# Supplementary material for: Categorical Perception of Fear and Anger Expressions in Whole, Masked and Composite Faces
Source: PLoS One. 2015 Aug 11;10(8):e0134790. doi: 10.1371/journal.pone.0134790 (PMC4532458; doi:10.1371/journal.pone.0134790)
Supplement: S1 Dataset — (ZIP) [file pone.0134790.s001.zip]

Archive with 92 entries (90 files):
- Exp1/
- Exp1/30-Vp030_ParaMasked_pt2.log
- Exp1/30-Vp030_ParaMasked_pt1.log
- Exp1/29-Vp029_ParaMasked_pt2.log
- Exp1/29-Vp029_ParaMasked_pt1.log
- Exp1/28-Vp028_ParaMasked_pt2.log
- Exp1/28-Vp028_ParaMasked_pt1.log
- Exp1/27-Vp027_ParaMasked_pt2.log
- Exp1/27-Vp027_ParaMasked_pt1.log
- Exp1/26-Vp026_ParaMasked_pt2.log
- Exp1/26-Vp026_ParaMasked_pt1.log
- Exp1/25-Vp025_ParaMasked_pt2.log
- Exp1/25-Vp025_ParaMasked_pt1.log
- Exp1/24-Vp024_ParaMasked_pt2.log
- Exp1/24-Vp024_ParaMasked_pt1.log
- Exp1/23-Vp023_ParaMasked_pt2.log
- Exp1/23-Vp023_ParaMasked_pt1.log
- Exp1/22-Vp022_ParaMasked_pt2.log
- Exp1/22-Vp022_ParaMasked_pt1.log
- Exp1/21-Vp021_ParaMasked_pt2.log
- Exp1/21-Vp021_ParaMasked_pt1.log
- Exp1/20-Vp020_ParaMasked_pt2.log
- Exp1/20-Vp020_ParaMasked_pt1.log
- Exp1/19-Vp019_ParaMasked_pt2.log
- Exp1/19-Vp019_ParaMasked_pt1.log
- Exp1/18-Vp018_ParaMasked_pt2.log
- Exp1/18-Vp018_ParaMasked_pt1.log
- Exp1/17-Vp017_ParaMasked_pt2.log
- Exp1/17-Vp017_ParaMasked_pt1.log
- Exp1/16-Vp016_ParaMasked_pt2.log
- Exp1/16-Vp016_ParaMasked_pt1.log
- Exp1/15-Vp015_ParaMasked_pt2.log
- Exp1/15-Vp015_ParaMasked_pt1.log
- Exp1/14-Vp014_ParaMasked_pt2.log
- Exp1/14-Vp014_ParaMasked_pt1.log
- Exp1/13-Vp013_ParaMasked_pt2.log
- Exp1/13-Vp013_ParaMasked_pt1.log
- Exp1/12-Vp012_ParaMasked_pt2.log
- Exp1/12-Vp012_ParaMasked_pt1.log
- Exp1/11-Vp011_ParaMasked_pt2.log
- Exp1/11-Vp011_ParaMasked_pt1.log
- Exp1/10-Vp010_ParaMasked_pt2.log
- Exp1/10-Vp010_ParaMasked_pt1.log
- Exp1/09-Vp009_ParaMasked_pt2.log
- Exp1/09-Vp009_ParaMasked_pt1.log
- Exp1/08-Vp008_ParaMasked_pt2.log
- Exp1/08-Vp008_ParaMasked_pt1.log
- Exp1/07-Vp007_ParaMasked_pt2.log
- Exp1/07-Vp007_ParaMasked_pt1.log
- Exp1/06-Vp006_ParaMasked_pt2.log
- Exp1/06-Vp006_ParaMasked_pt1.log
- Exp1/05-Vp005_ParaMasked_pt2.log
- Exp1/05-Vp005_ParaMasked_pt1.log
- Exp1/04-Vp004_ParaMasked_pt2.log
- Exp1/04-Vp004_ParaMasked_pt1.log
- Exp1/03-Vp003_ParaMasked_pt2.log
- Exp1/03-Vp003_ParaMasked_pt1.log
- Exp1/02-Vp002_ParaMasked_pt2.log
- Exp1/02-Vp002_ParaMasked_pt1.log
- Exp1/01-Vp001_ParaMasked_pt2.log
- Exp1/01-Vp001_ParaMasked_pt1.log
- Exp2/
- Exp2/Vp030-Vp030_UpDown_Identification.log
- Exp2/Vp029-Vp029_UpDown_Identification.log
- Exp2/Vp028-Vp028_UpDown_Identification.log
- Exp2/Vp027-Vp027_UpDown_Identification.log
- Exp2/Vp026-Vp026_UpDown_Identification.log
- Exp2/Vp025-Vp025_UpDown_Identification.log
- Exp2/Vp024-Vp024_UpDown_Identification.log
- Exp2/Vp023-Vp023_UpDown_Identification.log
- Exp2/Vp022-Vp022_UpDown_Identification.log
- Exp2/Vp021-Vp021_UpDown_Identification.log
- Exp2/Vp020-Vp020_UpDown_Identification.log
- Exp2/Vp019-Vp019_UpDown_Identification.log
- Exp2/Vp018-Vp018_UpDown_Identification.log
- Exp2/Vp017-Vp017_UpDown_Identification.log
- Exp2/Vp016-Vp016_UpDown_Identification.log
- Exp2/Vp015-Vp015_UpDown_Identification.log
- Exp2/Vp014-Vp014_UpDown_Identification.log
- Exp2/Vp013-Vp013_UpDown_Identification.log
- Exp2/Vp012-Vp012_UpDown_Identification.log
- Exp2/Vp011-Vp011_UpDown_Identification.log
- Exp2/Vp010-Vp010_UpDown_Identification.log
- Exp2/Vp009-Vp009_UpDown_Identification.log
- Exp2/Vp008-Vp008_UpDown_Identification.log
- Exp2/Vp007-Vp007_UpDown_Identification.log
- Exp2/Vp006-Vp006_UpDown_Identification.log
- Exp2/Vp005-Vp005_UpDown_Identification.log
- Exp2/Vp004-Vp004_UpDown_Identification.log
- Exp2/Vp003-Vp003_UpDown_Identification.log
- Exp2/Vp002-Vp002_UpDown_Identification.log
- Exp2/Vp001-Vp001_UpDown_Identification.log
