# Supplementary material for: Categorical Perception of Fear and Anger Expressions in Whole, Masked and Composite Faces
Source: PLoS One. 2015 Aug 11;10(8):e0134790. doi: 10.1371/journal.pone.0134790 (PMC4532458; doi:10.1371/journal.pone.0134790)
Supplement: S1 Dataset — (ZIP) [file pone.0134790.s001.zip › Exp1/30-Vp030_ParaMasked_pt2.log]

Scenario - 

Logfile written - 02/12/2014 16:34:19

Subject	Trial	Event Type	Code	Time	TTime	Uncertainty	Duration	Uncertainty	ReqTime	ReqDur	Stim Type	Pair Index

30	1	Response	3	40778	50645	1

30	2	Response	3	65738	24915	1

30	3	Picture	fix	65770	0	1	30122	2	0	30000	other	0

30	4	Picture	MorphF7_04_noe.jpg	96025	0	1	42463	3	0	next	incorrect	5

30	4	Response	1	138367	42342	1

30	5	Picture	MorphF6_00_noe.jpg	138488	0	2	7432	3	0	next	incorrect	7

30	5	Response	1	145887	7399	1

30	6	Picture	MorphM8_05_noe.jpg	145920	0	1	6900	2	0	next	incorrect	9

30	6	Response	1	152767	6847	1

30	7	Picture	MorphM7_07_orig.jpg	152820	0	1	5573	2	0	next	hit	11

30	7	Response	2	158287	5467	1

30	8	Picture	MorphM3_08_orig.jpg	158393	0	1	13257	148	0	next	hit	13

30	8	Response	2	171647	13254	1

30	9	Picture	MorphF2_06_nom.jpg	171650	0	147	6515	148	0	next	hit	15

30	9	Response	2	178046	6396	1

30	10	Picture	MorphF4_01_noe.jpg	178165	0	1	8626	2	0	next	incorrect	17

30	10	Response	1	186686	8521	1

30	11	Picture	MorphM1_09_orig.jpg	186791	0	1	14596	2	0	next	hit	19

30	11	Response	2	201326	14535	1

30	12	Picture	MorphF4_01_nom.jpg	201387	0	1	7142	159	0	next	incorrect	21

30	12	Response	1	208526	7139	1

30	13	Picture	MorphM5_00_orig.jpg	208529	0	158	7455	159	0	next	hit	23

30	13	Response	2	215886	7357	1

30	14	Picture	MorphF9_01_noe.jpg	215984	0	1	43923	2	0	next	incorrect	25

30	14	Response	1	259805	43821	1

30	15	Picture	MorphF6_07_noe.jpg	259907	0	1	8493	2	0	next	hit	27

30	15	Response	2	268365	8458	1

30	16	Picture	MorphM3_03_noe.jpg	268400	0	1	6900	2	0	next	hit	29

30	16	Response	2	275165	6765	1

30	17	Picture	MorphM6_05_nom.jpg	275300	0	1	10483	2	0	next	hit	31

30	17	Response	2	285725	10425	1

30	18	Picture	MorphM9_04_noe.jpg	285783	0	1	9820	2	0	next	incorrect	33

30	18	Response	1	295565	9782	1

30	19	Picture	MorphF5_05_orig.jpg	295603	0	1	9005	153	0	next	incorrect	35

30	19	Response	1	304605	9002	1

30	20	Picture	MorphF7_05_noe.jpg	304608	0	152	8246	153	0	next	incorrect	37

30	20	Response	1	312765	8157	1

30	21	Picture	MorphM5_10_noe.jpg	312854	0	1	6767	2	0	next	hit	39

30	21	Response	2	319565	6711	1

30	22	Picture	MorphF6_04_orig.jpg	319621	0	1	10085	2	0	next	incorrect	41

30	22	Response	1	329564	9943	1

30	23	Picture	MorphM10_01_orig.jpg	329706	0	1	5574	2	0	next	incorrect	43

30	23	Response	1	335164	5458	1

30	24	Picture	MorphM8_02_noe.jpg	335280	0	1	8890	2	0	next	incorrect	45

30	24	Response	1	344124	8844	1

30	25	Picture	MorphF7_01_orig.jpg	344170	0	1	20569	2	0	next	incorrect	47

30	25	Response	1	364684	20514	1

30	26	Picture	MorphF5_06_orig.jpg	364739	0	1	7148	152	0	next	hit	49

30	26	Response	2	371884	7145	1

30	27	Picture	MorphM3_01_nom.jpg	371887	0	151	11280	301	0	next	hit	51

30	27	Response	2	383164	11277	1

30	28	Picture	MorphM9_00_orig.jpg	383167	0	150	15675	151	0	next	incorrect	53

30	28	Response	1	398764	15597	1

30	29	Picture	MorphF7_00_noe.jpg	398842	0	1	6104	2	0	next	incorrect	55

30	29	Response	1	404843	6001	1

30	30	Picture	MorphM5_09_orig.jpg	404946	0	1	6104	2	0	next	hit	57

30	30	Response	2	411003	6057	1

30	31	Picture	MorphF10_09_nom.jpg	411050	0	1	8758	2	0	next	hit	59

30	31	Response	2	419723	8673	1

30	32	Picture	MorphM6_04_orig.jpg	419808	0	1	21365	2	0	next	incorrect	61

30	32	Response	1	441083	21275	1

30	33	Picture	MorphF8_00_noe.jpg	441173	0	1	12341	2	0	next	incorrect	63

30	33	Response	1	453483	12310	1

30	34	Picture	MorphF10_04_nom.jpg	453514	0	1	10881	2	0	next	hit	65

30	34	Response	2	464363	10849	1

30	35	Picture	MorphM9_02_noe.jpg	464395	0	1	14597	2	0	next	incorrect	67

30	35	Response	1	478923	14528	1

30	36	Picture	MorphF5_09_noe.jpg	478992	0	1	7033	2	0	next	hit	69

30	36	Response	2	485962	6970	1

30	37	Picture	MorphF9_03_orig.jpg	486025	0	1	11677	2	0	next	hit	71

30	37	Response	2	497562	11537	1

30	38	Picture	MorphF3_05_nom.jpg	497702	0	1	9820	2	0	next	incorrect	73

30	38	Response	1	507402	9700	1

30	39	Picture	MorphM8_00_noe.jpg	507522	0	1	9803	151	0	next	incorrect	75

30	39	Response	1	517322	9800	1

30	40	Picture	MorphM4_00_nom.jpg	517325	0	150	14082	151	0	next	hit	77

30	40	Response	2	531322	13997	1

30	41	Picture	MorphF4_05_orig.jpg	531407	0	1	9289	2	0	next	hit	79

30	41	Response	2	540602	9195	1

30	42	Picture	MorphF3_08_orig.jpg	540696	0	1	7962	2	0	next	hit	81

30	42	Response	2	548522	7826	1

30	43	Picture	MorphF8_03_orig.jpg	548658	0	1	14331	2	0	next	incorrect	83

30	43	Response	1	562921	14263	1

30	44	Picture	MorphF9_07_nom.jpg	562989	0	1	7033	2	0	next	hit	85

30	44	Response	2	569881	6892	1

30	45	Picture	MorphM3_09_nom.jpg	570022	0	1	5972	2	0	next	hit	87

30	45	Response	2	575881	5859	1

30	46	Picture	MorphF1_07_nom.jpg	575994	0	1	21099	2	0	next	incorrect	89

30	46	Response	1	597001	21007	1

30	47	Picture	MorphF3_09_orig.jpg	597093	0	1	9156	2	0	next	hit	91

30	47	Response	2	606201	9108	1

30	48	Picture	MorphF2_05_noe.jpg	606249	0	1	12195	148	0	next	incorrect	93

30	48	Response	1	618441	12192	1

30	49	Picture	MorphM2_10_nom.jpg	618444	0	147	8108	148	0	next	hit	95

30	49	Response	2	626521	8077	1

30	50	Picture	MorphM4_03_orig.jpg	626552	0	1	13933	2	0	next	hit	97

30	50	Response	2	640440	13888	1

30	51	Picture	MorphM3_02_orig.jpg	640485	0	1	12208	2	0	next	incorrect	99

30	51	Response	1	652600	12115	1

30	52	Picture	MorphM2_03_nom.jpg	652693	0	1	6768	2	0	next	incorrect	101

30	52	Response	1	659400	6707	1

30	53	Picture	MorphF3_10_orig.jpg	659461	0	1	11014	2	0	next	hit	103

30	53	Response	2	670360	10899	1

30	54	Picture	MorphF1_00_orig.jpg	670475	0	1	9687	2	0	next	incorrect	105

30	54	Response	1	680040	9565	1

30	55	Picture	MorphF3_09_nom.jpg	680162	0	1	12606	2	0	next	hit	107

30	55	Response	2	692680	12518	1

30	56	Picture	MorphF10_06_noe.jpg	692768	0	1	6900	2	0	next	hit	109

30	56	Response	2	699640	6872	1

30	57	Picture	MorphM3_08_noe.jpg	699668	0	1	5176	2	0	next	hit	111

30	57	Response	2	704760	5092	1

30	58	Picture	MorphF7_04_nom.jpg	704844	0	1	9554	2	0	next	hit	113

30	58	Response	2	714279	9435	1

30	59	Picture	MorphM4_05_nom.jpg	714398	0	1	11279	2	0	next	hit	115

30	59	Response	2	725559	11161	1

30	60	Picture	MorphM1_10_nom.jpg	725677	0	1	42198	2	0	next	incorrect	117

30	60	Response	1	767799	42122	1

30	61	Picture	MorphF5_00_nom.jpg	767875	0	1	6768	2	0	next	incorrect	119

30	61	Response	1	774519	6644	1

30	62	Picture	MorphM1_01_nom.jpg	774643	0	1	5706	2	0	next	incorrect	121

30	62	Response	1	780279	5636	1

30	63	Picture	MorphF2_04_nom.jpg	780349	0	1	17781	2	0	next	hit	123

30	63	Response	2	798038	17689	1

30	64	Picture	MorphM4_02_nom.jpg	798130	0	1	30521	2	0	next	incorrect	125

30	64	Response	1	828518	30388	1

30	65	Picture	MorphM10_07_noe.jpg	828651	0	1	6350	154	0	next	hit	127

30	65	Response	2	834998	6347	1

30	66	Picture	MorphM3_01_noe.jpg	835001	0	153	8512	154	0	next	hit	129

30	66	Response	2	843478	8477	1

30	67	Picture	MorphM5_07_noe.jpg	843513	0	1	5441	2	0	next	hit	131

30	67	Response	2	848918	5405	1

30	68	Picture	MorphF10_07_orig.jpg	848954	0	1	5838	2	0	next	hit	133

30	68	Response	2	854678	5724	1

30	69	Picture	MorphF3_09_noe.jpg	854792	0	1	9687	2	0	next	hit	135

30	69	Response	2	864437	9645	2

30	70	Picture	MorphM9_00_noe.jpg	864479	0	1	10616	2	0	next	hit	137

30	70	Response	2	874997	10518	1

30	71	Picture	MorphM4_05_noe.jpg	875095	0	1	4645	2	0	next	hit	139

30	71	Response	2	879637	4542	1

30	72	Picture	MorphF7_06_orig.jpg	879740	0	1	65420	2	0	next	hit	141

30	72	Response	2	945077	65337	1

30	73	Picture	MorphM4_10_orig.jpg	945160	0	1	5573	2	0	next	hit	143

30	73	Response	2	950676	5516	1

30	74	Picture	MorphF7_07_orig.jpg	950733	0	1	4644	2	0	next	hit	145

30	74	Response	2	955316	4583	1

30	75	Picture	MorphF9_05_noe.jpg	955377	0	1	5972	2	0	next	hit	147

30	75	Response	2	961236	5859	1

30	76	Picture	MorphM3_02_nom.jpg	961349	0	1	8094	2	0	next	incorrect	149

30	76	Response	1	969396	8047	1

30	77	Picture	MorphM2_09_noe.jpg	969443	0	1	8758	3	0	next	hit	151

30	77	Response	2	978116	8673	1

30	78	Picture	MorphF4_10_noe.jpg	978201	0	2	5839	3	0	next	hit	153

30	78	Response	2	983956	5755	1

30	79	Picture	MorphF9_09_noe.jpg	984040	0	1	10881	2	0	next	hit	155

30	79	Response	2	994836	10796	1

30	80	Picture	MorphF5_04_noe.jpg	994921	0	1	7564	2	0	next	hit	157

30	80	Response	2	1002356	7435	1

30	81	Picture	MorphF8_07_nom.jpg	1002485	0	1	9820	2	0	next	hit	159

30	81	Response	2	1012276	9791	1

30	82	Picture	MorphF10_00_orig.jpg	1012305	0	1	7829	2	0	next	incorrect	161

30	82	Response	1	1020036	7731	1

30	83	Picture	MorphM9_01_noe.jpg	1020134	0	1	5308	2	0	next	incorrect	163

30	83	Response	1	1025315	5181	1

30	84	Picture	MorphF9_01_orig.jpg	1025442	0	1	9687	2	0	next	incorrect	165

30	84	Response	1	1035075	9633	1

30	85	Picture	MorphM6_09_orig.jpg	1035129	0	1	20435	2	0	next	hit	167

30	85	Response	2	1055475	20346	1

30	86	Picture	MorphM3_02_noe.jpg	1055564	0	1	6370	2	0	next	hit	169

30	86	Response	2	1061795	6231	1

30	87	Picture	MorphM4_02_noe.jpg	1061934	0	1	5175	2	0	next	hit	171

30	87	Response	2	1066995	5061	1

30	88	Picture	MorphF7_00_orig.jpg	1067109	0	1	6237	2	0	next	incorrect	173

30	88	Response	1	1073315	6206	1

30	89	Picture	MorphF10_01_nom.jpg	1073346	0	1	7166	2	0	next	hit	175

30	89	Response	2	1080435	7089	1

30	90	Picture	MorphF1_04_orig.jpg	1080512	0	1	6369	2	0	next	incorrect	177

30	90	Response	1	1086755	6243	1

30	91	Picture	MorphF8_07_orig.jpg	1086881	0	1	12341	2	0	next	hit	179

30	91	Response	2	1099155	12274	1

30	92	Picture	MorphM7_10_nom.jpg	1099222	0	1	5441	2	0	next	hit	181

30	92	Response	2	1104594	5372	1

30	93	Picture	MorphF6_07_orig.jpg	1104663	0	1	9023	2	0	next	hit	183

30	93	Response	2	1113634	8971	1

30	94	Picture	MorphM2_04_nom.jpg	1113686	0	1	13270	2	0	next	hit	185

30	94	Response	2	1126834	13148	1

30	95	Picture	MorphF8_02_noe.jpg	1126956	0	1	7166	2	0	next	hit	187

30	95	Response	2	1134034	7078	1

30	96	Picture	MorphF3_06_nom.jpg	1134122	0	1	9675	146	0	next	incorrect	189

30	96	Response	1	1143794	9672	1

30	97	Picture	MorphF8_05_orig.jpg	1143797	0	145	21760	293	0	next	incorrect	191

30	97	Response	1	1165554	21757	1

30	98	Picture	MorphM4_04_noe.jpg	1165557	0	148	8772	149	0	next	hit	193

30	98	Response	2	1174274	8717	1

30	99	Picture	MorphM3_00_nom.jpg	1174329	0	1	7548	151	0	next	hit	195

30	99	Response	2	1181874	7545	1

30	100	Picture	MorphF3_02_orig.jpg	1181877	0	150	6916	151	0	next	incorrect	197

30	100	Response	1	1188673	6796	1

30	101	Picture	MorphF9_02_noe.jpg	1188793	0	1	8493	2	0	next	incorrect	199

30	101	Response	1	1197153	8360	1

30	102	Picture	MorphF4_08_nom.jpg	1197286	0	1	9156	2	0	next	hit	201

30	102	Response	2	1206353	9067	1

30	103	Picture	MorphM1_05_noe.jpg	1206442	0	1	6237	2	0	next	hit	203

30	103	Response	2	1212593	6151	1

30	104	Picture	MorphM9_00_nom.jpg	1212679	0	1	12341	2	0	next	incorrect	205

30	104	Response	1	1224913	12234	1

30	105	Picture	MorphF2_10_noe.jpg	1225020	0	1	9156	2	0	next	hit	207

30	105	Response	2	1234033	9013	1

30	106	Picture	MorphM9_09_noe.jpg	1234176	0	1	15260	2	0	next	hit	209

30	106	Response	2	1249393	15217	1

30	107	Picture	MorphF7_03_noe.jpg	1249436	0	1	7033	2	0	next	incorrect	211

30	107	Response	1	1256352	6916	1

30	108	Picture	MorphM3_00_orig.jpg	1256469	0	1	9953	2	0	next	incorrect	213

30	108	Response	1	1266352	9883	1

30	109	Picture	MorphM9_02_orig.jpg	1266422	0	1	6369	2	0	next	incorrect	215

30	109	Response	1	1272672	6250	1

30	110	Picture	MorphM4_09_orig.jpg	1272791	0	1	7033	2	0	next	hit	217

30	110	Response	2	1279792	7001	1

30	111	Picture	MorphM8_09_nom.jpg	1279824	0	1	9156	2	0	next	hit	219

30	111	Response	2	1288912	9088	1

30	112	Picture	MorphM10_07_nom.jpg	1288980	0	1	9422	2	0	next	hit	221

30	112	Response	2	1298352	9372	1

30	113	Picture	MorphM2_08_nom.jpg	1298402	0	1	5440	2	0	next	hit	223

30	113	Response	2	1303712	5310	1

30	114	Picture	MorphF6_04_nom.jpg	1303842	0	1	9024	2	0	next	hit	225

30	114	Response	2	1312752	8910	1

30	115	Picture	MorphF1_07_orig.jpg	1312866	0	1	7962	2	0	next	hit	227

30	115	Response	2	1320752	7886	1

30	116	Picture	MorphF3_04_nom.jpg	1320828	0	1	7165	2	0	next	incorrect	229

30	116	Response	1	1327872	7044	1

30	117	Picture	MorphF5_05_nom.jpg	1327993	0	1	7962	2	0	next	incorrect	231

30	117	Response	1	1335872	7879	1

30	118	Picture	MorphM7_04_orig.jpg	1335955	0	1	5972	2	0	next	hit	233

30	118	Response	2	1341791	5836	1

30	119	Picture	MorphM4_05_orig.jpg	1341927	0	1	5838	2	0	next	hit	235

30	119	Response	2	1347631	5704	1

30	120	Picture	MorphF8_02_orig.jpg	1347765	0	1	7697	2	0	next	incorrect	237

30	120	Response	1	1355391	7626	1

30	121	Picture	MorphM9_04_nom.jpg	1355462	0	1	5573	2	0	next	hit	239

30	121	Response	2	1360991	5529	1

30	122	Picture	MorphM5_00_noe.jpg	1361035	0	1	10483	2	0	next	hit	241

30	122	Response	2	1371391	10356	1

30	123	Picture	MorphM6_02_nom.jpg	1371518	0	1	13668	2	0	next	hit	243

30	123	Response	2	1385151	13633	1

30	124	Picture	MorphM9_09_orig.jpg	1385186	0	1	7564	2	0	next	hit	245

30	124	Response	2	1392671	7485	1

30	125	Picture	MorphF10_04_orig.jpg	1392750	0	1	16853	2	0	next	hit	247

30	125	Response	2	1409471	16721	1

30	126	Picture	MorphF4_10_nom.jpg	1409603	0	1	12075	2	0	next	hit	249

30	126	Response	2	1421550	11947	1

30	127	Picture	MorphF9_09_orig.jpg	1421678	0	1	27601	2	0	next	hit	251

30	127	Response	2	1449150	27472	1

30	128	Picture	MorphF6_02_noe.jpg	1449279	0	1	4777	3	0	next	hit	253

30	128	Response	2	1453950	4671	1

30	129	Picture	MorphF3_01_noe.jpg	1454056	0	2	6901	3	0	next	hit	255

30	129	Response	2	1460910	6854	1

30	130	Picture	MorphM2_04_noe.jpg	1460957	0	1	5156	154	0	next	hit	257

30	130	Response	2	1466110	5153	1

30	131	Picture	MorphF2_03_orig.jpg	1466113	0	153	9839	154	0	next	hit	259

30	131	Response	2	1475870	9757	1

30	132	Picture	MorphM8_00_orig.jpg	1475952	0	1	5838	2	0	next	hit	261

30	132	Response	2	1481710	5758	1

30	133	Picture	MorphF7_09_orig.jpg	1481790	0	1	7683	149	0	next	hit	263

30	133	Response	2	1489470	7680	1

30	134	Picture	MorphF3_05_noe.jpg	1489473	0	148	5455	149	0	next	hit	265

30	134	Response	2	1494829	5356	1

30	135	Picture	MorphF1_09_orig.jpg	1494928	0	1	5838	2	0	next	hit	267

30	135	Response	2	1500669	5741	1

30	136	Picture	MorphF6_05_noe.jpg	1500766	0	1	5308	2	0	next	hit	269

30	136	Response	2	1506029	5263	1

30	137	Picture	MorphM4_00_orig.jpg	1506074	0	1	6370	2	0	next	hit	271

30	137	Response	2	1512349	6275	1

30	138	Picture	MorphF4_04_orig.jpg	1512444	0	1	8868	157	0	next	incorrect	273

30	138	Response	1	1521309	8865	1

30	139	Picture	MorphM9_10_noe.jpg	1521312	0	156	9975	157	0	next	hit	275

30	139	Response	2	1531149	9837	1

30	140	Picture	MorphF9_01_nom.jpg	1531287	0	1	7545	153	0	next	hit	277

30	140	Response	2	1538829	7542	1

30	141	Picture	MorphF2_05_nom.jpg	1538832	0	152	4530	153	0	next	hit	279

30	141	Response	2	1543309	4477	1

30	142	Picture	MorphF5_06_noe.jpg	1543362	0	1	8095	2	0	next	hit	281

30	142	Response	2	1551389	8027	1

30	143	Picture	MorphF4_06_nom.jpg	1551457	0	1	6369	2	0	next	hit	283

30	143	Response	2	1557789	6332	1

30	144	Picture	MorphM5_03_noe.jpg	1557826	0	1	7033	2	0	next	hit	285

30	144	Response	2	1564748	6922	1

30	145	Picture	MorphF8_00_orig.jpg	1564859	0	1	7413	153	0	next	incorrect	287

30	145	Response	1	1572268	7409	1

30	146	Picture	MorphF6_04_noe.jpg	1572272	0	152	6521	153	0	next	hit	289

30	146	Response	2	1578668	6396	1

30	147	Picture	MorphM10_05_noe.jpg	1578793	0	1	4777	2	0	next	hit	291

30	147	Response	2	1583468	4675	1

30	148	Picture	MorphF5_07_noe.jpg	1583570	0	1	6767	2	0	next	hit	293

30	148	Response	2	1590268	6698	1

30	149	Picture	MorphF6_01_nom.jpg	1590337	0	1	8360	2	0	next	incorrect	295

30	149	Response	1	1598668	8331	1

30	150	Picture	MorphF5_10_noe.jpg	1598697	0	1	5706	2	0	next	hit	297

30	150	Response	2	1604348	5651	1

30	151	Picture	MorphF6_10_orig.jpg	1604403	0	1	7431	2	0	next	hit	299

30	151	Response	2	1611788	7385	1

30	152	Picture	MorphF2_00_noe.jpg	1611834	0	1	31848	2	0	next	hit	301

30	152	Response	2	1643548	31714	1

30	153	Picture	MorphF3_03_orig.jpg	1643682	0	1	23222	2	0	next	incorrect	303

30	153	Response	1	1666827	23145	1

30	154	Picture	MorphM2_02_orig.jpg	1666904	0	1	10351	2	0	next	incorrect	305

30	154	Response	1	1677147	10243	1

30	155	Picture	MorphM6_04_nom.jpg	1677255	0	1	9288	2	0	next	hit	307

30	155	Response	2	1686427	9172	1

30	156	Picture	MorphF7_08_noe.jpg	1686543	0	1	30919	2	0	next	incorrect	309

30	156	Response	1	1717387	30844	1

30	157	Picture	MorphM7_01_noe.jpg	1717462	0	1	7564	2	0	next	hit	311

30	157	Response	2	1724987	7525	1

30	158	Picture	MorphM8_01_noe.jpg	1725026	0	1	7166	2	0	next	hit	313

30	158	Response	2	1732106	7080	1

30	159	Picture	MorphF3_08_noe.jpg	1732192	0	1	6900	2	0	next	hit	315

30	159	Response	2	1738986	6794	1

30	160	Picture	MorphF8_08_noe.jpg	1739092	0	1	8227	2	0	next	hit	317

30	160	Response	2	1747226	8134	1

30	161	Picture	MorphM8_10_orig.jpg	1747319	0	1	9554	2	0	next	hit	319

30	161	Response	2	1756826	9507	1

30	162	Picture	MorphM5_01_noe.jpg	1756873	0	1	9024	2	0	next	hit	321

30	162	Response	2	1765866	8993	1

30	163	Picture	MorphF6_06_nom.jpg	1765897	0	1	8625	2	0	next	incorrect	323

30	163	Response	1	1774426	8529	1

30	164	Picture	MorphM2_07_noe.jpg	1774522	0	1	9953	2	0	next	hit	325

30	164	Response	2	1784426	9904	1

30	165	Picture	MorphM8_04_nom.jpg	1784475	0	1	15260	2	0	next	hit	327

30	165	Response	2	1799626	15151	1

30	166	Picture	MorphF8_10_noe.jpg	1799735	0	1	9952	2	0	next	incorrect	329

30	166	Response	1	1809545	9810	1

30	167	Picture	MorphM4_08_nom.jpg	1809687	0	1	24417	2	0	next	incorrect	331

30	167	Response	1	1834025	24338	1

30	168	Picture	MorphM7_02_nom.jpg	1834104	0	1	6369	2	0	next	hit	333

30	168	Response	2	1840345	6241	1

30	169	Picture	MorphF3_07_noe.jpg	1840473	0	1	5175	2	0	next	hit	335

30	169	Response	2	1845545	5072	1

30	170	Picture	MorphF9_06_noe.jpg	1845648	0	1	9289	2	0	next	hit	337

30	170	Response	2	1854905	9257	1

30	171	Picture	MorphF10_05_noe.jpg	1854937	0	1	6104	2	0	next	hit	339

30	171	Response	2	1860905	5968	1

30	172	Picture	MorphF2_02_orig.jpg	1861041	0	1	7697	2	0	next	hit	341

30	172	Response	2	1868665	7624	1

30	173	Picture	MorphF8_07_noe.jpg	1868738	0	1	29857	2	0	next	hit	343

30	173	Response	2	1898504	29766	1

30	174	Picture	MorphM4_03_noe.jpg	1898595	0	1	7564	2	0	next	hit	345

30	174	Response	2	1906104	7509	1

30	175	Picture	MorphF10_05_orig.jpg	1906159	0	1	18975	2	0	next	hit	347

30	175	Response	2	1925064	18905	1

30	176	Picture	MorphF4_07_noe.jpg	1925134	0	1	6635	2	0	next	hit	349

30	176	Response	2	1931704	6570	1

30	177	Picture	MorphF9_10_orig.jpg	1931769	0	1	6104	2	0	next	hit	351

30	177	Response	2	1937784	6015	1

30	178	Picture	MorphF3_01_nom.jpg	1937873	0	1	6768	2	0	next	incorrect	353

30	178	Response	1	1944504	6631	1

30	179	Picture	MorphM7_08_noe.jpg	1944641	0	1	11786	159	0	next	hit	355

30	179	Response	2	1956424	11783	1

30	180	Picture	MorphM1_03_orig.jpg	1956427	0	158	32933	159	0	next	incorrect	357

30	180	Response	1	1989303	32876	1

30	181	Picture	MorphF3_03_noe.jpg	1989360	0	1	6370	2	0	next	hit	359

30	181	Response	2	1995623	6263	1

30	182	Picture	MorphF10_00_nom.jpg	1995730	0	1	18976	2	0	next	incorrect	361

30	182	Response	1	2014663	18933	1

30	183	Picture	MorphF4_06_noe.jpg	2014706	0	1	6900	2	0	next	hit	363

30	183	Response	2	2021463	6757	1

30	184	Picture	MorphF1_09_noe.jpg	2021606	0	1	5440	3	0	next	hit	365

30	184	Response	2	2026903	5297	1

30	185	Picture	MorphM4_01_noe.jpg	2027046	0	2	6237	3	0	next	hit	367

30	185	Response	2	2033143	6097	1

30	186	Picture	MorphF2_07_orig.jpg	2033283	0	1	9422	2	0	next	incorrect	369

30	186	Response	1	2042662	9379	1

30	187	Picture	MorphM10_02_orig.jpg	2042705	0	1	13137	2	0	next	incorrect	371

30	187	Response	1	2055782	13077	1

30	188	Picture	MorphM9_03_orig.jpg	2055842	0	1	7564	2	0	next	incorrect	373

30	188	Response	1	2063302	7460	1

30	189	Picture	MorphM1_05_nom.jpg	2063406	0	1	7696	2	0	next	incorrect	375

30	189	Response	1	2071062	7656	1

30	190	Picture	MorphF9_04_orig.jpg	2071102	0	1	9003	155	0	next	hit	377

30	190	Response	2	2080102	9000	1

30	191	Picture	MorphM3_04_noe.jpg	2080105	0	154	14352	155	0	next	hit	379

30	191	Response	2	2094342	14237	1

30	192	Picture	MorphF10_01_orig.jpg	2094457	0	1	7808	156	0	next	incorrect	381

30	192	Response	1	2102262	7805	1

30	193	Picture	MorphF6_03_nom.jpg	2102265	0	155	25499	156	0	next	hit	383

30	193	Response	2	2127621	25356	1

30	194	Picture	MorphM6_06_noe.jpg	2127764	0	1	10351	2	0	next	incorrect	385

30	194	Response	1	2138021	10257	1

30	195	Picture	MorphM10_04_noe.jpg	2138115	0	1	11810	2	0	next	hit	387

30	195	Response	2	2149861	11746	1

30	196	Picture	MorphM8_08_nom.jpg	2149925	0	1	6900	2	0	next	hit	389

30	196	Response	2	2156741	6816	1

30	197	Picture	MorphF6_01_orig.jpg	2156825	0	1	12719	155	0	next	incorrect	391

30	197	Response	1	2169541	12716	1

30	198	Picture	MorphF10_03_noe.jpg	2169544	0	154	9574	155	0	next	incorrect	393

30	198	Response	1	2178981	9437	1

30	199	Picture	MorphM7_07_noe.jpg	2179118	0	1	7166	2	0	next	hit	395

30	199	Response	2	2186181	7063	1

30	200	Picture	MorphM1_01_noe.jpg	2186284	0	1	7564	2	0	next	hit	397

30	200	Response	2	2193780	7496	1

30	201	Picture	MorphM3_05_nom.jpg	2193848	0	1	8736	157	0	next	hit	399

30	201	Response	2	2202580	8732	1

30	202	Picture	MorphF2_06_noe.jpg	2202584	0	156	16720	312	0	next	incorrect	401

30	202	Response	1	2219300	16716	1

30	203	Picture	MorphM6_08_orig.jpg	2219304	0	156	29199	306	0	next	hit	403

30	203	Response	2	2248500	29196	1

30	204	Picture	MorphM8_06_orig.jpg	2248503	0	150	6240	297	0	next	hit	405

30	204	Response	2	2254740	6237	1

30	205	Picture	MorphM3_07_nom.jpg	2254743	0	147	8241	148	0	next	hit	407

30	205	Response	2	2262900	8157	1

30	206	Picture	MorphF8_04_orig.jpg	2262984	0	1	8360	2	0	next	incorrect	409

30	206	Response	1	2271300	8316	1

30	207	Picture	MorphM4_07_noe.jpg	2271344	0	1	8094	2	0	next	hit	411

30	207	Response	2	2279299	7955	1

30	208	Picture	MorphF8_06_nom.jpg	2279438	0	1	11810	2	0	next	hit	413

30	208	Response	2	2291139	11701	1

30	209	Picture	MorphM3_10_orig.jpg	2291248	0	1	6901	2	0	next	hit	415

30	209	Response	2	2298019	6771	1

30	210	Picture	MorphM9_03_noe.jpg	2298149	0	1	5042	2	0	next	hit	417

30	210	Response	2	2303139	4990	1

30	211	Picture	MorphF9_06_nom.jpg	2303191	0	1	6768	2	0	next	hit	419

30	211	Response	2	2309859	6668	1

30	212	Picture	MorphF7_10_nom.jpg	2309959	0	1	5308	2	0	next	hit	421

30	212	Response	2	2315219	5260	1

30	213	Picture	MorphM6_09_nom.jpg	2315267	0	1	5573	2	0	next	hit	423

30	213	Response	2	2320739	5472	1

30	214	Picture	MorphF7_10_noe.jpg	2320840	0	1	8891	2	0	next	incorrect	425

30	214	Response	1	2329619	8779	1

30	215	Picture	MorphM8_09_orig.jpg	2329731	0	1	7165	2	0	next	hit	427

30	215	Response	2	2336819	7088	1

30	216	Picture	MorphF4_07_orig.jpg	2336896	0	1	15659	2	0	next	hit	429

30	216	Response	2	2352499	15603	1

30	217	Picture	MorphM3_09_noe.jpg	2352555	0	1	5573	2	0	next	hit	431

30	217	Response	2	2358018	5463	1

30	218	Picture	MorphF9_03_nom.jpg	2358128	0	1	6104	2	0	next	hit	433

30	218	Response	2	2364098	5970	1

30	219	Picture	MorphM3_10_nom.jpg	2364232	0	1	5839	2	0	next	hit	435

30	219	Response	2	2369938	5706	1

30	220	Picture	MorphM1_08_nom.jpg	2370071	0	1	8891	2	0	next	incorrect	437

30	220	Response	1	2378898	8827	1

30	221	Picture	MorphM4_03_nom.jpg	2378962	0	1	6502	2	0	next	incorrect	439

30	221	Response	1	2385378	6416	1

30	222	Picture	MorphF1_10_nom.jpg	2385464	0	1	5042	2	0	next	incorrect	441

30	222	Response	1	2390418	4954	1

30	223	Picture	MorphM1_02_noe.jpg	2390506	0	1	7697	2	0	next	hit	443

30	223	Response	2	2398178	7672	1

30	224	Picture	PAUSE	2398203	0	1	600060	2	0	600000	miss	0

30	225	Picture	MorphF6_03_orig.jpg	2998263	0	1	16322	2	0	next	incorrect	446

30	225	Response	1	3014490	16227	1

30	226	Picture	MorphM10_10_nom.jpg	3014585	0	1	6104	2	0	next	hit	448

30	226	Response	2	3020570	5985	1

30	227	Picture	MorphF8_01_nom.jpg	3020689	0	1	6237	2	0	next	incorrect	450

30	227	Response	1	3026890	6201	1

30	228	Picture	MorphM10_00_noe.jpg	3026926	0	1	8227	2	0	next	incorrect	452

30	228	Response	1	3035050	8124	1

30	229	Picture	MorphM8_03_orig.jpg	3035153	0	1	7166	2	0	next	hit	454

30	229	Response	2	3042250	7097	1

30	230	Picture	MorphM1_06_nom.jpg	3042319	0	1	5971	2	0	next	incorrect	456

30	230	Response	1	3048170	5851	1

30	231	Picture	MorphF2_00_orig.jpg	3048290	0	1	8626	2	0	next	incorrect	458

30	231	Response	1	3056809	8519	1

30	232	Picture	MorphM5_02_nom.jpg	3056916	0	1	13668	2	0	next	hit	460

30	232	Response	2	3070489	13573	1

30	233	Picture	MorphF6_07_nom.jpg	3070584	0	1	8625	2	0	next	hit	462

30	233	Response	2	3079129	8545	1

30	234	Picture	MorphM2_02_nom.jpg	3079209	0	1	4512	2	0	next	hit	464

30	234	Response	2	3083689	4480	1

30	235	Picture	MorphM4_07_nom.jpg	3083721	0	1	11146	2	0	next	incorrect	466

30	235	Response	1	3094729	11008	1

30	236	Picture	MorphM2_01_nom.jpg	3094867	0	1	5574	2	0	next	incorrect	468

30	236	Response	1	3100409	5542	1

30	237	Picture	MorphF9_10_noe.jpg	3100441	0	1	9554	2	0	next	hit	470

30	237	Response	2	3109849	9408	1

30	238	Picture	MorphF6_05_nom.jpg	3109995	0	1	10616	2	0	next	hit	472

30	238	Response	2	3120489	10494	1

30	239	Picture	MorphM9_06_nom.jpg	3120611	0	1	8227	2	0	next	hit	474

30	239	Response	2	3128728	8117	1

30	240	Picture	MorphM5_10_orig.jpg	3128838	0	1	7696	3	0	next	hit	476

30	240	Response	2	3136409	7571	1

30	241	Picture	MorphF10_08_noe.jpg	3136534	0	2	5839	3	0	next	incorrect	478

30	241	Response	1	3142328	5794	1

30	242	Picture	MorphF7_02_noe.jpg	3142373	0	1	10749	2	0	next	hit	480

30	242	Response	2	3153048	10675	1

30	243	Picture	MorphF1_01_nom.jpg	3153122	0	1	9156	2	0	next	incorrect	482

30	243	Response	1	3162248	9126	1

30	244	Picture	MorphF4_04_nom.jpg	3162278	0	1	11943	2	0	next	incorrect	484

30	244	Response	1	3174088	11810	1

30	245	Picture	MorphM5_09_noe.jpg	3174221	0	1	6237	2	0	next	hit	486

30	245	Response	2	3180408	6187	1

30	246	Picture	MorphM7_08_orig.jpg	3180458	0	1	4753	158	0	next	hit	488

30	246	Response	2	3185208	4750	1

30	247	Picture	MorphF7_06_nom.jpg	3185211	0	157	9047	158	0	next	hit	490

30	247	Response	2	3194168	8957	1

30	248	Picture	MorphF2_05_orig.jpg	3194258	0	1	7166	2	0	next	incorrect	492

30	248	Response	1	3201288	7030	1

30	249	Picture	MorphF6_08_orig.jpg	3201424	0	1	11014	2	0	next	hit	494

30	249	Response	2	3212407	10983	1

30	250	Picture	MorphF4_00_orig.jpg	3212438	0	1	9023	2	0	next	incorrect	496

30	250	Response	1	3221367	8929	1

30	251	Picture	MorphF2_06_orig.jpg	3221461	0	1	12341	2	0	next	incorrect	498

30	251	Response	1	3233767	12306	1

30	252	Picture	MorphM4_09_nom.jpg	3233802	0	1	15791	2	0	next	incorrect	500

30	252	Response	1	3249527	15725	1

30	253	Picture	MorphF6_00_nom.jpg	3249593	0	1	17251	2	0	next	incorrect	502

30	253	Response	1	3266727	17134	1

30	254	Picture	MorphF5_08_orig.jpg	3266844	0	1	9820	2	0	next	hit	504

30	254	Response	2	3276567	9723	1

30	255	Picture	MorphF9_09_nom.jpg	3276664	0	1	5971	2	0	next	hit	506

30	255	Response	2	3282567	5903	1

30	256	Picture	MorphF7_06_noe.jpg	3282635	0	1	8095	2	0	next	incorrect	508

30	256	Response	1	3290647	8012	1

30	257	Picture	MorphF5_06_nom.jpg	3290730	0	1	7563	2	0	next	hit	510

30	257	Response	2	3298246	7516	1

30	258	Picture	MorphM8_01_orig.jpg	3298293	0	1	7431	3	0	next	hit	512

30	258	Response	2	3305606	7313	1

30	259	Picture	MorphF6_10_noe.jpg	3305724	0	2	5839	3	0	next	hit	514

30	259	Response	2	3311526	5802	1

30	260	Picture	MorphF9_02_nom.jpg	3311563	0	1	7807	157	0	next	hit	516

30	260	Response	2	3319366	7803	1

30	261	Picture	MorphF2_02_noe.jpg	3319370	0	156	8913	157	0	next	incorrect	518

30	261	Response	1	3328246	8876	1

30	262	Picture	MorphM10_03_orig.jpg	3328283	0	1	16985	3	0	next	incorrect	520

30	262	Response	1	3345126	16843	1

30	263	Picture	MorphF9_00_noe.jpg	3345268	0	2	10882	3	0	next	hit	522

30	263	Response	2	3356006	10738	1

30	264	Picture	MorphM2_02_noe.jpg	3356150	0	1	20701	2	0	next	incorrect	524

30	264	Response	1	3376805	20655	1

30	265	Picture	MorphM9_07_orig.jpg	3376851	0	1	8890	2	0	next	hit	526

30	265	Response	2	3385685	8834	1

30	266	Picture	MorphF5_08_noe.jpg	3385741	0	1	8626	2	0	next	hit	528

30	266	Response	2	3394325	8584	1

30	267	Picture	MorphM5_02_noe.jpg	3394367	0	1	5042	2	0	next	hit	530

30	267	Response	2	3399365	4998	1

30	268	Picture	MorphM2_04_orig.jpg	3399409	0	1	18976	2	0	next	incorrect	532

30	268	Response	1	3418325	18916	1

30	269	Picture	MorphM6_06_nom.jpg	3418385	0	1	7697	2	0	next	hit	534

30	269	Response	2	3426005	7620	1

30	270	Picture	MorphM7_05_orig.jpg	3426082	0	1	4511	2	0	next	hit	536

30	270	Response	2	3430485	4403	1

30	271	Picture	MorphM8_00_nom.jpg	3430593	0	1	9555	2	0	next	hit	538

30	271	Response	2	3440005	9412	1

30	272	Picture	MorphF4_02_noe.jpg	3440148	0	1	7829	2	0	next	incorrect	540

30	272	Response	1	3447924	7776	1

30	273	Picture	MorphM10_08_nom.jpg	3447977	0	1	5440	2	0	next	hit	542

30	273	Response	2	3453364	5387	1

30	274	Picture	MorphM9_02_nom.jpg	3453417	0	1	4910	2	0	next	hit	544

30	274	Response	2	3458244	4827	1

30	275	Picture	MorphM10_01_noe.jpg	3458327	0	1	9953	2	0	next	hit	546

30	275	Response	2	3468244	9917	1

30	276	Picture	MorphF9_04_noe.jpg	3468280	0	1	8890	2	0	next	hit	548

30	276	Response	2	3477044	8764	1

30	277	Picture	MorphF7_00_nom.jpg	3477170	0	1	12872	2	0	next	incorrect	550

30	277	Response	1	3490004	12834	1

30	278	Picture	MorphM7_06_noe.jpg	3490042	0	1	14045	156	0	next	hit	552

30	278	Response	2	3504084	14042	1

30	279	Picture	MorphF2_00_nom.jpg	3504087	0	155	11566	156	0	next	hit	554

30	279	Response	2	3515524	11437	1

30	280	Picture	MorphM6_07_nom.jpg	3515653	0	1	11394	152	0	next	hit	556

30	280	Response	2	3527043	11390	1

30	281	Picture	MorphF2_08_orig.jpg	3527047	0	151	15145	152	0	next	hit	558

30	281	Response	2	3542083	15036	1

30	282	Picture	MorphF10_02_noe.jpg	3542192	0	1	14730	2	0	next	incorrect	560

30	282	Response	1	3556803	14611	1

30	283	Picture	MorphM2_05_nom.jpg	3556922	0	1	7696	2	0	next	hit	562

30	283	Response	2	3564483	7561	1

30	284	Picture	MorphF8_10_nom.jpg	3564618	0	1	4910	2	0	next	hit	564

30	284	Response	2	3569443	4825	1

30	285	Picture	MorphM10_02_nom.jpg	3569528	0	1	20568	2	0	next	incorrect	566

30	285	Response	1	3590003	20475	1

30	286	Picture	MorphF2_01_nom.jpg	3590096	0	1	9670	152	0	next	hit	568

30	286	Response	2	3599762	9666	1

30	287	Picture	MorphM2_01_noe.jpg	3599766	0	151	10880	303	0	next	incorrect	570

30	287	Response	1	3610642	10876	1

30	288	Picture	MorphF8_05_noe.jpg	3610646	0	152	13156	153	0	next	hit	572

30	288	Response	2	3623682	13036	1

30	289	Picture	MorphF2_01_noe.jpg	3623802	0	1	14331	2	0	next	incorrect	574

30	289	Response	1	3638002	14200	1

30	290	Picture	MorphF7_02_orig.jpg	3638133	0	1	15260	2	0	next	incorrect	576

30	290	Response	1	3653282	15149	1

30	291	Picture	MorphF9_03_noe.jpg	3653393	0	1	11545	2	0	next	hit	578

30	291	Response	2	3664882	11489	1

30	292	Picture	MorphM1_03_nom.jpg	3664938	0	1	20303	2	0	next	incorrect	580

30	292	Response	1	3685121	20183	1

30	293	Picture	MorphF5_09_orig.jpg	3685241	0	1	6237	2	0	next	hit	582

30	293	Response	2	3691361	6120	1

30	294	Picture	MorphM1_10_orig.jpg	3691478	0	1	6236	2	0	next	hit	584

30	294	Response	2	3697601	6123	1

30	295	Picture	MorphF5_03_orig.jpg	3697714	0	1	10085	2	0	next	hit	586

30	295	Response	2	3707681	9967	1

30	296	Picture	MorphM10_10_orig.jpg	3707799	0	1	10351	2	0	next	hit	588

30	296	Response	2	3718081	10282	1

30	297	Picture	MorphM3_04_orig.jpg	3718150	0	1	8734	159	0	next	hit	590

30	297	Response	2	3726881	8731	1

30	298	Picture	MorphF5_07_nom.jpg	3726884	0	158	6641	310	0	next	incorrect	592

30	298	Response	1	3733521	6637	1

30	299	Picture	MorphM5_01_orig.jpg	3733525	0	152	7316	153	0	next	hit	594

30	299	Response	2	3740801	7276	1

30	300	Picture	MorphF7_10_orig.jpg	3740841	0	1	8493	2	0	next	hit	596

30	300	Response	2	3749201	8360	1

30	301	Picture	MorphF3_02_nom.jpg	3749334	0	1	6237	2	0	next	incorrect	598

30	301	Response	1	3755521	6187	1

30	302	Picture	MorphF10_05_nom.jpg	3755571	0	1	7431	2	0	next	hit	600

30	302	Response	2	3762960	7389	1

30	303	Picture	MorphM6_03_orig.jpg	3763002	0	1	8492	3	0	next	hit	602

30	303	Response	2	3771440	8438	1

30	304	Picture	MorphM3_05_noe.jpg	3771494	0	2	40075	3	0	next	incorrect	604

30	304	Response	1	3811520	40026	1

30	305	Picture	MorphF3_04_orig.jpg	3811569	0	1	5972	2	0	next	incorrect	606

30	305	Response	1	3817440	5871	1

30	306	Picture	MorphM3_07_noe.jpg	3817541	0	1	8758	2	0	next	incorrect	608

30	306	Response	1	3826240	8699	1

30	307	Picture	MorphM8_04_orig.jpg	3826299	0	1	25212	2	0	next	hit	610

30	307	Response	2	3851439	25140	1

30	308	Picture	MorphM7_09_nom.jpg	3851511	0	1	6370	2	0	next	hit	612

30	308	Response	2	3857759	6248	1

30	309	Picture	MorphF4_09_nom.jpg	3857881	0	1	19108	2	0	next	hit	614

30	309	Response	2	3876959	19078	1

30	310	Picture	MorphM10_05_orig.jpg	3876989	0	1	8228	2	0	next	hit	616

30	310	Response	2	3885119	8130	1

30	311	Picture	MorphF10_10_orig.jpg	3885217	0	1	6369	2	0	next	hit	618

30	311	Response	2	3891518	6301	2

30	312	Picture	MorphM1_00_orig.jpg	3891586	0	1	7299	2	0	next	incorrect	620

30	312	Response	1	3898799	7213	1

30	313	Picture	MorphM9_07_nom.jpg	3898885	0	1	7563	2	0	next	hit	622

30	313	Response	2	3906319	7434	1

30	314	Picture	MorphM8_08_noe.jpg	3906448	0	1	36890	2	0	next	hit	624

30	314	Response	2	3943198	36750	1

30	315	Picture	MorphM6_04_noe.jpg	3943338	0	1	9555	2	0	next	hit	626

30	315	Response	2	3952798	9460	1

30	316	Picture	MorphF5_01_orig.jpg	3952893	0	1	42065	2	0	next	incorrect	628

30	316	Response	1	3994877	41984	1

30	317	Picture	MorphF7_02_nom.jpg	3994958	0	1	9820	2	0	next	incorrect	630

30	317	Response	1	4004637	9679	1

30	318	Picture	MorphF1_00_nom.jpg	4004778	0	1	6634	3	0	next	incorrect	632

30	318	Response	1	4011357	6579	1

30	319	Picture	MorphF9_08_noe.jpg	4011412	0	2	11280	3	0	next	hit	634

30	319	Response	2	4022557	11145	1

30	320	Picture	MorphM6_08_noe.jpg	4022692	0	1	5573	2	0	next	hit	636

30	320	Response	2	4028157	5465	1

30	321	Picture	MorphF3_03_nom.jpg	4028265	0	1	14332	2	0	next	incorrect	638

30	321	Response	1	4042557	14292	1

30	322	Picture	MorphM5_06_noe.jpg	4042597	0	1	7032	3	0	next	hit	640

30	322	Response	2	4049517	6920	1

30	323	Picture	MorphM6_00_noe.jpg	4049629	0	2	7011	158	0	next	hit	642

30	323	Response	2	4056636	7007	2

30	324	Picture	MorphM1_07_orig.jpg	4056640	0	156	5728	158	0	next	hit	644

30	324	Response	2	4062236	5596	1

30	325	Picture	MorphF7_03_orig.jpg	4062368	0	2	8228	3	0	next	incorrect	646

30	325	Response	1	4070556	8188	1

30	326	Picture	MorphF3_04_noe.jpg	4070596	0	1	5308	2	0	next	hit	648

30	326	Response	2	4075836	5240	1

30	327	Picture	MorphF1_03_orig.jpg	4075904	0	1	15376	151	0	next	incorrect	650

30	327	Response	1	4091276	15372	1

30	328	Picture	MorphM8_07_nom.jpg	4091280	0	150	11959	152	0	next	hit	652

30	328	Response	2	4103196	11916	1

30	329	Picture	MorphM1_00_noe.jpg	4103239	0	2	10086	3	0	next	hit	654

30	329	Response	2	4113195	9956	2

30	330	Picture	MorphF1_03_nom.jpg	4113325	0	1	10085	2	0	next	incorrect	656

30	330	Response	1	4123276	9951	1

30	331	Picture	MorphM3_09_orig.jpg	4123410	0	1	12075	2	0	next	hit	658

30	331	Response	2	4135436	12026	1

30	332	Picture	MorphM6_01_noe.jpg	4135485	0	1	5175	2	0	next	hit	660

30	332	Response	2	4140556	5071	1

30	333	Picture	MorphF10_02_nom.jpg	4140660	0	1	11943	2	0	next	incorrect	662

30	333	Response	1	4152475	11815	1

30	334	Picture	MorphM4_04_orig.jpg	4152603	0	1	37288	2	0	next	incorrect	664

30	334	Response	1	4189835	37232	1

30	335	Picture	MorphM7_06_nom.jpg	4189891	0	1	6747	156	0	next	hit	666

30	335	Response	2	4196635	6744	1

30	336	Picture	MorphM3_06_nom.jpg	4196638	0	155	7717	156	0	next	hit	668

30	336	Response	2	4204315	7677	1

30	337	Picture	MorphF7_08_orig.jpg	4204355	0	1	4763	149	0	next	hit	670

30	337	Response	2	4209115	4760	1

30	338	Picture	MorphF4_08_noe.jpg	4209118	0	148	6649	149	0	next	hit	672

30	338	Response	2	4215675	6557	1

30	339	Picture	MorphF2_08_nom.jpg	4215767	0	1	7166	2	0	next	hit	674

30	339	Response	2	4222874	7107	1

30	340	Picture	MorphM3_03_orig.jpg	4222933	0	1	19507	2	0	next	hit	676

30	340	Response	2	4242394	19461	1

30	341	Picture	MorphF8_08_nom.jpg	4242440	0	1	9289	2	0	next	incorrect	678

30	341	Response	1	4251594	9154	1

30	342	Picture	MorphF7_08_nom.jpg	4251729	0	1	8360	2	0	next	hit	680

30	342	Response	2	4259994	8265	1

30	343	Picture	MorphM10_05_nom.jpg	4260089	0	1	4909	2	0	next	hit	682

30	343	Response	2	4264874	4785	1

30	344	Picture	MorphF1_00_noe.jpg	4264998	0	1	9399	158	0	next	hit	684

30	344	Response	2	4274394	9396	1

30	345	Picture	MorphM3_06_orig.jpg	4274397	0	157	5198	158	0	next	hit	686

30	345	Response	2	4279514	5117	1

30	346	Picture	MorphM7_05_noe.jpg	4279595	0	1	4910	2	0	next	hit	688

30	346	Response	2	4284394	4799	1

30	347	Picture	MorphF6_05_orig.jpg	4284505	0	1	7033	2	0	next	hit	690

30	347	Response	2	4291434	6929	1

30	348	Picture	MorphM7_03_nom.jpg	4291538	0	1	5042	3	0	next	hit	692

30	348	Response	2	4296474	4936	1

30	349	Picture	MorphF10_06_nom.jpg	4296580	0	2	8217	147	0	next	hit	694

30	349	Response	2	4304793	8213	1

30	350	Picture	MorphF6_02_orig.jpg	4304797	0	145	6115	146	0	next	hit	696

30	350	Response	2	4310873	6076	1

30	351	Picture	MorphF1_08_nom.jpg	4310912	0	1	11279	2	0	next	incorrect	698

30	351	Response	1	4322073	11161	1

30	352	Picture	MorphF8_10_orig.jpg	4322191	0	1	8891	2	0	next	hit	700

30	352	Response	2	4330953	8762	2

30	353	Picture	MorphM4_06_orig.jpg	4331082	0	1	5441	2	0	next	hit	702

30	353	Response	2	4336473	5391	1

30	354	Picture	MorphM5_06_orig.jpg	4336523	0	1	4353	160	0	next	hit	704

30	354	Response	2	4340873	4350	1

30	355	Picture	MorphF7_09_noe.jpg	4340876	0	159	5997	160	0	next	hit	706

30	355	Response	2	4346793	5917	1

30	356	Picture	MorphM8_05_orig.jpg	4346873	0	1	10218	2	0	next	hit	708

30	356	Response	2	4357033	10160	1

30	357	Picture	MorphF10_01_noe.jpg	4357091	0	1	6900	2	0	next	incorrect	710

30	357	Response	1	4363913	6822	1

30	358	Picture	MorphF4_00_nom.jpg	4363991	0	1	5573	2	0	next	hit	712

30	358	Response	2	4369433	5442	1

30	359	Picture	MorphF5_08_nom.jpg	4369564	0	1	11014	2	0	next	hit	714

30	359	Response	2	4380472	10908	1

30	360	Picture	MorphM1_01_orig.jpg	4380578	0	1	7166	2	0	next	incorrect	716

30	360	Response	1	4387672	7094	1

30	361	Picture	MorphM7_02_noe.jpg	4387744	0	1	7166	2	0	next	hit	718

30	361	Response	2	4394872	7128	1

30	362	Picture	MorphM4_04_nom.jpg	4394910	0	1	6237	2	0	next	incorrect	720

30	362	Response	1	4401112	6202	1

30	363	Picture	MorphF9_08_nom.jpg	4401147	0	1	7961	2	0	next	hit	722

30	363	Response	2	4409032	7885	1

30	364	Picture	MorphF8_06_noe.jpg	4409108	0	1	7166	2	0	next	incorrect	724

30	364	Response	1	4416232	7124	1

30	365	Picture	MorphM2_01_orig.jpg	4416274	0	1	7564	2	0	next	incorrect	726

30	365	Response	1	4423752	7478	1

30	366	Picture	MorphM7_03_noe.jpg	4423838	0	1	8493	2	0	next	hit	728

30	366	Response	2	4432232	8394	1

30	367	Picture	MorphF1_09_nom.jpg	4432331	0	1	7431	2	0	next	incorrect	730

30	367	Response	1	4439672	7341	1

30	368	Picture	MorphF9_00_nom.jpg	4439762	0	1	10615	3	0	next	incorrect	732

30	368	Response	1	4450232	10470	1

30	369	Picture	MorphM10_06_nom.jpg	4450377	0	2	7938	28	0	next	hit	734

30	369	Response	2	4458311	7934	1

30	370	Picture	MorphF3_10_nom.jpg	4458315	0	26	6925	27	0	next	incorrect	736

30	370	Response	1	4465191	6876	1

30	371	Picture	MorphF9_02_orig.jpg	4465240	0	1	12075	2	0	next	hit	738

30	371	Response	2	4477271	12031	1

30	372	Picture	MorphF10_09_noe.jpg	4477315	0	1	8095	2	0	next	hit	740

30	372	Response	2	4485351	8036	1

30	373	Picture	MorphM5_03_nom.jpg	4485410	0	1	20170	2	0	next	incorrect	742

30	373	Response	1	4505511	20101	1

30	374	Picture	MorphM7_09_orig.jpg	4505580	0	1	6369	2	0	next	hit	744

30	374	Response	2	4511831	6251	1

30	375	Picture	MorphF10_07_nom.jpg	4511949	0	1	8360	2	0	next	hit	746

30	375	Response	2	4520231	8282	1

30	376	Picture	MorphM4_08_orig.jpg	4520309	0	1	17118	2	0	next	hit	748

30	376	Response	2	4537351	17042	1

30	377	Picture	MorphM9_07_noe.jpg	4537427	0	1	12341	2	0	next	hit	750

30	377	Response	2	4549670	12243	1

30	378	Picture	MorphF5_03_nom.jpg	4549768	0	1	8758	3	0	next	incorrect	752

30	378	Response	1	4558470	8702	1

30	379	Picture	MorphM6_10_orig.jpg	4558526	0	2	8228	3	0	next	hit	754

30	379	Response	2	4566630	8104	1

30	380	Picture	MorphF1_01_noe.jpg	4566754	0	1	19108	2	0	next	hit	756

30	380	Response	2	4585750	18996	1

30	381	Picture	MorphF2_01_orig.jpg	4585862	0	1	13535	2	0	next	incorrect	758

30	381	Response	1	4599270	13408	1

30	382	Picture	MorphM2_00_nom.jpg	4599397	0	1	8493	2	0	next	incorrect	760

30	382	Response	1	4607830	8433	1

30	383	Picture	MorphM8_03_noe.jpg	4607890	0	1	9820	2	0	next	incorrect	762

30	383	Response	1	4617669	9779	1

30	384	Picture	MorphM10_09_orig.jpg	4617710	0	1	6767	2	0	next	hit	764

30	384	Response	2	4624389	6679	1

30	385	Picture	MorphM5_06_nom.jpg	4624477	0	1	7431	2	0	next	incorrect	766

30	385	Response	1	4631829	7352	1

30	386	Picture	MorphM10_07_orig.jpg	4631908	0	1	6768	2	0	next	hit	768

30	386	Response	2	4638629	6721	1

30	387	Picture	MorphM5_09_nom.jpg	4638676	0	1	5557	151	0	next	hit	770

30	387	Response	2	4644229	5553	1

30	388	Picture	MorphM10_01_nom.jpg	4644233	0	150	9570	152	0	next	incorrect	772

30	388	Response	1	4653749	9516	1

30	389	Picture	MorphM1_04_noe.jpg	4653803	0	2	10749	3	0	next	hit	774

30	389	Response	2	4664469	10666	1

30	390	Picture	MorphM7_00_noe.jpg	4664552	0	1	5971	3	0	next	hit	776

30	390	Response	2	4670469	5917	1

30	391	Picture	MorphF3_07_nom.jpg	4670523	0	2	7299	3	0	next	incorrect	778

30	391	Response	1	4677748	7225	1

30	392	Picture	MorphM9_06_noe.jpg	4677822	0	1	10218	2	0	next	hit	780

30	392	Response	2	4687989	10167	1

30	393	Picture	MorphM2_03_orig.jpg	4688040	0	1	9288	3	0	next	incorrect	782

30	393	Response	1	4697269	9229	1

30	394	Picture	MorphF6_03_noe.jpg	4697328	0	2	11545	3	0	next	incorrect	784

30	394	Response	1	4708788	11460	1

30	395	Picture	MorphM4_01_nom.jpg	4708873	0	1	9156	2	0	next	incorrect	786

30	395	Response	1	4717908	9035	1

30	396	Picture	MorphM7_07_nom.jpg	4718029	0	1	5839	2	0	next	hit	788

30	396	Response	2	4723748	5719	1

30	397	Picture	MorphF6_09_noe.jpg	4723868	0	1	11412	2	0	next	hit	790

30	397	Response	2	4735188	11320	1

30	398	Picture	MorphM8_10_noe.jpg	4735280	0	1	6370	2	0	next	hit	792

30	398	Response	2	4741588	6308	1

30	399	Picture	MorphM10_10_noe.jpg	4741650	0	1	10615	2	0	next	hit	794

30	399	Response	2	4752148	10498	1

30	400	Picture	MorphM4_10_nom.jpg	4752265	0	1	12076	2	0	next	hit	796

30	400	Response	2	4764228	11963	1

30	401	Picture	MorphM8_08_orig.jpg	4764341	0	1	8227	2	0	next	hit	798

30	401	Response	2	4772467	8126	1

30	402	Picture	MorphM3_08_nom.jpg	4772568	0	1	6901	2	0	next	hit	800

30	402	Response	2	4779427	6859	1

30	403	Picture	MorphM1_10_noe.jpg	4779469	0	1	6104	2	0	next	hit	802

30	403	Response	2	4785427	5958	1

30	404	Picture	MorphF8_05_nom.jpg	4785573	0	1	11677	2	0	next	incorrect	804

30	404	Response	1	4797107	11534	1

30	405	Picture	MorphF6_09_nom.jpg	4797250	0	1	8227	2	0	next	hit	806

30	405	Response	2	4805347	8097	1

30	406	Picture	MorphF3_07_orig.jpg	4805477	0	1	18047	2	0	next	hit	808

30	406	Response	2	4823427	17950	1

30	407	Picture	MorphF10_04_noe.jpg	4823524	0	1	15506	155	0	next	hit	810

30	407	Response	2	4839027	15503	1

30	408	Picture	MorphM2_08_orig.jpg	4839030	0	154	14484	155	0	next	hit	812

30	408	Response	2	4853427	14397	1

30	409	Picture	MorphF2_07_noe.jpg	4853514	0	1	10350	2	0	next	hit	814

30	409	Response	2	4863826	10312	1

30	410	Picture	MorphM10_09_nom.jpg	4863864	0	1	6237	2	0	next	hit	816

30	410	Response	2	4870066	6202	1

30	411	Picture	MorphF5_09_nom.jpg	4870101	0	1	8095	2	0	next	incorrect	818

30	411	Response	1	4878146	8045	1

30	412	Picture	MorphM7_08_nom.jpg	4878196	0	1	7431	2	0	next	hit	820

30	412	Response	2	4885586	7390	1

30	413	Picture	MorphF4_03_noe.jpg	4885627	0	1	26672	2	0	next	incorrect	822

30	413	Response	1	4912226	26599	1

30	414	Picture	MorphF2_10_nom.jpg	4912299	0	1	11810	2	0	next	hit	824

30	414	Response	2	4924066	11767	1

30	415	Picture	MorphM7_10_noe.jpg	4924109	0	1	12076	2	0	next	hit	826

30	415	Response	2	4936146	12037	1

30	416	Picture	MorphF2_04_noe.jpg	4936185	0	1	8204	158	0	next	hit	828

30	416	Response	2	4944385	8200	1

30	417	Picture	MorphM5_05_noe.jpg	4944389	0	157	6923	158	0	next	hit	830

30	417	Response	2	4951185	6796	1

30	418	Picture	MorphM10_08_orig.jpg	4951312	0	1	5957	150	0	next	hit	832

30	418	Response	2	4957265	5953	1

30	419	Picture	MorphF3_01_orig.jpg	4957269	0	149	7048	150	0	next	incorrect	834

30	419	Response	1	4964225	6956	1

30	420	Picture	MorphF9_07_noe.jpg	4964317	0	1	22293	2	0	next	hit	836

30	420	Response	2	4986545	22228	1

30	421	Picture	MorphM2_00_noe.jpg	4986610	0	1	6237	2	0	next	hit	838

30	421	Response	2	4992785	6175	1

30	422	Picture	MorphF6_01_noe.jpg	4992847	0	1	6635	2	0	next	hit	840

30	422	Response	2	4999345	6498	1

30	423	Picture	MorphM9_04_orig.jpg	4999482	0	1	7165	3	0	next	hit	842

30	423	Response	2	5006544	7062	1

30	424	Picture	MorphM1_04_nom.jpg	5006647	0	2	6901	3	0	next	incorrect	844

30	424	Response	1	5013504	6857	1

30	425	Picture	MorphM9_08_orig.jpg	5013548	0	1	11014	2	0	next	hit	846

30	425	Response	2	5024465	10917	1

30	426	Picture	MorphM3_03_nom.jpg	5024562	0	1	6104	2	0	next	hit	848

30	426	Response	2	5030544	5982	1

30	427	Picture	MorphF1_07_noe.jpg	5030666	0	1	5839	2	0	next	incorrect	850

30	427	Response	1	5036384	5718	1

30	428	Picture	MorphM5_00_nom.jpg	5036505	0	1	13004	2	0	next	incorrect	852

30	428	Response	1	5049424	12919	1

30	429	Picture	MorphF4_02_orig.jpg	5049509	0	1	12208	2	0	next	incorrect	854

30	429	Response	1	5061664	12155	1

30	430	Picture	MorphF3_00_nom.jpg	5061717	0	1	6768	2	0	next	incorrect	856

30	430	Response	1	5068384	6667	1

30	431	Picture	MorphF1_05_nom.jpg	5068485	0	1	7696	2	0	next	incorrect	858

30	431	Response	1	5076144	7659	1

30	432	Picture	MorphM9_08_nom.jpg	5076181	0	1	8095	2	0	next	hit	860

30	432	Response	2	5084143	7962	1

30	433	Picture	MorphF5_04_orig.jpg	5084276	0	1	9421	2	0	next	incorrect	862

30	433	Response	1	5093583	9307	1

30	434	Picture	MorphM10_03_nom.jpg	5093697	0	1	10882	2	0	next	incorrect	864

30	434	Response	1	5104463	10766	1

30	435	Picture	MorphM6_07_orig.jpg	5104579	0	1	8094	2	0	next	hit	866

30	435	Response	2	5112623	8044	1

30	436	Picture	MorphM4_07_orig.jpg	5112673	0	1	5839	2	0	next	hit	868

30	436	Response	2	5118383	5710	1

30	437	Picture	MorphF7_07_noe.jpg	5118512	0	1	8758	2	0	next	incorrect	870

30	437	Response	1	5127183	8671	1

30	438	Picture	MorphF4_09_noe.jpg	5127270	0	1	11677	2	0	next	hit	872

30	438	Response	2	5138863	11593	1

30	439	Picture	MorphF5_10_orig.jpg	5138947	0	1	8879	147	0	next	hit	874

30	439	Response	2	5147823	8876	1

30	440	Picture	MorphM10_04_orig.jpg	5147826	0	146	5586	147	0	next	hit	876

30	440	Response	2	5153343	5517	1

30	441	Picture	MorphF1_01_orig.jpg	5153412	0	1	7431	2	0	next	incorrect	878

30	441	Response	1	5160782	7370	1

30	442	Picture	MorphM3_00_noe.jpg	5160843	0	1	6104	2	0	next	hit	880

30	442	Response	2	5166862	6019	1

30	443	Picture	MorphM5_03_orig.jpg	5166947	0	1	5706	2	0	next	hit	882

30	443	Response	2	5172622	5675	1

30	444	Picture	MorphF4_03_nom.jpg	5172653	0	1	7431	2	0	next	incorrect	884

30	444	Response	1	5180062	7409	1

30	445	Picture	PAUSE	5180084	0	1	600060	2	0	600000	miss	0

30	446	Picture	MorphM5_07_nom.jpg	5780144	0	1	20154	151	0	next	hit	887

30	446	Response	2	5800294	20150	1

30	447	Picture	MorphM1_08_orig.jpg	5800298	0	150	6917	151	0	next	hit	889

30	447	Response	2	5807174	6876	1

30	448	Picture	MorphM10_00_orig.jpg	5807215	0	1	6236	2	0	next	incorrect	891

30	448	Response	1	5813334	6119	1

30	449	Picture	MorphF10_00_noe.jpg	5813451	0	1	24549	3	0	next	incorrect	893

30	449	Response	1	5837894	24443	1

30	450	Picture	MorphF2_03_nom.jpg	5838000	0	2	8759	3	0	next	hit	895

30	450	Response	2	5846614	8614	1

30	451	Picture	MorphF1_02_noe.jpg	5846759	0	1	6369	2	0	next	hit	897

30	451	Response	2	5853094	6335	1

30	452	Picture	MorphM2_05_noe.jpg	5853128	0	1	7697	3	0	next	hit	899

30	452	Response	2	5860694	7566	1

30	453	Picture	MorphF2_03_noe.jpg	5860825	0	2	5552	157	0	next	hit	901

30	453	Response	2	5866374	5549	1

30	454	Picture	MorphF4_10_orig.jpg	5866377	0	155	6258	156	0	next	hit	903

30	454	Response	2	5872533	6156	1

30	455	Picture	MorphM5_04_nom.jpg	5872635	0	1	5971	2	0	next	incorrect	905

30	455	Response	1	5878533	5898	1

30	456	Picture	MorphF1_06_orig.jpg	5878606	0	1	7564	2	0	next	hit	907

30	456	Response	2	5886133	7527	1

30	457	Picture	MorphM8_02_nom.jpg	5886170	0	1	10085	2	0	next	hit	909

30	457	Response	2	5896133	9963	1

30	458	Picture	MorphF5_05_noe.jpg	5896255	0	1	10085	2	0	next	hit	911

30	458	Response	2	5906293	10038	1

30	459	Picture	MorphM5_01_nom.jpg	5906340	0	1	12872	2	0	next	incorrect	913

30	459	Response	1	5919173	12833	1

30	460	Picture	MorphF2_09_noe.jpg	5919212	0	1	7033	2	0	next	hit	915

30	460	Response	2	5926133	6921	1

30	461	Picture	MorphF10_08_orig.jpg	5926245	0	1	5971	2	0	next	hit	917

30	461	Response	2	5932133	5888	1

30	462	Picture	MorphM8_07_noe.jpg	5932216	0	1	7166	2	0	next	hit	919

30	462	Response	2	5939332	7116	1

30	463	Picture	MorphF3_00_noe.jpg	5939382	0	1	4910	2	0	next	hit	921

30	463	Response	2	5944212	4830	1

30	464	Picture	MorphM4_09_noe.jpg	5944292	0	1	3848	2	0	next	hit	923

30	464	Response	2	5948052	3760	1

30	465	Picture	MorphM1_03_noe.jpg	5948140	0	1	4644	2	0	next	hit	925

30	465	Response	2	5952692	4552	1

30	466	Picture	MorphM2_09_nom.jpg	5952784	0	1	8072	158	0	next	hit	927

30	466	Response	2	5960852	8068	1

30	467	Picture	MorphM10_03_noe.jpg	5960856	0	157	13425	158	0	next	incorrect	929

30	467	Response	1	5974212	13356	1

30	468	Picture	MorphM2_08_noe.jpg	5974281	0	1	6635	2	0	next	hit	931

30	468	Response	2	5980772	6491	1

30	469	Picture	MorphM8_05_nom.jpg	5980916	0	1	4777	2	0	next	hit	933

30	469	Response	2	5985652	4736	1

30	470	Picture	MorphM7_06_orig.jpg	5985693	0	1	6370	2	0	next	hit	935

30	470	Response	2	5991972	6279	1

30	471	Picture	MorphM3_01_orig.jpg	5992063	0	1	8094	2	0	next	incorrect	937

30	471	Response	1	6000052	7989	1

30	472	Picture	MorphF2_10_orig.jpg	6000157	0	1	8228	2	0	next	hit	939

30	472	Response	2	6008292	8135	1

30	473	Picture	MorphF8_00_nom.jpg	6008385	0	1	6900	2	0	next	incorrect	941

30	473	Response	1	6015172	6787	1

30	474	Picture	MorphM6_03_nom.jpg	6015285	0	1	8891	2	0	next	hit	943

30	474	Response	2	6024132	8847	1

30	475	Picture	MorphM1_09_noe.jpg	6024176	0	1	6369	2	0	next	hit	945

30	475	Response	2	6030451	6275	1

30	476	Picture	MorphM6_01_orig.jpg	6030545	0	1	7829	3	0	next	incorrect	947

30	476	Response	1	6038291	7746	1

30	477	Picture	MorphF9_10_nom.jpg	6038374	0	2	5839	3	0	next	hit	949

30	477	Response	2	6044131	5757	1

30	478	Picture	MorphM2_10_orig.jpg	6044213	0	1	14862	2	0	next	hit	951

30	478	Response	2	6059011	14798	1

30	479	Picture	MorphM5_08_noe.jpg	6059075	0	1	7431	3	0	next	hit	953

30	479	Response	2	6066451	7376	1

30	480	Picture	MorphM4_00_noe.jpg	6066506	0	2	24682	3	0	next	incorrect	955

30	480	Response	1	6091091	24585	1

30	481	Picture	MorphF7_05_orig.jpg	6091188	0	1	12341	2	0	next	hit	957

30	481	Response	2	6103490	12302	1

30	482	Picture	MorphM7_04_noe.jpg	6103529	0	1	8095	2	0	next	hit	959

30	482	Response	2	6111570	8041	1

30	483	Picture	MorphF7_03_nom.jpg	6111624	0	1	4910	2	0	next	hit	961

30	483	Response	2	6116450	4826	1

30	484	Picture	MorphM6_00_orig.jpg	6116534	0	1	9819	2	0	next	incorrect	963

30	484	Response	1	6126210	9676	1

30	485	Picture	MorphF3_00_orig.jpg	6126353	0	1	8360	2	0	next	incorrect	965

30	485	Response	1	6134610	8257	1

30	486	Picture	MorphF8_02_nom.jpg	6134713	0	1	6621	149	0	next	incorrect	967

30	486	Response	1	6141330	6617	1

30	487	Picture	MorphF2_04_orig.jpg	6141334	0	148	8772	149	0	next	hit	969

30	487	Response	2	6149970	8636	1

30	488	Picture	MorphM2_00_orig.jpg	6150106	0	1	9687	2	0	next	incorrect	971

30	488	Response	1	6159650	9544	1

30	489	Picture	MorphF2_09_nom.jpg	6159793	0	1	8626	2	0	next	hit	973

30	489	Response	2	6168370	8577	1

30	490	Picture	MorphM9_01_nom.jpg	6168419	0	1	11677	2	0	next	hit	975

30	490	Response	2	6180049	11630	1

30	491	Picture	MorphM10_02_noe.jpg	6180096	0	1	13668	2	0	next	incorrect	977

30	491	Response	1	6193649	13553	1

30	492	Picture	MorphM3_07_orig.jpg	6193764	0	1	12341	2	0	next	hit	979

30	492	Response	2	6205969	12205	1

30	493	Picture	MorphM1_04_orig.jpg	6206105	0	1	8348	147	0	next	incorrect	981

30	493	Response	1	6214449	8344	1

30	494	Picture	MorphM5_07_orig.jpg	6214453	0	146	6647	147	0	next	hit	983

30	494	Response	2	6221009	6556	1

30	495	Picture	MorphM8_02_orig.jpg	6221100	0	1	23885	2	0	next	hit	985

30	495	Response	2	6244848	23748	1

30	496	Picture	MorphF3_08_nom.jpg	6244985	0	1	7033	2	0	next	incorrect	987

30	496	Response	1	6251888	6903	1

30	497	Picture	MorphM2_07_nom.jpg	6252018	0	1	5972	2	0	next	hit	989

30	497	Response	2	6257888	5870	1

30	498	Picture	MorphF8_09_nom.jpg	6257990	0	1	9819	2	0	next	hit	991

30	498	Response	2	6267728	9738	1

30	499	Picture	MorphM1_09_nom.jpg	6267809	0	1	9157	2	0	next	hit	993

30	499	Response	2	6276848	9039	1

30	500	Picture	MorphM7_05_nom.jpg	6276966	0	1	6236	2	0	next	hit	995

30	500	Response	2	6283088	6122	1

30	501	Picture	MorphM1_02_orig.jpg	6283202	0	1	6104	2	0	next	incorrect	997

30	501	Response	1	6289248	6046	1

30	502	Picture	MorphF6_02_nom.jpg	6289306	0	1	6635	2	0	next	hit	999

30	502	Response	2	6295888	6582	1

30	503	Picture	MorphF7_05_nom.jpg	6295941	0	1	5308	2	0	next	hit	1001

30	503	Response	2	6301168	5227	1

30	504	Picture	MorphF1_04_noe.jpg	6301249	0	1	8360	2	0	next	hit	1003

30	504	Response	2	6309488	8239	1

30	505	Picture	MorphM9_05_orig.jpg	6309609	0	1	7697	2	0	next	hit	1005

30	505	Response	2	6317168	7559	1

30	506	Picture	MorphM6_07_noe.jpg	6317306	0	1	11014	2	0	next	hit	1007

30	506	Response	2	6328288	10982	1

30	507	Picture	MorphF1_05_noe.jpg	6328320	0	1	6502	2	0	next	hit	1009

30	507	Response	2	6334767	6447	1

30	508	Picture	MorphF10_08_nom.jpg	6334822	0	1	8891	2	0	next	hit	1011

30	508	Response	2	6343567	8745	1

30	509	Picture	MorphF9_04_nom.jpg	6343713	0	1	5971	2	0	next	hit	1013

30	509	Response	2	6349567	5854	1

30	510	Picture	MorphF10_10_nom.jpg	6349684	0	1	5441	2	0	next	hit	1015

30	510	Response	2	6355087	5403	1

30	511	Picture	MorphF4_07_nom.jpg	6355125	0	1	5440	2	0	next	hit	1017

30	511	Response	2	6360527	5402	1

30	512	Picture	MorphM9_01_orig.jpg	6360565	0	1	9156	2	0	next	incorrect	1019

30	512	Response	1	6369647	9082	1

30	513	Picture	MorphF3_10_noe.jpg	6369721	0	1	5972	2	0	next	hit	1021

30	513	Response	2	6375647	5926	1

30	514	Picture	MorphF6_00_orig.jpg	6375693	0	1	9798	156	0	next	incorrect	1023

30	514	Response	1	6385487	9794	1

30	515	Picture	MorphF8_01_orig.jpg	6385491	0	155	7839	300	0	next	incorrect	1025

30	515	Response	1	6393327	7836	1

30	516	Picture	MorphM3_04_nom.jpg	6393330	0	145	8880	301	0	next	hit	1027

30	516	Response	2	6402207	8877	1

30	517	Picture	MorphM8_10_nom.jpg	6402210	0	156	5198	157	0	next	hit	1029

30	517	Response	2	6407326	5116	1

30	518	Picture	MorphM5_02_orig.jpg	6407408	0	1	7282	151	0	next	hit	1031

30	518	Response	2	6414686	7278	1

30	519	Picture	MorphF1_04_nom.jpg	6414690	0	150	7314	151	0	next	incorrect	1033

30	519	Response	1	6421966	7276	1

30	520	Picture	MorphM1_06_noe.jpg	6422004	0	1	5706	2	0	next	hit	1035

30	520	Response	2	6427646	5642	1

30	521	Picture	MorphM9_03_nom.jpg	6427710	0	1	7432	2	0	next	hit	1037

30	521	Response	2	6435086	7376	1

30	522	Picture	MorphM2_06_noe.jpg	6435142	0	1	14862	2	0	next	hit	1039

30	522	Response	2	6449966	14824	1

30	523	Picture	MorphF10_07_noe.jpg	6450004	0	1	6236	3	0	next	hit	1041

30	523	Response	2	6456206	6202	1

30	524	Picture	MorphM10_06_orig.jpg	6456240	0	2	5176	3	0	next	hit	1043

30	524	Response	2	6461326	5086	1

30	525	Picture	MorphF4_01_orig.jpg	6461416	0	1	6635	2	0	next	incorrect	1045

30	525	Response	1	6467966	6550	1

30	526	Picture	MorphF10_02_orig.jpg	6468051	0	1	6767	2	0	next	incorrect	1047

30	526	Response	1	6474766	6715	1

30	527	Picture	MorphF5_02_noe.jpg	6474818	0	1	5706	2	0	next	hit	1049

30	527	Response	2	6480446	5628	1

30	528	Picture	MorphM6_00_nom.jpg	6480524	0	1	6370	2	0	next	hit	1051

30	528	Response	2	6486846	6322	1

30	529	Picture	MorphF7_01_nom.jpg	6486894	0	1	5838	3	0	next	hit	1053

30	529	Response	2	6492605	5711	1

30	530	Picture	MorphF2_02_nom.jpg	6492732	0	2	9687	3	0	next	hit	1055

30	530	Response	2	6502365	9633	1

30	531	Picture	MorphF7_04_orig.jpg	6502419	0	1	17384	2	0	next	hit	1057

30	531	Response	2	6519724	17305	2

30	532	Picture	MorphM8_06_noe.jpg	6519803	0	1	7166	2	0	next	hit	1059

30	532	Response	2	6526925	7122	1

30	533	Picture	MorphM6_06_orig.jpg	6526969	0	1	5560	148	0	next	hit	1061

30	533	Response	2	6532525	5556	1

30	534	Picture	MorphF5_01_noe.jpg	6532529	0	147	6913	148	0	next	hit	1063

30	534	Response	2	6539405	6876	1

30	535	Picture	MorphM5_10_nom.jpg	6539442	0	1	9156	2	0	next	hit	1065

30	535	Response	2	6548525	9083	1

30	536	Picture	MorphM1_07_noe.jpg	6548598	0	1	7166	2	0	next	hit	1067

30	536	Response	2	6555645	7047	1

30	537	Picture	MorphF5_01_nom.jpg	6555764	0	1	6502	2	0	next	incorrect	1069

30	537	Response	1	6562124	6360	1

30	538	Picture	MorphM7_10_orig.jpg	6562266	0	1	7431	2	0	next	hit	1071

30	538	Response	2	6569564	7298	1

30	539	Picture	MorphF6_06_noe.jpg	6569697	0	1	7697	2	0	next	incorrect	1073

30	539	Response	1	6577324	7627	1

30	540	Picture	MorphF8_01_noe.jpg	6577394	0	1	20966	2	0	next	hit	1075

30	540	Response	2	6598284	20890	1

30	541	Picture	MorphF1_02_orig.jpg	6598360	0	1	6488	149	0	next	hit	1077

30	541	Response	2	6604844	6484	1

30	542	Picture	MorphF8_04_nom.jpg	6604848	0	148	13151	149	0	next	incorrect	1079

30	542	Response	1	6617964	13116	1

30	543	Picture	MorphM6_03_noe.jpg	6617999	0	1	9409	148	0	next	hit	1081

30	543	Response	2	6627404	9405	1

30	544	Picture	MorphM8_06_nom.jpg	6627408	0	147	5852	148	0	next	hit	1083

30	544	Response	2	6633164	5756	1

30	545	Picture	MorphF6_08_noe.jpg	6633260	0	1	11267	147	0	next	hit	1085

30	545	Response	2	6644523	11263	1

30	546	Picture	MorphF1_06_noe.jpg	6644527	0	146	5585	147	0	next	hit	1087

30	546	Response	2	6650043	5516	1

30	547	Picture	MorphF8_06_orig.jpg	6650112	0	1	16455	2	0	next	hit	1089

30	547	Response	2	6666443	16331	1

30	548	Picture	MorphF9_05_nom.jpg	6666567	0	1	8094	2	0	next	hit	1091

30	548	Response	2	6674603	8036	1

30	549	Picture	MorphF7_09_nom.jpg	6674661	0	1	5441	2	0	next	hit	1093

30	549	Response	2	6679963	5302	1

30	550	Picture	MorphF1_10_noe.jpg	6680102	0	1	6635	2	0	next	hit	1095

30	550	Response	2	6686603	6501	1

30	551	Picture	MorphM1_06_orig.jpg	6686737	0	1	7166	2	0	next	incorrect	1097

30	551	Response	1	6693803	7066	1

30	552	Picture	MorphM10_09_noe.jpg	6693903	0	1	9421	2	0	next	hit	1099

30	552	Response	2	6703243	9340	1

30	553	Picture	MorphM1_00_nom.jpg	6703324	0	1	7299	2	0	next	incorrect	1101

30	553	Response	1	6710523	7199	1

30	554	Picture	MorphF10_10_noe.jpg	6710623	0	1	7961	3	0	next	hit	1103

30	554	Response	2	6718523	7900	1

30	555	Picture	MorphM6_01_nom.jpg	6718584	0	2	11014	3	0	next	hit	1105

30	555	Response	2	6729482	10898	1

30	556	Picture	MorphF5_03_noe.jpg	6729598	0	1	8493	2	0	next	hit	1107

30	556	Response	2	6737962	8364	1

30	557	Picture	MorphF8_03_noe.jpg	6738091	0	1	6635	2	0	next	hit	1109

30	557	Response	2	6744602	6511	1

30	558	Picture	MorphM2_06_nom.jpg	6744726	0	1	5560	148	0	next	hit	1111

30	558	Response	2	6750282	5556	1

30	559	Picture	MorphF5_00_noe.jpg	6750286	0	147	6781	148	0	next	hit	1113

30	559	Response	2	6757002	6716	1

30	560	Picture	MorphF4_05_nom.jpg	6757067	0	1	17914	2	0	next	hit	1115

30	560	Response	2	6774842	17775	1

30	561	Picture	MorphF8_09_orig.jpg	6774981	0	1	8891	2	0	next	hit	1117

30	561	Response	2	6783802	8821	1

30	562	Picture	MorphM3_10_noe.jpg	6783872	0	1	9023	2	0	next	hit	1119

30	562	Response	2	6792762	8890	1

30	563	Picture	MorphM4_02_orig.jpg	6792895	0	1	7564	2	0	next	incorrect	1121

30	563	Response	1	6800361	7466	1

30	564	Picture	MorphF4_09_orig.jpg	6800459	0	1	8891	2	0	next	hit	1123

30	564	Response	2	6809321	8862	1

30	565	Picture	MorphF5_10_nom.jpg	6809350	0	1	9289	2	0	next	hit	1125

30	565	Response	2	6818601	9251	1

30	566	Picture	MorphM7_04_nom.jpg	6818639	0	1	7033	2	0	next	hit	1127

30	566	Response	2	6825561	6922	1

30	567	Picture	MorphF1_02_nom.jpg	6825672	0	1	6369	2	0	next	incorrect	1129

30	567	Response	1	6831961	6289	1

30	568	Picture	MorphF4_03_orig.jpg	6832041	0	1	27071	2	0	next	incorrect	1131

30	568	Response	1	6859001	26960	1

30	569	Picture	MorphM1_07_nom.jpg	6859112	0	1	7412	153	0	next	incorrect	1133

30	569	Response	1	6866521	7409	1

30	570	Picture	MorphF5_07_orig.jpg	6866524	0	152	9308	153	0	next	hit	1135

30	570	Response	2	6875720	9196	1

30	571	Picture	MorphF9_05_orig.jpg	6875832	0	1	9952	2	0	next	hit	1137

30	571	Response	2	6885640	9808	1

30	572	Picture	MorphM6_08_nom.jpg	6885784	0	1	5839	2	0	next	hit	1139

30	572	Response	2	6891480	5696	1

30	573	Picture	MorphF1_06_nom.jpg	6891623	0	1	6767	2	0	next	incorrect	1141

30	573	Response	1	6898280	6657	1

30	574	Picture	MorphM9_05_nom.jpg	6898390	0	1	10351	2	0	next	incorrect	1143

30	574	Response	1	6908600	10210	1

30	575	Picture	MorphF8_04_noe.jpg	6908741	0	1	9421	2	0	next	hit	1145

30	575	Response	2	6918120	9379	1

30	576	Picture	MorphM8_04_noe.jpg	6918162	0	1	6237	2	0	next	hit	1147

30	576	Response	2	6924280	6118	1

30	577	Picture	MorphM4_06_nom.jpg	6924399	0	1	13245	160	0	next	incorrect	1149

30	577	Response	1	6937640	13241	1

30	578	Picture	MorphM6_02_orig.jpg	6937644	0	159	11835	160	0	next	hit	1151

30	578	Response	2	6949400	11756	1

30	579	Picture	MorphM9_09_nom.jpg	6949479	0	1	14331	2	0	next	hit	1153

30	579	Response	2	6963719	14240	1

30	580	Picture	MorphM6_05_noe.jpg	6963810	0	1	9687	2	0	next	incorrect	1155

30	580	Response	1	6973399	9589	1

30	581	Picture	MorphM4_01_orig.jpg	6973497	0	1	7697	2	0	next	incorrect	1157

30	581	Response	1	6981079	7582	1

30	582	Picture	MorphF4_00_noe.jpg	6981194	0	1	5839	2	0	next	incorrect	1159

30	582	Response	1	6986919	5725	1

30	583	Picture	MorphM8_07_orig.jpg	6987033	0	1	6610	159	0	next	hit	1161

30	583	Response	2	6993639	6606	1

30	584	Picture	MorphF9_00_orig.jpg	6993643	0	158	9048	159	0	next	hit	1163

30	584	Response	2	7002599	8956	1

30	585	Picture	MorphM7_02_orig.jpg	7002691	0	1	11943	2	0	next	incorrect	1165

30	585	Response	1	7014519	11828	1

30	586	Picture	MorphM10_08_noe.jpg	7014634	0	1	24283	2	0	next	incorrect	1167

30	586	Response	1	7038838	24204	1

30	587	Picture	MorphM5_08_nom.jpg	7038917	0	1	11545	2	0	next	incorrect	1169

30	587	Response	1	7050358	11441	1

30	588	Picture	MorphM6_05_orig.jpg	7050462	0	1	7420	146	0	next	hit	1171

30	588	Response	2	7057878	7416	1

30	589	Picture	MorphM2_05_orig.jpg	7057882	0	145	8106	146	0	next	hit	1173

30	589	Response	2	7065958	8076	1

30	590	Picture	MorphM1_05_orig.jpg	7065988	0	1	6614	155	0	next	incorrect	1175

30	590	Response	1	7072598	6610	1

30	591	Picture	MorphM3_06_noe.jpg	7072602	0	154	6788	155	0	next	hit	1177

30	591	Response	2	7079318	6716	1

30	592	Picture	MorphF2_09_orig.jpg	7079390	0	1	6768	2	0	next	hit	1179

30	592	Response	2	7086118	6728	1

30	593	Picture	MorphF4_05_noe.jpg	7086158	0	1	10350	2	0	next	hit	1181

30	593	Response	2	7096438	10280	1

30	594	Picture	MorphM2_06_orig.jpg	7096508	0	1	6768	2	0	next	hit	1183

30	594	Response	2	7103158	6650	1

30	595	Picture	MorphM4_08_noe.jpg	7103276	0	1	6635	2	0	next	hit	1185

30	595	Response	2	7109798	6522	1

30	596	Picture	MorphM2_03_noe.jpg	7109911	0	1	13800	3	0	next	hit	1187

30	596	Response	2	7123637	13726	1

30	597	Picture	MorphM7_03_orig.jpg	7123711	0	2	6090	150	0	next	hit	1189

30	597	Response	2	7129797	6086	1

30	598	Picture	MorphF5_02_orig.jpg	7129801	0	148	7976	150	0	next	incorrect	1191

30	598	Response	1	7137637	7836	1

30	599	Picture	MorphM8_09_noe.jpg	7137777	0	2	9544	146	0	next	hit	1193

30	599	Response	2	7147317	9540	1

30	600	Picture	MorphF4_08_orig.jpg	7147321	0	144	7176	145	0	next	hit	1195

30	600	Response	2	7154357	7036	1

30	601	Picture	MorphM5_05_nom.jpg	7154497	0	1	7144	157	0	next	incorrect	1197

30	601	Response	1	7161637	7140	1

30	602	Picture	MorphM7_01_nom.jpg	7161641	0	156	6922	157	0	next	hit	1199

30	602	Response	2	7168437	6796	1

30	603	Picture	MorphM6_02_noe.jpg	7168563	0	1	13934	2	0	next	incorrect	1201

30	603	Response	1	7182357	13794	1

30	604	Picture	MorphM8_01_nom.jpg	7182497	0	1	7033	2	0	next	hit	1203

30	604	Response	2	7189396	6899	1

30	605	Picture	MorphM7_01_orig.jpg	7189530	0	1	5440	2	0	next	hit	1205

30	605	Response	2	7194916	5386	1

30	606	Picture	MorphF10_03_orig.jpg	7194970	0	1	16057	2	0	next	hit	1207

30	606	Response	2	7210996	16026	1

30	607	Picture	MorphM5_08_orig.jpg	7211027	0	1	14729	2	0	next	hit	1209

30	607	Response	2	7225636	14609	1

30	608	Picture	MorphF6_08_nom.jpg	7225756	0	1	7829	2	0	next	hit	1211

30	608	Response	2	7233556	7800	1

30	609	Picture	MorphM1_02_nom.jpg	7233585	0	1	6215	157	0	next	incorrect	1213

30	609	Response	1	7239796	6211	1

30	610	Picture	MorphF4_04_noe.jpg	7239800	0	156	7984	157	0	next	hit	1215

30	610	Response	2	7247716	7916	1

30	611	Picture	MorphM7_09_noe.jpg	7247784	0	1	5839	2	0	next	hit	1217

30	611	Response	2	7253556	5772	1

30	612	Picture	MorphF1_03_noe.jpg	7253623	0	1	8094	2	0	next	hit	1219

30	612	Response	2	7261636	8013	1

30	613	Picture	MorphM9_08_noe.jpg	7261717	0	1	5176	2	0	next	hit	1221

30	613	Response	2	7266836	5119	1

30	614	Picture	MorphM1_08_noe.jpg	7266893	0	1	5042	2	0	next	hit	1223

30	614	Response	2	7271795	4902	1

30	615	Picture	MorphM8_03_nom.jpg	7271935	0	1	6104	2	0	next	hit	1225

30	615	Response	2	7277955	6020	1

30	616	Picture	MorphM2_09_orig.jpg	7278039	0	1	11014	2	0	next	hit	1227

30	616	Response	2	7288995	10956	1

30	617	Picture	MorphF1_10_orig.jpg	7289053	0	1	15659	2	0	next	hit	1229

30	617	Response	2	7304675	15622	1

30	618	Picture	MorphM7_00_orig.jpg	7304712	0	1	5706	2	0	next	incorrect	1231

30	618	Response	1	7310275	5563	1

30	619	Picture	MorphM9_05_noe.jpg	7310418	0	1	5042	2	0	next	hit	1233

30	619	Response	2	7315315	4897	1

30	620	Picture	MorphM6_10_noe.jpg	7315460	0	1	5972	2	0	next	hit	1235

30	620	Response	2	7321315	5855	1

30	621	Picture	MorphF10_06_orig.jpg	7321432	0	1	5838	2	0	next	hit	1237

30	621	Response	2	7327155	5723	1

30	622	Picture	MorphM4_10_noe.jpg	7327270	0	1	4645	2	0	next	hit	1239

30	622	Response	2	7331875	4605	1

30	623	Picture	MorphF8_09_noe.jpg	7331915	0	1	5440	2	0	next	hit	1241

30	623	Response	2	7337315	5400	1

30	624	Picture	MorphF9_08_orig.jpg	7337355	0	1	6502	3	0	next	hit	1243

30	624	Response	2	7343795	6440	1

30	625	Picture	MorphF1_08_orig.jpg	7343857	0	2	15792	3	0	next	hit	1245

30	625	Response	2	7359554	15697	1

30	626	Picture	MorphM3_05_orig.jpg	7359649	0	1	5307	2	0	next	hit	1247

30	626	Response	2	7364914	5265	1

30	627	Picture	MorphF4_02_nom.jpg	7364956	0	1	6370	2	0	next	incorrect	1249

30	627	Response	1	7371234	6278	1

30	628	Picture	MorphF7_01_noe.jpg	7371326	0	1	5441	2	0	next	hit	1251

30	628	Response	2	7376674	5348	1

30	629	Picture	MorphF3_02_noe.jpg	7376767	0	1	13137	2	0	next	hit	1253

30	629	Response	2	7389794	13027	1

30	630	Picture	MorphF10_09_orig.jpg	7389904	0	1	5440	2	0	next	hit	1255

30	630	Response	2	7395234	5330	1

30	631	Picture	MorphM9_06_orig.jpg	7395344	0	1	5308	2	0	next	hit	1257

30	631	Response	2	7400514	5170	1

30	632	Picture	MorphF4_06_orig.jpg	7400652	0	1	5839	2	0	next	hit	1259

30	632	Response	2	7406354	5702	1

30	633	Picture	MorphF7_07_nom.jpg	7406491	0	1	8360	2	0	next	hit	1261

30	633	Response	2	7414754	8263	1

30	634	Picture	MorphF5_04_nom.jpg	7414851	0	1	6900	2	0	next	incorrect	1263

30	634	Response	1	7421713	6862	1

30	635	Picture	MorphM9_10_orig.jpg	7421751	0	1	7697	2	0	next	hit	1265

30	635	Response	2	7429313	7562	1

30	636	Picture	MorphM6_10_nom.jpg	7429448	0	1	6369	2	0	next	hit	1267

30	636	Response	2	7435713	6265	1

30	637	Picture	MorphM5_04_orig.jpg	7435817	0	1	7420	146	0	next	hit	1269

30	637	Response	2	7443233	7416	1

30	638	Picture	MorphM10_06_noe.jpg	7443237	0	145	7575	146	0	next	hit	1271

30	638	Response	2	7450673	7436	1

30	639	Picture	MorphF1_05_orig.jpg	7450812	0	1	7145	155	0	next	incorrect	1273

30	639	Response	1	7457953	7141	1

30	640	Picture	MorphF3_06_noe.jpg	7457957	0	154	7585	155	0	next	hit	1275

30	640	Response	2	7465473	7516	1

30	641	Picture	MorphF9_07_orig.jpg	7465542	0	1	6236	2	0	next	hit	1277

30	641	Response	2	7471632	6090	2

30	642	Picture	MorphM5_05_orig.jpg	7471778	0	1	6237	2	0	next	hit	1279

30	642	Response	2	7477953	6175	1

30	643	Picture	MorphF8_08_orig.jpg	7478015	0	1	5706	2	0	next	hit	1281

30	643	Response	2	7483633	5618	1

30	644	Picture	MorphF10_03_nom.jpg	7483721	0	1	6370	2	0	next	hit	1283

30	644	Response	2	7489953	6232	1

30	645	Picture	MorphF1_08_noe.jpg	7490091	0	1	7829	2	0	next	hit	1285

30	645	Response	2	7497793	7702	1

30	646	Picture	MorphF3_06_orig.jpg	7497920	0	1	8891	2	0	next	incorrect	1287

30	646	Response	1	7506752	8832	1

30	647	Picture	MorphM4_06_noe.jpg	7506811	0	1	11544	2	0	next	hit	1289

30	647	Response	2	7518272	11461	1

30	648	Picture	MorphF9_06_orig.jpg	7518355	0	1	6768	2	0	next	hit	1291

30	648	Response	2	7524992	6637	1

30	649	Picture	MorphM10_04_nom.jpg	7525123	0	1	10350	2	0	next	incorrect	1293

30	649	Response	1	7535392	10269	1

30	650	Picture	MorphF8_03_nom.jpg	7535473	0	1	8228	2	0	next	incorrect	1295

30	650	Response	1	7543632	8159	1

30	651	Picture	MorphM5_04_noe.jpg	7543701	0	1	5838	2	0	next	hit	1297

30	651	Response	2	7549472	5771	1

30	652	Picture	MorphF6_06_orig.jpg	7549539	0	1	12341	2	0	next	hit	1299

30	652	Response	2	7561792	12253	1

30	653	Picture	MorphM2_10_noe.jpg	7561880	0	1	6502	3	0	next	hit	1301

30	653	Response	2	7568272	6392	1

30	654	Picture	MorphF5_02_nom.jpg	7568382	0	2	6503	3	0	next	incorrect	1303

30	654	Response	1	7574832	6450	1

30	655	Picture	MorphF6_09_orig.jpg	7574885	0	1	9156	2	0	next	hit	1305

30	655	Response	2	7583951	9066	1

30	656	Picture	MorphM6_09_noe.jpg	7584041	0	1	6369	2	0	next	hit	1307

30	656	Response	2	7590351	6310	1

30	657	Picture	MorphM9_10_nom.jpg	7590410	0	1	6503	2	0	next	hit	1309

30	657	Response	2	7596831	6421	1

30	658	Picture	MorphF3_05_orig.jpg	7596913	0	1	7961	2	0	next	incorrect	1311

30	658	Response	1	7604831	7918	1

30	659	Picture	MorphF5_00_orig.jpg	7604874	0	1	6768	2	0	next	hit	1313

30	659	Response	2	7611551	6677	1

30	660	Picture	MorphM7_00_nom.jpg	7611642	0	1	29194	2	0	next	incorrect	1315

30	660	Response	1	7640751	29109	1

30	661	Picture	MorphM2_07_orig.jpg	7640836	0	1	26274	2	0	next	incorrect	1317

30	661	Response	1	7666990	26154	1

30	662	Picture	MorphF2_08_noe.jpg	7667110	0	1	8604	156	0	next	incorrect	1319

30	662	Response	1	7675710	8600	1

30	663	Picture	MorphF6_10_nom.jpg	7675714	0	155	9443	156	0	next	incorrect	1321

30	663	Response	1	7685070	9356	1

30	664	Picture	MorphF2_07_nom.jpg	7685157	0	1	11943	2	0	next	hit	1323

30	664	Response	2	7697070	11913	1

30	665	Picture	MorphM10_00_nom.jpg	7697100	0	1	17493	157	0	next	incorrect	1325

30	665	Response	1	7714590	17490	1

30	666	Picture	end_ins	7714593	0	156	23950	157	0	next	other	0

30	666	Response	1	7730830	16237	1
