# Supplementary material for: Categorical Perception of Fear and Anger Expressions in Whole, Masked and Composite Faces
Source: PLoS One. 2015 Aug 11;10(8):e0134790. doi: 10.1371/journal.pone.0134790 (PMC4532458; doi:10.1371/journal.pone.0134790)
Supplement: S1 Dataset — (ZIP) [file pone.0134790.s001.zip › Exp1/30-Vp030_ParaMasked_pt1.log]

Scenario - 

Logfile written - 02/12/2014 16:20:57

Subject	Trial	Event Type	Code	Time	TTime	Uncertainty	Duration	Uncertainty	ReqTime	ReqDur	Stim Type	Pair Index

30	1	Response	3	187900	197767	1

30	2	Response	3	235100	47115	1

30	3	Response	3	260459	25234	2

30	4	Picture	fix	260571	0	1	30122	2	0	30000	other	0

30	5	Picture	MorphF1_02_noe.jpg	290826	0	1	30255	2	0	next	incorrect	6

30	5	Response	1	321008	30182	2

30	6	Picture	MorphF2_09_noe.jpg	321081	0	1	14729	2	0	next	hit	8

30	6	Response	2	335728	14647	1

30	7	Picture	MorphM3_00_orig.jpg	335810	0	1	19905	2	0	next	hit	10

30	7	Response	2	355648	19838	1

30	8	Picture	MorphM1_02_orig.jpg	355715	0	1	9952	3	0	next	hit	12

30	8	Response	2	365568	9853	1

30	9	Picture	MorphF5_05_nom.jpg	365667	0	2	22957	3	0	next	incorrect	14

30	9	Response	1	388528	22861	1

30	10	Picture	MorphF8_06_nom.jpg	388624	0	1	27469	2	0	next	incorrect	16

30	10	Response	1	415967	27343	1

30	11	Picture	MorphM1_03_nom.jpg	416093	0	1	14995	2	0	next	hit	18

30	11	Response	2	431007	14914	1

30	12	Picture	MorphF1_08_nom.jpg	431088	0	1	14596	2	0	next	incorrect	20

30	12	Response	1	445647	14559	1

30	13	Picture	MorphM3_02_nom.jpg	445684	0	1	28000	2	0	next	hit	22

30	13	Response	2	473567	27883	1

30	14	Picture	MorphM2_09_orig.jpg	473684	0	1	82925	146	0	next	incorrect	24

30	14	Response	1	556606	82922	1

30	15	Picture	MorphM3_07_orig.jpg	556609	0	145	10361	146	0	next	incorrect	26

30	15	Response	1	566845	10236	1

30	16	Picture	MorphM8_02_noe.jpg	566970	0	1	36227	2	0	next	hit	28

30	16	Response	2	603165	36195	1

30	17	Picture	MorphM1_00_noe.jpg	603197	0	1	55468	2	0	next	hit	30

30	17	Response	2	658604	55407	1

30	18	Picture	MorphF3_04_nom.jpg	658665	0	1	41667	2	0	next	incorrect	32

30	18	Response	1	700284	41619	1

30	19	Picture	MorphF6_07_orig.jpg	700332	0	1	31847	2	0	next	hit	34

30	19	Response	2	732124	31792	1

30	20	Picture	MorphM3_10_nom.jpg	732179	0	1	22161	2	0	next	hit	36

30	20	Response	2	754283	22104	1

30	21	Picture	MorphM4_02_noe.jpg	754340	0	1	96073	2	0	next	incorrect	38

30	21	Response	1	850362	96022	1

30	22	Picture	MorphF9_06_noe.jpg	850413	0	1	71126	2	0	next	incorrect	40

30	22	Response	1	921401	70988	1

30	23	Picture	MorphF3_05_orig.jpg	921539	0	1	32644	2	0	next	incorrect	42

30	23	Response	1	954040	32501	1

30	24	Picture	MorphM8_00_orig.jpg	954183	0	1	36340	154	0	next	hit	44

30	24	Response	2	990520	36337	1

30	25	Picture	MorphF1_09_nom.jpg	990523	0	153	23109	154	0	next	hit	46

30	25	Response	2	1013560	23037	1

30	26	Picture	MorphF7_00_nom.jpg	1013632	0	1	25478	2	0	next	incorrect	48

30	26	Response	1	1038999	25367	1

30	27	Picture	MorphM3_08_orig.jpg	1039110	0	1	66880	2	0	next	hit	50

30	27	Response	2	1105959	66849	1

30	28	Picture	MorphF5_05_orig.jpg	1105990	0	1	29171	157	0	next	incorrect	52

30	28	Response	1	1135158	29168	1

30	29	Picture	MorphF9_04_orig.jpg	1135161	0	156	12496	157	0	next	hit	54

30	29	Response	2	1147558	12397	1

30	30	Picture	MorphF2_02_nom.jpg	1147657	0	1	26384	157	0	next	hit	56

30	30	Response	2	1174038	26381	1

30	31	Picture	MorphM7_02_orig.jpg	1174041	0	156	7454	157	0	next	incorrect	58

30	31	Response	1	1181398	7357	1

30	32	Picture	MorphM6_10_orig.jpg	1181495	0	1	18047	2	0	next	hit	60

30	32	Response	2	1199397	17902	1

30	33	Picture	MorphF6_10_noe.jpg	1199542	0	1	23753	2	0	next	incorrect	62

30	33	Response	1	1223237	23695	1

30	34	Picture	MorphF7_10_orig.jpg	1223295	0	1	78664	29	0	next	hit	64

30	34	Response	2	1301956	78661	1

30	35	Picture	MorphF10_02_noe.jpg	1301959	0	28	9580	29	0	next	incorrect	66

30	35	Response	1	1311396	9437	1

30	36	Picture	MorphM1_05_noe.jpg	1311539	0	1	12739	2	0	next	incorrect	68

30	36	Response	1	1324196	12657	1

30	37	Picture	MorphM10_00_nom.jpg	1324278	0	1	10881	2	0	next	hit	70

30	37	Response	2	1335076	10798	1

30	38	Picture	MorphF5_10_noe.jpg	1335159	0	1	39920	157	0	next	hit	72

30	38	Response	2	1375075	39916	1

30	39	Picture	MorphM6_09_orig.jpg	1375079	0	156	14486	157	0	next	hit	74

30	39	Response	2	1389475	14396	1

30	40	Picture	MorphF2_09_nom.jpg	1389565	0	1	58785	3	0	next	hit	76

30	40	Response	2	1448274	58709	1

30	41	Picture	MorphF9_03_orig.jpg	1448350	0	2	19905	3	0	next	incorrect	78

30	41	Response	1	1468114	19764	1

30	42	Picture	MorphM6_04_orig.jpg	1468255	0	1	93287	2	0	next	incorrect	80

30	42	Response	1	1561473	93218	1

30	43	Picture	MorphF1_03_orig.jpg	1561542	0	1	8758	2	0	next	incorrect	82

30	43	Response	1	1570193	8651	1

30	44	Picture	MorphM8_08_nom.jpg	1570300	0	1	9820	2	0	next	hit	84

30	44	Response	2	1580032	9732	1

30	45	Picture	MorphF1_02_orig.jpg	1580120	0	1	29857	2	0	next	incorrect	86

30	45	Response	1	1609872	29752	1

30	46	Picture	MorphM6_02_nom.jpg	1609977	0	1	15127	2	0	next	incorrect	88

30	46	Response	1	1624992	15015	1

30	47	Picture	MorphF10_09_noe.jpg	1625104	0	1	10218	2	0	next	hit	90

30	47	Response	2	1635232	10128	1

30	48	Picture	MorphM6_00_nom.jpg	1635322	0	1	12076	2	0	next	incorrect	92

30	48	Response	1	1647312	11990	1

30	49	Picture	MorphM2_07_nom.jpg	1647398	0	1	11544	2	0	next	hit	94

30	49	Response	2	1658912	11514	1

30	50	Picture	MorphM7_09_noe.jpg	1658942	0	1	14332	2	0	next	hit	96

30	50	Response	2	1673151	14209	1

30	51	Picture	MorphM9_08_noe.jpg	1673274	0	1	10615	3	0	next	hit	98

30	51	Response	2	1683791	10517	1

30	52	Picture	MorphM6_05_noe.jpg	1683889	0	2	29858	3	0	next	incorrect	100

30	52	Response	1	1713711	29822	1

30	53	Picture	MorphF5_08_noe.jpg	1713747	0	1	12208	2	0	next	hit	102

30	53	Response	2	1725871	12124	1

30	54	Picture	MorphM10_07_nom.jpg	1725955	0	1	9156	2	0	next	hit	104

30	54	Response	2	1735071	9116	1

30	55	Picture	MorphF7_06_orig.jpg	1735111	0	1	11279	2	0	next	hit	106

30	55	Response	2	1746270	11159	1

30	56	Picture	MorphM7_10_orig.jpg	1746390	0	1	7431	2	0	next	hit	108

30	56	Response	2	1753790	7400	1

30	57	Picture	MorphM10_01_noe.jpg	1753821	0	1	8758	2	0	next	incorrect	110

30	57	Response	1	1762510	8689	1

30	58	Picture	MorphF9_04_nom.jpg	1762579	0	1	18047	2	0	next	hit	112

30	58	Response	2	1780590	18011	1

30	59	Picture	MorphM9_09_noe.jpg	1780626	0	1	24019	2	0	next	hit	114

30	59	Response	2	1804590	23964	1

30	60	Picture	MorphM7_06_orig.jpg	1804645	0	1	6900	2	0	next	hit	116

30	60	Response	2	1811470	6825	1

30	61	Picture	MorphF1_06_orig.jpg	1811545	0	1	43259	3	0	next	incorrect	118

30	61	Response	1	1854669	43124	1

30	62	Picture	MorphF8_05_orig.jpg	1854804	0	2	15924	3	0	next	incorrect	120

30	62	Response	1	1870589	15785	1

30	63	Picture	MorphM8_03_orig.jpg	1870728	0	1	32909	2	0	next	hit	122

30	63	Response	2	1903548	32820	1

30	64	Picture	MorphF5_00_orig.jpg	1903637	0	1	7962	2	0	next	incorrect	124

30	64	Response	1	1911548	7911	1

30	65	Picture	MorphF3_05_nom.jpg	1911599	0	1	8228	2	0	next	incorrect	126

30	65	Response	1	1919708	8109	1

30	66	Picture	MorphM4_07_noe.jpg	1919827	0	1	9156	2	0	next	hit	128

30	66	Response	2	1928908	9081	1

30	67	Picture	MorphF3_01_orig.jpg	1928983	0	1	13269	3	0	next	hit	130

30	67	Response	2	1942188	13205	1

30	68	Picture	MorphM6_08_orig.jpg	1942252	0	2	13801	3	0	next	hit	132

30	68	Response	2	1955948	13696	1

30	69	Picture	MorphF1_01_orig.jpg	1956053	0	1	30919	2	0	next	incorrect	134

30	69	Response	1	1986907	30854	1

30	70	Picture	MorphM5_02_nom.jpg	1986972	0	1	14978	151	0	next	incorrect	136

30	70	Response	1	2001947	14975	1

30	71	Picture	MorphF7_04_orig.jpg	2001950	0	150	15808	151	0	next	incorrect	138

30	71	Response	1	2017627	15677	1

30	72	Picture	MorphM7_09_orig.jpg	2017758	0	1	10085	2	0	next	hit	140

30	72	Response	2	2027707	9949	1

30	73	Picture	MorphM1_04_nom.jpg	2027843	0	1	74178	2	0	next	incorrect	142

30	73	Response	1	2101946	74103	1

30	74	Picture	MorphM9_04_noe.jpg	2102021	0	1	12473	3	0	next	incorrect	144

30	74	Response	1	2114426	12405	1

30	75	Picture	MorphM10_04_orig.jpg	2114494	0	2	7033	4	0	next	hit	146

30	75	Response	2	2121466	6972	1

30	76	Picture	MorphF7_07_orig.jpg	2121527	0	2	61970	4	0	next	incorrect	148

30	76	Response	1	2183465	61938	1

30	77	Picture	MorphF3_06_noe.jpg	2183497	0	2	13536	3	0	next	hit	150

30	77	Response	2	2196905	13408	1

30	78	Picture	MorphM10_09_nom.jpg	2197033	0	1	6355	149	0	next	hit	152

30	78	Response	2	2203384	6351	1

30	79	Picture	MorphF6_01_orig.jpg	2203388	0	148	9279	306	0	next	incorrect	154

30	79	Response	1	2212664	9276	1

30	80	Picture	MorphM4_07_nom.jpg	2212667	0	158	13028	159	0	next	hit	156

30	80	Response	2	2225624	12957	1

30	81	Picture	MorphM3_08_nom.jpg	2225695	0	1	25744	2	0	next	incorrect	158

30	81	Response	1	2251384	25689	1

30	82	Picture	MorphF1_01_nom.jpg	2251439	0	1	9023	2	0	next	incorrect	160

30	82	Response	1	2260344	8905	1

30	83	Picture	MorphF2_10_noe.jpg	2260462	0	1	21497	2	0	next	incorrect	162

30	83	Response	1	2281864	21402	1

30	84	Picture	MorphM3_04_orig.jpg	2281959	0	1	14597	2	0	next	incorrect	164

30	84	Response	1	2296503	14544	1

30	85	Picture	MorphM2_05_orig.jpg	2296556	0	1	54008	2	0	next	incorrect	166

30	85	Response	1	2350423	53867	1

30	86	Picture	MorphM8_05_nom.jpg	2350564	0	1	7431	2	0	next	hit	168

30	86	Response	2	2357943	7379	1

30	87	Picture	MorphM9_03_orig.jpg	2357995	0	1	8626	2	0	next	incorrect	170

30	87	Response	1	2366582	8587	1

30	88	Picture	MorphM6_04_noe.jpg	2366621	0	1	13535	2	0	next	incorrect	172

30	88	Response	1	2380102	13481	1

30	89	Picture	MorphM5_07_noe.jpg	2380156	0	1	10218	2	0	next	hit	174

30	89	Response	2	2390342	10186	1

30	90	Picture	MorphF7_00_orig.jpg	2390374	0	1	9411	145	0	next	incorrect	176

30	90	Response	1	2399782	9408	1

30	91	Picture	MorphM6_10_noe.jpg	2399785	0	144	14209	145	0	next	incorrect	178

30	91	Response	1	2413942	14157	1

30	92	Picture	MorphF8_06_orig.jpg	2413994	0	1	8360	2	0	next	incorrect	180

30	92	Response	1	2422262	8268	1

30	93	Picture	MorphF10_04_noe.jpg	2422354	0	1	6767	3	0	next	incorrect	182

30	93	Response	1	2428982	6628	1

30	94	Picture	MorphM5_09_orig.jpg	2429121	0	2	16322	3	0	next	hit	184

30	94	Response	2	2445301	16180	1

30	95	Picture	MorphF6_10_nom.jpg	2445443	0	1	77363	2	0	next	hit	186

30	95	Response	2	2522741	77298	1

30	96	Picture	MorphF1_07_noe.jpg	2522806	0	1	24151	2	0	next	hit	188

30	96	Response	2	2546900	24094	1

30	97	Picture	MorphF9_10_orig.jpg	2546957	0	1	7697	2	0	next	hit	190

30	97	Response	2	2554580	7623	1

30	98	Picture	MorphF8_05_noe.jpg	2554654	0	1	9929	158	0	next	hit	192

30	98	Response	2	2564580	9926	1

30	99	Picture	MorphF2_06_orig.jpg	2564583	0	157	25103	158	0	next	hit	194

30	99	Response	2	2589620	25037	1

30	100	Picture	MorphF1_08_noe.jpg	2589686	0	1	9156	2	0	next	hit	196

30	100	Response	2	2598739	9053	1

30	101	Picture	MorphM5_10_nom.jpg	2598842	0	1	10085	2	0	next	hit	198

30	101	Response	2	2608819	9977	1

30	102	Picture	MorphM2_06_nom.jpg	2608927	0	1	11545	2	0	next	hit	200

30	102	Response	2	2620419	11492	1

30	103	Picture	MorphF2_01_nom.jpg	2620472	0	1	12606	2	0	next	incorrect	202

30	103	Response	1	2632979	12507	1

30	104	Picture	MorphM2_09_nom.jpg	2633078	0	1	14332	2	0	next	hit	204

30	104	Response	2	2647379	14301	1

30	105	Picture	MorphM8_08_orig.jpg	2647410	0	1	14862	2	0	next	hit	206

30	105	Response	2	2662179	14769	1

30	106	Picture	MorphM2_06_noe.jpg	2662272	0	1	22691	2	0	next	incorrect	208

30	106	Response	1	2684818	22546	1

30	107	Picture	MorphF7_06_noe.jpg	2684963	0	1	11147	2	0	next	incorrect	210

30	107	Response	1	2696018	11055	1

30	108	Picture	MorphM1_03_noe.jpg	2696110	0	1	7298	2	0	next	hit	212

30	108	Response	2	2703378	7268	1

30	109	Picture	MorphM4_01_nom.jpg	2703408	0	1	10749	2	0	next	incorrect	214

30	109	Response	1	2714018	10610	1

30	110	Picture	MorphF4_01_orig.jpg	2714157	0	1	7944	152	0	next	incorrect	216

30	110	Response	1	2722098	7941	1

30	111	Picture	MorphF8_04_nom.jpg	2722101	0	151	48718	152	0	next	incorrect	218

30	111	Response	1	2770737	48636	1

30	112	Picture	MorphM7_06_nom.jpg	2770819	0	1	5573	2	0	next	hit	220

30	112	Response	2	2776337	5518	1

30	113	Picture	MorphF5_09_orig.jpg	2776392	0	1	7829	2	0	next	hit	222

30	113	Response	2	2784097	7705	1

30	114	Picture	MorphM9_04_nom.jpg	2784221	0	1	12739	2	0	next	incorrect	224

30	114	Response	1	2796817	12596	1

30	115	Picture	MorphM4_05_orig.jpg	2796960	0	1	6635	2	0	next	hit	226

30	115	Response	2	2803457	6497	1

30	116	Picture	MorphF5_07_noe.jpg	2803595	0	1	13137	2	0	next	hit	228

30	116	Response	2	2816657	13062	1

30	117	Picture	MorphF8_01_noe.jpg	2816732	0	1	7962	2	0	next	incorrect	230

30	117	Response	1	2824577	7845	1

30	118	Picture	MorphM4_02_nom.jpg	2824694	0	1	24682	2	0	next	incorrect	232

30	118	Response	1	2849296	24602	1

30	119	Picture	MorphF6_06_orig.jpg	2849376	0	1	9952	2	0	next	hit	234

30	119	Response	2	2859216	9840	1

30	120	Picture	MorphM6_04_nom.jpg	2859328	0	1	14051	150	0	next	hit	236

30	120	Response	2	2873376	14048	1

30	121	Picture	MorphF5_01_noe.jpg	2873379	0	149	12224	150	0	next	hit	238

30	121	Response	2	2885536	12157	1

30	122	Picture	MorphF8_02_noe.jpg	2885603	0	1	7961	3	0	next	incorrect	240

30	122	Response	1	2893456	7853	1

30	123	Picture	MorphF3_10_orig.jpg	2893564	0	2	10749	3	0	next	hit	242

30	123	Response	2	2904256	10692	1

30	124	Picture	MorphF6_02_nom.jpg	2904313	0	1	7545	154	0	next	incorrect	244

30	124	Response	1	2911855	7542	1

30	125	Picture	MorphF3_03_noe.jpg	2911858	0	153	6240	302	0	next	hit	246

30	125	Response	2	2918095	6237	1

30	126	Picture	MorphM4_06_nom.jpg	2918098	0	149	36906	150	0	next	hit	248

30	126	Response	2	2954895	36797	1

30	127	Picture	MorphF4_07_nom.jpg	2955004	0	1	18975	2	0	next	incorrect	250

30	127	Response	1	2973935	18931	1

30	128	Picture	MorphM1_04_noe.jpg	2973979	0	1	6635	2	0	next	hit	252

30	128	Response	2	2980575	6596	1

30	129	Picture	MorphF4_05_nom.jpg	2980614	0	1	9289	2	0	next	incorrect	254

30	129	Response	1	2989854	9240	1

30	130	Picture	MorphM5_01_noe.jpg	2989903	0	1	7962	2	0	next	hit	256

30	130	Response	2	2997774	7871	1

30	131	Picture	MorphF6_06_nom.jpg	2997865	0	1	17782	2	0	next	incorrect	258

30	131	Response	1	3015534	17669	1

30	132	Picture	MorphF3_10_noe.jpg	3015647	0	1	7431	2	0	next	hit	260

30	132	Response	2	3022974	7327	1

30	133	Picture	MorphF5_06_orig.jpg	3023078	0	1	12208	2	0	next	hit	262

30	133	Response	2	3035214	12136	1

30	134	Picture	MorphM4_08_orig.jpg	3035286	0	1	10218	2	0	next	hit	264

30	134	Response	2	3045374	10088	1

30	135	Picture	MorphM9_04_orig.jpg	3045504	0	1	16189	2	0	next	incorrect	266

30	135	Response	1	3061610	16106	5

30	136	Picture	MorphF6_08_nom.jpg	3061693	0	1	6502	2	0	next	hit	268

30	136	Response	2	3068093	6400	1

30	137	Picture	MorphM10_08_nom.jpg	3068195	0	1	7564	2	0	next	hit	270

30	137	Response	2	3075693	7498	1

30	138	Picture	MorphF10_02_nom.jpg	3075759	0	1	7829	2	0	next	incorrect	272

30	138	Response	1	3083453	7694	1

30	139	Picture	MorphM9_06_noe.jpg	3083588	0	1	11943	2	0	next	hit	274

30	139	Response	2	3095453	11865	1

30	140	Picture	MorphF5_07_nom.jpg	3095531	0	1	7685	146	0	next	hit	276

30	140	Response	2	3103213	7682	1

30	141	Picture	MorphM8_07_nom.jpg	3103216	0	145	6912	146	0	next	hit	278

30	141	Response	2	3110013	6797	1

30	142	Picture	MorphM10_05_nom.jpg	3110128	0	1	6502	2	0	next	hit	280

30	142	Response	2	3116573	6445	1

30	143	Picture	MorphF6_04_noe.jpg	3116630	0	1	6767	2	0	next	incorrect	282

30	143	Response	1	3123293	6663	1

30	144	Picture	MorphM8_02_nom.jpg	3123397	0	1	4910	2	0	next	hit	284

30	144	Response	2	3128173	4776	1

30	145	Picture	MorphF3_08_noe.jpg	3128307	0	1	10351	2	0	next	hit	286

30	145	Response	2	3138573	10266	1

30	146	Picture	MorphM3_10_orig.jpg	3138658	0	1	11014	2	0	next	hit	288

30	146	Response	2	3149532	10874	1

30	147	Picture	MorphF2_04_orig.jpg	3149672	0	1	62235	2	0	next	incorrect	290

30	147	Response	1	3211852	62180	1

30	148	Picture	MorphM7_06_noe.jpg	3211907	0	1	8625	2	0	next	hit	292

30	148	Response	2	3220412	8505	1

30	149	Picture	MorphM1_00_nom.jpg	3220532	0	1	11678	2	0	next	incorrect	294

30	149	Response	1	3232091	11559	1

30	150	Picture	MorphF6_00_orig.jpg	3232210	0	1	26924	148	0	next	incorrect	296

30	150	Response	1	3259131	26921	1

30	151	Picture	MorphM4_01_noe.jpg	3259134	0	147	6118	148	0	next	hit	298

30	151	Response	2	3265211	6077	1

30	152	Picture	MorphM8_04_noe.jpg	3265252	0	1	7298	2	0	next	hit	300

30	152	Response	2	3272491	7239	1

30	153	Picture	MorphF7_08_orig.jpg	3272550	0	1	7544	154	0	next	hit	302

30	153	Response	2	3280091	7541	1

30	154	Picture	MorphM3_02_orig.jpg	3280094	0	153	121173	154	0	next	incorrect	304

30	154	Response	1	3401129	121035	1

30	155	Picture	MorphF8_07_nom.jpg	3401267	0	1	16853	2	0	next	incorrect	306

30	155	Response	1	3418089	16822	1

30	156	Picture	MorphM9_05_noe.jpg	3418120	0	1	10881	2	0	next	incorrect	308

30	156	Response	1	3428969	10849	1

30	157	Picture	MorphM1_07_nom.jpg	3429001	0	1	11677	2	0	next	incorrect	310

30	157	Response	1	3440569	11568	1

30	158	Picture	MorphF9_06_nom.jpg	3440678	0	1	7962	2	0	next	hit	312

30	158	Response	2	3448568	7890	1

30	159	Picture	MorphF7_10_nom.jpg	3448640	0	1	7033	2	0	next	hit	314

30	159	Response	2	3455608	6968	1

30	160	Picture	MorphM2_03_nom.jpg	3455673	0	1	7564	2	0	next	hit	316

30	160	Response	2	3463128	7455	1

30	161	Picture	MorphF10_10_noe.jpg	3463237	0	1	8614	146	0	next	hit	318

30	161	Response	2	3471848	8611	1

30	162	Picture	MorphM10_10_orig.jpg	3471851	0	145	6115	147	0	next	hit	320

30	162	Response	2	3477848	5997	1

30	163	Picture	MorphF4_06_orig.jpg	3477966	0	2	10218	3	0	next	hit	322

30	163	Response	2	3488088	10122	1

30	164	Picture	MorphM1_01_nom.jpg	3488184	0	1	6237	2	0	next	incorrect	324

30	164	Response	1	3494328	6144	1

30	165	Picture	MorphF2_06_noe.jpg	3494421	0	1	18180	2	0	next	incorrect	326

30	165	Response	1	3512488	18067	1

30	166	Picture	MorphM5_05_noe.jpg	3512601	0	1	9023	2	0	next	hit	328

30	166	Response	2	3521528	8927	1

30	167	Picture	MorphF2_03_orig.jpg	3521624	0	1	9156	2	0	next	hit	330

30	167	Response	2	3530727	9103	1

30	168	Picture	MorphF10_09_nom.jpg	3530780	0	1	35033	2	0	next	incorrect	332

30	168	Response	1	3565687	34907	1

30	169	Picture	MorphF3_09_nom.jpg	3565813	0	1	21629	2	0	next	hit	334

30	169	Response	2	3587367	21554	1

30	170	Picture	MorphF9_00_orig.jpg	3587442	0	1	10328	158	0	next	hit	336

30	170	Response	2	3597767	10325	1

30	171	Picture	MorphM4_09_nom.jpg	3597770	0	157	27757	158	0	next	hit	338

30	171	Response	2	3625446	27676	1

30	172	Picture	MorphM5_07_nom.jpg	3625527	0	1	5838	2	0	next	hit	340

30	172	Response	2	3631286	5759	1

30	173	Picture	MorphM10_03_nom.jpg	3631365	0	1	7166	2	0	next	hit	342

30	173	Response	2	3638406	7041	1

30	174	Picture	MorphF10_03_orig.jpg	3638531	0	1	15638	155	0	next	hit	344

30	174	Response	2	3654166	15635	1

30	175	Picture	MorphM7_08_nom.jpg	3654169	0	154	9177	155	0	next	hit	346

30	175	Response	2	3663206	9037	1

30	176	Picture	MorphM6_06_noe.jpg	3663346	0	1	11677	2	0	next	incorrect	348

30	176	Response	1	3674966	11620	1

30	177	Picture	MorphM5_05_nom.jpg	3675023	0	1	24266	153	0	next	incorrect	350

30	177	Response	1	3699285	24262	1

30	178	Picture	MorphM6_01_nom.jpg	3699289	0	152	11164	153	0	next	incorrect	352

30	178	Response	1	3710325	11036	1

30	179	Picture	MorphF9_08_orig.jpg	3710453	0	1	9953	2	0	next	hit	354

30	179	Response	2	3720326	9873	1

30	180	Picture	MorphF1_05_orig.jpg	3720406	0	1	31051	2	0	next	hit	356

30	180	Response	2	3751365	30959	1

30	181	Picture	MorphF10_05_orig.jpg	3751457	0	1	12606	2	0	next	hit	358

30	181	Response	2	3763924	12467	1

30	182	Picture	MorphM7_09_nom.jpg	3764063	0	1	6901	2	0	next	hit	360

30	182	Response	2	3770885	6822	1

30	183	Picture	MorphM9_05_orig.jpg	3770964	0	1	30918	2	0	next	hit	362

30	183	Response	2	3801844	30880	1

30	184	Picture	MorphM1_09_nom.jpg	3801882	0	1	6901	2	0	next	hit	364

30	184	Response	2	3808644	6762	1

30	185	Picture	MorphM4_03_noe.jpg	3808783	0	1	7563	2	0	next	hit	366

30	185	Response	2	3816244	7461	1

30	186	Picture	MorphF9_02_nom.jpg	3816346	0	1	15526	2	0	next	hit	368

30	186	Response	2	3831844	15498	1

30	187	Picture	MorphF5_00_noe.jpg	3831872	0	1	6615	155	0	next	hit	370

30	187	Response	2	3838484	6612	1

30	188	Picture	MorphF8_02_nom.jpg	3838487	0	154	5859	155	0	next	hit	372

30	188	Response	2	3844243	5756	1

30	189	Picture	MorphM10_06_orig.jpg	3844346	0	1	10748	2	0	next	hit	374

30	189	Response	2	3854963	10617	1

30	190	Picture	MorphF7_09_orig.jpg	3855094	0	1	5574	2	0	next	hit	376

30	190	Response	2	3860563	5469	1

30	191	Picture	MorphM3_01_noe.jpg	3860668	0	1	10085	2	0	next	incorrect	378

30	191	Response	1	3870643	9975	1

30	192	Picture	MorphF5_06_noe.jpg	3870753	0	1	9554	2	0	next	hit	380

30	192	Response	2	3880243	9490	1

30	193	Picture	MorphF7_02_nom.jpg	3880307	0	1	17118	2	0	next	hit	382

30	193	Response	2	3897283	16976	1

30	194	Picture	MorphM2_04_nom.jpg	3897425	0	1	5706	2	0	next	hit	384

30	194	Response	2	3903043	5618	1

30	195	Picture	MorphM10_08_orig.jpg	3903131	0	1	7275	158	0	next	hit	386

30	195	Response	2	3910403	7272	1

30	196	Picture	MorphF2_00_nom.jpg	3910406	0	157	7985	158	0	next	incorrect	388

30	196	Response	1	3918323	7917	1

30	197	Picture	MorphM1_08_orig.jpg	3918391	0	1	8227	2	0	next	hit	390

30	197	Response	2	3926562	8171	1

30	198	Picture	MorphF1_10_orig.jpg	3926618	0	1	6768	2	0	next	hit	392

30	198	Response	2	3933282	6664	1

30	199	Picture	MorphF7_01_nom.jpg	3933386	0	1	21232	2	0	next	hit	394

30	199	Response	2	3954562	21176	1

30	200	Picture	MorphF9_01_orig.jpg	3954618	0	1	43525	2	0	next	hit	396

30	200	Response	2	3998081	43463	1

30	201	Picture	MorphF4_02_orig.jpg	3998143	0	1	9819	2	0	next	incorrect	398

30	201	Response	1	4007841	9698	1

30	202	Picture	MorphM4_04_nom.jpg	4007962	0	1	6503	2	0	next	hit	400

30	202	Response	2	4014321	6359	1

30	203	Picture	MorphF6_09_orig.jpg	4014465	0	1	6369	2	0	next	hit	402

30	203	Response	2	4020721	6256	1

30	204	Picture	MorphF3_07_orig.jpg	4020834	0	1	6104	2	0	next	hit	404

30	204	Response	2	4026881	6047	1

30	205	Picture	MorphM1_09_orig.jpg	4026938	0	1	5043	2	0	next	hit	406

30	205	Response	2	4031921	4983	1

30	206	Picture	MorphM10_02_nom.jpg	4031981	0	1	21099	2	0	next	incorrect	408

30	206	Response	1	4053041	21060	1

30	207	Picture	MorphF9_01_nom.jpg	4053080	0	1	8890	2	0	next	hit	410

30	207	Response	2	4061841	8761	1

30	208	Picture	MorphF8_09_noe.jpg	4061970	0	1	5839	2	0	next	hit	412

30	208	Response	2	4067681	5711	1

30	209	Picture	MorphF10_01_noe.jpg	4067809	0	1	12595	146	0	next	incorrect	414

30	209	Response	1	4080400	12591	1

30	210	Picture	MorphM5_06_noe.jpg	4080404	0	145	10495	146	0	next	hit	416

30	210	Response	2	4090800	10396	1

30	211	Picture	MorphM7_03_nom.jpg	4090899	0	1	12606	2	0	next	hit	418

30	211	Response	2	4103360	12461	1

30	212	Picture	MorphF6_00_nom.jpg	4103505	0	1	71378	148	0	next	incorrect	420

30	212	Response	1	4174879	71374	1

30	213	Picture	MorphM3_08_noe.jpg	4174883	0	147	48979	148	0	next	incorrect	422

30	213	Response	1	4223759	48876	1

30	214	Picture	MorphF6_01_noe.jpg	4223862	0	1	6620	150	0	next	incorrect	424

30	214	Response	1	4230479	6617	1

30	215	Picture	MorphF8_06_noe.jpg	4230482	0	149	11692	150	0	next	hit	426

30	215	Response	2	4242078	11596	1

30	216	Picture	MorphF1_03_nom.jpg	4242174	0	1	39544	2	0	next	incorrect	428

30	216	Response	1	4281678	39504	1

30	217	Picture	MorphM1_05_orig.jpg	4281718	0	1	9289	2	0	next	hit	430

30	217	Response	2	4290958	9240	1

30	218	Picture	MorphF4_05_noe.jpg	4291007	0	1	67793	151	0	next	incorrect	432

30	218	Response	1	4358797	67790	1

30	219	Picture	MorphF9_01_noe.jpg	4358800	0	150	11959	151	0	next	incorrect	434

30	219	Response	1	4370637	11837	1

30	220	Picture	MorphF3_03_orig.jpg	4370759	0	1	10881	2	0	next	hit	436

30	220	Response	2	4381517	10758	1

30	221	Picture	MorphM4_01_orig.jpg	4381640	0	1	9687	2	0	next	hit	438

30	221	Response	2	4391276	9636	1

30	222	Picture	MorphF6_07_noe.jpg	4391327	0	1	41667	2	0	next	incorrect	440

30	222	Response	1	4432876	41549	1

30	223	Picture	MorphM4_10_orig.jpg	4432994	0	1	11279	2	0	next	hit	442

30	223	Response	2	4444235	11241	2

30	224	Picture	MorphF2_09_orig.jpg	4444273	0	1	6237	2	0	next	hit	444

30	224	Response	2	4450396	6123	1

30	225	Picture	PAUSE	4450510	0	1	600061	2	0	600000	miss	0

30	226	Picture	MorphF4_06_noe.jpg	5050571	0	1	27866	2	0	next	incorrect	447

30	226	Response	1	5078388	27817	1

30	227	Picture	MorphF5_08_orig.jpg	5078437	0	1	5972	2	0	next	hit	449

30	227	Response	2	5084307	5870	1

30	228	Picture	MorphM3_09_nom.jpg	5084409	0	1	7033	2	0	next	hit	451

30	228	Response	2	5091347	6938	1

30	229	Picture	MorphF10_05_noe.jpg	5091442	0	1	9023	2	0	next	incorrect	453

30	229	Response	1	5100387	8945	1

30	230	Picture	MorphM1_10_orig.jpg	5100465	0	1	5685	156	0	next	hit	455

30	230	Response	2	5106147	5682	1

30	231	Picture	MorphM6_03_nom.jpg	5106150	0	155	20722	156	0	next	hit	457

30	231	Response	2	5126787	20637	1

30	232	Picture	MorphF4_07_noe.jpg	5126872	0	1	7962	2	0	next	hit	459

30	232	Response	2	5134707	7835	1

30	233	Picture	MorphM5_04_noe.jpg	5134834	0	1	4910	2	0	next	hit	461

30	233	Response	2	5139667	4833	1

30	234	Picture	MorphM6_01_noe.jpg	5139744	0	1	7563	2	0	next	incorrect	463

30	234	Response	1	5147187	7443	1

30	235	Picture	MorphF7_03_orig.jpg	5147307	0	1	20569	2	0	next	hit	465

30	235	Response	2	5167747	20440	1

30	236	Picture	MorphM1_06_noe.jpg	5167876	0	1	19904	2	0	next	hit	467

30	236	Response	2	5187666	19790	1

30	237	Picture	MorphM5_06_orig.jpg	5187780	0	1	8493	2	0	next	hit	469

30	237	Response	2	5196146	8366	1

30	238	Picture	MorphF5_03_noe.jpg	5196273	0	1	7431	2	0	next	hit	471

30	238	Response	2	5203586	7313	1

30	239	Picture	MorphM3_05_nom.jpg	5203704	0	1	12872	2	0	next	incorrect	473

30	239	Response	1	5216466	12762	1

30	240	Picture	MorphM1_06_orig.jpg	5216576	0	1	9421	2	0	next	hit	475

30	240	Response	2	5225906	9330	1

30	241	Picture	MorphM5_08_nom.jpg	5225997	0	1	13403	2	0	next	hit	477

30	241	Response	2	5239266	13269	1

30	242	Picture	MorphM10_09_orig.jpg	5239400	0	1	6767	2	0	next	hit	479

30	242	Response	2	5246065	6665	1

30	243	Picture	MorphM4_09_noe.jpg	5246167	0	1	5822	152	0	next	hit	481

30	243	Response	2	5251985	5818	1

30	244	Picture	MorphF5_04_noe.jpg	5251989	0	151	11960	152	0	next	incorrect	483

30	244	Response	1	5263825	11836	1

30	245	Picture	MorphM3_04_nom.jpg	5263949	0	1	9554	2	0	next	hit	485

30	245	Response	2	5273425	9476	1

30	246	Picture	MorphF4_08_noe.jpg	5273503	0	1	8891	2	0	next	hit	487

30	246	Response	2	5282305	8802	1

30	247	Picture	MorphF7_04_nom.jpg	5282394	0	1	7166	2	0	next	hit	489

30	247	Response	2	5289505	7111	1

30	248	Picture	MorphM4_05_nom.jpg	5289560	0	1	9023	2	0	next	incorrect	491

30	248	Response	1	5298465	8905	1

30	249	Picture	MorphF1_07_orig.jpg	5298583	0	1	6900	2	0	next	hit	493

30	249	Response	2	5305425	6842	1

30	250	Picture	MorphF6_02_noe.jpg	5305483	0	1	51753	2	0	next	incorrect	495

30	250	Response	1	5357104	51621	1

30	251	Picture	MorphF5_01_orig.jpg	5357236	0	1	7298	2	0	next	hit	497

30	251	Response	2	5364464	7228	1

30	252	Picture	MorphF1_00_noe.jpg	5364534	0	1	15658	2	0	next	hit	499

30	252	Response	2	5380064	15530	1

30	253	Picture	MorphM3_06_orig.jpg	5380192	0	1	7431	2	0	next	hit	501

30	253	Response	2	5387504	7312	1

30	254	Picture	MorphM2_03_noe.jpg	5387623	0	1	37687	2	0	next	incorrect	503

30	254	Response	1	5425263	37640	1

30	255	Picture	MorphM9_00_orig.jpg	5425310	0	1	7829	2	0	next	incorrect	505

30	255	Response	1	5433103	7793	1

30	256	Picture	MorphF4_00_nom.jpg	5433139	0	1	6502	2	0	next	incorrect	507

30	256	Response	1	5439583	6444	1

30	257	Picture	MorphM8_06_nom.jpg	5439641	0	1	7298	3	0	next	hit	509

30	257	Response	2	5446863	7222	1

30	258	Picture	MorphM9_03_nom.jpg	5446939	0	2	10749	3	0	next	hit	511

30	258	Response	2	5457583	10644	1

30	259	Picture	MorphF8_08_nom.jpg	5457688	0	1	16322	2	0	next	hit	513

30	259	Response	2	5473903	16215	1

30	260	Picture	MorphM10_10_noe.jpg	5474010	0	1	11810	2	0	next	hit	515

30	260	Response	2	5485742	11732	1

30	261	Picture	MorphF10_08_nom.jpg	5485820	0	1	9023	3	0	next	hit	517

30	261	Response	2	5494782	8962	1

30	262	Picture	MorphF6_04_orig.jpg	5494843	0	2	6635	3	0	next	incorrect	519

30	262	Response	1	5501342	6499	1

30	263	Picture	MorphM3_03_orig.jpg	5501478	0	1	8347	148	0	next	incorrect	521

30	263	Response	1	5509822	8344	1

30	264	Picture	MorphF6_10_orig.jpg	5509825	0	147	9435	148	0	next	hit	523

30	264	Response	2	5519182	9357	1

30	265	Picture	MorphM2_03_orig.jpg	5519260	0	1	10748	2	0	next	incorrect	525

30	265	Response	1	5529902	10642	1

30	266	Picture	MorphM6_03_orig.jpg	5530008	0	1	9820	2	0	next	hit	527

30	266	Response	2	5539742	9734	1

30	267	Picture	MorphF8_04_orig.jpg	5539828	0	1	48435	2	0	next	incorrect	529

30	267	Response	1	5588221	48393	1

30	268	Picture	MorphF7_08_noe.jpg	5588263	0	1	6635	2	0	next	incorrect	531

30	268	Response	1	5594861	6598	1

30	269	Picture	MorphF3_06_nom.jpg	5594898	0	1	8094	2	0	next	incorrect	533

30	269	Response	1	5602941	8043	1

30	270	Picture	MorphM2_04_orig.jpg	5602992	0	1	9156	3	0	next	incorrect	535

30	270	Response	1	5612061	9069	1

30	271	Picture	MorphF5_03_orig.jpg	5612148	0	2	6635	3	0	next	hit	537

30	271	Response	2	5618701	6553	1

30	272	Picture	MorphF4_06_nom.jpg	5618783	0	1	12872	2	0	next	hit	539

30	272	Response	2	5631581	12798	1

30	273	Picture	MorphM5_04_nom.jpg	5631655	0	1	15369	26	0	next	incorrect	541

30	273	Response	1	5647020	15365	1

30	274	Picture	MorphM7_01_orig.jpg	5647024	0	25	9180	26	0	next	hit	543

30	274	Response	2	5656140	9116	1

30	275	Picture	MorphM9_08_nom.jpg	5656204	0	1	5972	2	0	next	hit	545

30	275	Response	2	5662140	5936	1

30	276	Picture	MorphF10_05_nom.jpg	5662176	0	1	5838	2	0	next	hit	547

30	276	Response	2	5667980	5804	1

30	277	Picture	MorphM4_08_nom.jpg	5668014	0	1	17915	2	0	next	hit	549

30	277	Response	2	5685900	17886	1

30	278	Picture	MorphM6_10_nom.jpg	5685929	0	1	5971	2	0	next	hit	551

30	278	Response	2	5691820	5891	1

30	279	Picture	MorphM7_03_orig.jpg	5691900	0	1	8625	2	0	next	hit	553

30	279	Response	2	5700380	8480	1

30	280	Picture	MorphM8_01_noe.jpg	5700525	0	1	22161	2	0	next	incorrect	555

30	280	Response	1	5722619	22094	1

30	281	Picture	MorphM2_01_noe.jpg	5722686	0	1	7564	2	0	next	incorrect	557

30	281	Response	1	5730219	7533	1

30	282	Picture	MorphF4_01_nom.jpg	5730250	0	1	9554	2	0	next	incorrect	559

30	282	Response	1	5739659	9409	1

30	283	Picture	MorphF10_02_orig.jpg	5739804	0	1	19772	2	0	next	incorrect	561

30	283	Response	1	5759499	19695	1

30	284	Picture	MorphM5_00_orig.jpg	5759576	0	1	16985	2	0	next	incorrect	563

30	284	Response	1	5776459	16883	1

30	285	Picture	MorphF2_05_nom.jpg	5776561	0	1	11412	2	0	next	hit	565

30	285	Response	2	5787899	11338	1

30	286	Picture	MorphM3_01_orig.jpg	5787973	0	1	15769	157	0	next	hit	567

30	286	Response	2	5803738	15765	1

30	287	Picture	MorphM6_06_orig.jpg	5803742	0	156	13956	157	0	next	hit	569

30	287	Response	2	5817578	13836	1

30	288	Picture	MorphF1_00_nom.jpg	5817698	0	1	7431	2	0	next	hit	571

30	288	Response	2	5825018	7320	1

30	289	Picture	MorphM1_01_orig.jpg	5825129	0	1	31449	2	0	next	hit	573

30	289	Response	2	5856538	31409	1

30	290	Picture	MorphF10_03_noe.jpg	5856578	0	1	7033	2	0	next	incorrect	575

30	290	Response	1	5863497	6919	2

30	291	Picture	MorphF4_07_orig.jpg	5863611	0	1	10218	2	0	next	hit	577

30	291	Response	2	5873737	10126	1

30	292	Picture	MorphM8_09_noe.jpg	5873829	0	1	6104	2	0	next	hit	579

30	292	Response	2	5879817	5988	1

30	293	Picture	MorphF5_04_nom.jpg	5879933	0	1	6104	2	0	next	hit	581

30	293	Response	2	5885977	6044	1

30	294	Picture	MorphM5_08_orig.jpg	5886037	0	1	7033	2	0	next	hit	583

30	294	Response	2	5893017	6980	1

30	295	Picture	MorphM3_04_noe.jpg	5893070	0	1	7697	2	0	next	hit	585

30	295	Response	2	5900697	7627	1

30	296	Picture	MorphM7_05_orig.jpg	5900767	0	1	6093	146	0	next	hit	587

30	296	Response	2	5906857	6090	1

30	297	Picture	MorphM6_00_noe.jpg	5906860	0	145	9830	146	0	next	incorrect	589

30	297	Response	1	5916617	9757	1

30	298	Picture	MorphF8_01_nom.jpg	5916690	0	1	18711	2	0	next	hit	591

30	298	Response	2	5935337	18647	1

30	299	Picture	MorphM4_03_orig.jpg	5935401	0	1	29990	2	0	next	incorrect	593

30	299	Response	1	5965256	29855	1

30	300	Picture	MorphM6_02_noe.jpg	5965391	0	1	12075	2	0	next	incorrect	595

30	300	Response	1	5977416	12025	1

30	301	Picture	MorphF2_01_noe.jpg	5977466	0	1	5953	153	0	next	incorrect	597

30	301	Response	1	5983416	5950	1

30	302	Picture	MorphF9_00_noe.jpg	5983419	0	152	11680	302	0	next	incorrect	599

30	302	Response	1	5995096	11677	1

30	303	Picture	MorphM9_01_nom.jpg	5995099	0	150	10499	151	0	next	hit	601

30	303	Response	2	6005496	10397	1

30	304	Picture	MorphM6_01_orig.jpg	6005598	0	1	8493	2	0	next	hit	603

30	304	Response	2	6013976	8378	1

30	305	Picture	MorphM8_06_noe.jpg	6014091	0	1	14066	2	0	next	incorrect	605

30	305	Response	1	6028056	13965	1

30	306	Picture	MorphF5_05_noe.jpg	6028157	0	1	5422	153	0	next	incorrect	607

30	306	Response	1	6033576	5419	1

30	307	Picture	MorphM3_00_noe.jpg	6033579	0	152	11563	153	0	next	incorrect	609

30	307	Response	1	6045015	11436	1

30	308	Picture	MorphM8_09_orig.jpg	6045142	0	1	8891	2	0	next	hit	611

30	308	Response	2	6053975	8833	1

30	309	Picture	MorphF9_08_nom.jpg	6054033	0	1	5440	3	0	next	hit	613

30	309	Response	2	6059415	5382	1

30	310	Picture	MorphM4_06_orig.jpg	6059473	0	2	7545	155	0	next	hit	615

30	310	Response	2	6067015	7542	1

30	311	Picture	MorphF2_10_nom.jpg	6067018	0	153	6521	155	0	next	hit	617

30	311	Response	2	6073495	6477	1

30	312	Picture	MorphF1_01_noe.jpg	6073539	0	2	9555	3	0	next	hit	619

30	312	Response	2	6083015	9476	1

30	313	Picture	MorphM3_00_nom.jpg	6083094	0	1	8084	145	0	next	incorrect	621

30	313	Response	1	6091175	8081	1

30	314	Picture	MorphM6_05_orig.jpg	6091178	0	144	21640	145	0	next	incorrect	623

30	314	Response	1	6112694	21516	1

30	315	Picture	MorphF8_09_nom.jpg	6112818	0	1	8891	2	0	next	incorrect	625

30	315	Response	1	6121575	8757	1

30	316	Picture	MorphF9_02_noe.jpg	6121709	0	1	8227	2	0	next	hit	627

30	316	Response	2	6129814	8105	1

30	317	Picture	MorphM2_07_orig.jpg	6129936	0	1	9289	2	0	next	hit	629

30	317	Response	2	6139094	9158	1

30	318	Picture	MorphM9_09_nom.jpg	6139225	0	1	5839	2	0	next	hit	631

30	318	Response	2	6145014	5789	1

30	319	Picture	MorphM2_00_noe.jpg	6145064	0	1	6635	2	0	next	hit	633

30	319	Response	2	6151654	6590	1

30	320	Picture	MorphM4_00_orig.jpg	6151699	0	1	10217	2	0	next	hit	635

30	320	Response	2	6161813	10114	2

30	321	Picture	MorphF5_02_orig.jpg	6161916	0	1	5839	2	0	next	hit	637

30	321	Response	2	6167654	5738	1

30	322	Picture	MorphF2_07_orig.jpg	6167755	0	1	6623	147	0	next	hit	639

30	322	Response	2	6174374	6619	1

30	323	Picture	MorphM10_07_orig.jpg	6174378	0	146	5320	147	0	next	hit	641

30	323	Response	2	6179654	5276	1

30	324	Picture	MorphF8_03_orig.jpg	6179698	0	1	10616	2	0	next	hit	643

30	324	Response	2	6190213	10515	1

30	325	Picture	MorphF1_06_nom.jpg	6190314	0	1	6635	2	0	next	hit	645

30	325	Response	2	6196853	6539	1

30	326	Picture	MorphM1_08_noe.jpg	6196949	0	1	6502	2	0	next	hit	647

30	326	Response	2	6203333	6384	1

30	327	Picture	MorphF9_05_orig.jpg	6203451	0	1	10483	2	0	next	hit	649

30	327	Response	2	6213893	10442	1

30	328	Picture	MorphM4_00_noe.jpg	6213934	0	1	6502	2	0	next	hit	651

30	328	Response	2	6220373	6439	1

30	329	Picture	MorphM8_04_orig.jpg	6220436	0	1	9940	147	0	next	hit	653

30	329	Response	2	6230373	9937	1

30	330	Picture	MorphM2_08_orig.jpg	6230376	0	146	8880	303	0	next	hit	655

30	330	Response	2	6239253	8877	1

30	331	Picture	MorphF3_00_orig.jpg	6239256	0	157	13028	158	0	next	incorrect	657

30	331	Response	1	6252213	12957	1

30	332	Picture	MorphM5_07_orig.jpg	6252284	0	1	9687	2	0	next	hit	659

30	332	Response	2	6261893	9609	1

30	333	Picture	MorphM7_07_noe.jpg	6261971	0	1	8890	2	0	next	hit	661

30	333	Response	2	6270772	8801	1

30	334	Picture	MorphF3_02_nom.jpg	6270861	0	1	8095	2	0	next	incorrect	663

30	334	Response	1	6278852	7991	1

30	335	Picture	MorphF9_07_nom.jpg	6278956	0	1	9156	2	0	next	hit	665

30	335	Response	2	6288052	9096	1

30	336	Picture	MorphF4_09_orig.jpg	6288112	0	1	7431	2	0	next	hit	667

30	336	Response	2	6295412	7300	1

30	337	Picture	MorphF5_03_nom.jpg	6295543	0	1	13403	2	0	next	incorrect	669

30	337	Response	1	6308852	13309	1

30	338	Picture	MorphF1_04_nom.jpg	6308946	0	1	13270	2	0	next	incorrect	671

30	338	Response	1	6322132	13186	1

30	339	Picture	MorphF5_09_noe.jpg	6322216	0	1	8094	2	0	next	hit	673

30	339	Response	2	6330212	7996	1

30	340	Picture	MorphM6_07_nom.jpg	6330310	0	1	6900	2	0	next	hit	675

30	340	Response	2	6337172	6862	1

30	341	Picture	MorphF8_03_noe.jpg	6337210	0	1	7697	2	0	next	incorrect	677

30	341	Response	1	6344771	7561	1

30	342	Picture	MorphM4_04_orig.jpg	6344907	0	1	27601	2	0	next	hit	679

30	342	Response	2	6372371	27464	1

30	343	Picture	MorphF8_09_orig.jpg	6372508	0	1	7146	154	0	next	hit	681

30	343	Response	2	6379651	7143	1

30	344	Picture	MorphM8_03_nom.jpg	6379654	0	153	5328	154	0	next	hit	683

30	344	Response	2	6384930	5276	2

30	345	Picture	MorphM10_03_noe.jpg	6384982	0	1	6635	2	0	next	incorrect	685

30	345	Response	1	6391571	6589	1

30	346	Picture	MorphF3_07_noe.jpg	6391617	0	1	5706	2	0	next	incorrect	687

30	346	Response	1	6397251	5634	1

30	347	Picture	MorphM7_01_noe.jpg	6397323	0	1	7033	2	0	next	hit	689

30	347	Response	2	6404211	6888	1

30	348	Picture	MorphM5_01_orig.jpg	6404356	0	1	6369	2	0	next	hit	691

30	348	Response	2	6410611	6255	1

30	349	Picture	MorphF3_02_noe.jpg	6410725	0	1	12449	27	0	next	hit	693

30	349	Response	2	6423170	12445	1

30	350	Picture	MorphF9_09_nom.jpg	6423174	0	26	6925	27	0	next	hit	695

30	350	Response	2	6429970	6796	1

30	351	Picture	MorphM5_06_nom.jpg	6430099	0	1	8891	2	0	next	incorrect	697

30	351	Response	1	6438930	8831	1

30	352	Picture	MorphM6_00_orig.jpg	6438990	0	1	9023	2	0	next	hit	699

30	352	Response	2	6447970	8980	1

30	353	Picture	MorphM4_06_noe.jpg	6448013	0	1	10749	2	0	next	hit	701

30	353	Response	2	6458690	10677	1

30	354	Picture	MorphM9_01_orig.jpg	6458762	0	1	9156	2	0	next	incorrect	703

30	354	Response	1	6467810	9048	1

30	355	Picture	MorphF3_08_orig.jpg	6467918	0	1	26274	2	0	next	hit	705

30	355	Response	2	6494050	26132	1

30	356	Picture	MorphM10_07_noe.jpg	6494192	0	1	5839	2	0	next	hit	707

30	356	Response	2	6499969	5777	1

30	357	Picture	MorphF4_10_orig.jpg	6500031	0	1	5175	2	0	next	hit	709

30	357	Response	2	6505169	5138	1

30	358	Picture	MorphM9_01_noe.jpg	6505206	0	1	16720	2	0	next	incorrect	711

30	358	Response	1	6521889	16683	1

30	359	Picture	MorphM1_05_nom.jpg	6521926	0	1	12208	2	0	next	incorrect	713

30	359	Response	1	6534049	12123	1

30	360	Picture	MorphF4_03_nom.jpg	6534134	0	1	19772	2	0	next	incorrect	715

30	360	Response	1	6553809	19675	1

30	361	Picture	MorphM7_05_nom.jpg	6553906	0	1	6104	2	0	next	hit	717

30	361	Response	2	6559969	6063	1

30	362	Picture	MorphM2_02_nom.jpg	6560010	0	1	12076	2	0	next	incorrect	719

30	362	Response	1	6571969	11959	1

30	363	Picture	MorphF9_10_noe.jpg	6572086	0	1	23753	2	0	next	incorrect	721

30	363	Response	1	6595728	23642	1

30	364	Picture	MorphF1_02_nom.jpg	6595839	0	1	15658	2	0	next	incorrect	723

30	364	Response	1	6611408	15569	1

30	365	Picture	MorphM10_03_orig.jpg	6611497	0	1	13137	2	0	next	incorrect	725

30	365	Response	1	6624528	13031	1

30	366	Picture	MorphM6_08_noe.jpg	6624634	0	1	9687	2	0	next	incorrect	727

30	366	Response	1	6634288	9654	1

30	367	Picture	MorphF8_00_orig.jpg	6634321	0	1	18180	2	0	next	hit	729

30	367	Response	2	6652448	18127	1

30	368	Picture	MorphM8_01_orig.jpg	6652501	0	1	40340	2	0	next	hit	731

30	368	Response	2	6692767	40266	1

30	369	Picture	MorphM9_05_nom.jpg	6692841	0	1	7564	2	0	next	hit	733

30	369	Response	2	6700367	7526	1

30	370	Picture	MorphF8_10_orig.jpg	6700405	0	1	6237	2	0	next	hit	735

30	370	Response	2	6706527	6122	1

30	371	Picture	MorphF7_01_orig.jpg	6706642	0	1	9156	2	0	next	incorrect	737

30	371	Response	1	6715727	9085	1

30	372	Picture	MorphM1_10_nom.jpg	6715798	0	1	7829	2	0	next	hit	739

30	372	Response	2	6723567	7769	1

30	373	Picture	MorphM7_00_noe.jpg	6723627	0	1	7033	2	0	next	hit	741

30	373	Response	2	6730606	6979	1

30	374	Picture	MorphF6_03_noe.jpg	6730660	0	1	5573	2	0	next	hit	743

30	374	Response	2	6736126	5466	1

30	375	Picture	MorphF2_03_noe.jpg	6736233	0	1	19109	2	0	next	incorrect	745

30	375	Response	1	6755246	19013	1

30	376	Picture	MorphF10_06_orig.jpg	6755342	0	1	7165	3	0	next	hit	747

30	376	Response	2	6762366	7024	1

30	377	Picture	MorphF3_01_noe.jpg	6762507	0	2	7033	4	0	next	hit	749

30	377	Response	2	6769406	6899	1

30	378	Picture	MorphM7_07_nom.jpg	6769540	0	2	7830	3	0	next	hit	751

30	378	Response	2	6777246	7706	1

30	379	Picture	MorphM5_03_noe.jpg	6777370	0	1	7696	2	0	next	hit	753

30	379	Response	2	6785006	7636	1

30	380	Picture	MorphF1_08_orig.jpg	6785066	0	1	8227	2	0	next	hit	755

30	380	Response	2	6793166	8100	1

30	381	Picture	MorphF9_07_orig.jpg	6793293	0	1	5441	2	0	next	hit	757

30	381	Response	2	6798686	5393	1

30	382	Picture	MorphF8_08_noe.jpg	6798734	0	1	9289	2	0	next	hit	759

30	382	Response	2	6807966	9232	1

30	383	Picture	MorphM5_08_noe.jpg	6808023	0	1	5573	3	0	next	hit	761

30	383	Response	2	6813485	5462	1

30	384	Picture	MorphF4_01_noe.jpg	6813596	0	2	15526	3	0	next	hit	763

30	384	Response	2	6829085	15489	1

30	385	Picture	MorphM10_06_nom.jpg	6829122	0	1	11014	2	0	next	hit	765

30	385	Response	2	6840045	10923	1

30	386	Picture	MorphM2_07_noe.jpg	6840136	0	1	10218	2	0	next	hit	767

30	386	Response	2	6850285	10149	1

30	387	Picture	MorphM9_08_orig.jpg	6850354	0	1	5971	2	0	next	hit	769

30	387	Response	2	6856285	5931	1

30	388	Picture	MorphM8_05_noe.jpg	6856325	0	1	9003	155	0	next	hit	771

30	388	Response	2	6865325	9000	1

30	389	Picture	MorphF10_08_noe.jpg	6865328	0	154	6125	155	0	next	hit	773

30	389	Response	2	6871325	5997	1

30	390	Picture	MorphF1_06_noe.jpg	6871453	0	1	5971	2	0	next	hit	775

30	390	Response	2	6877325	5872	1

30	391	Picture	MorphF2_10_orig.jpg	6877424	0	1	6768	2	0	next	hit	777

30	391	Response	2	6884125	6701	1

30	392	Picture	MorphM4_10_noe.jpg	6884192	0	1	7165	2	0	next	hit	779

30	392	Response	2	6891324	7132	1

30	393	Picture	MorphF6_05_noe.jpg	6891357	0	1	8360	2	0	next	hit	781

30	393	Response	2	6899644	8287	1

30	394	Picture	MorphM9_07_noe.jpg	6899717	0	1	6370	2	0	next	hit	783

30	394	Response	2	6905964	6247	1

30	395	Picture	MorphF6_09_nom.jpg	6906087	0	1	5971	2	0	next	hit	785

30	395	Response	2	6911964	5877	1

30	396	Picture	MorphM2_04_noe.jpg	6912058	0	1	4910	2	0	next	hit	787

30	396	Response	2	6916844	4786	1

30	397	Picture	MorphM3_09_noe.jpg	6916968	0	1	5159	151	0	next	hit	789

30	397	Response	2	6922124	5156	1

30	398	Picture	MorphM8_05_orig.jpg	6922127	0	150	5324	151	0	next	hit	791

30	398	Response	2	6927404	5277	1

30	399	Picture	MorphM7_10_noe.jpg	6927451	0	1	5706	2	0	next	hit	793

30	399	Response	2	6933084	5633	1

30	400	Picture	MorphM3_01_nom.jpg	6933157	0	1	5690	151	0	next	hit	795

30	400	Response	2	6938844	5687	1

30	401	Picture	MorphF7_02_orig.jpg	6938847	0	150	18196	151	0	next	hit	797

30	401	Response	2	6957004	18157	1

30	402	Picture	MorphF9_09_noe.jpg	6957043	0	1	9156	2	0	next	hit	799

30	402	Response	2	6966123	9080	1

30	403	Picture	MorphF2_08_noe.jpg	6966199	0	1	5175	2	0	next	hit	801

30	403	Response	2	6971323	5124	1

30	404	Picture	MorphM8_03_noe.jpg	6971374	0	1	5043	2	0	next	hit	803

30	404	Response	2	6976283	4909	1

30	405	Picture	MorphF4_04_nom.jpg	6976417	0	1	5550	158	0	next	hit	805

30	405	Response	2	6981963	5546	1

30	406	Picture	MorphF10_06_noe.jpg	6981967	0	157	5440	314	0	next	hit	807

30	406	Response	2	6987403	5436	1

30	407	Picture	MorphF2_05_noe.jpg	6987407	0	157	4933	158	0	next	hit	809

30	407	Response	2	6992203	4796	1

30	408	Picture	MorphF4_09_noe.jpg	6992340	0	1	7947	150	0	next	hit	811

30	408	Response	2	7000283	7943	1

30	409	Picture	MorphF2_07_nom.jpg	7000287	0	149	6252	150	0	next	hit	813

30	409	Response	2	7006443	6156	1

30	410	Picture	MorphF1_05_noe.jpg	7006539	0	1	6768	2	0	next	hit	815

30	410	Response	2	7013243	6704	1

30	411	Picture	MorphM2_08_nom.jpg	7013307	0	1	5971	2	0	next	hit	817

30	411	Response	2	7019243	5936	1

30	412	Picture	MorphM8_07_noe.jpg	7019278	0	1	4645	2	0	next	hit	819

30	412	Response	2	7023883	4605	1

30	413	Picture	MorphF10_09_orig.jpg	7023923	0	1	6369	2	0	next	hit	821

30	413	Response	2	7030203	6280	1

30	414	Picture	MorphM6_08_nom.jpg	7030292	0	1	5441	2	0	next	hit	823

30	414	Response	2	7035643	5351	1

30	415	Picture	MorphF3_06_orig.jpg	7035733	0	1	7673	158	0	next	hit	825

30	415	Response	2	7043403	7670	1

30	416	Picture	MorphF8_00_noe.jpg	7043406	0	157	7587	158	0	next	hit	827

30	416	Response	2	7050922	7516	1

30	417	Picture	MorphM10_06_noe.jpg	7050993	0	1	9933	154	0	next	hit	829

30	417	Response	2	7060922	9929	1

30	418	Picture	MorphM8_06_orig.jpg	7060926	0	153	16208	155	0	next	hit	831

30	418	Response	2	7077082	16156	1

30	419	Picture	MorphM1_07_orig.jpg	7077134	0	2	5706	4	0	next	hit	833

30	419	Response	2	7082762	5628	1

30	420	Picture	MorphF4_08_nom.jpg	7082840	0	2	8095	3	0	next	hit	835

30	420	Response	2	7090842	8002	1

30	421	Picture	MorphF2_04_noe.jpg	7090935	0	1	9952	2	0	next	hit	837

30	421	Response	2	7100762	9827	1

30	422	Picture	MorphF9_04_noe.jpg	7100887	0	1	13934	2	0	next	incorrect	839

30	422	Response	1	7114682	13795	1

30	423	Picture	MorphF7_01_noe.jpg	7114821	0	1	6767	2	0	next	incorrect	841

30	423	Response	1	7121481	6660	1

30	424	Picture	MorphM7_02_noe.jpg	7121588	0	1	6217	155	0	next	hit	843

30	424	Response	2	7127801	6213	1

30	425	Picture	MorphM9_06_orig.jpg	7127805	0	154	9309	155	0	next	hit	845

30	425	Response	2	7137001	9196	1

30	426	Picture	MorphF6_05_orig.jpg	7137114	0	1	9952	2	0	next	incorrect	847

30	426	Response	1	7146921	9807	1

30	427	Picture	MorphM7_04_noe.jpg	7147066	0	1	10218	2	0	next	hit	849

30	427	Response	2	7157161	10095	1

30	428	Picture	MorphM4_02_orig.jpg	7157284	0	1	6635	2	0	next	hit	851

30	428	Response	2	7163801	6517	1

30	429	Picture	MorphM7_05_noe.jpg	7163919	0	1	6104	2	0	next	hit	853

30	429	Response	2	7169881	5962	1

30	430	Picture	MorphM4_04_noe.jpg	7170023	0	1	8891	2	0	next	hit	855

30	430	Response	2	7178841	8818	1

30	431	Picture	MorphF3_00_nom.jpg	7178914	0	1	9023	2	0	next	incorrect	857

30	431	Response	1	7187801	8887	1

30	432	Picture	MorphF10_04_orig.jpg	7187937	0	1	9289	2	0	next	hit	859

30	432	Response	2	7197081	9144	1

30	433	Picture	MorphF6_08_noe.jpg	7197226	0	1	12739	2	0	next	hit	861

30	433	Response	2	7209880	12654	1

30	434	Picture	MorphF9_07_noe.jpg	7209965	0	1	9024	2	0	next	hit	863

30	434	Response	2	7218920	8955	1

30	435	Picture	MorphM2_02_orig.jpg	7218989	0	1	11014	2	0	next	hit	865

30	435	Response	2	7229880	10891	1

30	436	Picture	MorphM10_04_noe.jpg	7230003	0	1	27320	150	0	next	incorrect	867

30	436	Response	1	7257320	27317	1

30	437	Picture	MorphF9_08_noe.jpg	7257323	0	149	8110	150	0	next	incorrect	869

30	437	Response	1	7265320	7997	1

30	438	Picture	MorphM7_08_noe.jpg	7265433	0	1	6502	2	0	next	hit	871

30	438	Response	2	7271880	6447	1

30	439	Picture	MorphM10_05_orig.jpg	7271935	0	1	5573	2	0	next	hit	873

30	439	Response	2	7277480	5545	1

30	440	Picture	MorphM7_00_orig.jpg	7277508	0	1	4910	2	0	next	hit	875

30	440	Response	2	7282279	4771	1

30	441	Picture	MorphM5_09_noe.jpg	7282418	0	1	7545	154	0	next	hit	877

30	441	Response	2	7289959	7541	1

30	442	Picture	MorphM2_08_noe.jpg	7289963	0	153	6640	301	0	next	hit	879

30	442	Response	2	7296599	6636	1

30	443	Picture	MorphM6_09_nom.jpg	7296603	0	148	7976	149	0	next	hit	881

30	443	Response	2	7304439	7836	1

30	444	Picture	MorphF8_08_orig.jpg	7304579	0	1	29990	2	0	next	hit	883

30	444	Response	2	7334519	29940	1

30	445	Picture	MorphM9_09_orig.jpg	7334569	0	1	11942	2	0	next	hit	885

30	445	Response	2	7346439	11870	1

30	446	Picture	PAUSE	7346511	0	1	600061	2	0	600000	miss	0

30	447	Picture	MorphM1_07_noe.jpg	7946572	0	1	25063	151	0	next	incorrect	888

30	447	Response	1	7971631	25059	1

30	448	Picture	MorphF10_07_noe.jpg	7971635	0	150	18462	151	0	next	incorrect	890

30	448	Response	1	7990030	18395	1

30	449	Picture	MorphM5_00_noe.jpg	7990097	0	1	6369	2	0	next	hit	892

30	449	Response	2	7996350	6253	1

30	450	Picture	MorphF5_07_orig.jpg	7996466	0	1	5706	2	0	next	hit	894

30	450	Response	2	8002030	5564	1

30	451	Picture	MorphF6_02_orig.jpg	8002172	0	1	8891	2	0	next	incorrect	896

30	451	Response	1	8010990	8818	1

30	452	Picture	MorphM1_04_orig.jpg	8011063	0	1	19905	2	0	next	incorrect	898

30	452	Response	1	8030910	19847	1

30	453	Picture	MorphM3_05_orig.jpg	8030968	0	1	12985	154	0	next	incorrect	900

30	453	Response	1	8043950	12982	1

30	454	Picture	MorphF2_04_nom.jpg	8043953	0	153	5840	305	0	next	hit	902

30	454	Response	2	8049790	5837	1

30	455	Picture	MorphM9_10_nom.jpg	8049793	0	152	6653	153	0	next	hit	904

30	455	Response	2	8056350	6557	1

30	456	Picture	MorphF9_05_noe.jpg	8056446	0	1	6104	2	0	next	incorrect	906

30	456	Response	1	8062509	6063	1

30	457	Picture	MorphM3_09_orig.jpg	8062550	0	1	11014	2	0	next	hit	908

30	457	Response	2	8073469	10919	1

30	458	Picture	MorphF2_08_orig.jpg	8073564	0	1	5429	146	0	next	hit	910

30	458	Response	2	8078989	5425	1

30	459	Picture	MorphF5_02_noe.jpg	8078993	0	145	6116	146	0	next	hit	912

30	459	Response	2	8085069	6076	1

30	460	Picture	MorphM8_02_orig.jpg	8085109	0	1	11810	2	0	next	hit	914

30	460	Response	2	8096829	11720	1

30	461	Picture	MorphF4_04_noe.jpg	8096919	0	1	9288	3	0	next	hit	916

30	461	Response	2	8106109	9190	1

30	462	Picture	MorphF7_07_noe.jpg	8106207	0	2	5706	4	0	next	hit	918

30	462	Response	2	8111789	5582	1

30	463	Picture	MorphM1_08_nom.jpg	8111913	0	2	8360	4	0	next	hit	920

30	463	Response	2	8120189	8276	1

30	464	Picture	MorphF2_08_nom.jpg	8120273	0	2	8891	3	0	next	hit	922

30	464	Response	2	8129069	8796	1

30	465	Picture	MorphM5_09_nom.jpg	8129164	0	1	42994	2	0	next	hit	924

30	465	Response	2	8172108	42944	1

30	466	Picture	MorphF6_01_nom.jpg	8172158	0	1	6354	151	0	next	hit	926

30	466	Response	2	8178508	6350	1

30	467	Picture	MorphF7_09_noe.jpg	8178512	0	150	11959	151	0	next	hit	928

30	467	Response	2	8190428	11916	1

30	468	Picture	MorphM5_04_orig.jpg	8190471	0	1	14840	157	0	next	incorrect	930

30	468	Response	1	8205308	14837	1

30	469	Picture	MorphM6_07_orig.jpg	8205311	0	156	7718	157	0	next	incorrect	932

30	469	Response	1	8212907	7596	1

30	470	Picture	MorphF10_03_nom.jpg	8213029	0	1	16322	2	0	next	hit	934

30	470	Response	2	8229307	16278	1

30	471	Picture	MorphM2_01_nom.jpg	8229351	0	1	9554	3	0	next	incorrect	936

30	471	Response	1	8238827	9476	1

30	472	Picture	MorphM1_09_noe.jpg	8238905	0	2	9422	3	0	next	hit	938

30	472	Response	2	8248187	9282	1

30	473	Picture	MorphM10_09_noe.jpg	8248327	0	1	6370	2	0	next	hit	940

30	473	Response	2	8254667	6340	1

30	474	Picture	MorphF10_04_nom.jpg	8254697	0	1	8890	2	0	next	hit	942

30	474	Response	2	8263467	8770	1

30	475	Picture	MorphM4_03_nom.jpg	8263587	0	1	10218	2	0	next	hit	944

30	475	Response	2	8273707	10120	1

30	476	Picture	MorphM9_00_nom.jpg	8273805	0	1	5441	2	0	next	hit	946

30	476	Response	2	8279147	5342	1

30	477	Picture	MorphF6_03_orig.jpg	8279246	0	1	5706	2	0	next	incorrect	948

30	477	Response	1	8284827	5581	1

30	478	Picture	MorphM7_01_nom.jpg	8284952	0	1	13668	2	0	next	hit	950

30	478	Response	2	8298506	13554	1

30	479	Picture	MorphF5_10_nom.jpg	8298620	0	1	9023	2	0	next	hit	952

30	479	Response	2	8307546	8926	1

30	480	Picture	MorphF10_06_nom.jpg	8307643	0	1	6237	2	0	next	hit	954

30	480	Response	2	8313786	6143	1

30	481	Picture	MorphF7_03_noe.jpg	8313880	0	1	6900	2	0	next	incorrect	956

30	481	Response	1	8320666	6786	1

30	482	Picture	MorphF1_03_noe.jpg	8320780	0	1	8210	152	0	next	hit	958

30	482	Response	2	8328986	8206	1

30	483	Picture	MorphF10_07_nom.jpg	8328990	0	151	8510	152	0	next	hit	960

30	483	Response	2	8337386	8396	1

30	484	Picture	MorphF4_04_orig.jpg	8337500	0	1	20834	2	0	next	incorrect	962

30	484	Response	1	8358266	20766	1

30	485	Picture	MorphM5_10_noe.jpg	8358334	0	1	7033	2	0	next	hit	964

30	485	Response	2	8365226	6892	1

30	486	Picture	MorphM8_08_noe.jpg	8365367	0	1	5175	2	0	next	hit	966

30	486	Response	2	8370505	5138	1

30	487	Picture	MorphF1_10_noe.jpg	8370542	0	1	5441	2	0	next	hit	968

30	487	Response	2	8375945	5403	1

30	488	Picture	MorphM5_02_orig.jpg	8375983	0	1	12473	2	0	next	incorrect	970

30	488	Response	1	8388345	12362	1

30	489	Picture	MorphF2_00_orig.jpg	8388456	0	1	25333	147	0	next	hit	972

30	489	Response	2	8413785	25329	1

30	490	Picture	MorphF4_08_orig.jpg	8413789	0	146	7045	147	0	next	hit	974

30	490	Response	2	8420745	6956	1

30	491	Picture	MorphF3_05_noe.jpg	8420834	0	1	7674	158	0	next	hit	976

30	491	Response	2	8428505	7671	1

30	492	Picture	MorphF4_09_nom.jpg	8428508	0	157	9312	158	0	next	hit	978

30	492	Response	2	8437785	9277	1

30	493	Picture	MorphM7_08_orig.jpg	8437820	0	1	5839	2	0	next	hit	980

30	493	Response	2	8443625	5805	1

30	494	Picture	MorphF7_06_nom.jpg	8443659	0	1	17914	2	0	next	hit	982

30	494	Response	2	8461544	17885	1

30	495	Picture	MorphF3_10_nom.jpg	8461573	0	1	12739	2	0	next	hit	984

30	495	Response	2	8474264	12691	1

30	496	Picture	MorphM2_05_nom.jpg	8474312	0	1	5838	3	0	next	hit	986

30	496	Response	2	8480104	5792	1

30	497	Picture	MorphF6_05_nom.jpg	8480150	0	2	7299	3	0	next	hit	988

30	497	Response	2	8487384	7234	1

30	498	Picture	MorphF8_05_nom.jpg	8487449	0	1	5175	2	0	next	hit	990

30	498	Response	2	8492584	5135	1

30	499	Picture	MorphF5_09_nom.jpg	8492624	0	1	8493	2	0	next	hit	992

30	499	Response	2	8501064	8440	1

30	500	Picture	MorphF1_00_orig.jpg	8501117	0	1	11677	2	0	next	hit	994

30	500	Response	2	8512744	11627	1

30	501	Picture	MorphF10_01_orig.jpg	8512794	0	1	11810	2	0	next	hit	996

30	501	Response	2	8524504	11710	1

30	502	Picture	MorphF7_10_noe.jpg	8524604	0	1	7033	2	0	next	hit	998

30	502	Response	2	8531543	6939	1

30	503	Picture	MorphM4_10_nom.jpg	8531637	0	1	5308	2	0	next	hit	1000

30	503	Response	2	8536903	5266	1

30	504	Picture	MorphM7_04_orig.jpg	8536945	0	1	5562	146	0	next	hit	1002

30	504	Response	2	8542503	5558	1

30	505	Picture	MorphF10_00_nom.jpg	8542507	0	145	5054	146	0	next	hit	1004

30	505	Response	2	8547463	4956	1

30	506	Picture	MorphM1_10_noe.jpg	8547561	0	1	5026	151	0	next	hit	1006

30	506	Response	2	8552583	5022	1

30	507	Picture	MorphF5_04_orig.jpg	8552587	0	150	10367	151	0	next	hit	1008

30	507	Response	2	8562823	10236	1

30	508	Picture	MorphF8_10_noe.jpg	8562954	0	1	19374	2	0	next	hit	1010

30	508	Response	2	8582263	19309	1

30	509	Picture	MorphM2_05_noe.jpg	8582328	0	1	5706	2	0	next	hit	1012

30	509	Response	2	8587943	5615	1

30	510	Picture	MorphF7_02_noe.jpg	8588034	0	1	9554	2	0	next	incorrect	1014

30	510	Response	1	8597463	9429	1

30	511	Picture	MorphF6_08_orig.jpg	8597588	0	1	8493	2	0	next	hit	1016

30	511	Response	2	8606022	8434	1

30	512	Picture	MorphF4_05_orig.jpg	8606081	0	1	6237	2	0	next	hit	1018

30	512	Response	2	8612182	6101	1

30	513	Picture	MorphF2_06_nom.jpg	8612318	0	1	7033	2	0	next	hit	1020

30	513	Response	2	8619222	6904	1

30	514	Picture	MorphF3_00_noe.jpg	8619351	0	1	7431	2	0	next	hit	1022

30	514	Response	2	8626662	7311	1

30	515	Picture	MorphF8_07_noe.jpg	8626782	0	1	11412	2	0	next	hit	1024

30	515	Response	2	8638102	11320	1

30	516	Picture	MorphM6_05_nom.jpg	8638194	0	1	24947	2	0	next	hit	1026

30	516	Response	2	8663062	24868	1

30	517	Picture	MorphM2_09_noe.jpg	8663141	0	1	9156	2	0	next	hit	1028

30	517	Response	2	8672182	9041	1

30	518	Picture	MorphF9_06_orig.jpg	8672297	0	1	13801	2	0	next	hit	1030

30	518	Response	2	8686021	13724	1

30	519	Picture	MorphM9_10_noe.jpg	8686098	0	1	16167	157	0	next	hit	1032

30	519	Response	2	8702261	16163	1

30	520	Picture	MorphM4_07_orig.jpg	8702265	0	156	6922	157	0	next	hit	1034

30	520	Response	2	8709141	6876	1

30	521	Picture	MorphF9_10_nom.jpg	8709187	0	1	8493	2	0	next	hit	1036

30	521	Response	2	8717541	8354	1

30	522	Picture	MorphM2_10_nom.jpg	8717680	0	1	5971	2	0	next	hit	1038

30	522	Response	2	8723541	5861	1

30	523	Picture	MorphF1_05_nom.jpg	8723651	0	1	8626	2	0	next	incorrect	1040

30	523	Response	1	8732181	8530	1

30	524	Picture	MorphM8_10_orig.jpg	8732277	0	1	10467	151	0	next	hit	1042

30	524	Response	2	8742741	10464	1

30	525	Picture	MorphM9_06_nom.jpg	8742744	0	150	7712	151	0	next	hit	1044

30	525	Response	2	8750341	7597	1

30	526	Picture	MorphM1_00_orig.jpg	8750456	0	1	6635	2	0	next	incorrect	1046

30	526	Response	1	8756981	6525	1

30	527	Picture	MorphF4_00_orig.jpg	8757091	0	1	7962	2	0	next	incorrect	1048

30	527	Response	1	8764980	7889	1

30	528	Picture	MorphM8_10_nom.jpg	8765053	0	1	9422	2	0	next	hit	1050

30	528	Response	2	8774340	9287	1

30	529	Picture	MorphM3_05_noe.jpg	8774475	0	1	12989	150	0	next	hit	1052

30	529	Response	2	8787460	12985	1

30	530	Picture	MorphM9_03_noe.jpg	8787464	0	149	24431	151	0	next	incorrect	1054

30	530	Response	1	8811860	24396	1

30	531	Picture	MorphF10_00_orig.jpg	8811895	0	2	9289	3	0	next	incorrect	1056

30	531	Response	1	8821140	9245	1

30	532	Picture	MorphF8_03_nom.jpg	8821184	0	1	25080	2	0	next	incorrect	1058

30	532	Response	1	8846179	24995	1

30	533	Picture	MorphM10_00_orig.jpg	8846264	0	1	7679	152	0	next	incorrect	1060

30	533	Response	1	8853939	7675	1

30	534	Picture	MorphF6_00_noe.jpg	8853943	0	151	9307	152	0	next	incorrect	1062

30	534	Response	1	8863219	9276	1

30	535	Picture	MorphF3_09_noe.jpg	8863250	0	1	7165	2	0	next	hit	1064

30	535	Response	2	8870339	7089	1

30	536	Picture	MorphF8_00_nom.jpg	8870415	0	1	9024	2	0	next	incorrect	1066

30	536	Response	1	8879379	8964	1

30	537	Picture	MorphM1_06_nom.jpg	8879439	0	1	13270	2	0	next	incorrect	1068

30	537	Response	1	8892659	13220	1

30	538	Picture	MorphM2_10_orig.jpg	8892709	0	1	9952	2	0	next	hit	1070

30	538	Response	2	8902579	9870	1

30	539	Picture	MorphF2_05_orig.jpg	8902661	0	1	11014	2	0	next	hit	1072

30	539	Response	2	8913539	10878	1

30	540	Picture	MorphF5_01_nom.jpg	8913675	0	1	7829	2	0	next	hit	1074

30	540	Response	2	8921378	7703	1

30	541	Picture	MorphF9_00_nom.jpg	8921504	0	1	19507	2	0	next	hit	1076

30	541	Response	2	8940978	19474	1

30	542	Picture	MorphM8_07_orig.jpg	8941011	0	1	23731	156	0	next	hit	1078

30	542	Response	2	8964738	23727	1

30	543	Picture	MorphM3_03_noe.jpg	8964742	0	155	8912	156	0	next	hit	1080

30	543	Response	2	8973618	8876	1

30	544	Picture	MorphF7_03_nom.jpg	8973654	0	1	8493	2	0	next	incorrect	1082

30	544	Response	1	8982018	8364	1

30	545	Picture	MorphF6_04_nom.jpg	8982147	0	1	12341	2	0	next	incorrect	1084

30	545	Response	1	8994417	12270	1

30	546	Picture	MorphF5_02_nom.jpg	8994488	0	1	5971	2	0	next	incorrect	1086

30	546	Response	1	9000337	5849	1

30	547	Picture	MorphF8_10_nom.jpg	9000459	0	1	16588	2	0	next	hit	1088

30	547	Response	2	9016977	16518	1

30	548	Picture	MorphM1_03_orig.jpg	9017047	0	1	10881	2	0	next	incorrect	1090

30	548	Response	1	9027857	10810	1

30	549	Picture	MorphM6_03_noe.jpg	9027928	0	1	8758	2	0	next	hit	1092

30	549	Response	2	9036577	8649	1

30	550	Picture	MorphM8_01_nom.jpg	9036686	0	1	21497	2	0	next	hit	1094

30	550	Response	2	9058097	21411	1

30	551	Picture	MorphF4_10_noe.jpg	9058183	0	1	9687	2	0	next	hit	1096

30	551	Response	2	9067777	9594	1

30	552	Picture	MorphF10_01_nom.jpg	9067870	0	1	13402	2	0	next	incorrect	1098

30	552	Response	1	9081216	13346	1

30	553	Picture	MorphM10_01_nom.jpg	9081272	0	1	11014	2	0	next	incorrect	1100

30	553	Response	1	9092176	10904	1

30	554	Picture	MorphM3_10_noe.jpg	9092286	0	1	27602	2	0	next	hit	1102

30	554	Response	2	9119776	27490	1

30	555	Picture	MorphF3_07_nom.jpg	9119888	0	1	8212	150	0	next	incorrect	1104

30	555	Response	1	9128096	8208	1

30	556	Picture	MorphM9_07_nom.jpg	9128100	0	149	15939	150	0	next	hit	1106

30	556	Response	2	9143936	15836	1

30	557	Picture	MorphM4_09_orig.jpg	9144039	0	1	6634	3	0	next	hit	1108

30	557	Response	2	9150575	6536	1

30	558	Picture	MorphM6_02_orig.jpg	9150673	0	2	15792	3	0	next	hit	1110

30	558	Response	2	9166415	15742	1

30	559	Picture	MorphM7_04_nom.jpg	9166465	0	1	43923	2	0	next	hit	1112

30	559	Response	2	9210335	43870	1

30	560	Picture	MorphF3_04_orig.jpg	9210388	0	1	7961	3	0	next	incorrect	1114

30	560	Response	1	9218255	7867	1

30	561	Picture	MorphF9_03_noe.jpg	9218349	0	2	6635	3	0	next	incorrect	1116

30	561	Response	1	9224894	6545	1

30	562	Picture	MorphF4_00_noe.jpg	9224984	0	1	18180	2	0	next	incorrect	1118

30	562	Response	1	9243134	18150	1

30	563	Picture	MorphM5_10_orig.jpg	9243164	0	1	6237	2	0	next	hit	1120

30	563	Response	2	9249294	6130	1

30	564	Picture	MorphF10_08_orig.jpg	9249401	0	1	6635	2	0	next	hit	1122

30	564	Response	2	9255934	6533	1

30	565	Picture	MorphF4_03_noe.jpg	9256036	0	1	9687	2	0	next	hit	1124

30	565	Response	2	9265694	9658	1

30	566	Picture	MorphF3_03_nom.jpg	9265723	0	1	7033	2	0	next	incorrect	1126

30	566	Response	1	9272654	6931	1

30	567	Picture	MorphF10_07_orig.jpg	9272756	0	1	7165	2	0	next	hit	1128

30	567	Response	2	9279854	7098	1

30	568	Picture	MorphM1_02_nom.jpg	9279921	0	1	7431	2	0	next	incorrect	1130

30	568	Response	1	9287214	7293	1

30	569	Picture	MorphF9_02_orig.jpg	9287352	0	1	8360	2	0	next	hit	1132

30	569	Response	2	9295614	8262	1

30	570	Picture	MorphF4_02_noe.jpg	9295712	0	1	16588	2	0	next	incorrect	1134

30	570	Response	1	9312173	16461	1

30	571	Picture	MorphF7_08_nom.jpg	9312300	0	1	8360	2	0	next	hit	1136

30	571	Response	2	9320573	8273	1

30	572	Picture	MorphF10_00_noe.jpg	9320660	0	1	53875	2	0	next	hit	1138

30	572	Response	2	9374493	53833	1

30	573	Picture	MorphM10_05_noe.jpg	9374535	0	1	8758	2	0	next	hit	1140

30	573	Response	2	9383212	8677	1

30	574	Picture	MorphM8_10_noe.jpg	9383293	0	1	4114	2	0	next	hit	1142

30	574	Response	2	9387292	3999	1

30	575	Picture	MorphF4_02_nom.jpg	9387407	0	1	7696	2	0	next	incorrect	1144

30	575	Response	1	9395052	7645	1

30	576	Picture	MorphF10_10_orig.jpg	9395103	0	1	7553	146	0	next	hit	1146

30	576	Response	2	9402652	7549	1

30	577	Picture	MorphM10_10_nom.jpg	9402656	0	145	12485	146	0	next	hit	1148

30	577	Response	2	9415052	12396	1

30	578	Picture	MorphM2_00_nom.jpg	9415141	0	1	7033	2	0	next	incorrect	1150

30	578	Response	1	9422092	6951	1

30	579	Picture	MorphM8_09_nom.jpg	9422174	0	1	6882	153	0	next	hit	1152

30	579	Response	2	9429052	6878	1

30	580	Picture	MorphF7_05_orig.jpg	9429056	0	152	16472	153	0	next	incorrect	1154

30	580	Response	1	9445452	16396	1

30	581	Picture	MorphF2_01_orig.jpg	9445528	0	1	9422	2	0	next	hit	1156

30	581	Response	2	9454812	9284	1

30	582	Picture	MorphM1_01_noe.jpg	9454950	0	1	9023	3	0	next	hit	1158

30	582	Response	2	9463931	8981	1

30	583	Picture	MorphF3_02_orig.jpg	9463973	0	2	12474	3	0	next	incorrect	1160

30	583	Response	1	9476411	12438	1

30	584	Picture	MorphF2_07_noe.jpg	9476447	0	1	14199	2	0	next	hit	1162

30	584	Response	2	9490571	14124	1

30	585	Picture	MorphM1_02_noe.jpg	9490646	0	1	6635	2	0	next	hit	1164

30	585	Response	2	9497211	6565	1

30	586	Picture	MorphM6_09_noe.jpg	9497281	0	1	7165	2	0	next	hit	1166

30	586	Response	2	9504331	7050	1

30	587	Picture	MorphF7_07_nom.jpg	9504446	0	1	6901	2	0	next	hit	1168

30	587	Response	2	9511291	6845	1

30	588	Picture	MorphM5_03_orig.jpg	9511347	0	1	7829	2	0	next	hit	1170

30	588	Response	2	9519131	7784	1

30	589	Picture	MorphM2_00_orig.jpg	9519176	0	1	7829	2	0	next	incorrect	1172

30	589	Response	1	9526891	7715	1

30	590	Picture	MorphF7_05_noe.jpg	9527005	0	1	8209	153	0	next	incorrect	1174

30	590	Response	1	9535211	8206	1

30	591	Picture	MorphM9_02_orig.jpg	9535214	0	152	9573	153	0	next	incorrect	1176

30	591	Response	1	9544730	9516	1

30	592	Picture	MorphM2_01_orig.jpg	9544787	0	1	7563	2	0	next	incorrect	1178

30	592	Response	1	9552250	7463	1

30	593	Picture	MorphM3_07_noe.jpg	9552350	0	1	15791	2	0	next	hit	1180

30	593	Response	2	9568090	15740	1

30	594	Picture	MorphM10_02_noe.jpg	9568141	0	1	8758	3	0	next	hit	1182

30	594	Response	2	9576810	8669	1

30	595	Picture	MorphM4_00_nom.jpg	9576899	0	2	7432	3	0	next	incorrect	1184

30	595	Response	1	9584250	7351	1

30	596	Picture	MorphM7_10_nom.jpg	9584331	0	1	6767	2	0	next	hit	1186

30	596	Response	2	9590970	6639	1

30	597	Picture	MorphF3_01_nom.jpg	9591098	0	1	6237	2	0	next	incorrect	1188

30	597	Response	1	9597290	6192	1

30	598	Picture	MorphM2_10_noe.jpg	9597335	0	1	12341	2	0	next	hit	1190

30	598	Response	2	9609610	12275	1

30	599	Picture	MorphM10_02_orig.jpg	9609676	0	1	6635	2	0	next	hit	1192

30	599	Response	2	9616170	6494	1

30	600	Picture	MorphF3_08_nom.jpg	9616311	0	1	7829	2	0	next	incorrect	1194

30	600	Response	1	9624009	7698	1

30	601	Picture	MorphF2_00_noe.jpg	9624140	0	1	6502	2	0	next	hit	1196

30	601	Response	2	9630569	6429	1

30	602	Picture	MorphF4_10_nom.jpg	9630642	0	1	8227	2	0	next	hit	1198

30	602	Response	2	9638809	8167	1

30	603	Picture	MorphF2_02_orig.jpg	9638869	0	1	6744	159	0	next	incorrect	1200

30	603	Response	1	9645609	6740	1

30	604	Picture	MorphF4_03_orig.jpg	9645613	0	158	18320	308	0	next	hit	1202

30	604	Response	2	9663929	18316	1

30	605	Picture	MorphF5_10_orig.jpg	9663933	0	150	5988	151	0	next	hit	1204

30	605	Response	2	9669849	5916	1

30	606	Picture	MorphF1_10_nom.jpg	9669921	0	1	8360	2	0	next	incorrect	1206

30	606	Response	1	9678249	8328	1

30	607	Picture	MorphM5_00_nom.jpg	9678281	0	1	7564	2	0	next	hit	1208

30	607	Response	2	9685769	7488	1

30	608	Picture	MorphM3_03_nom.jpg	9685845	0	1	5706	2	0	next	hit	1210

30	608	Response	2	9691449	5604	1

30	609	Picture	MorphM10_04_nom.jpg	9691551	0	1	11146	2	0	next	hit	1212

30	609	Response	2	9702568	11017	1

30	610	Picture	MorphF6_07_nom.jpg	9702697	0	1	10085	2	0	next	hit	1214

30	610	Response	2	9712648	9951	1

30	611	Picture	MorphM9_02_nom.jpg	9712782	0	1	12990	149	0	next	incorrect	1216

30	611	Response	1	9725768	12986	1

30	612	Picture	MorphM5_02_noe.jpg	9725772	0	148	10365	149	0	next	hit	1218

30	612	Response	2	9736008	10236	1

30	613	Picture	MorphF7_04_noe.jpg	9736137	0	1	10483	2	0	next	incorrect	1220

30	613	Response	1	9746488	10351	1

30	614	Picture	MorphF6_06_noe.jpg	9746620	0	1	9953	2	0	next	hit	1222

30	614	Response	2	9756488	9868	1

30	615	Picture	MorphM6_06_nom.jpg	9756573	0	1	44586	2	0	next	hit	1224

30	615	Response	2	9801047	44474	1

30	616	Picture	MorphM3_02_noe.jpg	9801159	0	1	11545	2	0	next	hit	1226

30	616	Response	2	9812567	11408	1

30	617	Picture	MorphF7_00_noe.jpg	9812704	0	1	7033	2	0	next	incorrect	1228

30	617	Response	1	9819687	6983	1

30	618	Picture	MorphM4_08_noe.jpg	9819737	0	1	6753	149	0	next	hit	1230

30	618	Response	2	9826487	6750	1

30	619	Picture	MorphM5_01_nom.jpg	9826490	0	148	48980	149	0	next	incorrect	1232

30	619	Response	1	9875366	48876	1

30	620	Picture	MorphF5_08_nom.jpg	9875470	0	1	17383	2	0	next	incorrect	1234

30	620	Response	1	9892726	17256	1

30	621	Picture	MorphM5_05_orig.jpg	9892853	0	1	8493	2	0	next	hit	1236

30	621	Response	2	9901206	8353	1

30	622	Picture	MorphF7_05_nom.jpg	9901346	0	1	8493	2	0	next	incorrect	1238

30	622	Response	1	9909766	8420	1

30	623	Picture	MorphM5_03_nom.jpg	9909839	0	1	11014	2	0	next	incorrect	1240

30	623	Response	1	9920806	10967	1

30	624	Picture	MorphF3_09_orig.jpg	9920853	0	1	6635	2	0	next	incorrect	1242

30	624	Response	1	9927446	6593	1

30	625	Picture	MorphF5_06_nom.jpg	9927488	0	1	7298	2	0	next	hit	1244

30	625	Response	2	9934725	7237	1

30	626	Picture	MorphF1_04_orig.jpg	9934786	0	1	8744	149	0	next	hit	1246

30	626	Response	2	9943525	8739	1

30	627	Picture	MorphM10_00_noe.jpg	9943530	0	148	8507	149	0	next	hit	1248

30	627	Response	2	9951925	8395	1

30	628	Picture	MorphM8_04_nom.jpg	9952037	0	1	5971	2	0	next	hit	1250

30	628	Response	2	9957925	5888	1

30	629	Picture	MorphF7_09_nom.jpg	9958008	0	1	6370	2	0	next	hit	1252

30	629	Response	2	9964325	6317	1

30	630	Picture	MorphF6_09_noe.jpg	9964378	0	1	9952	2	0	next	hit	1254

30	630	Response	2	9974245	9867	1

30	631	Picture	MorphF2_03_nom.jpg	9974330	0	1	7564	2	0	next	hit	1256

30	631	Response	2	9981765	7435	1

30	632	Picture	MorphM3_06_noe.jpg	9981894	0	1	7696	2	0	next	hit	1258

30	632	Response	2	9989445	7551	1

30	633	Picture	MorphF8_01_orig.jpg	9989590	0	1	10738	146	0	next	incorrect	1260

30	633	Response	1	10000325	10735	1

30	634	Picture	MorphM7_03_noe.jpg	10000328	0	145	6115	146	0	next	hit	1262

30	634	Response	2	10006324	5996	1

30	635	Picture	MorphF6_03_nom.jpg	10006443	0	1	14597	2	0	next	incorrect	1264

30	635	Response	1	10020964	14521	1

30	636	Picture	MorphM7_00_nom.jpg	10021040	0	1	8227	2	0	next	incorrect	1266

30	636	Response	1	10029204	8164	1

30	637	Picture	MorphM9_07_orig.jpg	10029267	0	1	6369	3	0	next	hit	1268

30	637	Response	2	10035524	6257	1

30	638	Picture	MorphF1_09_orig.jpg	10035636	0	2	8360	3	0	next	hit	1270

30	638	Response	2	10043924	8288	1

30	639	Picture	MorphM8_00_noe.jpg	10043996	0	1	6635	2	0	next	hit	1272

30	639	Response	2	10050564	6568	1

30	640	Picture	MorphM9_10_orig.jpg	10050631	0	1	7564	2	0	next	hit	1274

30	640	Response	2	10058164	7533	1

30	641	Picture	MorphM2_02_noe.jpg	10058195	0	1	10351	2	0	next	hit	1276

30	641	Response	2	10068404	10209	1

30	642	Picture	MorphM4_05_noe.jpg	10068546	0	1	4909	2	0	next	hit	1278

30	642	Response	2	10073364	4818	1

30	643	Picture	MorphM7_07_orig.jpg	10073455	0	1	7299	2	0	next	hit	1280

30	643	Response	2	10080724	7269	1

30	644	Picture	MorphM6_07_noe.jpg	10080754	0	1	7165	3	0	next	hit	1282

30	644	Response	2	10087844	7090	1

30	645	Picture	MorphF5_00_nom.jpg	10087919	0	2	8626	3	0	next	incorrect	1284

30	645	Response	1	10096403	8484	1

30	646	Picture	MorphM8_00_nom.jpg	10096545	0	1	9542	147	0	next	hit	1286

30	646	Response	2	10106083	9538	1

30	647	Picture	MorphM10_01_orig.jpg	10106087	0	146	9168	147	0	next	incorrect	1288

30	647	Response	1	10115203	9116	1

30	648	Picture	MorphM3_07_nom.jpg	10115255	0	1	16455	2	0	next	incorrect	1290

30	648	Response	1	10131603	16348	1

30	649	Picture	MorphF1_07_nom.jpg	10131710	0	1	8094	3	0	next	incorrect	1292

30	649	Response	1	10139763	8053	1

30	650	Picture	MorphF9_09_orig.jpg	10139804	0	2	7033	3	0	next	hit	1294

30	650	Response	2	10146803	6999	1

30	651	Picture	MorphM2_06_orig.jpg	10146837	0	1	12209	2	0	next	incorrect	1296

30	651	Response	1	10158963	12126	1

30	652	Picture	MorphF9_05_nom.jpg	10159046	0	1	9554	2	0	next	hit	1298

30	652	Response	2	10168562	9516	1

30	653	Picture	MorphM9_00_noe.jpg	10168600	0	1	17516	2	0	next	incorrect	1300

30	653	Response	1	10186002	17402	1

30	654	Picture	MorphF1_09_noe.jpg	10186116	0	1	6635	2	0	next	hit	1302

30	654	Response	2	10192642	6526	1

30	655	Picture	MorphF2_02_noe.jpg	10192751	0	1	6615	155	0	next	hit	1304

30	655	Response	2	10199362	6611	1

30	656	Picture	MorphF3_04_noe.jpg	10199366	0	154	7849	155	0	next	incorrect	1306

30	656	Response	1	10207122	7756	1

30	657	Picture	MorphF8_02_orig.jpg	10207215	0	1	21895	2	0	next	incorrect	1308

30	657	Response	1	10229042	21827	1

30	658	Picture	MorphM9_02_noe.jpg	10229110	0	1	7829	2	0	next	hit	1310

30	658	Response	2	10236801	7691	1

30	659	Picture	MorphF1_04_noe.jpg	10236939	0	1	5574	2	0	next	hit	1312

30	659	Response	2	10242482	5543	1

30	660	Picture	MorphM3_06_nom.jpg	10242513	0	1	12852	154	0	next	hit	1314

30	660	Response	2	10255362	12849	1

30	661	Picture	MorphM10_08_noe.jpg	10255365	0	153	7450	155	0	next	hit	1316

30	661	Response	2	10262721	7356	1

30	662	Picture	MorphF10_10_nom.jpg	10262815	0	2	7166	3	0	next	hit	1318

30	662	Response	2	10269921	7106	1

30	663	Picture	MorphF8_07_orig.jpg	10269981	0	1	20024	148	0	next	incorrect	1320

30	663	Response	1	10290001	20020	1

30	664	Picture	MorphF9_03_nom.jpg	10290005	0	147	7179	148	0	next	hit	1322

30	664	Response	2	10297041	7036	1

30	665	Picture	MorphF8_04_noe.jpg	10297184	0	1	10340	145	0	next	incorrect	1324

30	665	Response	1	10307521	10337	1

30	666	Picture	MorphM7_02_nom.jpg	10307524	0	144	12617	145	0	next	hit	1326

30	666	Response	2	10320001	12477	1

30	667	Picture	end_ins	10320141	0	1	182404	2	0	next	other	0

30	667	Response	3	10494808	174667	1
