# Supplementary material for: Categorical Perception of Fear and Anger Expressions in Whole, Masked and Composite Faces
Source: PLoS One. 2015 Aug 11;10(8):e0134790. doi: 10.1371/journal.pone.0134790 (PMC4532458; doi:10.1371/journal.pone.0134790)
Supplement: S1 Dataset — (ZIP) [file pone.0134790.s001.zip › Exp1/29-Vp029_ParaMasked_pt2.log]

Scenario - 

Logfile written - 02/12/2014 13:17:34

Subject	Trial	Event Type	Code	Time	TTime	Uncertainty	Duration	Uncertainty	ReqTime	ReqDur	Stim Type	Pair Index

29	1	Response	3	33537	43404	1

29	2	Response	3	53857	20200	1

29	3	Picture	fix	53960	0	1	30123	2	0	30000	other	0

29	4	Picture	MorphF7_06_orig.jpg	84215	0	1	70861	2	0	next	incorrect	5

29	4	Response	1	154966	70751	1

29	5	Picture	MorphM7_03_nom.jpg	155076	0	1	58773	147	0	next	hit	7

29	5	Response	2	213846	58770	1

29	6	Picture	MorphF1_04_orig.jpg	213849	0	146	38480	295	0	next	incorrect	9

29	6	Response	1	252325	38476	1

29	7	Picture	MorphF4_03_nom.jpg	252329	0	149	42346	150	0	next	incorrect	11

29	7	Response	1	294565	42236	1

29	8	Picture	MorphF8_06_orig.jpg	294675	0	1	47373	2	0	next	incorrect	13

29	8	Response	1	341925	47250	1

29	9	Picture	MorphF9_07_orig.jpg	342048	0	1	24815	2	0	next	hit	15

29	9	Response	2	366804	24756	1

29	10	Picture	MorphM5_06_orig.jpg	366863	0	1	35032	2	0	next	incorrect	17

29	10	Response	1	401844	34981	1

29	11	Picture	MorphM8_03_nom.jpg	401895	0	1	40872	2	0	next	incorrect	19

29	11	Response	1	442644	40749	1

29	12	Picture	MorphF9_07_nom.jpg	442767	0	1	26805	2	0	next	hit	21

29	12	Response	2	469443	26676	1

29	13	Picture	MorphM8_04_nom.jpg	469572	0	1	25212	2	0	next	incorrect	23

29	13	Response	1	494723	25151	1

29	14	Picture	MorphF6_08_noe.jpg	494784	0	1	72056	2	0	next	hit	25

29	14	Response	2	566802	72018	1

29	15	Picture	MorphM9_05_noe.jpg	566840	0	1	23354	3	0	next	incorrect	27

29	15	Response	1	590082	23242	1

29	16	Picture	MorphF3_09_nom.jpg	590194	0	2	30521	3	0	next	incorrect	29

29	16	Response	1	620642	30448	1

29	17	Picture	MorphM3_00_orig.jpg	620715	0	1	32777	2	0	next	incorrect	31

29	17	Response	1	653442	32727	1

29	18	Picture	MorphF3_06_noe.jpg	653492	0	1	35828	2	0	next	incorrect	33

29	18	Response	1	689201	35709	1

29	19	Picture	MorphM8_00_nom.jpg	689320	0	1	43127	2	0	next	incorrect	35

29	19	Response	1	732321	43001	1

29	20	Picture	MorphF10_00_nom.jpg	732447	0	1	31715	2	0	next	incorrect	37

29	20	Response	1	764080	31633	1

29	21	Picture	MorphF5_02_nom.jpg	764162	0	1	46562	150	0	next	incorrect	39

29	21	Response	1	810720	46558	1

29	22	Picture	MorphM2_01_orig.jpg	810724	0	149	40754	150	0	next	incorrect	41

29	22	Response	1	851360	40636	1

29	23	Picture	MorphM7_09_orig.jpg	851478	0	1	11412	2	0	next	hit	43

29	23	Response	2	862800	11322	1

29	24	Picture	MorphF3_02_orig.jpg	862890	0	1	31033	153	0	next	incorrect	45

29	24	Response	1	893919	31029	1

29	25	Picture	MorphM6_06_nom.jpg	893923	0	152	36510	153	0	next	hit	47

29	25	Response	2	930319	36396	1

29	26	Picture	MorphM9_08_orig.jpg	930433	0	1	26407	2	0	next	hit	49

29	26	Response	2	956799	26366	1

29	27	Picture	MorphF9_08_orig.jpg	956840	0	1	16190	2	0	next	hit	51

29	27	Response	2	972959	16119	1

29	28	Picture	MorphM6_01_orig.jpg	973030	0	1	20037	2	0	next	incorrect	53

29	28	Response	1	993038	20008	1

29	29	Picture	MorphF5_03_orig.jpg	993067	0	1	38084	2	0	next	incorrect	55

29	29	Response	1	1031038	37971	1

29	30	Picture	MorphM7_04_orig.jpg	1031151	0	1	19109	2	0	next	hit	57

29	30	Response	2	1050158	19007	1

29	31	Picture	MorphM5_02_nom.jpg	1050260	0	1	25080	2	0	next	incorrect	59

29	31	Response	1	1075278	25018	1

29	32	Picture	MorphM10_10_noe.jpg	1075340	0	1	17914	2	0	next	hit	61

29	32	Response	2	1093197	17857	1

29	33	Picture	MorphM5_07_orig.jpg	1093254	0	1	22028	2	0	next	incorrect	63

29	33	Response	1	1115197	21943	1

29	34	Picture	MorphF10_06_orig.jpg	1115282	0	1	42995	2	0	next	hit	65

29	34	Response	2	1158237	42955	1

29	35	Picture	MorphM4_00_orig.jpg	1158277	0	1	21483	148	0	next	incorrect	67

29	35	Response	1	1179757	21480	1

29	36	Picture	MorphF4_02_nom.jpg	1179760	0	147	24032	148	0	next	incorrect	69

29	36	Response	1	1203676	23916	1

29	37	Picture	MorphM1_07_nom.jpg	1203792	0	1	30368	155	0	next	hit	71

29	37	Response	2	1234156	30364	1

29	38	Picture	MorphM2_00_orig.jpg	1234160	0	154	23906	155	0	next	incorrect	73

29	38	Response	1	1257996	23836	1

29	39	Picture	MorphM8_02_nom.jpg	1258066	0	1	31693	156	0	next	incorrect	75

29	39	Response	1	1289756	31690	1

29	40	Picture	MorphM5_05_nom.jpg	1289759	0	155	26429	156	0	next	incorrect	77

29	40	Response	1	1316075	26316	1

29	41	Picture	MorphM1_09_nom.jpg	1316188	0	1	23355	2	0	next	hit	79

29	41	Response	2	1339435	23247	1

29	42	Picture	MorphF2_09_noe.jpg	1339543	0	1	39278	2	0	next	hit	81

29	42	Response	2	1378715	39172	1

29	43	Picture	MorphF9_05_noe.jpg	1378821	0	1	25744	2	0	next	incorrect	83

29	43	Response	1	1404475	25654	1

29	44	Picture	MorphF3_10_orig.jpg	1404565	0	1	42065	2	0	next	hit	85

29	44	Response	2	1446554	41989	1

29	45	Picture	MorphM8_02_noe.jpg	1446630	0	1	24007	146	0	next	incorrect	87

29	45	Response	1	1470634	24004	1

29	46	Picture	MorphF4_05_orig.jpg	1470637	0	145	29603	147	0	next	incorrect	89

29	46	Response	1	1500154	29517	1

29	47	Picture	MorphF9_05_nom.jpg	1500240	0	2	32512	3	0	next	incorrect	91

29	47	Response	1	1532633	32393	1

29	48	Picture	MorphM1_03_nom.jpg	1532752	0	1	23753	2	0	next	incorrect	93

29	48	Response	1	1556472	23720	2

29	49	Picture	MorphM3_09_orig.jpg	1556505	0	1	12451	157	0	next	hit	95

29	49	Response	2	1568953	12448	1

29	50	Picture	MorphM10_08_orig.jpg	1568956	0	156	10480	182	0	next	hit	97

29	50	Response	2	1579433	10477	1

29	51	Picture	MorphM6_04_noe.jpg	1579436	0	26	19930	27	0	next	incorrect	99

29	51	Response	1	1599273	19837	1

29	52	Picture	MorphF4_07_orig.jpg	1599366	0	1	21763	2	0	next	hit	101

29	52	Response	2	1621033	21667	1

29	53	Picture	MorphF2_01_nom.jpg	1621129	0	1	20147	158	0	next	incorrect	103

29	53	Response	1	1641272	20143	1

29	54	Picture	MorphM9_09_orig.jpg	1641276	0	157	18999	158	0	next	hit	105

29	54	Response	2	1660232	18956	1

29	55	Picture	MorphF1_03_orig.jpg	1660275	0	1	16454	2	0	next	incorrect	107

29	55	Response	1	1676632	16357	1

29	56	Picture	MorphM8_08_nom.jpg	1676729	0	1	18844	2	0	next	hit	109

29	56	Response	2	1695512	18783	1

29	57	Picture	MorphM4_06_nom.jpg	1695573	0	1	15658	2	0	next	hit	111

29	57	Response	2	1711192	15619	1

29	58	Picture	MorphM8_06_nom.jpg	1711231	0	1	19241	2	0	next	hit	113

29	58	Response	2	1730391	19160	1

29	59	Picture	MorphM4_03_orig.jpg	1730472	0	1	17516	3	0	next	incorrect	115

29	59	Response	1	1747911	17439	1

29	60	Picture	MorphM5_04_nom.jpg	1747988	0	2	25213	3	0	next	incorrect	117

29	60	Response	1	1773111	25123	1

29	61	Picture	MorphF6_09_nom.jpg	1773201	0	1	18578	2	0	next	hit	119

29	61	Response	2	1791671	18470	1

29	62	Picture	MorphM3_09_nom.jpg	1791779	0	1	17649	2	0	next	hit	121

29	62	Response	2	1809351	17572	1

29	63	Picture	MorphM4_02_noe.jpg	1809428	0	1	18312	2	0	next	incorrect	123

29	63	Response	1	1827670	18242	2

29	64	Picture	MorphF5_07_noe.jpg	1827740	0	1	19640	2	0	next	incorrect	125

29	64	Response	1	1847350	19610	1

29	65	Picture	MorphF2_10_orig.jpg	1847380	0	1	69932	2	0	next	hit	127

29	65	Response	2	1917270	69890	1

29	66	Picture	MorphM8_03_noe.jpg	1917312	0	1	27203	2	0	next	incorrect	129

29	66	Response	1	1944389	27077	1

29	67	Picture	MorphF6_03_nom.jpg	1944515	0	1	18976	2	0	next	incorrect	131

29	67	Response	1	1963429	18914	1

29	68	Picture	MorphF2_05_noe.jpg	1963491	0	1	18710	2	0	next	hit	133

29	68	Response	2	1982149	18658	1

29	69	Picture	MorphM7_10_noe.jpg	1982201	0	1	20701	2	0	next	hit	135

29	69	Response	2	2002789	20588	1

29	70	Picture	MorphF3_10_nom.jpg	2002902	0	1	20436	2	0	next	hit	137

29	70	Response	2	2023269	20367	1

29	71	Picture	MorphF4_03_orig.jpg	2023338	0	1	19241	2	0	next	incorrect	139

29	71	Response	1	2042549	19211	1

29	72	Picture	MorphF3_03_noe.jpg	2042579	0	1	27999	2	0	next	incorrect	141

29	72	Response	1	2070468	27889	1

29	73	Picture	MorphM10_03_noe.jpg	2070578	0	1	24284	2	0	next	incorrect	143

29	73	Response	1	2094788	24210	1

29	74	Picture	MorphF1_04_nom.jpg	2094862	0	1	23488	2	0	next	incorrect	145

29	74	Response	1	2118228	23366	1

29	75	Picture	MorphF8_04_orig.jpg	2118350	0	1	8891	2	0	next	incorrect	147

29	75	Response	1	2127188	8838	1

29	76	Picture	MorphF1_01_orig.jpg	2127241	0	1	26009	2	0	next	incorrect	149

29	76	Response	1	2153107	25866	1

29	77	Picture	MorphF2_02_orig.jpg	2153250	0	1	37140	150	0	next	incorrect	151

29	77	Response	1	2190387	37137	1

29	78	Picture	MorphM3_03_noe.jpg	2190390	0	149	33322	150	0	next	hit	153

29	78	Response	2	2223587	33197	1

29	79	Picture	MorphM5_01_orig.jpg	2223712	0	1	21763	2	0	next	incorrect	155

29	79	Response	1	2245347	21635	1

29	80	Picture	MorphM7_00_nom.jpg	2245475	0	1	28928	2	0	next	hit	157

29	80	Response	2	2274306	28831	1

29	81	Picture	MorphM3_05_noe.jpg	2274403	0	1	22946	146	0	next	hit	159

29	81	Response	2	2297346	22943	1

29	82	Picture	MorphM10_03_nom.jpg	2297349	0	145	20049	146	0	next	hit	161

29	82	Response	2	2317266	19917	1

29	83	Picture	MorphM1_01_orig.jpg	2317398	0	1	23885	2	0	next	incorrect	163

29	83	Response	1	2341186	23788	1

29	84	Picture	MorphM10_07_nom.jpg	2341283	0	1	20303	2	0	next	hit	165

29	84	Response	2	2361505	20222	1

29	85	Picture	MorphF9_10_orig.jpg	2361586	0	1	22293	2	0	next	hit	167

29	85	Response	2	2383825	22239	1

29	86	Picture	MorphM10_01_nom.jpg	2383879	0	1	30786	3	0	next	incorrect	169

29	86	Response	1	2414625	30746	1

29	87	Picture	MorphM4_08_nom.jpg	2414665	0	2	20967	3	0	next	hit	171

29	87	Response	2	2435505	20840	1

29	88	Picture	MorphM7_03_noe.jpg	2435632	0	1	32756	155	0	next	incorrect	173

29	88	Response	1	2468384	32752	1

29	89	Picture	MorphM3_10_nom.jpg	2468388	0	154	25763	156	0	next	hit	175

29	89	Response	2	2494064	25676	1

29	90	Picture	MorphF3_01_noe.jpg	2494151	0	2	16588	3	0	next	incorrect	177

29	90	Response	1	2510624	16473	1

29	91	Picture	MorphM6_08_nom.jpg	2510739	0	1	22161	2	0	next	hit	179

29	91	Response	2	2532784	22045	1

29	92	Picture	MorphM4_03_nom.jpg	2532900	0	1	21895	2	0	next	incorrect	181

29	92	Response	1	2554704	21804	1

29	93	Picture	MorphF8_02_noe.jpg	2554795	0	1	24018	2	0	next	incorrect	183

29	93	Response	1	2578703	23908	1

29	94	Picture	MorphM7_09_nom.jpg	2578813	0	1	18180	2	0	next	hit	185

29	94	Response	2	2596943	18130	1

29	95	Picture	MorphF6_07_orig.jpg	2596993	0	1	18313	2	0	next	hit	187

29	95	Response	2	2615263	18270	1

29	96	Picture	MorphF2_08_orig.jpg	2615306	0	1	35828	2	0	next	hit	189

29	96	Response	2	2651103	35797	1

29	97	Picture	MorphF4_00_nom.jpg	2651134	0	1	19639	3	0	next	incorrect	191

29	97	Response	1	2670703	19569	1

29	98	Picture	MorphM5_00_noe.jpg	2670773	0	2	16973	149	0	next	incorrect	193

29	98	Response	1	2687742	16969	1

29	99	Picture	MorphM2_03_noe.jpg	2687746	0	147	20559	303	0	next	incorrect	195

29	99	Response	1	2708302	20556	1

29	100	Picture	MorphM5_03_orig.jpg	2708305	0	156	25235	157	0	next	incorrect	197

29	100	Response	1	2733422	25117	1

29	101	Picture	MorphM9_08_noe.jpg	2733540	0	1	23753	2	0	next	incorrect	199

29	101	Response	1	2757182	23642	1

29	102	Picture	MorphM2_00_nom.jpg	2757293	0	1	25876	2	0	next	incorrect	201

29	102	Response	1	2783101	25808	1

29	103	Picture	MorphF1_09_noe.jpg	2783169	0	1	14199	2	0	next	hit	203

29	103	Response	2	2797261	14092	1

29	104	Picture	MorphM1_01_nom.jpg	2797368	0	1	20833	2	0	next	incorrect	205

29	104	Response	1	2818141	20773	1

29	105	Picture	MorphF7_03_orig.jpg	2818201	0	1	22825	2	0	next	incorrect	207

29	105	Response	1	2840941	22740	1

29	106	Picture	MorphM6_09_nom.jpg	2841026	0	1	15658	2	0	next	hit	209

29	106	Response	2	2856541	15515	1

29	107	Picture	MorphM2_00_noe.jpg	2856684	0	1	28530	2	0	next	incorrect	211

29	107	Response	1	2885180	28496	1

29	108	Picture	MorphF8_03_noe.jpg	2885214	0	1	23488	2	0	next	incorrect	213

29	108	Response	1	2908620	23406	1

29	109	Picture	MorphM9_01_orig.jpg	2908702	0	1	25611	2	0	next	incorrect	215

29	109	Response	1	2934220	25518	1

29	110	Picture	MorphM5_03_nom.jpg	2934313	0	1	21350	149	0	next	incorrect	217

29	110	Response	1	2955660	21347	1

29	111	Picture	MorphM3_00_nom.jpg	2955663	0	148	20560	304	0	next	incorrect	219

29	111	Response	1	2976220	20557	1

29	112	Picture	MorphF4_01_nom.jpg	2976223	0	156	22183	157	0	next	incorrect	221

29	112	Response	1	2998299	22076	1

29	113	Picture	MorphF2_00_noe.jpg	2998406	0	1	37156	2	0	next	incorrect	223

29	113	Response	1	3035499	37093	1

29	114	Picture	MorphF5_06_noe.jpg	3035562	0	1	31980	2	0	next	incorrect	225

29	114	Response	1	3067419	31857	1

29	115	Picture	MorphM2_06_nom.jpg	3067542	0	1	10881	2	0	next	hit	227

29	115	Response	2	3078299	10757	1

29	116	Picture	MorphM6_00_noe.jpg	3078423	0	1	19374	2	0	next	incorrect	229

29	116	Response	1	3097738	19315	1

29	117	Picture	MorphF10_06_noe.jpg	3097797	0	1	16985	3	0	next	incorrect	231

29	117	Response	1	3114698	16901	1

29	118	Picture	MorphF7_01_nom.jpg	3114782	0	2	24948	3	0	next	incorrect	233

29	118	Response	1	3139658	24876	1

29	119	Picture	MorphM7_09_noe.jpg	3139730	0	1	9554	2	0	next	hit	235

29	119	Response	2	3149178	9448	1

29	120	Picture	MorphF1_05_noe.jpg	3149284	0	1	14995	2	0	next	hit	237

29	120	Response	2	3164218	14934	1

29	121	Picture	MorphF4_01_orig.jpg	3164279	0	1	20037	3	0	next	incorrect	239

29	121	Response	1	3184218	19939	1

29	122	Picture	MorphM3_02_orig.jpg	3184316	0	2	22945	148	0	next	incorrect	241

29	122	Response	1	3207258	22942	1

29	123	Picture	MorphF4_09_noe.jpg	3207261	0	146	16600	147	0	next	hit	243

29	123	Response	2	3223737	16476	1

29	124	Picture	MorphM6_09_noe.jpg	3223861	0	1	20966	2	0	next	hit	245

29	124	Response	2	3244697	20836	1

29	125	Picture	MorphM3_06_nom.jpg	3244827	0	1	25611	2	0	next	hit	247

29	125	Response	2	3270297	25470	1

29	126	Picture	MorphM9_04_noe.jpg	3270438	0	1	14198	3	0	next	incorrect	249

29	126	Response	1	3284537	14099	1

29	127	Picture	MorphF9_01_nom.jpg	3284636	0	2	24815	3	0	next	incorrect	251

29	127	Response	1	3309337	24701	1

29	128	Picture	MorphM6_04_orig.jpg	3309451	0	1	61439	3	0	next	hit	253

29	128	Response	2	3370856	61405	1

29	129	Picture	MorphM2_03_orig.jpg	3370890	0	2	17782	3	0	next	incorrect	255

29	129	Response	1	3388536	17646	1

29	130	Picture	MorphF8_01_nom.jpg	3388672	0	1	7829	2	0	next	incorrect	257

29	130	Response	1	3396376	7704	1

29	131	Picture	MorphF5_08_orig.jpg	3396501	0	1	26118	159	0	next	hit	259

29	131	Response	2	3422615	26114	1

29	132	Picture	MorphM3_04_orig.jpg	3422619	0	158	29881	159	0	next	hit	261

29	132	Response	2	3452375	29756	1

29	133	Picture	MorphF5_10_orig.jpg	3452500	0	1	24284	2	0	next	hit	263

29	133	Response	2	3476695	24195	1

29	134	Picture	MorphM4_00_nom.jpg	3476784	0	1	22957	2	0	next	incorrect	265

29	134	Response	1	3499655	22871	1

29	135	Picture	MorphF3_06_orig.jpg	3499741	0	1	38350	2	0	next	incorrect	267

29	135	Response	1	3538054	38313	1

29	136	Picture	MorphF7_08_noe.jpg	3538091	0	1	24814	2	0	next	incorrect	269

29	136	Response	1	3562854	24763	1

29	137	Picture	MorphM2_10_noe.jpg	3562905	0	1	11792	153	0	next	hit	271

29	137	Response	2	3574694	11789	1

29	138	Picture	MorphM3_09_noe.jpg	3574697	0	152	16738	153	0	next	hit	273

29	138	Response	2	3591334	16637	1

29	139	Picture	MorphF9_04_orig.jpg	3591435	0	1	25876	3	0	next	incorrect	275

29	139	Response	1	3617174	25739	1

29	140	Picture	MorphF8_10_nom.jpg	3617311	0	2	11678	3	0	next	hit	277

29	140	Response	2	3628933	11622	1

29	141	Picture	MorphF7_10_nom.jpg	3628989	0	1	13933	2	0	next	hit	279

29	141	Response	2	3642853	13864	1

29	142	Picture	MorphM5_00_orig.jpg	3642922	0	1	41933	2	0	next	incorrect	281

29	142	Response	1	3684773	41851	1

29	143	Picture	MorphF6_10_orig.jpg	3684855	0	1	23355	2	0	next	hit	283

29	143	Response	2	3708133	23278	1

29	144	Picture	MorphF7_03_nom.jpg	3708210	0	1	23089	3	0	next	incorrect	285

29	144	Response	1	3731253	23043	1

29	145	Picture	MorphM3_10_noe.jpg	3731299	0	2	20171	3	0	next	hit	287

29	145	Response	2	3751412	20113	1

29	146	Picture	MorphF9_02_nom.jpg	3751470	0	1	14862	2	0	next	incorrect	289

29	146	Response	1	3766212	14742	1

29	147	Picture	MorphF7_03_noe.jpg	3766332	0	1	17251	2	0	next	incorrect	291

29	147	Response	1	3783492	17160	1

29	148	Picture	MorphM2_10_orig.jpg	3783583	0	1	19639	2	0	next	hit	293

29	148	Response	2	3803092	19509	1

29	149	Picture	MorphM3_05_nom.jpg	3803222	0	1	22673	153	0	next	incorrect	295

29	149	Response	1	3825892	22670	1

29	150	Picture	MorphM9_03_noe.jpg	3825895	0	152	8777	153	0	next	incorrect	297

29	150	Response	1	3834531	8636	1

29	151	Picture	MorphF5_05_noe.jpg	3834672	0	1	18577	2	0	next	incorrect	299

29	151	Response	1	3853171	18499	1

29	152	Picture	MorphM6_01_nom.jpg	3853249	0	1	27071	2	0	next	incorrect	301

29	152	Response	1	3880211	26962	1

29	153	Picture	MorphM10_05_orig.jpg	3880320	0	1	9289	2	0	next	hit	303

29	153	Response	2	3889491	9171	1

29	154	Picture	MorphM6_05_orig.jpg	3889609	0	1	30255	2	0	next	hit	305

29	154	Response	2	3919811	30202	1

29	155	Picture	MorphM3_04_nom.jpg	3919864	0	1	32246	2	0	next	incorrect	307

29	155	Response	1	3952050	32186	1

29	156	Picture	MorphF7_04_noe.jpg	3952110	0	1	9156	2	0	next	incorrect	309

29	156	Response	1	3961170	9060	1

29	157	Picture	MorphM8_09_orig.jpg	3961266	0	1	11810	2	0	next	hit	311

29	157	Response	2	3972930	11664	1

29	158	Picture	MorphF1_06_orig.jpg	3973076	0	1	31184	3	0	next	incorrect	313

29	158	Response	1	4004130	31054	1

29	159	Picture	MorphF7_05_orig.jpg	4004260	0	2	8891	3	0	next	incorrect	315

29	159	Response	1	4013090	8830	1

29	160	Picture	MorphF1_07_nom.jpg	4013151	0	1	20037	2	0	next	hit	317

29	160	Response	2	4033090	19939	1

29	161	Picture	MorphM7_05_nom.jpg	4033188	0	1	23621	2	0	next	hit	319

29	161	Response	2	4056769	23581	1

29	162	Picture	MorphM4_03_noe.jpg	4056809	0	1	15658	2	0	next	incorrect	321

29	162	Response	1	4072369	15560	1

29	163	Picture	MorphF7_02_noe.jpg	4072467	0	1	18180	2	0	next	incorrect	323

29	163	Response	1	4090529	18062	1

29	164	Picture	MorphF6_02_orig.jpg	4090647	0	1	20568	2	0	next	incorrect	325

29	164	Response	1	4111169	20522	1

29	165	Picture	MorphF4_08_nom.jpg	4111215	0	1	20170	2	0	next	hit	327

29	165	Response	2	4131329	20114	1

29	166	Picture	MorphF2_09_orig.jpg	4131385	0	1	22294	2	0	next	hit	329

29	166	Response	2	4153568	22183	1

29	167	Picture	MorphF1_05_nom.jpg	4153679	0	1	23487	2	0	next	incorrect	331

29	167	Response	1	4177088	23409	1

29	168	Picture	MorphM9_02_nom.jpg	4177166	0	1	15393	2	0	next	incorrect	333

29	168	Response	1	4192448	15282	1

29	169	Picture	MorphF8_07_orig.jpg	4192559	0	1	21365	2	0	next	incorrect	335

29	169	Response	1	4213888	21329	1

29	170	Picture	MorphF4_09_orig.jpg	4213924	0	1	17251	2	0	next	hit	337

29	170	Response	2	4231088	17164	1

29	171	Picture	MorphM9_02_noe.jpg	4231175	0	1	21497	2	0	next	incorrect	339

29	171	Response	1	4252607	21432	2

29	172	Picture	MorphM5_10_noe.jpg	4252672	0	1	19219	157	0	next	hit	341

29	172	Response	2	4271887	19215	1

29	173	Picture	MorphF10_02_orig.jpg	4271891	0	156	21121	157	0	next	incorrect	343

29	173	Response	1	4292927	21036	1

29	174	Picture	MorphM7_06_nom.jpg	4293012	0	1	13004	2	0	next	hit	345

29	174	Response	2	4305967	12955	1

29	175	Picture	MorphM2_04_orig.jpg	4306016	0	1	18578	2	0	next	incorrect	347

29	175	Response	1	4324527	18511	1

29	176	Picture	MorphF3_08_nom.jpg	4324594	0	1	15791	2	0	next	incorrect	349

29	176	Response	1	4340287	15693	1

29	177	Picture	MorphF5_09_nom.jpg	4340385	0	1	16720	2	0	next	hit	351

29	177	Response	2	4357006	16621	1

29	178	Picture	MorphF7_02_nom.jpg	4357105	0	1	23886	2	0	next	hit	353

29	178	Response	2	4380926	23821	1

29	179	Picture	MorphF1_06_nom.jpg	4380991	0	1	29326	2	0	next	hit	355

29	179	Response	2	4410206	29215	1

29	180	Picture	MorphF7_07_noe.jpg	4410317	0	1	13403	2	0	next	incorrect	357

29	180	Response	1	4423646	13329	1

29	181	Picture	MorphM9_07_orig.jpg	4423720	0	1	20966	2	0	next	hit	359

29	181	Response	2	4444606	20886	1

29	182	Picture	MorphM6_05_noe.jpg	4444686	0	1	16322	2	0	next	incorrect	361

29	182	Response	1	4460926	16240	1

29	183	Picture	MorphM3_05_orig.jpg	4461008	0	1	15659	2	0	next	hit	363

29	183	Response	2	4476605	15597	1

29	184	Picture	MorphF1_02_noe.jpg	4476667	0	1	25876	2	0	next	incorrect	365

29	184	Response	1	4502445	25778	1

29	185	Picture	MorphM4_00_noe.jpg	4502543	0	1	9554	2	0	next	incorrect	367

29	185	Response	1	4511965	9422	1

29	186	Picture	MorphF1_07_noe.jpg	4512097	0	1	26407	2	0	next	incorrect	369

29	186	Response	1	4538365	26268	1

29	187	Picture	MorphF9_00_nom.jpg	4538504	0	1	25744	2	0	next	incorrect	371

29	187	Response	1	4564125	25621	1

29	188	Picture	MorphF1_00_noe.jpg	4564248	0	1	39411	2	0	next	incorrect	373

29	188	Response	1	4603564	39316	1

29	189	Picture	MorphF8_00_nom.jpg	4603659	0	1	17384	2	0	next	incorrect	375

29	189	Response	1	4621004	17345	1

29	190	Picture	MorphF1_10_noe.jpg	4621043	0	1	34368	3	0	next	incorrect	377

29	190	Response	1	4655324	34281	1

29	191	Picture	MorphF7_02_orig.jpg	4655411	0	2	24682	3	0	next	incorrect	379

29	191	Response	1	4680043	24632	1

29	192	Picture	MorphM8_03_orig.jpg	4680093	0	1	29327	2	0	next	incorrect	381

29	192	Response	1	4709323	29230	1

29	193	Picture	MorphF9_02_orig.jpg	4709420	0	1	24814	2	0	next	incorrect	383

29	193	Response	1	4734203	24783	1

29	194	Picture	MorphM6_00_nom.jpg	4734234	0	1	12452	157	0	next	incorrect	385

29	194	Response	1	4746683	12449	1

29	195	Picture	MorphF8_04_noe.jpg	4746686	0	156	27600	313	0	next	incorrect	387

29	195	Response	1	4774283	27597	1

29	196	Picture	MorphF6_05_noe.jpg	4774286	0	157	45672	158	0	next	incorrect	389

29	196	Response	1	4819882	45596	1

29	197	Picture	MorphF7_00_nom.jpg	4819958	0	1	8227	2	0	next	incorrect	391

29	197	Response	1	4828122	8164	1

29	198	Picture	MorphF8_09_nom.jpg	4828185	0	1	8625	2	0	next	hit	393

29	198	Response	2	4836762	8577	1

29	199	Picture	MorphM9_05_orig.jpg	4836810	0	1	16455	2	0	next	incorrect	395

29	199	Response	1	4853162	16352	1

29	200	Picture	MorphM6_03_orig.jpg	4853265	0	1	66084	2	0	next	hit	397

29	200	Response	2	4919241	65976	1

29	201	Picture	MorphF8_06_noe.jpg	4919349	0	1	31715	2	0	next	incorrect	399

29	201	Response	1	4950921	31572	1

29	202	Picture	MorphF3_04_nom.jpg	4951064	0	1	18710	2	0	next	incorrect	401

29	202	Response	1	4969721	18657	1

29	203	Picture	MorphF2_02_noe.jpg	4969774	0	1	50027	2	0	next	hit	403

29	203	Response	2	5019721	49947	1

29	204	Picture	MorphF1_04_noe.jpg	5019801	0	1	13403	2	0	next	hit	405

29	204	Response	2	5033080	13279	1

29	205	Picture	MorphF10_04_orig.jpg	5033204	0	1	16839	148	0	next	incorrect	407

29	205	Response	1	5050040	16836	1

29	206	Picture	MorphM7_00_orig.jpg	5050043	0	147	22160	295	0	next	incorrect	409

29	206	Response	1	5072200	22157	1

29	207	Picture	MorphM9_03_orig.jpg	5072203	0	148	22308	149	0	next	incorrect	411

29	207	Response	1	5094440	22237	1

29	208	Picture	MorphM3_00_noe.jpg	5094511	0	1	17781	2	0	next	hit	413

29	208	Response	2	5112199	17688	1

29	209	Picture	MorphF4_07_nom.jpg	5112292	0	1	18047	2	0	next	hit	415

29	209	Response	2	5130279	17987	1

29	210	Picture	MorphF8_10_noe.jpg	5130339	0	1	20423	148	0	next	incorrect	417

29	210	Response	1	5150759	20420	1

29	211	Picture	MorphF6_04_nom.jpg	5150762	0	147	30932	148	0	next	hit	419

29	211	Response	2	5181559	30797	1

29	212	Picture	MorphM6_02_nom.jpg	5181694	0	1	26672	2	0	next	incorrect	421

29	212	Response	1	5208278	26584	1

29	213	Picture	MorphF8_00_orig.jpg	5208366	0	1	23488	2	0	next	incorrect	423

29	213	Response	1	5231718	23352	1

29	214	Picture	MorphM7_08_nom.jpg	5231854	0	1	10217	2	0	next	hit	425

29	214	Response	2	5242038	10184	1

29	215	Picture	MorphF10_01_noe.jpg	5242071	0	1	25330	150	0	next	incorrect	427

29	215	Response	1	5267398	25327	1

29	216	Picture	MorphM5_08_noe.jpg	5267401	0	149	33456	150	0	next	hit	429

29	216	Response	2	5300758	33357	1

29	217	Picture	MorphF2_04_nom.jpg	5300857	0	1	20435	2	0	next	incorrect	431

29	217	Response	1	5321157	20300	1

29	218	Picture	MorphM9_00_nom.jpg	5321292	0	1	7299	2	0	next	incorrect	433

29	218	Response	1	5328517	7225	1

29	219	Picture	MorphF7_06_noe.jpg	5328591	0	1	22028	2	0	next	incorrect	435

29	219	Response	1	5350517	21926	1

29	220	Picture	MorphF5_08_noe.jpg	5350619	0	1	12739	2	0	next	hit	437

29	220	Response	2	5363237	12618	1

29	221	Picture	MorphM2_03_nom.jpg	5363358	0	1	18179	2	0	next	incorrect	439

29	221	Response	1	5381477	18119	1

29	222	Picture	MorphF10_05_orig.jpg	5381537	0	1	10085	3	0	next	incorrect	441

29	222	Response	1	5391557	10020	1

29	223	Picture	MorphM1_10_orig.jpg	5391622	0	2	50559	3	0	next	hit	443

29	223	Response	2	5442116	50494	1

29	224	Picture	PAUSE	5442181	0	1	600062	2	0	600000	miss	0

29	225	Picture	MorphF10_03_orig.jpg	6042243	0	1	29311	150	0	next	incorrect	446

29	225	Response	1	6071550	29307	1

29	226	Picture	MorphF8_08_noe.jpg	6071554	0	149	46327	150	0	next	hit	448

29	226	Response	2	6117790	46236	1

29	227	Picture	MorphF2_08_noe.jpg	6117881	0	1	34767	2	0	next	hit	450

29	227	Response	2	6152590	34709	1

29	228	Picture	MorphF6_02_noe.jpg	6152648	0	1	27999	2	0	next	incorrect	452

29	228	Response	1	6180509	27861	1

29	229	Picture	MorphM4_01_nom.jpg	6180647	0	1	20701	2	0	next	incorrect	454

29	229	Response	1	6201309	20662	1

29	230	Picture	MorphF3_08_noe.jpg	6201348	0	1	25611	2	0	next	incorrect	456

29	230	Response	1	6226909	25561	1

29	231	Picture	MorphF4_06_nom.jpg	6226959	0	1	16322	2	0	next	hit	458

29	231	Response	2	6243229	16270	1

29	232	Picture	MorphF10_00_orig.jpg	6243281	0	1	20436	2	0	next	incorrect	460

29	232	Response	1	6263628	20347	1

29	233	Picture	MorphM2_02_nom.jpg	6263717	0	1	19639	2	0	next	incorrect	462

29	233	Response	1	6283228	19511	1

29	234	Picture	MorphF3_07_orig.jpg	6283356	0	1	26009	2	0	next	incorrect	464

29	234	Response	1	6309228	25872	1

29	235	Picture	MorphF8_05_noe.jpg	6309365	0	1	27867	2	0	next	incorrect	466

29	235	Response	1	6337148	27783	1

29	236	Picture	MorphM10_01_orig.jpg	6337232	0	1	28662	3	0	next	incorrect	468

29	236	Response	1	6365787	28555	1

29	237	Picture	MorphF7_01_orig.jpg	6365894	0	2	24417	3	0	next	incorrect	470

29	237	Response	1	6390267	24373	1

29	238	Picture	MorphF9_01_noe.jpg	6390311	0	1	24682	2	0	next	incorrect	472

29	238	Response	1	6414907	24596	1

29	239	Picture	MorphF10_08_nom.jpg	6414993	0	1	9156	2	0	next	hit	474

29	239	Response	2	6424107	9114	1

29	240	Picture	MorphM5_06_noe.jpg	6424149	0	1	27734	2	0	next	hit	476

29	240	Response	2	6451787	27638	1

29	241	Picture	MorphM1_03_orig.jpg	6451883	0	1	20170	2	0	next	incorrect	478

29	241	Response	1	6471946	20063	1

29	242	Picture	MorphF8_07_noe.jpg	6472053	0	1	32644	2	0	next	incorrect	480

29	242	Response	1	6504666	32613	1

29	243	Picture	MorphM8_07_nom.jpg	6504697	0	1	8227	2	0	next	hit	482

29	243	Response	2	6512826	8129	1

29	244	Picture	MorphF7_09_orig.jpg	6512924	0	1	10066	154	0	next	hit	484

29	244	Response	2	6522986	10062	1

29	245	Picture	MorphM6_10_noe.jpg	6522990	0	153	41952	154	0	next	hit	486

29	245	Response	2	6564826	41836	1

29	246	Picture	MorphM10_02_nom.jpg	6564942	0	1	28796	2	0	next	incorrect	488

29	246	Response	1	6593705	28763	1

29	247	Picture	MorphF5_00_orig.jpg	6593738	0	1	37288	2	0	next	incorrect	490

29	247	Response	1	6630905	37167	1

29	248	Picture	MorphM8_08_orig.jpg	6631026	0	1	11943	2	0	next	hit	492

29	248	Response	2	6642905	11879	1

29	249	Picture	MorphM7_07_orig.jpg	6642969	0	1	9421	2	0	next	hit	494

29	249	Response	2	6652265	9296	1

29	250	Picture	MorphM3_03_nom.jpg	6652390	0	1	20967	2	0	next	incorrect	496

29	250	Response	1	6673305	20915	1

29	251	Picture	MorphF5_10_noe.jpg	6673357	0	1	32776	2	0	next	incorrect	498

29	251	Response	1	6706104	32747	1

29	252	Picture	MorphM7_06_orig.jpg	6706133	0	1	9555	2	0	next	hit	500

29	252	Response	2	6715624	9491	1

29	253	Picture	MorphM9_08_nom.jpg	6715688	0	1	21220	146	0	next	hit	502

29	253	Response	2	6736904	21216	1

29	254	Picture	MorphM3_06_noe.jpg	6736908	0	145	23632	146	0	next	hit	504

29	254	Response	2	6760424	23516	1

29	255	Picture	MorphF2_02_nom.jpg	6760540	0	1	20568	2	0	next	incorrect	506

29	255	Response	1	6780984	20444	1

29	256	Picture	MorphM1_08_noe.jpg	6781108	0	1	21497	2	0	next	incorrect	508

29	256	Response	1	6802503	21395	1

29	257	Picture	MorphF7_06_nom.jpg	6802605	0	1	28382	150	0	next	hit	510

29	257	Response	2	6830983	28378	1

29	258	Picture	MorphF10_04_nom.jpg	6830987	0	149	20318	150	0	next	incorrect	512

29	258	Response	1	6851223	20236	1

29	259	Picture	MorphF6_00_nom.jpg	6851305	0	1	23090	2	0	next	incorrect	514

29	259	Response	1	6874263	22958	1

29	260	Picture	MorphF5_05_orig.jpg	6874395	0	1	18578	2	0	next	hit	516

29	260	Response	2	6892902	18507	1

29	261	Picture	MorphM5_04_noe.jpg	6892973	0	1	29459	2	0	next	incorrect	518

29	261	Response	1	6922342	29369	1

29	262	Picture	MorphF1_06_noe.jpg	6922432	0	1	40207	2	0	next	incorrect	520

29	262	Response	1	6962582	40150	1

29	263	Picture	MorphM8_07_noe.jpg	6962639	0	1	25466	147	0	next	hit	522

29	263	Response	2	6988102	25463	1

29	264	Picture	MorphF2_03_noe.jpg	6988105	0	146	21761	294	0	next	hit	524

29	264	Response	2	7009861	21756	1

29	265	Picture	MorphF6_09_orig.jpg	7009866	0	148	10630	149	0	next	hit	526

29	265	Response	2	7020421	10555	1

29	266	Picture	MorphM8_09_noe.jpg	7020496	0	1	15260	2	0	next	hit	528

29	266	Response	2	7035701	15205	1

29	267	Picture	MorphM6_06_noe.jpg	7035756	0	1	22824	2	0	next	incorrect	530

29	267	Response	1	7058501	22745	1

29	268	Picture	MorphM7_03_orig.jpg	7058580	0	1	58653	2	0	next	hit	532

29	268	Response	2	7117140	58560	1

29	269	Picture	MorphF4_00_orig.jpg	7117233	0	1	13137	2	0	next	incorrect	534

29	269	Response	1	7130260	13027	1

29	270	Picture	MorphM3_08_nom.jpg	7130370	0	1	14464	2	0	next	hit	536

29	270	Response	2	7144740	14370	1

29	271	Picture	MorphF10_07_orig.jpg	7144834	0	1	25589	157	0	next	incorrect	538

29	271	Response	1	7170420	25586	1

29	272	Picture	MorphM5_02_noe.jpg	7170423	0	156	26296	157	0	next	incorrect	540

29	272	Response	1	7196580	26157	1

29	273	Picture	MorphM8_00_noe.jpg	7196719	0	1	26540	2	0	next	incorrect	542

29	273	Response	1	7223139	26420	1

29	274	Picture	MorphM7_01_orig.jpg	7223259	0	1	15924	2	0	next	hit	544

29	274	Response	2	7239059	15800	1

29	275	Picture	MorphF2_05_orig.jpg	7239183	0	1	31582	2	0	next	incorrect	546

29	275	Response	1	7270659	31476	1

29	276	Picture	MorphF10_02_nom.jpg	7270765	0	1	8626	2	0	next	incorrect	548

29	276	Response	1	7279299	8534	1

29	277	Picture	MorphF6_02_nom.jpg	7279391	0	1	15911	147	0	next	incorrect	550

29	277	Response	1	7295299	15908	1

29	278	Picture	MorphM6_07_nom.jpg	7295302	0	146	12221	147	0	next	hit	552

29	278	Response	2	7307379	12077	1

29	279	Picture	MorphF9_09_orig.jpg	7307523	0	1	17118	2	0	next	hit	554

29	279	Response	2	7324578	17055	1

29	280	Picture	MorphM1_04_orig.jpg	7324641	0	1	22957	2	0	next	incorrect	556

29	280	Response	1	7347538	22897	1

29	281	Picture	MorphF3_09_noe.jpg	7347598	0	1	12584	157	0	next	incorrect	558

29	281	Response	1	7360178	12580	1

29	282	Picture	MorphF9_05_orig.jpg	7360182	0	156	20723	157	0	next	incorrect	560

29	282	Response	1	7380818	20636	1

29	283	Picture	MorphF6_06_nom.jpg	7380905	0	1	14995	2	0	next	incorrect	562

29	283	Response	1	7395858	14953	1

29	284	Picture	MorphM5_09_noe.jpg	7395900	0	1	30388	2	0	next	hit	564

29	284	Response	2	7426258	30358	1

29	285	Picture	MorphM4_05_nom.jpg	7426288	0	1	19493	148	0	next	hit	566

29	285	Response	2	7445777	19489	1

29	286	Picture	MorphM8_05_nom.jpg	7445781	0	147	21776	148	0	next	hit	568

29	286	Response	2	7467457	21676	1

29	287	Picture	MorphM7_02_noe.jpg	7467557	0	1	20568	2	0	next	incorrect	570

29	287	Response	1	7488017	20460	1

29	288	Picture	MorphM1_10_nom.jpg	7488125	0	1	22294	2	0	next	hit	572

29	288	Response	2	7510337	22212	1

29	289	Picture	MorphF1_02_nom.jpg	7510419	0	1	18975	2	0	next	incorrect	574

29	289	Response	1	7529297	18878	1

29	290	Picture	MorphF3_06_nom.jpg	7529394	0	1	32379	2	0	next	hit	576

29	290	Response	2	7561696	32302	1

29	291	Picture	MorphM10_02_noe.jpg	7561773	0	1	19639	2	0	next	incorrect	578

29	291	Response	1	7581376	19603	1

29	292	Picture	MorphF3_02_noe.jpg	7581412	0	1	18976	2	0	next	incorrect	580

29	292	Response	1	7600336	18924	1

29	293	Picture	MorphM3_04_noe.jpg	7600388	0	1	21365	2	0	next	hit	582

29	293	Response	2	7621616	21228	1

29	294	Picture	MorphM5_01_noe.jpg	7621753	0	1	19626	148	0	next	incorrect	584

29	294	Response	1	7641375	19622	1

29	295	Picture	MorphM2_07_orig.jpg	7641379	0	147	27482	148	0	next	hit	586

29	295	Response	2	7668815	27436	1

29	296	Picture	MorphF9_02_noe.jpg	7668861	0	1	21364	2	0	next	incorrect	588

29	296	Response	1	7690095	21234	1

29	297	Picture	MorphF10_05_noe.jpg	7690225	0	1	23355	2	0	next	incorrect	590

29	297	Response	1	7713455	23230	1

29	298	Picture	MorphF3_05_noe.jpg	7713580	0	1	23355	2	0	next	incorrect	592

29	298	Response	1	7736895	23315	1

29	299	Picture	MorphM10_07_noe.jpg	7736935	0	1	12474	2	0	next	hit	594

29	299	Response	2	7749374	12439	1

29	300	Picture	MorphM5_05_orig.jpg	7749409	0	1	34368	2	0	next	incorrect	596

29	300	Response	1	7783694	34285	1

29	301	Picture	MorphM3_07_nom.jpg	7783777	0	1	18445	3	0	next	hit	598

29	301	Response	2	7802174	18397	1

29	302	Picture	MorphM10_02_orig.jpg	7802222	0	2	18976	3	0	next	incorrect	600

29	302	Response	1	7821054	18832	1

29	303	Picture	MorphF4_10_orig.jpg	7821198	0	1	12739	2	0	next	hit	602

29	303	Response	2	7833854	12656	1

29	304	Picture	MorphF1_03_nom.jpg	7833937	0	1	18976	2	0	next	incorrect	604

29	304	Response	1	7852813	18876	1

29	305	Picture	MorphF5_00_noe.jpg	7852913	0	1	21630	2	0	next	incorrect	606

29	305	Response	1	7874493	21580	1

29	306	Picture	MorphM7_07_nom.jpg	7874543	0	1	19374	2	0	next	hit	608

29	306	Response	2	7893853	19310	1

29	307	Picture	MorphF10_08_orig.jpg	7893917	0	1	32113	2	0	next	hit	610

29	307	Response	2	7925933	32016	1

29	308	Picture	MorphM8_02_orig.jpg	7926030	0	1	21365	2	0	next	incorrect	612

29	308	Response	1	7947293	21263	1

29	309	Picture	MorphM9_07_noe.jpg	7947395	0	1	34221	150	0	next	incorrect	614

29	309	Response	1	7981612	34217	1

29	310	Picture	MorphF10_00_noe.jpg	7981616	0	149	31862	150	0	next	incorrect	616

29	310	Response	1	8013372	31756	1

29	311	Picture	MorphF6_06_orig.jpg	8013478	0	1	37952	2	0	next	hit	618

29	311	Response	2	8051292	37814	1

29	312	Picture	MorphM3_08_noe.jpg	8051430	0	1	15659	2	0	next	hit	620

29	312	Response	2	8067051	15621	1

29	313	Picture	MorphM1_09_noe.jpg	8067089	0	1	36359	2	0	next	incorrect	622

29	313	Response	1	8103371	36282	1

29	314	Picture	MorphM2_04_nom.jpg	8103448	0	1	21497	2	0	next	incorrect	624

29	314	Response	1	8124891	21443	1

29	315	Picture	MorphM9_04_orig.jpg	8124945	0	1	24682	2	0	next	incorrect	626

29	315	Response	1	8149531	24586	1

29	316	Picture	MorphM2_08_orig.jpg	8149627	0	1	13535	2	0	next	hit	628

29	316	Response	2	8163050	13423	1

29	317	Picture	MorphM9_10_nom.jpg	8163162	0	1	10749	2	0	next	hit	630

29	317	Response	2	8173770	10608	1

29	318	Picture	MorphF10_10_nom.jpg	8173911	0	1	6635	2	0	next	hit	632

29	318	Response	2	8180490	6579	1

29	319	Picture	MorphM6_06_orig.jpg	8180546	0	1	28663	2	0	next	hit	634

29	319	Response	2	8209130	28584	1

29	320	Picture	MorphF9_06_nom.jpg	8209209	0	1	17250	2	0	next	incorrect	636

29	320	Response	1	8226410	17201	1

29	321	Picture	MorphF4_06_orig.jpg	8226459	0	1	27071	2	0	next	hit	638

29	321	Response	2	8253450	26991	1

29	322	Picture	MorphM7_02_nom.jpg	8253530	0	1	25611	2	0	next	hit	640

29	322	Response	2	8279049	25519	1

29	323	Picture	MorphF3_01_orig.jpg	8279141	0	1	27999	2	0	next	incorrect	642

29	323	Response	1	8307049	27908	1

29	324	Picture	MorphM9_10_orig.jpg	8307140	0	1	18445	2	0	next	hit	644

29	324	Response	2	8325449	18309	1

29	325	Picture	MorphF3_09_orig.jpg	8325585	0	1	19507	2	0	next	hit	646

29	325	Response	2	8345049	19464	1

29	326	Picture	MorphM7_07_noe.jpg	8345092	0	1	36094	2	0	next	hit	648

29	326	Response	2	8381048	35956	1

29	327	Picture	MorphF2_00_orig.jpg	8381186	0	1	55733	2	0	next	incorrect	650

29	327	Response	1	8436888	55702	1

29	328	Picture	MorphF8_03_orig.jpg	8436919	0	1	30521	2	0	next	incorrect	652

29	328	Response	1	8467368	30449	1

29	329	Picture	MorphM3_01_nom.jpg	8467440	0	1	44571	150	0	next	incorrect	654

29	329	Response	1	8512007	44567	1

29	330	Picture	MorphM2_02_orig.jpg	8512011	0	149	17930	150	0	next	incorrect	656

29	330	Response	1	8529847	17836	1

29	331	Picture	MorphF5_04_noe.jpg	8529941	0	1	26274	2	0	next	incorrect	658

29	331	Response	1	8556087	26146	1

29	332	Picture	MorphF2_01_orig.jpg	8556215	0	1	26142	2	0	next	incorrect	660

29	332	Response	1	8582247	26032	1

29	333	Picture	MorphM2_04_noe.jpg	8582357	0	1	11653	159	0	next	incorrect	662

29	333	Response	1	8594006	11649	1

29	334	Picture	MorphF4_04_orig.jpg	8594010	0	158	18867	159	0	next	incorrect	664

29	334	Response	1	8612806	18796	1

29	335	Picture	MorphF1_01_nom.jpg	8612877	0	1	17649	2	0	next	incorrect	666

29	335	Response	1	8630486	17609	1

29	336	Picture	MorphF2_10_noe.jpg	8630526	0	1	45383	2	0	next	hit	668

29	336	Response	2	8675846	45320	1

29	337	Picture	MorphM10_04_orig.jpg	8675909	0	1	50027	2	0	next	hit	670

29	337	Response	2	8725845	49936	1

29	338	Picture	MorphF5_01_nom.jpg	8725936	0	1	18976	2	0	next	incorrect	672

29	338	Response	1	8744805	18869	1

29	339	Picture	MorphM10_00_nom.jpg	8744912	0	1	22692	2	0	next	incorrect	674

29	339	Response	1	8767525	22613	1

29	340	Picture	MorphM6_07_orig.jpg	8767604	0	1	17781	2	0	next	hit	676

29	340	Response	2	8785285	17681	1

29	341	Picture	MorphM7_05_orig.jpg	8785385	0	1	20967	2	0	next	hit	678

29	341	Response	2	8806244	20859	1

29	342	Picture	MorphF1_02_orig.jpg	8806352	0	1	22536	157	0	next	incorrect	680

29	342	Response	1	8828884	22532	1

29	343	Picture	MorphM3_02_noe.jpg	8828888	0	156	30000	302	0	next	hit	682

29	343	Response	2	8858884	29996	1

29	344	Picture	MorphF8_09_noe.jpg	8858888	0	146	33718	147	0	next	hit	684

29	344	Response	2	8892564	33676	1

29	345	Picture	MorphF2_07_nom.jpg	8892606	0	1	18312	2	0	next	incorrect	686

29	345	Response	1	8910883	18277	1

29	346	Picture	MorphF6_09_noe.jpg	8910918	0	1	34236	2	0	next	hit	688

29	346	Response	2	8945123	34205	1

29	347	Picture	MorphM6_01_noe.jpg	8945154	0	1	22028	2	0	next	incorrect	690

29	347	Response	1	8967043	21889	1

29	348	Picture	MorphM4_04_nom.jpg	8967182	0	1	26540	2	0	next	incorrect	692

29	348	Response	1	8993603	26421	1

29	349	Picture	MorphF7_04_orig.jpg	8993722	0	1	28132	2	0	next	incorrect	694

29	349	Response	1	9021762	28040	1

29	350	Picture	MorphM1_07_noe.jpg	9021854	0	1	34767	2	0	next	incorrect	696

29	350	Response	1	9056482	34628	1

29	351	Picture	MorphM10_09_orig.jpg	9056621	0	1	12208	2	0	next	hit	698

29	351	Response	2	9068722	12101	1

29	352	Picture	MorphF6_01_noe.jpg	9068829	0	1	20038	2	0	next	incorrect	700

29	352	Response	1	9088802	19973	1

29	353	Picture	MorphF5_02_orig.jpg	9088867	0	1	15658	2	0	next	incorrect	702

29	353	Response	1	9104482	15615	1

29	354	Picture	MorphM3_07_noe.jpg	9104525	0	1	11943	2	0	next	hit	704

29	354	Response	2	9116401	11876	1

29	355	Picture	MorphF2_01_noe.jpg	9116468	0	1	22017	146	0	next	incorrect	706

29	355	Response	1	9138481	22013	1

29	356	Picture	MorphM1_00_noe.jpg	9138485	0	145	21906	146	0	next	incorrect	708

29	356	Response	1	9160321	21836	1

29	357	Picture	MorphF6_04_noe.jpg	9160391	0	1	22814	145	0	next	incorrect	710

29	357	Response	1	9183201	22810	1

29	358	Picture	MorphF10_03_nom.jpg	9183205	0	144	10879	290	0	next	incorrect	712

29	358	Response	1	9194081	10876	1

29	359	Picture	MorphM1_09_orig.jpg	9194084	0	146	24031	147	0	next	incorrect	714

29	359	Response	1	9218081	23997	1

29	360	Picture	MorphM4_06_orig.jpg	9218115	0	1	34236	2	0	next	hit	716

29	360	Response	2	9252320	34205	1

29	361	Picture	MorphF10_01_nom.jpg	9252351	0	1	26938	2	0	next	incorrect	718

29	361	Response	1	9279200	26849	1

29	362	Picture	MorphM4_01_noe.jpg	9279289	0	1	27468	3	0	next	incorrect	720

29	362	Response	1	9306640	27351	1

29	363	Picture	MorphF2_06_noe.jpg	9306757	0	2	30521	3	0	next	hit	722

29	363	Response	2	9337199	30442	1

29	364	Picture	MorphM5_02_orig.jpg	9337278	0	1	38748	2	0	next	incorrect	724

29	364	Response	1	9375919	38641	1

29	365	Picture	MorphM2_10_nom.jpg	9376026	0	1	31450	2	0	next	hit	726

29	365	Response	2	9407359	31333	1

29	366	Picture	MorphF10_06_nom.jpg	9407476	0	1	12739	2	0	next	incorrect	728

29	366	Response	1	9420159	12683	1

29	367	Picture	MorphM5_09_nom.jpg	9420215	0	1	28397	2	0	next	hit	730

29	367	Response	2	9448558	28343	1

29	368	Picture	MorphM1_05_orig.jpg	9448612	0	1	18312	3	0	next	incorrect	732

29	368	Response	1	9466878	18266	1

29	369	Picture	MorphF1_08_nom.jpg	9466924	0	2	36625	3	0	next	incorrect	734

29	369	Response	1	9503518	36594	1

29	370	Picture	MorphM5_01_nom.jpg	9503549	0	1	20292	146	0	next	incorrect	736

29	370	Response	1	9523838	20289	1

29	371	Picture	MorphM8_06_noe.jpg	9523841	0	145	24958	146	0	next	hit	738

29	371	Response	2	9548717	24876	1

29	372	Picture	MorphF3_02_nom.jpg	9548799	0	1	20303	2	0	next	incorrect	740

29	372	Response	1	9568957	20158	1

29	373	Picture	MorphF2_06_orig.jpg	9569102	0	1	22426	2	0	next	hit	742

29	373	Response	2	9591437	22335	1

29	374	Picture	MorphF7_05_nom.jpg	9591528	0	1	15912	147	0	next	incorrect	744

29	374	Response	1	9607437	15909	1

29	375	Picture	MorphF2_07_orig.jpg	9607440	0	146	21377	147	0	next	hit	746

29	375	Response	2	9628717	21277	1

29	376	Picture	MorphM9_09_nom.jpg	9628817	0	1	15127	2	0	next	hit	748

29	376	Response	2	9643836	15019	2

29	377	Picture	MorphM7_10_orig.jpg	9643944	0	1	7416	150	0	next	hit	750

29	377	Response	2	9651356	7412	1

29	378	Picture	MorphF3_00_nom.jpg	9651360	0	149	26688	150	0	next	incorrect	752

29	378	Response	1	9677996	26636	1

29	379	Picture	MorphF1_03_noe.jpg	9678048	0	1	20170	2	0	next	incorrect	754

29	379	Response	1	9698156	20108	1

29	380	Picture	MorphF4_07_noe.jpg	9698218	0	1	18822	156	0	next	hit	756

29	380	Response	2	9717036	18818	1

29	381	Picture	MorphM8_00_orig.jpg	9717040	0	155	19660	156	0	next	incorrect	758

29	381	Response	1	9736636	19596	1

29	382	Picture	MorphF10_03_noe.jpg	9736700	0	1	43393	2	0	next	incorrect	760

29	382	Response	1	9779995	43295	1

29	383	Picture	MorphM6_10_orig.jpg	9780093	0	1	9952	2	0	next	hit	762

29	383	Response	2	9789915	9822	1

29	384	Picture	MorphF7_09_noe.jpg	9790045	0	1	12994	145	0	next	hit	764

29	384	Response	2	9803035	12990	1

29	385	Picture	MorphM7_08_noe.jpg	9803039	0	144	19385	145	0	next	hit	766

29	385	Response	2	9822315	19276	1

29	386	Picture	MorphM8_10_noe.jpg	9822424	0	1	21099	2	0	next	hit	768

29	386	Response	2	9843435	21011	1

29	387	Picture	MorphF1_07_orig.jpg	9843523	0	1	35675	155	0	next	hit	770

29	387	Response	2	9879194	35671	1

29	388	Picture	MorphM9_00_noe.jpg	9879198	0	154	22845	155	0	next	incorrect	772

29	388	Response	1	9901994	22796	1

29	389	Picture	MorphF4_08_orig.jpg	9902043	0	1	22957	2	0	next	hit	774

29	389	Response	2	9924954	22911	1

29	390	Picture	MorphF7_08_nom.jpg	9925000	0	1	21078	155	0	next	hit	776

29	390	Response	2	9946074	21074	1

29	391	Picture	MorphM7_01_nom.jpg	9946078	0	154	13423	155	0	next	hit	778

29	391	Response	2	9959433	13355	1

29	392	Picture	MorphF6_06_noe.jpg	9959501	0	1	23355	2	0	next	incorrect	780

29	392	Response	1	9982793	23292	1

29	393	Picture	MorphM7_01_noe.jpg	9982856	0	1	43658	2	0	next	incorrect	782

29	393	Response	1	10026393	43537	1

29	394	Picture	MorphM4_07_orig.jpg	10026514	0	1	22559	2	0	next	hit	784

29	394	Response	2	10048953	22439	1

29	395	Picture	MorphM8_10_nom.jpg	10049073	0	1	16043	148	0	next	hit	786

29	395	Response	2	10065112	16039	1

29	396	Picture	MorphF6_00_orig.jpg	10065116	0	147	21378	148	0	next	incorrect	788

29	396	Response	1	10086392	21276	1

29	397	Picture	MorphF4_10_noe.jpg	10086494	0	1	18710	2	0	next	hit	790

29	397	Response	2	10105112	18618	1

29	398	Picture	MorphM3_03_orig.jpg	10105204	0	1	32246	2	0	next	incorrect	792

29	398	Response	1	10137352	32148	1

29	399	Picture	MorphM5_10_nom.jpg	10137450	0	1	19772	2	0	next	hit	794

29	399	Response	2	10157192	19742	1

29	400	Picture	MorphM8_10_orig.jpg	10157222	0	1	24947	2	0	next	hit	796

29	400	Response	2	10182071	24849	1

29	401	Picture	MorphM4_05_noe.jpg	10182169	0	1	43923	2	0	next	hit	798

29	401	Response	2	10225991	43822	1

29	402	Picture	MorphM8_04_orig.jpg	10226092	0	1	46577	3	0	next	incorrect	800

29	402	Response	1	10272551	46459	1

29	403	Picture	MorphM9_01_noe.jpg	10272669	0	2	16720	4	0	next	incorrect	802

29	403	Response	1	10289270	16601	1

29	404	Picture	MorphF2_10_nom.jpg	10289389	0	2	17119	3	0	next	hit	804

29	404	Response	2	10306390	17001	1

29	405	Picture	MorphF9_06_noe.jpg	10306508	0	1	17118	2	0	next	hit	806

29	405	Response	2	10323590	17082	1

29	406	Picture	MorphM2_09_nom.jpg	10323626	0	1	21364	2	0	next	hit	808

29	406	Response	2	10344870	21244	1

29	407	Picture	MorphM9_09_noe.jpg	10344990	0	1	21232	2	0	next	hit	810

29	407	Response	2	10366150	21160	1

29	408	Picture	MorphF8_05_orig.jpg	10366222	0	1	103107	2	0	next	incorrect	812

29	408	Response	1	10469189	102967	1

29	409	Picture	MorphM10_03_orig.jpg	10469329	0	1	26274	2	0	next	incorrect	814

29	409	Response	1	10495508	26179	1

29	410	Picture	MorphF3_00_noe.jpg	10495603	0	1	21630	2	0	next	incorrect	816

29	410	Response	1	10517108	21505	1

29	411	Picture	MorphM6_07_noe.jpg	10517233	0	1	14729	2	0	next	hit	818

29	411	Response	2	10531908	14675	1

29	412	Picture	MorphF9_03_nom.jpg	10531962	0	1	24670	147	0	next	incorrect	820

29	412	Response	1	10556628	24666	1

29	413	Picture	MorphM9_00_orig.jpg	10556632	0	146	8107	147	0	next	incorrect	822

29	413	Response	1	10564628	7996	1

29	414	Picture	MorphM1_02_noe.jpg	10564739	0	1	27999	2	0	next	incorrect	824

29	414	Response	1	10592628	27889	1

29	415	Picture	MorphM9_10_noe.jpg	10592738	0	1	10483	2	0	next	incorrect	826

29	415	Response	1	10603107	10369	1

29	416	Picture	MorphM1_05_noe.jpg	10603221	0	1	20170	3	0	next	incorrect	828

29	416	Response	1	10623267	20046	1

29	417	Picture	MorphF3_10_noe.jpg	10623391	0	2	12872	3	0	next	hit	830

29	417	Response	2	10636227	12836	1

29	418	Picture	MorphM7_10_nom.jpg	10636263	0	1	20701	2	0	next	hit	832

29	418	Response	2	10656867	20604	1

29	419	Picture	MorphM4_07_nom.jpg	10656964	0	1	22824	2	0	next	hit	834

29	419	Response	2	10679747	22783	1

29	420	Picture	MorphF4_01_noe.jpg	10679788	0	1	28398	2	0	next	incorrect	836

29	420	Response	1	10708146	28358	1

29	421	Picture	MorphF6_05_orig.jpg	10708186	0	1	11014	2	0	next	incorrect	838

29	421	Response	1	10719106	10920	1

29	422	Picture	MorphM2_01_noe.jpg	10719200	0	1	15525	3	0	next	incorrect	840

29	422	Response	1	10734626	15426	1

29	423	Picture	MorphM4_10_nom.jpg	10734725	0	2	8759	3	0	next	hit	842

29	423	Response	2	10743426	8701	1

29	424	Picture	MorphF5_07_nom.jpg	10743484	0	1	15127	2	0	next	hit	844

29	424	Response	2	10758466	14982	1

29	425	Picture	MorphM5_05_noe.jpg	10758611	0	1	46445	2	0	next	incorrect	846

29	425	Response	1	10804946	46335	1

29	426	Picture	MorphM1_07_orig.jpg	10805056	0	1	16587	2	0	next	incorrect	848

29	426	Response	1	10821505	16449	1

29	427	Picture	MorphM7_06_noe.jpg	10821643	0	1	12076	2	0	next	hit	850

29	427	Response	2	10833585	11942	1

29	428	Picture	MorphF5_04_orig.jpg	10833719	0	1	12606	2	0	next	incorrect	852

29	428	Response	1	10846225	12506	1

29	429	Picture	MorphF3_07_noe.jpg	10846325	0	1	12474	2	0	next	incorrect	854

29	429	Response	1	10858705	12380	1

29	430	Picture	MorphM4_10_orig.jpg	10858799	0	1	15393	2	0	next	hit	856

29	430	Response	2	10874145	15346	1

29	431	Picture	MorphM1_05_nom.jpg	10874192	0	1	55716	152	0	next	incorrect	858

29	431	Response	1	10929904	55712	1

29	432	Picture	MorphF6_07_nom.jpg	10929908	0	151	13818	152	0	next	hit	860

29	432	Response	2	10943664	13756	1

29	433	Picture	MorphF9_07_noe.jpg	10943726	0	1	23752	3	0	next	hit	862

29	433	Response	2	10967344	23618	2

29	434	Picture	MorphM10_09_noe.jpg	10967478	0	2	9422	3	0	next	hit	864

29	434	Response	2	10976864	9386	1

29	435	Picture	MorphF10_04_noe.jpg	10976900	0	1	30388	2	0	next	hit	866

29	435	Response	2	11007184	30284	1

29	436	Picture	MorphF7_07_nom.jpg	11007288	0	1	10351	2	0	next	hit	868

29	436	Response	2	11017503	10215	2

29	437	Picture	MorphM8_04_noe.jpg	11017639	0	1	10988	160	0	next	incorrect	870

29	437	Response	1	11028623	10984	1

29	438	Picture	MorphF8_09_orig.jpg	11028627	0	159	57086	160	0	next	hit	872

29	438	Response	2	11085583	56956	1

29	439	Picture	MorphM5_06_nom.jpg	11085713	0	1	16433	156	0	next	incorrect	874

29	439	Response	1	11102143	16430	1

29	440	Picture	MorphF6_03_noe.jpg	11102146	0	155	12480	304	0	next	incorrect	876

29	440	Response	1	11114623	12477	1

29	441	Picture	MorphF5_06_nom.jpg	11114626	0	149	11029	150	0	next	hit	878

29	441	Response	2	11125582	10956	1

29	442	Picture	MorphF1_10_nom.jpg	11125655	0	1	17251	2	0	next	hit	880

29	442	Response	2	11142862	17207	1

29	443	Picture	MorphF5_03_nom.jpg	11142906	0	1	12739	2	0	next	incorrect	882

29	443	Response	1	11155582	12676	1

29	444	Picture	MorphF4_00_noe.jpg	11155645	0	1	16056	3	0	next	incorrect	884

29	444	Response	1	11171582	15937	1

29	445	Picture	PAUSE	11171701	0	2	600063	3	0	600000	miss	0

29	446	Picture	MorphM1_00_nom.jpg	11771764	0	1	20170	2	0	next	incorrect	887

29	446	Response	1	11791896	20132	1

29	447	Picture	MorphF9_08_nom.jpg	11791934	0	1	12076	2	0	next	hit	889

29	447	Response	2	11803896	11962	1

29	448	Picture	MorphF10_07_noe.jpg	11804010	0	1	24018	2	0	next	incorrect	891

29	448	Response	1	11827976	23966	1

29	449	Picture	MorphM1_04_nom.jpg	11828028	0	1	35563	2	0	next	incorrect	893

29	449	Response	1	11863495	35467	1

29	450	Picture	MorphF9_04_nom.jpg	11863591	0	1	25080	2	0	next	incorrect	895

29	450	Response	1	11888535	24944	1

29	451	Picture	MorphF7_07_orig.jpg	11888671	0	1	7431	2	0	next	hit	897

29	451	Response	2	11896055	7384	1

29	452	Picture	MorphF8_05_nom.jpg	11896102	0	1	23077	148	0	next	incorrect	899

29	452	Response	1	11919175	23073	1

29	453	Picture	MorphM7_08_orig.jpg	11919179	0	147	9567	148	0	next	hit	901

29	453	Response	2	11928615	9436	1

29	454	Picture	MorphF10_10_orig.jpg	11928746	0	1	24549	2	0	next	hit	903

29	454	Response	2	11953175	24429	1

29	455	Picture	MorphF8_00_noe.jpg	11953295	0	1	43127	2	0	next	incorrect	905

29	455	Response	1	11996294	42999	1

29	456	Picture	MorphM4_06_noe.jpg	11996422	0	1	30388	2	0	next	hit	907

29	456	Response	2	12026774	30352	1

29	457	Picture	MorphM10_05_nom.jpg	12026810	0	1	37687	2	0	next	hit	909

29	457	Response	2	12064373	37563	1

29	458	Picture	MorphM2_05_orig.jpg	12064497	0	1	33160	149	0	next	incorrect	911

29	458	Response	1	12097653	33156	1

29	459	Picture	MorphM8_07_orig.jpg	12097657	0	148	18990	149	0	next	hit	913

29	459	Response	2	12116533	18876	1

29	460	Picture	MorphF6_01_nom.jpg	12116647	0	1	18180	2	0	next	incorrect	915

29	460	Response	1	12134773	18126	1

29	461	Picture	MorphF3_03_nom.jpg	12134827	0	1	32246	2	0	next	incorrect	917

29	461	Response	1	12166933	32106	1

29	462	Picture	MorphF8_07_nom.jpg	12167073	0	1	44454	2	0	next	incorrect	919

29	462	Response	1	12211492	44419	1

29	463	Picture	MorphM4_09_nom.jpg	12211527	0	1	10881	2	0	next	hit	921

29	463	Response	2	12222372	10845	1

29	464	Picture	MorphF7_00_noe.jpg	12222408	0	1	23487	2	0	next	incorrect	923

29	464	Response	1	12245812	23404	1

29	465	Picture	MorphF5_10_nom.jpg	12245895	0	1	15792	2	0	next	hit	925

29	465	Response	2	12261572	15677	1

29	466	Picture	MorphM3_07_orig.jpg	12261687	0	1	22160	2	0	next	hit	927

29	466	Response	2	12283811	22124	1

29	467	Picture	MorphF9_04_noe.jpg	12283847	0	1	21763	2	0	next	incorrect	929

29	467	Response	1	12305571	21724	1

29	468	Picture	MorphM6_10_nom.jpg	12305610	0	1	13137	2	0	next	hit	931

29	468	Response	2	12318691	13081	1

29	469	Picture	MorphF10_07_nom.jpg	12318747	0	1	27867	2	0	next	hit	933

29	469	Response	2	12346531	27784	1

29	470	Picture	MorphF7_08_orig.jpg	12346614	0	1	20700	3	0	next	hit	935

29	470	Response	2	12367171	20557	1

29	471	Picture	MorphF5_03_noe.jpg	12367314	0	2	16720	4	0	next	incorrect	937

29	471	Response	1	12383890	16576	1

29	472	Picture	MorphF7_10_noe.jpg	12384034	0	2	17915	3	0	next	incorrect	939

29	472	Response	1	12401810	17776	2

29	473	Picture	MorphM8_08_noe.jpg	12401949	0	1	36625	2	0	next	hit	941

29	473	Response	2	12438530	36581	1

29	474	Picture	MorphF5_09_orig.jpg	12438574	0	1	22956	2	0	next	hit	943

29	474	Response	2	12461490	22916	1

29	475	Picture	MorphF8_02_orig.jpg	12461530	0	1	47506	2	0	next	incorrect	945

29	475	Response	1	12508929	47399	1

29	476	Picture	MorphM8_01_noe.jpg	12509036	0	1	26275	2	0	next	incorrect	947

29	476	Response	1	12535249	26213	1

29	477	Picture	MorphM6_08_noe.jpg	12535311	0	1	11544	3	0	next	hit	949

29	477	Response	2	12546769	11458	1

29	478	Picture	MorphM7_05_noe.jpg	12546855	0	2	25080	4	0	next	hit	951

29	478	Response	2	12571809	24954	1

29	479	Picture	MorphF2_03_nom.jpg	12571935	0	2	22957	3	0	next	incorrect	953

29	479	Response	1	12594848	22913	1

29	480	Picture	MorphF7_04_nom.jpg	12594892	0	1	22957	2	0	next	incorrect	955

29	480	Response	1	12617728	22836	1

29	481	Picture	MorphF9_10_nom.jpg	12617849	0	1	12607	2	0	next	hit	957

29	481	Response	2	12630368	12519	1

29	482	Picture	MorphM9_03_nom.jpg	12630456	0	1	19356	152	0	next	incorrect	959

29	482	Response	1	12649808	19352	1

29	483	Picture	MorphF7_00_orig.jpg	12649812	0	151	31865	152	0	next	incorrect	961

29	483	Response	1	12681648	31836	1

29	484	Picture	MorphM2_02_noe.jpg	12681677	0	1	11678	2	0	next	incorrect	963

29	484	Response	1	12693248	11571	1

29	485	Picture	MorphM7_00_noe.jpg	12693355	0	1	29061	2	0	next	incorrect	965

29	485	Response	1	12722367	29012	1

29	486	Picture	MorphF9_03_noe.jpg	12722416	0	1	19904	2	0	next	incorrect	967

29	486	Response	1	12742287	19871	1

29	487	Picture	MorphF4_06_noe.jpg	12742320	0	1	38748	2	0	next	incorrect	969

29	487	Response	1	12781007	38687	1

29	488	Picture	MorphF1_10_orig.jpg	12781068	0	1	11810	2	0	next	hit	971

29	488	Response	2	12792847	11779	1

29	489	Picture	MorphM4_08_orig.jpg	12792878	0	1	15393	2	0	next	hit	973

29	489	Response	2	12808206	15328	2

29	490	Picture	MorphF6_04_orig.jpg	12808271	0	1	14465	2	0	next	incorrect	975

29	490	Response	1	12822687	14416	1

29	491	Picture	MorphM5_07_nom.jpg	12822736	0	1	18312	2	0	next	incorrect	977

29	491	Response	1	12841006	18270	1

29	492	Picture	MorphM10_09_nom.jpg	12841048	0	1	12739	2	0	next	hit	979

29	492	Response	2	12853646	12598	1

29	493	Picture	MorphF4_02_noe.jpg	12853787	0	1	21232	2	0	next	incorrect	981

29	493	Response	1	12874926	21139	1

29	494	Picture	MorphM6_09_orig.jpg	12875019	0	1	14597	2	0	next	hit	983

29	494	Response	2	12889486	14467	1

29	495	Picture	MorphM8_06_orig.jpg	12889616	0	1	61306	2	0	next	hit	985

29	495	Response	2	12950845	61229	1

29	496	Picture	MorphM5_10_orig.jpg	12950922	0	1	71259	2	0	next	hit	987

29	496	Response	2	13022045	71123	1

29	497	Picture	MorphF5_01_orig.jpg	13022181	0	1	19905	2	0	next	incorrect	989

29	497	Response	1	13041964	19783	1

29	498	Picture	MorphF7_05_noe.jpg	13042086	0	1	30521	2	0	next	incorrect	991

29	498	Response	1	13072524	30438	1

29	499	Picture	MorphM6_02_noe.jpg	13072607	0	1	17649	2	0	next	incorrect	993

29	499	Response	1	13090124	17517	1

29	500	Picture	MorphF8_06_nom.jpg	13090256	0	1	26805	2	0	next	incorrect	995

29	500	Response	1	13116924	26668	1

29	501	Picture	MorphF10_02_noe.jpg	13117061	0	1	23866	154	0	next	hit	997

29	501	Response	2	13140923	23862	1

29	502	Picture	MorphM4_10_noe.jpg	13140927	0	153	14616	154	0	next	hit	999

29	502	Response	2	13155403	14476	1

29	503	Picture	MorphF10_05_nom.jpg	13155543	0	1	20701	2	0	next	incorrect	1001

29	503	Response	1	13176123	20580	1

29	504	Picture	MorphM4_07_noe.jpg	13176244	0	1	13668	2	0	next	hit	1003

29	504	Response	2	13189883	13639	1

29	505	Picture	MorphF1_00_orig.jpg	13189912	0	1	22134	162	0	next	incorrect	1005

29	505	Response	1	13212043	22131	1

29	506	Picture	MorphF6_03_orig.jpg	13212046	0	161	19932	162	0	next	incorrect	1007

29	506	Response	1	13231883	19837	1

29	507	Picture	MorphM5_08_nom.jpg	13231978	0	1	21748	149	0	next	hit	1009

29	507	Response	2	13253722	21744	1

29	508	Picture	MorphM2_09_orig.jpg	13253726	0	148	11957	149	0	next	hit	1011

29	508	Response	2	13265642	11916	1

29	509	Picture	MorphF5_08_nom.jpg	13265683	0	1	13270	2	0	next	hit	1013

29	509	Response	2	13278842	13159	1

29	510	Picture	MorphM10_05_noe.jpg	13278953	0	1	25080	2	0	next	hit	1015

29	510	Response	2	13303962	25009	1

29	511	Picture	MorphM9_06_noe.jpg	13304033	0	1	22691	2	0	next	incorrect	1017

29	511	Response	1	13326682	22649	1

29	512	Picture	MorphF4_03_noe.jpg	13326724	0	1	23886	2	0	next	incorrect	1019

29	512	Response	1	13350521	23797	1

29	513	Picture	MorphM10_01_noe.jpg	13350610	0	1	24682	2	0	next	incorrect	1021

29	513	Response	1	13375241	24631	1

29	514	Picture	MorphM1_01_noe.jpg	13375292	0	1	38615	2	0	next	incorrect	1023

29	514	Response	1	13413801	38509	1

29	515	Picture	MorphF10_09_noe.jpg	13413907	0	1	16986	2	0	next	hit	1025

29	515	Response	2	13430841	16934	1

29	516	Picture	MorphM4_05_orig.jpg	13430893	0	1	16985	2	0	next	hit	1027

29	516	Response	2	13447800	16907	1

29	517	Picture	MorphM9_07_nom.jpg	13447878	0	1	15658	2	0	next	incorrect	1029

29	517	Response	1	13463480	15602	1

29	518	Picture	MorphF10_09_orig.jpg	13463536	0	1	17251	2	0	next	hit	1031

29	518	Response	2	13480680	17144	1

29	519	Picture	MorphF2_06_nom.jpg	13480787	0	1	22426	2	0	next	hit	1033

29	519	Response	2	13503160	22373	1

29	520	Picture	MorphM1_10_noe.jpg	13503213	0	1	23222	2	0	next	hit	1035

29	520	Response	2	13526360	23147	1

29	521	Picture	MorphM6_08_orig.jpg	13526435	0	1	20171	2	0	next	hit	1037

29	521	Response	2	13546519	20084	1

29	522	Picture	MorphM1_02_orig.jpg	13546606	0	1	18957	153	0	next	incorrect	1039

29	522	Response	1	13565559	18953	1

29	523	Picture	MorphM8_09_nom.jpg	13565563	0	152	12880	296	0	next	hit	1041

29	523	Response	2	13578439	12876	1

29	524	Picture	MorphF6_08_orig.jpg	13578443	0	144	22038	145	0	next	hit	1043

29	524	Response	2	13600359	21916	1

29	525	Picture	MorphM1_04_noe.jpg	13600481	0	1	19374	2	0	next	hit	1045

29	525	Response	2	13619799	19318	1

29	526	Picture	MorphM3_08_orig.jpg	13619855	0	1	20834	2	0	next	hit	1047

29	526	Response	2	13640599	20744	1

29	527	Picture	MorphF7_10_orig.jpg	13640689	0	1	25611	2	0	next	hit	1049

29	527	Response	2	13666198	25509	1

29	528	Picture	MorphF1_09_nom.jpg	13666300	0	1	20302	3	0	next	incorrect	1051

29	528	Response	1	13686518	20218	1

29	529	Picture	MorphM1_08_orig.jpg	13686602	0	2	21365	3	0	next	incorrect	1053

29	529	Response	1	13707878	21276	1

29	530	Picture	MorphM6_04_nom.jpg	13707967	0	1	9820	2	0	next	incorrect	1055

29	530	Response	1	13717718	9751	1

29	531	Picture	MorphF3_05_nom.jpg	13717787	0	1	25610	2	0	next	incorrect	1057

29	531	Response	1	13743318	25531	1

29	532	Picture	MorphM9_06_nom.jpg	13743397	0	1	11280	2	0	next	incorrect	1059

29	532	Response	1	13754598	11201	1

29	533	Picture	MorphM10_04_noe.jpg	13754677	0	1	27734	2	0	next	hit	1061

29	533	Response	2	13782357	27680	1

29	534	Picture	MorphF4_02_orig.jpg	13782411	0	1	33971	2	0	next	incorrect	1063

29	534	Response	1	13816277	33866	1

29	535	Picture	MorphM9_04_nom.jpg	13816382	0	1	19108	2	0	next	incorrect	1065

29	535	Response	1	13835397	19015	1

29	536	Picture	MorphF5_07_orig.jpg	13835490	0	1	16720	2	0	next	hit	1067

29	536	Response	2	13852117	16627	1

29	537	Picture	MorphM3_06_orig.jpg	13852210	0	1	25478	2	0	next	hit	1069

29	537	Response	2	13877556	25346	1

29	538	Picture	MorphM10_08_nom.jpg	13877688	0	1	10351	2	0	next	hit	1071

29	538	Response	2	13887956	10268	1

29	539	Picture	MorphM7_04_nom.jpg	13888039	0	1	7298	2	0	next	hit	1073

29	539	Response	2	13895236	7197	1

29	540	Picture	MorphF4_05_noe.jpg	13895337	0	1	23090	2	0	next	incorrect	1075

29	540	Response	1	13918356	23019	1

29	541	Picture	MorphF8_01_orig.jpg	13918427	0	1	23487	2	0	next	incorrect	1077

29	541	Response	1	13941876	23449	1

29	542	Picture	MorphF10_09_nom.jpg	13941914	0	1	15924	2	0	next	hit	1079

29	542	Response	2	13957716	15802	1

29	543	Picture	MorphM6_03_nom.jpg	13957838	0	1	38085	2	0	next	incorrect	1081

29	543	Response	1	13995875	38037	1

29	544	Picture	MorphM2_07_nom.jpg	13995923	0	1	11014	2	0	next	hit	1083

29	544	Response	2	14006835	10912	1

29	545	Picture	MorphF5_00_nom.jpg	14006937	0	1	27866	2	0	next	incorrect	1085

29	545	Response	1	14034755	27818	1

29	546	Picture	MorphM8_05_noe.jpg	14034803	0	1	27203	2	0	next	incorrect	1087

29	546	Response	1	14061955	27152	1

29	547	Picture	MorphM3_02_nom.jpg	14062006	0	1	22692	2	0	next	incorrect	1089

29	547	Response	1	14084594	22588	1

29	548	Picture	MorphM5_03_noe.jpg	14084698	0	1	85458	2	0	next	incorrect	1091

29	548	Response	1	14170114	85416	1

29	549	Picture	MorphM10_10_orig.jpg	14170156	0	1	20281	156	0	next	hit	1093

29	549	Response	2	14190433	20277	1

29	550	Picture	MorphF10_10_noe.jpg	14190437	0	155	13689	156	0	next	hit	1095

29	550	Response	2	14204033	13596	1

29	551	Picture	MorphM5_04_orig.jpg	14204126	0	1	42464	2	0	next	incorrect	1097

29	551	Response	1	14246513	42387	1

29	552	Picture	MorphM10_00_noe.jpg	14246590	0	1	20834	2	0	next	incorrect	1099

29	552	Response	1	14267393	20803	1

29	553	Picture	MorphF9_08_noe.jpg	14267424	0	1	32909	2	0	next	incorrect	1101

29	553	Response	1	14300272	32848	1

29	554	Picture	MorphM4_04_orig.jpg	14300333	0	1	11014	2	0	next	hit	1103

29	554	Response	2	14311312	10979	1

29	555	Picture	MorphF1_08_orig.jpg	14311347	0	1	26539	3	0	next	hit	1105

29	555	Response	2	14337792	26445	1

29	556	Picture	MorphM1_06_noe.jpg	14337886	0	2	27469	3	0	next	hit	1107

29	556	Response	2	14365232	27346	1

29	557	Picture	MorphF6_10_nom.jpg	14365355	0	1	8360	2	0	next	hit	1109

29	557	Response	2	14373632	8277	1

29	558	Picture	MorphM1_06_orig.jpg	14373715	0	1	31184	2	0	next	hit	1111

29	558	Response	2	14404831	31116	1

29	559	Picture	MorphF9_09_noe.jpg	14404899	0	1	20834	2	0	next	hit	1113

29	559	Response	2	14425631	20732	1

29	560	Picture	MorphF6_08_nom.jpg	14425733	0	1	7696	2	0	next	hit	1115

29	560	Response	2	14433311	7578	1

29	561	Picture	MorphM4_02_orig.jpg	14433429	0	1	16986	2	0	next	incorrect	1117

29	561	Response	1	14450351	16922	1

29	562	Picture	MorphF5_05_nom.jpg	14450415	0	1	14862	2	0	next	hit	1119

29	562	Response	2	14465151	14736	1

29	563	Picture	MorphF2_03_orig.jpg	14465277	0	1	21630	2	0	next	incorrect	1121

29	563	Response	1	14486831	21554	1

29	564	Picture	MorphM9_01_nom.jpg	14486907	0	1	21099	2	0	next	incorrect	1123

29	564	Response	1	14507950	21043	1

29	565	Picture	MorphM1_08_nom.jpg	14508006	0	1	15393	2	0	next	hit	1125

29	565	Response	2	14523310	15304	1

29	566	Picture	MorphM2_08_nom.jpg	14523399	0	1	6502	2	0	next	hit	1127

29	566	Response	2	14529790	6391	1

29	567	Picture	MorphM5_09_orig.jpg	14529901	0	1	24417	2	0	next	hit	1129

29	567	Response	2	14554270	24369	1

29	568	Picture	MorphF9_00_noe.jpg	14554318	0	1	21876	154	0	next	incorrect	1131

29	568	Response	1	14576190	21872	1

29	569	Picture	MorphM1_06_nom.jpg	14576194	0	153	23905	154	0	next	incorrect	1133

29	569	Response	1	14600029	23835	1

29	570	Picture	MorphM10_10_nom.jpg	14600099	0	1	7696	2	0	next	hit	1135

29	570	Response	2	14607709	7610	1

29	571	Picture	MorphF2_00_nom.jpg	14607795	0	1	20701	2	0	next	incorrect	1137

29	571	Response	1	14628429	20634	1

29	572	Picture	MorphF7_01_noe.jpg	14628496	0	1	19374	2	0	next	incorrect	1139

29	572	Response	1	14647789	19293	1

29	573	Picture	MorphF1_05_orig.jpg	14647870	0	1	8891	2	0	next	incorrect	1141

29	573	Response	1	14656669	8799	1

29	574	Picture	MorphM2_05_noe.jpg	14656761	0	1	19752	155	0	next	incorrect	1143

29	574	Response	1	14676509	19748	1

29	575	Picture	MorphM10_06_noe.jpg	14676513	0	154	9309	155	0	next	hit	1145

29	575	Response	2	14685789	9276	1

29	576	Picture	MorphF9_10_noe.jpg	14685822	0	1	31170	149	0	next	hit	1147

29	576	Response	2	14716989	31167	1

29	577	Picture	MorphM5_00_nom.jpg	14716992	0	148	12488	149	0	next	incorrect	1149

29	577	Response	1	14729388	12396	1

29	578	Picture	MorphF6_10_noe.jpg	14729480	0	1	19352	156	0	next	hit	1151

29	578	Response	2	14748828	19348	1

29	579	Picture	MorphM2_06_orig.jpg	14748832	0	155	10903	156	0	next	incorrect	1153

29	579	Response	1	14759628	10796	1

29	580	Picture	MorphM1_00_orig.jpg	14759735	0	1	8891	2	0	next	incorrect	1155

29	580	Response	1	14768508	8773	1

29	581	Picture	MorphF2_04_orig.jpg	14768626	0	1	21485	147	0	next	incorrect	1157

29	581	Response	1	14790108	21482	1

29	582	Picture	MorphF9_01_orig.jpg	14790111	0	146	24030	147	0	next	incorrect	1159

29	582	Response	1	14814027	23916	1

29	583	Picture	MorphF6_00_noe.jpg	14814141	0	1	11943	2	0	next	incorrect	1161

29	583	Response	1	14825947	11806	1

29	584	Picture	MorphM4_09_noe.jpg	14826084	0	1	8891	2	0	next	hit	1163

29	584	Response	2	14834907	8823	1

29	585	Picture	MorphM3_01_noe.jpg	14834975	0	1	23753	2	0	next	hit	1165

29	585	Response	2	14858587	23612	1

29	586	Picture	MorphF3_04_noe.jpg	14858728	0	1	13800	3	0	next	incorrect	1167

29	586	Response	1	14872427	13699	1

29	587	Picture	MorphM3_01_orig.jpg	14872528	0	2	19242	3	0	next	hit	1169

29	587	Response	2	14891707	19179	1

29	588	Picture	MorphM6_05_nom.jpg	14891770	0	1	19772	2	0	next	incorrect	1171

29	588	Response	1	14911467	19697	1

29	589	Picture	MorphF9_09_nom.jpg	14911542	0	1	9554	2	0	next	hit	1173

29	589	Response	2	14920986	9444	1

29	590	Picture	MorphM6_00_orig.jpg	14921096	0	1	21232	2	0	next	incorrect	1175

29	590	Response	1	14942186	21090	1

29	591	Picture	MorphM9_02_orig.jpg	14942328	0	1	8493	2	0	next	incorrect	1177

29	591	Response	1	14950746	8418	1

29	592	Picture	MorphF2_07_noe.jpg	14950821	0	1	46975	2	0	next	hit	1179

29	592	Response	2	14997706	46885	1

29	593	Picture	MorphM8_01_orig.jpg	14997796	0	1	18180	2	0	next	incorrect	1181

29	593	Response	1	15015866	18070	1

29	594	Picture	MorphM2_06_noe.jpg	15015976	0	1	16321	2	0	next	hit	1183

29	594	Response	2	15032265	16289	1

29	595	Picture	MorphF5_09_noe.jpg	15032297	0	1	21630	2	0	next	hit	1185

29	595	Response	2	15053785	21488	1

29	596	Picture	MorphF2_08_nom.jpg	15053927	0	1	16720	2	0	next	hit	1187

29	596	Response	2	15070505	16578	1

29	597	Picture	MorphF10_01_orig.jpg	15070647	0	1	28000	2	0	next	incorrect	1189

29	597	Response	1	15098585	27938	1

29	598	Picture	MorphM4_04_noe.jpg	15098647	0	1	19506	2	0	next	hit	1191

29	598	Response	2	15118025	19378	1

29	599	Picture	MorphM2_07_noe.jpg	15118153	0	1	16455	2	0	next	hit	1193

29	599	Response	2	15134504	16351	1

29	600	Picture	MorphF1_00_nom.jpg	15134608	0	1	20966	2	0	next	incorrect	1195

29	600	Response	1	15155464	20856	1

29	601	Picture	MorphF5_04_nom.jpg	15155574	0	1	26407	2	0	next	hit	1197

29	601	Response	2	15181944	26370	1

29	602	Picture	MorphM10_04_nom.jpg	15181981	0	1	10749	2	0	next	hit	1199

29	602	Response	2	15192664	10683	1

29	603	Picture	MorphM2_01_nom.jpg	15192730	0	1	18312	2	0	next	incorrect	1201

29	603	Response	1	15210984	18254	1

29	604	Picture	MorphF5_02_noe.jpg	15211042	0	1	18711	2	0	next	incorrect	1203

29	604	Response	1	15229624	18582	1

29	605	Picture	MorphM9_05_nom.jpg	15229753	0	1	17118	2	0	next	incorrect	1205

29	605	Response	1	15246743	16990	1

29	606	Picture	MorphF6_01_orig.jpg	15246871	0	1	10483	2	0	next	incorrect	1207

29	606	Response	1	15257223	10352	1

29	607	Picture	MorphF8_10_orig.jpg	15257354	0	1	21232	2	0	next	hit	1209

29	607	Response	2	15278503	21149	1

29	608	Picture	MorphF3_03_orig.jpg	15278586	0	1	16720	2	0	next	incorrect	1211

29	608	Response	1	15295223	16637	1

29	609	Picture	MorphF9_06_orig.jpg	15295306	0	1	24801	148	0	next	hit	1213

29	609	Response	2	15320103	24797	1

29	610	Picture	MorphF4_10_nom.jpg	15320107	0	147	10079	300	0	next	hit	1215

29	610	Response	2	15330183	10076	1

29	611	Picture	MorphM10_06_orig.jpg	15330186	0	153	13422	154	0	next	hit	1217

29	611	Response	2	15343542	13356	1

29	612	Picture	MorphF1_09_orig.jpg	15343608	0	1	26274	2	0	next	hit	1219

29	612	Response	2	15369782	26174	1

29	613	Picture	MorphM6_02_orig.jpg	15369882	0	1	46312	2	0	next	hit	1221

29	613	Response	2	15416102	46220	1

29	614	Picture	MorphM10_06_nom.jpg	15416194	0	1	18843	2	0	next	hit	1223

29	614	Response	2	15434982	18788	1

29	615	Picture	MorphF7_09_nom.jpg	15435037	0	1	11014	2	0	next	hit	1225

29	615	Response	2	15446021	10984	1

29	616	Picture	MorphM4_01_orig.jpg	15446051	0	1	13668	2	0	next	incorrect	1227

29	616	Response	1	15459621	13570	1

29	617	Picture	MorphM8_01_nom.jpg	15459719	0	1	18047	2	0	next	incorrect	1229

29	617	Response	1	15477621	17902	1

29	618	Picture	MorphF10_08_noe.jpg	15477766	0	1	18312	3	0	next	hit	1231

29	618	Response	2	15495941	18175	1

29	619	Picture	MorphF4_09_nom.jpg	15496078	0	2	23754	3	0	next	hit	1233

29	619	Response	2	15519781	23703	1

29	620	Picture	MorphM7_02_orig.jpg	15519832	0	1	20833	2	0	next	hit	1235

29	620	Response	2	15540581	20749	1

29	621	Picture	MorphF3_00_orig.jpg	15540665	0	1	24549	2	0	next	incorrect	1237

29	621	Response	1	15565140	24475	1

29	622	Picture	MorphF1_08_noe.jpg	15565214	0	1	25478	3	0	next	incorrect	1239

29	622	Response	1	15590660	25446	1

29	623	Picture	MorphM2_05_nom.jpg	15590692	0	2	20436	3	0	next	hit	1241

29	623	Response	2	15611060	20368	1

29	624	Picture	MorphF1_01_noe.jpg	15611128	0	1	14176	158	0	next	hit	1243

29	624	Response	2	15625300	14172	1

29	625	Picture	MorphF5_01_noe.jpg	15625304	0	157	15416	158	0	next	incorrect	1245

29	625	Response	1	15640660	15356	1

29	626	Picture	MorphF4_04_noe.jpg	15640720	0	1	18823	155	0	next	incorrect	1247

29	626	Response	1	15659539	18819	1

29	627	Picture	MorphF8_03_nom.jpg	15659543	0	154	20588	155	0	next	incorrect	1249

29	627	Response	1	15680099	20556	1

29	628	Picture	MorphM4_09_orig.jpg	15680131	0	1	8493	2	0	next	hit	1251

29	628	Response	2	15688579	8448	1

29	629	Picture	MorphF8_08_orig.jpg	15688624	0	1	20834	2	0	next	hit	1253

29	629	Response	2	15709379	20755	1

29	630	Picture	MorphF2_05_nom.jpg	15709458	0	1	17516	2	0	next	incorrect	1255

29	630	Response	1	15726899	17441	1

29	631	Picture	MorphM5_08_orig.jpg	15726974	0	1	30255	2	0	next	hit	1257

29	631	Response	2	15757139	30165	1

29	632	Picture	MorphF5_06_orig.jpg	15757229	0	1	24947	2	0	next	hit	1259

29	632	Response	2	15782098	24869	1

29	633	Picture	MorphF6_07_noe.jpg	15782176	0	1	22006	157	0	next	hit	1261

29	633	Response	2	15804178	22002	1

29	634	Picture	MorphM4_02_nom.jpg	15804182	0	156	32799	157	0	next	hit	1263

29	634	Response	2	15836898	32716	1

29	635	Picture	MorphF8_02_nom.jpg	15836981	0	1	9554	2	0	next	incorrect	1265

29	635	Response	1	15846418	9437	1

29	636	Picture	MorphF2_09_nom.jpg	15846535	0	1	14046	155	0	next	hit	1267

29	636	Response	2	15860578	14043	1

29	637	Picture	MorphM3_10_orig.jpg	15860581	0	154	24160	299	0	next	hit	1269

29	637	Response	2	15884737	24156	1

29	638	Picture	MorphF4_04_nom.jpg	15884741	0	145	12220	146	0	next	incorrect	1271

29	638	Response	1	15896897	12156	1

29	639	Picture	MorphM1_03_noe.jpg	15896961	0	1	19220	156	0	next	hit	1273

29	639	Response	2	15916177	19216	1

29	640	Picture	MorphM2_08_noe.jpg	15916181	0	155	23641	156	0	next	hit	1275

29	640	Response	2	15939697	23516	1

29	641	Picture	MorphM4_08_noe.jpg	15939822	0	1	27203	2	0	next	hit	1277

29	641	Response	2	15966897	27075	1

29	642	Picture	MorphF3_01_nom.jpg	15967025	0	1	12872	2	0	next	incorrect	1279

29	642	Response	1	15979776	12751	1

29	643	Picture	MorphM1_02_nom.jpg	15979897	0	1	22161	2	0	next	incorrect	1281

29	643	Response	1	16002016	22119	1

29	644	Picture	MorphM8_05_orig.jpg	16002058	0	1	29459	2	0	next	incorrect	1283

29	644	Response	1	16031456	29398	1

29	645	Picture	MorphF9_00_orig.jpg	16031517	0	1	25345	2	0	next	incorrect	1285

29	645	Response	1	16056736	25219	1

29	646	Picture	MorphM10_00_orig.jpg	16056862	0	1	8493	2	0	next	incorrect	1287

29	646	Response	1	16065296	8434	1

29	647	Picture	MorphM5_07_noe.jpg	16065355	0	1	35696	2	0	next	hit	1289

29	647	Response	2	16100975	35620	1

29	648	Picture	MorphM2_09_noe.jpg	16101051	0	1	38880	2	0	next	hit	1291

29	648	Response	2	16139855	38804	1

29	649	Picture	MorphF6_05_nom.jpg	16139931	0	1	37927	160	0	next	hit	1293

29	649	Response	2	16177855	37924	1

29	650	Picture	MorphF4_05_nom.jpg	16177858	0	159	36517	160	0	next	incorrect	1295

29	650	Response	1	16214254	36396	1

29	651	Picture	MorphM10_07_orig.jpg	16214375	0	1	7829	2	0	next	hit	1297

29	651	Response	2	16222094	7719	1

29	652	Picture	MorphF3_08_orig.jpg	16222204	0	1	25744	2	0	next	hit	1299

29	652	Response	2	16247854	25650	1

29	653	Picture	MorphF8_04_nom.jpg	16247948	0	1	18047	2	0	next	incorrect	1301

29	653	Response	1	16265934	17986	1

29	654	Picture	MorphM7_04_noe.jpg	16265995	0	1	47771	2	0	next	incorrect	1303

29	654	Response	1	16313693	47698	1

29	655	Picture	MorphF9_03_orig.jpg	16313766	0	1	24948	2	0	next	incorrect	1305

29	655	Response	1	16338573	24807	1

29	656	Picture	MorphF4_08_noe.jpg	16338714	0	1	16056	2	0	next	hit	1307

29	656	Response	2	16354733	16019	1

29	657	Picture	MorphF3_04_orig.jpg	16354770	0	1	47373	3	0	next	hit	1309

29	657	Response	2	16402012	47242	1

29	658	Picture	MorphF8_08_nom.jpg	16402143	0	2	9289	3	0	next	hit	1311

29	658	Response	2	16411292	9149	1

29	659	Picture	MorphM10_08_noe.jpg	16411432	0	1	8626	2	0	next	hit	1313

29	659	Response	2	16419933	8501	1

29	660	Picture	MorphF3_05_orig.jpg	16420058	0	1	24814	2	0	next	incorrect	1315

29	660	Response	1	16444812	24754	1

29	661	Picture	MorphF2_04_noe.jpg	16444872	0	1	21365	2	0	next	hit	1317

29	661	Response	2	16466172	21300	1

29	662	Picture	MorphF3_07_nom.jpg	16466237	0	1	21895	2	0	next	incorrect	1319

29	662	Response	1	16488012	21775	1

29	663	Picture	MorphF8_01_noe.jpg	16488132	0	1	27734	2	0	next	incorrect	1321

29	663	Response	1	16515771	27639	1

29	664	Picture	MorphM6_03_noe.jpg	16515866	0	1	17782	2	0	next	incorrect	1323

29	664	Response	1	16533531	17665	1

29	665	Picture	MorphM9_06_orig.jpg	16533648	0	1	8360	2	0	next	incorrect	1325

29	665	Response	1	16541931	8283	1

29	666	Picture	end_ins	16542008	0	1	3601869	2	0	next	other	0

29	666	Response	3	20136067	3594059	1
