# Supplementary material for: Categorical Perception of Fear and Anger Expressions in Whole, Masked and Composite Faces
Source: PLoS One. 2015 Aug 11;10(8):e0134790. doi: 10.1371/journal.pone.0134790 (PMC4532458; doi:10.1371/journal.pone.0134790)
Supplement: S1 Dataset — (ZIP) [file pone.0134790.s001.zip › Exp1/26-Vp026_ParaMasked_pt2.log]

Scenario - 

Logfile written - 02/11/2014 14:22:03

Subject	Trial	Event Type	Code	Time	TTime	Uncertainty	Duration	Uncertainty	ReqTime	ReqDur	Stim Type	Pair Index

26	1	Response	3	27545	37412	1

26	2	Response	3	44905	17219	1

26	3	Picture	fix	44937	0	1	30122	2	0	30000	other	0

26	4	Picture	MorphF7_02_nom.jpg	75192	0	1	85193	2	0	next	hit	5

26	4	Response	2	160254	85062	1

26	5	Picture	MorphM3_03_orig.jpg	160385	0	1	12606	2	0	next	incorrect	7

26	5	Response	1	172894	12509	1

26	6	Picture	MorphF8_04_orig.jpg	172991	0	1	21232	2	0	next	incorrect	9

26	6	Response	1	194094	21103	1

26	7	Picture	MorphM8_09_noe.jpg	194223	0	1	23074	150	0	next	hit	11

26	7	Response	2	217294	23071	1

26	8	Picture	MorphF6_06_orig.jpg	217297	0	149	25228	150	0	next	hit	13

26	8	Response	2	242414	25117	1

26	9	Picture	MorphM2_06_orig.jpg	242525	0	1	15924	2	0	next	incorrect	15

26	9	Response	1	258333	15808	1

26	10	Picture	MorphF9_07_orig.jpg	258449	0	1	6635	2	0	next	hit	17

26	10	Response	2	265053	6604	1

26	11	Picture	MorphM8_01_noe.jpg	265084	0	1	9555	2	0	next	incorrect	19

26	11	Response	1	274573	9489	1

26	12	Picture	MorphF1_05_nom.jpg	274639	0	1	11677	2	0	next	incorrect	21

26	12	Response	1	286173	11534	1

26	13	Picture	MorphM5_08_orig.jpg	286316	0	1	13270	2	0	next	hit	23

26	13	Response	2	299533	13217	1

26	14	Picture	MorphM9_06_orig.jpg	299586	0	1	60511	2	0	next	incorrect	25

26	14	Response	1	360013	60427	1

26	15	Picture	MorphM6_06_orig.jpg	360097	0	1	16454	2	0	next	incorrect	27

26	15	Response	1	376413	16316	1

26	16	Picture	MorphM2_09_noe.jpg	376551	0	1	55867	2	0	next	hit	29

26	16	Response	2	432332	55781	1

26	17	Picture	MorphM6_03_orig.jpg	432418	0	1	8077	152	0	next	incorrect	31

26	17	Response	1	440492	8074	1

26	18	Picture	MorphF2_04_nom.jpg	440495	0	151	6240	299	0	next	hit	33

26	18	Response	2	446732	6237	1

26	19	Picture	MorphF5_03_noe.jpg	446735	0	148	14213	149	0	next	incorrect	35

26	19	Response	1	460892	14157	1

26	20	Picture	MorphM4_04_nom.jpg	460948	0	1	15393	2	0	next	incorrect	37

26	20	Response	1	476252	15304	1

26	21	Picture	MorphF6_00_orig.jpg	476341	0	1	6900	2	0	next	hit	39

26	21	Response	2	483212	6871	1

26	22	Picture	MorphM10_09_noe.jpg	483241	0	1	16720	2	0	next	hit	41

26	22	Response	2	499932	16691	1

26	23	Picture	MorphM9_04_noe.jpg	499961	0	1	15791	2	0	next	incorrect	43

26	23	Response	1	515692	15731	1

26	24	Picture	MorphF3_09_orig.jpg	515752	0	1	9687	3	0	next	hit	45

26	24	Response	2	525372	9620	1

26	25	Picture	MorphM6_06_noe.jpg	525439	0	2	28398	3	0	next	hit	47

26	25	Response	2	553772	28333	1

26	26	Picture	MorphF10_06_nom.jpg	553837	0	1	6635	2	0	next	hit	49

26	26	Response	2	560411	6574	1

26	27	Picture	MorphF3_09_nom.jpg	560472	0	1	12872	2	0	next	hit	51

26	27	Response	2	573211	12739	1

26	28	Picture	MorphF9_10_orig.jpg	573344	0	1	8891	2	0	next	hit	53

26	28	Response	2	582171	8827	1

26	29	Picture	MorphM1_07_noe.jpg	582235	0	1	32378	2	0	next	hit	55

26	29	Response	2	614571	32336	1

26	30	Picture	MorphF1_02_noe.jpg	614613	0	1	27336	2	0	next	incorrect	57

26	30	Response	1	641851	27238	1

26	31	Picture	MorphM6_08_orig.jpg	641949	0	1	18180	2	0	next	hit	59

26	31	Response	2	660091	18142	1

26	32	Picture	MorphM10_05_orig.jpg	660129	0	1	35961	2	0	next	hit	61

26	32	Response	2	696011	35882	1

26	33	Picture	MorphM7_07_nom.jpg	696090	0	1	8493	2	0	next	hit	63

26	33	Response	2	704491	8401	1

26	34	Picture	MorphM1_07_nom.jpg	704583	0	1	11545	2	0	next	incorrect	65

26	34	Response	1	716091	11508	1

26	35	Picture	MorphM8_01_orig.jpg	716128	0	1	15658	2	0	next	incorrect	67

26	35	Response	1	731691	15563	1

26	36	Picture	MorphF8_09_orig.jpg	731786	0	1	7299	2	0	next	hit	69

26	36	Response	2	738970	7184	1

26	37	Picture	MorphM4_00_nom.jpg	739085	0	1	15260	2	0	next	incorrect	71

26	37	Response	1	754250	15165	1

26	38	Picture	MorphF10_08_noe.jpg	754345	0	1	18843	2	0	next	hit	73

26	38	Response	2	773130	18785	1

26	39	Picture	MorphF7_00_nom.jpg	773188	0	1	49630	2	0	next	hit	75

26	39	Response	2	822730	49542	1

26	40	Picture	MorphM4_07_noe.jpg	822818	0	1	9675	146	0	next	hit	77

26	40	Response	2	832490	9672	1

26	41	Picture	MorphF6_02_nom.jpg	832493	0	145	8880	301	0	next	hit	79

26	41	Response	2	841370	8877	1

26	42	Picture	MorphM5_04_orig.jpg	841373	0	156	28420	157	0	next	hit	81

26	42	Response	2	869690	28317	1

26	43	Picture	MorphM7_04_nom.jpg	869793	0	1	7431	2	0	next	hit	83

26	43	Response	2	877130	7337	1

26	44	Picture	MorphM10_05_noe.jpg	877224	0	1	11545	2	0	next	hit	85

26	44	Response	2	888730	11506	1

26	45	Picture	MorphF10_05_orig.jpg	888769	0	1	15128	2	0	next	hit	87

26	45	Response	2	903769	15000	1

26	46	Picture	MorphF7_10_nom.jpg	903897	0	1	10085	2	0	next	hit	89

26	46	Response	2	913849	9952	1

26	47	Picture	MorphM2_01_noe.jpg	913982	0	1	7551	147	0	next	incorrect	91

26	47	Response	1	921529	7547	1

26	48	Picture	MorphM10_01_nom.jpg	921533	0	146	11159	147	0	next	incorrect	93

26	48	Response	1	932569	11036	1

26	49	Picture	MorphF5_01_nom.jpg	932692	0	1	8626	2	0	next	incorrect	95

26	49	Response	1	941289	8597	1

26	50	Picture	MorphM5_03_noe.jpg	941318	0	1	12208	2	0	next	hit	97

26	50	Response	2	953449	12131	1

26	51	Picture	MorphM3_05_noe.jpg	953526	0	1	12208	2	0	next	incorrect	99

26	51	Response	1	965609	12083	1

26	52	Picture	MorphF6_03_noe.jpg	965734	0	1	9157	2	0	next	incorrect	101

26	52	Response	1	974809	9075	1

26	53	Picture	MorphF7_01_noe.jpg	974891	0	1	10616	2	0	next	incorrect	103

26	53	Response	1	985369	10478	1

26	54	Picture	MorphF2_05_noe.jpg	985507	0	1	11412	2	0	next	hit	105

26	54	Response	2	996809	11302	1

26	55	Picture	MorphF5_05_noe.jpg	996919	0	1	20833	2	0	next	incorrect	107

26	55	Response	1	1017609	20690	1

26	56	Picture	MorphM7_06_nom.jpg	1017752	0	1	17782	2	0	next	hit	109

26	56	Response	2	1035449	17697	1

26	57	Picture	MorphF2_08_nom.jpg	1035534	0	1	7298	2	0	next	hit	111

26	57	Response	2	1042729	7195	1

26	58	Picture	MorphM3_08_nom.jpg	1042832	0	1	10749	2	0	next	hit	113

26	58	Response	2	1053449	10617	1

26	59	Picture	MorphM8_04_noe.jpg	1053581	0	1	10616	2	0	next	incorrect	115

26	59	Response	1	1064089	10508	1

26	60	Picture	MorphF2_03_noe.jpg	1064197	0	1	17495	156	0	next	incorrect	117

26	60	Response	1	1081688	17491	1

26	61	Picture	MorphM8_06_noe.jpg	1081692	0	155	7983	156	0	next	incorrect	119

26	61	Response	1	1089608	7916	1

26	62	Picture	MorphM7_06_orig.jpg	1089675	0	1	13934	2	0	next	hit	121

26	62	Response	2	1103529	13854	1

26	63	Picture	MorphF7_07_orig.jpg	1103609	0	1	24151	2	0	next	hit	123

26	63	Response	2	1127688	24079	1

26	64	Picture	MorphM9_06_noe.jpg	1127760	0	1	8360	2	0	next	incorrect	125

26	64	Response	1	1136008	8248	1

26	65	Picture	MorphF9_07_nom.jpg	1136120	0	1	12851	155	0	next	hit	127

26	65	Response	2	1148968	12848	1

26	66	Picture	MorphM5_02_orig.jpg	1148971	0	154	12627	155	0	next	hit	129

26	66	Response	2	1161528	12557	1

26	67	Picture	MorphM8_00_noe.jpg	1161598	0	1	21497	2	0	next	incorrect	131

26	67	Response	1	1182968	21370	1

26	68	Picture	MorphM2_08_noe.jpg	1183095	0	1	16853	2	0	next	hit	133

26	68	Response	2	1199848	16753	1

26	69	Picture	MorphF10_10_noe.jpg	1199948	0	1	16455	2	0	next	hit	135

26	69	Response	2	1216328	16380	1

26	70	Picture	MorphM7_10_orig.jpg	1216403	0	1	9819	2	0	next	hit	137

26	70	Response	2	1226167	9764	1

26	71	Picture	MorphM10_06_orig.jpg	1226222	0	1	29990	2	0	next	hit	139

26	71	Response	2	1256087	29865	1

26	72	Picture	MorphF3_08_nom.jpg	1256212	0	1	19109	2	0	next	hit	141

26	72	Response	2	1275287	19075	1

26	73	Picture	MorphM1_03_nom.jpg	1275321	0	1	7809	155	0	next	incorrect	143

26	73	Response	1	1283127	7806	1

26	74	Picture	MorphM6_09_nom.jpg	1283130	0	154	10769	155	0	next	hit	145

26	74	Response	2	1293767	10637	1

26	75	Picture	MorphF8_04_nom.jpg	1293899	0	1	12191	152	0	next	incorrect	147

26	75	Response	1	1306087	12188	1

26	76	Picture	MorphF3_08_orig.jpg	1306090	0	151	12623	152	0	next	hit	149

26	76	Response	2	1318647	12557	1

26	77	Picture	MorphF6_01_orig.jpg	1318713	0	1	26009	2	0	next	incorrect	151

26	77	Response	1	1344647	25934	1

26	78	Picture	MorphF3_07_nom.jpg	1344722	0	1	30388	3	0	next	incorrect	153

26	78	Response	1	1374967	30245	1

26	79	Picture	MorphF1_10_nom.jpg	1375110	0	2	13934	3	0	next	hit	155

26	79	Response	2	1388966	13856	1

26	80	Picture	MorphF3_00_nom.jpg	1389044	0	1	9820	2	0	next	incorrect	157

26	80	Response	1	1398806	9762	1

26	81	Picture	MorphM6_07_noe.jpg	1398864	0	1	61970	2	0	next	incorrect	159

26	81	Response	1	1460726	61862	1

26	82	Picture	MorphM8_05_nom.jpg	1460834	0	1	9687	2	0	next	hit	161

26	82	Response	2	1470406	9572	1

26	83	Picture	MorphF1_03_noe.jpg	1470521	0	1	14597	2	0	next	incorrect	163

26	83	Response	1	1485046	14525	1

26	84	Picture	MorphF2_10_nom.jpg	1485118	0	1	7431	2	0	next	hit	165

26	84	Response	2	1492486	7368	1

26	85	Picture	MorphF4_02_orig.jpg	1492549	0	1	8227	2	0	next	incorrect	167

26	85	Response	1	1500726	8177	1

26	86	Picture	MorphF1_08_noe.jpg	1500776	0	1	18180	2	0	next	hit	169

26	86	Response	2	1518886	18110	1

26	87	Picture	MorphF10_06_orig.jpg	1518956	0	1	13005	2	0	next	hit	171

26	87	Response	2	1531926	12970	1

26	88	Picture	MorphF9_00_noe.jpg	1531961	0	1	8890	2	0	next	incorrect	173

26	88	Response	1	1540805	8844	1

26	89	Picture	MorphF3_05_orig.jpg	1540851	0	1	16438	152	0	next	hit	175

26	89	Response	2	1557285	16434	1

26	90	Picture	MorphF10_01_nom.jpg	1557289	0	151	36775	152	0	next	hit	177

26	90	Response	2	1593925	36636	1

26	91	Picture	MorphF3_05_nom.jpg	1594064	0	1	13668	2	0	next	hit	179

26	91	Response	2	1607685	13621	1

26	92	Picture	MorphM10_03_orig.jpg	1607732	0	1	38996	152	0	next	incorrect	181

26	92	Response	1	1646725	38993	1

26	93	Picture	MorphM8_02_noe.jpg	1646728	0	151	7979	152	0	next	incorrect	183

26	93	Response	1	1654565	7837	1

26	94	Picture	MorphM9_05_noe.jpg	1654707	0	1	8758	2	0	next	incorrect	185

26	94	Response	1	1663365	8658	1

26	95	Picture	MorphM2_10_noe.jpg	1663465	0	1	14066	2	0	next	hit	187

26	95	Response	2	1677445	13980	1

26	96	Picture	MorphF4_10_nom.jpg	1677531	0	1	13403	2	0	next	hit	189

26	96	Response	2	1690805	13274	1

26	97	Picture	MorphM9_10_nom.jpg	1690934	0	1	9421	2	0	next	hit	191

26	97	Response	2	1700245	9311	1

26	98	Picture	MorphF5_08_noe.jpg	1700355	0	1	9687	3	0	next	hit	193

26	98	Response	2	1709925	9570	1

26	99	Picture	MorphM5_02_noe.jpg	1710042	0	2	23488	3	0	next	hit	195

26	99	Response	2	1733444	23402	1

26	100	Picture	MorphF8_06_orig.jpg	1733530	0	1	44056	2	0	next	hit	197

26	100	Response	2	1777524	43994	1

26	101	Picture	MorphM5_00_nom.jpg	1777586	0	1	9941	146	0	next	incorrect	199

26	101	Response	1	1787524	9938	1

26	102	Picture	MorphM4_02_noe.jpg	1787527	0	145	15520	296	0	next	incorrect	201

26	102	Response	1	1803044	15517	1

26	103	Picture	MorphM3_03_noe.jpg	1803047	0	151	11164	152	0	next	incorrect	203

26	103	Response	1	1814084	11037	1

26	104	Picture	MorphF9_05_orig.jpg	1814211	0	1	28796	2	0	next	incorrect	205

26	104	Response	1	1842884	28673	1

26	105	Picture	MorphF1_09_orig.jpg	1843007	0	1	12075	2	0	next	hit	207

26	105	Response	2	1855044	12037	1

26	106	Picture	MorphM3_07_nom.jpg	1855082	0	1	21485	147	0	next	hit	209

26	106	Response	2	1876563	21481	1

26	107	Picture	MorphF7_03_noe.jpg	1876567	0	146	10496	147	0	next	incorrect	211

26	107	Response	1	1886963	10396	1

26	108	Picture	MorphM5_02_nom.jpg	1887063	0	1	12208	2	0	next	incorrect	213

26	108	Response	1	1899203	12140	1

26	109	Picture	MorphF2_01_nom.jpg	1899271	0	1	15659	2	0	next	incorrect	215

26	109	Response	1	1914883	15612	1

26	110	Picture	MorphM6_04_nom.jpg	1914930	0	1	22558	2	0	next	incorrect	217

26	110	Response	1	1937443	22513	1

26	111	Picture	MorphF6_06_nom.jpg	1937488	0	1	10484	2	0	next	hit	219

26	111	Response	2	1947843	10355	1

26	112	Picture	MorphF10_01_orig.jpg	1947972	0	1	50558	2	0	next	incorrect	221

26	112	Response	1	1998483	50511	1

26	113	Picture	MorphM3_02_orig.jpg	1998530	0	1	15236	159	0	next	incorrect	223

26	113	Response	1	2013763	15233	1

26	114	Picture	MorphF8_07_noe.jpg	2013766	0	158	12763	159	0	next	hit	225

26	114	Response	2	2026403	12637	1

26	115	Picture	MorphF10_09_orig.jpg	2026529	0	1	8360	2	0	next	hit	227

26	115	Response	2	2034803	8274	1

26	116	Picture	MorphM3_00_noe.jpg	2034889	0	1	31583	2	0	next	incorrect	229

26	116	Response	1	2066402	31513	1

26	117	Picture	MorphF9_06_noe.jpg	2066472	0	1	13004	2	0	next	incorrect	231

26	117	Response	1	2079362	12890	1

26	118	Picture	MorphM7_01_nom.jpg	2079476	0	1	18445	2	0	next	hit	233

26	118	Response	2	2097842	18366	1

26	119	Picture	MorphF7_07_noe.jpg	2097921	0	1	11014	2	0	next	hit	235

26	119	Response	2	2108882	10961	1

26	120	Picture	MorphF2_02_nom.jpg	2108935	0	1	21498	2	0	next	hit	237

26	120	Response	2	2130322	21387	1

26	121	Picture	MorphF4_00_orig.jpg	2130433	0	1	9687	2	0	next	incorrect	239

26	121	Response	1	2140002	9569	1

26	122	Picture	MorphM4_09_nom.jpg	2140120	0	1	52416	2	0	next	incorrect	241

26	122	Response	1	2192402	52282	1

26	123	Picture	MorphF7_06_noe.jpg	2192536	0	1	23089	2	0	next	incorrect	243

26	123	Response	1	2215521	22985	1

26	124	Picture	MorphF10_02_noe.jpg	2215625	0	1	17649	2	0	next	incorrect	245

26	124	Response	1	2233201	17576	1

26	125	Picture	MorphF2_07_orig.jpg	2233274	0	1	9422	2	0	next	hit	247

26	125	Response	2	2242641	9367	1

26	126	Picture	MorphF8_08_nom.jpg	2242696	0	1	11014	2	0	next	hit	249

26	126	Response	2	2253602	10906	1

26	127	Picture	MorphF4_08_nom.jpg	2253710	0	1	21497	2	0	next	hit	251

26	127	Response	2	2275121	21411	1

26	128	Picture	MorphM5_03_nom.jpg	2275207	0	1	7277	156	0	next	incorrect	253

26	128	Response	1	2282481	7274	1

26	129	Picture	MorphF7_06_nom.jpg	2282484	0	155	9709	156	0	next	hit	255

26	129	Response	2	2292081	9597	1

26	130	Picture	MorphM4_07_nom.jpg	2292193	0	1	12452	156	0	next	incorrect	257

26	130	Response	1	2304641	12448	1

26	131	Picture	MorphF6_00_noe.jpg	2304645	0	155	12893	156	0	next	incorrect	259

26	131	Response	1	2317441	12796	1

26	132	Picture	MorphM3_06_orig.jpg	2317538	0	1	20436	2	0	next	hit	261

26	132	Response	2	2337841	20303	1

26	133	Picture	MorphM4_10_nom.jpg	2337974	0	1	10217	2	0	next	hit	263

26	133	Response	2	2348081	10107	1

26	134	Picture	MorphF6_05_orig.jpg	2348191	0	1	7697	2	0	next	hit	265

26	134	Response	2	2355841	7650	1

26	135	Picture	MorphF9_09_noe.jpg	2355888	0	1	12596	145	0	next	hit	267

26	135	Response	2	2368480	12592	1

26	136	Picture	MorphM2_07_noe.jpg	2368484	0	144	24162	145	0	next	incorrect	269

26	136	Response	1	2392560	24076	1

26	137	Picture	MorphF7_08_nom.jpg	2392646	0	1	6635	2	0	next	hit	271

26	137	Response	2	2399200	6554	1

26	138	Picture	MorphM7_09_orig.jpg	2399281	0	1	9288	2	0	next	hit	273

26	138	Response	2	2408480	9199	1

26	139	Picture	MorphM8_10_orig.jpg	2408569	0	1	8759	2	0	next	hit	275

26	139	Response	2	2417200	8631	1

26	140	Picture	MorphF5_03_nom.jpg	2417328	0	1	7961	3	0	next	incorrect	277

26	140	Response	1	2425200	7872	1

26	141	Picture	MorphM9_09_nom.jpg	2425289	0	2	16853	3	0	next	hit	279

26	141	Response	2	2442080	16791	1

26	142	Picture	MorphF5_04_orig.jpg	2442142	0	1	13934	2	0	next	incorrect	281

26	142	Response	1	2456000	13858	1

26	143	Picture	MorphM6_07_orig.jpg	2456076	0	1	32776	2	0	next	incorrect	283

26	143	Response	1	2488720	32644	1

26	144	Picture	MorphM7_10_noe.jpg	2488852	0	1	13270	2	0	next	hit	285

26	144	Response	2	2502080	13228	1

26	145	Picture	MorphF10_03_noe.jpg	2502122	0	1	14332	2	0	next	incorrect	287

26	145	Response	1	2516320	14198	1

26	146	Picture	MorphF8_00_nom.jpg	2516454	0	1	12473	2	0	next	incorrect	289

26	146	Response	1	2528800	12346	1

26	147	Picture	MorphF5_09_nom.jpg	2528927	0	1	11412	2	0	next	hit	291

26	147	Response	2	2540239	11312	1

26	148	Picture	MorphF6_07_nom.jpg	2540339	0	1	12740	2	0	next	hit	293

26	148	Response	2	2552959	12620	1

26	149	Picture	MorphF5_02_orig.jpg	2553079	0	1	7961	2	0	next	incorrect	295

26	149	Response	1	2560959	7880	1

26	150	Picture	MorphM10_04_orig.jpg	2561040	0	1	13403	2	0	next	incorrect	297

26	150	Response	1	2574319	13279	1

26	151	Picture	MorphM3_07_noe.jpg	2574443	0	1	26519	156	0	next	incorrect	299

26	151	Response	1	2600959	26516	1

26	152	Picture	MorphF7_01_orig.jpg	2600962	0	155	9973	156	0	next	incorrect	301

26	152	Response	1	2610879	9917	1

26	153	Picture	MorphM8_03_orig.jpg	2610935	0	1	19507	2	0	next	incorrect	303

26	153	Response	1	2630399	19464	1

26	154	Picture	MorphM1_03_noe.jpg	2630442	0	1	11677	3	0	next	hit	305

26	154	Response	2	2642079	11637	1

26	155	Picture	MorphF5_07_orig.jpg	2642119	0	2	7830	3	0	next	hit	307

26	155	Response	2	2649839	7720	1

26	156	Picture	MorphM10_04_nom.jpg	2649949	0	1	11544	3	0	next	hit	309

26	156	Response	2	2661359	11410	1

26	157	Picture	MorphM3_10_nom.jpg	2661493	0	2	33549	160	0	next	hit	311

26	157	Response	2	2695039	33546	1

26	158	Picture	MorphF4_00_nom.jpg	2695042	0	158	10508	159	0	next	incorrect	313

26	158	Response	1	2705518	10476	1

26	159	Picture	MorphM1_09_orig.jpg	2705550	0	1	17648	3	0	next	hit	315

26	159	Response	2	2723118	17568	1

26	160	Picture	MorphF1_07_nom.jpg	2723198	0	2	16588	3	0	next	hit	317

26	160	Response	2	2739678	16480	1

26	161	Picture	MorphF10_00_nom.jpg	2739786	0	1	13270	2	0	next	incorrect	319

26	161	Response	1	2752958	13172	1

26	162	Picture	MorphF6_10_noe.jpg	2753056	0	1	21364	2	0	next	hit	321

26	162	Response	2	2774318	21262	1

26	163	Picture	MorphF5_02_nom.jpg	2774420	0	1	8360	2	0	next	incorrect	323

26	163	Response	1	2782638	8218	1

26	164	Picture	MorphF6_02_orig.jpg	2782780	0	1	21365	2	0	next	incorrect	325

26	164	Response	1	2804078	21298	1

26	165	Picture	MorphF3_04_orig.jpg	2804145	0	1	39146	2	0	next	incorrect	327

26	165	Response	1	2843198	39053	1

26	166	Picture	MorphF5_08_orig.jpg	2843291	0	1	25190	158	0	next	hit	329

26	166	Response	2	2868477	25186	1

26	167	Picture	MorphF4_03_orig.jpg	2868481	0	157	13160	158	0	next	incorrect	331

26	167	Response	1	2881517	13036	1

26	168	Picture	MorphM7_02_nom.jpg	2881641	0	1	27601	2	0	next	hit	333

26	168	Response	2	2909197	27556	1

26	169	Picture	MorphM9_01_noe.jpg	2909242	0	1	17915	2	0	next	incorrect	335

26	169	Response	1	2927037	17795	1

26	170	Picture	MorphF9_01_nom.jpg	2927157	0	1	18710	2	0	next	incorrect	337

26	170	Response	1	2945837	18680	1

26	171	Picture	MorphM6_04_noe.jpg	2945867	0	1	24533	151	0	next	incorrect	339

26	171	Response	1	2970397	24530	1

26	172	Picture	MorphM10_02_noe.jpg	2970400	0	150	8509	151	0	next	incorrect	341

26	172	Response	1	2978797	8397	1

26	173	Picture	MorphM2_01_orig.jpg	2978909	0	1	11545	2	0	next	incorrect	343

26	173	Response	1	2990317	11408	1

26	174	Picture	MorphM10_07_noe.jpg	2990454	0	1	13386	151	0	next	hit	345

26	174	Response	2	3003837	13383	1

26	175	Picture	MorphF1_04_nom.jpg	3003840	0	150	13950	151	0	next	incorrect	347

26	175	Response	1	3017757	13917	1

26	176	Picture	MorphF8_01_nom.jpg	3017790	0	1	27336	2	0	next	hit	349

26	176	Response	2	3045036	27246	1

26	177	Picture	MorphM9_07_noe.jpg	3045126	0	1	15514	147	0	next	incorrect	351

26	177	Response	1	3060636	15510	1

26	178	Picture	MorphF7_10_noe.jpg	3060640	0	146	9168	147	0	next	hit	353

26	178	Response	2	3069676	9036	1

26	179	Picture	MorphF3_00_orig.jpg	3069808	0	1	49871	159	0	next	incorrect	355

26	179	Response	1	3119676	49868	1

26	180	Picture	MorphM5_06_orig.jpg	3119679	0	158	8118	159	0	next	hit	357

26	180	Response	2	3127676	7997	1

26	181	Picture	MorphM7_03_noe.jpg	3127797	0	1	11943	2	0	next	incorrect	359

26	181	Response	1	3139676	11879	1

26	182	Picture	MorphM3_07_orig.jpg	3139740	0	1	10218	2	0	next	hit	361

26	182	Response	2	3149916	10176	1

26	183	Picture	MorphM8_08_orig.jpg	3149958	0	1	6900	3	0	next	hit	363

26	183	Response	2	3156796	6838	1

26	184	Picture	MorphF4_01_nom.jpg	3156858	0	2	9541	150	0	next	incorrect	365

26	184	Response	1	3166396	9538	1

26	185	Picture	MorphM10_00_noe.jpg	3166399	0	148	12089	149	0	next	incorrect	367

26	185	Response	1	3178395	11996	1

26	186	Picture	MorphF10_09_noe.jpg	3178488	0	1	8626	2	0	next	hit	369

26	186	Response	2	3187035	8547	1

26	187	Picture	MorphM10_10_nom.jpg	3187114	0	1	8625	2	0	next	hit	371

26	187	Response	2	3195675	8561	1

26	188	Picture	MorphM4_01_nom.jpg	3195739	0	1	12607	2	0	next	incorrect	373

26	188	Response	1	3208315	12576	1

26	189	Picture	MorphF2_00_orig.jpg	3208346	0	1	10483	2	0	next	incorrect	375

26	189	Response	1	3218795	10449	1

26	190	Picture	MorphF4_00_noe.jpg	3218829	0	1	8610	150	0	next	incorrect	377

26	190	Response	1	3227435	8606	1

26	191	Picture	MorphF10_10_nom.jpg	3227439	0	149	7446	150	0	next	hit	379

26	191	Response	2	3234795	7356	1

26	192	Picture	MorphF8_09_nom.jpg	3234885	0	1	11147	2	0	next	hit	381

26	192	Response	2	3245915	11030	1

26	193	Picture	MorphF3_07_noe.jpg	3246032	0	1	9289	2	0	next	hit	383

26	193	Response	2	3255195	9163	1

26	194	Picture	MorphF2_09_orig.jpg	3255321	0	1	7431	2	0	next	hit	385

26	194	Response	2	3262635	7314	1

26	195	Picture	MorphF5_07_nom.jpg	3262752	0	1	8206	156	0	next	hit	387

26	195	Response	2	3270955	8203	1

26	196	Picture	MorphF1_08_nom.jpg	3270958	0	155	12097	156	0	next	hit	389

26	196	Response	2	3282955	11997	1

26	197	Picture	MorphM9_03_noe.jpg	3283055	0	1	7299	2	0	next	incorrect	391

26	197	Response	1	3290235	7180	1

26	198	Picture	MorphM2_10_orig.jpg	3290354	0	1	7829	2	0	next	hit	393

26	198	Response	2	3298075	7721	1

26	199	Picture	MorphF1_06_noe.jpg	3298183	0	1	14331	2	0	next	incorrect	395

26	199	Response	1	3312475	14292	1

26	200	Picture	MorphF7_07_nom.jpg	3312514	0	1	9687	2	0	next	hit	397

26	200	Response	2	3322075	9561	1

26	201	Picture	MorphM6_03_nom.jpg	3322201	0	1	17517	2	0	next	incorrect	399

26	201	Response	1	3339594	17393	1

26	202	Picture	MorphF4_04_noe.jpg	3339718	0	1	43392	2	0	next	incorrect	401

26	202	Response	1	3383034	43316	1

26	203	Picture	MorphM8_04_nom.jpg	3383110	0	1	14862	2	0	next	hit	403

26	203	Response	2	3397834	14724	1

26	204	Picture	MorphF2_01_orig.jpg	3397972	0	1	14863	2	0	next	incorrect	405

26	204	Response	1	3412714	14742	1

26	205	Picture	MorphM2_02_nom.jpg	3412835	0	1	23620	2	0	next	incorrect	407

26	205	Response	1	3436394	23559	1

26	206	Picture	MorphF10_08_orig.jpg	3436455	0	1	8342	153	0	next	hit	409

26	206	Response	2	3444794	8339	1

26	207	Picture	MorphF3_04_nom.jpg	3444797	0	152	22161	304	0	next	hit	411

26	207	Response	2	3466954	22157	1

26	208	Picture	MorphM6_02_orig.jpg	3466958	0	152	41553	153	0	next	incorrect	413

26	208	Response	1	3508394	41436	1

26	209	Picture	MorphF9_08_noe.jpg	3508511	0	1	31051	2	0	next	incorrect	415

26	209	Response	1	3539433	30922	1

26	210	Picture	MorphM7_05_nom.jpg	3539562	0	1	9687	2	0	next	hit	417

26	210	Response	2	3549113	9551	1

26	211	Picture	MorphF8_08_noe.jpg	3549249	0	1	9289	2	0	next	hit	419

26	211	Response	2	3558393	9144	1

26	212	Picture	MorphF4_04_orig.jpg	3558538	0	1	7166	2	0	next	incorrect	421

26	212	Response	1	3565673	7135	1

26	213	Picture	MorphM3_01_nom.jpg	3565704	0	1	61705	2	0	next	incorrect	423

26	213	Response	1	3627353	61649	1

26	214	Picture	MorphF7_10_orig.jpg	3627409	0	1	6104	2	0	next	hit	425

26	214	Response	2	3633433	6024	1

26	215	Picture	MorphM1_08_nom.jpg	3633513	0	1	13923	145	0	next	hit	427

26	215	Response	2	3647433	13920	1

26	216	Picture	MorphM4_05_nom.jpg	3647436	0	144	11024	145	0	next	incorrect	429

26	216	Response	1	3658393	10957	1

26	217	Picture	MorphF6_04_nom.jpg	3658460	0	1	6635	2	0	next	hit	431

26	217	Response	2	3664953	6493	1

26	218	Picture	MorphM8_08_noe.jpg	3665095	0	1	13270	2	0	next	hit	433

26	218	Response	2	3678232	13137	1

26	219	Picture	MorphM7_02_noe.jpg	3678365	0	1	14199	2	0	next	incorrect	435

26	219	Response	1	3692472	14107	1

26	220	Picture	MorphF5_00_nom.jpg	3692564	0	1	7298	2	0	next	incorrect	437

26	220	Response	1	3699832	7268	1

26	221	Picture	MorphM7_02_orig.jpg	3699862	0	1	16588	2	0	next	hit	439

26	221	Response	2	3716392	16530	1

26	222	Picture	MorphF4_09_noe.jpg	3716450	0	1	13386	151	0	next	hit	441

26	222	Response	2	3729832	13382	1

26	223	Picture	MorphM3_01_noe.jpg	3729836	0	150	14746	151	0	next	hit	443

26	223	Response	2	3744552	14716	1

26	224	Picture	PAUSE	3744582	0	1	600064	2	0	600000	miss	0

26	225	Picture	MorphM7_03_orig.jpg	4344646	0	1	26540	2	0	next	hit	446

26	225	Response	2	4371108	26462	1

26	226	Picture	MorphM4_06_orig.jpg	4371186	0	1	7564	2	0	next	hit	448

26	226	Response	2	4378628	7442	1

26	227	Picture	MorphM7_08_orig.jpg	4378750	0	1	7696	2	0	next	hit	450

26	227	Response	2	4386308	7558	1

26	228	Picture	MorphF8_01_noe.jpg	4386446	0	1	9024	2	0	next	incorrect	452

26	228	Response	1	4395428	8982	1

26	229	Picture	MorphM4_09_orig.jpg	4395470	0	1	7431	2	0	next	hit	454

26	229	Response	2	4402788	7318	1

26	230	Picture	MorphM3_08_noe.jpg	4402901	0	1	8891	2	0	next	incorrect	456

26	230	Response	1	4411668	8767	1

26	231	Picture	MorphF1_01_noe.jpg	4411792	0	1	8095	2	0	next	incorrect	458

26	231	Response	1	4419748	7956	1

26	232	Picture	MorphF10_04_nom.jpg	4419887	0	1	7945	151	0	next	incorrect	460

26	232	Response	1	4427828	7941	1

26	233	Picture	MorphM3_05_orig.jpg	4427832	0	150	9679	308	0	next	incorrect	462

26	233	Response	1	4437508	9676	1

26	234	Picture	MorphF6_08_orig.jpg	4437511	0	158	7721	159	0	next	hit	464

26	234	Response	2	4445108	7597	1

26	235	Picture	MorphM3_09_nom.jpg	4445232	0	1	15791	2	0	next	incorrect	466

26	235	Response	1	4460948	15716	1

26	236	Picture	MorphM4_04_noe.jpg	4461023	0	1	11943	2	0	next	hit	468

26	236	Response	2	4472868	11845	1

26	237	Picture	MorphF1_02_nom.jpg	4472966	0	1	20436	2	0	next	incorrect	470

26	237	Response	1	4493347	20381	1

26	238	Picture	MorphM2_05_noe.jpg	4493402	0	1	9819	2	0	next	incorrect	472

26	238	Response	1	4503107	9705	1

26	239	Picture	MorphF10_07_nom.jpg	4503221	0	1	26275	2	0	next	hit	474

26	239	Response	2	4529427	26206	1

26	240	Picture	MorphM8_09_orig.jpg	4529496	0	1	16720	2	0	next	hit	476

26	240	Response	2	4546147	16651	1

26	241	Picture	MorphF3_09_noe.jpg	4546216	0	1	9421	3	0	next	hit	478

26	241	Response	2	4555507	9291	1

26	242	Picture	MorphF5_00_orig.jpg	4555637	0	2	7962	3	0	next	incorrect	480

26	242	Response	1	4563507	7870	1

26	243	Picture	MorphF1_01_nom.jpg	4563599	0	1	7432	2	0	next	incorrect	482

26	243	Response	1	4570947	7348	1

26	244	Picture	MorphM6_05_nom.jpg	4571031	0	1	17118	2	0	next	hit	484

26	244	Response	2	4588067	17036	1

26	245	Picture	MorphM2_08_nom.jpg	4588149	0	1	9554	2	0	next	hit	486

26	245	Response	2	4597667	9518	1

26	246	Picture	MorphM3_10_noe.jpg	4597703	0	1	25727	151	0	next	incorrect	488

26	246	Response	1	4623427	25724	1

26	247	Picture	MorphM9_04_orig.jpg	4623430	0	150	11429	151	0	next	incorrect	490

26	247	Response	1	4634787	11357	1

26	248	Picture	MorphF4_09_orig.jpg	4634859	0	1	8625	2	0	next	hit	492

26	248	Response	2	4643426	8567	1

26	249	Picture	MorphF6_07_orig.jpg	4643484	0	1	9820	2	0	next	hit	494

26	249	Response	2	4653187	9703	1

26	250	Picture	MorphM8_07_noe.jpg	4653304	0	1	13137	2	0	next	hit	496

26	250	Response	2	4666306	13002	1

26	251	Picture	MorphM7_05_orig.jpg	4666441	0	1	12872	2	0	next	hit	498

26	251	Response	2	4679186	12745	1

26	252	Picture	MorphF2_00_nom.jpg	4679313	0	1	9289	2	0	next	incorrect	500

26	252	Response	1	4688466	9153	1

26	253	Picture	MorphM4_00_orig.jpg	4688602	0	1	6900	2	0	next	incorrect	502

26	253	Response	1	4695426	6824	1

26	254	Picture	MorphM3_09_noe.jpg	4695502	0	1	32888	156	0	next	incorrect	504

26	254	Response	1	4728386	32884	1

26	255	Picture	MorphM1_07_orig.jpg	4728390	0	155	25632	156	0	next	incorrect	506

26	255	Response	1	4753906	25516	1

26	256	Picture	MorphF6_04_orig.jpg	4754022	0	1	8891	2	0	next	hit	508

26	256	Response	2	4762786	8764	1

26	257	Picture	MorphM2_03_orig.jpg	4762913	0	1	19109	2	0	next	hit	510

26	257	Response	2	4781986	19073	1

26	258	Picture	MorphM10_07_orig.jpg	4782022	0	1	8207	155	0	next	hit	512

26	258	Response	2	4790226	8204	1

26	259	Picture	MorphM7_09_noe.jpg	4790229	0	154	17536	155	0	next	hit	514

26	259	Response	2	4807666	17437	1

26	260	Picture	MorphM10_07_nom.jpg	4807765	0	1	8493	2	0	next	hit	516

26	260	Response	2	4816226	8461	1

26	261	Picture	MorphF2_03_orig.jpg	4816258	0	1	19374	2	0	next	incorrect	518

26	261	Response	1	4835585	19327	1

26	262	Picture	MorphM1_06_noe.jpg	4835632	0	1	12739	2	0	next	incorrect	520

26	262	Response	1	4848225	12593	1

26	263	Picture	MorphF10_08_nom.jpg	4848371	0	1	11810	3	0	next	hit	522

26	263	Response	2	4860145	11774	1

26	264	Picture	MorphF2_08_noe.jpg	4860181	0	2	7830	3	0	next	incorrect	524

26	264	Response	1	4867905	7724	1

26	265	Picture	MorphF3_00_noe.jpg	4868011	0	1	18710	2	0	next	incorrect	526

26	265	Response	1	4886625	18614	1

26	266	Picture	MorphM2_10_nom.jpg	4886721	0	1	10218	2	0	next	hit	528

26	266	Response	2	4896865	10144	1

26	267	Picture	MorphF1_08_orig.jpg	4896939	0	1	10616	2	0	next	hit	530

26	267	Response	2	4907505	10566	1

26	268	Picture	MorphM4_08_orig.jpg	4907555	0	1	9023	3	0	next	hit	532

26	268	Response	2	4916465	8910	1

26	269	Picture	MorphF1_01_orig.jpg	4916578	0	2	7010	159	0	next	incorrect	534

26	269	Response	1	4923585	7007	1

26	270	Picture	MorphM2_05_nom.jpg	4923588	0	157	14090	158	0	next	incorrect	536

26	270	Response	1	4937585	13997	1

26	271	Picture	MorphF9_03_noe.jpg	4937678	0	1	7563	2	0	next	incorrect	538

26	271	Response	1	4945185	7507	1

26	272	Picture	MorphM8_05_orig.jpg	4945241	0	1	8360	3	0	next	incorrect	540

26	272	Response	1	4953505	8264	1

26	273	Picture	MorphM6_05_orig.jpg	4953601	0	2	9687	4	0	next	incorrect	542

26	273	Response	1	4963185	9584	1

26	274	Picture	MorphM4_03_nom.jpg	4963288	0	2	28929	3	0	next	incorrect	544

26	274	Response	1	4992144	28856	1

26	275	Picture	MorphF4_05_nom.jpg	4992217	0	1	11931	146	0	next	incorrect	546

26	275	Response	1	5004144	11927	1

26	276	Picture	MorphM10_10_orig.jpg	5004148	0	145	5440	291	0	next	hit	548

26	276	Response	2	5009584	5436	1

26	277	Picture	MorphF3_07_orig.jpg	5009588	0	146	11955	147	0	next	hit	550

26	277	Response	2	5021424	11836	1

26	278	Picture	MorphF6_03_orig.jpg	5021543	0	1	13801	2	0	next	incorrect	552

26	278	Response	1	5035264	13721	1

26	279	Picture	MorphM3_03_nom.jpg	5035344	0	1	19241	2	0	next	hit	554

26	279	Response	2	5054464	19120	1

26	280	Picture	MorphF6_04_noe.jpg	5054585	0	1	11280	2	0	next	incorrect	556

26	280	Response	1	5065824	11239	1

26	281	Picture	MorphM3_06_noe.jpg	5065865	0	1	13137	2	0	next	hit	558

26	281	Response	2	5078944	13079	1

26	282	Picture	MorphM8_05_noe.jpg	5079002	0	1	11014	2	0	next	incorrect	560

26	282	Response	1	5089904	10902	1

26	283	Picture	MorphF8_05_orig.jpg	5090016	0	1	11014	2	0	next	incorrect	562

26	283	Response	1	5100944	10928	1

26	284	Picture	MorphM1_10_nom.jpg	5101030	0	1	12872	2	0	next	hit	564

26	284	Response	2	5113824	12794	1

26	285	Picture	MorphM5_08_nom.jpg	5113902	0	1	10616	2	0	next	hit	566

26	285	Response	2	5124384	10482	1

26	286	Picture	MorphM7_04_noe.jpg	5124518	0	1	15923	3	0	next	incorrect	568

26	286	Response	1	5140384	15866	1

26	287	Picture	MorphF6_01_noe.jpg	5140441	0	2	11678	3	0	next	incorrect	570

26	287	Response	1	5151983	11542	1

26	288	Picture	MorphF10_02_nom.jpg	5152119	0	1	11014	2	0	next	incorrect	572

26	288	Response	1	5163023	10904	1

26	289	Picture	MorphF8_05_noe.jpg	5163133	0	1	13668	2	0	next	incorrect	574

26	289	Response	1	5176703	13570	1

26	290	Picture	MorphF1_06_nom.jpg	5176801	0	1	24019	2	0	next	incorrect	576

26	290	Response	1	5200783	23982	1

26	291	Picture	MorphF5_06_orig.jpg	5200820	0	1	12075	2	0	next	hit	578

26	291	Response	2	5212783	11963	1

26	292	Picture	MorphM4_10_noe.jpg	5212895	0	1	11810	2	0	next	hit	580

26	292	Response	2	5224543	11648	1

26	293	Picture	MorphM9_03_nom.jpg	5224705	0	1	23601	154	0	next	incorrect	582

26	293	Response	1	5248303	23598	1

26	294	Picture	MorphF9_03_nom.jpg	5248306	0	153	20455	154	0	next	hit	584

26	294	Response	2	5268623	20317	1

26	295	Picture	MorphF4_01_orig.jpg	5268761	0	1	10218	2	0	next	incorrect	586

26	295	Response	1	5278863	10102	1

26	296	Picture	MorphM5_08_noe.jpg	5278979	0	1	17384	2	0	next	hit	588

26	296	Response	2	5296303	17324	1

26	297	Picture	MorphF5_05_nom.jpg	5296363	0	1	6767	2	0	next	hit	590

26	297	Response	2	5303022	6659	2

26	298	Picture	MorphM8_08_nom.jpg	5303130	0	1	8626	2	0	next	hit	592

26	298	Response	2	5311662	8532	1

26	299	Picture	MorphF8_09_noe.jpg	5311756	0	1	13911	157	0	next	hit	594

26	299	Response	2	5325662	13906	1

26	300	Picture	MorphF3_10_orig.jpg	5325667	0	156	9046	157	0	next	hit	596

26	300	Response	2	5334622	8955	1

26	301	Picture	MorphM5_07_noe.jpg	5334713	0	1	8758	2	0	next	hit	598

26	301	Response	2	5343422	8709	1

26	302	Picture	MorphM9_05_nom.jpg	5343471	0	1	8227	2	0	next	incorrect	600

26	302	Response	1	5351582	8111	1

26	303	Picture	MorphM3_02_nom.jpg	5351698	0	1	13648	155	0	next	incorrect	602

26	303	Response	1	5365342	13644	1

26	304	Picture	MorphF5_01_orig.jpg	5365346	0	154	6920	156	0	next	incorrect	604

26	304	Response	1	5372142	6796	1

26	305	Picture	MorphM1_03_orig.jpg	5372266	0	2	33560	149	0	next	incorrect	606

26	305	Response	1	5405822	33556	1

26	306	Picture	MorphF2_06_nom.jpg	5405826	0	147	6516	148	0	next	hit	608

26	306	Response	2	5412222	6396	1

26	307	Picture	MorphF6_00_nom.jpg	5412342	0	1	10085	2	0	next	incorrect	610

26	307	Response	1	5422302	9960	1

26	308	Picture	MorphM3_06_nom.jpg	5422427	0	1	17781	2	0	next	hit	612

26	308	Response	2	5440142	17715	1

26	309	Picture	MorphM2_00_nom.jpg	5440208	0	1	9937	150	0	next	incorrect	614

26	309	Response	1	5450142	9934	1

26	310	Picture	MorphF9_06_orig.jpg	5450145	0	149	40223	151	0	next	incorrect	616

26	310	Response	1	5490301	40156	1

26	311	Picture	MorphF2_00_noe.jpg	5490368	0	2	13934	3	0	next	incorrect	618

26	311	Response	1	5504221	13853	1

26	312	Picture	MorphM6_09_orig.jpg	5504302	0	1	14862	2	0	next	hit	620

26	312	Response	2	5519101	14799	1

26	313	Picture	MorphM2_02_noe.jpg	5519164	0	1	22957	2	0	next	incorrect	622

26	313	Response	1	5541981	22817	1

26	314	Picture	MorphF2_02_noe.jpg	5542121	0	1	15260	2	0	next	incorrect	624

26	314	Response	1	5557341	15220	1

26	315	Picture	MorphF10_03_orig.jpg	5557381	0	1	10086	2	0	next	incorrect	626

26	315	Response	1	5567421	10040	1

26	316	Picture	MorphM8_09_nom.jpg	5567467	0	1	23487	2	0	next	hit	628

26	316	Response	2	5590861	23394	1

26	317	Picture	MorphM1_05_noe.jpg	5590954	0	1	14066	2	0	next	hit	630

26	317	Response	2	5604941	13987	1

26	318	Picture	MorphF6_02_noe.jpg	5605020	0	1	7299	2	0	next	incorrect	632

26	318	Response	1	5612221	7201	1

26	319	Picture	MorphF3_06_noe.jpg	5612319	0	1	11943	2	0	next	hit	634

26	319	Response	2	5624141	11822	1

26	320	Picture	MorphM1_02_orig.jpg	5624262	0	1	9289	2	0	next	incorrect	636

26	320	Response	1	5633420	9158	1

26	321	Picture	MorphF6_03_nom.jpg	5633551	0	1	15791	2	0	next	incorrect	638

26	321	Response	1	5649260	15709	1

26	322	Picture	MorphF5_02_noe.jpg	5649342	0	1	29326	2	0	next	incorrect	640

26	322	Response	1	5678620	29278	1

26	323	Picture	MorphF8_03_orig.jpg	5678668	0	1	21896	2	0	next	incorrect	642

26	323	Response	1	5700460	21792	1

26	324	Picture	MorphM9_08_orig.jpg	5700564	0	1	7563	2	0	next	incorrect	644

26	324	Response	1	5708060	7496	1

26	325	Picture	MorphF6_08_noe.jpg	5708127	0	1	11147	2	0	next	hit	646

26	325	Response	2	5719180	11053	1

26	326	Picture	MorphF5_07_noe.jpg	5719274	0	1	9952	3	0	next	hit	648

26	326	Response	2	5729180	9906	1

26	327	Picture	MorphF6_07_noe.jpg	5729226	0	2	14730	3	0	next	incorrect	650

26	327	Response	1	5743900	14674	1

26	328	Picture	MorphF1_07_orig.jpg	5743956	0	1	16986	2	0	next	hit	652

26	328	Response	2	5760860	16904	1

26	329	Picture	MorphF9_05_nom.jpg	5760942	0	1	12871	2	0	next	hit	654

26	329	Response	2	5773740	12798	1

26	330	Picture	MorphM5_01_nom.jpg	5773813	0	1	7431	2	0	next	hit	656

26	330	Response	2	5781100	7287	1

26	331	Picture	MorphM9_03_orig.jpg	5781244	0	1	18313	2	0	next	incorrect	658

26	331	Response	1	5799499	18255	1

26	332	Picture	MorphF7_00_orig.jpg	5799557	0	1	16853	2	0	next	incorrect	660

26	332	Response	1	5816299	16742	1

26	333	Picture	MorphM5_10_nom.jpg	5816410	0	1	19772	2	0	next	hit	662

26	333	Response	2	5836139	19729	1

26	334	Picture	MorphF4_07_noe.jpg	5836182	0	1	22559	2	0	next	incorrect	664

26	334	Response	1	5858699	22517	1

26	335	Picture	MorphF5_10_orig.jpg	5858741	0	1	7696	2	0	next	hit	666

26	335	Response	2	5866379	7638	1

26	336	Picture	MorphM10_02_nom.jpg	5866437	0	1	10483	2	0	next	incorrect	668

26	336	Response	1	5876859	10422	1

26	337	Picture	MorphM9_09_noe.jpg	5876920	0	1	21896	2	0	next	incorrect	670

26	337	Response	1	5898779	21859	1

26	338	Picture	MorphM1_09_nom.jpg	5898816	0	1	15791	2	0	next	hit	672

26	338	Response	2	5914539	15723	1

26	339	Picture	MorphM6_00_noe.jpg	5914607	0	1	9820	2	0	next	incorrect	674

26	339	Response	1	5924299	9692	1

26	340	Picture	MorphF10_02_orig.jpg	5924427	0	1	10615	3	0	next	incorrect	676

26	340	Response	1	5934939	10512	1

26	341	Picture	MorphF2_03_nom.jpg	5935042	0	2	19640	3	0	next	hit	678

26	341	Response	2	5954619	19577	1

26	342	Picture	MorphM2_00_orig.jpg	5954682	0	1	7962	2	0	next	incorrect	680

26	342	Response	1	5962538	7856	1

26	343	Picture	MorphF10_01_noe.jpg	5962644	0	1	14199	2	0	next	incorrect	682

26	343	Response	1	5976698	14054	1

26	344	Picture	MorphM6_01_noe.jpg	5976843	0	1	17250	3	0	next	incorrect	684

26	344	Response	1	5994058	17215	1

26	345	Picture	MorphM9_05_orig.jpg	5994093	0	2	7299	3	0	next	incorrect	686

26	345	Response	1	6001258	7165	1

26	346	Picture	MorphM8_02_nom.jpg	6001392	0	1	11677	2	0	next	incorrect	688

26	346	Response	1	6012938	11546	1

26	347	Picture	MorphM4_10_orig.jpg	6013069	0	1	5553	156	0	next	hit	690

26	347	Response	2	6018618	5549	1

26	348	Picture	MorphM5_10_orig.jpg	6018622	0	155	7319	156	0	next	hit	692

26	348	Response	2	6025818	7196	1

26	349	Picture	MorphF10_05_noe.jpg	6025941	0	1	9555	2	0	next	incorrect	694

26	349	Response	1	6035418	9477	1

26	350	Picture	MorphF1_00_noe.jpg	6035496	0	1	18165	149	0	next	hit	696

26	350	Response	2	6053658	18162	1

26	351	Picture	MorphM5_09_orig.jpg	6053661	0	148	17000	149	0	next	hit	698

26	351	Response	2	6070618	16957	1

26	352	Picture	MorphM10_01_noe.jpg	6070661	0	1	10200	152	0	next	incorrect	700

26	352	Response	1	6080858	10197	1

26	353	Picture	MorphM7_00_orig.jpg	6080861	0	151	9174	152	0	next	incorrect	702

26	353	Response	1	6089898	9037	1

26	354	Picture	MorphM9_08_noe.jpg	6090035	0	1	12075	2	0	next	incorrect	704

26	354	Response	1	6101978	11943	1

26	355	Picture	MorphF2_01_noe.jpg	6102110	0	1	16986	2	0	next	incorrect	706

26	355	Response	1	6119018	16908	1

26	356	Picture	MorphF7_02_orig.jpg	6119096	0	1	11014	2	0	next	incorrect	708

26	356	Response	1	6130057	10961	1

26	357	Picture	MorphM3_04_nom.jpg	6130110	0	1	16431	158	0	next	incorrect	710

26	357	Response	1	6146537	16427	1

26	358	Picture	MorphF1_09_noe.jpg	6146541	0	157	17540	158	0	next	hit	712

26	358	Response	2	6163977	17436	1

26	359	Picture	MorphF5_10_nom.jpg	6164081	0	1	7962	2	0	next	hit	714

26	359	Response	2	6171977	7896	1

26	360	Picture	MorphM6_03_noe.jpg	6172043	0	1	11279	2	0	next	incorrect	716

26	360	Response	1	6183177	11134	1

26	361	Picture	MorphF10_10_orig.jpg	6183322	0	1	10351	2	0	next	hit	718

26	361	Response	2	6193577	10255	1

26	362	Picture	MorphF6_05_noe.jpg	6193673	0	1	22824	2	0	next	incorrect	720

26	362	Response	1	6216377	22704	1

26	363	Picture	MorphF7_09_orig.jpg	6216497	0	1	9156	2	0	next	hit	722

26	363	Response	2	6225577	9080	1

26	364	Picture	MorphM3_00_nom.jpg	6225653	0	1	16853	2	0	next	incorrect	724

26	364	Response	1	6242457	16804	1

26	365	Picture	MorphF7_05_orig.jpg	6242506	0	1	7166	2	0	next	hit	726

26	365	Response	2	6249577	7071	1

26	366	Picture	MorphM6_10_orig.jpg	6249672	0	1	8492	2	0	next	hit	728

26	366	Response	2	6258057	8385	1

26	367	Picture	MorphM9_02_nom.jpg	6258164	0	1	8228	2	0	next	incorrect	730

26	367	Response	1	6266297	8133	1

26	368	Picture	MorphF5_04_nom.jpg	6266392	0	1	7696	2	0	next	incorrect	732

26	368	Response	1	6274056	7664	1

26	369	Picture	MorphF7_04_noe.jpg	6274088	0	1	19374	2	0	next	incorrect	734

26	369	Response	1	6293336	19248	1

26	370	Picture	MorphF4_10_noe.jpg	6293462	0	1	19109	2	0	next	hit	736

26	370	Response	2	6312536	19074	1

26	371	Picture	MorphM10_08_noe.jpg	6312571	0	1	8493	2	0	next	hit	738

26	371	Response	2	6320936	8365	1

26	372	Picture	MorphF10_00_orig.jpg	6321064	0	1	8227	2	0	next	incorrect	740

26	372	Response	1	6329256	8192	1

26	373	Picture	MorphF3_02_orig.jpg	6329291	0	1	14464	2	0	next	incorrect	742

26	373	Response	1	6343656	14365	1

26	374	Picture	MorphM3_05_nom.jpg	6343755	0	1	20170	2	0	next	incorrect	744

26	374	Response	1	6363896	20141	1

26	375	Picture	MorphM5_03_orig.jpg	6363925	0	1	13403	2	0	next	incorrect	746

26	375	Response	1	6377256	13331	1

26	376	Picture	MorphM3_04_orig.jpg	6377328	0	1	12872	2	0	next	incorrect	748

26	376	Response	1	6390136	12808	1

26	377	Picture	MorphF10_00_noe.jpg	6390200	0	1	8227	2	0	next	incorrect	750

26	377	Response	1	6398376	8176	1

26	378	Picture	MorphM8_00_orig.jpg	6398427	0	1	7697	2	0	next	incorrect	752

26	378	Response	1	6406056	7629	1

26	379	Picture	MorphF3_04_noe.jpg	6406124	0	1	12606	2	0	next	hit	754

26	379	Response	2	6418696	12572	1

26	380	Picture	MorphM10_09_nom.jpg	6418730	0	1	6104	2	0	next	hit	756

26	380	Response	2	6424776	6046	1

26	381	Picture	MorphF1_10_orig.jpg	6424834	0	1	7945	152	0	next	hit	758

26	381	Response	2	6432776	7942	1

26	382	Picture	MorphM6_09_noe.jpg	6432779	0	151	10102	152	0	next	incorrect	760

26	382	Response	1	6442775	9996	1

26	383	Picture	MorphM8_03_nom.jpg	6442881	0	1	21365	2	0	next	hit	762

26	383	Response	2	6464216	21335	1

26	384	Picture	MorphF9_01_orig.jpg	6464246	0	1	9819	2	0	next	incorrect	764

26	384	Response	1	6473975	9729	1

26	385	Picture	MorphM7_08_nom.jpg	6474065	0	1	9157	2	0	next	hit	766

26	385	Response	2	6483175	9110	1

26	386	Picture	MorphF1_00_nom.jpg	6483222	0	1	8625	2	0	next	incorrect	768

26	386	Response	1	6491815	8593	1

26	387	Picture	MorphM5_09_nom.jpg	6491847	0	1	10351	2	0	next	hit	770

26	387	Response	2	6502135	10288	1

26	388	Picture	MorphM9_00_nom.jpg	6502198	0	1	34767	2	0	next	incorrect	772

26	388	Response	1	6536855	34657	1

26	389	Picture	MorphF10_04_noe.jpg	6536965	0	1	9952	2	0	next	incorrect	774

26	389	Response	1	6546775	9810	1

26	390	Picture	MorphM9_08_nom.jpg	6546917	0	1	21221	146	0	next	hit	776

26	390	Response	2	6568135	21218	1

26	391	Picture	MorphF9_08_orig.jpg	6568138	0	145	6779	146	0	next	hit	778

26	391	Response	2	6574855	6717	1

26	392	Picture	MorphM10_01_orig.jpg	6574917	0	1	9819	2	0	next	incorrect	780

26	392	Response	1	6584695	9778	1

26	393	Picture	MorphM8_10_noe.jpg	6584736	0	1	50957	2	0	next	incorrect	782

26	393	Response	1	6635574	50838	1

26	394	Picture	MorphF2_05_nom.jpg	6635693	0	1	27336	2	0	next	incorrect	784

26	394	Response	1	6662934	27241	1

26	395	Picture	MorphF9_04_orig.jpg	6663029	0	1	17250	2	0	next	hit	786

26	395	Response	2	6680214	17185	1

26	396	Picture	MorphM1_06_nom.jpg	6680279	0	1	10484	2	0	next	incorrect	788

26	396	Response	1	6690694	10415	1

26	397	Picture	MorphF8_10_noe.jpg	6690763	0	1	14198	2	0	next	hit	790

26	397	Response	2	6704854	14091	1

26	398	Picture	MorphM6_10_noe.jpg	6704961	0	1	8759	2	0	next	incorrect	792

26	398	Response	1	6713574	8613	1

26	399	Picture	MorphM2_04_orig.jpg	6713720	0	1	10217	2	0	next	incorrect	794

26	399	Response	1	6723894	10174	1

26	400	Picture	MorphF10_03_nom.jpg	6723937	0	1	18844	2	0	next	hit	796

26	400	Response	2	6742694	18757	1

26	401	Picture	MorphF5_05_orig.jpg	6742781	0	1	8890	2	0	next	incorrect	798

26	401	Response	1	6751574	8793	1

26	402	Picture	MorphM1_10_orig.jpg	6751671	0	1	6901	2	0	next	hit	800

26	402	Response	2	6758534	6863	1

26	403	Picture	MorphF8_02_noe.jpg	6758572	0	1	9023	2	0	next	incorrect	802

26	403	Response	1	6767493	8921	1

26	404	Picture	MorphF10_04_orig.jpg	6767595	0	1	16322	2	0	next	incorrect	804

26	404	Response	1	6783813	16218	1

26	405	Picture	MorphM10_03_noe.jpg	6783917	0	1	8228	2	0	next	incorrect	806

26	405	Response	1	6792053	8136	1

26	406	Picture	MorphM2_09_orig.jpg	6792145	0	1	11014	2	0	next	hit	808

26	406	Response	2	6803093	10948	1

26	407	Picture	MorphM9_07_nom.jpg	6803159	0	1	8339	155	0	next	hit	810

26	407	Response	2	6811493	8334	1

26	408	Picture	MorphM10_08_nom.jpg	6811498	0	154	9177	155	0	next	hit	812

26	408	Response	2	6820613	9115	1

26	409	Picture	MorphM1_06_orig.jpg	6820675	0	1	11279	2	0	next	incorrect	814

26	409	Response	1	6831813	11138	1

26	410	Picture	MorphM3_01_orig.jpg	6831954	0	1	13783	153	0	next	incorrect	816

26	410	Response	1	6845733	13779	1

26	411	Picture	MorphF3_06_orig.jpg	6845737	0	152	10079	310	0	next	hit	818

26	411	Response	2	6855813	10076	1

26	412	Picture	MorphF1_07_noe.jpg	6855816	0	158	22450	159	0	next	incorrect	820

26	412	Response	1	6878213	22397	1

26	413	Picture	MorphM1_00_noe.jpg	6878266	0	1	12739	2	0	next	hit	822

26	413	Response	2	6890933	12667	1

26	414	Picture	MorphF7_00_noe.jpg	6891005	0	1	9820	2	0	next	incorrect	824

26	414	Response	1	6900773	9768	1

26	415	Picture	MorphM7_01_orig.jpg	6900825	0	1	9554	2	0	next	incorrect	826

26	415	Response	1	6910293	9468	1

26	416	Picture	MorphM1_10_noe.jpg	6910379	0	1	9277	147	0	next	hit	828

26	416	Response	2	6919653	9274	1

26	417	Picture	MorphF7_03_nom.jpg	6919656	0	146	11690	147	0	next	incorrect	830

26	417	Response	1	6931253	11597	1

26	418	Picture	MorphF8_08_orig.jpg	6931346	0	1	8094	2	0	next	hit	832

26	418	Response	2	6939332	7986	1

26	419	Picture	MorphF1_03_orig.jpg	6939440	0	1	10085	3	0	next	incorrect	834

26	419	Response	1	6949492	10052	1

26	420	Picture	MorphM7_03_nom.jpg	6949525	0	2	27336	4	0	next	incorrect	836

26	420	Response	1	6976772	27247	1

26	421	Picture	MorphM4_00_noe.jpg	6976861	0	2	7564	3	0	next	hit	838

26	421	Response	2	6984372	7511	1

26	422	Picture	MorphM1_04_noe.jpg	6984425	0	1	11280	2	0	next	hit	840

26	422	Response	2	6995652	11227	1

26	423	Picture	MorphF8_02_orig.jpg	6995705	0	1	11279	2	0	next	incorrect	842

26	423	Response	1	7006932	11227	1

26	424	Picture	MorphM2_01_nom.jpg	7006984	0	1	9289	2	0	next	incorrect	844

26	424	Response	1	7016212	9228	1

26	425	Picture	MorphF3_03_orig.jpg	7016273	0	1	8227	2	0	next	incorrect	846

26	425	Response	1	7024372	8099	1

26	426	Picture	MorphM2_06_noe.jpg	7024500	0	1	10196	157	0	next	hit	848

26	426	Response	2	7034692	10192	1

26	427	Picture	MorphF9_01_noe.jpg	7034696	0	156	11832	157	0	next	incorrect	850

26	427	Response	1	7046452	11756	1

26	428	Picture	MorphM2_09_nom.jpg	7046528	0	1	8360	2	0	next	hit	852

26	428	Response	2	7054772	8244	1

26	429	Picture	MorphM9_04_nom.jpg	7054888	0	1	8891	2	0	next	incorrect	854

26	429	Response	1	7063652	8764	1

26	430	Picture	MorphM10_10_noe.jpg	7063779	0	1	7033	2	0	next	hit	856

26	430	Response	2	7070692	6913	1

26	431	Picture	MorphF8_05_nom.jpg	7070812	0	1	14995	2	0	next	incorrect	858

26	431	Response	1	7085732	14920	1

26	432	Picture	MorphF4_05_noe.jpg	7085807	0	1	13403	2	0	next	incorrect	860

26	432	Response	1	7099171	13364	1

26	433	Picture	MorphF2_04_orig.jpg	7099210	0	1	9820	2	0	next	incorrect	862

26	433	Response	1	7108932	9722	1

26	434	Picture	MorphM3_10_orig.jpg	7109030	0	1	10748	2	0	next	hit	864

26	434	Response	2	7119731	10701	1

26	435	Picture	MorphF4_08_orig.jpg	7119778	0	1	12474	2	0	next	hit	866

26	435	Response	2	7132211	12433	1

26	436	Picture	MorphM4_02_nom.jpg	7132252	0	1	15128	2	0	next	incorrect	868

26	436	Response	1	7147251	14999	1

26	437	Picture	MorphF7_04_nom.jpg	7147380	0	1	19772	2	0	next	hit	870

26	437	Response	2	7167091	19711	1

26	438	Picture	MorphM4_06_nom.jpg	7167152	0	1	11810	2	0	next	incorrect	872

26	438	Response	1	7178851	11699	1

26	439	Picture	MorphF1_04_orig.jpg	7178962	0	1	14199	2	0	next	incorrect	874

26	439	Response	1	7193091	14129	1

26	440	Picture	MorphM5_05_orig.jpg	7193161	0	1	18047	2	0	next	hit	876

26	440	Response	2	7211171	18010	1

26	441	Picture	MorphM8_04_orig.jpg	7211208	0	1	14046	155	0	next	incorrect	878

26	441	Response	1	7225251	14043	1

26	442	Picture	MorphM5_00_orig.jpg	7225254	0	154	15147	155	0	next	hit	880

26	442	Response	2	7240371	15117	1

26	443	Picture	MorphF4_06_orig.jpg	7240401	0	1	34104	2	0	next	hit	882

26	443	Response	2	7274370	33969	1

26	444	Picture	MorphM6_00_orig.jpg	7274505	0	1	8758	2	0	next	incorrect	884

26	444	Response	1	7283250	8745	1

26	445	Picture	PAUSE	7283263	0	1	600065	2	0	600000	miss	0

26	446	Picture	MorphF4_01_noe.jpg	7883328	0	1	18976	2	0	next	incorrect	887

26	446	Response	1	7902207	18879	1

26	447	Picture	MorphF9_02_nom.jpg	7902304	0	1	17781	2	0	next	incorrect	889

26	447	Response	1	7919966	17662	1

26	448	Picture	MorphM7_06_noe.jpg	7920085	0	1	8605	155	0	next	hit	891

26	448	Response	2	7928686	8601	1

26	449	Picture	MorphF4_05_orig.jpg	7928690	0	154	20456	155	0	next	incorrect	893

26	449	Response	1	7949006	20316	1

26	450	Picture	MorphM4_07_orig.jpg	7949146	0	1	8228	2	0	next	hit	895

26	450	Response	2	7957246	8100	1

26	451	Picture	MorphF4_09_nom.jpg	7957374	0	1	6900	2	0	next	hit	897

26	451	Response	2	7964206	6832	1

26	452	Picture	MorphM9_01_nom.jpg	7964274	0	1	6635	2	0	next	incorrect	899

26	452	Response	1	7970846	6572	1

26	453	Picture	MorphF3_01_nom.jpg	7970909	0	1	8493	2	0	next	incorrect	901

26	453	Response	1	7979325	8416	2

26	454	Picture	MorphM4_05_orig.jpg	7979402	0	1	9819	2	0	next	hit	903

26	454	Response	2	7989166	9764	1

26	455	Picture	MorphF7_04_orig.jpg	7989221	0	1	8626	2	0	next	incorrect	905

26	455	Response	1	7997806	8585	1

26	456	Picture	MorphM3_04_noe.jpg	7997847	0	1	11146	2	0	next	incorrect	907

26	456	Response	1	8008926	11079	1

26	457	Picture	MorphM7_07_noe.jpg	8008993	0	1	10882	2	0	next	incorrect	909

26	457	Response	1	8019806	10813	1

26	458	Picture	MorphF8_06_noe.jpg	8019875	0	1	7165	3	0	next	incorrect	911

26	458	Response	1	8026926	7051	1

26	459	Picture	MorphM1_08_noe.jpg	8027040	0	2	6635	3	0	next	hit	913

26	459	Response	2	8033566	6526	1

26	460	Picture	MorphF4_07_orig.jpg	8033675	0	1	10086	2	0	next	hit	915

26	460	Response	2	8043646	9971	1

26	461	Picture	MorphM1_01_noe.jpg	8043761	0	1	7298	2	0	next	hit	917

26	461	Response	2	8050926	7165	1

26	462	Picture	MorphF1_06_orig.jpg	8051059	0	1	15260	2	0	next	hit	919

26	462	Response	2	8066286	15227	1

26	463	Picture	MorphM8_10_nom.jpg	8066319	0	1	8360	2	0	next	hit	921

26	463	Response	2	8074605	8286	1

26	464	Picture	MorphM4_01_noe.jpg	8074679	0	1	10218	2	0	next	incorrect	923

26	464	Response	1	8084765	10086	1

26	465	Picture	MorphM1_04_nom.jpg	8084897	0	1	8891	2	0	next	incorrect	925

26	465	Response	1	8093725	8828	1

26	466	Picture	MorphF9_00_orig.jpg	8093788	0	1	8227	2	0	next	incorrect	927

26	466	Response	1	8101885	8097	1

26	467	Picture	MorphF6_06_noe.jpg	8102015	0	1	15261	2	0	next	hit	929

26	467	Response	2	8117245	15230	1

26	468	Picture	MorphM3_09_orig.jpg	8117276	0	1	14331	2	0	next	hit	931

26	468	Response	2	8131565	14289	1

26	469	Picture	MorphM7_09_nom.jpg	8131607	0	1	8626	2	0	next	hit	933

26	469	Response	2	8140125	8518	1

26	470	Picture	MorphM1_02_nom.jpg	8140233	0	1	11544	2	0	next	incorrect	935

26	470	Response	1	8151725	11492	1

26	471	Picture	MorphF8_07_nom.jpg	8151777	0	1	16721	2	0	next	hit	937

26	471	Response	2	8168365	16588	1

26	472	Picture	MorphM6_02_noe.jpg	8168498	0	1	33705	2	0	next	incorrect	939

26	472	Response	1	8202125	33627	1

26	473	Picture	MorphM7_08_noe.jpg	8202203	0	1	12208	2	0	next	incorrect	941

26	473	Response	1	8214365	12162	1

26	474	Picture	MorphF4_04_nom.jpg	8214411	0	1	21365	2	0	next	incorrect	943

26	474	Response	1	8235725	21314	1

26	475	Picture	MorphF6_05_nom.jpg	8235776	0	1	7696	2	0	next	hit	945

26	475	Response	2	8243404	7628	1

26	476	Picture	MorphM5_10_noe.jpg	8243472	0	1	9157	2	0	next	hit	947

26	476	Response	2	8252524	9052	1

26	477	Picture	MorphF6_08_nom.jpg	8252629	0	1	8094	2	0	next	hit	949

26	477	Response	2	8260684	8055	1

26	478	Picture	MorphF2_07_noe.jpg	8260723	0	1	21763	2	0	next	incorrect	951

26	478	Response	1	8282444	21721	1

26	479	Picture	MorphM10_09_orig.jpg	8282486	0	1	20701	2	0	next	hit	953

26	479	Response	2	8303084	20598	2

26	480	Picture	MorphF5_03_orig.jpg	8303187	0	1	8095	2	0	next	incorrect	955

26	480	Response	1	8311164	7977	1

26	481	Picture	MorphM2_06_nom.jpg	8311282	0	1	11279	2	0	next	hit	957

26	481	Response	2	8322444	11162	1

26	482	Picture	MorphM4_08_nom.jpg	8322561	0	1	24927	155	0	next	hit	959

26	482	Response	2	8347484	24923	1

26	483	Picture	MorphF2_06_orig.jpg	8347488	0	154	6523	155	0	next	hit	961

26	483	Response	2	8353964	6476	1

26	484	Picture	MorphF1_05_noe.jpg	8354011	0	1	11677	2	0	next	hit	963

26	484	Response	2	8365564	11553	1

26	485	Picture	MorphF6_09_orig.jpg	8365688	0	1	8227	2	0	next	hit	965

26	485	Response	2	8373884	8196	1

26	486	Picture	MorphM1_01_orig.jpg	8373915	0	1	6612	158	0	next	incorrect	967

26	486	Response	1	8380524	6609	1

26	487	Picture	MorphM2_07_orig.jpg	8380527	0	157	10772	158	0	next	hit	969

26	487	Response	2	8391164	10637	1

26	488	Picture	MorphF7_03_orig.jpg	8391299	0	1	7548	151	0	next	incorrect	971

26	488	Response	1	8398843	7544	1

26	489	Picture	MorphM2_00_noe.jpg	8398847	0	150	10234	151	0	next	incorrect	973

26	489	Response	1	8409003	10156	1

26	490	Picture	MorphF7_05_noe.jpg	8409081	0	1	6486	151	0	next	incorrect	975

26	490	Response	1	8415563	6482	1

26	491	Picture	MorphM4_06_noe.jpg	8415567	0	150	14878	151	0	next	hit	977

26	491	Response	2	8430363	14796	1

26	492	Picture	MorphM6_10_nom.jpg	8430445	0	1	7697	2	0	next	hit	979

26	492	Response	2	8438043	7598	1

26	493	Picture	MorphF5_00_noe.jpg	8438142	0	1	22028	2	0	next	incorrect	981

26	493	Response	1	8460123	21981	1

26	494	Picture	MorphM2_05_orig.jpg	8460170	0	1	21877	153	0	next	incorrect	983

26	494	Response	1	8482043	21873	1

26	495	Picture	MorphF3_08_noe.jpg	8482047	0	152	11563	153	0	next	hit	985

26	495	Response	2	8493483	11436	1

26	496	Picture	MorphM9_10_noe.jpg	8493610	0	1	10881	2	0	next	hit	987

26	496	Response	2	8504363	10753	1

26	497	Picture	MorphF2_09_nom.jpg	8504491	0	1	10881	2	0	next	hit	989

26	497	Response	2	8515323	10832	1

26	498	Picture	MorphF4_06_noe.jpg	8515372	0	1	10484	2	0	next	hit	991

26	498	Response	2	8525803	10431	1

26	499	Picture	MorphM7_00_noe.jpg	8525856	0	1	8625	2	0	next	incorrect	993

26	499	Response	1	8534443	8587	1

26	500	Picture	MorphM3_08_orig.jpg	8534481	0	1	14730	2	0	next	hit	995

26	500	Response	2	8549163	14682	1

26	501	Picture	MorphF5_01_noe.jpg	8549211	0	1	11544	2	0	next	incorrect	997

26	501	Response	1	8560683	11472	1

26	502	Picture	MorphM8_00_nom.jpg	8560755	0	1	16971	150	0	next	incorrect	999

26	502	Response	1	8577722	16967	1

26	503	Picture	MorphF3_10_nom.jpg	8577726	0	149	17000	150	0	next	hit	1001

26	503	Response	2	8594602	16876	1

26	504	Picture	MorphM10_02_orig.jpg	8594726	0	1	9289	2	0	next	incorrect	1003

26	504	Response	1	8603882	9156	1

26	505	Picture	MorphF2_10_orig.jpg	8604015	0	1	11810	3	0	next	hit	1005

26	505	Response	2	8615722	11707	1

26	506	Picture	MorphF8_06_nom.jpg	8615825	0	2	42597	3	0	next	incorrect	1007

26	506	Response	1	8658362	42537	1

26	507	Picture	MorphM5_06_noe.jpg	8658422	0	1	9156	2	0	next	hit	1009

26	507	Response	2	8667482	9060	1

26	508	Picture	MorphF6_09_nom.jpg	8667578	0	1	8867	159	0	next	hit	1011

26	508	Response	2	8676442	8864	1

26	509	Picture	MorphF1_04_noe.jpg	8676445	0	158	11171	159	0	next	hit	1013

26	509	Response	2	8687562	11117	1

26	510	Picture	MorphF2_05_orig.jpg	8687616	0	1	20568	2	0	next	incorrect	1015

26	510	Response	1	8708122	20506	1

26	511	Picture	MorphF5_06_noe.jpg	8708184	0	1	10749	2	0	next	hit	1017

26	511	Response	2	8718842	10658	1

26	512	Picture	MorphF9_05_noe.jpg	8718933	0	1	16587	2	0	next	incorrect	1019

26	512	Response	1	8735481	16548	1

26	513	Picture	MorphF8_04_noe.jpg	8735520	0	1	7298	2	0	next	incorrect	1021

26	513	Response	1	8742681	7161	1

26	514	Picture	MorphM8_02_orig.jpg	8742818	0	1	7830	2	0	next	incorrect	1023

26	514	Response	1	8750601	7783	1

26	515	Picture	MorphF7_01_nom.jpg	8750648	0	1	9288	3	0	next	incorrect	1025

26	515	Response	1	8759801	9153	1

26	516	Picture	MorphF1_09_nom.jpg	8759936	0	2	13138	3	0	next	hit	1027

26	516	Response	2	8773001	13065	1

26	517	Picture	MorphF5_09_orig.jpg	8773074	0	1	8360	2	0	next	hit	1029

26	517	Response	2	8781401	8327	1

26	518	Picture	MorphF10_07_noe.jpg	8781434	0	1	11677	2	0	next	hit	1031

26	518	Response	2	8793081	11647	1

26	519	Picture	MorphM1_01_nom.jpg	8793111	0	1	16322	2	0	next	incorrect	1033

26	519	Response	1	8809321	16210	1

26	520	Picture	MorphM7_04_orig.jpg	8809433	0	1	18578	2	0	next	hit	1035

26	520	Response	2	8827881	18448	1

26	521	Picture	MorphM5_05_noe.jpg	8828011	0	1	10194	159	0	next	hit	1037

26	521	Response	2	8838201	10190	1

26	522	Picture	MorphF7_05_nom.jpg	8838205	0	158	14090	159	0	next	hit	1039

26	522	Response	2	8852201	13996	1

26	523	Picture	MorphM1_05_nom.jpg	8852295	0	1	14309	157	0	next	incorrect	1041

26	523	Response	1	8866601	14306	1

26	524	Picture	MorphM4_01_orig.jpg	8866604	0	156	11434	158	0	next	incorrect	1043

26	524	Response	1	8877961	11357	1

26	525	Picture	MorphM2_08_orig.jpg	8878038	0	2	20303	3	0	next	hit	1045

26	525	Response	2	8898280	20242	1

26	526	Picture	MorphM6_08_nom.jpg	8898341	0	1	18180	2	0	next	hit	1047

26	526	Response	2	8916441	18100	1

26	527	Picture	MorphF7_06_orig.jpg	8916521	0	1	9024	2	0	next	incorrect	1049

26	527	Response	1	8925480	8959	1

26	528	Picture	MorphM3_00_orig.jpg	8925545	0	1	9819	2	0	next	incorrect	1051

26	528	Response	1	8935320	9775	1

26	529	Picture	MorphF1_02_orig.jpg	8935364	0	1	8493	2	0	next	incorrect	1053

26	529	Response	1	8943720	8356	1

26	530	Picture	MorphF9_00_nom.jpg	8943857	0	1	23886	2	0	next	incorrect	1055

26	530	Response	1	8967640	23783	1

26	531	Picture	MorphM9_02_noe.jpg	8967743	0	1	18445	2	0	next	incorrect	1057

26	531	Response	1	8986120	18377	1

26	532	Picture	MorphM10_04_noe.jpg	8986188	0	1	11147	2	0	next	hit	1059

26	532	Response	2	8997240	11052	1

26	533	Picture	MorphF8_02_nom.jpg	8997335	0	1	17781	2	0	next	incorrect	1061

26	533	Response	1	9015080	17745	1

26	534	Picture	MorphM2_04_noe.jpg	9015116	0	1	11280	2	0	next	incorrect	1063

26	534	Response	1	9026360	11244	1

26	535	Picture	MorphF7_08_noe.jpg	9026396	0	1	9156	2	0	next	incorrect	1065

26	535	Response	1	9035480	9084	1

26	536	Picture	MorphM10_05_nom.jpg	9035552	0	1	13403	2	0	next	hit	1067

26	536	Response	2	9048839	13287	1

26	537	Picture	MorphM5_06_nom.jpg	9048955	0	1	16587	2	0	next	hit	1069

26	537	Response	2	9065399	16444	1

26	538	Picture	MorphF9_10_nom.jpg	9065542	0	1	7166	2	0	next	hit	1071

26	538	Response	2	9072599	7057	1

26	539	Picture	MorphM9_01_orig.jpg	9072708	0	1	8891	2	0	next	incorrect	1073

26	539	Response	1	9081479	8771	1

26	540	Picture	MorphM2_03_noe.jpg	9081599	0	1	34103	2	0	next	hit	1075

26	540	Response	2	9115639	34040	1

26	541	Picture	MorphF1_03_nom.jpg	9115702	0	1	17516	3	0	next	incorrect	1077

26	541	Response	1	9133079	17377	1

26	542	Picture	MorphF4_08_noe.jpg	9133218	0	2	7697	3	0	next	hit	1079

26	542	Response	2	9140839	7621	1

26	543	Picture	MorphM2_04_nom.jpg	9140915	0	1	16587	2	0	next	incorrect	1081

26	543	Response	1	9157399	16484	1

26	544	Picture	MorphF10_07_orig.jpg	9157502	0	1	6901	2	0	next	hit	1083

26	544	Response	2	9164279	6777	1

26	545	Picture	MorphF4_02_nom.jpg	9164403	0	1	22028	2	0	next	incorrect	1085

26	545	Response	1	9186359	21956	1

26	546	Picture	MorphF9_02_orig.jpg	9186431	0	1	28265	2	0	next	incorrect	1087

26	546	Response	1	9214599	28168	1

26	547	Picture	MorphM5_01_noe.jpg	9214696	0	1	18577	2	0	next	hit	1089

26	547	Response	2	9233158	18462	1

26	548	Picture	MorphM1_09_noe.jpg	9233273	0	1	20701	3	0	next	hit	1091

26	548	Response	2	9253878	20605	1

26	549	Picture	MorphF1_05_orig.jpg	9253974	0	2	25188	161	0	next	incorrect	1093

26	549	Response	1	9279158	25184	1

26	550	Picture	MorphF4_03_noe.jpg	9279162	0	159	14224	160	0	next	incorrect	1095

26	550	Response	1	9293318	14156	1

26	551	Picture	MorphM9_00_noe.jpg	9293386	0	1	7431	2	0	next	incorrect	1097

26	551	Response	1	9300678	7292	1

26	552	Picture	MorphF4_03_nom.jpg	9300817	0	1	10749	2	0	next	incorrect	1099

26	552	Response	1	9311478	10661	1

26	553	Picture	MorphF3_01_orig.jpg	9311566	0	1	8625	2	0	next	incorrect	1101

26	553	Response	1	9320118	8552	1

26	554	Picture	MorphF1_10_noe.jpg	9320191	0	1	9289	2	0	next	hit	1103

26	554	Response	2	9329398	9207	1

26	555	Picture	MorphM1_05_orig.jpg	9329480	0	1	10218	2	0	next	incorrect	1105

26	555	Response	1	9339558	10078	1

26	556	Picture	MorphF7_09_nom.jpg	9339698	0	1	6768	2	0	next	hit	1107

26	556	Response	2	9346358	6660	1

26	557	Picture	MorphF10_09_nom.jpg	9346466	0	1	5440	2	0	next	hit	1109

26	557	Response	2	9351878	5412	1

26	558	Picture	MorphM7_00_nom.jpg	9351906	0	1	15393	2	0	next	hit	1111

26	558	Response	2	9367158	15252	1

26	559	Picture	MorphM4_03_orig.jpg	9367299	0	1	12582	159	0	next	incorrect	1113

26	559	Response	1	9379877	12578	1

26	560	Picture	MorphM10_03_nom.jpg	9379881	0	158	9579	159	0	next	incorrect	1115

26	560	Response	1	9389398	9517	1

26	561	Picture	MorphF9_03_orig.jpg	9389460	0	1	8227	2	0	next	incorrect	1117

26	561	Response	1	9397557	8097	1

26	562	Picture	MorphM5_01_orig.jpg	9397687	0	1	14730	2	0	next	incorrect	1119

26	562	Response	1	9412277	14590	1

26	563	Picture	MorphF8_01_orig.jpg	9412417	0	1	38881	2	0	next	incorrect	1121

26	563	Response	1	9451157	38740	1

26	564	Picture	MorphM5_05_nom.jpg	9451298	0	1	10085	2	0	next	hit	1123

26	564	Response	2	9461317	10019	1

26	565	Picture	MorphM9_10_orig.jpg	9461383	0	1	8493	2	0	next	hit	1125

26	565	Response	2	9469797	8414	1

26	566	Picture	MorphM5_00_noe.jpg	9469876	0	1	11925	152	0	next	hit	1127

26	566	Response	2	9481797	11921	1

26	567	Picture	MorphM1_00_nom.jpg	9481801	0	151	9704	153	0	next	incorrect	1129

26	567	Response	1	9491396	9595	2

26	568	Picture	MorphF1_00_orig.jpg	9491505	0	2	8891	3	0	next	incorrect	1131

26	568	Response	1	9500357	8852	1

26	569	Picture	MorphM10_00_orig.jpg	9500396	0	1	16588	2	0	next	incorrect	1133

26	569	Response	1	9516917	16521	1

26	570	Picture	MorphM2_07_nom.jpg	9516984	0	1	9819	2	0	next	hit	1135

26	570	Response	2	9526677	9693	1

26	571	Picture	MorphF3_10_noe.jpg	9526803	0	1	11545	2	0	next	hit	1137

26	571	Response	2	9538276	11473	1

26	572	Picture	MorphF2_06_noe.jpg	9538348	0	1	7962	2	0	next	incorrect	1139

26	572	Response	1	9546276	7928	1

26	573	Picture	MorphF4_10_orig.jpg	9546310	0	1	7810	154	0	next	hit	1141

26	573	Response	2	9554116	7806	1

26	574	Picture	MorphM6_07_nom.jpg	9554120	0	153	40625	154	0	next	hit	1143

26	574	Response	2	9594676	40556	1

26	575	Picture	MorphM2_03_nom.jpg	9594745	0	1	19374	2	0	next	incorrect	1145

26	575	Response	1	9614036	19291	1

26	576	Picture	MorphM6_01_nom.jpg	9614119	0	1	9156	3	0	next	incorrect	1147

26	576	Response	1	9623236	9117	1

26	577	Picture	MorphM1_00_orig.jpg	9623275	0	2	6901	3	0	next	incorrect	1149

26	577	Response	1	9630116	6841	1

26	578	Picture	MorphF6_09_noe.jpg	9630176	0	1	10881	2	0	next	hit	1151

26	578	Response	2	9640916	10740	1

26	579	Picture	MorphF3_02_nom.jpg	9641057	0	1	39014	2	0	next	incorrect	1153

26	579	Response	1	9680036	38979	1

26	580	Picture	MorphF4_06_nom.jpg	9680071	0	1	14048	152	0	next	hit	1155

26	580	Response	2	9694116	14045	1

26	581	Picture	MorphF6_10_nom.jpg	9694119	0	151	8510	152	0	next	hit	1157

26	581	Response	2	9702595	8476	1

26	582	Picture	MorphF9_04_nom.jpg	9702629	0	1	12341	2	0	next	incorrect	1159

26	582	Response	1	9714835	12206	1

26	583	Picture	MorphF5_06_nom.jpg	9714970	0	1	11147	2	0	next	hit	1161

26	583	Response	2	9726035	11065	1

26	584	Picture	MorphM10_08_orig.jpg	9726117	0	1	8758	2	0	next	hit	1163

26	584	Response	2	9734755	8638	1

26	585	Picture	MorphF2_04_noe.jpg	9734875	0	1	37023	2	0	next	hit	1165

26	585	Response	2	9771795	36920	1

26	586	Picture	MorphF5_09_noe.jpg	9771898	0	1	6502	3	0	next	hit	1167

26	586	Response	2	9778275	6377	1

26	587	Picture	MorphF9_08_nom.jpg	9778400	0	2	9555	3	0	next	hit	1169

26	587	Response	2	9787875	9475	1

26	588	Picture	MorphF7_09_noe.jpg	9787955	0	1	9289	2	0	next	hit	1171

26	588	Response	2	9797155	9200	1

26	589	Picture	MorphF5_10_noe.jpg	9797244	0	1	10218	2	0	next	hit	1173

26	589	Response	2	9807395	10151	1

26	590	Picture	MorphF2_07_nom.jpg	9807462	0	1	11544	2	0	next	hit	1175

26	590	Response	2	9818915	11453	1

26	591	Picture	MorphM6_00_nom.jpg	9819006	0	1	7564	2	0	next	incorrect	1177

26	591	Response	1	9826515	7509	1

26	592	Picture	MorphM2_02_orig.jpg	9826570	0	1	7033	2	0	next	incorrect	1179

26	592	Response	1	9833475	6905	1

26	593	Picture	MorphM6_04_orig.jpg	9833603	0	1	7829	2	0	next	incorrect	1181

26	593	Response	1	9841395	7792	1

26	594	Picture	MorphM8_01_nom.jpg	9841432	0	1	8493	2	0	next	hit	1183

26	594	Response	2	9849875	8443	1

26	595	Picture	MorphF4_02_noe.jpg	9849925	0	1	7962	2	0	next	incorrect	1185

26	595	Response	1	9857795	7870	1

26	596	Picture	MorphF5_08_nom.jpg	9857887	0	1	10616	2	0	next	hit	1187

26	596	Response	2	9868435	10548	1

26	597	Picture	MorphF3_06_nom.jpg	9868503	0	1	23886	2	0	next	hit	1189

26	597	Response	2	9892354	23851	1

26	598	Picture	MorphF8_10_nom.jpg	9892389	0	1	19241	2	0	next	hit	1191

26	598	Response	2	9911554	19165	1

26	599	Picture	MorphM6_02_nom.jpg	9911630	0	1	8758	2	0	next	incorrect	1193

26	599	Response	1	9920354	8724	1

26	600	Picture	MorphF2_08_orig.jpg	9920388	0	1	7431	2	0	next	hit	1195

26	600	Response	2	9927714	7326	1

26	601	Picture	MorphM8_07_orig.jpg	9927819	0	1	11014	2	0	next	hit	1197

26	601	Response	2	9938754	10935	1

26	602	Picture	MorphM7_10_nom.jpg	9938833	0	1	21630	2	0	next	hit	1199

26	602	Response	2	9960354	21521	1

26	603	Picture	MorphM1_04_orig.jpg	9960463	0	1	6503	2	0	next	incorrect	1201

26	603	Response	1	9966914	6451	1

26	604	Picture	MorphM10_00_nom.jpg	9966966	0	1	7165	2	0	next	incorrect	1203

26	604	Response	1	9974034	7068	1

26	605	Picture	MorphF8_07_orig.jpg	9974131	0	1	28398	2	0	next	incorrect	1205

26	605	Response	1	10002434	28303	1

26	606	Picture	MorphM4_05_noe.jpg	10002529	0	1	11268	146	0	next	hit	1207

26	606	Response	2	10013794	11265	1

26	607	Picture	MorphF10_05_nom.jpg	10013797	0	145	12220	146	0	next	incorrect	1209

26	607	Response	1	10025954	12157	1

26	608	Picture	MorphM7_01_noe.jpg	10026017	0	1	21221	145	0	next	incorrect	1211

26	608	Response	1	10047233	21216	1

26	609	Picture	MorphF9_10_noe.jpg	10047238	0	144	8769	145	0	next	incorrect	1213

26	609	Response	1	10055954	8716	1

26	610	Picture	MorphF4_07_nom.jpg	10056007	0	1	8227	2	0	next	incorrect	1215

26	610	Response	1	10064193	8186	1

26	611	Picture	MorphF8_00_noe.jpg	10064234	0	1	10483	2	0	next	incorrect	1217

26	611	Response	1	10074593	10359	1

26	612	Picture	MorphF10_06_noe.jpg	10074717	0	1	10881	2	0	next	incorrect	1219

26	612	Response	1	10085473	10756	1

26	613	Picture	MorphM8_03_noe.jpg	10085598	0	1	11399	148	0	next	incorrect	1221

26	613	Response	1	10096993	11395	1

26	614	Picture	MorphF5_04_noe.jpg	10096997	0	147	9966	148	0	next	incorrect	1223

26	614	Response	1	10106833	9836	1

26	615	Picture	MorphF3_03_noe.jpg	10106963	0	1	11412	2	0	next	hit	1225

26	615	Response	2	10118273	11310	1

26	616	Picture	MorphM3_02_noe.jpg	10118375	0	1	12739	2	0	next	hit	1227

26	616	Response	2	10131073	12698	1

26	617	Picture	MorphF8_03_noe.jpg	10131114	0	1	13270	2	0	next	hit	1229

26	617	Response	2	10144273	13159	1

26	618	Picture	MorphM1_08_orig.jpg	10144384	0	1	20436	2	0	next	hit	1231

26	618	Response	2	10164753	20369	1

26	619	Picture	MorphM8_07_nom.jpg	10164820	0	1	10748	2	0	next	hit	1233

26	619	Response	2	10175473	10653	1

26	620	Picture	MorphM5_07_nom.jpg	10175568	0	1	36360	2	0	next	incorrect	1235

26	620	Response	1	10211872	36304	1

26	621	Picture	MorphM4_02_orig.jpg	10211928	0	1	30108	149	0	next	incorrect	1237

26	621	Response	1	10242032	30104	1

26	622	Picture	MorphF8_00_orig.jpg	10242036	0	148	7313	149	0	next	incorrect	1239

26	622	Response	1	10249232	7196	1

26	623	Picture	MorphF3_02_noe.jpg	10249349	0	1	13137	2	0	next	incorrect	1241

26	623	Response	1	10262352	13003	1

26	624	Picture	MorphF2_10_noe.jpg	10262486	0	1	14332	2	0	next	incorrect	1243

26	624	Response	1	10276752	14266	1

26	625	Picture	MorphM7_05_noe.jpg	10276818	0	1	11279	2	0	next	hit	1245

26	625	Response	2	10287952	11134	1

26	626	Picture	MorphM6_01_orig.jpg	10288097	0	1	8360	2	0	next	incorrect	1247

26	626	Response	1	10296352	8255	1

26	627	Picture	MorphM4_08_noe.jpg	10296457	0	1	9820	2	0	next	hit	1249

26	627	Response	2	10306192	9735	1

26	628	Picture	MorphM6_05_noe.jpg	10306277	0	1	9023	2	0	next	incorrect	1251

26	628	Response	1	10315232	8955	1

26	629	Picture	MorphF9_07_noe.jpg	10315300	0	1	13403	2	0	next	incorrect	1253

26	629	Response	1	10328672	13372	1

26	630	Picture	MorphF2_02_orig.jpg	10328703	0	1	8094	2	0	next	incorrect	1255

26	630	Response	1	10336672	7969	1

26	631	Picture	MorphF9_04_noe.jpg	10336797	0	1	11280	2	0	next	incorrect	1257

26	631	Response	1	10348032	11235	1

26	632	Picture	MorphM9_09_orig.jpg	10348077	0	1	16322	2	0	next	hit	1259

26	632	Response	2	10364271	16194	1

26	633	Picture	MorphM6_06_nom.jpg	10364399	0	1	10616	2	0	next	incorrect	1261

26	633	Response	1	10374911	10512	1

26	634	Picture	MorphM4_04_orig.jpg	10375015	0	1	21762	2	0	next	incorrect	1263

26	634	Response	1	10396671	21656	1

26	635	Picture	MorphM10_06_nom.jpg	10396777	0	1	7018	150	0	next	hit	1265

26	635	Response	2	10403791	7014	1

26	636	Picture	MorphF9_09_nom.jpg	10403795	0	149	5589	150	0	next	hit	1267

26	636	Response	2	10409311	5516	1

26	637	Picture	MorphM9_07_orig.jpg	10409384	0	1	14862	2	0	next	hit	1269

26	637	Response	2	10424111	14727	1

26	638	Picture	MorphF9_06_nom.jpg	10424246	0	1	12989	150	0	next	incorrect	1271

26	638	Response	1	10437231	12985	1

26	639	Picture	MorphM4_09_noe.jpg	10437235	0	149	14612	150	0	next	hit	1273

26	639	Response	2	10451711	14476	1

26	640	Picture	MorphM5_04_noe.jpg	10451847	0	1	7948	149	0	next	hit	1275

26	640	Response	2	10459791	7944	1

26	641	Picture	MorphF9_09_orig.jpg	10459795	0	148	7313	149	0	next	hit	1277

26	641	Response	2	10466991	7196	1

26	642	Picture	MorphM4_03_noe.jpg	10467108	0	1	7298	2	0	next	hit	1279

26	642	Response	2	10474271	7163	1

26	643	Picture	MorphM10_06_noe.jpg	10474406	0	1	7431	2	0	next	hit	1281

26	643	Response	2	10481711	7305	1

26	644	Picture	MorphM7_07_orig.jpg	10481837	0	1	17649	2	0	next	hit	1283

26	644	Response	2	10499391	17554	1

26	645	Picture	MorphF6_10_orig.jpg	10499486	0	1	7431	2	0	next	hit	1285

26	645	Response	2	10506831	7345	1

26	646	Picture	MorphM5_04_nom.jpg	10506917	0	1	24284	2	0	next	incorrect	1287

26	646	Response	1	10531071	24154	1

26	647	Picture	MorphF8_03_nom.jpg	10531201	0	1	9024	2	0	next	incorrect	1289

26	647	Response	1	10540110	8909	1

26	648	Picture	MorphM9_00_orig.jpg	10540225	0	1	7298	2	0	next	incorrect	1291

26	648	Response	1	10547470	7245	1

26	649	Picture	MorphF3_03_nom.jpg	10547523	0	1	16322	2	0	next	incorrect	1293

26	649	Response	1	10563790	16267	1

26	650	Picture	MorphM9_02_orig.jpg	10563845	0	1	12589	152	0	next	incorrect	1295

26	650	Response	1	10576430	12585	1

26	651	Picture	MorphM8_06_orig.jpg	10576434	0	151	7449	152	0	next	hit	1297

26	651	Response	2	10583790	7356	1

26	652	Picture	MorphF3_01_noe.jpg	10583883	0	1	14199	2	0	next	hit	1299

26	652	Response	2	10598030	14147	1

26	653	Picture	MorphM8_06_nom.jpg	10598082	0	1	10483	2	0	next	hit	1301

26	653	Response	2	10608510	10428	1

26	654	Picture	MorphF6_01_nom.jpg	10608565	0	1	14331	2	0	next	incorrect	1303

26	654	Response	1	10622830	14265	1

26	655	Picture	MorphF8_10_orig.jpg	10622896	0	1	9422	2	0	next	hit	1305

26	655	Response	2	10632270	9374	1

26	656	Picture	MorphM5_09_noe.jpg	10632318	0	1	8625	2	0	next	hit	1307

26	656	Response	2	10640910	8592	1

26	657	Picture	MorphM6_08_noe.jpg	10640943	0	1	14464	2	0	next	incorrect	1309

26	657	Response	1	10655310	14367	1

26	658	Picture	MorphF7_02_noe.jpg	10655407	0	1	6635	2	0	next	incorrect	1311

26	658	Response	1	10661950	6543	1

26	659	Picture	MorphM5_07_orig.jpg	10662042	0	1	15128	2	0	next	hit	1313

26	659	Response	2	10677070	15028	1

26	660	Picture	MorphM9_06_nom.jpg	10677170	0	1	19640	2	0	next	incorrect	1315

26	660	Response	1	10696669	19499	1

26	661	Picture	MorphM1_02_noe.jpg	10696810	0	1	16454	2	0	next	hit	1317

26	661	Response	2	10713149	16339	1

26	662	Picture	MorphF2_09_noe.jpg	10713264	0	1	35696	2	0	next	incorrect	1319

26	662	Response	1	10748829	35565	1

26	663	Picture	MorphF9_02_noe.jpg	10748960	0	1	7033	2	0	next	incorrect	1321

26	663	Response	1	10755869	6909	1

26	664	Picture	MorphF7_08_orig.jpg	10755993	0	1	7033	2	0	next	hit	1323

26	664	Response	2	10762909	6916	1

26	665	Picture	MorphF3_05_noe.jpg	10763026	0	1	10882	2	0	next	hit	1325

26	665	Response	2	10773789	10763	1

26	666	Picture	end_ins	10773908	0	1	2665482	2	0	next	other	0

26	666	Response	3	13431623	2657715	1
