# Supplementary material for: Categorical Perception of Fear and Anger Expressions in Whole, Masked and Composite Faces
Source: PLoS One. 2015 Aug 11;10(8):e0134790. doi: 10.1371/journal.pone.0134790 (PMC4532458; doi:10.1371/journal.pone.0134790)
Supplement: S1 Dataset — (ZIP) [file pone.0134790.s001.zip › Exp1/25-Vp025_ParaMasked_pt2.log]

Scenario - 

Logfile written - 02/11/2014 12:49:02

Subject	Trial	Event Type	Code	Time	TTime	Uncertainty	Duration	Uncertainty	ReqTime	ReqDur	Stim Type	Pair Index

25	1	Response	3	29383	39250	1

25	2	Response	3	43382	13971	1

25	3	Picture	fix	43477	0	1	30123	2	0	30000	other	0

25	4	Picture	MorphF3_02_noe.jpg	73732	0	1	11280	2	0	next	hit	5

25	4	Response	2	84972	11240	1

25	5	Picture	MorphM1_06_noe.jpg	85012	0	1	26805	2	0	next	hit	7

25	5	Response	2	111772	26760	1

25	6	Picture	MorphF3_02_nom.jpg	111817	0	1	6635	2	0	next	incorrect	9

25	6	Response	1	118412	6595	1

25	7	Picture	MorphM1_07_nom.jpg	118452	0	1	10483	2	0	next	hit	11

25	7	Response	2	128892	10440	1

25	8	Picture	MorphF7_00_nom.jpg	128935	0	1	41535	2	0	next	incorrect	13

25	8	Response	1	170412	41477	1

25	9	Picture	MorphM6_01_nom.jpg	170470	0	1	6502	2	0	next	incorrect	15

25	9	Response	1	176892	6422	1

25	10	Picture	MorphF1_05_nom.jpg	176972	0	1	8095	2	0	next	incorrect	17

25	10	Response	1	184972	8000	1

25	11	Picture	MorphM5_07_noe.jpg	185067	0	1	7431	2	0	next	incorrect	19

25	11	Response	1	192411	7344	2

25	12	Picture	MorphF4_05_nom.jpg	192498	0	1	15658	2	0	next	incorrect	21

25	12	Response	1	208091	15593	1

25	13	Picture	MorphM7_09_noe.jpg	208156	0	1	7564	2	0	next	hit	23

25	13	Response	2	215611	7455	1

25	14	Picture	MorphM4_06_noe.jpg	215720	0	1	6502	3	0	next	hit	25

25	14	Response	2	222171	6451	1

25	15	Picture	MorphM10_02_nom.jpg	222222	0	2	9688	3	0	next	incorrect	27

25	15	Response	1	231851	9629	1

25	16	Picture	MorphF5_08_orig.jpg	231910	0	1	6502	2	0	next	hit	29

25	16	Response	2	238331	6421	1

25	17	Picture	MorphM5_09_noe.jpg	238412	0	1	9554	2	0	next	incorrect	31

25	17	Response	1	247931	9519	1

25	18	Picture	MorphF2_06_noe.jpg	247966	0	1	8095	2	0	next	incorrect	33

25	18	Response	1	255930	7964	2

25	19	Picture	MorphM2_05_nom.jpg	256061	0	1	29193	2	0	next	incorrect	35

25	19	Response	1	285131	29070	1

25	20	Picture	MorphM3_10_noe.jpg	285254	0	1	8626	2	0	next	hit	37

25	20	Response	2	293771	8517	1

25	21	Picture	MorphM9_05_orig.jpg	293880	0	1	7696	2	0	next	incorrect	39

25	21	Response	1	301531	7651	1

25	22	Picture	MorphM3_07_nom.jpg	301576	0	1	9024	2	0	next	hit	41

25	22	Response	2	310571	8995	1

25	23	Picture	MorphF4_06_nom.jpg	310600	0	1	30123	2	0	next	incorrect	43

25	23	Response	1	340650	30050	1

25	24	Picture	MorphM2_04_noe.jpg	340723	0	1	24549	2	0	next	incorrect	45

25	24	Response	1	365210	24487	1

25	25	Picture	MorphM4_02_orig.jpg	365272	0	1	7298	2	0	next	hit	47

25	25	Response	2	372490	7218	1

25	26	Picture	MorphF8_10_orig.jpg	372570	0	1	6768	2	0	next	hit	49

25	26	Response	2	379290	6720	1

25	27	Picture	MorphF5_08_noe.jpg	379338	0	1	13933	2	0	next	hit	51

25	27	Response	2	393130	13792	1

25	28	Picture	MorphM9_09_orig.jpg	393271	0	1	6635	2	0	next	hit	53

25	28	Response	2	399770	6499	1

25	29	Picture	MorphF9_06_nom.jpg	399906	0	1	29592	2	0	next	incorrect	55

25	29	Response	1	429370	29464	1

25	30	Picture	MorphF8_03_nom.jpg	429498	0	1	11545	2	0	next	incorrect	57

25	30	Response	1	440970	11472	1

25	31	Picture	MorphF7_02_orig.jpg	441043	0	1	12872	2	0	next	incorrect	59

25	31	Response	1	453770	12727	1

25	32	Picture	MorphF10_01_nom.jpg	453915	0	1	7829	2	0	next	hit	61

25	32	Response	2	461610	7695	1

25	33	Picture	MorphM9_01_orig.jpg	461744	0	1	6635	2	0	next	incorrect	63

25	33	Response	1	468330	6586	1

25	34	Picture	MorphM6_08_nom.jpg	468379	0	1	6354	150	0	next	hit	65

25	34	Response	2	474730	6351	1

25	35	Picture	MorphF7_06_orig.jpg	474733	0	149	19124	150	0	next	hit	67

25	35	Response	2	493770	19037	1

25	36	Picture	MorphF3_07_orig.jpg	493857	0	1	9953	2	0	next	hit	69

25	36	Response	2	503690	9833	1

25	37	Picture	MorphM10_09_noe.jpg	503810	0	1	7431	2	0	next	hit	71

25	37	Response	2	511210	7400	1

25	38	Picture	MorphM1_08_orig.jpg	511241	0	1	8612	148	0	next	hit	73

25	38	Response	2	519849	8608	1

25	39	Picture	MorphF6_05_nom.jpg	519853	0	147	8639	148	0	next	hit	75

25	39	Response	2	528409	8556	1

25	40	Picture	MorphF9_05_orig.jpg	528492	0	1	16852	2	0	next	hit	77

25	40	Response	2	545209	16717	1

25	41	Picture	MorphM9_01_noe.jpg	545344	0	1	7431	2	0	next	hit	79

25	41	Response	2	552649	7305	1

25	42	Picture	MorphM4_04_nom.jpg	552775	0	1	8360	2	0	next	incorrect	81

25	42	Response	1	561049	8274	1

25	43	Picture	MorphM5_03_orig.jpg	561135	0	1	9422	2	0	next	hit	83

25	43	Response	2	570489	9354	1

25	44	Picture	MorphF8_00_orig.jpg	570557	0	1	7829	2	0	next	hit	85

25	44	Response	2	578329	7772	1

25	45	Picture	MorphF4_05_orig.jpg	578386	0	1	7431	2	0	next	incorrect	87

25	45	Response	1	585689	7303	1

25	46	Picture	MorphF1_04_orig.jpg	585817	0	1	20701	3	0	next	incorrect	89

25	46	Response	1	606409	20592	1

25	47	Picture	MorphM1_01_orig.jpg	606518	0	2	8228	3	0	next	incorrect	91

25	47	Response	1	614649	8131	1

25	48	Picture	MorphF8_07_nom.jpg	614746	0	1	17781	3	0	next	hit	93

25	48	Response	2	632409	17663	1

25	49	Picture	MorphM10_06_nom.jpg	632527	0	2	9005	155	0	next	hit	95

25	49	Response	2	641529	9002	1

25	50	Picture	MorphF3_05_noe.jpg	641532	0	153	16720	306	0	next	hit	97

25	50	Response	2	658249	16717	1

25	51	Picture	MorphM9_02_nom.jpg	658252	0	153	15014	154	0	next	incorrect	99

25	51	Response	1	673209	14957	1

25	52	Picture	MorphF3_01_nom.jpg	673266	0	1	10483	2	0	next	incorrect	101

25	52	Response	1	683608	10342	1

25	53	Picture	MorphF1_09_nom.jpg	683749	0	1	9024	2	0	next	hit	103

25	53	Response	2	692648	8899	1

25	54	Picture	MorphF5_09_noe.jpg	692773	0	1	19374	2	0	next	hit	105

25	54	Response	2	712089	19316	1

25	55	Picture	MorphF4_01_nom.jpg	712147	0	1	17251	2	0	next	incorrect	107

25	55	Response	1	729288	17141	1

25	56	Picture	MorphM3_09_nom.jpg	729398	0	1	7165	2	0	next	hit	109

25	56	Response	2	736488	7090	1

25	57	Picture	MorphF6_00_orig.jpg	736563	0	1	6768	2	0	next	incorrect	111

25	57	Response	1	743208	6645	1

25	58	Picture	MorphM4_01_orig.jpg	743331	0	1	20568	2	0	next	incorrect	113

25	58	Response	1	763848	20517	1

25	59	Picture	MorphF5_03_orig.jpg	763899	0	1	8493	2	0	next	incorrect	115

25	59	Response	1	772248	8349	1

25	60	Picture	MorphM6_08_noe.jpg	772392	0	1	13668	2	0	next	incorrect	117

25	60	Response	1	786008	13616	1

25	61	Picture	MorphM10_08_noe.jpg	786060	0	1	5175	2	0	next	hit	119

25	61	Response	2	791128	5068	1

25	62	Picture	MorphF1_00_noe.jpg	791235	0	1	7830	2	0	next	hit	121

25	62	Response	2	798968	7733	1

25	63	Picture	MorphM7_01_noe.jpg	799065	0	1	5706	2	0	next	hit	123

25	63	Response	2	804648	5583	1

25	64	Picture	MorphF7_05_nom.jpg	804771	0	1	9289	2	0	next	hit	125

25	64	Response	2	813928	9157	1

25	65	Picture	MorphM9_09_noe.jpg	814060	0	1	10991	157	0	next	incorrect	127

25	65	Response	1	825047	10987	1

25	66	Picture	MorphM8_06_nom.jpg	825051	0	156	8117	157	0	next	hit	129

25	66	Response	2	833048	7997	1

25	67	Picture	MorphM2_07_orig.jpg	833168	0	1	13934	2	0	next	hit	131

25	67	Response	2	846967	13799	1

25	68	Picture	MorphM7_08_nom.jpg	847102	0	1	6236	2	0	next	hit	133

25	68	Response	2	853207	6105	1

25	69	Picture	MorphF7_00_orig.jpg	853338	0	1	9024	2	0	next	incorrect	135

25	69	Response	1	862247	8909	1

25	70	Picture	MorphF10_01_orig.jpg	862362	0	1	7696	3	0	next	incorrect	137

25	70	Response	1	869927	7565	1

25	71	Picture	MorphM3_08_nom.jpg	870058	0	2	15261	3	0	next	hit	139

25	71	Response	2	885207	15149	1

25	72	Picture	MorphF2_03_noe.jpg	885319	0	1	6900	2	0	next	incorrect	141

25	72	Response	1	892167	6848	1

25	73	Picture	MorphF4_02_orig.jpg	892219	0	1	6635	2	0	next	incorrect	143

25	73	Response	1	898807	6588	1

25	74	Picture	MorphF7_09_noe.jpg	898854	0	1	7431	2	0	next	hit	145

25	74	Response	2	906167	7313	1

25	75	Picture	MorphM6_07_noe.jpg	906285	0	1	9422	2	0	next	incorrect	147

25	75	Response	1	915607	9322	1

25	76	Picture	MorphM10_07_noe.jpg	915707	0	1	6502	2	0	next	hit	149

25	76	Response	2	922087	6380	1

25	77	Picture	MorphF7_04_orig.jpg	922209	0	1	7299	2	0	next	incorrect	151

25	77	Response	1	929447	7238	1

25	78	Picture	MorphM7_03_noe.jpg	929508	0	1	6900	2	0	next	hit	153

25	78	Response	2	936327	6819	1

25	79	Picture	MorphF4_07_orig.jpg	936408	0	1	10350	2	0	next	incorrect	155

25	79	Response	1	946647	10239	1

25	80	Picture	MorphM4_10_noe.jpg	946758	0	1	11811	2	0	next	hit	157

25	80	Response	2	958487	11729	1

25	81	Picture	MorphM6_10_nom.jpg	958569	0	1	7962	2	0	next	hit	159

25	81	Response	2	966487	7918	1

25	82	Picture	MorphF2_07_noe.jpg	966531	0	1	10999	149	0	next	incorrect	161

25	82	Response	1	977527	10996	1

25	83	Picture	MorphF6_10_orig.jpg	977530	0	148	11280	296	0	next	hit	163

25	83	Response	2	988807	11277	1

25	84	Picture	MorphF3_06_orig.jpg	988810	0	148	9170	149	0	next	incorrect	165

25	84	Response	1	997926	9116	1

25	85	Picture	MorphM10_06_noe.jpg	997980	0	1	32777	2	0	next	hit	167

25	85	Response	2	1030646	32666	1

25	86	Picture	MorphF4_01_noe.jpg	1030757	0	1	13801	2	0	next	incorrect	169

25	86	Response	1	1044486	13729	1

25	87	Picture	MorphF6_10_nom.jpg	1044558	0	1	6104	2	0	next	hit	171

25	87	Response	2	1050566	6008	1

25	88	Picture	MorphM3_03_nom.jpg	1050662	0	1	8094	2	0	next	incorrect	173

25	88	Response	1	1058726	8064	1

25	89	Picture	MorphM4_06_orig.jpg	1058756	0	1	8213	149	0	next	hit	175

25	89	Response	2	1066966	8210	1

25	90	Picture	MorphM6_05_orig.jpg	1066969	0	148	6915	149	0	next	incorrect	177

25	90	Response	1	1073765	6796	2

25	91	Picture	MorphF8_10_noe.jpg	1073884	0	1	7696	3	0	next	hit	179

25	91	Response	2	1081446	7562	1

25	92	Picture	MorphM9_03_noe.jpg	1081580	0	2	7697	3	0	next	incorrect	181

25	92	Response	1	1089206	7626	1

25	93	Picture	MorphF1_07_orig.jpg	1089277	0	1	14597	2	0	next	incorrect	183

25	93	Response	1	1103846	14569	1

25	94	Picture	MorphM4_07_noe.jpg	1103874	0	1	6768	2	0	next	hit	185

25	94	Response	2	1110566	6692	1

25	95	Picture	MorphM3_08_noe.jpg	1110642	0	1	6900	2	0	next	incorrect	187

25	95	Response	1	1117446	6804	1

25	96	Picture	MorphF2_01_noe.jpg	1117542	0	1	25611	2	0	next	incorrect	189

25	96	Response	1	1143046	25504	1

25	97	Picture	MorphF1_07_nom.jpg	1143153	0	1	20966	2	0	next	hit	191

25	97	Response	2	1164086	20933	1

25	98	Picture	MorphF9_08_orig.jpg	1164119	0	1	5706	2	0	next	hit	193

25	98	Response	2	1169765	5646	1

25	99	Picture	MorphF3_00_noe.jpg	1169825	0	1	8493	2	0	next	hit	195

25	99	Response	2	1178245	8420	1

25	100	Picture	MorphF6_08_nom.jpg	1178318	0	1	5971	3	0	next	hit	197

25	100	Response	2	1184165	5847	1

25	101	Picture	MorphM1_00_orig.jpg	1184289	0	2	7432	3	0	next	incorrect	199

25	101	Response	1	1191605	7316	1

25	102	Picture	MorphM8_04_noe.jpg	1191721	0	1	9687	2	0	next	hit	201

25	102	Response	2	1201285	9564	1

25	103	Picture	MorphM10_01_nom.jpg	1201408	0	1	9421	2	0	next	hit	203

25	103	Response	2	1210725	9317	1

25	104	Picture	MorphM4_07_orig.jpg	1210829	0	1	8360	2	0	next	incorrect	205

25	104	Response	1	1219045	8216	1

25	105	Picture	MorphM6_03_noe.jpg	1219189	0	1	7166	2	0	next	hit	207

25	105	Response	2	1226325	7136	1

25	106	Picture	MorphM3_04_noe.jpg	1226355	0	1	7298	2	0	next	hit	209

25	106	Response	2	1233605	7250	1

25	107	Picture	MorphF8_01_orig.jpg	1233653	0	1	11811	2	0	next	incorrect	211

25	107	Response	1	1245365	11712	1

25	108	Picture	MorphF1_08_noe.jpg	1245464	0	1	6900	2	0	next	hit	213

25	108	Response	2	1252245	6781	1

25	109	Picture	MorphM3_07_orig.jpg	1252364	0	1	6635	2	0	next	hit	215

25	109	Response	2	1258965	6601	1

25	110	Picture	MorphF5_09_nom.jpg	1258999	0	1	7962	2	0	next	hit	217

25	110	Response	2	1266885	7886	1

25	111	Picture	MorphM10_03_orig.jpg	1266961	0	1	9820	2	0	next	incorrect	219

25	111	Response	1	1276645	9684	1

25	112	Picture	MorphM8_02_noe.jpg	1276781	0	1	9819	3	0	next	incorrect	221

25	112	Response	1	1286565	9784	1

25	113	Picture	MorphF1_01_noe.jpg	1286600	0	2	8095	3	0	next	hit	223

25	113	Response	2	1294565	7965	1

25	114	Picture	MorphF4_04_noe.jpg	1294695	0	1	8227	2	0	next	incorrect	225

25	114	Response	1	1302805	8110	1

25	115	Picture	MorphF3_06_noe.jpg	1302922	0	1	10206	147	0	next	hit	227

25	115	Response	2	1313125	10203	1

25	116	Picture	MorphF10_04_nom.jpg	1313128	0	146	15007	147	0	next	hit	229

25	116	Response	2	1328004	14876	2

25	117	Picture	MorphM4_05_orig.jpg	1328135	0	1	21099	2	0	next	incorrect	231

25	117	Response	1	1349124	20989	1

25	118	Picture	MorphF3_03_orig.jpg	1349234	0	1	8095	2	0	next	hit	233

25	118	Response	2	1357284	8050	1

25	119	Picture	MorphF1_05_noe.jpg	1357329	0	1	8094	2	0	next	hit	235

25	119	Response	2	1365285	7956	1

25	120	Picture	MorphM4_08_nom.jpg	1365423	0	1	16057	2	0	next	incorrect	237

25	120	Response	1	1381444	16021	1

25	121	Picture	MorphM6_00_orig.jpg	1381480	0	1	7807	157	0	next	hit	239

25	121	Response	2	1389284	7804	1

25	122	Picture	MorphM2_10_nom.jpg	1389287	0	156	14221	157	0	next	hit	241

25	122	Response	2	1403444	14157	1

25	123	Picture	MorphF3_05_nom.jpg	1403508	0	1	17118	2	0	next	incorrect	243

25	123	Response	1	1420564	17056	1

25	124	Picture	MorphF4_09_nom.jpg	1420626	0	1	7941	156	0	next	hit	245

25	124	Response	2	1428564	7938	1

25	125	Picture	MorphM1_10_orig.jpg	1428567	0	155	8514	156	0	next	hit	247

25	125	Response	2	1437044	8477	1

25	126	Picture	MorphF1_00_orig.jpg	1437081	0	1	6369	2	0	next	incorrect	249

25	126	Response	1	1443364	6283	1

25	127	Picture	MorphF7_10_orig.jpg	1443450	0	1	19357	152	0	next	hit	251

25	127	Response	2	1462804	19354	1

25	128	Picture	MorphM4_04_noe.jpg	1462807	0	151	25628	152	0	next	hit	253

25	128	Response	2	1488404	25597	1

25	129	Picture	MorphF7_00_noe.jpg	1488435	0	1	9953	2	0	next	hit	255

25	129	Response	2	1498323	9888	1

25	130	Picture	MorphM2_00_nom.jpg	1498388	0	1	5573	2	0	next	incorrect	257

25	130	Response	1	1503843	5455	1

25	131	Picture	MorphF5_07_noe.jpg	1503961	0	1	25726	152	0	next	hit	259

25	131	Response	2	1529683	25722	1

25	132	Picture	MorphM2_01_nom.jpg	1529687	0	151	12226	152	0	next	incorrect	261

25	132	Response	1	1541843	12156	1

25	133	Picture	MorphM1_04_nom.jpg	1541913	0	1	9820	2	0	next	incorrect	263

25	133	Response	1	1551683	9770	1

25	134	Picture	MorphM5_01_noe.jpg	1551733	0	1	7431	2	0	next	hit	265

25	134	Response	2	1559043	7310	1

25	135	Picture	MorphF8_08_nom.jpg	1559164	0	1	6900	2	0	next	hit	267

25	135	Response	2	1565923	6759	1

25	136	Picture	MorphM2_02_orig.jpg	1566064	0	1	6768	2	0	next	incorrect	269

25	136	Response	1	1572723	6659	1

25	137	Picture	MorphM4_06_nom.jpg	1572832	0	1	14995	2	0	next	incorrect	271

25	137	Response	1	1587763	14931	1

25	138	Picture	MorphF2_05_noe.jpg	1587827	0	1	8625	2	0	next	incorrect	273

25	138	Response	1	1596323	8496	1

25	139	Picture	MorphF9_08_noe.jpg	1596452	0	1	10085	2	0	next	incorrect	275

25	139	Response	1	1606403	9951	1

25	140	Picture	MorphF8_05_orig.jpg	1606537	0	1	8360	2	0	next	hit	277

25	140	Response	2	1614803	8266	1

25	141	Picture	MorphM1_01_nom.jpg	1614897	0	1	6768	2	0	next	incorrect	279

25	141	Response	1	1621603	6706	1

25	142	Picture	MorphF6_01_nom.jpg	1621665	0	1	6237	2	0	next	hit	281

25	142	Response	2	1627843	6178	1

25	143	Picture	MorphM10_07_orig.jpg	1627902	0	1	7564	2	0	next	hit	283

25	143	Response	2	1635363	7461	1

25	144	Picture	MorphM3_02_nom.jpg	1635466	0	1	10217	3	0	next	hit	285

25	144	Response	2	1645603	10137	1

25	145	Picture	MorphF7_10_noe.jpg	1645683	0	2	7034	3	0	next	hit	287

25	145	Response	2	1652642	6959	1

25	146	Picture	MorphF10_05_nom.jpg	1652717	0	1	7829	2	0	next	hit	289

25	146	Response	2	1660482	7765	1

25	147	Picture	MorphF5_01_noe.jpg	1660546	0	1	8094	2	0	next	incorrect	291

25	147	Response	1	1668562	8016	1

25	148	Picture	MorphF2_03_orig.jpg	1668640	0	1	26142	2	0	next	incorrect	293

25	148	Response	1	1694642	26002	1

25	149	Picture	MorphM5_01_orig.jpg	1694782	0	1	10881	2	0	next	hit	295

25	149	Response	2	1705602	10820	1

25	150	Picture	MorphF2_10_noe.jpg	1705663	0	1	8360	2	0	next	incorrect	297

25	150	Response	1	1713922	8259	1

25	151	Picture	MorphM9_06_nom.jpg	1714023	0	1	35564	2	0	next	incorrect	299

25	151	Response	1	1749442	35419	1

25	152	Picture	MorphM1_03_noe.jpg	1749587	0	1	10085	2	0	next	hit	301

25	152	Response	2	1759602	10015	1

25	153	Picture	MorphF8_09_nom.jpg	1759672	0	1	22559	2	0	next	hit	303

25	153	Response	2	1782162	22490	1

25	154	Picture	MorphF6_06_orig.jpg	1782231	0	1	7165	2	0	next	incorrect	305

25	154	Response	1	1789362	7131	1

25	155	Picture	MorphM7_05_orig.jpg	1789396	0	1	10616	2	0	next	hit	307

25	155	Response	2	1799922	10526	1

25	156	Picture	MorphM10_05_noe.jpg	1800012	0	1	12341	2	0	next	hit	309

25	156	Response	2	1812242	12230	1

25	157	Picture	MorphM6_02_nom.jpg	1812353	0	1	7431	2	0	next	incorrect	311

25	157	Response	1	1819681	7328	1

25	158	Picture	MorphF1_09_orig.jpg	1819784	0	1	13403	2	0	next	hit	313

25	158	Response	2	1833121	13337	1

25	159	Picture	MorphF6_04_noe.jpg	1833187	0	1	23488	2	0	next	incorrect	315

25	159	Response	1	1856641	23454	1

25	160	Picture	MorphM9_03_orig.jpg	1856675	0	1	14331	2	0	next	incorrect	317

25	160	Response	1	1870961	14286	1

25	161	Picture	MorphF6_03_nom.jpg	1871006	0	1	10483	2	0	next	hit	319

25	161	Response	2	1881441	10435	1

25	162	Picture	MorphF9_02_noe.jpg	1881489	0	1	22692	2	0	next	incorrect	321

25	162	Response	1	1904081	22592	1

25	163	Picture	MorphF5_05_nom.jpg	1904181	0	1	6237	2	0	next	hit	323

25	163	Response	2	1910321	6140	1

25	164	Picture	MorphM1_07_orig.jpg	1910418	0	1	9666	156	0	next	hit	325

25	164	Response	2	1920080	9662	2

25	165	Picture	MorphF4_06_noe.jpg	1920084	0	155	13158	156	0	next	incorrect	327

25	165	Response	1	1933121	13037	1

25	166	Picture	MorphM9_01_nom.jpg	1933242	0	1	7431	2	0	next	incorrect	329

25	166	Response	1	1940641	7399	1

25	167	Picture	MorphF6_02_noe.jpg	1940673	0	1	11147	2	0	next	incorrect	331

25	167	Response	1	1951681	11008	1

25	168	Picture	MorphF2_08_orig.jpg	1951820	0	1	7962	2	0	next	hit	333

25	168	Response	2	1959681	7861	1

25	169	Picture	MorphF10_09_nom.jpg	1959782	0	1	8227	2	0	next	hit	335

25	169	Response	2	1967920	8138	1

25	170	Picture	MorphM5_06_orig.jpg	1968009	0	1	24019	2	0	next	hit	337

25	170	Response	2	1991920	23911	1

25	171	Picture	MorphF7_06_nom.jpg	1992028	0	1	7298	2	0	next	hit	339

25	171	Response	2	1999200	7172	1

25	172	Picture	MorphF4_08_noe.jpg	1999326	0	1	10881	2	0	next	incorrect	341

25	172	Response	1	2010080	10754	1

25	173	Picture	MorphM7_07_nom.jpg	2010207	0	1	18844	2	0	next	hit	343

25	173	Response	2	2028960	18753	1

25	174	Picture	MorphF10_00_nom.jpg	2029051	0	1	8890	2	0	next	incorrect	345

25	174	Response	1	2037840	8789	1

25	175	Picture	MorphF9_07_orig.jpg	2037941	0	1	11943	2	0	next	hit	347

25	175	Response	2	2049760	11819	1

25	176	Picture	MorphM10_08_nom.jpg	2049884	0	1	5441	2	0	next	hit	349

25	176	Response	2	2055280	5396	1

25	177	Picture	MorphM4_08_orig.jpg	2055325	0	1	6237	2	0	next	hit	351

25	177	Response	2	2061440	6115	1

25	178	Picture	MorphF7_04_noe.jpg	2061562	0	1	10601	149	0	next	incorrect	353

25	178	Response	1	2072160	10598	1

25	179	Picture	MorphF3_07_noe.jpg	2072163	0	148	14720	306	0	next	hit	355

25	179	Response	2	2086880	14717	1

25	180	Picture	MorphF5_00_noe.jpg	2086883	0	158	29749	159	0	next	incorrect	357

25	180	Response	1	2116560	29677	1

25	181	Picture	MorphM4_09_orig.jpg	2116632	0	1	7962	2	0	next	hit	359

25	181	Response	2	2124560	7928	1

25	182	Picture	MorphM5_08_nom.jpg	2124594	0	1	12739	2	0	next	hit	361

25	182	Response	2	2137200	12606	1

25	183	Picture	MorphM10_10_orig.jpg	2137333	0	1	6635	2	0	next	hit	363

25	183	Response	2	2143919	6586	1

25	184	Picture	MorphM3_10_orig.jpg	2143968	0	1	5971	2	0	next	hit	365

25	184	Response	2	2149839	5871	1

25	185	Picture	MorphM7_04_orig.jpg	2149939	0	1	5176	2	0	next	hit	367

25	185	Response	2	2155039	5100	1

25	186	Picture	MorphF1_07_noe.jpg	2155115	0	1	40207	2	0	next	incorrect	369

25	186	Response	1	2195199	40084	1

25	187	Picture	MorphF5_09_orig.jpg	2195322	0	1	15128	2	0	next	hit	371

25	187	Response	2	2210399	15077	1

25	188	Picture	MorphM9_02_noe.jpg	2210450	0	1	28112	155	0	next	incorrect	373

25	188	Response	1	2238559	28109	1

25	189	Picture	MorphF4_06_orig.jpg	2238562	0	154	9442	155	0	next	incorrect	375

25	189	Response	1	2247919	9357	1

25	190	Picture	MorphM1_02_noe.jpg	2248004	0	1	10350	2	0	next	incorrect	377

25	190	Response	1	2258319	10315	1

25	191	Picture	MorphF5_06_noe.jpg	2258354	0	1	7808	156	0	next	incorrect	379

25	191	Response	1	2266159	7805	1

25	192	Picture	MorphF4_07_nom.jpg	2266162	0	155	13159	156	0	next	incorrect	381

25	192	Response	1	2279279	13117	1

25	193	Picture	MorphM1_06_nom.jpg	2279321	0	1	11677	2	0	next	incorrect	383

25	193	Response	1	2290879	11558	1

25	194	Picture	MorphM7_07_noe.jpg	2290998	0	1	6502	3	0	next	hit	385

25	194	Response	2	2297439	6441	1

25	195	Picture	MorphF7_03_nom.jpg	2297500	0	2	6370	3	0	next	hit	387

25	195	Response	2	2303838	6338	1

25	196	Picture	MorphM7_04_noe.jpg	2303870	0	1	13137	2	0	next	hit	389

25	196	Response	2	2316879	13009	1

25	197	Picture	MorphF10_10_orig.jpg	2317007	0	1	9289	2	0	next	hit	391

25	197	Response	2	2326158	9151	1

25	198	Picture	MorphM8_00_nom.jpg	2326296	0	1	6900	3	0	next	hit	393

25	198	Response	2	2333118	6822	1

25	199	Picture	MorphM5_06_noe.jpg	2333196	0	2	12209	3	0	next	incorrect	395

25	199	Response	1	2345358	12162	1

25	200	Picture	MorphF10_05_noe.jpg	2345405	0	1	8360	2	0	next	incorrect	397

25	200	Response	1	2353678	8273	1

25	201	Picture	MorphM2_04_orig.jpg	2353765	0	1	11943	2	0	next	incorrect	399

25	201	Response	1	2365678	11913	1

25	202	Picture	MorphM6_09_nom.jpg	2365708	0	1	30774	147	0	next	incorrect	401

25	202	Response	1	2396478	30770	1

25	203	Picture	MorphF10_09_orig.jpg	2396482	0	146	6381	147	0	next	hit	403

25	203	Response	2	2402718	6236	1

25	204	Picture	MorphM7_01_orig.jpg	2402863	0	1	26540	2	0	next	incorrect	405

25	204	Response	1	2429358	26495	1

25	205	Picture	MorphM6_07_nom.jpg	2429403	0	1	5043	2	0	next	hit	407

25	205	Response	2	2434398	4995	1

25	206	Picture	MorphF8_06_nom.jpg	2434446	0	1	8094	2	0	next	incorrect	409

25	206	Response	1	2442398	7952	1

25	207	Picture	MorphF9_05_nom.jpg	2442540	0	1	6901	2	0	next	incorrect	411

25	207	Response	1	2449358	6818	1

25	208	Picture	MorphF1_10_orig.jpg	2449441	0	1	10217	3	0	next	hit	413

25	208	Response	2	2459518	10077	1

25	209	Picture	MorphF3_03_nom.jpg	2459658	0	2	9143	149	0	next	incorrect	415

25	209	Response	1	2468798	9140	1

25	210	Picture	MorphM9_09_nom.jpg	2468801	0	147	6383	148	0	next	hit	417

25	210	Response	2	2475117	6316	1

25	211	Picture	MorphF7_01_nom.jpg	2475184	0	1	8228	2	0	next	incorrect	419

25	211	Response	1	2483357	8173	1

25	212	Picture	MorphF1_03_noe.jpg	2483412	0	1	10085	2	0	next	incorrect	421

25	212	Response	1	2493437	10025	2

25	213	Picture	MorphF10_09_noe.jpg	2493497	0	1	8625	2	0	next	hit	423

25	213	Response	2	2502077	8580	1

25	214	Picture	MorphM6_06_nom.jpg	2502122	0	1	10483	2	0	next	incorrect	425

25	214	Response	1	2512477	10355	1

25	215	Picture	MorphM9_02_orig.jpg	2512605	0	1	8095	2	0	next	incorrect	427

25	215	Response	1	2520637	8032	1

25	216	Picture	MorphF5_02_noe.jpg	2520700	0	1	8227	2	0	next	incorrect	429

25	216	Response	1	2528877	8177	1

25	217	Picture	MorphM8_03_noe.jpg	2528927	0	1	15791	3	0	next	incorrect	431

25	217	Response	1	2544637	15710	1

25	218	Picture	MorphM1_02_nom.jpg	2544718	0	2	6768	3	0	next	incorrect	433

25	218	Response	1	2551357	6639	1

25	219	Picture	MorphF1_03_nom.jpg	2551486	0	1	5441	2	0	next	incorrect	435

25	219	Response	1	2556797	5311	1

25	220	Picture	MorphM5_08_orig.jpg	2556927	0	1	5175	2	0	next	incorrect	437

25	220	Response	1	2561997	5070	1

25	221	Picture	MorphM1_07_noe.jpg	2562102	0	1	7962	2	0	next	hit	439

25	221	Response	2	2569997	7895	1

25	222	Picture	MorphM5_07_orig.jpg	2570064	0	1	6237	2	0	next	incorrect	441

25	222	Response	1	2576237	6173	1

25	223	Picture	MorphM1_06_orig.jpg	2576301	0	1	13270	2	0	next	incorrect	443

25	223	Response	1	2589517	13216	1

25	224	Picture	PAUSE	2589571	0	1	600064	2	0	600000	miss	0

25	225	Picture	MorphF8_10_nom.jpg	3189635	0	1	21763	2	0	next	hit	446

25	225	Response	2	3211273	21638	1

25	226	Picture	MorphF10_02_nom.jpg	3211398	0	1	15238	157	0	next	incorrect	448

25	226	Response	1	3226633	15235	1

25	227	Picture	MorphM7_00_noe.jpg	3226636	0	156	11434	157	0	next	incorrect	450

25	227	Response	1	3237993	11357	1

25	228	Picture	MorphM8_09_orig.jpg	3238070	0	1	9953	2	0	next	hit	452

25	228	Response	2	3247993	9923	1

25	229	Picture	MorphM3_01_noe.jpg	3248023	0	1	10748	2	0	next	hit	454

25	229	Response	2	3258633	10610	1

25	230	Picture	MorphM8_06_orig.jpg	3258771	0	1	9024	2	0	next	hit	456

25	230	Response	2	3267753	8982	1

25	231	Picture	MorphF8_02_noe.jpg	3267795	0	1	24151	2	0	next	incorrect	458

25	231	Response	1	3291832	24037	1

25	232	Picture	MorphM6_03_nom.jpg	3291946	0	1	12340	3	0	next	incorrect	460

25	232	Response	1	3304152	12206	1

25	233	Picture	MorphF4_09_noe.jpg	3304286	0	2	9290	3	0	next	incorrect	462

25	233	Response	1	3313512	9226	1

25	234	Picture	MorphM9_00_noe.jpg	3313576	0	1	13780	155	0	next	incorrect	464

25	234	Response	1	3327352	13776	1

25	235	Picture	MorphM6_10_orig.jpg	3327356	0	154	11963	156	0	next	hit	466

25	235	Response	2	3339272	11916	1

25	236	Picture	MorphF8_08_noe.jpg	3339319	0	2	13138	3	0	next	hit	468

25	236	Response	2	3352312	12993	1

25	237	Picture	MorphF9_03_nom.jpg	3352457	0	1	63562	2	0	next	incorrect	470

25	237	Response	1	3415912	63455	1

25	238	Picture	MorphF2_07_nom.jpg	3416019	0	1	11014	2	0	next	incorrect	472

25	238	Response	1	3426952	10933	1

25	239	Picture	MorphM2_06_orig.jpg	3427033	0	1	7283	151	0	next	hit	474

25	239	Response	2	3434312	7279	1

25	240	Picture	MorphM7_07_orig.jpg	3434316	0	150	13949	151	0	next	hit	476

25	240	Response	2	3448231	13915	1

25	241	Picture	MorphM4_02_nom.jpg	3448265	0	1	9156	3	0	next	incorrect	478

25	241	Response	1	3457351	9086	1

25	242	Picture	MorphF7_08_noe.jpg	3457421	0	2	28663	3	0	next	incorrect	480

25	242	Response	1	3485991	28570	1

25	243	Picture	MorphF9_05_noe.jpg	3486084	0	1	22692	2	0	next	incorrect	482

25	243	Response	1	3508711	22627	1

25	244	Picture	MorphF2_00_nom.jpg	3508776	0	1	17516	2	0	next	incorrect	484

25	244	Response	1	3526151	17375	1

25	245	Picture	MorphF4_10_noe.jpg	3526292	0	1	14066	2	0	next	incorrect	486

25	245	Response	1	3540231	13939	1

25	246	Picture	MorphF9_06_orig.jpg	3540358	0	1	23886	2	0	next	incorrect	488

25	246	Response	1	3564151	23793	1

25	247	Picture	MorphM8_05_orig.jpg	3564244	0	1	38615	2	0	next	hit	490

25	247	Response	2	3602791	38547	1

25	248	Picture	MorphF3_00_nom.jpg	3602859	0	1	7697	2	0	next	incorrect	492

25	248	Response	1	3610470	7611	1

25	249	Picture	MorphF1_03_orig.jpg	3610556	0	1	6104	2	0	next	incorrect	494

25	249	Response	1	3616630	6074	1

25	250	Picture	MorphM1_02_orig.jpg	3616660	0	1	7431	2	0	next	incorrect	496

25	250	Response	1	3623990	7330	1

25	251	Picture	MorphM4_09_noe.jpg	3624091	0	1	7564	2	0	next	incorrect	498

25	251	Response	1	3631590	7499	1

25	252	Picture	MorphM5_01_nom.jpg	3631655	0	1	6768	2	0	next	incorrect	500

25	252	Response	1	3638310	6655	1

25	253	Picture	MorphF5_06_orig.jpg	3638423	0	1	14331	2	0	next	hit	502

25	253	Response	2	3652630	14207	1

25	254	Picture	MorphM2_05_orig.jpg	3652754	0	1	9000	159	0	next	incorrect	504

25	254	Response	1	3661750	8996	1

25	255	Picture	MorphF7_02_nom.jpg	3661754	0	158	13294	159	0	next	incorrect	506

25	255	Response	1	3674950	13196	1

25	256	Picture	MorphM9_05_nom.jpg	3675048	0	1	18312	2	0	next	incorrect	508

25	256	Response	1	3693270	18222	1

25	257	Picture	MorphM6_00_noe.jpg	3693360	0	1	19109	2	0	next	incorrect	510

25	257	Response	1	3712390	19030	1

25	258	Picture	MorphF5_06_nom.jpg	3712469	0	1	14729	2	0	next	incorrect	512

25	258	Response	1	3727110	14641	1

25	259	Picture	MorphM8_01_nom.jpg	3727198	0	1	12607	2	0	next	hit	515

25	259	Response	2	3727990	792	1

25	259	Response	2	3739670	12472	1

25	260	Picture	MorphF6_07_orig.jpg	3739805	0	1	26539	3	0	next	hit	517

25	260	Response	2	3766230	26425	1

25	261	Picture	MorphF5_00_nom.jpg	3766344	0	2	13005	3	0	next	incorrect	519

25	261	Response	1	3779269	12925	1

25	262	Picture	MorphM2_03_orig.jpg	3779349	0	1	17364	154	0	next	incorrect	521

25	262	Response	1	3796709	17360	1

25	263	Picture	MorphF5_01_nom.jpg	3796713	0	153	28019	154	0	next	incorrect	523

25	263	Response	1	3824629	27916	1

25	264	Picture	MorphF2_09_noe.jpg	3824732	0	1	19109	2	0	next	incorrect	525

25	264	Response	1	3843749	19017	1

25	265	Picture	MorphM3_02_orig.jpg	3843841	0	1	11412	2	0	next	hit	527

25	265	Response	2	3855109	11268	1

25	266	Picture	MorphM9_04_noe.jpg	3855253	0	1	18180	2	0	next	incorrect	529

25	266	Response	1	3873349	18096	1

25	267	Picture	MorphM10_04_nom.jpg	3873433	0	1	6767	2	0	next	hit	531

25	267	Response	2	3880069	6636	1

25	268	Picture	MorphM2_04_nom.jpg	3880200	0	1	8891	2	0	next	incorrect	533

25	268	Response	1	3889029	8829	1

25	269	Picture	MorphM9_08_noe.jpg	3889091	0	1	7033	2	0	next	incorrect	535

25	269	Response	1	3895989	6898	1

25	270	Picture	MorphM3_06_nom.jpg	3896124	0	1	12988	151	0	next	incorrect	537

25	270	Response	1	3909109	12985	1

25	271	Picture	MorphF4_09_orig.jpg	3909112	0	150	7182	151	0	next	incorrect	539

25	271	Response	1	3916149	7037	1

25	272	Picture	MorphF5_04_noe.jpg	3916294	0	1	35033	2	0	next	hit	541

25	272	Response	2	3951268	34974	1

25	273	Picture	MorphF1_06_nom.jpg	3951327	0	1	16322	2	0	next	incorrect	543

25	273	Response	1	3967588	16261	1

25	274	Picture	MorphF2_10_orig.jpg	3967649	0	1	7298	2	0	next	hit	545

25	274	Response	2	3974868	7219	1

25	275	Picture	MorphM2_00_orig.jpg	3974947	0	1	14995	2	0	next	incorrect	547

25	275	Response	1	3989828	14881	1

25	276	Picture	MorphM9_10_noe.jpg	3989942	0	1	35431	2	0	next	incorrect	549

25	276	Response	1	4025268	35326	1

25	277	Picture	MorphF5_00_orig.jpg	4025373	0	1	10858	158	0	next	incorrect	551

25	277	Response	1	4036228	10855	1

25	278	Picture	MorphM6_09_orig.jpg	4036231	0	157	22560	313	0	next	incorrect	553

25	278	Response	1	4058788	22557	1

25	279	Picture	MorphM2_08_noe.jpg	4058791	0	156	29348	157	0	next	hit	555

25	279	Response	2	4088067	29276	1

25	280	Picture	MorphF8_02_nom.jpg	4088139	0	1	13934	2	0	next	incorrect	557

25	280	Response	1	4101987	13848	1

25	281	Picture	MorphF1_08_nom.jpg	4102073	0	1	23222	2	0	next	hit	559

25	281	Response	2	4125187	23114	1

25	282	Picture	MorphM4_00_noe.jpg	4125295	0	1	23886	2	0	next	incorrect	561

25	282	Response	1	4149107	23812	1

25	283	Picture	MorphM9_03_nom.jpg	4149181	0	1	15770	156	0	next	incorrect	563

25	283	Response	1	4164947	15766	1

25	284	Picture	MorphM7_04_nom.jpg	4164951	0	155	43015	156	0	next	hit	565

25	284	Response	2	4207906	42955	2

25	285	Picture	MorphM5_02_orig.jpg	4207966	0	1	20424	147	0	next	hit	567

25	285	Response	2	4228387	20421	1

25	286	Picture	MorphF3_10_nom.jpg	4228390	0	146	26401	298	0	next	hit	569

25	286	Response	2	4254787	26397	1

25	287	Picture	MorphF4_00_nom.jpg	4254791	0	152	7449	153	0	next	incorrect	571

25	287	Response	1	4262146	7355	1

25	288	Picture	MorphF5_05_noe.jpg	4262240	0	1	20170	3	0	next	incorrect	573

25	288	Response	1	4282306	20066	1

25	289	Picture	MorphM4_10_nom.jpg	4282410	0	2	34900	3	0	next	incorrect	575

25	289	Response	1	4317266	34856	1

25	290	Picture	MorphF8_04_orig.jpg	4317310	0	1	14199	2	0	next	incorrect	577

25	290	Response	1	4331426	14116	1

25	291	Picture	MorphF10_03_nom.jpg	4331509	0	1	8758	2	0	next	hit	579

25	291	Response	2	4340146	8637	1

25	292	Picture	MorphM10_01_orig.jpg	4340267	0	1	7033	2	0	next	incorrect	581

25	292	Response	1	4347186	6919	1

25	293	Picture	MorphM1_05_noe.jpg	4347300	0	1	9024	2	0	next	hit	583

25	293	Response	2	4356226	8926	1

25	294	Picture	MorphM8_08_orig.jpg	4356324	0	1	6767	2	0	next	hit	585

25	294	Response	2	4363026	6702	1

25	295	Picture	MorphM4_00_nom.jpg	4363091	0	1	7938	159	0	next	incorrect	587

25	295	Response	1	4371026	7935	1

25	296	Picture	MorphM1_03_orig.jpg	4371029	0	158	13294	159	0	next	incorrect	589

25	296	Response	1	4384226	13197	1

25	297	Picture	MorphM6_05_nom.jpg	4384323	0	1	8228	2	0	next	incorrect	591

25	297	Response	1	4392466	8143	1

25	298	Picture	MorphM9_00_orig.jpg	4392551	0	1	8492	2	0	next	incorrect	593

25	298	Response	1	4400946	8395	1

25	299	Picture	MorphF3_09_nom.jpg	4401043	0	1	9289	2	0	next	hit	595

25	299	Response	2	4410226	9183	1

25	300	Picture	MorphM6_02_orig.jpg	4410332	0	1	9555	2	0	next	incorrect	597

25	300	Response	1	4419745	9413	1

25	301	Picture	MorphF7_08_orig.jpg	4419887	0	1	7563	2	0	next	hit	599

25	301	Response	2	4427345	7458	1

25	302	Picture	MorphM3_05_orig.jpg	4427450	0	1	8095	2	0	next	hit	601

25	302	Response	2	4435426	7976	1

25	303	Picture	MorphF8_04_noe.jpg	4435545	0	1	15791	2	0	next	incorrect	603

25	303	Response	1	4451265	15720	1

25	304	Picture	MorphF2_02_nom.jpg	4451336	0	1	10337	148	0	next	hit	605

25	304	Response	2	4461665	10329	1

25	305	Picture	MorphF10_02_noe.jpg	4461673	0	147	21511	148	0	next	incorrect	607

25	305	Response	1	4483105	21432	1

25	306	Picture	MorphM7_06_nom.jpg	4483184	0	1	12325	151	0	next	incorrect	609

25	306	Response	1	4495505	12321	1

25	307	Picture	MorphM9_07_nom.jpg	4495509	0	150	23504	151	0	next	incorrect	611

25	307	Response	1	4518945	23436	1

25	308	Picture	MorphM10_09_orig.jpg	4519013	0	1	10350	2	0	next	hit	613

25	308	Response	2	4529265	10252	1

25	309	Picture	MorphM4_05_noe.jpg	4529363	0	1	6900	3	0	next	incorrect	615

25	309	Response	1	4536225	6862	1

25	310	Picture	MorphF4_03_nom.jpg	4536263	0	2	7033	4	0	next	incorrect	617

25	310	Response	1	4543265	7002	1

25	311	Picture	MorphF5_03_noe.jpg	4543296	0	2	10882	3	0	next	incorrect	619

25	311	Response	1	4554065	10769	1

25	312	Picture	MorphM7_08_noe.jpg	4554178	0	1	7166	2	0	next	incorrect	621

25	312	Response	1	4561265	7087	1

25	313	Picture	MorphM10_09_nom.jpg	4561344	0	1	14066	2	0	next	hit	623

25	313	Response	2	4575264	13920	1

25	314	Picture	MorphM3_01_nom.jpg	4575410	0	1	28397	2	0	next	incorrect	625

25	314	Response	1	4603664	28254	1

25	315	Picture	MorphM10_05_nom.jpg	4603807	0	1	21895	3	0	next	hit	627

25	315	Response	2	4625664	21857	1

25	316	Picture	MorphF3_07_nom.jpg	4625702	0	2	13138	3	0	next	incorrect	629

25	316	Response	1	4638784	13082	1

25	317	Picture	MorphF7_10_nom.jpg	4638840	0	1	34369	2	0	next	hit	631

25	317	Response	2	4673104	34264	1

25	318	Picture	MorphM8_00_orig.jpg	4673209	0	1	46179	2	0	next	incorrect	633

25	318	Response	1	4719344	46135	1

25	319	Picture	MorphM6_01_noe.jpg	4719388	0	1	8625	2	0	next	incorrect	635

25	319	Response	1	4727904	8516	1

25	320	Picture	MorphF1_05_orig.jpg	4728013	0	1	55601	2	0	next	incorrect	637

25	320	Response	1	4783583	55570	1

25	321	Picture	MorphF9_04_orig.jpg	4783614	0	1	31848	2	0	next	incorrect	639

25	321	Response	1	4815423	31809	1

25	322	Picture	MorphF6_00_noe.jpg	4815462	0	1	7298	2	0	next	incorrect	641

25	322	Response	1	4822623	7161	1

25	323	Picture	MorphF10_06_nom.jpg	4822760	0	1	27602	2	0	next	incorrect	643

25	323	Response	1	4850223	27463	1

25	324	Picture	MorphF5_03_nom.jpg	4850362	0	1	6767	2	0	next	incorrect	645

25	324	Response	1	4857023	6661	1

25	325	Picture	MorphM10_10_noe.jpg	4857129	0	1	8891	2	0	next	hit	647

25	325	Response	2	4865983	8854	1

25	326	Picture	MorphM9_00_nom.jpg	4866020	0	1	23488	2	0	next	incorrect	649

25	326	Response	1	4889423	23403	1

25	327	Picture	MorphM7_10_noe.jpg	4889508	0	1	15658	2	0	next	hit	651

25	327	Response	2	4905023	15515	1

25	328	Picture	MorphF5_04_orig.jpg	4905166	0	1	12474	2	0	next	incorrect	653

25	328	Response	1	4917503	12337	1

25	329	Picture	MorphF2_00_orig.jpg	4917640	0	1	40986	153	0	next	incorrect	655

25	329	Response	1	4958622	40982	1

25	330	Picture	MorphM5_10_orig.jpg	4958626	0	152	11032	153	0	next	hit	657

25	330	Response	2	4969582	10956	1

25	331	Picture	MorphF2_02_orig.jpg	4969658	0	1	14597	2	0	next	incorrect	659

25	331	Response	1	4984142	14484	1

25	332	Picture	MorphM3_07_noe.jpg	4984255	0	1	13250	155	0	next	hit	661

25	332	Response	2	4997502	13247	1

25	333	Picture	MorphM5_00_orig.jpg	4997505	0	154	9176	155	0	next	hit	663

25	333	Response	2	5006622	9117	1

25	334	Picture	MorphF1_09_noe.jpg	5006681	0	1	34900	2	0	next	hit	665

25	334	Response	2	5041502	34821	1

25	335	Picture	MorphM2_07_noe.jpg	5041581	0	1	40473	2	0	next	incorrect	667

25	335	Response	1	5081982	40401	1

25	336	Picture	MorphF10_07_nom.jpg	5082054	0	1	21099	2	0	next	hit	669

25	336	Response	2	5103021	20967	1

25	337	Picture	MorphF1_08_orig.jpg	5103153	0	1	11943	2	0	next	hit	671

25	337	Response	2	5115021	11868	1

25	338	Picture	MorphM2_00_noe.jpg	5115096	0	1	15658	3	0	next	incorrect	673

25	338	Response	1	5130621	15525	1

25	339	Picture	MorphF10_05_orig.jpg	5130754	0	2	34768	3	0	next	hit	675

25	339	Response	2	5165421	34667	1

25	340	Picture	MorphM7_08_orig.jpg	5165522	0	1	7829	2	0	next	hit	677

25	340	Response	2	5173261	7739	1

25	341	Picture	MorphF6_09_nom.jpg	5173351	0	1	16454	3	0	next	hit	679

25	341	Response	2	5189741	16390	1

25	342	Picture	MorphF2_09_nom.jpg	5189805	0	2	33706	3	0	next	hit	681

25	342	Response	2	5223421	33616	1

25	343	Picture	MorphM3_06_noe.jpg	5223511	0	1	6900	2	0	next	hit	683

25	343	Response	2	5230381	6870	1

25	344	Picture	MorphM10_06_orig.jpg	5230411	0	1	9289	2	0	next	hit	685

25	344	Response	2	5239661	9250	1

25	345	Picture	MorphF10_01_noe.jpg	5239700	0	1	9820	2	0	next	incorrect	687

25	345	Response	1	5249420	9720	1

25	346	Picture	MorphF9_00_noe.jpg	5249520	0	1	43127	2	0	next	incorrect	689

25	346	Response	1	5292540	43020	1

25	347	Picture	MorphM8_07_orig.jpg	5292647	0	1	11545	2	0	next	hit	691

25	347	Response	2	5304060	11413	1

25	348	Picture	MorphM7_10_nom.jpg	5304192	0	1	7152	148	0	next	hit	693

25	348	Response	2	5311340	7148	1

25	349	Picture	MorphF10_08_nom.jpg	5311344	0	147	7179	148	0	next	hit	695

25	349	Response	2	5318460	7116	1

25	350	Picture	MorphF2_04_orig.jpg	5318523	0	1	14199	2	0	next	incorrect	697

25	350	Response	1	5332619	14096	2

25	351	Picture	MorphF7_03_orig.jpg	5332722	0	1	7697	2	0	next	incorrect	699

25	351	Response	1	5340300	7578	1

25	352	Picture	MorphM8_04_orig.jpg	5340419	0	1	9952	2	0	next	hit	701

25	352	Response	2	5350300	9881	1

25	353	Picture	MorphF5_05_orig.jpg	5350371	0	1	10351	2	0	next	incorrect	703

25	353	Response	1	5360620	10249	1

25	354	Picture	MorphM7_06_orig.jpg	5360722	0	1	6767	2	0	next	incorrect	705

25	354	Response	1	5367420	6698	1

25	355	Picture	MorphF2_08_noe.jpg	5367489	0	1	7431	2	0	next	incorrect	707

25	355	Response	1	5374860	7371	1

25	356	Picture	MorphM3_04_orig.jpg	5374920	0	1	24815	2	0	next	hit	709

25	356	Response	2	5399660	24740	1

25	357	Picture	MorphM7_02_nom.jpg	5399735	0	1	5574	2	0	next	hit	711

25	357	Response	2	5405259	5524	1

25	358	Picture	MorphF5_10_nom.jpg	5405309	0	1	6104	2	0	next	hit	713

25	358	Response	2	5411339	6030	1

25	359	Picture	MorphF9_09_nom.jpg	5411413	0	1	6490	147	0	next	hit	715

25	359	Response	2	5417899	6486	1

25	360	Picture	MorphF3_09_noe.jpg	5417903	0	146	9680	299	0	next	hit	717

25	360	Response	2	5427579	9676	1

25	361	Picture	MorphM10_02_noe.jpg	5427583	0	153	12758	154	0	next	hit	719

25	361	Response	2	5440299	12716	1

25	362	Picture	MorphM7_02_noe.jpg	5440341	0	1	6370	2	0	next	hit	721

25	362	Response	2	5446619	6278	1

25	363	Picture	MorphF2_05_orig.jpg	5446711	0	1	8072	157	0	next	incorrect	723

25	363	Response	1	5454779	8068	1

25	364	Picture	MorphF10_08_orig.jpg	5454783	0	156	7719	157	0	next	hit	725

25	364	Response	2	5462459	7676	1

25	365	Picture	MorphM10_02_orig.jpg	5462502	0	1	11014	2	0	next	hit	727

25	365	Response	2	5473419	10917	1

25	366	Picture	MorphF9_00_orig.jpg	5473516	0	1	16454	2	0	next	incorrect	729

25	366	Response	1	5489899	16383	1

25	367	Picture	MorphM3_10_nom.jpg	5489970	0	1	8626	2	0	next	hit	731

25	367	Response	2	5498539	8569	1

25	368	Picture	MorphM1_03_nom.jpg	5498596	0	1	7166	2	0	next	incorrect	733

25	368	Response	1	5505659	7063	1

25	369	Picture	MorphM6_02_noe.jpg	5505762	0	1	8360	2	0	next	incorrect	735

25	369	Response	1	5513978	8216	2

25	370	Picture	MorphM8_07_noe.jpg	5514122	0	1	13004	2	0	next	hit	737

25	370	Response	2	5527019	12897	1

25	371	Picture	MorphM7_00_orig.jpg	5527126	0	1	20568	2	0	next	incorrect	739

25	371	Response	1	5547659	20533	1

25	372	Picture	MorphM8_09_nom.jpg	5547694	0	1	11811	2	0	next	hit	741

25	372	Response	2	5559419	11725	1

25	373	Picture	MorphM5_00_nom.jpg	5559505	0	1	18843	2	0	next	hit	743

25	373	Response	2	5578219	18714	1

25	374	Picture	MorphF9_02_nom.jpg	5578348	0	1	8094	3	0	next	incorrect	745

25	374	Response	1	5586378	8030	1

25	375	Picture	MorphF10_10_nom.jpg	5586442	0	2	9140	152	0	next	hit	747

25	375	Response	2	5595578	9136	1

25	376	Picture	MorphM3_09_noe.jpg	5595582	0	150	14746	151	0	next	hit	749

25	376	Response	2	5610298	14716	1

25	377	Picture	MorphM7_01_nom.jpg	5610328	0	1	41402	2	0	next	incorrect	751

25	377	Response	1	5651658	41330	1

25	378	Picture	MorphM8_02_orig.jpg	5651730	0	1	9024	2	0	next	hit	753

25	378	Response	2	5660698	8968	1

25	379	Picture	MorphF7_01_orig.jpg	5660754	0	1	20966	2	0	next	incorrect	755

25	379	Response	1	5681658	20904	1

25	380	Picture	MorphF10_06_noe.jpg	5681720	0	1	9422	2	0	next	hit	757

25	380	Response	2	5691018	9298	1

25	381	Picture	MorphF7_05_orig.jpg	5691142	0	1	16839	148	0	next	incorrect	759

25	381	Response	1	5707978	16836	1

25	382	Picture	MorphF5_02_nom.jpg	5707981	0	147	7179	148	0	next	incorrect	761

25	382	Response	1	5715018	7037	1

25	383	Picture	MorphF1_10_nom.jpg	5715160	0	1	33839	2	0	next	hit	763

25	383	Response	2	5748857	33697	1

25	384	Picture	MorphF10_04_noe.jpg	5748999	0	1	7298	2	0	next	hit	765

25	384	Response	2	5756217	7218	1

25	385	Picture	MorphF6_02_nom.jpg	5756297	0	1	9024	2	0	next	incorrect	767

25	385	Response	1	5765177	8880	1

25	386	Picture	MorphF9_04_noe.jpg	5765321	0	1	23487	2	0	next	hit	769

25	386	Response	2	5788777	23456	1

25	387	Picture	MorphM5_04_noe.jpg	5788808	0	1	12474	2	0	next	hit	771

25	387	Response	2	5801177	12369	1

25	388	Picture	MorphM4_04_orig.jpg	5801282	0	1	10085	2	0	next	hit	773

25	388	Response	2	5811337	10055	1

25	389	Picture	MorphF2_02_noe.jpg	5811367	0	1	11280	2	0	next	incorrect	775

25	389	Response	1	5822617	11250	1

25	390	Picture	MorphF7_07_orig.jpg	5822647	0	1	16852	2	0	next	hit	777

25	390	Response	2	5839417	16770	1

25	391	Picture	MorphF4_10_nom.jpg	5839499	0	1	16057	2	0	next	hit	779

25	391	Response	2	5855497	15998	1

25	392	Picture	MorphM7_09_orig.jpg	5855556	0	1	33838	2	0	next	hit	781

25	392	Response	2	5889337	33781	1

25	393	Picture	MorphF6_01_orig.jpg	5889394	0	1	8891	2	0	next	incorrect	783

25	393	Response	1	5898216	8822	1

25	394	Picture	MorphM2_06_nom.jpg	5898285	0	1	10350	2	0	next	incorrect	785

25	394	Response	1	5908536	10251	1

25	395	Picture	MorphM10_00_noe.jpg	5908635	0	1	10086	2	0	next	hit	787

25	395	Response	2	5918616	9981	1

25	396	Picture	MorphM8_01_orig.jpg	5918721	0	1	8360	2	0	next	hit	789

25	396	Response	2	5926936	8215	1

25	397	Picture	MorphM5_09_orig.jpg	5927081	0	1	6900	2	0	next	hit	791

25	397	Response	2	5933896	6815	1

25	398	Picture	MorphM3_05_nom.jpg	5933981	0	1	8079	150	0	next	hit	793

25	398	Response	2	5942056	8075	1

25	399	Picture	MorphM7_06_noe.jpg	5942060	0	149	12080	294	0	next	incorrect	795

25	399	Response	1	5954136	12076	1

25	400	Picture	MorphM9_07_noe.jpg	5954140	0	145	14608	146	0	next	incorrect	797

25	400	Response	1	5968696	14556	1

25	401	Picture	MorphF9_10_noe.jpg	5968748	0	1	6237	2	0	next	incorrect	799

25	401	Response	1	5974936	6188	1

25	402	Picture	MorphF3_08_noe.jpg	5974985	0	1	9820	2	0	next	hit	801

25	402	Response	2	5984696	9711	1

25	403	Picture	MorphM5_03_nom.jpg	5984805	0	1	10615	3	0	next	incorrect	803

25	403	Response	1	5995336	10531	1

25	404	Picture	MorphF8_00_nom.jpg	5995420	0	2	7166	3	0	next	incorrect	805

25	404	Response	1	6002536	7116	1

25	405	Picture	MorphF4_00_noe.jpg	6002586	0	1	13137	2	0	next	incorrect	807

25	405	Response	1	6015656	13070	1

25	406	Picture	MorphM10_04_orig.jpg	6015723	0	1	11147	2	0	next	hit	809

25	406	Response	2	6026776	11053	1

25	407	Picture	MorphF9_04_nom.jpg	6026870	0	1	15924	2	0	next	incorrect	811

25	407	Response	1	6042696	15826	1

25	408	Picture	MorphF2_03_nom.jpg	6042794	0	1	24682	2	0	next	hit	813

25	408	Response	2	6067415	24621	1

25	409	Picture	MorphF9_06_noe.jpg	6067476	0	1	10483	2	0	next	incorrect	815

25	409	Response	1	6077895	10419	1

25	410	Picture	MorphF1_01_orig.jpg	6077959	0	1	9540	149	0	next	incorrect	817

25	410	Response	1	6087495	9536	1

25	411	Picture	MorphM3_00_noe.jpg	6087499	0	148	18990	149	0	next	hit	819

25	411	Response	2	6106375	18876	1

25	412	Picture	MorphM9_06_orig.jpg	6106489	0	1	16721	2	0	next	incorrect	821

25	412	Response	1	6123095	16606	1

25	413	Picture	MorphM5_05_noe.jpg	6123210	0	1	8758	2	0	next	hit	823

25	413	Response	2	6131895	8685	1

25	414	Picture	MorphM4_02_noe.jpg	6131968	0	1	9421	2	0	next	hit	825

25	414	Response	2	6141335	9367	1

25	415	Picture	MorphM8_08_nom.jpg	6141389	0	1	15128	2	0	next	hit	827

25	415	Response	2	6156375	14986	1

25	416	Picture	MorphF3_01_orig.jpg	6156517	0	1	7696	3	0	next	incorrect	829

25	416	Response	1	6164135	7618	1

25	417	Picture	MorphM5_07_nom.jpg	6164213	0	2	8759	3	0	next	incorrect	831

25	417	Response	1	6172935	8722	1

25	418	Picture	MorphM1_08_noe.jpg	6172972	0	1	10085	2	0	next	hit	833

25	418	Response	2	6183015	10043	1

25	419	Picture	MorphM8_10_nom.jpg	6183057	0	1	21762	2	0	next	incorrect	835

25	419	Response	1	6204695	21638	1

25	420	Picture	MorphM10_01_noe.jpg	6204819	0	1	11799	146	0	next	incorrect	837

25	420	Response	1	6216614	11795	1

25	421	Picture	MorphM7_10_orig.jpg	6216618	0	145	7708	146	0	next	hit	839

25	421	Response	2	6224214	7596	1

25	422	Picture	MorphM10_10_nom.jpg	6224326	0	1	6502	2	0	next	hit	841

25	422	Response	2	6230774	6448	1

25	423	Picture	MorphM5_08_noe.jpg	6230828	0	1	6750	153	0	next	hit	843

25	423	Response	2	6237574	6746	1

25	424	Picture	MorphM6_01_orig.jpg	6237578	0	152	7582	153	0	next	incorrect	845

25	424	Response	1	6245014	7436	1

25	425	Picture	MorphF8_06_orig.jpg	6245160	0	1	60510	3	0	next	hit	847

25	425	Response	2	6305574	60414	1

25	426	Picture	MorphM1_10_nom.jpg	6305670	0	2	7432	3	0	next	hit	849

25	426	Response	2	6313014	7344	1

25	427	Picture	MorphF8_01_nom.jpg	6313102	0	1	10217	2	0	next	incorrect	851

25	427	Response	1	6323174	10072	1

25	428	Picture	MorphM5_04_orig.jpg	6323319	0	1	14979	151	0	next	hit	853

25	428	Response	2	6338294	14975	1

25	429	Picture	MorphM8_05_nom.jpg	6338298	0	150	9173	151	0	next	hit	855

25	429	Response	2	6347414	9116	1

25	430	Picture	MorphF8_01_noe.jpg	6347471	0	1	21497	2	0	next	incorrect	857

25	430	Response	1	6368854	21383	1

25	431	Picture	MorphF7_04_nom.jpg	6368968	0	1	16322	2	0	next	incorrect	859

25	431	Response	1	6385174	16206	1

25	432	Picture	MorphM3_03_orig.jpg	6385290	0	1	5308	2	0	next	hit	861

25	432	Response	2	6390453	5163	1

25	433	Picture	MorphM9_10_nom.jpg	6390598	0	1	7431	2	0	next	hit	863

25	433	Response	2	6397973	7375	1

25	434	Picture	MorphM8_02_nom.jpg	6398029	0	1	9952	2	0	next	incorrect	865

25	434	Response	1	6407893	9864	1

25	435	Picture	MorphF3_09_orig.jpg	6407981	0	1	24152	2	0	next	hit	867

25	435	Response	2	6432053	24072	1

25	436	Picture	MorphM9_05_noe.jpg	6432133	0	1	14066	2	0	next	hit	869

25	436	Response	2	6446053	13920	1

25	437	Picture	MorphF8_00_noe.jpg	6446199	0	1	8758	2	0	next	hit	871

25	437	Response	2	6454853	8654	1

25	438	Picture	MorphM2_10_orig.jpg	6454957	0	1	8492	2	0	next	hit	873

25	438	Response	2	6463413	8456	1

25	439	Picture	MorphM3_01_orig.jpg	6463449	0	1	6370	2	0	next	hit	875

25	439	Response	2	6469733	6284	1

25	440	Picture	MorphM1_08_nom.jpg	6469819	0	1	7962	2	0	next	incorrect	877

25	440	Response	1	6477653	7834	1

25	441	Picture	MorphF1_06_noe.jpg	6477781	0	1	9023	3	0	next	hit	879

25	441	Response	2	6486693	8912	1

25	442	Picture	MorphM9_07_orig.jpg	6486804	0	2	31450	3	0	next	incorrect	881

25	442	Response	1	6518133	31329	1

25	443	Picture	MorphF6_04_orig.jpg	6518254	0	1	12341	2	0	next	incorrect	883

25	443	Response	1	6530453	12199	1

25	444	Picture	MorphF8_09_orig.jpg	6530595	0	1	16189	2	0	next	hit	885

25	444	Response	2	6546692	16097	2

25	445	Picture	PAUSE	6546784	0	1	600065	2	0	600000	miss	0

25	446	Picture	MorphF2_09_orig.jpg	7146849	0	1	26141	2	0	next	hit	888

25	446	Response	2	7172929	26080	1

25	447	Picture	MorphF5_07_orig.jpg	7172990	0	1	7830	2	0	next	hit	890

25	447	Response	2	7180769	7779	1

25	448	Picture	MorphF6_08_noe.jpg	7180820	0	1	17118	2	0	next	hit	892

25	448	Response	2	7197889	17069	1

25	449	Picture	MorphF8_06_noe.jpg	7197938	0	1	9023	2	0	next	hit	894

25	449	Response	2	7206848	8910	1

25	450	Picture	MorphM2_10_noe.jpg	7206961	0	1	9289	2	0	next	incorrect	896

25	450	Response	1	7216128	9167	1

25	451	Picture	MorphF7_01_noe.jpg	7216250	0	1	10351	2	0	next	incorrect	898

25	451	Response	1	7226528	10278	1

25	452	Picture	MorphF2_01_nom.jpg	7226601	0	1	17371	147	0	next	incorrect	900

25	452	Response	1	7243968	17367	1

25	453	Picture	MorphM5_06_nom.jpg	7243972	0	146	33851	147	0	next	hit	902

25	453	Response	2	7277728	33756	1

25	454	Picture	MorphM8_09_noe.jpg	7277823	0	1	15260	2	0	next	incorrect	904

25	454	Response	1	7293008	15185	1

25	455	Picture	MorphF9_07_nom.jpg	7293083	0	1	7564	2	0	next	hit	906

25	455	Response	2	7300528	7445	1

25	456	Picture	MorphM1_01_noe.jpg	7300647	0	1	17118	2	0	next	incorrect	908

25	456	Response	1	7317648	17001	1

25	457	Picture	MorphF4_00_orig.jpg	7317765	0	1	11147	2	0	next	incorrect	910

25	457	Response	1	7328768	11003	1

25	458	Picture	MorphF9_01_noe.jpg	7328912	0	1	7033	2	0	next	incorrect	912

25	458	Response	1	7335888	6976	1

25	459	Picture	MorphM10_03_nom.jpg	7335945	0	1	10085	2	0	next	hit	914

25	459	Response	2	7345888	9943	1

25	460	Picture	MorphM7_03_nom.jpg	7346030	0	1	6767	2	0	next	hit	916

25	460	Response	2	7352687	6657	1

25	461	Picture	MorphF2_08_nom.jpg	7352797	0	1	6901	2	0	next	hit	918

25	461	Response	2	7359567	6770	1

25	462	Picture	MorphM10_00_orig.jpg	7359698	0	1	8758	2	0	next	incorrect	920

25	462	Response	1	7368367	8669	1

25	463	Picture	MorphM4_09_nom.jpg	7368456	0	1	11545	2	0	next	hit	922

25	463	Response	2	7379967	11511	1

25	464	Picture	MorphM8_04_nom.jpg	7380001	0	1	8227	2	0	next	hit	924

25	464	Response	2	7388127	8126	1

25	465	Picture	MorphF6_03_noe.jpg	7388228	0	1	9820	2	0	next	incorrect	926

25	465	Response	1	7397967	9739	1

25	466	Picture	MorphM4_03_noe.jpg	7398048	0	1	18843	2	0	next	incorrect	928

25	466	Response	1	7416767	18719	1

25	467	Picture	MorphM10_05_orig.jpg	7416891	0	1	6502	2	0	next	hit	930

25	467	Response	2	7423247	6356	1

25	468	Picture	MorphM1_00_noe.jpg	7423393	0	1	16455	2	0	next	hit	932

25	468	Response	2	7439727	16334	1

25	469	Picture	MorphF5_10_noe.jpg	7439848	0	1	14464	2	0	next	incorrect	934

25	469	Response	1	7454207	14359	1

25	470	Picture	MorphF9_10_orig.jpg	7454312	0	1	6900	2	0	next	hit	936

25	470	Response	2	7461087	6775	1

25	471	Picture	MorphF4_03_orig.jpg	7461212	0	1	11147	2	0	next	incorrect	938

25	471	Response	1	7472287	11075	1

25	472	Picture	MorphM8_01_noe.jpg	7472359	0	1	7697	2	0	next	incorrect	940

25	472	Response	1	7479967	7608	1

25	473	Picture	MorphM6_04_noe.jpg	7480056	0	1	13933	2	0	next	incorrect	942

25	473	Response	1	7493887	13831	1

25	474	Picture	MorphF2_04_nom.jpg	7493989	0	1	8891	2	0	next	incorrect	944

25	474	Response	1	7502767	8778	1

25	475	Picture	MorphM10_04_noe.jpg	7502880	0	1	13270	2	0	next	incorrect	946

25	475	Response	1	7516047	13167	1

25	476	Picture	MorphF7_07_nom.jpg	7516150	0	1	9554	2	0	next	hit	948

25	476	Response	2	7525646	9496	1

25	477	Picture	MorphF3_02_orig.jpg	7525704	0	1	8227	2	0	next	incorrect	950

25	477	Response	1	7533886	8182	1

25	478	Picture	MorphM3_03_noe.jpg	7533931	0	1	9157	2	0	next	incorrect	952

25	478	Response	1	7543006	9075	1

25	479	Picture	MorphM8_03_orig.jpg	7543088	0	1	10350	2	0	next	hit	954

25	479	Response	2	7553326	10238	1

25	480	Picture	MorphM2_08_orig.jpg	7553438	0	1	13137	2	0	next	incorrect	956

25	480	Response	1	7566526	13088	1

25	481	Picture	MorphF7_09_nom.jpg	7566575	0	1	25611	2	0	next	hit	958

25	481	Response	2	7592046	25471	1

25	482	Picture	MorphF4_04_orig.jpg	7592186	0	1	8228	2	0	next	incorrect	960

25	482	Response	1	7600286	8100	1

25	483	Picture	MorphM1_04_noe.jpg	7600414	0	1	7563	2	0	next	incorrect	962

25	483	Response	1	7607886	7472	1

25	484	Picture	MorphM2_08_nom.jpg	7607977	0	1	8473	155	0	next	hit	964

25	484	Response	2	7616446	8469	1

25	485	Picture	MorphF8_08_orig.jpg	7616450	0	154	31072	155	0	next	hit	966

25	485	Response	2	7647486	31036	1

25	486	Picture	MorphM1_00_nom.jpg	7647522	0	1	9289	2	0	next	incorrect	968

25	486	Response	1	7656686	9164	1

25	487	Picture	MorphF1_00_nom.jpg	7656811	0	1	6502	2	0	next	incorrect	970

25	487	Response	1	7663246	6435	1

25	488	Picture	MorphM10_08_orig.jpg	7663313	0	1	10748	2	0	next	hit	972

25	488	Response	2	7673966	10653	1

25	489	Picture	MorphM6_07_orig.jpg	7674061	0	1	7033	3	0	next	hit	974

25	489	Response	2	7681006	6945	1

25	490	Picture	MorphF6_09_orig.jpg	7681094	0	2	11943	3	0	next	hit	976

25	490	Response	2	7693006	11912	1

25	491	Picture	MorphF1_01_nom.jpg	7693037	0	1	7697	2	0	next	incorrect	978

25	491	Response	1	7700685	7648	1

25	492	Picture	MorphF2_10_nom.jpg	7700734	0	1	8493	2	0	next	hit	980

25	492	Response	2	7709165	8431	1

25	493	Picture	MorphM6_09_noe.jpg	7709227	0	1	10350	2	0	next	incorrect	982

25	493	Response	1	7719485	10258	1

25	494	Picture	MorphF1_02_nom.jpg	7719577	0	1	40606	2	0	next	incorrect	984

25	494	Response	1	7760125	40548	1

25	495	Picture	MorphM1_10_noe.jpg	7760183	0	1	16322	2	0	next	incorrect	986

25	495	Response	1	7776445	16262	1

25	496	Picture	MorphM8_07_nom.jpg	7776505	0	1	6635	2	0	next	hit	988

25	496	Response	2	7783085	6580	1

25	497	Picture	MorphF10_07_orig.jpg	7783140	0	1	7696	3	0	next	hit	990

25	497	Response	2	7790765	7625	1

25	498	Picture	MorphF5_10_orig.jpg	7790836	0	2	8361	3	0	next	hit	992

25	498	Response	2	7799165	8329	1

25	499	Picture	MorphF4_04_nom.jpg	7799197	0	1	7696	2	0	next	incorrect	994

25	499	Response	1	7806765	7568	1

25	500	Picture	MorphF8_05_nom.jpg	7806893	0	1	10483	2	0	next	incorrect	996

25	500	Response	1	7817244	10351	2

25	501	Picture	MorphM5_03_noe.jpg	7817376	0	1	18313	2	0	next	incorrect	998

25	501	Response	1	7835645	18269	1

25	502	Picture	MorphM2_01_orig.jpg	7835689	0	1	8999	159	0	next	incorrect	1000

25	502	Response	1	7844685	8996	1

25	503	Picture	MorphF5_04_nom.jpg	7844688	0	158	16612	159	0	next	incorrect	1002

25	503	Response	1	7861244	16556	1

25	504	Picture	MorphM9_10_orig.jpg	7861300	0	1	6900	2	0	next	hit	1004

25	504	Response	2	7868124	6824	1

25	505	Picture	MorphM8_08_noe.jpg	7868200	0	1	7288	145	0	next	incorrect	1006

25	505	Response	1	7875484	7284	1

25	506	Picture	MorphM6_04_nom.jpg	7875488	0	144	9280	297	0	next	hit	1008

25	506	Response	2	7884764	9276	1

25	507	Picture	MorphF9_10_nom.jpg	7884768	0	153	5840	305	0	next	hit	1010

25	507	Response	2	7890604	5836	1

25	508	Picture	MorphF6_05_orig.jpg	7890608	0	152	18729	153	0	next	hit	1012

25	508	Response	2	7909245	18637	1

25	509	Picture	MorphF2_06_orig.jpg	7909337	0	1	6369	2	0	next	hit	1014

25	509	Response	2	7915644	6307	1

25	510	Picture	MorphF6_07_nom.jpg	7915706	0	1	45914	2	0	next	hit	1016

25	510	Response	2	7961564	45858	1

25	511	Picture	MorphM6_04_orig.jpg	7961620	0	1	8227	2	0	next	incorrect	1018

25	511	Response	1	7969724	8104	1

25	512	Picture	MorphM8_10_orig.jpg	7969847	0	1	6635	2	0	next	hit	1020

25	512	Response	2	7976444	6597	1

25	513	Picture	MorphM4_10_orig.jpg	7976482	0	1	42331	2	0	next	hit	1022

25	513	Response	2	8018683	42201	1

25	514	Picture	MorphM1_09_nom.jpg	8018813	0	1	16189	3	0	next	hit	1024

25	514	Response	2	8034923	16110	1

25	515	Picture	MorphF9_02_orig.jpg	8035002	0	2	19507	3	0	next	incorrect	1026

25	515	Response	1	8054443	19441	1

25	516	Picture	MorphF4_02_nom.jpg	8054509	0	1	20834	2	0	next	incorrect	1028

25	516	Response	1	8075243	20734	1

25	517	Picture	MorphM7_09_nom.jpg	8075343	0	1	8360	2	0	next	hit	1030

25	517	Response	2	8083643	8300	1

25	518	Picture	MorphM6_06_orig.jpg	8083703	0	1	10616	2	0	next	incorrect	1032

25	518	Response	1	8094283	10580	1

25	519	Picture	MorphF8_04_nom.jpg	8094319	0	1	18445	2	0	next	incorrect	1034

25	519	Response	1	8112683	18364	1

25	520	Picture	MorphF10_07_noe.jpg	8112764	0	1	6768	2	0	next	hit	1036

25	520	Response	2	8119403	6639	1

25	521	Picture	MorphF3_10_noe.jpg	8119532	0	1	19639	2	0	next	hit	1038

25	521	Response	2	8139083	19551	1

25	522	Picture	MorphM1_04_orig.jpg	8139171	0	1	13137	2	0	next	incorrect	1040

25	522	Response	1	8152203	13032	1

25	523	Picture	MorphF4_10_orig.jpg	8152308	0	1	19374	2	0	next	hit	1042

25	523	Response	2	8171643	19335	1

25	524	Picture	MorphF10_00_orig.jpg	8171682	0	1	21884	146	0	next	incorrect	1044

25	524	Response	1	8193563	21881	1

25	525	Picture	MorphF1_10_noe.jpg	8193566	0	145	7708	146	0	next	incorrect	1046

25	525	Response	1	8201242	7676	1

25	526	Picture	MorphM2_06_noe.jpg	8201274	0	1	7299	2	0	next	incorrect	1048

25	526	Response	1	8208522	7248	1

25	527	Picture	MorphF10_03_noe.jpg	8208573	0	1	9289	2	0	next	hit	1050

25	527	Response	2	8217722	9149	1

25	528	Picture	MorphM8_10_noe.jpg	8217862	0	1	8492	2	0	next	hit	1052

25	528	Response	2	8226282	8420	1

25	529	Picture	MorphM2_09_orig.jpg	8226354	0	1	6901	2	0	next	hit	1054

25	529	Response	2	8233162	6808	1

25	530	Picture	MorphF3_10_orig.jpg	8233255	0	1	12208	2	0	next	hit	1056

25	530	Response	2	8245402	12147	1

25	531	Picture	MorphF5_01_orig.jpg	8245463	0	1	9820	2	0	next	incorrect	1058

25	531	Response	1	8255242	9779	1

25	532	Picture	MorphM5_09_nom.jpg	8255283	0	1	11146	2	0	next	incorrect	1060

25	532	Response	1	8266362	11079	1

25	533	Picture	MorphF9_09_orig.jpg	8266429	0	1	7431	2	0	next	hit	1062

25	533	Response	2	8273722	7293	1

25	534	Picture	MorphM3_08_orig.jpg	8273860	0	1	6768	2	0	next	hit	1064

25	534	Response	2	8280522	6662	1

25	535	Picture	MorphF3_04_nom.jpg	8280628	0	1	11810	2	0	next	incorrect	1066

25	535	Response	1	8292362	11734	1

25	536	Picture	MorphF7_06_noe.jpg	8292438	0	1	11928	150	0	next	hit	1068

25	536	Response	2	8304362	11924	1

25	537	Picture	MorphM9_08_nom.jpg	8304366	0	149	27617	150	0	next	hit	1070

25	537	Response	2	8331882	27516	1

25	538	Picture	MorphM4_01_noe.jpg	8331983	0	1	14464	2	0	next	hit	1072

25	538	Response	2	8346362	14379	1

25	539	Picture	MorphM6_06_noe.jpg	8346447	0	1	14862	2	0	next	incorrect	1074

25	539	Response	1	8361241	14794	1

25	540	Picture	MorphF6_06_noe.jpg	8361309	0	1	6900	2	0	next	incorrect	1076

25	540	Response	1	8368121	6812	1

25	541	Picture	MorphF2_07_orig.jpg	8368209	0	1	8626	2	0	next	hit	1078

25	541	Response	2	8376761	8552	1

25	542	Picture	MorphF6_08_orig.jpg	8376835	0	1	16170	154	0	next	hit	1080

25	542	Response	2	8393001	16166	1

25	543	Picture	MorphF8_03_orig.jpg	8393005	0	153	11033	154	0	next	incorrect	1082

25	543	Response	1	8403961	10956	1

25	544	Picture	MorphM2_07_nom.jpg	8404038	0	1	7564	2	0	next	hit	1084

25	544	Response	2	8411481	7443	1

25	545	Picture	MorphF10_00_noe.jpg	8411602	0	1	8493	2	0	next	incorrect	1086

25	545	Response	1	8420041	8439	1

25	546	Picture	MorphF2_06_nom.jpg	8420095	0	1	6767	2	0	next	hit	1088

25	546	Response	2	8426761	6666	1

25	547	Picture	MorphF8_07_orig.jpg	8426862	0	1	8095	2	0	next	hit	1090

25	547	Response	2	8434840	7978	2

25	548	Picture	MorphM6_08_orig.jpg	8434957	0	1	8095	2	0	next	hit	1092

25	548	Response	2	8442921	7964	1

25	549	Picture	MorphF10_02_orig.jpg	8443052	0	1	38350	2	0	next	incorrect	1094

25	549	Response	1	8481321	38269	1

25	550	Picture	MorphM6_10_noe.jpg	8481402	0	1	13800	2	0	next	hit	1096

25	550	Response	2	8495161	13759	1

25	551	Picture	MorphF3_08_nom.jpg	8495202	0	1	13270	2	0	next	hit	1098

25	551	Response	2	8508440	13238	1

25	552	Picture	MorphF6_07_noe.jpg	8508472	0	1	21630	2	0	next	incorrect	1100

25	552	Response	1	8529960	21488	1

25	553	Picture	MorphF7_05_noe.jpg	8530102	0	1	9554	2	0	next	incorrect	1102

25	553	Response	1	8539560	9458	1

25	554	Picture	MorphM1_05_nom.jpg	8539656	0	1	17384	2	0	next	incorrect	1104

25	554	Response	1	8556920	17264	1

25	555	Picture	MorphF4_07_noe.jpg	8557040	0	1	10483	2	0	next	hit	1106

25	555	Response	2	8567480	10440	1

25	556	Picture	MorphM9_08_orig.jpg	8567523	0	1	7829	2	0	next	hit	1108

25	556	Response	2	8575320	7797	1

25	557	Picture	MorphF3_04_orig.jpg	8575352	0	1	15791	3	0	next	incorrect	1110

25	557	Response	1	8591080	15728	1

25	558	Picture	MorphF10_04_orig.jpg	8591143	0	2	12209	3	0	next	hit	1112

25	558	Response	2	8603320	12177	1

25	559	Picture	MorphM1_09_noe.jpg	8603352	0	1	10218	2	0	next	hit	1114

25	559	Response	2	8613480	10128	1

25	560	Picture	MorphM7_05_nom.jpg	8613570	0	1	7033	2	0	next	hit	1116

25	560	Response	2	8620520	6950	1

25	561	Picture	MorphF4_05_noe.jpg	8620603	0	1	32378	2	0	next	incorrect	1118

25	561	Response	1	8652920	32317	1

25	562	Picture	MorphM3_06_orig.jpg	8652981	0	1	11280	2	0	next	hit	1120

25	562	Response	2	8664199	11218	1

25	563	Picture	MorphF9_08_nom.jpg	8664261	0	1	6635	2	0	next	hit	1122

25	563	Response	2	8670839	6578	1

25	564	Picture	MorphF6_00_nom.jpg	8670896	0	1	7829	2	0	next	incorrect	1124

25	564	Response	1	8678600	7704	1

25	565	Picture	MorphF1_02_orig.jpg	8678725	0	1	13270	2	0	next	incorrect	1126

25	565	Response	1	8691959	13234	1

25	566	Picture	MorphM5_05_nom.jpg	8691995	0	1	7696	2	0	next	hit	1128

25	566	Response	2	8699559	7564	1

25	567	Picture	MorphM2_01_noe.jpg	8699691	0	1	15659	2	0	next	incorrect	1130

25	567	Response	1	8715319	15628	1

25	568	Picture	MorphM5_02_nom.jpg	8715350	0	1	22558	3	0	next	incorrect	1132

25	568	Response	1	8737799	22449	1

25	569	Picture	MorphM2_03_noe.jpg	8737908	0	2	12740	3	0	next	hit	1134

25	569	Response	2	8750598	12690	2

25	570	Picture	MorphM6_03_orig.jpg	8750648	0	1	15923	2	0	next	incorrect	1136

25	570	Response	1	8766439	15791	1

25	571	Picture	MorphF7_08_nom.jpg	8766571	0	1	9687	2	0	next	hit	1138

25	571	Response	2	8776199	9628	1

25	572	Picture	MorphF2_05_nom.jpg	8776258	0	1	30256	2	0	next	incorrect	1140

25	572	Response	1	8806439	30181	1

25	573	Picture	MorphF1_04_noe.jpg	8806514	0	1	7431	2	0	next	incorrect	1142

25	573	Response	1	8813799	7285	1

25	574	Picture	MorphM10_03_noe.jpg	8813945	0	1	40871	2	0	next	hit	1144

25	574	Response	2	8854678	40733	1

25	575	Picture	MorphM5_10_noe.jpg	8854816	0	1	7033	2	0	next	hit	1146

25	575	Response	2	8861798	6982	1

25	576	Picture	MorphF1_02_noe.jpg	8861849	0	1	20569	2	0	next	incorrect	1148

25	576	Response	1	8882278	20429	1

25	577	Picture	MorphF8_09_noe.jpg	8882418	0	1	10350	2	0	next	hit	1150

25	577	Response	2	8892678	10260	1

25	578	Picture	MorphF4_01_orig.jpg	8892768	0	1	9156	2	0	next	incorrect	1152

25	578	Response	1	8901797	9029	2

25	579	Picture	MorphM4_00_orig.jpg	8901924	0	1	10998	151	0	next	incorrect	1154

25	579	Response	1	8912918	10994	1

25	580	Picture	MorphF4_02_noe.jpg	8912922	0	150	21360	305	0	next	incorrect	1156

25	580	Response	1	8934278	21356	1

25	581	Picture	MorphF9_07_noe.jpg	8934282	0	155	13158	156	0	next	hit	1158

25	581	Response	2	8947317	13035	2

25	582	Picture	MorphF10_06_orig.jpg	8947440	0	1	6502	2	0	next	hit	1160

25	582	Response	2	8953878	6438	1

25	583	Picture	MorphM10_07_nom.jpg	8953942	0	1	6635	2	0	next	hit	1162

25	583	Response	2	8960437	6495	2

25	584	Picture	MorphM1_09_orig.jpg	8960577	0	1	8744	149	0	next	hit	1164

25	584	Response	2	8969317	8740	2

25	585	Picture	MorphF6_05_noe.jpg	8969321	0	148	9967	149	0	next	incorrect	1166

25	585	Response	1	8979158	9837	1

25	586	Picture	MorphM7_03_orig.jpg	8979288	0	1	7431	2	0	next	incorrect	1168

25	586	Response	1	8986678	7390	1

25	587	Picture	MorphF3_03_noe.jpg	8986719	0	1	15791	2	0	next	hit	1170

25	587	Response	2	9002437	15718	1

25	588	Picture	MorphM9_04_nom.jpg	9002510	0	1	9687	2	0	next	incorrect	1172

25	588	Response	1	9012117	9607	1

25	589	Picture	MorphM8_05_noe.jpg	9012197	0	1	17251	2	0	next	incorrect	1174

25	589	Response	1	9029317	17120	1

25	590	Picture	MorphM7_00_nom.jpg	9029448	0	1	8758	2	0	next	hit	1176

25	590	Response	2	9038117	8669	1

25	591	Picture	MorphM4_03_orig.jpg	9038206	0	1	8625	3	0	next	hit	1178

25	591	Response	2	9046757	8551	1

25	592	Picture	MorphF5_07_nom.jpg	9046831	0	2	7166	3	0	next	hit	1180

25	592	Response	2	9053957	7126	1

25	593	Picture	MorphF9_09_noe.jpg	9053997	0	1	17516	3	0	next	incorrect	1182

25	593	Response	1	9071396	17399	2

25	594	Picture	MorphM9_06_noe.jpg	9071513	0	2	7697	3	0	next	incorrect	1184

25	594	Response	1	9079157	7644	1

25	595	Picture	MorphF9_01_orig.jpg	9079210	0	1	8360	2	0	next	hit	1186

25	595	Response	2	9087477	8267	1

25	596	Picture	MorphM1_05_orig.jpg	9087570	0	1	15526	2	0	next	incorrect	1188

25	596	Response	1	9102997	15427	1

25	597	Picture	MorphM10_00_nom.jpg	9103096	0	1	9554	2	0	next	incorrect	1190

25	597	Response	1	9112517	9421	1

25	598	Picture	MorphF4_08_orig.jpg	9112650	0	1	10483	2	0	next	incorrect	1192

25	598	Response	1	9123077	10427	1

25	599	Picture	MorphM2_03_nom.jpg	9123133	0	1	12987	153	0	next	hit	1194

25	599	Response	2	9136117	12984	1

25	600	Picture	MorphF2_01_orig.jpg	9136120	0	152	10766	153	0	next	incorrect	1196

25	600	Response	1	9146837	10717	1

25	601	Picture	MorphM6_05_noe.jpg	9146886	0	1	14199	2	0	next	incorrect	1198

25	601	Response	1	9160997	14111	1

25	602	Picture	MorphF10_03_orig.jpg	9161085	0	1	7962	2	0	next	incorrect	1200

25	602	Response	1	9168916	7831	1

25	603	Picture	MorphM4_03_nom.jpg	9169047	0	1	8360	2	0	next	incorrect	1202

25	603	Response	1	9177316	8269	1

25	604	Picture	MorphM5_04_nom.jpg	9177407	0	1	7299	2	0	next	incorrect	1204

25	604	Response	1	9184596	7189	1

25	605	Picture	MorphF9_00_nom.jpg	9184706	0	1	6635	2	0	next	incorrect	1206

25	605	Response	1	9191236	6530	1

25	606	Picture	MorphF8_07_noe.jpg	9191341	0	1	9421	2	0	next	hit	1208

25	606	Response	2	9200676	9335	1

25	607	Picture	MorphM4_05_nom.jpg	9200762	0	1	7299	2	0	next	incorrect	1210

25	607	Response	1	9207956	7194	1

25	608	Picture	MorphM2_09_nom.jpg	9208061	0	1	6900	2	0	next	hit	1212

25	608	Response	2	9214916	6855	1

25	609	Picture	MorphF9_03_orig.jpg	9214961	0	1	17914	2	0	next	incorrect	1214

25	609	Response	1	9232836	17875	1

25	610	Picture	MorphF3_04_noe.jpg	9232875	0	1	7830	2	0	next	incorrect	1216

25	610	Response	1	9240596	7721	1

25	611	Picture	MorphF8_02_orig.jpg	9240705	0	1	16852	2	0	next	incorrect	1218

25	611	Response	1	9257475	16770	2

25	612	Picture	MorphF2_04_noe.jpg	9257557	0	1	12209	2	0	next	incorrect	1220

25	612	Response	1	9269716	12159	1

25	613	Picture	MorphF10_10_noe.jpg	9269766	0	1	10616	2	0	next	hit	1222

25	613	Response	2	9280276	10510	1

25	614	Picture	MorphF3_05_orig.jpg	9280382	0	1	17914	2	0	next	hit	1224

25	614	Response	2	9298196	17814	1

25	615	Picture	MorphF1_06_orig.jpg	9298296	0	1	31051	2	0	next	incorrect	1226

25	615	Response	1	9329315	31019	1

25	616	Picture	MorphF6_04_nom.jpg	9329347	0	1	9820	2	0	next	hit	1228

25	616	Response	2	9339075	9728	1

25	617	Picture	MorphM2_05_noe.jpg	9339167	0	1	6768	2	0	next	incorrect	1230

25	617	Response	1	9345875	6708	1

25	618	Picture	MorphF7_02_noe.jpg	9345935	0	1	8891	2	0	next	incorrect	1232

25	618	Response	1	9354755	8820	1

25	619	Picture	MorphF5_08_nom.jpg	9354826	0	1	8360	2	0	next	hit	1234

25	619	Response	2	9363075	8249	1

25	620	Picture	MorphF6_03_orig.jpg	9363186	0	1	13402	2	0	next	incorrect	1236

25	620	Response	1	9376515	13329	1

25	621	Picture	MorphM9_04_orig.jpg	9376588	0	1	8493	2	0	next	incorrect	1238

25	621	Response	1	9384995	8407	1

25	622	Picture	MorphM3_05_noe.jpg	9385081	0	1	10350	3	0	next	hit	1240

25	622	Response	2	9395315	10234	1

25	623	Picture	MorphF8_05_noe.jpg	9395431	0	2	8360	4	0	next	incorrect	1242

25	623	Response	1	9403714	8283	2

25	624	Picture	MorphF1_04_nom.jpg	9403791	0	2	6901	3	0	next	incorrect	1244

25	624	Response	1	9410595	6804	1

25	625	Picture	MorphM3_00_orig.jpg	9410692	0	1	6767	3	0	next	hit	1246

25	625	Response	2	9417395	6703	1

25	626	Picture	MorphF6_02_orig.jpg	9417459	0	2	8228	3	0	next	incorrect	1248

25	626	Response	1	9425555	8096	1

25	627	Picture	MorphM4_07_nom.jpg	9425687	0	1	13004	2	0	next	incorrect	1250

25	627	Response	1	9438595	12908	1

25	628	Picture	MorphM5_10_nom.jpg	9438691	0	1	6768	2	0	next	hit	1252

25	628	Response	2	9445395	6704	1

25	629	Picture	MorphF6_09_noe.jpg	9445459	0	1	54539	2	0	next	hit	1254

25	629	Response	2	9499954	54495	1

25	630	Picture	MorphF4_03_noe.jpg	9499998	0	1	12474	2	0	next	incorrect	1256

25	630	Response	1	9512434	12436	1

25	631	Picture	MorphM8_00_noe.jpg	9512472	0	1	6104	2	0	next	incorrect	1258

25	631	Response	1	9518514	6042	1

25	632	Picture	MorphM5_05_orig.jpg	9518576	0	1	13782	153	0	next	hit	1260

25	632	Response	2	9532354	13778	1

25	633	Picture	MorphF7_07_noe.jpg	9532358	0	152	17402	153	0	next	hit	1262

25	633	Response	2	9549713	17355	2

25	634	Picture	MorphM8_06_noe.jpg	9549760	0	1	10998	151	0	next	incorrect	1264

25	634	Response	1	9560754	10994	1

25	635	Picture	MorphF4_08_nom.jpg	9560758	0	150	8509	151	0	next	hit	1266

25	635	Response	2	9569154	8396	1

25	636	Picture	MorphF3_08_orig.jpg	9569267	0	1	9554	2	0	next	hit	1268

25	636	Response	2	9578754	9487	1

25	637	Picture	MorphM3_00_nom.jpg	9578821	0	1	7962	2	0	next	hit	1270

25	637	Response	2	9586674	7853	1

25	638	Picture	MorphM6_00_nom.jpg	9586783	0	1	10483	3	0	next	incorrect	1272

25	638	Response	1	9597234	10451	1

25	639	Picture	MorphF7_09_orig.jpg	9597266	0	2	9687	4	0	next	hit	1274

25	639	Response	2	9606914	9648	1

25	640	Picture	MorphF5_02_orig.jpg	9606953	0	2	9555	3	0	next	hit	1276

25	640	Response	2	9616434	9481	1

25	641	Picture	MorphM3_04_nom.jpg	9616508	0	1	24815	2	0	next	incorrect	1278

25	641	Response	1	9641234	24726	1

25	642	Picture	MorphM4_01_nom.jpg	9641323	0	1	9554	2	0	next	incorrect	1280

25	642	Response	1	9650833	9510	1

25	643	Picture	MorphF8_03_noe.jpg	9650877	0	1	14995	2	0	next	hit	1282

25	643	Response	2	9665793	14916	1

25	644	Picture	MorphM2_02_noe.jpg	9665872	0	1	15260	2	0	next	hit	1284

25	644	Response	2	9680993	15121	1

25	645	Picture	MorphM7_02_orig.jpg	9681132	0	1	24284	2	0	next	hit	1286

25	645	Response	2	9705313	24181	1

25	646	Picture	MorphF3_00_orig.jpg	9705416	0	1	9156	2	0	next	incorrect	1288

25	646	Response	1	9714513	9097	1

25	647	Picture	MorphF7_03_noe.jpg	9714572	0	1	9687	2	0	next	incorrect	1290

25	647	Response	1	9724113	9541	1

25	648	Picture	MorphM4_08_noe.jpg	9724259	0	1	10882	2	0	next	hit	1292

25	648	Response	2	9735073	10814	1

25	649	Picture	MorphM8_03_nom.jpg	9735141	0	1	25611	2	0	next	hit	1294

25	649	Response	2	9760673	25532	1

25	650	Picture	MorphM3_09_orig.jpg	9760752	0	1	6369	2	0	next	hit	1296

25	650	Response	2	9766993	6241	1

25	651	Picture	MorphF6_10_noe.jpg	9767121	0	1	7829	2	0	next	hit	1298

25	651	Response	2	9774833	7712	1

25	652	Picture	MorphM7_05_noe.jpg	9774950	0	1	9687	2	0	next	hit	1300

25	652	Response	2	9784593	9643	1

25	653	Picture	MorphM3_02_noe.jpg	9784637	0	1	7697	2	0	next	hit	1302

25	653	Response	2	9792273	7636	1

25	654	Picture	MorphF3_06_nom.jpg	9792334	0	1	12075	2	0	next	hit	1304

25	654	Response	2	9804353	12019	1

25	655	Picture	MorphM2_09_noe.jpg	9804409	0	1	12474	2	0	next	incorrect	1306

25	655	Response	1	9816752	12343	2

25	656	Picture	MorphF2_00_noe.jpg	9816883	0	1	7829	2	0	next	incorrect	1308

25	656	Response	1	9824592	7709	1

25	657	Picture	MorphF6_06_nom.jpg	9824712	0	1	7166	2	0	next	hit	1310

25	657	Response	2	9831792	7080	1

25	658	Picture	MorphF3_01_noe.jpg	9831878	0	1	18558	155	0	next	hit	1312

25	658	Response	2	9850432	18554	1

25	659	Picture	MorphF10_08_noe.jpg	9850436	0	154	6920	155	0	next	hit	1314

25	659	Response	2	9857232	6796	1

25	660	Picture	MorphM5_00_noe.jpg	9857356	0	1	19507	2	0	next	hit	1316

25	660	Response	2	9876752	19396	1

25	661	Picture	MorphF9_03_noe.jpg	9876863	0	1	10351	2	0	next	incorrect	1318

25	661	Response	1	9887152	10289	1

25	662	Picture	MorphM5_02_noe.jpg	9887214	0	1	7942	154	0	next	hit	1320

25	662	Response	2	9895152	7938	1

25	663	Picture	MorphF6_01_noe.jpg	9895156	0	153	8778	154	0	next	incorrect	1322

25	663	Response	1	9903872	8716	1

25	664	Picture	MorphM2_02_nom.jpg	9903934	0	1	16454	2	0	next	incorrect	1324

25	664	Response	1	9920352	16418	1

25	665	Picture	MorphF9_01_nom.jpg	9920388	0	1	8607	153	0	next	incorrect	1326

25	665	Response	1	9928992	8604	1

25	666	Picture	end_ins	9928995	0	152	3751213	153	0	next	other	0

25	666	Response	3	13672419	3743424	1
