# Supplementary material for: Categorical Perception of Fear and Anger Expressions in Whole, Masked and Composite Faces
Source: PLoS One. 2015 Aug 11;10(8):e0134790. doi: 10.1371/journal.pone.0134790 (PMC4532458; doi:10.1371/journal.pone.0134790)
Supplement: S1 Dataset — (ZIP) [file pone.0134790.s001.zip › Exp1/25-Vp025_ParaMasked_pt1.log]

Scenario - 

Logfile written - 02/11/2014 12:25:44

Subject	Trial	Event Type	Code	Time	TTime	Uncertainty	Duration	Uncertainty	ReqTime	ReqDur	Stim Type	Pair Index

25	1	Response	3	105175	115042	1

25	2	Response	3	145734	40419	1

25	3	Response	3	167254	21466	1

25	4	Picture	fix	167285	0	1	30123	2	0	30000	other	0

25	5	Picture	MorphF2_01_orig.jpg	197540	0	2	22294	3	0	next	incorrect	6

25	5	Response	1	219724	22184	1

25	6	Picture	MorphM4_03_noe.jpg	219834	0	1	28397	2	0	next	hit	8

25	6	Response	2	248124	28290	1

25	7	Picture	MorphF3_09_noe.jpg	248231	0	1	40606	2	0	next	hit	10

25	7	Response	2	288764	40533	1

25	8	Picture	MorphF6_04_orig.jpg	288837	0	1	19640	2	0	next	incorrect	12

25	8	Response	1	308363	19526	1

25	9	Picture	MorphM9_08_nom.jpg	308477	0	1	23355	2	0	next	hit	14

25	9	Response	2	331803	23326	1

25	10	Picture	MorphM5_06_noe.jpg	331832	0	1	25080	2	0	next	hit	16

25	10	Response	2	356843	25011	1

25	11	Picture	MorphF6_07_orig.jpg	356912	0	1	28663	2	0	next	hit	18

25	11	Response	2	385483	28571	1

25	12	Picture	MorphF4_08_orig.jpg	385575	0	1	16985	2	0	next	incorrect	20

25	12	Response	1	402443	16868	1

25	13	Picture	MorphM6_03_noe.jpg	402560	0	1	23355	2	0	next	incorrect	22

25	13	Response	1	425803	23243	1

25	14	Picture	MorphM10_00_noe.jpg	425915	0	1	18976	2	0	next	hit	24

25	14	Response	2	444842	18927	1

25	15	Picture	MorphF5_06_orig.jpg	444891	0	1	29194	2	0	next	incorrect	26

25	15	Response	1	474042	29151	1

25	16	Picture	MorphM3_09_orig.jpg	474085	0	1	13933	2	0	next	hit	28

25	16	Response	2	487882	13797	1

25	17	Picture	MorphF6_06_orig.jpg	488018	0	1	32246	2	0	next	hit	30

25	17	Response	2	520122	32104	1

25	18	Picture	MorphM3_05_orig.jpg	520264	0	1	24261	158	0	next	incorrect	32

25	18	Response	1	544522	24258	1

25	19	Picture	MorphM1_02_orig.jpg	544525	0	157	23643	159	0	next	incorrect	34

25	19	Response	1	568122	23597	1

25	20	Picture	MorphM6_06_noe.jpg	568168	0	2	30787	3	0	next	incorrect	36

25	20	Response	1	598842	30674	1

25	21	Picture	MorphM9_10_noe.jpg	598955	0	1	34634	2	0	next	hit	38

25	21	Response	2	633481	34526	1

25	22	Picture	MorphF5_10_noe.jpg	633589	0	1	17495	156	0	next	hit	40

25	22	Response	2	651081	17492	1

25	23	Picture	MorphF2_00_nom.jpg	651084	0	155	30011	156	0	next	incorrect	42

25	23	Response	1	681001	29917	1

25	24	Picture	MorphF9_02_orig.jpg	681095	0	1	31184	3	0	next	incorrect	44

25	24	Response	1	712201	31106	1

25	25	Picture	MorphF6_02_orig.jpg	712279	0	2	27071	3	0	next	incorrect	46

25	25	Response	1	739321	27042	1

25	26	Picture	MorphF5_00_orig.jpg	739350	0	1	29327	2	0	next	incorrect	48

25	26	Response	1	768600	29250	1

25	27	Picture	MorphM3_10_nom.jpg	768677	0	1	38084	2	0	next	hit	50

25	27	Response	2	806680	38003	1

25	28	Picture	MorphF1_03_nom.jpg	806761	0	1	37023	2	0	next	incorrect	52

25	28	Response	1	843640	36879	1

25	29	Picture	MorphM5_07_nom.jpg	843784	0	1	13801	2	0	next	hit	54

25	29	Response	2	857480	13696	1

25	30	Picture	MorphM3_02_orig.jpg	857585	0	1	43525	2	0	next	hit	56

25	30	Response	2	901080	43495	1

25	31	Picture	MorphF8_08_nom.jpg	901110	0	1	11810	2	0	next	hit	58

25	31	Response	2	912839	11729	1

25	32	Picture	MorphM9_00_nom.jpg	912920	0	1	17251	2	0	next	incorrect	60

25	32	Response	1	930119	17199	1

25	33	Picture	MorphM7_01_nom.jpg	930171	0	1	26009	2	0	next	hit	62

25	33	Response	2	956039	25868	1

25	34	Picture	MorphM1_07_orig.jpg	956180	0	1	28000	2	0	next	hit	64

25	34	Response	2	984119	27939	1

25	35	Picture	MorphF2_03_noe.jpg	984180	0	1	32102	145	0	next	incorrect	66

25	35	Response	1	1016279	32099	1

25	36	Picture	MorphM10_10_noe.jpg	1016282	0	144	39422	145	0	next	hit	68

25	36	Response	2	1055559	39277	1

25	37	Picture	MorphF7_10_noe.jpg	1055704	0	1	41270	2	0	next	incorrect	70

25	37	Response	1	1096918	41214	1

25	38	Picture	MorphF2_04_noe.jpg	1096974	0	1	18843	2	0	next	hit	72

25	38	Response	2	1115718	18744	1

25	39	Picture	MorphM6_02_nom.jpg	1115817	0	1	21497	2	0	next	incorrect	74

25	39	Response	1	1137238	21421	1

25	40	Picture	MorphF9_10_nom.jpg	1137314	0	1	9289	2	0	next	hit	76

25	40	Response	2	1146518	9204	1

25	41	Picture	MorphM4_01_nom.jpg	1146603	0	1	14464	2	0	next	incorrect	78

25	41	Response	1	1160998	14395	1

25	42	Picture	MorphF7_10_nom.jpg	1161067	0	1	8626	2	0	next	hit	80

25	42	Response	2	1169638	8571	1

25	43	Picture	MorphF4_10_orig.jpg	1169693	0	1	10881	2	0	next	hit	82

25	43	Response	2	1180518	10825	1

25	44	Picture	MorphM3_07_noe.jpg	1180574	0	1	11014	2	0	next	hit	84

25	44	Response	2	1191558	10984	1

25	45	Picture	MorphM6_07_orig.jpg	1191588	0	1	18578	2	0	next	incorrect	86

25	45	Response	1	1210118	18530	1

25	46	Picture	MorphM1_10_nom.jpg	1210166	0	1	15526	2	0	next	incorrect	88

25	46	Response	1	1225558	15392	1

25	47	Picture	MorphM2_10_nom.jpg	1225692	0	1	14066	2	0	next	hit	90

25	47	Response	2	1239638	13946	1

25	48	Picture	MorphM5_10_nom.jpg	1239758	0	1	16720	2	0	next	incorrect	92

25	48	Response	1	1256357	16599	1

25	49	Picture	MorphF10_09_orig.jpg	1256478	0	1	31051	2	0	next	hit	94

25	49	Response	2	1287397	30919	1

25	50	Picture	MorphM1_07_noe.jpg	1287529	0	1	15393	2	0	next	incorrect	96

25	50	Response	1	1302837	15308	1

25	51	Picture	MorphM9_02_noe.jpg	1302922	0	1	23488	2	0	next	hit	98

25	51	Response	2	1326357	23435	1

25	52	Picture	MorphF8_02_noe.jpg	1326410	0	1	31317	2	0	next	incorrect	100

25	52	Response	1	1357637	31227	1

25	53	Picture	MorphF6_05_nom.jpg	1357727	0	1	19374	2	0	next	hit	102

25	53	Response	2	1376997	19270	1

25	54	Picture	MorphM4_05_noe.jpg	1377101	0	1	30255	2	0	next	incorrect	104

25	54	Response	1	1407237	30136	1

25	55	Picture	MorphM8_01_orig.jpg	1407356	0	1	42044	157	0	next	incorrect	106

25	55	Response	1	1449396	42040	1

25	56	Picture	MorphM2_06_noe.jpg	1449400	0	156	22581	157	0	next	incorrect	108

25	56	Response	1	1471876	22476	1

25	57	Picture	MorphF6_05_orig.jpg	1471981	0	1	13137	2	0	next	incorrect	110

25	57	Response	1	1485076	13095	1

25	58	Picture	MorphM6_00_orig.jpg	1485118	0	1	16322	2	0	next	incorrect	112

25	58	Response	1	1501316	16198	1

25	59	Picture	MorphM1_05_orig.jpg	1501440	0	1	34236	2	0	next	incorrect	114

25	59	Response	1	1535636	34196	1

25	60	Picture	MorphF10_01_orig.jpg	1535676	0	1	16043	148	0	next	incorrect	116

25	60	Response	1	1551716	16040	1

25	61	Picture	MorphM9_00_orig.jpg	1551719	0	147	14212	148	0	next	incorrect	118

25	61	Response	1	1565876	14157	1

25	62	Picture	MorphM5_02_noe.jpg	1565931	0	1	20834	2	0	next	hit	120

25	62	Response	2	1586675	20744	1

25	63	Picture	MorphF10_07_nom.jpg	1586765	0	1	10085	2	0	next	hit	122

25	63	Response	2	1596756	9991	1

25	64	Picture	MorphF8_01_orig.jpg	1596850	0	1	15509	152	0	next	incorrect	124

25	64	Response	1	1612355	15505	1

25	65	Picture	MorphM4_04_noe.jpg	1612359	0	151	29476	152	0	next	incorrect	126

25	65	Response	1	1641795	29436	1

25	66	Picture	MorphM7_10_orig.jpg	1641835	0	1	10203	150	0	next	hit	128

25	66	Response	2	1652035	10200	1

25	67	Picture	MorphM4_05_nom.jpg	1652038	0	149	33588	150	0	next	incorrect	130

25	67	Response	1	1685555	33517	1

25	68	Picture	MorphF6_01_nom.jpg	1685626	0	1	11279	2	0	next	hit	132

25	68	Response	2	1696835	11209	1

25	69	Picture	MorphM5_02_nom.jpg	1696905	0	1	26142	2	0	next	incorrect	134

25	69	Response	1	1722995	26090	1

25	70	Picture	MorphF4_04_orig.jpg	1723047	0	1	10483	2	0	next	incorrect	136

25	70	Response	1	1733394	10347	1

25	71	Picture	MorphF5_08_orig.jpg	1733530	0	1	10749	2	0	next	hit	138

25	71	Response	2	1744194	10664	1

25	72	Picture	MorphF7_07_orig.jpg	1744279	0	1	34879	155	0	next	hit	140

25	72	Response	2	1779154	34875	1

25	73	Picture	MorphM3_04_orig.jpg	1779158	0	154	44607	155	0	next	hit	142

25	73	Response	2	1823714	44556	1

25	74	Picture	MorphF8_06_orig.jpg	1823765	0	1	19905	2	0	next	hit	144

25	74	Response	2	1843634	19869	1

25	75	Picture	MorphF4_07_noe.jpg	1843670	0	1	25327	153	0	next	incorrect	146

25	75	Response	1	1868994	25324	1

25	76	Picture	MorphM8_10_noe.jpg	1868997	0	152	30938	153	0	next	incorrect	148

25	76	Response	1	1899873	30876	1

25	77	Picture	MorphM4_06_noe.jpg	1899935	0	1	26937	2	0	next	hit	150

25	77	Response	2	1926753	26818	1

25	78	Picture	MorphM2_10_noe.jpg	1926872	0	1	25213	2	0	next	incorrect	152

25	78	Response	1	1951953	25081	1

25	79	Picture	MorphF4_06_orig.jpg	1952085	0	1	10991	158	0	next	incorrect	154

25	79	Response	1	1963073	10988	1

25	80	Picture	MorphM3_05_noe.jpg	1963076	0	157	8516	158	0	next	hit	156

25	80	Response	2	1971553	8477	1

25	81	Picture	MorphM8_01_noe.jpg	1971592	0	1	16189	2	0	next	incorrect	158

25	81	Response	1	1987713	16121	1

25	82	Picture	MorphF10_04_orig.jpg	1987781	0	1	9422	2	0	next	hit	160

25	82	Response	2	1997153	9372	1

25	83	Picture	MorphM5_07_noe.jpg	1997203	0	1	6353	151	0	next	incorrect	162

25	83	Response	1	2003553	6350	1

25	84	Picture	MorphF2_03_orig.jpg	2003556	0	150	33855	151	0	next	incorrect	164

25	84	Response	1	2037313	33757	1

25	85	Picture	MorphF6_08_nom.jpg	2037411	0	1	14066	2	0	next	hit	166

25	85	Response	2	2051393	13982	1

25	86	Picture	MorphM7_03_noe.jpg	2051477	0	1	24682	2	0	next	hit	168

25	86	Response	2	2076033	24556	1

25	87	Picture	MorphM6_08_nom.jpg	2076159	0	1	7165	2	0	next	hit	170

25	87	Response	2	2083232	7073	1

25	88	Picture	MorphF2_01_noe.jpg	2083324	0	1	25877	2	0	next	hit	172

25	88	Response	2	2109072	25748	1

25	89	Picture	MorphM1_00_nom.jpg	2109201	0	1	28915	148	0	next	incorrect	174

25	89	Response	1	2138113	28912	1

25	90	Picture	MorphF8_03_nom.jpg	2138116	0	147	31065	148	0	next	incorrect	176

25	90	Response	1	2169072	30956	1

25	91	Picture	MorphM6_01_orig.jpg	2169181	0	1	14995	2	0	next	incorrect	178

25	91	Response	1	2184112	14931	1

25	92	Picture	MorphM8_05_noe.jpg	2184176	0	1	7829	2	0	next	incorrect	180

25	92	Response	1	2191952	7776	1

25	93	Picture	MorphM4_04_nom.jpg	2192005	0	1	5175	2	0	next	incorrect	182

25	93	Response	1	2197072	5067	1

25	94	Picture	MorphF2_01_nom.jpg	2197180	0	1	31184	2	0	next	incorrect	184

25	94	Response	1	2228272	31092	1

25	95	Picture	MorphM6_09_orig.jpg	2228364	0	1	9024	2	0	next	hit	186

25	95	Response	2	2237311	8947	1

25	96	Picture	MorphM3_08_noe.jpg	2237388	0	1	8758	2	0	next	hit	188

25	96	Response	2	2246111	8723	1

25	97	Picture	MorphF9_09_orig.jpg	2246146	0	1	16455	2	0	next	hit	190

25	97	Response	2	2262511	16365	1

25	98	Picture	MorphF6_04_nom.jpg	2262601	0	1	27734	2	0	next	incorrect	192

25	98	Response	1	2290271	27670	1

25	99	Picture	MorphM4_07_orig.jpg	2290335	0	1	15260	2	0	next	hit	194

25	99	Response	2	2305471	15136	1

25	100	Picture	MorphM5_03_orig.jpg	2305595	0	1	38483	2	0	next	incorrect	196

25	100	Response	1	2344031	38436	1

25	101	Picture	MorphM3_01_noe.jpg	2344078	0	1	13535	2	0	next	hit	199

25	101	Response	2	2344431	353	1

25	101	Response	2	2357471	13393	1

25	102	Picture	MorphM7_00_noe.jpg	2357613	0	1	18821	157	0	next	hit	201

25	102	Response	2	2376431	18818	1

25	103	Picture	MorphM5_00_noe.jpg	2376434	0	156	7840	301	0	next	hit	203

25	103	Response	2	2384271	7837	1

25	104	Picture	MorphF9_07_nom.jpg	2384274	0	145	8902	146	0	next	hit	205

25	104	Response	2	2393070	8796	1

25	105	Picture	MorphF10_08_nom.jpg	2393176	0	1	10484	2	0	next	hit	207

25	105	Response	2	2403550	10374	1

25	106	Picture	MorphM10_09_noe.jpg	2403660	0	1	8758	2	0	next	hit	209

25	106	Response	2	2412350	8690	1

25	107	Picture	MorphM2_07_nom.jpg	2412418	0	1	26938	2	0	next	hit	211

25	107	Response	2	2439230	26812	1

25	108	Picture	MorphF8_07_orig.jpg	2439356	0	1	18047	2	0	next	hit	213

25	108	Response	2	2457310	17954	1

25	109	Picture	MorphM1_00_noe.jpg	2457403	0	1	14862	2	0	next	incorrect	215

25	109	Response	1	2472190	14787	1

25	110	Picture	MorphF2_05_nom.jpg	2472265	0	1	16968	152	0	next	incorrect	217

25	110	Response	1	2489230	16965	1

25	111	Picture	MorphM9_05_noe.jpg	2489233	0	151	23360	297	0	next	incorrect	219

25	111	Response	1	2512590	23357	1

25	112	Picture	MorphM4_02_nom.jpg	2512593	0	146	19386	147	0	next	incorrect	221

25	112	Response	1	2531870	19277	1

25	113	Picture	MorphF5_01_noe.jpg	2531979	0	1	11545	2	0	next	hit	223

25	113	Response	2	2543470	11491	1

25	114	Picture	MorphM7_04_nom.jpg	2543524	0	1	7949	148	0	next	hit	225

25	114	Response	2	2551469	7945	1

25	115	Picture	MorphM10_05_nom.jpg	2551473	0	147	6648	148	0	next	hit	227

25	115	Response	2	2558029	6556	1

25	116	Picture	MorphM3_06_orig.jpg	2558121	0	1	8493	2	0	next	hit	229

25	116	Response	2	2566509	8388	1

25	117	Picture	MorphF10_06_nom.jpg	2566614	0	1	9156	2	0	next	hit	231

25	117	Response	2	2575629	9015	1

25	118	Picture	MorphF9_01_nom.jpg	2575770	0	1	27867	2	0	next	incorrect	233

25	118	Response	1	2603549	27779	1

25	119	Picture	MorphM5_01_orig.jpg	2603637	0	1	39279	2	0	next	hit	235

25	119	Response	2	2642829	39192	1

25	120	Picture	MorphM3_08_orig.jpg	2642916	0	1	6237	2	0	next	hit	237

25	120	Response	2	2649069	6153	1

25	121	Picture	MorphF4_08_nom.jpg	2649153	0	1	14596	2	0	next	hit	239

25	121	Response	2	2663709	14556	1

25	122	Picture	MorphM8_06_nom.jpg	2663749	0	1	19483	159	0	next	hit	242

25	122	Response	1	2664349	600	1

25	122	Response	2	2683228	19479	1

25	123	Picture	MorphF8_08_orig.jpg	2683232	0	158	20592	159	0	next	hit	244

25	123	Response	2	2703789	20557	1

25	124	Picture	MorphM3_02_noe.jpg	2703824	0	1	6901	2	0	next	hit	246

25	124	Response	2	2710668	6844	1

25	125	Picture	MorphM10_10_orig.jpg	2710725	0	1	8493	2	0	next	hit	248

25	125	Response	2	2719148	8423	1

25	126	Picture	MorphF10_00_noe.jpg	2719218	0	1	11677	2	0	next	incorrect	250

25	126	Response	1	2730828	11610	1

25	127	Picture	MorphM6_10_orig.jpg	2730895	0	1	6104	2	0	next	hit	252

25	127	Response	2	2736908	6013	1

25	128	Picture	MorphM5_09_nom.jpg	2736999	0	1	16189	2	0	next	incorrect	254

25	128	Response	1	2753148	16149	1

25	129	Picture	MorphM8_08_nom.jpg	2753188	0	1	10749	2	0	next	hit	256

25	129	Response	2	2763868	10680	1

25	130	Picture	MorphM5_06_nom.jpg	2763937	0	1	16574	148	0	next	incorrect	258

25	130	Response	1	2780508	16571	1

25	131	Picture	MorphF1_02_orig.jpg	2780511	0	147	7445	148	0	next	incorrect	260

25	131	Response	1	2787868	7357	1

25	132	Picture	MorphF8_04_noe.jpg	2787956	0	1	12075	2	0	next	hit	262

25	132	Response	2	2799948	11992	1

25	133	Picture	MorphM8_03_nom.jpg	2800031	0	1	9156	2	0	next	hit	264

25	133	Response	2	2809147	9116	2

25	134	Picture	MorphM3_03_nom.jpg	2809187	0	1	16986	2	0	next	incorrect	266

25	134	Response	1	2826028	16841	1

25	135	Picture	MorphM8_03_orig.jpg	2826173	0	1	31698	152	0	next	incorrect	268

25	135	Response	1	2857868	31695	1

25	136	Picture	MorphF7_01_noe.jpg	2857871	0	151	26291	152	0	next	incorrect	270

25	136	Response	1	2884027	26156	1

25	137	Picture	MorphM6_04_noe.jpg	2884162	0	1	5574	2	0	next	incorrect	272

25	137	Response	1	2889627	5465	1

25	138	Picture	MorphM10_03_noe.jpg	2889736	0	1	8890	2	0	next	hit	274

25	138	Response	2	2898507	8771	1

25	139	Picture	MorphF8_06_nom.jpg	2898626	0	1	20171	2	0	next	incorrect	276

25	139	Response	1	2918747	20121	1

25	140	Picture	MorphF9_04_nom.jpg	2918797	0	1	9421	2	0	next	hit	278

25	140	Response	2	2928187	9390	1

25	141	Picture	MorphF5_04_nom.jpg	2928218	0	1	15791	2	0	next	incorrect	280

25	141	Response	1	2943867	15649	1

25	142	Picture	MorphM9_09_orig.jpg	2944009	0	1	35431	2	0	next	hit	282

25	142	Response	2	2979387	35378	1

25	143	Picture	MorphM6_10_noe.jpg	2979440	0	1	22824	2	0	next	hit	284

25	143	Response	2	3002187	22747	1

25	144	Picture	MorphM2_03_orig.jpg	3002264	0	1	13137	2	0	next	incorrect	286

25	144	Response	1	3015307	13043	1

25	145	Picture	MorphF7_10_orig.jpg	3015401	0	1	21232	2	0	next	incorrect	288

25	145	Response	1	3036587	21186	1

25	146	Picture	MorphM9_00_noe.jpg	3036633	0	1	21077	157	0	next	incorrect	290

25	146	Response	1	3057706	21073	1

25	147	Picture	MorphM4_00_noe.jpg	3057710	0	156	8515	157	0	next	hit	292

25	147	Response	2	3066106	8396	1

25	148	Picture	MorphM3_05_nom.jpg	3066225	0	1	8493	2	0	next	incorrect	294

25	148	Response	1	3074586	8361	1

25	149	Picture	MorphF10_03_nom.jpg	3074718	0	1	8493	2	0	next	incorrect	296

25	149	Response	1	3083146	8428	1

25	150	Picture	MorphM2_00_nom.jpg	3083211	0	1	11677	2	0	next	incorrect	298

25	150	Response	1	3094826	11615	1

25	151	Picture	MorphF3_04_nom.jpg	3094888	0	1	7962	2	0	next	incorrect	300

25	151	Response	1	3102746	7858	1

25	152	Picture	MorphM9_08_orig.jpg	3102850	0	1	19241	2	0	next	incorrect	302

25	152	Response	1	3121946	19096	1

25	153	Picture	MorphM8_07_orig.jpg	3122091	0	1	14863	2	0	next	hit	304

25	153	Response	2	3136906	14815	1

25	154	Picture	MorphF6_06_noe.jpg	3136954	0	1	10350	2	0	next	incorrect	306

25	154	Response	1	3147226	10272	1

25	155	Picture	MorphM8_09_noe.jpg	3147304	0	1	14464	2	0	next	incorrect	308

25	155	Response	1	3161706	14402	1

25	156	Picture	MorphF6_05_noe.jpg	3161768	0	1	7299	2	0	next	incorrect	310

25	156	Response	1	3168986	7218	1

25	157	Picture	MorphM10_09_orig.jpg	3169067	0	1	7298	2	0	next	hit	312

25	157	Response	2	3176266	7199	1

25	158	Picture	MorphF2_08_noe.jpg	3176365	0	1	31317	2	0	next	incorrect	314

25	158	Response	1	3207546	31181	1

25	159	Picture	MorphM3_03_noe.jpg	3207682	0	1	22161	2	0	next	incorrect	316

25	159	Response	1	3229705	22023	1

25	160	Picture	MorphF1_06_orig.jpg	3229843	0	1	10085	2	0	next	incorrect	318

25	160	Response	1	3239785	9942	1

25	161	Picture	MorphM1_00_orig.jpg	3239928	0	1	5839	2	0	next	incorrect	320

25	161	Response	1	3245705	5777	1

25	162	Picture	MorphM4_10_nom.jpg	3245767	0	1	8094	2	0	next	hit	322

25	162	Response	2	3253785	8018	1

25	163	Picture	MorphF8_02_orig.jpg	3253861	0	1	19905	2	0	next	incorrect	324

25	163	Response	1	3273705	19844	1

25	164	Picture	MorphM8_08_noe.jpg	3273766	0	1	14182	152	0	next	incorrect	326

25	164	Response	1	3287945	14179	1

25	165	Picture	MorphF1_09_nom.jpg	3287948	0	151	14083	152	0	next	hit	328

25	165	Response	2	3301945	13997	1

25	166	Picture	MorphF8_05_noe.jpg	3302031	0	1	13137	2	0	next	hit	330

25	166	Response	2	3315065	13034	1

25	167	Picture	MorphM6_01_nom.jpg	3315168	0	1	11147	2	0	next	incorrect	332

25	167	Response	1	3326185	11017	1

25	168	Picture	MorphF10_07_orig.jpg	3326315	0	1	17233	153	0	next	hit	334

25	168	Response	2	3343545	17230	1

25	169	Picture	MorphF1_03_orig.jpg	3343548	0	152	19657	153	0	next	incorrect	336

25	169	Response	1	3363065	19517	1

25	170	Picture	MorphF8_00_noe.jpg	3363205	0	1	12076	2	0	next	hit	338

25	170	Response	2	3375224	12019	1

25	171	Picture	MorphM9_09_nom.jpg	3375281	0	1	12341	2	0	next	hit	340

25	171	Response	2	3387544	12263	1

25	172	Picture	MorphF4_00_noe.jpg	3387622	0	1	13668	2	0	next	incorrect	342

25	172	Response	1	3401224	13602	1

25	173	Picture	MorphF1_10_orig.jpg	3401290	0	1	6237	2	0	next	incorrect	344

25	173	Response	1	3407384	6094	1

25	174	Picture	MorphM9_06_noe.jpg	3407527	0	1	11677	2	0	next	incorrect	346

25	174	Response	1	3419064	11537	1

25	175	Picture	MorphF10_08_noe.jpg	3419204	0	1	7543	156	0	next	hit	348

25	175	Response	2	3426744	7540	1

25	176	Picture	MorphF7_04_orig.jpg	3426747	0	155	10106	156	0	next	incorrect	350

25	176	Response	1	3436744	9997	1

25	177	Picture	MorphM9_05_nom.jpg	3436853	0	1	29990	2	0	next	incorrect	352

25	177	Response	1	3466744	29891	1

25	178	Picture	MorphM5_04_nom.jpg	3466843	0	1	23222	2	0	next	hit	354

25	178	Response	2	3489944	23101	1

25	179	Picture	MorphM4_03_nom.jpg	3490065	0	1	9802	153	0	next	incorrect	356

25	179	Response	1	3499864	9799	1

25	180	Picture	MorphF4_04_nom.jpg	3499867	0	152	28283	153	0	next	incorrect	358

25	180	Response	1	3528024	28157	1

25	181	Picture	MorphF2_07_noe.jpg	3528150	0	1	6757	145	0	next	incorrect	360

25	181	Response	1	3534903	6753	1

25	182	Picture	MorphF9_03_nom.jpg	3534907	0	144	17925	145	0	next	incorrect	362

25	182	Response	1	3552743	17836	1

25	183	Picture	MorphF3_04_noe.jpg	3552832	0	1	10749	2	0	next	hit	364

25	183	Response	2	3563463	10631	1

25	184	Picture	MorphF1_02_nom.jpg	3563581	0	1	6900	2	0	next	hit	366

25	184	Response	2	3570423	6842	1

25	185	Picture	MorphF3_01_noe.jpg	3570481	0	1	25465	148	0	next	incorrect	368

25	185	Response	1	3595943	25462	1

25	186	Picture	MorphF1_10_nom.jpg	3595946	0	147	9966	148	0	next	hit	370

25	186	Response	2	3605783	9837	1

25	187	Picture	MorphF8_07_noe.jpg	3605912	0	1	8227	2	0	next	hit	372

25	187	Response	2	3614103	8191	1

25	188	Picture	MorphM10_10_nom.jpg	3614139	0	1	6237	2	0	next	hit	374

25	188	Response	2	3620343	6204	1

25	189	Picture	MorphF6_01_orig.jpg	3620376	0	1	9952	2	0	next	incorrect	376

25	189	Response	1	3630183	9807	1

25	190	Picture	MorphM10_08_orig.jpg	3630328	0	1	8360	2	0	next	hit	378

25	190	Response	2	3638583	8255	1

25	191	Picture	MorphM8_02_orig.jpg	3638688	0	1	16057	2	0	next	incorrect	380

25	191	Response	1	3654663	15975	1

25	192	Picture	MorphF9_00_orig.jpg	3654745	0	1	8360	2	0	next	incorrect	382

25	192	Response	1	3662983	8238	1

25	193	Picture	MorphF5_07_noe.jpg	3663105	0	1	17118	2	0	next	hit	384

25	193	Response	2	3680183	17078	1

25	194	Picture	MorphM2_09_nom.jpg	3680223	0	1	16985	2	0	next	incorrect	386

25	194	Response	1	3697062	16839	1

25	195	Picture	MorphM8_06_noe.jpg	3697208	0	1	12607	2	0	next	incorrect	388

25	195	Response	1	3709782	12574	1

25	196	Picture	MorphM7_00_nom.jpg	3709815	0	1	14729	2	0	next	incorrect	390

25	196	Response	1	3724422	14607	1

25	197	Picture	MorphF10_02_noe.jpg	3724544	0	1	11412	2	0	next	incorrect	392

25	197	Response	1	3735862	11318	1

25	198	Picture	MorphF2_07_orig.jpg	3735956	0	1	31185	2	0	next	incorrect	394

25	198	Response	1	3767062	31106	1

25	199	Picture	MorphF5_04_orig.jpg	3767141	0	1	8625	2	0	next	incorrect	396

25	199	Response	1	3775702	8561	1

25	200	Picture	MorphF9_07_orig.jpg	3775766	0	1	9289	2	0	next	hit	398

25	200	Response	2	3784982	9216	1

25	201	Picture	MorphM1_04_nom.jpg	3785055	0	1	18312	3	0	next	incorrect	400

25	201	Response	1	3803302	18247	1

25	202	Picture	MorphF6_08_orig.jpg	3803367	0	2	9422	3	0	next	hit	402

25	202	Response	2	3812662	9295	1

25	203	Picture	MorphM9_06_nom.jpg	3812789	0	1	24682	2	0	next	incorrect	404

25	203	Response	1	3837382	24593	1

25	204	Picture	MorphF1_07_noe.jpg	3837471	0	1	13270	2	0	next	hit	406

25	204	Response	2	3850661	13190	1

25	205	Picture	MorphF3_00_nom.jpg	3850741	0	1	9156	2	0	next	incorrect	408

25	205	Response	1	3859781	9040	1

25	206	Picture	MorphF5_03_nom.jpg	3859897	0	1	9687	2	0	next	incorrect	410

25	206	Response	1	3869541	9644	1

25	207	Picture	MorphM10_09_nom.jpg	3869584	0	1	7299	2	0	next	hit	412

25	207	Response	2	3876821	7237	1

25	208	Picture	MorphM7_03_orig.jpg	3876883	0	1	35828	2	0	next	incorrect	414

25	208	Response	1	3912581	35698	1

25	209	Picture	MorphM2_06_nom.jpg	3912711	0	1	5954	153	0	next	hit	416

25	209	Response	2	3918661	5950	1

25	210	Picture	MorphF8_03_noe.jpg	3918665	0	152	8112	153	0	next	hit	418

25	210	Response	2	3926661	7996	1

25	211	Picture	MorphM1_06_nom.jpg	3926777	0	1	12607	2	0	next	incorrect	420

25	211	Response	1	3939301	12524	1

25	212	Picture	MorphF7_02_noe.jpg	3939384	0	1	13004	2	0	next	incorrect	422

25	212	Response	1	3952261	12877	1

25	213	Picture	MorphF2_05_noe.jpg	3952388	0	1	16036	156	0	next	incorrect	424

25	213	Response	1	3968421	16033	1

25	214	Picture	MorphM1_09_orig.jpg	3968424	0	155	14352	156	0	next	hit	426

25	214	Response	2	3982741	14317	1

25	215	Picture	MorphM9_07_nom.jpg	3982776	0	1	29858	2	0	next	hit	428

25	215	Response	2	4012581	29805	1

25	216	Picture	MorphM1_05_noe.jpg	4012634	0	1	10217	2	0	next	incorrect	430

25	216	Response	1	4022821	10187	1

25	217	Picture	MorphF3_06_orig.jpg	4022851	0	1	8360	3	0	next	incorrect	432

25	217	Response	1	4031140	8289	1

25	218	Picture	MorphF6_09_orig.jpg	4031211	0	2	13270	3	0	next	hit	434

25	218	Response	2	4044340	13129	1

25	219	Picture	MorphM7_09_nom.jpg	4044481	0	1	15393	2	0	next	hit	436

25	219	Response	2	4059780	15299	1

25	220	Picture	MorphM3_02_nom.jpg	4059874	0	1	10351	2	0	next	incorrect	438

25	220	Response	1	4070180	10306	1

25	221	Picture	MorphM2_05_noe.jpg	4070225	0	1	15128	2	0	next	incorrect	440

25	221	Response	1	4085300	15075	1

25	222	Picture	MorphF6_06_nom.jpg	4085353	0	1	11810	2	0	next	hit	442

25	222	Response	2	4097060	11707	1

25	223	Picture	MorphF1_05_orig.jpg	4097163	0	1	13535	2	0	next	incorrect	444

25	223	Response	1	4110580	13417	1

25	224	Picture	MorphF2_06_nom.jpg	4110698	0	1	16444	145	0	next	incorrect	446

25	224	Response	1	4127140	16442	1

25	225	Picture	PAUSE	4127142	0	144	600075	145	0	600000	incorrect	448

25	225	Response	3	4226589	99447	1

25	225	Response	1	4245059	117917	1

25	225	Response	3	4398348	271206	1

25	226	Picture	MorphM7_07_noe.jpg	4727217	0	1	27336	2	0	next	incorrect	452

25	226	Response	1	4754415	27198	2

25	227	Picture	MorphF7_08_nom.jpg	4754553	0	1	8360	2	0	next	hit	454

25	227	Response	2	4762816	8263	1

25	228	Picture	MorphM10_02_orig.jpg	4762913	0	1	9156	2	0	next	incorrect	456

25	228	Response	1	4771936	9023	1

25	229	Picture	MorphM7_03_nom.jpg	4772069	0	1	7432	2	0	next	hit	458

25	229	Response	2	4779456	7387	1

25	230	Picture	MorphM2_02_nom.jpg	4779501	0	1	12208	2	0	next	incorrect	460

25	230	Response	1	4791616	12115	1

25	231	Picture	MorphF6_09_nom.jpg	4791709	0	1	7033	2	0	next	hit	462

25	231	Response	2	4798656	6947	1

25	232	Picture	MorphF5_05_orig.jpg	4798742	0	1	13517	153	0	next	hit	464

25	232	Response	2	4812256	13514	1

25	233	Picture	MorphF7_08_noe.jpg	4812259	0	152	9174	153	0	next	incorrect	466

25	233	Response	1	4821376	9117	1

25	234	Picture	MorphF8_09_orig.jpg	4821433	0	1	7033	2	0	next	hit	468

25	234	Response	2	4828335	6902	1

25	235	Picture	MorphF3_09_orig.jpg	4828466	0	1	12076	2	0	next	incorrect	470

25	235	Response	1	4840415	11949	1

25	236	Picture	MorphF10_06_noe.jpg	4840542	0	1	11677	3	0	next	incorrect	472

25	236	Response	1	4852175	11633	1

25	237	Picture	MorphF5_02_noe.jpg	4852219	0	2	18180	3	0	next	incorrect	474

25	237	Response	1	4870255	18036	1

25	238	Picture	MorphM7_07_nom.jpg	4870399	0	1	6370	2	0	next	hit	476

25	238	Response	2	4876655	6256	1

25	239	Picture	MorphF1_06_nom.jpg	4876769	0	1	8610	150	0	next	incorrect	478

25	239	Response	1	4885375	8606	1

25	240	Picture	MorphF2_10_orig.jpg	4885379	0	149	10100	150	0	next	hit	480

25	240	Response	2	4895375	9996	1

25	241	Picture	MorphF9_08_orig.jpg	4895479	0	1	9555	2	0	next	hit	482

25	241	Response	2	4904975	9496	1

25	242	Picture	MorphF2_09_nom.jpg	4905034	0	1	8360	2	0	next	hit	484

25	242	Response	2	4913295	8261	1

25	243	Picture	MorphF8_10_noe.jpg	4913394	0	1	26141	2	0	next	hit	486

25	243	Response	2	4939455	26061	1

25	244	Picture	MorphM10_04_noe.jpg	4939535	0	1	7830	2	0	next	hit	488

25	244	Response	2	4947295	7760	1

25	245	Picture	MorphM7_08_nom.jpg	4947365	0	1	7165	2	0	next	hit	490

25	245	Response	2	4954415	7050	1

25	246	Picture	MorphF3_07_orig.jpg	4954530	0	1	6901	2	0	next	incorrect	492

25	246	Response	1	4961295	6765	1

25	247	Picture	MorphF4_01_orig.jpg	4961431	0	1	18976	2	0	next	incorrect	494

25	247	Response	1	4980334	18903	1

25	248	Picture	MorphF1_00_orig.jpg	4980407	0	1	5971	2	0	next	incorrect	496

25	248	Response	1	4986334	5927	1

25	249	Picture	MorphF3_03_orig.jpg	4986378	0	1	6104	2	0	next	incorrect	498

25	249	Response	1	4992415	6037	1

25	250	Picture	MorphM10_07_orig.jpg	4992482	0	1	6768	2	0	next	hit	500

25	250	Response	2	4999134	6652	1

25	251	Picture	MorphF4_03_orig.jpg	4999250	0	1	11147	2	0	next	incorrect	502

25	251	Response	1	5010334	11084	1

25	252	Picture	MorphF6_03_noe.jpg	5010397	0	1	8890	2	0	next	incorrect	504

25	252	Response	1	5019214	8817	1

25	253	Picture	MorphM5_04_orig.jpg	5019287	0	1	7564	2	0	next	hit	506

25	253	Response	2	5026734	7447	1

25	254	Picture	MorphF3_02_noe.jpg	5026851	0	1	6768	2	0	next	incorrect	508

25	254	Response	1	5033534	6683	1

25	255	Picture	MorphF6_09_noe.jpg	5033619	0	1	13402	3	0	next	incorrect	510

25	255	Response	1	5046894	13275	1

25	256	Picture	MorphM2_09_orig.jpg	5047021	0	2	5972	3	0	next	hit	512

25	256	Response	2	5052894	5873	1

25	257	Picture	MorphM10_03_nom.jpg	5052993	0	1	9289	2	0	next	hit	514

25	257	Response	2	5062174	9181	1

25	258	Picture	MorphM1_06_orig.jpg	5062282	0	1	9421	3	0	next	incorrect	516

25	258	Response	1	5071614	9332	1

25	259	Picture	MorphM6_03_orig.jpg	5071703	0	2	22692	3	0	next	incorrect	518

25	259	Response	1	5094254	22551	1

25	260	Picture	MorphM3_10_orig.jpg	5094395	0	1	6502	2	0	next	hit	520

25	260	Response	2	5100814	6419	1

25	261	Picture	MorphM2_05_nom.jpg	5100897	0	1	16322	2	0	next	incorrect	522

25	261	Response	1	5117134	16237	1

25	262	Picture	MorphF4_06_noe.jpg	5117219	0	1	13535	3	0	next	incorrect	524

25	262	Response	1	5130654	13435	1

25	263	Picture	MorphF1_08_nom.jpg	5130754	0	2	6370	3	0	next	incorrect	526

25	263	Response	1	5137054	6300	1

25	264	Picture	MorphM8_00_nom.jpg	5137124	0	1	16853	2	0	next	incorrect	528

25	264	Response	1	5153934	16810	1

25	265	Picture	MorphM5_09_orig.jpg	5153977	0	1	12075	2	0	next	hit	530

25	265	Response	2	5165933	11956	1

25	266	Picture	MorphF3_06_nom.jpg	5166052	0	1	8095	2	0	next	incorrect	532

25	266	Response	1	5174093	8041	1

25	267	Picture	MorphM6_04_nom.jpg	5174147	0	1	9820	2	0	next	incorrect	534

25	267	Response	1	5183853	9706	1

25	268	Picture	MorphF2_04_orig.jpg	5183967	0	1	10748	2	0	next	hit	536

25	268	Response	2	5194573	10606	1

25	269	Picture	MorphF10_07_noe.jpg	5194715	0	1	6370	2	0	next	hit	538

25	269	Response	2	5201053	6338	1

25	270	Picture	MorphF2_02_nom.jpg	5201085	0	1	9422	2	0	next	incorrect	540

25	270	Response	1	5210413	9328	1

25	271	Picture	MorphF10_02_orig.jpg	5210507	0	1	6767	2	0	next	hit	542

25	271	Response	2	5217133	6626	1

25	272	Picture	MorphM3_07_nom.jpg	5217274	0	1	12474	2	0	next	incorrect	544

25	272	Response	1	5229693	12419	1

25	273	Picture	MorphF4_02_orig.jpg	5229748	0	1	36625	2	0	next	incorrect	546

25	273	Response	1	5266333	36585	1

25	274	Picture	MorphM8_09_nom.jpg	5266373	0	1	6104	2	0	next	hit	548

25	274	Response	2	5272333	5960	1

25	275	Picture	MorphF3_07_noe.jpg	5272477	0	1	7166	2	0	next	incorrect	550

25	275	Response	1	5279613	7136	1

25	276	Picture	MorphF8_05_nom.jpg	5279643	0	1	8213	149	0	next	incorrect	552

25	276	Response	1	5287853	8210	1

25	277	Picture	MorphM3_10_noe.jpg	5287856	0	148	8374	149	0	next	hit	554

25	277	Response	2	5296093	8237	1

25	278	Picture	MorphF2_02_orig.jpg	5296230	0	1	7033	2	0	next	incorrect	556

25	278	Response	1	5303133	6903	1

25	279	Picture	MorphF10_01_nom.jpg	5303263	0	1	20568	2	0	next	incorrect	558

25	279	Response	1	5323692	20429	1

25	280	Picture	MorphM6_09_nom.jpg	5323831	0	1	15393	2	0	next	hit	560

25	280	Response	2	5339132	15301	1

25	281	Picture	MorphM10_07_nom.jpg	5339224	0	1	7962	2	0	next	hit	562

25	281	Response	2	5347132	7908	1

25	282	Picture	MorphF3_02_orig.jpg	5347186	0	1	5839	2	0	next	incorrect	564

25	282	Response	1	5352972	5786	1

25	283	Picture	MorphM3_06_nom.jpg	5353025	0	1	7166	2	0	next	incorrect	566

25	283	Response	1	5360092	7067	1

25	284	Picture	MorphM4_02_noe.jpg	5360191	0	1	11665	147	0	next	hit	568

25	284	Response	2	5371852	11661	1

25	285	Picture	MorphM1_08_noe.jpg	5371856	0	146	8372	147	0	next	hit	570

25	285	Response	2	5380092	8236	1

25	286	Picture	MorphM7_08_orig.jpg	5380228	0	1	6503	2	0	next	hit	572

25	286	Response	2	5386652	6424	1

25	287	Picture	MorphF4_09_nom.jpg	5386731	0	1	12208	2	0	next	hit	574

25	287	Response	2	5398812	12081	1

25	288	Picture	MorphM4_10_orig.jpg	5398939	0	1	6502	2	0	next	hit	576

25	288	Response	2	5405372	6433	1

25	289	Picture	MorphF7_05_orig.jpg	5405441	0	1	14066	2	0	next	hit	578

25	289	Response	2	5419452	14011	1

25	290	Picture	MorphM1_09_noe.jpg	5419507	0	1	20436	2	0	next	incorrect	580

25	290	Response	1	5439852	20345	1

25	291	Picture	MorphF4_00_orig.jpg	5439943	0	1	7962	2	0	next	incorrect	582

25	291	Response	1	5447852	7909	1

25	292	Picture	MorphF7_04_nom.jpg	5447905	0	1	38483	2	0	next	incorrect	584

25	292	Response	1	5486331	38426	1

25	293	Picture	MorphM5_10_noe.jpg	5486388	0	1	8492	2	0	next	hit	586

25	293	Response	2	5494811	8423	1

25	294	Picture	MorphM10_01_noe.jpg	5494880	0	1	9820	2	0	next	hit	588

25	294	Response	2	5504651	9771	1

25	295	Picture	MorphM1_01_noe.jpg	5504700	0	1	17235	151	0	next	incorrect	590

25	295	Response	1	5521931	17231	1

25	296	Picture	MorphF2_04_nom.jpg	5521935	0	150	13816	152	0	next	incorrect	592

25	296	Response	1	5535611	13676	1

25	297	Picture	MorphM9_03_nom.jpg	5535751	0	2	9024	3	0	next	incorrect	594

25	297	Response	1	5544731	8980	1

25	298	Picture	MorphM10_02_nom.jpg	5544775	0	1	7564	2	0	next	hit	596

25	298	Response	2	5552251	7476	1

25	299	Picture	MorphM5_04_noe.jpg	5552339	0	1	32246	2	0	next	hit	598

25	299	Response	2	5584490	32151	2

25	300	Picture	MorphF7_02_orig.jpg	5584585	0	1	10085	2	0	next	incorrect	600

25	300	Response	1	5594571	9986	1

25	301	Picture	MorphF1_08_noe.jpg	5594670	0	1	19639	2	0	next	incorrect	602

25	301	Response	1	5614251	19581	1

25	302	Picture	MorphF10_03_noe.jpg	5614309	0	1	9156	3	0	next	hit	604

25	302	Response	2	5623371	9062	1

25	303	Picture	MorphM1_10_noe.jpg	5623465	0	2	15792	3	0	next	hit	606

25	303	Response	2	5639131	15666	1

25	304	Picture	MorphF4_01_nom.jpg	5639257	0	1	29326	2	0	next	incorrect	608

25	304	Response	1	5668490	29233	1

25	305	Picture	MorphF8_10_orig.jpg	5668583	0	1	7299	2	0	next	hit	610

25	305	Response	2	5675850	7267	1

25	306	Picture	MorphM6_08_noe.jpg	5675882	0	1	9156	2	0	next	incorrect	612

25	306	Response	1	5684970	9088	1

25	307	Picture	MorphM4_00_nom.jpg	5685038	0	1	12872	2	0	next	hit	614

25	307	Response	2	5697850	12812	1

25	308	Picture	MorphM7_10_nom.jpg	5697910	0	1	7696	2	0	next	hit	616

25	308	Response	2	5705530	7620	1

25	309	Picture	MorphM9_01_noe.jpg	5705606	0	1	9024	2	0	next	incorrect	618

25	309	Response	1	5714570	8964	1

25	310	Picture	MorphM7_04_noe.jpg	5714630	0	1	11014	2	0	next	incorrect	620

25	310	Response	1	5725530	10900	1

25	311	Picture	MorphF2_06_noe.jpg	5725644	0	1	19090	153	0	next	incorrect	622

25	311	Response	1	5744730	19086	1

25	312	Picture	MorphM4_08_orig.jpg	5744734	0	152	11165	153	0	next	incorrect	624

25	312	Response	1	5755770	11036	1

25	313	Picture	MorphM5_09_noe.jpg	5755899	0	1	10085	2	0	next	hit	626

25	313	Response	2	5765850	9951	1

25	314	Picture	MorphF5_01_orig.jpg	5765984	0	1	8626	2	0	next	incorrect	628

25	314	Response	1	5774570	8586	1

25	315	Picture	MorphM6_00_nom.jpg	5774610	0	1	11544	2	0	next	incorrect	630

25	315	Response	1	5786090	11480	1

25	316	Picture	MorphM4_03_orig.jpg	5786154	0	1	13270	2	0	next	incorrect	632

25	316	Response	1	5799290	13136	1

25	317	Picture	MorphF7_04_noe.jpg	5799424	0	1	13668	2	0	next	incorrect	634

25	317	Response	1	5812969	13545	1

25	318	Picture	MorphF6_07_noe.jpg	5813092	0	1	10483	2	0	next	hit	636

25	318	Response	2	5823449	10357	1

25	319	Picture	MorphM10_04_nom.jpg	5823575	0	1	5958	149	0	next	hit	638

25	319	Response	2	5829529	5954	1

25	320	Picture	MorphM1_02_nom.jpg	5829533	0	148	9037	149	0	next	incorrect	640

25	320	Response	1	5838489	8956	1

25	321	Picture	MorphM5_07_orig.jpg	5838570	0	1	18844	2	0	next	hit	642

25	321	Response	2	5857369	18799	1

25	322	Picture	MorphF8_04_nom.jpg	5857414	0	1	9156	2	0	next	incorrect	644

25	322	Response	1	5866489	9075	1

25	323	Picture	MorphF9_04_orig.jpg	5866570	0	1	16985	2	0	next	hit	646

25	323	Response	2	5883449	16879	1

25	324	Picture	MorphM3_00_nom.jpg	5883555	0	1	27602	2	0	next	hit	648

25	324	Response	2	5911049	27494	1

25	325	Picture	MorphF7_06_orig.jpg	5911157	0	1	5971	2	0	next	hit	650

25	325	Response	2	5917049	5892	1

25	326	Picture	MorphM7_02_noe.jpg	5917128	0	1	7962	2	0	next	hit	652

25	326	Response	2	5924969	7841	1

25	327	Picture	MorphF8_08_noe.jpg	5925090	0	1	8227	2	0	next	hit	654

25	327	Response	2	5933209	8119	1

25	328	Picture	MorphM6_06_orig.jpg	5933317	0	1	12055	156	0	next	hit	656

25	328	Response	2	5945369	12052	1

25	329	Picture	MorphF4_08_noe.jpg	5945372	0	155	17405	156	0	next	incorrect	658

25	329	Response	1	5962649	17277	1

25	330	Picture	MorphM3_09_nom.jpg	5962777	0	1	9687	2	0	next	hit	660

25	330	Response	2	5972328	9551	1

25	331	Picture	MorphF7_09_orig.jpg	5972464	0	1	7148	152	0	next	hit	662

25	331	Response	2	5979608	7144	1

25	332	Picture	MorphM7_08_noe.jpg	5979612	0	151	8775	152	0	next	hit	664

25	332	Response	2	5988248	8636	1

25	333	Picture	MorphM3_06_noe.jpg	5988387	0	1	6635	2	0	next	hit	666

25	333	Response	2	5994968	6581	1

25	334	Picture	MorphM7_00_orig.jpg	5995022	0	1	10616	2	0	next	incorrect	668

25	334	Response	1	6005608	10586	1

25	335	Picture	MorphM10_00_orig.jpg	6005638	0	1	6503	2	0	next	hit	670

25	335	Response	2	6012008	6370	1

25	336	Picture	MorphF10_02_nom.jpg	6012141	0	1	9421	2	0	next	incorrect	672

25	336	Response	1	6021528	9387	1

25	337	Picture	MorphF6_00_nom.jpg	6021562	0	1	7962	2	0	next	incorrect	674

25	337	Response	1	6029448	7886	1

25	338	Picture	MorphM1_02_noe.jpg	6029524	0	1	10483	2	0	next	hit	676

25	338	Response	2	6039928	10404	1

25	339	Picture	MorphF4_04_noe.jpg	6040007	0	1	21498	2	0	next	hit	678

25	339	Response	2	6061448	21441	1

25	340	Picture	MorphM5_01_noe.jpg	6061505	0	1	6900	2	0	next	hit	680

25	340	Response	2	6068328	6823	1

25	341	Picture	MorphM9_04_orig.jpg	6068405	0	1	9820	2	0	next	incorrect	682

25	341	Response	1	6078088	9683	1

25	342	Picture	MorphF10_05_nom.jpg	6078225	0	1	14066	2	0	next	incorrect	684

25	342	Response	1	6092248	14023	1

25	343	Picture	MorphM3_04_nom.jpg	6092291	0	1	17383	2	0	next	hit	686

25	343	Response	2	6109608	17317	1

25	344	Picture	MorphM10_03_orig.jpg	6109674	0	1	8493	2	0	next	hit	688

25	344	Response	2	6118088	8414	1

25	345	Picture	MorphF7_03_noe.jpg	6118167	0	1	6237	2	0	next	hit	690

25	345	Response	2	6124328	6161	1

25	346	Picture	MorphM1_05_nom.jpg	6124404	0	1	16967	153	0	next	incorrect	692

25	346	Response	1	6141367	16963	1

25	347	Picture	MorphF1_01_orig.jpg	6141371	0	152	8511	153	0	next	incorrect	694

25	347	Response	1	6149847	8476	1

25	348	Picture	MorphF10_09_nom.jpg	6149882	0	1	10085	2	0	next	hit	696

25	348	Response	2	6159927	10045	1

25	349	Picture	MorphM2_09_noe.jpg	6159967	0	1	11943	2	0	next	incorrect	698

25	349	Response	1	6171767	11800	1

25	350	Picture	MorphM6_01_noe.jpg	6171910	0	1	21630	2	0	next	incorrect	700

25	350	Response	1	6193447	21537	1

25	351	Picture	MorphM7_04_orig.jpg	6193540	0	1	10748	3	0	next	incorrect	702

25	351	Response	1	6204167	10627	1

25	352	Picture	MorphM9_04_noe.jpg	6204288	0	2	6105	3	0	next	incorrect	704

25	352	Response	1	6210327	6039	1

25	353	Picture	MorphM2_05_orig.jpg	6210393	0	1	11146	2	0	next	incorrect	706

25	353	Response	1	6221447	11054	1

25	354	Picture	MorphM1_10_orig.jpg	6221539	0	1	13668	2	0	next	hit	708

25	354	Response	2	6235127	13588	1

25	355	Picture	MorphF1_04_orig.jpg	6235207	0	1	7683	149	0	next	incorrect	710

25	355	Response	1	6242887	7680	1

25	356	Picture	MorphM4_09_nom.jpg	6242890	0	148	10364	149	0	next	hit	712

25	356	Response	2	6253127	10237	1

25	357	Picture	MorphF4_07_nom.jpg	6253254	0	1	18711	2	0	next	hit	714

25	357	Response	2	6271847	18593	1

25	358	Picture	MorphF5_09_noe.jpg	6271965	0	1	10749	2	0	next	hit	716

25	358	Response	2	6282647	10682	1

25	359	Picture	MorphF8_01_nom.jpg	6282714	0	1	13668	2	0	next	incorrect	718

25	359	Response	1	6296326	13612	1

25	360	Picture	MorphF6_10_orig.jpg	6296382	0	1	9421	2	0	next	hit	720

25	360	Response	2	6305766	9384	1

25	361	Picture	MorphM5_08_nom.jpg	6305803	0	1	32511	2	0	next	hit	722

25	361	Response	2	6338247	32444	1

25	362	Picture	MorphM2_02_orig.jpg	6338314	0	1	7830	2	0	next	incorrect	724

25	362	Response	1	6346086	7772	1

25	363	Picture	MorphM7_09_noe.jpg	6346144	0	1	11412	2	0	next	hit	726

25	363	Response	2	6357446	11302	1

25	364	Picture	MorphM4_08_noe.jpg	6357556	0	1	8614	146	0	next	hit	728

25	364	Response	2	6366166	8610	1

25	365	Picture	MorphM2_04_nom.jpg	6366170	0	145	16864	146	0	next	incorrect	730

25	365	Response	1	6382966	16796	1

25	366	Picture	MorphM9_07_noe.jpg	6383034	0	1	11677	2	0	next	hit	732

25	366	Response	2	6394646	11612	1

25	367	Picture	MorphM5_08_noe.jpg	6394711	0	1	7830	2	0	next	hit	734

25	367	Response	2	6402406	7695	1

25	368	Picture	MorphM9_08_noe.jpg	6402541	0	1	25611	2	0	next	hit	736

25	368	Response	2	6428006	25465	1

25	369	Picture	MorphM8_06_orig.jpg	6428152	0	1	7298	2	0	next	hit	738

25	369	Response	2	6435366	7214	1

25	370	Picture	MorphM2_08_orig.jpg	6435450	0	1	10616	2	0	next	incorrect	740

25	370	Response	1	6445926	10476	1

25	371	Picture	MorphM6_03_nom.jpg	6446066	0	1	10616	2	0	next	incorrect	742

25	371	Response	1	6456646	10580	1

25	372	Picture	MorphF5_00_nom.jpg	6456682	0	1	7407	159	0	next	incorrect	744

25	372	Response	1	6464085	7403	1

25	373	Picture	MorphF7_05_nom.jpg	6464089	0	158	7588	159	0	next	hit	746

25	373	Response	2	6471605	7516	1

25	374	Picture	MorphM2_02_noe.jpg	6471677	0	1	10732	151	0	next	incorrect	748

25	374	Response	1	6482405	10728	1

25	375	Picture	MorphM1_09_nom.jpg	6482409	0	150	7182	151	0	next	hit	750

25	375	Response	2	6489445	7036	1

25	376	Picture	MorphM4_05_orig.jpg	6489591	0	1	13403	2	0	next	hit	752

25	376	Response	2	6502885	13294	1

25	377	Picture	MorphF4_05_noe.jpg	6502994	0	1	9687	2	0	next	hit	754

25	377	Response	2	6512645	9651	1

25	378	Picture	MorphF3_03_noe.jpg	6512681	0	1	10085	2	0	next	hit	756

25	378	Response	2	6522725	10044	1

25	379	Picture	MorphM9_09_noe.jpg	6522766	0	1	8625	2	0	next	hit	758

25	379	Response	2	6531285	8519	1

25	380	Picture	MorphF5_01_nom.jpg	6531391	0	1	7431	2	0	next	incorrect	760

25	380	Response	1	6538724	7333	2

25	381	Picture	MorphF7_01_orig.jpg	6538822	0	1	14199	2	0	next	hit	762

25	381	Response	2	6552885	14063	1

25	382	Picture	MorphF2_03_nom.jpg	6553021	0	1	26142	2	0	next	incorrect	764

25	382	Response	1	6579125	26104	1

25	383	Picture	MorphF7_08_orig.jpg	6579163	0	1	6635	2	0	next	hit	766

25	383	Response	2	6585765	6602	1

25	384	Picture	MorphF3_01_orig.jpg	6585798	0	1	6369	2	0	next	incorrect	768

25	384	Response	1	6592085	6287	1

25	385	Picture	MorphF1_10_noe.jpg	6592167	0	1	11921	157	0	next	hit	770

25	385	Response	2	6604085	11918	1

25	386	Picture	MorphM3_00_noe.jpg	6604088	0	156	6525	157	0	next	hit	772

25	386	Response	2	6610485	6397	1

25	387	Picture	MorphF4_09_orig.jpg	6610613	0	1	12473	3	0	next	incorrect	774

25	387	Response	1	6623045	12432	1

25	388	Picture	MorphM9_05_orig.jpg	6623086	0	2	6502	3	0	next	incorrect	776

25	388	Response	1	6629444	6358	1

25	389	Picture	MorphF9_04_noe.jpg	6629588	0	1	20303	2	0	next	hit	778

25	389	Response	2	6649844	20256	1

25	390	Picture	MorphM6_05_orig.jpg	6649891	0	1	10484	2	0	next	incorrect	780

25	390	Response	1	6660324	10433	1

25	391	Picture	MorphF3_03_nom.jpg	6660375	0	1	5953	153	0	next	incorrect	782

25	391	Response	1	6666324	5949	1

25	392	Picture	MorphF6_03_nom.jpg	6666328	0	152	10103	153	0	next	hit	784

25	392	Response	2	6676324	9996	1

25	393	Picture	MorphM4_06_orig.jpg	6676431	0	1	7697	2	0	next	incorrect	786

25	393	Response	1	6684084	7653	1

25	394	Picture	MorphF9_10_orig.jpg	6684128	0	1	12075	2	0	next	hit	788

25	394	Response	2	6696084	11956	1

25	395	Picture	MorphM8_04_orig.jpg	6696203	0	1	17517	2	0	next	hit	790

25	395	Response	2	6713684	17481	1

25	396	Picture	MorphM10_08_nom.jpg	6713720	0	1	5705	3	0	next	hit	792

25	396	Response	2	6719284	5564	1

25	397	Picture	MorphF10_10_noe.jpg	6719425	0	2	6768	3	0	next	hit	794

25	397	Response	2	6726164	6739	1

25	398	Picture	MorphM6_02_noe.jpg	6726193	0	1	10616	2	0	next	incorrect	796

25	398	Response	1	6736724	10531	1

25	399	Picture	MorphF4_05_nom.jpg	6736809	0	1	7278	155	0	next	incorrect	798

25	399	Response	1	6744084	7275	1

25	400	Picture	MorphM4_08_nom.jpg	6744087	0	154	7717	155	0	next	hit	800

25	400	Response	2	6751684	7597	1

25	401	Picture	MorphM9_02_nom.jpg	6751804	0	1	9024	2	0	next	incorrect	802

25	401	Response	1	6760724	8920	1

25	402	Picture	MorphF4_10_nom.jpg	6760828	0	1	18976	2	0	next	hit	804

25	402	Response	2	6779764	18936	1

25	403	Picture	MorphM2_10_orig.jpg	6779804	0	1	5838	2	0	next	hit	806

25	403	Response	2	6785603	5799	1

25	404	Picture	MorphM4_07_noe.jpg	6785642	0	1	7299	2	0	next	hit	808

25	404	Response	2	6792884	7242	1

25	405	Picture	MorphF8_06_noe.jpg	6792941	0	1	6900	2	0	next	hit	810

25	405	Response	2	6799763	6822	1

25	406	Picture	MorphF2_02_noe.jpg	6799841	0	1	10326	159	0	next	incorrect	812

25	406	Response	1	6810163	10322	1

25	407	Picture	MorphF9_02_noe.jpg	6810167	0	158	9712	159	0	next	incorrect	814

25	407	Response	1	6819763	9596	1

25	408	Picture	MorphF3_02_nom.jpg	6819879	0	1	6900	2	0	next	incorrect	816

25	408	Response	1	6826723	6844	1

25	409	Picture	MorphF4_10_noe.jpg	6826779	0	1	9687	2	0	next	incorrect	818

25	409	Response	1	6836323	9544	1

25	410	Picture	MorphF10_09_noe.jpg	6836466	0	1	7298	3	0	next	hit	820

25	410	Response	2	6843683	7217	1

25	411	Picture	MorphF2_00_noe.jpg	6843764	0	2	9820	3	0	next	hit	822

25	411	Response	2	6853523	9759	1

25	412	Picture	MorphM8_01_nom.jpg	6853584	0	1	15659	2	0	next	hit	824

25	412	Response	2	6869203	15619	1

25	413	Picture	MorphF2_07_nom.jpg	6869243	0	1	22558	3	0	next	hit	826

25	413	Response	2	6891763	22520	1

25	414	Picture	MorphM8_10_orig.jpg	6891801	0	2	6370	3	0	next	hit	828

25	414	Response	2	6898082	6281	2

25	415	Picture	MorphM7_05_orig.jpg	6898171	0	1	16985	3	0	next	hit	830

25	415	Response	2	6915043	16872	1

25	416	Picture	MorphM9_06_orig.jpg	6915156	0	2	37289	3	0	next	hit	832

25	416	Response	2	6952403	37247	1

25	417	Picture	MorphM3_01_orig.jpg	6952445	0	1	8094	3	0	next	hit	834

25	417	Response	2	6960482	8037	1

25	418	Picture	MorphM4_04_orig.jpg	6960539	0	2	10484	3	0	next	hit	836

25	418	Response	2	6970882	10343	1

25	419	Picture	MorphM7_06_nom.jpg	6971023	0	1	7033	2	0	next	hit	838

25	419	Response	2	6977922	6899	1

25	420	Picture	MorphF7_09_nom.jpg	6978056	0	1	7962	2	0	next	hit	840

25	420	Response	2	6985922	7866	1

25	421	Picture	MorphF1_08_orig.jpg	6986018	0	1	6767	2	0	next	incorrect	842

25	421	Response	1	6992722	6704	1

25	422	Picture	MorphF7_07_nom.jpg	6992785	0	1	11678	2	0	next	hit	844

25	422	Response	2	7004402	11617	1

25	423	Picture	MorphM3_08_nom.jpg	7004463	0	1	13137	2	0	next	hit	846

25	423	Response	2	7017522	13059	1

25	424	Picture	MorphM6_00_noe.jpg	7017600	0	1	9422	2	0	next	incorrect	848

25	424	Response	1	7026882	9282	1

25	425	Picture	MorphF9_06_noe.jpg	7027022	0	1	7829	2	0	next	incorrect	850

25	425	Response	1	7034722	7700	1

25	426	Picture	MorphM5_03_noe.jpg	7034851	0	1	8891	2	0	next	hit	852

25	426	Response	2	7043602	8751	1

25	427	Picture	MorphM8_04_nom.jpg	7043742	0	1	6237	2	0	next	hit	854

25	427	Response	2	7049922	6180	1

25	428	Picture	MorphM9_03_noe.jpg	7049979	0	1	12075	2	0	next	incorrect	856

25	428	Response	1	7061922	11943	1

25	429	Picture	MorphF10_03_orig.jpg	7062054	0	1	20568	3	0	next	incorrect	858

25	429	Response	1	7082482	20428	1

25	430	Picture	MorphF9_10_noe.jpg	7082622	0	2	17251	3	0	next	hit	860

25	430	Response	2	7099762	17140	1

25	431	Picture	MorphM6_10_nom.jpg	7099873	0	1	6635	2	0	next	hit	862

25	431	Response	2	7106402	6529	1

25	432	Picture	MorphF4_06_nom.jpg	7106508	0	1	11658	155	0	next	incorrect	864

25	432	Response	1	7118161	11653	1

25	433	Picture	MorphF1_05_nom.jpg	7118166	0	154	6522	155	0	next	incorrect	866

25	433	Response	1	7124641	6475	1

25	434	Picture	MorphF3_00_orig.jpg	7124688	0	1	6237	2	0	next	incorrect	868

25	434	Response	1	7130801	6113	1

25	435	Picture	MorphM5_08_orig.jpg	7130925	0	1	7166	2	0	next	hit	870

25	435	Response	2	7138001	7076	1

25	436	Picture	MorphF8_04_orig.jpg	7138091	0	1	28795	2	0	next	hit	872

25	436	Response	2	7166801	28710	1

25	437	Picture	MorphM5_02_orig.jpg	7166886	0	1	24815	2	0	next	hit	874

25	437	Response	2	7191601	24715	1

25	438	Picture	MorphM6_09_noe.jpg	7191701	0	1	8360	2	0	next	hit	876

25	438	Response	2	7199921	8220	1

25	439	Picture	MorphM4_07_nom.jpg	7200061	0	1	5971	3	0	next	hit	878

25	439	Response	2	7205921	5860	1

25	440	Picture	MorphF9_03_orig.jpg	7206032	0	2	21763	3	0	next	hit	880

25	440	Response	2	7227761	21729	1

25	441	Picture	MorphF5_05_nom.jpg	7227795	0	1	9289	2	0	next	hit	882

25	441	Response	2	7236961	9166	1

25	442	Picture	MorphF6_03_orig.jpg	7237084	0	1	10483	2	0	next	incorrect	884

25	442	Response	1	7247441	10357	1

25	443	Picture	MorphF4_03_noe.jpg	7247567	0	1	7033	2	0	next	incorrect	886

25	443	Response	1	7254561	6994	1

25	444	Picture	MorphF9_05_nom.jpg	7254600	0	1	7697	2	0	next	hit	888

25	444	Response	2	7262241	7641	1

25	445	Picture	MorphF3_08_nom.jpg	7262297	0	1	8227	2	0	next	incorrect	890

25	445	Response	1	7270401	8104	1

25	446	Picture	PAUSE	7270524	0	1	600064	3	0	600000	miss	0

25	447	Picture	MorphM8_05_orig.jpg	7870588	0	2	24152	3	0	next	hit	893

25	447	Response	2	7894637	24049	1

25	448	Picture	MorphM3_01_nom.jpg	7894740	0	1	9687	2	0	next	hit	895

25	448	Response	2	7904317	9577	1

25	449	Picture	MorphM8_10_nom.jpg	7904427	0	1	5308	2	0	next	hit	897

25	449	Response	2	7909677	5250	1

25	450	Picture	MorphF5_00_noe.jpg	7909735	0	1	8758	2	0	next	hit	899

25	450	Response	2	7918397	8662	1

25	451	Picture	MorphM4_02_orig.jpg	7918493	0	1	8094	2	0	next	hit	901

25	451	Response	2	7926477	7984	1

25	452	Picture	MorphF5_07_orig.jpg	7926587	0	1	11280	2	0	next	hit	903

25	452	Response	2	7937756	11169	1

25	453	Picture	MorphF4_09_noe.jpg	7937867	0	1	9952	2	0	next	incorrect	905

25	453	Response	1	7947756	9889	1

25	454	Picture	MorphF10_04_noe.jpg	7947819	0	1	6768	2	0	next	hit	907

25	454	Response	2	7954556	6737	1

25	455	Picture	MorphM2_08_noe.jpg	7954587	0	1	7813	151	0	next	incorrect	909

25	455	Response	1	7962396	7809	1

25	456	Picture	MorphF1_02_noe.jpg	7962400	0	150	10367	151	0	next	hit	911

25	456	Response	2	7972716	10316	1

25	457	Picture	MorphM1_04_orig.jpg	7972767	0	1	15127	2	0	next	incorrect	913

25	457	Response	1	7987756	14989	1

25	458	Picture	MorphF8_07_nom.jpg	7987894	0	1	12341	2	0	next	hit	915

25	458	Response	2	8000156	12262	1

25	459	Picture	MorphF10_10_orig.jpg	8000235	0	1	6370	2	0	next	hit	917

25	459	Response	2	8006556	6321	1

25	460	Picture	MorphM2_03_nom.jpg	8006605	0	1	18843	2	0	next	incorrect	919

25	460	Response	1	8025356	18751	1

25	461	Picture	MorphM5_00_nom.jpg	8025448	0	1	6768	2	0	next	hit	921

25	461	Response	2	8032076	6628	1

25	462	Picture	MorphF9_00_noe.jpg	8032216	0	1	7033	2	0	next	incorrect	923

25	462	Response	1	8039115	6899	2

25	463	Picture	MorphF5_02_orig.jpg	8039249	0	1	10483	2	0	next	incorrect	925

25	463	Response	1	8049596	10347	1

25	464	Picture	MorphF4_03_nom.jpg	8049732	0	1	21365	2	0	next	incorrect	927

25	464	Response	1	8070955	21223	1

25	465	Picture	MorphM4_01_orig.jpg	8071097	0	1	12473	2	0	next	incorrect	929

25	465	Response	1	8083436	12339	1

25	466	Picture	MorphM1_06_noe.jpg	8083570	0	1	7431	2	0	next	hit	931

25	466	Response	2	8090955	7385	1

25	467	Picture	MorphF9_08_noe.jpg	8091001	0	1	10749	2	0	next	hit	933

25	467	Response	2	8101676	10675	1

25	468	Picture	MorphF8_10_nom.jpg	8101750	0	1	7166	2	0	next	hit	935

25	468	Response	2	8108875	7125	1

25	469	Picture	MorphM1_01_nom.jpg	8108916	0	1	7829	2	0	next	incorrect	937

25	469	Response	1	8116635	7719	1

25	470	Picture	MorphM6_05_nom.jpg	8116745	0	1	8227	2	0	next	hit	939

25	470	Response	2	8124875	8130	1

25	471	Picture	MorphF9_01_orig.jpg	8124972	0	1	9555	2	0	next	incorrect	941

25	471	Response	1	8134475	9503	1

25	472	Picture	MorphM1_03_nom.jpg	8134527	0	1	16056	2	0	next	incorrect	943

25	472	Response	1	8150475	15948	1

25	473	Picture	MorphF9_08_nom.jpg	8150583	0	1	6104	2	0	next	hit	945

25	473	Response	2	8156635	6052	1

25	474	Picture	MorphM5_01_nom.jpg	8156687	0	1	8626	2	0	next	incorrect	947

25	474	Response	1	8165275	8588	1

25	475	Picture	MorphF6_02_nom.jpg	8165313	0	1	10881	2	0	next	hit	949

25	475	Response	2	8176075	10762	1

25	476	Picture	MorphF8_09_nom.jpg	8176194	0	1	7564	2	0	next	hit	951

25	476	Response	2	8183675	7481	1

25	477	Picture	MorphM9_10_nom.jpg	8183758	0	1	6369	2	0	next	hit	953

25	477	Response	2	8189995	6237	1

25	478	Picture	MorphM4_10_noe.jpg	8190127	0	1	11147	2	0	next	hit	955

25	478	Response	2	8201195	11068	1

25	479	Picture	MorphF9_01_noe.jpg	8201274	0	1	8360	2	0	next	incorrect	957

25	479	Response	1	8209595	8321	1

25	480	Picture	MorphF1_05_noe.jpg	8209634	0	1	9156	2	0	next	incorrect	959

25	480	Response	1	8218715	9081	1

25	481	Picture	MorphF2_10_nom.jpg	8218790	0	1	8228	2	0	next	hit	961

25	481	Response	2	8226875	8085	1

25	482	Picture	MorphF7_06_noe.jpg	8227018	0	1	8340	154	0	next	incorrect	963

25	482	Response	1	8235355	8337	1

25	483	Picture	MorphM5_05_nom.jpg	8235358	0	153	8380	154	0	next	incorrect	965

25	483	Response	1	8243595	8237	1

25	484	Picture	MorphF5_04_noe.jpg	8243738	0	1	24549	2	0	next	hit	967

25	484	Response	2	8268154	24416	1

25	485	Picture	MorphF7_01_nom.jpg	8268287	0	1	7564	2	0	next	incorrect	969

25	485	Response	1	8275754	7467	1

25	486	Picture	MorphM9_01_nom.jpg	8275851	0	1	42065	2	0	next	incorrect	971

25	486	Response	1	8317834	41983	1

25	487	Picture	MorphM10_06_orig.jpg	8317916	0	1	6503	2	0	next	hit	973

25	487	Response	2	8324314	6398	1

25	488	Picture	MorphF9_09_noe.jpg	8324419	0	1	12208	2	0	next	incorrect	975

25	488	Response	1	8336554	12135	1

25	489	Picture	MorphM1_03_orig.jpg	8336627	0	1	22293	2	0	next	hit	977

25	489	Response	2	8358793	22166	2

25	490	Picture	MorphF1_04_noe.jpg	8358920	0	1	9820	2	0	next	incorrect	979

25	490	Response	1	8368634	9714	1

25	491	Picture	MorphM1_03_noe.jpg	8368740	0	1	18843	2	0	next	incorrect	981

25	491	Response	1	8387514	18774	1

25	492	Picture	MorphF3_05_orig.jpg	8387583	0	1	5972	2	0	next	incorrect	983

25	492	Response	1	8393514	5931	1

25	493	Picture	MorphF5_09_nom.jpg	8393555	0	1	6635	2	0	next	hit	985

25	493	Response	2	8400154	6599	1

25	494	Picture	MorphM10_07_noe.jpg	8400190	0	1	12739	2	0	next	incorrect	987

25	494	Response	1	8412793	12603	1

25	495	Picture	MorphM7_06_orig.jpg	8412929	0	1	27734	2	0	next	hit	989

25	495	Response	2	8440553	27624	1

25	496	Picture	MorphM9_01_orig.jpg	8440663	0	1	18843	2	0	next	incorrect	991

25	496	Response	1	8459433	18770	1

25	497	Picture	MorphF10_05_orig.jpg	8459506	0	1	8360	2	0	next	hit	993

25	497	Response	2	8467753	8247	1

25	498	Picture	MorphF4_00_nom.jpg	8467866	0	1	7697	2	0	next	incorrect	995

25	498	Response	1	8475513	7647	1

25	499	Picture	MorphF5_06_noe.jpg	8475563	0	1	16322	2	0	next	hit	997

25	499	Response	2	8491753	16190	1

25	500	Picture	MorphM3_09_noe.jpg	8491885	0	1	16056	2	0	next	hit	999

25	500	Response	2	8507833	15948	1

25	501	Picture	MorphM5_10_orig.jpg	8507941	0	1	6503	2	0	next	hit	1001

25	501	Response	2	8514393	6452	1

25	502	Picture	MorphF3_04_orig.jpg	8514444	0	1	6900	2	0	next	incorrect	1003

25	502	Response	1	8521273	6829	1

25	503	Picture	MorphF7_00_orig.jpg	8521344	0	1	11943	2	0	next	incorrect	1005

25	503	Response	1	8533193	11849	1

25	504	Picture	MorphM4_06_nom.jpg	8533287	0	1	8492	3	0	next	incorrect	1007

25	504	Response	1	8541673	8386	1

25	505	Picture	MorphF5_06_nom.jpg	8541779	0	2	14332	3	0	next	hit	1009

25	505	Response	2	8555993	14214	1

25	506	Picture	MorphF1_03_noe.jpg	8556111	0	1	6370	2	0	next	incorrect	1011

25	506	Response	1	8562392	6281	1

25	507	Picture	MorphF3_05_nom.jpg	8562481	0	1	5706	2	0	next	incorrect	1013

25	507	Response	1	8568152	5671	1

25	508	Picture	MorphM1_01_orig.jpg	8568187	0	1	9952	2	0	next	incorrect	1015

25	508	Response	1	8578073	9886	1

25	509	Picture	MorphM8_04_noe.jpg	8578139	0	1	9554	2	0	next	hit	1017

25	509	Response	2	8587592	9453	1

25	510	Picture	MorphM3_03_orig.jpg	8587693	0	1	6370	2	0	next	hit	1019

25	510	Response	2	8593992	6299	1

25	511	Picture	MorphM2_00_orig.jpg	8594063	0	1	9023	2	0	next	incorrect	1021

25	511	Response	1	8602952	8889	1

25	512	Picture	MorphF1_07_nom.jpg	8603086	0	1	6635	2	0	next	incorrect	1023

25	512	Response	1	8609672	6586	1

25	513	Picture	MorphF7_00_nom.jpg	8609721	0	1	9157	2	0	next	incorrect	1025

25	513	Response	1	8618792	9071	1

25	514	Picture	MorphF10_08_orig.jpg	8618878	0	1	9156	2	0	next	hit	1027

25	514	Response	2	8627992	9114	1

25	515	Picture	MorphM2_01_orig.jpg	8628034	0	1	7033	2	0	next	incorrect	1029

25	515	Response	1	8634952	6918	1

25	516	Picture	MorphF8_02_nom.jpg	8635067	0	1	18312	2	0	next	incorrect	1031

25	516	Response	1	8653272	18205	1

25	517	Picture	MorphF3_08_orig.jpg	8653379	0	1	5706	2	0	next	incorrect	1033

25	517	Response	1	8658952	5573	1

25	518	Picture	MorphM8_00_noe.jpg	8659085	0	1	7830	2	0	next	incorrect	1035

25	518	Response	1	8666792	7707	1

25	519	Picture	MorphF3_10_nom.jpg	8666915	0	1	6104	2	0	next	incorrect	1037

25	519	Response	1	8672952	6037	1

25	520	Picture	MorphM4_09_orig.jpg	8673019	0	1	8227	2	0	next	hit	1039

25	520	Response	2	8681192	8173	1

25	521	Picture	MorphM8_00_orig.jpg	8681246	0	1	9422	2	0	next	incorrect	1041

25	521	Response	1	8690552	9306	1

25	522	Picture	MorphM3_04_noe.jpg	8690668	0	1	10881	2	0	next	hit	1043

25	522	Response	2	8701512	10844	1

25	523	Picture	MorphF6_07_nom.jpg	8701549	0	1	13403	2	0	next	incorrect	1045

25	523	Response	1	8714872	13323	1

25	524	Picture	MorphM4_00_orig.jpg	8714952	0	1	19108	2	0	next	incorrect	1047

25	524	Response	1	8733991	19039	1

25	525	Picture	MorphM7_10_noe.jpg	8734060	0	1	8335	27	0	next	hit	1049

25	525	Response	2	8742392	8332	1

25	526	Picture	MorphF3_05_noe.jpg	8742395	0	26	27096	27	0	next	hit	1051

25	526	Response	2	8769431	27036	1

25	527	Picture	MorphF6_02_noe.jpg	8769491	0	1	14862	2	0	next	incorrect	1053

25	527	Response	1	8784231	14740	1

25	528	Picture	MorphF3_09_nom.jpg	8784353	0	1	29990	2	0	next	hit	1055

25	528	Response	2	8814231	29878	1

25	529	Picture	MorphM10_02_noe.jpg	8814343	0	1	24132	154	0	next	hit	1057

25	529	Response	2	8838471	24128	1

25	530	Picture	MorphF7_02_nom.jpg	8838475	0	153	13422	154	0	next	hit	1059

25	530	Response	2	8851831	13356	1

25	531	Picture	MorphF1_00_noe.jpg	8851897	0	1	16587	2	0	next	hit	1061

25	531	Response	2	8868390	16493	2

25	532	Picture	MorphF3_10_noe.jpg	8868484	0	1	9670	152	0	next	hit	1063

25	532	Response	2	8878151	9667	1

25	533	Picture	MorphF5_09_orig.jpg	8878154	0	151	8643	152	0	next	hit	1065

25	533	Response	2	8886711	8557	1

25	534	Picture	MorphF7_09_noe.jpg	8886797	0	1	16852	2	0	next	hit	1067

25	534	Response	2	8903510	16713	1

25	535	Picture	MorphM7_01_noe.jpg	8903649	0	1	10218	2	0	next	hit	1069

25	535	Response	2	8913830	10181	1

25	536	Picture	MorphF10_10_nom.jpg	8913867	0	1	8095	2	0	next	hit	1071

25	536	Response	2	8921910	8043	1

25	537	Picture	MorphM9_07_orig.jpg	8921962	0	1	6369	2	0	next	incorrect	1073

25	537	Response	1	8928230	6268	1

25	538	Picture	MorphF1_01_nom.jpg	8928331	0	1	5839	2	0	next	incorrect	1075

25	538	Response	1	8934070	5739	1

25	539	Picture	MorphM10_04_orig.jpg	8934170	0	1	8095	2	0	next	hit	1077

25	539	Response	2	8942230	8060	1

25	540	Picture	MorphF8_05_orig.jpg	8942265	0	1	13402	2	0	next	incorrect	1079

25	540	Response	1	8955590	13325	1

25	541	Picture	MorphM9_03_orig.jpg	8955667	0	1	7166	2	0	next	incorrect	1081

25	541	Response	1	8962710	7043	1

25	542	Picture	MorphM3_00_orig.jpg	8962833	0	1	11545	2	0	next	hit	1083

25	542	Response	2	8974310	11477	1

25	543	Picture	MorphM9_10_orig.jpg	8974378	0	1	7829	2	0	next	hit	1085

25	543	Response	2	8982070	7692	1

25	544	Picture	MorphF3_08_noe.jpg	8982207	0	1	17516	2	0	next	hit	1087

25	544	Response	2	8999590	17383	1

25	545	Picture	MorphM6_06_nom.jpg	8999723	0	1	8228	2	0	next	incorrect	1089

25	545	Response	1	9007830	8107	1

25	546	Picture	MorphF5_08_noe.jpg	9007951	0	1	20966	2	0	next	hit	1091

25	546	Response	2	9028870	20919	1

25	547	Picture	MorphM1_04_noe.jpg	9028917	0	1	7033	2	0	next	hit	1093

25	547	Response	2	9035830	6913	1

25	548	Picture	MorphF9_05_noe.jpg	9035950	0	1	18180	2	0	next	hit	1095

25	548	Response	2	9053990	18040	1

25	549	Picture	MorphM2_07_orig.jpg	9054130	0	1	7829	2	0	next	incorrect	1097

25	549	Response	1	9061910	7780	1

25	550	Picture	MorphF6_00_noe.jpg	9061959	0	1	10881	2	0	next	incorrect	1099

25	550	Response	1	9072709	10750	1

25	551	Picture	MorphF3_10_orig.jpg	9072840	0	1	10593	158	0	next	hit	1101

25	551	Response	2	9083429	10589	1

25	552	Picture	MorphF7_06_nom.jpg	9083433	0	157	14620	158	0	next	hit	1103

25	552	Response	2	9097989	14556	1

25	553	Picture	MorphF9_00_nom.jpg	9098053	0	1	7540	159	0	next	incorrect	1105

25	553	Response	1	9105589	7536	1

25	554	Picture	MorphF5_03_noe.jpg	9105593	0	158	20194	159	0	next	hit	1107

25	554	Response	2	9125669	20076	1

25	555	Picture	MorphF7_07_noe.jpg	9125787	0	1	17782	2	0	next	hit	1109

25	555	Response	2	9143509	17722	1

25	556	Picture	MorphM2_03_noe.jpg	9143569	0	1	14199	2	0	next	incorrect	1111

25	556	Response	1	9157669	14100	1

25	557	Picture	MorphF10_04_nom.jpg	9157768	0	1	33825	148	0	next	hit	1113

25	557	Response	2	9191589	33821	1

25	558	Picture	MorphM7_06_noe.jpg	9191593	0	147	6913	148	0	next	hit	1115

25	558	Response	2	9198468	6875	2

25	559	Picture	MorphM6_02_orig.jpg	9198506	0	1	17649	2	0	next	incorrect	1117

25	559	Response	1	9216069	17563	1

25	560	Picture	MorphM2_01_nom.jpg	9216155	0	1	7277	156	0	next	incorrect	1119

25	560	Response	1	9223429	7274	1

25	561	Picture	MorphF5_10_orig.jpg	9223432	0	155	8913	156	0	next	hit	1121

25	561	Response	2	9232309	8877	1

25	562	Picture	MorphF4_07_orig.jpg	9232345	0	1	12871	2	0	next	incorrect	1123

25	562	Response	1	9245108	12763	1

25	563	Picture	MorphM8_09_orig.jpg	9245216	0	1	8228	2	0	next	hit	1125

25	563	Response	2	9253348	8132	1

25	564	Picture	MorphM7_02_orig.jpg	9253444	0	1	41402	2	0	next	incorrect	1127

25	564	Response	1	9294708	41264	1

25	565	Picture	MorphF9_06_nom.jpg	9294846	0	1	6346	158	0	next	hit	1129

25	565	Response	2	9301188	6342	1

25	566	Picture	MorphM5_06_orig.jpg	9301192	0	157	9445	158	0	next	hit	1131

25	566	Response	2	9310548	9356	1

25	567	Picture	MorphM1_08_orig.jpg	9310637	0	1	29459	2	0	next	hit	1133

25	567	Response	2	9339988	29351	1

25	568	Picture	MorphF1_04_nom.jpg	9340096	0	1	13137	2	0	next	incorrect	1135

25	568	Response	1	9353107	13011	2

25	569	Picture	MorphM8_07_nom.jpg	9353233	0	1	7431	2	0	next	hit	1137

25	569	Response	2	9360548	7315	1

25	570	Picture	MorphF3_06_noe.jpg	9360664	0	1	10351	2	0	next	hit	1139

25	570	Response	2	9370948	10284	1

25	571	Picture	MorphM10_01_nom.jpg	9371015	0	1	30786	2	0	next	hit	1141

25	571	Response	2	9401748	30733	1

25	572	Picture	MorphM5_00_orig.jpg	9401801	0	1	16057	2	0	next	hit	1143

25	572	Response	2	9417747	15946	1

25	573	Picture	MorphM9_04_nom.jpg	9417858	0	1	8492	2	0	next	incorrect	1145

25	573	Response	1	9426307	8449	1

25	574	Picture	MorphM6_07_noe.jpg	9426350	0	1	7299	2	0	next	incorrect	1147

25	574	Response	1	9433507	7157	1

25	575	Picture	MorphM5_03_nom.jpg	9433649	0	1	7696	2	0	next	hit	1149

25	575	Response	2	9441267	7618	1

25	576	Picture	MorphM2_01_noe.jpg	9441345	0	1	9953	2	0	next	hit	1151

25	576	Response	2	9451187	9842	1

25	577	Picture	MorphM6_05_noe.jpg	9451298	0	1	8891	2	0	next	hit	1153

25	577	Response	2	9460067	8769	1

25	578	Picture	MorphF6_08_noe.jpg	9460189	0	1	10615	2	0	next	incorrect	1155

25	578	Response	1	9470706	10517	2

25	579	Picture	MorphF1_07_orig.jpg	9470804	0	1	20547	157	0	next	incorrect	1157

25	579	Response	1	9491347	20543	1

25	580	Picture	MorphF2_08_nom.jpg	9491351	0	156	8514	158	0	next	hit	1159

25	580	Response	2	9499827	8476	1

25	581	Picture	MorphM6_08_orig.jpg	9499865	0	2	9422	3	0	next	incorrect	1161

25	581	Response	1	9509187	9322	1

25	582	Picture	MorphF2_10_noe.jpg	9509287	0	1	20170	2	0	next	hit	1163

25	582	Response	2	9529347	20060	1

25	583	Picture	MorphF7_03_orig.jpg	9529457	0	1	18578	2	0	next	incorrect	1165

25	583	Response	1	9547987	18530	1

25	584	Picture	MorphF3_01_nom.jpg	9548035	0	1	6237	2	0	next	incorrect	1167

25	584	Response	1	9554226	6191	1

25	585	Picture	MorphM2_07_noe.jpg	9554272	0	1	6900	2	0	next	incorrect	1169

25	585	Response	1	9561106	6834	1

25	586	Picture	MorphF1_09_orig.jpg	9561172	0	1	10749	2	0	next	hit	1171

25	586	Response	2	9571826	10654	1

25	587	Picture	MorphM8_02_noe.jpg	9571921	0	1	10218	2	0	next	incorrect	1173

25	587	Response	1	9582066	10145	1

25	588	Picture	MorphF6_01_noe.jpg	9582139	0	1	10350	2	0	next	incorrect	1175

25	588	Response	1	9592386	10247	1

25	589	Picture	MorphM8_08_orig.jpg	9592489	0	1	11678	2	0	next	hit	1177

25	589	Response	2	9604066	11577	1

25	590	Picture	MorphM2_06_orig.jpg	9604167	0	1	6369	2	0	next	incorrect	1179

25	590	Response	1	9610466	6299	1

25	591	Picture	MorphF3_00_noe.jpg	9610536	0	1	8360	2	0	next	hit	1181

25	591	Response	2	9618786	8250	1

25	592	Picture	MorphM6_07_nom.jpg	9618896	0	1	12872	2	0	next	incorrect	1183

25	592	Response	1	9631666	12770	1

25	593	Picture	MorphM5_05_orig.jpg	9631768	0	1	7299	2	0	next	hit	1185

25	593	Response	2	9639026	7258	1

25	594	Picture	MorphF7_03_nom.jpg	9639067	0	1	9289	2	0	next	incorrect	1187

25	594	Response	1	9648225	9158	2

25	595	Picture	MorphM10_06_noe.jpg	9648356	0	1	8890	2	0	next	incorrect	1189

25	595	Response	1	9657106	8750	1

25	596	Picture	MorphF4_02_nom.jpg	9657246	0	1	7299	2	0	next	incorrect	1191

25	596	Response	1	9664466	7220	1

25	597	Picture	MorphF2_00_orig.jpg	9664545	0	1	21605	159	0	next	hit	1193

25	597	Response	2	9686146	21601	1

25	598	Picture	MorphF8_00_nom.jpg	9686150	0	158	13295	159	0	next	incorrect	1195

25	598	Response	1	9699346	13196	1

25	599	Picture	MorphF2_09_noe.jpg	9699445	0	1	8360	2	0	next	incorrect	1197

25	599	Response	1	9707746	8301	1

25	600	Picture	MorphF10_00_orig.jpg	9707805	0	1	7962	2	0	next	incorrect	1199

25	600	Response	1	9715666	7861	1

25	601	Picture	MorphF8_00_orig.jpg	9715767	0	1	48567	2	0	next	incorrect	1201

25	601	Response	1	9764225	48458	1

25	602	Picture	MorphF2_08_orig.jpg	9764334	0	1	15128	2	0	next	hit	1203

25	602	Response	2	9779345	15011	1

25	603	Picture	MorphF9_09_nom.jpg	9779462	0	1	7697	2	0	next	hit	1205

25	603	Response	2	9787025	7563	1

25	604	Picture	MorphF6_10_nom.jpg	9787159	0	1	8360	2	0	next	incorrect	1207

25	604	Response	1	9795425	8266	1

25	605	Picture	MorphM7_07_orig.jpg	9795519	0	1	7298	2	0	next	hit	1209

25	605	Response	2	9802785	7266	1

25	606	Picture	MorphF10_00_nom.jpg	9802817	0	1	8493	2	0	next	incorrect	1211

25	606	Response	1	9811185	8368	1

25	607	Picture	MorphM10_06_nom.jpg	9811310	0	1	7033	2	0	next	hit	1213

25	607	Response	2	9818305	6995	1

25	608	Picture	MorphF9_03_noe.jpg	9818343	0	1	11014	2	0	next	incorrect	1215

25	608	Response	1	9829265	10922	1

25	609	Picture	MorphF2_06_orig.jpg	9829357	0	1	6635	2	0	next	hit	1217

25	609	Response	2	9835905	6548	1

25	610	Picture	MorphM3_07_orig.jpg	9835992	0	1	8094	2	0	next	hit	1219

25	610	Response	2	9843985	7993	1

25	611	Picture	MorphM1_08_nom.jpg	9844086	0	1	18180	2	0	next	hit	1221

25	611	Response	2	9862225	18139	1

25	612	Picture	MorphF5_05_noe.jpg	9862266	0	1	9156	2	0	next	hit	1223

25	612	Response	2	9871345	9079	1

25	613	Picture	MorphM4_01_noe.jpg	9871422	0	1	7564	2	0	next	hit	1225

25	613	Response	2	9878865	7443	1

25	614	Picture	MorphM10_08_noe.jpg	9878986	0	1	11412	2	0	next	incorrect	1227

25	614	Response	1	9890304	11318	1

25	615	Picture	MorphF4_02_noe.jpg	9890398	0	1	8493	2	0	next	incorrect	1229

25	615	Response	1	9898784	8386	1

25	616	Picture	MorphF6_04_noe.jpg	9898891	0	1	12474	2	0	next	incorrect	1231

25	616	Response	1	9911264	12373	1

25	617	Picture	MorphF2_09_orig.jpg	9911365	0	1	5823	150	0	next	hit	1233

25	617	Response	2	9917184	5819	1

25	618	Picture	MorphM1_07_nom.jpg	9917188	0	149	31465	150	0	next	hit	1235

25	618	Response	2	9948544	31356	1

25	619	Picture	MorphF4_05_orig.jpg	9948653	0	1	7299	2	0	next	incorrect	1237

25	619	Response	1	9955824	7171	1

25	620	Picture	MorphF9_06_orig.jpg	9955952	0	1	12473	2	0	next	hit	1239

25	620	Response	2	9968384	12432	1

25	621	Picture	MorphM8_05_nom.jpg	9968425	0	1	7697	2	0	next	hit	1241

25	621	Response	2	9975984	7559	1

25	622	Picture	MorphF5_10_nom.jpg	9976122	0	1	9023	2	0	next	hit	1243

25	622	Response	2	9985104	8982	1

25	623	Picture	MorphM10_05_orig.jpg	9985145	0	1	9953	2	0	next	hit	1245

25	623	Response	2	9995024	9879	1

25	624	Picture	MorphM5_05_noe.jpg	9995098	0	1	12473	3	0	next	hit	1247

25	624	Response	2	10007504	12406	1

25	625	Picture	MorphM8_07_noe.jpg	10007571	0	2	7564	3	0	next	hit	1249

25	625	Response	2	10015024	7453	1

25	626	Picture	MorphF1_01_noe.jpg	10015135	0	1	8493	2	0	next	hit	1251

25	626	Response	2	10023584	8449	1

25	627	Picture	MorphF8_01_noe.jpg	10023628	0	1	19109	2	0	next	incorrect	1253

25	627	Response	1	10042624	18996	1

25	628	Picture	MorphM8_03_noe.jpg	10042737	0	1	20966	2	0	next	incorrect	1255

25	628	Response	1	10063663	20926	1

25	629	Picture	MorphM6_04_orig.jpg	10063703	0	1	7431	2	0	next	incorrect	1257

25	629	Response	1	10071023	7320	1

25	630	Picture	MorphM2_04_orig.jpg	10071134	0	1	13801	2	0	next	hit	1259

25	630	Response	2	10084863	13729	1

25	631	Picture	MorphF4_01_noe.jpg	10084935	0	1	13004	2	0	next	incorrect	1261

25	631	Response	1	10097903	12968	1

25	632	Picture	MorphM10_01_orig.jpg	10097939	0	1	14332	2	0	next	incorrect	1263

25	632	Response	1	10112143	14204	1

25	633	Picture	MorphM4_09_noe.jpg	10112271	0	1	8493	2	0	next	hit	1265

25	633	Response	2	10120703	8432	1

25	634	Picture	MorphF8_09_noe.jpg	10120764	0	1	7829	2	0	next	hit	1267

25	634	Response	2	10128463	7699	1

25	635	Picture	MorphF5_02_nom.jpg	10128593	0	1	9023	2	0	next	incorrect	1269

25	635	Response	1	10137583	8990	1

25	636	Picture	MorphF2_05_orig.jpg	10137616	0	1	9289	2	0	next	hit	1271

25	636	Response	2	10146783	9167	1

25	637	Picture	MorphM2_00_noe.jpg	10146905	0	1	8626	2	0	next	incorrect	1273

25	637	Response	1	10155421	8516	3

25	638	Picture	MorphF1_09_noe.jpg	10155531	0	1	14995	2	0	next	hit	1275

25	638	Response	2	10170383	14852	1

25	639	Picture	MorphF9_07_noe.jpg	10170526	0	1	8341	153	0	next	incorrect	1277

25	639	Response	1	10178863	8337	1

25	640	Picture	MorphF1_00_nom.jpg	10178867	0	152	10880	306	0	next	incorrect	1279

25	640	Response	1	10189743	10876	1

25	641	Picture	MorphF10_05_noe.jpg	10189747	0	154	19659	155	0	next	hit	1281

25	641	Response	2	10209343	19596	1

25	642	Picture	MorphF3_07_nom.jpg	10209406	0	1	25744	2	0	next	incorrect	1283

25	642	Response	1	10235022	25616	1

25	643	Picture	MorphM10_05_noe.jpg	10235150	0	1	7564	2	0	next	hit	1285

25	643	Response	2	10242622	7472	1

25	644	Picture	MorphF10_01_noe.jpg	10242714	0	1	26407	2	0	next	hit	1287

25	644	Response	2	10269022	26308	1

25	645	Picture	MorphF5_08_nom.jpg	10269121	0	1	18710	3	0	next	hit	1289

25	645	Response	2	10287742	18621	1

25	646	Picture	MorphF10_06_orig.jpg	10287831	0	2	5574	3	0	next	hit	1291

25	646	Response	2	10293262	5431	1

25	647	Picture	MorphM9_02_orig.jpg	10293405	0	1	7033	2	0	next	incorrect	1293

25	647	Response	1	10300302	6897	1

25	648	Picture	MorphM7_01_orig.jpg	10300438	0	1	19109	2	0	next	incorrect	1295

25	648	Response	1	10319422	18984	1

25	649	Picture	MorphM2_08_nom.jpg	10319547	0	1	6900	2	0	next	hit	1297

25	649	Response	2	10326382	6835	1

25	650	Picture	MorphM8_02_nom.jpg	10326447	0	1	8227	2	0	next	hit	1299

25	650	Response	2	10334542	8095	1

25	651	Picture	MorphM7_05_noe.jpg	10334674	0	1	11147	2	0	next	hit	1301

25	651	Response	2	10345742	11068	1

25	652	Picture	MorphF9_02_nom.jpg	10345821	0	1	15393	2	0	next	incorrect	1303

25	652	Response	1	10361182	15361	1

25	653	Picture	MorphF7_05_noe.jpg	10361214	0	1	7829	2	0	next	incorrect	1305

25	653	Response	1	10368942	7728	1

25	654	Picture	MorphM10_00_nom.jpg	10369043	0	1	8095	2	0	next	incorrect	1307

25	654	Response	1	10377102	8059	1

25	655	Picture	MorphF6_10_noe.jpg	10377138	0	1	25727	151	0	next	hit	1309

25	655	Response	2	10402861	25723	1

25	656	Picture	MorphF7_00_noe.jpg	10402865	0	150	8376	152	0	next	incorrect	1311

25	656	Response	1	10411181	8316	1

25	657	Picture	MorphF8_03_orig.jpg	10411241	0	2	7144	158	0	next	incorrect	1313

25	657	Response	1	10418381	7140	1

25	658	Picture	MorphF5_03_orig.jpg	10418385	0	156	7321	157	0	next	incorrect	1315

25	658	Response	1	10425661	7276	1

25	659	Picture	MorphM7_05_nom.jpg	10425706	0	1	7431	2	0	next	hit	1317

25	659	Response	2	10433101	7395	1

25	660	Picture	MorphF5_07_nom.jpg	10433137	0	1	9289	2	0	next	hit	1319

25	660	Response	2	10442301	9164	1

25	661	Picture	MorphF1_06_noe.jpg	10442426	0	1	11279	2	0	next	hit	1321

25	661	Response	2	10453581	11155	1

25	662	Picture	MorphF9_05_orig.jpg	10453705	0	1	14066	2	0	next	hit	1323

25	662	Response	2	10467661	13956	1

25	663	Picture	MorphM2_04_noe.jpg	10467771	0	1	9555	2	0	next	incorrect	1325

25	663	Response	1	10477261	9490	1

25	664	Picture	MorphM7_09_orig.jpg	10477326	0	1	8758	2	0	next	hit	1327

25	664	Response	2	10485981	8655	1

25	665	Picture	MorphF6_00_orig.jpg	10486084	0	1	11661	151	0	next	incorrect	1329

25	665	Response	1	10497741	11657	1

25	666	Picture	MorphM7_02_nom.jpg	10497745	0	150	9969	151	0	next	hit	1331

25	666	Response	2	10507581	9836	1

25	667	Picture	end_ins	10507714	0	1	220592	2	0	next	other	0

25	667	Response	3	10720310	212596	1
