# Supplementary material for: Categorical Perception of Fear and Anger Expressions in Whole, Masked and Composite Faces
Source: PLoS One. 2015 Aug 11;10(8):e0134790. doi: 10.1371/journal.pone.0134790 (PMC4532458; doi:10.1371/journal.pone.0134790)
Supplement: S1 Dataset — (ZIP) [file pone.0134790.s001.zip › Exp1/24-Vp024_ParaMasked_pt2.log]

Scenario - 

Logfile written - 02/11/2014 11:32:52

Subject	Trial	Event Type	Code	Time	TTime	Uncertainty	Duration	Uncertainty	ReqTime	ReqDur	Stim Type	Pair Index

24	1	Response	3	21759	31626	1

24	2	Response	3	31039	9192	1

24	3	Picture	fix	31136	0	1	30123	2	0	30000	other	0

24	4	Picture	MorphM4_04_noe.jpg	61391	0	1	20171	2	0	next	incorrect	5

24	4	Response	1	81509	20118	1

24	5	Picture	MorphF4_01_orig.jpg	81562	0	1	13668	2	0	next	incorrect	7

24	5	Response	1	95189	13627	1

24	6	Picture	MorphF2_10_orig.jpg	95230	0	1	10202	150	0	next	hit	9

24	6	Response	2	105428	10198	1

24	7	Picture	MorphF3_07_orig.jpg	105432	0	149	8243	150	0	next	hit	11

24	7	Response	2	113588	8156	1

24	8	Picture	MorphM2_03_orig.jpg	113675	0	1	10085	2	0	next	incorrect	13

24	8	Response	1	123668	9993	1

24	9	Picture	MorphF6_01_noe.jpg	123760	0	1	11014	2	0	next	incorrect	15

24	9	Response	1	134628	10868	1

24	10	Picture	MorphF4_09_nom.jpg	134774	0	1	7033	2	0	next	hit	17

24	10	Response	2	141748	6974	1

24	11	Picture	MorphM6_08_nom.jpg	141807	0	1	6744	158	0	next	hit	19

24	11	Response	2	148548	6741	1

24	12	Picture	MorphF4_08_noe.jpg	148551	0	157	12630	158	0	next	incorrect	21

24	12	Response	1	161108	12557	1

24	13	Picture	MorphF9_05_nom.jpg	161181	0	1	13535	2	0	next	hit	23

24	13	Response	2	174628	13447	1

24	14	Picture	MorphF1_10_orig.jpg	174716	0	1	8475	153	0	next	hit	25

24	14	Response	2	183188	8472	1

24	15	Picture	MorphM1_04_noe.jpg	183191	0	152	18994	153	0	next	incorrect	27

24	15	Response	1	202148	18957	1

24	16	Picture	MorphF10_03_nom.jpg	202185	0	1	7564	2	0	next	hit	29

24	16	Response	2	209668	7483	1

24	17	Picture	MorphF4_07_noe.jpg	209749	0	1	12739	2	0	next	incorrect	31

24	17	Response	1	222388	12639	1

24	18	Picture	MorphF5_09_noe.jpg	222488	0	1	13535	2	0	next	hit	33

24	18	Response	2	235988	13500	1

24	19	Picture	MorphM1_04_orig.jpg	236023	0	1	9808	147	0	next	incorrect	35

24	19	Response	1	245828	9805	1

24	20	Picture	MorphM7_07_noe.jpg	245831	0	146	8903	147	0	next	hit	37

24	20	Response	2	254628	8797	1

24	21	Picture	MorphM9_10_noe.jpg	254734	0	1	41534	3	0	next	hit	39

24	21	Response	2	296227	41493	1

24	22	Picture	MorphF10_04_orig.jpg	296268	0	2	10086	3	0	next	hit	41

24	22	Response	2	306307	10039	1

24	23	Picture	MorphF3_06_orig.jpg	306354	0	1	32909	2	0	next	hit	43

24	23	Response	2	339187	32833	1

24	24	Picture	MorphF2_06_noe.jpg	339263	0	1	15393	2	0	next	hit	45

24	24	Response	2	354547	15284	1

24	25	Picture	MorphM6_05_orig.jpg	354656	0	1	39146	2	0	next	incorrect	47

24	25	Response	1	393667	39011	1

24	26	Picture	MorphM4_00_orig.jpg	393802	0	1	7431	2	0	next	incorrect	49

24	26	Response	1	401187	7385	1

24	27	Picture	MorphF9_00_noe.jpg	401233	0	1	22957	2	0	next	incorrect	51

24	27	Response	1	424147	22914	1

24	28	Picture	MorphF3_05_orig.jpg	424190	0	1	16189	3	0	next	incorrect	53

24	28	Response	1	440306	16116	1

24	29	Picture	MorphM8_02_noe.jpg	440379	0	2	12331	146	0	next	incorrect	55

24	29	Response	1	452706	12327	1

24	30	Picture	MorphM3_02_noe.jpg	452710	0	144	15138	145	0	next	hit	57

24	30	Response	2	467746	15036	1

24	31	Picture	MorphM1_10_nom.jpg	467848	0	1	8095	2	0	next	hit	59

24	31	Response	2	475826	7978	1

24	32	Picture	MorphM8_03_noe.jpg	475943	0	1	14597	2	0	next	hit	61

24	32	Response	2	490465	14522	2

24	33	Picture	MorphF8_09_nom.jpg	490540	0	1	6889	146	0	next	hit	63

24	33	Response	2	497426	6886	1

24	34	Picture	MorphM6_05_noe.jpg	497429	0	145	7044	146	0	next	incorrect	65

24	34	Response	1	504386	6957	1

24	35	Picture	MorphF5_01_nom.jpg	504473	0	1	7676	155	0	next	incorrect	67

24	35	Response	1	512146	7673	1

24	36	Picture	MorphM10_02_orig.jpg	512149	0	154	7040	301	0	next	incorrect	69

24	36	Response	1	519186	7037	1

24	37	Picture	MorphF9_08_orig.jpg	519189	0	147	13151	148	0	next	hit	71

24	37	Response	2	532226	13037	1

24	38	Picture	MorphM1_07_noe.jpg	532340	0	1	11014	2	0	next	incorrect	73

24	38	Response	1	543266	10926	1

24	39	Picture	MorphM2_03_nom.jpg	543354	0	1	13535	2	0	next	incorrect	75

24	39	Response	1	556786	13432	1

24	40	Picture	MorphM1_03_noe.jpg	556889	0	1	29459	2	0	next	incorrect	77

24	40	Response	1	586306	29417	1

24	41	Picture	MorphM9_06_nom.jpg	586348	0	1	37687	2	0	next	incorrect	79

24	41	Response	1	623985	37637	1

24	42	Picture	MorphF9_03_orig.jpg	624035	0	1	9687	2	0	next	incorrect	81

24	42	Response	1	633665	9630	1

24	43	Picture	MorphM3_07_noe.jpg	633722	0	1	14066	2	0	next	hit	83

24	43	Response	2	647745	14023	1

24	44	Picture	MorphF1_00_nom.jpg	647788	0	1	8227	2	0	next	incorrect	85

24	44	Response	1	655985	8197	1

24	45	Picture	MorphM8_03_orig.jpg	656015	0	1	56264	3	0	next	hit	87

24	45	Response	2	712145	56130	1

24	46	Picture	MorphM9_00_noe.jpg	712279	0	2	60644	3	0	next	incorrect	89

24	46	Response	1	772784	60505	1

24	47	Picture	MorphF10_05_noe.jpg	772923	0	1	15658	2	0	next	hit	91

24	47	Response	2	788544	15621	1

24	48	Picture	MorphM5_04_nom.jpg	788581	0	1	9806	149	0	next	incorrect	93

24	48	Response	1	798384	9803	1

24	49	Picture	MorphM7_08_orig.jpg	798387	0	148	7180	149	0	next	hit	95

24	49	Response	2	805504	7117	1

24	50	Picture	MorphF1_04_noe.jpg	805567	0	1	12739	2	0	next	hit	97

24	50	Response	2	818224	12657	1

24	51	Picture	MorphM10_08_nom.jpg	818306	0	1	9156	2	0	next	hit	99

24	51	Response	2	827344	9038	1

24	52	Picture	MorphF8_08_noe.jpg	827462	0	1	14464	2	0	next	hit	101

24	52	Response	2	841824	14362	1

24	53	Picture	MorphF6_04_nom.jpg	841926	0	1	41137	2	0	next	incorrect	103

24	53	Response	1	882944	41018	1

24	54	Picture	MorphF2_03_nom.jpg	883063	0	1	11677	3	0	next	incorrect	105

24	54	Response	1	894624	11561	1

24	55	Picture	MorphF10_07_orig.jpg	894740	0	2	10616	3	0	next	hit	107

24	55	Response	2	905264	10524	1

24	56	Picture	MorphF1_07_orig.jpg	905356	0	1	67013	2	0	next	hit	109

24	56	Response	2	972303	66947	1

24	57	Picture	MorphM3_09_noe.jpg	972369	0	1	17118	3	0	next	hit	111

24	57	Response	2	989423	17054	1

24	58	Picture	MorphM2_10_nom.jpg	989487	0	2	7962	3	0	next	hit	113

24	58	Response	2	997343	7856	1

24	59	Picture	MorphF4_04_orig.jpg	997449	0	1	7962	2	0	next	incorrect	115

24	59	Response	1	1005343	7894	1

24	60	Picture	MorphM3_07_orig.jpg	1005411	0	1	13005	2	0	next	hit	117

24	60	Response	2	1018303	12892	1

24	61	Picture	MorphM7_06_noe.jpg	1018416	0	1	8210	152	0	next	hit	119

24	61	Response	2	1026623	8207	1

24	62	Picture	MorphF7_03_noe.jpg	1026626	0	151	10235	152	0	next	incorrect	121

24	62	Response	1	1036783	10157	1

24	63	Picture	MorphF4_00_nom.jpg	1036861	0	1	8360	2	0	next	incorrect	123

24	63	Response	1	1045103	8242	1

24	64	Picture	MorphM1_06_noe.jpg	1045221	0	1	24947	2	0	next	hit	125

24	64	Response	2	1070063	24842	1

24	65	Picture	MorphF10_08_noe.jpg	1070168	0	1	8891	2	0	next	hit	127

24	65	Response	2	1079023	8855	1

24	66	Picture	MorphM1_01_nom.jpg	1079059	0	1	9555	2	0	next	incorrect	129

24	66	Response	1	1088542	9483	1

24	67	Picture	MorphM2_03_noe.jpg	1088614	0	1	13933	2	0	next	incorrect	131

24	67	Response	1	1102462	13848	1

24	68	Picture	MorphF6_10_noe.jpg	1102547	0	1	20436	2	0	next	hit	133

24	68	Response	2	1122942	20395	1

24	69	Picture	MorphF2_08_nom.jpg	1122983	0	1	10615	3	0	next	hit	135

24	69	Response	2	1133502	10519	1

24	70	Picture	MorphF5_05_nom.jpg	1133598	0	2	78293	3	0	next	hit	137

24	70	Response	2	1211822	78224	1

24	71	Picture	MorphM4_08_noe.jpg	1211891	0	1	8625	2	0	next	hit	139

24	71	Response	2	1220462	8571	1

24	72	Picture	MorphF3_00_orig.jpg	1220516	0	1	13270	2	0	next	incorrect	141

24	72	Response	1	1233742	13226	1

24	73	Picture	MorphM10_00_nom.jpg	1233786	0	1	8626	2	0	next	incorrect	143

24	73	Response	1	1242382	8596	1

24	74	Picture	MorphF8_02_nom.jpg	1242412	0	1	11279	2	0	next	incorrect	145

24	74	Response	1	1253581	11169	1

24	75	Picture	MorphF1_09_noe.jpg	1253691	0	1	10218	2	0	next	hit	147

24	75	Response	2	1263821	10130	1

24	76	Picture	MorphF10_06_orig.jpg	1263909	0	1	11014	2	0	next	hit	149

24	76	Response	2	1274861	10952	1

24	77	Picture	MorphF7_02_nom.jpg	1274923	0	1	6237	2	0	next	hit	151

24	77	Response	2	1281021	6098	1

24	78	Picture	MorphF2_05_noe.jpg	1281160	0	1	72055	2	0	next	incorrect	153

24	78	Response	1	1353101	71941	1

24	79	Picture	MorphM5_00_nom.jpg	1353215	0	1	11412	2	0	next	incorrect	155

24	79	Response	1	1364540	11325	2

24	80	Picture	MorphM1_02_orig.jpg	1364627	0	1	8758	2	0	next	incorrect	157

24	80	Response	1	1373340	8713	2

24	81	Picture	MorphM5_10_orig.jpg	1373385	0	1	20569	2	0	next	hit	159

24	81	Response	2	1393901	20516	1

24	82	Picture	MorphM1_05_nom.jpg	1393954	0	1	10881	2	0	next	incorrect	161

24	82	Response	1	1404780	10826	1

24	83	Picture	MorphF5_00_nom.jpg	1404835	0	1	12989	150	0	next	incorrect	163

24	83	Response	1	1417820	12985	1

24	84	Picture	MorphF3_00_nom.jpg	1417824	0	149	8906	150	0	next	incorrect	165

24	84	Response	1	1426700	8876	1

24	85	Picture	MorphM8_00_orig.jpg	1426730	0	1	20701	2	0	next	hit	167

24	85	Response	2	1447340	20610	1

24	86	Picture	MorphF3_01_orig.jpg	1447431	0	1	19374	2	0	next	incorrect	169

24	86	Response	1	1466700	19269	1

24	87	Picture	MorphM6_00_orig.jpg	1466805	0	1	10085	3	0	next	incorrect	171

24	87	Response	1	1476780	9975	1

24	88	Picture	MorphM10_01_noe.jpg	1476890	0	2	30654	3	0	next	incorrect	173

24	88	Response	1	1507420	30530	1

24	89	Picture	MorphM6_01_noe.jpg	1507544	0	1	6900	2	0	next	incorrect	175

24	89	Response	1	1514300	6756	1

24	90	Picture	MorphM5_02_nom.jpg	1514444	0	1	16455	2	0	next	incorrect	177

24	90	Response	1	1530780	16336	1

24	91	Picture	MorphF10_02_orig.jpg	1530899	0	1	14199	2	0	next	hit	179

24	91	Response	2	1545020	14121	1

24	92	Picture	MorphM1_00_nom.jpg	1545098	0	1	10881	2	0	next	incorrect	181

24	92	Response	1	1555900	10802	1

24	93	Picture	MorphM7_04_orig.jpg	1555979	0	1	8360	2	0	next	hit	183

24	93	Response	2	1564300	8321	1

24	94	Picture	MorphF4_01_nom.jpg	1564339	0	1	8625	3	0	next	incorrect	185

24	94	Response	1	1572859	8520	1

24	95	Picture	MorphM4_05_noe.jpg	1572964	0	2	24550	3	0	next	hit	187

24	95	Response	2	1597420	24456	1

24	96	Picture	MorphF10_06_nom.jpg	1597514	0	1	15109	153	0	next	hit	189

24	96	Response	2	1612619	15105	1

24	97	Picture	MorphF8_07_noe.jpg	1612623	0	152	21648	153	0	next	hit	191

24	97	Response	2	1634219	21596	1

24	98	Picture	MorphM10_08_orig.jpg	1634271	0	1	7151	150	0	next	hit	193

24	98	Response	2	1641419	7148	1

24	99	Picture	MorphM4_01_orig.jpg	1641422	0	149	9569	151	0	next	incorrect	195

24	99	Response	1	1650939	9517	1

24	100	Picture	MorphM5_06_orig.jpg	1650991	0	2	29990	3	0	next	hit	197

24	100	Response	2	1680859	29868	1

24	101	Picture	MorphF5_01_orig.jpg	1680981	0	1	11678	2	0	next	incorrect	199

24	101	Response	1	1692619	11638	1

24	102	Picture	MorphM8_04_nom.jpg	1692659	0	1	9156	2	0	next	hit	201

24	102	Response	2	1701739	9080	1

24	103	Picture	MorphF4_05_nom.jpg	1701815	0	1	13005	2	0	next	incorrect	203

24	103	Response	1	1714779	12964	1

24	104	Picture	MorphF7_03_orig.jpg	1714820	0	1	22293	2	0	next	hit	205

24	104	Response	2	1737018	22198	1

24	105	Picture	MorphF10_00_noe.jpg	1737113	0	1	28530	2	0	next	hit	207

24	105	Response	2	1765498	28385	1

24	106	Picture	MorphF3_04_nom.jpg	1765643	0	1	18976	2	0	next	incorrect	209

24	106	Response	1	1784538	18895	1

24	107	Picture	MorphF2_09_noe.jpg	1784619	0	1	8083	147	0	next	incorrect	211

24	107	Response	1	1792698	8079	1

24	108	Picture	MorphM2_07_noe.jpg	1792702	0	146	13547	147	0	next	hit	213

24	108	Response	2	1806138	13436	1

24	109	Picture	MorphM6_01_orig.jpg	1806249	0	1	18578	2	0	next	incorrect	215

24	109	Response	1	1824778	18529	1

24	110	Picture	MorphM10_02_nom.jpg	1824827	0	1	14464	2	0	next	incorrect	217

24	110	Response	1	1839258	14431	1

24	111	Picture	MorphM4_01_nom.jpg	1839291	0	1	10749	2	0	next	incorrect	219

24	111	Response	1	1849898	10607	1

24	112	Picture	MorphF7_00_orig.jpg	1850040	0	1	8227	2	0	next	incorrect	221

24	112	Response	1	1858138	8098	1

24	113	Picture	MorphM4_08_orig.jpg	1858267	0	1	9024	2	0	next	hit	223

24	113	Response	2	1867178	8911	1

24	114	Picture	MorphF8_10_nom.jpg	1867291	0	1	9687	2	0	next	hit	225

24	114	Response	2	1876938	9647	1

24	115	Picture	MorphM3_06_noe.jpg	1876978	0	1	10616	2	0	next	hit	227

24	115	Response	2	1887498	10520	1

24	116	Picture	MorphM7_08_noe.jpg	1887594	0	1	9554	2	0	next	hit	229

24	116	Response	2	1897098	9504	1

24	117	Picture	MorphM10_09_noe.jpg	1897148	0	1	5953	153	0	next	hit	231

24	117	Response	2	1903097	5949	1

24	118	Picture	MorphF6_02_nom.jpg	1903101	0	152	9175	153	0	next	incorrect	233

24	118	Response	1	1912137	9036	1

24	119	Picture	MorphF2_02_orig.jpg	1912276	0	1	16454	2	0	next	incorrect	235

24	119	Response	1	1928617	16341	1

24	120	Picture	MorphF4_05_orig.jpg	1928730	0	1	32910	2	0	next	incorrect	237

24	120	Response	1	1961497	32767	1

24	121	Picture	MorphM8_07_orig.jpg	1961640	0	1	8340	154	0	next	hit	239

24	121	Response	2	1969977	8337	1

24	122	Picture	MorphF6_07_orig.jpg	1969980	0	153	9574	154	0	next	hit	241

24	122	Response	2	1979417	9437	1

24	123	Picture	MorphF9_02_noe.jpg	1979554	0	1	14586	146	0	next	hit	243

24	123	Response	2	1994137	14583	1

24	124	Picture	MorphM9_02_noe.jpg	1994140	0	145	11157	147	0	next	incorrect	245

24	124	Response	1	2005177	11037	1

24	125	Picture	MorphM6_08_orig.jpg	2005297	0	2	19375	3	0	next	hit	247

24	125	Response	2	2024617	19320	1

24	126	Picture	MorphF3_03_noe.jpg	2024672	0	1	34236	2	0	next	incorrect	249

24	126	Response	1	2058856	34184	1

24	127	Picture	MorphF7_08_orig.jpg	2058908	0	1	9554	2	0	next	hit	251

24	127	Response	2	2068376	9468	1

24	128	Picture	MorphF2_03_orig.jpg	2068462	0	1	18445	2	0	next	incorrect	253

24	128	Response	1	2086856	18394	1

24	129	Picture	MorphM9_02_nom.jpg	2086907	0	1	13137	3	0	next	incorrect	255

24	129	Response	1	2099976	13069	1

24	130	Picture	MorphM7_10_orig.jpg	2100044	0	2	9024	3	0	next	hit	257

24	130	Response	2	2108936	8892	1

24	131	Picture	MorphF1_01_nom.jpg	2109068	0	1	23886	2	0	next	incorrect	259

24	131	Response	1	2132856	23788	1

24	132	Picture	MorphF7_07_noe.jpg	2132954	0	1	12739	2	0	next	hit	261

24	132	Response	2	2145576	12622	1

24	133	Picture	MorphF10_00_nom.jpg	2145693	0	1	23620	2	0	next	incorrect	263

24	133	Response	1	2169176	23483	1

24	134	Picture	MorphF4_04_noe.jpg	2169313	0	1	16853	2	0	next	incorrect	265

24	134	Response	1	2186056	16743	1

24	135	Picture	MorphM4_02_orig.jpg	2186166	0	1	8095	2	0	next	incorrect	267

24	135	Response	1	2194216	8050	1

24	136	Picture	MorphM9_07_noe.jpg	2194261	0	1	46179	2	0	next	incorrect	269

24	136	Response	1	2240375	46114	1

24	137	Picture	MorphF6_06_noe.jpg	2240440	0	1	7564	2	0	next	incorrect	271

24	137	Response	1	2247896	7456	1

24	138	Picture	MorphM5_05_noe.jpg	2248004	0	1	11810	2	0	next	hit	273

24	138	Response	2	2259735	11731	1

24	139	Picture	MorphF10_05_nom.jpg	2259814	0	1	9024	2	0	next	hit	275

24	139	Response	2	2268695	8881	1

24	140	Picture	MorphM2_09_noe.jpg	2268838	0	1	10483	2	0	next	hit	277

24	140	Response	2	2279255	10417	1

24	141	Picture	MorphM10_02_noe.jpg	2279321	0	1	6369	2	0	next	hit	279

24	141	Response	2	2285655	6334	1

24	142	Picture	MorphM9_02_orig.jpg	2285690	0	1	8891	2	0	next	incorrect	281

24	142	Response	1	2294535	8845	1

24	143	Picture	MorphF5_10_noe.jpg	2294581	0	1	20834	2	0	next	hit	283

24	143	Response	2	2315335	20754	1

24	144	Picture	MorphF1_03_orig.jpg	2315415	0	1	10218	2	0	next	incorrect	285

24	144	Response	1	2325575	10160	1

24	145	Picture	MorphF8_10_orig.jpg	2325633	0	1	7945	151	0	next	hit	287

24	145	Response	2	2333575	7942	1

24	146	Picture	MorphF7_03_nom.jpg	2333578	0	150	6784	151	0	next	hit	289

24	146	Response	2	2340295	6717	1

24	147	Picture	MorphF3_06_nom.jpg	2340362	0	1	40075	2	0	next	hit	291

24	147	Response	2	2380375	40013	1

24	148	Picture	MorphM7_00_orig.jpg	2380437	0	1	8341	154	0	next	hit	293

24	148	Response	2	2388775	8338	1

24	149	Picture	MorphF10_05_orig.jpg	2388778	0	153	9308	154	0	next	hit	295

24	149	Response	2	2397974	9196	1

24	150	Picture	MorphM2_04_noe.jpg	2398086	0	1	24815	2	0	next	incorrect	297

24	150	Response	1	2422774	24688	1

24	151	Picture	MorphM8_04_noe.jpg	2422901	0	1	7431	2	0	next	incorrect	299

24	151	Response	1	2430214	7313	1

24	152	Picture	MorphM9_05_nom.jpg	2430332	0	1	8493	2	0	next	incorrect	301

24	152	Response	1	2438694	8362	1

24	153	Picture	MorphF2_07_nom.jpg	2438825	0	1	7431	2	0	next	hit	303

24	153	Response	2	2446134	7309	1

24	154	Picture	MorphF10_04_noe.jpg	2446256	0	1	31450	2	0	next	hit	305

24	154	Response	2	2477654	31398	1

24	155	Picture	MorphF8_09_orig.jpg	2477706	0	1	9819	2	0	next	hit	307

24	155	Response	2	2487414	9708	1

24	156	Picture	MorphF7_00_noe.jpg	2487525	0	1	12739	2	0	next	incorrect	309

24	156	Response	1	2500214	12689	1

24	157	Picture	MorphM5_07_orig.jpg	2500264	0	1	28133	2	0	next	hit	311

24	157	Response	2	2528294	28030	1

24	158	Picture	MorphM7_05_noe.jpg	2528397	0	1	8758	2	0	next	hit	313

24	158	Response	2	2537094	8697	1

24	159	Picture	MorphF9_02_orig.jpg	2537155	0	1	23089	2	0	next	incorrect	315

24	159	Response	1	2560133	22978	1

24	160	Picture	MorphM1_06_nom.jpg	2560244	0	1	37421	2	0	next	incorrect	317

24	160	Response	1	2597573	37329	1

24	161	Picture	MorphF7_09_nom.jpg	2597665	0	1	8071	159	0	next	hit	319

24	161	Response	2	2605733	8068	1

24	162	Picture	MorphF8_08_orig.jpg	2605736	0	158	12080	311	0	next	hit	321

24	162	Response	2	2617813	12077	1

24	163	Picture	MorphM7_07_orig.jpg	2617816	0	153	7040	299	0	next	hit	323

24	163	Response	2	2624853	7037	1

24	164	Picture	MorphM2_00_noe.jpg	2624856	0	146	39026	147	0	next	incorrect	325

24	164	Response	1	2663813	38957	1

24	165	Picture	MorphM6_08_noe.jpg	2663882	0	1	15128	2	0	next	incorrect	327

24	165	Response	1	2678932	15050	2

24	166	Picture	MorphF8_06_orig.jpg	2679010	0	1	51885	2	0	next	incorrect	329

24	166	Response	1	2730772	51762	1

24	167	Picture	MorphF4_06_nom.jpg	2730895	0	1	7033	2	0	next	incorrect	331

24	167	Response	1	2737812	6917	1

24	168	Picture	MorphF6_03_orig.jpg	2737928	0	1	8493	2	0	next	incorrect	333

24	168	Response	1	2746292	8364	1

24	169	Picture	MorphM8_06_orig.jpg	2746421	0	1	12474	2	0	next	hit	335

24	169	Response	2	2758772	12351	1

24	170	Picture	MorphF4_09_orig.jpg	2758895	0	1	10200	152	0	next	hit	337

24	170	Response	2	2769092	10197	1

24	171	Picture	MorphF8_00_orig.jpg	2769095	0	151	9174	152	0	next	incorrect	339

24	171	Response	1	2778212	9117	1

24	172	Picture	MorphF5_00_noe.jpg	2778269	0	1	16056	2	0	next	hit	341

24	172	Response	2	2794292	16023	2

24	173	Picture	MorphM3_05_noe.jpg	2794325	0	1	9953	2	0	next	hit	343

24	173	Response	2	2804132	9807	1

24	174	Picture	MorphF4_08_orig.jpg	2804278	0	1	14977	152	0	next	hit	345

24	174	Response	2	2819252	14974	1

24	175	Picture	MorphM2_00_orig.jpg	2819255	0	151	7183	152	0	next	incorrect	347

24	175	Response	1	2826371	7116	2

24	176	Picture	MorphM4_09_orig.jpg	2826438	0	1	8758	2	0	next	hit	349

24	176	Response	2	2835092	8654	1

24	177	Picture	MorphF4_03_nom.jpg	2835196	0	1	11260	155	0	next	incorrect	351

24	177	Response	1	2846452	11256	1

24	178	Picture	MorphM10_03_orig.jpg	2846456	0	154	9043	155	0	next	incorrect	353

24	178	Response	1	2855412	8956	1

24	179	Picture	MorphM9_07_orig.jpg	2855499	0	1	32777	2	0	next	hit	355

24	179	Response	2	2888212	32713	1

24	180	Picture	MorphM2_02_noe.jpg	2888276	0	1	12872	2	0	next	incorrect	357

24	180	Response	1	2901011	12735	1

24	181	Picture	MorphM10_07_noe.jpg	2901148	0	1	7147	153	0	next	hit	359

24	181	Response	2	2908291	7143	1

24	182	Picture	MorphF6_04_noe.jpg	2908295	0	152	9175	153	0	next	incorrect	361

24	182	Response	1	2917331	9036	1

24	183	Picture	MorphM5_01_nom.jpg	2917470	0	1	9687	2	0	next	incorrect	363

24	183	Response	1	2927011	9541	1

24	184	Picture	MorphF5_09_nom.jpg	2927157	0	1	14198	3	0	next	hit	365

24	184	Response	2	2941251	14094	1

24	185	Picture	MorphF4_03_noe.jpg	2941355	0	2	12076	3	0	next	incorrect	367

24	185	Response	1	2953331	11976	1

24	186	Picture	MorphF10_02_nom.jpg	2953431	0	1	12463	146	0	next	incorrect	369

24	186	Response	1	2965891	12460	1

24	187	Picture	MorphM2_05_noe.jpg	2965894	0	145	11423	146	0	next	incorrect	371

24	187	Response	1	2977251	11357	1

24	188	Picture	MorphM5_00_orig.jpg	2977317	0	1	20303	2	0	next	incorrect	373

24	188	Response	1	2997571	20254	1

24	189	Picture	MorphM2_01_noe.jpg	2997620	0	1	18047	2	0	next	incorrect	375

24	189	Response	1	3015571	17951	1

24	190	Picture	MorphM3_05_nom.jpg	3015667	0	1	8493	2	0	next	incorrect	377

24	190	Response	1	3024131	8464	1

24	191	Picture	MorphM9_01_orig.jpg	3024160	0	1	14331	2	0	next	incorrect	379

24	191	Response	1	3038370	14210	1

24	192	Picture	MorphM1_02_noe.jpg	3038491	0	1	20568	2	0	next	hit	381

24	192	Response	2	3059010	20519	1

24	193	Picture	MorphM3_00_orig.jpg	3059059	0	1	14995	2	0	next	incorrect	383

24	193	Response	1	3073970	14911	1

24	194	Picture	MorphM6_10_nom.jpg	3074054	0	1	7166	2	0	next	hit	385

24	194	Response	2	3081090	7036	1

24	195	Picture	MorphM8_05_noe.jpg	3081220	0	1	24815	2	0	next	incorrect	387

24	195	Response	1	3105890	24670	1

24	196	Picture	MorphM4_07_orig.jpg	3106035	0	1	32098	150	0	next	hit	389

24	196	Response	2	3138130	32095	1

24	197	Picture	MorphM2_07_nom.jpg	3138133	0	149	9680	305	0	next	hit	391

24	197	Response	2	3147810	9677	1

24	198	Picture	MorphF10_04_nom.jpg	3147813	0	156	11832	157	0	next	hit	393

24	198	Response	2	3159570	11757	1

24	199	Picture	MorphF1_04_orig.jpg	3159645	0	1	9156	2	0	next	incorrect	395

24	199	Response	1	3168770	9125	1

24	200	Picture	MorphM8_10_noe.jpg	3168801	0	1	13536	2	0	next	hit	397

24	200	Response	2	3182290	13489	1

24	201	Picture	MorphF1_06_nom.jpg	3182337	0	1	24151	2	0	next	hit	399

24	201	Response	2	3206370	24033	1

24	202	Picture	MorphF6_06_nom.jpg	3206488	0	1	11545	2	0	next	hit	401

24	202	Response	2	3217889	11401	1

24	203	Picture	MorphF7_06_orig.jpg	3218033	0	1	58254	3	0	next	hit	403

24	203	Response	2	3276209	58176	1

24	204	Picture	MorphM9_06_noe.jpg	3276287	0	2	17251	3	0	next	incorrect	405

24	204	Response	1	3293409	17122	1

24	205	Picture	MorphM2_09_orig.jpg	3293538	0	1	9024	2	0	next	hit	407

24	205	Response	2	3302529	8991	1

24	206	Picture	MorphF6_06_orig.jpg	3302562	0	1	7564	2	0	next	hit	409

24	206	Response	2	3310048	7486	2

24	207	Picture	MorphM3_02_orig.jpg	3310126	0	1	10881	2	0	next	incorrect	411

24	207	Response	1	3320929	10803	1

24	208	Picture	MorphF5_03_orig.jpg	3321007	0	1	9554	2	0	next	incorrect	413

24	208	Response	1	3330449	9442	1

24	209	Picture	MorphM5_10_nom.jpg	3330561	0	1	27071	2	0	next	hit	415

24	209	Response	2	3357489	26928	1

24	210	Picture	MorphF1_10_nom.jpg	3357632	0	1	7696	2	0	next	hit	417

24	210	Response	2	3365248	7616	1

24	211	Picture	MorphM9_01_noe.jpg	3365328	0	1	30123	2	0	next	incorrect	419

24	211	Response	1	3395408	30080	1

24	212	Picture	MorphF8_03_orig.jpg	3395451	0	1	17118	2	0	next	incorrect	421

24	212	Response	1	3412528	17077	1

24	213	Picture	MorphF3_06_noe.jpg	3412569	0	1	37023	2	0	next	incorrect	423

24	213	Response	1	3449488	36919	1

24	214	Picture	MorphF4_00_orig.jpg	3449592	0	1	12459	150	0	next	incorrect	425

24	214	Response	1	3462047	12455	2

24	215	Picture	MorphM6_02_noe.jpg	3462051	0	149	6384	151	0	next	incorrect	427

24	215	Response	1	3468367	6316	2

24	216	Picture	MorphF4_06_orig.jpg	3468435	0	2	32379	3	0	next	incorrect	429

24	216	Response	1	3500688	32253	1

24	217	Picture	MorphM4_04_orig.jpg	3500814	0	1	9289	2	0	next	incorrect	431

24	217	Response	1	3509968	9154	1

24	218	Picture	MorphF2_06_orig.jpg	3510103	0	1	12872	2	0	next	hit	433

24	218	Response	2	3522848	12745	1

24	219	Picture	MorphM9_10_nom.jpg	3522975	0	1	7564	2	0	next	hit	435

24	219	Response	2	3530447	7472	1

24	220	Picture	MorphF9_07_noe.jpg	3530539	0	1	10483	2	0	next	hit	437

24	220	Response	2	3540927	10388	1

24	221	Picture	MorphM9_04_noe.jpg	3541022	0	1	10069	151	0	next	incorrect	439

24	221	Response	1	3551087	10065	1

24	222	Picture	MorphM7_10_nom.jpg	3551091	0	150	7580	151	0	next	hit	441

24	222	Response	2	3558607	7516	1

24	223	Picture	MorphM3_10_nom.jpg	3558671	0	1	9156	2	0	next	hit	443

24	223	Response	2	3567727	9056	1

24	224	Picture	PAUSE	3567827	0	1	600064	2	0	600000	miss	0

24	225	Picture	MorphF6_02_noe.jpg	4167891	0	1	71790	2	0	next	incorrect	446

24	225	Response	1	4239563	71672	1

24	226	Picture	MorphM6_09_noe.jpg	4239681	0	1	15526	2	0	next	hit	448

24	226	Response	2	4255083	15402	1

24	227	Picture	MorphM8_04_orig.jpg	4255207	0	1	20967	2	0	next	hit	450

24	227	Response	2	4276043	20836	1

24	228	Picture	MorphM4_01_noe.jpg	4276174	0	1	9421	2	0	next	incorrect	452

24	228	Response	1	4285483	9309	1

24	229	Picture	MorphM10_04_orig.jpg	4285595	0	1	26673	2	0	next	incorrect	454

24	229	Response	1	4312203	26608	1

24	230	Picture	MorphF8_04_orig.jpg	4312268	0	1	13270	2	0	next	incorrect	456

24	230	Response	1	4325403	13135	1

24	231	Picture	MorphM5_10_noe.jpg	4325538	0	1	11943	2	0	next	hit	458

24	231	Response	2	4337402	11864	1

24	232	Picture	MorphF4_02_noe.jpg	4337481	0	1	15658	2	0	next	incorrect	460

24	232	Response	1	4353002	15521	1

24	233	Picture	MorphM8_10_nom.jpg	4353139	0	1	7829	2	0	next	hit	462

24	233	Response	2	4360922	7783	1

24	234	Picture	MorphM1_09_noe.jpg	4360968	0	1	8095	2	0	next	hit	464

24	234	Response	2	4369002	8034	1

24	235	Picture	MorphM6_10_noe.jpg	4369063	0	1	16454	3	0	next	hit	466

24	235	Response	2	4385402	16339	1

24	236	Picture	MorphF9_10_noe.jpg	4385517	0	2	13138	3	0	next	hit	468

24	236	Response	2	4398602	13085	1

24	237	Picture	MorphM8_06_noe.jpg	4398655	0	1	12606	2	0	next	hit	470

24	237	Response	2	4411162	12507	1

24	238	Picture	MorphM2_00_nom.jpg	4411261	0	1	8493	2	0	next	incorrect	472

24	238	Response	1	4419642	8381	1

24	239	Picture	MorphM5_08_noe.jpg	4419754	0	1	7696	2	0	next	hit	474

24	239	Response	2	4427402	7648	1

24	240	Picture	MorphM1_04_nom.jpg	4427450	0	1	9289	2	0	next	incorrect	476

24	240	Response	1	4436602	9152	1

24	241	Picture	MorphF2_10_nom.jpg	4436739	0	1	9687	2	0	next	hit	478

24	241	Response	2	4446282	9543	1

24	242	Picture	MorphF8_09_noe.jpg	4446426	0	1	37289	2	0	next	hit	480

24	242	Response	2	4483642	37216	1

24	243	Picture	MorphM6_06_orig.jpg	4483715	0	1	16454	2	0	next	hit	482

24	243	Response	2	4500041	16326	1

24	244	Picture	MorphM2_07_orig.jpg	4500169	0	1	7697	2	0	next	hit	484

24	244	Response	2	4507801	7632	1

24	245	Picture	MorphM4_03_nom.jpg	4507866	0	1	9554	2	0	next	incorrect	486

24	245	Response	1	4517321	9455	1

24	246	Picture	MorphM7_00_nom.jpg	4517420	0	1	16705	150	0	next	incorrect	488

24	246	Response	1	4534121	16701	1

24	247	Picture	MorphM5_07_noe.jpg	4534125	0	149	11427	150	0	next	hit	490

24	247	Response	2	4545481	11356	1

24	248	Picture	MorphM9_03_noe.jpg	4545552	0	1	25877	2	0	next	hit	492

24	248	Response	2	4571321	25769	1

24	249	Picture	MorphF10_09_orig.jpg	4571429	0	1	15525	2	0	next	hit	494

24	249	Response	2	4586841	15412	1

24	250	Picture	MorphF8_06_nom.jpg	4586954	0	1	28000	2	0	next	incorrect	496

24	250	Response	1	4614921	27967	1

24	251	Picture	MorphF2_01_orig.jpg	4614954	0	1	10085	2	0	next	incorrect	498

24	251	Response	1	4625000	10046	2

24	252	Picture	MorphM2_04_nom.jpg	4625039	0	1	23090	2	0	next	incorrect	500

24	252	Response	1	4648041	23002	1

24	253	Picture	MorphM1_05_noe.jpg	4648129	0	1	11810	2	0	next	hit	502

24	253	Response	2	4659881	11752	1

24	254	Picture	MorphF9_01_noe.jpg	4659939	0	1	21232	2	0	next	hit	504

24	254	Response	2	4681080	21141	1

24	255	Picture	MorphF8_01_noe.jpg	4681171	0	1	10350	2	0	next	incorrect	506

24	255	Response	1	4691400	10229	1

24	256	Picture	MorphM10_04_noe.jpg	4691521	0	1	7962	2	0	next	hit	508

24	256	Response	2	4699400	7879	1

24	257	Picture	MorphF3_02_nom.jpg	4699483	0	1	9422	2	0	next	incorrect	510

24	257	Response	1	4708840	9357	1

24	258	Picture	MorphF5_02_orig.jpg	4708905	0	1	7033	2	0	next	incorrect	512

24	258	Response	1	4715880	6975	1

24	259	Picture	MorphM10_01_orig.jpg	4715938	0	1	9023	2	0	next	incorrect	514

24	259	Response	1	4724920	8982	1

24	260	Picture	MorphM6_04_noe.jpg	4724961	0	1	32777	2	0	next	incorrect	516

24	260	Response	1	4757639	32678	2

24	261	Picture	MorphF1_06_noe.jpg	4757738	0	1	10350	2	0	next	hit	518

24	261	Response	2	4768040	10302	1

24	262	Picture	MorphM8_07_noe.jpg	4768088	0	1	7033	3	0	next	hit	520

24	262	Response	2	4775080	6992	1

24	263	Picture	MorphF7_09_orig.jpg	4775121	0	2	6901	3	0	next	hit	522

24	263	Response	2	4781880	6759	1

24	264	Picture	MorphM1_09_nom.jpg	4782022	0	1	10085	2	0	next	hit	524

24	264	Response	2	4792039	10017	2

24	265	Picture	MorphF10_10_orig.jpg	4792107	0	1	7033	2	0	next	hit	526

24	265	Response	2	4799080	6973	1

24	266	Picture	MorphF9_06_nom.jpg	4799140	0	1	8360	2	0	next	hit	528

24	266	Response	2	4807400	8260	1

24	267	Picture	MorphM4_08_nom.jpg	4807500	0	1	7298	2	0	next	hit	530

24	267	Response	2	4814759	7259	2

24	268	Picture	MorphF5_08_noe.jpg	4814798	0	1	9953	2	0	next	hit	532

24	268	Response	2	4824680	9882	1

24	269	Picture	MorphM10_10_noe.jpg	4824751	0	1	5573	2	0	next	hit	534

24	269	Response	2	4830199	5448	1

24	270	Picture	MorphF4_10_orig.jpg	4830324	0	1	6104	2	0	next	hit	536

24	270	Response	2	4836359	6035	1

24	271	Picture	MorphM3_04_nom.jpg	4836428	0	1	28265	2	0	next	incorrect	538

24	271	Response	1	4864599	28171	1

24	272	Picture	MorphF5_04_nom.jpg	4864693	0	1	7166	2	0	next	incorrect	540

24	272	Response	1	4871719	7026	1

24	273	Picture	MorphF9_02_nom.jpg	4871859	0	1	10218	2	0	next	incorrect	542

24	273	Response	1	4881959	10100	1

24	274	Picture	MorphM5_03_orig.jpg	4882077	0	1	57856	3	0	next	incorrect	544

24	274	Response	1	4939799	57722	1

24	275	Picture	MorphF2_00_orig.jpg	4939933	0	2	33705	4	0	next	incorrect	546

24	275	Response	1	4973559	33626	1

24	276	Picture	MorphM3_07_nom.jpg	4973638	0	2	12475	3	0	next	hit	548

24	276	Response	2	4986039	12401	1

24	277	Picture	MorphF8_02_noe.jpg	4986113	0	1	27336	2	0	next	hit	550

24	277	Response	2	5013318	27205	1

24	278	Picture	MorphF6_03_noe.jpg	5013449	0	1	10085	2	0	next	hit	552

24	278	Response	2	5023478	10029	1

24	279	Picture	MorphM9_08_noe.jpg	5023534	0	1	12872	2	0	next	hit	554

24	279	Response	2	5036278	12744	1

24	280	Picture	MorphF6_03_nom.jpg	5036406	0	1	21895	2	0	next	hit	556

24	280	Response	2	5058197	21791	2

24	281	Picture	MorphM5_05_nom.jpg	5058301	0	1	21232	2	0	next	incorrect	558

24	281	Response	1	5079398	21097	1

24	282	Picture	MorphM9_00_nom.jpg	5079533	0	1	8227	2	0	next	incorrect	560

24	282	Response	1	5087637	8104	2

24	283	Picture	MorphF8_05_nom.jpg	5087760	0	1	10085	2	0	next	hit	562

24	283	Response	2	5097798	10038	1

24	284	Picture	MorphM6_06_nom.jpg	5097845	0	1	6768	2	0	next	hit	564

24	284	Response	2	5104518	6673	1

24	285	Picture	MorphF10_09_nom.jpg	5104613	0	1	5706	2	0	next	hit	566

24	285	Response	2	5110198	5585	1

24	286	Picture	MorphF7_05_nom.jpg	5110319	0	1	5441	2	0	next	hit	568

24	286	Response	2	5115638	5319	1

24	287	Picture	MorphM8_05_nom.jpg	5115760	0	1	9288	2	0	next	hit	570

24	287	Response	2	5124918	9158	1

24	288	Picture	MorphM2_10_orig.jpg	5125048	0	1	6635	2	0	next	hit	572

24	288	Response	2	5131638	6590	1

24	289	Picture	MorphM6_04_orig.jpg	5131683	0	1	33558	150	0	next	incorrect	574

24	289	Response	1	5165237	33554	1

24	290	Picture	MorphM9_05_orig.jpg	5165241	0	149	20584	150	0	next	incorrect	576

24	290	Response	1	5185717	20476	1

24	291	Picture	MorphM4_04_nom.jpg	5185825	0	1	17781	2	0	next	incorrect	578

24	291	Response	1	5203557	17732	1

24	292	Picture	MorphM10_06_nom.jpg	5203606	0	1	14464	2	0	next	hit	580

24	292	Response	2	5217957	14351	1

24	293	Picture	MorphM5_03_nom.jpg	5218070	0	1	19242	2	0	next	incorrect	582

24	293	Response	1	5237237	19167	1

24	294	Picture	MorphF8_05_orig.jpg	5237312	0	1	18578	2	0	next	incorrect	584

24	294	Response	1	5255796	18484	2

24	295	Picture	MorphF4_09_noe.jpg	5255890	0	1	11677	2	0	next	hit	586

24	295	Response	2	5267476	11586	2

24	296	Picture	MorphM7_10_noe.jpg	5267567	0	1	5971	3	0	next	hit	588

24	296	Response	2	5273396	5829	2

24	297	Picture	MorphF7_02_orig.jpg	5273538	0	2	27204	3	0	next	hit	590

24	297	Response	2	5300677	27139	1

24	298	Picture	MorphF1_02_orig.jpg	5300742	0	1	7563	3	0	next	incorrect	592

24	298	Response	1	5308277	7535	1

24	299	Picture	MorphM3_00_nom.jpg	5308305	0	2	11811	3	0	next	incorrect	594

24	299	Response	1	5320036	11731	1

24	300	Picture	MorphF1_01_orig.jpg	5320116	0	1	25478	2	0	next	incorrect	596

24	300	Response	1	5345556	25440	1

24	301	Picture	MorphM8_01_nom.jpg	5345594	0	1	13402	3	0	next	hit	598

24	301	Response	2	5358916	13322	1

24	302	Picture	MorphF4_07_nom.jpg	5358996	0	2	7166	3	0	next	hit	600

24	302	Response	2	5366116	7120	1

24	303	Picture	MorphF2_10_noe.jpg	5366162	0	1	9289	2	0	next	hit	602

24	303	Response	2	5375316	9154	1

24	304	Picture	MorphM7_09_nom.jpg	5375451	0	1	8626	2	0	next	hit	604

24	304	Response	2	5383956	8505	1

24	305	Picture	MorphF6_01_orig.jpg	5384077	0	1	26123	153	0	next	incorrect	606

24	305	Response	1	5410196	26119	1

24	306	Picture	MorphM7_01_orig.jpg	5410200	0	152	12359	153	0	next	incorrect	608

24	306	Response	1	5422516	12316	1

24	307	Picture	MorphF5_03_noe.jpg	5422559	0	1	14465	2	0	next	hit	610

24	307	Response	2	5436916	14357	1

24	308	Picture	MorphF3_10_nom.jpg	5437024	0	1	7829	2	0	next	hit	612

24	308	Response	2	5444756	7732	1

24	309	Picture	MorphF2_04_nom.jpg	5444853	0	1	8758	2	0	next	hit	614

24	309	Response	2	5453476	8623	1

24	310	Picture	MorphF6_04_orig.jpg	5453611	0	1	10881	2	0	next	incorrect	616

24	310	Response	1	5464435	10824	2

24	311	Picture	MorphF2_09_orig.jpg	5464492	0	1	9555	2	0	next	hit	618

24	311	Response	2	5473956	9464	1

24	312	Picture	MorphM9_09_orig.jpg	5474047	0	1	17118	2	0	next	hit	620

24	312	Response	2	5491075	17028	1

24	313	Picture	MorphF8_06_noe.jpg	5491165	0	1	8758	2	0	next	hit	622

24	313	Response	2	5499875	8710	1

24	314	Picture	MorphM4_03_noe.jpg	5499923	0	1	24151	2	0	next	incorrect	624

24	314	Response	1	5523955	24032	1

24	315	Picture	MorphF9_00_nom.jpg	5524074	0	1	14199	2	0	next	incorrect	626

24	315	Response	1	5538195	14121	1

24	316	Picture	MorphF1_07_noe.jpg	5538273	0	1	12606	2	0	next	hit	628

24	316	Response	2	5550835	12562	1

24	317	Picture	MorphM2_04_orig.jpg	5550879	0	1	8095	2	0	next	hit	630

24	317	Response	2	5558915	8036	1

24	318	Picture	MorphF1_08_noe.jpg	5558974	0	1	27336	2	0	next	hit	632

24	318	Response	2	5586195	27221	1

24	319	Picture	MorphM2_05_orig.jpg	5586310	0	1	7008	160	0	next	hit	634

24	319	Response	2	5593315	7005	1

24	320	Picture	MorphF9_04_nom.jpg	5593318	0	159	10508	160	0	next	hit	636

24	320	Response	2	5603795	10477	1

24	321	Picture	MorphF2_03_noe.jpg	5603826	0	1	26274	2	0	next	hit	638

24	321	Response	2	5630035	26209	1

24	322	Picture	MorphF1_05_orig.jpg	5630100	0	1	13270	2	0	next	hit	640

24	322	Response	2	5643235	13135	1

24	323	Picture	MorphM8_02_nom.jpg	5643370	0	1	6348	157	0	next	hit	642

24	323	Response	2	5649714	6344	1

24	324	Picture	MorphM2_06_nom.jpg	5649718	0	156	5462	158	0	next	hit	644

24	324	Response	2	5655074	5356	1

24	325	Picture	MorphM3_00_noe.jpg	5655180	0	2	11014	4	0	next	hit	646

24	325	Response	2	5666114	10934	1

24	326	Picture	MorphF8_00_nom.jpg	5666194	0	2	6884	153	0	next	incorrect	648

24	326	Response	1	5673074	6880	1

24	327	Picture	MorphM7_02_noe.jpg	5673078	0	151	12225	152	0	next	incorrect	650

24	327	Response	1	5685234	12156	1

24	328	Picture	MorphM8_02_orig.jpg	5685303	0	1	14862	2	0	next	hit	652

24	328	Response	2	5700114	14811	1

24	329	Picture	MorphF8_05_noe.jpg	5700165	0	1	76037	2	0	next	hit	654

24	329	Response	2	5776114	75949	1

24	330	Picture	MorphM8_00_noe.jpg	5776202	0	1	11014	2	0	next	hit	656

24	330	Response	2	5787074	10872	1

24	331	Picture	MorphM1_00_orig.jpg	5787216	0	1	13782	153	0	next	incorrect	658

24	331	Response	1	5800994	13778	1

24	332	Picture	MorphM7_01_noe.jpg	5800998	0	152	17933	153	0	next	incorrect	660

24	332	Response	1	5818833	17835	1

24	333	Picture	MorphM8_06_nom.jpg	5818931	0	1	10749	2	0	next	hit	662

24	333	Response	2	5829553	10622	1

24	334	Picture	MorphF4_10_nom.jpg	5829680	0	1	6634	3	0	next	hit	664

24	334	Response	2	5836193	6513	1

24	335	Picture	MorphF1_07_nom.jpg	5836314	0	2	12740	3	0	next	hit	666

24	335	Response	2	5848993	12679	1

24	336	Picture	MorphF4_02_nom.jpg	5849054	0	1	10483	2	0	next	incorrect	668

24	336	Response	1	5859393	10339	1

24	337	Picture	MorphF8_10_noe.jpg	5859537	0	1	12075	2	0	next	hit	670

24	337	Response	2	5871553	12016	1

24	338	Picture	MorphM8_05_orig.jpg	5871612	0	1	8745	148	0	next	hit	672

24	338	Response	2	5880353	8741	1

24	339	Picture	MorphM7_04_nom.jpg	5880357	0	147	8241	148	0	next	hit	674

24	339	Response	2	5888513	8156	1

24	340	Picture	MorphF1_05_nom.jpg	5888598	0	1	16056	2	0	next	hit	676

24	340	Response	2	5904513	15915	1

24	341	Picture	MorphF9_03_nom.jpg	5904654	0	1	25081	2	0	next	hit	678

24	341	Response	2	5929633	24979	1

24	342	Picture	MorphM6_00_nom.jpg	5929735	0	1	24947	2	0	next	incorrect	680

24	342	Response	1	5954593	24858	1

24	343	Picture	MorphF4_00_noe.jpg	5954682	0	1	7962	2	0	next	incorrect	682

24	343	Response	1	5962592	7910	1

24	344	Picture	MorphF5_04_orig.jpg	5962644	0	1	9023	2	0	next	incorrect	684

24	344	Response	1	5971553	8909	1

24	345	Picture	MorphM4_07_noe.jpg	5971667	0	1	8228	2	0	next	hit	686

24	345	Response	2	5979792	8125	1

24	346	Picture	MorphM9_04_nom.jpg	5979895	0	1	10218	2	0	next	incorrect	688

24	346	Response	1	5990032	10137	1

24	347	Picture	MorphF9_07_nom.jpg	5990113	0	1	6883	152	0	next	hit	690

24	347	Response	2	5996992	6879	1

24	348	Picture	MorphM9_03_nom.jpg	5996996	0	151	11164	152	0	next	incorrect	692

24	348	Response	1	6008112	11116	1

24	349	Picture	MorphM10_04_nom.jpg	6008160	0	1	8227	2	0	next	hit	694

24	349	Response	2	6016272	8112	1

24	350	Picture	MorphF2_02_noe.jpg	6016387	0	1	47771	3	0	next	incorrect	696

24	350	Response	1	6064032	47645	1

24	351	Picture	MorphM7_06_orig.jpg	6064158	0	2	9953	3	0	next	hit	698

24	351	Response	2	6074032	9874	1

24	352	Picture	MorphM4_00_noe.jpg	6074111	0	1	9952	2	0	next	incorrect	700

24	352	Response	1	6083952	9841	1

24	353	Picture	MorphM9_06_orig.jpg	6084063	0	1	26673	2	0	next	incorrect	702

24	353	Response	1	6110671	26608	2

24	354	Picture	MorphF7_09_noe.jpg	6110736	0	1	16056	2	0	next	hit	704

24	354	Response	2	6126752	16016	1

24	355	Picture	MorphM2_10_noe.jpg	6126792	0	1	22957	2	0	next	hit	706

24	355	Response	2	6149711	22919	1

24	356	Picture	MorphF7_06_nom.jpg	6149749	0	1	5972	2	0	next	hit	708

24	356	Response	2	6155631	5882	1

24	357	Picture	MorphF10_10_nom.jpg	6155721	0	1	5971	2	0	next	hit	710

24	357	Response	2	6161551	5830	1

24	358	Picture	MorphM10_01_nom.jpg	6161692	0	1	10881	3	0	next	incorrect	712

24	358	Response	1	6172431	10739	1

24	359	Picture	MorphM9_09_nom.jpg	6172573	0	2	8891	3	0	next	hit	714

24	359	Response	2	6181391	8818	1

24	360	Picture	MorphF10_06_noe.jpg	6181464	0	1	19507	2	0	next	hit	716

24	360	Response	2	6200831	19367	1

24	361	Picture	MorphM10_03_nom.jpg	6200971	0	1	13403	2	0	next	hit	718

24	361	Response	2	6214271	13300	1

24	362	Picture	MorphF8_03_nom.jpg	6214374	0	1	13137	2	0	next	incorrect	720

24	362	Response	1	6227391	13017	1

24	363	Picture	MorphM8_00_nom.jpg	6227511	0	1	22028	2	0	next	hit	722

24	363	Response	2	6249471	21960	1

24	364	Picture	MorphF3_05_nom.jpg	6249539	0	1	16175	149	0	next	incorrect	724

24	364	Response	1	6265711	16172	1

24	365	Picture	MorphM3_03_nom.jpg	6265714	0	148	7843	149	0	next	incorrect	726

24	365	Response	1	6273471	7757	1

24	366	Picture	MorphM6_06_noe.jpg	6273557	0	1	28000	2	0	next	incorrect	728

24	366	Response	1	6301470	27913	1

24	367	Picture	MorphF1_04_nom.jpg	6301557	0	1	44454	2	0	next	incorrect	730

24	367	Response	1	6345870	44313	1

24	368	Picture	MorphM4_09_nom.jpg	6346011	0	1	17782	2	0	next	hit	732

24	368	Response	2	6363709	17698	2

24	369	Picture	MorphM3_08_nom.jpg	6363793	0	1	12739	2	0	next	hit	734

24	369	Response	2	6376429	12636	2

24	370	Picture	MorphF1_00_noe.jpg	6376532	0	1	7564	2	0	next	hit	736

24	370	Response	2	6384029	7497	2

24	371	Picture	MorphM3_01_orig.jpg	6384096	0	1	8625	2	0	next	incorrect	738

24	371	Response	1	6392669	8573	2

24	372	Picture	MorphF2_05_orig.jpg	6392721	0	1	29724	3	0	next	hit	740

24	372	Response	2	6422350	29629	1

24	373	Picture	MorphF10_03_noe.jpg	6422445	0	2	10868	150	0	next	hit	742

24	373	Response	2	6433310	10865	1

24	374	Picture	MorphF7_07_orig.jpg	6433313	0	148	6516	149	0	next	hit	744

24	374	Response	2	6439710	6397	1

24	375	Picture	MorphF10_01_orig.jpg	6439829	0	1	104832	2	0	next	hit	746

24	375	Response	2	6544589	104760	1

24	376	Picture	MorphM7_03_noe.jpg	6544661	0	1	8758	2	0	next	hit	748

24	376	Response	2	6553389	8728	1

24	377	Picture	MorphM3_09_orig.jpg	6553419	0	1	10484	2	0	next	hit	750

24	377	Response	2	6563789	10370	1

24	378	Picture	MorphF9_09_nom.jpg	6563903	0	1	6502	2	0	next	hit	752

24	378	Response	2	6570268	6365	2

24	379	Picture	MorphF6_08_nom.jpg	6570405	0	1	5042	2	0	next	hit	754

24	379	Response	2	6575389	4984	1

24	380	Picture	MorphM1_08_noe.jpg	6575447	0	1	11014	2	0	next	hit	756

24	380	Response	2	6586349	10902	1

24	381	Picture	MorphF1_05_noe.jpg	6586461	0	1	6503	2	0	next	hit	758

24	381	Response	2	6592909	6448	1

24	382	Picture	MorphM5_09_nom.jpg	6592964	0	1	9288	3	0	next	hit	760

24	382	Response	2	6602109	9145	1

24	383	Picture	MorphF3_01_nom.jpg	6602252	0	2	7940	158	0	next	incorrect	762

24	383	Response	1	6610189	7937	1

24	384	Picture	MorphF7_10_nom.jpg	6610192	0	156	7852	157	0	next	hit	764

24	384	Response	2	6617949	7757	1

24	385	Picture	MorphM6_04_nom.jpg	6618044	0	1	11810	2	0	next	incorrect	766

24	385	Response	1	6629788	11744	1

24	386	Picture	MorphM1_08_orig.jpg	6629854	0	1	11545	2	0	next	incorrect	768

24	386	Response	1	6641308	11454	1

24	387	Picture	MorphM10_06_noe.jpg	6641399	0	1	16587	2	0	next	hit	770

24	387	Response	2	6657948	16549	1

24	388	Picture	MorphM4_06_noe.jpg	6657986	0	1	7033	2	0	next	hit	772

24	388	Response	2	6664988	7002	1

24	389	Picture	MorphM5_08_nom.jpg	6665019	0	1	8095	2	0	next	hit	774

24	389	Response	2	6672988	7969	1

24	390	Picture	MorphF2_08_orig.jpg	6673114	0	1	6900	2	0	next	hit	776

24	390	Response	2	6679868	6754	1

24	391	Picture	MorphM3_06_orig.jpg	6680014	0	1	24417	2	0	next	hit	778

24	391	Response	2	6704348	24334	1

24	392	Picture	MorphF7_01_orig.jpg	6704431	0	1	7681	150	0	next	hit	780

24	392	Response	2	6712108	7677	1

24	393	Picture	MorphM5_06_nom.jpg	6712112	0	149	15010	150	0	next	hit	782

24	393	Response	2	6726988	14876	1

24	394	Picture	MorphM7_02_nom.jpg	6727122	0	1	14464	2	0	next	incorrect	784

24	394	Response	1	6741468	14346	1

24	395	Picture	MorphF3_02_noe.jpg	6741586	0	1	14863	2	0	next	hit	786

24	395	Response	2	6756348	14762	1

24	396	Picture	MorphF7_10_orig.jpg	6756449	0	1	7165	2	0	next	hit	788

24	396	Response	2	6763548	7099	1

24	397	Picture	MorphF3_08_orig.jpg	6763614	0	1	8360	2	0	next	hit	790

24	397	Response	2	6771868	8254	1

24	398	Picture	MorphF5_04_noe.jpg	6771974	0	1	15792	2	0	next	hit	792

24	398	Response	2	6787628	15654	1

24	399	Picture	MorphF9_10_orig.jpg	6787766	0	1	6745	157	0	next	hit	794

24	399	Response	2	6794507	6741	1

24	400	Picture	MorphM4_03_orig.jpg	6794511	0	156	8780	157	0	next	incorrect	796

24	400	Response	1	6803147	8636	1

24	401	Picture	MorphM9_01_nom.jpg	6803291	0	1	6901	2	0	next	incorrect	798

24	401	Response	1	6810107	6816	1

24	402	Picture	MorphM3_01_nom.jpg	6810192	0	1	16056	2	0	next	incorrect	800

24	402	Response	1	6826187	15995	1

24	403	Picture	MorphM8_09_nom.jpg	6826248	0	1	16057	2	0	next	hit	802

24	403	Response	2	6842187	15939	1

24	404	Picture	MorphF7_04_noe.jpg	6842305	0	1	14597	2	0	next	incorrect	804

24	404	Response	1	6856827	14522	1

24	405	Picture	MorphF9_00_orig.jpg	6856902	0	1	9421	2	0	next	incorrect	806

24	405	Response	1	6866267	9365	1

24	406	Picture	MorphF2_00_nom.jpg	6866323	0	1	11014	2	0	next	incorrect	808

24	406	Response	1	6877227	10904	1

24	407	Picture	MorphM8_08_nom.jpg	6877337	0	1	7962	2	0	next	hit	810

24	407	Response	2	6885227	7890	1

24	408	Picture	MorphF2_07_noe.jpg	6885299	0	1	23886	2	0	next	hit	812

24	408	Response	2	6909147	23848	1

24	409	Picture	MorphF10_08_orig.jpg	6909185	0	1	10881	2	0	next	hit	814

24	409	Response	2	6920027	10842	1

24	410	Picture	MorphM5_04_noe.jpg	6920066	0	1	38483	2	0	next	hit	816

24	410	Response	2	6958506	38440	1

24	411	Picture	MorphF10_08_nom.jpg	6958549	0	1	7033	2	0	next	hit	818

24	411	Response	2	6965546	6997	1

24	412	Picture	MorphF4_01_noe.jpg	6965582	0	1	19374	2	0	next	incorrect	820

24	412	Response	1	6984906	19324	1

24	413	Picture	MorphF7_05_orig.jpg	6984956	0	1	16720	2	0	next	hit	822

24	413	Response	2	7001546	16590	1

24	414	Picture	MorphF5_07_orig.jpg	7001676	0	1	14332	2	0	next	hit	824

24	414	Response	2	7015946	14270	1

24	415	Picture	MorphM1_00_noe.jpg	7016008	0	1	14729	2	0	next	incorrect	826

24	415	Response	1	7030666	14658	1

24	416	Picture	MorphF7_07_nom.jpg	7030737	0	1	10749	2	0	next	hit	828

24	416	Response	2	7041386	10649	1

24	417	Picture	MorphM10_10_nom.jpg	7041486	0	1	5971	2	0	next	hit	830

24	417	Response	2	7047386	5900	1

24	418	Picture	MorphM9_05_noe.jpg	7047457	0	1	17251	2	0	next	incorrect	832

24	418	Response	1	7064586	17129	1

24	419	Picture	MorphF6_09_noe.jpg	7064708	0	1	17782	2	0	next	hit	834

24	419	Response	2	7082426	17718	1

24	420	Picture	MorphM4_06_nom.jpg	7082490	0	1	63828	2	0	next	incorrect	836

24	420	Response	1	7146265	63775	1

24	421	Picture	MorphF9_03_noe.jpg	7146318	0	1	13933	2	0	next	incorrect	838

24	421	Response	1	7160105	13787	1

24	422	Picture	MorphM2_06_noe.jpg	7160251	0	1	22294	2	0	next	incorrect	840

24	422	Response	1	7182425	22174	1

24	423	Picture	MorphF5_01_noe.jpg	7182545	0	1	7431	2	0	next	hit	842

24	423	Response	2	7189945	7400	1

24	424	Picture	MorphF3_05_noe.jpg	7189976	0	1	15260	2	0	next	hit	844

24	424	Response	2	7205145	15169	1

24	425	Picture	MorphM10_07_nom.jpg	7205236	0	1	6370	2	0	next	hit	846

24	425	Response	2	7211465	6229	1

24	426	Picture	MorphF10_07_nom.jpg	7211606	0	1	8891	2	0	next	hit	848

24	426	Response	2	7220425	8819	1

24	427	Picture	MorphM1_07_orig.jpg	7220497	0	1	11146	2	0	next	incorrect	850

24	427	Response	1	7231545	11048	1

24	428	Picture	MorphF6_09_orig.jpg	7231643	0	1	7830	2	0	next	hit	852

24	428	Response	2	7239385	7742	1

24	429	Picture	MorphF7_08_nom.jpg	7239473	0	1	9023	2	0	next	hit	854

24	429	Response	2	7248425	8952	1

24	430	Picture	MorphM8_09_noe.jpg	7248496	0	1	14332	2	0	next	hit	856

24	430	Response	2	7262745	14249	1

24	431	Picture	MorphM10_06_orig.jpg	7262828	0	1	8094	2	0	next	hit	858

24	431	Response	2	7270825	7997	1

24	432	Picture	MorphF2_06_nom.jpg	7270922	0	1	13536	2	0	next	hit	860

24	432	Response	2	7284424	13502	1

24	433	Picture	MorphM10_10_orig.jpg	7284458	0	1	7431	2	0	next	hit	862

24	433	Response	2	7291784	7326	1

24	434	Picture	MorphF7_02_noe.jpg	7291889	0	1	13004	2	0	next	incorrect	864

24	434	Response	1	7304824	12935	1

24	435	Picture	MorphF5_08_nom.jpg	7304893	0	1	11678	2	0	next	hit	866

24	435	Response	2	7316504	11611	1

24	436	Picture	MorphM3_04_orig.jpg	7316571	0	1	48037	2	0	next	incorrect	868

24	436	Response	1	7364504	47933	1

24	437	Picture	MorphM10_09_nom.jpg	7364608	0	1	6619	150	0	next	hit	870

24	437	Response	2	7371224	6616	1

24	438	Picture	MorphM5_05_orig.jpg	7371227	0	149	63313	150	0	next	hit	872

24	438	Response	2	7434424	63197	1

24	439	Picture	MorphF6_07_nom.jpg	7434540	0	1	11677	3	0	next	hit	874

24	439	Response	2	7446103	11563	1

24	440	Picture	MorphM3_03_orig.jpg	7446217	0	2	27469	3	0	next	incorrect	876

24	440	Response	1	7473623	27406	1

24	441	Picture	MorphF7_04_nom.jpg	7473686	0	1	6104	2	0	next	hit	878

24	441	Response	2	7479703	6017	1

24	442	Picture	MorphM3_03_noe.jpg	7479790	0	1	9953	2	0	next	incorrect	880

24	442	Response	1	7489703	9913	1

24	443	Picture	MorphM7_08_nom.jpg	7489743	0	1	7298	2	0	next	hit	882

24	443	Response	2	7496983	7240	1

24	444	Picture	MorphF6_05_orig.jpg	7497041	0	1	26938	2	0	next	hit	884

24	444	Response	2	7523943	26902	1

24	445	Picture	PAUSE	7523979	0	1	600064	2	0	600000	miss	0

24	446	Picture	MorphF7_10_noe.jpg	8124043	0	1	47639	2	0	next	hit	887

24	446	Response	2	8171539	47496	1

24	447	Picture	MorphF2_01_nom.jpg	8171682	0	1	11280	2	0	next	incorrect	889

24	447	Response	1	8182899	11217	1

24	448	Picture	MorphF8_03_noe.jpg	8182962	0	1	10881	2	0	next	incorrect	891

24	448	Response	1	8193779	10817	1

24	449	Picture	MorphF7_01_noe.jpg	8193843	0	1	8493	2	0	next	incorrect	893

24	449	Response	1	8202259	8416	1

24	450	Picture	MorphF3_09_nom.jpg	8202336	0	1	8094	2	0	next	hit	895

24	450	Response	2	8210339	8003	1

24	451	Picture	MorphM10_00_noe.jpg	8210430	0	1	16986	2	0	next	hit	897

24	451	Response	2	8227299	16869	1

24	452	Picture	MorphM5_09_noe.jpg	8227416	0	1	7696	2	0	next	hit	899

24	452	Response	2	8234979	7563	1

24	453	Picture	MorphM4_07_nom.jpg	8235112	0	1	10749	2	0	next	hit	901

24	453	Response	2	8245779	10667	1

24	454	Picture	MorphM9_10_orig.jpg	8245861	0	1	7166	2	0	next	hit	903

24	454	Response	2	8252898	7037	1

24	455	Picture	MorphM1_03_orig.jpg	8253027	0	1	7962	2	0	next	incorrect	905

24	455	Response	1	8260899	7872	1

24	456	Picture	MorphM6_07_noe.jpg	8260989	0	1	22028	2	0	next	incorrect	907

24	456	Response	1	8282898	21909	1

24	457	Picture	MorphM1_07_nom.jpg	8283017	0	1	21895	2	0	next	hit	909

24	457	Response	2	8304818	21801	1

24	458	Picture	MorphM7_03_nom.jpg	8304912	0	1	26274	2	0	next	incorrect	911

24	458	Response	1	8331138	26226	1

24	459	Picture	MorphM2_08_noe.jpg	8331186	0	1	32511	3	0	next	hit	913

24	459	Response	2	8363618	32432	1

24	460	Picture	MorphF5_07_nom.jpg	8363697	0	2	9953	3	0	next	hit	915

24	460	Response	2	8373618	9921	1

24	461	Picture	MorphM5_01_orig.jpg	8373650	0	1	11279	2	0	next	incorrect	917

24	461	Response	1	8384818	11168	1

24	462	Picture	MorphF6_02_orig.jpg	8384929	0	1	18976	2	0	next	incorrect	919

24	462	Response	1	8403858	18929	1

24	463	Picture	MorphM1_01_orig.jpg	8403905	0	1	7431	3	0	next	incorrect	921

24	463	Response	1	8411298	7393	1

24	464	Picture	MorphM6_05_nom.jpg	8411336	0	2	10484	3	0	next	incorrect	923

24	464	Response	1	8421777	10441	1

24	465	Picture	MorphM5_03_noe.jpg	8421820	0	1	8094	2	0	next	hit	925

24	465	Response	2	8429857	8037	1

24	466	Picture	MorphF10_01_noe.jpg	8429914	0	1	17627	157	0	next	hit	927

24	466	Response	2	8447537	17623	1

24	467	Picture	MorphF4_10_noe.jpg	8447541	0	156	9975	157	0	next	hit	929

24	467	Response	2	8457457	9916	1

24	468	Picture	MorphF2_04_noe.jpg	8457516	0	1	10218	2	0	next	hit	931

24	468	Response	2	8467697	10181	1

24	469	Picture	MorphF9_06_noe.jpg	8467734	0	1	20435	2	0	next	hit	933

24	469	Response	2	8488097	20363	1

24	470	Picture	MorphF2_04_orig.jpg	8488169	0	1	20812	157	0	next	hit	935

24	470	Response	2	8508976	20807	2

24	471	Picture	MorphM1_01_noe.jpg	8508981	0	156	19119	301	0	next	hit	937

24	471	Response	2	8528097	19116	1

24	472	Picture	MorphF4_06_noe.jpg	8528100	0	145	32390	146	0	next	hit	939

24	472	Response	2	8560417	32317	1

24	473	Picture	MorphM6_07_nom.jpg	8560490	0	1	6900	2	0	next	hit	941

24	473	Response	2	8567297	6807	1

24	474	Picture	MorphF2_01_noe.jpg	8567390	0	1	24019	2	0	next	hit	943

24	474	Response	2	8591297	23907	1

24	475	Picture	MorphM4_06_orig.jpg	8591409	0	1	45383	2	0	next	hit	945

24	475	Response	2	8636736	45327	1

24	476	Picture	MorphM8_09_orig.jpg	8636792	0	1	17914	2	0	next	hit	947

24	476	Response	2	8654576	17784	1

24	477	Picture	MorphM7_03_orig.jpg	8654706	0	1	21099	2	0	next	hit	949

24	477	Response	2	8675776	21070	1

24	478	Picture	MorphF3_02_orig.jpg	8675805	0	1	8228	2	0	next	incorrect	951

24	478	Response	1	8683936	8131	1

24	479	Picture	MorphM5_04_orig.jpg	8684033	0	1	10350	2	0	next	incorrect	953

24	479	Response	1	8694256	10223	1

24	480	Picture	MorphF1_08_orig.jpg	8694383	0	1	12341	2	0	next	hit	955

24	480	Response	2	8706656	12273	1

24	481	Picture	MorphF10_01_nom.jpg	8706724	0	1	31450	2	0	next	incorrect	957

24	481	Response	1	8738096	31372	1

24	482	Picture	MorphF1_01_noe.jpg	8738174	0	1	10350	2	0	next	hit	959

24	482	Response	2	8748416	10242	1

24	483	Picture	MorphF6_10_orig.jpg	8748524	0	1	26142	2	0	next	hit	961

24	483	Response	2	8774575	26051	1

24	484	Picture	MorphF5_06_nom.jpg	8774666	0	1	11279	3	0	next	hit	963

24	484	Response	2	8785855	11189	1

24	485	Picture	MorphF9_06_orig.jpg	8785945	0	2	20834	3	0	next	hit	965

24	485	Response	2	8806655	20710	1

24	486	Picture	MorphF3_08_noe.jpg	8806779	0	1	17240	146	0	next	hit	967

24	486	Response	2	8824015	17236	1

24	487	Picture	MorphF2_07_orig.jpg	8824019	0	145	10627	146	0	next	hit	969

24	487	Response	2	8834575	10556	1

24	488	Picture	MorphF9_05_orig.jpg	8834646	0	1	11545	2	0	next	hit	971

24	488	Response	2	8846095	11449	1

24	489	Picture	MorphF5_05_noe.jpg	8846191	0	1	9289	2	0	next	hit	973

24	489	Response	2	8855375	9184	1

24	490	Picture	MorphM8_01_noe.jpg	8855480	0	1	20966	2	0	next	hit	975

24	490	Response	2	8876335	20855	1

24	491	Picture	MorphF1_06_orig.jpg	8876446	0	1	16720	2	0	next	incorrect	977

24	491	Response	1	8893055	16609	1

24	492	Picture	MorphM2_01_orig.jpg	8893166	0	1	7299	2	0	next	incorrect	979

24	492	Response	1	8900335	7169	1

24	493	Picture	MorphF9_09_orig.jpg	8900465	0	1	9819	2	0	next	hit	981

24	493	Response	2	8910174	9709	1

24	494	Picture	MorphF6_01_nom.jpg	8910284	0	1	8214	148	0	next	incorrect	983

24	494	Response	1	8918494	8210	1

24	495	Picture	MorphF8_04_nom.jpg	8918498	0	147	7578	148	0	next	incorrect	985

24	495	Response	1	8926014	7516	1

24	496	Picture	MorphF9_04_noe.jpg	8926076	0	1	13933	2	0	next	incorrect	987

24	496	Response	1	8939934	13858	1

24	497	Picture	MorphM6_01_nom.jpg	8940009	0	1	15791	2	0	next	incorrect	989

24	497	Response	1	8955694	15685	1

24	498	Picture	MorphM1_09_orig.jpg	8955800	0	1	10749	2	0	next	hit	991

24	498	Response	2	8966414	10614	1

24	499	Picture	MorphM6_00_noe.jpg	8966549	0	1	23355	2	0	next	incorrect	993

24	499	Response	1	8989774	23225	1

24	500	Picture	MorphF7_01_nom.jpg	8989904	0	1	33042	2	0	next	incorrect	995

24	500	Response	1	9022894	32990	1

24	501	Picture	MorphM1_08_nom.jpg	9022946	0	1	13535	2	0	next	hit	997

24	501	Response	2	9036414	13468	1

24	502	Picture	MorphF9_08_nom.jpg	9036481	0	1	7696	3	0	next	hit	999

24	502	Response	2	9044094	7613	1

24	503	Picture	MorphF5_08_orig.jpg	9044177	0	2	8228	3	0	next	hit	1001

24	503	Response	2	9052334	8157	1

24	504	Picture	MorphM8_07_nom.jpg	9052405	0	1	23488	2	0	next	hit	1003

24	504	Response	2	9075773	23368	1

24	505	Picture	MorphF3_09_orig.jpg	9075893	0	1	12341	2	0	next	hit	1005

24	505	Response	2	9088173	12280	1

24	506	Picture	MorphF5_09_orig.jpg	9088234	0	1	10217	2	0	next	hit	1007

24	506	Response	2	9098413	10179	1

24	507	Picture	MorphF8_08_nom.jpg	9098451	0	1	22825	2	0	next	hit	1009

24	507	Response	2	9121213	22762	1

24	508	Picture	MorphM6_09_nom.jpg	9121276	0	1	11810	2	0	next	hit	1011

24	508	Response	2	9133053	11777	1

24	509	Picture	MorphF7_08_noe.jpg	9133086	0	1	21895	2	0	next	hit	1013

24	509	Response	2	9154893	21807	1

24	510	Picture	MorphM1_10_noe.jpg	9154981	0	1	8758	2	0	next	hit	1015

24	510	Response	2	9163693	8712	1

24	511	Picture	MorphF3_03_orig.jpg	9163739	0	1	8626	2	0	next	incorrect	1017

24	511	Response	1	9172333	8594	1

24	512	Picture	MorphM6_03_orig.jpg	9172365	0	1	7431	2	0	next	incorrect	1019

24	512	Response	1	9179693	7328	1

24	513	Picture	MorphM2_02_orig.jpg	9179796	0	1	6104	2	0	next	incorrect	1021

24	513	Response	1	9185773	5977	1

24	514	Picture	MorphF8_01_orig.jpg	9185900	0	1	7033	2	0	next	incorrect	1023

24	514	Response	1	9192893	6993	1

24	515	Picture	MorphF1_00_orig.jpg	9192933	0	1	7697	2	0	next	incorrect	1025

24	515	Response	1	9200573	7640	1

24	516	Picture	MorphF5_10_nom.jpg	9200630	0	1	9819	2	0	next	hit	1027

24	516	Response	2	9210333	9703	1

24	517	Picture	MorphF8_00_noe.jpg	9210449	0	1	13934	2	0	next	incorrect	1029

24	517	Response	1	9224333	13884	1

24	518	Picture	MorphF7_05_noe.jpg	9224383	0	1	11810	2	0	next	incorrect	1031

24	518	Response	1	9236093	11710	1

24	519	Picture	MorphM10_03_noe.jpg	9236193	0	1	6900	2	0	next	hit	1033

24	519	Response	2	9242972	6779	1

24	520	Picture	MorphF2_08_noe.jpg	9243093	0	1	10085	2	0	next	hit	1035

24	520	Response	2	9253132	10039	1

24	521	Picture	MorphM6_07_orig.jpg	9253178	0	1	12209	2	0	next	hit	1037

24	521	Response	2	9265292	12114	1

24	522	Picture	MorphM5_02_orig.jpg	9265387	0	1	29857	2	0	next	incorrect	1039

24	522	Response	1	9295212	29825	1

24	523	Picture	MorphF3_04_orig.jpg	9295244	0	1	14729	2	0	next	incorrect	1041

24	523	Response	1	9309852	14608	1

24	524	Picture	MorphM6_09_orig.jpg	9309973	0	1	8603	158	0	next	hit	1043

24	524	Response	2	9318572	8599	1

24	525	Picture	MorphF6_00_nom.jpg	9318576	0	157	8250	158	0	next	incorrect	1045

24	525	Response	1	9326732	8156	1

24	526	Picture	MorphM7_02_orig.jpg	9326826	0	1	16189	2	0	next	incorrect	1047

24	526	Response	1	9342891	16065	2

24	527	Picture	MorphM5_02_noe.jpg	9343015	0	1	8095	2	0	next	hit	1049

24	527	Response	2	9350971	7956	2

24	528	Picture	MorphM6_03_nom.jpg	9351110	0	1	11412	2	0	next	incorrect	1051

24	528	Response	1	9362492	11382	1

24	529	Picture	MorphM4_10_orig.jpg	9362522	0	1	41933	2	0	next	hit	1053

24	529	Response	2	9404412	41890	1

24	530	Picture	MorphF9_04_orig.jpg	9404455	0	1	17516	2	0	next	incorrect	1055

24	530	Response	1	9421931	17476	1

24	531	Picture	MorphM7_09_noe.jpg	9421971	0	1	7697	2	0	next	hit	1057

24	531	Response	2	9429531	7560	1

24	532	Picture	MorphM8_08_noe.jpg	9429668	0	1	14066	2	0	next	hit	1059

24	532	Response	2	9443691	14023	1

24	533	Picture	MorphF6_08_noe.jpg	9443734	0	1	8891	2	0	next	hit	1061

24	533	Response	2	9452491	8757	1

24	534	Picture	MorphF2_02_nom.jpg	9452625	0	1	13390	147	0	next	hit	1063

24	534	Response	2	9466011	13386	1

24	535	Picture	MorphF8_07_orig.jpg	9466015	0	146	9965	147	0	next	hit	1065

24	535	Response	2	9475931	9916	1

24	536	Picture	MorphF5_03_nom.jpg	9475980	0	1	11279	2	0	next	incorrect	1067

24	536	Response	1	9487211	11231	1

24	537	Picture	MorphM10_05_noe.jpg	9487259	0	1	8891	2	0	next	hit	1069

24	537	Response	2	9496011	8752	1

24	538	Picture	MorphF9_10_nom.jpg	9496150	0	1	6635	2	0	next	hit	1071

24	538	Response	2	9502651	6501	1

24	539	Picture	MorphM8_01_orig.jpg	9502785	0	1	10218	2	0	next	hit	1073

24	539	Response	2	9512971	10186	1

24	540	Picture	MorphF9_05_noe.jpg	9513003	0	1	13402	2	0	next	hit	1075

24	540	Response	2	9526331	13328	1

24	541	Picture	MorphM5_07_nom.jpg	9526405	0	1	24815	2	0	next	incorrect	1077

24	541	Response	1	9551131	24726	1

24	542	Picture	MorphM6_02_orig.jpg	9551220	0	1	30123	2	0	next	incorrect	1079

24	542	Response	1	9581210	29990	1

24	543	Picture	MorphF4_02_orig.jpg	9581343	0	1	8758	2	0	next	incorrect	1081

24	543	Response	1	9590010	8667	1

24	544	Picture	MorphF3_00_noe.jpg	9590101	0	1	12341	2	0	next	hit	1083

24	544	Response	2	9602330	12229	1

24	545	Picture	MorphF10_09_noe.jpg	9602442	0	1	7412	154	0	next	hit	1085

24	545	Response	2	9609850	7408	1

24	546	Picture	MorphM4_10_noe.jpg	9609854	0	153	8246	154	0	next	hit	1087

24	546	Response	2	9618010	8156	1

24	547	Picture	MorphM2_09_nom.jpg	9618100	0	1	9555	2	0	next	hit	1089

24	547	Response	2	9627610	9510	1

24	548	Picture	MorphM3_10_orig.jpg	9627655	0	1	37155	2	0	next	hit	1091

24	548	Response	2	9664730	37075	1

24	549	Picture	MorphM7_00_noe.jpg	9664810	0	1	18711	2	0	next	incorrect	1093

24	549	Response	1	9683450	18640	1

24	550	Picture	MorphM9_04_orig.jpg	9683521	0	1	8227	2	0	next	incorrect	1095

24	550	Response	1	9691690	8169	1

24	551	Picture	MorphM2_02_nom.jpg	9691748	0	1	6104	2	0	next	incorrect	1097

24	551	Response	1	9697770	6022	1

24	552	Picture	MorphM3_04_noe.jpg	9697852	0	1	33175	2	0	next	hit	1099

24	552	Response	2	9730970	33118	1

24	553	Picture	MorphF6_07_noe.jpg	9731027	0	1	19109	2	0	next	hit	1101

24	553	Response	2	9750009	18982	1

24	554	Picture	MorphM7_01_nom.jpg	9750136	0	1	13269	3	0	next	incorrect	1103

24	554	Response	1	9763369	13233	1

24	555	Picture	MorphF10_07_noe.jpg	9763405	0	2	7564	3	0	next	hit	1105

24	555	Response	2	9770889	7484	1

24	556	Picture	MorphM7_05_nom.jpg	9770969	0	1	8758	2	0	next	incorrect	1107

24	556	Response	1	9779689	8720	1

24	557	Picture	MorphF6_00_orig.jpg	9779727	0	1	9289	2	0	next	incorrect	1109

24	557	Response	1	9788889	9162	1

24	558	Picture	MorphM6_03_noe.jpg	9789016	0	1	9687	2	0	next	incorrect	1111

24	558	Response	1	9798569	9553	1

24	559	Picture	MorphF4_05_noe.jpg	9798703	0	1	6370	2	0	next	incorrect	1113

24	559	Response	1	9804969	6266	1

24	560	Picture	MorphF5_00_orig.jpg	9805073	0	1	6502	2	0	next	incorrect	1115

24	560	Response	1	9811529	6456	1

24	561	Picture	MorphM9_08_orig.jpg	9811575	0	1	7299	2	0	next	hit	1117

24	561	Response	2	9818729	7154	1

24	562	Picture	MorphF5_06_orig.jpg	9818874	0	1	11014	2	0	next	hit	1119

24	562	Response	2	9829769	10895	1

24	563	Picture	MorphM3_05_orig.jpg	9829888	0	1	38604	146	0	next	incorrect	1121

24	563	Response	1	9868489	38601	1

24	564	Picture	MorphF7_06_noe.jpg	9868492	0	145	15404	146	0	next	incorrect	1123

24	564	Response	1	9883849	15357	1

24	565	Picture	MorphM9_07_nom.jpg	9883896	0	1	7829	2	0	next	hit	1125

24	565	Response	2	9891688	7792	1

24	566	Picture	MorphM5_06_noe.jpg	9891725	0	1	39014	2	0	next	hit	1127

24	566	Response	2	9930648	38923	1

24	567	Picture	MorphF2_09_nom.jpg	9930739	0	1	7962	2	0	next	hit	1129

24	567	Response	2	9938648	7909	1

24	568	Picture	MorphM10_05_nom.jpg	9938701	0	1	8625	2	0	next	hit	1131

24	568	Response	2	9947288	8587	1

24	569	Picture	MorphM5_00_noe.jpg	9947326	0	1	7697	2	0	next	hit	1133

24	569	Response	2	9954888	7562	1

24	570	Picture	MorphF3_03_nom.jpg	9955023	0	1	7696	2	0	next	incorrect	1135

24	570	Response	1	9962648	7625	1

24	571	Picture	MorphF6_00_noe.jpg	9962719	0	1	9422	2	0	next	incorrect	1137

24	571	Response	1	9972008	9289	1

24	572	Picture	MorphF5_02_nom.jpg	9972141	0	1	8625	2	0	next	incorrect	1139

24	572	Response	1	9980728	8587	1

24	573	Picture	MorphF4_03_orig.jpg	9980766	0	1	7564	2	0	next	incorrect	1141

24	573	Response	1	9988248	7482	1

24	574	Picture	MorphM9_03_orig.jpg	9988330	0	1	8360	2	0	next	incorrect	1143

24	574	Response	1	9996648	8318	1

24	575	Picture	MorphM4_02_nom.jpg	9996690	0	1	8095	2	0	next	incorrect	1145

24	575	Response	1	10004728	8038	1

24	576	Picture	MorphF5_06_noe.jpg	10004785	0	1	20568	2	0	next	hit	1147

24	576	Response	2	10025288	20503	1

24	577	Picture	MorphM5_08_orig.jpg	10025353	0	1	7829	2	0	next	hit	1149

24	577	Response	2	10033048	7695	1

24	578	Picture	MorphF1_08_nom.jpg	10033182	0	1	11280	2	0	next	hit	1151

24	578	Response	2	10044408	11226	1

24	579	Picture	MorphM10_07_orig.jpg	10044462	0	1	6749	153	0	next	hit	1153

24	579	Response	2	10051207	6745	1

24	580	Picture	MorphM1_10_orig.jpg	10051211	0	152	9705	153	0	next	hit	1155

24	580	Response	2	10060808	9597	1

24	581	Picture	MorphM8_08_orig.jpg	10060916	0	1	16720	3	0	next	hit	1157

24	581	Response	2	10077527	16611	1

24	582	Picture	MorphF3_07_noe.jpg	10077636	0	2	6503	3	0	next	hit	1159

24	582	Response	2	10084087	6451	1

24	583	Picture	MorphF5_07_noe.jpg	10084139	0	1	7564	2	0	next	hit	1161

24	583	Response	2	10091607	7468	1

24	584	Picture	MorphM10_08_noe.jpg	10091703	0	1	6502	2	0	next	hit	1163

24	584	Response	2	10098087	6384	1

24	585	Picture	MorphF8_04_noe.jpg	10098205	0	1	14848	149	0	next	hit	1165

24	585	Response	2	10113046	14841	2

24	586	Picture	MorphM4_05_orig.jpg	10113053	0	148	25492	149	0	next	hit	1167

24	586	Response	2	10138487	25434	1

24	587	Picture	MorphM1_05_orig.jpg	10138545	0	1	45649	2	0	next	incorrect	1169

24	587	Response	1	10184087	45542	1

24	588	Picture	MorphF5_05_orig.jpg	10184194	0	1	15525	2	0	next	hit	1171

24	588	Response	2	10199687	15493	1

24	589	Picture	MorphF10_00_orig.jpg	10199719	0	1	33839	2	0	next	incorrect	1173

24	589	Response	1	10233526	33807	1

24	590	Picture	MorphM3_08_orig.jpg	10233558	0	1	8891	2	0	next	hit	1175

24	590	Response	2	10242326	8768	1

24	591	Picture	MorphF8_02_orig.jpg	10242449	0	1	13137	2	0	next	incorrect	1177

24	591	Response	1	10255446	12997	1

24	592	Picture	MorphM1_06_orig.jpg	10255586	0	1	16454	2	0	next	incorrect	1179

24	592	Response	1	10271926	16340	1

24	593	Picture	MorphF7_00_nom.jpg	10272040	0	1	7431	3	0	next	hit	1181

24	593	Response	2	10279366	7326	1

24	594	Picture	MorphF3_09_noe.jpg	10279471	0	2	8891	3	0	next	hit	1183

24	594	Response	2	10288246	8775	1

24	595	Picture	MorphF1_02_noe.jpg	10288362	0	1	8891	2	0	next	hit	1185

24	595	Response	2	10297126	8764	1

24	596	Picture	MorphM3_06_nom.jpg	10297253	0	1	17516	2	0	next	incorrect	1187

24	596	Response	1	10314646	17393	1

24	597	Picture	MorphF9_09_noe.jpg	10314769	0	1	44841	146	0	next	hit	1189

24	597	Response	2	10359606	44837	1

24	598	Picture	MorphF6_05_nom.jpg	10359610	0	145	6912	146	0	next	hit	1191

24	598	Response	2	10366405	6795	1

24	599	Picture	MorphF3_07_nom.jpg	10366522	0	1	10085	2	0	next	hit	1193

24	599	Response	2	10376566	10044	1

24	600	Picture	MorphM10_00_orig.jpg	10376607	0	1	8602	158	0	next	incorrect	1195

24	600	Response	1	10385205	8598	1

24	601	Picture	MorphF6_10_nom.jpg	10385209	0	157	6924	158	0	next	hit	1197

24	601	Response	2	10392005	6796	1

24	602	Picture	MorphM3_09_nom.jpg	10392133	0	1	24151	2	0	next	hit	1199

24	602	Response	2	10416165	24032	1

24	603	Picture	MorphF5_10_orig.jpg	10416284	0	1	13270	2	0	next	hit	1201

24	603	Response	2	10429445	13161	1

24	604	Picture	MorphF1_09_nom.jpg	10429554	0	1	9156	2	0	next	hit	1203

24	604	Response	2	10438644	9090	2

24	605	Picture	MorphF10_10_noe.jpg	10438710	0	1	6901	2	0	next	hit	1205

24	605	Response	2	10445524	6814	2

24	606	Picture	MorphM10_09_orig.jpg	10445611	0	1	8890	2	0	next	hit	1207

24	606	Response	2	10454405	8794	1

24	607	Picture	MorphM1_02_nom.jpg	10454501	0	1	8626	2	0	next	incorrect	1209

24	607	Response	1	10463045	8544	1

24	608	Picture	MorphF1_03_nom.jpg	10463127	0	1	7682	149	0	next	incorrect	1211

24	608	Response	1	10470804	7677	2

24	609	Picture	MorphM2_05_nom.jpg	10470809	0	148	10080	301	0	next	hit	1213

24	609	Response	2	10480885	10076	1

24	610	Picture	MorphM6_10_orig.jpg	10480889	0	153	8247	154	0	next	hit	1215

24	610	Response	2	10489045	8156	1

24	611	Picture	MorphM5_09_orig.jpg	10489136	0	1	9421	2	0	next	hit	1217

24	611	Response	2	10498485	9349	1

24	612	Picture	MorphM8_10_orig.jpg	10498557	0	1	6901	2	0	next	hit	1219

24	612	Response	2	10505365	6808	1

24	613	Picture	MorphF6_08_orig.jpg	10505458	0	1	8492	2	0	next	hit	1221

24	613	Response	2	10513845	8387	1

24	614	Picture	MorphM3_02_nom.jpg	10513950	0	1	14066	3	0	next	incorrect	1223

24	614	Response	1	10527925	13975	1

24	615	Picture	MorphF2_00_noe.jpg	10528016	0	2	12342	3	0	next	hit	1225

24	615	Response	2	10540324	12308	1

24	616	Picture	MorphM9_00_orig.jpg	10540358	0	1	9288	2	0	next	incorrect	1227

24	616	Response	1	10549604	9246	1

24	617	Picture	MorphM2_08_orig.jpg	10549646	0	1	31583	2	0	next	hit	1229

24	617	Response	2	10581124	31478	1

24	618	Picture	MorphM7_06_nom.jpg	10581229	0	1	6104	2	0	next	hit	1231

24	618	Response	2	10587284	6055	1

24	619	Picture	MorphF5_02_noe.jpg	10587333	0	1	7696	3	0	next	hit	1233

24	619	Response	2	10594965	7632	1

24	620	Picture	MorphM8_03_nom.jpg	10595029	0	2	6237	3	0	next	hit	1235

24	620	Response	2	10601204	6175	1

24	621	Picture	MorphM3_08_noe.jpg	10601266	0	1	8360	2	0	next	hit	1237

24	621	Response	2	10609524	8258	1

24	622	Picture	MorphF9_01_nom.jpg	10609626	0	1	9024	2	0	next	incorrect	1239

24	622	Response	1	10618564	8938	1

24	623	Picture	MorphF2_05_nom.jpg	10618650	0	1	22691	2	0	next	hit	1241

24	623	Response	2	10641284	22634	1

24	624	Picture	MorphF10_02_noe.jpg	10641341	0	1	14332	2	0	next	incorrect	1243

24	624	Response	1	10655604	14263	1

24	625	Picture	MorphM6_02_nom.jpg	10655673	0	1	19241	2	0	next	hit	1245

24	625	Response	2	10674804	19131	1

24	626	Picture	MorphF8_07_nom.jpg	10674914	0	1	10351	2	0	next	hit	1247

24	626	Response	2	10685124	10210	1

24	627	Picture	MorphM3_10_noe.jpg	10685265	0	1	15525	3	0	next	hit	1249

24	627	Response	2	10700723	15458	1

24	628	Picture	MorphF6_05_noe.jpg	10700790	0	2	16455	3	0	next	incorrect	1251

24	628	Response	1	10717203	16413	1

24	629	Picture	MorphF3_10_noe.jpg	10717245	0	1	7033	2	0	next	hit	1253

24	629	Response	2	10724163	6918	1

24	630	Picture	MorphF1_09_orig.jpg	10724278	0	1	8891	2	0	next	hit	1255

24	630	Response	2	10733043	8765	1

24	631	Picture	MorphF9_08_noe.jpg	10733169	0	1	25611	2	0	next	hit	1257

24	631	Response	2	10758643	25474	1

24	632	Picture	MorphM5_01_noe.jpg	10758780	0	1	5839	2	0	next	hit	1259

24	632	Response	2	10764483	5703	1

24	633	Picture	MorphF4_07_orig.jpg	10764619	0	1	35828	2	0	next	hit	1261

24	633	Response	2	10800403	35784	1

24	634	Picture	MorphF3_08_nom.jpg	10800447	0	1	10351	2	0	next	hit	1263

24	634	Response	2	10810723	10276	1

24	635	Picture	MorphF6_09_nom.jpg	10810798	0	1	5573	2	0	next	hit	1265

24	635	Response	2	10816323	5525	1

24	636	Picture	MorphM2_01_nom.jpg	10816371	0	1	8095	2	0	next	incorrect	1267

24	636	Response	1	10824403	8032	1

24	637	Picture	MorphM7_05_orig.jpg	10824466	0	1	14066	2	0	next	incorrect	1269

24	637	Response	1	10838482	14016	2

24	638	Picture	MorphM4_02_noe.jpg	10838532	0	1	21895	2	0	next	incorrect	1271

24	638	Response	1	10860323	21791	1

24	639	Picture	MorphF1_03_noe.jpg	10860427	0	1	18299	148	0	next	hit	1273

24	639	Response	2	10878723	18296	1

24	640	Picture	MorphM2_06_orig.jpg	10878726	0	147	17928	148	0	next	hit	1275

24	640	Response	2	10896562	17836	1

24	641	Picture	MorphM4_00_nom.jpg	10896654	0	1	24284	2	0	next	incorrect	1277

24	641	Response	1	10920882	24228	1

24	642	Picture	MorphF3_04_noe.jpg	10920938	0	1	10881	2	0	next	hit	1279

24	642	Response	2	10931682	10744	1

24	643	Picture	MorphM7_04_noe.jpg	10931819	0	1	10616	2	0	next	hit	1281

24	643	Response	2	10942322	10503	1

24	644	Picture	MorphM2_08_nom.jpg	10942435	0	1	7166	2	0	next	hit	1283

24	644	Response	2	10949522	7087	1

24	645	Picture	MorphF1_02_nom.jpg	10949601	0	1	7033	2	0	next	incorrect	1285

24	645	Response	1	10956562	6961	1

24	646	Picture	MorphM3_01_noe.jpg	10956634	0	1	7696	3	0	next	incorrect	1287

24	646	Response	1	10964242	7608	1

24	647	Picture	MorphM9_08_nom.jpg	10964330	0	2	6876	28	0	next	hit	1289

24	647	Response	2	10971202	6872	1

24	648	Picture	MorphF4_04_nom.jpg	10971206	0	26	27493	28	0	next	incorrect	1291

24	648	Response	1	10998642	27436	1

24	649	Picture	MorphF7_04_orig.jpg	10998699	0	2	7946	152	0	next	hit	1293

24	649	Response	2	11006642	7943	1

24	650	Picture	MorphF3_01_noe.jpg	11006645	0	150	13419	151	0	next	hit	1295

24	650	Response	2	11019922	13277	1

24	651	Picture	MorphM10_05_orig.jpg	11020064	0	1	30388	2	0	next	hit	1297

24	651	Response	2	11050401	30337	1

24	652	Picture	MorphM4_09_noe.jpg	11050452	0	1	21873	157	0	next	hit	1299

24	652	Response	2	11072321	21869	1

24	653	Picture	MorphF9_01_orig.jpg	11072325	0	156	18998	157	0	next	incorrect	1301

24	653	Response	1	11091281	18956	1

24	654	Picture	MorphM7_07_nom.jpg	11091323	0	1	11943	2	0	next	hit	1303

24	654	Response	2	11103121	11798	1

24	655	Picture	MorphM4_10_nom.jpg	11103266	0	1	12209	2	0	next	hit	1305

24	655	Response	2	11115441	12175	1

24	656	Picture	MorphF1_10_noe.jpg	11115475	0	1	9819	2	0	next	hit	1307

24	656	Response	2	11125201	9726	1

24	657	Picture	MorphM9_09_noe.jpg	11125294	0	1	9156	3	0	next	hit	1309

24	657	Response	2	11134321	9027	1

24	658	Picture	MorphM4_05_nom.jpg	11134450	0	2	14067	3	0	next	incorrect	1311

24	658	Response	1	11148481	14031	1

24	659	Picture	MorphF9_07_orig.jpg	11148517	0	1	34103	2	0	next	hit	1313

24	659	Response	2	11182561	34044	1

24	660	Picture	MorphF10_03_orig.jpg	11182620	0	1	14199	2	0	next	incorrect	1315

24	660	Response	1	11196721	14101	1

24	661	Picture	MorphF8_01_nom.jpg	11196819	0	1	7166	2	0	next	incorrect	1317

24	661	Response	1	11203840	7021	1

24	662	Picture	MorphF3_10_orig.jpg	11203985	0	1	9421	2	0	next	hit	1319

24	662	Response	2	11213360	9375	1

24	663	Picture	MorphM7_09_orig.jpg	11213406	0	1	6635	2	0	next	hit	1321

24	663	Response	2	11219920	6514	1

24	664	Picture	MorphM1_03_nom.jpg	11220041	0	1	7564	2	0	next	incorrect	1323

24	664	Response	1	11227520	7479	1

24	665	Picture	MorphF4_08_nom.jpg	11227605	0	1	10218	2	0	next	hit	1325

24	665	Response	2	11237760	10155	1

24	666	Picture	end_ins	11237823	0	1	3228373	2	0	next	other	0

24	666	Response	3	14458391	3220568	1
