# Supplementary material for: Categorical Perception of Fear and Anger Expressions in Whole, Masked and Composite Faces
Source: PLoS One. 2015 Aug 11;10(8):e0134790. doi: 10.1371/journal.pone.0134790 (PMC4532458; doi:10.1371/journal.pone.0134790)
Supplement: S1 Dataset — (ZIP) [file pone.0134790.s001.zip › Exp1/24-Vp024_ParaMasked_pt1.log]

Scenario - 

Logfile written - 02/11/2014 11:08:16

Subject	Trial	Event Type	Code	Time	TTime	Uncertainty	Duration	Uncertainty	ReqTime	ReqDur	Stim Type	Pair Index

24	1	Response	3	164229	174096	1

24	2	Response	3	195749	31383	1

24	3	Response	3	216229	20414	1

24	4	Picture	fix	216231	0	154	30010	155	0	30000	other	0

24	5	Picture	MorphF9_08_noe.jpg	246374	0	1	17649	2	0	next	hit	6

24	5	Response	2	263979	17605	1

24	6	Picture	MorphM1_00_noe.jpg	264023	0	1	17383	2	0	next	incorrect	8

24	6	Response	1	281338	17315	1

24	7	Picture	MorphM8_05_nom.jpg	281406	0	1	11545	2	0	next	hit	10

24	7	Response	2	292858	11452	1

24	8	Picture	MorphM1_07_noe.jpg	292951	0	1	24417	2	0	next	hit	12

24	8	Response	2	317258	24307	1

24	9	Picture	MorphM4_08_orig.jpg	317368	0	1	12854	152	0	next	hit	14

24	9	Response	2	330218	12850	1

24	10	Picture	MorphM1_02_nom.jpg	330222	0	151	8510	152	0	next	incorrect	16

24	10	Response	1	338698	8476	1

24	11	Picture	MorphF5_03_noe.jpg	338732	0	1	23355	2	0	next	incorrect	18

24	11	Response	1	361978	23246	1

24	12	Picture	MorphM9_00_orig.jpg	362087	0	1	30654	2	0	next	incorrect	20

24	12	Response	1	392698	30611	1

24	13	Picture	MorphF10_07_noe.jpg	392741	0	1	21880	150	0	next	hit	22

24	13	Response	2	414618	21877	1

24	14	Picture	MorphM2_05_orig.jpg	414621	0	149	18858	150	0	next	hit	24

24	14	Response	2	433417	18796	1

24	15	Picture	MorphM9_03_orig.jpg	433479	0	1	9422	2	0	next	incorrect	26

24	15	Response	1	442858	9379	1

24	16	Picture	MorphM5_07_nom.jpg	442901	0	1	26407	2	0	next	incorrect	28

24	16	Response	1	469177	26276	1

24	17	Picture	MorphF5_00_orig.jpg	469308	0	1	7829	2	0	next	incorrect	30

24	17	Response	1	477097	7789	1

24	18	Picture	MorphM1_06_nom.jpg	477137	0	1	33971	2	0	next	hit	32

24	18	Response	2	511017	33880	1

24	19	Picture	MorphM5_00_orig.jpg	511108	0	1	16189	2	0	next	incorrect	34

24	19	Response	1	527177	16069	1

24	20	Picture	MorphM2_09_nom.jpg	527297	0	1	6237	2	0	next	hit	36

24	20	Response	2	533417	6120	1

24	21	Picture	MorphF6_08_noe.jpg	533534	0	1	13801	2	0	next	incorrect	38

24	21	Response	1	547257	13723	1

24	22	Picture	MorphF3_02_nom.jpg	547335	0	1	7685	146	0	next	incorrect	40

24	22	Response	1	555017	7682	1

24	23	Picture	MorphF7_01_noe.jpg	555020	0	145	10760	146	0	next	incorrect	42

24	23	Response	1	565737	10717	1

24	24	Picture	MorphM9_08_orig.jpg	565780	0	1	7564	2	0	next	hit	44

24	24	Response	2	573257	7477	1

24	25	Picture	MorphM5_06_noe.jpg	573344	0	1	13402	2	0	next	hit	46

24	25	Response	2	586696	13352	1

24	26	Picture	MorphF1_09_nom.jpg	586746	0	1	8228	2	0	next	hit	48

24	26	Response	2	594857	8111	1

24	27	Picture	MorphF10_10_nom.jpg	594974	0	1	6104	2	0	next	hit	50

24	27	Response	2	601016	6042	1

24	28	Picture	MorphM2_00_nom.jpg	601078	0	1	7696	2	0	next	hit	52

24	28	Response	2	608696	7618	1

24	29	Picture	MorphF5_05_orig.jpg	608774	0	1	10218	2	0	next	hit	54

24	29	Response	2	618936	10162	1

24	30	Picture	MorphF8_05_orig.jpg	618992	0	1	20834	2	0	next	incorrect	56

24	30	Response	1	639736	20744	1

24	31	Picture	MorphF4_01_noe.jpg	639826	0	1	8095	2	0	next	incorrect	58

24	31	Response	1	647816	7990	1

24	32	Picture	MorphM7_01_noe.jpg	647921	0	1	28795	2	0	next	incorrect	60

24	32	Response	1	676616	28695	1

24	33	Picture	MorphM4_04_noe.jpg	676716	0	1	7166	2	0	next	incorrect	62

24	33	Response	1	683816	7100	1

24	34	Picture	MorphF9_02_nom.jpg	683882	0	1	17118	2	0	next	hit	64

24	34	Response	2	700936	17054	1

24	35	Picture	MorphF3_01_noe.jpg	701000	0	1	37554	2	0	next	incorrect	66

24	35	Response	1	738456	37456	1

24	36	Picture	MorphF8_10_noe.jpg	738554	0	1	13402	2	0	next	hit	68

24	36	Response	2	751815	13261	1

24	37	Picture	MorphM3_00_noe.jpg	751956	0	1	10351	2	0	next	incorrect	70

24	37	Response	1	762215	10259	1

24	38	Picture	MorphM4_09_nom.jpg	762307	0	1	14199	2	0	next	hit	72

24	38	Response	2	776375	14068	1

24	39	Picture	MorphF2_08_orig.jpg	776506	0	1	10616	2	0	next	hit	74

24	39	Response	2	787015	10509	1

24	40	Picture	MorphM7_04_noe.jpg	787122	0	1	25876	2	0	next	incorrect	76

24	40	Response	1	812935	25813	1

24	41	Picture	MorphM2_07_nom.jpg	812998	0	1	5839	2	0	next	hit	78

24	41	Response	2	818695	5697	1

24	42	Picture	MorphF1_00_noe.jpg	818837	0	1	7033	2	0	next	incorrect	80

24	42	Response	1	825735	6898	1

24	43	Picture	MorphM7_05_noe.jpg	825870	0	1	9554	2	0	next	incorrect	82

24	43	Response	1	835335	9465	1

24	44	Picture	MorphF4_02_noe.jpg	835424	0	1	22293	3	0	next	incorrect	84

24	44	Response	1	857575	22151	1

24	45	Picture	MorphM10_08_noe.jpg	857717	0	2	14730	3	0	next	hit	86

24	45	Response	2	872375	14658	1

24	46	Picture	MorphF2_09_orig.jpg	872447	0	1	12208	2	0	next	hit	88

24	46	Response	2	884535	12088	1

24	47	Picture	MorphF5_09_nom.jpg	884655	0	1	6104	3	0	next	hit	90

24	47	Response	2	890615	5960	1

24	48	Picture	MorphF1_01_nom.jpg	890759	0	2	7166	3	0	next	incorrect	92

24	48	Response	1	897815	7056	1

24	49	Picture	MorphF2_10_nom.jpg	897925	0	1	8228	2	0	next	hit	94

24	49	Response	2	906055	8130	1

24	50	Picture	MorphM7_10_orig.jpg	906153	0	1	9264	27	0	next	hit	96

24	50	Response	2	915414	9261	1

24	51	Picture	MorphM5_04_noe.jpg	915417	0	26	12498	27	0	next	hit	98

24	51	Response	2	927815	12398	1

24	52	Picture	MorphM8_09_orig.jpg	927915	0	1	10063	157	0	next	hit	100

24	52	Response	2	937974	10059	1

24	53	Picture	MorphM7_06_nom.jpg	937978	0	156	7439	304	0	next	hit	102

24	53	Response	2	945414	7436	1

24	54	Picture	MorphF4_04_orig.jpg	945417	0	148	9280	305	0	next	incorrect	104

24	54	Response	1	954694	9277	1

24	55	Picture	MorphM5_09_nom.jpg	954697	0	157	16320	316	0	next	hit	106

24	55	Response	2	971014	16317	1

24	56	Picture	MorphM2_08_noe.jpg	971017	0	159	32669	160	0	next	incorrect	108

24	56	Response	1	1003654	32637	1

24	57	Picture	MorphF1_06_noe.jpg	1003686	0	1	19772	2	0	next	incorrect	110

24	57	Response	1	1023334	19648	1

24	58	Picture	MorphM1_01_noe.jpg	1023458	0	1	10199	154	0	next	incorrect	112

24	58	Response	1	1033654	10196	1

24	59	Picture	MorphF4_08_orig.jpg	1033657	0	153	6256	154	0	next	hit	114

24	59	Response	2	1039814	6157	1

24	60	Picture	MorphM4_06_orig.jpg	1039913	0	1	33024	153	0	next	hit	116

24	60	Response	2	1072934	33021	1

24	61	Picture	MorphF4_08_nom.jpg	1072937	0	152	7582	153	0	next	hit	118

24	61	Response	2	1080373	7436	1

24	62	Picture	MorphF9_05_noe.jpg	1080519	0	1	8891	2	0	next	incorrect	120

24	62	Response	1	1089333	8814	1

24	63	Picture	MorphM5_08_noe.jpg	1089410	0	1	33286	156	0	next	hit	122

24	63	Response	2	1122693	33283	1

24	64	Picture	MorphF3_07_noe.jpg	1122696	0	155	14883	156	0	next	hit	124

24	64	Response	2	1137493	14797	1

24	65	Picture	MorphM7_03_noe.jpg	1137579	0	1	8493	2	0	next	hit	126

24	65	Response	2	1145973	8394	1

24	66	Picture	MorphM1_10_nom.jpg	1146072	0	1	6624	146	0	next	hit	128

24	66	Response	2	1152693	6621	1

24	67	Picture	MorphF3_08_noe.jpg	1152696	0	145	6381	146	0	next	hit	130

24	67	Response	2	1158933	6237	1

24	68	Picture	MorphM2_06_noe.jpg	1159077	0	1	9819	2	0	next	hit	132

24	68	Response	2	1168772	9695	2

24	69	Picture	MorphF1_02_nom.jpg	1168896	0	1	5972	2	0	next	incorrect	134

24	69	Response	1	1174773	5877	1

24	70	Picture	MorphM9_05_orig.jpg	1174868	0	1	6635	2	0	next	incorrect	136

24	70	Response	1	1181413	6545	1

24	71	Picture	MorphM5_10_orig.jpg	1181503	0	1	13513	157	0	next	hit	138

24	71	Response	2	1195013	13510	1

24	72	Picture	MorphM6_07_nom.jpg	1195016	0	156	10373	157	0	next	hit	140

24	72	Response	2	1205333	10317	1

24	73	Picture	MorphM4_05_nom.jpg	1205389	0	1	12473	2	0	next	incorrect	142

24	73	Response	1	1217733	12344	1

24	74	Picture	MorphF10_00_orig.jpg	1217862	0	1	6901	2	0	next	incorrect	144

24	74	Response	1	1224693	6831	1

24	75	Picture	MorphF9_00_orig.jpg	1224763	0	1	7165	2	0	next	incorrect	146

24	75	Response	1	1231893	7130	1

24	76	Picture	MorphM2_10_noe.jpg	1231928	0	1	18180	2	0	next	hit	148

24	76	Response	2	1250052	18124	1

24	77	Picture	MorphF7_04_orig.jpg	1250108	0	1	10483	2	0	next	hit	150

24	77	Response	2	1260452	10344	1

24	78	Picture	MorphF10_03_nom.jpg	1260591	0	1	25464	149	0	next	incorrect	152

24	78	Response	1	1286052	25461	1

24	79	Picture	MorphF5_04_noe.jpg	1286055	0	148	24962	149	0	next	incorrect	154

24	79	Response	1	1310932	24877	1

24	80	Picture	MorphF7_09_noe.jpg	1311017	0	1	31715	2	0	next	hit	156

24	80	Response	2	1342691	31674	2

24	81	Picture	MorphM7_05_orig.jpg	1342732	0	1	7829	2	0	next	hit	158

24	81	Response	2	1350532	7800	1

24	82	Picture	MorphM10_10_nom.jpg	1350561	0	1	7814	150	0	next	hit	160

24	82	Response	2	1358372	7811	1

24	83	Picture	MorphF6_09_noe.jpg	1358375	0	149	30802	150	0	next	hit	162

24	83	Response	2	1389092	30717	1

24	84	Picture	MorphM10_06_noe.jpg	1389177	0	1	7563	2	0	next	hit	164

24	84	Response	2	1396612	7435	1

24	85	Picture	MorphF5_02_orig.jpg	1396740	0	1	9024	2	0	next	incorrect	166

24	85	Response	1	1405652	8912	1

24	86	Picture	MorphF4_00_nom.jpg	1405764	0	1	6900	2	0	next	incorrect	168

24	86	Response	1	1412611	6847	1

24	87	Picture	MorphM4_04_nom.jpg	1412664	0	1	12191	152	0	next	incorrect	170

24	87	Response	1	1424851	12187	1

24	88	Picture	MorphM9_10_noe.jpg	1424855	0	151	15278	152	0	next	incorrect	172

24	88	Response	1	1440051	15196	1

24	89	Picture	MorphM4_07_noe.jpg	1440133	0	1	7962	2	0	next	hit	174

24	89	Response	2	1447971	7838	1

24	90	Picture	MorphF7_07_orig.jpg	1448095	0	1	6359	145	0	next	hit	176

24	90	Response	2	1454451	6356	1

24	91	Picture	MorphF2_01_orig.jpg	1454454	0	144	15520	294	0	next	hit	178

24	91	Response	2	1469971	15517	1

24	92	Picture	MorphF9_10_orig.jpg	1469974	0	150	7182	151	0	next	hit	180

24	92	Response	2	1477011	7037	1

24	93	Picture	MorphM8_05_orig.jpg	1477156	0	1	12474	2	0	next	hit	182

24	93	Response	2	1489571	12415	1

24	94	Picture	MorphM5_10_noe.jpg	1489630	0	1	17227	158	0	next	incorrect	184

24	94	Response	1	1506851	17221	1

24	95	Picture	MorphM7_02_nom.jpg	1506857	0	157	29350	158	0	next	incorrect	186

24	95	Response	1	1536131	29274	1

24	96	Picture	MorphF8_09_orig.jpg	1536207	0	1	13801	2	0	next	hit	188

24	96	Response	2	1549971	13764	1

24	97	Picture	MorphF2_08_noe.jpg	1550008	0	1	13668	2	0	next	hit	190

24	97	Response	2	1563571	13563	1

24	98	Picture	MorphF6_06_noe.jpg	1563676	0	1	19772	2	0	next	hit	192

24	98	Response	2	1583411	19735	1

24	99	Picture	MorphM7_08_noe.jpg	1583448	0	1	7805	159	0	next	hit	194

24	99	Response	2	1591250	7802	1

24	100	Picture	MorphF6_05_orig.jpg	1591253	0	158	9578	159	0	next	hit	196

24	100	Response	2	1600690	9437	1

24	101	Picture	MorphF7_08_noe.jpg	1600831	0	1	41270	2	0	next	hit	198

24	101	Response	2	1641970	41139	1

24	102	Picture	MorphF3_05_orig.jpg	1642101	0	1	8227	2	0	next	incorrect	200

24	102	Response	1	1650210	8109	1

24	103	Picture	MorphF1_01_noe.jpg	1650328	0	1	33838	2	0	next	hit	202

24	103	Response	2	1684050	33722	1

24	104	Picture	MorphM10_02_nom.jpg	1684166	0	1	22028	2	0	next	incorrect	204

24	104	Response	1	1706130	21964	1

24	105	Picture	MorphF5_07_nom.jpg	1706194	0	1	7166	2	0	next	incorrect	206

24	105	Response	1	1713330	7136	1

24	106	Picture	MorphF2_05_noe.jpg	1713360	0	1	52283	2	0	next	incorrect	208

24	106	Response	1	1765569	52209	1

24	107	Picture	MorphF10_08_orig.jpg	1765643	0	1	6901	2	0	next	hit	210

24	107	Response	2	1772449	6806	1

24	108	Picture	MorphF8_07_noe.jpg	1772544	0	1	13137	2	0	next	hit	212

24	108	Response	2	1785649	13105	1

24	109	Picture	MorphF4_09_noe.jpg	1785681	0	1	15393	2	0	next	hit	214

24	109	Response	2	1800929	15248	1

24	110	Picture	MorphF10_06_nom.jpg	1801074	0	1	6502	2	0	next	hit	216

24	110	Response	2	1807489	6415	1

24	111	Picture	MorphM9_02_noe.jpg	1807576	0	1	10881	2	0	next	incorrect	218

24	111	Response	1	1818369	10793	1

24	112	Picture	MorphF6_03_noe.jpg	1818457	0	1	6503	2	0	next	incorrect	220

24	112	Response	1	1824849	6392	1

24	113	Picture	MorphM8_01_orig.jpg	1824960	0	1	15791	2	0	next	incorrect	222

24	113	Response	1	1840609	15649	1

24	114	Picture	MorphM2_08_nom.jpg	1840751	0	1	6635	2	0	next	hit	224

24	114	Response	2	1847329	6578	1

24	115	Picture	MorphF5_03_nom.jpg	1847386	0	1	7564	2	0	next	incorrect	226

24	115	Response	1	1854849	7463	1

24	116	Picture	MorphF6_06_nom.jpg	1854950	0	1	7962	2	0	next	hit	228

24	116	Response	2	1862769	7819	1

24	117	Picture	MorphM6_07_orig.jpg	1862912	0	1	22558	3	0	next	hit	230

24	117	Response	2	1885329	22417	1

24	118	Picture	MorphM8_04_nom.jpg	1885470	0	2	11678	3	0	next	hit	232

24	118	Response	2	1897009	11539	1

24	119	Picture	MorphF10_03_orig.jpg	1897148	0	1	17624	27	0	next	hit	234

24	119	Response	2	1914768	17620	1

24	120	Picture	MorphM8_02_noe.jpg	1914772	0	26	19532	27	0	next	incorrect	236

24	120	Response	1	1934208	19436	1

24	121	Picture	MorphM1_04_noe.jpg	1934304	0	1	10217	2	0	next	incorrect	238

24	121	Response	1	1944448	10144	1

24	122	Picture	MorphF7_01_nom.jpg	1944521	0	1	11014	2	0	next	hit	240

24	122	Response	2	1955408	10887	1

24	123	Picture	MorphM4_03_nom.jpg	1955535	0	1	9555	2	0	next	incorrect	242

24	123	Response	1	1965008	9473	1

24	124	Picture	MorphM3_10_orig.jpg	1965090	0	1	7962	2	0	next	hit	244

24	124	Response	2	1972928	7838	1

24	125	Picture	MorphM7_06_noe.jpg	1973052	0	1	9023	2	0	next	hit	246

24	125	Response	2	1981968	8916	1

24	126	Picture	MorphM8_05_noe.jpg	1982075	0	1	7564	2	0	next	incorrect	248

24	126	Response	1	1989568	7493	1

24	127	Picture	MorphF6_01_orig.jpg	1989639	0	1	7431	2	0	next	incorrect	250

24	127	Response	1	1996928	7289	1

24	128	Picture	MorphF7_10_nom.jpg	1997070	0	1	8758	2	0	next	hit	252

24	128	Response	2	2005728	8658	1

24	129	Picture	MorphF4_05_orig.jpg	2005828	0	1	26783	157	0	next	incorrect	254

24	129	Response	1	2032608	26780	1

24	130	Picture	MorphM2_01_orig.jpg	2032611	0	156	7321	157	0	next	hit	256

24	130	Response	2	2039808	7197	1

24	131	Picture	MorphM3_10_nom.jpg	2039932	0	1	36227	2	0	next	incorrect	258

24	131	Response	1	2076127	36195	1

24	132	Picture	MorphF1_03_orig.jpg	2076159	0	1	19506	2	0	next	incorrect	260

24	132	Response	1	2095567	19408	1

24	133	Picture	MorphM4_03_noe.jpg	2095665	0	1	19374	3	0	next	incorrect	262

24	133	Response	1	2115007	19342	1

24	134	Picture	MorphF7_02_nom.jpg	2115039	0	2	6901	3	0	next	hit	264

24	134	Response	2	2121807	6768	1

24	135	Picture	MorphF10_05_nom.jpg	2121940	0	1	9421	2	0	next	hit	266

24	135	Response	2	2131327	9387	1

24	136	Picture	MorphM9_09_orig.jpg	2131361	0	1	12341	2	0	next	hit	268

24	136	Response	2	2143567	12206	1

24	137	Picture	MorphF3_03_noe.jpg	2143702	0	1	15261	2	0	next	incorrect	270

24	137	Response	1	2158927	15225	1

24	138	Picture	MorphM2_01_nom.jpg	2158963	0	1	14847	150	0	next	incorrect	272

24	138	Response	1	2173807	14844	1

24	139	Picture	MorphM5_02_orig.jpg	2173810	0	149	32924	150	0	next	incorrect	274

24	139	Response	1	2206607	32797	1

24	140	Picture	MorphM3_00_orig.jpg	2206734	0	1	19507	2	0	next	incorrect	276

24	140	Response	1	2226206	19472	1

24	141	Picture	MorphF2_05_nom.jpg	2226241	0	1	25213	2	0	next	incorrect	278

24	141	Response	1	2251406	25165	1

24	142	Picture	MorphF7_02_orig.jpg	2251454	0	1	7431	2	0	next	hit	280

24	142	Response	2	2258766	7312	1

24	143	Picture	MorphM3_06_nom.jpg	2258885	0	1	24682	2	0	next	incorrect	282

24	143	Response	1	2283486	24601	1

24	144	Picture	MorphM6_05_orig.jpg	2283567	0	1	21232	2	0	next	incorrect	284

24	144	Response	1	2304685	21118	2

24	145	Picture	MorphF3_00_orig.jpg	2304799	0	1	12075	3	0	next	incorrect	286

24	145	Response	1	2316766	11967	1

24	146	Picture	MorphF6_00_nom.jpg	2316874	0	2	13255	151	0	next	incorrect	288

24	146	Response	1	2330126	13252	1

24	147	Picture	MorphM1_00_orig.jpg	2330129	0	149	6240	295	0	next	incorrect	290

24	147	Response	1	2336366	6237	1

24	148	Picture	MorphF6_07_nom.jpg	2336369	0	146	7443	147	0	next	hit	292

24	148	Response	2	2343726	7357	1

24	149	Picture	MorphM5_06_nom.jpg	2343812	0	1	8758	3	0	next	incorrect	294

24	149	Response	1	2352526	8714	1

24	150	Picture	MorphM2_04_orig.jpg	2352570	0	2	6237	3	0	next	incorrect	296

24	150	Response	1	2358766	6196	1

24	151	Picture	MorphM9_06_noe.jpg	2358807	0	1	10484	2	0	next	incorrect	298

24	151	Response	1	2369166	10359	1

24	152	Picture	MorphM6_00_noe.jpg	2369291	0	1	6369	2	0	next	incorrect	300

24	152	Response	1	2375566	6275	1

24	153	Picture	MorphF8_02_orig.jpg	2375660	0	1	7166	2	0	next	incorrect	302

24	153	Response	1	2382686	7026	1

24	154	Picture	MorphF5_01_nom.jpg	2382826	0	1	13783	152	0	next	incorrect	304

24	154	Response	1	2396605	13779	1

24	155	Picture	MorphF6_09_orig.jpg	2396609	0	151	7714	152	0	next	hit	306

24	155	Response	2	2404205	7596	1

24	156	Picture	MorphM8_08_orig.jpg	2404323	0	1	11279	2	0	next	hit	308

24	156	Response	2	2415485	11162	1

24	157	Picture	MorphM4_01_orig.jpg	2415602	0	1	21365	2	0	next	incorrect	310

24	157	Response	1	2436925	21323	1

24	158	Picture	MorphF8_07_orig.jpg	2436967	0	1	18180	2	0	next	hit	312

24	158	Response	2	2455085	18118	1

24	159	Picture	MorphM2_09_noe.jpg	2455147	0	1	7541	157	0	next	incorrect	314

24	159	Response	1	2462685	7538	1

24	160	Picture	MorphF5_00_noe.jpg	2462688	0	156	10108	157	0	next	incorrect	316

24	160	Response	1	2472685	9997	1

24	161	Picture	MorphF4_02_nom.jpg	2472796	0	1	8891	2	0	next	incorrect	318

24	161	Response	1	2481565	8769	1

24	162	Picture	MorphF5_10_nom.jpg	2481687	0	1	8890	2	0	next	hit	320

24	162	Response	2	2490445	8758	1

24	163	Picture	MorphF9_08_orig.jpg	2490577	0	1	7962	2	0	next	hit	322

24	163	Response	2	2498445	7868	1

24	164	Picture	MorphM1_02_orig.jpg	2498539	0	1	7697	2	0	next	incorrect	324

24	164	Response	1	2506125	7586	1

24	165	Picture	MorphM10_09_noe.jpg	2506236	0	1	10085	2	0	next	hit	326

24	165	Response	2	2516205	9969	1

24	166	Picture	MorphF3_08_nom.jpg	2516321	0	1	14331	2	0	next	hit	328

24	166	Response	2	2530605	14284	1

24	167	Picture	MorphM6_10_nom.jpg	2530652	0	1	16720	3	0	next	hit	330

24	167	Response	2	2547325	16673	1

24	168	Picture	MorphF5_07_noe.jpg	2547372	0	2	8891	3	0	next	incorrect	332

24	168	Response	1	2556124	8752	1

24	169	Picture	MorphF3_04_nom.jpg	2556263	0	1	7431	2	0	next	incorrect	334

24	169	Response	1	2563644	7381	1

24	170	Picture	MorphF8_01_orig.jpg	2563694	0	1	7153	148	0	next	incorrect	336

24	170	Response	1	2570844	7150	1

24	171	Picture	MorphM2_02_noe.jpg	2570847	0	147	14875	148	0	next	incorrect	338

24	171	Response	1	2585644	14797	1

24	172	Picture	MorphF5_08_nom.jpg	2585722	0	1	7685	147	0	next	hit	340

24	172	Response	2	2593404	7682	1

24	173	Picture	MorphM9_05_noe.jpg	2593407	0	146	14874	147	0	next	incorrect	342

24	173	Response	1	2608204	14797	1

24	174	Picture	MorphM7_03_nom.jpg	2608281	0	1	9820	2	0	next	hit	344

24	174	Response	2	2617964	9683	1

24	175	Picture	MorphF7_01_orig.jpg	2618101	0	1	12341	2	0	next	hit	346

24	175	Response	2	2630364	12263	1

24	176	Picture	MorphF2_06_nom.jpg	2630442	0	1	11810	2	0	next	hit	348

24	176	Response	2	2642124	11682	1

24	177	Picture	MorphM3_08_orig.jpg	2642252	0	1	26009	2	0	next	hit	350

24	177	Response	2	2668204	25952	1

24	178	Picture	MorphM1_06_orig.jpg	2668261	0	1	8626	2	0	next	hit	352

24	178	Response	2	2676763	8502	2

24	179	Picture	MorphF6_10_orig.jpg	2676887	0	1	46577	2	0	next	hit	354

24	179	Response	2	2723324	46437	1

24	180	Picture	MorphM8_00_noe.jpg	2723464	0	1	16985	2	0	next	incorrect	356

24	180	Response	1	2740363	16899	1

24	181	Picture	MorphM3_08_noe.jpg	2740449	0	1	9555	2	0	next	incorrect	358

24	181	Response	1	2749963	9514	1

24	182	Picture	MorphM10_00_noe.jpg	2750004	0	1	9802	152	0	next	incorrect	360

24	182	Response	1	2759803	9799	1

24	183	Picture	MorphM6_01_orig.jpg	2759806	0	151	17920	296	0	next	incorrect	362

24	183	Response	1	2777723	17917	1

24	184	Picture	MorphM7_07_noe.jpg	2777726	0	145	13149	146	0	next	hit	364

24	184	Response	2	2790843	13117	1

24	185	Picture	MorphF3_06_noe.jpg	2790875	0	1	7696	3	0	next	incorrect	366

24	185	Response	1	2798523	7648	1

24	186	Picture	MorphM8_03_orig.jpg	2798571	0	2	64227	3	0	next	hit	368

24	186	Response	2	2862763	64192	1

24	187	Picture	MorphF3_09_noe.jpg	2862798	0	1	9008	150	0	next	hit	370

24	187	Response	2	2871803	9005	1

24	188	Picture	MorphM5_08_orig.jpg	2871806	0	149	23768	150	0	next	hit	372

24	188	Response	2	2895482	23676	1

24	189	Picture	MorphM6_04_orig.jpg	2895574	0	1	12872	2	0	next	incorrect	374

24	189	Response	1	2908362	12788	1

24	190	Picture	MorphF2_10_noe.jpg	2908446	0	1	9820	2	0	next	incorrect	376

24	190	Response	1	2918122	9676	1

24	191	Picture	MorphF8_04_noe.jpg	2918266	0	1	7829	2	0	next	incorrect	378

24	191	Response	1	2926042	7776	1

24	192	Picture	MorphF2_00_noe.jpg	2926095	0	1	11279	3	0	next	incorrect	380

24	192	Response	1	2937322	11227	1

24	193	Picture	MorphM10_07_nom.jpg	2937374	0	2	6901	3	0	next	hit	382

24	193	Response	2	2944202	6828	1

24	194	Picture	MorphF10_03_noe.jpg	2944275	0	1	20037	2	0	next	hit	384

24	194	Response	2	2964281	20006	2

24	195	Picture	MorphF7_04_noe.jpg	2964312	0	1	15128	2	0	next	incorrect	386

24	195	Response	1	2979322	15010	1

24	196	Picture	MorphM4_07_nom.jpg	2979440	0	1	9156	2	0	next	hit	388

24	196	Response	2	2988522	9082	1

24	197	Picture	MorphF7_00_nom.jpg	2988596	0	1	6635	2	0	next	hit	390

24	197	Response	2	2995162	6566	1

24	198	Picture	MorphF4_00_orig.jpg	2995231	0	1	8228	2	0	next	hit	392

24	198	Response	2	3003402	8171	1

24	199	Picture	MorphM10_03_orig.jpg	3003459	0	1	12871	2	0	next	hit	394

24	199	Response	2	3016202	12743	1

24	200	Picture	MorphF3_06_orig.jpg	3016330	0	1	28915	148	0	next	incorrect	396

24	200	Response	1	3045241	28911	1

24	201	Picture	MorphM6_06_nom.jpg	3045245	0	147	9280	303	0	next	hit	398

24	201	Response	2	3054521	9276	1

24	202	Picture	MorphM4_05_noe.jpg	3054525	0	156	17120	311	0	next	hit	400

24	202	Response	2	3071641	17116	1

24	203	Picture	MorphF8_02_nom.jpg	3071645	0	155	8381	156	0	next	incorrect	402

24	203	Response	1	3079881	8236	1

24	204	Picture	MorphF1_08_nom.jpg	3080026	0	1	11279	2	0	next	incorrect	404

24	204	Response	1	3091241	11215	1

24	205	Picture	MorphF2_02_orig.jpg	3091305	0	1	13403	2	0	next	incorrect	406

24	205	Response	1	3104601	13296	1

24	206	Picture	MorphF10_05_orig.jpg	3104708	0	1	16985	2	0	next	hit	408

24	206	Response	2	3121561	16853	1

24	207	Picture	MorphF6_05_noe.jpg	3121693	0	1	7564	2	0	next	incorrect	410

24	207	Response	1	3129161	7468	1

24	208	Picture	MorphM3_05_orig.jpg	3129257	0	1	11147	2	0	next	incorrect	412

24	208	Response	1	3140281	11024	1

24	209	Picture	MorphF10_09_noe.jpg	3140404	0	1	15924	2	0	next	hit	414

24	209	Response	2	3156201	15797	1

24	210	Picture	MorphF6_03_orig.jpg	3156328	0	1	18976	2	0	next	incorrect	416

24	210	Response	1	3175241	18913	1

24	211	Picture	MorphF1_08_noe.jpg	3175304	0	1	18710	2	0	next	hit	418

24	211	Response	2	3193961	18657	1

24	212	Picture	MorphM3_03_noe.jpg	3194014	0	1	7431	2	0	next	incorrect	420

24	212	Response	1	3201400	7386	1

24	213	Picture	MorphF4_06_nom.jpg	3201445	0	1	12607	2	0	next	hit	422

24	213	Response	2	3213960	12515	1

24	214	Picture	MorphM9_04_orig.jpg	3214052	0	1	26407	2	0	next	incorrect	424

24	214	Response	1	3240360	26308	1

24	215	Picture	MorphF1_09_orig.jpg	3240459	0	1	44321	2	0	next	hit	426

24	215	Response	2	3284680	44221	1

24	216	Picture	MorphM8_03_nom.jpg	3284780	0	1	7697	2	0	next	hit	428

24	216	Response	2	3292360	7580	1

24	217	Picture	MorphF10_10_orig.jpg	3292477	0	1	10483	2	0	next	hit	430

24	217	Response	2	3302920	10443	1

24	218	Picture	MorphF8_04_orig.jpg	3302960	0	1	16985	2	0	next	incorrect	432

24	218	Response	1	3319880	16920	1

24	219	Picture	MorphM7_01_nom.jpg	3319945	0	1	7962	2	0	next	hit	434

24	219	Response	2	3327800	7855	1

24	220	Picture	MorphM8_08_noe.jpg	3327907	0	1	24417	2	0	next	incorrect	436

24	220	Response	1	3352280	24373	1

24	221	Picture	MorphM7_00_noe.jpg	3352324	0	1	49762	2	0	next	incorrect	438

24	221	Response	1	3401959	49635	1

24	222	Picture	MorphM8_08_nom.jpg	3402086	0	1	10085	2	0	next	hit	440

24	222	Response	2	3412119	10033	1

24	223	Picture	MorphM2_08_orig.jpg	3412171	0	1	7431	2	0	next	hit	442

24	223	Response	2	3419479	7308	1

24	224	Picture	MorphM5_03_nom.jpg	3419602	0	1	13536	2	0	next	incorrect	444

24	224	Response	1	3433079	13477	1

24	225	Picture	PAUSE	3433138	0	1	600064	2	0	600000	miss	0

24	226	Picture	MorphF10_06_orig.jpg	4033202	0	1	33440	2	0	next	hit	447

24	226	Response	2	4066515	33313	1

24	227	Picture	MorphF6_05_nom.jpg	4066642	0	1	14862	2	0	next	hit	449

24	227	Response	2	4081475	14833	1

24	228	Picture	MorphF9_10_noe.jpg	4081504	0	1	8095	2	0	next	incorrect	451

24	228	Response	1	4089475	7971	1

24	229	Picture	MorphF5_10_noe.jpg	4089599	0	1	18312	2	0	next	hit	453

24	229	Response	2	4107875	18276	1

24	230	Picture	MorphM4_09_orig.jpg	4107911	0	1	10484	2	0	next	hit	455

24	230	Response	2	4118355	10444	1

24	231	Picture	MorphF3_02_orig.jpg	4118395	0	1	7298	2	0	next	incorrect	457

24	231	Response	1	4125635	7240	1

24	232	Picture	MorphM9_03_noe.jpg	4125693	0	1	12606	3	0	next	incorrect	459

24	232	Response	1	4138195	12502	1

24	233	Picture	MorphM1_07_nom.jpg	4138299	0	2	6901	3	0	next	incorrect	461

24	233	Response	1	4145155	6856	1

24	234	Picture	MorphM8_04_orig.jpg	4145200	0	1	7431	2	0	next	hit	463

24	234	Response	2	4152595	7395	1

24	235	Picture	MorphM6_09_orig.jpg	4152631	0	1	5971	2	0	next	hit	465

24	235	Response	2	4158515	5884	1

24	236	Picture	MorphM5_10_nom.jpg	4158602	0	1	15659	2	0	next	hit	467

24	236	Response	2	4174195	15593	1

24	237	Picture	MorphM8_01_noe.jpg	4174261	0	1	7564	2	0	next	incorrect	469

24	237	Response	1	4181714	7453	1

24	238	Picture	MorphF8_07_nom.jpg	4181825	0	1	8891	2	0	next	hit	471

24	238	Response	2	4190594	8769	1

24	239	Picture	MorphM3_03_nom.jpg	4190716	0	1	7829	2	0	next	incorrect	473

24	239	Response	1	4198514	7798	1

24	240	Picture	MorphM8_00_orig.jpg	4198545	0	1	16189	2	0	next	incorrect	475

24	240	Response	1	4214674	16129	1

24	241	Picture	MorphF7_00_orig.jpg	4214734	0	1	6768	2	0	next	hit	477

24	241	Response	2	4221394	6660	1

24	242	Picture	MorphM1_04_nom.jpg	4221502	0	1	28132	2	0	next	incorrect	479

24	242	Response	1	4249554	28052	1

24	243	Picture	MorphF3_03_orig.jpg	4249634	0	1	11014	2	0	next	incorrect	481

24	243	Response	1	4260594	10960	1

24	244	Picture	MorphM7_03_orig.jpg	4260648	0	1	13402	2	0	next	incorrect	483

24	244	Response	1	4273954	13306	1

24	245	Picture	MorphM9_09_nom.jpg	4274050	0	1	6503	2	0	next	hit	485

24	245	Response	2	4280434	6384	1

24	246	Picture	MorphF6_02_noe.jpg	4280553	0	1	7962	2	0	next	incorrect	487

24	246	Response	1	4288434	7881	1

24	247	Picture	MorphM6_04_nom.jpg	4288515	0	1	29326	2	0	next	incorrect	489

24	247	Response	1	4317794	29279	1

24	248	Picture	MorphF2_06_noe.jpg	4317841	0	1	15526	2	0	next	incorrect	491

24	248	Response	1	4333314	15473	1

24	249	Picture	MorphF7_09_nom.jpg	4333367	0	1	7150	150	0	next	hit	493

24	249	Response	2	4340513	7146	1

24	250	Picture	MorphF6_06_orig.jpg	4340517	0	149	14214	150	0	next	hit	495

24	250	Response	2	4354673	14156	1

24	251	Picture	MorphF9_09_noe.jpg	4354731	0	1	12872	2	0	next	incorrect	497

24	251	Response	1	4367553	12822	1

24	252	Picture	MorphF5_04_nom.jpg	4367603	0	1	8626	2	0	next	incorrect	499

24	252	Response	1	4376113	8510	1

24	253	Picture	MorphM7_04_orig.jpg	4376229	0	1	12871	2	0	next	incorrect	501

24	253	Response	1	4388992	12763	2

24	254	Picture	MorphM9_06_nom.jpg	4389100	0	1	14199	2	0	next	incorrect	503

24	254	Response	1	4403153	14053	1

24	255	Picture	MorphF10_02_orig.jpg	4403299	0	1	22957	2	0	next	incorrect	505

24	255	Response	1	4426193	22894	1

24	256	Picture	MorphM6_02_noe.jpg	4426256	0	1	12208	2	0	next	incorrect	507

24	256	Response	1	4438353	12097	1

24	257	Picture	MorphM2_05_nom.jpg	4438464	0	1	13403	2	0	next	incorrect	509

24	257	Response	1	4451793	13329	1

24	258	Picture	MorphF2_04_nom.jpg	4451867	0	1	41269	2	0	next	incorrect	511

24	258	Response	1	4493073	41206	1

24	259	Picture	MorphM3_09_nom.jpg	4493136	0	1	11014	2	0	next	incorrect	513

24	259	Response	1	4504033	10897	1

24	260	Picture	MorphM9_10_orig.jpg	4504150	0	1	19086	158	0	next	hit	515

24	260	Response	2	4523232	19082	1

24	261	Picture	MorphM8_07_noe.jpg	4523236	0	157	16876	158	0	next	incorrect	517

24	261	Response	1	4540032	16796	1

24	262	Picture	MorphF1_05_orig.jpg	4540112	0	1	23487	2	0	next	incorrect	519

24	262	Response	1	4563472	23360	1

24	263	Picture	MorphM4_02_orig.jpg	4563599	0	1	16437	153	0	next	incorrect	521

24	263	Response	1	4580032	16433	1

24	264	Picture	MorphF9_05_orig.jpg	4580036	0	152	13155	153	0	next	incorrect	523

24	264	Response	1	4593152	13116	1

24	265	Picture	MorphF5_05_noe.jpg	4593191	0	1	10218	2	0	next	incorrect	525

24	265	Response	1	4603312	10121	1

24	266	Picture	MorphF9_04_noe.jpg	4603409	0	1	8095	2	0	next	incorrect	527

24	266	Response	1	4611472	8063	1

24	267	Picture	MorphM5_01_orig.jpg	4611504	0	1	15924	2	0	next	incorrect	529

24	267	Response	1	4627392	15888	1

24	268	Picture	MorphM8_06_nom.jpg	4627428	0	1	5838	2	0	next	hit	531

24	268	Response	2	4633232	5804	1

24	269	Picture	MorphM9_07_nom.jpg	4633266	0	1	5706	2	0	next	hit	533

24	269	Response	2	4638912	5646	1

24	270	Picture	MorphF2_07_nom.jpg	4638972	0	1	7830	2	0	next	incorrect	535

24	270	Response	1	4646672	7700	1

24	271	Picture	MorphF5_06_orig.jpg	4646802	0	1	10483	2	0	next	hit	537

24	271	Response	2	4657152	10350	1

24	272	Picture	MorphF7_08_nom.jpg	4657285	0	1	9421	3	0	next	hit	539

24	272	Response	2	4666591	9306	1

24	273	Picture	MorphF2_10_orig.jpg	4666706	0	2	9687	4	0	next	hit	541

24	273	Response	2	4676271	9565	1

24	274	Picture	MorphF7_07_nom.jpg	4676393	0	2	15526	3	0	next	hit	543

24	274	Response	2	4691791	15398	1

24	275	Picture	MorphF9_06_nom.jpg	4691919	0	1	5706	2	0	next	hit	545

24	275	Response	2	4697551	5632	1

24	276	Picture	MorphM10_03_nom.jpg	4697625	0	1	11147	2	0	next	incorrect	547

24	276	Response	1	4708671	11046	1

24	277	Picture	MorphM4_02_nom.jpg	4708772	0	1	7298	2	0	next	incorrect	549

24	277	Response	1	4716031	7259	1

24	278	Picture	MorphF10_01_nom.jpg	4716070	0	1	10616	2	0	next	incorrect	551

24	278	Response	1	4726591	10521	1

24	279	Picture	MorphM10_01_orig.jpg	4726686	0	1	9268	156	0	next	incorrect	553

24	279	Response	1	4735951	9265	1

24	280	Picture	MorphM3_10_noe.jpg	4735954	0	155	7054	156	0	next	incorrect	555

24	280	Response	1	4742911	6957	1

24	281	Picture	MorphM5_03_noe.jpg	4743008	0	1	17106	147	0	next	hit	557

24	281	Response	2	4760111	17103	1

24	282	Picture	MorphF10_08_noe.jpg	4760114	0	146	34912	147	0	next	hit	559

24	282	Response	2	4794991	34877	1

24	283	Picture	MorphM9_06_orig.jpg	4795026	0	1	17251	2	0	next	incorrect	561

24	283	Response	1	4812191	17165	1

24	284	Picture	MorphM8_02_nom.jpg	4812277	0	1	15117	146	0	next	hit	563

24	284	Response	2	4827391	15114	1

24	285	Picture	MorphF10_05_noe.jpg	4827394	0	145	19760	302	0	next	incorrect	565

24	285	Response	1	4847150	19756	1

24	286	Picture	MorphM1_02_noe.jpg	4847154	0	157	10108	158	0	next	incorrect	567

24	286	Response	1	4857150	9996	1

24	287	Picture	MorphF9_09_nom.jpg	4857262	0	1	28530	2	0	next	hit	569

24	287	Response	2	4885710	28448	1

24	288	Picture	MorphM5_05_nom.jpg	4885792	0	1	20834	2	0	next	incorrect	571

24	288	Response	1	4906590	20798	1

24	289	Picture	MorphM3_07_noe.jpg	4906626	0	1	20701	2	0	next	incorrect	573

24	289	Response	1	4927230	20604	1

24	290	Picture	MorphM9_04_noe.jpg	4927327	0	1	9666	156	0	next	incorrect	575

24	290	Response	1	4936990	9663	1

24	291	Picture	MorphM1_00_nom.jpg	4936993	0	155	12362	156	0	next	incorrect	577

24	291	Response	1	4949230	12237	1

24	292	Picture	MorphF10_06_noe.jpg	4949355	0	1	13801	2	0	next	hit	579

24	292	Response	2	4963070	13715	1

24	293	Picture	MorphF4_01_orig.jpg	4963156	0	1	9819	3	0	next	incorrect	581

24	293	Response	1	4972910	9754	1

24	294	Picture	MorphF3_03_nom.jpg	4972975	0	2	8228	3	0	next	incorrect	583

24	294	Response	1	4981150	8175	1

24	295	Picture	MorphM6_10_noe.jpg	4981203	0	1	12075	2	0	next	incorrect	585

24	295	Response	1	4993150	11947	1

24	296	Picture	MorphM7_07_orig.jpg	4993278	0	1	16435	155	0	next	hit	587

24	296	Response	2	5009709	16431	1

24	297	Picture	MorphF8_04_nom.jpg	5009713	0	154	12228	155	0	next	incorrect	589

24	297	Response	1	5021869	12156	1

24	298	Picture	MorphF1_00_nom.jpg	5021941	0	1	8228	2	0	next	incorrect	591

24	298	Response	1	5030029	8088	1

24	299	Picture	MorphM10_04_nom.jpg	5030169	0	1	7544	154	0	next	incorrect	593

24	299	Response	1	5037709	7540	1

24	300	Picture	MorphM1_10_orig.jpg	5037713	0	153	8645	154	0	next	hit	595

24	300	Response	2	5046269	8556	1

24	301	Picture	MorphF5_04_orig.jpg	5046358	0	1	19109	2	0	next	incorrect	597

24	301	Response	1	5065389	19031	1

24	302	Picture	MorphF8_05_nom.jpg	5065467	0	1	16322	2	0	next	incorrect	599

24	302	Response	1	5081709	16242	1

24	303	Picture	MorphF5_08_orig.jpg	5081789	0	1	9421	2	0	next	hit	601

24	303	Response	2	5091149	9360	1

24	304	Picture	MorphF2_06_orig.jpg	5091210	0	1	21365	2	0	next	hit	603

24	304	Response	2	5112429	21219	1

24	305	Picture	MorphF8_08_noe.jpg	5112575	0	1	11412	2	0	next	incorrect	605

24	305	Response	1	5123949	11374	1

24	306	Picture	MorphM9_09_noe.jpg	5123987	0	1	19374	2	0	next	incorrect	607

24	306	Response	1	5143229	19242	1

24	307	Picture	MorphM3_05_nom.jpg	5143361	0	1	7551	147	0	next	incorrect	609

24	307	Response	1	5150909	7548	1

24	308	Picture	MorphF6_03_nom.jpg	5150912	0	146	35974	147	0	next	hit	611

24	308	Response	2	5186748	35836	1

24	309	Picture	MorphF8_00_nom.jpg	5186886	0	1	9156	2	0	next	incorrect	613

24	309	Response	1	5195948	9062	1

24	310	Picture	MorphF4_09_orig.jpg	5196042	0	1	9157	2	0	next	hit	615

24	310	Response	2	5205148	9106	1

24	311	Picture	MorphM5_09_noe.jpg	5205199	0	1	16189	2	0	next	incorrect	617

24	311	Response	1	5221308	16109	1

24	312	Picture	MorphM9_04_nom.jpg	5221388	0	1	24803	146	0	next	incorrect	619

24	312	Response	1	5246188	24800	1

24	313	Picture	MorphF10_02_noe.jpg	5246191	0	145	11280	290	0	next	incorrect	621

24	313	Response	1	5257468	11277	1

24	314	Picture	MorphM6_09_noe.jpg	5257471	0	145	6513	146	0	next	incorrect	623

24	314	Response	1	5263948	6477	1

24	315	Picture	MorphF9_00_noe.jpg	5263984	0	1	7564	2	0	next	incorrect	625

24	315	Response	1	5271468	7484	1

24	316	Picture	MorphM1_09_orig.jpg	5271548	0	1	17118	2	0	next	hit	627

24	316	Response	2	5288588	17040	1

24	317	Picture	MorphF8_03_orig.jpg	5288666	0	1	8227	3	0	next	incorrect	629

24	317	Response	1	5296748	8082	1

24	318	Picture	MorphM9_01_nom.jpg	5296893	0	2	9538	153	0	next	incorrect	631

24	318	Response	1	5306428	9535	1

24	319	Picture	MorphM3_07_orig.jpg	5306431	0	151	8775	152	0	next	hit	633

24	319	Response	2	5315147	8716	1

24	320	Picture	MorphF1_01_orig.jpg	5315206	0	1	13668	2	0	next	incorrect	635

24	320	Response	1	5328827	13621	1

24	321	Picture	MorphM2_06_orig.jpg	5328874	0	1	22559	2	0	next	hit	637

24	321	Response	2	5351387	22513	1

24	322	Picture	MorphF2_00_orig.jpg	5351433	0	1	22957	2	0	next	incorrect	639

24	322	Response	1	5374267	22834	1

24	323	Picture	MorphF6_00_noe.jpg	5374390	0	1	16985	2	0	next	incorrect	641

24	323	Response	1	5391307	16917	1

24	324	Picture	MorphF1_09_noe.jpg	5391375	0	1	28000	2	0	next	incorrect	643

24	324	Response	1	5419307	27932	1

24	325	Picture	MorphF7_10_noe.jpg	5419375	0	1	11146	2	0	next	hit	645

24	325	Response	2	5430427	11052	1

24	326	Picture	MorphF8_03_nom.jpg	5430521	0	1	10351	2	0	next	incorrect	647

24	326	Response	1	5440747	10226	1

24	327	Picture	MorphM1_06_noe.jpg	5440872	0	1	19772	2	0	next	incorrect	649

24	327	Response	1	5460587	19715	1

24	328	Picture	MorphM9_00_noe.jpg	5460644	0	1	9422	2	0	next	incorrect	651

24	328	Response	1	5470027	9383	1

24	329	Picture	MorphM1_01_orig.jpg	5470066	0	1	21099	2	0	next	incorrect	653

24	329	Response	1	5491067	21001	1

24	330	Picture	MorphM2_04_noe.jpg	5491165	0	1	25080	2	0	next	incorrect	655

24	330	Response	1	5516186	25021	1

24	331	Picture	MorphM8_06_noe.jpg	5516245	0	1	11810	2	0	next	incorrect	657

24	331	Response	1	5527946	11701	1

24	332	Picture	MorphF3_00_noe.jpg	5528055	0	1	16322	2	0	next	incorrect	659

24	332	Response	1	5544266	16211	1

24	333	Picture	MorphF9_03_nom.jpg	5544377	0	1	12341	2	0	next	incorrect	661

24	333	Response	1	5556586	12209	1

24	334	Picture	MorphF3_00_nom.jpg	5556718	0	1	7298	2	0	next	incorrect	663

24	334	Response	1	5563946	7228	1

24	335	Picture	MorphF1_04_noe.jpg	5564016	0	1	24152	2	0	next	incorrect	665

24	335	Response	1	5588106	24090	1

24	336	Picture	MorphM9_00_nom.jpg	5588168	0	1	6767	2	0	next	incorrect	667

24	336	Response	1	5594906	6738	1

24	337	Picture	MorphM4_07_orig.jpg	5594935	0	1	29974	151	0	next	incorrect	669

24	337	Response	1	5624906	29971	1

24	338	Picture	MorphF4_02_orig.jpg	5624909	0	150	8774	151	0	next	incorrect	671

24	338	Response	1	5633546	8637	1

24	339	Picture	MorphF2_02_noe.jpg	5633683	0	1	9687	2	0	next	incorrect	673

24	339	Response	1	5643226	9543	1

24	340	Picture	MorphM7_09_orig.jpg	5643370	0	1	7166	2	0	next	hit	675

24	340	Response	2	5650425	7055	1

24	341	Picture	MorphM6_10_orig.jpg	5650536	0	1	8213	149	0	next	hit	677

24	341	Response	2	5658745	8209	1

24	342	Picture	MorphM2_05_noe.jpg	5658749	0	148	12886	149	0	next	incorrect	679

24	342	Response	1	5671545	12796	1

24	343	Picture	MorphM3_04_noe.jpg	5671635	0	1	19905	2	0	next	hit	681

24	343	Response	2	5691465	19830	1

24	344	Picture	MorphF8_09_nom.jpg	5691540	0	1	16720	2	0	next	hit	683

24	344	Response	2	5708185	16645	1

24	345	Picture	MorphM6_07_noe.jpg	5708260	0	1	16455	2	0	next	incorrect	685

24	345	Response	1	5724665	16405	1

24	346	Picture	MorphM10_00_nom.jpg	5724715	0	1	11146	2	0	next	incorrect	687

24	346	Response	1	5735785	11070	1

24	347	Picture	MorphF10_09_nom.jpg	5735861	0	1	6370	2	0	next	hit	689

24	347	Response	2	5742105	6244	1

24	348	Picture	MorphM7_09_nom.jpg	5742231	0	1	5706	2	0	next	hit	691

24	348	Response	2	5747865	5634	1

24	349	Picture	MorphM3_06_orig.jpg	5747937	0	1	10881	2	0	next	hit	693

24	349	Response	2	5758745	10808	1

24	350	Picture	MorphM10_03_noe.jpg	5758818	0	1	13005	2	0	next	hit	695

24	350	Response	2	5771705	12887	1

24	351	Picture	MorphM5_08_nom.jpg	5771823	0	1	13535	2	0	next	hit	697

24	351	Response	2	5785225	13402	1

24	352	Picture	MorphF10_04_orig.jpg	5785358	0	1	9422	2	0	next	hit	699

24	352	Response	2	5794745	9387	1

24	353	Picture	MorphM5_07_orig.jpg	5794780	0	1	24928	154	0	next	hit	701

24	353	Response	2	5819705	24925	1

24	354	Picture	MorphF7_05_nom.jpg	5819708	0	153	6919	155	0	next	hit	703

24	354	Response	2	5826584	6876	1

24	355	Picture	MorphM1_01_nom.jpg	5826627	0	2	20038	3	0	next	incorrect	705

24	355	Response	1	5846584	19957	1

24	356	Picture	MorphF3_09_orig.jpg	5846665	0	1	11412	2	0	next	hit	707

24	356	Response	2	5858024	11359	1

24	357	Picture	MorphM4_00_noe.jpg	5858077	0	1	15659	2	0	next	incorrect	709

24	357	Response	1	5873704	15627	1

24	358	Picture	MorphF5_01_noe.jpg	5873736	0	1	12208	2	0	next	incorrect	711

24	358	Response	1	5885864	12128	1

24	359	Picture	MorphF4_03_orig.jpg	5885944	0	1	10218	2	0	next	incorrect	713

24	359	Response	1	5896024	10080	1

24	360	Picture	MorphM1_08_noe.jpg	5896162	0	1	8891	2	0	next	incorrect	715

24	360	Response	1	5904984	8822	1

24	361	Picture	MorphF9_01_orig.jpg	5905053	0	1	8734	158	0	next	incorrect	717

24	361	Response	1	5913784	8731	1

24	362	Picture	MorphF4_00_noe.jpg	5913787	0	157	8118	158	0	next	incorrect	719

24	362	Response	1	5921784	7997	1

24	363	Picture	MorphM2_10_nom.jpg	5921905	0	1	8602	158	0	next	hit	721

24	363	Response	2	5930504	8599	1

24	364	Picture	MorphF8_01_noe.jpg	5930507	0	157	9578	158	0	next	incorrect	723

24	364	Response	1	5939944	9437	1

24	365	Picture	MorphM7_09_noe.jpg	5940085	0	1	8095	2	0	next	hit	725

24	365	Response	2	5948104	8019	1

24	366	Picture	MorphF9_04_nom.jpg	5948180	0	1	13535	2	0	next	hit	727

24	366	Response	2	5961624	13444	1

24	367	Picture	MorphM6_08_nom.jpg	5961715	0	1	7166	2	0	next	hit	729

24	367	Response	2	5968824	7109	1

24	368	Picture	MorphM7_06_orig.jpg	5968881	0	1	9687	2	0	next	hit	731

24	368	Response	2	5978503	9622	1

24	369	Picture	MorphM9_10_nom.jpg	5978568	0	1	24947	2	0	next	hit	733

24	369	Response	2	6003463	24895	1

24	370	Picture	MorphF6_08_orig.jpg	6003515	0	1	18313	2	0	next	hit	735

24	370	Response	2	6021783	18268	1

24	371	Picture	MorphF3_09_nom.jpg	6021828	0	1	10881	2	0	next	hit	737

24	371	Response	2	6032583	10755	1

24	372	Picture	MorphF1_04_nom.jpg	6032709	0	1	9820	2	0	next	incorrect	739

24	372	Response	1	6042423	9714	1

24	373	Picture	MorphF9_00_nom.jpg	6042529	0	1	11279	2	0	next	incorrect	741

24	373	Response	1	6053703	11174	1

24	374	Picture	MorphM5_04_orig.jpg	6053808	0	1	11943	2	0	next	incorrect	743

24	374	Response	1	6065703	11895	1

24	375	Picture	MorphM1_05_orig.jpg	6065751	0	1	9156	2	0	next	incorrect	745

24	375	Response	1	6074823	9072	1

24	376	Picture	MorphF9_04_orig.jpg	6074907	0	1	25611	2	0	next	incorrect	747

24	376	Response	1	6100423	25516	1

24	377	Picture	MorphM3_09_noe.jpg	6100518	0	1	15791	2	0	next	incorrect	749

24	377	Response	1	6116183	15665	1

24	378	Picture	MorphF7_05_noe.jpg	6116309	0	1	7829	2	0	next	incorrect	751

24	378	Response	1	6124023	7714	1

24	379	Picture	MorphF4_07_noe.jpg	6124138	0	1	15261	2	0	next	incorrect	753

24	379	Response	1	6139302	15164	1

24	380	Picture	MorphF2_09_noe.jpg	6139399	0	1	20547	156	0	next	incorrect	755

24	380	Response	1	6159942	20543	1

24	381	Picture	MorphF9_10_nom.jpg	6159946	0	155	8248	156	0	next	hit	757

24	381	Response	2	6168102	8156	1

24	382	Picture	MorphM2_04_nom.jpg	6168194	0	1	7697	2	0	next	hit	759

24	382	Response	2	6175862	7668	1

24	383	Picture	MorphF1_02_noe.jpg	6175891	0	1	23222	2	0	next	incorrect	761

24	383	Response	1	6199062	23171	1

24	384	Picture	MorphM9_08_nom.jpg	6199113	0	1	7431	2	0	next	hit	763

24	384	Response	2	6206502	7389	1

24	385	Picture	MorphF1_03_nom.jpg	6206544	0	1	8891	2	0	next	incorrect	765

24	385	Response	1	6215302	8758	1

24	386	Picture	MorphF3_01_nom.jpg	6215435	0	1	7564	2	0	next	incorrect	767

24	386	Response	1	6222902	7467	1

24	387	Picture	MorphF10_01_orig.jpg	6222999	0	1	8360	2	0	next	hit	769

24	387	Response	2	6231302	8303	1

24	388	Picture	MorphM10_08_nom.jpg	6231359	0	1	7829	2	0	next	hit	771

24	388	Response	2	6239142	7783	1

24	389	Picture	MorphM6_04_noe.jpg	6239188	0	1	21365	2	0	next	incorrect	773

24	389	Response	1	6260422	21234	1

24	390	Picture	MorphF7_03_nom.jpg	6260553	0	1	13270	2	0	next	hit	775

24	390	Response	2	6273701	13148	1

24	391	Picture	MorphM1_05_nom.jpg	6273823	0	1	12341	2	0	next	incorrect	777

24	391	Response	1	6286022	12199	1

24	392	Picture	MorphM10_08_orig.jpg	6286164	0	1	7431	2	0	next	hit	779

24	392	Response	2	6293462	7298	1

24	393	Picture	MorphF5_05_nom.jpg	6293595	0	1	11147	2	0	next	hit	781

24	393	Response	2	6304661	11066	1

24	394	Picture	MorphF6_07_noe.jpg	6304742	0	1	43392	2	0	next	incorrect	783

24	394	Response	1	6348101	43359	1

24	395	Picture	MorphF7_03_orig.jpg	6348134	0	1	10881	2	0	next	hit	785

24	395	Response	2	6358901	10767	1

24	396	Picture	MorphF4_01_nom.jpg	6359015	0	1	10749	2	0	next	incorrect	787

24	396	Response	1	6369701	10686	1

24	397	Picture	MorphF8_10_orig.jpg	6369764	0	1	8891	2	0	next	hit	789

24	397	Response	2	6378581	8817	1

24	398	Picture	MorphM7_08_orig.jpg	6378655	0	1	8758	2	0	next	hit	791

24	398	Response	2	6387381	8726	1

24	399	Picture	MorphF1_02_orig.jpg	6387413	0	1	7298	2	0	next	incorrect	793

24	399	Response	1	6394661	7248	1

24	400	Picture	MorphM8_09_nom.jpg	6394711	0	1	6768	2	0	next	hit	795

24	400	Response	2	6401381	6670	1

24	401	Picture	MorphF7_04_nom.jpg	6401479	0	1	6502	2	0	next	hit	797

24	401	Response	2	6407861	6382	1

24	402	Picture	MorphM1_10_noe.jpg	6407981	0	1	9024	2	0	next	incorrect	799

24	402	Response	1	6416901	8920	1

24	403	Picture	MorphM6_09_nom.jpg	6417005	0	1	12208	2	0	next	hit	801

24	403	Response	2	6429141	12136	1

24	404	Picture	MorphM7_02_orig.jpg	6429213	0	1	18711	2	0	next	incorrect	803

24	404	Response	1	6447781	18568	1

24	405	Picture	MorphF5_08_noe.jpg	6447924	0	1	45914	2	0	next	incorrect	805

24	405	Response	1	6493700	45776	1

24	406	Picture	MorphF8_03_noe.jpg	6493838	0	1	7146	154	0	next	incorrect	807

24	406	Response	1	6500980	7142	1

24	407	Picture	MorphF3_06_nom.jpg	6500984	0	153	23360	301	0	next	incorrect	809

24	407	Response	1	6524340	23356	1

24	408	Picture	MorphM6_00_nom.jpg	6524344	0	148	10365	149	0	next	incorrect	811

24	408	Response	1	6534660	10316	1

24	409	Picture	MorphM4_00_orig.jpg	6534709	0	1	10085	2	0	next	incorrect	813

24	409	Response	1	6544660	9951	1

24	410	Picture	MorphF7_03_noe.jpg	6544794	0	1	7564	2	0	next	incorrect	815

24	410	Response	1	6552260	7466	1

24	411	Picture	MorphM3_01_nom.jpg	6552358	0	1	16852	3	0	next	incorrect	817

24	411	Response	1	6569140	16782	1

24	412	Picture	MorphM8_07_nom.jpg	6569210	0	2	7166	3	0	next	hit	819

24	412	Response	2	6576340	7130	1

24	413	Picture	MorphF1_07_orig.jpg	6576376	0	1	19109	2	0	next	hit	821

24	413	Response	2	6595379	19003	2

24	414	Picture	MorphM10_02_noe.jpg	6595485	0	1	13535	2	0	next	hit	823

24	414	Response	2	6608900	13415	1

24	415	Picture	MorphM5_07_noe.jpg	6609020	0	1	9820	2	0	next	hit	825

24	415	Response	2	6618739	9719	1

24	416	Picture	MorphM6_00_orig.jpg	6618840	0	1	9421	3	0	next	incorrect	827

24	416	Response	1	6628179	9339	1

24	417	Picture	MorphM9_03_nom.jpg	6628261	0	2	26275	3	0	next	incorrect	829

24	417	Response	1	6654499	26238	1

24	418	Picture	MorphM8_10_noe.jpg	6654536	0	1	15526	2	0	next	hit	831

24	418	Response	2	6670019	15483	1

24	419	Picture	MorphF1_03_noe.jpg	6670062	0	1	20170	2	0	next	hit	833

24	419	Response	2	6690179	20117	1

24	420	Picture	MorphF10_08_nom.jpg	6690232	0	1	9820	2	0	next	hit	835

24	420	Response	2	6699939	9707	1

24	421	Picture	MorphF4_08_noe.jpg	6700052	0	1	13535	2	0	next	hit	837

24	421	Response	2	6713539	13487	1

24	422	Picture	MorphM5_05_noe.jpg	6713587	0	1	6237	2	0	next	hit	839

24	422	Response	2	6719699	6112	1

24	423	Picture	MorphM7_04_nom.jpg	6719824	0	1	11677	2	0	next	incorrect	841

24	423	Response	1	6731459	11635	1

24	424	Picture	MorphF8_08_nom.jpg	6731501	0	1	8095	2	0	next	hit	843

24	424	Response	2	6739539	8038	1

24	425	Picture	MorphM3_00_nom.jpg	6739596	0	1	8360	2	0	next	incorrect	845

24	425	Response	1	6747859	8263	1

24	426	Picture	MorphM7_05_nom.jpg	6747956	0	1	8493	2	0	next	hit	847

24	426	Response	2	6756339	8383	1

24	427	Picture	MorphM1_05_noe.jpg	6756449	0	1	7165	2	0	next	incorrect	849

24	427	Response	1	6763539	7090	1

24	428	Picture	MorphM6_06_noe.jpg	6763614	0	1	10484	2	0	next	incorrect	851

24	428	Response	1	6774019	10405	1

24	429	Picture	MorphF7_06_orig.jpg	6774098	0	1	6484	153	0	next	hit	853

24	429	Response	2	6780579	6481	1

24	430	Picture	MorphF1_05_nom.jpg	6780582	0	152	36510	153	0	next	incorrect	855

24	430	Response	1	6817058	36476	1

24	431	Picture	MorphM2_00_noe.jpg	6817092	0	1	36359	3	0	next	incorrect	857

24	431	Response	1	6853378	36286	1

24	432	Picture	MorphF4_05_nom.jpg	6853451	0	2	22559	3	0	next	incorrect	859

24	432	Response	1	6875938	22487	1

24	433	Picture	MorphF3_10_noe.jpg	6876010	0	1	8891	2	0	next	hit	861

24	433	Response	2	6884818	8808	1

24	434	Picture	MorphF7_08_orig.jpg	6884901	0	1	8758	2	0	next	hit	863

24	434	Response	2	6893538	8637	1

24	435	Picture	MorphM5_01_noe.jpg	6893659	0	1	20682	154	0	next	hit	865

24	435	Response	2	6914338	20679	1

24	436	Picture	MorphF5_09_orig.jpg	6914341	0	153	10104	154	0	next	hit	867

24	436	Response	2	6924338	9997	1

24	437	Picture	MorphF6_10_noe.jpg	6924445	0	1	10218	2	0	next	hit	869

24	437	Response	2	6934578	10133	1

24	438	Picture	MorphM2_09_orig.jpg	6934663	0	1	28000	2	0	next	hit	871

24	438	Response	2	6962577	27914	1

24	439	Picture	MorphF2_07_noe.jpg	6962663	0	1	19374	2	0	next	hit	873

24	439	Response	2	6981937	19274	1

24	440	Picture	MorphF1_10_orig.jpg	6982037	0	1	8758	2	0	next	hit	875

24	440	Response	2	6990737	8700	1

24	441	Picture	MorphF10_07_nom.jpg	6990795	0	1	7298	2	0	next	hit	877

24	441	Response	2	6998017	7222	1

24	442	Picture	MorphM3_02_orig.jpg	6998093	0	1	16057	2	0	next	incorrect	879

24	442	Response	1	7014097	16004	1

24	443	Picture	MorphF3_10_orig.jpg	7014150	0	1	10085	2	0	next	hit	881

24	443	Response	2	7024097	9947	1

24	444	Picture	MorphM1_03_noe.jpg	7024235	0	1	11412	2	0	next	incorrect	883

24	444	Response	1	7035537	11302	1

24	445	Picture	MorphF4_06_noe.jpg	7035647	0	1	40341	2	0	next	incorrect	885

24	445	Response	1	7075857	40210	1

24	446	Picture	PAUSE	7075988	0	1	600064	2	0	600000	miss	0

24	447	Picture	MorphM5_00_noe.jpg	7676052	0	1	43525	2	0	next	incorrect	888

24	447	Response	1	7719533	43481	1

24	448	Picture	MorphM4_05_orig.jpg	7719577	0	1	13668	2	0	next	incorrect	890

24	448	Response	1	7733133	13556	1

24	449	Picture	MorphF1_07_noe.jpg	7733245	0	1	12607	2	0	next	hit	892

24	449	Response	2	7745773	12528	1

24	450	Picture	MorphM6_01_noe.jpg	7745852	0	1	8758	2	0	next	incorrect	894

24	450	Response	1	7754573	8721	1

24	451	Picture	MorphF6_04_orig.jpg	7754610	0	1	10483	2	0	next	incorrect	896

24	451	Response	1	7765052	10442	1

24	452	Picture	MorphF3_02_noe.jpg	7765093	0	1	12341	2	0	next	incorrect	898

24	452	Response	1	7777372	12279	1

24	453	Picture	MorphF7_06_noe.jpg	7777434	0	1	8625	2	0	next	incorrect	900

24	453	Response	1	7785932	8498	1

24	454	Picture	MorphM8_10_orig.jpg	7786059	0	1	5839	2	0	next	hit	902

24	454	Response	2	7791852	5793	1

24	455	Picture	MorphF2_01_noe.jpg	7791898	0	1	11545	2	0	next	hit	904

24	455	Response	2	7803372	11474	1

24	456	Picture	MorphM4_01_nom.jpg	7803443	0	1	7166	2	0	next	incorrect	906

24	456	Response	1	7810572	7129	1

24	457	Picture	MorphM2_02_nom.jpg	7810609	0	1	11014	2	0	next	incorrect	908

24	457	Response	1	7821532	10923	1

24	458	Picture	MorphM9_02_orig.jpg	7821623	0	1	6236	2	0	next	incorrect	910

24	458	Response	1	7827772	6149	1

24	459	Picture	MorphF6_02_nom.jpg	7827859	0	1	8877	149	0	next	incorrect	912

24	459	Response	1	7836732	8873	1

24	460	Picture	MorphM4_09_noe.jpg	7836736	0	148	9680	303	0	next	hit	914

24	460	Response	2	7846412	9676	1

24	461	Picture	MorphM10_05_orig.jpg	7846416	0	155	6922	156	0	next	hit	916

24	461	Response	2	7853292	6876	1

24	462	Picture	MorphM6_08_noe.jpg	7853338	0	1	9023	2	0	next	incorrect	918

24	462	Response	1	7862252	8914	1

24	463	Picture	MorphF3_05_nom.jpg	7862361	0	1	10483	2	0	next	incorrect	920

24	463	Response	1	7872732	10371	1

24	464	Picture	MorphM4_10_nom.jpg	7872844	0	1	6503	2	0	next	hit	922

24	464	Response	2	7879292	6448	1

24	465	Picture	MorphF5_06_noe.jpg	7879347	0	1	20037	2	0	next	incorrect	924

24	465	Response	1	7899292	19945	1

24	466	Picture	MorphF4_10_nom.jpg	7899384	0	1	7564	2	0	next	hit	926

24	466	Response	2	7906892	7508	1

24	467	Picture	MorphM4_10_orig.jpg	7906948	0	1	7564	2	0	next	hit	928

24	467	Response	2	7914412	7464	1

24	468	Picture	MorphF7_02_noe.jpg	7914512	0	1	8493	2	0	next	incorrect	930

24	468	Response	1	7922972	8460	1

24	469	Picture	MorphF9_02_noe.jpg	7923005	0	1	9819	2	0	next	incorrect	932

24	469	Response	1	7932732	9727	1

24	470	Picture	MorphM4_10_noe.jpg	7932824	0	1	9157	2	0	next	hit	934

24	470	Response	2	7941851	9027	1

24	471	Picture	MorphM10_09_nom.jpg	7941981	0	1	7696	2	0	next	hit	936

24	471	Response	2	7949611	7630	1

24	472	Picture	MorphF10_09_orig.jpg	7949677	0	1	12872	2	0	next	hit	938

24	472	Response	2	7962411	12734	1

24	473	Picture	MorphM1_09_nom.jpg	7962549	0	1	26540	2	0	next	hit	940

24	473	Response	2	7988971	26422	1

24	474	Picture	MorphF2_04_orig.jpg	7989089	0	1	12871	2	0	next	hit	942

24	474	Response	2	8001851	12762	1

24	475	Picture	MorphF10_02_nom.jpg	8001960	0	1	24152	2	0	next	incorrect	944

24	475	Response	1	8026011	24051	1

24	476	Picture	MorphM7_08_nom.jpg	8026112	0	1	10462	156	0	next	hit	946

24	476	Response	2	8036571	10459	1

24	477	Picture	MorphM5_01_nom.jpg	8036574	0	155	8779	156	0	next	incorrect	948

24	477	Response	1	8045211	8637	1

24	478	Picture	MorphM3_07_nom.jpg	8045353	0	1	24284	2	0	next	incorrect	950

24	478	Response	1	8069531	24178	1

24	479	Picture	MorphF8_06_noe.jpg	8069637	0	1	20701	2	0	next	incorrect	952

24	479	Response	1	8090251	20614	1

24	480	Picture	MorphF1_06_orig.jpg	8090338	0	1	26274	2	0	next	incorrect	954

24	480	Response	1	8116490	26152	1

24	481	Picture	MorphF7_09_orig.jpg	8116612	0	1	15261	2	0	next	hit	956

24	481	Response	2	8131771	15159	1

24	482	Picture	MorphM2_01_noe.jpg	8131873	0	1	8890	2	0	next	incorrect	958

24	482	Response	1	8140730	8857	1

24	483	Picture	MorphM10_05_noe.jpg	8140763	0	1	11943	2	0	next	hit	960

24	483	Response	2	8152570	11807	1

24	484	Picture	MorphM6_05_nom.jpg	8152706	0	1	11943	2	0	next	incorrect	962

24	484	Response	1	8164570	11864	1

24	485	Picture	MorphF10_10_noe.jpg	8164649	0	1	8360	2	0	next	hit	964

24	485	Response	2	8172970	8321	1

24	486	Picture	MorphF6_08_nom.jpg	8173009	0	1	19485	157	0	next	hit	966

24	486	Response	2	8192490	19481	1

24	487	Picture	MorphF5_01_orig.jpg	8192494	0	156	9178	157	0	next	incorrect	968

24	487	Response	1	8201530	9036	1

24	488	Picture	MorphF3_04_noe.jpg	8201672	0	1	13781	155	0	next	incorrect	970

24	488	Response	1	8215450	13778	1

24	489	Picture	MorphM1_09_noe.jpg	8215453	0	154	18996	155	0	next	hit	972

24	489	Response	2	8234330	18877	1

24	490	Picture	MorphF5_03_orig.jpg	8234449	0	1	17383	2	0	next	incorrect	974

24	490	Response	1	8251690	17241	1

24	491	Picture	MorphM1_07_orig.jpg	8251832	0	1	24815	2	0	next	incorrect	976

24	491	Response	1	8276569	24737	1

24	492	Picture	MorphM6_06_orig.jpg	8276647	0	1	22824	2	0	next	hit	978

24	492	Response	2	8299369	22722	1

24	493	Picture	MorphM5_06_orig.jpg	8299471	0	1	20171	2	0	next	hit	980

24	493	Response	2	8319529	20058	1

24	494	Picture	MorphM10_07_noe.jpg	8319642	0	1	7165	2	0	next	hit	982

24	494	Response	2	8326729	7087	1

24	495	Picture	MorphM8_09_noe.jpg	8326807	0	1	15393	2	0	next	incorrect	984

24	495	Response	1	8342168	15361	2

24	496	Picture	MorphM1_03_nom.jpg	8342200	0	1	7564	2	0	next	incorrect	986

24	496	Response	1	8349689	7489	1

24	497	Picture	MorphF3_10_nom.jpg	8349764	0	1	9024	2	0	next	hit	988

24	497	Response	2	8358649	8885	1

24	498	Picture	MorphM3_04_orig.jpg	8358788	0	1	10483	2	0	next	incorrect	990

24	498	Response	1	8369209	10421	1

24	499	Picture	MorphF1_00_orig.jpg	8369271	0	1	8341	154	0	next	incorrect	992

24	499	Response	1	8377609	8338	1

24	500	Picture	MorphM10_10_orig.jpg	8377612	0	153	41023	154	0	next	hit	994

24	500	Response	2	8418569	40957	1

24	501	Picture	MorphF5_07_orig.jpg	8418635	0	1	15526	2	0	next	hit	996

24	501	Response	2	8434088	15453	1

24	502	Picture	MorphF8_06_nom.jpg	8434161	0	1	20966	2	0	next	hit	998

24	502	Response	2	8455048	20887	1

24	503	Picture	MorphF6_01_noe.jpg	8455127	0	1	7299	2	0	next	incorrect	1000

24	503	Response	1	8462328	7201	1

24	504	Picture	MorphF9_01_nom.jpg	8462426	0	1	13800	2	0	next	incorrect	1002

24	504	Response	1	8476168	13742	1

24	505	Picture	MorphF8_10_nom.jpg	8476226	0	1	10882	2	0	next	hit	1004

24	505	Response	2	8487048	10822	1

24	506	Picture	MorphM2_03_nom.jpg	8487108	0	1	11942	2	0	next	incorrect	1006

24	506	Response	1	8498968	11860	1

24	507	Picture	MorphF9_02_orig.jpg	8499050	0	1	12740	2	0	next	incorrect	1008

24	507	Response	1	8511688	12638	1

24	508	Picture	MorphF8_08_orig.jpg	8511790	0	1	11146	2	0	next	hit	1010

24	508	Response	2	8522808	11018	1

24	509	Picture	MorphM9_01_noe.jpg	8522936	0	1	10483	3	0	next	incorrect	1012

24	509	Response	1	8533288	10352	1

24	510	Picture	MorphF10_04_nom.jpg	8533419	0	2	6635	3	0	next	hit	1014

24	510	Response	2	8539928	6509	1

24	511	Picture	MorphF4_07_nom.jpg	8540054	0	1	15924	2	0	next	hit	1016

24	511	Response	2	8555848	15794	1

24	512	Picture	MorphF7_07_noe.jpg	8555978	0	1	14995	2	0	next	incorrect	1018

24	512	Response	1	8570888	14910	1

24	513	Picture	MorphM2_00_orig.jpg	8570973	0	1	6502	3	0	next	incorrect	1020

24	513	Response	1	8577448	6475	1

24	514	Picture	MorphF5_02_noe.jpg	8577475	0	2	15261	3	0	next	incorrect	1022

24	514	Response	1	8592648	15173	1

24	515	Picture	MorphF3_07_nom.jpg	8592736	0	1	83335	2	0	next	incorrect	1024

24	515	Response	1	8675927	83191	1

24	516	Picture	MorphF8_01_nom.jpg	8676071	0	1	6635	2	0	next	incorrect	1026

24	516	Response	1	8682647	6576	1

24	517	Picture	MorphM8_03_noe.jpg	8682706	0	1	9687	2	0	next	incorrect	1028

24	517	Response	1	8692247	9541	1

24	518	Picture	MorphF6_04_noe.jpg	8692393	0	1	7829	2	0	next	incorrect	1030

24	518	Response	1	8700167	7774	1

24	519	Picture	MorphM4_03_orig.jpg	8700222	0	1	7148	152	0	next	incorrect	1032

24	519	Response	1	8707367	7145	1

24	520	Picture	MorphM9_08_noe.jpg	8707370	0	151	8112	152	0	next	incorrect	1034

24	520	Response	1	8715447	8077	1

24	521	Picture	MorphF3_07_orig.jpg	8715482	0	1	78293	2	0	next	hit	1036

24	521	Response	2	8793686	78204	1

24	522	Picture	MorphF5_06_nom.jpg	8793775	0	1	14198	3	0	next	hit	1038

24	522	Response	2	8807926	14151	1

24	523	Picture	MorphF2_03_nom.jpg	8807973	0	2	8626	3	0	next	hit	1040

24	523	Response	2	8816486	8513	1

24	524	Picture	MorphM2_02_orig.jpg	8816599	0	1	9411	145	0	next	incorrect	1042

24	524	Response	1	8826006	9407	1

24	525	Picture	MorphF3_08_orig.jpg	8826010	0	144	40218	145	0	next	hit	1044

24	525	Response	2	8866165	40155	2

24	526	Picture	MorphF1_07_nom.jpg	8866228	0	1	30786	2	0	next	hit	1046

24	526	Response	2	8896886	30658	1

24	527	Picture	MorphM6_08_orig.jpg	8897014	0	1	8626	2	0	next	hit	1048

24	527	Response	2	8905605	8591	1

24	528	Picture	MorphM10_06_orig.jpg	8905640	0	1	10881	2	0	next	hit	1050

24	528	Response	2	8916405	10765	1

24	529	Picture	MorphM5_09_orig.jpg	8916521	0	1	17649	2	0	next	hit	1052

24	529	Response	2	8934085	17564	1

24	530	Picture	MorphF5_09_noe.jpg	8934170	0	1	13005	2	0	next	hit	1054

24	530	Response	2	8947045	12875	1

24	531	Picture	MorphM10_04_noe.jpg	8947175	0	1	6354	150	0	next	incorrect	1056

24	531	Response	1	8953525	6350	1

24	532	Picture	MorphM1_04_orig.jpg	8953529	0	149	10480	301	0	next	incorrect	1058

24	532	Response	1	8964005	10476	1

24	533	Picture	MorphF10_07_orig.jpg	8964009	0	152	9573	153	0	next	hit	1060

24	533	Response	2	8973525	9516	1

24	534	Picture	MorphM7_10_noe.jpg	8973582	0	1	22824	2	0	next	hit	1062

24	534	Response	2	8996325	22743	1

24	535	Picture	MorphM10_10_noe.jpg	8996406	0	1	7431	2	0	next	hit	1064

24	535	Response	2	9003765	7359	1

24	536	Picture	MorphM2_07_orig.jpg	9003837	0	1	9024	2	0	next	hit	1066

24	536	Response	2	9012725	8888	1

24	537	Picture	MorphM4_00_nom.jpg	9012861	0	1	7033	2	0	next	incorrect	1068

24	537	Response	1	9019845	6984	1

24	538	Picture	MorphF3_04_orig.jpg	9019894	0	1	9289	2	0	next	incorrect	1070

24	538	Response	1	9029125	9231	1

24	539	Picture	MorphM8_04_noe.jpg	9029183	0	1	45913	2	0	next	incorrect	1072

24	539	Response	1	9074965	45782	1

24	540	Picture	MorphM9_07_orig.jpg	9075096	0	1	12607	2	0	next	hit	1074

24	540	Response	2	9087604	12508	1

24	541	Picture	MorphF8_00_orig.jpg	9087703	0	1	8758	2	0	next	incorrect	1076

24	541	Response	1	9096324	8621	1

24	542	Picture	MorphF4_04_noe.jpg	9096461	0	1	9421	3	0	next	incorrect	1078

24	542	Response	1	9105764	9303	1

24	543	Picture	MorphM7_10_nom.jpg	9105882	0	2	13403	3	0	next	hit	1080

24	543	Response	2	9119204	13322	1

24	544	Picture	MorphM9_01_orig.jpg	9119285	0	1	35298	2	0	next	incorrect	1082

24	544	Response	1	9154484	35199	1

24	545	Picture	MorphF2_00_nom.jpg	9154583	0	1	21232	2	0	next	incorrect	1084

24	545	Response	1	9175684	21101	1

24	546	Picture	MorphF6_01_nom.jpg	9175815	0	1	10085	2	0	next	incorrect	1086

24	546	Response	1	9185844	10029	1

24	547	Picture	MorphF2_05_orig.jpg	9185900	0	1	14729	3	0	next	hit	1088

24	547	Response	2	9200564	14664	1

24	548	Picture	MorphM5_00_nom.jpg	9200629	0	2	9289	3	0	next	incorrect	1090

24	548	Response	1	9209844	9215	1

24	549	Picture	MorphF10_00_nom.jpg	9209918	0	1	12607	2	0	next	incorrect	1092

24	549	Response	1	9222404	12486	1

24	550	Picture	MorphM1_08_nom.jpg	9222525	0	1	16842	145	0	next	incorrect	1094

24	550	Response	1	9239364	16839	1

24	551	Picture	MorphM3_09_orig.jpg	9239367	0	144	11953	146	0	next	hit	1096

24	551	Response	2	9251283	11916	1

24	552	Picture	MorphM9_02_nom.jpg	9251320	0	2	13934	3	0	next	incorrect	1098

24	552	Response	1	9265123	13803	1

24	553	Picture	MorphF9_03_orig.jpg	9265254	0	1	11279	2	0	next	incorrect	1100

24	553	Response	1	9276483	11229	1

24	554	Picture	MorphM7_01_orig.jpg	9276533	0	1	15526	2	0	next	incorrect	1102

24	554	Response	1	9292003	15470	1

24	555	Picture	MorphM6_01_nom.jpg	9292059	0	1	17914	2	0	next	incorrect	1104

24	555	Response	1	9309843	17784	1

24	556	Picture	MorphM7_02_noe.jpg	9309973	0	1	24815	2	0	next	incorrect	1106

24	556	Response	1	9334723	24750	1

24	557	Picture	MorphF6_02_orig.jpg	9334788	0	1	10616	2	0	next	incorrect	1108

24	557	Response	1	9345363	10575	1

24	558	Picture	MorphF4_05_noe.jpg	9345404	0	1	7962	2	0	next	incorrect	1110

24	558	Response	1	9353283	7879	1

24	559	Picture	MorphF8_00_noe.jpg	9353366	0	1	7696	2	0	next	incorrect	1112

24	559	Response	1	9360963	7597	1

24	560	Picture	MorphM5_02_nom.jpg	9361062	0	1	8759	2	0	next	incorrect	1114

24	560	Response	1	9369683	8621	1

24	561	Picture	MorphM3_05_noe.jpg	9369821	0	1	8227	2	0	next	incorrect	1116

24	561	Response	1	9377923	8102	1

24	562	Picture	MorphF9_03_noe.jpg	9378048	0	1	7696	2	0	next	incorrect	1118

24	562	Response	1	9385683	7635	1

24	563	Picture	MorphM10_00_orig.jpg	9385744	0	1	6370	2	0	next	incorrect	1120

24	563	Response	1	9392083	6339	1

24	564	Picture	MorphF4_10_orig.jpg	9392114	0	1	9422	2	0	next	hit	1122

24	564	Response	2	9401443	9329	1

24	565	Picture	MorphF1_10_noe.jpg	9401536	0	1	10483	2	0	next	hit	1124

24	565	Response	2	9411922	10386	1

24	566	Picture	MorphM2_10_orig.jpg	9412019	0	1	6900	2	0	next	hit	1126

24	566	Response	2	9418802	6783	1

24	567	Picture	MorphM6_03_orig.jpg	9418919	0	1	8758	2	0	next	hit	1128

24	567	Response	2	9427602	8683	1

24	568	Picture	MorphF3_01_orig.jpg	9427677	0	1	6370	2	0	next	incorrect	1130

24	568	Response	1	9433922	6245	1

24	569	Picture	MorphM10_07_orig.jpg	9434047	0	1	6502	2	0	next	hit	1132

24	569	Response	2	9440482	6435	1

24	570	Picture	MorphF5_02_nom.jpg	9440549	0	1	7431	2	0	next	incorrect	1134

24	570	Response	1	9447842	7293	1

24	571	Picture	MorphM2_06_nom.jpg	9447980	0	1	7962	2	0	next	hit	1136

24	571	Response	2	9455842	7862	1

24	572	Picture	MorphF2_02_nom.jpg	9455942	0	1	9687	2	0	next	hit	1138

24	572	Response	2	9465522	9580	1

24	573	Picture	MorphM10_01_noe.jpg	9465629	0	1	11943	2	0	next	incorrect	1140

24	573	Response	1	9477442	11813	1

24	574	Picture	MorphM4_08_nom.jpg	9477572	0	1	9156	2	0	next	hit	1142

24	574	Response	2	9486642	9070	1

24	575	Picture	MorphM5_05_orig.jpg	9486728	0	1	21498	2	0	next	hit	1144

24	575	Response	2	9508162	21434	1

24	576	Picture	MorphM6_03_noe.jpg	9508226	0	1	16189	2	0	next	incorrect	1146

24	576	Response	1	9524322	16096	1

24	577	Picture	MorphM8_06_orig.jpg	9524415	0	1	9952	2	0	next	hit	1148

24	577	Response	2	9534322	9907	1

24	578	Picture	MorphM10_01_nom.jpg	9534367	0	1	7564	2	0	next	incorrect	1150

24	578	Response	1	9541842	7475	1

24	579	Picture	MorphM3_01_orig.jpg	9541931	0	1	16322	2	0	next	incorrect	1152

24	579	Response	1	9558162	16231	1

24	580	Picture	MorphF8_02_noe.jpg	9558253	0	1	11412	2	0	next	incorrect	1154

24	580	Response	1	9569601	11348	1

24	581	Picture	MorphF4_07_orig.jpg	9569665	0	1	12076	2	0	next	hit	1156

24	581	Response	2	9581681	12016	1

24	582	Picture	MorphF6_04_nom.jpg	9581741	0	1	10085	2	0	next	hit	1158

24	582	Response	2	9591761	10020	1

24	583	Picture	MorphF4_06_orig.jpg	9591826	0	1	12872	2	0	next	hit	1160

24	583	Response	2	9604561	12735	1

24	584	Picture	MorphM8_07_orig.jpg	9604698	0	1	6347	157	0	next	hit	1162

24	584	Response	2	9611041	6343	1

24	585	Picture	MorphF1_06_nom.jpg	9611045	0	156	13027	157	0	next	hit	1164

24	585	Response	2	9623921	12876	1

24	586	Picture	MorphF8_06_orig.jpg	9624072	0	1	9554	2	0	next	hit	1166

24	586	Response	2	9633521	9449	1

24	587	Picture	MorphM10_09_orig.jpg	9633626	0	1	7166	2	0	next	hit	1168

24	587	Response	2	9640721	7095	1

24	588	Picture	MorphF9_07_orig.jpg	9640792	0	1	5692	148	0	next	hit	1170

24	588	Response	2	9646481	5689	1

24	589	Picture	MorphF1_05_noe.jpg	9646484	0	147	10099	148	0	next	incorrect	1172

24	589	Response	1	9656481	9997	1

24	590	Picture	MorphM9_07_noe.jpg	9656583	0	1	12739	2	0	next	incorrect	1174

24	590	Response	1	9669281	12698	1

24	591	Picture	MorphM5_04_nom.jpg	9669322	0	1	17251	2	0	next	incorrect	1176

24	591	Response	1	9686481	17159	1

24	592	Picture	MorphF2_04_noe.jpg	9686573	0	1	5971	2	0	next	incorrect	1178

24	592	Response	1	9692481	5908	1

24	593	Picture	MorphF1_08_orig.jpg	9692544	0	1	16720	2	0	next	hit	1180

24	593	Response	2	9709201	16657	1

24	594	Picture	MorphF9_09_orig.jpg	9709264	0	1	13270	2	0	next	incorrect	1182

24	594	Response	1	9722401	13137	1

24	595	Picture	MorphM8_02_orig.jpg	9722534	0	1	43393	2	0	next	hit	1184

24	595	Response	2	9765840	43306	1

24	596	Picture	MorphF6_09_nom.jpg	9765927	0	1	7962	2	0	next	hit	1186

24	596	Response	2	9773836	7909	5

24	597	Picture	MorphM10_02_orig.jpg	9773889	0	1	8891	2	0	next	incorrect	1188

24	597	Response	1	9782720	8831	1

24	598	Picture	MorphM8_01_nom.jpg	9782780	0	1	12473	2	0	next	hit	1190

24	598	Response	2	9795120	12340	1

24	599	Picture	MorphM1_08_orig.jpg	9795253	0	1	39146	2	0	next	hit	1192

24	599	Response	2	9834320	39067	1

24	600	Picture	MorphM3_02_nom.jpg	9834399	0	1	16455	2	0	next	incorrect	1194

24	600	Response	1	9850800	16401	1

24	601	Picture	MorphF4_09_nom.jpg	9850854	0	1	8493	2	0	next	hit	1196

24	601	Response	2	9859280	8426	1

24	602	Picture	MorphF10_00_noe.jpg	9859347	0	1	61041	2	0	next	hit	1198

24	602	Response	2	9920319	60972	1

24	603	Picture	MorphF1_10_nom.jpg	9920388	0	1	9935	152	0	next	hit	1200

24	603	Response	2	9930320	9932	1

24	604	Picture	MorphM7_00_nom.jpg	9930323	0	151	9705	152	0	next	hit	1202

24	604	Response	2	9939919	9596	1

24	605	Picture	MorphM4_08_noe.jpg	9940028	0	1	6502	2	0	next	hit	1204

24	605	Response	2	9946399	6371	1

24	606	Picture	MorphM10_04_orig.jpg	9946530	0	1	6635	2	0	next	hit	1206

24	606	Response	2	9953119	6589	1

24	607	Picture	MorphF10_04_noe.jpg	9953165	0	1	9798	156	0	next	incorrect	1208

24	607	Response	1	9962959	9794	1

24	608	Picture	MorphF5_10_orig.jpg	9962963	0	155	21760	313	0	next	hit	1210

24	608	Response	2	9984719	21756	1

24	609	Picture	MorphM4_01_noe.jpg	9984723	0	158	11967	159	0	next	incorrect	1212

24	609	Response	1	9996559	11836	1

24	610	Picture	MorphF4_03_noe.jpg	9996690	0	1	7299	2	0	next	incorrect	1214

24	610	Response	1	10003919	7229	1

24	611	Picture	MorphF2_01_nom.jpg	10003989	0	1	13137	2	0	next	incorrect	1216

24	611	Response	1	10017039	13050	1

24	612	Picture	MorphF7_00_noe.jpg	10017126	0	1	7564	2	0	next	incorrect	1218

24	612	Response	1	10024639	7513	1

24	613	Picture	MorphF9_05_nom.jpg	10024690	0	1	11810	2	0	next	incorrect	1220

24	613	Response	1	10036399	11709	1

24	614	Picture	MorphF7_06_nom.jpg	10036500	0	1	7033	2	0	next	hit	1222

24	614	Response	2	10043439	6939	1

24	615	Picture	MorphM3_01_noe.jpg	10043533	0	1	16189	2	0	next	incorrect	1224

24	615	Response	1	10059678	16145	1

24	616	Picture	MorphF3_05_noe.jpg	10059722	0	1	19640	2	0	next	hit	1226

24	616	Response	2	10079278	19556	1

24	617	Picture	MorphF9_07_nom.jpg	10079362	0	1	8360	2	0	next	hit	1228

24	617	Response	2	10087678	8316	1

24	618	Picture	MorphF6_10_nom.jpg	10087722	0	1	6502	2	0	next	hit	1230

24	618	Response	2	10094078	6356	1

24	619	Picture	MorphF9_06_orig.jpg	10094224	0	1	16587	2	0	next	hit	1232

24	619	Response	2	10110718	16494	1

24	620	Picture	MorphM6_05_noe.jpg	10110811	0	1	12341	2	0	next	incorrect	1234

24	620	Response	1	10123038	12227	1

24	621	Picture	MorphM3_03_orig.jpg	10123152	0	1	16322	2	0	next	incorrect	1236

24	621	Response	1	10139358	16206	1

24	622	Picture	MorphF7_10_orig.jpg	10139474	0	1	6502	2	0	next	hit	1238

24	622	Response	2	10145838	6364	1

24	623	Picture	MorphM5_03_orig.jpg	10145976	0	1	9820	2	0	next	incorrect	1240

24	623	Response	1	10155678	9702	1

24	624	Picture	MorphM6_03_nom.jpg	10155796	0	1	13801	2	0	next	hit	1242

24	624	Response	2	10169518	13722	1

24	625	Picture	MorphF9_06_noe.jpg	10169597	0	1	25743	2	0	next	incorrect	1244

24	625	Response	1	10195278	25681	1

24	626	Picture	MorphF2_03_noe.jpg	10195340	0	1	12474	2	0	next	incorrect	1246

24	626	Response	1	10207678	12338	1

24	627	Picture	MorphM3_02_noe.jpg	10207814	0	1	22161	2	0	next	incorrect	1248

24	627	Response	1	10229837	22023	1

24	628	Picture	MorphF2_03_orig.jpg	10229975	0	1	13137	2	0	next	incorrect	1250

24	628	Response	1	10243037	13062	1

24	629	Picture	MorphF9_01_noe.jpg	10243112	0	1	26649	158	0	next	incorrect	1252

24	629	Response	1	10269757	26645	1

24	630	Picture	MorphF1_04_orig.jpg	10269761	0	157	11170	158	0	next	incorrect	1254

24	630	Response	1	10280797	11036	1

24	631	Picture	MorphF5_00_nom.jpg	10280931	0	1	6104	2	0	next	incorrect	1256

24	631	Response	1	10286957	6026	1

24	632	Picture	MorphF4_10_noe.jpg	10287035	0	1	7962	2	0	next	incorrect	1258

24	632	Response	1	10294877	7842	1

24	633	Picture	MorphM1_03_orig.jpg	10294997	0	1	9804	151	0	next	incorrect	1260

24	633	Response	1	10304797	9800	1

24	634	Picture	MorphF7_05_orig.jpg	10304801	0	150	12480	293	0	next	hit	1262

24	634	Response	2	10317277	12476	1

24	635	Picture	MorphM4_02_noe.jpg	10317281	0	143	13412	144	0	next	incorrect	1264

24	635	Response	1	10330557	13276	1

24	636	Picture	MorphM7_07_nom.jpg	10330693	0	1	10483	3	0	next	hit	1266

24	636	Response	2	10341037	10344	1

24	637	Picture	MorphM4_06_noe.jpg	10341176	0	2	20024	150	0	next	hit	1268

24	637	Response	2	10361197	20021	1

24	638	Picture	MorphM2_03_noe.jpg	10361200	0	148	18459	149	0	next	incorrect	1270

24	638	Response	1	10379517	18317	1

24	639	Picture	MorphF4_04_nom.jpg	10379659	0	1	8493	2	0	next	incorrect	1272

24	639	Response	1	10388076	8417	1

24	640	Picture	MorphF9_08_nom.jpg	10388152	0	1	6900	2	0	next	hit	1274

24	640	Response	2	10394956	6804	1

24	641	Picture	MorphF6_07_orig.jpg	10395052	0	1	9422	2	0	next	hit	1276

24	641	Response	2	10404396	9344	1

24	642	Picture	MorphF9_07_noe.jpg	10404474	0	1	28132	2	0	next	hit	1278

24	642	Response	2	10432556	28082	1

24	643	Picture	MorphF4_03_nom.jpg	10432606	0	1	13137	2	0	next	incorrect	1280

24	643	Response	1	10445676	13070	1

24	644	Picture	MorphM4_06_nom.jpg	10445743	0	1	23090	2	0	next	incorrect	1282

24	644	Response	1	10468796	23053	1

24	645	Picture	MorphM10_06_nom.jpg	10468833	0	1	9289	2	0	next	hit	1284

24	645	Response	2	10477996	9163	1

24	646	Picture	MorphM6_02_nom.jpg	10478122	0	1	11545	2	0	next	incorrect	1286

24	646	Response	1	10489596	11474	1

24	647	Picture	MorphM2_03_orig.jpg	10489667	0	1	8094	2	0	next	incorrect	1288

24	647	Response	1	10497676	8009	1

24	648	Picture	MorphM7_00_orig.jpg	10497761	0	1	10483	2	0	next	incorrect	1290

24	648	Response	1	10508156	10395	1

24	649	Picture	MorphM3_08_nom.jpg	10508244	0	1	16057	2	0	next	hit	1292

24	649	Response	2	10524156	15912	1

24	650	Picture	MorphM8_10_nom.jpg	10524301	0	1	6502	2	0	next	hit	1294

24	650	Response	2	10530716	6415	1

24	651	Picture	MorphM3_04_nom.jpg	10530803	0	1	10616	2	0	next	hit	1296

24	651	Response	2	10541356	10553	1

24	652	Picture	MorphF2_08_nom.jpg	10541419	0	1	19772	2	0	next	hit	1298

24	652	Response	2	10561115	19696	1

24	653	Picture	MorphM4_04_orig.jpg	10561191	0	1	7697	2	0	next	incorrect	1300

24	653	Response	1	10568795	7604	1

24	654	Picture	MorphF8_05_noe.jpg	10568888	0	1	8071	158	0	next	incorrect	1302

24	654	Response	1	10576955	8067	1

24	655	Picture	MorphF2_07_orig.jpg	10576959	0	157	12364	158	0	next	hit	1304

24	655	Response	2	10589275	12316	1

24	656	Picture	MorphF10_01_noe.jpg	10589323	0	1	12474	2	0	next	incorrect	1306

24	656	Response	1	10601755	12432	1

24	657	Picture	MorphM8_00_nom.jpg	10601797	0	1	18313	2	0	next	incorrect	1308

24	657	Response	1	10619995	18198	1

24	658	Picture	MorphF8_09_noe.jpg	10620110	0	1	17889	27	0	next	incorrect	1310

24	658	Response	1	10637994	17884	2

24	659	Picture	MorphF6_00_orig.jpg	10637999	0	26	9579	27	0	next	incorrect	1312

24	659	Response	1	10647515	9516	1

24	660	Picture	MorphF2_09_nom.jpg	10647578	0	1	22957	2	0	next	hit	1314

24	660	Response	2	10670475	22897	1

24	661	Picture	MorphM3_06_noe.jpg	10670535	0	1	13783	153	0	next	hit	1316

24	661	Response	2	10684315	13780	1

24	662	Picture	MorphM9_05_nom.jpg	10684318	0	152	37970	153	0	next	incorrect	1318

24	662	Response	1	10722154	37836	1

24	663	Picture	MorphM6_02_orig.jpg	10722288	0	1	12473	2	0	next	hit	1320

24	663	Response	2	10734634	12346	1

24	664	Picture	MorphM2_07_noe.jpg	10734761	0	1	28000	2	0	next	incorrect	1322

24	664	Response	1	10762714	27953	1

24	665	Picture	MorphM10_05_nom.jpg	10762761	0	1	7696	2	0	next	hit	1324

24	665	Response	2	10770394	7633	1

24	666	Picture	MorphM5_02_noe.jpg	10770457	0	1	34237	2	0	next	hit	1326

24	666	Response	2	10804634	34177	1

24	667	Picture	end_ins	10804694	0	1	235976	2	0	next	other	0

24	667	Response	3	11032803	228109	1
