# Supplementary material for: Categorical Perception of Fear and Anger Expressions in Whole, Masked and Composite Faces
Source: PLoS One. 2015 Aug 11;10(8):e0134790. doi: 10.1371/journal.pone.0134790 (PMC4532458; doi:10.1371/journal.pone.0134790)
Supplement: S1 Dataset — (ZIP) [file pone.0134790.s001.zip › Exp1/23-Vp023_ParaMasked_pt2.log]

Scenario - 

Logfile written - 02/10/2014 17:03:16

Subject	Trial	Event Type	Code	Time	TTime	Uncertainty	Duration	Uncertainty	ReqTime	ReqDur	Stim Type	Pair Index

23	1	Response	3	10415	20282	1

23	2	Response	3	39294	28859	1

23	3	Picture	fix	39363	0	1	30123	2	0	30000	other	0

23	4	Picture	MorphM4_10_noe.jpg	69619	0	1	16852	3	0	next	hit	5

23	4	Response	2	86404	16785	1

23	5	Picture	MorphF1_01_nom.jpg	86471	0	2	14730	3	0	next	incorrect	7

23	5	Response	1	101124	14653	1

23	6	Picture	MorphM5_03_noe.jpg	101201	0	1	14862	2	0	next	incorrect	9

23	6	Response	1	116004	14803	1

23	7	Picture	MorphF4_08_nom.jpg	116063	0	1	64344	150	0	next	hit	11

23	7	Response	2	180404	64341	1

23	8	Picture	MorphF1_05_nom.jpg	180407	0	149	13153	150	0	next	incorrect	13

23	8	Response	1	193523	13116	1

23	9	Picture	MorphF9_04_orig.jpg	193560	0	1	27866	2	0	next	incorrect	15

23	9	Response	1	221283	27723	1

23	10	Picture	MorphM2_06_nom.jpg	221426	0	1	49630	2	0	next	incorrect	17

23	10	Response	1	270963	49537	1

23	11	Picture	MorphF6_09_orig.jpg	271056	0	1	14710	154	0	next	hit	19

23	11	Response	2	285763	14707	1

23	12	Picture	MorphF7_02_nom.jpg	285766	0	153	148377	154	0	next	incorrect	21

23	12	Response	1	434002	148236	1

23	13	Picture	MorphM10_05_noe.jpg	434143	0	1	27601	2	0	next	hit	23

23	13	Response	2	461602	27459	1

23	14	Picture	MorphM8_02_orig.jpg	461744	0	1	11545	2	0	next	hit	25

23	14	Response	2	473202	11458	1

23	15	Picture	MorphF2_05_nom.jpg	473289	0	1	61174	2	0	next	hit	27

23	15	Response	2	534321	61032	1

23	16	Picture	MorphM9_00_noe.jpg	534463	0	1	18711	2	0	next	incorrect	29

23	16	Response	1	553121	18658	1

23	17	Picture	MorphF5_05_orig.jpg	553174	0	1	79486	2	0	next	incorrect	31

23	17	Response	1	632561	79387	1

23	18	Picture	MorphM8_08_orig.jpg	632660	0	1	11810	2	0	next	hit	33

23	18	Response	2	644401	11741	1

23	19	Picture	MorphF2_10_orig.jpg	644470	0	1	14863	2	0	next	hit	35

23	19	Response	2	659201	14731	1

23	20	Picture	MorphM7_02_noe.jpg	659333	0	1	64226	2	0	next	incorrect	37

23	20	Response	1	723440	64107	1

23	21	Picture	MorphF8_10_nom.jpg	723559	0	1	10085	2	0	next	hit	39

23	21	Response	2	733520	9961	1

23	22	Picture	MorphM7_08_nom.jpg	733644	0	1	33573	2	0	next	hit	41

23	22	Response	2	767120	33476	1

23	23	Picture	MorphM3_05_noe.jpg	767217	0	1	51487	2	0	next	incorrect	43

23	23	Response	1	818560	51343	1

23	24	Picture	MorphM1_04_nom.jpg	818704	0	1	9289	2	0	next	incorrect	45

23	24	Response	1	827919	9215	2

23	25	Picture	MorphM5_02_nom.jpg	827993	0	1	13270	2	0	next	incorrect	47

23	25	Response	1	841120	13127	1

23	26	Picture	MorphF7_05_orig.jpg	841263	0	1	37819	2	0	next	hit	49

23	26	Response	2	878959	37696	1

23	27	Picture	MorphF5_10_orig.jpg	879082	0	1	12872	2	0	next	hit	51

23	27	Response	2	891839	12757	1

23	28	Picture	MorphF3_04_orig.jpg	891954	0	1	32246	2	0	next	incorrect	53

23	28	Response	1	924079	32125	1

23	29	Picture	MorphF8_02_orig.jpg	924200	0	1	9687	2	0	next	incorrect	55

23	29	Response	1	933759	9559	1

23	30	Picture	MorphM6_02_noe.jpg	933887	0	1	24416	2	0	next	incorrect	57

23	30	Response	1	958159	24272	1

23	31	Picture	MorphM9_10_orig.jpg	958303	0	1	67146	2	0	next	hit	59

23	31	Response	2	1025358	67055	1

23	32	Picture	MorphF3_05_orig.jpg	1025449	0	1	29194	2	0	next	incorrect	61

23	32	Response	1	1054558	29109	1

23	33	Picture	MorphM4_10_orig.jpg	1054643	0	1	10616	2	0	next	hit	63

23	33	Response	2	1065118	10475	1

23	34	Picture	MorphF1_03_noe.jpg	1065259	0	1	11942	2	0	next	hit	65

23	34	Response	2	1077118	11859	1

23	35	Picture	MorphM10_03_nom.jpg	1077201	0	1	44960	160	0	next	incorrect	67

23	35	Response	1	1122158	44957	1

23	36	Picture	MorphM3_02_orig.jpg	1122161	0	159	10641	160	0	next	incorrect	69

23	36	Response	1	1132718	10557	1

23	37	Picture	MorphM2_06_noe.jpg	1132802	0	1	77894	3	0	next	incorrect	71

23	37	Response	1	1210637	77835	1

23	38	Picture	MorphM4_07_noe.jpg	1210696	0	2	9024	3	0	next	hit	73

23	38	Response	2	1219597	8901	1

23	39	Picture	MorphM2_03_noe.jpg	1219720	0	1	27071	2	0	next	incorrect	75

23	39	Response	1	1246717	26997	1

23	40	Picture	MorphF2_04_nom.jpg	1246791	0	1	56650	147	0	next	incorrect	77

23	40	Response	1	1303437	56646	1

23	41	Picture	MorphF3_06_orig.jpg	1303441	0	146	7576	147	0	next	incorrect	79

23	41	Response	1	1310877	7436	1

23	42	Picture	MorphM10_00_noe.jpg	1311017	0	1	40606	2	0	next	incorrect	81

23	42	Response	1	1351516	40499	1

23	43	Picture	MorphM9_01_noe.jpg	1351623	0	1	38748	2	0	next	hit	83

23	43	Response	2	1390316	38693	1

23	44	Picture	MorphF10_09_nom.jpg	1390371	0	1	11014	2	0	next	hit	85

23	44	Response	2	1401356	10985	1

23	45	Picture	MorphM9_00_orig.jpg	1401385	0	1	10881	2	0	next	incorrect	87

23	45	Response	1	1412236	10851	1

23	46	Picture	MorphM6_02_nom.jpg	1412266	0	1	10881	2	0	next	incorrect	89

23	46	Response	1	1423036	10770	1

23	47	Picture	MorphF8_05_orig.jpg	1423147	0	1	16322	2	0	next	hit	91

23	47	Response	2	1439356	16209	1

23	48	Picture	MorphF10_03_noe.jpg	1439469	0	1	13005	2	0	next	incorrect	93

23	48	Response	1	1452396	12927	1

23	49	Picture	MorphM4_08_nom.jpg	1452474	0	1	10616	2	0	next	hit	95

23	49	Response	2	1462956	10482	1

23	50	Picture	MorphF1_06_nom.jpg	1463090	0	1	30388	2	0	next	incorrect	97

23	50	Response	1	1493436	30346	1

23	51	Picture	MorphM8_04_noe.jpg	1493478	0	1	12474	2	0	next	hit	99

23	51	Response	2	1505835	12357	1

23	52	Picture	MorphM1_06_orig.jpg	1505952	0	1	22824	2	0	next	incorrect	101

23	52	Response	1	1528635	22683	1

23	53	Picture	MorphM6_01_nom.jpg	1528776	0	1	8742	151	0	next	incorrect	103

23	53	Response	1	1537515	8739	1

23	54	Picture	MorphM5_04_noe.jpg	1537518	0	150	10632	151	0	next	hit	105

23	54	Response	2	1548075	10557	1

23	55	Picture	MorphF9_03_noe.jpg	1548150	0	1	19507	2	0	next	incorrect	107

23	55	Response	1	1567515	19365	1

23	56	Picture	MorphM9_02_noe.jpg	1567657	0	1	87979	2	0	next	incorrect	109

23	56	Response	1	1655594	87937	1

23	57	Picture	MorphF5_09_noe.jpg	1655636	0	1	12075	3	0	next	hit	111

23	57	Response	2	1667594	11958	1

23	58	Picture	MorphM3_03_nom.jpg	1667711	0	2	18313	3	0	next	incorrect	113

23	58	Response	1	1685994	18283	1

23	59	Picture	MorphM5_05_orig.jpg	1686024	0	1	52549	2	0	next	incorrect	115

23	59	Response	1	1738474	52450	1

23	60	Picture	MorphM4_08_orig.jpg	1738573	0	1	9554	2	0	next	hit	117

23	60	Response	2	1748074	9501	1

23	61	Picture	MorphM10_04_noe.jpg	1748127	0	1	140395	3	0	next	hit	119

23	61	Response	2	1888393	140266	1

23	62	Picture	MorphF9_02_noe.jpg	1888522	0	2	24550	3	0	next	incorrect	121

23	62	Response	1	1912953	24431	1

23	63	Picture	MorphM3_03_noe.jpg	1913072	0	1	31964	151	0	next	hit	123

23	63	Response	2	1945033	31961	1

23	64	Picture	MorphF2_00_noe.jpg	1945036	0	150	16736	151	0	next	hit	125

23	64	Response	2	1961673	16637	1

23	65	Picture	MorphF4_00_noe.jpg	1961772	0	1	10351	2	0	next	incorrect	127

23	65	Response	1	1972073	10301	1

23	66	Picture	MorphF1_05_noe.jpg	1972123	0	1	10593	157	0	next	hit	129

23	66	Response	2	1982712	10589	1

23	67	Picture	MorphF6_07_noe.jpg	1982716	0	156	38903	158	0	next	incorrect	131

23	67	Response	1	2021512	38796	1

23	68	Picture	MorphF9_07_nom.jpg	2021619	0	2	17517	3	0	next	hit	133

23	68	Response	2	2039032	17413	1

23	69	Picture	MorphM6_07_orig.jpg	2039136	0	1	49894	3	0	next	hit	135

23	69	Response	2	2088952	49816	1

23	70	Picture	MorphF5_04_nom.jpg	2089030	0	2	9024	3	0	next	incorrect	137

23	70	Response	1	2097912	8882	1

23	71	Picture	MorphM2_04_nom.jpg	2098054	0	1	14066	2	0	next	incorrect	139

23	71	Response	1	2111992	13938	1

23	72	Picture	MorphF8_02_nom.jpg	2112120	0	1	27601	3	0	next	incorrect	141

23	72	Response	1	2139592	27472	1

23	73	Picture	MorphM1_09_nom.jpg	2139721	0	2	28000	3	0	next	hit	143

23	73	Response	2	2167591	27870	1

23	74	Picture	MorphM5_07_noe.jpg	2167721	0	1	13270	2	0	next	hit	145

23	74	Response	2	2180871	13150	1

23	75	Picture	MorphM9_09_noe.jpg	2180991	0	1	40075	2	0	next	hit	147

23	75	Response	2	2220951	39960	1

23	76	Picture	MorphM7_05_noe.jpg	2221066	0	1	19088	155	0	next	hit	149

23	76	Response	2	2240151	19085	1

23	77	Picture	MorphF6_02_nom.jpg	2240154	0	154	11565	155	0	next	incorrect	151

23	77	Response	1	2251671	11517	1

23	78	Picture	MorphF3_03_nom.jpg	2251719	0	1	11678	2	0	next	incorrect	153

23	78	Response	1	2263271	11552	1

23	79	Picture	MorphM4_09_orig.jpg	2263397	0	1	53212	2	0	next	hit	155

23	79	Response	2	2316551	53154	1

23	80	Picture	MorphF1_09_noe.jpg	2316609	0	1	11678	2	0	next	hit	157

23	80	Response	2	2328150	11541	1

23	81	Picture	MorphF4_04_nom.jpg	2328287	0	1	41800	2	0	next	incorrect	159

23	81	Response	1	2369990	41703	1

23	82	Picture	MorphM7_00_orig.jpg	2370087	0	1	41136	2	0	next	incorrect	161

23	82	Response	1	2411190	41103	1

23	83	Picture	MorphF4_02_orig.jpg	2411223	0	1	18578	2	0	next	incorrect	163

23	83	Response	1	2429670	18447	1

23	84	Picture	MorphF5_08_noe.jpg	2429801	0	1	48170	2	0	next	incorrect	165

23	84	Response	1	2477830	48029	1

23	85	Picture	MorphF9_07_noe.jpg	2477971	0	1	18180	2	0	next	incorrect	167

23	85	Response	1	2496069	18098	1

23	86	Picture	MorphM10_07_orig.jpg	2496151	0	1	9023	2	0	next	hit	169

23	86	Response	2	2505030	8879	1

23	87	Picture	MorphM3_09_orig.jpg	2505174	0	1	107221	2	0	next	hit	171

23	87	Response	2	2612309	107135	1

23	88	Picture	MorphF6_00_orig.jpg	2612395	0	1	8095	2	0	next	incorrect	173

23	88	Response	1	2620389	7994	1

23	89	Picture	MorphF8_00_noe.jpg	2620490	0	1	10483	2	0	next	incorrect	175

23	89	Response	1	2630868	10378	1

23	90	Picture	MorphF3_02_orig.jpg	2630973	0	1	7431	2	0	next	incorrect	177

23	90	Response	1	2638308	7335	1

23	91	Picture	MorphM9_05_noe.jpg	2638404	0	1	33307	2	0	next	incorrect	179

23	91	Response	1	2671668	33264	1

23	92	Picture	MorphF3_08_nom.jpg	2671711	0	1	9289	2	0	next	hit	181

23	92	Response	2	2680948	9237	1

23	93	Picture	MorphF1_07_noe.jpg	2681000	0	1	7951	146	0	next	hit	183

23	93	Response	2	2688948	7948	1

23	94	Picture	MorphM2_08_nom.jpg	2688951	0	145	27480	146	0	next	hit	185

23	94	Response	2	2716388	27437	1

23	95	Picture	MorphF6_03_noe.jpg	2716431	0	1	9952	2	0	next	incorrect	187

23	95	Response	1	2726308	9877	1

23	96	Picture	MorphF7_01_noe.jpg	2726383	0	1	7564	2	0	next	incorrect	189

23	96	Response	1	2733828	7445	1

23	97	Picture	MorphF10_03_nom.jpg	2733947	0	1	33706	2	0	next	incorrect	191

23	97	Response	1	2767508	33561	1

23	98	Picture	MorphF4_06_nom.jpg	2767653	0	1	43658	2	0	next	incorrect	193

23	98	Response	1	2811267	43614	1

23	99	Picture	MorphF9_08_orig.jpg	2811311	0	1	14331	2	0	next	hit	195

23	99	Response	2	2825507	14196	1

23	100	Picture	MorphM10_10_noe.jpg	2825642	0	1	7962	2	0	next	hit	197

23	100	Response	2	2833507	7865	1

23	101	Picture	MorphF6_09_nom.jpg	2833604	0	1	11943	2	0	next	hit	199

23	101	Response	2	2845427	11823	1

23	102	Picture	MorphF3_00_noe.jpg	2845547	0	1	37554	2	0	next	incorrect	201

23	102	Response	1	2883027	37480	1

23	103	Picture	MorphF2_06_noe.jpg	2883101	0	1	10881	2	0	next	hit	203

23	103	Response	2	2893907	10806	1

23	104	Picture	MorphF1_00_orig.jpg	2893982	0	1	9952	2	0	next	hit	205

23	104	Response	2	2903827	9845	1

23	105	Picture	MorphF2_02_orig.jpg	2903934	0	1	33706	2	0	next	hit	207

23	105	Response	2	2937507	33573	1

23	106	Picture	MorphM7_03_orig.jpg	2937640	0	1	14066	2	0	next	incorrect	209

23	106	Response	1	2951587	13947	1

23	107	Picture	MorphF8_09_noe.jpg	2951706	0	1	17516	2	0	next	hit	211

23	107	Response	2	2969106	17400	1

23	108	Picture	MorphF10_07_orig.jpg	2969222	0	1	15393	2	0	next	hit	213

23	108	Response	2	2984546	15324	1

23	109	Picture	MorphM2_08_noe.jpg	2984615	0	1	20815	154	0	next	incorrect	215

23	109	Response	1	3005426	20811	1

23	110	Picture	MorphM3_10_noe.jpg	3005430	0	153	19260	154	0	next	hit	217

23	110	Response	2	3024626	19196	1

23	111	Picture	MorphM9_05_nom.jpg	3024690	0	1	52947	2	0	next	incorrect	219

23	111	Response	1	3077506	52816	1

23	112	Picture	MorphM10_08_noe.jpg	3077637	0	1	18976	2	0	next	hit	221

23	112	Response	2	3096546	18909	1

23	113	Picture	MorphM3_08_orig.jpg	3096613	0	1	9536	153	0	next	hit	223

23	113	Response	2	3106146	9533	1

23	114	Picture	MorphM1_08_orig.jpg	3106149	0	152	25762	153	0	next	hit	225

23	114	Response	2	3131826	25677	1

23	115	Picture	MorphM8_01_noe.jpg	3131911	0	1	25998	146	0	next	incorrect	227

23	115	Response	1	3157905	25994	1

23	116	Picture	MorphF4_08_noe.jpg	3157909	0	145	9280	299	0	next	hit	229

23	116	Response	2	3167185	9276	1

23	117	Picture	MorphF8_09_orig.jpg	3167189	0	154	38105	155	0	next	hit	231

23	117	Response	2	3205185	37996	1

23	118	Picture	MorphF4_03_orig.jpg	3205294	0	1	14066	2	0	next	incorrect	233

23	118	Response	1	3219265	13971	1

23	119	Picture	MorphF7_07_nom.jpg	3219360	0	1	9023	2	0	next	hit	235

23	119	Response	2	3228305	8945	1

23	120	Picture	MorphM8_10_orig.jpg	3228383	0	1	8626	2	0	next	hit	237

23	120	Response	2	3236865	8482	1

23	121	Picture	MorphF7_05_noe.jpg	3237009	0	1	14979	150	0	next	incorrect	239

23	121	Response	1	3251985	14976	1

23	122	Picture	MorphM8_00_orig.jpg	3251988	0	149	68886	150	0	next	incorrect	241

23	122	Response	1	3320784	68796	1

23	123	Picture	MorphF5_02_noe.jpg	3320874	0	1	10881	3	0	next	incorrect	243

23	123	Response	1	3331664	10790	1

23	124	Picture	MorphF10_01_nom.jpg	3331755	0	2	10351	3	0	next	incorrect	245

23	124	Response	1	3342064	10309	1

23	125	Picture	MorphF7_00_nom.jpg	3342106	0	1	57990	2	0	next	incorrect	247

23	125	Response	1	3399984	57878	1

23	126	Picture	MorphF8_01_orig.jpg	3400096	0	1	7431	2	0	next	incorrect	249

23	126	Response	1	3407424	7328	1

23	127	Picture	MorphF5_09_nom.jpg	3407527	0	1	10350	2	0	next	hit	251

23	127	Response	2	3417824	10297	1

23	128	Picture	MorphF2_05_orig.jpg	3417877	0	1	99524	2	0	next	hit	253

23	128	Response	2	3517343	99466	1

23	129	Picture	MorphM6_03_nom.jpg	3517401	0	1	66084	2	0	next	incorrect	255

23	129	Response	1	3583343	65942	1

23	130	Picture	MorphF3_07_nom.jpg	3583485	0	1	12341	2	0	next	hit	257

23	130	Response	2	3595743	12258	1

23	131	Picture	MorphF2_02_nom.jpg	3595826	0	1	28531	2	0	next	incorrect	259

23	131	Response	1	3624222	28396	1

23	132	Picture	MorphM7_10_noe.jpg	3624357	0	1	15127	2	0	next	hit	261

23	132	Response	2	3639342	14985	1

23	133	Picture	MorphF8_00_nom.jpg	3639484	0	1	8360	2	0	next	incorrect	263

23	133	Response	1	3647742	8258	1

23	134	Picture	MorphF1_07_orig.jpg	3647844	0	1	89821	151	0	next	hit	265

23	134	Response	2	3737662	89818	1

23	135	Picture	MorphM8_06_orig.jpg	3737665	0	150	10234	151	0	next	hit	267

23	135	Response	2	3747822	10157	1

23	136	Picture	MorphF10_07_nom.jpg	3747899	0	1	19640	2	0	next	hit	269

23	136	Response	2	3767422	19523	1

23	137	Picture	MorphM8_00_noe.jpg	3767539	0	1	50558	2	0	next	hit	271

23	137	Response	2	3818061	50522	1

23	138	Picture	MorphM5_07_nom.jpg	3818097	0	1	75506	2	0	next	hit	273

23	138	Response	2	3893501	75404	1

23	139	Picture	MorphM2_05_noe.jpg	3893603	0	1	44701	153	0	next	incorrect	275

23	139	Response	1	3938301	44698	1

23	140	Picture	MorphF2_08_orig.jpg	3938304	0	152	10880	305	0	next	hit	277

23	140	Response	2	3949180	10876	1

23	141	Picture	MorphF3_01_orig.jpg	3949184	0	153	8512	154	0	next	incorrect	279

23	141	Response	1	3957660	8476	1

23	142	Picture	MorphF6_02_orig.jpg	3957696	0	1	9422	2	0	next	incorrect	281

23	142	Response	1	3967020	9324	1

23	143	Picture	MorphF5_07_nom.jpg	3967118	0	1	16985	2	0	next	hit	283

23	143	Response	2	3983980	16862	1

23	144	Picture	MorphM4_04_nom.jpg	3984103	0	1	17517	2	0	next	incorrect	285

23	144	Response	1	4001500	17397	1

23	145	Picture	MorphM10_04_orig.jpg	4001620	0	1	9819	2	0	next	hit	287

23	145	Response	2	4011340	9720	1

23	146	Picture	MorphF8_02_noe.jpg	4011439	0	1	15659	2	0	next	incorrect	289

23	146	Response	1	4027020	15581	1

23	147	Picture	MorphF1_04_nom.jpg	4027098	0	1	28530	2	0	next	incorrect	291

23	147	Response	1	4055500	28402	1

23	148	Picture	MorphM4_00_noe.jpg	4055628	0	1	9795	160	0	next	incorrect	293

23	148	Response	1	4065420	9792	1

23	149	Picture	MorphF7_04_nom.jpg	4065423	0	159	11570	160	0	next	hit	295

23	149	Response	2	4076940	11517	1

23	150	Picture	MorphM6_04_nom.jpg	4076993	0	1	10483	2	0	next	incorrect	297

23	150	Response	1	4087340	10347	1

23	151	Picture	MorphF4_05_nom.jpg	4087476	0	1	24549	2	0	next	incorrect	299

23	151	Response	1	4111899	24423	1

23	152	Picture	MorphF8_10_noe.jpg	4112025	0	1	22957	2	0	next	hit	301

23	152	Response	2	4134859	22834	1

23	153	Picture	MorphM5_00_nom.jpg	4134982	0	1	12076	2	0	next	incorrect	303

23	153	Response	1	4147019	12037	1

23	154	Picture	MorphM9_04_nom.jpg	4147058	0	1	16985	2	0	next	incorrect	305

23	154	Response	1	4163899	16841	1

23	155	Picture	MorphM7_04_nom.jpg	4164043	0	1	18047	2	0	next	hit	307

23	155	Response	2	4182059	18016	1

23	156	Picture	MorphM8_10_nom.jpg	4182090	0	1	9953	2	0	next	hit	309

23	156	Response	2	4191979	9889	1

23	157	Picture	MorphM5_01_orig.jpg	4192043	0	1	12075	2	0	next	incorrect	311

23	157	Response	1	4204059	12016	1

23	158	Picture	MorphM3_08_nom.jpg	4204118	0	1	31184	2	0	next	incorrect	313

23	158	Response	1	4235179	31061	1

23	159	Picture	MorphF8_09_nom.jpg	4235302	0	1	9687	2	0	next	hit	315

23	159	Response	2	4244859	9557	1

23	160	Picture	MorphF9_08_noe.jpg	4244989	0	1	14465	2	0	next	incorrect	317

23	160	Response	1	4259339	14350	1

23	161	Picture	MorphM1_06_noe.jpg	4259454	0	1	8625	2	0	next	hit	319

23	161	Response	2	4267978	8524	1

23	162	Picture	MorphM6_07_noe.jpg	4268079	0	1	25080	2	0	next	incorrect	321

23	162	Response	1	4293018	24939	1

23	163	Picture	MorphF6_05_noe.jpg	4293159	0	1	9143	148	0	next	incorrect	323

23	163	Response	1	4302298	9139	1

23	164	Picture	MorphM10_08_orig.jpg	4302302	0	147	9833	148	0	next	hit	325

23	164	Response	2	4312058	9756	1

23	165	Picture	MorphF9_09_orig.jpg	4312135	0	1	30521	2	0	next	hit	327

23	165	Response	2	4342618	30483	1

23	166	Picture	MorphM2_05_orig.jpg	4342656	0	1	11943	2	0	next	incorrect	329

23	166	Response	1	4354538	11882	1

23	167	Picture	MorphF7_04_orig.jpg	4354599	0	1	13004	2	0	next	hit	331

23	167	Response	2	4367498	12899	1

23	168	Picture	MorphF2_10_noe.jpg	4367603	0	1	16322	2	0	next	incorrect	333

23	168	Response	1	4383818	16215	1

23	169	Picture	MorphF4_09_nom.jpg	4383925	0	1	13668	2	0	next	hit	335

23	169	Response	2	4397498	13573	1

23	170	Picture	MorphF5_03_noe.jpg	4397593	0	1	9422	2	0	next	incorrect	337

23	170	Response	1	4406938	9345	1

23	171	Picture	MorphF10_09_orig.jpg	4407015	0	1	11810	2	0	next	hit	339

23	171	Response	2	4418698	11683	1

23	172	Picture	MorphF2_00_orig.jpg	4418825	0	1	29592	2	0	next	incorrect	341

23	172	Response	1	4448297	29472	1

23	173	Picture	MorphM6_00_nom.jpg	4448417	0	1	9687	2	0	next	incorrect	343

23	173	Response	1	4458057	9640	1

23	174	Picture	MorphF1_00_noe.jpg	4458104	0	1	31848	2	0	next	hit	345

23	174	Response	2	4489897	31793	1

23	175	Picture	MorphF9_10_orig.jpg	4489952	0	1	8758	2	0	next	hit	347

23	175	Response	2	4498617	8665	1

23	176	Picture	MorphM9_08_noe.jpg	4498710	0	1	10470	148	0	next	hit	349

23	176	Response	2	4509177	10467	1

23	177	Picture	MorphF7_08_noe.jpg	4509180	0	147	14212	148	0	next	hit	351

23	177	Response	2	4523337	14157	1

23	178	Picture	MorphM6_08_orig.jpg	4523392	0	1	12075	2	0	next	hit	353

23	178	Response	2	4535337	11945	1

23	179	Picture	MorphF7_02_noe.jpg	4535467	0	1	10749	2	0	next	incorrect	355

23	179	Response	1	4546137	10670	1

23	180	Picture	MorphM4_01_orig.jpg	4546216	0	1	17383	2	0	next	incorrect	357

23	180	Response	1	4563497	17281	1

23	181	Picture	MorphF6_08_noe.jpg	4563599	0	1	38218	2	0	next	incorrect	359

23	181	Response	1	4601737	38138	1

23	182	Picture	MorphM4_06_orig.jpg	4601817	0	1	13004	2	0	next	hit	361

23	182	Response	2	4614696	12879	1

23	183	Picture	MorphF7_06_orig.jpg	4614821	0	1	21365	2	0	next	hit	363

23	183	Response	2	4636136	21315	1

23	184	Picture	MorphM3_05_nom.jpg	4636186	0	1	9819	2	0	next	incorrect	365

23	184	Response	1	4645896	9710	1

23	185	Picture	MorphM7_06_nom.jpg	4646005	0	1	21232	2	0	next	hit	367

23	185	Response	2	4667176	21171	1

23	186	Picture	MorphM10_09_noe.jpg	4667237	0	1	12341	2	0	next	hit	369

23	186	Response	2	4679496	12259	1

23	187	Picture	MorphM8_05_nom.jpg	4679578	0	1	15393	2	0	next	hit	371

23	187	Response	2	4694856	15278	1

23	188	Picture	MorphM3_06_nom.jpg	4694971	0	1	18047	2	0	next	incorrect	373

23	188	Response	1	4712936	17965	1

23	189	Picture	MorphM8_03_noe.jpg	4713018	0	1	27867	2	0	next	incorrect	375

23	189	Response	1	4740776	27758	1

23	190	Picture	MorphM2_10_orig.jpg	4740885	0	1	11412	2	0	next	hit	377

23	190	Response	2	4752216	11331	1

23	191	Picture	MorphF3_02_noe.jpg	4752297	0	1	26009	2	0	next	incorrect	379

23	191	Response	1	4778215	25918	1

23	192	Picture	MorphM1_01_orig.jpg	4778306	0	1	11147	2	0	next	incorrect	381

23	192	Response	1	4789335	11029	1

23	193	Picture	MorphM9_07_nom.jpg	4789453	0	1	26407	2	0	next	hit	383

23	193	Response	2	4815815	26362	1

23	194	Picture	MorphM8_03_orig.jpg	4815860	0	1	74046	2	0	next	hit	385

23	194	Response	2	4889815	73955	1

23	195	Picture	MorphF5_00_orig.jpg	4889906	0	1	14730	2	0	next	incorrect	387

23	195	Response	1	4904535	14629	1

23	196	Picture	MorphF1_08_nom.jpg	4904636	0	1	17649	2	0	next	hit	389

23	196	Response	2	4922214	17578	1

23	197	Picture	MorphM2_02_noe.jpg	4922285	0	1	22558	2	0	next	incorrect	391

23	197	Response	1	4944774	22489	1

23	198	Picture	MorphM7_08_noe.jpg	4944843	0	1	12076	2	0	next	hit	393

23	198	Response	2	4956854	12011	1

23	199	Picture	MorphF7_04_noe.jpg	4956919	0	1	10085	2	0	next	incorrect	395

23	199	Response	1	4966934	10015	1

23	200	Picture	MorphM7_00_nom.jpg	4967004	0	1	49895	2	0	next	incorrect	397

23	200	Response	1	5016854	49850	1

23	201	Picture	MorphM3_06_noe.jpg	5016899	0	1	11677	2	0	next	hit	399

23	201	Response	2	5028454	11555	1

23	202	Picture	MorphM5_08_noe.jpg	5028576	0	1	15659	2	0	next	hit	401

23	202	Response	2	5044134	15558	1

23	203	Picture	MorphM6_04_noe.jpg	5044235	0	1	38062	157	0	next	incorrect	403

23	203	Response	1	5082293	38058	2

23	204	Picture	MorphF5_08_orig.jpg	5082297	0	156	10240	157	0	next	hit	405

23	204	Response	2	5092453	10156	1

23	205	Picture	MorphF2_01_orig.jpg	5092537	0	1	16189	3	0	next	incorrect	407

23	205	Response	1	5108613	16076	1

23	206	Picture	MorphF5_06_orig.jpg	5108726	0	2	9289	3	0	next	hit	409

23	206	Response	2	5117893	9167	1

23	207	Picture	MorphM8_08_nom.jpg	5118015	0	1	8228	2	0	next	hit	411

23	207	Response	2	5126133	8118	1

23	208	Picture	MorphF9_02_nom.jpg	5126243	0	1	16056	2	0	next	incorrect	413

23	208	Response	1	5142213	15970	1

23	209	Picture	MorphF6_01_nom.jpg	5142299	0	1	10218	2	0	next	incorrect	415

23	209	Response	1	5152453	10154	1

23	210	Picture	MorphM1_00_nom.jpg	5152517	0	1	38217	2	0	next	incorrect	417

23	210	Response	1	5190613	38096	1

23	211	Picture	MorphF9_00_noe.jpg	5190734	0	1	8493	2	0	next	incorrect	419

23	211	Response	1	5199173	8439	1

23	212	Picture	MorphF7_02_orig.jpg	5199227	0	1	58786	2	0	next	incorrect	421

23	212	Response	1	5257972	58745	1

23	213	Picture	MorphF2_07_noe.jpg	5258013	0	1	19374	2	0	next	incorrect	423

23	213	Response	1	5277252	19239	1

23	214	Picture	MorphF6_01_orig.jpg	5277387	0	1	7949	147	0	next	incorrect	425

23	214	Response	1	5285332	7945	1

23	215	Picture	MorphF2_04_noe.jpg	5285336	0	146	9832	147	0	next	incorrect	427

23	215	Response	1	5295092	9756	1

23	216	Picture	MorphM2_06_orig.jpg	5295168	0	1	14995	2	0	next	incorrect	429

23	216	Response	1	5310052	14884	1

23	217	Picture	MorphF10_06_orig.jpg	5310163	0	1	17915	2	0	next	hit	431

23	217	Response	2	5327972	17809	1

23	218	Picture	MorphF3_06_noe.jpg	5328078	0	1	17383	2	0	next	hit	433

23	218	Response	2	5345412	17334	1

23	219	Picture	MorphM9_08_orig.jpg	5345461	0	1	12607	2	0	next	hit	435

23	219	Response	2	5357972	12511	1

23	220	Picture	MorphF3_09_orig.jpg	5358068	0	1	10350	2	0	next	hit	437

23	220	Response	2	5368292	10224	1

23	221	Picture	MorphF10_06_nom.jpg	5368418	0	1	22426	2	0	next	hit	439

23	221	Response	2	5390772	22354	1

23	222	Picture	MorphF1_03_orig.jpg	5390844	0	1	10351	2	0	next	incorrect	441

23	222	Response	1	5401092	10248	1

23	223	Picture	MorphF7_03_orig.jpg	5401195	0	1	30653	2	0	next	incorrect	443

23	223	Response	1	5431731	30536	1

23	224	Picture	PAUSE	5431848	0	1	600065	2	0	600000	miss	0

23	225	Picture	MorphM5_10_nom.jpg	6031913	0	1	13137	2	0	next	hit	446

23	225	Response	2	6044928	13015	1

23	226	Picture	MorphM6_05_orig.jpg	6045050	0	1	10748	2	0	next	incorrect	448

23	226	Response	1	6055728	10678	1

23	227	Picture	MorphF4_04_noe.jpg	6055798	0	1	11545	2	0	next	incorrect	450

23	227	Response	1	6067247	11449	1

23	228	Picture	MorphF2_08_nom.jpg	6067343	0	1	14308	158	0	next	hit	452

23	228	Response	2	6081647	14304	1

23	229	Picture	MorphM9_06_noe.jpg	6081651	0	157	33840	313	0	next	incorrect	454

23	229	Response	1	6115487	33836	1

23	230	Picture	MorphF3_05_nom.jpg	6115491	0	156	23377	157	0	next	incorrect	456

23	230	Response	1	6138766	23275	2

23	231	Picture	MorphM3_10_nom.jpg	6138868	0	1	20436	2	0	next	hit	458

23	231	Response	2	6159167	20299	1

23	232	Picture	MorphF10_08_nom.jpg	6159304	0	1	6900	2	0	next	hit	460

23	232	Response	2	6166127	6823	1

23	233	Picture	MorphM4_05_noe.jpg	6166204	0	1	8758	2	0	next	hit	462

23	233	Response	2	6174847	8643	1

23	234	Picture	MorphM7_05_orig.jpg	6174962	0	1	9156	2	0	next	hit	464

23	234	Response	2	6184047	9085	1

23	235	Picture	MorphM5_01_noe.jpg	6184118	0	1	28265	2	0	next	incorrect	466

23	235	Response	1	6212287	28169	1

23	236	Picture	MorphM8_02_noe.jpg	6212383	0	1	18976	2	0	next	incorrect	468

23	236	Response	1	6231326	18943	1

23	237	Picture	MorphM4_05_nom.jpg	6231359	0	1	28663	2	0	next	hit	470

23	237	Response	2	6259966	28607	1

23	238	Picture	MorphM10_05_nom.jpg	6260022	0	1	28530	2	0	next	hit	472

23	238	Response	2	6288446	28424	1

23	239	Picture	MorphM9_02_nom.jpg	6288552	0	1	11014	2	0	next	incorrect	474

23	239	Response	1	6299486	10934	1

23	240	Picture	MorphM5_03_orig.jpg	6299566	0	1	11523	157	0	next	incorrect	476

23	240	Response	1	6311086	11520	1

23	241	Picture	MorphF10_10_noe.jpg	6311089	0	156	19662	157	0	next	incorrect	478

23	241	Response	1	6330606	19517	1

23	242	Picture	MorphM5_10_noe.jpg	6330751	0	1	43378	149	0	next	hit	480

23	242	Response	2	6374126	43375	1

23	243	Picture	MorphF6_06_orig.jpg	6374129	0	148	30668	149	0	next	hit	482

23	243	Response	2	6404685	30556	1

23	244	Picture	MorphM3_00_nom.jpg	6404797	0	1	14052	148	0	next	incorrect	484

23	244	Response	1	6418845	14048	1

23	245	Picture	MorphF5_10_nom.jpg	6418849	0	147	9037	148	0	next	hit	486

23	245	Response	2	6427805	8956	1

23	246	Picture	MorphM6_01_orig.jpg	6427886	0	1	89682	157	0	next	incorrect	488

23	246	Response	1	6517565	89679	1

23	247	Picture	MorphM8_04_orig.jpg	6517568	0	156	23245	157	0	next	hit	490

23	247	Response	2	6540765	23197	1

23	248	Picture	MorphF4_07_orig.jpg	6540813	0	1	12075	3	0	next	hit	492

23	248	Response	2	6552845	12032	1

23	249	Picture	MorphF9_10_noe.jpg	6552888	0	2	11000	150	0	next	incorrect	494

23	249	Response	1	6563884	10996	1

23	250	Picture	MorphM7_02_orig.jpg	6563888	0	148	13948	149	0	next	incorrect	496

23	250	Response	1	6577724	13836	1

23	251	Picture	MorphF6_06_nom.jpg	6577836	0	1	29572	154	0	next	hit	498

23	251	Response	2	6607404	29568	1

23	252	Picture	MorphM7_06_noe.jpg	6607408	0	153	41422	154	0	next	hit	500

23	252	Response	2	6648764	41356	1

23	253	Picture	MorphF6_07_nom.jpg	6648830	0	1	19772	2	0	next	hit	502

23	253	Response	2	6668524	19694	1

23	254	Picture	MorphF4_02_noe.jpg	6668602	0	1	14464	3	0	next	incorrect	504

23	254	Response	1	6683004	14402	1

23	255	Picture	MorphM7_00_noe.jpg	6683066	0	2	24549	3	0	next	incorrect	506

23	255	Response	1	6707484	24418	1

23	256	Picture	MorphF2_09_noe.jpg	6707615	0	1	22825	2	0	next	hit	508

23	256	Response	2	6730363	22748	1

23	257	Picture	MorphF3_08_orig.jpg	6730440	0	1	27070	2	0	next	hit	510

23	257	Response	2	6757403	26963	1

23	258	Picture	MorphM1_07_noe.jpg	6757510	0	1	9422	2	0	next	hit	512

23	258	Response	2	6766843	9333	1

23	259	Picture	MorphM9_02_orig.jpg	6766932	0	1	11146	3	0	next	incorrect	514

23	259	Response	1	6777963	11031	1

23	260	Picture	MorphM1_07_orig.jpg	6778078	0	2	26010	3	0	next	hit	516

23	260	Response	2	6803963	25885	1

23	261	Picture	MorphF6_05_nom.jpg	6804088	0	1	15658	2	0	next	hit	518

23	261	Response	2	6819643	15555	1

23	262	Picture	MorphM2_00_orig.jpg	6819746	0	1	16720	2	0	next	incorrect	520

23	262	Response	1	6836363	16617	1

23	263	Picture	MorphM9_09_nom.jpg	6836466	0	1	9422	2	0	next	hit	522

23	263	Response	2	6845802	9336	2

23	264	Picture	MorphM7_08_orig.jpg	6845888	0	1	9952	2	0	next	hit	524

23	264	Response	2	6855803	9915	1

23	265	Picture	MorphM10_07_nom.jpg	6855840	0	1	7806	158	0	next	hit	526

23	265	Response	2	6863643	7803	1

23	266	Picture	MorphM9_10_noe.jpg	6863646	0	157	18720	305	0	next	hit	528

23	266	Response	2	6882362	18716	2

23	267	Picture	MorphF10_00_noe.jpg	6882366	0	148	24430	150	0	next	incorrect	530

23	267	Response	1	6906682	24316	1

23	268	Picture	MorphM7_07_nom.jpg	6906796	0	2	14199	3	0	next	hit	532

23	268	Response	2	6920922	14126	1

23	269	Picture	MorphM9_00_nom.jpg	6920995	0	1	10218	2	0	next	incorrect	534

23	269	Response	1	6931162	10167	1

23	270	Picture	MorphM8_07_nom.jpg	6931213	0	1	7962	2	0	next	hit	536

23	270	Response	2	6939082	7869	1

23	271	Picture	MorphM3_01_nom.jpg	6939175	0	1	12606	2	0	next	incorrect	538

23	271	Response	1	6951642	12467	1

23	272	Picture	MorphF6_05_orig.jpg	6951781	0	1	18824	154	0	next	hit	540

23	272	Response	2	6970602	18821	1

23	273	Picture	MorphF10_00_orig.jpg	6970605	0	153	12361	154	0	next	incorrect	542

23	273	Response	1	6982922	12317	1

23	274	Picture	MorphM3_04_orig.jpg	6982966	0	1	29193	2	0	next	incorrect	544

23	274	Response	1	7012122	29156	1

23	275	Picture	MorphF2_07_nom.jpg	7012159	0	1	18313	2	0	next	hit	546

23	275	Response	2	7030442	18283	1

23	276	Picture	MorphM8_07_noe.jpg	7030472	0	1	23886	2	0	next	hit	548

23	276	Response	2	7054282	23810	1

23	277	Picture	MorphF10_03_orig.jpg	7054358	0	1	10327	158	0	next	incorrect	550

23	277	Response	1	7064681	10323	1

23	278	Picture	MorphF9_05_nom.jpg	7064685	0	157	22847	158	0	next	incorrect	552

23	278	Response	1	7087401	22716	1

23	279	Picture	MorphF3_07_orig.jpg	7087532	0	1	10484	2	0	next	hit	554

23	279	Response	2	7097881	10349	1

23	280	Picture	MorphM8_09_orig.jpg	7098016	0	1	7165	2	0	next	hit	556

23	280	Response	2	7105081	7065	1

23	281	Picture	MorphM3_04_nom.jpg	7105181	0	1	10882	2	0	next	incorrect	558

23	281	Response	1	7115961	10780	1

23	282	Picture	MorphM1_04_noe.jpg	7116063	0	1	14729	2	0	next	hit	560

23	282	Response	2	7130761	14698	1

23	283	Picture	MorphM9_06_nom.jpg	7130792	0	1	31052	2	0	next	hit	562

23	283	Response	2	7161721	30929	1

23	284	Picture	MorphM10_02_orig.jpg	7161844	0	1	10881	2	0	next	incorrect	564

23	284	Response	1	7172681	10837	1

23	285	Picture	MorphF4_03_nom.jpg	7172725	0	1	17516	2	0	next	incorrect	566

23	285	Response	1	7190201	17476	1

23	286	Picture	MorphM1_00_noe.jpg	7190241	0	1	54672	2	0	next	incorrect	568

23	286	Response	1	7244840	54599	1

23	287	Picture	MorphM10_00_orig.jpg	7244913	0	1	10351	2	0	next	incorrect	570

23	287	Response	1	7255160	10247	1

23	288	Picture	MorphF9_02_orig.jpg	7255264	0	1	17649	2	0	next	incorrect	572

23	288	Response	1	7272840	17576	1

23	289	Picture	MorphF7_08_orig.jpg	7272913	0	1	10616	2	0	next	hit	574

23	289	Response	2	7283400	10487	1

23	290	Picture	MorphF2_03_noe.jpg	7283529	0	1	16322	2	0	next	hit	576

23	290	Response	2	7299800	16271	1

23	291	Picture	MorphM6_03_orig.jpg	7299851	0	1	15127	2	0	next	incorrect	578

23	291	Response	1	7314840	14989	1

23	292	Picture	MorphM4_02_nom.jpg	7314978	0	1	9024	2	0	next	incorrect	580

23	292	Response	1	7323960	8982	1

23	293	Picture	MorphM5_02_orig.jpg	7324002	0	1	10483	2	0	next	incorrect	582

23	293	Response	1	7334360	10358	1

23	294	Picture	MorphM9_04_noe.jpg	7334485	0	1	69932	2	0	next	incorrect	584

23	294	Response	1	7404359	69874	1

23	295	Picture	MorphM7_05_nom.jpg	7404417	0	1	10218	2	0	next	hit	586

23	295	Response	2	7414599	10182	1

23	296	Picture	MorphF5_00_nom.jpg	7414635	0	1	8758	2	0	next	incorrect	588

23	296	Response	1	7423319	8684	1

23	297	Picture	MorphF4_05_noe.jpg	7423393	0	1	12341	2	0	next	incorrect	590

23	297	Response	1	7435639	12246	1

23	298	Picture	MorphM7_07_orig.jpg	7435734	0	1	12209	2	0	next	hit	592

23	298	Response	2	7447879	12145	1

23	299	Picture	MorphM3_00_noe.jpg	7447943	0	1	13779	156	0	next	incorrect	594

23	299	Response	1	7461719	13776	1

23	300	Picture	MorphM7_01_orig.jpg	7461722	0	155	13158	156	0	next	incorrect	596

23	300	Response	1	7474759	13037	1

23	301	Picture	MorphM9_01_nom.jpg	7474880	0	1	29725	2	0	next	incorrect	598

23	301	Response	1	7504519	29639	1

23	302	Picture	MorphM10_03_orig.jpg	7504605	0	1	22559	2	0	next	incorrect	600

23	302	Response	1	7527078	22473	1

23	303	Picture	MorphM6_06_noe.jpg	7527164	0	1	61705	2	0	next	incorrect	602

23	303	Response	1	7588838	61674	1

23	304	Picture	MorphF5_02_orig.jpg	7588869	0	1	7813	151	0	next	incorrect	604

23	304	Response	1	7596678	7809	1

23	305	Picture	MorphF6_00_nom.jpg	7596682	0	150	12622	151	0	next	incorrect	606

23	305	Response	1	7609238	12556	1

23	306	Picture	MorphF10_10_orig.jpg	7609304	0	1	15393	2	0	next	hit	608

23	306	Response	2	7624598	15294	1

23	307	Picture	MorphM4_02_orig.jpg	7624697	0	1	12341	2	0	next	incorrect	610

23	307	Response	1	7636998	12301	1

23	308	Picture	MorphM2_00_noe.jpg	7637038	0	1	10882	2	0	next	incorrect	612

23	308	Response	1	7647878	10840	1

23	309	Picture	MorphF6_03_nom.jpg	7647920	0	1	12473	2	0	next	incorrect	614

23	309	Response	1	7660278	12358	1

23	310	Picture	MorphM2_04_noe.jpg	7660393	0	1	10484	2	0	next	incorrect	616

23	310	Response	1	7670838	10445	1

23	311	Picture	MorphM1_07_nom.jpg	7670877	0	1	69136	2	0	next	incorrect	618

23	311	Response	1	7739957	69080	1

23	312	Picture	MorphM5_09_orig.jpg	7740013	0	1	15393	2	0	next	hit	620

23	312	Response	2	7755317	15304	1

23	313	Picture	MorphF3_07_noe.jpg	7755406	0	1	19772	2	0	next	hit	622

23	313	Response	2	7775077	19671	1

23	314	Picture	MorphM6_01_noe.jpg	7775178	0	1	33042	2	0	next	incorrect	624

23	314	Response	1	7808117	32939	1

23	315	Picture	MorphF6_02_noe.jpg	7808220	0	1	12060	150	0	next	incorrect	626

23	315	Response	1	7820277	12057	1

23	316	Picture	MorphF7_10_nom.jpg	7820280	0	149	14082	150	0	next	hit	628

23	316	Response	2	7834277	13997	1

23	317	Picture	MorphF3_06_nom.jpg	7834362	0	1	16720	2	0	next	incorrect	630

23	317	Response	1	7850997	16635	1

23	318	Picture	MorphM2_05_nom.jpg	7851082	0	1	24798	151	0	next	incorrect	632

23	318	Response	1	7875877	24795	1

23	319	Picture	MorphM5_06_noe.jpg	7875880	0	150	13154	151	0	next	hit	634

23	319	Response	2	7888916	13036	1

23	320	Picture	MorphM3_08_noe.jpg	7889034	0	1	11943	2	0	next	hit	636

23	320	Response	2	7900836	11802	1

23	321	Picture	MorphM1_00_orig.jpg	7900977	0	1	8227	2	0	next	incorrect	638

23	321	Response	1	7909076	8099	1

23	322	Picture	MorphM7_03_nom.jpg	7909204	0	1	34755	147	0	next	hit	640

23	322	Response	2	7943956	34752	1

23	323	Picture	MorphF8_07_noe.jpg	7943959	0	146	46058	148	0	next	hit	642

23	323	Response	2	7989956	45997	1

23	324	Picture	MorphF10_02_orig.jpg	7990017	0	2	22161	3	0	next	incorrect	644

23	324	Response	1	8012036	22019	1

23	325	Picture	MorphF4_08_orig.jpg	8012178	0	1	8341	154	0	next	hit	646

23	325	Response	2	8020516	8338	1

23	326	Picture	MorphM10_10_orig.jpg	8020519	0	153	10880	307	0	next	hit	648

23	326	Response	2	8031395	10876	1

23	327	Picture	MorphF1_06_orig.jpg	8031399	0	154	79905	155	0	next	incorrect	650

23	327	Response	1	8111235	79836	1

23	328	Picture	MorphM5_01_nom.jpg	8111304	0	1	35431	2	0	next	incorrect	652

23	328	Response	1	8146595	35291	1

23	329	Picture	MorphF3_02_nom.jpg	8146735	0	1	9156	2	0	next	incorrect	654

23	329	Response	1	8155795	9060	1

23	330	Picture	MorphF8_07_nom.jpg	8155891	0	1	26673	2	0	next	hit	656

23	330	Response	2	8182515	26624	1

23	331	Picture	MorphM1_09_noe.jpg	8182564	0	1	16322	2	0	next	hit	658

23	331	Response	2	8198834	16270	1

23	332	Picture	MorphM2_10_nom.jpg	8198886	0	1	10085	2	0	next	hit	660

23	332	Response	2	8208914	10028	1

23	333	Picture	MorphM4_01_nom.jpg	8208971	0	1	23620	2	0	next	incorrect	662

23	333	Response	1	8232514	23543	1

23	334	Picture	MorphF4_02_nom.jpg	8232591	0	1	10351	2	0	next	incorrect	664

23	334	Response	1	8242834	10243	1

23	335	Picture	MorphF3_04_nom.jpg	8242942	0	1	9819	2	0	next	incorrect	666

23	335	Response	1	8252674	9732	1

23	336	Picture	MorphM6_00_noe.jpg	8252761	0	1	9676	146	0	next	incorrect	668

23	336	Response	1	8262434	9673	1

23	337	Picture	MorphM2_01_orig.jpg	8262437	0	145	13149	146	0	next	incorrect	670

23	337	Response	1	8275554	13117	1

23	338	Picture	MorphM8_05_noe.jpg	8275586	0	1	31316	3	0	next	incorrect	672

23	338	Response	1	8306834	31248	1

23	339	Picture	MorphF7_01_orig.jpg	8306902	0	2	16322	3	0	next	incorrect	674

23	339	Response	1	8323154	16252	1

23	340	Picture	MorphF9_01_orig.jpg	8323224	0	1	14863	2	0	next	incorrect	676

23	340	Response	1	8338034	14810	1

23	341	Picture	MorphM3_07_noe.jpg	8338087	0	1	10483	2	0	next	hit	678

23	341	Response	2	8348513	10426	1

23	342	Picture	MorphF10_02_noe.jpg	8348570	0	1	16720	2	0	next	incorrect	680

23	342	Response	1	8365153	16583	1

23	343	Picture	MorphM10_06_nom.jpg	8365290	0	1	9023	3	0	next	hit	682

23	343	Response	2	8374193	8903	1

23	344	Picture	MorphF5_05_nom.jpg	8374313	0	2	14199	3	0	next	incorrect	684

23	344	Response	1	8388433	14120	1

23	345	Picture	MorphM6_09_orig.jpg	8388512	0	1	10882	2	0	next	hit	686

23	345	Response	2	8399313	10801	1

23	346	Picture	MorphF5_03_orig.jpg	8399394	0	1	8890	2	0	next	incorrect	688

23	346	Response	1	8408193	8799	1

23	347	Picture	MorphF9_00_nom.jpg	8408284	0	1	20834	2	0	next	incorrect	690

23	347	Response	1	8429073	20789	1

23	348	Picture	MorphM2_03_nom.jpg	8429118	0	1	48701	2	0	next	incorrect	692

23	348	Response	1	8477713	48595	1

23	349	Picture	MorphM4_03_noe.jpg	8477819	0	1	48037	2	0	next	incorrect	694

23	349	Response	1	8525792	47973	1

23	350	Picture	MorphF1_02_orig.jpg	8525856	0	1	11146	2	0	next	incorrect	696

23	350	Response	1	8536912	11056	1

23	351	Picture	MorphF10_08_noe.jpg	8537002	0	1	34767	2	0	next	incorrect	698

23	351	Response	1	8571712	34710	1

23	352	Picture	MorphF4_00_nom.jpg	8571769	0	1	9289	2	0	next	incorrect	700

23	352	Response	1	8580912	9143	1

23	353	Picture	MorphF6_10_orig.jpg	8581058	0	1	49099	2	0	next	hit	702

23	353	Response	2	8630032	48974	1

23	354	Picture	MorphM9_09_orig.jpg	8630157	0	1	10749	2	0	next	hit	704

23	354	Response	2	8640832	10675	1

23	355	Picture	MorphM3_01_orig.jpg	8640906	0	1	39809	2	0	next	incorrect	706

23	355	Response	1	8680591	39685	1

23	356	Picture	MorphF7_09_noe.jpg	8680715	0	1	23753	2	0	next	hit	708

23	356	Response	2	8704351	23636	1

23	357	Picture	MorphM4_04_noe.jpg	8704468	0	1	13668	2	0	next	incorrect	710

23	357	Response	1	8718031	13563	1

23	358	Picture	MorphF10_06_noe.jpg	8718136	0	1	55179	159	0	next	incorrect	712

23	358	Response	1	8773311	55175	1

23	359	Picture	MorphM3_03_orig.jpg	8773315	0	158	23759	310	0	next	incorrect	714

23	359	Response	1	8797071	23756	1

23	360	Picture	MorphM1_05_nom.jpg	8797074	0	152	11828	153	0	next	incorrect	716

23	360	Response	1	8808831	11757	1

23	361	Picture	MorphF5_08_nom.jpg	8808902	0	1	11811	2	0	next	hit	718

23	361	Response	2	8820671	11769	1

23	362	Picture	MorphF8_10_orig.jpg	8820713	0	1	39677	2	0	next	hit	720

23	362	Response	2	8860270	39557	1

23	363	Picture	MorphM3_00_orig.jpg	8860390	0	1	13269	2	0	next	incorrect	722

23	363	Response	1	8873630	13240	1

23	364	Picture	MorphF8_03_noe.jpg	8873659	0	1	23886	2	0	next	incorrect	724

23	364	Response	1	8897470	23811	1

23	365	Picture	MorphF7_09_nom.jpg	8897545	0	1	12209	2	0	next	hit	726

23	365	Response	2	8909630	12085	1

23	366	Picture	MorphF1_00_nom.jpg	8909754	0	1	13535	2	0	next	incorrect	728

23	366	Response	1	8923230	13476	1

23	367	Picture	MorphM4_00_nom.jpg	8923289	0	1	7431	2	0	next	incorrect	730

23	367	Response	1	8930590	7301	1

23	368	Picture	MorphM10_01_orig.jpg	8930720	0	1	15393	2	0	next	incorrect	732

23	368	Response	1	8946030	15310	1

23	369	Picture	MorphF8_06_noe.jpg	8946113	0	1	10218	2	0	next	incorrect	734

23	369	Response	1	8956190	10077	1

23	370	Picture	MorphF6_03_orig.jpg	8956331	0	1	13137	2	0	next	incorrect	736

23	370	Response	1	8969390	13059	1

23	371	Picture	MorphM7_02_nom.jpg	8969468	0	1	99391	3	0	next	incorrect	738

23	371	Response	1	9068749	99281	1

23	372	Picture	MorphF10_04_orig.jpg	9068859	0	2	37156	3	0	next	incorrect	740

23	372	Response	1	9105869	37010	1

23	373	Picture	MorphF5_01_nom.jpg	9106015	0	1	12341	2	0	next	incorrect	742

23	373	Response	1	9118269	12254	1

23	374	Picture	MorphM7_04_orig.jpg	9118356	0	1	47772	2	0	next	hit	744

23	374	Response	2	9166029	47673	1

23	375	Picture	MorphF9_06_noe.jpg	9166128	0	1	24284	2	0	next	incorrect	746

23	375	Response	1	9190268	24140	1

23	376	Picture	MorphF1_10_orig.jpg	9190412	0	1	10881	2	0	next	hit	748

23	376	Response	2	9201228	10816	1

23	377	Picture	MorphM6_09_nom.jpg	9201293	0	1	7962	2	0	next	hit	750

23	377	Response	2	9209148	7855	1

23	378	Picture	MorphF3_10_orig.jpg	9209255	0	1	12208	2	0	next	hit	752

23	378	Response	2	9221388	12133	1

23	379	Picture	MorphF9_03_nom.jpg	9221463	0	1	11529	151	0	next	incorrect	754

23	379	Response	1	9232988	11525	1

23	380	Picture	MorphM8_01_orig.jpg	9232992	0	150	31731	151	0	next	incorrect	756

23	380	Response	1	9264588	31596	1

23	381	Picture	MorphF8_08_noe.jpg	9264723	0	1	52151	2	0	next	incorrect	758

23	381	Response	1	9316828	52105	1

23	382	Picture	MorphF3_00_orig.jpg	9316874	0	1	10881	2	0	next	incorrect	760

23	382	Response	1	9327627	10753	1

23	383	Picture	MorphM6_02_orig.jpg	9327755	0	1	15260	2	0	next	incorrect	762

23	383	Response	1	9342907	15152	1

23	384	Picture	MorphF9_04_nom.jpg	9343015	0	1	11147	2	0	next	incorrect	764

23	384	Response	1	9354027	11012	1

23	385	Picture	MorphM3_02_nom.jpg	9354162	0	1	9422	2	0	next	incorrect	766

23	385	Response	1	9363547	9385	1

23	386	Picture	MorphF4_09_orig.jpg	9363584	0	1	8891	2	0	next	hit	768

23	386	Response	2	9372427	8843	1

23	387	Picture	MorphF1_03_nom.jpg	9372475	0	1	10615	3	0	next	incorrect	770

23	387	Response	1	9382987	10512	1

23	388	Picture	MorphM10_00_nom.jpg	9383090	0	2	8493	3	0	next	incorrect	772

23	388	Response	1	9391547	8457	1

23	389	Picture	MorphF5_07_noe.jpg	9391583	0	1	11014	2	0	next	hit	774

23	389	Response	2	9402507	10924	1

23	390	Picture	MorphM5_08_orig.jpg	9402597	0	1	19772	2	0	next	hit	776

23	390	Response	2	9422267	19670	1

23	391	Picture	MorphM9_03_noe.jpg	9422369	0	1	42995	2	0	next	incorrect	778

23	391	Response	1	9465307	42938	1

23	392	Picture	MorphF10_05_noe.jpg	9465364	0	1	15791	2	0	next	incorrect	780

23	392	Response	1	9481066	15702	1

23	393	Picture	MorphF5_10_noe.jpg	9481155	0	1	17118	2	0	next	hit	782

23	393	Response	2	9498186	17031	1

23	394	Picture	MorphM10_02_nom.jpg	9498273	0	1	14597	2	0	next	incorrect	784

23	394	Response	1	9512826	14553	1

23	395	Picture	MorphM5_09_nom.jpg	9512870	0	1	8095	2	0	next	hit	786

23	395	Response	2	9520826	7956	1

23	396	Picture	MorphM1_03_noe.jpg	9520965	0	1	18843	2	0	next	hit	788

23	396	Response	2	9539706	18741	1

23	397	Picture	MorphF10_04_noe.jpg	9539808	0	1	19374	2	0	next	incorrect	790

23	397	Response	1	9559066	19258	1

23	398	Picture	MorphM1_10_nom.jpg	9559182	0	1	24947	2	0	next	hit	792

23	398	Response	2	9584026	24844	1

23	399	Picture	MorphM6_03_noe.jpg	9584129	0	1	23090	2	0	next	incorrect	794

23	399	Response	1	9607146	23017	1

23	400	Picture	MorphF8_07_orig.jpg	9607219	0	1	10330	155	0	next	hit	796

23	400	Response	2	9617546	10327	1

23	401	Picture	MorphF2_01_nom.jpg	9617549	0	154	11433	155	0	next	hit	798

23	401	Response	2	9628906	11357	1

23	402	Picture	MorphM1_02_orig.jpg	9628982	0	1	8625	2	0	next	incorrect	800

23	402	Response	1	9637466	8484	1

23	403	Picture	MorphF8_06_orig.jpg	9637607	0	1	18022	160	0	next	hit	802

23	403	Response	2	9655626	18019	1

23	404	Picture	MorphF5_01_orig.jpg	9655629	0	159	7323	160	0	next	incorrect	804

23	404	Response	1	9662905	7276	1

23	405	Picture	MorphM4_06_noe.jpg	9662952	0	1	12076	2	0	next	hit	806

23	405	Response	2	9674905	11953	1

23	406	Picture	MorphF7_00_orig.jpg	9675028	0	1	19905	2	0	next	incorrect	808

23	406	Response	1	9694825	19797	1

23	407	Picture	MorphF4_10_noe.jpg	9694933	0	1	9289	2	0	next	hit	810

23	407	Response	2	9704106	9173	1

23	408	Picture	MorphM4_04_orig.jpg	9704222	0	1	15260	2	0	next	hit	812

23	408	Response	2	9719385	15163	1

23	409	Picture	MorphF7_03_noe.jpg	9719482	0	1	10066	154	0	next	incorrect	814

23	409	Response	1	9729545	10063	1

23	410	Picture	MorphF3_10_nom.jpg	9729548	0	153	8247	154	0	next	hit	816

23	410	Response	2	9737705	8157	1

23	411	Picture	MorphM7_10_orig.jpg	9737795	0	1	11544	2	0	next	hit	818

23	411	Response	2	9749225	11430	1

23	412	Picture	MorphF8_01_noe.jpg	9749339	0	1	10882	2	0	next	incorrect	820

23	412	Response	1	9760185	10846	1

23	413	Picture	MorphF6_04_noe.jpg	9760221	0	1	25213	2	0	next	incorrect	822

23	413	Response	1	9785305	25084	1

23	414	Picture	MorphM4_03_nom.jpg	9785434	0	1	13269	2	0	next	incorrect	824

23	414	Response	1	9798665	13231	1

23	415	Picture	MorphM8_03_nom.jpg	9798703	0	1	15526	2	0	next	hit	826

23	415	Response	2	9814184	15481	1

23	416	Picture	MorphM6_00_orig.jpg	9814229	0	1	9687	2	0	next	incorrect	828

23	416	Response	1	9823864	9635	1

23	417	Picture	MorphM3_05_orig.jpg	9823916	0	1	9422	2	0	next	incorrect	830

23	417	Response	1	9833224	9308	1

23	418	Picture	MorphM9_08_nom.jpg	9833338	0	1	10350	2	0	next	hit	832

23	418	Response	2	9843544	10206	1

23	419	Picture	MorphM6_10_nom.jpg	9843688	0	1	7697	2	0	next	hit	834

23	419	Response	2	9851304	7616	1

23	420	Picture	MorphF4_10_orig.jpg	9851385	0	1	7962	2	0	next	hit	836

23	420	Response	2	9859224	7839	1

23	421	Picture	MorphM1_02_noe.jpg	9859347	0	1	11943	2	0	next	hit	838

23	421	Response	2	9871224	11877	1

23	422	Picture	MorphF6_00_noe.jpg	9871290	0	1	9289	2	0	next	incorrect	840

23	422	Response	1	9880504	9214	1

23	423	Picture	MorphM10_02_noe.jpg	9880579	0	1	8227	2	0	next	incorrect	842

23	423	Response	1	9888664	8085	1

23	424	Picture	MorphM2_07_nom.jpg	9888806	0	1	9541	148	0	next	hit	844

23	424	Response	2	9898344	9538	1

23	425	Picture	MorphM7_09_orig.jpg	9898347	0	147	8639	148	0	next	hit	846

23	425	Response	2	9906904	8557	1

23	426	Picture	MorphF1_10_noe.jpg	9906986	0	1	12208	2	0	next	hit	848

23	426	Response	2	9919064	12078	1

23	427	Picture	MorphM1_10_noe.jpg	9919194	0	1	9820	2	0	next	hit	850

23	427	Response	2	9928904	9710	1

23	428	Picture	MorphF8_00_orig.jpg	9929014	0	1	8094	2	0	next	incorrect	852

23	428	Response	1	9937064	8050	1

23	429	Picture	MorphF6_04_nom.jpg	9937108	0	1	7431	3	0	next	incorrect	854

23	429	Response	1	9944504	7396	1

23	430	Picture	MorphM7_09_nom.jpg	9944539	0	2	9289	3	0	next	incorrect	856

23	430	Response	1	9953784	9245	1

23	431	Picture	MorphM4_09_noe.jpg	9953828	0	1	15526	2	0	next	hit	858

23	431	Response	2	9969304	15476	1

23	432	Picture	MorphM6_07_nom.jpg	9969354	0	1	20967	2	0	next	hit	860

23	432	Response	2	9990263	20909	1

23	433	Picture	MorphM5_04_nom.jpg	9990321	0	1	11279	2	0	next	incorrect	862

23	433	Response	1	10001463	11142	1

23	434	Picture	MorphM1_04_orig.jpg	10001600	0	1	11677	3	0	next	incorrect	864

23	434	Response	1	10013143	11543	1

23	435	Picture	MorphF2_09_orig.jpg	10013277	0	2	11678	3	0	next	hit	866

23	435	Response	2	10024823	11546	1

23	436	Picture	MorphF10_07_noe.jpg	10024955	0	1	12739	2	0	next	incorrect	868

23	436	Response	1	10037623	12668	1

23	437	Picture	MorphF6_10_noe.jpg	10037694	0	1	34369	2	0	next	hit	870

23	437	Response	2	10071943	34249	1

23	438	Picture	MorphM6_08_noe.jpg	10072063	0	1	37288	3	0	next	incorrect	872

23	438	Response	1	10109223	37160	1

23	439	Picture	MorphM7_03_noe.jpg	10109351	0	2	39014	3	0	next	incorrect	874

23	439	Response	1	10148262	38911	1

23	440	Picture	MorphF9_08_nom.jpg	10148365	0	1	66061	158	0	next	incorrect	876

23	440	Response	1	10214422	66057	1

23	441	Picture	MorphM4_10_nom.jpg	10214426	0	157	47397	158	0	next	hit	878

23	441	Response	2	10261702	47276	1

23	442	Picture	MorphM2_09_orig.jpg	10261823	0	1	9687	2	0	next	hit	880

23	442	Response	2	10271382	9559	1

23	443	Picture	MorphF5_01_noe.jpg	10271510	0	1	10748	2	0	next	incorrect	882

23	443	Response	1	10282182	10672	1

23	444	Picture	MorphM9_07_orig.jpg	10282258	0	1	26142	2	0	next	hit	884

23	444	Response	2	10308262	26004	1

23	445	Picture	PAUSE	10308400	0	1	600064	2	0	600000	miss	0

23	446	Picture	MorphF9_01_nom.jpg	10908464	0	1	18843	2	0	next	incorrect	887

23	446	Response	1	10927218	18754	1

23	447	Picture	MorphM2_09_noe.jpg	10927307	0	1	18844	2	0	next	incorrect	889

23	447	Response	1	10946098	18791	1

23	448	Picture	MorphM4_00_orig.jpg	10946151	0	1	7550	148	0	next	incorrect	891

23	448	Response	1	10953697	7546	1

23	449	Picture	MorphF5_06_noe.jpg	10953701	0	147	24828	148	0	next	incorrect	893

23	449	Response	1	10978417	24716	1

23	450	Picture	MorphM1_05_noe.jpg	10978529	0	1	22957	2	0	next	incorrect	895

23	450	Response	1	11001377	22848	1

23	451	Picture	MorphM10_03_noe.jpg	11001486	0	1	12739	2	0	next	incorrect	897

23	451	Response	1	11014177	12691	1

23	452	Picture	MorphF4_07_noe.jpg	11014225	0	1	8891	2	0	next	hit	899

23	452	Response	2	11023057	8832	1

23	453	Picture	MorphM3_04_noe.jpg	11023116	0	1	26673	2	0	next	incorrect	901

23	453	Response	1	11049697	26581	1

23	454	Picture	MorphM10_06_orig.jpg	11049789	0	1	17516	2	0	next	hit	903

23	454	Response	2	11067217	17428	1

23	455	Picture	MorphF5_09_orig.jpg	11067305	0	1	8227	2	0	next	hit	905

23	455	Response	2	11075457	8152	1

23	456	Picture	MorphF6_06_noe.jpg	11075532	0	1	10218	2	0	next	incorrect	907

23	456	Response	1	11085697	10165	1

23	457	Picture	MorphM10_01_nom.jpg	11085750	0	1	15526	2	0	next	incorrect	909

23	457	Response	1	11101217	15467	1

23	458	Picture	MorphF4_01_orig.jpg	11101276	0	1	12473	2	0	next	incorrect	911

23	458	Response	1	11113616	12340	1

23	459	Picture	MorphF1_09_orig.jpg	11113749	0	1	26806	2	0	next	hit	913

23	459	Response	2	11140496	26747	1

23	460	Picture	MorphF4_04_orig.jpg	11140555	0	1	21364	2	0	next	incorrect	915

23	460	Response	1	11161776	21221	1

23	461	Picture	MorphM8_00_nom.jpg	11161919	0	1	18313	2	0	next	incorrect	917

23	461	Response	1	11180096	18177	1

23	462	Picture	MorphM4_07_orig.jpg	11180232	0	1	9819	2	0	next	hit	919

23	462	Response	2	11189936	9704	1

23	463	Picture	MorphM2_01_noe.jpg	11190051	0	1	37008	150	0	next	incorrect	921

23	463	Response	1	11227056	37005	1

23	464	Picture	MorphF2_04_orig.jpg	11227059	0	149	39560	150	0	next	incorrect	923

23	464	Response	1	11266576	39517	1

23	465	Picture	MorphF9_07_orig.jpg	11266619	0	1	41667	2	0	next	incorrect	925

23	465	Response	1	11308255	41636	1

23	466	Picture	MorphM8_02_nom.jpg	11308286	0	1	15128	2	0	next	incorrect	927

23	466	Response	1	11323295	15009	1

23	467	Picture	MorphM9_05_orig.jpg	11323414	0	1	19085	158	0	next	incorrect	929

23	467	Response	1	11342495	19081	1

23	468	Picture	MorphF7_07_noe.jpg	11342499	0	157	13691	158	0	next	incorrect	931

23	468	Response	1	11356095	13596	1

23	469	Picture	MorphF4_01_nom.jpg	11356190	0	1	16587	3	0	next	incorrect	933

23	469	Response	1	11372655	16465	1

23	470	Picture	MorphF5_02_nom.jpg	11372777	0	2	9401	157	0	next	incorrect	935

23	470	Response	1	11382175	9398	1

23	471	Picture	MorphF4_03_noe.jpg	11382178	0	155	37442	156	0	next	incorrect	937

23	471	Response	1	11419535	37357	1

23	472	Picture	MorphF6_01_noe.jpg	11419620	0	1	7431	3	0	next	incorrect	939

23	472	Response	1	11426975	7355	1

23	473	Picture	MorphM5_00_orig.jpg	11427051	0	2	10484	3	0	next	incorrect	941

23	473	Response	1	11437455	10404	1

23	474	Picture	MorphF10_01_orig.jpg	11437535	0	1	15658	2	0	next	incorrect	943

23	474	Response	1	11453135	15600	1

23	475	Picture	MorphM9_10_nom.jpg	11453193	0	1	11810	2	0	next	hit	945

23	475	Response	2	11464894	11701	1

23	476	Picture	MorphF3_08_noe.jpg	11465003	0	1	16322	2	0	next	hit	947

23	476	Response	2	11481294	16291	1

23	477	Picture	MorphM4_06_nom.jpg	11481325	0	1	43791	2	0	next	hit	949

23	477	Response	2	11525054	43729	1

23	478	Picture	MorphF3_03_orig.jpg	11525116	0	1	8758	2	0	next	incorrect	951

23	478	Response	1	11533774	8658	1

23	479	Picture	MorphF2_02_noe.jpg	11533874	0	1	18445	2	0	next	incorrect	953

23	479	Response	1	11552254	18380	1

23	480	Picture	MorphM3_02_noe.jpg	11552319	0	1	11943	2	0	next	incorrect	955

23	480	Response	1	11564174	11855	1

23	481	Picture	MorphF1_02_nom.jpg	11564262	0	1	8095	2	0	next	incorrect	957

23	481	Response	1	11572254	7992	1

23	482	Picture	MorphF6_07_orig.jpg	11572357	0	1	11014	2	0	next	hit	959

23	482	Response	2	11583294	10937	1

23	483	Picture	MorphF3_01_nom.jpg	11583371	0	1	11810	2	0	next	incorrect	961

23	483	Response	1	11595134	11763	1

23	484	Picture	MorphF2_01_noe.jpg	11595181	0	1	31715	2	0	next	incorrect	963

23	484	Response	1	11626813	31632	1

23	485	Picture	MorphM8_06_noe.jpg	11626896	0	1	99657	2	0	next	incorrect	965

23	485	Response	1	11726413	99517	1

23	486	Picture	MorphM6_09_noe.jpg	11726553	0	1	71657	2	0	next	incorrect	967

23	486	Response	1	11798092	71539	1

23	487	Picture	MorphM2_00_nom.jpg	11798210	0	1	32910	2	0	next	incorrect	969

23	487	Response	1	11831052	32842	1

23	488	Picture	MorphM7_09_noe.jpg	11831120	0	1	51885	2	0	next	hit	971

23	488	Response	2	11882972	51852	1

23	489	Picture	MorphF2_08_noe.jpg	11883005	0	1	22293	2	0	next	incorrect	973

23	489	Response	1	11905212	22207	1

23	490	Picture	MorphF7_06_noe.jpg	11905298	0	1	12076	2	0	next	incorrect	975

23	490	Response	1	11917292	11994	1

23	491	Picture	MorphF6_08_nom.jpg	11917374	0	1	22957	2	0	next	hit	977

23	491	Response	2	11940251	22877	1

23	492	Picture	MorphF1_08_orig.jpg	11940331	0	1	67013	2	0	next	incorrect	979

23	492	Response	1	12007291	66960	1

23	493	Picture	MorphM8_08_noe.jpg	12007344	0	1	52947	2	0	next	hit	981

23	493	Response	2	12060171	52827	1

23	494	Picture	MorphM5_06_orig.jpg	12060291	0	1	27999	2	0	next	incorrect	983

23	494	Response	1	12088171	27880	1

23	495	Picture	MorphF5_06_nom.jpg	12088290	0	1	8095	2	0	next	hit	985

23	495	Response	2	12096331	8041	1

23	496	Picture	MorphM7_06_orig.jpg	12096385	0	1	9289	2	0	next	hit	987

23	496	Response	2	12105531	9146	1

23	497	Picture	MorphF4_10_nom.jpg	12105674	0	1	10483	2	0	next	hit	989

23	497	Response	2	12116010	10336	1

23	498	Picture	MorphF2_06_nom.jpg	12116157	0	1	14597	2	0	next	hit	991

23	498	Response	2	12130650	14493	1

23	499	Picture	MorphF7_07_orig.jpg	12130754	0	1	27580	156	0	next	hit	993

23	499	Response	2	12158330	27576	1

23	500	Picture	MorphM5_04_orig.jpg	12158334	0	155	13424	156	0	next	incorrect	995

23	500	Response	1	12171690	13356	1

23	501	Picture	MorphF10_04_nom.jpg	12171758	0	1	41534	2	0	next	incorrect	997

23	501	Response	1	12213210	41452	1

23	502	Picture	MorphM7_01_noe.jpg	12213292	0	1	42729	3	0	next	incorrect	999

23	502	Response	1	12255930	42638	1

23	503	Picture	MorphF2_03_orig.jpg	12256021	0	2	69933	3	0	next	hit	1001

23	503	Response	2	12325849	69828	1

23	504	Picture	MorphM6_05_noe.jpg	12325954	0	1	19374	2	0	next	incorrect	1003

23	504	Response	1	12345289	19335	1

23	505	Picture	MorphM3_09_nom.jpg	12345328	0	1	34236	2	0	next	incorrect	1005

23	505	Response	1	12379449	34121	1

23	506	Picture	MorphM8_01_nom.jpg	12379564	0	1	10616	2	0	next	incorrect	1007

23	506	Response	1	12390089	10525	1

23	507	Picture	MorphF8_08_orig.jpg	12390180	0	1	18952	159	0	next	hit	1009

23	507	Response	2	12409129	18949	1

23	508	Picture	MorphF1_09_nom.jpg	12409132	0	158	8384	159	0	next	hit	1011

23	508	Response	2	12417448	8316	1

23	509	Picture	MorphM8_04_nom.jpg	12417516	0	1	13668	2	0	next	hit	1013

23	509	Response	2	12431128	13612	1

23	510	Picture	MorphM7_10_nom.jpg	12431184	0	1	7431	2	0	next	hit	1015

23	510	Response	2	12438568	7384	1

23	511	Picture	MorphM3_10_orig.jpg	12438615	0	1	39677	2	0	next	hit	1017

23	511	Response	2	12478168	39553	1

23	512	Picture	MorphF9_10_nom.jpg	12478292	0	1	25611	2	0	next	hit	1019

23	512	Response	2	12503768	25476	1

23	513	Picture	MorphM2_08_orig.jpg	12503903	0	1	40473	2	0	next	hit	1021

23	513	Response	2	12544248	40345	1

23	514	Picture	MorphF7_08_nom.jpg	12544376	0	1	8891	2	0	next	hit	1023

23	514	Response	2	12553208	8832	1

23	515	Picture	MorphF4_01_noe.jpg	12553267	0	1	19374	2	0	next	incorrect	1025

23	515	Response	1	12572568	19301	1

23	516	Picture	MorphM1_02_nom.jpg	12572641	0	1	9024	2	0	next	incorrect	1027

23	516	Response	1	12581528	8887	1

23	517	Picture	MorphF7_06_nom.jpg	12581665	0	1	11412	2	0	next	hit	1029

23	517	Response	2	12592967	11302	1

23	518	Picture	MorphM1_08_noe.jpg	12593077	0	1	33814	159	0	next	hit	1031

23	518	Response	2	12626887	33810	1

23	519	Picture	MorphF2_00_nom.jpg	12626891	0	158	15417	159	0	next	incorrect	1033

23	519	Response	1	12642167	15276	1

23	520	Picture	MorphF4_06_noe.jpg	12642308	0	1	40183	159	0	next	hit	1035

23	520	Response	2	12682487	40179	1

23	521	Picture	MorphF10_02_nom.jpg	12682491	0	158	8916	159	0	next	incorrect	1037

23	521	Response	1	12691287	8796	1

23	522	Picture	MorphF9_03_orig.jpg	12691407	0	1	12871	2	0	next	incorrect	1039

23	522	Response	1	12704247	12840	1

23	523	Picture	MorphM6_10_orig.jpg	12704278	0	1	9422	2	0	next	hit	1041

23	523	Response	2	12713607	9329	1

23	524	Picture	MorphF8_04_noe.jpg	12713700	0	1	13270	2	0	next	incorrect	1043

23	524	Response	1	12726887	13187	1

23	525	Picture	MorphF10_00_nom.jpg	12726970	0	1	19905	2	0	next	incorrect	1045

23	525	Response	1	12746806	19836	2

23	526	Picture	MorphM9_07_noe.jpg	12746875	0	1	32378	2	0	next	hit	1047

23	526	Response	2	12779126	32251	1

23	527	Picture	MorphF1_05_orig.jpg	12779253	0	1	21497	2	0	next	incorrect	1049

23	527	Response	1	12800646	21393	1

23	528	Picture	MorphF8_04_nom.jpg	12800750	0	1	19242	2	0	next	incorrect	1051

23	528	Response	1	12819846	19096	1

23	529	Picture	MorphM5_07_orig.jpg	12819992	0	1	18976	2	0	next	incorrect	1053

23	529	Response	1	12838886	18894	1

23	530	Picture	MorphM2_10_noe.jpg	12838968	0	1	32113	2	0	next	incorrect	1055

23	530	Response	1	12871046	32078	1

23	531	Picture	MorphF1_04_orig.jpg	12871081	0	1	10483	2	0	next	incorrect	1057

23	531	Response	1	12881446	10365	1

23	532	Picture	MorphF8_06_nom.jpg	12881564	0	1	47374	2	0	next	hit	1059

23	532	Response	2	12928805	47241	1

23	533	Picture	MorphF3_00_nom.jpg	12928938	0	1	8758	2	0	next	incorrect	1061

23	533	Response	1	12937605	8667	1

23	534	Picture	MorphM6_08_nom.jpg	12937696	0	1	28265	2	0	next	hit	1063

23	534	Response	2	12965845	28149	1

23	535	Picture	MorphM10_10_nom.jpg	12965961	0	1	36757	2	0	next	hit	1065

23	535	Response	2	13002645	36684	1

23	536	Picture	MorphF10_05_orig.jpg	13002718	0	1	45250	3	0	next	hit	1067

23	536	Response	2	13047845	45127	1

23	537	Picture	MorphM5_08_nom.jpg	13047968	0	2	21498	3	0	next	hit	1069

23	537	Response	2	13069364	21396	1

23	538	Picture	MorphF6_04_orig.jpg	13069466	0	1	9023	2	0	next	incorrect	1071

23	538	Response	1	13078404	8938	1

23	539	Picture	MorphM4_05_orig.jpg	13078489	0	1	12607	2	0	next	hit	1073

23	539	Response	2	13091044	12555	1

23	540	Picture	MorphF7_01_nom.jpg	13091096	0	1	15127	2	0	next	hit	1075

23	540	Response	2	13106164	15068	1

23	541	Picture	MorphF9_05_noe.jpg	13106223	0	1	13668	2	0	next	incorrect	1077

23	541	Response	1	13119764	13541	1

23	542	Picture	MorphF3_01_noe.jpg	13119891	0	1	34237	2	0	next	incorrect	1079

23	542	Response	1	13154084	34193	1

23	543	Picture	MorphF7_10_noe.jpg	13154128	0	1	23753	2	0	next	incorrect	1081

23	543	Response	1	13177764	23636	1

23	544	Picture	MorphF9_01_noe.jpg	13177881	0	1	8206	156	0	next	incorrect	1083

23	544	Response	1	13186084	8203	1

23	545	Picture	MorphM5_06_nom.jpg	13186087	0	155	68880	300	0	next	incorrect	1085

23	545	Response	1	13254964	68877	1

23	546	Picture	MorphM4_09_nom.jpg	13254967	0	145	9168	146	0	next	hit	1087

23	546	Response	2	13264083	9116	1

23	547	Picture	MorphM3_06_orig.jpg	13264135	0	1	54937	2	0	next	incorrect	1089

23	547	Response	1	13318963	54828	1

23	548	Picture	MorphM5_03_nom.jpg	13319072	0	1	48170	2	0	next	incorrect	1091

23	548	Response	1	13367123	48051	1

23	549	Picture	MorphM6_10_noe.jpg	13367242	0	1	38085	2	0	next	incorrect	1093

23	549	Response	1	13405282	38040	1

23	550	Picture	MorphF7_00_noe.jpg	13405327	0	1	7696	2	0	next	incorrect	1095

23	550	Response	1	13412882	7555	1

23	551	Picture	MorphF3_09_noe.jpg	13413023	0	1	18711	2	0	next	incorrect	1097

23	551	Response	1	13431682	18659	1

23	552	Picture	MorphM4_03_orig.jpg	13431734	0	1	23222	2	0	next	incorrect	1099

23	552	Response	1	13454882	23148	1

23	553	Picture	MorphF9_09_nom.jpg	13454956	0	1	13403	2	0	next	hit	1101

23	553	Response	2	13468242	13286	1

23	554	Picture	MorphM3_09_noe.jpg	13468359	0	1	59051	2	0	next	hit	1103

23	554	Response	2	13527362	59003	1

23	555	Picture	MorphM9_04_orig.jpg	13527410	0	1	31582	2	0	next	incorrect	1105

23	555	Response	1	13558962	31552	1

23	556	Picture	MorphM3_07_orig.jpg	13558992	0	1	13137	2	0	next	hit	1107

23	556	Response	2	13572001	13009	1

23	557	Picture	MorphM1_09_orig.jpg	13572129	0	1	12739	2	0	next	hit	1109

23	557	Response	2	13584801	12672	1

23	558	Picture	MorphF10_09_noe.jpg	13584868	0	1	42995	2	0	next	incorrect	1111

23	558	Response	1	13627761	42893	1

23	559	Picture	MorphF3_04_noe.jpg	13627863	0	1	52018	2	0	next	incorrect	1113

23	559	Response	1	13679841	51978	1

23	560	Picture	MorphM1_10_orig.jpg	13679881	0	1	44321	2	0	next	hit	1115

23	560	Response	2	13724080	44199	1

23	561	Picture	MorphM3_07_nom.jpg	13724202	0	1	24018	3	0	next	hit	1117

23	561	Response	2	13748080	23878	1

23	562	Picture	MorphM9_03_nom.jpg	13748220	0	2	21630	3	0	next	hit	1119

23	562	Response	2	13769760	21540	1

23	563	Picture	MorphF6_10_nom.jpg	13769850	0	1	13114	158	0	next	hit	1121

23	563	Response	2	13782960	13110	1

23	564	Picture	MorphM4_07_nom.jpg	13782964	0	157	8914	158	0	next	hit	1123

23	564	Response	2	13791760	8796	1

23	565	Picture	MorphF10_10_nom.jpg	13791878	0	1	7432	2	0	next	hit	1125

23	565	Response	2	13799280	7402	1

23	566	Picture	MorphM10_01_noe.jpg	13799310	0	1	9421	2	0	next	incorrect	1127

23	566	Response	1	13808640	9330	1

23	567	Picture	MorphM1_03_nom.jpg	13808731	0	1	9555	2	0	next	incorrect	1129

23	567	Response	1	13818160	9429	1

23	568	Picture	MorphF7_10_orig.jpg	13818286	0	1	12341	2	0	next	hit	1131

23	568	Response	2	13830560	12274	1

23	569	Picture	MorphF9_09_noe.jpg	13830627	0	1	16985	2	0	next	hit	1133

23	569	Response	2	13847520	16893	1

23	570	Picture	MorphF4_09_noe.jpg	13847612	0	1	9023	3	0	next	hit	1135

23	570	Response	2	13856560	8948	1

23	571	Picture	MorphF2_07_orig.jpg	13856635	0	2	8759	3	0	next	hit	1137

23	571	Response	2	13865360	8725	1

23	572	Picture	MorphF8_03_nom.jpg	13865394	0	1	24018	2	0	next	incorrect	1139

23	572	Response	1	13889280	23886	1

23	573	Picture	MorphF9_00_orig.jpg	13889412	0	1	8360	2	0	next	incorrect	1141

23	573	Response	1	13897679	8267	1

23	574	Picture	MorphM6_06_nom.jpg	13897772	0	1	14199	2	0	next	hit	1143

23	574	Response	2	13911919	14147	1

23	575	Picture	MorphM1_01_noe.jpg	13911971	0	1	17251	2	0	next	incorrect	1145

23	575	Response	1	13929119	17148	1

23	576	Picture	MorphF2_03_nom.jpg	13929222	0	1	39661	151	0	next	incorrect	1147

23	576	Response	1	13968879	39657	1

23	577	Picture	MorphM1_01_nom.jpg	13968883	0	150	8243	151	0	next	incorrect	1149

23	577	Response	1	13977039	8156	1

23	578	Picture	MorphM5_05_noe.jpg	13977126	0	1	48435	2	0	next	hit	1151

23	578	Response	2	14025439	48313	1

23	579	Picture	MorphF1_07_nom.jpg	14025561	0	1	15393	2	0	next	hit	1153

23	579	Response	2	14040879	15318	1

23	580	Picture	MorphF2_09_nom.jpg	14040954	0	1	10085	2	0	next	hit	1155

23	580	Response	2	14050959	10005	1

23	581	Picture	MorphF9_06_orig.jpg	14051039	0	1	44056	2	0	next	hit	1157

23	581	Response	2	14095038	43999	1

23	582	Picture	MorphM2_07_orig.jpg	14095095	0	1	36758	2	0	next	hit	1159

23	582	Response	2	14131758	36663	1

23	583	Picture	MorphF1_06_noe.jpg	14131853	0	1	20568	2	0	next	hit	1161

23	583	Response	2	14152318	20465	1

23	584	Picture	MorphF3_05_noe.jpg	14152421	0	1	34502	2	0	next	hit	1163

23	584	Response	2	14186878	34457	1

23	585	Picture	MorphM2_09_nom.jpg	14186923	0	1	9820	2	0	next	hit	1165

23	585	Response	2	14196638	9715	1

23	586	Picture	MorphM4_01_noe.jpg	14196743	0	1	41269	2	0	next	incorrect	1167

23	586	Response	1	14237917	41174	1

23	587	Picture	MorphF4_00_orig.jpg	14238012	0	1	17782	2	0	next	incorrect	1169

23	587	Response	1	14255757	17745	1

23	588	Picture	MorphM5_02_noe.jpg	14255794	0	1	62103	2	0	next	incorrect	1171

23	588	Response	1	14317837	62043	1

23	589	Picture	MorphF8_08_nom.jpg	14317897	0	1	11147	2	0	next	hit	1173

23	589	Response	2	14328957	11060	1

23	590	Picture	MorphM5_09_noe.jpg	14329044	0	1	13137	2	0	next	incorrect	1175

23	590	Response	1	14342077	13033	1

23	591	Picture	MorphM2_04_orig.jpg	14342181	0	1	29459	2	0	next	incorrect	1177

23	591	Response	1	14371517	29336	1

23	592	Picture	MorphM8_09_nom.jpg	14371640	0	1	8227	2	0	next	hit	1179

23	592	Response	2	14379837	8197	1

23	593	Picture	MorphM1_03_orig.jpg	14379867	0	1	8626	2	0	next	incorrect	1181

23	593	Response	1	14388396	8529	1

23	594	Picture	MorphM9_03_orig.jpg	14388493	0	1	10467	151	0	next	incorrect	1183

23	594	Response	1	14398956	10463	1

23	595	Picture	MorphF4_05_orig.jpg	14398960	0	150	34783	151	0	next	incorrect	1185

23	595	Response	1	14433676	34716	1

23	596	Picture	MorphF7_03_nom.jpg	14433743	0	1	13933	2	0	next	hit	1187

23	596	Response	2	14447596	13853	1

23	597	Picture	MorphF1_04_noe.jpg	14447676	0	1	17251	2	0	next	hit	1189

23	597	Response	2	14464876	17200	1

23	598	Picture	MorphF6_08_orig.jpg	14464927	0	1	19905	2	0	next	hit	1191

23	598	Response	2	14484716	19789	1

23	599	Picture	MorphM2_07_noe.jpg	14484832	0	1	38881	2	0	next	incorrect	1193

23	599	Response	1	14523676	38844	1

23	600	Picture	MorphF8_05_nom.jpg	14523713	0	1	24682	2	0	next	hit	1195

23	600	Response	2	14548315	24602	1

23	601	Picture	MorphF10_01_noe.jpg	14548395	0	1	16056	2	0	next	incorrect	1197

23	601	Response	1	14564395	16000	1

23	602	Picture	MorphM10_07_noe.jpg	14564451	0	1	34635	2	0	next	hit	1199

23	602	Response	2	14599035	34584	1

23	603	Picture	MorphF8_01_nom.jpg	14599086	0	1	12473	3	0	next	incorrect	1201

23	603	Response	1	14611515	12429	1

23	604	Picture	MorphM3_01_noe.jpg	14611559	0	2	62236	3	0	next	incorrect	1203

23	604	Response	1	14673675	62116	1

23	605	Picture	MorphF7_05_nom.jpg	14673795	0	1	9687	2	0	next	hit	1205

23	605	Response	2	14683435	9640	1

23	606	Picture	MorphM6_05_nom.jpg	14683482	0	1	28516	149	0	next	incorrect	1207

23	606	Response	1	14711994	28512	1

23	607	Picture	MorphF5_05_noe.jpg	14711998	0	148	56810	149	0	next	incorrect	1209

23	607	Response	1	14768714	56716	1

23	608	Picture	MorphM9_06_orig.jpg	14768808	0	1	51354	2	0	next	hit	1211

23	608	Response	2	14820074	51266	1

23	609	Picture	MorphF2_06_orig.jpg	14820162	0	1	8493	2	0	next	hit	1213

23	609	Response	2	14828554	8392	1

23	610	Picture	MorphF9_04_noe.jpg	14828655	0	1	12739	2	0	next	incorrect	1215

23	610	Response	1	14841274	12619	1

23	611	Picture	MorphF5_00_noe.jpg	14841394	0	1	38085	2	0	next	incorrect	1217

23	611	Response	1	14879353	37959	1

23	612	Picture	MorphM8_07_orig.jpg	14879479	0	1	17118	2	0	next	hit	1219

23	612	Response	2	14896473	16994	1

23	613	Picture	MorphF4_07_nom.jpg	14896597	0	1	51885	2	0	next	incorrect	1221

23	613	Response	1	14948393	51796	1

23	614	Picture	MorphM5_00_noe.jpg	14948482	0	1	14995	2	0	next	incorrect	1223

23	614	Response	1	14963433	14951	1

23	615	Picture	MorphF5_04_orig.jpg	14963477	0	1	11810	2	0	next	incorrect	1225

23	615	Response	1	14975193	11716	1

23	616	Picture	MorphM2_02_orig.jpg	14975287	0	1	35165	2	0	next	incorrect	1227

23	616	Response	1	15010393	35106	1

23	617	Picture	MorphF3_03_noe.jpg	15010452	0	1	15526	2	0	next	incorrect	1229

23	617	Response	1	15025912	15460	1

23	618	Picture	MorphF8_03_orig.jpg	15025978	0	1	20967	2	0	next	incorrect	1231

23	618	Response	1	15046872	20894	1

23	619	Picture	MorphF10_05_nom.jpg	15046945	0	1	42861	2	0	next	hit	1233

23	619	Response	2	15089672	42727	1

23	620	Picture	MorphF1_02_noe.jpg	15089806	0	1	8891	2	0	next	hit	1235

23	620	Response	2	15098632	8826	1

23	621	Picture	MorphM1_05_orig.jpg	15098697	0	1	28928	3	0	next	incorrect	1237

23	621	Response	1	15127512	28815	1

23	622	Picture	MorphM4_08_noe.jpg	15127625	0	2	42995	3	0	next	hit	1239

23	622	Response	2	15170552	42927	1

23	623	Picture	MorphM1_06_nom.jpg	15170620	0	1	13668	2	0	next	hit	1241

23	623	Response	2	15184232	13612	1

23	624	Picture	MorphF3_09_nom.jpg	15184288	0	1	9289	2	0	next	hit	1243

23	624	Response	2	15193431	9143	1

23	625	Picture	MorphM8_06_nom.jpg	15193577	0	1	6369	2	0	next	hit	1245

23	625	Response	2	15199911	6334	1

23	626	Picture	MorphF8_04_orig.jpg	15199946	0	1	19089	155	0	next	incorrect	1247

23	626	Response	1	15219031	19085	1

23	627	Picture	MorphM2_01_nom.jpg	15219035	0	154	7717	155	0	next	incorrect	1249

23	627	Response	1	15226711	7676	1

23	628	Picture	MorphF4_06_orig.jpg	15226752	0	1	33838	2	0	next	incorrect	1251

23	628	Response	1	15260551	33799	1

23	629	Picture	MorphF1_01_noe.jpg	15260590	0	1	14862	2	0	next	hit	1253

23	629	Response	2	15275351	14761	1

23	630	Picture	MorphF5_03_nom.jpg	15275452	0	1	10351	2	0	next	incorrect	1255

23	630	Response	1	15285751	10299	1

23	631	Picture	MorphM5_10_orig.jpg	15285803	0	1	13535	2	0	next	hit	1257

23	631	Response	2	15299271	13468	1

23	632	Picture	MorphM8_09_noe.jpg	15299338	0	1	13402	2	0	next	hit	1259

23	632	Response	2	15312631	13293	1

23	633	Picture	MorphM10_06_noe.jpg	15312740	0	1	7299	2	0	next	hit	1261

23	633	Response	2	15319911	7171	1

23	634	Picture	MorphF9_06_nom.jpg	15320039	0	1	51885	2	0	next	hit	1263

23	634	Response	2	15371830	51791	1

23	635	Picture	MorphM10_09_orig.jpg	15371924	0	1	8493	2	0	next	hit	1265

23	635	Response	2	15380310	8386	1

23	636	Picture	MorphM2_03_orig.jpg	15380417	0	1	13933	2	0	next	hit	1267

23	636	Response	2	15394310	13893	1

23	637	Picture	MorphF5_04_noe.jpg	15394350	0	1	21763	2	0	next	incorrect	1269

23	637	Response	1	15415990	21640	1

23	638	Picture	MorphF2_10_nom.jpg	15416113	0	1	9952	2	0	next	hit	1271

23	638	Response	2	15425990	9877	1

23	639	Picture	MorphF7_09_orig.jpg	15426065	0	1	6768	2	0	next	hit	1273

23	639	Response	2	15432710	6645	1

23	640	Picture	MorphM7_07_noe.jpg	15432833	0	1	30255	2	0	next	hit	1275

23	640	Response	2	15462950	30117	1

23	641	Picture	MorphF9_05_orig.jpg	15463088	0	1	20834	2	0	next	incorrect	1277

23	641	Response	1	15483830	20742	1

23	642	Picture	MorphF3_10_noe.jpg	15483922	0	1	20952	149	0	next	hit	1279

23	642	Response	2	15504870	20948	1

23	643	Picture	MorphM10_09_nom.jpg	15504874	0	148	11294	149	0	next	hit	1281

23	643	Response	2	15516070	11196	1

23	644	Picture	MorphF1_01_orig.jpg	15516168	0	1	10881	2	0	next	incorrect	1283

23	644	Response	1	15526949	10781	1

23	645	Picture	MorphM1_08_nom.jpg	15527049	0	1	51620	2	0	next	hit	1285

23	645	Response	2	15578549	51500	1

23	646	Picture	MorphM10_05_orig.jpg	15578669	0	1	11810	2	0	next	hit	1287

23	646	Response	2	15590389	11720	1

23	647	Picture	MorphF1_08_noe.jpg	15590479	0	1	12739	2	0	next	hit	1289

23	647	Response	2	15603109	12630	1

23	648	Picture	MorphM10_08_nom.jpg	15603218	0	1	11147	2	0	next	hit	1291

23	648	Response	2	15614229	11011	1

23	649	Picture	MorphF10_08_orig.jpg	15614365	0	1	31052	2	0	next	hit	1293

23	649	Response	2	15645349	30984	1

23	650	Picture	MorphM6_06_orig.jpg	15645417	0	1	64226	2	0	next	incorrect	1295

23	650	Response	1	15709589	64172	1

23	651	Picture	MorphF5_07_orig.jpg	15709643	0	1	25345	2	0	next	hit	1297

23	651	Response	2	15734868	25225	1

23	652	Picture	MorphM8_05_orig.jpg	15734988	0	1	10085	2	0	next	hit	1299

23	652	Response	2	15745028	10040	1

23	653	Picture	MorphF6_09_noe.jpg	15745073	0	1	49763	2	0	next	incorrect	1301

23	653	Response	1	15794708	49635	1

23	654	Picture	MorphM7_04_noe.jpg	15794836	0	1	21099	2	0	next	hit	1303

23	654	Response	2	15815828	20992	1

23	655	Picture	MorphM9_01_orig.jpg	15815935	0	1	12739	2	0	next	incorrect	1305

23	655	Response	1	15828548	12613	1

23	656	Picture	MorphM5_05_nom.jpg	15828674	0	1	26540	2	0	next	incorrect	1307

23	656	Response	1	15855107	26433	1

23	657	Picture	MorphF1_10_nom.jpg	15855214	0	1	10350	2	0	next	hit	1309

23	657	Response	2	15865507	10293	1

23	658	Picture	MorphM2_02_nom.jpg	15865564	0	1	21895	2	0	next	incorrect	1311

23	658	Response	1	15887427	21863	1

23	659	Picture	MorphM8_10_noe.jpg	15887459	0	1	40208	2	0	next	hit	1313

23	659	Response	2	15927587	40128	1

23	660	Picture	MorphM10_04_nom.jpg	15927667	0	1	10616	2	0	next	hit	1315

23	660	Response	2	15938147	10480	1

23	661	Picture	MorphF8_05_noe.jpg	15938283	0	1	9554	2	0	next	incorrect	1317

23	661	Response	1	15947747	9464	1

23	662	Picture	MorphM7_01_nom.jpg	15947837	0	1	20954	148	0	next	hit	1319

23	662	Response	2	15968787	20950	1

23	663	Picture	MorphM4_02_noe.jpg	15968791	0	147	9680	301	0	next	incorrect	1321

23	663	Response	1	15978467	9676	1

23	664	Picture	MorphM6_04_orig.jpg	15978471	0	154	19527	155	0	next	incorrect	1323

23	664	Response	1	15997907	19436	1

23	665	Picture	MorphF2_05_noe.jpg	15997998	0	1	11810	2	0	next	incorrect	1325

23	665	Response	1	16009747	11749	1

23	666	Picture	end_ins	16009808	0	1	4495551	2	0	next	other	0

23	666	Response	3	20497648	4487840	2
