# Supplementary material for: Categorical Perception of Fear and Anger Expressions in Whole, Masked and Composite Faces
Source: PLoS One. 2015 Aug 11;10(8):e0134790. doi: 10.1371/journal.pone.0134790 (PMC4532458; doi:10.1371/journal.pone.0134790)
Supplement: S1 Dataset — (ZIP) [file pone.0134790.s001.zip › Exp1/22-Vp022_ParaMasked_pt2.log]

Scenario - 

Logfile written - 02/06/2014 16:24:37

Subject	Trial	Event Type	Code	Time	TTime	Uncertainty	Duration	Uncertainty	ReqTime	ReqDur	Stim Type	Pair Index

22	1	Response	3	75574	85441	1

22	2	Response	3	94934	19359	1

22	3	Picture	fix	94964	0	1	30123	2	0	30000	other	0

22	4	Picture	MorphM6_07_orig.jpg	125220	0	1	46311	3	0	next	hit	5

22	4	Response	2	171483	46263	1

22	5	Picture	MorphM10_02_noe.jpg	171531	0	2	31716	3	0	next	incorrect	7

22	5	Response	1	203163	31632	1

22	6	Picture	MorphM7_10_orig.jpg	203247	0	1	9952	2	0	next	hit	9

22	6	Response	2	213163	9916	1

22	7	Picture	MorphF7_09_noe.jpg	213199	0	1	14331	3	0	next	hit	11

22	7	Response	2	227403	14204	1

22	8	Picture	MorphF3_09_noe.jpg	227530	0	2	15261	3	0	next	hit	13

22	8	Response	2	242683	15153	1

22	9	Picture	MorphF10_01_nom.jpg	242791	0	1	11677	2	0	next	incorrect	15

22	9	Response	1	254362	11571	1

22	10	Picture	MorphM9_03_nom.jpg	254468	0	1	6618	152	0	next	incorrect	17

22	10	Response	1	261082	6614	1

22	11	Picture	MorphF5_02_noe.jpg	261086	0	151	11031	152	0	next	incorrect	19

22	11	Response	1	272042	10956	1

22	12	Picture	MorphM1_03_orig.jpg	272117	0	1	13668	2	0	next	incorrect	21

22	12	Response	1	285722	13605	1

22	13	Picture	MorphF1_04_nom.jpg	285785	0	1	8626	2	0	next	incorrect	23

22	13	Response	1	294362	8577	1

22	14	Picture	MorphM5_08_orig.jpg	294411	0	1	15525	2	0	next	hit	25

22	14	Response	2	309802	15391	1

22	15	Picture	MorphF5_00_orig.jpg	309936	0	1	8095	2	0	next	incorrect	27

22	15	Response	1	317962	8026	1

22	16	Picture	MorphM1_10_nom.jpg	318031	0	1	22161	2	0	next	hit	29

22	16	Response	2	340122	22091	1

22	17	Picture	MorphF9_05_noe.jpg	340192	0	1	16985	2	0	next	incorrect	31

22	17	Response	1	357082	16890	1

22	18	Picture	MorphM10_04_orig.jpg	357177	0	1	46843	2	0	next	hit	33

22	18	Response	2	403882	46705	1

22	19	Picture	MorphM5_00_noe.jpg	404020	0	1	18578	2	0	next	incorrect	35

22	19	Response	1	422521	18501	1

22	20	Picture	MorphM10_03_orig.jpg	422598	0	1	22028	2	0	next	hit	37

22	20	Response	2	444521	21923	1

22	21	Picture	MorphM7_00_orig.jpg	444626	0	1	11412	2	0	next	incorrect	39

22	21	Response	1	455961	11335	1

22	22	Picture	MorphM1_01_orig.jpg	456038	0	1	7286	147	0	next	incorrect	41

22	22	Response	1	463321	7283	1

22	23	Picture	MorphF1_01_nom.jpg	463324	0	146	7709	147	0	next	incorrect	43

22	23	Response	1	470921	7597	1

22	24	Picture	MorphF9_10_noe.jpg	471033	0	1	13270	2	0	next	hit	45

22	24	Response	2	484201	13168	1

22	25	Picture	MorphF1_08_noe.jpg	484303	0	1	185247	2	0	next	hit	47

22	25	Response	2	669480	185177	1

22	26	Picture	MorphM6_05_nom.jpg	669550	0	1	36625	2	0	next	hit	49

22	26	Response	2	706040	36490	1

22	27	Picture	MorphF5_03_noe.jpg	706175	0	1	9687	2	0	next	incorrect	51

22	27	Response	1	715720	9545	1

22	28	Picture	MorphF3_01_orig.jpg	715862	0	1	6237	2	0	next	incorrect	53

22	28	Response	1	721960	6098	1

22	29	Picture	MorphM10_02_nom.jpg	722099	0	1	19374	2	0	next	incorrect	55

22	29	Response	1	741400	19301	1

22	30	Picture	MorphM8_05_noe.jpg	741473	0	1	17782	2	0	next	incorrect	57

22	30	Response	1	759159	17686	1

22	31	Picture	MorphM3_06_noe.jpg	759255	0	1	12208	2	0	next	hit	59

22	31	Response	2	771399	12144	1

22	32	Picture	MorphM7_02_nom.jpg	771463	0	1	56928	2	0	next	incorrect	61

22	32	Response	1	828279	56816	1

22	33	Picture	MorphM6_09_noe.jpg	828391	0	1	11545	2	0	next	incorrect	63

22	33	Response	1	839879	11488	1

22	34	Picture	MorphF1_09_orig.jpg	839936	0	1	10616	2	0	next	hit	65

22	34	Response	2	850439	10503	1

22	35	Picture	MorphM9_03_noe.jpg	850552	0	1	14850	147	0	next	incorrect	67

22	35	Response	1	865399	14847	1

22	36	Picture	MorphM2_10_noe.jpg	865402	0	146	82800	296	0	next	incorrect	69

22	36	Response	1	948198	82796	1

22	37	Picture	MorphM10_04_noe.jpg	948202	0	150	26158	151	0	next	hit	71

22	37	Response	2	974278	26076	1

22	38	Picture	MorphM2_04_orig.jpg	974360	0	1	15260	2	0	next	incorrect	73

22	38	Response	1	989478	15118	1

22	39	Picture	MorphF10_08_nom.jpg	989620	0	1	9141	150	0	next	hit	75

22	39	Response	2	998758	9138	1

22	40	Picture	MorphM9_08_orig.jpg	998761	0	149	9835	150	0	next	hit	77

22	40	Response	2	1008518	9757	1

22	41	Picture	MorphM6_03_nom.jpg	1008596	0	1	10351	2	0	next	incorrect	79

22	41	Response	1	1018838	10242	1

22	42	Picture	MorphM3_01_orig.jpg	1018947	0	1	13535	2	0	next	incorrect	81

22	42	Response	1	1032358	13411	1

22	43	Picture	MorphF9_03_nom.jpg	1032482	0	1	16455	2	0	next	incorrect	83

22	43	Response	1	1048838	16356	1

22	44	Picture	MorphF1_10_nom.jpg	1048937	0	1	10881	2	0	next	hit	85

22	44	Response	2	1059718	10781	1

22	45	Picture	MorphF4_08_orig.jpg	1059818	0	1	8360	2	0	next	hit	87

22	45	Response	2	1068038	8220	1

22	46	Picture	MorphF10_10_noe.jpg	1068178	0	1	32113	2	0	next	hit	89

22	46	Response	2	1100197	32019	1

22	47	Picture	MorphF8_07_noe.jpg	1100291	0	1	9820	2	0	next	incorrect	91

22	47	Response	1	1110037	9746	1

22	48	Picture	MorphM1_08_noe.jpg	1110111	0	1	22957	2	0	next	incorrect	93

22	48	Response	1	1132997	22886	1

22	49	Picture	MorphF4_03_orig.jpg	1133068	0	1	10217	3	0	next	incorrect	95

22	49	Response	1	1143237	10169	1

22	50	Picture	MorphM10_08_nom.jpg	1143285	0	2	9024	3	0	next	hit	97

22	50	Response	2	1152277	8992	1

22	51	Picture	MorphM8_04_orig.jpg	1152309	0	1	28771	159	0	next	hit	99

22	51	Response	2	1181077	28768	1

22	52	Picture	MorphM2_05_noe.jpg	1181080	0	158	12100	159	0	next	incorrect	101

22	52	Response	1	1193077	11997	1

22	53	Picture	MorphF7_01_orig.jpg	1193180	0	1	10749	2	0	next	incorrect	103

22	53	Response	1	1203877	10697	1

22	54	Picture	MorphM6_08_orig.jpg	1203929	0	1	8493	2	0	next	incorrect	105

22	54	Response	1	1212277	8348	1

22	55	Picture	MorphF1_08_nom.jpg	1212422	0	1	58122	2	0	next	hit	107

22	55	Response	2	1270436	58014	1

22	56	Picture	MorphF6_08_nom.jpg	1270544	0	1	7165	3	0	next	hit	109

22	56	Response	2	1277636	7092	1

22	57	Picture	MorphM5_00_orig.jpg	1277709	0	2	24284	3	0	next	incorrect	111

22	57	Response	1	1301956	24247	1

22	58	Picture	MorphM3_03_orig.jpg	1301993	0	1	13536	2	0	next	incorrect	113

22	58	Response	1	1315395	13402	2

22	59	Picture	MorphM1_01_noe.jpg	1315529	0	1	10350	2	0	next	incorrect	115

22	59	Response	1	1325796	10267	1

22	60	Picture	MorphM5_03_nom.jpg	1325879	0	1	13801	2	0	next	incorrect	117

22	60	Response	1	1339636	13757	1

22	61	Picture	MorphF5_08_nom.jpg	1339680	0	1	9421	3	0	next	hit	119

22	61	Response	2	1348996	9316	1

22	62	Picture	MorphM2_00_orig.jpg	1349101	0	2	12076	3	0	next	incorrect	121

22	62	Response	1	1361076	11975	1

22	63	Picture	MorphF7_06_orig.jpg	1361177	0	1	10749	2	0	next	hit	123

22	63	Response	2	1371796	10619	1

22	64	Picture	MorphF2_10_orig.jpg	1371926	0	1	6635	2	0	next	hit	125

22	64	Response	2	1378436	6510	1

22	65	Picture	MorphF10_03_nom.jpg	1378561	0	1	13933	2	0	next	incorrect	127

22	65	Response	1	1392436	13875	1

22	66	Picture	MorphM9_00_orig.jpg	1392494	0	1	9422	2	0	next	incorrect	129

22	66	Response	1	1401875	9381	1

22	67	Picture	MorphM3_04_nom.jpg	1401916	0	1	10483	2	0	next	hit	131

22	67	Response	2	1412275	10359	1

22	68	Picture	MorphF5_09_nom.jpg	1412399	0	1	11545	2	0	next	hit	133

22	68	Response	2	1423875	11476	1

22	69	Picture	MorphM8_03_orig.jpg	1423944	0	1	15924	2	0	next	hit	135

22	69	Response	2	1439795	15851	1

22	70	Picture	MorphF1_00_nom.jpg	1439868	0	1	9288	3	0	next	incorrect	137

22	70	Response	1	1449075	9207	1

22	71	Picture	MorphM9_07_nom.jpg	1449156	0	2	21100	3	0	next	incorrect	139

22	71	Response	1	1470115	20959	1

22	72	Picture	MorphF4_06_nom.jpg	1470256	0	1	9819	2	0	next	incorrect	141

22	72	Response	1	1480035	9779	1

22	73	Picture	MorphF10_08_noe.jpg	1480075	0	1	14730	2	0	next	hit	143

22	73	Response	2	1494675	14600	1

22	74	Picture	MorphF6_03_nom.jpg	1494805	0	1	12075	3	0	next	incorrect	145

22	74	Response	1	1506755	11950	1

22	75	Picture	MorphM1_00_noe.jpg	1506880	0	2	10749	3	0	next	incorrect	147

22	75	Response	1	1517555	10675	1

22	76	Picture	MorphF9_09_orig.jpg	1517629	0	1	8891	2	0	next	hit	149

22	76	Response	2	1526435	8806	1

22	77	Picture	MorphF7_05_noe.jpg	1526520	0	1	22559	2	0	next	hit	151

22	77	Response	2	1548995	22475	1

22	78	Picture	MorphM8_07_nom.jpg	1549079	0	1	8879	146	0	next	hit	153

22	78	Response	2	1557955	8876	1

22	79	Picture	MorphF10_10_orig.jpg	1557958	0	145	11689	146	0	next	hit	155

22	79	Response	2	1569555	11597	1

22	80	Picture	MorphF8_10_noe.jpg	1569647	0	1	48037	2	0	next	incorrect	157

22	80	Response	1	1617554	47907	1

22	81	Picture	MorphM5_04_noe.jpg	1617684	0	1	13270	2	0	next	incorrect	159

22	81	Response	1	1630834	13150	1

22	82	Picture	MorphM4_05_nom.jpg	1630954	0	1	34104	2	0	next	incorrect	161

22	82	Response	1	1664994	34040	1

22	83	Picture	MorphM8_01_noe.jpg	1665058	0	1	20966	2	0	next	incorrect	163

22	83	Response	1	1685954	20896	1

22	84	Picture	MorphM1_01_nom.jpg	1686024	0	1	6635	2	0	next	incorrect	165

22	84	Response	1	1692514	6490	1

22	85	Picture	MorphF8_06_noe.jpg	1692659	0	1	14331	2	0	next	incorrect	167

22	85	Response	1	1706914	14255	1

22	86	Picture	MorphF7_02_noe.jpg	1706990	0	1	8891	2	0	next	incorrect	169

22	86	Response	1	1715794	8804	1

22	87	Picture	MorphF1_06_noe.jpg	1715881	0	1	16853	2	0	next	hit	171

22	87	Response	2	1732593	16712	1

22	88	Picture	MorphM10_02_orig.jpg	1732734	0	1	12208	2	0	next	incorrect	173

22	88	Response	1	1744913	12179	1

22	89	Picture	MorphF6_08_orig.jpg	1744942	0	1	8095	2	0	next	hit	175

22	89	Response	2	1752993	8051	1

22	90	Picture	MorphM10_00_nom.jpg	1753037	0	1	8625	2	0	next	incorrect	177

22	90	Response	1	1761553	8516	1

22	91	Picture	MorphM3_10_nom.jpg	1761662	0	1	41933	2	0	next	hit	179

22	91	Response	2	1803473	41811	1

22	92	Picture	MorphF10_09_orig.jpg	1803595	0	1	6502	2	0	next	hit	181

22	92	Response	2	1809953	6358	1

22	93	Picture	MorphM2_04_nom.jpg	1810097	0	1	8493	2	0	next	incorrect	183

22	93	Response	1	1818513	8416	1

22	94	Picture	MorphM3_04_orig.jpg	1818590	0	1	10218	2	0	next	incorrect	185

22	94	Response	1	1828753	10163	1

22	95	Picture	MorphF3_02_noe.jpg	1828808	0	1	25080	2	0	next	incorrect	187

22	95	Response	1	1853793	24985	1

22	96	Picture	MorphF8_05_noe.jpg	1853888	0	1	13005	2	0	next	incorrect	189

22	96	Response	1	1866833	12945	1

22	97	Picture	MorphF7_01_nom.jpg	1866893	0	1	12208	2	0	next	incorrect	191

22	97	Response	1	1878993	12100	1

22	98	Picture	MorphF4_03_noe.jpg	1879101	0	1	17781	3	0	next	incorrect	193

22	98	Response	1	1896753	17652	1

22	99	Picture	MorphF2_02_nom.jpg	1896882	0	2	11280	3	0	next	incorrect	195

22	99	Response	1	1908112	11230	1

22	100	Picture	MorphM3_08_orig.jpg	1908162	0	1	11677	2	0	next	hit	197

22	100	Response	2	1919712	11550	1

22	101	Picture	MorphF3_00_noe.jpg	1919839	0	1	13005	2	0	next	incorrect	199

22	101	Response	1	1932752	12913	1

22	102	Picture	MorphF6_03_orig.jpg	1932844	0	1	11943	2	0	next	incorrect	201

22	102	Response	1	1944752	11908	1

22	103	Picture	MorphM8_06_orig.jpg	1944787	0	1	12848	158	0	next	hit	203

22	103	Response	2	1957632	12845	1

22	104	Picture	MorphF9_03_noe.jpg	1957635	0	157	10374	158	0	next	incorrect	205

22	104	Response	1	1967951	10316	2

22	105	Picture	MorphM2_03_orig.jpg	1968009	0	1	8360	2	0	next	incorrect	207

22	105	Response	1	1976272	8263	1

22	106	Picture	MorphM9_04_noe.jpg	1976369	0	1	13403	2	0	next	incorrect	209

22	106	Response	1	1989632	13263	1

22	107	Picture	MorphM8_09_noe.jpg	1989772	0	1	12075	2	0	next	hit	211

22	107	Response	2	2001792	12020	1

22	108	Picture	MorphF9_08_nom.jpg	2001847	0	1	10484	2	0	next	hit	213

22	108	Response	2	2012192	10345	1

22	109	Picture	MorphM8_07_orig.jpg	2012331	0	1	8227	2	0	next	hit	215

22	109	Response	2	2020432	8101	1

22	110	Picture	MorphF9_05_nom.jpg	2020558	0	1	11943	2	0	next	incorrect	217

22	110	Response	1	2032432	11874	1

22	111	Picture	MorphM5_04_nom.jpg	2032501	0	1	63032	2	0	next	incorrect	219

22	111	Response	1	2095391	62890	1

22	112	Picture	MorphF8_00_nom.jpg	2095533	0	1	6767	2	0	next	incorrect	221

22	112	Response	1	2102271	6738	1

22	113	Picture	MorphM4_03_noe.jpg	2102300	0	1	9687	2	0	next	incorrect	223

22	113	Response	1	2111871	9571	1

22	114	Picture	MorphM10_05_nom.jpg	2111987	0	1	7808	156	0	next	hit	225

22	114	Response	2	2119791	7804	1

22	115	Picture	MorphF3_02_orig.jpg	2119795	0	155	8116	156	0	next	incorrect	227

22	115	Response	1	2127871	8076	1

22	116	Picture	MorphM7_10_noe.jpg	2127911	0	1	9157	2	0	next	hit	229

22	116	Response	2	2136991	9080	1

22	117	Picture	MorphF2_00_noe.jpg	2137068	0	1	31687	162	0	next	incorrect	231

22	117	Response	1	2168734	31666	18

22	118	Picture	MorphF10_02_noe.jpg	2168755	0	161	22852	162	0	next	hit	233

22	118	Response	2	2191471	22716	1

22	119	Picture	MorphF1_00_orig.jpg	2191607	0	1	8347	148	0	next	incorrect	235

22	119	Response	1	2199951	8344	1

22	120	Picture	MorphM5_06_nom.jpg	2199954	0	147	35709	148	0	next	hit	237

22	120	Response	2	2235550	35596	1

22	121	Picture	MorphM2_01_nom.jpg	2235663	0	1	6900	2	0	next	incorrect	239

22	121	Response	1	2242430	6767	1

22	122	Picture	MorphM5_10_nom.jpg	2242563	0	1	11545	2	0	next	hit	241

22	122	Response	2	2254030	11467	1

22	123	Picture	MorphM6_01_nom.jpg	2254108	0	1	9952	2	0	next	incorrect	243

22	123	Response	1	2264030	9922	1

22	124	Picture	MorphF7_03_orig.jpg	2264060	0	1	11280	2	0	next	incorrect	245

22	124	Response	1	2275230	11170	1

22	125	Picture	MorphM3_10_noe.jpg	2275340	0	1	9952	2	0	next	hit	247

22	125	Response	2	2285230	9890	1

22	126	Picture	MorphM1_08_orig.jpg	2285292	0	1	19640	2	0	next	incorrect	249

22	126	Response	1	2304830	19538	1

22	127	Picture	MorphF10_05_noe.jpg	2304932	0	1	9819	2	0	next	hit	251

22	127	Response	2	2314670	9738	1

22	128	Picture	MorphF8_01_orig.jpg	2314751	0	1	28000	2	0	next	incorrect	253

22	128	Response	1	2342670	27919	1

22	129	Picture	MorphF4_10_noe.jpg	2342751	0	1	21099	2	0	next	hit	255

22	129	Response	2	2363710	20959	1

22	130	Picture	MorphF6_09_noe.jpg	2363850	0	1	20037	2	0	next	hit	257

22	130	Response	2	2383790	19940	1

22	131	Picture	MorphM4_00_noe.jpg	2383887	0	1	17649	2	0	next	incorrect	259

22	131	Response	1	2401469	17582	1

22	132	Picture	MorphF4_01_noe.jpg	2401536	0	1	16986	2	0	next	incorrect	261

22	132	Response	1	2418429	16893	1

22	133	Picture	MorphM1_06_noe.jpg	2418522	0	1	8094	3	0	next	incorrect	263

22	133	Response	1	2426509	7987	1

22	134	Picture	MorphM4_10_orig.jpg	2426616	0	2	8095	3	0	next	hit	265

22	134	Response	2	2434669	8053	1

22	135	Picture	MorphF9_00_orig.jpg	2434711	0	1	9801	154	0	next	incorrect	267

22	135	Response	1	2444509	9798	1

22	136	Picture	MorphF2_04_noe.jpg	2444512	0	153	18199	154	0	next	hit	269

22	136	Response	2	2462589	18077	1

22	137	Picture	MorphM4_07_orig.jpg	2462711	0	1	7298	2	0	next	hit	271

22	137	Response	2	2469949	7238	1

22	138	Picture	MorphF8_04_noe.jpg	2470009	0	1	8360	2	0	next	incorrect	273

22	138	Response	1	2478269	8260	1

22	139	Picture	MorphM8_04_noe.jpg	2478369	0	1	12063	147	0	next	hit	275

22	139	Response	2	2490429	12060	1

22	140	Picture	MorphF5_04_nom.jpg	2490432	0	146	12354	147	0	next	incorrect	277

22	140	Response	1	2502669	12237	1

22	141	Picture	MorphF1_03_orig.jpg	2502786	0	1	6900	2	0	next	incorrect	279

22	141	Response	1	2509549	6763	1

22	142	Picture	MorphF4_10_orig.jpg	2509686	0	1	7298	2	0	next	hit	281

22	142	Response	2	2516909	7223	1

22	143	Picture	MorphF5_09_noe.jpg	2516984	0	1	31981	2	0	next	hit	283

22	143	Response	2	2548829	31845	1

22	144	Picture	MorphF10_04_noe.jpg	2548965	0	1	10085	2	0	next	hit	285

22	144	Response	2	2558988	10023	1

22	145	Picture	MorphF1_06_nom.jpg	2559050	0	1	13668	2	0	next	incorrect	287

22	145	Response	1	2572588	13538	1

22	146	Picture	MorphM3_00_noe.jpg	2572718	0	1	54805	2	0	next	hit	289

22	146	Response	2	2627388	54670	1

22	147	Picture	MorphF4_07_noe.jpg	2627523	0	1	14188	145	0	next	hit	291

22	147	Response	2	2641708	14185	1

22	148	Picture	MorphF5_06_orig.jpg	2641711	0	144	9697	145	0	next	hit	293

22	148	Response	2	2651308	9597	1

22	149	Picture	MorphM10_10_noe.jpg	2651408	0	1	7023	145	0	next	hit	295

22	149	Response	2	2658428	7020	1

22	150	Picture	MorphF4_08_nom.jpg	2658431	0	144	7840	145	0	next	hit	297

22	150	Response	2	2666188	7757	1

22	151	Picture	MorphM1_05_orig.jpg	2666271	0	1	6767	2	0	next	incorrect	299

22	151	Response	1	2672908	6637	1

22	152	Picture	MorphF4_09_orig.jpg	2673038	0	1	7033	2	0	next	hit	301

22	152	Response	2	2680028	6990	1

22	153	Picture	MorphF6_06_noe.jpg	2680071	0	1	14863	2	0	next	hit	303

22	153	Response	2	2694828	14757	1

22	154	Picture	MorphM7_09_nom.jpg	2694934	0	1	10483	2	0	next	hit	305

22	154	Response	2	2705307	10373	1

22	155	Picture	MorphM9_05_noe.jpg	2705417	0	1	12208	2	0	next	incorrect	307

22	155	Response	1	2717547	12130	1

22	156	Picture	MorphM4_00_orig.jpg	2717625	0	1	10749	2	0	next	incorrect	309

22	156	Response	1	2728267	10642	1

22	157	Picture	MorphM7_05_nom.jpg	2728374	0	1	7696	2	0	next	hit	311

22	157	Response	2	2736027	7653	1

22	158	Picture	MorphM2_06_nom.jpg	2736070	0	1	13403	2	0	next	hit	313

22	158	Response	2	2749387	13317	1

22	159	Picture	MorphM1_02_noe.jpg	2749473	0	1	9156	2	0	next	incorrect	315

22	159	Response	1	2758507	9034	1

22	160	Picture	MorphF8_06_orig.jpg	2758629	0	1	22957	2	0	next	hit	317

22	160	Response	2	2781467	22838	1

22	161	Picture	MorphM4_06_noe.jpg	2781586	0	1	11678	2	0	next	hit	319

22	161	Response	2	2793147	11561	1

22	162	Picture	MorphM9_02_orig.jpg	2793264	0	1	9023	2	0	next	incorrect	321

22	162	Response	1	2802187	8923	1

22	163	Picture	MorphF7_08_nom.jpg	2802287	0	1	8227	2	0	next	hit	323

22	163	Response	2	2810427	8140	1

22	164	Picture	MorphF8_02_nom.jpg	2810514	0	1	7962	2	0	next	incorrect	325

22	164	Response	1	2818347	7833	1

22	165	Picture	MorphF7_10_nom.jpg	2818476	0	1	8891	2	0	next	hit	327

22	165	Response	2	2827227	8751	1

22	166	Picture	MorphM9_02_noe.jpg	2827367	0	1	9422	2	0	next	incorrect	329

22	166	Response	1	2836747	9380	1

22	167	Picture	MorphF7_09_orig.jpg	2836789	0	1	31980	2	0	next	hit	331

22	167	Response	2	2868667	31878	1

22	168	Picture	MorphF8_07_nom.jpg	2868769	0	1	12208	3	0	next	hit	333

22	168	Response	2	2880906	12137	1

22	169	Picture	MorphM4_07_nom.jpg	2880977	0	2	9024	3	0	next	incorrect	335

22	169	Response	1	2889866	8889	1

22	170	Picture	MorphM7_07_orig.jpg	2890001	0	1	18029	153	0	next	hit	337

22	170	Response	2	2908026	18025	1

22	171	Picture	MorphF9_06_orig.jpg	2908030	0	152	11032	153	0	next	incorrect	339

22	171	Response	1	2918986	10956	1

22	172	Picture	MorphF1_02_noe.jpg	2919062	0	1	21099	2	0	next	hit	341

22	172	Response	2	2940026	20964	1

22	173	Picture	MorphM3_07_orig.jpg	2940161	0	1	9156	2	0	next	hit	343

22	173	Response	2	2949226	9065	1

22	174	Picture	MorphF2_04_orig.jpg	2949317	0	1	29990	2	0	next	hit	345

22	174	Response	2	2979226	29909	1

22	175	Picture	MorphF3_10_nom.jpg	2979307	0	1	9687	2	0	next	hit	347

22	175	Response	2	2988906	9599	1

22	176	Picture	MorphF1_05_orig.jpg	2988994	0	1	12076	2	0	next	incorrect	349

22	176	Response	1	3000986	11992	1

22	177	Picture	MorphF4_07_orig.jpg	3001070	0	1	10616	2	0	next	hit	351

22	177	Response	2	3011546	10476	1

22	178	Picture	MorphM5_01_nom.jpg	3011686	0	1	13668	2	0	next	incorrect	353

22	178	Response	1	3025226	13540	1

22	179	Picture	MorphF6_07_nom.jpg	3025354	0	1	11147	2	0	next	hit	355

22	179	Response	2	3036426	11072	1

22	180	Picture	MorphF4_06_noe.jpg	3036501	0	1	11810	2	0	next	hit	357

22	180	Response	2	3048185	11684	1

22	181	Picture	MorphM3_08_nom.jpg	3048311	0	1	61041	2	0	next	hit	359

22	181	Response	2	3109225	60914	1

22	182	Picture	MorphM7_00_noe.jpg	3109352	0	1	11796	149	0	next	incorrect	361

22	182	Response	1	3121145	11793	1

22	183	Picture	MorphM9_09_orig.jpg	3121148	0	148	11161	149	0	next	hit	363

22	183	Response	2	3132185	11037	1

22	184	Picture	MorphM10_06_orig.jpg	3132309	0	1	6237	2	0	next	hit	365

22	184	Response	2	3138505	6196	1

22	185	Picture	MorphM6_00_noe.jpg	3138546	0	1	10351	2	0	next	incorrect	367

22	185	Response	1	3148825	10279	1

22	186	Picture	MorphF8_00_noe.jpg	3148897	0	1	7033	2	0	next	incorrect	369

22	186	Response	1	3155785	6888	1

22	187	Picture	MorphM10_05_noe.jpg	3155930	0	1	7696	2	0	next	hit	371

22	187	Response	2	3163545	7615	1

22	188	Picture	MorphM4_03_nom.jpg	3163626	0	1	12341	2	0	next	incorrect	373

22	188	Response	1	3175865	12239	1

22	189	Picture	MorphM6_05_noe.jpg	3175967	0	1	14199	2	0	next	incorrect	375

22	189	Response	1	3190025	14058	1

22	190	Picture	MorphM5_04_orig.jpg	3190166	0	1	7033	2	0	next	incorrect	377

22	190	Response	1	3197064	6898	1

22	191	Picture	MorphF10_03_orig.jpg	3197199	0	1	7696	3	0	next	hit	379

22	191	Response	2	3204824	7625	1

22	192	Picture	MorphM8_10_orig.jpg	3204895	0	2	16190	3	0	next	hit	381

22	192	Response	2	3220984	16089	1

22	193	Picture	MorphM7_03_noe.jpg	3221085	0	1	7564	2	0	next	incorrect	383

22	193	Response	1	3228584	7499	1

22	194	Picture	MorphF6_04_noe.jpg	3228649	0	1	21231	2	0	next	incorrect	385

22	194	Response	1	3249784	21135	1

22	195	Picture	MorphF2_01_orig.jpg	3249880	0	1	10218	2	0	next	incorrect	387

22	195	Response	1	3260024	10144	1

22	196	Picture	MorphF9_04_nom.jpg	3260098	0	1	13403	2	0	next	incorrect	389

22	196	Response	1	3273384	13286	1

22	197	Picture	MorphF4_09_noe.jpg	3273501	0	1	9156	2	0	next	hit	391

22	197	Response	2	3282584	9083	1

22	198	Picture	MorphM7_08_noe.jpg	3282657	0	1	18047	2	0	next	hit	393

22	198	Response	2	3300664	18007	1

22	199	Picture	MorphF10_10_nom.jpg	3300704	0	1	9803	152	0	next	hit	395

22	199	Response	2	3310504	9800	1

22	200	Picture	MorphM10_07_noe.jpg	3310507	0	151	7315	152	0	next	hit	397

22	200	Response	2	3317784	7277	1

22	201	Picture	MorphF6_09_nom.jpg	3317822	0	1	7805	159	0	next	hit	399

22	201	Response	2	3325624	7802	1

22	202	Picture	MorphM6_00_nom.jpg	3325627	0	158	10110	159	0	next	incorrect	401

22	202	Response	1	3335624	9997	1

22	203	Picture	MorphM1_07_orig.jpg	3335737	0	1	25743	2	0	next	incorrect	403

22	203	Response	1	3361383	25646	1

22	204	Picture	MorphF7_06_noe.jpg	3361480	0	1	20147	158	0	next	hit	405

22	204	Response	2	3381623	20143	1

22	205	Picture	MorphM5_09_orig.jpg	3381627	0	157	9710	158	0	next	hit	407

22	205	Response	2	3391303	9676	1

22	206	Picture	MorphF2_08_noe.jpg	3391337	0	1	9157	2	0	next	hit	409

22	206	Response	2	3400423	9086	1

22	207	Picture	MorphM5_06_noe.jpg	3400494	0	1	13004	2	0	next	hit	411

22	207	Response	2	3413383	12889	1

22	208	Picture	MorphF10_06_orig.jpg	3413498	0	1	7033	2	0	next	hit	413

22	208	Response	2	3420423	6925	1

22	209	Picture	MorphF1_09_nom.jpg	3420531	0	1	16322	2	0	next	hit	415

22	209	Response	2	3436743	16212	1

22	210	Picture	MorphF3_06_noe.jpg	3436853	0	1	8360	2	0	next	hit	417

22	210	Response	2	3445143	8290	1

22	211	Picture	MorphM6_08_nom.jpg	3445213	0	1	9933	154	0	next	hit	419

22	211	Response	2	3455143	9930	1

22	212	Picture	MorphM7_08_orig.jpg	3455146	0	153	8114	154	0	next	hit	421

22	212	Response	2	3463223	8077	1

22	213	Picture	MorphM4_05_orig.jpg	3463260	0	1	41933	2	0	next	hit	423

22	213	Response	2	3505063	41803	1

22	214	Picture	MorphM2_07_orig.jpg	3505193	0	1	7431	2	0	next	hit	425

22	214	Response	2	3512503	7310	1

22	215	Picture	MorphM8_10_noe.jpg	3512624	0	1	7829	2	0	next	hit	427

22	215	Response	2	3520343	7719	1

22	216	Picture	MorphF4_00_nom.jpg	3520453	0	1	10351	2	0	next	incorrect	429

22	216	Response	1	3530662	10209	1

22	217	Picture	MorphF6_08_noe.jpg	3530804	0	1	20422	148	0	next	hit	431

22	217	Response	2	3551222	20418	1

22	218	Picture	MorphM4_07_noe.jpg	3551226	0	147	8374	148	0	next	hit	433

22	218	Response	2	3559542	8316	1

22	219	Picture	MorphM9_08_nom.jpg	3559600	0	1	8346	148	0	next	hit	435

22	219	Response	2	3567942	8342	1

22	220	Picture	MorphM10_00_noe.jpg	3567946	0	147	10762	148	0	next	hit	437

22	220	Response	2	3578582	10636	1

22	221	Picture	MorphF3_02_nom.jpg	3578708	0	1	7166	2	0	next	incorrect	439

22	221	Response	1	3585782	7074	1

22	222	Picture	MorphM7_06_orig.jpg	3585874	0	1	11412	2	0	next	hit	441

22	222	Response	2	3597142	11268	1

22	223	Picture	MorphF2_07_noe.jpg	3597286	0	1	44056	2	0	next	hit	443

22	223	Response	2	3641302	44016	1

22	224	Picture	PAUSE	3641342	0	1	600065	2	0	600000	miss	0

22	225	Picture	MorphM6_07_nom.jpg	4241407	0	1	39809	2	0	next	hit	446

22	225	Response	2	4281138	39731	1

22	226	Picture	MorphF8_10_nom.jpg	4281216	0	1	8228	2	0	next	hit	448

22	226	Response	2	4289297	8081	2

22	227	Picture	MorphF4_10_nom.jpg	4289444	0	1	6767	2	0	next	hit	450

22	227	Response	2	4296098	6654	1

22	228	Picture	MorphM2_05_orig.jpg	4296211	0	1	8626	2	0	next	incorrect	452

22	228	Response	1	4304738	8527	1

22	229	Picture	MorphF10_05_orig.jpg	4304837	0	1	22293	2	0	next	hit	454

22	229	Response	2	4327058	22221	1

22	230	Picture	MorphM6_07_noe.jpg	4327130	0	1	9422	2	0	next	incorrect	456

22	230	Response	1	4336417	9287	1

22	231	Picture	MorphF7_00_orig.jpg	4336552	0	1	9023	2	0	next	incorrect	458

22	231	Response	1	4345538	8986	1

22	232	Picture	MorphF10_06_nom.jpg	4345575	0	1	9006	152	0	next	incorrect	460

22	232	Response	1	4354577	9002	1

22	233	Picture	MorphF5_05_orig.jpg	4354581	0	151	8245	152	0	next	incorrect	462

22	233	Response	1	4362737	8156	1

22	234	Picture	MorphM10_08_noe.jpg	4362826	0	1	6104	2	0	next	hit	464

22	234	Response	2	4368817	5991	1

22	235	Picture	MorphM4_01_orig.jpg	4368930	0	1	13137	2	0	next	incorrect	466

22	235	Response	1	4381937	13007	1

22	236	Picture	MorphM2_10_nom.jpg	4382067	0	1	9024	2	0	next	hit	468

22	236	Response	2	4391057	8990	1

22	237	Picture	MorphF8_10_orig.jpg	4391091	0	1	9156	2	0	next	hit	470

22	237	Response	2	4400177	9086	1

22	238	Picture	MorphF7_03_noe.jpg	4400247	0	1	13668	2	0	next	incorrect	472

22	238	Response	1	4413857	13610	1

22	239	Picture	MorphM7_04_orig.jpg	4413915	0	1	19374	2	0	next	hit	474

22	239	Response	2	4433217	19302	1

22	240	Picture	MorphF5_01_nom.jpg	4433289	0	1	8891	2	0	next	incorrect	476

22	240	Response	1	4442097	8808	1

22	241	Picture	MorphM9_10_orig.jpg	4442180	0	1	7166	2	0	next	hit	478

22	241	Response	2	4449217	7037	1

22	242	Picture	MorphM10_01_noe.jpg	4449346	0	1	16322	2	0	next	incorrect	480

22	242	Response	1	4465537	16191	1

22	243	Picture	MorphF2_01_noe.jpg	4465668	0	1	8758	2	0	next	hit	482

22	243	Response	2	4474337	8669	1

22	244	Picture	MorphM5_02_orig.jpg	4474426	0	1	10483	2	0	next	incorrect	484

22	244	Response	1	4484817	10391	1

22	245	Picture	MorphF2_10_nom.jpg	4484909	0	1	8758	2	0	next	hit	486

22	245	Response	2	4493617	8708	1

22	246	Picture	MorphM3_02_orig.jpg	4493667	0	1	12474	2	0	next	incorrect	488

22	246	Response	1	4506096	12429	1

22	247	Picture	MorphF2_03_nom.jpg	4506141	0	1	8891	2	0	next	incorrect	490

22	247	Response	1	4514976	8835	1

22	248	Picture	MorphM5_08_noe.jpg	4515032	0	1	11677	2	0	next	hit	492

22	248	Response	2	4526576	11544	1

22	249	Picture	MorphF8_08_nom.jpg	4526709	0	1	46047	2	0	next	hit	494

22	249	Response	2	4572656	45947	1

22	250	Picture	MorphM5_05_nom.jpg	4572756	0	1	9421	2	0	next	incorrect	496

22	250	Response	1	4582096	9340	1

22	251	Picture	MorphF7_07_orig.jpg	4582177	0	1	11147	2	0	next	hit	498

22	251	Response	2	4593216	11039	1

22	252	Picture	MorphF2_06_nom.jpg	4593324	0	1	10085	2	0	next	hit	500

22	252	Response	2	4603376	10052	1

22	253	Picture	MorphM3_06_orig.jpg	4603409	0	1	34502	2	0	next	hit	502

22	253	Response	2	4637856	34447	1

22	254	Picture	MorphF5_10_noe.jpg	4637911	0	1	11412	2	0	next	hit	504

22	254	Response	2	4649216	11305	1

22	255	Picture	MorphM2_00_nom.jpg	4649323	0	1	7298	2	0	next	incorrect	506

22	255	Response	1	4656495	7172	1

22	256	Picture	MorphM6_04_nom.jpg	4656621	0	1	30256	2	0	next	incorrect	508

22	256	Response	1	4686735	30114	1

22	257	Picture	MorphM8_05_nom.jpg	4686877	0	1	27734	2	0	next	hit	510

22	257	Response	2	4714575	27698	1

22	258	Picture	MorphM7_08_nom.jpg	4714611	0	1	9421	2	0	next	hit	512

22	258	Response	2	4723935	9324	1

22	259	Picture	MorphM2_06_orig.jpg	4724032	0	1	23886	2	0	next	incorrect	514

22	259	Response	1	4747775	23743	1

22	260	Picture	MorphM4_02_orig.jpg	4747918	0	1	8493	2	0	next	incorrect	516

22	260	Response	1	4756335	8417	1

22	261	Picture	MorphF8_03_noe.jpg	4756411	0	1	21099	2	0	next	incorrect	518

22	261	Response	1	4777455	21044	1

22	262	Picture	MorphM5_02_nom.jpg	4777510	0	1	8625	3	0	next	incorrect	520

22	262	Response	1	4786015	8505	1

22	263	Picture	MorphM6_01_noe.jpg	4786135	0	2	10484	3	0	next	incorrect	522

22	263	Response	1	4796495	10360	1

22	264	Picture	MorphM9_03_orig.jpg	4796619	0	1	11412	2	0	next	incorrect	524

22	264	Response	1	4807935	11316	1

22	265	Picture	MorphF2_07_nom.jpg	4808031	0	1	12606	2	0	next	hit	526

22	265	Response	2	4820575	12544	1

22	266	Picture	MorphM3_09_nom.jpg	4820637	0	1	8095	2	0	next	hit	528

22	266	Response	2	4828654	8017	1

22	267	Picture	MorphF3_04_orig.jpg	4828732	0	1	7286	147	0	next	incorrect	530

22	267	Response	1	4836014	7282	1

22	268	Picture	MorphM10_03_nom.jpg	4836018	0	146	11557	147	0	next	incorrect	532

22	268	Response	1	4847534	11516	1

22	269	Picture	MorphM1_07_nom.jpg	4847575	0	1	8227	2	0	next	incorrect	534

22	269	Response	1	4855694	8119	1

22	270	Picture	MorphF2_03_orig.jpg	4855802	0	1	12341	2	0	next	incorrect	536

22	270	Response	1	4868094	12292	1

22	271	Picture	MorphF3_03_noe.jpg	4868143	0	1	15261	2	0	next	incorrect	538

22	271	Response	1	4883374	15231	1

22	272	Picture	MorphF10_00_noe.jpg	4883404	0	1	53477	2	0	next	hit	540

22	272	Response	2	4936814	53410	1

22	273	Picture	MorphM6_06_nom.jpg	4936881	0	1	29327	2	0	next	hit	542

22	273	Response	2	4966094	29213	1

22	274	Picture	MorphF1_00_noe.jpg	4966208	0	1	9421	3	0	next	hit	544

22	274	Response	2	4975534	9326	1

22	275	Picture	MorphF10_01_orig.jpg	4975629	0	2	27867	3	0	next	hit	546

22	275	Response	2	5003453	27824	1

22	276	Picture	MorphM3_03_noe.jpg	5003496	0	1	7962	2	0	next	hit	548

22	276	Response	2	5011373	7877	1

22	277	Picture	MorphM1_04_noe.jpg	5011458	0	1	14597	2	0	next	incorrect	550

22	277	Response	1	5025933	14475	1

22	278	Picture	MorphF8_04_orig.jpg	5026055	0	1	28397	3	0	next	hit	552

22	278	Response	2	5054333	28278	1

22	279	Picture	MorphF3_06_orig.jpg	5054452	0	2	60764	148	0	next	hit	554

22	279	Response	2	5115213	60761	1

22	280	Picture	MorphF4_02_orig.jpg	5115216	0	146	16720	293	0	next	incorrect	556

22	280	Response	1	5131933	16717	1

22	281	Picture	MorphM10_06_noe.jpg	5131936	0	147	5852	148	0	next	hit	558

22	281	Response	2	5137693	5757	1

22	282	Picture	MorphM9_07_orig.jpg	5137788	0	1	8360	2	0	next	hit	560

22	282	Response	2	5146012	8224	1

22	283	Picture	MorphM7_04_nom.jpg	5146148	0	1	10615	3	0	next	hit	562

22	283	Response	2	5156652	10504	1

22	284	Picture	MorphF2_05_nom.jpg	5156763	0	2	18048	3	0	next	hit	564

22	284	Response	2	5174732	17969	1

22	285	Picture	MorphM4_08_noe.jpg	5174811	0	1	8492	2	0	next	hit	566

22	285	Response	2	5183212	8401	1

22	286	Picture	MorphM7_02_noe.jpg	5183303	0	1	10473	145	0	next	incorrect	568

22	286	Response	1	5193772	10469	1

22	287	Picture	MorphF9_08_orig.jpg	5193776	0	144	13811	145	0	next	hit	570

22	287	Response	2	5207452	13676	1

22	288	Picture	MorphF6_10_nom.jpg	5207587	0	1	8349	146	0	next	hit	572

22	288	Response	2	5215932	8345	1

22	289	Picture	MorphM5_09_nom.jpg	5215936	0	145	11556	146	0	next	hit	574

22	289	Response	2	5227372	11436	1

22	290	Picture	MorphF4_04_noe.jpg	5227492	0	1	19905	2	0	next	incorrect	576

22	290	Response	1	5247292	19800	1

22	291	Picture	MorphM10_10_nom.jpg	5247397	0	1	8360	2	0	next	hit	578

22	291	Response	2	5255612	8215	1

22	292	Picture	MorphM4_00_nom.jpg	5255757	0	1	7696	2	0	next	incorrect	580

22	292	Response	1	5263372	7615	1

22	293	Picture	MorphM3_05_nom.jpg	5263453	0	1	9289	2	0	next	incorrect	582

22	293	Response	1	5272652	9199	1

22	294	Picture	MorphF4_01_nom.jpg	5272742	0	1	7431	3	0	next	incorrect	584

22	294	Response	1	5280092	7350	1

22	295	Picture	MorphF9_10_nom.jpg	5280173	0	2	7962	3	0	next	hit	586

22	295	Response	2	5288012	7839	1

22	296	Picture	MorphM6_04_orig.jpg	5288135	0	1	10086	2	0	next	incorrect	588

22	296	Response	1	5298172	10037	1

22	297	Picture	MorphM2_10_orig.jpg	5298221	0	1	7431	2	0	next	hit	590

22	297	Response	2	5305612	7391	1

22	298	Picture	MorphM6_03_noe.jpg	5305652	0	1	13668	2	0	next	incorrect	592

22	298	Response	1	5319212	13560	1

22	299	Picture	MorphF8_03_nom.jpg	5319320	0	1	14729	2	0	next	incorrect	594

22	299	Response	1	5333931	14611	1

22	300	Picture	MorphF4_00_orig.jpg	5334049	0	1	10206	147	0	next	incorrect	596

22	300	Response	1	5344251	10202	1

22	301	Picture	MorphM1_06_nom.jpg	5344255	0	146	10880	293	0	next	incorrect	598

22	301	Response	1	5355131	10876	1

22	302	Picture	MorphM7_00_nom.jpg	5355135	0	147	13416	148	0	next	hit	600

22	302	Response	2	5368491	13356	1

22	303	Picture	MorphF8_07_orig.jpg	5368551	0	1	18312	2	0	next	hit	602

22	303	Response	2	5386811	18260	1

22	304	Picture	MorphM10_08_orig.jpg	5386863	0	1	5441	2	0	next	hit	604

22	304	Response	2	5392251	5388	1

22	305	Picture	MorphM7_01_noe.jpg	5392304	0	1	7962	2	0	next	incorrect	606

22	305	Response	1	5400171	7867	1

22	306	Picture	MorphM6_10_orig.jpg	5400266	0	1	8493	2	0	next	hit	608

22	306	Response	2	5408651	8385	1

22	307	Picture	MorphM2_03_noe.jpg	5408759	0	1	11656	156	0	next	incorrect	610

22	307	Response	1	5420411	11652	1

22	308	Picture	MorphM1_00_orig.jpg	5420415	0	155	6789	156	0	next	incorrect	612

22	308	Response	1	5427131	6716	1

22	309	Picture	MorphM6_09_orig.jpg	5427204	0	1	10730	153	0	next	hit	614

22	309	Response	2	5437931	10727	1

22	310	Picture	MorphF5_05_nom.jpg	5437934	0	152	24037	153	0	next	hit	616

22	310	Response	2	5461851	23917	1

22	311	Picture	MorphM2_02_orig.jpg	5461971	0	1	12208	2	0	next	incorrect	618

22	311	Response	1	5474091	12120	1

22	312	Picture	MorphM4_10_noe.jpg	5474179	0	1	8360	2	0	next	hit	620

22	312	Response	2	5482410	8231	1

22	313	Picture	MorphM1_03_noe.jpg	5482539	0	1	9289	2	0	next	incorrect	622

22	313	Response	1	5491770	9231	1

22	314	Picture	MorphF2_05_orig.jpg	5491828	0	1	38217	3	0	next	hit	624

22	314	Response	2	5530010	38182	1

22	315	Picture	MorphF7_07_noe.jpg	5530045	0	2	12474	3	0	next	hit	626

22	315	Response	2	5542410	12365	1

22	316	Picture	MorphM8_09_orig.jpg	5542519	0	1	9024	2	0	next	hit	628

22	316	Response	2	5551450	8931	1

22	317	Picture	MorphF9_00_noe.jpg	5551543	0	1	11544	3	0	next	incorrect	630

22	317	Response	1	5563050	11507	1

22	318	Picture	MorphF1_07_nom.jpg	5563087	0	2	23223	3	0	next	incorrect	632

22	318	Response	1	5586170	23083	1

22	319	Picture	MorphM6_06_noe.jpg	5586310	0	1	8343	152	0	next	incorrect	634

22	319	Response	1	5594650	8340	1

22	320	Picture	MorphF5_08_noe.jpg	5594653	0	151	10367	152	0	next	hit	636

22	320	Response	2	5604890	10237	1

22	321	Picture	MorphF8_02_noe.jpg	5605020	0	1	9820	2	0	next	incorrect	638

22	321	Response	1	5614730	9710	1

22	322	Picture	MorphM4_09_noe.jpg	5614840	0	1	7298	3	0	next	hit	640

22	322	Response	2	5622010	7170	1

22	323	Picture	MorphM3_07_noe.jpg	5622138	0	2	8493	3	0	next	hit	642

22	323	Response	2	5630570	8432	1

22	324	Picture	MorphM6_04_noe.jpg	5630631	0	1	18422	158	0	next	incorrect	644

22	324	Response	1	5649049	18418	1

22	325	Picture	MorphF4_05_orig.jpg	5649053	0	157	8516	158	0	next	hit	646

22	325	Response	2	5657449	8396	1

22	326	Picture	MorphF8_05_nom.jpg	5657569	0	1	28796	2	0	next	incorrect	648

22	326	Response	1	5686329	28760	1

22	327	Picture	MorphM1_02_orig.jpg	5686365	0	1	6502	2	0	next	incorrect	650

22	327	Response	1	5692729	6364	1

22	328	Picture	MorphF1_05_nom.jpg	5692867	0	1	7298	2	0	next	incorrect	652

22	328	Response	1	5700089	7222	1

22	329	Picture	MorphM9_00_nom.jpg	5700165	0	1	8360	2	0	next	incorrect	654

22	329	Response	1	5708409	8244	1

22	330	Picture	MorphF1_03_noe.jpg	5708525	0	1	13248	157	0	next	hit	656

22	330	Response	2	5721769	13244	1

22	331	Picture	MorphM3_05_orig.jpg	5721773	0	156	12231	157	0	next	hit	658

22	331	Response	2	5733929	12156	1

22	332	Picture	MorphF1_01_noe.jpg	5734004	0	1	9421	2	0	next	hit	660

22	332	Response	2	5743369	9365	1

22	333	Picture	MorphF5_07_nom.jpg	5743425	0	1	11943	2	0	next	hit	662

22	333	Response	2	5755289	11864	1

22	334	Picture	MorphF3_05_orig.jpg	5755368	0	1	13668	2	0	next	incorrect	664

22	334	Response	1	5768969	13601	1

22	335	Picture	MorphM8_09_nom.jpg	5769036	0	1	14862	3	0	next	hit	666

22	335	Response	2	5783849	14813	1

22	336	Picture	MorphF5_03_orig.jpg	5783898	0	2	18034	149	0	next	incorrect	668

22	336	Response	1	5801928	18030	1

22	337	Picture	MorphM5_05_noe.jpg	5801932	0	147	37567	148	0	next	incorrect	670

22	337	Response	1	5839368	37436	1

22	338	Picture	MorphF3_06_nom.jpg	5839499	0	1	22273	155	0	next	hit	672

22	338	Response	2	5861768	22269	1

22	339	Picture	MorphM2_08_noe.jpg	5861772	0	154	8115	155	0	next	incorrect	674

22	339	Response	1	5869768	7996	1

22	340	Picture	MorphF10_09_noe.jpg	5869887	0	1	13645	158	0	next	hit	676

22	340	Response	2	5883528	13641	1

22	341	Picture	MorphM1_05_nom.jpg	5883532	0	157	7985	158	0	next	incorrect	678

22	341	Response	1	5891448	7916	1

22	342	Picture	MorphF7_09_nom.jpg	5891517	0	1	8360	2	0	next	hit	680

22	342	Response	2	5899848	8331	1

22	343	Picture	MorphM4_06_nom.jpg	5899877	0	1	11545	2	0	next	incorrect	682

22	343	Response	1	5911368	11491	1

22	344	Picture	MorphM5_10_orig.jpg	5911422	0	1	11279	3	0	next	hit	684

22	344	Response	2	5922568	11146	1

22	345	Picture	MorphM8_10_nom.jpg	5922701	0	2	14730	3	0	next	hit	686

22	345	Response	2	5937288	14587	1

22	346	Picture	MorphM6_05_orig.jpg	5937431	0	1	6635	2	0	next	incorrect	688

22	346	Response	1	5944008	6577	1

22	347	Picture	MorphF9_08_noe.jpg	5944066	0	1	10483	2	0	next	incorrect	690

22	347	Response	1	5954408	10342	1

22	348	Picture	MorphF6_02_nom.jpg	5954549	0	1	11810	2	0	next	incorrect	692

22	348	Response	1	5966248	11699	1

22	349	Picture	MorphM5_00_nom.jpg	5966359	0	1	10616	2	0	next	incorrect	694

22	349	Response	1	5976887	10528	1

22	350	Picture	MorphM3_02_nom.jpg	5976975	0	1	7564	2	0	next	incorrect	696

22	350	Response	1	5984407	7432	1

22	351	Picture	MorphF5_07_orig.jpg	5984539	0	1	8891	2	0	next	hit	698

22	351	Response	2	5993367	8828	1

22	352	Picture	MorphM9_10_nom.jpg	5993430	0	1	6635	2	0	next	hit	700

22	352	Response	2	5999927	6497	1

22	353	Picture	MorphF1_07_noe.jpg	6000065	0	1	8095	2	0	next	hit	702

22	353	Response	2	6008087	8022	1

22	354	Picture	MorphF4_05_nom.jpg	6008160	0	1	16852	2	0	next	incorrect	704

22	354	Response	1	6024887	16727	1

22	355	Picture	MorphF5_02_nom.jpg	6025012	0	1	8228	2	0	next	incorrect	706

22	355	Response	1	6033207	8195	1

22	356	Picture	MorphF3_05_nom.jpg	6033240	0	1	7411	155	0	next	incorrect	708

22	356	Response	1	6040647	7407	1

22	357	Picture	MorphF2_09_nom.jpg	6040651	0	154	8513	155	0	next	hit	710

22	357	Response	2	6049047	8396	1

22	358	Picture	MorphF10_07_noe.jpg	6049164	0	1	7961	2	0	next	hit	712

22	358	Response	2	6057047	7883	1

22	359	Picture	MorphM4_09_nom.jpg	6057125	0	1	11125	157	0	next	hit	714

22	359	Response	2	6068247	11122	1

22	360	Picture	MorphM8_07_noe.jpg	6068250	0	156	8382	157	0	next	hit	716

22	360	Response	2	6076487	8237	1

22	361	Picture	MorphM2_09_noe.jpg	6076632	0	1	16588	2	0	next	hit	718

22	361	Response	2	6093127	16495	1

22	362	Picture	MorphF3_08_nom.jpg	6093220	0	1	8758	2	0	next	hit	720

22	362	Response	2	6101927	8707	1

22	363	Picture	MorphM1_10_noe.jpg	6101978	0	1	7033	2	0	next	hit	722

22	363	Response	2	6108887	6909	1

22	364	Picture	MorphF5_09_orig.jpg	6109011	0	1	11146	2	0	next	hit	724

22	364	Response	2	6120087	11076	1

22	365	Picture	MorphM9_01_nom.jpg	6120157	0	1	9024	2	0	next	incorrect	726

22	365	Response	1	6129126	8969	1

22	366	Picture	MorphM7_03_nom.jpg	6129181	0	1	7431	2	0	next	hit	728

22	366	Response	2	6136486	7305	1

22	367	Picture	MorphM10_07_orig.jpg	6136612	0	1	6358	146	0	next	hit	730

22	367	Response	2	6142966	6354	1

22	368	Picture	MorphM4_10_nom.jpg	6142970	0	145	9964	146	0	next	hit	732

22	368	Response	2	6152806	9836	1

22	369	Picture	MorphM1_09_orig.jpg	6152934	0	1	17384	2	0	next	hit	734

22	369	Response	2	6170246	17312	1

22	370	Picture	MorphF5_01_noe.jpg	6170318	0	1	14596	3	0	next	incorrect	736

22	370	Response	1	6184806	14488	1

22	371	Picture	MorphM3_02_noe.jpg	6184914	0	2	9157	3	0	next	hit	738

22	371	Response	2	6194006	9092	1

22	372	Picture	MorphF9_03_orig.jpg	6194071	0	1	17251	2	0	next	incorrect	740

22	372	Response	1	6211286	17215	1

22	373	Picture	MorphM10_10_orig.jpg	6211322	0	1	7563	2	0	next	hit	742

22	373	Response	2	6218806	7484	1

22	374	Picture	MorphM8_01_nom.jpg	6218885	0	1	43393	2	0	next	incorrect	744

22	374	Response	1	6262166	43281	1

22	375	Picture	MorphF7_02_nom.jpg	6262278	0	1	32246	2	0	next	hit	746

22	375	Response	2	6294486	32208	1

22	376	Picture	MorphF6_00_nom.jpg	6294524	0	1	10881	2	0	next	incorrect	748

22	376	Response	1	6305285	10761	1

22	377	Picture	MorphF2_02_noe.jpg	6305405	0	1	34104	2	0	next	incorrect	750

22	377	Response	1	6339365	33960	1

22	378	Picture	MorphF7_06_nom.jpg	6339509	0	1	14862	2	0	next	hit	752

22	378	Response	2	6354245	14736	1

22	379	Picture	MorphM1_05_noe.jpg	6354371	0	1	25478	2	0	next	incorrect	754

22	379	Response	1	6379765	25394	1

22	380	Picture	MorphF6_05_orig.jpg	6379849	0	1	7564	2	0	next	hit	756

22	380	Response	2	6387285	7436	1

22	381	Picture	MorphM10_09_orig.jpg	6387413	0	1	6370	2	0	next	hit	758

22	381	Response	2	6393685	6272	1

22	382	Picture	MorphM3_04_noe.jpg	6393783	0	1	7696	2	0	next	hit	760

22	382	Response	2	6401445	7662	1

22	383	Picture	MorphF8_09_nom.jpg	6401479	0	1	8360	2	0	next	hit	762

22	383	Response	2	6409765	8286	1

22	384	Picture	MorphM8_03_nom.jpg	6409839	0	1	12076	2	0	next	hit	764

22	384	Response	2	6421845	12006	1

22	385	Picture	MorphF6_01_orig.jpg	6421915	0	1	10350	2	0	next	incorrect	766

22	385	Response	1	6432165	10250	1

22	386	Picture	MorphF5_00_nom.jpg	6432265	0	1	8095	2	0	next	incorrect	768

22	386	Response	1	6440325	8060	1

22	387	Picture	MorphM8_08_orig.jpg	6440360	0	1	13270	2	0	next	hit	770

22	387	Response	2	6453525	13165	1

22	388	Picture	MorphM1_02_nom.jpg	6453630	0	1	9156	2	0	next	incorrect	772

22	388	Response	1	6462724	9094	1

22	389	Picture	MorphF7_00_noe.jpg	6462786	0	1	22559	2	0	next	incorrect	774

22	389	Response	1	6485284	22498	1

22	390	Picture	MorphM5_06_orig.jpg	6485345	0	1	11545	2	0	next	hit	776

22	390	Response	2	6496804	11459	1

22	391	Picture	MorphF2_06_orig.jpg	6496890	0	1	7962	2	0	next	hit	778

22	391	Response	2	6504724	7834	1

22	392	Picture	MorphF1_06_orig.jpg	6504852	0	1	45913	2	0	next	incorrect	780

22	392	Response	1	6550644	45792	1

22	393	Picture	MorphF4_06_orig.jpg	6550765	0	1	11943	2	0	next	hit	782

22	393	Response	2	6562644	11879	1

22	394	Picture	MorphF8_08_noe.jpg	6562708	0	1	8095	2	0	next	incorrect	784

22	394	Response	1	6570724	8016	1

22	395	Picture	MorphM2_03_nom.jpg	6570803	0	1	9289	2	0	next	incorrect	786

22	395	Response	1	6580004	9201	1

22	396	Picture	MorphM3_09_orig.jpg	6580092	0	1	11146	3	0	next	hit	788

22	396	Response	2	6591204	11112	1

22	397	Picture	MorphM10_09_noe.jpg	6591238	0	2	6105	3	0	next	hit	790

22	397	Response	2	6597284	6046	1

22	398	Picture	MorphF6_05_noe.jpg	6597343	0	1	11677	2	0	next	hit	792

22	398	Response	2	6608884	11541	1

22	399	Picture	MorphM5_05_orig.jpg	6609020	0	1	97003	2	0	next	incorrect	794

22	399	Response	1	6705923	96903	1

22	400	Picture	MorphM8_02_nom.jpg	6706023	0	1	105230	2	0	next	incorrect	796

22	400	Response	1	6811122	105099	1

22	401	Picture	MorphF8_00_orig.jpg	6811253	0	1	6237	2	0	next	incorrect	798

22	401	Response	1	6817442	6189	1

22	402	Picture	MorphM6_06_orig.jpg	6817490	0	1	8493	2	0	next	incorrect	800

22	402	Response	1	6825922	8432	1

22	403	Picture	MorphF6_02_orig.jpg	6825983	0	1	6104	2	0	next	incorrect	802

22	403	Response	1	6832002	6019	1

22	404	Picture	MorphF3_10_noe.jpg	6832087	0	1	16720	2	0	next	hit	804

22	404	Response	2	6848722	16635	1

22	405	Picture	MorphM8_08_nom.jpg	6848807	0	1	8360	2	0	next	hit	806

22	405	Response	2	6857122	8315	1

22	406	Picture	MorphF5_05_noe.jpg	6857167	0	1	10599	152	0	next	incorrect	808

22	406	Response	1	6867762	10595	1

22	407	Picture	MorphM6_10_nom.jpg	6867766	0	151	11694	153	0	next	hit	810

22	407	Response	2	6879361	11595	2

22	408	Picture	MorphM4_08_nom.jpg	6879460	0	2	9555	3	0	next	hit	812

22	408	Response	2	6888882	9422	1

22	409	Picture	MorphF5_00_noe.jpg	6889015	0	1	7962	2	0	next	incorrect	814

22	409	Response	1	6896882	7867	1

22	410	Picture	MorphM8_00_nom.jpg	6896977	0	1	28795	2	0	next	incorrect	816

22	410	Response	1	6925682	28705	1

22	411	Picture	MorphF10_01_noe.jpg	6925772	0	1	10351	2	0	next	hit	818

22	411	Response	2	6936002	10230	1

22	412	Picture	MorphF4_04_orig.jpg	6936123	0	1	12208	2	0	next	incorrect	820

22	412	Response	1	6948241	12118	1

22	413	Picture	MorphF9_09_noe.jpg	6948331	0	1	15261	2	0	next	hit	822

22	413	Response	2	6963521	15190	1

22	414	Picture	MorphF1_10_noe.jpg	6963592	0	1	9687	2	0	next	hit	824

22	414	Response	2	6973202	9610	1

22	415	Picture	MorphF2_08_nom.jpg	6973279	0	1	12208	2	0	next	hit	826

22	415	Response	2	6985361	12082	1

22	416	Picture	MorphF9_06_noe.jpg	6985487	0	1	27999	2	0	next	hit	828

22	416	Response	2	7013441	27954	1

22	417	Picture	MorphF7_01_noe.jpg	7013486	0	1	9799	156	0	next	incorrect	830

22	417	Response	1	7023281	9795	1

22	418	Picture	MorphF5_04_noe.jpg	7023285	0	155	10372	156	0	next	incorrect	832

22	418	Response	1	7033601	10316	1

22	419	Picture	MorphM7_09_orig.jpg	7033657	0	1	7431	2	0	next	hit	834

22	419	Response	2	7041041	7384	1

22	420	Picture	MorphM5_07_noe.jpg	7041088	0	1	10596	154	0	next	hit	836

22	420	Response	2	7051681	10593	1

22	421	Picture	MorphF3_09_nom.jpg	7051684	0	153	10105	154	0	next	hit	838

22	421	Response	2	7061681	9997	1

22	422	Picture	MorphF8_06_nom.jpg	7061789	0	1	9023	2	0	next	incorrect	840

22	422	Response	1	7070721	8932	1

22	423	Picture	MorphM8_05_orig.jpg	7070812	0	1	13668	2	0	next	hit	842

22	423	Response	2	7084401	13589	1

22	424	Picture	MorphF7_04_nom.jpg	7084480	0	1	8493	2	0	next	hit	844

22	424	Response	2	7092881	8401	1

22	425	Picture	MorphM6_02_nom.jpg	7092973	0	1	7431	2	0	next	incorrect	846

22	425	Response	1	7100321	7348	1

22	426	Picture	MorphM7_01_orig.jpg	7100404	0	1	11412	2	0	next	incorrect	848

22	426	Response	1	7111680	11276	1

22	427	Picture	MorphF6_01_noe.jpg	7111816	0	1	8228	2	0	next	hit	850

22	427	Response	2	7120000	8184	1

22	428	Picture	MorphM4_06_orig.jpg	7120044	0	1	17250	2	0	next	hit	852

22	428	Response	2	7137200	17156	1

22	429	Picture	MorphM10_07_nom.jpg	7137294	0	1	8493	2	0	next	hit	854

22	429	Response	2	7145680	8386	1

22	430	Picture	MorphM2_02_nom.jpg	7145787	0	1	8360	2	0	next	incorrect	856

22	430	Response	1	7154080	8293	1

22	431	Picture	MorphF3_07_nom.jpg	7154147	0	1	16455	2	0	next	incorrect	858

22	431	Response	1	7170560	16413	1

22	432	Picture	MorphF1_02_orig.jpg	7170602	0	1	7696	2	0	next	incorrect	860

22	432	Response	1	7178160	7558	1

22	433	Picture	MorphF8_05_orig.jpg	7178298	0	1	7432	2	0	next	incorrect	862

22	433	Response	1	7185680	7382	1

22	434	Picture	MorphF9_00_nom.jpg	7185730	0	1	9687	2	0	next	incorrect	864

22	434	Response	1	7195280	9550	1

22	435	Picture	MorphF8_09_noe.jpg	7195417	0	1	12587	154	0	next	incorrect	866

22	435	Response	1	7208000	12583	1

22	436	Picture	MorphM8_08_noe.jpg	7208004	0	153	10768	154	0	next	hit	868

22	436	Response	2	7218720	10716	1

22	437	Picture	MorphF9_01_noe.jpg	7218772	0	1	8758	2	0	next	incorrect	870

22	437	Response	1	7227440	8668	1

22	438	Picture	MorphF4_01_orig.jpg	7227530	0	1	14729	2	0	next	incorrect	872

22	438	Response	1	7242160	14630	1

22	439	Picture	MorphM3_09_noe.jpg	7242259	0	1	9264	160	0	next	hit	874

22	439	Response	2	7251520	9261	1

22	440	Picture	MorphM2_02_noe.jpg	7251523	0	159	8240	305	0	next	incorrect	876

22	440	Response	1	7259759	8236	1

22	441	Picture	MorphF2_04_nom.jpg	7259763	0	146	11690	147	0	next	hit	878

22	441	Response	2	7271359	11596	1

22	442	Picture	MorphF3_08_noe.jpg	7271453	0	1	8625	2	0	next	hit	880

22	442	Response	2	7279999	8546	1

22	443	Picture	MorphF5_06_noe.jpg	7280078	0	1	53478	2	0	next	hit	882

22	443	Response	2	7333439	53361	1

22	444	Picture	MorphF1_08_orig.jpg	7333556	0	1	29459	2	0	next	hit	884

22	444	Response	2	7362959	29403	1

22	445	Picture	PAUSE	7363015	0	1	600065	2	0	600000	miss	0

22	446	Picture	MorphM9_08_noe.jpg	7963080	0	1	36226	2	0	next	hit	887

22	446	Response	2	7999195	36115	1

22	447	Picture	MorphM6_09_nom.jpg	7999306	0	1	8493	2	0	next	hit	889

22	447	Response	2	8007755	8449	1

22	448	Picture	MorphF7_04_orig.jpg	8007799	0	1	15526	2	0	next	hit	891

22	448	Response	2	8023275	15476	1

22	449	Picture	MorphF2_00_orig.jpg	8023325	0	1	20037	3	0	next	incorrect	893

22	449	Response	1	8043275	19950	1

22	450	Picture	MorphM2_07_noe.jpg	8043362	0	2	14465	3	0	next	hit	895

22	450	Response	2	8057755	14393	1

22	451	Picture	MorphF1_10_orig.jpg	8057827	0	1	9023	2	0	next	hit	897

22	451	Response	2	8066714	8887	1

22	452	Picture	MorphM3_07_nom.jpg	8066850	0	1	18445	2	0	next	hit	899

22	452	Response	2	8085194	18344	1

22	453	Picture	MorphF3_07_orig.jpg	8085295	0	1	36891	2	0	next	hit	901

22	453	Response	2	8122074	36779	1

22	454	Picture	MorphM1_00_nom.jpg	8122186	0	1	8492	2	0	next	incorrect	903

22	454	Response	1	8130634	8448	1

22	455	Picture	MorphM2_09_nom.jpg	8130678	0	1	7033	2	0	next	hit	905

22	455	Response	2	8137594	6916	1

22	456	Picture	MorphM1_08_nom.jpg	8137711	0	1	31167	152	0	next	hit	907

22	456	Response	2	8168874	31163	1

22	457	Picture	MorphF10_07_nom.jpg	8168878	0	151	8245	152	0	next	hit	909

22	457	Response	2	8177034	8156	1

22	458	Picture	MorphF2_09_orig.jpg	8177123	0	1	7275	158	0	next	hit	911

22	458	Response	2	8184394	7271	1

22	459	Picture	MorphF10_05_nom.jpg	8184398	0	157	21653	158	0	next	hit	913

22	459	Response	2	8205994	21596	1

22	460	Picture	MorphF9_06_nom.jpg	8206051	0	1	21630	2	0	next	incorrect	915

22	460	Response	1	8227594	21543	1

22	461	Picture	MorphF10_09_nom.jpg	8227681	0	1	8076	154	0	next	hit	917

22	461	Response	2	8235754	8073	1

22	462	Picture	MorphM9_01_noe.jpg	8235757	0	153	31841	312	0	next	incorrect	919

22	462	Response	1	8267593	31836	1

22	463	Picture	MorphM3_03_nom.jpg	8267598	0	159	9315	160	0	next	incorrect	921

22	463	Response	1	8276873	9275	1

22	464	Picture	MorphF2_08_orig.jpg	8276913	0	1	7165	2	0	next	hit	923

22	464	Response	2	8283993	7080	1

22	465	Picture	MorphM8_04_nom.jpg	8284078	0	1	12076	2	0	next	hit	925

22	465	Response	2	8296073	11995	1

22	466	Picture	MorphF8_01_nom.jpg	8296154	0	1	8758	2	0	next	incorrect	927

22	466	Response	1	8304873	8719	1

22	467	Picture	MorphF6_10_noe.jpg	8304912	0	1	10605	146	0	next	hit	929

22	467	Response	2	8315513	10601	1

22	468	Picture	MorphM9_05_nom.jpg	8315517	0	145	9963	146	0	next	incorrect	931

22	468	Response	1	8325432	9915	2

22	469	Picture	MorphF1_04_noe.jpg	8325480	0	1	13005	2	0	next	hit	933

22	469	Response	2	8338393	12913	1

22	470	Picture	MorphM3_05_noe.jpg	8338485	0	1	7696	2	0	next	hit	935

22	470	Response	2	8346153	7668	1

22	471	Picture	MorphF3_04_noe.jpg	8346181	0	1	13655	148	0	next	hit	937

22	471	Response	2	8359833	13652	1

22	472	Picture	MorphF6_06_nom.jpg	8359836	0	147	8771	149	0	next	hit	939

22	472	Response	2	8368473	8637	1

22	473	Picture	MorphM7_07_nom.jpg	8368607	0	2	6635	3	0	next	hit	941

22	473	Response	2	8375112	6505	2

22	474	Picture	MorphM2_00_noe.jpg	8375242	0	1	9157	2	0	next	incorrect	943

22	474	Response	1	8384313	9071	1

22	475	Picture	MorphF3_00_nom.jpg	8384399	0	1	9156	2	0	next	incorrect	945

22	475	Response	1	8393513	9114	1

22	476	Picture	MorphM9_01_orig.jpg	8393555	0	1	12341	2	0	next	incorrect	947

22	476	Response	1	8405753	12198	1

22	477	Picture	MorphF4_03_nom.jpg	8405896	0	1	8227	2	0	next	incorrect	949

22	477	Response	1	8413992	8096	1

22	478	Picture	MorphM2_05_nom.jpg	8414123	0	1	12872	2	0	next	hit	951

22	478	Response	2	8426872	12749	1

22	479	Picture	MorphF3_01_noe.jpg	8426995	0	1	39001	147	0	next	incorrect	953

22	479	Response	1	8465992	38997	1

22	480	Picture	MorphM8_06_noe.jpg	8465996	0	146	37964	147	0	next	hit	955

22	480	Response	2	8503912	37916	1

22	481	Picture	MorphF7_04_noe.jpg	8503960	0	1	9422	2	0	next	hit	957

22	481	Response	2	8513272	9312	1

22	482	Picture	MorphM5_08_nom.jpg	8513382	0	1	9289	2	0	next	hit	959

22	482	Response	2	8522552	9170	1

22	483	Picture	MorphF6_10_orig.jpg	8522671	0	1	7696	2	0	next	hit	961

22	483	Response	2	8530232	7561	1

22	484	Picture	MorphF3_09_orig.jpg	8530367	0	1	6748	155	0	next	hit	963

22	484	Response	2	8537112	6745	1

22	485	Picture	MorphM5_02_noe.jpg	8537115	0	154	10636	155	0	next	incorrect	965

22	485	Response	1	8547672	10557	1

22	486	Picture	MorphM7_05_noe.jpg	8547751	0	1	29724	3	0	next	incorrect	967

22	486	Response	1	8577432	29681	1

22	487	Picture	MorphF7_10_orig.jpg	8577475	0	2	9688	3	0	next	hit	969

22	487	Response	2	8587031	9556	1

22	488	Picture	MorphM3_01_noe.jpg	8587163	0	1	9687	2	0	next	hit	971

22	488	Response	2	8596711	9548	1

22	489	Picture	MorphF2_09_noe.jpg	8596850	0	1	12075	2	0	next	hit	973

22	489	Response	2	8608871	12021	1

22	490	Picture	MorphM6_10_noe.jpg	8608925	0	1	12076	2	0	next	hit	975

22	490	Response	2	8620951	12026	1

22	491	Picture	MorphM3_00_nom.jpg	8621001	0	1	117438	2	0	next	incorrect	977

22	491	Response	1	8738391	117390	1

22	492	Picture	MorphF3_03_nom.jpg	8738439	0	1	6755	148	0	next	incorrect	979

22	492	Response	1	8745190	6751	1

22	493	Picture	MorphF9_04_orig.jpg	8745194	0	147	12885	148	0	next	incorrect	981

22	493	Response	1	8757990	12796	1

22	494	Picture	MorphM2_06_noe.jpg	8758079	0	1	7275	158	0	next	incorrect	983

22	494	Response	1	8765350	7271	1

22	495	Picture	MorphF3_01_nom.jpg	8765354	0	157	8250	159	0	next	incorrect	985

22	495	Response	1	8773511	8157	1

22	496	Picture	MorphF2_07_orig.jpg	8773604	0	2	6503	3	0	next	hit	987

22	496	Response	2	8779990	6386	1

22	497	Picture	MorphF6_00_noe.jpg	8780107	0	1	11544	3	0	next	incorrect	989

22	497	Response	1	8791590	11483	1

22	498	Picture	MorphF2_05_noe.jpg	8791651	0	2	9422	3	0	next	hit	991

22	498	Response	2	8800950	9299	1

22	499	Picture	MorphM5_10_noe.jpg	8801073	0	1	8095	2	0	next	hit	993

22	499	Response	2	8809030	7957	1

22	500	Picture	MorphM8_00_orig.jpg	8809168	0	1	13270	2	0	next	hit	995

22	500	Response	2	8822310	13142	1

22	501	Picture	MorphF5_04_orig.jpg	8822438	0	1	9819	2	0	next	incorrect	997

22	501	Response	1	8832150	9712	1

22	502	Picture	MorphM8_01_orig.jpg	8832257	0	1	16190	2	0	next	hit	999

22	502	Response	2	8848390	16133	1

22	503	Picture	MorphF7_00_nom.jpg	8848447	0	1	14331	2	0	next	incorrect	1001

22	503	Response	1	8862710	14263	1

22	504	Picture	MorphF5_03_nom.jpg	8862778	0	1	5695	146	0	next	incorrect	1003

22	504	Response	1	8868469	5691	1

22	505	Picture	MorphM1_04_orig.jpg	8868473	0	145	7177	146	0	next	incorrect	1005

22	505	Response	1	8875510	7037	1

22	506	Picture	MorphF7_10_noe.jpg	8875650	0	1	7564	2	0	next	hit	1007

22	506	Response	2	8883110	7460	1

22	507	Picture	MorphF5_06_nom.jpg	8883214	0	1	9952	2	0	next	hit	1009

22	507	Response	2	8893109	9895	1

22	508	Picture	MorphM6_01_orig.jpg	8893166	0	1	11280	2	0	next	incorrect	1011

22	508	Response	1	8904310	11144	1

22	509	Picture	MorphM9_04_nom.jpg	8904446	0	1	6747	155	0	next	incorrect	1013

22	509	Response	1	8911189	6743	1

22	510	Picture	MorphM10_00_orig.jpg	8911193	0	154	10371	155	0	next	incorrect	1015

22	510	Response	1	8921429	10236	1

22	511	Picture	MorphF1_04_orig.jpg	8921564	0	1	8360	2	0	next	incorrect	1017

22	511	Response	1	8929829	8265	1

22	512	Picture	MorphF3_08_orig.jpg	8929924	0	1	11146	3	0	next	hit	1019

22	512	Response	2	8941029	11105	1

22	513	Picture	MorphF6_04_orig.jpg	8941070	0	2	21232	3	0	next	hit	1021

22	513	Response	2	8962229	21159	1

22	514	Picture	MorphF5_02_orig.jpg	8962302	0	1	10616	2	0	next	incorrect	1023

22	514	Response	1	8972789	10487	1

22	515	Picture	MorphM2_09_orig.jpg	8972918	0	1	36890	3	0	next	hit	1025

22	515	Response	2	9009669	36751	1

22	516	Picture	MorphM10_09_nom.jpg	9009808	0	2	7145	157	0	next	hit	1027

22	516	Response	2	9016949	7141	1

22	517	Picture	MorphM5_07_nom.jpg	9016953	0	155	9443	156	0	next	hit	1029

22	517	Response	2	9026309	9356	1

22	518	Picture	MorphM9_10_noe.jpg	9026396	0	1	11545	2	0	next	hit	1031

22	518	Response	2	9037829	11433	1

22	519	Picture	MorphM8_03_noe.jpg	9037941	0	1	24131	155	0	next	incorrect	1033

22	519	Response	1	9062069	24128	1

22	520	Picture	MorphF7_02_orig.jpg	9062072	0	154	31204	155	0	next	incorrect	1035

22	520	Response	1	9093188	31116	1

22	521	Picture	MorphF10_06_noe.jpg	9093276	0	1	7564	2	0	next	hit	1037

22	521	Response	2	9100708	7432	1

22	522	Picture	MorphM7_09_noe.jpg	9100840	0	1	6752	150	0	next	hit	1039

22	522	Response	2	9107588	6748	1

22	523	Picture	MorphM10_05_orig.jpg	9107592	0	149	6651	150	0	next	hit	1041

22	523	Response	2	9114148	6556	1

22	524	Picture	MorphM2_01_orig.jpg	9114243	0	1	8360	2	0	next	incorrect	1043

22	524	Response	1	9122468	8225	1

22	525	Picture	MorphF9_01_nom.jpg	9122603	0	1	29724	2	0	next	incorrect	1045

22	525	Response	1	9152228	29625	1

22	526	Picture	MorphF5_01_orig.jpg	9152327	0	1	6502	2	0	next	incorrect	1047

22	526	Response	1	9158788	6461	1

22	527	Picture	MorphF4_08_noe.jpg	9158829	0	1	9402	155	0	next	hit	1049

22	527	Response	2	9168228	9399	1

22	528	Picture	MorphM6_02_orig.jpg	9168231	0	154	9442	155	0	next	incorrect	1051

22	528	Response	1	9177588	9357	1

22	529	Picture	MorphM5_03_noe.jpg	9177673	0	1	17250	2	0	next	incorrect	1053

22	529	Response	1	9194868	17195	1

22	530	Picture	MorphF7_07_nom.jpg	9194923	0	1	17517	2	0	next	hit	1055

22	530	Response	2	9212307	17384	1

22	531	Picture	MorphM3_01_nom.jpg	9212440	0	1	9687	2	0	next	incorrect	1057

22	531	Response	1	9222067	9627	1

22	532	Picture	MorphF9_09_nom.jpg	9222127	0	1	7431	2	0	next	hit	1059

22	532	Response	2	9229427	7300	1

22	533	Picture	MorphF7_03_nom.jpg	9229558	0	1	17649	2	0	next	hit	1061

22	533	Response	2	9247107	17549	1

22	534	Picture	MorphF9_02_nom.jpg	9247207	0	1	13402	2	0	next	incorrect	1063

22	534	Response	1	9260467	13260	1

22	535	Picture	MorphM9_09_nom.jpg	9260609	0	1	10218	2	0	next	hit	1065

22	535	Response	2	9270707	10098	1

22	536	Picture	MorphM4_01_noe.jpg	9270827	0	1	12341	2	0	next	incorrect	1067

22	536	Response	1	9283107	12280	1

22	537	Picture	MorphF4_07_nom.jpg	9283168	0	1	68473	2	0	next	hit	1069

22	537	Response	2	9351587	68419	1

22	538	Picture	MorphM4_04_nom.jpg	9351641	0	1	12739	2	0	next	hit	1071

22	538	Response	2	9364307	12666	1

22	539	Picture	MorphF5_07_noe.jpg	9364380	0	1	9156	2	0	next	hit	1073

22	539	Response	2	9373507	9127	1

22	540	Picture	MorphM4_01_nom.jpg	9373536	0	1	14464	2	0	next	incorrect	1075

22	540	Response	1	9387907	14371	1

22	541	Picture	MorphF2_00_nom.jpg	9388000	0	1	11545	2	0	next	incorrect	1077

22	541	Response	1	9399427	11427	1

22	542	Picture	MorphF8_02_orig.jpg	9399545	0	1	30765	156	0	next	incorrect	1079

22	542	Response	1	9430306	30761	1

22	543	Picture	MorphM9_07_noe.jpg	9430310	0	155	13955	156	0	next	hit	1081

22	543	Response	2	9444146	13836	1

22	544	Picture	MorphM5_01_orig.jpg	9444265	0	1	7829	2	0	next	incorrect	1083

22	544	Response	1	9451986	7721	1

22	545	Picture	MorphF9_07_nom.jpg	9452094	0	1	8625	2	0	next	hit	1085

22	545	Response	2	9460625	8531	2

22	546	Picture	MorphM9_06_orig.jpg	9460719	0	1	20151	154	0	next	incorrect	1087

22	546	Response	1	9480866	20147	1

22	547	Picture	MorphF1_05_noe.jpg	9480870	0	153	16209	154	0	next	hit	1089

22	547	Response	2	9497026	16156	1

22	548	Picture	MorphF9_01_orig.jpg	9497079	0	1	10218	2	0	next	incorrect	1091

22	548	Response	1	9507186	10107	1

22	549	Picture	MorphM3_00_orig.jpg	9507297	0	1	19374	2	0	next	incorrect	1093

22	549	Response	1	9526546	19249	1

22	550	Picture	MorphM10_01_orig.jpg	9526671	0	1	8999	159	0	next	incorrect	1095

22	550	Response	1	9535666	8995	1

22	551	Picture	MorphF8_01_noe.jpg	9535670	0	158	8782	159	0	next	incorrect	1097

22	551	Response	1	9544386	8716	1

22	552	Picture	MorphF6_04_nom.jpg	9544452	0	1	18844	2	0	next	hit	1099

22	552	Response	2	9563185	18733	1

22	553	Picture	MorphF8_04_nom.jpg	9563296	0	1	8890	2	0	next	incorrect	1101

22	553	Response	1	9572065	8769	1

22	554	Picture	MorphM9_06_nom.jpg	9572186	0	1	12341	2	0	next	hit	1103

22	554	Response	2	9584465	12279	1

22	555	Picture	MorphF3_07_noe.jpg	9584527	0	1	11280	2	0	next	hit	1105

22	555	Response	2	9595665	11138	1

22	556	Picture	MorphF6_05_nom.jpg	9595807	0	1	10350	2	0	next	hit	1107

22	556	Response	2	9606065	10258	1

22	557	Picture	MorphF3_04_nom.jpg	9606157	0	1	23223	2	0	next	incorrect	1109

22	557	Response	1	9629265	23108	1

22	558	Picture	MorphF6_09_orig.jpg	9629380	0	1	8625	2	0	next	hit	1111

22	558	Response	2	9637905	8525	1

22	559	Picture	MorphF9_07_orig.jpg	9638005	0	1	15260	2	0	next	hit	1113

22	559	Response	2	9653185	15180	1

22	560	Picture	MorphF8_03_orig.jpg	9653265	0	1	9820	2	0	next	incorrect	1115

22	560	Response	1	9663025	9760	1

22	561	Picture	MorphM1_06_orig.jpg	9663085	0	1	12474	2	0	next	incorrect	1117

22	561	Response	1	9675425	12340	1

22	562	Picture	MorphF6_03_noe.jpg	9675559	0	1	25345	2	0	next	incorrect	1119

22	562	Response	1	9700785	25226	1

22	563	Picture	MorphM8_06_nom.jpg	9700904	0	1	11280	2	0	next	hit	1121

22	563	Response	2	9712145	11241	1

22	564	Picture	MorphF5_08_orig.jpg	9712184	0	1	7804	160	0	next	hit	1123

22	564	Response	2	9719985	7801	1

22	565	Picture	MorphF4_09_nom.jpg	9719988	0	159	9048	161	0	next	hit	1125

22	565	Response	2	9728944	8956	1

22	566	Picture	MorphF6_02_noe.jpg	9729036	0	2	9289	3	0	next	incorrect	1127

22	566	Response	1	9738224	9188	1

22	567	Picture	MorphM1_03_nom.jpg	9738325	0	1	8759	2	0	next	incorrect	1129

22	567	Response	1	9746944	8619	1

22	568	Picture	MorphM7_07_noe.jpg	9747084	0	1	10483	2	0	next	hit	1131

22	568	Response	2	9757504	10420	1

22	569	Picture	MorphF6_01_nom.jpg	9757567	0	1	22559	2	0	next	incorrect	1133

22	569	Response	1	9780064	22497	1

22	570	Picture	MorphM5_03_orig.jpg	9780126	0	1	10217	2	0	next	incorrect	1135

22	570	Response	1	9790224	10098	1

22	571	Picture	MorphF8_09_orig.jpg	9790343	0	1	10484	2	0	next	hit	1137

22	571	Response	2	9800784	10441	1

22	572	Picture	MorphM9_09_noe.jpg	9800827	0	1	8625	2	0	next	hit	1139

22	572	Response	2	9809344	8517	1

22	573	Picture	MorphF10_00_nom.jpg	9809452	0	1	8625	2	0	next	incorrect	1141

22	573	Response	1	9817984	8532	1

22	574	Picture	MorphF3_03_orig.jpg	9818077	0	1	9157	2	0	next	incorrect	1143

22	574	Response	1	9827184	9107	1

22	575	Picture	MorphM4_03_orig.jpg	9827234	0	1	13402	2	0	next	incorrect	1145

22	575	Response	1	9840544	13310	1

22	576	Picture	MorphF4_00_noe.jpg	9840636	0	1	15393	2	0	next	incorrect	1147

22	576	Response	1	9855984	15348	1

22	577	Picture	MorphM5_01_noe.jpg	9856029	0	1	16588	2	0	next	incorrect	1149

22	577	Response	1	9872543	16514	1

22	578	Picture	MorphF4_02_noe.jpg	9872617	0	1	12075	2	0	next	incorrect	1151

22	578	Response	1	9884623	12006	1

22	579	Picture	MorphM5_09_noe.jpg	9884692	0	1	8626	2	0	next	hit	1153

22	579	Response	2	9893263	8571	1

22	580	Picture	MorphF3_10_orig.jpg	9893318	0	1	7829	2	0	next	hit	1155

22	580	Response	2	9901103	7785	1

22	581	Picture	MorphF10_02_nom.jpg	9901147	0	1	13137	2	0	next	hit	1157

22	581	Response	2	9914143	12996	1

22	582	Picture	MorphM10_04_nom.jpg	9914284	0	1	8227	3	0	next	hit	1159

22	582	Response	2	9922463	8179	1

22	583	Picture	MorphF1_01_orig.jpg	9922511	0	2	11545	3	0	next	incorrect	1161

22	583	Response	1	9933983	11472	1

22	584	Picture	MorphF2_03_noe.jpg	9934056	0	1	9953	2	0	next	hit	1163

22	584	Response	2	9943903	9847	1

22	585	Picture	MorphM4_09_orig.jpg	9944009	0	1	7020	147	0	next	hit	1165

22	585	Response	2	9951023	7014	1

22	586	Picture	MorphM5_07_orig.jpg	9951029	0	146	9169	147	0	next	hit	1167

22	586	Response	2	9960063	9034	1

22	587	Picture	MorphM2_08_nom.jpg	9960198	0	1	8891	2	0	next	hit	1169

22	587	Response	2	9968943	8745	1

22	588	Picture	MorphF9_04_noe.jpg	9969089	0	1	13137	2	0	next	incorrect	1171

22	588	Response	1	9982143	13054	1

22	589	Picture	MorphM2_01_noe.jpg	9982226	0	1	11412	2	0	next	incorrect	1173

22	589	Response	1	9993503	11277	1

22	590	Picture	MorphM4_02_noe.jpg	9993638	0	1	8758	2	0	next	incorrect	1175

22	590	Response	1	10002303	8665	1

22	591	Picture	MorphF7_05_nom.jpg	10002396	0	1	13403	2	0	next	hit	1177

22	591	Response	2	10015743	13347	1

22	592	Picture	MorphF2_01_nom.jpg	10015799	0	1	9023	2	0	next	incorrect	1179

22	592	Response	1	10024703	8904	1

22	593	Picture	MorphM7_06_noe.jpg	10024822	0	1	24019	2	0	next	hit	1181

22	593	Response	2	10048782	23960	1

22	594	Picture	MorphM1_09_noe.jpg	10048841	0	1	36094	2	0	next	hit	1183

22	594	Response	2	10084862	36021	1

22	595	Picture	MorphM9_02_nom.jpg	10084935	0	1	15771	155	0	next	incorrect	1185

22	595	Response	1	10100702	15767	1

22	596	Picture	MorphF10_04_orig.jpg	10100706	0	154	28550	155	0	next	hit	1187

22	596	Response	2	10129182	28476	1

22	597	Picture	MorphF6_00_orig.jpg	10129256	0	1	11014	2	0	next	incorrect	1189

22	597	Response	1	10140222	10966	1

22	598	Picture	MorphF10_00_orig.jpg	10140270	0	1	17636	148	0	next	hit	1191

22	598	Response	2	10157902	17632	1

22	599	Picture	MorphM3_08_noe.jpg	10157906	0	147	7312	148	0	next	hit	1193

22	599	Response	2	10165102	7196	1

22	600	Picture	MorphF9_02_orig.jpg	10165218	0	1	9289	2	0	next	incorrect	1195

22	600	Response	1	10174462	9244	1

22	601	Picture	MorphF1_07_orig.jpg	10174507	0	1	24284	2	0	next	incorrect	1197

22	601	Response	1	10198702	24195	1

22	602	Picture	MorphF2_10_noe.jpg	10198791	0	1	7962	2	0	next	hit	1199

22	602	Response	2	10206621	7830	1

22	603	Picture	MorphF10_04_nom.jpg	10206753	0	1	45913	2	0	next	hit	1201

22	603	Response	2	10252541	45788	1

22	604	Picture	MorphM1_10_orig.jpg	10252666	0	1	10218	2	0	next	hit	1203

22	604	Response	2	10262781	10115	1

22	605	Picture	MorphF9_07_noe.jpg	10262884	0	1	11943	2	0	next	hit	1205

22	605	Response	2	10274701	11817	1

22	606	Picture	MorphM7_03_orig.jpg	10274827	0	1	40208	2	0	next	incorrect	1207

22	606	Response	1	10314941	40114	1

22	607	Picture	MorphM2_08_orig.jpg	10315035	0	1	10748	2	0	next	hit	1209

22	607	Response	2	10325741	10706	1

22	608	Picture	MorphM8_00_noe.jpg	10325783	0	1	9953	2	0	next	hit	1211

22	608	Response	2	10335661	9878	1

22	609	Picture	MorphF7_08_orig.jpg	10335736	0	1	7298	2	0	next	hit	1213

22	609	Response	2	10342941	7205	1

22	610	Picture	MorphM2_07_nom.jpg	10343034	0	1	8870	156	0	next	hit	1215

22	610	Response	2	10351901	8867	1

22	611	Picture	MorphM9_05_orig.jpg	10351904	0	155	8248	156	0	next	incorrect	1217

22	611	Response	1	10360061	8157	1

22	612	Picture	MorphF1_02_nom.jpg	10360152	0	1	13270	2	0	next	incorrect	1219

22	612	Response	1	10373341	13189	1

22	613	Picture	MorphM10_03_noe.jpg	10373422	0	1	9157	2	0	next	hit	1221

22	613	Response	2	10382460	9038	1

22	614	Picture	MorphM4_02_nom.jpg	10382579	0	1	19085	159	0	next	incorrect	1223

22	614	Response	1	10401660	19081	1

22	615	Picture	MorphF4_04_nom.jpg	10401664	0	158	9445	159	0	next	incorrect	1225

22	615	Response	1	10411020	9356	1

22	616	Picture	MorphM10_06_nom.jpg	10411109	0	1	9275	148	0	next	hit	1227

22	616	Response	2	10420380	9271	1

22	617	Picture	MorphF3_00_orig.jpg	10420384	0	147	7312	148	0	next	incorrect	1229

22	617	Response	1	10427580	7196	1

22	618	Picture	MorphF7_08_noe.jpg	10427696	0	1	12872	2	0	next	hit	1231

22	618	Response	2	10440460	12764	1

22	619	Picture	MorphF4_02_nom.jpg	10440568	0	1	9687	2	0	next	incorrect	1233

22	619	Response	1	10450140	9572	1

22	620	Picture	MorphM2_04_noe.jpg	10450255	0	1	12872	2	0	next	incorrect	1235

22	620	Response	1	10463020	12765	1

22	621	Picture	MorphF7_05_orig.jpg	10463127	0	1	12341	2	0	next	hit	1237

22	621	Response	2	10475420	12293	1

22	622	Picture	MorphM4_08_orig.jpg	10475468	0	1	12596	145	0	next	hit	1239

22	622	Response	2	10488060	12592	1

22	623	Picture	MorphF10_02_orig.jpg	10488064	0	144	10759	145	0	next	hit	1241

22	623	Response	2	10498780	10716	1

22	624	Picture	MorphM3_06_nom.jpg	10498823	0	1	18445	2	0	next	incorrect	1243

22	624	Response	1	10517180	18357	1

22	625	Picture	MorphM7_10_nom.jpg	10517268	0	1	7829	2	0	next	hit	1245

22	625	Response	2	10525020	7752	1

22	626	Picture	MorphM6_08_noe.jpg	10525097	0	1	11412	2	0	next	hit	1247

22	626	Response	2	10536460	11363	1

22	627	Picture	MorphF10_03_noe.jpg	10536509	0	1	26009	2	0	next	hit	1249

22	627	Response	2	10562379	25870	1

22	628	Picture	MorphM4_05_noe.jpg	10562518	0	1	35298	2	0	next	hit	1251

22	628	Response	2	10597739	35221	1

22	629	Picture	MorphM6_00_orig.jpg	10597816	0	1	11014	2	0	next	incorrect	1253

22	629	Response	1	10608779	10963	1

22	630	Picture	MorphM7_01_nom.jpg	10608830	0	1	17516	2	0	next	incorrect	1255

22	630	Response	1	10626219	17389	1

22	631	Picture	MorphF1_03_nom.jpg	10626346	0	1	7033	2	0	next	incorrect	1257

22	631	Response	1	10633339	6993	1

22	632	Picture	MorphF9_10_orig.jpg	10633379	0	1	8204	159	0	next	hit	1259

22	632	Response	2	10641579	8200	1

22	633	Picture	MorphM4_04_orig.jpg	10641583	0	158	17805	159	0	next	incorrect	1261

22	633	Response	1	10659339	17756	1

22	634	Picture	MorphM9_06_noe.jpg	10659388	0	1	37421	3	0	next	hit	1263

22	634	Response	2	10696699	37311	1

22	635	Picture	MorphF2_06_noe.jpg	10696809	0	2	6503	3	0	next	hit	1265

22	635	Response	2	10703258	6449	1

22	636	Picture	MorphM3_10_orig.jpg	10703312	0	1	7298	2	0	next	hit	1267

22	636	Response	2	10710538	7226	1

22	637	Picture	MorphF4_05_noe.jpg	10710610	0	1	9024	2	0	next	hit	1269

22	637	Response	2	10719578	8968	1

22	638	Picture	MorphF9_02_noe.jpg	10719634	0	1	7829	2	0	next	incorrect	1271

22	638	Response	1	10727338	7704	1

22	639	Picture	MorphM7_04_noe.jpg	10727463	0	1	15128	2	0	next	incorrect	1273

22	639	Response	1	10742458	14995	1

22	640	Picture	MorphF3_05_noe.jpg	10742591	0	1	10483	2	0	next	hit	1275

22	640	Response	2	10753018	10427	1

22	641	Picture	MorphM1_04_nom.jpg	10753074	0	1	8227	2	0	next	incorrect	1277

22	641	Response	1	10761178	8104	1

22	642	Picture	MorphF10_08_orig.jpg	10761301	0	1	6901	2	0	next	hit	1279

22	642	Response	2	10768138	6837	1

22	643	Picture	MorphF6_07_orig.jpg	10768202	0	1	7033	2	0	next	hit	1281

22	643	Response	2	10775098	6896	1

22	644	Picture	MorphM9_00_noe.jpg	10775235	0	1	22293	2	0	next	incorrect	1283

22	644	Response	1	10797418	22183	1

22	645	Picture	MorphM4_04_noe.jpg	10797528	0	1	19374	2	0	next	hit	1285

22	645	Response	2	10816858	19330	1

22	646	Picture	MorphF8_08_orig.jpg	10816902	0	1	9820	2	0	next	hit	1287

22	646	Response	2	10826618	9716	1

22	647	Picture	MorphM7_06_nom.jpg	10826722	0	1	7165	2	0	next	hit	1289

22	647	Response	2	10833818	7096	1

22	648	Picture	MorphM8_02_noe.jpg	10833887	0	1	9820	2	0	next	hit	1291

22	648	Response	2	10843658	9771	1

22	649	Picture	MorphF5_10_nom.jpg	10843707	0	1	7829	2	0	next	hit	1293

22	649	Response	2	10851418	7711	1

22	650	Picture	MorphM7_02_orig.jpg	10851536	0	1	33308	2	0	next	incorrect	1295

22	650	Response	1	10884777	33241	1

22	651	Picture	MorphM6_03_orig.jpg	10884844	0	1	9820	2	0	next	incorrect	1297

22	651	Response	1	10894537	9693	1

22	652	Picture	MorphF2_02_orig.jpg	10894664	0	1	14198	2	0	next	incorrect	1299

22	652	Response	1	10908777	14113	1

22	653	Picture	MorphM8_02_orig.jpg	10908862	0	1	12209	2	0	next	hit	1301

22	653	Response	2	10921017	12155	1

22	654	Picture	MorphF6_07_noe.jpg	10921071	0	1	6635	2	0	next	hit	1303

22	654	Response	2	10927577	6506	1

22	655	Picture	MorphM10_01_nom.jpg	10927706	0	1	8360	2	0	next	incorrect	1305

22	655	Response	1	10935977	8271	1

22	656	Picture	MorphF6_06_orig.jpg	10936066	0	1	6502	2	0	next	hit	1307

22	656	Response	2	10942457	6391	1

22	657	Picture	MorphF5_10_orig.jpg	10942568	0	1	12208	2	0	next	hit	1309

22	657	Response	2	10954697	12129	1

22	658	Picture	MorphM9_04_orig.jpg	10954776	0	1	26673	2	0	next	incorrect	1311

22	658	Response	1	10981417	26641	1

22	659	Picture	MorphF10_07_orig.jpg	10981449	0	1	9687	2	0	next	hit	1313

22	659	Response	2	10991017	9568	1

22	660	Picture	MorphM1_07_noe.jpg	10991136	0	1	14729	2	0	next	incorrect	1315

22	660	Response	1	11005817	14681	1

22	661	Picture	MorphM7_05_orig.jpg	11005865	0	1	29194	2	0	next	hit	1317

22	661	Response	2	11035016	29151	1

22	662	Picture	MorphF1_09_noe.jpg	11035059	0	1	47108	2	0	next	hit	1319

22	662	Response	2	11082056	46997	1

22	663	Picture	MorphF9_05_orig.jpg	11082167	0	1	17384	2	0	next	incorrect	1321

22	663	Response	1	11099496	17329	1

22	664	Picture	MorphM6_02_noe.jpg	11099551	0	1	10616	2	0	next	incorrect	1323

22	664	Response	1	11110136	10585	1

22	665	Picture	MorphM1_09_nom.jpg	11110167	0	1	11253	161	0	next	hit	1325

22	665	Response	2	11121416	11249	1

22	666	Picture	end_ins	11121420	0	160	3547806	161	0	next	other	0

22	666	Response	3	14661484	3540064	1
