# Supplementary material for: Categorical Perception of Fear and Anger Expressions in Whole, Masked and Composite Faces
Source: PLoS One. 2015 Aug 11;10(8):e0134790. doi: 10.1371/journal.pone.0134790 (PMC4532458; doi:10.1371/journal.pone.0134790)
Supplement: S1 Dataset — (ZIP) [file pone.0134790.s001.zip › Exp1/22-Vp022_ParaMasked_pt1.log]

Scenario - 

Logfile written - 02/06/2014 15:59:25

Subject	Trial	Event Type	Code	Time	TTime	Uncertainty	Duration	Uncertainty	ReqTime	ReqDur	Stim Type	Pair Index

22	1	Response	3	153355	163222	1

22	2	Response	3	194235	40751	1

22	3	Response	3	228075	33719	1

22	4	Picture	fix	228194	0	1	30123	2	0	30000	other	0

22	5	Picture	MorphF6_04_nom.jpg	258449	0	1	28663	2	0	next	hit	6

22	5	Response	2	287024	28575	1

22	6	Picture	MorphM8_05_nom.jpg	287112	0	1	23090	2	0	next	hit	8

22	6	Response	2	310144	23032	1

22	7	Picture	MorphF2_09_nom.jpg	310202	0	1	15260	2	0	next	hit	10

22	7	Response	2	325424	15222	1

22	8	Picture	MorphF4_06_nom.jpg	325462	0	1	16588	2	0	next	incorrect	12

22	8	Response	1	341904	16442	1

22	9	Picture	MorphM2_01_noe.jpg	342050	0	1	20833	2	0	next	incorrect	14

22	9	Response	1	362784	20734	1

22	10	Picture	MorphM1_07_noe.jpg	362883	0	1	21344	156	0	next	hit	16

22	10	Response	2	384224	21341	1

22	11	Picture	MorphM2_04_noe.jpg	384227	0	155	25366	156	0	next	incorrect	18

22	11	Response	1	409504	25277	1

22	12	Picture	MorphF6_04_noe.jpg	409593	0	1	23621	2	0	next	incorrect	20

22	12	Response	1	433104	23511	1

22	13	Picture	MorphF8_09_noe.jpg	433214	0	1	21364	2	0	next	hit	22

22	13	Response	2	454543	21329	1

22	14	Picture	MorphF7_00_nom.jpg	454578	0	1	22028	2	0	next	incorrect	24

22	14	Response	1	476463	21885	1

22	15	Picture	MorphF3_02_noe.jpg	476606	0	1	18047	2	0	next	hit	26

22	15	Response	2	494543	17937	1

22	16	Picture	MorphM1_03_noe.jpg	494653	0	1	21763	2	0	next	hit	28

22	16	Response	2	516303	21650	1

22	17	Picture	MorphF2_00_nom.jpg	516416	0	1	14850	147	0	next	incorrect	30

22	17	Response	1	531263	14847	1

22	18	Picture	MorphM3_09_nom.jpg	531266	0	146	43920	295	0	next	hit	32

22	18	Response	2	575182	43916	2

22	19	Picture	MorphF7_07_orig.jpg	575186	0	149	15520	304	0	next	incorrect	34

22	19	Response	1	590703	15517	1

22	20	Picture	MorphF8_05_noe.jpg	590706	0	155	40480	303	0	next	hit	36

22	20	Response	2	631182	40476	1

22	21	Picture	MorphF3_08_orig.jpg	631186	0	148	32393	149	0	next	hit	38

22	21	Response	2	663502	32316	1

22	22	Picture	MorphF9_06_orig.jpg	663579	0	1	28265	2	0	next	incorrect	40

22	22	Response	1	691742	28163	1

22	23	Picture	MorphM7_06_nom.jpg	691844	0	1	23753	2	0	next	hit	42

22	23	Response	2	715502	23658	1

22	24	Picture	MorphF7_10_nom.jpg	715597	0	1	13403	2	0	next	hit	44

22	24	Response	2	728942	13345	1

22	25	Picture	MorphF4_00_orig.jpg	729000	0	1	11146	2	0	next	incorrect	46

22	25	Response	1	740062	11062	1

22	26	Picture	MorphM8_05_orig.jpg	740146	0	1	15526	2	0	next	hit	48

22	26	Response	2	755582	15436	1

22	27	Picture	MorphF5_08_noe.jpg	755672	0	1	14332	2	0	next	hit	50

22	27	Response	2	769901	14229	1

22	28	Picture	MorphF9_08_noe.jpg	770004	0	1	16587	2	0	next	hit	52

22	28	Response	2	786461	16457	1

22	29	Picture	MorphM9_04_orig.jpg	786591	0	1	17234	151	0	next	incorrect	54

22	29	Response	1	803821	17230	1

22	30	Picture	MorphF7_04_nom.jpg	803825	0	150	16737	151	0	next	hit	56

22	30	Response	2	820461	16636	1

22	31	Picture	MorphF2_01_nom.jpg	820562	0	1	24549	2	0	next	incorrect	58

22	31	Response	1	845021	24459	1

22	32	Picture	MorphM3_06_orig.jpg	845111	0	1	14066	2	0	next	hit	60

22	32	Response	2	859101	13990	1

22	33	Picture	MorphM2_10_orig.jpg	859177	0	1	13270	2	0	next	hit	62

22	33	Response	2	872381	13204	1

22	34	Picture	MorphF4_07_noe.jpg	872447	0	1	12076	2	0	next	hit	64

22	34	Response	2	884461	12014	1

22	35	Picture	MorphF5_06_orig.jpg	884523	0	1	14066	2	0	next	hit	66

22	35	Response	2	898541	14018	1

22	36	Picture	MorphF10_07_nom.jpg	898589	0	1	19374	2	0	next	hit	68

22	36	Response	2	917821	19232	1

22	37	Picture	MorphF6_06_nom.jpg	917963	0	1	41933	2	0	next	hit	70

22	37	Response	2	959820	41857	1

22	38	Picture	MorphM8_02_nom.jpg	959896	0	1	30122	2	0	next	hit	72

22	38	Response	2	989980	30084	1

22	39	Picture	MorphM10_06_noe.jpg	990018	0	1	10483	3	0	next	hit	74

22	39	Response	2	1000460	10442	1

22	40	Picture	MorphM4_10_orig.jpg	1000501	0	2	10749	3	0	next	hit	76

22	40	Response	2	1011180	10679	1

22	41	Picture	MorphM3_05_orig.jpg	1011250	0	1	9289	2	0	next	hit	78

22	41	Response	2	1020460	9210	1

22	42	Picture	MorphM5_07_orig.jpg	1020539	0	1	15260	2	0	next	hit	80

22	42	Response	2	1035660	15121	1

22	43	Picture	MorphM6_06_orig.jpg	1035799	0	1	50559	2	0	next	incorrect	82

22	43	Response	1	1086300	50501	1

22	44	Picture	MorphF9_02_orig.jpg	1086358	0	1	11279	2	0	next	incorrect	84

22	44	Response	1	1097499	11141	1

22	45	Picture	MorphF3_04_noe.jpg	1097637	0	1	22824	2	0	next	hit	86

22	45	Response	2	1120379	22742	1

22	46	Picture	MorphM3_03_orig.jpg	1120461	0	1	8758	2	0	next	hit	88

22	46	Response	2	1129099	8638	1

22	47	Picture	MorphF10_10_nom.jpg	1129219	0	1	12872	2	0	next	hit	90

22	47	Response	2	1141979	12760	1

22	48	Picture	MorphF8_09_orig.jpg	1142091	0	1	23621	2	0	next	hit	92

22	48	Response	2	1165659	23568	1

22	49	Picture	MorphF6_07_orig.jpg	1165712	0	1	14464	2	0	next	hit	94

22	49	Response	2	1180139	14427	1

22	50	Picture	MorphM4_06_nom.jpg	1180176	0	1	29194	2	0	next	incorrect	96

22	50	Response	1	1209259	29083	1

22	51	Picture	MorphM2_08_noe.jpg	1209370	0	1	31184	2	0	next	hit	98

22	51	Response	2	1240459	31089	1

22	52	Picture	MorphF5_01_noe.jpg	1240554	0	1	51487	2	0	next	incorrect	100

22	52	Response	1	1291898	51344	1

22	53	Picture	MorphM8_05_noe.jpg	1292041	0	1	13780	155	0	next	hit	102

22	53	Response	2	1305818	13777	1

22	54	Picture	MorphF7_09_orig.jpg	1305821	0	154	10880	310	0	next	hit	104

22	54	Response	2	1316698	10877	1

22	55	Picture	MorphM8_06_orig.jpg	1316701	0	156	17140	157	0	next	hit	106

22	55	Response	2	1333738	17037	1

22	56	Picture	MorphF9_01_orig.jpg	1333841	0	1	14464	2	0	next	incorrect	108

22	56	Response	1	1348218	14377	1

22	57	Picture	MorphM5_01_noe.jpg	1348305	0	1	43116	146	0	next	incorrect	110

22	57	Response	1	1391418	43113	1

22	58	Picture	MorphM3_08_nom.jpg	1391421	0	145	40750	146	0	next	incorrect	112

22	58	Response	1	1432137	40716	1

22	59	Picture	MorphF7_06_orig.jpg	1432171	0	1	13004	3	0	next	hit	114

22	59	Response	2	1445097	12926	1

22	60	Picture	MorphM10_10_noe.jpg	1445175	0	2	9953	3	0	next	hit	116

22	60	Response	2	1455097	9922	1

22	61	Picture	MorphF2_01_noe.jpg	1455128	0	1	8095	2	0	next	hit	118

22	61	Response	2	1463177	8049	1

22	62	Picture	MorphM1_10_nom.jpg	1463223	0	1	71790	2	0	next	incorrect	120

22	62	Response	1	1534937	71714	1

22	63	Picture	MorphM5_08_orig.jpg	1535013	0	1	11544	2	0	next	hit	122

22	63	Response	2	1546457	11444	1

22	64	Picture	MorphF8_01_orig.jpg	1546557	0	1	10749	2	0	next	incorrect	124

22	64	Response	1	1557257	10700	1

22	65	Picture	MorphF9_05_orig.jpg	1557306	0	1	8095	2	0	next	incorrect	126

22	65	Response	1	1565337	8031	1

22	66	Picture	MorphF6_02_orig.jpg	1565401	0	1	9156	2	0	next	incorrect	128

22	66	Response	1	1574457	9056	1

22	67	Picture	MorphF8_02_noe.jpg	1574557	0	1	32246	2	0	next	incorrect	130

22	67	Response	1	1606696	32139	1

22	68	Picture	MorphF1_06_nom.jpg	1606803	0	1	38482	2	0	next	incorrect	132

22	68	Response	1	1645176	38373	1

22	69	Picture	MorphM9_09_nom.jpg	1645285	0	1	12054	157	0	next	hit	134

22	69	Response	2	1657336	12051	1

22	70	Picture	MorphF7_03_noe.jpg	1657339	0	156	17804	157	0	next	incorrect	136

22	70	Response	1	1675096	17757	1

22	71	Picture	MorphM6_01_noe.jpg	1675143	0	1	13004	2	0	next	incorrect	138

22	71	Response	1	1688056	12913	1

22	72	Picture	MorphM7_05_noe.jpg	1688147	0	1	12872	2	0	next	hit	140

22	72	Response	2	1700936	12789	1

22	73	Picture	MorphM10_03_nom.jpg	1701019	0	1	12474	2	0	next	incorrect	142

22	73	Response	1	1713416	12397	1

22	74	Picture	MorphM7_01_orig.jpg	1713493	0	1	29326	2	0	next	incorrect	144

22	74	Response	1	1742696	29203	1

22	75	Picture	MorphF6_00_noe.jpg	1742819	0	1	11678	2	0	next	incorrect	146

22	75	Response	1	1754455	11636	1

22	76	Picture	MorphM4_04_nom.jpg	1754497	0	1	27601	2	0	next	incorrect	148

22	76	Response	1	1782055	27558	1

22	77	Picture	MorphM2_08_nom.jpg	1782098	0	1	11000	149	0	next	hit	150

22	77	Response	2	1793095	10997	1

22	78	Picture	MorphF2_03_noe.jpg	1793098	0	148	14080	149	0	next	hit	152

22	78	Response	2	1807094	13996	2

22	79	Picture	MorphF7_07_nom.jpg	1807178	0	1	24284	2	0	next	hit	154

22	79	Response	2	1831335	24157	1

22	80	Picture	MorphF9_00_nom.jpg	1831462	0	1	8625	2	0	next	incorrect	156

22	80	Response	1	1840055	8593	1

22	81	Picture	MorphM10_01_noe.jpg	1840087	0	1	18578	2	0	next	incorrect	158

22	81	Response	1	1858615	18528	1

22	82	Picture	MorphM4_01_orig.jpg	1858665	0	1	10749	2	0	next	incorrect	160

22	82	Response	1	1869335	10670	1

22	83	Picture	MorphM6_04_orig.jpg	1869414	0	1	9952	2	0	next	incorrect	162

22	83	Response	1	1879335	9921	1

22	84	Picture	MorphM5_05_noe.jpg	1879366	0	1	51089	2	0	next	hit	164

22	84	Response	2	1930374	51008	1

22	85	Picture	MorphF10_01_orig.jpg	1930455	0	1	53080	2	0	next	incorrect	166

22	85	Response	1	1983414	52959	1

22	86	Picture	MorphM9_03_orig.jpg	1983535	0	1	6900	2	0	next	incorrect	168

22	86	Response	1	1990294	6759	1

22	87	Picture	MorphM7_07_orig.jpg	1990435	0	1	8493	2	0	next	hit	170

22	87	Response	2	1998854	8419	1

22	88	Picture	MorphF10_00_orig.jpg	1998928	0	1	11929	149	0	next	incorrect	172

22	88	Response	1	2010854	11926	1

22	89	Picture	MorphM8_02_noe.jpg	2010857	0	148	26288	149	0	next	incorrect	174

22	89	Response	1	2037094	26237	1

22	90	Picture	MorphF6_00_nom.jpg	2037145	0	1	9156	2	0	next	incorrect	176

22	90	Response	1	2046214	9069	1

22	91	Picture	MorphM8_07_nom.jpg	2046301	0	1	20156	149	0	next	hit	178

22	91	Response	2	2066453	20152	1

22	92	Picture	MorphF6_09_orig.jpg	2066457	0	148	11294	149	0	next	hit	180

22	92	Response	2	2077653	11196	1

22	93	Picture	MorphF5_02_noe.jpg	2077751	0	1	20038	2	0	next	incorrect	182

22	93	Response	1	2097653	19902	1

22	94	Picture	MorphM6_08_nom.jpg	2097789	0	1	13004	2	0	next	hit	184

22	94	Response	2	2110693	12904	1

22	95	Picture	MorphF7_07_noe.jpg	2110793	0	1	38748	2	0	next	incorrect	186

22	95	Response	1	2149413	38620	1

22	96	Picture	MorphM7_09_orig.jpg	2149541	0	1	9024	2	0	next	hit	188

22	96	Response	2	2158533	8992	1

22	97	Picture	MorphM1_09_noe.jpg	2158565	0	1	17251	2	0	next	hit	190

22	97	Response	2	2175733	17168	1

22	98	Picture	MorphF4_04_nom.jpg	2175816	0	1	10217	2	0	next	incorrect	192

22	98	Response	1	2185893	10077	1

22	99	Picture	MorphF1_01_orig.jpg	2186033	0	1	9157	2	0	next	incorrect	194

22	99	Response	1	2195093	9060	1

22	100	Picture	MorphF10_01_nom.jpg	2195190	0	1	10616	2	0	next	incorrect	196

22	100	Response	1	2205733	10543	1

22	101	Picture	MorphF6_08_nom.jpg	2205806	0	1	9421	2	0	next	hit	198

22	101	Response	2	2215173	9367	1

22	102	Picture	MorphM9_01_noe.jpg	2215227	0	1	39014	2	0	next	incorrect	200

22	102	Response	1	2254212	38985	1

22	103	Picture	MorphM7_02_noe.jpg	2254241	0	1	12055	155	0	next	hit	202

22	103	Response	2	2266292	12051	1

22	104	Picture	MorphF5_07_orig.jpg	2266296	0	154	10503	155	0	next	incorrect	204

22	104	Response	1	2276692	10396	1

22	105	Picture	MorphF6_06_noe.jpg	2276799	0	1	68075	2	0	next	incorrect	206

22	105	Response	1	2344772	67973	1

22	106	Picture	MorphM3_08_noe.jpg	2344874	0	1	9156	2	0	next	hit	208

22	106	Response	2	2353892	9018	1

22	107	Picture	MorphM7_03_noe.jpg	2354030	0	1	8758	2	0	next	hit	210

22	107	Response	2	2362692	8662	1

22	108	Picture	MorphF6_02_nom.jpg	2362788	0	1	10867	149	0	next	incorrect	212

22	108	Response	1	2373652	10864	1

22	109	Picture	MorphM6_09_nom.jpg	2373655	0	148	18991	149	0	next	hit	214

22	109	Response	2	2392532	18877	1

22	110	Picture	MorphM4_08_nom.jpg	2392646	0	1	39013	2	0	next	hit	216

22	110	Response	2	2431571	38925	1

22	111	Picture	MorphM9_08_orig.jpg	2431659	0	1	23488	2	0	next	hit	218

22	111	Response	2	2455091	23432	1

22	112	Picture	MorphF6_03_nom.jpg	2455147	0	1	7947	149	0	next	incorrect	220

22	112	Response	1	2463091	7944	1

22	113	Picture	MorphM8_01_nom.jpg	2463094	0	148	26800	302	0	next	hit	222

22	113	Response	2	2489891	26797	1

22	114	Picture	MorphM10_09_nom.jpg	2489894	0	154	9574	155	0	next	hit	224

22	114	Response	2	2499411	9517	1

22	115	Picture	MorphF6_10_noe.jpg	2499468	0	1	84906	156	0	next	incorrect	226

22	115	Response	1	2584370	84902	1

22	116	Picture	MorphF9_10_orig.jpg	2584374	0	155	12362	157	0	next	hit	228

22	116	Response	2	2596690	12316	1

22	117	Picture	MorphF5_01_nom.jpg	2596736	0	2	22692	3	0	next	incorrect	230

22	117	Response	1	2619330	22594	1

22	118	Picture	MorphF4_01_noe.jpg	2619428	0	1	25876	2	0	next	incorrect	232

22	118	Response	1	2645250	25822	1

22	119	Picture	MorphF3_02_nom.jpg	2645304	0	1	7697	2	0	next	incorrect	234

22	119	Response	1	2652930	7626	1

22	120	Picture	MorphF2_09_noe.jpg	2653001	0	1	19772	2	0	next	hit	236

22	120	Response	2	2672690	19689	1

22	121	Picture	MorphM5_02_orig.jpg	2672773	0	1	35696	2	0	next	incorrect	238

22	121	Response	1	2708370	35597	1

22	122	Picture	MorphM9_05_nom.jpg	2708469	0	1	13137	2	0	next	incorrect	240

22	122	Response	1	2721569	13100	2

22	123	Picture	MorphF1_03_nom.jpg	2721606	0	1	6635	2	0	next	incorrect	242

22	123	Response	1	2728209	6603	1

22	124	Picture	MorphF6_03_orig.jpg	2728241	0	1	9289	2	0	next	incorrect	244

22	124	Response	1	2737409	9168	1

22	125	Picture	MorphF9_02_noe.jpg	2737530	0	1	13933	2	0	next	incorrect	246

22	125	Response	1	2751329	13799	1

22	126	Picture	MorphM9_03_nom.jpg	2751463	0	1	9687	2	0	next	incorrect	248

22	126	Response	1	2761089	9626	1

22	127	Picture	MorphF1_09_nom.jpg	2761150	0	1	45649	2	0	next	hit	250

22	127	Response	2	2806769	45619	1

22	128	Picture	MorphM7_08_nom.jpg	2806799	0	1	7829	2	0	next	hit	252

22	128	Response	2	2814529	7730	1

22	129	Picture	MorphF2_08_noe.jpg	2814628	0	1	36890	2	0	next	incorrect	254

22	129	Response	1	2851489	36861	1

22	130	Picture	MorphF8_10_noe.jpg	2851518	0	1	13254	151	0	next	hit	256

22	130	Response	2	2864769	13251	1

22	131	Picture	MorphF2_06_orig.jpg	2864772	0	150	23239	151	0	next	hit	258

22	131	Response	2	2887888	23116	1

22	132	Picture	MorphM3_02_noe.jpg	2888011	0	1	14198	2	0	next	hit	260

22	132	Response	2	2902128	14117	1

22	133	Picture	MorphF5_05_nom.jpg	2902209	0	1	44322	2	0	next	incorrect	262

22	133	Response	1	2946448	44239	1

22	134	Picture	MorphM6_01_nom.jpg	2946531	0	1	11810	2	0	next	incorrect	264

22	134	Response	1	2958208	11677	1

22	135	Picture	MorphM9_10_noe.jpg	2958341	0	1	30653	2	0	next	hit	266

22	135	Response	2	2988928	30587	1

22	136	Picture	MorphM2_02_noe.jpg	2988994	0	1	17119	2	0	next	incorrect	268

22	136	Response	1	3006048	17054	1

22	137	Picture	MorphF3_05_nom.jpg	3006113	0	1	31184	2	0	next	incorrect	270

22	137	Response	1	3037168	31055	1

22	138	Picture	MorphM6_07_nom.jpg	3037297	0	1	24947	2	0	next	hit	272

22	138	Response	2	3062207	24910	1

22	139	Picture	MorphF2_02_nom.jpg	3062244	0	1	10218	2	0	next	incorrect	274

22	139	Response	1	3072367	10123	1

22	140	Picture	MorphF10_01_noe.jpg	3072462	0	1	15109	153	0	next	incorrect	276

22	140	Response	1	3087567	15105	1

22	141	Picture	MorphF6_09_nom.jpg	3087571	0	152	13156	153	0	next	hit	278

22	141	Response	2	3100607	13036	1

22	142	Picture	MorphM5_03_orig.jpg	3100727	0	1	21762	2	0	next	incorrect	280

22	142	Response	1	3122447	21720	1

22	143	Picture	MorphF1_10_nom.jpg	3122489	0	1	55999	2	0	next	hit	282

22	143	Response	2	3178447	55958	1

22	144	Picture	MorphM7_06_orig.jpg	3178488	0	1	7033	2	0	next	hit	284

22	144	Response	2	3185487	6999	1

22	145	Picture	MorphM1_02_orig.jpg	3185521	0	1	12740	2	0	next	incorrect	286

22	145	Response	1	3198207	12686	1

22	146	Picture	MorphF2_10_nom.jpg	3198261	0	1	17118	2	0	next	hit	288

22	146	Response	2	3215327	17066	1

22	147	Picture	MorphM7_03_orig.jpg	3215379	0	1	13391	147	0	next	hit	290

22	147	Response	2	3228766	13387	1

22	148	Picture	MorphF4_04_orig.jpg	3228770	0	146	15139	147	0	next	incorrect	292

22	148	Response	1	3243806	15036	1

22	149	Picture	MorphM8_07_noe.jpg	3243909	0	1	47772	2	0	next	hit	294

22	149	Response	2	3291566	47657	1

22	150	Picture	MorphM10_05_nom.jpg	3291681	0	1	8608	152	0	next	hit	296

22	150	Response	2	3300286	8605	1

22	151	Picture	MorphF5_00_orig.jpg	3300289	0	151	15675	152	0	next	incorrect	298

22	151	Response	1	3315886	15597	1

22	152	Picture	MorphM1_02_nom.jpg	3315964	0	1	11280	2	0	next	incorrect	300

22	152	Response	1	3327166	11202	1

22	153	Picture	MorphM9_01_orig.jpg	3327244	0	1	8360	2	0	next	incorrect	302

22	153	Response	1	3335486	8242	1

22	154	Picture	MorphM4_04_noe.jpg	3335604	0	1	27999	2	0	next	incorrect	304

22	154	Response	1	3363566	27962	1

22	155	Picture	MorphM5_00_noe.jpg	3363603	0	1	22692	2	0	next	incorrect	306

22	155	Response	1	3386205	22602	1

22	156	Picture	MorphM3_09_noe.jpg	3386295	0	1	44056	2	0	next	hit	308

22	156	Response	2	3430285	43990	1

22	157	Picture	MorphF1_02_noe.jpg	3430351	0	1	17118	2	0	next	incorrect	310

22	157	Response	1	3447325	16974	1

22	158	Picture	MorphM7_07_noe.jpg	3447469	0	1	8360	2	0	next	hit	312

22	158	Response	2	3455725	8256	1

22	159	Picture	MorphF7_01_orig.jpg	3455829	0	1	18180	2	0	next	incorrect	314

22	159	Response	1	3473885	18056	1

22	160	Picture	MorphM10_07_noe.jpg	3474009	0	1	8891	2	0	next	hit	316

22	160	Response	2	3482765	8756	1

22	161	Picture	MorphM5_07_noe.jpg	3482900	0	1	33440	2	0	next	hit	318

22	161	Response	2	3516285	33385	1

22	162	Picture	MorphM8_06_nom.jpg	3516340	0	1	10085	2	0	next	hit	320

22	162	Response	2	3526365	10025	1

22	163	Picture	MorphM6_02_orig.jpg	3526425	0	1	9422	2	0	next	incorrect	322

22	163	Response	1	3535805	9380	1

22	164	Picture	MorphM10_04_noe.jpg	3535847	0	1	7696	2	0	next	hit	324

22	164	Response	2	3543484	7637	1

22	165	Picture	MorphM9_00_noe.jpg	3543543	0	1	12872	2	0	next	incorrect	326

22	165	Response	1	3556364	12821	1

22	166	Picture	MorphF5_03_nom.jpg	3556415	0	1	20170	2	0	next	incorrect	328

22	166	Response	1	3576444	20029	1

22	167	Picture	MorphM8_02_orig.jpg	3576585	0	1	15659	2	0	next	incorrect	330

22	167	Response	1	3592204	15619	1

22	168	Picture	MorphM3_01_noe.jpg	3592244	0	1	9288	3	0	next	hit	332

22	168	Response	2	3601404	9160	1

22	169	Picture	MorphF9_03_noe.jpg	3601532	0	2	14067	3	0	next	incorrect	334

22	169	Response	1	3615484	13952	1

22	170	Picture	MorphM4_00_orig.jpg	3615599	0	1	11942	3	0	next	incorrect	336

22	170	Response	1	3627484	11885	1

22	171	Picture	MorphM3_07_orig.jpg	3627541	0	2	15792	3	0	next	hit	338

22	171	Response	2	3643244	15703	1

22	172	Picture	MorphF8_08_nom.jpg	3643333	0	1	13914	154	0	next	incorrect	340

22	172	Response	1	3657244	13911	1

22	173	Picture	MorphM6_03_orig.jpg	3657247	0	153	24834	154	0	next	incorrect	342

22	173	Response	1	3682044	24797	1

22	174	Picture	MorphM5_09_nom.jpg	3682081	0	1	30520	2	0	next	hit	344

22	174	Response	2	3712523	30442	1

22	175	Picture	MorphF1_04_nom.jpg	3712601	0	1	9024	2	0	next	incorrect	346

22	175	Response	1	3721483	8882	1

22	176	Picture	MorphM1_02_noe.jpg	3721625	0	1	20822	146	0	next	incorrect	348

22	176	Response	1	3742443	20818	1

22	177	Picture	MorphF3_00_noe.jpg	3742447	0	145	9964	146	0	next	incorrect	350

22	177	Response	1	3752283	9836	1

22	178	Picture	MorphF10_09_noe.jpg	3752411	0	1	57724	2	0	next	incorrect	352

22	178	Response	1	3810043	57632	1

22	179	Picture	MorphM3_00_noe.jpg	3810135	0	1	7564	2	0	next	hit	354

22	179	Response	2	3817563	7428	1

22	180	Picture	MorphM5_05_orig.jpg	3817699	0	1	14995	2	0	next	incorrect	356

22	180	Response	1	3832603	14904	1

22	181	Picture	MorphF3_10_noe.jpg	3832694	0	1	9820	2	0	next	hit	358

22	181	Response	2	3842443	9749	1

22	182	Picture	MorphM6_10_nom.jpg	3842514	0	1	9819	2	0	next	incorrect	360

22	182	Response	1	3852283	9769	1

22	183	Picture	MorphM4_07_noe.jpg	3852333	0	1	52273	145	0	next	hit	362

22	183	Response	2	3904602	52269	1

22	184	Picture	MorphF3_08_noe.jpg	3904606	0	144	9565	145	0	next	hit	364

22	184	Response	2	3914122	9516	1

22	185	Picture	MorphF5_06_noe.jpg	3914171	0	1	11678	2	0	next	incorrect	366

22	185	Response	1	3925722	11551	1

22	186	Picture	MorphM8_09_orig.jpg	3925849	0	1	13269	2	0	next	hit	368

22	186	Response	2	3939002	13153	1

22	187	Picture	MorphM2_00_noe.jpg	3939118	0	1	19771	8	0	next	incorrect	370

22	187	Response	1	3958762	19644	1

22	188	Picture	MorphF3_03_noe.jpg	3958889	0	7	28001	8	0	next	hit	372

22	188	Response	2	3986842	27953	1

22	189	Picture	MorphF9_05_noe.jpg	3986890	0	1	16322	2	0	next	incorrect	374

22	189	Response	1	4003162	16272	1

22	190	Picture	MorphF10_00_noe.jpg	4003212	0	1	14331	3	0	next	incorrect	376

22	190	Response	1	4017482	14270	1

22	191	Picture	MorphF5_09_nom.jpg	4017543	0	2	12474	3	0	next	hit	378

22	191	Response	2	4029961	12418	1

22	192	Picture	MorphM3_00_nom.jpg	4030017	0	1	13270	2	0	next	incorrect	380

22	192	Response	1	4043241	13224	1

22	193	Picture	MorphF2_08_orig.jpg	4043287	0	1	13005	2	0	next	hit	382

22	193	Response	2	4056201	12914	1

22	194	Picture	MorphF9_03_nom.jpg	4056292	0	1	25743	2	0	next	incorrect	384

22	194	Response	1	4081961	25669	1

22	195	Picture	MorphF5_10_orig.jpg	4082035	0	1	11810	2	0	next	hit	386

22	195	Response	2	4093801	11766	1

22	196	Picture	MorphM7_00_noe.jpg	4093845	0	1	19905	2	0	next	incorrect	388

22	196	Response	1	4113641	19796	1

22	197	Picture	MorphF1_08_nom.jpg	4113750	0	1	15128	2	0	next	hit	390

22	197	Response	2	4128761	15011	1

22	198	Picture	MorphF6_02_noe.jpg	4128878	0	1	57060	2	0	next	incorrect	392

22	198	Response	1	4185800	56922	1

22	199	Picture	MorphM5_08_nom.jpg	4185938	0	1	13270	2	0	next	incorrect	394

22	199	Response	1	4199160	13222	1

22	200	Picture	MorphM9_02_noe.jpg	4199208	0	1	17915	2	0	next	incorrect	396

22	200	Response	1	4217080	17872	1

22	201	Picture	MorphM4_04_orig.jpg	4217123	0	1	12473	2	0	next	incorrect	398

22	201	Response	1	4229480	12357	1

22	202	Picture	MorphM7_02_nom.jpg	4229596	0	1	7962	2	0	next	hit	400

22	202	Response	2	4237480	7884	1

22	203	Picture	MorphF4_07_orig.jpg	4237558	0	1	14597	2	0	next	hit	402

22	203	Response	2	4252120	14562	1

22	204	Picture	MorphM2_00_orig.jpg	4252155	0	1	9953	2	0	next	incorrect	404

22	204	Response	1	4262040	9885	1

22	205	Picture	MorphM9_00_orig.jpg	4262108	0	1	7431	2	0	next	incorrect	406

22	205	Response	1	4269480	7372	1

22	206	Picture	MorphF2_00_orig.jpg	4269539	0	1	9023	2	0	next	incorrect	408

22	206	Response	1	4278440	8901	1

22	207	Picture	MorphF1_03_orig.jpg	4278562	0	1	9156	2	0	next	incorrect	410

22	207	Response	1	4287640	9078	1

22	208	Picture	MorphM7_06_noe.jpg	4287718	0	1	10218	2	0	next	hit	412

22	208	Response	2	4297880	10162	1

22	209	Picture	MorphM6_06_noe.jpg	4297936	0	1	25346	2	0	next	incorrect	414

22	209	Response	1	4323160	25224	1

22	210	Picture	MorphM5_09_noe.jpg	4323282	0	1	12473	2	0	next	incorrect	416

22	210	Response	1	4335640	12358	1

22	211	Picture	MorphF10_04_orig.jpg	4335755	0	1	15526	2	0	next	hit	418

22	211	Response	2	4351240	15485	1

22	212	Picture	MorphF5_01_orig.jpg	4351281	0	1	11412	2	0	next	incorrect	420

22	212	Response	1	4362599	11318	1

22	213	Picture	MorphF8_00_noe.jpg	4362693	0	1	28663	2	0	next	incorrect	422

22	213	Response	1	4391319	28626	1

22	214	Picture	MorphM5_07_nom.jpg	4391356	0	1	14464	2	0	next	incorrect	424

22	214	Response	1	4405719	14363	1

22	215	Picture	MorphM1_04_nom.jpg	4405820	0	1	10063	157	0	next	incorrect	426

22	215	Response	1	4415879	10059	1

22	216	Picture	MorphM6_03_nom.jpg	4415883	0	156	10771	157	0	next	incorrect	428

22	216	Response	1	4426599	10716	1

22	217	Picture	MorphF5_04_nom.jpg	4426654	0	1	14188	146	0	next	incorrect	430

22	217	Response	1	4440839	14185	1

22	218	Picture	MorphM7_09_noe.jpg	4440842	0	145	11157	147	0	next	hit	432

22	218	Response	2	4451879	11037	1

22	219	Picture	MorphF1_05_noe.jpg	4451999	0	2	42843	155	0	next	hit	434

22	219	Response	2	4494839	42840	1

22	220	Picture	MorphM9_05_noe.jpg	4494842	0	153	60530	154	0	next	incorrect	436

22	220	Response	1	4555238	60396	1

22	221	Picture	MorphM5_08_noe.jpg	4555372	0	1	11280	2	0	next	incorrect	438

22	221	Response	1	4566518	11146	1

22	222	Picture	MorphF4_06_noe.jpg	4566652	0	1	14066	2	0	next	hit	440

22	222	Response	2	4580678	14026	1

22	223	Picture	MorphM10_04_orig.jpg	4580718	0	1	10483	2	0	next	hit	442

22	223	Response	2	4591078	10360	1

22	224	Picture	MorphM5_03_noe.jpg	4591201	0	1	24151	2	0	next	incorrect	444

22	224	Response	1	4615318	24117	1

22	225	Picture	PAUSE	4615352	0	1	600063	4	0	600000	miss	0

22	226	Picture	MorphF4_02_nom.jpg	5215415	0	3	26010	4	0	next	incorrect	447

22	226	Response	1	5241314	25899	1

22	227	Picture	MorphF7_06_noe.jpg	5241425	0	1	25611	2	0	next	incorrect	449

22	227	Response	1	5266994	25569	1

22	228	Picture	MorphM10_03_orig.jpg	5267036	0	1	18711	2	0	next	incorrect	451

22	228	Response	1	5285634	18598	1

22	229	Picture	MorphM7_04_noe.jpg	5285747	0	1	27070	2	0	next	incorrect	453

22	229	Response	1	5312674	26927	1

22	230	Picture	MorphM3_07_nom.jpg	5312817	0	1	25860	151	0	next	hit	455

22	230	Response	2	5338674	25857	1

22	231	Picture	MorphF2_01_orig.jpg	5338677	0	150	13817	151	0	next	incorrect	457

22	231	Response	1	5352353	13676	1

22	232	Picture	MorphM8_00_nom.jpg	5352494	0	1	9543	146	0	next	incorrect	459

22	232	Response	1	5362033	9539	1

22	233	Picture	MorphF8_00_orig.jpg	5362037	0	145	11556	147	0	next	incorrect	461

22	233	Response	1	5373553	11516	1

22	234	Picture	MorphF6_09_noe.jpg	5373593	0	2	21365	3	0	next	hit	463

22	234	Response	2	5394913	21320	1

22	235	Picture	MorphM3_06_nom.jpg	5394958	0	1	35829	2	0	next	hit	465

22	235	Response	2	5430753	35795	1

22	236	Picture	MorphF2_08_nom.jpg	5430787	0	1	12473	2	0	next	hit	467

22	236	Response	2	5443153	12366	1

22	237	Picture	MorphM8_01_orig.jpg	5443260	0	1	20436	2	0	next	incorrect	469

22	237	Response	1	5463633	20373	1

22	238	Picture	MorphF2_06_noe.jpg	5463696	0	1	24260	159	0	next	hit	471

22	238	Response	2	5487953	24257	1

22	239	Picture	MorphM3_07_noe.jpg	5487956	0	158	8240	303	0	next	hit	473

22	239	Response	2	5496192	8236	1

22	240	Picture	MorphF4_05_noe.jpg	5496196	0	145	55214	146	0	next	incorrect	475

22	240	Response	1	5551312	55116	1

22	241	Picture	MorphM4_09_nom.jpg	5551410	0	1	11147	2	0	next	hit	477

22	241	Response	2	5562432	11022	1

22	242	Picture	MorphF9_06_nom.jpg	5562557	0	1	22160	2	0	next	hit	479

22	242	Response	2	5584672	22115	1

22	243	Picture	MorphM10_05_orig.jpg	5584717	0	1	8360	2	0	next	hit	481

22	243	Response	2	5592992	8275	1

22	244	Picture	MorphF4_10_noe.jpg	5593077	0	1	19358	151	0	next	hit	483

22	244	Response	2	5612432	19355	1

22	245	Picture	MorphM2_09_noe.jpg	5612435	0	150	13419	151	0	next	hit	485

22	245	Response	2	5625792	13357	1

22	246	Picture	MorphF3_00_orig.jpg	5625854	0	1	9289	2	0	next	incorrect	487

22	246	Response	1	5635072	9218	1

22	247	Picture	MorphF8_00_nom.jpg	5635143	0	1	8891	2	0	next	incorrect	489

22	247	Response	1	5643952	8809	1

22	248	Picture	MorphM5_04_orig.jpg	5644034	0	1	9554	2	0	next	incorrect	491

22	248	Response	1	5653471	9437	2

22	249	Picture	MorphF6_00_orig.jpg	5653588	0	1	10085	2	0	next	incorrect	493

22	249	Response	1	5663552	9964	1

22	250	Picture	MorphM2_01_nom.jpg	5663673	0	1	8493	2	0	next	incorrect	495

22	250	Response	1	5672111	8438	1

22	251	Picture	MorphM5_02_nom.jpg	5672166	0	1	9422	2	0	next	incorrect	497

22	251	Response	1	5681471	9305	1

22	252	Picture	MorphF7_09_noe.jpg	5681588	0	1	30367	155	0	next	hit	499

22	252	Response	2	5711951	30363	1

22	253	Picture	MorphF2_05_nom.jpg	5711955	0	154	35451	155	0	next	hit	501

22	253	Response	2	5747311	35356	1

22	254	Picture	MorphF7_08_nom.jpg	5747406	0	1	8891	2	0	next	hit	503

22	254	Response	2	5756191	8785	1

22	255	Picture	MorphF5_09_orig.jpg	5756297	0	1	15393	2	0	next	hit	505

22	255	Response	2	5771551	15254	1

22	256	Picture	MorphM3_04_nom.jpg	5771690	0	1	15659	2	0	next	incorrect	507

22	256	Response	1	5787311	15621	1

22	257	Picture	MorphF4_03_nom.jpg	5787349	0	1	8227	2	0	next	incorrect	509

22	257	Response	1	5795471	8122	1

22	258	Picture	MorphF6_10_orig.jpg	5795576	0	1	11943	2	0	next	hit	511

22	258	Response	2	5807391	11815	1

22	259	Picture	MorphM6_04_noe.jpg	5807519	0	1	26274	2	0	next	incorrect	513

22	259	Response	1	5833711	26192	1

22	260	Picture	MorphF1_05_orig.jpg	5833793	0	1	10218	2	0	next	incorrect	515

22	260	Response	1	5843870	10077	1

22	261	Picture	MorphM3_05_nom.jpg	5844011	0	1	68605	2	0	next	hit	517

22	261	Response	2	5912510	68499	1

22	262	Picture	MorphM6_07_noe.jpg	5912616	0	1	12076	2	0	next	incorrect	519

22	262	Response	1	5924590	11974	1

22	263	Picture	MorphF7_03_orig.jpg	5924692	0	1	21630	2	0	next	incorrect	521

22	263	Response	1	5946190	21498	1

22	264	Picture	MorphF9_09_orig.jpg	5946322	0	1	13402	3	0	next	hit	523

22	264	Response	2	5959630	13308	1

22	265	Picture	MorphM5_06_orig.jpg	5959724	0	2	19242	3	0	next	incorrect	525

22	265	Response	1	5978829	19105	2

22	266	Picture	MorphF10_05_nom.jpg	5978966	0	1	18578	2	0	next	incorrect	527

22	266	Response	1	5997469	18503	1

22	267	Picture	MorphM10_08_orig.jpg	5997544	0	1	10350	2	0	next	hit	529

22	267	Response	2	6007789	10245	1

22	268	Picture	MorphF10_06_orig.jpg	6007894	0	1	17649	2	0	next	incorrect	531

22	268	Response	1	6025469	17575	1

22	269	Picture	MorphM6_10_orig.jpg	6025543	0	1	14862	2	0	next	hit	533

22	269	Response	2	6040349	14806	1

22	270	Picture	MorphM9_00_nom.jpg	6040405	0	1	9024	2	0	next	incorrect	535

22	270	Response	1	6049389	8984	1

22	271	Picture	MorphM4_10_noe.jpg	6049429	0	1	11943	2	0	next	hit	537

22	271	Response	2	6061309	11880	1

22	272	Picture	MorphF4_03_noe.jpg	6061372	0	1	14066	2	0	next	incorrect	539

22	272	Response	1	6075389	14017	1

22	273	Picture	MorphF3_07_noe.jpg	6075438	0	1	32246	2	0	next	hit	541

22	273	Response	2	6107629	32191	1

22	274	Picture	MorphF2_07_noe.jpg	6107684	0	1	11279	2	0	next	incorrect	543

22	274	Response	1	6118909	11225	1

22	275	Picture	MorphM5_10_nom.jpg	6118963	0	1	10616	2	0	next	hit	545

22	275	Response	2	6129549	10586	1

22	276	Picture	MorphM9_02_nom.jpg	6129579	0	1	11943	2	0	next	incorrect	547

22	276	Response	1	6141469	11890	1

22	277	Picture	MorphM10_01_orig.jpg	6141522	0	1	11677	3	0	next	incorrect	549

22	277	Response	1	6153148	11626	1

22	278	Picture	MorphM4_03_nom.jpg	6153199	0	2	22673	155	0	next	incorrect	551

22	278	Response	1	6175868	22669	1

22	279	Picture	MorphM10_06_orig.jpg	6175872	0	153	7185	154	0	next	hit	553

22	279	Response	2	6182988	7116	1

22	280	Picture	MorphF8_03_orig.jpg	6183057	0	1	10218	2	0	next	incorrect	555

22	280	Response	1	6193148	10091	1

22	281	Picture	MorphF1_07_orig.jpg	6193275	0	1	9687	2	0	next	incorrect	557

22	281	Response	1	6202828	9553	1

22	282	Picture	MorphM4_07_orig.jpg	6202962	0	1	9952	2	0	next	hit	559

22	282	Response	2	6212828	9866	1

22	283	Picture	MorphF7_05_orig.jpg	6212914	0	1	101249	2	0	next	incorrect	561

22	283	Response	1	6314107	101193	1

22	284	Picture	MorphF3_04_nom.jpg	6314163	0	1	7148	153	0	next	incorrect	563

22	284	Response	1	6321307	7144	1

22	285	Picture	MorphF8_03_noe.jpg	6321311	0	152	22311	153	0	next	incorrect	565

22	285	Response	1	6343547	22236	1

22	286	Picture	MorphF10_10_noe.jpg	6343622	0	1	24948	2	0	next	hit	567

22	286	Response	2	6368427	24805	1

22	287	Picture	MorphF9_07_noe.jpg	6368570	0	1	12341	2	0	next	incorrect	569

22	287	Response	1	6380827	12257	1

22	288	Picture	MorphF2_04_nom.jpg	6380911	0	1	25876	2	0	next	incorrect	571

22	288	Response	1	6406667	25756	1

22	289	Picture	MorphM4_00_nom.jpg	6406787	0	1	13403	2	0	next	incorrect	573

22	289	Response	1	6420107	13320	1

22	290	Picture	MorphM2_09_nom.jpg	6420190	0	1	9554	2	0	next	hit	575

22	290	Response	2	6429627	9437	1

22	291	Picture	MorphF9_08_orig.jpg	6429744	0	1	12872	2	0	next	hit	577

22	291	Response	2	6442507	12763	1

22	292	Picture	MorphF4_02_noe.jpg	6442616	0	1	33307	2	0	next	incorrect	579

22	292	Response	1	6475786	33170	2

22	293	Picture	MorphF5_07_nom.jpg	6475923	0	1	10085	2	0	next	hit	581

22	293	Response	2	6485866	9943	1

22	294	Picture	MorphM4_02_nom.jpg	6486008	0	1	9156	3	0	next	incorrect	583

22	294	Response	1	6495066	9058	1

22	295	Picture	MorphF2_09_orig.jpg	6495164	0	2	11266	150	0	next	hit	585

22	295	Response	2	6506426	11262	1

22	296	Picture	MorphF10_02_nom.jpg	6506430	0	148	13947	149	0	next	incorrect	587

22	296	Response	1	6520346	13916	1

22	297	Picture	MorphM6_02_nom.jpg	6520377	0	1	8360	2	0	next	incorrect	589

22	297	Response	1	6528666	8289	1

22	298	Picture	MorphF10_09_nom.jpg	6528737	0	1	9024	2	0	next	hit	591

22	298	Response	2	6537706	8969	1

22	299	Picture	MorphF5_05_orig.jpg	6537761	0	1	13668	2	0	next	hit	593

22	299	Response	2	6551386	13625	1

22	300	Picture	MorphM1_07_nom.jpg	6551429	0	1	69667	2	0	next	incorrect	595

22	300	Response	1	6620986	69557	1

22	301	Picture	MorphF7_04_orig.jpg	6621096	0	1	19639	2	0	next	incorrect	597

22	301	Response	1	6640666	19570	1

22	302	Picture	MorphF6_07_nom.jpg	6640735	0	1	9024	2	0	next	hit	599

22	302	Response	2	6649625	8890	1

22	303	Picture	MorphF1_08_orig.jpg	6649759	0	1	24814	2	0	next	hit	601

22	303	Response	2	6674505	24746	1

22	304	Picture	MorphM1_04_noe.jpg	6674573	0	1	16588	2	0	next	incorrect	603

22	304	Response	1	6691065	16492	1

22	305	Picture	MorphF10_08_nom.jpg	6691161	0	1	9023	2	0	next	hit	605

22	305	Response	2	6700105	8944	1

22	306	Picture	MorphM10_09_noe.jpg	6700184	0	1	8758	2	0	next	hit	607

22	306	Response	2	6708905	8721	1

22	307	Picture	MorphM6_02_noe.jpg	6708942	0	1	25744	2	0	next	incorrect	609

22	307	Response	1	6734585	25643	1

22	308	Picture	MorphF2_04_noe.jpg	6734686	0	1	14730	2	0	next	hit	611

22	308	Response	2	6749305	14619	1

22	309	Picture	MorphF8_06_nom.jpg	6749416	0	1	31184	2	0	next	incorrect	613

22	309	Response	1	6780505	31089	1

22	310	Picture	MorphF6_08_noe.jpg	6780600	0	1	22824	2	0	next	hit	615

22	310	Response	2	6803385	22785	1

22	311	Picture	MorphM2_03_nom.jpg	6803424	0	1	9820	2	0	next	incorrect	617

22	311	Response	1	6813144	9720	1

22	312	Picture	MorphM9_09_orig.jpg	6813244	0	1	9289	2	0	next	hit	619

22	312	Response	2	6822424	9180	1

22	313	Picture	MorphM4_08_orig.jpg	6822533	0	1	7564	2	0	next	hit	621

22	313	Response	2	6830024	7491	1

22	314	Picture	MorphF7_08_noe.jpg	6830097	0	1	19639	2	0	next	hit	623

22	314	Response	2	6849704	19607	1

22	315	Picture	MorphM10_02_orig.jpg	6849736	0	1	7564	2	0	next	hit	625

22	315	Response	2	6857224	7488	1

22	316	Picture	MorphM7_01_noe.jpg	6857300	0	1	20701	2	0	next	incorrect	627

22	316	Response	1	6877944	20644	1

22	317	Picture	MorphM8_04_nom.jpg	6878001	0	1	27734	2	0	next	hit	629

22	317	Response	2	6905624	27623	1

22	318	Picture	MorphF7_10_orig.jpg	6905735	0	1	12341	2	0	next	hit	631

22	318	Response	2	6917943	12208	2

22	319	Picture	MorphM3_00_orig.jpg	6918076	0	1	15128	2	0	next	incorrect	633

22	319	Response	1	6933064	14988	1

22	320	Picture	MorphF8_06_noe.jpg	6933204	0	1	124471	2	0	next	hit	635

22	320	Response	2	7057623	124419	1

22	321	Picture	MorphF5_03_noe.jpg	7057675	0	1	10881	2	0	next	incorrect	637

22	321	Response	1	7068503	10828	1

22	322	Picture	MorphM1_00_orig.jpg	7068556	0	1	10882	2	0	next	incorrect	639

22	322	Response	1	7079383	10827	1

22	323	Picture	MorphM4_09_noe.jpg	7079438	0	1	10085	2	0	next	hit	641

22	323	Response	2	7089463	10025	1

22	324	Picture	MorphM3_03_noe.jpg	7089523	0	1	9820	2	0	next	hit	643

22	324	Response	2	7099303	9780	1

22	325	Picture	MorphF7_05_noe.jpg	7099343	0	1	21364	2	0	next	hit	645

22	325	Response	2	7120583	21240	1

22	326	Picture	MorphF4_08_noe.jpg	7120707	0	1	9289	2	0	next	hit	647

22	326	Response	2	7129942	9235	1

22	327	Picture	MorphM6_09_noe.jpg	7129996	0	1	27071	2	0	next	hit	649

22	327	Response	2	7156982	26986	1

22	328	Picture	MorphF4_06_orig.jpg	7157067	0	1	24799	150	0	next	incorrect	651

22	328	Response	1	7181862	24795	1

22	329	Picture	MorphF3_07_orig.jpg	7181866	0	149	24034	150	0	next	hit	653

22	329	Response	2	7205781	23915	2

22	330	Picture	MorphF10_02_noe.jpg	7205900	0	1	20170	2	0	next	hit	655

22	330	Response	2	7226022	20122	1

22	331	Picture	MorphF3_01_noe.jpg	7226070	0	1	33971	2	0	next	incorrect	657

22	331	Response	1	7259942	33872	1

22	332	Picture	MorphM2_03_orig.jpg	7260041	0	1	14199	2	0	next	incorrect	659

22	332	Response	1	7274102	14061	1

22	333	Picture	MorphF9_09_noe.jpg	7274240	0	1	55999	2	0	next	hit	661

22	333	Response	2	7330181	55941	1

22	334	Picture	MorphM2_06_nom.jpg	7330239	0	1	9289	2	0	next	hit	663

22	334	Response	2	7339461	9222	1

22	335	Picture	MorphF8_03_nom.jpg	7339528	0	1	10217	2	0	next	incorrect	665

22	335	Response	1	7349701	10173	1

22	336	Picture	MorphM2_07_nom.jpg	7349745	0	1	7431	3	0	next	hit	667

22	336	Response	2	7357061	7316	1

22	337	Picture	MorphM9_06_nom.jpg	7357176	0	2	22029	3	0	next	incorrect	669

22	337	Response	1	7379061	21885	1

22	338	Picture	MorphM1_07_orig.jpg	7379205	0	1	11544	2	0	next	incorrect	671

22	338	Response	1	7390661	11456	1

22	339	Picture	MorphF4_09_orig.jpg	7390749	0	1	14332	2	0	next	hit	673

22	339	Response	2	7404981	14232	1

22	340	Picture	MorphM9_07_nom.jpg	7405081	0	1	16454	3	0	next	hit	675

22	340	Response	2	7421461	16380	1

22	341	Picture	MorphM5_04_nom.jpg	7421535	0	2	16455	3	0	next	incorrect	677

22	341	Response	1	7437861	16326	1

22	342	Picture	MorphF1_10_noe.jpg	7437990	0	1	23074	150	0	next	hit	679

22	342	Response	2	7461060	23070	1

22	343	Picture	MorphF3_01_orig.jpg	7461064	0	149	26000	307	0	next	incorrect	681

22	343	Response	1	7487060	25996	1

22	344	Picture	MorphF9_07_nom.jpg	7487064	0	158	11437	159	0	next	hit	683

22	344	Response	2	7498420	11356	1

22	345	Picture	MorphM1_01_nom.jpg	7498501	0	1	6483	154	0	next	incorrect	685

22	345	Response	1	7504980	6479	1

22	346	Picture	MorphM3_04_orig.jpg	7504984	0	153	26957	154	0	next	hit	687

22	346	Response	2	7531860	26876	1

22	347	Picture	MorphM9_06_orig.jpg	7531941	0	1	11545	2	0	next	incorrect	689

22	347	Response	1	7543380	11439	1

22	348	Picture	MorphF3_03_orig.jpg	7543486	0	1	9289	2	0	next	incorrect	691

22	348	Response	1	7552660	9174	1

22	349	Picture	MorphF2_10_orig.jpg	7552775	0	1	9023	2	0	next	hit	693

22	349	Response	2	7561700	8925	1

22	350	Picture	MorphM5_06_nom.jpg	7561798	0	1	13934	2	0	next	incorrect	695

22	350	Response	1	7575620	13822	1

22	351	Picture	MorphM10_05_noe.jpg	7575732	0	1	11014	2	0	next	hit	697

22	351	Response	2	7586660	10928	1

22	352	Picture	MorphF7_09_nom.jpg	7586746	0	1	10350	2	0	next	hit	699

22	352	Response	2	7596980	10234	1

22	353	Picture	MorphM6_00_noe.jpg	7597096	0	1	38217	2	0	next	hit	701

22	353	Response	2	7635220	38124	1

22	354	Picture	MorphM3_03_nom.jpg	7635313	0	1	21630	2	0	next	incorrect	703

22	354	Response	1	7656819	21506	1

22	355	Picture	MorphM5_04_noe.jpg	7656943	0	1	9800	155	0	next	incorrect	705

22	355	Response	1	7666739	9796	1

22	356	Picture	MorphM4_00_noe.jpg	7666743	0	154	6640	303	0	next	hit	707

22	356	Response	2	7673379	6636	1

22	357	Picture	MorphM10_03_noe.jpg	7673383	0	149	26000	307	0	next	hit	709

22	357	Response	2	7699379	25996	1

22	358	Picture	MorphM6_05_nom.jpg	7699383	0	158	13692	159	0	next	incorrect	711

22	358	Response	1	7712979	13596	1

22	359	Picture	MorphF6_07_noe.jpg	7713075	0	1	28928	2	0	next	hit	713

22	359	Response	2	7741939	28864	1

22	360	Picture	MorphM9_03_noe.jpg	7742003	0	1	11810	3	0	next	incorrect	715

22	360	Response	1	7753699	11696	1

22	361	Picture	MorphF3_06_nom.jpg	7753813	0	2	32644	3	0	next	incorrect	717

22	361	Response	1	7786418	32605	1

22	362	Picture	MorphM5_01_orig.jpg	7786457	0	1	32365	149	0	next	incorrect	719

22	362	Response	1	7818818	32361	1

22	363	Picture	MorphM10_02_nom.jpg	7818822	0	148	7578	149	0	next	incorrect	721

22	363	Response	1	7826338	7516	1

22	364	Picture	MorphF7_01_noe.jpg	7826400	0	1	13137	2	0	next	incorrect	723

22	364	Response	1	7839458	13058	1

22	365	Picture	MorphM3_09_orig.jpg	7839537	0	1	9023	3	0	next	hit	725

22	365	Response	2	7848418	8881	1

22	366	Picture	MorphM1_00_noe.jpg	7848560	0	2	10218	3	0	next	incorrect	727

22	366	Response	1	7858737	10177	2

22	367	Picture	MorphM8_04_orig.jpg	7858778	0	1	13668	2	0	next	hit	729

22	367	Response	2	7872418	13640	1

22	368	Picture	MorphF1_00_nom.jpg	7872446	0	1	8493	2	0	next	incorrect	731

22	368	Response	1	7880818	8372	1

22	369	Picture	MorphF3_08_nom.jpg	7880939	0	1	13668	2	0	next	incorrect	733

22	369	Response	1	7894498	13559	1

22	370	Picture	MorphM1_10_noe.jpg	7894607	0	1	9687	2	0	next	hit	735

22	370	Response	2	7904258	9651	1

22	371	Picture	MorphF3_09_noe.jpg	7904294	0	1	7962	2	0	next	hit	737

22	371	Response	2	7912178	7884	1

22	372	Picture	MorphM1_09_orig.jpg	7912256	0	1	6768	2	0	next	hit	739

22	372	Response	2	7918978	6722	1

22	373	Picture	MorphF4_05_orig.jpg	7919024	0	1	40871	2	0	next	incorrect	741

22	373	Response	1	7959778	40754	1

22	374	Picture	MorphM8_03_orig.jpg	7959895	0	1	22691	2	0	next	hit	743

22	374	Response	2	7982497	22602	1

22	375	Picture	MorphM4_08_noe.jpg	7982586	0	1	7564	2	0	next	hit	745

22	375	Response	2	7990097	7511	1

22	376	Picture	MorphF9_01_nom.jpg	7990150	0	1	9820	2	0	next	incorrect	747

22	376	Response	1	7999857	9707	1

22	377	Picture	MorphF4_10_nom.jpg	7999970	0	1	9023	2	0	next	hit	749

22	377	Response	2	8008897	8927	1

22	378	Picture	MorphM9_08_nom.jpg	8008993	0	1	28133	2	0	next	hit	751

22	378	Response	2	8037057	28064	1

22	379	Picture	MorphM8_08_noe.jpg	8037126	0	1	11014	2	0	next	hit	753

22	379	Response	2	8048017	10891	1

22	380	Picture	MorphF9_04_nom.jpg	8048140	0	1	18843	2	0	next	incorrect	755

22	380	Response	1	8066897	18757	1

22	381	Picture	MorphF10_07_orig.jpg	8066983	0	1	10218	2	0	next	hit	757

22	381	Response	2	8077057	10074	1

22	382	Picture	MorphM1_08_nom.jpg	8077201	0	1	12871	3	0	next	incorrect	759

22	382	Response	1	8089937	12736	1

22	383	Picture	MorphF5_09_noe.jpg	8090072	0	2	14067	3	0	next	hit	761

22	383	Response	2	8104016	13944	1

22	384	Picture	MorphF8_07_orig.jpg	8104139	0	1	10881	2	0	next	hit	763

22	384	Response	2	8114896	10757	1

22	385	Picture	MorphM3_08_orig.jpg	8115020	0	1	7298	2	0	next	hit	765

22	385	Response	2	8122176	7156	1

22	386	Picture	MorphM8_03_nom.jpg	8122318	0	1	34635	2	0	next	hit	767

22	386	Response	2	8156816	34498	1

22	387	Picture	MorphM4_01_noe.jpg	8156953	0	1	20170	2	0	next	incorrect	769

22	387	Response	1	8177056	20103	1

22	388	Picture	MorphF3_05_noe.jpg	8177123	0	1	13270	2	0	next	hit	771

22	388	Response	2	8190256	13133	1

22	389	Picture	MorphF1_03_noe.jpg	8190393	0	1	10748	2	0	next	hit	773

22	389	Response	2	8201056	10663	1

22	390	Picture	MorphF7_00_noe.jpg	8201141	0	1	14719	146	0	next	incorrect	775

22	390	Response	1	8215856	14715	1

22	391	Picture	MorphM6_05_noe.jpg	8215860	0	145	17395	146	0	next	hit	777

22	391	Response	2	8233216	17356	1

22	392	Picture	MorphF6_01_noe.jpg	8233255	0	1	12341	2	0	next	incorrect	779

22	392	Response	1	8245536	12281	1

22	393	Picture	MorphF7_10_noe.jpg	8245596	0	1	8227	2	0	next	hit	781

22	393	Response	2	8253776	8180	1

22	394	Picture	MorphM5_10_orig.jpg	8253823	0	1	15128	2	0	next	hit	783

22	394	Response	2	8268816	14993	1

22	395	Picture	MorphF9_05_nom.jpg	8268951	0	1	12341	2	0	next	incorrect	785

22	395	Response	1	8281215	12264	1

22	396	Picture	MorphF8_02_nom.jpg	8281292	0	1	8625	2	0	next	incorrect	787

22	396	Response	1	8289775	8483	1

22	397	Picture	MorphF5_06_nom.jpg	8289917	0	1	30902	152	0	next	hit	789

22	397	Response	2	8320815	30898	1

22	398	Picture	MorphM1_08_orig.jpg	8320819	0	151	33457	152	0	next	hit	791

22	398	Response	2	8354175	33356	1

22	399	Picture	MorphM6_08_noe.jpg	8354276	0	1	32777	2	0	next	hit	793

22	399	Response	2	8386975	32699	1

22	400	Picture	MorphM1_09_nom.jpg	8387053	0	1	18445	2	0	next	hit	795

22	400	Response	2	8405375	18322	1

22	401	Picture	MorphM8_06_noe.jpg	8405498	0	1	17118	2	0	next	hit	797

22	401	Response	2	8422575	17077	1

22	402	Picture	MorphM9_06_noe.jpg	8422616	0	1	17118	2	0	next	hit	799

22	402	Response	2	8439614	16998	2

22	403	Picture	MorphF5_08_nom.jpg	8439734	0	1	8095	2	0	next	hit	801

22	403	Response	2	8447694	7960	1

22	404	Picture	MorphM2_10_nom.jpg	8447829	0	1	7829	2	0	next	hit	803

22	404	Response	2	8455534	7705	1

22	405	Picture	MorphM6_09_orig.jpg	8455658	0	1	8625	2	0	next	hit	805

22	405	Response	2	8464174	8516	1

22	406	Picture	MorphF9_09_nom.jpg	8464283	0	1	8215	147	0	next	hit	807

22	406	Response	2	8472494	8211	1

22	407	Picture	MorphM2_05_nom.jpg	8472498	0	146	12221	147	0	next	incorrect	809

22	407	Response	1	8484654	12156	1

22	408	Picture	MorphM7_09_nom.jpg	8484719	0	1	9156	2	0	next	hit	811

22	408	Response	2	8493774	9055	1

22	409	Picture	MorphF6_04_orig.jpg	8493875	0	1	20701	2	0	next	incorrect	813

22	409	Response	1	8514494	20619	1

22	410	Picture	MorphM9_10_orig.jpg	8514576	0	1	7564	2	0	next	hit	815

22	410	Response	2	8522094	7518	1

22	411	Picture	MorphM1_05_nom.jpg	8522140	0	1	12872	2	0	next	incorrect	817

22	411	Response	1	8534894	12754	1

22	412	Picture	MorphF10_07_noe.jpg	8535012	0	1	28265	2	0	next	incorrect	819

22	412	Response	1	8563214	28202	1

22	413	Picture	MorphF8_04_orig.jpg	8563277	0	1	8625	2	0	next	incorrect	821

22	413	Response	1	8571774	8497	1

22	414	Picture	MorphF9_01_noe.jpg	8571902	0	1	13403	2	0	next	incorrect	823

22	414	Response	1	8585214	13312	1

22	415	Picture	MorphM2_06_orig.jpg	8585305	0	1	83733	2	0	next	incorrect	825

22	415	Response	1	8668893	83588	1

22	416	Picture	MorphF2_04_orig.jpg	8669038	0	1	25458	155	0	next	incorrect	827

22	416	Response	1	8694493	25455	1

22	417	Picture	MorphM6_01_orig.jpg	8694496	0	154	8247	155	0	next	incorrect	829

22	417	Response	1	8702653	8157	1

22	418	Picture	MorphM4_05_nom.jpg	8702743	0	1	11412	2	0	next	incorrect	831

22	418	Response	1	8714093	11350	1

22	419	Picture	MorphF4_01_orig.jpg	8714155	0	1	12981	159	0	next	incorrect	833

22	419	Response	1	8727133	12978	1

22	420	Picture	MorphF8_10_orig.jpg	8727136	0	158	12365	159	0	next	hit	835

22	420	Response	2	8739373	12237	1

22	421	Picture	MorphM8_10_noe.jpg	8739501	0	1	9289	2	0	next	hit	837

22	421	Response	2	8748733	9232	1

22	422	Picture	MorphF5_02_nom.jpg	8748790	0	1	10350	2	0	next	incorrect	839

22	422	Response	1	8759052	10262	1

22	423	Picture	MorphF9_03_orig.jpg	8759140	0	1	22294	2	0	next	incorrect	841

22	423	Response	1	8781292	22152	1

22	424	Picture	MorphF8_05_orig.jpg	8781434	0	1	18822	156	0	next	incorrect	843

22	424	Response	1	8800252	18818	1

22	425	Picture	MorphF5_00_noe.jpg	8800256	0	155	14352	156	0	next	incorrect	845

22	425	Response	1	8814492	14236	1

22	426	Picture	MorphM5_06_noe.jpg	8814608	0	1	17119	2	0	next	hit	847

22	426	Response	2	8831612	17004	1

22	427	Picture	MorphM2_08_orig.jpg	8831727	0	1	10748	2	0	next	hit	849

22	427	Response	2	8842412	10685	1

22	428	Picture	MorphF4_02_orig.jpg	8842475	0	1	8228	2	0	next	incorrect	851

22	428	Response	1	8850572	8097	1

22	429	Picture	MorphM8_08_nom.jpg	8850703	0	1	9023	2	0	next	hit	853

22	429	Response	2	8859612	8909	1

22	430	Picture	MorphF8_01_nom.jpg	8859726	0	1	7564	2	0	next	incorrect	855

22	430	Response	1	8867212	7486	1

22	431	Picture	MorphF2_03_orig.jpg	8867290	0	1	39146	2	0	next	incorrect	857

22	431	Response	1	8906331	39041	1

22	432	Picture	MorphF1_04_noe.jpg	8906436	0	1	21630	2	0	next	hit	859

22	432	Response	2	8928011	21575	1

22	433	Picture	MorphM7_02_orig.jpg	8928066	0	1	6237	2	0	next	hit	861

22	433	Response	2	8934171	6105	1

22	434	Picture	MorphF7_03_nom.jpg	8934303	0	1	21762	2	0	next	hit	863

22	434	Response	2	8955931	21628	1

22	435	Picture	MorphM5_00_nom.jpg	8956065	0	1	9422	2	0	next	incorrect	865

22	435	Response	1	8965371	9306	1

22	436	Picture	MorphM3_01_nom.jpg	8965487	0	1	12076	2	0	next	incorrect	867

22	436	Response	1	8977451	11964	1

22	437	Picture	MorphF3_01_nom.jpg	8977563	0	1	7696	2	0	next	incorrect	869

22	437	Response	1	8985131	7568	1

22	438	Picture	MorphM2_02_nom.jpg	8985259	0	1	9289	2	0	next	incorrect	871

22	438	Response	1	8994411	9152	1

22	439	Picture	MorphM5_05_nom.jpg	8994548	0	1	14862	2	0	next	hit	873

22	439	Response	2	9009291	14743	1

22	440	Picture	MorphM9_02_orig.jpg	9009410	0	1	9289	2	0	next	incorrect	875

22	440	Response	1	9018571	9161	1

22	441	Picture	MorphF5_04_noe.jpg	9018699	0	1	22559	2	0	next	incorrect	877

22	441	Response	1	9041211	22512	1

22	442	Picture	MorphF1_06_noe.jpg	9041258	0	1	8227	2	0	next	hit	879

22	442	Response	2	9049451	8193	1

22	443	Picture	MorphM5_10_noe.jpg	9049485	0	1	9809	146	0	next	hit	881

22	443	Response	2	9059291	9806	1

22	444	Picture	MorphM8_09_nom.jpg	9059294	0	145	14077	146	0	next	hit	883

22	444	Response	2	9073291	13997	1

22	445	Picture	MorphM1_06_orig.jpg	9073371	0	1	27336	2	0	next	incorrect	885

22	445	Response	1	9100650	27279	1

22	446	Picture	PAUSE	9100707	0	1	600065	2	0	600000	miss	0

22	447	Picture	MorphF10_08_orig.jpg	9700772	0	1	24814	2	0	next	hit	888

22	447	Response	2	9725447	24675	1

22	448	Picture	MorphM10_07_nom.jpg	9725586	0	1	18312	3	0	next	hit	890

22	448	Response	2	9743767	18181	1

22	449	Picture	MorphF1_07_noe.jpg	9743898	0	2	10617	3	0	next	hit	892

22	449	Response	2	9754406	10508	1

22	450	Picture	MorphF10_03_noe.jpg	9754515	0	1	10748	2	0	next	incorrect	894

22	450	Response	1	9765126	10611	1

22	451	Picture	MorphM5_03_nom.jpg	9765263	0	1	16455	2	0	next	incorrect	896

22	451	Response	1	9781606	16343	1

22	452	Picture	MorphF8_08_orig.jpg	9781718	0	1	9422	2	0	next	hit	898

22	452	Response	2	9791046	9328	1

22	453	Picture	MorphM6_10_noe.jpg	9791140	0	1	11412	2	0	next	incorrect	900

22	453	Response	1	9802406	11266	1

22	454	Picture	MorphM8_00_orig.jpg	9802552	0	1	38880	2	0	next	incorrect	902

22	454	Response	1	9841286	38734	1

22	455	Picture	MorphM4_09_orig.jpg	9841432	0	1	9820	2	0	next	hit	904

22	455	Response	2	9851126	9694	1

22	456	Picture	MorphF8_04_noe.jpg	9851252	0	1	11397	150	0	next	incorrect	906

22	456	Response	1	9862646	11394	1

22	457	Picture	MorphM6_04_nom.jpg	9862649	0	149	30934	150	0	next	incorrect	908

22	457	Response	1	9893446	30797	1

22	458	Picture	MorphM2_00_nom.jpg	9893583	0	1	8493	2	0	next	incorrect	910

22	458	Response	1	9902005	8422	1

22	459	Picture	MorphM10_10_nom.jpg	9902076	0	1	7298	2	0	next	hit	912

22	459	Response	2	9909285	7209	1

22	460	Picture	MorphF3_09_orig.jpg	9909374	0	1	18047	2	0	next	hit	914

22	460	Response	2	9927365	17991	1

22	461	Picture	MorphM10_00_noe.jpg	9927421	0	1	13801	2	0	next	incorrect	916

22	461	Response	1	9941126	13705	1

22	462	Picture	MorphM8_10_orig.jpg	9941222	0	1	11267	147	0	next	hit	918

22	462	Response	2	9952485	11263	1

22	463	Picture	MorphM7_04_orig.jpg	9952489	0	146	32240	298	0	next	hit	920

22	463	Response	2	9984725	32236	1

22	464	Picture	MorphM10_08_noe.jpg	9984729	0	152	9042	153	0	next	hit	922

22	464	Response	2	9993685	8956	1

22	465	Picture	MorphM5_02_noe.jpg	9993771	0	1	10350	2	0	next	incorrect	924

22	465	Response	1	10004085	10314	1

22	466	Picture	MorphM4_01_nom.jpg	10004121	0	1	30521	2	0	next	incorrect	926

22	466	Response	1	10034565	30444	1

22	467	Picture	MorphM2_05_orig.jpg	10034642	0	1	8095	2	0	next	incorrect	928

22	467	Response	1	10042645	8003	1

22	468	Picture	MorphM9_07_noe.jpg	10042737	0	1	18445	2	0	next	hit	930

22	468	Response	2	10061044	18307	2

22	469	Picture	MorphF6_10_nom.jpg	10061182	0	1	7946	151	0	next	hit	932

22	469	Response	2	10069124	7942	1

22	470	Picture	MorphF3_03_nom.jpg	10069128	0	150	8641	151	0	next	incorrect	934

22	470	Response	1	10077684	8556	1

22	471	Picture	MorphF6_01_orig.jpg	10077769	0	1	11545	2	0	next	incorrect	936

22	471	Response	1	10089204	11435	1

22	472	Picture	MorphF3_10_nom.jpg	10089314	0	1	13270	2	0	next	hit	938

22	472	Response	2	10102484	13170	1

22	473	Picture	MorphM10_10_orig.jpg	10102584	0	1	12739	2	0	next	hit	940

22	473	Response	2	10115204	12620	1

22	474	Picture	MorphM9_09_noe.jpg	10115323	0	1	13245	160	0	next	hit	942

22	474	Response	2	10128564	13241	1

22	475	Picture	MorphF4_09_nom.jpg	10128568	0	159	9181	160	0	next	hit	944

22	475	Response	2	10137604	9036	1

22	476	Picture	MorphF1_09_orig.jpg	10137749	0	1	31299	153	0	next	hit	946

22	476	Response	2	10169044	31295	1

22	477	Picture	MorphM10_04_nom.jpg	10169048	0	152	57875	153	0	next	hit	948

22	477	Response	2	10226803	57755	1

22	478	Picture	MorphF4_08_orig.jpg	10226923	0	1	9289	2	0	next	hit	950

22	478	Response	2	10236163	9240	1

22	479	Picture	MorphM2_07_noe.jpg	10236212	0	1	25876	2	0	next	incorrect	952

22	479	Response	1	10262003	25791	1

22	480	Picture	MorphM10_06_nom.jpg	10262088	0	1	12341	2	0	next	hit	954

22	480	Response	2	10274323	12235	1

22	481	Picture	MorphF6_03_noe.jpg	10274429	0	1	10749	2	0	next	incorrect	956

22	481	Response	1	10285043	10614	1

22	482	Picture	MorphM9_04_nom.jpg	10285178	0	1	9421	2	0	next	incorrect	958

22	482	Response	1	10294563	9385	1

22	483	Picture	MorphF10_03_orig.jpg	10294599	0	1	36890	3	0	next	hit	960

22	483	Response	2	10331363	36764	1

22	484	Picture	MorphF1_09_noe.jpg	10331489	0	2	9555	3	0	next	hit	962

22	484	Response	2	10340963	9474	1

22	485	Picture	MorphM10_09_orig.jpg	10341044	0	1	6369	2	0	next	hit	964

22	485	Response	2	10347283	6239	1

22	486	Picture	MorphF10_06_noe.jpg	10347413	0	1	9555	2	0	next	incorrect	966

22	486	Response	1	10356883	9470	1

22	487	Picture	MorphF7_06_nom.jpg	10356968	0	1	10350	2	0	next	hit	968

22	487	Response	2	10367283	10315	1

22	488	Picture	MorphM2_02_orig.jpg	10367318	0	1	9422	2	0	next	incorrect	970

22	488	Response	1	10376643	9325	1

22	489	Picture	MorphF3_10_orig.jpg	10376740	0	1	16720	2	0	next	hit	972

22	489	Response	2	10393362	16622	1

22	490	Picture	MorphF8_04_nom.jpg	10393460	0	1	15506	154	0	next	incorrect	974

22	490	Response	1	10408962	15502	1

22	491	Picture	MorphF3_04_orig.jpg	10408966	0	153	9972	154	0	next	incorrect	976

22	491	Response	1	10418882	9916	1

22	492	Picture	MorphM7_03_nom.jpg	10418938	0	1	9820	2	0	next	hit	978

22	492	Response	2	10428722	9784	1

22	493	Picture	MorphM10_08_nom.jpg	10428758	0	1	7298	2	0	next	hit	980

22	493	Response	2	10435922	7164	1

22	494	Picture	MorphF2_07_orig.jpg	10436056	0	1	8228	2	0	next	hit	982

22	494	Response	2	10444242	8186	1

22	495	Picture	MorphF9_07_orig.jpg	10444284	0	1	14862	2	0	next	incorrect	984

22	495	Response	1	10459042	14758	1

22	496	Picture	MorphF10_02_orig.jpg	10459146	0	1	23487	3	0	next	incorrect	986

22	496	Response	1	10482562	23416	1

22	497	Picture	MorphF8_02_orig.jpg	10482633	0	2	7962	3	0	next	incorrect	988

22	497	Response	1	10490482	7849	1

22	498	Picture	MorphM4_05_noe.jpg	10490595	0	1	8360	3	0	next	hit	990

22	498	Response	2	10498882	8287	1

22	499	Picture	MorphF1_04_orig.jpg	10498955	0	2	51753	3	0	next	incorrect	992

22	499	Response	1	10550642	51687	1

22	500	Picture	MorphF4_08_nom.jpg	10550708	0	1	11678	2	0	next	hit	994

22	500	Response	2	10562241	11533	1

22	501	Picture	MorphM1_01_noe.jpg	10562386	0	1	12606	2	0	next	incorrect	996

22	501	Response	1	10574961	12575	1

22	502	Picture	MorphM7_10_orig.jpg	10574992	0	1	6900	2	0	next	hit	998

22	502	Response	2	10581761	6769	1

22	503	Picture	MorphF8_09_nom.jpg	10581892	0	1	13668	2	0	next	hit	1000

22	503	Response	2	10595521	13629	1

22	504	Picture	MorphM1_04_orig.jpg	10595560	0	1	10483	3	0	next	incorrect	1002

22	504	Response	1	10605921	10361	1

22	505	Picture	MorphF10_04_noe.jpg	10606043	0	2	40872	3	0	next	incorrect	1004

22	505	Response	1	10646801	40758	1

22	506	Picture	MorphM1_05_noe.jpg	10646915	0	1	8492	2	0	next	incorrect	1006

22	506	Response	1	10655281	8366	1

22	507	Picture	MorphM4_10_nom.jpg	10655407	0	1	9555	2	0	next	hit	1008

22	507	Response	2	10664881	9474	1

22	508	Picture	MorphM10_07_orig.jpg	10664962	0	1	5839	2	0	next	hit	1010

22	508	Response	2	10670721	5759	1

22	509	Picture	MorphM6_07_orig.jpg	10670801	0	1	7961	3	0	next	incorrect	1012

22	509	Response	1	10678640	7839	2

22	510	Picture	MorphF1_08_noe.jpg	10678762	0	2	8493	3	0	next	hit	1014

22	510	Response	2	10687201	8439	1

22	511	Picture	MorphF2_10_noe.jpg	10687255	0	1	17384	2	0	next	hit	1016

22	511	Response	2	10704561	17306	1

22	512	Picture	MorphM3_05_noe.jpg	10704639	0	1	9023	2	0	next	hit	1018

22	512	Response	2	10713520	8881	1

22	513	Picture	MorphF2_02_orig.jpg	10713662	0	1	12872	2	0	next	incorrect	1020

22	513	Response	1	10726480	12818	1

22	514	Picture	MorphM9_08_noe.jpg	10726534	0	1	29857	2	0	next	hit	1022

22	514	Response	2	10756320	29786	1

22	515	Picture	MorphF4_04_noe.jpg	10756391	0	1	29725	2	0	next	incorrect	1024

22	515	Response	1	10786000	29609	1

22	516	Picture	MorphM1_08_noe.jpg	10786116	0	1	9952	2	0	next	hit	1026

22	516	Response	2	10796000	9884	1

22	517	Picture	MorphM8_08_orig.jpg	10796068	0	1	7431	2	0	next	hit	1028

22	517	Response	2	10803360	7292	1

22	518	Picture	MorphF1_00_noe.jpg	10803499	0	1	59051	2	0	next	hit	1030

22	518	Response	2	10862480	58981	1

22	519	Picture	MorphM8_07_orig.jpg	10862550	0	1	6370	2	0	next	hit	1032

22	519	Response	2	10868800	6250	1

22	520	Picture	MorphM6_03_noe.jpg	10868920	0	1	12739	2	0	next	incorrect	1034

22	520	Response	1	10881519	12599	1

22	521	Picture	MorphF7_05_nom.jpg	10881659	0	1	38615	2	0	next	hit	1036

22	521	Response	2	10920159	38500	1

22	522	Picture	MorphM5_00_orig.jpg	10920274	0	1	15924	2	0	next	incorrect	1038

22	522	Response	1	10936159	15885	1

22	523	Picture	MorphM6_08_orig.jpg	10936198	0	1	11014	2	0	next	hit	1040

22	523	Response	2	10947119	10921	1

22	524	Picture	MorphF7_00_orig.jpg	10947212	0	1	16986	2	0	next	incorrect	1042

22	524	Response	1	10964079	16867	1

22	525	Picture	MorphF6_05_noe.jpg	10964198	0	1	68738	2	0	next	hit	1044

22	525	Response	2	11032799	68601	1

22	526	Picture	MorphF5_10_noe.jpg	11032936	0	1	13402	2	0	next	hit	1046

22	526	Response	2	11046238	13302	1

22	527	Picture	MorphM7_00_nom.jpg	11046338	0	1	34502	2	0	next	hit	1048

22	527	Response	2	11080718	34380	1

22	528	Picture	MorphF4_03_orig.jpg	11080840	0	1	11678	2	0	next	incorrect	1050

22	528	Response	1	11092478	11638	1

22	529	Picture	MorphF3_00_nom.jpg	11092518	0	1	7165	2	0	next	incorrect	1052

22	529	Response	1	11099598	7080	1

22	530	Picture	MorphM1_03_orig.jpg	11099683	0	1	8360	2	0	next	incorrect	1054

22	530	Response	1	11107998	8315	1

22	531	Picture	MorphF9_06_noe.jpg	11108043	0	1	29061	2	0	next	hit	1056

22	531	Response	2	11137038	28995	1

22	532	Picture	MorphM6_00_nom.jpg	11137104	0	1	16322	2	0	next	incorrect	1058

22	532	Response	1	11153358	16254	1

22	533	Picture	MorphF5_03_orig.jpg	11153426	0	1	11811	2	0	next	incorrect	1060

22	533	Response	1	11165198	11772	1

22	534	Picture	MorphM6_05_orig.jpg	11165237	0	1	46312	2	0	next	incorrect	1062

22	534	Response	1	11211438	46201	1

22	535	Picture	MorphM5_09_orig.jpg	11211549	0	1	10350	2	0	next	hit	1064

22	535	Response	2	11221837	10288	1

22	536	Picture	MorphF10_05_orig.jpg	11221899	0	1	12582	159	0	next	hit	1066

22	536	Response	2	11234477	12578	1

22	537	Picture	MorphM8_00_noe.jpg	11234481	0	158	28157	159	0	next	incorrect	1068

22	537	Response	1	11262557	28076	1

22	538	Picture	MorphF8_08_noe.jpg	11262638	0	1	35683	147	0	next	incorrect	1070

22	538	Response	1	11298317	35679	1

22	539	Picture	MorphM4_02_orig.jpg	11298321	0	146	27083	147	0	next	incorrect	1072

22	539	Response	1	11325357	27036	1

22	540	Picture	MorphM1_06_noe.jpg	11325404	0	1	16322	2	0	next	incorrect	1074

22	540	Response	1	11341677	16273	1

22	541	Picture	MorphF4_07_nom.jpg	11341726	0	1	13270	2	0	next	hit	1076

22	541	Response	2	11354877	13151	1

22	542	Picture	MorphF2_06_nom.jpg	11354996	0	1	6635	2	0	next	hit	1078

22	542	Response	2	11361596	6600	1

22	543	Picture	MorphF7_02_orig.jpg	11361631	0	1	9809	145	0	next	incorrect	1080

22	543	Response	1	11371436	9805	1

22	544	Picture	MorphF4_05_nom.jpg	11371440	0	144	15669	145	0	next	incorrect	1082

22	544	Response	1	11387036	15596	1

22	545	Picture	MorphF3_06_orig.jpg	11387109	0	1	44587	2	0	next	incorrect	1084

22	545	Response	1	11431596	44487	1

22	546	Picture	MorphF2_00_noe.jpg	11431696	0	1	32113	2	0	next	incorrect	1086

22	546	Response	1	11463756	32060	1

22	547	Picture	MorphM2_09_orig.jpg	11463809	0	1	8626	2	0	next	hit	1088

22	547	Response	2	11472316	8507	1

22	548	Picture	MorphM6_00_orig.jpg	11472435	0	1	7805	159	0	next	incorrect	1090

22	548	Response	1	11480236	7801	1

22	549	Picture	MorphM3_10_nom.jpg	11480240	0	158	9843	160	0	next	hit	1092

22	549	Response	2	11489996	9756	1

22	550	Picture	MorphM1_03_nom.jpg	11490083	0	2	12209	3	0	next	incorrect	1094

22	550	Response	1	11502155	12072	2

22	551	Picture	MorphF10_00_nom.jpg	11502292	0	1	14597	2	0	next	incorrect	1096

22	551	Response	1	11516796	14504	1

22	552	Picture	MorphF3_02_orig.jpg	11516889	0	1	12739	2	0	next	incorrect	1098

22	552	Response	1	11529515	12626	1

22	553	Picture	MorphF5_07_noe.jpg	11529628	0	1	13137	2	0	next	hit	1100

22	553	Response	2	11542635	13007	1

22	554	Picture	MorphM7_05_nom.jpg	11542765	0	1	6754	148	0	next	hit	1102

22	554	Response	2	11549515	6750	1

22	555	Picture	MorphF1_07_nom.jpg	11549519	0	147	27880	148	0	next	incorrect	1104

22	555	Response	1	11577355	27836	1

22	556	Picture	MorphM3_10_noe.jpg	11577399	0	1	14730	2	0	next	hit	1106

22	556	Response	2	11591995	14596	1

22	557	Picture	MorphM2_10_noe.jpg	11592129	0	1	16322	2	0	next	hit	1108

22	557	Response	2	11608395	16266	1

22	558	Picture	MorphF9_08_nom.jpg	11608451	0	1	6502	2	0	next	hit	1110

22	558	Response	2	11614875	6424	1

22	559	Picture	MorphF10_05_noe.jpg	11614953	0	1	11412	2	0	next	incorrect	1112

22	559	Response	1	11626235	11282	1

22	560	Picture	MorphM5_01_nom.jpg	11626365	0	1	17251	2	0	next	incorrect	1114

22	560	Response	1	11643515	17150	1

22	561	Picture	MorphM1_05_orig.jpg	11643616	0	1	7962	2	0	next	incorrect	1116

22	561	Response	1	11651515	7899	1

22	562	Picture	MorphM2_07_orig.jpg	11651578	0	1	7962	2	0	next	hit	1118

22	562	Response	2	11659435	7857	1

22	563	Picture	MorphF5_04_orig.jpg	11659540	0	1	12872	2	0	next	incorrect	1120

22	563	Response	1	11672315	12775	1

22	564	Picture	MorphM2_04_nom.jpg	11672412	0	1	8492	3	0	next	incorrect	1122

22	564	Response	1	11680875	8463	1

22	565	Picture	MorphF6_08_orig.jpg	11680904	0	2	6635	3	0	next	hit	1124

22	565	Response	2	11687435	6531	1

22	566	Picture	MorphM7_01_nom.jpg	11687539	0	1	10882	2	0	next	hit	1126

22	566	Response	2	11698315	10776	1

22	567	Picture	MorphM1_00_nom.jpg	11698421	0	1	9156	2	0	next	incorrect	1128

22	567	Response	1	11707434	9013	1

22	568	Picture	MorphM10_00_nom.jpg	11707577	0	1	8341	154	0	next	incorrect	1130

22	568	Response	1	11715914	8337	1

22	569	Picture	MorphF4_01_nom.jpg	11715918	0	153	12752	161	0	next	incorrect	1132

22	569	Response	1	11728554	12636	1

22	570	Picture	MorphM10_00_orig.jpg	11728670	0	8	10887	9	0	next	incorrect	1134

22	570	Response	1	11739434	10764	1

22	571	Picture	MorphM4_03_noe.jpg	11739557	0	1	28398	2	0	next	incorrect	1136

22	571	Response	1	11767914	28357	1

22	572	Picture	MorphM8_04_noe.jpg	11767955	0	1	11677	3	0	next	hit	1138

22	572	Response	2	11779594	11639	1

22	573	Picture	MorphF1_02_orig.jpg	11779632	0	2	9289	3	0	next	incorrect	1140

22	573	Response	1	11788874	9242	1

22	574	Picture	MorphM1_06_nom.jpg	11788921	0	1	23355	2	0	next	incorrect	1142

22	574	Response	1	11812154	23233	1

22	575	Picture	MorphF6_05_orig.jpg	11812276	0	1	14041	160	0	next	hit	1144

22	575	Response	2	11826314	14038	1

22	576	Picture	MorphF9_04_noe.jpg	11826317	0	159	12366	161	0	next	incorrect	1146

22	576	Response	1	11838634	12317	1

22	577	Picture	MorphF3_09_nom.jpg	11838683	0	2	11678	3	0	next	hit	1148

22	577	Response	2	11850314	11631	1

22	578	Picture	MorphM3_06_noe.jpg	11850361	0	1	8360	2	0	next	hit	1150

22	578	Response	2	11858634	8273	1

22	579	Picture	MorphF9_10_noe.jpg	11858721	0	1	9952	2	0	next	hit	1152

22	579	Response	2	11868633	9912	1

22	580	Picture	MorphM2_05_noe.jpg	11868673	0	1	26524	151	0	next	incorrect	1154

22	580	Response	1	11895193	26520	1

22	581	Picture	MorphM9_10_nom.jpg	11895197	0	150	8376	151	0	next	hit	1156

22	581	Response	2	11903513	8316	1

22	582	Picture	MorphM8_09_noe.jpg	11903573	0	1	9820	2	0	next	hit	1158

22	582	Response	2	11913273	9700	1

22	583	Picture	MorphF5_08_orig.jpg	11913393	0	1	7829	2	0	next	hit	1160

22	583	Response	2	11921113	7720	1

22	584	Picture	MorphF9_02_nom.jpg	11921222	0	1	22426	2	0	next	incorrect	1162

22	584	Response	1	11943513	22291	1

22	585	Picture	MorphM3_04_noe.jpg	11943648	0	1	7299	2	0	next	hit	1164

22	585	Response	2	11950873	7225	1

22	586	Picture	MorphF10_04_nom.jpg	11950947	0	1	13800	2	0	next	incorrect	1166

22	586	Response	1	11964713	13766	1

22	587	Picture	MorphF4_09_noe.jpg	11964747	0	1	19773	2	0	next	hit	1168

22	587	Response	2	11984393	19646	1

22	588	Picture	MorphF7_02_nom.jpg	11984520	0	1	16837	150	0	next	incorrect	1170

22	588	Response	1	12001353	16833	1

22	589	Picture	MorphM9_04_noe.jpg	12001357	0	149	19389	150	0	next	hit	1172

22	589	Response	2	12020713	19356	1

22	590	Picture	MorphF8_05_nom.jpg	12020746	0	1	19490	152	0	next	incorrect	1174

22	590	Response	1	12040232	19486	1

22	591	Picture	MorphF5_10_nom.jpg	12040236	0	151	8643	152	0	next	hit	1176

22	591	Response	2	12048792	8556	1

22	592	Picture	MorphF4_00_noe.jpg	12048879	0	1	25080	2	0	next	incorrect	1178

22	592	Response	1	12073832	24953	1

22	593	Picture	MorphF8_07_nom.jpg	12073959	0	1	10085	2	0	next	hit	1180

22	593	Response	2	12083912	9953	1

22	594	Picture	MorphM3_10_orig.jpg	12084044	0	1	6352	152	0	next	hit	1182

22	594	Response	2	12090392	6348	1

22	595	Picture	MorphF2_05_noe.jpg	12090396	0	151	9306	152	0	next	hit	1184

22	595	Response	2	12099592	9196	1

22	596	Picture	MorphF9_04_orig.jpg	12099702	0	1	9554	3	0	next	incorrect	1186

22	596	Response	1	12109192	9490	1

22	597	Picture	MorphF1_06_orig.jpg	12109256	0	2	16853	3	0	next	incorrect	1188

22	597	Response	1	12125992	16736	1

22	598	Picture	MorphF2_02_noe.jpg	12126109	0	1	9687	2	0	next	hit	1190

22	598	Response	2	12135752	9643	1

22	599	Picture	MorphF8_06_orig.jpg	12135796	0	1	36891	2	0	next	hit	1192

22	599	Response	2	12172632	36836	1

22	600	Picture	MorphM4_06_orig.jpg	12172687	0	1	9156	2	0	next	hit	1194

22	600	Response	2	12181751	9064	1

22	601	Picture	MorphM8_10_nom.jpg	12181843	0	1	6369	2	0	next	hit	1196

22	601	Response	2	12188071	6228	1

22	602	Picture	MorphF1_00_orig.jpg	12188212	0	1	10351	2	0	next	incorrect	1198

22	602	Response	1	12198471	10259	1

22	603	Picture	MorphF8_10_nom.jpg	12198563	0	1	43912	146	0	next	hit	1200

22	603	Response	2	12242471	43908	1

22	604	Picture	MorphM9_07_orig.jpg	12242475	0	145	17129	146	0	next	incorrect	1202

22	604	Response	1	12259511	17036	1

22	605	Picture	MorphF3_05_orig.jpg	12259604	0	1	8758	3	0	next	incorrect	1204

22	605	Response	1	12268231	8627	1

22	606	Picture	MorphM7_00_orig.jpg	12268362	0	2	28133	3	0	next	incorrect	1206

22	606	Response	1	12296391	28029	1

22	607	Picture	MorphM2_03_noe.jpg	12296495	0	1	19374	2	0	next	incorrect	1208

22	607	Response	1	12315751	19256	1

22	608	Picture	MorphM4_05_orig.jpg	12315869	0	1	8758	2	0	next	hit	1210

22	608	Response	2	12324551	8682	1

22	609	Picture	MorphF1_10_orig.jpg	12324627	0	1	9686	3	0	next	hit	1212

22	609	Response	2	12334231	9604	1

22	610	Picture	MorphF6_06_orig.jpg	12334313	0	2	7830	3	0	next	hit	1214

22	610	Response	2	12342071	7758	1

22	611	Picture	MorphF8_07_noe.jpg	12342143	0	1	9931	156	0	next	incorrect	1216

22	611	Response	1	12352070	9927	1

22	612	Picture	MorphM7_05_orig.jpg	12352074	0	155	45803	156	0	next	hit	1218

22	612	Response	2	12397830	45756	1

22	613	Picture	MorphF6_05_nom.jpg	12397877	0	1	39278	2	0	next	hit	1220

22	613	Response	2	12437030	39153	1

22	614	Picture	MorphF2_07_nom.jpg	12437155	0	1	12740	2	0	next	hit	1222

22	614	Response	2	12449750	12595	1

22	615	Picture	MorphM8_01_noe.jpg	12449895	0	1	27203	2	0	next	incorrect	1224

22	615	Response	1	12477030	27135	1

22	616	Picture	MorphF3_06_noe.jpg	12477098	0	1	10881	2	0	next	hit	1226

22	616	Response	2	12487910	10812	1

22	617	Picture	MorphM10_01_nom.jpg	12487979	0	1	11147	2	0	next	incorrect	1228

22	617	Response	1	12499030	11051	1

22	618	Picture	MorphF7_08_orig.jpg	12499126	0	1	8891	2	0	next	hit	1230

22	618	Response	2	12507909	8783	2

22	619	Picture	MorphM7_08_noe.jpg	12508017	0	1	10483	2	0	next	hit	1232

22	619	Response	2	12518469	10452	1

22	620	Picture	MorphM6_06_nom.jpg	12518500	0	1	12341	2	0	next	incorrect	1234

22	620	Response	1	12530709	12209	1

22	621	Picture	MorphM7_10_nom.jpg	12530841	0	1	12872	2	0	next	hit	1236

22	621	Response	2	12543589	12748	1

22	622	Picture	MorphF7_04_noe.jpg	12543713	0	1	28795	2	0	next	incorrect	1238

22	622	Response	1	12572389	28676	1

22	623	Picture	MorphM7_10_noe.jpg	12572508	0	1	8228	2	0	next	hit	1240

22	623	Response	2	12580629	8121	1

22	624	Picture	MorphM9_05_orig.jpg	12580736	0	1	8890	3	0	next	incorrect	1242

22	624	Response	1	12589589	8853	1

22	625	Picture	MorphF3_07_nom.jpg	12589626	0	2	6237	3	0	next	incorrect	1244

22	625	Response	1	12595829	6203	1

22	626	Picture	MorphM7_07_nom.jpg	12595863	0	1	7697	2	0	next	hit	1246

22	626	Response	2	12603509	7646	1

22	627	Picture	MorphM9_01_nom.jpg	12603560	0	1	11279	2	0	next	incorrect	1248

22	627	Response	1	12614789	11229	1

22	628	Picture	MorphM1_01_orig.jpg	12614839	0	1	6503	2	0	next	incorrect	1250

22	628	Response	1	12621269	6430	1

22	629	Picture	MorphM7_08_orig.jpg	12621342	0	1	8360	2	0	next	hit	1252

22	629	Response	2	12629589	8247	1

22	630	Picture	MorphM4_02_noe.jpg	12629702	0	1	9554	2	0	next	incorrect	1254

22	630	Response	1	12639189	9487	1

22	631	Picture	MorphF5_02_orig.jpg	12639256	0	1	13270	2	0	next	incorrect	1256

22	631	Response	1	12652469	13213	1

22	632	Picture	MorphM2_01_orig.jpg	12652526	0	1	20833	3	0	next	incorrect	1258

22	632	Response	1	12673268	20742	2

22	633	Picture	MorphF4_10_orig.jpg	12673359	0	2	9024	3	0	next	hit	1260

22	633	Response	2	12682308	8949	1

22	634	Picture	MorphM2_04_orig.jpg	12682383	0	1	20701	2	0	next	incorrect	1262

22	634	Response	1	12702948	20565	1

22	635	Picture	MorphM3_02_orig.jpg	12703084	0	1	13668	2	0	next	incorrect	1264

22	635	Response	1	12716708	13624	1

22	636	Picture	MorphF10_08_noe.jpg	12716752	0	1	9422	2	0	next	incorrect	1266

22	636	Response	1	12726068	9316	1

22	637	Picture	MorphF2_05_orig.jpg	12726174	0	1	8227	2	0	next	hit	1268

22	637	Response	2	12734308	8134	1

22	638	Picture	MorphF1_01_noe.jpg	12734401	0	1	20551	152	0	next	hit	1270

22	638	Response	2	12754948	20547	1

22	639	Picture	MorphF9_10_nom.jpg	12754952	0	151	8510	152	0	next	hit	1272

22	639	Response	2	12763348	8396	1

22	640	Picture	MorphF2_03_nom.jpg	12763462	0	1	12076	2	0	next	incorrect	1274

22	640	Response	1	12775428	11966	1

22	641	Picture	MorphF7_02_noe.jpg	12775538	0	1	9421	2	0	next	incorrect	1276

22	641	Response	1	12784868	9330	1

22	642	Picture	MorphF1_05_nom.jpg	12784959	0	1	10616	2	0	next	incorrect	1278

22	642	Response	1	12795508	10549	1

22	643	Picture	MorphF10_06_nom.jpg	12795575	0	1	10749	2	0	next	hit	1280

22	643	Response	2	12806228	10653	1

22	644	Picture	MorphM10_02_noe.jpg	12806324	0	1	34369	2	0	next	incorrect	1282

22	644	Response	1	12840547	34223	1

22	645	Picture	MorphF1_02_nom.jpg	12840693	0	1	7962	2	0	next	incorrect	1284

22	645	Response	1	12848547	7854	1

22	646	Picture	MorphM2_06_noe.jpg	12848655	0	1	29576	150	0	next	incorrect	1286

22	646	Response	1	12878227	29572	1

22	647	Picture	MorphF1_01_nom.jpg	12878231	0	149	9280	307	0	next	incorrect	1288

22	647	Response	1	12887507	9276	1

22	648	Picture	MorphF10_09_orig.jpg	12887511	0	158	9977	159	0	next	hit	1290

22	648	Response	2	12897347	9836	1

22	649	Picture	MorphM3_01_orig.jpg	12897488	0	1	15393	2	0	next	incorrect	1292

22	649	Response	1	12912787	15299	1

22	650	Picture	MorphM7_04_nom.jpg	12912881	0	1	14331	3	0	next	hit	1294

22	650	Response	2	12927107	14226	1

22	651	Picture	MorphM4_07_nom.jpg	12927212	0	2	27469	3	0	next	hit	1296

22	651	Response	2	12954627	27415	1

22	652	Picture	MorphF9_00_orig.jpg	12954681	0	1	17118	2	0	next	incorrect	1298

22	652	Response	1	12971667	16986	1

22	653	Picture	MorphM1_10_orig.jpg	12971799	0	1	11943	2	0	next	hit	1300

22	653	Response	2	12983667	11868	1

22	654	Picture	MorphF9_00_noe.jpg	12983742	0	1	15924	2	0	next	incorrect	1302

22	654	Response	1	12999587	15845	1

22	655	Picture	MorphF7_01_nom.jpg	12999666	0	1	19640	2	0	next	hit	1304

22	655	Response	2	13019186	19520	1

22	656	Picture	MorphM3_02_nom.jpg	13019306	0	1	27866	2	0	next	hit	1306

22	656	Response	2	13047106	27800	1

22	657	Picture	MorphM4_06_noe.jpg	13047172	0	1	7431	2	0	next	hit	1308

22	657	Response	2	13054546	7374	1

22	658	Picture	MorphF6_01_nom.jpg	13054603	0	1	12872	2	0	next	incorrect	1310

22	658	Response	1	13067426	12823	1

22	659	Picture	MorphF8_01_noe.jpg	13067475	0	1	8891	2	0	next	incorrect	1312

22	659	Response	1	13076306	8831	1

22	660	Picture	MorphM8_03_noe.jpg	13076366	0	1	30521	2	0	next	incorrect	1314

22	660	Response	1	13106786	30420	1

22	661	Picture	MorphF4_00_nom.jpg	13106887	0	1	9663	159	0	next	incorrect	1316

22	661	Response	1	13116546	9659	1

22	662	Picture	MorphF10_03_nom.jpg	13116550	0	158	12763	159	0	next	incorrect	1318

22	662	Response	1	13129266	12716	1

22	663	Picture	MorphF5_00_nom.jpg	13129313	0	1	9422	2	0	next	incorrect	1320

22	663	Response	1	13138706	9393	1

22	664	Picture	MorphM4_03_orig.jpg	13138735	0	1	18577	2	0	next	incorrect	1322

22	664	Response	1	13157266	18531	1

22	665	Picture	MorphF10_10_orig.jpg	13157312	0	1	7033	2	0	next	hit	1324

22	665	Response	2	13164225	6913	1

22	666	Picture	MorphF5_05_noe.jpg	13164345	0	1	13138	2	0	next	incorrect	1326

22	666	Response	1	13177425	13080	1

22	667	Picture	end_ins	13177483	0	1	198289	2	0	next	other	0

22	667	Response	3	13367434	189951	1
