# Supplementary material for: Categorical Perception of Fear and Anger Expressions in Whole, Masked and Composite Faces
Source: PLoS One. 2015 Aug 11;10(8):e0134790. doi: 10.1371/journal.pone.0134790 (PMC4532458; doi:10.1371/journal.pone.0134790)
Supplement: S1 Dataset — (ZIP) [file pone.0134790.s001.zip › Exp1/21-Vp021_ParaMasked_pt2.log]

Scenario - 

Logfile written - 02/06/2014 14:51:25

Subject	Trial	Event Type	Code	Time	TTime	Uncertainty	Duration	Uncertainty	ReqTime	ReqDur	Stim Type	Pair Index

21	1	Response	3	15327	25194	1

21	2	Response	3	36047	20719	1

21	3	Picture	fix	36179	0	1	30122	2	0	30000	other	0

21	4	Picture	MorphM8_04_nom.jpg	66434	0	1	67942	2	0	next	incorrect	5

21	4	Response	1	134276	67842	1

21	5	Picture	MorphF3_10_noe.jpg	134376	0	1	27601	2	0	next	hit	7

21	5	Response	2	161876	27500	1

21	6	Picture	MorphF10_04_noe.jpg	161977	0	1	27336	2	0	next	hit	9

21	6	Response	2	189236	27259	1

21	7	Picture	MorphM7_04_noe.jpg	189313	0	1	79752	2	0	next	hit	11

21	7	Response	2	268995	79682	1

21	8	Picture	MorphF10_01_orig.jpg	269065	0	1	65533	155	0	next	incorrect	13

21	8	Response	1	334595	65530	1

21	9	Picture	MorphF8_03_nom.jpg	334598	0	154	6390	155	0	next	incorrect	15

21	9	Response	1	340915	6317	1

21	10	Picture	MorphF3_02_noe.jpg	340988	0	1	11545	2	0	next	incorrect	17

21	10	Response	1	352435	11447	1

21	11	Picture	MorphM1_09_noe.jpg	352533	0	1	12065	145	0	next	incorrect	19

21	11	Response	1	364595	12062	1

21	12	Picture	MorphM4_01_nom.jpg	364598	0	144	7840	145	0	next	incorrect	21

21	12	Response	1	372354	7756	1

21	13	Picture	MorphF6_09_noe.jpg	372438	0	1	103770	2	0	next	hit	23

21	13	Response	2	476114	103676	1

21	14	Picture	MorphF8_04_orig.jpg	476208	0	1	7299	2	0	next	incorrect	25

21	14	Response	1	483394	7186	1

21	15	Picture	MorphM9_02_nom.jpg	483507	0	1	5573	2	0	next	incorrect	27

21	15	Response	1	488994	5487	1

21	16	Picture	MorphF5_00_nom.jpg	489080	0	1	9687	2	0	next	incorrect	29

21	16	Response	1	498674	9594	1

21	17	Picture	MorphF4_09_nom.jpg	498767	0	1	9554	2	0	next	hit	31

21	17	Response	2	508194	9427	1

21	18	Picture	MorphM8_10_nom.jpg	508321	0	1	7033	2	0	next	hit	33

21	18	Response	2	515314	6993	1

21	19	Picture	MorphM6_08_orig.jpg	515354	0	1	12872	2	0	next	hit	35

21	19	Response	2	528114	12760	1

21	20	Picture	MorphM3_03_nom.jpg	528226	0	1	12739	2	0	next	incorrect	37

21	20	Response	1	540834	12608	1

21	21	Picture	MorphM5_00_noe.jpg	540965	0	1	9289	2	0	next	incorrect	39

21	21	Response	1	550193	9228	1

21	22	Picture	MorphF9_08_noe.jpg	550254	0	1	17516	2	0	next	incorrect	41

21	22	Response	1	567633	17379	1

21	23	Picture	MorphF3_08_orig.jpg	567770	0	1	68340	2	0	next	hit	43

21	23	Response	2	636033	68263	1

21	24	Picture	MorphF2_03_noe.jpg	636110	0	1	46180	2	0	next	incorrect	45

21	24	Response	1	682193	46083	1

21	25	Picture	MorphF1_03_noe.jpg	682290	0	1	7431	2	0	next	hit	47

21	25	Response	2	689633	7343	1

21	26	Picture	MorphM9_05_noe.jpg	689721	0	1	8758	2	0	next	hit	49

21	26	Response	2	698432	8711	2

21	27	Picture	MorphF3_02_nom.jpg	698479	0	1	6900	2	0	next	incorrect	51

21	27	Response	1	705312	6833	1

21	28	Picture	MorphF2_04_orig.jpg	705379	0	1	43923	3	0	next	incorrect	53

21	28	Response	1	749232	43853	1

21	29	Picture	MorphF1_00_orig.jpg	749302	0	2	25877	3	0	next	incorrect	55

21	29	Response	1	775072	25770	1

21	30	Picture	MorphF3_05_noe.jpg	775179	0	1	42994	2	0	next	hit	57

21	30	Response	2	818032	42853	1

21	31	Picture	MorphF6_08_noe.jpg	818173	0	1	39279	2	0	next	incorrect	59

21	31	Response	1	857392	39219	1

21	32	Picture	MorphM7_00_noe.jpg	857452	0	1	18445	2	0	next	incorrect	61

21	32	Response	1	875791	18339	1

21	33	Picture	MorphM10_08_nom.jpg	875897	0	1	6901	2	0	next	hit	63

21	33	Response	2	882671	6774	1

21	34	Picture	MorphF4_05_nom.jpg	882798	0	1	34357	146	0	next	incorrect	65

21	34	Response	1	917151	34353	1

21	35	Picture	MorphM2_06_noe.jpg	917155	0	145	13149	146	0	next	incorrect	67

21	35	Response	1	930271	13116	1

21	36	Picture	MorphM6_03_nom.jpg	930304	0	1	7165	3	0	next	incorrect	69

21	36	Response	1	937391	7087	1

21	37	Picture	MorphF2_02_noe.jpg	937469	0	2	30787	3	0	next	incorrect	71

21	37	Response	1	968191	30722	1

21	38	Picture	MorphM6_08_nom.jpg	968256	0	1	11412	2	0	next	incorrect	73

21	38	Response	1	979631	11375	1

21	39	Picture	MorphF6_07_nom.jpg	979668	0	1	5706	2	0	next	incorrect	75

21	39	Response	1	985311	5643	1

21	40	Picture	MorphF8_06_noe.jpg	985374	0	1	13668	2	0	next	incorrect	77

21	40	Response	1	998911	13537	1

21	41	Picture	MorphM5_04_nom.jpg	999042	0	1	8891	2	0	next	incorrect	79

21	41	Response	1	1007791	8749	1

21	42	Picture	MorphM8_07_noe.jpg	1007933	0	1	42861	2	0	next	incorrect	81

21	42	Response	1	1050670	42737	1

21	43	Picture	MorphM3_08_noe.jpg	1050794	0	1	9820	2	0	next	hit	83

21	43	Response	2	1060510	9716	1

21	44	Picture	MorphF3_08_nom.jpg	1060614	0	1	25611	2	0	next	hit	85

21	44	Response	2	1086190	25576	1

21	45	Picture	MorphF7_08_nom.jpg	1086225	0	1	16985	2	0	next	hit	87

21	45	Response	2	1103070	16845	1

21	46	Picture	MorphF10_04_orig.jpg	1103210	0	1	23621	2	0	next	hit	89

21	46	Response	2	1126750	23540	1

21	47	Picture	MorphF7_06_orig.jpg	1126831	0	1	26672	2	0	next	hit	91

21	47	Response	2	1153470	26639	1

21	48	Picture	MorphF10_07_orig.jpg	1153503	0	1	10749	2	0	next	hit	93

21	48	Response	2	1164110	10607	1

21	49	Picture	MorphM8_06_nom.jpg	1164252	0	1	51861	159	0	next	hit	95

21	49	Response	2	1216109	51857	1

21	50	Picture	MorphM2_02_orig.jpg	1216113	0	158	6639	312	0	next	incorrect	97

21	50	Response	1	1222749	6636	1

21	51	Picture	MorphM9_05_nom.jpg	1222752	0	154	6124	155	0	next	incorrect	99

21	51	Response	1	1228749	5997	1

21	52	Picture	MorphF7_07_noe.jpg	1228876	0	1	27602	2	0	next	incorrect	101

21	52	Response	1	1256349	27473	1

21	53	Picture	MorphF3_09_noe.jpg	1256478	0	1	12075	2	0	next	hit	103

21	53	Response	2	1268429	11951	1

21	54	Picture	MorphF5_03_nom.jpg	1268553	0	1	6901	2	0	next	incorrect	105

21	54	Response	1	1275389	6836	1

21	55	Picture	MorphM10_02_noe.jpg	1275454	0	1	69667	2	0	next	incorrect	107

21	55	Response	1	1344989	69535	1

21	56	Picture	MorphF5_09_orig.jpg	1345121	0	1	8625	2	0	next	hit	109

21	56	Response	2	1353708	8587	1

21	57	Picture	MorphF2_05_orig.jpg	1353746	0	1	20303	2	0	next	incorrect	111

21	57	Response	1	1373948	20202	1

21	58	Picture	MorphF6_07_noe.jpg	1374049	0	1	26783	157	0	next	incorrect	113

21	58	Response	1	1400828	26779	1

21	59	Picture	MorphF9_04_nom.jpg	1400832	0	156	18600	157	0	next	incorrect	115

21	59	Response	1	1419308	18476	1

21	60	Picture	MorphF7_02_nom.jpg	1419432	0	1	23079	145	0	next	incorrect	117

21	60	Response	1	1442508	23076	1

21	61	Picture	MorphM8_08_noe.jpg	1442511	0	144	12484	145	0	next	hit	119

21	61	Response	2	1454908	12397	1

21	62	Picture	MorphM9_01_orig.jpg	1454995	0	1	5972	2	0	next	incorrect	121

21	62	Response	1	1460908	5913	1

21	63	Picture	MorphF1_04_orig.jpg	1460967	0	1	7165	2	0	next	incorrect	123

21	63	Response	1	1468028	7061	1

21	64	Picture	MorphM2_07_nom.jpg	1468132	0	1	6619	151	0	next	incorrect	125

21	64	Response	1	1474748	6616	1

21	65	Picture	MorphF5_03_noe.jpg	1474751	0	150	7182	151	0	next	incorrect	127

21	65	Response	1	1481788	7037	1

21	66	Picture	MorphM2_07_noe.jpg	1481933	0	1	15924	2	0	next	incorrect	129

21	66	Response	1	1497788	15855	1

21	67	Picture	MorphF1_01_orig.jpg	1497857	0	1	9952	2	0	next	incorrect	131

21	67	Response	1	1507708	9851	1

21	68	Picture	MorphM4_00_orig.jpg	1507809	0	1	5308	2	0	next	incorrect	133

21	68	Response	1	1513067	5258	1

21	69	Picture	MorphF4_05_noe.jpg	1513117	0	1	23753	2	0	next	hit	135

21	69	Response	2	1536747	23630	1

21	70	Picture	MorphM10_07_nom.jpg	1536870	0	1	8891	2	0	next	hit	137

21	70	Response	2	1545707	8837	1

21	71	Picture	MorphM6_00_nom.jpg	1545761	0	1	6768	2	0	next	incorrect	139

21	71	Response	1	1552427	6666	1

21	72	Picture	MorphM3_06_noe.jpg	1552529	0	1	11412	2	0	next	hit	141

21	72	Response	2	1563867	11338	1

21	73	Picture	MorphM7_01_noe.jpg	1563941	0	1	10329	156	0	next	incorrect	143

21	73	Response	1	1574267	10326	1

21	74	Picture	MorphF6_10_nom.jpg	1574270	0	155	9708	157	0	next	hit	145

21	74	Response	2	1583947	9677	1

21	75	Picture	MorphM9_04_orig.jpg	1583978	0	2	6212	161	0	next	incorrect	147

21	75	Response	1	1590187	6209	1

21	76	Picture	MorphF4_10_nom.jpg	1590190	0	159	8783	161	0	next	hit	149

21	76	Response	2	1598907	8717	1

21	77	Picture	MorphM3_01_nom.jpg	1598973	0	2	9024	3	0	next	incorrect	151

21	77	Response	1	1607867	8894	1

21	78	Picture	MorphF6_05_orig.jpg	1607997	0	1	13668	2	0	next	incorrect	153

21	78	Response	1	1621547	13550	1

21	79	Picture	MorphM5_03_orig.jpg	1621665	0	1	7298	2	0	next	incorrect	155

21	79	Response	1	1628907	7242	1

21	80	Picture	MorphF10_08_nom.jpg	1628963	0	1	84530	2	0	next	incorrect	157

21	80	Response	1	1713386	84423	1

21	81	Picture	MorphM7_03_orig.jpg	1713493	0	1	19639	2	0	next	hit	159

21	81	Response	2	1733066	19573	1

21	82	Picture	MorphM2_09_nom.jpg	1733132	0	1	9156	2	0	next	hit	161

21	82	Response	2	1742186	9054	1

21	83	Picture	MorphM4_10_noe.jpg	1742288	0	1	9687	2	0	next	hit	163

21	83	Response	2	1751946	9658	1

21	84	Picture	MorphF7_09_nom.jpg	1751975	0	1	48966	2	0	next	incorrect	165

21	84	Response	1	1800826	48851	1

21	85	Picture	MorphF2_00_noe.jpg	1800941	0	1	11810	2	0	next	incorrect	167

21	85	Response	1	1812666	11725	1

21	86	Picture	MorphF5_01_orig.jpg	1812751	0	1	8891	2	0	next	incorrect	169

21	86	Response	1	1821546	8795	1

21	87	Picture	MorphF8_07_noe.jpg	1821642	0	1	9667	155	0	next	incorrect	171

21	87	Response	1	1831306	9664	1

21	88	Picture	MorphM6_09_noe.jpg	1831309	0	154	10769	155	0	next	hit	173

21	88	Response	2	1841946	10637	1

21	89	Picture	MorphM2_04_nom.jpg	1842078	0	1	17383	2	0	next	incorrect	175

21	89	Response	1	1859385	17307	1

21	90	Picture	MorphM1_07_orig.jpg	1859461	0	1	19109	2	0	next	incorrect	177

21	90	Response	1	1878505	19044	1

21	91	Picture	MorphF9_10_nom.jpg	1878570	0	1	9024	2	0	next	hit	179

21	91	Response	2	1887545	8975	1

21	92	Picture	MorphF10_06_noe.jpg	1887594	0	1	24416	2	0	next	incorrect	181

21	92	Response	1	1911945	24351	1

21	93	Picture	MorphF1_07_nom.jpg	1912010	0	1	18179	3	0	next	incorrect	183

21	93	Response	1	1930105	18095	1

21	94	Picture	MorphM5_10_nom.jpg	1930189	0	2	5840	3	0	next	incorrect	185

21	94	Response	1	1935945	5756	1

21	95	Picture	MorphF2_05_noe.jpg	1936029	0	1	6369	2	0	next	incorrect	187

21	95	Response	1	1942265	6236	1

21	96	Picture	MorphF1_06_nom.jpg	1942398	0	1	7829	3	0	next	incorrect	189

21	96	Response	1	1950105	7707	1

21	97	Picture	MorphM1_07_nom.jpg	1950227	0	2	5961	147	0	next	incorrect	191

21	97	Response	1	1956185	5958	1

21	98	Picture	MorphM5_10_noe.jpg	1956188	0	145	33451	146	0	next	incorrect	193

21	98	Response	1	1989545	33357	1

21	99	Picture	MorphF9_03_nom.jpg	1989639	0	1	8469	158	0	next	incorrect	195

21	99	Response	1	1998104	8465	1

21	100	Picture	MorphM5_06_noe.jpg	1998108	0	157	29616	158	0	next	incorrect	197

21	100	Response	1	2027624	29516	1

21	101	Picture	MorphM8_10_orig.jpg	2027724	0	1	16852	2	0	next	hit	199

21	101	Response	2	2044505	16781	1

21	102	Picture	MorphF9_01_noe.jpg	2044576	0	1	10085	3	0	next	incorrect	201

21	102	Response	1	2054584	10008	1

21	103	Picture	MorphM2_01_orig.jpg	2054661	0	2	4910	3	0	next	incorrect	203

21	103	Response	1	2059464	4803	1

21	104	Picture	MorphM7_07_noe.jpg	2059571	0	1	30256	2	0	next	hit	205

21	104	Response	2	2089784	30213	1

21	105	Picture	MorphF9_03_orig.jpg	2089827	0	1	15525	3	0	next	incorrect	207

21	105	Response	1	2105304	15477	1

21	106	Picture	MorphM3_09_nom.jpg	2105352	0	2	25346	3	0	next	hit	209

21	106	Response	2	2130664	25312	1

21	107	Picture	MorphM2_03_noe.jpg	2130698	0	1	14199	2	0	next	incorrect	211

21	107	Response	1	2144824	14126	1

21	108	Picture	MorphM10_01_nom.jpg	2144897	0	1	9530	26	0	next	incorrect	213

21	108	Response	1	2154424	9527	1

21	109	Picture	MorphM4_06_noe.jpg	2154427	0	25	24175	26	0	next	hit	215

21	109	Response	2	2178503	24076	2

21	110	Picture	MorphF9_05_noe.jpg	2178602	0	1	15791	2	0	next	incorrect	217

21	110	Response	1	2194343	15741	1

21	111	Picture	MorphF2_03_nom.jpg	2194393	0	1	8493	2	0	next	incorrect	219

21	111	Response	1	2202743	8350	1

21	112	Picture	MorphF10_07_noe.jpg	2202886	0	1	11280	2	0	next	incorrect	221

21	112	Response	1	2214023	11137	1

21	113	Picture	MorphF1_10_nom.jpg	2214166	0	1	13780	155	0	next	hit	223

21	113	Response	2	2227943	13777	1

21	114	Picture	MorphM3_01_noe.jpg	2227946	0	154	27754	155	0	next	hit	225

21	114	Response	2	2255623	27677	1

21	115	Picture	MorphM6_02_orig.jpg	2255700	0	1	9953	2	0	next	incorrect	227

21	115	Response	1	2265623	9923	1

21	116	Picture	MorphM2_02_noe.jpg	2265653	0	1	7431	2	0	next	incorrect	229

21	116	Response	1	2272983	7330	1

21	117	Picture	MorphM3_02_orig.jpg	2273084	0	1	16587	2	0	next	incorrect	231

21	117	Response	1	2289543	16459	1

21	118	Picture	MorphF2_04_noe.jpg	2289671	0	1	8360	2	0	next	incorrect	233

21	118	Response	1	2297943	8272	1

21	119	Picture	MorphF4_01_noe.jpg	2298031	0	1	8095	2	0	next	incorrect	235

21	119	Response	1	2306023	7992	1

21	120	Picture	MorphF5_04_orig.jpg	2306126	0	1	11943	2	0	next	incorrect	237

21	120	Response	1	2317943	11817	1

21	121	Picture	MorphF2_01_noe.jpg	2318069	0	1	6767	2	0	next	incorrect	239

21	121	Response	1	2324742	6673	1

21	122	Picture	MorphF7_01_noe.jpg	2324836	0	1	9687	3	0	next	incorrect	241

21	122	Response	1	2334422	9586	1

21	123	Picture	MorphF6_02_noe.jpg	2334523	0	2	30123	3	0	next	incorrect	243

21	123	Response	1	2364582	30059	1

21	124	Picture	MorphM1_03_noe.jpg	2364646	0	1	18313	2	0	next	incorrect	245

21	124	Response	1	2382822	18176	1

21	125	Picture	MorphF3_04_orig.jpg	2382959	0	1	12739	2	0	next	incorrect	247

21	125	Response	1	2395622	12663	1

21	126	Picture	MorphM4_06_orig.jpg	2395698	0	1	40207	2	0	next	hit	249

21	126	Response	2	2435782	40084	1

21	127	Picture	MorphF5_01_noe.jpg	2435905	0	1	5706	2	0	next	incorrect	251

21	127	Response	1	2441542	5637	1

21	128	Picture	MorphM10_02_orig.jpg	2441611	0	1	11545	2	0	next	incorrect	253

21	128	Response	1	2453062	11451	1

21	129	Picture	MorphF8_03_orig.jpg	2453156	0	1	5441	2	0	next	incorrect	255

21	129	Response	1	2458502	5346	1

21	130	Picture	MorphF10_03_noe.jpg	2458597	0	1	9554	2	0	next	incorrect	257

21	130	Response	1	2468022	9425	1

21	131	Picture	MorphF4_00_noe.jpg	2468151	0	1	8891	2	0	next	incorrect	259

21	131	Response	1	2476982	8831	1

21	132	Picture	MorphF8_06_orig.jpg	2477042	0	1	32644	2	0	next	hit	261

21	132	Response	2	2509541	32499	1

21	133	Picture	MorphM5_09_nom.jpg	2509686	0	1	18976	2	0	next	hit	263

21	133	Response	2	2528581	18895	1

21	134	Picture	MorphF4_08_nom.jpg	2528662	0	1	12872	2	0	next	incorrect	265

21	134	Response	1	2541461	12799	1

21	135	Picture	MorphF1_08_nom.jpg	2541534	0	1	8227	2	0	next	hit	267

21	135	Response	2	2549621	8087	1

21	136	Picture	MorphM2_08_orig.jpg	2549761	0	1	10881	2	0	next	hit	269

21	136	Response	2	2560581	10820	1

21	137	Picture	MorphM5_01_noe.jpg	2560642	0	1	15128	2	0	next	incorrect	271

21	137	Response	1	2575701	15059	1

21	138	Picture	MorphF10_10_orig.jpg	2575770	0	1	12208	2	0	next	hit	273

21	138	Response	2	2587861	12091	1

21	139	Picture	MorphF7_05_orig.jpg	2587978	0	1	48568	2	0	next	hit	275

21	139	Response	2	2636421	48443	1

21	140	Picture	MorphM9_04_nom.jpg	2636546	0	1	6237	2	0	next	incorrect	277

21	140	Response	1	2642661	6115	1

21	141	Picture	MorphM5_02_orig.jpg	2642783	0	1	8601	159	0	next	incorrect	279

21	141	Response	1	2651380	8597	2

21	142	Picture	MorphF4_09_noe.jpg	2651384	0	158	9181	159	0	next	hit	281

21	142	Response	2	2660421	9037	1

21	143	Picture	MorphM4_01_orig.jpg	2660565	0	1	35828	2	0	next	incorrect	283

21	143	Response	1	2696341	35776	1

21	144	Picture	MorphF7_03_orig.jpg	2696393	0	1	26407	2	0	next	incorrect	285

21	144	Response	1	2722740	26347	1

21	145	Picture	MorphF3_06_nom.jpg	2722800	0	1	13801	2	0	next	incorrect	287

21	145	Response	1	2736500	13700	1

21	146	Picture	MorphF2_08_nom.jpg	2736601	0	1	10616	2	0	next	hit	289

21	146	Response	2	2747140	10539	1

21	147	Picture	MorphF3_00_nom.jpg	2747217	0	1	13403	2	0	next	incorrect	291

21	147	Response	1	2760500	13283	1

21	148	Picture	MorphM10_08_orig.jpg	2760620	0	1	7829	2	0	next	hit	293

21	148	Response	2	2768420	7800	1

21	149	Picture	MorphF3_09_orig.jpg	2768449	0	1	9687	2	0	next	hit	295

21	149	Response	2	2778100	9651	1

21	150	Picture	MorphM7_09_nom.jpg	2778136	0	1	10085	2	0	next	hit	297

21	150	Response	2	2788180	10044	1

21	151	Picture	MorphM10_09_nom.jpg	2788221	0	1	8493	2	0	next	hit	299

21	151	Response	2	2796580	8359	1

21	152	Picture	MorphM5_01_nom.jpg	2796714	0	1	29592	2	0	next	incorrect	301

21	152	Response	1	2826260	29546	1

21	153	Picture	MorphM7_10_nom.jpg	2826306	0	1	8625	2	0	next	hit	303

21	153	Response	2	2834819	8513	1

21	154	Picture	MorphF1_08_orig.jpg	2834931	0	1	9289	2	0	next	hit	305

21	154	Response	2	2844179	9248	1

21	155	Picture	MorphM1_07_noe.jpg	2844220	0	1	29194	2	0	next	incorrect	307

21	155	Response	1	2873299	29079	1

21	156	Picture	MorphF10_10_nom.jpg	2873414	0	1	14597	2	0	next	hit	309

21	156	Response	2	2887939	14525	1

21	157	Picture	MorphM7_05_orig.jpg	2888011	0	1	19374	2	0	next	hit	311

21	157	Response	2	2907299	19288	1

21	158	Picture	MorphM5_00_nom.jpg	2907385	0	1	7563	2	0	next	incorrect	313

21	158	Response	1	2914899	7514	1

21	159	Picture	MorphM3_03_orig.jpg	2914948	0	1	17634	150	0	next	incorrect	315

21	159	Response	1	2932579	17631	1

21	160	Picture	MorphF3_01_orig.jpg	2932582	0	149	18991	150	0	next	incorrect	317

21	160	Response	1	2951459	18877	1

21	161	Picture	MorphF2_01_orig.jpg	2951573	0	1	7962	2	0	next	incorrect	319

21	161	Response	1	2959459	7886	1

21	162	Picture	MorphF1_03_nom.jpg	2959535	0	1	8360	2	0	next	incorrect	321

21	162	Response	1	2967859	8324	1

21	163	Picture	MorphM7_05_nom.jpg	2967895	0	1	10882	2	0	next	hit	323

21	163	Response	2	2978659	10764	1

21	164	Picture	MorphF6_06_orig.jpg	2978777	0	1	18312	2	0	next	incorrect	325

21	164	Response	1	2997058	18281	1

21	165	Picture	MorphF7_00_nom.jpg	2997089	0	1	7962	2	0	next	incorrect	327

21	165	Response	1	3004978	7889	1

21	166	Picture	MorphF1_01_noe.jpg	3005051	0	1	12208	2	0	next	hit	329

21	166	Response	2	3017138	12087	1

21	167	Picture	MorphF4_04_orig.jpg	3017259	0	1	9820	2	0	next	incorrect	331

21	167	Response	1	3026978	9719	1

21	168	Picture	MorphM3_06_orig.jpg	3027079	0	1	19639	2	0	next	hit	333

21	168	Response	2	3046578	19499	1

21	169	Picture	MorphF1_06_orig.jpg	3046718	0	1	9544	145	0	next	hit	335

21	169	Response	2	3056258	9540	1

21	170	Picture	MorphF10_07_nom.jpg	3056262	0	144	67422	145	0	next	incorrect	337

21	170	Response	1	3123618	67356	1

21	171	Picture	MorphF7_04_nom.jpg	3123684	0	1	10483	2	0	next	incorrect	339

21	171	Response	1	3134097	10413	1

21	172	Picture	MorphF9_00_orig.jpg	3134167	0	1	8227	2	0	next	incorrect	341

21	172	Response	1	3142258	8091	1

21	173	Picture	MorphM9_04_noe.jpg	3142394	0	1	33042	2	0	next	hit	343

21	173	Response	2	3175377	32983	1

21	174	Picture	MorphM6_08_noe.jpg	3175436	0	1	21630	2	0	next	hit	345

21	174	Response	2	3196977	21541	1

21	175	Picture	MorphF3_04_nom.jpg	3197066	0	1	13005	2	0	next	incorrect	347

21	175	Response	1	3210017	12951	1

21	176	Picture	MorphM1_00_nom.jpg	3210071	0	1	6635	2	0	next	incorrect	349

21	176	Response	1	3216657	6586	1

21	177	Picture	MorphM9_06_orig.jpg	3216706	0	1	29459	2	0	next	incorrect	351

21	177	Response	1	3246097	29391	1

21	178	Picture	MorphM1_10_nom.jpg	3246165	0	1	10748	2	0	next	hit	353

21	178	Response	2	3256817	10652	1

21	179	Picture	MorphM7_01_orig.jpg	3256913	0	1	10218	2	0	next	incorrect	355

21	179	Response	1	3267057	10144	1

21	180	Picture	MorphF9_05_orig.jpg	3267131	0	1	9024	2	0	next	incorrect	357

21	180	Response	1	3276017	8886	1

21	181	Picture	MorphF4_04_noe.jpg	3276155	0	1	7945	151	0	next	incorrect	359

21	181	Response	1	3284097	7942	1

21	182	Picture	MorphF6_06_noe.jpg	3284100	0	150	12358	151	0	next	incorrect	361

21	182	Response	1	3296417	12317	1

21	183	Picture	MorphF5_06_nom.jpg	3296458	0	1	16454	2	0	next	incorrect	363

21	183	Response	1	3312817	16359	1

21	184	Picture	MorphM8_03_noe.jpg	3312912	0	1	46180	2	0	next	hit	365

21	184	Response	2	3359056	46144	1

21	185	Picture	MorphM10_00_noe.jpg	3359092	0	1	11677	2	0	next	incorrect	367

21	185	Response	1	3370656	11564	1

21	186	Picture	MorphM2_10_orig.jpg	3370769	0	1	38483	2	0	next	hit	369

21	186	Response	2	3409136	38367	1

21	187	Picture	MorphF8_05_nom.jpg	3409252	0	1	8492	3	0	next	incorrect	371

21	187	Response	1	3417616	8364	1

21	188	Picture	MorphM8_04_noe.jpg	3417744	0	2	102311	3	0	next	hit	373

21	188	Response	2	3519935	102191	1

21	189	Picture	MorphM3_04_nom.jpg	3520055	0	1	31450	2	0	next	incorrect	375

21	189	Response	1	3551455	31400	1

21	190	Picture	MorphM7_00_nom.jpg	3551505	0	1	15260	2	0	next	hit	377

21	190	Response	2	3566655	15150	1

21	191	Picture	MorphF5_06_orig.jpg	3566765	0	1	46578	2	0	next	incorrect	379

21	191	Response	1	3613295	46530	1

21	192	Picture	MorphM7_03_nom.jpg	3613343	0	1	10995	153	0	next	hit	381

21	192	Response	2	3624335	10992	1

21	193	Picture	MorphF1_00_noe.jpg	3624338	0	152	7582	154	0	next	hit	383

21	193	Response	2	3631854	7516	1

21	194	Picture	MorphF10_00_orig.jpg	3631920	0	2	10616	3	0	next	incorrect	385

21	194	Response	1	3642494	10574	1

21	195	Picture	MorphM10_03_nom.jpg	3642536	0	1	11678	2	0	next	incorrect	387

21	195	Response	1	3654094	11558	1

21	196	Picture	MorphF8_08_noe.jpg	3654214	0	1	12606	2	0	next	incorrect	389

21	196	Response	1	3666734	12520	1

21	197	Picture	MorphM4_00_noe.jpg	3666820	0	1	10351	2	0	next	incorrect	391

21	197	Response	1	3677134	10314	1

21	198	Picture	MorphF6_04_noe.jpg	3677171	0	1	8625	2	0	next	incorrect	393

21	198	Response	1	3685694	8523	1

21	199	Picture	MorphM9_03_orig.jpg	3685796	0	1	6104	2	0	next	incorrect	395

21	199	Response	1	3691774	5978	1

21	200	Picture	MorphF7_04_orig.jpg	3691900	0	1	19109	2	0	next	incorrect	397

21	200	Response	1	3710894	18994	1

21	201	Picture	MorphM4_07_noe.jpg	3711009	0	1	11014	2	0	next	hit	399

21	201	Response	2	3721934	10925	1

21	202	Picture	MorphM8_02_noe.jpg	3722023	0	1	32777	2	0	next	hit	401

21	202	Response	2	3754734	32711	1

21	203	Picture	MorphM10_10_noe.jpg	3754800	0	1	6900	2	0	next	hit	403

21	203	Response	2	3761614	6814	1

21	204	Picture	MorphM2_00_noe.jpg	3761700	0	1	29037	159	0	next	incorrect	405

21	204	Response	1	3790734	29034	1

21	205	Picture	MorphF5_05_nom.jpg	3790737	0	158	29218	159	0	next	incorrect	407

21	205	Response	1	3819853	29116	1

21	206	Picture	MorphM4_10_orig.jpg	3819955	0	1	11545	2	0	next	hit	409

21	206	Response	2	3831373	11418	1

21	207	Picture	MorphF7_06_nom.jpg	3831500	0	1	8492	2	0	next	incorrect	411

21	207	Response	1	3839933	8433	1

21	208	Picture	MorphM7_05_noe.jpg	3839992	0	1	8626	2	0	next	incorrect	413

21	208	Response	1	3848573	8581	2

21	209	Picture	MorphF6_09_orig.jpg	3848618	0	1	21762	2	0	next	incorrect	415

21	209	Response	1	3870333	21715	1

21	210	Picture	MorphM10_06_noe.jpg	3870380	0	1	7299	2	0	next	hit	417

21	210	Response	2	3877533	7153	1

21	211	Picture	MorphM8_03_nom.jpg	3877679	0	1	42577	154	0	next	incorrect	419

21	211	Response	1	3920253	42574	1

21	212	Picture	MorphF6_02_orig.jpg	3920256	0	153	6256	154	0	next	incorrect	421

21	212	Response	1	3926413	6157	1

21	213	Picture	MorphM8_05_orig.jpg	3926512	0	1	67809	2	0	next	hit	423

21	213	Response	2	3994252	67740	1

21	214	Picture	MorphF2_06_nom.jpg	3994321	0	1	7962	2	0	next	incorrect	425

21	214	Response	1	4002252	7931	1

21	215	Picture	MorphF7_10_nom.jpg	4002283	0	1	16587	3	0	next	hit	427

21	215	Response	2	4018732	16449	1

21	216	Picture	MorphM1_02_nom.jpg	4018870	0	2	7432	3	0	next	incorrect	429

21	216	Response	1	4026252	7382	1

21	217	Picture	MorphF5_10_nom.jpg	4026302	0	1	13668	2	0	next	hit	431

21	217	Response	2	4039932	13630	1

21	218	Picture	MorphF2_10_nom.jpg	4039970	0	1	9156	2	0	next	hit	433

21	218	Response	2	4049052	9082	1

21	219	Picture	MorphF6_10_orig.jpg	4049126	0	1	7166	2	0	next	hit	435

21	219	Response	2	4056252	7126	1

21	220	Picture	MorphM5_08_orig.jpg	4056292	0	1	25610	3	0	next	incorrect	437

21	220	Response	1	4081772	25480	1

21	221	Picture	MorphM7_00_orig.jpg	4081902	0	2	12740	3	0	next	incorrect	439

21	221	Response	1	4094572	12670	1

21	222	Picture	MorphM4_04_noe.jpg	4094642	0	1	35430	2	0	next	incorrect	441

21	222	Response	1	4130012	35370	1

21	223	Picture	MorphF10_09_noe.jpg	4130072	0	1	74842	2	0	next	hit	443

21	223	Response	2	4204891	74819	1

21	224	Picture	PAUSE	4204914	0	1	600065	2	0	600000	miss	0

21	225	Picture	MorphM6_00_noe.jpg	4804979	0	1	82671	2	0	next	incorrect	446

21	225	Response	1	4887607	82628	1

21	226	Picture	MorphF7_07_orig.jpg	4887650	0	1	16322	2	0	next	incorrect	448

21	226	Response	1	4903927	16277	1

21	227	Picture	MorphM7_04_nom.jpg	4903972	0	1	13668	2	0	next	hit	450

21	227	Response	2	4917607	13635	1

21	228	Picture	MorphF6_04_orig.jpg	4917640	0	1	7299	2	0	next	incorrect	452

21	228	Response	1	4924887	7247	1

21	229	Picture	MorphF3_03_nom.jpg	4924939	0	1	6351	153	0	next	incorrect	454

21	229	Response	1	4931287	6348	1

21	230	Picture	MorphM4_06_nom.jpg	4931290	0	152	17667	153	0	next	hit	456

21	230	Response	2	4948886	17596	1

21	231	Picture	MorphF1_04_nom.jpg	4948957	0	1	7962	2	0	next	incorrect	458

21	231	Response	1	4956886	7929	1

21	232	Picture	MorphF4_03_orig.jpg	4956919	0	1	6611	159	0	next	incorrect	460

21	232	Response	1	4963526	6607	1

21	233	Picture	MorphM6_05_orig.jpg	4963530	0	158	8915	159	0	next	incorrect	462

21	233	Response	1	4972406	8876	1

21	234	Picture	MorphF10_06_orig.jpg	4972445	0	1	27468	2	0	next	hit	464

21	234	Response	2	4999846	27401	1

21	235	Picture	MorphF5_02_nom.jpg	4999913	0	1	14576	156	0	next	incorrect	466

21	235	Response	1	5014486	14573	1

21	236	Picture	MorphM6_01_orig.jpg	5014489	0	155	5860	156	0	next	incorrect	468

21	236	Response	1	5020246	5757	1

21	237	Picture	MorphM7_01_nom.jpg	5020349	0	1	6768	2	0	next	hit	470

21	237	Response	2	5027046	6697	1

21	238	Picture	MorphM6_00_orig.jpg	5027117	0	1	5573	2	0	next	incorrect	472

21	238	Response	1	5032646	5529	1

21	239	Picture	MorphF2_10_orig.jpg	5032690	0	1	7829	2	0	next	hit	474

21	239	Response	2	5040486	7796	1

21	240	Picture	MorphF9_06_noe.jpg	5040519	0	1	13005	2	0	next	incorrect	476

21	240	Response	1	5053446	12927	1

21	241	Picture	MorphF2_01_nom.jpg	5053524	0	1	7564	2	0	next	incorrect	478

21	241	Response	1	5061046	7522	1

21	242	Picture	MorphF9_04_orig.jpg	5061088	0	1	8094	2	0	next	incorrect	480

21	242	Response	1	5069046	7958	1

21	243	Picture	MorphM5_08_nom.jpg	5069182	0	1	12208	3	0	next	hit	482

21	243	Response	2	5081286	12104	1

21	244	Picture	MorphM2_04_orig.jpg	5081390	0	2	15526	3	0	next	incorrect	484

21	244	Response	1	5096806	15416	1

21	245	Picture	MorphF5_04_nom.jpg	5096916	0	1	5972	2	0	next	incorrect	486

21	245	Response	1	5102805	5889	1

21	246	Picture	MorphM7_02_noe.jpg	5102888	0	1	9952	2	0	next	incorrect	488

21	246	Response	1	5112805	9917	1

21	247	Picture	MorphF7_10_orig.jpg	5112840	0	1	8360	2	0	next	hit	490

21	247	Response	2	5121125	8285	1

21	248	Picture	MorphM4_05_noe.jpg	5121200	0	1	8360	2	0	next	hit	492

21	248	Response	2	5129445	8245	1

21	249	Picture	MorphM3_05_orig.jpg	5129560	0	1	28663	3	0	next	hit	494

21	249	Response	2	5158165	28605	1

21	250	Picture	MorphM10_05_orig.jpg	5158223	0	2	5839	3	0	next	hit	496

21	250	Response	2	5163924	5701	2

21	251	Picture	MorphM9_01_noe.jpg	5164062	0	1	38881	2	0	next	hit	498

21	251	Response	2	5202885	38823	1

21	252	Picture	MorphM1_10_orig.jpg	5202943	0	1	10483	2	0	next	hit	500

21	252	Response	2	5213285	10342	1

21	253	Picture	MorphM5_09_orig.jpg	5213426	0	1	9952	2	0	next	hit	502

21	253	Response	2	5223285	9859	1

21	254	Picture	MorphF3_07_noe.jpg	5223378	0	1	8626	2	0	next	hit	504

21	254	Response	2	5231925	8547	1

21	255	Picture	MorphM4_04_orig.jpg	5232004	0	1	9687	2	0	next	incorrect	506

21	255	Response	1	5241605	9601	1

21	256	Picture	MorphF10_02_nom.jpg	5241691	0	1	7564	2	0	next	incorrect	508

21	256	Response	1	5249125	7434	1

21	257	Picture	MorphM2_06_nom.jpg	5249255	0	1	6236	3	0	next	incorrect	510

21	257	Response	1	5255445	6190	1

21	258	Picture	MorphM9_03_nom.jpg	5255491	0	2	5441	3	0	next	incorrect	512

21	258	Response	1	5260885	5394	1

21	259	Picture	MorphF2_06_orig.jpg	5260932	0	1	62634	2	0	next	incorrect	514

21	259	Response	1	5323444	62512	1

21	260	Picture	MorphM9_10_nom.jpg	5323566	0	1	6768	2	0	next	hit	516

21	260	Response	2	5330244	6678	1

21	261	Picture	MorphF4_10_noe.jpg	5330334	0	1	7962	2	0	next	hit	518

21	261	Response	2	5338164	7830	1

21	262	Picture	MorphF10_08_orig.jpg	5338296	0	1	10217	2	0	next	hit	520

21	262	Response	2	5348484	10188	1

21	263	Picture	MorphF1_02_orig.jpg	5348513	0	1	10484	2	0	next	incorrect	522

21	263	Response	1	5358964	10451	1

21	264	Picture	MorphM8_07_nom.jpg	5358997	0	1	11677	2	0	next	hit	524

21	264	Response	2	5370644	11647	1

21	265	Picture	MorphF2_08_noe.jpg	5370674	0	1	7299	2	0	next	incorrect	526

21	265	Response	1	5377924	7250	1

21	266	Picture	MorphM7_06_nom.jpg	5377973	0	1	7563	2	0	next	hit	528

21	266	Response	2	5385444	7471	1

21	267	Picture	MorphM9_08_orig.jpg	5385536	0	1	41801	2	0	next	hit	530

21	267	Response	2	5427284	41748	1

21	268	Picture	MorphM2_07_orig.jpg	5427337	0	1	7033	2	0	next	incorrect	532

21	268	Response	1	5434243	6906	1

21	269	Picture	MorphM4_08_noe.jpg	5434370	0	1	8625	2	0	next	hit	534

21	269	Response	2	5442883	8513	1

21	270	Picture	MorphM10_03_noe.jpg	5442995	0	1	53080	2	0	next	hit	536

21	270	Response	2	5496003	53008	1

21	271	Picture	MorphF4_03_nom.jpg	5496075	0	1	10217	2	0	next	incorrect	538

21	271	Response	1	5506243	10168	1

21	272	Picture	MorphM1_08_nom.jpg	5506292	0	1	14465	2	0	next	incorrect	540

21	272	Response	1	5520723	14431	1

21	273	Picture	MorphF6_03_nom.jpg	5520757	0	1	5440	2	0	next	incorrect	542

21	273	Response	1	5526163	5406	1

21	274	Picture	MorphF10_00_nom.jpg	5526197	0	1	12849	158	0	next	incorrect	544

21	274	Response	1	5539043	12846	1

21	275	Picture	MorphF6_07_orig.jpg	5539046	0	157	10108	158	0	next	hit	546

21	275	Response	2	5549043	9997	1

21	276	Picture	MorphF8_02_orig.jpg	5549154	0	1	7962	2	0	next	incorrect	548

21	276	Response	1	5557043	7889	1

21	277	Picture	MorphF5_09_nom.jpg	5557116	0	1	6900	2	0	next	hit	550

21	277	Response	2	5563923	6807	1

21	278	Picture	MorphM6_05_noe.jpg	5564016	0	1	42066	2	0	next	hit	552

21	278	Response	2	5606002	41986	1

21	279	Picture	MorphF3_06_orig.jpg	5606082	0	1	20170	2	0	next	hit	554

21	279	Response	2	5626162	20080	1

21	280	Picture	MorphF6_03_noe.jpg	5626252	0	1	7697	2	0	next	incorrect	556

21	280	Response	1	5633842	7590	1

21	281	Picture	MorphM2_10_nom.jpg	5633949	0	1	7564	2	0	next	hit	558

21	281	Response	2	5641442	7493	1

21	282	Picture	MorphF4_03_noe.jpg	5641513	0	1	30918	2	0	next	incorrect	560

21	282	Response	1	5672322	30809	1

21	283	Picture	MorphF8_05_orig.jpg	5672431	0	1	9555	2	0	next	incorrect	562

21	283	Response	1	5681842	9411	1

21	284	Picture	MorphM9_09_nom.jpg	5681986	0	1	7431	2	0	next	hit	564

21	284	Response	2	5689282	7296	1

21	285	Picture	MorphM2_01_noe.jpg	5689417	0	1	24549	2	0	next	incorrect	566

21	285	Response	1	5713842	24425	1

21	286	Picture	MorphF1_03_orig.jpg	5713966	0	1	17782	2	0	next	incorrect	568

21	286	Response	1	5731602	17636	1

21	287	Picture	MorphM7_04_orig.jpg	5731748	0	1	18578	2	0	next	hit	570

21	287	Response	2	5750242	18494	1

21	288	Picture	MorphM2_08_noe.jpg	5750326	0	1	19639	2	0	next	hit	572

21	288	Response	2	5769922	19596	1

21	289	Picture	MorphF5_02_orig.jpg	5769965	0	1	7829	2	0	next	incorrect	574

21	289	Response	1	5777761	7796	1

21	290	Picture	MorphF1_01_nom.jpg	5777794	0	1	7299	2	0	next	incorrect	576

21	290	Response	1	5784961	7167	1

21	291	Picture	MorphF7_02_noe.jpg	5785093	0	1	8094	2	0	next	incorrect	578

21	291	Response	1	5793041	7948	1

21	292	Picture	MorphM6_01_noe.jpg	5793187	0	1	11412	3	0	next	hit	580

21	292	Response	2	5804481	11294	1

21	293	Picture	MorphF2_09_noe.jpg	5804599	0	2	8626	3	0	next	incorrect	582

21	293	Response	1	5813121	8522	1

21	294	Picture	MorphF4_07_noe.jpg	5813225	0	1	8493	2	0	next	hit	584

21	294	Response	2	5821681	8456	1

21	295	Picture	MorphM2_03_nom.jpg	5821718	0	1	6502	2	0	next	incorrect	586

21	295	Response	1	5828161	6443	1

21	296	Picture	MorphM4_09_noe.jpg	5828220	0	1	7033	2	0	next	hit	588

21	296	Response	2	5835201	6981	1

21	297	Picture	MorphF2_00_orig.jpg	5835253	0	1	8625	2	0	next	incorrect	590

21	297	Response	1	5843761	8508	1

21	298	Picture	MorphF7_00_noe.jpg	5843878	0	1	8606	155	0	next	incorrect	592

21	298	Response	1	5852481	8603	1

21	299	Picture	MorphM2_10_noe.jpg	5852484	0	154	10480	311	0	next	hit	594

21	299	Response	2	5862961	10477	1

21	300	Picture	MorphM10_04_orig.jpg	5862964	0	157	82827	158	0	next	incorrect	596

21	300	Response	1	5945680	82716	1

21	301	Picture	MorphF8_02_nom.jpg	5945791	0	1	5441	2	0	next	incorrect	598

21	301	Response	1	5951200	5409	1

21	302	Picture	MorphM1_03_nom.jpg	5951232	0	1	6502	2	0	next	incorrect	600

21	302	Response	1	5957680	6448	1

21	303	Picture	MorphF7_07_nom.jpg	5957734	0	1	9687	2	0	next	incorrect	602

21	303	Response	1	5967360	9626	1

21	304	Picture	MorphM8_08_orig.jpg	5967421	0	1	7943	154	0	next	hit	604

21	304	Response	2	5975360	7939	1

21	305	Picture	MorphM4_01_noe.jpg	5975364	0	153	9839	154	0	next	incorrect	606

21	305	Response	1	5985120	9756	1

21	306	Picture	MorphF8_00_noe.jpg	5985203	0	1	5681	27	0	next	incorrect	608

21	306	Response	1	5990880	5677	1

21	307	Picture	MorphF9_02_noe.jpg	5990884	0	26	5840	183	0	next	incorrect	610

21	307	Response	1	5996720	5836	1

21	308	Picture	MorphM8_09_nom.jpg	5996724	0	157	10374	158	0	next	hit	612

21	308	Response	2	6007040	10316	1

21	309	Picture	MorphF5_10_orig.jpg	6007098	0	1	9554	2	0	next	hit	614

21	309	Response	2	6016560	9462	1

21	310	Picture	MorphF6_01_nom.jpg	6016652	0	1	6104	2	0	next	incorrect	616

21	310	Response	1	6022720	6068	1

21	311	Picture	MorphF3_10_orig.jpg	6022756	0	1	10086	2	0	next	hit	618

21	311	Response	2	6032720	9964	1

21	312	Picture	MorphM7_07_orig.jpg	6032842	0	1	8758	2	0	next	hit	620

21	312	Response	2	6041520	8678	1

21	313	Picture	MorphF4_00_nom.jpg	6041600	0	1	5971	2	0	next	incorrect	622

21	313	Response	1	6047440	5840	1

21	314	Picture	MorphF10_03_orig.jpg	6047571	0	1	43658	2	0	next	incorrect	624

21	314	Response	1	6091120	43549	1

21	315	Picture	MorphF9_07_noe.jpg	6091229	0	1	6635	2	0	next	incorrect	626

21	315	Response	1	6097759	6530	1

21	316	Picture	MorphF2_07_orig.jpg	6097864	0	1	8227	2	0	next	hit	628

21	316	Response	2	6105999	8135	1

21	317	Picture	MorphM3_00_orig.jpg	6106091	0	1	14995	2	0	next	incorrect	630

21	317	Response	1	6121039	14948	1

21	318	Picture	MorphF6_02_nom.jpg	6121086	0	1	5157	153	0	next	incorrect	632

21	318	Response	1	6126239	5153	1

21	319	Picture	MorphF7_08_orig.jpg	6126243	0	152	8113	153	0	next	hit	634

21	319	Response	2	6134239	7996	1

21	320	Picture	MorphM10_01_orig.jpg	6134356	0	1	7033	2	0	next	incorrect	636

21	320	Response	1	6141279	6923	1

21	321	Picture	MorphF9_08_nom.jpg	6141389	0	1	15393	2	0	next	hit	638

21	321	Response	2	6156719	15330	1

21	322	Picture	MorphM8_10_noe.jpg	6156782	0	1	11545	2	0	next	hit	640

21	322	Response	2	6168239	11457	1

21	323	Picture	MorphF1_02_noe.jpg	6168327	0	1	6768	2	0	next	hit	642

21	323	Response	2	6174959	6632	1

21	324	Picture	MorphF7_05_nom.jpg	6175095	0	1	17914	2	0	next	incorrect	644

21	324	Response	1	6192959	17864	1

21	325	Picture	MorphM4_08_nom.jpg	6193009	0	1	25080	2	0	next	hit	646

21	325	Response	2	6217999	24990	1

21	326	Picture	MorphM1_02_orig.jpg	6218089	0	1	6370	2	0	next	incorrect	648

21	326	Response	1	6224319	6230	1

21	327	Picture	MorphM3_00_noe.jpg	6224459	0	1	21099	2	0	next	incorrect	650

21	327	Response	1	6245439	20980	1

21	328	Picture	MorphM4_10_nom.jpg	6245558	0	1	8204	158	0	next	hit	652

21	328	Response	2	6253758	8200	1

21	329	Picture	MorphM3_01_orig.jpg	6253762	0	157	21122	158	0	next	incorrect	654

21	329	Response	1	6274798	21036	1

21	330	Picture	MorphM10_04_noe.jpg	6274884	0	1	50426	2	0	next	hit	656

21	330	Response	2	6325278	50394	1

21	331	Picture	MorphM8_05_noe.jpg	6325310	0	1	12451	157	0	next	hit	658

21	331	Response	2	6337758	12448	1

21	332	Picture	MorphM1_08_noe.jpg	6337761	0	156	8383	157	0	next	incorrect	660

21	332	Response	1	6345998	8237	1

21	333	Picture	MorphM6_06_orig.jpg	6346144	0	1	50823	2	0	next	incorrect	662

21	333	Response	1	6396878	50734	1

21	334	Picture	MorphM2_04_noe.jpg	6396967	0	1	32910	2	0	next	incorrect	664

21	334	Response	1	6429757	32790	1

21	335	Picture	MorphM5_04_noe.jpg	6429877	0	1	8227	2	0	next	incorrect	666

21	335	Response	1	6437997	8120	1

21	336	Picture	MorphF5_09_noe.jpg	6438104	0	1	7829	2	0	next	incorrect	668

21	336	Response	1	6445837	7733	1

21	337	Picture	MorphF10_00_noe.jpg	6445933	0	1	20038	2	0	next	incorrect	670

21	337	Response	1	6465837	19904	1

21	338	Picture	MorphM3_08_orig.jpg	6465971	0	1	9687	2	0	next	hit	672

21	338	Response	2	6475597	9626	1

21	339	Picture	MorphM4_00_nom.jpg	6475658	0	1	7944	152	0	next	incorrect	674

21	339	Response	1	6483597	7939	1

21	340	Picture	MorphM8_06_noe.jpg	6483602	0	151	14747	152	0	next	hit	676

21	340	Response	2	6498237	14635	1

21	341	Picture	MorphM7_08_noe.jpg	6498349	0	1	34900	2	0	next	hit	678

21	341	Response	2	6533117	34768	1

21	342	Picture	MorphF2_04_nom.jpg	6533249	0	1	9820	2	0	next	incorrect	680

21	342	Response	1	6542957	9708	1

21	343	Picture	MorphF6_01_noe.jpg	6543069	0	1	6369	2	0	next	incorrect	682

21	343	Response	1	6549357	6288	1

21	344	Picture	MorphM6_06_noe.jpg	6549438	0	1	22692	2	0	next	hit	684

21	344	Response	2	6572076	22638	2

21	345	Picture	MorphM8_02_nom.jpg	6572130	0	1	10218	2	0	next	incorrect	686

21	345	Response	1	6582316	10186	1

21	346	Picture	MorphM10_03_orig.jpg	6582348	0	1	8890	3	0	next	incorrect	688

21	346	Response	1	6591116	8768	1

21	347	Picture	MorphF1_10_orig.jpg	6591238	0	2	7697	3	0	next	hit	690

21	347	Response	2	6598796	7558	1

21	348	Picture	MorphF7_05_noe.jpg	6598935	0	1	7431	2	0	next	incorrect	692

21	348	Response	1	6606236	7301	1

21	349	Picture	MorphF2_02_orig.jpg	6606366	0	1	8227	3	0	next	incorrect	694

21	349	Response	1	6614476	8110	1

21	350	Picture	MorphF7_09_noe.jpg	6614593	0	2	10086	3	0	next	hit	696

21	350	Response	2	6624636	10043	1

21	351	Picture	MorphF2_00_nom.jpg	6624679	0	1	11677	2	0	next	incorrect	698

21	351	Response	1	6636316	11637	1

21	352	Picture	MorphF4_04_nom.jpg	6636356	0	1	25324	156	0	next	incorrect	700

21	352	Response	1	6661676	25320	1

21	353	Picture	MorphM4_02_nom.jpg	6661680	0	155	9178	156	0	next	incorrect	702

21	353	Response	1	6670796	9116	1

21	354	Picture	MorphF1_02_nom.jpg	6670858	0	1	9156	2	0	next	incorrect	704

21	354	Response	1	6679916	9058	1

21	355	Picture	MorphM2_09_noe.jpg	6680014	0	1	13668	2	0	next	hit	706

21	355	Response	2	6693596	13582	1

21	356	Picture	MorphM5_06_orig.jpg	6693682	0	1	9277	147	0	next	incorrect	708

21	356	Response	1	6702956	9274	1

21	357	Picture	MorphF3_05_nom.jpg	6702959	0	146	7841	147	0	next	incorrect	710

21	357	Response	1	6710716	7757	1

21	358	Picture	MorphM2_00_nom.jpg	6710800	0	1	5175	2	0	next	incorrect	712

21	358	Response	1	6715835	5035	2

21	359	Picture	MorphM4_03_orig.jpg	6715975	0	1	5441	2	0	next	incorrect	714

21	359	Response	1	6721356	5381	1

21	360	Picture	MorphM8_01_orig.jpg	6721416	0	1	18047	2	0	next	hit	716

21	360	Response	2	6739355	17939	1

21	361	Picture	MorphM6_10_orig.jpg	6739463	0	1	7033	2	0	next	hit	718

21	361	Response	2	6746395	6932	1

21	362	Picture	MorphF8_08_nom.jpg	6746496	0	1	19772	2	0	next	hit	720

21	362	Response	2	6766235	19739	1

21	363	Picture	MorphF2_05_nom.jpg	6766268	0	1	8758	3	0	next	incorrect	722

21	363	Response	1	6774955	8687	1

21	364	Picture	MorphM6_09_nom.jpg	6775026	0	2	7697	3	0	next	hit	724

21	364	Response	2	6782635	7609	1

21	365	Picture	MorphF6_05_nom.jpg	6782723	0	1	27071	2	0	next	incorrect	726

21	365	Response	1	6809755	27032	1

21	366	Picture	MorphF1_05_nom.jpg	6809794	0	1	17516	2	0	next	incorrect	728

21	366	Response	1	6827195	17401	1

21	367	Picture	MorphM5_00_orig.jpg	6827310	0	1	6502	2	0	next	incorrect	730

21	367	Response	1	6833675	6365	1

21	368	Picture	MorphF3_02_orig.jpg	6833812	0	1	5573	2	0	next	incorrect	732

21	368	Response	1	6839275	5463	1

21	369	Picture	MorphM8_00_orig.jpg	6839385	0	1	15659	2	0	next	hit	734

21	369	Response	2	6854955	15570	1

21	370	Picture	MorphF8_05_noe.jpg	6855044	0	1	36625	2	0	next	incorrect	736

21	370	Response	1	6891595	36551	1

21	371	Picture	MorphF5_08_nom.jpg	6891669	0	1	18312	2	0	next	hit	738

21	371	Response	2	6909915	18246	1

21	372	Picture	MorphM6_07_noe.jpg	6909981	0	1	7937	27	0	next	hit	740

21	372	Response	2	6917914	7933	1

21	373	Picture	MorphF2_03_orig.jpg	6917918	0	26	8385	27	0	next	incorrect	742

21	373	Response	1	6926234	8316	1

21	374	Picture	MorphM7_06_orig.jpg	6926303	0	1	6104	2	0	next	hit	744

21	374	Response	2	6932314	6011	1

21	375	Picture	MorphM9_07_noe.jpg	6932407	0	1	8493	2	0	next	hit	746

21	375	Response	2	6940794	8387	1

21	376	Picture	MorphF5_02_noe.jpg	6940900	0	1	6635	2	0	next	incorrect	748

21	376	Response	1	6947434	6534	1

21	377	Picture	MorphF8_07_nom.jpg	6947535	0	1	9554	2	0	next	hit	750

21	377	Response	2	6957034	9499	1

21	378	Picture	MorphM9_05_orig.jpg	6957089	0	1	6503	2	0	next	incorrect	752

21	378	Response	1	6963514	6425	1

21	379	Picture	MorphF4_02_nom.jpg	6963592	0	1	6502	2	0	next	incorrect	754

21	379	Response	1	6969994	6402	1

21	380	Picture	MorphM3_07_orig.jpg	6970094	0	1	9156	2	0	next	hit	756

21	380	Response	2	6979114	9020	1

21	381	Picture	MorphM2_05_orig.jpg	6979250	0	1	6370	2	0	next	incorrect	758

21	381	Response	1	6985514	6264	1

21	382	Picture	MorphM1_06_noe.jpg	6985620	0	1	19241	2	0	next	incorrect	760

21	382	Response	1	7004794	19174	1

21	383	Picture	MorphM3_00_nom.jpg	7004861	0	1	13801	2	0	next	incorrect	762

21	383	Response	1	7018554	13693	1

21	384	Picture	MorphM5_10_orig.jpg	7018662	0	1	11279	2	0	next	hit	764

21	384	Response	2	7029834	11172	1

21	385	Picture	MorphM8_06_orig.jpg	7029941	0	1	8891	2	0	next	hit	766

21	385	Response	2	7038794	8853	1

21	386	Picture	MorphF6_08_nom.jpg	7038832	0	1	6900	2	0	next	hit	768

21	386	Response	2	7045593	6761	1

21	387	Picture	MorphM3_09_orig.jpg	7045732	0	1	7431	2	0	next	hit	770

21	387	Response	2	7053034	7302	1

21	388	Picture	MorphM1_00_orig.jpg	7053163	0	1	6901	2	0	next	incorrect	772

21	388	Response	1	7059993	6830	1

21	389	Picture	MorphM5_08_noe.jpg	7060064	0	1	45648	2	0	next	incorrect	774

21	389	Response	1	7105593	45529	1

21	390	Picture	MorphM4_07_orig.jpg	7105712	0	1	96844	29	0	next	hit	776

21	390	Response	2	7202553	96841	1

21	391	Picture	MorphF10_01_nom.jpg	7202556	0	28	7840	177	0	next	incorrect	778

21	391	Response	1	7210393	7837	1

21	392	Picture	MorphM4_04_nom.jpg	7210396	0	149	7977	151	0	next	incorrect	780

21	392	Response	1	7218312	7916	1

21	393	Picture	MorphM7_09_noe.jpg	7218373	0	2	16853	3	0	next	hit	782

21	393	Response	2	7235112	16739	1

21	394	Picture	MorphF10_05_orig.jpg	7235226	0	1	14066	2	0	next	hit	784

21	394	Response	2	7249192	13966	1

21	395	Picture	MorphF7_08_noe.jpg	7249292	0	1	33042	2	0	next	incorrect	786

21	395	Response	1	7282232	32940	1

21	396	Picture	MorphM9_00_orig.jpg	7282334	0	1	6901	2	0	next	incorrect	788

21	396	Response	1	7289191	6857	2

21	397	Picture	MorphF7_02_orig.jpg	7289235	0	1	13270	2	0	next	incorrect	790

21	397	Response	1	7302392	13157	1

21	398	Picture	MorphM4_07_nom.jpg	7302505	0	1	11810	2	0	next	hit	792

21	398	Response	2	7314232	11727	1

21	399	Picture	MorphF8_09_noe.jpg	7314315	0	1	17360	158	0	next	hit	794

21	399	Response	2	7331672	17357	1

21	400	Picture	MorphM9_03_noe.jpg	7331675	0	157	31473	158	0	next	incorrect	796

21	400	Response	1	7363032	31357	1

21	401	Picture	MorphF1_00_nom.jpg	7363148	0	1	11014	2	0	next	incorrect	798

21	401	Response	1	7374072	10924	1

21	402	Picture	MorphF10_02_noe.jpg	7374162	0	1	20037	3	0	next	incorrect	800

21	402	Response	1	7394071	19909	1

21	403	Picture	MorphF8_10_noe.jpg	7394199	0	2	10086	3	0	next	hit	802

21	403	Response	2	7404231	10032	1

21	404	Picture	MorphM5_02_nom.jpg	7404285	0	1	8094	2	0	next	incorrect	804

21	404	Response	1	7412311	8026	1

21	405	Picture	MorphM1_01_nom.jpg	7412379	0	1	5706	2	0	next	incorrect	806

21	405	Response	1	7417991	5612	1

21	406	Picture	MorphF5_00_orig.jpg	7418085	0	1	5430	146	0	next	incorrect	808

21	406	Response	1	7423511	5426	1

21	407	Picture	MorphM4_09_nom.jpg	7423515	0	145	9433	146	0	next	hit	810

21	407	Response	2	7432871	9356	1

21	408	Picture	MorphF9_10_orig.jpg	7432948	0	1	7165	2	0	next	hit	812

21	408	Response	2	7439991	7043	1

21	409	Picture	MorphM7_08_nom.jpg	7440113	0	1	6104	2	0	next	hit	814

21	409	Response	2	7446071	5958	1

21	410	Picture	MorphF5_03_orig.jpg	7446217	0	1	7830	2	0	next	incorrect	816

21	410	Response	1	7453911	7694	1

21	411	Picture	MorphF4_01_orig.jpg	7454047	0	1	6369	2	0	next	incorrect	818

21	411	Response	1	7460311	6264	1

21	412	Picture	MorphM4_02_noe.jpg	7460416	0	1	8360	2	0	next	incorrect	820

21	412	Response	1	7468631	8215	1

21	413	Picture	MorphM10_10_orig.jpg	7468776	0	1	6635	2	0	next	hit	822

21	413	Response	2	7475271	6495	1

21	414	Picture	MorphF6_09_nom.jpg	7475411	0	1	12984	155	0	next	hit	824

21	414	Response	2	7488391	12980	1

21	415	Picture	MorphF5_05_noe.jpg	7488395	0	154	6240	305	0	next	incorrect	826

21	415	Response	1	7494631	6236	1

21	416	Picture	MorphF9_02_orig.jpg	7494635	0	151	42348	153	0	next	incorrect	828

21	416	Response	1	7536871	42236	1

21	417	Picture	MorphM10_06_nom.jpg	7536983	0	2	6611	160	0	next	hit	830

21	417	Response	2	7543591	6608	1

21	418	Picture	MorphF4_07_nom.jpg	7543594	0	158	37578	159	0	next	hit	832

21	418	Response	2	7581030	37436	1

21	419	Picture	MorphM2_03_orig.jpg	7581172	0	1	11412	2	0	next	incorrect	834

21	419	Response	1	7592550	11378	1

21	420	Picture	MorphF1_04_noe.jpg	7592584	0	1	7299	2	0	next	hit	836

21	420	Response	2	7599830	7246	1

21	421	Picture	MorphM8_05_nom.jpg	7599883	0	1	7551	147	0	next	hit	838

21	421	Response	2	7607430	7547	1

21	422	Picture	MorphM3_05_noe.jpg	7607434	0	146	8107	147	0	next	hit	840

21	422	Response	2	7615510	8076	1

21	423	Picture	MorphF4_08_noe.jpg	7615541	0	1	9156	3	0	next	hit	842

21	423	Response	2	7624630	9089	1

21	424	Picture	MorphF9_04_noe.jpg	7624697	0	2	7830	3	0	next	incorrect	844

21	424	Response	1	7632390	7693	1

21	425	Picture	MorphM2_08_nom.jpg	7632527	0	1	34236	2	0	next	incorrect	846

21	425	Response	1	7666630	34103	1

21	426	Picture	MorphM10_10_nom.jpg	7666763	0	1	6370	2	0	next	hit	848

21	426	Response	2	7673030	6267	1

21	427	Picture	MorphM2_09_orig.jpg	7673133	0	1	38615	2	0	next	hit	850

21	427	Response	2	7711670	38537	1

21	428	Picture	MorphM10_00_orig.jpg	7711748	0	1	8227	2	0	next	incorrect	852

21	428	Response	1	7719910	8162	1

21	429	Picture	MorphM2_05_noe.jpg	7719975	0	1	27059	147	0	next	incorrect	854

21	429	Response	1	7747029	27054	1

21	430	Picture	MorphF5_04_noe.jpg	7747034	0	146	5320	147	0	next	incorrect	856

21	430	Response	1	7752309	5275	1

21	431	Picture	MorphM7_02_orig.jpg	7752354	0	1	26274	2	0	next	incorrect	858

21	431	Response	1	7778549	26195	1

21	432	Picture	MorphF3_07_nom.jpg	7778628	0	1	7166	2	0	next	incorrect	860

21	432	Response	1	7785749	7121	1

21	433	Picture	MorphM9_06_nom.jpg	7785794	0	1	5175	2	0	next	incorrect	862

21	433	Response	1	7790869	5075	1

21	434	Picture	MorphM3_07_noe.jpg	7790969	0	1	9422	2	0	next	hit	864

21	434	Response	2	7800309	9340	1

21	435	Picture	MorphM1_10_noe.jpg	7800391	0	1	9156	2	0	next	incorrect	866

21	435	Response	1	7809509	9118	1

21	436	Picture	MorphM8_04_orig.jpg	7809547	0	1	27601	2	0	next	hit	868

21	436	Response	2	7837029	27482	1

21	437	Picture	MorphM5_05_noe.jpg	7837148	0	1	16986	2	0	next	incorrect	870

21	437	Response	1	7854069	16921	1

21	438	Picture	MorphM1_01_noe.jpg	7854134	0	1	9421	3	0	next	incorrect	872

21	438	Response	1	7863429	9295	1

21	439	Picture	MorphM10_04_nom.jpg	7863555	0	2	74710	3	0	next	incorrect	874

21	439	Response	1	7938148	74593	1

21	440	Picture	MorphM9_02_noe.jpg	7938265	0	1	15647	146	0	next	incorrect	876

21	440	Response	1	7953908	15643	1

21	441	Picture	MorphM6_07_orig.jpg	7953912	0	145	24428	146	0	next	incorrect	878

21	441	Response	1	7978228	24316	1

21	442	Picture	MorphF5_10_noe.jpg	7978340	0	1	6104	2	0	next	incorrect	880

21	442	Response	1	7984308	5968	1

21	443	Picture	MorphF6_05_noe.jpg	7984444	0	1	6502	2	0	next	incorrect	882

21	443	Response	1	7990868	6424	1

21	444	Picture	MorphF2_06_noe.jpg	7990946	0	1	6237	2	0	next	incorrect	884

21	444	Response	1	7997108	6162	1

21	445	Picture	PAUSE	7997183	0	1	600065	2	0	600000	miss	0

21	446	Picture	MorphM7_10_noe.jpg	8597248	0	1	32378	2	0	next	hit	887

21	446	Response	2	8629504	32256	1

21	447	Picture	MorphF4_09_orig.jpg	8629626	0	1	6502	2	0	next	hit	889

21	447	Response	2	8635984	6358	1

21	448	Picture	MorphM4_05_nom.jpg	8636128	0	1	16720	3	0	next	incorrect	891

21	448	Response	1	8652784	16656	1

21	449	Picture	MorphF6_04_nom.jpg	8652848	0	2	7166	3	0	next	incorrect	893

21	449	Response	1	8659984	7136	1

21	450	Picture	MorphF1_09_orig.jpg	8660014	0	1	8095	2	0	next	hit	895

21	450	Response	2	8668064	8050	1

21	451	Picture	MorphM3_04_orig.jpg	8668109	0	1	31559	158	0	next	incorrect	897

21	451	Response	1	8699664	31555	1

21	452	Picture	MorphF10_10_noe.jpg	8699668	0	157	35586	159	0	next	hit	899

21	452	Response	2	8735183	35515	1

21	453	Picture	MorphM4_09_orig.jpg	8735254	0	2	5972	3	0	next	hit	901

21	453	Response	2	8741103	5849	1

21	454	Picture	MorphF3_08_noe.jpg	8741226	0	1	26407	2	0	next	hit	903

21	454	Response	2	8767503	26277	1

21	455	Picture	MorphF9_09_noe.jpg	8767633	0	1	21099	2	0	next	hit	905

21	455	Response	2	8788623	20990	1

21	456	Picture	MorphM9_07_nom.jpg	8788732	0	1	27203	2	0	next	incorrect	907

21	456	Response	1	8815823	27091	1

21	457	Picture	MorphM8_01_noe.jpg	8815935	0	1	8493	2	0	next	hit	909

21	457	Response	2	8824383	8448	1

21	458	Picture	MorphM5_01_orig.jpg	8824428	0	1	8891	2	0	next	incorrect	911

21	458	Response	1	8833183	8755	1

21	459	Picture	MorphF4_01_nom.jpg	8833319	0	1	8227	2	0	next	incorrect	913

21	459	Response	1	8841423	8104	1

21	460	Picture	MorphF9_08_orig.jpg	8841546	0	1	15261	2	0	next	hit	915

21	460	Response	2	8856702	15156	2

21	461	Picture	MorphM6_10_nom.jpg	8856807	0	1	10085	2	0	next	hit	917

21	461	Response	2	8866862	10055	1

21	462	Picture	MorphM3_10_nom.jpg	8866892	0	1	8891	2	0	next	hit	919

21	462	Response	2	8875742	8850	1

21	463	Picture	MorphM6_07_nom.jpg	8875783	0	1	10603	147	0	next	incorrect	921

21	463	Response	1	8886382	10599	1

21	464	Picture	MorphF9_06_orig.jpg	8886386	0	146	10880	294	0	next	incorrect	923

21	464	Response	1	8897262	10876	1

21	465	Picture	MorphF7_04_noe.jpg	8897266	0	148	8507	149	0	next	incorrect	925

21	465	Response	1	8905742	8476	1

21	466	Picture	MorphF8_04_nom.jpg	8905773	0	1	5706	2	0	next	incorrect	927

21	466	Response	1	8911422	5649	1

21	467	Picture	MorphM8_00_nom.jpg	8911479	0	1	7947	149	0	next	incorrect	929

21	467	Response	1	8919422	7943	1

21	468	Picture	MorphM6_04_noe.jpg	8919426	0	148	29341	149	0	next	hit	931

21	468	Response	2	8948702	29276	1

21	469	Picture	MorphF2_09_orig.jpg	8948767	0	1	8339	156	0	next	hit	933

21	469	Response	2	8957102	8335	1

21	470	Picture	MorphM5_05_orig.jpg	8957106	0	155	7585	156	0	next	incorrect	935

21	470	Response	1	8964622	7516	1

21	471	Picture	MorphM8_08_nom.jpg	8964691	0	1	8095	2	0	next	hit	937

21	471	Response	2	8972702	8011	1

21	472	Picture	MorphF9_03_noe.jpg	8972786	0	1	8879	146	0	next	incorrect	939

21	472	Response	1	8981662	8876	1

21	473	Picture	MorphF6_01_orig.jpg	8981665	0	145	7177	146	0	next	incorrect	941

21	473	Response	1	8988782	7117	1

21	474	Picture	MorphF3_01_noe.jpg	8988842	0	1	12208	2	0	next	incorrect	943

21	474	Response	1	9000942	12100	1

21	475	Picture	MorphM9_00_noe.jpg	9001050	0	1	14995	2	0	next	incorrect	945

21	475	Response	1	9015982	14932	1

21	476	Picture	MorphF4_10_orig.jpg	9016045	0	1	6370	2	0	next	hit	947

21	476	Response	2	9022301	6256	1

21	477	Picture	MorphF8_07_orig.jpg	9022415	0	1	36610	150	0	next	hit	949

21	477	Response	2	9059021	36606	1

21	478	Picture	MorphM10_06_orig.jpg	9059025	0	149	6517	150	0	next	hit	951

21	478	Response	2	9065421	6396	1

21	479	Picture	MorphF3_03_noe.jpg	9065542	0	1	11147	2	0	next	incorrect	953

21	479	Response	1	9076621	11079	1

21	480	Picture	MorphM2_05_nom.jpg	9076689	0	1	6502	2	0	next	incorrect	955

21	480	Response	1	9083101	6412	1

21	481	Picture	MorphM1_09_orig.jpg	9083191	0	1	41004	2	0	next	hit	957

21	481	Response	2	9124141	40950	1

21	482	Picture	MorphM5_05_nom.jpg	9124195	0	1	9289	2	0	next	incorrect	959

21	482	Response	1	9133421	9226	1

21	483	Picture	MorphM6_04_nom.jpg	9133484	0	1	5839	2	0	next	incorrect	961

21	483	Response	1	9139181	5697	1

21	484	Picture	MorphM2_01_nom.jpg	9139323	0	1	5440	2	0	next	incorrect	963

21	484	Response	1	9144701	5378	1

21	485	Picture	MorphF8_10_nom.jpg	9144763	0	1	11014	2	0	next	hit	965

21	485	Response	2	9155741	10978	1

21	486	Picture	MorphF4_00_orig.jpg	9155777	0	1	5972	2	0	next	incorrect	967

21	486	Response	1	9161661	5884	1

21	487	Picture	MorphM7_08_orig.jpg	9161749	0	1	6502	2	0	next	hit	969

21	487	Response	2	9168221	6472	1

21	488	Picture	MorphF3_10_nom.jpg	9168251	0	1	9952	2	0	next	hit	971

21	488	Response	2	9178061	9810	1

21	489	Picture	MorphM1_00_noe.jpg	9178203	0	1	13138	2	0	next	incorrect	973

21	489	Response	1	9191260	13057	1

21	490	Picture	MorphF8_09_nom.jpg	9191341	0	1	8758	2	0	next	hit	975

21	490	Response	2	9199980	8639	1

21	491	Picture	MorphM4_02_orig.jpg	9200099	0	1	15645	148	0	next	incorrect	977

21	491	Response	1	9215740	15641	1

21	492	Picture	MorphF4_02_noe.jpg	9215744	0	147	8240	149	0	next	incorrect	979

21	492	Response	1	9223900	8156	1

21	493	Picture	MorphM8_09_noe.jpg	9223984	0	2	14067	3	0	next	hit	981

21	493	Response	2	9237980	13996	1

21	494	Picture	MorphM1_04_noe.jpg	9238051	0	1	7563	2	0	next	incorrect	983

21	494	Response	1	9245500	7449	1

21	495	Picture	MorphM5_09_noe.jpg	9245614	0	1	40474	2	0	next	incorrect	985

21	495	Response	1	9285980	40366	1

21	496	Picture	MorphM10_09_orig.jpg	9286088	0	1	33838	2	0	next	hit	987

21	496	Response	2	9319820	33732	1

21	497	Picture	MorphF6_00_noe.jpg	9319926	0	1	35961	2	0	next	incorrect	989

21	497	Response	1	9355820	35894	1

21	498	Picture	MorphM1_06_orig.jpg	9355887	0	1	16853	2	0	next	incorrect	991

21	498	Response	1	9372699	16812	1

21	499	Picture	MorphM6_04_orig.jpg	9372740	0	1	7829	2	0	next	incorrect	993

21	499	Response	1	9380459	7719	1

21	500	Picture	MorphM1_09_nom.jpg	9380569	0	1	7697	2	0	next	incorrect	995

21	500	Response	1	9388139	7570	1

21	501	Picture	MorphF7_01_orig.jpg	9388266	0	1	18578	2	0	next	incorrect	997

21	501	Response	1	9406699	18433	1

21	502	Picture	MorphM9_08_nom.jpg	9406844	0	1	25345	2	0	next	incorrect	999

21	502	Response	1	9432139	25295	1

21	503	Picture	MorphM3_02_nom.jpg	9432189	0	1	8758	2	0	next	incorrect	1001

21	503	Response	1	9440859	8670	1

21	504	Picture	MorphM6_09_orig.jpg	9440947	0	1	6635	2	0	next	hit	1003

21	504	Response	2	9447499	6552	1

21	505	Picture	MorphF5_07_noe.jpg	9447582	0	1	6080	159	0	next	incorrect	1005

21	505	Response	1	9453659	6077	1

21	506	Picture	MorphF1_06_noe.jpg	9453662	0	158	6640	311	0	next	hit	1007

21	506	Response	2	9460299	6637	1

21	507	Picture	MorphF3_00_orig.jpg	9460302	0	153	36113	154	0	next	incorrect	1009

21	507	Response	1	9496379	36077	1

21	508	Picture	MorphM3_04_noe.jpg	9496415	0	1	16986	2	0	next	incorrect	1011

21	508	Response	1	9513339	16924	1

21	509	Picture	MorphF4_06_orig.jpg	9513401	0	1	11014	2	0	next	incorrect	1013

21	509	Response	1	9524378	10977	1

21	510	Picture	MorphF10_09_orig.jpg	9524415	0	1	11545	2	0	next	hit	1015

21	510	Response	2	9535818	11403	1

21	511	Picture	MorphM3_03_noe.jpg	9535960	0	1	13137	2	0	next	hit	1017

21	511	Response	2	9549019	13059	1

21	512	Picture	MorphF10_08_noe.jpg	9549097	0	1	9820	2	0	next	hit	1019

21	512	Response	2	9558778	9681	1

21	513	Picture	MorphF8_10_orig.jpg	9558917	0	1	7829	2	0	next	hit	1021

21	513	Response	2	9566618	7701	1

21	514	Picture	MorphM1_06_nom.jpg	9566746	0	1	6237	2	0	next	incorrect	1023

21	514	Response	1	9572938	6192	1

21	515	Picture	MorphF9_10_noe.jpg	9572983	0	1	10599	151	0	next	hit	1025

21	515	Response	2	9583578	10595	1

21	516	Picture	MorphF10_09_nom.jpg	9583582	0	150	18064	151	0	next	hit	1027

21	516	Response	2	9601578	17996	1

21	517	Picture	MorphF2_10_noe.jpg	9601646	0	1	9156	2	0	next	incorrect	1029

21	517	Response	1	9610698	9052	1

21	518	Picture	MorphF8_01_noe.jpg	9610802	0	1	9289	2	0	next	incorrect	1031

21	518	Response	1	9619978	9176	1

21	519	Picture	MorphM9_10_orig.jpg	9620091	0	1	50160	2	0	next	hit	1033

21	519	Response	2	9670137	50046	1

21	520	Picture	MorphM8_00_noe.jpg	9670251	0	1	14450	149	0	next	hit	1035

21	520	Response	2	9684697	14446	1

21	521	Picture	MorphM4_05_orig.jpg	9684701	0	148	48051	149	0	next	incorrect	1037

21	521	Response	1	9732617	47916	1

21	522	Picture	MorphM2_02_nom.jpg	9732752	0	1	6370	2	0	next	incorrect	1039

21	522	Response	1	9739017	6265	1

21	523	Picture	MorphF10_05_noe.jpg	9739122	0	1	18179	2	0	next	incorrect	1041

21	523	Response	1	9757257	18135	1

21	524	Picture	MorphM3_10_orig.jpg	9757301	0	1	9953	2	0	next	hit	1043

21	524	Response	2	9767177	9876	1

21	525	Picture	MorphM8_07_orig.jpg	9767254	0	1	6237	2	0	next	hit	1045

21	525	Response	2	9773417	6163	1

21	526	Picture	MorphM9_01_nom.jpg	9773491	0	1	6369	2	0	next	incorrect	1047

21	526	Response	1	9779737	6246	1

21	527	Picture	MorphM3_08_nom.jpg	9779860	0	1	19241	3	0	next	hit	1049

21	527	Response	2	9799017	19157	1

21	528	Picture	MorphF10_04_nom.jpg	9799101	0	2	9820	3	0	next	incorrect	1051

21	528	Response	1	9808777	9676	1

21	529	Picture	MorphF8_01_orig.jpg	9808921	0	1	6237	2	0	next	incorrect	1053

21	529	Response	1	9815017	6096	1

21	530	Picture	MorphF4_05_orig.jpg	9815158	0	1	5441	2	0	next	incorrect	1055

21	530	Response	1	9820537	5379	1

21	531	Picture	MorphF9_01_orig.jpg	9820599	0	1	6237	2	0	next	incorrect	1057

21	531	Response	1	9826697	6098	1

21	532	Picture	MorphM2_06_orig.jpg	9826836	0	1	5308	2	0	next	incorrect	1059

21	532	Response	1	9832056	5220	1

21	533	Picture	MorphM7_07_nom.jpg	9832144	0	1	5971	2	0	next	hit	1061

21	533	Response	2	9838056	5912	1

21	534	Picture	MorphF5_06_noe.jpg	9838115	0	1	6346	158	0	next	incorrect	1063

21	534	Response	1	9844457	6342	1

21	535	Picture	MorphM1_04_orig.jpg	9844461	0	157	14488	158	0	next	incorrect	1065

21	535	Response	1	9858856	14395	1

21	536	Picture	MorphM7_06_noe.jpg	9858949	0	1	9687	2	0	next	hit	1067

21	536	Response	2	9868536	9587	1

21	537	Picture	MorphM5_07_orig.jpg	9868636	0	1	19241	2	0	next	incorrect	1069

21	537	Response	1	9887816	19180	1

21	538	Picture	MorphM8_03_orig.jpg	9887877	0	1	9820	2	0	next	hit	1071

21	538	Response	2	9897656	9779	1

21	539	Picture	MorphF3_05_orig.jpg	9897697	0	1	13800	2	0	next	incorrect	1073

21	539	Response	1	9911416	13719	1

21	540	Picture	MorphM10_07_orig.jpg	9911497	0	1	5683	158	0	next	hit	1075

21	540	Response	2	9917176	5679	1

21	541	Picture	MorphM3_09_noe.jpg	9917180	0	157	8240	302	0	next	hit	1077

21	541	Response	2	9925416	8236	1

21	542	Picture	MorphF8_00_orig.jpg	9925420	0	145	24029	146	0	next	incorrect	1079

21	542	Response	1	9949416	23996	1

21	543	Picture	MorphM6_02_noe.jpg	9949449	0	1	12872	2	0	next	hit	1081

21	543	Response	2	9962216	12767	1

21	544	Picture	MorphF4_08_orig.jpg	9962321	0	1	16057	2	0	next	hit	1083

21	544	Response	2	9978296	15975	1

21	545	Picture	MorphF5_08_orig.jpg	9978378	0	1	7033	2	0	next	hit	1085

21	545	Response	2	9985336	6958	1

21	546	Picture	MorphM5_02_noe.jpg	9985411	0	1	7829	2	0	next	incorrect	1087

21	546	Response	1	9993176	7765	1

21	547	Picture	MorphM1_05_noe.jpg	9993240	0	1	6502	2	0	next	incorrect	1089

21	547	Response	1	9999655	6415	1

21	548	Picture	MorphF5_07_nom.jpg	9999742	0	1	32113	2	0	next	hit	1091

21	548	Response	2	10031735	31993	1

21	549	Picture	MorphF6_06_nom.jpg	10031855	0	1	6768	2	0	next	incorrect	1093

21	549	Response	1	10038535	6680	1

21	550	Picture	MorphF8_01_nom.jpg	10038623	0	1	6900	2	0	next	incorrect	1095

21	550	Response	1	10045415	6792	1

21	551	Picture	MorphF7_06_noe.jpg	10045523	0	1	15261	2	0	next	incorrect	1097

21	551	Response	1	10060695	15172	1

21	552	Picture	MorphF4_06_noe.jpg	10060784	0	1	15791	2	0	next	incorrect	1099

21	552	Response	1	10076535	15751	1

21	553	Picture	MorphF1_05_orig.jpg	10076575	0	1	7298	2	0	next	hit	1101

21	553	Response	2	10083735	7160	1

21	554	Picture	MorphM1_04_nom.jpg	10083873	0	1	13801	2	0	next	incorrect	1103

21	554	Response	1	10097575	13702	1

21	555	Picture	MorphM10_08_noe.jpg	10097674	0	1	8360	2	0	next	hit	1105

21	555	Response	2	10105975	8301	1

21	556	Picture	MorphM9_09_noe.jpg	10106034	0	1	7544	155	0	next	hit	1107

21	556	Response	2	10113575	7541	1

21	557	Picture	MorphF5_07_orig.jpg	10113578	0	154	10636	155	0	next	hit	1109

21	557	Response	2	10124135	10557	1

21	558	Picture	MorphF10_01_noe.jpg	10124214	0	1	10350	2	0	next	incorrect	1111

21	558	Response	1	10134535	10321	1

21	559	Picture	MorphF2_07_noe.jpg	10134564	0	1	7697	2	0	next	incorrect	1113

21	559	Response	1	10142215	7651	1

21	560	Picture	MorphF1_05_noe.jpg	10142261	0	1	9421	3	0	next	hit	1115

21	560	Response	2	10151575	9314	1

21	561	Picture	MorphF8_03_noe.jpg	10151682	0	2	12740	3	0	next	incorrect	1117

21	561	Response	1	10164295	12613	1

21	562	Picture	MorphM1_05_orig.jpg	10164422	0	1	15127	2	0	next	incorrect	1119

21	562	Response	1	10179414	14992	1

21	563	Picture	MorphF7_09_orig.jpg	10179549	0	1	9289	2	0	next	hit	1121

21	563	Response	2	10188774	9225	1

21	564	Picture	MorphF10_05_nom.jpg	10188838	0	1	9289	2	0	next	incorrect	1123

21	564	Response	1	10198054	9216	1

21	565	Picture	MorphF9_07_orig.jpg	10198127	0	1	20303	2	0	next	incorrect	1125

21	565	Response	1	10218294	20167	1

21	566	Picture	MorphM10_02_nom.jpg	10218430	0	1	17649	2	0	next	incorrect	1127

21	566	Response	1	10235974	17544	1

21	567	Picture	MorphM3_05_nom.jpg	10236079	0	1	9820	2	0	next	incorrect	1129

21	567	Response	1	10245814	9735	1

21	568	Picture	MorphM1_08_orig.jpg	10245899	0	1	5971	2	0	next	incorrect	1131

21	568	Response	1	10251814	5915	1

21	569	Picture	MorphM5_07_noe.jpg	10251870	0	1	7431	2	0	next	incorrect	1133

21	569	Response	1	10259174	7304	1

21	570	Picture	MorphM4_03_noe.jpg	10259301	0	1	12341	2	0	next	incorrect	1135

21	570	Response	1	10271574	12273	1

21	571	Picture	MorphM1_05_nom.jpg	10271642	0	1	5296	147	0	next	incorrect	1137

21	571	Response	1	10276934	5292	1

21	572	Picture	MorphM6_01_nom.jpg	10276938	0	146	5851	147	0	next	incorrect	1139

21	572	Response	1	10282694	5756	1

21	573	Picture	MorphM9_10_noe.jpg	10282789	0	1	7564	2	0	next	hit	1141

21	573	Response	2	10290213	7424	2

21	574	Picture	MorphF5_08_noe.jpg	10290353	0	1	19108	2	0	next	incorrect	1143

21	574	Response	1	10309414	19061	1

21	575	Picture	MorphF3_07_orig.jpg	10309461	0	1	39677	2	0	next	incorrect	1145

21	575	Response	1	10349013	39552	1

21	576	Picture	MorphM9_06_noe.jpg	10349138	0	1	7033	2	0	next	hit	1147

21	576	Response	2	10356133	6995	1

21	577	Picture	MorphM10_09_noe.jpg	10356171	0	1	6503	2	0	next	hit	1149

21	577	Response	2	10362533	6362	1

21	578	Picture	MorphF7_01_nom.jpg	10362674	0	1	10616	2	0	next	incorrect	1151

21	578	Response	1	10373253	10579	1

21	579	Picture	MorphM3_07_nom.jpg	10373290	0	1	27601	2	0	next	hit	1153

21	579	Response	2	10400853	27563	1

21	580	Picture	MorphF9_09_orig.jpg	10400891	0	1	7431	2	0	next	hit	1155

21	580	Response	2	10408212	7321	2

21	581	Picture	MorphM6_05_nom.jpg	10408322	0	1	19905	2	0	next	incorrect	1157

21	581	Response	1	10428133	19811	1

21	582	Picture	MorphF6_00_nom.jpg	10428227	0	1	6237	2	0	next	incorrect	1159

21	582	Response	1	10434373	6146	1

21	583	Picture	MorphF3_04_noe.jpg	10434464	0	1	11147	2	0	next	incorrect	1161

21	583	Response	1	10445573	11109	1

21	584	Picture	MorphM5_06_nom.jpg	10445611	0	1	6502	2	0	next	incorrect	1163

21	584	Response	1	10451973	6362	1

21	585	Picture	MorphM3_06_nom.jpg	10452113	0	1	14186	147	0	next	hit	1165

21	585	Response	2	10466293	14180	1

21	586	Picture	MorphF7_00_orig.jpg	10466299	0	146	15538	147	0	next	incorrect	1167

21	586	Response	1	10481732	15433	2

21	587	Picture	MorphF3_09_nom.jpg	10481837	0	1	19772	2	0	next	hit	1169

21	587	Response	2	10501573	19736	1

21	588	Picture	MorphF7_10_noe.jpg	10501609	0	1	13403	2	0	next	hit	1171

21	588	Response	2	10514932	13323	1

21	589	Picture	MorphM7_09_orig.jpg	10515012	0	1	5573	2	0	next	hit	1173

21	589	Response	2	10520452	5440	1

21	590	Picture	MorphF8_06_nom.jpg	10520585	0	1	6351	154	0	next	incorrect	1175

21	590	Response	1	10526932	6347	1

21	591	Picture	MorphM8_02_orig.jpg	10526936	0	153	6654	154	0	next	hit	1177

21	591	Response	2	10533492	6556	1

21	592	Picture	MorphF8_02_noe.jpg	10533590	0	1	27070	2	0	next	incorrect	1179

21	592	Response	1	10560532	26942	1

21	593	Picture	MorphF3_00_noe.jpg	10560660	0	1	9687	2	0	next	incorrect	1181

21	593	Response	1	10570292	9632	1

21	594	Picture	MorphM4_03_nom.jpg	10570347	0	1	8228	2	0	next	incorrect	1183

21	594	Response	1	10578452	8105	1

21	595	Picture	MorphF10_02_orig.jpg	10578575	0	1	9554	2	0	next	incorrect	1185

21	595	Response	1	10588052	9477	1

21	596	Picture	MorphM1_01_orig.jpg	10588129	0	1	5287	156	0	next	incorrect	1187

21	596	Response	1	10593412	5283	1

21	597	Picture	MorphF8_08_orig.jpg	10593416	0	155	8514	156	0	next	hit	1189

21	597	Response	2	10601812	8396	1

21	598	Picture	MorphM10_01_noe.jpg	10601930	0	1	11147	2	0	next	incorrect	1191

21	598	Response	1	10613012	11082	1

21	599	Picture	MorphF10_06_nom.jpg	10613077	0	1	8227	2	0	next	incorrect	1193

21	599	Response	1	10621252	8175	1

21	600	Picture	MorphF9_01_nom.jpg	10621304	0	1	7151	149	0	next	incorrect	1195

21	600	Response	1	10628452	7148	1

21	601	Picture	MorphF1_07_noe.jpg	10628455	0	148	6240	293	0	next	hit	1197

21	601	Response	2	10634692	6237	1

21	602	Picture	MorphM9_09_orig.jpg	10634695	0	145	9168	146	0	next	hit	1199

21	602	Response	2	10643812	9117	1

21	603	Picture	MorphF10_03_nom.jpg	10643863	0	1	12473	2	0	next	incorrect	1201

21	603	Response	1	10656211	12348	1

21	604	Picture	MorphM5_03_noe.jpg	10656336	0	1	8360	2	0	next	incorrect	1203

21	604	Response	1	10664611	8275	1

21	605	Picture	MorphF3_06_noe.jpg	10664696	0	1	47772	2	0	next	hit	1205

21	605	Response	2	10712371	47675	1

21	606	Picture	MorphF2_08_orig.jpg	10712468	0	1	8493	2	0	next	hit	1207

21	606	Response	2	10720931	8463	1

21	607	Picture	MorphF5_01_nom.jpg	10720961	0	1	10881	2	0	next	incorrect	1209

21	607	Response	1	10731731	10770	1

21	608	Picture	MorphF6_08_orig.jpg	10731842	0	1	16057	2	0	next	hit	1211

21	608	Response	2	10747811	15969	1

21	609	Picture	MorphM10_05_nom.jpg	10747899	0	1	30122	2	0	next	hit	1213

21	609	Response	2	10777891	29992	1

21	610	Picture	MorphF9_05_nom.jpg	10778021	0	1	10218	2	0	next	incorrect	1215

21	610	Response	1	10788131	10110	1

21	611	Picture	MorphM6_06_nom.jpg	10788239	0	1	6215	157	0	next	incorrect	1217

21	611	Response	1	10794451	6212	1

21	612	Picture	MorphF4_07_orig.jpg	10794454	0	156	32798	158	0	next	hit	1219

21	612	Response	2	10827171	32717	1

21	613	Picture	MorphM8_01_nom.jpg	10827252	0	2	29327	3	0	next	incorrect	1221

21	613	Response	1	10856450	29198	1

21	614	Picture	MorphM5_07_nom.jpg	10856579	0	1	5839	2	0	next	incorrect	1223

21	614	Response	1	10862290	5711	1

21	615	Picture	MorphF6_00_orig.jpg	10862418	0	1	5440	2	0	next	incorrect	1225

21	615	Response	1	10867810	5392	1

21	616	Picture	MorphF9_00_nom.jpg	10867858	0	1	5839	2	0	next	incorrect	1227

21	616	Response	1	10873570	5712	1

21	617	Picture	MorphM5_04_orig.jpg	10873697	0	1	6768	2	0	next	incorrect	1229

21	617	Response	1	10880370	6673	1

21	618	Picture	MorphF8_09_orig.jpg	10880465	0	1	7431	2	0	next	hit	1231

21	618	Response	2	10887810	7345	1

21	619	Picture	MorphF2_07_nom.jpg	10887896	0	1	9820	2	0	next	hit	1233

21	619	Response	2	10897570	9674	1

21	620	Picture	MorphM10_05_noe.jpg	10897716	0	1	8094	2	0	next	hit	1235

21	620	Response	2	10905730	8014	1

21	621	Picture	MorphM7_02_nom.jpg	10905810	0	1	7299	2	0	next	hit	1237

21	621	Response	2	10913010	7200	1

21	622	Picture	MorphM9_02_orig.jpg	10913109	0	1	6502	2	0	next	incorrect	1239

21	622	Response	1	10919570	6461	1

21	623	Picture	MorphF1_08_noe.jpg	10919611	0	1	9289	2	0	next	hit	1241

21	623	Response	2	10928850	9239	1

21	624	Picture	MorphM5_03_nom.jpg	10928900	0	1	7431	2	0	next	incorrect	1243

21	624	Response	1	10936289	7389	2

21	625	Picture	MorphM7_10_orig.jpg	10936331	0	1	10203	150	0	next	hit	1245

21	625	Response	2	10946530	10199	1

21	626	Picture	MorphF6_03_orig.jpg	10946534	0	149	6782	151	0	next	incorrect	1247

21	626	Response	1	10953249	6715	2

21	627	Picture	MorphM6_03_orig.jpg	10953316	0	2	23355	4	0	next	incorrect	1249

21	627	Response	1	10976530	23214	1

21	628	Picture	MorphM10_00_nom.jpg	10976671	0	2	7033	4	0	next	incorrect	1251

21	628	Response	1	10983649	6978	1

21	629	Picture	MorphF5_00_noe.jpg	10983704	0	2	18711	3	0	next	incorrect	1253

21	629	Response	1	11002289	18585	1

21	630	Picture	MorphM6_03_noe.jpg	11002415	0	1	36625	2	0	next	hit	1255

21	630	Response	2	11038929	36514	1

21	631	Picture	MorphF6_10_noe.jpg	11039040	0	1	27867	2	0	next	incorrect	1257

21	631	Response	1	11066769	27729	1

21	632	Picture	MorphF9_06_nom.jpg	11066907	0	1	9554	2	0	next	incorrect	1259

21	632	Response	1	11076369	9462	1

21	633	Picture	MorphF8_00_nom.jpg	11076461	0	1	5706	2	0	next	incorrect	1261

21	633	Response	1	11082129	5668	1

21	634	Picture	MorphF4_02_orig.jpg	11082167	0	1	6237	2	0	next	incorrect	1263

21	634	Response	1	11088368	6201	2

21	635	Picture	MorphM10_07_noe.jpg	11088404	0	1	5971	2	0	next	hit	1265

21	635	Response	2	11094289	5885	1

21	636	Picture	MorphF9_00_noe.jpg	11094375	0	1	10218	2	0	next	incorrect	1267

21	636	Response	1	11104449	10074	1

21	637	Picture	MorphF2_09_nom.jpg	11104593	0	1	7166	2	0	next	hit	1269

21	637	Response	2	11111649	7056	1

21	638	Picture	MorphM8_09_orig.jpg	11111759	0	1	8227	2	0	next	hit	1271

21	638	Response	2	11119888	8129	2

21	639	Picture	MorphM1_03_orig.jpg	11119986	0	1	5839	2	0	next	incorrect	1273

21	639	Response	1	11125729	5743	1

21	640	Picture	MorphF9_07_nom.jpg	11125825	0	1	9422	2	0	next	incorrect	1275

21	640	Response	1	11135169	9344	1

21	641	Picture	MorphM9_00_nom.jpg	11135247	0	1	6085	154	0	next	incorrect	1277

21	641	Response	1	11141328	6081	1

21	642	Picture	MorphM1_02_noe.jpg	11141332	0	153	7583	154	0	next	incorrect	1279

21	642	Response	1	11148848	7516	1

21	643	Picture	MorphF4_06_nom.jpg	11148915	0	1	21762	2	0	next	incorrect	1281

21	643	Response	1	11170608	21693	1

21	644	Picture	MorphF9_09_nom.jpg	11170677	0	1	21896	2	0	next	hit	1283

21	644	Response	2	11192448	21771	1

21	645	Picture	MorphF8_04_noe.jpg	11192573	0	1	10881	2	0	next	incorrect	1285

21	645	Response	1	11203328	10755	1

21	646	Picture	MorphF9_02_nom.jpg	11203454	0	1	7166	2	0	next	incorrect	1287

21	646	Response	1	11210528	7074	1

21	647	Picture	MorphF1_07_orig.jpg	11210620	0	1	8872	153	0	next	hit	1289

21	647	Response	2	11219488	8868	1

21	648	Picture	MorphM2_00_orig.jpg	11219492	0	152	6919	153	0	next	incorrect	1291

21	648	Response	1	11226288	6796	1

21	649	Picture	MorphM6_10_noe.jpg	11226411	0	1	8094	2	0	next	hit	1293

21	649	Response	2	11234448	8037	1

21	650	Picture	MorphF3_03_orig.jpg	11234505	0	1	23754	2	0	next	incorrect	1295

21	650	Response	1	11258128	23623	1

21	651	Picture	MorphF1_09_noe.jpg	11258259	0	1	6753	149	0	next	hit	1297

21	651	Response	2	11265008	6749	1

21	652	Picture	MorphF2_02_nom.jpg	11265012	0	148	10079	302	0	next	incorrect	1299

21	652	Response	1	11275088	10076	1

21	653	Picture	MorphM9_07_orig.jpg	11275091	0	154	7319	155	0	next	hit	1301

21	653	Response	2	11282288	7197	1

21	654	Picture	MorphM3_02_noe.jpg	11282410	0	1	13668	2	0	next	hit	1303

21	654	Response	2	11295968	13558	1

21	655	Picture	MorphF3_01_nom.jpg	11296078	0	1	11677	2	0	next	incorrect	1305

21	655	Response	1	11307647	11569	1

21	656	Picture	MorphF1_10_noe.jpg	11307755	0	1	7033	2	0	next	hit	1307

21	656	Response	2	11314687	6932	1

21	657	Picture	MorphM6_02_nom.jpg	11314788	0	1	24019	2	0	next	incorrect	1309

21	657	Response	1	11338767	23979	1

21	658	Picture	MorphF7_03_noe.jpg	11338807	0	1	9156	2	0	next	incorrect	1311

21	658	Response	1	11347887	9080	1

21	659	Picture	MorphM3_10_noe.jpg	11347963	0	1	9820	2	0	next	hit	1313

21	659	Response	2	11357647	9684	1

21	660	Picture	MorphM9_08_noe.jpg	11357783	0	1	7962	2	0	next	hit	1315

21	660	Response	2	11365647	7864	1

21	661	Picture	MorphM4_08_orig.jpg	11365745	0	1	7829	2	0	next	hit	1317

21	661	Response	2	11373487	7742	1

21	662	Picture	MorphF1_09_nom.jpg	11373574	0	1	9156	2	0	next	hit	1319

21	662	Response	2	11382607	9033	1

21	663	Picture	MorphF5_05_orig.jpg	11382730	0	1	14199	2	0	next	incorrect	1321

21	663	Response	1	11396847	14117	1

21	664	Picture	MorphM7_03_noe.jpg	11396929	0	1	19507	2	0	next	incorrect	1323

21	664	Response	1	11416367	19438	1

21	665	Picture	MorphF7_03_nom.jpg	11416436	0	1	16852	2	0	next	incorrect	1325

21	665	Response	1	11433247	16811	1

21	666	Picture	end_ins	11433288	0	1	41924	2	0	next	other	0

21	666	Response	3	11467657	34369	1
