# Supplementary material for: Categorical Perception of Fear and Anger Expressions in Whole, Masked and Composite Faces
Source: PLoS One. 2015 Aug 11;10(8):e0134790. doi: 10.1371/journal.pone.0134790 (PMC4532458; doi:10.1371/journal.pone.0134790)
Supplement: S1 Dataset — (ZIP) [file pone.0134790.s001.zip › Exp1/20-Vp020_ParaMasked_pt2.log]

Scenario - 

Logfile written - 02/06/2014 12:34:57

Subject	Trial	Event Type	Code	Time	TTime	Uncertainty	Duration	Uncertainty	ReqTime	ReqDur	Stim Type	Pair Index

20	1	Response	3	16694	26561	1

20	2	Response	3	41094	24289	1

20	3	Picture	fix	41221	0	1	30123	2	0	30000	other	0

20	4	Picture	MorphF1_04_nom.jpg	71476	0	1	16853	2	0	next	hit	5

20	4	Response	2	88204	16728	1

20	5	Picture	MorphF9_05_orig.jpg	88329	0	1	18578	2	0	next	hit	7

20	5	Response	2	106843	18514	1

20	6	Picture	MorphM9_00_nom.jpg	106907	0	1	10616	2	0	next	incorrect	9

20	6	Response	1	117483	10576	1

20	7	Picture	MorphF5_06_orig.jpg	117523	0	1	7696	2	0	next	hit	11

20	7	Response	2	125083	7560	1

20	8	Picture	MorphF9_03_orig.jpg	125219	0	1	17627	157	0	next	hit	13

20	8	Response	2	142843	17624	1

20	9	Picture	MorphM6_05_nom.jpg	142846	0	156	20059	158	0	next	hit	15

20	9	Response	2	162763	19917	1

20	10	Picture	MorphF8_08_noe.jpg	162905	0	2	7432	3	0	next	incorrect	17

20	10	Response	1	170203	7298	1

20	11	Picture	MorphF9_07_nom.jpg	170337	0	1	9156	2	0	next	hit	19

20	11	Response	2	179403	9066	1

20	12	Picture	MorphM6_10_orig.jpg	179493	0	1	15913	145	0	next	hit	21

20	12	Response	2	195402	15909	2

20	13	Picture	MorphF10_07_orig.jpg	195406	0	144	6778	145	0	next	hit	23

20	13	Response	2	202122	6716	1

20	14	Picture	MorphM1_03_orig.jpg	202184	0	1	20821	148	0	next	incorrect	25

20	14	Response	1	223002	20818	1

20	15	Picture	MorphM8_02_noe.jpg	223005	0	147	8880	304	0	next	incorrect	27

20	15	Response	1	231882	8877	1

20	16	Picture	MorphF2_06_orig.jpg	231885	0	157	23246	158	0	next	incorrect	29

20	16	Response	1	255002	23117	1

20	17	Picture	MorphM4_04_nom.jpg	255131	0	1	6237	2	0	next	incorrect	31

20	17	Response	1	261322	6191	1

20	18	Picture	MorphM7_06_noe.jpg	261368	0	1	14066	2	0	next	hit	33

20	18	Response	2	275322	13954	1

20	19	Picture	MorphM6_08_orig.jpg	275434	0	1	12208	2	0	next	incorrect	35

20	19	Response	1	287562	12128	1

20	20	Picture	MorphM5_03_nom.jpg	287642	0	1	6370	2	0	next	incorrect	37

20	20	Response	1	293881	6239	1

20	21	Picture	MorphF7_08_noe.jpg	294012	0	1	8360	2	0	next	incorrect	39

20	21	Response	1	302281	8269	1

20	22	Picture	MorphM2_09_nom.jpg	302372	0	1	6900	2	0	next	hit	41

20	22	Response	2	309161	6789	1

20	23	Picture	MorphM8_00_nom.jpg	309272	0	1	17914	2	0	next	hit	43

20	23	Response	2	327081	17809	1

20	24	Picture	MorphM2_03_orig.jpg	327186	0	1	8095	2	0	next	incorrect	45

20	24	Response	1	335241	8055	1

20	25	Picture	MorphM3_05_noe.jpg	335281	0	1	11279	2	0	next	hit	47

20	25	Response	2	346521	11240	1

20	26	Picture	MorphM4_05_nom.jpg	346560	0	1	21630	2	0	next	incorrect	49

20	26	Response	1	368121	21561	1

20	27	Picture	MorphF5_10_noe.jpg	368190	0	1	5971	2	0	next	hit	51

20	27	Response	2	374041	5851	1

20	28	Picture	MorphF7_09_nom.jpg	374161	0	1	7830	2	0	next	hit	53

20	28	Response	2	381881	7720	1

20	29	Picture	MorphF1_08_nom.jpg	381991	0	1	10085	2	0	next	hit	55

20	29	Response	2	392041	10050	1

20	30	Picture	MorphM2_10_nom.jpg	392076	0	1	9023	2	0	next	hit	57

20	30	Response	2	401001	8925	1

20	31	Picture	MorphF10_05_noe.jpg	401099	0	1	10465	153	0	next	hit	59

20	31	Response	2	411560	10461	1

20	32	Picture	MorphM10_09_orig.jpg	411564	0	152	7317	153	0	next	hit	61

20	32	Response	2	418760	7196	1

20	33	Picture	MorphM9_06_nom.jpg	418881	0	1	22824	2	0	next	hit	63

20	33	Response	2	441560	22679	1

20	34	Picture	MorphF6_01_orig.jpg	441705	0	1	5175	2	0	next	incorrect	65

20	34	Response	1	446760	5055	1

20	35	Picture	MorphM5_07_noe.jpg	446880	0	1	8626	2	0	next	incorrect	67

20	35	Response	1	455400	8520	1

20	36	Picture	MorphM1_05_orig.jpg	455506	0	1	10217	2	0	next	incorrect	69

20	36	Response	1	465640	10134	1

20	37	Picture	MorphM8_00_orig.jpg	465723	0	1	11545	2	0	next	hit	71

20	37	Response	2	477160	11437	1

20	38	Picture	MorphF9_10_noe.jpg	477268	0	1	13005	2	0	next	incorrect	73

20	38	Response	1	490200	12932	1

20	39	Picture	MorphF8_10_orig.jpg	490273	0	1	6369	2	0	next	hit	75

20	39	Response	2	496600	6327	1

20	40	Picture	MorphF4_10_noe.jpg	496642	0	1	6237	2	0	next	hit	77

20	40	Response	2	502840	6198	1

20	41	Picture	MorphM4_08_noe.jpg	502879	0	1	5441	2	0	next	hit	79

20	41	Response	2	508279	5400	1

20	42	Picture	MorphM10_02_nom.jpg	508320	0	1	19374	2	0	next	incorrect	81

20	42	Response	1	527639	19319	1

20	43	Picture	MorphM8_05_noe.jpg	527694	0	1	7548	150	0	next	incorrect	83

20	43	Response	1	535239	7545	1

20	44	Picture	MorphM1_05_nom.jpg	535242	0	149	11162	150	0	next	incorrect	85

20	44	Response	1	546279	11037	1

20	45	Picture	MorphM3_05_orig.jpg	546404	0	1	16720	2	0	next	incorrect	87

20	45	Response	1	563079	16675	1

20	46	Picture	MorphF8_10_noe.jpg	563124	0	1	6237	2	0	next	incorrect	89

20	46	Response	1	569239	6115	1

20	47	Picture	MorphM8_04_noe.jpg	569361	0	1	6635	2	0	next	incorrect	91

20	47	Response	1	575879	6518	1

20	48	Picture	MorphF1_08_noe.jpg	575996	0	1	7033	2	0	next	incorrect	93

20	48	Response	1	582919	6923	1

20	49	Picture	MorphM1_08_nom.jpg	583029	0	1	6104	2	0	next	hit	95

20	49	Response	2	588999	5970	1

20	50	Picture	MorphF1_07_nom.jpg	589133	0	1	7431	2	0	next	hit	97

20	50	Response	2	596439	7306	1

20	51	Picture	MorphF6_09_noe.jpg	596564	0	1	6900	2	0	next	incorrect	99

20	51	Response	1	603319	6755	1

20	52	Picture	MorphM6_04_nom.jpg	603464	0	1	12076	2	0	next	hit	101

20	52	Response	2	615478	12014	1

20	53	Picture	MorphF1_00_noe.jpg	615540	0	1	10881	2	0	next	incorrect	103

20	53	Response	1	626278	10738	1

20	54	Picture	MorphF8_03_noe.jpg	626421	0	1	12981	158	0	next	hit	105

20	54	Response	2	639398	12977	1

20	55	Picture	MorphM6_02_orig.jpg	639402	0	157	18319	308	0	next	incorrect	107

20	55	Response	1	657718	18316	1

20	56	Picture	MorphM2_06_noe.jpg	657721	0	151	12889	152	0	next	incorrect	109

20	56	Response	1	670518	12797	1

20	57	Picture	MorphF8_00_noe.jpg	670610	0	1	6369	2	0	next	incorrect	111

20	57	Response	1	676838	6228	1

20	58	Picture	MorphM2_06_orig.jpg	676979	0	1	7033	2	0	next	hit	113

20	58	Response	2	683878	6899	1

20	59	Picture	MorphF4_06_orig.jpg	684012	0	1	6349	156	0	next	hit	115

20	59	Response	2	690358	6346	1

20	60	Picture	MorphF1_10_orig.jpg	690361	0	155	6921	156	0	next	incorrect	117

20	60	Response	1	697238	6877	1

20	61	Picture	MorphM3_06_nom.jpg	697282	0	1	13535	2	0	next	incorrect	119

20	61	Response	1	710678	13396	1

20	62	Picture	MorphF2_09_nom.jpg	710817	0	1	7697	2	0	next	incorrect	121

20	62	Response	1	718437	7620	1

20	63	Picture	MorphM3_09_orig.jpg	718514	0	1	15791	2	0	next	hit	123

20	63	Response	2	734197	15683	1

20	64	Picture	MorphM8_03_noe.jpg	734305	0	1	14464	2	0	next	hit	125

20	64	Response	2	748677	14372	1

20	65	Picture	MorphF6_06_nom.jpg	748769	0	1	6635	2	0	next	hit	127

20	65	Response	2	755317	6548	1

20	66	Picture	MorphM3_02_nom.jpg	755404	0	1	8758	2	0	next	hit	129

20	66	Response	2	764037	8633	1

20	67	Picture	MorphM10_09_noe.jpg	764162	0	1	7829	2	0	next	hit	131

20	67	Response	2	771957	7795	1

20	68	Picture	MorphM6_06_orig.jpg	771991	0	1	39412	2	0	next	incorrect	133

20	68	Response	1	811317	39326	1

20	69	Picture	MorphF9_10_nom.jpg	811403	0	1	6767	2	0	next	hit	135

20	69	Response	2	818117	6714	1

20	70	Picture	MorphM7_00_noe.jpg	818170	0	1	15261	2	0	next	incorrect	137

20	70	Response	1	833396	15226	1

20	71	Picture	MorphM8_08_nom.jpg	833431	0	1	8227	2	0	next	hit	139

20	71	Response	2	841556	8125	1

20	72	Picture	MorphF6_07_orig.jpg	841658	0	1	7697	2	0	next	hit	141

20	72	Response	2	849316	7658	1

20	73	Picture	MorphM5_01_nom.jpg	849355	0	1	16044	147	0	next	incorrect	143

20	73	Response	1	865396	16041	1

20	74	Picture	MorphF8_09_nom.jpg	865399	0	146	8372	147	0	next	incorrect	145

20	74	Response	1	873636	8237	1

20	75	Picture	MorphM4_01_noe.jpg	873771	0	1	12872	2	0	next	hit	147

20	75	Response	2	886516	12745	1

20	76	Picture	MorphF1_04_orig.jpg	886643	0	1	8891	2	0	next	incorrect	149

20	76	Response	1	895476	8833	1

20	77	Picture	MorphM7_10_noe.jpg	895534	0	1	5838	2	0	next	hit	151

20	77	Response	2	901316	5782	1

20	78	Picture	MorphF5_01_noe.jpg	901372	0	1	7564	2	0	next	hit	153

20	78	Response	2	908836	7464	1

20	79	Picture	MorphM10_06_orig.jpg	908936	0	1	6502	2	0	next	hit	155

20	79	Response	2	915396	6460	1

20	80	Picture	MorphM1_09_orig.jpg	915438	0	1	14465	2	0	next	hit	157

20	80	Response	2	929796	14358	1

20	81	Picture	MorphF8_09_orig.jpg	929903	0	1	6767	2	0	next	hit	159

20	81	Response	2	936595	6692	1

20	82	Picture	MorphM5_04_noe.jpg	936670	0	1	6104	2	0	next	incorrect	161

20	82	Response	1	942675	6005	1

20	83	Picture	MorphM4_03_orig.jpg	942774	0	1	14199	2	0	next	incorrect	163

20	83	Response	1	956915	14141	1

20	84	Picture	MorphM10_08_orig.jpg	956973	0	1	5175	2	0	next	hit	165

20	84	Response	2	962035	5062	1

20	85	Picture	MorphM9_00_noe.jpg	962148	0	1	14850	147	0	next	incorrect	167

20	85	Response	1	976995	14847	1

20	86	Picture	MorphM2_04_nom.jpg	976998	0	146	9169	147	0	next	hit	169

20	86	Response	2	986035	9037	1

20	87	Picture	MorphM5_04_nom.jpg	986167	0	1	20568	2	0	next	incorrect	171

20	87	Response	1	1006595	20428	1

20	88	Picture	MorphF8_01_noe.jpg	1006735	0	1	6635	2	0	next	incorrect	173

20	88	Response	1	1013315	6580	1

20	89	Picture	MorphM8_09_nom.jpg	1013370	0	1	7033	2	0	next	hit	175

20	89	Response	2	1020275	6905	1

20	90	Picture	MorphM6_05_orig.jpg	1020403	0	1	21364	2	0	next	hit	177

20	90	Response	2	1041634	21231	1

20	91	Picture	MorphF3_05_nom.jpg	1041767	0	1	13270	2	0	next	incorrect	179

20	91	Response	1	1054994	13227	1

20	92	Picture	MorphF10_08_nom.jpg	1055037	0	1	24549	2	0	next	hit	181

20	92	Response	2	1079554	24517	1

20	93	Picture	MorphF3_09_orig.jpg	1079586	0	1	10882	2	0	next	hit	183

20	93	Response	2	1090434	10848	1

20	94	Picture	MorphF6_06_orig.jpg	1090468	0	1	8758	2	0	next	hit	185

20	94	Response	2	1099154	8686	1

20	95	Picture	MorphM5_03_orig.jpg	1099226	0	1	9289	2	0	next	incorrect	187

20	95	Response	1	1108434	9208	1

20	96	Picture	MorphF7_10_nom.jpg	1108515	0	1	6882	153	0	next	hit	189

20	96	Response	2	1115394	6879	1

20	97	Picture	MorphF2_06_nom.jpg	1115397	0	152	13155	153	0	next	incorrect	191

20	97	Response	1	1128514	13117	1

20	98	Picture	MorphM7_02_noe.jpg	1128552	0	1	9156	2	0	next	hit	193

20	98	Response	2	1137633	9081	2

20	99	Picture	MorphM1_00_nom.jpg	1137708	0	1	6635	2	0	next	incorrect	195

20	99	Response	1	1144274	6566	1

20	100	Picture	MorphM2_05_noe.jpg	1144343	0	1	13403	2	0	next	hit	197

20	100	Response	2	1157713	13370	1

20	101	Picture	MorphM4_00_orig.jpg	1157746	0	1	26938	2	0	next	hit	199

20	101	Response	2	1184593	26847	1

20	102	Picture	MorphF3_08_noe.jpg	1184684	0	1	17118	2	0	next	incorrect	201

20	102	Response	1	1201713	17029	1

20	103	Picture	MorphF9_03_nom.jpg	1201802	0	1	13514	156	0	next	hit	203

20	103	Response	2	1215313	13511	1

20	104	Picture	MorphF2_04_orig.jpg	1215316	0	155	6523	156	0	next	incorrect	205

20	104	Response	1	1221793	6477	1

20	105	Picture	MorphM7_01_orig.jpg	1221839	0	1	16322	2	0	next	incorrect	207

20	105	Response	1	1238033	16194	1

20	106	Picture	MorphF9_06_nom.jpg	1238161	0	1	10483	2	0	next	incorrect	209

20	106	Response	1	1248512	10351	1

20	107	Picture	MorphF2_01_nom.jpg	1248644	0	1	7552	147	0	next	incorrect	211

20	107	Response	1	1256192	7548	1

20	108	Picture	MorphF5_02_orig.jpg	1256196	0	146	19760	171	0	next	incorrect	213

20	108	Response	1	1275952	19756	1

20	109	Picture	MorphF3_02_nom.jpg	1275956	0	25	8384	26	0	next	incorrect	215

20	109	Response	1	1284272	8316	1

20	110	Picture	MorphM1_04_noe.jpg	1284340	0	1	20303	2	0	next	hit	217

20	110	Response	2	1304512	20172	1

20	111	Picture	MorphF4_04_noe.jpg	1304643	0	1	9289	2	0	next	incorrect	219

20	111	Response	1	1313872	9229	1

20	112	Picture	MorphM2_02_nom.jpg	1313932	0	1	8743	150	0	next	incorrect	221

20	112	Response	1	1322672	8740	1

20	113	Picture	MorphM10_03_noe.jpg	1322675	0	149	6915	150	0	next	hit	223

20	113	Response	2	1329552	6877	1

20	114	Picture	MorphF9_02_noe.jpg	1329590	0	1	7962	2	0	next	hit	225

20	114	Response	2	1337472	7882	1

20	115	Picture	MorphF6_02_orig.jpg	1337552	0	1	5683	158	0	next	hit	227

20	115	Response	2	1343232	5680	1

20	116	Picture	MorphM8_03_orig.jpg	1343235	0	157	8914	158	0	next	hit	229

20	116	Response	2	1352111	8876	1

20	117	Picture	MorphF7_09_orig.jpg	1352149	0	1	17782	2	0	next	hit	231

20	117	Response	2	1369791	17642	1

20	118	Picture	MorphM4_04_noe.jpg	1369931	0	1	7544	154	0	next	hit	233

20	118	Response	2	1377471	7540	1

20	119	Picture	MorphF5_02_nom.jpg	1377475	0	153	7052	154	0	next	incorrect	235

20	119	Response	1	1384431	6956	1

20	120	Picture	MorphM2_01_orig.jpg	1384527	0	1	12341	2	0	next	incorrect	237

20	120	Response	1	1396751	12224	1

20	121	Picture	MorphF5_00_orig.jpg	1396868	0	1	7406	28	0	next	incorrect	239

20	121	Response	1	1404271	7403	1

20	122	Picture	MorphM9_03_noe.jpg	1404274	0	27	15153	28	0	next	incorrect	241

20	122	Response	1	1419311	15037	1

20	123	Picture	MorphM5_05_orig.jpg	1419427	0	1	10749	2	0	next	incorrect	243

20	123	Response	1	1430031	10604	1

20	124	Picture	MorphF7_04_nom.jpg	1430176	0	1	7165	2	0	next	hit	245

20	124	Response	2	1437231	7055	1

20	125	Picture	MorphF2_01_noe.jpg	1437341	0	1	12853	154	0	next	hit	247

20	125	Response	2	1450191	12850	1

20	126	Picture	MorphF10_04_noe.jpg	1450194	0	153	15014	154	0	next	hit	249

20	126	Response	2	1465071	14877	1

20	127	Picture	MorphF3_08_orig.jpg	1465208	0	1	14995	2	0	next	hit	251

20	127	Response	2	1480110	14902	1

20	128	Picture	MorphM10_10_noe.jpg	1480203	0	1	6768	2	0	next	hit	253

20	128	Response	2	1486910	6707	1

20	129	Picture	MorphM1_08_orig.jpg	1486971	0	1	19108	2	0	next	incorrect	255

20	129	Response	1	1505950	18979	1

20	130	Picture	MorphF2_04_noe.jpg	1506079	0	1	7299	2	0	next	incorrect	257

20	130	Response	1	1513310	7231	1

20	131	Picture	MorphF8_00_orig.jpg	1513378	0	1	19241	2	0	next	incorrect	259

20	131	Response	1	1532510	19132	1

20	132	Picture	MorphF2_10_orig.jpg	1532619	0	1	9289	2	0	next	hit	261

20	132	Response	2	1541790	9171	1

20	133	Picture	MorphM10_00_nom.jpg	1541908	0	1	11677	2	0	next	incorrect	263

20	133	Response	1	1553550	11642	1

20	134	Picture	MorphF3_01_nom.jpg	1553585	0	1	9687	2	0	next	incorrect	265

20	134	Response	1	1563229	9644	1

20	135	Picture	MorphM10_08_noe.jpg	1563272	0	1	6370	2	0	next	hit	267

20	135	Response	2	1569549	6277	1

20	136	Picture	MorphM2_04_noe.jpg	1569642	0	1	18578	2	0	next	incorrect	269

20	136	Response	1	1588109	18467	1

20	137	Picture	MorphF10_10_nom.jpg	1588220	0	1	7563	2	0	next	hit	271

20	137	Response	2	1595709	7489	1

20	138	Picture	MorphF7_02_orig.jpg	1595783	0	1	9820	2	0	next	incorrect	273

20	138	Response	1	1605549	9766	1

20	139	Picture	MorphF10_02_noe.jpg	1605603	0	1	8758	2	0	next	incorrect	275

20	139	Response	1	1614269	8666	1

20	140	Picture	MorphM9_05_noe.jpg	1614361	0	1	15393	2	0	next	incorrect	277

20	140	Response	1	1629709	15348	1

20	141	Picture	MorphM10_02_orig.jpg	1629754	0	1	9953	2	0	next	hit	279

20	141	Response	2	1639629	9875	1

20	142	Picture	MorphF4_08_orig.jpg	1639707	0	1	8227	2	0	next	hit	281

20	142	Response	2	1647869	8162	1

20	143	Picture	MorphF6_00_orig.jpg	1647934	0	1	11279	2	0	next	hit	283

20	143	Response	2	1659069	11135	1

20	144	Picture	MorphF1_01_noe.jpg	1659213	0	1	19109	2	0	next	incorrect	285

20	144	Response	1	1678188	18975	1

20	145	Picture	MorphF6_05_noe.jpg	1678322	0	1	6237	2	0	next	incorrect	287

20	145	Response	1	1684508	6186	1

20	146	Picture	MorphM5_04_orig.jpg	1684559	0	1	8094	2	0	next	incorrect	289

20	146	Response	1	1692509	7950	1

20	147	Picture	MorphM2_10_noe.jpg	1692653	0	1	10739	145	0	next	incorrect	291

20	147	Response	1	1703388	10735	1

20	148	Picture	MorphM10_04_orig.jpg	1703392	0	144	5981	145	0	next	hit	293

20	148	Response	2	1709308	5916	1

20	149	Picture	MorphF1_09_orig.jpg	1709373	0	1	7166	2	0	next	incorrect	295

20	149	Response	1	1716428	7055	1

20	150	Picture	MorphM1_09_nom.jpg	1716539	0	1	5706	2	0	next	hit	297

20	150	Response	2	1722108	5569	1

20	151	Picture	MorphM2_02_orig.jpg	1722245	0	1	8360	2	0	next	incorrect	299

20	151	Response	1	1730508	8263	1

20	152	Picture	MorphM10_05_orig.jpg	1730605	0	1	5971	2	0	next	hit	301

20	152	Response	2	1736508	5903	1

20	153	Picture	MorphF5_06_nom.jpg	1736576	0	1	7962	2	0	next	hit	303

20	153	Response	2	1744428	7852	1

20	154	Picture	MorphM3_06_orig.jpg	1744538	0	1	9820	2	0	next	hit	305

20	154	Response	2	1754268	9730	1

20	155	Picture	MorphF10_02_orig.jpg	1754358	0	1	14066	2	0	next	hit	307

20	155	Response	2	1768348	13990	1

20	156	Picture	MorphM2_00_orig.jpg	1768424	0	1	13403	2	0	next	incorrect	309

20	156	Response	1	1781707	13283	1

20	157	Picture	MorphF10_08_noe.jpg	1781827	0	1	10350	2	0	next	incorrect	311

20	157	Response	1	1792107	10280	1

20	158	Picture	MorphM2_03_nom.jpg	1792177	0	1	16057	2	0	next	hit	313

20	158	Response	2	1808107	15930	1

20	159	Picture	MorphM5_09_nom.jpg	1808234	0	1	10483	2	0	next	incorrect	315

20	159	Response	1	1818667	10433	1

20	160	Picture	MorphM4_04_orig.jpg	1818717	0	1	26141	2	0	next	hit	317

20	160	Response	2	1844747	26030	1

20	161	Picture	MorphF9_00_orig.jpg	1844858	0	1	14452	147	0	next	hit	319

20	161	Response	2	1859307	14449	1

20	162	Picture	MorphF8_05_nom.jpg	1859310	0	146	11557	147	0	next	incorrect	321

20	162	Response	1	1870827	11517	1

20	163	Picture	MorphM5_01_noe.jpg	1870867	0	1	7299	2	0	next	incorrect	323

20	163	Response	1	1878106	7239	1

20	164	Picture	MorphF6_01_noe.jpg	1878166	0	1	9023	2	0	next	hit	325

20	164	Response	2	1887146	8980	1

20	165	Picture	MorphM4_05_orig.jpg	1887189	0	1	7431	2	0	next	hit	327

20	165	Response	2	1894586	7397	1

20	166	Picture	MorphF2_10_noe.jpg	1894620	0	1	8095	2	0	next	incorrect	329

20	166	Response	1	1902666	8046	1

20	167	Picture	MorphF4_05_orig.jpg	1902715	0	1	7298	2	0	next	hit	331

20	167	Response	2	1909946	7231	1

20	168	Picture	MorphM5_05_nom.jpg	1910013	0	1	9289	2	0	next	incorrect	333

20	168	Response	1	1919226	9213	1

20	169	Picture	MorphF5_07_nom.jpg	1919302	0	1	5287	156	0	next	hit	335

20	169	Response	2	1924586	5284	1

20	170	Picture	MorphM9_02_nom.jpg	1924589	0	155	11168	156	0	next	incorrect	337

20	170	Response	1	1935706	11117	1

20	171	Picture	MorphF4_05_nom.jpg	1935757	0	1	13137	2	0	next	incorrect	339

20	171	Response	1	1948826	13069	1

20	172	Picture	MorphF9_07_orig.jpg	1948894	0	1	8335	27	0	next	hit	341

20	172	Response	2	1957226	8332	1

20	173	Picture	MorphM1_03_noe.jpg	1957229	0	26	13162	27	0	next	incorrect	343

20	173	Response	1	1970266	13037	1

20	174	Picture	MorphF5_06_noe.jpg	1970391	0	1	8891	2	0	next	hit	345

20	174	Response	2	1979226	8835	1

20	175	Picture	MorphM2_06_nom.jpg	1979282	0	1	7033	2	0	next	hit	347

20	175	Response	2	1986185	6903	1

20	176	Picture	MorphF5_00_nom.jpg	1986315	0	1	10994	155	0	next	incorrect	349

20	176	Response	1	1997305	10990	1

20	177	Picture	MorphF9_00_nom.jpg	1997309	0	154	13953	155	0	next	hit	351

20	177	Response	2	2011145	13836	1

20	178	Picture	MorphF5_08_orig.jpg	2011262	0	1	5972	2	0	next	hit	353

20	178	Response	2	2017145	5883	1

20	179	Picture	MorphM1_02_nom.jpg	2017234	0	1	9687	2	0	next	incorrect	355

20	179	Response	1	2026825	9591	1

20	180	Picture	MorphF7_06_orig.jpg	2026921	0	1	9667	154	0	next	hit	357

20	180	Response	2	2036585	9664	1

20	181	Picture	MorphM3_00_noe.jpg	2036588	0	153	21649	154	0	next	incorrect	359

20	181	Response	1	2058185	21597	1

20	182	Picture	MorphF5_08_nom.jpg	2058237	0	1	6351	154	0	next	hit	361

20	182	Response	2	2064585	6348	1

20	183	Picture	MorphF6_04_noe.jpg	2064588	0	153	10635	154	0	next	hit	363

20	183	Response	2	2075145	10557	1

20	184	Picture	MorphF3_08_nom.jpg	2075223	0	1	8493	2	0	next	hit	365

20	184	Response	2	2083625	8402	1

20	185	Picture	MorphM5_10_orig.jpg	2083716	0	1	6767	2	0	next	hit	367

20	185	Response	2	2090424	6708	1

20	186	Picture	MorphF3_07_nom.jpg	2090483	0	1	10218	2	0	next	hit	369

20	186	Response	2	2100664	10181	1

20	187	Picture	MorphM1_02_noe.jpg	2100701	0	1	10085	2	0	next	incorrect	371

20	187	Response	1	2110664	9963	1

20	188	Picture	MorphF10_06_noe.jpg	2110786	0	1	7166	2	0	next	incorrect	373

20	188	Response	1	2117864	7078	1

20	189	Picture	MorphM4_02_noe.jpg	2117952	0	1	10748	2	0	next	incorrect	375

20	189	Response	1	2128664	10712	1

20	190	Picture	MorphF7_10_noe.jpg	2128700	0	1	18578	2	0	next	incorrect	377

20	190	Response	1	2147144	18444	1

20	191	Picture	MorphF9_09_nom.jpg	2147278	0	1	5839	2	0	next	hit	379

20	191	Response	2	2152984	5706	1

20	192	Picture	MorphF2_05_orig.jpg	2153117	0	1	18312	2	0	next	hit	381

20	192	Response	2	2171384	18267	1

20	193	Picture	MorphM7_10_nom.jpg	2171429	0	1	6768	2	0	next	hit	383

20	193	Response	2	2178104	6675	1

20	194	Picture	MorphF2_08_orig.jpg	2178197	0	1	11279	2	0	next	hit	385

20	194	Response	2	2189384	11187	1

20	195	Picture	MorphF9_09_orig.jpg	2189476	0	1	8471	157	0	next	hit	387

20	195	Response	2	2197943	8467	2

20	196	Picture	MorphM3_04_nom.jpg	2197947	0	156	16875	157	0	next	hit	389

20	196	Response	2	2214743	16796	1

20	197	Picture	MorphF6_08_nom.jpg	2214822	0	1	10615	3	0	next	hit	391

20	197	Response	2	2225303	10481	1

20	198	Picture	MorphM2_09_orig.jpg	2225437	0	2	10616	3	0	next	hit	393

20	198	Response	2	2236023	10586	1

20	199	Picture	MorphM3_10_nom.jpg	2236053	0	1	12454	155	0	next	incorrect	395

20	199	Response	1	2248503	12450	1

20	200	Picture	MorphF6_04_nom.jpg	2248507	0	154	10105	155	0	next	hit	397

20	200	Response	2	2258583	10076	1

20	201	Picture	MorphM2_08_nom.jpg	2258612	0	1	6237	2	0	next	hit	399

20	201	Response	2	2264743	6131	1

20	202	Picture	MorphF10_01_orig.jpg	2264849	0	1	10218	2	0	next	incorrect	401

20	202	Response	1	2274983	10134	1

20	203	Picture	MorphM3_05_nom.jpg	2275067	0	1	14464	2	0	next	incorrect	403

20	203	Response	1	2289463	14396	1

20	204	Picture	MorphM2_08_noe.jpg	2289531	0	1	9535	154	0	next	incorrect	405

20	204	Response	1	2299063	9532	1

20	205	Picture	MorphM10_10_nom.jpg	2299066	0	153	5858	154	0	next	hit	407

20	205	Response	2	2304822	5756	1

20	206	Picture	MorphM7_07_orig.jpg	2304924	0	1	5706	2	0	next	hit	409

20	206	Response	2	2310582	5658	1

20	207	Picture	MorphM6_09_noe.jpg	2310630	0	1	15393	2	0	next	incorrect	411

20	207	Response	1	2325942	15312	1

20	208	Picture	MorphM1_08_noe.jpg	2326023	0	1	7298	2	0	next	hit	413

20	208	Response	2	2333222	7199	1

20	209	Picture	MorphM5_08_nom.jpg	2333321	0	1	11014	2	0	next	incorrect	415

20	209	Response	1	2344262	10941	1

20	210	Picture	MorphF2_09_orig.jpg	2344335	0	1	7564	2	0	next	incorrect	417

20	210	Response	1	2351862	7527	1

20	211	Picture	MorphF4_00_nom.jpg	2351899	0	1	7962	2	0	next	incorrect	419

20	211	Response	1	2359782	7883	1

20	212	Picture	MorphM8_07_orig.jpg	2359861	0	1	6900	2	0	next	hit	421

20	212	Response	2	2366662	6801	1

20	213	Picture	MorphF2_05_noe.jpg	2366761	0	1	9555	2	0	next	incorrect	423

20	213	Response	1	2376262	9501	1

20	214	Picture	MorphM8_01_noe.jpg	2376316	0	1	8890	2	0	next	incorrect	425

20	214	Response	1	2385062	8746	1

20	215	Picture	MorphF7_02_noe.jpg	2385206	0	1	11412	3	0	next	hit	427

20	215	Response	2	2396502	11296	1

20	216	Picture	MorphM1_07_noe.jpg	2396618	0	2	10484	3	0	next	hit	429

20	216	Response	2	2406982	10364	1

20	217	Picture	MorphM4_07_orig.jpg	2407102	0	1	13668	2	0	next	hit	431

20	217	Response	2	2420661	13559	1

20	218	Picture	MorphM5_10_nom.jpg	2420770	0	1	9023	2	0	next	incorrect	433

20	218	Response	1	2429701	8931	1

20	219	Picture	MorphF10_05_orig.jpg	2429793	0	1	11014	2	0	next	hit	435

20	219	Response	2	2440741	10948	1

20	220	Picture	MorphM8_07_noe.jpg	2440807	0	1	14331	3	0	next	hit	437

20	220	Response	2	2455061	14254	1

20	221	Picture	MorphM5_09_noe.jpg	2455138	0	2	19507	3	0	next	incorrect	439

20	221	Response	1	2474581	19443	1

20	222	Picture	MorphM1_04_nom.jpg	2474645	0	1	14464	2	0	next	incorrect	441

20	222	Response	1	2488981	14336	1

20	223	Picture	MorphF6_04_orig.jpg	2489109	0	1	7564	2	0	next	hit	443

20	223	Response	2	2496581	7472	1

20	224	Picture	PAUSE	2496673	0	1	600062	3	0	600000	incorrect	445

20	224	Response	1	2906737	410064	1

20	224	Response	3	2925867	429194	1

20	225	Picture	MorphF3_03_orig.jpg	3096735	0	2	16963	159	0	next	incorrect	448

20	225	Response	1	3113695	16960	1

20	226	Picture	MorphF7_00_nom.jpg	3113698	0	157	9179	158	0	next	incorrect	450

20	226	Response	1	3122735	9037	1

20	227	Picture	MorphF5_03_nom.jpg	3122877	0	1	7829	2	0	next	hit	452

20	227	Response	2	3130575	7698	1

20	228	Picture	MorphF9_08_orig.jpg	3130706	0	1	9422	2	0	next	hit	454

20	228	Response	2	3140014	9308	1

20	229	Picture	MorphM3_01_orig.jpg	3140128	0	1	7962	2	0	next	hit	456

20	229	Response	2	3148014	7886	1

20	230	Picture	MorphF4_06_nom.jpg	3148090	0	1	11014	2	0	next	hit	458

20	230	Response	2	3158972	10882	3

20	231	Picture	MorphM2_05_nom.jpg	3159104	0	1	6635	2	0	next	hit	460

20	231	Response	2	3165614	6510	1

20	232	Picture	MorphM9_09_noe.jpg	3165739	0	1	6635	2	0	next	incorrect	462

20	232	Response	1	3172254	6515	1

20	233	Picture	MorphF4_02_noe.jpg	3172374	0	1	6236	2	0	next	incorrect	464

20	233	Response	1	3178494	6120	1

20	234	Picture	MorphF6_10_orig.jpg	3178610	0	1	5972	2	0	next	hit	466

20	234	Response	2	3184494	5884	1

20	235	Picture	MorphF1_09_noe.jpg	3184582	0	1	10218	2	0	next	incorrect	468

20	235	Response	1	3194654	10072	1

20	236	Picture	MorphM10_01_orig.jpg	3194800	0	1	5308	2	0	next	hit	470

20	236	Response	2	3200014	5214	1

20	237	Picture	MorphM1_06_noe.jpg	3200108	0	1	6502	2	0	next	hit	472

20	237	Response	2	3206494	6386	1

20	238	Picture	MorphF7_03_orig.jpg	3206610	0	1	6767	2	0	next	hit	474

20	238	Response	2	3213294	6684	1

20	239	Picture	MorphF9_02_orig.jpg	3213377	0	1	8095	2	0	next	incorrect	476

20	239	Response	1	3221374	7997	1

20	240	Picture	MorphM8_03_nom.jpg	3221472	0	1	12076	2	0	next	hit	478

20	240	Response	2	3233454	11982	1

20	241	Picture	MorphM9_06_noe.jpg	3233548	0	1	7961	3	0	next	incorrect	480

20	241	Response	1	3241454	7906	1

20	242	Picture	MorphM10_07_noe.jpg	3241509	0	2	5948	27	0	next	hit	482

20	242	Response	2	3247453	5944	1

20	243	Picture	MorphM4_00_nom.jpg	3247457	0	25	16744	26	0	next	incorrect	484

20	243	Response	1	3264093	16636	1

20	244	Picture	MorphM1_06_nom.jpg	3264201	0	1	7298	2	0	next	incorrect	486

20	244	Response	1	3271453	7252	1

20	245	Picture	MorphM9_06_orig.jpg	3271499	0	1	8228	2	0	next	incorrect	488

20	245	Response	1	3279693	8194	1

20	246	Picture	MorphM10_05_nom.jpg	3279727	0	1	6236	3	0	next	hit	490

20	246	Response	2	3285933	6206	1

20	247	Picture	MorphM6_04_noe.jpg	3285963	0	2	9422	3	0	next	incorrect	492

20	247	Response	1	3295293	9330	1

20	248	Picture	MorphF8_06_nom.jpg	3295385	0	1	7298	3	0	next	hit	494

20	248	Response	2	3302653	7268	1

20	249	Picture	MorphF10_03_nom.jpg	3302683	0	2	6213	160	0	next	hit	496

20	249	Response	2	3308893	6210	1

20	250	Picture	MorphM6_09_orig.jpg	3308896	0	158	7854	159	0	next	hit	498

20	250	Response	2	3316653	7757	1

20	251	Picture	MorphF8_05_orig.jpg	3316750	0	1	8758	2	0	next	incorrect	500

20	251	Response	1	3325453	8703	1

20	252	Picture	MorphM2_08_orig.jpg	3325508	0	1	5971	2	0	next	hit	502

20	252	Response	2	3331373	5865	1

20	253	Picture	MorphM7_00_nom.jpg	3331479	0	1	10218	2	0	next	hit	504

20	253	Response	2	3341613	10134	1

20	254	Picture	MorphF5_07_orig.jpg	3341697	0	1	5971	2	0	next	hit	506

20	254	Response	2	3347533	5836	1

20	255	Picture	MorphF7_03_noe.jpg	3347668	0	1	9555	2	0	next	hit	508

20	255	Response	2	3357133	9465	1

20	256	Picture	MorphF1_09_nom.jpg	3357223	0	1	13913	155	0	next	hit	510

20	256	Response	2	3371132	13909	1

20	257	Picture	MorphF7_05_orig.jpg	3371136	0	154	6655	155	0	next	hit	512

20	257	Response	2	3377692	6556	1

20	258	Picture	MorphM10_01_noe.jpg	3377791	0	1	8758	2	0	next	incorrect	514

20	258	Response	1	3386492	8701	1

20	259	Picture	MorphM6_04_orig.jpg	3386549	0	1	6635	2	0	next	incorrect	516

20	259	Response	1	3393132	6583	1

20	260	Picture	MorphF3_02_noe.jpg	3393184	0	1	6751	151	0	next	incorrect	518

20	260	Response	1	3399932	6748	1

20	261	Picture	MorphF5_05_nom.jpg	3399935	0	150	5855	151	0	next	hit	520

20	261	Response	2	3405692	5757	1

20	262	Picture	MorphM7_09_nom.jpg	3405790	0	1	6237	2	0	next	hit	522

20	262	Response	2	3411932	6142	1

20	263	Picture	MorphF3_01_orig.jpg	3412027	0	1	13137	2	0	next	incorrect	524

20	263	Response	1	3425132	13105	1

20	264	Picture	MorphM2_00_nom.jpg	3425164	0	1	7829	2	0	next	incorrect	526

20	264	Response	1	3432892	7728	1

20	265	Picture	MorphM9_09_nom.jpg	3432993	0	1	7033	2	0	next	hit	528

20	265	Response	2	3439932	6939	1

20	266	Picture	MorphF6_03_noe.jpg	3440026	0	1	8626	2	0	next	incorrect	530

20	266	Response	1	3448572	8546	1

20	267	Picture	MorphM8_00_noe.jpg	3448652	0	1	8227	2	0	next	incorrect	532

20	267	Response	1	3456812	8160	1

20	268	Picture	MorphF3_10_nom.jpg	3456879	0	1	10736	147	0	next	hit	534

20	268	Response	2	3467611	10732	1

20	269	Picture	MorphM8_09_orig.jpg	3467615	0	146	8505	147	0	next	hit	536

20	269	Response	2	3476011	8396	1

20	270	Picture	MorphM7_03_noe.jpg	3476120	0	1	7299	2	0	next	incorrect	538

20	270	Response	1	3483371	7251	1

20	271	Picture	MorphF4_03_orig.jpg	3483419	0	1	8492	3	0	next	hit	540

20	271	Response	2	3491851	8432	1

20	272	Picture	MorphF9_09_noe.jpg	3491911	0	2	9024	3	0	next	incorrect	542

20	272	Response	1	3500891	8980	1

20	273	Picture	MorphM10_06_nom.jpg	3500935	0	1	6237	2	0	next	hit	544

20	273	Response	2	3507131	6196	1

20	274	Picture	MorphM5_06_noe.jpg	3507172	0	1	11279	2	0	next	incorrect	546

20	274	Response	1	3518331	11159	1

20	275	Picture	MorphF5_04_noe.jpg	3518451	0	1	10881	2	0	next	incorrect	548

20	275	Response	1	3529291	10840	1

20	276	Picture	MorphF2_06_noe.jpg	3529332	0	1	14443	156	0	next	incorrect	550

20	276	Response	1	3543771	14439	1

20	277	Picture	MorphM3_00_nom.jpg	3543775	0	155	9841	156	0	next	incorrect	552

20	277	Response	1	3553531	9756	1

20	278	Picture	MorphF6_03_nom.jpg	3553616	0	1	5972	2	0	next	incorrect	554

20	278	Response	1	3559531	5915	1

20	279	Picture	MorphF7_08_nom.jpg	3559588	0	1	5440	2	0	next	hit	556

20	279	Response	2	3564891	5303	1

20	280	Picture	MorphF2_02_orig.jpg	3565028	0	1	8626	2	0	next	hit	558

20	280	Response	2	3573530	8502	1

20	281	Picture	MorphM3_10_noe.jpg	3573654	0	1	6900	2	0	next	incorrect	560

20	281	Response	1	3580410	6756	1

20	282	Picture	MorphF2_03_nom.jpg	3580554	0	1	7033	2	0	next	incorrect	562

20	282	Response	1	3587530	6976	1

20	283	Picture	MorphF10_06_orig.jpg	3587587	0	1	11014	2	0	next	hit	564

20	283	Response	2	3598490	10903	1

20	284	Picture	MorphF7_08_orig.jpg	3598601	0	1	5971	2	0	next	hit	566

20	284	Response	2	3604490	5889	1

20	285	Picture	MorphM5_00_nom.jpg	3604572	0	1	6901	2	0	next	hit	568

20	285	Response	2	3611370	6798	1

20	286	Picture	MorphM9_02_noe.jpg	3611473	0	1	6502	2	0	next	incorrect	570

20	286	Response	1	3617850	6377	1

20	287	Picture	MorphF6_09_orig.jpg	3617975	0	1	8360	2	0	next	hit	572

20	287	Response	2	3626250	8275	1

20	288	Picture	MorphF7_10_orig.jpg	3626335	0	1	9554	2	0	next	hit	574

20	288	Response	2	3635850	9515	1

20	289	Picture	MorphF4_04_nom.jpg	3635889	0	1	9687	2	0	next	hit	576

20	289	Response	2	3645530	9641	1

20	290	Picture	MorphF1_07_orig.jpg	3645576	0	1	17782	2	0	next	incorrect	578

20	290	Response	1	3663290	17714	1

20	291	Picture	MorphF3_00_noe.jpg	3663358	0	1	6237	2	0	next	incorrect	580

20	291	Response	1	3669449	6091	1

20	292	Picture	MorphF2_01_orig.jpg	3669595	0	1	6635	2	0	next	incorrect	582

20	292	Response	1	3676169	6574	1

20	293	Picture	MorphM9_09_orig.jpg	3676230	0	1	7563	2	0	next	hit	584

20	293	Response	2	3683689	7459	1

20	294	Picture	MorphF6_08_orig.jpg	3683793	0	1	5972	2	0	next	hit	586

20	294	Response	2	3689689	5896	1

20	295	Picture	MorphF2_08_noe.jpg	3689765	0	1	6635	2	0	next	incorrect	588

20	295	Response	1	3696329	6564	1

20	296	Picture	MorphM6_01_nom.jpg	3696400	0	1	10085	2	0	next	incorrect	590

20	296	Response	1	3706409	10009	1

20	297	Picture	MorphM1_02_orig.jpg	3706485	0	1	8625	2	0	next	incorrect	592

20	297	Response	1	3714969	8484	1

20	298	Picture	MorphM9_08_noe.jpg	3715110	0	1	7543	156	0	next	incorrect	594

20	298	Response	1	3722649	7539	1

20	299	Picture	MorphF9_01_orig.jpg	3722653	0	155	6921	156	0	next	hit	596

20	299	Response	2	3729449	6796	1

20	300	Picture	MorphF3_05_noe.jpg	3729574	0	1	9398	159	0	next	incorrect	598

20	300	Response	1	3738969	9395	1

20	301	Picture	MorphF8_01_orig.jpg	3738972	0	158	10773	159	0	next	hit	600

20	301	Response	2	3749689	10717	1

20	302	Picture	MorphF4_08_noe.jpg	3749745	0	1	11279	2	0	next	hit	602

20	302	Response	2	3760969	11224	1

20	303	Picture	MorphM8_04_nom.jpg	3761024	0	1	5706	2	0	next	hit	604

20	303	Response	2	3766649	5625	1

20	304	Picture	MorphF8_07_orig.jpg	3766730	0	1	11147	2	0	next	hit	606

20	304	Response	2	3777769	11039	1

20	305	Picture	MorphM9_07_noe.jpg	3777877	0	1	7431	2	0	next	incorrect	608

20	305	Response	1	3785208	7331	1

20	306	Picture	MorphF2_10_nom.jpg	3785308	0	1	7298	2	0	next	incorrect	610

20	306	Response	1	3792488	7180	1

20	307	Picture	MorphF9_06_noe.jpg	3792606	0	1	13270	2	0	next	incorrect	612

20	307	Response	1	3805768	13162	2

20	308	Picture	MorphF4_02_nom.jpg	3805876	0	1	6900	2	0	next	hit	614

20	308	Response	2	3812648	6772	1

20	309	Picture	MorphM5_08_orig.jpg	3812776	0	1	20303	2	0	next	hit	616

20	309	Response	2	3832968	20192	1

20	310	Picture	MorphF4_01_nom.jpg	3833079	0	1	8227	3	0	next	incorrect	618

20	310	Response	1	3841208	8129	1

20	311	Picture	MorphF3_00_nom.jpg	3841306	0	2	8493	3	0	next	incorrect	620

20	311	Response	1	3849688	8382	1

20	312	Picture	MorphM10_03_orig.jpg	3849799	0	1	6901	2	0	next	hit	622

20	312	Response	2	3856568	6769	1

20	313	Picture	MorphM7_02_nom.jpg	3856700	0	1	10615	2	0	next	hit	624

20	313	Response	2	3867208	10508	1

20	314	Picture	MorphF4_10_orig.jpg	3867315	0	1	5972	2	0	next	hit	626

20	314	Response	2	3873208	5893	1

20	315	Picture	MorphF6_05_orig.jpg	3873287	0	1	7696	2	0	next	hit	628

20	315	Response	2	3880888	7601	1

20	316	Picture	MorphF8_04_noe.jpg	3880983	0	1	7564	2	0	next	hit	630

20	316	Response	2	3888407	7424	1

20	317	Picture	MorphF1_06_noe.jpg	3888547	0	1	7431	2	0	next	incorrect	632

20	317	Response	1	3895927	7380	1

20	318	Picture	MorphM7_09_orig.jpg	3895978	0	1	9024	2	0	next	hit	634

20	318	Response	2	3904967	8989	1

20	319	Picture	MorphM6_00_nom.jpg	3905002	0	1	11545	2	0	next	incorrect	636

20	319	Response	1	3916407	11405	1

20	320	Picture	MorphF3_03_noe.jpg	3916547	0	1	6767	2	0	next	incorrect	638

20	320	Response	1	3923207	6660	1

20	321	Picture	MorphM4_05_noe.jpg	3923314	0	1	7564	2	0	next	hit	640

20	321	Response	2	3930807	7493	1

20	322	Picture	MorphM2_04_orig.jpg	3930878	0	1	8360	2	0	next	incorrect	642

20	322	Response	1	3939127	8249	1

20	323	Picture	MorphF4_01_orig.jpg	3939238	0	1	7298	2	0	next	incorrect	644

20	323	Response	1	3946487	7249	1

20	324	Picture	MorphM7_07_nom.jpg	3946536	0	1	5839	2	0	next	hit	646

20	324	Response	2	3952327	5791	1

20	325	Picture	MorphF3_05_orig.jpg	3952375	0	1	8227	2	0	next	incorrect	648

20	325	Response	1	3960487	8112	1

20	326	Picture	MorphF6_10_noe.jpg	3960602	0	1	12341	2	0	next	incorrect	650

20	326	Response	1	3972887	12285	1

20	327	Picture	MorphM3_04_orig.jpg	3972943	0	1	12872	2	0	next	incorrect	652

20	327	Response	1	3985687	12744	1

20	328	Picture	MorphM7_02_orig.jpg	3985815	0	1	10995	154	0	next	hit	654

20	328	Response	2	3996806	10991	1

20	329	Picture	MorphF2_05_nom.jpg	3996810	0	153	7981	154	0	next	hit	656

20	329	Response	2	4004646	7836	1

20	330	Picture	MorphM2_07_orig.jpg	4004791	0	1	6369	3	0	next	hit	658

20	330	Response	2	4011046	6255	1

20	331	Picture	MorphF10_10_noe.jpg	4011160	0	2	8493	3	0	next	hit	660

20	331	Response	2	4019526	8366	1

20	332	Picture	MorphF1_01_nom.jpg	4019653	0	1	14995	2	0	next	incorrect	662

20	332	Response	1	4034566	14913	1

20	333	Picture	MorphM5_05_noe.jpg	4034648	0	1	5972	2	0	next	incorrect	664

20	333	Response	1	4040566	5918	1

20	334	Picture	MorphF4_05_noe.jpg	4040620	0	1	14464	2	0	next	incorrect	666

20	334	Response	1	4054966	14346	1

20	335	Picture	MorphF10_05_nom.jpg	4055084	0	1	7431	2	0	next	hit	668

20	335	Response	2	4062486	7402	1

20	336	Picture	MorphF6_07_noe.jpg	4062515	0	1	5839	2	0	next	hit	670

20	336	Response	2	4068246	5731	1

20	337	Picture	MorphM3_00_orig.jpg	4068354	0	1	30122	2	0	next	incorrect	672

20	337	Response	1	4098406	30052	1

20	338	Picture	MorphF10_09_noe.jpg	4098476	0	1	5293	150	0	next	hit	674

20	338	Response	2	4103765	5289	1

20	339	Picture	MorphM5_09_orig.jpg	4103769	0	149	12223	150	0	next	incorrect	676

20	339	Response	1	4115925	12156	1

20	340	Picture	MorphF7_07_nom.jpg	4115992	0	1	11014	2	0	next	hit	678

20	340	Response	2	4126885	10893	1

20	341	Picture	MorphF10_02_nom.jpg	4127006	0	1	7299	2	0	next	incorrect	680

20	341	Response	1	4134245	7239	1

20	342	Picture	MorphM10_05_noe.jpg	4134305	0	1	7298	2	0	next	hit	682

20	342	Response	2	4141525	7220	1

20	343	Picture	MorphM6_10_nom.jpg	4141603	0	1	6635	2	0	next	hit	684

20	343	Response	2	4148165	6562	1

20	344	Picture	MorphF6_00_noe.jpg	4148238	0	1	15393	2	0	next	hit	686

20	344	Response	2	4163525	15287	1

20	345	Picture	MorphM9_10_nom.jpg	4163631	0	1	6370	2	0	next	hit	688

20	345	Response	2	4169925	6294	1

20	346	Picture	MorphM4_10_noe.jpg	4170001	0	1	11014	2	0	next	hit	690

20	346	Response	2	4180885	10884	1

20	347	Picture	MorphF9_01_noe.jpg	4181015	0	1	6767	2	0	next	incorrect	692

20	347	Response	1	4187685	6670	1

20	348	Picture	MorphF8_07_nom.jpg	4187782	0	1	10483	2	0	next	incorrect	694

20	348	Response	1	4198165	10383	1

20	349	Picture	MorphF10_06_nom.jpg	4198265	0	1	9157	2	0	next	incorrect	696

20	349	Response	1	4207364	9099	1

20	350	Picture	MorphF3_07_orig.jpg	4207422	0	1	10748	2	0	next	hit	698

20	350	Response	2	4218084	10662	1

20	351	Picture	MorphF10_03_orig.jpg	4218170	0	1	6878	157	0	next	hit	700

20	351	Response	2	4225044	6874	1

20	352	Picture	MorphF5_01_nom.jpg	4225048	0	156	7852	157	0	next	incorrect	702

20	352	Response	1	4232804	7756	1

20	353	Picture	MorphF8_03_nom.jpg	4232900	0	1	9819	2	0	next	incorrect	704

20	353	Response	1	4242644	9744	1

20	354	Picture	MorphF3_01_noe.jpg	4242719	0	1	7033	2	0	next	incorrect	706

20	354	Response	1	4249684	6965	1

20	355	Picture	MorphM6_08_nom.jpg	4249752	0	1	8228	2	0	next	hit	708

20	355	Response	2	4257844	8092	1

20	356	Picture	MorphF1_03_nom.jpg	4257980	0	1	12606	2	0	next	hit	710

20	356	Response	2	4270484	12504	1

20	357	Picture	MorphF5_01_orig.jpg	4270586	0	1	8227	2	0	next	incorrect	712

20	357	Response	1	4278724	8138	1

20	358	Picture	MorphM9_03_orig.jpg	4278813	0	1	11280	2	0	next	incorrect	714

20	358	Response	1	4290004	11191	1

20	359	Picture	MorphF10_07_nom.jpg	4290093	0	1	7962	2	0	next	incorrect	716

20	359	Response	1	4298004	7911	1

20	360	Picture	MorphF5_03_noe.jpg	4298055	0	1	7552	146	0	next	incorrect	718

20	360	Response	1	4305604	7549	1

20	361	Picture	MorphM10_02_noe.jpg	4305607	0	145	8769	146	0	next	hit	720

20	361	Response	2	4314243	8636	1

20	362	Picture	MorphM9_01_orig.jpg	4314376	0	1	7033	3	0	next	hit	722

20	362	Response	2	4321363	6987	1

20	363	Picture	MorphM6_02_noe.jpg	4321409	0	2	7697	3	0	next	incorrect	724

20	363	Response	1	4329043	7634	1

20	364	Picture	MorphM7_10_orig.jpg	4329106	0	1	7298	2	0	next	hit	726

20	364	Response	2	4336323	7217	1

20	365	Picture	MorphF10_10_orig.jpg	4336404	0	1	6370	2	0	next	hit	728

20	365	Response	2	4342643	6239	1

20	366	Picture	MorphF3_06_nom.jpg	4342774	0	1	21497	2	0	next	incorrect	730

20	366	Response	1	4364163	21389	1

20	367	Picture	MorphM4_01_nom.jpg	4364271	0	1	5573	2	0	next	incorrect	732

20	367	Response	1	4369763	5492	1

20	368	Picture	MorphM3_07_noe.jpg	4369844	0	1	6503	2	0	next	incorrect	734

20	368	Response	1	4376243	6399	1

20	369	Picture	MorphF9_05_nom.jpg	4376347	0	1	17899	150	0	next	incorrect	736

20	369	Response	1	4394243	17896	1

20	370	Picture	MorphM3_08_nom.jpg	4394246	0	149	11427	150	0	next	incorrect	738

20	370	Response	1	4405603	11357	1

20	371	Picture	MorphM9_07_orig.jpg	4405673	0	1	11545	2	0	next	hit	740

20	371	Response	2	4417122	11449	1

20	372	Picture	MorphM1_09_noe.jpg	4417218	0	1	7298	2	0	next	hit	742

20	372	Response	2	4424402	7184	1

20	373	Picture	MorphF6_01_nom.jpg	4424516	0	1	13650	153	0	next	hit	744

20	373	Response	2	4438162	13646	1

20	374	Picture	MorphM10_03_nom.jpg	4438166	0	152	17269	153	0	next	hit	746

20	374	Response	2	4455362	17196	1

20	375	Picture	MorphF7_05_noe.jpg	4455435	0	1	8625	2	0	next	incorrect	748

20	375	Response	1	4463922	8487	1

20	376	Picture	MorphM5_08_noe.jpg	4464060	0	1	5839	2	0	next	incorrect	750

20	376	Response	1	4469762	5702	1

20	377	Picture	MorphF3_00_orig.jpg	4469899	0	1	14464	2	0	next	incorrect	752

20	377	Response	1	4484242	14343	1

20	378	Picture	MorphF10_07_noe.jpg	4484363	0	1	11943	2	0	next	hit	754

20	378	Response	2	4496242	11879	1

20	379	Picture	MorphM9_10_noe.jpg	4496306	0	1	7564	2	0	next	incorrect	756

20	379	Response	1	4503762	7456	1

20	380	Picture	MorphF10_09_nom.jpg	4503870	0	1	6237	2	0	next	hit	758

20	380	Response	2	4510002	6132	1

20	381	Picture	MorphF8_10_nom.jpg	4510107	0	1	5706	2	0	next	hit	760

20	381	Response	2	4515681	5574	1

20	382	Picture	MorphF1_07_noe.jpg	4515813	0	1	9687	2	0	next	incorrect	762

20	382	Response	1	4525441	9628	1

20	383	Picture	MorphM5_02_orig.jpg	4525500	0	1	12341	2	0	next	incorrect	764

20	383	Response	1	4537761	12261	1

20	384	Picture	MorphF6_05_nom.jpg	4537841	0	1	8625	2	0	next	incorrect	766

20	384	Response	1	4546321	8480	1

20	385	Picture	MorphM4_06_noe.jpg	4546466	0	1	9687	2	0	next	hit	768

20	385	Response	2	4556081	9615	1

20	386	Picture	MorphF9_04_noe.jpg	4556153	0	1	11810	2	0	next	hit	770

20	386	Response	2	4567921	11768	1

20	387	Picture	MorphM6_07_noe.jpg	4567963	0	1	7033	2	0	next	incorrect	772

20	387	Response	1	4574961	6998	1

20	388	Picture	MorphM3_09_nom.jpg	4574996	0	1	6237	2	0	next	incorrect	774

20	388	Response	1	4581121	6125	1

20	389	Picture	MorphM1_01_nom.jpg	4581233	0	1	8611	149	0	next	incorrect	776

20	389	Response	1	4589841	8608	1

20	390	Picture	MorphM5_02_noe.jpg	4589844	0	148	7578	149	0	next	incorrect	778

20	390	Response	1	4597281	7437	1

20	391	Picture	MorphF9_07_noe.jpg	4597422	0	1	6104	2	0	next	incorrect	780

20	391	Response	1	4603441	6019	1

20	392	Picture	MorphF2_02_noe.jpg	4603526	0	1	9157	2	0	next	incorrect	782

20	392	Response	1	4612641	9115	1

20	393	Picture	MorphM1_07_nom.jpg	4612683	0	1	16454	2	0	next	hit	784

20	393	Response	2	4629040	16357	1

20	394	Picture	MorphM6_03_noe.jpg	4629137	0	1	15261	2	0	next	incorrect	786

20	394	Response	1	4644320	15183	1

20	395	Picture	MorphF8_06_noe.jpg	4644398	0	1	7033	2	0	next	incorrect	788

20	395	Response	1	4651360	6962	1

20	396	Picture	MorphM10_07_nom.jpg	4651431	0	1	5573	2	0	next	hit	790

20	396	Response	2	4656880	5449	1

20	397	Picture	MorphM3_02_orig.jpg	4657004	0	1	6767	3	0	next	hit	792

20	397	Response	2	4663680	6676	1

20	398	Picture	MorphM5_00_orig.jpg	4663771	0	2	7962	3	0	next	hit	794

20	398	Response	2	4671600	7829	1

20	399	Picture	MorphM7_01_nom.jpg	4671733	0	1	9024	2	0	next	hit	796

20	399	Response	2	4680720	8987	1

20	400	Picture	MorphF5_03_orig.jpg	4680757	0	1	12474	2	0	next	incorrect	798

20	400	Response	1	4693120	12363	1

20	401	Picture	MorphF7_07_noe.jpg	4693231	0	1	13667	3	0	next	incorrect	800

20	401	Response	1	4706800	13569	1

20	402	Picture	MorphM4_01_orig.jpg	4706898	0	2	11665	149	0	next	incorrect	802

20	402	Response	1	4718560	11662	1

20	403	Picture	MorphM5_02_nom.jpg	4718563	0	147	9567	148	0	next	hit	804

20	403	Response	2	4727999	9436	1

20	404	Picture	MorphM3_06_noe.jpg	4728130	0	1	9024	2	0	next	hit	806

20	404	Response	2	4737039	8909	1

20	405	Picture	MorphF2_00_orig.jpg	4737154	0	1	12075	2	0	next	incorrect	808

20	405	Response	1	4749120	11966	1

20	406	Picture	MorphF6_10_nom.jpg	4749229	0	1	8228	2	0	next	hit	810

20	406	Response	2	4757359	8130	1

20	407	Picture	MorphM7_08_nom.jpg	4757457	0	1	8758	2	0	next	hit	812

20	407	Response	2	4766079	8622	1

20	408	Picture	MorphM9_05_orig.jpg	4766215	0	1	15393	2	0	next	incorrect	814

20	408	Response	1	4781519	15304	1

20	409	Picture	MorphM1_03_nom.jpg	4781608	0	1	6104	2	0	next	incorrect	816

20	409	Response	1	4787679	6071	1

20	410	Picture	MorphM2_07_nom.jpg	4787712	0	1	9023	2	0	next	hit	818

20	410	Response	2	4796639	8927	1

20	411	Picture	MorphM9_04_orig.jpg	4796735	0	1	11267	147	0	next	incorrect	820

20	411	Response	1	4807999	11264	1

20	412	Picture	MorphF2_00_nom.jpg	4808002	0	146	9036	147	0	next	incorrect	822

20	412	Response	1	4816959	8957	1

20	413	Picture	MorphF8_01_nom.jpg	4817038	0	1	13124	148	0	next	incorrect	824

20	413	Response	1	4830159	13121	1

20	414	Picture	MorphF5_05_noe.jpg	4830162	0	147	9966	148	0	next	hit	826

20	414	Response	2	4840078	9916	1

20	415	Picture	MorphF4_02_orig.jpg	4840128	0	1	12473	2	0	next	incorrect	828

20	415	Response	1	4852478	12350	1

20	416	Picture	MorphM7_09_noe.jpg	4852601	0	1	11280	2	0	next	hit	830

20	416	Response	2	4863758	11157	1

20	417	Picture	MorphF1_06_orig.jpg	4863881	0	1	15127	2	0	next	incorrect	832

20	417	Response	1	4878878	14997	1

20	418	Picture	MorphM1_00_noe.jpg	4879008	0	1	7554	145	0	next	incorrect	834

20	418	Response	1	4886558	7550	1

20	419	Picture	MorphF4_07_noe.jpg	4886562	0	144	11422	145	0	next	hit	836

20	419	Response	2	4897838	11276	1

20	420	Picture	MorphM6_02_nom.jpg	4897984	0	1	16577	145	0	next	incorrect	838

20	420	Response	1	4914558	16574	1

20	421	Picture	MorphF4_08_nom.jpg	4914561	0	144	6911	145	0	next	hit	840

20	421	Response	2	4921358	6797	1

20	422	Picture	MorphM9_02_orig.jpg	4921472	0	1	7564	2	0	next	incorrect	842

20	422	Response	1	4928958	7486	1

20	423	Picture	MorphF5_09_orig.jpg	4929036	0	1	5838	2	0	next	hit	844

20	423	Response	2	4934798	5762	1

20	424	Picture	MorphM7_00_orig.jpg	4934874	0	1	13005	2	0	next	incorrect	846

20	424	Response	1	4947837	12963	1

20	425	Picture	MorphF1_05_noe.jpg	4947879	0	1	12341	2	0	next	incorrect	848

20	425	Response	1	4960077	12198	1

20	426	Picture	MorphM3_03_nom.jpg	4960220	0	1	6104	2	0	next	incorrect	850

20	426	Response	1	4966237	6017	1

20	427	Picture	MorphF8_04_nom.jpg	4966324	0	1	7166	2	0	next	hit	852

20	427	Response	2	4973357	7033	1

20	428	Picture	MorphF1_10_noe.jpg	4973490	0	1	8227	2	0	next	incorrect	854

20	428	Response	1	4981597	8107	1

20	429	Picture	MorphM5_10_noe.jpg	4981717	0	1	6900	2	0	next	incorrect	856

20	429	Response	1	4988477	6760	1

20	430	Picture	MorphF4_03_noe.jpg	4988617	0	1	12584	157	0	next	incorrect	858

20	430	Response	1	5001197	12580	1

20	431	Picture	MorphM2_05_orig.jpg	5001201	0	156	8250	157	0	next	hit	860

20	431	Response	2	5009357	8156	1

20	432	Picture	MorphM9_01_noe.jpg	5009451	0	1	13801	2	0	next	incorrect	862

20	432	Response	1	5023197	13746	1

20	433	Picture	MorphF1_03_noe.jpg	5023252	0	1	5706	2	0	next	incorrect	864

20	433	Response	1	5028877	5625	1

20	434	Picture	MorphF2_07_orig.jpg	5028958	0	1	9687	2	0	next	incorrect	866

20	434	Response	1	5038557	9599	1

20	435	Picture	MorphF5_04_orig.jpg	5038645	0	1	11942	3	0	next	hit	868

20	435	Response	2	5050557	11912	1

20	436	Picture	MorphM7_01_noe.jpg	5050587	0	2	7830	3	0	next	hit	870

20	436	Response	2	5058316	7729	1

20	437	Picture	MorphM3_09_noe.jpg	5058417	0	1	8360	2	0	next	hit	872

20	437	Response	2	5066636	8219	1

20	438	Picture	MorphM7_06_nom.jpg	5066777	0	1	6635	2	0	next	hit	874

20	438	Response	2	5073276	6499	1

20	439	Picture	MorphF6_07_nom.jpg	5073412	0	1	6236	2	0	next	hit	876

20	439	Response	2	5079596	6184	1

20	440	Picture	MorphF9_02_nom.jpg	5079648	0	1	13138	2	0	next	hit	878

20	440	Response	2	5092716	13068	1

20	441	Picture	MorphM9_00_orig.jpg	5092786	0	1	7961	2	0	next	incorrect	880

20	441	Response	1	5100636	7850	1

20	442	Picture	MorphM10_04_noe.jpg	5100747	0	1	21232	2	0	next	hit	882

20	442	Response	2	5121836	21089	1

20	443	Picture	MorphM1_10_nom.jpg	5121979	0	1	6901	2	0	next	hit	884

20	443	Response	2	5128796	6817	1

20	444	Picture	MorphM2_09_noe.jpg	5128880	0	1	6900	2	0	next	incorrect	886

20	444	Response	1	5135756	6876	1

20	445	Picture	PAUSE	5135780	0	1	600062	2	0	600000	miss	0

20	446	Picture	MorphM10_07_orig.jpg	5735842	0	1	26275	2	0	next	hit	889

20	446	Response	2	5761990	26148	1

20	447	Picture	MorphM2_02_noe.jpg	5762117	0	1	14198	2	0	next	incorrect	891

20	447	Response	1	5776230	14113	1

20	448	Picture	MorphM5_03_noe.jpg	5776315	0	1	8478	150	0	next	incorrect	893

20	448	Response	1	5784790	8475	1

20	449	Picture	MorphF10_09_orig.jpg	5784793	0	149	6517	150	0	next	hit	895

20	449	Response	2	5791269	6476	1

20	450	Picture	MorphF2_09_noe.jpg	5791310	0	1	9422	2	0	next	hit	897

20	450	Response	2	5800629	9319	1

20	451	Picture	MorphM8_05_nom.jpg	5800732	0	1	6502	2	0	next	hit	899

20	451	Response	2	5807109	6377	1

20	452	Picture	MorphF7_01_nom.jpg	5807234	0	1	13668	2	0	next	hit	901

20	452	Response	2	5820869	13635	1

20	453	Picture	MorphM6_07_nom.jpg	5820902	0	1	11677	2	0	next	hit	903

20	453	Response	2	5832549	11647	1

20	454	Picture	MorphM2_07_noe.jpg	5832579	0	1	11943	2	0	next	incorrect	905

20	454	Response	1	5844469	11890	1

20	455	Picture	MorphM3_01_noe.jpg	5844522	0	1	9687	2	0	next	hit	907

20	455	Response	2	5854149	9627	1

20	456	Picture	MorphF5_05_orig.jpg	5854209	0	1	7829	2	0	next	hit	909

20	456	Response	2	5861909	7700	1

20	457	Picture	MorphM8_10_nom.jpg	5862038	0	1	8493	2	0	next	hit	911

20	457	Response	2	5870469	8431	1

20	458	Picture	MorphF4_00_orig.jpg	5870531	0	1	9024	2	0	next	incorrect	913

20	458	Response	1	5879509	8978	1

20	459	Picture	MorphM4_09_orig.jpg	5879555	0	1	6900	2	0	next	hit	915

20	459	Response	2	5886389	6834	1

20	460	Picture	MorphM10_00_orig.jpg	5886455	0	1	15778	148	0	next	incorrect	917

20	460	Response	1	5902229	15774	1

20	461	Picture	MorphF8_08_orig.jpg	5902233	0	147	12089	148	0	next	hit	919

20	461	Response	2	5914228	11995	1

20	462	Picture	MorphM6_09_nom.jpg	5914322	0	1	6104	2	0	next	hit	921

20	462	Response	2	5920388	6066	1

20	463	Picture	MorphF9_01_nom.jpg	5920426	0	1	9006	152	0	next	incorrect	923

20	463	Response	1	5929428	9002	1

20	464	Picture	MorphM6_00_noe.jpg	5929432	0	151	6785	152	0	next	incorrect	925

20	464	Response	1	5936148	6716	1

20	465	Picture	MorphF7_04_noe.jpg	5936217	0	1	4777	2	0	next	incorrect	927

20	465	Response	1	5940949	4732	1

20	466	Picture	MorphF1_02_nom.jpg	5940994	0	1	8625	2	0	next	incorrect	929

20	466	Response	1	5949508	8514	1

20	467	Picture	MorphM9_03_nom.jpg	5949619	0	1	14199	2	0	next	incorrect	931

20	467	Response	1	5963748	14129	1

20	468	Picture	MorphM6_06_nom.jpg	5963818	0	1	6104	2	0	next	hit	933

20	468	Response	2	5969828	6010	1

20	469	Picture	MorphF8_08_nom.jpg	5969922	0	1	6237	2	0	next	hit	935

20	469	Response	2	5976068	6146	1

20	470	Picture	MorphF7_06_noe.jpg	5976159	0	1	10072	148	0	next	incorrect	937

20	470	Response	1	5986228	10069	1

20	471	Picture	MorphF8_02_noe.jpg	5986231	0	147	7179	148	0	next	incorrect	939

20	471	Response	1	5993347	7116	1

20	472	Picture	MorphF5_07_noe.jpg	5993410	0	1	7298	2	0	next	hit	941

20	472	Response	2	6000628	7218	1

20	473	Picture	MorphF2_08_nom.jpg	6000708	0	1	9422	2	0	next	hit	943

20	473	Response	2	6009987	9279	1

20	474	Picture	MorphM3_02_noe.jpg	6010130	0	1	9941	146	0	next	incorrect	945

20	474	Response	1	6020067	9937	1

20	475	Picture	MorphF4_09_noe.jpg	6020071	0	145	6514	146	0	next	hit	947

20	475	Response	2	6026467	6396	1

20	476	Picture	MorphF10_01_nom.jpg	6026585	0	1	11279	2	0	next	incorrect	949

20	476	Response	1	6037827	11242	1

20	477	Picture	MorphF3_06_noe.jpg	6037864	0	1	11943	2	0	next	hit	951

20	477	Response	2	6049747	11883	1

20	478	Picture	MorphF7_01_noe.jpg	6049807	0	1	6635	2	0	next	incorrect	953

20	478	Response	1	6056387	6580	1

20	479	Picture	MorphF3_07_noe.jpg	6056442	0	1	6237	2	0	next	hit	955

20	479	Response	2	6062547	6105	1

20	480	Picture	MorphM9_01_nom.jpg	6062679	0	1	16852	2	0	next	incorrect	957

20	480	Response	1	6079427	16748	1

20	481	Picture	MorphM6_05_noe.jpg	6079531	0	1	13137	2	0	next	incorrect	959

20	481	Response	1	6092627	13096	1

20	482	Picture	MorphM2_00_noe.jpg	6092668	0	1	6104	3	0	next	incorrect	961

20	482	Response	1	6098627	5959	1

20	483	Picture	MorphM10_04_nom.jpg	6098772	0	2	7938	160	0	next	hit	963

20	483	Response	2	6106706	7934	1

20	484	Picture	MorphM9_08_nom.jpg	6106710	0	158	7840	305	0	next	hit	965

20	484	Response	2	6114546	7836	1

20	485	Picture	MorphM3_01_nom.jpg	6114550	0	147	16601	149	0	next	hit	967

20	485	Response	2	6131026	16476	1

20	486	Picture	MorphM5_06_nom.jpg	6131151	0	2	12739	3	0	next	incorrect	969

20	486	Response	1	6143826	12675	1

20	487	Picture	MorphF2_02_nom.jpg	6143890	0	1	7431	2	0	next	incorrect	971

20	487	Response	1	6151186	7296	1

20	488	Picture	MorphF3_10_orig.jpg	6151321	0	1	5972	2	0	next	hit	973

20	488	Response	2	6157186	5865	1

20	489	Picture	MorphF4_07_nom.jpg	6157293	0	1	10748	2	0	next	hit	975

20	489	Response	2	6167986	10693	1

20	490	Picture	MorphM4_06_orig.jpg	6168041	0	1	9289	2	0	next	hit	977

20	490	Response	2	6177266	9225	1

20	491	Picture	MorphF10_00_nom.jpg	6177330	0	1	11677	2	0	next	hit	979

20	491	Response	2	6188866	11536	1

20	492	Picture	MorphF5_00_noe.jpg	6189007	0	1	8342	153	0	next	incorrect	981

20	492	Response	1	6197346	8339	1

20	493	Picture	MorphF1_01_orig.jpg	6197349	0	152	8113	153	0	next	incorrect	983

20	493	Response	1	6205426	8077	1

20	494	Picture	MorphF7_06_nom.jpg	6205462	0	1	7407	159	0	next	hit	985

20	494	Response	2	6212865	7403	1

20	495	Picture	MorphF3_04_orig.jpg	6212869	0	158	10640	159	0	next	incorrect	987

20	495	Response	1	6223425	10556	1

20	496	Picture	MorphM6_01_noe.jpg	6223509	0	1	7166	2	0	next	incorrect	989

20	496	Response	1	6230625	7116	1

20	497	Picture	MorphF10_03_noe.jpg	6230675	0	1	6635	2	0	next	hit	991

20	497	Response	2	6237185	6510	1

20	498	Picture	MorphF3_09_noe.jpg	6237310	0	1	9554	2	0	next	hit	993

20	498	Response	2	6246785	9475	1

20	499	Picture	MorphF5_10_nom.jpg	6246864	0	1	6085	154	0	next	hit	995

20	499	Response	2	6252945	6081	1

20	500	Picture	MorphF1_02_orig.jpg	6252949	0	153	15279	154	0	next	incorrect	997

20	500	Response	1	6268145	15196	1

20	501	Picture	MorphF8_04_orig.jpg	6268228	0	1	11545	2	0	next	incorrect	999

20	501	Response	1	6279665	11437	1

20	502	Picture	MorphM4_02_nom.jpg	6279773	0	1	11678	2	0	next	incorrect	1001

20	502	Response	1	6291345	11572	1

20	503	Picture	MorphM8_06_orig.jpg	6291451	0	1	11677	2	0	next	hit	1003

20	503	Response	2	6303025	11574	1

20	504	Picture	MorphM3_04_noe.jpg	6303128	0	1	6768	2	0	next	hit	1005

20	504	Response	2	6309824	6696	1

20	505	Picture	MorphM9_05_nom.jpg	6309896	0	1	10616	2	0	next	hit	1007

20	505	Response	2	6320384	10488	1

20	506	Picture	MorphM6_10_noe.jpg	6320512	0	1	8492	2	0	next	incorrect	1009

20	506	Response	1	6328944	8432	1

20	507	Picture	MorphM7_03_nom.jpg	6329004	0	1	7962	2	0	next	hit	1011

20	507	Response	2	6336864	7860	1

20	508	Picture	MorphM1_01_noe.jpg	6336966	0	1	8891	2	0	next	hit	1013

20	508	Response	2	6345744	8778	1

20	509	Picture	MorphF5_04_nom.jpg	6345857	0	1	6635	2	0	next	hit	1015

20	509	Response	2	6352384	6527	1

20	510	Picture	MorphF10_04_nom.jpg	6352492	0	1	8227	2	0	next	hit	1017

20	510	Response	2	6360624	8132	1

20	511	Picture	MorphF3_02_orig.jpg	6360719	0	1	12076	2	0	next	incorrect	1019

20	511	Response	1	6372704	11985	1

20	512	Picture	MorphM8_07_nom.jpg	6372795	0	1	8360	2	0	next	hit	1021

20	512	Response	2	6381104	8309	1

20	513	Picture	MorphF9_00_noe.jpg	6381155	0	1	13402	2	0	next	hit	1023

20	513	Response	2	6394464	13309	1

20	514	Picture	MorphM1_06_orig.jpg	6394557	0	1	8228	2	0	next	hit	1025

20	514	Response	2	6402704	8147	1

20	515	Picture	MorphM4_07_noe.jpg	6402785	0	1	7962	2	0	next	hit	1027

20	515	Response	2	6410704	7919	1

20	516	Picture	MorphF3_03_nom.jpg	6410747	0	1	18710	2	0	next	incorrect	1029

20	516	Response	1	6429423	18676	1

20	517	Picture	MorphM7_08_orig.jpg	6429457	0	1	5706	2	0	next	hit	1031

20	517	Response	2	6435023	5566	1

20	518	Picture	MorphF8_03_orig.jpg	6435163	0	1	14984	146	0	next	incorrect	1033

20	518	Response	1	6450143	14980	1

20	519	Picture	MorphM9_08_orig.jpg	6450147	0	145	6779	146	0	next	hit	1035

20	519	Response	2	6456863	6716	1

20	520	Picture	MorphM6_00_orig.jpg	6456926	0	1	7829	2	0	next	incorrect	1037

20	520	Response	1	6464623	7697	1

20	521	Picture	MorphM5_01_orig.jpg	6464755	0	1	10881	2	0	next	incorrect	1039

20	521	Response	1	6475503	10748	1

20	522	Picture	MorphF8_02_orig.jpg	6475636	0	1	8891	2	0	next	hit	1041

20	522	Response	2	6484463	8827	1

20	523	Picture	MorphF9_04_orig.jpg	6484527	0	1	10350	2	0	next	hit	1043

20	523	Response	2	6494783	10256	1

20	524	Picture	MorphF3_04_noe.jpg	6494877	0	1	8758	3	0	next	incorrect	1045

20	524	Response	1	6503503	8626	1

20	525	Picture	MorphM8_08_orig.jpg	6503635	0	2	7697	3	0	next	hit	1047

20	525	Response	2	6511263	7628	1

20	526	Picture	MorphM4_03_nom.jpg	6511332	0	1	9554	2	0	next	hit	1049

20	526	Response	2	6520783	9451	1

20	527	Picture	MorphF4_07_orig.jpg	6520886	0	1	8626	2	0	next	hit	1051

20	527	Response	2	6529422	8536	1

20	528	Picture	MorphF5_02_noe.jpg	6529512	0	1	8360	2	0	next	incorrect	1053

20	528	Response	1	6537822	8310	1

20	529	Picture	MorphF10_08_orig.jpg	6537872	0	1	5955	151	0	next	hit	1055

20	529	Response	2	6543823	5951	1

20	530	Picture	MorphM7_06_orig.jpg	6543827	0	150	7713	151	0	next	hit	1057

20	530	Response	2	6551502	7675	1

20	531	Picture	MorphM6_03_orig.jpg	6551540	0	1	12606	2	0	next	incorrect	1059

20	531	Response	1	6564062	12522	1

20	532	Picture	MorphM9_10_orig.jpg	6564146	0	1	7431	2	0	next	hit	1061

20	532	Response	2	6571502	7356	1

20	533	Picture	MorphF9_08_noe.jpg	6571577	0	1	8360	2	0	next	incorrect	1063

20	533	Response	1	6579822	8245	1

20	534	Picture	MorphM10_08_nom.jpg	6579937	0	1	5839	2	0	next	hit	1065

20	534	Response	2	6585662	5725	1

20	535	Picture	MorphF2_03_orig.jpg	6585776	0	1	7829	2	0	next	incorrect	1067

20	535	Response	1	6593502	7726	1

20	536	Picture	MorphF7_07_orig.jpg	6593605	0	1	8758	2	0	next	hit	1069

20	536	Response	2	6602222	8617	1

20	537	Picture	MorphF4_06_noe.jpg	6602363	0	1	7142	159	0	next	hit	1071

20	537	Response	2	6609502	7139	1

20	538	Picture	MorphM8_02_orig.jpg	6609505	0	158	11436	159	0	next	incorrect	1073

20	538	Response	1	6620862	11357	1

20	539	Picture	MorphM7_04_noe.jpg	6620941	0	1	8758	2	0	next	hit	1075

20	539	Response	2	6629661	8720	1

20	540	Picture	MorphF8_05_noe.jpg	6629699	0	1	7033	2	0	next	incorrect	1077

20	540	Response	1	6636621	6922	1

20	541	Picture	MorphM4_06_nom.jpg	6636732	0	1	9023	3	0	next	incorrect	1079

20	541	Response	1	6645661	8929	1

20	542	Picture	MorphF6_02_noe.jpg	6645755	0	2	6503	3	0	next	incorrect	1081

20	542	Response	1	6652221	6466	1

20	543	Picture	MorphF7_09_noe.jpg	6652258	0	1	7431	2	0	next	incorrect	1083

20	543	Response	1	6659581	7323	1

20	544	Picture	MorphM4_02_orig.jpg	6659689	0	1	5308	2	0	next	hit	1085

20	544	Response	2	6664861	5172	1

20	545	Picture	MorphM3_03_noe.jpg	6664997	0	1	11545	2	0	next	hit	1087

20	545	Response	2	6676461	11464	1

20	546	Picture	MorphF6_03_orig.jpg	6676542	0	1	12606	2	0	next	hit	1089

20	546	Response	2	6689101	12559	1

20	547	Picture	MorphF2_04_nom.jpg	6689148	0	1	9421	3	0	next	incorrect	1091

20	547	Response	1	6698461	9313	1

20	548	Picture	MorphM7_05_nom.jpg	6698569	0	2	6105	3	0	next	hit	1093

20	548	Response	2	6704541	5972	1

20	549	Picture	MorphM4_09_noe.jpg	6704674	0	1	9952	2	0	next	hit	1095

20	549	Response	2	6714541	9867	1

20	550	Picture	MorphM7_07_noe.jpg	6714626	0	1	6635	2	0	next	hit	1097

20	550	Response	2	6721181	6555	1

20	551	Picture	MorphF4_09_orig.jpg	6721261	0	1	7564	2	0	next	hit	1099

20	551	Response	2	6728781	7520	1

20	552	Picture	MorphM4_07_nom.jpg	6728825	0	1	17118	2	0	next	hit	1101

20	552	Response	2	6745820	16995	1

20	553	Picture	MorphF1_00_nom.jpg	6745943	0	1	11279	2	0	next	incorrect	1103

20	553	Response	1	6757100	11157	1

20	554	Picture	MorphM2_10_orig.jpg	6757222	0	1	7299	2	0	next	hit	1105

20	554	Response	2	6764460	7238	1

20	555	Picture	MorphF8_09_noe.jpg	6764521	0	1	7033	2	0	next	incorrect	1107

20	555	Response	1	6771420	6899	1

20	556	Picture	MorphF4_01_noe.jpg	6771554	0	1	6369	2	0	next	incorrect	1109

20	556	Response	1	6777820	6266	1

20	557	Picture	MorphF7_05_nom.jpg	6777923	0	1	6621	149	0	next	hit	1111

20	557	Response	2	6784540	6617	1

20	558	Picture	MorphM8_06_nom.jpg	6784544	0	148	6251	149	0	next	hit	1113

20	558	Response	2	6790700	6156	1

20	559	Picture	MorphM10_00_noe.jpg	6790795	0	1	9952	2	0	next	hit	1115

20	559	Response	2	6800700	9905	1

20	560	Picture	MorphF5_09_nom.jpg	6800747	0	1	5839	2	0	next	hit	1117

20	560	Response	2	6806540	5793	1

20	561	Picture	MorphM7_04_orig.jpg	6806586	0	1	6357	147	0	next	hit	1119

20	561	Response	2	6812940	6354	1

20	562	Picture	MorphF1_10_nom.jpg	6812943	0	146	8480	305	0	next	hit	1121

20	562	Response	2	6821420	8477	1

20	563	Picture	MorphM8_01_orig.jpg	6821423	0	159	7324	160	0	next	hit	1123

20	563	Response	2	6828620	7197	1

20	564	Picture	MorphM6_07_orig.jpg	6828747	0	1	13535	2	0	next	incorrect	1125

20	564	Response	1	6842139	13392	1

20	565	Picture	MorphM7_04_nom.jpg	6842282	0	1	6635	2	0	next	hit	1127

20	565	Response	2	6848859	6577	1

20	566	Picture	MorphF4_09_nom.jpg	6848917	0	1	7431	2	0	next	hit	1129

20	566	Response	2	6856299	7382	1

20	567	Picture	MorphM9_04_nom.jpg	6856348	0	1	18047	2	0	next	incorrect	1131

20	567	Response	1	6874299	17951	1

20	568	Picture	MorphM3_07_nom.jpg	6874395	0	1	5573	2	0	next	incorrect	1133

20	568	Response	1	6879899	5504	1

20	569	Picture	MorphF9_08_nom.jpg	6879968	0	1	14597	2	0	next	hit	1135

20	569	Response	2	6894459	14491	1

20	570	Picture	MorphM2_01_nom.jpg	6894565	0	1	6900	2	0	next	incorrect	1137

20	570	Response	1	6901339	6774	1

20	571	Picture	MorphM1_10_noe.jpg	6901465	0	1	14838	159	0	next	hit	1139

20	571	Response	2	6916299	14834	1

20	572	Picture	MorphF10_00_orig.jpg	6916303	0	158	10773	159	0	next	hit	1141

20	572	Response	2	6927019	10716	1

20	573	Picture	MorphM3_03_orig.jpg	6927076	0	1	7697	2	0	next	hit	1143

20	573	Response	2	6934699	7623	1

20	574	Picture	MorphM5_07_nom.jpg	6934773	0	1	6502	2	0	next	incorrect	1145

20	574	Response	1	6941179	6406	1

20	575	Picture	MorphF3_04_nom.jpg	6941275	0	1	15507	153	0	next	incorrect	1147

20	575	Response	1	6956778	15503	1

20	576	Picture	MorphF9_04_nom.jpg	6956782	0	152	11280	304	0	next	hit	1149

20	576	Response	2	6968058	11276	1

20	577	Picture	MorphF2_00_noe.jpg	6968062	0	152	10369	153	0	next	incorrect	1151

20	577	Response	1	6978378	10316	1

20	578	Picture	MorphF6_08_noe.jpg	6978431	0	1	5838	2	0	next	incorrect	1153

20	578	Response	1	6984138	5707	1

20	579	Picture	MorphF2_07_nom.jpg	6984269	0	1	7431	2	0	next	incorrect	1155

20	579	Response	1	6991578	7309	1

20	580	Picture	MorphM1_01_orig.jpg	6991700	0	1	11402	145	0	next	hit	1157

20	580	Response	2	7003098	11398	1

20	581	Picture	MorphM8_10_noe.jpg	7003102	0	144	13413	145	0	next	incorrect	1159

20	581	Response	1	7016458	13356	1

20	582	Picture	MorphF10_01_noe.jpg	7016515	0	1	7696	3	0	next	hit	1161

20	582	Response	2	7024138	7623	1

20	583	Picture	MorphF5_10_orig.jpg	7024211	0	2	6490	148	0	next	hit	1163

20	583	Response	2	7030698	6487	1

20	584	Picture	MorphM8_04_orig.jpg	7030701	0	146	11557	147	0	next	hit	1165

20	584	Response	2	7042218	11517	1

20	585	Picture	MorphF1_06_nom.jpg	7042258	0	1	11545	2	0	next	incorrect	1167

20	585	Response	1	7053737	11479	1

20	586	Picture	MorphF4_00_noe.jpg	7053803	0	1	7299	2	0	next	incorrect	1169

20	586	Response	1	7061017	7214	1

20	587	Picture	MorphM8_09_noe.jpg	7061102	0	1	5971	2	0	next	incorrect	1171

20	587	Response	1	7067017	5915	1

20	588	Picture	MorphF9_06_orig.jpg	7067073	0	1	9024	2	0	next	hit	1173

20	588	Response	2	7075977	8904	1

20	589	Picture	MorphM3_10_orig.jpg	7076097	0	1	13269	2	0	next	hit	1175

20	589	Response	2	7089257	13160	1

20	590	Picture	MorphF6_02_nom.jpg	7089366	0	1	10484	2	0	next	hit	1177

20	590	Response	2	7099737	10371	1

20	591	Picture	MorphF8_07_noe.jpg	7099850	0	1	8094	2	0	next	incorrect	1179

20	591	Response	1	7107897	8047	1

20	592	Picture	MorphM9_07_nom.jpg	7107944	0	1	9289	2	0	next	hit	1181

20	592	Response	2	7117097	9153	1

20	593	Picture	MorphF5_08_noe.jpg	7117233	0	1	7431	2	0	next	hit	1183

20	593	Response	2	7124617	7384	1

20	594	Picture	MorphF1_05_nom.jpg	7124664	0	1	9554	3	0	next	hit	1185

20	594	Response	2	7134137	9473	1

20	595	Picture	MorphM2_03_noe.jpg	7134218	0	2	7564	3	0	next	incorrect	1187

20	595	Response	1	7141657	7439	1

20	596	Picture	MorphF10_04_orig.jpg	7141782	0	1	8360	2	0	next	hit	1189

20	596	Response	2	7150057	8275	1

20	597	Picture	MorphM2_01_noe.jpg	7150142	0	1	7166	2	0	next	hit	1191

20	597	Response	2	7157257	7115	1

20	598	Picture	MorphF9_10_orig.jpg	7157308	0	1	8625	2	0	next	hit	1193

20	598	Response	2	7165816	8508	1

20	599	Picture	MorphM8_08_noe.jpg	7165933	0	1	6105	2	0	next	incorrect	1195

20	599	Response	1	7171896	5963	1

20	600	Picture	MorphM4_03_noe.jpg	7172038	0	1	9023	2	0	next	hit	1197

20	600	Response	2	7181016	8978	1

20	601	Picture	MorphF1_05_orig.jpg	7181061	0	1	8625	2	0	next	incorrect	1199

20	601	Response	1	7189576	8515	1

20	602	Picture	MorphM8_02_nom.jpg	7189686	0	1	6503	2	0	next	hit	1201

20	602	Response	2	7196056	6370	1

20	603	Picture	MorphF3_10_noe.jpg	7196189	0	1	6236	3	0	next	incorrect	1203

20	603	Response	1	7202296	6107	1

20	604	Picture	MorphM5_07_orig.jpg	7202425	0	2	8095	3	0	next	hit	1205

20	604	Response	2	7210456	8031	1

20	605	Picture	MorphF1_02_noe.jpg	7210520	0	1	18711	2	0	next	incorrect	1207

20	605	Response	1	7229176	18656	1

20	606	Picture	MorphM1_10_orig.jpg	7229231	0	1	11014	2	0	next	incorrect	1209

20	606	Response	1	7240136	10905	1

20	607	Picture	MorphF7_04_orig.jpg	7240245	0	1	7563	2	0	next	hit	1211

20	607	Response	2	7247736	7491	1

20	608	Picture	MorphM4_00_noe.jpg	7247808	0	1	10351	2	0	next	incorrect	1213

20	608	Response	1	7258056	10248	1

20	609	Picture	MorphM5_00_noe.jpg	7258159	0	1	7564	2	0	next	incorrect	1215

20	609	Response	1	7265655	7496	1

20	610	Picture	MorphF1_03_orig.jpg	7265723	0	1	8625	2	0	next	incorrect	1217

20	610	Response	1	7274295	8572	1

20	611	Picture	MorphM6_08_noe.jpg	7274348	0	1	9687	2	0	next	incorrect	1219

20	611	Response	1	7283895	9547	1

20	612	Picture	MorphF8_02_nom.jpg	7284035	0	1	11014	2	0	next	hit	1221

20	612	Response	2	7294935	10900	1

20	613	Picture	MorphM7_08_noe.jpg	7295049	0	1	7962	2	0	next	incorrect	1223

20	613	Response	1	7302935	7886	1

20	614	Picture	MorphF6_09_nom.jpg	7303011	0	1	7288	145	0	next	hit	1225

20	614	Response	2	7310295	7284	1

20	615	Picture	MorphM1_05_noe.jpg	7310299	0	144	11555	145	0	next	hit	1227

20	615	Response	2	7321815	11516	1

20	616	Picture	MorphM8_01_nom.jpg	7321854	0	1	7431	2	0	next	hit	1229

20	616	Response	2	7329255	7401	1

20	617	Picture	MorphM6_06_noe.jpg	7329285	0	1	14199	2	0	next	incorrect	1231

20	617	Response	1	7343415	14130	1

20	618	Picture	MorphF2_03_noe.jpg	7343484	0	1	6104	2	0	next	incorrect	1233

20	618	Response	1	7349495	6011	1

20	619	Picture	MorphF8_06_orig.jpg	7349588	0	1	15526	2	0	next	incorrect	1235

20	619	Response	1	7365015	15427	1

20	620	Picture	MorphF5_09_noe.jpg	7365114	0	1	6767	2	0	next	hit	1237

20	620	Response	2	7371814	6700	1

20	621	Picture	MorphF9_05_noe.jpg	7371881	0	1	10882	2	0	next	incorrect	1239

20	621	Response	1	7382694	10813	1

20	622	Picture	MorphF10_00_noe.jpg	7382763	0	1	8625	2	0	next	hit	1241

20	622	Response	2	7391254	8491	1

20	623	Picture	MorphM4_08_nom.jpg	7391388	0	1	9952	3	0	next	hit	1243

20	623	Response	2	7401254	9866	1

20	624	Picture	MorphM10_01_nom.jpg	7401340	0	2	12209	3	0	next	hit	1245

20	624	Response	2	7413414	12074	1

20	625	Picture	MorphF4_04_orig.jpg	7413549	0	1	23222	2	0	next	incorrect	1247

20	625	Response	1	7436694	23145	1

20	626	Picture	MorphM1_07_orig.jpg	7436771	0	1	6768	2	0	next	hit	1249

20	626	Response	2	7443494	6723	1

20	627	Picture	MorphF7_01_orig.jpg	7443539	0	1	10085	2	0	next	incorrect	1251

20	627	Response	1	7453494	9955	1

20	628	Picture	MorphM9_04_noe.jpg	7453624	0	1	6767	2	0	next	incorrect	1253

20	628	Response	1	7460294	6670	1

20	629	Picture	MorphF3_09_nom.jpg	7460391	0	1	7299	2	0	next	hit	1255

20	629	Response	2	7467654	7263	1

20	630	Picture	MorphM3_08_orig.jpg	7467690	0	1	7298	2	0	next	hit	1257

20	630	Response	2	7474933	7243	1

20	631	Picture	MorphM7_05_noe.jpg	7474988	0	1	7697	2	0	next	hit	1259

20	631	Response	2	7482613	7625	1

20	632	Picture	MorphM1_04_orig.jpg	7482685	0	1	9952	2	0	next	hit	1261

20	632	Response	2	7492533	9848	1

20	633	Picture	MorphF6_00_nom.jpg	7492637	0	1	13270	2	0	next	incorrect	1263

20	633	Response	1	7505813	13176	1

20	634	Picture	MorphM6_03_nom.jpg	7505907	0	1	8360	2	0	next	incorrect	1265

20	634	Response	1	7514133	8226	1

20	635	Picture	MorphF2_07_noe.jpg	7514267	0	1	7166	2	0	next	incorrect	1267

20	635	Response	1	7521333	7066	1

20	636	Picture	MorphM10_09_nom.jpg	7521433	0	1	5838	2	0	next	hit	1269

20	636	Response	2	7527173	5740	1

20	637	Picture	MorphF6_06_noe.jpg	7527271	0	1	14332	2	0	next	incorrect	1271

20	637	Response	1	7541493	14222	1

20	638	Picture	MorphF1_04_noe.jpg	7541603	0	1	6104	2	0	next	incorrect	1273

20	638	Response	1	7547653	6050	1

20	639	Picture	MorphM4_10_nom.jpg	7547707	0	1	9289	2	0	next	hit	1275

20	639	Response	2	7556853	9146	1

20	640	Picture	MorphM10_06_noe.jpg	7556996	0	1	6635	2	0	next	hit	1277

20	640	Response	2	7563493	6497	1

20	641	Picture	MorphM4_09_nom.jpg	7563631	0	1	10085	2	0	next	hit	1279

20	641	Response	2	7573653	10022	1

20	642	Picture	MorphF7_03_nom.jpg	7573716	0	1	8340	154	0	next	hit	1281

20	642	Response	2	7582052	8336	1

20	643	Picture	MorphM8_05_orig.jpg	7582056	0	153	21251	155	0	next	incorrect	1283

20	643	Response	1	7603172	21116	1

20	644	Picture	MorphF7_00_noe.jpg	7603307	0	2	10882	3	0	next	incorrect	1285

20	644	Response	1	7614052	10745	1

20	645	Picture	MorphF1_08_orig.jpg	7614189	0	1	9952	2	0	next	incorrect	1287

20	645	Response	1	7624052	9863	1

20	646	Picture	MorphF4_10_nom.jpg	7624141	0	1	16986	2	0	next	hit	1289

20	646	Response	2	7641012	16871	1

20	647	Picture	MorphM7_05_orig.jpg	7641127	0	1	10350	2	0	next	hit	1291

20	647	Response	2	7651332	10205	1

20	648	Picture	MorphF7_00_orig.jpg	7651477	0	1	10085	2	0	next	hit	1293

20	648	Response	2	7661492	10015	1

20	649	Picture	MorphF8_00_nom.jpg	7661562	0	1	7829	2	0	next	hit	1295

20	649	Response	2	7669252	7690	1

20	650	Picture	MorphF4_03_nom.jpg	7669391	0	1	17782	2	0	next	incorrect	1297

20	650	Response	1	7687091	17700	2

20	651	Picture	MorphM1_00_orig.jpg	7687173	0	1	9156	2	0	next	incorrect	1299

20	651	Response	1	7696212	9039	1

20	652	Picture	MorphF1_00_orig.jpg	7696329	0	1	6502	2	0	next	incorrect	1301

20	652	Response	1	7702771	6442	1

20	653	Picture	MorphF3_06_orig.jpg	7702831	0	1	10616	2	0	next	hit	1303

20	653	Response	2	7713331	10500	1

20	654	Picture	MorphF7_02_nom.jpg	7713447	0	1	12208	2	0	next	hit	1305

20	654	Response	2	7725571	12124	1

20	655	Picture	MorphM5_06_orig.jpg	7725655	0	1	8080	150	0	next	hit	1307

20	655	Response	2	7733731	8076	1

20	656	Picture	MorphM8_06_noe.jpg	7733735	0	149	18062	150	0	next	incorrect	1309

20	656	Response	1	7751731	17996	1

20	657	Picture	MorphF9_03_noe.jpg	7751797	0	1	10351	2	0	next	incorrect	1311

20	657	Response	1	7762051	10254	1

20	658	Picture	MorphM7_03_orig.jpg	7762148	0	1	6369	2	0	next	hit	1313

20	658	Response	2	7768371	6223	1

20	659	Picture	MorphM4_08_orig.jpg	7768517	0	1	8625	2	0	next	hit	1315

20	659	Response	2	7777091	8574	1

20	660	Picture	MorphM3_08_noe.jpg	7777142	0	1	7552	147	0	next	hit	1317

20	660	Response	2	7784691	7549	1

20	661	Picture	MorphM8_10_orig.jpg	7784694	0	146	8480	305	0	next	hit	1319

20	661	Response	2	7793170	8476	1

20	662	Picture	MorphM10_10_orig.jpg	7793174	0	159	7191	160	0	next	hit	1321

20	662	Response	2	7800290	7116	1

20	663	Picture	MorphM3_07_orig.jpg	7800365	0	1	13270	2	0	next	hit	1323

20	663	Response	2	7813570	13205	1

20	664	Picture	MorphM6_01_orig.jpg	7813635	0	1	18179	2	0	next	hit	1325

20	664	Response	2	7831730	18095	1

20	665	Picture	MorphM4_10_orig.jpg	7831814	0	1	8626	2	0	next	hit	1327

20	665	Response	2	7840370	8556	1

20	666	Picture	end_ins	7840440	0	1	2792776	2	0	next	other	0

20	666	Response	3	10625474	2785034	1
