# Supplementary material for: Categorical Perception of Fear and Anger Expressions in Whole, Masked and Composite Faces
Source: PLoS One. 2015 Aug 11;10(8):e0134790. doi: 10.1371/journal.pone.0134790 (PMC4532458; doi:10.1371/journal.pone.0134790)
Supplement: S1 Dataset — (ZIP) [file pone.0134790.s001.zip › Exp1/20-Vp020_ParaMasked_pt1.log]

Scenario - 

Logfile written - 02/06/2014 12:16:41

Subject	Trial	Event Type	Code	Time	TTime	Uncertainty	Duration	Uncertainty	ReqTime	ReqDur	Stim Type	Pair Index

20	1	Response	3	140227	150094	1

20	2	Response	3	184867	44520	1

20	3	Response	3	203587	18654	1

20	4	Picture	fix	203644	0	1	30122	3	0	30000	other	0

20	5	Picture	MorphM8_07_nom.jpg	233899	0	1	18047	2	0	next	hit	6

20	5	Response	2	251816	17917	1

20	6	Picture	MorphF4_09_nom.jpg	251946	0	1	24682	2	0	next	hit	8

20	6	Response	2	276536	24590	1

20	7	Picture	MorphF8_07_nom.jpg	276628	0	1	20951	150	0	next	incorrect	10

20	7	Response	1	297576	20948	1

20	8	Picture	MorphF9_04_nom.jpg	297579	0	149	22309	150	0	next	incorrect	12

20	8	Response	1	319815	22236	1

20	9	Picture	MorphF2_04_nom.jpg	319888	0	1	20435	2	0	next	hit	14

20	9	Response	2	340215	20327	1

20	10	Picture	MorphM5_02_nom.jpg	340323	0	1	14464	2	0	next	incorrect	16

20	10	Response	1	354695	14372	1

20	11	Picture	MorphF10_01_nom.jpg	354787	0	1	15792	2	0	next	incorrect	18

20	11	Response	1	370455	15668	1

20	12	Picture	MorphF8_10_noe.jpg	370579	0	1	16720	2	0	next	hit	20

20	12	Response	2	387255	16676	1

20	13	Picture	MorphF2_10_noe.jpg	387299	0	1	18047	2	0	next	incorrect	22

20	13	Response	1	405255	17956	1

20	14	Picture	MorphM2_05_nom.jpg	405346	0	1	22027	3	0	next	hit	24

20	14	Response	2	427334	21988	1

20	15	Picture	MorphF10_00_nom.jpg	427373	0	2	9687	4	0	next	incorrect	26

20	15	Response	1	437014	9641	1

20	16	Picture	MorphF5_10_nom.jpg	437060	0	2	9157	3	0	next	hit	28

20	16	Response	2	446134	9074	1

20	17	Picture	MorphM9_00_noe.jpg	446217	0	1	19241	2	0	next	incorrect	30

20	17	Response	1	465334	19117	1

20	18	Picture	MorphF4_09_noe.jpg	465458	0	1	21099	2	0	next	hit	32

20	18	Response	2	486454	20996	1

20	19	Picture	MorphM9_02_orig.jpg	486557	0	1	11147	2	0	next	incorrect	34

20	19	Response	1	497574	11017	1

20	20	Picture	MorphM6_07_nom.jpg	497704	0	1	9421	2	0	next	hit	36

20	20	Response	2	507094	9390	1

20	21	Picture	MorphM1_10_noe.jpg	507125	0	1	14464	2	0	next	hit	38

20	21	Response	2	521493	14368	1

20	22	Picture	MorphF1_06_nom.jpg	521589	0	1	14597	2	0	next	hit	40

20	22	Response	2	536133	14544	1

20	23	Picture	MorphM1_07_noe.jpg	536186	0	1	11678	2	0	next	incorrect	42

20	23	Response	1	547814	11628	1

20	24	Picture	MorphM9_10_orig.jpg	547864	0	1	14331	2	0	next	hit	44

20	24	Response	2	562053	14189	1

20	25	Picture	MorphF2_00_noe.jpg	562195	0	1	9156	2	0	next	incorrect	46

20	25	Response	1	571253	9058	1

20	26	Picture	MorphM7_04_orig.jpg	571351	0	1	26805	2	0	next	hit	48

20	26	Response	2	598053	26702	1

20	27	Picture	MorphF3_06_nom.jpg	598156	0	1	8493	2	0	next	incorrect	50

20	27	Response	1	606613	8457	1

20	28	Picture	MorphM4_07_noe.jpg	606649	0	1	9952	3	0	next	hit	52

20	28	Response	2	616533	9884	1

20	29	Picture	MorphM3_03_noe.jpg	616601	0	2	9935	154	0	next	incorrect	54

20	29	Response	1	626533	9932	1

20	30	Picture	MorphF9_04_orig.jpg	626536	0	152	10501	153	0	next	incorrect	56

20	30	Response	1	636932	10396	1

20	31	Picture	MorphM9_09_noe.jpg	637037	0	1	15924	2	0	next	incorrect	58

20	31	Response	1	652932	15895	1

20	32	Picture	MorphM5_07_orig.jpg	652961	0	1	22957	2	0	next	hit	60

20	32	Response	2	675812	22851	1

20	33	Picture	MorphM3_04_nom.jpg	675918	0	1	35165	2	0	next	incorrect	62

20	33	Response	1	711012	35094	1

20	34	Picture	MorphM10_09_orig.jpg	711083	0	1	6369	2	0	next	hit	64

20	34	Response	2	717412	6329	1

20	35	Picture	MorphF4_10_orig.jpg	717452	0	1	7697	2	0	next	hit	66

20	35	Response	2	725092	7640	1

20	36	Picture	MorphM10_01_nom.jpg	725149	0	1	23222	2	0	next	incorrect	68

20	36	Response	1	748291	23142	1

20	37	Picture	MorphM8_02_orig.jpg	748371	0	1	19905	2	0	next	hit	70

20	37	Response	2	768131	19760	1

20	38	Picture	MorphM1_10_nom.jpg	768276	0	1	8492	3	0	next	incorrect	72

20	38	Response	1	776691	8415	1

20	39	Picture	MorphM6_08_nom.jpg	776768	0	2	7166	3	0	next	hit	74

20	39	Response	2	783891	7123	1

20	40	Picture	MorphF8_09_orig.jpg	783934	0	1	53212	2	0	next	hit	76

20	40	Response	2	837011	53077	1

20	41	Picture	MorphM4_10_noe.jpg	837146	0	1	8626	2	0	next	hit	78

20	41	Response	2	845650	8504	1

20	42	Picture	MorphF1_03_nom.jpg	845772	0	1	8227	2	0	next	incorrect	80

20	42	Response	1	853890	8118	1

20	43	Picture	MorphM6_02_noe.jpg	853999	0	1	26805	2	0	next	incorrect	82

20	43	Response	1	880770	26771	1

20	44	Picture	MorphM4_04_nom.jpg	880804	0	1	26938	2	0	next	incorrect	84

20	44	Response	1	907650	26846	1

20	45	Picture	MorphF2_01_noe.jpg	907742	0	1	8493	2	0	next	incorrect	86

20	45	Response	1	916130	8388	1

20	46	Picture	MorphF9_01_orig.jpg	916235	0	1	24549	2	0	next	incorrect	88

20	46	Response	1	940690	24455	1

20	47	Picture	MorphF1_04_nom.jpg	940784	0	1	17383	2	0	next	incorrect	90

20	47	Response	1	958130	17346	1

20	48	Picture	MorphM7_06_noe.jpg	958167	0	1	7805	159	0	next	hit	92

20	48	Response	2	965969	7802	1

20	49	Picture	MorphF6_10_orig.jpg	965972	0	158	7440	307	0	next	hit	94

20	49	Response	2	973409	7437	1

20	50	Picture	MorphM10_02_orig.jpg	973412	0	149	9172	150	0	next	incorrect	96

20	50	Response	1	982449	9037	1

20	51	Picture	MorphF9_03_orig.jpg	982584	0	1	8227	2	0	next	incorrect	98

20	51	Response	1	990689	8105	1

20	52	Picture	MorphF4_00_orig.jpg	990811	0	1	9554	2	0	next	incorrect	100

20	52	Response	1	1000289	9478	1

20	53	Picture	MorphF5_04_orig.jpg	1000365	0	1	10882	2	0	next	hit	102

20	53	Response	2	1011169	10804	1

20	54	Picture	MorphF8_00_nom.jpg	1011247	0	1	9421	2	0	next	incorrect	104

20	54	Response	1	1020609	9362	1

20	55	Picture	MorphF2_06_orig.jpg	1020668	0	1	16189	3	0	next	incorrect	106

20	55	Response	1	1036769	16101	1

20	56	Picture	MorphF3_02_noe.jpg	1036857	0	2	12341	4	0	next	incorrect	108

20	56	Response	1	1049089	12232	1

20	57	Picture	MorphF6_04_orig.jpg	1049198	0	2	28531	3	0	next	incorrect	110

20	57	Response	1	1077648	28450	1

20	58	Picture	MorphM9_00_nom.jpg	1077729	0	1	10217	2	0	next	incorrect	112

20	58	Response	1	1087808	10079	1

20	59	Picture	MorphF7_08_orig.jpg	1087946	0	1	5441	2	0	next	hit	114

20	59	Response	2	1093328	5382	1

20	60	Picture	MorphM1_09_orig.jpg	1093387	0	1	20701	2	0	next	hit	116

20	60	Response	2	1113968	20581	1

20	61	Picture	MorphF6_09_orig.jpg	1114088	0	1	6900	2	0	next	hit	118

20	61	Response	2	1120928	6840	1

20	62	Picture	MorphF3_04_nom.jpg	1120988	0	1	25063	152	0	next	incorrect	120

20	62	Response	1	1146048	25060	1

20	63	Picture	MorphM7_00_noe.jpg	1146051	0	151	12624	152	0	next	hit	122

20	63	Response	2	1158608	12557	1

20	64	Picture	MorphF3_01_orig.jpg	1158675	0	1	21630	2	0	next	incorrect	124

20	64	Response	1	1180207	21532	1

20	65	Picture	MorphF8_04_noe.jpg	1180305	0	1	35430	2	0	next	incorrect	126

20	65	Response	1	1215647	35342	1

20	66	Picture	MorphM7_10_orig.jpg	1215735	0	1	6104	2	0	next	hit	128

20	66	Response	2	1221727	5992	1

20	67	Picture	MorphF5_09_nom.jpg	1221839	0	1	6370	2	0	next	hit	130

20	67	Response	2	1228127	6288	1

20	68	Picture	MorphM5_09_orig.jpg	1228209	0	1	10748	2	0	next	hit	132

20	68	Response	2	1238927	10718	1

20	69	Picture	MorphF1_05_orig.jpg	1238957	0	1	7033	2	0	next	incorrect	134

20	69	Response	1	1245887	6930	1

20	70	Picture	MorphM4_05_orig.jpg	1245990	0	1	12607	2	0	next	hit	136

20	70	Response	2	1258527	12537	1

20	71	Picture	MorphM1_01_nom.jpg	1258597	0	1	9288	3	0	next	incorrect	138

20	71	Response	1	1267806	9209	1

20	72	Picture	MorphF5_03_noe.jpg	1267885	0	2	11280	3	0	next	hit	140

20	72	Response	2	1279086	11201	1

20	73	Picture	MorphM9_01_noe.jpg	1279165	0	1	19241	2	0	next	hit	142

20	73	Response	2	1298286	19121	1

20	74	Picture	MorphM1_02_nom.jpg	1298406	0	1	33838	2	0	next	incorrect	144

20	74	Response	1	1332206	33800	1

20	75	Picture	MorphM8_00_nom.jpg	1332244	0	1	7962	2	0	next	hit	146

20	75	Response	2	1340126	7882	1

20	76	Picture	MorphF5_04_noe.jpg	1340206	0	1	9289	2	0	next	hit	148

20	76	Response	2	1349406	9200	1

20	77	Picture	MorphM5_08_orig.jpg	1349495	0	1	29194	2	0	next	hit	150

20	77	Response	2	1378606	29111	1

20	78	Picture	MorphF3_02_nom.jpg	1378689	0	1	8758	2	0	next	incorrect	152

20	78	Response	1	1387325	8636	1

20	79	Picture	MorphF8_07_orig.jpg	1387447	0	1	49629	2	0	next	incorrect	154

20	79	Response	1	1437005	49558	1

20	80	Picture	MorphF5_03_nom.jpg	1437076	0	1	11014	2	0	next	incorrect	156

20	80	Response	1	1447965	10889	1

20	81	Picture	MorphM2_06_nom.jpg	1448090	0	1	9023	3	0	next	hit	158

20	81	Response	2	1457085	8995	1

20	82	Picture	MorphF5_10_orig.jpg	1457113	0	2	7299	3	0	next	hit	160

20	82	Response	2	1464285	7172	1

20	83	Picture	MorphF3_09_nom.jpg	1464412	0	1	8360	2	0	next	hit	162

20	83	Response	2	1472684	8272	1

20	84	Picture	MorphF1_05_nom.jpg	1472772	0	1	8227	2	0	next	incorrect	164

20	84	Response	1	1480924	8152	1

20	85	Picture	MorphF3_07_nom.jpg	1480999	0	1	30521	2	0	next	incorrect	166

20	85	Response	1	1511404	30405	1

20	86	Picture	MorphM9_06_noe.jpg	1511520	0	1	23355	2	0	next	incorrect	168

20	86	Response	1	1534764	23244	1

20	87	Picture	MorphM3_01_orig.jpg	1534875	0	1	15791	2	0	next	incorrect	170

20	87	Response	1	1550524	15649	1

20	88	Picture	MorphF3_09_noe.jpg	1550666	0	1	7166	2	0	next	hit	172

20	88	Response	2	1557724	7058	1

20	89	Picture	MorphF9_02_nom.jpg	1557832	0	1	7298	2	0	next	hit	174

20	89	Response	2	1565004	7172	1

20	90	Picture	MorphF1_01_noe.jpg	1565130	0	1	11677	3	0	next	incorrect	176

20	90	Response	1	1576684	11554	1

20	91	Picture	MorphM8_05_noe.jpg	1576807	0	2	16322	3	0	next	hit	178

20	91	Response	2	1593083	16276	1

20	92	Picture	MorphF3_00_orig.jpg	1593129	0	1	6901	2	0	next	incorrect	180

20	92	Response	1	1599963	6834	1

20	93	Picture	MorphF8_03_nom.jpg	1600030	0	1	8890	3	0	next	incorrect	182

20	93	Response	1	1608843	8813	1

20	94	Picture	MorphM6_00_nom.jpg	1608920	0	2	16057	3	0	next	incorrect	184

20	94	Response	1	1624923	16003	1

20	95	Picture	MorphM2_02_noe.jpg	1624977	0	1	9289	2	0	next	incorrect	186

20	95	Response	1	1634123	9146	1

20	96	Picture	MorphF4_09_orig.jpg	1634266	0	1	5839	2	0	next	hit	188

20	96	Response	2	1640043	5777	1

20	97	Picture	MorphF10_07_orig.jpg	1640105	0	1	10350	2	0	next	hit	190

20	97	Response	2	1650363	10258	1

20	98	Picture	MorphM5_10_nom.jpg	1650455	0	1	14597	2	0	next	hit	192

20	98	Response	2	1665003	14548	1

20	99	Picture	MorphF3_03_nom.jpg	1665052	0	1	9422	2	0	next	incorrect	194

20	99	Response	1	1674363	9311	1

20	100	Picture	MorphM7_03_noe.jpg	1674474	0	1	8612	148	0	next	hit	196

20	100	Response	2	1683082	8608	1

20	101	Picture	MorphF10_04_orig.jpg	1683086	0	147	12221	148	0	next	hit	198

20	101	Response	2	1695163	12077	1

20	102	Picture	MorphM3_09_orig.jpg	1695307	0	1	8891	2	0	next	hit	200

20	102	Response	2	1704122	8815	1

20	103	Picture	MorphM10_10_noe.jpg	1704198	0	1	6104	2	0	next	hit	202

20	103	Response	2	1710202	6004	1

20	104	Picture	MorphF4_08_nom.jpg	1710302	0	1	10063	157	0	next	hit	204

20	104	Response	2	1720362	10060	1

20	105	Picture	MorphF6_06_orig.jpg	1720365	0	156	10903	158	0	next	hit	206

20	105	Response	2	1731162	10797	1

20	106	Picture	MorphF10_07_noe.jpg	1731268	0	2	9289	3	0	next	hit	208

20	106	Response	2	1740442	9174	1

20	107	Picture	MorphM10_01_orig.jpg	1740557	0	1	17517	2	0	next	incorrect	210

20	107	Response	1	1757962	17405	1

20	108	Picture	MorphM7_05_nom.jpg	1758074	0	1	10483	2	0	next	hit	212

20	108	Response	2	1768442	10368	1

20	109	Picture	MorphM2_07_nom.jpg	1768557	0	1	6900	2	0	next	hit	214

20	109	Response	2	1775322	6765	1

20	110	Picture	MorphM3_10_noe.jpg	1775457	0	1	11014	2	0	next	incorrect	216

20	110	Response	1	1786362	10905	1

20	111	Picture	MorphF10_04_noe.jpg	1786471	0	1	21630	2	0	next	hit	218

20	111	Response	2	1807961	21490	1

20	112	Picture	MorphM6_00_noe.jpg	1808101	0	1	26938	2	0	next	incorrect	220

20	112	Response	1	1835001	26900	1

20	113	Picture	MorphM10_00_nom.jpg	1835039	0	1	11014	2	0	next	hit	222

20	113	Response	2	1845961	10922	1

20	114	Picture	MorphF6_00_noe.jpg	1846053	0	1	8227	2	0	next	hit	224

20	114	Response	2	1854201	8148	1

20	115	Picture	MorphF5_08_orig.jpg	1854280	0	1	6104	2	0	next	hit	226

20	115	Response	2	1860281	6001	1

20	116	Picture	MorphM6_05_nom.jpg	1860384	0	1	13270	2	0	next	hit	228

20	116	Response	2	1873561	13177	1

20	117	Picture	MorphF3_06_orig.jpg	1873654	0	1	8095	2	0	next	hit	230

20	117	Response	2	1881641	7987	1

20	118	Picture	MorphF7_09_nom.jpg	1881749	0	1	9288	2	0	next	hit	232

20	118	Response	2	1891001	9252	1

20	119	Picture	MorphM7_09_noe.jpg	1891037	0	1	11545	2	0	next	hit	234

20	119	Response	2	1902521	11484	1

20	120	Picture	MorphF9_10_orig.jpg	1902582	0	1	8741	152	0	next	hit	236

20	120	Response	2	1911320	8738	1

20	121	Picture	MorphM7_04_noe.jpg	1911323	0	151	8245	152	0	next	hit	238

20	121	Response	2	1919480	8157	1

20	122	Picture	MorphF8_09_noe.jpg	1919568	0	1	13402	2	0	next	incorrect	240

20	122	Response	1	1932840	13272	1

20	123	Picture	MorphM3_02_nom.jpg	1932970	0	1	8625	3	0	next	incorrect	242

20	123	Response	1	1941560	8590	1

20	124	Picture	MorphM4_01_noe.jpg	1941595	0	2	6635	3	0	next	hit	244

20	124	Response	2	1948120	6525	1

20	125	Picture	MorphF9_10_noe.jpg	1948230	0	1	10085	3	0	next	incorrect	246

20	125	Response	1	1958280	10050	1

20	126	Picture	MorphM4_08_orig.jpg	1958315	0	2	6901	3	0	next	hit	248

20	126	Response	2	1965160	6845	1

20	127	Picture	MorphF2_01_nom.jpg	1965216	0	1	25743	2	0	next	hit	250

20	127	Response	2	1990920	25704	1

20	128	Picture	MorphM2_10_nom.jpg	1990959	0	1	5441	2	0	next	hit	252

20	128	Response	2	1996280	5321	1

20	129	Picture	MorphF1_10_nom.jpg	1996400	0	1	17118	2	0	next	hit	254

20	129	Response	2	2013400	17000	1

20	130	Picture	MorphF3_03_orig.jpg	2013518	0	1	9804	150	0	next	incorrect	256

20	130	Response	1	2023319	9801	1

20	131	Picture	MorphM7_05_noe.jpg	2023322	0	149	8508	150	0	next	hit	258

20	131	Response	2	2031719	8397	1

20	132	Picture	MorphF10_03_nom.jpg	2031830	0	1	14597	2	0	next	incorrect	260

20	132	Response	1	2046359	14529	1

20	133	Picture	MorphF8_04_orig.jpg	2046427	0	1	25346	2	0	next	incorrect	262

20	133	Response	1	2071639	25212	1

20	134	Picture	MorphF2_09_noe.jpg	2071773	0	1	7149	151	0	next	incorrect	264

20	134	Response	1	2078919	7146	1

20	135	Picture	MorphM2_07_orig.jpg	2078922	0	150	8509	151	0	next	hit	266

20	135	Response	2	2087319	8397	1

20	136	Picture	MorphM3_02_orig.jpg	2087431	0	1	7829	2	0	next	hit	268

20	136	Response	2	2095159	7728	1

20	137	Picture	MorphF4_05_noe.jpg	2095260	0	1	9687	2	0	next	incorrect	270

20	137	Response	1	2104919	9659	1

20	138	Picture	MorphF1_00_orig.jpg	2104947	0	1	11280	2	0	next	incorrect	272

20	138	Response	1	2116118	11171	1

20	139	Picture	MorphF8_10_orig.jpg	2116227	0	1	39942	2	0	next	incorrect	274

20	139	Response	1	2156118	39891	1

20	140	Picture	MorphM7_01_noe.jpg	2156169	0	1	6752	150	0	next	hit	276

20	140	Response	2	2162918	6749	1

20	141	Picture	MorphM8_10_orig.jpg	2162921	0	149	6240	295	0	next	hit	278

20	141	Response	2	2169158	6237	1

20	142	Picture	MorphF7_05_noe.jpg	2169161	0	146	12751	147	0	next	incorrect	280

20	142	Response	1	2181878	12717	1

20	143	Picture	MorphM9_04_nom.jpg	2181912	0	1	12076	2	0	next	hit	282

20	143	Response	2	2193878	11966	1

20	144	Picture	MorphM3_05_orig.jpg	2193988	0	1	15128	2	0	next	hit	284

20	144	Response	2	2208998	15010	1

20	145	Picture	MorphM9_06_nom.jpg	2209116	0	1	21485	146	0	next	hit	286

20	145	Response	2	2230597	21481	1

20	146	Picture	MorphM7_09_nom.jpg	2230601	0	145	5054	146	0	next	hit	288

20	146	Response	2	2235557	4956	1

20	147	Picture	MorphM5_04_orig.jpg	2235655	0	1	22545	149	0	next	hit	290

20	147	Response	2	2258197	22542	1

20	148	Picture	MorphM9_02_nom.jpg	2258200	0	148	7312	149	0	next	incorrect	292

20	148	Response	1	2265397	7197	1

20	149	Picture	MorphF10_03_noe.jpg	2265512	0	1	8095	2	0	next	incorrect	294

20	149	Response	1	2273477	7965	1

20	150	Picture	MorphM1_08_orig.jpg	2273607	0	1	7829	2	0	next	hit	296

20	150	Response	2	2281317	7710	1

20	151	Picture	MorphF9_07_nom.jpg	2281436	0	1	11147	2	0	next	hit	298

20	151	Response	2	2292517	11081	1

20	152	Picture	MorphF8_02_nom.jpg	2292583	0	1	8625	2	0	next	incorrect	300

20	152	Response	1	2301157	8574	1

20	153	Picture	MorphM6_02_orig.jpg	2301208	0	1	16057	2	0	next	incorrect	302

20	153	Response	1	2317157	15949	1

20	154	Picture	MorphM7_02_nom.jpg	2317265	0	1	7696	2	0	next	hit	304

20	154	Response	2	2324916	7651	1

20	155	Picture	MorphF6_10_nom.jpg	2324961	0	1	17915	2	0	next	hit	306

20	155	Response	2	2342836	17875	1

20	156	Picture	MorphM4_09_orig.jpg	2342876	0	1	17118	2	0	next	hit	308

20	156	Response	2	2359876	17000	1

20	157	Picture	MorphM9_04_noe.jpg	2359994	0	1	7033	2	0	next	hit	310

20	157	Response	2	2366996	7002	1

20	158	Picture	MorphF6_06_noe.jpg	2367027	0	1	16852	2	0	next	incorrect	312

20	158	Response	1	2383796	16769	1

20	159	Picture	MorphM5_03_nom.jpg	2383879	0	1	39279	2	0	next	incorrect	314

20	159	Response	1	2423076	39197	1

20	160	Picture	MorphM4_02_nom.jpg	2423158	0	1	26540	2	0	next	incorrect	316

20	160	Response	1	2449635	26477	1

20	161	Picture	MorphF7_09_noe.jpg	2449698	0	1	7829	2	0	next	incorrect	318

20	161	Response	1	2457475	7777	1

20	162	Picture	MorphF8_01_noe.jpg	2457527	0	1	5951	155	0	next	incorrect	320

20	162	Response	1	2463475	5948	1

20	163	Picture	MorphM2_09_orig.jpg	2463478	0	154	5992	155	0	next	hit	322

20	163	Response	2	2469395	5917	1

20	164	Picture	MorphF8_06_noe.jpg	2469470	0	1	14199	2	0	next	incorrect	324

20	164	Response	1	2483555	14085	1

20	165	Picture	MorphF9_10_nom.jpg	2483669	0	1	6502	2	0	next	hit	326

20	165	Response	2	2490115	6446	1

20	166	Picture	MorphF8_05_noe.jpg	2490171	0	1	7829	2	0	next	incorrect	328

20	166	Response	1	2497875	7704	1

20	167	Picture	MorphF6_02_noe.jpg	2498000	0	1	7697	2	0	next	incorrect	330

20	167	Response	1	2505555	7555	1

20	168	Picture	MorphF4_03_orig.jpg	2505697	0	1	16189	2	0	next	incorrect	332

20	168	Response	1	2521795	16098	1

20	169	Picture	MorphM6_00_orig.jpg	2521886	0	1	8625	2	0	next	incorrect	334

20	169	Response	1	2530434	8548	1

20	170	Picture	MorphM2_07_noe.jpg	2530511	0	1	18047	2	0	next	incorrect	336

20	170	Response	1	2548514	18003	1

20	171	Picture	MorphM9_08_orig.jpg	2548558	0	1	7564	2	0	next	hit	338

20	171	Response	2	2556034	7476	1

20	172	Picture	MorphM8_03_orig.jpg	2556122	0	1	10483	2	0	next	hit	340

20	172	Response	2	2566514	10392	1

20	173	Picture	MorphM4_06_nom.jpg	2566605	0	1	10749	2	0	next	hit	342

20	173	Response	2	2577234	10629	1

20	174	Picture	MorphM8_04_noe.jpg	2577354	0	1	12872	2	0	next	incorrect	344

20	174	Response	1	2590194	12840	1

20	175	Picture	MorphM5_09_nom.jpg	2590226	0	1	7829	2	0	next	hit	346

20	175	Response	2	2597954	7728	1

20	176	Picture	MorphF6_09_noe.jpg	2598055	0	1	9421	2	0	next	incorrect	348

20	176	Response	1	2607394	9339	1

20	177	Picture	MorphM8_10_nom.jpg	2607476	0	1	6081	158	0	next	hit	350

20	177	Response	2	2613554	6078	1

20	178	Picture	MorphM1_03_noe.jpg	2613557	0	157	10241	158	0	next	hit	352

20	178	Response	2	2623714	10157	1

20	179	Picture	MorphM9_07_orig.jpg	2623798	0	1	10218	2	0	next	hit	354

20	179	Response	2	2633873	10075	1

20	180	Picture	MorphF6_03_noe.jpg	2634016	0	1	8095	2	0	next	incorrect	356

20	180	Response	1	2642033	8017	1

20	181	Picture	MorphM6_10_nom.jpg	2642111	0	1	7033	2	0	next	hit	358

20	181	Response	2	2649073	6962	1

20	182	Picture	MorphF1_02_noe.jpg	2649144	0	1	10483	2	0	next	incorrect	360

20	182	Response	1	2659553	10409	1

20	183	Picture	MorphF8_06_nom.jpg	2659627	0	1	7298	2	0	next	hit	362

20	183	Response	2	2666833	7206	1

20	184	Picture	MorphM9_01_nom.jpg	2666925	0	1	7166	2	0	next	hit	364

20	184	Response	2	2673953	7028	1

20	185	Picture	MorphM5_06_noe.jpg	2674091	0	1	23753	2	0	next	hit	366

20	185	Response	2	2697793	23702	1

20	186	Picture	MorphF7_10_nom.jpg	2697844	0	1	6352	152	0	next	hit	368

20	186	Response	2	2704193	6349	1

20	187	Picture	MorphF2_08_orig.jpg	2704196	0	151	10235	152	0	next	hit	370

20	187	Response	2	2714353	10157	1

20	188	Picture	MorphM10_05_nom.jpg	2714431	0	1	7299	2	0	next	hit	372

20	188	Response	2	2721633	7202	1

20	189	Picture	MorphF9_03_noe.jpg	2721730	0	1	8758	2	0	next	incorrect	374

20	189	Response	1	2730353	8623	1

20	190	Picture	MorphF8_00_orig.jpg	2730488	0	1	8348	147	0	next	incorrect	376

20	190	Response	1	2738832	8344	1

20	191	Picture	MorphF9_02_noe.jpg	2738836	0	146	8770	147	0	next	incorrect	378

20	191	Response	1	2747552	8716	1

20	192	Picture	MorphM5_05_noe.jpg	2747606	0	1	12190	153	0	next	incorrect	380

20	192	Response	1	2759792	12186	1

20	193	Picture	MorphM4_07_nom.jpg	2759796	0	152	22444	153	0	next	hit	382

20	193	Response	2	2782192	22396	1

20	194	Picture	MorphF6_07_orig.jpg	2782240	0	1	12341	2	0	next	hit	384

20	194	Response	2	2794512	12272	1

20	195	Picture	MorphM8_03_nom.jpg	2794581	0	1	10483	2	0	next	hit	386

20	195	Response	2	2804992	10411	1

20	196	Picture	MorphF10_08_nom.jpg	2805064	0	1	8626	2	0	next	hit	388

20	196	Response	2	2813552	8488	1

20	197	Picture	MorphF4_06_orig.jpg	2813690	0	1	25865	146	0	next	hit	390

20	197	Response	2	2839552	25862	1

20	198	Picture	MorphM10_06_orig.jpg	2839555	0	145	7044	146	0	next	hit	392

20	198	Response	2	2846511	6956	1

20	199	Picture	MorphM3_09_noe.jpg	2846599	0	1	23620	2	0	next	hit	394

20	199	Response	2	2870111	23512	1

20	200	Picture	MorphM4_03_nom.jpg	2870219	0	1	7564	2	0	next	hit	396

20	200	Response	2	2877711	7492	1

20	201	Picture	MorphF2_07_orig.jpg	2877783	0	1	21364	3	0	next	incorrect	398

20	201	Response	1	2899071	21288	1

20	202	Picture	MorphM3_07_noe.jpg	2899147	0	2	6503	3	0	next	incorrect	400

20	202	Response	1	2905551	6404	1

20	203	Picture	MorphM2_00_orig.jpg	2905650	0	1	7165	3	0	next	hit	402

20	203	Response	2	2912671	7021	1

20	204	Picture	MorphM10_04_nom.jpg	2912815	0	2	19109	3	0	next	hit	404

20	204	Response	2	2931871	19056	1

20	205	Picture	MorphM5_07_nom.jpg	2931924	0	1	17914	2	0	next	hit	406

20	205	Response	2	2949791	17867	1

20	206	Picture	MorphM4_07_orig.jpg	2949838	0	1	8095	2	0	next	hit	408

20	206	Response	2	2957791	7953	1

20	207	Picture	MorphF3_02_orig.jpg	2957933	0	1	8625	2	0	next	incorrect	410

20	207	Response	1	2966430	8497	1

20	208	Picture	MorphM3_07_nom.jpg	2966558	0	1	8493	2	0	next	incorrect	412

20	208	Response	1	2974910	8352	1

20	209	Picture	MorphM4_10_orig.jpg	2975051	0	1	10616	2	0	next	hit	414

20	209	Response	2	2985630	10579	1

20	210	Picture	MorphM1_04_nom.jpg	2985667	0	1	17516	2	0	next	incorrect	416

20	210	Response	1	3003070	17403	1

20	211	Picture	MorphF2_06_noe.jpg	3003183	0	1	27071	2	0	next	incorrect	418

20	211	Response	1	3030190	27007	1

20	212	Picture	MorphM9_09_nom.jpg	3030254	0	1	6104	2	0	next	hit	420

20	212	Response	2	3036270	6016	1

20	213	Picture	MorphF7_01_orig.jpg	3036358	0	1	15924	2	0	next	incorrect	422

20	213	Response	1	3052190	15832	1

20	214	Picture	MorphM4_01_orig.jpg	3052282	0	1	8625	2	0	next	incorrect	424

20	214	Response	1	3060829	8547	1

20	215	Picture	MorphF3_04_orig.jpg	3060907	0	1	6635	2	0	next	incorrect	426

20	215	Response	1	3067469	6562	1

20	216	Picture	MorphM2_09_noe.jpg	3067542	0	1	11131	150	0	next	incorrect	428

20	216	Response	1	3078669	11127	1

20	217	Picture	MorphM3_10_orig.jpg	3078673	0	149	7845	150	0	next	incorrect	430

20	217	Response	1	3086429	7756	1

20	218	Picture	MorphF6_00_orig.jpg	3086518	0	1	6767	2	0	next	incorrect	432

20	218	Response	1	3093229	6711	1

20	219	Picture	MorphF9_07_orig.jpg	3093285	0	1	9555	2	0	next	incorrect	434

20	219	Response	1	3102749	9464	1

20	220	Picture	MorphM4_05_noe.jpg	3102840	0	1	8094	2	0	next	incorrect	436

20	220	Response	1	3110829	7989	1

20	221	Picture	MorphF4_00_nom.jpg	3110934	0	1	26275	2	0	next	incorrect	438

20	221	Response	1	3137069	26135	1

20	222	Picture	MorphF1_09_nom.jpg	3137209	0	1	10085	2	0	next	hit	440

20	222	Response	2	3147149	9940	1

20	223	Picture	MorphM5_05_orig.jpg	3147294	0	1	20302	3	0	next	hit	442

20	223	Response	2	3167549	20255	1

20	224	Picture	MorphF9_09_nom.jpg	3167596	0	2	6237	3	0	next	hit	444

20	224	Response	2	3173708	6112	1

20	225	Picture	PAUSE	3173833	0	1	600063	2	0	600000	incorrect	446

20	225	Response	1	3322747	148914	1

20	225	Response	3	3491236	317403	1

20	225	Response	1	3541065	367232	1

20	225	Response	3	3722513	548680	1

20	225	Response	2	3763223	589390	1

20	226	Picture	MorphM5_08_nom.jpg	3773896	0	1	33307	2	0	next	incorrect	452

20	226	Response	1	3807142	33246	1

20	227	Picture	MorphF9_08_nom.jpg	3807203	0	1	20303	2	0	next	hit	454

20	227	Response	2	3827382	20179	1

20	228	Picture	MorphM2_06_orig.jpg	3827506	0	1	8891	2	0	next	incorrect	456

20	228	Response	1	3836262	8756	1

20	229	Picture	MorphM5_06_nom.jpg	3836397	0	1	10592	158	0	next	incorrect	458

20	229	Response	1	3846981	10584	2

20	230	Picture	MorphF10_05_nom.jpg	3846989	0	157	11170	158	0	next	incorrect	460

20	230	Response	1	3858022	11033	1

20	231	Picture	MorphM10_04_noe.jpg	3858159	0	1	14066	2	0	next	hit	462

20	231	Response	2	3872182	14023	1

20	232	Picture	MorphF2_04_noe.jpg	3872225	0	1	9289	2	0	next	incorrect	464

20	232	Response	1	3881382	9157	1

20	233	Picture	MorphM1_09_noe.jpg	3881514	0	1	11014	2	0	next	hit	466

20	233	Response	2	3892422	10908	1

20	234	Picture	MorphF9_06_noe.jpg	3892528	0	1	7564	2	0	next	incorrect	468

20	234	Response	1	3900022	7494	1

20	235	Picture	MorphF1_02_orig.jpg	3900092	0	1	6768	2	0	next	incorrect	470

20	235	Response	1	3906741	6649	1

20	236	Picture	MorphM4_08_noe.jpg	3906860	0	1	11810	2	0	next	hit	472

20	236	Response	2	3918581	11721	1

20	237	Picture	MorphM10_03_orig.jpg	3918670	0	1	9952	2	0	next	incorrect	474

20	237	Response	1	3928501	9831	1

20	238	Picture	MorphF1_08_noe.jpg	3928622	0	1	9820	2	0	next	incorrect	476

20	238	Response	1	3938341	9719	1

20	239	Picture	MorphF5_01_orig.jpg	3938442	0	1	10218	2	0	next	incorrect	478

20	239	Response	1	3948581	10139	1

20	240	Picture	MorphM5_03_orig.jpg	3948660	0	1	14729	2	0	next	incorrect	480

20	240	Response	1	3963301	14641	1

20	241	Picture	MorphF7_07_nom.jpg	3963389	0	1	7431	2	0	next	hit	482

20	241	Response	2	3970741	7352	1

20	242	Picture	MorphM8_07_noe.jpg	3970820	0	1	12474	2	0	next	incorrect	484

20	242	Response	1	3983221	12401	1

20	243	Picture	MorphF9_05_nom.jpg	3983294	0	1	22426	2	0	next	hit	486

20	243	Response	2	4005621	22327	1

20	244	Picture	MorphM7_03_orig.jpg	4005720	0	1	6635	2	0	next	hit	488

20	244	Response	2	4012260	6540	1

20	245	Picture	MorphF10_09_nom.jpg	4012355	0	1	7166	2	0	next	hit	490

20	245	Response	2	4019460	7105	1

20	246	Picture	MorphF1_09_orig.jpg	4019521	0	1	9023	2	0	next	hit	492

20	246	Response	2	4028500	8979	1

20	247	Picture	MorphF4_04_noe.jpg	4028544	0	1	6359	145	0	next	incorrect	494

20	247	Response	1	4034900	6356	1

20	248	Picture	MorphF1_06_noe.jpg	4034903	0	144	7442	145	0	next	incorrect	496

20	248	Response	1	4042260	7357	1

20	249	Picture	MorphM8_02_noe.jpg	4042345	0	1	7829	2	0	next	incorrect	498

20	249	Response	1	4050100	7755	1

20	250	Picture	MorphF2_01_orig.jpg	4050174	0	1	15260	2	0	next	incorrect	500

20	250	Response	1	4065300	15126	1

20	251	Picture	MorphF6_09_nom.jpg	4065434	0	1	7431	2	0	next	hit	502

20	251	Response	2	4072740	7306	1

20	252	Picture	MorphF8_05_nom.jpg	4072865	0	1	12872	2	0	next	hit	504

20	252	Response	2	4085700	12835	1

20	253	Picture	MorphM1_05_orig.jpg	4085737	0	1	10085	2	0	next	incorrect	506

20	253	Response	1	4095779	10042	1

20	254	Picture	MorphM4_06_orig.jpg	4095822	0	1	7166	2	0	next	hit	508

20	254	Response	2	4102900	7078	1

20	255	Picture	MorphF2_03_noe.jpg	4102988	0	1	9023	2	0	next	incorrect	510

20	255	Response	1	4111939	8951	1

20	256	Picture	MorphM2_01_orig.jpg	4112011	0	1	16853	2	0	next	incorrect	512

20	256	Response	1	4128819	16808	1

20	257	Picture	MorphM5_10_orig.jpg	4128864	0	1	13933	2	0	next	incorrect	514

20	257	Response	1	4142659	13795	1

20	258	Picture	MorphM8_07_orig.jpg	4142797	0	1	7033	2	0	next	hit	516

20	258	Response	2	4149779	6982	1

20	259	Picture	MorphF4_08_orig.jpg	4149830	0	1	6370	2	0	next	hit	518

20	259	Response	2	4156099	6269	1

20	260	Picture	MorphM6_03_noe.jpg	4156200	0	1	7962	2	0	next	incorrect	520

20	260	Response	1	4164019	7819	1

20	261	Picture	MorphF5_00_noe.jpg	4164162	0	1	7431	2	0	next	incorrect	522

20	261	Response	1	4171459	7297	1

20	262	Picture	MorphF7_02_nom.jpg	4171593	0	1	17516	2	0	next	hit	524

20	262	Response	2	4188979	17386	1

20	263	Picture	MorphM3_00_noe.jpg	4189109	0	1	14597	2	0	next	hit	526

20	263	Response	2	4203619	14510	1

20	264	Picture	MorphF6_02_orig.jpg	4203706	0	1	9820	2	0	next	incorrect	528

20	264	Response	1	4213459	9753	1

20	265	Picture	MorphM3_04_orig.jpg	4213526	0	1	9819	2	0	next	incorrect	530

20	265	Response	1	4223298	9772	1

20	266	Picture	MorphM9_01_orig.jpg	4223345	0	1	11545	2	0	next	incorrect	532

20	266	Response	1	4234818	11473	1

20	267	Picture	MorphF3_10_orig.jpg	4234890	0	1	7033	2	0	next	hit	534

20	267	Response	2	4241858	6968	1

20	268	Picture	MorphF4_01_nom.jpg	4241923	0	1	11810	2	0	next	incorrect	536

20	268	Response	1	4253698	11775	1

20	269	Picture	MorphM9_03_noe.jpg	4253733	0	1	9024	2	0	next	incorrect	538

20	269	Response	1	4262658	8925	1

20	270	Picture	MorphM6_06_noe.jpg	4262757	0	1	7165	3	0	next	incorrect	540

20	270	Response	1	4269778	7021	1

20	271	Picture	MorphF9_00_orig.jpg	4269922	0	2	8228	3	0	next	incorrect	542

20	271	Response	1	4278098	8176	1

20	272	Picture	MorphM2_05_orig.jpg	4278150	0	1	21630	2	0	next	hit	544

20	272	Response	2	4299698	21548	1

20	273	Picture	MorphM9_05_orig.jpg	4299780	0	1	11412	2	0	next	incorrect	546

20	273	Response	1	4311138	11358	1

20	274	Picture	MorphM2_04_nom.jpg	4311192	0	1	11014	2	0	next	hit	548

20	274	Response	2	4322177	10985	1

20	275	Picture	MorphF5_05_orig.jpg	4322206	0	1	20833	2	0	next	hit	550

20	275	Response	2	4342977	20771	1

20	276	Picture	MorphM7_02_noe.jpg	4343039	0	1	16057	2	0	next	hit	552

20	276	Response	2	4359057	16018	1

20	277	Picture	MorphF10_04_nom.jpg	4359096	0	1	6900	2	0	next	incorrect	554

20	277	Response	1	4365857	6761	1

20	278	Picture	MorphF4_04_nom.jpg	4365996	0	1	10616	2	0	next	incorrect	556

20	278	Response	1	4376577	10581	1

20	279	Picture	MorphM7_07_orig.jpg	4376612	0	1	7008	160	0	next	hit	558

20	279	Response	2	4383617	7005	1

20	280	Picture	MorphM6_04_nom.jpg	4383620	0	159	17520	314	0	next	incorrect	560

20	280	Response	1	4401137	17517	1

20	281	Picture	MorphM8_04_orig.jpg	4401140	0	155	9443	156	0	next	incorrect	562

20	281	Response	1	4410497	9357	1

20	282	Picture	MorphF10_03_orig.jpg	4410583	0	1	16985	2	0	next	hit	564

20	282	Response	2	4427457	16874	1

20	283	Picture	MorphF8_03_noe.jpg	4427568	0	1	5308	2	0	next	hit	566

20	283	Response	2	4432816	5248	1

20	284	Picture	MorphM5_04_nom.jpg	4432876	0	1	15924	2	0	next	incorrect	568

20	284	Response	1	4448656	15780	1

20	285	Picture	MorphF2_00_orig.jpg	4448800	0	1	31699	151	0	next	incorrect	570

20	285	Response	1	4480496	31696	1

20	286	Picture	MorphM5_00_orig.jpg	4480499	0	150	10897	151	0	next	incorrect	572

20	286	Response	1	4491296	10797	1

20	287	Picture	MorphM8_08_noe.jpg	4491396	0	1	16189	2	0	next	incorrect	574

20	287	Response	1	4507456	16060	1

20	288	Picture	MorphM7_08_noe.jpg	4507585	0	1	5154	156	0	next	hit	576

20	288	Response	2	4512736	5151	1

20	289	Picture	MorphM10_10_orig.jpg	4512739	0	155	5993	156	0	next	hit	578

20	289	Response	2	4518656	5917	1

20	290	Picture	MorphF4_07_orig.jpg	4518732	0	1	10749	2	0	next	hit	580

20	290	Response	2	4529376	10644	1

20	291	Picture	MorphF9_06_nom.jpg	4529481	0	1	12058	152	0	next	hit	582

20	291	Response	2	4541535	12054	1

20	292	Picture	MorphM9_04_orig.jpg	4541539	0	151	8908	152	0	next	incorrect	584

20	292	Response	1	4550335	8796	1

20	293	Picture	MorphM4_06_noe.jpg	4550447	0	1	12341	2	0	next	hit	586

20	293	Response	2	4562655	12208	1

20	294	Picture	MorphM10_08_orig.jpg	4562788	0	1	5706	2	0	next	hit	588

20	294	Response	2	4568415	5627	1

20	295	Picture	MorphM5_02_orig.jpg	4568494	0	1	15260	2	0	next	incorrect	590

20	295	Response	1	4583615	15121	1

20	296	Picture	MorphF9_03_nom.jpg	4583754	0	1	10882	2	0	next	incorrect	592

20	296	Response	1	4594575	10821	1

20	297	Picture	MorphM4_04_orig.jpg	4594636	0	1	11412	2	0	next	incorrect	594

20	297	Response	1	4605935	11299	1

20	298	Picture	MorphF3_09_orig.jpg	4606048	0	1	6502	2	0	next	hit	596

20	298	Response	2	4612415	6367	1

20	299	Picture	MorphM4_00_noe.jpg	4612550	0	1	15526	2	0	next	incorrect	598

20	299	Response	1	4628015	15465	1

20	300	Picture	MorphF7_05_orig.jpg	4628076	0	1	10217	2	0	next	hit	600

20	300	Response	2	4638255	10179	1

20	301	Picture	MorphM7_01_nom.jpg	4638293	0	1	16190	2	0	next	hit	602

20	301	Response	2	4654414	16121	1

20	302	Picture	MorphM9_02_noe.jpg	4654483	0	1	8625	2	0	next	incorrect	604

20	302	Response	1	4663054	8571	1

20	303	Picture	MorphM8_01_nom.jpg	4663108	0	1	13389	148	0	next	hit	606

20	303	Response	2	4676494	13386	1

20	304	Picture	MorphM4_01_nom.jpg	4676497	0	147	17795	148	0	next	hit	608

20	304	Response	2	4694175	17678	1

20	305	Picture	MorphF10_05_orig.jpg	4694292	0	1	9289	2	0	next	hit	610

20	305	Response	2	4703454	9162	1

20	306	Picture	MorphM1_02_noe.jpg	4703581	0	1	17782	2	0	next	hit	612

20	306	Response	2	4721294	17713	1

20	307	Picture	MorphM2_00_noe.jpg	4721363	0	1	5971	2	0	next	incorrect	614

20	307	Response	1	4727214	5851	1

20	308	Picture	MorphF4_07_noe.jpg	4727334	0	1	11412	2	0	next	hit	616

20	308	Response	2	4738654	11320	1

20	309	Picture	MorphM3_10_nom.jpg	4738746	0	1	18951	160	0	next	hit	618

20	309	Response	2	4757694	18948	1

20	310	Picture	MorphF4_08_noe.jpg	4757697	0	159	7721	161	0	next	incorrect	620

20	310	Response	1	4765293	7596	1

20	311	Picture	MorphF7_06_nom.jpg	4765418	0	2	8891	3	0	next	hit	622

20	311	Response	2	4774253	8835	1

20	312	Picture	MorphM8_08_nom.jpg	4774309	0	1	7033	2	0	next	hit	624

20	312	Response	2	4781213	6904	1

20	313	Picture	MorphF3_04_noe.jpg	4781342	0	1	7697	2	0	next	hit	626

20	313	Response	2	4788973	7631	1

20	314	Picture	MorphM3_01_noe.jpg	4789039	0	1	12208	2	0	next	hit	628

20	314	Response	2	4801213	12174	1

20	315	Picture	MorphM5_09_noe.jpg	4801247	0	1	8360	2	0	next	incorrect	630

20	315	Response	1	4809533	8286	1

20	316	Picture	MorphF8_08_noe.jpg	4809607	0	1	12208	2	0	next	incorrect	632

20	316	Response	1	4821693	12086	1

20	317	Picture	MorphF4_06_noe.jpg	4821815	0	1	9001	158	0	next	incorrect	634

20	317	Response	1	4830813	8998	1

20	318	Picture	MorphM2_02_nom.jpg	4830816	0	157	8914	158	0	next	hit	636

20	318	Response	2	4839693	8877	1

20	319	Picture	MorphF9_05_orig.jpg	4839730	0	1	16046	145	0	next	hit	638

20	319	Response	2	4855773	16043	1

20	320	Picture	MorphM1_03_orig.jpg	4855776	0	144	11422	145	0	next	hit	640

20	320	Response	2	4867052	11276	1

20	321	Picture	MorphF5_08_nom.jpg	4867198	0	1	5574	2	0	next	hit	642

20	321	Response	2	4872652	5454	1

20	322	Picture	MorphF7_00_orig.jpg	4872772	0	1	8890	2	0	next	hit	644

20	322	Response	2	4881532	8760	1

20	323	Picture	MorphM4_04_noe.jpg	4881662	0	1	15128	2	0	next	incorrect	646

20	323	Response	1	4896652	14990	1

20	324	Picture	MorphF5_06_nom.jpg	4896790	0	1	7545	154	0	next	hit	648

20	324	Response	2	4904332	7542	1

20	325	Picture	MorphF4_02_nom.jpg	4904335	0	153	9971	154	0	next	incorrect	650

20	325	Response	1	4914172	9837	1

20	326	Picture	MorphM6_09_noe.jpg	4914306	0	1	14332	2	0	next	incorrect	652

20	326	Response	1	4928492	14186	1

20	327	Picture	MorphF3_08_orig.jpg	4928638	0	1	9819	2	0	next	hit	654

20	327	Response	2	4938412	9774	1

20	328	Picture	MorphM2_03_nom.jpg	4938457	0	1	12607	2	0	next	hit	656

20	328	Response	2	4950972	12515	1

20	329	Picture	MorphM10_07_nom.jpg	4951064	0	1	5573	2	0	next	hit	658

20	329	Response	2	4956492	5428	1

20	330	Picture	MorphM8_01_orig.jpg	4956637	0	1	13270	2	0	next	hit	660

20	330	Response	2	4969771	13134	1

20	331	Picture	MorphM5_02_noe.jpg	4969907	0	1	10616	2	0	next	incorrect	662

20	331	Response	1	4980411	10504	1

20	332	Picture	MorphM10_06_nom.jpg	4980523	0	1	6900	2	0	next	hit	664

20	332	Response	2	4987371	6848	1

20	333	Picture	MorphF1_10_noe.jpg	4987423	0	1	7951	146	0	next	incorrect	666

20	333	Response	1	4995371	7948	1

20	334	Picture	MorphF5_09_orig.jpg	4995374	0	145	6380	146	0	next	hit	668

20	334	Response	2	5001691	6317	1

20	335	Picture	MorphF7_03_orig.jpg	5001754	0	1	12474	2	0	next	incorrect	670

20	335	Response	1	5014091	12337	1

20	336	Picture	MorphM9_00_orig.jpg	5014228	0	1	10218	2	0	next	incorrect	672

20	336	Response	1	5024331	10103	1

20	337	Picture	MorphF5_02_noe.jpg	5024446	0	1	8493	2	0	next	incorrect	674

20	337	Response	1	5032811	8365	1

20	338	Picture	MorphM5_10_noe.jpg	5032939	0	1	12208	2	0	next	incorrect	676

20	338	Response	1	5045051	12112	1

20	339	Picture	MorphF9_07_noe.jpg	5045147	0	1	10748	2	0	next	incorrect	678

20	339	Response	1	5055771	10624	1

20	340	Picture	MorphF6_03_orig.jpg	5055895	0	1	8999	27	0	next	incorrect	680

20	340	Response	1	5064891	8996	1

20	341	Picture	MorphM5_05_nom.jpg	5064894	0	26	7854	27	0	next	hit	682

20	341	Response	2	5072650	7756	1

20	342	Picture	MorphF10_09_noe.jpg	5072748	0	1	9289	2	0	next	hit	684

20	342	Response	2	5081930	9182	1

20	343	Picture	MorphF2_08_nom.jpg	5082037	0	1	7033	2	0	next	hit	686

20	343	Response	2	5088970	6933	1

20	344	Picture	MorphF1_00_noe.jpg	5089070	0	1	8227	2	0	next	incorrect	688

20	344	Response	1	5097210	8140	1

20	345	Picture	MorphM1_01_noe.jpg	5097297	0	1	10085	2	0	next	incorrect	690

20	345	Response	1	5107290	9993	1

20	346	Picture	MorphF6_00_nom.jpg	5107382	0	1	25478	3	0	next	incorrect	692

20	346	Response	1	5132730	25348	1

20	347	Picture	MorphM8_09_nom.jpg	5132860	0	2	5441	3	0	next	hit	694

20	347	Response	2	5138250	5390	1

20	348	Picture	MorphF10_02_orig.jpg	5138301	0	1	24815	2	0	next	incorrect	696

20	348	Response	1	5162970	24669	1

20	349	Picture	MorphF4_04_orig.jpg	5163116	0	1	7298	2	0	next	incorrect	698

20	349	Response	1	5170329	7213	1

20	350	Picture	MorphF6_04_nom.jpg	5170414	0	1	6900	3	0	next	hit	700

20	350	Response	2	5177209	6795	1

20	351	Picture	MorphF10_08_orig.jpg	5177314	0	2	6503	3	0	next	hit	702

20	351	Response	2	5183769	6455	1

20	352	Picture	MorphF4_06_nom.jpg	5183817	0	1	9421	2	0	next	hit	704

20	352	Response	2	5193209	9392	1

20	353	Picture	MorphM9_08_noe.jpg	5193238	0	1	5441	2	0	next	hit	706

20	353	Response	2	5198649	5411	1

20	354	Picture	MorphF3_03_noe.jpg	5198679	0	1	8095	2	0	next	incorrect	708

20	354	Response	1	5206649	7970	1

20	355	Picture	MorphF8_02_orig.jpg	5206774	0	1	10483	2	0	next	incorrect	710

20	355	Response	1	5217209	10435	1

20	356	Picture	MorphF6_10_noe.jpg	5217257	0	1	13137	2	0	next	incorrect	712

20	356	Response	1	5230249	12992	1

20	357	Picture	MorphF2_10_orig.jpg	5230394	0	1	6369	2	0	next	hit	714

20	357	Response	2	5236649	6255	1

20	358	Picture	MorphF3_01_noe.jpg	5236763	0	1	9809	146	0	next	hit	716

20	358	Response	2	5246569	9806	1

20	359	Picture	MorphF9_00_noe.jpg	5246572	0	145	17793	146	0	next	incorrect	718

20	359	Response	1	5264249	17677	1

20	360	Picture	MorphM5_07_noe.jpg	5264365	0	1	7407	159	0	next	incorrect	720

20	360	Response	1	5271768	7403	1

20	361	Picture	MorphF7_06_orig.jpg	5271772	0	158	6924	159	0	next	hit	722

20	361	Response	2	5278568	6796	1

20	362	Picture	MorphF8_03_orig.jpg	5278696	0	1	7962	2	0	next	incorrect	724

20	362	Response	1	5286568	7872	1

20	363	Picture	MorphF10_10_nom.jpg	5286658	0	1	9952	2	0	next	hit	726

20	363	Response	2	5296489	9831	1

20	364	Picture	MorphF5_07_noe.jpg	5296610	0	1	8626	2	0	next	incorrect	728

20	364	Response	1	5305128	8518	1

20	365	Picture	MorphM3_00_nom.jpg	5305236	0	1	10881	2	0	next	incorrect	730

20	365	Response	1	5316008	10772	1

20	366	Picture	MorphF9_02_orig.jpg	5316117	0	1	11810	2	0	next	incorrect	732

20	366	Response	1	5327848	11731	1

20	367	Picture	MorphM6_02_nom.jpg	5327927	0	1	8084	146	0	next	incorrect	734

20	367	Response	1	5336008	8081	1

20	368	Picture	MorphM1_06_orig.jpg	5336011	0	145	13944	146	0	next	hit	736

20	368	Response	2	5349848	13837	1

20	369	Picture	MorphF6_01_noe.jpg	5349955	0	1	7416	150	0	next	incorrect	738

20	369	Response	1	5357368	7413	1

20	370	Picture	MorphF5_10_noe.jpg	5357371	0	149	8508	150	0	next	hit	740

20	370	Response	2	5365848	8477	1

20	371	Picture	MorphF10_06_noe.jpg	5365879	0	1	12452	156	0	next	hit	742

20	371	Response	2	5378328	12449	1

20	372	Picture	MorphF5_02_orig.jpg	5378331	0	155	7585	156	0	next	incorrect	744

20	372	Response	1	5385848	7517	1

20	373	Picture	MorphM7_08_orig.jpg	5385916	0	1	6768	2	0	next	hit	746

20	373	Response	2	5392647	6731	1

20	374	Picture	MorphF1_08_nom.jpg	5392684	0	1	18843	2	0	next	hit	748

20	374	Response	2	5411447	18763	1

20	375	Picture	MorphF9_04_noe.jpg	5411527	0	1	13123	149	0	next	incorrect	750

20	375	Response	1	5424647	13120	1

20	376	Picture	MorphM2_00_nom.jpg	5424650	0	148	7711	149	0	next	hit	752

20	376	Response	2	5432327	7677	1

20	377	Picture	MorphM4_00_orig.jpg	5432361	0	1	26805	2	0	next	hit	754

20	377	Response	2	5459127	26766	1

20	378	Picture	MorphM2_01_nom.jpg	5459166	0	1	9554	2	0	next	hit	756

20	378	Response	2	5468647	9481	1

20	379	Picture	MorphF4_05_orig.jpg	5468720	0	1	9422	2	0	next	incorrect	758

20	379	Response	1	5478007	9287	1

20	380	Picture	MorphM4_09_noe.jpg	5478142	0	1	8758	2	0	next	hit	760

20	380	Response	2	5486806	8664	1

20	381	Picture	MorphM2_02_orig.jpg	5486900	0	1	7962	2	0	next	incorrect	762

20	381	Response	1	5494806	7906	1

20	382	Picture	MorphM1_07_nom.jpg	5494862	0	1	6635	2	0	next	hit	764

20	382	Response	2	5501366	6504	1

20	383	Picture	MorphF3_10_nom.jpg	5501497	0	1	7564	2	0	next	hit	766

20	383	Response	2	5508966	7469	1

20	384	Picture	MorphM1_10_orig.jpg	5509061	0	1	5429	146	0	next	hit	768

20	384	Response	2	5514486	5425	1

20	385	Picture	MorphM6_08_noe.jpg	5514490	0	145	12087	146	0	next	incorrect	770

20	385	Response	1	5526486	11996	1

20	386	Picture	MorphM1_08_noe.jpg	5526577	0	1	7033	2	0	next	hit	772

20	386	Response	2	5533526	6949	1

20	387	Picture	MorphF3_05_nom.jpg	5533610	0	1	9421	2	0	next	hit	774

20	387	Response	2	5542966	9356	1

20	388	Picture	MorphF6_04_noe.jpg	5543031	0	1	17118	3	0	next	incorrect	776

20	388	Response	1	5560086	17055	1

20	389	Picture	MorphF7_04_nom.jpg	5560149	0	2	5574	3	0	next	hit	778

20	389	Response	2	5565686	5537	1

20	390	Picture	MorphF9_08_noe.jpg	5565723	0	1	6635	2	0	next	incorrect	780

20	390	Response	1	5572246	6523	1

20	391	Picture	MorphF2_05_nom.jpg	5572358	0	1	8094	2	0	next	hit	782

20	391	Response	2	5580326	7968	1

20	392	Picture	MorphF10_00_noe.jpg	5580452	0	1	7431	3	0	next	incorrect	784

20	392	Response	1	5587766	7314	1

20	393	Picture	MorphF1_05_noe.jpg	5587883	0	2	7962	3	0	next	incorrect	786

20	393	Response	1	5595765	7882	1

20	394	Picture	MorphF7_04_orig.jpg	5595845	0	1	19640	2	0	next	incorrect	788

20	394	Response	1	5615365	19520	1

20	395	Picture	MorphM3_06_nom.jpg	5615485	0	1	10483	2	0	next	incorrect	790

20	395	Response	1	5625925	10440	1

20	396	Picture	MorphM10_09_nom.jpg	5625968	0	1	4644	2	0	next	hit	792

20	396	Response	2	5630485	4517	1

20	397	Picture	MorphF5_00_nom.jpg	5630612	0	1	19242	2	0	next	incorrect	794

20	397	Response	1	5649765	19153	1

20	398	Picture	MorphF9_09_noe.jpg	5649854	0	1	5971	2	0	next	incorrect	796

20	398	Response	1	5655765	5911	1

20	399	Picture	MorphF2_06_nom.jpg	5655825	0	1	6237	2	0	next	hit	798

20	399	Response	2	5662005	6180	1

20	400	Picture	MorphM4_03_orig.jpg	5662062	0	1	11677	2	0	next	incorrect	800

20	400	Response	1	5673605	11543	1

20	401	Picture	MorphM3_07_orig.jpg	5673739	0	1	8228	2	0	next	incorrect	802

20	401	Response	1	5681922	8183	4

20	402	Picture	MorphF10_08_noe.jpg	5681967	0	1	6502	2	0	next	hit	804

20	402	Response	2	5688325	6358	1

20	403	Picture	MorphM9_03_orig.jpg	5688469	0	1	11545	2	0	next	incorrect	806

20	403	Response	1	5699925	11456	1

20	404	Picture	MorphF10_01_noe.jpg	5700014	0	1	6900	2	0	next	hit	808

20	404	Response	2	5706884	6870	1

20	405	Picture	MorphM5_01_noe.jpg	5706914	0	1	7298	2	0	next	incorrect	810

20	405	Response	1	5714164	7250	1

20	406	Picture	MorphF4_02_orig.jpg	5714212	0	1	18578	2	0	next	incorrect	812

20	406	Response	1	5732644	18432	1

20	407	Picture	MorphF7_05_nom.jpg	5732790	0	1	5298	145	0	next	hit	814

20	407	Response	2	5738084	5294	1

20	408	Picture	MorphM3_04_noe.jpg	5738088	0	144	9166	145	0	next	incorrect	816

20	408	Response	1	5747124	9036	1

20	409	Picture	MorphF8_00_noe.jpg	5747254	0	1	5441	2	0	next	incorrect	818

20	409	Response	1	5752564	5310	1

20	410	Picture	MorphM7_07_noe.jpg	5752695	0	1	6900	2	0	next	incorrect	820

20	410	Response	1	5759524	6829	1

20	411	Picture	MorphF5_07_nom.jpg	5759595	0	1	6370	2	0	next	hit	822

20	411	Response	2	5765844	6249	1

20	412	Picture	MorphM2_10_orig.jpg	5765965	0	1	8227	2	0	next	hit	824

20	412	Response	2	5774084	8119	1

20	413	Picture	MorphF8_08_nom.jpg	5774192	0	1	8095	2	0	next	hit	826

20	413	Response	2	5782244	8052	1

20	414	Picture	MorphM1_00_noe.jpg	5782287	0	1	13402	2	0	next	hit	828

20	414	Response	2	5795604	13317	1

20	415	Picture	MorphM8_10_noe.jpg	5795689	0	1	17649	2	0	next	incorrect	830

20	415	Response	1	5813203	17514	1

20	416	Picture	MorphF1_02_nom.jpg	5813338	0	1	9687	2	0	next	incorrect	832

20	416	Response	1	5822883	9545	1

20	417	Picture	MorphM10_07_orig.jpg	5823025	0	1	5706	2	0	next	hit	834

20	417	Response	2	5828643	5618	1

20	418	Picture	MorphF4_01_orig.jpg	5828731	0	1	13005	2	0	next	hit	836

20	418	Response	2	5841683	12952	1

20	419	Picture	MorphM7_02_orig.jpg	5841736	0	1	8227	2	0	next	hit	838

20	419	Response	2	5849843	8107	1

20	420	Picture	MorphM4_00_nom.jpg	5849963	0	1	14729	2	0	next	incorrect	840

20	420	Response	1	5864643	14680	1

20	421	Picture	MorphF2_00_nom.jpg	5864692	0	1	6237	2	0	next	incorrect	842

20	421	Response	1	5870883	6191	1

20	422	Picture	MorphF8_06_orig.jpg	5870929	0	1	7431	2	0	next	incorrect	844

20	422	Response	1	5878323	7394	1

20	423	Picture	MorphF5_00_orig.jpg	5878360	0	1	9289	2	0	next	incorrect	846

20	423	Response	1	5887603	9243	1

20	424	Picture	MorphM6_10_noe.jpg	5887649	0	1	6635	2	0	next	incorrect	848

20	424	Response	1	5894243	6594	1

20	425	Picture	MorphM10_06_noe.jpg	5894284	0	1	8095	2	0	next	hit	850

20	425	Response	2	5902243	7959	1

20	426	Picture	MorphF9_05_noe.jpg	5902379	0	1	11788	157	0	next	incorrect	852

20	426	Response	1	5914163	11784	1

20	427	Picture	MorphF2_02_nom.jpg	5914167	0	156	6259	157	0	next	hit	854

20	427	Response	2	5920322	6155	1

20	428	Picture	MorphM3_03_nom.jpg	5920426	0	1	8492	3	0	next	incorrect	856

20	428	Response	1	5928882	8456	1

20	429	Picture	MorphM7_04_nom.jpg	5928918	0	2	6503	3	0	next	hit	858

20	429	Response	2	5935362	6444	1

20	430	Picture	MorphM6_01_noe.jpg	5935421	0	1	10085	2	0	next	incorrect	860

20	430	Response	1	5945442	10021	1

20	431	Picture	MorphF6_06_nom.jpg	5945506	0	1	7696	2	0	next	hit	862

20	431	Response	2	5953122	7616	1

20	432	Picture	MorphM2_01_noe.jpg	5953202	0	1	8083	147	0	next	incorrect	864

20	432	Response	1	5961282	8080	1

20	433	Picture	MorphF7_00_noe.jpg	5961285	0	146	8372	147	0	next	incorrect	866

20	433	Response	1	5969602	8317	1

20	434	Picture	MorphF4_05_nom.jpg	5969657	0	1	9687	2	0	next	incorrect	868

20	434	Response	1	5979282	9625	1

20	435	Picture	MorphM10_09_noe.jpg	5979344	0	1	6369	2	0	next	hit	870

20	435	Response	2	5985682	6338	1

20	436	Picture	MorphM5_00_noe.jpg	5985713	0	1	9289	2	0	next	incorrect	872

20	436	Response	1	5994882	9169	1

20	437	Picture	MorphM3_05_nom.jpg	5995002	0	1	7431	2	0	next	incorrect	874

20	437	Response	1	6002322	7320	1

20	438	Picture	MorphF8_05_orig.jpg	6002433	0	1	10085	3	0	next	incorrect	876

20	438	Response	1	6012402	9969	1

20	439	Picture	MorphF4_02_noe.jpg	6012518	0	2	10882	3	0	next	incorrect	878

20	439	Response	1	6023281	10763	1

20	440	Picture	MorphF1_01_orig.jpg	6023400	0	1	10483	2	0	next	incorrect	880

20	440	Response	1	6033841	10441	1

20	441	Picture	MorphF7_10_noe.jpg	6033883	0	1	11279	2	0	next	incorrect	882

20	441	Response	1	6045041	11158	1

20	442	Picture	MorphF9_01_noe.jpg	6045162	0	1	6503	2	0	next	incorrect	884

20	442	Response	1	6051601	6439	1

20	443	Picture	MorphM10_10_nom.jpg	6051665	0	1	4909	2	0	next	hit	886

20	443	Response	2	6056481	4816	1

20	444	Picture	MorphF2_02_noe.jpg	6056574	0	1	8891	2	0	next	incorrect	888

20	444	Response	1	6065361	8787	1

20	445	Picture	MorphM6_01_orig.jpg	6065465	0	1	5839	2	0	next	incorrect	890

20	445	Response	1	6071281	5816	1

20	446	Picture	PAUSE	6071304	0	1	600062	2	0	600000	miss	0

20	447	Picture	MorphM5_04_noe.jpg	6671366	0	1	29592	2	0	next	incorrect	893

20	447	Response	1	6700875	29509	1

20	448	Picture	MorphF3_10_noe.jpg	6700958	0	1	9156	2	0	next	hit	895

20	448	Response	2	6710075	9117	1

20	449	Picture	MorphM1_01_orig.jpg	6710114	0	1	22161	2	0	next	incorrect	897

20	449	Response	1	6732235	22121	1

20	450	Picture	MorphF7_06_noe.jpg	6732275	0	1	6502	2	0	next	incorrect	899

20	450	Response	1	6738635	6360	1

20	451	Picture	MorphF4_01_noe.jpg	6738777	0	1	6635	2	0	next	incorrect	901

20	451	Response	1	6745275	6498	1

20	452	Picture	MorphM4_08_nom.jpg	6745412	0	1	6237	2	0	next	hit	903

20	452	Response	2	6751594	6182	1

20	453	Picture	MorphM3_06_orig.jpg	6751649	0	1	20701	2	0	next	hit	905

20	453	Response	2	6772314	20665	1

20	454	Picture	MorphM9_03_nom.jpg	6772350	0	1	10483	2	0	next	hit	907

20	454	Response	2	6782714	10364	1

20	455	Picture	MorphF3_08_nom.jpg	6782833	0	1	8095	2	0	next	hit	909

20	455	Response	2	6790794	7961	1

20	456	Picture	MorphM1_00_nom.jpg	6790928	0	1	5308	2	0	next	incorrect	911

20	456	Response	1	6796154	5226	1

20	457	Picture	MorphM9_07_noe.jpg	6796236	0	1	6899	3	0	next	incorrect	913

20	457	Response	1	6803034	6798	1

20	458	Picture	MorphF6_08_nom.jpg	6803135	0	2	5840	3	0	next	hit	915

20	458	Response	2	6808874	5739	1

20	459	Picture	MorphF7_08_noe.jpg	6808975	0	1	6622	147	0	next	incorrect	917

20	459	Response	1	6815594	6619	1

20	460	Picture	MorphF10_02_nom.jpg	6815597	0	146	6780	147	0	next	hit	919

20	460	Response	2	6822234	6637	1

20	461	Picture	MorphM1_02_orig.jpg	6822377	0	1	27203	2	0	next	incorrect	921

20	461	Response	1	6849514	27137	1

20	462	Picture	MorphF2_05_noe.jpg	6849580	0	1	5574	2	0	next	incorrect	923

20	462	Response	1	6855113	5533	1

20	463	Picture	MorphF4_00_noe.jpg	6855154	0	1	6900	2	0	next	incorrect	925

20	463	Response	1	6861993	6839	1

20	464	Picture	MorphM6_05_noe.jpg	6862054	0	1	5175	2	0	next	incorrect	927

20	464	Response	1	6867113	5059	1

20	465	Picture	MorphM4_03_noe.jpg	6867229	0	1	8608	152	0	next	hit	929

20	465	Response	2	6875833	8604	1

20	466	Picture	MorphM9_05_noe.jpg	6875837	0	151	6254	152	0	next	incorrect	931

20	466	Response	1	6881993	6156	1

20	467	Picture	MorphF3_01_nom.jpg	6882091	0	1	9555	2	0	next	incorrect	933

20	467	Response	1	6891513	9422	1

20	468	Picture	MorphM1_04_noe.jpg	6891646	0	1	7951	145	0	next	hit	935

20	468	Response	2	6899593	7947	1

20	469	Picture	MorphM3_06_noe.jpg	6899597	0	144	7441	146	0	next	hit	937

20	469	Response	2	6906953	7356	1

20	470	Picture	MorphF1_07_nom.jpg	6907038	0	2	10351	3	0	next	hit	939

20	470	Response	2	6917353	10315	1

20	471	Picture	MorphF4_10_noe.jpg	6917389	0	1	10749	2	0	next	hit	941

20	471	Response	2	6928073	10684	1

20	472	Picture	MorphM6_07_noe.jpg	6928138	0	1	7431	2	0	next	incorrect	943

20	472	Response	1	6935513	7375	1

20	473	Picture	MorphF5_02_nom.jpg	6935569	0	1	11279	2	0	next	incorrect	945

20	473	Response	1	6946793	11224	1

20	474	Picture	MorphM7_06_nom.jpg	6946848	0	1	6348	157	0	next	hit	947

20	474	Response	2	6953193	6345	1

20	475	Picture	MorphF5_06_orig.jpg	6953196	0	156	7851	157	0	next	hit	949

20	475	Response	2	6960952	7756	1

20	476	Picture	MorphF2_09_orig.jpg	6961047	0	1	10085	2	0	next	hit	951

20	476	Response	2	6971032	9985	1

20	477	Picture	MorphM9_05_nom.jpg	6971132	0	1	8360	2	0	next	hit	953

20	477	Response	2	6979352	8220	1

20	478	Picture	MorphM8_01_noe.jpg	6979492	0	1	11810	2	0	next	incorrect	955

20	478	Response	1	6991272	11780	1

20	479	Picture	MorphM7_00_orig.jpg	6991302	0	1	31317	2	0	next	hit	957

20	479	Response	2	7022552	31250	1

20	480	Picture	MorphF6_03_nom.jpg	7022619	0	1	6768	2	0	next	hit	959

20	480	Response	2	7029272	6653	1

20	481	Picture	MorphM10_00_noe.jpg	7029387	0	1	7165	2	0	next	incorrect	961

20	481	Response	1	7036472	7085	1

20	482	Picture	MorphF3_00_nom.jpg	7036552	0	1	20038	2	0	next	incorrect	963

20	482	Response	1	7056552	20000	1

20	483	Picture	MorphM9_08_nom.jpg	7056590	0	1	6900	2	0	next	hit	965

20	483	Response	2	7063352	6762	1

20	484	Picture	MorphF3_05_orig.jpg	7063490	0	1	10351	2	0	next	hit	967

20	484	Response	2	7073751	10261	1

20	485	Picture	MorphM1_08_nom.jpg	7073841	0	1	18179	2	0	next	hit	969

20	485	Response	2	7091911	18070	1

20	486	Picture	MorphF10_10_noe.jpg	7092020	0	1	7962	2	0	next	hit	971

20	486	Response	2	7099911	7891	1

20	487	Picture	MorphM10_03_nom.jpg	7099982	0	1	16057	2	0	next	hit	973

20	487	Response	2	7115991	16009	1

20	488	Picture	MorphF9_01_nom.jpg	7116039	0	1	6756	146	0	next	incorrect	975

20	488	Response	1	7122791	6752	1

20	489	Picture	MorphF10_06_nom.jpg	7122795	0	145	9433	146	0	next	hit	977

20	489	Response	2	7132151	9356	1

20	490	Picture	MorphF2_05_orig.jpg	7132228	0	1	18445	2	0	next	hit	979

20	490	Response	2	7150551	18323	1

20	491	Picture	MorphF5_01_nom.jpg	7150673	0	1	7697	2	0	next	incorrect	981

20	491	Response	1	7158311	7638	1

20	492	Picture	MorphF7_03_noe.jpg	7158370	0	1	18975	3	0	next	hit	983

20	492	Response	2	7177271	18901	1

20	493	Picture	MorphF1_04_orig.jpg	7177345	0	2	20436	3	0	next	incorrect	985

20	493	Response	1	7197670	20325	1

20	494	Picture	MorphM3_00_orig.jpg	7197781	0	1	12739	2	0	next	incorrect	987

20	494	Response	1	7210470	12689	1

20	495	Picture	MorphF2_07_noe.jpg	7210520	0	1	10194	159	0	next	incorrect	989

20	495	Response	1	7220710	10190	1

20	496	Picture	MorphF7_09_orig.jpg	7220714	0	158	8240	303	0	next	hit	991

20	496	Response	2	7228950	8236	1

20	497	Picture	MorphM3_08_orig.jpg	7228954	0	145	14343	146	0	next	hit	993

20	497	Response	2	7243190	14236	1

20	498	Picture	MorphF10_06_orig.jpg	7243297	0	1	7033	2	0	next	hit	995

20	498	Response	2	7250230	6933	1

20	499	Picture	MorphF7_03_nom.jpg	7250330	0	1	7165	2	0	next	hit	997

20	499	Response	2	7257430	7100	1

20	500	Picture	MorphM3_02_noe.jpg	7257495	0	1	13005	2	0	next	incorrect	999

20	500	Response	1	7270390	12895	1

20	501	Picture	MorphM6_10_orig.jpg	7270500	0	1	8492	3	0	next	hit	1001

20	501	Response	2	7278949	8449	1

20	502	Picture	MorphM8_03_noe.jpg	7278992	0	2	15393	4	0	next	hit	1003

20	502	Response	2	7294309	15317	1

20	503	Picture	MorphF5_01_noe.jpg	7294385	0	2	11811	3	0	next	incorrect	1005

20	503	Response	1	7306149	11764	1

20	504	Picture	MorphF2_02_orig.jpg	7306196	0	1	20037	2	0	next	incorrect	1007

20	504	Response	1	7326149	19953	1

20	505	Picture	MorphM7_06_orig.jpg	7326233	0	1	6370	2	0	next	hit	1009

20	505	Response	2	7332469	6236	1

20	506	Picture	MorphM8_02_nom.jpg	7332603	0	1	10483	2	0	next	hit	1011

20	506	Response	2	7342949	10346	1

20	507	Picture	MorphM6_06_orig.jpg	7343086	0	1	14464	2	0	next	hit	1013

20	507	Response	2	7357509	14423	1

20	508	Picture	MorphF5_06_noe.jpg	7357550	0	1	9002	156	0	next	incorrect	1015

20	508	Response	1	7366549	8999	1

20	509	Picture	MorphM5_03_noe.jpg	7366552	0	155	14751	156	0	next	incorrect	1017

20	509	Response	1	7381189	14637	1

20	510	Picture	MorphF8_09_nom.jpg	7381303	0	1	8095	2	0	next	hit	1019

20	510	Response	2	7389269	7966	1

20	511	Picture	MorphF6_08_noe.jpg	7389398	0	1	15260	2	0	next	hit	1021

20	511	Response	2	7404548	15150	1

20	512	Picture	MorphF3_00_noe.jpg	7404658	0	1	21497	2	0	next	incorrect	1023

20	512	Response	1	7426068	21410	1

20	513	Picture	MorphM6_09_nom.jpg	7426155	0	1	5573	2	0	next	hit	1025

20	513	Response	2	7431588	5433	1

20	514	Picture	MorphF6_05_noe.jpg	7431728	0	1	7697	2	0	next	incorrect	1027

20	514	Response	1	7439348	7620	1

20	515	Picture	MorphM6_03_orig.jpg	7439425	0	1	8493	2	0	next	incorrect	1029

20	515	Response	1	7447828	8403	1

20	516	Picture	MorphF3_08_noe.jpg	7447918	0	1	6369	2	0	next	hit	1031

20	516	Response	2	7454228	6310	1

20	517	Picture	MorphF2_03_orig.jpg	7454287	0	1	13668	2	0	next	incorrect	1033

20	517	Response	1	7467908	13621	1

20	518	Picture	MorphF9_08_orig.jpg	7467955	0	1	25213	2	0	next	incorrect	1035

20	518	Response	1	7493108	25153	1

20	519	Picture	MorphF1_08_orig.jpg	7493168	0	1	5971	2	0	next	hit	1037

20	519	Response	2	7499027	5859	1

20	520	Picture	MorphM9_10_noe.jpg	7499139	0	1	15393	2	0	next	incorrect	1039

20	520	Response	1	7514467	15328	1

20	521	Picture	MorphF2_04_orig.jpg	7514532	0	1	8626	2	0	next	incorrect	1041

20	521	Response	1	7523027	8495	1

20	522	Picture	MorphM3_03_orig.jpg	7523158	0	1	10085	2	0	next	incorrect	1043

20	522	Response	1	7533107	9949	1

20	523	Picture	MorphF4_07_nom.jpg	7533243	0	1	8227	2	0	next	hit	1045

20	523	Response	2	7541427	8184	1

20	524	Picture	MorphM7_07_nom.jpg	7541470	0	1	5706	2	0	next	hit	1047

20	524	Response	2	7547107	5637	1

20	525	Picture	MorphF7_02_orig.jpg	7547176	0	1	6768	2	0	next	hit	1049

20	525	Response	2	7553907	6731	1

20	526	Picture	MorphM4_09_nom.jpg	7553944	0	1	12739	2	0	next	hit	1051

20	526	Response	2	7566547	12603	1

20	527	Picture	MorphF10_07_nom.jpg	7566683	0	1	10218	2	0	next	hit	1053

20	527	Response	2	7576867	10184	1

20	528	Picture	MorphF7_00_nom.jpg	7576901	0	1	9952	2	0	next	hit	1055

20	528	Response	2	7586787	9886	1

20	529	Picture	MorphF5_08_noe.jpg	7586853	0	1	7431	2	0	next	hit	1057

20	529	Response	2	7594146	7293	1

20	530	Picture	MorphM1_03_nom.jpg	7594284	0	1	11677	3	0	next	incorrect	1059

20	530	Response	1	7605906	11622	1

20	531	Picture	MorphM10_05_orig.jpg	7605961	0	2	6349	157	0	next	hit	1061

20	531	Response	2	7612306	6345	1

20	532	Picture	MorphM1_05_noe.jpg	7612310	0	155	12362	157	0	next	hit	1063

20	532	Response	2	7624546	12236	1

20	533	Picture	MorphF10_09_orig.jpg	7624672	0	2	6104	3	0	next	hit	1065

20	533	Response	2	7630706	6034	1

20	534	Picture	MorphF4_03_noe.jpg	7630776	0	1	8360	2	0	next	incorrect	1067

20	534	Response	1	7639026	8250	1

20	535	Picture	MorphF2_07_nom.jpg	7639136	0	1	13933	2	0	next	incorrect	1069

20	535	Response	1	7652946	13810	1

20	536	Picture	MorphM6_03_nom.jpg	7653069	0	1	18976	2	0	next	incorrect	1071

20	536	Response	1	7671906	18837	1

20	537	Picture	MorphM7_01_orig.jpg	7672045	0	1	14199	2	0	next	hit	1073

20	537	Response	2	7686146	14101	1

20	538	Picture	MorphF1_06_orig.jpg	7686244	0	1	8360	2	0	next	incorrect	1075

20	538	Response	1	7694466	8222	1

20	539	Picture	MorphM4_02_orig.jpg	7694604	0	1	7033	2	0	next	hit	1077

20	539	Response	2	7701505	6901	1

20	540	Picture	MorphM5_00_nom.jpg	7701637	0	1	8891	2	0	next	incorrect	1079

20	540	Response	1	7710385	8748	1

20	541	Picture	MorphM10_07_noe.jpg	7710528	0	1	5971	2	0	next	hit	1081

20	541	Response	2	7716385	5857	1

20	542	Picture	MorphF1_10_orig.jpg	7716499	0	1	18711	2	0	next	hit	1083

20	542	Response	2	7735105	18606	1

20	543	Picture	MorphM5_01_nom.jpg	7735210	0	1	7829	2	0	next	incorrect	1085

20	543	Response	1	7742946	7736	1

20	544	Picture	MorphM7_10_nom.jpg	7743039	0	1	8758	2	0	next	hit	1087

20	544	Response	2	7751745	8706	1

20	545	Picture	MorphF8_02_noe.jpg	7751797	0	1	13392	145	0	next	incorrect	1089

20	545	Response	1	7765185	13388	1

20	546	Picture	MorphM9_10_nom.jpg	7765189	0	144	18456	145	0	next	hit	1091

20	546	Response	2	7783505	18316	1

20	547	Picture	MorphM8_06_orig.jpg	7783645	0	1	16985	2	0	next	hit	1093

20	547	Response	2	7800545	16900	1

20	548	Picture	MorphF6_05_orig.jpg	7800630	0	1	9952	3	0	next	incorrect	1095

20	548	Response	1	7810545	9915	1

20	549	Picture	MorphF9_00_nom.jpg	7810582	0	2	20686	151	0	next	hit	1097

20	549	Response	2	7831264	20682	1

20	550	Picture	MorphM2_03_orig.jpg	7831268	0	149	7447	150	0	next	hit	1099

20	550	Response	2	7838624	7356	1

20	551	Picture	MorphM7_03_nom.jpg	7838715	0	1	12606	2	0	next	incorrect	1101

20	551	Response	1	7851264	12549	1

20	552	Picture	MorphF1_07_noe.jpg	7851321	0	1	7829	2	0	next	incorrect	1103

20	552	Response	1	7859104	7783	1

20	553	Picture	MorphF2_09_nom.jpg	7859150	0	1	8891	2	0	next	incorrect	1105

20	553	Response	1	7867984	8834	1

20	554	Picture	MorphF4_10_nom.jpg	7868041	0	1	17118	2	0	next	incorrect	1107

20	554	Response	1	7885104	17063	1

20	555	Picture	MorphF8_07_noe.jpg	7885159	0	1	6635	2	0	next	incorrect	1109

20	555	Response	1	7891664	6505	1

20	556	Picture	MorphM8_00_noe.jpg	7891794	0	1	10483	2	0	next	incorrect	1111

20	556	Response	1	7902144	10350	1

20	557	Picture	MorphM6_04_noe.jpg	7902277	0	1	6900	2	0	next	incorrect	1113

20	557	Response	1	7909104	6827	1

20	558	Picture	MorphM10_02_noe.jpg	7909177	0	1	9422	2	0	next	hit	1115

20	558	Response	2	7918463	9286	1

20	559	Picture	MorphF3_06_noe.jpg	7918599	0	1	6348	156	0	next	hit	1117

20	559	Response	2	7924943	6344	1

20	560	Picture	MorphF7_04_noe.jpg	7924947	0	155	7840	299	0	next	incorrect	1119

20	560	Response	1	7932783	7836	1

20	561	Picture	MorphM6_09_orig.jpg	7932787	0	144	8880	299	0	next	hit	1121

20	561	Response	2	7941663	8876	1

20	562	Picture	MorphM1_09_nom.jpg	7941667	0	155	6240	307	0	next	hit	1123

20	562	Response	2	7947903	6236	1

20	563	Picture	MorphM8_09_noe.jpg	7947907	0	152	12359	153	0	next	incorrect	1125

20	563	Response	1	7960223	12316	1

20	564	Picture	MorphF8_10_nom.jpg	7960266	0	1	6104	2	0	next	hit	1127

20	564	Response	2	7966303	6037	1

20	565	Picture	MorphM8_09_orig.jpg	7966370	0	1	15377	151	0	next	hit	1129

20	565	Response	2	7981743	15373	1

20	566	Picture	MorphF6_01_orig.jpg	7981747	0	150	9305	151	0	next	incorrect	1131

20	566	Response	1	7990943	9196	1

20	567	Picture	MorphM7_00_nom.jpg	7991052	0	1	14995	2	0	next	incorrect	1133

20	567	Response	1	8005983	14931	1

20	568	Picture	MorphM6_07_orig.jpg	8006047	0	1	7431	2	0	next	incorrect	1135

20	568	Response	1	8013343	7296	1

20	569	Picture	MorphM2_06_noe.jpg	8013478	0	1	6635	2	0	next	incorrect	1137

20	569	Response	1	8019982	6504	1

20	570	Picture	MorphF9_09_orig.jpg	8020113	0	1	8095	2	0	next	hit	1139

20	570	Response	2	8028062	7949	1

20	571	Picture	MorphF7_01_nom.jpg	8028208	0	1	9952	2	0	next	hit	1141

20	571	Response	2	8038062	9854	1

20	572	Picture	MorphM9_07_nom.jpg	8038160	0	1	22946	146	0	next	hit	1143

20	572	Response	2	8061102	22942	1

20	573	Picture	MorphF10_10_orig.jpg	8061106	0	145	7044	146	0	next	hit	1145

20	573	Response	2	8068062	6956	1

20	574	Picture	MorphF5_09_noe.jpg	8068150	0	1	7829	2	0	next	hit	1147

20	574	Response	2	8075902	7752	1

20	575	Picture	MorphF9_06_orig.jpg	8075979	0	1	20303	2	0	next	incorrect	1149

20	575	Response	1	8096222	20243	1

20	576	Picture	MorphF1_04_noe.jpg	8096282	0	1	9543	146	0	next	incorrect	1151

20	576	Response	1	8105822	9540	1

20	577	Picture	MorphM8_05_nom.jpg	8105825	0	145	20978	146	0	next	hit	1153

20	577	Response	2	8126701	20876	1

20	578	Picture	MorphM3_05_noe.jpg	8126803	0	1	14862	2	0	next	hit	1155

20	578	Response	2	8141581	14778	1

20	579	Picture	MorphM2_08_noe.jpg	8141665	0	1	7280	153	0	next	incorrect	1157

20	579	Response	1	8148941	7276	1

20	580	Picture	MorphF5_05_noe.jpg	8148945	0	152	12094	153	0	next	hit	1159

20	580	Response	2	8160941	11996	1

20	581	Picture	MorphF6_05_nom.jpg	8161039	0	1	9952	3	0	next	hit	1161

20	581	Response	2	8170941	9902	1

20	582	Picture	MorphF1_03_noe.jpg	8170991	0	2	15128	3	0	next	hit	1163

20	582	Response	2	8185981	14990	1

20	583	Picture	MorphM5_06_orig.jpg	8186119	0	1	16853	2	0	next	incorrect	1165

20	583	Response	1	8202941	16822	1

20	584	Picture	MorphM10_02_nom.jpg	8202972	0	1	11943	2	0	next	hit	1167

20	584	Response	2	8214861	11889	1

20	585	Picture	MorphF3_07_noe.jpg	8214915	0	1	19241	2	0	next	hit	1169

20	585	Response	2	8234061	19146	1

20	586	Picture	MorphM6_08_orig.jpg	8234156	0	1	13402	2	0	next	incorrect	1171

20	586	Response	1	8247420	13264	1

20	587	Picture	MorphM8_08_orig.jpg	8247558	0	1	10086	2	0	next	hit	1173

20	587	Response	2	8257580	10022	1

20	588	Picture	MorphM2_08_nom.jpg	8257644	0	1	5042	2	0	next	hit	1175

20	588	Response	2	8262620	4976	1

20	589	Picture	MorphM1_05_nom.jpg	8262686	0	1	6370	2	0	next	hit	1177

20	589	Response	2	8268940	6254	1

20	590	Picture	MorphF7_07_noe.jpg	8269056	0	1	6104	2	0	next	incorrect	1179

20	590	Response	1	8275020	5964	1

20	591	Picture	MorphM5_01_orig.jpg	8275160	0	1	17118	2	0	next	incorrect	1181

20	591	Response	1	8292140	16980	1

20	592	Picture	MorphM1_07_orig.jpg	8292278	0	1	5971	2	0	next	hit	1183

20	592	Response	2	8298140	5862	1

20	593	Picture	MorphF1_09_noe.jpg	8298249	0	1	7414	152	0	next	incorrect	1185

20	593	Response	1	8305660	7411	1

20	594	Picture	MorphM3_09_nom.jpg	8305663	0	151	7580	154	0	next	incorrect	1187

20	594	Response	1	8313180	7517	1

20	595	Picture	MorphF7_01_noe.jpg	8313243	0	3	14465	4	0	next	hit	1189

20	595	Response	2	8327660	14417	1

20	596	Picture	MorphM7_09_orig.jpg	8327708	0	1	8228	2	0	next	hit	1191

20	596	Response	2	8335820	8112	1

20	597	Picture	MorphM2_05_noe.jpg	8335936	0	1	7298	2	0	next	incorrect	1193

20	597	Response	1	8343180	7244	1

20	598	Picture	MorphM4_05_nom.jpg	8343234	0	1	13801	2	0	next	incorrect	1195

20	598	Response	1	8356939	13705	1

20	599	Picture	MorphM9_09_orig.jpg	8357035	0	1	11810	2	0	next	incorrect	1197

20	599	Response	1	8368699	11664	1

20	600	Picture	MorphF3_07_orig.jpg	8368845	0	1	11677	2	0	next	incorrect	1199

20	600	Response	1	8380459	11614	1

20	601	Picture	MorphM4_10_nom.jpg	8380522	0	1	7830	2	0	next	hit	1201

20	601	Response	2	8388219	7697	1

20	602	Picture	MorphM10_08_noe.jpg	8388352	0	1	5838	2	0	next	hit	1203

20	602	Response	2	8394059	5707	1

20	603	Picture	MorphF10_05_noe.jpg	8394190	0	1	7431	2	0	next	hit	1205

20	603	Response	2	8401499	7309	1

20	604	Picture	MorphM3_08_nom.jpg	8401621	0	1	11678	2	0	next	incorrect	1207

20	604	Response	1	8413179	11558	1

20	605	Picture	MorphM6_04_orig.jpg	8413299	0	1	7829	2	0	next	incorrect	1209

20	605	Response	1	8421019	7720	1

20	606	Picture	MorphF4_03_nom.jpg	8421128	0	1	16720	2	0	next	hit	1211

20	606	Response	2	8437739	16611	1

20	607	Picture	MorphF5_07_orig.jpg	8437848	0	1	5971	3	0	next	hit	1213

20	607	Response	2	8443738	5890	1

20	608	Picture	MorphF7_07_orig.jpg	8443819	0	2	7166	3	0	next	hit	1215

20	608	Response	2	8450938	7119	1

20	609	Picture	MorphM8_06_noe.jpg	8450985	0	1	11678	2	0	next	incorrect	1217

20	609	Response	1	8462618	11633	1

20	610	Picture	MorphM2_04_noe.jpg	8462663	0	1	8227	2	0	next	incorrect	1219

20	610	Response	1	8470858	8195	1

20	611	Picture	MorphF1_03_orig.jpg	8470890	0	1	13652	151	0	next	incorrect	1221

20	611	Response	1	8484538	13648	1

20	612	Picture	MorphM6_05_orig.jpg	8484542	0	150	17120	298	0	next	incorrect	1223

20	612	Response	1	8501658	17116	1

20	613	Picture	MorphF7_10_orig.jpg	8501662	0	148	6118	149	0	next	hit	1225

20	613	Response	2	8507738	6076	1

20	614	Picture	MorphF2_10_nom.jpg	8507780	0	1	8626	2	0	next	hit	1227

20	614	Response	2	8516298	8518	1

20	615	Picture	MorphF10_00_orig.jpg	8516406	0	1	8227	2	0	next	incorrect	1229

20	615	Response	1	8524538	8132	1

20	616	Picture	MorphF6_08_orig.jpg	8524633	0	1	8360	2	0	next	hit	1231

20	616	Response	2	8532858	8225	1

20	617	Picture	MorphM1_06_noe.jpg	8532993	0	1	13535	2	0	next	hit	1233

20	617	Response	2	8546457	13464	1

20	618	Picture	MorphM7_08_nom.jpg	8546528	0	1	5304	7	0	next	hit	1235

20	618	Response	2	8551737	5209	1

20	619	Picture	MorphF5_04_nom.jpg	8551832	0	6	7701	7	0	next	incorrect	1237

20	619	Response	1	8559497	7665	1

20	620	Picture	MorphF7_02_noe.jpg	8559533	0	1	13800	2	0	next	incorrect	1239

20	620	Response	1	8573257	13724	1

20	621	Picture	MorphM1_00_orig.jpg	8573333	0	1	9953	2	0	next	incorrect	1241

20	621	Response	1	8583177	9844	1

20	622	Picture	MorphM6_01_nom.jpg	8583286	0	1	18047	2	0	next	incorrect	1243

20	622	Response	1	8601257	17971	1

20	623	Picture	MorphF6_02_nom.jpg	8601333	0	1	11412	2	0	next	incorrect	1245

20	623	Response	1	8612617	11284	1

20	624	Picture	MorphF8_01_nom.jpg	8612745	0	1	9288	3	0	next	incorrect	1247

20	624	Response	1	8621897	9152	1

20	625	Picture	MorphM2_03_noe.jpg	8622033	0	2	8759	3	0	next	incorrect	1249

20	625	Response	1	8630697	8664	1

20	626	Picture	MorphF8_01_orig.jpg	8630792	0	1	7696	2	0	next	incorrect	1251

20	626	Response	1	8638377	7585	1

20	627	Picture	MorphF10_02_noe.jpg	8638488	0	1	8625	3	0	next	incorrect	1253

20	627	Response	1	8647017	8529	1

20	628	Picture	MorphM8_06_nom.jpg	8647113	0	2	6768	3	0	next	hit	1255

20	628	Response	2	8653736	6623	1

20	629	Picture	MorphM1_06_nom.jpg	8653881	0	1	11014	2	0	next	hit	1257

20	629	Response	2	8664776	10895	1

20	630	Picture	MorphM10_01_noe.jpg	8664895	0	1	12341	2	0	next	incorrect	1259

20	630	Response	1	8677096	12201	1

20	631	Picture	MorphM3_01_nom.jpg	8677236	0	1	7944	153	0	next	incorrect	1261

20	631	Response	1	8685176	7940	1

20	632	Picture	MorphF8_04_nom.jpg	8685180	0	152	8511	153	0	next	incorrect	1263

20	632	Response	1	8693656	8476	1

20	633	Picture	MorphF7_08_nom.jpg	8693691	0	1	5971	2	0	next	hit	1265

20	633	Response	2	8699576	5885	1

20	634	Picture	MorphM10_05_noe.jpg	8699662	0	1	8891	2	0	next	hit	1267

20	634	Response	2	8708456	8794	1

20	635	Picture	MorphM7_05_orig.jpg	8708553	0	1	11943	2	0	next	incorrect	1269

20	635	Response	1	8720456	11903	1

20	636	Picture	MorphM8_04_nom.jpg	8720496	0	1	13933	2	0	next	incorrect	1271

20	636	Response	1	8734296	13800	1

20	637	Picture	MorphM10_00_orig.jpg	8734429	0	1	12190	153	0	next	incorrect	1273

20	637	Response	1	8746616	12187	1

20	638	Picture	MorphM2_08_orig.jpg	8746619	0	152	6122	153	0	next	hit	1275

20	638	Response	2	8752696	6077	1

20	639	Picture	MorphM9_06_orig.jpg	8752741	0	1	7697	2	0	next	hit	1277

20	639	Response	2	8760296	7555	1

20	640	Picture	MorphF10_01_orig.jpg	8760438	0	1	8227	2	0	next	incorrect	1279

20	640	Response	1	8768615	8177	1

20	641	Picture	MorphF6_07_nom.jpg	8768665	0	1	6237	2	0	next	hit	1281

20	641	Response	2	8774855	6190	1

20	642	Picture	MorphM5_08_noe.jpg	8774902	0	1	7697	2	0	next	incorrect	1283

20	642	Response	1	8782455	7553	1

20	643	Picture	MorphF6_01_nom.jpg	8782599	0	1	17118	2	0	next	hit	1285

20	643	Response	2	8799655	17056	1

20	644	Picture	MorphM10_08_nom.jpg	8799717	0	1	5573	2	0	next	hit	1287

20	644	Response	2	8805175	5458	1

20	645	Picture	MorphF8_08_orig.jpg	8805290	0	1	9687	2	0	next	hit	1289

20	645	Response	2	8814855	9565	1

20	646	Picture	MorphF2_03_nom.jpg	8814977	0	1	8095	2	0	next	incorrect	1291

20	646	Response	1	8823015	8038	1

20	647	Picture	MorphF1_01_nom.jpg	8823072	0	1	12473	2	0	next	incorrect	1293

20	647	Response	1	8835415	12343	1

20	648	Picture	MorphF2_08_noe.jpg	8835545	0	1	9422	2	0	next	incorrect	1295

20	648	Response	1	8844855	9310	1

20	649	Picture	MorphF5_05_nom.jpg	8844967	0	1	6611	159	0	next	hit	1297

20	649	Response	2	8851575	6608	1

20	650	Picture	MorphM7_10_noe.jpg	8851578	0	158	7322	159	0	next	hit	1299

20	650	Response	2	8858855	7277	1

20	651	Picture	MorphF5_03_orig.jpg	8858900	0	1	6370	2	0	next	incorrect	1301

20	651	Response	1	8865174	6274	1

20	652	Picture	MorphM2_09_nom.jpg	8865270	0	1	11279	2	0	next	hit	1303

20	652	Response	2	8876454	11184	1

20	653	Picture	MorphM10_04_orig.jpg	8876549	0	1	6635	2	0	next	hit	1305

20	653	Response	2	8883094	6545	1

20	654	Picture	MorphM1_04_orig.jpg	8883184	0	1	8360	2	0	next	hit	1307

20	654	Response	2	8891494	8310	1

20	655	Picture	MorphM2_04_orig.jpg	8891544	0	1	10218	2	0	next	incorrect	1309

20	655	Response	1	8901654	10110	1

20	656	Picture	MorphM6_06_nom.jpg	8901762	0	1	8227	2	0	next	incorrect	1311

20	656	Response	1	8909894	8132	1

20	657	Picture	MorphF3_05_noe.jpg	8909989	0	1	7564	2	0	next	incorrect	1313

20	657	Response	1	8917494	7505	1

20	658	Picture	MorphF1_07_orig.jpg	8917553	0	1	8227	2	0	next	incorrect	1315

20	658	Response	1	8925734	8181	1

20	659	Picture	MorphM4_02_noe.jpg	8925780	0	1	6758	145	0	next	hit	1317

20	659	Response	2	8932534	6754	1

20	660	Picture	MorphF1_00_nom.jpg	8932538	0	144	16597	145	0	next	incorrect	1319

20	660	Response	1	8949014	16476	1

20	661	Picture	MorphM10_03_noe.jpg	8949135	0	1	6104	2	0	next	hit	1321

20	661	Response	2	8955094	5959	1

20	662	Picture	MorphM3_08_noe.jpg	8955239	0	1	5706	2	0	next	hit	1323

20	662	Response	2	8960854	5615	1

20	663	Picture	MorphF6_07_noe.jpg	8960945	0	1	11545	2	0	next	incorrect	1325

20	663	Response	1	8972453	11508	1

20	664	Picture	MorphM8_00_orig.jpg	8972490	0	1	12076	2	0	next	incorrect	1327

20	664	Response	1	8984453	11963	1

20	665	Picture	MorphM2_10_noe.jpg	8984566	0	1	9289	2	0	next	incorrect	1329

20	665	Response	1	8993733	9167	1

20	666	Picture	MorphM8_05_orig.jpg	8993855	0	1	6104	2	0	next	hit	1331

20	666	Response	2	8999813	5958	1

20	667	Picture	end_ins	8999959	0	1	272867	2	0	next	other	0

20	667	Response	3	9264941	264982	1
