# Supplementary material for: Categorical Perception of Fear and Anger Expressions in Whole, Masked and Composite Faces
Source: PLoS One. 2015 Aug 11;10(8):e0134790. doi: 10.1371/journal.pone.0134790 (PMC4532458; doi:10.1371/journal.pone.0134790)
Supplement: S1 Dataset — (ZIP) [file pone.0134790.s001.zip › Exp1/18-Vp018_ParaMasked_pt2.log]

Scenario - 

Logfile written - 02/05/2014 15:46:49

Subject	Trial	Event Type	Code	Time	TTime	Uncertainty	Duration	Uncertainty	ReqTime	ReqDur	Stim Type	Pair Index

18	1	Response	3	85953	95820	1

18	2	Response	3	94433	8360	1

18	3	Picture	fix	94566	0	1	30123	2	0	30000	other	0

18	4	Picture	MorphF8_01_orig.jpg	124821	0	2	19640	3	0	next	incorrect	5

18	4	Response	1	144423	19602	1

18	5	Picture	MorphM1_07_noe.jpg	144461	0	1	9554	2	0	next	incorrect	7

18	5	Response	1	153943	9482	1

18	6	Picture	MorphF5_05_noe.jpg	154015	0	1	3981	2	0	next	incorrect	9

18	6	Response	1	157943	3928	1

18	7	Picture	MorphF8_08_orig.jpg	157996	0	1	6370	2	0	next	hit	11

18	7	Response	2	164263	6267	1

18	8	Picture	MorphM9_02_nom.jpg	164366	0	1	10350	2	0	next	hit	13

18	8	Response	2	174583	10217	1

18	9	Picture	MorphF7_01_orig.jpg	174716	0	1	5441	2	0	next	hit	15

18	9	Response	2	180022	5306	1

18	10	Picture	MorphF8_08_nom.jpg	180157	0	1	3450	2	0	next	incorrect	17

18	10	Response	1	183462	3305	1

18	11	Picture	MorphF10_09_orig.jpg	183607	0	1	2919	3	0	next	hit	19

18	11	Response	2	186422	2815	1

18	12	Picture	MorphM10_09_noe.jpg	186526	0	2	3318	3	0	next	hit	21

18	12	Response	2	189702	3176	1

18	13	Picture	MorphF2_04_orig.jpg	189844	0	1	3185	2	0	next	hit	23

18	13	Response	2	192902	3058	1

18	14	Picture	MorphM4_01_noe.jpg	193029	0	1	3317	2	0	next	incorrect	25

18	14	Response	1	196262	3233	1

18	15	Picture	MorphF4_04_noe.jpg	196346	0	1	2920	2	0	next	hit	27

18	15	Response	2	199142	2796	1

18	16	Picture	MorphF10_08_nom.jpg	199266	0	1	2654	2	0	next	hit	29

18	16	Response	2	201862	2596	1

18	17	Picture	MorphF6_01_nom.jpg	201920	0	1	2786	2	0	next	hit	31

18	17	Response	2	204662	2742	1

18	18	Picture	MorphF2_08_noe.jpg	204706	0	1	3052	2	0	next	incorrect	33

18	18	Response	1	207702	2996	1

18	19	Picture	MorphM7_09_noe.jpg	207758	0	1	2920	2	0	next	incorrect	35

18	19	Response	1	210582	2824	1

18	20	Picture	MorphM9_03_noe.jpg	210678	0	1	2919	2	0	next	hit	37

18	20	Response	2	213542	2864	1

18	21	Picture	MorphF10_00_noe.jpg	213597	0	1	2908	146	0	next	hit	39

18	21	Response	2	216502	2905	1

18	22	Picture	MorphF6_09_noe.jpg	216505	0	145	3063	147	0	next	hit	41

18	22	Response	2	219462	2957	1

18	23	Picture	MorphF9_07_noe.jpg	219568	0	2	3053	3	0	next	hit	43

18	23	Response	2	222502	2934	1

18	24	Picture	MorphM3_05_noe.jpg	222621	0	1	2654	2	0	next	incorrect	45

18	24	Response	1	225222	2601	1

18	25	Picture	MorphM2_01_orig.jpg	225275	0	1	4246	2	0	next	hit	47

18	25	Response	2	229382	4107	1

18	26	Picture	MorphF2_06_orig.jpg	229521	0	1	3848	2	0	next	hit	49

18	26	Response	2	233302	3781	1

18	27	Picture	MorphF7_03_nom.jpg	233369	0	1	3296	156	0	next	hit	51

18	27	Response	2	236662	3293	1

18	28	Picture	MorphF4_09_nom.jpg	236665	0	155	3074	156	0	next	incorrect	53

18	28	Response	1	239702	3037	1

18	29	Picture	MorphM1_10_orig.jpg	239739	0	1	3317	2	0	next	hit	55

18	29	Response	2	242982	3243	1

18	30	Picture	MorphM5_00_nom.jpg	243056	0	1	3716	2	0	next	hit	57

18	30	Response	2	246662	3606	1

18	31	Picture	MorphM2_08_noe.jpg	246772	0	1	4512	2	0	next	hit	59

18	31	Response	2	251222	4450	1

18	32	Picture	MorphF5_03_orig.jpg	251284	0	1	3701	149	0	next	hit	61

18	32	Response	2	254982	3698	1

18	33	Picture	MorphF10_04_nom.jpg	254985	0	148	4393	149	0	next	incorrect	63

18	33	Response	1	259302	4317	1

18	34	Picture	MorphF4_07_nom.jpg	259378	0	1	2654	2	0	next	incorrect	65

18	34	Response	1	261942	2564	1

18	35	Picture	MorphF2_00_noe.jpg	262032	0	1	2233	158	0	next	hit	67

18	35	Response	2	264262	2230	1

18	36	Picture	MorphM1_06_nom.jpg	264265	0	157	2146	158	0	next	incorrect	69

18	36	Response	1	266342	2077	1

18	37	Picture	MorphM2_05_nom.jpg	266411	0	1	1991	2	0	next	hit	71

18	37	Response	2	268342	1931	1

18	38	Picture	MorphM5_04_nom.jpg	268402	0	1	2503	153	0	next	hit	73

18	38	Response	2	270902	2500	1

18	39	Picture	MorphF4_05_orig.jpg	270905	0	152	2407	153	0	next	hit	75

18	39	Response	2	273222	2317	1

18	40	Picture	MorphF5_01_nom.jpg	273312	0	1	1327	2	0	next	incorrect	77

18	40	Response	1	274502	1190	1

18	41	Picture	MorphF8_10_orig.jpg	274639	0	1	2521	2	0	next	incorrect	79

18	41	Response	1	277062	2423	1

18	42	Picture	MorphF10_01_noe.jpg	277160	0	1	2256	2	0	next	incorrect	81

18	42	Response	1	279302	2142	1

18	43	Picture	MorphF7_00_noe.jpg	279416	0	1	2256	2	0	next	incorrect	83

18	43	Response	1	281542	2126	1

18	44	Picture	MorphM5_03_noe.jpg	281672	0	1	2653	3	0	next	hit	85

18	44	Response	2	284182	2510	1

18	45	Picture	MorphM1_09_nom.jpg	284325	0	2	2655	3	0	next	hit	88

18	45	Response	1	284742	417	1

18	45	Response	2	286902	2577	1

18	46	Picture	MorphM8_10_noe.jpg	286980	0	1	2786	2	0	next	hit	90

18	46	Response	2	289702	2722	1

18	47	Picture	MorphF8_03_noe.jpg	289766	0	1	2256	2	0	next	hit	92

18	47	Response	2	291942	2176	1

18	48	Picture	MorphM4_08_noe.jpg	292022	0	1	3185	2	0	next	incorrect	94

18	48	Response	1	295062	3040	1

18	49	Picture	MorphM10_07_noe.jpg	295207	0	1	2388	3	0	next	incorrect	96

18	49	Response	1	297462	2255	1

18	50	Picture	MorphM7_08_orig.jpg	297595	0	2	3185	3	0	next	hit	98

18	50	Response	2	300662	3067	1

18	51	Picture	MorphF10_03_orig.jpg	300780	0	1	2389	2	0	next	incorrect	100

18	51	Response	1	303062	2282	1

18	52	Picture	MorphF7_07_nom.jpg	303169	0	1	1990	2	0	next	hit	102

18	52	Response	2	305062	1893	1

18	53	Picture	MorphM2_04_nom.jpg	305159	0	1	2920	2	0	next	hit	104

18	53	Response	2	307941	2782	1

18	54	Picture	MorphF7_04_orig.jpg	308079	0	1	2256	2	0	next	incorrect	106

18	54	Response	1	310262	2183	1

18	55	Picture	MorphM10_06_nom.jpg	310335	0	1	2388	2	0	next	hit	108

18	55	Response	2	312662	2327	1

18	56	Picture	MorphF2_08_nom.jpg	312723	0	1	3450	2	0	next	hit	110

18	56	Response	2	316102	3379	1

18	57	Picture	MorphM1_05_noe.jpg	316173	0	1	11280	2	0	next	hit	112

18	57	Response	2	327381	11208	1

18	58	Picture	MorphM4_07_noe.jpg	327453	0	1	4092	156	0	next	incorrect	114

18	58	Response	1	331541	4088	1

18	59	Picture	MorphF1_00_orig.jpg	331545	0	155	8381	156	0	next	incorrect	116

18	59	Response	1	339861	8316	1

18	60	Picture	MorphM5_03_orig.jpg	339926	0	1	9539	150	0	next	incorrect	118

18	60	Response	1	349461	9535	1

18	61	Picture	MorphM4_02_noe.jpg	349465	0	149	10897	150	0	next	incorrect	120

18	61	Response	1	360261	10796	1

18	62	Picture	MorphM1_04_nom.jpg	360362	0	1	4910	2	0	next	incorrect	122

18	62	Response	1	365221	4859	1

18	63	Picture	MorphF4_06_orig.jpg	365272	0	1	10881	2	0	next	incorrect	124

18	63	Response	1	376101	10829	1

18	64	Picture	MorphF6_06_noe.jpg	376153	0	1	5175	2	0	next	incorrect	126

18	64	Response	1	381221	5068	1

18	65	Picture	MorphM8_09_orig.jpg	381328	0	1	5043	2	0	next	hit	128

18	65	Response	2	386261	4933	1

18	66	Picture	MorphF7_10_orig.jpg	386371	0	1	5043	2	0	next	hit	130

18	66	Response	2	391301	4930	1

18	67	Picture	MorphM8_07_nom.jpg	391414	0	1	4644	2	0	next	hit	132

18	67	Response	2	395941	4527	1

18	68	Picture	MorphF10_05_nom.jpg	396058	0	1	7564	2	0	next	hit	134

18	68	Response	2	403541	7483	1

18	69	Picture	MorphM10_01_orig.jpg	403622	0	1	5175	2	0	next	hit	136

18	69	Response	2	408661	5039	1

18	70	Picture	MorphF2_05_noe.jpg	408797	0	1	4512	2	0	next	incorrect	138

18	70	Response	1	413221	4424	1

18	71	Picture	MorphF1_04_nom.jpg	413309	0	1	4777	2	0	next	hit	140

18	71	Response	2	418021	4712	1

18	72	Picture	MorphM8_10_nom.jpg	418086	0	1	4379	2	0	next	hit	142

18	72	Response	2	422341	4255	1

18	73	Picture	MorphM3_08_orig.jpg	422465	0	1	3981	2	0	next	hit	144

18	73	Response	2	426341	3876	1

18	74	Picture	MorphM2_06_orig.jpg	426446	0	1	3848	2	0	next	incorrect	146

18	74	Response	1	430181	3735	1

18	75	Picture	MorphM1_01_nom.jpg	430294	0	1	3849	2	0	next	hit	148

18	75	Response	2	434101	3807	1

18	76	Picture	MorphF3_01_nom.jpg	434143	0	1	3450	2	0	next	hit	150

18	76	Response	2	437541	3398	1

18	77	Picture	MorphM7_02_orig.jpg	437593	0	1	3583	2	0	next	incorrect	152

18	77	Response	1	441141	3548	1

18	78	Picture	MorphM8_05_noe.jpg	441176	0	1	4246	2	0	next	incorrect	154

18	78	Response	1	445301	4125	1

18	79	Picture	MorphF3_00_nom.jpg	445422	0	1	3317	3	0	next	hit	156

18	79	Response	2	448661	3239	1

18	80	Picture	MorphF8_00_noe.jpg	448739	0	2	3583	3	0	next	hit	158

18	80	Response	2	452181	3442	1

18	81	Picture	MorphF9_00_noe.jpg	452322	0	1	3849	2	0	next	hit	160

18	81	Response	2	456101	3779	1

18	82	Picture	MorphM8_06_orig.jpg	456171	0	1	4113	2	0	next	hit	162

18	82	Response	2	460181	4010	1

18	83	Picture	MorphM3_05_nom.jpg	460284	0	1	5972	2	0	next	incorrect	164

18	83	Response	1	466181	5897	1

18	84	Picture	MorphM6_05_nom.jpg	466256	0	1	4910	2	0	next	incorrect	166

18	84	Response	1	471061	4805	1

18	85	Picture	MorphF1_05_noe.jpg	471166	0	1	6900	2	0	next	incorrect	168

18	85	Response	1	477941	6775	1

18	86	Picture	MorphF10_07_nom.jpg	478066	0	1	5971	2	0	next	hit	170

18	86	Response	2	483940	5874	1

18	87	Picture	MorphM7_09_orig.jpg	484037	0	1	7299	2	0	next	hit	172

18	87	Response	2	491300	7263	1

18	88	Picture	MorphF3_06_nom.jpg	491336	0	1	7033	2	0	next	incorrect	174

18	88	Response	1	498260	6924	1

18	89	Picture	MorphM8_09_noe.jpg	498369	0	1	7033	2	0	next	hit	176

18	89	Response	2	505300	6931	1

18	90	Picture	MorphM10_01_noe.jpg	505402	0	1	5042	3	0	next	hit	178

18	90	Response	2	510340	4938	1

18	91	Picture	MorphM9_10_orig.jpg	510444	0	2	5839	3	0	next	hit	180

18	91	Response	2	516180	5736	1

18	92	Picture	MorphM8_09_nom.jpg	516283	0	1	4910	2	0	next	hit	182

18	92	Response	2	521060	4777	1

18	93	Picture	MorphF10_06_orig.jpg	521193	0	1	5308	2	0	next	hit	184

18	93	Response	2	526420	5227	1

18	94	Picture	MorphF9_09_orig.jpg	526501	0	1	4512	2	0	next	hit	186

18	94	Response	2	530900	4399	1

18	95	Picture	MorphF8_01_noe.jpg	531013	0	1	3970	146	0	next	hit	188

18	95	Response	2	534980	3967	1

18	96	Picture	MorphF5_09_orig.jpg	534983	0	145	4788	146	0	next	hit	190

18	96	Response	2	539700	4717	1

18	97	Picture	MorphF4_08_noe.jpg	539771	0	1	6900	2	0	next	hit	192

18	97	Response	2	546580	6809	1

18	98	Picture	MorphM7_10_nom.jpg	546671	0	1	4632	147	0	next	hit	194

18	98	Response	2	551300	4629	1

18	99	Picture	MorphM2_07_orig.jpg	551303	0	146	6913	147	0	next	hit	196

18	99	Response	2	558100	6797	1

18	100	Picture	MorphM10_08_orig.jpg	558216	0	1	6104	2	0	next	hit	198

18	100	Response	2	564260	6044	1

18	101	Picture	MorphF5_06_noe.jpg	564320	0	1	8626	2	0	next	incorrect	200

18	101	Response	1	572820	8500	1

18	102	Picture	MorphF7_02_noe.jpg	572946	0	1	4511	2	0	next	hit	202

18	102	Response	2	577380	4434	1

18	103	Picture	MorphF9_02_nom.jpg	577457	0	1	4247	2	0	next	hit	204

18	103	Response	2	581620	4163	1

18	104	Picture	MorphM7_03_noe.jpg	581704	0	1	3848	2	0	next	hit	206

18	104	Response	2	585460	3756	1

18	105	Picture	MorphF3_10_orig.jpg	585552	0	1	4246	2	0	next	hit	208

18	105	Response	2	589700	4148	1

18	106	Picture	MorphF6_02_noe.jpg	589798	0	1	4247	2	0	next	hit	210

18	106	Response	2	593940	4142	1

18	107	Picture	MorphM3_10_nom.jpg	594045	0	1	4113	2	0	next	hit	212

18	107	Response	2	598020	3975	1

18	108	Picture	MorphM2_04_orig.jpg	598158	0	1	3981	2	0	next	hit	214

18	108	Response	2	602020	3862	1

18	109	Picture	MorphF10_10_orig.jpg	602139	0	1	4114	2	0	next	hit	216

18	109	Response	2	606180	4041	1

18	110	Picture	MorphM8_10_orig.jpg	606253	0	1	3981	2	0	next	hit	218

18	110	Response	2	610180	3927	1

18	111	Picture	MorphF9_03_orig.jpg	610234	0	1	3981	2	0	next	hit	220

18	111	Response	2	614180	3946	1

18	112	Picture	MorphM9_09_orig.jpg	614215	0	1	3848	2	0	next	hit	222

18	112	Response	2	618020	3805	1

18	113	Picture	MorphF1_01_noe.jpg	618063	0	1	4247	2	0	next	hit	224

18	113	Response	2	622180	4117	1

18	114	Picture	MorphM8_07_orig.jpg	622310	0	1	4246	2	0	next	hit	226

18	114	Response	2	626420	4110	1

18	115	Picture	MorphF7_02_nom.jpg	626556	0	1	3848	2	0	next	hit	228

18	115	Response	2	630340	3784	1

18	116	Picture	MorphM3_06_nom.jpg	630404	0	1	3981	2	0	next	hit	230

18	116	Response	2	634340	3936	1

18	117	Picture	MorphM2_09_nom.jpg	634385	0	1	4114	2	0	next	hit	232

18	117	Response	2	638420	4035	1

18	118	Picture	MorphF4_04_nom.jpg	638499	0	1	4512	2	0	next	hit	234

18	118	Response	2	642980	4481	1

18	119	Picture	MorphM6_05_orig.jpg	643011	0	1	6900	2	0	next	incorrect	236

18	119	Response	1	649780	6769	1

18	120	Picture	MorphF3_05_nom.jpg	649911	0	1	4379	2	0	next	incorrect	238

18	120	Response	1	654260	4349	1

18	121	Picture	MorphM7_08_nom.jpg	654290	0	1	5308	2	0	next	hit	240

18	121	Response	2	659539	5249	1

18	122	Picture	MorphM4_10_orig.jpg	659598	0	1	4777	2	0	next	hit	242

18	122	Response	2	664260	4662	1

18	123	Picture	MorphM7_07_orig.jpg	664375	0	1	3848	2	0	next	hit	244

18	123	Response	2	668179	3804	1

18	124	Picture	MorphM3_01_nom.jpg	668223	0	1	4760	152	0	next	hit	246

18	124	Response	2	672979	4756	1

18	125	Picture	MorphM7_04_noe.jpg	672983	0	151	4795	152	0	next	hit	248

18	125	Response	2	677699	4716	1

18	126	Picture	MorphM3_04_orig.jpg	677778	0	1	4777	2	0	next	hit	250

18	126	Response	2	682419	4641	1

18	127	Picture	MorphF8_06_noe.jpg	682555	0	1	4379	2	0	next	hit	252

18	127	Response	2	686899	4344	1

18	128	Picture	MorphF7_05_noe.jpg	686934	0	1	4246	2	0	next	hit	254

18	128	Response	2	691059	4125	1

18	129	Picture	MorphF5_04_noe.jpg	691180	0	1	3963	153	0	next	hit	256

18	129	Response	2	695139	3959	1

18	130	Picture	MorphM2_08_nom.jpg	695143	0	152	4397	153	0	next	hit	258

18	130	Response	2	699459	4316	1

18	131	Picture	MorphM3_06_noe.jpg	699540	0	1	4645	2	0	next	hit	260

18	131	Response	2	704099	4559	1

18	132	Picture	MorphF2_07_orig.jpg	704185	0	1	3848	2	0	next	hit	262

18	132	Response	2	707939	3754	1

18	133	Picture	MorphF7_09_orig.jpg	708033	0	1	6104	2	0	next	hit	264

18	133	Response	2	714099	6066	1

18	134	Picture	MorphM1_09_noe.jpg	714137	0	1	3849	2	0	next	hit	266

18	134	Response	2	717859	3722	1

18	135	Picture	MorphM2_05_noe.jpg	717986	0	1	3981	2	0	next	hit	268

18	135	Response	2	721859	3873	1

18	136	Picture	MorphF7_03_noe.jpg	721967	0	1	3848	2	0	next	hit	270

18	136	Response	2	725779	3812	1

18	137	Picture	MorphF6_06_orig.jpg	725815	0	1	3715	2	0	next	hit	272

18	137	Response	2	729459	3644	1

18	138	Picture	MorphM1_00_nom.jpg	729530	0	1	4114	2	0	next	hit	274

18	138	Response	2	733539	4009	1

18	139	Picture	MorphM4_05_nom.jpg	733644	0	1	4114	2	0	next	hit	276

18	139	Response	2	737619	3975	1

18	140	Picture	MorphM7_07_noe.jpg	737758	0	1	4246	2	0	next	hit	278

18	140	Response	2	741939	4181	1

18	141	Picture	MorphM3_00_noe.jpg	742004	0	1	4114	2	0	next	hit	280

18	141	Response	2	746019	4015	1

18	142	Picture	MorphF5_06_orig.jpg	746118	0	1	4511	3	0	next	hit	282

18	142	Response	2	750499	4381	1

18	143	Picture	MorphM6_06_nom.jpg	750629	0	2	3583	3	0	next	hit	284

18	143	Response	2	754099	3470	1

18	144	Picture	MorphF4_10_nom.jpg	754212	0	1	4379	2	0	next	hit	286

18	144	Response	2	758499	4287	1

18	145	Picture	MorphF1_06_noe.jpg	758591	0	1	4379	2	0	next	hit	288

18	145	Response	2	762899	4308	1

18	146	Picture	MorphF5_07_nom.jpg	762970	0	1	3981	2	0	next	hit	290

18	146	Response	2	766819	3849	1

18	147	Picture	MorphM2_07_noe.jpg	766951	0	1	4114	2	0	next	hit	292

18	147	Response	2	770979	4028	1

18	148	Picture	MorphM6_08_noe.jpg	771065	0	1	4114	2	0	next	hit	294

18	148	Response	2	775139	4074	1

18	149	Picture	MorphF7_10_noe.jpg	775179	0	1	4113	2	0	next	hit	296

18	149	Response	2	779219	4040	1

18	150	Picture	MorphF1_02_nom.jpg	779292	0	1	4778	2	0	next	hit	298

18	150	Response	2	783939	4647	1

18	151	Picture	MorphF10_01_nom.jpg	784070	0	1	5042	2	0	next	incorrect	300

18	151	Response	1	788979	4909	1

18	152	Picture	MorphF8_04_noe.jpg	789112	0	1	5308	2	0	next	incorrect	302

18	152	Response	1	794339	5227	1

18	153	Picture	MorphF2_03_noe.jpg	794420	0	1	4379	2	0	next	incorrect	304

18	153	Response	1	798659	4239	1

18	154	Picture	MorphF8_05_orig.jpg	798799	0	1	5972	2	0	next	hit	306

18	154	Response	2	804739	5940	1

18	155	Picture	MorphF5_04_orig.jpg	804771	0	1	10217	2	0	next	incorrect	308

18	155	Response	1	814899	10128	1

18	156	Picture	MorphF9_02_noe.jpg	814988	0	1	6901	2	0	next	incorrect	310

18	156	Response	1	821779	6791	1

18	157	Picture	MorphF5_09_nom.jpg	821889	0	1	6213	158	0	next	hit	312

18	157	Response	2	828098	6209	1

18	158	Picture	MorphF3_04_orig.jpg	828102	0	157	7322	158	0	next	hit	314

18	158	Response	2	835378	7276	1

18	159	Picture	MorphF6_09_orig.jpg	835424	0	1	3981	2	0	next	hit	316

18	159	Response	2	839298	3874	1

18	160	Picture	MorphF3_07_nom.jpg	839405	0	1	4246	2	0	next	hit	318

18	160	Response	2	843538	4133	1

18	161	Picture	MorphM3_05_orig.jpg	843651	0	1	3571	147	0	next	hit	320

18	161	Response	2	847218	3567	1

18	162	Picture	MorphM2_00_noe.jpg	847222	0	146	3861	147	0	next	hit	322

18	162	Response	2	850978	3756	1

18	163	Picture	MorphF5_03_noe.jpg	851083	0	1	4113	2	0	next	hit	324

18	163	Response	2	855058	3975	1

18	164	Picture	MorphF4_05_nom.jpg	855196	0	1	4379	2	0	next	hit	326

18	164	Response	2	859538	4342	1

18	165	Picture	MorphM9_03_orig.jpg	859575	0	1	4114	2	0	next	hit	328

18	165	Response	2	863618	4043	1

18	166	Picture	MorphM10_05_nom.jpg	863689	0	1	3981	2	0	next	hit	330

18	166	Response	2	867618	3929	1

18	167	Picture	MorphM3_02_nom.jpg	867670	0	1	3981	2	0	next	hit	332

18	167	Response	2	871618	3948	1

18	168	Picture	MorphM10_01_nom.jpg	871651	0	1	3970	146	0	next	hit	334

18	168	Response	2	875618	3967	1

18	169	Picture	MorphF1_01_nom.jpg	875621	0	145	4257	146	0	next	hit	336

18	169	Response	2	879778	4157	1

18	170	Picture	MorphF3_02_noe.jpg	879878	0	1	4114	2	0	next	hit	338

18	170	Response	2	883938	4060	1

18	171	Picture	MorphM1_04_orig.jpg	883992	0	1	4246	2	0	next	hit	340

18	171	Response	2	888098	4106	1

18	172	Picture	MorphM9_00_orig.jpg	888238	0	1	4379	2	0	next	hit	342

18	172	Response	2	892498	4260	1

18	173	Picture	MorphF5_06_nom.jpg	892617	0	1	4379	2	0	next	incorrect	344

18	173	Response	1	896898	4281	1

18	174	Picture	MorphF2_01_noe.jpg	896996	0	1	5025	153	0	next	hit	346

18	174	Response	2	902018	5022	1

18	175	Picture	MorphM4_03_noe.jpg	902021	0	152	4240	178	0	next	incorrect	348

18	175	Response	1	906258	4237	1

18	176	Picture	MorphM7_04_nom.jpg	906261	0	26	4669	27	0	next	incorrect	350

18	176	Response	1	910818	4557	1

18	177	Picture	MorphM4_01_orig.jpg	910930	0	1	5042	2	0	next	hit	352

18	177	Response	2	915938	5008	1

18	178	Picture	MorphM8_08_nom.jpg	915972	0	1	9289	2	0	next	hit	354

18	178	Response	2	925138	9166	1

18	179	Picture	MorphM1_08_nom.jpg	925261	0	1	10085	2	0	next	hit	356

18	179	Response	2	935298	10037	1

18	180	Picture	MorphM4_10_nom.jpg	935346	0	1	6768	2	0	next	hit	358

18	180	Response	2	942018	6672	1

18	181	Picture	MorphF1_05_nom.jpg	942114	0	1	5706	2	0	next	hit	360

18	181	Response	2	947778	5664	1

18	182	Picture	MorphF4_00_orig.jpg	947820	0	1	6635	2	0	next	incorrect	362

18	182	Response	1	954338	6518	1

18	183	Picture	MorphM1_07_orig.jpg	954455	0	1	6768	2	0	next	incorrect	364

18	183	Response	1	961138	6683	1

18	184	Picture	MorphM9_04_orig.jpg	961223	0	1	16587	2	0	next	incorrect	366

18	184	Response	1	977778	16555	1

18	185	Picture	MorphM8_01_nom.jpg	977810	0	1	5441	2	0	next	incorrect	368

18	185	Response	1	983137	5327	1

18	186	Picture	MorphF4_10_orig.jpg	983251	0	1	4511	2	0	next	incorrect	370

18	186	Response	1	987697	4446	1

18	187	Picture	MorphM10_03_noe.jpg	987762	0	1	10085	3	0	next	hit	372

18	187	Response	2	997777	10015	1

18	188	Picture	MorphF6_10_orig.jpg	997847	0	2	6768	3	0	next	hit	374

18	188	Response	2	1004497	6650	1

18	189	Picture	MorphM2_06_noe.jpg	1004615	0	1	8606	154	0	next	incorrect	376

18	189	Response	1	1013218	8603	1

18	190	Picture	MorphM3_04_noe.jpg	1013221	0	153	9043	154	0	next	hit	378

18	190	Response	2	1022177	8956	1

18	191	Picture	MorphF7_06_orig.jpg	1022264	0	1	4512	2	0	next	hit	380

18	191	Response	2	1026737	4473	1

18	192	Picture	MorphM1_07_nom.jpg	1026776	0	1	4379	2	0	next	hit	382

18	192	Response	2	1031057	4281	1

18	193	Picture	MorphM6_03_orig.jpg	1031155	0	1	4512	2	0	next	incorrect	384

18	193	Response	1	1035537	4382	1

18	194	Picture	MorphF5_03_nom.jpg	1035667	0	1	3583	2	0	next	hit	386

18	194	Response	2	1039217	3550	1

18	195	Picture	MorphM2_09_noe.jpg	1039250	0	1	4511	2	0	next	hit	388

18	195	Response	2	1043697	4447	1

18	196	Picture	MorphM5_09_orig.jpg	1043761	0	1	22692	2	0	next	hit	390

18	196	Response	2	1066417	22656	1

18	197	Picture	MorphM2_03_noe.jpg	1066453	0	1	4512	2	0	next	incorrect	392

18	197	Response	1	1070897	4444	1

18	198	Picture	MorphM9_10_nom.jpg	1070965	0	1	6236	2	0	next	hit	394

18	198	Response	2	1077137	6172	1

18	199	Picture	MorphF10_03_noe.jpg	1077201	0	1	5441	2	0	next	incorrect	396

18	199	Response	1	1082577	5376	1

18	200	Picture	MorphM10_04_nom.jpg	1082642	0	1	4379	2	0	next	incorrect	398

18	200	Response	1	1086897	4255	1

18	201	Picture	MorphF2_08_orig.jpg	1087021	0	1	5159	151	0	next	incorrect	400

18	201	Response	1	1092177	5156	1

18	202	Picture	MorphF3_05_orig.jpg	1092180	0	150	4926	151	0	next	hit	402

18	202	Response	2	1096977	4797	1

18	203	Picture	MorphM1_03_nom.jpg	1097106	0	1	4910	2	0	next	hit	404

18	203	Response	2	1101937	4831	1

18	204	Picture	MorphF10_05_orig.jpg	1102016	0	1	6104	2	0	next	hit	406

18	204	Response	2	1108017	6001	1

18	205	Picture	MorphF8_09_nom.jpg	1108120	0	1	4910	2	0	next	hit	408

18	205	Response	2	1112897	4777	1

18	206	Picture	MorphF10_01_orig.jpg	1113030	0	1	4247	2	0	next	hit	410

18	206	Response	2	1117137	4107	1

18	207	Picture	MorphM10_04_orig.jpg	1117277	0	1	4644	2	0	next	hit	412

18	207	Response	2	1121857	4580	1

18	208	Picture	MorphF8_06_nom.jpg	1121921	0	1	4379	2	0	next	hit	414

18	208	Response	2	1126257	4336	1

18	209	Picture	MorphM1_01_orig.jpg	1126300	0	1	4360	154	0	next	hit	416

18	209	Response	2	1130657	4357	1

18	210	Picture	MorphF10_02_noe.jpg	1130660	0	153	6123	154	0	next	incorrect	418

18	210	Response	1	1136657	5997	1

18	211	Picture	MorphM1_10_nom.jpg	1136783	0	1	4379	2	0	next	hit	420

18	211	Response	2	1141056	4273	1

18	212	Picture	MorphF7_10_nom.jpg	1141162	0	1	4512	2	0	next	hit	422

18	212	Response	2	1145616	4454	1

18	213	Picture	MorphF9_01_nom.jpg	1145674	0	1	4114	2	0	next	hit	424

18	213	Response	2	1149696	4022	1

18	214	Picture	MorphM4_00_noe.jpg	1149788	0	1	4511	3	0	next	hit	426

18	214	Response	2	1154256	4468	1

18	215	Picture	MorphM5_10_nom.jpg	1154299	0	2	5308	3	0	next	hit	428

18	215	Response	2	1159536	5237	1

18	216	Picture	MorphF9_06_orig.jpg	1159607	0	1	4512	2	0	next	incorrect	430

18	216	Response	1	1164016	4409	1

18	217	Picture	MorphF7_07_orig.jpg	1164119	0	1	4910	2	0	next	incorrect	432

18	217	Response	1	1168976	4857	1

18	218	Picture	MorphM1_05_orig.jpg	1169029	0	1	3848	2	0	next	hit	434

18	218	Response	2	1172816	3787	1

18	219	Picture	MorphM2_01_noe.jpg	1172877	0	1	4777	3	0	next	hit	436

18	219	Response	2	1177616	4739	1

18	220	Picture	MorphF3_03_nom.jpg	1177654	0	2	3966	151	0	next	hit	438

18	220	Response	2	1181616	3962	1

18	221	Picture	MorphF1_10_nom.jpg	1181620	0	149	4129	150	0	next	hit	440

18	221	Response	2	1185696	4076	1

18	222	Picture	MorphF7_00_nom.jpg	1185749	0	1	4246	3	0	next	hit	442

18	222	Response	2	1189856	4107	1

18	223	Picture	MorphF3_04_nom.jpg	1189995	0	2	3583	3	0	next	hit	444

18	223	Response	2	1193536	3541	1

18	224	Picture	PAUSE	1193578	0	1	600065	2	0	600000	miss	0

18	225	Picture	MorphF7_09_noe.jpg	1793643	0	1	14331	2	0	next	hit	447

18	225	Response	2	1807932	14289	1

18	226	Picture	MorphF9_06_nom.jpg	1807974	0	1	11280	2	0	next	hit	449

18	226	Response	2	1819212	11238	1

18	227	Picture	MorphF3_06_orig.jpg	1819254	0	1	6635	2	0	next	hit	451

18	227	Response	2	1825852	6598	1

18	228	Picture	MorphF7_04_nom.jpg	1825889	0	1	4644	2	0	next	hit	453

18	228	Response	2	1830492	4603	1

18	229	Picture	MorphF2_02_noe.jpg	1830533	0	1	4246	2	0	next	hit	455

18	229	Response	2	1834732	4199	1

18	230	Picture	MorphM7_03_nom.jpg	1834779	0	1	4910	2	0	next	hit	457

18	230	Response	2	1839612	4833	1

18	231	Picture	MorphM3_10_noe.jpg	1839689	0	1	4114	2	0	next	hit	459

18	231	Response	2	1843692	4003	1

18	232	Picture	MorphF5_10_orig.jpg	1843803	0	1	5042	3	0	next	hit	461

18	232	Response	2	1848812	5009	1

18	233	Picture	MorphM8_00_orig.jpg	1848845	0	2	3971	146	0	next	hit	463

18	233	Response	2	1852812	3967	1

18	234	Picture	MorphF4_03_orig.jpg	1852816	0	144	3991	145	0	next	hit	465

18	234	Response	2	1856732	3916	1

18	235	Picture	MorphM10_00_noe.jpg	1856807	0	1	3716	2	0	next	incorrect	467

18	235	Response	1	1860492	3685	1

18	236	Picture	MorphM9_09_nom.jpg	1860523	0	1	5706	2	0	next	hit	469

18	236	Response	2	1866092	5569	1

18	237	Picture	MorphF6_05_nom.jpg	1866229	0	1	4512	2	0	next	hit	471

18	237	Response	2	1870652	4423	1

18	238	Picture	MorphM9_06_noe.jpg	1870741	0	1	4644	2	0	next	hit	473

18	238	Response	2	1875292	4551	1

18	239	Picture	MorphF3_07_orig.jpg	1875385	0	1	5176	2	0	next	incorrect	475

18	239	Response	1	1880492	5107	1

18	240	Picture	MorphM3_01_orig.jpg	1880561	0	1	5175	2	0	next	incorrect	477

18	240	Response	1	1885692	5131	1

18	241	Picture	MorphM9_06_orig.jpg	1885736	0	1	3981	2	0	next	hit	479

18	241	Response	2	1889612	3876	1

18	242	Picture	MorphF2_04_nom.jpg	1889717	0	1	4113	2	0	next	hit	481

18	242	Response	2	1893692	3975	1

18	243	Picture	MorphM1_01_noe.jpg	1893830	0	1	4379	3	0	next	hit	483

18	243	Response	2	1898172	4342	1

18	244	Picture	MorphM7_01_nom.jpg	1898209	0	2	4645	3	0	next	hit	485

18	244	Response	2	1902732	4523	1

18	245	Picture	MorphM4_05_orig.jpg	1902854	0	1	4379	2	0	next	incorrect	487

18	245	Response	1	1907132	4278	1

18	246	Picture	MorphM7_02_noe.jpg	1907233	0	1	3981	2	0	next	hit	489

18	246	Response	2	1911132	3899	1

18	247	Picture	MorphF1_06_nom.jpg	1911214	0	1	4379	2	0	next	hit	491

18	247	Response	2	1915532	4318	1

18	248	Picture	MorphM6_01_noe.jpg	1915593	0	1	5441	2	0	next	incorrect	493

18	248	Response	1	1920892	5299	1

18	249	Picture	MorphF8_07_orig.jpg	1921034	0	1	4777	2	0	next	hit	495

18	249	Response	2	1925772	4738	1

18	250	Picture	MorphF5_08_orig.jpg	1925811	0	1	4246	2	0	next	hit	497

18	250	Response	2	1930012	4201	1

18	251	Picture	MorphF4_02_nom.jpg	1930057	0	1	3958	158	0	next	hit	499

18	251	Response	2	1934012	3955	1

18	252	Picture	MorphM1_06_noe.jpg	1934015	0	157	4004	158	0	next	hit	501

18	252	Response	2	1937932	3917	1

18	253	Picture	MorphF3_06_noe.jpg	1938019	0	1	3837	146	0	next	hit	503

18	253	Response	2	1941852	3833	1

18	254	Picture	MorphF1_02_orig.jpg	1941856	0	145	3839	299	0	next	incorrect	505

18	254	Response	1	1945692	3836	1

18	255	Picture	MorphM5_03_nom.jpg	1945695	0	154	4134	155	0	next	hit	507

18	255	Response	2	1949772	4077	1

18	256	Picture	MorphM9_08_nom.jpg	1949829	0	1	3981	3	0	next	hit	509

18	256	Response	2	1953772	3943	1

18	257	Picture	MorphF1_04_orig.jpg	1953810	0	2	3849	3	0	next	hit	511

18	257	Response	2	1957612	3802	1

18	258	Picture	MorphF7_06_noe.jpg	1957659	0	1	4246	2	0	next	incorrect	513

18	258	Response	1	1961772	4113	1

18	259	Picture	MorphM8_04_noe.jpg	1961905	0	1	3583	2	0	next	incorrect	515

18	259	Response	1	1965371	3466	1

18	260	Picture	MorphF4_01_nom.jpg	1965488	0	1	3450	2	0	next	incorrect	517

18	260	Response	1	1968811	3323	1

18	261	Picture	MorphF9_10_noe.jpg	1968938	0	1	3317	2	0	next	hit	519

18	261	Response	2	1972171	3233	1

18	262	Picture	MorphF2_03_orig.jpg	1972255	0	1	3716	2	0	next	hit	521

18	262	Response	2	1975931	3676	1

18	263	Picture	MorphM8_02_noe.jpg	1975971	0	1	3450	2	0	next	hit	523

18	263	Response	2	1979371	3400	1

18	264	Picture	MorphM7_05_noe.jpg	1979421	0	1	3848	3	0	next	hit	525

18	264	Response	2	1983131	3710	1

18	265	Picture	MorphM5_10_orig.jpg	1983269	0	2	3583	3	0	next	incorrect	527

18	265	Response	1	1986731	3462	1

18	266	Picture	MorphF4_07_orig.jpg	1986852	0	1	3563	155	0	next	incorrect	529

18	266	Response	1	1990411	3559	1

18	267	Picture	MorphM4_04_nom.jpg	1990415	0	154	3868	156	0	next	incorrect	531

18	267	Response	1	1994251	3836	1

18	268	Picture	MorphF6_10_nom.jpg	1994283	0	2	18292	157	0	next	hit	533

18	268	Response	2	2012571	18288	1

18	269	Picture	MorphM6_05_noe.jpg	2012575	0	155	5594	156	0	next	hit	535

18	269	Response	2	2018091	5516	1

18	270	Picture	MorphF9_10_orig.jpg	2018169	0	1	5574	2	0	next	hit	537

18	270	Response	2	2023691	5522	1

18	271	Picture	MorphM10_03_nom.jpg	2023743	0	1	7298	2	0	next	incorrect	539

18	271	Response	1	2030971	7228	1

18	272	Picture	MorphF3_01_orig.jpg	2031041	0	1	4493	154	0	next	hit	541

18	272	Response	2	2035531	4490	1

18	273	Picture	MorphM5_06_noe.jpg	2035534	0	153	6521	154	0	next	hit	543

18	273	Response	2	2042011	6477	1

18	274	Picture	MorphF6_02_orig.jpg	2042055	0	1	8625	3	0	next	incorrect	545

18	274	Response	1	2050571	8516	1

18	275	Picture	MorphM7_02_nom.jpg	2050680	0	2	5574	3	0	next	hit	547

18	275	Response	2	2056171	5491	1

18	276	Picture	MorphF1_03_nom.jpg	2056254	0	1	5839	2	0	next	hit	549

18	276	Response	2	2062011	5757	1

18	277	Picture	MorphF9_05_noe.jpg	2062093	0	1	5681	159	0	next	hit	551

18	277	Response	2	2067771	5678	1

18	278	Picture	MorphM9_01_nom.jpg	2067774	0	158	5731	159	0	next	hit	553

18	278	Response	2	2073371	5597	1

18	279	Picture	MorphF10_00_nom.jpg	2073505	0	1	6749	153	0	next	incorrect	555

18	279	Response	1	2080251	6746	1

18	280	Picture	MorphM3_07_noe.jpg	2080254	0	152	6123	153	0	next	incorrect	557

18	280	Response	1	2086331	6077	1

18	281	Picture	MorphM6_03_noe.jpg	2086377	0	1	4511	2	0	next	incorrect	559

18	281	Response	1	2090811	4434	1

18	282	Picture	MorphM5_05_orig.jpg	2090888	0	1	9156	3	0	next	incorrect	561

18	282	Response	1	2100011	9123	1

18	283	Picture	MorphF5_00_nom.jpg	2100044	0	2	9157	3	0	next	incorrect	563

18	283	Response	1	2109131	9087	1

18	284	Picture	MorphM10_06_orig.jpg	2109201	0	1	11014	2	0	next	hit	565

18	284	Response	2	2120171	10970	1

18	285	Picture	MorphF8_09_orig.jpg	2120215	0	1	6635	2	0	next	hit	567

18	285	Response	2	2126731	6516	1

18	286	Picture	MorphM7_05_orig.jpg	2126850	0	1	9421	2	0	next	hit	569

18	286	Response	2	2136170	9320	1

18	287	Picture	MorphF3_07_noe.jpg	2136271	0	1	7299	2	0	next	hit	571

18	287	Response	2	2143530	7259	1

18	288	Picture	MorphM10_09_nom.jpg	2143570	0	1	5971	2	0	next	hit	573

18	288	Response	2	2149450	5880	1

18	289	Picture	MorphM5_09_nom.jpg	2149541	0	1	7962	2	0	next	hit	575

18	289	Response	2	2157370	7829	1

18	290	Picture	MorphF3_08_noe.jpg	2157503	0	1	8493	2	0	next	hit	577

18	290	Response	2	2165850	8347	1

18	291	Picture	MorphF6_03_nom.jpg	2165996	0	1	13137	2	0	next	incorrect	579

18	291	Response	1	2179050	13054	1

18	292	Picture	MorphM5_05_noe.jpg	2179133	0	1	8625	3	0	next	incorrect	581

18	292	Response	1	2187690	8557	1

18	293	Picture	MorphF6_08_noe.jpg	2187758	0	2	4645	3	0	next	incorrect	583

18	293	Response	1	2192330	4572	1

18	294	Picture	MorphM6_06_noe.jpg	2192403	0	1	4891	154	0	next	incorrect	585

18	294	Response	1	2197290	4887	1

18	295	Picture	MorphF8_01_nom.jpg	2197294	0	153	5840	304	0	next	hit	587

18	295	Response	2	2203130	5836	1

18	296	Picture	MorphM9_02_noe.jpg	2203134	0	151	4927	152	0	next	hit	589

18	296	Response	2	2208010	4876	1

18	297	Picture	MorphF5_07_noe.jpg	2208061	0	1	4379	3	0	next	incorrect	591

18	297	Response	1	2212410	4349	1

18	298	Picture	MorphF10_10_noe.jpg	2212440	0	2	4512	3	0	next	incorrect	593

18	298	Response	1	2216890	4450	1

18	299	Picture	MorphM9_06_nom.jpg	2216952	0	1	3981	2	0	next	hit	595

18	299	Response	2	2220890	3938	1

18	300	Picture	MorphM1_04_noe.jpg	2220933	0	1	4910	2	0	next	hit	597

18	300	Response	2	2225770	4837	1

18	301	Picture	MorphM10_02_orig.jpg	2225843	0	1	4777	2	0	next	hit	599

18	301	Response	2	2230490	4647	1

18	302	Picture	MorphM5_02_orig.jpg	2230620	0	1	4777	2	0	next	hit	601

18	302	Response	2	2235290	4670	1

18	303	Picture	MorphM10_05_noe.jpg	2235397	0	1	5308	2	0	next	hit	603

18	303	Response	2	2240570	5173	1

18	304	Picture	MorphM2_10_noe.jpg	2240705	0	1	3981	2	0	next	incorrect	605

18	304	Response	1	2244570	3865	1

18	305	Picture	MorphF5_02_noe.jpg	2244686	0	1	3716	2	0	next	incorrect	607

18	305	Response	1	2248330	3644	1

18	306	Picture	MorphF8_06_orig.jpg	2248402	0	1	3185	2	0	next	incorrect	609

18	306	Response	1	2251530	3128	1

18	307	Picture	MorphM3_07_nom.jpg	2251587	0	1	3583	2	0	next	incorrect	611

18	307	Response	1	2255050	3463	1

18	308	Picture	MorphF6_00_orig.jpg	2255170	0	1	3564	153	0	next	hit	613

18	308	Response	2	2258730	3560	1

18	309	Picture	MorphM3_09_orig.jpg	2258734	0	152	6786	153	0	next	incorrect	615

18	309	Response	1	2265450	6716	1

18	310	Picture	MorphM6_03_nom.jpg	2265520	0	1	5971	3	0	next	incorrect	617

18	310	Response	1	2271370	5850	1

18	311	Picture	MorphF3_09_nom.jpg	2271491	0	2	5162	149	0	next	incorrect	619

18	311	Response	1	2276650	5159	1

18	312	Picture	MorphF7_05_nom.jpg	2276653	0	147	4924	148	0	next	incorrect	621

18	312	Response	1	2281530	4877	1

18	313	Picture	MorphF8_02_orig.jpg	2281577	0	1	5308	2	0	next	incorrect	623

18	313	Response	1	2286809	5232	1

18	314	Picture	MorphM5_04_noe.jpg	2286885	0	1	5042	2	0	next	incorrect	625

18	314	Response	1	2291849	4964	1

18	315	Picture	MorphM3_06_orig.jpg	2291927	0	1	6886	149	0	next	incorrect	627

18	315	Response	1	2298809	6882	1

18	316	Picture	MorphF10_10_nom.jpg	2298813	0	148	26289	149	0	next	hit	629

18	316	Response	2	2325049	26236	1

18	317	Picture	MorphM2_10_orig.jpg	2325102	0	1	8094	2	0	next	hit	631

18	317	Response	2	2333129	8027	1

18	318	Picture	MorphF9_01_orig.jpg	2333196	0	1	7432	2	0	next	incorrect	633

18	318	Response	1	2340569	7373	1

18	319	Picture	MorphF8_03_nom.jpg	2340628	0	1	9156	2	0	next	incorrect	635

18	319	Response	1	2349689	9061	1

18	320	Picture	MorphF1_08_noe.jpg	2349784	0	1	8891	2	0	next	incorrect	637

18	320	Response	1	2358569	8785	1

18	321	Picture	MorphF2_01_orig.jpg	2358675	0	1	11412	2	0	next	incorrect	639

18	321	Response	1	2370009	11334	1

18	322	Picture	MorphF9_04_orig.jpg	2370087	0	1	6900	2	0	next	incorrect	641

18	322	Response	1	2376889	6802	1

18	323	Picture	MorphM6_01_nom.jpg	2376987	0	1	5573	2	0	next	incorrect	643

18	323	Response	1	2382489	5502	1

18	324	Picture	MorphF9_08_noe.jpg	2382560	0	1	4892	153	0	next	incorrect	645

18	324	Response	1	2387449	4889	1

18	325	Picture	MorphM1_03_orig.jpg	2387452	0	152	18994	153	0	next	incorrect	647

18	325	Response	1	2406329	18877	1

18	326	Picture	MorphM9_05_noe.jpg	2406446	0	1	13137	2	0	next	hit	649

18	326	Response	2	2419448	13002	2

18	327	Picture	MorphF6_03_orig.jpg	2419583	0	1	7166	2	0	next	hit	651

18	327	Response	2	2426649	7066	1

18	328	Picture	MorphM6_01_orig.jpg	2426749	0	1	4512	2	0	next	hit	653

18	328	Response	2	2431209	4460	1

18	329	Picture	MorphM2_06_nom.jpg	2431261	0	1	4512	2	0	next	hit	655

18	329	Response	2	2435689	4428	1

18	330	Picture	MorphM10_02_noe.jpg	2435773	0	1	5175	2	0	next	hit	657

18	330	Response	2	2440809	5036	1

18	331	Picture	MorphF4_02_orig.jpg	2440948	0	1	5043	2	0	next	hit	659

18	331	Response	2	2445848	4900	1

18	332	Picture	MorphF1_02_noe.jpg	2445991	0	1	4501	145	0	next	hit	661

18	332	Response	2	2450488	4497	1

18	333	Picture	MorphF4_10_noe.jpg	2450492	0	144	4920	145	0	next	hit	663

18	333	Response	2	2455288	4796	1

18	334	Picture	MorphF2_01_nom.jpg	2455412	0	1	12474	2	0	next	hit	665

18	334	Response	2	2467848	12436	1

18	335	Picture	MorphM6_10_noe.jpg	2467886	0	1	4644	2	0	next	hit	667

18	335	Response	2	2472488	4602	1

18	336	Picture	MorphM8_04_orig.jpg	2472530	0	1	4362	152	0	next	hit	669

18	336	Response	2	2476888	4358	1

18	337	Picture	MorphM4_02_nom.jpg	2476892	0	151	4529	152	0	next	hit	671

18	337	Response	2	2481288	4396	1

18	338	Picture	MorphF5_01_orig.jpg	2481421	0	1	4379	2	0	next	hit	673

18	338	Response	2	2485768	4347	1

18	339	Picture	MorphM9_05_nom.jpg	2485800	0	1	4247	2	0	next	hit	675

18	339	Response	2	2490008	4208	1

18	340	Picture	MorphM5_07_nom.jpg	2490047	0	1	3848	2	0	next	hit	677

18	340	Response	2	2493768	3721	1

18	341	Picture	MorphM4_08_nom.jpg	2493895	0	1	3450	2	0	next	hit	679

18	341	Response	2	2497208	3313	1

18	342	Picture	MorphM6_04_nom.jpg	2497345	0	1	4246	2	0	next	hit	681

18	342	Response	2	2501528	4183	1

18	343	Picture	MorphF1_00_nom.jpg	2501591	0	1	9422	2	0	next	incorrect	683

18	343	Response	1	2510968	9377	1

18	344	Picture	MorphM7_01_orig.jpg	2511013	0	1	8625	2	0	next	incorrect	685

18	344	Response	1	2519608	8595	1

18	345	Picture	MorphM9_07_orig.jpg	2519638	0	1	8891	2	0	next	incorrect	687

18	345	Response	1	2528408	8770	1

18	346	Picture	MorphM8_06_nom.jpg	2528529	0	1	7299	2	0	next	hit	689

18	346	Response	2	2535768	7239	1

18	347	Picture	MorphM9_00_nom.jpg	2535828	0	1	7143	157	0	next	incorrect	691

18	347	Response	1	2542968	7140	1

18	348	Picture	MorphF5_00_noe.jpg	2542971	0	156	6392	157	0	next	incorrect	693

18	348	Response	1	2549288	6317	1

18	349	Picture	MorphF1_09_noe.jpg	2549363	0	1	4488	158	0	next	incorrect	695

18	349	Response	1	2553848	4485	1

18	350	Picture	MorphM3_00_nom.jpg	2553851	0	157	4270	158	0	next	incorrect	697

18	350	Response	1	2558088	4237	1

18	351	Picture	MorphM10_09_orig.jpg	2558121	0	1	4777	2	0	next	incorrect	699

18	351	Response	1	2562808	4687	1

18	352	Picture	MorphF4_03_noe.jpg	2562898	0	1	9422	2	0	next	incorrect	701

18	352	Response	1	2572248	9350	1

18	353	Picture	MorphF6_05_noe.jpg	2572320	0	1	4777	2	0	next	incorrect	703

18	353	Response	1	2576968	4648	1

18	354	Picture	MorphM7_05_nom.jpg	2577097	0	1	5308	2	0	next	hit	705

18	354	Response	2	2582328	5231	1

18	355	Picture	MorphF9_03_noe.jpg	2582405	0	1	4512	2	0	next	hit	707

18	355	Response	2	2586808	4403	1

18	356	Picture	MorphM2_08_orig.jpg	2586917	0	1	3450	2	0	next	incorrect	709

18	356	Response	1	2590328	3411	1

18	357	Picture	MorphM6_04_orig.jpg	2590367	0	1	3964	152	0	next	hit	711

18	357	Response	2	2594328	3961	1

18	358	Picture	MorphF7_08_orig.jpg	2594331	0	151	3732	152	0	next	hit	713

18	358	Response	2	2597928	3597	1

18	359	Picture	MorphM4_01_nom.jpg	2598063	0	1	8348	147	0	next	incorrect	715

18	359	Response	1	2606408	8345	1

18	360	Picture	MorphM9_09_noe.jpg	2606411	0	146	5851	147	0	next	hit	717

18	360	Response	2	2612167	5756	1

18	361	Picture	MorphF4_08_orig.jpg	2612262	0	1	6502	3	0	next	hit	719

18	361	Response	2	2618727	6465	1

18	362	Picture	MorphM9_04_noe.jpg	2618764	0	2	7034	3	0	next	incorrect	721

18	362	Response	1	2625767	7003	1

18	363	Picture	MorphM8_01_noe.jpg	2625798	0	1	8094	2	0	next	incorrect	723

18	363	Response	1	2633767	7969	1

18	364	Picture	MorphF10_05_noe.jpg	2633892	0	1	6900	3	0	next	hit	725

18	364	Response	2	2640647	6755	1

18	365	Picture	MorphF9_09_nom.jpg	2640792	0	2	6370	3	0	next	hit	727

18	365	Response	2	2647047	6255	1

18	366	Picture	MorphF10_09_noe.jpg	2647162	0	1	5308	2	0	next	hit	729

18	366	Response	2	2652327	5165	1

18	367	Picture	MorphF8_02_noe.jpg	2652470	0	1	8625	2	0	next	incorrect	731

18	367	Response	1	2661047	8577	1

18	368	Picture	MorphM5_02_noe.jpg	2661095	0	1	7830	2	0	next	incorrect	733

18	368	Response	1	2668807	7712	1

18	369	Picture	MorphM4_10_noe.jpg	2668925	0	1	7829	2	0	next	hit	735

18	369	Response	2	2676647	7722	1

18	370	Picture	MorphF8_04_orig.jpg	2676754	0	1	10748	3	0	next	incorrect	737

18	370	Response	1	2687447	10693	1

18	371	Picture	MorphM6_07_orig.jpg	2687502	0	2	7034	3	0	next	incorrect	739

18	371	Response	1	2694407	6905	1

18	372	Picture	MorphM2_03_nom.jpg	2694536	0	1	7033	2	0	next	incorrect	741

18	372	Response	1	2701527	6991	1

18	373	Picture	MorphM5_00_orig.jpg	2701569	0	1	7431	2	0	next	incorrect	743

18	373	Response	1	2708967	7398	1

18	374	Picture	MorphF5_07_orig.jpg	2709000	0	1	15791	2	0	next	incorrect	745

18	374	Response	1	2724647	15647	1

18	375	Picture	MorphF7_09_nom.jpg	2724791	0	1	10218	2	0	next	hit	747

18	375	Response	2	2734967	10176	1

18	376	Picture	MorphM2_10_nom.jpg	2735009	0	1	5161	149	0	next	hit	749

18	376	Response	2	2740167	5158	1

18	377	Picture	MorphF6_04_nom.jpg	2740170	0	148	7976	149	0	next	hit	751

18	377	Response	2	2748007	7837	1

18	378	Picture	MorphM8_03_noe.jpg	2748146	0	1	7431	2	0	next	hit	753

18	378	Response	2	2755527	7381	1

18	379	Picture	MorphM6_08_nom.jpg	2755577	0	1	5441	2	0	next	hit	755

18	379	Response	2	2760887	5310	1

18	380	Picture	MorphF10_07_noe.jpg	2761018	0	1	6352	152	0	next	incorrect	757

18	380	Response	1	2767367	6349	1

18	381	Picture	MorphF1_07_nom.jpg	2767370	0	151	4640	306	0	next	incorrect	759

18	381	Response	1	2772007	4637	1

18	382	Picture	MorphM4_07_orig.jpg	2772010	0	155	8780	156	0	next	hit	761

18	382	Response	2	2780726	8716	1

18	383	Picture	MorphF2_06_noe.jpg	2780790	0	1	5440	3	0	next	hit	763

18	383	Response	2	2786166	5376	1

18	384	Picture	MorphF8_00_nom.jpg	2786230	0	2	5574	3	0	next	hit	765

18	384	Response	2	2791686	5456	1

18	385	Picture	MorphF3_01_noe.jpg	2791804	0	1	8206	156	0	next	hit	767

18	385	Response	2	2800006	8202	1

18	386	Picture	MorphF9_05_orig.jpg	2800010	0	155	30000	300	0	next	incorrect	769

18	386	Response	1	2830006	29996	1

18	387	Picture	MorphF10_06_nom.jpg	2830010	0	145	8371	146	0	next	incorrect	771

18	387	Response	1	2838326	8316	1

18	388	Picture	MorphM7_06_orig.jpg	2838381	0	1	12739	2	0	next	hit	773

18	388	Response	2	2851046	12665	1

18	389	Picture	MorphF9_06_noe.jpg	2851120	0	1	5043	2	0	next	hit	775

18	389	Response	2	2856086	4966	1

18	390	Picture	MorphF8_10_nom.jpg	2856163	0	1	4113	2	0	next	hit	777

18	390	Response	2	2860246	4083	1

18	391	Picture	MorphF3_03_orig.jpg	2860276	0	1	5441	2	0	next	hit	779

18	391	Response	2	2865606	5330	1

18	392	Picture	MorphM8_00_nom.jpg	2865717	0	1	7013	155	0	next	hit	781

18	392	Response	2	2872726	7009	1

18	393	Picture	MorphM1_00_noe.jpg	2872730	0	154	8380	155	0	next	incorrect	783

18	393	Response	1	2881046	8316	1

18	394	Picture	MorphF3_03_noe.jpg	2881110	0	1	3716	2	0	next	incorrect	785

18	394	Response	1	2884726	3616	1

18	395	Picture	MorphF9_04_noe.jpg	2884826	0	1	4379	2	0	next	incorrect	787

18	395	Response	1	2889126	4300	1

18	396	Picture	MorphF7_00_orig.jpg	2889205	0	1	4246	2	0	next	hit	789

18	396	Response	2	2893366	4161	1

18	397	Picture	MorphM4_06_orig.jpg	2893451	0	1	4247	2	0	next	hit	791

18	397	Response	2	2897606	4155	1

18	398	Picture	MorphF4_06_nom.jpg	2897698	0	1	4909	2	0	next	hit	793

18	398	Response	2	2902486	4788	1

18	399	Picture	MorphF10_07_orig.jpg	2902607	0	1	5574	2	0	next	incorrect	795

18	399	Response	1	2908086	5479	1

18	400	Picture	MorphM2_00_orig.jpg	2908181	0	1	4511	3	0	next	hit	797

18	400	Response	2	2912566	4385	1

18	401	Picture	MorphM3_09_noe.jpg	2912692	0	2	3849	3	0	next	hit	799

18	401	Response	2	2916406	3714	1

18	402	Picture	MorphM7_01_noe.jpg	2916541	0	1	3715	2	0	next	hit	801

18	402	Response	2	2920166	3625	1

18	403	Picture	MorphF3_02_nom.jpg	2920256	0	1	3849	2	0	next	hit	803

18	403	Response	2	2924006	3750	1

18	404	Picture	MorphM3_02_orig.jpg	2924105	0	1	3715	2	0	next	incorrect	805

18	404	Response	1	2927766	3661	1

18	405	Picture	MorphM6_02_noe.jpg	2927820	0	1	6635	2	0	next	incorrect	807

18	405	Response	1	2934406	6586	1

18	406	Picture	MorphF9_07_nom.jpg	2934455	0	1	3716	2	0	next	hit	809

18	406	Response	2	2938085	3630	1

18	407	Picture	MorphM1_06_orig.jpg	2938171	0	1	3848	2	0	next	hit	811

18	407	Response	2	2941925	3754	1

18	408	Picture	MorphF1_07_noe.jpg	2942019	0	1	4644	2	0	next	hit	813

18	408	Response	2	2946565	4546	1

18	409	Picture	MorphF9_09_noe.jpg	2946663	0	1	3981	2	0	next	hit	815

18	409	Response	2	2950565	3902	1

18	410	Picture	MorphM1_10_noe.jpg	2950644	0	1	3981	2	0	next	hit	817

18	410	Response	2	2954565	3921	1

18	411	Picture	MorphF4_05_noe.jpg	2954625	0	1	4910	2	0	next	hit	819

18	411	Response	2	2959445	4820	1

18	412	Picture	MorphM1_02_nom.jpg	2959535	0	1	3848	3	0	next	incorrect	821

18	412	Response	1	2963285	3750	1

18	413	Picture	MorphF2_00_orig.jpg	2963383	0	2	3716	3	0	next	incorrect	823

18	413	Response	1	2967045	3662	1

18	414	Picture	MorphM7_10_orig.jpg	2967099	0	1	5175	2	0	next	incorrect	825

18	414	Response	1	2972165	5066	1

18	415	Picture	MorphF6_00_noe.jpg	2972274	0	1	5574	2	0	next	incorrect	827

18	415	Response	1	2977765	5491	1

18	416	Picture	MorphM10_10_noe.jpg	2977848	0	1	4511	2	0	next	hit	829

18	416	Response	2	2982245	4397	1

18	417	Picture	MorphF6_06_nom.jpg	2982359	0	1	7697	2	0	next	hit	831

18	417	Response	2	2990005	7646	1

18	418	Picture	MorphM8_01_orig.jpg	2990056	0	1	10350	3	0	next	hit	833

18	418	Response	2	3000325	10269	1

18	419	Picture	MorphF1_00_noe.jpg	3000406	0	2	22028	4	0	next	hit	835

18	419	Response	2	3022325	21919	1

18	420	Picture	MorphM9_03_nom.jpg	3022434	0	2	7034	3	0	next	hit	837

18	420	Response	2	3029365	6931	1

18	421	Picture	MorphM3_08_noe.jpg	3029468	0	1	19639	2	0	next	hit	839

18	421	Response	2	3048965	19497	1

18	422	Picture	MorphM6_09_noe.jpg	3049107	0	1	3716	2	0	next	hit	841

18	422	Response	2	3052725	3618	1

18	423	Picture	MorphM8_08_orig.jpg	3052823	0	1	4777	2	0	next	hit	843

18	423	Response	2	3057525	4702	1

18	424	Picture	MorphF2_06_nom.jpg	3057600	0	1	4777	2	0	next	hit	845

18	424	Response	2	3062245	4645	1

18	425	Picture	MorphM4_09_noe.jpg	3062377	0	1	5042	2	0	next	hit	847

18	425	Response	2	3067364	4987	2

18	426	Picture	MorphM6_07_noe.jpg	3067419	0	1	4645	2	0	next	hit	849

18	426	Response	2	3072005	4586	1

18	427	Picture	MorphF2_07_noe.jpg	3072064	0	1	4379	2	0	next	hit	851

18	427	Response	2	3076405	4341	1

18	428	Picture	MorphF9_05_nom.jpg	3076443	0	1	6900	2	0	next	hit	853

18	428	Response	2	3083284	6841	1

18	429	Picture	MorphM6_09_nom.jpg	3083343	0	1	5706	2	0	next	hit	855

18	429	Response	2	3088964	5621	1

18	430	Picture	MorphM9_07_noe.jpg	3089049	0	1	6237	2	0	next	incorrect	857

18	430	Response	1	3095205	6156	1

18	431	Picture	MorphF7_08_nom.jpg	3095286	0	1	4777	2	0	next	hit	859

18	431	Response	2	3099924	4638	1

18	432	Picture	MorphM10_00_orig.jpg	3100063	0	1	4778	2	0	next	hit	861

18	432	Response	2	3104804	4741	1

18	433	Picture	MorphM5_02_nom.jpg	3104841	0	1	6369	2	0	next	hit	863

18	433	Response	2	3111124	6283	1

18	434	Picture	MorphM4_08_orig.jpg	3111210	0	1	9820	2	0	next	hit	865

18	434	Response	2	3120964	9754	1

18	435	Picture	MorphM5_09_noe.jpg	3121030	0	1	6369	2	0	next	incorrect	867

18	435	Response	1	3127284	6254	1

18	436	Picture	MorphF6_04_noe.jpg	3127399	0	1	8209	153	0	next	incorrect	869

18	436	Response	1	3135604	8205	1

18	437	Picture	MorphM2_05_orig.jpg	3135608	0	152	6123	153	0	next	incorrect	871

18	437	Response	1	3141684	6076	1

18	438	Picture	MorphM3_03_nom.jpg	3141731	0	1	4512	2	0	next	incorrect	873

18	438	Response	1	3146164	4433	1

18	439	Picture	MorphF1_03_orig.jpg	3146243	0	1	5285	157	0	next	incorrect	875

18	439	Response	1	3151524	5281	1

18	440	Picture	MorphM4_04_noe.jpg	3151528	0	156	8383	157	0	next	hit	877

18	440	Response	2	3159844	8316	1

18	441	Picture	MorphM2_02_orig.jpg	3159911	0	1	8227	2	0	next	hit	879

18	441	Response	2	3168004	8093	1

18	442	Picture	MorphF8_07_nom.jpg	3168138	0	1	6104	2	0	next	incorrect	881

18	442	Response	1	3174164	6026	1

18	443	Picture	MorphM3_10_orig.jpg	3174242	0	1	3981	2	0	next	hit	883

18	443	Response	2	3178164	3922	1

18	444	Picture	MorphF10_08_noe.jpg	3178223	0	1	4114	2	0	next	hit	885

18	444	Response	2	3182324	4101	1

18	445	Picture	PAUSE	3182337	0	1	600064	2	0	600000	miss	0

18	446	Picture	MorphF2_09_nom.jpg	3782401	0	1	21099	2	0	next	hit	888

18	446	Response	2	3803440	21039	1

18	447	Picture	MorphF8_08_noe.jpg	3803500	0	1	7144	157	0	next	hit	890

18	447	Response	2	3810640	7140	1

18	448	Picture	MorphM3_07_orig.jpg	3810644	0	156	4534	157	0	next	hit	892

18	448	Response	2	3815040	4396	1

18	449	Picture	MorphF6_07_noe.jpg	3815178	0	1	4644	2	0	next	hit	894

18	449	Response	2	3819680	4502	1

18	450	Picture	MorphM6_07_nom.jpg	3819822	0	1	5175	2	0	next	hit	896

18	450	Response	2	3824880	5058	1

18	451	Picture	MorphF3_02_orig.jpg	3824997	0	1	4910	2	0	next	incorrect	898

18	451	Response	1	3829760	4763	1

18	452	Picture	MorphF8_00_orig.jpg	3829907	0	1	5175	3	0	next	incorrect	900

18	452	Response	1	3834960	5053	1

18	453	Picture	MorphM9_08_orig.jpg	3835082	0	2	6105	3	0	next	hit	902

18	453	Response	2	3841120	6038	1

18	454	Picture	MorphF5_00_orig.jpg	3841187	0	1	6236	3	0	next	hit	904

18	454	Response	2	3847280	6093	1

18	455	Picture	MorphM9_08_noe.jpg	3847423	0	2	4645	3	0	next	hit	906

18	455	Response	2	3852000	4577	1

18	456	Picture	MorphF1_09_orig.jpg	3852068	0	1	6768	2	0	next	hit	908

18	456	Response	2	3858800	6732	1

18	457	Picture	MorphF9_00_orig.jpg	3858836	0	1	5706	2	0	next	incorrect	910

18	457	Response	1	3864400	5564	1

18	458	Picture	MorphM2_02_noe.jpg	3864542	0	1	5175	2	0	next	hit	912

18	458	Response	2	3869680	5138	1

18	459	Picture	MorphF5_02_orig.jpg	3869717	0	1	5573	2	0	next	hit	914

18	459	Response	2	3875200	5483	1

18	460	Picture	MorphM3_03_noe.jpg	3875290	0	1	4777	2	0	next	hit	916

18	460	Response	2	3880000	4710	1

18	461	Picture	MorphM5_08_noe.jpg	3880067	0	1	2654	2	0	next	incorrect	918

18	461	Response	1	3882640	2573	1

18	462	Picture	MorphF6_05_orig.jpg	3882721	0	1	4910	2	0	next	incorrect	920

18	462	Response	1	3887520	4799	1

18	463	Picture	MorphF8_04_nom.jpg	3887631	0	1	5839	2	0	next	incorrect	922

18	463	Response	1	3893360	5729	1

18	464	Picture	MorphF7_03_orig.jpg	3893470	0	1	4644	3	0	next	hit	924

18	464	Response	2	3898080	4610	1

18	465	Picture	MorphF9_01_noe.jpg	3898114	0	2	3849	3	0	next	hit	926

18	465	Response	2	3901840	3726	1

18	466	Picture	MorphF8_02_nom.jpg	3901963	0	1	3715	2	0	next	hit	928

18	466	Response	2	3905600	3637	1

18	467	Picture	MorphM8_02_nom.jpg	3905678	0	1	4114	2	0	next	hit	930

18	467	Response	2	3909760	4082	1

18	468	Picture	MorphM5_07_noe.jpg	3909792	0	1	11943	2	0	next	hit	932

18	468	Response	2	3921680	11888	1

18	469	Picture	MorphF2_03_nom.jpg	3921735	0	1	4512	2	0	next	hit	934

18	469	Response	2	3926159	4424	1

18	470	Picture	MorphF5_02_nom.jpg	3926247	0	1	5971	2	0	next	hit	936

18	470	Response	2	3932159	5912	1

18	471	Picture	MorphF9_04_nom.jpg	3932218	0	1	4645	2	0	next	hit	938

18	471	Response	2	3936799	4581	1

18	472	Picture	MorphF6_07_orig.jpg	3936863	0	1	3700	150	0	next	incorrect	940

18	472	Response	1	3940559	3696	1

18	473	Picture	MorphM10_05_orig.jpg	3940563	0	149	4925	150	0	next	hit	942

18	473	Response	2	3945359	4796	1

18	474	Picture	MorphF2_09_orig.jpg	3945488	0	1	4512	2	0	next	hit	944

18	474	Response	2	3949919	4431	1

18	475	Picture	MorphM4_00_orig.jpg	3950000	0	1	6369	2	0	next	incorrect	946

18	475	Response	1	3956319	6319	1

18	476	Picture	MorphM7_08_noe.jpg	3956369	0	1	12994	146	0	next	hit	948

18	476	Response	2	3969359	12990	1

18	477	Picture	MorphM4_09_nom.jpg	3969363	0	145	7840	146	0	next	hit	950

18	477	Response	2	3977119	7756	1

18	478	Picture	MorphM2_00_nom.jpg	3977203	0	1	7166	2	0	next	incorrect	952

18	478	Response	1	3984319	7116	1

18	479	Picture	MorphF1_09_nom.jpg	3984369	0	1	8891	2	0	next	incorrect	954

18	479	Response	1	3993119	8750	1

18	480	Picture	MorphF4_09_noe.jpg	3993260	0	1	5042	2	0	next	incorrect	956

18	480	Response	1	3998159	4899	1

18	481	Picture	MorphF3_08_nom.jpg	3998302	0	1	6635	2	0	next	incorrect	958

18	481	Response	1	4004879	6577	1

18	482	Picture	MorphM8_06_noe.jpg	4004937	0	1	7546	153	0	next	hit	960

18	482	Response	2	4012479	7542	1

18	483	Picture	MorphM3_09_nom.jpg	4012483	0	152	5459	153	0	next	hit	962

18	483	Response	2	4017839	5356	1

18	484	Picture	MorphF9_08_orig.jpg	4017942	0	1	5042	2	0	next	hit	964

18	484	Response	2	4022879	4937	1

18	485	Picture	MorphM9_05_orig.jpg	4022984	0	1	5018	27	0	next	hit	966

18	485	Response	2	4027999	5015	1

18	486	Picture	MorphM1_05_nom.jpg	4028002	0	26	4271	27	0	next	incorrect	968

18	486	Response	1	4032159	4157	1

18	487	Picture	MorphM4_06_noe.jpg	4032273	0	1	4777	2	0	next	hit	970

18	487	Response	2	4036959	4686	1

18	488	Picture	MorphF6_03_noe.jpg	4037050	0	1	5175	3	0	next	incorrect	972

18	488	Response	1	4042159	5109	1

18	489	Picture	MorphM6_04_noe.jpg	4042225	0	2	4247	3	0	next	incorrect	974

18	489	Response	1	4046399	4174	1

18	490	Picture	MorphM5_04_orig.jpg	4046472	0	1	4890	154	0	next	hit	976

18	490	Response	2	4051359	4887	1

18	491	Picture	MorphF10_03_nom.jpg	4051362	0	153	5328	154	0	next	hit	978

18	491	Response	2	4056559	5197	1

18	492	Picture	MorphM10_08_noe.jpg	4056690	0	1	5175	2	0	next	hit	980

18	492	Response	2	4061759	5069	1

18	493	Picture	MorphM9_01_orig.jpg	4061865	0	1	6104	2	0	next	hit	982

18	493	Response	2	4067839	5974	1

18	494	Picture	MorphF4_02_noe.jpg	4067969	0	1	4379	2	0	next	incorrect	984

18	494	Response	1	4072319	4350	1

18	495	Picture	MorphM5_08_orig.jpg	4072348	0	1	6237	2	0	next	incorrect	986

18	495	Response	1	4078479	6131	1

18	496	Picture	MorphF10_08_orig.jpg	4078585	0	1	4512	2	0	next	hit	988

18	496	Response	2	4082958	4373	1

18	497	Picture	MorphM7_00_noe.jpg	4083097	0	1	5838	3	0	next	hit	990

18	497	Response	2	4088878	5781	1

18	498	Picture	MorphF3_08_orig.jpg	4088935	0	2	5308	3	0	next	hit	992

18	498	Response	2	4094158	5223	1

18	499	Picture	MorphF8_05_nom.jpg	4094243	0	1	5308	2	0	next	hit	994

18	499	Response	2	4099518	5275	1

18	500	Picture	MorphM9_04_nom.jpg	4099551	0	1	5574	2	0	next	hit	996

18	500	Response	2	4105038	5487	1

18	501	Picture	MorphF3_10_noe.jpg	4105125	0	1	4777	2	0	next	incorrect	998

18	501	Response	1	4109838	4713	1

18	502	Picture	MorphF2_10_nom.jpg	4109902	0	1	4512	2	0	next	hit	1000

18	502	Response	2	4114318	4416	1

18	503	Picture	MorphF8_09_noe.jpg	4114414	0	1	4910	2	0	next	hit	1002

18	503	Response	2	4119278	4864	1

18	504	Picture	MorphM4_02_orig.jpg	4119324	0	1	5971	2	0	next	hit	1004

18	504	Response	2	4125198	5874	1

18	505	Picture	MorphM8_07_noe.jpg	4125295	0	1	4910	2	0	next	hit	1006

18	505	Response	2	4130078	4783	1

18	506	Picture	MorphM9_00_noe.jpg	4130205	0	1	4910	2	0	next	hit	1008

18	506	Response	2	4135038	4833	1

18	507	Picture	MorphM5_06_orig.jpg	4135115	0	1	5175	2	0	next	hit	1010

18	507	Response	2	4140238	5123	1

18	508	Picture	MorphM10_10_orig.jpg	4140290	0	1	5839	2	0	next	hit	1012

18	508	Response	2	4146078	5788	1

18	509	Picture	MorphM1_02_noe.jpg	4146129	0	1	5042	2	0	next	hit	1014

18	509	Response	2	4151118	4989	1

18	510	Picture	MorphF6_04_orig.jpg	4151171	0	1	8360	2	0	next	hit	1016

18	510	Response	2	4159438	8267	1

18	511	Picture	MorphF4_04_orig.jpg	4159531	0	1	8493	2	0	next	incorrect	1018

18	511	Response	1	4167918	8387	1

18	512	Picture	MorphM10_03_orig.jpg	4168024	0	1	5839	2	0	next	incorrect	1020

18	512	Response	1	4173758	5734	1

18	513	Picture	MorphF5_09_noe.jpg	4173863	0	1	5819	154	0	next	incorrect	1022

18	513	Response	1	4179678	5815	1

18	514	Picture	MorphM6_02_orig.jpg	4179682	0	153	10105	154	0	next	incorrect	1024

18	514	Response	1	4189678	9996	1

18	515	Picture	MorphF5_05_orig.jpg	4189787	0	1	5706	2	0	next	incorrect	1026

18	515	Response	1	4195438	5651	1

18	516	Picture	MorphF8_10_noe.jpg	4195493	0	1	5838	2	0	next	incorrect	1028

18	516	Response	1	4201198	5705	1

18	517	Picture	MorphF1_04_noe.jpg	4201331	0	1	6350	155	0	next	hit	1030

18	517	Response	2	4207678	6347	1

18	518	Picture	MorphF9_02_orig.jpg	4207681	0	154	4266	155	0	next	hit	1032

18	518	Response	2	4211838	4157	1

18	519	Picture	MorphF4_06_noe.jpg	4211947	0	1	3849	2	0	next	incorrect	1034

18	519	Response	1	4215758	3811	1

18	520	Picture	MorphM1_08_noe.jpg	4215796	0	1	3317	2	0	next	hit	1036

18	520	Response	2	4219038	3242	1

18	521	Picture	MorphF3_04_noe.jpg	4219113	0	1	3185	2	0	next	hit	1038

18	521	Response	2	4222238	3125	1

18	522	Picture	MorphM5_10_noe.jpg	4222298	0	1	2787	2	0	next	incorrect	1040

18	522	Response	1	4224958	2660	1

18	523	Picture	MorphM2_02_nom.jpg	4225085	0	1	3052	2	0	next	incorrect	1042

18	523	Response	1	4227998	2913	1

18	524	Picture	MorphF1_08_nom.jpg	4228137	0	1	2786	2	0	next	incorrect	1044

18	524	Response	1	4230798	2661	1

18	525	Picture	MorphF7_05_orig.jpg	4230923	0	1	2654	2	0	next	incorrect	1046

18	525	Response	1	4233518	2595	1

18	526	Picture	MorphM5_08_nom.jpg	4233577	0	1	3304	148	0	next	hit	1048

18	526	Response	2	4236878	3301	1

18	527	Picture	MorphM4_06_nom.jpg	4236881	0	147	3464	148	0	next	incorrect	1050

18	527	Response	1	4240237	3356	1

18	528	Picture	MorphF10_09_nom.jpg	4240345	0	1	3052	2	0	next	hit	1052

18	528	Response	2	4243357	3012	1

18	529	Picture	MorphF7_07_noe.jpg	4243397	0	1	3052	2	0	next	hit	1054

18	529	Response	2	4246397	3000	1

18	530	Picture	MorphM2_04_noe.jpg	4246449	0	1	3318	2	0	next	hit	1056

18	530	Response	2	4249677	3228	1

18	531	Picture	MorphF10_06_noe.jpg	4249767	0	1	3052	2	0	next	incorrect	1058

18	531	Response	1	4252717	2950	1

18	532	Picture	MorphM5_01_noe.jpg	4252819	0	1	3184	2	0	next	hit	1060

18	532	Response	2	4255917	3098	1

18	533	Picture	MorphF3_00_noe.jpg	4256003	0	1	2920	2	0	next	hit	1062

18	533	Response	2	4258797	2794	1

18	534	Picture	MorphF2_05_orig.jpg	4258923	0	1	3052	2	0	next	hit	1064

18	534	Response	2	4261917	2994	1

18	535	Picture	MorphF3_09_noe.jpg	4261975	0	1	3583	2	0	next	hit	1066

18	535	Response	2	4265437	3462	1

18	536	Picture	MorphF10_02_orig.jpg	4265558	0	1	3715	2	0	next	incorrect	1068

18	536	Response	1	4269197	3639	1

18	537	Picture	MorphM5_01_orig.jpg	4269273	0	1	3450	3	0	next	hit	1070

18	537	Response	2	4272637	3364	1

18	538	Picture	MorphF1_05_orig.jpg	4272723	0	2	3451	3	0	next	hit	1072

18	538	Response	2	4276077	3354	1

18	539	Picture	MorphM3_01_noe.jpg	4276174	0	1	2919	2	0	next	hit	1074

18	539	Response	2	4278957	2783	1

18	540	Picture	MorphM1_03_noe.jpg	4279093	0	1	2908	146	0	next	hit	1076

18	540	Response	2	4281997	2904	1

18	541	Picture	MorphM6_08_orig.jpg	4282001	0	145	3041	301	0	next	incorrect	1078

18	541	Response	1	4285037	3036	1

18	542	Picture	MorphF5_08_nom.jpg	4285042	0	156	3340	157	0	next	incorrect	1080

18	542	Response	1	4288317	3275	1

18	543	Picture	MorphM7_00_nom.jpg	4288382	0	1	3185	2	0	next	incorrect	1082

18	543	Response	1	4291437	3055	1

18	544	Picture	MorphF2_10_noe.jpg	4291567	0	1	3184	2	0	next	hit	1084

18	544	Response	2	4294717	3150	1

18	545	Picture	MorphM9_02_orig.jpg	4294751	0	1	3451	2	0	next	hit	1086

18	545	Response	2	4298077	3326	1

18	546	Picture	MorphF1_07_orig.jpg	4298202	0	1	3052	2	0	next	hit	1088

18	546	Response	2	4301117	2915	1

18	547	Picture	MorphM2_07_nom.jpg	4301254	0	1	3184	3	0	next	hit	1090

18	547	Response	2	4304317	3063	1

18	548	Picture	MorphF4_01_orig.jpg	4304438	0	2	3053	3	0	next	hit	1092

18	548	Response	2	4307357	2919	1

18	549	Picture	MorphF2_04_noe.jpg	4307491	0	1	3450	2	0	next	hit	1094

18	549	Response	2	4310797	3306	1

18	550	Picture	MorphF7_02_orig.jpg	4310941	0	1	4246	2	0	next	hit	1096

18	550	Response	2	4315117	4176	1

18	551	Picture	MorphF1_10_noe.jpg	4315187	0	1	3318	2	0	next	incorrect	1098

18	551	Response	1	4318397	3210	1

18	552	Picture	MorphF2_09_noe.jpg	4318505	0	1	3317	2	0	next	incorrect	1100

18	552	Response	1	4321757	3252	1

18	553	Picture	MorphM6_10_orig.jpg	4321822	0	1	3583	2	0	next	incorrect	1102

18	553	Response	1	4325357	3535	1

18	554	Picture	MorphF5_08_noe.jpg	4325405	0	1	2787	2	0	next	hit	1104

18	554	Response	2	4328077	2672	1

18	555	Picture	MorphM7_06_noe.jpg	4328192	0	1	4246	2	0	next	hit	1106

18	555	Response	2	4332317	4125	1

18	556	Picture	MorphF4_01_noe.jpg	4332438	0	1	3052	2	0	next	hit	1108

18	556	Response	2	4335357	2919	1

18	557	Picture	MorphF8_05_noe.jpg	4335490	0	1	3052	2	0	next	incorrect	1110

18	557	Response	1	4338397	2907	1

18	558	Picture	MorphF5_04_nom.jpg	4338542	0	1	2499	157	0	next	hit	1112

18	558	Response	2	4341037	2495	1

18	559	Picture	MorphF10_00_orig.jpg	4341041	0	156	3074	157	0	next	hit	1114

18	559	Response	2	4343997	2956	1

18	560	Picture	MorphF3_05_noe.jpg	4344115	0	1	3318	2	0	next	incorrect	1116

18	560	Response	1	4347357	3242	1

18	561	Picture	MorphM5_01_nom.jpg	4347433	0	1	2787	2	0	next	hit	1118

18	561	Response	2	4350077	2644	1

18	562	Picture	MorphM1_00_orig.jpg	4350220	0	1	3317	2	0	next	hit	1120

18	562	Response	2	4353437	3217	1

18	563	Picture	MorphF4_00_noe.jpg	4353537	0	1	2919	2	0	next	hit	1122

18	563	Response	2	4356317	2780	1

18	564	Picture	MorphM8_05_orig.jpg	4356456	0	1	3053	2	0	next	incorrect	1124

18	564	Response	1	4359437	2981	1

18	565	Picture	MorphF9_00_nom.jpg	4359509	0	1	14066	2	0	next	incorrect	1126

18	565	Response	1	4373437	13928	1

18	566	Picture	MorphM4_03_nom.jpg	4373575	0	1	5838	2	0	next	incorrect	1128

18	566	Response	1	4379277	5702	1

18	567	Picture	MorphF9_08_nom.jpg	4379413	0	1	6105	2	0	next	incorrect	1130

18	567	Response	1	4385437	6024	1

18	568	Picture	MorphM6_00_nom.jpg	4385518	0	1	9156	2	0	next	incorrect	1132

18	568	Response	1	4394557	9039	1

18	569	Picture	MorphF7_04_noe.jpg	4394674	0	1	9023	2	0	next	incorrect	1134

18	569	Response	1	4403597	8923	1

18	570	Picture	MorphF1_03_noe.jpg	4403697	0	1	12474	2	0	next	incorrect	1136

18	570	Response	1	4416077	12380	1

18	571	Picture	MorphF6_00_nom.jpg	4416171	0	1	6370	2	0	next	hit	1138

18	571	Response	2	4422476	6305	1

18	572	Picture	MorphM8_04_nom.jpg	4422541	0	1	7431	2	0	next	hit	1140

18	572	Response	2	4429916	7375	1

18	573	Picture	MorphF5_05_nom.jpg	4429972	0	1	9421	2	0	next	incorrect	1142

18	573	Response	1	4439276	9304	1

18	574	Picture	MorphM5_05_nom.jpg	4439393	0	1	8891	2	0	next	incorrect	1144

18	574	Response	1	4448236	8843	1

18	575	Picture	MorphM2_03_orig.jpg	4448284	0	1	7564	2	0	next	incorrect	1146

18	575	Response	1	4455756	7472	1

18	576	Picture	MorphF7_08_noe.jpg	4455848	0	1	5308	2	0	next	incorrect	1148

18	576	Response	1	4461036	5188	1

18	577	Picture	MorphF9_10_nom.jpg	4461156	0	1	6237	2	0	next	hit	1150

18	577	Response	2	4467356	6200	1

18	578	Picture	MorphF4_03_nom.jpg	4467393	0	1	5440	2	0	next	hit	1152

18	578	Response	2	4472716	5323	1

18	579	Picture	MorphM3_04_nom.jpg	4472833	0	1	6635	2	0	next	incorrect	1154

18	579	Response	1	4479356	6523	1

18	580	Picture	MorphF7_01_noe.jpg	4479468	0	1	4512	2	0	next	hit	1156

18	580	Response	2	4483916	4448	1

18	581	Picture	MorphF6_07_nom.jpg	4483980	0	1	7431	2	0	next	hit	1158

18	581	Response	2	4491356	7376	1

18	582	Picture	MorphF3_00_orig.jpg	4491411	0	1	14066	2	0	next	incorrect	1160

18	582	Response	1	4505356	13945	1

18	583	Picture	MorphM4_05_noe.jpg	4505477	0	1	5308	2	0	next	incorrect	1162

18	583	Response	1	4510716	5239	1

18	584	Picture	MorphM8_00_noe.jpg	4510785	0	1	5574	2	0	next	hit	1164

18	584	Response	2	4516316	5531	1

18	585	Picture	MorphF8_03_orig.jpg	4516359	0	1	5706	2	0	next	hit	1166

18	585	Response	2	4521996	5637	1

18	586	Picture	MorphF6_10_noe.jpg	4522065	0	1	6369	2	0	next	hit	1168

18	586	Response	2	4528396	6331	1

18	587	Picture	MorphM9_01_noe.jpg	4528434	0	1	5308	2	0	next	incorrect	1170

18	587	Response	1	4533596	5162	1

18	588	Picture	MorphF2_10_orig.jpg	4533742	0	1	6237	2	0	next	hit	1172

18	588	Response	2	4539916	6174	1

18	589	Picture	MorphM9_07_nom.jpg	4539979	0	1	5971	3	0	next	hit	1174

18	589	Response	2	4545916	5937	1

18	590	Picture	MorphF3_09_orig.jpg	4545950	0	2	6635	3	0	next	hit	1176

18	590	Response	2	4552556	6606	1

18	591	Picture	MorphM2_01_nom.jpg	4552585	0	1	6503	2	0	next	incorrect	1178

18	591	Response	1	4558956	6371	1

18	592	Picture	MorphF6_01_orig.jpg	4559088	0	1	6104	2	0	next	incorrect	1180

18	592	Response	1	4565116	6028	1

18	593	Picture	MorphF4_08_nom.jpg	4565192	0	1	11014	2	0	next	hit	1182

18	593	Response	2	4576155	10963	1

18	594	Picture	MorphM4_00_nom.jpg	4576206	0	1	12193	150	0	next	incorrect	1184

18	594	Response	1	4588395	12189	1

18	595	Picture	MorphM10_04_noe.jpg	4588399	0	149	12223	150	0	next	hit	1186

18	595	Response	2	4600555	12156	1

18	596	Picture	MorphF6_09_nom.jpg	4600622	0	1	18711	2	0	next	hit	1188

18	596	Response	2	4619275	18653	1

18	597	Picture	MorphM7_06_nom.jpg	4619333	0	1	12586	155	0	next	hit	1190

18	597	Response	2	4631915	12582	1

18	598	Picture	MorphF4_00_nom.jpg	4631919	0	154	7982	155	0	next	incorrect	1192

18	598	Response	1	4639835	7916	1

18	599	Picture	MorphF1_06_orig.jpg	4639901	0	1	12209	2	0	next	hit	1194

18	599	Response	2	4652075	12174	1

18	600	Picture	MorphM4_03_orig.jpg	4652110	0	1	25345	2	0	next	incorrect	1196

18	600	Response	1	4677355	25245	1

18	601	Picture	MorphM1_08_orig.jpg	4677455	0	1	24682	2	0	next	incorrect	1198

18	601	Response	1	4702075	24620	1

18	602	Picture	MorphF10_02_nom.jpg	4702137	0	1	10218	2	0	next	incorrect	1200

18	602	Response	1	4712235	10098	1

18	603	Picture	MorphM3_00_orig.jpg	4712355	0	1	10350	2	0	next	incorrect	1202

18	603	Response	1	4722635	10280	1

18	604	Picture	MorphF4_07_noe.jpg	4722705	0	1	8228	2	0	next	incorrect	1204

18	604	Response	1	4730875	8170	1

18	605	Picture	MorphM7_10_noe.jpg	4730933	0	1	9687	2	0	next	incorrect	1206

18	605	Response	1	4740554	9621	1

18	606	Picture	MorphM9_10_noe.jpg	4740620	0	1	5573	2	0	next	incorrect	1208

18	606	Response	1	4746074	5454	1

18	607	Picture	MorphM10_07_nom.jpg	4746193	0	1	7962	2	0	next	hit	1210

18	607	Response	2	4754074	7881	1

18	608	Picture	MorphF6_01_noe.jpg	4754155	0	1	9554	2	0	next	incorrect	1212

18	608	Response	1	4763674	9519	1

18	609	Picture	MorphF4_09_orig.jpg	4763709	0	1	10085	2	0	next	hit	1214

18	609	Response	2	4773754	10045	1

18	610	Picture	MorphF5_01_noe.jpg	4773794	0	1	11943	2	0	next	incorrect	1216

18	610	Response	1	4785594	11800	1

18	611	Picture	MorphM6_00_orig.jpg	4785737	0	1	9422	2	0	next	incorrect	1218

18	611	Response	1	4795114	9377	1

18	612	Picture	MorphM5_06_nom.jpg	4795159	0	1	9024	2	0	next	incorrect	1220

18	612	Response	1	4804074	8915	1

18	613	Picture	MorphM8_02_orig.jpg	4804183	0	1	8094	2	0	next	incorrect	1222

18	613	Response	1	4812154	7971	1

18	614	Picture	MorphF2_02_nom.jpg	4812277	0	1	12872	2	0	next	incorrect	1224

18	614	Response	1	4825034	12757	1

18	615	Picture	MorphF1_01_orig.jpg	4825149	0	1	7962	2	0	next	incorrect	1226

18	615	Response	1	4833034	7885	1

18	616	Picture	MorphM7_04_orig.jpg	4833111	0	1	29194	2	0	next	incorrect	1228

18	616	Response	1	4862234	29123	1

18	617	Picture	MorphF2_00_nom.jpg	4862305	0	1	9023	2	0	next	hit	1230

18	617	Response	2	4871274	8969	1

18	618	Picture	MorphF5_10_noe.jpg	4871328	0	1	5175	2	0	next	hit	1232

18	618	Response	2	4876394	5066	1

18	619	Picture	MorphM8_03_orig.jpg	4876503	0	1	6901	2	0	next	hit	1234

18	619	Response	2	4883274	6771	1

18	620	Picture	MorphM5_00_noe.jpg	4883404	0	1	5553	155	0	next	incorrect	1236

18	620	Response	1	4888954	5550	1

18	621	Picture	MorphM10_06_noe.jpg	4888957	0	154	6920	155	0	next	hit	1238

18	621	Response	2	4895833	6876	1

18	622	Picture	MorphM3_02_noe.jpg	4895877	0	1	7962	2	0	next	incorrect	1240

18	622	Response	1	4903753	7876	1

18	623	Picture	MorphF2_05_nom.jpg	4903839	0	1	11014	2	0	next	hit	1242

18	623	Response	2	4914714	10875	1

18	624	Picture	MorphM6_00_noe.jpg	4914853	0	1	6635	2	0	next	hit	1244

18	624	Response	2	4921433	6580	1

18	625	Picture	MorphF9_07_orig.jpg	4921488	0	1	27709	160	0	next	incorrect	1246

18	625	Response	1	4949193	27705	1

18	626	Picture	MorphM10_10_nom.jpg	4949197	0	159	7191	160	0	next	hit	1248

18	626	Response	2	4956313	7116	1

18	627	Picture	MorphF9_03_nom.jpg	4956388	0	1	9554	3	0	next	incorrect	1250

18	627	Response	1	4965833	9445	1

18	628	Picture	MorphM7_03_orig.jpg	4965942	0	2	10882	3	0	next	incorrect	1252

18	628	Response	1	4976793	10851	1

18	629	Picture	MorphF10_04_noe.jpg	4976824	0	1	9952	2	0	next	hit	1254

18	629	Response	2	4986633	9809	1

18	630	Picture	MorphM6_02_nom.jpg	4986776	0	1	20834	2	0	next	incorrect	1256

18	630	Response	1	5007513	20737	1

18	631	Picture	MorphM1_09_orig.jpg	5007610	0	1	21630	2	0	next	hit	1258

18	631	Response	2	5029193	21583	1

18	632	Picture	MorphM10_08_nom.jpg	5029240	0	1	7033	2	0	next	hit	1260

18	632	Response	2	5036153	6913	1

18	633	Picture	MorphF1_10_orig.jpg	5036273	0	1	9687	2	0	next	hit	1262

18	633	Response	2	5045913	9640	1

18	634	Picture	MorphM2_09_orig.jpg	5045960	0	1	6635	2	0	next	hit	1264

18	634	Response	2	5052553	6593	1

18	635	Picture	MorphF3_10_nom.jpg	5052595	0	1	9801	153	0	next	hit	1266

18	635	Response	2	5062393	9798	1

18	636	Picture	MorphM3_08_nom.jpg	5062396	0	152	10104	153	0	next	incorrect	1268

18	636	Response	1	5072392	9996	1

18	637	Picture	MorphM5_07_orig.jpg	5072500	0	1	7829	2	0	next	incorrect	1270

18	637	Response	1	5080232	7732	1

18	638	Picture	MorphM8_05_nom.jpg	5080329	0	1	8867	158	0	next	incorrect	1272

18	638	Response	1	5089192	8863	1

18	639	Picture	MorphM10_02_nom.jpg	5089196	0	157	6526	158	0	next	incorrect	1274

18	639	Response	1	5095592	6396	1

18	640	Picture	MorphM3_03_orig.jpg	5095722	0	1	7033	2	0	next	incorrect	1276

18	640	Response	1	5102712	6990	1

18	641	Picture	MorphF7_01_nom.jpg	5102755	0	1	7564	2	0	next	incorrect	1278

18	641	Response	1	5110232	7477	1

18	642	Picture	MorphF5_10_nom.jpg	5110319	0	1	6635	2	0	next	hit	1280

18	642	Response	2	5116872	6553	1

18	643	Picture	MorphF8_07_noe.jpg	5116954	0	1	8482	145	0	next	incorrect	1282

18	643	Response	1	5125432	8478	1

18	644	Picture	MorphF6_08_orig.jpg	5125436	0	144	6778	145	0	next	hit	1284

18	644	Response	2	5132152	6716	1

18	645	Picture	MorphM8_08_noe.jpg	5132214	0	1	8626	2	0	next	incorrect	1286

18	645	Response	1	5140792	8578	1

18	646	Picture	MorphM10_00_nom.jpg	5140840	0	1	5971	2	0	next	hit	1288

18	646	Response	2	5146712	5872	1

18	647	Picture	MorphM1_02_orig.jpg	5146811	0	1	5706	2	0	next	hit	1290

18	647	Response	2	5152472	5661	1

18	648	Picture	MorphM6_09_orig.jpg	5152517	0	1	5959	147	0	next	incorrect	1292

18	648	Response	1	5158472	5955	1

18	649	Picture	MorphM10_07_orig.jpg	5158476	0	146	6780	147	0	next	hit	1294

18	649	Response	2	5165112	6636	1

18	650	Picture	MorphM7_00_orig.jpg	5165256	0	1	7940	157	0	next	incorrect	1296

18	650	Response	1	5173192	7936	1

18	651	Picture	MorphM4_04_orig.jpg	5173196	0	156	10903	157	0	next	incorrect	1298

18	651	Response	1	5183992	10796	1

18	652	Picture	MorphM7_09_nom.jpg	5184099	0	1	6503	2	0	next	hit	1300

18	652	Response	2	5190552	6453	1

18	653	Picture	MorphM6_10_nom.jpg	5190602	0	1	6237	2	0	next	hit	1302

18	653	Response	2	5196792	6190	1

18	654	Picture	MorphF6_02_nom.jpg	5196839	0	1	5956	150	0	next	hit	1304

18	654	Response	2	5202792	5953	1

18	655	Picture	MorphM7_07_nom.jpg	5202795	0	149	6119	150	0	next	hit	1306

18	655	Response	2	5208792	5997	1

18	656	Picture	MorphM4_09_orig.jpg	5208914	0	1	6502	2	0	next	hit	1308

18	656	Response	2	5215352	6438	1

18	657	Picture	MorphM6_06_orig.jpg	5215416	0	1	7166	2	0	next	hit	1310

18	657	Response	2	5222471	7055	1

18	658	Picture	MorphF6_08_nom.jpg	5222582	0	1	7829	2	0	next	hit	1312

18	658	Response	2	5230311	7729	1

18	659	Picture	MorphM4_07_nom.jpg	5230411	0	1	5706	2	0	next	hit	1314

18	659	Response	2	5235991	5580	1

18	660	Picture	MorphF2_02_orig.jpg	5236117	0	1	5958	149	0	next	hit	1316

18	660	Response	2	5242071	5954	1

18	661	Picture	MorphM8_03_nom.jpg	5242075	0	148	10762	149	0	next	hit	1318

18	661	Response	2	5252791	10716	1

18	662	Picture	MorphF10_04_orig.jpg	5252837	0	1	9289	2	0	next	hit	1320

18	662	Response	2	5262071	9234	1

18	663	Picture	MorphF1_08_orig.jpg	5262126	0	1	11147	2	0	next	hit	1322

18	663	Response	2	5273191	11065	1

18	664	Picture	MorphF2_07_nom.jpg	5273273	0	1	11014	2	0	next	hit	1324

18	664	Response	2	5284231	10958	1

18	665	Picture	MorphF7_06_nom.jpg	5284287	0	1	6635	2	0	next	hit	1326

18	665	Response	2	5290791	6504	1

18	666	Picture	end_ins	5290922	0	1	2544321	2	0	next	other	0

18	666	Response	3	7827266	2536344	1
