# Supplementary material for: Categorical Perception of Fear and Anger Expressions in Whole, Masked and Composite Faces
Source: PLoS One. 2015 Aug 11;10(8):e0134790. doi: 10.1371/journal.pone.0134790 (PMC4532458; doi:10.1371/journal.pone.0134790)
Supplement: S1 Dataset — (ZIP) [file pone.0134790.s001.zip › Exp1/17-Vp017_ParaMasked_pt2.log]

Scenario - 

Logfile written - 02/05/2014 14:48:17

Subject	Trial	Event Type	Code	Time	TTime	Uncertainty	Duration	Uncertainty	ReqTime	ReqDur	Stim Type	Pair Index

17	1	Response	3	15181	25048	1

17	2	Response	3	27261	12049	1

17	3	Picture	fix	27263	0	159	30015	160	0	30000	other	0

17	4	Picture	MorphF3_07_nom.jpg	57410	0	2	13005	3	0	next	incorrect	5

17	4	Response	1	70291	12881	1

17	5	Picture	MorphF8_02_nom.jpg	70415	0	1	13535	2	0	next	incorrect	7

17	5	Response	1	83811	13396	1

17	6	Picture	MorphF4_00_noe.jpg	83950	0	1	8228	2	0	next	incorrect	9

17	6	Response	1	92050	8100	1

17	7	Picture	MorphF7_04_noe.jpg	92178	0	1	26539	2	0	next	hit	11

17	7	Response	2	118610	26432	1

17	8	Picture	MorphM10_01_nom.jpg	118717	0	1	8758	3	0	next	hit	13

17	8	Response	2	127410	8693	1

17	9	Picture	MorphM6_08_nom.jpg	127475	0	2	16588	3	0	next	hit	15

17	9	Response	2	143970	16495	1

17	10	Picture	MorphF4_06_nom.jpg	144063	0	1	5971	2	0	next	incorrect	17

17	10	Response	1	149970	5907	1

17	11	Picture	MorphM10_00_nom.jpg	150034	0	1	5972	2	0	next	hit	19

17	11	Response	2	155970	5936	1

17	12	Picture	MorphF4_08_nom.jpg	156006	0	1	6104	2	0	next	incorrect	21

17	12	Response	1	161970	5964	1

17	13	Picture	MorphM9_06_orig.jpg	162110	0	1	8758	2	0	next	hit	23

17	13	Response	2	170770	8660	1

17	14	Picture	MorphF3_08_orig.jpg	170868	0	1	41402	2	0	next	hit	25

17	14	Response	2	212130	41262	1

17	15	Picture	MorphF1_00_noe.jpg	212270	0	1	7033	2	0	next	incorrect	27

17	15	Response	1	219170	6900	1

17	16	Picture	MorphF4_03_orig.jpg	219303	0	1	17516	2	0	next	incorrect	29

17	16	Response	1	236770	17467	1

17	17	Picture	MorphF3_02_orig.jpg	236819	0	1	5954	153	0	next	incorrect	31

17	17	Response	1	242769	5950	1

17	18	Picture	MorphF9_08_noe.jpg	242773	0	152	21117	153	0	next	incorrect	33

17	18	Response	1	263809	21036	1

17	19	Picture	MorphF2_05_noe.jpg	263890	0	1	6502	2	0	next	hit	35

17	19	Response	2	270289	6399	1

17	20	Picture	MorphF4_02_orig.jpg	270392	0	1	32246	2	0	next	incorrect	37

17	20	Response	1	302529	32137	1

17	21	Picture	MorphM3_04_nom.jpg	302638	0	1	5308	2	0	next	hit	39

17	21	Response	2	307809	5171	1

17	22	Picture	MorphM1_03_orig.jpg	307946	0	1	7166	2	0	next	incorrect	41

17	22	Response	1	315009	7063	1

17	23	Picture	MorphM10_05_noe.jpg	315112	0	1	8360	2	0	next	hit	43

17	23	Response	2	323329	8217	1

17	24	Picture	MorphF8_01_nom.jpg	323472	0	1	9421	2	0	next	hit	45

17	24	Response	2	332769	9297	1

17	25	Picture	MorphF10_09_orig.jpg	332893	0	1	7299	2	0	next	hit	47

17	25	Response	2	340049	7156	1

17	26	Picture	MorphM7_09_noe.jpg	340192	0	1	15380	148	0	next	hit	49

17	26	Response	2	355569	15377	1

17	27	Picture	MorphF10_05_orig.jpg	355572	0	147	7577	148	0	next	hit	51

17	27	Response	2	363089	7517	1

17	28	Picture	MorphM5_00_orig.jpg	363149	0	1	14066	2	0	next	incorrect	53

17	28	Response	1	377089	13940	1

17	29	Picture	MorphM2_05_noe.jpg	377215	0	1	12739	2	0	next	hit	55

17	29	Response	2	389809	12594	1

17	30	Picture	MorphF2_01_nom.jpg	389954	0	1	6502	2	0	next	hit	57

17	30	Response	2	396369	6415	1

17	31	Picture	MorphM5_05_orig.jpg	396456	0	1	13403	2	0	next	incorrect	59

17	31	Response	1	409809	13353	1

17	32	Picture	MorphF10_01_noe.jpg	409859	0	1	7431	2	0	next	hit	61

17	32	Response	2	417168	7309	1

17	33	Picture	MorphF5_10_nom.jpg	417290	0	1	6502	2	0	next	hit	63

17	33	Response	2	423648	6358	1

17	34	Picture	MorphM1_07_nom.jpg	423792	0	1	9820	2	0	next	hit	65

17	34	Response	2	433568	9776	1

17	35	Picture	MorphM2_00_nom.jpg	433612	0	1	10881	2	0	next	hit	67

17	35	Response	2	444368	10756	1

17	36	Picture	MorphM7_07_noe.jpg	444493	0	1	18313	2	0	next	hit	69

17	36	Response	2	462688	18195	1

17	37	Picture	MorphM2_08_nom.jpg	462806	0	1	5838	2	0	next	hit	71

17	37	Response	2	468608	5802	1

17	38	Picture	MorphF10_00_noe.jpg	468644	0	1	6104	3	0	next	hit	73

17	38	Response	2	474688	6044	1

17	39	Picture	MorphM7_06_nom.jpg	474748	0	2	12209	3	0	next	hit	75

17	39	Response	2	486848	12100	1

17	40	Picture	MorphF10_01_orig.jpg	486957	0	1	6104	2	0	next	hit	77

17	40	Response	2	492928	5971	1

17	41	Picture	MorphM2_09_orig.jpg	493061	0	1	6768	2	0	next	hit	79

17	41	Response	2	499728	6667	1

17	42	Picture	MorphF4_02_nom.jpg	499829	0	1	7431	2	0	next	incorrect	81

17	42	Response	1	507168	7339	1

17	43	Picture	MorphM3_08_orig.jpg	507260	0	1	12208	2	0	next	hit	83

17	43	Response	2	519328	12068	1

17	44	Picture	MorphM5_01_nom.jpg	519468	0	1	11810	2	0	next	hit	85

17	44	Response	2	531248	11780	1

17	45	Picture	MorphF10_08_orig.jpg	531278	0	1	5706	2	0	next	hit	87

17	45	Response	2	536848	5570	1

17	46	Picture	MorphF9_10_orig.jpg	536984	0	1	6237	2	0	next	hit	89

17	46	Response	2	543168	6184	1

17	47	Picture	MorphF3_07_noe.jpg	543221	0	1	10881	2	0	next	incorrect	91

17	47	Response	1	553968	10747	1

17	48	Picture	MorphF8_07_nom.jpg	554102	0	1	7697	2	0	next	incorrect	93

17	48	Response	1	561728	7626	1

17	49	Picture	MorphM7_10_orig.jpg	561799	0	1	7166	2	0	next	hit	95

17	49	Response	2	568847	7048	1

17	50	Picture	MorphF2_04_orig.jpg	568965	0	1	17649	2	0	next	hit	97

17	50	Response	2	586527	17562	1

17	51	Picture	MorphM6_02_noe.jpg	586614	0	1	10881	2	0	next	incorrect	99

17	51	Response	1	597407	10793	1

17	52	Picture	MorphM2_02_noe.jpg	597495	0	1	5548	39	0	next	hit	101

17	52	Response	2	603007	5512	1

17	53	Picture	MorphF9_00_nom.jpg	603043	0	38	13693	39	0	next	incorrect	103

17	53	Response	1	616607	13564	1

17	54	Picture	MorphF1_03_nom.jpg	616736	0	1	6635	2	0	next	incorrect	105

17	54	Response	1	623327	6591	1

17	55	Picture	MorphF2_03_nom.jpg	623371	0	1	6370	2	0	next	hit	107

17	55	Response	2	629647	6276	1

17	56	Picture	MorphF6_05_nom.jpg	629741	0	1	14331	2	0	next	hit	109

17	56	Response	2	643967	14226	1

17	57	Picture	MorphF3_00_nom.jpg	644072	0	1	8228	2	0	next	incorrect	111

17	57	Response	1	652207	8135	1

17	58	Picture	MorphF4_00_orig.jpg	652300	0	1	20435	2	0	next	incorrect	113

17	58	Response	1	672687	20387	1

17	59	Picture	MorphM6_08_orig.jpg	672735	0	1	9687	2	0	next	hit	115

17	59	Response	2	682367	9632	1

17	60	Picture	MorphF8_09_noe.jpg	682422	0	1	11280	2	0	next	hit	117

17	60	Response	2	693567	11145	1

17	61	Picture	MorphM2_04_nom.jpg	693702	0	1	7829	2	0	next	hit	119

17	61	Response	2	701407	7705	1

17	62	Picture	MorphF9_04_orig.jpg	701531	0	1	10483	2	0	next	hit	121

17	62	Response	2	711887	10356	1

17	63	Picture	MorphF5_03_orig.jpg	712014	0	1	6104	2	0	next	hit	123

17	63	Response	2	718047	6033	1

17	64	Picture	MorphM6_03_orig.jpg	718118	0	1	8891	2	0	next	incorrect	125

17	64	Response	1	726926	8808	2

17	65	Picture	MorphF6_02_noe.jpg	727009	0	1	16057	2	0	next	incorrect	127

17	65	Response	1	743006	15997	1

17	66	Picture	MorphM3_02_orig.jpg	743066	0	1	33572	3	0	next	hit	129

17	66	Response	2	776606	33540	1

17	67	Picture	MorphM4_07_noe.jpg	776638	0	2	6611	160	0	next	incorrect	131

17	67	Response	1	783246	6608	1

17	68	Picture	MorphF1_10_orig.jpg	783249	0	158	6925	159	0	next	incorrect	133

17	68	Response	1	790126	6877	1

17	69	Picture	MorphM3_04_orig.jpg	790174	0	1	7696	2	0	next	incorrect	135

17	69	Response	1	797726	7552	1

17	69	Response	2	797807	7633	1

17	70	Picture	MorphM1_01_noe.jpg	797870	0	1	12607	2	0	next	incorrect	138

17	70	Response	1	810446	12576	1

17	71	Picture	MorphF7_07_noe.jpg	810477	0	1	12341	2	0	next	hit	140

17	71	Response	2	822686	12209	1

17	72	Picture	MorphF2_02_orig.jpg	822818	0	1	14464	2	0	next	hit	142

17	72	Response	2	837246	14428	1

17	73	Picture	MorphF5_00_noe.jpg	837282	0	1	25327	153	0	next	hit	144

17	73	Response	2	862606	25324	1

17	74	Picture	MorphF4_02_noe.jpg	862609	0	152	9307	153	0	next	incorrect	146

17	74	Response	1	871886	9277	1

17	75	Picture	MorphM10_01_orig.jpg	871916	0	1	9422	2	0	next	incorrect	148

17	75	Response	1	881246	9330	1

17	76	Picture	MorphF1_06_nom.jpg	881338	0	1	7431	2	0	next	incorrect	150

17	76	Response	1	888686	7348	1

17	77	Picture	MorphM1_05_noe.jpg	888769	0	1	17360	158	0	next	hit	152

17	77	Response	2	906125	17356	1

17	78	Picture	MorphF4_10_nom.jpg	906129	0	157	5464	158	0	next	hit	154

17	78	Response	2	911485	5356	1

17	79	Picture	MorphF7_04_orig.jpg	911593	0	1	6237	2	0	next	hit	156

17	79	Response	2	917725	6132	1

17	80	Picture	MorphF3_03_orig.jpg	917830	0	1	9024	2	0	next	incorrect	158

17	80	Response	1	926765	8935	1

17	81	Picture	MorphM5_01_orig.jpg	926854	0	1	12606	2	0	next	incorrect	160

17	81	Response	1	939325	12471	1

17	82	Picture	MorphF6_06_noe.jpg	939460	0	1	9687	2	0	next	hit	162

17	82	Response	2	949005	9545	1

17	83	Picture	MorphM2_10_nom.jpg	949147	0	1	6104	2	0	next	hit	164

17	83	Response	2	955165	6018	1

17	84	Picture	MorphF7_07_nom.jpg	955251	0	1	7962	2	0	next	hit	166

17	84	Response	2	963165	7914	1

17	85	Picture	MorphM8_02_nom.jpg	963213	0	1	6370	2	0	next	hit	168

17	85	Response	2	969485	6272	1

17	86	Picture	MorphF7_00_orig.jpg	969583	0	1	6369	2	0	next	hit	170

17	86	Response	2	975885	6302	1

17	87	Picture	MorphF2_00_noe.jpg	975952	0	1	10351	2	0	next	hit	172

17	87	Response	2	986205	10253	1

17	88	Picture	MorphF6_00_noe.jpg	986303	0	1	13004	2	0	next	hit	174

17	88	Response	2	999245	12942	1

17	89	Picture	MorphM7_10_noe.jpg	999307	0	1	7299	2	0	next	incorrect	176

17	89	Response	1	1006525	7218	1

17	90	Picture	MorphM1_06_orig.jpg	1006606	0	1	9023	2	0	next	incorrect	178

17	90	Response	1	1015565	8959	1

17	91	Picture	MorphF6_00_nom.jpg	1015629	0	1	10616	2	0	next	hit	180

17	91	Response	2	1026205	10576	1

17	92	Picture	MorphM5_04_orig.jpg	1026245	0	1	7697	2	0	next	incorrect	182

17	92	Response	1	1033885	7640	1

17	93	Picture	MorphM6_06_orig.jpg	1033942	0	1	6369	2	0	next	hit	184

17	93	Response	2	1040205	6263	1

17	94	Picture	MorphF6_09_orig.jpg	1040311	0	1	7431	2	0	next	incorrect	186

17	94	Response	1	1047645	7334	1

17	95	Picture	MorphM5_08_noe.jpg	1047742	0	1	6768	2	0	next	incorrect	188

17	95	Response	1	1054445	6703	1

17	96	Picture	MorphM1_10_noe.jpg	1054510	0	1	6237	2	0	next	incorrect	190

17	96	Response	1	1060684	6174	1

17	97	Picture	MorphF5_10_orig.jpg	1060747	0	1	6767	2	0	next	hit	192

17	97	Response	2	1067484	6737	1

17	98	Picture	MorphM9_06_noe.jpg	1067514	0	1	5706	3	0	next	incorrect	194

17	98	Response	1	1073084	5570	1

17	99	Picture	MorphM6_10_orig.jpg	1073220	0	2	5574	3	0	next	incorrect	196

17	99	Response	1	1078764	5544	1

17	100	Picture	MorphF4_07_orig.jpg	1078794	0	1	9554	2	0	next	incorrect	198

17	100	Response	1	1088204	9410	1

17	101	Picture	MorphF5_04_orig.jpg	1088348	0	1	7431	2	0	next	hit	200

17	101	Response	2	1095644	7296	1

17	102	Picture	MorphM6_00_orig.jpg	1095779	0	1	11389	158	0	next	hit	202

17	102	Response	2	1107164	11385	1

17	103	Picture	MorphF8_08_noe.jpg	1107168	0	157	10507	158	0	next	hit	204

17	103	Response	2	1117564	10396	1

17	104	Picture	MorphM10_02_noe.jpg	1117675	0	1	11544	2	0	next	hit	206

17	104	Response	2	1129084	11409	1

17	105	Picture	MorphF3_01_noe.jpg	1129219	0	1	6635	2	0	next	incorrect	208

17	105	Response	1	1135724	6505	1

17	106	Picture	MorphM5_03_nom.jpg	1135854	0	1	11412	3	0	next	hit	210

17	106	Response	2	1147164	11310	1

17	107	Picture	MorphF8_07_noe.jpg	1147266	0	2	5823	152	0	next	hit	212

17	107	Response	2	1153083	5817	3

17	108	Picture	MorphF9_07_orig.jpg	1153089	0	150	12225	151	0	next	hit	214

17	108	Response	2	1165244	12155	1

17	109	Picture	MorphF6_08_noe.jpg	1165314	0	1	9288	2	0	next	hit	216

17	109	Response	2	1174524	9210	1

17	110	Picture	MorphF4_08_orig.jpg	1174602	0	1	10616	2	0	next	hit	218

17	110	Response	2	1185164	10562	1

17	111	Picture	MorphF7_03_noe.jpg	1185218	0	1	6635	2	0	next	hit	220

17	111	Response	2	1191724	6506	1

17	112	Picture	MorphM2_07_orig.jpg	1191853	0	1	5554	154	0	next	hit	222

17	112	Response	2	1197404	5551	1

17	113	Picture	MorphF8_03_orig.jpg	1197407	0	153	7441	297	0	next	incorrect	224

17	113	Response	1	1204844	7437	1

17	114	Picture	MorphM7_02_noe.jpg	1204848	0	144	13014	145	0	next	hit	226

17	114	Response	2	1217804	12956	1

17	115	Picture	MorphM6_01_orig.jpg	1217862	0	1	8228	2	0	next	hit	228

17	115	Response	2	1225964	8102	1

17	116	Picture	MorphF6_07_orig.jpg	1226090	0	1	10997	151	0	next	hit	230

17	116	Response	2	1237083	10993	1

17	117	Picture	MorphM2_02_orig.jpg	1237087	0	150	11680	298	0	next	hit	232

17	117	Response	2	1248763	11676	1

17	118	Picture	MorphM4_01_orig.jpg	1248767	0	148	18459	149	0	next	incorrect	234

17	118	Response	1	1267083	18316	1

17	119	Picture	MorphM10_06_noe.jpg	1267226	0	1	6503	2	0	next	hit	236

17	119	Response	2	1273643	6417	1

17	120	Picture	MorphF2_03_orig.jpg	1273729	0	1	12606	2	0	next	hit	238

17	120	Response	2	1286203	12474	1

17	121	Picture	MorphM4_01_noe.jpg	1286335	0	1	26938	2	0	next	incorrect	240

17	121	Response	1	1313163	26828	1

17	122	Picture	MorphF1_09_nom.jpg	1313273	0	1	5839	2	0	next	hit	242

17	122	Response	2	1319083	5810	1

17	123	Picture	MorphF3_10_noe.jpg	1319112	0	1	7298	2	0	next	incorrect	244

17	123	Response	1	1326363	7251	1

17	124	Picture	MorphM7_04_orig.jpg	1326410	0	1	6635	2	0	next	hit	246

17	124	Response	2	1333003	6593	1

17	125	Picture	MorphF4_09_noe.jpg	1333045	0	1	18710	3	0	next	hit	248

17	125	Response	2	1351643	18598	1

17	126	Picture	MorphM7_04_noe.jpg	1351755	0	2	6901	3	0	next	hit	250

17	126	Response	2	1358523	6768	1

17	127	Picture	MorphM1_10_nom.jpg	1358656	0	1	7431	2	0	next	hit	252

17	127	Response	2	1365963	7307	1

17	128	Picture	MorphF3_06_noe.jpg	1366087	0	1	36625	2	0	next	hit	254

17	128	Response	2	1402602	36515	1

17	129	Picture	MorphF5_09_orig.jpg	1402712	0	1	6900	2	0	next	hit	256

17	129	Response	2	1409482	6770	1

17	130	Picture	MorphM4_04_orig.jpg	1409612	0	1	42464	2	0	next	hit	258

17	130	Response	2	1452042	42430	1

17	131	Picture	MorphM6_04_orig.jpg	1452076	0	1	9156	2	0	next	hit	260

17	131	Response	2	1461162	9086	1

17	132	Picture	MorphF1_10_nom.jpg	1461232	0	1	8227	2	0	next	hit	262

17	132	Response	2	1469402	8170	1

17	133	Picture	MorphM4_09_noe.jpg	1469459	0	1	12341	2	0	next	hit	264

17	133	Response	2	1481722	12263	1

17	134	Picture	MorphM2_00_noe.jpg	1481800	0	1	45649	2	0	next	hit	266

17	134	Response	2	1527322	45522	1

17	135	Picture	MorphM4_03_orig.jpg	1527449	0	1	56916	146	0	next	hit	268

17	135	Response	2	1584361	56912	1

17	136	Picture	MorphM9_07_orig.jpg	1584365	0	145	12353	146	0	next	hit	270

17	136	Response	2	1596681	12316	1

17	137	Picture	MorphM4_10_orig.jpg	1596718	0	1	8606	154	0	next	hit	272

17	137	Response	2	1605321	8603	1

17	138	Picture	MorphF1_05_nom.jpg	1605324	0	153	21760	308	0	next	incorrect	274

17	138	Response	1	1627081	21757	1

17	139	Picture	MorphF7_09_nom.jpg	1627084	0	155	6789	156	0	next	hit	276

17	139	Response	2	1633801	6717	1

17	140	Picture	MorphM7_08_noe.jpg	1633873	0	1	60891	153	0	next	hit	278

17	140	Response	2	1694761	60888	1

17	141	Picture	MorphF7_04_nom.jpg	1694764	0	152	38103	153	0	next	hit	280

17	141	Response	2	1732760	37996	1

17	142	Picture	MorphF5_06_noe.jpg	1732867	0	1	7017	150	0	next	hit	282

17	142	Response	2	1739880	7013	1

17	143	Picture	MorphM6_04_nom.jpg	1739884	0	149	5987	150	0	next	hit	284

17	143	Response	2	1745800	5916	1

17	144	Picture	MorphF4_09_nom.jpg	1745871	0	1	11533	147	0	next	hit	286

17	144	Response	2	1757400	11529	1

17	145	Picture	MorphM9_08_orig.jpg	1757404	0	146	7178	147	0	next	hit	288

17	145	Response	2	1764440	7036	1

17	146	Picture	MorphF1_06_noe.jpg	1764582	0	1	13668	2	0	next	incorrect	290

17	146	Response	1	1778120	13538	1

17	147	Picture	MorphM9_00_noe.jpg	1778250	0	1	6237	2	0	next	hit	292

17	147	Response	2	1784360	6110	1

17	148	Picture	MorphM6_09_nom.jpg	1784487	0	1	12739	2	0	next	hit	294

17	148	Response	2	1797080	12593	1

17	149	Picture	MorphM1_08_orig.jpg	1797226	0	1	14978	151	0	next	hit	296

17	149	Response	2	1812200	14974	1

17	150	Picture	MorphM6_03_nom.jpg	1812204	0	150	8907	151	0	next	hit	298

17	150	Response	2	1821000	8796	1

17	151	Picture	MorphM9_03_nom.jpg	1821111	0	1	10882	2	0	next	hit	300

17	151	Response	2	1831960	10849	1

17	152	Picture	MorphF1_05_orig.jpg	1831993	0	1	7431	2	0	next	incorrect	302

17	152	Response	1	1839320	7327	1

17	153	Picture	MorphF10_09_nom.jpg	1839424	0	1	5308	2	0	next	hit	304

17	153	Response	2	1844600	5176	1

17	154	Picture	MorphM3_01_noe.jpg	1844732	0	1	7298	2	0	next	hit	306

17	154	Response	2	1851960	7228	1

17	155	Picture	MorphF2_09_nom.jpg	1852030	0	1	9157	2	0	next	hit	308

17	155	Response	2	1861080	9050	1

17	156	Picture	MorphM4_02_orig.jpg	1861187	0	1	33174	2	0	next	hit	310

17	156	Response	2	1894279	33092	1

17	157	Picture	MorphM1_10_orig.jpg	1894361	0	1	40322	153	0	next	hit	312

17	157	Response	2	1934679	40318	1

17	158	Picture	MorphM8_05_orig.jpg	1934683	0	152	7981	153	0	next	hit	314

17	158	Response	2	1942599	7916	1

17	159	Picture	MorphF9_05_noe.jpg	1942664	0	1	8338	156	0	next	hit	316

17	159	Response	2	1950999	8335	1

17	160	Picture	MorphF2_08_noe.jpg	1951002	0	155	13690	156	0	next	hit	318

17	160	Response	2	1964599	13597	1

17	161	Picture	MorphM1_05_orig.jpg	1964692	0	1	11810	2	0	next	hit	320

17	161	Response	2	1976359	11667	1

17	162	Picture	MorphM4_06_nom.jpg	1976502	0	1	12075	2	0	next	incorrect	322

17	162	Response	1	1988519	12017	1

17	163	Picture	MorphF2_00_nom.jpg	1988577	0	1	3705	146	0	next	hit	324

17	163	Response	2	1992279	3702	1

17	164	Picture	MorphM3_10_orig.jpg	1992282	0	145	7973	146	0	next	hit	326

17	164	Response	2	2000199	7917	1

17	165	Picture	MorphM4_09_nom.jpg	2000255	0	1	12872	2	0	next	hit	328

17	165	Response	2	2013079	12824	1

17	166	Picture	MorphM8_01_noe.jpg	2013127	0	1	5706	2	0	next	hit	330

17	166	Response	2	2018759	5632	1

17	167	Picture	MorphF2_05_orig.jpg	2018833	0	1	5175	2	0	next	hit	332

17	167	Response	2	2023959	5126	1

17	168	Picture	MorphM9_05_orig.jpg	2024008	0	1	7554	145	0	next	incorrect	334

17	168	Response	1	2031558	7550	1

17	169	Picture	MorphF5_02_orig.jpg	2031562	0	144	6379	145	0	next	hit	336

17	169	Response	2	2037798	6236	1

17	170	Picture	MorphM1_04_orig.jpg	2037941	0	1	8626	2	0	next	incorrect	338

17	170	Response	1	2046438	8497	1

17	171	Picture	MorphF10_10_orig.jpg	2046567	0	1	5839	2	0	next	hit	340

17	171	Response	2	2052278	5711	1

17	172	Picture	MorphM4_09_orig.jpg	2052406	0	1	7829	2	0	next	hit	342

17	172	Response	2	2060118	7712	1

17	173	Picture	MorphM9_04_orig.jpg	2060235	0	1	5706	2	0	next	hit	344

17	173	Response	2	2065798	5563	1

17	174	Picture	MorphF9_07_noe.jpg	2065941	0	1	9820	2	0	next	hit	346

17	174	Response	2	2075718	9777	1

17	175	Picture	MorphM7_00_orig.jpg	2075761	0	1	12473	2	0	next	hit	348

17	175	Response	2	2088198	12437	1

17	176	Picture	MorphM9_00_nom.jpg	2088234	0	1	6503	2	0	next	hit	350

17	176	Response	2	2094598	6364	1

17	177	Picture	MorphF10_02_orig.jpg	2094737	0	1	6236	2	0	next	hit	352

17	177	Response	2	2100838	6101	1

17	178	Picture	MorphF9_06_nom.jpg	2100973	0	1	7830	2	0	next	incorrect	354

17	178	Response	1	2108758	7785	1

17	179	Picture	MorphM8_08_noe.jpg	2108803	0	1	11798	147	0	next	incorrect	356

17	179	Response	1	2120598	11795	1

17	180	Picture	MorphM3_03_nom.jpg	2120601	0	146	9433	147	0	next	hit	358

17	180	Response	2	2129958	9357	1

17	181	Picture	MorphF4_07_nom.jpg	2130034	0	1	8228	2	0	next	incorrect	360

17	181	Response	1	2138198	8164	1

17	182	Picture	MorphM6_01_nom.jpg	2138262	0	1	6104	2	0	next	hit	362

17	182	Response	2	2144278	6016	1

17	183	Picture	MorphF5_05_orig.jpg	2144366	0	1	6237	2	0	next	hit	364

17	183	Response	2	2150518	6152	1

17	184	Picture	MorphM10_03_nom.jpg	2150603	0	1	7166	2	0	next	incorrect	366

17	184	Response	1	2157718	7115	1

17	185	Picture	MorphM7_10_nom.jpg	2157769	0	1	6634	3	0	next	hit	368

17	185	Response	2	2164278	6509	1

17	186	Picture	MorphF8_06_nom.jpg	2164403	0	2	8626	3	0	next	incorrect	370

17	186	Response	1	2172998	8595	1

17	187	Picture	MorphM7_08_orig.jpg	2173029	0	1	5839	2	0	next	hit	372

17	187	Response	2	2178838	5809	1

17	188	Picture	MorphF8_02_noe.jpg	2178868	0	1	10748	2	0	next	hit	374

17	188	Response	2	2189558	10690	1

17	189	Picture	MorphF3_06_nom.jpg	2189616	0	1	5972	2	0	next	incorrect	376

17	189	Response	1	2195557	5941	1

17	190	Picture	MorphF7_02_nom.jpg	2195588	0	1	5440	2	0	next	hit	378

17	190	Response	2	2200997	5409	1

17	191	Picture	MorphM5_05_noe.jpg	2201028	0	1	7166	2	0	next	incorrect	380

17	191	Response	1	2208117	7089	1

17	192	Picture	MorphM6_07_noe.jpg	2208194	0	1	6768	2	0	next	hit	382

17	192	Response	2	2214837	6643	1

17	193	Picture	MorphF1_04_orig.jpg	2214962	0	1	8492	3	0	next	incorrect	384

17	193	Response	1	2223317	8355	1

17	194	Picture	MorphM6_06_noe.jpg	2223454	0	2	10484	3	0	next	incorrect	386

17	194	Response	1	2233797	10343	1

17	195	Picture	MorphM9_08_nom.jpg	2233938	0	1	12871	3	0	next	hit	388

17	195	Response	2	2246677	12739	1

17	196	Picture	MorphF2_10_orig.jpg	2246809	0	2	6352	154	0	next	hit	390

17	196	Response	2	2253157	6348	1

17	197	Picture	MorphM7_02_orig.jpg	2253161	0	152	17534	153	0	next	hit	392

17	197	Response	2	2270597	17436	1

17	198	Picture	MorphF10_05_nom.jpg	2270695	0	1	15105	158	0	next	hit	394

17	198	Response	2	2285797	15102	1

17	199	Picture	MorphM3_03_orig.jpg	2285800	0	157	22980	158	0	next	hit	396

17	199	Response	2	2308677	22877	1

17	200	Picture	MorphM6_02_orig.jpg	2308780	0	1	9023	2	0	next	hit	398

17	200	Response	2	2317717	8937	1

17	201	Picture	MorphF4_07_noe.jpg	2317803	0	1	32910	2	0	next	incorrect	400

17	201	Response	1	2350677	32874	1

17	202	Picture	MorphM8_02_orig.jpg	2350713	0	1	11677	2	0	next	incorrect	403

17	202	Response	2	2350757	44	1

17	202	Response	1	2362277	11564	1

17	203	Picture	MorphF5_03_nom.jpg	2362390	0	1	6635	2	0	next	hit	405

17	203	Response	2	2368916	6526	1

17	204	Picture	MorphF3_04_orig.jpg	2369025	0	1	6615	155	0	next	incorrect	407

17	204	Response	1	2375636	6611	1

17	205	Picture	MorphF2_03_noe.jpg	2375640	0	154	6920	156	0	next	hit	409

17	205	Response	2	2382436	6796	1

17	206	Picture	MorphF10_05_noe.jpg	2382560	0	2	11811	3	0	next	hit	411

17	206	Response	2	2394276	11716	1

17	207	Picture	MorphM4_07_orig.jpg	2394371	0	1	16454	2	0	next	incorrect	413

17	207	Response	1	2410756	16385	1

17	208	Picture	MorphF5_09_noe.jpg	2410825	0	1	7033	2	0	next	hit	415

17	208	Response	2	2417796	6971	1

17	209	Picture	MorphF6_02_nom.jpg	2417858	0	1	6901	2	0	next	hit	417

17	209	Response	2	2424676	6818	1

17	210	Picture	MorphF2_02_noe.jpg	2424759	0	1	15393	2	0	next	hit	419

17	210	Response	2	2440036	15277	1

17	211	Picture	MorphM1_00_noe.jpg	2440152	0	1	6104	2	0	next	incorrect	421

17	211	Response	1	2446116	5964	1

17	212	Picture	MorphM3_02_nom.jpg	2446256	0	1	6237	2	0	next	hit	423

17	212	Response	2	2452436	6180	1

17	213	Picture	MorphF10_07_nom.jpg	2452493	0	1	15127	2	0	next	incorrect	425

17	213	Response	1	2467556	15063	1

17	214	Picture	MorphF9_04_noe.jpg	2467620	0	1	10086	2	0	next	hit	427

17	214	Response	2	2477636	10016	1

17	215	Picture	MorphF6_01_nom.jpg	2477706	0	1	10748	2	0	next	hit	429

17	215	Response	2	2488356	10650	1

17	216	Picture	MorphM4_06_noe.jpg	2488454	0	1	7299	2	0	next	hit	431

17	216	Response	2	2495636	7182	1

17	217	Picture	MorphF10_02_nom.jpg	2495753	0	1	41534	2	0	next	hit	433

17	217	Response	2	2537235	41482	1

17	218	Picture	MorphF8_00_nom.jpg	2537287	0	1	7830	2	0	next	incorrect	435

17	218	Response	1	2545075	7788	1

17	219	Picture	MorphM4_02_noe.jpg	2545117	0	1	7033	2	0	next	hit	437

17	219	Response	2	2552115	6998	1

17	220	Picture	MorphF8_09_orig.jpg	2552150	0	1	10881	2	0	next	hit	439

17	220	Response	2	2562915	10765	1

17	221	Picture	MorphM5_02_nom.jpg	2563031	0	1	33838	2	0	next	hit	441

17	221	Response	2	2596835	33804	1

17	222	Picture	MorphF1_08_orig.jpg	2596869	0	1	7809	155	0	next	incorrect	443

17	222	Response	1	2604675	7806	1

17	223	Picture	MorphM6_10_noe.jpg	2604678	0	154	8380	155	0	next	hit	445

17	223	Response	2	2612994	8316	2

17	224	Picture	PAUSE	2613058	0	1	600065	2	0	600000	miss	0

17	225	Picture	MorphM1_07_noe.jpg	3213123	0	1	38084	2	0	next	incorrect	448

17	225	Response	1	3251151	38028	1

17	226	Picture	MorphM9_02_noe.jpg	3251207	0	1	14465	2	0	next	hit	450

17	226	Response	2	3265631	14424	1

17	227	Picture	MorphM4_03_nom.jpg	3265672	0	1	14596	2	0	next	hit	452

17	227	Response	2	3280191	14519	1

17	228	Picture	MorphF3_02_noe.jpg	3280268	0	1	6768	2	0	next	incorrect	454

17	228	Response	1	3286911	6643	1

17	229	Picture	MorphF4_03_noe.jpg	3287036	0	1	6358	146	0	next	hit	456

17	229	Response	2	3293391	6355	1

17	230	Picture	MorphF8_08_orig.jpg	3293394	0	145	10362	146	0	next	hit	458

17	230	Response	2	3303631	10237	1

17	231	Picture	MorphM6_10_nom.jpg	3303756	0	1	20170	2	0	next	hit	460

17	231	Response	2	3323871	20115	1

17	232	Picture	MorphM1_06_noe.jpg	3323926	0	1	12474	2	0	next	incorrect	462

17	232	Response	1	3336271	12345	1

17	233	Picture	MorphM5_10_orig.jpg	3336400	0	1	5706	2	0	next	hit	464

17	233	Response	2	3342030	5630	1

17	234	Picture	MorphM8_07_nom.jpg	3342106	0	1	10728	155	0	next	incorrect	466

17	234	Response	1	3352830	10724	1

17	235	Picture	MorphM9_02_nom.jpg	3352834	0	154	5040	311	0	next	hit	468

17	235	Response	2	3357870	5036	1

17	236	Picture	MorphM7_05_nom.jpg	3357874	0	157	7440	305	0	next	hit	470

17	236	Response	2	3365310	7436	1

17	237	Picture	MorphM10_08_nom.jpg	3365314	0	148	5322	149	0	next	hit	472

17	237	Response	2	3370590	5276	1

17	238	Picture	MorphF4_10_orig.jpg	3370636	0	1	6635	2	0	next	hit	474

17	238	Response	2	3377230	6594	1

17	239	Picture	MorphF9_09_orig.jpg	3377271	0	1	5441	2	0	next	hit	476

17	239	Response	2	3382590	5319	1

17	240	Picture	MorphM10_03_noe.jpg	3382712	0	1	10749	2	0	next	hit	478

17	240	Response	2	3393390	10678	1

17	241	Picture	MorphF2_06_nom.jpg	3393461	0	1	4909	3	0	next	hit	480

17	241	Response	2	3398270	4809	1

17	242	Picture	MorphF9_03_nom.jpg	3398370	0	2	7166	3	0	next	incorrect	482

17	242	Response	1	3405470	7100	1

17	243	Picture	MorphM1_09_noe.jpg	3405536	0	1	7962	2	0	next	incorrect	484

17	243	Response	1	3413390	7854	1

17	244	Picture	MorphM9_03_noe.jpg	3413498	0	1	5706	2	0	next	hit	486

17	244	Response	2	3419150	5652	1

17	245	Picture	MorphF5_02_noe.jpg	3419204	0	1	6349	155	0	next	hit	488

17	245	Response	2	3425550	6346	1

17	246	Picture	MorphM6_05_noe.jpg	3425553	0	154	8912	155	0	next	hit	490

17	246	Response	2	3434430	8877	1

17	247	Picture	MorphF4_04_noe.jpg	3434465	0	1	5838	2	0	next	incorrect	492

17	247	Response	1	3440190	5725	1

17	248	Picture	MorphM10_02_nom.jpg	3440303	0	1	9410	147	0	next	incorrect	494

17	248	Response	1	3449710	9407	1

17	249	Picture	MorphF8_06_orig.jpg	3449713	0	146	9699	147	0	next	hit	496

17	249	Response	2	3459310	9597	1

17	250	Picture	MorphF9_02_noe.jpg	3459412	0	1	10350	3	0	next	incorrect	498

17	250	Response	1	3469630	10218	1

17	251	Picture	MorphM5_03_orig.jpg	3469762	0	2	10991	159	0	next	incorrect	500

17	251	Response	1	3480750	10988	1

17	252	Picture	MorphF7_00_nom.jpg	3480753	0	157	10507	158	0	next	incorrect	502

17	252	Response	1	3491150	10397	1

17	253	Picture	MorphF10_03_orig.jpg	3491260	0	1	5308	2	0	next	hit	504

17	253	Response	2	3496510	5250	1

17	254	Picture	MorphM9_10_orig.jpg	3496568	0	1	7298	2	0	next	hit	506

17	254	Response	2	3503789	7221	1

17	255	Picture	MorphF7_09_orig.jpg	3503866	0	1	5972	2	0	next	hit	508

17	255	Response	2	3509709	5843	1

17	256	Picture	MorphM6_05_nom.jpg	3509838	0	1	10483	2	0	next	hit	510

17	256	Response	2	3520269	10431	1

17	257	Picture	MorphM5_00_noe.jpg	3520321	0	1	5573	2	0	next	incorrect	512

17	257	Response	1	3525789	5468	1

17	258	Picture	MorphF5_04_nom.jpg	3525894	0	1	7033	2	0	next	hit	514

17	258	Response	2	3532829	6935	1

17	259	Picture	MorphM1_00_orig.jpg	3532927	0	1	15393	2	0	next	incorrect	516

17	259	Response	1	3548269	15342	1

17	260	Picture	MorphF9_05_orig.jpg	3548320	0	1	8360	2	0	next	hit	518

17	260	Response	2	3556590	8270	1

17	261	Picture	MorphM6_08_noe.jpg	3556680	0	1	10351	2	0	next	hit	520

17	261	Response	2	3566909	10229	1

17	262	Picture	MorphM3_09_nom.jpg	3567031	0	1	13137	2	0	next	hit	522

17	262	Response	2	3580029	12998	1

17	263	Picture	MorphF6_03_orig.jpg	3580168	0	1	12872	2	0	next	hit	524

17	263	Response	2	3592989	12821	1

17	264	Picture	MorphF5_01_nom.jpg	3593040	0	1	6635	2	0	next	hit	526

17	264	Response	2	3599549	6509	1

17	265	Picture	MorphM9_06_nom.jpg	3599675	0	1	18578	2	0	next	hit	528

17	265	Response	2	3618109	18434	1

17	266	Picture	MorphF9_01_nom.jpg	3618253	0	1	7165	2	0	next	hit	530

17	266	Response	2	3625309	7056	1

17	267	Picture	MorphM5_03_noe.jpg	3625418	0	1	6370	2	0	next	incorrect	532

17	267	Response	1	3631709	6291	1

17	268	Picture	MorphF8_08_nom.jpg	3631788	0	1	6084	155	0	next	hit	534

17	268	Response	2	3637869	6081	1

17	269	Picture	MorphF6_08_orig.jpg	3637872	0	154	10769	155	0	next	hit	536

17	269	Response	2	3648509	10637	1

17	270	Picture	MorphM2_09_nom.jpg	3648641	0	1	5440	2	0	next	hit	538

17	270	Response	2	3654029	5388	1

17	271	Picture	MorphM7_06_noe.jpg	3654081	0	1	5441	2	0	next	incorrect	540

17	271	Response	1	3659469	5388	1

17	272	Picture	MorphM2_04_noe.jpg	3659522	0	1	7829	2	0	next	hit	542

17	272	Response	2	3667228	7706	1

17	273	Picture	MorphF1_03_noe.jpg	3667351	0	1	6900	3	0	next	incorrect	544

17	273	Response	1	3674108	6757	1

17	274	Picture	MorphM2_03_noe.jpg	3674251	0	2	5043	3	0	next	hit	546

17	274	Response	2	3679228	4977	1

17	275	Picture	MorphF2_01_orig.jpg	3679294	0	1	6635	2	0	next	hit	548

17	275	Response	2	3685868	6574	1

17	276	Picture	MorphM1_00_nom.jpg	3685929	0	1	8493	2	0	next	hit	550

17	276	Response	2	3694348	8419	1

17	277	Picture	MorphF3_08_noe.jpg	3694422	0	1	6767	2	0	next	incorrect	552

17	277	Response	1	3701068	6646	1

17	278	Picture	MorphM7_01_noe.jpg	3701189	0	1	5441	2	0	next	hit	554

17	278	Response	2	3706508	5319	1

17	279	Picture	MorphM5_02_noe.jpg	3706630	0	1	5043	2	0	next	incorrect	556

17	279	Response	1	3711548	4918	1

17	280	Picture	MorphM2_00_orig.jpg	3711673	0	1	9023	2	0	next	incorrect	558

17	280	Response	1	3720588	8915	1

17	281	Picture	MorphF8_10_nom.jpg	3720696	0	1	5441	2	0	next	hit	560

17	281	Response	2	3726028	5332	1

17	282	Picture	MorphM1_01_nom.jpg	3726137	0	1	9554	2	0	next	incorrect	562

17	282	Response	1	3735548	9411	1

17	283	Picture	MorphF8_05_noe.jpg	3735691	0	1	6635	2	0	next	hit	564

17	283	Response	2	3742188	6497	1

17	284	Picture	MorphF4_01_nom.jpg	3742326	0	1	8891	2	0	next	incorrect	566

17	284	Response	1	3751148	8822	1

17	285	Picture	MorphM4_10_noe.jpg	3751217	0	1	17251	2	0	next	hit	568

17	285	Response	2	3768428	17211	1

17	286	Picture	MorphM3_08_nom.jpg	3768468	0	1	27323	147	0	next	hit	570

17	286	Response	2	3795788	27320	1

17	287	Picture	MorphF2_07_orig.jpg	3795791	0	146	6780	147	0	next	hit	572

17	287	Response	2	3802508	6717	1

17	288	Picture	MorphF5_02_nom.jpg	3802571	0	1	8228	2	0	next	hit	574

17	288	Response	2	3810668	8097	1

17	289	Picture	MorphM8_10_nom.jpg	3810799	0	1	9421	2	0	next	hit	576

17	289	Response	2	3820107	9308	1

17	290	Picture	MorphM9_10_nom.jpg	3820220	0	1	7962	2	0	next	hit	578

17	290	Response	2	3828108	7888	1

17	291	Picture	MorphM10_10_noe.jpg	3828182	0	1	7431	2	0	next	incorrect	580

17	291	Response	1	3835547	7365	1

17	292	Picture	MorphF4_05_orig.jpg	3835613	0	1	7697	2	0	next	incorrect	582

17	292	Response	1	3843147	7534	1

17	293	Picture	MorphF10_04_orig.jpg	3843310	0	1	5308	2	0	next	hit	584

17	293	Response	2	3848507	5197	1

17	294	Picture	MorphF4_06_noe.jpg	3848618	0	1	6502	2	0	next	incorrect	586

17	294	Response	1	3854987	6369	1

17	295	Picture	MorphM2_06_noe.jpg	3855120	0	1	8493	2	0	next	incorrect	588

17	295	Response	1	3863547	8427	1

17	296	Picture	MorphM10_07_orig.jpg	3863613	0	1	5839	2	0	next	hit	590

17	296	Response	2	3869307	5694	1

17	297	Picture	MorphM9_09_orig.jpg	3869452	0	1	12606	2	0	next	hit	592

17	297	Response	2	3882027	12575	1

17	298	Picture	MorphM1_08_nom.jpg	3882058	0	1	7166	2	0	next	incorrect	594

17	298	Response	1	3889147	7089	1

17	299	Picture	MorphF1_08_nom.jpg	3889224	0	1	6900	2	0	next	hit	596

17	299	Response	2	3896027	6803	1

17	300	Picture	MorphF7_10_noe.jpg	3896124	0	1	6104	2	0	next	hit	598

17	300	Response	2	3902107	5983	1

17	301	Picture	MorphM9_03_orig.jpg	3902228	0	1	19640	2	0	next	incorrect	600

17	301	Response	1	3921787	19559	1

17	302	Picture	MorphF8_04_orig.jpg	3921868	0	1	6635	2	0	next	hit	602

17	302	Response	2	3928427	6559	1

17	303	Picture	MorphM1_09_orig.jpg	3928503	0	1	6767	2	0	next	hit	604

17	303	Response	2	3935227	6724	1

17	304	Picture	MorphM2_01_noe.jpg	3935270	0	1	7166	2	0	next	incorrect	606

17	304	Response	1	3942347	7077	1

17	305	Picture	MorphM1_03_nom.jpg	3942436	0	1	4910	2	0	next	hit	608

17	305	Response	2	3947307	4871	1

17	306	Picture	MorphF8_05_nom.jpg	3947346	0	1	16322	2	0	next	incorrect	610

17	306	Response	1	3963627	16281	1

17	307	Picture	MorphM4_03_noe.jpg	3963668	0	1	13800	2	0	next	incorrect	612

17	307	Response	1	3977387	13719	1

17	308	Picture	MorphF3_02_nom.jpg	3977468	0	1	6503	2	0	next	incorrect	614

17	308	Response	1	3983867	6399	1

17	309	Picture	MorphF10_04_noe.jpg	3983971	0	1	5440	2	0	next	hit	616

17	309	Response	2	3989307	5336	1

17	310	Picture	MorphM2_01_orig.jpg	3989411	0	1	10085	3	0	next	incorrect	618

17	310	Response	1	3999386	9975	1

17	311	Picture	MorphM8_08_orig.jpg	3999496	0	2	6214	159	0	next	hit	620

17	311	Response	2	4005706	6210	1

17	312	Picture	MorphF3_05_orig.jpg	4005710	0	157	5840	313	0	next	incorrect	622

17	312	Response	1	4011546	5836	1

17	313	Picture	MorphF2_06_orig.jpg	4011550	0	156	7586	157	0	next	hit	624

17	313	Response	2	4019066	7516	1

17	314	Picture	MorphM3_08_noe.jpg	4019136	0	1	10218	2	0	next	hit	626

17	314	Response	2	4029226	10090	1

17	315	Picture	MorphM2_10_noe.jpg	4029354	0	1	10616	2	0	next	incorrect	628

17	315	Response	1	4039866	10512	1

17	316	Picture	MorphF5_10_noe.jpg	4039970	0	1	5420	155	0	next	hit	630

17	316	Response	2	4045386	5416	1

17	317	Picture	MorphF4_04_orig.jpg	4045390	0	154	13423	155	0	next	incorrect	632

17	317	Response	1	4058746	13356	1

17	318	Picture	MorphF6_06_orig.jpg	4058813	0	1	8625	2	0	next	hit	634

17	318	Response	2	4067306	8493	1

17	319	Picture	MorphF9_08_orig.jpg	4067438	0	1	5308	2	0	next	hit	636

17	319	Response	2	4072666	5228	1

17	320	Picture	MorphF1_09_orig.jpg	4072746	0	1	9156	2	0	next	hit	638

17	320	Response	2	4081786	9040	1

17	321	Picture	MorphM10_00_orig.jpg	4081902	0	1	5839	2	0	next	hit	640

17	321	Response	2	4087626	5724	1

17	322	Picture	MorphM1_03_noe.jpg	4087741	0	1	14066	2	0	next	hit	642

17	322	Response	2	4101706	13965	1

17	323	Picture	MorphF3_09_orig.jpg	4101807	0	1	4910	2	0	next	hit	644

17	323	Response	2	4106586	4779	1

17	324	Picture	MorphM7_03_noe.jpg	4106717	0	1	10483	2	0	next	hit	646

17	324	Response	2	4117146	10429	1

17	325	Picture	MorphF6_10_noe.jpg	4117200	0	1	6749	154	0	next	hit	648

17	325	Response	2	4123946	6746	1

17	326	Picture	MorphM5_09_orig.jpg	4123949	0	153	7317	154	0	next	incorrect	650

17	326	Response	1	4131146	7197	1

17	327	Picture	MorphF3_01_orig.jpg	4131266	0	1	10203	150	0	next	incorrect	652

17	327	Response	1	4141466	10200	1

17	328	Picture	MorphF4_00_nom.jpg	4141469	0	149	10631	150	0	next	incorrect	654

17	328	Response	1	4152026	10557	1

17	329	Picture	MorphF6_06_nom.jpg	4152100	0	1	11129	153	0	next	hit	656

17	329	Response	2	4163226	11126	1

17	330	Picture	MorphF2_07_noe.jpg	4163229	0	152	5857	153	0	next	hit	658

17	330	Response	2	4168985	5756	1

17	331	Picture	MorphF6_07_nom.jpg	4169086	0	1	6236	3	0	next	hit	660

17	331	Response	2	4175225	6139	1

17	332	Picture	MorphF4_08_noe.jpg	4175322	0	2	12607	3	0	next	hit	662

17	332	Response	2	4187865	12543	1

17	333	Picture	MorphF8_00_orig.jpg	4187929	0	1	18710	2	0	next	incorrect	664

17	333	Response	1	4206586	18657	1

17	334	Picture	MorphM1_08_noe.jpg	4206639	0	1	9289	2	0	next	hit	666

17	334	Response	2	4215865	9226	1

17	335	Picture	MorphF4_01_orig.jpg	4215928	0	1	8341	154	0	next	incorrect	668

17	335	Response	1	4224265	8337	1

17	336	Picture	MorphM10_03_orig.jpg	4224269	0	153	6124	154	0	next	hit	670

17	336	Response	2	4230265	5996	1

17	337	Picture	MorphF9_03_orig.jpg	4230393	0	1	11279	2	0	next	hit	672

17	337	Response	2	4241625	11232	1

17	338	Picture	MorphF1_01_orig.jpg	4241672	0	1	15128	2	0	next	incorrect	674

17	338	Response	1	4256665	14993	1

17	339	Picture	MorphM6_06_nom.jpg	4256800	0	1	5042	2	0	next	hit	676

17	339	Response	2	4261785	4985	1

17	340	Picture	MorphM4_08_nom.jpg	4261842	0	1	10351	2	0	next	hit	678

17	340	Response	2	4272105	10263	1

17	341	Picture	MorphF1_08_noe.jpg	4272193	0	1	7165	2	0	next	incorrect	680

17	341	Response	1	4279225	7032	1

17	342	Picture	MorphM2_06_orig.jpg	4279358	0	1	5972	2	0	next	hit	682

17	342	Response	2	4285225	5867	1

17	343	Picture	MorphF5_08_nom.jpg	4285330	0	1	23222	2	0	next	hit	684

17	343	Response	2	4308505	23175	1

17	344	Picture	MorphF2_09_orig.jpg	4308552	0	1	11147	2	0	next	hit	686

17	344	Response	2	4319625	11073	1

17	345	Picture	MorphF6_09_nom.jpg	4319699	0	1	6900	2	0	next	hit	688

17	345	Response	2	4326504	6805	1

17	346	Picture	MorphM4_07_nom.jpg	4326599	0	1	8891	2	0	next	hit	690

17	346	Response	2	4335384	8785	1

17	347	Picture	MorphM8_01_nom.jpg	4335490	0	1	7018	150	0	next	hit	692

17	347	Response	2	4342504	7014	1

17	348	Picture	MorphF7_06_noe.jpg	4342508	0	149	14214	150	0	next	incorrect	694

17	348	Response	1	4356664	14156	1

17	349	Picture	MorphM4_06_orig.jpg	4356722	0	1	5175	2	0	next	hit	696

17	349	Response	2	4361864	5142	1

17	350	Picture	MorphM1_05_nom.jpg	4361897	0	1	18313	2	0	next	hit	698

17	350	Response	2	4380104	18207	1

17	351	Picture	MorphF2_04_noe.jpg	4380210	0	1	8890	2	0	next	hit	700

17	351	Response	2	4388984	8774	1

17	352	Picture	MorphM7_09_orig.jpg	4389100	0	1	8493	2	0	next	hit	702

17	352	Response	2	4397544	8444	1

17	353	Picture	MorphM8_04_noe.jpg	4397593	0	1	8626	2	0	next	hit	704

17	353	Response	2	4406184	8591	1

17	354	Picture	MorphF9_04_nom.jpg	4406219	0	1	16322	2	0	next	incorrect	706

17	354	Response	1	4422424	16205	1

17	355	Picture	MorphM5_01_noe.jpg	4422541	0	1	6502	2	0	next	incorrect	708

17	355	Response	1	4428984	6443	1

17	356	Picture	MorphF8_10_noe.jpg	4429043	0	1	13270	2	0	next	incorrect	710

17	356	Response	1	4442184	13141	1

17	357	Picture	MorphM10_10_nom.jpg	4442313	0	1	6502	2	0	next	hit	712

17	357	Response	2	4448744	6431	1

17	358	Picture	MorphF5_04_noe.jpg	4448815	0	1	7298	2	0	next	hit	714

17	358	Response	2	4456024	7209	1

17	359	Picture	MorphF8_01_noe.jpg	4456113	0	1	11811	2	0	next	hit	716

17	359	Response	2	4467784	11671	1

17	360	Picture	MorphF5_07_noe.jpg	4467924	0	1	6369	2	0	next	hit	718

17	360	Response	2	4474264	6340	1

17	361	Picture	MorphF10_03_noe.jpg	4474293	0	1	6502	2	0	next	hit	720

17	361	Response	2	4480743	6450	2

17	362	Picture	MorphM8_04_nom.jpg	4480795	0	1	9422	2	0	next	hit	722

17	362	Response	2	4490103	9308	1

17	363	Picture	MorphF2_07_nom.jpg	4490217	0	1	6900	2	0	next	incorrect	724

17	363	Response	1	4496983	6766	1

17	364	Picture	MorphF7_01_nom.jpg	4497117	0	1	4512	2	0	next	hit	726

17	364	Response	2	4501543	4426	1

17	365	Picture	MorphM9_10_noe.jpg	4501629	0	1	6635	2	0	next	incorrect	728

17	365	Response	1	4508183	6554	1

17	366	Picture	MorphF7_00_noe.jpg	4508264	0	1	4910	2	0	next	hit	730

17	366	Response	2	4513063	4799	1

17	367	Picture	MorphM2_07_nom.jpg	4513174	0	1	18578	2	0	next	hit	732

17	367	Response	2	4531703	18529	1

17	368	Picture	MorphM6_01_noe.jpg	4531752	0	1	12195	148	0	next	incorrect	734

17	368	Response	1	4543943	12191	1

17	369	Picture	MorphM4_02_nom.jpg	4543947	0	147	14477	148	0	next	incorrect	736

17	369	Response	1	4558343	14396	1

17	370	Picture	MorphM7_09_nom.jpg	4558424	0	1	7283	150	0	next	hit	738

17	370	Response	2	4565703	7279	1

17	371	Picture	MorphF6_04_orig.jpg	4565707	0	149	10632	150	0	next	hit	740

17	371	Response	2	4576263	10556	1

17	372	Picture	MorphM1_02_noe.jpg	4576339	0	1	9927	160	0	next	incorrect	742

17	372	Response	1	4586263	9924	1

17	373	Picture	MorphF2_08_orig.jpg	4586266	0	159	6262	160	0	next	hit	744

17	373	Response	2	4592423	6157	1

17	374	Picture	MorphM8_04_orig.jpg	4592528	0	1	10218	2	0	next	hit	746

17	374	Response	2	4602663	10135	1

17	375	Picture	MorphF3_06_orig.jpg	4602746	0	1	6502	2	0	next	incorrect	748

17	375	Response	1	4609143	6397	1

17	376	Picture	MorphF2_01_noe.jpg	4609248	0	1	4910	2	0	next	hit	750

17	376	Response	2	4614023	4775	1

17	377	Picture	MorphM1_07_orig.jpg	4614158	0	1	6502	2	0	next	hit	752

17	377	Response	2	4620583	6425	1

17	378	Picture	MorphM7_05_noe.jpg	4620660	0	1	6900	2	0	next	incorrect	754

17	378	Response	1	4627463	6803	1

17	379	Picture	MorphF5_06_orig.jpg	4627560	0	1	3716	2	0	next	hit	756

17	379	Response	2	4631143	3583	1

17	380	Picture	MorphM1_02_orig.jpg	4631276	0	1	5441	2	0	next	hit	758

17	380	Response	2	4636582	5306	1

17	381	Picture	MorphM6_02_nom.jpg	4636717	0	1	6236	2	0	next	hit	760

17	381	Response	2	4642823	6106	1

17	382	Picture	MorphF4_04_nom.jpg	4642953	0	1	8228	2	0	next	incorrect	762

17	382	Response	1	4651142	8189	1

17	383	Picture	MorphM7_01_nom.jpg	4651181	0	1	3981	2	0	next	hit	764

17	383	Response	2	4655062	3881	1

17	384	Picture	MorphF7_02_noe.jpg	4655162	0	1	9952	2	0	next	incorrect	766

17	384	Response	1	4665062	9900	1

17	385	Picture	MorphM9_01_noe.jpg	4665114	0	1	5441	2	0	next	hit	768

17	385	Response	2	4670502	5388	1

17	386	Picture	MorphM8_09_orig.jpg	4670555	0	1	17383	2	0	next	hit	770

17	386	Response	2	4687862	17307	1

17	387	Picture	MorphF7_08_nom.jpg	4687938	0	1	11014	2	0	next	hit	772

17	387	Response	2	4698822	10884	1

17	388	Picture	MorphM5_10_nom.jpg	4698952	0	1	14597	2	0	next	hit	774

17	388	Response	2	4713462	14510	1

17	389	Picture	MorphM10_07_noe.jpg	4713549	0	1	18843	2	0	next	incorrect	776

17	389	Response	1	4732262	18713	1

17	390	Picture	MorphM7_07_nom.jpg	4732392	0	1	7033	3	0	next	hit	778

17	390	Response	2	4739302	6910	1

17	391	Picture	MorphF9_07_nom.jpg	4739425	0	2	41270	3	0	next	incorrect	780

17	391	Response	1	4780582	41157	1

17	392	Picture	MorphM6_00_noe.jpg	4780695	0	1	6369	2	0	next	hit	782

17	392	Response	2	4786982	6287	1

17	393	Picture	MorphF6_08_nom.jpg	4787064	0	1	5681	160	0	next	hit	784

17	393	Response	2	4792742	5678	1

17	394	Picture	MorphF8_05_orig.jpg	4792745	0	159	12764	161	0	next	incorrect	786

17	394	Response	1	4805382	12637	1

17	395	Picture	MorphF6_00_orig.jpg	4805509	0	2	4247	3	0	next	hit	788

17	395	Response	2	4809701	4192	1

17	396	Picture	MorphM7_05_orig.jpg	4809756	0	1	6768	2	0	next	hit	790

17	396	Response	2	4816421	6665	1

17	397	Picture	MorphF9_03_noe.jpg	4816524	0	1	5042	2	0	next	incorrect	792

17	397	Response	1	4821461	4937	1

17	398	Picture	MorphF8_03_nom.jpg	4821566	0	1	4379	2	0	next	hit	794

17	398	Response	2	4825861	4295	1

17	399	Picture	MorphF1_03_orig.jpg	4825945	0	1	6880	155	0	next	incorrect	796

17	399	Response	1	4832821	6876	1

17	400	Picture	MorphM3_00_noe.jpg	4832825	0	154	4665	155	0	next	hit	798

17	400	Response	2	4837381	4556	1

17	401	Picture	MorphF9_06_orig.jpg	4837490	0	1	5175	2	0	next	incorrect	800

17	401	Response	1	4842581	5091	1

17	402	Picture	MorphF3_00_noe.jpg	4842665	0	1	5043	2	0	next	hit	802

17	402	Response	2	4847621	4956	1

17	403	Picture	MorphF1_10_noe.jpg	4847708	0	1	7277	156	0	next	incorrect	804

17	403	Response	1	4854981	7273	1

17	404	Picture	MorphF7_03_orig.jpg	4854985	0	155	5040	313	0	next	hit	806

17	404	Response	2	4860021	5036	1

17	405	Picture	MorphF3_07_orig.jpg	4860025	0	158	4934	159	0	next	incorrect	808

17	405	Response	1	4864901	4876	1

17	406	Picture	MorphM10_06_nom.jpg	4864959	0	1	7829	2	0	next	hit	810

17	406	Response	2	4872661	7702	1

17	407	Picture	MorphF6_10_nom.jpg	4872788	0	1	59582	2	0	next	hit	812

17	407	Response	2	4932260	59472	2

17	408	Picture	MorphM5_00_nom.jpg	4932370	0	1	5706	2	0	next	hit	814

17	408	Response	2	4937941	5571	1

17	409	Picture	MorphF7_01_noe.jpg	4938076	0	1	7696	2	0	next	incorrect	816

17	409	Response	1	4945701	7625	1

17	410	Picture	MorphM10_04_noe.jpg	4945772	0	1	6492	145	0	next	hit	818

17	410	Response	2	4952261	6489	1

17	411	Picture	MorphF3_00_orig.jpg	4952264	0	144	6911	145	0	next	incorrect	820

17	411	Response	1	4959061	6797	1

17	412	Picture	MorphF2_05_nom.jpg	4959175	0	1	5706	2	0	next	hit	822

17	412	Response	2	4964740	5565	1

17	413	Picture	MorphF1_07_nom.jpg	4964881	0	1	8625	2	0	next	hit	824

17	413	Response	2	4973460	8579	1

17	414	Picture	MorphM3_10_noe.jpg	4973506	0	1	8095	2	0	next	hit	826

17	414	Response	2	4981460	7954	1

17	415	Picture	MorphF1_04_noe.jpg	4981601	0	1	5573	2	0	next	incorrect	828

17	415	Response	1	4987140	5539	1

17	416	Picture	MorphF6_07_noe.jpg	4987174	0	1	6370	2	0	next	hit	830

17	416	Response	2	4993460	6286	1

17	417	Picture	MorphM7_08_nom.jpg	4993544	0	1	5706	2	0	next	hit	832

17	417	Response	2	4999220	5676	1

17	418	Picture	MorphF10_06_orig.jpg	4999250	0	1	6214	157	0	next	hit	834

17	418	Response	2	5005460	6210	1

17	419	Picture	MorphF9_08_nom.jpg	5005464	0	156	7188	158	0	next	hit	836

17	419	Response	2	5012580	7116	1

17	420	Picture	MorphF10_02_noe.jpg	5012652	0	2	9953	3	0	next	hit	838

17	420	Response	2	5022500	9848	1

17	421	Picture	MorphF7_06_orig.jpg	5022605	0	1	5971	2	0	next	hit	840

17	421	Response	2	5028500	5895	1

17	422	Picture	MorphM3_02_noe.jpg	5028576	0	1	6635	2	0	next	hit	842

17	422	Response	2	5035140	6564	1

17	423	Picture	MorphF8_02_orig.jpg	5035211	0	1	8734	159	0	next	incorrect	844

17	423	Response	1	5043940	8729	1

17	424	Picture	MorphF9_10_nom.jpg	5043945	0	158	7039	310	0	next	hit	846

17	424	Response	2	5050980	7035	1

17	425	Picture	MorphM9_04_nom.jpg	5050984	0	152	7980	153	0	next	incorrect	848

17	425	Response	1	5058820	7836	1

17	426	Picture	MorphF7_10_nom.jpg	5058964	0	1	6237	2	0	next	hit	850

17	426	Response	2	5065060	6096	1

17	427	Picture	MorphM3_09_noe.jpg	5065201	0	1	8095	2	0	next	hit	852

17	427	Response	2	5073220	8019	1

17	428	Picture	MorphM7_00_noe.jpg	5073296	0	1	9156	2	0	next	incorrect	854

17	428	Response	1	5082340	9044	1

17	429	Picture	MorphF1_01_noe.jpg	5082452	0	1	6502	2	0	next	incorrect	856

17	429	Response	1	5088820	6368	1

17	430	Picture	MorphM9_00_orig.jpg	5088954	0	1	7697	2	0	next	incorrect	858

17	430	Response	1	5096580	7626	1

17	431	Picture	MorphF6_04_nom.jpg	5096651	0	1	9289	2	0	next	hit	860

17	431	Response	2	5105860	9209	1

17	432	Picture	MorphM8_03_orig.jpg	5105940	0	1	4910	2	0	next	hit	862

17	432	Response	2	5110740	4800	1

17	433	Picture	MorphF6_04_noe.jpg	5110850	0	1	9421	2	0	next	hit	864

17	433	Response	2	5120180	9330	1

17	434	Picture	MorphF10_01_nom.jpg	5120271	0	1	8360	2	0	next	incorrect	866

17	434	Response	1	5128500	8229	1

17	435	Picture	MorphF7_05_orig.jpg	5128631	0	1	7299	2	0	next	hit	868

17	435	Response	2	5135859	7228	1

17	436	Picture	MorphM3_05_orig.jpg	5135930	0	1	6104	2	0	next	hit	870

17	436	Response	2	5141939	6009	1

17	437	Picture	MorphF9_09_nom.jpg	5142034	0	1	10483	2	0	next	hit	872

17	437	Response	2	5152419	10385	1

17	438	Picture	MorphF7_02_orig.jpg	5152517	0	1	6900	2	0	next	hit	874

17	438	Response	2	5159299	6782	1

17	439	Picture	MorphM2_08_noe.jpg	5159417	0	1	7299	2	0	next	hit	876

17	439	Response	2	5166579	7162	1

17	440	Picture	MorphF7_01_orig.jpg	5166716	0	1	5573	2	0	next	hit	878

17	440	Response	2	5172259	5543	1

17	441	Picture	MorphM4_00_orig.jpg	5172289	0	1	10882	2	0	next	hit	880

17	441	Response	2	5183059	10770	1

17	442	Picture	MorphF4_06_orig.jpg	5183171	0	1	9687	2	0	next	hit	882

17	442	Response	2	5192739	9568	1

17	443	Picture	MorphM8_06_nom.jpg	5192858	0	1	17516	2	0	next	hit	884

17	443	Response	2	5210259	17401	1

17	444	Picture	MorphM7_04_nom.jpg	5210374	0	1	8094	2	0	next	hit	886

17	444	Response	2	5218419	8045	1

17	445	Picture	PAUSE	5218468	0	1	600065	2	0	600000	miss	0

17	446	Picture	MorphM9_01_nom.jpg	5818533	0	1	13535	2	0	next	incorrect	889

17	446	Response	1	5831935	13402	1

17	447	Picture	MorphF10_04_nom.jpg	5832068	0	1	5151	159	0	next	incorrect	891

17	447	Response	1	5837215	5147	1

17	448	Picture	MorphM9_09_noe.jpg	5837219	0	158	5730	159	0	next	hit	893

17	448	Response	2	5842815	5596	1

17	449	Picture	MorphF8_01_orig.jpg	5842949	0	1	5972	2	0	next	incorrect	895

17	449	Response	1	5848814	5865	2

17	450	Picture	MorphM4_05_noe.jpg	5848921	0	1	12458	150	0	next	hit	897

17	450	Response	2	5861375	12454	1

17	451	Picture	MorphF5_01_orig.jpg	5861379	0	149	4925	150	0	next	hit	899

17	451	Response	2	5866175	4796	1

17	452	Picture	MorphF2_02_nom.jpg	5866304	0	1	5441	2	0	next	hit	901

17	452	Response	2	5871615	5311	1

17	453	Picture	MorphM3_04_noe.jpg	5871745	0	1	7166	2	0	next	hit	903

17	453	Response	2	5878815	7070	1

17	454	Picture	MorphF10_06_nom.jpg	5878911	0	1	5573	2	0	next	hit	905

17	454	Response	2	5884415	5504	1

17	455	Picture	MorphM2_07_noe.jpg	5884484	0	1	6370	2	0	next	hit	907

17	455	Response	2	5890735	6251	1

17	456	Picture	MorphM10_08_noe.jpg	5890854	0	1	5706	2	0	next	hit	909

17	456	Response	2	5896495	5641	1

17	457	Picture	MorphM3_07_nom.jpg	5896560	0	1	8758	2	0	next	hit	911

17	457	Response	2	5905215	8655	1

17	458	Picture	MorphM8_03_nom.jpg	5905318	0	1	5820	153	0	next	incorrect	913

17	458	Response	1	5911135	5817	1

17	459	Picture	MorphM5_07_noe.jpg	5911138	0	152	5840	303	0	next	incorrect	915

17	459	Response	1	5916975	5837	1

17	460	Picture	MorphM3_05_nom.jpg	5916978	0	151	18595	152	0	next	incorrect	917

17	460	Response	1	5935455	18477	1

17	461	Picture	MorphF7_03_nom.jpg	5935573	0	1	14199	2	0	next	incorrect	919

17	461	Response	1	5949695	14122	1

17	462	Picture	MorphM2_05_nom.jpg	5949772	0	1	5043	2	0	next	hit	921

17	462	Response	2	5954735	4963	1

17	463	Picture	MorphF2_09_noe.jpg	5954815	0	1	6236	3	0	next	incorrect	923

17	463	Response	1	5960974	6159	1

17	464	Picture	MorphM4_10_nom.jpg	5961051	0	2	11127	156	0	next	hit	925

17	464	Response	2	5972174	11123	1

17	465	Picture	MorphF10_08_noe.jpg	5972178	0	154	5726	155	0	next	hit	927

17	465	Response	2	5977854	5676	1

17	466	Picture	MorphF4_05_nom.jpg	5977904	0	1	11014	2	0	next	incorrect	929

17	466	Response	1	5988814	10910	1

17	467	Picture	MorphM8_00_nom.jpg	5988918	0	1	7829	3	0	next	incorrect	931

17	467	Response	1	5996654	7736	1

17	468	Picture	MorphF1_02_noe.jpg	5996747	0	2	5431	146	0	next	incorrect	933

17	468	Response	1	6002174	5427	1

17	469	Picture	MorphM1_01_orig.jpg	6002178	0	144	5583	146	0	next	incorrect	935

17	469	Response	1	6007694	5516	1

17	470	Picture	MorphF5_08_orig.jpg	6007761	0	2	5574	3	0	next	hit	937

17	470	Response	2	6013214	5453	1

17	471	Picture	MorphM6_09_noe.jpg	6013335	0	1	13004	2	0	next	hit	939

17	471	Response	2	6026254	12919	1

17	472	Picture	MorphM2_04_orig.jpg	6026339	0	1	5176	2	0	next	hit	941

17	472	Response	2	6031454	5115	1

17	473	Picture	MorphF7_07_orig.jpg	6031515	0	1	5042	2	0	next	hit	943

17	473	Response	2	6036494	4979	1

17	474	Picture	MorphF6_09_noe.jpg	6036557	0	1	10881	2	0	next	hit	945

17	474	Response	2	6047374	10817	1

17	475	Picture	MorphF9_00_orig.jpg	6047438	0	1	4778	2	0	next	hit	947

17	475	Response	2	6052174	4736	1

17	476	Picture	MorphF6_05_orig.jpg	6052216	0	1	10085	2	0	next	hit	949

17	476	Response	2	6062254	10038	1

17	477	Picture	MorphF4_05_noe.jpg	6062301	0	1	16056	2	0	next	incorrect	951

17	477	Response	1	6078254	15953	1

17	478	Picture	MorphF5_00_nom.jpg	6078357	0	1	5441	2	0	next	hit	953

17	478	Response	2	6083694	5337	1

17	479	Picture	MorphM4_04_nom.jpg	6083798	0	1	10616	2	0	next	incorrect	955

17	479	Response	1	6094334	10536	1

17	480	Picture	MorphF3_04_nom.jpg	6094414	0	1	7166	2	0	next	incorrect	957

17	480	Response	1	6101454	7040	1

17	481	Picture	MorphM3_06_noe.jpg	6101580	0	1	6635	2	0	next	hit	959

17	481	Response	2	6108174	6594	1

17	482	Picture	MorphM6_07_orig.jpg	6108215	0	1	8094	2	0	next	incorrect	961

17	482	Response	1	6116254	8039	1

17	483	Picture	MorphM10_05_orig.jpg	6116309	0	1	7829	2	0	next	hit	963

17	483	Response	2	6124093	7784	1

17	484	Picture	MorphF5_07_nom.jpg	6124138	0	1	21630	2	0	next	hit	965

17	484	Response	2	6145693	21555	1

17	485	Picture	MorphF7_06_nom.jpg	6145768	0	1	11147	2	0	next	hit	967

17	485	Response	2	6156813	11045	1

17	486	Picture	MorphF9_00_noe.jpg	6156915	0	1	7564	2	0	next	incorrect	969

17	486	Response	1	6164413	7498	1

17	487	Picture	MorphM10_09_noe.jpg	6164479	0	1	6369	2	0	next	hit	971

17	487	Response	2	6170813	6334	1

17	488	Picture	MorphM2_08_orig.jpg	6170848	0	1	11147	2	0	next	hit	973

17	488	Response	2	6181933	11085	1

17	489	Picture	MorphM10_06_orig.jpg	6181995	0	1	5573	3	0	next	hit	975

17	489	Response	2	6187453	5458	1

17	490	Picture	MorphM7_01_orig.jpg	6187568	0	2	10351	3	0	next	hit	977

17	490	Response	2	6197853	10285	1

17	491	Picture	MorphM4_08_noe.jpg	6197919	0	1	8493	2	0	next	hit	979

17	491	Response	2	6206333	8414	1

17	492	Picture	MorphF7_10_orig.jpg	6206412	0	1	5685	156	0	next	hit	981

17	492	Response	2	6212093	5681	1

17	493	Picture	MorphM8_05_nom.jpg	6212097	0	155	13025	156	0	next	hit	983

17	493	Response	2	6225053	12956	1

17	494	Picture	MorphF6_10_orig.jpg	6225122	0	1	5294	149	0	next	hit	985

17	494	Response	2	6230413	5291	1

17	495	Picture	MorphF8_09_nom.jpg	6230416	0	148	7976	149	0	next	incorrect	987

17	495	Response	1	6238253	7837	1

17	496	Picture	MorphM2_10_orig.jpg	6238392	0	1	4512	2	0	next	hit	989

17	496	Response	2	6242813	4421	1

17	497	Picture	MorphM9_02_orig.jpg	6242904	0	1	5706	2	0	next	hit	991

17	497	Response	2	6248573	5669	1

17	498	Picture	MorphM1_02_nom.jpg	6248610	0	1	10616	2	0	next	incorrect	993

17	498	Response	1	6259133	10523	1

17	499	Picture	MorphF1_00_nom.jpg	6259226	0	1	5706	2	0	next	incorrect	995

17	499	Response	1	6264813	5587	1

17	500	Picture	MorphF7_08_orig.jpg	6264932	0	1	6369	3	0	next	hit	997

17	500	Response	2	6271212	6280	1

17	501	Picture	MorphF6_01_noe.jpg	6271301	0	2	6768	3	0	next	incorrect	999

17	501	Response	1	6277932	6631	1

17	502	Picture	MorphM8_09_nom.jpg	6278069	0	1	6768	2	0	next	hit	1001

17	502	Response	2	6284732	6663	1

17	503	Picture	MorphM4_00_nom.jpg	6284837	0	1	10459	159	0	next	hit	1003

17	503	Response	2	6295292	10455	1

17	504	Picture	MorphM10_10_orig.jpg	6295296	0	158	7322	159	0	next	hit	1005

17	504	Response	2	6302492	7196	1

17	505	Picture	MorphF9_01_orig.jpg	6302618	0	1	6370	2	0	next	hit	1007

17	505	Response	2	6308892	6274	1

17	506	Picture	MorphF5_05_noe.jpg	6308988	0	1	6369	3	0	next	incorrect	1009

17	506	Response	1	6315212	6224	1

17	507	Picture	MorphM8_07_noe.jpg	6315357	0	2	4380	3	0	next	hit	1011

17	507	Response	2	6319692	4335	1

17	508	Picture	MorphF5_05_nom.jpg	6319737	0	1	10881	2	0	next	hit	1013

17	508	Response	2	6330492	10755	1

17	509	Picture	MorphF1_02_nom.jpg	6330618	0	1	7564	2	0	next	hit	1015

17	509	Response	2	6338092	7474	1

17	510	Picture	MorphF9_02_nom.jpg	6338182	0	1	6635	2	0	next	hit	1017

17	510	Response	2	6344732	6550	1

17	511	Picture	MorphF2_00_orig.jpg	6344817	0	1	5573	2	0	next	hit	1019

17	511	Response	2	6350252	5435	1

17	512	Picture	MorphM5_09_nom.jpg	6350390	0	1	7033	2	0	next	hit	1021

17	512	Response	2	6357372	6982	1

17	513	Picture	MorphF8_03_noe.jpg	6357423	0	1	18711	2	0	next	hit	1023

17	513	Response	2	6376092	18669	1

17	514	Picture	MorphM7_03_nom.jpg	6376134	0	1	5162	148	0	next	hit	1025

17	514	Response	2	6381292	5158	1

17	515	Picture	MorphM5_06_noe.jpg	6381296	0	147	7444	148	0	next	incorrect	1027

17	515	Response	1	6388652	7356	1

17	516	Picture	MorphF1_07_noe.jpg	6388740	0	1	3185	2	0	next	hit	1029

17	516	Response	2	6391852	3112	1

17	517	Picture	MorphF7_09_noe.jpg	6391925	0	1	34767	2	0	next	hit	1031

17	517	Response	2	6426572	34647	1

17	518	Picture	MorphM9_08_noe.jpg	6426692	0	1	11412	2	0	next	hit	1033

17	518	Response	2	6438011	11319	1

17	519	Picture	MorphF10_06_noe.jpg	6438104	0	1	5706	2	0	next	hit	1035

17	519	Response	2	6443691	5587	1

17	520	Picture	MorphM8_07_orig.jpg	6443810	0	1	15659	2	0	next	hit	1037

17	520	Response	2	6459371	15561	1

17	521	Picture	MorphF1_00_orig.jpg	6459469	0	1	7298	2	0	next	incorrect	1039

17	521	Response	1	6466651	7182	1

17	522	Picture	MorphF8_06_noe.jpg	6466767	0	1	4246	2	0	next	hit	1041

17	522	Response	2	6470971	4204	1

17	523	Picture	MorphF10_07_noe.jpg	6471013	0	1	4645	2	0	next	hit	1043

17	523	Response	2	6475531	4518	1

17	524	Picture	MorphF1_06_orig.jpg	6475658	0	1	6635	2	0	next	incorrect	1045

17	524	Response	1	6482251	6593	1

17	525	Picture	MorphF3_10_orig.jpg	6482293	0	1	6767	2	0	next	incorrect	1047

17	525	Response	1	6488971	6678	1

17	526	Picture	MorphM2_05_orig.jpg	6489060	0	1	6370	2	0	next	hit	1049

17	526	Response	2	6495291	6231	1

17	527	Picture	MorphM3_01_nom.jpg	6495430	0	1	6745	157	0	next	hit	1051

17	527	Response	2	6502171	6741	1

17	528	Picture	MorphM5_07_orig.jpg	6502175	0	156	17008	157	0	next	hit	1053

17	528	Response	2	6519051	16876	1

17	529	Picture	MorphF9_09_noe.jpg	6519183	0	1	4246	2	0	next	hit	1055

17	529	Response	2	6523291	4108	1

17	530	Picture	MorphM3_05_noe.jpg	6523429	0	1	5706	2	0	next	hit	1057

17	530	Response	2	6529051	5622	1

17	531	Picture	MorphF8_04_noe.jpg	6529135	0	1	5706	3	0	next	hit	1059

17	531	Response	2	6534811	5676	1

17	532	Picture	MorphM7_07_orig.jpg	6534841	0	2	10484	3	0	next	hit	1061

17	532	Response	2	6545211	10370	1

17	533	Picture	MorphM10_05_nom.jpg	6545325	0	1	5042	2	0	next	hit	1063

17	533	Response	2	6550251	4926	1

17	534	Picture	MorphM5_05_nom.jpg	6550367	0	1	15248	147	0	next	incorrect	1065

17	534	Response	1	6565611	15244	1

17	535	Picture	MorphM2_03_orig.jpg	6565615	0	146	4392	147	0	next	hit	1067

17	535	Response	2	6569931	4316	1

17	536	Picture	MorphM8_10_orig.jpg	6570007	0	1	10881	2	0	next	hit	1069

17	536	Response	2	6580811	10804	1

17	537	Picture	MorphF8_04_nom.jpg	6580888	0	1	6370	2	0	next	incorrect	1071

17	537	Response	1	6587131	6243	1

17	538	Picture	MorphF10_07_orig.jpg	6587258	0	1	5706	2	0	next	hit	1073

17	538	Response	2	6592891	5633	1

17	539	Picture	MorphM3_07_noe.jpg	6592964	0	1	9023	2	0	next	hit	1075

17	539	Response	2	6601931	8967	1

17	540	Picture	MorphF5_08_noe.jpg	6601987	0	1	5441	2	0	next	hit	1077

17	540	Response	2	6607370	5383	1

17	541	Picture	MorphM10_09_nom.jpg	6607428	0	1	8625	2	0	next	hit	1079

17	541	Response	2	6616010	8582	1

17	542	Picture	MorphF7_05_noe.jpg	6616053	0	1	8493	2	0	next	hit	1081

17	542	Response	2	6624490	8437	1

17	543	Picture	MorphM9_01_orig.jpg	6624546	0	1	5573	2	0	next	hit	1083

17	543	Response	2	6630010	5464	1

17	544	Picture	MorphF3_01_nom.jpg	6630119	0	1	6635	2	0	next	incorrect	1085

17	544	Response	1	6636650	6531	1

17	545	Picture	MorphF1_05_noe.jpg	6636754	0	1	5972	2	0	next	incorrect	1087

17	545	Response	1	6642650	5896	1

17	546	Picture	MorphF10_10_nom.jpg	6642726	0	1	10728	155	0	next	hit	1089

17	546	Response	2	6653450	10724	1

17	547	Picture	MorphF9_05_nom.jpg	6653454	0	154	12494	155	0	next	incorrect	1091

17	547	Response	1	6665850	12396	1

17	548	Picture	MorphM9_05_nom.jpg	6665948	0	1	7962	2	0	next	incorrect	1093

17	548	Response	1	6673770	7822	1

17	549	Picture	MorphF9_06_noe.jpg	6673910	0	1	7144	156	0	next	hit	1095

17	549	Response	2	6681050	7140	1

17	550	Picture	MorphF10_10_noe.jpg	6681054	0	155	6789	156	0	next	hit	1097

17	550	Response	2	6687770	6716	1

17	551	Picture	MorphM3_10_nom.jpg	6687843	0	1	6768	2	0	next	hit	1099

17	551	Response	2	6694490	6647	1

17	552	Picture	MorphM6_09_orig.jpg	6694611	0	1	5971	2	0	next	hit	1101

17	552	Response	2	6700490	5879	1

17	553	Picture	MorphF5_07_orig.jpg	6700582	0	1	6768	2	0	next	hit	1103

17	553	Response	2	6707290	6708	1

17	554	Picture	MorphM7_03_orig.jpg	6707350	0	1	11678	2	0	next	hit	1105

17	554	Response	2	6718890	11540	1

17	555	Picture	MorphM1_04_noe.jpg	6719028	0	1	7165	2	0	next	incorrect	1107

17	555	Response	1	6726090	7062	1

17	556	Picture	MorphM6_00_nom.jpg	6726193	0	1	4247	2	0	next	hit	1109

17	556	Response	2	6730410	4217	1

17	557	Picture	MorphM9_07_nom.jpg	6730440	0	1	4777	2	0	next	hit	1111

17	557	Response	2	6735130	4690	1

17	558	Picture	MorphM10_09_orig.jpg	6735217	0	1	6502	2	0	next	hit	1113

17	558	Response	2	6741690	6473	1

17	559	Picture	MorphF3_09_noe.jpg	6741719	0	1	7962	2	0	next	incorrect	1115

17	559	Response	1	6749610	7891	1

17	560	Picture	MorphF4_10_noe.jpg	6749681	0	1	5441	2	0	next	hit	1117

17	560	Response	2	6755050	5369	1

17	561	Picture	MorphF8_10_orig.jpg	6755122	0	1	5971	2	0	next	incorrect	1119

17	561	Response	1	6760970	5848	1

17	562	Picture	MorphM4_04_noe.jpg	6761093	0	1	3960	156	0	next	hit	1121

17	562	Response	2	6765049	3956	1

17	563	Picture	MorphM10_04_nom.jpg	6765053	0	155	8646	157	0	next	hit	1123

17	563	Response	2	6773609	8556	1

17	564	Picture	MorphF3_03_noe.jpg	6773699	0	2	5707	3	0	next	incorrect	1125

17	564	Response	1	6779289	5590	1

17	565	Picture	MorphF2_06_noe.jpg	6779406	0	1	6236	2	0	next	hit	1127

17	565	Response	2	6785609	6203	1

17	566	Picture	MorphM10_08_orig.jpg	6785642	0	1	5839	2	0	next	hit	1129

17	566	Response	2	6791449	5807	1

17	567	Picture	MorphM2_01_nom.jpg	6791481	0	1	6104	2	0	next	hit	1131

17	567	Response	2	6797449	5968	1

17	568	Picture	MorphF1_02_orig.jpg	6797585	0	1	6768	2	0	next	incorrect	1133

17	568	Response	1	6804249	6664	1

17	569	Picture	MorphM6_03_noe.jpg	6804353	0	1	3848	2	0	next	hit	1135

17	569	Response	2	6808089	3736	1

17	570	Picture	MorphM1_04_nom.jpg	6808201	0	1	5972	2	0	next	hit	1137

17	570	Response	2	6814089	5888	1

17	571	Picture	MorphM5_06_orig.jpg	6814173	0	1	3317	2	0	next	hit	1139

17	571	Response	2	6817449	3276	1

17	572	Picture	MorphM8_00_orig.jpg	6817490	0	1	7166	2	0	next	hit	1141

17	572	Response	2	6824569	7079	1

17	573	Picture	MorphM3_06_orig.jpg	6824656	0	1	4777	2	0	next	hit	1143

17	573	Response	2	6829289	4633	1

17	574	Picture	MorphM2_03_nom.jpg	6829433	0	1	6768	2	0	next	hit	1145

17	574	Response	2	6836089	6656	1

17	575	Picture	MorphF1_09_noe.jpg	6836201	0	1	7298	2	0	next	incorrect	1147

17	575	Response	1	6843369	7168	1

17	576	Picture	MorphF3_04_noe.jpg	6843499	0	1	4246	2	0	next	hit	1149

17	576	Response	2	6847689	4190	1

17	577	Picture	MorphM7_00_nom.jpg	6847745	0	1	10749	2	0	next	hit	1151

17	577	Response	2	6858409	10664	1

17	578	Picture	MorphM9_04_noe.jpg	6858494	0	1	14862	2	0	next	hit	1153

17	578	Response	2	6873289	14795	1

17	579	Picture	MorphF4_01_noe.jpg	6873356	0	1	8891	2	0	next	incorrect	1155

17	579	Response	1	6882169	8813	1

17	580	Picture	MorphF2_10_nom.jpg	6882247	0	1	5574	2	0	next	hit	1157

17	580	Response	2	6887769	5522	1

17	581	Picture	MorphM9_05_noe.jpg	6887821	0	1	19108	2	0	next	hit	1159

17	581	Response	2	6906809	18988	1

17	582	Picture	MorphM10_00_noe.jpg	6906929	0	1	5043	2	0	next	incorrect	1161

17	582	Response	1	6911849	4920	1

17	583	Picture	MorphM6_04_noe.jpg	6911972	0	1	9156	2	0	next	hit	1163

17	583	Response	2	6921049	9077	1

17	584	Picture	MorphF3_10_nom.jpg	6921128	0	1	7431	2	0	next	incorrect	1165

17	584	Response	1	6928488	7360	1

17	585	Picture	MorphM8_10_noe.jpg	6928559	0	1	24284	2	0	next	hit	1167

17	585	Response	2	6952728	24169	1

17	586	Picture	MorphM6_07_nom.jpg	6952843	0	1	10483	2	0	next	incorrect	1169

17	586	Response	1	6963288	10445	1

17	587	Picture	MorphF10_08_nom.jpg	6963326	0	1	18445	2	0	next	hit	1171

17	587	Response	2	6981688	18362	1

17	588	Picture	MorphF5_03_noe.jpg	6981771	0	1	7166	2	0	next	hit	1173

17	588	Response	2	6988808	7037	1

17	589	Picture	MorphM3_03_noe.jpg	6988937	0	1	7033	2	0	next	hit	1175

17	589	Response	2	6995848	6911	1

17	590	Picture	MorphF10_09_noe.jpg	6995970	0	1	6370	2	0	next	hit	1177

17	590	Response	2	7002248	6278	1

17	591	Picture	MorphM8_01_orig.jpg	7002340	0	1	18710	2	0	next	hit	1179

17	591	Response	2	7020968	18628	1

17	592	Picture	MorphM10_02_orig.jpg	7021050	0	1	15261	2	0	next	hit	1181

17	592	Response	2	7036168	15118	1

17	593	Picture	MorphM9_07_noe.jpg	7036311	0	1	6369	2	0	next	incorrect	1183

17	593	Response	1	7042568	6257	1

17	594	Picture	MorphF6_03_noe.jpg	7042680	0	1	9412	145	0	next	hit	1185

17	594	Response	2	7052088	9408	1

17	595	Picture	MorphM10_07_nom.jpg	7052092	0	144	12085	145	0	next	hit	1187

17	595	Response	2	7064088	11996	1

17	596	Picture	MorphF10_00_nom.jpg	7064177	0	1	10351	2	0	next	incorrect	1189

17	596	Response	1	7074488	10311	1

17	597	Picture	MorphF4_03_nom.jpg	7074528	0	1	9554	2	0	next	incorrect	1191

17	597	Response	1	7084008	9480	1

17	598	Picture	MorphM5_08_orig.jpg	7084082	0	1	7431	2	0	next	incorrect	1193

17	598	Response	1	7091368	7286	1

17	599	Picture	MorphM3_00_orig.jpg	7091513	0	1	5972	2	0	next	hit	1195

17	599	Response	2	7097447	5934	1

17	600	Picture	MorphF8_07_orig.jpg	7097485	0	1	8360	2	0	next	hit	1197

17	600	Response	2	7105767	8282	1

17	601	Picture	MorphM5_08_nom.jpg	7105845	0	1	5286	157	0	next	hit	1199

17	601	Response	2	7111127	5282	1

17	602	Picture	MorphF10_00_orig.jpg	7111131	0	156	6789	157	0	next	hit	1201

17	602	Response	2	7117847	6716	1

17	603	Picture	MorphM8_03_noe.jpg	7117920	0	1	8360	2	0	next	incorrect	1203

17	603	Response	1	7126247	8327	1

17	604	Picture	MorphM4_08_orig.jpg	7126280	0	1	3583	2	0	next	hit	1205

17	604	Response	2	7129767	3487	1

17	605	Picture	MorphF3_03_nom.jpg	7129863	0	1	11014	2	0	next	hit	1207

17	605	Response	2	7140807	10944	1

17	606	Picture	MorphM8_00_noe.jpg	7140877	0	1	4512	2	0	next	hit	1209

17	606	Response	2	7145287	4410	1

17	607	Picture	MorphF3_08_nom.jpg	7145389	0	1	4379	2	0	next	hit	1211

17	607	Response	2	7149687	4298	1

17	608	Picture	MorphM5_10_noe.jpg	7149768	0	1	2643	146	0	next	hit	1213

17	608	Response	2	7152407	2639	1

17	609	Picture	MorphM4_05_nom.jpg	7152411	0	145	13414	146	0	next	hit	1215

17	609	Response	2	7165767	13356	1

17	610	Picture	MorphM3_06_nom.jpg	7165825	0	1	5971	2	0	next	hit	1217

17	610	Response	2	7171767	5942	1

17	611	Picture	MorphF8_00_noe.jpg	7171796	0	1	10749	2	0	next	hit	1219

17	611	Response	2	7182407	10611	1

17	612	Picture	MorphF1_01_nom.jpg	7182545	0	1	7298	2	0	next	incorrect	1221

17	612	Response	1	7189767	7222	1

17	613	Picture	MorphM5_07_nom.jpg	7189843	0	1	4247	2	0	next	hit	1223

17	613	Response	2	7194007	4164	1

17	614	Picture	MorphM2_02_nom.jpg	7194090	0	1	7033	2	0	next	hit	1225

17	614	Response	2	7201047	6957	1

17	615	Picture	MorphF5_09_nom.jpg	7201123	0	1	6104	2	0	next	hit	1227

17	615	Response	2	7207127	6004	1

17	616	Picture	MorphM4_00_noe.jpg	7207227	0	1	6224	147	0	next	incorrect	1229

17	616	Response	1	7213447	6220	1

17	617	Picture	MorphM3_09_orig.jpg	7213451	0	146	5321	147	0	next	hit	1231

17	617	Response	2	7218727	5276	1

17	618	Picture	MorphM8_05_noe.jpg	7218772	0	1	13137	2	0	next	hit	1233

17	618	Response	2	7231767	12995	1

17	619	Picture	MorphF5_00_orig.jpg	7231909	0	1	7033	2	0	next	hit	1235

17	619	Response	2	7238887	6978	1

17	620	Picture	MorphM8_09_noe.jpg	7238942	0	1	6900	2	0	next	incorrect	1237

17	620	Response	1	7245767	6825	1

17	621	Picture	MorphM4_01_nom.jpg	7245842	0	1	6237	2	0	next	hit	1239

17	621	Response	2	7252007	6165	1

17	622	Picture	MorphM9_09_nom.jpg	7252079	0	1	9532	157	0	next	incorrect	1241

17	622	Response	1	7261606	9527	2

17	623	Picture	MorphF6_02_orig.jpg	7261611	0	156	5839	312	0	next	hit	1243

17	623	Response	2	7267446	5835	1

17	624	Picture	MorphM1_09_nom.jpg	7267450	0	156	11832	157	0	next	hit	1245

17	624	Response	2	7279206	11756	1

17	625	Picture	MorphF9_01_noe.jpg	7279282	0	1	8360	2	0	next	hit	1247

17	625	Response	2	7287606	8324	1

17	626	Picture	MorphM6_05_orig.jpg	7287642	0	1	8095	2	0	next	hit	1249

17	626	Response	2	7295686	8044	1

17	627	Picture	MorphF2_04_nom.jpg	7295737	0	1	7696	2	0	next	hit	1251

17	627	Response	2	7303366	7629	1

17	628	Picture	MorphM5_04_nom.jpg	7303433	0	1	7937	27	0	next	incorrect	1253

17	628	Response	1	7311366	7933	1

17	629	Picture	MorphF10_03_nom.jpg	7311370	0	26	5466	27	0	next	hit	1255

17	629	Response	2	7316726	5356	1

17	630	Picture	MorphM7_02_nom.jpg	7316836	0	1	14066	2	0	next	hit	1257

17	630	Response	2	7330806	13970	1

17	631	Picture	MorphM2_06_nom.jpg	7330902	0	1	11545	2	0	next	hit	1259

17	631	Response	2	7342326	11424	1

17	632	Picture	MorphF9_02_orig.jpg	7342447	0	1	7431	2	0	next	hit	1261

17	632	Response	2	7349846	7399	1

17	633	Picture	MorphM8_06_orig.jpg	7349878	0	1	12452	156	0	next	incorrect	1263

17	633	Response	1	7362326	12448	1

17	634	Picture	MorphF1_04_nom.jpg	7362330	0	155	6922	156	0	next	incorrect	1265

17	634	Response	1	7369206	6876	1

17	635	Picture	MorphM5_09_noe.jpg	7369252	0	1	5441	2	0	next	incorrect	1267

17	635	Response	1	7374646	5394	1

17	636	Picture	MorphF6_05_noe.jpg	7374693	0	1	6635	2	0	next	hit	1269

17	636	Response	2	7381286	6593	1

17	637	Picture	MorphM5_02_orig.jpg	7381328	0	1	18445	2	0	next	incorrect	1271

17	637	Response	1	7399686	18358	1

17	638	Picture	MorphF5_01_noe.jpg	7399773	0	1	6369	2	0	next	hit	1273

17	638	Response	2	7406086	6313	1

17	639	Picture	MorphF7_08_noe.jpg	7406142	0	1	6635	2	0	next	hit	1275

17	639	Response	2	7412726	6584	1

17	640	Picture	MorphF2_08_nom.jpg	7412777	0	1	6370	2	0	next	hit	1277

17	640	Response	2	7419045	6268	1

17	641	Picture	MorphM10_04_orig.jpg	7419147	0	1	7166	2	0	next	hit	1279

17	641	Response	2	7426245	7098	1

17	642	Picture	MorphM1_06_nom.jpg	7426313	0	1	10085	2	0	next	incorrect	1281

17	642	Response	1	7436325	10012	1

17	643	Picture	MorphM3_01_orig.jpg	7436398	0	1	5706	2	0	next	hit	1283

17	643	Response	2	7442005	5607	1

17	644	Picture	MorphF3_09_nom.jpg	7442104	0	1	7033	2	0	next	incorrect	1285

17	644	Response	1	7449045	6941	1

17	645	Picture	MorphM3_07_orig.jpg	7449137	0	1	6369	2	0	next	hit	1287

17	645	Response	2	7455445	6308	1

17	646	Picture	MorphM7_06_orig.jpg	7455506	0	1	7033	2	0	next	hit	1289

17	646	Response	2	7462485	6979	1

17	647	Picture	MorphM2_09_noe.jpg	7462539	0	1	9024	2	0	next	hit	1291

17	647	Response	2	7471445	8906	1

17	648	Picture	MorphM5_04_noe.jpg	7471563	0	1	6104	2	0	next	incorrect	1293

17	648	Response	1	7477605	6042	1

17	649	Picture	MorphF4_09_orig.jpg	7477667	0	1	9289	2	0	next	hit	1295

17	649	Response	2	7486885	9218	1

17	650	Picture	MorphM8_02_noe.jpg	7486956	0	1	12208	2	0	next	hit	1297

17	650	Response	2	7499045	12089	1

17	651	Picture	MorphF2_10_noe.jpg	7499164	0	1	6237	2	0	next	hit	1299

17	651	Response	2	7505285	6121	1

17	652	Picture	MorphF9_10_noe.jpg	7505401	0	1	9820	2	0	next	hit	1301

17	652	Response	2	7515125	9724	1

17	653	Picture	MorphF5_06_nom.jpg	7515221	0	1	8758	2	0	next	hit	1303

17	653	Response	2	7523845	8624	1

17	654	Picture	MorphF3_05_noe.jpg	7523979	0	1	5573	2	0	next	incorrect	1305

17	654	Response	1	7529445	5466	1

17	655	Picture	MorphF6_01_orig.jpg	7529552	0	1	13668	2	0	next	incorrect	1307

17	655	Response	1	7543125	13573	1

17	656	Picture	MorphF7_05_nom.jpg	7543220	0	1	6105	2	0	next	hit	1309

17	656	Response	2	7549285	6065	1

17	657	Picture	MorphM4_05_orig.jpg	7549325	0	1	11677	2	0	next	hit	1311

17	657	Response	2	7560965	11640	1

17	658	Picture	MorphF3_05_nom.jpg	7561002	0	1	7829	2	0	next	incorrect	1313

17	658	Response	1	7568725	7723	1

17	659	Picture	MorphM8_08_nom.jpg	7568831	0	1	7431	2	0	next	hit	1315

17	659	Response	2	7576164	7333	1

17	660	Picture	MorphM3_00_nom.jpg	7576262	0	1	6226	146	0	next	hit	1317

17	660	Response	2	7582484	6222	1

17	661	Picture	MorphM8_06_noe.jpg	7582488	0	145	7973	146	0	next	hit	1319

17	661	Response	2	7590404	7916	1

17	662	Picture	MorphM10_01_noe.jpg	7590461	0	1	8891	2	0	next	hit	1321

17	662	Response	2	7599284	8823	1

17	663	Picture	MorphF1_07_orig.jpg	7599352	0	1	9136	155	0	next	incorrect	1323

17	663	Response	1	7608484	9132	1

17	664	Picture	MorphM5_06_nom.jpg	7608488	0	154	5328	155	0	next	hit	1325

17	664	Response	2	7613684	5196	1

17	665	Picture	MorphF6_03_nom.jpg	7613816	0	1	11810	2	0	next	hit	1327

17	665	Response	2	7625524	11708	1

17	666	Picture	end_ins	7625626	0	1	5432116	2	0	next	other	0

17	666	Response	3	13049981	5424355	1
