# Supplementary material for: Categorical Perception of Fear and Anger Expressions in Whole, Masked and Composite Faces
Source: PLoS One. 2015 Aug 11;10(8):e0134790. doi: 10.1371/journal.pone.0134790 (PMC4532458; doi:10.1371/journal.pone.0134790)
Supplement: S1 Dataset — (ZIP) [file pone.0134790.s001.zip › Exp1/17-Vp017_ParaMasked_pt1.log]

Scenario - 

Logfile written - 02/05/2014 14:25:44

Subject	Trial	Event Type	Code	Time	TTime	Uncertainty	Duration	Uncertainty	ReqTime	ReqDur	Stim Type	Pair Index

17	1	Response	3	293955	303822	2

17	2	Response	3	327395	33382	1

17	3	Response	3	349555	22102	1

17	4	Picture	fix	349613	0	1	30123	2	0	30000	other	0

17	5	Picture	MorphF2_09_orig.jpg	379869	0	1	35279	153	0	next	hit	6

17	5	Response	2	415145	35276	1

17	6	Picture	MorphM5_05_orig.jpg	415148	0	152	17668	153	0	next	incorrect	8

17	6	Response	1	432745	17597	1

17	7	Picture	MorphM2_04_orig.jpg	432816	0	1	38084	2	0	next	incorrect	10

17	7	Response	1	470824	38008	1

17	8	Picture	MorphF4_04_noe.jpg	470900	0	1	49762	2	0	next	incorrect	12

17	8	Response	1	520584	49684	1

17	9	Picture	MorphM5_00_noe.jpg	520662	0	1	73117	2	0	next	incorrect	14

17	9	Response	1	593704	73042	1

17	10	Picture	MorphF3_08_noe.jpg	593779	0	1	19242	2	0	next	hit	16

17	10	Response	2	612904	19125	1

17	11	Picture	MorphM3_02_noe.jpg	613021	0	1	19108	2	0	next	hit	18

17	11	Response	2	632023	19002	1

17	12	Picture	MorphF10_06_noe.jpg	632129	0	1	41137	2	0	next	hit	20

17	12	Response	2	673143	41014	1

17	13	Picture	MorphM5_04_noe.jpg	673266	0	1	49762	2	0	next	incorrect	22

17	13	Response	1	722903	49637	1

17	14	Picture	MorphF7_03_noe.jpg	723028	0	1	38483	2	0	next	incorrect	24

17	14	Response	1	761463	38435	1

17	15	Picture	MorphF2_03_noe.jpg	761511	0	1	22957	2	0	next	hit	26

17	15	Response	2	784343	22832	1

17	16	Picture	MorphF3_01_noe.jpg	784468	0	1	27336	2	0	next	hit	28

17	16	Response	2	811702	27234	1

17	17	Picture	MorphM9_05_noe.jpg	811804	0	1	47639	2	0	next	hit	30

17	17	Response	2	859382	47578	1

17	18	Picture	MorphM5_10_noe.jpg	859443	0	1	10483	2	0	next	hit	32

17	18	Response	2	869782	10339	1

17	19	Picture	MorphM2_04_nom.jpg	869926	0	1	35032	2	0	next	incorrect	34

17	19	Response	1	904822	34896	1

17	20	Picture	MorphF1_02_noe.jpg	904958	0	1	30786	2	0	next	incorrect	36

17	20	Response	1	935622	30664	1

17	21	Picture	MorphF8_10_nom.jpg	935744	0	1	21896	2	0	next	hit	38

17	21	Response	2	957541	21797	1

17	22	Picture	MorphM6_10_nom.jpg	957640	0	1	9421	2	0	next	hit	40

17	22	Response	2	966981	9341	1

17	23	Picture	MorphM4_03_orig.jpg	967061	0	1	15128	2	0	next	incorrect	42

17	23	Response	1	982101	15040	1

17	24	Picture	MorphM3_04_orig.jpg	982189	0	1	41668	2	0	next	incorrect	44

17	24	Response	1	1023781	41592	1

17	25	Picture	MorphF7_10_nom.jpg	1023857	0	1	27601	2	0	next	hit	46

17	25	Response	2	1051381	27524	1

17	26	Picture	MorphM6_06_orig.jpg	1051458	0	1	70994	2	0	next	incorrect	48

17	26	Response	1	1122420	70962	1

17	27	Picture	MorphF6_08_orig.jpg	1122452	0	1	10350	2	0	next	hit	50

17	27	Response	2	1132740	10288	1

17	28	Picture	MorphM10_01_noe.jpg	1132802	0	1	14332	2	0	next	incorrect	52

17	28	Response	1	1147060	14258	1

17	29	Picture	MorphF8_08_orig.jpg	1147134	0	1	15393	2	0	next	hit	54

17	29	Response	2	1162420	15286	1

17	30	Picture	MorphF4_07_orig.jpg	1162527	0	1	22028	2	0	next	hit	56

17	30	Response	2	1184420	21893	1

17	31	Picture	MorphF5_06_orig.jpg	1184555	0	1	12208	2	0	next	incorrect	58

17	31	Response	1	1196660	12105	1

17	32	Picture	MorphM3_10_nom.jpg	1196763	0	1	35962	2	0	next	incorrect	60

17	32	Response	1	1232580	35817	1

17	33	Picture	MorphM9_01_orig.jpg	1232725	0	1	9023	2	0	next	incorrect	62

17	33	Response	1	1241620	8895	1

17	34	Picture	MorphF9_07_noe.jpg	1241748	0	1	13535	2	0	next	hit	64

17	34	Response	2	1255220	13472	1

17	35	Picture	MorphF8_08_noe.jpg	1255283	0	1	37023	2	0	next	incorrect	66

17	35	Response	1	1292179	36896	1

17	36	Picture	MorphM9_02_orig.jpg	1292306	0	1	20967	2	0	next	incorrect	68

17	36	Response	1	1313219	20913	1

17	37	Picture	MorphF1_07_noe.jpg	1313273	0	1	64491	2	0	next	incorrect	70

17	37	Response	1	1377619	64346	1

17	38	Picture	MorphM9_10_orig.jpg	1377764	0	1	9157	2	0	next	hit	72

17	38	Response	2	1386819	9055	1

17	39	Picture	MorphM8_00_nom.jpg	1386921	0	1	13137	2	0	next	incorrect	74

17	39	Response	1	1400019	13098	1

17	40	Picture	MorphM6_04_nom.jpg	1400058	0	1	15644	149	0	next	hit	76

17	40	Response	2	1415699	15641	1

17	41	Picture	MorphF4_01_orig.jpg	1415702	0	148	17520	292	0	next	incorrect	78

17	41	Response	1	1433219	17517	1

17	42	Picture	MorphF9_05_orig.jpg	1433222	0	144	57735	145	0	next	incorrect	80

17	42	Response	1	1490818	57596	1

17	43	Picture	MorphM5_07_noe.jpg	1490957	0	1	15127	2	0	next	hit	82

17	43	Response	2	1506018	15061	1

17	44	Picture	MorphM9_00_noe.jpg	1506084	0	1	12872	2	0	next	hit	84

17	44	Response	2	1518818	12734	1

17	45	Picture	MorphF1_06_orig.jpg	1518956	0	1	10881	2	0	next	incorrect	86

17	45	Response	1	1529778	10822	1

17	46	Picture	MorphF6_04_noe.jpg	1529837	0	1	34744	158	0	next	incorrect	88

17	46	Response	1	1564578	34741	1

17	47	Picture	MorphM3_02_nom.jpg	1564581	0	157	17407	158	0	next	incorrect	90

17	47	Response	1	1581938	17357	1

17	48	Picture	MorphF8_02_orig.jpg	1581988	0	1	20701	2	0	next	incorrect	92

17	48	Response	1	1602578	20590	1

17	49	Picture	MorphM4_00_orig.jpg	1602689	0	1	34900	2	0	next	incorrect	94

17	49	Response	1	1637537	34848	1

17	50	Picture	MorphM3_02_orig.jpg	1637589	0	1	19374	2	0	next	incorrect	96

17	50	Response	1	1656897	19308	1

17	51	Picture	MorphF8_09_noe.jpg	1656963	0	1	22824	2	0	next	hit	98

17	51	Response	2	1679697	22734	1

17	52	Picture	MorphF2_05_orig.jpg	1679787	0	1	10085	2	0	next	hit	100

17	52	Response	2	1689777	9990	1

17	53	Picture	MorphM5_03_orig.jpg	1689872	0	1	22028	2	0	next	incorrect	102

17	53	Response	1	1711857	21985	1

17	54	Picture	MorphF8_02_nom.jpg	1711900	0	1	9800	155	0	next	incorrect	104

17	54	Response	1	1721697	9797	1

17	55	Picture	MorphF7_04_nom.jpg	1721700	0	154	16740	155	0	next	incorrect	106

17	55	Response	1	1738337	16637	1

17	56	Picture	MorphF3_06_noe.jpg	1738440	0	1	20436	2	0	next	hit	108

17	56	Response	2	1758816	20376	1

17	57	Picture	MorphM8_02_noe.jpg	1758876	0	1	13270	2	0	next	hit	110

17	57	Response	2	1772096	13220	1

17	58	Picture	MorphF1_08_orig.jpg	1772146	0	1	12739	2	0	next	incorrect	112

17	58	Response	1	1784816	12670	1

17	59	Picture	MorphM3_07_orig.jpg	1784885	0	1	15791	2	0	next	incorrect	114

17	59	Response	1	1800576	15691	1

17	60	Picture	MorphM4_02_nom.jpg	1800676	0	1	38350	2	0	next	incorrect	116

17	60	Response	1	1838976	38300	1

17	61	Picture	MorphF7_08_noe.jpg	1839026	0	1	10193	159	0	next	hit	118

17	61	Response	2	1849216	10190	1

17	62	Picture	MorphF8_09_nom.jpg	1849219	0	158	7456	159	0	next	hit	120

17	62	Response	2	1856576	7357	1

17	63	Picture	MorphM4_04_nom.jpg	1856675	0	1	13402	2	0	next	incorrect	122

17	63	Response	1	1869936	13261	1

17	64	Picture	MorphF10_05_nom.jpg	1870077	0	1	13934	2	0	next	incorrect	124

17	64	Response	1	1883936	13859	1

17	65	Picture	MorphM8_01_orig.jpg	1884011	0	1	8492	2	0	next	incorrect	126

17	65	Response	1	1892416	8405	1

17	66	Picture	MorphF6_06_nom.jpg	1892503	0	1	12341	2	0	next	hit	128

17	66	Response	2	1904736	12233	1

17	67	Picture	MorphM9_03_noe.jpg	1904844	0	1	18695	151	0	next	hit	130

17	67	Response	2	1923535	18691	2

17	68	Picture	MorphM2_10_noe.jpg	1923539	0	150	9570	151	0	next	incorrect	132

17	68	Response	1	1932975	9436	1

17	69	Picture	MorphM3_09_noe.jpg	1933109	0	1	14464	3	0	next	hit	134

17	69	Response	2	1947455	14346	1

17	70	Picture	MorphF1_04_nom.jpg	1947573	0	2	14332	3	0	next	incorrect	136

17	70	Response	1	1961775	14202	1

17	71	Picture	MorphF3_07_orig.jpg	1961905	0	1	37288	2	0	next	hit	138

17	71	Response	2	1999055	37150	1

17	72	Picture	MorphM9_03_orig.jpg	1999193	0	1	9422	2	0	next	incorrect	140

17	72	Response	1	2008495	9302	1

17	73	Picture	MorphM5_06_nom.jpg	2008615	0	1	18047	2	0	next	hit	142

17	73	Response	2	2026575	17960	1

17	74	Picture	MorphF7_06_noe.jpg	2026662	0	1	19507	2	0	next	hit	144

17	74	Response	2	2046095	19433	1

17	75	Picture	MorphF6_03_nom.jpg	2046169	0	1	6889	146	0	next	hit	146

17	75	Response	2	2053055	6886	1

17	76	Picture	MorphM10_02_nom.jpg	2053058	0	145	30532	146	0	next	hit	148

17	76	Response	2	2083535	30477	1

17	77	Picture	MorphM3_00_noe.jpg	2083590	0	1	46975	2	0	next	incorrect	150

17	77	Response	1	2130494	46904	1

17	78	Picture	MorphM10_06_orig.jpg	2130565	0	1	7962	2	0	next	hit	152

17	78	Response	2	2138494	7929	1

17	79	Picture	MorphF9_04_noe.jpg	2138527	0	1	16189	2	0	next	hit	154

17	79	Response	2	2154654	16127	1

17	80	Picture	MorphM2_01_nom.jpg	2154716	0	1	12474	2	0	next	incorrect	156

17	80	Response	1	2167134	12418	1

17	81	Picture	MorphF10_02_orig.jpg	2167190	0	1	9422	2	0	next	hit	158

17	81	Response	2	2176574	9384	1

17	82	Picture	MorphM5_02_noe.jpg	2176612	0	1	13270	2	0	next	incorrect	160

17	82	Response	1	2189774	13162	1

17	83	Picture	MorphM1_03_orig.jpg	2189882	0	1	27866	2	0	next	incorrect	162

17	83	Response	1	2217694	27812	1

17	84	Picture	MorphF4_05_noe.jpg	2217748	0	1	9555	2	0	next	hit	164

17	84	Response	2	2227214	9466	1

17	85	Picture	MorphM2_08_orig.jpg	2227303	0	1	27866	3	0	next	hit	166

17	85	Response	2	2255134	27831	1

17	86	Picture	MorphF8_05_noe.jpg	2255169	0	2	15792	3	0	next	incorrect	168

17	86	Response	1	2270893	15724	1

17	87	Picture	MorphM1_03_noe.jpg	2270961	0	1	35032	2	0	next	incorrect	170

17	87	Response	1	2305933	34972	1

17	88	Picture	MorphM5_08_noe.jpg	2305993	0	1	7962	2	0	next	hit	172

17	88	Response	2	2313853	7860	1

17	89	Picture	MorphF1_05_noe.jpg	2313955	0	1	13137	2	0	next	incorrect	174

17	89	Response	1	2326973	13018	1

17	90	Picture	MorphM8_06_nom.jpg	2327092	0	1	8758	2	0	next	hit	176

17	90	Response	2	2335773	8681	1

17	91	Picture	MorphF2_07_noe.jpg	2335850	0	1	7033	3	0	next	hit	178

17	91	Response	2	2342813	6963	1

17	92	Picture	MorphM8_10_nom.jpg	2342883	0	2	7033	4	0	next	hit	180

17	92	Response	2	2349773	6890	1

17	93	Picture	MorphF9_08_noe.jpg	2349916	0	2	13780	157	0	next	hit	182

17	93	Response	2	2363693	13777	1

17	94	Picture	MorphF6_04_nom.jpg	2363696	0	155	19395	156	0	next	hit	184

17	94	Response	2	2383053	19357	1

17	95	Picture	MorphF9_09_noe.jpg	2383091	0	1	25213	2	0	next	hit	186

17	95	Response	2	2408253	25162	1

17	96	Picture	MorphM1_00_nom.jpg	2408304	0	1	8625	3	0	next	incorrect	188

17	96	Response	1	2416812	8508	1

17	97	Picture	MorphM8_01_nom.jpg	2416929	0	2	10882	3	0	next	incorrect	190

17	97	Response	1	2427692	10763	1

17	98	Picture	MorphF5_06_noe.jpg	2427811	0	1	18843	2	0	next	hit	192

17	98	Response	2	2446572	18761	1

17	99	Picture	MorphM6_00_orig.jpg	2446654	0	1	7829	2	0	next	incorrect	194

17	99	Response	1	2454412	7758	1

17	100	Picture	MorphM2_00_noe.jpg	2454483	0	1	25611	2	0	next	hit	196

17	100	Response	2	2480012	25529	1

17	101	Picture	MorphF2_02_noe.jpg	2480094	0	1	6237	2	0	next	hit	198

17	101	Response	2	2486252	6158	1

17	102	Picture	MorphF3_04_orig.jpg	2486331	0	1	29444	150	0	next	incorrect	200

17	102	Response	1	2515772	29441	1

17	103	Picture	MorphM8_07_noe.jpg	2515775	0	149	8773	150	0	next	hit	202

17	103	Response	2	2524412	8637	1

17	104	Picture	MorphM5_07_orig.jpg	2524548	0	1	14587	145	0	next	hit	204

17	104	Response	2	2539132	14584	1

17	105	Picture	MorphM4_06_orig.jpg	2539135	0	144	7839	145	0	next	hit	206

17	105	Response	2	2546892	7757	1

17	106	Picture	MorphF5_01_noe.jpg	2546974	0	1	12209	2	0	next	incorrect	208

17	106	Response	1	2559052	12078	1

17	107	Picture	MorphM5_01_nom.jpg	2559183	0	1	39942	2	0	next	hit	210

17	107	Response	2	2599051	39868	1

17	108	Picture	MorphF2_05_nom.jpg	2599125	0	1	6370	2	0	next	hit	212

17	108	Response	2	2605451	6326	1

17	109	Picture	MorphF3_07_nom.jpg	2605495	0	1	20681	154	0	next	incorrect	214

17	109	Response	1	2626171	20676	1

17	110	Picture	MorphF9_06_noe.jpg	2626176	0	153	6920	154	0	next	hit	216

17	110	Response	2	2632972	6796	1

17	111	Picture	MorphF10_02_nom.jpg	2633096	0	1	11412	2	0	next	incorrect	218

17	111	Response	1	2644411	11315	1

17	112	Picture	MorphF8_03_noe.jpg	2644508	0	1	8625	3	0	next	incorrect	220

17	112	Response	1	2653051	8543	1

17	113	Picture	MorphM5_03_nom.jpg	2653133	0	2	11147	3	0	next	hit	222

17	113	Response	2	2664171	11038	1

17	114	Picture	MorphF9_00_nom.jpg	2664280	0	1	32910	2	0	next	hit	224

17	114	Response	2	2697051	32771	1

17	115	Picture	MorphF1_01_nom.jpg	2697190	0	1	14862	2	0	next	incorrect	226

17	115	Response	1	2711931	14741	1

17	116	Picture	MorphF9_01_noe.jpg	2712052	0	1	6635	2	0	next	hit	228

17	116	Response	2	2718571	6519	1

17	117	Picture	MorphF2_09_noe.jpg	2718687	0	1	6237	2	0	next	hit	230

17	117	Response	2	2724811	6124	1

17	118	Picture	MorphM1_01_orig.jpg	2724924	0	1	9687	2	0	next	incorrect	232

17	118	Response	1	2734490	9566	1

17	119	Picture	MorphM10_04_nom.jpg	2734611	0	1	14995	2	0	next	hit	234

17	119	Response	2	2749530	14919	1

17	120	Picture	MorphM4_01_noe.jpg	2749606	0	1	14198	2	0	next	incorrect	236

17	120	Response	1	2763690	14084	1

17	121	Picture	MorphM3_01_orig.jpg	2763804	0	1	15261	2	0	next	incorrect	238

17	121	Response	1	2778970	15166	1

17	122	Picture	MorphF9_01_orig.jpg	2779065	0	1	16985	2	0	next	incorrect	240

17	122	Response	1	2796010	16945	1

17	123	Picture	MorphM7_01_noe.jpg	2796050	0	1	14995	2	0	next	hit	242

17	123	Response	2	2810970	14920	1

17	124	Picture	MorphM6_03_nom.jpg	2811045	0	1	17649	2	0	next	hit	244

17	124	Response	2	2828650	17605	1

17	125	Picture	MorphM1_03_nom.jpg	2828694	0	1	48966	2	0	next	incorrect	246

17	125	Response	1	2877530	48836	1

17	126	Picture	MorphM2_04_noe.jpg	2877660	0	1	62103	2	0	next	incorrect	248

17	126	Response	1	2939689	62029	1

17	127	Picture	MorphM5_02_orig.jpg	2939763	0	1	7697	2	0	next	incorrect	250

17	127	Response	1	2947369	7606	1

17	128	Picture	MorphM7_05_nom.jpg	2947460	0	1	23885	2	0	next	hit	252

17	128	Response	2	2971209	23749	1

17	129	Picture	MorphF2_06_nom.jpg	2971345	0	1	6635	2	0	next	hit	254

17	129	Response	2	2977849	6504	1

17	130	Picture	MorphF1_06_noe.jpg	2977980	0	1	63298	2	0	next	incorrect	256

17	130	Response	1	3041209	63229	1

17	131	Picture	MorphF2_07_nom.jpg	3041278	0	1	7962	2	0	next	hit	258

17	131	Response	2	3049209	7931	1

17	132	Picture	MorphF7_05_noe.jpg	3049240	0	1	6502	2	0	next	hit	260

17	132	Response	2	3055688	6448	1

17	133	Picture	MorphM2_05_noe.jpg	3055742	0	1	59184	2	0	next	incorrect	262

17	133	Response	1	3114808	59066	1

17	134	Picture	MorphM3_03_orig.jpg	3114926	0	1	6502	2	0	next	incorrect	264

17	134	Response	1	3121288	6362	1

17	135	Picture	MorphF8_07_orig.jpg	3121428	0	1	8493	2	0	next	hit	266

17	135	Response	2	3129848	8420	1

17	136	Picture	MorphF9_01_nom.jpg	3129921	0	1	7696	2	0	next	incorrect	268

17	136	Response	1	3137528	7607	1

17	137	Picture	MorphM2_08_noe.jpg	3137617	0	1	14862	2	0	next	incorrect	270

17	137	Response	1	3152408	14791	1

17	138	Picture	MorphF1_01_noe.jpg	3152479	0	1	6503	2	0	next	incorrect	272

17	138	Response	1	3158888	6409	1

17	139	Picture	MorphM7_07_nom.jpg	3158982	0	1	6502	2	0	next	hit	274

17	139	Response	2	3165368	6386	1

17	140	Picture	MorphM8_03_orig.jpg	3165484	0	1	6237	2	0	next	hit	276

17	140	Response	2	3171688	6204	1

17	141	Picture	MorphF3_09_noe.jpg	3171721	0	1	8492	3	0	next	hit	278

17	141	Response	2	3180168	8447	1

17	142	Picture	MorphF9_07_nom.jpg	3180213	0	2	5441	3	0	next	hit	280

17	142	Response	2	3185608	5395	1

17	143	Picture	MorphM3_00_nom.jpg	3185654	0	1	20303	2	0	next	incorrect	282

17	143	Response	1	3205848	20194	1

17	144	Picture	MorphF4_07_noe.jpg	3205957	0	1	13535	2	0	next	hit	284

17	144	Response	2	3219367	13410	1

17	145	Picture	MorphF7_06_orig.jpg	3219492	0	1	5839	2	0	next	hit	286

17	145	Response	2	3225287	5795	1

17	146	Picture	MorphM5_10_nom.jpg	3225331	0	1	11678	2	0	next	incorrect	288

17	146	Response	1	3236968	11637	1

17	147	Picture	MorphM9_04_nom.jpg	3237009	0	1	6104	2	0	next	hit	290

17	147	Response	2	3242967	5958	1

17	148	Picture	MorphF5_02_noe.jpg	3243113	0	1	19506	3	0	next	hit	292

17	148	Response	2	3262487	19374	1

17	149	Picture	MorphM5_01_orig.jpg	3262619	0	2	15924	3	0	next	incorrect	294

17	149	Response	1	3278407	15788	1

17	150	Picture	MorphM9_02_noe.jpg	3278543	0	1	11014	2	0	next	hit	296

17	150	Response	2	3289527	10984	1

17	151	Picture	MorphM4_06_noe.jpg	3289557	0	1	6104	3	0	next	hit	298

17	151	Response	2	3295607	6050	1

17	152	Picture	MorphM3_09_nom.jpg	3295661	0	2	10616	3	0	next	hit	300

17	152	Response	2	3306247	10586	1

17	153	Picture	MorphF6_01_orig.jpg	3306277	0	1	7697	2	0	next	hit	302

17	153	Response	2	3313847	7570	1

17	154	Picture	MorphM7_04_orig.jpg	3313974	0	1	6756	146	0	next	hit	304

17	154	Response	2	3320727	6753	1

17	155	Picture	MorphF5_10_noe.jpg	3320730	0	145	12751	146	0	next	hit	306

17	155	Response	2	3333367	12637	1

17	156	Picture	MorphM9_05_nom.jpg	3333481	0	1	30520	2	0	next	incorrect	308

17	156	Response	1	3363927	30446	1

17	157	Picture	MorphM2_06_noe.jpg	3364001	0	1	24948	2	0	next	incorrect	310

17	157	Response	1	3388887	24886	1

17	158	Picture	MorphM4_09_noe.jpg	3388949	0	1	8758	2	0	next	hit	312

17	158	Response	2	3397606	8657	1

17	159	Picture	MorphM3_05_orig.jpg	3397707	0	1	4910	2	0	next	hit	314

17	159	Response	2	3402486	4779	1

17	160	Picture	MorphM4_10_orig.jpg	3402617	0	1	8758	2	0	next	hit	316

17	160	Response	2	3411286	8669	1

17	161	Picture	MorphF8_01_noe.jpg	3411375	0	1	7166	2	0	next	hit	318

17	161	Response	2	3418406	7031	1

17	162	Picture	MorphM9_10_nom.jpg	3418541	0	1	5971	2	0	next	hit	320

17	162	Response	2	3424406	5865	1

17	163	Picture	MorphM1_01_nom.jpg	3424512	0	1	5706	2	0	next	hit	322

17	163	Response	2	3430086	5574	1

17	164	Picture	MorphF9_02_nom.jpg	3430218	0	1	7431	2	0	next	hit	324

17	164	Response	2	3437526	7308	1

17	165	Picture	MorphM3_08_noe.jpg	3437649	0	1	15261	2	0	next	hit	326

17	165	Response	2	3452806	15157	1

17	166	Picture	MorphM2_07_orig.jpg	3452910	0	1	50425	2	0	next	hit	328

17	166	Response	2	3503286	50376	1

17	167	Picture	MorphM9_00_nom.jpg	3503335	0	1	5043	2	0	next	hit	330

17	167	Response	2	3508326	4991	1

17	168	Picture	MorphM2_10_nom.jpg	3508378	0	1	8360	2	0	next	hit	332

17	168	Response	2	3516646	8268	1

17	169	Picture	MorphF5_09_noe.jpg	3516738	0	1	8758	2	0	next	hit	334

17	169	Response	2	3525366	8628	1

17	170	Picture	MorphF4_02_noe.jpg	3525496	0	1	6237	2	0	next	hit	336

17	170	Response	2	3531606	6110	1

17	171	Picture	MorphF6_10_orig.jpg	3531733	0	1	5956	150	0	next	hit	338

17	171	Response	2	3537686	5953	1

17	172	Picture	MorphM10_05_noe.jpg	3537689	0	149	5721	150	0	next	hit	340

17	172	Response	2	3543365	5676	1

17	173	Picture	MorphF8_02_noe.jpg	3543410	0	1	5959	148	0	next	hit	342

17	173	Response	2	3549365	5955	1

17	174	Picture	MorphF1_03_noe.jpg	3549369	0	147	7975	148	0	next	hit	344

17	174	Response	2	3557285	7916	1

17	175	Picture	MorphF5_05_orig.jpg	3557344	0	1	13933	2	0	next	hit	346

17	175	Response	2	3571205	13861	1

17	176	Picture	MorphF3_03_noe.jpg	3571277	0	1	31052	2	0	next	incorrect	348

17	176	Response	1	3602245	30968	1

17	177	Picture	MorphF9_10_nom.jpg	3602329	0	1	6767	2	0	next	hit	350

17	177	Response	2	3608965	6636	1

17	178	Picture	MorphM8_06_orig.jpg	3609096	0	1	35552	146	0	next	incorrect	352

17	178	Response	1	3644644	35548	2

17	179	Picture	MorphF5_08_nom.jpg	3644648	0	145	11280	290	0	next	hit	354

17	179	Response	2	3655925	11277	1

17	180	Picture	MorphM4_05_nom.jpg	3655928	0	145	59858	146	0	next	hit	356

17	180	Response	2	3715685	59757	1

17	181	Picture	MorphF5_05_nom.jpg	3715786	0	1	30654	2	0	next	hit	358

17	181	Response	2	3746324	30538	1

17	182	Picture	MorphM6_08_nom.jpg	3746440	0	1	42729	2	0	next	hit	360

17	182	Response	2	3789124	42684	1

17	183	Picture	MorphM5_08_orig.jpg	3789169	0	1	14331	2	0	next	incorrect	362

17	183	Response	1	3803444	14275	1

17	184	Picture	MorphF8_10_orig.jpg	3803500	0	1	6768	2	0	next	hit	364

17	184	Response	2	3810164	6664	1

17	185	Picture	MorphF2_08_noe.jpg	3810268	0	1	8360	2	0	next	hit	366

17	185	Response	2	3818484	8216	1

17	186	Picture	MorphF9_05_nom.jpg	3818628	0	1	7166	2	0	next	hit	368

17	186	Response	2	3825764	7136	1

17	187	Picture	MorphF5_02_orig.jpg	3825794	0	1	10085	2	0	next	incorrect	370

17	187	Response	1	3835764	9970	1

17	188	Picture	MorphF1_03_nom.jpg	3835879	0	1	15260	2	0	next	hit	372

17	188	Response	2	3851044	15165	1

17	189	Picture	MorphF6_03_orig.jpg	3851139	0	1	6635	2	0	next	hit	374

17	189	Response	2	3857684	6545	1

17	190	Picture	MorphM9_02_nom.jpg	3857774	0	1	9820	2	0	next	hit	376

17	190	Response	2	3867524	9750	1

17	191	Picture	MorphF7_00_noe.jpg	3867594	0	1	21497	2	0	next	hit	378

17	191	Response	2	3888963	21369	1

17	192	Picture	MorphM10_09_nom.jpg	3889091	0	1	7431	2	0	next	hit	380

17	192	Response	2	3896403	7312	1

17	193	Picture	MorphM6_05_orig.jpg	3896522	0	1	11810	2	0	next	hit	382

17	193	Response	2	3908243	11721	1

17	194	Picture	MorphF7_02_orig.jpg	3908332	0	1	7166	2	0	next	hit	384

17	194	Response	2	3915363	7031	1

17	195	Picture	MorphM5_10_orig.jpg	3915498	0	1	11389	158	0	next	incorrect	386

17	195	Response	1	3926883	11385	1

17	196	Picture	MorphF8_07_nom.jpg	3926887	0	157	18719	305	0	next	hit	388

17	196	Response	2	3945603	18716	1

17	197	Picture	MorphM4_04_orig.jpg	3945606	0	148	9171	149	0	next	incorrect	390

17	197	Response	1	3954723	9117	1

17	198	Picture	MorphM7_06_noe.jpg	3954777	0	1	9820	2	0	next	hit	392

17	198	Response	2	3964563	9786	1

17	199	Picture	MorphF3_05_nom.jpg	3964597	0	1	12739	2	0	next	incorrect	394

17	199	Response	1	3977283	12686	1

17	200	Picture	MorphF7_08_orig.jpg	3977336	0	1	5308	2	0	next	hit	396

17	200	Response	2	3982563	5227	1

17	201	Picture	MorphM10_08_noe.jpg	3982644	0	1	5706	2	0	next	hit	398

17	201	Response	2	3988243	5599	1

17	202	Picture	MorphM8_00_orig.jpg	3988350	0	1	5308	2	0	next	hit	400

17	202	Response	2	3993603	5253	1

17	203	Picture	MorphF5_00_nom.jpg	3993658	0	1	16056	2	0	next	incorrect	402

17	203	Response	1	4009683	16025	1

17	204	Picture	MorphM6_06_nom.jpg	4009714	0	1	6768	2	0	next	hit	404

17	204	Response	2	4016403	6689	1

17	205	Picture	MorphM4_06_nom.jpg	4016482	0	1	20037	2	0	next	hit	406

17	205	Response	2	4036483	20001	1

17	206	Picture	MorphF7_07_orig.jpg	4036519	0	1	6237	2	0	next	hit	408

17	206	Response	2	4042642	6123	1

17	207	Picture	MorphM8_06_noe.jpg	4042756	0	1	9289	2	0	next	hit	410

17	207	Response	2	4051922	9166	1

17	208	Picture	MorphF4_04_nom.jpg	4052045	0	1	11545	2	0	next	incorrect	412

17	208	Response	1	4063522	11477	1

17	209	Picture	MorphM8_09_noe.jpg	4063590	0	1	7962	2	0	next	hit	414

17	209	Response	2	4071442	7852	1

17	210	Picture	MorphM5_05_nom.jpg	4071552	0	1	27867	2	0	next	hit	416

17	210	Response	2	4099362	27810	1

17	211	Picture	MorphM6_05_nom.jpg	4099419	0	1	35430	2	0	next	hit	418

17	211	Response	2	4134722	35303	1

17	212	Picture	MorphF4_02_orig.jpg	4134849	0	1	30786	3	0	next	hit	420

17	212	Response	2	4165602	30753	1

17	213	Picture	MorphF6_00_orig.jpg	4165635	0	2	8891	3	0	next	hit	422

17	213	Response	2	4174402	8767	1

17	214	Picture	MorphM6_00_noe.jpg	4174526	0	1	18578	2	0	next	incorrect	424

17	214	Response	1	4192962	18436	1

17	215	Picture	MorphF3_07_noe.jpg	4193104	0	1	7033	2	0	next	incorrect	426

17	215	Response	1	4200081	6977	1

17	216	Picture	MorphM6_02_nom.jpg	4200137	0	1	15128	2	0	next	hit	428

17	216	Response	2	4215121	14984	1

17	217	Picture	MorphF6_06_noe.jpg	4215265	0	1	8891	2	0	next	hit	430

17	217	Response	2	4224081	8816	1

17	218	Picture	MorphM7_01_nom.jpg	4224156	0	1	8360	2	0	next	hit	432

17	218	Response	2	4232401	8245	1

17	219	Picture	MorphF3_05_orig.jpg	4232516	0	1	12341	2	0	next	hit	434

17	219	Response	2	4244801	12285	1

17	220	Picture	MorphM7_09_nom.jpg	4244857	0	1	6748	154	0	next	hit	436

17	220	Response	2	4251601	6744	1

17	221	Picture	MorphF9_00_orig.jpg	4251605	0	153	6522	154	0	next	hit	438

17	221	Response	2	4258001	6396	1

17	222	Picture	MorphF1_07_orig.jpg	4258127	0	1	15791	2	0	next	hit	440

17	222	Response	2	4273841	15714	1

17	223	Picture	MorphF9_08_nom.jpg	4273918	0	1	6486	151	0	next	hit	442

17	223	Response	2	4280401	6483	1

17	224	Picture	MorphF8_10_noe.jpg	4280404	0	150	17798	151	0	next	hit	444

17	224	Response	2	4298081	17677	1

17	225	Picture	PAUSE	4298202	0	1	600064	2	0	600000	hit	446

17	225	Response	2	4324561	26359	1

17	225	Response	3	4333370	35168	2

17	225	Response	2	4367360	69158	1

17	225	Response	1	4370720	72518	1

17	225	Response	3	4428010	129808	1

17	225	Response	1	4656639	358437	1

17	225	Response	2	4659039	360837	1

17	225	Response	3	4669929	371727	1

17	226	Picture	MorphM4_03_noe.jpg	4898266	0	1	31450	2	0	next	incorrect	455

17	226	Response	1	4929676	31410	2

17	227	Picture	MorphM10_06_noe.jpg	4929716	0	1	6104	2	0	next	hit	457

17	227	Response	2	4935757	6041	1

17	228	Picture	MorphM2_02_nom.jpg	4935820	0	1	17118	2	0	next	incorrect	459

17	228	Response	1	4952797	16977	1

17	229	Picture	MorphM10_08_nom.jpg	4952938	0	1	7033	2	0	next	hit	461

17	229	Response	2	4959917	6979	1

17	230	Picture	MorphF2_09_nom.jpg	4959971	0	1	7962	2	0	next	hit	463

17	230	Response	2	4967837	7866	1

17	231	Picture	MorphF10_04_orig.jpg	4967933	0	1	28398	2	0	next	hit	465

17	231	Response	2	4996237	28304	1

17	232	Picture	MorphF5_04_noe.jpg	4996331	0	1	14994	3	0	next	hit	467

17	232	Response	2	5011197	14866	1

17	233	Picture	MorphM7_08_noe.jpg	5011325	0	2	6768	3	0	next	hit	469

17	233	Response	2	5017996	6671	1

17	234	Picture	MorphF4_06_nom.jpg	5018093	0	1	11667	145	0	next	incorrect	471

17	234	Response	1	5029756	11663	1

17	235	Picture	MorphF1_08_nom.jpg	5029760	0	144	6513	145	0	next	hit	473

17	235	Response	2	5036157	6397	1

17	236	Picture	MorphF10_06_nom.jpg	5036273	0	1	12341	2	0	next	hit	475

17	236	Response	2	5048476	12203	1

17	237	Picture	MorphM7_07_orig.jpg	5048614	0	1	11279	2	0	next	hit	477

17	237	Response	2	5059756	11142	1

17	238	Picture	MorphF4_10_noe.jpg	5059893	0	1	12341	2	0	next	hit	479

17	238	Response	2	5072156	12263	1

17	239	Picture	MorphF5_08_orig.jpg	5072234	0	1	8360	2	0	next	hit	481

17	239	Response	2	5080556	8322	1

17	240	Picture	MorphM9_09_orig.jpg	5080594	0	1	6237	2	0	next	hit	483

17	240	Response	2	5086716	6122	1

17	241	Picture	MorphM8_04_orig.jpg	5086831	0	1	7166	2	0	next	hit	485

17	241	Response	2	5093916	7085	1

17	242	Picture	MorphF8_00_orig.jpg	5093997	0	1	4910	2	0	next	hit	487

17	242	Response	2	5098796	4799	1

17	243	Picture	MorphF9_06_orig.jpg	5098907	0	1	6369	2	0	next	hit	489

17	243	Response	2	5105196	6289	1

17	244	Picture	MorphM4_07_orig.jpg	5105276	0	1	21896	2	0	next	hit	491

17	244	Response	2	5127036	21760	1

17	245	Picture	MorphF9_02_orig.jpg	5127172	0	1	28507	158	0	next	hit	493

17	245	Response	2	5155676	28504	1

17	246	Picture	MorphM4_10_nom.jpg	5155679	0	157	13160	158	0	next	hit	495

17	246	Response	2	5168796	13117	1

17	247	Picture	MorphM2_06_orig.jpg	5168839	0	1	15640	153	0	next	hit	497

17	247	Response	2	5184476	15637	1

17	248	Picture	MorphM7_06_nom.jpg	5184479	0	152	39961	153	0	next	hit	499

17	248	Response	2	5224315	39836	1

17	249	Picture	MorphF10_03_orig.jpg	5224440	0	1	45781	2	0	next	hit	501

17	249	Response	2	5270155	45715	1

17	250	Picture	MorphM7_06_orig.jpg	5270221	0	1	25346	2	0	next	hit	503

17	250	Response	2	5295435	25214	1

17	251	Picture	MorphF3_08_nom.jpg	5295567	0	1	41667	2	0	next	incorrect	505

17	251	Response	1	5337115	41548	1

17	252	Picture	MorphF1_09_noe.jpg	5337234	0	1	8493	2	0	next	hit	507

17	252	Response	2	5345594	8360	1

17	253	Picture	MorphM1_02_nom.jpg	5345727	0	1	7033	2	0	next	hit	509

17	253	Response	2	5352634	6907	1

17	254	Picture	MorphF7_05_nom.jpg	5352760	0	1	65818	2	0	next	hit	511

17	254	Response	2	5418474	65714	1

17	255	Picture	MorphM10_10_noe.jpg	5418578	0	1	6237	2	0	next	hit	513

17	255	Response	2	5424714	6136	1

17	256	Picture	MorphM4_07_nom.jpg	5424815	0	1	5441	2	0	next	hit	515

17	256	Response	2	5430154	5339	1

17	257	Picture	MorphM7_10_orig.jpg	5430256	0	1	5421	154	0	next	hit	517

17	257	Response	2	5435674	5418	1

17	258	Picture	MorphM3_00_orig.jpg	5435677	0	153	15920	310	0	next	incorrect	519

17	258	Response	1	5451594	15917	1

17	259	Picture	MorphM8_08_noe.jpg	5451597	0	157	12099	158	0	next	incorrect	521

17	259	Response	1	5463594	11997	1

17	260	Picture	MorphM5_05_noe.jpg	5463696	0	1	11412	2	0	next	incorrect	523

17	260	Response	1	5475034	11338	1

17	261	Picture	MorphF4_05_nom.jpg	5475108	0	1	6768	2	0	next	hit	525

17	261	Response	2	5481754	6646	1

17	262	Picture	MorphF10_09_noe.jpg	5481876	0	1	7165	3	0	next	hit	527

17	262	Response	2	5488954	7078	1

17	263	Picture	MorphF3_09_orig.jpg	5489041	0	2	52796	154	0	next	incorrect	529

17	263	Response	1	5541833	52792	1

17	264	Picture	MorphM5_01_noe.jpg	5541837	0	152	7184	153	0	next	incorrect	531

17	264	Response	1	5548953	7116	1

17	265	Picture	MorphF4_03_nom.jpg	5549021	0	1	8736	157	0	next	hit	533

17	265	Response	2	5557753	8732	1

17	266	Picture	MorphF10_02_noe.jpg	5557757	0	156	6127	157	0	next	hit	535

17	266	Response	2	5563833	6076	1

17	267	Picture	MorphM9_09_noe.jpg	5563884	0	1	7165	2	0	next	hit	537

17	267	Response	2	5570953	7069	1

17	268	Picture	MorphM7_09_orig.jpg	5571049	0	1	9820	2	0	next	hit	539

17	268	Response	2	5580793	9744	1

17	269	Picture	MorphM1_06_nom.jpg	5580869	0	1	13535	2	0	next	hit	541

17	269	Response	2	5594313	13444	1

17	270	Picture	MorphM6_10_noe.jpg	5594404	0	1	17119	2	0	next	incorrect	543

17	270	Response	1	5611433	17029	1

17	271	Picture	MorphM10_05_nom.jpg	5611523	0	1	4909	2	0	next	hit	545

17	271	Response	2	5616393	4870	1

17	272	Picture	MorphF5_09_nom.jpg	5616432	0	1	5839	2	0	next	hit	547

17	272	Response	2	5622233	5801	1

17	273	Picture	MorphM7_02_noe.jpg	5622271	0	1	18843	2	0	next	incorrect	549

17	273	Response	1	5641033	18762	1

17	274	Picture	MorphF10_05_orig.jpg	5641114	0	1	4910	2	0	next	hit	551

17	274	Response	2	5645913	4799	1

17	275	Picture	MorphM2_05_nom.jpg	5646024	0	1	13934	2	0	next	hit	553

17	275	Response	2	5659833	13809	1

17	276	Picture	MorphM8_01_noe.jpg	5659958	0	1	5838	2	0	next	hit	555

17	276	Response	2	5665752	5794	1

17	277	Picture	MorphM4_10_noe.jpg	5665796	0	1	5706	3	0	next	hit	557

17	277	Response	2	5671432	5636	1

17	278	Picture	MorphF2_10_noe.jpg	5671502	0	2	13403	3	0	next	hit	559

17	278	Response	2	5684873	13371	1

17	279	Picture	MorphM6_03_orig.jpg	5684905	0	1	6104	2	0	next	hit	561

17	279	Response	2	5690872	5967	1

17	280	Picture	MorphM5_08_nom.jpg	5691009	0	1	7147	154	0	next	hit	563

17	280	Response	2	5698152	7143	1

17	281	Picture	MorphM8_07_orig.jpg	5698156	0	153	6388	155	0	next	hit	565

17	281	Response	2	5704472	6316	1

17	282	Picture	MorphM9_09_nom.jpg	5704544	0	2	11413	3	0	next	hit	567

17	282	Response	2	5715832	11288	1

17	283	Picture	MorphF7_03_nom.jpg	5715957	0	1	7563	2	0	next	hit	569

17	283	Response	2	5723432	7475	1

17	284	Picture	MorphF4_03_noe.jpg	5723520	0	1	6237	2	0	next	hit	571

17	284	Response	2	5729672	6152	1

17	285	Picture	MorphM1_00_noe.jpg	5729757	0	1	23753	2	0	next	incorrect	573

17	285	Response	1	5753432	23675	1

17	286	Picture	MorphM9_05_orig.jpg	5753510	0	1	6768	2	0	next	incorrect	575

17	286	Response	1	5760152	6642	1

17	287	Picture	MorphF1_01_orig.jpg	5760278	0	1	7298	3	0	next	incorrect	577

17	287	Response	1	5767432	7154	1

17	288	Picture	MorphF6_08_nom.jpg	5767576	0	2	31981	3	0	next	incorrect	579

17	288	Response	1	5799512	31936	1

17	289	Picture	MorphF5_04_orig.jpg	5799557	0	1	17118	2	0	next	incorrect	581

17	289	Response	1	5816632	17075	1

17	290	Picture	MorphM6_01_nom.jpg	5816675	0	1	16853	2	0	next	incorrect	583

17	290	Response	1	5833432	16757	1

17	291	Picture	MorphF5_10_orig.jpg	5833528	0	1	5308	2	0	next	hit	585

17	291	Response	2	5838791	5263	1

17	292	Picture	MorphM10_10_orig.jpg	5838836	0	1	11677	2	0	next	hit	587

17	292	Response	2	5850391	11555	1

17	293	Picture	MorphM2_03_noe.jpg	5850513	0	1	29194	2	0	next	incorrect	589

17	293	Response	1	5879591	29078	1

17	294	Picture	MorphM6_06_noe.jpg	5879707	0	1	43647	146	0	next	incorrect	591

17	294	Response	1	5923351	43644	1

17	295	Picture	MorphM2_05_orig.jpg	5923354	0	145	7177	146	0	next	incorrect	593

17	295	Response	1	5930391	7037	1

17	296	Picture	MorphM6_02_orig.jpg	5930531	0	1	8625	2	0	next	incorrect	595

17	296	Response	1	5939031	8500	1

17	297	Picture	MorphF4_00_noe.jpg	5939156	0	1	8227	3	0	next	incorrect	597

17	297	Response	1	5947351	8195	1

17	298	Picture	MorphM2_09_noe.jpg	5947383	0	2	30654	3	0	next	incorrect	599

17	298	Response	1	5977991	30608	1

17	299	Picture	MorphM4_01_orig.jpg	5978037	0	1	5971	2	0	next	incorrect	601

17	299	Response	1	5983911	5874	1

17	300	Picture	MorphM10_01_orig.jpg	5984008	0	1	6901	2	0	next	incorrect	603

17	300	Response	1	5990871	6863	1

17	301	Picture	MorphF5_07_nom.jpg	5990909	0	1	9289	2	0	next	hit	605

17	301	Response	2	6000070	9161	1

17	302	Picture	MorphF8_09_orig.jpg	6000198	0	1	6502	2	0	next	hit	607

17	302	Response	2	6006630	6432	1

17	303	Picture	MorphF6_06_orig.jpg	6006700	0	1	6635	2	0	next	hit	609

17	303	Response	2	6013190	6490	1

17	304	Picture	MorphF2_03_nom.jpg	6013335	0	1	10748	2	0	next	hit	611

17	304	Response	2	6023990	10655	1

17	305	Picture	MorphF4_02_nom.jpg	6024083	0	1	5706	3	0	next	hit	613

17	305	Response	2	6029670	5587	1

17	306	Picture	MorphF10_00_nom.jpg	6029789	0	2	16455	3	0	next	hit	615

17	306	Response	2	6046150	16361	1

17	307	Picture	MorphM5_06_noe.jpg	6046244	0	1	7697	2	0	next	incorrect	617

17	307	Response	1	6053830	7586	1

17	308	Picture	MorphF8_06_noe.jpg	6053941	0	1	6237	2	0	next	hit	619

17	308	Response	2	6060070	6129	1

17	309	Picture	MorphM6_01_orig.jpg	6060178	0	1	19506	2	0	next	incorrect	621

17	309	Response	1	6079590	19412	1

17	310	Picture	MorphF9_02_noe.jpg	6079684	0	1	6768	2	0	next	hit	623

17	310	Response	2	6086390	6706	1

17	311	Picture	MorphM8_04_nom.jpg	6086452	0	1	5971	2	0	next	hit	625

17	311	Response	2	6092390	5938	1

17	312	Picture	MorphF5_03_orig.jpg	6092423	0	1	8095	2	0	next	hit	627

17	312	Response	2	6100390	7967	1

17	313	Picture	MorphF2_00_noe.jpg	6100518	0	1	6237	2	0	next	hit	629

17	313	Response	2	6106630	6112	1

17	314	Picture	MorphF1_08_noe.jpg	6106755	0	1	6767	3	0	next	incorrect	631

17	314	Response	1	6113430	6675	1

17	315	Picture	MorphF10_04_nom.jpg	6113522	0	2	7830	3	0	next	incorrect	633

17	315	Response	1	6121270	7748	1

17	316	Picture	MorphF7_09_orig.jpg	6121352	0	1	12606	2	0	next	hit	635

17	316	Response	2	6133830	12478	1

17	317	Picture	MorphM8_02_nom.jpg	6133958	0	1	15924	2	0	next	hit	637

17	317	Response	2	6149830	15872	1

17	318	Picture	MorphF4_07_nom.jpg	6149882	0	1	4777	2	0	next	hit	639

17	318	Response	2	6154549	4667	1

17	319	Picture	MorphF1_07_nom.jpg	6154659	0	1	6635	2	0	next	incorrect	641

17	319	Response	1	6161189	6530	1

17	320	Picture	MorphM10_01_nom.jpg	6161294	0	1	13403	2	0	next	hit	643

17	320	Response	2	6174629	13335	1

17	321	Picture	MorphF2_08_orig.jpg	6174697	0	1	6369	2	0	next	hit	645

17	321	Response	2	6181029	6332	1

17	322	Picture	MorphM1_09_orig.jpg	6181066	0	1	8493	2	0	next	hit	647

17	322	Response	2	6189429	8363	1

17	323	Picture	MorphF4_01_noe.jpg	6189559	0	1	9422	2	0	next	hit	649

17	323	Response	2	6198869	9310	1

17	324	Picture	MorphF6_10_nom.jpg	6198981	0	1	5706	2	0	next	hit	651

17	324	Response	2	6204549	5568	1

17	325	Picture	MorphM9_06_orig.jpg	6204687	0	1	5175	2	0	next	hit	653

17	325	Response	2	6209829	5142	1

17	326	Picture	MorphM7_04_noe.jpg	6209862	0	1	9411	145	0	next	hit	655

17	326	Response	2	6219269	9407	1

17	327	Picture	MorphF7_02_nom.jpg	6219273	0	144	24294	145	0	next	hit	657

17	327	Response	2	6243429	24156	1

17	328	Picture	MorphF10_07_nom.jpg	6243567	0	1	5043	2	0	next	hit	659

17	328	Response	2	6248469	4902	1

17	329	Picture	MorphM8_03_nom.jpg	6248610	0	1	12739	2	0	next	incorrect	661

17	329	Response	1	6261269	12659	1

17	330	Picture	MorphM7_05_noe.jpg	6261349	0	1	6104	2	0	next	incorrect	663

17	330	Response	1	6267349	6000	1

17	331	Picture	MorphF2_05_noe.jpg	6267453	0	1	6502	2	0	next	hit	665

17	331	Response	2	6273829	6376	1

17	332	Picture	MorphF6_01_noe.jpg	6273955	0	1	15924	2	0	next	incorrect	667

17	332	Response	1	6289749	15794	1

17	333	Picture	MorphM4_05_orig.jpg	6289879	0	1	5706	2	0	next	incorrect	669

17	333	Response	1	6295509	5630	1

17	334	Picture	MorphF10_03_nom.jpg	6295585	0	1	8758	3	0	next	incorrect	671

17	334	Response	1	6304229	8644	1

17	335	Picture	MorphM9_04_orig.jpg	6304343	0	2	14995	4	0	next	incorrect	673

17	335	Response	1	6319269	14926	1

17	336	Picture	MorphF1_04_noe.jpg	6319338	0	2	7166	3	0	next	incorrect	675

17	336	Response	1	6326388	7050	1

17	337	Picture	MorphF7_01_nom.jpg	6326504	0	1	11545	2	0	next	incorrect	677

17	337	Response	1	6337908	11404	1

17	338	Picture	MorphM8_09_nom.jpg	6338049	0	1	30388	2	0	next	incorrect	679

17	338	Response	1	6368388	30339	1

17	339	Picture	MorphM6_08_noe.jpg	6368437	0	1	6237	2	0	next	incorrect	681

17	339	Response	1	6374548	6111	1

17	340	Picture	MorphM7_04_nom.jpg	6374674	0	1	20278	160	0	next	hit	683

17	340	Response	2	6394948	20274	1

17	341	Picture	MorphM8_03_noe.jpg	6394952	0	159	6527	160	0	next	hit	685

17	341	Response	2	6401428	6476	1

17	342	Picture	MorphM2_09_nom.jpg	6401479	0	1	9422	2	0	next	hit	687

17	342	Response	2	6410868	9389	1

17	343	Picture	MorphF4_10_nom.jpg	6410901	0	1	5838	2	0	next	hit	689

17	343	Response	2	6416628	5727	1

17	344	Picture	MorphF5_01_orig.jpg	6416739	0	1	10484	2	0	next	hit	691

17	344	Response	2	6427188	10449	1

17	345	Picture	MorphF9_03_noe.jpg	6427223	0	1	22426	2	0	next	hit	693

17	345	Response	2	6449588	22365	1

17	346	Picture	MorphM6_01_noe.jpg	6449649	0	1	6635	2	0	next	hit	695

17	346	Response	2	6456228	6579	1

17	347	Picture	MorphM2_07_noe.jpg	6456284	0	1	21497	2	0	next	incorrect	697

17	347	Response	1	6477748	21464	1

17	348	Picture	MorphF6_00_noe.jpg	6477781	0	1	5706	2	0	next	incorrect	699

17	348	Response	1	6483347	5566	1

17	349	Picture	MorphM6_10_orig.jpg	6483487	0	1	11279	2	0	next	hit	701

17	349	Response	2	6494708	11221	1

17	350	Picture	MorphF10_05_noe.jpg	6494766	0	1	5176	2	0	next	hit	703

17	350	Response	2	6499907	5141	1

17	351	Picture	MorphM9_07_nom.jpg	6499942	0	1	13137	2	0	next	incorrect	705

17	351	Response	1	6512947	13005	1

17	352	Picture	MorphF1_09_orig.jpg	6513079	0	1	5839	2	0	next	incorrect	707

17	352	Response	1	6518867	5788	1

17	353	Picture	MorphF4_10_orig.jpg	6518918	0	1	9289	2	0	next	hit	709

17	353	Response	2	6528067	9149	1

17	354	Picture	MorphM10_07_nom.jpg	6528207	0	1	9288	2	0	next	hit	711

17	354	Response	2	6537427	9220	1

17	355	Picture	MorphF9_04_orig.jpg	6537495	0	1	11412	3	0	next	hit	713

17	355	Response	2	6548787	11292	1

17	356	Picture	MorphF5_00_orig.jpg	6548907	0	2	36758	3	0	next	hit	715

17	356	Response	2	6585587	36680	1

17	357	Picture	MorphF6_05_noe.jpg	6585665	0	1	64624	3	0	next	hit	717

17	357	Response	2	6650227	64562	1

17	358	Picture	MorphF4_04_orig.jpg	6650289	0	2	9820	3	0	next	hit	719

17	358	Response	2	6659986	9697	1

17	359	Picture	MorphF7_00_nom.jpg	6660109	0	1	6901	2	0	next	hit	721

17	359	Response	2	6666866	6757	1

17	360	Picture	MorphF5_07_noe.jpg	6667010	0	1	8227	2	0	next	hit	723

17	360	Response	2	6675186	8176	1

17	361	Picture	MorphF10_03_noe.jpg	6675237	0	1	10483	2	0	next	hit	725

17	361	Response	2	6685586	10349	1

17	362	Picture	MorphM5_00_nom.jpg	6685720	0	1	92093	2	0	next	hit	727

17	362	Response	2	6777746	92026	1

17	363	Picture	MorphF8_05_orig.jpg	6777813	0	1	8227	3	0	next	hit	729

17	363	Response	2	6785905	8092	2

17	364	Picture	MorphF4_06_noe.jpg	6786040	0	2	46976	3	0	next	hit	731

17	364	Response	2	6832946	46906	1

17	365	Picture	MorphF1_02_orig.jpg	6833016	0	1	38615	2	0	next	incorrect	733

17	365	Response	1	6871505	38489	1

17	366	Picture	MorphF4_00_nom.jpg	6871631	0	1	8095	2	0	next	incorrect	735

17	366	Response	1	6879665	8034	1

17	367	Picture	MorphM1_07_orig.jpg	6879726	0	1	9820	2	0	next	incorrect	737

17	367	Response	1	6889505	9779	1

17	368	Picture	MorphM6_09_noe.jpg	6889546	0	1	8758	2	0	next	incorrect	739

17	368	Response	1	6898225	8679	1

17	369	Picture	MorphM1_10_nom.jpg	6898304	0	1	15791	2	0	next	incorrect	741

17	369	Response	1	6913985	15681	1

17	370	Picture	MorphM7_00_noe.jpg	6914095	0	1	8493	2	0	next	incorrect	743

17	370	Response	1	6922465	8370	1

17	371	Picture	MorphM3_10_noe.jpg	6922588	0	1	13668	2	0	next	incorrect	745

17	371	Response	1	6936145	13557	1

17	372	Picture	MorphF6_04_orig.jpg	6936256	0	1	7412	153	0	next	hit	747

17	372	Response	2	6943665	7409	1

17	373	Picture	MorphF9_08_orig.jpg	6943668	0	152	7040	298	0	next	hit	749

17	373	Response	2	6950705	7037	1

17	374	Picture	MorphM3_03_nom.jpg	6950708	0	146	18192	147	0	next	incorrect	751

17	374	Response	1	6968865	18157	1

17	375	Picture	MorphF10_00_orig.jpg	6968900	0	1	6104	2	0	next	hit	753

17	375	Response	2	6974864	5964	1

17	376	Picture	MorphM5_03_noe.jpg	6975004	0	1	6635	2	0	next	incorrect	755

17	376	Response	1	6981504	6500	1

17	377	Picture	MorphF3_10_noe.jpg	6981639	0	1	9023	2	0	next	hit	757

17	377	Response	2	6990625	8986	1

17	378	Picture	MorphM10_04_orig.jpg	6990662	0	1	7033	2	0	next	hit	759

17	378	Response	2	6997584	6922	1

17	379	Picture	MorphM1_05_noe.jpg	6997695	0	1	11810	2	0	next	hit	761

17	379	Response	2	7009424	11729	1

17	380	Picture	MorphM8_04_noe.jpg	7009505	0	1	9820	2	0	next	hit	763

17	380	Response	2	7019184	9679	1

17	381	Picture	MorphM3_07_nom.jpg	7019325	0	1	25063	152	0	next	incorrect	765

17	381	Response	1	7044384	25059	1

17	382	Picture	MorphM7_10_nom.jpg	7044388	0	151	8775	152	0	next	hit	767

17	382	Response	2	7053024	8636	1

17	383	Picture	MorphM1_09_noe.jpg	7053163	0	1	9555	2	0	next	hit	769

17	383	Response	2	7062624	9461	1

17	384	Picture	MorphF3_03_orig.jpg	7062718	0	1	10616	2	0	next	incorrect	771

17	384	Response	1	7073264	10546	1

17	385	Picture	MorphF2_03_orig.jpg	7073334	0	1	5293	149	0	next	hit	773

17	385	Response	2	7078624	5290	1

17	386	Picture	MorphM4_01_nom.jpg	7078627	0	148	16867	149	0	next	hit	775

17	386	Response	2	7095424	16797	1

17	387	Picture	MorphM9_00_orig.jpg	7095494	0	1	5839	2	0	next	hit	777

17	387	Response	2	7101264	5770	1

17	388	Picture	MorphM6_04_noe.jpg	7101333	0	1	8360	2	0	next	incorrect	779

17	388	Response	1	7109584	8251	1

17	389	Picture	MorphM1_06_noe.jpg	7109693	0	1	11545	2	0	next	hit	781

17	389	Response	2	7121104	11411	1

17	390	Picture	MorphF3_10_orig.jpg	7121238	0	1	17118	2	0	next	hit	783

17	390	Response	2	7138224	16986	1

17	391	Picture	MorphF6_00_nom.jpg	7138356	0	1	68991	147	0	next	hit	785

17	391	Response	2	7207343	68987	1

17	392	Picture	MorphM6_03_noe.jpg	7207347	0	146	8107	147	0	next	incorrect	787

17	392	Response	1	7215423	8076	1

17	393	Picture	MorphF3_02_orig.jpg	7215454	0	1	7413	153	0	next	hit	789

17	393	Response	2	7222863	7409	1

17	394	Picture	MorphM8_10_orig.jpg	7222867	0	152	177437	153	0	next	hit	791

17	394	Response	2	7400222	177355	1

17	395	Picture	MorphF5_05_noe.jpg	7400304	0	1	9687	2	0	next	hit	793

17	395	Response	2	7409902	9598	1

17	396	Picture	MorphM7_03_nom.jpg	7409991	0	1	13514	156	0	next	hit	795

17	396	Response	2	7423502	13511	1

17	397	Picture	MorphM6_07_nom.jpg	7423505	0	155	28418	157	0	next	hit	797

17	397	Response	2	7451822	28317	1

17	398	Picture	MorphF7_04_noe.jpg	7451923	0	2	7299	3	0	next	hit	799

17	398	Response	2	7459182	7259	1

17	399	Picture	MorphM10_03_nom.jpg	7459222	0	1	17782	2	0	next	hit	801

17	399	Response	2	7476941	17719	1

17	400	Picture	MorphF8_08_nom.jpg	7477004	0	1	15658	2	0	next	hit	803

17	400	Response	2	7492541	15537	1

17	401	Picture	MorphM8_00_noe.jpg	7492662	0	1	12872	2	0	next	hit	805

17	401	Response	2	7505501	12839	1

17	402	Picture	MorphM1_07_nom.jpg	7505534	0	1	31184	2	0	next	hit	807

17	402	Response	2	7536621	31087	1

17	403	Picture	MorphF8_04_orig.jpg	7536718	0	1	76302	2	0	next	hit	809

17	403	Response	2	7612941	76223	1

17	404	Picture	MorphF10_10_nom.jpg	7613020	0	1	35165	2	0	next	incorrect	811

17	404	Response	1	7648140	35120	1

17	405	Picture	MorphF5_00_noe.jpg	7648185	0	1	37819	2	0	next	hit	813

17	405	Response	2	7685900	37715	1

17	406	Picture	MorphF6_08_noe.jpg	7686004	0	1	13536	2	0	next	hit	815

17	406	Response	2	7699420	13416	1

17	407	Picture	MorphM9_03_nom.jpg	7699540	0	1	8625	2	0	next	hit	817

17	407	Response	2	7708060	8520	1

17	408	Picture	MorphF10_01_orig.jpg	7708165	0	1	32113	2	0	next	hit	819

17	408	Response	2	7740220	32055	1

17	409	Picture	MorphM2_06_nom.jpg	7740278	0	1	12474	2	0	next	hit	821

17	409	Response	2	7752620	12342	1

17	410	Picture	MorphF5_02_nom.jpg	7752752	0	1	134557	2	0	next	hit	823

17	410	Response	2	7887259	134507	1

17	411	Picture	MorphM4_08_noe.jpg	7887309	0	1	9023	2	0	next	hit	825

17	411	Response	2	7896299	8990	1

17	412	Picture	MorphF4_03_orig.jpg	7896332	0	1	19490	152	0	next	hit	827

17	412	Response	2	7915819	19487	1

17	413	Picture	MorphF7_06_nom.jpg	7915822	0	151	20560	310	0	next	hit	829

17	413	Response	2	7936379	20557	1

17	414	Picture	MorphM8_08_orig.jpg	7936382	0	159	6925	161	0	next	hit	831

17	414	Response	2	7943259	6877	1

17	415	Picture	MorphF2_02_orig.jpg	7943307	0	2	8095	3	0	next	hit	833

17	415	Response	2	7951339	8032	1

17	416	Picture	MorphF4_08_noe.jpg	7951402	0	1	9554	3	0	next	incorrect	835

17	416	Response	1	7960858	9456	1

17	417	Picture	MorphM10_10_nom.jpg	7960956	0	2	7166	3	0	next	hit	837

17	417	Response	2	7968058	7102	1

17	418	Picture	MorphM7_03_noe.jpg	7968122	0	1	8626	2	0	next	hit	839

17	418	Response	2	7976618	8496	1

17	419	Picture	MorphF2_10_orig.jpg	7976748	0	1	5971	2	0	next	hit	841

17	419	Response	2	7982618	5870	1

17	420	Picture	MorphM3_08_orig.jpg	7982719	0	1	7298	3	0	next	incorrect	843

17	420	Response	1	7989898	7179	1

17	421	Picture	MorphM6_09_nom.jpg	7990017	0	2	5972	3	0	next	hit	845

17	421	Response	2	7995898	5881	1

17	422	Picture	MorphM9_06_noe.jpg	7995989	0	1	22691	3	0	next	hit	847

17	422	Response	2	8018538	22549	1

17	423	Picture	MorphM10_09_orig.jpg	8018680	0	2	6370	3	0	next	hit	849

17	423	Response	2	8024938	6258	1

17	424	Picture	MorphM2_01_orig.jpg	8025050	0	1	10616	2	0	next	incorrect	851

17	424	Response	1	8035578	10528	1

17	425	Picture	MorphM3_10_orig.jpg	8035666	0	1	8075	154	0	next	incorrect	853

17	425	Response	1	8043738	8072	1

17	426	Picture	MorphM5_09_nom.jpg	8043741	0	153	9839	154	0	next	hit	855

17	426	Response	2	8053498	9757	1

17	427	Picture	MorphM9_08_noe.jpg	8053580	0	1	5681	28	0	next	hit	857

17	427	Response	2	8059258	5678	1

17	428	Picture	MorphM6_07_orig.jpg	8059261	0	27	15153	28	0	next	hit	859

17	428	Response	2	8074378	15117	1

17	429	Picture	MorphF3_02_nom.jpg	8074414	0	1	19905	2	0	next	hit	861

17	429	Response	2	8094218	19804	1

17	430	Picture	MorphF1_10_nom.jpg	8094319	0	1	12739	2	0	next	incorrect	863

17	430	Response	1	8107018	12699	1

17	431	Picture	MorphF10_00_noe.jpg	8107058	0	1	5839	2	0	next	hit	865

17	431	Response	2	8112857	5799	1

17	432	Picture	MorphM3_06_nom.jpg	8112897	0	1	8492	2	0	next	incorrect	867

17	432	Response	1	8121337	8440	1

17	433	Picture	MorphF7_05_orig.jpg	8121389	0	1	5152	158	0	next	hit	869

17	433	Response	2	8126537	5148	1

17	434	Picture	MorphM6_07_noe.jpg	8126541	0	157	11280	314	0	next	incorrect	871

17	434	Response	1	8137817	11276	1

17	435	Picture	MorphF2_04_orig.jpg	8137821	0	157	6127	158	0	next	hit	873

17	435	Response	2	8143897	6076	1

17	436	Picture	MorphM9_06_nom.jpg	8143948	0	1	17118	2	0	next	incorrect	875

17	436	Response	1	8161017	17069	1

17	437	Picture	MorphF6_05_orig.jpg	8161066	0	1	9024	2	0	next	hit	877

17	437	Response	2	8170057	8991	1

17	438	Picture	MorphF7_09_noe.jpg	8170090	0	1	8891	2	0	next	hit	879

17	438	Response	2	8178857	8767	1

17	439	Picture	MorphM2_03_nom.jpg	8178981	0	1	16985	2	0	next	incorrect	881

17	439	Response	1	8195897	16916	1

17	440	Picture	MorphM9_08_orig.jpg	8195966	0	1	8360	2	0	next	hit	883

17	440	Response	2	8204217	8251	1

17	441	Picture	MorphF8_03_nom.jpg	8204326	0	1	9422	2	0	next	incorrect	885

17	441	Response	1	8213657	9331	1

17	442	Picture	MorphM7_01_orig.jpg	8213748	0	1	13535	2	0	next	hit	887

17	442	Response	2	8227177	13429	1

17	443	Picture	MorphF8_04_noe.jpg	8227283	0	1	8758	2	0	next	hit	889

17	443	Response	2	8235977	8694	1

17	444	Picture	MorphF2_01_noe.jpg	8236041	0	1	8228	2	0	next	hit	891

17	444	Response	2	8244217	8176	1

17	445	Picture	MorphM8_02_orig.jpg	8244269	0	1	29724	2	0	next	hit	893

17	445	Response	2	8273977	29708	1

17	446	Picture	PAUSE	8273993	0	1	600065	2	0	600000	miss	0

17	447	Picture	MorphM1_02_noe.jpg	8874058	0	1	22691	2	0	next	incorrect	896

17	447	Response	1	8896693	22635	1

17	448	Picture	MorphF6_02_nom.jpg	8896749	0	1	17627	157	0	next	incorrect	898

17	448	Response	1	8914373	17624	1

17	449	Picture	MorphF8_03_orig.jpg	8914376	0	156	9311	157	0	next	incorrect	900

17	449	Response	1	8923573	9197	1

17	450	Picture	MorphF6_03_noe.jpg	8923687	0	1	16587	2	0	next	hit	902

17	450	Response	2	8940213	16526	1

17	451	Picture	MorphF9_03_nom.jpg	8940274	0	1	7829	3	0	next	incorrect	904

17	451	Response	1	8948052	7778	1

17	452	Picture	MorphF7_09_nom.jpg	8948103	0	2	5707	3	0	next	hit	906

17	452	Response	2	8953732	5629	1

17	453	Picture	MorphF2_04_noe.jpg	8953810	0	1	6369	2	0	next	hit	908

17	453	Response	2	8960052	6242	1

17	454	Picture	MorphF7_10_noe.jpg	8960179	0	1	6370	2	0	next	hit	910

17	454	Response	2	8966452	6273	1

17	455	Picture	MorphM10_06_nom.jpg	8966549	0	1	6502	2	0	next	hit	912

17	455	Response	2	8973012	6463	1

17	456	Picture	MorphF6_01_nom.jpg	8973051	0	1	12739	2	0	next	hit	914

17	456	Response	2	8985652	12601	1

17	457	Picture	MorphF10_06_orig.jpg	8985790	0	1	5441	2	0	next	hit	916

17	457	Response	2	8991092	5302	1

17	458	Picture	MorphM8_08_nom.jpg	8991231	0	1	7033	2	0	next	hit	918

17	458	Response	2	8998212	6981	1

17	459	Picture	MorphM3_04_nom.jpg	8998264	0	1	6502	2	0	next	incorrect	920

17	459	Response	1	9004692	6428	1

17	460	Picture	MorphM9_07_orig.jpg	9004766	0	1	9156	2	0	next	incorrect	922

17	460	Response	1	9013892	9126	1

17	461	Picture	MorphM5_07_nom.jpg	9013922	0	1	12739	2	0	next	incorrect	924

17	461	Response	1	9026612	12690	1

17	462	Picture	MorphM1_05_orig.jpg	9026661	0	1	8891	2	0	next	incorrect	926

17	462	Response	1	9035492	8831	1

17	463	Picture	MorphF3_01_nom.jpg	9035552	0	1	14983	147	0	next	hit	928

17	463	Response	2	9050532	14980	1

17	464	Picture	MorphM6_08_orig.jpg	9050535	0	146	31064	147	0	next	incorrect	930

17	464	Response	1	9081492	30957	1

17	465	Picture	MorphF7_01_noe.jpg	9081599	0	1	7962	2	0	next	hit	932

17	465	Response	2	9089492	7893	1

17	466	Picture	MorphF9_05_noe.jpg	9089561	0	1	10217	2	0	next	incorrect	934

17	466	Response	1	9099651	10090	1

17	467	Picture	MorphM3_08_nom.jpg	9099778	0	1	8758	3	0	next	incorrect	936

17	467	Response	1	9108451	8673	1

17	468	Picture	MorphF6_07_noe.jpg	9108536	0	2	16986	3	0	next	incorrect	938

17	468	Response	1	9125411	16875	1

17	469	Picture	MorphF10_08_noe.jpg	9125522	0	1	5706	2	0	next	hit	940

17	469	Response	2	9131091	5569	1

17	470	Picture	MorphF5_09_orig.jpg	9131228	0	1	6768	2	0	next	hit	942

17	470	Response	2	9137891	6663	1

17	471	Picture	MorphM8_10_noe.jpg	9137996	0	1	6104	2	0	next	hit	944

17	471	Response	2	9144051	6055	1

17	472	Picture	MorphM7_00_nom.jpg	9144100	0	1	7431	2	0	next	hit	946

17	472	Response	2	9151491	7391	1

17	473	Picture	MorphF5_03_nom.jpg	9151531	0	1	17251	2	0	next	hit	948

17	473	Response	2	9168691	17160	1

17	474	Picture	MorphM1_04_orig.jpg	9168782	0	1	124206	2	0	next	hit	950

17	474	Response	2	9292930	124148	1

17	475	Picture	MorphM7_09_noe.jpg	9292988	0	1	71525	2	0	next	hit	952

17	475	Response	2	9364450	71462	1

17	476	Picture	MorphM1_08_orig.jpg	9364513	0	1	4909	3	0	next	hit	954

17	476	Response	2	9369330	4817	1

17	477	Picture	MorphM10_02_noe.jpg	9369422	0	2	8095	3	0	next	hit	956

17	477	Response	2	9377410	7988	1

17	478	Picture	MorphM4_05_noe.jpg	9377517	0	1	5573	3	0	next	hit	958

17	478	Response	2	9383010	5493	1

17	479	Picture	MorphF4_01_nom.jpg	9383090	0	2	8360	4	0	next	incorrect	960

17	479	Response	1	9391330	8240	1

17	480	Picture	MorphF2_02_nom.jpg	9391450	0	2	6237	3	0	next	hit	962

17	480	Response	2	9397570	6120	1

17	481	Picture	MorphM1_10_noe.jpg	9397687	0	1	15924	2	0	next	incorrect	964

17	481	Response	1	9413490	15803	1

17	482	Picture	MorphF8_00_noe.jpg	9413611	0	1	66084	2	0	next	incorrect	966

17	482	Response	1	9479649	66038	1

17	483	Picture	MorphF2_00_nom.jpg	9479695	0	1	7033	2	0	next	hit	968

17	483	Response	2	9486689	6994	1

17	484	Picture	MorphM7_00_orig.jpg	9486728	0	1	17915	2	0	next	hit	970

17	484	Response	2	9504529	17801	1

17	485	Picture	MorphF9_09_orig.jpg	9504643	0	1	19490	151	0	next	hit	972

17	485	Response	2	9524129	19486	1

17	486	Picture	MorphF10_10_noe.jpg	9524133	0	150	6917	151	0	next	hit	974

17	486	Response	2	9531009	6876	1

17	487	Picture	MorphM3_05_nom.jpg	9531050	0	1	9687	2	0	next	incorrect	976

17	487	Response	1	9540689	9639	1

17	488	Picture	MorphM10_07_noe.jpg	9540737	0	1	6755	147	0	next	hit	978

17	488	Response	2	9547489	6752	1

17	489	Picture	MorphF3_00_orig.jpg	9547492	0	146	13548	147	0	next	hit	980

17	489	Response	2	9560929	13437	1

17	490	Picture	MorphM10_03_orig.jpg	9561040	0	1	13933	2	0	next	hit	982

17	490	Response	2	9574849	13809	1

17	491	Picture	MorphM1_09_nom.jpg	9574973	0	1	8999	27	0	next	hit	984

17	491	Response	2	9583969	8996	1

17	492	Picture	MorphF1_00_orig.jpg	9583972	0	26	8119	27	0	next	incorrect	986

17	492	Response	1	9592048	8076	1

17	493	Picture	MorphM9_04_noe.jpg	9592091	0	1	15641	152	0	next	incorrect	988

17	493	Response	1	9607728	15637	1

17	494	Picture	MorphF1_00_nom.jpg	9607732	0	151	5989	152	0	next	hit	990

17	494	Response	2	9613648	5916	1

17	495	Picture	MorphF4_00_orig.jpg	9613721	0	1	41402	2	0	next	incorrect	992

17	495	Response	1	9655008	41287	1

17	496	Picture	MorphF8_05_nom.jpg	9655123	0	1	51729	158	0	next	incorrect	994

17	496	Response	1	9706848	51725	1

17	497	Picture	MorphM1_08_nom.jpg	9706852	0	157	20327	158	0	next	incorrect	996

17	497	Response	1	9727088	20236	1

17	498	Picture	MorphF2_06_noe.jpg	9727179	0	1	7829	2	0	next	hit	998

17	498	Response	2	9734928	7749	1

17	499	Picture	MorphF8_06_nom.jpg	9735008	0	1	6768	2	0	next	hit	1000

17	499	Response	2	9741727	6719	1

17	500	Picture	MorphM2_02_noe.jpg	9741776	0	1	31582	2	0	next	hit	1002

17	500	Response	2	9773327	31551	1

17	501	Picture	MorphM3_09_orig.jpg	9773358	0	1	66482	2	0	next	hit	1004

17	501	Response	2	9839727	66369	1

17	502	Picture	MorphM4_08_nom.jpg	9839840	0	1	149286	2	0	next	hit	1006

17	502	Response	2	9989086	149246	1

17	503	Picture	MorphM8_05_orig.jpg	9989126	0	1	7166	2	0	next	hit	1008

17	503	Response	2	9996206	7080	1

17	504	Picture	MorphM4_04_noe.jpg	9996292	0	1	9422	2	0	next	incorrect	1010

17	504	Response	1	10005646	9354	1

17	505	Picture	MorphM7_03_orig.jpg	10005714	0	1	7962	2	0	next	hit	1012

17	505	Response	2	10013566	7852	1

17	506	Picture	MorphF10_04_noe.jpg	10013676	0	1	6900	2	0	next	hit	1014

17	506	Response	2	10020526	6850	1

17	507	Picture	MorphF1_05_nom.jpg	10020576	0	1	14730	2	0	next	incorrect	1016

17	507	Response	1	10035166	14590	1

17	508	Picture	MorphF10_01_noe.jpg	10035306	0	1	6900	2	0	next	hit	1018

17	508	Response	2	10042126	6820	1

17	509	Picture	MorphF6_09_nom.jpg	10042206	0	1	15260	2	0	next	hit	1020

17	509	Response	2	10057326	15120	1

17	510	Picture	MorphF9_00_noe.jpg	10057466	0	1	8743	150	0	next	hit	1022

17	510	Response	2	10066206	8740	1

17	511	Picture	MorphM1_04_nom.jpg	10066209	0	149	6916	150	0	next	hit	1024

17	511	Response	2	10073085	6876	1

17	512	Picture	MorphF8_04_nom.jpg	10073125	0	1	6900	2	0	next	incorrect	1026

17	512	Response	1	10079885	6760	1

17	513	Picture	MorphF4_08_nom.jpg	10080025	0	1	15924	2	0	next	hit	1028

17	513	Response	2	10095885	15860	1

17	514	Picture	MorphM1_06_orig.jpg	10095949	0	1	37554	2	0	next	hit	1030

17	514	Response	2	10133405	37456	1

17	515	Picture	MorphM8_09_orig.jpg	10133503	0	1	23487	2	0	next	hit	1032

17	515	Response	2	10156845	23342	1

17	516	Picture	MorphF7_00_orig.jpg	10156990	0	1	5441	2	0	next	hit	1034

17	516	Response	2	10162285	5295	1

17	517	Picture	MorphF10_09_orig.jpg	10162431	0	1	5706	2	0	next	hit	1036

17	517	Response	2	10168045	5614	1

17	518	Picture	MorphM3_05_noe.jpg	10168137	0	1	13005	2	0	next	hit	1038

17	518	Response	2	10181085	12948	1

17	519	Picture	MorphF7_07_nom.jpg	10181142	0	1	12075	2	0	next	hit	1040

17	519	Response	2	10193165	12023	1

17	520	Picture	MorphM7_08_nom.jpg	10193217	0	1	6635	2	0	next	hit	1042

17	520	Response	2	10199805	6588	1

17	521	Picture	MorphF2_01_nom.jpg	10199852	0	1	8360	2	0	next	incorrect	1044

17	521	Response	1	10208125	8273	1

17	522	Picture	MorphM10_00_nom.jpg	10208212	0	1	17118	2	0	next	hit	1046

17	522	Response	2	10225245	17033	1

17	523	Picture	MorphF4_09_noe.jpg	10225330	0	1	5706	2	0	next	incorrect	1048

17	523	Response	1	10231005	5675	1

17	524	Picture	MorphF5_01_nom.jpg	10231036	0	1	6503	2	0	next	hit	1050

17	524	Response	2	10237404	6368	1

17	525	Picture	MorphF4_09_orig.jpg	10237539	0	1	5549	159	0	next	hit	1052

17	525	Response	2	10243084	5545	1

17	526	Picture	MorphF3_04_noe.jpg	10243088	0	158	18204	159	0	next	incorrect	1054

17	526	Response	1	10261164	18076	1

17	527	Picture	MorphM10_08_orig.jpg	10261292	0	1	15127	2	0	next	hit	1056

17	527	Response	2	10276364	15072	1

17	528	Picture	MorphF5_03_noe.jpg	10276419	0	1	10882	2	0	next	hit	1058

17	528	Response	2	10287244	10825	1

17	529	Picture	MorphM8_05_noe.jpg	10287301	0	1	21497	2	0	next	hit	1060

17	529	Response	2	10308764	21463	1

17	530	Picture	MorphF3_00_noe.jpg	10308798	0	1	20568	2	0	next	incorrect	1062

17	530	Response	1	10329244	20446	1

17	531	Picture	MorphM3_07_noe.jpg	10329366	0	1	13403	2	0	next	hit	1064

17	531	Response	2	10342684	13318	1

17	532	Picture	MorphM4_07_noe.jpg	10342769	0	1	7829	2	0	next	hit	1066

17	532	Response	2	10350524	7755	1

17	533	Picture	MorphM1_01_noe.jpg	10350598	0	1	14729	4	0	next	incorrect	1068

17	533	Response	1	10365244	14646	1

17	534	Picture	MorphM6_05_noe.jpg	10365327	0	3	30256	4	0	next	hit	1070

17	534	Response	2	10395484	30157	1

17	535	Picture	MorphF9_06_nom.jpg	10395583	0	1	12739	2	0	next	incorrect	1072

17	535	Response	1	10408203	12620	1

17	536	Picture	MorphF10_07_noe.jpg	10408322	0	1	6635	2	0	next	hit	1074

17	536	Response	2	10414923	6601	1

17	537	Picture	MorphF9_10_orig.jpg	10414957	0	1	21630	2	0	next	hit	1076

17	537	Response	2	10436524	21567	1

17	538	Picture	MorphM7_10_noe.jpg	10436587	0	1	7298	2	0	next	hit	1078

17	538	Response	2	10443803	7216	1

17	539	Picture	MorphF9_10_noe.jpg	10443885	0	1	14995	2	0	next	hit	1080

17	539	Response	2	10458763	14878	1

17	540	Picture	MorphF3_10_nom.jpg	10458880	0	1	26938	2	0	next	hit	1082

17	540	Response	2	10485724	26844	1

17	541	Picture	MorphM2_03_orig.jpg	10485818	0	1	23090	2	0	next	hit	1084

17	541	Response	2	10508763	22945	1

17	542	Picture	MorphM4_09_orig.jpg	10508908	0	1	7431	2	0	next	incorrect	1086

17	542	Response	1	10516283	7375	1

17	543	Picture	MorphM1_08_noe.jpg	10516339	0	1	29990	2	0	next	incorrect	1088

17	543	Response	1	10546283	29944	1

17	544	Picture	MorphF2_06_orig.jpg	10546329	0	1	26938	2	0	next	hit	1090

17	544	Response	2	10573163	26834	1

17	545	Picture	MorphM1_00_orig.jpg	10573267	0	1	22939	152	0	next	incorrect	1092

17	545	Response	1	10596202	22935	1

17	546	Picture	MorphF10_07_orig.jpg	10596206	0	151	7714	152	0	next	hit	1094

17	546	Response	2	10603802	7596	1

17	547	Picture	MorphF7_02_noe.jpg	10603920	0	1	10351	2	0	next	hit	1096

17	547	Response	2	10614202	10282	1

17	548	Picture	MorphM1_10_orig.jpg	10614271	0	1	7033	2	0	next	hit	1098

17	548	Response	2	10621242	6971	1

17	549	Picture	MorphF8_01_orig.jpg	10621304	0	1	12474	2	0	next	incorrect	1100

17	549	Response	1	10633642	12338	1

17	550	Picture	MorphM9_08_nom.jpg	10633778	0	1	13933	2	0	next	incorrect	1102

17	550	Response	1	10647642	13864	1

17	551	Picture	MorphM1_07_noe.jpg	10647711	0	1	13004	2	0	next	hit	1104

17	551	Response	2	10660682	12971	1

17	552	Picture	MorphF2_07_orig.jpg	10660715	0	1	5839	2	0	next	hit	1106

17	552	Response	2	10666442	5727	1

17	553	Picture	MorphM6_04_orig.jpg	10666554	0	1	7829	2	0	next	incorrect	1108

17	553	Response	1	10674282	7728	1

17	554	Picture	MorphF8_01_nom.jpg	10674383	0	1	6901	2	0	next	hit	1110

17	554	Response	2	10681162	6779	1

17	555	Picture	MorphF3_00_nom.jpg	10681284	0	1	9401	155	0	next	hit	1112

17	555	Response	2	10690682	9398	1

17	556	Picture	MorphF6_09_noe.jpg	10690685	0	154	9177	155	0	next	incorrect	1114

17	556	Response	1	10699722	9037	1

17	557	Picture	MorphF7_04_orig.jpg	10699862	0	1	5573	2	0	next	hit	1116

17	557	Response	2	10705322	5460	1

17	558	Picture	MorphF1_00_noe.jpg	10705435	0	1	6104	2	0	next	incorrect	1118

17	558	Response	1	10711402	5967	1

17	559	Picture	MorphF6_02_noe.jpg	10711539	0	1	11279	3	0	next	incorrect	1120

17	559	Response	1	10722682	11143	1

17	560	Picture	MorphM2_10_orig.jpg	10722818	0	2	5043	3	0	next	hit	1122

17	560	Response	2	10727801	4983	1

17	561	Picture	MorphM8_07_nom.jpg	10727861	0	1	10085	2	0	next	incorrect	1124

17	561	Response	1	10737802	9941	1

17	562	Picture	MorphM4_00_noe.jpg	10737946	0	1	12208	3	0	next	hit	1126

17	562	Response	2	10750041	12095	1

17	563	Picture	MorphM6_02_noe.jpg	10750154	0	2	8228	3	0	next	hit	1128

17	563	Response	2	10758281	8127	1

17	564	Picture	MorphM5_04_nom.jpg	10758382	0	1	13933	2	0	next	hit	1130

17	564	Response	2	10772201	13819	1

17	565	Picture	MorphM7_05_orig.jpg	10772315	0	1	7962	2	0	next	hit	1132

17	565	Response	2	10780201	7886	1

17	566	Picture	MorphF1_04_orig.jpg	10780277	0	1	7829	2	0	next	incorrect	1134

17	566	Response	1	10787961	7684	1

17	567	Picture	MorphM3_03_noe.jpg	10788106	0	1	14332	2	0	next	hit	1136

17	567	Response	2	10802361	14255	1

17	568	Picture	MorphM5_06_orig.jpg	10802438	0	1	13402	2	0	next	incorrect	1138

17	568	Response	1	10815801	13363	1

17	569	Picture	MorphF3_05_noe.jpg	10815840	0	1	14199	2	0	next	hit	1140

17	569	Response	2	10829961	14121	1

17	570	Picture	MorphM2_00_orig.jpg	10830039	0	1	40606	2	0	next	hit	1142

17	570	Response	2	10870601	40562	1

17	571	Picture	MorphM7_08_orig.jpg	10870645	0	1	26805	2	0	next	hit	1144

17	571	Response	2	10897321	26676	1

17	572	Picture	MorphM1_05_nom.jpg	10897450	0	1	14066	2	0	next	incorrect	1146

17	572	Response	1	10911480	14030	1

17	573	Picture	MorphM7_02_orig.jpg	10911516	0	1	11943	2	0	next	incorrect	1148

17	573	Response	1	10923320	11804	1

17	574	Picture	MorphF2_10_nom.jpg	10923459	0	1	6237	2	0	next	hit	1150

17	574	Response	2	10929560	6101	1

17	575	Picture	MorphM10_09_noe.jpg	10929696	0	1	6900	2	0	next	hit	1152

17	575	Response	2	10936520	6824	1

17	576	Picture	MorphF9_04_nom.jpg	10936596	0	1	11528	152	0	next	incorrect	1154

17	576	Response	1	10948120	11524	1

17	577	Picture	MorphM5_09_noe.jpg	10948124	0	151	7714	152	0	next	hit	1156

17	577	Response	2	10955800	7676	1

17	578	Picture	MorphF9_07_orig.jpg	10955838	0	1	30255	2	0	next	incorrect	1158

17	578	Response	1	10985960	30122	1

17	579	Picture	MorphM2_09_orig.jpg	10986093	0	1	8493	2	0	next	incorrect	1160

17	579	Response	1	10994520	8427	1

17	580	Picture	MorphF2_00_orig.jpg	10994586	0	1	8758	2	0	next	incorrect	1162

17	580	Response	1	11003240	8654	1

17	581	Picture	MorphM4_02_noe.jpg	11003344	0	1	32909	2	0	next	hit	1164

17	581	Response	2	11036200	32856	1

17	582	Picture	MorphF3_08_orig.jpg	11036253	0	1	30388	2	0	next	hit	1166

17	582	Response	2	11066599	30346	1

17	583	Picture	MorphF8_00_nom.jpg	11066641	0	1	10351	2	0	next	hit	1168

17	583	Response	2	11076919	10278	1

17	584	Picture	MorphF10_08_orig.jpg	11076992	0	1	12341	2	0	next	hit	1170

17	584	Response	2	11089239	12247	1

17	585	Picture	MorphF6_07_nom.jpg	11089333	0	1	22559	2	0	next	hit	1172

17	585	Response	2	11111799	22466	1

17	586	Picture	MorphF1_03_orig.jpg	11111892	0	1	9023	2	0	next	incorrect	1174

17	586	Response	1	11120839	8947	1

17	587	Picture	MorphM5_02_nom.jpg	11120915	0	1	6104	2	0	next	hit	1176

17	587	Response	2	11126919	6004	1

17	588	Picture	MorphM4_00_nom.jpg	11127019	0	1	15659	2	0	next	hit	1178

17	588	Response	2	11142599	15580	1

17	589	Picture	MorphF4_08_orig.jpg	11142678	0	1	7696	2	0	next	incorrect	1180

17	589	Response	1	11150279	7601	1

17	590	Picture	MorphF1_09_nom.jpg	11150374	0	1	9024	2	0	next	hit	1182

17	590	Response	2	11159319	8945	1

17	591	Picture	MorphM4_09_nom.jpg	11159398	0	1	15791	2	0	next	hit	1184

17	591	Response	2	11175079	15681	1

17	592	Picture	MorphF10_08_nom.jpg	11175189	0	1	14199	2	0	next	hit	1186

17	592	Response	2	11189319	14130	1

17	593	Picture	MorphM10_00_noe.jpg	11189388	0	1	7564	2	0	next	incorrect	1188

17	593	Response	1	11196919	7531	1

17	594	Picture	MorphM3_06_noe.jpg	11196952	0	1	11279	2	0	next	hit	1190

17	594	Response	2	11208199	11247	1

17	595	Picture	MorphM9_01_noe.jpg	11208231	0	1	6611	159	0	next	hit	1192

17	595	Response	2	11214838	6607	1

17	596	Picture	MorphF10_10_orig.jpg	11214842	0	158	5067	159	0	next	hit	1194

17	596	Response	2	11219878	5036	1

17	597	Picture	MorphF5_08_noe.jpg	11219909	0	1	7813	151	0	next	hit	1196

17	597	Response	2	11227718	7809	1

17	598	Picture	MorphF4_06_orig.jpg	11227722	0	150	9039	151	0	next	incorrect	1198

17	598	Response	1	11236678	8956	1

17	599	Picture	MorphM2_08_nom.jpg	11236761	0	1	7564	2	0	next	hit	1200

17	599	Response	2	11244278	7517	1

17	600	Picture	MorphF3_02_noe.jpg	11244325	0	1	7829	2	0	next	incorrect	1202

17	600	Response	1	11252118	7793	1

17	601	Picture	MorphM4_08_orig.jpg	11252154	0	1	9687	2	0	next	hit	1204

17	601	Response	2	11261718	9564	1

17	602	Picture	MorphM3_06_orig.jpg	11261841	0	1	8360	2	0	next	hit	1206

17	602	Response	2	11270118	8277	1

17	603	Picture	MorphF3_01_orig.jpg	11270201	0	1	8095	2	0	next	incorrect	1208

17	603	Response	1	11278198	7997	1

17	604	Picture	MorphF7_01_orig.jpg	11278296	0	1	5839	2	0	next	hit	1210

17	604	Response	2	11284038	5742	1

17	605	Picture	MorphM10_02_orig.jpg	11284135	0	1	10218	2	0	next	hit	1212

17	605	Response	2	11294278	10143	1

17	606	Picture	MorphM3_01_noe.jpg	11294353	0	1	7033	2	0	next	hit	1214

17	606	Response	2	11301318	6965	1

17	607	Picture	MorphM6_09_orig.jpg	11301386	0	1	7431	2	0	next	hit	1216

17	607	Response	2	11308678	7292	1

17	608	Picture	MorphF2_04_nom.jpg	11308817	0	1	10881	2	0	next	hit	1218

17	608	Response	2	11319638	10821	1

17	609	Picture	MorphF7_08_nom.jpg	11319698	0	1	8360	2	0	next	hit	1220

17	609	Response	2	11327958	8260	1

17	610	Picture	MorphF9_09_nom.jpg	11328058	0	1	6104	2	0	next	hit	1222

17	610	Response	2	11334038	5980	1

17	611	Picture	MorphF7_07_noe.jpg	11334162	0	1	13668	2	0	next	hit	1224

17	611	Response	2	11347718	13556	1

17	612	Picture	MorphF3_06_orig.jpg	11347830	0	1	6104	2	0	next	incorrect	1226

17	612	Response	1	11353878	6048	1

17	613	Picture	MorphF2_08_nom.jpg	11353934	0	1	7147	154	0	next	hit	1228

17	613	Response	2	11361078	7144	1

17	614	Picture	MorphF5_10_nom.jpg	11361081	0	153	6640	301	0	next	hit	1230

17	614	Response	2	11367718	6637	1

17	615	Picture	MorphF1_06_nom.jpg	11367721	0	148	13549	149	0	next	incorrect	1232

17	615	Response	1	11381238	13517	1

17	616	Picture	MorphM2_01_noe.jpg	11381270	0	1	9687	2	0	next	incorrect	1234

17	616	Response	1	11390838	9568	1

17	617	Picture	MorphF6_02_orig.jpg	11390957	0	1	11147	2	0	next	incorrect	1236

17	617	Response	1	11402037	11080	1

17	618	Picture	MorphM10_03_noe.jpg	11402104	0	1	7033	2	0	next	hit	1238

17	618	Response	2	11408997	6893	1

17	619	Picture	MorphM4_02_orig.jpg	11409137	0	1	5839	2	0	next	hit	1240

17	619	Response	2	11414837	5700	1

17	620	Picture	MorphM10_04_noe.jpg	11414976	0	1	13785	150	0	next	hit	1242

17	620	Response	2	11428757	13781	1

17	621	Picture	MorphF10_01_nom.jpg	11428761	0	149	5722	150	0	next	hit	1244

17	621	Response	2	11434357	5596	1

17	622	Picture	MorphM2_02_orig.jpg	11434483	0	1	7033	2	0	next	hit	1246

17	622	Response	2	11441397	6914	1

17	623	Picture	MorphF2_01_orig.jpg	11441516	0	1	21231	3	0	next	hit	1248

17	623	Response	2	11462677	21161	1

17	624	Picture	MorphM8_05_nom.jpg	11462747	0	2	13270	3	0	next	hit	1250

17	624	Response	2	11475957	13210	1

17	625	Picture	MorphF3_03_nom.jpg	11476017	0	1	5839	2	0	next	incorrect	1252

17	625	Response	1	11481797	5780	1

17	626	Picture	MorphM5_09_orig.jpg	11481856	0	1	7033	2	0	next	incorrect	1254

17	626	Response	1	11488837	6981	1

17	627	Picture	MorphF1_05_orig.jpg	11488889	0	1	6237	2	0	next	incorrect	1256

17	627	Response	1	11494997	6108	1

17	628	Picture	MorphM2_00_nom.jpg	11495126	0	1	19905	2	0	next	incorrect	1258

17	628	Response	1	11514997	19871	1

17	629	Picture	MorphF6_09_orig.jpg	11515031	0	1	7166	2	0	next	hit	1260

17	629	Response	2	11522117	7086	1

17	630	Picture	MorphF4_05_orig.jpg	11522197	0	1	10615	3	0	next	incorrect	1262

17	630	Response	1	11532757	10560	1

17	631	Picture	MorphF1_02_nom.jpg	11532812	0	2	5707	3	0	next	hit	1264

17	631	Response	2	11538437	5625	1

17	632	Picture	MorphF6_10_noe.jpg	11538519	0	1	11544	2	0	next	incorrect	1266

17	632	Response	1	11549956	11437	1

17	633	Picture	MorphM10_07_orig.jpg	11550063	0	1	7166	2	0	next	hit	1268

17	633	Response	2	11557156	7093	1

17	634	Picture	MorphM9_01_nom.jpg	11557229	0	1	7962	2	0	next	incorrect	1270

17	634	Response	1	11565156	7927	1

17	635	Picture	MorphM10_00_orig.jpg	11565191	0	1	9289	2	0	next	incorrect	1272

17	635	Response	1	11574436	9245	1

17	636	Picture	MorphM3_04_noe.jpg	11574480	0	1	6369	3	0	next	hit	1274

17	636	Response	2	11580756	6276	1

17	637	Picture	MorphF4_09_nom.jpg	11580849	0	2	8071	27	0	next	incorrect	1276

17	637	Response	1	11588916	8067	1

17	638	Picture	MorphM5_04_orig.jpg	11588920	0	25	33995	26	0	next	incorrect	1278

17	638	Response	1	11622836	33916	1

17	639	Picture	MorphF3_09_nom.jpg	11622915	0	1	5573	2	0	next	hit	1280

17	639	Response	2	11628356	5441	1

17	640	Picture	MorphF7_10_orig.jpg	11628488	0	1	7033	2	0	next	hit	1282

17	640	Response	2	11635396	6908	1

17	641	Picture	MorphM10_05_orig.jpg	11635521	0	1	7697	2	0	next	hit	1284

17	641	Response	2	11643076	7555	1

17	642	Picture	MorphM4_03_nom.jpg	11643218	0	1	9820	2	0	next	hit	1286

17	642	Response	2	11652916	9698	1

17	643	Picture	MorphF5_06_nom.jpg	11653038	0	1	5573	2	0	next	hit	1288

17	643	Response	2	11658516	5478	1

17	644	Picture	MorphM3_01_nom.jpg	11658611	0	1	16455	2	0	next	hit	1290

17	644	Response	2	11674996	16385	1

17	645	Picture	MorphF5_07_orig.jpg	11675066	0	1	7298	2	0	next	hit	1292

17	645	Response	2	11682276	7210	1

17	646	Picture	MorphF9_03_orig.jpg	11682364	0	1	9953	2	0	next	incorrect	1294

17	646	Response	1	11692196	9832	1

17	647	Picture	MorphM9_10_noe.jpg	11692317	0	1	5440	2	0	next	hit	1296

17	647	Response	2	11697716	5399	1

17	648	Picture	MorphF6_07_orig.jpg	11697757	0	1	5972	2	0	next	hit	1298

17	648	Response	2	11703636	5879	1

17	649	Picture	MorphM6_00_nom.jpg	11703729	0	1	9554	2	0	next	incorrect	1300

17	649	Response	1	11713155	9426	1

17	650	Picture	MorphF1_10_noe.jpg	11713283	0	1	6768	2	0	next	incorrect	1302

17	650	Response	1	11719955	6672	1

17	651	Picture	MorphF10_09_nom.jpg	11720051	0	1	7298	2	0	next	hit	1304

17	651	Response	2	11727315	7264	1

17	652	Picture	MorphM1_04_noe.jpg	11727349	0	1	6237	2	0	next	incorrect	1306

17	652	Response	1	11733555	6206	1

17	653	Picture	MorphF5_04_nom.jpg	11733586	0	1	8625	2	0	next	hit	1308

17	653	Response	2	11742115	8529	1

17	654	Picture	MorphM5_00_orig.jpg	11742211	0	1	7033	2	0	next	incorrect	1310

17	654	Response	1	11749155	6944	1

17	655	Picture	MorphF3_04_nom.jpg	11749244	0	1	6105	2	0	next	hit	1312

17	655	Response	2	11755315	6071	1

17	656	Picture	MorphF8_07_noe.jpg	11755349	0	1	7033	2	0	next	incorrect	1314

17	656	Response	1	11762275	6926	1

17	657	Picture	MorphF3_06_nom.jpg	11762382	0	1	26937	3	0	next	incorrect	1316

17	657	Response	1	11789235	26853	1

17	658	Picture	MorphF8_06_orig.jpg	11789319	0	2	6370	3	0	next	hit	1318

17	658	Response	2	11795635	6316	1

17	659	Picture	MorphF7_03_orig.jpg	11795689	0	1	48966	2	0	next	incorrect	1320

17	659	Response	1	11844595	48906	1

17	660	Picture	MorphM7_07_noe.jpg	11844655	0	1	9422	2	0	next	incorrect	1322

17	660	Response	1	11854035	9380	1

17	661	Picture	MorphM1_02_orig.jpg	11854077	0	1	29857	2	0	next	incorrect	1324

17	661	Response	1	11883794	29717	1

17	662	Picture	MorphF1_10_orig.jpg	11883934	0	1	186423	153	0	next	incorrect	1326

17	662	Response	1	12070353	186419	1

17	663	Picture	MorphM9_07_noe.jpg	12070357	0	152	14616	153	0	next	incorrect	1328

17	663	Response	1	12084833	14476	1

17	664	Picture	MorphM7_02_nom.jpg	12084973	0	1	7563	2	0	next	incorrect	1330

17	664	Response	1	12092433	7460	1

17	665	Picture	MorphF6_05_nom.jpg	12092536	0	1	6503	2	0	next	incorrect	1332

17	665	Response	1	12098993	6457	1

17	666	Picture	MorphM2_07_nom.jpg	12099039	0	1	5440	2	0	next	incorrect	1334

17	666	Response	1	12104433	5394	1

17	667	Picture	end_ins	12104479	0	1	301240	2	0	next	other	0

17	667	Response	3	12397401	292922	1
