# Supplementary material for: Categorical Perception of Fear and Anger Expressions in Whole, Masked and Composite Faces
Source: PLoS One. 2015 Aug 11;10(8):e0134790. doi: 10.1371/journal.pone.0134790 (PMC4532458; doi:10.1371/journal.pone.0134790)
Supplement: S1 Dataset — (ZIP) [file pone.0134790.s001.zip › Exp1/16-Vp016_ParaMasked_pt1.log]

Scenario - 

Logfile written - 02/05/2014 12:38:58

Subject	Trial	Event Type	Code	Time	TTime	Uncertainty	Duration	Uncertainty	ReqTime	ReqDur	Stim Type	Pair Index

16	1	Response	3	145334	155201	1

16	2	Response	3	211254	65864	1

16	3	Response	3	232774	21433	1

16	4	Picture	fix	232838	0	1	30123	2	0	30000	other	0

16	5	Picture	MorphF2_03_noe.jpg	263094	0	1	22957	2	0	next	incorrect	6

16	5	Response	1	285963	22869	1

16	6	Picture	MorphM7_10_orig.jpg	286051	0	1	11943	2	0	next	hit	8

16	6	Response	2	297963	11912	1

16	7	Picture	MorphM4_01_orig.jpg	297994	0	1	13933	2	0	next	incorrect	10

16	7	Response	1	311883	13889	1

16	8	Picture	MorphF2_06_orig.jpg	311927	0	1	23090	2	0	next	incorrect	12

16	8	Response	1	334923	22996	1

16	9	Picture	MorphF3_04_noe.jpg	335017	0	1	10881	2	0	next	incorrect	14

16	9	Response	1	345803	10786	1

16	10	Picture	MorphM1_10_nom.jpg	345898	0	1	21232	2	0	next	hit	16

16	10	Response	2	367003	21105	1

16	11	Picture	MorphF7_00_noe.jpg	367130	0	1	11544	3	0	next	incorrect	18

16	11	Response	1	378603	11473	1

16	12	Picture	MorphM10_08_noe.jpg	378674	0	2	11014	4	0	next	hit	20

16	12	Response	2	389643	10969	1

16	13	Picture	MorphM6_01_noe.jpg	389688	0	2	13801	3	0	next	incorrect	22

16	13	Response	1	403403	13715	1

16	14	Picture	MorphF2_06_nom.jpg	403489	0	1	30123	2	0	next	hit	24

16	14	Response	2	433562	30073	1

16	15	Picture	MorphF8_08_nom.jpg	433612	0	1	9023	2	0	next	hit	26

16	15	Response	2	442602	8990	1

16	16	Picture	MorphF3_00_nom.jpg	442635	0	1	13403	2	0	next	incorrect	28

16	16	Response	1	455962	13327	1

16	17	Picture	MorphM7_03_orig.jpg	456038	0	1	14331	2	0	next	hit	30

16	17	Response	2	470282	14244	1

16	18	Picture	MorphF9_02_nom.jpg	470369	0	1	39147	2	0	next	incorrect	32

16	18	Response	1	509482	39113	1

16	19	Picture	MorphF7_01_orig.jpg	509516	0	1	39544	2	0	next	incorrect	34

16	19	Response	1	549002	39486	1

16	20	Picture	MorphM3_03_orig.jpg	549060	0	1	8625	2	0	next	incorrect	36

16	20	Response	1	557642	8582	1

16	21	Picture	MorphF10_06_nom.jpg	557685	0	1	7830	2	0	next	hit	38

16	21	Response	2	565402	7717	1

16	22	Picture	MorphF3_05_nom.jpg	565515	0	1	9288	2	0	next	incorrect	40

16	22	Response	1	574682	9167	1

16	23	Picture	MorphF10_06_orig.jpg	574803	0	1	8493	2	0	next	hit	42

16	23	Response	2	583242	8439	1

16	24	Picture	MorphM1_01_nom.jpg	583296	0	1	11412	2	0	next	incorrect	44

16	24	Response	1	594601	11305	1

16	25	Picture	MorphM6_09_orig.jpg	594708	0	1	8891	2	0	next	hit	46

16	25	Response	2	603481	8773	1

16	26	Picture	MorphF3_02_orig.jpg	603599	0	1	13668	2	0	next	incorrect	48

16	26	Response	1	617161	13562	1

16	27	Picture	MorphF5_08_nom.jpg	617267	0	1	10857	159	0	next	hit	50

16	27	Response	2	628121	10854	1

16	28	Picture	MorphF10_07_noe.jpg	628124	0	158	8384	159	0	next	incorrect	52

16	28	Response	1	636441	8317	1

16	29	Picture	MorphM6_08_noe.jpg	636508	0	1	16057	2	0	next	incorrect	54

16	29	Response	1	652521	16013	1

16	30	Picture	MorphF4_09_nom.jpg	652565	0	1	10483	2	0	next	hit	56

16	30	Response	2	663001	10436	1

16	31	Picture	MorphM8_00_nom.jpg	663048	0	1	15128	2	0	next	incorrect	58

16	31	Response	1	678121	15073	1

16	32	Picture	MorphM5_08_orig.jpg	678176	0	1	15658	2	0	next	hit	60

16	32	Response	2	693801	15625	1

16	33	Picture	MorphF9_04_orig.jpg	693834	0	1	36891	2	0	next	incorrect	62

16	33	Response	1	730601	36767	1

16	34	Picture	MorphF6_08_nom.jpg	730725	0	1	21364	2	0	next	hit	64

16	34	Response	2	752040	21315	1

16	35	Picture	MorphF8_06_nom.jpg	752089	0	1	32644	2	0	next	hit	66

16	35	Response	2	784680	32591	1

16	36	Picture	MorphM10_06_orig.jpg	784733	0	1	10616	2	0	next	hit	68

16	36	Response	2	795240	10507	1

16	37	Picture	MorphF3_05_orig.jpg	795349	0	1	9156	2	0	next	incorrect	70

16	37	Response	1	804440	9091	1

16	38	Picture	MorphF4_10_noe.jpg	804505	0	1	17251	2	0	next	hit	72

16	38	Response	2	821640	17135	1

16	39	Picture	MorphF10_00_orig.jpg	821756	0	1	12076	2	0	next	incorrect	74

16	39	Response	1	833720	11964	1

16	40	Picture	MorphF1_04_nom.jpg	833832	0	1	24947	2	0	next	incorrect	76

16	40	Response	1	858680	24848	1

16	41	Picture	MorphF6_02_orig.jpg	858779	0	1	10351	2	0	next	incorrect	78

16	41	Response	1	869080	10301	1

16	42	Picture	MorphM10_00_noe.jpg	869130	0	1	15791	2	0	next	incorrect	80

16	42	Response	1	884840	15710	1

16	43	Picture	MorphM1_09_nom.jpg	884921	0	1	53202	145	0	next	hit	82

16	43	Response	2	938119	53198	1

16	44	Picture	MorphM7_05_orig.jpg	938123	0	144	8370	145	0	next	hit	84

16	44	Response	2	946359	8236	1

16	45	Picture	MorphF2_03_orig.jpg	946493	0	1	81477	2	0	next	incorrect	86

16	45	Response	1	1027879	81386	1

16	46	Picture	MorphF9_05_orig.jpg	1027970	0	1	21753	145	0	next	incorrect	88

16	46	Response	1	1049719	21749	1

16	47	Picture	MorphM6_03_noe.jpg	1049723	0	144	16332	145	0	next	incorrect	90

16	47	Response	1	1065959	16236	1

16	48	Picture	MorphM8_02_orig.jpg	1066055	0	1	11677	2	0	next	incorrect	92

16	48	Response	1	1077639	11584	1

16	49	Picture	MorphF5_02_noe.jpg	1077732	0	1	20701	2	0	next	hit	94

16	49	Response	2	1098358	20626	1

16	50	Picture	MorphM10_01_orig.jpg	1098433	0	1	12607	2	0	next	incorrect	96

16	50	Response	1	1110998	12565	1

16	51	Picture	MorphF5_05_nom.jpg	1111040	0	1	15241	154	0	next	hit	98

16	51	Response	2	1126278	15238	1

16	52	Picture	MorphM2_10_orig.jpg	1126281	0	153	11166	154	0	next	hit	100

16	52	Response	2	1137318	11037	1

16	53	Picture	MorphF2_04_orig.jpg	1137447	0	1	93794	159	0	next	incorrect	102

16	53	Response	1	1231238	93791	1

16	54	Picture	MorphM7_04_orig.jpg	1231241	0	158	9844	159	0	next	hit	104

16	54	Response	2	1240997	9756	1

16	55	Picture	MorphF7_06_noe.jpg	1241085	0	1	22956	3	0	next	incorrect	106

16	55	Response	1	1263957	22872	1

16	56	Picture	MorphM5_04_nom.jpg	1264041	0	2	18559	155	0	next	incorrect	108

16	56	Response	1	1282597	18556	1

16	57	Picture	MorphF9_05_nom.jpg	1282600	0	153	57600	297	0	next	incorrect	110

16	57	Response	1	1340197	57597	1

16	58	Picture	MorphM6_01_orig.jpg	1340200	0	144	8636	145	0	next	incorrect	112

16	58	Response	1	1348757	8557	1

16	59	Picture	MorphF10_08_noe.jpg	1348836	0	1	9952	3	0	next	hit	114

16	59	Response	2	1358757	9921	1

16	60	Picture	MorphM6_05_nom.jpg	1358788	0	2	22427	3	0	next	incorrect	116

16	60	Response	1	1381077	22289	1

16	61	Picture	MorphF4_08_noe.jpg	1381215	0	1	12473	2	0	next	hit	118

16	61	Response	2	1393557	12342	1

16	62	Picture	MorphM2_02_orig.jpg	1393688	0	1	13668	2	0	next	incorrect	120

16	62	Response	1	1407317	13629	1

16	63	Picture	MorphM9_10_nom.jpg	1407356	0	1	8891	2	0	next	hit	122

16	63	Response	2	1416116	8760	1

16	64	Picture	MorphM5_06_orig.jpg	1416247	0	1	10085	2	0	next	hit	124

16	64	Response	2	1426196	9949	1

16	65	Picture	MorphM8_05_nom.jpg	1426332	0	1	19772	2	0	next	hit	126

16	65	Response	2	1446036	19704	1

16	66	Picture	MorphM9_00_nom.jpg	1446104	0	1	11811	2	0	next	incorrect	128

16	66	Response	1	1457876	11772	1

16	67	Picture	MorphF7_00_nom.jpg	1457915	0	1	38204	148	0	next	incorrect	130

16	67	Response	1	1496116	38201	1

16	68	Picture	MorphM1_02_noe.jpg	1496119	0	147	32240	299	0	next	incorrect	132

16	68	Response	1	1528356	32237	1

16	69	Picture	MorphM9_10_orig.jpg	1528359	0	152	41952	153	0	next	hit	134

16	69	Response	2	1570196	41837	1

16	70	Picture	MorphM7_05_noe.jpg	1570311	0	1	12847	159	0	next	hit	136

16	70	Response	2	1583155	12844	1

16	71	Picture	MorphM1_07_noe.jpg	1583158	0	158	21761	185	0	next	hit	138

16	71	Response	2	1604915	21757	1

16	72	Picture	MorphM9_05_orig.jpg	1604919	0	27	13163	28	0	next	incorrect	140

16	72	Response	1	1617955	13036	1

16	73	Picture	MorphM3_07_noe.jpg	1618082	0	1	9953	2	0	next	hit	142

16	73	Response	2	1627955	9873	1

16	74	Picture	MorphF9_02_noe.jpg	1628035	0	1	11544	2	0	next	incorrect	144

16	74	Response	1	1639475	11440	1

16	75	Picture	MorphM5_10_nom.jpg	1639579	0	1	11943	2	0	next	hit	146

16	75	Response	2	1651475	11896	1

16	76	Picture	MorphM8_02_noe.jpg	1651522	0	1	14730	2	0	next	incorrect	148

16	76	Response	1	1666195	14673	1

16	77	Picture	MorphF9_03_orig.jpg	1666252	0	1	14586	145	0	next	incorrect	150

16	77	Response	1	1680835	14583	1

16	78	Picture	MorphF5_09_nom.jpg	1680838	0	144	8880	299	0	next	hit	152

16	78	Response	2	1689715	8877	1

16	79	Picture	MorphM3_05_noe.jpg	1689718	0	155	9841	156	0	next	incorrect	154

16	79	Response	1	1699475	9757	1

16	80	Picture	MorphF6_05_nom.jpg	1699559	0	1	17251	2	0	next	incorrect	156

16	80	Response	1	1716675	17116	1

16	81	Picture	MorphM7_08_nom.jpg	1716810	0	1	15393	2	0	next	hit	158

16	81	Response	2	1732115	15305	1

16	82	Picture	MorphF3_04_nom.jpg	1732203	0	1	12208	3	0	next	incorrect	160

16	82	Response	1	1744354	12151	1

16	83	Picture	MorphF4_03_nom.jpg	1744411	0	2	14995	3	0	next	incorrect	162

16	83	Response	1	1759314	14903	1

16	84	Picture	MorphM6_06_orig.jpg	1759406	0	1	33706	2	0	next	incorrect	164

16	84	Response	1	1792994	33588	1

16	85	Picture	MorphF3_06_nom.jpg	1793112	0	1	8095	2	0	next	incorrect	166

16	85	Response	1	1801154	8042	1

16	86	Picture	MorphM2_06_noe.jpg	1801207	0	1	42994	2	0	next	incorrect	168

16	86	Response	1	1844114	42907	1

16	87	Picture	MorphM7_00_noe.jpg	1844201	0	1	15658	3	0	next	hit	170

16	87	Response	2	1859714	15513	1

16	88	Picture	MorphF3_10_noe.jpg	1859859	0	2	9024	3	0	next	hit	172

16	88	Response	2	1868754	8895	1

16	89	Picture	MorphF4_00_nom.jpg	1868883	0	1	8493	2	0	next	incorrect	174

16	89	Response	1	1877314	8431	1

16	90	Picture	MorphM2_07_orig.jpg	1877376	0	1	45648	2	0	next	incorrect	176

16	90	Response	1	1922913	45537	1

16	91	Picture	MorphF6_00_noe.jpg	1923024	0	1	7431	2	0	next	incorrect	178

16	91	Response	1	1930353	7329	1

16	92	Picture	MorphM7_03_nom.jpg	1930455	0	1	7033	2	0	next	hit	180

16	92	Response	2	1937393	6938	1

16	93	Picture	MorphF2_05_nom.jpg	1937488	0	1	65952	2	0	next	incorrect	182

16	93	Response	1	2003313	65825	1

16	94	Picture	MorphM10_00_nom.jpg	2003440	0	1	18843	2	0	next	incorrect	184

16	94	Response	1	2022193	18753	1

16	95	Picture	MorphM2_04_noe.jpg	2022283	0	1	12341	2	0	next	incorrect	186

16	95	Response	1	2034513	12230	1

16	96	Picture	MorphF1_01_orig.jpg	2034624	0	1	14730	2	0	next	incorrect	188

16	96	Response	1	2049312	14688	2

16	97	Picture	MorphF8_03_noe.jpg	2049354	0	1	17781	2	0	next	incorrect	190

16	97	Response	1	2066992	17638	1

16	98	Picture	MorphM1_04_noe.jpg	2067135	0	1	8626	2	0	next	hit	192

16	98	Response	2	2075712	8577	1

16	99	Picture	MorphM2_05_orig.jpg	2075761	0	1	162158	2	0	next	incorrect	194

16	99	Response	1	2237792	162031	1

16	100	Picture	MorphM10_05_nom.jpg	2237919	0	1	10995	153	0	next	hit	196

16	100	Response	2	2248911	10992	1

16	101	Picture	MorphF10_02_nom.jpg	2248914	0	152	10883	303	0	next	incorrect	198

16	101	Response	1	2259791	10877	1

16	102	Picture	MorphF1_06_noe.jpg	2259797	0	151	25097	152	0	next	hit	200

16	102	Response	2	2284831	25034	1

16	103	Picture	MorphF7_02_orig.jpg	2284894	0	1	10881	2	0	next	incorrect	202

16	103	Response	1	2295631	10737	1

16	104	Picture	MorphM8_05_noe.jpg	2295775	0	1	11678	2	0	next	incorrect	204

16	104	Response	1	2307311	11536	1

16	105	Picture	MorphF6_01_nom.jpg	2307453	0	1	12075	3	0	next	incorrect	206

16	105	Response	1	2319471	12018	1

16	106	Picture	MorphF2_04_nom.jpg	2319528	0	2	14597	3	0	next	incorrect	208

16	106	Response	1	2334031	14503	1

16	107	Picture	MorphM1_08_noe.jpg	2334125	0	1	14066	2	0	next	hit	210

16	107	Response	2	2348111	13986	1

16	108	Picture	MorphM8_04_nom.jpg	2348191	0	1	50293	2	0	next	hit	212

16	108	Response	2	2398350	50159	1

16	109	Picture	MorphF8_00_orig.jpg	2398484	0	1	10218	2	0	next	incorrect	214

16	109	Response	1	2408590	10106	1

16	110	Picture	MorphF6_07_nom.jpg	2408702	0	1	23090	2	0	next	hit	216

16	110	Response	2	2431710	23008	1

16	111	Picture	MorphM3_02_noe.jpg	2431792	0	1	16985	2	0	next	hit	218

16	111	Response	2	2448670	16878	1

16	112	Picture	MorphF9_04_noe.jpg	2448777	0	1	18297	150	0	next	incorrect	220

16	112	Response	1	2467070	18293	1

16	113	Picture	MorphF3_00_noe.jpg	2467074	0	149	20584	150	0	next	hit	222

16	113	Response	2	2487550	20476	1

16	114	Picture	MorphM1_05_noe.jpg	2487658	0	1	7033	2	0	next	hit	224

16	114	Response	2	2494590	6932	1

16	115	Picture	MorphM9_07_noe.jpg	2494691	0	1	9687	2	0	next	hit	226

16	115	Response	2	2504270	9579	1

16	116	Picture	MorphF10_05_noe.jpg	2504378	0	1	7298	3	0	next	hit	228

16	116	Response	2	2511630	7252	1

16	117	Picture	MorphF4_09_noe.jpg	2511676	0	2	20303	3	0	next	hit	230

16	117	Response	2	2531950	20274	1

16	118	Picture	MorphF5_07_orig.jpg	2531979	0	1	20171	2	0	next	hit	232

16	118	Response	2	2552109	20130	1

16	119	Picture	MorphF8_04_orig.jpg	2552150	0	1	18710	2	0	next	incorrect	234

16	119	Response	1	2570829	18679	1

16	120	Picture	MorphF3_05_noe.jpg	2570860	0	1	11678	2	0	next	hit	236

16	120	Response	2	2582429	11569	1

16	121	Picture	MorphF2_01_nom.jpg	2582538	0	1	17894	155	0	next	incorrect	238

16	121	Response	1	2600429	17891	1

16	122	Picture	MorphM3_03_noe.jpg	2600432	0	154	13157	155	0	next	hit	240

16	122	Response	2	2613469	13037	1

16	123	Picture	MorphF8_01_noe.jpg	2613589	0	1	16189	3	0	next	incorrect	242

16	123	Response	1	2629709	16120	1

16	124	Picture	MorphM1_08_orig.jpg	2629778	0	2	10749	3	0	next	hit	244

16	124	Response	2	2640429	10651	1

16	125	Picture	MorphM5_01_noe.jpg	2640527	0	1	15393	2	0	next	hit	246

16	125	Response	2	2655789	15262	1

16	126	Picture	MorphF8_08_noe.jpg	2655920	0	1	15526	2	0	next	hit	248

16	126	Response	2	2671309	15389	1

16	127	Picture	MorphF5_00_noe.jpg	2671446	0	1	88245	2	0	next	incorrect	250

16	127	Response	1	2759628	88182	1

16	128	Picture	MorphM8_09_orig.jpg	2759691	0	1	15780	146	0	next	hit	252

16	128	Response	2	2775468	15777	1

16	129	Picture	MorphF4_02_noe.jpg	2775471	0	145	12617	146	0	next	incorrect	254

16	129	Response	1	2788028	12557	1

16	130	Picture	MorphF10_00_noe.jpg	2788088	0	1	13536	2	0	next	incorrect	256

16	130	Response	1	2801548	13460	1

16	131	Picture	MorphF8_00_nom.jpg	2801624	0	1	17250	2	0	next	incorrect	258

16	131	Response	1	2818828	17204	1

16	132	Picture	MorphF6_06_noe.jpg	2818874	0	1	29194	2	0	next	incorrect	260

16	132	Response	1	2848028	29154	1

16	133	Picture	MorphM4_02_nom.jpg	2848068	0	1	14332	2	0	next	incorrect	262

16	133	Response	1	2862348	14280	1

16	134	Picture	MorphF6_04_nom.jpg	2862400	0	1	30653	2	0	next	hit	264

16	134	Response	2	2892907	30507	1

16	135	Picture	MorphF4_04_noe.jpg	2893053	0	1	31981	2	0	next	incorrect	266

16	135	Response	1	2924907	31854	1

16	136	Picture	MorphM6_00_orig.jpg	2925034	0	1	12606	2	0	next	incorrect	268

16	136	Response	1	2937547	12513	1

16	137	Picture	MorphF5_07_nom.jpg	2937640	0	1	34236	2	0	next	hit	270

16	137	Response	2	2971787	34147	1

16	138	Picture	MorphM4_06_nom.jpg	2971876	0	1	11678	2	0	next	incorrect	272

16	138	Response	1	2983467	11591	1

16	139	Picture	MorphM7_07_orig.jpg	2983554	0	1	14597	2	0	next	hit	274

16	139	Response	2	2998107	14553	1

16	140	Picture	MorphF9_09_orig.jpg	2998151	0	1	13402	2	0	next	hit	276

16	140	Response	2	3011467	13316	1

16	141	Picture	MorphM5_03_nom.jpg	3011553	0	1	34767	2	0	next	incorrect	278

16	141	Response	1	3046187	34634	1

16	142	Picture	MorphM2_08_orig.jpg	3046320	0	1	12076	2	0	next	hit	280

16	142	Response	2	3058346	12026	1

16	143	Picture	MorphF8_01_orig.jpg	3058396	0	1	9687	2	0	next	incorrect	282

16	143	Response	1	3067946	9550	1

16	144	Picture	MorphM6_04_orig.jpg	3068083	0	1	12986	153	0	next	incorrect	284

16	144	Response	1	3081066	12983	1

16	145	Picture	MorphF1_10_nom.jpg	3081069	0	152	115466	153	0	next	incorrect	286

16	145	Response	1	3196506	115437	1

16	146	Picture	MorphM3_08_noe.jpg	3196535	0	1	21232	2	0	next	hit	288

16	146	Response	2	3217705	21170	1

16	147	Picture	MorphF6_00_nom.jpg	3217767	0	1	13403	2	0	next	incorrect	290

16	147	Response	1	3231065	13298	1

16	148	Picture	MorphM3_01_noe.jpg	3231170	0	1	11279	2	0	next	hit	292

16	148	Response	2	3242345	11175	1

16	149	Picture	MorphM6_02_orig.jpg	3242449	0	1	11014	2	0	next	incorrect	294

16	149	Response	1	3253385	10936	1

16	150	Picture	MorphM4_04_noe.jpg	3253463	0	1	10351	2	0	next	hit	296

16	150	Response	2	3263785	10322	1

16	151	Picture	MorphF10_09_noe.jpg	3263814	0	1	17781	2	0	next	hit	298

16	151	Response	2	3281545	17731	1

16	152	Picture	MorphM4_06_noe.jpg	3281595	0	1	9157	2	0	next	hit	300

16	152	Response	2	3290665	9070	1

16	153	Picture	MorphM3_02_orig.jpg	3290752	0	1	20435	2	0	next	incorrect	302

16	153	Response	1	3311145	20393	1

16	154	Picture	MorphM10_01_noe.jpg	3311187	0	1	18180	2	0	next	hit	304

16	154	Response	2	3329225	18038	1

16	155	Picture	MorphM8_01_noe.jpg	3329367	0	1	14581	151	0	next	incorrect	306

16	155	Response	1	3343945	14578	1

16	156	Picture	MorphM3_10_noe.jpg	3343948	0	150	37437	151	0	next	hit	308

16	156	Response	2	3381304	37356	1

16	157	Picture	MorphF7_04_nom.jpg	3381385	0	1	25744	2	0	next	hit	310

16	157	Response	2	3406984	25599	1

16	158	Picture	MorphM5_03_orig.jpg	3407129	0	1	20302	3	0	next	hit	312

16	158	Response	2	3427304	20175	1

16	159	Picture	MorphM8_08_orig.jpg	3427431	0	2	14199	3	0	next	hit	314

16	159	Response	2	3441544	14113	1

16	160	Picture	MorphF5_08_noe.jpg	3441630	0	1	16322	2	0	next	hit	316

16	160	Response	2	3457864	16234	1

16	161	Picture	MorphF6_03_nom.jpg	3457952	0	1	39810	2	0	next	incorrect	318

16	161	Response	1	3497704	39752	1

16	162	Picture	MorphF7_05_nom.jpg	3497762	0	1	12341	2	0	next	hit	320

16	162	Response	2	3510024	12262	1

16	163	Picture	MorphF9_06_noe.jpg	3510103	0	1	13668	2	0	next	incorrect	322

16	163	Response	1	3523704	13601	1

16	164	Picture	MorphM9_04_nom.jpg	3523771	0	1	16189	2	0	next	incorrect	324

16	164	Response	1	3539863	16092	1

16	165	Picture	MorphF2_01_noe.jpg	3539960	0	1	38350	2	0	next	incorrect	326

16	165	Response	1	3578263	38303	1

16	166	Picture	MorphF7_03_noe.jpg	3578310	0	1	9820	2	0	next	incorrect	328

16	166	Response	1	3588023	9713	1

16	167	Picture	MorphF3_09_noe.jpg	3588130	0	1	15526	2	0	next	hit	330

16	167	Response	2	3603623	15493	1

16	168	Picture	MorphM8_00_noe.jpg	3603656	0	1	67676	2	0	next	incorrect	332

16	168	Response	1	3671223	67567	1

16	169	Picture	MorphM2_02_noe.jpg	3671332	0	1	8227	2	0	next	incorrect	334

16	169	Response	1	3679463	8131	1

16	170	Picture	MorphF7_10_orig.jpg	3679559	0	1	8759	2	0	next	hit	336

16	170	Response	2	3688183	8624	1

16	171	Picture	MorphF3_01_noe.jpg	3688318	0	1	8625	2	0	next	hit	338

16	171	Response	2	3696822	8504	1

16	172	Picture	MorphF8_00_noe.jpg	3696943	0	1	10218	2	0	next	incorrect	340

16	172	Response	1	3707062	10119	1

16	173	Picture	MorphM3_00_orig.jpg	3707161	0	1	8360	2	0	next	incorrect	342

16	173	Response	1	3715382	8221	1

16	174	Picture	MorphF6_10_noe.jpg	3715521	0	1	11810	2	0	next	hit	344

16	174	Response	2	3727302	11781	1

16	175	Picture	MorphF1_02_noe.jpg	3727331	0	1	10218	2	0	next	hit	346

16	175	Response	2	3737462	10131	1

16	176	Picture	MorphM3_09_nom.jpg	3737549	0	1	12739	2	0	next	hit	348

16	176	Response	2	3750182	12633	1

16	177	Picture	MorphF5_05_noe.jpg	3750288	0	1	10857	159	0	next	hit	350

16	177	Response	2	3761142	10854	1

16	178	Picture	MorphF3_03_noe.jpg	3761145	0	158	8915	159	0	next	hit	352

16	178	Response	2	3770022	8877	1

16	179	Picture	MorphM10_02_orig.jpg	3770060	0	1	11147	2	0	next	incorrect	354

16	179	Response	1	3781142	11082	1

16	180	Picture	MorphM5_07_nom.jpg	3781207	0	1	22824	2	0	next	hit	356

16	180	Response	2	3803942	22735	1

16	181	Picture	MorphF1_08_orig.jpg	3804031	0	1	26142	2	0	next	incorrect	358

16	181	Response	1	3830102	26071	1

16	182	Picture	MorphF6_04_orig.jpg	3830173	0	1	11146	2	0	next	incorrect	360

16	182	Response	1	3841222	11049	1

16	183	Picture	MorphF1_04_noe.jpg	3841319	0	1	18844	2	0	next	hit	362

16	183	Response	2	3860101	18782	1

16	184	Picture	MorphM3_05_nom.jpg	3860163	0	1	37141	149	0	next	incorrect	364

16	184	Response	1	3897301	37138	1

16	185	Picture	MorphF1_08_noe.jpg	3897304	0	148	18061	149	0	next	hit	366

16	185	Response	2	3915301	17997	1

16	186	Picture	MorphM4_07_orig.jpg	3915365	0	1	14730	2	0	next	hit	368

16	186	Response	2	3930021	14656	1

16	187	Picture	MorphF9_08_orig.jpg	3930095	0	1	10749	2	0	next	hit	370

16	187	Response	2	3940741	10646	1

16	188	Picture	MorphM4_03_nom.jpg	3940844	0	1	11014	2	0	next	incorrect	372

16	188	Response	1	3951781	10937	1

16	189	Picture	MorphF6_09_noe.jpg	3951858	0	1	18166	148	0	next	incorrect	374

16	189	Response	1	3970021	18163	1

16	190	Picture	MorphM9_08_noe.jpg	3970024	0	147	11558	148	0	next	hit	376

16	190	Response	2	3981461	11437	1

16	191	Picture	MorphM6_05_orig.jpg	3981582	0	1	14842	155	0	next	incorrect	378

16	191	Response	1	3996421	14839	1

16	192	Picture	MorphF8_02_nom.jpg	3996424	0	154	7850	155	0	next	incorrect	380

16	192	Response	1	4004181	7757	1

16	193	Picture	MorphM4_04_nom.jpg	4004274	0	1	10616	2	0	next	incorrect	382

16	193	Response	1	4014820	10546	1

16	194	Picture	MorphM10_03_noe.jpg	4014890	0	1	15374	153	0	next	hit	384

16	194	Response	2	4030260	15370	1

16	195	Picture	MorphM8_05_orig.jpg	4030264	0	152	50444	153	0	next	hit	386

16	195	Response	2	4080660	50396	1

16	196	Picture	MorphF1_05_noe.jpg	4080708	0	1	8626	2	0	next	hit	388

16	196	Response	2	4089220	8512	1

16	197	Picture	MorphM1_06_nom.jpg	4089334	0	1	29061	2	0	next	incorrect	390

16	197	Response	1	4118340	29006	1

16	198	Picture	MorphF4_04_nom.jpg	4118395	0	1	8492	2	0	next	incorrect	392

16	198	Response	1	4126820	8425	1

16	199	Picture	MorphM5_00_nom.jpg	4126887	0	1	25744	2	0	next	incorrect	394

16	199	Response	1	4152580	25693	1

16	200	Picture	MorphF6_09_orig.jpg	4152631	0	1	19109	2	0	next	hit	396

16	200	Response	2	4171700	19069	1

16	201	Picture	MorphM8_08_noe.jpg	4171740	0	1	19372	4	0	next	hit	398

16	201	Response	2	4190979	19239	1

16	202	Picture	MorphF7_06_nom.jpg	4191112	0	3	9158	4	0	next	hit	400

16	202	Response	2	4200179	9067	1

16	203	Picture	MorphF2_06_noe.jpg	4200270	0	1	36094	2	0	next	incorrect	402

16	203	Response	1	4236259	35989	1

16	204	Picture	MorphF1_06_orig.jpg	4236364	0	1	12341	2	0	next	incorrect	404

16	204	Response	1	4248659	12295	1

16	205	Picture	MorphF4_05_noe.jpg	4248705	0	1	17649	2	0	next	hit	406

16	205	Response	2	4266259	17554	1

16	206	Picture	MorphF5_06_noe.jpg	4266354	0	1	8758	2	0	next	hit	408

16	206	Response	2	4274979	8625	1

16	207	Picture	MorphM7_02_nom.jpg	4275112	0	1	8227	2	0	next	hit	410

16	207	Response	2	4283219	8107	1

16	208	Picture	MorphM4_05_noe.jpg	4283339	0	1	7299	2	0	next	hit	412

16	208	Response	2	4290579	7240	1

16	209	Picture	MorphF7_03_orig.jpg	4290638	0	1	23355	2	0	next	incorrect	414

16	209	Response	1	4313859	23221	1

16	210	Picture	MorphM9_01_orig.jpg	4313993	0	1	11147	2	0	next	incorrect	416

16	210	Response	1	4325059	11066	1

16	211	Picture	MorphM7_09_orig.jpg	4325140	0	1	12075	2	0	next	hit	418

16	211	Response	2	4337139	11999	1

16	212	Picture	MorphF5_06_nom.jpg	4337215	0	1	9820	2	0	next	hit	420

16	212	Response	2	4346898	9683	1

16	213	Picture	MorphF2_03_nom.jpg	4347035	0	1	17227	158	0	next	incorrect	422

16	213	Response	1	4364258	17223	1

16	214	Picture	MorphM5_08_nom.jpg	4364262	0	157	17275	158	0	next	hit	424

16	214	Response	2	4381458	17196	1

16	215	Picture	MorphM1_07_orig.jpg	4381537	0	1	12341	2	0	next	hit	426

16	215	Response	2	4393778	12241	1

16	216	Picture	MorphF2_08_orig.jpg	4393878	0	1	36094	2	0	next	hit	428

16	216	Response	2	4429858	35980	1

16	217	Picture	MorphM10_07_nom.jpg	4429972	0	1	8094	2	0	next	hit	430

16	217	Response	2	4438018	8046	1

16	218	Picture	MorphM5_01_orig.jpg	4438066	0	1	54407	2	0	next	hit	432

16	218	Response	2	4492418	54352	1

16	219	Picture	MorphM8_07_nom.jpg	4492473	0	1	7431	2	0	next	hit	434

16	219	Response	2	4499858	7385	1

16	220	Picture	MorphF8_09_nom.jpg	4499904	0	1	8095	2	0	next	hit	436

16	220	Response	2	4507857	7953	1

16	221	Picture	MorphM2_09_noe.jpg	4507999	0	1	9687	2	0	next	hit	438

16	221	Response	2	4517617	9618	1

16	222	Picture	MorphM1_05_orig.jpg	4517686	0	1	9819	2	0	next	hit	440

16	222	Response	2	4527377	9691	1

16	223	Picture	MorphF9_10_noe.jpg	4527505	0	1	13801	2	0	next	hit	442

16	223	Response	2	4541217	13712	1

16	224	Picture	MorphF1_06_nom.jpg	4541306	0	1	30123	2	0	next	incorrect	444

16	224	Response	1	4571297	29991	1

16	225	Picture	PAUSE	4571429	0	1	600064	2	0	600000	miss	0

16	226	Picture	MorphM1_05_nom.jpg	5171493	0	1	24417	2	0	next	incorrect	447

16	226	Response	1	5195853	24360	1

16	227	Picture	MorphF8_07_nom.jpg	5195910	0	1	11677	2	0	next	hit	449

16	227	Response	2	5207453	11543	1

16	228	Picture	MorphM6_03_nom.jpg	5207587	0	1	8891	2	0	next	incorrect	451

16	228	Response	1	5216413	8826	1

16	229	Picture	MorphM1_06_orig.jpg	5216478	0	1	8095	2	0	next	hit	453

16	229	Response	2	5224493	8015	1

16	230	Picture	MorphM7_06_noe.jpg	5224573	0	1	8083	146	0	next	hit	455

16	230	Response	2	5232653	8080	1

16	231	Picture	MorphM5_10_orig.jpg	5232656	0	145	8769	146	0	next	hit	457

16	231	Response	2	5241293	8637	1

16	232	Picture	MorphM7_01_orig.jpg	5241425	0	1	9289	2	0	next	hit	459

16	232	Response	2	5250573	9148	1

16	233	Picture	MorphF4_07_nom.jpg	5250714	0	1	11014	2	0	next	incorrect	461

16	233	Response	1	5261613	10899	1

16	234	Picture	MorphM7_08_noe.jpg	5261728	0	1	7962	2	0	next	hit	463

16	234	Response	2	5269613	7885	1

16	235	Picture	MorphF1_03_noe.jpg	5269690	0	1	16566	156	0	next	hit	465

16	235	Response	2	5286253	16563	1

16	236	Picture	MorphF5_00_orig.jpg	5286256	0	155	13291	157	0	next	incorrect	467

16	236	Response	1	5299453	13197	1

16	237	Picture	MorphF3_09_nom.jpg	5299547	0	2	9687	4	0	next	incorrect	469

16	237	Response	1	5309133	9586	1

16	238	Picture	MorphF8_05_orig.jpg	5309234	0	2	18180	3	0	next	incorrect	471

16	238	Response	1	5327293	18059	1

16	239	Picture	MorphF9_10_nom.jpg	5327414	0	1	9820	2	0	next	hit	473

16	239	Response	2	5337132	9718	1

16	240	Picture	MorphM9_08_nom.jpg	5337234	0	1	11412	2	0	next	hit	475

16	240	Response	2	5348572	11338	1

16	241	Picture	MorphM2_08_noe.jpg	5348646	0	1	11412	2	0	next	hit	477

16	241	Response	2	5360012	11366	1

16	242	Picture	MorphM9_00_orig.jpg	5360058	0	1	9953	2	0	next	incorrect	479

16	242	Response	1	5369932	9874	1

16	243	Picture	MorphM3_07_orig.jpg	5370011	0	1	12724	149	0	next	hit	481

16	243	Response	2	5382732	12721	1

16	244	Picture	MorphF4_00_orig.jpg	5382735	0	148	8905	150	0	next	incorrect	483

16	244	Response	1	5391532	8797	1

16	245	Picture	MorphF9_01_noe.jpg	5391640	0	2	13255	151	0	next	incorrect	485

16	245	Response	1	5404892	13252	1

16	246	Picture	MorphM4_05_orig.jpg	5404895	0	149	8774	150	0	next	hit	487

16	246	Response	2	5413532	8637	1

16	247	Picture	MorphF2_05_noe.jpg	5413669	0	1	22426	2	0	next	hit	489

16	247	Response	2	5436012	22343	1

16	248	Picture	MorphF5_04_orig.jpg	5436095	0	1	8890	3	0	next	incorrect	491

16	248	Response	1	5444892	8797	1

16	249	Picture	MorphF1_07_noe.jpg	5444985	0	2	13801	3	0	next	hit	493

16	249	Response	2	5458732	13747	1

16	250	Picture	MorphM2_07_noe.jpg	5458786	0	1	10616	2	0	next	hit	495

16	250	Response	2	5469292	10506	1

16	251	Picture	MorphF2_07_orig.jpg	5469402	0	1	11412	2	0	next	hit	497

16	251	Response	2	5480732	11330	1

16	252	Picture	MorphF8_05_nom.jpg	5480814	0	1	16588	2	0	next	incorrect	499

16	252	Response	1	5497371	16557	1

16	253	Picture	MorphF1_03_orig.jpg	5497402	0	1	9288	2	0	next	incorrect	501

16	253	Response	1	5506651	9249	1

16	254	Picture	MorphF10_02_noe.jpg	5506690	0	1	31317	2	0	next	incorrect	503

16	254	Response	1	5537931	31241	1

16	255	Picture	MorphM8_02_nom.jpg	5538007	0	1	9953	2	0	next	hit	505

16	255	Response	2	5547851	9844	1

16	256	Picture	MorphM6_07_noe.jpg	5547960	0	1	36757	2	0	next	incorrect	507

16	256	Response	1	5584651	36691	1

16	257	Picture	MorphM9_00_noe.jpg	5584717	0	1	12740	2	0	next	incorrect	509

16	257	Response	1	5597371	12654	1

16	258	Picture	MorphF9_05_noe.jpg	5597457	0	1	22824	2	0	next	incorrect	511

16	258	Response	1	5620171	22714	1

16	259	Picture	MorphM7_07_noe.jpg	5620281	0	1	7298	2	0	next	hit	513

16	259	Response	2	5627531	7250	1

16	260	Picture	MorphM6_07_orig.jpg	5627579	0	1	10616	2	0	next	incorrect	515

16	260	Response	1	5638091	10512	1

16	261	Picture	MorphF4_06_nom.jpg	5638195	0	1	6502	2	0	next	incorrect	517

16	261	Response	1	5644650	6455	1

16	262	Picture	MorphF7_08_orig.jpg	5644697	0	1	8360	2	0	next	hit	519

16	262	Response	2	5652970	8273	1

16	263	Picture	MorphF8_05_noe.jpg	5653057	0	1	10218	2	0	next	hit	521

16	263	Response	2	5663130	10073	1

16	264	Picture	MorphF10_08_orig.jpg	5663275	0	1	7431	2	0	next	hit	523

16	264	Response	2	5670570	7295	1

16	265	Picture	MorphF4_07_noe.jpg	5670706	0	1	13801	3	0	next	hit	525

16	265	Response	2	5684410	13704	1

16	266	Picture	MorphM8_10_noe.jpg	5684507	0	2	7962	3	0	next	hit	527

16	266	Response	2	5692410	7903	1

16	267	Picture	MorphF1_09_orig.jpg	5692469	0	1	52264	154	0	next	hit	529

16	267	Response	2	5744730	52261	1

16	268	Picture	MorphM10_07_orig.jpg	5744733	0	153	8777	154	0	next	hit	531

16	268	Response	2	5753370	8637	1

16	269	Picture	MorphM3_06_orig.jpg	5753510	0	1	13668	2	0	next	hit	533

16	269	Response	2	5767130	13620	1

16	270	Picture	MorphF4_10_nom.jpg	5767178	0	1	12597	145	0	next	hit	535

16	270	Response	2	5779770	12592	1

16	271	Picture	MorphF6_01_orig.jpg	5779775	0	144	10626	145	0	next	incorrect	537

16	271	Response	1	5790330	10555	1

16	272	Picture	MorphM1_09_orig.jpg	5790401	0	1	9156	2	0	next	hit	539

16	272	Response	2	5799450	9049	1

16	273	Picture	MorphF6_01_noe.jpg	5799557	0	1	12075	3	0	next	incorrect	541

16	273	Response	1	5811529	11972	1

16	274	Picture	MorphM1_01_orig.jpg	5811632	0	2	13801	3	0	next	incorrect	543

16	274	Response	1	5825289	13657	1

16	275	Picture	MorphF1_03_nom.jpg	5825433	0	1	13270	2	0	next	incorrect	545

16	275	Response	1	5838649	13216	1

16	276	Picture	MorphM7_00_nom.jpg	5838703	0	1	9024	2	0	next	hit	547

16	276	Response	2	5847689	8986	1

16	277	Picture	MorphM2_01_nom.jpg	5847727	0	1	14198	2	0	next	incorrect	549

16	277	Response	1	5861849	14122	1

16	278	Picture	MorphF5_10_noe.jpg	5861925	0	1	9422	2	0	next	hit	551

16	278	Response	2	5871289	9364	1

16	279	Picture	MorphM3_09_noe.jpg	5871347	0	1	15260	2	0	next	hit	553

16	279	Response	2	5886569	15222	1

16	280	Picture	MorphF7_08_nom.jpg	5886607	0	1	8758	3	0	next	hit	555

16	280	Response	2	5895289	8682	1

16	281	Picture	MorphM6_00_nom.jpg	5895365	0	2	9555	3	0	next	incorrect	557

16	281	Response	1	5904809	9444	1

16	282	Picture	MorphM2_09_orig.jpg	5904920	0	1	9554	2	0	next	hit	559

16	282	Response	2	5914329	9409	1

16	283	Picture	MorphM8_03_orig.jpg	5914474	0	1	69402	2	0	next	hit	561

16	283	Response	2	5983768	69294	1

16	284	Picture	MorphF2_00_noe.jpg	5983876	0	1	18179	2	0	next	hit	563

16	284	Response	2	6002008	18132	1

16	285	Picture	MorphM7_05_nom.jpg	6002055	0	1	39810	2	0	next	hit	565

16	285	Response	2	6041768	39713	1

16	286	Picture	MorphM1_08_nom.jpg	6041865	0	1	25611	2	0	next	hit	567

16	286	Response	2	6067368	25503	1

16	287	Picture	MorphF9_07_orig.jpg	6067476	0	1	8615	145	0	next	hit	569

16	287	Response	2	6076088	8612	1

16	288	Picture	MorphM7_01_noe.jpg	6076091	0	144	22569	145	0	next	hit	571

16	288	Response	2	6098568	22477	1

16	289	Picture	MorphM1_03_orig.jpg	6098660	0	1	10471	147	0	next	incorrect	573

16	289	Response	1	6109128	10468	1

16	290	Picture	MorphF1_10_noe.jpg	6109131	0	146	15273	147	0	next	hit	575

16	290	Response	2	6124328	15197	1

16	291	Picture	MorphF7_04_orig.jpg	6124404	0	1	9687	2	0	next	hit	577

16	291	Response	2	6134008	9604	1

16	292	Picture	MorphF10_00_nom.jpg	6134091	0	1	8094	3	0	next	incorrect	579

16	292	Response	1	6142087	7996	1

16	293	Picture	MorphM7_02_orig.jpg	6142185	0	2	9668	155	0	next	hit	581

16	293	Response	2	6151847	9662	1

16	294	Picture	MorphF7_10_noe.jpg	6151853	0	153	8910	154	0	next	hit	583

16	294	Response	2	6160647	8794	1

16	295	Picture	MorphF2_10_nom.jpg	6160763	0	1	9289	2	0	next	hit	585

16	295	Response	2	6169927	9164	1

16	296	Picture	MorphM9_02_nom.jpg	6170052	0	1	10218	2	0	next	incorrect	587

16	296	Response	1	6180167	10115	1

16	297	Picture	MorphF6_02_noe.jpg	6180270	0	1	12208	2	0	next	incorrect	589

16	297	Response	1	6192407	12137	1

16	298	Picture	MorphM7_06_orig.jpg	6192478	0	1	9157	2	0	next	hit	591

16	298	Response	2	6201527	9049	1

16	299	Picture	MorphM8_06_nom.jpg	6201635	0	1	35032	2	0	next	hit	593

16	299	Response	2	6236567	34932	1

16	300	Picture	MorphF5_03_noe.jpg	6236667	0	1	16985	3	0	next	hit	595

16	300	Response	2	6253527	16860	1

16	301	Picture	MorphM10_05_noe.jpg	6253652	0	2	7830	3	0	next	hit	597

16	301	Response	2	6261367	7715	1

16	302	Picture	MorphF1_00_orig.jpg	6261482	0	1	9408	148	0	next	incorrect	599

16	302	Response	1	6270887	9405	1

16	303	Picture	MorphF10_09_nom.jpg	6270890	0	147	9966	148	0	next	hit	601

16	303	Response	2	6280807	9917	1

16	304	Picture	MorphM10_04_noe.jpg	6280856	0	1	7166	2	0	next	hit	603

16	304	Response	2	6287926	7070	1

16	305	Picture	MorphM5_05_orig.jpg	6288022	0	1	8468	159	0	next	hit	605

16	305	Response	2	6296487	8465	1

16	306	Picture	MorphM9_03_orig.jpg	6296490	0	158	8915	159	0	next	incorrect	607

16	306	Response	1	6305366	8876	1

16	307	Picture	MorphM1_00_noe.jpg	6305405	0	1	35961	3	0	next	incorrect	609

16	307	Response	1	6341286	35881	1

16	308	Picture	MorphM6_03_orig.jpg	6341366	0	2	7564	3	0	next	incorrect	611

16	308	Response	1	6348886	7520	1

16	309	Picture	MorphM1_10_noe.jpg	6348930	0	1	12341	2	0	next	hit	613

16	309	Response	2	6361206	12276	1

16	310	Picture	MorphF7_00_orig.jpg	6361271	0	1	14730	2	0	next	incorrect	615

16	310	Response	1	6375926	14655	1

16	311	Picture	MorphM3_01_nom.jpg	6376001	0	1	16571	151	0	next	incorrect	617

16	311	Response	1	6392566	16565	1

16	312	Picture	MorphM5_02_orig.jpg	6392572	0	150	20452	151	0	next	hit	619

16	312	Response	2	6412886	20314	1

16	313	Picture	MorphM1_06_noe.jpg	6413024	0	1	22559	2	0	next	hit	621

16	313	Response	2	6435526	22502	1

16	314	Picture	MorphF5_08_orig.jpg	6435583	0	1	11412	2	0	next	hit	623

16	314	Response	2	6446886	11303	1

16	315	Picture	MorphM4_00_orig.jpg	6446995	0	1	11147	2	0	next	incorrect	625

16	315	Response	1	6458006	11011	1

16	316	Picture	MorphF3_08_nom.jpg	6458142	0	1	8747	145	0	next	incorrect	627

16	316	Response	1	6466886	8744	1

16	317	Picture	MorphM8_00_orig.jpg	6466889	0	144	39157	145	0	next	hit	629

16	317	Response	2	6506005	39116	1

16	318	Picture	MorphM6_08_orig.jpg	6506046	0	1	13933	2	0	next	incorrect	631

16	318	Response	1	6519845	13799	1

16	319	Picture	MorphF4_10_orig.jpg	6519979	0	1	50558	3	0	next	hit	633

16	319	Response	2	6570405	50426	1

16	320	Picture	MorphF1_07_nom.jpg	6570537	0	2	56928	3	0	next	hit	635

16	320	Response	2	6627365	56828	1

16	321	Picture	MorphM7_03_noe.jpg	6627465	0	1	7166	2	0	next	hit	637

16	321	Response	2	6634564	7099	1

16	322	Picture	MorphF3_02_noe.jpg	6634631	0	1	7697	2	0	next	hit	639

16	322	Response	2	6642244	7613	1

16	323	Picture	MorphM5_02_nom.jpg	6642328	0	1	9952	2	0	next	hit	641

16	323	Response	2	6652164	9836	1

16	324	Picture	MorphF9_04_nom.jpg	6652280	0	1	9008	150	0	next	incorrect	643

16	324	Response	1	6661284	9004	1

16	325	Picture	MorphM4_01_noe.jpg	6661288	0	149	9680	305	0	next	hit	645

16	325	Response	2	6670964	9676	1

16	326	Picture	MorphF7_07_orig.jpg	6670968	0	156	7454	157	0	next	hit	647

16	326	Response	2	6678324	7356	1

16	327	Picture	MorphM1_04_nom.jpg	6678422	0	1	7962	2	0	next	incorrect	649

16	327	Response	1	6686244	7822	1

16	328	Picture	MorphM2_00_noe.jpg	6686384	0	1	33042	2	0	next	incorrect	651

16	328	Response	1	6719284	32900	1

16	329	Picture	MorphM5_06_nom.jpg	6719426	0	1	9156	2	0	next	hit	653

16	329	Response	2	6728484	9058	1

16	330	Picture	MorphF3_07_noe.jpg	6728582	0	1	7696	2	0	next	hit	655

16	330	Response	2	6736244	7662	1

16	331	Picture	MorphF10_03_noe.jpg	6736278	0	1	6370	2	0	next	hit	657

16	331	Response	2	6742564	6286	1

16	332	Picture	MorphF2_08_noe.jpg	6742648	0	1	7564	2	0	next	hit	659

16	332	Response	2	6750084	7436	1

16	333	Picture	MorphF7_06_orig.jpg	6750212	0	1	9819	3	0	next	hit	661

16	333	Response	2	6759924	9712	1

16	334	Picture	MorphM6_01_nom.jpg	6760031	0	2	19496	147	0	next	incorrect	663

16	334	Response	1	6779524	19493	1

16	335	Picture	MorphM4_10_nom.jpg	6779527	0	145	10760	146	0	next	hit	665

16	335	Response	2	6790244	10717	1

16	336	Picture	MorphF3_10_orig.jpg	6790287	0	1	23089	2	0	next	hit	667

16	336	Response	2	6813283	22996	1

16	337	Picture	MorphF6_09_nom.jpg	6813376	0	1	16588	2	0	next	hit	669

16	337	Response	2	6829923	16547	1

16	338	Picture	MorphF1_02_nom.jpg	6829964	0	1	9803	151	0	next	incorrect	671

16	338	Response	1	6839763	9799	1

16	339	Picture	MorphM9_07_nom.jpg	6839767	0	150	25627	151	0	next	hit	673

16	339	Response	2	6865363	25596	1

16	340	Picture	MorphM2_01_noe.jpg	6865394	0	1	11280	2	0	next	incorrect	675

16	340	Response	1	6876642	11248	2

16	341	Picture	MorphF4_06_noe.jpg	6876674	0	1	8493	2	0	next	hit	677

16	341	Response	2	6885123	8449	1

16	342	Picture	MorphM8_01_nom.jpg	6885167	0	1	101239	145	0	next	incorrect	679

16	342	Response	1	6986402	101235	1

16	343	Picture	MorphM2_05_nom.jpg	6986406	0	144	14720	297	0	next	hit	681

16	343	Response	2	7001122	14716	1

16	344	Picture	MorphM8_10_orig.jpg	7001126	0	153	7040	299	0	next	hit	683

16	344	Response	2	7008162	7036	1

16	345	Picture	MorphM5_00_noe.jpg	7008166	0	146	7974	147	0	next	hit	685

16	345	Response	2	7016002	7836	1

16	346	Picture	MorphM8_09_nom.jpg	7016140	0	1	12341	2	0	next	hit	687

16	346	Response	2	7028402	12262	1

16	347	Picture	MorphF9_09_noe.jpg	7028481	0	1	8084	146	0	next	hit	689

16	347	Response	2	7036562	8081	1

16	348	Picture	MorphM2_01_orig.jpg	7036565	0	145	7840	146	0	next	incorrect	691

16	348	Response	1	7044322	7757	1

16	349	Picture	MorphF6_03_orig.jpg	7044405	0	1	7829	2	0	next	incorrect	693

16	349	Response	1	7052162	7757	1

16	350	Picture	MorphM5_04_noe.jpg	7052234	0	1	7564	2	0	next	hit	695

16	350	Response	2	7059682	7448	1

16	351	Picture	MorphM10_08_orig.jpg	7059798	0	1	7564	2	0	next	hit	697

16	351	Response	2	7067282	7484	1

16	352	Picture	MorphM9_04_orig.jpg	7067362	0	1	7564	2	0	next	incorrect	699

16	352	Response	1	7074802	7440	1

16	353	Picture	MorphM4_04_orig.jpg	7074926	0	1	8360	2	0	next	incorrect	701

16	353	Response	1	7083202	8276	1

16	354	Picture	MorphF3_03_nom.jpg	7083286	0	1	12474	2	0	next	incorrect	703

16	354	Response	1	7095682	12396	1

16	355	Picture	MorphF7_01_noe.jpg	7095760	0	1	8625	2	0	next	incorrect	705

16	355	Response	1	7104322	8562	1

16	356	Picture	MorphM5_09_nom.jpg	7104385	0	1	7299	2	0	next	hit	707

16	356	Response	2	7111601	7216	1

16	357	Picture	MorphF2_00_nom.jpg	7111684	0	1	13535	2	0	next	incorrect	709

16	357	Response	1	7125121	13437	1

16	358	Picture	MorphF3_06_orig.jpg	7125219	0	1	30521	2	0	next	hit	711

16	358	Response	2	7155681	30462	1

16	359	Picture	MorphM2_03_noe.jpg	7155740	0	1	8492	2	0	next	incorrect	713

16	359	Response	1	7164161	8421	1

16	360	Picture	MorphF9_01_orig.jpg	7164232	0	1	13270	2	0	next	incorrect	715

16	360	Response	1	7177361	13129	1

16	361	Picture	MorphM9_06_orig.jpg	7177502	0	1	6768	2	0	next	incorrect	717

16	361	Response	1	7184241	6739	1

16	362	Picture	MorphM10_09_nom.jpg	7184270	0	1	8094	3	0	next	hit	719

16	362	Response	2	7192241	7971	1

16	363	Picture	MorphM9_09_nom.jpg	7192364	0	2	14332	3	0	next	hit	721

16	363	Response	2	7206561	14197	1

16	364	Picture	MorphF1_01_nom.jpg	7206696	0	1	10483	2	0	next	incorrect	723

16	364	Response	1	7217041	10345	1

16	365	Picture	MorphF10_05_nom.jpg	7217179	0	1	42198	2	0	next	hit	725

16	365	Response	2	7259281	42102	1

16	366	Picture	MorphM3_10_nom.jpg	7259377	0	1	12341	2	0	next	hit	727

16	366	Response	2	7271601	12224	1

16	367	Picture	MorphM1_02_nom.jpg	7271718	0	1	8360	2	0	next	incorrect	729

16	367	Response	1	7280000	8282	1

16	368	Picture	MorphM9_03_noe.jpg	7280078	0	1	21896	2	0	next	incorrect	731

16	368	Response	1	7301840	21762	1

16	369	Picture	MorphF8_06_noe.jpg	7301974	0	1	13004	2	0	next	hit	733

16	369	Response	2	7314881	12907	1

16	370	Picture	MorphM10_07_noe.jpg	7314978	0	1	6635	2	0	next	hit	735

16	370	Response	2	7321520	6542	1

16	371	Picture	MorphM5_00_orig.jpg	7321613	0	1	7431	2	0	next	hit	737

16	371	Response	2	7328960	7347	1

16	372	Picture	MorphF10_09_orig.jpg	7329044	0	1	33308	2	0	next	hit	739

16	372	Response	2	7362240	33196	1

16	373	Picture	MorphM10_04_orig.jpg	7362352	0	1	5706	2	0	next	hit	741

16	373	Response	2	7367920	5568	1

16	374	Picture	MorphM6_06_nom.jpg	7368058	0	1	7166	2	0	next	incorrect	743

16	374	Response	1	7375120	7062	1

16	375	Picture	MorphM9_05_nom.jpg	7375224	0	1	12075	2	0	next	incorrect	745

16	375	Response	1	7387200	11976	1

16	376	Picture	MorphF3_08_orig.jpg	7387299	0	1	13403	2	0	next	hit	747

16	376	Response	2	7400640	13341	1

16	377	Picture	MorphF10_10_orig.jpg	7400702	0	1	27601	2	0	next	hit	749

16	377	Response	2	7428160	27458	1

16	378	Picture	MorphF3_08_noe.jpg	7428303	0	1	8626	2	0	next	hit	751

16	378	Response	2	7436800	8497	1

16	379	Picture	MorphF2_09_noe.jpg	7436929	0	1	29591	2	0	next	incorrect	753

16	379	Response	1	7466479	29550	1

16	380	Picture	MorphM5_05_nom.jpg	7466520	0	1	25346	2	0	next	hit	755

16	380	Response	2	7491759	25239	1

16	381	Picture	MorphF8_02_noe.jpg	7491866	0	1	9820	2	0	next	hit	757

16	381	Response	2	7501599	9733	1

16	382	Picture	MorphF2_09_nom.jpg	7501686	0	1	9156	2	0	next	hit	759

16	382	Response	2	7510799	9113	1

16	383	Picture	MorphM4_08_noe.jpg	7510842	0	1	6237	2	0	next	hit	761

16	383	Response	2	7516959	6117	1

16	384	Picture	MorphM9_05_noe.jpg	7517079	0	1	12606	2	0	next	hit	763

16	384	Response	2	7529599	12520	1

16	385	Picture	MorphF2_02_noe.jpg	7529685	0	1	9554	2	0	next	hit	765

16	385	Response	2	7539119	9434	1

16	386	Picture	MorphF4_01_nom.jpg	7539239	0	1	7432	2	0	next	incorrect	767

16	386	Response	1	7546639	7400	1

16	387	Picture	MorphF6_10_orig.jpg	7546671	0	1	12871	2	0	next	hit	769

16	387	Response	2	7559439	12768	1

16	388	Picture	MorphF1_05_orig.jpg	7559542	0	1	17517	2	0	next	incorrect	771

16	388	Response	1	7576959	17417	1

16	389	Picture	MorphM2_00_orig.jpg	7577059	0	1	16189	2	0	next	incorrect	773

16	389	Response	1	7593199	16140	1

16	390	Picture	MorphF5_06_orig.jpg	7593248	0	1	10194	158	0	next	hit	775

16	390	Response	2	7603438	10190	1

16	391	Picture	MorphF3_10_nom.jpg	7603442	0	157	14355	158	0	next	hit	777

16	391	Response	2	7617758	14316	1

16	392	Picture	MorphF9_10_orig.jpg	7617797	0	1	7962	2	0	next	hit	779

16	392	Response	2	7625678	7881	1

16	393	Picture	MorphF8_04_noe.jpg	7625759	0	1	7166	2	0	next	hit	781

16	393	Response	2	7632878	7119	1

16	394	Picture	MorphF7_03_nom.jpg	7632925	0	1	16853	2	0	next	hit	783

16	394	Response	2	7649678	16753	1

16	395	Picture	MorphF5_04_nom.jpg	7649778	0	1	9554	2	0	next	incorrect	785

16	395	Response	1	7659198	9420	1

16	396	Picture	MorphF3_07_orig.jpg	7659332	0	1	10085	2	0	next	hit	787

16	396	Response	2	7669278	9946	1

16	397	Picture	MorphM10_03_nom.jpg	7669417	0	1	7564	2	0	next	hit	789

16	397	Response	2	7676878	7461	1

16	398	Picture	MorphF10_10_nom.jpg	7676981	0	1	7033	2	0	next	hit	791

16	398	Response	2	7683918	6937	1

16	399	Picture	MorphM10_04_nom.jpg	7684014	0	1	20037	2	0	next	hit	793

16	399	Response	2	7703918	19904	1

16	400	Picture	MorphM2_04_orig.jpg	7704051	0	1	6768	2	0	next	incorrect	795

16	400	Response	1	7710718	6667	1

16	401	Picture	MorphF7_01_nom.jpg	7710819	0	1	10462	156	0	next	hit	797

16	401	Response	2	7721278	10459	1

16	402	Picture	MorphF4_03_noe.jpg	7721281	0	155	15414	156	0	next	incorrect	799

16	402	Response	1	7736638	15357	1

16	403	Picture	MorphM6_00_noe.jpg	7736695	0	1	11014	2	0	next	incorrect	801

16	403	Response	1	7747598	10903	1

16	404	Picture	MorphF10_04_orig.jpg	7747709	0	1	10085	3	0	next	incorrect	803

16	404	Response	1	7757758	10049	1

16	405	Picture	MorphF4_07_orig.jpg	7757794	0	2	17517	3	0	next	hit	805

16	405	Response	2	7775277	17483	2

16	406	Picture	MorphF9_01_nom.jpg	7775311	0	1	21099	2	0	next	incorrect	807

16	406	Response	1	7796317	21006	1

16	407	Picture	MorphF6_03_noe.jpg	7796410	0	1	9421	2	0	next	incorrect	809

16	407	Response	1	7805757	9347	1

16	408	Picture	MorphM7_07_nom.jpg	7805831	0	1	7962	2	0	next	hit	811

16	408	Response	2	7813677	7846	1

16	409	Picture	MorphF9_07_nom.jpg	7813793	0	1	8095	2	0	next	hit	813

16	409	Response	2	7821837	8044	1

16	410	Picture	MorphM7_02_noe.jpg	7821888	0	1	9156	2	0	next	hit	815

16	410	Response	2	7830957	9069	1

16	411	Picture	MorphF8_02_orig.jpg	7831044	0	1	7962	2	0	next	incorrect	817

16	411	Response	1	7838957	7913	1

16	412	Picture	MorphM10_09_noe.jpg	7839006	0	1	16322	2	0	next	hit	819

16	412	Response	2	7855197	16191	1

16	413	Picture	MorphM4_01_nom.jpg	7855328	0	1	10351	2	0	next	incorrect	821

16	413	Response	1	7865597	10269	1

16	414	Picture	MorphF10_05_orig.jpg	7865679	0	1	9421	2	0	next	incorrect	823

16	414	Response	1	7874957	9278	1

16	415	Picture	MorphM6_09_nom.jpg	7875100	0	1	9157	2	0	next	incorrect	825

16	415	Response	1	7884157	9057	1

16	416	Picture	MorphF5_05_orig.jpg	7884257	0	1	15903	155	0	next	incorrect	827

16	416	Response	1	7900157	15900	1

16	417	Picture	MorphF2_10_noe.jpg	7900160	0	154	30276	155	0	next	hit	829

16	417	Response	2	7930317	30157	1

16	418	Picture	MorphF8_06_orig.jpg	7930436	0	1	11146	2	0	next	incorrect	831

16	418	Response	1	7941516	11080	1

16	419	Picture	MorphM4_08_nom.jpg	7941582	0	1	25213	2	0	next	hit	833

16	419	Response	2	7966716	25134	1

16	420	Picture	MorphM7_09_nom.jpg	7966795	0	1	6502	3	0	next	hit	835

16	420	Response	2	7973196	6401	1

16	421	Picture	MorphM6_10_noe.jpg	7973297	0	2	12341	3	0	next	incorrect	837

16	421	Response	1	7985516	12219	1

16	422	Picture	MorphM5_02_noe.jpg	7985638	0	1	10616	2	0	next	hit	839

16	422	Response	2	7996156	10518	1

16	423	Picture	MorphF1_08_nom.jpg	7996254	0	1	11280	2	0	next	hit	841

16	423	Response	2	8007436	11182	1

16	424	Picture	MorphM9_10_noe.jpg	8007534	0	1	9554	2	0	next	hit	843

16	424	Response	2	8016956	9422	1

16	425	Picture	MorphM10_06_noe.jpg	8017088	0	1	7951	146	0	next	hit	845

16	425	Response	2	8025036	7948	1

16	426	Picture	MorphF2_04_noe.jpg	8025039	0	145	34911	146	0	next	hit	847

16	426	Response	2	8059836	34797	1

16	427	Picture	MorphM1_07_nom.jpg	8059950	0	1	19507	2	0	next	incorrect	849

16	427	Response	1	8079356	19406	1

16	428	Picture	MorphM4_02_orig.jpg	8079457	0	1	9023	2	0	next	incorrect	851

16	428	Response	1	8088396	8939	1

16	429	Picture	MorphF10_04_nom.jpg	8088480	0	1	20834	2	0	next	incorrect	853

16	429	Response	1	8109276	20796	1

16	430	Picture	MorphM9_09_noe.jpg	8109314	0	1	13801	2	0	next	hit	855

16	430	Response	2	8123035	13721	1

16	431	Picture	MorphF2_08_nom.jpg	8123115	0	1	8360	2	0	next	hit	857

16	431	Response	2	8131355	8240	1

16	432	Picture	MorphF10_07_orig.jpg	8131475	0	1	14464	2	0	next	hit	859

16	432	Response	2	8145835	14360	1

16	433	Picture	MorphF6_08_orig.jpg	8145939	0	1	13137	2	0	next	hit	861

16	433	Response	2	8159035	13096	1

16	434	Picture	MorphF1_00_nom.jpg	8159076	0	1	27203	2	0	next	incorrect	863

16	434	Response	1	8186155	27079	1

16	435	Picture	MorphM10_08_nom.jpg	8186279	0	1	9953	2	0	next	hit	865

16	435	Response	2	8196155	9876	1

16	436	Picture	MorphF7_02_nom.jpg	8196232	0	1	7829	2	0	next	hit	867

16	436	Response	2	8203915	7683	1

16	437	Picture	MorphM6_07_nom.jpg	8204061	0	1	7298	2	0	next	incorrect	869

16	437	Response	1	8211275	7214	1

16	438	Picture	MorphM3_07_nom.jpg	8211359	0	1	12607	2	0	next	hit	871

16	438	Response	2	8223835	12476	1

16	439	Picture	MorphM4_10_orig.jpg	8223966	0	1	7431	2	0	next	hit	873

16	439	Response	2	8231275	7309	1

16	440	Picture	MorphM1_10_orig.jpg	8231397	0	1	7829	2	0	next	hit	875

16	440	Response	2	8239115	7718	1

16	441	Picture	MorphM8_08_nom.jpg	8239226	0	1	6502	2	0	next	hit	877

16	441	Response	2	8245595	6369	1

16	442	Picture	MorphF3_06_noe.jpg	8245728	0	1	7166	2	0	next	hit	879

16	442	Response	2	8252794	7066	1

16	443	Picture	MorphM7_01_nom.jpg	8252894	0	1	6237	2	0	next	hit	881

16	443	Response	2	8259035	6141	1

16	444	Picture	MorphF8_07_noe.jpg	8259131	0	1	9554	2	0	next	hit	883

16	444	Response	2	8268634	9503	1

16	445	Picture	MorphM5_10_noe.jpg	8268685	0	1	16057	2	0	next	hit	885

16	445	Response	2	8284634	15949	1

16	446	Picture	PAUSE	8284742	0	1	600064	2	0	600000	miss	0

16	447	Picture	MorphM10_02_noe.jpg	8884806	0	1	34502	2	0	next	incorrect	888

16	447	Response	1	8919270	34464	1

16	448	Picture	MorphM9_01_nom.jpg	8919308	0	1	8094	3	0	next	incorrect	890

16	448	Response	1	8927350	8042	1

16	449	Picture	MorphF10_07_nom.jpg	8927402	0	2	10992	158	0	next	hit	892

16	449	Response	2	8938390	10988	1

16	450	Picture	MorphM4_06_orig.jpg	8938394	0	156	7719	157	0	next	hit	894

16	450	Response	2	8946070	7676	1

16	451	Picture	MorphF8_10_noe.jpg	8946113	0	1	8493	2	0	next	hit	896

16	451	Response	2	8954550	8437	1

16	452	Picture	MorphF5_02_nom.jpg	8954606	0	1	8891	2	0	next	incorrect	898

16	452	Response	1	8963430	8824	1

16	453	Picture	MorphM7_00_orig.jpg	8963497	0	1	34103	2	0	next	incorrect	900

16	453	Response	1	8997510	34013	1

16	454	Picture	MorphF3_02_nom.jpg	8997600	0	1	7564	2	0	next	incorrect	902

16	454	Response	1	9005030	7430	1

16	455	Picture	MorphF1_01_noe.jpg	9005164	0	1	10483	2	0	next	hit	904

16	455	Response	2	9015590	10426	1

16	456	Picture	MorphF10_06_noe.jpg	9015647	0	1	13668	2	0	next	hit	906

16	456	Response	2	9029270	13623	1

16	457	Picture	MorphF5_10_orig.jpg	9029315	0	1	10483	2	0	next	hit	908

16	457	Response	2	9039750	10435	1

16	458	Picture	MorphM4_07_noe.jpg	9039798	0	1	6105	2	0	next	hit	910

16	458	Response	2	9045830	6032	1

16	459	Picture	MorphM5_09_noe.jpg	9045903	0	1	6490	147	0	next	hit	912

16	459	Response	2	9052390	6487	1

16	460	Picture	MorphM6_08_nom.jpg	9052393	0	146	15120	299	0	next	hit	914

16	460	Response	2	9067510	15117	1

16	461	Picture	MorphM8_03_noe.jpg	9067513	0	153	8512	154	0	next	incorrect	916

16	461	Response	1	9075989	8476	1

16	462	Picture	MorphF10_02_orig.jpg	9076025	0	1	9422	2	0	next	incorrect	918

16	462	Response	1	9085349	9324	1

16	463	Picture	MorphM4_10_noe.jpg	9085447	0	1	6768	2	0	next	hit	920

16	463	Response	2	9092149	6702	1

16	464	Picture	MorphM8_06_orig.jpg	9092215	0	1	10738	145	0	next	hit	922

16	464	Response	2	9102949	10734	1

16	465	Picture	MorphM9_02_orig.jpg	9102953	0	144	9963	145	0	next	incorrect	924

16	465	Response	1	9112789	9836	1

16	466	Picture	MorphM2_06_orig.jpg	9112916	0	1	15791	2	0	next	incorrect	926

16	466	Response	1	9128629	15713	1

16	467	Picture	MorphF9_00_noe.jpg	9128707	0	1	13402	2	0	next	incorrect	928

16	467	Response	1	9141989	13282	1

16	468	Picture	MorphM3_01_orig.jpg	9142109	0	1	11412	2	0	next	incorrect	930

16	468	Response	1	9153429	11320	1

16	469	Picture	MorphF8_09_noe.jpg	9153521	0	1	12209	2	0	next	hit	932

16	469	Response	2	9165589	12068	1

16	470	Picture	MorphM4_07_nom.jpg	9165730	0	1	9289	2	0	next	hit	934

16	470	Response	2	9174949	9219	1

16	471	Picture	MorphM5_07_noe.jpg	9175019	0	1	7431	2	0	next	hit	936

16	471	Response	2	9182309	7290	1

16	472	Picture	MorphM7_04_nom.jpg	9182450	0	1	6369	2	0	next	hit	938

16	472	Response	2	9188789	6339	1

16	473	Picture	MorphF2_02_orig.jpg	9188819	0	1	11412	2	0	next	incorrect	940

16	473	Response	1	9200149	11330	1

16	474	Picture	MorphF9_00_orig.jpg	9200231	0	1	8493	2	0	next	incorrect	942

16	474	Response	1	9208629	8398	1

16	475	Picture	MorphM5_05_noe.jpg	9208724	0	1	8360	2	0	next	hit	944

16	475	Response	2	9216949	8225	1

16	476	Picture	MorphF8_03_orig.jpg	9217084	0	1	34900	2	0	next	incorrect	946

16	476	Response	1	9251908	34824	1

16	477	Picture	MorphM4_09_noe.jpg	9251984	0	1	9422	2	0	next	hit	948

16	477	Response	2	9261268	9284	1

16	478	Picture	MorphF10_03_orig.jpg	9261406	0	1	30106	151	0	next	incorrect	950

16	478	Response	1	9291508	30102	1

16	479	Picture	MorphF3_01_orig.jpg	9291512	0	150	8774	151	0	next	incorrect	952

16	479	Response	1	9300148	8636	1

16	480	Picture	MorphF4_05_orig.jpg	9300286	0	1	13403	2	0	next	incorrect	954

16	480	Response	1	9313588	13302	1

16	481	Picture	MorphM9_01_noe.jpg	9313689	0	1	9820	2	0	next	incorrect	956

16	481	Response	1	9323428	9739	1

16	482	Picture	MorphM10_02_nom.jpg	9323509	0	1	15260	2	0	next	incorrect	958

16	482	Response	1	9338708	15199	1

16	483	Picture	MorphF1_02_orig.jpg	9338769	0	1	9024	2	0	next	incorrect	960

16	483	Response	1	9347747	8978	2

16	484	Picture	MorphF9_08_noe.jpg	9347793	0	1	15525	2	0	next	hit	962

16	484	Response	2	9363268	15475	1

16	485	Picture	MorphM9_03_nom.jpg	9363318	0	1	6635	2	0	next	incorrect	964

16	485	Response	1	9369908	6590	1

16	486	Picture	MorphM5_06_noe.jpg	9369953	0	1	8891	2	0	next	hit	966

16	486	Response	2	9378708	8755	1

16	487	Picture	MorphF5_04_noe.jpg	9378844	0	1	14464	2	0	next	hit	968

16	487	Response	2	9393268	14424	1

16	488	Picture	MorphF8_09_orig.jpg	9393308	0	1	13934	2	0	next	hit	970

16	488	Response	2	9407187	13879	1

16	489	Picture	MorphM4_03_noe.jpg	9407242	0	1	5971	2	0	next	hit	972

16	489	Response	2	9413107	5865	1

16	490	Picture	MorphM3_05_orig.jpg	9413213	0	1	27734	2	0	next	incorrect	974

16	490	Response	1	9440867	27654	1

16	491	Picture	MorphM6_04_noe.jpg	9440947	0	1	35165	2	0	next	incorrect	976

16	491	Response	1	9475987	35040	1

16	492	Picture	MorphF9_06_nom.jpg	9476112	0	1	7962	2	0	next	incorrect	978

16	492	Response	1	9483987	7875	1

16	493	Picture	MorphF4_02_nom.jpg	9484074	0	1	8228	2	0	next	incorrect	980

16	493	Response	1	9492227	8153	1

16	494	Picture	MorphF7_09_orig.jpg	9492302	0	1	7962	2	0	next	hit	982

16	494	Response	2	9500147	7845	1

16	495	Picture	MorphM9_06_noe.jpg	9500264	0	1	16587	2	0	next	hit	984

16	495	Response	2	9516707	16443	1

16	496	Picture	MorphF4_09_orig.jpg	9516851	0	1	7829	2	0	next	hit	986

16	496	Response	2	9524627	7776	1

16	497	Picture	MorphM3_06_noe.jpg	9524680	0	1	8626	2	0	next	hit	988

16	497	Response	2	9533267	8587	1

16	498	Picture	MorphF7_08_noe.jpg	9533306	0	1	7804	160	0	next	hit	990

16	498	Response	2	9541107	7801	1

16	499	Picture	MorphM10_00_orig.jpg	9541110	0	159	8518	160	0	next	incorrect	992

16	499	Response	1	9549587	8477	1

16	500	Picture	MorphF4_01_noe.jpg	9549628	0	1	18710	2	0	next	incorrect	994

16	500	Response	1	9568226	18598	1

16	501	Picture	MorphF1_10_orig.jpg	9568338	0	1	14730	2	0	next	hit	996

16	501	Response	2	9583026	14688	1

16	502	Picture	MorphM3_09_orig.jpg	9583068	0	1	22426	2	0	next	hit	998

16	502	Response	2	9605426	22358	1

16	503	Picture	MorphM6_04_nom.jpg	9605494	0	1	6900	2	0	next	incorrect	1000

16	503	Response	1	9612306	6812	1

16	504	Picture	MorphM5_08_noe.jpg	9612394	0	1	7033	2	0	next	hit	1002

16	504	Response	2	9619346	6952	1

16	505	Picture	MorphM7_09_noe.jpg	9619427	0	1	6083	156	0	next	hit	1004

16	505	Response	2	9625506	6079	1

16	506	Picture	MorphF7_07_noe.jpg	9625510	0	155	7585	156	0	next	hit	1006

16	506	Response	2	9633026	7516	1

16	507	Picture	MorphM2_10_nom.jpg	9633095	0	1	8735	158	0	next	hit	1008

16	507	Response	2	9641826	8731	1

16	508	Picture	MorphM3_06_nom.jpg	9641830	0	157	19265	158	0	next	hit	1010

16	508	Response	2	9661026	19196	1

16	509	Picture	MorphM4_02_noe.jpg	9661095	0	1	5838	2	0	next	hit	1012

16	509	Response	2	9666866	5771	1

16	510	Picture	MorphM7_06_nom.jpg	9666933	0	1	5574	2	0	next	hit	1014

16	510	Response	2	9672466	5533	1

16	511	Picture	MorphF1_05_nom.jpg	9672507	0	1	19482	159	0	next	incorrect	1016

16	511	Response	1	9691986	19479	1

16	512	Picture	MorphM4_09_orig.jpg	9691989	0	158	21389	159	0	next	hit	1018

16	512	Response	2	9713266	21277	1

16	513	Picture	MorphM5_09_orig.jpg	9713378	0	1	11810	2	0	next	hit	1020

16	513	Response	2	9725106	11728	1

16	514	Picture	MorphF8_03_nom.jpg	9725188	0	1	8360	2	0	next	incorrect	1022

16	514	Response	1	9733505	8317	1

16	515	Picture	MorphM4_08_orig.jpg	9733548	0	1	8228	2	0	next	hit	1024

16	515	Response	2	9741665	8117	1

16	516	Picture	MorphF6_08_noe.jpg	9741776	0	1	53743	2	0	next	hit	1026

16	516	Response	2	9795425	53649	1

16	517	Picture	MorphF3_04_orig.jpg	9795519	0	1	7298	2	0	next	incorrect	1028

16	517	Response	1	9802785	7266	1

16	518	Picture	MorphM7_10_noe.jpg	9802817	0	1	7299	2	0	next	hit	1030

16	518	Response	2	9809985	7168	1

16	519	Picture	MorphF6_05_noe.jpg	9810116	0	1	11014	2	0	next	incorrect	1032

16	519	Response	1	9821025	10909	1

16	520	Picture	MorphF7_05_orig.jpg	9821130	0	1	11942	2	0	next	hit	1034

16	520	Response	2	9833025	11895	1

16	521	Picture	MorphF5_10_nom.jpg	9833072	0	1	7033	3	0	next	hit	1036

16	521	Response	2	9839985	6913	1

16	522	Picture	MorphF7_10_nom.jpg	9840105	0	2	6635	3	0	next	hit	1038

16	522	Response	2	9846705	6600	1

16	523	Picture	MorphM4_09_nom.jpg	9846740	0	1	25346	2	0	next	hit	1040

16	523	Response	2	9871985	25245	1

16	524	Picture	MorphM3_00_noe.jpg	9872086	0	1	8758	2	0	next	hit	1042

16	524	Response	2	9880705	8619	1

16	525	Picture	MorphF7_05_noe.jpg	9880844	0	1	7697	2	0	next	hit	1044

16	525	Response	2	9888464	7620	1

16	526	Picture	MorphF2_00_orig.jpg	9888541	0	1	8758	2	0	next	incorrect	1046

16	526	Response	1	9897264	8723	1

16	527	Picture	MorphM6_06_noe.jpg	9897299	0	1	25611	2	0	next	hit	1048

16	527	Response	2	9922784	25485	1

16	528	Picture	MorphF9_07_noe.jpg	9922910	0	1	10217	2	0	next	incorrect	1050

16	528	Response	1	9933024	10114	1

16	529	Picture	MorphM2_08_nom.jpg	9933127	0	1	10085	3	0	next	hit	1052

16	529	Response	2	9943104	9977	1

16	530	Picture	MorphF5_02_orig.jpg	9943212	0	2	8493	3	0	next	incorrect	1054

16	530	Response	1	9951664	8452	1

16	531	Picture	MorphF8_10_nom.jpg	9951705	0	1	8891	2	0	next	hit	1056

16	531	Response	2	9960544	8839	1

16	532	Picture	MorphF3_09_orig.jpg	9960596	0	1	9289	2	0	next	hit	1058

16	532	Response	2	9969744	9148	1

16	533	Picture	MorphM5_07_orig.jpg	9969885	0	1	8743	150	0	next	hit	1060

16	533	Response	2	9978624	8739	1

16	534	Picture	MorphM9_07_orig.jpg	9978628	0	149	8375	150	0	next	incorrect	1062

16	534	Response	1	9986864	8236	1

16	535	Picture	MorphM3_04_orig.jpg	9987003	0	1	17914	3	0	next	incorrect	1064

16	535	Response	1	10004864	17861	1

16	536	Picture	MorphM8_04_orig.jpg	10004917	0	2	12607	3	0	next	hit	1066

16	536	Response	2	10017424	12507	1

16	537	Picture	MorphM10_05_orig.jpg	10017524	0	1	7564	2	0	next	hit	1068

16	537	Response	2	10024944	7420	1

16	538	Picture	MorphM4_05_nom.jpg	10025088	0	1	11014	2	0	next	incorrect	1070

16	538	Response	1	10036064	10976	1

16	539	Picture	MorphM5_04_orig.jpg	10036102	0	1	10605	145	0	next	hit	1072

16	539	Response	2	10046703	10601	2

16	540	Picture	MorphM8_07_orig.jpg	10046707	0	144	11157	145	0	next	hit	1074

16	540	Response	2	10057743	11036	2

16	541	Picture	MorphF9_03_nom.jpg	10057864	0	1	13643	28	0	next	incorrect	1076

16	541	Response	1	10071503	13639	1

16	542	Picture	MorphM3_08_orig.jpg	10071507	0	27	38508	28	0	next	hit	1078

16	542	Response	2	10109903	38396	1

16	543	Picture	MorphF10_08_nom.jpg	10110015	0	1	8612	148	0	next	hit	1080

16	543	Response	2	10118623	8608	1

16	544	Picture	MorphF4_08_nom.jpg	10118627	0	147	4923	148	0	next	incorrect	1082

16	544	Response	1	10123423	4796	1

16	545	Picture	MorphF7_09_noe.jpg	10123550	0	1	46710	2	0	next	hit	1084

16	545	Response	2	10170223	46673	1

16	546	Picture	MorphM2_10_noe.jpg	10170260	0	1	14332	2	0	next	hit	1086

16	546	Response	2	10184543	14283	1

16	547	Picture	MorphF8_07_orig.jpg	10184592	0	1	22160	3	0	next	incorrect	1088

16	547	Response	1	10206623	22031	1

16	548	Picture	MorphM3_03_nom.jpg	10206752	0	2	10218	3	0	next	incorrect	1090

16	548	Response	1	10216862	10110	1

16	549	Picture	MorphF5_09_orig.jpg	10216970	0	1	6901	2	0	next	hit	1092

16	549	Response	2	10223743	6773	1

16	550	Picture	MorphF3_07_nom.jpg	10223871	0	1	11412	2	0	next	incorrect	1094

16	550	Response	1	10235182	11311	1

16	551	Picture	MorphF9_06_orig.jpg	10235283	0	1	17781	2	0	next	incorrect	1096

16	551	Response	1	10253022	17739	1

16	552	Picture	MorphM7_10_nom.jpg	10253064	0	1	5972	2	0	next	hit	1098

16	552	Response	2	10258942	5878	1

16	553	Picture	MorphM1_03_noe.jpg	10259036	0	1	6369	2	0	next	hit	1100

16	553	Response	2	10265263	6227	1

16	554	Picture	MorphM8_04_noe.jpg	10265405	0	1	18021	161	0	next	incorrect	1102

16	554	Response	1	10283422	18017	1

16	555	Picture	MorphF2_02_nom.jpg	10283426	0	160	8917	161	0	next	incorrect	1104

16	555	Response	1	10292222	8796	1

16	556	Picture	MorphM10_03_orig.jpg	10292343	0	1	12474	2	0	next	incorrect	1106

16	556	Response	1	10304782	12439	1

16	557	Picture	MorphM3_10_orig.jpg	10304817	0	1	9554	2	0	next	hit	1108

16	557	Response	2	10314302	9485	1

16	558	Picture	MorphM7_04_noe.jpg	10314371	0	1	6237	2	0	next	hit	1110

16	558	Response	2	10320462	6091	1

16	559	Picture	MorphM2_07_nom.jpg	10320608	0	1	6635	2	0	next	hit	1112

16	559	Response	2	10327182	6574	1

16	560	Picture	MorphF5_01_noe.jpg	10327243	0	1	23355	2	0	next	hit	1114

16	560	Response	2	10350542	23299	1

16	561	Picture	MorphM9_02_noe.jpg	10350598	0	1	21895	2	0	next	incorrect	1116

16	561	Response	1	10372382	21784	1

16	562	Picture	MorphM2_05_noe.jpg	10372493	0	1	9422	2	0	next	incorrect	1118

16	562	Response	1	10381821	9328	1

16	563	Picture	MorphM9_04_noe.jpg	10381915	0	1	16189	2	0	next	incorrect	1120

16	563	Response	1	10397981	16066	1

16	564	Picture	MorphF5_00_nom.jpg	10398104	0	1	9024	2	0	next	incorrect	1122

16	564	Response	1	10407021	8917	1

16	565	Picture	MorphF4_08_orig.jpg	10407128	0	1	12341	2	0	next	hit	1124

16	565	Response	2	10419421	12293	1

16	566	Picture	MorphM9_09_orig.jpg	10419469	0	1	9796	158	0	next	hit	1126

16	566	Response	2	10429261	9792	1

16	567	Picture	MorphM3_04_noe.jpg	10429265	0	157	9180	158	0	next	hit	1128

16	567	Response	2	10438381	9116	1

16	568	Picture	MorphF9_03_noe.jpg	10438445	0	1	14862	2	0	next	incorrect	1130

16	568	Response	1	10453261	14816	1

16	569	Picture	MorphF10_10_noe.jpg	10453307	0	1	13137	2	0	next	hit	1132

16	569	Response	2	10466381	13074	1

16	570	Picture	MorphM2_09_nom.jpg	10466444	0	1	8228	2	0	next	hit	1134

16	570	Response	2	10474621	8177	1

16	571	Picture	MorphM8_06_noe.jpg	10474672	0	1	41136	2	0	next	hit	1136

16	571	Response	2	10515741	41069	1

16	572	Picture	MorphF9_09_nom.jpg	10515808	0	1	7299	2	0	next	hit	1138

16	572	Response	2	10523021	7213	1

16	573	Picture	MorphM1_00_orig.jpg	10523107	0	1	8077	152	0	next	incorrect	1140

16	573	Response	1	10531181	8074	1

16	574	Picture	MorphF2_10_orig.jpg	10531184	0	151	11280	301	0	next	hit	1142

16	574	Response	2	10542460	11276	1

16	575	Picture	MorphF9_02_orig.jpg	10542464	0	150	22841	151	0	next	incorrect	1144

16	575	Response	1	10565260	22796	1

16	576	Picture	MorphF4_04_orig.jpg	10565305	0	1	10881	2	0	next	incorrect	1146

16	576	Response	1	10576060	10755	1

16	577	Picture	MorphF2_07_noe.jpg	10576186	0	1	23355	2	0	next	hit	1148

16	577	Response	2	10599420	23234	1

16	578	Picture	MorphM3_08_nom.jpg	10599541	0	1	13137	2	0	next	hit	1150

16	578	Response	2	10612620	13079	1

16	579	Picture	MorphF6_00_orig.jpg	10612678	0	1	9289	2	0	next	incorrect	1152

16	579	Response	1	10621900	9222	1

16	580	Picture	MorphF5_01_nom.jpg	10621967	0	1	10882	2	0	next	incorrect	1154

16	580	Response	1	10632780	10813	1

16	581	Picture	MorphM10_01_nom.jpg	10632849	0	1	31184	2	0	next	incorrect	1156

16	581	Response	1	10663900	31051	1

16	582	Picture	MorphM6_10_nom.jpg	10664033	0	1	10881	2	0	next	hit	1158

16	582	Response	2	10674860	10827	1

16	583	Picture	MorphF8_10_orig.jpg	10674914	0	1	7431	2	0	next	hit	1160

16	583	Response	2	10682300	7386	1

16	584	Picture	MorphF1_09_noe.jpg	10682345	0	1	10351	2	0	next	hit	1162

16	584	Response	2	10692620	10275	1

16	585	Picture	MorphM2_03_orig.jpg	10692696	0	1	8094	3	0	next	incorrect	1164

16	585	Response	1	10700699	8003	1

16	586	Picture	MorphF4_06_orig.jpg	10700790	0	2	31583	3	0	next	hit	1166

16	586	Response	2	10732299	31509	1

16	587	Picture	MorphM6_10_orig.jpg	10732373	0	1	8360	2	0	next	hit	1168

16	587	Response	2	10740619	8246	1

16	588	Picture	MorphM4_00_nom.jpg	10740733	0	1	15393	2	0	next	incorrect	1170

16	588	Response	1	10755979	15246	1

16	589	Picture	MorphM2_02_nom.jpg	10756126	0	1	8337	158	0	next	incorrect	1172

16	589	Response	1	10764459	8333	1

16	590	Picture	MorphF10_01_orig.jpg	10764463	0	157	7985	158	0	next	incorrect	1174

16	590	Response	1	10772379	7916	1

16	591	Picture	MorphF1_04_orig.jpg	10772448	0	1	10616	2	0	next	incorrect	1176

16	591	Response	1	10782939	10491	1

16	592	Picture	MorphF5_09_noe.jpg	10783064	0	1	9421	2	0	next	hit	1178

16	592	Response	2	10792379	9315	1

16	593	Picture	MorphF1_07_orig.jpg	10792485	0	1	26673	2	0	next	hit	1180

16	593	Response	2	10819099	26614	1

16	594	Picture	MorphM6_02_noe.jpg	10819158	0	1	15260	2	0	next	incorrect	1182

16	594	Response	1	10834299	15141	1

16	595	Picture	MorphM3_02_nom.jpg	10834418	0	1	10085	2	0	next	incorrect	1184

16	595	Response	1	10844379	9961	1

16	596	Picture	MorphF4_01_orig.jpg	10844503	0	1	7697	2	0	next	incorrect	1186

16	596	Response	1	10852059	7556	1

16	597	Picture	MorphM1_09_noe.jpg	10852200	0	1	12208	2	0	next	hit	1188

16	597	Response	2	10864299	12099	1

16	598	Picture	MorphM10_06_nom.jpg	10864408	0	1	6502	2	0	next	hit	1190

16	598	Response	2	10870778	6370	1

16	599	Picture	MorphM8_03_nom.jpg	10870910	0	1	8228	2	0	next	hit	1192

16	599	Response	2	10879018	8108	1

16	600	Picture	MorphM7_08_orig.jpg	10879138	0	1	6502	2	0	next	hit	1194

16	600	Response	2	10885578	6440	1

16	601	Picture	MorphF2_07_nom.jpg	10885640	0	1	11279	2	0	next	hit	1196

16	601	Response	2	10896778	11138	1

16	602	Picture	MorphM8_01_orig.jpg	10896919	0	1	9543	147	0	next	incorrect	1198

16	602	Response	1	10906458	9539	1

16	603	Picture	MorphF6_06_orig.jpg	10906462	0	146	7974	147	0	next	incorrect	1200

16	603	Response	1	10914298	7836	1

16	604	Picture	MorphF8_04_nom.jpg	10914436	0	1	9156	2	0	next	incorrect	1202

16	604	Response	1	10923498	9062	1

16	605	Picture	MorphF5_03_nom.jpg	10923592	0	1	8625	2	0	next	incorrect	1204

16	605	Response	1	10932138	8546	1

16	606	Picture	MorphM6_05_noe.jpg	10932217	0	1	31185	2	0	next	hit	1206

16	606	Response	2	10963338	31121	1

16	607	Picture	MorphF9_00_nom.jpg	10963402	0	1	11279	2	0	next	incorrect	1208

16	607	Response	1	10974538	11136	1

16	608	Picture	MorphM8_07_noe.jpg	10974681	0	1	11147	2	0	next	hit	1210

16	608	Response	2	10985738	11057	1

16	609	Picture	MorphF9_08_nom.jpg	10985828	0	1	7962	2	0	next	hit	1212

16	609	Response	2	10993738	7910	1

16	610	Picture	MorphF6_02_nom.jpg	10993790	0	1	7696	2	0	next	incorrect	1214

16	610	Response	1	11001418	7628	1

16	611	Picture	MorphM3_04_nom.jpg	11001486	0	1	15775	151	0	next	incorrect	1216

16	611	Response	1	11017258	15772	1

16	612	Picture	MorphF6_07_noe.jpg	11017261	0	150	13021	151	0	next	incorrect	1218

16	612	Response	1	11030218	12957	1

16	613	Picture	MorphF5_03_orig.jpg	11030282	0	1	9289	2	0	next	incorrect	1220

16	613	Response	1	11039497	9215	1

16	614	Picture	MorphF1_09_nom.jpg	11039571	0	1	13270	2	0	next	hit	1222

16	614	Response	2	11052777	13206	1

16	615	Picture	MorphM3_00_nom.jpg	11052841	0	1	12606	2	0	next	incorrect	1224

16	615	Response	1	11065337	12496	1

16	616	Picture	MorphF6_10_nom.jpg	11065447	0	1	9024	2	0	next	hit	1226

16	616	Response	2	11074377	8930	1

16	617	Picture	MorphM6_02_nom.jpg	11074471	0	1	15260	2	0	next	incorrect	1228

16	617	Response	1	11089657	15186	1

16	618	Picture	MorphM2_03_nom.jpg	11089731	0	1	20170	2	0	next	incorrect	1230

16	618	Response	1	11109817	20086	1

16	619	Picture	MorphM1_04_orig.jpg	11109901	0	1	6880	155	0	next	hit	1232

16	619	Response	2	11116777	6876	1

16	620	Picture	MorphF1_00_noe.jpg	11116781	0	154	30409	155	0	next	hit	1234

16	620	Response	2	11147097	30316	1

16	621	Picture	MorphF8_01_nom.jpg	11147190	0	1	7298	2	0	next	incorrect	1236

16	621	Response	1	11154377	7187	1

16	622	Picture	MorphM2_06_nom.jpg	11154488	0	1	9687	2	0	next	hit	1238

16	622	Response	2	11164057	9569	1

16	623	Picture	MorphF3_00_orig.jpg	11164175	0	1	8625	2	0	next	incorrect	1240

16	623	Response	1	11172697	8522	1

16	624	Picture	MorphF2_05_orig.jpg	11172800	0	1	35166	2	0	next	hit	1242

16	624	Response	2	11207896	35096	1

16	625	Picture	MorphM1_01_noe.jpg	11207966	0	1	7829	2	0	next	hit	1244

16	625	Response	2	11215736	7770	1

16	626	Picture	MorphF7_04_noe.jpg	11215795	0	1	10350	2	0	next	incorrect	1246

16	626	Response	1	11226056	10261	1

16	627	Picture	MorphF4_02_orig.jpg	11226145	0	1	6503	2	0	next	incorrect	1248

16	627	Response	1	11232616	6471	1

16	628	Picture	MorphF6_04_noe.jpg	11232648	0	1	8758	2	0	next	incorrect	1250

16	628	Response	1	11241336	8688	1

16	629	Picture	MorphM10_10_noe.jpg	11241406	0	1	7829	2	0	next	hit	1252

16	629	Response	2	11249096	7690	1

16	630	Picture	MorphM4_03_orig.jpg	11249235	0	1	14199	2	0	next	incorrect	1254

16	630	Response	1	11263336	14101	1

16	631	Picture	MorphM10_10_orig.jpg	11263434	0	1	20833	3	0	next	hit	1256

16	631	Response	2	11284136	20702	1

16	632	Picture	MorphF3_03_orig.jpg	11284267	0	2	6503	3	0	next	incorrect	1258

16	632	Response	1	11290696	6429	1

16	633	Picture	MorphM6_09_noe.jpg	11290770	0	1	14729	2	0	next	hit	1260

16	633	Response	2	11305416	14646	1

16	634	Picture	MorphM9_06_nom.jpg	11305499	0	1	8095	2	0	next	incorrect	1262

16	634	Response	1	11313496	7997	1

16	635	Picture	MorphM8_09_noe.jpg	11313594	0	1	9554	2	0	next	hit	1264

16	635	Response	2	11323016	9422	1

16	636	Picture	MorphF7_02_noe.jpg	11323148	0	1	16431	159	0	next	incorrect	1266

16	636	Response	1	11339576	16428	1

16	637	Picture	MorphF5_07_noe.jpg	11339579	0	158	23910	159	0	next	hit	1268

16	637	Response	2	11363416	23837	1

16	638	Picture	MorphF10_01_noe.jpg	11363489	0	1	8094	2	0	next	incorrect	1270

16	638	Response	1	11371495	8006	1

16	639	Picture	MorphF6_05_orig.jpg	11371583	0	1	6901	2	0	next	incorrect	1272

16	639	Response	1	11378375	6792	1

16	640	Picture	MorphM1_02_orig.jpg	11378484	0	1	8492	2	0	next	incorrect	1274

16	640	Response	1	11386935	8451	1

16	641	Picture	MorphF10_03_nom.jpg	11386976	0	1	14730	2	0	next	incorrect	1276

16	641	Response	1	11401655	14679	1

16	642	Picture	MorphF7_09_nom.jpg	11401706	0	1	7962	2	0	next	hit	1278

16	642	Response	2	11409575	7869	1

16	643	Picture	MorphM4_00_noe.jpg	11409668	0	1	15791	2	0	next	incorrect	1280

16	643	Response	1	11425415	15747	1

16	644	Picture	MorphM2_04_nom.jpg	11425459	0	1	8891	2	0	next	incorrect	1282

16	644	Response	1	11434295	8836	1

16	645	Picture	MorphM10_09_orig.jpg	11434350	0	1	6749	153	0	next	hit	1284

16	645	Response	2	11441095	6745	1

16	646	Picture	MorphF6_06_nom.jpg	11441099	0	152	7715	153	0	next	incorrect	1286

16	646	Response	1	11448695	7596	1

16	647	Picture	MorphF10_04_noe.jpg	11448814	0	1	39146	2	0	next	incorrect	1288

16	647	Response	1	11487815	39001	1

16	648	Picture	MorphM8_10_nom.jpg	11487960	0	1	7564	2	0	next	hit	1290

16	648	Response	2	11495495	7535	1

16	649	Picture	MorphF2_01_orig.jpg	11495524	0	1	11810	2	0	next	incorrect	1292

16	649	Response	1	11507255	11731	1

16	650	Picture	MorphF4_05_nom.jpg	11507334	0	1	10725	159	0	next	incorrect	1294

16	650	Response	1	11518055	10721	1

16	651	Picture	MorphF7_07_nom.jpg	11518059	0	158	11436	159	0	next	hit	1296

16	651	Response	2	11529414	11355	1

16	652	Picture	MorphF4_03_orig.jpg	11529495	0	1	13933	2	0	next	incorrect	1298

16	652	Response	1	11543334	13839	1

16	653	Picture	MorphF8_08_orig.jpg	11543428	0	1	8095	2	0	next	hit	1300

16	653	Response	2	11551494	8066	1

16	654	Picture	MorphM1_00_nom.jpg	11551523	0	1	18976	2	0	next	incorrect	1302

16	654	Response	1	11570374	18851	1

16	655	Picture	MorphF2_09_orig.jpg	11570499	0	1	12341	2	0	next	hit	1304

16	655	Response	2	11582694	12195	1

16	656	Picture	MorphF3_01_nom.jpg	11582840	0	1	8227	2	0	next	incorrect	1306

16	656	Response	1	11591014	8174	1

16	657	Picture	MorphF5_01_orig.jpg	11591067	0	1	8626	2	0	next	incorrect	1308

16	657	Response	1	11599574	8507	1

16	658	Picture	MorphF6_07_orig.jpg	11599693	0	1	17914	2	0	next	hit	1310

16	658	Response	2	11617574	17881	1

16	659	Picture	MorphM2_00_nom.jpg	11617607	0	1	40851	155	0	next	incorrect	1312

16	659	Response	1	11658454	40847	1

16	660	Picture	MorphM1_03_nom.jpg	11658458	0	154	18731	155	0	next	incorrect	1314

16	660	Response	1	11677094	18636	1

16	661	Picture	MorphM5_03_noe.jpg	11677189	0	1	10616	2	0	next	hit	1316

16	661	Response	2	11687733	10544	1

16	662	Picture	MorphF10_01_nom.jpg	11687805	0	1	8625	2	0	next	incorrect	1318

16	662	Response	1	11696293	8488	1

16	663	Picture	MorphF4_00_noe.jpg	11696430	0	1	11147	2	0	next	incorrect	1320

16	663	Response	1	11707493	11063	1

16	664	Picture	MorphM5_01_nom.jpg	11707577	0	1	10350	3	0	next	hit	1322

16	664	Response	2	11717893	10316	1

16	665	Picture	MorphM9_08_orig.jpg	11717927	0	2	10086	3	0	next	incorrect	1324

16	665	Response	1	11727893	9966	1

16	666	Picture	MorphM10_10_nom.jpg	11728013	0	1	7829	2	0	next	hit	1326

16	666	Response	2	11735813	7800	1

16	667	Picture	end_ins	11735842	0	1	644111	2	0	next	other	0

16	667	Response	3	12372219	636377	1
