# Supplementary material for: Categorical Perception of Fear and Anger Expressions in Whole, Masked and Composite Faces
Source: PLoS One. 2015 Aug 11;10(8):e0134790. doi: 10.1371/journal.pone.0134790 (PMC4532458; doi:10.1371/journal.pone.0134790)
Supplement: S1 Dataset — (ZIP) [file pone.0134790.s001.zip › Exp1/15-Vp015_ParaMasked_pt1.log]

Scenario - 

Logfile written - 02/05/2014 10:45:26

Subject	Trial	Event Type	Code	Time	TTime	Uncertainty	Duration	Uncertainty	ReqTime	ReqDur	Stim Type	Pair Index

15	1	Response	3	221631	231498	1

15	2	Response	3	248671	26979	1

15	3	Response	3	271391	22629	1

15	4	Picture	fix	271454	0	1	30122	2	0	30000	other	0

15	5	Picture	MorphF5_01_orig.jpg	301709	0	1	37023	2	0	next	incorrect	6

15	5	Response	2	338660	36951	1

15	6	Picture	MorphM4_05_noe.jpg	338732	0	1	21497	2	0	next	hit	8

15	6	Response	1	360180	21448	1

15	7	Picture	MorphF5_10_noe.jpg	360229	0	1	26407	2	0	next	hit	10

15	7	Response	1	386580	26351	1

15	8	Picture	MorphF10_03_orig.jpg	386636	0	1	24284	2	0	next	incorrect	12

15	8	Response	2	410820	24184	1

15	9	Picture	MorphF5_08_nom.jpg	410920	0	1	39014	2	0	next	hit	14

15	9	Response	1	449860	38940	1

15	10	Picture	MorphM2_00_noe.jpg	449934	0	1	21099	2	0	next	incorrect	16

15	10	Response	2	470980	21046	1

15	11	Picture	MorphF2_05_orig.jpg	471033	0	1	25213	2	0	next	hit	18

15	11	Response	1	496180	25147	1

15	12	Picture	MorphF10_08_nom.jpg	496246	0	1	41402	2	0	next	hit	20

15	12	Response	1	537539	41293	1

15	13	Picture	MorphM2_04_nom.jpg	537648	0	1	12054	156	0	next	incorrect	22

15	13	Response	2	549699	12051	1

15	14	Picture	MorphM10_02_noe.jpg	549702	0	155	29200	304	0	next	incorrect	24

15	14	Response	2	578899	29197	1

15	15	Picture	MorphM5_09_noe.jpg	578902	0	149	13816	150	0	next	hit	26

15	15	Response	1	592659	13757	1

15	16	Picture	MorphM8_00_noe.jpg	592718	0	1	23753	2	0	next	incorrect	28

15	16	Response	2	616419	23701	1

15	17	Picture	MorphF3_07_noe.jpg	616471	0	1	17231	155	0	next	hit	30

15	17	Response	1	633699	17228	1

15	18	Picture	MorphF1_09_nom.jpg	633702	0	154	15147	155	0	next	incorrect	32

15	18	Response	2	648819	15117	1

15	19	Picture	MorphM10_01_noe.jpg	648849	0	1	31715	2	0	next	incorrect	34

15	19	Response	2	680419	31570	1

15	20	Picture	MorphM7_02_orig.jpg	680564	0	1	23355	3	0	next	hit	36

15	20	Response	1	703778	23214	1

15	21	Picture	MorphM5_01_nom.jpg	703919	0	2	24152	3	0	next	incorrect	38

15	21	Response	2	728018	24099	1

15	22	Picture	MorphM10_02_nom.jpg	728071	0	1	27336	2	0	next	incorrect	40

15	22	Response	2	755298	27227	1

15	23	Picture	MorphF7_06_orig.jpg	755407	0	1	21231	3	0	next	incorrect	42

15	23	Response	2	776498	21091	1

15	24	Picture	MorphM9_00_orig.jpg	776638	0	2	21365	3	0	next	incorrect	44

15	24	Response	2	797858	21220	1

15	25	Picture	MorphM1_00_noe.jpg	798003	0	1	20303	2	0	next	hit	46

15	25	Response	1	818258	20255	1

15	26	Picture	MorphF7_06_nom.jpg	818306	0	1	35154	146	0	next	hit	48

15	26	Response	1	853457	35151	1

15	27	Picture	MorphM6_02_nom.jpg	853460	0	145	27082	146	0	next	incorrect	50

15	27	Response	2	880497	27037	1

15	28	Picture	MorphF7_08_orig.jpg	880542	0	1	43392	2	0	next	hit	52

15	28	Response	1	923857	43315	1

15	29	Picture	MorphM5_04_nom.jpg	923934	0	1	21099	2	0	next	incorrect	54

15	29	Response	2	944977	21043	1

15	30	Picture	MorphF8_01_orig.jpg	945033	0	1	31848	2	0	next	incorrect	56

15	30	Response	2	976817	31784	1

15	31	Picture	MorphF4_00_nom.jpg	976881	0	1	13778	158	0	next	incorrect	58

15	31	Response	2	990656	13775	1

15	32	Picture	MorphM2_07_nom.jpg	990659	0	157	12762	158	0	next	hit	60

15	32	Response	1	1003376	12717	1

15	33	Picture	MorphM6_00_orig.jpg	1003421	0	1	28397	2	0	next	incorrect	62

15	33	Response	2	1031776	28355	1

15	34	Picture	MorphF9_08_nom.jpg	1031818	0	1	13270	2	0	next	hit	64

15	34	Response	1	1045056	13238	1

15	35	Picture	MorphF7_05_noe.jpg	1045088	0	1	18691	155	0	next	incorrect	66

15	35	Response	2	1063776	18688	1

15	36	Picture	MorphM4_01_nom.jpg	1063779	0	154	19261	155	0	next	incorrect	68

15	36	Response	2	1082976	19197	1

15	37	Picture	MorphF2_03_nom.jpg	1083040	0	1	26142	2	0	next	hit	70

15	37	Response	1	1109056	26016	1

15	38	Picture	MorphM3_07_orig.jpg	1109182	0	1	38197	155	0	next	hit	72

15	38	Response	1	1147376	38194	1

15	39	Picture	MorphM1_08_noe.jpg	1147379	0	154	19261	156	0	next	hit	74

15	39	Response	1	1166495	19116	1

15	40	Picture	MorphF8_10_orig.jpg	1166640	0	2	46711	3	0	next	hit	76

15	40	Response	1	1213215	46575	1

15	41	Picture	MorphM10_00_orig.jpg	1213351	0	1	14198	2	0	next	incorrect	78

15	41	Response	2	1227455	14104	1

15	42	Picture	MorphM5_05_noe.jpg	1227549	0	1	22426	2	0	next	hit	80

15	42	Response	1	1249935	22386	1

15	43	Picture	MorphM1_04_orig.jpg	1249975	0	1	31163	156	0	next	incorrect	82

15	43	Response	2	1281135	31160	1

15	44	Picture	MorphM9_08_nom.jpg	1281138	0	155	19130	156	0	next	hit	84

15	44	Response	1	1300175	19037	1

15	45	Picture	MorphF3_05_orig.jpg	1300268	0	1	32910	2	0	next	incorrect	86

15	45	Response	2	1333054	32786	1

15	46	Picture	MorphM1_08_orig.jpg	1333178	0	1	25345	2	0	next	hit	88

15	46	Response	1	1358414	25236	1

15	47	Picture	MorphM8_08_noe.jpg	1358523	0	1	12474	2	0	next	incorrect	90

15	47	Response	2	1370894	12371	1

15	48	Picture	MorphF4_10_noe.jpg	1370997	0	1	29459	2	0	next	incorrect	92

15	48	Response	2	1400414	29417	1

15	49	Picture	MorphF10_02_orig.jpg	1400456	0	1	39013	2	0	next	hit	94

15	49	Response	1	1439374	38918	1

15	50	Picture	MorphF3_06_orig.jpg	1439469	0	1	29990	2	0	next	hit	96

15	50	Response	1	1469374	29905	1

15	51	Picture	MorphM9_06_orig.jpg	1469459	0	1	47108	3	0	next	hit	98

15	51	Response	1	1516493	47034	1

15	52	Picture	MorphF8_03_nom.jpg	1516567	0	2	11678	3	0	next	incorrect	100

15	52	Response	2	1528173	11606	1

15	53	Picture	MorphM6_01_noe.jpg	1528245	0	1	20436	2	0	next	incorrect	102

15	53	Response	2	1548573	20328	1

15	54	Picture	MorphF8_05_noe.jpg	1548681	0	1	12075	2	0	next	incorrect	104

15	54	Response	2	1560653	11972	1

15	55	Picture	MorphF1_05_orig.jpg	1560756	0	1	10616	2	0	next	incorrect	106

15	55	Response	2	1571293	10537	1

15	56	Picture	MorphF9_02_orig.jpg	1571372	0	1	9024	2	0	next	incorrect	108

15	56	Response	2	1580333	8961	1

15	57	Picture	MorphF10_00_nom.jpg	1580396	0	1	28132	2	0	next	incorrect	110

15	57	Response	2	1608493	28097	1

15	58	Picture	MorphM7_08_orig.jpg	1608528	0	1	10483	2	0	next	hit	112

15	58	Response	1	1618893	10365	1

15	59	Picture	MorphM5_09_nom.jpg	1619011	0	1	35298	2	0	next	incorrect	114

15	59	Response	2	1654172	35161	1

15	60	Picture	MorphM6_08_noe.jpg	1654309	0	1	21364	2	0	next	incorrect	116

15	60	Response	2	1675612	21303	1

15	61	Picture	MorphF6_00_nom.jpg	1675673	0	1	13403	2	0	next	incorrect	118

15	61	Response	2	1688972	13299	1

15	62	Picture	MorphF4_03_nom.jpg	1689076	0	1	10351	2	0	next	incorrect	120

15	62	Response	2	1699292	10216	1

15	63	Picture	MorphF2_02_nom.jpg	1699427	0	1	15260	2	0	next	incorrect	122

15	63	Response	2	1714652	15225	1

15	64	Picture	MorphF6_09_noe.jpg	1714687	0	1	14331	2	0	next	incorrect	124

15	64	Response	2	1728972	14285	1

15	65	Picture	MorphF5_10_nom.jpg	1729018	0	1	18047	3	0	next	hit	126

15	65	Response	1	1746972	17954	1

15	66	Picture	MorphM2_01_nom.jpg	1747065	0	2	19242	3	0	next	incorrect	128

15	66	Response	2	1766252	19187	1

15	67	Picture	MorphF10_08_noe.jpg	1766307	0	1	14199	2	0	next	hit	130

15	67	Response	1	1780412	14105	1

15	68	Picture	MorphF5_02_orig.jpg	1780506	0	1	29061	2	0	next	incorrect	132

15	68	Response	2	1809452	28946	1

15	69	Picture	MorphF2_08_orig.jpg	1809567	0	1	16720	2	0	next	hit	134

15	69	Response	1	1826251	16684	2

15	70	Picture	MorphF5_04_noe.jpg	1826287	0	1	18578	2	0	next	incorrect	136

15	70	Response	2	1844811	18524	1

15	71	Picture	MorphM9_05_orig.jpg	1844865	0	1	35297	2	0	next	incorrect	138

15	71	Response	2	1880091	35226	1

15	72	Picture	MorphM10_07_nom.jpg	1880162	0	1	8759	2	0	next	hit	140

15	72	Response	1	1888891	8729	1

15	73	Picture	MorphF9_10_nom.jpg	1888921	0	1	10217	2	0	next	hit	142

15	73	Response	1	1899051	10130	1

15	74	Picture	MorphF6_10_nom.jpg	1899138	0	1	20156	149	0	next	hit	144

15	74	Response	1	1919291	20153	1

15	75	Picture	MorphM7_09_noe.jpg	1919294	0	148	13152	149	0	next	hit	146

15	75	Response	1	1932331	13037	1

15	76	Picture	MorphM1_01_orig.jpg	1932446	0	1	15791	2	0	next	incorrect	148

15	76	Response	2	1948171	15725	1

15	77	Picture	MorphM8_03_orig.jpg	1948237	0	1	22691	3	0	next	hit	150

15	77	Response	1	1970891	22654	1

15	78	Picture	MorphM7_06_nom.jpg	1970928	0	2	10218	3	0	next	hit	152

15	78	Response	1	1981050	10122	1

15	79	Picture	MorphF5_04_nom.jpg	1981146	0	1	16455	2	0	next	hit	154

15	79	Response	1	1997530	16384	1

15	80	Picture	MorphF10_02_nom.jpg	1997601	0	1	51620	2	0	next	incorrect	156

15	80	Response	2	2049130	51529	1

15	81	Picture	MorphM6_07_orig.jpg	2049221	0	1	18843	2	0	next	hit	158

15	81	Response	1	2068010	18789	1

15	82	Picture	MorphM7_00_noe.jpg	2068064	0	1	40208	2	0	next	hit	160

15	82	Response	1	2108170	40106	1

15	83	Picture	MorphM6_03_noe.jpg	2108272	0	1	9687	2	0	next	incorrect	162

15	83	Response	2	2117850	9578	1

15	84	Picture	MorphM7_03_noe.jpg	2117959	0	1	11147	2	0	next	hit	164

15	84	Response	1	2129050	11091	1

15	85	Picture	MorphF2_03_orig.jpg	2129106	0	1	37951	2	0	next	hit	166

15	85	Response	1	2166969	37863	1

15	86	Picture	MorphF5_01_noe.jpg	2167057	0	1	28929	2	0	next	incorrect	168

15	86	Response	2	2195929	28872	1

15	87	Picture	MorphM2_05_noe.jpg	2195986	0	1	19226	150	0	next	incorrect	170

15	87	Response	2	2215209	19223	1

15	88	Picture	MorphF1_03_orig.jpg	2215212	0	149	13418	150	0	next	incorrect	172

15	88	Response	2	2228489	13277	1

15	89	Picture	MorphF3_09_nom.jpg	2228630	0	1	9542	147	0	next	hit	174

15	89	Response	1	2238169	9539	1

15	90	Picture	MorphM6_06_orig.jpg	2238172	0	146	14720	301	0	next	hit	176

15	90	Response	1	2252889	14717	1

15	91	Picture	MorphF3_08_nom.jpg	2252892	0	155	30144	156	0	next	hit	178

15	91	Response	1	2282969	30077	1

15	92	Picture	MorphF1_06_orig.jpg	2283036	0	1	9422	2	0	next	incorrect	180

15	92	Response	2	2292328	9292	1

15	93	Picture	MorphF6_03_nom.jpg	2292458	0	1	23873	147	0	next	incorrect	182

15	93	Response	2	2316328	23870	1

15	94	Picture	MorphF4_01_noe.jpg	2316331	0	146	22439	147	0	next	incorrect	184

15	94	Response	2	2338728	22397	1

15	95	Picture	MorphM3_07_nom.jpg	2338770	0	1	17649	2	0	next	incorrect	186

15	95	Response	2	2356328	17558	1

15	96	Picture	MorphF7_04_noe.jpg	2356419	0	1	10472	146	0	next	incorrect	188

15	96	Response	2	2366888	10469	1

15	97	Picture	MorphF4_05_noe.jpg	2366891	0	145	9565	146	0	next	incorrect	190

15	97	Response	2	2376328	9437	1

15	98	Picture	MorphF7_00_nom.jpg	2376456	0	1	7697	2	0	next	hit	192

15	98	Response	1	2384088	7632	1

15	99	Picture	MorphM10_02_orig.jpg	2384153	0	1	18818	27	0	next	incorrect	194

15	99	Response	2	2402968	18815	1

15	100	Picture	MorphF2_01_orig.jpg	2402971	0	26	17120	183	0	next	incorrect	196

15	100	Response	2	2420088	17117	1

15	101	Picture	MorphF4_07_nom.jpg	2420091	0	157	27492	158	0	next	hit	198

15	101	Response	1	2447448	27357	1

15	102	Picture	MorphM5_00_nom.jpg	2447583	0	1	36227	2	0	next	incorrect	200

15	102	Response	2	2483687	36104	1

15	103	Picture	MorphF4_00_orig.jpg	2483810	0	1	20280	157	0	next	incorrect	202

15	103	Response	2	2504087	20277	1

15	104	Picture	MorphM4_08_orig.jpg	2504090	0	156	10108	157	0	next	hit	204

15	104	Response	1	2514087	9997	1

15	105	Picture	MorphF3_10_nom.jpg	2514198	0	1	9952	2	0	next	hit	206

15	105	Response	1	2524007	9809	1

15	106	Picture	MorphM5_04_noe.jpg	2524150	0	1	18313	2	0	next	hit	208

15	106	Response	1	2542407	18257	1

15	107	Picture	MorphF10_05_nom.jpg	2542463	0	1	14198	2	0	next	hit	210

15	107	Response	1	2556567	14104	1

15	108	Picture	MorphF8_09_orig.jpg	2556661	0	1	12474	2	0	next	hit	212

15	108	Response	1	2569047	12386	1

15	109	Picture	MorphM2_08_orig.jpg	2569135	0	1	11943	2	0	next	hit	214

15	109	Response	1	2580967	11832	1

15	110	Picture	MorphM6_04_nom.jpg	2581078	0	1	15924	2	0	next	incorrect	216

15	110	Response	2	2596967	15889	1

15	111	Picture	MorphF4_08_noe.jpg	2597002	0	1	26928	144	0	next	incorrect	218

15	111	Response	2	2623926	26924	1

15	112	Picture	MorphF2_01_nom.jpg	2623930	0	143	13545	144	0	next	incorrect	220

15	112	Response	2	2637366	13436	1

15	113	Picture	MorphF4_03_orig.jpg	2637475	0	1	13535	2	0	next	incorrect	222

15	113	Response	2	2650966	13491	1

15	114	Picture	MorphF10_04_noe.jpg	2651010	0	1	15393	2	0	next	hit	224

15	114	Response	1	2666326	15316	1

15	115	Picture	MorphM10_07_noe.jpg	2666403	0	1	7166	2	0	next	hit	226

15	115	Response	1	2673526	7123	1

15	116	Picture	MorphM8_02_noe.jpg	2673569	0	1	11800	145	0	next	incorrect	228

15	116	Response	2	2685366	11797	1

15	117	Picture	MorphF2_07_orig.jpg	2685369	0	144	25887	145	0	next	hit	230

15	117	Response	1	2711206	25837	1

15	118	Picture	MorphF6_01_noe.jpg	2711256	0	1	10993	155	0	next	incorrect	232

15	118	Response	2	2722246	10990	1

15	119	Picture	MorphF1_10_nom.jpg	2722249	0	154	35982	155	0	next	hit	234

15	119	Response	1	2758166	35917	1

15	120	Picture	MorphM6_08_nom.jpg	2758231	0	1	12208	2	0	next	hit	236

15	120	Response	1	2770326	12095	1

15	121	Picture	MorphF10_09_nom.jpg	2770439	0	1	7830	2	0	next	hit	238

15	121	Response	1	2778165	7726	1

15	122	Picture	MorphM8_03_nom.jpg	2778269	0	1	13800	2	0	next	hit	240

15	122	Response	1	2792005	13736	1

15	123	Picture	MorphF3_02_nom.jpg	2792069	0	1	10882	2	0	next	incorrect	242

15	123	Response	2	2802805	10736	1

15	124	Picture	MorphM8_06_orig.jpg	2802951	0	1	11544	2	0	next	hit	244

15	124	Response	1	2814405	11454	1

15	125	Picture	MorphF4_02_orig.jpg	2814495	0	1	8758	3	0	next	incorrect	246

15	125	Response	2	2823205	8710	1

15	126	Picture	MorphF3_08_orig.jpg	2823253	0	2	10086	3	0	next	hit	248

15	126	Response	1	2833205	9952	1

15	127	Picture	MorphM3_08_nom.jpg	2833339	0	1	11789	156	0	next	incorrect	250

15	127	Response	2	2845125	11786	1

15	128	Picture	MorphF5_06_noe.jpg	2845128	0	155	46996	156	0	next	hit	252

15	128	Response	1	2892085	46957	1

15	129	Picture	MorphM7_05_nom.jpg	2892124	0	1	7829	2	0	next	hit	254

15	129	Response	1	2899845	7721	1

15	130	Picture	MorphF5_06_nom.jpg	2899953	0	1	8228	2	0	next	hit	256

15	130	Response	1	2908085	8132	1

15	131	Picture	MorphM9_09_noe.jpg	2908181	0	1	11146	3	0	next	incorrect	258

15	131	Response	2	2919285	11104	1

15	132	Picture	MorphF5_05_noe.jpg	2919327	0	2	12474	3	0	next	incorrect	260

15	132	Response	2	2931685	12358	1

15	133	Picture	MorphM5_08_orig.jpg	2931801	0	1	23621	2	0	next	hit	262

15	133	Response	1	2955284	23483	1

15	134	Picture	MorphM10_09_nom.jpg	2955422	0	1	8758	2	0	next	hit	264

15	134	Response	1	2964084	8662	1

15	135	Picture	MorphF4_05_orig.jpg	2964180	0	1	7298	2	0	next	incorrect	266

15	135	Response	2	2971444	7264	1

15	136	Picture	MorphF3_04_orig.jpg	2971478	0	1	21763	2	0	next	incorrect	268

15	136	Response	2	2993204	21726	1

15	137	Picture	MorphM2_06_nom.jpg	2993241	0	1	25743	2	0	next	hit	270

15	137	Response	1	3018884	25643	1

15	138	Picture	MorphM10_00_noe.jpg	3018984	0	1	13668	3	0	next	incorrect	272

15	138	Response	2	3032564	13580	1

15	139	Picture	MorphF4_08_nom.jpg	3032652	0	2	22692	3	0	next	hit	274

15	139	Response	1	3055284	22632	1

15	140	Picture	MorphM2_05_nom.jpg	3055344	0	1	11412	2	0	next	hit	276

15	140	Response	1	3066644	11300	1

15	141	Picture	MorphF8_04_nom.jpg	3066756	0	1	9820	2	0	next	incorrect	278

15	141	Response	2	3076484	9728	1

15	142	Picture	MorphF5_00_nom.jpg	3076576	0	1	9271	152	0	next	incorrect	280

15	142	Response	2	3085844	9268	1

15	143	Picture	MorphF4_06_noe.jpg	3085847	0	151	21249	152	0	next	incorrect	282

15	143	Response	2	3107044	21197	1

15	144	Picture	MorphM10_08_nom.jpg	3107096	0	1	12872	2	0	next	hit	284

15	144	Response	1	3119843	12747	1

15	145	Picture	MorphM2_07_orig.jpg	3119968	0	1	45649	2	0	next	incorrect	286

15	145	Response	2	3165523	45555	1

15	146	Picture	MorphF7_05_orig.jpg	3165617	0	1	19374	2	0	next	hit	288

15	146	Response	1	3184883	19266	1

15	147	Picture	MorphF2_02_orig.jpg	3184991	0	1	27070	2	0	next	hit	290

15	147	Response	1	3212003	27012	1

15	148	Picture	MorphM7_04_orig.jpg	3212061	0	1	7431	2	0	next	hit	292

15	148	Response	1	3219363	7302	1

15	149	Picture	MorphF10_05_orig.jpg	3219492	0	1	10085	3	0	next	hit	294

15	149	Response	1	3229523	10031	1

15	150	Picture	MorphM7_06_noe.jpg	3229577	0	2	13789	148	0	next	hit	296

15	150	Response	1	3243363	13786	1

15	151	Picture	MorphM10_03_nom.jpg	3243366	0	146	21642	147	0	next	hit	298

15	151	Response	1	3264963	21597	1

15	152	Picture	MorphM4_08_nom.jpg	3265008	0	1	9687	2	0	next	incorrect	300

15	152	Response	2	3274562	9554	1

15	153	Picture	MorphF3_03_nom.jpg	3274695	0	1	9820	2	0	next	incorrect	302

15	153	Response	2	3284482	9787	1

15	154	Picture	MorphF4_10_nom.jpg	3284515	0	1	7696	2	0	next	hit	304

15	154	Response	1	3292162	7647	1

15	155	Picture	MorphM9_01_nom.jpg	3292211	0	1	16720	2	0	next	incorrect	306

15	155	Response	2	3308802	16591	1

15	156	Picture	MorphF1_02_orig.jpg	3308931	0	1	10194	159	0	next	incorrect	308

15	156	Response	2	3319122	10191	1

15	157	Picture	MorphM10_03_noe.jpg	3319125	0	158	19929	159	0	next	hit	310

15	157	Response	1	3338962	19837	1

15	158	Picture	MorphF4_09_orig.jpg	3339054	0	1	12208	2	0	next	hit	312

15	158	Response	1	3351202	12148	1

15	159	Picture	MorphF8_02_nom.jpg	3351262	0	1	24284	2	0	next	incorrect	314

15	159	Response	2	3375442	24180	1

15	160	Picture	MorphM6_07_nom.jpg	3375546	0	1	19640	2	0	next	hit	316

15	160	Response	1	3395042	19496	1

15	161	Picture	MorphM9_07_orig.jpg	3395186	0	1	17118	2	0	next	incorrect	318

15	161	Response	2	3412242	17056	1

15	162	Picture	MorphM10_05_nom.jpg	3412304	0	1	12208	2	0	next	hit	320

15	162	Response	1	3424482	12178	1

15	163	Picture	MorphF3_07_nom.jpg	3424512	0	1	26540	2	0	next	incorrect	322

15	163	Response	2	3450961	26449	1

15	164	Picture	MorphM9_04_nom.jpg	3451052	0	1	12208	2	0	next	incorrect	324

15	164	Response	2	3463121	12069	1

15	165	Picture	MorphM8_00_orig.jpg	3463260	0	1	17251	2	0	next	incorrect	326

15	165	Response	2	3480401	17141	1

15	166	Picture	MorphM5_08_noe.jpg	3480511	0	1	9687	2	0	next	hit	328

15	166	Response	1	3490081	9570	1

15	167	Picture	MorphM4_03_orig.jpg	3490198	0	1	25876	2	0	next	incorrect	330

15	167	Response	2	3516001	25803	1

15	168	Picture	MorphF6_08_nom.jpg	3516074	0	1	17517	2	0	next	hit	332

15	168	Response	1	3533521	17447	1

15	169	Picture	MorphF9_05_orig.jpg	3533591	0	1	34103	2	0	next	incorrect	334

15	169	Response	2	3567601	34010	1

15	170	Picture	MorphM7_01_nom.jpg	3567694	0	1	33042	2	0	next	incorrect	336

15	170	Response	2	3600640	32946	1

15	171	Picture	MorphM10_10_noe.jpg	3600736	0	1	6503	2	0	next	hit	338

15	171	Response	1	3607120	6384	1

15	172	Picture	MorphF6_03_noe.jpg	3607239	0	1	8890	2	0	next	incorrect	340

15	172	Response	2	3616000	8761	1

15	173	Picture	MorphM5_00_noe.jpg	3616129	0	1	11678	2	0	next	hit	342

15	173	Response	1	3627681	11552	1

15	174	Picture	MorphF5_00_orig.jpg	3627807	0	1	23222	2	0	next	incorrect	344

15	174	Response	2	3650960	23153	1

15	175	Picture	MorphF8_05_nom.jpg	3651029	0	1	19772	2	0	next	incorrect	346

15	175	Response	2	3670720	19691	1

15	176	Picture	MorphF1_06_nom.jpg	3670801	0	1	16190	2	0	next	incorrect	348

15	176	Response	2	3686960	16159	1

15	177	Picture	MorphF5_07_nom.jpg	3686991	0	1	10483	2	0	next	hit	350

15	177	Response	1	3697440	10449	1

15	178	Picture	MorphM6_05_orig.jpg	3697474	0	1	48966	2	0	next	incorrect	352

15	178	Response	2	3746320	48846	1

15	179	Picture	MorphF7_08_nom.jpg	3746440	0	1	9687	2	0	next	hit	354

15	179	Response	1	3756079	9639	1

15	180	Picture	MorphF3_04_noe.jpg	3756127	0	1	15525	2	0	next	hit	356

15	180	Response	1	3771599	15472	1

15	181	Picture	MorphF7_10_noe.jpg	3771652	0	1	15659	2	0	next	hit	358

15	181	Response	1	3787279	15627	1

15	182	Picture	MorphM7_03_nom.jpg	3787311	0	1	9289	2	0	next	hit	360

15	182	Response	1	3796479	9168	1

15	183	Picture	MorphF7_09_nom.jpg	3796600	0	1	7431	2	0	next	hit	362

15	183	Response	1	3803919	7319	1

15	184	Picture	MorphM4_03_nom.jpg	3804031	0	1	7697	2	0	next	incorrect	364

15	184	Response	2	3811599	7568	1

15	185	Picture	MorphM1_02_noe.jpg	3811728	0	1	11394	152	0	next	incorrect	366

15	185	Response	2	3823119	11391	1

15	186	Picture	MorphF4_01_nom.jpg	3823122	0	151	11828	152	0	next	incorrect	368

15	186	Response	2	3834879	11757	1

15	187	Picture	MorphF7_01_orig.jpg	3834950	0	1	17781	3	0	next	incorrect	370

15	187	Response	2	3852639	17689	1

15	188	Picture	MorphF10_06_nom.jpg	3852731	0	2	16311	147	0	next	hit	372

15	188	Response	1	3869039	16308	1

15	189	Picture	MorphF3_08_noe.jpg	3869042	0	145	16720	290	0	next	hit	374

15	189	Response	1	3885759	16717	1

15	190	Picture	MorphF5_09_nom.jpg	3885762	0	145	15006	147	0	next	hit	376

15	190	Response	1	3900719	14957	1

15	191	Picture	MorphM7_02_noe.jpg	3900768	0	2	16834	155	0	next	hit	378

15	191	Response	1	3917599	16831	1

15	192	Picture	MorphF8_05_orig.jpg	3917602	0	153	33327	154	0	next	incorrect	380

15	192	Response	2	3950878	33276	1

15	193	Picture	MorphM5_02_nom.jpg	3950929	0	1	35828	2	0	next	incorrect	382

15	193	Response	2	3986638	35709	1

15	194	Picture	MorphF2_00_noe.jpg	3986757	0	1	12076	2	0	next	incorrect	384

15	194	Response	2	3998718	11961	1

15	195	Picture	MorphM5_02_orig.jpg	3998833	0	1	14730	2	0	next	incorrect	386

15	195	Response	2	4013518	14685	1

15	196	Picture	MorphM9_08_noe.jpg	4013563	0	1	12739	2	0	next	incorrect	388

15	196	Response	2	4026158	12595	1

15	197	Picture	MorphF3_00_noe.jpg	4026302	0	1	16189	2	0	next	hit	390

15	197	Response	1	4042398	16096	1

15	198	Picture	MorphM3_01_orig.jpg	4042491	0	1	14710	154	0	next	incorrect	392

15	198	Response	2	4057198	14707	1

15	199	Picture	MorphM8_05_orig.jpg	4057201	0	153	13157	154	0	next	incorrect	394

15	199	Response	2	4070238	13037	1

15	200	Picture	MorphM3_00_nom.jpg	4070358	0	1	26274	2	0	next	incorrect	396

15	200	Response	2	4096557	26199	1

15	201	Picture	MorphM5_06_noe.jpg	4096632	0	1	10351	2	0	next	hit	398

15	201	Response	1	4106877	10245	1

15	202	Picture	MorphM1_07_noe.jpg	4106983	0	1	16852	2	0	next	hit	400

15	202	Response	1	4123757	16774	1

15	203	Picture	MorphF2_09_orig.jpg	4123835	0	1	11014	2	0	next	hit	402

15	203	Response	1	4134717	10882	1

15	204	Picture	MorphM1_04_noe.jpg	4134849	0	1	16986	2	0	next	hit	404

15	204	Response	1	4151757	16908	1

15	205	Picture	MorphF7_08_noe.jpg	4151835	0	1	14597	2	0	next	incorrect	406

15	205	Response	2	4166397	14562	1

15	206	Picture	MorphF8_03_noe.jpg	4166432	0	1	10085	2	0	next	incorrect	408

15	206	Response	2	4176397	9965	1

15	207	Picture	MorphF5_03_orig.jpg	4176517	0	1	22691	2	0	next	incorrect	410

15	207	Response	2	4199117	22600	1

15	208	Picture	MorphF9_06_noe.jpg	4199208	0	1	13668	2	0	next	incorrect	412

15	208	Response	2	4212797	13589	1

15	209	Picture	MorphM7_04_nom.jpg	4212876	0	1	10085	2	0	next	hit	414

15	209	Response	1	4222877	10001	1

15	210	Picture	MorphM6_06_nom.jpg	4222961	0	1	10484	2	0	next	hit	416

15	210	Response	1	4233357	10396	1

15	211	Picture	MorphM3_06_nom.jpg	4233445	0	1	13516	154	0	next	incorrect	418

15	211	Response	2	4246957	13512	1

15	212	Picture	MorphM10_03_orig.jpg	4246961	0	153	35317	154	0	next	incorrect	420

15	212	Response	2	4282156	35195	1

15	213	Picture	MorphF8_07_orig.jpg	4282278	0	1	17118	2	0	next	hit	422

15	213	Response	1	4299356	17078	1

15	214	Picture	MorphM5_07_orig.jpg	4299396	0	1	33174	3	0	next	hit	424

15	214	Response	1	4332476	33080	1

15	215	Picture	MorphF7_09_orig.jpg	4332570	0	2	15526	3	0	next	hit	426

15	215	Response	1	4347996	15426	1

15	216	Picture	MorphF3_05_nom.jpg	4348096	0	1	11147	2	0	next	incorrect	428

15	216	Response	2	4359196	11100	1

15	217	Picture	MorphM8_10_noe.jpg	4359243	0	1	9554	2	0	next	incorrect	430

15	217	Response	2	4368716	9473	1

15	218	Picture	MorphM2_00_orig.jpg	4368797	0	1	8493	2	0	next	incorrect	432

15	218	Response	2	4377196	8399	1

15	219	Picture	MorphM8_04_noe.jpg	4377290	0	1	8758	2	0	next	incorrect	434

15	219	Response	2	4385916	8626	1

15	220	Picture	MorphM2_03_nom.jpg	4386048	0	1	13668	2	0	next	incorrect	436

15	220	Response	2	4399596	13548	1

15	221	Picture	MorphM6_10_orig.jpg	4399716	0	1	7697	2	0	next	hit	438

15	221	Response	1	4407275	7559	1

15	222	Picture	MorphF1_05_noe.jpg	4407413	0	1	21099	2	0	next	hit	440

15	222	Response	1	4428395	20982	1

15	223	Picture	MorphF9_04_nom.jpg	4428512	0	1	11412	2	0	next	hit	442

15	223	Response	1	4439835	11323	1

15	224	Picture	MorphF6_05_nom.jpg	4439924	0	1	15791	2	0	next	hit	444

15	224	Response	1	4455675	15751	1

15	225	Picture	PAUSE	4455715	0	1	600065	2	0	600000	miss	0

15	226	Picture	MorphF9_07_nom.jpg	5055780	0	1	26274	2	0	next	hit	447

15	226	Response	1	5081911	26131	1

15	227	Picture	MorphM5_10_orig.jpg	5082054	0	1	12208	2	0	next	hit	449

15	227	Response	1	5094151	12097	1

15	228	Picture	MorphM1_10_orig.jpg	5094262	0	1	13801	2	0	next	hit	451

15	228	Response	1	5107991	13729	1

15	229	Picture	MorphM8_02_nom.jpg	5108063	0	1	18047	2	0	next	incorrect	453

15	229	Response	2	5125991	17928	1

15	230	Picture	MorphM5_05_nom.jpg	5126110	0	1	14995	2	0	next	incorrect	455

15	230	Response	2	5141031	14921	1

15	231	Picture	MorphF8_10_noe.jpg	5141105	0	1	24815	2	0	next	incorrect	457

15	231	Response	2	5165831	24726	1

15	232	Picture	MorphF6_07_nom.jpg	5165920	0	1	12208	2	0	next	hit	459

15	232	Response	1	5177991	12071	1

15	233	Picture	MorphF4_09_nom.jpg	5178128	0	1	9820	2	0	next	hit	461

15	233	Response	1	5187911	9783	1

15	234	Picture	MorphM1_03_nom.jpg	5187948	0	1	9006	152	0	next	incorrect	463

15	234	Response	2	5196951	9003	1

15	235	Picture	MorphM2_09_noe.jpg	5196954	0	151	11164	152	0	next	incorrect	465

15	235	Response	2	5208071	11117	1

15	236	Picture	MorphF5_02_noe.jpg	5208118	0	1	19639	2	0	next	hit	467

15	236	Response	1	5227671	19553	1

15	237	Picture	MorphF6_02_nom.jpg	5227757	0	1	11943	2	0	next	incorrect	469

15	237	Response	2	5239590	11833	1

15	238	Picture	MorphF3_02_orig.jpg	5239700	0	1	10749	2	0	next	incorrect	471

15	238	Response	2	5250390	10690	1

15	239	Picture	MorphF1_03_noe.jpg	5250449	0	1	15658	2	0	next	hit	473

15	239	Response	1	5265990	15541	1

15	240	Picture	MorphM6_09_noe.jpg	5266107	0	1	8095	2	0	next	incorrect	475

15	240	Response	2	5274070	7963	1

15	241	Picture	MorphF6_09_nom.jpg	5274202	0	1	8891	2	0	next	hit	477

15	241	Response	1	5283030	8828	1

15	242	Picture	MorphM8_10_orig.jpg	5283093	0	1	6767	2	0	next	hit	479

15	242	Response	1	5289830	6737	1

15	243	Picture	MorphM9_00_noe.jpg	5289860	0	1	7830	2	0	next	incorrect	481

15	243	Response	2	5297590	7730	1

15	244	Picture	MorphF2_10_orig.jpg	5297690	0	1	8360	2	0	next	hit	483

15	244	Response	1	5305990	8300	1

15	245	Picture	MorphM7_10_nom.jpg	5306050	0	1	16852	3	0	next	hit	485

15	245	Response	1	5322790	16740	1

15	246	Picture	MorphM2_10_nom.jpg	5322902	0	2	7299	3	0	next	hit	487

15	246	Response	1	5330070	7168	1

15	247	Picture	MorphF10_04_nom.jpg	5330201	0	1	10218	2	0	next	incorrect	489

15	247	Response	2	5340390	10189	1

15	248	Picture	MorphF3_09_orig.jpg	5340419	0	1	17094	159	0	next	hit	491

15	248	Response	1	5357510	17091	1

15	249	Picture	MorphF7_07_nom.jpg	5357513	0	158	22052	159	0	next	hit	493

15	249	Response	1	5379510	21997	1

15	250	Picture	MorphM4_05_nom.jpg	5379565	0	1	12076	2	0	next	incorrect	495

15	250	Response	2	5391589	12024	1

15	251	Picture	MorphM3_06_orig.jpg	5391641	0	1	15127	2	0	next	hit	497

15	251	Response	1	5406709	15068	1

15	252	Picture	MorphF1_00_orig.jpg	5406768	0	1	8360	2	0	next	incorrect	499

15	252	Response	2	5415029	8261	1

15	253	Picture	MorphM6_10_noe.jpg	5415128	0	1	7299	2	0	next	incorrect	501

15	253	Response	2	5422309	7181	1

15	254	Picture	MorphF10_04_orig.jpg	5422427	0	1	31980	2	0	next	hit	503

15	254	Response	1	5454309	31882	1

15	255	Picture	MorphM10_00_nom.jpg	5454407	0	1	9554	2	0	next	incorrect	505

15	255	Response	2	5463908	9501	2

15	256	Picture	MorphF4_05_nom.jpg	5463961	0	1	15924	2	0	next	incorrect	507

15	256	Response	2	5479829	15868	1

15	257	Picture	MorphF2_06_nom.jpg	5479885	0	1	10483	3	0	next	incorrect	509

15	257	Response	2	5490309	10424	1

15	258	Picture	MorphF9_02_nom.jpg	5490368	0	2	15394	3	0	next	incorrect	511

15	258	Response	2	5505669	15301	1

15	259	Picture	MorphF8_04_noe.jpg	5505762	0	1	10881	2	0	next	incorrect	513

15	259	Response	2	5516549	10787	1

15	260	Picture	MorphF5_06_orig.jpg	5516643	0	1	39810	2	0	next	hit	515

15	260	Response	1	5556389	39746	1

15	261	Picture	MorphF10_08_orig.jpg	5556453	0	1	27734	2	0	next	hit	517

15	261	Response	1	5584148	27695	1

15	262	Picture	MorphF9_00_noe.jpg	5584187	0	1	9404	152	0	next	incorrect	519

15	262	Response	2	5593588	9401	1

15	263	Picture	MorphM4_01_noe.jpg	5593591	0	151	10899	152	0	next	incorrect	521

15	263	Response	2	5604388	10797	1

15	264	Picture	MorphM1_03_orig.jpg	5604490	0	1	13137	2	0	next	incorrect	523

15	264	Response	2	5617588	13098	1

15	265	Picture	MorphF4_03_noe.jpg	5617627	0	1	12739	2	0	next	incorrect	525

15	265	Response	2	5630228	12601	1

15	266	Picture	MorphM2_09_orig.jpg	5630366	0	1	16587	2	0	next	hit	527

15	266	Response	1	5646868	16502	1

15	267	Picture	MorphM4_04_orig.jpg	5646953	0	1	10351	2	0	next	incorrect	529

15	267	Response	2	5657188	10235	1

15	268	Picture	MorphM5_05_orig.jpg	5657304	0	1	10217	3	0	next	hit	531

15	268	Response	1	5667428	10124	1

15	269	Picture	MorphM3_02_orig.jpg	5667521	0	2	39943	3	0	next	incorrect	533

15	269	Response	2	5707348	39827	1

15	270	Picture	MorphM10_01_orig.jpg	5707464	0	1	8493	2	0	next	incorrect	535

15	270	Response	2	5715907	8443	1

15	271	Picture	MorphM2_03_noe.jpg	5715957	0	1	7962	2	0	next	incorrect	537

15	271	Response	2	5723827	7870	1

15	272	Picture	MorphM3_03_noe.jpg	5723919	0	1	7696	2	0	next	incorrect	539

15	272	Response	2	5731507	7588	1

15	273	Picture	MorphF1_09_orig.jpg	5731615	0	1	22137	159	0	next	hit	541

15	273	Response	1	5753747	22132	1

15	274	Picture	MorphM4_06_nom.jpg	5753752	0	158	26696	159	0	next	incorrect	543

15	274	Response	2	5780307	26555	1

15	275	Picture	MorphF8_02_noe.jpg	5780448	0	1	6768	2	0	next	incorrect	545

15	275	Response	2	5787187	6739	1

15	276	Picture	MorphM8_03_noe.jpg	5787216	0	1	7014	154	0	next	incorrect	547

15	276	Response	2	5794227	7011	1

15	277	Picture	MorphM9_07_nom.jpg	5794230	0	153	6521	154	0	next	hit	549

15	277	Response	1	5800707	6477	1

15	278	Picture	MorphF4_06_orig.jpg	5800751	0	1	17251	2	0	next	hit	551

15	278	Response	1	5817907	17156	1

15	279	Picture	MorphM10_04_nom.jpg	5818002	0	1	6768	2	0	next	hit	553

15	279	Response	1	5824627	6625	1

15	280	Picture	MorphM9_10_nom.jpg	5824770	0	1	7829	2	0	next	hit	555

15	280	Response	1	5832467	7697	1

15	281	Picture	MorphF3_02_noe.jpg	5832599	0	1	9156	2	0	next	incorrect	557

15	281	Response	2	5841667	9068	1

15	282	Picture	MorphF9_09_noe.jpg	5841755	0	1	24815	2	0	next	incorrect	559

15	282	Response	2	5866467	24712	1

15	283	Picture	MorphF1_00_nom.jpg	5866570	0	1	37288	2	0	next	incorrect	561

15	283	Response	2	5903746	37176	1

15	284	Picture	MorphF4_04_nom.jpg	5903858	0	1	11147	2	0	next	incorrect	563

15	284	Response	2	5914946	11088	1

15	285	Picture	MorphF2_08_noe.jpg	5915005	0	1	30904	150	0	next	hit	565

15	285	Response	1	5945906	30901	1

15	286	Picture	MorphM1_08_nom.jpg	5945909	0	149	10100	150	0	next	hit	567

15	286	Response	1	5955906	9997	1

15	287	Picture	MorphM6_03_nom.jpg	5956009	0	1	26540	2	0	next	hit	569

15	287	Response	1	5982466	26457	1

15	288	Picture	MorphM9_10_orig.jpg	5982549	0	1	7280	153	0	next	hit	571

15	288	Response	1	5989826	7277	1

15	289	Picture	MorphF4_07_noe.jpg	5989829	0	152	10480	307	0	next	incorrect	573

15	289	Response	2	6000306	10477	1

15	290	Picture	MorphF6_04_noe.jpg	6000309	0	155	10480	313	0	next	incorrect	575

15	290	Response	2	6010786	10477	1

15	291	Picture	MorphM6_08_orig.jpg	6010789	0	158	11569	159	0	next	hit	577

15	291	Response	1	6022306	11517	1

15	292	Picture	MorphM3_10_nom.jpg	6022358	0	1	37023	2	0	next	incorrect	579

15	292	Response	2	6059346	36988	1

15	293	Picture	MorphM1_00_nom.jpg	6059381	0	1	8493	2	0	next	incorrect	581

15	293	Response	2	6067745	8364	1

15	294	Picture	MorphM3_03_orig.jpg	6067874	0	1	15924	2	0	next	incorrect	583

15	294	Response	2	6083745	15871	1

15	295	Picture	MorphM7_03_orig.jpg	6083798	0	1	10085	2	0	next	hit	585

15	295	Response	1	6093825	10027	1

15	296	Picture	MorphM9_10_noe.jpg	6093883	0	1	16720	2	0	next	incorrect	587

15	296	Response	2	6110545	16662	1

15	297	Picture	MorphF6_06_noe.jpg	6110603	0	1	7145	156	0	next	incorrect	589

15	297	Response	2	6117745	7142	1

15	298	Picture	MorphM4_09_nom.jpg	6117748	0	155	9044	156	0	next	hit	591

15	298	Response	1	6126705	8957	1

15	299	Picture	MorphF3_09_noe.jpg	6126792	0	1	10484	2	0	next	hit	593

15	299	Response	1	6137185	10393	1

15	300	Picture	MorphF2_05_noe.jpg	6137276	0	1	31317	2	0	next	incorrect	595

15	300	Response	2	6168545	31269	1

15	301	Picture	MorphF3_05_noe.jpg	6168593	0	1	9421	2	0	next	hit	597

15	301	Response	1	6177905	9312	1

15	302	Picture	MorphM5_08_nom.jpg	6178014	0	1	20038	2	0	next	incorrect	599

15	302	Response	2	6197985	19971	1

15	303	Picture	MorphF6_00_orig.jpg	6198052	0	1	8736	157	0	next	incorrect	601

15	303	Response	2	6206784	8732	2

15	304	Picture	MorphF7_03_noe.jpg	6206788	0	156	9974	157	0	next	incorrect	603

15	304	Response	2	6216704	9916	1

15	305	Picture	MorphM8_06_nom.jpg	6216762	0	1	29706	154	0	next	hit	605

15	305	Response	1	6246464	29702	1

15	306	Picture	MorphF8_06_orig.jpg	6246468	0	153	24701	154	0	next	incorrect	607

15	306	Response	2	6271104	24636	1

15	307	Picture	MorphM7_00_nom.jpg	6271169	0	1	9421	2	0	next	hit	609

15	307	Response	1	6280464	9295	1

15	308	Picture	MorphF9_10_noe.jpg	6280590	0	1	18578	2	0	next	incorrect	611

15	308	Response	2	6299024	18434	1

15	309	Picture	MorphF8_00_nom.jpg	6299168	0	1	22161	2	0	next	incorrect	613

15	309	Response	2	6321264	22096	1

15	310	Picture	MorphM4_10_nom.jpg	6321329	0	1	10218	2	0	next	hit	615

15	310	Response	1	6331424	10095	1

15	311	Picture	MorphM2_04_noe.jpg	6331547	0	1	10085	2	0	next	incorrect	617

15	311	Response	2	6341584	10037	1

15	312	Picture	MorphM8_08_orig.jpg	6341632	0	1	9421	3	0	next	hit	619

15	312	Response	1	6351024	9392	1

15	313	Picture	MorphM9_02_noe.jpg	6351053	0	2	17094	160	0	next	incorrect	621

15	313	Response	2	6368143	17090	2

15	314	Picture	MorphM3_08_orig.jpg	6368147	0	158	12896	160	0	next	hit	623

15	314	Response	1	6380943	12796	1

15	315	Picture	MorphF5_01_nom.jpg	6381043	0	2	16986	3	0	next	incorrect	625

15	315	Response	2	6397983	16940	1

15	316	Picture	MorphM9_02_nom.jpg	6398029	0	1	10998	151	0	next	incorrect	627

15	316	Response	2	6409023	10994	1

15	317	Picture	MorphF7_00_orig.jpg	6409027	0	150	16603	151	0	next	incorrect	629

15	317	Response	2	6425583	16556	1

15	318	Picture	MorphM2_10_orig.jpg	6425630	0	1	10196	157	0	next	hit	631

15	318	Response	1	6435823	10193	1

15	319	Picture	MorphF6_07_orig.jpg	6435826	0	156	11680	309	0	next	incorrect	633

15	319	Response	2	6447503	11677	1

15	320	Picture	MorphM6_00_noe.jpg	6447506	0	153	14616	155	0	next	incorrect	635

15	320	Response	2	6461983	14477	1

15	321	Picture	MorphM5_07_nom.jpg	6462122	0	2	14984	147	0	next	incorrect	637

15	321	Response	2	6477103	14981	1

15	322	Picture	MorphM3_09_noe.jpg	6477106	0	145	22160	291	0	next	incorrect	639

15	322	Response	2	6499263	22157	1

15	323	Picture	MorphM8_05_nom.jpg	6499266	0	146	24694	147	0	next	hit	641

15	323	Response	1	6523903	24637	1

15	324	Picture	MorphF3_01_noe.jpg	6523960	0	1	8626	2	0	next	hit	643

15	324	Response	1	6532462	8502	1

15	325	Picture	MorphF9_02_noe.jpg	6532586	0	1	8625	2	0	next	incorrect	645

15	325	Response	2	6541182	8596	1

15	326	Picture	MorphF6_08_orig.jpg	6541211	0	1	18578	2	0	next	hit	647

15	326	Response	1	6559742	18531	1

15	327	Picture	MorphF10_07_noe.jpg	6559789	0	1	11279	2	0	next	incorrect	649

15	327	Response	2	6571022	11233	1

15	328	Picture	MorphF2_10_nom.jpg	6571068	0	1	9555	2	0	next	hit	651

15	328	Response	1	6580542	9474	1

15	329	Picture	MorphF1_01_orig.jpg	6580623	0	1	9819	2	0	next	incorrect	653

15	329	Response	2	6590302	9679	1

15	330	Picture	MorphM10_10_orig.jpg	6590442	0	1	7431	2	0	next	hit	655

15	330	Response	1	6597822	7380	1

15	331	Picture	MorphF10_01_orig.jpg	6597873	0	1	23754	2	0	next	incorrect	657

15	331	Response	2	6621582	23709	1

15	332	Picture	MorphM4_04_nom.jpg	6621627	0	1	11399	147	0	next	incorrect	659

15	332	Response	2	6633022	11395	1

15	333	Picture	MorphM3_10_noe.jpg	6633026	0	146	32789	147	0	next	incorrect	661

15	333	Response	2	6665742	32716	1

15	334	Picture	MorphM8_07_noe.jpg	6665815	0	1	20701	2	0	next	incorrect	663

15	334	Response	2	6686382	20567	1

15	335	Picture	MorphF6_10_noe.jpg	6686516	0	1	28000	2	0	next	hit	665

15	335	Response	1	6714381	27865	1

15	336	Picture	MorphF2_00_orig.jpg	6714516	0	1	13933	2	0	next	incorrect	667

15	336	Response	2	6728381	13865	1

15	337	Picture	MorphM6_09_nom.jpg	6728449	0	1	12341	2	0	next	hit	669

15	337	Response	1	6740701	12252	1

15	338	Picture	MorphM8_10_nom.jpg	6740790	0	1	4910	2	0	next	hit	671

15	338	Response	1	6745661	4871	1

15	339	Picture	MorphF3_03_noe.jpg	6745700	0	1	12076	2	0	next	hit	673

15	339	Response	1	6757661	11961	1

15	340	Picture	MorphM7_09_orig.jpg	6757776	0	1	8758	2	0	next	hit	675

15	340	Response	1	6766461	8685	1

15	341	Picture	MorphF1_06_noe.jpg	6766534	0	1	21232	2	0	next	hit	677

15	341	Response	1	6787661	21127	1

15	342	Picture	MorphM6_10_nom.jpg	6787766	0	1	6104	2	0	next	hit	679

15	342	Response	1	6793821	6055	1

15	343	Picture	MorphM4_08_noe.jpg	6793870	0	1	8227	2	0	next	hit	681

15	343	Response	1	6802061	8191	1

15	344	Picture	MorphF8_07_noe.jpg	6802097	0	1	10351	2	0	next	incorrect	683

15	344	Response	2	6812380	10283	2

15	345	Picture	MorphF10_01_nom.jpg	6812448	0	1	10736	147	0	next	hit	685

15	345	Response	1	6823181	10733	1

15	346	Picture	MorphM8_02_orig.jpg	6823184	0	146	23234	148	0	next	incorrect	687

15	346	Response	2	6846301	23117	1

15	347	Picture	MorphF2_05_nom.jpg	6846418	0	2	12076	3	0	next	incorrect	689

15	347	Response	2	6858381	11963	1

15	348	Picture	MorphF9_01_noe.jpg	6858494	0	1	21365	2	0	next	incorrect	691

15	348	Response	2	6879740	21246	1

15	349	Picture	MorphM10_01_nom.jpg	6879859	0	1	14445	153	0	next	incorrect	693

15	349	Response	2	6894300	14441	1

15	350	Picture	MorphF6_02_noe.jpg	6894304	0	152	8246	153	0	next	incorrect	695

15	350	Response	2	6902460	8156	1

15	351	Picture	MorphM5_01_noe.jpg	6902550	0	1	10351	2	0	next	hit	697

15	351	Response	1	6912780	10230	1

15	352	Picture	MorphM10_09_noe.jpg	6912901	0	1	6502	2	0	next	hit	699

15	352	Response	1	6919340	6439	1

15	353	Picture	MorphM1_10_nom.jpg	6919403	0	1	11943	2	0	next	hit	701

15	353	Response	1	6931260	11857	1

15	354	Picture	MorphF8_08_orig.jpg	6931346	0	1	9554	2	0	next	hit	703

15	354	Response	1	6940780	9434	1

15	355	Picture	MorphF10_03_nom.jpg	6940900	0	1	14332	2	0	next	incorrect	705

15	355	Response	2	6955180	14280	1

15	356	Picture	MorphM4_02_noe.jpg	6955232	0	1	18047	2	0	next	hit	707

15	356	Response	1	6973180	17948	1

15	357	Picture	MorphM6_06_noe.jpg	6973279	0	1	19108	2	0	next	incorrect	709

15	357	Response	2	6992300	19021	1

15	358	Picture	MorphF5_02_nom.jpg	6992387	0	1	8076	154	0	next	incorrect	711

15	358	Response	2	7000460	8073	1

15	359	Picture	MorphM4_09_orig.jpg	7000463	0	153	9971	154	0	next	hit	713

15	359	Response	1	7010299	9836	2

15	360	Picture	MorphM3_09_nom.jpg	7010434	0	1	30654	2	0	next	incorrect	715

15	360	Response	2	7041019	30585	1

15	361	Picture	MorphF4_09_noe.jpg	7041088	0	1	11279	2	0	next	incorrect	717

15	361	Response	2	7052299	11211	1

15	362	Picture	MorphF1_10_noe.jpg	7052367	0	1	7564	2	0	next	hit	719

15	362	Response	1	7059819	7452	1

15	363	Picture	MorphM7_05_noe.jpg	7059931	0	1	5839	2	0	next	hit	721

15	363	Response	1	7065739	5808	1

15	364	Picture	MorphF9_04_orig.jpg	7065770	0	1	20833	2	0	next	incorrect	723

15	364	Response	2	7086459	20689	1

15	365	Picture	MorphM2_06_orig.jpg	7086603	0	1	36625	2	0	next	incorrect	725

15	365	Response	2	7123099	36496	1

15	366	Picture	MorphM1_06_orig.jpg	7123228	0	1	31715	2	0	next	incorrect	727

15	366	Response	2	7154859	31631	1

15	367	Picture	MorphM9_01_orig.jpg	7154943	0	1	13536	2	0	next	incorrect	729

15	367	Response	2	7168379	13436	1

15	368	Picture	MorphM4_02_orig.jpg	7168479	0	1	11544	3	0	next	incorrect	731

15	368	Response	2	7179899	11420	1

15	369	Picture	MorphM10_10_nom.jpg	7180023	0	2	12341	4	0	next	hit	733

15	369	Response	1	7192218	12195	1

15	370	Picture	MorphF10_09_noe.jpg	7192364	0	2	26408	3	0	next	hit	735

15	370	Response	1	7218698	26334	1

15	371	Picture	MorphM10_05_orig.jpg	7218772	0	1	9421	2	0	next	hit	737

15	371	Response	1	7228059	9287	1

15	372	Picture	MorphM4_10_noe.jpg	7228193	0	1	9554	3	0	next	hit	739

15	372	Response	1	7237658	9465	1

15	373	Picture	MorphF10_10_orig.jpg	7237747	0	2	7564	3	0	next	hit	741

15	373	Response	1	7245258	7511	1

15	374	Picture	MorphF7_02_noe.jpg	7245311	0	1	16431	159	0	next	incorrect	743

15	374	Response	2	7261738	16427	1

15	375	Picture	MorphM7_01_orig.jpg	7261742	0	158	41824	159	0	next	incorrect	745

15	375	Response	2	7303498	41756	1

15	376	Picture	MorphM4_03_noe.jpg	7303566	0	1	23886	2	0	next	hit	747

15	376	Response	1	7327338	23772	1

15	377	Picture	MorphM8_08_nom.jpg	7327452	0	1	6635	2	0	next	hit	749

15	377	Response	1	7333977	6525	1

15	378	Picture	MorphM10_06_orig.jpg	7334087	0	1	6900	2	0	next	hit	751

15	378	Response	1	7340938	6851	1

15	379	Picture	MorphM9_01_noe.jpg	7340987	0	1	7033	2	0	next	incorrect	753

15	379	Response	2	7347897	6910	1

15	380	Picture	MorphF10_05_noe.jpg	7348020	0	1	7431	2	0	next	hit	755

15	380	Response	1	7355417	7397	1

15	381	Picture	MorphF8_08_noe.jpg	7355451	0	1	11147	2	0	next	incorrect	757

15	381	Response	2	7366457	11006	1

15	382	Picture	MorphM1_09_nom.jpg	7366598	0	1	24663	154	0	next	incorrect	759

15	382	Response	2	7391257	24659	1

15	383	Picture	MorphM3_04_nom.jpg	7391261	0	153	10768	154	0	next	incorrect	761

15	383	Response	2	7401897	10636	1

15	384	Picture	MorphF4_02_nom.jpg	7402029	0	1	10991	157	0	next	incorrect	763

15	384	Response	2	7413017	10988	1

15	385	Picture	MorphF3_10_noe.jpg	7413020	0	156	8117	157	0	next	hit	765

15	385	Response	1	7421017	7997	1

15	386	Picture	MorphM2_03_orig.jpg	7421137	0	1	11003	146	0	next	incorrect	767

15	386	Response	2	7432137	11000	1

15	387	Picture	MorphF2_07_noe.jpg	7432140	0	145	26286	146	0	next	incorrect	769

15	387	Response	2	7458377	26237	1

15	388	Picture	MorphM1_03_noe.jpg	7458426	0	1	17516	2	0	next	hit	771

15	388	Response	1	7475817	17391	1

15	389	Picture	MorphF2_09_nom.jpg	7475942	0	1	9289	2	0	next	hit	773

15	389	Response	1	7485177	9235	1

15	390	Picture	MorphM9_03_noe.jpg	7485231	0	1	10085	2	0	next	incorrect	775

15	390	Response	2	7495257	10026	1

15	391	Picture	MorphF5_09_orig.jpg	7495316	0	1	21763	2	0	next	hit	777

15	391	Response	1	7517017	21701	1

15	392	Picture	MorphF4_06_nom.jpg	7517079	0	1	23885	3	0	next	incorrect	779

15	392	Response	2	7540856	23777	1

15	393	Picture	MorphF2_04_noe.jpg	7540964	0	2	8759	3	0	next	incorrect	781

15	393	Response	2	7549656	8692	1

15	394	Picture	MorphF10_00_noe.jpg	7549723	0	1	12871	2	0	next	incorrect	783

15	394	Response	2	7562536	12813	1

15	395	Picture	MorphF8_02_orig.jpg	7562594	0	1	11412	3	0	next	incorrect	785

15	395	Response	2	7573896	11302	1

15	396	Picture	MorphF5_03_nom.jpg	7574006	0	2	13934	3	0	next	incorrect	787

15	396	Response	2	7587896	13890	1

15	397	Picture	MorphF9_06_orig.jpg	7587940	0	1	20037	2	0	next	hit	789

15	397	Response	1	7607896	19956	1

15	398	Picture	MorphF6_10_orig.jpg	7607977	0	1	6882	153	0	next	hit	791

15	398	Response	1	7614856	6879	1

15	399	Picture	MorphM4_07_nom.jpg	7614859	0	152	26293	153	0	next	incorrect	793

15	399	Response	2	7641096	26237	1

15	400	Picture	MorphF10_07_nom.jpg	7641152	0	1	26407	2	0	next	hit	795

15	400	Response	1	7667416	26264	1

15	401	Picture	MorphM3_09_orig.jpg	7667559	0	1	36360	2	0	next	hit	797

15	401	Response	1	7703815	36256	1

15	402	Picture	MorphM8_00_nom.jpg	7703919	0	1	8758	2	0	next	incorrect	799

15	402	Response	2	7712615	8696	1

15	403	Picture	MorphF7_00_noe.jpg	7712677	0	1	8360	2	0	next	incorrect	801

15	403	Response	2	7720935	8258	1

15	404	Picture	MorphF10_01_noe.jpg	7721037	0	1	9554	2	0	next	incorrect	803

15	404	Response	2	7730535	9498	1

15	405	Picture	MorphM6_07_noe.jpg	7730591	0	1	9820	2	0	next	incorrect	805

15	405	Response	2	7740374	9783	2

15	406	Picture	MorphM3_03_nom.jpg	7740411	0	1	12208	2	0	next	incorrect	807

15	406	Response	2	7752535	12124	1

15	407	Picture	MorphF8_09_nom.jpg	7752619	0	1	8758	2	0	next	hit	809

15	407	Response	1	7761255	8636	1

15	408	Picture	MorphF5_04_orig.jpg	7761377	0	1	54540	2	0	next	incorrect	811

15	408	Response	2	7815815	54438	1

15	409	Picture	MorphM2_08_nom.jpg	7815917	0	1	12606	2	0	next	incorrect	813

15	409	Response	2	7828455	12538	1

15	410	Picture	MorphM7_08_nom.jpg	7828523	0	1	16985	2	0	next	hit	815

15	410	Response	1	7845414	16891	1

15	411	Picture	MorphM1_09_orig.jpg	7845508	0	1	27190	148	0	next	incorrect	817

15	411	Response	2	7872694	27186	1

15	412	Picture	MorphM9_07_noe.jpg	7872698	0	147	36771	148	0	next	incorrect	819

15	412	Response	2	7909334	36636	1

15	413	Picture	MorphF2_08_nom.jpg	7909469	0	1	13934	2	0	next	hit	821

15	413	Response	1	7923334	13865	1

15	414	Picture	MorphF4_07_orig.jpg	7923403	0	1	25854	157	0	next	incorrect	823

15	414	Response	2	7949254	25851	1

15	415	Picture	MorphM1_00_orig.jpg	7949257	0	156	13955	157	0	next	incorrect	825

15	415	Response	2	7963094	13837	1

15	416	Picture	MorphF5_09_noe.jpg	7963212	0	1	20701	2	0	next	hit	827

15	416	Response	1	7983814	20602	1

15	417	Picture	MorphF8_08_nom.jpg	7983913	0	1	25984	28	0	next	incorrect	829

15	417	Response	2	8009893	25980	1

15	418	Picture	MorphF6_01_orig.jpg	8009897	0	27	7191	28	0	next	incorrect	831

15	418	Response	2	8017013	7116	1

15	419	Picture	MorphF10_07_orig.jpg	8017088	0	1	11014	2	0	next	hit	833

15	419	Response	1	8027973	10885	1

15	420	Picture	MorphM5_03_nom.jpg	8028102	0	1	23222	2	0	next	incorrect	835

15	420	Response	2	8051253	23151	1

15	421	Picture	MorphM3_00_orig.jpg	8051324	0	1	12872	2	0	next	incorrect	837

15	421	Response	2	8064133	12809	1

15	422	Picture	MorphM9_08_orig.jpg	8064196	0	1	23753	2	0	next	hit	839

15	422	Response	1	8087893	23697	1

15	423	Picture	MorphM1_07_nom.jpg	8087949	0	1	18827	151	0	next	incorrect	841

15	423	Response	2	8106773	18824	1

15	424	Picture	MorphM5_00_orig.jpg	8106776	0	150	17400	151	0	next	incorrect	843

15	424	Response	2	8124133	17357	1

15	425	Picture	MorphF4_08_orig.jpg	8124176	0	1	12872	2	0	next	hit	845

15	425	Response	1	8137013	12837	1

15	426	Picture	MorphF9_04_noe.jpg	8137048	0	1	14862	2	0	next	incorrect	847

15	426	Response	2	8151813	14765	1

15	427	Picture	MorphF6_08_noe.jpg	8151910	0	1	7033	2	0	next	incorrect	849

15	427	Response	2	8158852	6942	1

15	428	Picture	MorphM10_07_orig.jpg	8158943	0	1	11943	2	0	next	hit	851

15	428	Response	1	8170772	11829	1

15	429	Picture	MorphM3_08_noe.jpg	8170886	0	1	7697	2	0	next	hit	853

15	429	Response	1	8178532	7646	1

15	430	Picture	MorphM4_01_orig.jpg	8178583	0	1	12871	2	0	next	incorrect	855

15	430	Response	2	8191412	12829	1

15	431	Picture	MorphF9_10_orig.jpg	8191454	0	1	13403	2	0	next	hit	857

15	431	Response	1	8204772	13318	1

15	432	Picture	MorphM9_09_nom.jpg	8204857	0	1	12076	2	0	next	hit	859

15	432	Response	1	8216852	11995	1

15	433	Picture	MorphF2_06_noe.jpg	8216933	0	1	17250	3	0	next	incorrect	861

15	433	Response	2	8234052	17119	1

15	434	Picture	MorphF10_06_orig.jpg	8234183	0	2	22957	3	0	next	hit	863

15	434	Response	1	8257012	22829	1

15	435	Picture	MorphF8_07_nom.jpg	8257140	0	1	32777	2	0	next	incorrect	865

15	435	Response	2	8289812	32672	1

15	436	Picture	MorphM2_08_noe.jpg	8289917	0	1	25478	2	0	next	hit	867

15	436	Response	1	8315332	25415	1

15	437	Picture	MorphM8_06_noe.jpg	8315395	0	1	9024	2	0	next	incorrect	869

15	437	Response	2	8324292	8897	1

15	438	Picture	MorphM4_09_noe.jpg	8324419	0	1	11396	151	0	next	hit	871

15	438	Response	1	8335811	11392	1

15	439	Picture	MorphM7_00_orig.jpg	8335815	0	150	30271	151	0	next	hit	873

15	439	Response	1	8365971	30156	1

15	440	Picture	MorphM9_03_nom.jpg	8366086	0	1	21497	2	0	next	incorrect	875

15	440	Response	2	8387491	21405	1

15	441	Picture	MorphM2_02_orig.jpg	8387583	0	1	11943	2	0	next	incorrect	877

15	441	Response	2	8399411	11828	1

15	442	Picture	MorphF4_02_noe.jpg	8399526	0	1	6370	2	0	next	incorrect	879

15	442	Response	2	8405811	6285	1

15	443	Picture	MorphF9_00_orig.jpg	8405896	0	1	12208	2	0	next	incorrect	881

15	443	Response	2	8417971	12075	1

15	444	Picture	MorphF1_04_noe.jpg	8418104	0	1	12591	150	0	next	hit	883

15	444	Response	1	8430691	12587	1

15	445	Picture	MorphM2_02_noe.jpg	8430695	0	149	7049	150	0	next	incorrect	885

15	445	Response	2	8437651	6956	1

15	446	Picture	PAUSE	8437744	0	1	600064	2	0	600000	miss	0

15	447	Picture	MorphM5_10_nom.jpg	9037808	0	1	38350	2	0	next	incorrect	888

15	447	Response	2	9076047	38239	1

15	448	Picture	MorphF3_01_orig.jpg	9076158	0	1	17492	159	0	next	incorrect	890

15	448	Response	2	9093647	17489	1

15	449	Picture	MorphF5_03_noe.jpg	9093650	0	158	26564	159	0	next	incorrect	892

15	449	Response	2	9120127	26477	1

15	450	Picture	MorphM7_06_orig.jpg	9120214	0	1	14730	2	0	next	hit	894

15	450	Response	1	9134846	14632	1

15	451	Picture	MorphF9_05_nom.jpg	9134944	0	1	17648	3	0	next	incorrect	896

15	451	Response	2	9152447	17503	1

15	452	Picture	MorphF6_04_nom.jpg	9152592	0	2	18844	3	0	next	incorrect	898

15	452	Response	2	9171406	18814	1

15	453	Picture	MorphM1_09_noe.jpg	9171436	0	1	8891	2	0	next	hit	900

15	453	Response	1	9180286	8850	1

15	454	Picture	MorphM9_06_noe.jpg	9180327	0	1	7165	2	0	next	incorrect	902

15	454	Response	2	9187406	7079	1

15	455	Picture	MorphF9_07_noe.jpg	9187492	0	1	11545	2	0	next	incorrect	904

15	455	Response	2	9198926	11434	1

15	456	Picture	MorphM3_05_orig.jpg	9199037	0	1	9289	2	0	next	hit	906

15	456	Response	1	9208286	9249	1

15	457	Picture	MorphM5_03_orig.jpg	9208326	0	1	8493	2	0	next	incorrect	908

15	457	Response	2	9216686	8360	1

15	458	Picture	MorphM7_07_orig.jpg	9216819	0	1	6750	152	0	next	hit	910

15	458	Response	1	9223566	6747	1

15	459	Picture	MorphF1_04_nom.jpg	9223569	0	151	8112	152	0	next	incorrect	912

15	459	Response	2	9231566	7997	1

15	460	Picture	MorphF8_01_nom.jpg	9231681	0	1	28796	2	0	next	incorrect	914

15	460	Response	2	9260446	28765	1

15	461	Picture	MorphF9_06_nom.jpg	9260477	0	1	12452	156	0	next	hit	916

15	461	Response	1	9272926	12449	1

15	462	Picture	MorphM8_01_nom.jpg	9272929	0	155	10880	311	0	next	incorrect	918

15	462	Response	2	9283806	10877	1

15	463	Picture	MorphM1_05_noe.jpg	9283809	0	156	14354	157	0	next	hit	920

15	463	Response	1	9298126	14317	1

15	464	Picture	MorphM5_06_orig.jpg	9298163	0	1	34767	2	0	next	incorrect	922

15	464	Response	2	9332845	34682	1

15	465	Picture	MorphM4_07_orig.jpg	9332930	0	1	9820	2	0	next	hit	924

15	465	Response	1	9342605	9675	1

15	466	Picture	MorphM7_07_nom.jpg	9342750	0	1	6104	2	0	next	hit	926

15	466	Response	1	9348765	6015	1

15	467	Picture	MorphF9_03_noe.jpg	9348854	0	1	11280	2	0	next	incorrect	928

15	467	Response	2	9360045	11191	1

15	468	Picture	MorphM8_05_noe.jpg	9360134	0	1	6502	2	0	next	incorrect	930

15	468	Response	2	9366605	6471	1

15	469	Picture	MorphF1_07_noe.jpg	9366636	0	1	6635	2	0	next	hit	932

15	469	Response	1	9373165	6529	1

15	470	Picture	MorphM10_04_noe.jpg	9373271	0	1	7018	150	0	next	hit	934

15	470	Response	1	9380285	7014	1

15	471	Picture	MorphF8_00_orig.jpg	9380289	0	149	8508	150	0	next	incorrect	936

15	471	Response	2	9388765	8476	1

15	472	Picture	MorphM8_01_noe.jpg	9388797	0	1	23355	2	0	next	incorrect	938

15	472	Response	2	9412045	23248	1

15	473	Picture	MorphF1_04_orig.jpg	9412152	0	1	9023	2	0	next	incorrect	940

15	473	Response	2	9421085	8933	1

15	474	Picture	MorphF7_03_nom.jpg	9421175	0	1	16853	2	0	next	hit	942

15	474	Response	1	9437885	16710	1

15	475	Picture	MorphM6_05_noe.jpg	9438028	0	1	9554	2	0	next	incorrect	944

15	475	Response	2	9447485	9457	1

15	476	Picture	MorphF8_06_nom.jpg	9447582	0	1	18180	2	0	next	incorrect	946

15	476	Response	2	9465645	18063	1

15	477	Picture	MorphM1_02_orig.jpg	9465762	0	1	10483	2	0	next	incorrect	948

15	477	Response	2	9476124	10362	1

15	478	Picture	MorphM7_10_orig.jpg	9476245	0	1	6370	2	0	next	hit	950

15	478	Response	1	9482524	6279	1

15	479	Picture	MorphF2_07_nom.jpg	9482615	0	1	10483	2	0	next	hit	952

15	479	Response	1	9493004	10389	1

15	480	Picture	MorphM6_03_orig.jpg	9493098	0	1	12474	2	0	next	incorrect	954

15	480	Response	2	9505484	12386	1

15	481	Picture	MorphF7_06_noe.jpg	9505572	0	1	12473	2	0	next	incorrect	956

15	481	Response	2	9517964	12392	1

15	482	Picture	MorphM1_01_noe.jpg	9518045	0	1	5972	2	0	next	hit	958

15	482	Response	1	9523964	5919	1

15	483	Picture	MorphF1_09_noe.jpg	9524017	0	1	10085	2	0	next	hit	960

15	483	Response	1	9533964	9947	1

15	484	Picture	MorphM4_05_orig.jpg	9534102	0	1	21630	2	0	next	incorrect	962

15	484	Response	2	9555644	21542	1

15	485	Picture	MorphM3_00_noe.jpg	9555732	0	1	33573	2	0	next	incorrect	964

15	485	Response	2	9589164	33432	1

15	486	Picture	MorphF1_07_orig.jpg	9589305	0	1	9421	2	0	next	incorrect	966

15	486	Response	2	9598604	9299	1

15	487	Picture	MorphF6_01_nom.jpg	9598726	0	1	6768	2	0	next	incorrect	968

15	487	Response	2	9605404	6678	1

15	488	Picture	MorphM7_05_orig.jpg	9605494	0	1	6635	2	0	next	hit	970

15	488	Response	1	9612044	6550	1

15	489	Picture	MorphF6_06_orig.jpg	9612129	0	1	8891	2	0	next	hit	972

15	489	Response	1	9620924	8795	1

15	490	Picture	MorphF7_02_orig.jpg	9621020	0	1	11014	2	0	next	incorrect	974

15	490	Response	2	9631964	10944	1

15	491	Picture	MorphM3_04_orig.jpg	9632034	0	1	18312	2	0	next	hit	976

15	491	Response	1	9650283	18249	1

15	492	Picture	MorphF8_01_noe.jpg	9650346	0	1	8891	2	0	next	incorrect	978

15	492	Response	2	9659163	8817	1

15	493	Picture	MorphM3_05_noe.jpg	9659237	0	1	9421	3	0	next	incorrect	980

15	493	Response	2	9668523	9286	1

15	494	Picture	MorphF7_05_nom.jpg	9668658	0	2	12076	3	0	next	hit	982

15	494	Response	1	9680604	11946	1

15	495	Picture	MorphM4_06_orig.jpg	9680734	0	1	24549	2	0	next	hit	984

15	495	Response	1	9705243	24509	1

15	496	Picture	MorphM10_08_orig.jpg	9705283	0	1	25213	2	0	next	hit	986

15	496	Response	1	9730443	25160	1

15	497	Picture	MorphF3_01_nom.jpg	9730496	0	1	27710	159	0	next	incorrect	988

15	497	Response	2	9758203	27707	1

15	498	Picture	MorphM2_01_orig.jpg	9758206	0	158	11171	159	0	next	incorrect	990

15	498	Response	2	9769243	11037	1

15	499	Picture	MorphM8_04_orig.jpg	9769377	0	1	17251	2	0	next	hit	992

15	499	Response	1	9786523	17146	1

15	500	Picture	MorphM10_05_noe.jpg	9786628	0	1	8625	2	0	next	hit	994

15	500	Response	1	9795162	8534	1

15	501	Picture	MorphF1_00_noe.jpg	9795253	0	1	20834	2	0	next	incorrect	996

15	501	Response	2	9816042	20789	1

15	502	Picture	MorphM8_09_orig.jpg	9816087	0	1	17118	2	0	next	hit	998

15	502	Response	1	9833162	17075	1

15	503	Picture	MorphM1_04_nom.jpg	9833205	0	1	8227	2	0	next	incorrect	1000

15	503	Response	2	9841322	8117	1

15	504	Picture	MorphF3_04_nom.jpg	9841432	0	1	9953	2	0	next	incorrect	1002

15	504	Response	2	9851322	9890	1

15	505	Picture	MorphM4_10_orig.jpg	9851385	0	1	6635	2	0	next	hit	1004

15	505	Response	1	9857882	6497	1

15	506	Picture	MorphF9_00_nom.jpg	9858020	0	1	10350	2	0	next	incorrect	1006

15	506	Response	2	9868282	10262	1

15	507	Picture	MorphM6_00_nom.jpg	9868370	0	1	19507	2	0	next	hit	1008

15	507	Response	1	9887802	19432	1

15	508	Picture	MorphM3_01_nom.jpg	9887877	0	1	14066	2	0	next	incorrect	1010

15	508	Response	2	9901802	13925	1

15	509	Picture	MorphF4_01_orig.jpg	9901943	0	1	6768	2	0	next	incorrect	1012

15	509	Response	2	9908682	6739	1

15	510	Picture	MorphM3_10_orig.jpg	9908711	0	1	6214	157	0	next	hit	1014

15	510	Response	1	9914922	6211	1

15	511	Picture	MorphM7_08_noe.jpg	9914925	0	156	8515	157	0	next	hit	1016

15	511	Response	1	9923402	8477	1

15	512	Picture	MorphF6_09_orig.jpg	9923440	0	1	6503	2	0	next	hit	1018

15	512	Response	1	9929802	6362	1

15	513	Picture	MorphM10_04_orig.jpg	9929943	0	1	7942	154	0	next	hit	1020

15	513	Response	1	9937882	7939	1

15	514	Picture	MorphF9_03_orig.jpg	9937885	0	153	6522	154	0	next	incorrect	1022

15	514	Response	2	9944281	6396	1

15	515	Picture	MorphM9_02_orig.jpg	9944407	0	1	14199	2	0	next	incorrect	1024

15	515	Response	2	9958522	14115	1

15	516	Picture	MorphM1_05_orig.jpg	9958606	0	1	14862	2	0	next	hit	1026

15	516	Response	1	9973401	14795	1

15	517	Picture	MorphF5_07_noe.jpg	9973468	0	1	9554	2	0	next	hit	1028

15	517	Response	1	9982921	9453	1

15	518	Picture	MorphM6_02_orig.jpg	9983022	0	1	20436	2	0	next	incorrect	1030

15	518	Response	2	10003401	20379	1

15	519	Picture	MorphM1_06_nom.jpg	10003458	0	1	24947	2	0	next	incorrect	1032

15	519	Response	2	10028361	24903	1

15	520	Picture	MorphM9_04_orig.jpg	10028405	0	1	11400	147	0	next	incorrect	1034

15	520	Response	2	10039801	11396	1

15	521	Picture	MorphM6_02_noe.jpg	10039805	0	146	8505	147	0	next	incorrect	1036

15	521	Response	2	10048201	8396	1

15	522	Picture	MorphM2_09_nom.jpg	10048310	0	1	6900	2	0	next	hit	1038

15	522	Response	1	10055081	6771	1

15	523	Picture	MorphF4_04_orig.jpg	10055210	0	1	34754	148	0	next	incorrect	1040

15	523	Response	2	10089961	34751	1

15	524	Picture	MorphF10_00_orig.jpg	10089964	0	147	18193	148	0	next	incorrect	1042

15	524	Response	2	10108121	18157	1

15	525	Picture	MorphF3_07_orig.jpg	10108157	0	1	7033	2	0	next	hit	1044

15	525	Response	1	10115080	6923	1

15	526	Picture	MorphF10_02_noe.jpg	10115190	0	1	14730	2	0	next	incorrect	1046

15	526	Response	2	10129880	14690	1

15	527	Picture	MorphF8_03_orig.jpg	10129920	0	1	15244	151	0	next	incorrect	1048

15	527	Response	2	10145160	15240	1

15	528	Picture	MorphF6_00_noe.jpg	10145164	0	150	7049	151	0	next	incorrect	1050

15	528	Response	2	10152120	6956	1

15	529	Picture	MorphM7_09_nom.jpg	10152213	0	1	6768	2	0	next	hit	1052

15	529	Response	1	10158840	6627	1

15	530	Picture	MorphM2_02_nom.jpg	10158981	0	1	16189	2	0	next	incorrect	1054

15	530	Response	2	10175080	16099	1

15	531	Picture	MorphF3_06_noe.jpg	10175170	0	1	8493	2	0	next	hit	1056

15	531	Response	1	10183560	8390	1

15	532	Picture	MorphF1_02_nom.jpg	10183663	0	1	10483	2	0	next	incorrect	1058

15	532	Response	2	10194040	10377	1

15	533	Picture	MorphF7_10_orig.jpg	10194146	0	1	11147	2	0	next	hit	1060

15	533	Response	1	10205160	11014	1

15	534	Picture	MorphM9_03_orig.jpg	10205293	0	1	7829	2	0	next	incorrect	1062

15	534	Response	2	10213000	7707	1

15	535	Picture	MorphF6_07_noe.jpg	10213122	0	1	9002	156	0	next	incorrect	1064

15	535	Response	2	10222120	8998	1

15	536	Picture	MorphF9_09_orig.jpg	10222124	0	155	7055	156	0	next	hit	1066

15	536	Response	1	10229080	6956	1

15	537	Picture	MorphF6_03_orig.jpg	10229179	0	1	8094	2	0	next	incorrect	1068

15	537	Response	2	10237160	7981	1

15	538	Picture	MorphF2_03_noe.jpg	10237273	0	1	12739	2	0	next	incorrect	1070

15	538	Response	2	10249880	12607	1

15	539	Picture	MorphF8_10_nom.jpg	10250012	0	1	6237	2	0	next	hit	1072

15	539	Response	1	10256200	6188	1

15	540	Picture	MorphM9_04_noe.jpg	10256249	0	1	15659	2	0	next	incorrect	1074

15	540	Response	2	10271800	15551	1

15	541	Picture	MorphM3_04_noe.jpg	10271908	0	1	14331	2	0	next	incorrect	1076

15	541	Response	2	10286199	14291	1

15	542	Picture	MorphM2_00_nom.jpg	10286239	0	1	7564	2	0	next	hit	1078

15	542	Response	1	10293719	7480	1

15	543	Picture	MorphM10_06_noe.jpg	10293803	0	1	12208	2	0	next	hit	1080

15	543	Response	1	10305959	12156	1

15	544	Picture	MorphF2_06_orig.jpg	10306011	0	1	6752	151	0	next	hit	1082

15	544	Response	1	10312759	6748	1

15	545	Picture	MorphM5_04_orig.jpg	10312763	0	150	15409	151	0	next	incorrect	1084

15	545	Response	2	10328039	15276	1

15	546	Picture	MorphF7_09_noe.jpg	10328172	0	1	10881	2	0	next	hit	1086

15	546	Response	1	10338999	10827	1

15	547	Picture	MorphF9_08_orig.jpg	10339053	0	1	14995	2	0	next	hit	1088

15	547	Response	1	10353959	14906	1

15	548	Picture	MorphM6_04_orig.jpg	10354048	0	1	19355	154	0	next	incorrect	1090

15	548	Response	2	10373399	19351	1

15	549	Picture	MorphF9_08_noe.jpg	10373403	0	153	10901	154	0	next	incorrect	1092

15	549	Response	2	10384199	10796	1

15	550	Picture	MorphM4_02_nom.jpg	10384304	0	1	10085	2	0	next	incorrect	1094

15	550	Response	2	10394359	10055	1

15	551	Picture	MorphM3_01_noe.jpg	10394389	0	1	13668	2	0	next	incorrect	1096

15	551	Response	2	10407959	13570	1

15	552	Picture	MorphM8_09_noe.jpg	10408057	0	1	8094	2	0	next	incorrect	1098

15	552	Response	2	10416119	8062	1

15	553	Picture	MorphF1_02_noe.jpg	10416151	0	1	7431	3	0	next	hit	1100

15	553	Response	1	10423479	7328	1

15	554	Picture	MorphM3_02_noe.jpg	10423582	0	2	8095	3	0	next	hit	1102

15	554	Response	1	10431639	8057	1

15	555	Picture	MorphF5_08_orig.jpg	10431677	0	1	26925	148	0	next	hit	1104

15	555	Response	1	10458598	26921	1

15	556	Picture	MorphF6_04_orig.jpg	10458602	0	147	14344	149	0	next	incorrect	1106

15	556	Response	2	10472838	14236	1

15	557	Picture	MorphM3_06_noe.jpg	10472946	0	2	12341	4	0	next	incorrect	1108

15	557	Response	2	10485238	12292	1

15	558	Picture	MorphM7_01_noe.jpg	10485287	0	2	15924	3	0	next	hit	1110

15	558	Response	1	10501158	15871	1

15	559	Picture	MorphM9_09_orig.jpg	10501211	0	1	11412	2	0	next	hit	1112

15	559	Response	1	10512518	11307	1

15	560	Picture	MorphM8_04_nom.jpg	10512623	0	1	6768	2	0	next	hit	1114

15	560	Response	1	10519318	6695	1

15	561	Picture	MorphF10_10_nom.jpg	10519391	0	1	7431	2	0	next	hit	1116

15	561	Response	1	10526758	7367	1

15	562	Picture	MorphF7_04_orig.jpg	10526822	0	1	6104	2	0	next	incorrect	1118

15	562	Response	2	10532838	6016	1

15	563	Picture	MorphF6_05_noe.jpg	10532926	0	1	10616	2	0	next	incorrect	1120

15	563	Response	2	10543478	10552	1

15	564	Picture	MorphM4_00_orig.jpg	10543542	0	1	9024	2	0	next	incorrect	1122

15	564	Response	2	10552438	8896	1

15	565	Picture	MorphF1_01_nom.jpg	10552566	0	1	7696	2	0	next	incorrect	1124

15	565	Response	2	10560198	7632	1

15	566	Picture	MorphM10_08_noe.jpg	10560262	0	1	6370	2	0	next	hit	1126

15	566	Response	1	10566518	6256	1

15	567	Picture	MorphF7_07_orig.jpg	10566632	0	1	11412	2	0	next	hit	1128

15	567	Response	1	10577958	11326	1

15	568	Picture	MorphF2_09_noe.jpg	10578044	0	1	8877	149	0	next	incorrect	1130

15	568	Response	2	10586918	8874	1

15	569	Picture	MorphM5_10_noe.jpg	10586921	0	148	22971	149	0	next	hit	1132

15	569	Response	1	10609798	22877	1

15	570	Picture	MorphF10_09_orig.jpg	10609892	0	1	7564	2	0	next	hit	1134

15	570	Response	1	10617397	7505	1

15	571	Picture	MorphM1_01_nom.jpg	10617456	0	1	7431	2	0	next	incorrect	1136

15	571	Response	2	10624837	7381	1

15	572	Picture	MorphF7_03_orig.jpg	10624887	0	1	9819	2	0	next	incorrect	1138

15	572	Response	2	10634597	9710	1

15	573	Picture	MorphF1_03_nom.jpg	10634706	0	1	7415	151	0	next	incorrect	1140

15	573	Response	2	10642117	7411	1

15	574	Picture	MorphF2_01_noe.jpg	10642121	0	150	7846	151	0	next	incorrect	1142

15	574	Response	2	10649877	7756	1

15	575	Picture	MorphF1_05_nom.jpg	10649967	0	1	17251	2	0	next	incorrect	1144

15	575	Response	2	10667157	17190	1

15	576	Picture	MorphF2_00_nom.jpg	10667218	0	1	11412	2	0	next	incorrect	1146

15	576	Response	2	10678597	11379	1

15	577	Picture	MorphF9_01_orig.jpg	10678630	0	1	18180	2	0	next	incorrect	1148

15	577	Response	2	10696677	18047	1

15	578	Picture	MorphM8_07_orig.jpg	10696810	0	1	6634	2	0	next	hit	1150

15	578	Response	1	10703397	6587	1

15	579	Picture	MorphF9_01_nom.jpg	10703444	0	1	22276	153	0	next	incorrect	1152

15	579	Response	2	10725717	22273	1

15	580	Picture	MorphF5_05_orig.jpg	10725720	0	152	38766	153	0	next	incorrect	1154

15	580	Response	2	10764357	38637	1

15	581	Picture	MorphF10_10_noe.jpg	10764486	0	1	34236	2	0	next	hit	1156

15	581	Response	1	10798676	34190	1

15	582	Picture	MorphF8_00_noe.jpg	10798722	0	1	7033	2	0	next	incorrect	1158

15	582	Response	2	10805636	6914	1

15	583	Picture	MorphM1_10_noe.jpg	10805755	0	1	8493	2	0	next	hit	1160

15	583	Response	1	10814116	8361	1

15	584	Picture	MorphF4_10_orig.jpg	10814248	0	1	7166	2	0	next	hit	1162

15	584	Response	1	10821316	7068	1

15	585	Picture	MorphF7_02_nom.jpg	10821414	0	1	12075	2	0	next	incorrect	1164

15	585	Response	2	10833396	11982	1

15	586	Picture	MorphM5_07_noe.jpg	10833489	0	1	8095	2	0	next	hit	1166

15	586	Response	1	10841476	7987	1

15	587	Picture	MorphM9_06_nom.jpg	10841584	0	1	24538	146	0	next	incorrect	1168

15	587	Response	2	10866116	24532	1

15	588	Picture	MorphM4_00_noe.jpg	10866122	0	145	7575	146	0	next	incorrect	1170

15	588	Response	2	10873556	7434	1

15	589	Picture	MorphF8_04_orig.jpg	10873697	0	1	9156	2	0	next	incorrect	1172

15	589	Response	2	10882756	9059	1

15	590	Picture	MorphM2_06_noe.jpg	10882853	0	1	8493	2	0	next	incorrect	1174

15	590	Response	2	10891316	8463	1

15	591	Picture	MorphF9_05_noe.jpg	10891346	0	1	8613	147	0	next	incorrect	1176

15	591	Response	2	10899956	8610	1

15	592	Picture	MorphF7_01_nom.jpg	10899959	0	146	13017	147	0	next	incorrect	1178

15	592	Response	2	10912916	12957	1

15	593	Picture	MorphM6_01_orig.jpg	10912976	0	1	13933	2	0	next	incorrect	1180

15	593	Response	2	10926836	13860	1

15	594	Picture	MorphF4_00_noe.jpg	10926909	0	1	7431	3	0	next	incorrect	1182

15	594	Response	2	10934275	7366	1

15	595	Picture	MorphM3_02_nom.jpg	10934340	0	2	10218	3	0	next	incorrect	1184

15	595	Response	2	10944515	10175	1

15	596	Picture	MorphF5_10_orig.jpg	10944558	0	1	20681	155	0	next	hit	1186

15	596	Response	1	10965235	20677	1

15	597	Picture	MorphM9_00_nom.jpg	10965239	0	154	22048	155	0	next	incorrect	1188

15	597	Response	2	10987235	21996	1

15	598	Picture	MorphF1_08_noe.jpg	10987287	0	1	8095	2	0	next	hit	1190

15	598	Response	1	10995315	8028	1

15	599	Picture	MorphM7_07_noe.jpg	10995382	0	1	6237	2	0	next	hit	1192

15	599	Response	1	11001475	6093	1

15	600	Picture	MorphF3_03_orig.jpg	11001619	0	1	6635	2	0	next	hit	1194

15	600	Response	1	11008115	6496	1

15	601	Picture	MorphM8_01_orig.jpg	11008254	0	1	11147	2	0	next	incorrect	1196

15	601	Response	2	11019315	11061	1

15	602	Picture	MorphM5_01_orig.jpg	11019401	0	1	15923	2	0	next	incorrect	1198

15	602	Response	2	11035235	15834	1

15	603	Picture	MorphM4_00_nom.jpg	11035324	0	1	10616	2	0	next	incorrect	1200

15	603	Response	2	11045795	10471	1

15	604	Picture	MorphF10_03_noe.jpg	11045940	0	1	14863	2	0	next	hit	1202

15	604	Response	1	11060675	14735	1

15	605	Picture	MorphF3_00_orig.jpg	11060803	0	1	14862	2	0	next	incorrect	1204

15	605	Response	2	11075555	14752	1

15	606	Picture	MorphM10_09_orig.jpg	11075665	0	1	6213	158	0	next	hit	1206

15	606	Response	1	11081875	6210	1

15	607	Picture	MorphF8_09_noe.jpg	11081878	0	157	8782	158	0	next	incorrect	1208

15	607	Response	2	11090594	8716	1

15	608	Picture	MorphF1_01_noe.jpg	11090660	0	1	11279	2	0	next	hit	1210

15	608	Response	1	11101794	11134	1

15	609	Picture	MorphM4_07_noe.jpg	11101939	0	1	7939	158	0	next	hit	1212

15	609	Response	1	11109874	7935	1

15	610	Picture	MorphF3_00_nom.jpg	11109878	0	157	9976	158	0	next	incorrect	1214

15	610	Response	2	11119794	9916	1

15	611	Picture	MorphF9_09_nom.jpg	11119854	0	1	8890	2	0	next	hit	1216

15	611	Response	1	11128674	8820	1

15	612	Picture	MorphM4_04_noe.jpg	11128744	0	1	9555	2	0	next	hit	1218

15	612	Response	1	11138194	9450	1

15	613	Picture	MorphF3_06_nom.jpg	11138299	0	1	26805	2	0	next	incorrect	1220

15	613	Response	2	11165074	26775	1

15	614	Picture	MorphF5_08_noe.jpg	11165104	0	1	15393	2	0	next	hit	1222

15	614	Response	1	11180354	15250	1

15	615	Picture	MorphM5_02_noe.jpg	11180497	0	1	19109	2	0	next	hit	1224

15	615	Response	1	11199474	18977	1

15	616	Picture	MorphM7_02_nom.jpg	11199606	0	1	12871	2	0	next	hit	1226

15	616	Response	1	11212354	12748	1

15	617	Picture	MorphM5_03_noe.jpg	11212477	0	1	7033	2	0	next	hit	1228

15	617	Response	1	11219474	6997	1

15	618	Picture	MorphF1_10_orig.jpg	11219510	0	1	16720	3	0	next	hit	1230

15	618	Response	1	11236114	16604	1

15	619	Picture	MorphF7_01_noe.jpg	11236230	0	2	12209	3	0	next	incorrect	1232

15	619	Response	2	11248354	12124	1

15	620	Picture	MorphM1_07_orig.jpg	11248439	0	1	22559	2	0	next	hit	1234

15	620	Response	1	11270914	22475	1

15	621	Picture	MorphM10_06_nom.jpg	11270998	0	1	7563	2	0	next	hit	1236

15	621	Response	1	11278513	7515	1

15	622	Picture	MorphM4_06_noe.jpg	11278561	0	1	8626	2	0	next	hit	1238

15	622	Response	1	11287073	8512	1

15	623	Picture	MorphM8_09_nom.jpg	11287187	0	1	7962	2	0	next	hit	1240

15	623	Response	1	11295073	7886	1

15	624	Picture	MorphF6_05_orig.jpg	11295149	0	1	6237	2	0	next	incorrect	1242

15	624	Response	2	11301313	6164	1

15	625	Picture	MorphM1_05_nom.jpg	11301386	0	1	9421	2	0	next	incorrect	1244

15	625	Response	2	11310753	9367	1

15	626	Picture	MorphF2_04_orig.jpg	11310807	0	1	18030	152	0	next	incorrect	1246

15	626	Response	2	11328833	18026	1

15	627	Picture	MorphM5_06_nom.jpg	11328837	0	151	11297	152	0	next	incorrect	1248

15	627	Response	2	11340033	11196	1

15	628	Picture	MorphF5_07_orig.jpg	11340134	0	1	9952	2	0	next	hit	1250

15	628	Response	1	11349953	9819	1

15	629	Picture	MorphF9_03_nom.jpg	11350086	0	1	28511	154	0	next	hit	1252

15	629	Response	1	11378593	28507	1

15	630	Picture	MorphF7_10_nom.jpg	11378597	0	153	10635	154	0	next	hit	1254

15	630	Response	1	11389153	10556	1

15	631	Picture	MorphM6_01_nom.jpg	11389232	0	1	12607	2	0	next	incorrect	1256

15	631	Response	2	11401713	12481	1

15	632	Picture	MorphM2_04_orig.jpg	11401839	0	1	8094	2	0	next	incorrect	1258

15	632	Response	2	11409793	7954	1

15	633	Picture	MorphF2_10_noe.jpg	11409933	0	1	7431	3	0	next	incorrect	1260

15	633	Response	2	11417233	7300	1

15	634	Picture	MorphF8_06_noe.jpg	11417364	0	2	11147	3	0	next	hit	1262

15	634	Response	1	11428433	11069	1

15	635	Picture	MorphM7_04_noe.jpg	11428511	0	1	7962	2	0	next	hit	1264

15	635	Response	1	11436432	7921	1

15	636	Picture	MorphM6_09_orig.jpg	11436473	0	1	8626	2	0	next	hit	1266

15	636	Response	1	11444992	8519	1

15	637	Picture	MorphF5_00_noe.jpg	11445099	0	1	35696	2	0	next	incorrect	1268

15	637	Response	2	11480753	35654	1

15	638	Picture	MorphM3_05_nom.jpg	11480795	0	1	21081	152	0	next	incorrect	1270

15	638	Response	2	11501872	21077	1

15	639	Picture	MorphM9_05_nom.jpg	11501876	0	151	7714	152	0	next	incorrect	1272

15	639	Response	2	11509472	7596	1

15	640	Picture	MorphF3_10_orig.jpg	11509590	0	1	6370	2	0	next	hit	1274

15	640	Response	1	11515872	6282	1

15	641	Picture	MorphM9_05_noe.jpg	11515960	0	1	21895	2	0	next	incorrect	1276

15	641	Response	2	11537712	21752	1

15	642	Picture	MorphF1_07_nom.jpg	11537855	0	1	18578	2	0	next	incorrect	1278

15	642	Response	2	11556352	18497	1

15	643	Picture	MorphF9_07_orig.jpg	11556433	0	1	13122	150	0	next	hit	1280

15	643	Response	1	11569552	13119	1

15	644	Picture	MorphM8_07_nom.jpg	11569555	0	149	6783	150	0	next	hit	1282

15	644	Response	1	11576271	6716	1

15	645	Picture	MorphM3_07_noe.jpg	11576338	0	1	17914	2	0	next	hit	1284

15	645	Response	1	11594192	17854	1

15	646	Picture	MorphF1_08_orig.jpg	11594252	0	1	36227	2	0	next	hit	1286

15	646	Response	1	11630351	36099	1

15	647	Picture	MorphM1_06_noe.jpg	11630479	0	1	9422	2	0	next	hit	1288

15	647	Response	1	11639791	9312	1

15	648	Picture	MorphF7_07_noe.jpg	11639901	0	1	6236	2	0	next	incorrect	1290

15	648	Response	2	11646031	6130	1

15	649	Picture	MorphM2_01_noe.jpg	11646137	0	1	15924	2	0	next	incorrect	1292

15	649	Response	2	11662031	15894	1

15	650	Picture	MorphM6_05_nom.jpg	11662061	0	1	27602	2	0	next	hit	1294

15	650	Response	1	11689631	27570	1

15	651	Picture	MorphM7_10_noe.jpg	11689663	0	1	6900	2	0	next	hit	1296

15	651	Response	1	11696511	6848	1

15	652	Picture	MorphF1_08_nom.jpg	11696563	0	1	19507	2	0	next	incorrect	1298

15	652	Response	2	11716031	19468	1

15	653	Picture	MorphF5_05_nom.jpg	11716070	0	1	20833	2	0	next	hit	1300

15	653	Response	1	11736831	20761	1

15	654	Picture	MorphM2_07_noe.jpg	11736903	0	1	24682	2	0	next	incorrect	1302

15	654	Response	2	11761471	24568	1

15	655	Picture	MorphF10_06_noe.jpg	11761585	0	1	6370	2	0	next	hit	1304

15	655	Response	1	11767870	6285	1

15	656	Picture	MorphM2_05_orig.jpg	11767955	0	1	9023	3	0	next	incorrect	1306

15	656	Response	2	11776910	8955	1

15	657	Picture	MorphF6_06_nom.jpg	11776978	0	2	9024	3	0	next	hit	1308

15	657	Response	1	11785950	8972	1

15	658	Picture	MorphF4_04_noe.jpg	11786002	0	1	9952	2	0	next	incorrect	1310

15	658	Response	2	11795870	9868	1

15	659	Picture	MorphM2_10_noe.jpg	11795954	0	1	10086	2	0	next	incorrect	1312

15	659	Response	2	11805950	9996	1

15	660	Picture	MorphF2_04_nom.jpg	11806040	0	1	12739	2	0	next	incorrect	1314

15	660	Response	2	11818670	12630	1

15	661	Picture	MorphM6_04_noe.jpg	11818779	0	1	8360	2	0	next	incorrect	1316

15	661	Response	2	11827070	8291	1

15	662	Picture	MorphM1_02_nom.jpg	11827139	0	1	8625	2	0	next	incorrect	1318

15	662	Response	2	11835710	8571	1

15	663	Picture	MorphF7_04_nom.jpg	11835764	0	1	26009	2	0	next	hit	1320

15	663	Response	1	11861630	25866	1

15	664	Picture	MorphF6_02_orig.jpg	11861773	0	1	7564	2	0	next	incorrect	1322

15	664	Response	2	11869230	7457	1

15	665	Picture	MorphM5_09_orig.jpg	11869337	0	1	14729	3	0	next	hit	1324

15	665	Response	1	11883950	14613	1

15	666	Picture	MorphF2_02_noe.jpg	11884066	0	2	7830	3	0	next	incorrect	1326

15	666	Response	2	11891790	7724	1

15	667	Picture	end_ins	11891896	0	1	190875	2	0	next	other	0

15	667	Response	3	12074919	183023	1
