# Supplementary material for: Categorical Perception of Fear and Anger Expressions in Whole, Masked and Composite Faces
Source: PLoS One. 2015 Aug 11;10(8):e0134790. doi: 10.1371/journal.pone.0134790 (PMC4532458; doi:10.1371/journal.pone.0134790)
Supplement: S1 Dataset — (ZIP) [file pone.0134790.s001.zip › Exp1/14-Vp014_ParaMasked_pt1.log]

Scenario - 

Logfile written - 02/04/2014 15:06:50

Subject	Trial	Event Type	Code	Time	TTime	Uncertainty	Duration	Uncertainty	ReqTime	ReqDur	Stim Type	Pair Index

14	1	Response	3	222717	232584	1

14	2	Response	3	275276	52523	1

14	3	Response	3	294556	19278	1

14	4	Picture	fix	294676	0	1	30123	2	0	30000	other	0

14	5	Picture	MorphM7_04_noe.jpg	324931	0	1	51753	2	0	next	hit	6

14	5	Response	1	376545	51614	1

14	6	Picture	MorphM3_08_nom.jpg	376684	0	1	120623	2	0	next	hit	8

14	6	Response	1	497185	120501	1

14	7	Picture	MorphM10_07_nom.jpg	497307	0	1	31317	2	0	next	hit	10

14	7	Response	1	528544	31237	1

14	8	Picture	MorphM3_08_noe.jpg	528624	0	1	144775	2	0	next	hit	12

14	8	Response	1	673264	144640	1

14	9	Picture	MorphF10_00_noe.jpg	673399	0	1	97787	147	0	next	incorrect	14

14	9	Response	2	771183	97784	1

14	10	Picture	MorphF3_03_nom.jpg	771186	0	146	25225	147	0	next	incorrect	16

14	10	Response	2	796303	25117	1

14	11	Picture	MorphM10_04_orig.jpg	796411	0	1	22426	2	0	next	hit	18

14	11	Response	1	818703	22292	1

14	12	Picture	MorphM7_10_nom.jpg	818837	0	1	33549	158	0	next	hit	20

14	12	Response	1	852383	33546	1

14	13	Picture	MorphM6_06_nom.jpg	852386	0	157	70487	158	0	next	hit	22

14	13	Response	1	922782	70396	1

14	14	Picture	MorphF7_02_nom.jpg	922873	0	1	22691	2	0	next	incorrect	24

14	14	Response	2	945502	22629	1

14	15	Picture	MorphF3_07_orig.jpg	945564	0	1	97534	2	0	next	hit	26

14	15	Response	1	1043021	97457	1

14	16	Picture	MorphM1_05_nom.jpg	1043098	0	1	18843	2	0	next	incorrect	28

14	16	Response	2	1061821	18723	1

14	17	Picture	MorphF5_01_noe.jpg	1061941	0	1	39810	2	0	next	incorrect	30

14	17	Response	2	1101661	39720	1

14	18	Picture	MorphF10_04_nom.jpg	1101751	0	1	35165	2	0	next	incorrect	32

14	18	Response	2	1136781	35030	1

14	19	Picture	MorphM4_07_nom.jpg	1136916	0	1	135751	2	0	next	incorrect	34

14	19	Response	2	1272540	135624	1

14	20	Picture	MorphF10_10_nom.jpg	1272667	0	1	18976	2	0	next	hit	36

14	20	Response	1	1291500	18833	1

14	21	Picture	MorphM4_02_orig.jpg	1291643	0	1	38217	2	0	next	incorrect	38

14	21	Response	2	1329740	38097	1

14	22	Picture	MorphF6_05_orig.jpg	1329860	0	1	35165	3	0	next	incorrect	40

14	22	Response	2	1364939	35079	1

14	23	Picture	MorphF3_08_orig.jpg	1365025	0	2	32777	3	0	next	hit	42

14	23	Response	1	1397659	32634	1

14	24	Picture	MorphM8_07_noe.jpg	1397802	0	1	33971	2	0	next	incorrect	44

14	24	Response	2	1431659	33857	1

14	25	Picture	MorphM6_10_nom.jpg	1431773	0	1	15791	2	0	next	hit	46

14	25	Response	1	1447499	15726	1

14	26	Picture	MorphF10_03_nom.jpg	1447564	0	1	52283	2	0	next	incorrect	48

14	26	Response	2	1499818	52254	1

14	27	Picture	MorphF8_01_nom.jpg	1499847	0	1	40341	2	0	next	incorrect	50

14	27	Response	2	1540058	40211	1

14	28	Picture	MorphM5_01_noe.jpg	1540188	0	1	45117	3	0	next	incorrect	52

14	28	Response	2	1585258	45070	1

14	29	Picture	MorphM4_05_nom.jpg	1585305	0	2	40606	3	0	next	incorrect	54

14	29	Response	2	1625818	40513	1

14	30	Picture	MorphF3_00_noe.jpg	1625911	0	1	24152	2	0	next	incorrect	56

14	30	Response	2	1649978	24067	1

14	31	Picture	MorphM4_08_nom.jpg	1650063	0	1	43657	3	0	next	hit	58

14	31	Response	1	1693657	43594	1

14	32	Picture	MorphF10_07_nom.jpg	1693720	0	2	77762	3	0	next	incorrect	60

14	32	Response	2	1771337	77617	1

14	33	Picture	MorphM3_01_orig.jpg	1771482	0	1	29592	2	0	next	incorrect	62

14	33	Response	2	1800937	29455	1

14	34	Picture	MorphF2_00_orig.jpg	1801074	0	1	65288	2	0	next	incorrect	64

14	34	Response	2	1866296	65222	1

14	35	Picture	MorphF4_05_orig.jpg	1866362	0	1	30897	156	0	next	incorrect	66

14	35	Response	2	1897256	30894	1

14	36	Picture	MorphM2_00_noe.jpg	1897259	0	155	63584	156	0	next	incorrect	68

14	36	Response	2	1960776	63517	1

14	37	Picture	MorphM6_07_noe.jpg	1960843	0	1	60644	2	0	next	incorrect	70

14	37	Response	2	2021416	60573	1

14	38	Picture	MorphF5_09_orig.jpg	2021487	0	1	21497	2	0	next	hit	72

14	38	Response	1	2042855	21368	1

14	39	Picture	MorphM6_01_nom.jpg	2042984	0	1	29314	147	0	next	incorrect	74

14	39	Response	2	2072295	29311	1

14	40	Picture	MorphF5_06_noe.jpg	2072298	0	146	23500	147	0	next	hit	76

14	40	Response	1	2095655	23357	1

14	41	Picture	MorphF9_01_nom.jpg	2095798	0	1	21365	2	0	next	incorrect	78

14	41	Response	2	2117095	21297	1

14	42	Picture	MorphF3_03_orig.jpg	2117163	0	1	29724	2	0	next	incorrect	80

14	42	Response	2	2146775	29612	1

14	43	Picture	MorphF8_10_noe.jpg	2146887	0	1	22559	2	0	next	hit	82

14	43	Response	1	2169415	22528	1

14	44	Picture	MorphM7_06_nom.jpg	2169446	0	1	24019	2	0	next	hit	84

14	44	Response	1	2193414	23968	1

14	45	Picture	MorphM1_06_orig.jpg	2193465	0	1	42729	2	0	next	incorrect	86

14	45	Response	2	2236134	42669	1

14	46	Picture	MorphM10_08_nom.jpg	2236194	0	1	23620	2	0	next	hit	88

14	46	Response	1	2259734	23540	1

14	47	Picture	MorphF2_04_noe.jpg	2259814	0	1	171580	2	0	next	incorrect	90

14	47	Response	2	2431333	171519	1

14	48	Picture	MorphF5_03_orig.jpg	2431394	0	1	38084	2	0	next	incorrect	92

14	48	Response	2	2469413	38019	1

14	49	Picture	MorphM7_02_noe.jpg	2469478	0	1	35298	2	0	next	incorrect	94

14	49	Response	2	2504692	35214	1

14	50	Picture	MorphM4_01_nom.jpg	2504776	0	1	27071	2	0	next	incorrect	96

14	50	Response	2	2531732	26956	1

14	51	Picture	MorphM1_10_nom.jpg	2531847	0	1	28663	2	0	next	hit	98

14	51	Response	1	2560452	28605	1

14	52	Picture	MorphF5_07_nom.jpg	2560510	0	1	18179	2	0	next	hit	100

14	52	Response	1	2578612	18102	1

14	53	Picture	MorphM6_10_noe.jpg	2578689	0	1	35286	147	0	next	incorrect	102

14	53	Response	2	2613972	35283	1

14	54	Picture	MorphM9_09_nom.jpg	2613975	0	146	28400	290	0	next	hit	104

14	54	Response	1	2642372	28397	1

14	55	Picture	MorphF4_02_nom.jpg	2642375	0	144	28009	145	0	next	incorrect	106

14	55	Response	2	2670291	27916	1

14	56	Picture	MorphM4_06_nom.jpg	2670384	0	1	28133	2	0	next	incorrect	108

14	56	Response	2	2698371	27987	1

14	57	Picture	MorphM7_01_orig.jpg	2698517	0	1	75903	2	0	next	incorrect	110

14	57	Response	2	2774291	75774	1

14	58	Picture	MorphF10_08_orig.jpg	2774420	0	1	28114	153	0	next	hit	112

14	58	Response	1	2802530	28110	1

14	59	Picture	MorphM5_00_noe.jpg	2802534	0	152	34918	153	0	next	hit	114

14	59	Response	1	2837330	34796	1

14	60	Picture	MorphM4_03_orig.jpg	2837452	0	1	37819	2	0	next	incorrect	116

14	60	Response	2	2875170	37718	1

14	61	Picture	MorphM1_01_noe.jpg	2875271	0	1	55203	2	0	next	incorrect	118

14	61	Response	2	2930370	55099	1

14	62	Picture	MorphF7_02_noe.jpg	2930474	0	1	28530	2	0	next	incorrect	120

14	62	Response	2	2958930	28456	1

14	63	Picture	MorphF6_02_nom.jpg	2959004	0	1	17915	2	0	next	incorrect	122

14	63	Response	2	2976849	17845	1

14	64	Picture	MorphM7_10_noe.jpg	2976919	0	1	16189	2	0	next	hit	124

14	64	Response	1	2993009	16090	1

14	65	Picture	MorphF1_08_nom.jpg	2993108	0	1	69003	2	0	next	incorrect	126

14	65	Response	2	3061969	68861	1

14	66	Picture	MorphM9_06_nom.jpg	3062111	0	1	98463	2	0	next	hit	128

14	66	Response	1	3160528	98417	1

14	67	Picture	MorphF8_03_noe.jpg	3160574	0	1	27469	2	0	next	incorrect	130

14	67	Response	2	3187968	27394	1

14	68	Picture	MorphM5_01_orig.jpg	3188043	0	1	14597	2	0	next	incorrect	132

14	68	Response	2	3202528	14485	1

14	69	Picture	MorphM4_10_noe.jpg	3202640	0	1	16587	2	0	next	hit	134

14	69	Response	1	3219088	16448	1

14	70	Picture	MorphM1_02_nom.jpg	3219227	0	1	13270	2	0	next	incorrect	136

14	70	Response	2	3232448	13221	1

14	71	Picture	MorphM6_03_nom.jpg	3232497	0	1	29194	2	0	next	incorrect	138

14	71	Response	2	3261648	29151	1

14	72	Picture	MorphF8_04_nom.jpg	3261691	0	1	13668	2	0	next	incorrect	140

14	72	Response	2	3275328	13637	1

14	73	Picture	MorphF4_07_nom.jpg	3275359	0	1	16985	2	0	next	hit	142

14	73	Response	1	3292288	16929	1

14	74	Picture	MorphF3_07_nom.jpg	3292344	0	1	27203	2	0	next	incorrect	144

14	74	Response	2	3319487	27143	1

14	75	Picture	MorphF9_08_nom.jpg	3319547	0	1	18047	2	0	next	hit	146

14	75	Response	1	3337487	17940	1

14	76	Picture	MorphF10_03_noe.jpg	3337594	0	1	16322	2	0	next	incorrect	148

14	76	Response	2	3353807	16213	1

14	77	Picture	MorphF2_10_nom.jpg	3353916	0	1	45649	2	0	next	hit	150

14	77	Response	1	3399487	45571	1

14	78	Picture	MorphM4_08_noe.jpg	3399565	0	1	18976	2	0	next	hit	152

14	78	Response	1	3418447	18882	1

14	79	Picture	MorphF8_01_noe.jpg	3418541	0	1	28928	2	0	next	incorrect	154

14	79	Response	2	3447327	28786	1

14	80	Picture	MorphM6_04_noe.jpg	3447469	0	1	31301	151	0	next	incorrect	156

14	80	Response	2	3478766	31297	1

14	81	Picture	MorphM7_01_nom.jpg	3478770	0	150	42214	151	0	next	incorrect	158

14	81	Response	2	3520926	42156	1

14	82	Picture	MorphM2_01_nom.jpg	3520984	0	1	26275	2	0	next	incorrect	160

14	82	Response	2	3547166	26182	1

14	83	Picture	MorphM9_05_nom.jpg	3547259	0	1	44985	2	0	next	hit	162

14	83	Response	1	3592126	44867	1

14	84	Picture	MorphF6_10_orig.jpg	3592244	0	1	13800	2	0	next	hit	164

14	84	Response	1	3605966	13722	1

14	85	Picture	MorphM7_06_noe.jpg	3606044	0	1	10085	2	0	next	hit	166

14	85	Response	1	3616046	10002	1

14	86	Picture	MorphM3_08_orig.jpg	3616129	0	1	45118	2	0	next	hit	168

14	86	Response	1	3661165	45036	1

14	87	Picture	MorphF9_03_noe.jpg	3661247	0	1	82273	2	0	next	incorrect	170

14	87	Response	2	3743485	82238	1

14	88	Picture	MorphM7_05_orig.jpg	3743520	0	1	17915	2	0	next	hit	172

14	88	Response	1	3761405	17885	1

14	89	Picture	MorphF1_01_orig.jpg	3761435	0	1	18179	2	0	next	incorrect	174

14	89	Response	2	3779485	18050	1

14	90	Picture	MorphM10_00_nom.jpg	3779614	0	1	43260	2	0	next	incorrect	176

14	90	Response	2	3822764	43150	1

14	91	Picture	MorphM2_08_orig.jpg	3822874	0	1	18693	152	0	next	hit	178

14	91	Response	1	3841564	18690	1

14	92	Picture	MorphF2_01_noe.jpg	3841567	0	151	64775	152	0	next	incorrect	180

14	92	Response	2	3906284	64717	1

14	93	Picture	MorphM8_05_orig.jpg	3906342	0	1	12985	154	0	next	hit	182

14	93	Response	1	3919324	12982	1

14	94	Picture	MorphF7_03_nom.jpg	3919327	0	153	31469	154	0	next	hit	184

14	94	Response	1	3950684	31357	1

14	95	Picture	MorphF6_07_nom.jpg	3950796	0	1	14199	2	0	next	hit	186

14	95	Response	1	3964923	14127	1

14	96	Picture	MorphF3_06_orig.jpg	3964995	0	1	110538	2	0	next	incorrect	188

14	96	Response	2	4075403	110408	1

14	97	Picture	MorphM2_09_nom.jpg	4075533	0	1	9820	2	0	next	hit	190

14	97	Response	1	4085323	9790	1

14	98	Picture	MorphM4_05_orig.jpg	4085353	0	1	170650	2	0	next	hit	192

14	98	Response	1	4255962	170609	1

14	99	Picture	MorphM10_10_orig.jpg	4256003	0	1	12474	2	0	next	hit	194

14	99	Response	1	4268442	12439	1

14	100	Picture	MorphM1_00_orig.jpg	4268477	0	1	38881	2	0	next	incorrect	196

14	100	Response	2	4307321	38844	1

14	101	Picture	MorphM9_07_nom.jpg	4307358	0	1	22293	2	0	next	hit	198

14	101	Response	1	4329561	22203	1

14	102	Picture	MorphM8_09_nom.jpg	4329651	0	1	8473	155	0	next	hit	200

14	102	Response	1	4338121	8470	1

14	103	Picture	MorphF8_08_orig.jpg	4338124	0	154	11680	305	0	next	hit	202

14	103	Response	1	4349801	11677	1

14	104	Picture	MorphF10_05_nom.jpg	4349804	0	151	19524	152	0	next	incorrect	204

14	104	Response	2	4369241	19437	1

14	105	Picture	MorphF1_03_nom.jpg	4369328	0	1	11412	2	0	next	incorrect	206

14	105	Response	2	4380601	11273	1

14	106	Picture	MorphF2_07_noe.jpg	4380740	0	1	50691	2	0	next	hit	208

14	106	Response	1	4431401	50661	1

14	107	Picture	MorphM6_02_orig.jpg	4431431	0	1	52532	152	0	next	hit	210

14	107	Response	1	4483960	52529	1

14	108	Picture	MorphF2_09_noe.jpg	4483963	0	151	21760	304	0	next	hit	212

14	108	Response	1	4505720	21757	1

14	109	Picture	MorphM7_10_orig.jpg	4505723	0	153	11697	154	0	next	hit	214

14	109	Response	1	4517320	11597	1

14	110	Picture	MorphF1_10_nom.jpg	4517420	0	1	16455	2	0	next	hit	216

14	110	Response	1	4533800	16380	1

14	111	Picture	MorphF4_06_noe.jpg	4533875	0	1	30919	2	0	next	incorrect	218

14	111	Response	2	4564680	30805	1

14	112	Picture	MorphF1_05_nom.jpg	4564794	0	1	16587	2	0	next	incorrect	220

14	112	Response	2	4581240	16446	1

14	113	Picture	MorphF5_00_noe.jpg	4581381	0	1	41004	2	0	next	incorrect	222

14	113	Response	2	4622279	40898	1

14	114	Picture	MorphF2_02_nom.jpg	4622385	0	1	21232	2	0	next	incorrect	224

14	114	Response	2	4643559	21174	1

14	115	Picture	MorphM7_07_nom.jpg	4643617	0	1	20303	2	0	next	hit	226

14	115	Response	1	4663879	20262	1

14	116	Picture	MorphM6_08_noe.jpg	4663920	0	1	49762	2	0	next	incorrect	228

14	116	Response	2	4713639	49719	1

14	117	Picture	MorphM5_07_nom.jpg	4713682	0	1	24416	3	0	next	incorrect	230

14	117	Response	2	4738039	24357	1

14	118	Picture	MorphM6_08_orig.jpg	4738098	0	2	98596	3	0	next	hit	232

14	118	Response	1	4836598	98500	1

14	119	Picture	MorphM1_03_orig.jpg	4836694	0	1	18047	2	0	next	incorrect	234

14	119	Response	2	4854678	17984	1

14	120	Picture	MorphF7_07_orig.jpg	4854741	0	1	11279	2	0	next	hit	236

14	120	Response	1	4865958	11217	1

14	121	Picture	MorphF1_04_nom.jpg	4866020	0	1	20834	2	0	next	incorrect	238

14	121	Response	2	4886758	20738	1

14	122	Picture	MorphM4_02_noe.jpg	4886854	0	1	59582	2	0	next	incorrect	240

14	122	Response	2	4946357	59503	1

14	123	Picture	MorphF8_00_orig.jpg	4946436	0	1	17516	2	0	next	incorrect	242

14	123	Response	2	4963877	17441	1

14	124	Picture	MorphF5_06_orig.jpg	4963952	0	1	43525	2	0	next	incorrect	244

14	124	Response	2	5007397	43445	1

14	125	Picture	MorphM3_10_orig.jpg	5007477	0	1	87449	2	0	next	hit	246

14	125	Response	1	5094837	87360	1

14	126	Picture	MorphF3_06_noe.jpg	5094926	0	1	27999	2	0	next	hit	248

14	126	Response	1	5122836	27910	1

14	127	Picture	MorphM3_01_noe.jpg	5122925	0	1	28265	2	0	next	incorrect	250

14	127	Response	2	5151076	28151	1

14	128	Picture	MorphM2_07_orig.jpg	5151190	0	1	20834	2	0	next	incorrect	252

14	128	Response	2	5171956	20766	1

14	129	Picture	MorphF10_05_noe.jpg	5172024	0	1	41136	3	0	next	incorrect	254

14	129	Response	2	5213076	41052	1

14	130	Picture	MorphM5_09_noe.jpg	5213160	0	2	53199	149	0	next	hit	256

14	130	Response	1	5266355	53195	1

14	131	Picture	MorphF8_07_nom.jpg	5266359	0	147	16999	148	0	next	incorrect	258

14	131	Response	2	5283235	16876	1

14	132	Picture	MorphM7_02_orig.jpg	5283358	0	1	28796	2	0	next	incorrect	260

14	132	Response	2	5312115	28757	1

14	133	Picture	MorphF2_04_nom.jpg	5312154	0	1	117040	2	0	next	incorrect	262

14	133	Response	2	5429074	116920	1

14	134	Picture	MorphF7_10_noe.jpg	5429194	0	1	10484	2	0	next	hit	264

14	134	Response	1	5439554	10360	1

14	135	Picture	MorphF4_07_noe.jpg	5439678	0	1	19879	160	0	next	incorrect	266

14	135	Response	2	5459554	19876	1

14	136	Picture	MorphM3_10_noe.jpg	5459557	0	159	19930	160	0	next	incorrect	268

14	136	Response	2	5479394	19837	1

14	137	Picture	MorphF7_08_nom.jpg	5479487	0	1	10616	2	0	next	hit	270

14	137	Response	1	5490034	10547	1

14	138	Picture	MorphM1_07_orig.jpg	5490103	0	1	36227	2	0	next	incorrect	272

14	138	Response	2	5526274	36171	1

14	139	Picture	MorphM9_10_orig.jpg	5526330	0	1	25876	2	0	next	hit	274

14	139	Response	1	5552114	25784	1

14	140	Picture	MorphM10_04_noe.jpg	5552206	0	1	17782	2	0	next	hit	276

14	140	Response	1	5569874	17668	1

14	141	Picture	MorphM7_02_nom.jpg	5569988	0	1	27070	2	0	next	incorrect	278

14	141	Response	2	5596993	27005	1

14	142	Picture	MorphF3_02_orig.jpg	5597058	0	1	20436	2	0	next	incorrect	280

14	142	Response	2	5617393	20335	1

14	143	Picture	MorphF7_07_noe.jpg	5617494	0	1	24815	2	0	next	incorrect	282

14	143	Response	2	5642273	24779	1

14	144	Picture	MorphM2_06_nom.jpg	5642309	0	1	10207	145	0	next	hit	284

14	144	Response	1	5652513	10204	1

14	145	Picture	MorphM8_01_noe.jpg	5652516	0	144	28806	145	0	next	incorrect	286

14	145	Response	2	5681233	28717	1

14	146	Picture	MorphM5_04_noe.jpg	5681322	0	1	23488	2	0	next	incorrect	288

14	146	Response	2	5704673	23351	1

14	147	Picture	MorphF2_02_noe.jpg	5704810	0	1	44321	2	0	next	hit	290

14	147	Response	1	5748993	44183	1

14	148	Picture	MorphM6_06_orig.jpg	5749131	0	1	44056	2	0	next	incorrect	292

14	148	Response	2	5793152	44021	1

14	149	Picture	MorphM4_05_noe.jpg	5793187	0	1	26407	2	0	next	incorrect	294

14	149	Response	2	5819552	26365	1

14	150	Picture	MorphF5_02_orig.jpg	5819594	0	1	35696	2	0	next	incorrect	296

14	150	Response	2	5855232	35638	1

14	151	Picture	MorphF7_09_orig.jpg	5855290	0	1	18825	153	0	next	hit	298

14	151	Response	1	5874112	18822	1

14	152	Picture	MorphM8_04_nom.jpg	5874115	0	152	45402	153	0	next	hit	300

14	152	Response	1	5919391	45276	1

14	153	Picture	MorphF6_03_orig.jpg	5919517	0	1	16322	2	0	next	incorrect	302

14	153	Response	2	5935711	16194	1

14	154	Picture	MorphM6_03_orig.jpg	5935839	0	1	30786	2	0	next	incorrect	304

14	154	Response	2	5966591	30752	1

14	155	Picture	MorphM8_06_nom.jpg	5966625	0	1	16720	2	0	next	hit	306

14	155	Response	1	5983311	16686	1

14	156	Picture	MorphM10_07_orig.jpg	5983345	0	1	13137	2	0	next	hit	308

14	156	Response	1	5996431	13086	1

14	157	Picture	MorphF6_01_noe.jpg	5996482	0	1	12739	2	0	next	incorrect	310

14	157	Response	2	6009151	12669	1

14	158	Picture	MorphM5_10_noe.jpg	6009221	0	1	21099	2	0	next	hit	312

14	158	Response	1	6030191	20970	1

14	159	Picture	MorphM10_03_orig.jpg	6030320	0	1	35033	2	0	next	incorrect	314

14	159	Response	2	6065311	34991	1

14	160	Picture	MorphF5_03_nom.jpg	6065353	0	1	25478	2	0	next	incorrect	316

14	160	Response	2	6090750	25397	1

14	161	Picture	MorphM5_04_nom.jpg	6090831	0	1	49364	2	0	next	incorrect	318

14	161	Response	2	6140110	49279	1

14	162	Picture	MorphF5_02_noe.jpg	6140195	0	1	21630	2	0	next	hit	320

14	162	Response	1	6161790	21595	1

14	163	Picture	MorphF6_08_orig.jpg	6161825	0	1	18578	2	0	next	hit	322

14	163	Response	1	6180350	18525	1

14	164	Picture	MorphF8_04_noe.jpg	6180403	0	1	20170	2	0	next	incorrect	324

14	164	Response	2	6200430	20027	1

14	165	Picture	MorphF3_00_orig.jpg	6200573	0	1	17251	2	0	next	incorrect	326

14	165	Response	2	6217710	17137	1

14	166	Picture	MorphM3_04_nom.jpg	6217824	0	1	38217	2	0	next	incorrect	328

14	166	Response	2	6255949	38125	1

14	167	Picture	MorphF1_10_orig.jpg	6256041	0	1	48701	2	0	next	hit	330

14	167	Response	1	6304669	48628	1

14	168	Picture	MorphF3_05_noe.jpg	6304742	0	1	33970	3	0	next	hit	332

14	168	Response	1	6338669	33927	1

14	169	Picture	MorphM6_06_noe.jpg	6338712	0	2	130974	3	0	next	hit	334

14	169	Response	1	6469628	130916	1

14	170	Picture	MorphF5_01_nom.jpg	6469686	0	1	19905	2	0	next	incorrect	336

14	170	Response	2	6489468	19782	1

14	171	Picture	MorphM8_07_nom.jpg	6489591	0	1	23753	2	0	next	hit	338

14	171	Response	1	6513228	23637	1

14	172	Picture	MorphM9_00_noe.jpg	6513344	0	1	56928	2	0	next	incorrect	340

14	172	Response	2	6570187	56843	1

14	173	Picture	MorphF2_06_orig.jpg	6570272	0	1	37421	2	0	next	incorrect	342

14	173	Response	2	6607627	37355	1

14	174	Picture	MorphF7_09_nom.jpg	6607693	0	1	14977	153	0	next	hit	344

14	174	Response	1	6622667	14974	1

14	175	Picture	MorphF2_05_noe.jpg	6622670	0	152	29875	153	0	next	incorrect	346

14	175	Response	2	6652427	29757	1

14	176	Picture	MorphF10_01_orig.jpg	6652545	0	1	23621	2	0	next	incorrect	348

14	176	Response	2	6676107	23562	1

14	177	Picture	MorphM3_03_nom.jpg	6676166	0	1	30104	153	0	next	incorrect	350

14	177	Response	2	6706267	30101	1

14	178	Picture	MorphM2_05_nom.jpg	6706270	0	152	15942	153	0	next	hit	352

14	178	Response	1	6722106	15836	1

14	179	Picture	MorphM8_08_nom.jpg	6722212	0	1	18578	2	0	next	hit	354

14	179	Response	1	6740666	18454	1

14	180	Picture	MorphM2_08_nom.jpg	6740790	0	1	18578	2	0	next	hit	356

14	180	Response	1	6759306	18516	1

14	181	Picture	MorphM4_06_noe.jpg	6759368	0	1	57989	2	0	next	hit	358

14	181	Response	1	6817306	57938	1

14	182	Picture	MorphF9_03_nom.jpg	6817357	0	1	88378	2	0	next	incorrect	360

14	182	Response	2	6905625	88268	1

14	183	Picture	MorphM1_00_nom.jpg	6905735	0	1	19108	3	0	next	incorrect	362

14	183	Response	2	6924745	19010	1

14	184	Picture	MorphF6_00_orig.jpg	6924843	0	2	21745	154	0	next	incorrect	364

14	184	Response	2	6946585	21742	1

14	185	Picture	MorphM8_09_noe.jpg	6946588	0	152	29875	153	0	next	hit	366

14	185	Response	1	6976425	29837	1

14	186	Picture	MorphF7_07_nom.jpg	6976463	0	1	17517	2	0	next	hit	368

14	186	Response	1	6993865	17402	1

14	187	Picture	MorphM3_04_noe.jpg	6993980	0	1	35961	2	0	next	hit	370

14	187	Response	1	7029865	35885	1

14	188	Picture	MorphF5_08_nom.jpg	7029941	0	1	18567	146	0	next	hit	372

14	188	Response	1	7048505	18564	1

14	189	Picture	MorphF2_01_nom.jpg	7048508	0	145	24029	146	0	next	incorrect	374

14	189	Response	2	7072504	23996	1

14	190	Picture	MorphF10_01_noe.jpg	7072537	0	1	16455	2	0	next	incorrect	376

14	190	Response	2	7088904	16367	1

14	191	Picture	MorphM10_09_nom.jpg	7088992	0	1	12606	2	0	next	hit	378

14	191	Response	1	7101544	12552	1

14	192	Picture	MorphM3_06_nom.jpg	7101598	0	1	31583	2	0	next	incorrect	380

14	192	Response	2	7133144	31546	1

14	193	Picture	MorphM1_01_orig.jpg	7133181	0	1	16985	2	0	next	incorrect	382

14	193	Response	2	7150024	16843	1

14	194	Picture	MorphM8_04_orig.jpg	7150166	0	1	60776	2	0	next	hit	384

14	194	Response	1	7210824	60658	1

14	195	Picture	MorphM10_06_orig.jpg	7210942	0	1	12739	2	0	next	hit	386

14	195	Response	1	7223623	12681	1

14	196	Picture	MorphM9_03_noe.jpg	7223681	0	1	186044	2	0	next	incorrect	388

14	196	Response	2	7409622	185941	1

14	197	Picture	MorphF4_01_nom.jpg	7409725	0	1	21630	2	0	next	incorrect	390

14	197	Response	2	7431222	21497	1

14	198	Picture	MorphF1_04_noe.jpg	7431355	0	1	40075	2	0	next	incorrect	392

14	198	Response	2	7471302	39947	1

14	199	Picture	MorphF4_08_orig.jpg	7471430	0	1	25080	2	0	next	hit	394

14	199	Response	1	7496422	24992	1

14	200	Picture	MorphM2_03_nom.jpg	7496510	0	1	12341	2	0	next	incorrect	396

14	200	Response	2	7508742	12232	1

14	201	Picture	MorphF9_01_orig.jpg	7508851	0	1	14995	2	0	next	incorrect	398

14	201	Response	2	7523782	14931	1

14	202	Picture	MorphM8_03_noe.jpg	7523846	0	1	16853	2	0	next	hit	400

14	202	Response	1	7540581	16735	1

14	203	Picture	MorphM6_02_nom.jpg	7540699	0	1	16720	2	0	next	incorrect	402

14	203	Response	2	7557381	16682	1

14	204	Picture	MorphF9_01_noe.jpg	7557419	0	1	14730	2	0	next	incorrect	404

14	204	Response	2	7572101	14682	1

14	205	Picture	MorphF6_07_noe.jpg	7572149	0	1	13270	2	0	next	hit	406

14	205	Response	1	7585301	13152	1

14	206	Picture	MorphM4_02_nom.jpg	7585419	0	1	28530	2	0	next	incorrect	408

14	206	Response	2	7613861	28442	1

14	207	Picture	MorphM3_06_noe.jpg	7613949	0	1	21762	3	0	next	hit	410

14	207	Response	1	7635621	21672	1

14	208	Picture	MorphM8_08_noe.jpg	7635711	0	2	20153	153	0	next	hit	412

14	208	Response	1	7655861	20150	1

14	209	Picture	MorphM6_00_nom.jpg	7655864	0	151	21117	152	0	next	incorrect	414

14	209	Response	2	7676901	21037	1

14	210	Picture	MorphM4_00_nom.jpg	7676981	0	1	12208	2	0	next	incorrect	416

14	210	Response	2	7689061	12080	1

14	211	Picture	MorphM10_01_noe.jpg	7689189	0	1	131107	2	0	next	incorrect	418

14	211	Response	2	7820180	130991	1

14	212	Picture	MorphF1_08_orig.jpg	7820296	0	1	26805	2	0	next	hit	420

14	212	Response	1	7846980	26684	1

14	213	Picture	MorphF4_04_orig.jpg	7847101	0	1	59184	2	0	next	incorrect	422

14	213	Response	2	7906179	59078	1

14	214	Picture	MorphF7_05_noe.jpg	7906285	0	1	36492	2	0	next	incorrect	424

14	214	Response	2	7942739	36454	1

14	215	Picture	MorphF3_03_noe.jpg	7942777	0	1	52416	2	0	next	incorrect	426

14	215	Response	2	7995139	52362	1

14	216	Picture	MorphM8_05_noe.jpg	7995193	0	1	56928	2	0	next	hit	428

14	216	Response	1	8052018	56825	1

14	217	Picture	MorphM6_09_noe.jpg	8052121	0	1	193209	2	0	next	hit	430

14	217	Response	1	8245297	193176	1

14	218	Picture	MorphM7_08_nom.jpg	8245330	0	1	26938	2	0	next	hit	432

14	218	Response	1	8272177	26847	1

14	219	Picture	MorphF4_00_noe.jpg	8272268	0	1	14730	2	0	next	incorrect	434

14	219	Response	2	8286897	14629	1

14	220	Picture	MorphF6_03_noe.jpg	8286998	0	1	10462	156	0	next	incorrect	436

14	220	Response	2	8297457	10459	1

14	221	Picture	MorphM4_07_noe.jpg	8297460	0	155	11698	156	0	next	hit	438

14	221	Response	1	8309057	11597	1

14	222	Picture	MorphM2_04_noe.jpg	8309158	0	1	67411	2	0	next	incorrect	440

14	222	Response	2	8376496	67338	1

14	223	Picture	MorphM6_09_nom.jpg	8376569	0	1	9687	2	0	next	hit	442

14	223	Response	1	8386176	9607	1

14	224	Picture	MorphF8_08_noe.jpg	8386256	0	1	15261	2	0	next	hit	444

14	224	Response	1	8401456	15200	1

14	225	Picture	PAUSE	8401517	0	1	600064	2	0	600000	miss	0

14	226	Picture	MorphM4_04_nom.jpg	9001581	0	1	37687	2	0	next	incorrect	447

14	226	Response	2	9039212	37631	1

14	227	Picture	MorphM1_04_noe.jpg	9039268	0	1	32644	2	0	next	incorrect	449

14	227	Response	2	9071851	32583	2

14	228	Picture	MorphM7_07_noe.jpg	9071912	0	1	13269	3	0	next	hit	451

14	228	Response	1	9085132	13220	1

14	229	Picture	MorphF4_06_orig.jpg	9085181	0	2	46434	147	0	next	hit	453

14	229	Response	1	9131612	46431	1

14	230	Picture	MorphF8_01_orig.jpg	9131615	0	145	31040	301	0	next	incorrect	455

14	230	Response	2	9162651	31036	1

14	231	Picture	MorphF6_00_noe.jpg	9162655	0	156	13160	157	0	next	incorrect	457

14	231	Response	2	9175691	13036	1

14	232	Picture	MorphF5_10_nom.jpg	9175815	0	1	14040	161	0	next	hit	459

14	232	Response	1	9189851	14036	2

14	233	Picture	MorphM9_09_orig.jpg	9189855	0	160	8386	161	0	next	hit	461

14	233	Response	1	9198171	8316	1

14	234	Picture	MorphF5_05_noe.jpg	9198241	0	1	65951	2	0	next	incorrect	463

14	234	Response	2	9264091	65850	1

14	235	Picture	MorphF8_05_noe.jpg	9264192	0	1	75241	2	0	next	incorrect	465

14	235	Response	2	9339290	75098	1

14	236	Picture	MorphF5_06_nom.jpg	9339433	0	1	37951	2	0	next	incorrect	467

14	236	Response	2	9377290	37857	1

14	237	Picture	MorphF6_10_nom.jpg	9377384	0	1	28265	2	0	next	hit	469

14	237	Response	1	9405530	28146	1

14	238	Picture	MorphF4_08_noe.jpg	9405649	0	1	27867	2	0	next	hit	471

14	238	Response	1	9433450	27801	1

14	239	Picture	MorphM5_08_noe.jpg	9433516	0	1	16057	2	0	next	hit	473

14	239	Response	1	9449450	15934	1

14	240	Picture	MorphF1_08_noe.jpg	9449573	0	1	27866	2	0	next	hit	475

14	240	Response	1	9477370	27797	1

14	241	Picture	MorphF7_00_noe.jpg	9477439	0	1	21214	153	0	next	incorrect	477

14	241	Response	2	9498649	21210	1

14	242	Picture	MorphF9_02_orig.jpg	9498653	0	152	37970	153	0	next	incorrect	479

14	242	Response	2	9536489	37836	1

14	243	Picture	MorphM9_06_noe.jpg	9536623	0	1	23090	2	0	next	hit	481

14	243	Response	1	9559609	22986	1

14	244	Picture	MorphF10_00_nom.jpg	9559713	0	1	22824	2	0	next	incorrect	483

14	244	Response	2	9582489	22776	1

14	245	Picture	MorphM6_10_orig.jpg	9582537	0	1	13402	3	0	next	hit	485

14	245	Response	1	9595849	13312	1

14	246	Picture	MorphF9_05_orig.jpg	9595939	0	2	74953	158	0	next	hit	487

14	246	Response	1	9670888	74949	1

14	247	Picture	MorphF6_03_nom.jpg	9670892	0	156	33064	157	0	next	incorrect	489

14	247	Response	2	9703848	32956	1

14	248	Picture	MorphM5_04_orig.jpg	9703956	0	1	142917	2	0	next	incorrect	491

14	248	Response	2	9846807	142851	1

14	249	Picture	MorphF3_01_orig.jpg	9846873	0	1	14199	2	0	next	incorrect	493

14	249	Response	2	9860967	14094	1

14	250	Picture	MorphM6_05_orig.jpg	9861072	0	1	45781	2	0	next	incorrect	495

14	250	Response	2	9906727	45655	1

14	251	Picture	MorphF5_09_nom.jpg	9906853	0	1	26009	2	0	next	hit	497

14	251	Response	1	9932807	25954	1

14	252	Picture	MorphF1_07_noe.jpg	9932862	0	1	10749	2	0	next	hit	499

14	252	Response	1	9943527	10665	1

14	253	Picture	MorphM1_08_noe.jpg	9943611	0	1	7431	2	0	next	hit	501

14	253	Response	1	9950967	7356	1

14	254	Picture	MorphF6_01_orig.jpg	9951042	0	1	14331	2	0	next	incorrect	503

14	254	Response	2	9965287	14245	1

14	255	Picture	MorphF10_07_noe.jpg	9965373	0	1	9555	2	0	next	hit	505

14	255	Response	1	9974886	9513	1

14	256	Picture	MorphM9_09_noe.jpg	9974928	0	1	17781	2	0	next	hit	507

14	256	Response	1	9992566	17638	1

14	257	Picture	MorphM3_05_nom.jpg	9992709	0	1	45781	2	0	next	hit	509

14	257	Response	1	10038406	45697	1

14	258	Picture	MorphM8_00_nom.jpg	10038490	0	1	46047	2	0	next	hit	511

14	258	Response	1	10084486	45996	1

14	259	Picture	MorphF7_05_orig.jpg	10084537	0	1	19905	2	0	next	hit	513

14	259	Response	1	10104406	19869	1

14	260	Picture	MorphF6_04_noe.jpg	10104442	0	1	31317	2	0	next	incorrect	515

14	260	Response	2	10135686	31244	1

14	261	Picture	MorphF9_04_nom.jpg	10135759	0	1	41269	2	0	next	hit	517

14	261	Response	1	10176965	41206	1

14	262	Picture	MorphF5_00_nom.jpg	10177028	0	1	31980	2	0	next	incorrect	519

14	262	Response	2	10208884	31856	2

14	263	Picture	MorphM2_02_noe.jpg	10209008	0	1	66084	2	0	next	incorrect	521

14	263	Response	2	10275045	66037	1

14	264	Picture	MorphM10_00_noe.jpg	10275092	0	1	22161	2	0	next	incorrect	523

14	264	Response	2	10297125	22033	1

14	265	Picture	MorphM3_03_noe.jpg	10297253	0	1	54009	2	0	next	hit	525

14	265	Response	1	10351124	53871	1

14	266	Picture	MorphM5_00_orig.jpg	10351262	0	1	76700	2	0	next	incorrect	527

14	266	Response	2	10427844	76582	1

14	267	Picture	MorphM4_03_nom.jpg	10427962	0	1	29061	2	0	next	incorrect	529

14	267	Response	2	10456964	29002	1

14	268	Picture	MorphF3_08_noe.jpg	10457023	0	1	31317	2	0	next	hit	531

14	268	Response	1	10488243	31220	1

14	269	Picture	MorphM1_00_noe.jpg	10488340	0	1	28928	2	0	next	hit	533

14	269	Response	1	10517123	28783	1

14	270	Picture	MorphF2_05_orig.jpg	10517268	0	1	27070	3	0	next	hit	535

14	270	Response	1	10544243	26975	1

14	271	Picture	MorphF6_06_nom.jpg	10544338	0	2	19242	3	0	next	hit	537

14	271	Response	1	10563523	19185	1

14	272	Picture	MorphF2_04_orig.jpg	10563580	0	1	223730	2	0	next	incorrect	539

14	272	Response	2	10787202	223622	1

14	273	Picture	MorphM4_06_orig.jpg	10787310	0	1	12341	2	0	next	hit	541

14	273	Response	1	10799521	12211	1

14	274	Picture	MorphM2_01_orig.jpg	10799651	0	1	17118	2	0	next	incorrect	543

14	274	Response	2	10816641	16990	1

14	275	Picture	MorphF3_02_nom.jpg	10816769	0	1	18180	2	0	next	incorrect	545

14	275	Response	2	10834881	18112	1

14	276	Picture	MorphF1_01_noe.jpg	10834949	0	1	40075	2	0	next	incorrect	547

14	276	Response	2	10874961	40012	1

14	277	Picture	MorphM5_06_orig.jpg	10875024	0	1	36625	2	0	next	incorrect	549

14	277	Response	2	10911601	36577	1

14	278	Picture	MorphM8_02_orig.jpg	10911649	0	1	21099	2	0	next	hit	551

14	278	Response	1	10932641	20992	1

14	279	Picture	MorphM9_04_orig.jpg	10932748	0	1	99790	2	0	next	incorrect	553

14	279	Response	2	11032480	99732	1

14	280	Picture	MorphM6_01_orig.jpg	11032538	0	1	34634	2	0	next	incorrect	555

14	280	Response	2	11067040	34502	1

14	281	Picture	MorphF6_05_noe.jpg	11067172	0	1	120623	2	0	next	hit	557

14	281	Response	1	11187759	120587	1

14	282	Picture	MorphM10_06_noe.jpg	11187795	0	1	12739	3	0	next	hit	559

14	282	Response	1	11200399	12604	1

14	283	Picture	MorphM6_00_noe.jpg	11200534	0	2	46445	3	0	next	incorrect	561

14	283	Response	2	11246879	46345	1

14	284	Picture	MorphF9_05_noe.jpg	11246979	0	1	27469	2	0	next	incorrect	563

14	284	Response	2	11274319	27340	1

14	285	Picture	MorphF1_01_nom.jpg	11274448	0	1	18710	2	0	next	incorrect	565

14	285	Response	2	11293118	18670	1

14	286	Picture	MorphF5_07_noe.jpg	11293158	0	1	12341	2	0	next	hit	567

14	286	Response	1	11305438	12280	1

14	287	Picture	MorphF3_04_nom.jpg	11305499	0	1	35543	155	0	next	hit	569

14	287	Response	1	11341038	35539	1

14	288	Picture	MorphF7_03_noe.jpg	11341042	0	154	32266	155	0	next	incorrect	571

14	288	Response	2	11373198	32156	1

14	289	Picture	MorphF5_01_orig.jpg	11373308	0	1	26806	2	0	next	incorrect	573

14	289	Response	2	11399998	26690	1

14	290	Picture	MorphM1_09_noe.jpg	11400114	0	1	51752	2	0	next	hit	575

14	290	Response	1	11451758	51644	1

14	291	Picture	MorphF5_07_orig.jpg	11451866	0	1	19895	145	0	next	hit	577

14	291	Response	1	11471757	19891	1

14	292	Picture	MorphF7_06_nom.jpg	11471761	0	144	24957	145	0	next	hit	579

14	292	Response	1	11496637	24876	1

14	293	Picture	MorphF5_09_noe.jpg	11496718	0	1	11125	157	0	next	hit	581

14	293	Response	1	11507837	11119	1

14	294	Picture	MorphF4_05_nom.jpg	11507843	0	156	55490	157	0	next	hit	583

14	294	Response	1	11563277	55434	1

14	295	Picture	MorphF9_10_nom.jpg	11563333	0	1	9024	2	0	next	hit	585

14	295	Response	1	11572317	8984	1

14	296	Picture	MorphF10_06_orig.jpg	11572357	0	1	14729	2	0	next	hit	587

14	296	Response	1	11586957	14600	1

14	297	Picture	MorphM7_00_nom.jpg	11587086	0	1	39545	2	0	next	incorrect	589

14	297	Response	2	11626557	39471	1

14	298	Picture	MorphF7_04_orig.jpg	11626631	0	1	18710	2	0	next	incorrect	591

14	298	Response	2	11645276	18645	1

14	299	Picture	MorphM2_03_noe.jpg	11645341	0	1	79221	2	0	next	incorrect	593

14	299	Response	2	11724476	79135	1

14	300	Picture	MorphF10_10_orig.jpg	11724562	0	1	9677	145	0	next	hit	595

14	300	Response	1	11734236	9674	1

14	301	Picture	MorphM1_01_nom.jpg	11734239	0	144	11953	145	0	next	incorrect	597

14	301	Response	2	11746076	11837	1

14	302	Picture	MorphF3_10_noe.jpg	11746192	0	1	21487	145	0	next	hit	599

14	302	Response	1	11767676	21484	1

14	303	Picture	MorphF8_00_noe.jpg	11767679	0	144	13148	145	0	next	incorrect	601

14	303	Response	2	11780715	13036	1

14	304	Picture	MorphF10_05_orig.jpg	11780827	0	1	112661	2	0	next	hit	603

14	304	Response	1	11893435	112608	1

14	305	Picture	MorphM8_03_nom.jpg	11893488	0	1	44056	2	0	next	hit	605

14	305	Response	1	11937515	44027	1

14	306	Picture	MorphF3_09_noe.jpg	11937544	0	1	24549	2	0	next	hit	607

14	306	Response	1	11961994	24450	1

14	307	Picture	MorphF8_03_nom.jpg	11962093	0	1	13138	2	0	next	incorrect	609

14	307	Response	2	11975114	13021	1

14	308	Picture	MorphF6_10_noe.jpg	11975231	0	1	32245	2	0	next	hit	611

14	308	Response	1	12007434	32203	1

14	309	Picture	MorphM3_00_orig.jpg	12007476	0	1	35829	2	0	next	incorrect	613

14	309	Response	2	12043194	35718	1

14	310	Picture	MorphF6_02_orig.jpg	12043305	0	1	21895	3	0	next	incorrect	615

14	310	Response	2	12065114	21809	1

14	311	Picture	MorphM5_08_nom.jpg	12065200	0	2	40317	160	0	next	hit	617

14	311	Response	1	12105513	40313	1

14	312	Picture	MorphF8_10_nom.jpg	12105517	0	158	21256	159	0	next	hit	619

14	312	Response	1	12126713	21196	1

14	313	Picture	MorphF9_09_nom.jpg	12126773	0	1	8891	2	0	next	hit	621

14	313	Response	1	12135593	8820	1

14	314	Picture	MorphM7_05_nom.jpg	12135664	0	1	39809	2	0	next	hit	623

14	314	Response	1	12175353	39689	1

14	315	Picture	MorphM5_09_orig.jpg	12175473	0	1	33308	2	0	next	hit	625

14	315	Response	1	12208713	33240	1

14	316	Picture	MorphM8_02_noe.jpg	12208781	0	1	27203	2	0	next	incorrect	627

14	316	Response	2	12235913	27132	1

14	317	Picture	MorphF4_01_noe.jpg	12235984	0	1	30786	2	0	next	incorrect	629

14	317	Response	2	12266713	30729	1

14	318	Picture	MorphF1_02_orig.jpg	12266770	0	1	58106	151	0	next	incorrect	631

14	318	Response	2	12324872	58102	1

14	319	Picture	MorphM3_09_nom.jpg	12324876	0	150	30404	151	0	next	hit	633

14	319	Response	1	12355192	30316	1

14	320	Picture	MorphF7_01_noe.jpg	12355280	0	1	25611	2	0	next	incorrect	635

14	320	Response	2	12380792	25512	1

14	321	Picture	MorphF8_07_noe.jpg	12380891	0	1	47241	2	0	next	hit	637

14	321	Response	1	12427992	47101	1

14	322	Picture	MorphM2_00_nom.jpg	12428132	0	1	35298	2	0	next	incorrect	639

14	322	Response	2	12463351	35219	1

14	323	Picture	MorphM3_02_nom.jpg	12463430	0	1	60378	2	0	next	hit	641

14	323	Response	1	12523671	60241	1

14	324	Picture	MorphM7_03_nom.jpg	12523808	0	1	19626	148	0	next	hit	643

14	324	Response	1	12543431	19623	1

14	325	Picture	MorphM5_05_nom.jpg	12543434	0	147	29207	148	0	next	incorrect	645

14	325	Response	2	12572551	29117	1

14	326	Picture	MorphF10_03_orig.jpg	12572641	0	1	42713	151	0	next	incorrect	647

14	326	Response	2	12615350	42709	1

14	327	Picture	MorphF2_06_noe.jpg	12615354	0	150	195614	151	0	next	incorrect	649

14	327	Response	2	12810869	195515	1

14	328	Picture	MorphM9_01_noe.jpg	12810968	0	1	22028	2	0	next	incorrect	651

14	328	Response	2	12832869	21901	1

14	329	Picture	MorphF10_00_orig.jpg	12832996	0	1	23090	2	0	next	incorrect	653

14	329	Response	2	12855989	22993	1

14	330	Picture	MorphM7_00_noe.jpg	12856086	0	1	29194	2	0	next	incorrect	655

14	330	Response	2	12885189	29103	1

14	331	Picture	MorphM2_02_nom.jpg	12885280	0	1	18312	2	0	next	incorrect	657

14	331	Response	2	12903509	18229	1

14	332	Picture	MorphF1_03_orig.jpg	12903592	0	1	16455	2	0	next	incorrect	659

14	332	Response	2	12919909	16317	1

14	333	Picture	MorphM4_07_orig.jpg	12920047	0	1	15658	2	0	next	hit	661

14	333	Response	1	12935588	15541	1

14	334	Picture	MorphF8_06_nom.jpg	12935705	0	1	32511	2	0	next	hit	663

14	334	Response	1	12968148	32443	1

14	335	Picture	MorphM5_07_orig.jpg	12968216	0	1	11943	2	0	next	hit	665

14	335	Response	1	12980068	11852	1

14	336	Picture	MorphF10_09_orig.jpg	12980159	0	1	11014	2	0	next	hit	667

14	336	Response	1	12991028	10869	1

14	337	Picture	MorphM9_06_orig.jpg	12991173	0	1	92093	2	0	next	hit	669

14	337	Response	1	13083187	92014	1

14	338	Picture	MorphF4_06_nom.jpg	13083266	0	1	25479	2	0	next	hit	671

14	338	Response	1	13108627	25361	1

14	339	Picture	MorphF3_02_noe.jpg	13108745	0	1	14331	2	0	next	incorrect	673

14	339	Response	2	13122947	14202	1

14	340	Picture	MorphM10_07_noe.jpg	13123076	0	1	13535	2	0	next	hit	675

14	340	Response	1	13136547	13471	1

14	341	Picture	MorphM5_10_nom.jpg	13136611	0	1	30899	155	0	next	hit	677

14	341	Response	1	13167507	30896	1

14	342	Picture	MorphF9_02_noe.jpg	13167510	0	154	18996	155	0	next	incorrect	679

14	342	Response	2	13186467	18957	1

14	343	Picture	MorphF3_05_orig.jpg	13186506	0	1	14862	2	0	next	incorrect	681

14	343	Response	2	13201267	14761	1

14	344	Picture	MorphF2_00_noe.jpg	13201368	0	1	27602	2	0	next	incorrect	683

14	344	Response	2	13228867	27499	1

14	345	Picture	MorphF3_01_noe.jpg	13228970	0	1	10350	2	0	next	incorrect	685

14	345	Response	2	13239266	10296	2

14	346	Picture	MorphF1_05_orig.jpg	13239320	0	1	21763	2	0	next	incorrect	687

14	346	Response	2	13260946	21626	1

14	347	Picture	MorphF4_03_noe.jpg	13261083	0	1	18445	2	0	next	incorrect	689

14	347	Response	2	13279426	18343	1

14	348	Picture	MorphF6_09_orig.jpg	13279528	0	1	12872	2	0	next	hit	691

14	348	Response	1	13292306	12778	1

14	349	Picture	MorphF9_05_nom.jpg	13292400	0	1	37288	2	0	next	incorrect	693

14	349	Response	2	13329586	37186	1

14	350	Picture	MorphM7_04_orig.jpg	13329688	0	1	18578	2	0	next	hit	695

14	350	Response	1	13348146	18458	1

14	351	Picture	MorphF2_08_noe.jpg	13348266	0	1	12739	2	0	next	incorrect	697

14	351	Response	2	13360866	12600	1

14	352	Picture	MorphF4_09_nom.jpg	13361005	0	1	31981	2	0	next	hit	699

14	352	Response	1	13392866	31861	1

14	353	Picture	MorphM2_05_orig.jpg	13392986	0	1	32378	2	0	next	incorrect	701

14	353	Response	2	13425266	32280	1

14	354	Picture	MorphF1_09_noe.jpg	13425364	0	1	14199	2	0	next	hit	703

14	354	Response	1	13439505	14141	1

14	355	Picture	MorphF5_00_orig.jpg	13439563	0	1	105495	3	0	next	incorrect	705

14	355	Response	2	13544945	105382	1

14	356	Picture	MorphM4_04_noe.jpg	13545058	0	2	81876	3	0	next	incorrect	707

14	356	Response	2	13626864	81806	1

14	357	Picture	MorphM1_03_nom.jpg	13626934	0	1	15658	2	0	next	incorrect	709

14	357	Response	2	13642544	15610	1

14	358	Picture	MorphM2_09_noe.jpg	13642592	0	1	38085	2	0	next	incorrect	711

14	358	Response	2	13680544	37952	1

14	359	Picture	MorphF7_00_orig.jpg	13680677	0	1	17914	2	0	next	incorrect	713

14	359	Response	2	13698544	17867	1

14	360	Picture	MorphM10_01_nom.jpg	13698591	0	1	17782	2	0	next	incorrect	715

14	360	Response	2	13716304	17713	1

14	361	Picture	MorphM3_00_noe.jpg	13716373	0	1	14331	2	0	next	incorrect	717

14	361	Response	2	13730624	14251	1

14	362	Picture	MorphF1_09_orig.jpg	13730704	0	1	28132	2	0	next	hit	719

14	362	Response	1	13758783	28079	1

14	363	Picture	MorphF3_07_noe.jpg	13758836	0	1	25346	2	0	next	hit	721

14	363	Response	1	13784063	25227	1

14	364	Picture	MorphM5_08_orig.jpg	13784182	0	1	38604	146	0	next	hit	723

14	364	Response	1	13822783	38601	1

14	365	Picture	MorphM3_01_nom.jpg	13822786	0	145	29736	146	0	next	incorrect	725

14	365	Response	2	13852463	29677	1

14	366	Picture	MorphM2_09_orig.jpg	13852522	0	1	21497	2	0	next	hit	727

14	366	Response	1	13873903	21381	1

14	367	Picture	MorphM4_09_noe.jpg	13874019	0	1	10483	2	0	next	hit	729

14	367	Response	1	13884463	10444	1

14	368	Picture	MorphM9_08_nom.jpg	13884502	0	1	11004	145	0	next	hit	731

14	368	Response	1	13895502	11000	1

14	369	Picture	MorphF9_07_noe.jpg	13895506	0	144	14474	146	0	next	hit	733

14	369	Response	1	13909902	14396	1

14	370	Picture	MorphM6_03_noe.jpg	13909980	0	2	34486	152	0	next	incorrect	735

14	370	Response	2	13944462	34482	1

14	371	Picture	MorphF2_03_nom.jpg	13944466	0	150	50840	151	0	next	incorrect	737

14	371	Response	2	13995262	50796	1

14	372	Picture	MorphM9_07_orig.jpg	13995306	0	1	26009	2	0	next	hit	739

14	372	Response	1	14021262	25956	1

14	373	Picture	MorphM1_08_orig.jpg	14021315	0	1	9421	2	0	next	hit	741

14	373	Response	1	14030622	9307	1

14	374	Picture	MorphM2_03_orig.jpg	14030736	0	1	42464	2	0	next	incorrect	743

14	374	Response	2	14073101	42365	1

14	375	Picture	MorphF8_09_noe.jpg	14073200	0	1	17649	2	0	next	incorrect	745

14	375	Response	2	14090781	17581	1

14	376	Picture	MorphM6_07_orig.jpg	14090849	0	1	81344	3	0	next	hit	747

14	376	Response	1	14172061	81212	1

14	377	Picture	MorphM2_10_nom.jpg	14172193	0	2	8228	3	0	next	hit	749

14	377	Response	1	14180381	8188	1

14	378	Picture	MorphF3_06_nom.jpg	14180421	0	1	38203	149	0	next	incorrect	751

14	378	Response	2	14218621	38200	1

14	379	Picture	MorphM9_03_nom.jpg	14218624	0	148	50440	149	0	next	incorrect	753

14	379	Response	2	14269020	50396	1

14	380	Picture	MorphF4_08_nom.jpg	14269064	0	1	22680	146	0	next	hit	755

14	380	Response	1	14291740	22676	1

14	381	Picture	MorphM3_07_nom.jpg	14291744	0	145	25224	146	0	next	hit	757

14	381	Response	1	14316860	25116	1

14	382	Picture	MorphF6_04_orig.jpg	14316968	0	1	22535	159	0	next	incorrect	759

14	382	Response	2	14339500	22532	1

14	383	Picture	MorphM7_04_nom.jpg	14339503	0	158	48459	159	0	next	hit	761

14	383	Response	1	14387820	48317	1

14	384	Picture	MorphF6_09_noe.jpg	14387962	0	1	18710	2	0	next	hit	763

14	384	Response	1	14406619	18657	1

14	385	Picture	MorphM8_00_orig.jpg	14406672	0	1	21100	2	0	next	hit	765

14	385	Response	1	14427739	21067	1

14	386	Picture	MorphM9_02_orig.jpg	14427772	0	1	13402	2	0	next	incorrect	767

14	386	Response	2	14441099	13327	1

14	387	Picture	MorphM7_08_orig.jpg	14441174	0	1	18843	2	0	next	hit	769

14	387	Response	1	14459979	18805	1

14	388	Picture	MorphM3_07_orig.jpg	14460017	0	1	29061	2	0	next	hit	771

14	388	Response	1	14488939	28922	1

14	389	Picture	MorphF4_02_noe.jpg	14489078	0	1	32512	2	0	next	hit	773

14	389	Response	1	14521499	32421	1

14	390	Picture	MorphF5_10_orig.jpg	14521590	0	1	28530	2	0	next	hit	776

14	390	Response	2	14521659	69	1

14	390	Response	1	14549978	28388	1

14	391	Picture	MorphF2_07_nom.jpg	14550120	0	1	32777	2	0	next	hit	778

14	391	Response	1	14582858	32738	1

14	392	Picture	MorphF6_01_nom.jpg	14582897	0	1	16322	2	0	next	incorrect	780

14	392	Response	2	14599098	16201	1

14	393	Picture	MorphF1_10_noe.jpg	14599219	0	1	15127	2	0	next	hit	782

14	393	Response	1	14614297	15078	2

14	394	Picture	MorphM1_06_nom.jpg	14614346	0	1	21876	154	0	next	incorrect	784

14	394	Response	2	14636218	21872	1

14	395	Picture	MorphM7_00_orig.jpg	14636222	0	153	48056	155	0	next	incorrect	786

14	395	Response	2	14684218	47996	1

14	396	Picture	MorphM9_05_orig.jpg	14684278	0	2	125268	3	0	next	hit	788

14	396	Response	1	14809417	125139	1

14	397	Picture	MorphM6_05_noe.jpg	14809546	0	1	20569	2	0	next	incorrect	790

14	397	Response	2	14830057	20511	1

14	398	Picture	MorphF7_05_nom.jpg	14830115	0	1	34899	2	0	next	hit	792

14	398	Response	1	14864937	34822	1

14	399	Picture	MorphM1_10_orig.jpg	14865014	0	1	14332	2	0	next	hit	794

14	399	Response	1	14879257	14243	1

14	400	Picture	MorphF2_01_orig.jpg	14879346	0	1	47241	2	0	next	incorrect	796

14	400	Response	2	14926536	47190	1

14	401	Picture	MorphM8_06_orig.jpg	14926587	0	1	16852	2	0	next	hit	798

14	401	Response	1	14943336	16749	1

14	402	Picture	MorphF10_02_nom.jpg	14943439	0	1	22941	151	0	next	incorrect	800

14	402	Response	2	14966376	22937	1

14	403	Picture	MorphM9_02_nom.jpg	14966380	0	150	18594	151	0	next	incorrect	802

14	403	Response	2	14984856	18476	1

14	404	Picture	MorphF6_08_noe.jpg	14984974	0	1	12872	2	0	next	hit	804

14	404	Response	1	14997816	12842	1

14	405	Picture	MorphM9_01_nom.jpg	14997846	0	1	20037	3	0	next	incorrect	806

14	405	Response	2	15017816	19970	1

14	406	Picture	MorphM1_03_noe.jpg	15017883	0	2	70976	154	0	next	incorrect	808

14	406	Response	2	15088855	70972	1

14	407	Picture	MorphM5_02_orig.jpg	15088859	0	152	21760	307	0	next	incorrect	810

14	407	Response	2	15110615	21756	1

14	408	Picture	MorphF2_03_orig.jpg	15110619	0	155	34788	156	0	next	hit	812

14	408	Response	1	15145335	34716	1

14	409	Picture	MorphF9_04_orig.jpg	15145407	0	1	35696	2	0	next	hit	814

14	409	Response	1	15181015	35608	1

14	410	Picture	MorphM2_06_orig.jpg	15181103	0	1	14332	2	0	next	hit	816

14	410	Response	1	15195335	14232	1

14	411	Picture	MorphF4_00_nom.jpg	15195435	0	1	18976	2	0	next	incorrect	818

14	411	Response	2	15214375	18940	1

14	412	Picture	MorphF8_06_orig.jpg	15214411	0	1	222005	2	0	next	incorrect	820

14	412	Response	2	15436293	221882	1

14	413	Picture	MorphF10_06_noe.jpg	15436416	0	1	17118	2	0	next	incorrect	822

14	413	Response	2	15453413	16997	1

14	414	Picture	MorphM2_10_noe.jpg	15453534	0	1	20436	2	0	next	hit	824

14	414	Response	1	15473893	20359	1

14	415	Picture	MorphM9_04_noe.jpg	15473970	0	1	34767	2	0	next	incorrect	826

14	415	Response	2	15508613	34643	1

14	416	Picture	MorphM5_01_nom.jpg	15508737	0	1	29857	2	0	next	incorrect	828

14	416	Response	2	15538452	29715	1

14	417	Picture	MorphF2_02_orig.jpg	15538594	0	1	35431	2	0	next	hit	830

14	417	Response	1	15573892	35298	1

14	418	Picture	MorphM8_05_nom.jpg	15574025	0	1	22956	3	0	next	hit	832

14	418	Response	1	15596932	22907	1

14	419	Picture	MorphF5_04_nom.jpg	15596981	0	2	11147	3	0	next	incorrect	834

14	419	Response	2	15608052	11071	1

14	420	Picture	MorphF6_06_orig.jpg	15608128	0	1	22957	2	0	next	hit	836

14	420	Response	1	15631012	22884	1

14	421	Picture	MorphM1_07_nom.jpg	15631085	0	1	23886	2	0	next	hit	838

14	421	Response	1	15654852	23767	1

14	422	Picture	MorphF4_04_noe.jpg	15654971	0	1	40208	2	0	next	incorrect	840

14	422	Response	2	15695092	40121	1

14	423	Picture	MorphF10_10_noe.jpg	15695179	0	1	92491	2	0	next	incorrect	842

14	423	Response	2	15787571	92392	1

14	424	Picture	MorphM2_05_noe.jpg	15787670	0	1	25611	2	0	next	incorrect	844

14	424	Response	2	15813251	25581	1

14	425	Picture	MorphM10_05_noe.jpg	15813281	0	1	21231	3	0	next	hit	846

14	425	Response	1	15834451	21170	1

14	426	Picture	MorphM2_07_nom.jpg	15834512	0	2	9142	150	0	next	hit	848

14	426	Response	1	15843651	9139	1

14	427	Picture	MorphF9_09_orig.jpg	15843654	0	148	10365	149	0	next	hit	850

14	427	Response	1	15853970	10316	1

14	428	Picture	MorphM10_02_noe.jpg	15854019	0	1	11280	2	0	next	hit	852

14	428	Response	1	15865170	11151	1

14	429	Picture	MorphM7_05_noe.jpg	15865299	0	1	171579	2	0	next	incorrect	854

14	429	Response	2	16036769	171470	1

14	430	Picture	MorphM9_02_noe.jpg	16036878	0	1	24550	2	0	next	incorrect	856

14	430	Response	2	16061329	24451	1

14	431	Picture	MorphF8_03_orig.jpg	16061428	0	1	17516	2	0	next	incorrect	858

14	431	Response	2	16078849	17421	1

14	432	Picture	MorphF10_04_noe.jpg	16078944	0	1	10748	3	0	next	incorrect	860

14	432	Response	2	16089569	10625	1

14	433	Picture	MorphF3_00_nom.jpg	16089692	0	2	9555	3	0	next	incorrect	862

14	433	Response	2	16099169	9477	1

14	434	Picture	MorphM1_10_noe.jpg	16099247	0	1	20701	2	0	next	hit	864

14	434	Response	1	16119889	20642	1

14	435	Picture	MorphM3_02_noe.jpg	16119948	0	1	14984	146	0	next	hit	866

14	435	Response	1	16134929	14981	1

14	436	Picture	MorphM8_03_orig.jpg	16134932	0	145	38493	146	0	next	hit	868

14	436	Response	1	16173329	38397	1

14	437	Picture	MorphF9_08_noe.jpg	16173425	0	1	29061	3	0	next	hit	870

14	437	Response	1	16202448	29023	1

14	438	Picture	MorphM3_00_nom.jpg	16202486	0	2	21763	3	0	next	incorrect	872

14	438	Response	2	16224128	21642	1

14	439	Picture	MorphM9_00_nom.jpg	16224249	0	1	15393	2	0	next	incorrect	874

14	439	Response	2	16239568	15319	1

14	440	Picture	MorphM4_01_noe.jpg	16239642	0	1	21896	2	0	next	incorrect	876

14	440	Response	2	16261488	21846	1

14	441	Picture	MorphF8_08_nom.jpg	16261538	0	1	14862	2	0	next	hit	878

14	441	Response	1	16276368	14830	1

14	442	Picture	MorphM1_02_orig.jpg	16276400	0	1	11677	2	0	next	incorrect	880

14	442	Response	2	16287968	11568	1

14	443	Picture	MorphM10_05_nom.jpg	16288077	0	1	8493	2	0	next	hit	882

14	443	Response	1	16296448	8371	1

14	444	Picture	MorphM6_01_noe.jpg	16296570	0	1	28796	2	0	next	incorrect	884

14	444	Response	2	16325328	28758	1

14	445	Picture	MorphM3_05_noe.jpg	16325366	0	1	14464	2	0	next	hit	886

14	445	Response	1	16339728	14362	1

14	446	Picture	PAUSE	16339830	0	1	600064	2	0	600000	miss	0

14	447	Picture	MorphF2_09_nom.jpg	16939894	0	1	39810	2	0	next	hit	889

14	447	Response	1	16979564	39670	1

14	448	Picture	MorphF4_03_orig.jpg	16979704	0	1	19374	2	0	next	incorrect	891

14	448	Response	2	16999004	19300	1

14	449	Picture	MorphF10_04_orig.jpg	16999078	0	1	31980	2	0	next	incorrect	893

14	449	Response	2	17031004	31926	1

14	450	Picture	MorphM9_07_noe.jpg	17031058	0	1	17915	2	0	next	hit	895

14	450	Response	1	17048923	17865	1

14	451	Picture	MorphM3_04_orig.jpg	17048973	0	1	47771	2	0	next	incorrect	897

14	451	Response	2	17096683	47710	1

14	452	Picture	MorphF2_06_nom.jpg	17096744	0	1	51753	2	0	next	incorrect	899

14	452	Response	2	17148443	51699	1

14	453	Picture	MorphM3_05_orig.jpg	17148497	0	1	22269	159	0	next	incorrect	901

14	453	Response	2	17170763	22266	1

14	454	Picture	MorphF9_06_nom.jpg	17170766	0	158	38772	159	0	next	incorrect	903

14	454	Response	2	17209482	38716	1

14	455	Picture	MorphF7_01_nom.jpg	17209538	0	1	12988	152	0	next	incorrect	905

14	455	Response	2	17222522	12984	1

14	456	Picture	MorphM10_08_noe.jpg	17222526	0	151	8112	152	0	next	hit	907

14	456	Response	1	17230522	7996	1

14	457	Picture	MorphF9_00_nom.jpg	17230638	0	1	21629	2	0	next	incorrect	909

14	457	Response	2	17252122	21484	1

14	458	Picture	MorphM3_09_noe.jpg	17252267	0	1	37820	2	0	next	incorrect	911

14	458	Response	2	17289962	37695	1

14	459	Picture	MorphF2_08_orig.jpg	17290087	0	1	15393	2	0	next	hit	913

14	459	Response	1	17305402	15315	1

14	460	Picture	MorphF6_06_noe.jpg	17305480	0	1	67676	2	0	next	incorrect	915

14	460	Response	2	17373081	67601	1

14	461	Picture	MorphF4_00_orig.jpg	17373156	0	1	17649	2	0	next	incorrect	917

14	461	Response	2	17390681	17525	1

14	462	Picture	MorphM8_10_nom.jpg	17390805	0	1	12474	2	0	next	hit	919

14	462	Response	1	17403241	12436	1

14	463	Picture	MorphM10_03_noe.jpg	17403279	0	1	10616	2	0	next	hit	921

14	463	Response	1	17413801	10522	1

14	464	Picture	MorphF9_02_nom.jpg	17413895	0	1	33307	2	0	next	incorrect	923

14	464	Response	2	17447161	33266	1

14	465	Picture	MorphF1_06_noe.jpg	17447202	0	1	58255	2	0	next	hit	925

14	465	Response	1	17505320	58118	1

14	466	Picture	MorphM6_04_orig.jpg	17505457	0	1	43923	2	0	next	incorrect	927

14	466	Response	2	17549240	43783	1

14	467	Picture	MorphM4_08_orig.jpg	17549380	0	1	16455	2	0	next	hit	929

14	467	Response	1	17565800	16420	1

14	468	Picture	MorphM3_09_orig.jpg	17565835	0	1	32113	2	0	next	hit	931

14	468	Response	1	17597880	32045	1

14	469	Picture	MorphM8_06_noe.jpg	17597948	0	1	35431	2	0	next	hit	933

14	469	Response	1	17633320	35372	1

14	470	Picture	MorphF8_04_orig.jpg	17633379	0	1	37686	2	0	next	incorrect	935

14	470	Response	2	17670919	37540	1

14	471	Picture	MorphF2_05_nom.jpg	17671065	0	1	20834	2	0	next	hit	937

14	471	Response	1	17691799	20734	1

14	472	Picture	MorphF7_03_orig.jpg	17691899	0	1	20303	2	0	next	incorrect	939

14	472	Response	2	17712119	20220	1

14	473	Picture	MorphM6_05_nom.jpg	17712202	0	1	105628	2	0	next	hit	941

14	473	Response	1	17817798	105596	1

14	474	Picture	MorphF5_04_noe.jpg	17817830	0	1	31572	145	0	next	hit	943

14	474	Response	1	17849398	31568	1

14	475	Picture	MorphF2_07_orig.jpg	17849402	0	144	22038	146	0	next	hit	945

14	475	Response	1	17871398	21996	1

14	476	Picture	MorphM1_09_nom.jpg	17871440	0	2	20701	4	0	next	hit	947

14	476	Response	1	17892038	20598	1

14	477	Picture	MorphM10_01_orig.jpg	17892141	0	2	20569	3	0	next	incorrect	949

14	477	Response	2	17912598	20457	1

14	478	Picture	MorphF6_00_nom.jpg	17912710	0	1	15791	2	0	next	incorrect	951

14	478	Response	2	17928438	15728	1

14	479	Picture	MorphM9_04_nom.jpg	17928501	0	1	19241	2	0	next	hit	953

14	479	Response	1	17947638	19137	1

14	480	Picture	MorphM5_10_orig.jpg	17947742	0	1	24019	2	0	next	hit	955

14	480	Response	1	17971638	23896	1

14	481	Picture	MorphM2_01_noe.jpg	17971761	0	1	16322	2	0	next	incorrect	957

14	481	Response	2	17987957	16196	1

14	482	Picture	MorphM5_07_noe.jpg	17988083	0	1	13933	2	0	next	hit	959

14	482	Response	1	18001877	13794	1

14	483	Picture	MorphF4_03_nom.jpg	18002016	0	1	14862	3	0	next	incorrect	961

14	483	Response	2	18016837	14821	1

14	484	Picture	MorphF3_08_nom.jpg	18016878	0	2	41933	3	0	next	hit	963

14	484	Response	1	18058757	41879	1

14	485	Picture	MorphF8_02_nom.jpg	18058811	0	1	17229	157	0	next	incorrect	965

14	485	Response	2	18076037	17226	1

14	486	Picture	MorphF1_06_nom.jpg	18076040	0	156	28154	157	0	next	hit	967

14	486	Response	1	18104117	28077	1

14	487	Picture	MorphM5_06_nom.jpg	18104194	0	1	29990	2	0	next	hit	969

14	487	Response	1	18134117	29923	1

14	488	Picture	MorphM10_08_orig.jpg	18134184	0	1	31052	2	0	next	hit	971

14	488	Response	1	18165157	30973	1

14	489	Picture	MorphM9_03_orig.jpg	18165236	0	1	27999	2	0	next	incorrect	973

14	489	Response	2	18193156	27920	1

14	490	Picture	MorphF7_08_noe.jpg	18193235	0	1	15659	2	0	next	hit	975

14	490	Response	1	18208756	15521	1

14	491	Picture	MorphM9_08_orig.jpg	18208894	0	1	32246	2	0	next	hit	977

14	491	Response	1	18241076	32182	1

14	492	Picture	MorphF1_02_nom.jpg	18241140	0	1	11544	2	0	next	incorrect	979

14	492	Response	2	18252596	11456	1

14	493	Picture	MorphM4_09_nom.jpg	18252684	0	1	22426	3	0	next	hit	981

14	493	Response	1	18275076	22392	1

14	494	Picture	MorphF6_09_nom.jpg	18275110	0	2	11545	3	0	next	hit	983

14	494	Response	1	18286596	11486	1

14	495	Picture	MorphF10_09_noe.jpg	18286655	0	1	21763	2	0	next	incorrect	985

14	495	Response	2	18308276	21621	1

14	496	Picture	MorphM5_06_noe.jpg	18308418	0	1	37941	146	0	next	incorrect	987

14	496	Response	2	18346355	37937	1

14	497	Picture	MorphM7_09_nom.jpg	18346359	0	145	10892	146	0	next	hit	989

14	497	Response	1	18357155	10796	1

14	498	Picture	MorphF5_08_orig.jpg	18357251	0	1	16057	2	0	next	hit	991

14	498	Response	1	18373235	15984	1

14	499	Picture	MorphM4_01_orig.jpg	18373308	0	1	17118	2	0	next	incorrect	993

14	499	Response	2	18390355	17047	1

14	500	Picture	MorphF1_07_orig.jpg	18390426	0	1	117704	2	0	next	incorrect	995

14	500	Response	2	18508034	117608	1

14	501	Picture	MorphM5_03_noe.jpg	18508130	0	1	16587	2	0	next	incorrect	997

14	501	Response	2	18524594	16464	1

14	502	Picture	MorphF10_08_noe.jpg	18524717	0	1	10351	2	0	next	incorrect	999

14	502	Response	2	18534994	10277	1

14	503	Picture	MorphF7_08_orig.jpg	18535068	0	1	45383	2	0	next	hit	1001

14	503	Response	1	18580354	45286	1

14	504	Picture	MorphM3_10_nom.jpg	18580451	0	1	26009	2	0	next	hit	1003

14	504	Response	1	18606354	25903	1

14	505	Picture	MorphM10_09_noe.jpg	18606460	0	1	7417	149	0	next	hit	1005

14	505	Response	1	18613874	7414	1

14	506	Picture	MorphF8_09_nom.jpg	18613877	0	148	21246	149	0	next	hit	1007

14	506	Response	1	18635074	21197	1

14	507	Picture	MorphF6_08_nom.jpg	18635123	0	1	18434	145	0	next	hit	1009

14	507	Response	1	18653553	18430	1

14	508	Picture	MorphM3_06_orig.jpg	18653557	0	144	34380	145	0	next	incorrect	1011

14	508	Response	2	18687793	34236	1

14	509	Picture	MorphF9_10_noe.jpg	18687937	0	1	48966	2	0	next	hit	1013

14	509	Response	1	18736833	48896	1

14	510	Picture	MorphM7_09_orig.jpg	18736903	0	1	13668	2	0	next	hit	1015

14	510	Response	1	18750433	13530	1

14	511	Picture	MorphM8_10_orig.jpg	18750571	0	1	8625	2	0	next	hit	1017

14	511	Response	1	18759073	8502	1

14	512	Picture	MorphF3_10_orig.jpg	18759196	0	1	40606	2	0	next	hit	1019

14	512	Response	1	18799712	40516	1

14	513	Picture	MorphF2_08_nom.jpg	18799802	0	1	11810	2	0	next	hit	1021

14	513	Response	1	18811552	11750	1

14	514	Picture	MorphM10_00_orig.jpg	18811612	0	1	15924	2	0	next	incorrect	1023

14	514	Response	2	18827392	15780	1

14	515	Picture	MorphF3_01_nom.jpg	18827536	0	1	11810	2	0	next	incorrect	1025

14	515	Response	2	18839312	11776	1

14	516	Picture	MorphF9_07_nom.jpg	18839346	0	1	29061	2	0	next	hit	1027

14	516	Response	1	18868272	28926	1

14	517	Picture	MorphM1_06_noe.jpg	18868407	0	1	18429	151	0	next	incorrect	1029

14	517	Response	2	18886832	18425	1

14	518	Picture	MorphM9_01_orig.jpg	18886836	0	150	15519	307	0	next	incorrect	1031

14	518	Response	2	18902352	15516	1

14	519	Picture	MorphM5_03_nom.jpg	18902355	0	157	17274	158	0	next	hit	1033

14	519	Response	1	18919552	17197	1

14	520	Picture	MorphF2_09_orig.jpg	18919629	0	1	11678	2	0	next	hit	1035

14	520	Response	1	18931232	11603	1

14	521	Picture	MorphM2_06_noe.jpg	18931307	0	1	44968	151	0	next	hit	1037

14	521	Response	1	18976271	44964	1

14	522	Picture	MorphM6_02_noe.jpg	18976275	0	150	27883	151	0	next	incorrect	1039

14	522	Response	2	19004111	27836	1

14	523	Picture	MorphM10_10_noe.jpg	19004158	0	1	10881	3	0	next	hit	1041

14	523	Response	1	19014991	10833	1

14	524	Picture	MorphF9_00_orig.jpg	19015039	0	2	35155	146	0	next	incorrect	1043

14	524	Response	2	19050191	35152	1

14	525	Picture	MorphF1_00_noe.jpg	19050194	0	144	83478	145	0	next	incorrect	1045

14	525	Response	2	19133630	83436	1

14	526	Picture	MorphF5_08_noe.jpg	19133672	0	1	13801	2	0	next	hit	1047

14	526	Response	1	19147390	13718	1

14	527	Picture	MorphF8_07_orig.jpg	19147473	0	1	257834	2	0	next	hit	1049

14	527	Response	1	19405229	257756	1

14	528	Picture	MorphM4_09_orig.jpg	19405307	0	1	11014	2	0	next	hit	1051

14	528	Response	1	19416189	10882	1

14	529	Picture	MorphF10_01_nom.jpg	19416321	0	1	30653	2	0	next	incorrect	1053

14	529	Response	2	19446829	30508	1

14	530	Picture	MorphM5_09_nom.jpg	19446974	0	1	14332	2	0	next	hit	1055

14	530	Response	1	19461228	14254	1

14	531	Picture	MorphM3_03_orig.jpg	19461306	0	1	12474	2	0	next	incorrect	1057

14	531	Response	2	19473708	12402	1

14	532	Picture	MorphF1_06_orig.jpg	19473780	0	1	19904	2	0	next	incorrect	1059

14	532	Response	2	19493548	19768	1

14	533	Picture	MorphF2_10_noe.jpg	19493684	0	1	14188	146	0	next	incorrect	1061

14	533	Response	2	19507868	14184	1

14	534	Picture	MorphF1_00_nom.jpg	19507872	0	145	8880	301	0	next	incorrect	1063

14	534	Response	2	19516748	8876	1

14	535	Picture	MorphF7_01_orig.jpg	19516752	0	156	12880	304	0	next	incorrect	1065

14	535	Response	2	19529628	12876	1

14	536	Picture	MorphF10_02_orig.jpg	19529632	0	148	167480	149	0	next	incorrect	1067

14	536	Response	2	19697067	167435	1

14	537	Picture	MorphF4_04_nom.jpg	19697112	0	1	27601	2	0	next	incorrect	1069

14	537	Response	2	19724587	27475	1

14	538	Picture	MorphM9_10_noe.jpg	19724713	0	1	14730	2	0	next	hit	1071

14	538	Response	1	19739307	14594	1

14	539	Picture	MorphF6_07_orig.jpg	19739443	0	1	9023	2	0	next	hit	1073

14	539	Response	1	19748347	8904	1

14	540	Picture	MorphF4_05_noe.jpg	19748466	0	1	54938	2	0	next	incorrect	1075

14	540	Response	2	19803306	54840	1

14	541	Picture	MorphM7_09_noe.jpg	19803404	0	1	13800	2	0	next	hit	1077

14	541	Response	1	19817146	13742	1

14	542	Picture	MorphM3_07_noe.jpg	19817204	0	1	27734	2	0	next	hit	1079

14	542	Response	1	19844906	27702	1

14	543	Picture	MorphM4_04_orig.jpg	19844938	0	1	21365	2	0	next	incorrect	1081

14	543	Response	2	19866186	21248	1

14	544	Picture	MorphF8_05_nom.jpg	19866303	0	1	17383	3	0	next	incorrect	1083

14	544	Response	2	19883546	17243	1

14	545	Picture	MorphF10_02_noe.jpg	19883686	0	2	12474	3	0	next	incorrect	1085

14	545	Response	2	19896106	12420	1

14	546	Picture	MorphF1_03_noe.jpg	19896160	0	1	23886	2	0	next	incorrect	1087

14	546	Response	2	19919946	23786	1

14	547	Picture	MorphF2_10_orig.jpg	19920046	0	1	8891	2	0	next	hit	1089

14	547	Response	1	19928826	8780	1

14	548	Picture	MorphF4_10_nom.jpg	19928937	0	1	9952	2	0	next	hit	1091

14	548	Response	1	19938745	9808	1

14	549	Picture	MorphF1_05_noe.jpg	19938889	0	1	13137	2	0	next	incorrect	1093

14	549	Response	2	19951945	13056	1

14	550	Picture	MorphF6_04_nom.jpg	19952026	0	1	19374	2	0	next	incorrect	1095

14	550	Response	2	19971305	19279	1

14	551	Picture	MorphM5_02_noe.jpg	19971400	0	1	15393	3	0	next	incorrect	1097

14	551	Response	2	19986665	15265	1

14	552	Picture	MorphM10_02_nom.jpg	19986793	0	2	11280	3	0	next	incorrect	1099

14	552	Response	2	19997945	11152	1

14	553	Picture	MorphF10_09_nom.jpg	19998073	0	1	10085	2	0	next	hit	1101

14	553	Response	1	20008105	10032	1

14	554	Picture	MorphM4_00_noe.jpg	20008158	0	1	12474	2	0	next	incorrect	1103

14	554	Response	2	20020585	12427	1

14	555	Picture	MorphF3_09_nom.jpg	20020632	0	1	12871	3	0	next	hit	1105

14	555	Response	1	20033385	12753	1

14	556	Picture	MorphF5_05_orig.jpg	20033503	0	2	13934	3	0	next	hit	1107

14	556	Response	1	20047385	13882	1

14	557	Picture	MorphF1_04_orig.jpg	20047437	0	1	24947	2	0	next	incorrect	1109

14	557	Response	2	20072345	24908	1

14	558	Picture	MorphM9_08_noe.jpg	20072384	0	1	28796	2	0	next	hit	1111

14	558	Response	1	20101065	28681	1

14	559	Picture	MorphF9_09_noe.jpg	20101180	0	1	32378	3	0	next	hit	1113

14	559	Response	1	20133464	32284	1

14	560	Picture	MorphM1_07_noe.jpg	20133558	0	2	30256	3	0	next	hit	1115

14	560	Response	1	20163784	30226	1

14	561	Picture	MorphF7_10_orig.jpg	20163814	0	1	12341	2	0	next	hit	1117

14	561	Response	1	20176104	12290	1

14	562	Picture	MorphM5_05_noe.jpg	20176155	0	1	9156	2	0	next	incorrect	1119

14	562	Response	2	20185224	9069	1

14	563	Picture	MorphF1_02_noe.jpg	20185311	0	1	11943	2	0	next	incorrect	1121

14	563	Response	2	20197224	11913	1

14	564	Picture	MorphM6_07_nom.jpg	20197254	0	1	22957	2	0	next	hit	1123

14	564	Response	1	20220104	22850	1

14	565	Picture	MorphF4_10_orig.jpg	20220211	0	1	14995	2	0	next	hit	1125

14	565	Response	1	20235064	14853	1

14	566	Picture	MorphM8_01_orig.jpg	20235206	0	1	56795	2	0	next	incorrect	1127

14	566	Response	2	20291943	56737	1

14	567	Picture	MorphM4_10_nom.jpg	20292001	0	1	35829	2	0	next	hit	1129

14	567	Response	1	20327783	35782	1

14	568	Picture	MorphF2_03_noe.jpg	20327830	0	1	21497	2	0	next	incorrect	1131

14	568	Response	2	20349223	21393	1

14	569	Picture	MorphF3_09_orig.jpg	20349327	0	1	21762	3	0	next	hit	1133

14	569	Response	1	20370983	21656	1

14	570	Picture	MorphM1_02_noe.jpg	20371089	0	2	52151	3	0	next	incorrect	1135

14	570	Response	2	20423143	52054	1

14	571	Picture	MorphM4_03_noe.jpg	20423240	0	1	18578	2	0	next	incorrect	1137

14	571	Response	2	20441782	18542	1

14	572	Picture	MorphF8_06_noe.jpg	20441818	0	1	20303	2	0	next	incorrect	1139

14	572	Response	2	20462022	20204	1

14	573	Picture	MorphM6_09_orig.jpg	20462121	0	1	34634	2	0	next	hit	1141

14	573	Response	1	20496662	34541	1

14	574	Picture	MorphM7_03_orig.jpg	20496755	0	1	56530	2	0	next	incorrect	1143

14	574	Response	2	20553222	56467	1

14	575	Picture	MorphF9_10_orig.jpg	20553285	0	1	10218	2	0	next	hit	1145

14	575	Response	1	20563382	10097	1

14	576	Picture	MorphF7_02_orig.jpg	20563503	0	1	11014	2	0	next	incorrect	1147

14	576	Response	2	20574422	10919	1

14	577	Picture	MorphM8_09_orig.jpg	20574517	0	1	49098	3	0	next	hit	1149

14	577	Response	1	20623541	49024	1

14	578	Picture	MorphF8_02_noe.jpg	20623615	0	2	10330	157	0	next	incorrect	1151

14	578	Response	2	20633941	10326	1

14	579	Picture	MorphF6_02_noe.jpg	20633945	0	155	14751	156	0	next	incorrect	1153

14	579	Response	2	20648581	14636	1

14	580	Picture	MorphF8_10_orig.jpg	20648696	0	1	14862	2	0	next	hit	1155

14	580	Response	1	20663461	14765	1

14	581	Picture	MorphF4_10_noe.jpg	20663558	0	1	21630	2	0	next	hit	1157

14	581	Response	1	20685141	21583	1

14	582	Picture	MorphM8_07_orig.jpg	20685188	0	1	28397	3	0	next	hit	1159

14	582	Response	1	20713541	28353	1

14	583	Picture	MorphM2_04_orig.jpg	20713585	0	2	16455	3	0	next	incorrect	1161

14	583	Response	2	20729941	16356	1

14	584	Picture	MorphF2_00_nom.jpg	20730040	0	1	17118	2	0	next	incorrect	1163

14	584	Response	2	20747061	17021	1

14	585	Picture	MorphF8_00_nom.jpg	20747158	0	1	15791	2	0	next	incorrect	1165

14	585	Response	2	20762900	15742	1

14	586	Picture	MorphM8_01_nom.jpg	20762949	0	1	52416	2	0	next	hit	1167

14	586	Response	1	20815220	52271	1

14	587	Picture	MorphF5_05_nom.jpg	20815365	0	1	21896	2	0	next	incorrect	1169

14	587	Response	2	20837220	21855	1

14	588	Picture	MorphF3_04_orig.jpg	20837261	0	1	17118	2	0	next	incorrect	1171

14	588	Response	2	20854260	16999	1

14	589	Picture	MorphM10_09_orig.jpg	20854379	0	1	14729	2	0	next	hit	1173

14	589	Response	1	20869060	14681	1

14	590	Picture	MorphM6_08_nom.jpg	20869108	0	1	11147	2	0	next	hit	1175

14	590	Response	1	20880180	11072	1

14	591	Picture	MorphM8_04_noe.jpg	20880255	0	1	16057	2	0	next	incorrect	1177

14	591	Response	2	20896260	16005	1

14	592	Picture	MorphF9_07_orig.jpg	20896312	0	1	151807	2	0	next	hit	1179

14	592	Response	1	21048019	151707	1

14	593	Picture	MorphM7_07_orig.jpg	21048119	0	1	21743	155	0	next	hit	1181

14	593	Response	1	21069859	21740	1

14	594	Picture	MorphM8_10_noe.jpg	21069862	0	154	24569	155	0	next	hit	1183

14	594	Response	1	21094338	24476	1

14	595	Picture	MorphM10_03_nom.jpg	21094431	0	1	14311	155	0	next	hit	1185

14	595	Response	1	21108738	14307	1

14	596	Picture	MorphF3_10_nom.jpg	21108742	0	154	10880	310	0	next	hit	1187

14	596	Response	1	21119618	10876	1

14	597	Picture	MorphM2_02_orig.jpg	21119622	0	156	11169	157	0	next	incorrect	1189

14	597	Response	2	21130658	11036	1

14	598	Picture	MorphF5_10_noe.jpg	21130791	0	1	11279	2	0	next	hit	1191

14	598	Response	1	21141938	11147	1

14	599	Picture	MorphM4_00_orig.jpg	21142070	0	1	11678	2	0	next	incorrect	1193

14	599	Response	2	21153618	11548	1

14	600	Picture	MorphF4_07_orig.jpg	21153748	0	1	13004	2	0	next	hit	1195

14	600	Response	1	21166658	12910	1

14	601	Picture	MorphF1_09_nom.jpg	21166752	0	1	10870	146	0	next	hit	1197

14	601	Response	1	21177618	10866	1

14	602	Picture	MorphM9_00_orig.jpg	21177622	0	145	17262	146	0	next	incorrect	1199

14	602	Response	2	21194818	17196	1

14	603	Picture	MorphM1_04_orig.jpg	21194884	0	1	14066	2	0	next	incorrect	1201

14	603	Response	2	21208818	13934	1

14	604	Picture	MorphF8_09_orig.jpg	21208950	0	1	54672	2	0	next	hit	1203

14	604	Response	1	21263538	54588	1

14	605	Picture	MorphF1_07_nom.jpg	21263622	0	1	56530	2	0	next	hit	1205

14	605	Response	1	21320097	56475	1

14	606	Picture	MorphM1_05_orig.jpg	21320152	0	1	16720	2	0	next	incorrect	1207

14	606	Response	2	21336737	16585	1

14	607	Picture	MorphF9_06_noe.jpg	21336872	0	1	20568	2	0	next	incorrect	1209

14	607	Response	2	21357377	20505	1

14	608	Picture	MorphM5_05_orig.jpg	21357440	0	1	16322	2	0	next	incorrect	1211

14	608	Response	2	21373697	16257	1

14	609	Picture	MorphM10_05_orig.jpg	21373762	0	1	15791	3	0	next	hit	1213

14	609	Response	1	21389457	15695	1

14	610	Picture	MorphM9_10_nom.jpg	21389553	0	2	8095	3	0	next	hit	1215

14	610	Response	1	21397617	8064	1

14	611	Picture	MorphM3_02_orig.jpg	21397648	0	1	22426	2	0	next	incorrect	1217

14	611	Response	2	21419936	22288	1

14	612	Picture	MorphM6_00_orig.jpg	21420074	0	1	14066	2	0	next	incorrect	1219

14	612	Response	2	21434016	13942	1

14	613	Picture	MorphF5_03_noe.jpg	21434140	0	1	14597	2	0	next	incorrect	1221

14	613	Response	2	21448656	14516	1

14	614	Picture	MorphF7_00_nom.jpg	21448737	0	1	18047	2	0	next	incorrect	1223

14	614	Response	2	21466736	17999	1

14	615	Picture	MorphF4_01_orig.jpg	21466784	0	1	14730	2	0	next	incorrect	1225

14	615	Response	2	21481376	14592	1

14	616	Picture	MorphF7_06_noe.jpg	21481514	0	1	13137	2	0	next	incorrect	1227

14	616	Response	2	21494576	13062	1

14	617	Picture	MorphF1_00_orig.jpg	21494651	0	1	11014	2	0	next	incorrect	1229

14	617	Response	2	21505536	10885	1

14	618	Picture	MorphF8_02_orig.jpg	21505665	0	1	8625	3	0	next	incorrect	1231

14	618	Response	2	21514256	8591	1

14	619	Picture	MorphF9_06_orig.jpg	21514290	0	2	35696	3	0	next	incorrect	1233

14	619	Response	2	21549936	35646	1

14	620	Picture	MorphM10_04_nom.jpg	21549986	0	1	11545	2	0	next	hit	1235

14	620	Response	1	21561456	11470	1

14	621	Picture	MorphF3_05_nom.jpg	21561531	0	1	43658	2	0	next	incorrect	1237

14	621	Response	2	21605055	43524	1

14	622	Picture	MorphM9_05_noe.jpg	21605189	0	1	19242	2	0	next	incorrect	1239

14	622	Response	2	21624335	19146	1

14	623	Picture	MorphF9_08_orig.jpg	21624431	0	1	11942	2	0	next	hit	1241

14	623	Response	1	21636255	11824	1

14	624	Picture	MorphF5_04_orig.jpg	21636373	0	1	17915	2	0	next	incorrect	1243

14	624	Response	2	21654175	17802	1

14	625	Picture	MorphM10_10_nom.jpg	21654288	0	1	7696	2	0	next	hit	1245

14	625	Response	1	21661855	7567	1

14	626	Picture	MorphF7_09_noe.jpg	21661984	0	1	19905	2	0	next	hit	1247

14	626	Response	1	21681855	19871	1

14	627	Picture	MorphM5_03_orig.jpg	21681889	0	1	15128	2	0	next	incorrect	1249

14	627	Response	2	21696895	15006	1

14	628	Picture	MorphF10_07_orig.jpg	21697017	0	1	28397	2	0	next	hit	1251

14	628	Response	1	21725295	28278	1

14	629	Picture	MorphM2_00_orig.jpg	21725414	0	1	20834	2	0	next	incorrect	1253

14	629	Response	2	21746174	20760	1

14	630	Picture	MorphM7_03_noe.jpg	21746248	0	1	21610	155	0	next	incorrect	1255

14	630	Response	2	21767854	21606	1

14	631	Picture	MorphF8_05_orig.jpg	21767858	0	154	16720	308	0	next	incorrect	1257

14	631	Response	2	21784574	16716	1

14	632	Picture	MorphM1_08_nom.jpg	21784578	0	154	39680	305	0	next	hit	1259

14	632	Response	1	21824254	39676	1

14	633	Picture	MorphF5_02_nom.jpg	21824258	0	151	9173	152	0	next	incorrect	1261

14	633	Response	2	21833294	9036	1

14	634	Picture	MorphF10_06_nom.jpg	21833431	0	1	22559	2	0	next	hit	1263

14	634	Response	1	21855854	22423	1

14	635	Picture	MorphF7_06_orig.jpg	21855990	0	1	28796	2	0	next	hit	1265

14	635	Response	1	21884734	28744	1

14	636	Picture	MorphF9_00_noe.jpg	21884786	0	1	17631	152	0	next	incorrect	1267

14	636	Response	2	21902413	17627	1

14	637	Picture	MorphF7_04_noe.jpg	21902417	0	151	26690	152	0	next	incorrect	1269

14	637	Response	2	21928973	26556	1

14	638	Picture	MorphF4_09_orig.jpg	21929107	0	1	19640	2	0	next	hit	1271

14	638	Response	1	21948653	19546	1

14	639	Picture	MorphM5_02_nom.jpg	21948747	0	1	44188	2	0	next	incorrect	1273

14	639	Response	2	21992893	44146	1

14	640	Picture	MorphM6_04_nom.jpg	21992935	0	1	31961	155	0	next	hit	1275

14	640	Response	1	22024893	31958	1

14	641	Picture	MorphM5_00_nom.jpg	22024896	0	154	21252	155	0	next	incorrect	1277

14	641	Response	2	22046092	21196	1

14	642	Picture	MorphF4_02_orig.jpg	22046148	0	1	16720	2	0	next	incorrect	1279

14	642	Response	2	22062812	16664	1

14	643	Picture	MorphM1_04_nom.jpg	22062868	0	1	8758	2	0	next	incorrect	1281

14	643	Response	2	22071532	8664	1

14	644	Picture	MorphM7_08_noe.jpg	22071626	0	1	15260	2	0	next	hit	1283

14	644	Response	1	22086812	15186	1

14	645	Picture	MorphF10_08_nom.jpg	22086886	0	1	17370	148	0	next	hit	1285

14	645	Response	1	22104252	17366	1

14	646	Picture	MorphM1_05_noe.jpg	22104256	0	147	12222	148	0	next	incorrect	1287

14	646	Response	2	22116412	12156	1

14	647	Picture	MorphF9_03_orig.jpg	22116478	0	1	43923	2	0	next	incorrect	1289

14	647	Response	2	22160332	43854	1

14	648	Picture	MorphM1_09_orig.jpg	22160401	0	1	17517	2	0	next	hit	1291

14	648	Response	1	22177772	17371	1

14	649	Picture	MorphM7_01_noe.jpg	22177918	0	1	35298	2	0	next	incorrect	1293

14	649	Response	2	22213132	35214	1

14	650	Picture	MorphF4_09_noe.jpg	22213216	0	1	15791	2	0	next	hit	1295

14	650	Response	1	22228891	15675	1

14	651	Picture	MorphF9_04_noe.jpg	22229007	0	1	31582	2	0	next	hit	1297

14	651	Response	1	22260491	31484	1

14	652	Picture	MorphM2_07_noe.jpg	22260589	0	1	24018	3	0	next	incorrect	1299

14	652	Response	2	22284571	23982	1

14	653	Picture	MorphM10_06_nom.jpg	22284607	0	2	15526	3	0	next	hit	1301

14	653	Response	1	22300091	15484	1

14	654	Picture	MorphM4_10_orig.jpg	22300133	0	1	10616	2	0	next	hit	1303

14	654	Response	1	22310651	10518	1

14	655	Picture	MorphF7_10_nom.jpg	22310749	0	1	11147	2	0	next	hit	1305

14	655	Response	1	22321771	11022	1

14	656	Picture	MorphM2_08_noe.jpg	22321896	0	1	45516	2	0	next	incorrect	1307

14	656	Response	2	22367371	45475	1

14	657	Picture	MorphM10_02_orig.jpg	22367412	0	1	13933	2	0	next	incorrect	1309

14	657	Response	2	22381210	13798	1

14	658	Picture	MorphM8_02_nom.jpg	22381345	0	1	17516	2	0	next	hit	1311

14	658	Response	1	22398810	17465	1

14	659	Picture	MorphF7_04_nom.jpg	22398861	0	1	27071	2	0	next	incorrect	1313

14	659	Response	2	22425850	26989	1

14	660	Picture	MorphM2_10_orig.jpg	22425932	0	1	25611	2	0	next	hit	1315

14	660	Response	1	22451450	25518	1

14	661	Picture	MorphF6_05_nom.jpg	22451543	0	1	15924	2	0	next	incorrect	1317

14	661	Response	2	22467370	15827	1

14	662	Picture	MorphM8_00_noe.jpg	22467467	0	1	16985	2	0	next	incorrect	1319

14	662	Response	2	22484330	16863	1

14	663	Picture	MorphF3_04_noe.jpg	22484452	0	1	11678	2	0	next	incorrect	1321

14	663	Response	2	22496090	11638	1

14	664	Picture	MorphM8_08_orig.jpg	22496130	0	1	17383	2	0	next	hit	1323

14	664	Response	1	22513370	17240	1

14	665	Picture	MorphM7_06_orig.jpg	22513513	0	1	17251	2	0	next	hit	1325

14	665	Response	1	22530730	17217	1

14	666	Picture	MorphM2_04_nom.jpg	22530764	0	1	16853	2	0	next	incorrect	1327

14	666	Response	2	22547530	16766	1

14	667	Picture	end_ins	22547617	0	1	163704	2	0	next	other	0

14	667	Response	3	22703539	155922	1
