# Supplementary material for: Categorical Perception of Fear and Anger Expressions in Whole, Masked and Composite Faces
Source: PLoS One. 2015 Aug 11;10(8):e0134790. doi: 10.1371/journal.pone.0134790 (PMC4532458; doi:10.1371/journal.pone.0134790)
Supplement: S1 Dataset — (ZIP) [file pone.0134790.s001.zip › Exp1/10-Vp010_ParaMasked_pt2.log]

Scenario - 

Logfile written - 01/30/2014 15:54:32

Subject	Trial	Event Type	Code	Time	TTime	Uncertainty	Duration	Uncertainty	ReqTime	ReqDur	Stim Type	Pair Index

10	1	Response	3	26362	36229	1

10	2	Response	3	32281	5790	1

10	3	Picture	fix	32330	0	1	30123	2	0	30000	other	0

10	4	Picture	MorphM10_03_orig.jpg	62585	0	1	35961	2	0	next	incorrect	5

10	4	Response	2	98431	35846	1

10	5	Picture	MorphM7_08_noe.jpg	98546	0	1	9555	2	0	next	hit	7

10	5	Response	1	108030	9484	1

10	6	Picture	MorphM6_09_noe.jpg	108101	0	1	9952	2	0	next	incorrect	9

10	6	Response	2	117950	9849	1

10	7	Picture	MorphM9_05_noe.jpg	118053	0	1	32511	2	0	next	incorrect	11

10	7	Response	2	150430	32377	1

10	8	Picture	MorphF8_01_noe.jpg	150564	0	1	7298	2	0	next	incorrect	13

10	8	Response	2	157790	7226	1

10	9	Picture	MorphM8_10_nom.jpg	157862	0	1	9687	2	0	next	hit	15

10	9	Response	1	167470	9608	1

10	10	Picture	MorphM10_09_nom.jpg	167549	0	1	10616	2	0	next	incorrect	17

10	10	Response	2	178110	10561	1

10	11	Picture	MorphF5_00_noe.jpg	178165	0	1	6768	2	0	next	hit	19

10	11	Response	1	184829	6664	1

10	12	Picture	MorphF8_04_orig.jpg	184933	0	1	10085	2	0	next	incorrect	21

10	12	Response	2	194989	10056	1

10	13	Picture	MorphM1_06_noe.jpg	195018	0	1	8214	148	0	next	hit	23

10	13	Response	1	203229	8211	1

10	14	Picture	MorphM10_00_nom.jpg	203232	0	147	16600	148	0	next	incorrect	25

10	14	Response	2	219789	16557	1

10	15	Picture	MorphM2_09_nom.jpg	219832	0	1	14863	2	0	next	hit	27

10	15	Response	1	234589	14757	1

10	16	Picture	MorphM1_05_noe.jpg	234695	0	1	17383	2	0	next	incorrect	29

10	16	Response	2	252028	17333	2

10	17	Picture	MorphF5_04_nom.jpg	252078	0	1	9023	3	0	next	incorrect	31

10	17	Response	2	260988	8910	1

10	18	Picture	MorphF1_00_noe.jpg	261101	0	2	7011	158	0	next	hit	33

10	18	Response	1	268108	7007	1

10	19	Picture	MorphM10_09_noe.jpg	268112	0	156	6525	157	0	next	hit	35

10	19	Response	1	274508	6396	1

10	20	Picture	MorphM7_04_nom.jpg	274637	0	1	7962	2	0	next	hit	37

10	20	Response	1	282508	7871	1

10	21	Picture	MorphM4_01_nom.jpg	282599	0	1	8492	2	0	next	incorrect	39

10	21	Response	2	290987	8388	2

10	22	Picture	MorphM10_10_orig.jpg	291091	0	1	6502	2	0	next	hit	41

10	22	Response	1	297547	6456	2

10	23	Picture	MorphF9_04_nom.jpg	297593	0	1	5972	2	0	next	hit	43

10	23	Response	1	303468	5875	1

10	24	Picture	MorphM4_07_orig.jpg	303565	0	1	8094	2	0	next	hit	45

10	24	Response	1	311548	7983	1

10	25	Picture	MorphF7_07_nom.jpg	311659	0	1	6237	2	0	next	hit	47

10	25	Response	1	317788	6129	1

10	26	Picture	MorphM9_07_orig.jpg	317896	0	1	7015	153	0	next	incorrect	49

10	26	Response	2	324908	7012	1

10	27	Picture	MorphF3_09_orig.jpg	324911	0	152	8378	153	0	next	hit	51

10	27	Response	1	333147	8236	1

10	28	Picture	MorphM7_05_orig.jpg	333289	0	1	7431	2	0	next	hit	53

10	28	Response	1	340667	7378	1

10	29	Picture	MorphM6_05_orig.jpg	340720	0	1	11678	2	0	next	incorrect	55

10	29	Response	2	352267	11547	1

10	30	Picture	MorphM9_03_noe.jpg	352398	0	1	6635	2	0	next	incorrect	57

10	30	Response	2	358987	6589	1

10	31	Picture	MorphF9_10_noe.jpg	359033	0	1	6900	2	0	next	hit	59

10	31	Response	1	365867	6834	1

10	32	Picture	MorphM5_08_orig.jpg	365933	0	1	11279	2	0	next	hit	61

10	32	Response	1	377067	11134	1

10	33	Picture	MorphF6_10_orig.jpg	377212	0	1	5839	2	0	next	hit	63

10	33	Response	1	382907	5695	1

10	34	Picture	MorphM8_09_nom.jpg	383051	0	1	5971	2	0	next	hit	65

10	34	Response	1	388907	5856	1

10	35	Picture	MorphM10_01_nom.jpg	389022	0	1	6635	2	0	next	incorrect	67

10	35	Response	2	395627	6605	1

10	36	Picture	MorphF3_02_orig.jpg	395657	0	1	8758	2	0	next	incorrect	69

10	36	Response	2	404347	8690	1

10	37	Picture	MorphM1_03_nom.jpg	404415	0	1	6370	2	0	next	incorrect	71

10	37	Response	2	410747	6332	1

10	38	Picture	MorphF4_09_nom.jpg	410785	0	1	6369	2	0	next	hit	73

10	38	Response	1	417066	6281	1

10	39	Picture	MorphM2_09_orig.jpg	417154	0	1	7166	2	0	next	hit	75

10	39	Response	1	424186	7032	1

10	40	Picture	MorphM9_03_orig.jpg	424320	0	1	6750	152	0	next	incorrect	77

10	40	Response	2	431066	6746	1

10	41	Picture	MorphF10_07_noe.jpg	431070	0	151	6785	152	0	next	hit	79

10	41	Response	1	437786	6716	1

10	42	Picture	MorphF9_01_nom.jpg	437855	0	1	7431	2	0	next	incorrect	81

10	42	Response	2	445146	7291	1

10	43	Picture	MorphM9_08_nom.jpg	445286	0	1	6635	2	0	next	incorrect	83

10	43	Response	2	451866	6580	1

10	44	Picture	MorphF8_02_nom.jpg	451921	0	1	5948	158	0	next	incorrect	85

10	44	Response	2	457866	5945	1

10	45	Picture	MorphF5_07_orig.jpg	457869	0	157	6393	158	0	next	hit	87

10	45	Response	1	464186	6317	1

10	46	Picture	MorphM2_10_orig.jpg	464262	0	1	6087	152	0	next	hit	89

10	46	Response	1	470346	6084	1

10	47	Picture	MorphF7_02_nom.jpg	470349	0	151	7714	152	0	next	hit	91

10	47	Response	1	477946	7597	1

10	48	Picture	MorphF8_00_nom.jpg	478063	0	1	6502	2	0	next	incorrect	93

10	48	Response	2	484506	6443	1

10	49	Picture	MorphM2_09_noe.jpg	484565	0	1	7962	2	0	next	incorrect	95

10	49	Response	2	492425	7860	1

10	50	Picture	MorphM6_06_orig.jpg	492527	0	1	7033	2	0	next	incorrect	97

10	50	Response	2	499465	6938	1

10	51	Picture	MorphF1_07_noe.jpg	499560	0	1	7696	2	0	next	hit	99

10	51	Response	1	507145	7585	1

10	52	Picture	MorphM8_00_orig.jpg	507256	0	1	8095	2	0	next	incorrect	101

10	52	Response	2	515225	7969	1

10	53	Picture	MorphM4_02_noe.jpg	515351	0	1	7431	2	0	next	hit	103

10	53	Response	1	522665	7314	1

10	54	Picture	MorphM10_01_orig.jpg	522782	0	1	6635	2	0	next	incorrect	105

10	54	Response	2	529385	6603	1

10	55	Picture	MorphM6_07_orig.jpg	529417	0	1	18976	2	0	next	incorrect	107

10	55	Response	2	548345	18928	1

10	56	Picture	MorphF5_02_noe.jpg	548393	0	1	12595	146	0	next	incorrect	109

10	56	Response	2	560985	12592	1

10	57	Picture	MorphF7_08_orig.jpg	560988	0	145	6513	146	0	next	hit	111

10	57	Response	1	567385	6397	1

10	58	Picture	MorphM3_10_orig.jpg	567501	0	1	7564	2	0	next	hit	113

10	58	Response	1	574984	7483	1

10	59	Picture	MorphF6_09_noe.jpg	575065	0	1	7962	2	0	next	hit	115

10	59	Response	1	582904	7839	1

10	60	Picture	MorphM9_07_nom.jpg	583027	0	1	5440	2	0	next	hit	117

10	60	Response	1	588424	5397	1

10	61	Picture	MorphF3_05_noe.jpg	588467	0	1	12474	2	0	next	hit	119

10	61	Response	1	600904	12437	1

10	62	Picture	MorphF4_04_orig.jpg	600941	0	1	6900	2	0	next	incorrect	121

10	62	Response	2	607784	6843	1

10	63	Picture	MorphM8_05_orig.jpg	607841	0	1	6237	2	0	next	hit	123

10	63	Response	1	614024	6183	1

10	64	Picture	MorphF5_00_orig.jpg	614078	0	1	9289	2	0	next	incorrect	125

10	64	Response	2	623224	9146	1

10	65	Picture	MorphF4_03_nom.jpg	623367	0	1	13137	2	0	next	incorrect	127

10	65	Response	2	636424	13057	1

10	66	Picture	MorphM8_03_orig.jpg	636504	0	1	5972	2	0	next	hit	129

10	66	Response	1	642424	5920	1

10	67	Picture	MorphF7_05_nom.jpg	642476	0	1	6351	153	0	next	hit	131

10	67	Response	1	648824	6348	1

10	68	Picture	MorphF4_01_nom.jpg	648827	0	152	5840	302	0	next	incorrect	133

10	68	Response	2	654663	5836	1

10	69	Picture	MorphM10_06_orig.jpg	654667	0	150	5988	151	0	next	hit	135

10	69	Response	1	660583	5916	1

10	70	Picture	MorphF6_04_nom.jpg	660655	0	1	12872	2	0	next	hit	137

10	70	Response	1	673383	12728	1

10	71	Picture	MorphF4_00_orig.jpg	673527	0	1	6767	3	0	next	incorrect	139

10	71	Response	2	680263	6736	1

10	72	Picture	MorphM10_06_nom.jpg	680294	0	2	7299	3	0	next	hit	141

10	72	Response	1	687463	7169	1

10	73	Picture	MorphF8_03_noe.jpg	687593	0	1	7431	2	0	next	incorrect	143

10	73	Response	2	694983	7390	1

10	74	Picture	MorphF6_03_noe.jpg	695024	0	1	6104	2	0	next	hit	145

10	74	Response	1	700983	5959	1

10	75	Picture	MorphM6_02_noe.jpg	701128	0	1	10881	2	0	next	incorrect	147

10	75	Response	2	711943	10815	1

10	76	Picture	MorphF4_05_orig.jpg	712009	0	1	6237	2	0	next	incorrect	149

10	76	Response	2	718103	6094	1

10	77	Picture	MorphM1_10_orig.jpg	718246	0	1	5441	2	0	next	hit	151

10	77	Response	1	723623	5377	1

10	78	Picture	MorphF3_04_noe.jpg	723687	0	1	5175	2	0	next	hit	153

10	78	Response	1	728822	5135	1

10	79	Picture	MorphF6_09_orig.jpg	728862	0	1	5441	2	0	next	hit	155

10	79	Response	1	734182	5320	1

10	80	Picture	MorphF8_01_nom.jpg	734303	0	1	6634	3	0	next	incorrect	157

10	80	Response	2	740902	6599	1

10	81	Picture	MorphM10_03_noe.jpg	740937	0	2	9808	148	0	next	hit	159

10	81	Response	1	750742	9805	1

10	82	Picture	MorphM2_03_noe.jpg	750745	0	146	9566	147	0	next	incorrect	161

10	82	Response	2	760182	9437	1

10	83	Picture	MorphF7_08_noe.jpg	760311	0	1	4910	2	0	next	hit	163

10	83	Response	1	765142	4831	1

10	84	Picture	MorphM5_10_nom.jpg	765221	0	1	7284	149	0	next	hit	165

10	84	Response	1	772502	7281	1

10	85	Picture	MorphM8_07_noe.jpg	772505	0	148	9680	303	0	next	hit	167

10	85	Response	1	782182	9677	1

10	86	Picture	MorphM10_05_noe.jpg	782185	0	155	5993	156	0	next	incorrect	169

10	86	Response	2	788102	5917	1

10	87	Picture	MorphF5_03_orig.jpg	788178	0	1	13004	2	0	next	incorrect	171

10	87	Response	2	801142	12964	1

10	88	Picture	MorphF6_07_nom.jpg	801182	0	1	12739	2	0	next	hit	173

10	88	Response	1	813861	12679	1

10	89	Picture	MorphF8_00_orig.jpg	813921	0	1	6370	2	0	next	incorrect	175

10	89	Response	2	820261	6340	1

10	90	Picture	MorphF10_05_noe.jpg	820291	0	1	5706	2	0	next	hit	177

10	90	Response	1	825861	5570	1

10	91	Picture	MorphF8_02_noe.jpg	825997	0	1	7696	2	0	next	incorrect	179

10	91	Response	2	833621	7624	1

10	92	Picture	MorphM2_05_nom.jpg	833693	0	1	6768	2	0	next	hit	181

10	92	Response	1	840421	6728	1

10	93	Picture	MorphF7_06_nom.jpg	840461	0	1	7298	2	0	next	hit	183

10	93	Response	1	847621	7160	1

10	94	Picture	MorphF5_10_orig.jpg	847759	0	1	7431	2	0	next	hit	185

10	94	Response	1	855061	7302	1

10	95	Picture	MorphF1_02_noe.jpg	855190	0	1	6635	2	0	next	hit	187

10	95	Response	1	861701	6511	1

10	96	Picture	MorphF2_03_noe.jpg	861825	0	1	6237	2	0	next	hit	189

10	96	Response	1	867941	6116	1

10	97	Picture	MorphM4_01_noe.jpg	868062	0	1	6635	2	0	next	hit	191

10	97	Response	1	874661	6599	1

10	98	Picture	MorphF10_01_orig.jpg	874697	0	1	9952	2	0	next	hit	193

10	98	Response	1	884580	9883	2

10	99	Picture	MorphM10_02_nom.jpg	884649	0	1	7166	2	0	next	hit	195

10	99	Response	1	891780	7131	1

10	100	Picture	MorphF8_09_noe.jpg	891815	0	1	10085	2	0	next	hit	197

10	100	Response	1	901780	9965	1

10	101	Picture	MorphM2_01_nom.jpg	901900	0	1	9403	153	0	next	incorrect	199

10	101	Response	2	911300	9400	1

10	102	Picture	MorphF8_07_orig.jpg	911303	0	152	7715	153	0	next	hit	201

10	102	Response	1	918900	7597	1

10	103	Picture	MorphF5_05_nom.jpg	919018	0	1	9805	150	0	next	incorrect	203

10	103	Response	2	928820	9802	1

10	104	Picture	MorphM9_07_noe.jpg	928823	0	149	11680	295	0	next	incorrect	205

10	104	Response	2	940500	11677	1

10	105	Picture	MorphM10_08_orig.jpg	940503	0	146	6514	147	0	next	hit	207

10	105	Response	1	946980	6477	1

10	106	Picture	MorphM7_08_nom.jpg	947017	0	1	6901	2	0	next	hit	209

10	106	Response	1	953780	6763	1

10	107	Picture	MorphM10_02_noe.jpg	953918	0	1	7829	2	0	next	hit	211

10	107	Response	1	961700	7782	1

10	108	Picture	MorphM3_07_orig.jpg	961747	0	1	8094	3	0	next	hit	213

10	108	Response	1	969779	8032	1

10	109	Picture	MorphF10_00_noe.jpg	969841	0	2	7432	3	0	next	hit	215

10	109	Response	1	977139	7298	1

10	110	Picture	MorphF3_02_nom.jpg	977273	0	1	10615	2	0	next	incorrect	217

10	110	Response	2	987779	10506	1

10	111	Picture	MorphM6_08_nom.jpg	987888	0	1	10749	2	0	next	hit	219

10	111	Response	1	998499	10611	1

10	112	Picture	MorphM2_00_noe.jpg	998637	0	1	14729	2	0	next	incorrect	221

10	112	Response	2	1013299	14662	1

10	113	Picture	MorphF8_01_orig.jpg	1013366	0	1	6237	2	0	next	incorrect	223

10	113	Response	2	1019459	6093	1

10	114	Picture	MorphF2_00_noe.jpg	1019603	0	1	9539	150	0	next	incorrect	225

10	114	Response	2	1029139	9536	1

10	115	Picture	MorphM4_10_orig.jpg	1029142	0	149	6240	295	0	next	hit	227

10	115	Response	1	1035379	6237	1

10	116	Picture	MorphF5_10_noe.jpg	1035382	0	146	9280	301	0	next	hit	229

10	116	Response	1	1044658	9276	1

10	117	Picture	MorphM10_07_nom.jpg	1044662	0	155	5440	311	0	next	hit	231

10	117	Response	1	1050098	5436	1

10	118	Picture	MorphF2_00_orig.jpg	1050102	0	156	5197	157	0	next	hit	233

10	118	Response	1	1055218	5116	1

10	119	Picture	MorphM9_02_orig.jpg	1055299	0	1	6900	2	0	next	incorrect	235

10	119	Response	2	1062098	6799	1

10	120	Picture	MorphF3_09_noe.jpg	1062199	0	1	6104	2	0	next	hit	237

10	120	Response	1	1068178	5979	1

10	121	Picture	MorphF7_00_nom.jpg	1068303	0	1	10351	2	0	next	hit	239

10	121	Response	1	1078578	10275	1

10	122	Picture	MorphM10_05_nom.jpg	1078654	0	1	6767	2	0	next	hit	241

10	122	Response	1	1085298	6644	1

10	123	Picture	MorphF3_00_nom.jpg	1085421	0	1	6105	2	0	next	incorrect	243

10	123	Response	2	1091458	6037	1

10	124	Picture	MorphF8_00_noe.jpg	1091526	0	1	8227	2	0	next	incorrect	245

10	124	Response	2	1099698	8172	1

10	125	Picture	MorphM6_07_nom.jpg	1099753	0	1	7148	152	0	next	hit	247

10	125	Response	1	1106898	7145	1

10	126	Picture	MorphM2_06_noe.jpg	1106901	0	151	8112	152	0	next	incorrect	249

10	126	Response	2	1114977	8076	1

10	127	Picture	MorphF7_09_nom.jpg	1115013	0	1	6237	2	0	next	hit	251

10	127	Response	1	1121137	6124	1

10	128	Picture	MorphM3_05_orig.jpg	1121250	0	1	27867	2	0	next	incorrect	253

10	128	Response	2	1148977	27727	1

10	129	Picture	MorphM7_03_nom.jpg	1149117	0	1	8227	2	0	next	hit	255

10	129	Response	1	1157297	8180	1

10	130	Picture	MorphM1_09_noe.jpg	1157344	0	1	6237	2	0	next	hit	257

10	130	Response	1	1163457	6113	1

10	131	Picture	MorphF9_06_noe.jpg	1163581	0	1	9288	2	0	next	incorrect	259

10	131	Response	2	1172737	9156	1

10	132	Picture	MorphM9_06_nom.jpg	1172869	0	1	14597	2	0	next	incorrect	261

10	132	Response	2	1187377	14508	1

10	133	Picture	MorphM1_05_orig.jpg	1187466	0	1	6901	2	0	next	hit	263

10	133	Response	1	1194337	6871	1

10	134	Picture	MorphM8_03_noe.jpg	1194367	0	1	13004	2	0	next	hit	265

10	134	Response	1	1207296	12929	1

10	135	Picture	MorphM9_00_noe.jpg	1207371	0	1	16569	153	0	next	incorrect	267

10	135	Response	2	1223936	16565	1

10	136	Picture	MorphM3_10_noe.jpg	1223940	0	152	8245	153	0	next	hit	269

10	136	Response	1	1232096	8156	1

10	137	Picture	MorphM8_04_nom.jpg	1232185	0	1	6105	2	0	next	hit	271

10	137	Response	1	1238256	6071	1

10	138	Picture	MorphM2_02_nom.jpg	1238290	0	1	6502	2	0	next	incorrect	273

10	138	Response	2	1244736	6446	1

10	139	Picture	MorphM8_01_noe.jpg	1244792	0	1	9023	2	0	next	incorrect	275

10	139	Response	2	1253696	8904	1

10	140	Picture	MorphM3_00_orig.jpg	1253815	0	1	9820	2	0	next	incorrect	277

10	140	Response	2	1263536	9721	1

10	141	Picture	MorphM2_01_noe.jpg	1263635	0	1	7564	2	0	next	incorrect	279

10	141	Response	2	1271056	7421	1

10	142	Picture	MorphM3_09_noe.jpg	1271199	0	1	5838	2	0	next	incorrect	281

10	142	Response	2	1276895	5696	1

10	143	Picture	MorphM2_05_noe.jpg	1277037	0	1	8228	2	0	next	incorrect	283

10	143	Response	2	1285135	8098	1

10	144	Picture	MorphF9_03_noe.jpg	1285265	0	1	13137	2	0	next	incorrect	285

10	144	Response	2	1298335	13070	1

10	145	Picture	MorphM1_01_orig.jpg	1298402	0	1	10483	2	0	next	hit	287

10	145	Response	1	1308815	10413	1

10	146	Picture	MorphF5_02_nom.jpg	1308885	0	1	6369	2	0	next	hit	289

10	146	Response	1	1315135	6250	1

10	147	Picture	MorphM9_08_orig.jpg	1315254	0	1	20684	152	0	next	hit	291

10	147	Response	1	1335935	20681	1

10	148	Picture	MorphF7_01_nom.jpg	1335938	0	151	6918	152	0	next	hit	293

10	148	Response	1	1342735	6797	1

10	149	Picture	MorphM3_00_nom.jpg	1342856	0	1	11942	2	0	next	hit	295

10	149	Response	1	1354734	11878	1

10	150	Picture	MorphF3_08_nom.jpg	1354798	0	1	9024	2	0	next	incorrect	297

10	150	Response	2	1363694	8896	1

10	151	Picture	MorphF4_08_nom.jpg	1363822	0	1	29990	2	0	next	hit	299

10	151	Response	1	1393694	29872	1

10	152	Picture	MorphF6_05_orig.jpg	1393812	0	1	6900	2	0	next	hit	301

10	152	Response	1	1400574	6762	1

10	153	Picture	MorphM8_04_orig.jpg	1400712	0	1	17118	2	0	next	hit	303

10	153	Response	1	1417774	17062	1

10	154	Picture	MorphF3_04_nom.jpg	1417830	0	1	6347	157	0	next	incorrect	305

10	154	Response	2	1424174	6344	1

10	155	Picture	MorphM9_04_noe.jpg	1424177	0	156	9311	157	0	next	hit	307

10	155	Response	1	1433373	9196	1

10	156	Picture	MorphF9_07_noe.jpg	1433488	0	1	8891	2	0	next	hit	309

10	156	Response	1	1442253	8765	1

10	157	Picture	MorphF10_07_nom.jpg	1442379	0	1	12739	2	0	next	hit	311

10	157	Response	1	1455053	12674	1

10	158	Picture	MorphF7_02_orig.jpg	1455118	0	1	9538	151	0	next	hit	313

10	158	Response	1	1464653	9535	1

10	159	Picture	MorphF1_04_noe.jpg	1464656	0	150	11959	151	0	next	hit	315

10	159	Response	1	1476493	11837	1

10	160	Picture	MorphF6_02_orig.jpg	1476615	0	1	13535	2	0	next	incorrect	317

10	160	Response	2	1490013	13398	1

10	161	Picture	MorphF9_04_orig.jpg	1490150	0	1	10484	2	0	next	incorrect	319

10	161	Response	2	1500493	10343	1

10	162	Picture	MorphM8_09_orig.jpg	1500634	0	1	8359	3	0	next	hit	321

10	162	Response	1	1508892	8258	1

10	163	Picture	MorphM1_05_nom.jpg	1508993	0	2	8228	3	0	next	incorrect	323

10	163	Response	2	1517132	8139	1

10	164	Picture	MorphF2_02_noe.jpg	1517221	0	1	9156	2	0	next	incorrect	325

10	164	Response	2	1526332	9111	1

10	165	Picture	MorphM8_00_noe.jpg	1526377	0	1	16322	2	0	next	incorrect	327

10	165	Response	2	1542572	16195	1

10	166	Picture	MorphF4_08_noe.jpg	1542699	0	1	9289	2	0	next	hit	329

10	166	Response	1	1551932	9233	1

10	167	Picture	MorphF7_03_nom.jpg	1551988	0	1	7431	2	0	next	hit	331

10	167	Response	1	1559372	7384	1

10	168	Picture	MorphM7_02_orig.jpg	1559419	0	1	6369	2	0	next	hit	333

10	168	Response	1	1565692	6273	1

10	169	Picture	MorphM4_08_orig.jpg	1565788	0	1	6901	2	0	next	hit	335

10	169	Response	1	1572652	6864	1

10	170	Picture	MorphF9_05_orig.jpg	1572689	0	1	15260	2	0	next	incorrect	337

10	170	Response	2	1587851	15162	1

10	171	Picture	MorphF1_01_orig.jpg	1587949	0	1	10748	2	0	next	incorrect	339

10	171	Response	2	1598571	10622	1

10	172	Picture	MorphF5_05_noe.jpg	1598697	0	1	31582	3	0	next	hit	341

10	172	Response	1	1630251	31554	1

10	173	Picture	MorphM5_10_orig.jpg	1630279	0	2	20171	3	0	next	hit	343

10	173	Response	1	1650331	20052	1

10	174	Picture	MorphF1_09_nom.jpg	1650450	0	1	26805	2	0	next	hit	345

10	174	Response	1	1677130	26680	1

10	175	Picture	MorphF7_03_noe.jpg	1677255	0	1	13535	2	0	next	incorrect	347

10	175	Response	2	1690650	13395	1

10	176	Picture	MorphM5_09_orig.jpg	1690790	0	1	5971	2	0	next	hit	349

10	176	Response	1	1696650	5860	1

10	177	Picture	MorphF4_05_noe.jpg	1696761	0	1	7564	2	0	next	hit	351

10	177	Response	1	1704250	7489	1

10	178	Picture	MorphM7_03_orig.jpg	1704325	0	1	6104	2	0	next	hit	353

10	178	Response	1	1710330	6005	1

10	179	Picture	MorphM1_06_orig.jpg	1710429	0	1	9687	2	0	next	hit	355

10	179	Response	1	1720010	9581	1

10	180	Picture	MorphF9_03_nom.jpg	1720116	0	1	13270	2	0	next	incorrect	357

10	180	Response	2	1733290	13174	1

10	181	Picture	MorphF7_09_orig.jpg	1733386	0	1	7431	2	0	next	hit	359

10	181	Response	1	1740729	7343	1

10	182	Picture	MorphF8_07_noe.jpg	1740817	0	1	21762	2	0	next	hit	361

10	182	Response	1	1762489	21672	1

10	183	Picture	MorphF3_01_nom.jpg	1762579	0	1	12076	2	0	next	incorrect	363

10	183	Response	2	1774569	11990	1

10	184	Picture	MorphM10_04_nom.jpg	1774655	0	1	15393	2	0	next	hit	365

10	184	Response	1	1790009	15354	1

10	185	Picture	MorphM9_04_orig.jpg	1790048	0	1	7696	2	0	next	incorrect	367

10	185	Response	2	1797609	7561	1

10	186	Picture	MorphF1_09_orig.jpg	1797744	0	1	10085	2	0	next	hit	369

10	186	Response	1	1807689	9945	1

10	187	Picture	MorphF3_10_noe.jpg	1807829	0	1	6503	2	0	next	hit	371

10	187	Response	1	1814249	6420	1

10	188	Picture	MorphM7_09_orig.jpg	1814332	0	1	6369	2	0	next	hit	373

10	188	Response	1	1820648	6316	1

10	189	Picture	MorphM10_03_nom.jpg	1820701	0	1	7829	2	0	next	hit	375

10	189	Response	1	1828488	7787	1

10	190	Picture	MorphF9_06_nom.jpg	1828530	0	1	6768	2	0	next	hit	377

10	190	Response	1	1835208	6678	1

10	191	Picture	MorphM2_01_orig.jpg	1835298	0	1	12606	2	0	next	incorrect	379

10	191	Response	2	1847768	12470	1

10	192	Picture	MorphF3_01_noe.jpg	1847904	0	1	7431	2	0	next	hit	381

10	192	Response	1	1855288	7384	1

10	193	Picture	MorphF10_03_orig.jpg	1855335	0	1	7829	3	0	next	hit	383

10	193	Response	1	1863128	7793	1

10	194	Picture	MorphM9_04_nom.jpg	1863164	0	2	8095	3	0	next	incorrect	385

10	194	Response	2	1871128	7964	1

10	195	Picture	MorphM6_00_orig.jpg	1871259	0	1	9289	2	0	next	hit	387

10	195	Response	1	1880488	9229	1

10	196	Picture	MorphF3_08_noe.jpg	1880548	0	1	15127	3	0	next	hit	389

10	196	Response	1	1895608	15060	1

10	197	Picture	MorphF2_01_orig.jpg	1895675	0	2	9536	154	0	next	incorrect	391

10	197	Response	2	1905207	9532	1

10	198	Picture	MorphM5_04_orig.jpg	1905211	0	152	8379	153	0	next	incorrect	393

10	198	Response	2	1913447	8236	1

10	199	Picture	MorphF1_06_nom.jpg	1913590	0	1	12208	2	0	next	incorrect	395

10	199	Response	2	1925767	12177	1

10	200	Picture	MorphF6_09_nom.jpg	1925798	0	1	7431	2	0	next	hit	397

10	200	Response	1	1933127	7329	1

10	201	Picture	MorphF1_05_noe.jpg	1933229	0	1	6502	2	0	next	hit	399

10	201	Response	1	1939607	6378	1

10	202	Picture	MorphM2_10_nom.jpg	1939731	0	1	6104	2	0	next	hit	401

10	202	Response	1	1945767	6036	1

10	203	Picture	MorphM4_04_noe.jpg	1945835	0	1	6104	2	0	next	hit	403

10	203	Response	1	1951847	6012	1

10	204	Picture	MorphM8_04_noe.jpg	1951939	0	1	8493	2	0	next	incorrect	405

10	204	Response	2	1960327	8388	1

10	205	Picture	MorphF6_00_nom.jpg	1960432	0	1	13801	2	0	next	incorrect	407

10	205	Response	2	1974167	13735	1

10	206	Picture	MorphF1_03_noe.jpg	1974233	0	1	9952	2	0	next	hit	409

10	206	Response	1	1984086	9853	1

10	207	Picture	MorphF3_00_orig.jpg	1984185	0	1	9289	2	0	next	incorrect	411

10	207	Response	2	1993366	9181	1

10	208	Picture	MorphM9_10_noe.jpg	1993474	0	1	22426	2	0	next	incorrect	413

10	208	Response	2	2015766	22292	1

10	209	Picture	MorphF5_08_nom.jpg	2015900	0	1	14995	2	0	next	hit	415

10	209	Response	1	2030806	14906	1

10	210	Picture	MorphF1_09_noe.jpg	2030895	0	1	17118	2	0	next	hit	417

10	210	Response	1	2047926	17031	1

10	211	Picture	MorphF5_04_orig.jpg	2048013	0	1	9156	2	0	next	incorrect	419

10	211	Response	2	2057045	9032	1

10	212	Picture	MorphF10_04_noe.jpg	2057169	0	1	7696	2	0	next	hit	421

10	212	Response	1	2064725	7556	1

10	213	Picture	MorphM1_04_nom.jpg	2064865	0	1	9422	2	0	next	incorrect	423

10	213	Response	2	2074166	9301	1

10	214	Picture	MorphF4_04_nom.jpg	2074287	0	1	22559	2	0	next	incorrect	425

10	214	Response	2	2096805	22518	1

10	215	Picture	MorphF8_08_orig.jpg	2096846	0	1	12341	2	0	next	hit	427

10	215	Response	1	2109045	12199	1

10	216	Picture	MorphF5_01_orig.jpg	2109187	0	1	7431	2	0	next	incorrect	429

10	216	Response	2	2116485	7298	1

10	217	Picture	MorphM4_07_nom.jpg	2116618	0	1	20701	2	0	next	incorrect	431

10	217	Response	2	2137205	20587	1

10	218	Picture	MorphM7_07_orig.jpg	2137319	0	1	5440	2	0	next	hit	433

10	218	Response	1	2142724	5405	1

10	219	Picture	MorphF9_00_nom.jpg	2142759	0	1	11014	2	0	next	incorrect	435

10	219	Response	2	2153684	10925	1

10	220	Picture	MorphM10_09_orig.jpg	2153773	0	1	5441	2	0	next	hit	437

10	220	Response	1	2159124	5351	1

10	221	Picture	MorphF2_00_nom.jpg	2159214	0	1	8758	2	0	next	incorrect	439

10	221	Response	2	2167844	8630	1

10	222	Picture	MorphM1_09_orig.jpg	2167972	0	1	7033	2	0	next	hit	441

10	222	Response	1	2174884	6912	1

10	223	Picture	MorphM10_06_noe.jpg	2175005	0	1	10881	2	0	next	hit	443

10	223	Response	1	2185844	10839	1

10	224	Picture	PAUSE	2185886	0	1	600060	2	0	600000	miss	0

10	225	Picture	MorphF9_07_nom.jpg	2785946	0	1	23621	2	0	next	hit	446

10	225	Response	1	2809516	23570	1

10	226	Picture	MorphF5_07_nom.jpg	2809567	0	1	7563	2	0	next	hit	448

10	226	Response	1	2817036	7469	1

10	227	Picture	MorphM4_10_noe.jpg	2817130	0	1	9555	2	0	next	hit	450

10	227	Response	1	2826556	9426	1

10	228	Picture	MorphM3_10_nom.jpg	2826685	0	1	7829	2	0	next	incorrect	452

10	228	Response	2	2834475	7790	1

10	229	Picture	MorphF8_08_nom.jpg	2834514	0	1	11810	2	0	next	hit	454

10	229	Response	1	2846235	11721	1

10	230	Picture	MorphF5_01_nom.jpg	2846324	0	1	8360	2	0	next	incorrect	456

10	230	Response	2	2854635	8311	1

10	231	Picture	MorphM6_03_orig.jpg	2854684	0	1	6635	2	0	next	incorrect	458

10	231	Response	2	2861194	6510	2

10	232	Picture	MorphM1_01_nom.jpg	2861319	0	1	7298	2	0	next	incorrect	460

10	232	Response	2	2868555	7236	1

10	233	Picture	MorphF5_03_noe.jpg	2868617	0	1	8626	2	0	next	incorrect	462

10	233	Response	2	2877195	8578	1

10	234	Picture	MorphM8_03_nom.jpg	2877243	0	1	11677	2	0	next	hit	464

10	234	Response	1	2888874	11631	2

10	235	Picture	MorphM2_04_nom.jpg	2888920	0	1	6358	146	0	next	incorrect	466

10	235	Response	2	2895275	6355	1

10	236	Picture	MorphM9_05_orig.jpg	2895278	0	145	7310	146	0	next	incorrect	468

10	236	Response	2	2902475	7197	1

10	237	Picture	MorphM6_10_nom.jpg	2902588	0	1	6502	2	0	next	hit	470

10	237	Response	1	2908955	6367	1

10	238	Picture	MorphM5_05_noe.jpg	2909090	0	1	6635	2	0	next	hit	472

10	238	Response	1	2915674	6584	1

10	239	Picture	MorphF1_07_orig.jpg	2915725	0	1	6635	2	0	next	hit	474

10	239	Response	1	2922314	6589	1

10	240	Picture	MorphM3_07_noe.jpg	2922360	0	1	6237	2	0	next	incorrect	476

10	240	Response	2	2928554	6194	1

10	241	Picture	MorphF7_02_noe.jpg	2928597	0	1	8758	2	0	next	incorrect	478

10	241	Response	2	2937274	8677	1

10	242	Picture	MorphF10_08_nom.jpg	2937355	0	1	5682	159	0	next	hit	480

10	242	Response	1	2943034	5679	1

10	243	Picture	MorphM1_09_nom.jpg	2943037	0	158	7057	159	0	next	incorrect	482

10	243	Response	2	2949994	6957	1

10	244	Picture	MorphM7_00_orig.jpg	2950094	0	1	22558	3	0	next	incorrect	484

10	244	Response	2	2972554	22460	1

10	245	Picture	MorphF4_00_nom.jpg	2972652	0	2	7299	3	0	next	incorrect	486

10	245	Response	2	2979914	7262	1

10	246	Picture	MorphF1_10_noe.jpg	2979951	0	1	11943	2	0	next	hit	488

10	246	Response	1	2991753	11802	1

10	247	Picture	MorphF4_07_nom.jpg	2991894	0	1	14862	2	0	next	incorrect	490

10	247	Response	2	3006633	14739	1

10	248	Picture	MorphM2_06_nom.jpg	3006756	0	1	5440	3	0	next	incorrect	492

10	248	Response	2	3012073	5317	1

10	249	Picture	MorphM3_08_orig.jpg	3012196	0	2	8228	3	0	next	hit	494

10	249	Response	1	3020393	8197	1

10	250	Picture	MorphF6_10_noe.jpg	3020424	0	1	7829	2	0	next	hit	496

10	250	Response	1	3028153	7729	1

10	251	Picture	MorphM9_10_nom.jpg	3028253	0	1	6104	2	0	next	hit	498

10	251	Response	1	3034313	6060	1

10	252	Picture	MorphM7_01_orig.jpg	3034357	0	1	26009	2	0	next	incorrect	500

10	252	Response	2	3060313	25956	1

10	253	Picture	MorphM6_00_noe.jpg	3060366	0	1	7166	2	0	next	incorrect	502

10	253	Response	2	3067432	7066	1

10	254	Picture	MorphM4_03_nom.jpg	3067532	0	1	10615	2	0	next	incorrect	504

10	254	Response	2	3078072	10540	1

10	255	Picture	MorphF1_08_nom.jpg	3078147	0	1	16986	2	0	next	hit	506

10	255	Response	1	3095032	16885	1

10	256	Picture	MorphM1_08_nom.jpg	3095133	0	1	10350	2	0	next	incorrect	508

10	256	Response	2	3105352	10219	1

10	257	Picture	MorphF9_02_nom.jpg	3105483	0	1	9953	2	0	next	incorrect	510

10	257	Response	2	3115352	9869	1

10	258	Picture	MorphF1_06_orig.jpg	3115436	0	1	9421	2	0	next	hit	512

10	258	Response	1	3124712	9276	1

10	259	Picture	MorphM6_07_noe.jpg	3124857	0	1	13137	2	0	next	incorrect	514

10	259	Response	2	3137912	13055	1

10	260	Picture	MorphM5_10_noe.jpg	3137994	0	1	6237	2	0	next	hit	516

10	260	Response	1	3144151	6157	1

10	261	Picture	MorphM8_02_nom.jpg	3144231	0	1	7564	2	0	next	hit	518

10	261	Response	1	3151671	7440	1

10	262	Picture	MorphF9_05_nom.jpg	3151795	0	1	11014	2	0	next	incorrect	520

10	262	Response	2	3162711	10916	1

10	263	Picture	MorphF2_08_nom.jpg	3162809	0	1	13402	2	0	next	hit	522

10	263	Response	1	3176071	13262	1

10	264	Picture	MorphF6_02_noe.jpg	3176211	0	1	7943	154	0	next	incorrect	524

10	264	Response	2	3184151	7940	1

10	265	Picture	MorphF3_03_noe.jpg	3184154	0	153	9971	154	0	next	hit	526

10	265	Response	1	3193991	9837	1

10	266	Picture	MorphF4_05_nom.jpg	3194125	0	1	7033	2	0	next	incorrect	528

10	266	Response	2	3201111	6986	1

10	267	Picture	MorphF7_09_noe.jpg	3201158	0	1	5839	2	0	next	hit	530

10	267	Response	1	3206871	5713	1

10	268	Picture	MorphM4_04_nom.jpg	3206997	0	1	7033	2	0	next	incorrect	532

10	268	Response	2	3213911	6914	1

10	269	Picture	MorphF8_08_noe.jpg	3214030	0	1	8604	156	0	next	hit	534

10	269	Response	1	3222631	8601	1

10	270	Picture	MorphF1_07_nom.jpg	3222634	0	155	10372	156	0	next	incorrect	536

10	270	Response	2	3232950	10316	1

10	271	Picture	MorphF3_06_nom.jpg	3233006	0	1	16455	2	0	next	hit	538

10	271	Response	1	3249350	16344	1

10	272	Picture	MorphF1_05_orig.jpg	3249461	0	1	23752	3	0	next	hit	540

10	272	Response	1	3273110	23649	1

10	273	Picture	MorphF10_04_nom.jpg	3273213	0	2	7299	3	0	next	hit	542

10	273	Response	1	3280470	7257	1

10	274	Picture	MorphF4_06_nom.jpg	3280512	0	1	7431	2	0	next	hit	544

10	274	Response	1	3287830	7318	1

10	275	Picture	MorphM5_04_nom.jpg	3287943	0	1	8610	150	0	next	incorrect	546

10	275	Response	2	3296550	8607	1

10	276	Picture	MorphF6_00_noe.jpg	3296553	0	149	15408	150	0	next	incorrect	548

10	276	Response	2	3311909	15356	1

10	277	Picture	MorphF1_01_noe.jpg	3311961	0	1	8626	2	0	next	hit	550

10	277	Response	1	3320470	8509	1

10	278	Picture	MorphM2_04_orig.jpg	3320587	0	1	15525	2	0	next	incorrect	552

10	278	Response	2	3336069	15482	1

10	279	Picture	MorphF9_04_noe.jpg	3336112	0	1	11000	149	0	next	incorrect	554

10	279	Response	2	3347109	10997	1

10	280	Picture	MorphM1_04_orig.jpg	3347112	0	148	11280	295	0	next	incorrect	556

10	280	Response	2	3358389	11277	1

10	281	Picture	MorphM3_02_noe.jpg	3358392	0	147	7710	148	0	next	hit	558

10	281	Response	1	3365989	7597	1

10	282	Picture	MorphF8_10_nom.jpg	3366102	0	1	7298	3	0	next	hit	560

10	282	Response	1	3373349	7247	1

10	283	Picture	MorphM4_09_noe.jpg	3373400	0	2	7166	3	0	next	hit	562

10	283	Response	1	3380468	7068	1

10	284	Picture	MorphF2_07_noe.jpg	3380566	0	1	8626	2	0	next	incorrect	564

10	284	Response	2	3389108	8542	1

10	285	Picture	MorphM3_04_noe.jpg	3389192	0	1	17914	2	0	next	hit	566

10	285	Response	1	3407028	17836	1

10	286	Picture	MorphF4_09_orig.jpg	3407106	0	1	25478	2	0	next	hit	568

10	286	Response	1	3432548	25442	1

10	287	Picture	MorphF3_03_orig.jpg	3432584	0	1	8625	2	0	next	incorrect	570

10	287	Response	2	3441108	8524	1

10	288	Picture	MorphM5_01_noe.jpg	3441209	0	1	6370	2	0	next	hit	572

10	288	Response	1	3447508	6299	1

10	289	Picture	MorphM1_07_noe.jpg	3447579	0	1	8890	2	0	next	incorrect	574

10	289	Response	2	3456388	8809	1

10	290	Picture	MorphM7_06_nom.jpg	3456469	0	1	6482	155	0	next	hit	576

10	290	Response	1	3462947	6478	1

10	291	Picture	MorphM9_01_noe.jpg	3462951	0	154	21385	155	0	next	incorrect	578

10	291	Response	2	3484227	21276	1

10	292	Picture	MorphM8_02_orig.jpg	3484336	0	1	23620	2	0	next	hit	580

10	292	Response	1	3507827	23491	1

10	293	Picture	MorphF8_06_nom.jpg	3507956	0	1	23474	149	0	next	incorrect	582

10	293	Response	2	3531427	23471	1

10	294	Picture	MorphF2_06_nom.jpg	3531430	0	148	7578	149	0	next	incorrect	584

10	294	Response	2	3538946	7516	1

10	295	Picture	MorphF10_06_noe.jpg	3539008	0	1	7829	2	0	next	hit	586

10	295	Response	1	3546786	7778	1

10	296	Picture	MorphM8_06_orig.jpg	3546837	0	1	6753	149	0	next	hit	588

10	296	Response	1	3553586	6749	1

10	297	Picture	MorphM5_05_nom.jpg	3553590	0	148	7711	149	0	next	incorrect	590

10	297	Response	2	3561266	7676	1

10	298	Picture	MorphM8_10_orig.jpg	3561301	0	1	8227	2	0	next	hit	592

10	298	Response	1	3569426	8125	1

10	299	Picture	MorphF7_06_noe.jpg	3569528	0	1	15128	2	0	next	hit	594

10	299	Response	1	3584546	15018	1

10	300	Picture	MorphF5_09_nom.jpg	3584656	0	1	5813	28	0	next	hit	596

10	300	Response	1	3590466	5810	1

10	301	Picture	MorphM10_08_nom.jpg	3590469	0	27	8240	173	0	next	hit	598

10	301	Response	1	3598706	8237	1

10	302	Picture	MorphF9_01_orig.jpg	3598709	0	146	8903	147	0	next	incorrect	600

10	302	Response	2	3607506	8797	1

10	303	Picture	MorphF8_09_orig.jpg	3607612	0	1	7962	2	0	next	hit	602

10	303	Response	1	3615505	7893	1

10	304	Picture	MorphF2_09_orig.jpg	3615574	0	1	6901	2	0	next	hit	604

10	304	Response	1	3622385	6811	1

10	305	Picture	MorphM10_01_noe.jpg	3622475	0	1	13402	2	0	next	incorrect	606

10	305	Response	2	3635825	13350	1

10	306	Picture	MorphM3_06_nom.jpg	3635877	0	1	12872	2	0	next	incorrect	608

10	306	Response	2	3648625	12748	1

10	307	Picture	MorphF2_04_orig.jpg	3648749	0	1	7431	2	0	next	incorrect	610

10	307	Response	2	3656145	7396	1

10	308	Picture	MorphF9_10_nom.jpg	3656180	0	1	7696	2	0	next	hit	612

10	308	Response	1	3663825	7645	1

10	309	Picture	MorphM8_07_orig.jpg	3663876	0	1	5839	2	0	next	hit	614

10	309	Response	1	3669585	5709	1

10	310	Picture	MorphF7_07_orig.jpg	3669715	0	1	6104	2	0	next	hit	616

10	310	Response	1	3675745	6030	1

10	311	Picture	MorphM3_01_orig.jpg	3675819	0	1	5574	2	0	next	hit	618

10	311	Response	1	3681265	5446	1

10	312	Picture	MorphM5_08_noe.jpg	3681393	0	1	6502	2	0	next	hit	620

10	312	Response	1	3687825	6432	1

10	313	Picture	MorphM3_01_nom.jpg	3687895	0	1	6502	2	0	next	hit	622

10	313	Response	1	3694304	6409	1

10	314	Picture	MorphM4_02_orig.jpg	3694397	0	1	8071	158	0	next	incorrect	624

10	314	Response	2	3702464	8067	1

10	315	Picture	MorphF8_05_noe.jpg	3702468	0	157	13824	158	0	next	hit	626

10	315	Response	1	3716224	13756	1

10	316	Picture	MorphF10_00_orig.jpg	3716292	0	1	5706	2	0	next	hit	628

10	316	Response	1	3721904	5612	1

10	317	Picture	MorphF2_05_nom.jpg	3721998	0	1	6768	2	0	next	incorrect	630

10	317	Response	2	3728704	6706	1

10	318	Picture	MorphF3_05_nom.jpg	3728766	0	1	12208	2	0	next	incorrect	632

10	318	Response	2	3740944	12178	1

10	319	Picture	MorphM4_05_nom.jpg	3740974	0	1	10881	2	0	next	incorrect	634

10	319	Response	2	3751744	10770	1

10	320	Picture	MorphM5_06_nom.jpg	3751855	0	1	8095	2	0	next	incorrect	636

10	320	Response	2	3759904	8049	1

10	321	Picture	MorphF8_02_orig.jpg	3759950	0	1	7431	2	0	next	incorrect	638

10	321	Response	2	3767344	7394	1

10	322	Picture	MorphM7_02_noe.jpg	3767381	0	1	10748	2	0	next	hit	640

10	322	Response	1	3778063	10682	1

10	323	Picture	MorphM8_05_nom.jpg	3778129	0	1	13270	2	0	next	incorrect	642

10	323	Response	2	3791263	13134	1

10	324	Picture	MorphM4_01_orig.jpg	3791399	0	1	10616	2	0	next	incorrect	644

10	324	Response	2	3801983	10584	1

10	325	Picture	MorphF8_10_orig.jpg	3802015	0	1	7411	155	0	next	hit	646

10	325	Response	1	3809423	7408	1

10	326	Picture	MorphM1_04_noe.jpg	3809426	0	154	10636	155	0	next	incorrect	648

10	326	Response	2	3819983	10557	1

10	327	Picture	MorphM3_05_noe.jpg	3820062	0	1	7564	2	0	next	incorrect	650

10	327	Response	2	3827503	7441	1

10	328	Picture	MorphF9_01_noe.jpg	3827626	0	1	7431	2	0	next	incorrect	652

10	328	Response	2	3835023	7397	1

10	329	Picture	MorphF10_02_nom.jpg	3835057	0	1	10748	2	0	next	incorrect	654

10	329	Response	2	3845742	10685	1

10	330	Picture	MorphF7_05_noe.jpg	3845805	0	1	8626	2	0	next	incorrect	656

10	330	Response	2	3854382	8577	1

10	331	Picture	MorphM3_03_orig.jpg	3854431	0	1	5555	153	0	next	incorrect	658

10	331	Response	2	3859982	5551	1

10	332	Picture	MorphF6_08_orig.jpg	3859986	0	152	6122	153	0	next	hit	660

10	332	Response	1	3866062	6076	1

10	333	Picture	MorphM1_07_nom.jpg	3866108	0	1	6237	2	0	next	incorrect	662

10	333	Response	2	3872223	6115	1

10	334	Picture	MorphM7_06_noe.jpg	3872345	0	1	6104	2	0	next	hit	664

10	334	Response	1	3878382	6037	1

10	335	Picture	MorphF8_05_orig.jpg	3878449	0	1	6900	2	0	next	incorrect	666

10	335	Response	2	3885261	6812	2

10	336	Picture	MorphF6_08_nom.jpg	3885349	0	1	7564	2	0	next	hit	668

10	336	Response	1	3892862	7513	1

10	337	Picture	MorphF2_01_nom.jpg	3892913	0	1	5839	2	0	next	hit	670

10	337	Response	1	3898702	5789	1

10	338	Picture	MorphM8_02_noe.jpg	3898752	0	1	6237	2	0	next	incorrect	672

10	338	Response	2	3904942	6190	1

10	339	Picture	MorphM5_02_orig.jpg	3904989	0	1	10881	2	0	next	hit	674

10	339	Response	1	3915822	10833	1

10	340	Picture	MorphM8_10_noe.jpg	3915870	0	1	18578	2	0	next	hit	676

10	340	Response	1	3934302	18432	1

10	341	Picture	MorphF10_05_nom.jpg	3934448	0	1	9819	2	0	next	hit	678

10	341	Response	1	3944141	9693	1

10	342	Picture	MorphM4_09_orig.jpg	3944267	0	1	7431	2	0	next	incorrect	680

10	342	Response	2	3951581	7314	1

10	343	Picture	MorphM9_02_nom.jpg	3951698	0	1	11280	2	0	next	incorrect	682

10	343	Response	2	3962941	11243	1

10	344	Picture	MorphM1_02_orig.jpg	3962978	0	1	7829	2	0	next	hit	684

10	344	Response	1	3970701	7723	1

10	345	Picture	MorphM10_07_noe.jpg	3970807	0	1	6767	3	0	next	hit	686

10	345	Response	1	3977501	6694	1

10	346	Picture	MorphF10_01_nom.jpg	3977574	0	2	13138	3	0	next	incorrect	688

10	346	Response	2	3990621	13047	1

10	347	Picture	MorphF6_07_orig.jpg	3990712	0	1	6369	2	0	next	hit	690

10	347	Response	1	3996941	6229	1

10	348	Picture	MorphF2_09_nom.jpg	3997081	0	1	11677	3	0	next	hit	692

10	348	Response	1	4008700	11619	1

10	349	Picture	MorphF4_02_orig.jpg	4008758	0	2	9146	146	0	next	incorrect	694

10	349	Response	2	4017900	9142	1

10	350	Picture	MorphF10_03_noe.jpg	4017904	0	144	8371	145	0	next	hit	696

10	350	Response	1	4026140	8236	1

10	351	Picture	MorphM1_02_noe.jpg	4026275	0	1	8094	2	0	next	incorrect	698

10	351	Response	2	4034300	8025	1

10	352	Picture	MorphF10_08_noe.jpg	4034369	0	1	7299	2	0	next	hit	700

10	352	Response	1	4041580	7211	1

10	353	Picture	MorphF6_06_orig.jpg	4041668	0	1	8890	2	0	next	hit	702

10	353	Response	1	4050460	8792	1

10	354	Picture	MorphM3_04_nom.jpg	4050558	0	1	7166	2	0	next	incorrect	704

10	354	Response	2	4057580	7022	1

10	355	Picture	MorphF2_09_noe.jpg	4057724	0	1	10339	146	0	next	incorrect	706

10	355	Response	2	4068060	10336	1

10	356	Picture	MorphF5_00_nom.jpg	4068063	0	145	8637	146	0	next	incorrect	708

10	356	Response	2	4076620	8557	1

10	357	Picture	MorphM4_06_orig.jpg	4076700	0	1	11412	2	0	next	hit	710

10	357	Response	1	4088059	11359	1

10	358	Picture	MorphF9_05_noe.jpg	4088112	0	1	7962	2	0	next	incorrect	712

10	358	Response	2	4095979	7867	1

10	359	Picture	MorphF4_02_noe.jpg	4096074	0	1	5971	2	0	next	incorrect	714

10	359	Response	2	4101979	5905	1

10	360	Picture	MorphM6_10_noe.jpg	4102045	0	1	6768	2	0	next	incorrect	716

10	360	Response	2	4108699	6654	1

10	361	Picture	MorphF9_02_noe.jpg	4108813	0	1	5839	2	0	next	incorrect	718

10	361	Response	2	4114539	5726	1

10	362	Picture	MorphF1_03_orig.jpg	4114652	0	1	7011	156	0	next	hit	720

10	362	Response	1	4121659	7007	1

10	363	Picture	MorphF2_06_orig.jpg	4121663	0	155	6789	156	0	next	incorrect	722

10	363	Response	2	4128379	6716	1

10	364	Picture	MorphM7_10_nom.jpg	4128452	0	1	6768	2	0	next	hit	724

10	364	Response	1	4135099	6647	1

10	365	Picture	MorphM3_06_orig.jpg	4135220	0	1	10748	2	0	next	hit	726

10	365	Response	1	4145899	10679	1

10	366	Picture	MorphM1_00_orig.jpg	4145968	0	1	6236	3	0	next	incorrect	728

10	366	Response	2	4152139	6171	1

10	367	Picture	MorphM8_08_nom.jpg	4152204	0	2	5972	4	0	next	hit	730

10	367	Response	1	4158059	5855	1

10	368	Picture	MorphM4_02_nom.jpg	4158176	0	2	6237	3	0	next	incorrect	732

10	368	Response	2	4164378	6202	1

10	369	Picture	MorphF6_06_nom.jpg	4164413	0	1	8891	2	0	next	hit	734

10	369	Response	1	4173258	8845	1

10	370	Picture	MorphF9_08_orig.jpg	4173304	0	1	6900	2	0	next	hit	736

10	370	Response	1	4180138	6834	1

10	371	Picture	MorphM7_05_nom.jpg	4180204	0	1	9538	151	0	next	hit	738

10	371	Response	1	4189738	9534	1

10	372	Picture	MorphM8_07_nom.jpg	4189742	0	150	6917	151	0	next	hit	740

10	372	Response	1	4196618	6876	1

10	373	Picture	MorphF10_05_orig.jpg	4196659	0	1	6237	2	0	next	hit	742

10	373	Response	1	4202778	6119	1

10	374	Picture	MorphM9_03_nom.jpg	4202896	0	1	7033	2	0	next	incorrect	744

10	374	Response	2	4209818	6922	1

10	375	Picture	MorphF5_08_orig.jpg	4209929	0	1	6236	3	0	next	hit	746

10	375	Response	1	4216058	6129	1

10	376	Picture	MorphM6_06_nom.jpg	4216165	0	2	12341	3	0	next	hit	748

10	376	Response	1	4228458	12293	1

10	377	Picture	MorphM4_05_noe.jpg	4228506	0	1	5839	2	0	next	hit	750

10	377	Response	1	4234297	5791	1

10	378	Picture	MorphM7_02_nom.jpg	4234345	0	1	8360	2	0	next	hit	752

10	378	Response	1	4242617	8272	1

10	379	Picture	MorphF3_04_orig.jpg	4242705	0	1	7564	2	0	next	incorrect	754

10	379	Response	2	4250217	7512	1

10	380	Picture	MorphM2_08_nom.jpg	4250269	0	1	22824	2	0	next	hit	756

10	380	Response	1	4273017	22748	1

10	381	Picture	MorphF7_01_noe.jpg	4273093	0	1	8891	2	0	next	hit	758

10	381	Response	1	4281897	8804	1

10	382	Picture	MorphF1_10_orig.jpg	4281984	0	1	5308	2	0	next	hit	760

10	382	Response	1	4287257	5273	1

10	383	Picture	MorphF7_10_nom.jpg	4287292	0	1	6900	2	0	next	hit	762

10	383	Response	1	4294137	6845	1

10	384	Picture	MorphM4_00_nom.jpg	4294192	0	1	8360	2	0	next	incorrect	764

10	384	Response	2	4302457	8265	1

10	385	Picture	MorphF1_00_orig.jpg	4302552	0	1	14729	2	0	next	incorrect	766

10	385	Response	2	4317176	14624	1

10	386	Picture	MorphM5_07_noe.jpg	4317281	0	1	10616	2	0	next	hit	768

10	386	Response	1	4327816	10535	1

10	387	Picture	MorphF6_08_noe.jpg	4327897	0	1	5839	2	0	next	hit	770

10	387	Response	1	4333656	5759	1

10	388	Picture	MorphM7_04_orig.jpg	4333736	0	1	6369	2	0	next	hit	772

10	388	Response	1	4340056	6320	1

10	389	Picture	MorphM1_00_nom.jpg	4340105	0	1	8493	2	0	next	incorrect	774

10	389	Response	2	4348456	8351	1

10	390	Picture	MorphF3_07_nom.jpg	4348598	0	1	9024	2	0	next	hit	776

10	390	Response	1	4357496	8898	1

10	391	Picture	MorphM10_08_noe.jpg	4357622	0	1	6634	2	0	next	hit	778

10	391	Response	1	4364136	6514	1

10	392	Picture	MorphM5_02_nom.jpg	4364256	0	1	8493	2	0	next	hit	780

10	392	Response	1	4372696	8440	1

10	393	Picture	MorphM8_06_nom.jpg	4372749	0	1	6237	2	0	next	hit	782

10	393	Response	1	4378856	6107	1

10	394	Picture	MorphF8_03_orig.jpg	4378986	0	1	8095	2	0	next	incorrect	784

10	394	Response	2	4386936	7950	1

10	395	Picture	MorphF1_02_nom.jpg	4387081	0	1	6767	2	0	next	hit	786

10	395	Response	1	4393815	6734	1

10	396	Picture	MorphF8_10_noe.jpg	4393848	0	1	18578	2	0	next	hit	788

10	396	Response	1	4412375	18527	1

10	397	Picture	MorphF2_07_orig.jpg	4412426	0	1	8094	2	0	next	hit	790

10	397	Response	1	4420375	7949	1

10	398	Picture	MorphF5_09_orig.jpg	4420520	0	1	7431	3	0	next	hit	792

10	398	Response	1	4427895	7375	1

10	399	Picture	MorphF1_06_noe.jpg	4427951	0	2	11388	160	0	next	hit	794

10	399	Response	1	4439335	11384	1

10	400	Picture	MorphM8_09_noe.jpg	4439339	0	158	5465	159	0	next	hit	796

10	400	Response	1	4444695	5356	1

10	401	Picture	MorphM6_02_nom.jpg	4444804	0	1	6370	2	0	next	hit	798

10	401	Response	1	4451095	6291	1

10	402	Picture	MorphF9_07_orig.jpg	4451174	0	1	6484	153	0	next	hit	800

10	402	Response	1	4457655	6481	1

10	403	Picture	MorphM1_03_orig.jpg	4457658	0	152	10766	153	0	next	incorrect	802

10	403	Response	2	4468375	10717	1

10	404	Picture	MorphF7_00_noe.jpg	4468424	0	1	11412	2	0	next	incorrect	804

10	404	Response	2	4479734	11310	1

10	405	Picture	MorphM3_09_nom.jpg	4479836	0	1	18976	2	0	next	hit	806

10	405	Response	1	4498694	18858	1

10	406	Picture	MorphF3_00_noe.jpg	4498812	0	1	8095	2	0	next	hit	808

10	406	Response	1	4506774	7962	1

10	407	Picture	MorphF4_09_noe.jpg	4506907	0	1	8360	2	0	next	hit	810

10	407	Response	1	4515174	8267	1

10	408	Picture	MorphM2_07_noe.jpg	4515267	0	1	6502	2	0	next	hit	812

10	408	Response	1	4521734	6467	1

10	409	Picture	MorphM5_00_nom.jpg	4521769	0	1	5839	2	0	next	incorrect	814

10	409	Response	2	4527574	5805	1

10	410	Picture	MorphF5_07_noe.jpg	4527608	0	1	12473	2	0	next	hit	816

10	410	Response	1	4539974	12366	1

10	411	Picture	MorphF6_00_orig.jpg	4540081	0	1	6503	2	0	next	hit	818

10	411	Response	1	4546533	6452	1

10	412	Picture	MorphF2_02_nom.jpg	4546584	0	1	22691	2	0	next	hit	820

10	412	Response	1	4569173	22589	1

10	413	Picture	MorphF7_07_noe.jpg	4569275	0	1	11545	2	0	next	hit	822

10	413	Response	1	4580693	11418	1

10	414	Picture	MorphM5_00_noe.jpg	4580820	0	1	10881	2	0	next	hit	824

10	414	Response	1	4591573	10753	1

10	415	Picture	MorphM2_03_nom.jpg	4591701	0	1	12195	148	0	next	incorrect	826

10	415	Response	2	4603893	12192	1

10	416	Picture	MorphF6_10_nom.jpg	4603896	0	147	8771	148	0	next	hit	828

10	416	Response	1	4612613	8717	1

10	417	Picture	MorphM2_10_noe.jpg	4612667	0	1	9289	2	0	next	hit	830

10	417	Response	1	4621813	9146	1

10	418	Picture	MorphM5_02_noe.jpg	4621956	0	1	14580	151	0	next	hit	832

10	418	Response	1	4636532	14576	1

10	419	Picture	MorphF4_08_orig.jpg	4636536	0	150	7182	151	0	next	hit	834

10	419	Response	1	4643572	7036	1

10	420	Picture	MorphF10_01_noe.jpg	4643718	0	1	15792	2	0	next	hit	836

10	420	Response	1	4659412	15694	1

10	421	Picture	MorphF8_09_nom.jpg	4659510	0	1	8866	159	0	next	hit	838

10	421	Response	1	4668372	8862	1

10	422	Picture	MorphF9_02_orig.jpg	4668376	0	158	10773	159	0	next	incorrect	840

10	422	Response	2	4679012	10636	1

10	423	Picture	MorphM5_03_orig.jpg	4679149	0	1	16056	2	0	next	incorrect	842

10	423	Response	2	4695092	15943	1

10	424	Picture	MorphF9_10_orig.jpg	4695205	0	1	7299	2	0	next	hit	844

10	424	Response	1	4702452	7247	1

10	425	Picture	MorphM1_07_orig.jpg	4702504	0	1	16189	2	0	next	incorrect	846

10	425	Response	2	4718611	16107	1

10	426	Picture	MorphF3_01_orig.jpg	4718693	0	1	7696	2	0	next	incorrect	848

10	426	Response	2	4726291	7598	1

10	427	Picture	MorphF2_05_orig.jpg	4726389	0	1	6901	2	0	next	hit	850

10	427	Response	1	4733171	6782	1

10	428	Picture	MorphF6_02_nom.jpg	4733290	0	1	7961	3	0	next	hit	852

10	428	Response	1	4741171	7881	1

10	429	Picture	MorphF7_03_orig.jpg	4741251	0	2	16455	3	0	next	incorrect	854

10	429	Response	2	4757651	16400	1

10	430	Picture	MorphM1_06_nom.jpg	4757706	0	1	11412	2	0	next	incorrect	856

10	430	Response	2	4769011	11305	1

10	431	Picture	MorphF5_03_nom.jpg	4769118	0	1	6104	2	0	next	incorrect	858

10	431	Response	2	4775091	5973	1

10	432	Picture	MorphM3_03_noe.jpg	4775222	0	1	12872	2	0	next	incorrect	860

10	432	Response	2	4787970	12748	1

10	433	Picture	MorphF10_10_noe.jpg	4788094	0	1	8891	2	0	next	hit	862

10	433	Response	1	4796930	8836	1

10	434	Picture	MorphM5_05_orig.jpg	4796985	0	1	18312	2	0	next	hit	864

10	434	Response	1	4815170	18185	1

10	435	Picture	MorphF4_02_nom.jpg	4815297	0	1	6369	3	0	next	hit	866

10	435	Response	1	4821570	6273	1

10	436	Picture	MorphF10_09_nom.jpg	4821666	0	2	7962	3	0	next	hit	868

10	436	Response	1	4829490	7824	1

10	437	Picture	MorphM6_06_noe.jpg	4829628	0	1	7431	3	0	next	incorrect	870

10	437	Response	2	4836930	7302	1

10	438	Picture	MorphM9_06_noe.jpg	4837059	0	2	5972	3	0	next	incorrect	872

10	438	Response	2	4842930	5871	1

10	439	Picture	MorphM6_02_orig.jpg	4843031	0	1	6104	2	0	next	incorrect	874

10	439	Response	2	4849090	6059	1

10	440	Picture	MorphM5_04_noe.jpg	4849135	0	1	21232	2	0	next	hit	876

10	440	Response	1	4870289	21154	1

10	441	Picture	MorphM3_04_orig.jpg	4870367	0	1	7962	2	0	next	incorrect	878

10	441	Response	2	4878209	7842	1

10	442	Picture	MorphF9_09_noe.jpg	4878329	0	1	8492	2	0	next	incorrect	880

10	442	Response	2	4886689	8360	1

10	443	Picture	MorphF5_04_noe.jpg	4886821	0	1	13270	2	0	next	incorrect	882

10	443	Response	2	4899969	13148	1

10	444	Picture	MorphM7_07_noe.jpg	4900091	0	1	6502	2	0	next	hit	884

10	444	Response	1	4906529	6438	1

10	445	Picture	PAUSE	4906593	0	1	600061	2	0	600000	miss	0

10	446	Picture	MorphM4_06_nom.jpg	5506654	0	1	12191	152	0	next	incorrect	887

10	446	Response	2	5518841	12187	1

10	447	Picture	MorphM7_05_noe.jpg	5518845	0	151	6652	152	0	next	hit	889

10	447	Response	1	5525401	6556	1

10	448	Picture	MorphM2_00_nom.jpg	5525497	0	1	8758	2	0	next	incorrect	891

10	448	Response	2	5534121	8624	1

10	449	Picture	MorphM6_01_noe.jpg	5534255	0	1	13535	2	0	next	incorrect	893

10	449	Response	2	5547721	13466	1

10	450	Picture	MorphF4_01_noe.jpg	5547790	0	1	5971	2	0	next	incorrect	895

10	450	Response	2	5553721	5931	1

10	451	Picture	MorphF7_01_orig.jpg	5553761	0	1	5839	2	0	next	incorrect	897

10	451	Response	2	5559560	5799	1

10	452	Picture	MorphF1_03_nom.jpg	5559600	0	1	6502	2	0	next	incorrect	899

10	452	Response	2	5565960	6360	1

10	453	Picture	MorphM7_04_noe.jpg	5566102	0	1	6901	2	0	next	hit	901

10	453	Response	1	5572920	6818	1

10	454	Picture	MorphF10_03_nom.jpg	5573003	0	1	6104	2	0	next	hit	903

10	454	Response	1	5579000	5997	1

10	455	Picture	MorphF6_04_noe.jpg	5579107	0	1	5706	2	0	next	incorrect	905

10	455	Response	2	5584760	5653	1

10	456	Picture	MorphM1_00_noe.jpg	5584813	0	1	7151	149	0	next	incorrect	907

10	456	Response	2	5591960	7147	1

10	457	Picture	MorphM2_02_noe.jpg	5591964	0	148	6517	149	0	next	incorrect	909

10	457	Response	2	5598360	6396	1

10	458	Picture	MorphF1_04_orig.jpg	5598481	0	1	7829	2	0	next	incorrect	911

10	458	Response	2	5606280	7799	1

10	459	Picture	MorphF7_10_noe.jpg	5606310	0	1	5706	2	0	next	hit	913

10	459	Response	1	5611960	5650	1

10	460	Picture	MorphM6_10_orig.jpg	5612016	0	1	5042	2	0	next	hit	915

10	460	Response	1	5616920	4904	1

10	461	Picture	MorphM5_06_noe.jpg	5617058	0	1	6237	2	0	next	hit	917

10	461	Response	1	5623160	6102	1

10	462	Picture	MorphF9_09_nom.jpg	5623295	0	1	6900	2	0	next	hit	919

10	462	Response	1	5630120	6825	1

10	463	Picture	MorphF7_04_nom.jpg	5630195	0	1	8095	2	0	next	hit	921

10	463	Response	1	5638200	8005	1

10	464	Picture	MorphM1_02_nom.jpg	5638290	0	1	5971	2	0	next	incorrect	923

10	464	Response	2	5644199	5909	1

10	465	Picture	MorphM6_01_nom.jpg	5644261	0	1	8228	2	0	next	incorrect	925

10	465	Response	2	5652439	8178	1

10	466	Picture	MorphF10_04_orig.jpg	5652489	0	1	5971	2	0	next	hit	927

10	466	Response	1	5658359	5870	1

10	467	Picture	MorphF3_06_noe.jpg	5658460	0	1	6635	2	0	next	hit	929

10	467	Response	1	5664999	6539	1

10	468	Picture	MorphF9_08_nom.jpg	5665095	0	1	7033	2	0	next	hit	931

10	468	Response	1	5672039	6944	1

10	469	Picture	MorphM3_08_nom.jpg	5672128	0	1	6768	2	0	next	hit	933

10	469	Response	1	5678759	6631	1

10	470	Picture	MorphF4_06_orig.jpg	5678896	0	1	6369	2	0	next	hit	935

10	470	Response	1	5685159	6263	1

10	471	Picture	MorphF8_04_nom.jpg	5685265	0	1	7018	150	0	next	incorrect	937

10	471	Response	2	5692279	7014	1

10	472	Picture	MorphM9_06_orig.jpg	5692283	0	149	6239	296	0	next	incorrect	939

10	472	Response	2	5698518	6235	2

10	473	Picture	MorphF3_02_noe.jpg	5698522	0	147	7179	148	0	next	hit	941

10	473	Response	1	5705639	7117	1

10	474	Picture	MorphF5_01_noe.jpg	5705701	0	1	9023	2	0	next	incorrect	943

10	474	Response	2	5714599	8898	1

10	475	Picture	MorphF4_00_noe.jpg	5714724	0	1	8227	2	0	next	incorrect	945

10	475	Response	2	5722838	8114	1

10	476	Picture	MorphM2_07_nom.jpg	5722951	0	1	7299	2	0	next	hit	947

10	476	Response	1	5730118	7167	1

10	477	Picture	MorphF2_07_nom.jpg	5730250	0	1	6352	152	0	next	hit	949

10	477	Response	1	5736598	6348	1

10	478	Picture	MorphM3_09_orig.jpg	5736602	0	151	8908	152	0	next	hit	951

10	478	Response	1	5745478	8876	1

10	479	Picture	MorphF2_06_noe.jpg	5745510	0	1	7962	2	0	next	hit	953

10	479	Response	1	5753398	7888	1

10	480	Picture	MorphM9_09_noe.jpg	5753472	0	1	7166	2	0	next	hit	955

10	480	Response	1	5760518	7046	1

10	481	Picture	MorphM6_05_nom.jpg	5760638	0	1	9687	2	0	next	hit	957

10	481	Response	1	5770198	9560	1

10	482	Picture	MorphF5_06_noe.jpg	5770325	0	1	9288	2	0	next	hit	959

10	482	Response	1	5779478	9153	1

10	483	Picture	MorphF9_03_orig.jpg	5779613	0	1	8360	2	0	next	incorrect	961

10	483	Response	2	5787878	8265	1

10	484	Picture	MorphF3_08_orig.jpg	5787973	0	1	10616	2	0	next	hit	963

10	484	Response	1	5798518	10545	1

10	485	Picture	MorphF2_10_noe.jpg	5798589	0	1	6502	2	0	next	hit	965

10	485	Response	1	5804997	6408	1

10	486	Picture	MorphM4_05_orig.jpg	5805091	0	1	13801	2	0	next	hit	967

10	486	Response	1	5818757	13666	1

10	487	Picture	MorphM9_01_nom.jpg	5818892	0	1	7962	2	0	next	incorrect	969

10	487	Response	2	5826757	7865	1

10	488	Picture	MorphM1_03_noe.jpg	5826854	0	1	8758	2	0	next	incorrect	971

10	488	Response	2	5835557	8703	1

10	489	Picture	MorphM6_05_noe.jpg	5835612	0	1	8348	147	0	next	incorrect	973

10	489	Response	2	5843956	8344	2

10	490	Picture	MorphM5_03_nom.jpg	5843960	0	146	11557	147	0	next	hit	975

10	490	Response	1	5855397	11437	1

10	491	Picture	MorphF5_08_noe.jpg	5855517	0	1	7431	2	0	next	hit	977

10	491	Response	1	5862837	7320	1

10	492	Picture	MorphM3_05_nom.jpg	5862948	0	1	9012	146	0	next	hit	979

10	492	Response	1	5871957	9009	1

10	493	Picture	MorphF10_09_noe.jpg	5871960	0	145	7177	146	0	next	hit	981

10	493	Response	1	5879076	7116	1

10	494	Picture	MorphM10_00_orig.jpg	5879137	0	1	5839	2	0	next	hit	983

10	494	Response	1	5884836	5699	1

10	495	Picture	MorphM6_04_noe.jpg	5884976	0	1	13784	151	0	next	incorrect	985

10	495	Response	2	5898756	13780	1

10	496	Picture	MorphF4_04_noe.jpg	5898760	0	150	11428	151	0	next	incorrect	987

10	496	Response	2	5910116	11356	1

10	497	Picture	MorphM4_08_nom.jpg	5910188	0	1	11147	2	0	next	hit	989

10	497	Response	1	5921236	11048	1

10	498	Picture	MorphM9_00_orig.jpg	5921335	0	1	6624	146	0	next	incorrect	991

10	498	Response	2	5927956	6621	1

10	499	Picture	MorphF6_03_nom.jpg	5927959	0	145	9167	146	0	next	hit	993

10	499	Response	1	5936996	9037	1

10	500	Picture	MorphM7_00_noe.jpg	5937126	0	1	15127	3	0	next	incorrect	995

10	500	Response	2	5952196	15070	1

10	501	Picture	MorphF9_06_orig.jpg	5952253	0	2	10616	3	0	next	hit	997

10	501	Response	1	5962756	10503	1

10	502	Picture	MorphM5_09_noe.jpg	5962869	0	1	21232	2	0	next	hit	999

10	502	Response	1	5984034	21165	2

10	503	Picture	MorphM6_03_nom.jpg	5984101	0	1	24658	159	0	next	incorrect	1001

10	503	Response	2	6008755	24654	1

10	504	Picture	MorphF10_02_orig.jpg	6008759	0	158	7039	310	0	next	hit	1003

10	504	Response	1	6015795	7036	1

10	505	Picture	MorphM6_08_noe.jpg	6015798	0	152	7582	153	0	next	incorrect	1005

10	505	Response	2	6023314	7516	2

10	506	Picture	MorphF6_06_noe.jpg	6023380	0	1	11014	2	0	next	hit	1007

10	506	Response	1	6034354	10974	1

10	507	Picture	MorphF2_04_nom.jpg	6034394	0	1	23620	2	0	next	hit	1009

10	507	Response	1	6057874	23480	1

10	508	Picture	MorphF1_05_nom.jpg	6058014	0	1	8758	2	0	next	incorrect	1011

10	508	Response	2	6066674	8660	1

10	509	Picture	MorphF6_07_noe.jpg	6066772	0	1	9289	2	0	next	hit	1013

10	509	Response	1	6075954	9182	1

10	510	Picture	MorphM2_06_orig.jpg	6076061	0	1	6767	2	0	next	incorrect	1015

10	510	Response	2	6082754	6693	1

10	511	Picture	MorphF2_08_noe.jpg	6082828	0	1	8626	2	0	next	hit	1017

10	511	Response	1	6091394	8566	1

10	512	Picture	MorphM10_00_noe.jpg	6091454	0	1	14862	2	0	next	incorrect	1019

10	512	Response	2	6106274	14820	1

10	513	Picture	MorphM6_08_orig.jpg	6106316	0	1	11146	3	0	next	hit	1021

10	513	Response	1	6117393	11077	1

10	514	Picture	MorphF5_06_nom.jpg	6117462	0	2	7962	3	0	next	hit	1023

10	514	Response	1	6125313	7851	1

10	515	Picture	MorphM8_00_nom.jpg	6125424	0	1	6104	3	0	next	hit	1025

10	515	Response	1	6131393	5969	1

10	516	Picture	MorphM10_02_orig.jpg	6131528	0	2	6635	3	0	next	incorrect	1027

10	516	Response	2	6138033	6505	1

10	517	Picture	MorphF9_08_noe.jpg	6138163	0	1	9820	2	0	next	hit	1029

10	517	Response	1	6147953	9790	1

10	518	Picture	MorphF3_07_orig.jpg	6147983	0	1	7014	154	0	next	incorrect	1031

10	518	Response	2	6154993	7010	1

10	519	Picture	MorphF2_01_noe.jpg	6154997	0	153	6787	154	0	next	hit	1033

10	519	Response	1	6161713	6716	1

10	520	Picture	MorphM4_09_nom.jpg	6161784	0	1	13402	2	0	next	hit	1035

10	520	Response	1	6175073	13289	1

10	521	Picture	MorphF4_10_noe.jpg	6175186	0	1	16587	2	0	next	hit	1037

10	521	Response	1	6191713	16527	1

10	522	Picture	MorphM1_08_noe.jpg	6191773	0	1	11412	2	0	next	hit	1039

10	522	Response	1	6203152	11379	1

10	523	Picture	MorphF7_10_orig.jpg	6203185	0	1	6105	2	0	next	hit	1041

10	523	Response	1	6209152	5967	1

10	524	Picture	MorphF2_10_orig.jpg	6209290	0	1	9686	3	0	next	hit	1043

10	524	Response	1	6218912	9622	1

10	525	Picture	MorphF10_02_noe.jpg	6218976	0	2	10882	3	0	next	hit	1045

10	525	Response	1	6229791	10815	2

10	526	Picture	MorphM10_04_noe.jpg	6229858	0	1	6237	2	0	next	hit	1047

10	526	Response	1	6235952	6094	1

10	527	Picture	MorphM4_08_noe.jpg	6236095	0	1	6236	2	0	next	hit	1049

10	527	Response	1	6242192	6097	1

10	528	Picture	MorphF4_06_noe.jpg	6242331	0	1	7166	2	0	next	hit	1051

10	528	Response	1	6249392	7061	1

10	529	Picture	MorphM2_08_noe.jpg	6249497	0	1	7962	2	0	next	hit	1053

10	529	Response	1	6257392	7895	1

10	530	Picture	MorphM8_08_orig.jpg	6257459	0	1	5971	2	0	next	hit	1055

10	530	Response	1	6263312	5853	1

10	531	Picture	MorphF7_04_orig.jpg	6263430	0	1	8095	2	0	next	incorrect	1057

10	531	Response	2	6271392	7962	1

10	532	Picture	MorphF3_06_orig.jpg	6271525	0	1	8493	2	0	next	hit	1059

10	532	Response	1	6279871	8346	1

10	533	Picture	MorphF2_08_orig.jpg	6280018	0	1	5706	2	0	next	hit	1061

10	533	Response	1	6285631	5613	1

10	534	Picture	MorphM6_09_orig.jpg	6285724	0	1	4909	2	0	next	hit	1063

10	534	Response	1	6290591	4867	1

10	535	Picture	MorphM9_10_orig.jpg	6290633	0	1	4910	2	0	next	hit	1065

10	535	Response	1	6295471	4838	1

10	536	Picture	MorphF3_10_nom.jpg	6295543	0	1	7431	2	0	next	hit	1067

10	536	Response	1	6302831	7288	1

10	537	Picture	MorphF5_05_orig.jpg	6302974	0	1	10218	2	0	next	hit	1069

10	537	Response	1	6313151	10177	1

10	538	Picture	MorphF7_00_orig.jpg	6313192	0	1	8625	2	0	next	incorrect	1071

10	538	Response	2	6321711	8519	1

10	539	Picture	MorphF2_04_noe.jpg	6321817	0	1	6768	2	0	next	hit	1073

10	539	Response	1	6328511	6694	1

10	540	Picture	MorphM3_02_nom.jpg	6328585	0	1	6370	2	0	next	hit	1075

10	540	Response	1	6334831	6246	1

10	541	Picture	MorphM2_08_orig.jpg	6334955	0	1	7563	2	0	next	hit	1077

10	541	Response	1	6342431	7476	1

10	542	Picture	MorphF10_10_nom.jpg	6342518	0	1	7697	2	0	next	hit	1079

10	542	Response	1	6350110	7592	1

10	543	Picture	MorphM5_08_nom.jpg	6350215	0	1	6619	150	0	next	hit	1081

10	543	Response	1	6356830	6615	1

10	544	Picture	MorphM6_01_orig.jpg	6356834	0	149	8243	150	0	next	hit	1083

10	544	Response	1	6364990	8156	1

10	545	Picture	MorphM9_02_noe.jpg	6365077	0	1	9277	147	0	next	incorrect	1085

10	545	Response	2	6374350	9273	1

10	546	Picture	MorphF4_07_orig.jpg	6374354	0	146	6912	147	0	next	hit	1087

10	546	Response	1	6381150	6796	1

10	547	Picture	MorphM6_09_nom.jpg	6381266	0	1	10483	2	0	next	hit	1089

10	547	Response	1	6391630	10364	1

10	548	Picture	MorphF10_10_orig.jpg	6391749	0	1	6104	2	0	next	hit	1091

10	548	Response	1	6397710	5961	1

10	549	Picture	MorphF5_09_noe.jpg	6397853	0	1	6503	2	0	next	hit	1093

10	549	Response	1	6404270	6417	1

10	550	Picture	MorphF3_10_orig.jpg	6404356	0	1	9277	146	0	next	hit	1095

10	550	Response	1	6413630	9274	1

10	551	Picture	MorphM7_10_orig.jpg	6413633	0	145	4921	146	0	next	hit	1097

10	551	Response	1	6418430	4797	1

10	552	Picture	MorphF1_02_orig.jpg	6418554	0	1	9289	2	0	next	incorrect	1099

10	552	Response	2	6427709	9155	1

10	553	Picture	MorphM7_09_nom.jpg	6427843	0	1	6750	152	0	next	hit	1101

10	553	Response	1	6434589	6746	1

10	554	Picture	MorphM10_04_orig.jpg	6434593	0	151	6255	152	0	next	hit	1103

10	554	Response	1	6440749	6156	1

10	555	Picture	MorphF1_00_nom.jpg	6440848	0	1	11677	2	0	next	incorrect	1105

10	555	Response	2	6452429	11581	1

10	556	Picture	MorphM7_09_noe.jpg	6452525	0	1	5971	2	0	next	hit	1107

10	556	Response	1	6458429	5904	1

10	557	Picture	MorphM4_00_noe.jpg	6458496	0	1	6635	2	0	next	hit	1109

10	557	Response	1	6465069	6573	1

10	558	Picture	MorphM2_05_orig.jpg	6465131	0	1	8742	151	0	next	incorrect	1111

10	558	Response	2	6473869	8738	1

10	559	Picture	MorphF1_10_nom.jpg	6473873	0	150	6120	151	0	next	hit	1113

10	559	Response	1	6479869	5996	1

10	560	Picture	MorphF5_10_nom.jpg	6479993	0	1	6768	2	0	next	hit	1115

10	560	Response	1	6486669	6676	1

10	561	Picture	MorphM10_10_nom.jpg	6486761	0	1	5573	2	0	next	hit	1117

10	561	Response	1	6492189	5428	1

10	562	Picture	MorphF4_10_nom.jpg	6492334	0	1	6370	2	0	next	hit	1119

10	562	Response	1	6498589	6255	1

10	563	Picture	MorphM3_08_noe.jpg	6498704	0	1	7564	2	0	next	hit	1121

10	563	Response	1	6506188	7484	1

10	564	Picture	MorphM7_07_nom.jpg	6506268	0	1	7431	2	0	next	hit	1123

10	564	Response	1	6513628	7360	1

10	565	Picture	MorphF6_04_orig.jpg	6513699	0	1	6767	2	0	next	hit	1125

10	565	Response	1	6520428	6729	1

10	566	Picture	MorphM9_01_orig.jpg	6520466	0	1	7299	2	0	next	incorrect	1127

10	566	Response	2	6527628	7162	1

10	567	Picture	MorphM5_01_nom.jpg	6527765	0	1	13137	2	0	next	hit	1129

10	567	Response	1	6540828	13063	1

10	568	Picture	MorphM3_02_orig.jpg	6540902	0	1	6237	2	0	next	hit	1131

10	568	Response	1	6547068	6166	1

10	569	Picture	MorphM8_01_orig.jpg	6547139	0	1	5573	2	0	next	hit	1133

10	569	Response	1	6552588	5449	1

10	570	Picture	MorphM5_00_orig.jpg	6552712	0	1	7696	2	0	next	incorrect	1135

10	570	Response	2	6560268	7556	1

10	571	Picture	MorphF1_08_orig.jpg	6560408	0	1	9157	2	0	next	hit	1137

10	571	Response	1	6569468	9060	1

10	572	Picture	MorphM6_00_nom.jpg	6569565	0	1	8890	2	0	next	incorrect	1139

10	572	Response	2	6578347	8782	1

10	573	Picture	MorphF7_08_nom.jpg	6578455	0	1	6370	2	0	next	hit	1141

10	573	Response	1	6584748	6293	1

10	574	Picture	MorphF10_09_orig.jpg	6584825	0	1	5839	2	0	next	hit	1143

10	574	Response	1	6590587	5762	1

10	575	Picture	MorphF9_09_orig.jpg	6590664	0	1	5706	2	0	next	hit	1145

10	575	Response	1	6596267	5603	1

10	576	Picture	MorphF1_08_noe.jpg	6596370	0	1	9288	3	0	next	hit	1147

10	576	Response	1	6605627	9257	1

10	577	Picture	MorphF3_03_nom.jpg	6605658	0	2	9422	3	0	next	incorrect	1149

10	577	Response	2	6614987	9329	1

10	578	Picture	MorphM4_06_noe.jpg	6615080	0	1	5573	2	0	next	hit	1151

10	578	Response	1	6620507	5427	1

10	579	Picture	MorphM2_04_noe.jpg	6620653	0	1	5706	2	0	next	hit	1153

10	579	Response	1	6626267	5614	1

10	580	Picture	MorphF2_03_nom.jpg	6626359	0	1	5972	2	0	next	hit	1155

10	580	Response	1	6632187	5828	1

10	581	Picture	MorphM7_01_nom.jpg	6632331	0	1	6104	2	0	next	hit	1157

10	581	Response	1	6638347	6016	1

10	582	Picture	MorphF10_07_orig.jpg	6638435	0	1	5971	2	0	next	hit	1159

10	582	Response	1	6644347	5912	1

10	583	Picture	MorphM6_04_nom.jpg	6644406	0	1	5839	2	0	next	hit	1161

10	583	Response	1	6650107	5701	1

10	584	Picture	MorphF6_01_nom.jpg	6650245	0	1	5308	2	0	next	hit	1163

10	584	Response	1	6655466	5221	1

10	585	Picture	MorphM8_05_noe.jpg	6655553	0	1	10085	2	0	next	incorrect	1165

10	585	Response	2	6665546	9993	1

10	586	Picture	MorphF2_05_noe.jpg	6665638	0	1	4632	147	0	next	hit	1167

10	586	Response	1	6670266	4628	1

10	587	Picture	MorphM7_01_noe.jpg	6670270	0	146	5840	291	0	next	hit	1169

10	587	Response	1	6676106	5836	1

10	588	Picture	MorphF8_06_orig.jpg	6676110	0	145	23631	146	0	next	incorrect	1171

10	588	Response	2	6699626	23516	1

10	589	Picture	MorphF10_08_orig.jpg	6699741	0	1	5574	2	0	next	hit	1173

10	589	Response	1	6705226	5485	1

10	590	Picture	MorphM5_07_orig.jpg	6705315	0	1	10085	2	0	next	hit	1175

10	590	Response	1	6715306	9991	1

10	591	Picture	MorphM2_03_orig.jpg	6715400	0	1	6767	2	0	next	incorrect	1177

10	591	Response	2	6722106	6706	1

10	592	Picture	MorphM3_00_noe.jpg	6722167	0	1	6635	2	0	next	hit	1179

10	592	Response	1	6728746	6579	1

10	593	Picture	MorphM9_00_nom.jpg	6728802	0	1	7033	2	0	next	incorrect	1181

10	593	Response	2	6735705	6903	1

10	594	Picture	MorphM10_05_orig.jpg	6735835	0	1	5043	2	0	next	hit	1183

10	594	Response	1	6740825	4990	1

10	595	Picture	MorphM5_03_noe.jpg	6740878	0	1	7431	2	0	next	hit	1185

10	595	Response	1	6748185	7307	1

10	596	Picture	MorphM9_08_noe.jpg	6748309	0	1	13402	2	0	next	hit	1187

10	596	Response	1	6761625	13316	1

10	597	Picture	MorphM10_07_orig.jpg	6761711	0	1	5176	2	0	next	hit	1189

10	597	Response	1	6766745	5034	1

10	598	Picture	MorphM2_07_orig.jpg	6766887	0	1	9142	148	0	next	hit	1191

10	598	Response	1	6776025	9138	1

10	599	Picture	MorphM8_08_noe.jpg	6776029	0	147	6914	148	0	next	hit	1193

10	599	Response	1	6782905	6876	1

10	600	Picture	MorphF4_01_orig.jpg	6782943	0	1	6502	2	0	next	incorrect	1195

10	600	Response	2	6789385	6442	1

10	601	Picture	MorphM7_08_orig.jpg	6789445	0	1	5839	2	0	next	hit	1197

10	601	Response	1	6795145	5700	1

10	602	Picture	MorphF4_03_orig.jpg	6795284	0	1	9156	2	0	next	incorrect	1199

10	602	Response	2	6804344	9060	2

10	603	Picture	MorphM2_00_orig.jpg	6804440	0	1	12341	2	0	next	incorrect	1201

10	603	Response	2	6816664	12224	1

10	604	Picture	MorphM8_06_noe.jpg	6816781	0	1	9952	2	0	next	incorrect	1203

10	604	Response	2	6826664	9883	1

10	605	Picture	MorphM5_09_nom.jpg	6826733	0	1	6635	2	0	next	hit	1205

10	605	Response	1	6833304	6571	1

10	606	Picture	MorphF1_01_nom.jpg	6833368	0	1	7564	2	0	next	incorrect	1207

10	606	Response	2	6840824	7456	1

10	607	Picture	MorphF2_03_orig.jpg	6840932	0	1	7298	2	0	next	hit	1209

10	607	Response	1	6848184	7252	1

10	608	Picture	MorphF9_00_orig.jpg	6848230	0	1	5958	149	0	next	incorrect	1211

10	608	Response	2	6854184	5954	1

10	609	Picture	MorphF2_10_nom.jpg	6854188	0	148	7578	149	0	next	hit	1213

10	609	Response	1	6861704	7516	1

10	610	Picture	MorphF1_04_nom.jpg	6861766	0	1	10748	2	0	next	incorrect	1215

10	610	Response	2	6872424	10658	1

10	611	Picture	MorphF3_07_noe.jpg	6872514	0	1	5441	2	0	next	hit	1217

10	611	Response	1	6877864	5350	1

10	612	Picture	MorphM1_08_orig.jpg	6877955	0	1	17516	2	0	next	hit	1219

10	612	Response	1	6895383	17428	1

10	613	Picture	MorphF3_05_orig.jpg	6895471	0	1	7166	2	0	next	hit	1221

10	613	Response	1	6902583	7112	1

10	614	Picture	MorphF4_03_noe.jpg	6902637	0	1	12473	2	0	next	hit	1223

10	614	Response	1	6915063	12426	1

10	615	Picture	MorphM1_10_noe.jpg	6915110	0	1	6237	2	0	next	hit	1225

10	615	Response	1	6921224	6114	1

10	616	Picture	MorphM5_01_orig.jpg	6921347	0	1	6370	2	0	next	hit	1227

10	616	Response	1	6927623	6276	1

10	617	Picture	MorphF10_06_orig.jpg	6927717	0	1	7298	2	0	next	hit	1229

10	617	Response	1	6934983	7266	1

10	618	Picture	MorphM9_09_orig.jpg	6935015	0	1	6635	2	0	next	hit	1231

10	618	Response	1	6941543	6528	1

10	619	Picture	MorphM4_07_noe.jpg	6941650	0	1	16587	2	0	next	hit	1233

10	619	Response	1	6958103	16453	1

10	620	Picture	MorphM5_06_orig.jpg	6958237	0	1	9554	2	0	next	hit	1235

10	620	Response	1	6967702	9465	1

10	621	Picture	MorphF6_05_nom.jpg	6967791	0	1	6237	2	0	next	hit	1237

10	621	Response	1	6973942	6151	1

10	622	Picture	MorphM7_06_orig.jpg	6974028	0	1	5573	2	0	next	hit	1239

10	622	Response	1	6979542	5514	1

10	623	Picture	MorphM4_00_orig.jpg	6979601	0	1	7166	2	0	next	incorrect	1241

10	623	Response	2	6986662	7061	1

10	624	Picture	MorphF7_04_noe.jpg	6986767	0	1	7299	2	0	next	hit	1243

10	624	Response	1	6994022	7255	1

10	625	Picture	MorphF5_06_orig.jpg	6994066	0	1	8758	2	0	next	hit	1245

10	625	Response	1	7002742	8676	1

10	626	Picture	MorphF6_01_orig.jpg	7002824	0	1	6482	155	0	next	hit	1247

10	626	Response	1	7009302	6478	1

10	627	Picture	MorphF8_05_nom.jpg	7009306	0	154	6240	304	0	next	hit	1249

10	627	Response	1	7015542	6236	1

10	628	Picture	MorphF2_02_orig.jpg	7015546	0	150	6121	151	0	next	hit	1251

10	628	Response	1	7021542	5996	1

10	629	Picture	MorphF6_05_noe.jpg	7021667	0	1	8625	2	0	next	hit	1253

10	629	Response	1	7030182	8515	1

10	630	Picture	MorphF8_03_nom.jpg	7030292	0	1	12076	2	0	next	hit	1255

10	630	Response	1	7042262	11970	1

10	631	Picture	MorphF4_10_orig.jpg	7042368	0	1	7961	3	0	next	hit	1257

10	631	Response	1	7050261	7893	1

10	632	Picture	MorphF8_04_noe.jpg	7050329	0	2	11014	3	0	next	hit	1259

10	632	Response	1	7061301	10972	1

10	633	Picture	MorphF6_01_noe.jpg	7061343	0	1	15242	153	0	next	incorrect	1261

10	633	Response	2	7076581	15238	1

10	634	Picture	MorphM3_03_nom.jpg	7076585	0	152	9175	153	0	next	hit	1263

10	634	Response	1	7085621	9036	1

10	635	Picture	MorphM4_03_orig.jpg	7085760	0	1	6237	2	0	next	hit	1265

10	635	Response	1	7091941	6181	1

10	636	Picture	MorphF7_05_orig.jpg	7091997	0	1	15260	2	0	next	incorrect	1267

10	636	Response	2	7107221	15224	1

10	637	Picture	MorphF3_09_nom.jpg	7107257	0	1	8094	3	0	next	hit	1269

10	637	Response	1	7115221	7964	1

10	638	Picture	MorphM3_07_nom.jpg	7115351	0	2	6105	3	0	next	hit	1271

10	638	Response	1	7121381	6030	1

10	639	Picture	MorphM10_10_noe.jpg	7121456	0	1	6767	2	0	next	hit	1273

10	639	Response	1	7128100	6644	1

10	640	Picture	MorphM7_03_noe.jpg	7128223	0	1	6237	2	0	next	hit	1275

10	640	Response	1	7134340	6117	1

10	641	Picture	MorphM2_02_orig.jpg	7134460	0	1	7033	2	0	next	incorrect	1277

10	641	Response	2	7141380	6920	1

10	642	Picture	MorphF8_07_nom.jpg	7141493	0	1	6900	2	0	next	hit	1279

10	642	Response	1	7148260	6767	1

10	643	Picture	MorphF6_03_orig.jpg	7148393	0	1	8626	2	0	next	hit	1281

10	643	Response	1	7156980	8587	1

10	644	Picture	MorphF9_00_noe.jpg	7157019	0	1	9289	2	0	next	incorrect	1283

10	644	Response	2	7166260	9241	1

10	645	Picture	MorphM5_07_nom.jpg	7166308	0	1	5706	2	0	next	hit	1285

10	645	Response	1	7171940	5632	1

10	646	Picture	MorphF10_00_nom.jpg	7172014	0	1	7563	2	0	next	hit	1287

10	646	Response	1	7179460	7446	1

10	647	Picture	MorphM4_10_nom.jpg	7179577	0	1	9820	2	0	next	hit	1289

10	647	Response	1	7189300	9723	1

10	648	Picture	MorphF5_02_orig.jpg	7189397	0	1	8891	2	0	next	incorrect	1291

10	648	Response	2	7198180	8783	1

10	649	Picture	MorphF7_06_orig.jpg	7198288	0	1	10881	2	0	next	hit	1293

10	649	Response	1	7209139	10851	1

10	650	Picture	MorphM3_06_noe.jpg	7209169	0	1	9422	2	0	next	hit	1295

10	650	Response	1	7218499	9330	1

10	651	Picture	MorphM8_01_nom.jpg	7218591	0	1	7033	2	0	next	hit	1297

10	651	Response	1	7225539	6948	1

10	652	Picture	MorphM4_03_noe.jpg	7225624	0	1	10748	2	0	next	hit	1299

10	652	Response	1	7236259	10635	1

10	653	Picture	MorphM7_00_nom.jpg	7236372	0	1	6502	2	0	next	hit	1301

10	653	Response	1	7242819	6447	1

10	654	Picture	MorphM6_04_orig.jpg	7242874	0	1	25744	2	0	next	incorrect	1303

10	654	Response	2	7268579	25705	1

10	655	Picture	MorphM1_01_noe.jpg	7268618	0	1	6104	2	0	next	hit	1305

10	655	Response	1	7274659	6041	1

10	656	Picture	MorphF8_06_noe.jpg	7274722	0	1	7431	2	0	next	incorrect	1307

10	656	Response	2	7282018	7296	1

10	657	Picture	MorphM6_03_noe.jpg	7282153	0	1	4777	2	0	next	hit	1309

10	657	Response	1	7286818	4665	1

10	658	Picture	MorphM9_05_nom.jpg	7286930	0	1	19905	2	0	next	incorrect	1311

10	658	Response	2	7306738	19808	1

10	659	Picture	MorphM7_10_noe.jpg	7306835	0	1	6635	2	0	next	hit	1313

10	659	Response	1	7313378	6543	1

10	660	Picture	MorphM4_04_orig.jpg	7313470	0	1	7298	2	0	next	hit	1315

10	660	Response	1	7320658	7188	1

10	661	Picture	MorphF10_06_nom.jpg	7320768	0	1	6502	2	0	next	hit	1317

10	661	Response	1	7327138	6370	1

10	662	Picture	MorphM1_10_nom.jpg	7327270	0	1	6237	2	0	next	hit	1319

10	662	Response	1	7333458	6188	1

10	663	Picture	MorphF4_07_noe.jpg	7333507	0	1	8095	2	0	next	hit	1321

10	663	Response	1	7341458	7951	1

10	664	Picture	MorphM3_01_noe.jpg	7341602	0	1	15791	2	0	next	incorrect	1323

10	664	Response	2	7357298	15696	1

10	665	Picture	MorphM9_09_nom.jpg	7357393	0	1	8094	2	0	next	hit	1325

10	665	Response	1	7365377	7984	1

10	666	Picture	end_ins	7365487	0	1	3278915	2	0	next	other	0

10	666	Response	3	10636626	3271139	1
