# Supplementary material for: Categorical Perception of Fear and Anger Expressions in Whole, Masked and Composite Faces
Source: PLoS One. 2015 Aug 11;10(8):e0134790. doi: 10.1371/journal.pone.0134790 (PMC4532458; doi:10.1371/journal.pone.0134790)
Supplement: S1 Dataset — (ZIP) [file pone.0134790.s001.zip › Exp1/09-Vp009_ParaMasked_pt2.log]

Scenario - 

Logfile written - 01/30/2014 14:16:18

Subject	Trial	Event Type	Code	Time	TTime	Uncertainty	Duration	Uncertainty	ReqTime	ReqDur	Stim Type	Pair Index

09	1	Response	3	51544	61411	1

09	2	Response	3	62104	10532	1

09	3	Picture	fix	62187	0	1	30123	2	0	30000	other	0

09	4	Picture	MorphF4_03_nom.jpg	92443	0	1	84263	2	0	next	incorrect	5

09	4	Response	2	176573	84130	1

09	5	Picture	MorphM8_01_orig.jpg	176706	0	1	20701	2	0	next	incorrect	7

09	5	Response	2	197373	20667	1

09	6	Picture	MorphF4_04_noe.jpg	197407	0	1	12739	2	0	next	incorrect	9

09	6	Response	2	210093	12686	1

09	7	Picture	MorphM2_07_noe.jpg	210146	0	1	27203	2	0	next	hit	11

09	7	Response	1	237292	27146	1

09	8	Picture	MorphF6_06_orig.jpg	237349	0	1	8493	2	0	next	hit	13

09	8	Response	1	245772	8423	1

09	9	Picture	MorphM3_00_orig.jpg	245842	0	1	11678	2	0	next	incorrect	15

09	9	Response	2	257452	11610	1

09	10	Picture	MorphF7_08_noe.jpg	257520	0	1	39544	2	0	next	incorrect	17

09	10	Response	2	296972	39452	1

09	11	Picture	MorphM4_09_noe.jpg	297064	0	1	11943	2	0	next	hit	19

09	11	Response	1	308892	11828	1

09	12	Picture	MorphM8_07_noe.jpg	309007	0	1	12473	2	0	next	hit	21

09	12	Response	1	321452	12445	1

09	13	Picture	MorphM1_07_noe.jpg	321480	0	1	27203	2	0	next	hit	23

09	13	Response	1	348651	27171	1

09	14	Picture	MorphF10_05_orig.jpg	348683	0	1	11545	2	0	next	hit	25

09	14	Response	1	360171	11488	1

09	15	Picture	MorphF9_08_orig.jpg	360228	0	1	24549	2	0	next	hit	27

09	15	Response	1	384651	24423	1

09	16	Picture	MorphM6_10_noe.jpg	384777	0	1	41270	2	0	next	hit	29

09	16	Response	1	426011	41234	1

09	17	Picture	MorphM5_10_orig.jpg	426047	0	1	22160	2	0	next	hit	31

09	17	Response	1	448170	22123	1

09	18	Picture	MorphM2_02_nom.jpg	448207	0	1	10749	2	0	next	incorrect	33

09	18	Response	2	458810	10603	1

09	19	Picture	MorphF8_10_orig.jpg	458956	0	1	16720	2	0	next	hit	35

09	19	Response	1	475530	16574	1

09	20	Picture	MorphM5_01_noe.jpg	475676	0	1	11677	2	0	next	incorrect	37

09	20	Response	2	487210	11534	1

09	21	Picture	MorphF8_02_orig.jpg	487353	0	1	10351	2	0	next	incorrect	39

09	21	Response	2	497610	10257	1

09	22	Picture	MorphM6_07_orig.jpg	497704	0	1	56662	2	0	next	hit	41

09	22	Response	1	554329	56625	1

09	23	Picture	MorphF5_08_orig.jpg	554366	0	1	52018	2	0	next	hit	43

09	23	Response	1	606329	51963	1

09	24	Picture	MorphM2_00_nom.jpg	606384	0	1	13137	2	0	next	incorrect	45

09	24	Response	2	619449	13065	1

09	25	Picture	MorphM9_05_noe.jpg	619521	0	1	340371	2	0	next	hit	47

09	25	Response	1	959846	340325	1

09	26	Picture	MorphM8_09_nom.jpg	959892	0	1	8095	2	0	next	hit	49

09	26	Response	1	967845	7953	1

09	27	Picture	MorphF7_00_noe.jpg	967987	0	1	11677	3	0	next	incorrect	51

09	27	Response	2	979605	11618	1

09	28	Picture	MorphM2_03_nom.jpg	979664	0	2	10616	3	0	next	incorrect	53

09	28	Response	2	990165	10501	1

09	29	Picture	MorphM3_10_orig.jpg	990280	0	1	25611	2	0	next	hit	55

09	29	Response	1	1015845	25565	1

09	30	Picture	MorphF4_10_noe.jpg	1015891	0	1	18843	2	0	next	hit	57

09	30	Response	1	1034645	18754	1

09	31	Picture	MorphF5_07_orig.jpg	1034734	0	1	63297	3	0	next	hit	59

09	31	Response	1	1097924	63190	1

09	32	Picture	MorphM4_05_noe.jpg	1098031	0	2	9555	3	0	next	hit	61

09	32	Response	1	1107443	9412	2

09	33	Picture	MorphM9_08_noe.jpg	1107586	0	1	34767	2	0	next	hit	63

09	33	Response	1	1142244	34658	1

09	34	Picture	MorphM10_00_nom.jpg	1142353	0	1	10350	2	0	next	incorrect	65

09	34	Response	2	1152644	10291	1

09	35	Picture	MorphM8_09_noe.jpg	1152703	0	1	10085	2	0	next	hit	67

09	35	Response	1	1162644	9941	1

09	36	Picture	MorphM1_03_orig.jpg	1162788	0	1	29592	2	0	next	incorrect	69

09	36	Response	2	1192243	29455	1

09	37	Picture	MorphF6_01_noe.jpg	1192380	0	1	15526	2	0	next	incorrect	71

09	37	Response	2	1207763	15383	1

09	38	Picture	MorphM2_05_orig.jpg	1207906	0	1	46710	2	0	next	incorrect	73

09	38	Response	2	1254563	46657	1

09	39	Picture	MorphF8_07_nom.jpg	1254616	0	1	235274	2	0	next	hit	75

09	39	Response	1	1489761	235145	1

09	40	Picture	MorphM6_09_orig.jpg	1489890	0	1	9554	2	0	next	hit	77

09	40	Response	1	1499360	9470	1

09	41	Picture	MorphF5_07_nom.jpg	1499444	0	1	8758	2	0	next	hit	79

09	41	Response	1	1508160	8716	1

09	42	Picture	MorphF3_08_nom.jpg	1508202	0	1	22825	2	0	next	hit	81

09	42	Response	1	1530960	22758	1

09	43	Picture	MorphM4_05_nom.jpg	1531027	0	1	50027	2	0	next	incorrect	83

09	43	Response	2	1580960	49933	1

09	44	Picture	MorphM10_04_nom.jpg	1581054	0	1	58387	2	0	next	hit	85

09	44	Response	1	1639359	58305	1

09	45	Picture	MorphF1_05_noe.jpg	1639441	0	1	8493	2	0	next	hit	87

09	45	Response	1	1647839	8398	1

09	46	Picture	MorphF7_10_noe.jpg	1647934	0	1	20435	2	0	next	hit	89

09	46	Response	1	1668239	20305	1

09	47	Picture	MorphF2_00_noe.jpg	1668369	0	1	16033	159	0	next	hit	91

09	47	Response	1	1684399	16030	1

09	48	Picture	MorphF6_02_noe.jpg	1684402	0	158	9180	159	0	next	incorrect	93

09	48	Response	2	1693519	9117	1

09	49	Picture	MorphM3_04_noe.jpg	1693582	0	1	183124	2	0	next	hit	95

09	49	Response	1	1876637	183055	1

09	50	Picture	MorphF7_00_orig.jpg	1876706	0	1	7564	2	0	next	incorrect	97

09	50	Response	2	1884157	7451	1

09	51	Picture	MorphF4_03_orig.jpg	1884270	0	1	9952	2	0	next	incorrect	99

09	51	Response	2	1894157	9887	1

09	52	Picture	MorphF10_06_orig.jpg	1894222	0	1	14066	2	0	next	hit	101

09	52	Response	1	1908157	13935	1

09	53	Picture	MorphM1_08_nom.jpg	1908288	0	1	28000	2	0	next	hit	103

09	53	Response	1	1936236	27948	1

09	54	Picture	MorphM3_05_orig.jpg	1936288	0	1	7696	2	0	next	incorrect	105

09	54	Response	2	1943916	7628	1

09	55	Picture	MorphF9_01_noe.jpg	1943984	0	1	7829	2	0	next	incorrect	107

09	55	Response	2	1951676	7692	1

09	56	Picture	MorphM2_04_orig.jpg	1951813	0	1	24948	2	0	next	incorrect	109

09	56	Response	2	1976716	24903	1

09	57	Picture	MorphM1_05_nom.jpg	1976761	0	1	8094	2	0	next	incorrect	111

09	57	Response	2	1984716	7955	1

09	58	Picture	MorphF2_06_noe.jpg	1984855	0	1	8344	151	0	next	hit	113

09	58	Response	1	1993196	8341	1

09	59	Picture	MorphF10_10_noe.jpg	1993199	0	150	12092	151	0	next	hit	115

09	59	Response	1	2005196	11997	1

09	60	Picture	MorphF6_04_nom.jpg	2005291	0	1	8227	2	0	next	hit	117

09	60	Response	1	2013436	8145	1

09	61	Picture	MorphM3_10_nom.jpg	2013518	0	1	12076	2	0	next	hit	119

09	61	Response	1	2025515	11997	1

09	62	Picture	MorphF6_07_nom.jpg	2025594	0	1	8625	2	0	next	hit	121

09	62	Response	1	2034155	8561	1

09	63	Picture	MorphF3_00_nom.jpg	2034219	0	1	10616	2	0	next	incorrect	123

09	63	Response	2	2044715	10496	1

09	64	Picture	MorphF8_09_orig.jpg	2044835	0	1	9421	3	0	next	hit	125

09	64	Response	1	2054155	9320	1

09	65	Picture	MorphF6_05_orig.jpg	2054256	0	2	57857	3	0	next	hit	127

09	65	Response	1	2111995	57739	1

09	66	Picture	MorphM9_09_orig.jpg	2112113	0	1	8205	157	0	next	hit	129

09	66	Response	1	2120315	8202	1

09	67	Picture	MorphF5_10_noe.jpg	2120318	0	156	8780	157	0	next	hit	131

09	67	Response	1	2129034	8716	1

09	68	Picture	MorphF9_01_orig.jpg	2129098	0	1	7830	2	0	next	incorrect	133

09	68	Response	2	2136794	7696	1

09	69	Picture	MorphF6_04_orig.jpg	2136928	0	1	9023	2	0	next	hit	135

09	69	Response	1	2145834	8906	1

09	70	Picture	MorphM5_10_noe.jpg	2145951	0	1	12606	3	0	next	hit	137

09	70	Response	1	2158474	12523	1

09	71	Picture	MorphM7_07_noe.jpg	2158557	0	2	10086	3	0	next	hit	139

09	71	Response	1	2168554	9997	1

09	72	Picture	MorphM6_03_nom.jpg	2168643	0	1	41003	2	0	next	incorrect	141

09	72	Response	2	2209594	40951	1

09	73	Picture	MorphM10_01_orig.jpg	2209646	0	1	12991	149	0	next	incorrect	143

09	73	Response	2	2222634	12988	1

09	74	Picture	MorphM2_05_nom.jpg	2222637	0	148	10364	149	0	next	incorrect	145

09	74	Response	2	2232873	10236	1

09	75	Picture	MorphF4_01_nom.jpg	2233001	0	1	6756	147	0	next	incorrect	147

09	75	Response	2	2239753	6752	1

09	76	Picture	MorphF6_05_nom.jpg	2239757	0	146	10080	297	0	next	hit	149

09	76	Response	1	2249833	10076	1

09	77	Picture	MorphM9_00_nom.jpg	2249837	0	151	10500	152	0	next	incorrect	151

09	77	Response	2	2260233	10396	1

09	78	Picture	MorphM3_03_nom.jpg	2260337	0	1	11412	2	0	next	incorrect	153

09	78	Response	2	2271673	11336	1

09	79	Picture	MorphF2_10_orig.jpg	2271749	0	1	7564	2	0	next	hit	155

09	79	Response	1	2279193	7444	1

09	80	Picture	MorphF10_10_nom.jpg	2279313	0	1	7033	2	0	next	hit	157

09	80	Response	1	2286313	7000	1

09	81	Picture	MorphM8_07_orig.jpg	2286346	0	1	11279	2	0	next	hit	159

09	81	Response	1	2297513	11167	1

09	82	Picture	MorphM5_01_orig.jpg	2297625	0	1	7962	2	0	next	incorrect	161

09	82	Response	2	2305513	7888	1

09	83	Picture	MorphM7_10_orig.jpg	2305587	0	1	11811	2	0	next	hit	163

09	83	Response	1	2317353	11766	1

09	84	Picture	MorphM6_05_nom.jpg	2317398	0	1	12473	2	0	next	incorrect	165

09	84	Response	2	2329753	12355	1

09	85	Picture	MorphF4_09_orig.jpg	2329871	0	1	8605	155	0	next	hit	167

09	85	Response	1	2338472	8601	1

09	86	Picture	MorphM2_00_orig.jpg	2338476	0	154	7319	155	0	next	incorrect	169

09	86	Response	2	2345752	7276	1

09	87	Picture	MorphM3_04_nom.jpg	2345795	0	1	9422	2	0	next	incorrect	171

09	87	Response	2	2355112	9317	1

09	88	Picture	MorphM1_09_nom.jpg	2355217	0	1	10085	2	0	next	hit	173

09	88	Response	1	2365192	9975	1

09	89	Picture	MorphM4_10_noe.jpg	2365302	0	1	7696	2	0	next	hit	175

09	89	Response	1	2372872	7570	1

09	90	Picture	MorphF6_09_orig.jpg	2372998	0	1	5957	149	0	next	hit	177

09	90	Response	1	2378952	5954	1

09	91	Picture	MorphF5_01_nom.jpg	2378955	0	148	8507	149	0	next	incorrect	179

09	91	Response	2	2387432	8477	1

09	92	Picture	MorphM5_09_orig.jpg	2387462	0	1	16986	2	0	next	hit	181

09	92	Response	1	2404312	16850	1

09	93	Picture	MorphF1_05_orig.jpg	2404448	0	1	24814	2	0	next	incorrect	183

09	93	Response	2	2429192	24744	1

09	94	Picture	MorphF9_09_noe.jpg	2429262	0	1	16986	2	0	next	hit	185

09	94	Response	1	2446152	16890	1

09	95	Picture	MorphM5_04_noe.jpg	2446248	0	1	29857	2	0	next	incorrect	187

09	95	Response	2	2475991	29743	1

09	96	Picture	MorphM10_02_noe.jpg	2476105	0	1	14995	2	0	next	incorrect	189

09	96	Response	2	2491031	14926	1

09	97	Picture	MorphM3_02_noe.jpg	2491100	0	1	14066	2	0	next	incorrect	191

09	97	Response	2	2505111	14011	1

09	98	Picture	MorphF2_08_nom.jpg	2505166	0	1	7166	2	0	next	hit	193

09	98	Response	1	2512231	7065	1

09	99	Picture	MorphF7_03_nom.jpg	2512332	0	1	37686	2	0	next	hit	195

09	99	Response	1	2549911	37579	1

09	100	Picture	MorphM10_09_orig.jpg	2550018	0	1	19096	147	0	next	hit	197

09	100	Response	1	2569110	19092	1

09	101	Picture	MorphF8_03_orig.jpg	2569114	0	146	23633	147	0	next	incorrect	199

09	101	Response	2	2592630	23516	1

09	102	Picture	MorphM2_03_noe.jpg	2592747	0	1	24814	2	0	next	incorrect	201

09	102	Response	2	2617430	24683	1

09	103	Picture	MorphM5_02_noe.jpg	2617561	0	1	30388	2	0	next	incorrect	203

09	103	Response	2	2647830	30269	1

09	104	Picture	MorphF6_09_nom.jpg	2647949	0	1	7431	3	0	next	hit	205

09	104	Response	1	2655269	7320	1

09	105	Picture	MorphM5_07_nom.jpg	2655380	0	2	26009	3	0	next	incorrect	207

09	105	Response	2	2681269	25889	1

09	106	Picture	MorphF4_01_noe.jpg	2681389	0	1	8203	159	0	next	incorrect	209

09	106	Response	2	2689589	8200	1

09	107	Picture	MorphM10_04_orig.jpg	2689592	0	158	8783	159	0	next	incorrect	211

09	107	Response	2	2698229	8637	1

09	108	Picture	MorphF1_04_noe.jpg	2698375	0	1	53477	2	0	next	incorrect	213

09	108	Response	2	2751749	53374	1

09	109	Picture	MorphM1_10_nom.jpg	2751852	0	1	15128	2	0	next	hit	215

09	109	Response	1	2766868	15016	1

09	110	Picture	MorphF10_02_noe.jpg	2766980	0	1	14597	2	0	next	incorrect	217

09	110	Response	2	2781508	14528	1

09	111	Picture	MorphM7_07_nom.jpg	2781577	0	1	11279	2	0	next	hit	219

09	111	Response	1	2792788	11211	1

09	112	Picture	MorphF3_10_noe.jpg	2792856	0	1	48170	2	0	next	hit	221

09	112	Response	1	2840948	48092	1

09	113	Picture	MorphM8_02_orig.jpg	2841026	0	1	19904	2	0	next	incorrect	223

09	113	Response	2	2860868	19842	1

09	114	Picture	MorphM9_06_nom.jpg	2860930	0	1	9422	2	0	next	incorrect	225

09	114	Response	2	2870228	9298	1

09	115	Picture	MorphM2_08_orig.jpg	2870352	0	1	18710	2	0	next	hit	227

09	115	Response	1	2888947	18595	1

09	116	Picture	MorphF5_00_orig.jpg	2889062	0	1	9289	2	0	next	incorrect	229

09	116	Response	2	2898307	9245	1

09	117	Picture	MorphF10_09_orig.jpg	2898351	0	1	11943	2	0	next	hit	231

09	117	Response	1	2910227	11876	1

09	118	Picture	MorphM10_10_noe.jpg	2910294	0	1	9024	2	0	next	hit	233

09	118	Response	1	2919187	8893	1

09	119	Picture	MorphF1_00_orig.jpg	2919318	0	1	10483	2	0	next	incorrect	235

09	119	Response	2	2929747	10429	1

09	120	Picture	MorphM3_10_noe.jpg	2929801	0	1	27601	2	0	next	incorrect	237

09	120	Response	2	2957347	27546	1

09	121	Picture	MorphM1_09_orig.jpg	2957402	0	1	18578	2	0	next	hit	239

09	121	Response	1	2975907	18505	1

09	122	Picture	MorphF8_07_noe.jpg	2975980	0	1	104168	2	0	next	incorrect	241

09	122	Response	2	3080066	104086	1

09	123	Picture	MorphM7_08_orig.jpg	3080148	0	1	7166	2	0	next	hit	243

09	123	Response	1	3087185	7037	1

09	124	Picture	MorphM5_03_orig.jpg	3087314	0	1	9289	2	0	next	incorrect	245

09	124	Response	2	3096545	9231	1

09	125	Picture	MorphM6_03_orig.jpg	3096603	0	1	7829	2	0	next	incorrect	247

09	125	Response	2	3104305	7702	1

09	126	Picture	MorphF8_03_nom.jpg	3104432	0	1	6635	2	0	next	incorrect	249

09	126	Response	2	3111025	6593	1

09	127	Picture	MorphM6_02_noe.jpg	3111067	0	1	10085	2	0	next	incorrect	251

09	127	Response	2	3121025	9958	1

09	128	Picture	MorphF10_10_orig.jpg	3121152	0	1	7033	2	0	next	hit	253

09	128	Response	1	3128145	6993	1

09	129	Picture	MorphF7_07_orig.jpg	3128185	0	1	11279	2	0	next	hit	255

09	129	Response	1	3139345	11160	1

09	130	Picture	MorphF4_02_orig.jpg	3139464	0	1	8204	158	0	next	incorrect	257

09	130	Response	2	3147665	8201	1

09	131	Picture	MorphM6_04_orig.jpg	3147668	0	157	10772	158	0	next	incorrect	259

09	131	Response	2	3158305	10637	1

09	132	Picture	MorphM3_01_orig.jpg	3158440	0	1	7299	2	0	next	incorrect	261

09	132	Response	2	3165665	7225	1

09	133	Picture	MorphF9_04_nom.jpg	3165739	0	1	16569	153	0	next	incorrect	263

09	133	Response	2	3182305	16566	1

09	134	Picture	MorphF2_07_orig.jpg	3182308	0	152	7040	297	0	next	hit	265

09	134	Response	1	3189344	7036	1

09	135	Picture	MorphF1_02_noe.jpg	3189348	0	145	13546	146	0	next	hit	267

09	135	Response	1	3202864	13516	1

09	136	Picture	MorphM9_03_nom.jpg	3202894	0	1	10882	2	0	next	incorrect	269

09	136	Response	2	3213662	10768	3

09	137	Picture	MorphF10_09_noe.jpg	3213776	0	1	24416	2	0	next	hit	271

09	137	Response	1	3238144	24368	1

09	138	Picture	MorphF7_00_nom.jpg	3238192	0	1	8891	2	0	next	incorrect	273

09	138	Response	2	3246944	8752	1

09	139	Picture	MorphM6_10_orig.jpg	3247083	0	1	9687	2	0	next	hit	275

09	139	Response	1	3256624	9541	1

09	140	Picture	MorphM3_02_orig.jpg	3256770	0	1	8094	2	0	next	incorrect	277

09	140	Response	2	3264784	8014	1

09	141	Picture	MorphF8_09_nom.jpg	3264864	0	1	10218	2	0	next	hit	279

09	141	Response	1	3275024	10160	1

09	142	Picture	MorphF2_10_nom.jpg	3275082	0	1	8345	150	0	next	hit	281

09	142	Response	1	3283424	8342	1

09	143	Picture	MorphF1_07_orig.jpg	3283427	0	149	13550	151	0	next	hit	283

09	143	Response	1	3296863	13436	1

09	144	Picture	MorphM9_04_noe.jpg	3296977	0	2	9157	3	0	next	incorrect	285

09	144	Response	2	3306063	9086	1

09	145	Picture	MorphF6_09_noe.jpg	3306134	0	1	14862	2	0	next	hit	287

09	145	Response	1	3320943	14809	1

09	146	Picture	MorphF4_08_noe.jpg	3320996	0	1	13390	147	0	next	hit	289

09	146	Response	1	3334383	13387	1

09	147	Picture	MorphM9_10_orig.jpg	3334386	0	146	13548	147	0	next	hit	291

09	147	Response	1	3347823	13437	1

09	148	Picture	MorphM4_10_nom.jpg	3347934	0	1	10748	2	0	next	hit	293

09	148	Response	1	3358543	10609	1

09	149	Picture	MorphF5_02_noe.jpg	3358682	0	1	11014	2	0	next	incorrect	295

09	149	Response	2	3369663	10981	1

09	150	Picture	MorphF9_06_nom.jpg	3369696	0	1	42729	2	0	next	hit	297

09	150	Response	1	3412383	42687	1

09	151	Picture	MorphF6_08_orig.jpg	3412425	0	1	6502	2	0	next	hit	299

09	151	Response	1	3418782	6357	1

09	152	Picture	MorphM1_06_orig.jpg	3418927	0	1	14578	154	0	next	incorrect	301

09	152	Response	2	3433502	14575	1

09	153	Picture	MorphF7_09_nom.jpg	3433505	0	153	10768	154	0	next	hit	303

09	153	Response	1	3444142	10637	1

09	154	Picture	MorphM4_06_nom.jpg	3444273	0	1	58918	2	0	next	hit	305

09	154	Response	1	3503102	58829	1

09	155	Picture	MorphM3_07_orig.jpg	3503191	0	1	14066	2	0	next	hit	307

09	155	Response	1	3517181	13990	1

09	156	Picture	MorphF8_08_noe.jpg	3517257	0	1	30122	2	0	next	hit	309

09	156	Response	1	3547341	30084	1

09	157	Picture	MorphF4_08_orig.jpg	3547379	0	1	12341	2	0	next	hit	311

09	157	Response	1	3559581	12202	1

09	158	Picture	MorphM10_01_noe.jpg	3559720	0	1	23753	2	0	next	incorrect	313

09	158	Response	2	3583421	23701	1

09	159	Picture	MorphF10_08_orig.jpg	3583473	0	1	12076	2	0	next	hit	315

09	159	Response	1	3595421	11948	1

09	160	Picture	MorphF7_08_nom.jpg	3595549	0	1	8891	2	0	next	hit	317

09	160	Response	1	3604301	8752	1

09	161	Picture	MorphF4_07_noe.jpg	3604440	0	1	12075	2	0	next	hit	319

09	161	Response	1	3616380	11940	1

09	162	Picture	MorphM8_04_orig.jpg	3616515	0	1	65421	2	0	next	hit	321

09	162	Response	1	3681820	65305	1

09	163	Picture	MorphM10_02_nom.jpg	3681936	0	1	22293	2	0	next	incorrect	323

09	163	Response	2	3704140	22204	1

09	164	Picture	MorphM9_08_nom.jpg	3704229	0	1	19639	2	0	next	hit	325

09	164	Response	1	3723739	19510	1

09	165	Picture	MorphF4_07_orig.jpg	3723868	0	1	14730	2	0	next	hit	327

09	165	Response	1	3738539	14671	1

09	166	Picture	MorphF7_10_nom.jpg	3738598	0	1	7544	154	0	next	hit	329

09	166	Response	1	3746139	7541	1

09	167	Picture	MorphF8_09_noe.jpg	3746142	0	153	25763	154	0	next	incorrect	331

09	167	Response	2	3771819	25677	1

09	168	Picture	MorphM5_06_orig.jpg	3771905	0	1	10351	2	0	next	incorrect	333

09	168	Response	2	3782139	10234	1

09	169	Picture	MorphF6_10_orig.jpg	3782256	0	1	7033	2	0	next	hit	335

09	169	Response	1	3789179	6923	1

09	170	Picture	MorphM4_08_nom.jpg	3789289	0	1	12739	2	0	next	hit	337

09	170	Response	1	3801899	12610	1

09	171	Picture	MorphF3_01_nom.jpg	3802028	0	1	38350	2	0	next	incorrect	339

09	171	Response	2	3840298	38270	1

09	172	Picture	MorphF9_05_nom.jpg	3840378	0	1	45648	2	0	next	incorrect	341

09	172	Response	2	3885898	45520	1

09	173	Picture	MorphM8_06_nom.jpg	3886026	0	1	12474	2	0	next	hit	343

09	173	Response	1	3898458	12432	1

09	174	Picture	MorphM9_06_noe.jpg	3898500	0	1	46842	2	0	next	hit	345

09	174	Response	1	3945257	46757	1

09	175	Picture	MorphF2_05_noe.jpg	3945342	0	1	13270	2	0	next	hit	347

09	175	Response	1	3958537	13195	1

09	176	Picture	MorphF9_00_nom.jpg	3958612	0	1	16968	152	0	next	incorrect	349

09	176	Response	2	3975577	16965	1

09	177	Picture	MorphM4_04_orig.jpg	3975580	0	151	38234	153	0	next	incorrect	351

09	177	Response	2	4013737	38157	1

09	178	Picture	MorphM9_05_orig.jpg	4013814	0	2	39147	3	0	next	incorrect	353

09	178	Response	2	4052857	39043	1

09	179	Picture	MorphF3_01_orig.jpg	4052961	0	1	10458	159	0	next	incorrect	355

09	179	Response	2	4063416	10455	1

09	180	Picture	MorphF10_06_nom.jpg	4063419	0	158	11304	159	0	next	hit	357

09	180	Response	1	4074616	11197	1

09	181	Picture	MorphF6_06_noe.jpg	4074723	0	1	28265	2	0	next	incorrect	359

09	181	Response	2	4102936	28213	1

09	182	Picture	MorphM5_02_orig.jpg	4102988	0	1	7033	2	0	next	incorrect	361

09	182	Response	2	4109976	6988	1

09	183	Picture	MorphF10_03_orig.jpg	4110021	0	1	23620	2	0	next	incorrect	363

09	183	Response	2	4133496	23475	1

09	184	Picture	MorphF3_04_nom.jpg	4133641	0	1	10218	2	0	next	incorrect	365

09	184	Response	2	4143815	10174	1

09	185	Picture	MorphM9_02_noe.jpg	4143859	0	1	13270	2	0	next	incorrect	367

09	185	Response	2	4157015	13156	1

09	186	Picture	MorphF3_07_nom.jpg	4157129	0	1	26805	2	0	next	hit	369

09	186	Response	1	4183815	26686	1

09	187	Picture	MorphM6_07_noe.jpg	4183934	0	1	19484	157	0	next	hit	371

09	187	Response	1	4203415	19481	1

09	188	Picture	MorphF3_09_orig.jpg	4203418	0	156	19529	157	0	next	hit	373

09	188	Response	1	4222855	19437	1

09	189	Picture	MorphM6_07_nom.jpg	4222947	0	1	8891	2	0	next	hit	375

09	189	Response	1	4231735	8788	1

09	190	Picture	MorphF3_06_nom.jpg	4231838	0	1	13535	2	0	next	hit	377

09	190	Response	1	4245334	13496	1

09	191	Picture	MorphF10_03_noe.jpg	4245373	0	1	48966	2	0	next	incorrect	379

09	191	Response	2	4294214	48841	1

09	192	Picture	MorphM7_01_noe.jpg	4294339	0	1	33838	2	0	next	incorrect	381

09	192	Response	2	4328134	33795	1

09	193	Picture	MorphM9_10_nom.jpg	4328177	0	1	11400	147	0	next	hit	383

09	193	Response	1	4339573	11396	1

09	194	Picture	MorphF7_05_noe.jpg	4339577	0	146	45660	147	0	next	incorrect	385

09	194	Response	2	4385093	45516	1

09	195	Picture	MorphM1_01_orig.jpg	4385237	0	1	35033	2	0	next	incorrect	387

09	195	Response	2	4420213	34976	1

09	196	Picture	MorphM4_08_orig.jpg	4420270	0	1	10881	2	0	next	hit	389

09	196	Response	1	4431093	10823	1

09	197	Picture	MorphF10_09_nom.jpg	4431151	0	1	9952	3	0	next	hit	391

09	197	Response	1	4441013	9862	1

09	198	Picture	MorphF1_09_nom.jpg	4441103	0	2	63828	3	0	next	hit	393

09	198	Response	1	4504852	63749	1

09	199	Picture	MorphM10_06_nom.jpg	4504931	0	1	21763	2	0	next	hit	395

09	199	Response	1	4526612	21681	1

09	200	Picture	MorphF5_10_nom.jpg	4526694	0	1	24401	150	0	next	hit	397

09	200	Response	1	4551092	24398	1

09	201	Picture	MorphF10_07_noe.jpg	4551095	0	149	45000	150	0	next	hit	399

09	201	Response	1	4595971	44876	1

09	202	Picture	MorphF4_06_noe.jpg	4596095	0	1	48833	2	0	next	incorrect	401

09	202	Response	2	4644851	48756	1

09	203	Picture	MorphM9_05_nom.jpg	4644928	0	1	14199	2	0	next	incorrect	403

09	203	Response	2	4659091	14163	1

09	204	Picture	MorphF6_01_orig.jpg	4659127	0	1	8891	2	0	next	incorrect	405

09	204	Response	2	4667970	8843	1

09	205	Picture	MorphM9_02_nom.jpg	4668018	0	1	10085	2	0	next	incorrect	407

09	205	Response	2	4677970	9952	1

09	206	Picture	MorphM1_05_noe.jpg	4678103	0	1	30653	2	0	next	incorrect	409

09	206	Response	2	4708690	30587	1

09	207	Picture	MorphF3_07_noe.jpg	4708756	0	1	73117	2	0	next	incorrect	411

09	207	Response	2	4781729	72973	1

09	208	Picture	MorphF9_02_noe.jpg	4781873	0	1	10340	145	0	next	incorrect	413

09	208	Response	2	4792209	10336	1

09	209	Picture	MorphM3_05_noe.jpg	4792213	0	144	14740	145	0	next	hit	415

09	209	Response	1	4806849	14636	1

09	210	Picture	MorphF2_00_nom.jpg	4806953	0	1	12739	2	0	next	incorrect	417

09	210	Response	2	4819569	12616	1

09	211	Picture	MorphM2_09_orig.jpg	4819692	0	1	16440	150	0	next	hit	419

09	211	Response	1	4836129	16437	1

09	212	Picture	MorphF2_08_orig.jpg	4836132	0	149	12356	150	0	next	hit	421

09	212	Response	1	4848449	12317	1

09	213	Picture	MorphF10_06_noe.jpg	4848488	0	1	23355	2	0	next	incorrect	423

09	213	Response	2	4871729	23241	1

09	214	Picture	MorphM7_06_nom.jpg	4871843	0	1	17383	2	0	next	hit	425

09	214	Response	1	4889168	17325	1

09	215	Picture	MorphF2_02_orig.jpg	4889226	0	1	13137	2	0	next	incorrect	427

09	215	Response	2	4902288	13062	1

09	216	Picture	MorphM2_04_nom.jpg	4902363	0	1	47772	2	0	next	incorrect	429

09	216	Response	2	4950048	47685	1

09	217	Picture	MorphM8_04_nom.jpg	4950135	0	1	9676	145	0	next	hit	431

09	217	Response	1	4959808	9673	1

09	218	Picture	MorphF5_06_noe.jpg	4959811	0	144	46588	145	0	next	incorrect	433

09	218	Response	2	5006367	46556	1

09	219	Picture	MorphF8_10_noe.jpg	5006399	0	1	16720	2	0	next	hit	435

09	219	Response	1	5023007	16608	1

09	220	Picture	MorphM2_07_orig.jpg	5023119	0	1	42729	2	0	next	hit	437

09	220	Response	1	5065727	42608	1

09	221	Picture	MorphF2_01_noe.jpg	5065848	0	1	125798	2	0	next	incorrect	439

09	221	Response	2	5191566	125718	1

09	222	Picture	MorphM8_06_orig.jpg	5191646	0	1	14331	2	0	next	hit	441

09	222	Response	1	5205886	14240	1

09	223	Picture	MorphF5_05_noe.jpg	5205977	0	1	48170	2	0	next	hit	443

09	223	Response	1	5254125	48148	1

09	224	Picture	PAUSE	5254147	0	1	600062	2	0	600000	miss	0

09	225	Picture	MorphF10_01_nom.jpg	5854209	0	1	27469	2	0	next	incorrect	446

09	225	Response	2	5881639	27430	1

09	226	Picture	MorphF1_08_nom.jpg	5881678	0	1	34767	2	0	next	hit	448

09	226	Response	1	5916359	34681	1

09	227	Picture	MorphM9_03_orig.jpg	5916445	0	1	9023	2	0	next	incorrect	450

09	227	Response	2	5925398	8953	1

09	228	Picture	MorphM2_09_noe.jpg	5925468	0	1	20569	2	0	next	hit	452

09	228	Response	1	5945958	20490	1

09	229	Picture	MorphM4_08_noe.jpg	5946037	0	1	9023	2	0	next	hit	454

09	229	Response	1	5954918	8881	1

09	230	Picture	MorphF9_04_noe.jpg	5955060	0	1	7829	2	0	next	incorrect	456

09	230	Response	2	5962758	7698	1

09	231	Picture	MorphM8_10_nom.jpg	5962889	0	1	7033	2	0	next	hit	458

09	231	Response	1	5969798	6909	1

09	232	Picture	MorphM9_02_orig.jpg	5969922	0	1	9289	2	0	next	incorrect	460

09	232	Response	2	5979078	9156	1

09	233	Picture	MorphM2_06_orig.jpg	5979211	0	1	24549	2	0	next	incorrect	462

09	233	Response	2	6003718	24507	1

09	234	Picture	MorphM4_03_noe.jpg	6003760	0	1	13270	2	0	next	incorrect	464

09	234	Response	2	6016918	13158	1

09	235	Picture	MorphF8_05_orig.jpg	6017030	0	1	13535	3	0	next	incorrect	466

09	235	Response	2	6030518	13488	1

09	236	Picture	MorphM7_00_nom.jpg	6030565	0	2	35431	3	0	next	incorrect	468

09	236	Response	2	6065877	35312	1

09	237	Picture	MorphF4_00_noe.jpg	6065996	0	1	7564	2	0	next	incorrect	470

09	237	Response	2	6073477	7481	1

09	238	Picture	MorphM5_06_nom.jpg	6073560	0	1	14199	2	0	next	incorrect	472

09	238	Response	2	6087717	14157	1

09	239	Picture	MorphF4_09_nom.jpg	6087759	0	1	9288	2	0	next	hit	474

09	239	Response	1	6096997	9238	1

09	240	Picture	MorphM6_09_noe.jpg	6097047	0	1	10882	2	0	next	hit	476

09	240	Response	1	6107797	10750	1

09	241	Picture	MorphM5_04_orig.jpg	6107929	0	1	7962	2	0	next	incorrect	478

09	241	Response	2	6115797	7868	1

09	242	Picture	MorphM10_02_orig.jpg	6115891	0	1	9156	2	0	next	incorrect	480

09	242	Response	2	6124997	9106	1

09	243	Picture	MorphF1_09_noe.jpg	6125047	0	1	9819	3	0	next	hit	482

09	243	Response	1	6134837	9790	1

09	244	Picture	MorphF7_06_orig.jpg	6134866	0	2	13005	3	0	next	hit	484

09	244	Response	1	6147796	12930	1

09	245	Picture	MorphM2_10_noe.jpg	6147871	0	1	14597	2	0	next	hit	486

09	245	Response	1	6162356	14485	1

09	246	Picture	MorphM7_09_nom.jpg	6162468	0	1	14198	3	0	next	hit	488

09	246	Response	1	6176596	14128	1

09	247	Picture	MorphM4_10_orig.jpg	6176666	0	2	35962	3	0	next	hit	490

09	247	Response	1	6212596	35930	1

09	248	Picture	MorphM1_07_orig.jpg	6212628	0	1	16322	2	0	next	incorrect	492

09	248	Response	2	6228916	16288	1

09	249	Picture	MorphM7_03_orig.jpg	6228950	0	1	11146	2	0	next	incorrect	494

09	249	Response	2	6239955	11005	1

09	250	Picture	MorphF9_06_orig.jpg	6240096	0	1	42464	2	0	next	hit	496

09	250	Response	1	6282435	42339	1

09	251	Picture	MorphM9_09_noe.jpg	6282560	0	1	13535	2	0	next	hit	498

09	251	Response	1	6295955	13395	1

09	252	Picture	MorphM8_03_orig.jpg	6296095	0	1	15526	2	0	next	hit	500

09	252	Response	1	6311475	15380	1

09	253	Picture	MorphM3_03_noe.jpg	6311621	0	1	11146	3	0	next	hit	502

09	253	Response	1	6322675	11054	1

09	254	Picture	MorphM1_06_noe.jpg	6322767	0	2	74951	160	0	next	hit	504

09	254	Response	1	6397714	74947	1

09	255	Picture	MorphF6_05_noe.jpg	6397718	0	158	20327	159	0	next	hit	506

09	255	Response	1	6417954	20236	1

09	256	Picture	MorphM4_02_nom.jpg	6418045	0	1	8872	153	0	next	incorrect	508

09	256	Response	2	6426914	8869	1

09	257	Picture	MorphM1_02_nom.jpg	6426917	0	152	13952	153	0	next	incorrect	510

09	257	Response	2	6440834	13917	1

09	258	Picture	MorphF2_05_orig.jpg	6440869	0	1	7564	2	0	next	hit	512

09	258	Response	1	6448354	7485	1

09	259	Picture	MorphM3_06_noe.jpg	6448433	0	1	9289	2	0	next	hit	514

09	259	Response	1	6457634	9201	1

09	260	Picture	MorphM2_10_nom.jpg	6457722	0	1	7033	2	0	next	hit	516

09	260	Response	1	6464673	6951	1

09	261	Picture	MorphM4_03_nom.jpg	6464755	0	1	13004	2	0	next	incorrect	518

09	261	Response	2	6477633	12878	1

09	262	Picture	MorphF5_07_noe.jpg	6477759	0	1	61838	2	0	next	hit	520

09	262	Response	1	6539553	61794	1

09	263	Picture	MorphM10_00_orig.jpg	6539597	0	1	9023	2	0	next	incorrect	522

09	263	Response	2	6548513	8916	1

09	264	Picture	MorphM5_08_orig.jpg	6548620	0	1	9422	2	0	next	incorrect	524

09	264	Response	2	6557952	9332	1

09	265	Picture	MorphF8_05_nom.jpg	6558042	0	1	26795	145	0	next	incorrect	526

09	265	Response	2	6584832	26790	1

09	266	Picture	MorphM5_05_noe.jpg	6584837	0	144	18190	145	0	next	hit	528

09	266	Response	1	6602992	18155	1

09	267	Picture	MorphF7_03_orig.jpg	6603027	0	1	22824	2	0	next	incorrect	530

09	267	Response	2	6625792	22765	1

09	268	Picture	MorphM10_03_orig.jpg	6625851	0	1	9421	2	0	next	incorrect	532

09	268	Response	2	6635232	9381	1

09	269	Picture	MorphF7_02_nom.jpg	6635272	0	1	17782	2	0	next	incorrect	534

09	269	Response	2	6652912	17640	1

09	270	Picture	MorphF6_00_noe.jpg	6653054	0	1	7941	156	0	next	incorrect	536

09	270	Response	2	6660992	7938	1

09	271	Picture	MorphF1_03_nom.jpg	6660995	0	155	8115	156	0	next	incorrect	538

09	271	Response	2	6668991	7996	1

09	272	Picture	MorphF7_04_noe.jpg	6669110	0	1	8891	2	0	next	incorrect	540

09	272	Response	2	6677871	8761	1

09	273	Picture	MorphM4_05_orig.jpg	6678001	0	1	13801	2	0	next	hit	542

09	273	Response	1	6691711	13710	1

09	274	Picture	MorphF3_08_noe.jpg	6691802	0	1	7962	2	0	next	hit	544

09	274	Response	1	6699631	7829	1

09	275	Picture	MorphF8_04_noe.jpg	6699764	0	1	24151	2	0	next	hit	546

09	275	Response	1	6723791	24027	1

09	276	Picture	MorphM8_00_noe.jpg	6723915	0	1	18180	2	0	next	incorrect	548

09	276	Response	2	6742031	18116	1

09	277	Picture	MorphF1_07_nom.jpg	6742095	0	1	49894	2	0	next	incorrect	550

09	277	Response	2	6791950	49855	1

09	278	Picture	MorphF9_00_orig.jpg	6791989	0	1	13801	2	0	next	incorrect	552

09	278	Response	2	6805710	13721	1

09	279	Picture	MorphM7_03_nom.jpg	6805790	0	1	38350	2	0	next	incorrect	554

09	279	Response	2	6844109	38319	2

09	280	Picture	MorphF10_07_orig.jpg	6844140	0	1	12739	2	0	next	hit	556

09	280	Response	1	6856750	12610	1

09	281	Picture	MorphF2_06_nom.jpg	6856879	0	1	12194	149	0	next	hit	558

09	281	Response	1	6869070	12191	1

09	282	Picture	MorphM4_04_noe.jpg	6869073	0	148	50439	149	0	next	hit	560

09	282	Response	1	6919469	50396	1

09	283	Picture	MorphM3_01_nom.jpg	6919512	0	1	9401	156	0	next	incorrect	562

09	283	Response	2	6928909	9397	1

09	284	Picture	MorphM10_04_noe.jpg	6928913	0	155	27091	157	0	next	incorrect	564

09	284	Response	2	6955869	26956	1

09	285	Picture	MorphF1_07_noe.jpg	6956004	0	2	13403	3	0	next	hit	566

09	285	Response	1	6969309	13305	1

09	286	Picture	MorphF9_10_nom.jpg	6969407	0	1	8493	2	0	next	hit	568

09	286	Response	1	6977789	8382	1

09	287	Picture	MorphM1_10_orig.jpg	6977900	0	1	10217	3	0	next	hit	570

09	287	Response	1	6988028	10128	1

09	288	Picture	MorphM10_07_orig.jpg	6988117	0	2	22692	3	0	next	hit	572

09	288	Response	1	7010748	22631	1

09	289	Picture	MorphM9_04_orig.jpg	7010809	0	1	54539	2	0	next	incorrect	574

09	289	Response	2	7065308	54499	1

09	290	Picture	MorphF3_10_orig.jpg	7065348	0	1	11014	2	0	next	hit	576

09	290	Response	1	7076268	10920	1

09	291	Picture	MorphM4_01_nom.jpg	7076362	0	1	11412	2	0	next	incorrect	578

09	291	Response	2	7087707	11345	1

09	292	Picture	MorphM7_09_noe.jpg	7087774	0	1	13137	2	0	next	hit	580

09	292	Response	1	7100827	13053	1

09	293	Picture	MorphF9_06_noe.jpg	7100911	0	1	48302	2	0	next	hit	582

09	293	Response	1	7149147	48236	1

09	294	Picture	MorphF4_10_orig.jpg	7149213	0	1	21498	2	0	next	hit	584

09	294	Response	1	7170587	21374	1

09	295	Picture	MorphM9_10_noe.jpg	7170711	0	1	13004	2	0	next	hit	586

09	295	Response	1	7183627	12916	1

09	296	Picture	MorphM8_02_nom.jpg	7183715	0	1	9422	2	0	next	hit	588

09	296	Response	1	7193067	9352	1

09	297	Picture	MorphF2_10_noe.jpg	7193137	0	1	13269	2	0	next	hit	590

09	297	Response	1	7206346	13209	1

09	298	Picture	MorphF3_00_noe.jpg	7206406	0	1	27734	2	0	next	incorrect	592

09	298	Response	2	7234026	27620	1

09	299	Picture	MorphM5_07_noe.jpg	7234140	0	1	12341	2	0	next	hit	594

09	299	Response	1	7246426	12286	1

09	300	Picture	MorphF7_04_orig.jpg	7246481	0	1	27867	2	0	next	incorrect	596

09	300	Response	2	7274266	27785	1

09	301	Picture	MorphF9_03_nom.jpg	7274348	0	1	19374	2	0	next	incorrect	598

09	301	Response	2	7293626	19278	1

09	302	Picture	MorphF3_03_nom.jpg	7293722	0	1	9952	2	0	next	incorrect	600

09	302	Response	2	7303545	9823	1

09	303	Picture	MorphM7_02_nom.jpg	7303674	0	1	19374	2	0	next	incorrect	602

09	303	Response	2	7322985	19311	1

09	304	Picture	MorphM6_06_nom.jpg	7323048	0	1	14730	2	0	next	hit	604

09	304	Response	1	7337705	14657	1

09	305	Picture	MorphF6_01_nom.jpg	7337778	0	1	8891	2	0	next	incorrect	606

09	305	Response	2	7346585	8807	1

09	306	Picture	MorphF7_01_orig.jpg	7346669	0	1	19359	149	0	next	incorrect	608

09	306	Response	2	7366025	19356	1

09	307	Picture	MorphF3_02_orig.jpg	7366028	0	148	12754	149	0	next	incorrect	610

09	307	Response	2	7378665	12637	1

09	308	Picture	MorphM6_06_noe.jpg	7378782	0	1	18179	2	0	next	incorrect	612

09	308	Response	2	7396825	18043	1

09	309	Picture	MorphM8_01_nom.jpg	7396961	0	1	49232	2	0	next	hit	614

09	309	Response	1	7446104	49143	1

09	310	Picture	MorphF9_07_orig.jpg	7446193	0	1	15923	2	0	next	hit	616

09	310	Response	1	7462024	15831	1

09	311	Picture	MorphF6_03_nom.jpg	7462116	0	1	16853	2	0	next	incorrect	618

09	311	Response	2	7478824	16708	1

09	312	Picture	MorphM4_04_nom.jpg	7478969	0	1	27601	2	0	next	incorrect	620

09	312	Response	2	7506504	27535	1

09	313	Picture	MorphM1_01_noe.jpg	7506570	0	1	41377	27	0	next	incorrect	622

09	313	Response	2	7547943	41373	1

09	314	Picture	MorphM3_00_noe.jpg	7547947	0	26	35721	27	0	next	incorrect	624

09	314	Response	2	7583543	35596	1

09	315	Picture	MorphF7_05_orig.jpg	7583668	0	1	27469	2	0	next	hit	626

09	315	Response	1	7611063	27395	1

09	316	Picture	MorphM5_03_noe.jpg	7611137	0	1	16056	2	0	next	incorrect	628

09	316	Response	2	7627142	16005	1

09	317	Picture	MorphF8_06_noe.jpg	7627193	0	1	17914	3	0	next	incorrect	630

09	317	Response	2	7645062	17869	1

09	318	Picture	MorphF7_07_nom.jpg	7645107	0	2	9399	159	0	next	hit	632

09	318	Response	1	7654502	9395	1

09	319	Picture	MorphM4_00_nom.jpg	7654506	0	157	9710	158	0	next	incorrect	634

09	319	Response	2	7664102	9596	1

09	320	Picture	MorphM9_00_orig.jpg	7664216	0	1	12739	2	0	next	incorrect	636

09	320	Response	2	7676902	12686	1

09	321	Picture	MorphF1_10_nom.jpg	7676955	0	1	17649	2	0	next	hit	638

09	321	Response	1	7694502	17547	1

09	322	Picture	MorphF9_03_noe.jpg	7694604	0	1	35298	2	0	next	incorrect	640

09	322	Response	2	7729781	35177	1

09	323	Picture	MorphF4_04_nom.jpg	7729902	0	1	13668	2	0	next	incorrect	642

09	323	Response	2	7743461	13559	1

09	324	Picture	MorphF10_08_nom.jpg	7743570	0	1	7033	2	0	next	hit	644

09	324	Response	1	7750501	6931	1

09	325	Picture	MorphF7_10_orig.jpg	7750603	0	1	7962	2	0	next	hit	646

09	325	Response	1	7758421	7818	1

09	326	Picture	MorphF3_06_orig.jpg	7758565	0	1	35696	2	0	next	hit	648

09	326	Response	1	7794181	35616	1

09	327	Picture	MorphF8_06_orig.jpg	7794261	0	1	16056	2	0	next	hit	650

09	327	Response	1	7810181	15920	1

09	328	Picture	MorphM10_00_noe.jpg	7810317	0	1	84907	155	0	next	incorrect	652

09	328	Response	2	7895220	84903	1

09	329	Picture	MorphF5_00_noe.jpg	7895224	0	154	19527	155	0	next	incorrect	654

09	329	Response	2	7914660	19436	1

09	330	Picture	MorphF1_06_nom.jpg	7914751	0	1	11545	2	0	next	incorrect	656

09	330	Response	2	7926180	11429	1

09	331	Picture	MorphF6_10_nom.jpg	7926296	0	1	11544	2	0	next	hit	658

09	331	Response	1	7937699	11403	1

09	332	Picture	MorphM6_00_noe.jpg	7937840	0	1	11014	2	0	next	incorrect	660

09	332	Response	2	7948819	10979	1

09	333	Picture	MorphM8_08_noe.jpg	7948854	0	1	13934	2	0	next	hit	662

09	333	Response	1	7962659	13805	1

09	334	Picture	MorphM3_07_noe.jpg	7962788	0	1	9554	2	0	next	hit	664

09	334	Response	1	7972259	9471	1

09	335	Picture	MorphF3_00_orig.jpg	7972342	0	1	7564	2	0	next	incorrect	666

09	335	Response	2	7979779	7437	1

09	336	Picture	MorphM9_07_orig.jpg	7979906	0	1	9023	2	0	next	hit	668

09	336	Response	1	7988899	8993	1

09	337	Picture	MorphF7_04_nom.jpg	7988929	0	1	8095	2	0	next	hit	670

09	337	Response	1	7996979	8050	1

09	338	Picture	MorphF4_00_orig.jpg	7997024	0	1	7962	2	0	next	incorrect	672

09	338	Response	2	8004899	7875	1

09	339	Picture	MorphM1_06_nom.jpg	8004986	0	1	8876	149	0	next	incorrect	674

09	339	Response	2	8013859	8873	1

09	340	Picture	MorphM10_05_nom.jpg	8013862	0	148	8109	149	0	next	hit	676

09	340	Response	1	8021939	8077	1

09	341	Picture	MorphM8_05_noe.jpg	8021971	0	1	31052	2	0	next	hit	678

09	341	Response	1	8052978	31007	1

09	342	Picture	MorphM10_06_noe.jpg	8053023	0	1	18975	2	0	next	hit	680

09	342	Response	1	8071858	18835	1

09	343	Picture	MorphM5_05_nom.jpg	8071998	0	1	9820	2	0	next	incorrect	682

09	343	Response	2	8081778	9780	1

09	344	Picture	MorphM6_08_noe.jpg	8081818	0	1	63961	2	0	next	incorrect	684

09	344	Response	2	8145698	63880	1

09	345	Picture	MorphF2_02_noe.jpg	8145779	0	1	25743	2	0	next	incorrect	686

09	345	Response	2	8171457	25678	1

09	346	Picture	MorphF6_10_noe.jpg	8171522	0	1	11943	2	0	next	hit	688

09	346	Response	1	8183377	11855	1

09	347	Picture	MorphM9_07_nom.jpg	8183465	0	1	8493	2	0	next	hit	690

09	347	Response	1	8191857	8392	1

09	348	Picture	MorphM1_00_nom.jpg	8191958	0	1	8625	2	0	next	incorrect	692

09	348	Response	2	8200497	8539	1

09	349	Picture	MorphF2_04_noe.jpg	8200583	0	1	24398	153	0	next	hit	694

09	349	Response	1	8224977	24394	1

09	350	Picture	MorphF9_03_orig.jpg	8224981	0	152	14881	153	0	next	incorrect	696

09	350	Response	2	8239777	14796	1

09	351	Picture	MorphM9_00_noe.jpg	8239862	0	1	63678	152	0	next	incorrect	698

09	351	Response	2	8303536	63674	1

09	352	Picture	MorphM8_10_orig.jpg	8303540	0	151	8245	152	0	next	hit	700

09	352	Response	1	8311696	8156	1

09	353	Picture	MorphF9_01_nom.jpg	8311785	0	1	13114	157	0	next	incorrect	702

09	353	Response	2	8324896	13111	1

09	354	Picture	MorphF6_06_nom.jpg	8324899	0	156	12480	306	0	next	hit	704

09	354	Response	1	8337376	12477	1

09	355	Picture	MorphF4_05_nom.jpg	8337379	0	150	27219	152	0	next	hit	706

09	355	Response	1	8364495	27116	1

09	356	Picture	MorphM1_08_orig.jpg	8364598	0	2	70463	3	0	next	hit	708

09	356	Response	1	8434975	70377	1

09	357	Picture	MorphM10_09_nom.jpg	8435061	0	1	5972	2	0	next	hit	710

09	357	Response	1	8440975	5914	1

09	358	Picture	MorphM7_01_orig.jpg	8441033	0	1	15127	2	0	next	incorrect	712

09	358	Response	2	8456095	15062	1

09	359	Picture	MorphM6_02_nom.jpg	8456160	0	1	11280	2	0	next	incorrect	714

09	359	Response	2	8467374	11214	1

09	360	Picture	MorphF2_03_noe.jpg	8467440	0	1	24682	2	0	next	incorrect	716

09	360	Response	2	8492014	24574	1

09	361	Picture	MorphF4_04_orig.jpg	8492122	0	1	12056	154	0	next	incorrect	718

09	361	Response	2	8504174	12052	1

09	362	Picture	MorphM1_03_noe.jpg	8504178	0	153	12626	154	0	next	hit	720

09	362	Response	1	8516734	12556	1

09	363	Picture	MorphM3_06_nom.jpg	8516804	0	1	35695	3	0	next	incorrect	722

09	363	Response	2	8552414	35610	1

09	364	Picture	MorphM2_06_noe.jpg	8552499	0	2	11811	3	0	next	hit	724

09	364	Response	1	8564254	11755	1

09	365	Picture	MorphF6_07_orig.jpg	8564310	0	1	6635	2	0	next	hit	726

09	365	Response	1	8570813	6503	1

09	366	Picture	MorphM5_05_orig.jpg	8570945	0	1	8890	2	0	next	incorrect	728

09	366	Response	2	8579693	8748	1

09	367	Picture	MorphM9_07_noe.jpg	8579835	0	1	17384	2	0	next	hit	730

09	367	Response	1	8597133	17298	1

09	368	Picture	MorphF7_07_noe.jpg	8597219	0	1	23598	157	0	next	hit	732

09	368	Response	1	8620813	23594	1

09	369	Picture	MorphF6_03_orig.jpg	8620817	0	156	12761	157	0	next	incorrect	734

09	369	Response	2	8633533	12716	1

09	370	Picture	MorphM7_06_noe.jpg	8633578	0	1	20038	2	0	next	hit	736

09	370	Response	1	8653533	19955	1

09	371	Picture	MorphM4_00_orig.jpg	8653616	0	1	9421	2	0	next	incorrect	738

09	371	Response	2	8662893	9277	1

09	372	Picture	MorphF8_06_nom.jpg	8663037	0	1	30256	2	0	next	hit	740

09	372	Response	1	8693212	30175	1

09	373	Picture	MorphM4_02_noe.jpg	8693293	0	1	13402	2	0	next	incorrect	742

09	373	Response	2	8706572	13279	1

09	374	Picture	MorphF6_00_orig.jpg	8706695	0	1	9156	2	0	next	incorrect	744

09	374	Response	2	8715772	9077	1

09	375	Picture	MorphM10_05_noe.jpg	8715851	0	1	8228	2	0	next	hit	746

09	375	Response	1	8724012	8161	1

09	376	Picture	MorphM1_04_noe.jpg	8724079	0	1	70728	2	0	next	incorrect	748

09	376	Response	2	8794731	70652	1

09	377	Picture	MorphF1_00_nom.jpg	8794807	0	1	8227	2	0	next	incorrect	750

09	377	Response	2	8802891	8084	1

09	378	Picture	MorphF5_04_nom.jpg	8803034	0	1	15659	2	0	next	incorrect	752

09	378	Response	2	8818651	15617	1

09	379	Picture	MorphM1_02_noe.jpg	8818693	0	1	15127	2	0	next	incorrect	754

09	379	Response	2	8833691	14998	1

09	380	Picture	MorphF2_09_orig.jpg	8833820	0	1	15659	2	0	next	hit	756

09	380	Response	1	8849371	15551	1

09	381	Picture	MorphF10_02_nom.jpg	8849479	0	1	20568	2	0	next	incorrect	758

09	381	Response	2	8869931	20452	1

09	382	Picture	MorphM4_01_orig.jpg	8870047	0	1	8095	2	0	next	incorrect	760

09	382	Response	2	8878011	7964	1

09	383	Picture	MorphM5_07_orig.jpg	8878142	0	1	13535	2	0	next	incorrect	762

09	383	Response	2	8891530	13388	1

09	384	Picture	MorphF8_02_noe.jpg	8891677	0	1	33174	2	0	next	incorrect	764

09	384	Response	2	8924810	33133	1

09	385	Picture	MorphF3_07_orig.jpg	8924851	0	1	10484	2	0	next	hit	766

09	385	Response	1	8935290	10439	1

09	386	Picture	MorphF6_00_nom.jpg	8935335	0	1	18710	2	0	next	incorrect	768

09	386	Response	2	8954010	18675	1

09	387	Picture	MorphF1_01_noe.jpg	8954045	0	1	20688	148	0	next	incorrect	770

09	387	Response	2	8974730	20685	1

09	388	Picture	MorphM1_08_noe.jpg	8974733	0	147	23633	148	0	next	hit	772

09	388	Response	1	8998330	23597	1

09	389	Picture	MorphF5_06_orig.jpg	8998366	0	1	22028	2	0	next	hit	774

09	389	Response	1	9020329	21963	1

09	390	Picture	MorphF3_05_noe.jpg	9020394	0	1	7829	2	0	next	hit	776

09	390	Response	1	9028089	7695	1

09	391	Picture	MorphM7_08_nom.jpg	9028223	0	1	8626	2	0	next	hit	778

09	391	Response	1	9036729	8506	1

09	392	Picture	MorphF2_05_nom.jpg	9036849	0	1	11004	145	0	next	hit	780

09	392	Response	1	9047849	11000	1

09	393	Picture	MorphM7_04_nom.jpg	9047853	0	144	15536	145	0	next	incorrect	782

09	393	Response	2	9063289	15436	1

09	394	Picture	MorphM8_08_nom.jpg	9063389	0	1	7298	2	0	next	hit	784

09	394	Response	1	9070649	7260	1

09	395	Picture	MorphF5_03_noe.jpg	9070687	0	1	57193	2	0	next	hit	786

09	395	Response	1	9127848	57161	1

09	396	Picture	MorphF6_02_nom.jpg	9127880	0	1	33175	2	0	next	incorrect	788

09	396	Response	2	9160968	33088	1

09	397	Picture	MorphM5_00_orig.jpg	9161055	0	1	10483	2	0	next	incorrect	790

09	397	Response	2	9171448	10393	1

09	398	Picture	MorphF1_08_orig.jpg	9171538	0	1	19241	2	0	next	hit	792

09	398	Response	1	9190648	19110	1

09	399	Picture	MorphF8_00_noe.jpg	9190779	0	1	13933	2	0	next	incorrect	794

09	399	Response	2	9204647	13868	1

09	400	Picture	MorphF9_02_nom.jpg	9204712	0	1	10749	2	0	next	incorrect	796

09	400	Response	2	9215367	10655	1

09	401	Picture	MorphF1_09_orig.jpg	9215461	0	1	11545	2	0	next	hit	798

09	401	Response	1	9226887	11426	1

09	402	Picture	MorphM8_04_noe.jpg	9227006	0	1	32644	2	0	next	incorrect	800

09	402	Response	2	9259607	32601	1

09	403	Picture	MorphF7_08_orig.jpg	9259650	0	1	13535	2	0	next	hit	802

09	403	Response	1	9273047	13397	1

09	404	Picture	MorphF1_10_orig.jpg	9273185	0	1	7564	2	0	next	hit	804

09	404	Response	1	9280647	7462	1

09	405	Picture	MorphF3_04_noe.jpg	9280749	0	1	29989	2	0	next	hit	806

09	405	Response	1	9310646	29897	1

09	406	Picture	MorphF9_10_orig.jpg	9310738	0	1	6901	2	0	next	hit	808

09	406	Response	1	9317606	6868	1

09	407	Picture	MorphF7_06_noe.jpg	9317639	0	1	18445	2	0	next	incorrect	810

09	407	Response	2	9336006	18367	1

09	408	Picture	MorphM3_04_orig.jpg	9336084	0	1	8758	2	0	next	incorrect	812

09	408	Response	2	9344806	8722	1

09	409	Picture	MorphM2_04_noe.jpg	9344842	0	1	22824	2	0	next	incorrect	814

09	409	Response	2	9367606	22764	1

09	410	Picture	MorphM10_10_orig.jpg	9367666	0	1	9687	2	0	next	hit	816

09	410	Response	1	9377286	9620	1

09	411	Picture	MorphF5_01_noe.jpg	9377353	0	1	40871	2	0	next	incorrect	818

09	411	Response	2	9418166	40813	1

09	412	Picture	MorphF4_02_noe.jpg	9418224	0	1	7431	2	0	next	incorrect	820

09	412	Response	2	9425525	7301	1

09	413	Picture	MorphF9_07_noe.jpg	9425655	0	1	9024	2	0	next	incorrect	822

09	413	Response	2	9434565	8910	1

09	414	Picture	MorphM3_00_nom.jpg	9434679	0	1	7431	2	0	next	incorrect	824

09	414	Response	2	9442005	7326	1

09	415	Picture	MorphF1_04_nom.jpg	9442110	0	1	8227	2	0	next	incorrect	826

09	415	Response	2	9450245	8135	1

09	416	Picture	MorphM6_01_orig.jpg	9450337	0	1	13668	2	0	next	incorrect	828

09	416	Response	2	9463925	13588	1

09	417	Picture	MorphM10_10_nom.jpg	9464005	0	1	10085	2	0	next	hit	830

09	417	Response	1	9474005	10000	1

09	418	Picture	MorphF5_01_orig.jpg	9474090	0	1	11014	2	0	next	incorrect	832

09	418	Response	2	9485045	10955	1

09	419	Picture	MorphF9_09_nom.jpg	9485104	0	1	8891	2	0	next	hit	834

09	419	Response	1	9493925	8821	1

09	420	Picture	MorphM7_05_orig.jpg	9493995	0	1	45516	2	0	next	hit	836

09	420	Response	1	9539444	45449	1

09	421	Picture	MorphF5_10_orig.jpg	9539511	0	1	10217	2	0	next	hit	838

09	421	Response	1	9549684	10173	1

09	422	Picture	MorphF9_08_noe.jpg	9549728	0	1	21880	150	0	next	hit	840

09	422	Response	1	9571604	21876	1

09	423	Picture	MorphM6_10_nom.jpg	9571608	0	149	8376	150	0	next	hit	842

09	423	Response	1	9579924	8316	1

09	424	Picture	MorphF3_10_nom.jpg	9579984	0	1	15260	2	0	next	hit	844

09	424	Response	1	9595124	15140	1

09	425	Picture	MorphM7_09_orig.jpg	9595244	0	1	9156	2	0	next	hit	846

09	425	Response	1	9604324	9080	1

09	426	Picture	MorphM2_08_nom.jpg	9604400	0	1	9024	2	0	next	hit	848

09	426	Response	1	9613364	8964	1

09	427	Picture	MorphM7_05_nom.jpg	9613424	0	1	18975	3	0	next	hit	850

09	427	Response	1	9632323	18899	1

09	428	Picture	MorphM9_01_nom.jpg	9632399	0	2	27071	3	0	next	incorrect	852

09	428	Response	2	9659363	26964	1

09	429	Picture	MorphM3_08_noe.jpg	9659470	0	1	31449	3	0	next	hit	854

09	429	Response	1	9690803	31333	1

09	430	Picture	MorphF10_00_nom.jpg	9690919	0	2	10749	3	0	next	incorrect	856

09	430	Response	2	9701523	10604	1

09	431	Picture	MorphF5_06_nom.jpg	9701668	0	1	10738	145	0	next	hit	858

09	431	Response	1	9712403	10735	1

09	432	Picture	MorphF10_08_noe.jpg	9712406	0	144	32124	145	0	next	hit	860

09	432	Response	1	9744402	31996	1

09	433	Picture	MorphF9_05_orig.jpg	9744530	0	1	8360	2	0	next	incorrect	862

09	433	Response	2	9752802	8272	1

09	434	Picture	MorphM6_00_orig.jpg	9752890	0	1	9023	2	0	next	incorrect	864

09	434	Response	2	9761842	8952	1

09	435	Picture	MorphF4_07_nom.jpg	9761913	0	1	37933	154	0	next	hit	866

09	435	Response	1	9799842	37929	1

09	436	Picture	MorphM2_10_orig.jpg	9799846	0	153	7317	154	0	next	hit	868

09	436	Response	1	9807122	7276	1

09	437	Picture	MorphM9_09_nom.jpg	9807163	0	1	8228	2	0	next	hit	870

09	437	Response	1	9815282	8119	1

09	438	Picture	MorphF1_05_nom.jpg	9815391	0	1	8094	2	0	next	incorrect	872

09	438	Response	2	9823362	7971	1

09	439	Picture	MorphF4_09_noe.jpg	9823485	0	1	12474	2	0	next	hit	874

09	439	Response	1	9835922	12437	1

09	440	Picture	MorphF2_09_noe.jpg	9835959	0	1	10218	2	0	next	hit	876

09	440	Response	1	9846081	10122	1

09	441	Picture	MorphM8_06_noe.jpg	9846177	0	1	19241	2	0	next	hit	878

09	441	Response	1	9865361	19184	1

09	442	Picture	MorphM6_02_orig.jpg	9865418	0	1	56795	2	0	next	incorrect	880

09	442	Response	2	9922081	56663	1

09	443	Picture	MorphF4_01_orig.jpg	9922213	0	1	7431	2	0	next	incorrect	882

09	443	Response	2	9929601	7388	1

09	444	Picture	MorphM8_05_orig.jpg	9929644	0	1	11147	2	0	next	hit	884

09	444	Response	1	9940720	11076	1

09	445	Picture	PAUSE	9940791	0	1	600062	2	0	600000	miss	0

09	446	Picture	MorphF5_08_nom.jpg	10540853	0	1	29857	2	0	next	incorrect	887

09	446	Response	2	10570634	29781	1

09	447	Picture	MorphF3_06_noe.jpg	10570710	0	1	37023	2	0	next	hit	889

09	447	Response	1	10607594	36884	1

09	448	Picture	MorphM7_10_nom.jpg	10607733	0	1	6635	2	0	next	hit	891

09	448	Response	1	10614234	6501	1

09	449	Picture	MorphM5_08_nom.jpg	10614368	0	1	8095	2	0	next	incorrect	893

09	449	Response	2	10622394	8026	1

09	450	Picture	MorphF3_03_orig.jpg	10622463	0	1	8758	2	0	next	incorrect	895

09	450	Response	2	10631114	8651	1

09	451	Picture	MorphF8_07_orig.jpg	10631221	0	1	31980	2	0	next	hit	897

09	451	Response	1	10663114	31893	1

09	452	Picture	MorphM5_01_nom.jpg	10663201	0	1	6768	2	0	next	incorrect	899

09	452	Response	2	10669834	6633	1

09	453	Picture	MorphM4_07_nom.jpg	10669969	0	1	13668	2	0	next	hit	901

09	453	Response	1	10683514	13545	1

09	454	Picture	MorphM8_02_noe.jpg	10683637	0	1	8890	2	0	next	incorrect	903

09	454	Response	2	10692393	8756	1

09	455	Picture	MorphF10_01_noe.jpg	10692527	0	1	12076	2	0	next	incorrect	905

09	455	Response	2	10704473	11946	1

09	456	Picture	MorphF3_09_noe.jpg	10704603	0	1	9554	2	0	next	hit	907

09	456	Response	1	10714073	9470	1

09	457	Picture	MorphM1_01_nom.jpg	10714157	0	1	7166	2	0	next	incorrect	909

09	457	Response	2	10721273	7116	1

09	458	Picture	MorphM4_09_nom.jpg	10721323	0	1	10218	2	0	next	hit	911

09	458	Response	1	10731433	10110	1

09	459	Picture	MorphF6_08_nom.jpg	10731541	0	1	8492	2	0	next	hit	913

09	459	Response	1	10739913	8372	1

09	460	Picture	MorphM5_09_nom.jpg	10740033	0	1	32379	2	0	next	hit	915

09	460	Response	1	10772313	32280	1

09	461	Picture	MorphF7_01_nom.jpg	10772412	0	1	18843	2	0	next	incorrect	917

09	461	Response	2	10791113	18701	1

09	462	Picture	MorphM4_01_noe.jpg	10791255	0	1	7941	156	0	next	incorrect	919

09	462	Response	2	10799192	7937	1

09	463	Picture	MorphF1_06_orig.jpg	10799196	0	155	10769	157	0	next	hit	921

09	463	Response	1	10809912	10716	1

09	464	Picture	MorphF4_10_nom.jpg	10809965	0	2	7830	3	0	next	hit	923

09	464	Response	1	10817672	7707	1

09	465	Picture	MorphF2_06_orig.jpg	10817795	0	1	6767	2	0	next	hit	925

09	465	Response	1	10824472	6677	1

09	466	Picture	MorphM2_01_orig.jpg	10824562	0	1	7033	2	0	next	incorrect	927

09	466	Response	2	10831512	6950	1

09	467	Picture	MorphF8_05_noe.jpg	10831595	0	1	11147	2	0	next	incorrect	929

09	467	Response	2	10842712	11117	1

09	468	Picture	MorphF5_05_orig.jpg	10842742	0	1	14331	3	0	next	incorrect	931

09	468	Response	2	10856952	14210	1

09	469	Picture	MorphF10_07_nom.jpg	10857073	0	2	9289	3	0	next	hit	933

09	469	Response	1	10866312	9239	1

09	470	Picture	MorphF5_03_orig.jpg	10866362	0	1	12076	2	0	next	incorrect	935

09	470	Response	2	10878312	11950	1

09	471	Picture	MorphF8_01_noe.jpg	10878438	0	1	10350	2	0	next	incorrect	937

09	471	Response	2	10888712	10274	1

09	472	Picture	MorphF1_01_nom.jpg	10888788	0	1	9953	2	0	next	incorrect	939

09	472	Response	2	10898631	9843	1

09	473	Picture	MorphM3_09_noe.jpg	10898741	0	1	11146	2	0	next	hit	941

09	473	Response	1	10909751	11010	1

09	474	Picture	MorphF3_05_nom.jpg	10909887	0	1	14863	2	0	next	incorrect	943

09	474	Response	2	10924631	14744	1

09	475	Picture	MorphM10_08_nom.jpg	10924750	0	1	7696	2	0	next	hit	945

09	475	Response	1	10932391	7641	1

09	476	Picture	MorphF6_04_noe.jpg	10932446	0	1	35961	2	0	next	hit	947

09	476	Response	1	10968311	35865	1

09	477	Picture	MorphF7_06_nom.jpg	10968407	0	1	8095	2	0	next	hit	949

09	477	Response	1	10976390	7983	1

09	478	Picture	MorphM2_02_orig.jpg	10976502	0	1	8360	2	0	next	incorrect	951

09	478	Response	2	10984791	8289	1

09	479	Picture	MorphF7_02_noe.jpg	10984862	0	1	38085	2	0	next	incorrect	953

09	479	Response	2	11022870	38008	1

09	480	Picture	MorphF2_02_nom.jpg	11022947	0	1	23885	2	0	next	incorrect	955

09	480	Response	2	11046710	23763	1

09	481	Picture	MorphM1_00_noe.jpg	11046832	0	1	37402	154	0	next	incorrect	957

09	481	Response	2	11084230	37398	1

09	482	Picture	MorphF10_05_noe.jpg	11084234	0	153	17535	154	0	next	hit	959

09	482	Response	1	11101670	17436	1

09	483	Picture	MorphM9_01_noe.jpg	11101769	0	1	13934	2	0	next	incorrect	961

09	483	Response	2	11115589	13820	1

09	484	Picture	MorphM10_07_noe.jpg	11115703	0	1	7696	2	0	next	hit	963

09	484	Response	1	11123349	7646	1

09	485	Picture	MorphF10_02_orig.jpg	11123399	0	1	24549	3	0	next	incorrect	965

09	485	Response	2	11147829	24430	1

09	486	Picture	MorphF3_02_nom.jpg	11147948	0	2	7962	5	0	next	incorrect	967

09	486	Response	2	11155829	7881	1

09	487	Picture	MorphM2_03_orig.jpg	11155910	0	3	14464	5	0	next	incorrect	969

09	487	Response	2	11170229	14319	1

09	488	Picture	MorphF8_03_noe.jpg	11170374	0	2	18180	3	0	next	incorrect	971

09	488	Response	2	11188469	18095	1

09	489	Picture	MorphF3_02_noe.jpg	11188554	0	1	16057	2	0	next	incorrect	973

09	489	Response	2	11204469	15915	1

09	490	Picture	MorphF7_01_noe.jpg	11204611	0	1	25876	2	0	next	incorrect	975

09	490	Response	2	11230388	25777	1

09	491	Picture	MorphM6_05_noe.jpg	11230487	0	1	24682	2	0	next	incorrect	977

09	491	Response	2	11255108	24621	1

09	492	Picture	MorphF5_05_nom.jpg	11255169	0	1	14066	2	0	next	incorrect	979

09	492	Response	2	11269108	13939	1

09	493	Picture	MorphF8_01_nom.jpg	11269235	0	1	9819	3	0	next	incorrect	981

09	493	Response	2	11278948	9713	1

09	494	Picture	MorphF9_02_orig.jpg	11279054	0	2	13005	3	0	next	incorrect	983

09	494	Response	2	11291988	12934	1

09	495	Picture	MorphM2_08_noe.jpg	11292059	0	1	12872	2	0	next	hit	985

09	495	Response	1	11304868	12809	1

09	496	Picture	MorphM8_05_nom.jpg	11304931	0	1	6635	2	0	next	hit	987

09	496	Response	1	11311507	6576	1

09	497	Picture	MorphM4_06_noe.jpg	11311566	0	1	7829	2	0	next	hit	989

09	497	Response	1	11319347	7781	1

09	498	Picture	MorphM7_01_nom.jpg	11319395	0	1	46975	2	0	next	incorrect	991

09	498	Response	2	11366227	46832	1

09	499	Picture	MorphM4_06_orig.jpg	11366370	0	1	13668	2	0	next	hit	993

09	499	Response	1	11379987	13617	1

09	500	Picture	MorphM1_04_nom.jpg	11380038	0	1	7829	2	0	next	incorrect	995

09	500	Response	2	11387747	7709	1

09	501	Picture	MorphM5_09_noe.jpg	11387867	0	1	12739	2	0	next	hit	997

09	501	Response	1	11400547	12680	1

09	502	Picture	MorphF1_03_orig.jpg	11400606	0	1	6768	2	0	next	incorrect	999

09	502	Response	2	11407267	6661	1

09	503	Picture	MorphF3_05_orig.jpg	11407374	0	1	34634	2	0	next	incorrect	1001

09	503	Response	2	11441906	34532	1

09	504	Picture	MorphM2_00_noe.jpg	11442008	0	1	8228	2	0	next	incorrect	1003

09	504	Response	2	11450146	8138	1

09	505	Picture	MorphF5_04_noe.jpg	11450236	0	1	16587	2	0	next	incorrect	1005

09	505	Response	2	11466786	16550	1

09	506	Picture	MorphM6_08_orig.jpg	11466823	0	1	8094	2	0	next	hit	1007

09	506	Response	1	11474786	7963	1

09	507	Picture	MorphF1_00_noe.jpg	11474917	0	1	8228	2	0	next	hit	1009

09	507	Response	1	11483026	8109	1

09	508	Picture	MorphF2_01_orig.jpg	11483145	0	1	52416	2	0	next	hit	1011

09	508	Response	1	11535505	52360	1

09	509	Picture	MorphF5_09_orig.jpg	11535561	0	1	7548	150	0	next	hit	1013

09	509	Response	1	11543105	7544	1

09	510	Picture	MorphF1_01_orig.jpg	11543109	0	149	18062	150	0	next	incorrect	1015

09	510	Response	2	11561105	17996	1

09	511	Picture	MorphM7_00_noe.jpg	11561171	0	1	15778	148	0	next	incorrect	1017

09	511	Response	2	11576945	15774	1

09	512	Picture	MorphM4_07_noe.jpg	11576949	0	147	9680	301	0	next	hit	1019

09	512	Response	1	11586625	9676	1

09	513	Picture	MorphM1_05_orig.jpg	11586629	0	154	11280	308	0	next	incorrect	1021

09	513	Response	2	11597905	11276	1

09	514	Picture	MorphF4_03_noe.jpg	11597909	0	154	15413	155	0	next	incorrect	1023

09	514	Response	2	11613265	15356	1

09	515	Picture	MorphM2_09_nom.jpg	11613322	0	1	7829	2	0	next	hit	1025

09	515	Response	1	11621025	7703	1

09	516	Picture	MorphF4_08_nom.jpg	11621151	0	1	9024	2	0	next	hit	1027

09	516	Response	1	11630064	8913	1

09	517	Picture	MorphM6_06_orig.jpg	11630175	0	1	23089	2	0	next	incorrect	1029

09	517	Response	2	11653184	23009	1

09	518	Picture	MorphM7_10_noe.jpg	11653264	0	1	9289	2	0	next	hit	1031

09	518	Response	1	11662464	9200	1

09	519	Picture	MorphF2_04_nom.jpg	11662553	0	1	8075	154	0	next	hit	1033

09	519	Response	1	11670624	8071	1

09	520	Picture	MorphM1_07_nom.jpg	11670628	0	153	12228	154	0	next	hit	1035

09	520	Response	1	11682784	12156	1

09	521	Picture	MorphF3_03_noe.jpg	11682856	0	1	32491	155	0	next	hit	1037

09	521	Response	1	11715344	32488	1

09	522	Picture	MorphF5_02_nom.jpg	11715347	0	154	13688	155	0	next	incorrect	1039

09	522	Response	2	11728944	13597	1

09	523	Picture	MorphM5_06_noe.jpg	11729035	0	1	7829	2	0	next	hit	1041

09	523	Response	1	11736783	7748	1

09	524	Picture	MorphF8_04_nom.jpg	11736864	0	1	15791	2	0	next	incorrect	1043

09	524	Response	2	11752623	15759	1

09	525	Picture	MorphM10_06_orig.jpg	11752655	0	1	18445	2	0	next	hit	1045

09	525	Response	1	11771023	18368	1

09	526	Picture	MorphF10_03_nom.jpg	11771100	0	1	35431	2	0	next	incorrect	1047

09	526	Response	2	11806463	35363	1

09	527	Picture	MorphM3_01_noe.jpg	11806531	0	1	29459	2	0	next	hit	1049

09	527	Response	1	11835903	29372	1

09	528	Picture	MorphM8_09_orig.jpg	11835990	0	1	6104	2	0	next	hit	1051

09	528	Response	1	11841982	5992	1

09	529	Picture	MorphM7_06_orig.jpg	11842094	0	1	70994	2	0	next	hit	1053

09	529	Response	1	11912942	70848	1

09	530	Picture	MorphM10_08_noe.jpg	11913088	0	1	7165	2	0	next	hit	1055

09	530	Response	1	11920222	7134	1

09	531	Picture	MorphM1_00_orig.jpg	11920253	0	1	7299	2	0	next	incorrect	1057

09	531	Response	2	11927422	7169	1

09	532	Picture	MorphM7_04_noe.jpg	11927552	0	1	14729	2	0	next	incorrect	1059

09	532	Response	2	11942142	14590	1

09	533	Picture	MorphF7_02_orig.jpg	11942281	0	1	6635	2	0	next	incorrect	1061

09	533	Response	2	11948861	6580	1

09	534	Picture	MorphM3_03_orig.jpg	11948916	0	1	6901	2	0	next	incorrect	1063

09	534	Response	2	11955741	6825	1

09	535	Picture	MorphF3_08_orig.jpg	11955817	0	1	8758	2	0	next	hit	1065

09	535	Response	1	11964461	8644	1

09	536	Picture	MorphM6_01_nom.jpg	11964575	0	1	84130	3	0	next	incorrect	1067

09	536	Response	2	12048620	84045	1

09	537	Picture	MorphF5_00_nom.jpg	12048705	0	2	6901	3	0	next	incorrect	1069

09	537	Response	2	12055500	6795	1

09	538	Picture	MorphF2_01_nom.jpg	12055606	0	1	31449	2	0	next	incorrect	1071

09	538	Response	2	12086939	31333	2

09	539	Picture	MorphM2_01_noe.jpg	12087055	0	1	7830	2	0	next	incorrect	1073

09	539	Response	2	12094780	7725	1

09	540	Picture	MorphF5_08_noe.jpg	12094885	0	1	15791	2	0	next	hit	1075

09	540	Response	1	12110620	15735	1

09	541	Picture	MorphM2_01_nom.jpg	12110676	0	1	8492	2	0	next	incorrect	1077

09	541	Response	2	12119100	8424	1

09	542	Picture	MorphF4_05_noe.jpg	12119168	0	1	11147	2	0	next	incorrect	1079

09	542	Response	2	12130220	11052	1

09	543	Picture	MorphM8_00_nom.jpg	12130315	0	1	61041	2	0	next	incorrect	1081

09	543	Response	2	12191259	60944	1

09	544	Picture	MorphF10_01_orig.jpg	12191356	0	1	14199	2	0	next	incorrect	1083

09	544	Response	2	12205499	14143	1

09	545	Picture	MorphM3_02_nom.jpg	12205555	0	1	9422	2	0	next	incorrect	1085

09	545	Response	2	12214859	9304	1

09	546	Picture	MorphF2_09_nom.jpg	12214977	0	1	7696	2	0	next	hit	1087

09	546	Response	1	12222539	7562	1

09	547	Picture	MorphM9_01_orig.jpg	12222673	0	1	10218	2	0	next	incorrect	1089

09	547	Response	2	12232859	10186	1

09	548	Picture	MorphF4_05_orig.jpg	12232891	0	1	9289	2	0	next	incorrect	1091

09	548	Response	2	12242139	9248	1

09	549	Picture	MorphM7_03_noe.jpg	12242180	0	1	12075	2	0	next	incorrect	1093

09	549	Response	2	12254219	12039	1

09	550	Picture	MorphM3_08_orig.jpg	12254255	0	1	7299	2	0	next	hit	1095

09	550	Response	1	12261418	7163	1

09	551	Picture	MorphM8_00_orig.jpg	12261554	0	1	13137	2	0	next	hit	1097

09	551	Response	1	12274618	13064	1

09	552	Picture	MorphF8_04_orig.jpg	12274691	0	1	10331	154	0	next	incorrect	1099

09	552	Response	2	12285018	10327	1

09	553	Picture	MorphM9_06_orig.jpg	12285022	0	153	64511	154	0	next	hit	1101

09	553	Response	1	12349498	64476	1

09	554	Picture	MorphM6_08_nom.jpg	12349533	0	1	8625	2	0	next	hit	1103

09	554	Response	1	12358058	8525	1

09	555	Picture	MorphF1_04_orig.jpg	12358158	0	1	13934	2	0	next	incorrect	1105

09	555	Response	2	12372057	13899	1

09	556	Picture	MorphM3_09_orig.jpg	12372092	0	1	10748	2	0	next	hit	1107

09	556	Response	1	12382777	10685	1

09	557	Picture	MorphF1_10_noe.jpg	12382840	0	1	105761	2	0	next	hit	1109

09	557	Response	1	12488456	105616	1

09	558	Picture	MorphM9_03_noe.jpg	12488601	0	1	8227	2	0	next	incorrect	1111

09	558	Response	2	12496776	8175	1

09	559	Picture	MorphF9_05_noe.jpg	12496828	0	1	7152	149	0	next	incorrect	1113

09	559	Response	2	12503976	7148	1

09	560	Picture	MorphF2_07_nom.jpg	12503980	0	148	7312	149	0	next	hit	1115

09	560	Response	1	12511256	7276	1

09	561	Picture	MorphM4_03_orig.jpg	12511292	0	1	8228	2	0	next	incorrect	1117

09	561	Response	2	12519416	8124	1

09	562	Picture	MorphM7_07_orig.jpg	12519520	0	1	9156	2	0	next	hit	1119

09	562	Response	1	12528616	9096	1

09	563	Picture	MorphM8_08_orig.jpg	12528676	0	1	7431	2	0	next	hit	1121

09	563	Response	1	12535976	7300	1

09	564	Picture	MorphF8_00_nom.jpg	12536107	0	1	7298	2	0	next	incorrect	1123

09	564	Response	2	12543336	7229	1

09	565	Picture	MorphM5_04_nom.jpg	12543405	0	1	8360	2	0	next	incorrect	1125

09	565	Response	2	12551656	8251	1

09	566	Picture	MorphF9_10_noe.jpg	12551765	0	1	9820	2	0	next	hit	1127

09	566	Response	1	12561496	9731	1

09	567	Picture	MorphF10_04_orig.jpg	12561585	0	1	41800	2	0	next	hit	1129

09	567	Response	1	12603335	41750	1

09	568	Picture	MorphM6_00_nom.jpg	12603385	0	1	9156	2	0	next	incorrect	1131

09	568	Response	2	12612455	9070	1

09	569	Picture	MorphM3_09_nom.jpg	12612541	0	1	10351	2	0	next	hit	1133

09	569	Response	1	12622775	10234	1

09	570	Picture	MorphF2_07_noe.jpg	12622892	0	1	11279	2	0	next	hit	1135

09	570	Response	1	12634135	11243	1

09	571	Picture	MorphM7_04_orig.jpg	12634171	0	1	39146	2	0	next	hit	1137

09	571	Response	1	12673175	39004	1

09	572	Picture	MorphM5_08_noe.jpg	12673317	0	1	30919	2	0	next	hit	1139

09	572	Response	1	12704134	30817	1

09	573	Picture	MorphF1_06_noe.jpg	12704236	0	1	7829	2	0	next	hit	1141

09	573	Response	1	12711974	7738	1

09	574	Picture	MorphF2_00_orig.jpg	12712065	0	1	50824	2	0	next	incorrect	1143

09	574	Response	2	12762774	50709	1

09	575	Picture	MorphM8_07_nom.jpg	12762889	0	1	6502	2	0	next	hit	1145

09	575	Response	1	12769254	6365	1

09	576	Picture	MorphM7_02_noe.jpg	12769391	0	1	14331	2	0	next	incorrect	1147

09	576	Response	2	12783654	14263	1

09	577	Picture	MorphM5_00_noe.jpg	12783722	0	1	15775	151	0	next	incorrect	1149

09	577	Response	2	12799493	15771	1

09	578	Picture	MorphM4_09_orig.jpg	12799497	0	150	7580	151	0	next	hit	1151

09	578	Response	1	12806933	7436	1

09	579	Picture	MorphF9_04_orig.jpg	12807077	0	1	19220	156	0	next	incorrect	1153

09	579	Response	2	12826293	19216	1

09	580	Picture	MorphM8_03_noe.jpg	12826297	0	155	35319	156	0	next	incorrect	1155

09	580	Response	2	12861493	35196	1

09	581	Picture	MorphM7_05_noe.jpg	12861616	0	1	26009	2	0	next	hit	1157

09	581	Response	1	12887573	25957	1

09	582	Picture	MorphM9_04_nom.jpg	12887625	0	1	14730	2	0	next	incorrect	1159

09	582	Response	2	12902212	14587	1

09	583	Picture	MorphF2_03_nom.jpg	12902355	0	1	13781	154	0	next	hit	1161

09	583	Response	1	12916132	13777	1

09	584	Picture	MorphM1_04_orig.jpg	12916136	0	153	9574	154	0	next	incorrect	1163

09	584	Response	2	12925572	9436	1

09	585	Picture	MorphM2_06_nom.jpg	12925710	0	1	14596	2	0	next	incorrect	1165

09	585	Response	2	12940212	14502	1

09	586	Picture	MorphM10_03_nom.jpg	12940306	0	1	12209	2	0	next	incorrect	1167

09	586	Response	2	12952452	12146	1

09	587	Picture	MorphF10_00_orig.jpg	12952515	0	1	12606	2	0	next	incorrect	1169

09	587	Response	2	12965012	12497	1

09	588	Picture	MorphM10_09_noe.jpg	12965121	0	1	66349	2	0	next	hit	1171

09	588	Response	1	13031331	66210	1

09	589	Picture	MorphM8_01_noe.jpg	13031470	0	1	8345	150	0	next	incorrect	1173

09	589	Response	2	13039811	8341	1

09	590	Picture	MorphM10_07_nom.jpg	13039815	0	149	7977	150	0	next	hit	1175

09	590	Response	1	13047651	7836	1

09	591	Picture	MorphF8_02_nom.jpg	13047792	0	1	9422	2	0	next	incorrect	1177

09	591	Response	2	13057171	9379	1

09	592	Picture	MorphF1_03_noe.jpg	13057214	0	1	9687	2	0	next	hit	1179

09	592	Response	1	13066851	9637	1

09	593	Picture	MorphM7_08_noe.jpg	13066901	0	1	8625	2	0	next	hit	1181

09	593	Response	1	13075411	8510	1

09	594	Picture	MorphM6_09_nom.jpg	13075526	0	1	7808	156	0	next	hit	1183

09	594	Response	1	13083331	7805	1

09	595	Picture	MorphF5_04_orig.jpg	13083334	0	155	8912	156	0	next	incorrect	1185

09	595	Response	2	13092131	8797	1

09	596	Picture	MorphF7_03_noe.jpg	13092246	0	1	8095	2	0	next	incorrect	1187

09	596	Response	2	13100211	7965	1

09	597	Picture	MorphF10_04_nom.jpg	13100341	0	1	62235	2	0	next	hit	1189

09	597	Response	1	13162450	62109	1

09	598	Picture	MorphF5_03_nom.jpg	13162576	0	1	32113	2	0	next	incorrect	1191

09	598	Response	2	13194610	32034	1

09	599	Picture	MorphF10_05_nom.jpg	13194689	0	1	20834	2	0	next	hit	1193

09	599	Response	1	13215489	20800	1

09	600	Picture	MorphF4_02_nom.jpg	13215523	0	1	8758	2	0	next	incorrect	1195

09	600	Response	2	13224209	8686	1

09	601	Picture	MorphF7_09_noe.jpg	13224281	0	1	16172	152	0	next	hit	1197

09	601	Response	1	13240449	16168	1

09	602	Picture	MorphM10_05_orig.jpg	13240453	0	151	64376	152	0	next	incorrect	1199

09	602	Response	2	13304769	64316	1

09	603	Picture	MorphM1_09_noe.jpg	13304829	0	1	33440	2	0	next	hit	1201

09	603	Response	1	13338128	33299	1

09	604	Picture	MorphM5_00_nom.jpg	13338269	0	1	7033	2	0	next	incorrect	1203

09	604	Response	2	13345168	6899	1

09	605	Picture	MorphF2_04_orig.jpg	13345302	0	1	57591	2	0	next	hit	1205

09	605	Response	1	13402848	57546	1

09	606	Picture	MorphM2_02_noe.jpg	13402893	0	1	8360	2	0	next	incorrect	1207

09	606	Response	2	13411168	8275	1

09	607	Picture	MorphF7_09_orig.jpg	13411253	0	1	15526	2	0	next	hit	1209

09	607	Response	1	13426688	15435	1

09	608	Picture	MorphF5_09_noe.jpg	13426779	0	1	12341	2	0	next	hit	1211

09	608	Response	1	13439087	12308	1

09	609	Picture	MorphF8_00_orig.jpg	13439120	0	1	14331	2	0	next	incorrect	1213

09	609	Response	2	13453407	14287	1

09	610	Picture	MorphM8_10_noe.jpg	13453451	0	1	12341	2	0	next	hit	1215

09	610	Response	1	13465727	12276	1

09	611	Picture	MorphF5_09_nom.jpg	13465792	0	1	7829	2	0	next	hit	1217

09	611	Response	1	13473567	7775	1

09	612	Picture	MorphM10_08_orig.jpg	13473621	0	1	8350	145	0	next	hit	1219

09	612	Response	1	13481967	8346	1

09	613	Picture	MorphF10_04_noe.jpg	13481971	0	144	35574	145	0	next	incorrect	1221

09	613	Response	2	13517487	35516	1

09	614	Picture	MorphF4_00_nom.jpg	13517545	0	1	7033	2	0	next	incorrect	1223

09	614	Response	2	13524447	6902	1

09	615	Picture	MorphF1_02_orig.jpg	13524578	0	1	6502	2	0	next	incorrect	1225

09	615	Response	2	13531006	6428	1

09	616	Picture	MorphM1_03_nom.jpg	13531080	0	1	5706	2	0	next	incorrect	1227

09	616	Response	2	13536686	5606	1

09	617	Picture	MorphF9_00_noe.jpg	13536786	0	1	6502	2	0	next	incorrect	1229

09	617	Response	2	13543246	6460	1

09	618	Picture	MorphM6_04_noe.jpg	13543288	0	1	8891	2	0	next	incorrect	1231

09	618	Response	2	13552046	8758	1

09	619	Picture	MorphM10_03_noe.jpg	13552179	0	1	9289	2	0	next	incorrect	1233

09	619	Response	2	13561326	9147	1

09	620	Picture	MorphM4_02_orig.jpg	13561468	0	1	9820	2	0	next	incorrect	1235

09	620	Response	2	13571166	9698	1

09	621	Picture	MorphF2_03_orig.jpg	13571288	0	1	20282	155	0	next	hit	1237

09	621	Response	1	13591566	20278	1

09	622	Picture	MorphM6_01_noe.jpg	13591570	0	154	10105	155	0	next	incorrect	1239

09	622	Response	2	13601646	10076	1

09	623	Picture	MorphF1_02_nom.jpg	13601675	0	1	9289	2	0	next	incorrect	1241

09	623	Response	2	13610846	9171	1

09	624	Picture	MorphF3_04_orig.jpg	13610964	0	1	17517	2	0	next	incorrect	1243

09	624	Response	2	13628366	17402	1

09	625	Picture	MorphM6_04_nom.jpg	13628481	0	1	31051	2	0	next	incorrect	1245

09	625	Response	2	13659405	30924	1

09	626	Picture	MorphF9_07_nom.jpg	13659532	0	1	26540	2	0	next	hit	1247

09	626	Response	1	13685965	26433	1

09	627	Picture	MorphM9_08_orig.jpg	13686072	0	1	8890	3	0	next	hit	1249

09	627	Response	1	13694925	8853	1

09	628	Picture	MorphF2_08_noe.jpg	13694962	0	2	9555	3	0	next	hit	1251

09	628	Response	1	13704445	9483	1

09	629	Picture	MorphF6_03_noe.jpg	13704517	0	1	42861	2	0	next	incorrect	1253

09	629	Response	2	13747245	42728	1

09	630	Picture	MorphF1_08_noe.jpg	13747378	0	1	20303	2	0	next	hit	1255

09	630	Response	1	13767564	20186	1

09	631	Picture	MorphM6_03_noe.jpg	13767681	0	1	8095	2	0	next	incorrect	1257

09	631	Response	2	13775724	8043	1

09	632	Picture	MorphF3_01_noe.jpg	13775776	0	1	22957	2	0	next	incorrect	1259

09	632	Response	2	13798684	22908	1

09	633	Picture	MorphF10_00_noe.jpg	13798733	0	1	41932	2	0	next	incorrect	1261

09	633	Response	2	13840604	41871	1

09	634	Picture	MorphF6_07_noe.jpg	13840665	0	1	13005	2	0	next	hit	1263

09	634	Response	1	13853563	12898	1

09	635	Picture	MorphM5_10_nom.jpg	13853670	0	1	14729	2	0	next	hit	1265

09	635	Response	1	13868363	14693	1

09	636	Picture	MorphF6_02_orig.jpg	13868399	0	1	22559	2	0	next	incorrect	1267

09	636	Response	2	13890923	22524	1

09	637	Picture	MorphM7_00_orig.jpg	13890958	0	1	9289	2	0	next	incorrect	1269

09	637	Response	2	13900203	9245	1

09	638	Picture	MorphF9_08_nom.jpg	13900247	0	1	7298	2	0	next	hit	1271

09	638	Response	1	13907403	7156	1

09	639	Picture	MorphF6_08_noe.jpg	13907545	0	1	8626	2	0	next	hit	1273

09	639	Response	1	13916123	8578	1

09	640	Picture	MorphM5_03_nom.jpg	13916171	0	1	8227	2	0	next	incorrect	1275

09	640	Response	2	13924363	8192	1

09	641	Picture	MorphM3_07_nom.jpg	13924398	0	1	18976	2	0	next	hit	1277

09	641	Response	1	13943243	18845	1

09	642	Picture	MorphM8_03_nom.jpg	13943374	0	1	9687	2	0	next	hit	1279

09	642	Response	1	13953002	9628	1

09	643	Picture	MorphM7_02_orig.jpg	13953061	0	1	7962	2	0	next	incorrect	1281

09	643	Response	2	13960922	7861	1

09	644	Picture	MorphM1_02_orig.jpg	13961023	0	1	14995	2	0	next	incorrect	1283

09	644	Response	2	13975882	14859	1

09	645	Picture	MorphF9_09_orig.jpg	13976018	0	1	7148	152	0	next	hit	1285

09	645	Response	1	13983162	7144	1

09	646	Picture	MorphF8_08_nom.jpg	13983166	0	151	49249	152	0	next	hit	1287

09	646	Response	1	14032282	49116	1

09	647	Picture	MorphM2_07_nom.jpg	14032415	0	1	17914	2	0	next	hit	1289

09	647	Response	1	14050282	17867	1

09	648	Picture	MorphF4_06_nom.jpg	14050329	0	1	12606	2	0	next	incorrect	1291

09	648	Response	2	14062841	12512	1

09	649	Picture	MorphF3_09_nom.jpg	14062935	0	1	9555	2	0	next	hit	1293

09	649	Response	1	14072441	9506	1

09	650	Picture	MorphM3_06_orig.jpg	14072490	0	1	31847	2	0	next	incorrect	1295

09	650	Response	2	14104201	31711	1

09	651	Picture	MorphF8_10_nom.jpg	14104337	0	1	6901	2	0	next	hit	1297

09	651	Response	1	14111161	6824	1

09	652	Picture	MorphM4_07_orig.jpg	14111238	0	1	7961	2	0	next	hit	1299

09	652	Response	1	14119161	7923	1

09	653	Picture	MorphF4_06_orig.jpg	14119199	0	1	59582	2	0	next	hit	1301

09	653	Response	1	14178680	59481	1

09	654	Picture	MorphM3_05_nom.jpg	14178781	0	1	8758	2	0	next	incorrect	1303

09	654	Response	2	14187480	8699	1

09	655	Picture	MorphM5_02_nom.jpg	14187539	0	1	13403	2	0	next	incorrect	1305

09	655	Response	2	14200840	13301	2

09	656	Picture	MorphM2_05_noe.jpg	14200942	0	1	13402	2	0	next	incorrect	1307

09	656	Response	2	14214280	13338	1

09	657	Picture	MorphM1_10_noe.jpg	14214344	0	1	9820	2	0	next	hit	1309

09	657	Response	1	14224120	9776	1

09	658	Picture	MorphF8_08_orig.jpg	14224164	0	1	10483	2	0	next	hit	1311

09	658	Response	1	14234600	10436	1

09	659	Picture	MorphM10_01_nom.jpg	14234647	0	1	11545	2	0	next	incorrect	1313

09	659	Response	2	14246120	11473	1

09	660	Picture	MorphM4_00_noe.jpg	14246192	0	1	9289	2	0	next	incorrect	1315

09	660	Response	2	14255400	9208	1

09	661	Picture	MorphF5_02_orig.jpg	14255481	0	1	9023	2	0	next	incorrect	1317

09	661	Response	2	14264360	8879	1

09	662	Picture	MorphF8_01_orig.jpg	14264504	0	1	8626	2	0	next	incorrect	1319

09	662	Response	2	14273079	8575	1

09	663	Picture	MorphF7_05_nom.jpg	14273130	0	1	57193	2	0	next	hit	1321

09	663	Response	1	14330279	57149	1

09	664	Picture	MorphM6_05_orig.jpg	14330323	0	1	8492	2	0	next	incorrect	1323

09	664	Response	2	14338679	8356	1

09	665	Picture	MorphM3_08_nom.jpg	14338815	0	1	25744	2	0	next	incorrect	1325

09	665	Response	2	14364439	25624	1

09	666	Picture	end_ins	14364559	0	1	2932239	2	0	next	other	0

09	666	Response	3	17289141	2924582	1
