# Supplementary material for: Categorical Perception of Fear and Anger Expressions in Whole, Masked and Composite Faces
Source: PLoS One. 2015 Aug 11;10(8):e0134790. doi: 10.1371/journal.pone.0134790 (PMC4532458; doi:10.1371/journal.pone.0134790)
Supplement: S1 Dataset — (ZIP) [file pone.0134790.s001.zip › Exp1/09-Vp009_ParaMasked_pt1.log]

Scenario - 

Logfile written - 01/30/2014 13:46:54

Subject	Trial	Event Type	Code	Time	TTime	Uncertainty	Duration	Uncertainty	ReqTime	ReqDur	Stim Type	Pair Index

09	1	Response	3	290282	300149	1

09	2	Response	3	363241	72957	1

09	3	Response	3	396041	32761	1

09	4	Picture	fix	396043	0	147	30136	148	0	30000	other	0

09	5	Picture	MorphM9_10_orig.jpg	426312	0	1	23620	2	0	next	hit	6

09	5	Response	1	449790	23478	1

09	6	Picture	MorphM8_06_orig.jpg	449932	0	1	22559	2	0	next	hit	8

09	6	Response	1	472350	22418	1

09	7	Picture	MorphM10_06_nom.jpg	472491	0	1	29194	2	0	next	hit	10

09	7	Response	1	501630	29139	1

09	8	Picture	MorphF3_01_orig.jpg	501685	0	1	22956	3	0	next	incorrect	12

09	8	Response	2	524509	22824	1

09	9	Picture	MorphM10_05_orig.jpg	524641	0	2	73117	3	0	next	incorrect	14

09	9	Response	2	597709	73068	1

09	10	Picture	MorphF5_07_orig.jpg	597758	0	1	28796	2	0	next	incorrect	16

09	10	Response	2	626508	28750	1

09	11	Picture	MorphM4_06_nom.jpg	626554	0	1	36227	2	0	next	incorrect	18

09	11	Response	2	662748	36194	1

09	12	Picture	MorphM7_10_noe.jpg	662781	0	1	17781	2	0	next	hit	20

09	12	Response	1	680508	17727	1

09	13	Picture	MorphM3_02_orig.jpg	680562	0	1	21232	2	0	next	incorrect	22

09	13	Response	2	701708	21146	1

09	14	Picture	MorphF2_07_orig.jpg	701794	0	1	23620	2	0	next	hit	24

09	14	Response	1	725307	23513	1

09	15	Picture	MorphF10_10_nom.jpg	725414	0	1	26938	2	0	next	hit	26

09	15	Response	1	752267	26853	1

09	16	Picture	MorphF8_07_orig.jpg	752352	0	1	18312	2	0	next	incorrect	28

09	16	Response	2	770587	18235	1

09	17	Picture	MorphM2_01_orig.jpg	770664	0	1	18566	147	0	next	incorrect	30

09	17	Response	2	789227	18563	1

09	18	Picture	MorphF5_07_noe.jpg	789230	0	146	43139	147	0	next	hit	32

09	18	Response	1	832267	43037	1

09	19	Picture	MorphF4_09_noe.jpg	832369	0	1	30123	2	0	next	hit	34

09	19	Response	1	862346	29977	1

09	20	Picture	MorphF9_00_nom.jpg	862492	0	1	13668	2	0	next	incorrect	36

09	20	Response	2	876026	13534	1

09	21	Picture	MorphM10_01_noe.jpg	876160	0	1	18829	149	0	next	incorrect	38

09	21	Response	2	894986	18826	1

09	22	Picture	MorphM1_09_noe.jpg	894989	0	148	36771	149	0	next	hit	40

09	22	Response	1	931625	36636	1

09	23	Picture	MorphM9_08_noe.jpg	931760	0	1	51222	2	0	next	incorrect	42

09	23	Response	2	982905	51145	1

09	24	Picture	MorphM4_05_orig.jpg	982982	0	1	32909	2	0	next	hit	44

09	24	Response	1	1015784	32802	1

09	25	Picture	MorphF2_06_nom.jpg	1015891	0	1	27999	3	0	next	hit	46

09	25	Response	1	1043784	27893	1

09	26	Picture	MorphM10_10_noe.jpg	1043890	0	2	17782	3	0	next	hit	48

09	26	Response	1	1061544	17654	1

09	27	Picture	MorphM3_00_orig.jpg	1061672	0	1	16322	2	0	next	incorrect	50

09	27	Response	2	1077944	16272	1

09	28	Picture	MorphM8_08_orig.jpg	1077994	0	1	22161	2	0	next	hit	52

09	28	Response	1	1100104	22110	1

09	29	Picture	MorphF2_04_orig.jpg	1100155	0	1	36226	2	0	next	incorrect	54

09	29	Response	2	1136343	36188	1

09	30	Picture	MorphM4_10_noe.jpg	1136381	0	1	20701	2	0	next	hit	56

09	30	Response	1	1156983	20602	1

09	31	Picture	MorphF3_08_nom.jpg	1157082	0	1	19905	2	0	next	incorrect	58

09	31	Response	2	1176903	19821	1

09	32	Picture	MorphM4_05_noe.jpg	1176987	0	1	29592	2	0	next	hit	60

09	32	Response	1	1206503	29516	1

09	33	Picture	MorphM3_06_orig.jpg	1206579	0	1	18843	2	0	next	incorrect	62

09	33	Response	2	1225303	18724	1

09	34	Picture	MorphF1_05_nom.jpg	1225422	0	1	22691	2	0	next	incorrect	64

09	34	Response	2	1248022	22600	1

09	35	Picture	MorphF2_09_noe.jpg	1248113	0	1	29832	160	0	next	incorrect	66

09	35	Response	2	1277942	29829	1

09	36	Picture	MorphF7_10_noe.jpg	1277945	0	159	21523	160	0	next	incorrect	68

09	36	Response	2	1299382	21437	1

09	37	Picture	MorphM6_05_noe.jpg	1299468	0	1	40207	2	0	next	incorrect	70

09	37	Response	2	1339542	40074	1

09	38	Picture	MorphM5_09_noe.jpg	1339675	0	1	25069	146	0	next	hit	72

09	38	Response	1	1364741	25066	1

09	39	Picture	MorphM10_02_orig.jpg	1364744	0	145	20182	146	0	next	incorrect	74

09	39	Response	2	1384821	20077	1

09	40	Picture	MorphF4_02_orig.jpg	1384926	0	1	13004	2	0	next	incorrect	76

09	40	Response	2	1397861	12935	1

09	41	Picture	MorphM2_09_noe.jpg	1397930	0	1	34634	2	0	next	hit	78

09	41	Response	1	1432501	34571	1

09	42	Picture	MorphM1_10_nom.jpg	1432564	0	1	25460	153	0	next	incorrect	80

09	42	Response	2	1458021	25457	1

09	43	Picture	MorphM5_02_orig.jpg	1458024	0	152	33193	153	0	next	incorrect	82

09	43	Response	2	1491140	33116	1

09	44	Picture	MorphF2_10_orig.jpg	1491217	0	1	21606	159	0	next	hit	84

09	44	Response	1	1512820	21603	1

09	45	Picture	MorphM9_01_nom.jpg	1512823	0	158	24838	159	0	next	incorrect	86

09	45	Response	2	1537620	24797	1

09	46	Picture	MorphF7_00_noe.jpg	1537661	0	1	14042	27	0	next	incorrect	88

09	46	Response	2	1551700	14039	1

09	47	Picture	MorphF10_06_nom.jpg	1551703	0	26	32005	27	0	next	incorrect	90

09	47	Response	2	1583619	31916	1

09	48	Picture	MorphM2_04_nom.jpg	1583708	0	1	11810	2	0	next	incorrect	92

09	48	Response	2	1595379	11671	1

09	49	Picture	MorphF3_06_noe.jpg	1595518	0	1	46824	153	0	next	hit	94

09	49	Response	1	1642339	46821	1

09	50	Picture	MorphM10_06_noe.jpg	1642342	0	152	12758	153	0	next	hit	96

09	50	Response	1	1654979	12637	1

09	51	Picture	MorphM9_05_orig.jpg	1655100	0	1	35032	2	0	next	incorrect	98

09	51	Response	2	1690018	34918	1

09	52	Picture	MorphF9_07_noe.jpg	1690132	0	1	23620	2	0	next	incorrect	100

09	52	Response	2	1713698	23566	1

09	53	Picture	MorphF4_00_noe.jpg	1713752	0	1	10882	2	0	next	incorrect	102

09	53	Response	2	1724498	10746	1

09	54	Picture	MorphF1_02_orig.jpg	1724634	0	1	40738	2	0	next	incorrect	104

09	54	Response	2	1765298	40664	1

09	55	Picture	MorphF6_05_noe.jpg	1765372	0	1	26648	159	0	next	incorrect	106

09	55	Response	2	1792017	26645	1

09	56	Picture	MorphM3_00_nom.jpg	1792020	0	158	17920	310	0	next	incorrect	108

09	56	Response	2	1809937	17917	1

09	57	Picture	MorphF4_06_noe.jpg	1809940	0	152	27089	153	0	next	incorrect	110

09	57	Response	2	1836897	26957	1

09	58	Picture	MorphM1_00_nom.jpg	1837029	0	1	9953	2	0	next	incorrect	112

09	58	Response	2	1846897	9868	1

09	59	Picture	MorphM4_01_noe.jpg	1846982	0	1	22691	2	0	next	incorrect	114

09	59	Response	2	1869617	22635	1

09	60	Picture	MorphF3_03_noe.jpg	1869673	0	1	28397	2	0	next	incorrect	116

09	60	Response	2	1898016	28343	1

09	61	Picture	MorphM8_01_orig.jpg	1898070	0	1	22426	3	0	next	incorrect	118

09	61	Response	2	1920416	22346	1

09	62	Picture	MorphM5_08_noe.jpg	1920496	0	2	26938	3	0	next	hit	120

09	62	Response	1	1947296	26800	1

09	63	Picture	MorphM6_07_orig.jpg	1947434	0	1	18313	2	0	next	incorrect	122

09	63	Response	2	1965616	18182	1

09	64	Picture	MorphM9_00_noe.jpg	1965747	0	1	15923	3	0	next	incorrect	124

09	64	Response	2	1981536	15789	1

09	65	Picture	MorphF8_00_orig.jpg	1981670	0	2	7033	3	0	next	incorrect	126

09	65	Response	2	1988655	6985	1

09	66	Picture	MorphM6_06_orig.jpg	1988703	0	1	15924	2	0	next	incorrect	128

09	66	Response	2	2004575	15872	1

09	67	Picture	MorphF10_10_noe.jpg	2004627	0	1	23621	2	0	next	incorrect	130

09	67	Response	2	2028175	23548	1

09	68	Picture	MorphM6_03_nom.jpg	2028248	0	1	12606	2	0	next	incorrect	132

09	68	Response	2	2040815	12567	1

09	69	Picture	MorphF1_00_nom.jpg	2040854	0	1	9687	2	0	next	incorrect	134

09	69	Response	2	2050415	9561	1

09	70	Picture	MorphM1_05_orig.jpg	2050541	0	1	11545	2	0	next	incorrect	136

09	70	Response	2	2062015	11474	1

09	71	Picture	MorphF4_03_noe.jpg	2062086	0	1	11014	2	0	next	incorrect	138

09	71	Response	2	2072975	10889	1

09	72	Picture	MorphM2_00_orig.jpg	2073100	0	1	16852	2	0	next	incorrect	140

09	72	Response	2	2089855	16755	1

09	73	Picture	MorphM10_08_nom.jpg	2089952	0	1	14066	2	0	next	hit	142

09	73	Response	1	2103934	13982	1

09	74	Picture	MorphF8_08_noe.jpg	2104018	0	1	27602	2	0	next	hit	144

09	74	Response	1	2131534	27516	1

09	75	Picture	MorphF3_00_noe.jpg	2131620	0	1	17649	2	0	next	incorrect	146

09	75	Response	2	2149214	17594	1

09	76	Picture	MorphM4_08_nom.jpg	2149269	0	1	15127	2	0	next	hit	148

09	76	Response	1	2164254	14985	1

09	77	Picture	MorphF6_06_orig.jpg	2164396	0	1	20303	2	0	next	hit	150

09	77	Response	1	2184654	20258	1

09	78	Picture	MorphF4_00_nom.jpg	2184699	0	1	35696	2	0	next	incorrect	152

09	78	Response	2	2220253	35554	1

09	79	Picture	MorphM8_03_orig.jpg	2220395	0	1	17914	2	0	next	incorrect	154

09	79	Response	2	2238173	17778	1

09	80	Picture	MorphM9_07_orig.jpg	2238309	0	1	15261	2	0	next	incorrect	156

09	80	Response	2	2253453	15144	1

09	81	Picture	MorphF8_09_nom.jpg	2253570	0	1	48567	2	0	next	hit	158

09	81	Response	1	2302093	48523	1

09	82	Picture	MorphF6_08_noe.jpg	2302137	0	1	22161	2	0	next	hit	160

09	82	Response	1	2324172	22035	1

09	83	Picture	MorphM2_03_noe.jpg	2324298	0	1	15791	2	0	next	incorrect	162

09	83	Response	2	2340012	15714	1

09	84	Picture	MorphM5_10_noe.jpg	2340089	0	1	32486	160	0	next	hit	164

09	84	Response	1	2372572	32483	1

09	85	Picture	MorphM6_09_nom.jpg	2372575	0	159	15949	160	0	next	hit	166

09	85	Response	1	2388412	15837	1

09	86	Picture	MorphF5_02_orig.jpg	2388524	0	1	30370	153	0	next	incorrect	168

09	86	Response	2	2418891	30367	1

09	87	Picture	MorphM8_04_noe.jpg	2418894	0	152	31069	153	0	next	incorrect	170

09	87	Response	2	2449851	30957	1

09	88	Picture	MorphM9_04_nom.jpg	2449963	0	1	24948	2	0	next	incorrect	172

09	88	Response	2	2474811	24848	1

09	89	Picture	MorphF10_05_nom.jpg	2474911	0	1	20833	2	0	next	incorrect	174

09	89	Response	2	2495691	20780	1

09	90	Picture	MorphM7_06_nom.jpg	2495744	0	1	24549	2	0	next	hit	176

09	90	Response	1	2520251	24507	1

09	91	Picture	MorphM1_06_noe.jpg	2520293	0	1	16440	150	0	next	hit	178

09	91	Response	1	2536730	16437	1

09	92	Picture	MorphM6_04_orig.jpg	2536733	0	149	35313	150	0	next	incorrect	180

09	92	Response	2	2571930	35197	1

09	93	Picture	MorphF7_01_nom.jpg	2572046	0	1	30653	2	0	next	incorrect	182

09	93	Response	2	2602650	30604	1

09	94	Picture	MorphM8_02_orig.jpg	2602699	0	1	16434	156	0	next	incorrect	184

09	94	Response	2	2619129	16430	1

09	95	Picture	MorphF2_00_orig.jpg	2619133	0	155	34655	156	0	next	incorrect	186

09	95	Response	2	2653689	34556	1

09	96	Picture	MorphM7_06_noe.jpg	2653788	0	1	35032	3	0	next	hit	188

09	96	Response	1	2688729	34941	1

09	97	Picture	MorphF8_08_nom.jpg	2688820	0	2	25479	3	0	next	hit	190

09	97	Response	1	2714169	25349	1

09	98	Picture	MorphF2_10_noe.jpg	2714299	0	1	37686	2	0	next	hit	192

09	98	Response	1	2751928	37629	1

09	99	Picture	MorphF9_08_orig.jpg	2751985	0	1	33440	2	0	next	hit	194

09	99	Response	1	2785288	33303	1

09	100	Picture	MorphF8_04_orig.jpg	2785425	0	1	19507	2	0	next	incorrect	196

09	100	Response	2	2804888	19463	1

09	101	Picture	MorphF6_09_orig.jpg	2804932	0	1	19506	2	0	next	hit	198

09	101	Response	1	2824408	19476	1

09	102	Picture	MorphF4_08_noe.jpg	2824438	0	1	64212	149	0	next	hit	200

09	102	Response	1	2888647	64209	1

09	103	Picture	MorphF1_10_orig.jpg	2888650	0	148	19654	149	0	next	hit	202

09	103	Response	1	2908247	19597	1

09	104	Picture	MorphF3_09_orig.jpg	2908304	0	1	28663	2	0	next	hit	204

09	104	Response	1	2936887	28583	1

09	105	Picture	MorphM4_02_noe.jpg	2936967	0	1	31980	2	0	next	hit	206

09	105	Response	1	2968806	31839	1

09	106	Picture	MorphM1_02_noe.jpg	2968947	0	1	87714	2	0	next	hit	208

09	106	Response	1	3056565	87618	1

09	107	Picture	MorphM10_01_orig.jpg	3056661	0	1	11544	2	0	next	incorrect	210

09	107	Response	2	3068085	11424	1

09	108	Picture	MorphM4_10_nom.jpg	3068205	0	1	11280	2	0	next	hit	212

09	108	Response	1	3079365	11160	1

09	109	Picture	MorphF1_09_noe.jpg	3079485	0	1	23753	2	0	next	hit	214

09	109	Response	1	3103125	23640	1

09	110	Picture	MorphF10_04_nom.jpg	3103238	0	1	20701	2	0	next	incorrect	216

09	110	Response	2	3123845	20607	1

09	111	Picture	MorphF3_04_noe.jpg	3123939	0	1	55866	2	0	next	hit	218

09	111	Response	1	3179764	55825	1

09	112	Picture	MorphM3_02_nom.jpg	3179805	0	1	14331	2	0	next	incorrect	220

09	112	Response	2	3194004	14199	1

09	113	Picture	MorphF4_05_noe.jpg	3194136	0	1	46843	2	0	next	incorrect	222

09	113	Response	2	3240884	46748	1

09	114	Picture	MorphF6_07_nom.jpg	3240979	0	1	9156	2	0	next	hit	224

09	114	Response	1	3250003	9024	1

09	115	Picture	MorphF9_00_noe.jpg	3250135	0	1	10616	2	0	next	incorrect	226

09	115	Response	2	3260643	10508	1

09	116	Picture	MorphF6_03_nom.jpg	3260751	0	1	9687	2	0	next	hit	228

09	116	Response	1	3270323	9572	1

09	117	Picture	MorphM8_00_nom.jpg	3270438	0	1	34103	2	0	next	hit	230

09	117	Response	1	3304483	34045	1

09	118	Picture	MorphF2_08_noe.jpg	3304541	0	1	27203	2	0	next	hit	232

09	118	Response	1	3331682	27141	2

09	119	Picture	MorphF3_10_orig.jpg	3331744	0	1	10882	2	0	next	hit	234

09	119	Response	1	3342483	10739	1

09	120	Picture	MorphM5_08_nom.jpg	3342626	0	1	42463	2	0	next	hit	236

09	120	Response	1	3384962	42336	1

09	121	Picture	MorphM7_10_nom.jpg	3385089	0	1	6370	2	0	next	hit	238

09	121	Response	1	3391362	6273	1

09	122	Picture	MorphM6_06_noe.jpg	3391459	0	1	11412	2	0	next	incorrect	240

09	122	Response	2	3402802	11343	1

09	123	Picture	MorphF3_10_noe.jpg	3402871	0	1	16853	2	0	next	hit	242

09	123	Response	1	3419602	16731	1

09	124	Picture	MorphF5_03_nom.jpg	3419724	0	1	11146	2	0	next	incorrect	244

09	124	Response	2	3430801	11077	2

09	125	Picture	MorphF10_01_nom.jpg	3430870	0	1	8227	3	0	next	incorrect	246

09	125	Response	2	3438962	8092	1

09	126	Picture	MorphF4_01_noe.jpg	3439097	0	2	7830	3	0	next	incorrect	248

09	126	Response	2	3446882	7785	1

09	127	Picture	MorphM7_00_orig.jpg	3446927	0	1	18047	2	0	next	incorrect	250

09	127	Response	2	3464881	17954	1

09	128	Picture	MorphF4_02_nom.jpg	3464974	0	1	7298	2	0	next	incorrect	252

09	128	Response	2	3472161	7187	1

09	129	Picture	MorphM4_04_nom.jpg	3472272	0	1	16189	2	0	next	incorrect	254

09	129	Response	2	3488321	16049	1

09	130	Picture	MorphF7_06_nom.jpg	3488461	0	1	22161	2	0	next	hit	256

09	130	Response	1	3510481	22020	1

09	131	Picture	MorphM6_10_noe.jpg	3510622	0	1	29702	157	0	next	incorrect	258

09	131	Response	2	3540321	29699	1

09	132	Picture	MorphF9_10_nom.jpg	3540324	0	156	9311	157	0	next	hit	260

09	132	Response	1	3549521	9197	1

09	133	Picture	MorphF8_07_nom.jpg	3549635	0	1	12341	2	0	next	hit	262

09	133	Response	1	3561920	12285	1

09	134	Picture	MorphM5_06_nom.jpg	3561976	0	1	13668	2	0	next	incorrect	264

09	134	Response	2	3575600	13624	1

09	135	Picture	MorphM4_09_orig.jpg	3575644	0	1	12076	2	0	next	hit	266

09	135	Response	1	3587600	11956	1

09	136	Picture	MorphF4_05_nom.jpg	3587720	0	1	7298	2	0	next	incorrect	268

09	136	Response	2	3594880	7160	1

09	137	Picture	MorphF9_01_noe.jpg	3595018	0	1	11014	2	0	next	incorrect	270

09	137	Response	2	3605999	10981	2

09	138	Picture	MorphF8_07_noe.jpg	3606032	0	1	9687	2	0	next	incorrect	272

09	138	Response	2	3615600	9568	1

09	139	Picture	MorphM8_02_nom.jpg	3615719	0	1	19507	2	0	next	hit	274

09	139	Response	1	3635120	19401	1

09	140	Picture	MorphM7_02_noe.jpg	3635226	0	1	11545	2	0	next	incorrect	276

09	140	Response	2	3646640	11414	1

09	141	Picture	MorphM4_04_orig.jpg	3646771	0	1	26805	2	0	next	incorrect	278

09	141	Response	2	3673440	26669	1

09	142	Picture	MorphM6_02_noe.jpg	3673576	0	1	17383	2	0	next	incorrect	280

09	142	Response	2	3690879	17303	1

09	143	Picture	MorphF10_09_noe.jpg	3690959	0	1	47363	145	0	next	incorrect	282

09	143	Response	2	3738319	47360	1

09	144	Picture	MorphM10_02_nom.jpg	3738322	0	144	22304	145	0	next	incorrect	284

09	144	Response	2	3760559	22237	1

09	145	Picture	MorphF5_03_orig.jpg	3760626	0	1	6635	2	0	next	incorrect	286

09	145	Response	2	3767119	6493	1

09	146	Picture	MorphM3_10_noe.jpg	3767261	0	1	9952	2	0	next	incorrect	288

09	146	Response	2	3777118	9857	1

09	147	Picture	MorphF4_02_noe.jpg	3777213	0	1	7299	2	0	next	incorrect	290

09	147	Response	2	3784398	7185	1

09	148	Picture	MorphF5_08_nom.jpg	3784512	0	1	6767	2	0	next	incorrect	292

09	148	Response	2	3791198	6686	1

09	149	Picture	MorphM6_00_orig.jpg	3791279	0	1	33175	2	0	next	incorrect	294

09	149	Response	2	3824317	33038	2

09	150	Picture	MorphF7_10_orig.jpg	3824454	0	1	12075	2	0	next	hit	296

09	150	Response	1	3836478	12024	1

09	151	Picture	MorphM5_10_nom.jpg	3836529	0	1	10882	2	0	next	hit	298

09	151	Response	1	3847278	10749	1

09	152	Picture	MorphM1_02_orig.jpg	3847411	0	1	7431	2	0	next	incorrect	300

09	152	Response	2	3854798	7387	1

09	153	Picture	MorphF6_00_nom.jpg	3854842	0	1	11799	146	0	next	incorrect	302

09	153	Response	2	3866637	11795	1

09	154	Picture	MorphM8_05_nom.jpg	3866641	0	145	11821	146	0	next	hit	304

09	154	Response	1	3878398	11757	1

09	155	Picture	MorphF7_09_nom.jpg	3878462	0	1	8227	2	0	next	hit	306

09	155	Response	1	3886637	8175	1

09	156	Picture	MorphM10_10_nom.jpg	3886689	0	1	8626	2	0	next	hit	308

09	156	Response	1	3895277	8588	1

09	157	Picture	MorphF2_09_orig.jpg	3895315	0	1	11677	2	0	next	hit	310

09	157	Response	1	3906957	11642	1

09	158	Picture	MorphF9_01_orig.jpg	3906992	0	1	15648	145	0	next	incorrect	312

09	158	Response	2	3922637	15645	1

09	159	Picture	MorphM4_08_orig.jpg	3922640	0	144	19517	145	0	next	hit	314

09	159	Response	1	3942077	19437	1

09	160	Picture	MorphF1_01_noe.jpg	3942157	0	1	13137	3	0	next	hit	316

09	160	Response	1	3955197	13040	1

09	161	Picture	MorphM4_07_orig.jpg	3955294	0	2	7564	3	0	next	hit	318

09	161	Response	1	3962797	7503	1

09	162	Picture	MorphM5_02_noe.jpg	3962858	0	1	13536	2	0	next	hit	320

09	162	Response	1	3976317	13459	1

09	163	Picture	MorphF4_06_nom.jpg	3976394	0	1	37022	2	0	next	incorrect	322

09	163	Response	2	4013356	36962	1

09	164	Picture	MorphM5_05_nom.jpg	4013416	0	1	32644	2	0	next	incorrect	324

09	164	Response	2	4045916	32500	1

09	165	Picture	MorphF7_08_orig.jpg	4046060	0	1	9422	2	0	next	hit	326

09	165	Response	1	4055436	9376	1

09	166	Picture	MorphM10_08_orig.jpg	4055482	0	1	6237	2	0	next	hit	328

09	166	Response	1	4061676	6194	1

09	167	Picture	MorphM6_07_noe.jpg	4061719	0	1	17118	2	0	next	incorrect	330

09	167	Response	2	4078796	17077	1

09	168	Picture	MorphF5_09_orig.jpg	4078837	0	1	6900	2	0	next	incorrect	332

09	168	Response	2	4085596	6759	1

09	169	Picture	MorphF8_03_orig.jpg	4085737	0	1	6635	2	0	next	incorrect	334

09	169	Response	2	4092235	6498	1

09	170	Picture	MorphF10_06_orig.jpg	4092372	0	1	26540	2	0	next	hit	336

09	170	Response	1	4118795	26423	1

09	171	Picture	MorphF9_05_orig.jpg	4118912	0	1	29061	2	0	next	incorrect	338

09	171	Response	2	4147915	29003	1

09	172	Picture	MorphF5_06_nom.jpg	4147973	0	1	7033	2	0	next	incorrect	340

09	172	Response	2	4154955	6982	1

09	173	Picture	MorphF3_03_nom.jpg	4155006	0	1	16322	2	0	next	incorrect	342

09	173	Response	2	4171275	16269	1

09	174	Picture	MorphF6_04_noe.jpg	4171328	0	1	7150	150	0	next	incorrect	344

09	174	Response	2	4178475	7147	1

09	175	Picture	MorphF9_03_orig.jpg	4178478	0	149	13949	150	0	next	incorrect	346

09	175	Response	2	4192395	13917	1

09	176	Picture	MorphF1_01_orig.jpg	4192427	0	1	8227	2	0	next	incorrect	348

09	176	Response	2	4200555	8128	1

09	177	Picture	MorphM6_03_noe.jpg	4200654	0	1	14995	2	0	next	incorrect	350

09	177	Response	2	4215514	14860	1

09	178	Picture	MorphM7_01_nom.jpg	4215649	0	1	19506	3	0	next	incorrect	352

09	178	Response	2	4235114	19465	1

09	179	Picture	MorphM10_07_nom.jpg	4235155	0	2	12209	3	0	next	hit	354

09	179	Response	1	4247274	12119	1

09	180	Picture	MorphF7_09_orig.jpg	4247364	0	1	8360	2	0	next	hit	356

09	180	Response	1	4255674	8310	1

09	181	Picture	MorphF1_10_noe.jpg	4255724	0	1	23355	2	0	next	hit	358

09	181	Response	1	4279034	23310	1

09	182	Picture	MorphF6_08_orig.jpg	4279079	0	1	8492	2	0	next	hit	360

09	182	Response	1	4287514	8435	1

09	183	Picture	MorphM2_00_noe.jpg	4287571	0	1	7962	2	0	next	incorrect	362

09	183	Response	2	4295434	7863	1

09	184	Picture	MorphF6_05_nom.jpg	4295533	0	1	32113	2	0	next	incorrect	364

09	184	Response	2	4327593	32060	1

09	185	Picture	MorphF1_07_orig.jpg	4327646	0	1	45118	2	0	next	incorrect	366

09	185	Response	2	4372713	45067	1

09	186	Picture	MorphM10_04_noe.jpg	4372764	0	1	62501	2	0	next	hit	368

09	186	Response	1	4435192	62428	1

09	187	Picture	MorphM1_06_nom.jpg	4435265	0	1	10218	2	0	next	incorrect	370

09	187	Response	2	4445432	10167	1

09	188	Picture	MorphF8_09_noe.jpg	4445483	0	1	16454	2	0	next	incorrect	372

09	188	Response	2	4461832	16349	1

09	189	Picture	MorphM8_09_orig.jpg	4461937	0	1	13137	2	0	next	hit	374

09	189	Response	1	4474952	13015	1

09	190	Picture	MorphF10_09_orig.jpg	4475074	0	1	13270	2	0	next	hit	376

09	190	Response	1	4488312	13238	1

09	191	Picture	MorphF4_04_nom.jpg	4488344	0	1	9687	2	0	next	incorrect	378

09	191	Response	2	4497992	9648	1

09	192	Picture	MorphM3_10_nom.jpg	4498031	0	1	12474	2	0	next	hit	380

09	192	Response	1	4510472	12441	1

09	193	Picture	MorphF1_07_nom.jpg	4510505	0	1	45913	2	0	next	incorrect	382

09	193	Response	2	4556311	45806	1

09	194	Picture	MorphM4_04_noe.jpg	4556418	0	1	31052	2	0	next	incorrect	384

09	194	Response	2	4587431	31013	1

09	195	Picture	MorphM6_08_orig.jpg	4587470	0	1	10085	2	0	next	hit	386

09	195	Response	1	4597431	9961	1

09	196	Picture	MorphM10_02_noe.jpg	4597555	0	1	15658	2	0	next	hit	388

09	196	Response	1	4613111	15556	1

09	197	Picture	MorphM8_00_orig.jpg	4613213	0	1	14199	2	0	next	hit	390

09	197	Response	1	4627350	14137	1

09	198	Picture	MorphF3_00_orig.jpg	4627412	0	1	39146	2	0	next	incorrect	392

09	198	Response	2	4666470	39058	1

09	199	Picture	MorphM5_09_nom.jpg	4666558	0	1	9156	2	0	next	hit	394

09	199	Response	1	4675590	9032	1

09	200	Picture	MorphM3_04_noe.jpg	4675714	0	1	9820	2	0	next	incorrect	396

09	200	Response	2	4685430	9716	1

09	201	Picture	MorphM5_07_orig.jpg	4685534	0	1	25611	2	0	next	hit	398

09	201	Response	1	4711110	25576	1

09	202	Picture	MorphM1_04_nom.jpg	4711145	0	1	22559	2	0	next	incorrect	400

09	202	Response	2	4733670	22525	1

09	203	Picture	MorphF9_04_nom.jpg	4733704	0	1	13137	2	0	next	incorrect	402

09	203	Response	2	4746709	13005	1

09	204	Picture	MorphF4_03_nom.jpg	4746841	0	1	7962	2	0	next	incorrect	404

09	204	Response	2	4754709	7868	1

09	205	Picture	MorphF3_05_nom.jpg	4754803	0	1	16587	2	0	next	incorrect	406

09	205	Response	2	4771269	16466	1

09	206	Picture	MorphM1_05_nom.jpg	4771390	0	1	8493	2	0	next	incorrect	408

09	206	Response	2	4779829	8439	1

09	207	Picture	MorphM9_10_nom.jpg	4779883	0	1	17118	2	0	next	hit	410

09	207	Response	1	4796869	16986	1

09	208	Picture	MorphF10_07_noe.jpg	4797001	0	1	40075	2	0	next	incorrect	412

09	208	Response	2	4836948	39947	1

09	209	Picture	MorphM5_04_orig.jpg	4837076	0	1	15393	2	0	next	hit	414

09	209	Response	1	4852388	15312	1

09	210	Picture	MorphF2_00_nom.jpg	4852469	0	1	85457	3	0	next	incorrect	416

09	210	Response	2	4937828	85359	1

09	211	Picture	MorphM1_05_noe.jpg	4937926	0	2	41800	4	0	next	incorrect	418

09	211	Response	2	4979587	41661	1

09	212	Picture	MorphF8_04_nom.jpg	4979726	0	2	35144	157	0	next	incorrect	420

09	212	Response	2	5014867	35141	1

09	213	Picture	MorphM8_00_noe.jpg	5014870	0	155	12893	156	0	next	incorrect	422

09	213	Response	2	5027667	12797	1

09	214	Picture	MorphM7_00_nom.jpg	5027763	0	1	8758	2	0	next	incorrect	424

09	214	Response	2	5036387	8624	1

09	215	Picture	MorphF3_08_noe.jpg	5036521	0	1	25744	2	0	next	hit	426

09	215	Response	1	5062146	25625	1

09	216	Picture	MorphF6_05_orig.jpg	5062265	0	1	10748	3	0	next	incorrect	428

09	216	Response	2	5072946	10681	1

09	217	Picture	MorphM3_03_orig.jpg	5073013	0	2	9157	3	0	next	incorrect	430

09	217	Response	2	5082066	9053	1

09	218	Picture	MorphF6_03_noe.jpg	5082170	0	1	12059	151	0	next	incorrect	432

09	218	Response	2	5094226	12056	1

09	219	Picture	MorphM5_01_noe.jpg	5094229	0	150	21248	151	0	next	incorrect	434

09	219	Response	2	5115346	21117	1

09	220	Picture	MorphF5_04_nom.jpg	5115477	0	1	7152	148	0	next	incorrect	436

09	220	Response	2	5122626	7149	1

09	221	Picture	MorphF7_00_nom.jpg	5122629	0	147	29871	148	0	next	incorrect	438

09	221	Response	2	5152386	29757	1

09	222	Picture	MorphF4_01_orig.jpg	5152500	0	1	10350	2	0	next	incorrect	440

09	222	Response	2	5162785	10285	1

09	223	Picture	MorphM6_09_orig.jpg	5162850	0	1	22692	2	0	next	hit	442

09	223	Response	1	5185425	22575	1

09	224	Picture	MorphM3_03_noe.jpg	5185542	0	1	11545	2	0	next	hit	444

09	224	Response	1	5197025	11483	1

09	225	Picture	PAUSE	5197087	0	1	600062	2	0	600000	miss	0

09	226	Picture	MorphF1_00_orig.jpg	5797149	0	1	22161	2	0	next	incorrect	447

09	226	Response	2	5819179	22030	1

09	227	Picture	MorphM5_01_orig.jpg	5819310	0	1	9687	2	0	next	incorrect	449

09	227	Response	2	5828859	9549	1

09	228	Picture	MorphF5_10_nom.jpg	5828997	0	1	14331	2	0	next	hit	451

09	228	Response	1	5843259	14262	1

09	229	Picture	MorphM7_01_noe.jpg	5843328	0	1	16587	2	0	next	incorrect	453

09	229	Response	2	5859819	16491	1

09	230	Picture	MorphM9_02_orig.jpg	5859915	0	1	8493	2	0	next	incorrect	455

09	230	Response	2	5868299	8384	1

09	231	Picture	MorphF9_10_noe.jpg	5868408	0	1	14454	145	0	next	hit	457

09	231	Response	1	5882859	14451	1

09	232	Picture	MorphM2_03_orig.jpg	5882862	0	144	9166	145	0	next	incorrect	459

09	232	Response	2	5891979	9117	1

09	233	Picture	MorphM1_06_orig.jpg	5892028	0	1	9024	2	0	next	incorrect	461

09	233	Response	2	5900938	8910	1

09	234	Picture	MorphM10_03_noe.jpg	5901052	0	1	31449	2	0	next	incorrect	463

09	234	Response	2	5932378	31326	1

09	235	Picture	MorphF9_10_orig.jpg	5932501	0	1	8891	2	0	next	hit	465

09	235	Response	1	5941258	8757	1

09	236	Picture	MorphM10_04_orig.jpg	5941392	0	1	9687	2	0	next	hit	467

09	236	Response	1	5950938	9546	1

09	237	Picture	MorphM1_00_noe.jpg	5951079	0	1	30521	2	0	next	incorrect	469

09	237	Response	2	5981498	30419	1

09	238	Picture	MorphM4_07_noe.jpg	5981600	0	1	13137	2	0	next	hit	471

09	238	Response	1	5994618	13018	1

09	239	Picture	MorphM7_04_orig.jpg	5994737	0	1	19507	2	0	next	incorrect	473

09	239	Response	2	6014137	19400	1

09	240	Picture	MorphM2_08_orig.jpg	6014244	0	1	37819	2	0	next	hit	475

09	240	Response	1	6051977	37733	1

09	241	Picture	MorphM10_00_orig.jpg	6052063	0	1	8890	2	0	next	incorrect	477

09	241	Response	2	6060857	8794	1

09	242	Picture	MorphF4_07_nom.jpg	6060953	0	1	21347	153	0	next	hit	479

09	242	Response	1	6082297	21344	1

09	243	Picture	MorphF3_08_orig.jpg	6082300	0	152	19790	153	0	next	hit	481

09	243	Response	1	6102057	19757	1

09	244	Picture	MorphF5_06_noe.jpg	6102090	0	1	15393	2	0	next	hit	483

09	244	Response	1	6117416	15326	1

09	245	Picture	MorphM5_05_noe.jpg	6117483	0	1	18445	2	0	next	hit	485

09	245	Response	1	6135896	18413	1

09	246	Picture	MorphF6_02_noe.jpg	6135928	0	1	17892	157	0	next	incorrect	487

09	246	Response	2	6153816	17888	1

09	247	Picture	MorphM1_08_orig.jpg	6153820	0	156	23643	157	0	next	hit	489

09	247	Response	1	6177416	23596	1

09	248	Picture	MorphM6_01_orig.jpg	6177463	0	1	11677	2	0	next	incorrect	491

09	248	Response	2	6189016	11553	1

09	249	Picture	MorphF2_06_noe.jpg	6189140	0	1	72984	2	0	next	hit	493

09	249	Response	1	6262055	72915	1

09	250	Picture	MorphM6_02_orig.jpg	6262124	0	1	18711	2	0	next	incorrect	495

09	250	Response	2	6280775	18651	1

09	251	Picture	MorphF9_09_nom.jpg	6280835	0	1	10218	2	0	next	hit	497

09	251	Response	1	6291015	10180	1

09	252	Picture	MorphF10_09_nom.jpg	6291053	0	1	10085	2	0	next	hit	499

09	252	Response	1	6301095	10042	1

09	253	Picture	MorphF6_07_noe.jpg	6301138	0	1	24151	2	0	next	hit	501

09	253	Response	1	6325174	24036	1

09	254	Picture	MorphF1_00_noe.jpg	6325289	0	1	11943	2	0	next	hit	503

09	254	Response	1	6337094	11805	1

09	255	Picture	MorphM1_01_noe.jpg	6337232	0	1	26805	2	0	next	incorrect	505

09	255	Response	2	6363894	26662	1

09	256	Picture	MorphM8_01_noe.jpg	6364037	0	1	27468	2	0	next	incorrect	507

09	256	Response	2	6391414	27377	1

09	257	Picture	MorphF2_05_nom.jpg	6391505	0	1	39014	2	0	next	hit	509

09	257	Response	1	6430373	38868	1

09	258	Picture	MorphM5_03_orig.jpg	6430519	0	1	31184	2	0	next	incorrect	511

09	258	Response	2	6461653	31134	1

09	259	Picture	MorphM2_00_nom.jpg	6461703	0	1	23222	2	0	next	incorrect	513

09	259	Response	2	6484853	23150	1

09	260	Picture	MorphF9_07_orig.jpg	6484925	0	1	9156	2	0	next	incorrect	515

09	260	Response	2	6493973	9048	1

09	261	Picture	MorphM3_04_orig.jpg	6494081	0	1	7962	2	0	next	incorrect	517

09	261	Response	2	6501973	7892	1

09	262	Picture	MorphM9_02_nom.jpg	6502043	0	1	9820	2	0	next	incorrect	519

09	262	Response	2	6511813	9770	1

09	263	Picture	MorphM3_06_nom.jpg	6511863	0	1	62235	2	0	next	incorrect	521

09	263	Response	2	6573972	62109	1

09	264	Picture	MorphM8_09_noe.jpg	6574098	0	1	14730	2	0	next	hit	523

09	264	Response	1	6588772	14674	1

09	265	Picture	MorphF9_08_nom.jpg	6588828	0	1	9820	2	0	next	hit	525

09	265	Response	1	6598612	9784	1

09	266	Picture	MorphF10_05_orig.jpg	6598648	0	1	36094	2	0	next	hit	527

09	266	Response	1	6634691	36043	1

09	267	Picture	MorphF9_06_noe.jpg	6634742	0	1	69003	2	0	next	incorrect	529

09	267	Response	2	6703651	68909	1

09	268	Picture	MorphF8_04_noe.jpg	6703745	0	1	8492	2	0	next	incorrect	531

09	268	Response	2	6712131	8386	1

09	269	Picture	MorphM3_09_orig.jpg	6712237	0	1	9953	2	0	next	hit	533

09	269	Response	1	6722051	9814	1

09	270	Picture	MorphM2_03_nom.jpg	6722190	0	1	9023	2	0	next	incorrect	535

09	270	Response	2	6731171	8981	1

09	271	Picture	MorphF8_03_nom.jpg	6731213	0	1	7033	2	0	next	incorrect	537

09	271	Response	2	6738210	6997	1

09	272	Picture	MorphF7_03_orig.jpg	6738246	0	1	14863	2	0	next	incorrect	539

09	272	Response	2	6753010	14764	1

09	273	Picture	MorphF3_05_noe.jpg	6753109	0	1	44586	2	0	next	hit	541

09	273	Response	1	6797570	44461	1

09	274	Picture	MorphF7_10_nom.jpg	6797695	0	1	6901	2	0	next	hit	543

09	274	Response	1	6804450	6755	1

09	275	Picture	MorphF8_01_noe.jpg	6804596	0	1	23487	2	0	next	incorrect	545

09	275	Response	2	6828050	23454	1

09	276	Picture	MorphF9_07_nom.jpg	6828083	0	1	50027	3	0	next	hit	547

09	276	Response	1	6878049	49966	1

09	277	Picture	MorphF7_04_noe.jpg	6878110	0	2	15261	3	0	next	incorrect	549

09	277	Response	2	6893329	15219	1

09	278	Picture	MorphF3_02_noe.jpg	6893371	0	1	21630	2	0	next	incorrect	551

09	278	Response	2	6914929	21558	1

09	279	Picture	MorphF4_05_orig.jpg	6915001	0	1	18047	2	0	next	incorrect	553

09	279	Response	2	6933009	18008	1

09	280	Picture	MorphM1_07_nom.jpg	6933048	0	1	7829	2	0	next	incorrect	555

09	280	Response	2	6940849	7801	1

09	281	Picture	MorphF1_03_orig.jpg	6940877	0	1	7564	2	0	next	incorrect	557

09	281	Response	2	6948368	7491	1

09	282	Picture	MorphF2_01_orig.jpg	6948441	0	1	11014	2	0	next	incorrect	559

09	282	Response	2	6959328	10887	1

09	283	Picture	MorphM1_04_orig.jpg	6959455	0	1	16852	2	0	next	incorrect	561

09	283	Response	2	6976208	16753	1

09	284	Picture	MorphF3_09_noe.jpg	6976307	0	1	22144	152	0	next	hit	563

09	284	Response	1	6998448	22141	1

09	285	Picture	MorphM3_01_orig.jpg	6998451	0	151	11280	301	0	next	incorrect	565

09	285	Response	2	7009728	11277	1

09	286	Picture	MorphF4_03_orig.jpg	7009731	0	150	7315	151	0	next	incorrect	567

09	286	Response	2	7017008	7277	1

09	287	Picture	MorphF1_03_nom.jpg	7017046	0	1	6900	2	0	next	incorrect	569

09	287	Response	2	7023808	6762	1

09	288	Picture	MorphM7_00_noe.jpg	7023946	0	1	7697	2	0	next	incorrect	571

09	288	Response	2	7031568	7622	1

09	289	Picture	MorphF9_09_noe.jpg	7031643	0	1	20302	2	0	next	incorrect	573

09	289	Response	2	7051887	20244	1

09	290	Picture	MorphF1_03_noe.jpg	7051945	0	1	62634	2	0	next	hit	575

09	290	Response	1	7114447	62502	1

09	291	Picture	MorphM2_04_orig.jpg	7114579	0	1	8493	2	0	next	incorrect	577

09	291	Response	2	7123007	8428	1

09	292	Picture	MorphF5_08_orig.jpg	7123072	0	1	89173	2	0	next	hit	579

09	292	Response	1	7212126	89054	1

09	293	Picture	MorphF3_06_orig.jpg	7212245	0	1	19640	2	0	next	hit	581

09	293	Response	1	7231806	19561	1

09	294	Picture	MorphF4_09_nom.jpg	7231885	0	1	6900	2	0	next	hit	583

09	294	Response	1	7238686	6801	1

09	295	Picture	MorphM8_05_noe.jpg	7238785	0	1	18976	2	0	next	incorrect	585

09	295	Response	2	7257726	18941	1

09	296	Picture	MorphM10_05_noe.jpg	7257761	0	1	22160	2	0	next	hit	587

09	296	Response	1	7279805	22044	1

09	297	Picture	MorphM7_04_noe.jpg	7279921	0	1	13270	2	0	next	incorrect	589

09	297	Response	2	7293085	13164	1

09	298	Picture	MorphF3_06_nom.jpg	7293191	0	1	13657	146	0	next	incorrect	591

09	298	Response	2	7306845	13654	1

09	299	Picture	MorphF10_05_noe.jpg	7306848	0	145	18589	146	0	next	incorrect	593

09	299	Response	2	7325405	18557	1

09	300	Picture	MorphF5_01_nom.jpg	7325437	0	1	13402	3	0	next	incorrect	595

09	300	Response	2	7338765	13328	1

09	301	Picture	MorphF6_02_orig.jpg	7338839	0	2	24550	3	0	next	incorrect	597

09	301	Response	2	7363244	24405	1

09	302	Picture	MorphF9_09_orig.jpg	7363389	0	1	11279	2	0	next	hit	599

09	302	Response	1	7374604	11215	1

09	303	Picture	MorphM10_00_nom.jpg	7374668	0	1	12208	2	0	next	incorrect	601

09	303	Response	2	7386844	12176	1

09	304	Picture	MorphM6_00_noe.jpg	7386876	0	1	12076	2	0	next	incorrect	603

09	304	Response	2	7398844	11968	1

09	305	Picture	MorphF10_08_orig.jpg	7398952	0	1	11279	2	0	next	hit	605

09	305	Response	1	7410124	11172	1

09	306	Picture	MorphF7_04_orig.jpg	7410231	0	1	31450	2	0	next	incorrect	607

09	306	Response	2	7441564	31333	1

09	307	Picture	MorphM2_01_nom.jpg	7441681	0	1	7298	2	0	next	incorrect	609

09	307	Response	2	7448924	7243	1

09	308	Picture	MorphM7_10_orig.jpg	7448979	0	1	9820	2	0	next	hit	611

09	308	Response	1	7458684	9705	1

09	309	Picture	MorphM2_07_orig.jpg	7458799	0	1	13004	2	0	next	hit	613

09	309	Response	1	7471724	12925	1

09	310	Picture	MorphM5_00_nom.jpg	7471803	0	1	13536	2	0	next	incorrect	615

09	310	Response	2	7485243	13440	1

09	311	Picture	MorphF6_07_orig.jpg	7485339	0	1	20701	2	0	next	hit	617

09	311	Response	1	7505963	20624	1

09	312	Picture	MorphM4_02_nom.jpg	7506040	0	1	17648	2	0	next	incorrect	619

09	312	Response	2	7523563	17523	1

09	313	Picture	MorphF7_08_nom.jpg	7523688	0	1	15238	157	0	next	hit	621

09	313	Response	1	7538923	15235	1

09	314	Picture	MorphM3_07_orig.jpg	7538926	0	156	15416	157	0	next	hit	623

09	314	Response	1	7554203	15277	1

09	315	Picture	MorphM2_05_nom.jpg	7554342	0	1	23089	2	0	next	hit	625

09	315	Response	1	7577402	23060	1

09	316	Picture	MorphF6_10_noe.jpg	7577431	0	1	13270	2	0	next	hit	627

09	316	Response	1	7590602	13171	1

09	317	Picture	MorphF1_05_noe.jpg	7590701	0	1	12607	2	0	next	hit	629

09	317	Response	1	7603162	12461	1

09	318	Picture	MorphF5_07_nom.jpg	7603308	0	1	13377	160	0	next	hit	631

09	318	Response	1	7616682	13374	1

09	319	Picture	MorphF10_03_orig.jpg	7616685	0	159	28953	160	0	next	incorrect	633

09	319	Response	2	7645562	28877	1

09	320	Picture	MorphM7_02_orig.jpg	7645638	0	1	13005	2	0	next	incorrect	635

09	320	Response	2	7658602	12964	1

09	321	Picture	MorphF5_05_noe.jpg	7658643	0	1	29061	2	0	next	hit	637

09	321	Response	1	7687561	28918	1

09	322	Picture	MorphM4_03_orig.jpg	7687704	0	1	19772	2	0	next	incorrect	639

09	322	Response	2	7707401	19697	1

09	323	Picture	MorphF1_08_orig.jpg	7707476	0	1	54273	2	0	next	hit	641

09	323	Response	1	7761641	54165	1

09	324	Picture	MorphF9_04_orig.jpg	7761749	0	1	20834	2	0	next	incorrect	643

09	324	Response	2	7782521	20772	1

09	325	Picture	MorphM2_09_orig.jpg	7782583	0	1	11014	2	0	next	hit	645

09	325	Response	1	7793480	10897	1

09	326	Picture	MorphM9_00_nom.jpg	7793597	0	1	11412	2	0	next	incorrect	647

09	326	Response	2	7804920	11323	1

09	327	Picture	MorphF9_02_orig.jpg	7805009	0	1	10483	2	0	next	incorrect	649

09	327	Response	2	7815400	10391	1

09	328	Picture	MorphM7_02_nom.jpg	7815492	0	1	11412	2	0	next	incorrect	651

09	328	Response	2	7826840	11348	1

09	329	Picture	MorphM1_01_nom.jpg	7826904	0	1	8095	2	0	next	incorrect	653

09	329	Response	2	7834920	8016	1

09	330	Picture	MorphM7_07_orig.jpg	7834999	0	1	13801	2	0	next	hit	655

09	330	Response	1	7848680	13681	1

09	331	Picture	MorphF10_08_noe.jpg	7848800	0	1	67676	2	0	next	hit	657

09	331	Response	1	7916359	67559	1

09	332	Picture	MorphM10_03_nom.jpg	7916476	0	1	30919	2	0	next	incorrect	659

09	332	Response	2	7947319	30843	1

09	333	Picture	MorphM5_04_noe.jpg	7947395	0	1	33838	2	0	next	hit	661

09	333	Response	1	7981159	33764	1

09	334	Picture	MorphM9_04_orig.jpg	7981233	0	1	14464	2	0	next	incorrect	663

09	334	Response	2	7995639	14406	1

09	335	Picture	MorphF2_08_nom.jpg	7995697	0	1	12208	2	0	next	hit	665

09	335	Response	1	8007798	12101	1

09	336	Picture	MorphM10_07_orig.jpg	8007905	0	1	15924	2	0	next	hit	667

09	336	Response	1	8023718	15813	1

09	337	Picture	MorphF5_03_noe.jpg	8023829	0	1	36227	2	0	next	incorrect	669

09	337	Response	2	8059958	36129	1

09	338	Picture	MorphM9_01_orig.jpg	8060056	0	1	10065	154	0	next	incorrect	671

09	338	Response	2	8070118	10062	1

09	339	Picture	MorphM2_04_noe.jpg	8070121	0	153	7982	154	0	next	incorrect	673

09	339	Response	2	8077958	7837	1

09	340	Picture	MorphM8_04_orig.jpg	8078103	0	1	63164	2	0	next	hit	675

09	340	Response	1	8141157	63054	1

09	341	Picture	MorphF6_06_noe.jpg	8141267	0	1	13137	2	0	next	incorrect	677

09	341	Response	2	8154357	13090	1

09	342	Picture	MorphF9_00_orig.jpg	8154404	0	1	11796	149	0	next	incorrect	679

09	342	Response	2	8166197	11793	1

09	343	Picture	MorphF5_06_orig.jpg	8166200	0	148	14346	149	0	next	hit	681

09	343	Response	1	8180437	14237	1

09	344	Picture	MorphM10_03_orig.jpg	8180546	0	1	26539	3	0	next	incorrect	683

09	344	Response	2	8206997	26451	1

09	345	Picture	MorphM2_10_orig.jpg	8207085	0	2	11014	3	0	next	hit	685

09	345	Response	1	8217956	10871	1

09	346	Picture	MorphM9_09_noe.jpg	8218099	0	1	36227	2	0	next	hit	687

09	346	Response	1	8254276	36177	1

09	347	Picture	MorphF3_07_noe.jpg	8254326	0	1	27999	2	0	next	hit	689

09	347	Response	1	8282276	27950	1

09	348	Picture	MorphM5_01_nom.jpg	8282325	0	1	14066	3	0	next	incorrect	691

09	348	Response	2	8296356	14031	1

09	349	Picture	MorphM8_08_noe.jpg	8296391	0	2	76700	3	0	next	hit	693

09	349	Response	1	8372995	76604	1

09	350	Picture	MorphM3_01_noe.jpg	8373091	0	1	16307	150	0	next	incorrect	695

09	350	Response	2	8389395	16304	1

09	351	Picture	MorphF7_06_orig.jpg	8389398	0	149	39161	150	0	next	incorrect	697

09	351	Response	2	8428435	39037	1

09	352	Picture	MorphM10_00_noe.jpg	8428559	0	1	12474	2	0	next	incorrect	699

09	352	Response	2	8440994	12435	1

09	353	Picture	MorphM2_05_noe.jpg	8441033	0	1	40340	2	0	next	hit	701

09	353	Response	1	8481314	40281	1

09	354	Picture	MorphF8_01_nom.jpg	8481373	0	1	7944	153	0	next	incorrect	703

09	354	Response	2	8489314	7941	1

09	355	Picture	MorphF9_01_nom.jpg	8489317	0	152	7316	153	0	next	incorrect	705

09	355	Response	2	8496514	7197	1

09	356	Picture	MorphM10_04_nom.jpg	8496633	0	1	35962	2	0	next	hit	707

09	356	Response	1	8532513	35880	1

09	357	Picture	MorphM4_03_noe.jpg	8532595	0	1	11522	157	0	next	incorrect	709

09	357	Response	2	8544113	11518	1

09	358	Picture	MorphM9_06_orig.jpg	8544117	0	156	8781	157	0	next	incorrect	711

09	358	Response	2	8552753	8636	1

09	359	Picture	MorphM7_06_orig.jpg	8552898	0	1	69534	2	0	next	hit	713

09	359	Response	1	8622353	69455	1

09	360	Picture	MorphF3_00_nom.jpg	8622432	0	1	14464	2	0	next	incorrect	715

09	360	Response	2	8636752	14320	1

09	361	Picture	MorphM3_07_nom.jpg	8636896	0	1	19904	3	0	next	hit	717

09	361	Response	1	8656672	19776	1

09	362	Picture	MorphF3_01_nom.jpg	8656800	0	2	12076	3	0	next	incorrect	719

09	362	Response	2	8668752	11952	1

09	363	Picture	MorphM9_00_orig.jpg	8668876	0	1	9422	2	0	next	incorrect	721

09	363	Response	2	8678192	9316	1

09	364	Picture	MorphM1_07_orig.jpg	8678298	0	1	19506	2	0	next	hit	723

09	364	Response	1	8697712	19414	1

09	365	Picture	MorphM3_08_noe.jpg	8697804	0	1	37156	2	0	next	incorrect	725

09	365	Response	2	8734912	37108	1

09	366	Picture	MorphM6_01_noe.jpg	8734960	0	1	7696	2	0	next	incorrect	727

09	366	Response	2	8742591	7631	1

09	367	Picture	MorphM3_08_orig.jpg	8742656	0	1	57724	2	0	next	hit	729

09	367	Response	1	8800351	57695	1

09	368	Picture	MorphF9_06_nom.jpg	8800380	0	1	17782	2	0	next	hit	731

09	368	Response	1	8818111	17731	1

09	369	Picture	MorphF8_03_noe.jpg	8818162	0	1	10592	158	0	next	incorrect	733

09	369	Response	2	8828751	10589	1

09	370	Picture	MorphF7_02_nom.jpg	8828754	0	157	41956	158	0	next	incorrect	735

09	370	Response	2	8870590	41836	1

09	371	Picture	MorphF3_04_orig.jpg	8870710	0	1	27323	148	0	next	incorrect	737

09	371	Response	2	8898030	27320	1

09	372	Picture	MorphF8_01_orig.jpg	8898033	0	147	11558	148	0	next	incorrect	739

09	372	Response	2	8909550	11517	1

09	373	Picture	MorphF2_10_nom.jpg	8909591	0	1	14995	2	0	next	hit	741

09	373	Response	1	8924510	14919	1

09	374	Picture	MorphF8_08_orig.jpg	8924586	0	1	24947	2	0	next	hit	743

09	374	Response	1	8949470	24884	1

09	375	Picture	MorphF2_05_noe.jpg	8949533	0	1	30388	2	0	next	hit	745

09	375	Response	1	8979869	30336	1

09	376	Picture	MorphF10_00_orig.jpg	8979921	0	1	22272	156	0	next	incorrect	747

09	376	Response	2	9002189	22268	1

09	377	Picture	MorphF7_01_orig.jpg	9002193	0	155	7839	300	0	next	incorrect	749

09	377	Response	2	9010029	7836	1

09	378	Picture	MorphM5_03_noe.jpg	9010032	0	145	54683	147	0	next	incorrect	751

09	378	Response	2	9064669	54637	1

09	379	Picture	MorphM8_07_noe.jpg	9064715	0	2	32512	3	0	next	hit	753

09	379	Response	1	9097147	32432	2

09	380	Picture	MorphF8_00_noe.jpg	9097227	0	1	9156	2	0	next	incorrect	755

09	380	Response	2	9106348	9121	1

09	381	Picture	MorphF10_10_orig.jpg	9106383	0	1	11014	2	0	next	hit	757

09	381	Response	1	9117308	10925	1

09	382	Picture	MorphF3_07_nom.jpg	9117397	0	1	47904	2	0	next	hit	759

09	382	Response	1	9165227	47830	1

09	383	Picture	MorphM9_06_nom.jpg	9165301	0	1	9820	2	0	next	incorrect	761

09	383	Response	2	9175067	9766	1

09	384	Picture	MorphF6_02_nom.jpg	9175121	0	1	6767	2	0	next	incorrect	763

09	384	Response	2	9181787	6666	1

09	385	Picture	MorphF9_02_nom.jpg	9181888	0	1	8493	2	0	next	incorrect	765

09	385	Response	2	9190267	8379	1

09	386	Picture	MorphM4_09_nom.jpg	9190381	0	1	13668	2	0	next	hit	767

09	386	Response	1	9203947	13566	1

09	387	Picture	MorphF8_05_noe.jpg	9204049	0	1	57458	2	0	next	hit	769

09	387	Response	1	9261467	57418	1

09	388	Picture	MorphM1_07_noe.jpg	9261507	0	1	53610	3	0	next	hit	771

09	388	Response	1	9314986	53479	1

09	389	Picture	MorphF2_02_nom.jpg	9315117	0	2	14332	3	0	next	incorrect	773

09	389	Response	2	9329386	14269	1

09	390	Picture	MorphF9_02_noe.jpg	9329449	0	1	10218	2	0	next	incorrect	775

09	390	Response	2	9339546	10097	1

09	391	Picture	MorphM2_06_noe.jpg	9339667	0	1	38482	2	0	next	hit	777

09	391	Response	1	9378105	38438	1

09	392	Picture	MorphF7_04_nom.jpg	9378149	0	1	43525	2	0	next	incorrect	779

09	392	Response	2	9421545	43396	1

09	393	Picture	MorphM8_09_nom.jpg	9421674	0	1	12076	2	0	next	hit	781

09	393	Response	1	9433625	11951	1

09	394	Picture	MorphM1_02_nom.jpg	9433750	0	1	18578	2	0	next	incorrect	783

09	394	Response	2	9452265	18515	1

09	395	Picture	MorphM8_03_noe.jpg	9452328	0	1	16322	2	0	next	incorrect	785

09	395	Response	2	9468505	16177	1

09	396	Picture	MorphM6_05_orig.jpg	9468650	0	1	21618	146	0	next	incorrect	787

09	396	Response	2	9490264	21614	1

09	397	Picture	MorphM3_05_noe.jpg	9490268	0	145	27200	293	0	next	hit	789

09	397	Response	1	9517464	27196	1

09	398	Picture	MorphM1_08_nom.jpg	9517468	0	148	96619	149	0	next	incorrect	791

09	398	Response	2	9613943	96475	1

09	399	Picture	MorphM7_09_noe.jpg	9614087	0	1	16853	2	0	next	hit	793

09	399	Response	1	9630903	16816	1

09	400	Picture	MorphF7_08_noe.jpg	9630940	0	1	11810	2	0	next	incorrect	795

09	400	Response	2	9642663	11723	1

09	401	Picture	MorphM9_08_orig.jpg	9642750	0	1	24796	153	0	next	hit	797

09	401	Response	1	9667543	24793	1

09	402	Picture	MorphM3_01_nom.jpg	9667546	0	152	15279	153	0	next	incorrect	799

09	402	Response	2	9682743	15197	1

09	403	Picture	MorphF2_08_orig.jpg	9682825	0	1	11810	2	0	next	hit	801

09	403	Response	1	9694582	11757	1

09	404	Picture	MorphM6_04_nom.jpg	9694635	0	1	28111	156	0	next	incorrect	803

09	404	Response	2	9722742	28107	1

09	405	Picture	MorphM8_07_orig.jpg	9722746	0	155	23641	156	0	next	hit	805

09	405	Response	1	9746262	23516	1

09	406	Picture	MorphM4_00_noe.jpg	9746387	0	1	12076	2	0	next	incorrect	807

09	406	Response	2	9758342	11955	1

09	407	Picture	MorphF4_10_noe.jpg	9758463	0	1	23753	2	0	next	hit	809

09	407	Response	1	9782102	23639	1

09	408	Picture	MorphF2_04_nom.jpg	9782216	0	1	15791	2	0	next	hit	811

09	408	Response	1	9797941	15725	1

09	409	Picture	MorphM5_09_orig.jpg	9798007	0	1	17251	2	0	next	hit	813

09	409	Response	1	9815221	17214	1

09	410	Picture	MorphM3_07_noe.jpg	9815258	0	1	22957	2	0	next	hit	815

09	410	Response	1	9838181	22923	1

09	411	Picture	MorphF4_01_nom.jpg	9838215	0	1	17251	2	0	next	incorrect	817

09	411	Response	2	9855381	17166	1

09	412	Picture	MorphF5_00_orig.jpg	9855466	0	1	9819	2	0	next	incorrect	819

09	412	Response	2	9865221	9755	1

09	413	Picture	MorphF6_10_orig.jpg	9865285	0	1	8739	154	0	next	hit	821

09	413	Response	1	9874021	8736	1

09	414	Picture	MorphF5_01_noe.jpg	9874024	0	153	34123	154	0	next	incorrect	823

09	414	Response	2	9908100	34076	1

09	415	Picture	MorphF6_09_noe.jpg	9908147	0	1	11943	2	0	next	hit	825

09	415	Response	1	9920020	11873	1

09	416	Picture	MorphF9_03_nom.jpg	9920090	0	1	17781	2	0	next	incorrect	827

09	416	Response	2	9937780	17690	1

09	417	Picture	MorphF7_00_orig.jpg	9937871	0	1	7299	2	0	next	incorrect	829

09	417	Response	2	9945060	7189	1

09	418	Picture	MorphM4_08_noe.jpg	9945170	0	1	13004	2	0	next	hit	831

09	418	Response	1	9958100	12930	1

09	419	Picture	MorphM7_03_orig.jpg	9958174	0	1	46179	2	0	next	incorrect	833

09	419	Response	2	10004260	46086	1

09	420	Picture	MorphF2_07_nom.jpg	10004353	0	1	14862	3	0	next	hit	835

09	420	Response	1	10019139	14786	1

09	421	Picture	MorphF4_09_orig.jpg	10019215	0	2	27336	3	0	next	hit	837

09	421	Response	1	10046419	27204	1

09	422	Picture	MorphM2_06_orig.jpg	10046551	0	1	45914	2	0	next	incorrect	839

09	422	Response	2	10092339	45788	1

09	423	Picture	MorphF10_08_nom.jpg	10092465	0	1	13535	2	0	next	hit	841

09	423	Response	1	10105859	13394	1

09	424	Picture	MorphF1_07_noe.jpg	10106000	0	1	30786	2	0	next	hit	843

09	424	Response	1	10136658	30658	1

09	425	Picture	MorphF5_01_orig.jpg	10136786	0	1	10197	156	0	next	incorrect	845

09	425	Response	2	10146978	10192	2

09	426	Picture	MorphM5_07_nom.jpg	10146983	0	155	25499	156	0	next	incorrect	847

09	426	Response	2	10172338	25355	1

09	427	Picture	MorphM6_09_noe.jpg	10172482	0	1	35033	2	0	next	hit	849

09	427	Response	1	10207458	34976	1

09	428	Picture	MorphM3_05_nom.jpg	10207515	0	1	12586	155	0	next	incorrect	851

09	428	Response	2	10220098	12583	1

09	429	Picture	MorphM1_08_noe.jpg	10220101	0	154	39564	155	0	next	hit	853

09	429	Response	1	10259617	39516	1

09	430	Picture	MorphM3_09_nom.jpg	10259665	0	1	16985	2	0	next	hit	855

09	430	Response	1	10276577	16912	1

09	431	Picture	MorphF2_03_noe.jpg	10276650	0	1	49232	2	0	next	hit	857

09	431	Response	1	10325777	49127	1

09	432	Picture	MorphF6_04_nom.jpg	10325882	0	1	19639	2	0	next	incorrect	859

09	432	Response	2	10345376	19494	1

09	433	Picture	MorphM7_08_orig.jpg	10345521	0	1	12208	2	0	next	hit	861

09	433	Response	1	10357616	12095	1

09	434	Picture	MorphM8_06_nom.jpg	10357729	0	1	13934	2	0	next	hit	863

09	434	Response	1	10371536	13807	1

09	435	Picture	MorphM9_03_noe.jpg	10371663	0	1	17516	2	0	next	incorrect	865

09	435	Response	2	10389136	17473	1

09	436	Picture	MorphM4_03_nom.jpg	10389179	0	1	14464	2	0	next	incorrect	867

09	436	Response	2	10403536	14357	1

09	437	Picture	MorphF2_01_nom.jpg	10403643	0	1	13656	147	0	next	incorrect	869

09	437	Response	2	10417296	13653	1

09	438	Picture	MorphM3_05_orig.jpg	10417299	0	146	12618	147	0	next	incorrect	871

09	438	Response	2	10429776	12477	1

09	439	Picture	MorphF3_10_nom.jpg	10429917	0	1	31450	2	0	next	hit	873

09	439	Response	1	10461295	31378	1

09	440	Picture	MorphM9_05_noe.jpg	10461367	0	1	32378	2	0	next	hit	875

09	440	Response	1	10493615	32248	1

09	441	Picture	MorphM3_10_orig.jpg	10493745	0	1	14464	2	0	next	hit	877

09	441	Response	1	10508175	14430	1

09	442	Picture	MorphF9_04_noe.jpg	10508209	0	1	15791	2	0	next	incorrect	879

09	442	Response	2	10523855	15646	1

09	443	Picture	MorphF5_00_noe.jpg	10524000	0	1	15378	150	0	next	incorrect	881

09	443	Response	2	10539374	15374	1

09	444	Picture	MorphF3_03_orig.jpg	10539378	0	149	16205	150	0	next	incorrect	883

09	444	Response	2	10555454	16076	1

09	445	Picture	MorphF4_04_noe.jpg	10555583	0	1	15260	2	0	next	incorrect	885

09	445	Response	2	10570814	15231	1

09	446	Picture	PAUSE	10570843	0	1	600062	2	0	600000	miss	0

09	447	Picture	MorphM2_10_nom.jpg	11170905	0	1	33042	2	0	next	hit	888

09	447	Response	1	11203848	32943	1

09	448	Picture	MorphM5_00_noe.jpg	11203947	0	1	26938	2	0	next	incorrect	890

09	448	Response	2	11230808	26861	1

09	449	Picture	MorphF7_03_noe.jpg	11230885	0	1	8758	2	0	next	incorrect	892

09	449	Response	2	11239528	8643	1

09	450	Picture	MorphF8_05_orig.jpg	11239643	0	1	16189	2	0	next	incorrect	894

09	450	Response	2	11255768	16125	1

09	451	Picture	MorphM3_04_nom.jpg	11255832	0	1	8758	2	0	next	incorrect	896

09	451	Response	2	11264488	8656	1

09	452	Picture	MorphF8_06_noe.jpg	11264590	0	1	23621	2	0	next	incorrect	898

09	452	Response	2	11288087	23497	1

09	453	Picture	MorphM5_10_orig.jpg	11288211	0	1	11677	2	0	next	hit	900

09	453	Response	1	11299847	11636	1

09	454	Picture	MorphM1_10_noe.jpg	11299888	0	1	13270	2	0	next	hit	902

09	454	Response	1	11313127	13239	1

09	455	Picture	MorphF10_01_orig.jpg	11313158	0	1	39544	2	0	next	incorrect	904

09	455	Response	2	11352567	39409	1

09	456	Picture	MorphM2_02_noe.jpg	11352702	0	1	10218	2	0	next	incorrect	906

09	456	Response	2	11362807	10105	1

09	457	Picture	MorphM9_09_orig.jpg	11362920	0	1	11545	2	0	next	hit	908

09	457	Response	1	11374406	11486	1

09	458	Picture	MorphF4_04_orig.jpg	11374465	0	1	13668	2	0	next	incorrect	910

09	458	Response	2	11388086	13621	1

09	459	Picture	MorphF8_10_noe.jpg	11388133	0	1	27203	2	0	next	hit	912

09	459	Response	1	11415286	27153	1

09	460	Picture	MorphF5_10_noe.jpg	11415336	0	1	10218	2	0	next	hit	914

09	460	Response	1	11425446	10110	1

09	461	Picture	MorphF3_05_orig.jpg	11425554	0	1	123276	3	0	next	incorrect	916

09	461	Response	2	11548725	123171	1

09	462	Picture	MorphM1_03_orig.jpg	11548830	0	2	11811	3	0	next	incorrect	918

09	462	Response	2	11560565	11735	1

09	463	Picture	MorphF6_01_noe.jpg	11560641	0	1	8625	2	0	next	incorrect	920

09	463	Response	2	11569125	8484	1

09	464	Picture	MorphF1_02_nom.jpg	11569266	0	1	11014	2	0	next	incorrect	922

09	464	Response	2	11580245	10979	1

09	465	Picture	MorphM4_00_nom.jpg	11580280	0	1	7431	2	0	next	incorrect	924

09	465	Response	2	11587605	7325	1

09	466	Picture	MorphM10_09_nom.jpg	11587711	0	1	11657	155	0	next	hit	926

09	466	Response	1	11599364	11653	1

09	467	Picture	MorphF6_06_nom.jpg	11599368	0	154	8381	155	0	next	hit	928

09	467	Response	1	11607684	8316	1

09	468	Picture	MorphF8_10_nom.jpg	11607749	0	1	7961	3	0	next	hit	930

09	468	Response	1	11615604	7855	1

09	469	Picture	MorphF4_07_noe.jpg	11615710	0	2	29194	3	0	next	hit	932

09	469	Response	1	11644804	29094	1

09	470	Picture	MorphM4_06_orig.jpg	11644904	0	1	13535	2	0	next	hit	934

09	470	Response	1	11658404	13500	1

09	471	Picture	MorphF9_03_noe.jpg	11658439	0	1	10483	3	0	next	incorrect	936

09	471	Response	2	11668804	10365	1

09	472	Picture	MorphF2_03_nom.jpg	11668922	0	2	13270	3	0	next	incorrect	938

09	472	Response	2	11682084	13162	1

09	473	Picture	MorphM6_00_nom.jpg	11682192	0	1	6901	2	0	next	incorrect	940

09	473	Response	2	11689044	6852	1

09	474	Picture	MorphM9_05_nom.jpg	11689093	0	1	12075	2	0	next	incorrect	942

09	474	Response	2	11701043	11950	1

09	475	Picture	MorphM5_08_orig.jpg	11701168	0	1	23886	2	0	next	hit	944

09	475	Response	1	11724963	23795	1

09	476	Picture	MorphM2_09_nom.jpg	11725054	0	1	8493	2	0	next	hit	946

09	476	Response	1	11733443	8389	1

09	477	Picture	MorphM7_05_nom.jpg	11733547	0	1	37951	3	0	next	hit	948

09	477	Response	1	11771443	37896	1

09	478	Picture	MorphF7_05_nom.jpg	11771498	0	2	7948	150	0	next	hit	950

09	478	Response	1	11779443	7945	1

09	479	Picture	MorphF6_04_orig.jpg	11779446	0	148	29473	149	0	next	hit	952

09	479	Response	1	11808883	29437	1

09	480	Picture	MorphF7_05_noe.jpg	11808919	0	1	48303	2	0	next	incorrect	954

09	480	Response	2	11857122	48203	1

09	481	Picture	MorphM1_09_nom.jpg	11857222	0	1	65420	2	0	next	incorrect	956

09	481	Response	2	11922561	65339	1

09	482	Picture	MorphM8_04_nom.jpg	11922642	0	1	10218	2	0	next	hit	958

09	482	Response	1	11932721	10079	1

09	483	Picture	MorphM7_05_orig.jpg	11932860	0	1	17914	2	0	next	hit	960

09	483	Response	1	11950641	17781	1

09	484	Picture	MorphM2_06_nom.jpg	11950774	0	1	6237	2	0	next	hit	962

09	484	Response	1	11956881	6107	1

09	485	Picture	MorphF7_09_noe.jpg	11957011	0	1	39677	2	0	next	incorrect	964

09	485	Response	2	11996641	39630	1

09	486	Picture	MorphF1_08_nom.jpg	11996688	0	1	44056	2	0	next	hit	966

09	486	Response	1	12040640	43952	1

09	487	Picture	MorphF5_10_orig.jpg	12040744	0	1	7420	145	0	next	hit	968

09	487	Response	1	12048160	7416	1

09	488	Picture	MorphF8_05_nom.jpg	12048164	0	144	78436	145	0	next	hit	970

09	488	Response	1	12126480	78316	1

09	489	Picture	MorphM4_01_orig.jpg	12126600	0	1	18312	2	0	next	incorrect	972

09	489	Response	2	12144799	18199	1

09	490	Picture	MorphF6_09_nom.jpg	12144912	0	1	13535	2	0	next	hit	974

09	490	Response	1	12158399	13487	1

09	491	Picture	MorphM6_06_nom.jpg	12158447	0	1	50824	2	0	next	hit	976

09	491	Response	1	12209199	50752	1

09	492	Picture	MorphM1_04_noe.jpg	12209271	0	1	27734	2	0	next	hit	978

09	492	Response	1	12236958	27687	1

09	493	Picture	MorphF6_08_nom.jpg	12237005	0	1	8360	2	0	next	hit	980

09	493	Response	1	12245278	8273	1

09	494	Picture	MorphM7_03_noe.jpg	12245365	0	1	25080	2	0	next	incorrect	982

09	494	Response	2	12270318	24953	1

09	495	Picture	MorphF10_00_nom.jpg	12270445	0	1	10997	151	0	next	incorrect	984

09	495	Response	2	12281438	10993	1

09	496	Picture	MorphM2_10_noe.jpg	12281442	0	150	15675	151	0	next	hit	986

09	496	Response	1	12297038	15596	1

09	497	Picture	MorphF3_07_orig.jpg	12297117	0	1	14597	2	0	next	hit	988

09	497	Response	1	12311598	14481	1

09	498	Picture	MorphF10_03_nom.jpg	12311714	0	1	94481	2	0	next	hit	990

09	498	Response	1	12406157	94443	1

09	499	Picture	MorphM10_05_nom.jpg	12406195	0	1	6900	3	0	next	hit	992

09	499	Response	1	12413037	6842	1

09	500	Picture	MorphF5_08_noe.jpg	12413095	0	2	12185	159	0	next	hit	994

09	500	Response	1	12425277	12182	1

09	501	Picture	MorphM1_09_orig.jpg	12425280	0	157	41160	158	0	next	hit	996

09	501	Response	1	12466316	41036	1

09	502	Picture	MorphM9_02_noe.jpg	12466440	0	1	28530	2	0	next	incorrect	998

09	502	Response	2	12494876	28436	1

09	503	Picture	MorphF5_02_noe.jpg	12494970	0	1	16190	2	0	next	incorrect	1000

09	503	Response	2	12511116	16146	1

09	504	Picture	MorphM1_03_nom.jpg	12511160	0	1	30786	2	0	next	incorrect	1002

09	504	Response	2	12541916	30756	1

09	505	Picture	MorphF1_10_nom.jpg	12541946	0	1	16189	2	0	next	hit	1004

09	505	Response	1	12557996	16050	1

09	506	Picture	MorphF3_04_nom.jpg	12558135	0	1	29857	2	0	next	incorrect	1006

09	506	Response	2	12587915	29780	1

09	507	Picture	MorphM4_02_orig.jpg	12587992	0	1	9289	2	0	next	incorrect	1008

09	507	Response	2	12597195	9203	1

09	508	Picture	MorphM9_10_noe.jpg	12597281	0	1	13137	2	0	next	hit	1010

09	508	Response	1	12610315	13034	1

09	509	Picture	MorphM3_08_nom.jpg	12610418	0	1	59582	2	0	next	hit	1012

09	509	Response	1	12669914	59496	1

09	510	Picture	MorphF7_07_orig.jpg	12670000	0	1	41402	2	0	next	hit	1014

09	510	Response	1	12711354	41354	1

09	511	Picture	MorphM7_08_noe.jpg	12711402	0	1	13933	2	0	next	hit	1016

09	511	Response	1	12725274	13872	1

09	512	Picture	MorphF2_01_noe.jpg	12725335	0	1	38084	3	0	next	hit	1018

09	512	Response	1	12763273	37938	1

09	513	Picture	MorphM8_07_nom.jpg	12763419	0	2	10351	3	0	next	hit	1020

09	513	Response	1	12773673	10254	1

09	514	Picture	MorphM7_07_nom.jpg	12773770	0	1	29592	2	0	next	hit	1022

09	514	Response	1	12803273	29503	1

09	515	Picture	MorphM2_08_nom.jpg	12803362	0	1	8227	2	0	next	hit	1024

09	515	Response	1	12811513	8151	1

09	516	Picture	MorphM5_02_nom.jpg	12811589	0	1	10616	2	0	next	incorrect	1026

09	516	Response	2	12822073	10484	1

09	517	Picture	MorphF1_09_nom.jpg	12822205	0	1	45117	2	0	next	incorrect	1028

09	517	Response	2	12867272	45067	1

09	518	Picture	MorphM1_10_orig.jpg	12867322	0	1	17118	2	0	next	hit	1030

09	518	Response	1	12884312	16990	1

09	519	Picture	MorphF10_07_nom.jpg	12884440	0	1	13270	2	0	next	hit	1032

09	519	Response	1	12897592	13152	1

09	520	Picture	MorphF7_03_nom.jpg	12897710	0	1	24926	156	0	next	incorrect	1034

09	520	Response	2	12922632	24922	1

09	521	Picture	MorphF10_06_noe.jpg	12922636	0	155	28817	156	0	next	hit	1036

09	521	Response	1	12951352	28716	1

09	522	Picture	MorphF2_06_orig.jpg	12951453	0	1	14331	3	0	next	hit	1038

09	522	Response	1	12965751	14298	1

09	523	Picture	MorphM7_09_nom.jpg	12965784	0	2	14067	3	0	next	hit	1040

09	523	Response	1	12979751	13967	1

09	524	Picture	MorphM10_07_noe.jpg	12979851	0	1	12739	2	0	next	hit	1042

09	524	Response	1	12992551	12700	1

09	525	Picture	MorphM2_01_noe.jpg	12992590	0	1	14729	2	0	next	incorrect	1044

09	525	Response	2	13007191	14601	1

09	526	Picture	MorphM10_09_orig.jpg	13007319	0	1	16455	2	0	next	hit	1046

09	526	Response	1	13023671	16352	1

09	527	Picture	MorphF2_04_noe.jpg	13023774	0	1	22558	2	0	next	incorrect	1048

09	527	Response	2	13046231	22457	1

09	528	Picture	MorphM10_10_orig.jpg	13046332	0	1	17649	2	0	next	hit	1050

09	528	Response	1	13063911	17579	1

09	529	Picture	MorphM3_09_noe.jpg	13063981	0	1	53212	2	0	next	hit	1052

09	529	Response	1	13117110	53129	1

09	530	Picture	MorphF8_02_noe.jpg	13117193	0	1	14199	2	0	next	incorrect	1054

09	530	Response	2	13131270	14077	1

09	531	Picture	MorphF2_09_nom.jpg	13131392	0	1	10616	2	0	next	hit	1056

09	531	Response	1	13141910	10518	1

09	532	Picture	MorphF5_09_nom.jpg	13142008	0	1	20568	2	0	next	hit	1058

09	532	Response	1	13162470	20462	1

09	533	Picture	MorphF9_05_nom.jpg	13162576	0	1	37289	2	0	next	hit	1060

09	533	Response	1	13199750	37174	1

09	534	Picture	MorphF6_01_orig.jpg	13199865	0	1	11014	2	0	next	incorrect	1062

09	534	Response	2	13210789	10924	1

09	535	Picture	MorphF1_06_orig.jpg	13210879	0	1	19373	3	0	next	incorrect	1064

09	535	Response	2	13230149	19270	1

09	536	Picture	MorphF4_08_orig.jpg	13230252	0	2	9024	3	0	next	incorrect	1066

09	536	Response	2	13239189	8937	1

09	537	Picture	MorphM7_03_nom.jpg	13239276	0	1	111069	2	0	next	incorrect	1068

09	537	Response	2	13350228	110952	1

09	538	Picture	MorphM8_02_noe.jpg	13350345	0	1	13137	2	0	next	incorrect	1070

09	538	Response	2	13363348	13003	1

09	539	Picture	MorphM9_01_noe.jpg	13363482	0	1	9421	2	0	next	incorrect	1072

09	539	Response	2	13372788	9306	1

09	540	Picture	MorphM6_10_orig.jpg	13372903	0	1	13403	2	0	next	hit	1074

09	540	Response	1	13386227	13324	1

09	541	Picture	MorphM10_06_orig.jpg	13386306	0	1	16454	3	0	next	hit	1076

09	541	Response	1	13402707	16401	1

09	542	Picture	MorphF1_01_nom.jpg	13402760	0	2	47374	3	0	next	incorrect	1078

09	542	Response	2	13450067	47307	1

09	543	Picture	MorphM1_00_orig.jpg	13450134	0	1	33174	2	0	next	incorrect	1080

09	543	Response	2	13483187	33053	1

09	544	Picture	MorphM2_08_noe.jpg	13483308	0	1	59715	2	0	next	hit	1082

09	544	Response	1	13542946	59638	1

09	545	Picture	MorphF5_02_nom.jpg	13543023	0	1	10350	2	0	next	incorrect	1084

09	545	Response	2	13553266	10243	1

09	546	Picture	MorphF4_08_nom.jpg	13553373	0	1	12456	153	0	next	hit	1086

09	546	Response	1	13565826	12453	1

09	547	Picture	MorphF7_05_orig.jpg	13565829	0	152	17534	153	0	next	hit	1088

09	547	Response	1	13583266	17437	1

09	548	Picture	MorphF1_04_noe.jpg	13583363	0	1	27734	2	0	next	hit	1090

09	548	Response	1	13611025	27662	1

09	549	Picture	MorphF7_07_noe.jpg	13611097	0	1	73913	2	0	next	hit	1092

09	549	Response	1	13684865	73768	1

09	550	Picture	MorphF6_03_orig.jpg	13685010	0	1	14862	2	0	next	incorrect	1094

09	550	Response	2	13699824	14814	1

09	551	Picture	MorphM3_02_noe.jpg	13699872	0	1	13668	2	0	next	hit	1096

09	551	Response	1	13713424	13552	1

09	552	Picture	MorphM8_05_orig.jpg	13713540	0	1	61838	2	0	next	hit	1098

09	552	Response	1	13775264	61724	1

09	553	Picture	MorphF4_06_orig.jpg	13775378	0	1	69401	2	0	next	hit	1100

09	553	Response	1	13844703	69325	1

09	554	Picture	MorphM6_08_nom.jpg	13844779	0	1	7697	2	0	next	hit	1102

09	554	Response	1	13852383	7604	1

09	555	Picture	MorphM9_07_noe.jpg	13852476	0	1	13137	2	0	next	hit	1104

09	555	Response	1	13865583	13107	1

09	556	Picture	MorphF5_05_orig.jpg	13865613	0	1	14066	2	0	next	hit	1106

09	556	Response	1	13879583	13970	1

09	557	Picture	MorphM7_05_noe.jpg	13879679	0	1	27187	151	0	next	hit	1108

09	557	Response	1	13906863	27184	1

09	558	Picture	MorphF7_02_noe.jpg	13906866	0	150	14215	151	0	next	incorrect	1110

09	558	Response	2	13921022	14156	1

09	559	Picture	MorphF4_07_orig.jpg	13921081	0	1	23620	2	0	next	hit	1112

09	559	Response	1	13944622	23541	1

09	560	Picture	MorphM6_10_nom.jpg	13944701	0	1	6768	2	0	next	hit	1114

09	560	Response	1	13951342	6641	1

09	561	Picture	MorphF3_02_orig.jpg	13951469	0	1	18975	2	0	next	incorrect	1116

09	561	Response	2	13970382	18913	1

09	562	Picture	MorphF1_09_orig.jpg	13970444	0	1	11412	3	0	next	hit	1118

09	562	Response	1	13981742	11298	1

09	563	Picture	MorphM6_02_nom.jpg	13981856	0	2	12740	3	0	next	incorrect	1120

09	563	Response	2	13994462	12606	1

09	564	Picture	MorphF9_08_noe.jpg	13994596	0	1	27734	2	0	next	hit	1122

09	564	Response	1	14022221	27625	1

09	565	Picture	MorphM4_09_noe.jpg	14022330	0	1	13269	2	0	next	hit	1124

09	565	Response	1	14035501	13171	1

09	566	Picture	MorphF10_03_noe.jpg	14035599	0	1	19772	3	0	next	incorrect	1126

09	566	Response	2	14055341	19742	1

09	567	Picture	MorphF7_01_noe.jpg	14055371	0	2	15792	3	0	next	incorrect	1128

09	567	Response	2	14071021	15650	1

09	568	Picture	MorphF1_08_noe.jpg	14071163	0	1	12606	2	0	next	hit	1130

09	568	Response	1	14083661	12498	1

09	569	Picture	MorphM2_07_nom.jpg	14083769	0	1	14464	2	0	next	hit	1132

09	569	Response	1	14098141	14372	1

09	570	Picture	MorphF4_10_orig.jpg	14098233	0	1	45250	2	0	next	hit	1134

09	570	Response	1	14143340	45107	1

09	571	Picture	MorphM6_07_nom.jpg	14143483	0	1	32246	2	0	next	hit	1136

09	571	Response	1	14175660	32177	1

09	572	Picture	MorphM4_06_noe.jpg	14175729	0	1	16974	146	0	next	hit	1138

09	572	Response	1	14192700	16971	1

09	573	Picture	MorphF1_06_noe.jpg	14192703	0	145	34115	146	0	next	hit	1140

09	573	Response	1	14226779	34076	1

09	574	Picture	MorphF10_02_orig.jpg	14226818	0	1	97799	2	0	next	incorrect	1142

09	574	Response	2	14324539	97721	1

09	575	Picture	MorphM7_01_orig.jpg	14324617	0	1	12325	150	0	next	incorrect	1144

09	575	Response	2	14336938	12321	1

09	576	Picture	MorphM8_10_nom.jpg	14336942	0	149	10366	150	0	next	hit	1146

09	576	Response	1	14347259	10317	1

09	577	Picture	MorphM4_10_orig.jpg	14347308	0	1	10483	2	0	next	hit	1148

09	577	Response	1	14357658	10350	1

09	578	Picture	MorphM3_06_noe.jpg	14357791	0	1	26142	2	0	next	hit	1150

09	578	Response	1	14383898	26107	1

09	579	Picture	MorphF6_10_nom.jpg	14383933	0	1	9289	2	0	next	hit	1152

09	579	Response	1	14393178	9245	1

09	580	Picture	MorphF2_02_noe.jpg	14393222	0	1	97268	2	0	next	hit	1154

09	580	Response	1	14490377	97155	1

09	581	Picture	MorphM8_01_nom.jpg	14490490	0	1	14850	147	0	next	incorrect	1156

09	581	Response	2	14505337	14847	1

09	582	Picture	MorphM2_07_noe.jpg	14505340	0	146	26286	147	0	next	incorrect	1158

09	582	Response	2	14531577	26237	1

09	583	Picture	MorphF9_06_orig.jpg	14531626	0	1	34236	2	0	next	incorrect	1160

09	583	Response	2	14565736	34110	1

09	584	Picture	MorphM9_09_nom.jpg	14565862	0	1	20569	2	0	next	hit	1162

09	584	Response	1	14586376	20514	1

09	585	Picture	MorphM8_10_orig.jpg	14586431	0	1	6635	2	0	next	hit	1164

09	585	Response	1	14593016	6585	1

09	586	Picture	MorphF1_06_nom.jpg	14593066	0	1	30387	3	0	next	incorrect	1166

09	586	Response	2	14623336	30270	1

09	587	Picture	MorphF10_04_noe.jpg	14623453	0	2	36493	3	0	next	incorrect	1168

09	587	Response	2	14659895	36442	1

09	588	Picture	MorphF7_07_nom.jpg	14659946	0	1	14464	2	0	next	hit	1170

09	588	Response	1	14674375	14429	1

09	589	Picture	MorphF4_00_orig.jpg	14674410	0	1	31582	2	0	next	incorrect	1172

09	589	Response	2	14705895	31485	1

09	590	Picture	MorphM7_07_noe.jpg	14705992	0	1	14331	2	0	next	hit	1174

09	590	Response	1	14720295	14303	1

09	591	Picture	MorphF5_00_nom.jpg	14720323	0	1	11678	2	0	next	incorrect	1176

09	591	Response	2	14731895	11572	1

09	592	Picture	MorphF10_00_noe.jpg	14732001	0	1	85177	150	0	next	incorrect	1178

09	592	Response	2	14817174	85173	1

09	593	Picture	MorphM9_06_noe.jpg	14817178	0	149	37967	150	0	next	incorrect	1180

09	593	Response	2	14855014	37836	1

09	594	Picture	MorphM2_05_orig.jpg	14855145	0	1	14464	2	0	next	incorrect	1182

09	594	Response	2	14869573	14428	1

09	595	Picture	MorphM10_09_noe.jpg	14869609	0	1	11014	2	0	next	hit	1184

09	595	Response	1	14880533	10924	1

09	596	Picture	MorphM5_00_orig.jpg	14880623	0	1	12208	2	0	next	incorrect	1186

09	596	Response	2	14892773	12150	1

09	597	Picture	MorphM6_03_orig.jpg	14892831	0	1	16455	2	0	next	incorrect	1188

09	597	Response	2	14909173	16342	1

09	598	Picture	MorphM8_06_noe.jpg	14909286	0	1	43127	2	0	next	hit	1190

09	598	Response	1	14952373	43087	1

09	599	Picture	MorphM5_05_orig.jpg	14952413	0	1	37288	2	0	next	incorrect	1192

09	599	Response	2	14989572	37159	1

09	600	Picture	MorphF2_02_orig.jpg	14989701	0	1	10085	2	0	next	incorrect	1194

09	600	Response	2	14999733	10032	1

09	601	Picture	MorphM7_04_nom.jpg	14999786	0	1	72829	157	0	next	incorrect	1196

09	601	Response	2	15072612	72826	1

09	602	Picture	MorphM5_03_nom.jpg	15072615	0	156	10108	157	0	next	incorrect	1198

09	602	Response	2	15082691	10076	1

09	603	Picture	MorphF1_05_orig.jpg	15082723	0	1	9820	2	0	next	incorrect	1200

09	603	Response	2	15092451	9728	1

09	604	Picture	MorphM3_03_nom.jpg	15092543	0	1	9819	2	0	next	incorrect	1202

09	604	Response	2	15102291	9748	1

09	605	Picture	MorphM6_08_noe.jpg	15102362	0	1	80150	2	0	next	incorrect	1204

09	605	Response	2	15182371	80009	1

09	606	Picture	MorphM4_00_orig.jpg	15182512	0	1	9942	145	0	next	incorrect	1206

09	606	Response	2	15192450	9938	1

09	607	Picture	MorphM5_06_noe.jpg	15192454	0	144	15536	145	0	next	hit	1208

09	607	Response	1	15207890	15436	1

09	608	Picture	MorphM8_03_nom.jpg	15207990	0	1	6502	2	0	next	hit	1210

09	608	Response	1	15214450	6460	1

09	609	Picture	MorphM9_03_orig.jpg	15214492	0	1	17118	3	0	next	incorrect	1212

09	609	Response	2	15231490	16998	1

09	610	Picture	MorphM2_02_orig.jpg	15231610	0	2	7432	3	0	next	incorrect	1214

09	610	Response	2	15239010	7400	1

09	611	Picture	MorphF5_05_nom.jpg	15239042	0	1	133096	2	0	next	hit	1216

09	611	Response	1	15372049	133007	1

09	612	Picture	MorphF2_05_orig.jpg	15372138	0	1	11147	2	0	next	hit	1218

09	612	Response	1	15383169	11031	1

09	613	Picture	MorphM2_02_nom.jpg	15383285	0	1	9156	2	0	next	incorrect	1220

09	613	Response	2	15392368	9083	1

09	614	Picture	MorphM4_05_nom.jpg	15392441	0	1	17649	2	0	next	incorrect	1222

09	614	Response	2	15410048	17607	1

09	615	Picture	MorphF1_04_nom.jpg	15410090	0	1	7298	2	0	next	incorrect	1224

09	615	Response	2	15417248	7158	1

09	616	Picture	MorphF10_01_noe.jpg	15417388	0	1	30786	2	0	next	incorrect	1226

09	616	Response	2	15448048	30660	1

09	617	Picture	MorphM6_01_nom.jpg	15448174	0	1	38748	2	0	next	incorrect	1228

09	617	Response	2	15486848	38674	1

09	618	Picture	MorphF1_02_noe.jpg	15486922	0	1	21232	2	0	next	hit	1230

09	618	Response	1	15508047	21125	1

09	619	Picture	MorphM8_10_noe.jpg	15508154	0	1	24018	3	0	next	hit	1232

09	619	Response	1	15532127	23973	1

09	620	Picture	MorphF8_09_orig.jpg	15532172	0	2	19374	4	0	next	hit	1234

09	620	Response	1	15551487	19315	1

09	621	Picture	MorphM6_05_nom.jpg	15551546	0	2	53743	3	0	next	hit	1236

09	621	Response	1	15605246	53700	1

09	622	Picture	MorphF10_07_orig.jpg	15605289	0	1	10085	2	0	next	hit	1238

09	622	Response	1	15615246	9957	1

09	623	Picture	MorphM8_08_nom.jpg	15615374	0	1	7033	2	0	next	hit	1240

09	623	Response	1	15622366	6992	1

09	624	Picture	MorphM3_00_noe.jpg	15622407	0	1	56265	2	0	next	hit	1242

09	624	Response	1	15678526	56119	1

09	625	Picture	MorphF8_10_orig.jpg	15678672	0	1	77495	3	0	next	hit	1244

09	625	Response	1	15756045	77373	1

09	626	Picture	MorphM5_07_noe.jpg	15756167	0	2	17782	3	0	next	hit	1246

09	626	Response	1	15773805	17638	1

09	627	Picture	MorphF2_07_noe.jpg	15773949	0	1	17649	2	0	next	hit	1248

09	627	Response	1	15791565	17616	1

09	628	Picture	MorphF10_02_nom.jpg	15791598	0	1	13004	2	0	next	incorrect	1250

09	628	Response	2	15804525	12927	1

09	629	Picture	MorphF6_01_nom.jpg	15804602	0	1	8493	2	0	next	incorrect	1252

09	629	Response	2	15813004	8402	1

09	630	Picture	MorphF3_09_nom.jpg	15813095	0	1	12474	2	0	next	hit	1254

09	630	Response	1	15825484	12389	1

09	631	Picture	MorphM1_03_noe.jpg	15825569	0	1	32511	2	0	next	incorrect	1256

09	631	Response	2	15857964	32395	1

09	632	Picture	MorphF5_04_noe.jpg	15858080	0	1	16454	3	0	next	incorrect	1258

09	632	Response	2	15874444	16364	1

09	633	Picture	MorphF2_00_noe.jpg	15874534	0	2	11413	3	0	next	incorrect	1260

09	633	Response	2	15885884	11350	1

09	634	Picture	MorphF7_06_noe.jpg	15885947	0	1	6634	3	0	next	incorrect	1262

09	634	Response	2	15892443	6496	2

09	635	Picture	MorphF8_06_orig.jpg	15892581	0	2	9555	3	0	next	incorrect	1264

09	635	Response	2	15902044	9463	1

09	636	Picture	MorphF2_03_orig.jpg	15902136	0	1	14198	3	0	next	incorrect	1266

09	636	Response	2	15916283	14147	1

09	637	Picture	MorphM9_03_nom.jpg	15916334	0	2	9687	4	0	next	incorrect	1268

09	637	Response	2	15925963	9629	1

09	638	Picture	MorphM4_01_nom.jpg	15926021	0	2	8493	3	0	next	incorrect	1270

09	638	Response	2	15934443	8422	1

09	639	Picture	MorphF3_01_noe.jpg	15934514	0	1	14464	2	0	next	incorrect	1272

09	639	Response	2	15948843	14329	1

09	640	Picture	MorphF9_05_noe.jpg	15948978	0	1	8095	2	0	next	incorrect	1274

09	640	Response	2	15957003	8025	1

09	641	Picture	MorphF10_02_noe.jpg	15957073	0	1	15374	154	0	next	incorrect	1276

09	641	Response	2	15972443	15370	1

09	642	Picture	MorphM9_08_nom.jpg	15972447	0	153	9706	154	0	next	hit	1278

09	642	Response	1	15982043	9596	1

09	643	Picture	MorphF7_02_orig.jpg	15982153	0	1	32776	2	0	next	incorrect	1280

09	643	Response	2	16014843	32690	1

09	644	Picture	MorphF6_00_orig.jpg	16014929	0	1	8360	2	0	next	incorrect	1282

09	644	Response	2	16023162	8233	1

09	645	Picture	MorphF8_06_nom.jpg	16023289	0	1	30654	2	0	next	incorrect	1284

09	645	Response	2	16053802	30513	1

09	646	Picture	MorphF1_04_orig.jpg	16053943	0	1	7143	157	0	next	incorrect	1286

09	646	Response	2	16061081	7138	2

09	647	Picture	MorphM6_04_noe.jpg	16061086	0	156	21652	157	0	next	incorrect	1288

09	647	Response	2	16082682	21596	1

09	648	Picture	MorphF8_00_nom.jpg	16082738	0	1	7564	2	0	next	incorrect	1290

09	648	Response	2	16090202	7464	1

09	649	Picture	MorphF4_10_nom.jpg	16090302	0	1	10863	153	0	next	hit	1292

09	649	Response	1	16101162	10860	1

09	650	Picture	MorphF10_04_orig.jpg	16101165	0	152	12080	300	0	next	hit	1294

09	650	Response	1	16113242	12077	1

09	651	Picture	MorphM9_07_nom.jpg	16113245	0	148	14876	149	0	next	hit	1296

09	651	Response	1	16128041	14796	1

09	652	Picture	MorphF6_00_noe.jpg	16128121	0	1	8095	2	0	next	incorrect	1298

09	652	Response	2	16136121	8000	1

09	653	Picture	MorphF5_09_noe.jpg	16136216	0	1	14464	2	0	next	hit	1300

09	653	Response	1	16150602	14386	1

09	654	Picture	MorphM10_08_noe.jpg	16150680	0	1	11014	2	0	next	hit	1302

09	654	Response	1	16161561	10881	1

09	655	Picture	MorphM9_04_noe.jpg	16161694	0	1	20170	2	0	next	incorrect	1304

09	655	Response	2	16181721	20027	1

09	656	Picture	MorphF3_02_nom.jpg	16181864	0	1	9952	3	0	next	incorrect	1306

09	656	Response	2	16191721	9857	1

09	657	Picture	MorphM5_04_nom.jpg	16191816	0	2	10351	3	0	next	incorrect	1308

09	657	Response	2	16202121	10305	1

09	658	Picture	MorphF8_02_nom.jpg	16202167	0	1	14464	2	0	next	incorrect	1310

09	658	Response	2	16216601	14434	1

09	659	Picture	MorphM5_06_orig.jpg	16216631	0	1	41653	149	0	next	incorrect	1312

09	659	Response	2	16258280	41649	1

09	660	Picture	MorphM7_09_orig.jpg	16258284	0	148	25891	149	0	next	hit	1314

09	660	Response	1	16284120	25836	1

09	661	Picture	MorphF8_02_orig.jpg	16284175	0	1	30786	2	0	next	incorrect	1316

09	661	Response	2	16314920	30745	1

09	662	Picture	MorphM4_07_nom.jpg	16314961	0	1	15791	2	0	next	hit	1318

09	662	Response	1	16330680	15719	1

09	663	Picture	MorphF5_04_orig.jpg	16330752	0	1	46311	3	0	next	incorrect	1320

09	663	Response	2	16376999	46247	1

09	664	Picture	MorphM1_01_orig.jpg	16377063	0	2	10484	3	0	next	incorrect	1322

09	664	Response	2	16387479	10416	1

09	665	Picture	MorphM10_01_nom.jpg	16387547	0	1	18976	2	0	next	incorrect	1324

09	665	Response	2	16406439	18892	1

09	666	Picture	MorphM7_08_nom.jpg	16406523	0	1	12606	2	0	next	hit	1326

09	666	Response	1	16419079	12556	1

09	667	Picture	end_ins	16419129	0	1	182978	2	0	next	other	0

09	667	Response	3	16594207	175078	1
