# Supplementary material for: Categorical Perception of Fear and Anger Expressions in Whole, Masked and Composite Faces
Source: PLoS One. 2015 Aug 11;10(8):e0134790. doi: 10.1371/journal.pone.0134790 (PMC4532458; doi:10.1371/journal.pone.0134790)
Supplement: S1 Dataset — (ZIP) [file pone.0134790.s001.zip › Exp1/08-Vp008_ParaMasked_pt2.log]

Scenario - 

Logfile written - 01/30/2014 11:48:34

Subject	Trial	Event Type	Code	Time	TTime	Uncertainty	Duration	Uncertainty	ReqTime	ReqDur	Stim Type	Pair Index

08	1	Response	3	28917	38784	1

08	2	Response	3	39636	10623	2

08	3	Picture	fix	39761	0	1	30123	2	0	30000	other	0

08	4	Picture	MorphF4_05_nom.jpg	70017	0	1	19904	2	0	next	incorrect	5

08	4	Response	2	89866	19849	1

08	5	Picture	MorphF3_05_orig.jpg	89921	0	1	29708	152	0	next	hit	7

08	5	Response	1	119626	29705	1

08	6	Picture	MorphF6_07_nom.jpg	119629	0	151	9173	152	0	next	incorrect	9

08	6	Response	2	128666	9037	1

08	7	Picture	MorphM8_01_orig.jpg	128802	0	1	6370	2	0	next	hit	11

08	7	Response	1	135066	6264	1

08	8	Picture	MorphM2_00_nom.jpg	135172	0	1	6502	2	0	next	incorrect	13

08	8	Response	2	141546	6374	1

08	9	Picture	MorphM7_01_noe.jpg	141674	0	1	5971	2	0	next	hit	15

08	9	Response	1	147546	5872	1

08	10	Picture	MorphF8_01_orig.jpg	147645	0	1	16322	2	0	next	incorrect	17

08	10	Response	2	163865	16220	2

08	11	Picture	MorphM9_02_nom.jpg	163967	0	1	6222	150	0	next	incorrect	19

08	11	Response	2	170185	6218	1

08	12	Picture	MorphF4_09_orig.jpg	170189	0	149	6517	150	0	next	hit	21

08	12	Response	1	176585	6396	1

08	13	Picture	MorphF5_01_noe.jpg	176706	0	1	9687	2	0	next	hit	23

08	13	Response	1	186265	9559	1

08	14	Picture	MorphM9_04_nom.jpg	186393	0	1	12076	2	0	next	incorrect	25

08	14	Response	2	198345	11952	1

08	15	Picture	MorphF1_04_orig.jpg	198469	0	1	6635	2	0	next	incorrect	27

08	15	Response	2	205065	6596	1

08	16	Picture	MorphF3_04_nom.jpg	205104	0	1	5440	2	0	next	incorrect	29

08	16	Response	2	210505	5401	1

08	17	Picture	MorphM2_10_nom.jpg	210544	0	1	8095	2	0	next	hit	31

08	17	Response	1	218585	8041	1

08	18	Picture	MorphF10_00_orig.jpg	218639	0	1	8227	2	0	next	hit	33

08	18	Response	1	226745	8106	1

08	19	Picture	MorphM8_06_nom.jpg	226866	0	1	9687	2	0	next	hit	35

08	19	Response	1	236505	9639	1

08	20	Picture	MorphF7_07_noe.jpg	236553	0	1	12195	148	0	next	hit	37

08	20	Response	1	248745	12192	1

08	21	Picture	MorphM5_05_orig.jpg	248748	0	147	21245	148	0	next	hit	39

08	21	Response	1	269865	21117	1

08	22	Picture	MorphF8_03_orig.jpg	269993	0	1	5972	2	0	next	incorrect	41

08	22	Response	2	275864	5871	1

08	23	Picture	MorphM8_04_nom.jpg	275965	0	1	6900	2	0	next	hit	43

08	23	Response	1	282824	6859	1

08	24	Picture	MorphF10_09_noe.jpg	282865	0	1	5441	2	0	next	hit	45

08	24	Response	1	288184	5319	1

08	25	Picture	MorphF4_09_nom.jpg	288306	0	1	18312	2	0	next	hit	47

08	25	Response	1	306584	18278	1

08	26	Picture	MorphF6_05_noe.jpg	306618	0	1	17516	2	0	next	hit	49

08	26	Response	1	324024	17406	1

08	27	Picture	MorphF10_07_orig.jpg	324134	0	1	6613	157	0	next	hit	51

08	27	Response	1	330744	6610	1

08	28	Picture	MorphF7_09_noe.jpg	330747	0	156	6392	157	0	next	hit	53

08	28	Response	1	337064	6317	1

08	29	Picture	MorphF1_07_orig.jpg	337139	0	1	21497	2	0	next	hit	55

08	29	Response	1	358584	21445	1

08	30	Picture	MorphF7_01_noe.jpg	358636	0	1	8625	2	0	next	incorrect	57

08	30	Response	2	367144	8508	1

08	31	Picture	MorphM1_02_orig.jpg	367261	0	1	5175	2	0	next	incorrect	59

08	31	Response	2	372343	5082	1

08	32	Picture	MorphF4_07_nom.jpg	372436	0	1	7166	2	0	next	hit	61

08	32	Response	1	379463	7027	1

08	33	Picture	MorphM5_06_nom.jpg	379602	0	1	5972	2	0	next	hit	63

08	33	Response	1	385463	5861	1

08	34	Picture	MorphM7_00_noe.jpg	385574	0	1	6236	2	0	next	hit	65

08	34	Response	1	391703	6129	1

08	35	Picture	MorphF10_02_nom.jpg	391810	0	1	8758	2	0	next	incorrect	67

08	35	Response	2	400503	8693	2

08	36	Picture	MorphF3_06_orig.jpg	400568	0	1	13779	157	0	next	hit	69

08	36	Response	1	414343	13775	1

08	37	Picture	MorphF6_02_orig.jpg	414347	0	156	5595	157	0	next	incorrect	71

08	37	Response	2	419863	5516	1

08	38	Picture	MorphM1_04_nom.jpg	419942	0	1	5972	2	0	next	incorrect	73

08	38	Response	2	425863	5921	1

08	39	Picture	MorphM10_01_nom.jpg	425914	0	1	5839	2	0	next	incorrect	75

08	39	Response	2	431623	5709	1

08	40	Picture	MorphF4_04_nom.jpg	431753	0	1	6236	2	0	next	incorrect	77

08	40	Response	2	437943	6190	1

08	41	Picture	MorphM4_08_noe.jpg	437989	0	1	5308	2	0	next	hit	79

08	41	Response	1	443223	5234	1

08	42	Picture	MorphM8_08_nom.jpg	443297	0	1	5289	154	0	next	hit	81

08	42	Response	1	448583	5286	1

08	43	Picture	MorphM6_05_nom.jpg	448586	0	153	9574	154	0	next	incorrect	83

08	43	Response	2	458023	9437	1

08	44	Picture	MorphM4_07_nom.jpg	458160	0	1	9288	2	0	next	hit	85

08	44	Response	1	467383	9223	1

08	45	Picture	MorphF4_10_orig.jpg	467448	0	1	5972	2	0	next	hit	87

08	45	Response	1	473383	5935	1

08	46	Picture	MorphM4_06_orig.jpg	473420	0	1	5971	2	0	next	hit	89

08	46	Response	1	479302	5882	1

08	47	Picture	MorphF1_02_orig.jpg	479391	0	1	5706	2	0	next	incorrect	91

08	47	Response	2	484982	5591	1

08	48	Picture	MorphM4_06_nom.jpg	485097	0	1	5441	2	0	next	hit	93

08	48	Response	1	490422	5325	1

08	49	Picture	MorphM10_05_orig.jpg	490538	0	1	8208	154	0	next	hit	95

08	49	Response	1	498742	8204	1

08	50	Picture	MorphM9_10_noe.jpg	498746	0	153	6920	154	0	next	hit	97

08	50	Response	1	505622	6876	1

08	51	Picture	MorphM4_02_noe.jpg	505666	0	1	5440	2	0	next	hit	99

08	51	Response	1	511062	5396	1

08	52	Picture	MorphF6_01_noe.jpg	511106	0	1	9953	2	0	next	incorrect	101

08	52	Response	2	520982	9876	1

08	53	Picture	MorphM1_09_noe.jpg	521059	0	1	5308	2	0	next	hit	103

08	53	Response	1	526262	5203	1

08	54	Picture	MorphF7_07_nom.jpg	526367	0	1	6900	2	0	next	hit	105

08	54	Response	1	533222	6855	1

08	55	Picture	MorphM6_01_orig.jpg	533267	0	1	5706	2	0	next	incorrect	107

08	55	Response	2	538902	5635	1

08	56	Picture	MorphF10_01_orig.jpg	538973	0	1	18843	2	0	next	hit	109

08	56	Response	1	557782	18809	1

08	57	Picture	MorphM10_04_nom.jpg	557816	0	1	8758	2	0	next	hit	111

08	57	Response	1	566502	8686	1

08	58	Picture	MorphM1_05_noe.jpg	566574	0	1	5175	2	0	next	hit	113

08	58	Response	1	571622	5048	1

08	59	Picture	MorphF8_09_nom.jpg	571749	0	1	6635	2	0	next	hit	115

08	59	Response	1	578262	6513	1

08	60	Picture	MorphF6_08_noe.jpg	578384	0	1	5176	2	0	next	hit	117

08	60	Response	1	583461	5077	1

08	61	Picture	MorphF10_01_nom.jpg	583560	0	1	7829	2	0	next	incorrect	119

08	61	Response	2	591301	7741	1

08	62	Picture	MorphM4_00_orig.jpg	591389	0	1	7564	2	0	next	incorrect	121

08	62	Response	2	598901	7512	1

08	63	Picture	MorphF6_01_orig.jpg	598953	0	1	5971	2	0	next	incorrect	123

08	63	Response	2	604821	5868	1

08	64	Picture	MorphF8_09_noe.jpg	604924	0	1	7298	2	0	next	hit	125

08	64	Response	1	612101	7177	1

08	65	Picture	MorphF10_05_orig.jpg	612222	0	1	5043	2	0	next	hit	127

08	65	Response	1	617141	4919	1

08	66	Picture	MorphF6_00_noe.jpg	617265	0	1	8891	2	0	next	incorrect	129

08	66	Response	2	626101	8836	1

08	67	Picture	MorphM3_02_nom.jpg	626156	0	1	18428	152	0	next	incorrect	131

08	67	Response	2	644581	18425	1

08	68	Picture	MorphF8_07_noe.jpg	644584	0	151	7713	152	0	next	hit	133

08	68	Response	1	652181	7597	1

08	69	Picture	MorphM10_00_orig.jpg	652297	0	1	11678	2	0	next	incorrect	135

08	69	Response	2	663861	11564	1

08	70	Picture	MorphM1_09_nom.jpg	663975	0	1	10350	2	0	next	incorrect	137

08	70	Response	2	674261	10286	1

08	71	Picture	MorphM6_07_nom.jpg	674325	0	1	10085	2	0	next	hit	139

08	71	Response	1	684341	10016	1

08	72	Picture	MorphM7_05_nom.jpg	684410	0	1	5972	2	0	next	hit	141

08	72	Response	1	690340	5930	1

08	73	Picture	MorphM10_09_orig.jpg	690382	0	1	4512	2	0	next	hit	143

08	73	Response	1	694820	4438	1

08	74	Picture	MorphM6_00_orig.jpg	694894	0	1	5440	2	0	next	incorrect	145

08	74	Response	2	700260	5366	1

08	75	Picture	MorphF4_07_orig.jpg	700334	0	1	16570	152	0	next	hit	147

08	75	Response	1	716900	16566	1

08	76	Picture	MorphF9_02_orig.jpg	716904	0	151	14747	152	0	next	incorrect	149

08	76	Response	2	731540	14636	1

08	77	Picture	MorphM8_07_orig.jpg	731651	0	1	11279	2	0	next	hit	151

08	77	Response	1	742820	11169	1

08	78	Picture	MorphF2_03_orig.jpg	742930	0	1	4910	2	0	next	hit	153

08	78	Response	1	747700	4770	1

08	79	Picture	MorphM10_02_noe.jpg	747840	0	1	5972	2	0	next	hit	155

08	79	Response	1	753700	5860	1

08	80	Picture	MorphM4_07_noe.jpg	753812	0	1	5706	2	0	next	hit	157

08	80	Response	1	759380	5568	1

08	81	Picture	MorphF7_03_nom.jpg	759518	0	1	9421	2	0	next	hit	159

08	81	Response	1	768900	9382	1

08	82	Picture	MorphF5_05_nom.jpg	768939	0	1	7431	2	0	next	incorrect	161

08	82	Response	2	776340	7401	1

08	83	Picture	MorphF9_09_nom.jpg	776370	0	1	10086	2	0	next	hit	163

08	83	Response	1	786420	10050	1

08	84	Picture	MorphM9_07_nom.jpg	786456	0	1	4246	2	0	next	hit	165

08	84	Response	1	790580	4124	1

08	85	Picture	MorphM3_08_nom.jpg	790702	0	1	4379	2	0	next	hit	167

08	85	Response	1	794979	4277	1

08	86	Picture	MorphM9_00_noe.jpg	795081	0	1	9820	2	0	next	incorrect	169

08	86	Response	2	804819	9738	1

08	87	Picture	MorphM1_03_noe.jpg	804901	0	1	5838	2	0	next	hit	171

08	87	Response	1	810659	5758	1

08	88	Picture	MorphF9_08_noe.jpg	810739	0	1	14863	2	0	next	hit	173

08	88	Response	1	825539	14800	1

08	89	Picture	MorphF8_06_nom.jpg	825602	0	1	12341	2	0	next	incorrect	175

08	89	Response	2	837859	12257	1

08	90	Picture	MorphF3_03_noe.jpg	837943	0	1	8758	2	0	next	hit	177

08	90	Response	1	846659	8716	1

08	91	Picture	MorphF8_10_noe.jpg	846701	0	1	7165	2	0	next	hit	179

08	91	Response	1	853779	7078	1

08	92	Picture	MorphF2_01_orig.jpg	853866	0	1	5043	2	0	next	hit	181

08	92	Response	1	858819	4953	1

08	93	Picture	MorphM3_08_orig.jpg	858909	0	1	5175	2	0	next	hit	183

08	93	Response	1	864019	5110	1

08	94	Picture	MorphM9_00_orig.jpg	864084	0	1	5308	2	0	next	incorrect	185

08	94	Response	2	869299	5215	1

08	95	Picture	MorphF1_03_orig.jpg	869392	0	1	6104	2	0	next	incorrect	187

08	95	Response	2	875459	6067	1

08	96	Picture	MorphM1_05_orig.jpg	875496	0	1	5839	2	0	next	incorrect	189

08	96	Response	2	881299	5803	1

08	97	Picture	MorphM3_10_orig.jpg	881335	0	1	6900	2	0	next	hit	191

08	97	Response	1	888179	6844	1

08	98	Picture	MorphF8_03_noe.jpg	888235	0	1	7033	2	0	next	hit	193

08	98	Response	1	895219	6984	1

08	99	Picture	MorphF5_01_orig.jpg	895268	0	1	7829	3	0	next	incorrect	195

08	99	Response	2	902978	7710	1

08	100	Picture	MorphF7_06_noe.jpg	903097	0	2	6105	3	0	next	hit	197

08	100	Response	1	909138	6041	1

08	101	Picture	MorphM5_03_orig.jpg	909202	0	1	8740	152	0	next	incorrect	199

08	101	Response	2	917938	8736	1

08	102	Picture	MorphF5_00_orig.jpg	917942	0	151	5856	152	0	next	incorrect	201

08	102	Response	2	923698	5756	1

08	103	Picture	MorphF1_06_nom.jpg	923798	0	1	7697	2	0	next	incorrect	203

08	103	Response	2	931458	7660	1

08	104	Picture	MorphF4_08_noe.jpg	931495	0	1	20686	150	0	next	hit	205

08	104	Response	1	952178	20683	1

08	105	Picture	MorphM4_01_orig.jpg	952181	0	149	7977	150	0	next	incorrect	207

08	105	Response	2	960018	7837	1

08	106	Picture	MorphM3_00_noe.jpg	960158	0	1	6237	2	0	next	hit	209

08	106	Response	1	966338	6180	1

08	107	Picture	MorphF3_03_orig.jpg	966395	0	1	5838	2	0	next	incorrect	211

08	107	Response	2	972178	5783	1

08	108	Picture	MorphM9_02_orig.jpg	972233	0	1	9422	2	0	next	incorrect	213

08	108	Response	2	981618	9385	1

08	109	Picture	MorphM2_07_orig.jpg	981655	0	1	25743	3	0	next	hit	215

08	109	Response	1	1007298	25643	1

08	110	Picture	MorphM7_07_nom.jpg	1007398	0	2	5308	3	0	next	hit	217

08	110	Response	1	1012577	5179	1

08	111	Picture	MorphM8_01_noe.jpg	1012706	0	1	16035	157	0	next	hit	219

08	111	Response	1	1028737	16031	1

08	112	Picture	MorphM4_01_nom.jpg	1028741	0	156	8647	157	0	next	incorrect	221

08	112	Response	2	1037297	8556	1

08	113	Picture	MorphM5_09_orig.jpg	1037388	0	1	16322	2	0	next	hit	223

08	113	Response	1	1053617	16229	1

08	114	Picture	MorphF3_02_orig.jpg	1053710	0	1	4777	2	0	next	hit	225

08	114	Response	1	1058417	4707	1

08	115	Picture	MorphM4_03_orig.jpg	1058487	0	1	5574	2	0	next	hit	227

08	115	Response	1	1063937	5450	1

08	116	Picture	MorphM7_04_nom.jpg	1064061	0	1	6104	2	0	next	hit	229

08	116	Response	1	1070097	6036	1

08	117	Picture	MorphM2_02_orig.jpg	1070165	0	1	6767	2	0	next	incorrect	231

08	117	Response	2	1076817	6652	1

08	118	Picture	MorphM4_04_orig.jpg	1076932	0	1	26673	2	0	next	incorrect	233

08	118	Response	2	1103537	26605	1

08	119	Picture	MorphF10_03_orig.jpg	1103605	0	1	6237	2	0	next	hit	235

08	119	Response	1	1109776	6171	2

08	120	Picture	MorphF8_06_noe.jpg	1109842	0	1	5308	2	0	next	hit	237

08	120	Response	1	1115056	5214	1

08	121	Picture	MorphF6_04_orig.jpg	1115150	0	1	7165	2	0	next	incorrect	239

08	121	Response	2	1122256	7106	1

08	122	Picture	MorphF9_06_nom.jpg	1122315	0	1	6635	2	0	next	hit	241

08	122	Response	1	1128816	6501	1

08	123	Picture	MorphM9_06_nom.jpg	1128950	0	1	4645	2	0	next	hit	243

08	123	Response	1	1133456	4506	1

08	124	Picture	MorphF6_08_orig.jpg	1133595	0	1	6635	2	0	next	hit	245

08	124	Response	1	1140176	6581	1

08	125	Picture	MorphM2_08_noe.jpg	1140230	0	1	29061	2	0	next	hit	247

08	125	Response	1	1169216	28986	1

08	126	Picture	MorphF10_09_orig.jpg	1169291	0	1	4488	158	0	next	hit	249

08	126	Response	1	1173776	4485	1

08	127	Picture	MorphM7_10_noe.jpg	1173779	0	157	11833	158	0	next	hit	251

08	127	Response	1	1185536	11757	1

08	128	Picture	MorphF3_01_nom.jpg	1185612	0	1	7299	2	0	next	incorrect	253

08	128	Response	2	1192816	7204	1

08	129	Picture	MorphM7_09_noe.jpg	1192911	0	1	7431	2	0	next	hit	255

08	129	Response	1	1200256	7345	1

08	130	Picture	MorphM1_08_noe.jpg	1200342	0	1	11014	2	0	next	hit	257

08	130	Response	1	1211216	10874	1

08	131	Picture	MorphF4_08_orig.jpg	1211356	0	1	6369	3	0	next	hit	259

08	131	Response	1	1217615	6259	1

08	132	Picture	MorphF8_00_orig.jpg	1217725	0	2	7299	3	0	next	incorrect	261

08	132	Response	2	1224895	7170	1

08	133	Picture	MorphF6_05_orig.jpg	1225024	0	1	5839	2	0	next	incorrect	263

08	133	Response	2	1230735	5711	1

08	134	Picture	MorphM10_08_orig.jpg	1230863	0	1	5042	2	0	next	hit	265

08	134	Response	1	1235775	4912	1

08	135	Picture	MorphM7_09_orig.jpg	1235905	0	1	6237	2	0	next	hit	267

08	135	Response	1	1242015	6110	1

08	136	Picture	MorphM2_04_orig.jpg	1242142	0	1	7033	2	0	next	incorrect	269

08	136	Response	2	1249135	6993	1

08	137	Picture	MorphM9_06_orig.jpg	1249175	0	1	9156	2	0	next	incorrect	271

08	137	Response	2	1258255	9080	1

08	138	Picture	MorphF1_06_orig.jpg	1258331	0	1	6887	148	0	next	incorrect	273

08	138	Response	2	1265215	6884	1

08	139	Picture	MorphF5_06_orig.jpg	1265218	0	147	5454	148	0	next	incorrect	275

08	139	Response	2	1270575	5357	1

08	140	Picture	MorphF6_00_nom.jpg	1270672	0	1	24417	2	0	next	incorrect	277

08	140	Response	2	1295055	24383	1

08	141	Picture	MorphM6_04_noe.jpg	1295089	0	1	15791	2	0	next	incorrect	279

08	141	Response	2	1310815	15726	1

08	142	Picture	MorphF10_05_noe.jpg	1310880	0	1	4910	2	0	next	hit	281

08	142	Response	1	1315695	4815	1

08	143	Picture	MorphM5_02_nom.jpg	1315790	0	1	12075	2	0	next	hit	283

08	143	Response	1	1327774	11984	1

08	144	Picture	MorphM2_10_orig.jpg	1327865	0	1	5043	2	0	next	hit	285

08	144	Response	1	1332814	4949	1

08	145	Picture	MorphM1_04_noe.jpg	1332908	0	1	8227	2	0	next	hit	287

08	145	Response	1	1341054	8146	1

08	146	Picture	MorphM9_00_nom.jpg	1341135	0	1	5971	3	0	next	incorrect	289

08	146	Response	2	1347054	5919	1

08	147	Picture	MorphF9_10_noe.jpg	1347106	0	2	12872	3	0	next	hit	291

08	147	Response	1	1359854	12748	1

08	148	Picture	MorphF5_02_nom.jpg	1359978	0	1	6635	2	0	next	incorrect	293

08	148	Response	2	1366494	6516	1

08	149	Picture	MorphM6_05_orig.jpg	1366613	0	1	23355	2	0	next	incorrect	295

08	149	Response	2	1389854	23241	1

08	150	Picture	MorphF2_05_orig.jpg	1389968	0	1	6104	2	0	next	hit	297

08	150	Response	1	1395934	5966	1

08	151	Picture	MorphF4_09_noe.jpg	1396072	0	1	6237	2	0	next	hit	299

08	151	Response	1	1402174	6102	1

08	152	Picture	MorphM5_10_nom.jpg	1402309	0	1	6237	2	0	next	hit	301

08	152	Response	1	1408414	6105	1

08	153	Picture	MorphF10_04_orig.jpg	1408546	0	1	6635	2	0	next	hit	303

08	153	Response	1	1415134	6588	1

08	154	Picture	MorphF9_04_nom.jpg	1415181	0	1	22676	150	0	next	incorrect	305

08	154	Response	2	1437853	22672	1

08	155	Picture	MorphF5_02_noe.jpg	1437857	0	149	8773	150	0	next	hit	307

08	155	Response	1	1446573	8716	1

08	156	Picture	MorphM1_10_nom.jpg	1446630	0	1	7166	2	0	next	hit	309

08	156	Response	1	1453693	7063	1

08	157	Picture	MorphM10_06_nom.jpg	1453796	0	1	6621	149	0	next	hit	311

08	157	Response	1	1460413	6617	1

08	158	Picture	MorphF4_01_noe.jpg	1460417	0	148	10879	298	0	next	incorrect	313

08	158	Response	2	1471293	10876	1

08	159	Picture	MorphF7_02_orig.jpg	1471296	0	150	11030	151	0	next	incorrect	315

08	159	Response	2	1482253	10957	1

08	160	Picture	MorphM1_10_orig.jpg	1482326	0	1	16455	2	0	next	hit	317

08	160	Response	1	1498653	16327	1

08	161	Picture	MorphM4_08_nom.jpg	1498781	0	1	6369	2	0	next	hit	319

08	161	Response	1	1505053	6272	1

08	162	Picture	MorphM6_05_noe.jpg	1505150	0	1	7166	2	0	next	hit	321

08	162	Response	1	1512253	7103	1

08	163	Picture	MorphF6_03_noe.jpg	1512316	0	1	13270	2	0	next	incorrect	323

08	163	Response	2	1525453	13137	1

08	164	Picture	MorphF3_06_noe.jpg	1525586	0	1	6237	2	0	next	hit	325

08	164	Response	1	1531773	6187	1

08	165	Picture	MorphF10_08_noe.jpg	1531823	0	1	6237	2	0	next	hit	327

08	165	Response	1	1538012	6189	1

08	166	Picture	MorphM2_06_noe.jpg	1538060	0	1	8227	2	0	next	hit	329

08	166	Response	1	1546253	8193	1

08	167	Picture	MorphF6_02_nom.jpg	1546287	0	1	6237	2	0	next	incorrect	331

08	167	Response	2	1552412	6125	1

08	168	Picture	MorphM6_09_noe.jpg	1552524	0	1	20292	145	0	next	incorrect	333

08	168	Response	2	1572812	20288	1

08	169	Picture	MorphM3_05_nom.jpg	1572816	0	144	7309	145	0	next	incorrect	335

08	169	Response	2	1580092	7276	1

08	170	Picture	MorphM1_00_noe.jpg	1580125	0	1	5839	2	0	next	hit	337

08	170	Response	1	1585932	5807	1

08	171	Picture	MorphF5_00_nom.jpg	1585964	0	1	5308	2	0	next	incorrect	339

08	171	Response	2	1591212	5248	1

08	172	Picture	MorphM3_01_nom.jpg	1591272	0	1	5971	2	0	next	incorrect	341

08	172	Response	2	1597132	5860	1

08	173	Picture	MorphF5_00_noe.jpg	1597243	0	1	6104	2	0	next	hit	343

08	173	Response	1	1603212	5969	1

08	174	Picture	MorphF1_00_nom.jpg	1603347	0	1	6635	2	0	next	incorrect	345

08	174	Response	2	1609932	6585	1

08	175	Picture	MorphF5_04_noe.jpg	1609982	0	1	8891	2	0	next	hit	347

08	175	Response	1	1618732	8750	1

08	176	Picture	MorphF2_03_nom.jpg	1618873	0	1	6502	2	0	next	hit	349

08	176	Response	1	1625292	6419	1

08	177	Picture	MorphF10_08_orig.jpg	1625375	0	1	5573	2	0	next	hit	351

08	177	Response	1	1630892	5517	1

08	178	Picture	MorphF6_10_noe.jpg	1630948	0	1	7830	2	0	next	hit	353

08	178	Response	1	1638651	7703	1

08	179	Picture	MorphM5_08_orig.jpg	1638778	0	1	12473	2	0	next	hit	355

08	179	Response	1	1651132	12354	1

08	180	Picture	MorphM6_06_nom.jpg	1651251	0	1	5839	2	0	next	incorrect	357

08	180	Response	2	1656971	5720	1

08	181	Picture	MorphF9_01_nom.jpg	1657090	0	1	6237	2	0	next	incorrect	359

08	181	Response	2	1663211	6121	1

08	182	Picture	MorphF6_10_orig.jpg	1663327	0	1	7808	156	0	next	hit	361

08	182	Response	1	1671131	7804	1

08	183	Picture	MorphM4_00_noe.jpg	1671135	0	155	10106	156	0	next	hit	363

08	183	Response	1	1681211	10076	1

08	184	Picture	MorphF1_08_orig.jpg	1681241	0	1	10351	2	0	next	hit	365

08	184	Response	1	1691531	10290	1

08	185	Picture	MorphM10_10_orig.jpg	1691592	0	1	5175	2	0	next	hit	367

08	185	Response	1	1696651	5059	1

08	186	Picture	MorphM2_01_noe.jpg	1696767	0	1	8891	2	0	next	incorrect	369

08	186	Response	2	1705611	8844	1

08	187	Picture	MorphM9_05_orig.jpg	1705658	0	1	8890	2	0	next	incorrect	371

08	187	Response	2	1714491	8833	1

08	188	Picture	MorphF1_02_nom.jpg	1714548	0	1	6370	2	0	next	hit	373

08	188	Response	1	1720811	6263	1

08	189	Picture	MorphF6_04_noe.jpg	1720918	0	1	29176	152	0	next	hit	375

08	189	Response	1	1750090	29172	1

08	190	Picture	MorphM8_10_noe.jpg	1750094	0	151	5326	152	0	next	hit	377

08	190	Response	1	1755370	5276	1

08	191	Picture	MorphM2_08_nom.jpg	1755420	0	1	9023	2	0	next	hit	379

08	191	Response	1	1764330	8910	1

08	192	Picture	MorphM6_02_noe.jpg	1764443	0	1	4910	2	0	next	hit	381

08	192	Response	1	1769210	4767	1

08	193	Picture	MorphM2_06_nom.jpg	1769353	0	1	4910	2	0	next	hit	383

08	193	Response	1	1774170	4817	1

08	194	Picture	MorphF5_03_orig.jpg	1774263	0	1	12739	2	0	next	incorrect	385

08	194	Response	2	1786970	12707	1

08	195	Picture	MorphF7_00_noe.jpg	1787002	0	1	10483	2	0	next	incorrect	387

08	195	Response	2	1797370	10368	1

08	196	Picture	MorphF2_07_noe.jpg	1797485	0	1	8891	2	0	next	hit	389

08	196	Response	1	1806330	8845	1

08	197	Picture	MorphF7_05_noe.jpg	1806376	0	1	10597	153	0	next	incorrect	391

08	197	Response	2	1816970	10594	1

08	198	Picture	MorphF9_06_orig.jpg	1816973	0	152	19658	153	0	next	hit	393

08	198	Response	1	1836570	19597	1

08	199	Picture	MorphF5_07_orig.jpg	1836631	0	1	12872	2	0	next	hit	395

08	199	Response	1	1849449	12818	2

08	200	Picture	MorphF8_07_orig.jpg	1849503	0	1	6237	2	0	next	hit	397

08	200	Response	1	1855609	6106	1

08	201	Picture	MorphM9_03_orig.jpg	1855740	0	1	8625	2	0	next	incorrect	399

08	201	Response	2	1864329	8589	1

08	202	Picture	MorphF8_02_nom.jpg	1864365	0	1	12208	2	0	next	incorrect	401

08	202	Response	2	1876489	12124	1

08	203	Picture	MorphM6_03_noe.jpg	1876573	0	1	8480	148	0	next	incorrect	403

08	203	Response	2	1885049	8476	1

08	204	Picture	MorphM1_06_noe.jpg	1885053	0	147	6913	148	0	next	hit	405

08	204	Response	1	1891849	6796	1

08	205	Picture	MorphF9_07_orig.jpg	1891966	0	1	9024	2	0	next	hit	407

08	205	Response	1	1900889	8923	1

08	206	Picture	MorphM7_04_orig.jpg	1900990	0	1	12473	2	0	next	hit	409

08	206	Response	1	1913369	12379	1

08	207	Picture	MorphF7_01_nom.jpg	1913463	0	1	15509	152	0	next	hit	411

08	207	Response	1	1928969	15506	1

08	208	Picture	MorphM3_06_noe.jpg	1928972	0	151	4927	152	0	next	hit	413

08	208	Response	1	1933849	4877	1

08	209	Picture	MorphF10_09_nom.jpg	1933899	0	1	5953	153	0	next	hit	415

08	209	Response	1	1939849	5950	1

08	210	Picture	MorphF4_05_orig.jpg	1939852	0	152	6123	153	0	next	hit	417

08	210	Response	1	1945929	6077	1

08	211	Picture	MorphM2_10_noe.jpg	1945975	0	1	8227	2	0	next	hit	419

08	211	Response	1	1954169	8194	1

08	212	Picture	MorphF2_01_nom.jpg	1954202	0	1	5573	2	0	next	hit	421

08	212	Response	1	1959688	5486	1

08	213	Picture	MorphM1_09_orig.jpg	1959775	0	1	5574	2	0	next	hit	423

08	213	Response	1	1965288	5513	1

08	214	Picture	MorphM2_05_orig.jpg	1965349	0	1	7033	2	0	next	hit	425

08	214	Response	1	1972248	6899	1

08	215	Picture	MorphF7_04_nom.jpg	1972382	0	1	16720	2	0	next	hit	427

08	215	Response	1	1989048	16666	1

08	216	Picture	MorphM10_01_noe.jpg	1989102	0	1	10217	2	0	next	hit	429

08	216	Response	1	1999288	10186	1

08	217	Picture	MorphM9_09_orig.jpg	1999319	0	1	13934	2	0	next	hit	431

08	217	Response	1	2013128	13809	1

08	218	Picture	MorphF7_10_orig.jpg	2013253	0	1	17649	2	0	next	hit	433

08	218	Response	1	2030808	17555	1

08	219	Picture	MorphM3_01_noe.jpg	2030902	0	1	9554	2	0	next	hit	435

08	219	Response	1	2040328	9426	1

08	220	Picture	MorphF2_10_nom.jpg	2040456	0	1	7033	2	0	next	hit	437

08	220	Response	1	2047368	6912	1

08	221	Picture	MorphF1_05_orig.jpg	2047489	0	1	11014	2	0	next	incorrect	439

08	221	Response	2	2058408	10919	1

08	222	Picture	MorphF10_03_nom.jpg	2058503	0	1	5828	145	0	next	incorrect	441

08	222	Response	2	2064327	5824	1

08	223	Picture	MorphF4_10_nom.jpg	2064331	0	144	11423	145	0	next	hit	443

08	223	Response	1	2075687	11356	1

08	224	Picture	PAUSE	2075754	0	1	600062	2	0	600000	miss	0

08	225	Picture	MorphF3_10_orig.jpg	2675816	0	1	19507	2	0	next	hit	446

08	225	Response	1	2695282	19466	1

08	226	Picture	MorphF6_06_nom.jpg	2695323	0	1	13402	2	0	next	incorrect	448

08	226	Response	2	2708641	13318	1

08	227	Picture	MorphM3_00_orig.jpg	2708725	0	1	5972	2	0	next	incorrect	450

08	227	Response	2	2714641	5916	1

08	228	Picture	MorphF7_08_orig.jpg	2714697	0	1	5440	2	0	next	hit	452

08	228	Response	1	2720081	5384	1

08	229	Picture	MorphM8_02_orig.jpg	2720137	0	1	4512	2	0	next	hit	454

08	229	Response	1	2724561	4424	1

08	230	Picture	MorphF10_00_noe.jpg	2724649	0	1	5308	2	0	next	incorrect	456

08	230	Response	2	2729921	5272	1

08	231	Picture	MorphM6_00_noe.jpg	2729957	0	1	13137	2	0	next	incorrect	458

08	231	Response	2	2743041	13084	1

08	232	Picture	MorphF2_00_orig.jpg	2743094	0	1	8493	2	0	next	hit	460

08	232	Response	1	2751521	8427	1

08	233	Picture	MorphM4_06_noe.jpg	2751587	0	1	5971	2	0	next	hit	462

08	233	Response	1	2757521	5934	1

08	234	Picture	MorphF2_08_nom.jpg	2757558	0	1	5706	2	0	next	hit	464

08	234	Response	1	2763201	5643	1

08	235	Picture	MorphF3_07_orig.jpg	2763264	0	1	6370	2	0	next	hit	466

08	235	Response	1	2769521	6257	1

08	236	Picture	MorphF1_01_noe.jpg	2769634	0	1	5839	2	0	next	hit	468

08	236	Response	1	2775361	5727	1

08	237	Picture	MorphF9_10_orig.jpg	2775473	0	1	5175	2	0	next	hit	470

08	237	Response	1	2780561	5088	1

08	238	Picture	MorphF7_08_noe.jpg	2780648	0	1	7962	2	0	next	hit	472

08	238	Response	1	2788481	7833	1

08	239	Picture	MorphM1_08_orig.jpg	2788610	0	1	19772	2	0	next	incorrect	474

08	239	Response	2	2808241	19631	1

08	240	Picture	MorphM4_05_nom.jpg	2808382	0	1	9952	2	0	next	incorrect	476

08	240	Response	2	2818240	9858	1

08	241	Picture	MorphM8_09_noe.jpg	2818334	0	1	9670	152	0	next	hit	478

08	241	Response	1	2828000	9666	1

08	242	Picture	MorphM5_02_noe.jpg	2828004	0	151	4240	308	0	next	hit	480

08	242	Response	1	2832240	4236	1

08	243	Picture	MorphM7_05_noe.jpg	2832244	0	157	5839	314	0	next	hit	482

08	243	Response	1	2838080	5836	1

08	244	Picture	MorphM1_10_noe.jpg	2838083	0	157	4668	158	0	next	hit	484

08	244	Response	1	2842640	4557	1

08	245	Picture	MorphM4_10_noe.jpg	2842751	0	1	4511	2	0	next	hit	486

08	245	Response	1	2847200	4449	1

08	246	Picture	MorphM2_09_orig.jpg	2847262	0	1	5308	2	0	next	hit	488

08	246	Response	1	2852480	5218	1

08	247	Picture	MorphM10_10_nom.jpg	2852570	0	1	4910	2	0	next	hit	490

08	247	Response	1	2857440	4870	1

08	248	Picture	MorphF8_01_noe.jpg	2857480	0	1	8360	2	0	next	incorrect	492

08	248	Response	2	2865760	8280	1

08	249	Picture	MorphF4_03_nom.jpg	2865840	0	1	5574	2	0	next	incorrect	494

08	249	Response	2	2871360	5520	1

08	250	Picture	MorphF3_04_orig.jpg	2871414	0	1	11412	2	0	next	hit	496

08	250	Response	1	2882720	11306	1

08	251	Picture	MorphM10_05_noe.jpg	2882826	0	1	4909	3	0	next	hit	498

08	251	Response	1	2887680	4854	1

08	252	Picture	MorphF3_10_noe.jpg	2887735	0	2	6237	3	0	next	hit	500

08	252	Response	1	2893840	6105	1

08	253	Picture	MorphM2_07_nom.jpg	2893972	0	1	10483	2	0	next	hit	502

08	253	Response	1	2904320	10348	1

08	254	Picture	MorphF6_09_noe.jpg	2904455	0	1	12341	2	0	next	incorrect	504

08	254	Response	2	2916719	12264	1

08	255	Picture	MorphM8_06_noe.jpg	2916796	0	1	8758	3	0	next	incorrect	506

08	255	Response	2	2925439	8643	1

08	256	Picture	MorphF1_04_noe.jpg	2925554	0	2	7962	3	0	next	hit	508

08	256	Response	1	2933439	7885	1

08	257	Picture	MorphF8_08_nom.jpg	2933516	0	1	13801	2	0	next	hit	510

08	257	Response	1	2947279	13763	1

08	258	Picture	MorphF2_04_noe.jpg	2947317	0	1	5308	2	0	next	hit	512

08	258	Response	1	2952479	5162	1

08	259	Picture	MorphF3_07_nom.jpg	2952625	0	1	7033	2	0	next	hit	514

08	259	Response	1	2959599	6974	1

08	260	Picture	MorphM7_07_orig.jpg	2959658	0	1	4644	2	0	next	hit	516

08	260	Response	1	2964239	4581	1

08	261	Picture	MorphM6_02_orig.jpg	2964302	0	1	7033	3	0	next	incorrect	518

08	261	Response	2	2971279	6977	1

08	262	Picture	MorphF9_02_nom.jpg	2971335	0	2	6105	3	0	next	incorrect	520

08	262	Response	2	2977359	6024	1

08	263	Picture	MorphM3_02_noe.jpg	2977440	0	1	5308	2	0	next	hit	522

08	263	Response	1	2982639	5199	1

08	264	Picture	MorphM10_02_orig.jpg	2982748	0	1	11146	2	0	next	incorrect	524

08	264	Response	2	2993839	11091	1

08	265	Picture	MorphM3_03_noe.jpg	2993894	0	1	7431	2	0	next	hit	526

08	265	Response	1	3001279	7385	1

08	266	Picture	MorphF10_06_noe.jpg	3001325	0	1	6370	2	0	next	hit	528

08	266	Response	1	3007599	6274	1

08	267	Picture	MorphF3_10_nom.jpg	3007695	0	1	7166	2	0	next	hit	530

08	267	Response	1	3014799	7104	1

08	268	Picture	MorphM7_03_noe.jpg	3014861	0	1	4909	2	0	next	hit	532

08	268	Response	1	3019678	4817	1

08	269	Picture	MorphM2_06_orig.jpg	3019770	0	1	21630	2	0	next	hit	534

08	269	Response	1	3041358	21588	1

08	270	Picture	MorphM7_05_orig.jpg	3041400	0	1	4645	2	0	next	hit	536

08	270	Response	1	3045998	4598	1

08	271	Picture	MorphM10_03_nom.jpg	3046045	0	1	9554	2	0	next	hit	538

08	271	Response	1	3055518	9473	1

08	272	Picture	MorphM9_05_noe.jpg	3055599	0	1	10350	3	0	next	incorrect	540

08	272	Response	2	3065838	10239	1

08	273	Picture	MorphF7_04_orig.jpg	3065949	0	2	16720	4	0	next	hit	542

08	273	Response	1	3082638	16689	1

08	274	Picture	MorphM4_10_nom.jpg	3082669	0	2	6635	3	0	next	hit	544

08	274	Response	1	3089198	6529	1

08	275	Picture	MorphM10_06_orig.jpg	3089304	0	1	5839	2	0	next	hit	546

08	275	Response	1	3095038	5734	1

08	276	Picture	MorphM5_00_orig.jpg	3095143	0	1	22293	2	0	next	incorrect	548

08	276	Response	2	3117358	22215	1

08	277	Picture	MorphM10_02_nom.jpg	3117436	0	1	11147	2	0	next	incorrect	550

08	277	Response	2	3128477	11041	1

08	278	Picture	MorphM3_04_orig.jpg	3128583	0	1	15791	2	0	next	hit	552

08	278	Response	1	3144317	15734	1

08	279	Picture	MorphM2_05_noe.jpg	3144374	0	1	10882	2	0	next	incorrect	554

08	279	Response	2	3155197	10823	1

08	280	Picture	MorphF3_03_nom.jpg	3155256	0	1	7165	2	0	next	incorrect	556

08	280	Response	2	3162317	7061	1

08	281	Picture	MorphF7_06_orig.jpg	3162421	0	1	14199	2	0	next	hit	558

08	281	Response	1	3176477	14056	1

08	282	Picture	MorphF1_08_nom.jpg	3176620	0	1	10218	2	0	next	hit	560

08	282	Response	1	3186797	10177	1

08	283	Picture	MorphM2_02_nom.jpg	3186838	0	1	7696	2	0	next	incorrect	562

08	283	Response	2	3194477	7639	1

08	284	Picture	MorphM1_06_nom.jpg	3194534	0	1	7033	2	0	next	incorrect	564

08	284	Response	2	3201437	6903	1

08	285	Picture	MorphM5_03_noe.jpg	3201567	0	1	12193	150	0	next	hit	566

08	285	Response	1	3213757	12190	1

08	286	Picture	MorphF2_06_noe.jpg	3213760	0	149	7712	150	0	next	hit	568

08	286	Response	1	3221437	7677	1

08	287	Picture	MorphM9_07_orig.jpg	3221472	0	1	8493	2	0	next	hit	570

08	287	Response	1	3229916	8444	1

08	288	Picture	MorphF3_02_noe.jpg	3229965	0	1	24947	2	0	next	hit	572

08	288	Response	1	3254796	24831	1

08	289	Picture	MorphM1_08_nom.jpg	3254912	0	1	35431	2	0	next	hit	574

08	289	Response	1	3290236	35324	1

08	290	Picture	MorphM8_08_orig.jpg	3290343	0	1	6236	2	0	next	hit	576

08	290	Response	1	3296476	6133	1

08	291	Picture	MorphM6_10_orig.jpg	3296579	0	1	5972	2	0	next	hit	578

08	291	Response	1	3302476	5897	1

08	292	Picture	MorphM8_02_nom.jpg	3302551	0	1	6369	2	0	next	hit	580

08	292	Response	1	3308876	6325	1

08	293	Picture	MorphF8_02_orig.jpg	3308920	0	1	7697	2	0	next	incorrect	582

08	293	Response	2	3316476	7556	1

08	294	Picture	MorphM4_08_orig.jpg	3316617	0	1	5839	2	0	next	hit	584

08	294	Response	1	3322316	5699	1

08	295	Picture	MorphM8_09_orig.jpg	3322456	0	1	4644	2	0	next	hit	586

08	295	Response	1	3327035	4579	1

08	296	Picture	MorphM3_08_noe.jpg	3327100	0	1	7564	2	0	next	hit	588

08	296	Response	1	3334555	7455	1

08	297	Picture	MorphF1_02_noe.jpg	3334664	0	1	5440	3	0	next	hit	590

08	297	Response	1	3340075	5411	1

08	298	Picture	MorphM1_06_orig.jpg	3340104	0	2	10351	3	0	next	incorrect	592

08	298	Response	2	3350315	10211	1

08	299	Picture	MorphF9_00_nom.jpg	3350455	0	1	5706	2	0	next	incorrect	594

08	299	Response	2	3356075	5620	1

08	300	Picture	MorphM3_07_nom.jpg	3356161	0	1	8625	2	0	next	hit	596

08	300	Response	1	3364715	8554	1

08	301	Picture	MorphF5_05_noe.jpg	3364786	0	1	4493	154	0	next	hit	598

08	301	Response	1	3369275	4489	1

08	302	Picture	MorphM5_00_nom.jpg	3369279	0	153	20322	154	0	next	incorrect	600

08	302	Response	2	3389515	20236	1

08	303	Picture	MorphF6_06_orig.jpg	3389601	0	1	6104	2	0	next	incorrect	602

08	303	Response	2	3395595	5994	1

08	304	Picture	MorphM2_02_noe.jpg	3395705	0	1	8095	2	0	next	incorrect	604

08	304	Response	2	3403755	8050	1

08	305	Picture	MorphM6_06_orig.jpg	3403800	0	1	10217	3	0	next	hit	606

08	305	Response	1	3413915	10115	1

08	306	Picture	MorphF8_04_noe.jpg	3414017	0	2	5707	3	0	next	hit	608

08	306	Response	1	3419675	5658	1

08	307	Picture	MorphF2_01_noe.jpg	3419724	0	1	6502	2	0	next	hit	610

08	307	Response	1	3426155	6431	1

08	308	Picture	MorphM2_09_nom.jpg	3426226	0	1	7696	2	0	next	hit	612

08	308	Response	1	3433834	7608	1

08	309	Picture	MorphF9_04_orig.jpg	3433922	0	1	9422	2	0	next	hit	614

08	309	Response	1	3443274	9352	1

08	310	Picture	MorphM10_01_orig.jpg	3443344	0	1	27468	2	0	next	incorrect	616

08	310	Response	2	3470714	27370	1

08	311	Picture	MorphM3_05_orig.jpg	3470812	0	1	26407	2	0	next	incorrect	618

08	311	Response	2	3497114	26302	1

08	312	Picture	MorphM7_08_noe.jpg	3497219	0	1	7697	2	0	next	hit	620

08	312	Response	1	3504794	7575	1

08	313	Picture	MorphF9_04_noe.jpg	3504916	0	1	11810	2	0	next	incorrect	622

08	313	Response	2	3516634	11718	1

08	314	Picture	MorphM9_09_nom.jpg	3516726	0	1	14597	2	0	next	hit	624

08	314	Response	1	3531274	14548	1

08	315	Picture	MorphF3_01_noe.jpg	3531323	0	1	5554	154	0	next	hit	626

08	315	Response	1	3536873	5550	1

08	316	Picture	MorphM1_01_noe.jpg	3536877	0	153	7981	154	0	next	hit	628

08	316	Response	1	3544793	7916	1

08	317	Picture	MorphF2_09_nom.jpg	3544858	0	1	5972	2	0	next	hit	630

08	317	Response	1	3550713	5855	1

08	318	Picture	MorphF7_10_nom.jpg	3550830	0	1	5706	2	0	next	hit	632

08	318	Response	1	3556393	5563	1

08	319	Picture	MorphM6_01_nom.jpg	3556536	0	1	8360	2	0	next	incorrect	634

08	319	Response	2	3564793	8257	1

08	320	Picture	MorphF4_07_noe.jpg	3564896	0	1	7563	2	0	next	hit	636

08	320	Response	1	3572313	7417	1

08	321	Picture	MorphM5_01_nom.jpg	3572459	0	1	15128	2	0	next	incorrect	638

08	321	Response	2	3587513	15054	1

08	322	Picture	MorphM6_09_orig.jpg	3587587	0	1	15526	2	0	next	hit	640

08	322	Response	1	3603033	15446	1

08	323	Picture	MorphM5_05_nom.jpg	3603113	0	1	11014	2	0	next	incorrect	642

08	323	Response	2	3613993	10880	1

08	324	Picture	MorphF3_01_orig.jpg	3614127	0	1	9023	2	0	next	incorrect	644

08	324	Response	2	3623033	8906	1

08	325	Picture	MorphF10_10_noe.jpg	3623150	0	1	6370	2	0	next	hit	646

08	325	Response	1	3629433	6283	1

08	326	Picture	MorphF3_09_noe.jpg	3629520	0	1	5308	2	0	next	hit	648

08	326	Response	1	3634793	5273	1

08	327	Picture	MorphF2_08_orig.jpg	3634828	0	1	5308	2	0	next	hit	650

08	327	Response	1	3639993	5165	1

08	328	Picture	MorphF6_07_noe.jpg	3640136	0	1	8360	2	0	next	incorrect	652

08	328	Response	2	3648392	8256	1

08	329	Picture	MorphF4_08_nom.jpg	3648496	0	1	14066	2	0	next	hit	654

08	329	Response	1	3662472	13976	1

08	330	Picture	MorphF8_02_noe.jpg	3662562	0	1	11146	2	0	next	incorrect	656

08	330	Response	2	3673672	11110	1

08	331	Picture	MorphM2_03_orig.jpg	3673708	0	1	7299	2	0	next	incorrect	658

08	331	Response	2	3680952	7244	1

08	332	Picture	MorphM7_10_orig.jpg	3681007	0	1	5949	157	0	next	hit	660

08	332	Response	1	3686952	5945	1

08	333	Picture	MorphF5_08_nom.jpg	3686956	0	156	6922	158	0	next	hit	662

08	333	Response	1	3693832	6876	1

08	334	Picture	MorphF6_09_nom.jpg	3693878	0	2	7034	3	0	next	hit	664

08	334	Response	1	3700792	6914	1

08	335	Picture	MorphM10_08_nom.jpg	3700912	0	1	4644	2	0	next	hit	666

08	335	Response	1	3705512	4600	1

08	336	Picture	MorphM4_09_orig.jpg	3705556	0	1	4379	2	0	next	hit	668

08	336	Response	1	3709832	4276	1

08	337	Picture	MorphM1_04_orig.jpg	3709935	0	1	6620	150	0	next	incorrect	670

08	337	Response	2	3716552	6617	1

08	338	Picture	MorphM10_07_noe.jpg	3716555	0	149	11560	150	0	next	hit	672

08	338	Response	1	3727992	11437	1

08	339	Picture	MorphM9_10_orig.jpg	3728115	0	1	4644	2	0	next	hit	674

08	339	Response	1	3732632	4517	1

08	340	Picture	MorphF6_06_noe.jpg	3732759	0	1	9687	2	0	next	incorrect	676

08	340	Response	2	3742312	9553	1

08	341	Picture	MorphF10_04_noe.jpg	3742446	0	1	5549	159	0	next	hit	678

08	341	Response	1	3747991	5545	2

08	342	Picture	MorphM8_04_noe.jpg	3747995	0	158	7190	159	0	next	incorrect	680

08	342	Response	2	3755111	7116	1

08	343	Picture	MorphM10_09_noe.jpg	3755185	0	1	4910	2	0	next	hit	682

08	343	Response	1	3759991	4806	1

08	344	Picture	MorphF10_02_orig.jpg	3760095	0	1	6220	152	0	next	hit	684

08	344	Response	1	3766311	6216	1

08	345	Picture	MorphM8_01_nom.jpg	3766315	0	151	12358	152	0	next	hit	686

08	345	Response	1	3778551	12236	1

08	346	Picture	MorphF3_00_orig.jpg	3778673	0	1	11279	2	0	next	incorrect	688

08	346	Response	2	3789831	11158	1

08	347	Picture	MorphF10_10_nom.jpg	3789952	0	1	8095	2	0	next	hit	690

08	347	Response	1	3797911	7959	1

08	348	Picture	MorphF4_03_noe.jpg	3798047	0	1	9289	2	0	next	incorrect	692

08	348	Response	2	3807191	9144	1

08	349	Picture	MorphF10_05_nom.jpg	3807336	0	1	7033	2	0	next	incorrect	694

08	349	Response	2	3814231	6895	1

08	350	Picture	MorphM4_09_nom.jpg	3814369	0	1	8745	148	0	next	hit	696

08	350	Response	1	3823111	8742	1

08	351	Picture	MorphF7_02_noe.jpg	3823114	0	147	11292	148	0	next	incorrect	698

08	351	Response	2	3834311	11197	1

08	352	Picture	MorphM7_01_nom.jpg	3834406	0	1	16587	3	0	next	incorrect	700

08	352	Response	2	3850951	16545	1

08	353	Picture	MorphF5_09_orig.jpg	3850993	0	2	6901	3	0	next	hit	702

08	353	Response	1	3857831	6838	1

08	354	Picture	MorphF6_03_orig.jpg	3857894	0	1	6767	2	0	next	incorrect	704

08	354	Response	2	3864631	6737	1

08	355	Picture	MorphF7_06_nom.jpg	3864661	0	1	6370	2	0	next	hit	706

08	355	Response	1	3870950	6289	1

08	356	Picture	MorphF9_09_noe.jpg	3871031	0	1	10881	2	0	next	hit	708

08	356	Response	1	3881830	10799	1

08	357	Picture	MorphM10_03_orig.jpg	3881912	0	1	13668	2	0	next	hit	710

08	357	Response	1	3895510	13598	1

08	358	Picture	MorphM2_01_orig.jpg	3895580	0	1	7033	2	0	next	incorrect	712

08	358	Response	2	3902470	6890	1

08	359	Picture	MorphF3_02_nom.jpg	3902613	0	1	21497	2	0	next	incorrect	714

08	359	Response	2	3923990	21377	1

08	360	Picture	MorphM9_09_noe.jpg	3924110	0	1	10882	2	0	next	hit	716

08	360	Response	1	3934950	10840	1

08	361	Picture	MorphF5_08_orig.jpg	3934992	0	1	5175	2	0	next	hit	718

08	361	Response	1	3940070	5078	1

08	362	Picture	MorphM6_09_nom.jpg	3940167	0	1	4910	2	0	next	hit	720

08	362	Response	1	3945030	4863	1

08	363	Picture	MorphM2_04_nom.jpg	3945077	0	1	6236	3	0	next	incorrect	722

08	363	Response	2	3951190	6113	1

08	364	Picture	MorphF2_00_noe.jpg	3951313	0	2	8626	3	0	next	hit	724

08	364	Response	1	3959910	8597	1

08	365	Picture	MorphM5_09_nom.jpg	3959939	0	1	6635	2	0	next	hit	726

08	365	Response	1	3966469	6530	1

08	366	Picture	MorphF7_04_noe.jpg	3966574	0	1	8891	2	0	next	incorrect	728

08	366	Response	2	3975429	8855	1

08	367	Picture	MorphF8_05_nom.jpg	3975465	0	1	6635	2	0	next	incorrect	730

08	367	Response	2	3981989	6524	1

08	368	Picture	MorphF6_00_orig.jpg	3982100	0	1	5307	3	0	next	incorrect	732

08	368	Response	2	3987269	5169	1

08	369	Picture	MorphM5_00_noe.jpg	3987407	0	2	12186	158	0	next	hit	734

08	369	Response	1	3999589	12182	1

08	370	Picture	MorphM9_01_noe.jpg	3999593	0	156	9444	157	0	next	incorrect	736

08	370	Response	2	4008949	9356	1

08	371	Picture	MorphF5_09_nom.jpg	4009037	0	1	6104	2	0	next	hit	738

08	371	Response	1	4015029	5992	1

08	372	Picture	MorphM2_03_noe.jpg	4015141	0	1	7812	152	0	next	incorrect	740

08	372	Response	2	4022949	7808	1

08	373	Picture	MorphM9_01_orig.jpg	4022953	0	151	7039	296	0	next	incorrect	742

08	373	Response	2	4029989	7036	1

08	374	Picture	MorphF4_05_noe.jpg	4029992	0	145	14343	146	0	next	hit	744

08	374	Response	1	4044229	14237	1

08	375	Picture	MorphM8_07_nom.jpg	4044335	0	1	6237	2	0	next	hit	746

08	375	Response	1	4050469	6134	1

08	376	Picture	MorphF2_02_noe.jpg	4050572	0	1	6104	2	0	next	hit	748

08	376	Response	1	4056629	6057	1

08	377	Picture	MorphF7_07_orig.jpg	4056676	0	1	5156	154	0	next	hit	750

08	377	Response	1	4061828	5152	2

08	378	Picture	MorphF3_00_noe.jpg	4061832	0	153	7040	299	0	next	hit	752

08	378	Response	1	4068868	7036	1

08	379	Picture	MorphF7_03_noe.jpg	4068872	0	146	8107	147	0	next	incorrect	754

08	379	Response	2	4076868	7996	1

08	380	Picture	MorphF9_06_noe.jpg	4076979	0	1	11677	2	0	next	hit	756

08	380	Response	1	4088628	11649	1

08	381	Picture	MorphM5_10_noe.jpg	4088656	0	1	8360	2	0	next	hit	758

08	381	Response	1	4096948	8292	1

08	382	Picture	MorphM1_00_nom.jpg	4097016	0	1	6768	2	0	next	incorrect	760

08	382	Response	2	4103668	6652	1

08	383	Picture	MorphM2_03_nom.jpg	4103784	0	1	5175	2	0	next	incorrect	762

08	383	Response	2	4108868	5084	1

08	384	Picture	MorphM8_07_noe.jpg	4108959	0	1	5441	2	0	next	hit	764

08	384	Response	1	4114308	5349	1

08	385	Picture	MorphM7_02_nom.jpg	4114400	0	1	6237	2	0	next	hit	766

08	385	Response	1	4120548	6148	1

08	386	Picture	MorphM3_04_noe.jpg	4120637	0	1	5573	2	0	next	hit	768

08	386	Response	1	4126068	5431	1

08	387	Picture	MorphF2_09_noe.jpg	4126210	0	1	6370	2	0	next	hit	770

08	387	Response	1	4132548	6338	1

08	388	Picture	MorphF3_08_orig.jpg	4132580	0	1	5440	2	0	next	hit	772

08	388	Response	1	4137988	5408	1

08	389	Picture	MorphF9_01_orig.jpg	4138020	0	1	13005	2	0	next	hit	774

08	389	Response	1	4150948	12928	1

08	390	Picture	MorphM6_03_orig.jpg	4151025	0	1	6767	2	0	next	incorrect	776

08	390	Response	2	4157748	6723	1

08	391	Picture	MorphF2_04_nom.jpg	4157792	0	1	6237	2	0	next	hit	778

08	391	Response	1	4163908	6116	1

08	392	Picture	MorphF1_07_nom.jpg	4164029	0	1	24417	2	0	next	hit	780

08	392	Response	1	4188307	24278	1

08	393	Picture	MorphF8_00_nom.jpg	4188446	0	1	6345	26	0	next	incorrect	782

08	393	Response	2	4194787	6341	1

08	394	Picture	MorphM1_02_nom.jpg	4194791	0	25	6792	26	0	next	incorrect	784

08	394	Response	2	4201507	6716	1

08	395	Picture	MorphF8_03_nom.jpg	4201583	0	1	10218	2	0	next	incorrect	786

08	395	Response	2	4211747	10164	1

08	396	Picture	MorphM7_06_nom.jpg	4211801	0	1	6369	2	0	next	hit	788

08	396	Response	1	4218067	6266	1

08	397	Picture	MorphF4_03_orig.jpg	4218170	0	1	6221	151	0	next	incorrect	790

08	397	Response	2	4224387	6217	1

08	398	Picture	MorphM5_05_noe.jpg	4224391	0	150	8111	151	0	next	hit	792

08	398	Response	1	4232387	7996	1

08	399	Picture	MorphM1_01_orig.jpg	4232502	0	1	6900	2	0	next	incorrect	794

08	399	Response	2	4239347	6845	1

08	400	Picture	MorphM4_05_noe.jpg	4239402	0	1	13668	2	0	next	hit	796

08	400	Response	1	4252947	13545	1

08	401	Picture	MorphF10_03_noe.jpg	4253070	0	1	5160	150	0	next	hit	798

08	401	Response	1	4258227	5157	1

08	402	Picture	MorphM9_08_noe.jpg	4258230	0	149	7579	150	0	next	hit	800

08	402	Response	1	4265667	7437	1

08	403	Picture	MorphM5_06_noe.jpg	4265809	0	1	5573	2	0	next	hit	802

08	403	Response	1	4271267	5458	1

08	404	Picture	MorphM8_09_nom.jpg	4271382	0	1	5441	2	0	next	hit	804

08	404	Response	1	4276786	5404	1

08	405	Picture	MorphM9_05_nom.jpg	4276823	0	1	10881	2	0	next	hit	806

08	405	Response	1	4287586	10763	1

08	406	Picture	MorphF3_05_nom.jpg	4287704	0	1	12739	2	0	next	incorrect	808

08	406	Response	2	4300386	12682	1

08	407	Picture	MorphF1_01_nom.jpg	4300443	0	1	7147	154	0	next	incorrect	810

08	407	Response	2	4307586	7143	1

08	408	Picture	MorphF2_10_orig.jpg	4307590	0	153	5840	304	0	next	hit	812

08	408	Response	1	4313426	5836	1

08	409	Picture	MorphM1_07_noe.jpg	4313430	0	151	9439	152	0	next	hit	814

08	409	Response	1	4322786	9356	1

08	410	Picture	MorphF9_00_noe.jpg	4322869	0	1	13668	2	0	next	hit	816

08	410	Response	1	4336466	13597	1

08	411	Picture	MorphF1_04_nom.jpg	4336537	0	1	11412	2	0	next	incorrect	818

08	411	Response	2	4347906	11369	1

08	412	Picture	MorphM3_06_orig.jpg	4347949	0	1	5560	148	0	next	hit	820

08	412	Response	1	4353506	5557	1

08	413	Picture	MorphM1_07_orig.jpg	4353509	0	147	5321	148	0	next	hit	822

08	413	Response	1	4358786	5277	1

08	414	Picture	MorphM8_03_noe.jpg	4358830	0	1	7299	2	0	next	incorrect	824

08	414	Response	2	4366066	7236	1

08	415	Picture	MorphF1_03_noe.jpg	4366129	0	1	5308	2	0	next	hit	826

08	415	Response	1	4371346	5217	1

08	416	Picture	MorphM8_02_noe.jpg	4371437	0	1	6502	2	0	next	incorrect	828

08	416	Response	2	4377906	6469	1

08	417	Picture	MorphF7_08_nom.jpg	4377939	0	1	7166	2	0	next	hit	830

08	417	Response	1	4385025	7086	1

08	418	Picture	MorphM6_03_nom.jpg	4385105	0	1	5971	2	0	next	incorrect	832

08	418	Response	2	4391025	5920	1

08	419	Picture	MorphF10_01_noe.jpg	4391076	0	1	5308	2	0	next	hit	834

08	419	Response	1	4396305	5229	1

08	420	Picture	MorphM9_03_nom.jpg	4396384	0	1	6768	2	0	next	incorrect	836

08	420	Response	2	4403105	6721	1

08	421	Picture	MorphF5_03_noe.jpg	4403152	0	1	12739	2	0	next	hit	838

08	421	Response	1	4415825	12673	1

08	422	Picture	MorphM5_10_orig.jpg	4415891	0	1	5308	2	0	next	hit	840

08	422	Response	1	4421105	5214	1

08	423	Picture	MorphM7_06_orig.jpg	4421199	0	1	5308	2	0	next	hit	842

08	423	Response	1	4426385	5186	1

08	424	Picture	MorphF1_01_orig.jpg	4426507	0	1	7033	2	0	next	incorrect	844

08	424	Response	2	4433505	6998	1

08	425	Picture	MorphM1_03_nom.jpg	4433540	0	1	6635	2	0	next	incorrect	846

08	425	Response	2	4440145	6605	1

08	426	Picture	MorphF1_03_nom.jpg	4440175	0	1	7033	2	0	next	incorrect	848

08	426	Response	2	4447105	6930	1

08	427	Picture	MorphF4_06_nom.jpg	4447208	0	1	11677	2	0	next	incorrect	850

08	427	Response	2	4458785	11577	1

08	428	Picture	MorphF2_05_noe.jpg	4458885	0	1	10616	2	0	next	hit	852

08	428	Response	1	4469425	10540	1

08	429	Picture	MorphF5_07_noe.jpg	4469501	0	1	5971	2	0	next	hit	854

08	429	Response	1	4475345	5844	1

08	430	Picture	MorphM8_00_orig.jpg	4475472	0	1	8626	2	0	next	hit	856

08	430	Response	1	4484065	8593	1

08	431	Picture	MorphM3_03_nom.jpg	4484098	0	1	7696	2	0	next	incorrect	858

08	431	Response	2	4491744	7646	1

08	432	Picture	MorphM7_07_noe.jpg	4491794	0	1	5043	2	0	next	hit	860

08	432	Response	1	4496704	4910	1

08	433	Picture	MorphF1_10_orig.jpg	4496837	0	1	6502	2	0	next	hit	862

08	433	Response	1	4503264	6427	1

08	434	Picture	MorphM4_03_noe.jpg	4503339	0	1	6370	2	0	next	hit	864

08	434	Response	1	4509584	6245	1

08	435	Picture	MorphM5_07_noe.jpg	4509709	0	1	6767	2	0	next	hit	866

08	435	Response	1	4516384	6675	1

08	436	Picture	MorphM10_00_nom.jpg	4516476	0	1	24284	2	0	next	incorrect	868

08	436	Response	2	4540704	24228	1

08	437	Picture	MorphF10_06_orig.jpg	4540760	0	1	5706	2	0	next	hit	870

08	437	Response	1	4546384	5624	1

08	438	Picture	MorphM10_07_orig.jpg	4546466	0	1	6635	2	0	next	hit	872

08	438	Response	1	4553024	6558	1

08	439	Picture	MorphF2_09_orig.jpg	4553101	0	1	7166	2	0	next	hit	874

08	439	Response	1	4560144	7043	1

08	440	Picture	MorphF3_05_noe.jpg	4560267	0	1	6900	2	0	next	hit	876

08	440	Response	1	4567024	6757	1

08	441	Picture	MorphM8_03_nom.jpg	4567167	0	1	6237	2	0	next	hit	878

08	441	Response	1	4573264	6097	1

08	442	Picture	MorphM6_08_nom.jpg	4573404	0	1	5440	3	0	next	hit	880

08	442	Response	1	4578784	5380	1

08	443	Picture	MorphM1_00_orig.jpg	4578844	0	2	6237	3	0	next	incorrect	882

08	443	Response	2	4585024	6180	1

08	444	Picture	MorphF7_09_nom.jpg	4585081	0	1	6104	2	0	next	hit	884

08	444	Response	1	4591103	6022	1

08	445	Picture	PAUSE	4591185	0	1	600063	2	0	600000	miss	0

08	446	Picture	MorphF8_05_noe.jpg	5191248	0	1	24416	2	0	next	incorrect	887

08	446	Response	2	5215578	24330	1

08	447	Picture	MorphM7_02_orig.jpg	5215664	0	1	7033	2	0	next	hit	889

08	447	Response	1	5222618	6954	1

08	448	Picture	MorphF9_07_noe.jpg	5222697	0	1	8228	2	0	next	hit	891

08	448	Response	1	5230857	8160	1

08	449	Picture	MorphM2_09_noe.jpg	5230925	0	1	5838	2	0	next	hit	893

08	449	Response	1	5236617	5692	1

08	450	Picture	MorphF8_01_nom.jpg	5236763	0	1	5574	2	0	next	incorrect	895

08	450	Response	2	5242297	5534	1

08	451	Picture	MorphF7_02_nom.jpg	5242337	0	1	10616	2	0	next	hit	897

08	451	Response	1	5252858	10521	1

08	452	Picture	MorphF9_03_orig.jpg	5252953	0	1	7298	2	0	next	incorrect	899

08	452	Response	2	5260137	7184	1

08	453	Picture	MorphM8_10_orig.jpg	5260251	0	1	5971	2	0	next	hit	901

08	453	Response	1	5266137	5886	1

08	454	Picture	MorphM1_05_nom.jpg	5266222	0	1	5308	2	0	next	incorrect	903

08	454	Response	2	5271417	5195	1

08	455	Picture	MorphF1_07_noe.jpg	5271530	0	1	7411	155	0	next	hit	905

08	455	Response	1	5278937	7407	1

08	456	Picture	MorphF6_09_orig.jpg	5278941	0	154	6788	155	0	next	hit	907

08	456	Response	1	5285657	6716	1

08	457	Picture	MorphF10_04_nom.jpg	5285729	0	1	5706	2	0	next	incorrect	909

08	457	Response	2	5291337	5608	1

08	458	Picture	MorphF4_02_orig.jpg	5291435	0	1	4777	2	0	next	incorrect	911

08	458	Response	2	5296137	4702	1

08	459	Picture	MorphM2_04_noe.jpg	5296212	0	1	6502	3	0	next	incorrect	913

08	459	Response	2	5302617	6405	1

08	460	Picture	MorphM7_04_noe.jpg	5302714	0	2	4778	3	0	next	hit	915

08	460	Response	1	5307417	4703	1

08	461	Picture	MorphF7_09_orig.jpg	5307492	0	1	5175	2	0	next	hit	917

08	461	Response	1	5312617	5125	1

08	462	Picture	MorphF5_05_orig.jpg	5312667	0	1	6753	149	0	next	incorrect	919

08	462	Response	2	5319417	6750	1

08	463	Picture	MorphM3_07_orig.jpg	5319420	0	148	13417	149	0	next	hit	921

08	463	Response	1	5332696	13276	1

08	464	Picture	MorphM5_04_noe.jpg	5332837	0	1	4644	3	0	next	hit	923

08	464	Response	1	5337336	4499	1

08	465	Picture	MorphM4_10_orig.jpg	5337481	0	2	4380	3	0	next	hit	925

08	465	Response	1	5341736	4255	1

08	466	Picture	MorphM7_08_orig.jpg	5341861	0	1	4644	2	0	next	hit	927

08	466	Response	1	5346376	4515	1

08	467	Picture	MorphF10_08_nom.jpg	5346505	0	1	7829	2	0	next	hit	929

08	467	Response	1	5354296	7791	1

08	468	Picture	MorphF5_04_nom.jpg	5354334	0	1	14066	2	0	next	incorrect	931

08	468	Response	2	5368296	13962	1

08	469	Picture	MorphF2_07_orig.jpg	5368400	0	1	4777	2	0	next	hit	933

08	469	Response	1	5373096	4696	1

08	470	Picture	MorphM9_02_noe.jpg	5373177	0	1	8083	147	0	next	incorrect	935

08	470	Response	2	5381256	8079	1

08	471	Picture	MorphF1_05_noe.jpg	5381260	0	146	4640	296	0	next	hit	937

08	471	Response	1	5385896	4636	1

08	472	Picture	MorphF2_03_noe.jpg	5385900	0	150	5059	151	0	next	hit	939

08	472	Response	1	5390856	4956	1

08	473	Picture	MorphM3_00_nom.jpg	5390959	0	1	8227	2	0	next	incorrect	941

08	473	Response	2	5399096	8137	1

08	474	Picture	MorphM1_03_orig.jpg	5399186	0	1	5706	2	0	next	incorrect	943

08	474	Response	2	5404856	5670	1

08	475	Picture	MorphM7_02_noe.jpg	5404892	0	1	4645	2	0	next	hit	945

08	475	Response	1	5409496	4604	1

08	476	Picture	MorphM9_01_nom.jpg	5409537	0	1	6767	2	0	next	incorrect	947

08	476	Response	2	5416216	6679	1

08	477	Picture	MorphF5_09_noe.jpg	5416304	0	1	4247	2	0	next	hit	949

08	477	Response	1	5420456	4152	1

08	478	Picture	MorphM8_06_orig.jpg	5420551	0	1	4910	2	0	next	hit	951

08	478	Response	1	5425336	4785	1

08	479	Picture	MorphM3_02_orig.jpg	5425461	0	1	5042	2	0	next	hit	953

08	479	Response	1	5430456	4995	1

08	480	Picture	MorphF1_09_noe.jpg	5430503	0	1	5043	2	0	next	hit	955

08	480	Response	1	5435416	4913	1

08	481	Picture	MorphF9_09_orig.jpg	5435546	0	1	4754	158	0	next	hit	957

08	481	Response	1	5440295	4749	1

08	482	Picture	MorphF10_06_nom.jpg	5440300	0	157	9577	158	0	next	hit	959

08	482	Response	1	5449735	9435	1

08	483	Picture	MorphF9_03_noe.jpg	5449877	0	1	10881	2	0	next	incorrect	961

08	483	Response	2	5460615	10738	1

08	484	Picture	MorphM4_02_orig.jpg	5460758	0	1	6237	2	0	next	hit	963

08	484	Response	1	5466935	6177	1

08	485	Picture	MorphM5_02_orig.jpg	5466995	0	1	10616	2	0	next	incorrect	965

08	485	Response	2	5477495	10500	1

08	486	Picture	MorphF9_10_nom.jpg	5477611	0	1	7829	2	0	next	hit	967

08	486	Response	1	5485335	7724	1

08	487	Picture	MorphM4_02_nom.jpg	5485440	0	1	5441	2	0	next	incorrect	969

08	487	Response	2	5490775	5335	1

08	488	Picture	MorphF4_00_noe.jpg	5490881	0	1	5839	2	0	next	incorrect	971

08	488	Response	2	5496615	5734	1

08	489	Picture	MorphM6_08_orig.jpg	5496720	0	1	5019	158	0	next	hit	973

08	489	Response	1	5501735	5015	1

08	490	Picture	MorphF4_00_nom.jpg	5501739	0	157	6260	158	0	next	incorrect	975

08	490	Response	2	5507895	6156	1

08	491	Picture	MorphF8_04_orig.jpg	5507999	0	1	4246	2	0	next	incorrect	977

08	491	Response	2	5512215	4216	1

08	492	Picture	MorphM8_05_orig.jpg	5512245	0	1	6635	2	0	next	hit	979

08	492	Response	1	5518775	6530	1

08	493	Picture	MorphF8_04_nom.jpg	5518880	0	1	5818	156	0	next	incorrect	981

08	493	Response	2	5524695	5815	1

08	494	Picture	MorphF3_08_nom.jpg	5524698	0	155	10637	156	0	next	incorrect	983

08	494	Response	2	5535255	10557	1

08	495	Picture	MorphM1_07_nom.jpg	5535335	0	1	7283	150	0	next	incorrect	985

08	495	Response	2	5542614	7279	2

08	496	Picture	MorphF1_00_noe.jpg	5542618	0	149	5323	150	0	next	hit	987

08	496	Response	1	5547814	5196	1

08	497	Picture	MorphF2_02_orig.jpg	5547941	0	1	5839	2	0	next	hit	989

08	497	Response	1	5553734	5793	1

08	498	Picture	MorphM8_00_nom.jpg	5553780	0	1	4644	2	0	next	hit	991

08	498	Response	1	5558294	4514	1

08	499	Picture	MorphF9_02_noe.jpg	5558424	0	1	23475	148	0	next	hit	993

08	499	Response	1	5581894	23470	1

08	500	Picture	MorphM10_08_noe.jpg	5581899	0	147	5321	148	0	next	hit	995

08	500	Response	1	5587174	5275	1

08	501	Picture	MorphF5_10_nom.jpg	5587220	0	1	6635	2	0	next	hit	997

08	501	Response	1	5593734	6514	1

08	502	Picture	MorphF2_07_nom.jpg	5593855	0	1	4777	2	0	next	hit	999

08	502	Response	1	5598534	4679	1

08	503	Picture	MorphM5_01_orig.jpg	5598632	0	1	6370	2	0	next	hit	1001

08	503	Response	1	5604934	6302	1

08	504	Picture	MorphM4_04_noe.jpg	5605002	0	1	7165	2	0	next	hit	1003

08	504	Response	1	5612054	7052	1

08	505	Picture	MorphM7_09_nom.jpg	5612167	0	1	5972	2	0	next	hit	1005

08	505	Response	1	5618054	5887	1

08	506	Picture	MorphF1_09_orig.jpg	5618139	0	1	6635	2	0	next	incorrect	1007

08	506	Response	2	5624694	6555	1

08	507	Picture	MorphF3_06_nom.jpg	5624774	0	1	10881	2	0	next	incorrect	1009

08	507	Response	2	5635574	10800	1

08	508	Picture	MorphF1_06_noe.jpg	5635655	0	1	5682	159	0	next	hit	1011

08	508	Response	1	5641334	5679	1

08	509	Picture	MorphM6_08_noe.jpg	5641337	0	158	5995	159	0	next	hit	1013

08	509	Response	1	5647254	5917	1

08	510	Picture	MorphF9_08_nom.jpg	5647332	0	1	5441	2	0	next	hit	1015

08	510	Response	1	5652694	5362	1

08	511	Picture	MorphM3_06_nom.jpg	5652773	0	1	8891	2	0	next	hit	1017

08	511	Response	1	5661573	8800	1

08	512	Picture	MorphM6_07_orig.jpg	5661664	0	1	4633	146	0	next	hit	1019

08	512	Response	1	5666293	4629	1

08	513	Picture	MorphM10_04_noe.jpg	5666297	0	145	6248	146	0	next	hit	1021

08	513	Response	1	5672453	6156	1

08	514	Picture	MorphF3_00_nom.jpg	5672545	0	1	6635	2	0	next	incorrect	1023

08	514	Response	2	5679093	6548	1

08	515	Picture	MorphF2_04_orig.jpg	5679180	0	1	5573	2	0	next	hit	1025

08	515	Response	1	5684613	5433	1

08	516	Picture	MorphF6_07_orig.jpg	5684753	0	1	6237	2	0	next	hit	1027

08	516	Response	1	5690853	6100	1

08	517	Picture	MorphF4_10_noe.jpg	5690990	0	1	12188	155	0	next	hit	1029

08	517	Response	1	5703173	12183	1

08	518	Picture	MorphM6_10_noe.jpg	5703178	0	154	14617	155	0	next	hit	1031

08	518	Response	1	5717733	14555	1

08	519	Picture	MorphM4_09_noe.jpg	5717795	0	1	5043	2	0	next	hit	1033

08	519	Response	1	5722773	4978	1

08	520	Picture	MorphM3_09_noe.jpg	5722838	0	1	13270	2	0	next	hit	1035

08	520	Response	1	5735973	13135	1

08	521	Picture	MorphF9_05_nom.jpg	5736108	0	1	13137	2	0	next	hit	1037

08	521	Response	1	5749173	13065	1

08	522	Picture	MorphF8_05_orig.jpg	5749245	0	1	7033	2	0	next	incorrect	1039

08	522	Response	2	5756212	6967	1

08	523	Picture	MorphM3_07_noe.jpg	5756278	0	1	17383	2	0	next	hit	1041

08	523	Response	1	5773572	17294	1

08	524	Picture	MorphF7_05_nom.jpg	5773661	0	1	5043	2	0	next	hit	1043

08	524	Response	1	5778612	4951	1

08	525	Picture	MorphF3_04_noe.jpg	5778704	0	1	5971	2	0	next	hit	1045

08	525	Response	1	5784532	5828	1

08	526	Picture	MorphM10_06_noe.jpg	5784675	0	1	4910	2	0	next	hit	1047

08	526	Response	1	5789492	4817	1

08	527	Picture	MorphM8_04_orig.jpg	5789585	0	1	4512	2	0	next	hit	1049

08	527	Response	1	5793972	4387	1

08	528	Picture	MorphM4_00_nom.jpg	5794097	0	1	5573	2	0	next	incorrect	1051

08	528	Response	2	5799572	5475	1

08	529	Picture	MorphF7_00_nom.jpg	5799670	0	1	4645	2	0	next	incorrect	1053

08	529	Response	2	5804212	4542	1

08	530	Picture	MorphF4_04_noe.jpg	5804315	0	1	6900	2	0	next	incorrect	1055

08	530	Response	2	5811172	6857	1

08	531	Picture	MorphM7_00_nom.jpg	5811215	0	1	6900	2	0	next	hit	1057

08	531	Response	1	5818052	6837	1

08	532	Picture	MorphF5_10_orig.jpg	5818115	0	1	6768	2	0	next	hit	1059

08	532	Response	1	5824772	6657	1

08	533	Picture	MorphF8_09_orig.jpg	5824883	0	1	4910	2	0	next	hit	1061

08	533	Response	1	5829652	4769	1

08	534	Picture	MorphM10_10_noe.jpg	5829793	0	1	4910	2	0	next	hit	1063

08	534	Response	1	5834612	4819	1

08	535	Picture	MorphF10_07_noe.jpg	5834703	0	1	4232	149	0	next	hit	1065

08	535	Response	1	5838932	4229	1

08	536	Picture	MorphF5_02_orig.jpg	5838935	0	148	19255	149	0	next	incorrect	1067

08	536	Response	2	5858052	19117	1

08	537	Picture	MorphM5_03_nom.jpg	5858190	0	1	6900	3	0	next	incorrect	1069

08	537	Response	2	5865012	6822	1

08	538	Picture	MorphM8_05_nom.jpg	5865090	0	2	6370	3	0	next	hit	1071

08	538	Response	1	5871331	6241	1

08	539	Picture	MorphM4_03_nom.jpg	5871460	0	1	7829	2	0	next	incorrect	1073

08	539	Response	2	5879251	7791	1

08	540	Picture	MorphM8_05_noe.jpg	5879289	0	1	8095	2	0	next	incorrect	1075

08	540	Response	2	5887331	8042	1

08	541	Picture	MorphM3_09_orig.jpg	5887384	0	1	4644	2	0	next	hit	1077

08	541	Response	1	5891891	4507	1

08	542	Picture	MorphM2_05_nom.jpg	5892028	0	1	4512	2	0	next	incorrect	1079

08	542	Response	2	5896451	4423	1

08	543	Picture	MorphM4_04_nom.jpg	5896540	0	1	9024	2	0	next	incorrect	1081

08	543	Response	2	5905491	8951	1

08	544	Picture	MorphM3_09_nom.jpg	5905564	0	1	6104	2	0	next	hit	1083

08	544	Response	1	5911571	6007	1

08	545	Picture	MorphM10_09_nom.jpg	5911668	0	1	5573	2	0	next	hit	1085

08	545	Response	1	5917171	5503	1

08	546	Picture	MorphM9_08_nom.jpg	5917241	0	1	8493	2	0	next	hit	1087

08	546	Response	1	5925651	8410	1

08	547	Picture	MorphF7_01_orig.jpg	5925734	0	1	5042	2	0	next	hit	1089

08	547	Response	1	5930691	4957	1

08	548	Picture	MorphM9_03_noe.jpg	5930776	0	1	26540	2	0	next	incorrect	1091

08	548	Response	2	5957251	26475	1

08	549	Picture	MorphF8_08_noe.jpg	5957316	0	1	5441	2	0	next	hit	1093

08	549	Response	1	5962611	5295	1

08	550	Picture	MorphF6_01_nom.jpg	5962757	0	1	5838	2	0	next	incorrect	1095

08	550	Response	2	5968530	5773	1

08	551	Picture	MorphF1_10_nom.jpg	5968595	0	1	15128	2	0	next	hit	1097

08	551	Response	1	5983650	15055	1

08	552	Picture	MorphM6_10_nom.jpg	5983723	0	1	5573	2	0	next	hit	1099

08	552	Response	1	5989250	5527	1

08	553	Picture	MorphF10_10_orig.jpg	5989296	0	1	5176	2	0	next	hit	1101

08	553	Response	1	5994370	5074	1

08	554	Picture	MorphF5_08_noe.jpg	5994472	0	1	7022	145	0	next	hit	1103

08	554	Response	1	6001490	7018	1

08	555	Picture	MorphM1_01_nom.jpg	6001494	0	144	7972	145	0	next	incorrect	1105

08	555	Response	2	6009410	7916	1

08	556	Picture	MorphF6_03_nom.jpg	6009466	0	1	6635	2	0	next	incorrect	1107

08	556	Response	2	6015970	6504	1

08	557	Picture	MorphF2_02_nom.jpg	6016101	0	1	8360	2	0	next	hit	1109

08	557	Response	1	6024370	8269	1

08	558	Picture	MorphF5_04_orig.jpg	6024461	0	1	9555	2	0	next	incorrect	1111

08	558	Response	2	6033970	9509	1

08	559	Picture	MorphM8_03_orig.jpg	6034016	0	1	5558	150	0	next	hit	1113

08	559	Response	1	6039570	5554	1

08	560	Picture	MorphM6_06_noe.jpg	6039574	0	149	5440	298	0	next	hit	1115

08	560	Response	1	6045010	5436	1

08	561	Picture	MorphF9_07_nom.jpg	6045014	0	149	5722	150	0	next	hit	1117

08	561	Response	1	6050690	5676	1

08	562	Picture	MorphM6_01_noe.jpg	6050736	0	1	18312	2	0	next	incorrect	1119

08	562	Response	2	6069010	18274	1

08	563	Picture	MorphF4_06_orig.jpg	6069048	0	1	6370	2	0	next	hit	1121

08	563	Response	1	6075329	6281	1

08	564	Picture	MorphF7_10_noe.jpg	6075418	0	1	8475	152	0	next	hit	1123

08	564	Response	1	6083889	8471	1

08	565	Picture	MorphF6_08_nom.jpg	6083893	0	151	7448	152	0	next	hit	1125

08	565	Response	1	6091249	7356	1

08	566	Picture	MorphM7_08_nom.jpg	6091341	0	1	4512	2	0	next	hit	1127

08	566	Response	1	6095809	4468	1

08	567	Picture	MorphM2_08_orig.jpg	6095853	0	1	4512	2	0	next	hit	1129

08	567	Response	1	6100289	4436	1

08	568	Picture	MorphM8_08_noe.jpg	6100365	0	1	9421	2	0	next	hit	1131

08	568	Response	1	6109649	9284	1

08	569	Picture	MorphF9_08_orig.jpg	6109786	0	1	5441	2	0	next	hit	1133

08	569	Response	1	6115169	5383	1

08	570	Picture	MorphM7_06_noe.jpg	6115227	0	1	5043	2	0	next	hit	1135

08	570	Response	1	6120129	4902	1

08	571	Picture	MorphM3_10_noe.jpg	6120270	0	1	9952	2	0	next	incorrect	1137

08	571	Response	2	6130129	9859	1

08	572	Picture	MorphF6_04_nom.jpg	6130222	0	1	5573	2	0	next	incorrect	1139

08	572	Response	2	6135729	5507	1

08	573	Picture	MorphM5_04_orig.jpg	6135795	0	1	10616	2	0	next	incorrect	1141

08	573	Response	2	6146289	10494	1

08	574	Picture	MorphF4_06_noe.jpg	6146411	0	1	12076	2	0	next	incorrect	1143

08	574	Response	2	6158449	12038	1

08	575	Picture	MorphM5_09_noe.jpg	6158487	0	1	10483	2	0	next	hit	1145

08	575	Response	1	6168849	10362	1

08	576	Picture	MorphF6_02_noe.jpg	6168970	0	1	11279	2	0	next	incorrect	1147

08	576	Response	2	6180209	11239	1

08	577	Picture	MorphF9_01_noe.jpg	6180249	0	1	10351	2	0	next	hit	1149

08	577	Response	1	6190528	10279	1

08	578	Picture	MorphM3_05_noe.jpg	6190600	0	1	9532	157	0	next	hit	1151

08	578	Response	1	6200128	9528	1

08	579	Picture	MorphF8_00_noe.jpg	6200132	0	156	7840	301	0	next	hit	1153

08	579	Response	1	6207968	7836	1

08	580	Picture	MorphM7_03_nom.jpg	6207972	0	145	6514	146	0	next	hit	1155

08	580	Response	1	6214448	6476	1

08	581	Picture	MorphF1_05_nom.jpg	6214486	0	1	8890	2	0	next	incorrect	1157

08	581	Response	2	6223248	8762	1

08	582	Picture	MorphF7_00_orig.jpg	6223376	0	1	6901	2	0	next	incorrect	1159

08	582	Response	2	6230208	6832	1

08	583	Picture	MorphM3_04_nom.jpg	6230277	0	1	9135	156	0	next	incorrect	1161

08	583	Response	2	6239408	9131	1

08	584	Picture	MorphM2_07_noe.jpg	6239412	0	155	9177	156	0	next	hit	1163

08	584	Response	1	6248528	9116	1

08	585	Picture	MorphM5_06_orig.jpg	6248589	0	1	21895	2	0	next	hit	1165

08	585	Response	1	6270368	21779	1

08	586	Picture	MorphF9_00_orig.jpg	6270484	0	1	10085	2	0	next	incorrect	1167

08	586	Response	2	6280528	10044	1

08	587	Picture	MorphF2_05_nom.jpg	6280569	0	1	6503	2	0	next	hit	1169

08	587	Response	1	6287007	6438	1

08	588	Picture	MorphM4_01_noe.jpg	6287072	0	1	5175	2	0	next	hit	1171

08	588	Response	1	6292127	5055	1

08	589	Picture	MorphM9_10_nom.jpg	6292247	0	1	5308	2	0	next	hit	1173

08	589	Response	1	6297487	5240	1

08	590	Picture	MorphF7_05_orig.jpg	6297555	0	1	10218	2	0	next	hit	1175

08	590	Response	1	6307727	10172	1

08	591	Picture	MorphF8_10_nom.jpg	6307773	0	1	6236	2	0	next	hit	1177

08	591	Response	1	6313887	6114	1

08	592	Picture	MorphM5_07_orig.jpg	6314009	0	1	13934	2	0	next	hit	1179

08	592	Response	1	6327887	13878	1

08	593	Picture	MorphM6_02_nom.jpg	6327943	0	1	7696	2	0	next	incorrect	1181

08	593	Response	2	6335567	7624	1

08	594	Picture	MorphF2_06_orig.jpg	6335639	0	1	6237	2	0	next	hit	1183

08	594	Response	1	6341807	6168	1

08	595	Picture	MorphM8_00_noe.jpg	6341876	0	1	17649	2	0	next	hit	1185

08	595	Response	1	6359487	17611	1

08	596	Picture	MorphM5_07_nom.jpg	6359525	0	1	4246	2	0	next	hit	1187

08	596	Response	1	6363727	4202	1

08	597	Picture	MorphF9_05_noe.jpg	6363771	0	1	16455	2	0	next	incorrect	1189

08	597	Response	2	6380127	16356	1

08	598	Picture	MorphM3_01_orig.jpg	6380226	0	1	11545	2	0	next	incorrect	1191

08	598	Response	2	6391646	11420	1

08	599	Picture	MorphF4_02_nom.jpg	6391771	0	1	5440	2	0	next	incorrect	1193

08	599	Response	2	6397166	5395	1

08	600	Picture	MorphM10_04_orig.jpg	6397211	0	1	5960	146	0	next	hit	1195

08	600	Response	1	6403167	5956	1

08	601	Picture	MorphM9_07_noe.jpg	6403171	0	145	9279	300	0	next	incorrect	1197

08	601	Response	2	6412446	9275	1

08	602	Picture	MorphM7_10_nom.jpg	6412450	0	155	5330	156	0	next	hit	1199

08	602	Response	1	6417646	5196	1

08	603	Picture	MorphF8_10_orig.jpg	6417780	0	1	5042	2	0	next	hit	1201

08	603	Response	1	6422686	4906	1

08	604	Picture	MorphF2_00_nom.jpg	6422822	0	1	5175	2	0	next	hit	1203

08	604	Response	1	6427886	5064	1

08	605	Picture	MorphM2_01_nom.jpg	6427997	0	1	10484	2	0	next	incorrect	1205

08	605	Response	2	6438446	10449	1

08	606	Picture	MorphF6_10_nom.jpg	6438481	0	1	6369	2	0	next	incorrect	1207

08	606	Response	2	6444766	6285	1

08	607	Picture	MorphF2_10_noe.jpg	6444850	0	1	11147	2	0	next	hit	1209

08	607	Response	1	6455886	11036	1

08	608	Picture	MorphF9_05_orig.jpg	6455997	0	1	12853	153	0	next	hit	1211

08	608	Response	1	6468846	12849	1

08	609	Picture	MorphF8_07_nom.jpg	6468850	0	152	6653	153	0	next	hit	1213

08	609	Response	1	6475406	6556	1

08	610	Picture	MorphF1_08_noe.jpg	6475503	0	1	5308	2	0	next	hit	1215

08	610	Response	1	6480766	5263	1

08	611	Picture	MorphM3_10_nom.jpg	6480811	0	1	5043	2	0	next	hit	1217

08	611	Response	1	6485806	4995	1

08	612	Picture	MorphM4_05_orig.jpg	6485854	0	1	5440	3	0	next	hit	1219

08	612	Response	1	6491165	5311	2

08	613	Picture	MorphM10_00_noe.jpg	6491294	0	2	13402	5	0	next	hit	1221

08	613	Response	1	6504605	13311	1

08	614	Picture	MorphM9_06_noe.jpg	6504696	0	3	14200	4	0	next	hit	1223

08	614	Response	1	6518765	14069	1

08	615	Picture	MorphF2_06_nom.jpg	6518896	0	1	5440	2	0	next	hit	1225

08	615	Response	1	6524285	5389	1

08	616	Picture	MorphF1_09_nom.jpg	6524336	0	1	9024	2	0	next	hit	1227

08	616	Response	1	6533325	8989	1

08	617	Picture	MorphF10_00_nom.jpg	6533360	0	1	7431	2	0	next	incorrect	1229

08	617	Response	2	6540685	7325	1

08	618	Picture	MorphF5_06_noe.jpg	6540791	0	1	11658	154	0	next	hit	1231

08	618	Response	1	6552445	11654	1

08	619	Picture	MorphM1_02_noe.jpg	6552449	0	153	7716	154	0	next	hit	1233

08	619	Response	1	6560045	7596	1

08	620	Picture	MorphM9_04_orig.jpg	6560165	0	1	9687	2	0	next	incorrect	1235

08	620	Response	2	6569725	9560	1

08	621	Picture	MorphF4_01_orig.jpg	6569852	0	1	5157	153	0	next	incorrect	1237

08	621	Response	2	6575005	5153	1

08	622	Picture	MorphM8_10_nom.jpg	6575009	0	152	7715	153	0	next	hit	1239

08	622	Response	1	6582605	7596	1

08	623	Picture	MorphF1_00_orig.jpg	6582724	0	1	6900	2	0	next	incorrect	1241

08	623	Response	2	6589565	6841	1

08	624	Picture	MorphF7_03_orig.jpg	6589624	0	1	6768	2	0	next	incorrect	1243

08	624	Response	2	6596285	6661	1

08	625	Picture	MorphF5_10_noe.jpg	6596392	0	1	9952	2	0	next	hit	1245

08	625	Response	1	6606284	9892	1

08	626	Picture	MorphM10_03_noe.jpg	6606344	0	1	5839	2	0	next	hit	1247

08	626	Response	1	6612124	5780	1

08	627	Picture	MorphM7_03_orig.jpg	6612183	0	1	5838	3	0	next	hit	1249

08	627	Response	1	6617964	5781	1

08	628	Picture	MorphM5_04_nom.jpg	6618021	0	2	7564	3	0	next	hit	1251

08	628	Response	1	6625484	7463	1

08	629	Picture	MorphF4_00_orig.jpg	6625585	0	1	7962	2	0	next	incorrect	1253

08	629	Response	2	6633404	7819	1

08	630	Picture	MorphM9_04_noe.jpg	6633547	0	1	7962	2	0	next	incorrect	1255

08	630	Response	2	6641404	7857	1

08	631	Picture	MorphF4_01_nom.jpg	6641509	0	1	5573	3	0	next	incorrect	1257

08	631	Response	2	6647004	5495	1

08	632	Picture	MorphF9_03_nom.jpg	6647082	0	2	32512	3	0	next	hit	1259

08	632	Response	1	6679564	32482	1

08	633	Picture	MorphF5_03_nom.jpg	6679594	0	1	8625	2	0	next	incorrect	1261

08	633	Response	2	6688124	8530	1

08	634	Picture	MorphF3_09_nom.jpg	6688219	0	1	9669	153	0	next	hit	1263

08	634	Response	1	6697884	9665	1

08	635	Picture	MorphF10_02_noe.jpg	6697888	0	152	6520	153	0	next	hit	1265

08	635	Response	1	6704363	6475	2

08	636	Picture	MorphF6_05_nom.jpg	6704408	0	1	10749	2	0	next	hit	1267

08	636	Response	1	6715083	10675	1

08	637	Picture	MorphM6_04_nom.jpg	6715157	0	1	8758	2	0	next	incorrect	1269

08	637	Response	2	6723883	8726	1

08	638	Picture	MorphM4_07_orig.jpg	6723915	0	1	10881	2	0	next	hit	1271

08	638	Response	1	6734763	10848	1

08	639	Picture	MorphM5_01_noe.jpg	6734796	0	1	6237	2	0	next	hit	1273

08	639	Response	1	6740923	6127	1

08	640	Picture	MorphM7_01_orig.jpg	6741033	0	1	6502	2	0	next	hit	1275

08	640	Response	1	6747483	6450	1

08	641	Picture	MorphF3_09_orig.jpg	6747535	0	1	6352	152	0	next	hit	1277

08	641	Response	1	6753883	6348	1

08	642	Picture	MorphM6_07_noe.jpg	6753887	0	151	10501	152	0	next	incorrect	1279

08	642	Response	2	6764283	10396	1

08	643	Picture	MorphF2_08_noe.jpg	6764388	0	1	6635	2	0	next	hit	1281

08	643	Response	1	6770923	6535	1

08	644	Picture	MorphM5_08_nom.jpg	6771023	0	1	5042	2	0	next	hit	1283

08	644	Response	1	6775963	4940	1

08	645	Picture	MorphF1_10_noe.jpg	6776065	0	1	5022	156	0	next	hit	1285

08	645	Response	1	6781083	5018	1

08	646	Picture	MorphF5_01_nom.jpg	6781087	0	155	6125	156	0	next	incorrect	1287

08	646	Response	2	6787163	6076	1

08	647	Picture	MorphF8_08_orig.jpg	6787212	0	1	7298	3	0	next	hit	1289

08	647	Response	1	6794443	7231	1

08	648	Picture	MorphF10_07_nom.jpg	6794510	0	2	5574	3	0	next	hit	1291

08	648	Response	1	6800043	5533	1

08	649	Picture	MorphM2_00_noe.jpg	6800084	0	1	9952	2	0	next	incorrect	1293

08	649	Response	2	6809963	9879	1

08	650	Picture	MorphM6_00_nom.jpg	6810036	0	1	6104	2	0	next	incorrect	1295

08	650	Response	2	6816042	6006	1

08	651	Picture	MorphM2_00_orig.jpg	6816140	0	1	24550	2	0	next	incorrect	1297

08	651	Response	2	6840602	24462	1

08	652	Picture	MorphF3_07_noe.jpg	6840690	0	1	10881	2	0	next	hit	1299

08	652	Response	1	6851482	10792	1

08	653	Picture	MorphF4_02_noe.jpg	6851571	0	1	13004	2	0	next	hit	1301

08	653	Response	1	6864522	12951	1

08	654	Picture	MorphM9_08_orig.jpg	6864575	0	1	10218	2	0	next	hit	1303

08	654	Response	1	6874762	10187	1

08	655	Picture	MorphF3_08_noe.jpg	6874793	0	1	6502	2	0	next	hit	1305

08	655	Response	1	6881162	6369	1

08	656	Picture	MorphF5_06_nom.jpg	6881295	0	1	11280	2	0	next	hit	1307

08	656	Response	1	6892522	11227	1

08	657	Picture	MorphM10_07_nom.jpg	6892575	0	1	5838	2	0	next	hit	1309

08	657	Response	1	6898362	5787	1

08	658	Picture	MorphM3_03_orig.jpg	6898413	0	1	12593	148	0	next	hit	1311

08	658	Response	1	6911002	12589	1

08	659	Picture	MorphM6_04_orig.jpg	6911006	0	147	5852	148	0	next	incorrect	1313

08	659	Response	2	6916761	5755	1

08	660	Picture	MorphF8_06_orig.jpg	6916858	0	1	8626	2	0	next	hit	1315

08	660	Response	1	6925401	8543	1

08	661	Picture	MorphF4_04_orig.jpg	6925484	0	1	25080	2	0	next	hit	1317

08	661	Response	1	6950441	24957	1

08	662	Picture	MorphM10_05_nom.jpg	6950564	0	1	4910	2	0	next	hit	1319

08	662	Response	1	6955401	4837	1

08	663	Picture	MorphM5_08_noe.jpg	6955474	0	1	5971	2	0	next	hit	1321

08	663	Response	1	6961321	5847	1

08	664	Picture	MorphM7_00_orig.jpg	6961445	0	1	6502	2	0	next	hit	1323

08	664	Response	1	6967801	6356	1

08	665	Picture	MorphF5_07_nom.jpg	6967947	0	1	6635	2	0	next	hit	1325

08	665	Response	1	6974521	6574	1

08	666	Picture	end_ins	6974582	0	1	2905300	2	0	next	other	0

08	666	Response	3	9872104	2897522	1
