# Supplementary material for: Categorical Perception of Fear and Anger Expressions in Whole, Masked and Composite Faces
Source: PLoS One. 2015 Aug 11;10(8):e0134790. doi: 10.1371/journal.pone.0134790 (PMC4532458; doi:10.1371/journal.pone.0134790)
Supplement: S1 Dataset — (ZIP) [file pone.0134790.s001.zip › Exp1/08-Vp008_ParaMasked_pt1.log]

Scenario - 

Logfile written - 01/30/2014 11:31:32

Subject	Trial	Event Type	Code	Time	TTime	Uncertainty	Duration	Uncertainty	ReqTime	ReqDur	Stim Type	Pair Index

08	1	Response	3	305869	315736	1

08	2	Response	3	354268	48314	1

08	3	Response	3	382348	27959	1

08	4	Picture	fix	382389	0	1	30122	2	0	30000	other	0

08	5	Picture	MorphF2_00_nom.jpg	412644	0	1	30919	2	0	next	incorrect	6

08	5	Response	2	443458	30814	1

08	6	Picture	MorphM6_10_noe.jpg	443563	0	1	38350	2	0	next	incorrect	8

08	6	Response	2	481777	38214	1

08	7	Picture	MorphF10_10_orig.jpg	481913	0	1	18827	151	0	next	hit	10

08	7	Response	1	500737	18824	1

08	8	Picture	MorphF5_02_orig.jpg	500740	0	150	17797	151	0	next	incorrect	12

08	8	Response	2	518497	17757	1

08	9	Picture	MorphF9_04_noe.jpg	518537	0	1	27336	2	0	next	incorrect	14

08	9	Response	2	545777	27240	1

08	10	Picture	MorphM1_05_noe.jpg	545873	0	1	18180	2	0	next	hit	16

08	10	Response	1	564017	18144	1

08	11	Picture	MorphF9_08_noe.jpg	564053	0	1	18445	2	0	next	incorrect	18

08	11	Response	2	582416	18363	1

08	12	Picture	MorphM1_07_noe.jpg	582498	0	1	29592	2	0	next	hit	20

08	12	Response	1	612016	29518	1

08	13	Picture	MorphF10_04_nom.jpg	612090	0	1	21762	2	0	next	incorrect	22

08	13	Response	2	633776	21686	1

08	14	Picture	MorphF6_07_nom.jpg	633852	0	1	23488	2	0	next	incorrect	24

08	14	Response	2	657296	23444	1

08	15	Picture	MorphF4_04_nom.jpg	657340	0	1	12739	2	0	next	incorrect	26

08	15	Response	2	670016	12676	1

08	16	Picture	MorphF1_00_nom.jpg	670079	0	1	14862	2	0	next	incorrect	28

08	16	Response	2	684895	14816	1

08	17	Picture	MorphF10_00_noe.jpg	684941	0	1	16322	2	0	next	hit	30

08	17	Response	1	701216	16275	1

08	18	Picture	MorphF5_08_orig.jpg	701263	0	1	19109	2	0	next	hit	32

08	18	Response	1	720255	18992	1

08	19	Picture	MorphM5_05_noe.jpg	720372	0	1	16056	2	0	next	hit	34

08	19	Response	1	736335	15963	1

08	20	Picture	MorphM9_01_nom.jpg	736428	0	1	14862	2	0	next	incorrect	36

08	20	Response	2	751215	14787	1

08	21	Picture	MorphM4_06_orig.jpg	751290	0	1	26648	160	0	next	incorrect	38

08	21	Response	2	777935	26645	1

08	22	Picture	MorphM9_05_noe.jpg	777938	0	159	11570	160	0	next	incorrect	40

08	22	Response	2	789374	11436	1

08	23	Picture	MorphM2_07_orig.jpg	789508	0	1	15393	2	0	next	hit	42

08	23	Response	1	804814	15306	1

08	24	Picture	MorphF7_09_orig.jpg	804901	0	1	7563	2	0	next	hit	44

08	24	Response	1	812414	7513	1

08	25	Picture	MorphF5_10_noe.jpg	812464	0	1	29194	2	0	next	hit	46

08	25	Response	1	841614	29150	1

08	26	Picture	MorphF3_04_nom.jpg	841658	0	1	10199	154	0	next	incorrect	48

08	26	Response	2	851854	10196	1

08	27	Picture	MorphM1_01_orig.jpg	851857	0	153	9839	154	0	next	incorrect	50

08	27	Response	2	861614	9757	1

08	28	Picture	MorphF2_06_orig.jpg	861696	0	1	34368	2	0	next	hit	52

08	28	Response	1	896013	34317	1

08	29	Picture	MorphF1_03_noe.jpg	896064	0	1	10882	2	0	next	hit	54

08	29	Response	1	906893	10829	1

08	30	Picture	MorphF8_06_nom.jpg	906946	0	1	18976	2	0	next	incorrect	56

08	30	Response	2	925853	18907	1

08	31	Picture	MorphM1_00_orig.jpg	925922	0	1	6900	2	0	next	incorrect	58

08	31	Response	2	932733	6811	1

08	32	Picture	MorphF5_00_orig.jpg	932822	0	1	7962	2	0	next	incorrect	60

08	32	Response	2	940653	7831	1

08	33	Picture	MorphF8_02_orig.jpg	940784	0	1	32752	159	0	next	incorrect	62

08	33	Response	2	973533	32749	1

08	34	Picture	MorphF10_06_noe.jpg	973536	0	158	7588	159	0	next	hit	64

08	34	Response	1	981053	7517	1

08	35	Picture	MorphM8_06_nom.jpg	981124	0	1	7829	2	0	next	hit	66

08	35	Response	1	988892	7768	1

08	36	Picture	MorphM2_06_noe.jpg	988953	0	1	16057	2	0	next	incorrect	68

08	36	Response	2	1004892	15939	1

08	37	Picture	MorphF3_07_orig.jpg	1005010	0	1	20170	2	0	next	incorrect	70

08	37	Response	2	1025052	20042	1

08	38	Picture	MorphF6_10_orig.jpg	1025180	0	1	10881	2	0	next	hit	72

08	38	Response	1	1036012	10832	1

08	39	Picture	MorphF3_05_nom.jpg	1036061	0	1	12739	2	0	next	incorrect	74

08	39	Response	2	1048732	12671	1

08	40	Picture	MorphF5_04_nom.jpg	1048800	0	1	9422	2	0	next	incorrect	76

08	40	Response	2	1058092	9292	1

08	41	Picture	MorphM6_08_nom.jpg	1058222	0	1	20303	2	0	next	hit	78

08	41	Response	1	1078412	20190	1

08	42	Picture	MorphM5_03_noe.jpg	1078525	0	1	10218	2	0	next	hit	80

08	42	Response	1	1088652	10127	1

08	43	Picture	MorphF9_08_orig.jpg	1088743	0	1	7829	2	0	next	hit	82

08	43	Response	1	1096491	7748	1

08	44	Picture	MorphF4_04_noe.jpg	1096572	0	1	8625	2	0	next	incorrect	84

08	44	Response	2	1105131	8559	1

08	45	Picture	MorphM6_09_noe.jpg	1105197	0	1	22294	2	0	next	incorrect	86

08	45	Response	2	1127371	22174	1

08	46	Picture	MorphM2_02_noe.jpg	1127491	0	1	10881	2	0	next	incorrect	88

08	46	Response	2	1138331	10840	1

08	47	Picture	MorphM10_04_noe.jpg	1138372	0	1	7962	2	0	next	hit	90

08	47	Response	1	1146251	7879	1

08	48	Picture	MorphF9_07_orig.jpg	1146334	0	1	14995	2	0	next	hit	92

08	48	Response	1	1161291	14957	1

08	49	Picture	MorphF1_08_nom.jpg	1161329	0	1	27734	2	0	next	hit	94

08	49	Response	1	1188971	27642	1

08	50	Picture	MorphM8_09_orig.jpg	1189063	0	1	6900	2	0	next	hit	96

08	50	Response	1	1195931	6868	1

08	51	Picture	MorphF9_09_nom.jpg	1195963	0	1	6768	2	0	next	hit	98

08	51	Response	1	1202650	6687	1

08	52	Picture	MorphM8_01_orig.jpg	1202731	0	1	16189	2	0	next	hit	100

08	52	Response	1	1218810	16079	1

08	53	Picture	MorphF9_10_nom.jpg	1218920	0	1	7033	2	0	next	hit	102

08	53	Response	1	1225850	6930	1

08	54	Picture	MorphM3_08_orig.jpg	1225953	0	1	7962	2	0	next	hit	104

08	54	Response	1	1233770	7817	1

08	55	Picture	MorphM2_04_orig.jpg	1233915	0	1	17516	2	0	next	incorrect	106

08	55	Response	2	1251370	17455	1

08	56	Picture	MorphM7_00_orig.jpg	1251431	0	1	14982	148	0	next	incorrect	108

08	56	Response	2	1266410	14979	1

08	57	Picture	MorphM9_02_orig.jpg	1266413	0	147	14344	148	0	next	incorrect	110

08	57	Response	2	1280650	14237	1

08	58	Picture	MorphM10_09_orig.jpg	1280757	0	1	6502	3	0	next	hit	112

08	58	Response	1	1287210	6453	1

08	59	Picture	MorphF4_09_nom.jpg	1287259	0	2	20569	3	0	next	hit	114

08	59	Response	1	1307770	20511	1

08	60	Picture	MorphF2_07_nom.jpg	1307828	0	1	23355	2	0	next	incorrect	116

08	60	Response	2	1331049	23221	1

08	61	Picture	MorphM8_10_noe.jpg	1331183	0	1	8625	2	0	next	hit	118

08	61	Response	1	1339769	8586	1

08	62	Picture	MorphF8_03_orig.jpg	1339808	0	1	14331	3	0	next	incorrect	120

08	62	Response	2	1354009	14201	1

08	63	Picture	MorphF7_04_orig.jpg	1354139	0	2	9289	3	0	next	incorrect	122

08	63	Response	2	1363369	9230	1

08	64	Picture	MorphM5_10_orig.jpg	1363428	0	1	27602	2	0	next	hit	124

08	64	Response	1	1390889	27461	1

08	65	Picture	MorphF6_08_orig.jpg	1391030	0	1	7942	154	0	next	hit	126

08	65	Response	1	1398969	7939	1

08	66	Picture	MorphM9_10_orig.jpg	1398972	0	153	6920	154	0	next	hit	128

08	66	Response	1	1405769	6797	1

08	67	Picture	MorphF9_01_orig.jpg	1405892	0	1	13668	2	0	next	incorrect	130

08	67	Response	2	1419528	13636	1

08	68	Picture	MorphF5_04_orig.jpg	1419560	0	1	5706	2	0	next	incorrect	132

08	68	Response	2	1425128	5568	1

08	69	Picture	MorphF1_05_nom.jpg	1425266	0	1	7298	2	0	next	incorrect	134

08	69	Response	2	1432488	7222	1

08	70	Picture	MorphF4_10_orig.jpg	1432564	0	1	14730	2	0	next	hit	136

08	70	Response	1	1447208	14644	1

08	71	Picture	MorphM6_07_nom.jpg	1447294	0	1	12208	2	0	next	hit	138

08	71	Response	1	1459368	12074	1

08	72	Picture	MorphF9_03_nom.jpg	1459502	0	1	7829	2	0	next	hit	140

08	72	Response	1	1467208	7706	1

08	73	Picture	MorphF8_02_noe.jpg	1467331	0	1	16840	148	0	next	incorrect	142

08	73	Response	2	1484168	16837	1

08	74	Picture	MorphF1_02_nom.jpg	1484171	0	147	5719	148	0	next	incorrect	144

08	74	Response	2	1489768	5597	1

08	75	Picture	MorphM5_01_nom.jpg	1489890	0	1	5839	2	0	next	incorrect	146

08	75	Response	2	1495688	5798	1

08	76	Picture	MorphM8_00_nom.jpg	1495729	0	1	13535	2	0	next	hit	148

08	76	Response	1	1509208	13479	1

08	77	Picture	MorphM5_03_nom.jpg	1509264	0	1	10881	2	0	next	incorrect	150

08	77	Response	2	1520088	10824	1

08	78	Picture	MorphF9_00_nom.jpg	1520145	0	1	9953	2	0	next	incorrect	152

08	78	Response	2	1530007	9862	1

08	79	Picture	MorphM1_09_nom.jpg	1530098	0	1	12208	2	0	next	incorrect	154

08	79	Response	2	1542247	12149	1

08	80	Picture	MorphM9_02_nom.jpg	1542306	0	1	7829	2	0	next	incorrect	156

08	80	Response	2	1550007	7701	1

08	81	Picture	MorphM5_02_nom.jpg	1550135	0	1	5441	2	0	next	incorrect	158

08	81	Response	2	1555527	5392	1

08	82	Picture	MorphF6_02_orig.jpg	1555576	0	1	8227	2	0	next	incorrect	160

08	82	Response	2	1563687	8111	1

08	83	Picture	MorphF7_01_nom.jpg	1563803	0	1	9554	2	0	next	incorrect	162

08	83	Response	2	1573287	9484	1

08	84	Picture	MorphM1_00_nom.jpg	1573357	0	1	5972	2	0	next	incorrect	164

08	84	Response	2	1579287	5930	1

08	85	Picture	MorphM4_02_orig.jpg	1579329	0	1	10881	2	0	next	incorrect	166

08	85	Response	2	1590087	10758	1

08	86	Picture	MorphF4_06_orig.jpg	1590210	0	1	11412	2	0	next	incorrect	168

08	86	Response	2	1601527	11317	1

08	87	Picture	MorphM4_08_nom.jpg	1601622	0	1	25744	2	0	next	hit	170

08	87	Response	1	1627287	25665	1

08	88	Picture	MorphF10_05_orig.jpg	1627366	0	1	6369	2	0	next	hit	172

08	88	Response	1	1633606	6240	1

08	89	Picture	MorphF3_04_noe.jpg	1633735	0	1	8227	2	0	next	hit	174

08	89	Response	1	1641846	8111	1

08	90	Picture	MorphF8_05_nom.jpg	1641962	0	1	17915	2	0	next	incorrect	176

08	90	Response	2	1659766	17804	1

08	91	Picture	MorphM9_09_nom.jpg	1659877	0	1	6635	2	0	next	hit	178

08	91	Response	1	1666406	6529	1

08	92	Picture	MorphM8_10_orig.jpg	1666512	0	1	5706	2	0	next	hit	180

08	92	Response	1	1672166	5654	1

08	93	Picture	MorphF2_00_orig.jpg	1672218	0	1	6236	3	0	next	hit	182

08	93	Response	1	1678406	6188	1

08	94	Picture	MorphF1_07_nom.jpg	1678454	0	2	16435	156	0	next	incorrect	184

08	94	Response	2	1694886	16432	1

08	95	Picture	MorphM9_07_noe.jpg	1694889	0	154	11280	307	0	next	incorrect	186

08	95	Response	2	1706166	11277	1

08	96	Picture	MorphF6_05_nom.jpg	1706169	0	153	19659	154	0	next	incorrect	188

08	96	Response	2	1725686	19517	1

08	97	Picture	MorphF7_05_orig.jpg	1725828	0	1	28265	2	0	next	hit	190

08	97	Response	1	1754005	28177	1

08	98	Picture	MorphM2_08_orig.jpg	1754093	0	1	8360	2	0	next	hit	192

08	98	Response	1	1762325	8232	1

08	99	Picture	MorphM1_01_noe.jpg	1762453	0	1	6755	147	0	next	hit	194

08	99	Response	1	1769205	6752	1

08	100	Picture	MorphM10_06_orig.jpg	1769208	0	146	5840	291	0	next	hit	196

08	100	Response	1	1775045	5837	1

08	101	Picture	MorphF6_05_orig.jpg	1775048	0	145	9280	299	0	next	incorrect	198

08	101	Response	2	1784325	9277	1

08	102	Picture	MorphM6_05_noe.jpg	1784328	0	154	14749	155	0	next	hit	200

08	102	Response	1	1798965	14637	1

08	103	Picture	MorphF10_04_noe.jpg	1799077	0	1	6503	2	0	next	hit	202

08	103	Response	1	1805525	6448	1

08	104	Picture	MorphF6_00_noe.jpg	1805580	0	1	13535	2	0	next	incorrect	204

08	104	Response	2	1819045	13465	1

08	105	Picture	MorphM2_08_nom.jpg	1819115	0	1	8625	2	0	next	hit	206

08	105	Response	1	1827605	8490	1

08	106	Picture	MorphF8_01_orig.jpg	1827740	0	1	9820	2	0	next	incorrect	208

08	106	Response	2	1837444	9704	1

08	107	Picture	MorphM9_00_orig.jpg	1837560	0	1	7033	2	0	next	incorrect	210

08	107	Response	2	1844564	7004	1

08	108	Picture	MorphM4_02_noe.jpg	1844593	0	1	7564	2	0	next	hit	212

08	108	Response	1	1852085	7492	1

08	109	Picture	MorphM7_08_nom.jpg	1852157	0	1	9819	2	0	next	hit	214

08	109	Response	1	1861924	9767	1

08	110	Picture	MorphM9_04_noe.jpg	1861976	0	1	24152	2	0	next	hit	216

08	110	Response	1	1886004	24028	1

08	111	Picture	MorphF5_05_noe.jpg	1886128	0	1	22426	2	0	next	hit	218

08	111	Response	1	1908484	22356	1

08	112	Picture	MorphF2_09_orig.jpg	1908554	0	1	26407	2	0	next	hit	220

08	112	Response	1	1934884	26330	1

08	113	Picture	MorphM6_07_orig.jpg	1934961	0	1	36226	2	0	next	hit	222

08	113	Response	1	1971123	36162	1

08	114	Picture	MorphF2_03_orig.jpg	1971187	0	1	15393	2	0	next	hit	224

08	114	Response	1	1986483	15296	1

08	115	Picture	MorphF8_05_orig.jpg	1986580	0	1	7166	2	0	next	hit	226

08	115	Response	1	1993603	7023	1

08	116	Picture	MorphF5_07_noe.jpg	1993746	0	1	9820	2	0	next	hit	228

08	116	Response	1	2003523	9777	1

08	117	Picture	MorphF3_10_noe.jpg	2003566	0	1	6635	2	0	next	hit	230

08	117	Response	1	2010163	6597	1

08	118	Picture	MorphF2_06_nom.jpg	2010201	0	1	13402	2	0	next	hit	232

08	118	Response	1	2023523	13322	1

08	119	Picture	MorphF9_06_nom.jpg	2023603	0	1	11943	2	0	next	hit	234

08	119	Response	1	2035443	11840	1

08	120	Picture	MorphM8_05_orig.jpg	2035546	0	1	6502	2	0	next	hit	236

08	120	Response	1	2042003	6457	1

08	121	Picture	MorphF9_09_noe.jpg	2042048	0	1	19905	2	0	next	hit	238

08	121	Response	1	2061922	19874	1

08	122	Picture	MorphF7_01_noe.jpg	2061953	0	1	17383	3	0	next	incorrect	240

08	122	Response	2	2079282	17329	1

08	123	Picture	MorphM3_10_noe.jpg	2079336	0	2	6370	3	0	next	hit	242

08	123	Response	1	2085602	6266	1

08	124	Picture	MorphM5_06_nom.jpg	2085706	0	1	13535	2	0	next	incorrect	244

08	124	Response	2	2099202	13496	1

08	125	Picture	MorphM2_09_noe.jpg	2099241	0	1	9804	151	0	next	hit	246

08	125	Response	1	2109042	9801	1

08	126	Picture	MorphF8_08_nom.jpg	2109045	0	150	12490	151	0	next	hit	248

08	126	Response	1	2121442	12397	1

08	127	Picture	MorphF10_08_noe.jpg	2121535	0	1	5430	145	0	next	hit	250

08	127	Response	1	2126962	5427	1

08	128	Picture	MorphF7_07_orig.jpg	2126965	0	144	6114	145	0	next	hit	252

08	128	Response	1	2133042	6077	1

08	129	Picture	MorphF6_03_nom.jpg	2133079	0	1	7697	2	0	next	incorrect	254

08	129	Response	2	2140642	7563	1

08	130	Picture	MorphM4_05_nom.jpg	2140776	0	1	8349	146	0	next	incorrect	256

08	130	Response	2	2149122	8346	1

08	131	Picture	MorphF6_06_noe.jpg	2149125	0	145	19252	146	0	next	hit	258

08	131	Response	1	2168321	19196	1

08	132	Picture	MorphF3_06_orig.jpg	2168377	0	1	15393	2	0	next	hit	260

08	132	Response	1	2183681	15304	1

08	133	Picture	MorphF7_02_noe.jpg	2183770	0	1	8758	2	0	next	hit	262

08	133	Response	1	2192481	8711	1

08	134	Picture	MorphF8_02_nom.jpg	2192528	0	1	10596	155	0	next	incorrect	264

08	134	Response	2	2203121	10593	1

08	135	Picture	MorphM1_03_noe.jpg	2203124	0	154	6920	156	0	next	hit	266

08	135	Response	1	2210000	6876	2

08	136	Picture	MorphF5_05_orig.jpg	2210044	0	2	25611	3	0	next	hit	268

08	136	Response	1	2235601	25557	1

08	137	Picture	MorphM3_05_noe.jpg	2235655	0	1	5839	2	0	next	hit	270

08	137	Response	1	2241441	5786	1

08	138	Picture	MorphM7_04_nom.jpg	2241494	0	1	6502	2	0	next	hit	272

08	138	Response	1	2247921	6427	1

08	139	Picture	MorphM3_07_orig.jpg	2247996	0	1	6237	2	0	next	hit	274

08	139	Response	1	2254161	6165	1

08	140	Picture	MorphM7_02_orig.jpg	2254233	0	1	18312	2	0	next	incorrect	276

08	140	Response	2	2272400	18167	1

08	141	Picture	MorphF6_09_orig.jpg	2272545	0	1	12076	2	0	next	hit	278

08	141	Response	1	2284560	12015	1

08	142	Picture	MorphM4_04_nom.jpg	2284621	0	1	10483	2	0	next	incorrect	280

08	142	Response	2	2295040	10419	1

08	143	Picture	MorphF1_03_orig.jpg	2295104	0	1	6502	2	0	next	incorrect	282

08	143	Response	2	2301520	6416	1

08	144	Picture	MorphM1_10_noe.jpg	2301606	0	1	6237	2	0	next	hit	284

08	144	Response	1	2307760	6154	1

08	145	Picture	MorphF7_06_nom.jpg	2307843	0	1	11920	158	0	next	hit	286

08	145	Response	1	2319760	11917	1

08	146	Picture	MorphF1_04_nom.jpg	2319763	0	157	11170	158	0	next	incorrect	288

08	146	Response	2	2330800	11037	1

08	147	Picture	MorphM10_09_nom.jpg	2330933	0	1	18830	148	0	next	hit	290

08	147	Response	1	2349760	18827	1

08	148	Picture	MorphF2_09_nom.jpg	2349763	0	147	12487	148	0	next	hit	292

08	148	Response	1	2362160	12397	1

08	149	Picture	MorphM10_10_orig.jpg	2362250	0	1	5706	2	0	next	hit	294

08	149	Response	1	2367839	5589	1

08	150	Picture	MorphM7_10_nom.jpg	2367956	0	1	6502	2	0	next	hit	296

08	150	Response	1	2374319	6363	1

08	151	Picture	MorphF9_03_orig.jpg	2374458	0	1	19507	2	0	next	incorrect	298

08	151	Response	2	2393839	19381	1

08	152	Picture	MorphF4_09_noe.jpg	2393965	0	1	12340	3	0	next	hit	300

08	152	Response	1	2406239	12274	1

08	153	Picture	MorphM7_06_nom.jpg	2406305	0	2	13777	160	0	next	hit	302

08	153	Response	1	2420079	13774	1

08	154	Picture	MorphM8_03_nom.jpg	2420082	0	158	11171	159	0	next	hit	304

08	154	Response	1	2431199	11117	1

08	155	Picture	MorphF10_05_nom.jpg	2431253	0	1	28928	2	0	next	incorrect	306

08	155	Response	2	2460079	28826	1

08	156	Picture	MorphF1_09_orig.jpg	2460181	0	1	10861	155	0	next	incorrect	308

08	156	Response	2	2471039	10858	1

08	157	Picture	MorphF9_08_nom.jpg	2471042	0	154	8248	155	0	next	hit	310

08	157	Response	1	2479198	8156	1

08	158	Picture	MorphM10_08_noe.jpg	2479290	0	1	5573	2	0	next	hit	312

08	158	Response	1	2484798	5508	1

08	159	Picture	MorphM3_06_orig.jpg	2484863	0	1	7166	2	0	next	hit	314

08	159	Response	1	2491918	7055	1

08	160	Picture	MorphF9_10_orig.jpg	2492029	0	1	30388	2	0	next	hit	316

08	160	Response	1	2522318	30289	1

08	161	Picture	MorphF1_00_orig.jpg	2522417	0	1	10217	2	0	next	incorrect	318

08	161	Response	2	2532558	10141	1

08	162	Picture	MorphM1_05_orig.jpg	2532634	0	1	14597	2	0	next	incorrect	320

08	162	Response	2	2547198	14564	1

08	163	Picture	MorphF2_05_noe.jpg	2547231	0	1	12474	2	0	next	hit	322

08	163	Response	1	2559598	12367	1

08	164	Picture	MorphM1_03_orig.jpg	2559705	0	1	7564	2	0	next	incorrect	324

08	164	Response	2	2567198	7493	1

08	165	Picture	MorphM8_10_nom.jpg	2567269	0	1	14198	2	0	next	hit	326

08	165	Response	1	2581437	14168	1

08	166	Picture	MorphF1_01_orig.jpg	2581467	0	1	11147	2	0	next	incorrect	328

08	166	Response	2	2592557	11090	1

08	167	Picture	MorphM8_05_noe.jpg	2592614	0	1	10483	2	0	next	hit	330

08	167	Response	1	2602957	10343	1

08	168	Picture	MorphM2_04_nom.jpg	2603097	0	1	10882	2	0	next	incorrect	332

08	168	Response	2	2613837	10740	1

08	169	Picture	MorphM5_06_noe.jpg	2613979	0	1	7829	2	0	next	hit	334

08	169	Response	1	2621757	7778	1

08	170	Picture	MorphM1_01_nom.jpg	2621808	0	1	6104	2	0	next	incorrect	336

08	170	Response	2	2627837	6029	1

08	171	Picture	MorphM2_06_orig.jpg	2627912	0	1	15260	2	0	next	incorrect	338

08	171	Response	2	2643037	15125	1

08	172	Picture	MorphF5_10_orig.jpg	2643172	0	1	9953	2	0	next	hit	340

08	172	Response	1	2653037	9865	1

08	173	Picture	MorphM9_06_noe.jpg	2653125	0	1	6875	160	0	next	hit	342

08	173	Response	1	2659997	6872	1

08	174	Picture	MorphM3_03_noe.jpg	2660000	0	159	5864	160	0	next	hit	344

08	174	Response	1	2665757	5757	1

08	175	Picture	MorphM9_08_noe.jpg	2665864	0	1	14596	3	0	next	hit	346

08	175	Response	1	2680397	14533	1

08	176	Picture	MorphM7_08_noe.jpg	2680460	0	2	5441	3	0	next	hit	348

08	176	Response	1	2685756	5296	1

08	177	Picture	MorphF9_04_nom.jpg	2685901	0	1	19241	2	0	next	hit	350

08	177	Response	1	2705036	19135	1

08	178	Picture	MorphM9_07_nom.jpg	2705142	0	1	5817	157	0	next	hit	352

08	178	Response	1	2710956	5814	1

08	179	Picture	MorphM4_03_nom.jpg	2710959	0	156	9576	157	0	next	incorrect	354

08	179	Response	2	2720396	9437	1

08	180	Picture	MorphM8_04_noe.jpg	2720535	0	1	28531	2	0	next	incorrect	356

08	180	Response	2	2749036	28501	1

08	181	Picture	MorphF4_01_orig.jpg	2749066	0	1	10483	2	0	next	incorrect	358

08	181	Response	2	2759516	10450	1

08	182	Picture	MorphM5_07_orig.jpg	2759549	0	1	13933	2	0	next	hit	360

08	182	Response	1	2773356	13807	1

08	183	Picture	MorphF10_02_noe.jpg	2773482	0	1	6757	145	0	next	hit	362

08	183	Response	1	2780236	6754	1

08	184	Picture	MorphM5_09_orig.jpg	2780239	0	144	5982	145	0	next	hit	364

08	184	Response	1	2786075	5836	1

08	185	Picture	MorphF4_05_orig.jpg	2786221	0	1	10881	2	0	next	incorrect	366

08	185	Response	2	2797035	10814	1

08	186	Picture	MorphM8_08_noe.jpg	2797102	0	1	12341	2	0	next	hit	368

08	186	Response	1	2809355	12253	1

08	187	Picture	MorphM1_08_nom.jpg	2809443	0	1	10085	2	0	next	hit	370

08	187	Response	1	2819435	9992	1

08	188	Picture	MorphF1_02_noe.jpg	2819528	0	1	7299	2	0	next	hit	372

08	188	Response	1	2826715	7187	1

08	189	Picture	MorphF10_01_nom.jpg	2826827	0	1	10483	2	0	next	incorrect	374

08	189	Response	2	2837195	10368	1

08	190	Picture	MorphF3_00_nom.jpg	2837310	0	1	12076	2	0	next	incorrect	376

08	190	Response	2	2849275	11965	1

08	191	Picture	MorphM1_09_noe.jpg	2849386	0	1	6502	2	0	next	hit	378

08	191	Response	1	2855835	6449	1

08	192	Picture	MorphF8_03_nom.jpg	2855888	0	1	10616	2	0	next	incorrect	380

08	192	Response	2	2866395	10507	1

08	193	Picture	MorphF1_10_noe.jpg	2866504	0	1	17250	3	0	next	hit	382

08	193	Response	1	2883675	17171	1

08	194	Picture	MorphF10_06_orig.jpg	2883754	0	2	6768	3	0	next	hit	384

08	194	Response	1	2890474	6720	1

08	195	Picture	MorphF6_07_orig.jpg	2890522	0	1	16853	2	0	next	incorrect	386

08	195	Response	2	2907274	16752	1

08	196	Picture	MorphM4_09_noe.jpg	2907375	0	1	7033	2	0	next	hit	388

08	196	Response	1	2914314	6939	1

08	197	Picture	MorphF7_00_orig.jpg	2914408	0	1	11545	2	0	next	incorrect	390

08	197	Response	2	2925914	11506	1

08	198	Picture	MorphF8_00_nom.jpg	2925953	0	1	5706	2	0	next	incorrect	392

08	198	Response	2	2931514	5561	1

08	199	Picture	MorphF2_10_orig.jpg	2931659	0	1	6635	2	0	next	hit	394

08	199	Response	1	2938154	6495	1

08	200	Picture	MorphM5_05_orig.jpg	2938294	0	1	10217	2	0	next	hit	396

08	200	Response	1	2948394	10100	1

08	201	Picture	MorphM4_05_orig.jpg	2948511	0	1	8095	2	0	next	hit	398

08	201	Response	1	2956474	7963	1

08	202	Picture	MorphM3_03_orig.jpg	2956606	0	1	9687	2	0	next	incorrect	400

08	202	Response	2	2966234	9628	1

08	203	Picture	MorphF3_01_noe.jpg	2966293	0	1	7166	2	0	next	hit	402

08	203	Response	1	2973354	7061	1

08	204	Picture	MorphM5_00_orig.jpg	2973459	0	1	25743	2	0	next	incorrect	404

08	204	Response	2	2999114	25655	1

08	205	Picture	MorphF7_03_noe.jpg	2999202	0	1	16853	2	0	next	incorrect	406

08	205	Response	2	3015913	16711	1

08	206	Picture	MorphM3_04_noe.jpg	3016055	0	1	8360	2	0	next	hit	408

08	206	Response	1	3024313	8258	1

08	207	Picture	MorphF9_04_orig.jpg	3024415	0	1	17914	2	0	next	hit	410

08	207	Response	1	3042233	17818	1

08	208	Picture	MorphM8_09_nom.jpg	3042329	0	1	5839	2	0	next	hit	412

08	208	Response	1	3048073	5744	1

08	209	Picture	MorphM7_06_noe.jpg	3048168	0	1	8469	160	0	next	hit	414

08	209	Response	1	3056633	8465	1

08	210	Picture	MorphM10_03_noe.jpg	3056637	0	159	7322	160	0	next	hit	416

08	210	Response	1	3063833	7196	1

08	211	Picture	MorphF1_06_noe.jpg	3063959	0	1	23355	2	0	next	hit	418

08	211	Response	1	3087273	23314	1

08	212	Picture	MorphF6_00_nom.jpg	3087314	0	1	6502	2	0	next	incorrect	420

08	212	Response	2	3093753	6439	1

08	213	Picture	MorphM6_05_orig.jpg	3093816	0	1	6768	2	0	next	hit	422

08	213	Response	1	3100553	6737	1

08	214	Picture	MorphM7_05_orig.jpg	3100584	0	1	14729	2	0	next	hit	424

08	214	Response	1	3115192	14608	1

08	215	Picture	MorphF3_09_noe.jpg	3115313	0	1	5308	2	0	next	hit	426

08	215	Response	1	3120552	5239	1

08	216	Picture	MorphF1_06_nom.jpg	3120621	0	1	8335	27	0	next	incorrect	428

08	216	Response	2	3128952	8331	1

08	217	Picture	MorphM9_04_orig.jpg	3128956	0	26	8783	27	0	next	incorrect	430

08	217	Response	2	3137672	8716	1

08	218	Picture	MorphM4_10_orig.jpg	3137739	0	1	5574	2	0	next	hit	432

08	218	Response	1	3143192	5453	1

08	219	Picture	MorphM9_09_noe.jpg	3143313	0	1	7431	2	0	next	hit	434

08	219	Response	1	3150632	7319	1

08	220	Picture	MorphF8_01_noe.jpg	3150744	0	1	8758	2	0	next	hit	436

08	220	Response	1	3159432	8688	1

08	221	Picture	MorphM4_05_noe.jpg	3159502	0	1	6767	3	0	next	hit	438

08	221	Response	1	3166232	6730	1

08	222	Picture	MorphF2_02_noe.jpg	3166269	0	2	16322	3	0	next	hit	440

08	222	Response	1	3182552	16283	1

08	223	Picture	MorphF5_03_nom.jpg	3182591	0	1	5308	2	0	next	incorrect	442

08	223	Response	2	3187832	5241	1

08	224	Picture	MorphM9_03_noe.jpg	3187899	0	1	10085	2	0	next	incorrect	444

08	224	Response	2	3197912	10013	1

08	225	Picture	PAUSE	3197984	0	1	600063	2	0	600000	miss	0

08	226	Picture	MorphF2_09_noe.jpg	3798047	0	1	28397	2	0	next	hit	447

08	226	Response	1	3826306	28259	1

08	227	Picture	MorphF3_02_orig.jpg	3826444	0	1	14730	2	0	next	incorrect	449

08	227	Response	2	3841105	14661	1

08	228	Picture	MorphM7_03_orig.jpg	3841174	0	1	6104	2	0	next	hit	451

08	228	Response	1	3847185	6011	1

08	229	Picture	MorphM10_03_nom.jpg	3847278	0	1	11545	2	0	next	incorrect	453

08	229	Response	2	3858705	11427	1

08	230	Picture	MorphF4_04_orig.jpg	3858823	0	1	7033	2	0	next	incorrect	455

08	230	Response	2	3865825	7002	1

08	231	Picture	MorphM3_05_orig.jpg	3865856	0	1	10748	2	0	next	incorrect	457

08	231	Response	2	3876465	10609	1

08	232	Picture	MorphF9_06_orig.jpg	3876604	0	1	6744	159	0	next	incorrect	459

08	232	Response	2	3883345	6741	1

08	233	Picture	MorphF10_07_noe.jpg	3883348	0	158	7190	159	0	next	hit	461

08	233	Response	1	3890465	7117	1

08	234	Picture	MorphM7_09_noe.jpg	3890538	0	1	5706	2	0	next	hit	463

08	234	Response	1	3896145	5607	1

08	235	Picture	MorphF10_04_orig.jpg	3896244	0	1	6224	147	0	next	hit	465

08	235	Response	1	3902465	6221	1

08	236	Picture	MorphM4_01_orig.jpg	3902468	0	146	8771	147	0	next	incorrect	467

08	236	Response	2	3911185	8717	1

08	237	Picture	MorphM3_05_nom.jpg	3911239	0	1	8360	2	0	next	incorrect	469

08	237	Response	2	3919505	8266	1

08	238	Picture	MorphM2_10_orig.jpg	3919599	0	1	6900	2	0	next	hit	471

08	238	Response	1	3926465	6866	1

08	239	Picture	MorphF6_03_orig.jpg	3926499	0	1	6635	2	0	next	incorrect	473

08	239	Response	2	3933105	6606	1

08	240	Picture	MorphF5_01_orig.jpg	3933134	0	1	7696	2	0	next	incorrect	475

08	240	Response	2	3940705	7571	1

08	241	Picture	MorphM3_01_nom.jpg	3940830	0	1	5958	149	0	next	incorrect	477

08	241	Response	2	3946785	5955	1

08	242	Picture	MorphF9_05_orig.jpg	3946788	0	148	8374	149	0	next	incorrect	479

08	242	Response	2	3955024	8236	1

08	243	Picture	MorphF1_00_noe.jpg	3955162	0	1	7165	3	0	next	hit	481

08	243	Response	1	3962224	7062	1

08	244	Picture	MorphF2_10_nom.jpg	3962327	0	2	6503	3	0	next	hit	483

08	244	Response	1	3968704	6377	1

08	245	Picture	MorphF6_10_noe.jpg	3968830	0	1	6635	2	0	next	hit	485

08	245	Response	1	3975344	6514	1

08	246	Picture	MorphF2_08_noe.jpg	3975465	0	1	4763	149	0	next	hit	487

08	246	Response	1	3980224	4759	1

08	247	Picture	MorphM8_07_noe.jpg	3980228	0	148	6251	149	0	next	hit	489

08	247	Response	1	3986384	6156	1

08	248	Picture	MorphF7_07_noe.jpg	3986479	0	1	25212	2	0	next	hit	491

08	248	Response	1	4011584	25105	1

08	249	Picture	MorphF5_08_nom.jpg	4011691	0	1	8493	2	0	next	hit	493

08	249	Response	1	4020144	8453	1

08	250	Picture	MorphF3_10_nom.jpg	4020184	0	1	8095	2	0	next	hit	495

08	250	Response	1	4028224	8040	1

08	251	Picture	MorphM10_00_nom.jpg	4028279	0	1	7961	3	0	next	incorrect	497

08	251	Response	2	4036144	7865	1

08	252	Picture	MorphM4_03_orig.jpg	4036240	0	2	5707	3	0	next	incorrect	499

08	252	Response	2	4041904	5664	1

08	253	Picture	MorphM5_07_nom.jpg	4041947	0	1	25610	2	0	next	incorrect	501

08	253	Response	2	4067503	25556	1

08	254	Picture	MorphM9_10_nom.jpg	4067557	0	1	6635	2	0	next	hit	503

08	254	Response	1	4074143	6586	1

08	255	Picture	MorphF2_02_orig.jpg	4074192	0	1	17516	3	0	next	hit	505

08	255	Response	1	4091583	17391	1

08	256	Picture	MorphM9_02_noe.jpg	4091708	0	2	10998	152	0	next	incorrect	507

08	256	Response	2	4102703	10995	1

08	257	Picture	MorphF10_06_nom.jpg	4102706	0	150	8509	151	0	next	hit	509

08	257	Response	1	4111103	8397	1

08	258	Picture	MorphM6_04_noe.jpg	4111215	0	1	8891	2	0	next	hit	511

08	258	Response	1	4120063	8848	1

08	259	Picture	MorphM5_08_orig.jpg	4120106	0	1	14066	2	0	next	hit	513

08	259	Response	1	4134063	13957	1

08	260	Picture	MorphM7_04_noe.jpg	4134172	0	1	8891	2	0	next	hit	515

08	260	Response	1	4142943	8771	1

08	261	Picture	MorphM10_01_nom.jpg	4143063	0	1	7298	2	0	next	incorrect	517

08	261	Response	2	4150303	7240	1

08	262	Picture	MorphM8_06_orig.jpg	4150361	0	1	5972	2	0	next	hit	519

08	262	Response	1	4156302	5941	1

08	263	Picture	MorphM9_08_nom.jpg	4156333	0	1	6900	2	0	next	hit	521

08	263	Response	1	4163182	6849	1

08	264	Picture	MorphF10_08_nom.jpg	4163233	0	1	8493	2	0	next	hit	523

08	264	Response	1	4171582	8349	1

08	265	Picture	MorphM8_00_noe.jpg	4171726	0	1	12208	2	0	next	incorrect	525

08	265	Response	2	4183902	12176	1

08	266	Picture	MorphM3_07_noe.jpg	4183934	0	1	9289	2	0	next	hit	527

08	266	Response	1	4193182	9248	1

08	267	Picture	MorphF6_06_orig.jpg	4193223	0	1	9421	2	0	next	incorrect	529

08	267	Response	2	4202542	9319	1

08	268	Picture	MorphF5_09_nom.jpg	4202644	0	1	8626	2	0	next	hit	531

08	268	Response	1	4211182	8538	1

08	269	Picture	MorphM6_01_nom.jpg	4211270	0	1	8625	2	0	next	incorrect	533

08	269	Response	2	4219822	8552	1

08	270	Picture	MorphM8_02_orig.jpg	4219895	0	1	11678	2	0	next	hit	535

08	270	Response	1	4231502	11607	1

08	271	Picture	MorphF2_01_nom.jpg	4231573	0	1	25743	2	0	next	hit	537

08	271	Response	1	4257182	25609	1

08	272	Picture	MorphF4_10_nom.jpg	4257316	0	1	6370	2	0	next	hit	539

08	272	Response	1	4263581	6265	1

08	273	Picture	MorphM2_03_noe.jpg	4263686	0	1	14331	2	0	next	incorrect	541

08	273	Response	2	4277981	14295	1

08	274	Picture	MorphF1_02_orig.jpg	4278017	0	1	8608	152	0	next	incorrect	543

08	274	Response	2	4286621	8604	1

08	275	Picture	MorphM5_03_orig.jpg	4286625	0	151	8112	152	0	next	incorrect	545

08	275	Response	2	4294701	8076	1

08	276	Picture	MorphF8_08_noe.jpg	4294737	0	1	12606	2	0	next	hit	547

08	276	Response	1	4307261	12524	1

08	277	Picture	MorphF2_00_noe.jpg	4307343	0	1	9157	2	0	next	hit	549

08	277	Response	1	4316381	9038	1

08	278	Picture	MorphF5_07_nom.jpg	4316500	0	1	10350	2	0	next	hit	551

08	278	Response	1	4326781	10281	1

08	279	Picture	MorphM10_04_orig.jpg	4326850	0	1	9156	2	0	next	hit	553

08	279	Response	1	4335901	9051	1

08	280	Picture	MorphF10_02_orig.jpg	4336006	0	1	6503	2	0	next	hit	555

08	280	Response	1	4342381	6375	1

08	281	Picture	MorphF4_06_noe.jpg	4342509	0	1	17648	2	0	next	hit	557

08	281	Response	1	4360061	17552	1

08	282	Picture	MorphM6_00_orig.jpg	4360157	0	1	8626	2	0	next	incorrect	559

08	282	Response	2	4368700	8543	1

08	283	Picture	MorphF4_01_noe.jpg	4368783	0	1	7033	2	0	next	incorrect	561

08	283	Response	2	4375740	6957	1

08	284	Picture	MorphM5_04_orig.jpg	4375816	0	1	29048	148	0	next	incorrect	563

08	284	Response	2	4404860	29044	1

08	285	Picture	MorphF10_03_noe.jpg	4404864	0	147	6250	148	0	next	hit	565

08	285	Response	1	4411020	6156	1

08	286	Picture	MorphM3_02_nom.jpg	4411114	0	1	9289	2	0	next	incorrect	567

08	286	Response	2	4420300	9186	1

08	287	Picture	MorphF6_10_nom.jpg	4420403	0	1	6104	2	0	next	hit	569

08	287	Response	1	4426460	6057	1

08	288	Picture	MorphM3_08_nom.jpg	4426507	0	1	9952	2	0	next	hit	571

08	288	Response	1	4436380	9873	1

08	289	Picture	MorphF9_02_nom.jpg	4436459	0	1	12208	2	0	next	hit	573

08	289	Response	1	4448620	12161	1

08	290	Picture	MorphM3_10_orig.jpg	4448667	0	1	6370	2	0	next	hit	575

08	290	Response	1	4454940	6273	1

08	291	Picture	MorphM7_05_nom.jpg	4455037	0	1	22028	2	0	next	hit	577

08	291	Response	1	4476940	21903	1

08	292	Picture	MorphF2_08_nom.jpg	4477065	0	1	6900	2	0	next	hit	579

08	292	Response	1	4483899	6834	1

08	293	Picture	MorphF5_08_noe.jpg	4483965	0	1	7564	2	0	next	hit	581

08	293	Response	1	4491419	7454	1

08	294	Picture	MorphM6_09_orig.jpg	4491529	0	1	5441	2	0	next	hit	583

08	294	Response	1	4496939	5410	1

08	295	Picture	MorphF6_06_nom.jpg	4496970	0	1	6900	2	0	next	incorrect	585

08	295	Response	2	4503739	6769	1

08	296	Picture	MorphM5_04_noe.jpg	4503870	0	1	5440	3	0	next	hit	587

08	296	Response	1	4509179	5309	1

08	297	Picture	MorphF8_03_noe.jpg	4509310	0	2	6635	3	0	next	incorrect	589

08	297	Response	2	4515819	6509	1

08	298	Picture	MorphF3_01_orig.jpg	4515945	0	1	7432	2	0	next	incorrect	591

08	298	Response	2	4523339	7394	1

08	299	Picture	MorphF10_10_nom.jpg	4523377	0	1	9421	2	0	next	hit	593

08	299	Response	1	4532699	9322	1

08	300	Picture	MorphF8_10_noe.jpg	4532798	0	1	12076	2	0	next	hit	595

08	300	Response	1	4544779	11981	1

08	301	Picture	MorphF4_07_orig.jpg	4544874	0	1	6767	2	0	next	hit	597

08	301	Response	1	4551579	6705	1

08	302	Picture	MorphM9_04_nom.jpg	4551641	0	1	7141	160	0	next	incorrect	599

08	302	Response	2	4558779	7138	1

08	303	Picture	MorphM6_06_orig.jpg	4558782	0	159	7721	161	0	next	incorrect	601

08	303	Response	2	4566459	7677	1

08	304	Picture	MorphF10_02_nom.jpg	4566503	0	2	6237	3	0	next	incorrect	603

08	304	Response	2	4572699	6196	1

08	305	Picture	MorphM8_07_orig.jpg	4572740	0	1	8891	2	0	next	hit	605

08	305	Response	1	4581498	8758	1

08	306	Picture	MorphF6_08_noe.jpg	4581631	0	1	6751	151	0	next	hit	607

08	306	Response	1	4588378	6747	1

08	307	Picture	MorphM8_02_noe.jpg	4588382	0	150	14614	151	0	next	incorrect	609

08	307	Response	2	4602938	14556	1

08	308	Picture	MorphM10_01_noe.jpg	4602996	0	1	9288	3	0	next	hit	611

08	308	Response	1	4612218	9222	1

08	309	Picture	MorphF5_05_nom.jpg	4612284	0	2	22161	3	0	next	hit	613

08	309	Response	1	4634378	22094	1

08	310	Picture	MorphM4_02_nom.jpg	4634445	0	1	25346	2	0	next	incorrect	615

08	310	Response	2	4659658	25213	1

08	311	Picture	MorphM7_10_noe.jpg	4659791	0	1	4777	2	0	next	hit	617

08	311	Response	1	4664538	4747	1

08	312	Picture	MorphF3_01_nom.jpg	4664568	0	1	7013	154	0	next	incorrect	619

08	312	Response	2	4671578	7010	1

08	313	Picture	MorphF4_09_orig.jpg	4671581	0	153	7185	154	0	next	hit	621

08	313	Response	1	4678698	7117	1

08	314	Picture	MorphM5_01_noe.jpg	4678766	0	1	20834	2	0	next	hit	623

08	314	Response	1	4699497	20731	1

08	315	Picture	MorphM7_00_noe.jpg	4699600	0	1	5971	3	0	next	hit	625

08	315	Response	1	4705497	5897	1

08	316	Picture	MorphF5_04_noe.jpg	4705571	0	2	16588	3	0	next	hit	627

08	316	Response	1	4722057	16486	1

08	317	Picture	MorphF9_05_noe.jpg	4722159	0	1	21630	2	0	next	incorrect	629

08	317	Response	2	4743657	21498	1

08	318	Picture	MorphM3_00_nom.jpg	4743789	0	1	8890	2	0	next	incorrect	631

08	318	Response	2	4752537	8748	1

08	319	Picture	MorphM9_03_orig.jpg	4752679	0	1	9024	2	0	next	incorrect	633

08	319	Response	2	4761577	8898	1

08	320	Picture	MorphF4_08_orig.jpg	4761703	0	1	17516	2	0	next	hit	635

08	320	Response	1	4779097	17394	1

08	321	Picture	MorphF5_01_nom.jpg	4779219	0	1	6237	2	0	next	incorrect	637

08	321	Response	2	4785417	6198	1

08	322	Picture	MorphF6_07_noe.jpg	4785456	0	1	10085	2	0	next	hit	639

08	322	Response	1	4795416	9960	1

08	323	Picture	MorphF4_05_nom.jpg	4795541	0	1	13137	2	0	next	incorrect	641

08	323	Response	2	4808616	13075	1

08	324	Picture	MorphM1_02_nom.jpg	4808678	0	1	11810	2	0	next	incorrect	643

08	324	Response	2	4820376	11698	1

08	325	Picture	MorphM7_04_orig.jpg	4820488	0	1	7299	2	0	next	hit	645

08	325	Response	1	4827656	7168	1

08	326	Picture	MorphF4_08_nom.jpg	4827787	0	1	16454	2	0	next	hit	647

08	326	Response	1	4844136	16349	1

08	327	Picture	MorphM10_08_nom.jpg	4844241	0	1	5706	2	0	next	hit	649

08	327	Response	1	4849816	5575	1

08	328	Picture	MorphM6_10_orig.jpg	4849947	0	1	6503	2	0	next	hit	651

08	328	Response	1	4856376	6429	1

08	329	Picture	MorphF4_00_noe.jpg	4856450	0	1	10483	2	0	next	incorrect	653

08	329	Response	2	4866856	10406	1

08	330	Picture	MorphF7_09_noe.jpg	4866933	0	1	7165	3	0	next	hit	655

08	330	Response	1	4874056	7123	1

08	331	Picture	MorphF2_08_orig.jpg	4874098	0	2	7830	3	0	next	hit	657

08	331	Response	1	4881896	7798	1

08	332	Picture	MorphM1_04_nom.jpg	4881928	0	1	7411	155	0	next	incorrect	659

08	332	Response	2	4889336	7408	1

08	333	Picture	MorphF1_09_nom.jpg	4889339	0	154	7318	155	0	next	incorrect	661

08	333	Response	2	4896615	7276	1

08	334	Picture	MorphF10_03_nom.jpg	4896657	0	1	7033	2	0	next	incorrect	663

08	334	Response	2	4903576	6919	1

08	335	Picture	MorphM2_04_noe.jpg	4903690	0	1	8095	2	0	next	incorrect	665

08	335	Response	2	4911735	8045	1

08	336	Picture	MorphM3_06_noe.jpg	4911785	0	1	8493	2	0	next	hit	667

08	336	Response	1	4920135	8350	1

08	337	Picture	MorphF6_02_noe.jpg	4920278	0	1	14198	2	0	next	incorrect	669

08	337	Response	2	4934375	14097	1

08	338	Picture	MorphF3_00_noe.jpg	4934476	0	1	8360	2	0	next	hit	671

08	338	Response	1	4942695	8219	1

08	339	Picture	MorphM8_06_noe.jpg	4942836	0	1	12739	2	0	next	incorrect	673

08	339	Response	2	4955495	12659	1

08	340	Picture	MorphM1_06_nom.jpg	4955575	0	1	9820	2	0	next	incorrect	675

08	340	Response	2	4965335	9760	1

08	341	Picture	MorphF4_08_noe.jpg	4965395	0	1	6237	2	0	next	hit	677

08	341	Response	1	4971575	6180	1

08	342	Picture	MorphM4_10_noe.jpg	4971632	0	1	7033	2	0	next	hit	679

08	342	Response	1	4978615	6983	1

08	343	Picture	MorphF10_00_nom.jpg	4978665	0	1	7166	2	0	next	incorrect	681

08	343	Response	2	4985735	7070	1

08	344	Picture	MorphF3_07_noe.jpg	4985831	0	1	7962	2	0	next	hit	683

08	344	Response	1	4993655	7824	1

08	345	Picture	MorphM4_07_noe.jpg	4993793	0	1	6236	2	0	next	hit	685

08	345	Response	1	4999975	6182	1

08	346	Picture	MorphF7_08_orig.jpg	5000029	0	1	6635	2	0	next	hit	687

08	346	Response	1	5006534	6505	1

08	347	Picture	MorphF5_00_noe.jpg	5006664	0	1	13270	2	0	next	hit	689

08	347	Response	1	5019814	13150	1

08	348	Picture	MorphM5_07_noe.jpg	5019934	0	1	11943	2	0	next	hit	691

08	348	Response	1	5031814	11880	1

08	349	Picture	MorphF9_09_orig.jpg	5031877	0	1	7541	158	0	next	hit	693

08	349	Response	1	5039414	7537	1

08	350	Picture	MorphF2_04_nom.jpg	5039418	0	157	7040	307	0	next	hit	695

08	350	Response	1	5046454	7036	1

08	351	Picture	MorphM10_04_nom.jpg	5046458	0	150	9279	177	0	next	hit	697

08	351	Response	1	5055734	9276	1

08	352	Picture	MorphM8_05_nom.jpg	5055737	0	27	9580	28	0	next	hit	699

08	352	Response	1	5065174	9437	1

08	353	Picture	MorphM3_09_orig.jpg	5065317	0	1	21895	2	0	next	hit	701

08	353	Response	1	5087174	21857	1

08	354	Picture	MorphF2_03_noe.jpg	5087212	0	1	10882	2	0	next	hit	703

08	354	Response	1	5098054	10842	1

08	355	Picture	MorphF8_09_noe.jpg	5098094	0	1	7033	2	0	next	hit	705

08	355	Response	1	5105014	6920	1

08	356	Picture	MorphM5_08_noe.jpg	5105127	0	1	8610	150	0	next	hit	707

08	356	Response	1	5113733	8606	1

08	357	Picture	MorphF6_05_noe.jpg	5113737	0	149	10498	150	0	next	incorrect	709

08	357	Response	2	5124133	10396	1

08	358	Picture	MorphF9_00_orig.jpg	5124235	0	1	12474	2	0	next	incorrect	711

08	358	Response	2	5136613	12378	1

08	359	Picture	MorphF1_07_orig.jpg	5136709	0	1	9554	2	0	next	incorrect	713

08	359	Response	2	5146133	9424	1

08	360	Picture	MorphM5_02_noe.jpg	5146263	0	1	8493	2	0	next	hit	715

08	360	Response	1	5154693	8430	1

08	361	Picture	MorphM6_09_nom.jpg	5154756	0	1	8891	2	0	next	hit	717

08	361	Response	1	5163573	8817	1

08	362	Picture	MorphM9_01_orig.jpg	5163647	0	1	6767	2	0	next	incorrect	719

08	362	Response	2	5170293	6646	1

08	363	Picture	MorphM8_01_noe.jpg	5170414	0	1	24549	2	0	next	hit	721

08	363	Response	1	5194933	24519	1

08	364	Picture	MorphF1_04_orig.jpg	5194963	0	1	9289	2	0	next	incorrect	723

08	364	Response	2	5204133	9170	1

08	365	Picture	MorphM2_09_orig.jpg	5204252	0	1	7033	2	0	next	hit	725

08	365	Response	1	5211253	7001	1

08	366	Picture	MorphM4_04_noe.jpg	5211285	0	1	6635	2	0	next	hit	727

08	366	Response	1	5217812	6527	1

08	367	Picture	MorphF3_08_orig.jpg	5217920	0	1	6104	2	0	next	hit	729

08	367	Response	1	5223972	6052	1

08	368	Picture	MorphM10_10_nom.jpg	5224024	0	1	8891	2	0	next	hit	731

08	368	Response	1	5232852	8828	1

08	369	Picture	MorphF5_06_noe.jpg	5232915	0	1	7564	2	0	next	hit	733

08	369	Response	1	5240372	7457	1

08	370	Picture	MorphM7_09_orig.jpg	5240479	0	1	10350	2	0	next	hit	735

08	370	Response	1	5250692	10213	1

08	371	Picture	MorphM3_09_nom.jpg	5250829	0	1	10218	2	0	next	hit	737

08	371	Response	1	5261012	10183	1

08	372	Picture	MorphF6_08_nom.jpg	5261047	0	1	14995	2	0	next	hit	739

08	372	Response	1	5275972	14925	1

08	373	Picture	MorphM5_02_orig.jpg	5276042	0	1	7829	2	0	next	incorrect	741

08	373	Response	2	5283812	7770	1

08	374	Picture	MorphF4_03_noe.jpg	5283871	0	1	8626	2	0	next	incorrect	743

08	374	Response	2	5292452	8581	1

08	375	Picture	MorphM8_02_nom.jpg	5292497	0	1	18843	2	0	next	hit	745

08	375	Response	1	5311251	18754	2

08	376	Picture	MorphF3_08_noe.jpg	5311340	0	1	5573	2	0	next	hit	747

08	376	Response	1	5316852	5512	1

08	377	Picture	MorphM6_08_noe.jpg	5316913	0	1	13137	2	0	next	hit	749

08	377	Response	1	5329971	13058	1

08	378	Picture	MorphF4_02_nom.jpg	5330050	0	1	11014	2	0	next	incorrect	751

08	378	Response	2	5341011	10961	1

08	379	Picture	MorphM8_08_orig.jpg	5341064	0	1	10484	2	0	next	hit	753

08	379	Response	1	5351411	10347	1

08	380	Picture	MorphF10_03_orig.jpg	5351548	0	1	7033	2	0	next	hit	755

08	380	Response	1	5358531	6983	1

08	381	Picture	MorphM2_10_nom.jpg	5358581	0	1	5154	156	0	next	hit	757

08	381	Response	1	5363731	5150	1

08	382	Picture	MorphM10_07_orig.jpg	5363735	0	155	4931	156	0	next	hit	759

08	382	Response	1	5368531	4796	1

08	383	Picture	MorphF1_04_noe.jpg	5368666	0	1	11279	2	0	next	hit	761

08	383	Response	1	5379891	11225	1

08	384	Picture	MorphF5_06_nom.jpg	5379945	0	1	20966	2	0	next	hit	763

08	384	Response	1	5400771	20826	1

08	385	Picture	MorphM10_10_noe.jpg	5400911	0	1	11811	2	0	next	hit	765

08	385	Response	1	5412611	11700	1

08	386	Picture	MorphF3_03_noe.jpg	5412722	0	1	6900	2	0	next	hit	767

08	386	Response	1	5419571	6849	1

08	387	Picture	MorphF1_08_noe.jpg	5419622	0	1	8360	2	0	next	hit	769

08	387	Response	1	5427890	8268	1

08	388	Picture	MorphF8_04_orig.jpg	5427982	0	1	7431	2	0	next	incorrect	771

08	388	Response	2	5435330	7348	1

08	389	Picture	MorphM3_10_nom.jpg	5435413	0	1	8227	2	0	next	hit	773

08	389	Response	1	5443570	8157	1

08	390	Picture	MorphF8_10_orig.jpg	5443640	0	1	6104	2	0	next	hit	775

08	390	Response	1	5449650	6010	1

08	391	Picture	MorphF1_03_nom.jpg	5449744	0	1	6901	2	0	next	incorrect	777

08	391	Response	2	5456530	6786	1

08	392	Picture	MorphM4_07_nom.jpg	5456645	0	1	10085	2	0	next	hit	779

08	392	Response	1	5466610	9965	1

08	393	Picture	MorphF3_05_noe.jpg	5466730	0	1	5971	2	0	next	hit	781

08	393	Response	1	5472610	5880	1

08	394	Picture	MorphF8_01_nom.jpg	5472701	0	1	6768	2	0	next	incorrect	783

08	394	Response	2	5479410	6709	1

08	395	Picture	MorphM7_02_nom.jpg	5479469	0	1	13668	2	0	next	hit	785

08	395	Response	1	5493090	13621	1

08	396	Picture	MorphF10_00_orig.jpg	5493137	0	1	5308	2	0	next	hit	787

08	396	Response	1	5498370	5233	1

08	397	Picture	MorphM2_00_noe.jpg	5498445	0	1	11279	2	0	next	incorrect	789

08	397	Response	2	5509650	11205	1

08	398	Picture	MorphM9_10_noe.jpg	5509724	0	1	11129	152	0	next	hit	791

08	398	Response	1	5520850	11126	1

08	399	Picture	MorphF7_08_nom.jpg	5520853	0	151	7183	153	0	next	hit	793

08	399	Response	1	5527970	7117	1

08	400	Picture	MorphM7_03_noe.jpg	5528036	0	2	5972	3	0	next	hit	795

08	400	Response	1	5533969	5933	1

08	401	Picture	MorphM10_06_nom.jpg	5534008	0	1	7033	2	0	next	hit	797

08	401	Response	1	5540929	6921	1

08	402	Picture	MorphF9_01_noe.jpg	5541041	0	1	20303	2	0	next	hit	799

08	402	Response	1	5561249	20208	1

08	403	Picture	MorphM6_03_nom.jpg	5561344	0	1	9421	2	0	next	incorrect	801

08	403	Response	2	5570689	9345	1

08	404	Picture	MorphM10_00_orig.jpg	5570765	0	1	6370	2	0	next	incorrect	803

08	404	Response	2	5577009	6244	1

08	405	Picture	MorphM7_03_nom.jpg	5577135	0	1	35828	3	0	next	hit	805

08	405	Response	1	5612849	35714	1

08	406	Picture	MorphM3_00_noe.jpg	5612963	0	2	5176	3	0	next	hit	807

08	406	Response	1	5618049	5086	1

08	407	Picture	MorphM2_03_nom.jpg	5618139	0	1	6900	2	0	next	hit	809

08	407	Response	1	5624929	6790	1

08	408	Picture	MorphF7_10_orig.jpg	5625039	0	1	9289	2	0	next	hit	811

08	408	Response	1	5634209	9170	1

08	409	Picture	MorphF2_01_noe.jpg	5634328	0	1	6768	2	0	next	hit	813

08	409	Response	1	5641008	6680	1

08	410	Picture	MorphM1_08_noe.jpg	5641096	0	1	5971	2	0	next	hit	815

08	410	Response	1	5647008	5912	1

08	411	Picture	MorphF4_00_nom.jpg	5647067	0	1	10881	2	0	next	incorrect	817

08	411	Response	2	5657888	10821	1

08	412	Picture	MorphF5_10_nom.jpg	5657948	0	1	8493	2	0	next	hit	819

08	412	Response	1	5666368	8420	1

08	413	Picture	MorphM7_09_nom.jpg	5666441	0	1	7166	2	0	next	hit	821

08	413	Response	1	5673488	7047	1

08	414	Picture	MorphF6_03_noe.jpg	5673607	0	1	12208	2	0	next	hit	823

08	414	Response	1	5685728	12121	1

08	415	Picture	MorphF4_01_nom.jpg	5685815	0	1	7033	2	0	next	incorrect	825

08	415	Response	2	5692768	6953	1

08	416	Picture	MorphF8_06_noe.jpg	5692848	0	1	6635	2	0	next	hit	827

08	416	Response	1	5699408	6560	1

08	417	Picture	MorphM10_00_noe.jpg	5699483	0	1	8891	2	0	next	hit	829

08	417	Response	1	5708288	8805	1

08	418	Picture	MorphF6_01_noe.jpg	5708374	0	1	9554	2	0	next	incorrect	831

08	418	Response	2	5717808	9434	1

08	419	Picture	MorphF5_03_noe.jpg	5717928	0	1	10203	149	0	next	hit	833

08	419	Response	1	5728128	10200	1

08	420	Picture	MorphM4_09_nom.jpg	5728131	0	148	9171	149	0	next	hit	835

08	420	Response	1	5737168	9037	1

08	421	Picture	MorphF7_04_noe.jpg	5737302	0	1	8891	2	0	next	hit	837

08	421	Response	1	5746048	8746	1

08	422	Picture	MorphM1_07_nom.jpg	5746193	0	1	19639	2	0	next	incorrect	839

08	422	Response	2	5765727	19534	1

08	423	Picture	MorphM9_07_orig.jpg	5765832	0	1	14862	2	0	next	hit	841

08	423	Response	1	5780607	14775	1

08	424	Picture	MorphM2_06_nom.jpg	5780694	0	1	5972	2	0	next	hit	843

08	424	Response	1	5786607	5913	1

08	425	Picture	MorphF2_07_noe.jpg	5786666	0	1	9145	146	0	next	hit	845

08	425	Response	1	5795807	9141	1

08	426	Picture	MorphF10_09_orig.jpg	5795811	0	145	5982	146	0	next	hit	847

08	426	Response	1	5801727	5916	1

08	427	Picture	MorphM1_00_noe.jpg	5801793	0	1	7166	2	0	next	hit	849

08	427	Response	1	5808847	7054	1

08	428	Picture	MorphF2_03_nom.jpg	5808959	0	1	38085	2	0	next	hit	851

08	428	Response	1	5846927	37968	1

08	429	Picture	MorphF1_01_nom.jpg	5847044	0	1	8890	2	0	next	incorrect	853

08	429	Response	2	5855806	8762	1

08	430	Picture	MorphF7_09_nom.jpg	5855934	0	1	6901	2	0	next	hit	855

08	430	Response	1	5862766	6832	1

08	431	Picture	MorphM9_08_orig.jpg	5862835	0	1	8227	2	0	next	hit	857

08	431	Response	1	5871006	8171	1

08	432	Picture	MorphM1_10_nom.jpg	5871062	0	1	17118	2	0	next	hit	859

08	432	Response	1	5888046	16984	1

08	433	Picture	MorphF7_07_nom.jpg	5888180	0	1	5308	2	0	next	hit	861

08	433	Response	1	5893406	5226	1

08	434	Picture	MorphM6_02_orig.jpg	5893488	0	1	11921	157	0	next	incorrect	863

08	434	Response	2	5905406	11918	1

08	435	Picture	MorphM4_00_orig.jpg	5905409	0	156	7718	157	0	next	incorrect	865

08	435	Response	2	5913006	7597	1

08	436	Picture	MorphM7_01_noe.jpg	5913127	0	1	20038	2	0	next	hit	867

08	436	Response	1	5933086	19959	1

08	437	Picture	MorphM2_08_noe.jpg	5933165	0	1	16189	2	0	next	incorrect	869

08	437	Response	2	5949246	16081	1

08	438	Picture	MorphM7_05_noe.jpg	5949354	0	1	9289	2	0	next	hit	871

08	438	Response	1	5958606	9252	1

08	439	Picture	MorphF4_05_noe.jpg	5958643	0	1	14331	2	0	next	incorrect	873

08	439	Response	2	5972845	14202	1

08	440	Picture	MorphF6_04_orig.jpg	5972974	0	1	7697	2	0	next	incorrect	875

08	440	Response	2	5980605	7631	1

08	441	Picture	MorphF5_01_noe.jpg	5980671	0	1	9938	149	0	next	hit	877

08	441	Response	1	5990605	9934	1

08	442	Picture	MorphM6_10_nom.jpg	5990609	0	148	8905	149	0	next	hit	879

08	442	Response	1	5999405	8796	1

08	443	Picture	MorphM2_01_orig.jpg	5999514	0	1	7415	151	0	next	incorrect	881

08	443	Response	2	6006925	7411	1

08	444	Picture	MorphF8_04_nom.jpg	6006929	0	150	6518	151	0	next	incorrect	883

08	444	Response	2	6013325	6396	1

08	445	Picture	MorphF7_06_noe.jpg	6013447	0	1	12341	2	0	next	incorrect	885

08	445	Response	2	6025645	12198	1

08	446	Picture	PAUSE	6025788	0	1	600063	2	0	600000	miss	0

08	447	Picture	MorphM5_00_nom.jpg	6625851	0	1	31051	2	0	next	incorrect	888

08	447	Response	2	6656838	30987	2

08	448	Picture	MorphM6_06_noe.jpg	6656902	0	1	10881	2	0	next	incorrect	890

08	448	Response	2	6667719	10817	1

08	449	Picture	MorphM4_01_nom.jpg	6667783	0	1	7830	2	0	next	incorrect	892

08	449	Response	2	6675559	7776	1

08	450	Picture	MorphM7_10_orig.jpg	6675613	0	1	5971	2	0	next	hit	894

08	450	Response	1	6681479	5866	1

08	451	Picture	MorphM3_01_noe.jpg	6681584	0	1	5573	2	0	next	hit	896

08	451	Response	1	6687079	5495	1

08	452	Picture	MorphF5_09_orig.jpg	6687157	0	1	5308	2	0	next	hit	898

08	452	Response	1	6692358	5201	1

08	453	Picture	MorphF4_00_orig.jpg	6692465	0	1	5839	2	0	next	incorrect	900

08	453	Response	2	6698198	5733	1

08	454	Picture	MorphF6_01_orig.jpg	6698304	0	1	4512	2	0	next	incorrect	902

08	454	Response	2	6702759	4455	1

08	455	Picture	MorphF10_01_noe.jpg	6702816	0	1	5573	2	0	next	hit	904

08	455	Response	1	6708278	5462	1

08	456	Picture	MorphM1_10_orig.jpg	6708389	0	1	5043	2	0	next	hit	906

08	456	Response	1	6713318	4929	1

08	457	Picture	MorphF1_05_orig.jpg	6713432	0	1	5706	2	0	next	incorrect	908

08	457	Response	2	6719078	5646	1

08	458	Picture	MorphM3_03_nom.jpg	6719138	0	1	5440	2	0	next	incorrect	910

08	458	Response	2	6724438	5300	1

08	459	Picture	MorphF5_03_orig.jpg	6724578	0	1	6635	2	0	next	incorrect	912

08	459	Response	2	6731158	6580	1

08	460	Picture	MorphM4_06_nom.jpg	6731213	0	1	11014	2	0	next	incorrect	914

08	460	Response	2	6742118	10905	1

08	461	Picture	MorphM6_00_nom.jpg	6742227	0	1	6104	2	0	next	incorrect	916

08	461	Response	2	6748198	5971	1

08	462	Picture	MorphF7_05_noe.jpg	6748331	0	1	6237	2	0	next	hit	918

08	462	Response	1	6754438	6107	1

08	463	Picture	MorphM2_01_noe.jpg	6754568	0	1	8626	2	0	next	incorrect	920

08	463	Response	2	6763078	8510	1

08	464	Picture	MorphF4_07_noe.jpg	6763194	0	1	7298	2	0	next	hit	922

08	464	Response	1	6770358	7164	1

08	465	Picture	MorphF10_10_noe.jpg	6770492	0	1	5043	2	0	next	hit	924

08	465	Response	1	6775398	4906	1

08	466	Picture	MorphM4_04_orig.jpg	6775535	0	1	7696	2	0	next	hit	926

08	466	Response	1	6783158	7623	1

08	467	Picture	MorphF4_03_orig.jpg	6783231	0	1	5573	2	0	next	incorrect	928

08	467	Response	2	6788758	5527	1

08	468	Picture	MorphF7_02_orig.jpg	6788804	0	1	24019	2	0	next	incorrect	930

08	468	Response	2	6812757	23953	1

08	469	Picture	MorphM7_06_orig.jpg	6812823	0	1	7829	2	0	next	hit	932

08	469	Response	1	6820597	7774	1

08	470	Picture	MorphF7_06_orig.jpg	6820652	0	1	6349	155	0	next	hit	934

08	470	Response	1	6826997	6345	1

08	471	Picture	MorphM10_05_nom.jpg	6827001	0	154	18466	155	0	next	hit	936

08	471	Response	1	6845397	18396	1

08	472	Picture	MorphF5_09_noe.jpg	6845467	0	1	6236	3	0	next	hit	938

08	472	Response	1	6851637	6170	1

08	473	Picture	MorphF8_00_orig.jpg	6851703	0	2	6768	3	0	next	incorrect	940

08	473	Response	2	6858357	6654	1

08	474	Picture	MorphM1_06_noe.jpg	6858471	0	1	6237	2	0	next	hit	942

08	474	Response	1	6864677	6206	1

08	475	Picture	MorphF1_06_orig.jpg	6864708	0	1	18976	2	0	next	incorrect	944

08	475	Response	2	6883637	18929	1

08	476	Picture	MorphF9_02_noe.jpg	6883684	0	1	14199	2	0	next	incorrect	946

08	476	Response	2	6897797	14113	1

08	477	Picture	MorphF1_09_noe.jpg	6897883	0	1	8625	2	0	next	hit	948

08	477	Response	1	6906437	8554	1

08	478	Picture	MorphM6_04_orig.jpg	6906508	0	1	15658	2	0	next	incorrect	950

08	478	Response	2	6922036	15528	1

08	479	Picture	MorphF3_07_nom.jpg	6922166	0	1	5308	2	0	next	incorrect	952

08	479	Response	2	6927396	5230	1

08	480	Picture	MorphF5_06_orig.jpg	6927474	0	1	5972	2	0	next	incorrect	954

08	480	Response	2	6933396	5922	1

08	481	Picture	MorphM3_02_orig.jpg	6933446	0	1	21099	2	0	next	incorrect	956

08	481	Response	2	6954436	20990	1

08	482	Picture	MorphF6_09_noe.jpg	6954545	0	1	11655	157	0	next	hit	958

08	482	Response	1	6966196	11651	1

08	483	Picture	MorphF9_00_noe.jpg	6966200	0	156	9178	157	0	next	incorrect	960

08	483	Response	2	6975316	9116	1

08	484	Picture	MorphM4_01_noe.jpg	6975378	0	1	23621	2	0	next	hit	962

08	484	Response	1	6998916	23538	1

08	485	Picture	MorphM8_09_noe.jpg	6998999	0	1	6080	159	0	next	hit	964

08	485	Response	1	7005076	6077	1

08	486	Picture	MorphF3_09_nom.jpg	7005079	0	158	10242	159	0	next	hit	966

08	486	Response	1	7015235	10156	1

08	487	Picture	MorphF9_02_orig.jpg	7015321	0	1	10217	2	0	next	incorrect	968

08	487	Response	2	7025475	10154	1

08	488	Picture	MorphM5_10_nom.jpg	7025538	0	1	6901	2	0	next	hit	970

08	488	Response	1	7032355	6817	1

08	489	Picture	MorphM1_02_orig.jpg	7032439	0	1	6237	2	0	next	incorrect	972

08	489	Response	2	7038595	6156	1

08	490	Picture	MorphM3_00_orig.jpg	7038676	0	1	7165	2	0	next	incorrect	974

08	490	Response	2	7045715	7039	1

08	491	Picture	MorphM10_07_noe.jpg	7045841	0	1	6237	2	0	next	hit	976

08	491	Response	1	7052035	6194	1

08	492	Picture	MorphM2_05_nom.jpg	7052078	0	1	12341	2	0	next	hit	978

08	492	Response	1	7064355	12277	1

08	493	Picture	MorphM8_07_nom.jpg	7064419	0	1	5706	2	0	next	hit	980

08	493	Response	1	7070035	5616	1

08	494	Picture	MorphF10_08_orig.jpg	7070125	0	1	6104	2	0	next	hit	982

08	494	Response	1	7076195	6070	1

08	495	Picture	MorphM5_05_nom.jpg	7076229	0	1	8891	2	0	next	incorrect	984

08	495	Response	2	7084995	8766	1

08	496	Picture	MorphM6_03_noe.jpg	7085120	0	1	8493	2	0	next	incorrect	986

08	496	Response	2	7093555	8435	1

08	497	Picture	MorphF2_04_noe.jpg	7093613	0	1	11545	2	0	next	hit	988

08	497	Response	1	7105075	11462	1

08	498	Picture	MorphM10_02_orig.jpg	7105158	0	1	20302	2	0	next	incorrect	990

08	498	Response	2	7125394	20236	1

08	499	Picture	MorphF6_04_noe.jpg	7125460	0	1	28398	2	0	next	incorrect	992

08	499	Response	2	7153714	28254	1

08	500	Picture	MorphF9_07_nom.jpg	7153858	0	1	7829	2	0	next	hit	994

08	500	Response	1	7161634	7776	1

08	501	Picture	MorphM1_09_orig.jpg	7161687	0	1	5951	155	0	next	hit	996

08	501	Response	1	7167634	5947	1

08	502	Picture	MorphF9_01_nom.jpg	7167638	0	154	14617	155	0	next	hit	998

08	502	Response	1	7182114	14476	1

08	503	Picture	MorphM7_01_orig.jpg	7182255	0	1	24284	2	0	next	hit	1000

08	503	Response	1	7206434	24179	1

08	504	Picture	MorphM8_08_nom.jpg	7206539	0	1	5972	2	0	next	hit	1002

08	504	Response	1	7212434	5895	1

08	505	Picture	MorphF1_08_orig.jpg	7212511	0	1	36226	2	0	next	incorrect	1004

08	505	Response	2	7248593	36082	1

08	506	Picture	MorphM3_01_orig.jpg	7248737	0	1	8891	2	0	next	incorrect	1006

08	506	Response	2	7257553	8816	1

08	507	Picture	MorphF8_00_noe.jpg	7257628	0	1	7431	2	0	next	incorrect	1008

08	507	Response	2	7264993	7365	1

08	508	Picture	MorphM5_04_nom.jpg	7265059	0	1	8626	2	0	next	incorrect	1010

08	508	Response	2	7273633	8574	1

08	509	Picture	MorphM3_07_nom.jpg	7273685	0	1	14994	3	0	next	hit	1012

08	509	Response	1	7288593	14908	1

08	510	Picture	MorphF10_01_orig.jpg	7288679	0	2	7830	3	0	next	hit	1014

08	510	Response	1	7296433	7754	1

08	511	Picture	MorphM8_04_nom.jpg	7296509	0	1	5288	154	0	next	hit	1016

08	511	Response	1	7301793	5284	1

08	512	Picture	MorphF10_07_nom.jpg	7301797	0	153	5726	154	0	next	hit	1018

08	512	Response	1	7307473	5676	1

08	513	Picture	MorphF4_10_noe.jpg	7307523	0	1	10748	2	0	next	hit	1020

08	513	Response	1	7318193	10670	1

08	514	Picture	MorphF9_10_noe.jpg	7318271	0	1	10351	2	0	next	incorrect	1022

08	514	Response	2	7328592	10321	1

08	515	Picture	MorphF3_06_nom.jpg	7328622	0	1	16454	2	0	next	incorrect	1024

08	515	Response	2	7344992	16370	1

08	516	Picture	MorphF7_00_noe.jpg	7345076	0	1	11412	2	0	next	incorrect	1026

08	516	Response	2	7356352	11276	1

08	517	Picture	MorphM2_09_nom.jpg	7356488	0	1	13668	2	0	next	hit	1028

08	517	Response	1	7370112	13624	1

08	518	Picture	MorphF7_05_nom.jpg	7370156	0	1	4645	2	0	next	hit	1030

08	518	Response	1	7374752	4596	1

08	519	Picture	MorphM4_10_nom.jpg	7374801	0	1	9421	2	0	next	hit	1032

08	519	Response	1	7384112	9311	1

08	520	Picture	MorphM1_03_nom.jpg	7384222	0	1	6635	2	0	next	incorrect	1034

08	520	Response	2	7390752	6530	1

08	521	Picture	MorphF3_04_orig.jpg	7390857	0	1	9953	2	0	next	incorrect	1036

08	521	Response	2	7400752	9895	1

08	522	Picture	MorphF8_09_nom.jpg	7400810	0	1	11943	2	0	next	hit	1038

08	522	Response	1	7412672	11862	1

08	523	Picture	MorphM8_03_noe.jpg	7412753	0	1	7829	2	0	next	incorrect	1040

08	523	Response	2	7420512	7759	1

08	524	Picture	MorphM4_07_orig.jpg	7420582	0	1	9023	2	0	next	hit	1042

08	524	Response	1	7429551	8969	1

08	525	Picture	MorphM2_02_nom.jpg	7429605	0	1	7829	2	0	next	incorrect	1044

08	525	Response	2	7437311	7706	1

08	526	Picture	MorphM7_07_orig.jpg	7437434	0	1	6635	2	0	next	hit	1046

08	526	Response	1	7444031	6597	1

08	527	Picture	MorphM2_10_noe.jpg	7444069	0	1	11014	2	0	next	hit	1048

08	527	Response	1	7454991	10922	1

08	528	Picture	MorphM9_05_orig.jpg	7455083	0	1	8228	2	0	next	incorrect	1050

08	528	Response	2	7463231	8148	1

08	529	Picture	MorphM6_01_noe.jpg	7463311	0	1	6767	2	0	next	incorrect	1052

08	529	Response	2	7470031	6720	1

08	530	Picture	MorphF3_02_noe.jpg	7470078	0	1	6635	2	0	next	hit	1054

08	530	Response	1	7476671	6593	1

08	531	Picture	MorphM3_06_nom.jpg	7476713	0	1	11678	2	0	next	hit	1056

08	531	Response	1	7488271	11558	1

08	532	Picture	MorphM10_05_orig.jpg	7488391	0	1	6502	2	0	next	hit	1058

08	532	Response	1	7494831	6440	1

08	533	Picture	MorphM9_03_nom.jpg	7494893	0	1	6237	2	0	next	hit	1060

08	533	Response	1	7500991	6098	1

08	534	Picture	MorphM2_00_nom.jpg	7501130	0	1	9421	2	0	next	incorrect	1062

08	534	Response	2	7510511	9381	1

08	535	Picture	MorphF5_02_noe.jpg	7510551	0	1	7697	2	0	next	hit	1064

08	535	Response	1	7518111	7560	1

08	536	Picture	MorphM1_02_noe.jpg	7518248	0	1	5440	2	0	next	hit	1066

08	536	Response	1	7523551	5303	1

08	537	Picture	MorphM2_03_orig.jpg	7523688	0	1	6237	2	0	next	incorrect	1068

08	537	Response	2	7529871	6183	1

08	538	Picture	MorphF9_05_nom.jpg	7529925	0	1	6370	2	0	next	hit	1070

08	538	Response	1	7536190	6265	1

08	539	Picture	MorphM9_01_noe.jpg	7536295	0	1	9819	3	0	next	incorrect	1072

08	539	Response	2	7546030	9735	1

08	540	Picture	MorphF7_02_nom.jpg	7546114	0	2	25080	4	0	next	hit	1074

08	540	Response	1	7571070	24956	1

08	541	Picture	MorphF3_02_nom.jpg	7571194	0	2	7034	3	0	next	incorrect	1076

08	541	Response	2	7578190	6996	1

08	542	Picture	MorphM5_01_orig.jpg	7578228	0	1	6104	2	0	next	incorrect	1078

08	542	Response	2	7584190	5962	1

08	543	Picture	MorphF1_05_noe.jpg	7584332	0	1	9023	2	0	next	hit	1080

08	543	Response	1	7593310	8978	1

08	544	Picture	MorphF7_08_noe.jpg	7593355	0	1	9024	2	0	next	hit	1082

08	544	Response	1	7602350	8995	1

08	545	Picture	MorphM4_06_noe.jpg	7602379	0	1	7563	2	0	next	hit	1084

08	545	Response	1	7609870	7491	1

08	546	Picture	MorphM2_07_noe.jpg	7609942	0	1	13270	2	0	next	hit	1086

08	546	Response	1	7623150	13208	1

08	547	Picture	MorphF2_06_noe.jpg	7623212	0	1	9541	148	0	next	hit	1088

08	547	Response	1	7632750	9538	1

08	548	Picture	MorphM10_06_noe.jpg	7632753	0	147	11160	148	0	next	hit	1090

08	548	Response	1	7643789	11036	1

08	549	Picture	MorphF3_03_nom.jpg	7643913	0	1	13934	2	0	next	incorrect	1092

08	549	Response	2	7657709	13796	1

08	550	Picture	MorphF7_10_nom.jpg	7657847	0	1	6634	3	0	next	hit	1094

08	550	Response	1	7664429	6582	1

08	551	Picture	MorphM4_00_noe.jpg	7664481	0	2	6352	154	0	next	hit	1096

08	551	Response	1	7670829	6348	1

08	552	Picture	MorphF8_07_orig.jpg	7670833	0	152	12757	153	0	next	hit	1098

08	552	Response	1	7683469	12636	1

08	553	Picture	MorphM7_01_nom.jpg	7683590	0	1	15526	2	0	next	hit	1100

08	553	Response	1	7699069	15479	1

08	554	Picture	MorphM1_04_orig.jpg	7699116	0	1	7696	2	0	next	incorrect	1102

08	554	Response	2	7706669	7553	1

08	555	Picture	MorphF7_10_noe.jpg	7706812	0	1	6503	2	0	next	hit	1104

08	555	Response	1	7713229	6417	1

08	556	Picture	MorphF1_10_orig.jpg	7713315	0	1	9421	2	0	next	hit	1106

08	556	Response	1	7722669	9354	1

08	557	Picture	MorphF3_10_orig.jpg	7722736	0	1	9554	2	0	next	hit	1108

08	557	Response	1	7732189	9453	1

08	558	Picture	MorphM1_05_nom.jpg	7732290	0	1	11943	2	0	next	incorrect	1110

08	558	Response	2	7744189	11899	1

08	559	Picture	MorphM4_03_noe.jpg	7744233	0	1	11280	2	0	next	hit	1112

08	559	Response	1	7755388	11155	1

08	560	Picture	MorphM10_02_nom.jpg	7755513	0	1	31184	2	0	next	incorrect	1114

08	560	Response	2	7786588	31075	1

08	561	Picture	MorphM5_09_noe.jpg	7786697	0	1	7033	2	0	next	hit	1116

08	561	Response	1	7793628	6931	1

08	562	Picture	MorphM2_00_orig.jpg	7793730	0	1	6900	2	0	next	incorrect	1118

08	562	Response	2	7800588	6858	1

08	563	Picture	MorphF4_02_orig.jpg	7800630	0	1	6237	2	0	next	incorrect	1120

08	563	Response	2	7806748	6118	1

08	564	Picture	MorphF7_01_orig.jpg	7806867	0	1	5042	3	0	next	incorrect	1122

08	564	Response	2	7811788	4921	1

08	565	Picture	MorphF6_01_nom.jpg	7811909	0	2	5441	3	0	next	incorrect	1124

08	565	Response	2	7817308	5399	1

08	566	Picture	MorphM2_05_orig.jpg	7817350	0	1	7431	2	0	next	incorrect	1126

08	566	Response	2	7824668	7318	1

08	567	Picture	MorphF3_03_orig.jpg	7824781	0	1	20967	2	0	next	incorrect	1128

08	567	Response	2	7845708	20927	1

08	568	Picture	MorphM9_05_nom.jpg	7845748	0	1	16056	2	0	next	hit	1130

08	568	Response	1	7861708	15960	1

08	569	Picture	MorphM7_00_nom.jpg	7861804	0	1	7033	2	0	next	hit	1132

08	569	Response	1	7868747	6943	1

08	570	Picture	MorphM3_04_nom.jpg	7868837	0	1	7299	2	0	next	incorrect	1134

08	570	Response	2	7876027	7190	1

08	571	Picture	MorphF5_00_nom.jpg	7876136	0	1	6502	2	0	next	incorrect	1136

08	571	Response	2	7882587	6451	1

08	572	Picture	MorphM1_04_noe.jpg	7882638	0	1	6237	2	0	next	hit	1138

08	572	Response	1	7888747	6109	1

08	573	Picture	MorphF8_06_orig.jpg	7888875	0	1	6767	2	0	next	hit	1140

08	573	Response	1	7895547	6672	1

08	574	Picture	MorphM5_10_noe.jpg	7895642	0	1	9156	2	0	next	hit	1142

08	574	Response	1	7904747	9105	1

08	575	Picture	MorphM2_02_orig.jpg	7904798	0	1	6237	2	0	next	incorrect	1144

08	575	Response	2	7910987	6189	1

08	576	Picture	MorphM6_00_noe.jpg	7911035	0	1	6635	2	0	next	incorrect	1146

08	576	Response	2	7917547	6512	1

08	577	Picture	MorphM3_04_orig.jpg	7917670	0	1	10218	2	0	next	incorrect	1148

08	577	Response	2	7927787	10117	1

08	578	Picture	MorphF2_07_orig.jpg	7927888	0	1	6104	2	0	next	hit	1150

08	578	Response	1	7933947	6059	1

08	579	Picture	MorphM3_02_noe.jpg	7933992	0	1	8625	2	0	next	hit	1152

08	579	Response	1	7942507	8515	1

08	580	Picture	MorphM7_07_nom.jpg	7942617	0	1	6503	2	0	next	hit	1154

08	580	Response	1	7948987	6370	1

08	581	Picture	MorphM6_03_orig.jpg	7949120	0	1	7298	2	0	next	incorrect	1156

08	581	Response	2	7956347	7227	1

08	582	Picture	MorphM8_01_nom.jpg	7956418	0	1	18445	2	0	next	incorrect	1158

08	582	Response	2	7974746	18328	1

08	583	Picture	MorphF4_02_noe.jpg	7974863	0	1	8493	2	0	next	incorrect	1160

08	583	Response	2	7983226	8363	1

08	584	Picture	MorphM5_06_orig.jpg	7983356	0	1	13933	2	0	next	hit	1162

08	584	Response	1	7997226	13870	1

08	585	Picture	MorphM1_08_orig.jpg	7997289	0	1	17384	2	0	next	hit	1164

08	585	Response	1	8014506	17217	1

08	586	Picture	MorphF7_03_nom.jpg	8014673	0	1	6477	27	0	next	hit	1166

08	586	Response	1	8021146	6473	1

08	587	Picture	MorphF4_06_nom.jpg	8021150	0	26	6660	27	0	next	hit	1168

08	587	Response	1	8027706	6556	1

08	588	Picture	MorphF1_10_nom.jpg	8027810	0	1	9421	2	0	next	hit	1170

08	588	Response	1	8037146	9336	1

08	589	Picture	MorphM9_09_orig.jpg	8037231	0	1	5176	2	0	next	hit	1172

08	589	Response	1	8042266	5035	1

08	590	Picture	MorphM1_06_orig.jpg	8042407	0	1	5440	2	0	next	incorrect	1174

08	590	Response	2	8047706	5299	1

08	591	Picture	MorphM10_08_orig.jpg	8047847	0	1	6104	2	0	next	hit	1176

08	591	Response	1	8053866	6019	1

08	592	Picture	MorphF8_09_orig.jpg	8053951	0	1	7564	2	0	next	hit	1178

08	592	Response	1	8061386	7435	1

08	593	Picture	MorphF3_09_orig.jpg	8061515	0	1	17384	2	0	next	hit	1180

08	593	Response	1	8078825	17310	1

08	594	Picture	MorphF9_07_noe.jpg	8078899	0	1	8360	2	0	next	hit	1182

08	594	Response	1	8087145	8246	1

08	595	Picture	MorphM10_07_nom.jpg	8087259	0	1	5175	2	0	next	hit	1184

08	595	Response	1	8092345	5086	1

08	596	Picture	MorphM7_02_noe.jpg	8092434	0	1	5573	2	0	next	hit	1186

08	596	Response	1	8097865	5431	1

08	597	Picture	MorphM6_01_orig.jpg	8098007	0	1	8891	2	0	next	incorrect	1188

08	597	Response	2	8106825	8818	1

08	598	Picture	MorphM10_01_orig.jpg	8106898	0	1	23753	2	0	next	incorrect	1190

08	598	Response	2	8130505	23607	1

08	599	Picture	MorphM6_02_nom.jpg	8130651	0	1	7564	2	0	next	incorrect	1192

08	599	Response	2	8138185	7534	1

08	600	Picture	MorphF4_03_nom.jpg	8138215	0	1	6900	2	0	next	incorrect	1194

08	600	Response	2	8145065	6850	1

08	601	Picture	MorphF2_02_nom.jpg	8145115	0	1	6104	2	0	next	hit	1196

08	601	Response	1	8151145	6030	1

08	602	Picture	MorphM7_07_noe.jpg	8151219	0	1	5441	2	0	next	hit	1198

08	602	Response	1	8156585	5366	1

08	603	Picture	MorphF4_07_nom.jpg	8156660	0	1	6088	151	0	next	hit	1200

08	603	Response	1	8162745	6085	1

08	604	Picture	MorphF8_07_noe.jpg	8162748	0	150	6518	151	0	next	hit	1202

08	604	Response	1	8169144	6396	1

08	605	Picture	MorphM9_06_nom.jpg	8169266	0	1	6237	2	0	next	hit	1204

08	605	Response	1	8175384	6118	1

08	606	Picture	MorphM4_08_noe.jpg	8175503	0	1	7166	2	0	next	hit	1206

08	606	Response	1	8182584	7081	1

08	607	Picture	MorphF8_05_noe.jpg	8182669	0	1	14729	2	0	next	hit	1208

08	607	Response	1	8197304	14635	1

08	608	Picture	MorphF10_05_noe.jpg	8197398	0	1	5706	3	0	next	hit	1210

08	608	Response	1	8202984	5586	1

08	609	Picture	MorphM2_01_nom.jpg	8203104	0	2	7830	3	0	next	incorrect	1212

08	609	Response	2	8210904	7800	1

08	610	Picture	MorphF8_04_noe.jpg	8210934	0	1	12854	152	0	next	incorrect	1214

08	610	Response	2	8223784	12850	1

08	611	Picture	MorphF1_07_noe.jpg	8223788	0	151	7714	152	0	next	hit	1216

08	611	Response	1	8231384	7596	1

08	612	Picture	MorphF2_05_orig.jpg	8231502	0	1	5839	2	0	next	hit	1218

08	612	Response	1	8237224	5722	1

08	613	Picture	MorphF6_00_orig.jpg	8237341	0	1	6502	2	0	next	incorrect	1220

08	613	Response	2	8243704	6363	1

08	614	Picture	MorphF10_09_noe.jpg	8243843	0	1	6635	2	0	next	hit	1222

08	614	Response	1	8250344	6501	1

08	615	Picture	MorphM9_00_noe.jpg	8250478	0	1	6502	2	0	next	incorrect	1224

08	615	Response	2	8256904	6426	1

08	616	Picture	MorphF8_10_nom.jpg	8256980	0	1	22559	2	0	next	hit	1226

08	616	Response	1	8279464	22484	1

08	617	Picture	MorphF10_09_nom.jpg	8279539	0	1	5288	154	0	next	hit	1228

08	617	Response	1	8284823	5284	1

08	618	Picture	MorphM10_05_noe.jpg	8284827	0	153	5460	154	0	next	hit	1230

08	618	Response	1	8290183	5356	1

08	619	Picture	MorphM6_05_nom.jpg	8290287	0	1	8095	2	0	next	incorrect	1232

08	619	Response	2	8298343	8056	1

08	620	Picture	MorphF6_09_nom.jpg	8298382	0	1	9820	2	0	next	hit	1234

08	620	Response	1	8308103	9721	1

08	621	Picture	MorphM4_08_orig.jpg	8308202	0	1	5425	150	0	next	hit	1236

08	621	Response	1	8313623	5421	1

08	622	Picture	MorphM8_00_orig.jpg	8313627	0	149	11162	150	0	next	hit	1238

08	622	Response	1	8324743	11116	1

08	623	Picture	MorphF9_06_noe.jpg	8324789	0	1	11412	2	0	next	incorrect	1240

08	623	Response	2	8336103	11314	1

08	624	Picture	MorphF8_07_nom.jpg	8336201	0	1	9422	2	0	next	hit	1242

08	624	Response	1	8345543	9342	1

08	625	Picture	MorphM8_04_orig.jpg	8345623	0	1	6083	155	0	next	hit	1244

08	625	Response	1	8351703	6080	1

08	626	Picture	MorphF3_06_noe.jpg	8351706	0	154	11964	155	0	next	hit	1246

08	626	Response	1	8363543	11837	1

08	627	Picture	MorphM3_09_noe.jpg	8363670	0	1	9288	3	0	next	hit	1248

08	627	Response	1	8372823	9153	1

08	628	Picture	MorphM4_00_nom.jpg	8372958	0	2	8626	3	0	next	incorrect	1250

08	628	Response	2	8381542	8584	1

08	629	Picture	MorphM6_02_noe.jpg	8381584	0	1	10085	2	0	next	incorrect	1252

08	629	Response	2	8391542	9958	1

08	630	Picture	MorphM2_07_nom.jpg	8391669	0	1	6757	145	0	next	hit	1254

08	630	Response	1	8398422	6753	1

08	631	Picture	MorphF7_04_nom.jpg	8398426	0	144	8880	299	0	next	hit	1256

08	631	Response	1	8407302	8876	1

08	632	Picture	MorphM5_08_nom.jpg	8407306	0	155	6640	305	0	next	hit	1258

08	632	Response	1	8413942	6636	1

08	633	Picture	MorphM6_06_nom.jpg	8413946	0	150	7447	151	0	next	hit	1260

08	633	Response	1	8421302	7356	1

08	634	Picture	MorphM10_09_noe.jpg	8421393	0	1	5176	2	0	next	hit	1262

08	634	Response	1	8426502	5109	1

08	635	Picture	MorphM9_06_orig.jpg	8426569	0	1	12871	2	0	next	incorrect	1264

08	635	Response	2	8439382	12813	1

08	636	Picture	MorphF7_03_orig.jpg	8439440	0	1	6237	2	0	next	incorrect	1266

08	636	Response	2	8445542	6102	1

08	637	Picture	MorphF8_08_orig.jpg	8445677	0	1	7033	2	0	next	hit	1268

08	637	Response	1	8452662	6985	1

08	638	Picture	MorphM5_09_nom.jpg	8452710	0	1	9555	2	0	next	hit	1270

08	638	Response	1	8462182	9472	1

08	639	Picture	MorphF3_00_orig.jpg	8462265	0	1	12208	2	0	next	incorrect	1272

08	639	Response	2	8474342	12077	1

08	640	Picture	MorphF7_00_nom.jpg	8474473	0	1	6752	150	0	next	incorrect	1274

08	640	Response	2	8481222	6749	1

08	641	Picture	MorphF6_04_nom.jpg	8481225	0	149	7048	151	0	next	incorrect	1276

08	641	Response	2	8488182	6957	1

08	642	Picture	MorphM6_08_orig.jpg	8488273	0	2	7697	3	0	next	hit	1278

08	642	Response	1	8495861	7588	1

08	643	Picture	MorphM10_03_orig.jpg	8495970	0	1	6616	154	0	next	hit	1280

08	643	Response	1	8502582	6612	1

08	644	Picture	MorphM9_00_nom.jpg	8502586	0	153	7185	154	0	next	hit	1282

08	644	Response	1	8509701	7115	1

08	645	Picture	MorphF10_07_orig.jpg	8509771	0	1	7165	2	0	next	hit	1284

08	645	Response	1	8516821	7050	1

08	646	Picture	MorphF2_01_orig.jpg	8516936	0	1	6635	2	0	next	hit	1286

08	646	Response	1	8523461	6525	1

08	647	Picture	MorphM3_08_noe.jpg	8523571	0	1	16189	3	0	next	hit	1288

08	647	Response	1	8539621	16050	1

08	648	Picture	MorphF3_05_orig.jpg	8539760	0	2	6370	3	0	next	hit	1290

08	648	Response	1	8546101	6341	1

08	649	Picture	MorphM5_00_noe.jpg	8546130	0	1	8891	2	0	next	hit	1292

08	649	Response	1	8554901	8771	1

08	650	Picture	MorphM2_05_noe.jpg	8555021	0	1	8094	2	0	next	incorrect	1294

08	650	Response	2	8563061	8040	1

08	651	Picture	MorphF1_01_noe.jpg	8563115	0	1	6237	2	0	next	hit	1296

08	651	Response	1	8569221	6106	1

08	652	Picture	MorphM1_07_orig.jpg	8569352	0	1	14199	2	0	next	incorrect	1298

08	652	Response	2	8583461	14109	1

08	653	Picture	MorphF3_08_nom.jpg	8583551	0	1	13270	2	0	next	hit	1300

08	653	Response	1	8596740	13189	1

08	654	Picture	MorphM7_08_orig.jpg	8596821	0	1	6369	2	0	next	hit	1302

08	654	Response	1	8603060	6239	1

08	655	Picture	MorphF9_03_noe.jpg	8603190	0	1	17384	2	0	next	hit	1304

08	655	Response	1	8620500	17310	1

08	656	Picture	MorphM6_04_nom.jpg	8620574	0	1	16985	2	0	next	incorrect	1306

08	656	Response	2	8637460	16886	1

08	657	Picture	MorphF5_07_orig.jpg	8637559	0	1	11678	2	0	next	hit	1308

08	657	Response	1	8649140	11581	1

08	658	Picture	MorphM8_03_orig.jpg	8649237	0	1	8227	2	0	next	hit	1310

08	658	Response	1	8657380	8143	1

08	659	Picture	MorphF2_05_nom.jpg	8657464	0	1	6104	2	0	next	hit	1312

08	659	Response	1	8663460	5996	1

08	660	Picture	MorphF5_02_nom.jpg	8663568	0	1	7299	2	0	next	incorrect	1314

08	660	Response	2	8670820	7252	1

08	661	Picture	MorphF2_10_noe.jpg	8670867	0	1	7696	2	0	next	hit	1316

08	661	Response	1	8678420	7553	1

08	662	Picture	MorphF6_02_nom.jpg	8678563	0	1	6635	2	0	next	hit	1318

08	662	Response	1	8685060	6497	1

08	663	Picture	MorphM4_09_orig.jpg	8685198	0	1	28796	2	0	next	hit	1320

08	663	Response	1	8713939	28741	1

08	664	Picture	MorphF2_04_orig.jpg	8713994	0	1	6634	2	0	next	hit	1322

08	664	Response	1	8720499	6505	1

08	665	Picture	MorphM6_07_noe.jpg	8720628	0	1	21763	2	0	next	hit	1324

08	665	Response	1	8742339	21711	1

08	666	Picture	MorphM10_02_noe.jpg	8742391	0	1	5573	2	0	next	hit	1326

08	666	Response	1	8747939	5548	1

08	667	Picture	end_ins	8747964	0	1	164193	2	0	next	other	0

08	667	Response	3	8904268	156304	1
