# Supplementary material for: Categorical Perception of Fear and Anger Expressions in Whole, Masked and Composite Faces
Source: PLoS One. 2015 Aug 11;10(8):e0134790. doi: 10.1371/journal.pone.0134790 (PMC4532458; doi:10.1371/journal.pone.0134790)
Supplement: S1 Dataset — (ZIP) [file pone.0134790.s001.zip › Exp1/07-Vp007_ParaMasked_pt1.log]

Scenario - 

Logfile written - 01/30/2014 10:47:39

Subject	Trial	Event Type	Code	Time	TTime	Uncertainty	Duration	Uncertainty	ReqTime	ReqDur	Stim Type	Pair Index

07	1	Response	3	339287	349154	1

07	2	Response	3	392727	53333	1

07	3	Response	3	446886	54157	1

07	4	Picture	fix	447013	0	1	30122	2	0	30000	other	0

07	5	Picture	MorphF4_07_nom.jpg	477268	0	1	49497	2	0	next	incorrect	6

07	5	Response	2	526635	49367	1

07	6	Picture	MorphM1_08_noe.jpg	526765	0	1	14862	2	0	next	hit	8

07	6	Response	1	541514	14749	2

07	7	Picture	MorphF1_07_noe.jpg	541627	0	1	13933	2	0	next	hit	10

07	7	Response	1	555435	13808	1

07	8	Picture	MorphM6_03_orig.jpg	555560	0	1	13270	2	0	next	incorrect	12

07	8	Response	2	568795	13235	1

07	9	Picture	MorphF7_04_orig.jpg	568830	0	1	24549	2	0	next	incorrect	14

07	9	Response	2	593275	24445	1

07	10	Picture	MorphM6_06_noe.jpg	593379	0	1	22957	2	0	next	hit	16

07	10	Response	1	616234	22855	1

07	11	Picture	MorphF8_10_noe.jpg	616336	0	1	13933	2	0	next	hit	18

07	11	Response	1	630234	13898	1

07	12	Picture	MorphM10_05_nom.jpg	630269	0	1	12341	2	0	next	hit	20

07	12	Response	1	642554	12285	1

07	13	Picture	MorphM3_10_nom.jpg	642610	0	1	20569	2	0	next	hit	22

07	13	Response	1	663114	20504	1

07	14	Picture	MorphF7_08_nom.jpg	663179	0	1	11014	2	0	next	hit	24

07	14	Response	1	674154	10975	1

07	15	Picture	MorphM1_09_nom.jpg	674193	0	1	18179	2	0	next	hit	26

07	15	Response	1	692314	18121	1

07	16	Picture	MorphF4_05_noe.jpg	692372	0	1	24151	2	0	next	incorrect	28

07	16	Response	2	716394	24022	1

07	17	Picture	MorphM4_02_noe.jpg	716523	0	1	9289	2	0	next	hit	30

07	17	Response	1	725753	9230	1

07	18	Picture	MorphM5_03_nom.jpg	725812	0	1	14584	148	0	next	incorrect	32

07	18	Response	2	740393	14581	1

07	19	Picture	MorphM3_10_orig.jpg	740396	0	147	15520	300	0	next	hit	34

07	19	Response	1	755913	15517	1

07	20	Picture	MorphF7_02_orig.jpg	755916	0	153	6521	154	0	next	hit	36

07	20	Response	1	762313	6397	1

07	21	Picture	MorphF10_02_noe.jpg	762437	0	1	21763	2	0	next	incorrect	38

07	21	Response	2	784073	21636	1

07	22	Picture	MorphF4_10_nom.jpg	784200	0	1	13137	2	0	next	hit	40

07	22	Response	1	797273	13073	1

07	23	Picture	MorphM9_05_nom.jpg	797337	0	1	47218	157	0	next	incorrect	42

07	23	Response	2	844552	47215	1

07	24	Picture	MorphM3_04_nom.jpg	844555	0	156	11302	157	0	next	incorrect	44

07	24	Response	2	855752	11197	1

07	25	Picture	MorphF8_04_orig.jpg	855857	0	1	50956	2	0	next	incorrect	46

07	25	Response	2	906711	50854	2

07	26	Picture	MorphF6_00_noe.jpg	906813	0	1	9289	2	0	next	incorrect	48

07	26	Response	2	915992	9179	1

07	27	Picture	MorphF10_05_nom.jpg	916102	0	1	13270	2	0	next	hit	50

07	27	Response	1	929271	13169	1

07	28	Picture	MorphF8_02_orig.jpg	929372	0	1	15127	2	0	next	incorrect	52

07	28	Response	2	944391	15019	2

07	29	Picture	MorphF6_03_noe.jpg	944499	0	1	49762	2	0	next	incorrect	54

07	29	Response	2	994231	49732	1

07	30	Picture	MorphF1_05_orig.jpg	994261	0	1	10749	2	0	next	incorrect	56

07	30	Response	2	1004951	10690	1

07	31	Picture	MorphF8_02_noe.jpg	1005010	0	1	18424	156	0	next	incorrect	58

07	31	Response	2	1023431	18421	1

07	32	Picture	MorphF7_01_nom.jpg	1023434	0	155	23243	156	0	next	incorrect	60

07	32	Response	2	1046550	23116	1

07	33	Picture	MorphF3_09_orig.jpg	1046677	0	1	13668	2	0	next	hit	62

07	33	Response	1	1060230	13553	1

07	34	Picture	MorphM8_03_orig.jpg	1060345	0	1	24128	158	0	next	hit	64

07	34	Response	1	1084470	24125	1

07	35	Picture	MorphF9_02_nom.jpg	1084473	0	157	21520	158	0	next	hit	66

07	35	Response	1	1105910	21437	1

07	36	Picture	MorphF4_05_nom.jpg	1105993	0	1	55734	2	0	next	incorrect	68

07	36	Response	2	1161589	55596	1

07	37	Picture	MorphF9_09_noe.jpg	1161727	0	1	16454	2	0	next	hit	70

07	37	Response	1	1178069	16342	1

07	38	Picture	MorphF7_03_orig.jpg	1178181	0	1	10351	2	0	next	incorrect	72

07	38	Response	2	1188469	10288	1

07	39	Picture	MorphM7_01_orig.jpg	1188532	0	1	18843	2	0	next	incorrect	74

07	39	Response	2	1207269	18737	1

07	40	Picture	MorphF3_06_noe.jpg	1207375	0	1	9687	2	0	next	hit	76

07	40	Response	1	1216949	9574	1

07	41	Picture	MorphF7_07_nom.jpg	1217062	0	1	8610	150	0	next	hit	78

07	41	Response	1	1225669	8607	1

07	42	Picture	MorphF8_01_noe.jpg	1225672	0	149	12754	150	0	next	hit	80

07	42	Response	1	1238309	12637	1

07	43	Picture	MorphM5_07_orig.jpg	1238426	0	1	20171	2	0	next	hit	82

07	43	Response	1	1258548	20122	1

07	44	Picture	MorphM10_04_nom.jpg	1258597	0	1	21099	2	0	next	incorrect	84

07	44	Response	2	1279588	20991	1

07	45	Picture	MorphF1_08_nom.jpg	1279696	0	1	42596	2	0	next	incorrect	86

07	45	Response	2	1322228	42532	1

07	46	Picture	MorphF2_01_orig.jpg	1322292	0	1	9289	2	0	next	hit	88

07	46	Response	1	1331508	9216	1

07	47	Picture	MorphM6_10_nom.jpg	1331581	0	1	6090	149	0	next	hit	90

07	47	Response	1	1337668	6087	1

07	48	Picture	MorphF4_02_orig.jpg	1337671	0	148	11293	149	0	next	incorrect	92

07	48	Response	2	1348868	11197	1

07	49	Picture	MorphM9_08_orig.jpg	1348964	0	1	86918	2	0	next	incorrect	94

07	49	Response	2	1435827	86863	1

07	50	Picture	MorphM8_04_noe.jpg	1435882	0	1	42065	2	0	next	incorrect	96

07	50	Response	2	1477906	42024	1

07	51	Picture	MorphF4_01_noe.jpg	1477947	0	1	7697	2	0	next	incorrect	98

07	51	Response	2	1485586	7639	1

07	52	Picture	MorphM6_10_orig.jpg	1485644	0	1	8745	147	0	next	hit	100

07	52	Response	1	1494386	8742	1

07	53	Picture	MorphF4_02_nom.jpg	1494389	0	146	16202	147	0	next	incorrect	102

07	53	Response	2	1510546	16157	1

07	54	Picture	MorphF2_02_nom.jpg	1510591	0	1	11545	2	0	next	hit	104

07	54	Response	1	1522066	11475	1

07	55	Picture	MorphF3_01_orig.jpg	1522136	0	1	13668	2	0	next	incorrect	106

07	55	Response	2	1535666	13530	1

07	56	Picture	MorphM3_02_orig.jpg	1535804	0	1	7545	153	0	next	incorrect	108

07	56	Response	2	1543346	7542	1

07	57	Picture	MorphF3_08_orig.jpg	1543349	0	152	10104	153	0	next	hit	110

07	57	Response	1	1553345	9996	2

07	58	Picture	MorphF2_03_orig.jpg	1553453	0	1	42596	2	0	next	hit	112

07	58	Response	1	1595905	42452	1

07	59	Picture	MorphM3_07_nom.jpg	1596049	0	1	26938	2	0	next	hit	114

07	59	Response	1	1622865	26816	1

07	60	Picture	MorphF9_10_nom.jpg	1622987	0	1	8890	2	0	next	hit	116

07	60	Response	1	1631825	8838	1

07	61	Picture	MorphF3_03_noe.jpg	1631877	0	1	8626	2	0	next	hit	118

07	61	Response	1	1640465	8588	1

07	62	Picture	MorphF10_01_nom.jpg	1640503	0	1	12473	2	0	next	incorrect	120

07	62	Response	2	1652865	12362	1

07	63	Picture	MorphM6_03_noe.jpg	1652976	0	1	28929	2	0	next	incorrect	122

07	63	Response	2	1681824	28848	1

07	64	Picture	MorphM10_07_noe.jpg	1681905	0	1	9421	2	0	next	hit	124

07	64	Response	1	1691184	9279	1

07	65	Picture	MorphM1_03_nom.jpg	1691326	0	1	14730	2	0	next	incorrect	126

07	65	Response	2	1705984	14658	1

07	66	Picture	MorphM2_03_nom.jpg	1706056	0	1	8227	2	0	next	incorrect	128

07	66	Response	2	1714144	8088	1

07	67	Picture	MorphM9_08_noe.jpg	1714283	0	1	23753	2	0	next	hit	130

07	67	Response	1	1737904	23621	1

07	68	Picture	MorphF5_08_nom.jpg	1738036	0	1	10483	2	0	next	hit	132

07	68	Response	1	1748384	10348	1

07	69	Picture	MorphM5_00_noe.jpg	1748519	0	1	12341	2	0	next	hit	134

07	69	Response	1	1760784	12265	1

07	70	Picture	MorphM2_08_nom.jpg	1760860	0	1	7431	2	0	next	hit	136

07	70	Response	1	1768223	7363	1

07	71	Picture	MorphF5_10_orig.jpg	1768291	0	1	6768	2	0	next	hit	138

07	71	Response	1	1774943	6652	1

07	72	Picture	MorphM9_05_orig.jpg	1775059	0	1	13137	2	0	next	incorrect	140

07	72	Response	2	1788063	13004	1

07	73	Picture	MorphM3_01_noe.jpg	1788196	0	1	12190	153	0	next	hit	142

07	73	Response	1	1800383	12187	1

07	74	Picture	MorphM10_02_orig.jpg	1800386	0	152	9573	153	0	next	incorrect	144

07	74	Response	2	1809823	9437	1

07	75	Picture	MorphM7_03_noe.jpg	1809959	0	1	7431	2	0	next	hit	146

07	75	Response	1	1817343	7384	1

07	76	Picture	MorphF3_05_noe.jpg	1817390	0	1	6502	2	0	next	hit	148

07	76	Response	1	1823823	6433	1

07	77	Picture	MorphM5_09_orig.jpg	1823892	0	1	11943	2	0	next	hit	150

07	77	Response	1	1835743	11851	1

07	78	Picture	MorphF4_02_noe.jpg	1835835	0	1	21497	2	0	next	incorrect	152

07	78	Response	2	1857263	21428	1

07	79	Picture	MorphM1_08_orig.jpg	1857332	0	1	10881	2	0	next	hit	154

07	79	Response	1	1868143	10811	1

07	80	Picture	MorphM6_02_orig.jpg	1868213	0	1	42066	2	0	next	incorrect	156

07	80	Response	2	1910222	42009	1

07	81	Picture	MorphF6_02_orig.jpg	1910279	0	1	6767	2	0	next	incorrect	158

07	81	Response	2	1916942	6663	1

07	82	Picture	MorphF9_01_noe.jpg	1917046	0	1	27602	2	0	next	incorrect	160

07	82	Response	2	1944542	27496	1

07	83	Picture	MorphM4_00_orig.jpg	1944648	0	1	9288	3	0	next	hit	162

07	83	Response	1	1953822	9174	1

07	84	Picture	MorphM2_02_orig.jpg	1953936	0	2	20171	3	0	next	incorrect	164

07	84	Response	2	1974062	20126	1

07	85	Picture	MorphF3_09_nom.jpg	1974107	0	1	108547	2	0	next	hit	166

07	85	Response	1	2082621	108514	1

07	86	Picture	MorphF7_07_orig.jpg	2082654	0	1	9010	148	0	next	hit	168

07	86	Response	1	2091661	9007	1

07	87	Picture	MorphM3_07_noe.jpg	2091664	0	147	8880	305	0	next	hit	170

07	87	Response	1	2100540	8876	1

07	88	Picture	MorphF2_02_noe.jpg	2100544	0	158	12479	311	0	next	hit	172

07	88	Response	1	2113020	12476	1

07	89	Picture	MorphF6_10_nom.jpg	2113023	0	153	7450	154	0	next	hit	174

07	89	Response	1	2120380	7357	1

07	90	Picture	MorphM8_07_noe.jpg	2120473	0	1	9554	2	0	next	hit	176

07	90	Response	1	2129980	9507	1

07	91	Picture	MorphM7_00_nom.jpg	2130027	0	1	24948	2	0	next	hit	178

07	91	Response	1	2154860	24833	1

07	92	Picture	MorphF5_02_nom.jpg	2154975	0	1	7829	2	0	next	incorrect	180

07	92	Response	2	2162700	7725	1

07	93	Picture	MorphM3_08_nom.jpg	2162804	0	1	50425	2	0	next	hit	182

07	93	Response	1	2213099	50295	1

07	94	Picture	MorphM9_03_orig.jpg	2213229	0	1	10351	2	0	next	incorrect	184

07	94	Response	2	2223499	10270	1

07	95	Picture	MorphM2_10_nom.jpg	2223580	0	1	8360	2	0	next	hit	186

07	95	Response	1	2231819	8239	1

07	96	Picture	MorphF6_00_nom.jpg	2231940	0	1	9002	156	0	next	incorrect	188

07	96	Response	2	2240939	8999	1

07	97	Picture	MorphM9_01_nom.jpg	2240942	0	155	9708	156	0	next	incorrect	190

07	97	Response	2	2250539	9597	1

07	98	Picture	MorphF3_10_orig.jpg	2250650	0	1	13270	2	0	next	hit	192

07	98	Response	1	2263819	13169	1

07	99	Picture	MorphF1_04_noe.jpg	2263920	0	1	16720	2	0	next	hit	194

07	99	Response	1	2280539	16619	1

07	100	Picture	MorphF8_06_orig.jpg	2280640	0	1	34767	2	0	next	incorrect	196

07	100	Response	2	2315338	34698	1

07	101	Picture	MorphM4_04_nom.jpg	2315407	0	1	13668	2	0	next	incorrect	198

07	101	Response	2	2329018	13611	1

07	102	Picture	MorphF5_08_noe.jpg	2329075	0	1	38615	2	0	next	hit	200

07	102	Response	1	2367658	38583	1

07	103	Picture	MorphF2_09_noe.jpg	2367690	0	1	11545	2	0	next	hit	202

07	103	Response	1	2379098	11408	1

07	104	Picture	MorphM4_05_noe.jpg	2379235	0	1	6237	2	0	next	hit	204

07	104	Response	1	2385418	6183	1

07	105	Picture	MorphF8_09_noe.jpg	2385472	0	1	9687	2	0	next	hit	206

07	105	Response	1	2395018	9546	1

07	106	Picture	MorphF5_02_noe.jpg	2395159	0	1	23487	2	0	next	hit	208

07	106	Response	1	2418617	23458	1

07	107	Picture	MorphF9_03_noe.jpg	2418646	0	1	20967	2	0	next	incorrect	210

07	107	Response	2	2439577	20931	1

07	108	Picture	MorphF6_10_noe.jpg	2439613	0	1	7298	2	0	next	hit	212

07	108	Response	1	2446777	7164	1

07	109	Picture	MorphM5_04_orig.jpg	2446911	0	1	41535	2	0	next	incorrect	214

07	109	Response	2	2488377	41466	1

07	110	Picture	MorphF9_00_noe.jpg	2488446	0	1	16322	2	0	next	incorrect	216

07	110	Response	2	2504697	16251	1

07	111	Picture	MorphF2_07_noe.jpg	2504768	0	1	18445	2	0	next	hit	218

07	111	Response	1	2523176	18408	1

07	112	Picture	MorphF8_00_nom.jpg	2523213	0	1	22559	2	0	next	incorrect	220

07	112	Response	2	2545656	22443	1

07	113	Picture	MorphM3_10_noe.jpg	2545772	0	1	38880	2	0	next	incorrect	222

07	113	Response	2	2584616	38844	1

07	114	Picture	MorphF3_07_nom.jpg	2584652	0	1	17251	2	0	next	incorrect	224

07	114	Response	2	2601816	17164	1

07	115	Picture	MorphF10_00_noe.jpg	2601903	0	1	7962	2	0	next	incorrect	226

07	115	Response	2	2609736	7833	1

07	116	Picture	MorphM1_07_orig.jpg	2609865	0	1	28914	149	0	next	hit	228

07	116	Response	1	2638775	28910	1

07	117	Picture	MorphF3_02_noe.jpg	2638779	0	148	10497	149	0	next	hit	230

07	117	Response	1	2649175	10396	1

07	118	Picture	MorphM6_07_noe.jpg	2649276	0	1	5176	2	0	next	hit	232

07	118	Response	1	2654375	5099	1

07	119	Picture	MorphM9_08_nom.jpg	2654452	0	1	7829	2	0	next	hit	234

07	119	Response	1	2662215	7763	1

07	120	Picture	MorphF1_04_orig.jpg	2662281	0	1	10337	148	0	next	incorrect	236

07	120	Response	2	2672615	10334	1

07	121	Picture	MorphF2_07_orig.jpg	2672618	0	147	13416	148	0	next	hit	238

07	121	Response	1	2685975	13357	1

07	122	Picture	MorphM4_10_orig.jpg	2686034	0	1	24151	2	0	next	hit	240

07	122	Response	1	2710135	24101	1

07	123	Picture	MorphM5_09_noe.jpg	2710185	0	1	71657	2	0	next	hit	242

07	123	Response	1	2781734	71549	1

07	124	Picture	MorphF5_03_noe.jpg	2781842	0	1	13801	2	0	next	hit	244

07	124	Response	1	2795574	13732	1

07	125	Picture	MorphF1_05_nom.jpg	2795643	0	1	7696	2	0	next	incorrect	246

07	125	Response	2	2803254	7611	1

07	126	Picture	MorphM5_04_noe.jpg	2803339	0	1	7829	2	0	next	hit	248

07	126	Response	1	2811094	7755	1

07	127	Picture	MorphM10_08_nom.jpg	2811168	0	1	14066	3	0	next	hit	250

07	127	Response	1	2825094	13926	1

07	128	Picture	MorphM7_08_nom.jpg	2825234	0	2	7034	3	0	next	hit	252

07	128	Response	1	2832133	6899	1

07	129	Picture	MorphF8_07_nom.jpg	2832268	0	1	14331	2	0	next	incorrect	254

07	129	Response	2	2846533	14265	1

07	130	Picture	MorphF2_10_nom.jpg	2846599	0	1	7696	2	0	next	hit	256

07	130	Response	1	2854213	7614	1

07	131	Picture	MorphM9_01_noe.jpg	2854295	0	1	38483	2	0	next	hit	258

07	131	Response	1	2892693	38398	1

07	132	Picture	MorphF9_10_orig.jpg	2892778	0	1	7166	2	0	next	hit	260

07	132	Response	1	2899893	7115	1

07	133	Picture	MorphM1_00_nom.jpg	2899944	0	1	7564	2	0	next	incorrect	262

07	133	Response	2	2907413	7469	1

07	134	Picture	MorphM2_00_noe.jpg	2907508	0	1	9686	3	0	next	incorrect	264

07	134	Response	2	2917093	9585	1

07	135	Picture	MorphM10_02_nom.jpg	2917194	0	2	6503	3	0	next	incorrect	266

07	135	Response	2	2923653	6459	1

07	136	Picture	MorphF5_03_orig.jpg	2923697	0	1	5175	2	0	next	incorrect	268

07	136	Response	2	2928772	5075	1

07	137	Picture	MorphF4_08_orig.jpg	2928872	0	1	9820	2	0	next	hit	270

07	137	Response	1	2938612	9740	1

07	138	Picture	MorphM5_07_nom.jpg	2938692	0	1	53212	2	0	next	incorrect	272

07	138	Response	2	2991812	53120	1

07	139	Picture	MorphM6_03_nom.jpg	2991904	0	1	7564	2	0	next	incorrect	274

07	139	Response	2	2999412	7508	1

07	140	Picture	MorphF4_01_nom.jpg	2999468	0	1	5042	2	0	next	incorrect	276

07	140	Response	2	3004372	4904	1

07	141	Picture	MorphF5_10_noe.jpg	3004510	0	1	6635	2	0	next	hit	278

07	141	Response	1	3011092	6582	1

07	142	Picture	MorphF6_07_noe.jpg	3011145	0	1	7697	2	0	next	hit	280

07	142	Response	1	3018772	7627	1

07	143	Picture	MorphM6_08_orig.jpg	3018842	0	1	7563	2	0	next	hit	282

07	143	Response	1	3026292	7450	1

07	144	Picture	MorphM1_02_orig.jpg	3026405	0	1	7166	2	0	next	incorrect	284

07	144	Response	2	3033491	7086	1

07	145	Picture	MorphM7_07_orig.jpg	3033571	0	1	7962	2	0	next	hit	286

07	145	Response	1	3041491	7920	1

07	146	Picture	MorphF1_02_orig.jpg	3041533	0	1	48435	2	0	next	incorrect	288

07	146	Response	2	3089891	48358	1

07	147	Picture	MorphF5_07_noe.jpg	3089968	0	1	10748	3	0	next	hit	290

07	147	Response	1	3100611	10643	1

07	148	Picture	MorphF10_10_orig.jpg	3100716	0	2	6370	3	0	next	hit	292

07	148	Response	1	3107011	6295	1

07	149	Picture	MorphF3_05_orig.jpg	3107086	0	1	12208	2	0	next	hit	294

07	149	Response	1	3119251	12165	1

07	150	Picture	MorphM7_02_nom.jpg	3119294	0	1	11800	145	0	next	hit	296

07	150	Response	1	3131091	11797	1

07	151	Picture	MorphF3_05_nom.jpg	3131094	0	144	27200	291	0	next	incorrect	298

07	151	Response	2	3158290	27196	1

07	152	Picture	MorphM9_09_orig.jpg	3158294	0	147	13814	148	0	next	hit	300

07	152	Response	1	3171970	13676	1

07	153	Picture	MorphF1_02_noe.jpg	3172108	0	1	31848	2	0	next	hit	302

07	153	Response	1	3203810	31702	1

07	154	Picture	MorphF10_10_nom.jpg	3203956	0	1	43658	2	0	next	hit	304

07	154	Response	1	3247570	43614	1

07	155	Picture	MorphF2_00_orig.jpg	3247614	0	1	12341	2	0	next	incorrect	306

07	155	Response	2	3259809	12195	1

07	156	Picture	MorphM3_03_nom.jpg	3259955	0	1	32898	146	0	next	hit	308

07	156	Response	1	3292849	32894	1

07	157	Picture	MorphM8_02_orig.jpg	3292853	0	145	32920	146	0	next	hit	310

07	157	Response	1	3325649	32796	1

07	158	Picture	MorphM4_06_noe.jpg	3325773	0	1	9289	2	0	next	hit	312

07	158	Response	1	3335009	9236	1

07	159	Picture	MorphF7_10_noe.jpg	3335062	0	1	7696	2	0	next	hit	314

07	159	Response	1	3342689	7627	1

07	160	Picture	MorphM3_01_nom.jpg	3342758	0	1	14597	2	0	next	incorrect	316

07	160	Response	2	3357248	14490	1

07	161	Picture	MorphM10_05_orig.jpg	3357355	0	1	27469	2	0	next	hit	318

07	161	Response	1	3384768	27413	1

07	162	Picture	MorphM2_08_orig.jpg	3384824	0	1	9289	2	0	next	hit	320

07	162	Response	1	3393968	9144	1

07	163	Picture	MorphF3_04_orig.jpg	3394113	0	1	22293	2	0	next	incorrect	322

07	163	Response	2	3416368	22255	1

07	164	Picture	MorphF8_00_orig.jpg	3416406	0	1	42729	2	0	next	incorrect	324

07	164	Response	2	3459087	42681	1

07	165	Picture	MorphM4_08_orig.jpg	3459135	0	1	13668	2	0	next	hit	326

07	165	Response	1	3472767	13632	1

07	166	Picture	MorphF1_01_nom.jpg	3472803	0	1	17781	3	0	next	incorrect	328

07	166	Response	2	3490447	17644	1

07	167	Picture	MorphM5_10_orig.jpg	3490584	0	2	9422	3	0	next	hit	330

07	167	Response	1	3499967	9383	1

07	168	Picture	MorphF5_02_orig.jpg	3500006	0	1	11810	2	0	next	incorrect	332

07	168	Response	2	3511727	11721	1

07	169	Picture	MorphF2_03_noe.jpg	3511816	0	1	56795	2	0	next	hit	334

07	169	Response	1	3568526	56710	2

07	170	Picture	MorphM8_09_nom.jpg	3568611	0	1	8479	149	0	next	hit	336

07	170	Response	1	3577086	8475	1

07	171	Picture	MorphM3_09_orig.jpg	3577090	0	148	9568	149	0	next	hit	338

07	171	Response	1	3586526	9436	1

07	172	Picture	MorphM5_09_nom.jpg	3586658	0	1	11280	2	0	next	hit	340

07	172	Response	1	3597806	11148	1

07	173	Picture	MorphF9_05_noe.jpg	3597938	0	1	44719	2	0	next	hit	342

07	173	Response	1	3642526	44588	1

07	174	Picture	MorphM9_02_orig.jpg	3642657	0	1	13402	3	0	next	incorrect	344

07	174	Response	2	3655966	13309	1

07	175	Picture	MorphM8_04_orig.jpg	3656059	0	2	109875	3	0	next	incorrect	346

07	175	Response	2	3765885	109826	1

07	176	Picture	MorphF2_08_nom.jpg	3765934	0	1	7962	2	0	next	hit	348

07	176	Response	1	3773804	7870	1

07	177	Picture	MorphM9_05_noe.jpg	3773896	0	1	13402	2	0	next	hit	350

07	177	Response	1	3787164	13268	1

07	178	Picture	MorphF5_04_nom.jpg	3787298	0	1	16588	2	0	next	incorrect	352

07	178	Response	2	3803804	16506	1

07	179	Picture	MorphF4_05_orig.jpg	3803886	0	1	25478	2	0	next	incorrect	354

07	179	Response	2	3829244	25358	1

07	180	Picture	MorphF6_05_nom.jpg	3829364	0	1	7829	2	0	next	incorrect	356

07	180	Response	2	3837084	7720	1

07	181	Picture	MorphF9_03_orig.jpg	3837193	0	1	7431	2	0	next	incorrect	358

07	181	Response	2	3844524	7331	1

07	182	Picture	MorphM7_06_orig.jpg	3844624	0	1	8095	2	0	next	hit	360

07	182	Response	1	3852684	8060	1

07	183	Picture	MorphM8_01_noe.jpg	3852719	0	1	18688	158	0	next	incorrect	362

07	183	Response	2	3871404	18685	1

07	184	Picture	MorphM3_04_orig.jpg	3871407	0	157	10505	158	0	next	incorrect	364

07	184	Response	2	3881883	10476	1

07	185	Picture	MorphM4_04_orig.jpg	3881912	0	1	20568	3	0	next	incorrect	366

07	185	Response	2	3902363	20451	1

07	186	Picture	MorphF9_04_nom.jpg	3902480	0	2	6635	3	0	next	incorrect	368

07	186	Response	2	3909083	6603	1

07	187	Picture	MorphM9_03_noe.jpg	3909115	0	1	16986	2	0	next	hit	370

07	187	Response	1	3925963	16848	1

07	188	Picture	MorphF3_03_orig.jpg	3926101	0	1	11412	2	0	next	incorrect	372

07	188	Response	2	3937403	11302	1

07	189	Picture	MorphM2_03_orig.jpg	3937513	0	1	18293	154	0	next	incorrect	374

07	189	Response	2	3955803	18290	1

07	190	Picture	MorphM4_07_noe.jpg	3955806	0	153	10901	154	0	next	hit	376

07	190	Response	1	3966603	10797	1

07	191	Picture	MorphF1_02_nom.jpg	3966707	0	1	9686	3	0	next	incorrect	378

07	191	Response	2	3976283	9576	1

07	192	Picture	MorphM7_06_nom.jpg	3976393	0	2	8213	151	0	next	hit	380

07	192	Response	1	3984602	8209	2

07	193	Picture	MorphM8_01_orig.jpg	3984606	0	149	86667	150	0	next	incorrect	382

07	193	Response	2	4071162	86556	1

07	194	Picture	MorphM10_00_orig.jpg	4071273	0	1	11943	2	0	next	incorrect	384

07	194	Response	2	4083162	11889	1

07	195	Picture	MorphF6_08_nom.jpg	4083216	0	1	9289	2	0	next	hit	386

07	195	Response	1	4092361	9145	1

07	196	Picture	MorphF9_01_nom.jpg	4092505	0	1	12606	2	0	next	incorrect	388

07	196	Response	2	4105081	12576	1

07	197	Picture	MorphM9_04_noe.jpg	4105111	0	1	13668	2	0	next	hit	390

07	197	Response	1	4118681	13570	1

07	198	Picture	MorphF2_06_noe.jpg	4118779	0	1	13535	2	0	next	hit	392

07	198	Response	1	4132201	13422	1

07	199	Picture	MorphM8_10_nom.jpg	4132314	0	1	8626	2	0	next	hit	394

07	199	Response	1	4140841	8527	1

07	200	Picture	MorphM9_00_noe.jpg	4140940	0	1	15525	2	0	next	incorrect	396

07	200	Response	2	4156361	15421	1

07	201	Picture	MorphM7_04_nom.jpg	4156465	0	1	8095	2	0	next	hit	398

07	201	Response	1	4164521	8056	1

07	202	Picture	MorphM9_01_orig.jpg	4164560	0	1	10604	147	0	next	incorrect	400

07	202	Response	2	4175161	10601	1

07	203	Picture	MorphM1_04_noe.jpg	4175164	0	146	11955	147	0	next	hit	402

07	203	Response	1	4187081	11917	1

07	204	Picture	MorphF8_04_nom.jpg	4187119	0	1	14331	2	0	next	incorrect	404

07	204	Response	2	4201401	14282	1

07	205	Picture	MorphF9_02_orig.jpg	4201450	0	1	7154	147	0	next	incorrect	406

07	205	Response	2	4208600	7150	1

07	206	Picture	MorphF2_08_orig.jpg	4208604	0	146	9964	147	0	next	hit	408

07	206	Response	1	4218440	9836	1

07	207	Picture	MorphF3_04_nom.jpg	4218568	0	1	14066	2	0	next	incorrect	410

07	207	Response	2	4232520	13952	1

07	208	Picture	MorphF2_05_nom.jpg	4232634	0	1	7697	2	0	next	hit	412

07	208	Response	1	4240200	7566	1

07	209	Picture	MorphM8_02_noe.jpg	4240331	0	1	18832	146	0	next	incorrect	414

07	209	Response	2	4259160	18829	1

07	210	Picture	MorphF1_03_noe.jpg	4259163	0	145	10880	291	0	next	hit	416

07	210	Response	1	4270040	10877	1

07	211	Picture	MorphF10_08_noe.jpg	4270043	0	146	74589	147	0	next	hit	418

07	211	Response	1	4344599	74556	1

07	212	Picture	MorphF5_05_nom.jpg	4344632	0	1	11146	2	0	next	incorrect	420

07	212	Response	2	4355639	11007	1

07	213	Picture	MorphM6_04_orig.jpg	4355778	0	1	31848	2	0	next	incorrect	422

07	213	Response	2	4387559	31781	1

07	214	Picture	MorphM7_07_nom.jpg	4387626	0	1	7166	2	0	next	hit	424

07	214	Response	1	4394679	7053	1

07	215	Picture	MorphF6_02_noe.jpg	4394792	0	1	14995	2	0	next	incorrect	426

07	215	Response	2	4409718	14926	1

07	216	Picture	MorphM6_05_nom.jpg	4409787	0	1	44852	2	0	next	incorrect	428

07	216	Response	2	4454518	44731	1

07	217	Picture	MorphM1_00_noe.jpg	4454639	0	1	13004	2	0	next	hit	430

07	217	Response	1	4467558	12919	1

07	218	Picture	MorphF5_04_noe.jpg	4467643	0	1	94349	2	0	next	hit	432

07	218	Response	1	4561877	94234	1

07	219	Picture	MorphM1_04_orig.jpg	4561992	0	1	11146	2	0	next	incorrect	434

07	219	Response	2	4573077	11085	1

07	220	Picture	MorphM9_04_orig.jpg	4573138	0	1	7962	2	0	next	incorrect	436

07	220	Response	2	4580997	7859	1

07	221	Picture	MorphF7_03_nom.jpg	4581100	0	1	13536	2	0	next	incorrect	438

07	221	Response	2	4594517	13417	1

07	222	Picture	MorphF8_02_nom.jpg	4594636	0	1	8094	2	0	next	incorrect	440

07	222	Response	2	4602677	8041	1

07	223	Picture	MorphF4_07_orig.jpg	4602730	0	1	11545	2	0	next	incorrect	442

07	223	Response	2	4614197	11467	1

07	224	Picture	MorphF10_08_orig.jpg	4614275	0	1	8625	2	0	next	hit	444

07	224	Response	1	4622836	8561	1

07	225	Picture	PAUSE	4622900	0	1	600063	2	0	600000	miss	0

07	226	Picture	MorphM9_07_orig.jpg	5222963	0	1	11810	2	0	next	incorrect	447

07	226	Response	2	5234671	11708	1

07	227	Picture	MorphM5_03_noe.jpg	5234773	0	1	12341	2	0	next	hit	449

07	227	Response	1	5247070	12297	2

07	228	Picture	MorphM8_00_noe.jpg	5247114	0	1	7564	2	0	next	incorrect	451

07	228	Response	2	5254590	7476	1

07	229	Picture	MorphM3_08_orig.jpg	5254678	0	1	22028	2	0	next	hit	453

07	229	Response	1	5276670	21992	1

07	230	Picture	MorphM9_00_orig.jpg	5276706	0	1	9156	2	0	next	incorrect	455

07	230	Response	2	5285790	9084	1

07	231	Picture	MorphM7_09_nom.jpg	5285862	0	1	7033	2	0	next	hit	457

07	231	Response	1	5292750	6888	1

07	232	Picture	MorphF2_09_orig.jpg	5292895	0	1	6635	2	0	next	hit	459

07	232	Response	1	5299470	6575	1

07	233	Picture	MorphF10_09_noe.jpg	5299530	0	1	8625	2	0	next	hit	461

07	233	Response	1	5308110	8580	1

07	234	Picture	MorphM3_03_orig.jpg	5308155	0	1	8626	2	0	next	incorrect	463

07	234	Response	2	5316670	8515	1

07	235	Picture	MorphM10_06_nom.jpg	5316781	0	1	7696	2	0	next	hit	465

07	235	Response	1	5324430	7649	1

07	236	Picture	MorphF10_06_nom.jpg	5324477	0	1	20170	2	0	next	incorrect	467

07	236	Response	2	5344510	20033	1

07	237	Picture	MorphM2_07_nom.jpg	5344647	0	1	7829	2	0	next	hit	469

07	237	Response	1	5352430	7783	1

07	238	Picture	MorphM1_00_orig.jpg	5352476	0	1	8759	2	0	next	incorrect	471

07	238	Response	2	5361149	8673	1

07	239	Picture	MorphM8_06_nom.jpg	5361235	0	1	7165	2	0	next	hit	473

07	239	Response	1	5368269	7034	1

07	240	Picture	MorphF3_08_nom.jpg	5368400	0	1	8891	2	0	next	hit	475

07	240	Response	1	5377229	8829	1

07	241	Picture	MorphM3_09_noe.jpg	5377291	0	1	19639	2	0	next	incorrect	477

07	241	Response	2	5396829	19538	1

07	242	Picture	MorphM2_01_orig.jpg	5396930	0	1	8095	2	0	next	incorrect	479

07	242	Response	2	5404909	7979	1

07	243	Picture	MorphF10_02_nom.jpg	5405025	0	1	16322	2	0	next	incorrect	481

07	243	Response	2	5421309	16284	1

07	244	Picture	MorphF6_04_nom.jpg	5421347	0	1	12341	2	0	next	hit	483

07	244	Response	1	5433629	12282	1

07	245	Picture	MorphM5_07_noe.jpg	5433688	0	1	13137	2	0	next	hit	485

07	245	Response	1	5446749	13061	1

07	246	Picture	MorphM4_03_noe.jpg	5446825	0	1	7287	146	0	next	hit	487

07	246	Response	1	5454109	7284	1

07	247	Picture	MorphM2_03_noe.jpg	5454112	0	145	10627	146	0	next	incorrect	489

07	247	Response	2	5464669	10557	1

07	248	Picture	MorphF10_05_noe.jpg	5464739	0	1	35165	2	0	next	incorrect	491

07	248	Response	2	5499788	35049	1

07	249	Picture	MorphM3_06_noe.jpg	5499904	0	1	77231	2	0	next	hit	493

07	249	Response	1	5577068	77164	1

07	250	Picture	MorphM7_05_nom.jpg	5577135	0	1	7166	2	0	next	hit	495

07	250	Response	1	5584187	7052	1

07	251	Picture	MorphF8_01_orig.jpg	5584301	0	1	7298	2	0	next	incorrect	497

07	251	Response	2	5591467	7166	1

07	252	Picture	MorphM10_01_nom.jpg	5591599	0	1	24682	2	0	next	incorrect	499

07	252	Response	2	5616187	24588	1

07	253	Picture	MorphF10_06_orig.jpg	5616281	0	1	16309	148	0	next	hit	501

07	253	Response	1	5632587	16306	1

07	254	Picture	MorphM1_06_orig.jpg	5632590	0	147	34913	148	0	next	hit	503

07	254	Response	1	5667467	34877	1

07	255	Picture	MorphF7_04_noe.jpg	5667503	0	1	11412	2	0	next	incorrect	505

07	255	Response	2	5678826	11323	1

07	256	Picture	MorphF9_07_orig.jpg	5678915	0	1	14315	151	0	next	hit	507

07	256	Response	1	5693227	14312	1

07	257	Picture	MorphF7_01_orig.jpg	5693230	0	150	10367	151	0	next	incorrect	509

07	257	Response	2	5703466	10236	1

07	258	Picture	MorphF1_01_noe.jpg	5703597	0	1	21364	2	0	next	incorrect	511

07	258	Response	2	5724826	21229	1

07	259	Picture	MorphF5_07_nom.jpg	5724961	0	1	15128	2	0	next	hit	513

07	259	Response	1	5740026	15065	1

07	260	Picture	MorphM8_03_noe.jpg	5740089	0	1	50558	2	0	next	incorrect	515

07	260	Response	2	5790586	50497	1

07	261	Picture	MorphM6_08_nom.jpg	5790647	0	1	11014	2	0	next	hit	517

07	261	Response	1	5801545	10898	1

07	262	Picture	MorphF5_09_orig.jpg	5801661	0	1	8094	2	0	next	hit	519

07	262	Response	1	5809625	7964	1

07	263	Picture	MorphM8_00_orig.jpg	5809755	0	1	65819	2	0	next	hit	521

07	263	Response	1	5875465	65710	1

07	264	Picture	MorphM5_08_noe.jpg	5875574	0	1	34501	2	0	next	hit	523

07	264	Response	1	5909944	34370	1

07	265	Picture	MorphM2_06_nom.jpg	5910075	0	1	11678	2	0	next	hit	525

07	265	Response	1	5921704	11629	1

07	266	Picture	MorphM3_03_noe.jpg	5921753	0	1	22274	154	0	next	hit	527

07	266	Response	1	5944024	22271	1

07	267	Picture	MorphM4_09_nom.jpg	5944027	0	153	13820	154	0	next	hit	529

07	267	Response	1	5957784	13757	1

07	268	Picture	MorphM6_09_nom.jpg	5957847	0	1	5573	2	0	next	hit	531

07	268	Response	1	5963304	5457	1

07	269	Picture	MorphF4_10_noe.jpg	5963420	0	1	8207	155	0	next	hit	533

07	269	Response	1	5971624	8204	1

07	270	Picture	MorphF7_05_orig.jpg	5971627	0	154	10769	155	0	next	incorrect	535

07	270	Response	2	5982344	10717	1

07	271	Picture	MorphF1_06_nom.jpg	5982396	0	1	7829	2	0	next	incorrect	537

07	271	Response	2	5990104	7708	1

07	272	Picture	MorphF2_04_nom.jpg	5990225	0	1	7829	2	0	next	hit	539

07	272	Response	1	5998023	7798	1

07	273	Picture	MorphF6_09_noe.jpg	5998054	0	1	71790	2	0	next	incorrect	541

07	273	Response	2	6069703	71649	1

07	274	Picture	MorphM8_03_nom.jpg	6069844	0	1	34900	2	0	next	hit	543

07	274	Response	1	6104663	34819	1

07	275	Picture	MorphM10_10_nom.jpg	6104744	0	1	5573	2	0	next	hit	545

07	275	Response	1	6110262	5518	1

07	276	Picture	MorphF5_04_orig.jpg	6110317	0	1	12209	2	0	next	incorrect	547

07	276	Response	2	6122422	12105	1

07	277	Picture	MorphM8_02_nom.jpg	6122526	0	1	12871	2	0	next	hit	549

07	277	Response	1	6135302	12776	1

07	278	Picture	MorphF7_08_noe.jpg	6135397	0	1	101249	2	0	next	hit	551

07	278	Response	1	6236581	101184	1

07	279	Picture	MorphM10_00_noe.jpg	6236646	0	1	12474	2	0	next	incorrect	553

07	279	Response	2	6249061	12415	1

07	280	Picture	MorphM1_06_nom.jpg	6249120	0	1	10881	2	0	next	incorrect	555

07	280	Response	2	6259941	10821	1

07	281	Picture	MorphM10_10_orig.jpg	6260001	0	1	7033	2	0	next	hit	557

07	281	Response	1	6266901	6900	1

07	282	Picture	MorphM6_01_nom.jpg	6267034	0	1	9687	2	0	next	incorrect	559

07	282	Response	2	6276661	9627	1

07	283	Picture	MorphM2_07_orig.jpg	6276721	0	1	9687	2	0	next	incorrect	561

07	283	Response	2	6286341	9620	1

07	284	Picture	MorphF5_00_nom.jpg	6286408	0	1	6768	2	0	next	incorrect	563

07	284	Response	2	6293141	6733	1

07	285	Picture	MorphM10_04_noe.jpg	6293176	0	1	10748	2	0	next	incorrect	565

07	285	Response	2	6303781	10605	1

07	286	Picture	MorphF9_00_nom.jpg	6303924	0	1	14066	2	0	next	incorrect	567

07	286	Response	2	6317860	13936	1

07	287	Picture	MorphF1_10_orig.jpg	6317990	0	1	10749	2	0	next	incorrect	569

07	287	Response	2	6328660	10670	1

07	288	Picture	MorphF9_05_orig.jpg	6328739	0	1	26274	2	0	next	hit	571

07	288	Response	1	6354980	26241	1

07	289	Picture	MorphM7_01_noe.jpg	6355013	0	1	11678	2	0	next	hit	573

07	289	Response	1	6366660	11647	1

07	290	Picture	MorphF8_03_orig.jpg	6366691	0	1	13933	2	0	next	incorrect	575

07	290	Response	2	6380500	13809	1

07	291	Picture	MorphM3_06_orig.jpg	6380624	0	1	29194	2	0	next	hit	577

07	291	Response	1	6409700	29076	1

07	292	Picture	MorphF3_00_orig.jpg	6409818	0	1	17914	2	0	next	incorrect	579

07	292	Response	2	6427699	17881	1

07	293	Picture	MorphF8_05_nom.jpg	6427732	0	1	45117	2	0	next	hit	581

07	293	Response	1	6472819	45087	1

07	294	Picture	MorphM10_08_orig.jpg	6472849	0	1	7432	2	0	next	hit	583

07	294	Response	1	6480179	7330	1

07	295	Picture	MorphF7_06_noe.jpg	6480281	0	1	10461	156	0	next	incorrect	585

07	295	Response	2	6490739	10458	1

07	296	Picture	MorphF2_03_nom.jpg	6490742	0	155	10372	156	0	next	incorrect	587

07	296	Response	2	6500979	10237	1

07	297	Picture	MorphM7_02_noe.jpg	6501114	0	1	15791	2	0	next	hit	589

07	297	Response	1	6516819	15705	1

07	298	Picture	MorphF8_04_noe.jpg	6516905	0	1	31184	2	0	next	incorrect	591

07	298	Response	2	6548018	31113	1

07	299	Picture	MorphM5_08_nom.jpg	6548089	0	1	21896	2	0	next	hit	593

07	299	Response	1	6569938	21849	1

07	300	Picture	MorphF1_06_orig.jpg	6569985	0	1	10996	152	0	next	incorrect	595

07	300	Response	2	6580978	10993	1

07	301	Picture	MorphF5_01_nom.jpg	6580981	0	151	13420	152	0	next	incorrect	597

07	301	Response	2	6594258	13277	1

07	302	Picture	MorphF7_02_nom.jpg	6594401	0	1	20820	149	0	next	incorrect	599

07	302	Response	2	6615218	20817	1

07	303	Picture	MorphM6_01_noe.jpg	6615221	0	148	46989	149	0	next	hit	601

07	303	Response	1	6662177	46956	1

07	304	Picture	MorphM5_06_orig.jpg	6662210	0	1	16189	2	0	next	hit	603

07	304	Response	1	6678337	16127	1

07	305	Picture	MorphF9_09_nom.jpg	6678399	0	1	8228	2	0	next	hit	605

07	305	Response	1	6686577	8178	1

07	306	Picture	MorphF4_09_orig.jpg	6686627	0	1	6369	2	0	next	hit	607

07	306	Response	1	6692897	6270	1

07	307	Picture	MorphF2_00_noe.jpg	6692996	0	1	11147	2	0	next	hit	609

07	307	Response	1	6704017	11021	1

07	308	Picture	MorphM3_09_nom.jpg	6704143	0	1	11810	2	0	next	hit	611

07	308	Response	1	6715857	11714	1

07	309	Picture	MorphF7_00_nom.jpg	6715953	0	1	10616	2	0	next	incorrect	613

07	309	Response	2	6726497	10544	1

07	310	Picture	MorphF6_02_nom.jpg	6726569	0	1	9554	2	0	next	incorrect	615

07	310	Response	2	6736017	9448	1

07	311	Picture	MorphM2_02_noe.jpg	6736123	0	1	8891	2	0	next	incorrect	617

07	311	Response	2	6744896	8773	1

07	312	Picture	MorphM1_02_noe.jpg	6745014	0	1	8891	2	0	next	hit	619

07	312	Response	1	6753856	8842	1

07	313	Picture	MorphF5_06_noe.jpg	6753905	0	1	35430	2	0	next	hit	621

07	313	Response	1	6789216	35311	1

07	314	Picture	MorphM4_10_noe.jpg	6789335	0	1	25724	154	0	next	hit	623

07	314	Response	1	6815056	25721	1

07	315	Picture	MorphF5_03_nom.jpg	6815059	0	153	8380	154	0	next	incorrect	625

07	315	Response	2	6823296	8237	1

07	316	Picture	MorphM10_06_orig.jpg	6823439	0	1	19108	2	0	next	hit	627

07	316	Response	1	6842416	18977	1

07	317	Picture	MorphM7_10_orig.jpg	6842547	0	1	30786	2	0	next	hit	629

07	317	Response	1	6873295	30748	1

07	318	Picture	MorphF9_05_nom.jpg	6873333	0	1	14464	3	0	next	incorrect	631

07	318	Response	2	6887695	14362	1

07	319	Picture	MorphM4_07_nom.jpg	6887797	0	2	11545	3	0	next	hit	633

07	319	Response	1	6899295	11498	1

07	320	Picture	MorphM8_04_nom.jpg	6899342	0	1	6237	2	0	next	hit	635

07	320	Response	1	6905535	6193	1

07	321	Picture	MorphF10_05_orig.jpg	6905579	0	1	28928	2	0	next	incorrect	637

07	321	Response	2	6934415	28836	1

07	322	Picture	MorphM5_00_orig.jpg	6934507	0	1	17251	2	0	next	incorrect	639

07	322	Response	2	6951614	17107	1

07	323	Picture	MorphM4_06_orig.jpg	6951758	0	1	12076	2	0	next	hit	641

07	323	Response	1	6963774	12016	1

07	324	Picture	MorphF4_00_orig.jpg	6963834	0	1	37951	2	0	next	incorrect	643

07	324	Response	2	7001694	37860	1

07	325	Picture	MorphM8_06_noe.jpg	7001785	0	1	10085	3	0	next	incorrect	645

07	325	Response	2	7011774	9989	1

07	326	Picture	MorphM6_02_noe.jpg	7011870	0	2	6635	3	0	next	incorrect	647

07	326	Response	2	7018414	6544	1

07	327	Picture	MorphM4_00_nom.jpg	7018505	0	1	10484	2	0	next	incorrect	649

07	327	Response	2	7028894	10389	1

07	328	Picture	MorphM3_06_nom.jpg	7028989	0	1	8492	2	0	next	incorrect	651

07	328	Response	2	7037454	8465	1

07	329	Picture	MorphM7_09_orig.jpg	7037481	0	1	8758	2	0	next	hit	653

07	329	Response	1	7046173	8692	1

07	330	Picture	MorphM8_08_orig.jpg	7046239	0	1	6768	2	0	next	hit	655

07	330	Response	1	7052893	6654	1

07	331	Picture	MorphM3_00_orig.jpg	7053007	0	1	8210	152	0	next	incorrect	657

07	331	Response	2	7061213	8206	1

07	332	Picture	MorphF10_02_orig.jpg	7061217	0	151	7448	152	0	next	incorrect	659

07	332	Response	2	7068573	7356	1

07	333	Picture	MorphF7_08_orig.jpg	7068665	0	1	13005	2	0	next	hit	661

07	333	Response	1	7081613	12948	1

07	334	Picture	MorphF10_01_orig.jpg	7081670	0	1	32909	2	0	next	incorrect	663

07	334	Response	2	7114493	32823	1

07	335	Picture	MorphF8_06_noe.jpg	7114579	0	1	10483	2	0	next	incorrect	665

07	335	Response	2	7124973	10394	1

07	336	Picture	MorphM5_05_nom.jpg	7125062	0	1	16190	2	0	next	incorrect	667

07	336	Response	2	7141133	16071	1

07	337	Picture	MorphM9_10_orig.jpg	7141252	0	1	9004	154	0	next	hit	669

07	337	Response	1	7150253	9001	1

07	338	Picture	MorphM8_10_orig.jpg	7150256	0	153	7715	155	0	next	hit	671

07	338	Response	1	7157852	7596	1

07	339	Picture	MorphF10_01_noe.jpg	7157971	0	2	21485	148	0	next	incorrect	673

07	339	Response	2	7179452	21481	1

07	340	Picture	MorphF1_10_nom.jpg	7179456	0	146	28941	147	0	next	incorrect	675

07	340	Response	2	7208252	28796	1

07	341	Picture	MorphM6_06_orig.jpg	7208397	0	1	7696	2	0	next	incorrect	677

07	341	Response	2	7216012	7615	1

07	342	Picture	MorphF7_09_nom.jpg	7216093	0	1	9555	2	0	next	hit	679

07	342	Response	1	7225612	9519	1

07	343	Picture	MorphF8_08_orig.jpg	7225648	0	1	7298	2	0	next	hit	681

07	343	Response	1	7232812	7164	1

07	344	Picture	MorphM1_07_noe.jpg	7232946	0	1	11279	3	0	next	hit	683

07	344	Response	1	7244092	11146	1

07	345	Picture	MorphF8_07_noe.jpg	7244225	0	2	10882	3	0	next	incorrect	685

07	345	Response	2	7254972	10747	1

07	346	Picture	MorphM8_09_orig.jpg	7255107	0	1	65951	2	0	next	hit	687

07	346	Response	1	7320971	65864	1

07	347	Picture	MorphM4_07_orig.jpg	7321058	0	1	7298	2	0	next	hit	689

07	347	Response	1	7328251	7193	1

07	348	Picture	MorphM1_10_noe.jpg	7328356	0	1	5972	2	0	next	hit	691

07	348	Response	1	7334251	5895	1

07	349	Picture	MorphM5_05_noe.jpg	7334328	0	1	10726	157	0	next	hit	693

07	349	Response	1	7345051	10723	1

07	350	Picture	MorphM9_06_noe.jpg	7345054	0	156	13292	157	0	next	incorrect	695

07	350	Response	2	7358251	13197	1

07	351	Picture	MorphM8_07_orig.jpg	7358346	0	1	13137	2	0	next	hit	697

07	351	Response	1	7371450	13104	1

07	352	Picture	MorphF6_01_noe.jpg	7371483	0	1	65288	2	0	next	hit	699

07	352	Response	1	7436650	65167	1

07	353	Picture	MorphF4_06_nom.jpg	7436771	0	1	39942	2	0	next	incorrect	701

07	353	Response	2	7476650	39879	1

07	354	Picture	MorphF5_07_orig.jpg	7476713	0	1	45648	2	0	next	incorrect	703

07	354	Response	2	7522329	45616	1

07	355	Picture	MorphM10_08_noe.jpg	7522361	0	1	8611	150	0	next	hit	705

07	355	Response	1	7530969	8608	1

07	356	Picture	MorphF8_00_noe.jpg	7530972	0	149	64772	150	0	next	incorrect	707

07	356	Response	2	7595608	64636	1

07	357	Picture	MorphF9_06_noe.jpg	7595744	0	1	16189	2	0	next	hit	709

07	357	Response	1	7611848	16104	1

07	358	Picture	MorphM1_05_orig.jpg	7611933	0	1	26805	2	0	next	hit	711

07	358	Response	1	7638648	26715	1

07	359	Picture	MorphF2_01_nom.jpg	7638738	0	1	33971	2	0	next	incorrect	713

07	359	Response	2	7672568	33830	1

07	360	Picture	MorphF6_08_noe.jpg	7672709	0	1	12872	2	0	next	hit	715

07	360	Response	1	7685528	12819	1

07	361	Picture	MorphF10_04_orig.jpg	7685581	0	1	12473	2	0	next	incorrect	717

07	361	Response	2	7697928	12347	1

07	362	Picture	MorphF3_07_noe.jpg	7698054	0	1	16720	2	0	next	hit	719

07	362	Response	1	7714727	16673	1

07	363	Picture	MorphM2_04_orig.jpg	7714774	0	1	8227	3	0	next	incorrect	721

07	363	Response	2	7722887	8113	1

07	364	Picture	MorphF3_01_nom.jpg	7723001	0	2	19905	3	0	next	incorrect	723

07	364	Response	2	7742807	19806	1

07	365	Picture	MorphM8_06_orig.jpg	7742906	0	1	13403	2	0	next	hit	725

07	365	Response	1	7756247	13341	1

07	366	Picture	MorphM1_10_orig.jpg	7756309	0	1	17118	2	0	next	hit	727

07	366	Response	1	7773367	17058	1

07	367	Picture	MorphM10_09_noe.jpg	7773427	0	1	6635	2	0	next	hit	729

07	367	Response	1	7780007	6580	1

07	368	Picture	MorphF8_08_noe.jpg	7780062	0	1	6237	2	0	next	hit	731

07	368	Response	1	7786246	6184	1

07	369	Picture	MorphF9_04_orig.jpg	7786299	0	1	21762	2	0	next	incorrect	733

07	369	Response	2	7808006	21707	1

07	370	Picture	MorphM5_06_nom.jpg	7808061	0	1	56795	2	0	next	hit	735

07	370	Response	1	7864806	56745	1

07	371	Picture	MorphF4_04_orig.jpg	7864856	0	1	7553	146	0	next	incorrect	737

07	371	Response	2	7872406	7550	1

07	372	Picture	MorphF6_06_orig.jpg	7872409	0	145	21360	294	0	next	hit	739

07	372	Response	1	7893766	21357	1

07	373	Picture	MorphM7_04_noe.jpg	7893769	0	149	12887	150	0	next	hit	741

07	373	Response	1	7906565	12796	1

07	374	Picture	MorphM10_07_orig.jpg	7906656	0	1	7431	3	0	next	hit	743

07	374	Response	1	7914005	7349	1

07	375	Picture	MorphM3_04_noe.jpg	7914087	0	2	9289	3	0	next	hit	745

07	375	Response	1	7923285	9198	1

07	376	Picture	MorphF9_03_nom.jpg	7923376	0	1	27336	2	0	next	incorrect	747

07	376	Response	2	7950645	27269	1

07	377	Picture	MorphM1_03_orig.jpg	7950712	0	1	7431	2	0	next	incorrect	749

07	377	Response	2	7958085	7373	1

07	378	Picture	MorphM6_07_orig.jpg	7958143	0	1	12076	2	0	next	hit	751

07	378	Response	1	7970085	11942	1

07	379	Picture	MorphF3_06_orig.jpg	7970219	0	1	27999	2	0	next	hit	753

07	379	Response	1	7998085	27866	1

07	380	Picture	MorphM4_01_nom.jpg	7998218	0	1	13390	147	0	next	incorrect	755

07	380	Response	2	8011604	13386	1

07	381	Picture	MorphM7_10_nom.jpg	8011608	0	146	8373	147	0	next	hit	757

07	381	Response	1	8019924	8316	1

07	382	Picture	MorphF9_08_orig.jpg	8019981	0	1	21497	2	0	next	hit	759

07	382	Response	1	8041364	21383	1

07	383	Picture	MorphF6_05_noe.jpg	8041478	0	1	63695	2	0	next	hit	761

07	383	Response	1	8105124	63646	1

07	384	Picture	MorphF5_00_noe.jpg	8105173	0	1	40738	3	0	next	hit	763

07	384	Response	1	8145843	40670	1

07	385	Picture	MorphF6_10_orig.jpg	8145911	0	2	8360	4	0	next	hit	765

07	385	Response	1	8154243	8332	1

07	386	Picture	MorphF8_09_nom.jpg	8154271	0	2	9555	3	0	next	hit	767

07	386	Response	1	8163683	9412	1

07	387	Picture	MorphM9_03_nom.jpg	8163826	0	1	9156	2	0	next	incorrect	769

07	387	Response	2	8172883	9057	1

07	388	Picture	MorphF6_01_nom.jpg	8172982	0	1	11279	2	0	next	incorrect	771

07	388	Response	2	8184163	11181	1

07	389	Picture	MorphF8_10_orig.jpg	8184261	0	1	6901	2	0	next	hit	773

07	389	Response	1	8191043	6782	1

07	390	Picture	MorphM8_08_noe.jpg	8191162	0	1	24814	2	0	next	hit	775

07	390	Response	1	8215843	24681	1

07	391	Picture	MorphF1_05_noe.jpg	8215976	0	1	44830	157	0	next	hit	777

07	391	Response	1	8260802	44826	1

07	392	Picture	MorphM8_05_noe.jpg	8260806	0	156	14752	157	0	next	incorrect	779

07	392	Response	2	8275522	14716	1

07	393	Picture	MorphM5_02_noe.jpg	8275558	0	1	28663	2	0	next	hit	781

07	393	Response	1	8304082	28524	1

07	394	Picture	MorphF2_02_orig.jpg	8304221	0	1	27336	2	0	next	incorrect	783

07	394	Response	2	8331441	27220	1

07	395	Picture	MorphF9_07_noe.jpg	8331557	0	1	26008	3	0	next	hit	785

07	395	Response	1	8357441	25884	1

07	396	Picture	MorphF8_03_noe.jpg	8357565	0	2	54805	3	0	next	incorrect	787

07	396	Response	2	8412321	54756	1

07	397	Picture	MorphM5_03_orig.jpg	8412370	0	1	10483	2	0	next	incorrect	789

07	397	Response	2	8422800	10430	1

07	398	Picture	MorphF9_06_orig.jpg	8422853	0	1	19905	2	0	next	hit	791

07	398	Response	1	8442640	19787	1

07	399	Picture	MorphF5_09_noe.jpg	8442758	0	1	24018	2	0	next	incorrect	793

07	399	Response	2	8466640	23882	1

07	400	Picture	MorphM10_02_noe.jpg	8466776	0	1	13668	2	0	next	hit	795

07	400	Response	1	8480320	13544	1

07	401	Picture	MorphM7_02_orig.jpg	8480444	0	1	11799	146	0	next	hit	797

07	401	Response	1	8492240	11796	1

07	402	Picture	MorphM4_02_nom.jpg	8492243	0	145	28143	147	0	next	incorrect	799

07	402	Response	2	8520320	28077	1

07	403	Picture	MorphF3_09_noe.jpg	8520386	0	2	27469	3	0	next	hit	801

07	403	Response	1	8547759	27373	1

07	404	Picture	MorphF6_06_nom.jpg	8547855	0	1	7564	2	0	next	hit	803

07	404	Response	1	8555279	7424	1

07	405	Picture	MorphM5_05_orig.jpg	8555419	0	1	8744	149	0	next	hit	805

07	405	Response	1	8564159	8740	1

07	406	Picture	MorphF6_01_orig.jpg	8564163	0	148	12090	149	0	next	incorrect	807

07	406	Response	2	8576159	11996	1

07	407	Picture	MorphM1_03_noe.jpg	8576253	0	1	9687	2	0	next	hit	809

07	407	Response	1	8585839	9586	1

07	408	Picture	MorphF10_06_noe.jpg	8585940	0	1	8625	2	0	next	hit	811

07	408	Response	1	8594479	8539	1

07	409	Picture	MorphM7_08_orig.jpg	8594565	0	1	6477	27	0	next	hit	813

07	409	Response	1	8601039	6474	1

07	410	Picture	MorphF4_00_nom.jpg	8601042	0	26	7456	27	0	next	incorrect	815

07	410	Response	2	8608399	7357	1

07	411	Picture	MorphM6_01_orig.jpg	8608498	0	1	12739	2	0	next	incorrect	817

07	411	Response	2	8621199	12701	1

07	412	Picture	MorphF8_05_orig.jpg	8621237	0	1	8095	2	0	next	incorrect	819

07	412	Response	2	8629278	8041	2

07	413	Picture	MorphF2_08_noe.jpg	8629332	0	1	19507	2	0	next	hit	821

07	413	Response	1	8648718	19386	1

07	414	Picture	MorphM7_05_noe.jpg	8648839	0	1	5838	2	0	next	hit	823

07	414	Response	1	8654558	5719	1

07	415	Picture	MorphM10_03_noe.jpg	8654677	0	1	11014	2	0	next	incorrect	825

07	415	Response	2	8665598	10921	1

07	416	Picture	MorphF6_09_orig.jpg	8665691	0	1	10351	2	0	next	hit	827

07	416	Response	1	8675998	10307	1

07	417	Picture	MorphF4_08_noe.jpg	8676042	0	1	30520	2	0	next	hit	829

07	417	Response	1	8706478	30436	1

07	418	Picture	MorphF3_10_noe.jpg	8706562	0	1	6901	2	0	next	hit	831

07	418	Response	1	8713358	6796	1

07	419	Picture	MorphM2_04_noe.jpg	8713463	0	1	11146	2	0	next	incorrect	833

07	419	Response	2	8724558	11095	1

07	420	Picture	MorphM3_05_nom.jpg	8724609	0	1	11792	153	0	next	incorrect	835

07	420	Response	2	8736398	11789	1

07	421	Picture	MorphF4_06_noe.jpg	8736401	0	152	33724	153	0	next	incorrect	837

07	421	Response	2	8769997	33596	1

07	422	Picture	MorphM2_05_orig.jpg	8770125	0	1	12208	2	0	next	incorrect	839

07	422	Response	2	8782237	12112	1

07	423	Picture	MorphM5_10_noe.jpg	8782333	0	1	9268	156	0	next	hit	841

07	423	Response	1	8791597	9264	1

07	424	Picture	MorphF6_07_orig.jpg	8791601	0	155	29082	156	0	next	hit	843

07	424	Response	1	8820557	28956	1

07	425	Picture	MorphM1_06_noe.jpg	8820683	0	1	20568	2	0	next	hit	845

07	425	Response	1	8841117	20434	1

07	426	Picture	MorphF1_03_orig.jpg	8841251	0	1	39943	2	0	next	incorrect	847

07	426	Response	2	8881116	39865	1

07	427	Picture	MorphM2_05_nom.jpg	8881194	0	1	56245	153	0	next	hit	849

07	427	Response	1	8937436	56242	1

07	428	Picture	MorphF3_00_nom.jpg	8937439	0	152	10502	153	0	next	incorrect	851

07	428	Response	2	8947835	10396	1

07	429	Picture	MorphF8_10_nom.jpg	8947941	0	1	8758	2	0	next	hit	853

07	429	Response	1	8956555	8614	1

07	430	Picture	MorphF5_09_nom.jpg	8956699	0	1	12076	2	0	next	hit	855

07	430	Response	1	8968715	12016	1

07	431	Picture	MorphM5_01_nom.jpg	8968775	0	1	17224	29	0	next	incorrect	857

07	431	Response	2	8985995	17220	1

07	432	Picture	MorphM10_00_nom.jpg	8985999	0	28	6130	30	0	next	incorrect	859

07	432	Response	2	8992075	6076	1

07	433	Picture	MorphF1_06_noe.jpg	8992129	0	2	16830	159	0	next	hit	861

07	433	Response	1	9008955	16826	1

07	434	Picture	MorphF8_06_nom.jpg	9008959	0	157	66770	159	0	next	hit	863

07	434	Response	1	9075674	66715	1

07	435	Picture	MorphM2_00_orig.jpg	9075729	0	2	7432	3	0	next	incorrect	865

07	435	Response	2	9083034	7305	1

07	436	Picture	MorphM9_06_nom.jpg	9083161	0	1	12075	2	0	next	incorrect	867

07	436	Response	2	9095194	12033	1

07	437	Picture	MorphF9_08_noe.jpg	9095236	0	1	12872	2	0	next	hit	869

07	437	Response	1	9108074	12838	1

07	438	Picture	MorphM2_00_nom.jpg	9108108	0	1	10881	2	0	next	incorrect	871

07	438	Response	2	9118874	10766	1

07	439	Picture	MorphF6_07_nom.jpg	9118989	0	1	7808	156	0	next	hit	873

07	439	Response	1	9126794	7805	1

07	440	Picture	MorphF8_05_noe.jpg	9126797	0	155	11699	156	0	next	hit	875

07	440	Response	1	9138394	11597	1

07	441	Picture	MorphF5_05_noe.jpg	9138496	0	1	14597	2	0	next	incorrect	877

07	441	Response	2	9152954	14458	1

07	442	Picture	MorphF2_07_nom.jpg	9153093	0	1	8344	150	0	next	hit	879

07	442	Response	1	9161433	8340	1

07	443	Picture	MorphF10_03_nom.jpg	9161437	0	149	76052	150	0	next	incorrect	881

07	443	Response	2	9237353	75916	1

07	444	Picture	MorphM9_04_nom.jpg	9237489	0	1	19905	2	0	next	incorrect	883

07	444	Response	2	9257273	19784	1

07	445	Picture	MorphM2_01_noe.jpg	9257394	0	1	8625	2	0	next	incorrect	885

07	445	Response	2	9265912	8518	1

07	446	Picture	PAUSE	9266019	0	1	600062	2	0	600000	miss	0

07	447	Picture	MorphM6_05_orig.jpg	9866081	0	1	13270	2	0	next	incorrect	888

07	447	Response	2	9879267	13186	1

07	448	Picture	MorphF4_08_nom.jpg	9879351	0	1	7431	2	0	next	hit	890

07	448	Response	1	9886707	7356	1

07	449	Picture	MorphM2_04_nom.jpg	9886782	0	1	9289	2	0	next	incorrect	892

07	449	Response	2	9895987	9205	1

07	450	Picture	MorphM7_05_orig.jpg	9896071	0	1	6503	2	0	next	hit	894

07	450	Response	1	9902466	6395	1

07	451	Picture	MorphF1_00_orig.jpg	9902574	0	1	9156	2	0	next	incorrect	896

07	451	Response	2	9911666	9092	1

07	452	Picture	MorphM4_06_nom.jpg	9911730	0	1	9421	2	0	next	hit	898

07	452	Response	1	9921106	9376	1

07	453	Picture	MorphM10_07_nom.jpg	9921151	0	1	5559	149	0	next	hit	900

07	453	Response	1	9926706	5555	1

07	454	Picture	MorphM7_03_orig.jpg	9926710	0	148	6384	149	0	next	hit	902

07	454	Response	1	9933026	6316	1

07	455	Picture	MorphM6_09_noe.jpg	9933094	0	1	10616	2	0	next	hit	904

07	455	Response	1	9943666	10572	1

07	456	Picture	MorphM9_02_noe.jpg	9943710	0	1	8891	2	0	next	incorrect	906

07	456	Response	2	9952546	8836	1

07	457	Picture	MorphF3_04_noe.jpg	9952601	0	1	7962	2	0	next	hit	908

07	457	Response	1	9960466	7865	1

07	458	Picture	MorphM3_00_nom.jpg	9960563	0	1	10350	2	0	next	incorrect	910

07	458	Response	2	9970866	10303	1

07	459	Picture	MorphF7_04_nom.jpg	9970913	0	1	8493	2	0	next	hit	912

07	459	Response	1	9979266	8353	1

07	460	Picture	MorphF1_03_nom.jpg	9979406	0	1	9421	3	0	next	incorrect	914

07	460	Response	2	9988706	9300	1

07	461	Picture	MorphM8_00_nom.jpg	9988827	0	2	9555	3	0	next	hit	916

07	461	Response	1	9998306	9479	1

07	462	Picture	MorphM9_02_nom.jpg	9998382	0	1	7962	2	0	next	incorrect	918

07	462	Response	2	10006305	7923	1

07	463	Picture	MorphM4_09_noe.jpg	10006344	0	1	8890	3	0	next	hit	920

07	463	Response	1	10015105	8761	1

07	464	Picture	MorphM7_01_nom.jpg	10015234	0	2	9024	3	0	next	hit	922

07	464	Response	1	10024145	8911	1

07	465	Picture	MorphM2_08_noe.jpg	10024258	0	1	11545	2	0	next	hit	924

07	465	Response	1	10035745	11487	1

07	466	Picture	MorphM7_09_noe.jpg	10035803	0	1	5838	3	0	next	hit	926

07	466	Response	1	10041585	5782	1

07	467	Picture	MorphM10_01_orig.jpg	10041641	0	2	6635	3	0	next	incorrect	928

07	467	Response	2	10048225	6584	1

07	468	Picture	MorphM1_04_nom.jpg	10048276	0	1	7033	2	0	next	incorrect	930

07	468	Response	2	10055265	6989	1

07	469	Picture	MorphF9_06_nom.jpg	10055309	0	1	8095	2	0	next	hit	932

07	469	Response	1	10063265	7956	1

07	470	Picture	MorphM10_06_noe.jpg	10063404	0	1	7829	2	0	next	hit	934

07	470	Response	1	10071105	7701	1

07	471	Picture	MorphF7_09_noe.jpg	10071233	0	1	8095	2	0	next	hit	936

07	471	Response	1	10079185	7952	1

07	472	Picture	MorphM6_02_nom.jpg	10079328	0	1	9940	147	0	next	incorrect	938

07	472	Response	2	10089265	9937	1

07	473	Picture	MorphM8_10_noe.jpg	10089268	0	146	7974	147	0	next	hit	940

07	473	Response	1	10097185	7917	1

07	474	Picture	MorphF2_10_noe.jpg	10097242	0	1	8758	2	0	next	hit	942

07	474	Response	1	10105905	8663	1

07	475	Picture	MorphM4_03_orig.jpg	10106000	0	1	9156	2	0	next	hit	944

07	475	Response	1	10115024	9024	1

07	476	Picture	MorphF1_07_orig.jpg	10115156	0	1	8095	2	0	next	incorrect	946

07	476	Response	2	10123184	8028	1

07	477	Picture	MorphF7_03_noe.jpg	10123251	0	1	14597	2	0	next	incorrect	948

07	477	Response	2	10137744	14493	1

07	478	Picture	MorphM10_10_noe.jpg	10137848	0	1	8360	2	0	next	hit	950

07	478	Response	1	10146144	8296	1

07	479	Picture	MorphF3_06_nom.jpg	10146208	0	1	10340	145	0	next	incorrect	952

07	479	Response	2	10156544	10336	1

07	480	Picture	MorphM10_01_noe.jpg	10156548	0	144	8370	145	0	next	incorrect	954

07	480	Response	2	10164784	8236	1

07	481	Picture	MorphM8_05_orig.jpg	10164918	0	1	8360	2	0	next	incorrect	956

07	481	Response	2	10173184	8266	1

07	482	Picture	MorphM1_05_noe.jpg	10173278	0	1	15924	2	0	next	hit	958

07	482	Response	1	10189104	15826	1

07	483	Picture	MorphM9_06_orig.jpg	10189202	0	1	15924	2	0	next	incorrect	960

07	483	Response	2	10205024	15822	1

07	484	Picture	MorphM5_01_orig.jpg	10205126	0	1	20436	2	0	next	incorrect	962

07	484	Response	2	10225503	20377	1

07	485	Picture	MorphM9_07_noe.jpg	10225562	0	1	22956	2	0	next	hit	964

07	485	Response	1	10248383	22821	1

07	486	Picture	MorphM4_01_noe.jpg	10248518	0	1	9820	2	0	next	hit	966

07	486	Response	1	10258303	9785	1

07	487	Picture	MorphF5_01_noe.jpg	10258338	0	1	9289	2	0	next	hit	968

07	487	Response	1	10267583	9245	1

07	488	Picture	MorphM8_09_noe.jpg	10267627	0	1	7431	2	0	next	hit	970

07	488	Response	1	10275023	7396	1

07	489	Picture	MorphF4_04_noe.jpg	10275058	0	1	13004	3	0	next	incorrect	972

07	489	Response	2	10287983	12925	1

07	490	Picture	MorphM1_09_orig.jpg	10288062	0	2	46843	3	0	next	hit	974

07	490	Response	1	10334863	46801	1

07	491	Picture	MorphM6_10_noe.jpg	10334905	0	1	53743	2	0	next	hit	976

07	491	Response	1	10388542	53637	1

07	492	Picture	MorphM8_07_nom.jpg	10388648	0	1	8758	2	0	next	hit	978

07	492	Response	1	10397262	8614	1

07	493	Picture	MorphM3_05_orig.jpg	10397406	0	1	33440	2	0	next	incorrect	980

07	493	Response	2	10430702	33296	1

07	494	Picture	MorphF3_10_nom.jpg	10430846	0	1	37819	2	0	next	hit	982

07	494	Response	1	10468621	37775	1

07	495	Picture	MorphF4_03_nom.jpg	10468665	0	1	8493	2	0	next	incorrect	984

07	495	Response	2	10477101	8436	1

07	496	Picture	MorphF2_10_orig.jpg	10477158	0	1	7431	2	0	next	hit	986

07	496	Response	1	10484541	7383	1

07	497	Picture	MorphF3_07_orig.jpg	10484589	0	1	15393	2	0	next	hit	988

07	497	Response	1	10499901	15312	1

07	498	Picture	MorphM9_09_nom.jpg	10499982	0	1	14862	2	0	next	hit	990

07	498	Response	1	10514701	14719	1

07	499	Picture	MorphM4_01_orig.jpg	10514844	0	1	28530	2	0	next	incorrect	992

07	499	Response	2	10543261	28417	1

07	500	Picture	MorphM5_04_nom.jpg	10543374	0	1	24815	2	0	next	incorrect	994

07	500	Response	2	10568060	24686	1

07	501	Picture	MorphF10_03_orig.jpg	10568189	0	1	11943	2	0	next	incorrect	996

07	501	Response	2	10580060	11871	1

07	502	Picture	MorphF6_08_orig.jpg	10580132	0	1	8094	2	0	next	hit	998

07	502	Response	1	10588140	8008	1

07	503	Picture	MorphF8_07_orig.jpg	10588226	0	1	10882	2	0	next	hit	1000

07	503	Response	1	10599020	10794	1

07	504	Picture	MorphM6_05_noe.jpg	10599108	0	1	45250	2	0	next	incorrect	1002

07	504	Response	2	10644300	45192	1

07	505	Picture	MorphM4_05_nom.jpg	10644358	0	1	11014	2	0	next	hit	1004

07	505	Response	1	10655259	10901	1

07	506	Picture	MorphM5_10_nom.jpg	10655372	0	1	7011	157	0	next	hit	1006

07	506	Response	1	10662379	7007	1

07	507	Picture	MorphF6_04_noe.jpg	10662383	0	156	99546	157	0	next	incorrect	1008

07	507	Response	2	10761818	99435	1

07	508	Picture	MorphF4_01_orig.jpg	10761929	0	1	10483	2	0	next	incorrect	1010

07	508	Response	2	10772378	10449	1

07	509	Picture	MorphF3_08_noe.jpg	10772412	0	1	18180	2	0	next	hit	1012

07	509	Response	1	10790538	18126	1

07	510	Picture	MorphF9_09_orig.jpg	10790592	0	1	9156	2	0	next	hit	1014

07	510	Response	1	10799658	9066	1

07	511	Picture	MorphM1_09_noe.jpg	10799748	0	1	34103	2	0	next	hit	1016

07	511	Response	1	10833738	33990	1

07	512	Picture	MorphF5_10_nom.jpg	10833851	0	1	14995	2	0	next	hit	1018

07	512	Response	1	10848778	14927	1

07	513	Picture	MorphM6_00_noe.jpg	10848846	0	1	11412	2	0	next	incorrect	1020

07	513	Response	2	10860137	11291	1

07	514	Picture	MorphM2_10_orig.jpg	10860258	0	1	8095	2	0	next	hit	1022

07	514	Response	1	10868297	8039	1

07	515	Picture	MorphF9_07_nom.jpg	10868353	0	1	11279	2	0	next	incorrect	1024

07	515	Response	2	10879497	11144	1

07	516	Picture	MorphM6_04_noe.jpg	10879632	0	1	14730	2	0	next	incorrect	1026

07	516	Response	2	10894297	14665	1

07	517	Picture	MorphF6_03_nom.jpg	10894362	0	1	14066	2	0	next	incorrect	1028

07	517	Response	2	10908297	13935	1

07	518	Picture	MorphF5_05_orig.jpg	10908428	0	1	36094	2	0	next	incorrect	1030

07	518	Response	2	10944377	35949	1

07	519	Picture	MorphM1_05_nom.jpg	10944522	0	1	7165	2	0	next	incorrect	1032

07	519	Response	2	10951656	7134	1

07	520	Picture	MorphF6_06_noe.jpg	10951687	0	1	11147	2	0	next	incorrect	1034

07	520	Response	2	10962696	11009	1

07	521	Picture	MorphF8_03_nom.jpg	10962834	0	1	11014	2	0	next	incorrect	1036

07	521	Response	2	10973736	10902	1

07	522	Picture	MorphF4_03_orig.jpg	10973848	0	1	9820	2	0	next	incorrect	1038

07	522	Response	2	10983576	9728	1

07	523	Picture	MorphM4_08_noe.jpg	10983668	0	1	6900	2	0	next	hit	1040

07	523	Response	1	10990536	6868	1

07	524	Picture	MorphF4_03_noe.jpg	10990568	0	1	9952	3	0	next	incorrect	1042

07	524	Response	2	11000456	9888	1

07	525	Picture	MorphM1_08_nom.jpg	11000520	0	2	40208	3	0	next	hit	1044

07	525	Response	1	11040696	40176	1

07	526	Picture	MorphM3_07_orig.jpg	11040728	0	1	15128	2	0	next	hit	1046

07	526	Response	1	11055736	15008	1

07	527	Picture	MorphM5_00_nom.jpg	11055856	0	1	34236	2	0	next	incorrect	1048

07	527	Response	2	11089975	34119	1

07	528	Picture	MorphM4_04_noe.jpg	11090092	0	1	10881	2	0	next	hit	1050

07	528	Response	1	11100935	10843	1

07	529	Picture	MorphM2_06_noe.jpg	11100973	0	1	15261	2	0	next	hit	1052

07	529	Response	1	11116135	15162	1

07	530	Picture	MorphM8_01_nom.jpg	11116234	0	1	7563	2	0	next	hit	1054

07	530	Response	1	11123655	7421	1

07	531	Picture	MorphF7_10_orig.jpg	11123797	0	1	5972	2	0	next	hit	1056

07	531	Response	1	11129655	5858	1

07	532	Picture	MorphF6_09_nom.jpg	11129769	0	1	9156	2	0	next	hit	1058

07	532	Response	1	11138855	9086	1

07	533	Picture	MorphM9_09_noe.jpg	11138925	0	1	11147	2	0	next	hit	1060

07	533	Response	1	11149975	11050	1

07	534	Picture	MorphM10_09_orig.jpg	11150072	0	1	6900	2	0	next	hit	1062

07	534	Response	1	11156855	6783	1

07	535	Picture	MorphM7_07_noe.jpg	11156972	0	1	12474	2	0	next	hit	1064

07	535	Response	1	11169334	12362	1

07	536	Picture	MorphF1_08_noe.jpg	11169446	0	1	7812	152	0	next	hit	1066

07	536	Response	1	11177254	7808	1

07	537	Picture	MorphM6_09_orig.jpg	11177258	0	151	8377	152	0	next	hit	1068

07	537	Response	1	11185494	8236	1

07	538	Picture	MorphF3_02_orig.jpg	11185635	0	1	9421	2	0	next	incorrect	1070

07	538	Response	2	11194934	9299	1

07	539	Picture	MorphF8_08_nom.jpg	11195056	0	1	10202	151	0	next	hit	1072

07	539	Response	1	11205254	10198	1

07	540	Picture	MorphF10_04_noe.jpg	11205258	0	150	9172	151	0	next	hit	1074

07	540	Response	1	11214374	9116	1

07	541	Picture	MorphF4_00_noe.jpg	11214430	0	1	10351	2	0	next	incorrect	1076

07	541	Response	2	11224694	10264	1

07	542	Picture	MorphF8_09_orig.jpg	11224781	0	1	10881	2	0	next	hit	1078

07	542	Response	1	11235574	10793	1

07	543	Picture	MorphF2_05_orig.jpg	11235662	0	1	14597	2	0	next	incorrect	1080

07	543	Response	2	11250134	14472	1

07	544	Picture	MorphM7_08_noe.jpg	11250259	0	1	32909	2	0	next	hit	1082

07	544	Response	1	11283093	32834	1

07	545	Picture	MorphF3_03_nom.jpg	11283168	0	1	8758	2	0	next	incorrect	1084

07	545	Response	2	11291893	8725	1

07	546	Picture	MorphF10_08_nom.jpg	11291926	0	1	9024	2	0	next	hit	1086

07	546	Response	1	11300853	8927	1

07	547	Picture	MorphF1_09_orig.jpg	11300950	0	1	22147	148	0	next	hit	1088

07	547	Response	1	11323093	22143	1

07	548	Picture	MorphM5_01_noe.jpg	11323097	0	147	53756	148	0	next	hit	1090

07	548	Response	1	11376773	53676	1

07	549	Picture	MorphM7_06_noe.jpg	11376853	0	1	6483	154	0	next	hit	1092

07	549	Response	1	11383332	6479	1

07	550	Picture	MorphF4_07_noe.jpg	11383336	0	153	9706	155	0	next	hit	1094

07	550	Response	1	11392932	9596	1

07	551	Picture	MorphM7_10_noe.jpg	11393042	0	2	5972	3	0	next	hit	1096

07	551	Response	1	11398932	5890	1

07	552	Picture	MorphF3_00_noe.jpg	11399014	0	1	13122	150	0	next	incorrect	1098

07	552	Response	2	11412132	13118	1

07	553	Picture	MorphM10_04_orig.jpg	11412136	0	149	62118	150	0	next	hit	1100

07	553	Response	1	11474212	62076	1

07	554	Picture	MorphF6_04_orig.jpg	11474254	0	1	12075	3	0	next	incorrect	1102

07	554	Response	2	11486211	11957	1

07	555	Picture	MorphF2_01_noe.jpg	11486329	0	2	12607	3	0	next	incorrect	1104

07	555	Response	2	11498852	12523	1

07	556	Picture	MorphF10_07_noe.jpg	11498936	0	1	13004	2	0	next	hit	1106

07	556	Response	1	11511811	12875	1

07	557	Picture	MorphM1_02_nom.jpg	11511940	0	1	9156	3	0	next	incorrect	1108

07	557	Response	2	11521011	9071	1

07	558	Picture	MorphF7_06_orig.jpg	11521096	0	2	22692	3	0	next	hit	1110

07	558	Response	1	11543651	22555	1

07	559	Picture	MorphF6_03_orig.jpg	11543788	0	1	9820	2	0	next	incorrect	1112

07	559	Response	2	11553571	9783	1

07	560	Picture	MorphF9_00_orig.jpg	11553608	0	1	8227	2	0	next	incorrect	1114

07	560	Response	2	11561731	8123	1

07	561	Picture	MorphM1_01_nom.jpg	11561835	0	1	6635	2	0	next	incorrect	1116

07	561	Response	2	11568371	6536	1

07	562	Picture	MorphF2_06_nom.jpg	11568470	0	1	7962	2	0	next	hit	1118

07	562	Response	1	11576291	7821	1

07	563	Picture	MorphF7_02_noe.jpg	11576432	0	1	14729	2	0	next	incorrect	1120

07	563	Response	2	11591091	14659	1

07	564	Picture	MorphM2_02_nom.jpg	11591161	0	1	6370	2	0	next	incorrect	1122

07	564	Response	2	11597410	6249	1

07	565	Picture	MorphM9_00_nom.jpg	11597531	0	1	6767	2	0	next	incorrect	1124

07	565	Response	2	11604210	6679	1

07	566	Picture	MorphM3_05_noe.jpg	11604298	0	1	24284	2	0	next	hit	1126

07	566	Response	1	11628530	24232	1

07	567	Picture	MorphM1_01_orig.jpg	11628582	0	1	14862	2	0	next	incorrect	1128

07	567	Response	2	11643410	14828	1

07	568	Picture	MorphM2_07_noe.jpg	11643444	0	1	24948	2	0	next	hit	1130

07	568	Response	1	11668290	24846	1

07	569	Picture	MorphF5_01_orig.jpg	11668392	0	1	12871	3	0	next	incorrect	1132

07	569	Response	2	11681170	12778	1

07	570	Picture	MorphF6_05_orig.jpg	11681263	0	2	9422	3	0	next	hit	1134

07	570	Response	1	11690610	9347	1

07	571	Picture	MorphM3_02_noe.jpg	11690685	0	1	62888	146	0	next	hit	1136

07	571	Response	1	11753569	62884	1

07	572	Picture	MorphF2_09_nom.jpg	11753573	0	145	6911	147	0	next	hit	1138

07	572	Response	1	11760449	6876	1

07	573	Picture	MorphM1_10_nom.jpg	11760484	0	2	6105	3	0	next	hit	1140

07	573	Response	1	11766529	6045	1

07	574	Picture	MorphF9_01_orig.jpg	11766589	0	1	9687	2	0	next	incorrect	1142

07	574	Response	2	11776209	9620	1

07	575	Picture	MorphM3_00_noe.jpg	11776276	0	1	11677	2	0	next	hit	1144

07	575	Response	1	11787889	11613	1

07	576	Picture	MorphF4_09_nom.jpg	11787953	0	1	6900	2	0	next	hit	1146

07	576	Response	1	11794769	6816	1

07	577	Picture	MorphF3_02_nom.jpg	11794853	0	1	10484	2	0	next	incorrect	1148

07	577	Response	2	11805248	10395	1

07	578	Picture	MorphF7_00_noe.jpg	11805337	0	1	7675	156	0	next	incorrect	1150

07	578	Response	2	11813008	7671	1

07	579	Picture	MorphM2_06_orig.jpg	11813012	0	155	8116	156	0	next	incorrect	1152

07	579	Response	2	11821008	7996	1

07	580	Picture	MorphM7_00_noe.jpg	11821128	0	1	7431	2	0	next	hit	1154

07	580	Response	1	11828528	7400	1

07	581	Picture	MorphM10_03_orig.jpg	11828559	0	1	20170	2	0	next	incorrect	1156

07	581	Response	2	11848608	20049	1

07	582	Picture	MorphF7_09_orig.jpg	11848729	0	1	9554	2	0	next	hit	1158

07	582	Response	1	11858208	9479	1

07	583	Picture	MorphF1_09_nom.jpg	11858283	0	1	23488	2	0	next	incorrect	1160

07	583	Response	2	11881648	23365	1

07	584	Picture	MorphF4_04_nom.jpg	11881771	0	1	27999	2	0	next	incorrect	1162

07	584	Response	2	11909648	27877	1

07	585	Picture	MorphF2_05_noe.jpg	11909770	0	1	15791	2	0	next	incorrect	1164

07	585	Response	2	11925487	15717	1

07	586	Picture	MorphF5_08_orig.jpg	11925561	0	1	11412	2	0	next	hit	1166

07	586	Response	1	11936847	11286	1

07	587	Picture	MorphM3_02_nom.jpg	11936973	0	1	36625	2	0	next	incorrect	1168

07	587	Response	2	11973567	36594	1

07	588	Picture	MorphF9_02_noe.jpg	11973598	0	1	32777	2	0	next	hit	1170

07	588	Response	1	12006287	32689	1

07	589	Picture	MorphM2_09_orig.jpg	12006375	0	1	24395	156	0	next	hit	1172

07	589	Response	1	12030766	24391	1

07	590	Picture	MorphF1_09_noe.jpg	12030770	0	155	11831	156	0	next	hit	1174

07	590	Response	1	12042526	11756	1

07	591	Picture	MorphM5_02_orig.jpg	12042601	0	1	11811	2	0	next	incorrect	1176

07	591	Response	2	12054286	11685	1

07	592	Picture	MorphM10_05_noe.jpg	12054412	0	1	10615	2	0	next	hit	1178

07	592	Response	1	12064926	10514	1

07	593	Picture	MorphM5_08_orig.jpg	12065027	0	1	28929	2	0	next	hit	1180

07	593	Response	1	12093886	28859	1

07	594	Picture	MorphM7_04_orig.jpg	12093956	0	1	6236	3	0	next	hit	1182

07	594	Response	1	12100126	6170	1

07	595	Picture	MorphF6_00_orig.jpg	12100192	0	2	7432	3	0	next	incorrect	1184

07	595	Response	2	12107486	7294	1

07	596	Picture	MorphM3_08_noe.jpg	12107624	0	1	23355	2	0	next	hit	1186

07	596	Response	1	12130925	23301	1

07	597	Picture	MorphM4_03_nom.jpg	12130979	0	1	25743	2	0	next	incorrect	1188

07	597	Response	2	12156685	25706	1

07	598	Picture	MorphF10_07_orig.jpg	12156722	0	1	17383	3	0	next	hit	1190

07	598	Response	1	12174045	17323	1

07	599	Picture	MorphM10_03_nom.jpg	12174105	0	2	6237	3	0	next	hit	1192

07	599	Response	1	12180205	6100	1

07	600	Picture	MorphM4_00_noe.jpg	12180342	0	1	11014	2	0	next	hit	1194

07	600	Response	1	12191245	10903	1

07	601	Picture	MorphM6_06_nom.jpg	12191356	0	1	38350	2	0	next	hit	1196

07	601	Response	1	12229644	38288	1

07	602	Picture	MorphM3_01_orig.jpg	12229706	0	1	6635	2	0	next	incorrect	1198

07	602	Response	2	12236204	6498	1

07	603	Picture	MorphM4_08_nom.jpg	12236341	0	1	9554	2	0	next	hit	1200

07	603	Response	1	12245804	9463	1

07	604	Picture	MorphF2_04_orig.jpg	12245895	0	1	13801	2	0	next	incorrect	1202

07	604	Response	2	12259644	13749	1

07	605	Picture	MorphF9_04_noe.jpg	12259696	0	1	22426	2	0	next	hit	1204

07	605	Response	1	12282044	22348	1

07	606	Picture	MorphF7_05_noe.jpg	12282122	0	1	14995	2	0	next	incorrect	1206

07	606	Response	2	12297084	14962	1

07	607	Picture	MorphF1_08_orig.jpg	12297117	0	1	12850	156	0	next	incorrect	1208

07	607	Response	2	12309964	12847	1

07	608	Picture	MorphM4_05_orig.jpg	12309967	0	155	13292	156	0	next	hit	1210

07	608	Response	1	12323164	13197	1

07	609	Picture	MorphM7_00_orig.jpg	12323259	0	1	9156	2	0	next	hit	1212

07	609	Response	1	12332363	9104	1

07	610	Picture	MorphF1_01_orig.jpg	12332415	0	1	16720	2	0	next	incorrect	1214

07	610	Response	2	12349083	16668	1

07	611	Picture	MorphM1_01_noe.jpg	12349135	0	1	43525	2	0	next	hit	1216

07	611	Response	1	12392523	43388	1

07	612	Picture	MorphM5_02_nom.jpg	12392660	0	1	12075	2	0	next	incorrect	1218

07	612	Response	2	12404603	11943	1

07	613	Picture	MorphF7_01_noe.jpg	12404735	0	1	12076	2	0	next	incorrect	1220

07	613	Response	2	12416763	12028	1

07	614	Picture	MorphF5_06_orig.jpg	12416811	0	1	14597	2	0	next	hit	1222

07	614	Response	1	12431322	14511	1

07	615	Picture	MorphF2_06_orig.jpg	12431408	0	1	14995	2	0	next	hit	1224

07	615	Response	1	12446282	14874	1

07	616	Picture	MorphM10_09_nom.jpg	12446403	0	1	10350	2	0	next	hit	1226

07	616	Response	1	12456682	10279	1

07	617	Picture	MorphF7_10_nom.jpg	12456753	0	1	7829	3	0	next	hit	1228

07	617	Response	1	12464522	7769	1

07	618	Picture	MorphM4_09_orig.jpg	12464582	0	2	9024	3	0	next	hit	1230

07	618	Response	1	12473482	8900	1

07	619	Picture	MorphF1_04_nom.jpg	12473606	0	1	8493	2	0	next	incorrect	1232

07	619	Response	2	12481962	8356	1

07	620	Picture	MorphF10_03_noe.jpg	12482099	0	1	18179	2	0	next	hit	1234

07	620	Response	1	12500202	18103	1

07	621	Picture	MorphF8_01_nom.jpg	12500278	0	1	7962	2	0	next	incorrect	1236

07	621	Response	2	12508202	7924	1

07	622	Picture	MorphM6_04_nom.jpg	12508240	0	1	9805	150	0	next	incorrect	1238

07	622	Response	2	12518042	9802	1

07	623	Picture	MorphM7_03_nom.jpg	12518045	0	149	7711	150	0	next	hit	1240

07	623	Response	1	12525642	7597	1

07	624	Picture	MorphF7_06_nom.jpg	12525756	0	1	9024	2	0	next	hit	1242

07	624	Response	1	12534682	8926	1

07	625	Picture	MorphF9_10_noe.jpg	12534780	0	1	19241	2	0	next	hit	1244

07	625	Response	1	12553961	19181	1

07	626	Picture	MorphM2_05_noe.jpg	12554021	0	1	18843	2	0	next	hit	1246

07	626	Response	1	12572761	18740	1

07	627	Picture	MorphM1_07_nom.jpg	12572864	0	1	57459	2	0	next	hit	1248

07	627	Response	1	12630281	57417	1

07	628	Picture	MorphM8_05_nom.jpg	12630323	0	1	6502	2	0	next	hit	1250

07	628	Response	1	12636681	6358	1

07	629	Picture	MorphF4_09_noe.jpg	12636825	0	1	9820	2	0	next	hit	1252

07	629	Response	1	12646520	9695	1

07	630	Picture	MorphM6_00_nom.jpg	12646645	0	1	9156	2	0	next	incorrect	1254

07	630	Response	2	12655720	9075	1

07	631	Picture	MorphF5_00_orig.jpg	12655801	0	1	9820	2	0	next	incorrect	1256

07	631	Response	2	12665560	9759	1

07	632	Picture	MorphF7_00_orig.jpg	12665621	0	1	11810	2	0	next	incorrect	1258

07	632	Response	2	12677320	11699	1

07	633	Picture	MorphF2_00_nom.jpg	12677431	0	1	10881	2	0	next	incorrect	1260

07	633	Response	2	12688200	10769	1

07	634	Picture	MorphM6_08_noe.jpg	12688312	0	1	14452	147	0	next	hit	1262

07	634	Response	1	12702760	14448	1

07	635	Picture	MorphF10_09_orig.jpg	12702764	0	146	12220	147	0	next	hit	1264

07	635	Response	1	12714920	12156	1

07	636	Picture	MorphF5_06_nom.jpg	12714984	0	1	13536	2	0	next	hit	1266

07	636	Response	1	12728440	13456	1

07	637	Picture	MorphF10_09_nom.jpg	12728520	0	1	9819	2	0	next	hit	1268

07	637	Response	1	12738280	9760	1

07	638	Picture	MorphF1_00_nom.jpg	12738339	0	1	10218	2	0	next	incorrect	1270

07	638	Response	2	12748519	10180	1

07	639	Picture	MorphF10_00_orig.jpg	12748557	0	1	9820	2	0	next	hit	1272

07	639	Response	1	12758279	9722	1

07	640	Picture	MorphM2_01_nom.jpg	12758377	0	1	34369	2	0	next	incorrect	1274

07	640	Response	2	12792679	34302	1

07	641	Picture	MorphM9_07_nom.jpg	12792746	0	1	8737	156	0	next	hit	1276

07	641	Response	1	12801479	8733	1

07	642	Picture	MorphM2_10_noe.jpg	12801483	0	155	21253	156	0	next	hit	1278

07	642	Response	1	12822678	21195	2

07	643	Picture	MorphF1_07_nom.jpg	12822736	0	1	15260	2	0	next	incorrect	1280

07	643	Response	2	12837959	15223	1

07	644	Picture	MorphM9_10_noe.jpg	12837996	0	1	12739	2	0	next	hit	1282

07	644	Response	1	12850598	12602	2

07	645	Picture	MorphF7_07_noe.jpg	12850735	0	1	9023	2	0	next	incorrect	1284

07	645	Response	2	12859638	8903	1

07	646	Picture	MorphF1_00_noe.jpg	12859758	0	1	13801	2	0	next	incorrect	1286

07	646	Response	2	12873478	13720	1

07	647	Picture	MorphF4_10_orig.jpg	12873559	0	1	12606	2	0	next	hit	1288

07	647	Response	1	12886038	12479	1

07	648	Picture	MorphM5_06_noe.jpg	12886165	0	1	32512	2	0	next	hit	1290

07	648	Response	1	12918598	32433	1

07	649	Picture	MorphF9_08_nom.jpg	12918677	0	1	10350	2	0	next	hit	1292

07	649	Response	1	12928918	10241	1

07	650	Picture	MorphM2_09_noe.jpg	12929027	0	1	45117	3	0	next	hit	1294

07	650	Response	1	12974037	45010	1

07	651	Picture	MorphM4_10_nom.jpg	12974144	0	2	6503	3	0	next	hit	1296

07	651	Response	1	12980517	6373	1

07	652	Picture	MorphF2_04_noe.jpg	12980647	0	1	12075	2	0	next	hit	1298

07	652	Response	1	12992597	11950	1

07	653	Picture	MorphF1_10_noe.jpg	12992722	0	1	20170	2	0	next	hit	1300

07	653	Response	1	13012757	20035	1

07	654	Picture	MorphF10_04_nom.jpg	13012892	0	1	10484	2	0	next	incorrect	1302

07	654	Response	2	13023317	10425	1

07	655	Picture	MorphF4_06_orig.jpg	13023376	0	1	6635	2	0	next	incorrect	1304

07	655	Response	2	13029877	6501	1

07	656	Picture	MorphF10_00_nom.jpg	13030011	0	1	5971	2	0	next	incorrect	1306

07	656	Response	2	13035877	5866	1

07	657	Picture	MorphM9_10_nom.jpg	13035982	0	1	7298	2	0	next	hit	1308

07	657	Response	1	13043237	7255	1

07	658	Picture	MorphF10_07_nom.jpg	13043280	0	1	17384	2	0	next	hit	1310

07	658	Response	1	13060597	17317	1

07	659	Picture	MorphM6_00_orig.jpg	13060664	0	1	20303	2	0	next	incorrect	1312

07	659	Response	2	13080916	20252	1

07	660	Picture	MorphM8_08_nom.jpg	13080967	0	1	39793	151	0	next	hit	1314

07	660	Response	1	13120756	39789	1

07	661	Picture	MorphF10_10_noe.jpg	13120760	0	150	27352	151	0	next	hit	1316

07	661	Response	1	13148036	27276	1

07	662	Picture	MorphM6_07_nom.jpg	13148112	0	1	19772	2	0	next	hit	1318

07	662	Response	1	13167796	19684	1

07	663	Picture	MorphM2_09_nom.jpg	13167884	0	1	4777	2	0	next	hit	1320

07	663	Response	1	13172595	4711	1

07	664	Picture	MorphM4_02_orig.jpg	13172661	0	1	12209	2	0	next	incorrect	1322

07	664	Response	2	13184755	12094	1

07	665	Picture	MorphF3_01_noe.jpg	13184870	0	1	24947	2	0	next	incorrect	1324

07	665	Response	2	13209715	24845	1

07	666	Picture	MorphF7_05_nom.jpg	13209817	0	1	19772	2	0	next	hit	1326

07	666	Response	1	13229475	19658	1

07	667	Picture	end_ins	13229589	0	1	184719	2	0	next	other	0

07	667	Response	3	13406603	177014	1
