# Supplementary material for: Categorical Perception of Fear and Anger Expressions in Whole, Masked and Composite Faces
Source: PLoS One. 2015 Aug 11;10(8):e0134790. doi: 10.1371/journal.pone.0134790 (PMC4532458; doi:10.1371/journal.pone.0134790)
Supplement: S1 Dataset — (ZIP) [file pone.0134790.s001.zip › Exp1/06-Vp006_ParaMasked_pt2.log]

Scenario - 

Logfile written - 01/29/2014 18:02:41

Subject	Trial	Event Type	Code	Time	TTime	Uncertainty	Duration	Uncertainty	ReqTime	ReqDur	Stim Type	Pair Index

06	1	Response	3	12857	22724	1

06	2	Response	3	20696	7740	1

06	3	Picture	fix	20785	0	2	30123	3	0	30000	other	0

06	4	Picture	MorphM2_06_orig.jpg	51041	0	1	39544	2	0	next	hit	5

06	4	Response	1	90526	39485	1

06	5	Picture	MorphF1_09_nom.jpg	90585	0	1	8625	2	0	next	hit	7

06	5	Response	1	99166	8581	1

06	6	Picture	MorphM5_04_noe.jpg	99210	0	1	14066	2	0	next	incorrect	9

06	6	Response	2	113246	14036	1

06	7	Picture	MorphF8_07_noe.jpg	113276	0	1	80932	149	0	next	hit	11

06	7	Response	1	194205	80929	1

06	8	Picture	MorphF5_01_nom.jpg	194208	0	148	8109	149	0	next	incorrect	13

06	8	Response	2	202205	7997	1

06	9	Picture	MorphM9_05_noe.jpg	202317	0	1	16985	2	0	next	incorrect	15

06	9	Response	2	219164	16847	1

06	10	Picture	MorphM4_08_noe.jpg	219302	0	1	16455	2	0	next	hit	17

06	10	Response	1	235644	16342	1

06	11	Picture	MorphF2_03_nom.jpg	235757	0	1	16189	2	0	next	incorrect	19

06	11	Response	2	251804	16047	1

06	12	Picture	MorphM8_00_orig.jpg	251946	0	1	33971	2	0	next	hit	21

06	12	Response	1	285884	33938	1

06	13	Picture	MorphF1_00_nom.jpg	285917	0	1	10085	2	0	next	incorrect	23

06	13	Response	2	295884	9967	1

06	14	Picture	MorphM4_10_orig.jpg	296002	0	1	8205	157	0	next	hit	25

06	14	Response	1	304204	8202	1

06	15	Picture	MorphF4_01_noe.jpg	304207	0	156	8913	157	0	next	incorrect	27

06	15	Response	2	313004	8797	1

06	16	Picture	MorphF10_02_nom.jpg	313120	0	1	9687	2	0	next	incorrect	29

06	16	Response	2	322684	9564	1

06	17	Picture	MorphF2_01_nom.jpg	322807	0	1	10351	2	0	next	incorrect	31

06	17	Response	2	333083	10276	1

06	18	Picture	MorphM2_10_orig.jpg	333158	0	1	9819	2	0	next	hit	33

06	18	Response	1	342923	9765	1

06	19	Picture	MorphF7_07_nom.jpg	342977	0	1	17384	2	0	next	hit	35

06	19	Response	1	360283	17306	1

06	20	Picture	MorphF5_07_nom.jpg	360361	0	1	5573	2	0	next	hit	37

06	20	Response	1	365803	5442	1

06	21	Picture	MorphM10_04_orig.jpg	365934	0	1	8493	2	0	next	hit	39

06	21	Response	1	374283	8349	1

06	22	Picture	MorphF2_00_orig.jpg	374427	0	1	10218	2	0	next	incorrect	41

06	22	Response	2	384523	10096	1

06	23	Picture	MorphM9_07_nom.jpg	384645	0	1	18975	3	0	next	hit	43

06	23	Response	1	403563	18918	1

06	24	Picture	MorphF2_05_noe.jpg	403620	0	2	12076	3	0	next	incorrect	45

06	24	Response	2	415563	11943	1

06	25	Picture	MorphF7_09_nom.jpg	415696	0	1	16720	2	0	next	hit	47

06	25	Response	1	432363	16667	1

06	26	Picture	MorphF10_06_nom.jpg	432416	0	1	41667	2	0	next	hit	49

06	26	Response	1	473962	41546	1

06	27	Picture	MorphM6_03_noe.jpg	474083	0	1	15791	3	0	next	incorrect	51

06	27	Response	2	489802	15719	1

06	28	Picture	MorphM4_10_noe.jpg	489874	0	2	7033	4	0	next	hit	53

06	28	Response	1	496842	6968	1

06	29	Picture	MorphF9_02_noe.jpg	496907	0	2	8493	3	0	next	incorrect	55

06	29	Response	2	505322	8415	1

06	30	Picture	MorphM5_05_orig.jpg	505400	0	1	8228	2	0	next	incorrect	57

06	30	Response	2	513482	8082	1

06	31	Picture	MorphM8_07_noe.jpg	513628	0	1	14862	2	0	next	incorrect	59

06	31	Response	2	528362	14734	1

06	32	Picture	MorphF9_03_orig.jpg	528490	0	1	7696	2	0	next	incorrect	61

06	32	Response	2	536041	7551	1

06	33	Picture	MorphF8_03_noe.jpg	536186	0	1	22957	2	0	next	incorrect	63

06	33	Response	2	559081	22895	1

06	34	Picture	MorphF7_03_nom.jpg	559143	0	1	12981	158	0	next	incorrect	65

06	34	Response	2	572121	12978	1

06	35	Picture	MorphF2_03_noe.jpg	572124	0	157	14355	158	0	next	hit	67

06	35	Response	1	586441	14317	1

06	36	Picture	MorphM1_06_nom.jpg	586479	0	1	86254	2	0	next	hit	69

06	36	Response	1	672600	86121	1

06	37	Picture	MorphF3_06_nom.jpg	672733	0	1	9554	2	0	next	hit	71

06	37	Response	1	682200	9467	1

06	38	Picture	MorphM8_01_noe.jpg	682287	0	1	22426	2	0	next	hit	73

06	38	Response	1	704600	22313	1

06	39	Picture	MorphM7_05_nom.jpg	704713	0	1	10616	2	0	next	hit	75

06	39	Response	1	715240	10527	1

06	40	Picture	MorphF5_06_nom.jpg	715329	0	1	5573	3	0	next	hit	77

06	40	Response	1	720760	5431	1

06	41	Picture	MorphM4_01_nom.jpg	720902	0	2	7432	3	0	next	incorrect	79

06	41	Response	2	728280	7378	1

06	42	Picture	MorphF10_08_orig.jpg	728334	0	1	42065	2	0	next	hit	81

06	42	Response	1	770359	42025	1

06	43	Picture	MorphF7_09_noe.jpg	770399	0	1	19884	156	0	next	hit	83

06	43	Response	1	790279	19880	1

06	44	Picture	MorphM2_10_nom.jpg	790283	0	155	6921	156	0	next	hit	85

06	44	Response	1	797159	6876	1

06	45	Picture	MorphF5_09_nom.jpg	797204	0	1	5441	2	0	next	hit	87

06	45	Response	1	802519	5315	1

06	46	Picture	MorphF10_07_orig.jpg	802645	0	1	11279	2	0	next	hit	89

06	46	Response	1	813879	11234	1

06	47	Picture	MorphM3_04_noe.jpg	813924	0	1	25611	2	0	next	hit	91

06	47	Response	1	839479	25555	1

06	48	Picture	MorphM9_06_nom.jpg	839535	0	1	25743	2	0	next	hit	93

06	48	Response	1	865158	25623	1

06	49	Picture	MorphM6_07_noe.jpg	865278	0	1	9024	2	0	next	incorrect	95

06	49	Response	2	874198	8920	1

06	50	Picture	MorphF10_04_orig.jpg	874302	0	1	31449	2	0	next	incorrect	97

06	50	Response	2	905638	31336	1

06	51	Picture	MorphM1_06_orig.jpg	905751	0	1	11014	2	0	next	hit	99

06	51	Response	1	916678	10927	1

06	52	Picture	MorphM7_04_nom.jpg	916765	0	1	11014	2	0	next	hit	101

06	52	Response	1	927638	10873	1

06	53	Picture	MorphM4_01_noe.jpg	927779	0	1	9422	2	0	next	hit	103

06	53	Response	1	937158	9379	1

06	54	Picture	MorphM2_06_noe.jpg	937201	0	1	9023	2	0	next	hit	105

06	54	Response	1	946118	8917	1

06	55	Picture	MorphM1_00_orig.jpg	946224	0	1	7564	2	0	next	incorrect	107

06	55	Response	2	953717	7493	1

06	56	Picture	MorphM9_10_nom.jpg	953788	0	1	10218	2	0	next	hit	109

06	56	Response	1	963957	10169	1

06	57	Picture	MorphF1_02_orig.jpg	964006	0	1	13801	2	0	next	incorrect	111

06	57	Response	2	977717	13711	1

06	58	Picture	MorphM1_02_noe.jpg	977807	0	1	32909	2	0	next	incorrect	113

06	58	Response	2	1010597	32790	1

06	59	Picture	MorphF9_10_noe.jpg	1010716	0	1	16322	2	0	next	hit	115

06	59	Response	1	1026997	16281	1

06	60	Picture	MorphF7_10_orig.jpg	1027038	0	1	26938	2	0	next	hit	117

06	60	Response	1	1053877	26839	1

06	61	Picture	MorphF5_04_noe.jpg	1053976	0	1	31316	2	0	next	incorrect	119

06	61	Response	2	1085156	31180	1

06	62	Picture	MorphM10_07_nom.jpg	1085292	0	1	10086	2	0	next	hit	121

06	62	Response	1	1095236	9944	1

06	63	Picture	MorphF6_03_noe.jpg	1095378	0	1	9421	2	0	next	incorrect	123

06	63	Response	2	1104756	9378	1

06	64	Picture	MorphF7_04_orig.jpg	1104799	0	1	32909	2	0	next	incorrect	125

06	64	Response	2	1137636	32837	1

06	65	Picture	MorphM7_00_noe.jpg	1137708	0	1	33573	2	0	next	incorrect	127

06	65	Response	2	1171155	33447	1

06	66	Picture	MorphM2_03_noe.jpg	1171281	0	1	33573	2	0	next	incorrect	129

06	66	Response	2	1204755	33474	1

06	67	Picture	MorphF10_06_orig.jpg	1204854	0	1	13933	2	0	next	incorrect	131

06	67	Response	2	1218755	13901	1

06	68	Picture	MorphM5_02_orig.jpg	1218787	0	1	14862	2	0	next	incorrect	133

06	68	Response	2	1233555	14768	1

06	69	Picture	MorphF8_06_orig.jpg	1233649	0	1	69534	2	0	next	hit	135

06	69	Response	1	1303154	69505	1

06	70	Picture	MorphM1_10_nom.jpg	1303183	0	1	10351	2	0	next	hit	137

06	70	Response	1	1313394	10211	1

06	71	Picture	MorphM3_09_orig.jpg	1313534	0	1	20303	2	0	next	hit	139

06	71	Response	1	1333714	20180	1

06	72	Picture	MorphM10_06_orig.jpg	1333837	0	1	9289	2	0	next	hit	141

06	72	Response	1	1343074	9237	1

06	73	Picture	MorphF5_09_noe.jpg	1343126	0	1	64889	2	0	next	hit	143

06	73	Response	1	1407953	64827	1

06	74	Picture	MorphF1_06_nom.jpg	1408015	0	1	8360	2	0	next	hit	145

06	74	Response	1	1416273	8258	1

06	75	Picture	MorphM5_06_orig.jpg	1416375	0	1	15260	2	0	next	hit	147

06	75	Response	1	1431553	15178	1

06	76	Picture	MorphF1_09_noe.jpg	1431635	0	1	17761	156	0	next	hit	149

06	76	Response	1	1449393	17758	1

06	77	Picture	MorphF4_02_nom.jpg	1449396	0	155	9973	156	0	next	incorrect	151

06	77	Response	2	1459313	9917	1

06	78	Picture	MorphF6_07_orig.jpg	1459369	0	1	24550	2	0	next	hit	153

06	78	Response	1	1483793	24424	1

06	79	Picture	MorphF1_01_orig.jpg	1483919	0	1	8492	2	0	next	incorrect	155

06	79	Response	2	1492352	8433	1

06	80	Picture	MorphM1_03_nom.jpg	1492411	0	1	7829	3	0	next	incorrect	157

06	80	Response	2	1500192	7781	1

06	81	Picture	MorphF8_01_nom.jpg	1500240	0	2	8626	3	0	next	incorrect	159

06	81	Response	2	1508832	8592	1

06	82	Picture	MorphM6_02_orig.jpg	1508866	0	1	7298	2	0	next	incorrect	161

06	82	Response	2	1516032	7166	1

06	83	Picture	MorphM7_04_orig.jpg	1516164	0	1	9819	4	0	next	hit	163

06	83	Response	1	1525872	9708	1

06	84	Picture	MorphM5_07_noe.jpg	1525983	0	3	19242	4	0	next	hit	165

06	84	Response	1	1545152	19169	1

06	85	Picture	MorphM9_03_noe.jpg	1545225	0	1	27469	2	0	next	incorrect	167

06	85	Response	2	1572592	27367	1

06	86	Picture	MorphF6_07_noe.jpg	1572694	0	1	12061	149	0	next	hit	169

06	86	Response	1	1584752	12058	1

06	87	Picture	MorphM3_01_orig.jpg	1584755	0	148	19786	149	0	next	incorrect	171

06	87	Response	2	1604431	19676	1

06	88	Picture	MorphF1_04_nom.jpg	1604541	0	1	30774	147	0	next	incorrect	173

06	88	Response	2	1635311	30770	1

06	89	Picture	MorphM8_06_nom.jpg	1635315	0	146	8771	147	0	next	hit	175

06	89	Response	1	1644031	8716	1

06	90	Picture	MorphF10_01_nom.jpg	1644086	0	1	4777	2	0	next	hit	177

06	90	Response	1	1648751	4665	1

06	91	Picture	MorphF7_05_nom.jpg	1648863	0	1	54406	2	0	next	incorrect	179

06	91	Response	2	1703151	54288	1

06	92	Picture	MorphF6_04_orig.jpg	1703269	0	1	20038	2	0	next	incorrect	181

06	92	Response	2	1723230	19961	1

06	93	Picture	MorphF7_01_orig.jpg	1723307	0	1	37155	2	0	next	incorrect	183

06	93	Response	2	1760430	37123	1

06	94	Picture	MorphM3_05_noe.jpg	1760462	0	1	13251	154	0	next	hit	185

06	94	Response	1	1773710	13248	1

06	95	Picture	MorphM8_10_nom.jpg	1773713	0	153	7317	154	0	next	hit	187

06	95	Response	1	1780990	7277	1

06	96	Picture	MorphM7_02_nom.jpg	1781030	0	1	17118	3	0	next	hit	189

06	96	Response	1	1798030	17000	1

06	97	Picture	MorphM3_03_nom.jpg	1798148	0	2	17119	3	0	next	incorrect	191

06	97	Response	2	1815149	17001	1

06	98	Picture	MorphF9_04_orig.jpg	1815267	0	1	16045	146	0	next	incorrect	193

06	98	Response	2	1831309	16042	1

06	99	Picture	MorphM1_03_orig.jpg	1831312	0	145	8371	146	0	next	incorrect	195

06	99	Response	2	1839549	8237	1

06	100	Picture	MorphF2_05_orig.jpg	1839683	0	1	48037	2	0	next	hit	197

06	100	Response	1	1887629	47946	1

06	101	Picture	MorphF8_06_noe.jpg	1887720	0	1	47352	156	0	next	hit	199

06	101	Response	1	1935068	47348	1

06	102	Picture	MorphF2_04_noe.jpg	1935072	0	155	47527	156	0	next	hit	201

06	102	Response	1	1982508	47436	1

06	103	Picture	MorphM6_01_orig.jpg	1982599	0	1	10882	2	0	next	incorrect	203

06	103	Response	2	1993388	10789	1

06	104	Picture	MorphF6_06_orig.jpg	1993481	0	1	23620	2	0	next	hit	205

06	104	Response	1	2017068	23587	1

06	105	Picture	MorphM10_01_orig.jpg	2017101	0	1	10085	2	0	next	incorrect	207

06	105	Response	2	2027147	10046	1

06	106	Picture	MorphM8_03_orig.jpg	2027186	0	1	45516	2	0	next	hit	209

06	106	Response	1	2072667	45481	1

06	107	Picture	MorphM5_01_nom.jpg	2072702	0	1	37686	2	0	next	incorrect	211

06	107	Response	2	2110347	37645	1

06	108	Picture	MorphM1_07_noe.jpg	2110388	0	1	8891	2	0	next	hit	213

06	108	Response	1	2119227	8839	1

06	109	Picture	MorphF3_00_nom.jpg	2119279	0	1	14729	2	0	next	incorrect	215

06	109	Response	2	2133946	14667	1

06	110	Picture	MorphF2_10_noe.jpg	2134008	0	1	22692	2	0	next	hit	217

06	110	Response	1	2156666	22658	1

06	111	Picture	MorphF6_04_nom.jpg	2156700	0	1	31715	2	0	next	incorrect	219

06	111	Response	2	2188346	31646	1

06	112	Picture	MorphM3_00_orig.jpg	2188415	0	1	14066	2	0	next	incorrect	221

06	112	Response	2	2202346	13931	1

06	113	Picture	MorphM5_03_nom.jpg	2202481	0	1	17781	2	0	next	incorrect	223

06	113	Response	2	2220186	17705	1

06	114	Picture	MorphF4_07_noe.jpg	2220262	0	1	12727	147	0	next	hit	225

06	114	Response	1	2232986	12724	1

06	115	Picture	MorphF10_09_noe.jpg	2232989	0	146	8880	303	0	next	hit	227

06	115	Response	1	2241865	8876	1

06	116	Picture	MorphF3_06_orig.jpg	2241869	0	157	14222	158	0	next	hit	229

06	116	Response	1	2256025	14156	1

06	117	Picture	MorphM4_09_noe.jpg	2256091	0	1	6237	2	0	next	hit	231

06	117	Response	1	2262185	6094	1

06	118	Picture	MorphM10_07_orig.jpg	2262328	0	1	7165	2	0	next	hit	233

06	118	Response	1	2269385	7057	1

06	119	Picture	MorphM5_01_noe.jpg	2269493	0	1	32644	2	0	next	incorrect	235

06	119	Response	2	2302105	32612	1

06	120	Picture	MorphF8_07_orig.jpg	2302137	0	1	27469	2	0	next	hit	237

06	120	Response	1	2329545	27408	1

06	121	Picture	MorphM5_02_nom.jpg	2329606	0	1	18047	2	0	next	incorrect	239

06	121	Response	2	2347544	17938	1

06	122	Picture	MorphM7_07_orig.jpg	2347653	0	1	38084	2	0	next	hit	241

06	122	Response	1	2385704	38051	1

06	123	Picture	MorphF4_09_nom.jpg	2385737	0	1	10881	3	0	next	hit	243

06	123	Response	1	2396584	10847	1

06	124	Picture	MorphM10_05_orig.jpg	2396618	0	2	7962	3	0	next	hit	245

06	124	Response	1	2404504	7886	1

06	125	Picture	MorphM3_00_nom.jpg	2404580	0	1	11014	2	0	next	incorrect	247

06	125	Response	2	2415464	10884	1

06	126	Picture	MorphF9_09_orig.jpg	2415594	0	1	15128	2	0	next	hit	249

06	126	Response	1	2430664	15070	1

06	127	Picture	MorphF6_06_nom.jpg	2430722	0	1	24151	2	0	next	incorrect	251

06	127	Response	2	2454823	24101	1

06	128	Picture	MorphF10_07_noe.jpg	2454873	0	1	29592	2	0	next	incorrect	253

06	128	Response	2	2484343	29470	1

06	129	Picture	MorphF3_04_noe.jpg	2484465	0	1	25321	159	0	next	hit	255

06	129	Response	1	2509783	25318	1

06	130	Picture	MorphF5_02_orig.jpg	2509786	0	158	10242	159	0	next	incorrect	257

06	130	Response	2	2519943	10157	1

06	131	Picture	MorphF3_09_nom.jpg	2520028	0	1	9952	2	0	next	hit	259

06	131	Response	1	2529863	9835	1

06	132	Picture	MorphM3_09_nom.jpg	2529980	0	1	15792	2	0	next	hit	261

06	132	Response	1	2545702	15722	1

06	133	Picture	MorphF1_07_nom.jpg	2545772	0	1	11014	2	0	next	hit	263

06	133	Response	1	2556662	10890	1

06	134	Picture	MorphF2_02_noe.jpg	2556786	0	1	29060	3	0	next	incorrect	265

06	134	Response	2	2585782	28996	1

06	135	Picture	MorphM6_00_orig.jpg	2585846	0	2	8739	155	0	next	incorrect	267

06	135	Response	2	2594582	8736	1

06	136	Picture	MorphF1_01_noe.jpg	2594585	0	153	10105	154	0	next	hit	269

06	136	Response	1	2604582	9997	1

06	137	Picture	MorphM1_04_orig.jpg	2604690	0	1	11146	2	0	next	incorrect	271

06	137	Response	2	2615702	11012	1

06	138	Picture	MorphF2_06_nom.jpg	2615836	0	1	18711	2	0	next	hit	273

06	138	Response	1	2634502	18666	1

06	139	Picture	MorphF8_02_nom.jpg	2634547	0	1	12473	2	0	next	incorrect	275

06	139	Response	2	2646902	12355	1

06	140	Picture	MorphF7_00_nom.jpg	2647020	0	1	7830	2	0	next	incorrect	277

06	140	Response	2	2654741	7721	1

06	141	Picture	MorphF9_02_nom.jpg	2654850	0	1	6900	2	0	next	incorrect	279

06	141	Response	2	2661621	6771	1

06	142	Picture	MorphM3_02_orig.jpg	2661750	0	1	13668	2	0	next	incorrect	281

06	142	Response	2	2675381	13631	1

06	143	Picture	MorphM10_03_noe.jpg	2675418	0	1	59449	2	0	next	incorrect	283

06	143	Response	2	2734821	59403	1

06	144	Picture	MorphM8_06_noe.jpg	2734867	0	1	27203	2	0	next	hit	285

06	144	Response	1	2761940	27073	1

06	145	Picture	MorphM10_09_noe.jpg	2762070	0	1	27469	2	0	next	hit	287

06	145	Response	1	2789460	27390	1

06	146	Picture	MorphM9_02_noe.jpg	2789539	0	1	34236	2	0	next	incorrect	289

06	146	Response	2	2823700	34161	1

06	147	Picture	MorphF9_03_nom.jpg	2823775	0	1	9156	2	0	next	incorrect	291

06	147	Response	2	2832820	9045	1

06	148	Picture	MorphF7_03_orig.jpg	2832931	0	1	13933	2	0	next	incorrect	293

06	148	Response	2	2846820	13889	1

06	149	Picture	MorphM4_06_orig.jpg	2846864	0	1	7830	2	0	next	hit	295

06	149	Response	1	2854659	7795	1

06	150	Picture	MorphF7_01_nom.jpg	2854694	0	1	11014	2	0	next	incorrect	297

06	150	Response	2	2865619	10925	1

06	151	Picture	MorphF6_06_noe.jpg	2865708	0	1	46954	156	0	next	incorrect	299

06	151	Response	2	2912659	46951	1

06	152	Picture	MorphF7_02_nom.jpg	2912662	0	155	9044	156	0	next	incorrect	301

06	152	Response	2	2921619	8957	1

06	153	Picture	MorphF10_01_noe.jpg	2921706	0	1	24151	2	0	next	incorrect	303

06	153	Response	2	2945779	24073	1

06	154	Picture	MorphM7_10_noe.jpg	2945857	0	1	10085	2	0	next	hit	305

06	154	Response	1	2955859	10002	1

06	155	Picture	MorphM8_04_orig.jpg	2955942	0	1	137609	2	0	next	incorrect	307

06	155	Response	2	3093457	137515	1

06	156	Picture	MorphF9_10_orig.jpg	3093551	0	1	19108	2	0	next	hit	309

06	156	Response	1	3112577	19026	1

06	157	Picture	MorphM1_08_nom.jpg	3112659	0	1	7166	2	0	next	hit	311

06	157	Response	1	3119777	7118	1

06	158	Picture	MorphF10_05_noe.jpg	3119825	0	1	9687	2	0	next	incorrect	313

06	158	Response	2	3129377	9552	1

06	159	Picture	MorphM1_02_orig.jpg	3129512	0	1	5573	2	0	next	incorrect	315

06	159	Response	2	3134977	5465	1

06	160	Picture	MorphM2_01_orig.jpg	3135085	0	1	6901	2	0	next	incorrect	317

06	160	Response	2	3141937	6852	1

06	161	Picture	MorphF6_02_noe.jpg	3141986	0	1	11014	2	0	next	incorrect	319

06	161	Response	2	3152897	10911	1

06	162	Picture	MorphF7_07_orig.jpg	3153000	0	1	25080	2	0	next	hit	321

06	162	Response	1	3177937	24937	1

06	163	Picture	MorphF1_08_nom.jpg	3178080	0	1	13269	3	0	next	hit	323

06	163	Response	1	3191217	13137	1

06	164	Picture	MorphM3_02_nom.jpg	3191349	0	2	9024	3	0	next	incorrect	325

06	164	Response	2	3200336	8987	1

06	165	Picture	MorphF6_02_orig.jpg	3200373	0	1	6369	3	0	next	incorrect	327

06	165	Response	2	3206656	6283	1

06	166	Picture	MorphF9_01_orig.jpg	3206742	0	2	7166	3	0	next	incorrect	329

06	166	Response	2	3213776	7034	1

06	167	Picture	MorphM9_10_noe.jpg	3213908	0	1	16588	2	0	next	hit	331

06	167	Response	1	3230416	16508	1

06	168	Picture	MorphM7_01_noe.jpg	3230496	0	1	12473	2	0	next	incorrect	333

06	168	Response	2	3242896	12400	1

06	169	Picture	MorphM9_09_orig.jpg	3242969	0	1	11130	152	0	next	hit	335

06	169	Response	1	3254096	11127	1

06	170	Picture	MorphF8_02_orig.jpg	3254099	0	151	23239	152	0	next	incorrect	337

06	170	Response	2	3277216	23117	1

06	171	Picture	MorphF3_07_orig.jpg	3277338	0	1	11014	2	0	next	hit	339

06	171	Response	1	3288255	10917	1

06	172	Picture	MorphM9_04_nom.jpg	3288352	0	1	15260	2	0	next	hit	341

06	172	Response	1	3303535	15183	1

06	173	Picture	MorphF4_03_nom.jpg	3303612	0	1	8758	3	0	next	incorrect	343

06	173	Response	2	3312255	8643	1

06	174	Picture	MorphM1_03_noe.jpg	3312370	0	2	10086	3	0	next	incorrect	345

06	174	Response	2	3322415	10045	1

06	175	Picture	MorphM2_02_nom.jpg	3322456	0	1	6104	2	0	next	incorrect	347

06	175	Response	2	3328415	5959	1

06	176	Picture	MorphM8_06_orig.jpg	3328560	0	1	8227	2	0	next	hit	349

06	176	Response	1	3336655	8095	1

06	177	Picture	MorphM7_03_noe.jpg	3336787	0	1	29459	2	0	next	incorrect	351

06	177	Response	2	3366175	29388	1

06	178	Picture	MorphM8_07_nom.jpg	3366246	0	1	26142	2	0	next	hit	353

06	178	Response	1	3392335	26089	1

06	179	Picture	MorphM9_07_orig.jpg	3392388	0	1	13668	2	0	next	hit	355

06	179	Response	1	3405934	13546	1

06	180	Picture	MorphF5_07_orig.jpg	3406056	0	1	7033	2	0	next	hit	357

06	180	Response	1	3413054	6998	1

06	181	Picture	MorphF6_10_nom.jpg	3413089	0	1	5706	2	0	next	hit	359

06	181	Response	1	3418654	5565	1

06	182	Picture	MorphM2_02_noe.jpg	3418795	0	1	22558	2	0	next	incorrect	361

06	182	Response	2	3441294	22499	1

06	183	Picture	MorphM7_09_noe.jpg	3441353	0	1	8626	2	0	next	hit	363

06	183	Response	1	3449934	8581	1

06	184	Picture	MorphM6_00_nom.jpg	3449979	0	1	12341	2	0	next	incorrect	365

06	184	Response	2	3462174	12195	1

06	185	Picture	MorphF10_00_nom.jpg	3462320	0	1	14066	2	0	next	incorrect	367

06	185	Response	2	3476254	13934	1

06	186	Picture	MorphM6_10_nom.jpg	3476386	0	1	12075	2	0	next	hit	369

06	186	Response	1	3488414	12028	1

06	187	Picture	MorphF7_07_noe.jpg	3488461	0	1	42464	2	0	next	incorrect	371

06	187	Response	2	3530893	42432	1

06	188	Picture	MorphM4_05_nom.jpg	3530925	0	1	20833	3	0	next	hit	373

06	188	Response	1	3551613	20688	1

06	189	Picture	MorphF8_09_orig.jpg	3551758	0	2	9157	3	0	next	hit	375

06	189	Response	1	3560813	9055	1

06	190	Picture	MorphM3_05_nom.jpg	3560915	0	1	36094	2	0	next	incorrect	377

06	190	Response	2	3596892	35977	1

06	191	Picture	MorphF3_10_nom.jpg	3597009	0	1	17781	2	0	next	hit	379

06	191	Response	1	3614652	17643	1

06	192	Picture	MorphM9_02_nom.jpg	3614790	0	1	15128	2	0	next	incorrect	381

06	192	Response	2	3629772	14982	1

06	193	Picture	MorphM5_08_nom.jpg	3629918	0	1	11014	2	0	next	hit	383

06	193	Response	1	3640812	10894	1

06	194	Picture	MorphM7_04_noe.jpg	3640932	0	1	9820	2	0	next	hit	385

06	194	Response	1	3650652	9720	1

06	195	Picture	MorphM3_04_orig.jpg	3650752	0	1	13269	2	0	next	incorrect	387

06	195	Response	2	3663932	13180	1

06	196	Picture	MorphM1_09_nom.jpg	3664021	0	1	10351	2	0	next	hit	389

06	196	Response	1	3674252	10231	1

06	197	Picture	MorphM7_05_noe.jpg	3674372	0	1	7298	2	0	next	hit	391

06	197	Response	1	3681532	7160	1

06	198	Picture	MorphF9_05_noe.jpg	3681670	0	1	11147	2	0	next	incorrect	393

06	198	Response	2	3692732	11062	1

06	199	Picture	MorphF3_08_nom.jpg	3692817	0	1	8478	149	0	next	hit	395

06	199	Response	1	3701292	8475	1

06	200	Picture	MorphM2_05_noe.jpg	3701295	0	148	36109	149	0	next	hit	397

06	200	Response	1	3737292	35997	1

06	201	Picture	MorphM4_09_nom.jpg	3737404	0	1	7696	2	0	next	hit	399

06	201	Response	1	3744971	7567	1

06	202	Picture	MorphF3_02_nom.jpg	3745100	0	1	8758	2	0	next	incorrect	401

06	202	Response	2	3753771	8671	1

06	203	Picture	MorphF4_06_orig.jpg	3753858	0	1	59436	148	0	next	hit	403

06	203	Response	1	3813290	59432	1

06	204	Picture	MorphF7_08_noe.jpg	3813294	0	147	32922	148	0	next	hit	405

06	204	Response	1	3846090	32796	1

06	205	Picture	MorphM3_07_noe.jpg	3846216	0	1	12209	2	0	next	hit	407

06	205	Response	1	3858330	12114	1

06	206	Picture	MorphF2_02_nom.jpg	3858425	0	1	13800	2	0	next	incorrect	409

06	206	Response	2	3872090	13665	1

06	207	Picture	MorphM4_08_nom.jpg	3872225	0	1	18711	2	0	next	hit	411

06	207	Response	1	3890890	18665	1

06	208	Picture	MorphM7_08_orig.jpg	3890936	0	1	9023	2	0	next	hit	413

06	208	Response	1	3899930	8994	1

06	209	Picture	MorphM4_07_nom.jpg	3899959	0	1	16853	2	0	next	hit	415

06	209	Response	1	3916729	16770	1

06	210	Picture	MorphF10_10_nom.jpg	3916812	0	1	6104	2	0	next	hit	417

06	210	Response	1	3922809	5997	1

06	211	Picture	MorphF7_00_noe.jpg	3922916	0	1	19772	2	0	next	incorrect	419

06	211	Response	2	3942649	19733	1

06	212	Picture	MorphM2_07_orig.jpg	3942688	0	1	20568	2	0	next	hit	421

06	212	Response	1	3963209	20521	1

06	213	Picture	MorphF5_02_nom.jpg	3963256	0	1	11014	2	0	next	incorrect	423

06	213	Response	2	3974169	10913	1

06	214	Picture	MorphM3_10_orig.jpg	3974270	0	1	16190	2	0	next	hit	425

06	214	Response	1	3990329	16059	1

06	215	Picture	MorphF10_03_orig.jpg	3990460	0	1	25478	2	0	next	incorrect	427

06	215	Response	2	4015849	25389	1

06	216	Picture	MorphM9_02_orig.jpg	4015938	0	1	18179	2	0	next	incorrect	429

06	216	Response	2	4034008	18070	1

06	217	Picture	MorphM7_01_orig.jpg	4034117	0	1	20834	2	0	next	incorrect	431

06	217	Response	2	4054808	20691	1

06	218	Picture	MorphM6_10_orig.jpg	4054951	0	1	75903	3	0	next	hit	433

06	218	Response	1	4130727	75776	1

06	219	Picture	MorphF5_03_orig.jpg	4130854	0	2	7962	3	0	next	incorrect	435

06	219	Response	2	4138727	7873	1

06	220	Picture	MorphM1_07_nom.jpg	4138816	0	1	9675	147	0	next	hit	437

06	220	Response	1	4148487	9671	1

06	221	Picture	MorphF4_09_noe.jpg	4148491	0	146	10894	147	0	next	hit	439

06	221	Response	1	4159287	10796	1

06	222	Picture	MorphM3_10_noe.jpg	4159385	0	1	35961	2	0	next	incorrect	441

06	222	Response	2	4195207	35822	1

06	223	Picture	MorphF7_03_noe.jpg	4195346	0	1	8625	2	0	next	incorrect	443

06	223	Response	2	4203847	8501	1

06	224	Picture	PAUSE	4203971	0	1	600063	2	0	600000	miss	0

06	225	Picture	MorphM10_05_nom.jpg	4804034	0	1	36890	2	0	next	hit	446

06	225	Response	1	4840801	36767	1

06	226	Picture	MorphM3_06_orig.jpg	4840924	0	1	77761	2	0	next	incorrect	448

06	226	Response	2	4918640	77716	1

06	227	Picture	MorphM6_04_orig.jpg	4918685	0	1	10085	2	0	next	incorrect	450

06	227	Response	2	4928719	10034	2

06	228	Picture	MorphM4_09_orig.jpg	4928770	0	1	7153	148	0	next	hit	452

06	228	Response	1	4935919	7149	2

06	229	Picture	MorphM6_05_orig.jpg	4935923	0	147	19387	148	0	next	incorrect	454

06	229	Response	2	4955200	19277	1

06	230	Picture	MorphF8_06_nom.jpg	4955310	0	1	9820	2	0	next	incorrect	456

06	230	Response	2	4965040	9730	1

06	231	Picture	MorphF1_06_noe.jpg	4965130	0	1	11810	2	0	next	incorrect	458

06	231	Response	2	4976799	11669	1

06	232	Picture	MorphM8_01_orig.jpg	4976940	0	1	62766	2	0	next	hit	460

06	232	Response	1	5039599	62659	1

06	233	Picture	MorphM1_04_noe.jpg	5039706	0	1	11147	2	0	next	incorrect	462

06	233	Response	2	5050799	11093	1

06	234	Picture	MorphM2_00_orig.jpg	5050853	0	1	8758	2	0	next	incorrect	464

06	234	Response	2	5059519	8666	1

06	235	Picture	MorphF1_06_orig.jpg	5059611	0	1	23488	2	0	next	hit	466

06	235	Response	1	5082958	23347	1

06	236	Picture	MorphF3_05_nom.jpg	5083099	0	1	8360	2	0	next	incorrect	468

06	236	Response	2	5091358	8259	1

06	237	Picture	MorphF9_00_noe.jpg	5091459	0	1	9819	2	0	next	incorrect	470

06	237	Response	2	5101198	9739	1

06	238	Picture	MorphF6_00_nom.jpg	5101278	0	1	8493	2	0	next	incorrect	472

06	238	Response	2	5109678	8400	1

06	239	Picture	MorphF7_06_noe.jpg	5109771	0	1	28928	2	0	next	incorrect	474

06	239	Response	2	5138638	28867	1

06	240	Picture	MorphM9_03_orig.jpg	5138699	0	1	8342	153	0	next	incorrect	476

06	240	Response	2	5147038	8339	1

06	241	Picture	MorphF9_04_nom.jpg	5147041	0	152	8511	153	0	next	incorrect	478

06	241	Response	2	5155518	8477	1

06	242	Picture	MorphM3_00_noe.jpg	5155552	0	1	55202	3	0	next	hit	480

06	242	Response	1	5210637	55085	1

06	243	Picture	MorphF3_00_noe.jpg	5210754	0	2	49364	3	0	next	hit	482

06	243	Response	1	5260077	49323	1

06	244	Picture	MorphM8_08_noe.jpg	5260118	0	1	16322	2	0	next	hit	484

06	244	Response	1	5276317	16199	1

06	245	Picture	MorphF4_10_nom.jpg	5276440	0	1	8493	2	0	next	hit	486

06	245	Response	1	5284876	8436	1

06	246	Picture	MorphM10_09_nom.jpg	5284933	0	1	5441	2	0	next	hit	488

06	246	Response	1	5290317	5384	1

06	247	Picture	MorphM2_02_orig.jpg	5290374	0	1	7696	2	0	next	incorrect	490

06	247	Response	2	5297996	7622	1

06	248	Picture	MorphM1_04_nom.jpg	5298070	0	1	5839	2	0	next	incorrect	492

06	248	Response	2	5303836	5766	1

06	249	Picture	MorphF1_03_nom.jpg	5303909	0	1	11412	2	0	next	incorrect	494

06	249	Response	2	5315196	11287	1

06	250	Picture	MorphF7_10_noe.jpg	5315321	0	1	25478	2	0	next	hit	496

06	250	Response	1	5340716	25395	1

06	251	Picture	MorphM8_10_orig.jpg	5340799	0	1	15658	2	0	next	hit	498

06	251	Response	1	5356316	15517	1

06	252	Picture	MorphF1_05_orig.jpg	5356457	0	1	47639	2	0	next	incorrect	500

06	252	Response	2	5403995	47538	1

06	253	Picture	MorphM7_03_orig.jpg	5404096	0	1	19639	3	0	next	incorrect	502

06	253	Response	2	5423675	19579	1

06	254	Picture	MorphM8_03_nom.jpg	5423735	0	2	49630	3	0	next	incorrect	504

06	254	Response	2	5473275	49540	1

06	255	Picture	MorphF2_10_orig.jpg	5473365	0	1	11810	2	0	next	hit	506

06	255	Response	1	5485115	11750	1

06	256	Picture	MorphF1_05_nom.jpg	5485175	0	1	39013	2	0	next	incorrect	508

06	256	Response	2	5524154	38979	1

06	257	Picture	MorphM3_01_nom.jpg	5524188	0	1	12208	3	0	next	incorrect	510

06	257	Response	2	5536315	12127	1

06	258	Picture	MorphM5_01_orig.jpg	5536396	0	2	77231	3	0	next	incorrect	512

06	258	Response	2	5613513	77117	1

06	259	Picture	MorphM10_02_orig.jpg	5613627	0	1	7564	2	0	next	incorrect	514

06	259	Response	2	5621113	7486	1

06	260	Picture	MorphM7_06_nom.jpg	5621191	0	1	8625	2	0	next	hit	516

06	260	Response	1	5629753	8562	1

06	261	Picture	MorphF6_01_noe.jpg	5629816	0	1	9820	2	0	next	incorrect	518

06	261	Response	2	5639593	9777	1

06	262	Picture	MorphF2_08_orig.jpg	5639636	0	1	14331	2	0	next	hit	520

06	262	Response	1	5653913	14277	1

06	263	Picture	MorphM2_05_orig.jpg	5653967	0	1	24284	2	0	next	incorrect	522

06	263	Response	2	5678153	24186	1

06	264	Picture	MorphF9_01_noe.jpg	5678251	0	1	7697	2	0	next	incorrect	524

06	264	Response	2	5685913	7662	1

06	265	Picture	MorphF2_06_noe.jpg	5685948	0	1	29193	2	0	next	incorrect	526

06	265	Response	2	5715032	29084	1

06	266	Picture	MorphM3_06_nom.jpg	5715141	0	1	10616	2	0	next	incorrect	528

06	266	Response	2	5725672	10531	1

06	267	Picture	MorphF9_07_orig.jpg	5725757	0	1	61307	2	0	next	incorrect	530

06	267	Response	2	5787032	61275	1

06	268	Picture	MorphM8_10_noe.jpg	5787064	0	1	12341	2	0	next	hit	532

06	268	Response	1	5799351	12287	1

06	269	Picture	MorphM10_00_nom.jpg	5799405	0	1	11942	3	0	next	incorrect	534

06	269	Response	2	5811271	11866	1

06	270	Picture	MorphM5_07_orig.jpg	5811347	0	2	10617	3	0	next	hit	536

06	270	Response	1	5821831	10484	1

06	271	Picture	MorphF2_09_noe.jpg	5821964	0	1	14596	2	0	next	hit	538

06	271	Response	1	5836471	14507	1

06	272	Picture	MorphF5_08_noe.jpg	5836560	0	1	28000	2	0	next	hit	540

06	272	Response	1	5864471	27911	1

06	273	Picture	MorphF9_06_noe.jpg	5864560	0	1	31317	2	0	next	incorrect	542

06	273	Response	2	5895831	31271	1

06	274	Picture	MorphM10_04_nom.jpg	5895877	0	1	27734	2	0	next	hit	544

06	274	Response	1	5923510	27633	1

06	275	Picture	MorphM7_02_orig.jpg	5923611	0	1	16321	3	0	next	incorrect	546

06	275	Response	2	5939830	16219	1

06	276	Picture	MorphF3_07_noe.jpg	5939932	0	2	8759	3	0	next	hit	548

06	276	Response	1	5948550	8618	1

06	277	Picture	MorphF9_06_nom.jpg	5948691	0	1	24549	2	0	next	incorrect	550

06	277	Response	2	5973109	24418	2

06	278	Picture	MorphF2_08_nom.jpg	5973240	0	1	12871	3	0	next	hit	552

06	278	Response	1	5986070	12830	1

06	279	Picture	MorphF5_08_orig.jpg	5986111	0	2	8095	3	0	next	hit	554

06	279	Response	1	5994150	8039	1

06	280	Picture	MorphM7_00_nom.jpg	5994206	0	1	40075	2	0	next	incorrect	556

06	280	Response	2	6034149	39943	1

06	281	Picture	MorphF8_08_orig.jpg	6034281	0	1	28928	2	0	next	hit	558

06	281	Response	1	6063109	28828	1

06	282	Picture	MorphF10_00_orig.jpg	6063209	0	1	13536	2	0	next	incorrect	560

06	282	Response	2	6076629	13420	1

06	283	Picture	MorphF2_01_noe.jpg	6076745	0	1	23753	2	0	next	incorrect	562

06	283	Response	2	6100469	23724	1

06	284	Picture	MorphF1_02_nom.jpg	6100498	0	1	8890	2	0	next	incorrect	564

06	284	Response	2	6109349	8851	1

06	285	Picture	MorphM6_01_nom.jpg	6109388	0	1	37804	150	0	next	incorrect	566

06	285	Response	2	6147188	37800	1

06	286	Picture	MorphF3_03_noe.jpg	6147192	0	149	17664	150	0	next	hit	568

06	286	Response	1	6164788	17596	1

06	287	Picture	MorphM5_02_noe.jpg	6164856	0	1	20569	2	0	next	incorrect	570

06	287	Response	2	6185348	20492	1

06	288	Picture	MorphM2_09_orig.jpg	6185425	0	1	12606	2	0	next	hit	572

06	288	Response	1	6197908	12483	1

06	289	Picture	MorphF3_01_orig.jpg	6198031	0	1	10483	2	0	next	incorrect	574

06	289	Response	2	6208388	10357	1

06	290	Picture	MorphM9_00_orig.jpg	6208514	0	1	7962	2	0	next	incorrect	576

06	290	Response	2	6216388	7874	1

06	291	Picture	MorphM6_03_orig.jpg	6216476	0	1	8360	2	0	next	incorrect	578

06	291	Response	2	6224788	8312	1

06	292	Picture	MorphF10_00_noe.jpg	6224836	0	1	6502	2	0	next	incorrect	580

06	292	Response	2	6231268	6432	1

06	293	Picture	MorphF8_01_noe.jpg	6231338	0	1	10616	2	0	next	incorrect	582

06	293	Response	2	6241907	10569	1

06	294	Picture	MorphM8_02_orig.jpg	6241954	0	1	32246	2	0	next	incorrect	584

06	294	Response	2	6274067	32113	1

06	295	Picture	MorphF10_05_nom.jpg	6274200	0	1	34501	2	0	next	incorrect	586

06	295	Response	2	6308627	34427	1

06	296	Picture	MorphM5_07_nom.jpg	6308701	0	1	36625	2	0	next	hit	588

06	296	Response	1	6345186	36485	1

06	297	Picture	MorphM10_10_noe.jpg	6345326	0	1	14862	2	0	next	hit	590

06	297	Response	1	6360066	14740	1

06	298	Picture	MorphF3_09_orig.jpg	6360188	0	1	6635	2	0	next	hit	592

06	298	Response	1	6366706	6518	1

06	299	Picture	MorphF1_00_noe.jpg	6366823	0	1	24019	2	0	next	incorrect	594

06	299	Response	2	6390786	23963	1

06	300	Picture	MorphF3_00_orig.jpg	6390842	0	1	9687	2	0	next	incorrect	596

06	300	Response	2	6400386	9544	1

06	301	Picture	MorphM6_04_nom.jpg	6400529	0	1	13004	2	0	next	incorrect	598

06	301	Response	2	6413426	12897	1

06	302	Picture	MorphF2_04_orig.jpg	6413533	0	1	11810	2	0	next	incorrect	600

06	302	Response	2	6425266	11733	1

06	303	Picture	MorphM10_00_orig.jpg	6425343	0	1	9820	2	0	next	incorrect	602

06	303	Response	2	6435106	9763	1

06	304	Picture	MorphF5_10_noe.jpg	6435163	0	1	35431	2	0	next	hit	604

06	304	Response	1	6470465	35302	1

06	305	Picture	MorphF7_05_noe.jpg	6470594	0	1	27315	155	0	next	incorrect	606

06	305	Response	2	6497905	27311	1

06	306	Picture	MorphF10_08_noe.jpg	6497909	0	154	22048	155	0	next	hit	608

06	306	Response	1	6519905	21996	1

06	307	Picture	MorphM10_08_orig.jpg	6519957	0	1	5839	2	0	next	hit	610

06	307	Response	1	6525745	5788	1

06	308	Picture	MorphF4_01_orig.jpg	6525796	0	1	10881	2	0	next	incorrect	612

06	308	Response	2	6536545	10749	1

06	309	Picture	MorphF10_09_orig.jpg	6536677	0	1	11014	2	0	next	hit	614

06	309	Response	1	6547585	10908	1

06	310	Picture	MorphM4_03_nom.jpg	6547691	0	1	12739	2	0	next	incorrect	616

06	310	Response	2	6560384	12693	1

06	311	Picture	MorphF3_04_nom.jpg	6560430	0	1	5839	2	0	next	incorrect	618

06	311	Response	2	6566224	5794	1

06	312	Picture	MorphF1_07_noe.jpg	6566269	0	1	12076	2	0	next	hit	620

06	312	Response	1	6578224	11955	1

06	313	Picture	MorphF6_08_noe.jpg	6578345	0	1	16189	2	0	next	hit	622

06	313	Response	1	6594464	16119	1

06	314	Picture	MorphM2_01_nom.jpg	6594534	0	1	30388	2	0	next	incorrect	624

06	314	Response	2	6624784	30250	1

06	315	Picture	MorphM4_05_noe.jpg	6624922	0	1	8625	2	0	next	hit	626

06	315	Response	1	6633504	8582	1

06	316	Picture	MorphM3_01_noe.jpg	6633547	0	1	20568	3	0	next	incorrect	628

06	316	Response	2	6654064	20517	1

06	317	Picture	MorphF4_06_nom.jpg	6654115	0	2	15128	3	0	next	incorrect	630

06	317	Response	2	6669183	15068	1

06	318	Picture	MorphF1_01_nom.jpg	6669243	0	1	7944	153	0	next	incorrect	632

06	318	Response	2	6677183	7940	1

06	319	Picture	MorphF3_08_orig.jpg	6677187	0	152	11165	153	0	next	hit	634

06	319	Response	1	6688223	11036	1

06	320	Picture	MorphF9_06_orig.jpg	6688352	0	1	12871	2	0	next	incorrect	636

06	320	Response	2	6701183	12831	1

06	321	Picture	MorphF1_10_orig.jpg	6701223	0	1	15393	3	0	next	hit	638

06	321	Response	1	6716543	15320	1

06	322	Picture	MorphM8_09_noe.jpg	6716616	0	2	34900	3	0	next	hit	640

06	322	Response	1	6751423	34807	1

06	323	Picture	MorphM2_07_nom.jpg	6751516	0	1	7962	2	0	next	hit	642

06	323	Response	1	6759423	7907	1

06	324	Picture	MorphF10_07_nom.jpg	6759478	0	1	7697	2	0	next	hit	644

06	324	Response	1	6767102	7624	1

06	325	Picture	MorphF4_03_orig.jpg	6767175	0	1	10217	2	0	next	incorrect	646

06	325	Response	2	6777342	10167	1

06	326	Picture	MorphF6_00_orig.jpg	6777392	0	1	9687	2	0	next	incorrect	648

06	326	Response	2	6786943	9551	1

06	327	Picture	MorphM8_07_orig.jpg	6787079	0	1	10085	2	0	next	hit	650

06	327	Response	1	6797102	10023	1

06	328	Picture	MorphF5_03_nom.jpg	6797164	0	1	18445	3	0	next	incorrect	652

06	328	Response	2	6815502	18338	1

06	329	Picture	MorphM5_08_noe.jpg	6815609	0	2	10086	3	0	next	incorrect	654

06	329	Response	2	6825662	10053	1

06	330	Picture	MorphM1_06_noe.jpg	6825695	0	1	12739	2	0	next	hit	656

06	330	Response	1	6838302	12607	1

06	331	Picture	MorphF4_00_nom.jpg	6838434	0	1	6900	2	0	next	incorrect	658

06	331	Response	2	6845262	6828	1

06	332	Picture	MorphF2_10_nom.jpg	6845334	0	1	12076	2	0	next	hit	660

06	332	Response	1	6857342	12008	1

06	333	Picture	MorphM1_01_orig.jpg	6857410	0	1	9935	152	0	next	incorrect	662

06	333	Response	2	6867342	9932	1

06	334	Picture	MorphM2_05_nom.jpg	6867345	0	151	14879	152	0	next	incorrect	664

06	334	Response	2	6882141	14796	1

06	335	Picture	MorphF4_05_noe.jpg	6882224	0	1	35681	150	0	next	hit	666

06	335	Response	1	6917901	35677	1

06	336	Picture	MorphF7_06_orig.jpg	6917905	0	149	13418	150	0	next	hit	668

06	336	Response	1	6931181	13276	1

06	337	Picture	MorphF6_01_orig.jpg	6931323	0	1	12581	160	0	next	incorrect	670

06	337	Response	2	6943901	12578	1

06	338	Picture	MorphM6_00_noe.jpg	6943904	0	159	7323	160	0	next	incorrect	672

06	338	Response	2	6951181	7277	1

06	339	Picture	MorphM10_01_noe.jpg	6951227	0	1	11412	2	0	next	incorrect	674

06	339	Response	2	6962541	11314	1

06	340	Picture	MorphF4_10_noe.jpg	6962639	0	1	16305	152	0	next	hit	676

06	340	Response	1	6978941	16302	1

06	341	Picture	MorphF9_00_orig.jpg	6978944	0	151	9970	152	0	next	incorrect	678

06	341	Response	2	6988860	9916	1

06	342	Picture	MorphF10_03_noe.jpg	6988914	0	1	9687	2	0	next	incorrect	680

06	342	Response	2	6998540	9626	1

06	343	Picture	MorphF2_04_nom.jpg	6998601	0	1	9554	2	0	next	incorrect	682

06	343	Response	2	7008060	9459	1

06	344	Picture	MorphM4_04_nom.jpg	7008155	0	1	22559	2	0	next	incorrect	684

06	344	Response	2	7030620	22465	1

06	345	Picture	MorphF8_07_nom.jpg	7030714	0	1	20170	2	0	next	hit	686

06	345	Response	1	7050780	20066	1

06	346	Picture	MorphF10_10_noe.jpg	7050884	0	1	17251	2	0	next	hit	688

06	346	Response	1	7068060	17176	1

06	347	Picture	MorphM9_05_nom.jpg	7068135	0	1	15658	2	0	next	incorrect	690

06	347	Response	2	7083739	15604	1

06	348	Picture	MorphF5_08_nom.jpg	7083793	0	1	19230	146	0	next	hit	692

06	348	Response	1	7103019	19226	1

06	349	Picture	MorphF9_02_orig.jpg	7103023	0	145	9168	146	0	next	incorrect	694

06	349	Response	2	7112139	9116	1

06	350	Picture	MorphM10_10_orig.jpg	7112191	0	1	6767	2	0	next	hit	696

06	350	Response	1	7118859	6668	1

06	351	Picture	MorphM4_05_orig.jpg	7118958	0	1	24549	2	0	next	hit	698

06	351	Response	1	7143419	24461	1

06	352	Picture	MorphF8_09_nom.jpg	7143507	0	1	17915	2	0	next	hit	700

06	352	Response	1	7161339	17832	1

06	353	Picture	MorphM4_07_orig.jpg	7161422	0	1	7563	3	0	next	hit	702

06	353	Response	1	7168859	7437	1

06	354	Picture	MorphM10_03_orig.jpg	7168985	0	2	40606	3	0	next	incorrect	704

06	354	Response	2	7209498	40513	1

06	355	Picture	MorphF1_07_orig.jpg	7209591	0	1	20436	2	0	next	hit	706

06	355	Response	1	7229978	20387	1

06	356	Picture	MorphF3_01_nom.jpg	7230027	0	1	8227	2	0	next	incorrect	708

06	356	Response	2	7238218	8191	1

06	357	Picture	MorphM7_06_noe.jpg	7238254	0	1	7298	3	0	next	hit	710

06	357	Response	1	7245498	7244	1

06	358	Picture	MorphF8_10_nom.jpg	7245552	0	2	9687	4	0	next	hit	712

06	358	Response	1	7255098	9546	1

06	359	Picture	MorphF4_09_orig.jpg	7255239	0	2	6635	3	0	next	hit	714

06	359	Response	1	7261818	6579	1

06	360	Picture	MorphF9_04_noe.jpg	7261874	0	1	10218	2	0	next	incorrect	716

06	360	Response	2	7272058	10184	1

06	361	Picture	MorphF6_08_orig.jpg	7272092	0	1	11943	2	0	next	hit	718

06	361	Response	1	7283978	11886	1

06	362	Picture	MorphF2_06_orig.jpg	7284035	0	1	63695	2	0	next	hit	720

06	362	Response	1	7347657	63622	1

06	363	Picture	MorphF7_10_nom.jpg	7347730	0	1	13403	2	0	next	hit	722

06	363	Response	1	7361097	13367	1

06	364	Picture	MorphM7_07_noe.jpg	7361133	0	1	6237	2	0	next	hit	724

06	364	Response	1	7367337	6204	1

06	365	Picture	MorphM2_08_noe.jpg	7367370	0	1	16985	2	0	next	hit	726

06	365	Response	1	7384217	16847	1

06	366	Picture	MorphM3_07_orig.jpg	7384355	0	1	16455	2	0	next	hit	728

06	366	Response	1	7400697	16342	1

06	367	Picture	MorphF5_05_nom.jpg	7400810	0	1	8210	152	0	next	hit	730

06	367	Response	1	7409016	8206	1

06	368	Picture	MorphF4_05_orig.jpg	7409020	0	151	26400	309	0	next	incorrect	732

06	368	Response	2	7435416	26396	1

06	369	Picture	MorphM3_03_orig.jpg	7435420	0	158	14753	160	0	next	incorrect	734

06	369	Response	2	7450136	14716	1

06	370	Picture	MorphM4_10_nom.jpg	7450173	0	2	17384	3	0	next	hit	736

06	370	Response	1	7467496	17323	1

06	371	Picture	MorphF9_09_nom.jpg	7467557	0	1	5043	2	0	next	hit	738

06	371	Response	1	7472536	4979	1

06	372	Picture	MorphM5_09_nom.jpg	7472600	0	1	7829	2	0	next	hit	740

06	372	Response	1	7480296	7696	1

06	373	Picture	MorphF8_05_orig.jpg	7480429	0	1	13137	2	0	next	incorrect	742

06	373	Response	2	7493496	13067	1

06	374	Picture	MorphM2_09_nom.jpg	7493566	0	1	10333	152	0	next	hit	744

06	374	Response	1	7503895	10329	1

06	375	Picture	MorphM8_09_orig.jpg	7503899	0	151	7581	152	0	next	hit	746

06	375	Response	1	7511335	7436	1

06	376	Picture	MorphF9_08_noe.jpg	7511480	0	1	13005	2	0	next	incorrect	748

06	376	Response	2	7524455	12975	1

06	377	Picture	MorphM9_06_orig.jpg	7524485	0	1	14729	2	0	next	hit	750

06	377	Response	1	7539175	14690	1

06	378	Picture	MorphM6_02_nom.jpg	7539214	0	1	10218	2	0	next	incorrect	752

06	378	Response	2	7549335	10121	1

06	379	Picture	MorphM3_06_noe.jpg	7549432	0	1	10483	2	0	next	hit	754

06	379	Response	1	7559815	10383	1

06	380	Picture	MorphM6_06_orig.jpg	7559915	0	1	14199	2	0	next	incorrect	756

06	380	Response	2	7573975	14060	1

06	381	Picture	MorphF4_04_noe.jpg	7574114	0	1	15127	3	0	next	incorrect	758

06	381	Response	2	7589175	15061	1

06	382	Picture	MorphF10_04_noe.jpg	7589241	0	2	10749	3	0	next	incorrect	760

06	382	Response	2	7599895	10654	1

06	383	Picture	MorphM7_09_orig.jpg	7599990	0	1	24815	2	0	next	hit	762

06	383	Response	1	7624774	24784	1

06	384	Picture	MorphF6_09_noe.jpg	7624805	0	1	8094	2	0	next	hit	764

06	384	Response	1	7632774	7969	1

06	385	Picture	MorphM3_10_nom.jpg	7632899	0	1	16057	2	0	next	hit	766

06	385	Response	1	7648854	15955	1

06	386	Picture	MorphM6_05_nom.jpg	7648956	0	1	8891	2	0	next	incorrect	768

06	386	Response	2	7657734	8778	1

06	387	Picture	MorphM9_06_noe.jpg	7657847	0	1	68870	2	0	next	incorrect	770

06	387	Response	2	7726613	68766	1

06	388	Picture	MorphM6_03_nom.jpg	7726717	0	1	7697	2	0	next	incorrect	772

06	388	Response	2	7734293	7576	1

06	389	Picture	MorphM9_00_nom.jpg	7734414	0	1	7829	2	0	next	incorrect	774

06	389	Response	2	7742133	7719	1

06	390	Picture	MorphM5_00_nom.jpg	7742243	0	1	8360	2	0	next	incorrect	776

06	390	Response	2	7750533	8290	1

06	391	Picture	MorphM2_01_noe.jpg	7750603	0	1	12075	2	0	next	incorrect	778

06	391	Response	2	7762613	12010	1

06	392	Picture	MorphF6_08_nom.jpg	7762678	0	1	14199	2	0	next	hit	780

06	392	Response	1	7776773	14095	1

06	393	Picture	MorphF5_00_nom.jpg	7776877	0	1	8891	2	0	next	incorrect	782

06	393	Response	2	7785733	8856	1

06	394	Picture	MorphF3_08_noe.jpg	7785768	0	1	8891	2	0	next	hit	784

06	394	Response	1	7794613	8845	1

06	395	Picture	MorphM6_08_nom.jpg	7794659	0	1	10085	2	0	next	hit	786

06	395	Response	1	7804693	10034	1

06	396	Picture	MorphM5_03_noe.jpg	7804744	0	1	31582	2	0	next	incorrect	788

06	396	Response	2	7836292	31548	1

06	397	Picture	MorphF2_03_orig.jpg	7836326	0	1	9422	2	0	next	incorrect	790

06	397	Response	2	7845652	9326	1

06	398	Picture	MorphM10_09_orig.jpg	7845748	0	1	7165	2	0	next	hit	792

06	398	Response	1	7852772	7024	1

06	399	Picture	MorphM6_01_noe.jpg	7852913	0	1	9422	2	0	next	incorrect	794

06	399	Response	2	7862212	9299	1

06	400	Picture	MorphM10_05_noe.jpg	7862335	0	1	20170	2	0	next	hit	796

06	400	Response	1	7882372	20037	1

06	401	Picture	MorphM3_09_noe.jpg	7882505	0	1	11279	2	0	next	incorrect	798

06	401	Response	2	7893732	11227	1

06	402	Picture	MorphM9_07_noe.jpg	7893784	0	1	29592	2	0	next	incorrect	800

06	402	Response	2	7923252	29468	1

06	403	Picture	MorphM7_03_nom.jpg	7923376	0	1	13933	3	0	next	incorrect	802

06	403	Response	2	7937252	13876	1

06	404	Picture	MorphM1_02_nom.jpg	7937309	0	2	7564	3	0	next	incorrect	804

06	404	Response	2	7944771	7462	1

06	405	Picture	MorphF4_06_noe.jpg	7944873	0	1	13403	2	0	next	incorrect	806

06	405	Response	2	7958131	13258	1

06	406	Picture	MorphF7_08_nom.jpg	7958276	0	1	44321	2	0	next	hit	808

06	406	Response	1	8002451	44175	1

06	407	Picture	MorphF6_05_orig.jpg	8002597	0	1	7697	2	0	next	incorrect	810

06	407	Response	2	8010211	7614	1

06	408	Picture	MorphF1_04_orig.jpg	8010294	0	1	14198	2	0	next	incorrect	812

06	408	Response	2	8024371	14077	1

06	409	Picture	MorphM8_04_noe.jpg	8024492	0	1	14730	2	0	next	incorrect	814

06	409	Response	2	8039090	14598	1

06	410	Picture	MorphM9_01_noe.jpg	8039222	0	1	10881	2	0	next	incorrect	816

06	410	Response	2	8049970	10748	1

06	411	Picture	MorphF1_09_orig.jpg	8050103	0	1	26142	2	0	next	hit	818

06	411	Response	1	8076130	26027	1

06	412	Picture	MorphM9_09_nom.jpg	8076245	0	1	5838	3	0	next	hit	820

06	412	Response	1	8081970	5725	1

06	413	Picture	MorphM2_04_nom.jpg	8082083	0	2	14597	3	0	next	incorrect	822

06	413	Response	2	8096610	14527	1

06	414	Picture	MorphM8_08_orig.jpg	8096680	0	1	6635	2	0	next	hit	824

06	414	Response	1	8103250	6570	1

06	415	Picture	MorphF8_09_noe.jpg	8103315	0	1	18180	2	0	next	hit	826

06	415	Response	1	8121410	18095	1

06	416	Picture	MorphM6_02_noe.jpg	8121495	0	1	6768	2	0	next	incorrect	828

06	416	Response	2	8128130	6635	1

06	417	Picture	MorphM5_08_orig.jpg	8128263	0	1	19230	146	0	next	hit	830

06	417	Response	1	8147489	19226	1

06	418	Picture	MorphF2_09_orig.jpg	8147493	0	145	21760	292	0	next	hit	832

06	418	Response	1	8169249	21756	1

06	419	Picture	MorphM10_07_noe.jpg	8169253	0	147	7312	148	0	next	hit	834

06	419	Response	1	8176449	7196	1

06	420	Picture	MorphM9_00_noe.jpg	8176565	0	1	12341	2	0	next	incorrect	836

06	420	Response	2	8188769	12204	1

06	421	Picture	MorphF9_03_noe.jpg	8188906	0	1	18426	154	0	next	incorrect	838

06	421	Response	2	8207329	18423	1

06	422	Picture	MorphF4_07_orig.jpg	8207332	0	153	8246	154	0	next	hit	840

06	422	Response	1	8215489	8157	1

06	423	Picture	MorphF10_08_nom.jpg	8215578	0	1	14597	2	0	next	hit	842

06	423	Response	1	8230049	14471	1

06	424	Picture	MorphF7_06_nom.jpg	8230175	0	1	5706	2	0	next	hit	844

06	424	Response	1	8235809	5634	1

06	425	Picture	MorphF1_05_noe.jpg	8235881	0	1	32644	2	0	next	hit	846

06	425	Response	1	8268448	32567	1

06	426	Picture	MorphF3_02_noe.jpg	8268525	0	1	35298	2	0	next	hit	848

06	426	Response	1	8303728	35203	1

06	427	Picture	MorphF1_00_orig.jpg	8303823	0	1	19772	2	0	next	incorrect	850

06	427	Response	2	8323488	19665	1

06	428	Picture	MorphM9_01_nom.jpg	8323595	0	1	10856	160	0	next	incorrect	852

06	428	Response	2	8334448	10853	1

06	429	Picture	MorphM10_08_nom.jpg	8334451	0	159	7323	160	0	next	hit	854

06	429	Response	1	8341647	7196	1

06	430	Picture	MorphM2_00_noe.jpg	8341774	0	1	10597	154	0	next	incorrect	856

06	430	Response	2	8352367	10593	1

06	431	Picture	MorphF8_03_orig.jpg	8352371	0	153	6640	301	0	next	incorrect	858

06	431	Response	2	8359007	6636	1

06	432	Picture	MorphM8_02_noe.jpg	8359011	0	148	8772	149	0	next	incorrect	860

06	432	Response	2	8367647	8636	1

06	433	Picture	MorphM4_06_noe.jpg	8367783	0	1	7962	2	0	next	hit	862

06	433	Response	1	8375647	7864	1

06	434	Picture	MorphF8_10_noe.jpg	8375745	0	1	6900	3	0	next	hit	864

06	434	Response	1	8382607	6862	1

06	435	Picture	MorphM1_09_noe.jpg	8382645	0	2	5441	3	0	next	hit	866

06	435	Response	1	8388047	5402	1

06	436	Picture	MorphF3_01_noe.jpg	8388086	0	1	20966	3	0	next	hit	868

06	436	Response	1	8409007	20921	1

06	437	Picture	MorphM7_05_orig.jpg	8409052	0	2	50028	3	0	next	hit	870

06	437	Response	1	8459007	49955	1

06	438	Picture	MorphM1_00_nom.jpg	8459080	0	1	8492	3	0	next	incorrect	872

06	438	Response	2	8467486	8406	1

06	439	Picture	MorphM8_03_noe.jpg	8467572	0	2	8360	4	0	next	incorrect	874

06	439	Response	2	8475806	8234	1

06	440	Picture	MorphF2_01_orig.jpg	8475932	0	2	9687	4	0	next	incorrect	876

06	440	Response	2	8485486	9554	1

06	441	Picture	MorphM8_05_nom.jpg	8485619	0	2	9687	4	0	next	hit	878

06	441	Response	1	8495246	9627	1

06	442	Picture	MorphM1_08_noe.jpg	8495306	0	2	8095	3	0	next	hit	880

06	442	Response	1	8503326	8020	1

06	443	Picture	MorphM3_08_orig.jpg	8503401	0	1	10218	2	0	next	hit	882

06	443	Response	1	8513486	10085	1

06	444	Picture	MorphM4_02_nom.jpg	8513619	0	1	10218	2	0	next	incorrect	884

06	444	Response	2	8523806	10187	1

06	445	Picture	PAUSE	8523837	0	1	600062	2	0	600000	miss	0

06	446	Picture	MorphF9_01_nom.jpg	9123899	0	1	25213	2	0	next	incorrect	887

06	446	Response	2	9149080	25181	1

06	447	Picture	MorphM10_06_nom.jpg	9149112	0	1	8891	2	0	next	hit	889

06	447	Response	1	9157960	8848	1

06	448	Picture	MorphM6_09_nom.jpg	9158003	0	1	8625	2	0	next	hit	891

06	448	Response	1	9166520	8517	1

06	449	Picture	MorphM5_09_orig.jpg	9166628	0	1	12739	2	0	next	hit	893

06	449	Response	1	9179320	12692	1

06	450	Picture	MorphF7_05_orig.jpg	9179367	0	1	9554	2	0	next	incorrect	895

06	450	Response	2	9188840	9473	1

06	451	Picture	MorphM6_06_nom.jpg	9188921	0	1	20834	2	0	next	incorrect	897

06	451	Response	2	9209719	20798	1

06	452	Picture	MorphF4_10_orig.jpg	9209755	0	1	8493	2	0	next	hit	899

06	452	Response	1	9218199	8444	1

06	453	Picture	MorphM2_07_noe.jpg	9218248	0	1	13137	2	0	next	hit	901

06	453	Response	1	9231319	13071	1

06	454	Picture	MorphM8_02_nom.jpg	9231385	0	1	25212	2	0	next	hit	903

06	454	Response	1	9256519	25134	1

06	455	Picture	MorphM5_10_nom.jpg	9256597	0	1	8360	2	0	next	hit	905

06	455	Response	1	9264919	8322	1

06	456	Picture	MorphF8_03_nom.jpg	9264957	0	1	33440	3	0	next	incorrect	907

06	456	Response	2	9298358	33401	1

06	457	Picture	MorphM1_10_orig.jpg	9298397	0	2	8626	3	0	next	hit	909

06	457	Response	1	9306918	8521	1

06	458	Picture	MorphM6_09_orig.jpg	9307023	0	1	16699	156	0	next	hit	911

06	458	Response	1	9323718	16695	1

06	459	Picture	MorphF1_03_noe.jpg	9323722	0	155	11168	156	0	next	hit	913

06	459	Response	1	9334758	11036	1

06	460	Picture	MorphF9_05_nom.jpg	9334890	0	1	16852	2	0	next	incorrect	915

06	460	Response	2	9351638	16748	1

06	461	Picture	MorphF6_03_orig.jpg	9351742	0	1	7166	2	0	next	incorrect	917

06	461	Response	2	9358838	7096	1

06	462	Picture	MorphF9_07_noe.jpg	9358908	0	1	9156	2	0	next	incorrect	919

06	462	Response	2	9367958	9050	1

06	463	Picture	MorphF6_09_orig.jpg	9368064	0	1	7697	2	0	next	hit	921

06	463	Response	1	9375718	7654	1

06	464	Picture	MorphF5_05_noe.jpg	9375761	0	1	19506	2	0	next	incorrect	923

06	464	Response	2	9395238	19477	1

06	465	Picture	MorphF3_03_nom.jpg	9395267	0	1	9289	2	0	next	incorrect	925

06	465	Response	2	9404437	9170	1

06	466	Picture	MorphM10_08_noe.jpg	9404556	0	1	11545	2	0	next	hit	927

06	466	Response	1	9415957	11401	1

06	467	Picture	MorphF6_00_noe.jpg	9416101	0	1	15128	2	0	next	incorrect	929

06	467	Response	2	9431157	15056	1

06	468	Picture	MorphM10_02_nom.jpg	9431229	0	1	11677	2	0	next	incorrect	931

06	468	Response	2	9442836	11607	2

06	469	Picture	MorphM2_00_nom.jpg	9442906	0	1	26656	151	0	next	incorrect	933

06	469	Response	2	9469557	26651	1

06	470	Picture	MorphF1_10_nom.jpg	9469562	0	150	19789	151	0	next	hit	935

06	470	Response	1	9489317	19755	1

06	471	Picture	MorphF6_07_nom.jpg	9489351	0	1	18445	2	0	next	incorrect	937

06	471	Response	2	9507717	18366	1

06	472	Picture	MorphF3_07_nom.jpg	9507796	0	1	13402	2	0	next	hit	939

06	472	Response	1	9521076	13280	1

06	473	Picture	MorphM7_10_orig.jpg	9521198	0	1	14199	2	0	next	hit	941

06	473	Response	1	9535316	14118	1

06	474	Picture	MorphF5_07_noe.jpg	9535397	0	1	29194	2	0	next	hit	943

06	474	Response	1	9564516	29119	1

06	475	Picture	MorphM7_00_orig.jpg	9564591	0	1	12075	2	0	next	incorrect	945

06	475	Response	2	9576596	12005	1

06	476	Picture	MorphM4_03_noe.jpg	9576666	0	1	9024	2	0	next	hit	947

06	476	Response	1	9585556	8890	1

06	477	Picture	MorphM9_10_orig.jpg	9585690	0	1	7033	2	0	next	hit	949

06	477	Response	1	9592676	6986	1

06	478	Picture	MorphM7_02_noe.jpg	9592723	0	1	10085	2	0	next	hit	951

06	478	Response	1	9602676	9953	1

06	479	Picture	MorphM8_00_noe.jpg	9602808	0	1	26407	2	0	next	incorrect	953

06	479	Response	2	9629155	26347	1

06	480	Picture	MorphM4_02_noe.jpg	9629215	0	1	9289	2	0	next	incorrect	955

06	480	Response	2	9638435	9220	1

06	481	Picture	MorphM1_10_noe.jpg	9638504	0	1	10335	150	0	next	hit	957

06	481	Response	1	9648835	10331	1

06	482	Picture	MorphM9_03_nom.jpg	9648839	0	149	39559	150	0	next	incorrect	959

06	482	Response	2	9688275	39436	1

06	483	Picture	MorphM7_10_nom.jpg	9688398	0	1	7829	2	0	next	hit	961

06	483	Response	1	9696195	7797	1

06	484	Picture	MorphM4_04_noe.jpg	9696227	0	1	20569	2	0	next	incorrect	963

06	484	Response	2	9716755	20528	1

06	485	Picture	MorphF4_05_nom.jpg	9716796	0	1	9289	2	0	next	incorrect	965

06	485	Response	2	9726034	9238	1

06	486	Picture	MorphF7_02_noe.jpg	9726085	0	1	8492	2	0	next	incorrect	967

06	486	Response	2	9734514	8429	1

06	487	Picture	MorphM2_08_nom.jpg	9734577	0	1	8360	2	0	next	hit	969

06	487	Response	1	9742834	8257	1

06	488	Picture	MorphM5_10_orig.jpg	9742937	0	1	9422	2	0	next	hit	971

06	488	Response	1	9752274	9337	1

06	489	Picture	MorphF7_00_orig.jpg	9752359	0	1	8360	2	0	next	incorrect	973

06	489	Response	2	9760594	8235	1

06	490	Picture	MorphM1_05_noe.jpg	9760719	0	1	62235	2	0	next	incorrect	975

06	490	Response	2	9822914	62195	1

06	491	Picture	MorphF4_02_noe.jpg	9822954	0	1	11678	2	0	next	incorrect	977

06	491	Response	2	9834594	11640	1

06	492	Picture	MorphM9_08_nom.jpg	9834632	0	1	13270	2	0	next	hit	979

06	492	Response	1	9847793	13161	1

06	493	Picture	MorphM6_10_noe.jpg	9847902	0	1	11677	2	0	next	incorrect	981

06	493	Response	2	9859473	11571	1

06	494	Picture	MorphM3_05_orig.jpg	9859579	0	1	15791	2	0	next	incorrect	983

06	494	Response	2	9875233	15654	1

06	495	Picture	MorphF2_00_noe.jpg	9875370	0	1	15659	2	0	next	hit	985

06	495	Response	1	9890993	15623	1

06	496	Picture	MorphF6_04_noe.jpg	9891029	0	1	26805	2	0	next	incorrect	987

06	496	Response	2	9917793	26764	1

06	497	Picture	MorphM2_03_orig.jpg	9917834	0	1	7033	2	0	next	incorrect	989

06	497	Response	2	9924832	6998	1

06	498	Picture	MorphM4_06_nom.jpg	9924867	0	1	16189	2	0	next	hit	991

06	498	Response	1	9940992	16125	1

06	499	Picture	MorphF6_09_nom.jpg	9941056	0	1	8227	2	0	next	hit	993

06	499	Response	1	9949152	8096	1

06	500	Picture	MorphF3_10_orig.jpg	9949283	0	1	8095	2	0	next	hit	995

06	500	Response	1	9957232	7949	1

06	501	Picture	MorphF5_09_orig.jpg	9957378	0	1	5839	2	0	next	hit	997

06	501	Response	1	9963072	5694	1

06	502	Picture	MorphF6_01_nom.jpg	9963217	0	1	9952	2	0	next	incorrect	999

06	502	Response	2	9973072	9855	1

06	503	Picture	MorphM10_04_noe.jpg	9973169	0	1	15658	3	0	next	hit	1001

06	503	Response	1	9988752	15583	1

06	504	Picture	MorphF4_08_noe.jpg	9988827	0	2	11528	153	0	next	hit	1003

06	504	Response	1	10000352	11525	1

06	505	Picture	MorphM1_00_noe.jpg	10000355	0	151	13951	152	0	next	incorrect	1005

06	505	Response	2	10014192	13837	1

06	506	Picture	MorphM9_08_noe.jpg	10014306	0	1	20170	2	0	next	incorrect	1007

06	506	Response	2	10034352	20046	1

06	507	Picture	MorphM5_06_nom.jpg	10034476	0	1	12473	2	0	next	hit	1009

06	507	Response	1	10046911	12435	1

06	508	Picture	MorphF6_10_noe.jpg	10046949	0	1	8759	2	0	next	hit	1011

06	508	Response	1	10055631	8682	1

06	509	Picture	MorphF4_08_nom.jpg	10055708	0	1	12871	2	0	next	hit	1013

06	509	Response	1	10068511	12803	1

06	510	Picture	MorphM3_03_noe.jpg	10068579	0	1	9422	2	0	next	hit	1015

06	510	Response	1	10077871	9292	1

06	511	Picture	MorphM6_05_noe.jpg	10078001	0	1	12075	2	0	next	incorrect	1017

06	511	Response	2	10089951	11950	1

06	512	Picture	MorphF1_04_noe.jpg	10090076	0	1	42838	159	0	next	hit	1019

06	512	Response	1	10132911	42835	1

06	513	Picture	MorphM1_01_nom.jpg	10132914	0	158	9976	159	0	next	incorrect	1021

06	513	Response	2	10142750	9836	1

06	514	Picture	MorphM3_07_nom.jpg	10142890	0	1	28265	2	0	next	incorrect	1023

06	514	Response	2	10171070	28180	1

06	515	Picture	MorphM2_10_noe.jpg	10171155	0	1	9279	145	0	next	hit	1025

06	515	Response	1	10180429	9274	2

06	516	Picture	MorphM6_08_noe.jpg	10180434	0	144	8370	145	0	next	incorrect	1027

06	516	Response	2	10188670	8236	1

06	517	Picture	MorphM1_05_nom.jpg	10188804	0	1	8227	2	0	next	incorrect	1029

06	517	Response	2	10196990	8186	1

06	518	Picture	MorphM10_00_noe.jpg	10197031	0	1	13668	2	0	next	incorrect	1031

06	518	Response	2	10210670	13639	1

06	519	Picture	MorphM6_07_orig.jpg	10210699	0	1	49895	2	0	next	incorrect	1033

06	519	Response	2	10260509	49810	1

06	520	Picture	MorphF2_05_nom.jpg	10260594	0	1	11279	2	0	next	incorrect	1035

06	520	Response	2	10271789	11195	1

06	521	Picture	MorphF6_05_noe.jpg	10271873	0	1	7166	2	0	next	incorrect	1037

06	521	Response	2	10278989	7116	1

06	522	Picture	MorphM8_04_nom.jpg	10279039	0	1	13403	2	0	next	hit	1039

06	522	Response	1	10292349	13310	1

06	523	Picture	MorphF9_00_nom.jpg	10292442	0	1	7431	2	0	next	incorrect	1041

06	523	Response	2	10299789	7347	1

06	524	Picture	MorphF6_02_nom.jpg	10299873	0	1	6502	2	0	next	incorrect	1043

06	524	Response	2	10306269	6396	1

06	525	Picture	MorphM4_04_orig.jpg	10306375	0	1	9687	2	0	next	incorrect	1045

06	525	Response	2	10315949	9574	1

06	526	Picture	MorphF4_04_nom.jpg	10316062	0	1	8094	3	0	next	incorrect	1047

06	526	Response	2	10324029	7967	1

06	527	Picture	MorphM10_02_noe.jpg	10324156	0	2	15526	3	0	next	incorrect	1049

06	527	Response	2	10339629	15473	1

06	528	Picture	MorphM1_01_noe.jpg	10339682	0	1	12474	2	0	next	incorrect	1051

06	528	Response	2	10352028	12346	1

06	529	Picture	MorphM9_05_orig.jpg	10352156	0	1	14331	2	0	next	incorrect	1053

06	529	Response	2	10366428	14272	1

06	530	Picture	MorphM8_08_nom.jpg	10366487	0	1	17516	3	0	next	hit	1055

06	530	Response	1	10383948	17461	1

06	531	Picture	MorphM6_09_noe.jpg	10384003	0	2	14465	3	0	next	incorrect	1057

06	531	Response	2	10398348	14345	1

06	532	Picture	MorphM7_08_nom.jpg	10398468	0	1	27324	146	0	next	incorrect	1059

06	532	Response	2	10425788	27320	1

06	533	Picture	MorphF5_00_orig.jpg	10425792	0	145	14210	146	0	next	incorrect	1061

06	533	Response	2	10439868	14076	1

06	534	Picture	MorphM10_01_nom.jpg	10440002	0	1	11678	2	0	next	incorrect	1063

06	534	Response	2	10451548	11546	1

06	535	Picture	MorphF9_07_nom.jpg	10451680	0	1	8227	2	0	next	incorrect	1065

06	535	Response	2	10459787	8107	1

06	536	Picture	MorphM10_10_nom.jpg	10459907	0	1	7962	2	0	next	hit	1067

06	536	Response	1	10467787	7880	1

06	537	Picture	MorphF8_00_orig.jpg	10467869	0	1	7166	2	0	next	incorrect	1069

06	537	Response	2	10474907	7038	1

06	538	Picture	MorphF7_08_orig.jpg	10475035	0	1	9288	3	0	next	hit	1071

06	538	Response	1	10484187	9152	1

06	539	Picture	MorphF8_04_orig.jpg	10484323	0	2	9024	3	0	next	incorrect	1073

06	539	Response	2	10493307	8984	1

06	540	Picture	MorphM2_03_nom.jpg	10493347	0	1	8095	2	0	next	incorrect	1075

06	540	Response	2	10501307	7960	1

06	541	Picture	MorphF5_04_nom.jpg	10501442	0	1	41534	2	0	next	incorrect	1077

06	541	Response	2	10542907	41465	1

06	542	Picture	MorphF10_04_nom.jpg	10542976	0	1	20568	3	0	next	hit	1079

06	542	Response	1	10563467	20491	1

06	543	Picture	MorphF7_04_nom.jpg	10563544	0	2	18966	146	0	next	incorrect	1081

06	543	Response	2	10582506	18962	1

06	544	Picture	MorphM9_09_noe.jpg	10582510	0	144	11157	145	0	next	incorrect	1083

06	544	Response	2	10593626	11116	1

06	545	Picture	MorphF9_08_nom.jpg	10593667	0	1	10483	2	0	next	hit	1085

06	545	Response	1	10604026	10359	1

06	546	Picture	MorphM4_02_orig.jpg	10604150	0	1	28000	2	0	next	incorrect	1087

06	546	Response	2	10632026	27876	1

06	547	Picture	MorphF4_07_nom.jpg	10632150	0	1	15525	2	0	next	hit	1089

06	547	Response	1	10647546	15396	1

06	548	Picture	MorphM7_01_nom.jpg	10647675	0	1	22161	2	0	next	incorrect	1091

06	548	Response	2	10669786	22111	1

06	549	Picture	MorphM8_00_nom.jpg	10669836	0	1	18180	2	0	next	hit	1093

06	549	Response	1	10687945	18109	1

06	550	Picture	MorphF5_06_orig.jpg	10688016	0	1	8360	2	0	next	hit	1095

06	550	Response	1	10696265	8249	1

06	551	Picture	MorphF3_06_noe.jpg	10696376	0	1	7413	152	0	next	hit	1097

06	551	Response	1	10703785	7409	1

06	552	Picture	MorphM1_05_orig.jpg	10703789	0	151	5040	305	0	next	hit	1099

06	552	Response	1	10708825	5036	1

06	553	Picture	MorphF1_10_noe.jpg	10708829	0	154	24039	155	0	next	incorrect	1101

06	553	Response	2	10732825	23996	1

06	554	Picture	MorphF5_01_noe.jpg	10732868	0	1	37800	153	0	next	incorrect	1103

06	554	Response	2	10770665	37797	1

06	555	Picture	MorphF2_07_orig.jpg	10770668	0	152	13554	153	0	next	hit	1105

06	555	Response	1	10784104	13436	1

06	556	Picture	MorphF5_10_nom.jpg	10784222	0	1	7697	2	0	next	hit	1107

06	556	Response	1	10791784	7562	1

06	557	Picture	MorphF3_09_noe.jpg	10791919	0	1	5971	2	0	next	hit	1109

06	557	Response	1	10797784	5865	1

06	558	Picture	MorphF8_01_orig.jpg	10797890	0	1	7431	2	0	next	incorrect	1111

06	558	Response	2	10805224	7334	1

06	559	Picture	MorphM7_09_nom.jpg	10805321	0	1	40738	3	0	next	hit	1113

06	559	Response	1	10846024	40703	1

06	560	Picture	MorphM4_03_orig.jpg	10846059	0	2	18578	3	0	next	incorrect	1115

06	560	Response	2	10864584	18525	1

06	561	Picture	MorphM5_10_noe.jpg	10864637	0	1	16720	2	0	next	hit	1117

06	561	Response	1	10881304	16667	1

06	562	Picture	MorphF8_05_noe.jpg	10881357	0	1	43923	3	0	next	incorrect	1119

06	562	Response	2	10925223	43866	1

06	563	Picture	MorphM8_09_nom.jpg	10925280	0	2	10218	3	0	next	hit	1121

06	563	Response	1	10935383	10103	1

06	564	Picture	MorphF10_03_nom.jpg	10935498	0	1	10351	2	0	next	incorrect	1123

06	564	Response	2	10945783	10285	1

06	565	Picture	MorphM2_04_orig.jpg	10945849	0	1	14177	156	0	next	incorrect	1125

06	565	Response	2	10960023	14174	1

06	566	Picture	MorphF5_06_noe.jpg	10960026	0	155	16320	312	0	next	hit	1127

06	566	Response	1	10976343	16317	1

06	567	Picture	MorphM5_04_orig.jpg	10976346	0	157	15416	158	0	next	hit	1129

06	567	Response	1	10991703	15357	1

06	568	Picture	MorphF10_02_orig.jpg	10991762	0	1	10218	2	0	next	incorrect	1131

06	568	Response	2	11001942	10180	1

06	569	Picture	MorphF7_04_noe.jpg	11001980	0	1	11412	2	0	next	incorrect	1133

06	569	Response	2	11013302	11322	1

06	570	Picture	MorphM4_07_noe.jpg	11013392	0	1	11545	2	0	next	hit	1135

06	570	Response	1	11024822	11430	1

06	571	Picture	MorphF9_10_nom.jpg	11024937	0	1	6502	2	0	next	hit	1137

06	571	Response	1	11031382	6445	1

06	572	Picture	MorphF10_05_orig.jpg	11031439	0	1	7431	2	0	next	incorrect	1139

06	572	Response	2	11038822	7383	1

06	573	Picture	MorphF9_05_orig.jpg	11038870	0	1	33175	2	0	next	incorrect	1141

06	573	Response	2	11071942	33072	1

06	574	Picture	MorphF2_09_nom.jpg	11072045	0	1	10616	2	0	next	hit	1143

06	574	Response	1	11082582	10537	1

06	575	Picture	MorphF4_04_orig.jpg	11082661	0	1	7962	2	0	next	incorrect	1145

06	575	Response	2	11090582	7921	1

06	576	Picture	MorphF2_07_nom.jpg	11090623	0	1	14331	2	0	next	hit	1147

06	576	Response	1	11104821	14198	1

06	577	Picture	MorphF10_01_orig.jpg	11104954	0	1	28132	2	0	next	incorrect	1149

06	577	Response	2	11132981	28027	1

06	578	Picture	MorphF2_00_nom.jpg	11133086	0	1	24019	2	0	next	incorrect	1151

06	578	Response	2	11157061	23975	1

06	579	Picture	MorphF9_08_orig.jpg	11157105	0	1	9000	158	0	next	hit	1153

06	579	Response	1	11166101	8996	1

06	580	Picture	MorphF8_00_noe.jpg	11166105	0	157	10108	158	0	next	incorrect	1155

06	580	Response	2	11176101	9996	1

06	581	Picture	MorphM10_06_noe.jpg	11176213	0	1	8095	2	0	next	hit	1157

06	581	Response	1	11184261	8048	1

06	582	Picture	MorphM4_00_noe.jpg	11184308	0	1	25611	2	0	next	incorrect	1159

06	582	Response	2	11209780	25472	1

06	583	Picture	MorphF6_05_nom.jpg	11209919	0	1	9156	2	0	next	incorrect	1161

06	583	Response	2	11218980	9061	1

06	584	Picture	MorphF8_08_noe.jpg	11219075	0	1	16322	2	0	next	hit	1163

06	584	Response	1	11235300	16225	1

06	585	Picture	MorphF4_03_noe.jpg	11235397	0	1	20037	2	0	next	incorrect	1165

06	585	Response	2	11255300	19903	1

06	586	Picture	MorphF8_05_nom.jpg	11255434	0	1	7033	2	0	next	incorrect	1167

06	586	Response	2	11262420	6986	1

06	587	Picture	MorphM3_04_nom.jpg	11262467	0	1	23076	148	0	next	incorrect	1169

06	587	Response	2	11285540	23073	1

06	588	Picture	MorphF8_10_orig.jpg	11285543	0	147	9568	148	0	next	hit	1171

06	588	Response	1	11294980	9437	1

06	589	Picture	MorphM5_00_noe.jpg	11295111	0	1	9024	2	0	next	incorrect	1173

06	589	Response	2	11304100	8989	1

06	590	Picture	MorphF2_08_noe.jpg	11304135	0	1	10615	2	0	next	hit	1175

06	590	Response	1	11314659	10524	1

06	591	Picture	MorphF7_02_orig.jpg	11314750	0	1	8360	2	0	next	incorrect	1177

06	591	Response	2	11323059	8309	1

06	592	Picture	MorphM2_08_orig.jpg	11323110	0	1	7432	2	0	next	hit	1179

06	592	Response	1	11330499	7389	1

06	593	Picture	MorphF5_01_orig.jpg	11330542	0	1	10350	2	0	next	incorrect	1181

06	593	Response	2	11340819	10277	1

06	594	Picture	MorphM8_01_nom.jpg	11340892	0	1	9820	2	0	next	hit	1183

06	594	Response	1	11350579	9687	1

06	595	Picture	MorphM1_08_orig.jpg	11350712	0	1	8758	2	0	next	hit	1185

06	595	Response	1	11359379	8667	1

06	596	Picture	MorphF10_09_nom.jpg	11359470	0	1	6767	2	0	next	hit	1187

06	596	Response	1	11366179	6709	1

06	597	Picture	MorphM6_08_orig.jpg	11366237	0	1	13005	2	0	next	incorrect	1189

06	597	Response	2	11379139	12902	1

06	598	Picture	MorphM1_07_orig.jpg	11379242	0	1	20966	2	0	next	hit	1191

06	598	Response	1	11400099	20857	1

06	599	Picture	MorphF7_09_orig.jpg	11400208	0	1	6502	2	0	next	hit	1193

06	599	Response	1	11406658	6450	1

06	600	Picture	MorphF8_08_nom.jpg	11406710	0	1	9024	2	0	next	hit	1195

06	600	Response	1	11415618	8908	1

06	601	Picture	MorphM7_07_nom.jpg	11415734	0	1	4910	2	0	next	hit	1197

06	601	Response	1	11420498	4764	1

06	602	Picture	MorphF3_02_orig.jpg	11420644	0	1	6635	2	0	next	incorrect	1199

06	602	Response	2	11427218	6574	1

06	603	Picture	MorphF8_04_noe.jpg	11427279	0	1	9554	2	0	next	incorrect	1201

06	603	Response	2	11436738	9459	1

06	604	Picture	MorphM4_00_orig.jpg	11436833	0	1	22149	146	0	next	incorrect	1203

06	604	Response	2	11458978	22145	1

06	605	Picture	MorphF1_08_noe.jpg	11458982	0	145	9964	146	0	next	hit	1205

06	605	Response	1	11468898	9916	1

06	606	Picture	MorphF5_04_orig.jpg	11468946	0	1	46444	3	0	next	incorrect	1207

06	606	Response	2	11515297	46351	1

06	607	Picture	MorphM5_09_noe.jpg	11515390	0	2	11147	3	0	next	hit	1209

06	607	Response	1	11526497	11107	1

06	608	Picture	MorphF5_03_noe.jpg	11526537	0	1	29326	3	0	next	incorrect	1211

06	608	Response	2	11555777	29240	1

06	609	Picture	MorphF4_00_noe.jpg	11555863	0	2	9687	4	0	next	incorrect	1213

06	609	Response	2	11565457	9594	1

06	610	Picture	MorphF1_03_orig.jpg	11565550	0	2	27071	3	0	next	incorrect	1215

06	610	Response	2	11592497	26947	1

06	611	Picture	MorphM5_03_orig.jpg	11592621	0	1	26009	2	0	next	incorrect	1217

06	611	Response	2	11618496	25875	1

06	612	Picture	MorphM9_01_orig.jpg	11618630	0	1	8493	2	0	next	incorrect	1219

06	612	Response	2	11627056	8426	1

06	613	Picture	MorphM4_08_orig.jpg	11627123	0	1	13402	2	0	next	hit	1221

06	613	Response	1	11640416	13293	1

06	614	Picture	MorphF5_10_orig.jpg	11640525	0	1	7298	3	0	next	hit	1223

06	614	Response	1	11647696	7171	1

06	615	Picture	MorphM9_04_orig.jpg	11647823	0	2	9687	4	0	next	incorrect	1225

06	615	Response	2	11657376	9553	1

06	616	Picture	MorphF3_05_noe.jpg	11657510	0	2	8360	4	0	next	hit	1227

06	616	Response	1	11665776	8266	1

06	617	Picture	MorphM2_06_nom.jpg	11665870	0	2	7166	3	0	next	hit	1229

06	617	Response	1	11672976	7106	1

06	618	Picture	MorphM10_03_nom.jpg	11673036	0	1	7033	2	0	next	incorrect	1231

06	618	Response	2	11679936	6900	1

06	619	Picture	MorphM7_06_orig.jpg	11680069	0	1	24948	2	0	next	hit	1233

06	619	Response	1	11704976	24907	1

06	620	Picture	MorphM2_09_noe.jpg	11705017	0	1	27999	2	0	next	hit	1235

06	620	Response	1	11732975	27958	1

06	621	Picture	MorphM6_04_noe.jpg	11733016	0	1	7033	2	0	next	incorrect	1237

06	621	Response	2	11739935	6919	1

06	622	Picture	MorphF9_09_noe.jpg	11740049	0	1	21630	2	0	next	incorrect	1239

06	622	Response	2	11761615	21566	1

06	623	Picture	MorphM5_06_noe.jpg	11761679	0	1	18976	2	0	next	hit	1241

06	623	Response	1	11780575	18896	1

06	624	Picture	MorphF3_10_noe.jpg	11780655	0	1	7033	2	0	next	hit	1243

06	624	Response	1	11787615	6960	1

06	625	Picture	MorphF8_00_nom.jpg	11787688	0	1	9156	2	0	next	incorrect	1245

06	625	Response	2	11796735	9047	1

06	626	Picture	MorphM9_08_orig.jpg	11796844	0	1	15924	2	0	next	hit	1247

06	626	Response	1	11812735	15891	1

06	627	Picture	MorphF5_02_noe.jpg	11812768	0	1	30122	2	0	next	incorrect	1249

06	627	Response	2	11842814	30046	1

06	628	Picture	MorphF3_03_orig.jpg	11842890	0	1	6901	2	0	next	incorrect	1251

06	628	Response	2	11849694	6804	1

06	629	Picture	MorphM4_01_orig.jpg	11849791	0	1	6104	2	0	next	incorrect	1253

06	629	Response	2	11855774	5983	1

06	630	Picture	MorphF5_05_orig.jpg	11855895	0	1	42443	155	0	next	incorrect	1255

06	630	Response	2	11898334	42439	1

06	631	Picture	MorphF10_10_orig.jpg	11898338	0	154	13290	155	0	next	hit	1257

06	631	Response	1	11911534	13196	1

06	632	Picture	MorphF2_07_noe.jpg	11911628	0	1	17649	2	0	next	incorrect	1259

06	632	Response	2	11929214	17586	1

06	633	Picture	MorphF4_08_orig.jpg	11929277	0	1	8340	155	0	next	hit	1261

06	633	Response	1	11937614	8337	1

06	634	Picture	MorphM5_04_nom.jpg	11937617	0	154	20986	155	0	next	incorrect	1263

06	634	Response	2	11958493	20876	1

06	635	Picture	MorphF10_06_noe.jpg	11958603	0	1	11147	2	0	next	incorrect	1265

06	635	Response	2	11969613	11010	1

06	636	Picture	MorphF8_04_nom.jpg	11969750	0	1	6747	155	0	next	incorrect	1267

06	636	Response	2	11976493	6743	1

06	637	Picture	MorphM5_05_nom.jpg	11976497	0	154	20589	155	0	next	hit	1269

06	637	Response	1	11996973	20476	1

06	638	Picture	MorphF10_02_noe.jpg	11997086	0	1	16454	2	0	next	incorrect	1271

06	638	Response	2	12013453	16367	1

06	639	Picture	MorphM8_05_orig.jpg	12013540	0	1	9276	148	0	next	hit	1273

06	639	Response	1	12022813	9273	1

06	640	Picture	MorphM7_08_noe.jpg	12022816	0	147	9302	148	0	next	hit	1275

06	640	Response	1	12032013	9197	1

06	641	Picture	MorphM8_05_noe.jpg	12032118	0	1	10218	2	0	next	incorrect	1277

06	641	Response	2	12042253	10135	1

06	642	Picture	MorphM2_04_noe.jpg	12042336	0	1	9952	2	0	next	incorrect	1279

06	642	Response	2	12052172	9836	1

06	643	Picture	MorphM9_04_noe.jpg	12052288	0	1	9008	151	0	next	incorrect	1281

06	643	Response	2	12061292	9004	1

06	644	Picture	MorphF5_00_noe.jpg	12061296	0	150	24034	151	0	next	incorrect	1283

06	644	Response	2	12085292	23996	1

06	645	Picture	MorphM5_00_orig.jpg	12085330	0	1	11147	2	0	next	incorrect	1285

06	645	Response	2	12096332	11002	1

06	646	Picture	MorphF4_00_orig.jpg	12096477	0	1	7939	158	0	next	incorrect	1287

06	646	Response	2	12104412	7935	1

06	647	Picture	MorphM3_02_noe.jpg	12104416	0	157	9179	158	0	next	hit	1289

06	647	Response	1	12113532	9116	1

06	648	Picture	MorphF1_08_orig.jpg	12113595	0	1	8625	3	0	next	hit	1291

06	648	Response	1	12122172	8577	1

06	649	Picture	MorphM6_06_noe.jpg	12122220	0	2	9953	3	0	next	incorrect	1293

06	649	Response	2	12132092	9872	1

06	650	Picture	MorphF3_04_orig.jpg	12132173	0	1	13800	3	0	next	incorrect	1295

06	650	Response	2	12145852	13679	1

06	651	Picture	MorphF8_02_noe.jpg	12145973	0	2	13934	3	0	next	incorrect	1297

06	651	Response	2	12159771	13798	1

06	652	Picture	MorphM1_09_orig.jpg	12159907	0	1	6635	2	0	next	hit	1299

06	652	Response	1	12166491	6584	1

06	653	Picture	MorphF1_02_noe.jpg	12166542	0	1	20833	2	0	next	incorrect	1301

06	653	Response	2	12187292	20750	1

06	654	Picture	MorphM3_08_noe.jpg	12187375	0	1	16588	2	0	next	hit	1303

06	654	Response	1	12203851	16476	1

06	655	Picture	MorphM6_07_nom.jpg	12203963	0	1	36212	149	0	next	hit	1305

06	655	Response	1	12240171	36208	1

06	656	Picture	MorphF4_01_nom.jpg	12240175	0	148	9279	306	0	next	incorrect	1307

06	656	Response	2	12249451	9276	1

06	657	Picture	MorphF2_02_orig.jpg	12249454	0	158	10242	159	0	next	incorrect	1309

06	657	Response	2	12259610	10156	1

06	658	Picture	MorphF3_05_orig.jpg	12259696	0	1	55203	2	0	next	hit	1311

06	658	Response	1	12314810	55114	1

06	659	Picture	MorphF7_01_noe.jpg	12314899	0	1	8625	2	0	next	incorrect	1313

06	659	Response	2	12323449	8550	2

06	660	Picture	MorphM3_08_nom.jpg	12323524	0	1	24815	2	0	next	hit	1315

06	660	Response	1	12348250	24726	1

06	661	Picture	MorphM4_00_nom.jpg	12348339	0	1	25994	149	0	next	incorrect	1317

06	661	Response	2	12374329	25990	1

06	662	Picture	MorphF6_10_orig.jpg	12374333	0	148	7446	149	0	next	hit	1319

06	662	Response	1	12381689	7356	1

06	663	Picture	MorphF4_02_orig.jpg	12381779	0	1	7431	2	0	next	incorrect	1321

06	663	Response	2	12389129	7350	1

06	664	Picture	MorphM5_05_noe.jpg	12389210	0	1	16852	2	0	next	incorrect	1323

06	664	Response	2	12405928	16718	2

06	665	Picture	MorphF6_03_nom.jpg	12406062	0	1	11943	2	0	next	incorrect	1325

06	665	Response	2	12417929	11867	1

06	666	Picture	end_ins	12418005	0	1	4787691	2	0	next	other	0

06	666	Response	3	17197814	4779809	1
