# Supplementary material for: Categorical Perception of Fear and Anger Expressions in Whole, Masked and Composite Faces
Source: PLoS One. 2015 Aug 11;10(8):e0134790. doi: 10.1371/journal.pone.0134790 (PMC4532458; doi:10.1371/journal.pone.0134790)
Supplement: S1 Dataset — (ZIP) [file pone.0134790.s001.zip › Exp1/05-Vp005_ParaMasked_pt1.log]

Scenario - 

Logfile written - 01/29/2014 15:32:26

Subject	Trial	Event Type	Code	Time	TTime	Uncertainty	Duration	Uncertainty	ReqTime	ReqDur	Stim Type	Pair Index

05	1	Response	3	353001	362868	1

05	2	Response	3	459960	106898	1

05	3	Response	3	549079	89062	1

05	4	Picture	fix	549191	0	1	30122	2	0	30000	other	0

05	5	Picture	MorphF5_01_nom.jpg	579446	0	1	322590	2	0	next	incorrect	6

05	5	Response	2	901945	322499	1

05	6	Picture	MorphM5_04_nom.jpg	902036	0	1	38748	2	0	next	incorrect	8

05	6	Response	2	940665	38629	1

05	7	Picture	MorphF5_08_noe.jpg	940784	0	1	80282	2	0	next	hit	10

05	7	Response	1	1020984	80200	1

05	8	Picture	MorphM2_00_noe.jpg	1021066	0	1	14863	2	0	next	incorrect	12

05	8	Response	2	1035864	14798	1

05	9	Picture	MorphF2_02_nom.jpg	1035929	0	1	10615	3	0	next	incorrect	14

05	9	Response	2	1046504	10575	1

05	10	Picture	MorphF7_01_nom.jpg	1046544	0	2	39545	3	0	next	incorrect	16

05	10	Response	2	1085944	39400	1

05	11	Picture	MorphF1_02_nom.jpg	1086089	0	1	13778	157	0	next	incorrect	18

05	11	Response	2	1099864	13775	1

05	12	Picture	MorphF3_08_noe.jpg	1099867	0	156	17008	157	0	next	hit	20

05	12	Response	1	1116743	16876	1

05	13	Picture	MorphF1_04_noe.jpg	1116875	0	1	19108	2	0	next	hit	22

05	13	Response	1	1135943	19068	1

05	14	Picture	MorphF8_02_nom.jpg	1135983	0	1	160963	2	0	next	incorrect	24

05	14	Response	2	1296822	160839	1

05	15	Picture	MorphF2_09_nom.jpg	1296946	0	1	19905	2	0	next	hit	26

05	15	Response	1	1316822	19876	1

05	16	Picture	MorphF6_01_orig.jpg	1316851	0	1	11147	2	0	next	incorrect	28

05	16	Response	2	1327941	11090	1

05	17	Picture	MorphM8_03_nom.jpg	1327998	0	1	26274	2	0	next	hit	30

05	17	Response	1	1354181	26183	1

05	18	Picture	MorphF6_01_noe.jpg	1354272	0	1	25080	2	0	next	incorrect	32

05	18	Response	2	1379301	25029	1

05	19	Picture	MorphF5_05_noe.jpg	1379352	0	1	102031	149	0	next	hit	34

05	19	Response	1	1481380	102028	1

05	20	Picture	MorphM5_03_nom.jpg	1481383	0	148	10365	149	0	next	incorrect	36

05	20	Response	2	1491700	10317	1

05	21	Picture	MorphF1_07_orig.jpg	1491748	0	1	7829	2	0	next	incorrect	38

05	21	Response	2	1499460	7712	1

05	22	Picture	MorphF9_09_noe.jpg	1499577	0	1	79619	2	0	next	incorrect	40

05	22	Response	2	1579059	79482	1

05	23	Picture	MorphF5_03_noe.jpg	1579196	0	1	29724	3	0	next	hit	42

05	23	Response	1	1608819	29623	1

05	24	Picture	MorphF3_09_noe.jpg	1608920	0	2	33573	3	0	next	hit	44

05	24	Response	1	1642418	33498	2

05	25	Picture	MorphM4_02_nom.jpg	1642493	0	1	17516	2	0	next	incorrect	46

05	25	Response	2	1659938	17445	1

05	26	Picture	MorphM5_08_orig.jpg	1660009	0	1	60113	2	0	next	hit	48

05	26	Response	1	1720018	60009	1

05	27	Picture	MorphF2_04_nom.jpg	1720122	0	1	13668	2	0	next	incorrect	50

05	27	Response	2	1733698	13576	1

05	28	Picture	MorphM6_02_noe.jpg	1733790	0	1	129646	2	0	next	hit	52

05	28	Response	1	1863296	129506	1

05	29	Picture	MorphM9_07_nom.jpg	1863436	0	1	41783	152	0	next	incorrect	54

05	29	Response	2	1905216	41780	1

05	30	Picture	MorphF6_05_nom.jpg	1905219	0	151	12480	296	0	next	incorrect	56

05	30	Response	2	1917696	12477	1

05	31	Picture	MorphF1_08_nom.jpg	1917699	0	145	9167	146	0	next	incorrect	58

05	31	Response	2	1926816	9117	1

05	32	Picture	MorphF3_09_orig.jpg	1926866	0	1	11393	154	0	next	hit	60

05	32	Response	1	1938256	11390	1

05	33	Picture	MorphF1_06_nom.jpg	1938259	0	153	11431	154	0	next	incorrect	62

05	33	Response	2	1949616	11357	1

05	34	Picture	MorphF6_08_orig.jpg	1949690	0	1	12729	145	0	next	hit	64

05	34	Response	1	1962415	12725	1

05	35	Picture	MorphM1_02_orig.jpg	1962419	0	144	128319	288	0	next	incorrect	66

05	35	Response	2	2090734	128315	1

05	36	Picture	MorphM5_10_nom.jpg	2090738	0	144	16319	291	0	next	hit	68

05	36	Response	1	2107054	16316	1

05	37	Picture	MorphF4_08_orig.jpg	2107057	0	147	14345	148	0	next	hit	70

05	37	Response	1	2121374	14317	1

05	38	Picture	MorphF3_03_noe.jpg	2121402	0	1	17118	2	0	next	hit	72

05	38	Response	1	2138414	17012	1

05	39	Picture	MorphM9_06_nom.jpg	2138520	0	1	63297	2	0	next	hit	74

05	39	Response	1	2201773	63253	1

05	40	Picture	MorphF4_07_orig.jpg	2201817	0	1	36094	2	0	next	incorrect	76

05	40	Response	2	2237773	35956	1

05	41	Picture	MorphF8_07_orig.jpg	2237911	0	1	10749	2	0	next	hit	78

05	41	Response	1	2248573	10662	1

05	42	Picture	MorphM1_04_noe.jpg	2248660	0	1	30255	2	0	next	hit	80

05	42	Response	1	2278812	30152	1

05	43	Picture	MorphM5_04_noe.jpg	2278915	0	1	29459	2	0	next	hit	82

05	43	Response	1	2308332	29417	1

05	44	Picture	MorphM6_06_nom.jpg	2308374	0	1	24018	2	0	next	incorrect	84

05	44	Response	2	2332252	23878	1

05	45	Picture	MorphF5_02_nom.jpg	2332392	0	1	16057	2	0	next	incorrect	86

05	45	Response	2	2348412	16020	1

05	46	Picture	MorphM1_07_orig.jpg	2348449	0	1	35165	2	0	next	hit	88

05	46	Response	1	2383531	35082	1

05	47	Picture	MorphM4_03_nom.jpg	2383614	0	1	31040	146	0	next	incorrect	90

05	47	Response	2	2414651	31037	1

05	48	Picture	MorphF4_00_noe.jpg	2414654	0	145	11158	146	0	next	incorrect	92

05	48	Response	2	2425771	11117	1

05	49	Picture	MorphM3_06_nom.jpg	2425812	0	1	44454	2	0	next	incorrect	94

05	49	Response	2	2470171	44359	1

05	50	Picture	MorphF1_09_noe.jpg	2470266	0	1	22426	2	0	next	hit	96

05	50	Response	1	2492650	22384	1

05	51	Picture	MorphM7_04_noe.jpg	2492692	0	1	7697	2	0	next	hit	98

05	51	Response	1	2500330	7638	1

05	52	Picture	MorphM3_04_orig.jpg	2500389	0	1	20435	2	0	next	incorrect	100

05	52	Response	2	2520730	20341	1

05	53	Picture	MorphF10_04_nom.jpg	2520824	0	1	8758	2	0	next	incorrect	102

05	53	Response	2	2529450	8626	1

05	54	Picture	MorphM6_10_orig.jpg	2529582	0	1	10483	3	0	next	hit	104

05	54	Response	1	2540010	10428	1

05	55	Picture	MorphM1_09_orig.jpg	2540065	0	2	40474	3	0	next	hit	106

05	55	Response	1	2580410	40345	1

05	56	Picture	MorphF6_00_noe.jpg	2580539	0	1	9288	2	0	next	incorrect	108

05	56	Response	2	2589770	9231	1

05	57	Picture	MorphM8_09_noe.jpg	2589827	0	1	13403	2	0	next	incorrect	110

05	57	Response	2	2603129	13302	1

05	58	Picture	MorphM6_04_noe.jpg	2603230	0	1	74842	2	0	next	incorrect	112

05	58	Response	2	2677929	74699	1

05	59	Picture	MorphM10_04_orig.jpg	2678072	0	1	17251	2	0	next	hit	114

05	59	Response	1	2695209	17137	1

05	60	Picture	MorphM2_08_noe.jpg	2695323	0	1	26407	2	0	next	incorrect	116

05	60	Response	2	2721608	26285	1

05	61	Picture	MorphM10_04_noe.jpg	2721730	0	1	16587	2	0	next	hit	118

05	61	Response	1	2738248	16518	1

05	62	Picture	MorphF6_08_noe.jpg	2738317	0	1	29592	2	0	next	incorrect	120

05	62	Response	2	2767848	29531	1

05	63	Picture	MorphM7_10_noe.jpg	2767909	0	1	12473	2	0	next	hit	122

05	63	Response	1	2780248	12339	1

05	64	Picture	MorphM9_03_nom.jpg	2780382	0	1	14995	2	0	next	incorrect	124

05	64	Response	2	2795288	14906	1

05	65	Picture	MorphM3_08_nom.jpg	2795377	0	1	14464	2	0	next	incorrect	126

05	65	Response	2	2809767	14390	1

05	66	Picture	MorphF2_00_noe.jpg	2809841	0	1	97799	2	0	next	incorrect	128

05	66	Response	2	2907527	97686	1

05	67	Picture	MorphM1_06_noe.jpg	2907640	0	1	20701	2	0	next	hit	130

05	67	Response	1	2928246	20606	1

05	68	Picture	MorphF10_05_nom.jpg	2928341	0	1	14597	2	0	next	incorrect	132

05	68	Response	2	2942886	14545	1

05	69	Picture	MorphM7_07_orig.jpg	2942938	0	1	10350	3	0	next	hit	134

05	69	Response	1	2953206	10268	1

05	70	Picture	MorphM3_04_nom.jpg	2953288	0	2	24815	3	0	next	incorrect	136

05	70	Response	2	2978006	24718	1

05	71	Picture	MorphF4_10_nom.jpg	2978103	0	1	11666	146	0	next	hit	138

05	71	Response	1	2989766	11663	1

05	72	Picture	MorphM5_09_nom.jpg	2989769	0	145	10097	146	0	next	hit	140

05	72	Response	1	2999766	9997	1

05	73	Picture	MorphM7_02_nom.jpg	2999866	0	1	38880	2	0	next	hit	142

05	73	Response	1	3038645	38779	1

05	74	Picture	MorphM3_07_nom.jpg	3038746	0	1	10062	158	0	next	incorrect	144

05	74	Response	2	3048805	10059	1

05	75	Picture	MorphF4_10_orig.jpg	3048808	0	157	11435	158	0	next	hit	146

05	75	Response	1	3060165	11357	1

05	76	Picture	MorphF6_09_nom.jpg	3060243	0	1	44720	2	0	next	hit	148

05	76	Response	1	3104885	44642	1

05	77	Picture	MorphF9_08_orig.jpg	3104963	0	1	49629	2	0	next	hit	150

05	77	Response	1	3154484	49521	1

05	78	Picture	MorphF3_05_noe.jpg	3154592	0	1	13535	2	0	next	hit	152

05	78	Response	1	3168084	13492	1

05	79	Picture	MorphF2_06_noe.jpg	3168127	0	1	10483	2	0	next	incorrect	154

05	79	Response	2	3178484	10357	1

05	80	Picture	MorphF7_05_nom.jpg	3178610	0	1	12872	2	0	next	hit	156

05	80	Response	1	3191364	12754	1

05	81	Picture	MorphF4_05_noe.jpg	3191482	0	1	10483	2	0	next	incorrect	158

05	81	Response	2	3201924	10442	1

05	82	Picture	MorphM4_09_nom.jpg	3201965	0	1	12341	2	0	next	hit	160

05	82	Response	1	3214164	12199	1

05	83	Picture	MorphF7_07_nom.jpg	3214306	0	1	9422	2	0	next	hit	162

05	83	Response	1	3223603	9297	1

05	84	Picture	MorphM9_05_orig.jpg	3223728	0	1	9554	2	0	next	incorrect	164

05	84	Response	2	3233203	9475	1

05	85	Picture	MorphM7_03_nom.jpg	3233282	0	1	11678	2	0	next	hit	166

05	85	Response	1	3244883	11601	1

05	86	Picture	MorphM8_02_orig.jpg	3244960	0	1	23885	2	0	next	incorrect	168

05	86	Response	2	3268723	23763	1

05	87	Picture	MorphM5_06_nom.jpg	3268845	0	1	11943	2	0	next	incorrect	170

05	87	Response	2	3280723	11878	1

05	88	Picture	MorphF2_01_orig.jpg	3280788	0	1	11280	2	0	next	incorrect	172

05	88	Response	2	3292003	11215	1

05	89	Picture	MorphM6_09_nom.jpg	3292068	0	1	9289	2	0	next	hit	174

05	89	Response	1	3301283	9215	1

05	90	Picture	MorphM4_06_noe.jpg	3301357	0	1	20700	3	0	next	hit	176

05	90	Response	1	3322003	20646	1

05	91	Picture	MorphM6_00_nom.jpg	3322057	0	2	12589	154	0	next	incorrect	178

05	91	Response	2	3334642	12585	1

05	92	Picture	MorphF1_09_orig.jpg	3334646	0	152	25098	153	0	next	incorrect	180

05	92	Response	2	3359602	24956	1

05	93	Picture	MorphF10_07_nom.jpg	3359744	0	1	17383	2	0	next	hit	182

05	93	Response	1	3377042	17298	1

05	94	Picture	MorphM10_10_noe.jpg	3377127	0	1	9820	2	0	next	hit	184

05	94	Response	1	3386882	9755	1

05	95	Picture	MorphF2_02_noe.jpg	3386947	0	1	20701	2	0	next	incorrect	186

05	95	Response	2	3407602	20655	1

05	96	Picture	MorphM8_04_orig.jpg	3407648	0	1	26009	2	0	next	incorrect	188

05	96	Response	2	3433602	25954	1

05	97	Picture	MorphM1_07_noe.jpg	3433657	0	1	31582	2	0	next	hit	190

05	97	Response	1	3465121	31464	1

05	98	Picture	MorphM2_05_nom.jpg	3465239	0	1	26805	2	0	next	incorrect	192

05	98	Response	2	3492001	26762	1

05	99	Picture	MorphM5_05_nom.jpg	3492044	0	1	27320	151	0	next	hit	194

05	99	Response	1	3519361	27317	1

05	100	Picture	MorphM2_10_noe.jpg	3519364	0	150	16869	151	0	next	hit	196

05	100	Response	1	3536161	16797	1

05	101	Picture	MorphM3_07_orig.jpg	3536233	0	1	21099	2	0	next	incorrect	198

05	101	Response	2	3557280	21047	1

05	102	Picture	MorphM7_05_orig.jpg	3557332	0	1	10085	2	0	next	hit	200

05	102	Response	1	3567280	9948	1

05	103	Picture	MorphM5_00_nom.jpg	3567417	0	1	22269	159	0	next	incorrect	202

05	103	Response	2	3589680	22263	1

05	104	Picture	MorphF10_02_noe.jpg	3589686	0	158	15948	159	0	next	hit	204

05	104	Response	1	3605600	15914	1

05	105	Picture	MorphM2_09_orig.jpg	3605634	0	1	11147	2	0	next	hit	206

05	105	Response	1	3616640	11006	1

05	106	Picture	MorphF7_03_orig.jpg	3616781	0	1	10483	2	0	next	hit	208

05	106	Response	1	3627120	10339	1

05	107	Picture	MorphM3_03_orig.jpg	3627264	0	1	10350	2	0	next	hit	210

05	107	Response	1	3637520	10256	1

05	108	Picture	MorphM1_10_orig.jpg	3637614	0	1	14597	2	0	next	hit	212

05	108	Response	1	3652079	14465	1

05	109	Picture	MorphF4_10_noe.jpg	3652211	0	1	10592	159	0	next	hit	214

05	109	Response	1	3662799	10588	1

05	110	Picture	MorphF2_05_orig.jpg	3662803	0	158	17275	159	0	next	incorrect	216

05	110	Response	2	3679999	17196	1

05	111	Picture	MorphM2_01_nom.jpg	3680078	0	1	9687	2	0	next	incorrect	218

05	111	Response	2	3689679	9601	1

05	112	Picture	MorphF8_08_orig.jpg	3689765	0	1	10350	2	0	next	hit	220

05	112	Response	1	3700079	10314	1

05	113	Picture	MorphM4_00_noe.jpg	3700115	0	1	48701	2	0	next	hit	222

05	113	Response	1	3748719	48604	1

05	114	Picture	MorphF5_02_noe.jpg	3748816	0	1	24682	2	0	next	incorrect	224

05	114	Response	2	3773358	24542	1

05	115	Picture	MorphF10_01_nom.jpg	3773498	0	1	18047	2	0	next	incorrect	226

05	115	Response	2	3791438	17940	1

05	116	Picture	MorphM5_02_noe.jpg	3791545	0	1	32643	2	0	next	incorrect	228

05	116	Response	2	3824078	32533	1

05	117	Picture	MorphM9_02_noe.jpg	3824188	0	1	107752	2	0	next	hit	230

05	117	Response	1	3931837	107649	1

05	118	Picture	MorphM2_04_nom.jpg	3931940	0	1	20833	2	0	next	incorrect	232

05	118	Response	2	3952637	20697	1

05	119	Picture	MorphF8_06_nom.jpg	3952773	0	1	9289	2	0	next	incorrect	234

05	119	Response	2	3961916	9143	1

05	120	Picture	MorphF2_08_nom.jpg	3962062	0	1	11678	2	0	next	hit	236

05	120	Response	1	3973676	11614	1

05	121	Picture	MorphM9_04_nom.jpg	3973740	0	1	16720	2	0	next	incorrect	238

05	121	Response	2	3990396	16656	1

05	122	Picture	MorphF5_08_orig.jpg	3990460	0	1	46577	2	0	next	hit	240

05	122	Response	1	4036956	46496	1

05	123	Picture	MorphM5_03_orig.jpg	4037037	0	1	17649	2	0	next	incorrect	242

05	123	Response	2	4054556	17519	1

05	124	Picture	MorphF3_00_nom.jpg	4054686	0	1	7962	2	0	next	incorrect	244

05	124	Response	2	4062556	7870	1

05	125	Picture	MorphM10_04_nom.jpg	4062648	0	1	19506	2	0	next	hit	246

05	125	Response	1	4082075	19427	1

05	126	Picture	MorphF2_06_orig.jpg	4082154	0	1	9687	2	0	next	incorrect	248

05	126	Response	2	4091755	9601	1

05	127	Picture	MorphF6_04_orig.jpg	4091841	0	1	25744	2	0	next	incorrect	250

05	127	Response	2	4117515	25674	1

05	128	Picture	MorphF2_10_noe.jpg	4117585	0	1	9819	2	0	next	incorrect	252

05	128	Response	2	4127355	9770	1

05	129	Picture	MorphF4_02_orig.jpg	4127404	0	1	9422	2	0	next	incorrect	254

05	129	Response	2	4136795	9391	1

05	130	Picture	MorphM9_10_orig.jpg	4136826	0	1	51885	2	0	next	hit	256

05	130	Response	1	4188634	51808	1

05	131	Picture	MorphM3_07_noe.jpg	4188711	0	1	7697	2	0	next	hit	258

05	131	Response	1	4196314	7603	1

05	132	Picture	MorphM8_00_nom.jpg	4196408	0	1	25610	2	0	next	incorrect	260

05	132	Response	2	4221914	25506	1

05	133	Picture	MorphM5_06_orig.jpg	4222018	0	1	42995	2	0	next	incorrect	262

05	133	Response	2	4264874	42856	1

05	134	Picture	MorphF1_10_nom.jpg	4265013	0	1	17649	2	0	next	hit	264

05	134	Response	1	4282553	17540	1

05	135	Picture	MorphM3_08_noe.jpg	4282662	0	1	17516	2	0	next	hit	266

05	135	Response	1	4300073	17411	1

05	136	Picture	MorphF6_08_nom.jpg	4300178	0	1	23222	2	0	next	hit	268

05	136	Response	1	4323353	23175	1

05	137	Picture	MorphF9_00_noe.jpg	4323400	0	1	9687	2	0	next	incorrect	270

05	137	Response	2	4332953	9553	1

05	138	Picture	MorphF6_03_nom.jpg	4333087	0	1	9023	2	0	next	hit	272

05	138	Response	1	4341993	8906	1

05	139	Picture	MorphF9_05_noe.jpg	4342110	0	1	38483	2	0	next	incorrect	274

05	139	Response	2	4380473	38363	1

05	140	Picture	MorphF7_05_noe.jpg	4380593	0	1	17383	3	0	next	incorrect	276

05	140	Response	2	4397912	17319	1

05	141	Picture	MorphF3_08_orig.jpg	4397976	0	2	6370	3	0	next	hit	278

05	141	Response	1	4404312	6336	1

05	142	Picture	MorphM2_06_noe.jpg	4404346	0	1	17649	2	0	next	incorrect	280

05	142	Response	2	4421912	17566	1

05	143	Picture	MorphM9_09_nom.jpg	4421995	0	1	7962	2	0	next	hit	282

05	143	Response	1	4429832	7837	1

05	144	Picture	MorphF8_08_noe.jpg	4429957	0	1	13535	2	0	next	hit	284

05	144	Response	1	4443352	13395	1

05	145	Picture	MorphM1_10_noe.jpg	4443492	0	1	16587	2	0	next	hit	286

05	145	Response	1	4459992	16500	1

05	146	Picture	MorphM8_06_orig.jpg	4460079	0	1	25596	150	0	next	hit	288

05	146	Response	1	4485672	25593	1

05	147	Picture	MorphM1_03_noe.jpg	4485675	0	149	14612	150	0	next	incorrect	290

05	147	Response	2	4500151	14476	1

05	148	Picture	MorphM4_01_orig.jpg	4500287	0	1	14188	145	0	next	incorrect	292

05	148	Response	2	4514471	14184	1

05	149	Picture	MorphM9_00_noe.jpg	4514475	0	144	37432	145	0	next	incorrect	294

05	149	Response	2	4551831	37356	1

05	150	Picture	MorphF7_00_noe.jpg	4551907	0	1	9156	2	0	next	incorrect	296

05	150	Response	2	4561031	9124	1

05	151	Picture	MorphM9_01_nom.jpg	4561063	0	1	12075	2	0	next	incorrect	298

05	151	Response	2	4573031	11968	1

05	152	Picture	MorphM7_10_orig.jpg	4573138	0	1	9157	2	0	next	hit	300

05	152	Response	1	4582231	9093	1

05	153	Picture	MorphF9_07_nom.jpg	4582295	0	1	40075	2	0	next	hit	302

05	153	Response	1	4622230	39935	1

05	154	Picture	MorphM9_09_orig.jpg	4622370	0	1	15525	2	0	next	hit	304

05	154	Response	1	4637830	15460	1

05	155	Picture	MorphM8_10_orig.jpg	4637895	0	1	22028	2	0	next	hit	306

05	155	Response	1	4659830	21935	1

05	156	Picture	MorphF3_01_nom.jpg	4659923	0	1	57591	2	0	next	incorrect	308

05	156	Response	2	4717429	57506	1

05	157	Picture	MorphM10_03_orig.jpg	4717514	0	1	27602	2	0	next	hit	310

05	157	Response	1	4745029	27515	1

05	158	Picture	MorphM2_01_noe.jpg	4745116	0	1	11677	2	0	next	incorrect	312

05	158	Response	2	4756709	11593	1

05	159	Picture	MorphF4_07_nom.jpg	4756793	0	1	20038	2	0	next	hit	314

05	159	Response	1	4776709	19916	1

05	160	Picture	MorphM2_02_orig.jpg	4776831	0	1	24681	3	0	next	incorrect	316

05	160	Response	2	4801429	24598	1

05	161	Picture	MorphF4_04_orig.jpg	4801512	0	2	7962	3	0	next	incorrect	318

05	161	Response	2	4809348	7836	1

05	162	Picture	MorphM4_07_nom.jpg	4809474	0	1	13270	2	0	next	incorrect	320

05	162	Response	2	4822708	13234	1

05	163	Picture	MorphM2_09_noe.jpg	4822744	0	1	15393	2	0	next	hit	322

05	163	Response	1	4838068	15324	1

05	164	Picture	MorphM8_09_orig.jpg	4838137	0	1	9024	2	0	next	hit	324

05	164	Response	1	4847108	8971	1

05	165	Picture	MorphF9_08_nom.jpg	4847161	0	1	7150	150	0	next	hit	326

05	165	Response	1	4854308	7147	1

05	166	Picture	MorphF5_03_orig.jpg	4854311	0	149	35048	150	0	next	incorrect	328

05	166	Response	2	4889268	34957	1

05	167	Picture	MorphM8_07_noe.jpg	4889359	0	1	73382	2	0	next	incorrect	330

05	167	Response	2	4962707	73348	1

05	168	Picture	MorphM2_10_nom.jpg	4962741	0	1	7298	3	0	next	hit	332

05	168	Response	1	4969987	7246	1

05	169	Picture	MorphF1_09_nom.jpg	4970039	0	2	18313	3	0	next	hit	334

05	169	Response	1	4988307	18268	1

05	170	Picture	MorphF7_07_noe.jpg	4988352	0	1	97533	2	0	next	hit	336

05	170	Response	1	5085746	97394	1

05	171	Picture	MorphM8_05_nom.jpg	5085885	0	1	6900	3	0	next	incorrect	338

05	171	Response	2	5092706	6821	1

05	172	Picture	MorphM10_08_noe.jpg	5092785	0	2	20436	3	0	next	hit	340

05	172	Response	1	5113186	20401	1

05	173	Picture	MorphM3_02_nom.jpg	5113221	0	1	12739	2	0	next	incorrect	342

05	173	Response	2	5125825	12604	1

05	174	Picture	MorphF9_09_nom.jpg	5125960	0	1	7431	2	0	next	hit	344

05	174	Response	1	5133265	7305	1

05	175	Picture	MorphM1_05_noe.jpg	5133391	0	1	18047	2	0	next	incorrect	346

05	175	Response	2	5151345	17954	1

05	176	Picture	MorphF4_00_nom.jpg	5151438	0	1	33838	3	0	next	incorrect	348

05	176	Response	2	5185185	33747	1

05	177	Picture	MorphM9_01_noe.jpg	5185276	0	2	8626	3	0	next	incorrect	350

05	177	Response	2	5193825	8549	1

05	178	Picture	MorphF6_05_orig.jpg	5193902	0	1	14597	2	0	next	incorrect	352

05	178	Response	2	5208465	14563	1

05	179	Picture	MorphM1_08_orig.jpg	5208499	0	1	17648	3	0	next	incorrect	354

05	179	Response	2	5226065	17566	1

05	180	Picture	MorphF8_05_noe.jpg	5226147	0	2	9820	3	0	next	hit	356

05	180	Response	1	5235904	9757	1

05	181	Picture	MorphM9_03_noe.jpg	5235967	0	1	18047	2	0	next	incorrect	358

05	181	Response	2	5253984	18017	1

05	182	Picture	MorphF10_03_nom.jpg	5254014	0	1	10483	2	0	next	hit	360

05	182	Response	1	5264464	10450	1

05	183	Picture	MorphF1_05_orig.jpg	5264497	0	1	9157	2	0	next	incorrect	362

05	183	Response	2	5273584	9087	1

05	184	Picture	MorphF8_01_nom.jpg	5273654	0	1	23487	2	0	next	incorrect	364

05	184	Response	2	5297104	23450	1

05	185	Picture	MorphM9_04_orig.jpg	5297141	0	1	20303	2	0	next	incorrect	366

05	185	Response	2	5317344	20203	1

05	186	Picture	MorphF8_01_orig.jpg	5317444	0	1	10881	2	0	next	incorrect	368

05	186	Response	2	5328224	10780	1

05	187	Picture	MorphF2_10_orig.jpg	5328325	0	1	24019	2	0	next	incorrect	370

05	187	Response	2	5352223	23898	1

05	188	Picture	MorphF4_08_nom.jpg	5352344	0	1	19374	2	0	next	incorrect	372

05	188	Response	2	5371583	19239	1

05	189	Picture	MorphF9_01_nom.jpg	5371718	0	1	7033	2	0	next	incorrect	374

05	189	Response	2	5378703	6985	1

05	190	Picture	MorphF5_10_orig.jpg	5378751	0	1	9023	2	0	next	hit	376

05	190	Response	1	5387743	8992	1

05	191	Picture	MorphF7_09_noe.jpg	5387774	0	1	11810	2	0	next	hit	378

05	191	Response	1	5399503	11729	1

05	192	Picture	MorphF10_08_nom.jpg	5399584	0	1	10351	2	0	next	hit	380

05	192	Response	1	5409903	10319	1

05	193	Picture	MorphM10_05_noe.jpg	5409935	0	1	8094	2	0	next	hit	382

05	193	Response	1	5417983	8048	1

05	194	Picture	MorphF2_01_nom.jpg	5418029	0	1	12474	2	0	next	incorrect	384

05	194	Response	2	5430383	12354	1

05	195	Picture	MorphF6_09_noe.jpg	5430503	0	1	32511	2	0	next	hit	386

05	195	Response	1	5462942	32439	1

05	196	Picture	MorphM5_07_nom.jpg	5463014	0	1	51211	146	0	next	hit	388

05	196	Response	1	5514222	51208	1

05	197	Picture	MorphF3_10_noe.jpg	5514225	0	145	34380	146	0	next	hit	390

05	197	Response	1	5548462	34237	1

05	198	Picture	MorphM9_00_orig.jpg	5548605	0	1	7298	2	0	next	incorrect	392

05	198	Response	2	5555821	7216	1

05	199	Picture	MorphF2_07_nom.jpg	5555903	0	1	14862	2	0	next	hit	394

05	199	Response	1	5570621	14718	1

05	200	Picture	MorphM9_06_noe.jpg	5570765	0	1	46710	2	0	next	incorrect	396

05	200	Response	2	5617341	46576	1

05	201	Picture	MorphF6_06_orig.jpg	5617475	0	1	13668	2	0	next	incorrect	398

05	201	Response	2	5631021	13546	1

05	202	Picture	MorphM1_04_orig.jpg	5631143	0	1	5561	147	0	next	incorrect	400

05	202	Response	2	5636701	5558	1

05	203	Picture	MorphM2_07_noe.jpg	5636704	0	146	15140	147	0	next	incorrect	402

05	203	Response	2	5651740	15036	1

05	204	Picture	MorphM1_01_noe.jpg	5651844	0	1	31052	2	0	next	incorrect	404

05	204	Response	2	5682780	30936	1

05	205	Picture	MorphF9_03_orig.jpg	5682896	0	1	23222	2	0	next	incorrect	406

05	205	Response	2	5705980	23084	1

05	206	Picture	MorphM6_01_noe.jpg	5706118	0	1	27203	2	0	next	incorrect	408

05	206	Response	2	5733179	27061	2

05	207	Picture	MorphF2_03_nom.jpg	5733321	0	1	12341	2	0	next	incorrect	410

05	207	Response	2	5745580	12259	1

05	208	Picture	MorphM10_00_nom.jpg	5745662	0	1	9422	2	0	next	incorrect	412

05	208	Response	2	5754939	9277	1

05	209	Picture	MorphF3_03_orig.jpg	5755084	0	1	9819	2	0	next	incorrect	414

05	209	Response	2	5764859	9775	1

05	210	Picture	MorphF7_02_nom.jpg	5764903	0	1	32777	2	0	next	incorrect	416

05	210	Response	2	5797579	32676	1

05	211	Picture	MorphM8_05_noe.jpg	5797680	0	1	8891	2	0	next	incorrect	418

05	211	Response	2	5806539	8859	1

05	212	Picture	MorphM4_04_nom.jpg	5806571	0	1	17516	2	0	next	hit	420

05	212	Response	1	5823979	17408	1

05	213	Picture	MorphM6_02_nom.jpg	5824087	0	1	30918	2	0	next	incorrect	422

05	213	Response	2	5854939	30852	1

05	214	Picture	MorphF2_06_nom.jpg	5855005	0	1	13536	2	0	next	incorrect	424

05	214	Response	2	5868458	13453	1

05	215	Picture	MorphM7_04_nom.jpg	5868541	0	1	24682	2	0	next	hit	426

05	215	Response	1	5893098	24557	1

05	216	Picture	MorphM10_08_orig.jpg	5893223	0	1	12473	2	0	next	hit	428

05	216	Response	1	5905578	12355	1

05	217	Picture	MorphM4_10_orig.jpg	5905696	0	1	11678	2	0	next	hit	430

05	217	Response	1	5917338	11642	1

05	218	Picture	MorphF9_08_noe.jpg	5917374	0	1	11677	2	0	next	incorrect	432

05	218	Response	2	5928938	11564	1

05	219	Picture	MorphM9_02_nom.jpg	5929051	0	1	50956	2	0	next	incorrect	434

05	219	Response	2	5979977	50926	1

05	220	Picture	MorphF9_04_nom.jpg	5980007	0	1	8095	2	0	next	incorrect	436

05	220	Response	2	5988057	8050	1

05	221	Picture	MorphF3_01_noe.jpg	5988102	0	1	9687	2	0	next	incorrect	438

05	221	Response	2	5997657	9555	1

05	222	Picture	MorphF6_06_nom.jpg	5997789	0	1	19374	2	0	next	incorrect	440

05	222	Response	2	6017097	19308	1

05	223	Picture	MorphM2_01_orig.jpg	6017163	0	1	36227	2	0	next	incorrect	442

05	223	Response	2	6053337	36174	1

05	224	Picture	MorphF3_00_orig.jpg	6053390	0	1	6900	2	0	next	incorrect	444

05	224	Response	2	6060217	6827	1

05	225	Picture	PAUSE	6060290	0	1	600062	2	0	600000	incorrect	446

05	225	Response	3	6206625	146335	1

05	225	Response	1	6429013	368723	1

05	225	Response	2	6435733	375443	1

05	226	Picture	MorphM5_08_noe.jpg	6660352	0	1	83202	2	0	next	hit	450

05	226	Response	1	6743410	83058	1

05	227	Picture	MorphF8_07_nom.jpg	6743554	0	1	11014	2	0	next	hit	452

05	227	Response	1	6754530	10976	1

05	228	Picture	MorphF7_00_orig.jpg	6754568	0	1	9820	2	0	next	incorrect	454

05	228	Response	2	6764290	9722	1

05	229	Picture	MorphF9_10_nom.jpg	6764388	0	1	6768	2	0	next	hit	456

05	229	Response	1	6771010	6622	1

05	230	Picture	MorphF10_00_noe.jpg	6771156	0	1	14994	2	0	next	incorrect	458

05	230	Response	2	6786050	14894	1

05	231	Picture	MorphF4_04_noe.jpg	6786150	0	1	17915	2	0	next	incorrect	460

05	231	Response	2	6803970	17820	1

05	232	Picture	MorphM3_00_orig.jpg	6804065	0	1	13933	2	0	next	incorrect	462

05	232	Response	2	6817969	13904	1

05	233	Picture	MorphF3_10_orig.jpg	6817998	0	1	8625	3	0	next	hit	464

05	233	Response	1	6826529	8531	1

05	234	Picture	MorphM10_07_orig.jpg	6826623	0	2	6237	3	0	next	hit	466

05	234	Response	1	6832769	6146	1

05	235	Picture	MorphF2_07_orig.jpg	6832860	0	1	26275	2	0	next	hit	468

05	235	Response	1	6859089	26229	1

05	236	Picture	MorphM8_04_nom.jpg	6859135	0	1	8625	2	0	next	hit	470

05	236	Response	1	6867649	8514	1

05	237	Picture	MorphM7_08_nom.jpg	6867760	0	1	7697	2	0	next	hit	472

05	237	Response	1	6875409	7649	1

05	238	Picture	MorphM2_09_nom.jpg	6875457	0	1	8758	2	0	next	hit	474

05	238	Response	1	6884129	8672	1

05	239	Picture	MorphF7_06_orig.jpg	6884215	0	1	27999	2	0	next	hit	476

05	239	Response	1	6912129	27914	1

05	240	Picture	MorphM5_07_orig.jpg	6912214	0	1	9554	2	0	next	incorrect	478

05	240	Response	2	6921648	9434	1

05	241	Picture	MorphF6_04_noe.jpg	6921768	0	1	12872	2	0	next	incorrect	480

05	241	Response	2	6934528	12760	1

05	242	Picture	MorphM6_08_orig.jpg	6934640	0	1	13535	2	0	next	hit	482

05	242	Response	1	6948048	13408	1

05	243	Picture	MorphM4_09_noe.jpg	6948175	0	1	14464	2	0	next	hit	484

05	243	Response	1	6962528	14353	1

05	244	Picture	MorphM10_01_nom.jpg	6962639	0	1	11943	2	0	next	incorrect	486

05	244	Response	2	6974448	11809	1

05	245	Picture	MorphM6_04_nom.jpg	6974582	0	1	8095	2	0	next	incorrect	488

05	245	Response	2	6982608	8026	1

05	246	Picture	MorphF7_07_orig.jpg	6982677	0	1	63164	2	0	next	incorrect	490

05	246	Response	2	7045807	63130	1

05	247	Picture	MorphF8_06_noe.jpg	7045841	0	1	15526	2	0	next	incorrect	492

05	247	Response	2	7061327	15486	1

05	248	Picture	MorphF1_02_orig.jpg	7061367	0	1	7166	2	0	next	incorrect	494

05	248	Response	2	7068447	7080	1

05	249	Picture	MorphF3_06_nom.jpg	7068533	0	1	8360	2	0	next	incorrect	496

05	249	Response	2	7076847	8314	1

05	250	Picture	MorphM2_02_noe.jpg	7076893	0	1	14995	2	0	next	incorrect	498

05	250	Response	2	7091807	14914	1

05	251	Picture	MorphF2_07_noe.jpg	7091888	0	1	27468	2	0	next	incorrect	500

05	251	Response	2	7119247	27359	1

05	252	Picture	MorphF10_03_orig.jpg	7119356	0	1	69534	2	0	next	hit	502

05	252	Response	1	7188846	69490	1

05	253	Picture	MorphF4_01_nom.jpg	7188890	0	1	32644	2	0	next	incorrect	504

05	253	Response	2	7221486	32596	1

05	254	Picture	MorphM3_10_orig.jpg	7221534	0	1	10616	2	0	next	incorrect	506

05	254	Response	2	7232046	10512	1

05	255	Picture	MorphM8_07_nom.jpg	7232150	0	1	7829	2	0	next	hit	508

05	255	Response	1	7239886	7736	1

05	256	Picture	MorphF4_01_orig.jpg	7239979	0	1	13403	2	0	next	incorrect	510

05	256	Response	2	7253325	13346	1

05	257	Picture	MorphF8_00_noe.jpg	7253382	0	1	11279	2	0	next	incorrect	512

05	257	Response	2	7264605	11223	1

05	258	Picture	MorphM5_07_noe.jpg	7264661	0	1	10616	2	0	next	incorrect	514

05	258	Response	2	7275165	10504	1

05	259	Picture	MorphF9_02_noe.jpg	7275277	0	1	11810	2	0	next	incorrect	516

05	259	Response	2	7287005	11728	1

05	260	Picture	MorphF6_01_nom.jpg	7287087	0	1	9156	2	0	next	incorrect	518

05	260	Response	2	7296125	9038	1

05	261	Picture	MorphF7_01_noe.jpg	7296243	0	1	10213	9	0	next	incorrect	520

05	261	Response	2	7306365	10122	1

05	262	Picture	MorphF6_10_noe.jpg	7306456	0	8	38090	9	0	next	incorrect	522

05	262	Response	2	7344445	37989	1

05	263	Picture	MorphM4_08_orig.jpg	7344546	0	1	19639	2	0	next	hit	524

05	263	Response	1	7364124	19578	1

05	264	Picture	MorphF8_10_orig.jpg	7364185	0	1	10218	2	0	next	hit	526

05	264	Response	1	7374364	10179	1

05	265	Picture	MorphM10_06_nom.jpg	7374403	0	1	19241	2	0	next	hit	528

05	265	Response	1	7393564	19161	1

05	266	Picture	MorphM4_05_noe.jpg	7393644	0	1	18312	2	0	next	hit	530

05	266	Response	1	7411884	18240	1

05	267	Picture	MorphF2_00_orig.jpg	7411956	0	1	83451	151	0	next	incorrect	532

05	267	Response	2	7495403	83447	1

05	268	Picture	MorphF10_00_orig.jpg	7495407	0	150	16319	303	0	next	incorrect	534

05	268	Response	2	7511723	16316	1

05	269	Picture	MorphM2_07_orig.jpg	7511726	0	153	9308	155	0	next	hit	536

05	269	Response	1	7521003	9277	1

05	270	Picture	MorphF10_10_nom.jpg	7521034	0	2	15792	3	0	next	hit	538

05	270	Response	1	7536763	15729	1

05	271	Picture	MorphF3_06_noe.jpg	7536826	0	1	7829	2	0	next	hit	540

05	271	Response	1	7544603	7777	1

05	272	Picture	MorphM8_07_orig.jpg	7544655	0	1	47108	2	0	next	hit	542

05	272	Response	1	7591722	47067	1

05	273	Picture	MorphM10_09_orig.jpg	7591763	0	1	7696	2	0	next	hit	544

05	273	Response	1	7599322	7559	1

05	274	Picture	MorphM7_08_noe.jpg	7599459	0	1	7033	2	0	next	hit	546

05	274	Response	1	7606442	6983	1

05	275	Picture	MorphF2_04_noe.jpg	7606492	0	1	7829	3	0	next	incorrect	548

05	275	Response	2	7614202	7710	1

05	276	Picture	MorphF9_05_nom.jpg	7614321	0	2	31052	3	0	next	incorrect	550

05	276	Response	2	7645322	31001	1

05	277	Picture	MorphF6_03_noe.jpg	7645373	0	1	14066	2	0	next	incorrect	552

05	277	Response	2	7659321	13948	1

05	278	Picture	MorphM5_05_noe.jpg	7659439	0	1	14331	2	0	next	incorrect	554

05	278	Response	2	7673641	14202	1

05	279	Picture	MorphM7_09_noe.jpg	7673770	0	1	6370	2	0	next	hit	556

05	279	Response	1	7680041	6271	1

05	280	Picture	MorphF2_03_orig.jpg	7680140	0	1	33025	152	0	next	incorrect	558

05	280	Response	2	7713161	33021	1

05	281	Picture	MorphM6_01_orig.jpg	7713165	0	151	14216	152	0	next	incorrect	560

05	281	Response	2	7727241	14076	1

05	282	Picture	MorphM10_10_orig.jpg	7727381	0	1	8227	2	0	next	hit	562

05	282	Response	1	7735561	8180	1

05	283	Picture	MorphM3_10_nom.jpg	7735608	0	1	9554	2	0	next	incorrect	564

05	283	Response	2	7745081	9473	1

05	284	Picture	MorphF7_04_noe.jpg	7745162	0	1	17118	2	0	next	incorrect	566

05	284	Response	2	7762200	17038	2

05	285	Picture	MorphM10_07_nom.jpg	7762280	0	1	7962	2	0	next	hit	568

05	285	Response	1	7770120	7840	1

05	286	Picture	MorphF5_06_noe.jpg	7770242	0	1	13270	2	0	next	incorrect	570

05	286	Response	2	7783480	13238	1

05	287	Picture	MorphM5_09_noe.jpg	7783512	0	1	20291	147	0	next	incorrect	572

05	287	Response	2	7803800	20288	1

05	288	Picture	MorphF6_04_nom.jpg	7803803	0	146	23632	147	0	next	incorrect	574

05	288	Response	2	7827400	23597	1

05	289	Picture	MorphM5_00_noe.jpg	7827435	0	1	9289	2	0	next	incorrect	576

05	289	Response	2	7836680	9245	1

05	290	Picture	MorphF1_04_nom.jpg	7836724	0	1	17516	2	0	next	incorrect	578

05	290	Response	2	7854200	17476	1

05	291	Picture	MorphF5_07_nom.jpg	7854240	0	1	13536	2	0	next	hit	580

05	291	Response	1	7867720	13480	1

05	292	Picture	MorphF1_10_orig.jpg	7867776	0	1	14862	2	0	next	incorrect	582

05	292	Response	2	7882599	14823	1

05	293	Picture	MorphM8_09_nom.jpg	7882638	0	1	42994	2	0	next	hit	584

05	293	Response	1	7925559	42921	1

05	294	Picture	MorphM4_07_noe.jpg	7925632	0	1	12739	2	0	next	hit	586

05	294	Response	1	7938279	12647	1

05	295	Picture	MorphM3_01_orig.jpg	7938371	0	1	9952	3	0	next	incorrect	588

05	295	Response	2	7948199	9828	1

05	296	Picture	MorphM5_03_noe.jpg	7948323	0	2	39943	3	0	next	incorrect	590

05	296	Response	2	7988198	39875	1

05	297	Picture	MorphF2_09_noe.jpg	7988266	0	1	26141	2	0	next	incorrect	592

05	297	Response	2	8014358	26092	1

05	298	Picture	MorphM8_01_noe.jpg	8014407	0	1	9820	2	0	next	incorrect	594

05	298	Response	2	8024198	9791	1

05	299	Picture	MorphF4_03_nom.jpg	8024227	0	1	7696	3	0	next	incorrect	596

05	299	Response	2	8031798	7571	1

05	300	Picture	MorphF2_08_orig.jpg	8031923	0	2	9024	3	0	next	hit	598

05	300	Response	1	8040838	8915	1

05	301	Picture	MorphF6_00_nom.jpg	8040947	0	1	13801	2	0	next	incorrect	600

05	301	Response	2	8054678	13731	1

05	302	Picture	MorphF7_04_nom.jpg	8054748	0	1	13402	2	0	next	hit	602

05	302	Response	1	8068118	13370	1

05	303	Picture	MorphM1_07_nom.jpg	8068150	0	1	30771	150	0	next	incorrect	604

05	303	Response	2	8098917	30767	1

05	304	Picture	MorphF3_05_orig.jpg	8098921	0	149	7181	150	0	next	incorrect	606

05	304	Response	2	8105957	7036	1

05	305	Picture	MorphF2_01_noe.jpg	8106102	0	1	57326	2	0	next	incorrect	608

05	305	Response	2	8163397	57295	1

05	306	Picture	MorphF6_07_noe.jpg	8163428	0	1	8890	2	0	next	incorrect	610

05	306	Response	2	8172277	8849	1

05	307	Picture	MorphM8_10_noe.jpg	8172318	0	1	8095	2	0	next	incorrect	612

05	307	Response	2	8180276	7958	1

05	308	Picture	MorphF3_03_nom.jpg	8180413	0	1	13403	2	0	next	incorrect	614

05	308	Response	2	8193716	13303	1

05	309	Picture	MorphM4_01_nom.jpg	8193816	0	1	8094	2	0	next	incorrect	616

05	309	Response	2	8201876	8060	1

05	310	Picture	MorphF1_08_noe.jpg	8201910	0	1	16986	2	0	next	hit	618

05	310	Response	1	8218756	16846	1

05	311	Picture	MorphM4_07_orig.jpg	8218896	0	1	9023	2	0	next	hit	620

05	311	Response	1	8227796	8900	1

05	312	Picture	MorphF10_10_orig.jpg	8227919	0	1	10218	2	0	next	hit	622

05	312	Response	1	8238036	10117	1

05	313	Picture	MorphM5_10_orig.jpg	8238137	0	1	13137	2	0	next	hit	624

05	313	Response	1	8251236	13099	1

05	314	Picture	MorphF3_06_orig.jpg	8251274	0	1	43127	2	0	next	incorrect	626

05	314	Response	2	8294276	43002	1

05	315	Picture	MorphM1_09_noe.jpg	8294401	0	1	17914	2	0	next	hit	628

05	315	Response	1	8312195	17794	1

05	316	Picture	MorphM4_03_orig.jpg	8312315	0	1	20701	2	0	next	incorrect	630

05	316	Response	2	8332915	20600	1

05	317	Picture	MorphF9_01_orig.jpg	8333016	0	1	8626	2	0	next	incorrect	632

05	317	Response	2	8341555	8539	1

05	318	Picture	MorphF7_09_nom.jpg	8341642	0	1	12739	2	0	next	hit	634

05	318	Response	1	8354275	12633	1

05	319	Picture	MorphM1_04_nom.jpg	8354381	0	1	29193	2	0	next	incorrect	636

05	319	Response	2	8383475	29094	1

05	320	Picture	MorphM10_01_orig.jpg	8383574	0	1	30654	2	0	next	incorrect	638

05	320	Response	2	8414194	30620	1

05	321	Picture	MorphF1_00_noe.jpg	8414228	0	1	39146	2	0	next	hit	640

05	321	Response	1	8453234	39006	1

05	322	Picture	MorphF7_04_orig.jpg	8453374	0	1	24663	153	0	next	hit	642

05	322	Response	1	8478034	24660	1

05	323	Picture	MorphM9_03_orig.jpg	8478037	0	152	78045	153	0	next	incorrect	644

05	323	Response	2	8555953	77916	1

05	324	Picture	MorphF8_08_nom.jpg	8556082	0	1	10484	2	0	next	hit	646

05	324	Response	1	8566513	10431	1

05	325	Picture	MorphM6_10_noe.jpg	8566566	0	1	32378	2	0	next	incorrect	648

05	325	Response	2	8598833	32267	1

05	326	Picture	MorphF8_04_nom.jpg	8598944	0	1	31172	147	0	next	incorrect	650

05	326	Response	2	8630112	31168	1

05	327	Picture	MorphM7_04_orig.jpg	8630116	0	146	29869	147	0	next	hit	652

05	327	Response	1	8659872	29756	1

05	328	Picture	MorphM9_09_noe.jpg	8659985	0	1	29990	2	0	next	hit	654

05	328	Response	1	8689872	29887	1

05	329	Picture	MorphF8_04_orig.jpg	8689975	0	1	8493	2	0	next	incorrect	656

05	329	Response	2	8698432	8457	1

05	330	Picture	MorphM7_06_noe.jpg	8698468	0	1	12341	2	0	next	hit	658

05	330	Response	1	8710752	12284	1

05	331	Picture	MorphM10_05_orig.jpg	8710809	0	1	9687	2	0	next	hit	660

05	331	Response	1	8720431	9622	1

05	332	Picture	MorphM9_02_orig.jpg	8720496	0	1	7298	2	0	next	incorrect	662

05	332	Response	2	8727711	7215	1

05	333	Picture	MorphF10_02_nom.jpg	8727794	0	1	15393	2	0	next	incorrect	664

05	333	Response	2	8743071	15277	1

05	334	Picture	MorphM8_00_orig.jpg	8743187	0	1	30123	2	0	next	incorrect	666

05	334	Response	2	8773231	30044	1

05	335	Picture	MorphF4_02_noe.jpg	8773310	0	1	7962	2	0	next	incorrect	668

05	335	Response	2	8781231	7921	1

05	336	Picture	MorphM6_03_nom.jpg	8781272	0	1	9819	2	0	next	incorrect	670

05	336	Response	2	8790991	9719	1

05	337	Picture	MorphF8_02_noe.jpg	8791091	0	1	20170	3	0	next	incorrect	672

05	337	Response	2	8811151	20060	1

05	338	Picture	MorphF5_05_orig.jpg	8811261	0	2	22825	3	0	next	hit	674

05	338	Response	1	8833950	22689	1

05	339	Picture	MorphM1_01_orig.jpg	8834086	0	1	9554	2	0	next	incorrect	676

05	339	Response	2	8843550	9464	1

05	340	Picture	MorphM6_09_orig.jpg	8843640	0	1	10085	2	0	next	hit	678

05	340	Response	1	8853630	9990	1

05	341	Picture	MorphM3_05_noe.jpg	8853725	0	1	10749	2	0	next	hit	680

05	341	Response	1	8864350	10625	1

05	342	Picture	MorphF7_01_orig.jpg	8864474	0	1	22293	2	0	next	incorrect	682

05	342	Response	2	8886670	22196	1

05	343	Picture	MorphM4_03_noe.jpg	8886767	0	1	31847	3	0	next	incorrect	684

05	343	Response	2	8918510	31743	1

05	344	Picture	MorphM7_00_orig.jpg	8918614	0	2	21896	3	0	next	incorrect	686

05	344	Response	2	8940429	21815	1

05	345	Picture	MorphM10_02_orig.jpg	8940510	0	1	28795	2	0	next	hit	688

05	345	Response	1	8969229	28719	1

05	346	Picture	MorphM7_03_orig.jpg	8969305	0	1	17251	2	0	next	incorrect	690

05	346	Response	2	8986509	17204	1

05	347	Picture	MorphM6_08_noe.jpg	8986556	0	1	18180	2	0	next	incorrect	692

05	347	Response	2	9004669	18113	1

05	348	Picture	MorphF3_08_nom.jpg	9004736	0	1	22160	2	0	next	incorrect	694

05	348	Response	2	9026829	22093	1

05	349	Picture	MorphM10_08_nom.jpg	9026896	0	1	12739	3	0	next	hit	696

05	349	Response	1	9039549	12653	1

05	350	Picture	MorphM5_01_noe.jpg	9039635	0	2	105894	3	0	next	hit	698

05	350	Response	1	9145468	105833	1

05	351	Picture	MorphF5_00_nom.jpg	9145529	0	1	30388	2	0	next	incorrect	700

05	351	Response	2	9175867	30338	1

05	352	Picture	MorphF3_00_noe.jpg	9175917	0	1	48169	2	0	next	incorrect	702

05	352	Response	2	9224027	48110	1

05	353	Picture	MorphF2_09_orig.jpg	9224086	0	1	8228	2	0	next	incorrect	704

05	353	Response	2	9232187	8101	1

05	354	Picture	MorphM10_07_noe.jpg	9232314	0	1	14066	2	0	next	hit	706

05	354	Response	1	9246346	14032	1

05	355	Picture	MorphF1_06_orig.jpg	9246380	0	1	27468	2	0	next	incorrect	708

05	355	Response	2	9273706	27326	1

05	356	Picture	MorphM1_05_nom.jpg	9273848	0	1	63165	2	0	next	incorrect	710

05	356	Response	2	9336906	63058	1

05	357	Picture	MorphM5_05_orig.jpg	9337013	0	1	9554	2	0	next	incorrect	712

05	357	Response	2	9346425	9412	1

05	358	Picture	MorphF5_07_noe.jpg	9346567	0	1	9289	2	0	next	incorrect	714

05	358	Response	2	9355785	9218	1

05	359	Picture	MorphM10_03_nom.jpg	9355856	0	1	11279	2	0	next	hit	716

05	359	Response	1	9367065	11209	1

05	360	Picture	MorphM1_03_orig.jpg	9367135	0	1	7697	2	0	next	incorrect	718

05	360	Response	2	9374745	7610	1

05	361	Picture	MorphF10_05_orig.jpg	9374832	0	1	10350	2	0	next	hit	720

05	361	Response	1	9385065	10233	1

05	362	Picture	MorphF8_02_orig.jpg	9385182	0	1	8207	155	0	next	incorrect	722

05	362	Response	2	9393385	8203	1

05	363	Picture	MorphM8_10_nom.jpg	9393389	0	154	12760	155	0	next	hit	724

05	363	Response	1	9406025	12636	1

05	364	Picture	MorphM3_10_noe.jpg	9406149	0	1	8492	2	0	next	hit	726

05	364	Response	1	9414505	8356	1

05	365	Picture	MorphM4_06_nom.jpg	9414641	0	1	24151	2	0	next	hit	728

05	365	Response	1	9438665	24024	1

05	366	Picture	MorphF7_02_noe.jpg	9438792	0	1	40473	3	0	next	incorrect	730

05	366	Response	2	9479144	40352	1

05	367	Picture	MorphM7_09_nom.jpg	9479265	0	2	37023	3	0	next	hit	732

05	367	Response	1	9516184	36919	1

05	368	Picture	MorphF6_10_orig.jpg	9516288	0	1	12459	150	0	next	incorrect	734

05	368	Response	2	9528744	12456	1

05	369	Picture	MorphF4_01_noe.jpg	9528747	0	149	37701	150	0	next	incorrect	736

05	369	Response	2	9566343	37596	1

05	370	Picture	MorphF9_02_orig.jpg	9566448	0	1	9024	2	0	next	incorrect	738

05	370	Response	2	9575383	8935	1

05	371	Picture	MorphF10_02_orig.jpg	9575472	0	1	25995	148	0	next	incorrect	740

05	371	Response	2	9601463	25991	1

05	372	Picture	MorphM3_04_noe.jpg	9601467	0	147	36638	149	0	next	hit	742

05	372	Response	1	9638023	36556	1

05	373	Picture	MorphF1_06_noe.jpg	9638105	0	2	44189	3	0	next	hit	744

05	373	Response	1	9682262	44157	1

05	374	Picture	MorphM9_06_orig.jpg	9682294	0	1	17118	2	0	next	incorrect	746

05	374	Response	2	9699302	17008	1

05	375	Picture	MorphF3_02_nom.jpg	9699412	0	1	7299	2	0	next	incorrect	748

05	375	Response	2	9706662	7250	1

05	376	Picture	MorphF8_09_noe.jpg	9706711	0	1	14862	2	0	next	incorrect	750

05	376	Response	2	9721462	14751	1

05	377	Picture	MorphF9_05_orig.jpg	9721573	0	1	54141	2	0	next	incorrect	752

05	377	Response	2	9775621	54048	1

05	378	Picture	MorphF10_00_nom.jpg	9775714	0	1	9421	5	0	next	incorrect	754

05	378	Response	2	9785061	9347	1

05	379	Picture	MorphF9_03_nom.jpg	9785135	0	4	29327	5	0	next	incorrect	756

05	379	Response	2	9814341	29206	1

05	380	Picture	MorphF1_03_orig.jpg	9814462	0	1	10085	2	0	next	incorrect	758

05	380	Response	2	9824421	9959	1

05	381	Picture	MorphF3_04_nom.jpg	9824547	0	1	7696	2	0	next	incorrect	760

05	381	Response	2	9832101	7554	1

05	382	Picture	MorphF5_10_noe.jpg	9832243	0	1	31184	2	0	next	hit	762

05	382	Response	1	9863381	31138	1

05	383	Picture	MorphF1_07_noe.jpg	9863427	0	1	16322	2	0	next	incorrect	764

05	383	Response	2	9879620	16193	1

05	384	Picture	MorphF8_10_nom.jpg	9879749	0	1	11395	152	0	next	hit	766

05	384	Response	1	9891140	11391	1

05	385	Picture	MorphM2_10_orig.jpg	9891144	0	151	24567	152	0	next	hit	768

05	385	Response	1	9915620	24476	1

05	386	Picture	MorphM10_00_orig.jpg	9915711	0	1	14596	3	0	next	incorrect	770

05	386	Response	2	9930180	14469	1

05	387	Picture	MorphM1_06_orig.jpg	9930307	0	2	8891	3	0	next	incorrect	772

05	387	Response	2	9939140	8833	1

05	388	Picture	MorphF6_07_nom.jpg	9939198	0	1	7166	2	0	next	incorrect	774

05	388	Response	2	9946260	7062	1

05	389	Picture	MorphF2_02_orig.jpg	9946364	0	1	14464	2	0	next	incorrect	776

05	389	Response	2	9960740	14376	1

05	390	Picture	MorphF4_04_nom.jpg	9960828	0	1	9820	2	0	next	incorrect	778

05	390	Response	2	9970580	9752	1

05	391	Picture	MorphF5_02_orig.jpg	9970648	0	1	10085	2	0	next	incorrect	780

05	391	Response	2	9980659	10011	1

05	392	Picture	MorphF9_00_orig.jpg	9980733	0	1	17370	148	0	next	incorrect	782

05	392	Response	2	9998099	17366	1

05	393	Picture	MorphF4_09_noe.jpg	9998103	0	147	20847	148	0	next	hit	784

05	393	Response	1	10018899	20796	1

05	394	Picture	MorphM10_01_noe.jpg	10018950	0	1	7962	2	0	next	hit	786

05	394	Response	1	10026819	7869	1

05	395	Picture	MorphF6_02_noe.jpg	10026912	0	1	16853	2	0	next	hit	788

05	395	Response	1	10043619	16707	1

05	396	Picture	MorphF3_04_orig.jpg	10043765	0	1	7431	2	0	next	incorrect	790

05	396	Response	2	10051059	7294	1

05	397	Picture	MorphF10_06_noe.jpg	10051196	0	1	8625	2	0	next	hit	792

05	397	Response	1	10059779	8583	1

05	398	Picture	MorphM8_08_orig.jpg	10059821	0	1	36492	2	0	next	hit	794

05	398	Response	1	10096178	36357	1

05	399	Picture	MorphF9_04_noe.jpg	10096313	0	1	14862	3	0	next	incorrect	796

05	399	Response	2	10111058	14745	1

05	400	Picture	MorphM5_00_orig.jpg	10111175	0	2	26142	3	0	next	incorrect	798

05	400	Response	2	10137218	26043	1

05	401	Picture	MorphM4_02_orig.jpg	10137317	0	1	8095	2	0	next	incorrect	800

05	401	Response	2	10145298	7981	1

05	402	Picture	MorphF5_00_orig.jpg	10145412	0	1	6236	3	0	next	incorrect	802

05	402	Response	2	10151618	6206	1

05	403	Picture	MorphM4_10_noe.jpg	10151648	0	2	14332	3	0	next	incorrect	804

05	403	Response	2	10165938	14290	1

05	404	Picture	MorphM7_02_orig.jpg	10165980	0	1	10201	151	0	next	incorrect	806

05	404	Response	2	10176178	10198	1

05	405	Picture	MorphM10_06_noe.jpg	10176181	0	150	11827	151	0	next	hit	808

05	405	Response	1	10187938	11757	1

05	406	Picture	MorphM1_01_nom.jpg	10188008	0	1	28795	2	0	next	incorrect	810

05	406	Response	2	10216657	28649	1

05	407	Picture	MorphM5_04_orig.jpg	10216803	0	1	13668	2	0	next	incorrect	812

05	407	Response	2	10230337	13534	1

05	408	Picture	MorphM6_00_noe.jpg	10230471	0	1	23753	2	0	next	incorrect	814

05	408	Response	2	10254097	23626	1

05	409	Picture	MorphF6_02_nom.jpg	10254224	0	1	20303	2	0	next	hit	816

05	409	Response	1	10274497	20273	1

05	410	Picture	MorphM9_08_nom.jpg	10274527	0	1	16189	3	0	next	hit	818

05	410	Response	1	10290657	16130	1

05	411	Picture	MorphM6_07_nom.jpg	10290716	0	2	8626	3	0	next	hit	820

05	411	Response	1	10299216	8500	1

05	412	Picture	MorphM5_01_nom.jpg	10299342	0	1	11412	2	0	next	incorrect	822

05	412	Response	2	10310656	11314	1

05	413	Picture	MorphM8_06_nom.jpg	10310754	0	1	11147	2	0	next	hit	824

05	413	Response	1	10321856	11102	1

05	414	Picture	MorphF10_09_orig.jpg	10321901	0	1	7033	2	0	next	hit	826

05	414	Response	1	10328816	6915	1

05	415	Picture	MorphM5_09_orig.jpg	10328934	0	1	10615	3	0	next	incorrect	828

05	415	Response	2	10339456	10522	1

05	416	Picture	MorphM8_01_nom.jpg	10339549	0	2	16986	3	0	next	incorrect	830

05	416	Response	2	10356496	16947	1

05	417	Picture	MorphM2_05_noe.jpg	10356535	0	1	18445	2	0	next	incorrect	832

05	417	Response	2	10374896	18361	1

05	418	Picture	MorphM3_08_orig.jpg	10374980	0	1	10350	3	0	next	hit	834

05	418	Response	1	10385296	10316	1

05	419	Picture	MorphF8_00_orig.jpg	10385330	0	2	16455	3	0	next	incorrect	836

05	419	Response	2	10401696	16366	1

05	420	Picture	MorphF10_06_orig.jpg	10401785	0	1	8227	2	0	next	hit	838

05	420	Response	1	10409935	8150	1

05	421	Picture	MorphM2_08_nom.jpg	10410012	0	1	15659	2	0	next	hit	840

05	421	Response	1	10425615	15603	1

05	422	Picture	MorphM9_10_nom.jpg	10425671	0	1	8360	2	0	next	hit	842

05	422	Response	1	10433935	8264	1

05	423	Picture	MorphF7_06_noe.jpg	10434031	0	1	14995	2	0	next	hit	844

05	423	Response	1	10448895	14864	1

05	424	Picture	MorphM6_03_orig.jpg	10449026	0	1	12075	2	0	next	incorrect	846

05	424	Response	2	10460975	11949	1

05	425	Picture	MorphF5_05_nom.jpg	10461101	0	1	13270	2	0	next	hit	848

05	425	Response	1	10474255	13154	1

05	426	Picture	MorphF1_04_orig.jpg	10474371	0	1	11545	2	0	next	incorrect	850

05	426	Response	2	10485775	11404	1

05	427	Picture	MorphM8_08_noe.jpg	10485916	0	1	19639	2	0	next	hit	852

05	427	Response	1	10505455	19539	1

05	428	Picture	MorphF10_01_orig.jpg	10505555	0	1	17903	146	0	next	incorrect	854

05	428	Response	2	10523454	17899	1

05	429	Picture	MorphF5_04_orig.jpg	10523458	0	145	14078	146	0	next	incorrect	856

05	429	Response	2	10537454	13996	1

05	430	Picture	MorphF10_05_noe.jpg	10537536	0	1	8227	2	0	next	hit	858

05	430	Response	1	10545694	8158	1

05	431	Picture	MorphM4_05_orig.jpg	10545763	0	1	38881	2	0	next	incorrect	860

05	431	Response	2	10584574	38811	1

05	432	Picture	MorphM8_05_orig.jpg	10584644	0	1	37933	153	0	next	incorrect	862

05	432	Response	2	10622573	37929	1

05	433	Picture	MorphF6_06_noe.jpg	10622577	0	152	27089	153	0	next	incorrect	864

05	433	Response	2	10649613	27036	1

05	434	Picture	MorphF4_05_orig.jpg	10649666	0	1	9554	2	0	next	incorrect	866

05	434	Response	2	10659133	9467	1

05	435	Picture	MorphF7_05_orig.jpg	10659220	0	1	32909	2	0	next	incorrect	868

05	435	Response	2	10692093	32873	1

05	436	Picture	MorphF6_09_orig.jpg	10692129	0	1	20303	2	0	next	hit	870

05	436	Response	1	10712333	20204	1

05	437	Picture	MorphM7_05_nom.jpg	10712432	0	1	21895	2	0	next	hit	872

05	437	Response	1	10734252	21820	1

05	438	Picture	MorphM4_00_nom.jpg	10734327	0	1	20701	2	0	next	incorrect	874

05	438	Response	2	10754972	20645	1

05	439	Picture	MorphF8_10_noe.jpg	10755028	0	1	35033	2	0	next	hit	876

05	439	Response	1	10790012	34984	1

05	440	Picture	MorphM9_07_orig.jpg	10790061	0	1	29990	2	0	next	incorrect	878

05	440	Response	2	10819932	29871	1

05	441	Picture	MorphM4_00_orig.jpg	10820051	0	1	6369	2	0	next	incorrect	880

05	441	Response	2	10826331	6280	1

05	442	Picture	MorphF8_09_orig.jpg	10826420	0	1	11810	2	0	next	hit	882

05	442	Response	1	10838172	11752	1

05	443	Picture	MorphF9_10_noe.jpg	10838230	0	1	25478	2	0	next	incorrect	884

05	443	Response	2	10863611	25381	1

05	444	Picture	MorphF7_08_nom.jpg	10863708	0	1	24417	2	0	next	hit	886

05	444	Response	1	10888011	24303	1

05	445	Picture	MorphF3_04_noe.jpg	10888125	0	1	13933	2	0	next	hit	888

05	445	Response	1	10901931	13806	1

05	446	Picture	PAUSE	10902058	0	1	600063	2	0	600000	miss	0

05	447	Picture	MorphF7_09_orig.jpg	11502121	0	1	38482	2	0	next	hit	891

05	447	Response	1	11540485	38364	1

05	448	Picture	MorphF4_08_noe.jpg	11540603	0	1	20685	151	0	next	hit	893

05	448	Response	1	11561284	20681	1

05	449	Picture	MorphM6_03_noe.jpg	11561288	0	150	10367	151	0	next	incorrect	895

05	449	Response	2	11571524	10236	1

05	450	Picture	MorphM3_00_nom.jpg	11571655	0	1	9288	3	0	next	incorrect	897

05	450	Response	2	11580804	9149	1

05	451	Picture	MorphF10_07_noe.jpg	11580943	0	2	7564	4	0	next	hit	899

05	451	Response	1	11588404	7461	1

05	452	Picture	MorphM7_00_noe.jpg	11588507	0	2	9156	4	0	next	incorrect	901

05	452	Response	2	11597604	9097	1

05	453	Picture	MorphF5_04_noe.jpg	11597663	0	2	7697	3	0	next	incorrect	903

05	453	Response	2	11605284	7621	1

05	454	Picture	MorphM1_10_nom.jpg	11605360	0	1	11528	152	0	next	incorrect	905

05	454	Response	2	11616884	11524	1

05	455	Picture	MorphM3_05_orig.jpg	11616888	0	151	16869	152	0	next	incorrect	907

05	455	Response	2	11633684	16796	1

05	456	Picture	MorphM5_10_noe.jpg	11633757	0	1	8626	2	0	next	incorrect	909

05	456	Response	2	11642244	8487	1

05	457	Picture	MorphF10_09_nom.jpg	11642383	0	1	13137	2	0	next	hit	911

05	457	Response	1	11655444	13061	1

05	458	Picture	MorphF7_03_noe.jpg	11655520	0	1	8891	2	0	next	incorrect	913

05	458	Response	2	11664323	8803	1

05	459	Picture	MorphM1_00_nom.jpg	11664411	0	1	13800	2	0	next	incorrect	915

05	459	Response	2	11678083	13672	1

05	460	Picture	MorphM7_03_noe.jpg	11678211	0	1	19374	2	0	next	hit	917

05	460	Response	1	11697443	19232	1

05	461	Picture	MorphF10_10_noe.jpg	11697585	0	1	7830	2	0	next	hit	919

05	461	Response	1	11705283	7698	1

05	462	Picture	MorphM3_03_noe.jpg	11705415	0	1	6236	3	0	next	hit	921

05	462	Response	1	11711523	6108	1

05	463	Picture	MorphF9_04_orig.jpg	11711651	0	2	9796	27	0	next	incorrect	923

05	463	Response	2	11721443	9792	1

05	464	Picture	MorphF1_07_nom.jpg	11721447	0	25	8517	26	0	next	incorrect	925

05	464	Response	2	11729843	8396	1

05	465	Picture	MorphM5_08_nom.jpg	11729964	0	1	6502	2	0	next	incorrect	927

05	465	Response	2	11736322	6358	2

05	466	Picture	MorphF7_10_nom.jpg	11736466	0	1	10749	2	0	next	hit	929

05	466	Response	1	11747123	10657	1

05	467	Picture	MorphF5_10_nom.jpg	11747215	0	1	6900	2	0	next	hit	931

05	467	Response	1	11754083	6868	1

05	468	Picture	MorphM1_05_orig.jpg	11754115	0	1	11014	2	0	next	incorrect	933

05	468	Response	2	11765043	10928	1

05	469	Picture	MorphF4_07_noe.jpg	11765129	0	1	15658	2	0	next	incorrect	935

05	469	Response	2	11780722	15593	1

05	470	Picture	MorphF1_05_noe.jpg	11780787	0	1	23488	2	0	next	incorrect	937

05	470	Response	2	11804242	23455	1

05	471	Picture	MorphM7_01_orig.jpg	11804275	0	1	16189	2	0	next	incorrect	939

05	471	Response	2	11820402	16127	1

05	472	Picture	MorphF1_10_noe.jpg	11820464	0	1	14982	148	0	next	incorrect	941

05	472	Response	2	11835442	14978	1

05	473	Picture	MorphM6_08_nom.jpg	11835446	0	147	8506	148	0	next	hit	943

05	473	Response	1	11843922	8476	1

05	474	Picture	MorphM7_10_nom.jpg	11843952	0	1	23620	2	0	next	hit	945

05	474	Response	1	11867522	23570	1

05	475	Picture	MorphF4_05_nom.jpg	11867572	0	1	48302	2	0	next	incorrect	947

05	475	Response	2	11915761	48189	1

05	476	Picture	MorphF10_08_noe.jpg	11915874	0	1	9555	2	0	next	hit	949

05	476	Response	1	11925361	9487	1

05	477	Picture	MorphM2_00_nom.jpg	11925429	0	1	59316	2	0	next	incorrect	951

05	477	Response	2	11984641	59212	1

05	478	Picture	MorphF4_03_orig.jpg	11984745	0	1	44321	2	0	next	incorrect	953

05	478	Response	2	12028960	44215	1

05	479	Picture	MorphF8_04_noe.jpg	12029066	0	1	9953	2	0	next	hit	955

05	479	Response	1	12038960	9894	1

05	480	Picture	MorphM3_05_nom.jpg	12039019	0	1	21364	2	0	next	incorrect	957

05	480	Response	2	12060320	21301	1

05	481	Picture	MorphF4_09_orig.jpg	12060383	0	1	18710	2	0	next	hit	959

05	481	Response	1	12079040	18657	1

05	482	Picture	MorphM6_04_orig.jpg	12079093	0	1	8626	2	0	next	incorrect	961

05	482	Response	2	12087600	8507	1

05	483	Picture	MorphF1_01_noe.jpg	12087719	0	1	7166	2	0	next	incorrect	963

05	483	Response	2	12094799	7080	1

05	484	Picture	MorphF9_07_orig.jpg	12094885	0	1	11677	2	0	next	hit	965

05	484	Response	1	12106479	11594	1

05	485	Picture	MorphF8_06_orig.jpg	12106562	0	1	21895	2	0	next	incorrect	967

05	485	Response	2	12128399	21837	1

05	486	Picture	MorphM2_07_nom.jpg	12128457	0	1	38217	2	0	next	hit	969

05	486	Response	1	12166639	38182	1

05	487	Picture	MorphM6_06_orig.jpg	12166674	0	1	16322	2	0	next	incorrect	971

05	487	Response	2	12182959	16285	1

05	488	Picture	MorphF3_10_nom.jpg	12182996	0	1	13934	2	0	next	hit	973

05	488	Response	1	12196798	13802	2

05	489	Picture	MorphM2_06_orig.jpg	12196930	0	1	35032	2	0	next	hit	975

05	489	Response	1	12231918	34988	1

05	490	Picture	MorphF2_05_nom.jpg	12231962	0	1	11800	145	0	next	hit	977

05	490	Response	1	12243758	11796	1

05	491	Picture	MorphM2_04_noe.jpg	12243762	0	144	57999	145	0	next	incorrect	979

05	491	Response	2	12301678	57916	1

05	492	Picture	MorphM4_04_orig.jpg	12301761	0	1	14863	2	0	next	incorrect	981

05	492	Response	2	12316477	14716	1

05	493	Picture	MorphM6_05_noe.jpg	12316624	0	1	10337	148	0	next	incorrect	983

05	493	Response	2	12326957	10333	1

05	494	Picture	MorphF7_08_noe.jpg	12326961	0	147	6913	149	0	next	incorrect	985

05	494	Response	2	12333837	6876	1

05	495	Picture	MorphM8_03_orig.jpg	12333874	0	2	23621	3	0	next	incorrect	987

05	495	Response	2	12357357	23483	1

05	496	Picture	MorphM4_08_noe.jpg	12357495	0	1	12208	2	0	next	hit	989

05	496	Response	1	12369597	12102	1

05	497	Picture	MorphM9_05_nom.jpg	12369703	0	1	14597	2	0	next	incorrect	991

05	497	Response	2	12384237	14534	1

05	498	Picture	MorphF4_06_nom.jpg	12384300	0	1	22161	2	0	next	incorrect	993

05	498	Response	2	12406397	22097	1

05	499	Picture	MorphM2_02_nom.jpg	12406461	0	1	9023	2	0	next	incorrect	995

05	499	Response	2	12415436	8975	1

05	500	Picture	MorphM3_06_orig.jpg	12415484	0	1	14597	2	0	next	incorrect	997

05	500	Response	2	12429996	14512	1

05	501	Picture	MorphM1_03_nom.jpg	12430081	0	1	59051	2	0	next	incorrect	999

05	501	Response	2	12489036	58955	1

05	502	Picture	MorphF1_02_noe.jpg	12489132	0	1	28530	2	0	next	incorrect	1001

05	502	Response	2	12517515	28383	1

05	503	Picture	MorphF10_06_nom.jpg	12517662	0	1	12341	2	0	next	hit	1003

05	503	Response	1	12529915	12253	1

05	504	Picture	MorphM7_07_noe.jpg	12530003	0	1	8625	2	0	next	hit	1005

05	504	Response	1	12538555	8552	1

05	505	Picture	MorphF4_02_nom.jpg	12538628	0	1	21630	2	0	next	incorrect	1007

05	505	Response	2	12560155	21527	1

05	506	Picture	MorphM2_03_nom.jpg	12560258	0	1	10483	2	0	next	incorrect	1009

05	506	Response	2	12570635	10377	1

05	507	Picture	MorphM1_08_noe.jpg	12570741	0	1	31848	2	0	next	hit	1011

05	507	Response	1	12602555	31814	1

05	508	Picture	MorphF5_06_orig.jpg	12602589	0	1	9809	145	0	next	hit	1013

05	508	Response	1	12612395	9806	1

05	509	Picture	MorphM3_09_noe.jpg	12612398	0	144	15005	146	0	next	hit	1015

05	509	Response	1	12627354	14956	1

05	510	Picture	MorphF4_00_orig.jpg	12627403	0	2	28929	3	0	next	incorrect	1017

05	510	Response	2	12656234	28831	1

05	511	Picture	MorphF9_10_orig.jpg	12656332	0	1	13137	2	0	next	hit	1019

05	511	Response	1	12669434	13102	1

05	512	Picture	MorphM7_01_nom.jpg	12669469	0	1	16189	2	0	next	incorrect	1021

05	512	Response	2	12685514	16045	1

05	513	Picture	MorphM2_03_orig.jpg	12685658	0	1	16587	2	0	next	incorrect	1023

05	513	Response	2	12702154	16496	1

05	514	Picture	MorphM3_01_noe.jpg	12702245	0	1	8472	156	0	next	hit	1025

05	514	Response	1	12710714	8469	1

05	515	Picture	MorphM4_08_nom.jpg	12710717	0	155	17006	157	0	next	hit	1027

05	515	Response	1	12727594	16877	1

05	516	Picture	MorphM10_00_noe.jpg	12727723	0	2	11014	3	0	next	hit	1029

05	516	Response	1	12738633	10910	1

05	517	Picture	MorphF2_03_noe.jpg	12738737	0	1	11147	2	0	next	hit	1031

05	517	Response	1	12749833	11096	1

05	518	Picture	MorphM3_09_orig.jpg	12749884	0	1	9953	2	0	next	hit	1033

05	518	Response	1	12759753	9869	1

05	519	Picture	MorphM5_02_nom.jpg	12759837	0	1	18960	150	0	next	incorrect	1035

05	519	Response	2	12778793	18956	1

05	520	Picture	MorphF10_04_orig.jpg	12778797	0	149	43939	150	0	next	incorrect	1037

05	520	Response	2	12822633	43836	1

05	521	Picture	MorphF3_01_orig.jpg	12822736	0	1	17118	2	0	next	incorrect	1039

05	521	Response	2	12839752	17016	1

05	522	Picture	MorphM3_06_noe.jpg	12839854	0	1	22426	2	0	next	incorrect	1041

05	522	Response	2	12862232	22378	1

05	523	Picture	MorphF5_01_orig.jpg	12862280	0	1	28795	2	0	next	incorrect	1043

05	523	Response	2	12890952	28672	1

05	524	Picture	MorphM4_10_nom.jpg	12891075	0	1	20967	2	0	next	incorrect	1045

05	524	Response	2	12911992	20917	1

05	525	Picture	MorphM7_08_orig.jpg	12912042	0	1	13535	2	0	next	hit	1047

05	525	Response	1	12925432	13390	1

05	526	Picture	MorphM3_02_noe.jpg	12925577	0	1	16454	3	0	next	hit	1049

05	526	Response	1	12941912	16335	1

05	527	Picture	MorphF3_09_nom.jpg	12942031	0	2	38218	3	0	next	hit	1051

05	527	Response	1	12980151	38120	1

05	528	Picture	MorphM9_01_orig.jpg	12980249	0	1	34767	2	0	next	incorrect	1053

05	528	Response	2	13014871	34622	1

05	529	Picture	MorphF9_00_nom.jpg	13015016	0	1	16852	2	0	next	incorrect	1055

05	529	Response	2	13031751	16735	1

05	530	Picture	MorphM4_04_noe.jpg	13031868	0	1	9006	153	0	next	incorrect	1057

05	530	Response	2	13040871	9003	1

05	531	Picture	MorphF5_00_noe.jpg	13040874	0	152	20586	153	0	next	incorrect	1059

05	531	Response	2	13061350	20476	1

05	532	Picture	MorphM9_05_noe.jpg	13061460	0	1	12739	2	0	next	incorrect	1061

05	532	Response	2	13074150	12690	1

05	533	Picture	MorphM7_07_nom.jpg	13074199	0	1	15635	158	0	next	hit	1063

05	533	Response	1	13089830	15631	1

05	534	Picture	MorphM2_04_orig.jpg	13089834	0	157	7720	158	0	next	incorrect	1065

05	534	Response	2	13097510	7676	1

05	535	Picture	MorphM8_03_noe.jpg	13097554	0	1	39810	2	0	next	incorrect	1067

05	535	Response	2	13137270	39716	1

05	536	Picture	MorphM4_01_noe.jpg	13137364	0	1	8094	2	0	next	incorrect	1069

05	536	Response	2	13145350	7986	1

05	537	Picture	MorphM7_00_nom.jpg	13145458	0	1	8625	3	0	next	incorrect	1071

05	537	Response	2	13153989	8531	1

05	538	Picture	MorphF5_09_nom.jpg	13154083	0	2	9953	3	0	next	incorrect	1073

05	538	Response	2	13163989	9906	1

05	539	Picture	MorphF3_02_noe.jpg	13164036	0	1	118102	2	0	next	hit	1075

05	539	Response	1	13282068	118032	1

05	540	Picture	MorphF5_04_nom.jpg	13282138	0	1	21629	2	0	next	hit	1077

05	540	Response	1	13303668	21530	1

05	541	Picture	MorphF9_01_noe.jpg	13303767	0	1	8493	2	0	next	incorrect	1079

05	541	Response	2	13312228	8461	1

05	542	Picture	MorphM8_02_nom.jpg	13312260	0	1	30653	3	0	next	incorrect	1081

05	542	Response	2	13342868	30608	1

05	543	Picture	MorphF5_08_nom.jpg	13342913	0	2	7564	3	0	next	hit	1083

05	543	Response	1	13350388	7475	1

05	544	Picture	MorphM7_06_orig.jpg	13350477	0	1	10074	146	0	next	hit	1085

05	544	Response	1	13360547	10070	1

05	545	Picture	MorphM9_07_noe.jpg	13360551	0	145	14475	147	0	next	incorrect	1087

05	545	Response	2	13374947	14396	1

05	546	Picture	MorphM8_08_nom.jpg	13375026	0	2	7962	3	0	next	hit	1089

05	546	Response	1	13382867	7841	1

05	547	Picture	MorphM1_00_orig.jpg	13382988	0	1	47108	2	0	next	incorrect	1091

05	547	Response	2	13429987	46999	1

05	548	Picture	MorphM10_09_nom.jpg	13430096	0	1	16190	2	0	next	hit	1093

05	548	Response	1	13446147	16051	1

05	549	Picture	MorphF1_03_noe.jpg	13446286	0	1	9687	2	0	next	incorrect	1095

05	549	Response	2	13455827	9541	1

05	550	Picture	MorphM10_10_nom.jpg	13455973	0	1	9023	2	0	next	hit	1097

05	550	Response	1	13464946	8973	1

05	551	Picture	MorphF9_09_orig.jpg	13464996	0	1	7829	2	0	next	hit	1099

05	551	Response	1	13472706	7710	1

05	552	Picture	MorphF6_07_orig.jpg	13472825	0	1	7166	2	0	next	hit	1101

05	552	Response	1	13479906	7081	1

05	553	Picture	MorphF9_02_nom.jpg	13479991	0	1	11014	2	0	next	incorrect	1103

05	553	Response	2	13490946	10955	1

05	554	Picture	MorphM7_06_nom.jpg	13491005	0	1	24416	3	0	next	hit	1105

05	554	Response	1	13515346	24341	1

05	555	Picture	MorphM1_02_noe.jpg	13515421	0	2	16057	3	0	next	incorrect	1107

05	555	Response	2	13531346	15925	1

05	556	Picture	MorphM6_07_orig.jpg	13531478	0	1	19905	2	0	next	incorrect	1109

05	556	Response	2	13551346	19868	1

05	557	Picture	MorphF8_07_noe.jpg	13551383	0	1	10085	2	0	next	hit	1111

05	557	Response	1	13561346	9963	1

05	558	Picture	MorphM2_06_nom.jpg	13561468	0	1	9156	2	0	next	incorrect	1113

05	558	Response	2	13570546	9078	1

05	559	Picture	MorphF8_03_orig.jpg	13570624	0	1	7166	2	0	next	incorrect	1115

05	559	Response	2	13577745	7121	1

05	560	Picture	MorphF4_06_orig.jpg	13577790	0	1	7696	2	0	next	incorrect	1117

05	560	Response	2	13585425	7635	1

05	561	Picture	MorphM3_00_noe.jpg	13585486	0	1	7697	2	0	next	hit	1119

05	561	Response	1	13593105	7619	1

05	562	Picture	MorphM4_05_nom.jpg	13593183	0	1	25212	3	0	next	hit	1121

05	562	Response	1	13618305	25122	1

05	563	Picture	MorphM6_01_nom.jpg	13618395	0	2	10616	3	0	next	incorrect	1123

05	563	Response	2	13628865	10470	1

05	564	Picture	MorphM4_06_orig.jpg	13629011	0	1	61838	2	0	next	hit	1125

05	564	Response	1	13690784	61773	1

05	565	Picture	MorphF2_00_nom.jpg	13690849	0	1	12075	2	0	next	incorrect	1127

05	565	Response	2	13702864	12015	1

05	566	Picture	MorphF1_00_orig.jpg	13702924	0	1	8493	2	0	next	incorrect	1129

05	566	Response	2	13711344	8420	1

05	567	Picture	MorphM7_09_orig.jpg	13711417	0	1	8360	2	0	next	hit	1131

05	567	Response	1	13719744	8327	1

05	568	Picture	MorphF7_00_nom.jpg	13719777	0	1	9952	2	0	next	incorrect	1133

05	568	Response	2	13729584	9807	1

05	569	Picture	MorphM5_01_orig.jpg	13729729	0	1	9024	2	0	next	incorrect	1135

05	569	Response	2	13738624	8895	1

05	570	Picture	MorphM10_06_orig.jpg	13738753	0	1	8493	2	0	next	hit	1137

05	570	Response	1	13747104	8351	1

05	571	Picture	MorphF7_10_noe.jpg	13747246	0	1	20966	2	0	next	hit	1139

05	571	Response	1	13768144	20898	1

05	572	Picture	MorphF3_05_nom.jpg	13768212	0	1	7564	2	0	next	incorrect	1141

05	572	Response	2	13775743	7531	1

05	573	Picture	MorphF7_02_orig.jpg	13775776	0	1	17914	2	0	next	incorrect	1143

05	573	Response	2	13793583	17807	1

05	574	Picture	MorphF5_09_noe.jpg	13793690	0	1	29725	2	0	next	hit	1145

05	574	Response	1	13823343	29653	1

05	575	Picture	MorphF7_10_orig.jpg	13823415	0	1	7563	2	0	next	hit	1147

05	575	Response	1	13830863	7448	1

05	576	Picture	MorphM5_02_orig.jpg	13830978	0	1	11147	2	0	next	incorrect	1149

05	576	Response	2	13841983	11005	1

05	577	Picture	MorphM8_06_noe.jpg	13842125	0	1	51862	158	0	next	incorrect	1151

05	577	Response	2	13893983	51858	1

05	578	Picture	MorphM3_09_nom.jpg	13893987	0	157	20193	158	0	next	incorrect	1153

05	578	Response	2	13914142	20155	1

05	579	Picture	MorphF10_03_noe.jpg	13914180	0	1	8626	2	0	next	hit	1155

05	579	Response	1	13922702	8522	1

05	580	Picture	MorphM6_09_noe.jpg	13922806	0	1	9289	2	0	next	incorrect	1157

05	580	Response	2	13932062	9256	1

05	581	Picture	MorphF8_09_nom.jpg	13932095	0	1	8492	2	0	next	hit	1159

05	581	Response	1	13940542	8447	1

05	582	Picture	MorphF2_08_noe.jpg	13940587	0	1	70463	2	0	next	incorrect	1161

05	582	Response	2	14010941	70354	1

05	583	Picture	MorphF7_03_nom.jpg	14011050	0	1	10218	2	0	next	incorrect	1163

05	583	Response	2	14021181	10131	1

05	584	Picture	MorphM4_02_noe.jpg	14021268	0	1	8877	149	0	next	incorrect	1165

05	584	Response	2	14030141	8873	1

05	585	Picture	MorphM7_02_noe.jpg	14030145	0	148	13947	149	0	next	incorrect	1167

05	585	Response	2	14043981	13836	1

05	586	Picture	MorphM1_08_nom.jpg	14044092	0	1	13801	2	0	next	incorrect	1169

05	586	Response	2	14057821	13729	1

05	587	Picture	MorphF9_07_noe.jpg	14057893	0	1	9023	2	0	next	incorrect	1171

05	587	Response	2	14066781	8888	1

05	588	Picture	MorphF4_06_noe.jpg	14066916	0	1	10616	2	0	next	incorrect	1173

05	588	Response	2	14077501	10585	1

05	589	Picture	MorphM9_00_nom.jpg	14077532	0	1	14052	149	0	next	incorrect	1175

05	589	Response	2	14091581	14049	1

05	590	Picture	MorphF10_04_noe.jpg	14091584	0	148	6649	149	0	next	hit	1177

05	590	Response	1	14098140	6556	1

05	591	Picture	MorphF6_02_orig.jpg	14098233	0	1	8095	2	0	next	incorrect	1179

05	591	Response	2	14106220	7987	1

05	592	Picture	MorphM6_00_orig.jpg	14106328	0	1	10616	2	0	next	incorrect	1181

05	592	Response	2	14116860	10532	1

05	593	Picture	MorphF8_01_noe.jpg	14116944	0	1	7961	2	0	next	incorrect	1183

05	593	Response	2	14124860	7916	1

05	594	Picture	MorphM3_02_orig.jpg	14124905	0	1	33559	149	0	next	incorrect	1185

05	594	Response	2	14158460	33555	1

05	595	Picture	MorphF8_00_nom.jpg	14158464	0	148	10365	149	0	next	incorrect	1187

05	595	Response	2	14168780	10316	1

05	596	Picture	MorphF9_06_orig.jpg	14168829	0	1	44834	152	0	next	incorrect	1189

05	596	Response	2	14213660	44831	1

05	597	Picture	MorphF7_06_nom.jpg	14213663	0	151	24302	152	0	next	hit	1191

05	597	Response	1	14237819	24156	1

05	598	Picture	MorphF5_06_nom.jpg	14237965	0	1	6767	2	0	next	hit	1193

05	598	Response	1	14244619	6654	1

05	599	Picture	MorphM4_09_orig.jpg	14244732	0	1	8891	2	0	next	hit	1195

05	599	Response	1	14253499	8767	1

05	600	Picture	MorphF8_05_orig.jpg	14253623	0	1	9952	2	0	next	incorrect	1197

05	600	Response	2	14263499	9876	1

05	601	Picture	MorphM5_06_noe.jpg	14263575	0	1	13801	2	0	next	hit	1199

05	601	Response	1	14277259	13684	1

05	602	Picture	MorphF6_00_orig.jpg	14277376	0	1	18180	2	0	next	incorrect	1201

05	602	Response	2	14295499	18123	1

05	603	Picture	MorphM8_02_noe.jpg	14295556	0	1	18710	2	0	next	incorrect	1203

05	603	Response	2	14314218	18662	1

05	604	Picture	MorphF10_09_noe.jpg	14314266	0	1	7033	2	0	next	hit	1205

05	604	Response	1	14321178	6912	1

05	605	Picture	MorphM8_04_noe.jpg	14321299	0	1	11280	2	0	next	incorrect	1207

05	605	Response	2	14332538	11239	1

05	606	Picture	MorphF5_09_orig.jpg	14332579	0	1	9403	153	0	next	hit	1209

05	606	Response	1	14341978	9399	1

05	607	Picture	MorphF4_09_nom.jpg	14341982	0	152	45519	300	0	next	hit	1211

05	607	Response	1	14387498	45516	1

05	608	Picture	MorphF1_08_orig.jpg	14387501	0	148	9171	149	0	next	hit	1213

05	608	Response	1	14396538	9037	1

05	609	Picture	MorphM10_02_nom.jpg	14396672	0	1	27734	2	0	next	hit	1215

05	609	Response	1	14424297	27625	1

05	610	Picture	MorphM2_08_orig.jpg	14424406	0	1	26805	2	0	next	hit	1217

05	610	Response	1	14451097	26691	1

05	611	Picture	MorphM9_10_noe.jpg	14451211	0	1	61572	2	0	next	incorrect	1219

05	611	Response	2	14512697	61486	1

05	612	Picture	MorphF6_05_noe.jpg	14512783	0	1	6370	2	0	next	incorrect	1221

05	612	Response	2	14519016	6233	1

05	613	Picture	MorphF9_03_noe.jpg	14519153	0	1	153266	2	0	next	incorrect	1223

05	613	Response	2	14672295	153142	1

05	614	Picture	MorphM1_06_nom.jpg	14672419	0	1	28520	145	0	next	incorrect	1225

05	614	Response	2	14700935	28516	1

05	615	Picture	MorphM6_05_nom.jpg	14700939	0	144	30531	145	0	next	incorrect	1227

05	615	Response	2	14731415	30476	1

05	616	Picture	MorphF3_07_noe.jpg	14731470	0	1	7033	2	0	next	hit	1229

05	616	Response	1	14738455	6985	1

05	617	Picture	MorphM7_05_noe.jpg	14738503	0	1	7431	2	0	next	hit	1231

05	617	Response	1	14745814	7311	1

05	618	Picture	MorphM10_05_nom.jpg	14745934	0	1	6104	2	0	next	hit	1233

05	618	Response	1	14751974	6040	1

05	619	Picture	MorphF9_06_noe.jpg	14752038	0	1	7830	2	0	next	incorrect	1235

05	619	Response	2	14759814	7776	1

05	620	Picture	MorphM10_03_noe.jpg	14759868	0	1	6634	2	0	next	hit	1237

05	620	Response	1	14766454	6586	1

05	621	Picture	MorphF10_08_orig.jpg	14766502	0	1	6635	2	0	next	hit	1239

05	621	Response	1	14773094	6592	1

05	622	Picture	MorphM2_05_orig.jpg	14773137	0	1	24019	2	0	next	incorrect	1241

05	622	Response	2	14797094	23957	1

05	623	Picture	MorphM1_02_nom.jpg	14797156	0	1	8360	2	0	next	incorrect	1243

05	623	Response	2	14805414	8258	1

05	624	Picture	MorphM2_03_noe.jpg	14805516	0	1	10085	2	0	next	incorrect	1245

05	624	Response	2	14815494	9978	1

05	625	Picture	MorphF7_08_orig.jpg	14815601	0	1	27070	2	0	next	hit	1247

05	625	Response	1	14842613	27012	1

05	626	Picture	MorphM9_04_noe.jpg	14842671	0	1	8626	2	0	next	incorrect	1249

05	626	Response	2	14851253	8582	1

05	627	Picture	MorphF1_05_nom.jpg	14851297	0	1	8758	2	0	next	incorrect	1251

05	627	Response	2	14859973	8676	1

05	628	Picture	MorphM6_07_noe.jpg	14860055	0	1	8360	2	0	next	incorrect	1253

05	628	Response	2	14868373	8318	1

05	629	Picture	MorphM9_08_noe.jpg	14868415	0	1	7564	2	0	next	incorrect	1255

05	629	Response	2	14875893	7478	1

05	630	Picture	MorphF6_03_orig.jpg	14875979	0	1	8625	2	0	next	incorrect	1257

05	630	Response	2	14884533	8554	1

05	631	Picture	MorphM10_09_noe.jpg	14884604	0	1	10351	2	0	next	hit	1259

05	631	Response	1	14894853	10249	1

05	632	Picture	MorphM1_00_noe.jpg	14894955	0	1	7563	2	0	next	incorrect	1261

05	632	Response	2	14902453	7498	1

05	633	Picture	MorphF3_07_nom.jpg	14902518	0	1	18047	2	0	next	incorrect	1263

05	633	Response	2	14920453	17935	1

05	634	Picture	MorphF6_10_nom.jpg	14920565	0	1	12341	2	0	next	hit	1265

05	634	Response	1	14932853	12288	1

05	635	Picture	MorphM1_09_nom.jpg	14932906	0	1	14464	2	0	next	hit	1267

05	635	Response	1	14947332	14426	1

05	636	Picture	MorphF3_02_orig.jpg	14947370	0	1	5972	2	0	next	incorrect	1269

05	636	Response	2	14953252	5882	1

05	637	Picture	MorphM8_00_noe.jpg	14953342	0	1	16454	3	0	next	incorrect	1271

05	637	Response	2	14969732	16390	1

05	638	Picture	MorphF1_03_nom.jpg	14969796	0	2	26275	3	0	next	incorrect	1273

05	638	Response	2	14995972	26176	1

05	639	Picture	MorphM2_00_orig.jpg	14996071	0	1	10748	2	0	next	incorrect	1275

05	639	Response	2	15006692	10621	1

05	640	Picture	MorphM3_03_nom.jpg	15006819	0	1	8758	3	0	next	incorrect	1277

05	640	Response	2	15015492	8673	1

05	641	Picture	MorphM10_02_noe.jpg	15015577	0	2	13403	3	0	next	hit	1279

05	641	Response	1	15028932	13355	1

05	642	Picture	MorphM9_08_orig.jpg	15028980	0	1	17118	2	0	next	incorrect	1281

05	642	Response	2	15046052	17072	1

05	643	Picture	MorphF2_04_orig.jpg	15046098	0	1	15658	3	0	next	incorrect	1283

05	643	Response	2	15061651	15553	1

05	644	Picture	MorphF10_01_noe.jpg	15061756	0	2	7419	148	0	next	hit	1285

05	644	Response	1	15069171	7415	1

05	645	Picture	MorphF8_05_nom.jpg	15069175	0	146	20161	302	0	next	incorrect	1287

05	645	Response	2	15089331	20156	1

05	646	Picture	MorphF1_00_nom.jpg	15089336	0	156	11434	157	0	next	incorrect	1289

05	646	Response	2	15100691	11355	1

05	647	Picture	MorphF3_07_orig.jpg	15100770	0	1	9554	2	0	next	hit	1291

05	647	Response	1	15110291	9521	1

05	648	Picture	MorphF2_10_nom.jpg	15110324	0	1	15393	2	0	next	hit	1293

05	648	Response	1	15125571	15247	1

05	649	Picture	MorphF1_01_orig.jpg	15125717	0	1	17782	2	0	next	incorrect	1295

05	649	Response	2	15143411	17694	1

05	650	Picture	MorphF4_03_noe.jpg	15143499	0	1	16985	2	0	next	incorrect	1297

05	650	Response	2	15160450	16951	1

05	651	Picture	MorphF5_03_nom.jpg	15160484	0	1	9156	2	0	next	incorrect	1299

05	651	Response	2	15169570	9086	1

05	652	Picture	MorphF8_03_nom.jpg	15169640	0	1	20967	2	0	next	incorrect	1301

05	652	Response	2	15190530	20890	1

05	653	Picture	MorphF1_01_nom.jpg	15190607	0	1	7696	2	0	next	incorrect	1303

05	653	Response	2	15198210	7603	1

05	654	Picture	MorphM3_01_nom.jpg	15198303	0	1	10351	2	0	next	incorrect	1305

05	654	Response	2	15208530	10227	1

05	655	Picture	MorphM7_01_noe.jpg	15208654	0	1	14729	2	0	next	incorrect	1307

05	655	Response	2	15223330	14676	1

05	656	Picture	MorphF5_01_noe.jpg	15223383	0	1	13270	2	0	next	incorrect	1309

05	656	Response	2	15236530	13147	1

05	657	Picture	MorphF9_06_nom.jpg	15236653	0	1	48966	2	0	next	incorrect	1311

05	657	Response	2	15285569	48916	1

05	658	Picture	MorphM6_02_orig.jpg	15285619	0	1	10085	2	0	next	incorrect	1313

05	658	Response	2	15295649	10030	1

05	659	Picture	MorphF5_07_orig.jpg	15295704	0	1	18312	2	0	next	incorrect	1315

05	659	Response	2	15313889	18185	1

05	660	Picture	MorphF2_05_noe.jpg	15314016	0	1	45648	3	0	next	incorrect	1317

05	660	Response	2	15359569	45553	1

05	661	Picture	MorphF10_07_orig.jpg	15359664	0	2	8360	4	0	next	hit	1319

05	661	Response	1	15367968	8304	1

05	662	Picture	MorphM6_06_noe.jpg	15368024	0	2	22559	3	0	next	hit	1321

05	662	Response	1	15390528	22504	1

05	663	Picture	MorphF8_03_noe.jpg	15390583	0	1	11943	2	0	next	incorrect	1323

05	663	Response	2	15402448	11865	1

05	664	Picture	MorphM6_05_orig.jpg	15402526	0	1	21232	2	0	next	incorrect	1325

05	664	Response	2	15423728	21202	1

05	665	Picture	MorphM8_01_orig.jpg	15423758	0	1	16322	2	0	next	incorrect	1327

05	665	Response	2	15440048	16290	1

05	666	Picture	MorphM6_10_nom.jpg	15440080	0	1	5838	3	0	next	hit	1329

05	666	Response	1	15445888	5808	1

05	667	Picture	end_ins	15445918	0	2	195259	3	0	next	other	0

05	667	Response	3	15633417	187499	1
