# Supplementary material for: Categorical Perception of Fear and Anger Expressions in Whole, Masked and Composite Faces
Source: PLoS One. 2015 Aug 11;10(8):e0134790. doi: 10.1371/journal.pone.0134790 (PMC4532458; doi:10.1371/journal.pone.0134790)
Supplement: S1 Dataset — (ZIP) [file pone.0134790.s001.zip › Exp1/04-Vp004_ParaMasked_pt2.log]

Scenario - 

Logfile written - 01/29/2014 14:18:50

Subject	Trial	Event Type	Code	Time	TTime	Uncertainty	Duration	Uncertainty	ReqTime	ReqDur	Stim Type	Pair Index

04	1	Response	3	62737	72604	1

04	2	Response	3	88977	26126	1

04	3	Picture	fix	88979	0	147	30136	148	0	30000	other	0

04	4	Picture	MorphM2_03_noe.jpg	119248	0	1	2123	2	0	next	incorrect	5

04	4	Response	3	121296	2048	1

04	5	Picture	MorphM6_06_nom.jpg	121371	0	1	14995	2	0	next	hit	7

04	5	Response	1	136246	14875	1

04	6	Picture	MorphF2_04_noe.jpg	136366	0	1	12872	2	0	next	incorrect	9

04	6	Response	2	149206	12840	1

04	7	Picture	MorphF7_07_nom.jpg	149238	0	1	6634	3	0	next	incorrect	11

04	7	Response	2	155766	6528	1

04	8	Picture	MorphF4_08_noe.jpg	155872	0	2	11147	3	0	next	hit	13

04	8	Response	1	166886	11014	1

04	9	Picture	MorphM6_10_nom.jpg	167019	0	1	5839	2	0	next	incorrect	15

04	9	Response	2	172805	5786	2

04	10	Picture	MorphF10_10_noe.jpg	172858	0	1	14199	2	0	next	incorrect	17

04	10	Response	2	186966	14108	1

04	11	Picture	MorphF8_05_noe.jpg	187057	0	1	36492	2	0	next	incorrect	19

04	11	Response	2	223445	36388	1

04	12	Picture	MorphF1_07_nom.jpg	223549	0	1	10350	2	0	next	hit	21

04	12	Response	1	233845	10296	1

04	13	Picture	MorphM3_04_orig.jpg	233899	0	1	5441	2	0	next	hit	23

04	13	Response	1	239285	5386	1

04	14	Picture	MorphF4_07_orig.jpg	239340	0	1	8492	3	0	next	hit	25

04	14	Response	1	247765	8425	1

04	15	Picture	MorphF2_08_noe.jpg	247832	0	2	7432	3	0	next	hit	27

04	15	Response	1	255205	7373	1

04	16	Picture	MorphM5_08_nom.jpg	255264	0	1	5971	2	0	next	hit	29

04	16	Response	1	261205	5941	1

04	17	Picture	MorphM6_00_noe.jpg	261235	0	1	8213	149	0	next	incorrect	31

04	17	Response	2	269445	8210	1

04	18	Picture	MorphM10_07_noe.jpg	269448	0	148	6782	149	0	next	hit	33

04	18	Response	1	276085	6637	1

04	19	Picture	MorphF3_08_nom.jpg	276230	0	1	9289	2	0	next	incorrect	35

04	19	Response	2	285445	9215	1

04	20	Picture	MorphM3_08_noe.jpg	285519	0	1	26649	158	0	next	hit	37

04	20	Response	1	312164	26645	1

04	21	Picture	MorphM5_09_nom.jpg	312168	0	157	7852	159	0	next	hit	39

04	21	Response	1	319924	7756	1

04	22	Picture	MorphM4_07_nom.jpg	320020	0	2	13138	3	0	next	incorrect	41

04	22	Response	2	333124	13104	1

04	23	Picture	MorphF7_09_nom.jpg	333158	0	1	13535	2	0	next	incorrect	43

04	23	Response	2	346644	13486	1

04	24	Picture	MorphM4_01_noe.jpg	346693	0	1	10085	2	0	next	incorrect	45

04	24	Response	2	356644	9951	1

04	25	Picture	MorphM1_01_orig.jpg	356778	0	1	5573	2	0	next	incorrect	47

04	25	Response	2	362244	5466	1

04	26	Picture	MorphF3_07_orig.jpg	362351	0	1	7416	150	0	next	incorrect	49

04	26	Response	2	369764	7413	1

04	27	Picture	MorphM4_01_nom.jpg	369767	0	149	25095	150	0	next	incorrect	51

04	27	Response	2	394804	25037	1

04	28	Picture	MorphM5_05_noe.jpg	394862	0	1	4910	2	0	next	hit	53

04	28	Response	1	399684	4822	1

04	29	Picture	MorphF2_02_noe.jpg	399772	0	1	5574	2	0	next	hit	55

04	29	Response	1	405283	5511	1

04	30	Picture	MorphF1_06_orig.jpg	405346	0	1	8227	2	0	next	hit	57

04	30	Response	1	413523	8177	1

04	31	Picture	MorphF7_06_noe.jpg	413573	0	1	7153	147	0	next	hit	59

04	31	Response	1	420723	7150	1

04	32	Picture	MorphM7_09_nom.jpg	420726	0	146	4641	296	0	next	hit	61

04	32	Response	1	425363	4637	1

04	33	Picture	MorphM3_07_orig.jpg	425367	0	150	5839	300	0	next	hit	63

04	33	Response	1	431203	5836	1

04	34	Picture	MorphF1_03_nom.jpg	431206	0	150	7580	151	0	next	incorrect	65

04	34	Response	2	438723	7517	1

04	35	Picture	MorphF3_03_nom.jpg	438786	0	1	4909	2	0	next	incorrect	67

04	35	Response	2	443603	4817	1

04	36	Picture	MorphF9_07_nom.jpg	443695	0	1	12739	3	0	next	hit	69

04	36	Response	1	456403	12708	1

04	37	Picture	MorphF6_02_orig.jpg	456434	0	2	8626	3	0	next	incorrect	71

04	37	Response	2	464963	8529	1

04	38	Picture	MorphM2_04_noe.jpg	465060	0	1	10881	2	0	next	incorrect	73

04	38	Response	2	475843	10783	1

04	39	Picture	MorphF6_03_orig.jpg	475941	0	1	5972	2	0	next	incorrect	75

04	39	Response	2	481843	5902	1

04	40	Picture	MorphF2_10_nom.jpg	481913	0	1	6369	2	0	next	hit	77

04	40	Response	1	488243	6330	1

04	41	Picture	MorphF4_09_orig.jpg	488282	0	1	5043	2	0	next	hit	79

04	41	Response	1	493283	5001	1

04	42	Picture	MorphF9_04_noe.jpg	493325	0	1	6900	2	0	next	hit	81

04	42	Response	1	500163	6838	1

04	43	Picture	MorphM3_07_noe.jpg	500225	0	1	5971	2	0	next	hit	83

04	43	Response	1	506163	5938	1

04	44	Picture	MorphF2_00_nom.jpg	506196	0	1	8095	2	0	next	incorrect	85

04	44	Response	2	514242	8046	1

04	45	Picture	MorphM4_00_orig.jpg	514291	0	1	6755	147	0	next	incorrect	87

04	45	Response	2	521042	6751	1

04	46	Picture	MorphM6_07_orig.jpg	521046	0	146	7709	147	0	next	hit	89

04	46	Response	1	528722	7676	1

04	47	Picture	MorphF7_00_noe.jpg	528755	0	1	7697	2	0	next	incorrect	91

04	47	Response	2	536322	7567	1

04	48	Picture	MorphM7_09_noe.jpg	536452	0	1	6236	3	0	next	incorrect	93

04	48	Response	2	542562	6110	1

04	49	Picture	MorphM1_06_nom.jpg	542688	0	2	5972	3	0	next	incorrect	95

04	49	Response	2	548562	5874	1

04	50	Picture	MorphM5_06_nom.jpg	548660	0	1	7431	2	0	next	incorrect	97

04	50	Response	2	556002	7342	1

04	51	Picture	MorphM6_04_nom.jpg	556091	0	1	5573	2	0	next	incorrect	99

04	51	Response	2	561521	5430	2

04	52	Picture	MorphF1_06_noe.jpg	561664	0	1	13005	2	0	next	hit	101

04	52	Response	1	574562	12898	1

04	53	Picture	MorphF7_09_noe.jpg	574669	0	1	5440	2	0	next	hit	103

04	53	Response	1	580002	5333	1

04	54	Picture	MorphF3_10_noe.jpg	580109	0	1	4910	2	0	next	hit	105

04	54	Response	1	584962	4853	1

04	55	Picture	MorphM10_09_orig.jpg	585019	0	1	6370	2	0	next	hit	107

04	55	Response	1	591282	6263	1

04	56	Picture	MorphM8_05_orig.jpg	591389	0	1	9687	2	0	next	incorrect	109

04	56	Response	2	601042	9653	1

04	57	Picture	MorphF4_05_noe.jpg	601076	0	1	8891	2	0	next	incorrect	111

04	57	Response	2	609922	8846	1

04	58	Picture	MorphF9_03_nom.jpg	609967	0	1	7696	2	0	next	incorrect	113

04	58	Response	2	617521	7554	1

04	59	Picture	MorphM6_03_nom.jpg	617663	0	1	11412	2	0	next	incorrect	115

04	59	Response	2	629041	11378	1

04	60	Picture	MorphM2_09_nom.jpg	629075	0	1	6237	2	0	next	hit	117

04	60	Response	1	635281	6206	1

04	61	Picture	MorphF8_04_orig.jpg	635312	0	1	6900	2	0	next	incorrect	119

04	61	Response	2	642161	6849	1

04	62	Picture	MorphF1_10_orig.jpg	642212	0	1	5706	2	0	next	hit	121

04	62	Response	1	647841	5629	1

04	63	Picture	MorphF2_00_noe.jpg	647918	0	1	5574	2	0	next	incorrect	123

04	63	Response	2	653441	5523	1

04	64	Picture	MorphF6_04_nom.jpg	653492	0	1	11146	2	0	next	hit	125

04	64	Response	1	664561	11069	1

04	65	Picture	MorphF8_07_noe.jpg	664638	0	1	6086	153	0	next	hit	127

04	65	Response	1	670721	6083	1

04	66	Picture	MorphF10_09_orig.jpg	670724	0	152	5459	153	0	next	hit	129

04	66	Response	1	676081	5357	1

04	67	Picture	MorphM6_01_noe.jpg	676183	0	1	6222	150	0	next	hit	131

04	67	Response	1	682401	6218	1

04	68	Picture	MorphM3_06_nom.jpg	682405	0	149	7711	150	0	next	hit	133

04	68	Response	1	690081	7676	1

04	69	Picture	MorphF2_05_noe.jpg	690116	0	1	10085	3	0	next	hit	135

04	69	Response	1	700081	9965	1

04	70	Picture	MorphM1_08_noe.jpg	700201	0	2	8361	3	0	next	incorrect	137

04	70	Response	2	708481	8280	1

04	71	Picture	MorphM9_07_orig.jpg	708562	0	1	7696	2	0	next	hit	139

04	71	Response	1	716160	7598	1

04	72	Picture	MorphM3_02_nom.jpg	716258	0	1	12341	2	0	next	incorrect	141

04	72	Response	2	728560	12302	1

04	73	Picture	MorphM4_04_noe.jpg	728599	0	1	7962	2	0	next	hit	143

04	73	Response	1	736480	7881	1

04	74	Picture	MorphF9_06_orig.jpg	736561	0	1	11677	2	0	next	hit	145

04	74	Response	1	748160	11599	1

04	75	Picture	MorphM3_06_noe.jpg	748238	0	1	7431	3	0	next	incorrect	147

04	75	Response	2	755600	7362	1

04	76	Picture	MorphM4_06_orig.jpg	755669	0	2	38616	3	0	next	hit	149

04	76	Response	1	794160	38491	1

04	77	Picture	MorphM7_04_noe.jpg	794285	0	1	5573	2	0	next	hit	151

04	77	Response	1	799760	5475	1

04	78	Picture	MorphF2_01_nom.jpg	799858	0	1	8095	2	0	next	incorrect	153

04	78	Response	2	807920	8062	1

04	79	Picture	MorphM8_10_orig.jpg	807953	0	1	6767	2	0	next	hit	155

04	79	Response	1	814640	6687	1

04	80	Picture	MorphF9_08_noe.jpg	814720	0	1	9422	2	0	next	incorrect	157

04	80	Response	2	824000	9280	1

04	81	Picture	MorphM7_06_nom.jpg	824142	0	1	5573	2	0	next	hit	159

04	81	Response	1	829680	5538	1

04	82	Picture	MorphM4_04_nom.jpg	829715	0	1	10749	2	0	next	incorrect	161

04	82	Response	2	840319	10604	1

04	83	Picture	MorphF7_01_nom.jpg	840464	0	1	6900	2	0	next	hit	163

04	83	Response	1	847279	6815	1

04	84	Picture	MorphM7_05_orig.jpg	847364	0	1	9024	2	0	next	incorrect	165

04	84	Response	2	856319	8955	1

04	85	Picture	MorphF1_09_nom.jpg	856388	0	1	4379	2	0	next	hit	167

04	85	Response	1	860639	4251	1

04	86	Picture	MorphF9_05_noe.jpg	860767	0	1	13137	2	0	next	incorrect	169

04	86	Response	2	873759	12992	1

04	87	Picture	MorphF8_06_orig.jpg	873904	0	1	6502	2	0	next	incorrect	171

04	87	Response	2	880319	6415	1

04	88	Picture	MorphF9_10_orig.jpg	880406	0	1	5971	2	0	next	hit	173

04	88	Response	1	886319	5913	1

04	89	Picture	MorphF10_00_noe.jpg	886377	0	1	8626	2	0	next	incorrect	175

04	89	Response	2	894959	8582	1

04	90	Picture	MorphM10_04_noe.jpg	895003	0	1	10999	150	0	next	hit	177

04	90	Response	1	905999	10996	1

04	91	Picture	MorphM8_07_nom.jpg	906002	0	149	12621	150	0	next	hit	179

04	91	Response	1	918479	12477	1

04	92	Picture	MorphM1_00_noe.jpg	918623	0	1	9024	2	0	next	incorrect	181

04	92	Response	2	927599	8976	1

04	93	Picture	MorphM8_10_noe.jpg	927647	0	1	7431	2	0	next	hit	183

04	93	Response	1	934958	7311	1

04	94	Picture	MorphF3_05_noe.jpg	935078	0	1	5838	3	0	next	hit	185

04	94	Response	1	940798	5720	1

04	95	Picture	MorphF4_00_nom.jpg	940916	0	2	17517	3	0	next	incorrect	187

04	95	Response	2	958318	17402	1

04	96	Picture	MorphM8_04_orig.jpg	958433	0	1	7431	2	0	next	incorrect	189

04	96	Response	2	965758	7325	1

04	97	Picture	MorphM4_06_noe.jpg	965864	0	1	5818	155	0	next	hit	191

04	97	Response	1	971678	5814	1

04	98	Picture	MorphF6_01_orig.jpg	971682	0	154	9973	155	0	next	incorrect	193

04	98	Response	2	981598	9916	1

04	99	Picture	MorphM8_07_orig.jpg	981655	0	1	24416	2	0	next	hit	195

04	99	Response	1	1005998	24343	1

04	100	Picture	MorphF10_06_orig.jpg	1006071	0	1	5176	2	0	next	hit	197

04	100	Response	1	1011118	5047	1

04	101	Picture	MorphF3_00_noe.jpg	1011247	0	1	6767	2	0	next	hit	199

04	101	Response	1	1017918	6671	1

04	102	Picture	MorphM3_05_nom.jpg	1018014	0	1	6237	2	0	next	hit	201

04	102	Response	1	1024158	6144	1

04	103	Picture	MorphM5_08_orig.jpg	1024251	0	1	12076	2	0	next	hit	203

04	103	Response	1	1036238	11987	1

04	104	Picture	MorphM10_04_orig.jpg	1036327	0	1	7165	2	0	next	hit	205

04	104	Response	1	1043357	7030	1

04	105	Picture	MorphM8_02_nom.jpg	1043492	0	1	7962	2	0	next	incorrect	207

04	105	Response	2	1051357	7865	1

04	106	Picture	MorphF5_04_orig.jpg	1051454	0	1	5839	2	0	next	incorrect	209

04	106	Response	2	1057197	5743	1

04	107	Picture	MorphM1_06_noe.jpg	1057293	0	1	5573	2	0	next	incorrect	211

04	107	Response	2	1062797	5504	1

04	108	Picture	MorphM2_02_noe.jpg	1062866	0	1	6237	2	0	next	incorrect	213

04	108	Response	2	1069037	6171	1

04	109	Picture	MorphF7_03_nom.jpg	1069103	0	1	7431	2	0	next	incorrect	215

04	109	Response	2	1076477	7374	1

04	110	Picture	MorphF3_03_noe.jpg	1076534	0	1	6237	2	0	next	incorrect	217

04	110	Response	2	1082717	6183	1

04	111	Picture	MorphM3_09_orig.jpg	1082771	0	1	8095	2	0	next	hit	219

04	111	Response	1	1090797	8026	1

04	112	Picture	MorphF5_06_noe.jpg	1090866	0	1	17383	2	0	next	incorrect	221

04	112	Response	2	1108157	17291	1

04	113	Picture	MorphF4_01_nom.jpg	1108249	0	1	8891	2	0	next	incorrect	223

04	113	Response	2	1117037	8788	1

04	114	Picture	MorphM3_01_noe.jpg	1117140	0	1	6237	2	0	next	hit	225

04	114	Response	1	1123277	6137	1

04	115	Picture	MorphF5_00_orig.jpg	1123377	0	1	10881	2	0	next	incorrect	227

04	115	Response	2	1134157	10780	1

04	116	Picture	MorphM4_10_nom.jpg	1134258	0	1	7697	2	0	next	incorrect	229

04	116	Response	2	1141917	7659	1

04	117	Picture	MorphF5_04_noe.jpg	1141955	0	1	9687	2	0	next	incorrect	231

04	117	Response	2	1151516	9561	1

04	118	Picture	MorphF10_08_nom.jpg	1151642	0	1	9554	2	0	next	hit	233

04	118	Response	1	1161116	9474	1

04	119	Picture	MorphM1_01_nom.jpg	1161196	0	1	7564	2	0	next	incorrect	235

04	119	Response	2	1168716	7520	1

04	120	Picture	MorphM9_05_nom.jpg	1168760	0	1	9156	2	0	next	incorrect	237

04	120	Response	2	1177836	9076	1

04	121	Picture	MorphF4_01_orig.jpg	1177916	0	1	7696	2	0	next	incorrect	239

04	121	Response	2	1185516	7600	1

04	122	Picture	MorphM2_04_nom.jpg	1185612	0	1	7299	2	0	next	incorrect	241

04	122	Response	2	1192796	7184	1

04	123	Picture	MorphM7_05_nom.jpg	1192911	0	1	5706	2	0	next	hit	243

04	123	Response	1	1198476	5565	1

04	124	Picture	MorphM9_07_noe.jpg	1198617	0	1	7166	2	0	next	hit	245

04	124	Response	1	1205676	7059	1

04	125	Picture	MorphF9_01_nom.jpg	1205783	0	1	7829	2	0	next	hit	247

04	125	Response	1	1213516	7733	1

04	126	Picture	MorphM5_10_noe.jpg	1213612	0	1	14464	2	0	next	hit	249

04	126	Response	1	1227996	14384	1

04	127	Picture	MorphF8_08_noe.jpg	1228076	0	1	8360	2	0	next	hit	251

04	127	Response	1	1236396	8320	1

04	128	Picture	MorphM2_07_noe.jpg	1236436	0	1	11279	2	0	next	incorrect	253

04	128	Response	2	1247596	11160	1

04	129	Picture	MorphF10_10_orig.jpg	1247715	0	1	6768	2	0	next	hit	255

04	129	Response	1	1254395	6680	1

04	130	Picture	MorphM2_04_orig.jpg	1254483	0	1	7166	2	0	next	incorrect	257

04	130	Response	2	1261515	7032	1

04	131	Picture	MorphM1_09_orig.jpg	1261649	0	1	10748	2	0	next	hit	259

04	131	Response	1	1272315	10666	1

04	132	Picture	MorphM4_07_orig.jpg	1272397	0	1	6104	2	0	next	hit	261

04	132	Response	1	1278395	5998	2

04	133	Picture	MorphM9_09_orig.jpg	1278501	0	1	5706	2	0	next	hit	263

04	133	Response	1	1284075	5574	1

04	134	Picture	MorphM3_10_noe.jpg	1284207	0	1	8228	2	0	next	incorrect	265

04	134	Response	2	1292315	8108	1

04	135	Picture	MorphF5_04_nom.jpg	1292435	0	1	9687	2	0	next	hit	267

04	135	Response	1	1301995	9560	1

04	136	Picture	MorphM4_05_orig.jpg	1302122	0	1	12075	2	0	next	hit	269

04	136	Response	1	1314155	12033	1

04	137	Picture	MorphF4_10_nom.jpg	1314197	0	1	10201	152	0	next	hit	271

04	137	Response	1	1324395	10198	1

04	138	Picture	MorphM7_05_noe.jpg	1324398	0	151	5041	303	0	next	hit	273

04	138	Response	1	1329435	5037	1

04	139	Picture	MorphM4_06_nom.jpg	1329439	0	152	7848	153	0	next	hit	275

04	139	Response	1	1337195	7756	1

04	140	Picture	MorphM2_08_orig.jpg	1337287	0	1	7564	2	0	next	hit	277

04	140	Response	1	1344795	7508	1

04	141	Picture	MorphM4_00_noe.jpg	1344851	0	1	8227	2	0	next	incorrect	279

04	141	Response	2	1352955	8104	1

04	142	Picture	MorphM8_06_nom.jpg	1353078	0	1	8227	2	0	next	hit	281

04	142	Response	1	1361194	8116	1

04	143	Picture	MorphM1_05_noe.jpg	1361305	0	1	8095	2	0	next	incorrect	283

04	143	Response	2	1369354	8049	1

04	144	Picture	MorphM7_08_nom.jpg	1369400	0	1	9289	2	0	next	hit	285

04	144	Response	1	1378634	9234	1

04	145	Picture	MorphF5_05_noe.jpg	1378689	0	1	7549	149	0	next	incorrect	287

04	145	Response	2	1386234	7545	1

04	146	Picture	MorphF1_09_orig.jpg	1386238	0	148	11028	150	0	next	hit	289

04	146	Response	1	1397194	10956	1

04	147	Picture	MorphF6_00_noe.jpg	1397266	0	2	6237	3	0	next	incorrect	291

04	147	Response	2	1403434	6168	1

04	148	Picture	MorphF8_00_orig.jpg	1403503	0	1	10616	2	0	next	incorrect	293

04	148	Response	2	1413994	10491	1

04	149	Picture	MorphF10_01_orig.jpg	1414119	0	1	5441	2	0	next	incorrect	295

04	149	Response	2	1419434	5315	1

04	150	Picture	MorphM5_01_orig.jpg	1419560	0	1	9952	2	0	next	incorrect	297

04	150	Response	2	1429434	9874	1

04	151	Picture	MorphF7_02_orig.jpg	1429512	0	1	5574	2	0	next	incorrect	299

04	151	Response	2	1435034	5522	1

04	152	Picture	MorphM8_04_noe.jpg	1435086	0	1	6751	151	0	next	incorrect	301

04	152	Response	2	1441834	6748	1

04	153	Picture	MorphM2_00_nom.jpg	1441837	0	150	7049	151	0	next	incorrect	303

04	153	Response	2	1448794	6957	1

04	154	Picture	MorphF1_04_nom.jpg	1448886	0	1	6104	2	0	next	incorrect	305

04	154	Response	2	1454954	6068	1

04	155	Picture	MorphM10_05_orig.jpg	1454990	0	1	7697	2	0	next	hit	307

04	155	Response	1	1462553	7563	1

04	156	Picture	MorphM3_00_orig.jpg	1462687	0	1	6767	2	0	next	hit	309

04	156	Response	1	1469353	6666	1

04	157	Picture	MorphF10_09_nom.jpg	1469454	0	1	5823	151	0	next	incorrect	311

04	157	Response	2	1475273	5819	1

04	158	Picture	MorphF7_07_noe.jpg	1475277	0	150	5988	151	0	next	incorrect	313

04	158	Response	2	1481193	5916	1

04	159	Picture	MorphM3_10_nom.jpg	1481265	0	1	11544	2	0	next	hit	315

04	159	Response	1	1492713	11448	1

04	160	Picture	MorphM7_02_nom.jpg	1492809	0	1	5441	2	0	next	hit	317

04	160	Response	1	1498153	5344	1

04	161	Picture	MorphF8_10_nom.jpg	1498250	0	1	5308	2	0	next	hit	319

04	161	Response	1	1503513	5263	1

04	162	Picture	MorphF3_06_noe.jpg	1503558	0	1	8493	2	0	next	hit	321

04	162	Response	1	1511993	8435	1

04	163	Picture	MorphF2_07_nom.jpg	1512051	0	1	5042	2	0	next	hit	323

04	163	Response	1	1516953	4902	1

04	164	Picture	MorphF3_10_nom.jpg	1517093	0	1	8891	2	0	next	hit	325

04	164	Response	1	1525913	8820	1

04	165	Picture	MorphM4_02_orig.jpg	1525984	0	1	9422	2	0	next	incorrect	327

04	165	Response	2	1535273	9289	1

04	166	Picture	MorphM8_02_noe.jpg	1535406	0	1	6369	2	0	next	incorrect	329

04	166	Response	2	1541673	6267	1

04	167	Picture	MorphF7_10_nom.jpg	1541775	0	1	14464	2	0	next	hit	331

04	167	Response	1	1556153	14378	1

04	168	Picture	MorphM10_01_orig.jpg	1556239	0	1	7697	2	0	next	incorrect	333

04	168	Response	2	1563833	7594	1

04	169	Picture	MorphM5_10_nom.jpg	1563936	0	1	6237	2	0	next	hit	335

04	169	Response	1	1570073	6137	1

04	170	Picture	MorphM9_07_nom.jpg	1570173	0	1	11146	2	0	next	incorrect	337

04	170	Response	2	1581272	11099	1

04	171	Picture	MorphM1_01_noe.jpg	1581319	0	1	5308	2	0	next	hit	339

04	171	Response	1	1586552	5233	1

04	172	Picture	MorphM2_09_noe.jpg	1586627	0	1	20568	2	0	next	hit	341

04	172	Response	1	1607112	20485	1

04	173	Picture	MorphM7_07_nom.jpg	1607195	0	1	6768	2	0	next	hit	343

04	173	Response	1	1613912	6717	1

04	174	Picture	MorphM5_04_noe.jpg	1613963	0	1	5175	2	0	next	hit	345

04	174	Response	1	1619032	5069	1

04	175	Picture	MorphF7_06_nom.jpg	1619138	0	1	6502	3	0	next	hit	347

04	175	Response	1	1625592	6454	1

04	176	Picture	MorphF9_06_noe.jpg	1625640	0	2	7697	3	0	next	incorrect	349

04	176	Response	2	1633272	7632	1

04	177	Picture	MorphM6_08_orig.jpg	1633337	0	1	4910	2	0	next	incorrect	351

04	177	Response	2	1638152	4815	1

04	178	Picture	MorphF4_04_orig.jpg	1638247	0	1	7298	2	0	next	incorrect	353

04	178	Response	2	1645432	7185	1

04	179	Picture	MorphM8_06_orig.jpg	1645545	0	1	5308	2	0	next	incorrect	355

04	179	Response	2	1650792	5247	1

04	180	Picture	MorphM3_09_nom.jpg	1650853	0	1	5574	2	0	next	incorrect	357

04	180	Response	2	1656312	5459	1

04	181	Picture	MorphM2_02_orig.jpg	1656427	0	1	5573	2	0	next	incorrect	359

04	181	Response	2	1661912	5485	1

04	182	Picture	MorphF4_08_nom.jpg	1662000	0	1	8758	2	0	next	hit	361

04	182	Response	1	1670632	8632	1

04	183	Picture	MorphM5_00_noe.jpg	1670758	0	1	7431	2	0	next	hit	363

04	183	Response	1	1678071	7313	1

04	184	Picture	MorphF9_01_noe.jpg	1678189	0	1	7431	2	0	next	incorrect	365

04	184	Response	2	1685591	7402	1

04	185	Picture	MorphF3_04_orig.jpg	1685620	0	1	4910	2	0	next	incorrect	367

04	185	Response	2	1690471	4851	1

04	186	Picture	MorphM1_00_nom.jpg	1690530	0	1	5308	2	0	next	incorrect	369

04	186	Response	2	1695751	5221	1

04	187	Picture	MorphM4_03_nom.jpg	1695838	0	1	8758	2	0	next	incorrect	371

04	187	Response	2	1704471	8633	1

04	188	Picture	MorphM3_04_noe.jpg	1704596	0	1	10198	155	0	next	hit	373

04	188	Response	1	1714791	10195	1

04	189	Picture	MorphF10_08_noe.jpg	1714794	0	154	5041	309	0	next	hit	375

04	189	Response	1	1719831	5037	1

04	190	Picture	MorphF9_02_noe.jpg	1719835	0	155	4400	156	0	next	hit	377

04	190	Response	1	1724151	4316	1

04	191	Picture	MorphF10_10_nom.jpg	1724235	0	1	4778	2	0	next	incorrect	379

04	191	Response	2	1728951	4716	1

04	192	Picture	MorphF6_01_noe.jpg	1729013	0	1	19904	2	0	next	incorrect	381

04	192	Response	2	1748791	19778	1

04	193	Picture	MorphM2_09_orig.jpg	1748917	0	1	5972	2	0	next	hit	383

04	193	Response	1	1754791	5874	1

04	194	Picture	MorphM9_04_noe.jpg	1754889	0	1	13137	2	0	next	incorrect	385

04	194	Response	2	1767991	13102	1

04	195	Picture	MorphM10_08_noe.jpg	1768026	0	1	6502	2	0	next	hit	387

04	195	Response	1	1774391	6365	1

04	196	Picture	MorphF5_02_noe.jpg	1774528	0	1	10749	2	0	next	incorrect	389

04	196	Response	2	1785191	10663	1

04	197	Picture	MorphF7_05_orig.jpg	1785277	0	1	7564	2	0	next	incorrect	391

04	197	Response	2	1792710	7433	1

04	198	Picture	MorphF8_04_noe.jpg	1792841	0	1	6352	152	0	next	incorrect	393

04	198	Response	2	1799190	6349	1

04	199	Picture	MorphF3_08_noe.jpg	1799193	0	151	7846	152	0	next	hit	395

04	199	Response	1	1806950	7757	1

04	200	Picture	MorphF4_08_orig.jpg	1807039	0	1	5574	2	0	next	hit	397

04	200	Response	1	1812550	5511	1

04	201	Picture	MorphF2_06_orig.jpg	1812613	0	1	4909	2	0	next	hit	399

04	201	Response	1	1817430	4817	1

04	202	Picture	MorphM8_00_orig.jpg	1817522	0	1	6370	2	0	next	incorrect	401

04	202	Response	2	1823830	6308	1

04	203	Picture	MorphM2_06_noe.jpg	1823892	0	1	5175	2	0	next	incorrect	403

04	203	Response	2	1828950	5058	1

04	204	Picture	MorphF8_02_orig.jpg	1829067	0	1	10616	2	0	next	incorrect	405

04	204	Response	2	1839590	10523	1

04	205	Picture	MorphF7_08_nom.jpg	1839683	0	1	6237	2	0	next	hit	407

04	205	Response	1	1845830	6147	1

04	206	Picture	MorphM10_06_orig.jpg	1845920	0	1	5971	2	0	next	hit	409

04	206	Response	1	1851750	5830	1

04	207	Picture	MorphF9_09_nom.jpg	1851891	0	1	6370	2	0	next	hit	411

04	207	Response	1	1858150	6259	1

04	208	Picture	MorphF7_04_noe.jpg	1858261	0	1	11014	2	0	next	incorrect	413

04	208	Response	2	1869190	10929	1

04	209	Picture	MorphF8_09_nom.jpg	1869275	0	1	5042	2	0	next	incorrect	415

04	209	Response	2	1874230	4955	1

04	210	Picture	MorphM7_08_noe.jpg	1874317	0	1	5176	2	0	next	incorrect	417

04	210	Response	2	1879350	5033	1

04	211	Picture	MorphF3_00_orig.jpg	1879493	0	1	6104	2	0	next	incorrect	419

04	211	Response	2	1885509	6016	1

04	212	Picture	MorphM1_05_orig.jpg	1885597	0	1	4512	2	0	next	hit	421

04	212	Response	1	1890069	4472	1

04	213	Picture	MorphF10_01_nom.jpg	1890109	0	1	7563	2	0	next	hit	423

04	213	Response	1	1897589	7480	1

04	214	Picture	MorphM10_02_noe.jpg	1897672	0	1	4512	2	0	next	incorrect	425

04	214	Response	2	1902149	4477	1

04	215	Picture	MorphF2_05_orig.jpg	1902184	0	1	6900	2	0	next	hit	427

04	215	Response	1	1909029	6845	1

04	216	Picture	MorphM10_07_nom.jpg	1909084	0	1	7949	148	0	next	hit	429

04	216	Response	1	1917029	7945	1

04	217	Picture	MorphM2_05_nom.jpg	1917033	0	147	7975	148	0	next	hit	431

04	217	Response	1	1924869	7836	1

04	218	Picture	MorphM4_00_nom.jpg	1925008	0	1	6768	2	0	next	incorrect	433

04	218	Response	2	1931669	6661	1

04	219	Picture	MorphM9_03_noe.jpg	1931776	0	1	5706	2	0	next	incorrect	435

04	219	Response	2	1937349	5573	1

04	220	Picture	MorphF9_04_orig.jpg	1937482	0	1	8625	2	0	next	hit	437

04	220	Response	1	1945989	8507	1

04	221	Picture	MorphM7_01_orig.jpg	1946107	0	1	4765	147	0	next	hit	439

04	221	Response	1	1950869	4762	1

04	222	Picture	MorphM4_07_noe.jpg	1950872	0	146	6913	147	0	next	hit	441

04	222	Response	1	1957669	6797	1

04	223	Picture	MorphF6_05_nom.jpg	1957785	0	1	8094	2	0	next	incorrect	443

04	223	Response	2	1965829	8044	1

04	224	Picture	PAUSE	1965879	0	1	600063	2	0	600000	hit	445

04	224	Response	1	2529743	563864	1

04	225	Picture	MorphM5_09_orig.jpg	2565942	0	1	14995	2	0	next	hit	447

04	225	Response	1	2580863	14921	1

04	226	Picture	MorphM9_09_nom.jpg	2580937	0	1	6767	2	0	next	hit	449

04	226	Response	1	2587663	6726	1

04	227	Picture	MorphM8_08_orig.jpg	2587704	0	1	7166	2	0	next	hit	451

04	227	Response	1	2594783	7079	1

04	228	Picture	MorphF1_01_noe.jpg	2594870	0	1	7298	2	0	next	hit	453

04	228	Response	1	2602063	7193	1

04	229	Picture	MorphM1_02_noe.jpg	2602168	0	1	8493	2	0	next	incorrect	455

04	229	Response	2	2610543	8375	1

04	230	Picture	MorphF6_08_orig.jpg	2610661	0	1	9024	2	0	next	hit	457

04	230	Response	1	2619583	8922	1

04	231	Picture	MorphF1_05_nom.jpg	2619685	0	1	7961	3	0	next	incorrect	459

04	231	Response	2	2627582	7897	1

04	232	Picture	MorphF10_05_nom.jpg	2627646	0	2	9024	3	0	next	incorrect	461

04	232	Response	2	2636622	8976	1

04	233	Picture	MorphF2_06_nom.jpg	2636670	0	1	6635	2	0	next	hit	463

04	233	Response	1	2643262	6592	1

04	234	Picture	MorphF10_09_noe.jpg	2643305	0	1	5308	2	0	next	hit	465

04	234	Response	1	2648542	5237	1

04	235	Picture	MorphF4_10_orig.jpg	2648613	0	1	4777	2	0	next	hit	467

04	235	Response	1	2653342	4729	1

04	236	Picture	MorphM10_03_orig.jpg	2653390	0	1	11395	152	0	next	incorrect	469

04	236	Response	2	2664782	11392	1

04	237	Picture	MorphF3_02_orig.jpg	2664785	0	151	7581	152	0	next	incorrect	471

04	237	Response	2	2672222	7437	1

04	238	Picture	MorphM10_08_orig.jpg	2672366	0	1	6237	2	0	next	hit	473

04	238	Response	1	2678462	6096	1

04	239	Picture	MorphF5_10_orig.jpg	2678603	0	1	7431	2	0	next	hit	475

04	239	Response	1	2685902	7299	1

04	240	Picture	MorphF10_04_orig.jpg	2686034	0	1	7151	149	0	next	hit	477

04	240	Response	1	2693182	7148	1

04	241	Picture	MorphF8_00_nom.jpg	2693185	0	148	7180	149	0	next	incorrect	479

04	241	Response	2	2700302	7117	1

04	242	Picture	MorphM9_09_noe.jpg	2700365	0	1	6901	2	0	next	hit	481

04	242	Response	1	2707182	6817	1

04	243	Picture	MorphF7_08_noe.jpg	2707266	0	1	6079	159	0	next	hit	483

04	243	Response	1	2713342	6076	1

04	244	Picture	MorphM6_03_orig.jpg	2713345	0	158	7854	159	0	next	incorrect	485

04	244	Response	2	2721101	7756	1

04	245	Picture	MorphM8_02_orig.jpg	2721199	0	1	5308	2	0	next	incorrect	487

04	245	Response	2	2726461	5262	1

04	246	Picture	MorphM3_08_nom.jpg	2726507	0	1	9398	158	0	next	incorrect	489

04	246	Response	2	2735901	9394	1

04	247	Picture	MorphM1_06_orig.jpg	2735905	0	157	7056	158	0	next	incorrect	491

04	247	Response	2	2742861	6956	1

04	248	Picture	MorphF8_01_orig.jpg	2742961	0	1	6105	2	0	next	incorrect	493

04	248	Response	2	2748941	5980	1

04	249	Picture	MorphF9_10_nom.jpg	2749066	0	1	5159	151	0	next	hit	495

04	249	Response	1	2754221	5155	1

04	250	Picture	MorphF10_00_nom.jpg	2754225	0	150	8376	151	0	next	incorrect	497

04	250	Response	2	2762541	8316	1

04	251	Picture	MorphM9_02_nom.jpg	2762601	0	1	7696	2	0	next	incorrect	499

04	251	Response	2	2770221	7620	1

04	252	Picture	MorphM5_05_nom.jpg	2770297	0	1	8360	2	0	next	incorrect	501

04	252	Response	2	2778541	8244	1

04	253	Picture	MorphM7_06_orig.jpg	2778657	0	1	6635	2	0	next	hit	503

04	253	Response	1	2785261	6604	1

04	254	Picture	MorphF1_02_nom.jpg	2785292	0	1	6901	2	0	next	hit	505

04	254	Response	1	2792061	6769	1

04	255	Picture	MorphM4_09_nom.jpg	2792193	0	1	12739	2	0	next	hit	507

04	255	Response	1	2804861	12668	1

04	256	Picture	MorphM8_00_noe.jpg	2804932	0	1	6104	2	0	next	incorrect	509

04	256	Response	2	2810941	6009	1

04	257	Picture	MorphM9_10_noe.jpg	2811036	0	1	5706	2	0	next	incorrect	511

04	257	Response	2	2816621	5585	1

04	258	Picture	MorphF3_10_orig.jpg	2816742	0	1	5971	2	0	next	incorrect	513

04	258	Response	2	2822621	5879	1

04	259	Picture	MorphF9_10_noe.jpg	2822713	0	1	5839	2	0	next	hit	515

04	259	Response	1	2828460	5747	1

04	260	Picture	MorphM9_05_noe.jpg	2828552	0	1	4379	2	0	next	hit	517

04	260	Response	1	2832861	4309	1

04	261	Picture	MorphF1_08_orig.jpg	2832931	0	1	5293	150	0	next	incorrect	519

04	261	Response	2	2838220	5289	1

04	262	Picture	MorphM5_07_orig.jpg	2838224	0	149	11958	150	0	next	hit	521

04	262	Response	1	2850060	11836	1

04	263	Picture	MorphF5_05_nom.jpg	2850182	0	1	8094	2	0	next	incorrect	523

04	263	Response	2	2858140	7958	1

04	264	Picture	MorphF1_02_orig.jpg	2858276	0	1	6370	2	0	next	hit	525

04	264	Response	1	2864540	6264	1

04	265	Picture	MorphF5_03_nom.jpg	2864646	0	1	18976	2	0	next	incorrect	527

04	265	Response	2	2883500	18854	1

04	266	Picture	MorphF1_10_noe.jpg	2883622	0	1	7033	2	0	next	incorrect	529

04	266	Response	2	2890540	6918	1

04	267	Picture	MorphF7_01_orig.jpg	2890655	0	1	12075	2	0	next	incorrect	531

04	267	Response	2	2902700	12045	1

04	268	Picture	MorphF9_00_noe.jpg	2902730	0	1	20038	2	0	next	incorrect	533

04	268	Response	2	2922700	19970	1

04	269	Picture	MorphM7_04_nom.jpg	2922768	0	1	6369	2	0	next	hit	535

04	269	Response	1	2929019	6251	2

04	270	Picture	MorphF7_04_nom.jpg	2929137	0	1	5839	2	0	next	hit	537

04	270	Response	1	2934940	5803	1

04	271	Picture	MorphM2_10_orig.jpg	2934976	0	1	5043	2	0	next	hit	539

04	271	Response	1	2939980	5004	1

04	272	Picture	MorphM1_09_noe.jpg	2940019	0	1	7298	2	0	next	incorrect	541

04	272	Response	2	2947179	7160	1

04	273	Picture	MorphM6_09_nom.jpg	2947317	0	1	6104	2	0	next	hit	543

04	273	Response	1	2953339	6022	1

04	274	Picture	MorphM5_06_orig.jpg	2953421	0	1	9820	2	0	next	hit	545

04	274	Response	1	2963179	9758	1

04	275	Picture	MorphM9_06_orig.jpg	2963241	0	1	14182	151	0	next	incorrect	547

04	275	Response	2	2977419	14178	1

04	276	Picture	MorphM2_01_noe.jpg	2977423	0	150	5457	151	0	next	incorrect	549

04	276	Response	2	2982779	5356	1

04	277	Picture	MorphM3_05_noe.jpg	2982880	0	1	8891	2	0	next	hit	551

04	277	Response	1	2991739	8859	1

04	278	Picture	MorphM10_07_orig.jpg	2991771	0	1	5971	2	0	next	hit	553

04	278	Response	1	2997659	5888	1

04	279	Picture	MorphM6_10_noe.jpg	2997742	0	1	7830	2	0	next	incorrect	555

04	279	Response	2	3005499	7757	1

04	280	Picture	MorphF6_02_noe.jpg	3005572	0	1	4890	154	0	next	incorrect	557

04	280	Response	2	3010459	4887	1

04	281	Picture	MorphM8_05_noe.jpg	3010462	0	153	6124	154	0	next	incorrect	559

04	281	Response	2	3016539	6077	1

04	282	Picture	MorphM10_00_nom.jpg	3016586	0	1	6236	3	0	next	hit	561

04	282	Response	1	3022699	6113	1

04	283	Picture	MorphF7_07_orig.jpg	3022822	0	2	12474	3	0	next	hit	563

04	283	Response	1	3035259	12437	1

04	284	Picture	MorphF10_03_noe.jpg	3035296	0	1	6370	2	0	next	incorrect	565

04	284	Response	2	3041579	6283	1

04	285	Picture	MorphF6_06_orig.jpg	3041666	0	1	12871	2	0	next	hit	567

04	285	Response	1	3054458	12792	1

04	286	Picture	MorphM5_04_orig.jpg	3054537	0	1	11125	157	0	next	incorrect	569

04	286	Response	2	3065658	11121	1

04	287	Picture	MorphF6_00_nom.jpg	3065662	0	156	10107	157	0	next	incorrect	571

04	287	Response	2	3075738	10076	1

04	288	Picture	MorphM8_09_noe.jpg	3075769	0	1	6635	2	0	next	incorrect	573

04	288	Response	2	3082298	6529	1

04	289	Picture	MorphF1_04_orig.jpg	3082404	0	1	13270	2	0	next	incorrect	575

04	289	Response	2	3095578	13174	1

04	290	Picture	MorphM4_04_orig.jpg	3095674	0	1	7962	2	0	next	incorrect	577

04	290	Response	2	3103578	7904	1

04	291	Picture	MorphM9_00_noe.jpg	3103636	0	1	6767	2	0	next	incorrect	579

04	291	Response	2	3110298	6662	1

04	292	Picture	MorphM10_03_nom.jpg	3110403	0	1	13138	2	0	next	hit	581

04	292	Response	1	3123417	13014	2

04	293	Picture	MorphF10_01_noe.jpg	3123541	0	1	5971	2	0	next	incorrect	583

04	293	Response	2	3129418	5877	1

04	294	Picture	MorphM8_01_nom.jpg	3129512	0	1	6768	2	0	next	incorrect	585

04	294	Response	2	3136138	6626	1

04	295	Picture	MorphM5_08_noe.jpg	3136280	0	1	7541	157	0	next	hit	587

04	295	Response	1	3143818	7538	1

04	296	Picture	MorphF2_06_noe.jpg	3143821	0	156	15946	157	0	next	hit	589

04	296	Response	1	3159657	15836	1

04	297	Picture	MorphM5_05_orig.jpg	3159767	0	1	13254	151	0	next	incorrect	591

04	297	Response	2	3173017	13250	1

04	298	Picture	MorphF7_09_orig.jpg	3173021	0	150	10367	151	0	next	hit	593

04	298	Response	1	3183257	10236	1

04	299	Picture	MorphF2_09_noe.jpg	3183388	0	1	6236	2	0	next	hit	595

04	299	Response	1	3189497	6109	1

04	300	Picture	MorphM3_06_orig.jpg	3189624	0	1	7432	2	0	next	hit	597

04	300	Response	1	3196937	7313	1

04	301	Picture	MorphM9_03_orig.jpg	3197056	0	1	7696	2	0	next	incorrect	599

04	301	Response	2	3204617	7561	1

04	302	Picture	MorphF10_02_noe.jpg	3204752	0	1	8493	2	0	next	incorrect	601

04	302	Response	2	3213177	8425	1

04	303	Picture	MorphF8_03_noe.jpg	3213245	0	1	23753	2	0	next	incorrect	603

04	303	Response	2	3236936	23691	2

04	304	Picture	MorphM4_03_noe.jpg	3236998	0	1	6502	2	0	next	hit	605

04	304	Response	1	3243417	6419	1

04	305	Picture	MorphM3_00_nom.jpg	3243500	0	1	19772	2	0	next	incorrect	607

04	305	Response	2	3263176	19676	1

04	306	Picture	MorphF9_02_orig.jpg	3263272	0	1	12606	2	0	next	hit	609

04	306	Response	1	3275816	12544	1

04	307	Picture	MorphF6_00_orig.jpg	3275878	0	1	8342	153	0	next	incorrect	611

04	307	Response	2	3284216	8338	1

04	308	Picture	MorphF5_01_orig.jpg	3284220	0	152	6653	153	0	next	incorrect	613

04	308	Response	2	3290776	6556	1

04	309	Picture	MorphF7_00_nom.jpg	3290873	0	1	8360	2	0	next	incorrect	615

04	309	Response	2	3299096	8223	1

04	310	Picture	MorphM3_07_nom.jpg	3299233	0	1	7564	2	0	next	hit	617

04	310	Response	1	3306696	7463	1

04	311	Picture	MorphF2_05_nom.jpg	3306797	0	1	8891	2	0	next	hit	619

04	311	Response	1	3315656	8859	1

04	312	Picture	MorphM9_00_nom.jpg	3315688	0	1	6502	2	0	next	incorrect	621

04	312	Response	2	3322056	6368	1

04	313	Picture	MorphM6_08_nom.jpg	3322190	0	1	7829	2	0	next	hit	623

04	313	Response	1	3329896	7706	1

04	314	Picture	MorphF2_08_nom.jpg	3330019	0	1	7033	2	0	next	hit	625

04	314	Response	1	3336936	6917	1

04	315	Picture	MorphF6_01_nom.jpg	3337052	0	1	7166	2	0	next	incorrect	627

04	315	Response	2	3344136	7084	1

04	316	Picture	MorphF9_00_nom.jpg	3344218	0	1	7962	2	0	next	incorrect	629

04	316	Response	2	3352056	7838	1

04	317	Picture	MorphM1_07_orig.jpg	3352180	0	1	7829	2	0	next	incorrect	631

04	317	Response	2	3359976	7796	1

04	318	Picture	MorphF10_00_orig.jpg	3360009	0	1	8095	2	0	next	incorrect	633

04	318	Response	2	3367975	7966	1

04	319	Picture	MorphF1_07_orig.jpg	3368104	0	1	10748	2	0	next	hit	635

04	319	Response	1	3378775	10671	1

04	320	Picture	MorphF2_10_orig.jpg	3378852	0	1	6768	2	0	next	hit	637

04	320	Response	1	3385575	6723	1

04	321	Picture	MorphM10_08_nom.jpg	3385620	0	1	5573	2	0	next	hit	639

04	321	Response	1	3391095	5475	1

04	322	Picture	MorphF2_00_orig.jpg	3391193	0	1	7166	2	0	next	incorrect	641

04	322	Response	2	3398215	7022	1

04	323	Picture	MorphM10_06_noe.jpg	3398359	0	1	8891	2	0	next	incorrect	643

04	323	Response	2	3407175	8816	1

04	324	Picture	MorphF9_00_orig.jpg	3407250	0	1	29326	2	0	next	incorrect	645

04	324	Response	2	3436455	29205	1

04	325	Picture	MorphM4_08_nom.jpg	3436576	0	1	5043	2	0	next	hit	647

04	325	Response	1	3441575	4999	1

04	326	Picture	MorphM3_00_noe.jpg	3441619	0	1	6237	2	0	next	incorrect	649

04	326	Response	2	3447735	6116	1

04	327	Picture	MorphM10_09_nom.jpg	3447856	0	1	7696	2	0	next	hit	651

04	327	Response	1	3455495	7639	1

04	328	Picture	MorphM6_05_nom.jpg	3455552	0	1	7829	2	0	next	hit	653

04	328	Response	1	3463255	7703	1

04	329	Picture	MorphM4_10_orig.jpg	3463381	0	1	6768	2	0	next	hit	655

04	329	Response	1	3470054	6673	1

04	330	Picture	MorphF7_06_orig.jpg	3470149	0	1	5971	2	0	next	hit	657

04	330	Response	1	3475974	5825	1

04	331	Picture	MorphM10_01_noe.jpg	3476120	0	1	5176	2	0	next	incorrect	659

04	331	Response	2	3481254	5134	1

04	332	Picture	MorphF8_01_noe.jpg	3481296	0	1	5175	2	0	next	incorrect	661

04	332	Response	2	3486374	5078	1

04	333	Picture	MorphF2_01_orig.jpg	3486471	0	1	7564	2	0	next	incorrect	663

04	333	Response	2	3493974	7503	1

04	334	Picture	MorphF7_03_orig.jpg	3494035	0	1	5971	2	0	next	incorrect	665

04	334	Response	2	3499894	5859	1

04	335	Picture	MorphM9_01_noe.jpg	3500006	0	1	9554	2	0	next	incorrect	667

04	335	Response	2	3509494	9488	1

04	336	Picture	MorphF2_03_noe.jpg	3509560	0	1	13668	2	0	next	incorrect	669

04	336	Response	2	3523174	13614	1

04	337	Picture	MorphF6_04_orig.jpg	3523228	0	1	5176	2	0	next	hit	671

04	337	Response	1	3528374	5146	1

04	338	Picture	MorphM5_03_noe.jpg	3528404	0	1	16985	2	0	next	hit	673

04	338	Response	1	3545334	16930	1

04	339	Picture	MorphM4_05_noe.jpg	3545389	0	1	7148	152	0	next	hit	675

04	339	Response	1	3552534	7145	1

04	340	Picture	MorphM5_07_nom.jpg	3552537	0	151	14482	152	0	next	hit	677

04	340	Response	1	3566934	14397	1

04	341	Picture	MorphM3_08_orig.jpg	3567019	0	1	6104	2	0	next	hit	679

04	341	Response	1	3573014	5995	1

04	342	Picture	MorphF2_09_orig.jpg	3573123	0	1	10748	3	0	next	hit	681

04	342	Response	1	3583814	10691	1

04	343	Picture	MorphM7_01_nom.jpg	3583871	0	2	7166	3	0	next	hit	683

04	343	Response	1	3590933	7062	1

04	344	Picture	MorphF8_07_nom.jpg	3591037	0	1	7697	2	0	next	hit	685

04	344	Response	1	3598693	7656	1

04	345	Picture	MorphF10_08_orig.jpg	3598734	0	1	5042	2	0	next	hit	687

04	345	Response	1	3603653	4919	1

04	346	Picture	MorphM5_01_noe.jpg	3603776	0	1	6635	2	0	next	incorrect	689

04	346	Response	2	3610293	6517	1

04	347	Picture	MorphM7_06_noe.jpg	3610411	0	1	9820	2	0	next	hit	691

04	347	Response	1	3620133	9722	1

04	348	Picture	MorphF8_04_nom.jpg	3620231	0	1	13402	2	0	next	hit	693

04	348	Response	1	3633493	13262	1

04	349	Picture	MorphM3_03_noe.jpg	3633633	0	1	3583	2	0	next	incorrect	695

04	349	Response	2	3637093	3460	1

04	350	Picture	MorphM4_03_orig.jpg	3637216	0	1	8626	2	0	next	incorrect	697

04	350	Response	2	3645733	8517	1

04	351	Picture	MorphF1_00_nom.jpg	3645842	0	1	5971	2	0	next	incorrect	699

04	351	Response	2	3651733	5891	1

04	352	Picture	MorphM8_08_noe.jpg	3651813	0	1	7962	2	0	next	incorrect	701

04	352	Response	2	3659653	7840	1

04	353	Picture	MorphM1_04_noe.jpg	3659775	0	1	8493	2	0	next	incorrect	703

04	353	Response	2	3668213	8438	1

04	354	Picture	MorphM8_03_nom.jpg	3668268	0	1	6767	2	0	next	incorrect	705

04	354	Response	2	3674933	6665	1

04	355	Picture	MorphM6_08_noe.jpg	3675035	0	1	6237	2	0	next	incorrect	707

04	355	Response	2	3681172	6137	1

04	356	Picture	MorphF6_08_noe.jpg	3681272	0	1	5824	150	0	next	incorrect	709

04	356	Response	2	3687093	5821	1

04	357	Picture	MorphF3_06_orig.jpg	3687096	0	149	15408	150	0	next	incorrect	711

04	357	Response	2	3702372	15276	1

04	358	Picture	MorphF2_03_orig.jpg	3702504	0	1	7952	145	0	next	incorrect	713

04	358	Response	2	3710452	7948	1

04	359	Picture	MorphM3_04_nom.jpg	3710456	0	144	6777	145	0	next	hit	715

04	359	Response	1	3717172	6716	1

04	360	Picture	MorphF2_10_noe.jpg	3717233	0	1	9687	2	0	next	hit	717

04	360	Response	1	3726852	9619	1

04	361	Picture	MorphF10_06_noe.jpg	3726920	0	1	6901	2	0	next	hit	719

04	361	Response	1	3733732	6812	1

04	362	Picture	MorphM9_08_noe.jpg	3733821	0	1	7962	2	0	next	incorrect	721

04	362	Response	2	3741652	7831	1

04	363	Picture	MorphF3_03_orig.jpg	3741783	0	1	6352	152	0	next	incorrect	723

04	363	Response	2	3748132	6349	1

04	364	Picture	MorphM8_09_orig.jpg	3748135	0	151	7316	152	0	next	hit	725

04	364	Response	1	3755332	7197	1

04	365	Picture	MorphF9_09_noe.jpg	3755451	0	1	7033	2	0	next	hit	727

04	365	Response	1	3762372	6921	1

04	366	Picture	MorphF7_04_orig.jpg	3762484	0	1	8625	2	0	next	incorrect	729

04	366	Response	2	3771012	8528	1

04	367	Picture	MorphF9_01_orig.jpg	3771109	0	1	6768	2	0	next	incorrect	731

04	367	Response	2	3777732	6623	1

04	368	Picture	MorphF4_05_nom.jpg	3777877	0	1	11014	2	0	next	incorrect	733

04	368	Response	2	3788772	10895	1

04	369	Picture	MorphM4_08_noe.jpg	3788891	0	1	7563	2	0	next	hit	735

04	369	Response	1	3796371	7480	1

04	370	Picture	MorphM5_09_noe.jpg	3796454	0	1	5706	2	0	next	hit	737

04	370	Response	1	3802051	5597	1

04	371	Picture	MorphM9_10_nom.jpg	3802160	0	1	6901	2	0	next	hit	739

04	371	Response	1	3808931	6771	1

04	372	Picture	MorphF4_10_noe.jpg	3809061	0	1	8758	2	0	next	hit	741

04	372	Response	1	3817731	8670	1

04	373	Picture	MorphM9_01_nom.jpg	3817819	0	1	7033	2	0	next	hit	743

04	373	Response	1	3824771	6952	1

04	374	Picture	MorphM1_05_nom.jpg	3824852	0	1	6369	2	0	next	incorrect	745

04	374	Response	2	3831091	6239	1

04	375	Picture	MorphM9_10_orig.jpg	3831221	0	1	7166	2	0	next	hit	747

04	375	Response	1	3838291	7070	1

04	376	Picture	MorphF8_08_nom.jpg	3838387	0	1	14597	2	0	next	hit	749

04	376	Response	1	3852851	14464	1

04	377	Picture	MorphM8_03_orig.jpg	3852984	0	1	6635	2	0	next	incorrect	751

04	377	Response	2	3859571	6587	1

04	378	Picture	MorphF6_07_nom.jpg	3859619	0	1	5971	2	0	next	hit	753

04	378	Response	1	3865491	5872	1

04	379	Picture	MorphF3_01_nom.jpg	3865590	0	1	7166	2	0	next	incorrect	755

04	379	Response	2	3872691	7101	1

04	380	Picture	MorphM6_07_noe.jpg	3872756	0	1	5706	2	0	next	incorrect	757

04	380	Response	2	3878371	5615	1

04	381	Picture	MorphF7_02_nom.jpg	3878462	0	1	8493	2	0	next	hit	759

04	381	Response	1	3886851	8389	1

04	382	Picture	MorphF4_02_noe.jpg	3886955	0	1	5175	2	0	next	incorrect	761

04	382	Response	2	3892050	5095	1

04	383	Picture	MorphF5_09_orig.jpg	3892130	0	1	11279	2	0	next	incorrect	763

04	383	Response	2	3903330	11200	1

04	384	Picture	MorphF9_08_nom.jpg	3903409	0	1	12076	2	0	next	hit	765

04	384	Response	1	3915410	12001	1

04	385	Picture	MorphM2_00_noe.jpg	3915485	0	1	7564	2	0	next	hit	767

04	385	Response	1	3923010	7525	1

04	386	Picture	MorphF7_10_orig.jpg	3923049	0	1	5165	145	0	next	hit	769

04	386	Response	1	3928210	5161	1

04	387	Picture	MorphF5_10_nom.jpg	3928214	0	144	13545	145	0	next	hit	771

04	387	Response	1	3941650	13436	1

04	388	Picture	MorphM2_05_orig.jpg	3941759	0	1	8614	146	0	next	incorrect	773

04	388	Response	2	3950370	8611	1

04	389	Picture	MorphF2_09_nom.jpg	3950373	0	145	6912	146	0	next	hit	775

04	389	Response	1	3957250	6877	1

04	390	Picture	MorphF10_05_orig.jpg	3957285	0	1	9952	2	0	next	incorrect	777

04	390	Response	2	3967170	9885	1

04	391	Picture	MorphF3_04_noe.jpg	3967237	0	1	10616	2	0	next	hit	779

04	391	Response	1	3977810	10573	1

04	392	Picture	MorphM7_02_orig.jpg	3977853	0	1	6502	2	0	next	incorrect	781

04	392	Response	2	3984210	6357	1

04	393	Picture	MorphF5_09_nom.jpg	3984355	0	1	8228	2	0	next	hit	783

04	393	Response	1	3992530	8175	1

04	394	Picture	MorphM7_10_orig.jpg	3992583	0	1	5706	2	0	next	hit	785

04	394	Response	1	3998209	5626	1

04	395	Picture	MorphM4_02_nom.jpg	3998289	0	1	6484	153	0	next	incorrect	787

04	395	Response	2	4004769	6480	1

04	396	Picture	MorphF6_09_orig.jpg	4004773	0	152	7051	153	0	next	hit	789

04	396	Response	1	4011729	6956	1

04	397	Picture	MorphM3_03_nom.jpg	4011824	0	1	9023	3	0	next	hit	791

04	397	Response	1	4020769	8945	1

04	398	Picture	MorphM1_07_nom.jpg	4020847	0	2	6768	3	0	next	incorrect	793

04	398	Response	2	4027489	6642	1

04	399	Picture	MorphF2_01_noe.jpg	4027615	0	1	5573	2	0	next	hit	795

04	399	Response	1	4033089	5474	1

04	400	Picture	MorphF8_03_orig.jpg	4033188	0	1	6635	2	0	next	hit	797

04	400	Response	1	4039729	6541	1

04	401	Picture	MorphF10_04_noe.jpg	4039823	0	1	8493	2	0	next	hit	799

04	401	Response	1	4048209	8386	1

04	402	Picture	MorphM7_09_orig.jpg	4048316	0	1	7298	3	0	next	hit	801

04	402	Response	1	4055569	7253	1

04	403	Picture	MorphF7_05_nom.jpg	4055614	0	2	6370	3	0	next	hit	803

04	403	Response	1	4061889	6275	1

04	404	Picture	MorphF8_06_nom.jpg	4061984	0	1	7166	2	0	next	hit	805

04	404	Response	1	4069009	7025	1

04	405	Picture	MorphF1_01_nom.jpg	4069150	0	1	5440	2	0	next	incorrect	807

04	405	Response	2	4074529	5379	1

04	406	Picture	MorphF9_05_orig.jpg	4074590	0	1	5043	2	0	next	incorrect	809

04	406	Response	2	4079489	4899	1

04	407	Picture	MorphF1_01_orig.jpg	4079633	0	1	16720	2	0	next	incorrect	811

04	407	Response	2	4096209	16576	1

04	408	Picture	MorphM6_00_orig.jpg	4096353	0	1	6768	2	0	next	incorrect	813

04	408	Response	2	4103008	6655	1

04	409	Picture	MorphM9_03_nom.jpg	4103121	0	1	5573	2	0	next	incorrect	815

04	409	Response	2	4108608	5487	1

04	410	Picture	MorphM8_00_nom.jpg	4108694	0	1	5971	2	0	next	hit	817

04	410	Response	1	4114528	5834	1

04	411	Picture	MorphM5_10_orig.jpg	4114665	0	1	7564	2	0	next	hit	819

04	411	Response	1	4122128	7463	1

04	412	Picture	MorphF3_09_noe.jpg	4122229	0	1	7431	2	0	next	hit	821

04	412	Response	1	4129568	7339	1

04	413	Picture	MorphF5_08_nom.jpg	4129660	0	1	6768	2	0	next	hit	823

04	413	Response	1	4136288	6628	1

04	414	Picture	MorphM10_10_noe.jpg	4136428	0	1	6635	2	0	next	hit	825

04	414	Response	1	4143008	6580	1

04	415	Picture	MorphM6_02_nom.jpg	4143063	0	1	7431	2	0	next	incorrect	827

04	415	Response	2	4150368	7305	1

04	416	Picture	MorphF4_06_orig.jpg	4150494	0	1	8891	2	0	next	incorrect	829

04	416	Response	2	4159328	8834	1

04	417	Picture	MorphF6_03_noe.jpg	4159385	0	1	9687	2	0	next	incorrect	831

04	417	Response	2	4168928	9543	1

04	418	Picture	MorphM6_10_orig.jpg	4169072	0	1	6635	2	0	next	hit	833

04	418	Response	1	4175648	6576	1

04	419	Picture	MorphM8_01_noe.jpg	4175707	0	1	8625	2	0	next	incorrect	835

04	419	Response	2	4184288	8581	1

04	420	Picture	MorphF6_08_nom.jpg	4184332	0	1	5559	149	0	next	hit	837

04	420	Response	1	4189888	5556	1

04	421	Picture	MorphF7_01_noe.jpg	4189891	0	148	6517	149	0	next	incorrect	839

04	421	Response	2	4196368	6477	1

04	422	Picture	MorphM2_03_orig.jpg	4196408	0	1	7696	2	0	next	incorrect	841

04	422	Response	2	4204047	7639	1

04	423	Picture	MorphM9_02_orig.jpg	4204104	0	1	5441	2	0	next	incorrect	843

04	423	Response	2	4209407	5303	1

04	424	Picture	MorphF5_07_nom.jpg	4209545	0	1	5042	2	0	next	hit	845

04	424	Response	1	4214447	4902	1

04	425	Picture	MorphF10_07_noe.jpg	4214587	0	1	3304	148	0	next	incorrect	847

04	425	Response	2	4217887	3300	1

04	426	Picture	MorphF6_10_orig.jpg	4217891	0	147	3729	148	0	next	incorrect	849

04	426	Response	2	4221567	3676	1

04	427	Picture	MorphM4_10_noe.jpg	4221620	0	1	8360	2	0	next	hit	851

04	427	Response	1	4229887	8267	1

04	428	Picture	MorphM2_06_nom.jpg	4229980	0	1	5031	147	0	next	hit	853

04	428	Response	1	4235007	5027	1

04	429	Picture	MorphM4_08_orig.jpg	4235011	0	146	5054	147	0	next	hit	855

04	429	Response	1	4239967	4956	1

04	430	Picture	MorphF3_08_orig.jpg	4240065	0	1	9820	2	0	next	hit	857

04	430	Response	1	4249807	9742	1

04	431	Picture	MorphF10_04_nom.jpg	4249885	0	1	5308	2	0	next	hit	859

04	431	Response	1	4255087	5202	1

04	432	Picture	MorphM3_05_orig.jpg	4255193	0	1	7033	2	0	next	hit	861

04	432	Response	1	4262127	6934	1

04	433	Picture	MorphF10_07_orig.jpg	4262226	0	1	5308	2	0	next	hit	863

04	433	Response	1	4267407	5181	1

04	434	Picture	MorphF2_02_nom.jpg	4267534	0	1	5573	2	0	next	incorrect	865

04	434	Response	2	4273006	5472	2

04	435	Picture	MorphM8_10_nom.jpg	4273107	0	1	6104	2	0	next	hit	867

04	435	Response	1	4279167	6060	1

04	436	Picture	MorphF3_01_orig.jpg	4279211	0	1	5972	2	0	next	incorrect	869

04	436	Response	2	4285087	5876	1

04	437	Picture	MorphF5_07_orig.jpg	4285183	0	1	5175	2	0	next	hit	871

04	437	Response	1	4290287	5104	1

04	438	Picture	MorphF6_10_noe.jpg	4290358	0	1	11810	2	0	next	incorrect	873

04	438	Response	2	4302047	11689	1

04	439	Picture	MorphM2_10_noe.jpg	4302168	0	1	11002	147	0	next	hit	875

04	439	Response	1	4313167	10999	1

04	440	Picture	MorphF3_04_nom.jpg	4313170	0	146	25888	147	0	next	incorrect	877

04	440	Response	2	4338927	25757	1

04	441	Picture	MorphM9_08_orig.jpg	4339058	0	1	7033	2	0	next	hit	879

04	441	Response	1	4345966	6908	1

04	442	Picture	MorphM7_03_noe.jpg	4346091	0	1	8626	2	0	next	incorrect	881

04	442	Response	2	4354606	8515	1

04	443	Picture	MorphF1_03_noe.jpg	4354717	0	1	9819	3	0	next	hit	883

04	443	Response	1	4364446	9729	1

04	444	Picture	MorphF3_05_orig.jpg	4364536	0	2	18844	3	0	next	hit	885

04	444	Response	1	4383246	18710	1

04	445	Picture	PAUSE	4383380	0	1	600062	2	0	600000	miss	0

04	446	Picture	MorphM6_06_noe.jpg	4983442	0	1	21497	2	0	next	incorrect	888

04	446	Response	2	5004840	21398	1

04	447	Picture	MorphF5_10_noe.jpg	5004939	0	1	7299	2	0	next	incorrect	890

04	447	Response	2	5012120	7181	1

04	448	Picture	MorphF1_05_noe.jpg	5012238	0	1	8094	2	0	next	hit	892

04	448	Response	1	5020200	7962	1

04	449	Picture	MorphM3_03_orig.jpg	5020332	0	1	5706	2	0	next	hit	894

04	449	Response	1	5025960	5628	1

04	450	Picture	MorphM4_09_noe.jpg	5026038	0	1	4885	160	0	next	hit	896

04	450	Response	1	5030920	4882	1

04	451	Picture	MorphM6_01_nom.jpg	5030923	0	159	8120	160	0	next	incorrect	898

04	451	Response	2	5038920	7997	1

04	452	Picture	MorphF5_08_noe.jpg	5039043	0	1	7165	2	0	next	hit	900

04	452	Response	1	5046119	7076	1

04	453	Picture	MorphF4_00_noe.jpg	5046208	0	1	6237	2	0	next	incorrect	902

04	453	Response	2	5052359	6151	1

04	454	Picture	MorphM2_07_orig.jpg	5052445	0	1	5175	3	0	next	hit	904

04	454	Response	1	5057479	5034	1

04	455	Picture	MorphM9_00_orig.jpg	5057620	0	2	8095	3	0	next	incorrect	906

04	455	Response	2	5065639	8019	1

04	456	Picture	MorphM6_09_noe.jpg	5065715	0	1	22824	2	0	next	incorrect	908

04	456	Response	2	5088439	22724	1

04	457	Picture	MorphF6_07_orig.jpg	5088539	0	1	7697	2	0	next	hit	910

04	457	Response	1	5096118	7579	2

04	458	Picture	MorphF5_02_orig.jpg	5096236	0	1	7298	2	0	next	incorrect	912

04	458	Response	2	5103399	7163	1

04	459	Picture	MorphM6_09_orig.jpg	5103534	0	1	7829	2	0	next	hit	914

04	459	Response	1	5111238	7704	2

04	460	Picture	MorphF6_09_noe.jpg	5111363	0	1	7830	2	0	next	hit	916

04	460	Response	1	5119079	7716	1

04	461	Picture	MorphF1_07_noe.jpg	5119193	0	1	5573	2	0	next	hit	918

04	461	Response	1	5124679	5486	1

04	462	Picture	MorphF2_03_nom.jpg	5124766	0	1	7166	2	0	next	incorrect	920

04	462	Response	2	5131799	7033	1

04	463	Picture	MorphF3_09_orig.jpg	5131932	0	1	8492	2	0	next	hit	922

04	463	Response	1	5140359	8427	1

04	464	Picture	MorphM1_04_nom.jpg	5140424	0	1	7564	2	0	next	incorrect	924

04	464	Response	2	5147879	7455	1

04	465	Picture	MorphF1_08_noe.jpg	5147988	0	1	6635	2	0	next	hit	926

04	465	Response	1	5154519	6531	1

04	466	Picture	MorphM1_02_orig.jpg	5154623	0	1	11659	153	0	next	incorrect	928

04	466	Response	2	5166278	11655	1

04	467	Picture	MorphF4_09_noe.jpg	5166282	0	152	5725	153	0	next	hit	930

04	467	Response	1	5171878	5596	1

04	468	Picture	MorphM1_02_nom.jpg	5172007	0	1	5042	2	0	next	hit	932

04	468	Response	1	5176998	4991	1

04	469	Picture	MorphF4_07_noe.jpg	5177049	0	1	14597	2	0	next	hit	934

04	469	Response	1	5191558	14509	1

04	470	Picture	MorphF8_10_noe.jpg	5191646	0	1	6104	2	0	next	hit	936

04	470	Response	1	5197638	5992	1

04	471	Picture	MorphF4_03_orig.jpg	5197750	0	1	6237	2	0	next	incorrect	938

04	471	Response	2	5203878	6128	1

04	472	Picture	MorphM7_03_nom.jpg	5203987	0	1	7298	2	0	next	hit	940

04	472	Response	1	5211158	7171	1

04	473	Picture	MorphF6_05_orig.jpg	5211285	0	1	6901	2	0	next	hit	942

04	473	Response	1	5218118	6833	1

04	474	Picture	MorphM2_02_nom.jpg	5218186	0	1	6369	2	0	next	incorrect	944

04	474	Response	2	5224518	6332	1

04	475	Picture	MorphM10_10_nom.jpg	5224555	0	1	6104	2	0	next	hit	946

04	475	Response	1	5230598	6043	1

04	476	Picture	MorphM1_10_orig.jpg	5230659	0	1	6370	2	0	next	hit	948

04	476	Response	1	5236998	6339	1

04	477	Picture	MorphF8_01_nom.jpg	5237029	0	1	6612	157	0	next	incorrect	950

04	477	Response	2	5243638	6609	1

04	478	Picture	MorphF5_00_nom.jpg	5243641	0	156	8383	157	0	next	incorrect	952

04	478	Response	2	5251878	8237	1

04	479	Picture	MorphF10_02_nom.jpg	5252024	0	1	6236	3	0	next	hit	954

04	479	Response	1	5258118	6094	1

04	480	Picture	MorphM7_02_noe.jpg	5258260	0	2	12341	4	0	next	hit	956

04	480	Response	1	5270518	12258	1

04	481	Picture	MorphF1_03_orig.jpg	5270601	0	2	5972	3	0	next	incorrect	958

04	481	Response	2	5276437	5836	1

04	482	Picture	MorphM2_10_nom.jpg	5276573	0	1	9687	2	0	next	hit	960

04	482	Response	1	5286197	9624	1

04	483	Picture	MorphF4_07_nom.jpg	5286260	0	1	8625	2	0	next	hit	962

04	483	Response	1	5294837	8577	1

04	484	Picture	MorphM3_02_orig.jpg	5294885	0	1	6237	2	0	next	hit	964

04	484	Response	1	5300997	6112	1

04	485	Picture	MorphF10_07_nom.jpg	5301122	0	1	9554	2	0	next	hit	966

04	485	Response	1	5310597	9475	1

04	486	Picture	MorphM1_08_orig.jpg	5310676	0	1	12872	2	0	next	hit	968

04	486	Response	1	5323477	12801	1

04	487	Picture	MorphF4_03_noe.jpg	5323548	0	1	5706	2	0	next	incorrect	970

04	487	Response	2	5329157	5609	1

04	488	Picture	MorphF8_02_nom.jpg	5329254	0	1	6104	2	0	next	incorrect	972

04	488	Response	2	5335237	5983	1

04	489	Picture	MorphM9_08_nom.jpg	5335358	0	1	5972	2	0	next	hit	974

04	489	Response	1	5341237	5879	1

04	490	Picture	MorphF3_07_noe.jpg	5341330	0	1	11544	3	0	next	hit	976

04	490	Response	1	5352837	11507	1

04	491	Picture	MorphM5_07_noe.jpg	5352874	0	2	10484	3	0	next	hit	978

04	491	Response	1	5363317	10443	1

04	492	Picture	MorphF7_08_orig.jpg	5363358	0	1	12606	2	0	next	hit	980

04	492	Response	1	5375876	12518	1

04	493	Picture	MorphF2_08_orig.jpg	5375964	0	1	6104	2	0	next	hit	982

04	493	Response	1	5381956	5992	1

04	494	Picture	MorphM1_10_noe.jpg	5382068	0	1	8493	2	0	next	incorrect	984

04	494	Response	2	5390436	8368	1

04	495	Picture	MorphM10_02_orig.jpg	5390561	0	1	7166	2	0	next	incorrect	986

04	495	Response	2	5397636	7075	1

04	496	Picture	MorphM7_08_orig.jpg	5397727	0	1	6369	2	0	next	hit	988

04	496	Response	1	5404036	6309	1

04	497	Picture	MorphF6_03_nom.jpg	5404096	0	1	10351	2	0	next	incorrect	990

04	497	Response	2	5414356	10260	1

04	498	Picture	MorphM9_04_nom.jpg	5414447	0	1	8625	2	0	next	incorrect	992

04	498	Response	2	5422996	8549	1

04	499	Picture	MorphM7_00_noe.jpg	5423072	0	1	7962	2	0	next	hit	994

04	499	Response	1	5430996	7924	1

04	500	Picture	MorphF4_06_noe.jpg	5431034	0	1	8625	2	0	next	incorrect	996

04	500	Response	2	5439556	8522	1

04	501	Picture	MorphM10_00_noe.jpg	5439659	0	1	11678	2	0	next	incorrect	998

04	501	Response	2	5451236	11577	1

04	502	Picture	MorphF2_04_nom.jpg	5451337	0	1	8094	2	0	next	incorrect	1000

04	502	Response	2	5459396	8059	1

04	503	Picture	MorphF5_02_nom.jpg	5459431	0	1	5574	2	0	next	incorrect	1002

04	503	Response	2	5464916	5485	1

04	504	Picture	MorphF1_06_nom.jpg	5465005	0	1	11279	2	0	next	incorrect	1004

04	504	Response	2	5476196	11191	1

04	505	Picture	MorphM7_00_orig.jpg	5476284	0	1	8227	2	0	next	incorrect	1006

04	505	Response	2	5484436	8152	1

04	506	Picture	MorphM4_02_noe.jpg	5484511	0	1	9422	2	0	next	incorrect	1008

04	506	Response	2	5493875	9364	1

04	507	Picture	MorphM2_03_nom.jpg	5493933	0	1	5971	2	0	next	incorrect	1010

04	507	Response	2	5499795	5862	1

04	508	Picture	MorphM7_07_orig.jpg	5499904	0	1	5706	2	0	next	hit	1012

04	508	Response	1	5505555	5651	1

04	509	Picture	MorphM5_03_orig.jpg	5505610	0	1	12872	2	0	next	incorrect	1014

04	509	Response	2	5518435	12825	1

04	510	Picture	MorphM7_10_noe.jpg	5518482	0	1	7299	2	0	next	hit	1016

04	510	Response	1	5525715	7233	1

04	511	Picture	MorphM5_03_nom.jpg	5525781	0	1	11677	2	0	next	incorrect	1018

04	511	Response	2	5537395	11614	1

04	512	Picture	MorphM10_00_orig.jpg	5537458	0	1	11014	2	0	next	incorrect	1020

04	512	Response	2	5548435	10977	1

04	513	Picture	MorphM8_03_noe.jpg	5548472	0	1	12341	2	0	next	incorrect	1022

04	513	Response	2	5560675	12203	1

04	514	Picture	MorphM1_03_nom.jpg	5560813	0	1	6369	3	0	next	incorrect	1024

04	514	Response	2	5567075	6262	1

04	515	Picture	MorphM2_08_noe.jpg	5567182	0	2	5816	159	0	next	hit	1026

04	515	Response	1	5572995	5813	1

04	516	Picture	MorphM1_03_orig.jpg	5572998	0	157	12497	158	0	next	incorrect	1028

04	516	Response	2	5585395	12397	1

04	517	Picture	MorphF4_02_orig.jpg	5585495	0	1	12341	2	0	next	incorrect	1030

04	517	Response	2	5597714	12219	1

04	518	Picture	MorphF5_07_noe.jpg	5597836	0	1	5042	2	0	next	incorrect	1032

04	518	Response	2	5602834	4998	1

04	519	Picture	MorphM5_00_orig.jpg	5602878	0	1	7166	2	0	next	hit	1034

04	519	Response	1	5609954	7076	1

04	520	Picture	MorphF9_09_orig.jpg	5610044	0	1	12341	2	0	next	incorrect	1036

04	520	Response	2	5622354	12310	1

04	521	Picture	MorphF2_04_orig.jpg	5622385	0	1	11943	2	0	next	incorrect	1038

04	521	Response	2	5634194	11809	1

04	522	Picture	MorphF6_06_nom.jpg	5634328	0	1	6369	3	0	next	hit	1040

04	522	Response	1	5640593	6265	2

04	523	Picture	MorphF1_00_noe.jpg	5640697	0	2	8759	3	0	next	hit	1042

04	523	Response	1	5649394	8697	1

04	524	Picture	MorphM4_09_orig.jpg	5649456	0	1	5573	2	0	next	hit	1044

04	524	Response	1	5654994	5538	1

04	525	Picture	MorphF7_10_noe.jpg	5655029	0	1	8608	152	0	next	incorrect	1046

04	525	Response	2	5663634	8605	1

04	526	Picture	MorphF8_06_noe.jpg	5663637	0	151	4794	152	0	next	incorrect	1048

04	526	Response	2	5668354	4717	1

04	527	Picture	MorphM6_05_noe.jpg	5668431	0	1	7432	2	0	next	incorrect	1050

04	527	Response	2	5675794	7363	1

04	528	Picture	MorphM1_07_noe.jpg	5675863	0	1	6104	2	0	next	hit	1052

04	528	Response	1	5681874	6011	1

04	529	Picture	MorphF9_03_orig.jpg	5681967	0	1	8227	2	0	next	incorrect	1054

04	529	Response	2	5690113	8146	1

04	530	Picture	MorphF3_02_noe.jpg	5690194	0	1	4777	2	0	next	hit	1056

04	530	Response	1	5694913	4719	1

04	531	Picture	MorphM6_01_orig.jpg	5694971	0	1	7146	155	0	next	incorrect	1058

04	531	Response	2	5702113	7142	1

04	532	Picture	MorphF1_02_noe.jpg	5702117	0	154	5726	155	0	next	hit	1060

04	532	Response	1	5707713	5596	1

04	533	Picture	MorphM4_05_nom.jpg	5707843	0	1	8227	2	0	next	hit	1062

04	533	Response	1	5716033	8190	1

04	534	Picture	MorphM6_03_noe.jpg	5716070	0	1	9024	2	0	next	incorrect	1064

04	534	Response	2	5724993	8923	1

04	535	Picture	MorphF5_01_noe.jpg	5725094	0	1	7563	3	0	next	incorrect	1066

04	535	Response	2	5732593	7499	1

04	536	Picture	MorphF2_02_orig.jpg	5732657	0	2	10086	3	0	next	incorrect	1068

04	536	Response	2	5742673	10016	1

04	537	Picture	MorphM7_10_nom.jpg	5742743	0	1	6634	3	0	next	hit	1070

04	537	Response	1	5749233	6490	1

04	538	Picture	MorphF8_10_orig.jpg	5749377	0	2	6768	3	0	next	hit	1072

04	538	Response	1	5756033	6656	1

04	539	Picture	MorphM10_02_nom.jpg	5756145	0	1	7431	2	0	next	hit	1074

04	539	Response	1	5763473	7328	1

04	540	Picture	MorphF10_03_orig.jpg	5763576	0	1	9024	2	0	next	incorrect	1076

04	540	Response	2	5772513	8937	1

04	541	Picture	MorphM10_06_nom.jpg	5772600	0	1	6767	2	0	next	hit	1078

04	541	Response	1	5779233	6633	1

04	542	Picture	MorphM8_06_noe.jpg	5779367	0	1	7962	2	0	next	incorrect	1080

04	542	Response	2	5787233	7866	1

04	543	Picture	MorphM5_02_nom.jpg	5787329	0	1	10867	149	0	next	hit	1082

04	543	Response	1	5798192	10863	1

04	544	Picture	MorphF4_04_noe.jpg	5798196	0	148	6251	149	0	next	incorrect	1084

04	544	Response	2	5804352	6156	1

04	545	Picture	MorphM1_09_nom.jpg	5804447	0	1	6104	3	0	next	hit	1086

04	545	Response	1	5810432	5985	1

04	546	Picture	MorphM7_07_noe.jpg	5810551	0	2	9289	3	0	next	incorrect	1088

04	546	Response	2	5819792	9241	1

04	547	Picture	MorphF3_05_nom.jpg	5819840	0	1	15659	2	0	next	hit	1090

04	547	Response	1	5835392	15552	1

04	548	Picture	MorphM10_03_noe.jpg	5835499	0	1	6237	2	0	next	incorrect	1092

04	548	Response	2	5841632	6133	1

04	549	Picture	MorphM6_02_noe.jpg	5841736	0	1	9023	2	0	next	incorrect	1094

04	549	Response	2	5850672	8936	1

04	550	Picture	MorphF9_05_nom.jpg	5850759	0	1	6502	2	0	next	hit	1096

04	550	Response	1	5857152	6393	1

04	551	Picture	MorphF3_00_nom.jpg	5857261	0	1	7414	152	0	next	incorrect	1098

04	551	Response	2	5864672	7411	1

04	552	Picture	MorphF1_05_orig.jpg	5864675	0	151	20055	152	0	next	hit	1100

04	552	Response	1	5884592	19917	1

04	553	Picture	MorphM3_10_orig.jpg	5884730	0	1	7033	2	0	next	hit	1102

04	553	Response	1	5891712	6982	1

04	554	Picture	MorphF3_09_nom.jpg	5891763	0	1	10350	2	0	next	hit	1104

04	554	Response	1	5902031	10268	1

04	555	Picture	MorphF6_02_nom.jpg	5902113	0	1	9422	2	0	next	incorrect	1106

04	555	Response	2	5911391	9278	1

04	556	Picture	MorphF7_00_orig.jpg	5911535	0	1	5971	2	0	next	incorrect	1108

04	556	Response	2	5917391	5856	1

04	557	Picture	MorphF5_03_noe.jpg	5917506	0	1	9289	2	0	next	incorrect	1110

04	557	Response	2	5926671	9165	1

04	558	Picture	MorphF8_08_orig.jpg	5926795	0	1	16322	2	0	next	hit	1112

04	558	Response	1	5943071	16276	1

04	559	Picture	MorphM1_03_noe.jpg	5943117	0	1	7299	2	0	next	hit	1114

04	559	Response	1	5950351	7234	1

04	560	Picture	MorphF5_00_noe.jpg	5950416	0	1	7829	2	0	next	incorrect	1116

04	560	Response	2	5958191	7775	1

04	561	Picture	MorphM6_05_orig.jpg	5958245	0	1	7298	2	0	next	incorrect	1118

04	561	Response	2	5965471	7226	1

04	562	Picture	MorphM10_09_noe.jpg	5965543	0	1	6370	2	0	next	hit	1120

04	562	Response	1	5971791	6248	1

04	563	Picture	MorphF5_05_orig.jpg	5971913	0	1	6104	2	0	next	incorrect	1122

04	563	Response	2	5977871	5958	1

04	564	Picture	MorphM1_04_orig.jpg	5978017	0	1	6368	3	0	next	incorrect	1124

04	564	Response	2	5984351	6334	1

04	565	Picture	MorphM8_08_nom.jpg	5984385	0	2	6636	3	0	next	incorrect	1126

04	565	Response	2	5990911	6526	1

04	566	Picture	MorphM6_04_noe.jpg	5991021	0	1	4247	2	0	next	hit	1128

04	566	Response	1	5995151	4130	1

04	567	Picture	MorphM5_01_nom.jpg	5995268	0	1	3317	2	0	next	incorrect	1130

04	567	Response	2	5998511	3243	1

04	568	Picture	MorphF8_09_noe.jpg	5998585	0	1	4246	3	0	next	incorrect	1132

04	568	Response	2	6002750	4165	1

04	569	Picture	MorphF1_08_nom.jpg	6002831	0	2	9157	3	0	next	hit	1134

04	569	Response	1	6011950	9119	1

04	570	Picture	MorphF3_07_nom.jpg	6011988	0	1	8094	2	0	next	incorrect	1136

04	570	Response	2	6020030	8042	1

04	571	Picture	MorphM10_10_orig.jpg	6020082	0	1	5952	154	0	next	hit	1138

04	571	Response	1	6026030	5948	1

04	572	Picture	MorphF8_00_noe.jpg	6026034	0	153	6522	154	0	next	incorrect	1140

04	572	Response	2	6032430	6396	1

04	573	Picture	MorphM2_00_orig.jpg	6032556	0	1	7696	3	0	next	incorrect	1142

04	573	Response	2	6040190	7634	1

04	574	Picture	MorphF5_03_orig.jpg	6040252	0	2	5707	3	0	next	incorrect	1144

04	574	Response	2	6045870	5618	1

04	575	Picture	MorphF1_10_nom.jpg	6045959	0	1	9156	2	0	next	hit	1146

04	575	Response	1	6055070	9111	1

04	576	Picture	MorphF4_01_noe.jpg	6055115	0	1	5042	2	0	next	incorrect	1148

04	576	Response	2	6060110	4995	1

04	577	Picture	MorphF9_06_nom.jpg	6060157	0	1	7166	2	0	next	incorrect	1150

04	577	Response	2	6067230	7073	1

04	578	Picture	MorphF1_00_orig.jpg	6067323	0	1	6369	3	0	next	incorrect	1152

04	578	Response	2	6073630	6307	1

04	579	Picture	MorphF6_04_noe.jpg	6073692	0	2	9422	3	0	next	hit	1154

04	579	Response	1	6082990	9298	1

04	580	Picture	MorphF5_08_orig.jpg	6083114	0	1	5839	2	0	next	incorrect	1156

04	580	Response	2	6088910	5796	1

04	581	Picture	MorphM6_07_nom.jpg	6088953	0	1	6900	2	0	next	incorrect	1158

04	581	Response	2	6095710	6757	1

04	582	Picture	MorphF4_06_nom.jpg	6095853	0	1	7431	2	0	next	incorrect	1160

04	582	Response	2	6103150	7297	1

04	583	Picture	MorphM3_01_orig.jpg	6103284	0	1	10616	2	0	next	incorrect	1162

04	583	Response	2	6113789	10505	1

04	584	Picture	MorphM8_05_nom.jpg	6113900	0	1	22426	2	0	next	incorrect	1164

04	584	Response	2	6136269	22369	1

04	585	Picture	MorphF7_02_noe.jpg	6136326	0	1	11412	2	0	next	incorrect	1166

04	585	Response	2	6147629	11303	1

04	586	Picture	MorphM8_01_orig.jpg	6147738	0	1	7415	151	0	next	incorrect	1168

04	586	Response	2	6155149	7411	1

04	587	Picture	MorphM2_01_nom.jpg	6155153	0	150	5840	299	0	next	incorrect	1170

04	587	Response	2	6160989	5836	1

04	588	Picture	MorphM8_09_nom.jpg	6160993	0	149	8773	150	0	next	hit	1172

04	588	Response	1	6169629	8636	1

04	589	Picture	MorphF9_07_noe.jpg	6169766	0	1	5839	2	0	next	hit	1174

04	589	Response	1	6175549	5783	1

04	590	Picture	MorphF4_05_orig.jpg	6175605	0	1	6502	2	0	next	incorrect	1176

04	590	Response	2	6182029	6424	1

04	591	Picture	MorphF3_01_noe.jpg	6182107	0	1	8493	2	0	next	hit	1178

04	591	Response	1	6190509	8402	1

04	592	Picture	MorphF9_04_nom.jpg	6190600	0	1	9289	2	0	next	hit	1180

04	592	Response	1	6199789	9189	1

04	593	Picture	MorphM3_01_nom.jpg	6199889	0	1	9663	158	0	next	hit	1182

04	593	Response	1	6209549	9660	1

04	594	Picture	MorphF8_05_nom.jpg	6209552	0	157	8914	159	0	next	incorrect	1184

04	594	Response	2	6218348	8796	1

04	595	Picture	MorphM7_01_noe.jpg	6218466	0	2	7697	3	0	next	hit	1186

04	595	Response	1	6226028	7562	1

04	596	Picture	MorphF8_09_orig.jpg	6226163	0	1	10616	2	0	next	hit	1188

04	596	Response	1	6236668	10505	1

04	597	Picture	MorphM7_03_orig.jpg	6236779	0	1	6237	2	0	next	hit	1190

04	597	Response	1	6242908	6129	1

04	598	Picture	MorphM6_06_orig.jpg	6243016	0	1	8625	2	0	next	incorrect	1192

04	598	Response	2	6251548	8532	1

04	599	Picture	MorphF2_07_noe.jpg	6251641	0	1	5031	146	0	next	incorrect	1194

04	599	Response	2	6256668	5027	1

04	600	Picture	MorphM10_01_nom.jpg	6256672	0	145	10480	294	0	next	incorrect	1196

04	600	Response	2	6267148	10476	1

04	601	Picture	MorphF1_04_noe.jpg	6267152	0	149	6384	150	0	next	hit	1198

04	601	Response	1	6273468	6316	1

04	602	Picture	MorphF4_00_orig.jpg	6273536	0	1	10616	2	0	next	incorrect	1200

04	602	Response	2	6284028	10492	1

04	603	Picture	MorphF8_05_orig.jpg	6284152	0	1	14839	158	0	next	incorrect	1202

04	603	Response	2	6298988	14836	1

04	604	Picture	MorphF4_04_nom.jpg	6298991	0	157	12762	159	0	next	incorrect	1204

04	604	Response	2	6311708	12717	1

04	605	Picture	MorphF3_06_nom.jpg	6311753	0	2	7299	3	0	next	incorrect	1206

04	605	Response	2	6318907	7154	1

04	606	Picture	MorphF4_02_nom.jpg	6319052	0	1	6237	2	0	next	incorrect	1208

04	606	Response	2	6325147	6095	1

04	607	Picture	MorphM8_07_noe.jpg	6325289	0	1	7431	2	0	next	incorrect	1210

04	607	Response	2	6332587	7298	1

04	608	Picture	MorphF4_03_nom.jpg	6332720	0	1	5042	2	0	next	incorrect	1212

04	608	Response	2	6337707	4987	1

04	609	Picture	MorphM9_01_orig.jpg	6337762	0	1	5574	2	0	next	hit	1214

04	609	Response	1	6343307	5545	1

04	610	Picture	MorphM1_00_orig.jpg	6343336	0	1	12855	151	0	next	incorrect	1216

04	610	Response	2	6356187	12851	1

04	611	Picture	MorphF9_08_orig.jpg	6356191	0	150	7182	151	0	next	hit	1218

04	611	Response	1	6363227	7036	1

04	612	Picture	MorphM2_07_nom.jpg	6363373	0	1	5175	2	0	next	hit	1220

04	612	Response	1	6368507	5134	1

04	613	Picture	MorphF4_09_nom.jpg	6368548	0	1	5441	2	0	next	hit	1222

04	613	Response	1	6373947	5399	1

04	614	Picture	MorphM2_01_orig.jpg	6373989	0	1	6502	2	0	next	incorrect	1224

04	614	Response	2	6380427	6438	1

04	615	Picture	MorphF6_09_nom.jpg	6380491	0	1	7166	2	0	next	hit	1226

04	615	Response	1	6387627	7136	1

04	616	Picture	MorphM7_00_nom.jpg	6387657	0	1	10085	2	0	next	hit	1228

04	616	Response	1	6397707	10050	1

04	617	Picture	MorphF10_03_nom.jpg	6397742	0	1	8891	2	0	next	incorrect	1230

04	617	Response	2	6406507	8765	1

04	618	Picture	MorphM9_06_noe.jpg	6406633	0	1	10748	3	0	next	incorrect	1232

04	618	Response	2	6417307	10674	1

04	619	Picture	MorphM10_05_nom.jpg	6417381	0	2	5441	3	0	next	hit	1234

04	619	Response	1	6422746	5365	1

04	620	Picture	MorphF6_05_noe.jpg	6422822	0	1	14597	2	0	next	hit	1236

04	620	Response	1	6437306	14484	1

04	621	Picture	MorphM5_02_orig.jpg	6437419	0	1	13933	2	0	next	incorrect	1238

04	621	Response	2	6451226	13807	1

04	622	Picture	MorphF6_06_noe.jpg	6451352	0	1	12076	2	0	next	incorrect	1240

04	622	Response	2	6463386	12034	1

04	623	Picture	MorphF8_07_orig.jpg	6463428	0	1	13004	2	0	next	hit	1242

04	623	Response	1	6476346	12918	1

04	624	Picture	MorphM6_00_nom.jpg	6476432	0	1	20038	2	0	next	incorrect	1244

04	624	Response	2	6496346	19914	1

04	625	Picture	MorphF8_03_nom.jpg	6496470	0	1	7564	2	0	next	incorrect	1246

04	625	Response	2	6503946	7476	1

04	626	Picture	MorphF9_07_orig.jpg	6504034	0	1	5838	2	0	next	hit	1248

04	626	Response	1	6509786	5752	1

04	627	Picture	MorphM1_10_nom.jpg	6509872	0	1	9687	2	0	next	hit	1250

04	627	Response	1	6519466	9594	1

04	628	Picture	MorphF5_06_nom.jpg	6519559	0	1	12607	2	0	next	hit	1252

04	628	Response	1	6532026	12467	1

04	629	Picture	MorphM6_04_orig.jpg	6532166	0	1	20302	3	0	next	incorrect	1254

04	629	Response	2	6552425	20259	1

04	630	Picture	MorphM9_05_orig.jpg	6552468	0	2	16190	3	0	next	incorrect	1256

04	630	Response	2	6568584	16116	2

04	631	Picture	MorphM2_08_nom.jpg	6568658	0	1	6767	2	0	next	hit	1258

04	631	Response	1	6575305	6647	1

04	632	Picture	MorphM3_02_noe.jpg	6575425	0	1	10204	149	0	next	hit	1260

04	632	Response	1	6585625	10200	1

04	633	Picture	MorphM10_04_nom.jpg	6585629	0	148	7047	149	0	next	hit	1262

04	633	Response	1	6592585	6956	1

04	634	Picture	MorphM7_04_orig.jpg	6592676	0	1	8073	156	0	next	hit	1264

04	634	Response	1	6600745	8069	1

04	635	Picture	MorphF10_02_orig.jpg	6600749	0	155	8382	156	0	next	incorrect	1266

04	635	Response	2	6609065	8316	1

04	636	Picture	MorphF3_02_nom.jpg	6609131	0	1	7829	2	0	next	incorrect	1268

04	636	Response	2	6616905	7774	1

04	637	Picture	MorphF8_02_noe.jpg	6616960	0	1	9554	2	0	next	incorrect	1270

04	637	Response	2	6626425	9465	1

04	638	Picture	MorphM2_06_orig.jpg	6626514	0	1	16322	2	0	next	hit	1272

04	638	Response	1	6642744	16230	1

04	639	Picture	MorphM8_04_nom.jpg	6642836	0	1	10072	148	0	next	incorrect	1274

04	639	Response	2	6652904	10068	1

04	640	Picture	MorphF2_07_orig.jpg	6652908	0	147	8240	149	0	next	hit	1276

04	640	Response	1	6661064	8156	1

04	641	Picture	MorphM9_02_noe.jpg	6661148	0	2	7830	3	0	next	incorrect	1278

04	641	Response	2	6668904	7756	1

04	642	Picture	MorphM3_09_noe.jpg	6668978	0	1	10616	2	0	next	hit	1280

04	642	Response	1	6679545	10567	1

04	643	Picture	MorphF10_06_nom.jpg	6679594	0	1	7165	2	0	next	incorrect	1282

04	643	Response	2	6686664	7070	1

04	644	Picture	MorphF5_01_nom.jpg	6686759	0	1	11545	2	0	next	incorrect	1284

04	644	Response	2	6698184	11425	1

04	645	Picture	MorphM9_06_nom.jpg	6698304	0	1	9404	152	0	next	incorrect	1286

04	645	Response	2	6707704	9400	1

04	646	Picture	MorphF9_03_noe.jpg	6707708	0	151	8112	152	0	next	incorrect	1288

04	646	Response	2	6715704	7996	1

04	647	Picture	MorphM5_04_nom.jpg	6715820	0	1	9289	2	0	next	hit	1290

04	647	Response	1	6725064	9244	1

04	648	Picture	MorphF5_09_noe.jpg	6725109	0	1	5043	2	0	next	incorrect	1292

04	648	Response	2	6730104	4995	1

04	649	Picture	MorphM1_08_nom.jpg	6730152	0	1	7696	2	0	next	incorrect	1294

04	649	Response	2	6737783	7631	1

04	650	Picture	MorphF7_03_noe.jpg	6737848	0	1	9289	2	0	next	incorrect	1296

04	650	Response	2	6747063	9215	1

04	651	Picture	MorphM6_02_orig.jpg	6747137	0	1	6490	147	0	next	incorrect	1298

04	651	Response	2	6753623	6486	1

04	652	Picture	MorphM5_00_nom.jpg	6753627	0	146	9036	147	0	next	incorrect	1300

04	652	Response	2	6762583	8956	1

04	653	Picture	MorphF9_02_nom.jpg	6762663	0	1	9687	2	0	next	incorrect	1302

04	653	Response	2	6772263	9600	1

04	654	Picture	MorphM9_04_orig.jpg	6772350	0	1	5573	2	0	next	incorrect	1304

04	654	Response	2	6777783	5433	1

04	655	Picture	MorphM5_02_noe.jpg	6777923	0	1	7299	2	0	next	hit	1306

04	655	Response	1	6785143	7220	1

04	656	Picture	MorphF7_05_noe.jpg	6785222	0	1	4777	2	0	next	incorrect	1308

04	656	Response	2	6789943	4721	1

04	657	Picture	MorphM2_05_noe.jpg	6789999	0	1	3583	2	0	next	incorrect	1310

04	657	Response	2	6793543	3544	1

04	658	Picture	MorphF6_07_noe.jpg	6793582	0	1	9554	2	0	next	hit	1312

04	658	Response	1	6803063	9481	1

04	659	Picture	MorphM10_05_noe.jpg	6803136	0	1	8493	2	0	next	hit	1314

04	659	Response	1	6811543	8407	1

04	660	Picture	MorphF1_09_noe.jpg	6811629	0	1	9554	2	0	next	hit	1316

04	660	Response	1	6821143	9514	1

04	661	Picture	MorphM4_01_orig.jpg	6821183	0	1	7431	2	0	next	incorrect	1318

04	661	Response	2	6828583	7400	1

04	662	Picture	MorphF6_10_nom.jpg	6828614	0	1	9012	146	0	next	hit	1320

04	662	Response	1	6837623	9009	1

04	663	Picture	MorphM5_06_noe.jpg	6837626	0	145	9566	146	0	next	hit	1322

04	663	Response	1	6847062	9436	1

04	664	Picture	MorphF5_06_orig.jpg	6847192	0	1	8891	2	0	next	hit	1324

04	664	Response	1	6855942	8750	1

04	665	Picture	MorphF10_05_noe.jpg	6856083	0	1	11942	2	0	next	incorrect	1326

04	665	Response	2	6867942	11859	1

04	666	Picture	end_ins	6868025	0	1	3659194	2	0	next	other	0

04	666	Response	3	10519518	3651493	1
