# Supplementary material for: Categorical Perception of Fear and Anger Expressions in Whole, Masked and Composite Faces
Source: PLoS One. 2015 Aug 11;10(8):e0134790. doi: 10.1371/journal.pone.0134790 (PMC4532458; doi:10.1371/journal.pone.0134790)
Supplement: S1 Dataset — (ZIP) [file pone.0134790.s001.zip › Exp1/04-Vp004_ParaMasked_pt1.log]

Scenario - 

Logfile written - 01/29/2014 14:00:50

Subject	Trial	Event Type	Code	Time	TTime	Uncertainty	Duration	Uncertainty	ReqTime	ReqDur	Stim Type	Pair Index

04	1	Response	3	102428	112295	1

04	2	Response	3	291866	189338	1

04	3	Response	3	302666	10798	1

04	4	Picture	fix	302770	0	1	30122	2	0	30000	other	0

04	4	Response	3	328186	25416	1

04	5	Picture	MorphF8_07_orig.jpg	333025	0	1	46710	2	0	next	hit	7

04	5	Response	1	379615	46590	1

04	6	Picture	MorphF6_06_noe.jpg	379735	0	1	13535	2	0	next	incorrect	9

04	6	Response	2	393215	13480	1

04	7	Picture	MorphM3_10_nom.jpg	393270	0	1	14730	2	0	next	hit	11

04	7	Response	1	407855	14585	1

04	8	Picture	MorphF7_00_orig.jpg	408000	0	1	11810	2	0	next	incorrect	13

04	8	Response	2	419695	11695	1

04	9	Picture	MorphM7_06_noe.jpg	419810	0	1	12075	2	0	next	hit	15

04	9	Response	1	431855	12045	1

04	10	Picture	MorphM2_07_orig.jpg	431885	0	1	16853	2	0	next	hit	17

04	10	Response	1	448655	16770	1

04	11	Picture	MorphF9_06_noe.jpg	448738	0	1	10085	2	0	next	incorrect	19

04	11	Response	2	458734	9996	1

04	12	Picture	MorphF8_02_nom.jpg	458823	0	1	41004	2	0	next	incorrect	21

04	12	Response	2	499694	40871	1

04	13	Picture	MorphF9_10_noe.jpg	499827	0	1	8625	2	0	next	incorrect	23

04	13	Response	2	508334	8507	1

04	14	Picture	MorphM2_01_orig.jpg	508452	0	1	8891	2	0	next	incorrect	25

04	14	Response	2	517294	8842	1

04	15	Picture	MorphM1_03_noe.jpg	517343	0	1	13403	2	0	next	incorrect	27

04	15	Response	2	530653	13310	2

04	16	Picture	MorphM5_02_noe.jpg	530746	0	1	16852	2	0	next	incorrect	29

04	16	Response	2	547453	16707	1

04	17	Picture	MorphM6_07_nom.jpg	547598	0	1	9422	2	0	next	hit	31

04	17	Response	1	556893	9295	1

04	18	Picture	MorphF3_07_nom.jpg	557020	0	1	8891	2	0	next	incorrect	33

04	18	Response	2	565773	8753	1

04	19	Picture	MorphM10_04_nom.jpg	565911	0	1	20701	2	0	next	incorrect	35

04	19	Response	2	586573	20662	1

04	20	Picture	MorphF4_10_nom.jpg	586612	0	1	8890	3	0	next	hit	37

04	20	Response	1	595373	8761	1

04	21	Picture	MorphF9_00_noe.jpg	595502	0	2	10882	3	0	next	incorrect	39

04	21	Response	2	606333	10831	1

04	22	Picture	MorphM6_06_noe.jpg	606384	0	1	8492	2	0	next	incorrect	41

04	22	Response	2	614733	8349	1

04	23	Picture	MorphF6_09_noe.jpg	614876	0	1	5574	2	0	next	incorrect	43

04	23	Response	2	620413	5537	1

04	24	Picture	MorphM3_08_nom.jpg	620450	0	1	13933	2	0	next	incorrect	45

04	24	Response	2	634332	13882	2

04	25	Picture	MorphM1_01_orig.jpg	634383	0	1	7153	148	0	next	incorrect	47

04	25	Response	2	641533	7150	1

04	26	Picture	MorphM7_00_nom.jpg	641536	0	147	13150	148	0	next	hit	49

04	26	Response	1	654572	13036	1

04	27	Picture	MorphM6_00_orig.jpg	654686	0	1	36227	2	0	next	incorrect	51

04	27	Response	2	690812	36126	1

04	28	Picture	MorphM3_09_orig.jpg	690913	0	1	6622	147	0	next	hit	53

04	28	Response	1	697532	6619	1

04	29	Picture	MorphM9_09_noe.jpg	697535	0	146	13548	147	0	next	incorrect	55

04	29	Response	2	711052	13517	1

04	30	Picture	MorphM5_02_nom.jpg	711083	0	1	37553	3	0	next	hit	57

04	30	Response	1	748492	37409	1

04	31	Picture	MorphF8_06_nom.jpg	748636	0	2	22426	4	0	next	incorrect	59

04	31	Response	2	770971	22335	1

04	32	Picture	MorphM10_07_orig.jpg	771062	0	2	6768	3	0	next	hit	61

04	32	Response	1	777771	6709	1

04	33	Picture	MorphF7_07_noe.jpg	777830	0	1	8745	148	0	next	hit	63

04	33	Response	1	786571	8741	1

04	34	Picture	MorphM9_01_orig.jpg	786575	0	147	11279	294	0	next	incorrect	65

04	34	Response	2	797851	11276	1

04	35	Picture	MorphM8_02_noe.jpg	797854	0	147	11956	148	0	next	incorrect	67

04	35	Response	2	809691	11837	1

04	36	Picture	MorphM2_00_noe.jpg	809810	0	1	5308	2	0	next	incorrect	69

04	36	Response	2	815051	5241	1

04	37	Picture	MorphF8_00_noe.jpg	815118	0	1	9136	155	0	next	incorrect	71

04	37	Response	2	824251	9133	1

04	38	Picture	MorphF10_01_noe.jpg	824254	0	154	16873	155	0	next	incorrect	73

04	38	Response	2	841051	16797	1

04	39	Picture	MorphF1_02_nom.jpg	841127	0	1	8891	2	0	next	incorrect	75

04	39	Response	2	849931	8804	1

04	40	Picture	MorphM8_09_orig.jpg	850018	0	1	7298	3	0	next	hit	77

04	40	Response	1	857211	7193	1

04	41	Picture	MorphM7_01_nom.jpg	857316	0	2	18180	3	0	next	incorrect	79

04	41	Response	2	875371	18055	1

04	42	Picture	MorphF3_10_noe.jpg	875496	0	1	25213	2	0	next	hit	81

04	42	Response	1	900570	25074	1

04	43	Picture	MorphF5_05_nom.jpg	900709	0	1	24416	2	0	next	hit	83

04	43	Response	1	925050	24341	1

04	44	Picture	MorphM2_00_nom.jpg	925125	0	1	12209	2	0	next	incorrect	85

04	44	Response	2	937210	12085	1

04	45	Picture	MorphF7_07_orig.jpg	937334	0	1	11412	2	0	next	incorrect	87

04	45	Response	2	948650	11316	1

04	46	Picture	MorphM9_04_orig.jpg	948746	0	1	14331	2	0	next	incorrect	89

04	46	Response	2	962970	14224	1

04	47	Picture	MorphM4_05_noe.jpg	963077	0	1	7431	2	0	next	hit	91

04	47	Response	1	970410	7333	1

04	48	Picture	MorphM1_01_noe.jpg	970508	0	1	9687	2	0	next	incorrect	93

04	48	Response	2	980090	9582	1

04	49	Picture	MorphM2_05_orig.jpg	980195	0	1	7697	2	0	next	incorrect	95

04	49	Response	2	987769	7574	1

04	50	Picture	MorphF5_00_orig.jpg	987892	0	1	12739	2	0	next	incorrect	97

04	50	Response	2	1000569	12677	1

04	51	Picture	MorphF6_07_nom.jpg	1000631	0	1	7564	2	0	next	hit	99

04	51	Response	1	1008089	7458	1

04	52	Picture	MorphM9_04_noe.jpg	1008195	0	1	13535	2	0	next	incorrect	101

04	52	Response	2	1021609	13414	1

04	53	Picture	MorphF4_07_orig.jpg	1021730	0	1	7298	2	0	next	hit	103

04	53	Response	1	1028969	7239	1

04	54	Picture	MorphM10_06_nom.jpg	1029028	0	1	7144	157	0	next	hit	105

04	54	Response	1	1036169	7141	1

04	55	Picture	MorphF8_10_orig.jpg	1036172	0	156	9576	157	0	next	hit	107

04	55	Response	1	1045609	9437	1

04	56	Picture	MorphF7_10_orig.jpg	1045748	0	1	11280	2	0	next	hit	109

04	56	Response	1	1056889	11141	1

04	57	Picture	MorphM4_09_noe.jpg	1057028	0	1	5573	2	0	next	incorrect	111

04	57	Response	2	1062489	5461	1

04	58	Picture	MorphM10_03_noe.jpg	1062601	0	1	10483	2	0	next	incorrect	113

04	58	Response	2	1073049	10448	1

04	59	Picture	MorphF8_04_noe.jpg	1073084	0	1	6104	2	0	next	incorrect	115

04	59	Response	2	1079128	6044	1

04	60	Picture	MorphF6_00_noe.jpg	1079188	0	1	5043	2	0	next	incorrect	117

04	60	Response	2	1084088	4900	1

04	61	Picture	MorphF1_01_noe.jpg	1084231	0	1	7829	2	0	next	incorrect	119

04	61	Response	2	1091928	7697	1

04	62	Picture	MorphF2_08_nom.jpg	1092060	0	1	5441	2	0	next	hit	121

04	62	Response	1	1097448	5388	1

04	63	Picture	MorphM9_03_orig.jpg	1097501	0	1	6236	3	0	next	hit	123

04	63	Response	1	1103608	6107	1

04	64	Picture	MorphF1_06_noe.jpg	1103737	0	2	11280	3	0	next	hit	125

04	64	Response	1	1114968	11231	1

04	65	Picture	MorphM7_04_orig.jpg	1115017	0	1	4246	2	0	next	incorrect	127

04	65	Response	2	1119128	4111	1

04	66	Picture	MorphF1_05_orig.jpg	1119263	0	1	6768	2	0	next	incorrect	129

04	66	Response	2	1125928	6665	1

04	67	Picture	MorphM6_03_nom.jpg	1126031	0	1	6502	2	0	next	hit	131

04	67	Response	1	1132408	6377	1

04	68	Picture	MorphF7_07_nom.jpg	1132533	0	1	4246	2	0	next	incorrect	133

04	68	Response	2	1136648	4115	1

04	69	Picture	MorphM2_02_nom.jpg	1136779	0	1	8626	2	0	next	incorrect	135

04	69	Response	2	1145368	8589	1

04	70	Picture	MorphM7_07_noe.jpg	1145405	0	1	6237	2	0	next	hit	137

04	70	Response	1	1151528	6123	1

04	71	Picture	MorphF9_03_noe.jpg	1151642	0	1	5042	2	0	next	incorrect	139

04	71	Response	2	1156568	4926	1

04	72	Picture	MorphM2_02_noe.jpg	1156684	0	1	8891	2	0	next	incorrect	141

04	72	Response	2	1165528	8844	1

04	73	Picture	MorphF3_00_nom.jpg	1165575	0	1	5706	2	0	next	hit	143

04	73	Response	1	1171208	5633	1

04	74	Picture	MorphM10_06_orig.jpg	1171281	0	1	8360	2	0	next	hit	145

04	74	Response	1	1179608	8327	1

04	75	Picture	MorphF8_09_noe.jpg	1179641	0	1	9952	2	0	next	incorrect	147

04	75	Response	2	1189448	9807	1

04	76	Picture	MorphM6_00_nom.jpg	1189593	0	1	23621	2	0	next	incorrect	149

04	76	Response	2	1213127	23534	1

04	77	Picture	MorphM8_02_nom.jpg	1213214	0	1	18710	2	0	next	hit	151

04	77	Response	1	1231847	18633	1

04	78	Picture	MorphF7_09_nom.jpg	1231924	0	1	10616	2	0	next	hit	153

04	78	Response	1	1242487	10563	1

04	79	Picture	MorphF5_07_noe.jpg	1242540	0	1	9820	2	0	next	incorrect	155

04	79	Response	2	1252247	9707	1

04	80	Picture	MorphM3_10_noe.jpg	1252360	0	1	8492	3	0	next	incorrect	157

04	80	Response	2	1260727	8367	1

04	81	Picture	MorphF1_05_nom.jpg	1260852	0	2	8095	3	0	next	incorrect	159

04	81	Response	2	1268887	8035	1

04	82	Picture	MorphM8_08_nom.jpg	1268947	0	1	9289	2	0	next	hit	161

04	82	Response	1	1278167	9220	1

04	83	Picture	MorphM9_04_nom.jpg	1278236	0	1	8891	2	0	next	incorrect	163

04	83	Response	2	1287047	8811	1

04	84	Picture	MorphM4_06_noe.jpg	1287127	0	1	45648	2	0	next	hit	165

04	84	Response	1	1332646	45519	1

04	85	Picture	MorphF8_01_nom.jpg	1332775	0	1	9687	2	0	next	hit	167

04	85	Response	1	1342326	9551	1

04	86	Picture	MorphM1_02_noe.jpg	1342462	0	1	12872	2	0	next	hit	169

04	86	Response	1	1355286	12824	1

04	87	Picture	MorphF10_05_noe.jpg	1355334	0	1	12208	2	0	next	incorrect	171

04	87	Response	2	1367446	12112	1

04	88	Picture	MorphF3_00_noe.jpg	1367542	0	1	7697	2	0	next	incorrect	173

04	88	Response	2	1375126	7584	1

04	89	Picture	MorphF1_07_nom.jpg	1375239	0	1	7010	157	0	next	incorrect	175

04	89	Response	2	1382246	7007	1

04	90	Picture	MorphF3_01_noe.jpg	1382249	0	156	9710	157	0	next	incorrect	177

04	90	Response	2	1391926	9677	1

04	91	Picture	MorphF4_06_noe.jpg	1391959	0	1	9010	148	0	next	incorrect	179

04	91	Response	2	1400965	9006	1

04	92	Picture	MorphM4_00_orig.jpg	1400969	0	147	9435	148	0	next	incorrect	181

04	92	Response	2	1410325	9356	1

04	93	Picture	MorphF10_06_nom.jpg	1410404	0	1	6767	2	0	next	hit	183

04	93	Response	1	1417125	6721	1

04	94	Picture	MorphF1_09_noe.jpg	1417171	0	1	5706	2	0	next	incorrect	185

04	94	Response	2	1422805	5634	1

04	95	Picture	MorphF5_07_nom.jpg	1422877	0	1	14730	2	0	next	incorrect	187

04	95	Response	2	1437525	14648	1

04	96	Picture	MorphM7_10_nom.jpg	1437607	0	1	13933	2	0	next	hit	189

04	96	Response	1	1451445	13838	1

04	97	Picture	MorphF7_09_noe.jpg	1451540	0	1	10218	2	0	next	incorrect	191

04	97	Response	2	1461685	10145	1

04	98	Picture	MorphM10_00_noe.jpg	1461758	0	1	7564	2	0	next	incorrect	193

04	98	Response	2	1469205	7447	1

04	99	Picture	MorphM2_01_nom.jpg	1469322	0	1	8891	2	0	next	incorrect	195

04	99	Response	2	1478165	8843	1

04	100	Picture	MorphM5_01_orig.jpg	1478213	0	1	10748	2	0	next	incorrect	197

04	100	Response	2	1488885	10672	1

04	101	Picture	MorphM7_07_nom.jpg	1488961	0	1	6487	150	0	next	hit	199

04	101	Response	1	1495445	6484	1

04	102	Picture	MorphF8_05_noe.jpg	1495448	0	149	7712	150	0	next	incorrect	201

04	102	Response	2	1503044	7596	1

04	103	Picture	MorphF2_05_noe.jpg	1503160	0	1	6635	2	0	next	incorrect	203

04	103	Response	2	1509684	6524	1

04	104	Picture	MorphF6_05_nom.jpg	1509795	0	1	7962	2	0	next	hit	205

04	104	Response	1	1517684	7889	1

04	105	Picture	MorphM5_06_nom.jpg	1517757	0	1	24682	2	0	next	incorrect	207

04	105	Response	2	1542404	24647	1

04	106	Picture	MorphM4_02_nom.jpg	1542439	0	1	7033	2	0	next	incorrect	209

04	106	Response	2	1549364	6925	1

04	107	Picture	MorphM7_01_noe.jpg	1549472	0	1	7415	150	0	next	incorrect	211

04	107	Response	2	1556884	7412	1

04	108	Picture	MorphF3_05_orig.jpg	1556887	0	149	6640	293	0	next	incorrect	213

04	108	Response	2	1563524	6637	1

04	109	Picture	MorphM5_01_nom.jpg	1563527	0	144	7574	145	0	next	incorrect	215

04	109	Response	2	1570964	7437	1

04	110	Picture	MorphF2_06_nom.jpg	1571101	0	1	6635	2	0	next	hit	217

04	110	Response	1	1577604	6503	1

04	111	Picture	MorphM3_00_orig.jpg	1577736	0	1	5176	2	0	next	incorrect	219

04	111	Response	2	1582884	5148	1

04	112	Picture	MorphF3_09_orig.jpg	1582912	0	1	8890	2	0	next	incorrect	221

04	112	Response	2	1591684	8772	1

04	113	Picture	MorphM10_04_noe.jpg	1591802	0	1	8360	2	0	next	hit	223

04	113	Response	1	1600084	8282	1

04	114	Picture	MorphF6_02_nom.jpg	1600162	0	1	8095	2	0	next	hit	225

04	114	Response	1	1608163	8001	1

04	115	Picture	MorphF8_07_nom.jpg	1608257	0	1	8227	2	0	next	hit	227

04	115	Response	1	1616403	8146	1

04	116	Picture	MorphF2_01_nom.jpg	1616484	0	1	20038	2	0	next	hit	229

04	116	Response	1	1636403	19919	1

04	117	Picture	MorphM4_05_nom.jpg	1636522	0	1	5440	2	0	next	incorrect	231

04	117	Response	2	1641843	5321	1

04	118	Picture	MorphM6_04_nom.jpg	1641962	0	1	16322	2	0	next	incorrect	233

04	118	Response	2	1658243	16281	1

04	119	Picture	MorphF3_05_nom.jpg	1658284	0	1	13668	2	0	next	incorrect	235

04	119	Response	2	1671843	13559	1

04	120	Picture	MorphF7_06_nom.jpg	1671952	0	1	8214	148	0	next	hit	237

04	120	Response	1	1680163	8211	1

04	121	Picture	MorphF6_07_orig.jpg	1680166	0	147	10880	296	0	next	hit	239

04	121	Response	1	1691043	10877	1

04	122	Picture	MorphM3_01_orig.jpg	1691046	0	149	6252	150	0	next	hit	241

04	122	Response	1	1697203	6157	1

04	123	Picture	MorphF1_08_noe.jpg	1697298	0	1	5440	2	0	next	incorrect	243

04	123	Response	2	1702643	5345	1

04	124	Picture	MorphF8_03_orig.jpg	1702738	0	1	8868	158	0	next	incorrect	245

04	124	Response	2	1711603	8865	1

04	125	Picture	MorphM1_01_nom.jpg	1711606	0	157	7056	158	0	next	incorrect	247

04	125	Response	2	1718562	6956	1

04	126	Picture	MorphM10_08_orig.jpg	1718662	0	1	5706	2	0	next	hit	249

04	126	Response	1	1724323	5661	1

04	127	Picture	MorphF1_07_orig.jpg	1724368	0	1	6237	2	0	next	incorrect	251

04	127	Response	2	1730482	6114	1

04	128	Picture	MorphM2_03_orig.jpg	1730605	0	1	6237	2	0	next	incorrect	253

04	128	Response	2	1736802	6197	1

04	129	Picture	MorphF6_01_orig.jpg	1736842	0	1	4910	2	0	next	incorrect	255

04	129	Response	2	1741682	4840	1

04	130	Picture	MorphM6_07_noe.jpg	1741752	0	1	33572	2	0	next	incorrect	257

04	130	Response	2	1775202	33450	1

04	131	Picture	MorphM4_04_noe.jpg	1775324	0	1	8493	2	0	next	incorrect	259

04	131	Response	2	1783682	8358	1

04	132	Picture	MorphM8_08_noe.jpg	1783817	0	1	12739	2	0	next	incorrect	261

04	132	Response	2	1796482	12665	1

04	133	Picture	MorphF9_09_noe.jpg	1796556	0	1	4889	156	0	next	incorrect	263

04	133	Response	2	1801442	4886	1

04	134	Picture	MorphF10_02_noe.jpg	1801445	0	155	5992	156	0	next	incorrect	265

04	134	Response	2	1807362	5917	1

04	135	Picture	MorphM3_06_nom.jpg	1807437	0	1	7564	2	0	next	hit	267

04	135	Response	1	1814882	7445	1

04	136	Picture	MorphM2_08_orig.jpg	1815001	0	1	5175	2	0	next	hit	269

04	136	Response	1	1820081	5080	1

04	137	Picture	MorphF2_00_nom.jpg	1820176	0	1	9157	2	0	next	incorrect	271

04	137	Response	2	1829281	9105	1

04	138	Picture	MorphF5_09_orig.jpg	1829333	0	1	32909	2	0	next	incorrect	273

04	138	Response	2	1862161	32828	1

04	139	Picture	MorphM10_01_noe.jpg	1862242	0	1	8360	2	0	next	hit	275

04	139	Response	1	1870561	8319	1

04	140	Picture	MorphF10_08_orig.jpg	1870602	0	1	8227	2	0	next	hit	277

04	140	Response	1	1878721	8119	1

04	141	Picture	MorphM7_10_noe.jpg	1878829	0	1	5706	2	0	next	hit	279

04	141	Response	1	1884401	5572	1

04	142	Picture	MorphF1_04_nom.jpg	1884535	0	1	7549	150	0	next	incorrect	281

04	142	Response	2	1892081	7546	1

04	143	Picture	MorphF6_02_noe.jpg	1892084	0	149	8242	150	0	next	incorrect	283

04	143	Response	2	1900241	8157	1

04	144	Picture	MorphF2_02_nom.jpg	1900326	0	1	15924	2	0	next	incorrect	285

04	144	Response	2	1916161	15835	1

04	145	Picture	MorphF10_07_nom.jpg	1916250	0	1	6768	2	0	next	hit	287

04	145	Response	1	1922880	6630	1

04	146	Picture	MorphF6_09_orig.jpg	1923018	0	1	5706	2	0	next	hit	289

04	146	Response	1	1928640	5622	1

04	147	Picture	MorphF8_01_orig.jpg	1928724	0	1	7564	2	0	next	incorrect	291

04	147	Response	2	1936160	7436	1

04	148	Picture	MorphM4_03_noe.jpg	1936288	0	1	5706	2	0	next	hit	293

04	148	Response	1	1941920	5632	1

04	149	Picture	MorphF8_01_noe.jpg	1941994	0	1	7961	3	0	next	incorrect	295

04	149	Response	2	1949920	7926	1

04	150	Picture	MorphM1_08_orig.jpg	1949955	0	2	11147	3	0	next	hit	297

04	150	Response	1	1961040	11085	1

04	151	Picture	MorphM2_05_nom.jpg	1961102	0	1	8360	2	0	next	hit	299

04	151	Response	1	1969360	8258	1

04	152	Picture	MorphF5_04_noe.jpg	1969462	0	1	5706	2	0	next	incorrect	301

04	152	Response	2	1975039	5577	2

04	153	Picture	MorphM7_02_nom.jpg	1975168	0	1	13934	2	0	next	hit	303

04	153	Response	1	1988960	13792	1

04	154	Picture	MorphF5_00_noe.jpg	1989102	0	1	6900	2	0	next	incorrect	305

04	154	Response	2	1995920	6818	1

04	155	Picture	MorphM6_06_orig.jpg	1996002	0	1	20834	2	0	next	hit	307

04	155	Response	1	2016720	20718	1

04	156	Picture	MorphM5_00_noe.jpg	2016836	0	1	9407	149	0	next	incorrect	309

04	156	Response	2	2026240	9404	1

04	157	Picture	MorphF5_02_orig.jpg	2026243	0	148	35445	149	0	next	incorrect	311

04	157	Response	2	2061599	35356	1

04	158	Picture	MorphM4_06_orig.jpg	2061688	0	1	9554	2	0	next	hit	313

04	158	Response	1	2071199	9511	1

04	159	Picture	MorphF9_05_noe.jpg	2071242	0	1	8227	2	0	next	incorrect	315

04	159	Response	2	2079359	8117	1

04	160	Picture	MorphF7_04_orig.jpg	2079469	0	1	7697	2	0	next	incorrect	317

04	160	Response	2	2087119	7650	1

04	161	Picture	MorphM4_07_orig.jpg	2087166	0	1	16036	155	0	next	hit	319

04	161	Response	1	2103199	16033	1

04	162	Picture	MorphM6_00_noe.jpg	2103202	0	154	6390	155	0	next	incorrect	321

04	162	Response	2	2109519	6317	1

04	163	Picture	MorphF2_07_orig.jpg	2109592	0	1	8492	2	0	next	incorrect	323

04	163	Response	2	2117999	8407	1

04	164	Picture	MorphF10_01_orig.jpg	2118084	0	1	7166	2	0	next	incorrect	325

04	164	Response	2	2125199	7115	1

04	165	Picture	MorphF2_04_nom.jpg	2125250	0	1	5573	3	0	next	incorrect	327

04	165	Response	2	2130719	5469	1

04	166	Picture	MorphM6_05_orig.jpg	2130823	0	2	5419	158	0	next	incorrect	329

04	166	Response	2	2136238	5415	1

04	167	Picture	MorphM9_07_orig.jpg	2136242	0	156	5728	157	0	next	incorrect	331

04	167	Response	2	2141918	5676	1

04	168	Picture	MorphM3_07_noe.jpg	2141970	0	1	6752	151	0	next	incorrect	333

04	168	Response	2	2148718	6748	1

04	169	Picture	MorphF8_08_nom.jpg	2148722	0	150	6253	151	0	next	incorrect	335

04	169	Response	2	2154878	6156	1

04	170	Picture	MorphM3_08_orig.jpg	2154975	0	1	12075	2	0	next	hit	337

04	170	Response	1	2166958	11983	1

04	171	Picture	MorphM5_04_noe.jpg	2167050	0	1	9820	2	0	next	incorrect	339

04	171	Response	2	2176798	9748	1

04	172	Picture	MorphM6_02_noe.jpg	2176870	0	1	7829	2	0	next	incorrect	341

04	172	Response	2	2184638	7768	1

04	173	Picture	MorphM1_07_noe.jpg	2184699	0	1	8095	2	0	next	incorrect	343

04	173	Response	2	2192718	8019	1

04	174	Picture	MorphM2_02_orig.jpg	2192794	0	1	8625	2	0	next	incorrect	345

04	174	Response	2	2201358	8564	1

04	175	Picture	MorphM7_05_orig.jpg	2201419	0	1	6237	2	0	next	hit	347

04	175	Response	1	2207518	6099	1

04	176	Picture	MorphF4_09_orig.jpg	2207656	0	1	7298	2	0	next	hit	349

04	176	Response	1	2214878	7222	1

04	177	Picture	MorphF2_02_orig.jpg	2214954	0	1	10483	3	0	next	hit	351

04	177	Response	1	2225358	10404	1

04	178	Picture	MorphF6_00_orig.jpg	2225437	0	2	8095	3	0	next	incorrect	353

04	178	Response	2	2233438	8001	1

04	179	Picture	MorphM10_09_noe.jpg	2233532	0	1	45781	2	0	next	hit	355

04	179	Response	1	2279197	45665	1

04	180	Picture	MorphF2_06_noe.jpg	2279313	0	1	9820	2	0	next	hit	357

04	180	Response	1	2289037	9724	1

04	181	Picture	MorphM1_00_noe.jpg	2289133	0	1	8758	2	0	next	incorrect	359

04	181	Response	2	2297837	8704	1

04	182	Picture	MorphF6_09_nom.jpg	2297891	0	1	21099	2	0	next	hit	361

04	182	Response	1	2318877	20986	1

04	183	Picture	MorphM8_05_orig.jpg	2318990	0	1	9289	2	0	next	incorrect	363

04	183	Response	2	2328237	9247	1

04	184	Picture	MorphM2_07_nom.jpg	2328279	0	1	11279	2	0	next	incorrect	365

04	184	Response	2	2339517	11238	1

04	185	Picture	MorphF10_01_nom.jpg	2339558	0	1	12474	2	0	next	incorrect	367

04	185	Response	2	2351996	12438	1

04	186	Picture	MorphF9_02_noe.jpg	2352032	0	1	6900	2	0	next	hit	369

04	186	Response	1	2358876	6844	1

04	187	Picture	MorphF6_10_orig.jpg	2358932	0	1	7166	2	0	next	incorrect	371

04	187	Response	2	2365996	7064	1

04	188	Picture	MorphM7_10_orig.jpg	2366098	0	1	21895	2	0	next	hit	373

04	188	Response	1	2387916	21818	1

04	189	Picture	MorphM2_06_noe.jpg	2387993	0	1	12326	150	0	next	incorrect	375

04	189	Response	2	2400316	12323	1

04	190	Picture	MorphM9_00_orig.jpg	2400319	0	149	47256	150	0	next	incorrect	377

04	190	Response	2	2447436	47117	1

04	191	Picture	MorphM10_02_orig.jpg	2447575	0	1	26805	2	0	next	incorrect	379

04	191	Response	2	2474315	26740	1

04	192	Picture	MorphM9_09_orig.jpg	2474380	0	1	17649	2	0	next	hit	381

04	192	Response	1	2491915	17535	1

04	193	Picture	MorphM4_09_nom.jpg	2492029	0	1	7009	158	0	next	incorrect	383

04	193	Response	2	2499035	7006	1

04	194	Picture	MorphM8_10_noe.jpg	2499038	0	157	6924	158	0	next	incorrect	385

04	194	Response	2	2505915	6877	1

04	195	Picture	MorphM3_00_noe.jpg	2505962	0	1	12076	2	0	next	hit	387

04	195	Response	1	2517995	12033	1

04	196	Picture	MorphF7_10_nom.jpg	2518038	0	1	5706	2	0	next	hit	389

04	196	Response	1	2523675	5637	1

04	197	Picture	MorphM1_09_orig.jpg	2523744	0	1	7431	2	0	next	hit	391

04	197	Response	1	2531035	7291	1

04	198	Picture	MorphF7_04_nom.jpg	2531175	0	1	5042	2	0	next	hit	393

04	198	Response	1	2536155	4980	1

04	199	Picture	MorphM4_08_nom.jpg	2536217	0	1	11280	2	0	next	incorrect	395

04	199	Response	2	2547355	11138	1

04	200	Picture	MorphF8_03_nom.jpg	2547497	0	1	8742	150	0	next	incorrect	397

04	200	Response	2	2556234	8737	1

04	201	Picture	MorphM1_09_nom.jpg	2556239	0	149	8376	150	0	next	incorrect	399

04	201	Response	2	2564554	8315	1

04	202	Picture	MorphM9_02_noe.jpg	2564615	0	1	5706	2	0	next	hit	401

04	202	Response	1	2570234	5619	1

04	203	Picture	MorphF6_03_orig.jpg	2570321	0	1	9554	2	0	next	incorrect	403

04	203	Response	2	2579834	9513	1

04	204	Picture	MorphF7_08_orig.jpg	2579875	0	1	7166	2	0	next	hit	405

04	204	Response	1	2586954	7079	1

04	205	Picture	MorphM7_00_noe.jpg	2587041	0	1	5971	2	0	next	incorrect	407

04	205	Response	2	2592874	5833	1

04	206	Picture	MorphF4_02_nom.jpg	2593012	0	1	12872	2	0	next	incorrect	409

04	206	Response	2	2605834	12822	1

04	207	Picture	MorphF3_09_noe.jpg	2605884	0	1	6502	2	0	next	incorrect	411

04	207	Response	2	2612314	6430	1

04	208	Picture	MorphF5_03_noe.jpg	2612386	0	1	7564	2	0	next	incorrect	413

04	208	Response	2	2619914	7528	1

04	209	Picture	MorphF3_10_orig.jpg	2619950	0	1	8493	2	0	next	incorrect	415

04	209	Response	2	2628394	8444	1

04	210	Picture	MorphF9_10_orig.jpg	2628443	0	1	16852	2	0	next	hit	417

04	210	Response	1	2645194	16751	1

04	211	Picture	MorphM9_02_nom.jpg	2645295	0	1	19640	2	0	next	incorrect	419

04	211	Response	2	2664874	19579	1

04	212	Picture	MorphM8_04_orig.jpg	2664935	0	1	8360	2	0	next	incorrect	421

04	212	Response	2	2673193	8258	1

04	213	Picture	MorphF3_06_orig.jpg	2673295	0	1	16852	3	0	next	incorrect	423

04	213	Response	2	2690073	16778	1

04	214	Picture	MorphM3_08_noe.jpg	2690147	0	2	11147	3	0	next	hit	425

04	214	Response	1	2701193	11046	1

04	215	Picture	MorphM6_08_orig.jpg	2701294	0	1	10749	2	0	next	hit	427

04	215	Response	1	2711993	10699	1

04	216	Picture	MorphF2_09_nom.jpg	2712043	0	1	5573	2	0	next	hit	429

04	216	Response	1	2717513	5470	1

04	217	Picture	MorphM7_07_orig.jpg	2717616	0	1	5971	3	0	next	hit	431

04	217	Response	1	2723513	5897	1

04	218	Picture	MorphF9_04_noe.jpg	2723587	0	2	11413	3	0	next	incorrect	433

04	218	Response	2	2734873	11286	1

04	219	Picture	MorphF5_08_nom.jpg	2735000	0	1	9421	2	0	next	hit	435

04	219	Response	1	2744313	9313	1

04	220	Picture	MorphF7_02_nom.jpg	2744421	0	1	7033	2	0	next	hit	437

04	220	Response	1	2751353	6932	1

04	221	Picture	MorphM5_07_nom.jpg	2751454	0	1	6104	2	0	next	incorrect	439

04	221	Response	2	2757513	6059	1

04	222	Picture	MorphF8_10_noe.jpg	2757558	0	1	13536	2	0	next	incorrect	441

04	222	Response	2	2771032	13474	1

04	223	Picture	MorphM10_08_noe.jpg	2771094	0	1	6104	2	0	next	hit	443

04	223	Response	1	2777112	6018	1

04	224	Picture	MorphF4_01_orig.jpg	2777198	0	1	8077	152	0	next	incorrect	445

04	224	Response	2	2785272	8074	1

04	225	Picture	PAUSE	2785275	0	151	600080	152	0	600000	incorrect	447

04	225	Response	3	2967921	182646	1

04	225	Response	1	3367187	581912	1

04	226	Picture	MorphM7_08_noe.jpg	3385355	0	1	13402	2	0	next	hit	450

04	226	Response	1	3398707	13352	1

04	227	Picture	MorphM10_02_nom.jpg	3398757	0	1	12872	2	0	next	hit	452

04	227	Response	1	3411586	12829	1

04	228	Picture	MorphM4_10_orig.jpg	3411629	0	1	5441	2	0	next	hit	454

04	228	Response	1	3416946	5317	1

04	229	Picture	MorphF2_04_orig.jpg	3417070	0	1	8227	2	0	next	incorrect	456

04	229	Response	2	3425186	8116	1

04	230	Picture	MorphM10_01_nom.jpg	3425297	0	1	9023	2	0	next	hit	458

04	230	Response	1	3434226	8929	1

04	231	Picture	MorphF4_08_orig.jpg	3434320	0	1	6768	2	0	next	hit	460

04	231	Response	1	3440946	6626	1

04	232	Picture	MorphM6_10_orig.jpg	3441088	0	1	4501	145	0	next	hit	462

04	232	Response	1	3445586	4498	1

04	233	Picture	MorphF3_01_orig.jpg	3445589	0	144	15138	145	0	next	incorrect	464

04	233	Response	2	3460626	15037	1

04	234	Picture	MorphM5_06_noe.jpg	3460727	0	1	7697	2	0	next	incorrect	466

04	234	Response	2	3468386	7659	1

04	235	Picture	MorphM1_03_nom.jpg	3468424	0	1	6767	3	0	next	incorrect	468

04	235	Response	2	3475106	6682	1

04	236	Picture	MorphM8_03_nom.jpg	3475191	0	2	8228	3	0	next	hit	470

04	236	Response	1	3483346	8155	1

04	237	Picture	MorphM10_08_nom.jpg	3483419	0	1	5308	2	0	next	hit	472

04	237	Response	1	3488626	5207	1

04	238	Picture	MorphF5_05_orig.jpg	3488727	0	1	6635	2	0	next	hit	474

04	238	Response	1	3495266	6539	1

04	239	Picture	MorphF9_00_nom.jpg	3495362	0	1	9023	2	0	next	incorrect	476

04	239	Response	2	3504306	8944	1

04	240	Picture	MorphF10_05_orig.jpg	3504385	0	1	6768	2	0	next	incorrect	478

04	240	Response	2	3511105	6720	1

04	241	Picture	MorphM4_08_orig.jpg	3511153	0	1	6767	2	0	next	hit	480

04	241	Response	1	3517825	6672	1

04	242	Picture	MorphM8_10_nom.jpg	3517920	0	1	5706	2	0	next	hit	482

04	242	Response	1	3523506	5586	1

04	243	Picture	MorphF4_08_noe.jpg	3523626	0	1	6370	2	0	next	hit	484

04	243	Response	1	3529905	6279	1

04	244	Picture	MorphM5_09_noe.jpg	3529996	0	1	6104	2	0	next	hit	486

04	244	Response	1	3536065	6069	1

04	245	Picture	MorphM1_04_nom.jpg	3536100	0	1	6237	2	0	next	incorrect	488

04	245	Response	2	3542225	6125	1

04	246	Picture	MorphF2_03_orig.jpg	3542337	0	1	5839	2	0	next	incorrect	490

04	246	Response	2	3548065	5728	1

04	247	Picture	MorphF8_02_noe.jpg	3548176	0	1	6104	2	0	next	incorrect	492

04	247	Response	2	3554145	5969	1

04	248	Picture	MorphF4_00_nom.jpg	3554280	0	1	5573	2	0	next	incorrect	494

04	248	Response	2	3559825	5545	1

04	249	Picture	MorphF1_02_orig.jpg	3559853	0	1	5706	2	0	next	incorrect	496

04	249	Response	2	3565505	5652	1

04	250	Picture	MorphF2_03_nom.jpg	3565559	0	1	5949	157	0	next	incorrect	498

04	250	Response	2	3571505	5946	1

04	251	Picture	MorphF8_06_noe.jpg	3571508	0	156	7321	157	0	next	hit	500

04	251	Response	1	3578785	7277	1

04	252	Picture	MorphF5_09_noe.jpg	3578829	0	1	8891	2	0	next	hit	502

04	252	Response	1	3587585	8756	1

04	253	Picture	MorphF7_03_noe.jpg	3587720	0	1	9023	2	0	next	incorrect	504

04	253	Response	2	3596625	8905	1

04	254	Picture	MorphM7_08_nom.jpg	3596743	0	1	7962	2	0	next	hit	506

04	254	Response	1	3604625	7882	1

04	255	Picture	MorphM3_04_noe.jpg	3604705	0	1	6883	152	0	next	incorrect	508

04	255	Response	2	3611584	6879	1

04	256	Picture	MorphF1_01_nom.jpg	3611588	0	151	9572	152	0	next	incorrect	510

04	256	Response	2	3621104	9516	1

04	257	Picture	MorphF5_03_orig.jpg	3621160	0	1	9819	2	0	next	incorrect	512

04	257	Response	2	3630944	9784	1

04	258	Picture	MorphF4_10_orig.jpg	3630979	0	1	6901	2	0	next	hit	514

04	258	Response	1	3637824	6845	1

04	259	Picture	MorphF2_09_noe.jpg	3637880	0	1	10085	2	0	next	hit	516

04	259	Response	1	3647824	9944	1

04	260	Picture	MorphM7_03_noe.jpg	3647965	0	1	6743	159	0	next	hit	518

04	260	Response	1	3654704	6739	1

04	261	Picture	MorphF8_07_noe.jpg	3654708	0	158	17673	159	0	next	hit	520

04	261	Response	1	3672304	17596	1

04	262	Picture	MorphF9_06_nom.jpg	3672381	0	1	12209	2	0	next	hit	522

04	262	Response	1	3684464	12083	1

04	263	Picture	MorphM4_00_noe.jpg	3684590	0	1	22677	149	0	next	hit	524

04	263	Response	1	3707264	22674	1

04	264	Picture	MorphF4_04_noe.jpg	3707267	0	148	9701	149	0	next	incorrect	526

04	264	Response	2	3716864	9597	1

04	265	Picture	MorphM9_07_noe.jpg	3716968	0	1	5175	2	0	next	incorrect	528

04	265	Response	2	3722063	5095	1

04	266	Picture	MorphM7_04_nom.jpg	3722143	0	1	6484	153	0	next	hit	530

04	266	Response	1	3728623	6480	1

04	267	Picture	MorphF10_08_noe.jpg	3728627	0	152	9042	153	0	next	hit	532

04	267	Response	1	3737583	8956	1

04	268	Picture	MorphM2_03_nom.jpg	3737669	0	1	14318	148	0	next	incorrect	534

04	268	Response	2	3751983	14314	1

04	269	Picture	MorphF3_04_nom.jpg	3751987	0	147	6516	148	0	next	incorrect	536

04	269	Response	2	3758383	6396	1

04	270	Picture	MorphF10_05_nom.jpg	3758503	0	1	22028	2	0	next	incorrect	538

04	270	Response	2	3780463	21960	1

04	271	Picture	MorphF5_04_nom.jpg	3780531	0	1	5971	2	0	next	incorrect	540

04	271	Response	2	3786463	5932	1

04	272	Picture	MorphM8_08_orig.jpg	3786502	0	1	7697	2	0	next	hit	542

04	272	Response	1	3794143	7641	1

04	273	Picture	MorphM7_05_noe.jpg	3794199	0	1	7031	4	0	next	hit	544

04	273	Response	1	3801183	6984	1

04	274	Picture	MorphF8_08_noe.jpg	3801230	0	3	7300	4	0	next	hit	546

04	274	Response	1	3808463	7233	1

04	275	Picture	MorphF6_03_nom.jpg	3808530	0	1	11677	2	0	next	incorrect	548

04	275	Response	2	3820063	11533	1

04	276	Picture	MorphM6_05_noe.jpg	3820207	0	1	27469	2	0	next	incorrect	550

04	276	Response	2	3847582	27375	1

04	277	Picture	MorphF4_03_nom.jpg	3847676	0	1	15510	150	0	next	hit	552

04	277	Response	1	3863182	15506	1

04	278	Picture	MorphF6_02_orig.jpg	3863186	0	149	7314	150	0	next	incorrect	554

04	278	Response	2	3870462	7276	1

04	279	Picture	MorphF3_03_nom.jpg	3870500	0	1	6635	2	0	next	incorrect	556

04	279	Response	2	3877022	6522	1

04	280	Picture	MorphM3_02_noe.jpg	3877135	0	1	7810	154	0	next	incorrect	558

04	280	Response	2	3884942	7807	1

04	281	Picture	MorphF5_06_nom.jpg	3884945	0	153	8645	154	0	next	hit	560

04	281	Response	1	3893502	8557	1

04	282	Picture	MorphF6_03_noe.jpg	3893590	0	1	6369	2	0	next	incorrect	562

04	282	Response	2	3899822	6232	1

04	283	Picture	MorphM4_07_nom.jpg	3899959	0	1	9687	2	0	next	hit	564

04	283	Response	1	3909582	9623	1

04	284	Picture	MorphF9_04_orig.jpg	3909646	0	1	8360	2	0	next	hit	566

04	284	Response	1	3917902	8256	1

04	285	Picture	MorphF7_05_noe.jpg	3918006	0	1	8758	2	0	next	incorrect	568

04	285	Response	2	3926622	8616	1

04	286	Picture	MorphM5_03_noe.jpg	3926764	0	1	7431	2	0	next	incorrect	570

04	286	Response	2	3934141	7377	1

04	287	Picture	MorphM3_07_orig.jpg	3934195	0	1	7962	2	0	next	hit	572

04	287	Response	1	3942061	7866	1

04	288	Picture	MorphF1_10_orig.jpg	3942157	0	1	9953	2	0	next	hit	574

04	288	Response	1	3951981	9824	1

04	289	Picture	MorphF6_04_orig.jpg	3952110	0	1	8625	2	0	next	incorrect	576

04	289	Response	2	3960621	8511	1

04	290	Picture	MorphM3_03_nom.jpg	3960735	0	1	10881	2	0	next	hit	578

04	290	Response	1	3971501	10766	1

04	291	Picture	MorphF2_01_orig.jpg	3971616	0	1	22559	2	0	next	incorrect	580

04	291	Response	2	3994141	22525	1

04	292	Picture	MorphM5_02_orig.jpg	3994175	0	1	17516	2	0	next	incorrect	582

04	292	Response	2	4011661	17486	1

04	293	Picture	MorphF1_06_orig.jpg	4011691	0	1	33816	157	0	next	incorrect	584

04	293	Response	2	4045500	33809	1

04	294	Picture	MorphM8_05_noe.jpg	4045507	0	156	5728	157	0	next	hit	586

04	294	Response	1	4051100	5593	1

04	295	Picture	MorphF7_08_noe.jpg	4051235	0	1	6237	2	0	next	hit	588

04	295	Response	1	4057340	6105	1

04	296	Picture	MorphM8_01_nom.jpg	4057472	0	1	15128	2	0	next	incorrect	590

04	296	Response	2	4072541	15069	1

04	297	Picture	MorphF6_07_noe.jpg	4072600	0	1	8227	2	0	next	incorrect	592

04	297	Response	2	4080780	8180	1

04	298	Picture	MorphM6_09_noe.jpg	4080827	0	1	9289	2	0	next	incorrect	594

04	298	Response	2	4090060	9233	1

04	299	Picture	MorphM4_07_noe.jpg	4090116	0	1	5947	159	0	next	hit	596

04	299	Response	1	4096060	5944	1

04	300	Picture	MorphF4_06_orig.jpg	4096063	0	158	7440	307	0	next	hit	598

04	300	Response	1	4103500	7437	1

04	301	Picture	MorphF10_04_noe.jpg	4103503	0	149	8906	150	0	next	hit	600

04	301	Response	1	4112300	8797	1

04	302	Picture	MorphF1_00_noe.jpg	4112409	0	1	8759	2	0	next	incorrect	602

04	302	Response	2	4121100	8691	1

04	303	Picture	MorphM10_07_nom.jpg	4121168	0	1	6634	2	0	next	hit	604

04	303	Response	1	4127740	6572	1

04	304	Picture	MorphM1_08_nom.jpg	4127802	0	1	7697	2	0	next	hit	606

04	304	Response	1	4135420	7618	1

04	305	Picture	MorphM5_06_orig.jpg	4135499	0	1	17649	2	0	next	incorrect	608

04	305	Response	2	4153019	17520	1

04	306	Picture	MorphF5_10_orig.jpg	4153148	0	1	7696	2	0	next	hit	610

04	306	Response	1	4160779	7631	1

04	307	Picture	MorphM1_04_noe.jpg	4160844	0	1	13668	2	0	next	hit	612

04	307	Response	1	4174459	13615	1

04	308	Picture	MorphM3_04_nom.jpg	4174512	0	1	20303	2	0	next	incorrect	614

04	308	Response	2	4194779	20267	1

04	309	Picture	MorphF3_06_nom.jpg	4194815	0	1	7299	2	0	next	incorrect	616

04	309	Response	2	4201978	7163	2

04	310	Picture	MorphM9_10_orig.jpg	4202114	0	1	8890	2	0	next	hit	618

04	310	Response	1	4210859	8745	1

04	311	Picture	MorphM10_03_nom.jpg	4211004	0	1	11014	2	0	next	incorrect	620

04	311	Response	2	4221979	10975	1

04	312	Picture	MorphM9_10_nom.jpg	4222018	0	1	6104	3	0	next	hit	622

04	312	Response	1	4227979	5961	1

04	313	Picture	MorphM3_06_orig.jpg	4228122	0	2	5441	3	0	next	incorrect	624

04	313	Response	2	4233419	5297	1

04	314	Picture	MorphF7_03_orig.jpg	4233563	0	1	7962	2	0	next	incorrect	626

04	314	Response	2	4241419	7856	1

04	315	Picture	MorphF5_07_orig.jpg	4241525	0	1	11943	2	0	next	hit	628

04	315	Response	1	4253418	11893	1

04	316	Picture	MorphM10_02_noe.jpg	4253468	0	1	10483	2	0	next	incorrect	630

04	316	Response	2	4263818	10350	1

04	317	Picture	MorphF6_04_noe.jpg	4263951	0	1	5441	2	0	next	incorrect	632

04	317	Response	2	4269338	5387	1

04	318	Picture	MorphF7_02_orig.jpg	4269392	0	1	5838	2	0	next	incorrect	634

04	318	Response	2	4275098	5706	1

04	319	Picture	MorphM1_03_orig.jpg	4275230	0	1	5952	155	0	next	incorrect	636

04	319	Response	2	4281178	5948	1

04	320	Picture	MorphF6_08_noe.jpg	4281182	0	154	7040	301	0	next	incorrect	638

04	320	Response	2	4288218	7036	1

04	321	Picture	MorphM4_02_orig.jpg	4288222	0	147	16733	148	0	next	hit	640

04	321	Response	1	4304858	16636	1

04	322	Picture	MorphF7_01_nom.jpg	4304955	0	1	6502	2	0	next	incorrect	642

04	322	Response	2	4311418	6463	1

04	323	Picture	MorphF6_04_nom.jpg	4311457	0	1	15260	2	0	next	incorrect	644

04	323	Response	2	4326618	15161	1

04	324	Picture	MorphM3_01_nom.jpg	4326717	0	1	7697	2	0	next	hit	646

04	324	Response	1	4334298	7581	1

04	325	Picture	MorphM2_04_noe.jpg	4334414	0	1	12872	2	0	next	incorrect	648

04	325	Response	2	4347178	12764	1

04	326	Picture	MorphM1_10_noe.jpg	4347286	0	1	6900	2	0	next	incorrect	650

04	326	Response	2	4354057	6771	1

04	327	Picture	MorphM5_04_orig.jpg	4354186	0	1	8227	2	0	next	hit	652

04	327	Response	1	4362377	8191	1

04	328	Picture	MorphF4_08_nom.jpg	4362413	0	1	6104	2	0	next	hit	654

04	328	Response	1	4368377	5964	1

04	329	Picture	MorphF9_10_nom.jpg	4368517	0	1	7432	2	0	next	hit	656

04	329	Response	1	4375817	7300	1

04	330	Picture	MorphM4_00_nom.jpg	4375949	0	1	11792	152	0	next	hit	658

04	330	Response	1	4387737	11788	1

04	331	Picture	MorphM10_00_nom.jpg	4387741	0	151	6520	152	0	next	hit	660

04	331	Response	1	4394216	6475	2

04	332	Picture	MorphM9_06_noe.jpg	4394261	0	1	6635	2	0	next	incorrect	662

04	332	Response	2	4400777	6516	1

04	333	Picture	MorphF6_01_noe.jpg	4400896	0	1	5706	2	0	next	incorrect	664

04	333	Response	2	4406537	5641	1

04	334	Picture	MorphF2_04_noe.jpg	4406602	0	1	7431	2	0	next	incorrect	666

04	334	Response	2	4413897	7295	1

04	335	Picture	MorphM2_09_noe.jpg	4414033	0	1	11787	158	0	next	incorrect	668

04	335	Response	2	4425817	11784	1

04	336	Picture	MorphM6_01_orig.jpg	4425820	0	157	7322	158	0	next	incorrect	670

04	336	Response	2	4433017	7197	1

04	337	Picture	MorphM8_07_orig.jpg	4433142	0	1	7696	2	0	next	hit	672

04	337	Response	1	4440697	7555	1

04	338	Picture	MorphM2_01_noe.jpg	4440838	0	1	6370	2	0	next	incorrect	674

04	338	Response	2	4447097	6259	1

04	339	Picture	MorphF4_05_nom.jpg	4447208	0	1	11942	3	0	next	hit	676

04	339	Response	1	4459097	11889	1

04	340	Picture	MorphF1_07_noe.jpg	4459150	0	2	8360	4	0	next	incorrect	678

04	340	Response	2	4467416	8266	1

04	341	Picture	MorphF9_09_orig.jpg	4467510	0	2	6503	3	0	next	hit	680

04	341	Response	1	4473896	6386	1

04	342	Picture	MorphF4_06_nom.jpg	4474013	0	1	7696	2	0	next	hit	682

04	342	Response	1	4481576	7563	1

04	343	Picture	MorphF1_06_nom.jpg	4481709	0	1	8493	2	0	next	hit	684

04	343	Response	1	4490136	8427	1

04	344	Picture	MorphF6_08_nom.jpg	4490202	0	1	6237	2	0	next	hit	686

04	344	Response	1	4496296	6094	1

04	345	Picture	MorphF1_09_orig.jpg	4496439	0	1	9289	2	0	next	hit	688

04	345	Response	1	4505656	9217	1

04	346	Picture	MorphF7_10_noe.jpg	4505728	0	1	9687	2	0	next	hit	690

04	346	Response	1	4515336	9608	1

04	347	Picture	MorphM3_01_noe.jpg	4515415	0	1	6236	2	0	next	hit	692

04	347	Response	1	4521576	6161	1

04	348	Picture	MorphM4_01_nom.jpg	4521651	0	1	12739	3	0	next	incorrect	694

04	348	Response	2	4534296	12645	1

04	349	Picture	MorphF10_10_nom.jpg	4534390	0	2	9024	3	0	next	hit	696

04	349	Response	1	4543336	8946	1

04	350	Picture	MorphM1_07_orig.jpg	4543414	0	1	11279	2	0	next	incorrect	698

04	350	Response	2	4554616	11202	1

04	351	Picture	MorphF2_02_noe.jpg	4554693	0	1	9157	2	0	next	hit	700

04	351	Response	1	4563735	9042	1

04	352	Picture	MorphM10_05_noe.jpg	4563850	0	1	7696	2	0	next	hit	702

04	352	Response	1	4571495	7645	1

04	353	Picture	MorphF3_00_orig.jpg	4571546	0	1	10085	2	0	next	incorrect	704

04	353	Response	2	4581575	10029	1

04	354	Picture	MorphM3_05_noe.jpg	4581631	0	1	12872	2	0	next	hit	706

04	354	Response	1	4594455	12824	1

04	355	Picture	MorphM2_06_orig.jpg	4594503	0	1	20676	27	0	next	incorrect	708

04	355	Response	2	4615175	20672	1

04	356	Picture	MorphM8_04_noe.jpg	4615179	0	26	11039	27	0	next	incorrect	710

04	356	Response	2	4626135	10956	1

04	357	Picture	MorphM4_04_orig.jpg	4626218	0	1	9156	2	0	next	hit	712

04	357	Response	1	4635255	9037	1

04	358	Picture	MorphF4_07_noe.jpg	4635374	0	1	6900	2	0	next	hit	714

04	358	Response	1	4642215	6841	1

04	359	Picture	MorphM4_01_noe.jpg	4642274	0	1	5176	2	0	next	hit	716

04	359	Response	1	4647415	5141	1

04	360	Picture	MorphF8_04_orig.jpg	4647450	0	1	7033	2	0	next	incorrect	718

04	360	Response	2	4654375	6925	1

04	361	Picture	MorphM6_01_nom.jpg	4654483	0	1	7415	150	0	next	incorrect	720

04	361	Response	2	4661895	7412	1

04	362	Picture	MorphM2_06_nom.jpg	4661898	0	149	7978	150	0	next	hit	722

04	362	Response	1	4669735	7837	1

04	363	Picture	MorphM5_05_nom.jpg	4669876	0	1	10483	2	0	next	incorrect	724

04	363	Response	2	4680215	10339	1

04	364	Picture	MorphF3_08_nom.jpg	4680359	0	1	5440	2	0	next	hit	726

04	364	Response	1	4685654	5295	1

04	365	Picture	MorphF9_04_nom.jpg	4685799	0	1	5972	2	0	next	incorrect	728

04	365	Response	2	4691654	5855	1

04	366	Picture	MorphF4_07_nom.jpg	4691771	0	1	10616	2	0	next	incorrect	730

04	366	Response	2	4702294	10523	1

04	367	Picture	MorphF9_06_orig.jpg	4702387	0	1	15791	2	0	next	hit	732

04	367	Response	1	4718054	15667	1

04	368	Picture	MorphM10_05_orig.jpg	4718178	0	1	5308	2	0	next	hit	734

04	368	Response	1	4723414	5236	1

04	369	Picture	MorphF1_08_nom.jpg	4723486	0	1	7962	2	0	next	hit	736

04	369	Response	1	4731414	7928	1

04	370	Picture	MorphM1_10_nom.jpg	4731448	0	1	6767	2	0	next	hit	738

04	370	Response	1	4738134	6686	1

04	371	Picture	MorphF10_03_nom.jpg	4738215	0	1	6370	2	0	next	hit	740

04	371	Response	1	4744454	6239	1

04	372	Picture	MorphM3_02_orig.jpg	4744585	0	1	6900	2	0	next	hit	742

04	372	Response	1	4751414	6829	1

04	373	Picture	MorphF5_06_noe.jpg	4751485	0	1	16587	2	0	next	hit	744

04	373	Response	1	4767973	16488	1

04	374	Picture	MorphF6_10_noe.jpg	4768072	0	1	7299	2	0	next	hit	746

04	374	Response	1	4775334	7262	1

04	375	Picture	MorphM9_08_orig.jpg	4775371	0	1	7033	2	0	next	hit	748

04	375	Response	1	4782373	7002	1

04	376	Picture	MorphF8_00_orig.jpg	4782404	0	1	9156	2	0	next	incorrect	750

04	376	Response	2	4791493	9089	1

04	377	Picture	MorphF7_05_orig.jpg	4791560	0	1	5971	3	0	next	incorrect	752

04	377	Response	2	4797493	5933	1

04	378	Picture	MorphF10_06_noe.jpg	4797531	0	2	8606	156	0	next	hit	754

04	378	Response	1	4806133	8602	1

04	379	Picture	MorphM1_06_noe.jpg	4806137	0	154	7039	302	0	next	incorrect	756

04	379	Response	2	4813172	7035	2

04	380	Picture	MorphF5_01_noe.jpg	4813176	0	148	12089	150	0	next	incorrect	758

04	380	Response	2	4825173	11997	1

04	381	Picture	MorphF1_08_orig.jpg	4825265	0	2	10749	3	0	next	incorrect	760

04	381	Response	2	4835973	10708	1

04	382	Picture	MorphF3_02_noe.jpg	4836014	0	1	6900	2	0	next	hit	762

04	382	Response	1	4842773	6759	1

04	383	Picture	MorphM9_05_nom.jpg	4842914	0	1	5043	2	0	next	hit	764

04	383	Response	1	4847893	4979	1

04	384	Picture	MorphF5_10_noe.jpg	4847957	0	1	4910	2	0	next	hit	766

04	384	Response	1	4852773	4816	1

04	385	Picture	MorphM7_06_orig.jpg	4852867	0	1	7564	2	0	next	hit	768

04	385	Response	1	4860373	7506	1

04	386	Picture	MorphM1_00_orig.jpg	4860431	0	1	7829	2	0	next	incorrect	770

04	386	Response	2	4868213	7782	1

04	387	Picture	MorphF2_10_orig.jpg	4868260	0	1	7165	3	0	next	hit	772

04	387	Response	1	4875333	7073	1

04	388	Picture	MorphM10_00_orig.jpg	4875425	0	2	7697	3	0	next	incorrect	774

04	388	Response	2	4883012	7587	1

04	389	Picture	MorphM3_06_noe.jpg	4883122	0	1	5043	2	0	next	hit	776

04	389	Response	1	4888052	4930	1

04	390	Picture	MorphM6_09_orig.jpg	4888165	0	1	6236	2	0	next	incorrect	778

04	390	Response	2	4894372	6207	1

04	391	Picture	MorphF9_05_nom.jpg	4894401	0	1	11255	159	0	next	incorrect	780

04	391	Response	2	4905652	11251	1

04	392	Picture	MorphM10_06_noe.jpg	4905656	0	158	6129	159	0	next	hit	782

04	392	Response	1	4911732	6076	1

04	393	Picture	MorphM2_08_noe.jpg	4911785	0	1	9554	2	0	next	incorrect	784

04	393	Response	2	4921252	9467	1

04	394	Picture	MorphM9_09_nom.jpg	4921339	0	1	6370	2	0	next	hit	786

04	394	Response	1	4927652	6313	1

04	395	Picture	MorphF10_07_orig.jpg	4927709	0	1	5971	2	0	next	hit	788

04	395	Response	1	4933652	5943	1

04	396	Picture	MorphF5_00_nom.jpg	4933680	0	1	10749	2	0	next	incorrect	790

04	396	Response	2	4944372	10692	1

04	397	Picture	MorphF3_03_orig.jpg	4944429	0	1	7033	2	0	next	incorrect	792

04	397	Response	2	4951412	6983	1

04	398	Picture	MorphM3_05_nom.jpg	4951462	0	1	8625	2	0	next	hit	794

04	398	Response	1	4959972	8510	1

04	399	Picture	MorphM9_00_noe.jpg	4960087	0	1	9408	148	0	next	incorrect	796

04	399	Response	2	4969492	9405	1

04	400	Picture	MorphF10_04_orig.jpg	4969495	0	147	7976	148	0	next	hit	798

04	400	Response	1	4977332	7837	1

04	401	Picture	MorphF3_02_orig.jpg	4977471	0	1	7431	2	0	next	incorrect	800

04	401	Response	2	4984851	7380	1

04	402	Picture	MorphF6_05_orig.jpg	4984902	0	1	6767	2	0	next	hit	802

04	402	Response	1	4991571	6669	1

04	403	Picture	MorphM5_10_noe.jpg	4991669	0	1	8095	2	0	next	incorrect	804

04	403	Response	2	4999731	8062	1

04	404	Picture	MorphF1_05_noe.jpg	4999764	0	1	8493	2	0	next	incorrect	806

04	404	Response	2	5008131	8367	1

04	405	Picture	MorphF9_08_noe.jpg	5008257	0	1	14464	2	0	next	incorrect	808

04	405	Response	2	5022691	14434	1

04	406	Picture	MorphM7_02_noe.jpg	5022721	0	1	5573	2	0	next	hit	810

04	406	Response	1	5028211	5490	1

04	407	Picture	MorphM2_07_noe.jpg	5028294	0	1	28928	2	0	next	hit	812

04	407	Response	1	5057091	28797	1

04	408	Picture	MorphM8_00_orig.jpg	5057222	0	1	8891	2	0	next	incorrect	814

04	408	Response	2	5065971	8749	1

04	409	Picture	MorphF8_00_nom.jpg	5066113	0	1	6502	2	0	next	incorrect	816

04	409	Response	2	5072531	6418	1

04	410	Picture	MorphF3_07_noe.jpg	5072615	0	1	8079	151	0	next	hit	818

04	410	Response	1	5080691	8076	1

04	411	Picture	MorphM5_09_orig.jpg	5080694	0	150	8907	151	0	next	hit	820

04	411	Response	1	5089490	8796	1

04	412	Picture	MorphF4_03_orig.jpg	5089601	0	1	8613	147	0	next	incorrect	822

04	412	Response	2	5098210	8609	1

04	413	Picture	MorphF3_04_noe.jpg	5098214	0	146	5586	147	0	next	incorrect	824

04	413	Response	2	5103730	5516	1

04	414	Picture	MorphM10_09_orig.jpg	5103800	0	1	4909	2	0	next	hit	826

04	414	Response	1	5108610	4810	1

04	415	Picture	MorphF1_10_nom.jpg	5108709	0	1	10065	155	0	next	hit	828

04	415	Response	1	5118770	10061	1

04	416	Picture	MorphM1_02_nom.jpg	5118774	0	154	8115	155	0	next	incorrect	830

04	416	Response	2	5126770	7996	1

04	417	Picture	MorphM5_08_nom.jpg	5126889	0	1	6900	2	0	next	hit	832

04	417	Response	1	5133729	6840	2

04	418	Picture	MorphF8_08_orig.jpg	5133789	0	1	7166	2	0	next	hit	834

04	418	Response	1	5140850	7061	1

04	419	Picture	MorphM9_06_orig.jpg	5140955	0	1	7962	2	0	next	incorrect	836

04	419	Response	2	5148850	7895	1

04	420	Picture	MorphF8_09_orig.jpg	5148917	0	1	5043	2	0	next	hit	838

04	420	Response	1	5153889	4972	2

04	421	Picture	MorphM8_10_orig.jpg	5153960	0	1	8360	2	0	next	hit	840

04	421	Response	1	5162210	8250	1

04	422	Picture	MorphM10_04_orig.jpg	5162320	0	1	10350	2	0	next	hit	842

04	422	Response	1	5172609	10289	2

04	423	Picture	MorphF10_10_orig.jpg	5172670	0	1	6104	2	0	next	hit	844

04	423	Response	1	5178690	6020	1

04	424	Picture	MorphM4_09_orig.jpg	5178774	0	1	7033	2	0	next	hit	846

04	424	Response	1	5185730	6956	1

04	425	Picture	MorphM9_00_nom.jpg	5185807	0	1	12326	150	0	next	incorrect	848

04	425	Response	2	5198129	12322	1

04	426	Picture	MorphM4_08_noe.jpg	5198133	0	149	9171	150	0	next	hit	850

04	426	Response	1	5207249	9116	1

04	427	Picture	MorphM8_03_noe.jpg	5207304	0	1	22269	159	0	next	incorrect	852

04	427	Response	2	5229569	22265	1

04	428	Picture	MorphM10_01_orig.jpg	5229573	0	158	8119	159	0	next	incorrect	854

04	428	Response	2	5237649	8076	1

04	429	Picture	MorphM1_04_orig.jpg	5237692	0	1	9687	2	0	next	incorrect	856

04	429	Response	2	5247329	9637	1

04	430	Picture	MorphF1_03_nom.jpg	5247379	0	1	6104	2	0	next	incorrect	858

04	430	Response	2	5253409	6030	1

04	431	Picture	MorphM8_06_noe.jpg	5253483	0	1	7431	3	0	next	incorrect	860

04	431	Response	2	5260848	7365	2

04	432	Picture	MorphF8_06_orig.jpg	5260914	0	2	11678	3	0	next	incorrect	862

04	432	Response	2	5272529	11615	1

04	433	Picture	MorphF10_00_noe.jpg	5272592	0	1	8227	2	0	next	incorrect	864

04	433	Response	2	5280689	8097	1

04	434	Picture	MorphF2_08_orig.jpg	5280819	0	1	5972	2	0	next	hit	866

04	434	Response	1	5286689	5870	1

04	435	Picture	MorphM1_05_orig.jpg	5286791	0	1	8094	2	0	next	incorrect	868

04	435	Response	2	5294848	8057	1

04	436	Picture	MorphF8_04_nom.jpg	5294885	0	1	10483	3	0	next	incorrect	870

04	436	Response	2	5305328	10443	1

04	437	Picture	MorphM1_06_nom.jpg	5305368	0	2	7033	4	0	next	incorrect	872

04	437	Response	2	5312288	6920	1

04	438	Picture	MorphM5_10_orig.jpg	5312401	0	2	8228	3	0	next	hit	874

04	438	Response	1	5320528	8127	1

04	439	Picture	MorphF2_07_nom.jpg	5320629	0	1	15924	2	0	next	incorrect	876

04	439	Response	2	5336448	15819	1

04	440	Picture	MorphF4_05_noe.jpg	5336553	0	1	13535	2	0	next	incorrect	878

04	440	Response	2	5350047	13494	2

04	441	Picture	MorphM4_06_nom.jpg	5350088	0	1	7431	2	0	next	hit	880

04	441	Response	1	5357488	7400	1

04	442	Picture	MorphF9_07_noe.jpg	5357519	0	1	14199	2	0	next	incorrect	882

04	442	Response	2	5371648	14129	1

04	443	Picture	MorphF10_02_orig.jpg	5371718	0	1	5706	2	0	next	incorrect	884

04	443	Response	2	5377328	5610	1

04	444	Picture	MorphF1_01_orig.jpg	5377424	0	1	9952	2	0	next	incorrect	886

04	444	Response	2	5387248	9824	1

04	445	Picture	MorphM4_03_orig.jpg	5387376	0	1	5573	3	0	next	incorrect	888

04	445	Response	2	5392928	5552	1

04	446	Picture	PAUSE	5392949	0	2	600063	3	0	600000	miss	0

04	447	Picture	MorphF2_09_orig.jpg	5993012	0	1	24549	2	0	next	hit	891

04	447	Response	1	6017481	24469	2

04	448	Picture	MorphF5_01_nom.jpg	6017561	0	1	6884	151	0	next	incorrect	893

04	448	Response	2	6024441	6880	2

04	449	Picture	MorphF10_08_nom.jpg	6024445	0	150	5440	301	0	next	hit	895

04	449	Response	1	6029882	5437	1

04	450	Picture	MorphF3_07_orig.jpg	6029885	0	151	9571	152	0	next	hit	897

04	450	Response	1	6039321	9436	1

04	451	Picture	MorphM1_05_nom.jpg	6039456	0	1	8493	2	0	next	incorrect	899

04	451	Response	2	6047881	8425	1

04	452	Picture	MorphF10_09_orig.jpg	6047949	0	1	5573	2	0	next	hit	901

04	452	Response	1	6053481	5532	1

04	453	Picture	MorphF9_01_orig.jpg	6053522	0	1	9024	2	0	next	incorrect	903

04	453	Response	2	6062441	8919	1

04	454	Picture	MorphM4_10_noe.jpg	6062546	0	1	15526	2	0	next	hit	905

04	454	Response	1	6077961	15415	1

04	455	Picture	MorphF3_05_noe.jpg	6078072	0	1	5440	2	0	next	hit	907

04	455	Response	1	6083401	5329	1

04	456	Picture	MorphF2_08_noe.jpg	6083512	0	1	7033	2	0	next	hit	909

04	456	Response	1	6090441	6929	1

04	457	Picture	MorphF5_05_noe.jpg	6090545	0	1	4247	2	0	next	hit	911

04	457	Response	1	6094681	4136	1

04	458	Picture	MorphM5_07_orig.jpg	6094792	0	1	5042	2	0	next	hit	913

04	458	Response	1	6099721	4929	1

04	459	Picture	MorphM7_09_noe.jpg	6099834	0	1	5706	2	0	next	hit	915

04	459	Response	1	6105401	5567	1

04	460	Picture	MorphM1_10_orig.jpg	6105540	0	1	5441	2	0	next	hit	917

04	460	Response	1	6110841	5301	1

04	461	Picture	MorphF5_03_nom.jpg	6110981	0	1	6635	2	0	next	incorrect	919

04	461	Response	2	6117481	6500	1

04	462	Picture	MorphM1_08_noe.jpg	6117616	0	1	6767	2	0	next	hit	921

04	462	Response	1	6124281	6665	1

04	463	Picture	MorphM8_07_noe.jpg	6124383	0	1	10351	2	0	next	incorrect	923

04	463	Response	2	6134681	10298	1

04	464	Picture	MorphM6_04_orig.jpg	6134734	0	1	5440	2	0	next	incorrect	925

04	464	Response	2	6140120	5386	1

04	465	Picture	MorphF4_02_noe.jpg	6140174	0	1	5043	2	0	next	incorrect	927

04	465	Response	2	6145160	4986	1

04	466	Picture	MorphM6_09_nom.jpg	6145217	0	1	6369	3	0	next	hit	929

04	466	Response	1	6151480	6263	1

04	467	Picture	MorphF6_05_noe.jpg	6151586	0	2	7697	3	0	next	incorrect	931

04	467	Response	2	6159240	7654	1

04	468	Picture	MorphF2_10_nom.jpg	6159283	0	1	7298	2	0	next	hit	933

04	468	Response	1	6166440	7157	1

04	469	Picture	MorphF5_04_orig.jpg	6166581	0	1	7697	2	0	next	incorrect	935

04	469	Response	2	6174200	7619	1

04	470	Picture	MorphF4_01_nom.jpg	6174278	0	1	8891	2	0	next	incorrect	937

04	470	Response	2	6183080	8802	1

04	471	Picture	MorphF9_08_nom.jpg	6183169	0	1	7033	2	0	next	hit	939

04	471	Response	1	6190120	6951	1

04	472	Picture	MorphM8_00_noe.jpg	6190202	0	1	7282	151	0	next	incorrect	941

04	472	Response	2	6197480	7278	1

04	473	Picture	MorphF10_06_orig.jpg	6197484	0	150	5191	151	0	next	hit	943

04	473	Response	1	6202600	5116	1

04	474	Picture	MorphM6_03_noe.jpg	6202675	0	1	11147	2	0	next	incorrect	945

04	474	Response	2	6213720	11045	1

04	475	Picture	MorphM5_09_nom.jpg	6213822	0	1	7697	2	0	next	hit	947

04	475	Response	1	6221400	7578	1

04	476	Picture	MorphF10_03_orig.jpg	6221519	0	1	6502	2	0	next	incorrect	949

04	476	Response	2	6227960	6441	1

04	477	Picture	MorphF9_01_nom.jpg	6228021	0	1	13004	2	0	next	incorrect	951

04	477	Response	2	6240920	12899	1

04	478	Picture	MorphF7_06_orig.jpg	6241025	0	1	13934	2	0	next	hit	953

04	478	Response	1	6254839	13814	1

04	479	Picture	MorphF2_00_noe.jpg	6254959	0	1	7696	2	0	next	hit	955

04	479	Response	1	6262519	7560	1

04	480	Picture	MorphM6_05_nom.jpg	6262655	0	1	5706	2	0	next	hit	957

04	480	Response	1	6268279	5624	1

04	481	Picture	MorphF1_10_noe.jpg	6268361	0	1	6370	2	0	next	hit	959

04	481	Response	1	6274599	6238	1

04	482	Picture	MorphM10_05_nom.jpg	6274731	0	1	5440	2	0	next	hit	961

04	482	Response	1	6280119	5388	1

04	483	Picture	MorphM2_09_orig.jpg	6280171	0	1	6752	151	0	next	hit	963

04	483	Response	1	6286919	6748	1

04	484	Picture	MorphM5_04_nom.jpg	6286923	0	150	5855	151	0	next	hit	965

04	484	Response	1	6292679	5756	1

04	485	Picture	MorphM1_05_noe.jpg	6292778	0	1	10465	153	0	next	hit	967

04	485	Response	1	6303239	10461	1

04	486	Picture	MorphF2_10_noe.jpg	6303243	0	152	15543	154	0	next	hit	969

04	486	Response	1	6318679	15436	1

04	487	Picture	MorphF3_03_noe.jpg	6318786	0	2	8095	3	0	next	incorrect	971

04	487	Response	2	6326839	8053	1

04	488	Picture	MorphM6_01_noe.jpg	6326881	0	1	7431	2	0	next	incorrect	973

04	488	Response	2	6334279	7398	1

04	489	Picture	MorphM10_10_orig.jpg	6334312	0	1	6635	2	0	next	hit	975

04	489	Response	1	6340839	6527	1

04	490	Picture	MorphM5_05_orig.jpg	6340947	0	1	9687	2	0	next	incorrect	977

04	490	Response	2	6350519	9572	1

04	491	Picture	MorphF8_05_orig.jpg	6350634	0	1	6768	2	0	next	incorrect	979

04	491	Response	2	6357318	6684	1

04	492	Picture	MorphM8_09_noe.jpg	6357402	0	1	6767	2	0	next	incorrect	981

04	492	Response	2	6364118	6716	1

04	493	Picture	MorphF9_02_orig.jpg	6364169	0	1	5953	154	0	next	incorrect	983

04	493	Response	2	6370118	5949	1

04	494	Picture	MorphF5_09_nom.jpg	6370122	0	153	7583	154	0	next	hit	985

04	494	Response	1	6377558	7436	1

04	495	Picture	MorphM2_00_orig.jpg	6377705	0	1	7165	2	0	next	incorrect	987

04	495	Response	2	6384758	7053	1

04	496	Picture	MorphM3_00_nom.jpg	6384870	0	1	7166	2	0	next	hit	989

04	496	Response	1	6391958	7088	1

04	497	Picture	MorphM9_10_noe.jpg	6392036	0	1	18711	2	0	next	hit	991

04	497	Response	1	6410678	18642	1

04	498	Picture	MorphF8_02_orig.jpg	6410747	0	1	9687	2	0	next	incorrect	993

04	498	Response	2	6420358	9611	1

04	499	Picture	MorphF2_07_noe.jpg	6420434	0	1	6767	2	0	next	incorrect	995

04	499	Response	2	6427078	6644	1

04	500	Picture	MorphM10_07_noe.jpg	6427201	0	1	13137	2	0	next	hit	997

04	500	Response	1	6440278	13077	1

04	501	Picture	MorphM8_06_nom.jpg	6440338	0	1	10483	3	0	next	hit	999

04	501	Response	1	6450758	10420	1

04	502	Picture	MorphF4_04_nom.jpg	6450821	0	2	11811	3	0	next	incorrect	1001

04	502	Response	2	6462598	11777	1

04	503	Picture	MorphM3_03_noe.jpg	6462632	0	1	5308	2	0	next	hit	1003

04	503	Response	1	6467877	5245	1

04	504	Picture	MorphF6_10_nom.jpg	6467940	0	1	6767	2	0	next	hit	1005

04	504	Response	1	6474677	6737	1

04	505	Picture	MorphF5_02_nom.jpg	6474707	0	1	11014	2	0	next	incorrect	1007

04	505	Response	2	6485637	10930	1

04	506	Picture	MorphF7_08_nom.jpg	6485721	0	1	8891	2	0	next	hit	1009

04	506	Response	1	6494517	8796	1

04	507	Picture	MorphF9_08_orig.jpg	6494612	0	1	7829	2	0	next	hit	1011

04	507	Response	1	6502357	7745	1

04	508	Picture	MorphF6_01_nom.jpg	6502441	0	1	7680	151	0	next	incorrect	1013

04	508	Response	2	6510117	7676	1

04	509	Picture	MorphM8_00_nom.jpg	6510121	0	150	9680	307	0	next	incorrect	1015

04	509	Response	2	6519797	9676	1

04	510	Picture	MorphM9_01_noe.jpg	6519801	0	157	15947	159	0	next	incorrect	1017

04	510	Response	2	6535637	15836	1

04	511	Picture	MorphM8_01_noe.jpg	6535748	0	2	5707	3	0	next	incorrect	1019

04	511	Response	2	6541317	5569	1

04	512	Picture	MorphF9_07_nom.jpg	6541455	0	1	8227	2	0	next	hit	1021

04	512	Response	1	6549557	8102	1

04	513	Picture	MorphF7_01_noe.jpg	6549682	0	1	11545	2	0	next	hit	1023

04	513	Response	1	6561157	11475	1

04	514	Picture	MorphM7_02_orig.jpg	6561227	0	1	11146	2	0	next	hit	1025

04	514	Response	1	6572276	11049	1

04	515	Picture	MorphM9_02_orig.jpg	6572373	0	1	7166	2	0	next	hit	1027

04	515	Response	1	6579396	7023	1

04	516	Picture	MorphF1_03_orig.jpg	6579539	0	1	11147	2	0	next	incorrect	1029

04	516	Response	2	6590596	11057	1

04	517	Picture	MorphM9_03_noe.jpg	6590686	0	1	6635	2	0	next	incorrect	1031

04	517	Response	2	6597236	6550	1

04	518	Picture	MorphM6_08_nom.jpg	6597321	0	1	6079	27	0	next	incorrect	1033

04	518	Response	2	6603396	6075	1

04	519	Picture	MorphM9_07_nom.jpg	6603400	0	26	6792	27	0	next	incorrect	1035

04	519	Response	2	6610116	6716	1

04	520	Picture	MorphF5_02_noe.jpg	6610192	0	1	7033	2	0	next	hit	1037

04	520	Response	1	6617156	6964	1

04	521	Picture	MorphM3_03_orig.jpg	6617225	0	1	11412	2	0	next	incorrect	1039

04	521	Response	2	6628596	11371	1

04	522	Picture	MorphF7_09_orig.jpg	6628637	0	1	6237	2	0	next	incorrect	1041

04	522	Response	2	6634756	6119	1

04	523	Picture	MorphM9_05_orig.jpg	6634874	0	1	12474	2	0	next	incorrect	1043

04	523	Response	2	6647316	12442	1

04	524	Picture	MorphF5_10_nom.jpg	6647348	0	1	7166	2	0	next	hit	1045

04	524	Response	1	6654436	7088	1

04	525	Picture	MorphM5_03_nom.jpg	6654514	0	1	11810	2	0	next	incorrect	1047

04	525	Response	2	6666196	11682	1

04	526	Picture	MorphF2_01_noe.jpg	6666324	0	1	7298	2	0	next	hit	1049

04	526	Response	1	6673556	7232	1

04	527	Picture	MorphF4_04_orig.jpg	6673622	0	1	7962	2	0	next	incorrect	1051

04	527	Response	2	6681475	7853	1

04	528	Picture	MorphF6_08_orig.jpg	6681584	0	1	16720	2	0	next	hit	1053

04	528	Response	1	6698195	16611	1

04	529	Picture	MorphF1_04_noe.jpg	6698304	0	1	8095	2	0	next	hit	1055

04	529	Response	1	6706355	8051	1

04	530	Picture	MorphM3_09_nom.jpg	6706399	0	1	5971	2	0	next	hit	1057

04	530	Response	1	6712275	5876	1

04	531	Picture	MorphM6_08_noe.jpg	6712370	0	1	8758	2	0	next	incorrect	1059

04	531	Response	2	6721075	8705	1

04	532	Picture	MorphM8_04_nom.jpg	6721128	0	1	5441	2	0	next	hit	1061

04	532	Response	1	6726515	5387	1

04	533	Picture	MorphF4_09_nom.jpg	6726569	0	1	6237	2	0	next	hit	1063

04	533	Response	1	6732675	6106	1

04	534	Picture	MorphM5_03_orig.jpg	6732806	0	1	8492	2	0	next	incorrect	1065

04	534	Response	2	6741155	8349	1

04	535	Picture	MorphM7_03_nom.jpg	6741298	0	1	5574	2	0	next	hit	1067

04	535	Response	1	6746835	5537	1

04	536	Picture	MorphF5_08_orig.jpg	6746872	0	1	6900	2	0	next	hit	1069

04	536	Response	1	6753635	6763	1

04	537	Picture	MorphF8_10_nom.jpg	6753772	0	1	6104	2	0	next	hit	1071

04	537	Response	1	6759795	6023	1

04	538	Picture	MorphF4_00_orig.jpg	6759876	0	1	7033	2	0	next	incorrect	1073

04	538	Response	2	6766835	6959	1

04	539	Picture	MorphF1_04_orig.jpg	6766909	0	1	8227	3	0	next	incorrect	1075

04	539	Response	2	6774995	8086	1

04	540	Picture	MorphF10_09_nom.jpg	6775136	0	2	6370	3	0	next	hit	1077

04	540	Response	1	6781394	6258	1

04	541	Picture	MorphF4_00_noe.jpg	6781506	0	1	8227	2	0	next	incorrect	1079

04	541	Response	2	6789634	8128	1

04	542	Picture	MorphF10_07_noe.jpg	6789733	0	1	6104	2	0	next	incorrect	1081

04	542	Response	2	6795794	6061	1

04	543	Picture	MorphM8_09_nom.jpg	6795837	0	1	9289	2	0	next	incorrect	1083

04	543	Response	2	6804994	9157	1

04	544	Picture	MorphM4_10_nom.jpg	6805126	0	1	13392	146	0	next	hit	1085

04	544	Response	1	6818514	13388	1

04	545	Picture	MorphF1_00_orig.jpg	6818518	0	145	7309	146	0	next	incorrect	1087

04	545	Response	2	6825714	7196	1

04	546	Picture	MorphF9_05_orig.jpg	6825827	0	1	7299	2	0	next	incorrect	1089

04	546	Response	2	6833074	7247	1

04	547	Picture	MorphF2_06_orig.jpg	6833126	0	1	7829	2	0	next	incorrect	1091

04	547	Response	2	6840834	7708	1

04	548	Picture	MorphM2_03_noe.jpg	6840955	0	1	5839	2	0	next	hit	1093

04	548	Response	1	6846753	5798	2

04	549	Picture	MorphM1_06_orig.jpg	6846794	0	1	8625	2	0	next	incorrect	1095

04	549	Response	2	6855314	8520	1

04	550	Picture	MorphF9_03_orig.jpg	6855419	0	1	6768	2	0	next	incorrect	1097

04	550	Response	2	6862114	6695	1

04	551	Picture	MorphF6_06_nom.jpg	6862187	0	1	7431	2	0	next	hit	1099

04	551	Response	1	6869554	7367	1

04	552	Picture	MorphF7_00_noe.jpg	6869618	0	1	6369	2	0	next	incorrect	1101

04	552	Response	2	6875954	6336	1

04	553	Picture	MorphF8_05_nom.jpg	6875987	0	1	6768	2	0	next	hit	1103

04	553	Response	1	6882674	6687	1

04	554	Picture	MorphM3_05_orig.jpg	6882755	0	1	9952	2	0	next	hit	1105

04	554	Response	1	6892593	9838	1

04	555	Picture	MorphF2_00_orig.jpg	6892707	0	1	6503	2	0	next	incorrect	1107

04	555	Response	2	6899073	6366	1

04	556	Picture	MorphF3_10_nom.jpg	6899210	0	1	6104	2	0	next	incorrect	1109

04	556	Response	2	6905233	6023	1

04	557	Picture	MorphM9_08_noe.jpg	6905314	0	1	19904	2	0	next	incorrect	1111

04	557	Response	2	6925073	19759	1

04	558	Picture	MorphM6_04_noe.jpg	6925218	0	1	5043	2	0	next	incorrect	1113

04	558	Response	2	6930193	4975	1

04	559	Picture	MorphM5_07_noe.jpg	6930261	0	1	7829	2	0	next	hit	1115

04	559	Response	1	6938033	7772	1

04	560	Picture	MorphM2_10_noe.jpg	6938090	0	1	11943	2	0	next	hit	1117

04	560	Response	1	6949953	11863	1

04	561	Picture	MorphF7_05_nom.jpg	6950033	0	1	8758	2	0	next	hit	1119

04	561	Response	1	6958753	8720	1

04	562	Picture	MorphM9_05_noe.jpg	6958791	0	1	7166	2	0	next	incorrect	1121

04	562	Response	2	6965873	7082	1

04	563	Picture	MorphM10_09_nom.jpg	6965957	0	1	5706	2	0	next	hit	1123

04	563	Response	1	6971633	5676	1

04	564	Picture	MorphM8_07_nom.jpg	6971663	0	1	9687	2	0	next	hit	1125

04	564	Response	1	6981233	9570	1

04	565	Picture	MorphF5_06_orig.jpg	6981350	0	1	8094	3	0	next	hit	1127

04	565	Response	1	6989393	8043	1

04	566	Picture	MorphM9_08_nom.jpg	6989444	0	2	9024	3	0	next	incorrect	1129

04	566	Response	2	6998352	8908	1

04	567	Picture	MorphF6_00_nom.jpg	6998468	0	1	10085	2	0	next	incorrect	1131

04	567	Response	2	7008432	9964	1

04	568	Picture	MorphF5_01_orig.jpg	7008553	0	1	10483	2	0	next	incorrect	1133

04	568	Response	2	7018912	10359	1

04	569	Picture	MorphM5_10_nom.jpg	7019036	0	1	8891	2	0	next	incorrect	1135

04	569	Response	2	7027792	8756	1

04	570	Picture	MorphM6_07_orig.jpg	7027927	0	1	13789	146	0	next	incorrect	1137

04	570	Response	2	7041712	13785	1

04	571	Picture	MorphM7_09_orig.jpg	7041716	0	145	8770	146	0	next	hit	1139

04	571	Response	1	7050352	8636	1

04	572	Picture	MorphF8_03_noe.jpg	7050486	0	1	14464	2	0	next	incorrect	1141

04	572	Response	2	7064832	14346	1

04	573	Picture	MorphF7_02_noe.jpg	7064950	0	1	5971	2	0	next	incorrect	1143

04	573	Response	2	7070832	5882	1

04	574	Picture	MorphM5_08_orig.jpg	7070921	0	1	11280	2	0	next	incorrect	1145

04	574	Response	2	7082112	11191	1

04	575	Picture	MorphM2_04_nom.jpg	7082201	0	1	9421	2	0	next	incorrect	1147

04	575	Response	2	7091552	9351	1

04	576	Picture	MorphF8_09_nom.jpg	7091622	0	1	5693	148	0	next	hit	1149

04	576	Response	1	7097311	5689	1

04	577	Picture	MorphF9_09_nom.jpg	7097315	0	147	5719	148	0	next	hit	1151

04	577	Response	1	7102911	5596	1

04	578	Picture	MorphM3_04_orig.jpg	7103034	0	1	7033	2	0	next	hit	1153

04	578	Response	1	7109951	6917	1

04	579	Picture	MorphM2_04_orig.jpg	7110067	0	1	7166	2	0	next	incorrect	1155

04	579	Response	2	7117151	7084	1

04	580	Picture	MorphM6_03_orig.jpg	7117233	0	1	7033	2	0	next	incorrect	1157

04	580	Response	2	7124192	6959	1

04	581	Picture	MorphM7_06_nom.jpg	7124266	0	1	7962	2	0	next	hit	1159

04	581	Response	1	7132191	7925	1

04	582	Picture	MorphF4_03_noe.jpg	7132228	0	1	11943	2	0	next	incorrect	1161

04	582	Response	2	7144031	11803	1

04	583	Picture	MorphM10_03_orig.jpg	7144171	0	1	9544	145	0	next	incorrect	1163

04	583	Response	2	7153711	9540	1

04	584	Picture	MorphM2_08_nom.jpg	7153715	0	144	5318	145	0	next	hit	1165

04	584	Response	1	7158991	5276	1

04	585	Picture	MorphF3_06_noe.jpg	7159033	0	1	9554	2	0	next	incorrect	1167

04	585	Response	2	7168511	9478	1

04	586	Picture	MorphM4_01_orig.jpg	7168587	0	1	7962	2	0	next	incorrect	1169

04	586	Response	2	7176511	7924	1

04	587	Picture	MorphM9_01_nom.jpg	7176549	0	1	7564	2	0	next	hit	1171

04	587	Response	1	7184031	7482	1

04	588	Picture	MorphF4_10_noe.jpg	7184113	0	1	20170	2	0	next	incorrect	1173

04	588	Response	2	7204190	20077	1

04	589	Picture	MorphF2_03_noe.jpg	7204283	0	1	12474	2	0	next	incorrect	1175

04	589	Response	2	7216670	12387	1

04	590	Picture	MorphM10_10_noe.jpg	7216757	0	1	12208	2	0	next	hit	1177

04	590	Response	1	7228910	12153	1

04	591	Picture	MorphM4_03_nom.jpg	7228965	0	1	9422	2	0	next	incorrect	1179

04	591	Response	2	7238270	9305	1

04	592	Picture	MorphM5_01_noe.jpg	7238387	0	1	8891	2	0	next	incorrect	1181

04	592	Response	2	7247150	8763	1

04	593	Picture	MorphF10_04_nom.jpg	7247278	0	1	11810	2	0	next	incorrect	1183

04	593	Response	2	7258990	11712	1

04	594	Picture	MorphM5_00_nom.jpg	7259088	0	1	9666	155	0	next	incorrect	1185

04	594	Response	2	7268750	9662	1

04	595	Picture	MorphF4_09_noe.jpg	7268754	0	154	9310	155	0	next	hit	1187

04	595	Response	1	7277950	9196	1

04	596	Picture	MorphM4_04_nom.jpg	7278064	0	1	9409	147	0	next	hit	1189

04	596	Response	1	7287470	9406	1

04	597	Picture	MorphM2_10_orig.jpg	7287473	0	146	6116	147	0	next	incorrect	1191

04	597	Response	2	7293470	5997	1

04	598	Picture	MorphF7_01_orig.jpg	7293589	0	1	15244	151	0	next	incorrect	1193

04	598	Response	2	7308829	15240	1

04	599	Picture	MorphM7_03_orig.jpg	7308833	0	150	9173	151	0	next	hit	1195

04	599	Response	1	7317869	9036	1

04	600	Picture	MorphF4_01_noe.jpg	7318006	0	1	7166	2	0	next	incorrect	1197

04	600	Response	2	7325069	7063	1

04	601	Picture	MorphF10_00_orig.jpg	7325172	0	1	16587	2	0	next	incorrect	1199

04	601	Response	2	7341629	16457	1

04	602	Picture	MorphF4_05_orig.jpg	7341759	0	1	7033	2	0	next	incorrect	1201

04	602	Response	2	7348669	6910	1

04	603	Picture	MorphF9_01_noe.jpg	7348792	0	1	9801	153	0	next	incorrect	1203

04	603	Response	2	7358589	9797	1

04	604	Picture	MorphM4_05_orig.jpg	7358593	0	152	19791	153	0	next	incorrect	1205

04	604	Response	2	7378349	19756	1

04	605	Picture	MorphF3_02_nom.jpg	7378384	0	1	7165	2	0	next	incorrect	1207

04	605	Response	2	7385469	7085	1

04	606	Picture	MorphM7_00_orig.jpg	7385549	0	1	9953	2	0	next	incorrect	1209

04	606	Response	2	7395469	9920	1

04	607	Picture	MorphF4_02_orig.jpg	7395502	0	1	9010	148	0	next	incorrect	1211

04	607	Response	2	7404509	9007	1

04	608	Picture	MorphF5_08_noe.jpg	7404512	0	147	7577	148	0	next	hit	1213

04	608	Response	1	7412028	7516	1

04	609	Picture	MorphF10_02_nom.jpg	7412089	0	1	14464	2	0	next	incorrect	1215

04	609	Response	2	7426508	14419	1

04	610	Picture	MorphM3_09_noe.jpg	7426553	0	1	7033	2	0	next	hit	1217

04	610	Response	1	7433548	6995	1

04	611	Picture	MorphM6_02_orig.jpg	7433586	0	1	39412	2	0	next	incorrect	1219

04	611	Response	2	7472908	39322	1

04	612	Picture	MorphF7_04_noe.jpg	7472998	0	1	12341	2	0	next	hit	1221

04	612	Response	1	7485308	12310	1

04	613	Picture	MorphM8_02_orig.jpg	7485339	0	1	25212	2	0	next	incorrect	1223

04	613	Response	2	7510508	25169	1

04	614	Picture	MorphM7_04_noe.jpg	7510551	0	1	4512	2	0	next	incorrect	1225

04	614	Response	2	7514987	4436	1

04	615	Picture	MorphM6_06_nom.jpg	7515063	0	1	7962	2	0	next	hit	1227

04	615	Response	1	7522987	7924	1

04	616	Picture	MorphM5_00_orig.jpg	7523025	0	1	9289	2	0	next	incorrect	1229

04	616	Response	2	7532267	9242	1

04	617	Picture	MorphF3_09_nom.jpg	7532314	0	1	10085	2	0	next	hit	1231

04	617	Response	1	7542347	10033	1

04	618	Picture	MorphM8_03_orig.jpg	7542399	0	1	7033	2	0	next	incorrect	1233

04	618	Response	2	7549307	6908	1

04	619	Picture	MorphM1_00_nom.jpg	7549432	0	1	10616	2	0	next	incorrect	1235

04	619	Response	2	7559947	10515	1

04	620	Picture	MorphF9_03_nom.jpg	7560048	0	1	8891	2	0	next	incorrect	1237

04	620	Response	2	7568827	8779	1

04	621	Picture	MorphM6_02_nom.jpg	7568939	0	1	6635	2	0	next	incorrect	1239

04	621	Response	2	7575467	6528	1

04	622	Picture	MorphF7_03_nom.jpg	7575574	0	1	13535	2	0	next	hit	1241

04	622	Response	1	7589067	13493	1

04	623	Picture	MorphF10_10_noe.jpg	7589109	0	1	6502	2	0	next	hit	1243

04	623	Response	1	7595467	6358	1

04	624	Picture	MorphM9_03_nom.jpg	7595611	0	1	16720	2	0	next	hit	1245

04	624	Response	1	7612267	16656	1

04	625	Picture	MorphF2_05_nom.jpg	7612331	0	1	6370	2	0	next	hit	1247

04	625	Response	1	7618587	6256	1

04	626	Picture	MorphM5_08_noe.jpg	7618701	0	1	6900	2	0	next	hit	1249

04	626	Response	1	7625467	6766	1

04	627	Picture	MorphF10_03_noe.jpg	7625601	0	1	8094	2	0	next	hit	1251

04	627	Response	1	7633626	8025	1

04	628	Picture	MorphM7_01_orig.jpg	7633695	0	1	10735	149	0	next	incorrect	1253

04	628	Response	2	7644426	10731	1

04	629	Picture	MorphM6_10_nom.jpg	7644430	0	148	5840	294	0	next	hit	1255

04	629	Response	1	7650266	5836	1

04	630	Picture	MorphF10_00_nom.jpg	7650270	0	146	5040	295	0	next	hit	1257

04	630	Response	1	7655306	5036	1

04	631	Picture	MorphF6_06_orig.jpg	7655310	0	149	5854	150	0	next	hit	1259

04	631	Response	1	7661066	5756	1

04	632	Picture	MorphF9_07_orig.jpg	7661164	0	1	5308	2	0	next	hit	1261

04	632	Response	1	7666346	5182	1

04	633	Picture	MorphM1_02_orig.jpg	7666472	0	1	7033	2	0	next	incorrect	1263

04	633	Response	2	7673466	6994	1

04	634	Picture	MorphM7_09_nom.jpg	7673505	0	1	6768	2	0	next	hit	1265

04	634	Response	1	7680186	6681	1

04	635	Picture	MorphM8_01_orig.jpg	7680273	0	1	7677	154	0	next	incorrect	1267

04	635	Response	2	7687946	7673	1

04	636	Picture	MorphF1_00_nom.jpg	7687950	0	153	10768	154	0	next	incorrect	1269

04	636	Response	2	7698666	10716	1

04	637	Picture	MorphF7_06_noe.jpg	7698718	0	1	5573	2	0	next	hit	1271

04	637	Response	1	7704186	5468	1

04	638	Picture	MorphM3_02_nom.jpg	7704291	0	1	6900	2	0	next	hit	1273

04	638	Response	1	7711066	6775	1

04	639	Picture	MorphF1_09_nom.jpg	7711191	0	1	7564	2	0	next	incorrect	1275

04	639	Response	2	7718666	7475	1

04	640	Picture	MorphM1_09_noe.jpg	7718755	0	1	8875	151	0	next	hit	1277

04	640	Response	1	7727626	8871	1

04	641	Picture	MorphM2_09_nom.jpg	7727630	0	150	7314	151	0	next	hit	1279

04	641	Response	1	7734905	7275	1

04	642	Picture	MorphF9_00_orig.jpg	7734944	0	1	8493	2	0	next	incorrect	1281

04	642	Response	2	7743305	8361	1

04	643	Picture	MorphF3_08_noe.jpg	7743437	0	1	4777	2	0	next	hit	1283

04	643	Response	1	7748105	4668	1

04	644	Picture	MorphM8_06_orig.jpg	7748214	0	1	5706	2	0	next	hit	1285

04	644	Response	1	7753865	5651	1

04	645	Picture	MorphM7_05_nom.jpg	7753920	0	1	6237	2	0	next	hit	1287

04	645	Response	1	7760105	6185	1

04	646	Picture	MorphM8_05_nom.jpg	7760157	0	1	8227	2	0	next	hit	1289

04	646	Response	1	7768265	8108	1

04	647	Picture	MorphF3_08_orig.jpg	7768384	0	1	6237	2	0	next	hit	1291

04	647	Response	1	7774585	6201	1

04	648	Picture	MorphM10_10_nom.jpg	7774621	0	1	5441	2	0	next	hit	1293

04	648	Response	1	7780025	5404	1

04	649	Picture	MorphF1_02_noe.jpg	7780062	0	1	6635	2	0	next	incorrect	1295

04	649	Response	2	7786585	6523	1

04	650	Picture	MorphM2_05_noe.jpg	7786697	0	1	5042	2	0	next	incorrect	1297

04	650	Response	2	7791705	5008	1

04	651	Picture	MorphM7_08_orig.jpg	7791739	0	1	13536	2	0	next	hit	1299

04	651	Response	1	7805225	13486	1

04	652	Picture	MorphF9_02_nom.jpg	7805275	0	1	13137	2	0	next	hit	1301

04	652	Response	1	7818345	13070	1

04	653	Picture	MorphF10_09_noe.jpg	7818412	0	1	6635	2	0	next	hit	1303

04	653	Response	1	7824985	6573	1

04	654	Picture	MorphF7_00_nom.jpg	7825047	0	1	9421	2	0	next	incorrect	1305

04	654	Response	2	7834425	9378	1

04	655	Picture	MorphF2_05_orig.jpg	7834468	0	1	4777	2	0	next	incorrect	1307

04	655	Response	2	7839144	4676	1

04	656	Picture	MorphF1_03_noe.jpg	7839245	0	1	8891	2	0	next	incorrect	1309

04	656	Response	2	7848104	8859	1

04	657	Picture	MorphM5_05_noe.jpg	7848136	0	1	9012	146	0	next	incorrect	1311

04	657	Response	2	7857144	9008	1

04	658	Picture	MorphM2_10_nom.jpg	7857148	0	145	6779	146	0	next	hit	1313

04	658	Response	1	7863784	6636	1

04	659	Picture	MorphF3_01_nom.jpg	7863927	0	1	7829	2	0	next	incorrect	1315

04	659	Response	2	7871704	7777	1

04	660	Picture	MorphM6_10_noe.jpg	7871756	0	1	11678	2	0	next	incorrect	1317

04	660	Response	2	7883384	11628	1

04	661	Picture	MorphM1_07_nom.jpg	7883434	0	1	8227	2	0	next	incorrect	1319

04	661	Response	2	7891544	8110	1

04	662	Picture	MorphM3_07_nom.jpg	7891661	0	1	10881	3	0	next	incorrect	1321

04	662	Response	2	7902424	10763	1

04	663	Picture	MorphF3_04_orig.jpg	7902542	0	2	9806	150	0	next	hit	1323

04	663	Response	1	7912344	9802	1

04	664	Picture	MorphM9_06_nom.jpg	7912348	0	148	17530	149	0	next	incorrect	1325

04	664	Response	2	7929784	17436	1

04	665	Picture	MorphM3_10_orig.jpg	7929878	0	1	6370	2	0	next	hit	1327

04	665	Response	1	7936104	6226	1

04	666	Picture	MorphM4_02_noe.jpg	7936248	0	1	10350	2	0	next	incorrect	1329

04	666	Response	2	7946503	10255	1

04	667	Picture	end_ins	7946598	0	1	575736	2	0	next	other	0

04	667	Response	3	8514668	568070	1
