# Supplementary material for: Categorical Perception of Fear and Anger Expressions in Whole, Masked and Composite Faces
Source: PLoS One. 2015 Aug 11;10(8):e0134790. doi: 10.1371/journal.pone.0134790 (PMC4532458; doi:10.1371/journal.pone.0134790)
Supplement: S1 Dataset — (ZIP) [file pone.0134790.s001.zip › Exp1/01-Vp001_ParaMasked_pt2.log]

Scenario - 

Logfile written - 01/27/2014 17:06:00

Subject	Trial	Event Type	Code	Time	TTime	Uncertainty	Duration	Uncertainty	ReqTime	ReqDur	Stim Type	Pair Index

01	1	Response	3	32339	42206	1

01	2	Response	3	109779	77316	1

01	3	Picture	fix	109827	0	1	30122	2	0	30000	other	0

01	4	Picture	MorphF1_00_nom.jpg	140082	0	1	11810	2	0	next	incorrect	5

01	4	Response	2	151768	11686	1

01	5	Picture	MorphF3_08_noe.jpg	151892	0	1	8891	2	0	next	hit	7

01	5	Response	1	160728	8836	1

01	6	Picture	MorphF5_10_noe.jpg	160783	0	1	14597	2	0	next	hit	9

01	6	Response	1	175288	14505	1

01	7	Picture	MorphM5_07_orig.jpg	175380	0	1	14199	2	0	next	hit	11

01	7	Response	1	189448	14068	1

01	8	Picture	MorphM7_06_nom.jpg	189579	0	1	22426	2	0	next	hit	13

01	8	Response	1	211928	22349	1

01	9	Picture	MorphF6_10_nom.jpg	212005	0	1	9023	2	0	next	hit	15

01	9	Response	1	220968	8963	1

01	10	Picture	MorphF3_08_nom.jpg	221028	0	1	25213	2	0	next	hit	17

01	10	Response	1	246168	25140	1

01	11	Picture	MorphM1_08_noe.jpg	246241	0	1	8227	2	0	next	hit	19

01	11	Response	1	254408	8167	1

01	12	Picture	MorphM10_04_orig.jpg	254468	0	1	13536	2	0	next	incorrect	21

01	12	Response	2	267927	13459	2

01	13	Picture	MorphM5_02_noe.jpg	268004	0	1	8360	2	0	next	hit	23

01	13	Response	1	276327	8323	1

01	14	Picture	MorphM2_05_orig.jpg	276364	0	1	14847	150	0	next	incorrect	25

01	14	Response	2	291207	14843	1

01	15	Picture	MorphM1_03_nom.jpg	291211	0	149	8110	150	0	next	incorrect	27

01	15	Response	2	299207	7996	1

01	16	Picture	MorphF2_04_noe.jpg	299321	0	1	79884	2	0	next	hit	29

01	16	Response	1	379127	79806	1

01	17	Picture	MorphF10_04_orig.jpg	379205	0	1	11545	2	0	next	hit	31

01	17	Response	1	390647	11442	1

01	18	Picture	MorphM10_02_orig.jpg	390750	0	1	11810	2	0	next	incorrect	33

01	18	Response	2	402487	11737	1

01	19	Picture	MorphF10_00_nom.jpg	402560	0	1	13536	2	0	next	incorrect	35

01	19	Response	2	416007	13447	1

01	20	Picture	MorphF5_03_noe.jpg	416096	0	1	16720	2	0	next	incorrect	37

01	20	Response	2	432726	16630	2

01	21	Picture	MorphM2_06_noe.jpg	432816	0	1	36474	153	0	next	incorrect	39

01	21	Response	2	469286	36470	1

01	22	Picture	MorphM8_07_noe.jpg	469290	0	152	12890	153	0	next	hit	41

01	22	Response	1	482086	12796	1

01	23	Picture	MorphF3_06_noe.jpg	482180	0	1	6767	2	0	next	hit	43

01	23	Response	1	488806	6626	1

01	24	Picture	MorphF2_02_noe.jpg	488947	0	1	15393	2	0	next	incorrect	45

01	24	Response	2	504246	15299	1

01	25	Picture	MorphF9_07_orig.jpg	504340	0	1	12739	2	0	next	hit	47

01	25	Response	1	516966	12626	1

01	26	Picture	MorphM10_05_orig.jpg	517079	0	1	7564	2	0	next	hit	49

01	26	Response	1	524566	7487	1

01	27	Picture	MorphM1_04_noe.jpg	524643	0	1	31848	2	0	next	hit	51

01	27	Response	1	556406	31763	1

01	28	Picture	MorphM6_10_noe.jpg	556491	0	1	8360	2	0	next	incorrect	53

01	28	Response	2	564806	8315	1

01	29	Picture	MorphF7_09_noe.jpg	564851	0	1	9798	156	0	next	hit	55

01	29	Response	1	574646	9795	1

01	30	Picture	MorphF4_05_orig.jpg	574649	0	155	17007	156	0	next	incorrect	57

01	30	Response	2	591526	16877	1

01	31	Picture	MorphM10_09_nom.jpg	591656	0	1	7033	2	0	next	hit	59

01	31	Response	1	598646	6990	1

01	32	Picture	MorphF10_04_nom.jpg	598689	0	1	14597	2	0	next	hit	61

01	32	Response	1	613206	14517	1

01	33	Picture	MorphF3_01_nom.jpg	613286	0	1	8360	2	0	next	incorrect	63

01	33	Response	2	621525	8239	1

01	34	Picture	MorphM4_06_nom.jpg	621646	0	1	45516	2	0	next	hit	65

01	34	Response	1	667045	45399	1

01	35	Picture	MorphF4_03_nom.jpg	667162	0	1	18686	159	0	next	incorrect	67

01	35	Response	2	685845	18683	1

01	36	Picture	MorphM7_07_noe.jpg	685848	0	158	7721	159	0	next	hit	69

01	36	Response	1	693445	7597	1

01	37	Picture	MorphM10_04_noe.jpg	693569	0	1	8891	2	0	next	hit	71

01	37	Response	1	702405	8836	1

01	38	Picture	MorphF5_08_orig.jpg	702460	0	1	10616	2	0	next	hit	73

01	38	Response	1	713045	10585	1

01	39	Picture	MorphM3_07_nom.jpg	713076	0	1	24416	2	0	next	hit	75

01	39	Response	1	737445	24369	1

01	40	Picture	MorphF8_02_orig.jpg	737492	0	1	8228	2	0	next	incorrect	77

01	40	Response	2	745605	8113	1

01	41	Picture	MorphM4_05_nom.jpg	745720	0	1	17383	2	0	next	hit	79

01	41	Response	1	763045	17325	1

01	42	Picture	MorphM9_05_orig.jpg	763103	0	1	8360	2	0	next	incorrect	81

01	42	Response	2	771364	8261	1

01	43	Picture	MorphF10_10_nom.jpg	771463	0	1	7697	2	0	next	hit	83

01	43	Response	1	779124	7661	1

01	44	Picture	MorphF7_00_nom.jpg	779160	0	1	8227	2	0	next	incorrect	85

01	44	Response	2	787284	8124	1

01	45	Picture	MorphM2_01_noe.jpg	787387	0	1	10881	2	0	next	incorrect	87

01	45	Response	2	798164	10777	1

01	46	Picture	MorphM8_09_noe.jpg	798268	0	1	13801	2	0	next	hit	89

01	46	Response	1	811924	13656	1

01	47	Picture	MorphF2_00_orig.jpg	812069	0	1	21218	149	0	next	hit	91

01	47	Response	1	833284	21215	1

01	48	Picture	MorphF9_02_nom.jpg	833287	0	148	15805	149	0	next	incorrect	93

01	48	Response	2	848964	15677	1

01	49	Picture	MorphF2_08_nom.jpg	849092	0	1	11279	2	0	next	hit	95

01	49	Response	1	860244	11152	1

01	50	Picture	MorphM2_09_noe.jpg	860371	0	1	52682	2	0	next	hit	97

01	50	Response	1	912964	52593	1

01	51	Picture	MorphM7_01_orig.jpg	913053	0	1	35165	2	0	next	incorrect	99

01	51	Response	2	948163	35110	2

01	52	Picture	MorphF2_04_orig.jpg	948218	0	1	49231	2	0	next	incorrect	101

01	52	Response	2	997363	49145	1

01	53	Picture	MorphF5_05_orig.jpg	997449	0	1	27734	3	0	next	hit	103

01	53	Response	1	1025043	27594	1

01	54	Picture	MorphM3_02_nom.jpg	1025183	0	2	10086	3	0	next	incorrect	105

01	54	Response	2	1035203	10020	1

01	55	Picture	MorphM1_08_orig.jpg	1035269	0	1	22691	2	0	next	hit	107

01	55	Response	1	1057923	22654	1

01	56	Picture	MorphM3_02_noe.jpg	1057960	0	1	7806	158	0	next	hit	109

01	56	Response	1	1065763	7803	1

01	57	Picture	MorphF1_10_nom.jpg	1065766	0	157	10880	315	0	next	hit	111

01	57	Response	1	1076643	10877	1

01	58	Picture	MorphF4_05_nom.jpg	1076646	0	158	32005	159	0	next	incorrect	113

01	58	Response	2	1108562	31916	1

01	59	Picture	MorphM6_09_orig.jpg	1108651	0	1	11545	2	0	next	hit	115

01	59	Response	1	1120162	11511	1

01	60	Picture	MorphF5_10_nom.jpg	1120196	0	1	8625	2	0	next	hit	117

01	60	Response	1	1128722	8526	1

01	61	Picture	MorphM6_10_orig.jpg	1128821	0	1	9953	2	0	next	hit	119

01	61	Response	1	1138722	9901	1

01	62	Picture	MorphM3_05_nom.jpg	1138774	0	1	33971	2	0	next	incorrect	121

01	62	Response	2	1172642	33868	1

01	63	Picture	MorphM5_01_orig.jpg	1172745	0	1	16985	2	0	next	hit	123

01	63	Response	1	1189682	16937	1

01	64	Picture	MorphF5_07_noe.jpg	1189730	0	1	13270	2	0	next	incorrect	125

01	64	Response	2	1202961	13231	2

01	65	Picture	MorphM7_03_nom.jpg	1203000	0	1	11545	2	0	next	hit	127

01	65	Response	1	1214482	11482	1

01	66	Picture	MorphM2_10_noe.jpg	1214545	0	1	21895	2	0	next	hit	129

01	66	Response	1	1236322	21777	1

01	67	Picture	MorphF1_03_noe.jpg	1236440	0	1	7166	2	0	next	hit	131

01	67	Response	1	1243522	7082	1

01	68	Picture	MorphF9_10_nom.jpg	1243606	0	1	8360	2	0	next	hit	133

01	68	Response	1	1251921	8315	1

01	69	Picture	MorphM1_07_nom.jpg	1251966	0	1	19109	2	0	next	incorrect	135

01	69	Response	2	1271042	19076	1

01	70	Picture	MorphM4_08_noe.jpg	1271075	0	1	9288	2	0	next	hit	137

01	70	Response	1	1280241	9166	1

01	71	Picture	MorphF1_05_nom.jpg	1280363	0	1	16853	2	0	next	incorrect	139

01	71	Response	2	1297121	16758	1

01	72	Picture	MorphF2_02_orig.jpg	1297216	0	1	24019	2	0	next	incorrect	141

01	72	Response	2	1321201	23985	1

01	73	Picture	MorphF9_05_orig.jpg	1321235	0	1	11677	2	0	next	incorrect	143

01	73	Response	2	1332801	11566	1

01	74	Picture	MorphM7_05_orig.jpg	1332912	0	1	36094	2	0	next	hit	145

01	74	Response	1	1368961	36049	1

01	75	Picture	MorphM10_00_nom.jpg	1369006	0	1	15261	2	0	next	incorrect	147

01	75	Response	2	1384161	15155	1

01	76	Picture	MorphM8_06_noe.jpg	1384267	0	1	14331	2	0	next	incorrect	149

01	76	Response	2	1398481	14214	1

01	77	Picture	MorphM5_04_nom.jpg	1398598	0	1	23753	2	0	next	incorrect	151

01	77	Response	2	1422240	23642	1

01	78	Picture	MorphM4_04_orig.jpg	1422351	0	1	11678	2	0	next	incorrect	153

01	78	Response	2	1433920	11569	1

01	79	Picture	MorphF4_06_noe.jpg	1434029	0	1	29174	154	0	next	hit	155

01	79	Response	1	1463200	29171	1

01	80	Picture	MorphM5_03_orig.jpg	1463203	0	153	17934	154	0	next	incorrect	157

01	80	Response	2	1481040	17837	1

01	81	Picture	MorphF8_05_noe.jpg	1481137	0	1	9156	2	0	next	hit	159

01	81	Response	1	1490160	9023	1

01	82	Picture	MorphM3_08_orig.jpg	1490293	0	1	7829	2	0	next	hit	161

01	82	Response	1	1498080	7787	1

01	83	Picture	MorphM10_01_noe.jpg	1498122	0	1	35962	2	0	next	incorrect	163

01	83	Response	2	1534000	35878	1

01	84	Picture	MorphM2_07_nom.jpg	1534084	0	1	17649	2	0	next	hit	165

01	84	Response	1	1551680	17596	1

01	85	Picture	MorphM9_08_orig.jpg	1551733	0	1	7564	2	0	next	hit	167

01	85	Response	1	1559200	7467	1

01	86	Picture	MorphF1_03_nom.jpg	1559297	0	1	7829	2	0	next	incorrect	169

01	86	Response	2	1567040	7743	1

01	87	Picture	MorphM3_06_orig.jpg	1567126	0	1	10350	2	0	next	hit	171

01	87	Response	1	1577439	10313	2

01	88	Picture	MorphM5_05_nom.jpg	1577476	0	1	44056	2	0	next	hit	173

01	88	Response	1	1621439	43963	1

01	89	Picture	MorphF3_04_orig.jpg	1621532	0	1	35829	2	0	next	incorrect	175

01	89	Response	2	1657279	35747	1

01	90	Picture	MorphF9_07_nom.jpg	1657361	0	1	6881	154	0	next	hit	177

01	90	Response	1	1664239	6878	1

01	91	Picture	MorphF2_09_nom.jpg	1664242	0	153	8645	154	0	next	hit	179

01	91	Response	1	1672799	8557	1

01	92	Picture	MorphM7_08_orig.jpg	1672887	0	1	8227	2	0	next	hit	181

01	92	Response	1	1681039	8152	1

01	93	Picture	MorphF7_00_noe.jpg	1681114	0	1	11279	3	0	next	incorrect	183

01	93	Response	2	1692319	11205	1

01	94	Picture	MorphM2_02_orig.jpg	1692393	0	2	8493	3	0	next	incorrect	185

01	94	Response	2	1700799	8406	1

01	95	Picture	MorphF3_05_orig.jpg	1700886	0	1	12607	2	0	next	incorrect	187

01	95	Response	2	1713439	12553	1

01	96	Picture	MorphM3_10_orig.jpg	1713493	0	1	9952	2	0	next	hit	189

01	96	Response	1	1723359	9866	1

01	97	Picture	MorphF5_04_noe.jpg	1723445	0	1	17649	2	0	next	incorrect	191

01	97	Response	2	1741039	17594	1

01	98	Picture	MorphM2_07_orig.jpg	1741094	0	1	35563	2	0	next	hit	193

01	98	Response	1	1776558	35464	1

01	99	Picture	MorphF1_02_nom.jpg	1776657	0	1	8095	2	0	next	incorrect	195

01	99	Response	2	1784638	7981	1

01	100	Picture	MorphF2_03_noe.jpg	1784752	0	1	17782	2	0	next	hit	197

01	100	Response	1	1802398	17646	1

01	101	Picture	MorphF5_02_noe.jpg	1802534	0	1	18976	2	0	next	incorrect	199

01	101	Response	2	1821438	18904	1

01	102	Picture	MorphF7_02_noe.jpg	1821510	0	1	14729	2	0	next	incorrect	201

01	102	Response	2	1836158	14648	1

01	103	Picture	MorphF10_05_noe.jpg	1836239	0	1	7033	2	0	next	hit	203

01	103	Response	1	1843198	6959	1

01	104	Picture	MorphF7_10_orig.jpg	1843272	0	1	6900	3	0	next	hit	205

01	104	Response	1	1850078	6806	1

01	105	Picture	MorphM10_07_nom.jpg	1850172	0	2	12740	3	0	next	hit	207

01	105	Response	1	1862878	12706	1

01	106	Picture	MorphM9_00_orig.jpg	1862912	0	1	8609	151	0	next	incorrect	209

01	106	Response	2	1871518	8606	1

01	107	Picture	MorphF4_07_orig.jpg	1871521	0	150	16869	151	0	next	hit	211

01	107	Response	1	1888318	16797	1

01	108	Picture	MorphM2_10_nom.jpg	1888390	0	1	10085	2	0	next	hit	213

01	108	Response	1	1898398	10008	1

01	109	Picture	MorphF2_07_nom.jpg	1898475	0	1	14199	2	0	next	hit	215

01	109	Response	1	1912637	14162	1

01	110	Picture	MorphM6_10_nom.jpg	1912674	0	1	9023	2	0	next	hit	217

01	110	Response	1	1921597	8923	1

01	111	Picture	MorphF3_09_nom.jpg	1921697	0	1	12607	2	0	next	hit	219

01	111	Response	1	1934237	12540	1

01	112	Picture	MorphM5_04_orig.jpg	1934304	0	1	52946	2	0	next	hit	221

01	112	Response	1	1987117	52813	1

01	113	Picture	MorphF10_03_orig.jpg	1987250	0	1	6350	155	0	next	hit	223

01	113	Response	1	1993597	6347	1

01	114	Picture	MorphM1_05_orig.jpg	1993600	0	154	8115	155	0	next	incorrect	225

01	114	Response	2	2001677	8077	1

01	115	Picture	MorphF1_09_noe.jpg	2001715	0	1	11146	2	0	next	hit	227

01	115	Response	1	2012797	11082	1

01	116	Picture	MorphM7_09_nom.jpg	2012861	0	1	9820	2	0	next	hit	229

01	116	Response	1	2022557	9696	1

01	117	Picture	MorphF9_04_nom.jpg	2022681	0	1	19772	2	0	next	hit	231

01	117	Response	1	2042397	19716	1

01	118	Picture	MorphM7_10_noe.jpg	2042453	0	1	7962	2	0	next	hit	233

01	118	Response	1	2050317	7864	1

01	119	Picture	MorphM10_01_nom.jpg	2050415	0	1	18976	2	0	next	incorrect	235

01	119	Response	2	2069356	18941	1

01	120	Picture	MorphM1_00_noe.jpg	2069391	0	1	11014	2	0	next	hit	237

01	120	Response	1	2080316	10925	1

01	121	Picture	MorphF3_03_orig.jpg	2080405	0	1	13515	155	0	next	incorrect	239

01	121	Response	2	2093916	13511	1

01	122	Picture	MorphF8_10_orig.jpg	2093920	0	154	7319	155	0	next	hit	241

01	122	Response	1	2101116	7196	1

01	123	Picture	MorphF3_00_noe.jpg	2101239	0	1	9801	153	0	next	hit	243

01	123	Response	1	2111036	9797	1

01	124	Picture	MorphM9_09_nom.jpg	2111040	0	152	8777	153	0	next	hit	245

01	124	Response	1	2119676	8636	1

01	125	Picture	MorphF5_06_noe.jpg	2119817	0	1	35828	2	0	next	incorrect	247

01	125	Response	2	2155516	35699	1

01	126	Picture	MorphM6_08_noe.jpg	2155645	0	1	12076	2	0	next	incorrect	249

01	126	Response	2	2167596	11951	1

01	127	Picture	MorphM7_07_orig.jpg	2167721	0	1	6104	2	0	next	hit	251

01	127	Response	1	2173756	6035	1

01	128	Picture	MorphM1_06_nom.jpg	2173825	0	1	9422	2	0	next	incorrect	253

01	128	Response	2	2183116	9291	1

01	129	Picture	MorphM4_01_orig.jpg	2183247	0	1	7165	3	0	next	incorrect	255

01	129	Response	2	2190316	7069	1

01	130	Picture	MorphM3_00_noe.jpg	2190412	0	2	12607	3	0	next	incorrect	257

01	130	Response	2	2202956	12544	1

01	131	Picture	MorphM6_09_nom.jpg	2203019	0	1	10881	2	0	next	hit	259

01	131	Response	1	2213756	10737	1

01	132	Picture	MorphF6_01_noe.jpg	2213900	0	1	30123	2	0	next	incorrect	261

01	132	Response	2	2243915	30015	1

01	133	Picture	MorphM9_03_orig.jpg	2244023	0	1	8493	2	0	next	incorrect	263

01	133	Response	2	2252395	8372	1

01	134	Picture	MorphM10_05_nom.jpg	2252516	0	1	7165	2	0	next	hit	265

01	134	Response	1	2259595	7079	1

01	135	Picture	MorphF3_01_noe.jpg	2259681	0	1	9820	2	0	next	hit	267

01	135	Response	1	2269435	9754	1

01	136	Picture	MorphM2_03_noe.jpg	2269501	0	1	36227	2	0	next	incorrect	269

01	136	Response	2	2305675	36174	1

01	137	Picture	MorphM9_03_noe.jpg	2305728	0	1	8360	2	0	next	incorrect	271

01	137	Response	2	2313995	8267	1

01	138	Picture	MorphM8_03_noe.jpg	2314088	0	1	7829	2	0	next	incorrect	273

01	138	Response	2	2321835	7747	1

01	139	Picture	MorphF1_09_orig.jpg	2321917	0	1	14321	145	0	next	hit	275

01	139	Response	1	2336235	14318	1

01	140	Picture	MorphF8_10_noe.jpg	2336238	0	144	8080	303	0	next	hit	277

01	140	Response	1	2344315	8077	1

01	141	Picture	MorphF3_00_nom.jpg	2344318	0	159	10376	160	0	next	incorrect	279

01	141	Response	2	2354635	10317	1

01	142	Picture	MorphF9_05_nom.jpg	2354694	0	1	17118	2	0	next	hit	281

01	142	Response	1	2371675	16981	1

01	143	Picture	MorphF6_05_noe.jpg	2371812	0	1	13801	2	0	next	hit	283

01	143	Response	1	2385515	13703	1

01	144	Picture	MorphM9_04_nom.jpg	2385613	0	1	49496	2	0	next	incorrect	285

01	144	Response	2	2435034	49421	1

01	145	Picture	MorphM2_06_orig.jpg	2435109	0	1	7829	2	0	next	hit	287

01	145	Response	1	2442874	7765	1

01	146	Picture	MorphF2_10_nom.jpg	2442938	0	1	8493	2	0	next	hit	289

01	146	Response	1	2451354	8416	1

01	147	Picture	MorphM8_05_orig.jpg	2451431	0	1	6886	149	0	next	hit	291

01	147	Response	1	2458314	6883	1

01	148	Picture	MorphF3_09_noe.jpg	2458317	0	148	10881	297	0	next	hit	293

01	148	Response	1	2469194	10877	1

01	149	Picture	MorphM3_08_nom.jpg	2469198	0	149	29341	150	0	next	hit	295

01	149	Response	1	2498394	29196	1

01	150	Picture	MorphF5_05_nom.jpg	2498539	0	1	14178	156	0	next	hit	297

01	150	Response	1	2512714	14175	1

01	151	Picture	MorphF3_10_nom.jpg	2512717	0	155	7850	156	0	next	hit	299

01	151	Response	1	2520474	7757	1

01	152	Picture	MorphM1_00_orig.jpg	2520567	0	1	6768	2	0	next	incorrect	301

01	152	Response	2	2527194	6627	1

01	153	Picture	MorphM3_05_orig.jpg	2527335	0	1	10483	2	0	next	hit	303

01	153	Response	1	2537754	10419	1

01	154	Picture	MorphM10_00_noe.jpg	2537818	0	1	11678	2	0	next	incorrect	305

01	154	Response	2	2549354	11536	1

01	155	Picture	MorphF2_01_noe.jpg	2549496	0	1	15381	146	0	next	incorrect	307

01	155	Response	2	2564873	15377	1

01	156	Picture	MorphF10_04_noe.jpg	2564877	0	145	6912	146	0	next	hit	309

01	156	Response	1	2571753	6876	1

01	157	Picture	MorphF5_07_orig.jpg	2571789	0	1	10218	2	0	next	hit	311

01	157	Response	1	2581913	10124	1

01	158	Picture	MorphF8_06_nom.jpg	2582007	0	1	12474	2	0	next	hit	313

01	158	Response	1	2594393	12386	1

01	159	Picture	MorphM9_00_noe.jpg	2594481	0	1	30122	2	0	next	incorrect	315

01	159	Response	2	2624553	30072	1

01	160	Picture	MorphM7_06_noe.jpg	2624603	0	1	5972	2	0	next	hit	317

01	160	Response	1	2630473	5870	1

01	161	Picture	MorphF8_03_orig.jpg	2630575	0	1	25611	2	0	next	incorrect	319

01	161	Response	2	2656153	25578	1

01	162	Picture	MorphF5_03_orig.jpg	2656186	0	1	25876	2	0	next	incorrect	321

01	162	Response	2	2681993	25807	1

01	163	Picture	MorphF7_02_nom.jpg	2682062	0	1	12872	2	0	next	incorrect	323

01	163	Response	2	2694793	12731	1

01	164	Picture	MorphF10_08_nom.jpg	2694934	0	1	15923	3	0	next	hit	325

01	164	Response	1	2710713	15779	1

01	165	Picture	MorphM6_04_orig.jpg	2710857	0	2	11811	3	0	next	incorrect	327

01	165	Response	2	2722633	11776	1

01	166	Picture	MorphF4_04_noe.jpg	2722668	0	1	22957	2	0	next	incorrect	329

01	166	Response	2	2745592	22924	1

01	167	Picture	MorphF6_10_noe.jpg	2745625	0	1	9554	2	0	next	hit	331

01	167	Response	1	2755112	9487	1

01	168	Picture	MorphM8_10_orig.jpg	2755179	0	1	6768	2	0	next	hit	333

01	168	Response	1	2761912	6733	1

01	169	Picture	MorphM5_02_orig.jpg	2761947	0	1	12606	2	0	next	hit	335

01	169	Response	1	2774472	12525	1

01	170	Picture	MorphM4_09_noe.jpg	2774553	0	1	13004	2	0	next	hit	337

01	170	Response	1	2787432	12879	1

01	171	Picture	MorphM7_04_orig.jpg	2787557	0	1	24682	3	0	next	hit	339

01	171	Response	1	2812152	24595	1

01	172	Picture	MorphM9_01_noe.jpg	2812239	0	2	25346	3	0	next	incorrect	341

01	172	Response	2	2837512	25273	1

01	173	Picture	MorphM3_03_orig.jpg	2837585	0	1	10881	2	0	next	incorrect	343

01	173	Response	2	2848392	10807	1

01	174	Picture	MorphF9_07_noe.jpg	2848466	0	1	10329	157	0	next	incorrect	345

01	174	Response	2	2858792	10326	1

01	175	Picture	MorphF7_04_orig.jpg	2858795	0	156	32931	157	0	next	incorrect	347

01	175	Response	2	2891672	32877	1

01	176	Picture	MorphM8_10_noe.jpg	2891726	0	1	23355	2	0	next	hit	349

01	176	Response	1	2914951	23225	1

01	177	Picture	MorphF4_00_orig.jpg	2915081	0	1	16587	3	0	next	incorrect	351

01	177	Response	2	2931591	16510	1

01	178	Picture	MorphF10_06_nom.jpg	2931668	0	2	9687	4	0	next	hit	353

01	178	Response	1	2941271	9603	1

01	179	Picture	MorphF9_02_orig.jpg	2941355	0	2	10749	3	0	next	incorrect	355

01	179	Response	2	2951991	10636	1

01	180	Picture	MorphF3_02_orig.jpg	2952104	0	1	9289	2	0	next	incorrect	357

01	180	Response	2	2961351	9247	1

01	181	Picture	MorphF10_02_nom.jpg	2961393	0	1	35033	2	0	next	incorrect	359

01	181	Response	2	2996391	34998	1

01	182	Picture	MorphF7_10_noe.jpg	2996426	0	1	10483	2	0	next	hit	361

01	182	Response	1	3006791	10365	1

01	183	Picture	MorphM1_01_nom.jpg	3006909	0	1	9421	2	0	next	incorrect	363

01	183	Response	2	3016231	9322	1

01	184	Picture	MorphM10_09_orig.jpg	3016330	0	1	9157	2	0	next	hit	365

01	184	Response	1	3025351	9021	1

01	185	Picture	MorphM2_10_orig.jpg	3025487	0	1	6635	2	0	next	hit	367

01	185	Response	1	3031991	6504	1

01	186	Picture	MorphF4_02_nom.jpg	3032122	0	1	31051	2	0	next	incorrect	369

01	186	Response	2	3063111	30989	1

01	187	Picture	MorphM5_08_nom.jpg	3063173	0	1	9141	150	0	next	hit	371

01	187	Response	1	3072310	9137	1

01	188	Picture	MorphM4_10_nom.jpg	3072314	0	149	7977	150	0	next	hit	373

01	188	Response	1	3080150	7836	1

01	189	Picture	MorphF1_05_orig.jpg	3080291	0	1	13383	155	0	next	hit	375

01	189	Response	1	3093670	13379	1

01	190	Picture	MorphF2_01_orig.jpg	3093674	0	154	16474	155	0	next	incorrect	377

01	190	Response	2	3110070	16396	1

01	191	Picture	MorphM9_07_nom.jpg	3110148	0	1	21630	2	0	next	incorrect	379

01	191	Response	2	3131670	21522	1

01	192	Picture	MorphM6_06_orig.jpg	3131778	0	1	29858	2	0	next	incorrect	381

01	192	Response	2	3161590	29812	1

01	193	Picture	MorphM4_03_orig.jpg	3161636	0	1	8094	2	0	next	incorrect	383

01	193	Response	2	3169670	8034	1

01	194	Picture	MorphF7_03_orig.jpg	3169730	0	1	40739	2	0	next	incorrect	385

01	194	Response	2	3210390	40660	1

01	195	Picture	MorphM3_03_nom.jpg	3210469	0	1	23488	2	0	next	incorrect	387

01	195	Response	2	3233909	23440	1

01	196	Picture	MorphM6_08_orig.jpg	3233957	0	1	12739	2	0	next	hit	389

01	196	Response	1	3246629	12672	1

01	197	Picture	MorphF4_06_nom.jpg	3246696	0	1	10337	148	0	next	hit	391

01	197	Response	1	3257029	10333	1

01	198	Picture	MorphF7_02_orig.jpg	3257033	0	147	19785	148	0	next	hit	393

01	198	Response	1	3276709	19676	1

01	199	Picture	MorphM6_09_noe.jpg	3276818	0	1	20569	2	0	next	hit	395

01	199	Response	1	3297349	20531	1

01	200	Picture	MorphF6_10_orig.jpg	3297387	0	1	10483	2	0	next	hit	397

01	200	Response	1	3307749	10362	1

01	201	Picture	MorphM7_00_orig.jpg	3307870	0	1	20037	2	0	next	hit	399

01	201	Response	1	3327829	19959	1

01	202	Picture	MorphF6_04_noe.jpg	3327907	0	1	8626	2	0	next	hit	401

01	202	Response	1	3336469	8562	1

01	203	Picture	MorphM7_04_nom.jpg	3336533	0	1	8094	2	0	next	hit	403

01	203	Response	1	3344549	8016	1

01	204	Picture	MorphF9_03_orig.jpg	3344627	0	1	47241	2	0	next	incorrect	405

01	204	Response	2	3391748	47121	1

01	205	Picture	MorphM6_05_noe.jpg	3391868	0	1	25611	2	0	next	incorrect	407

01	205	Response	2	3417428	25560	1

01	206	Picture	MorphF3_08_orig.jpg	3417479	0	1	14995	2	0	next	hit	409

01	206	Response	1	3432388	14909	1

01	207	Picture	MorphF1_01_orig.jpg	3432474	0	1	9820	2	0	next	incorrect	411

01	207	Response	2	3442148	9674	1

01	208	Picture	MorphM8_08_orig.jpg	3442294	0	1	10483	2	0	next	hit	413

01	208	Response	1	3452708	10414	1

01	209	Picture	MorphM4_03_noe.jpg	3452777	0	1	10483	2	0	next	hit	415

01	209	Response	1	3463188	10411	1

01	210	Picture	MorphF4_01_orig.jpg	3463260	0	1	26938	2	0	next	incorrect	417

01	210	Response	2	3490068	26808	1

01	211	Picture	MorphM4_05_orig.jpg	3490198	0	1	11014	2	0	next	incorrect	419

01	211	Response	2	3501108	10910	1

01	212	Picture	MorphM9_00_nom.jpg	3501212	0	1	11147	2	0	next	incorrect	421

01	212	Response	2	3512308	11096	1

01	213	Picture	MorphF2_08_noe.jpg	3512359	0	1	12606	2	0	next	hit	423

01	213	Response	1	3524868	12509	1

01	214	Picture	MorphF7_03_nom.jpg	3524965	0	1	37266	157	0	next	incorrect	425

01	214	Response	2	3562227	37262	1

01	215	Picture	MorphF5_01_nom.jpg	3562231	0	156	19397	157	0	next	incorrect	427

01	215	Response	2	3581587	19356	1

01	216	Picture	MorphM10_08_nom.jpg	3581628	0	1	6635	2	0	next	hit	429

01	216	Response	1	3588147	6519	1

01	217	Picture	MorphM4_02_nom.jpg	3588263	0	1	16189	2	0	next	incorrect	431

01	217	Response	2	3604387	16124	1

01	218	Picture	MorphM2_08_nom.jpg	3604452	0	1	7829	2	0	next	hit	433

01	218	Response	1	3612227	7775	1

01	219	Picture	MorphF9_09_noe.jpg	3612281	0	1	12076	2	0	next	hit	435

01	219	Response	1	3624307	12026	1

01	220	Picture	MorphM5_05_noe.jpg	3624357	0	1	10193	159	0	next	hit	437

01	220	Response	1	3634547	10190	1

01	221	Picture	MorphM9_05_noe.jpg	3634550	0	158	13427	159	0	next	incorrect	439

01	221	Response	2	3647907	13357	1

01	222	Picture	MorphM1_02_orig.jpg	3647977	0	1	12606	3	0	next	incorrect	441

01	222	Response	2	3660466	12489	2

01	223	Picture	MorphF10_10_orig.jpg	3660583	0	2	8493	3	0	next	hit	443

01	223	Response	1	3668947	8364	1

01	224	Picture	PAUSE	3669076	0	1	600065	2	0	600000	miss	0

01	225	Picture	MorphF4_04_orig.jpg	4269141	0	1	21364	2	0	next	incorrect	446

01	225	Response	2	4290463	21322	1

01	226	Picture	MorphM6_07_orig.jpg	4290505	0	1	12872	2	0	next	hit	448

01	226	Response	1	4303343	12838	1

01	227	Picture	MorphM1_05_nom.jpg	4303377	0	1	9289	2	0	next	incorrect	450

01	227	Response	2	4312623	9246	1

01	228	Picture	MorphF9_08_nom.jpg	4312666	0	1	7696	2	0	next	hit	452

01	228	Response	1	4320223	7557	1

01	229	Picture	MorphM1_05_noe.jpg	4320362	0	1	11678	2	0	next	hit	454

01	229	Response	1	4331983	11621	1

01	230	Picture	MorphF6_08_noe.jpg	4332040	0	1	13535	2	0	next	incorrect	456

01	230	Response	2	4345503	13463	1

01	231	Picture	MorphF10_02_orig.jpg	4345575	0	1	9422	2	0	next	hit	458

01	231	Response	1	4354862	9287	1

01	232	Picture	MorphM7_01_nom.jpg	4354997	0	1	10085	2	0	next	hit	460

01	232	Response	1	4365022	10025	1

01	233	Picture	MorphF4_09_nom.jpg	4365082	0	1	7298	2	0	next	hit	462

01	233	Response	1	4372302	7220	1

01	234	Picture	MorphF9_08_orig.jpg	4372380	0	1	6104	3	0	next	hit	464

01	234	Response	1	4378382	6002	1

01	235	Picture	MorphF8_09_orig.jpg	4378484	0	2	6901	3	0	next	hit	466

01	235	Response	1	4385342	6858	1

01	236	Picture	MorphM8_01_orig.jpg	4385385	0	1	10616	2	0	next	hit	468

01	236	Response	1	4395902	10517	1

01	237	Picture	MorphF3_02_nom.jpg	4396001	0	1	7298	2	0	next	incorrect	470

01	237	Response	2	4403262	7261	1

01	238	Picture	MorphM10_07_orig.jpg	4403299	0	1	6900	3	0	next	hit	472

01	238	Response	1	4410062	6763	1

01	239	Picture	MorphM9_09_noe.jpg	4410199	0	2	28000	3	0	next	hit	474

01	239	Response	1	4438142	27943	1

01	240	Picture	MorphF3_03_nom.jpg	4438199	0	1	7033	2	0	next	incorrect	476

01	240	Response	2	4445182	6983	1

01	241	Picture	MorphM9_03_nom.jpg	4445232	0	1	8625	2	0	next	incorrect	478

01	241	Response	2	4453742	8510	1

01	242	Picture	MorphM3_01_nom.jpg	4453857	0	1	7008	28	0	next	incorrect	480

01	242	Response	2	4460862	7005	1

01	243	Picture	MorphF2_03_orig.jpg	4460865	0	27	32935	28	0	next	incorrect	482

01	243	Response	2	4493662	32797	1

01	244	Picture	MorphM7_01_noe.jpg	4493800	0	1	9145	146	0	next	hit	484

01	244	Response	1	4502942	9142	1

01	245	Picture	MorphF1_08_noe.jpg	4502945	0	145	6381	146	0	next	hit	486

01	245	Response	1	4509262	6317	1

01	246	Picture	MorphF6_02_nom.jpg	4509326	0	1	7939	157	0	next	incorrect	488

01	246	Response	2	4517262	7936	1

01	247	Picture	MorphM2_09_orig.jpg	4517265	0	156	19397	157	0	next	hit	490

01	247	Response	1	4536621	19356	1

01	248	Picture	MorphM1_04_nom.jpg	4536662	0	1	7165	2	0	next	incorrect	492

01	248	Response	2	4543741	7079	1

01	249	Picture	MorphF1_04_nom.jpg	4543827	0	1	6237	2	0	next	incorrect	494

01	249	Response	2	4549981	6154	1

01	250	Picture	MorphF2_04_nom.jpg	4550064	0	1	11545	2	0	next	hit	496

01	250	Response	1	4561501	11437	1

01	251	Picture	MorphM7_00_nom.jpg	4561609	0	1	16985	2	0	next	hit	498

01	251	Response	1	4578461	16852	1

01	252	Picture	MorphM2_02_nom.jpg	4578594	0	1	11280	2	0	next	incorrect	500

01	252	Response	2	4589741	11147	1

01	253	Picture	MorphM8_09_orig.jpg	4589874	0	1	6369	2	0	next	hit	502

01	253	Response	1	4596141	6267	1

01	254	Picture	MorphF9_10_noe.jpg	4596243	0	1	15659	2	0	next	hit	504

01	254	Response	1	4611821	15578	1

01	255	Picture	MorphF8_03_nom.jpg	4611902	0	1	12322	154	0	next	hit	506

01	255	Response	1	4624221	12319	1

01	256	Picture	MorphF4_08_noe.jpg	4624224	0	153	11033	154	0	next	hit	508

01	256	Response	1	4635181	10957	1

01	257	Picture	MorphM5_02_nom.jpg	4635257	0	1	15658	2	0	next	incorrect	510

01	257	Response	2	4650861	15604	1

01	258	Picture	MorphF1_10_orig.jpg	4650915	0	1	9289	2	0	next	hit	512

01	258	Response	1	4660061	9146	1

01	259	Picture	MorphM10_03_nom.jpg	4660204	0	1	18578	2	0	next	hit	514

01	259	Response	1	4678700	18496	1

01	260	Picture	MorphF8_08_noe.jpg	4678782	0	1	7033	2	0	next	hit	516

01	260	Response	1	4685740	6958	1

01	261	Picture	MorphM8_00_nom.jpg	4685815	0	1	20967	2	0	next	hit	518

01	261	Response	1	4706700	20885	1

01	262	Picture	MorphM9_04_orig.jpg	4706782	0	1	8094	2	0	next	incorrect	520

01	262	Response	2	4714780	7998	1

01	263	Picture	MorphF3_09_orig.jpg	4714876	0	1	14332	2	0	next	hit	522

01	263	Response	1	4729100	14224	1

01	264	Picture	MorphM10_07_noe.jpg	4729208	0	1	7563	3	0	next	hit	524

01	264	Response	1	4736700	7492	1

01	265	Picture	MorphF6_06_nom.jpg	4736771	0	2	12076	3	0	next	incorrect	526

01	265	Response	2	4748780	12009	1

01	266	Picture	MorphM6_00_nom.jpg	4748847	0	1	7033	2	0	next	incorrect	528

01	266	Response	2	4755740	6893	1

01	267	Picture	MorphM5_03_noe.jpg	4755880	0	1	10085	2	0	next	hit	530

01	267	Response	1	4765900	10020	1

01	268	Picture	MorphM8_05_nom.jpg	4765965	0	1	9953	2	0	next	hit	532

01	268	Response	1	4775820	9855	1

01	269	Picture	MorphM7_03_noe.jpg	4775918	0	1	6236	3	0	next	hit	534

01	269	Response	1	4782060	6142	1

01	270	Picture	MorphF7_06_nom.jpg	4782154	0	2	9157	3	0	next	hit	536

01	270	Response	1	4791260	9106	1

01	271	Picture	MorphM6_06_noe.jpg	4791311	0	1	11279	2	0	next	hit	538

01	271	Response	1	4802460	11149	1

01	272	Picture	MorphM9_04_noe.jpg	4802590	0	1	15260	3	0	next	incorrect	540

01	272	Response	2	4817820	15230	1

01	273	Picture	MorphF7_04_noe.jpg	4817850	0	2	8095	3	0	next	incorrect	542

01	273	Response	2	4825820	7970	1

01	274	Picture	MorphF6_02_noe.jpg	4825945	0	1	12739	2	0	next	incorrect	544

01	274	Response	2	4838620	12675	1

01	275	Picture	MorphF7_07_orig.jpg	4838684	0	1	9939	148	0	next	hit	546

01	275	Response	1	4848619	9935	1

01	276	Picture	MorphF1_04_orig.jpg	4848623	0	147	13018	148	0	next	incorrect	548

01	276	Response	2	4861500	12877	1

01	277	Picture	MorphM2_05_nom.jpg	4861641	0	1	8343	152	0	next	incorrect	550

01	277	Response	2	4869979	8338	1

01	278	Picture	MorphF7_10_nom.jpg	4869984	0	151	7039	296	0	next	hit	552

01	278	Response	1	4877019	7035	1

01	279	Picture	MorphF6_00_noe.jpg	4877023	0	145	16599	146	0	next	incorrect	554

01	279	Response	2	4893579	16556	1

01	280	Picture	MorphM2_04_noe.jpg	4893622	0	1	13668	2	0	next	incorrect	556

01	280	Response	2	4907259	13637	1

01	281	Picture	MorphM10_03_noe.jpg	4907290	0	1	30122	2	0	next	hit	558

01	281	Response	1	4937338	30048	2

01	282	Picture	MorphM4_07_noe.jpg	4937412	0	1	6237	2	0	next	hit	560

01	282	Response	1	4943579	6167	1

01	283	Picture	MorphF4_06_orig.jpg	4943649	0	1	23090	2	0	next	incorrect	562

01	283	Response	2	4966699	23050	1

01	284	Picture	MorphF6_06_orig.jpg	4966739	0	1	14729	2	0	next	incorrect	564

01	284	Response	2	4981419	14680	1

01	285	Picture	MorphM3_01_orig.jpg	4981468	0	1	9687	2	0	next	incorrect	566

01	285	Response	2	4991019	9551	1

01	286	Picture	MorphF8_00_noe.jpg	4991155	0	1	10218	2	0	next	incorrect	568

01	286	Response	2	5001338	10183	2

01	287	Picture	MorphF7_09_nom.jpg	5001373	0	1	6635	2	0	next	hit	570

01	287	Response	1	5007978	6605	1

01	288	Picture	MorphF8_04_nom.jpg	5008008	0	1	11678	2	0	next	incorrect	572

01	288	Response	2	5019578	11570	1

01	289	Picture	MorphF3_07_nom.jpg	5019686	0	1	13535	2	0	next	hit	574

01	289	Response	1	5033098	13412	1

01	290	Picture	MorphF10_01_nom.jpg	5033221	0	1	33440	2	0	next	incorrect	576

01	290	Response	2	5066618	33397	1

01	291	Picture	MorphF8_10_nom.jpg	5066661	0	1	8095	2	0	next	hit	578

01	291	Response	1	5074698	8037	1

01	292	Picture	MorphM1_06_orig.jpg	5074756	0	1	16587	2	0	next	incorrect	580

01	292	Response	2	5091178	16422	1

01	293	Picture	MorphF8_09_noe.jpg	5091343	0	1	10483	2	0	next	hit	582

01	293	Response	1	5101738	10395	1

01	294	Picture	MorphM9_02_noe.jpg	5101826	0	1	7829	2	0	next	incorrect	584

01	294	Response	2	5109578	7752	1

01	295	Picture	MorphF8_08_nom.jpg	5109655	0	1	16986	2	0	next	hit	586

01	295	Response	1	5126538	16883	1

01	296	Picture	MorphF10_03_noe.jpg	5126641	0	1	7696	2	0	next	hit	588

01	296	Response	1	5134298	7657	1

01	297	Picture	MorphM3_04_orig.jpg	5134337	0	1	30654	2	0	next	incorrect	590

01	297	Response	2	5164938	30601	1

01	298	Picture	MorphF10_00_orig.jpg	5164991	0	1	9687	2	0	next	hit	592

01	298	Response	1	5174617	9626	1

01	299	Picture	MorphF6_02_orig.jpg	5174678	0	1	17516	2	0	next	incorrect	594

01	299	Response	2	5192057	17379	1

01	300	Picture	MorphM3_01_noe.jpg	5192194	0	1	41137	2	0	next	hit	596

01	300	Response	1	5233257	41063	1

01	301	Picture	MorphF4_10_orig.jpg	5233331	0	1	7165	3	0	next	hit	598

01	301	Response	1	5240457	7126	1

01	302	Picture	MorphM3_08_noe.jpg	5240496	0	2	11678	3	0	next	hit	600

01	302	Response	1	5252137	11641	1

01	303	Picture	MorphF7_01_orig.jpg	5252174	0	1	35563	2	0	next	incorrect	602

01	303	Response	2	5287657	35483	1

01	304	Picture	MorphF6_00_nom.jpg	5287737	0	1	6884	151	0	next	incorrect	604

01	304	Response	2	5294617	6880	1

01	305	Picture	MorphM8_09_nom.jpg	5294621	0	150	7039	294	0	next	hit	606

01	305	Response	1	5301657	7036	1

01	306	Picture	MorphM4_04_nom.jpg	5301660	0	144	39555	145	0	next	hit	608

01	306	Response	1	5341176	39516	1

01	307	Picture	MorphM5_10_orig.jpg	5341215	0	1	7298	2	0	next	hit	610

01	307	Response	1	5348376	7161	1

01	308	Picture	MorphM6_02_nom.jpg	5348513	0	1	20569	2	0	next	incorrect	612

01	308	Response	2	5369016	20503	1

01	309	Picture	MorphM2_04_orig.jpg	5369082	0	1	7431	2	0	next	incorrect	614

01	309	Response	2	5376376	7294	1

01	310	Picture	MorphF3_07_orig.jpg	5376513	0	1	14187	146	0	next	hit	616

01	310	Response	1	5390696	14183	1

01	311	Picture	MorphM4_09_orig.jpg	5390700	0	145	7045	146	0	next	hit	618

01	311	Response	1	5397656	6956	1

01	312	Picture	MorphM8_04_nom.jpg	5397745	0	1	8227	2	0	next	hit	620

01	312	Response	1	5405896	8151	1

01	313	Picture	MorphM3_09_orig.jpg	5405972	0	1	9820	2	0	next	hit	622

01	313	Response	1	5415736	9764	1

01	314	Picture	MorphF9_06_orig.jpg	5415792	0	1	22426	2	0	next	hit	624

01	314	Response	1	5438136	22344	1

01	315	Picture	MorphF8_07_nom.jpg	5438218	0	1	24682	2	0	next	hit	626

01	315	Response	1	5462776	24558	1

01	316	Picture	MorphM4_00_nom.jpg	5462900	0	1	6900	2	0	next	incorrect	628

01	316	Response	2	5469736	6836	1

01	317	Picture	MorphF6_04_orig.jpg	5469800	0	1	8227	3	0	next	incorrect	630

01	317	Response	2	5477976	8176	1

01	318	Picture	MorphF4_09_orig.jpg	5478027	0	2	9024	3	0	next	hit	632

01	318	Response	1	5487016	8989	1

01	319	Picture	MorphM1_10_noe.jpg	5487051	0	1	8608	152	0	next	hit	634

01	319	Response	1	5495656	8605	1

01	320	Picture	MorphM8_03_nom.jpg	5495659	0	151	20320	152	0	next	hit	636

01	320	Response	1	5515895	20236	1

01	321	Picture	MorphF9_01_nom.jpg	5515979	0	1	7564	2	0	next	incorrect	638

01	321	Response	2	5523495	7516	1

01	322	Picture	MorphM9_08_nom.jpg	5523543	0	1	11797	148	0	next	hit	640

01	322	Response	1	5535335	11792	1

01	323	Picture	MorphF10_01_noe.jpg	5535340	0	147	10762	148	0	next	hit	642

01	323	Response	1	5545975	10635	1

01	324	Picture	MorphM9_06_orig.jpg	5546102	0	1	13535	2	0	next	hit	644

01	324	Response	1	5559495	13393	1

01	325	Picture	MorphF9_01_noe.jpg	5559637	0	1	14863	2	0	next	incorrect	646

01	325	Response	2	5574375	14738	1

01	326	Picture	MorphM8_06_orig.jpg	5574500	0	1	7829	2	0	next	hit	648

01	326	Response	1	5582295	7795	1

01	327	Picture	MorphF2_06_noe.jpg	5582329	0	1	10616	2	0	next	hit	650

01	327	Response	1	5592855	10526	1

01	328	Picture	MorphM7_09_orig.jpg	5592945	0	1	7564	2	0	next	hit	652

01	328	Response	1	5600455	7510	1

01	329	Picture	MorphF5_01_noe.jpg	5600509	0	1	11677	2	0	next	incorrect	654

01	329	Response	2	5612055	11546	1

01	330	Picture	MorphF4_10_noe.jpg	5612186	0	1	25346	2	0	next	hit	656

01	330	Response	1	5637495	25309	1

01	331	Picture	MorphF1_03_orig.jpg	5637532	0	1	13004	2	0	next	incorrect	658

01	331	Response	2	5650455	12923	1

01	332	Picture	MorphF8_07_orig.jpg	5650536	0	1	10616	2	0	next	hit	660

01	332	Response	1	5661014	10478	1

01	333	Picture	MorphF1_07_nom.jpg	5661152	0	1	11147	2	0	next	hit	662

01	333	Response	1	5672214	11062	1

01	334	Picture	MorphF8_06_noe.jpg	5672299	0	1	16056	2	0	next	hit	664

01	334	Response	1	5688294	15995	1

01	335	Picture	MorphM8_01_noe.jpg	5688355	0	1	14983	147	0	next	incorrect	666

01	335	Response	2	5703334	14979	1

01	336	Picture	MorphF1_00_orig.jpg	5703338	0	146	7045	147	0	next	incorrect	668

01	336	Response	2	5710294	6956	1

01	337	Picture	MorphM5_06_nom.jpg	5710383	0	1	8891	2	0	next	hit	670

01	337	Response	1	5719174	8791	1

01	338	Picture	MorphF6_09_nom.jpg	5719274	0	1	8360	2	0	next	hit	672

01	338	Response	1	5727494	8220	1

01	339	Picture	MorphM3_03_noe.jpg	5727634	0	1	40984	155	0	next	hit	674

01	339	Response	1	5768614	40980	1

01	340	Picture	MorphF9_02_noe.jpg	5768618	0	154	7849	155	0	next	incorrect	676

01	340	Response	2	5776374	7756	1

01	341	Picture	MorphF8_08_orig.jpg	5776467	0	1	8070	160	0	next	hit	678

01	341	Response	1	5784534	8067	1

01	342	Picture	MorphM4_04_noe.jpg	5784537	0	159	8252	160	0	next	hit	680

01	342	Response	1	5792694	8157	1

01	343	Picture	MorphF5_09_nom.jpg	5792789	0	1	10616	2	0	next	hit	682

01	343	Response	1	5803334	10545	1

01	344	Picture	MorphM7_10_nom.jpg	5803405	0	1	6370	2	0	next	hit	684

01	344	Response	1	5809654	6249	1

01	345	Picture	MorphF2_05_orig.jpg	5809775	0	1	23620	2	0	next	hit	686

01	345	Response	1	5833253	23478	1

01	346	Picture	MorphF5_08_nom.jpg	5833395	0	1	11545	2	0	next	hit	688

01	346	Response	1	5844853	11458	1

01	347	Picture	MorphM5_09_orig.jpg	5844940	0	1	7277	156	0	next	hit	690

01	347	Response	1	5852213	7273	1

01	348	Picture	MorphF2_10_noe.jpg	5852217	0	155	28419	156	0	next	incorrect	692

01	348	Response	2	5880533	28316	1

01	349	Picture	MorphM6_07_nom.jpg	5880636	0	1	18976	2	0	next	incorrect	694

01	349	Response	2	5899493	18857	1

01	350	Picture	MorphF3_07_noe.jpg	5899612	0	1	7962	2	0	next	hit	696

01	350	Response	1	5907493	7881	1

01	351	Picture	MorphF5_06_orig.jpg	5907574	0	1	10218	2	0	next	hit	698

01	351	Response	1	5917653	10079	1

01	352	Picture	MorphM6_03_orig.jpg	5917792	0	1	11014	2	0	next	incorrect	700

01	352	Response	2	5928773	10981	1

01	353	Picture	MorphM8_00_orig.jpg	5928806	0	1	10085	2	0	next	incorrect	702

01	353	Response	2	5938853	10047	1

01	354	Picture	MorphF3_04_nom.jpg	5938891	0	1	27203	2	0	next	incorrect	704

01	354	Response	2	5966053	27162	1

01	355	Picture	MorphM1_09_noe.jpg	5966094	0	1	7033	2	0	next	hit	706

01	355	Response	1	5973013	6919	1

01	356	Picture	MorphF7_03_noe.jpg	5973127	0	1	26009	2	0	next	incorrect	708

01	356	Response	2	5999012	25885	1

01	357	Picture	MorphF5_06_nom.jpg	5999136	0	1	9156	2	0	next	hit	710

01	357	Response	1	6008212	9076	1

01	358	Picture	MorphM7_07_nom.jpg	6008292	0	1	5706	2	0	next	hit	712

01	358	Response	1	6013892	5600	1

01	359	Picture	MorphM9_07_orig.jpg	6013998	0	1	9024	2	0	next	hit	714

01	359	Response	1	6022932	8934	1

01	360	Picture	MorphM4_10_orig.jpg	6023022	0	1	6635	2	0	next	hit	716

01	360	Response	1	6029572	6550	1

01	361	Picture	MorphM7_06_orig.jpg	6029657	0	1	9156	2	0	next	hit	718

01	361	Response	1	6038772	9115	1

01	362	Picture	MorphF7_08_noe.jpg	6038813	0	1	16322	2	0	next	hit	720

01	362	Response	1	6055012	16199	1

01	363	Picture	MorphM6_08_nom.jpg	6055135	0	1	13004	2	0	next	hit	722

01	363	Response	1	6068052	12917	1

01	364	Picture	MorphM9_01_nom.jpg	6068139	0	1	8228	2	0	next	incorrect	724

01	364	Response	2	6076292	8153	1

01	365	Picture	MorphF4_03_noe.jpg	6076367	0	1	22160	3	0	next	hit	726

01	365	Response	1	6098452	22085	1

01	366	Picture	MorphF5_09_orig.jpg	6098527	0	2	29327	3	0	next	hit	728

01	366	Response	1	6127732	29205	1

01	367	Picture	MorphF7_07_nom.jpg	6127854	0	1	7696	3	0	next	hit	730

01	367	Response	1	6135412	7558	1

01	368	Picture	MorphM2_00_noe.jpg	6135550	0	2	9145	147	0	next	incorrect	732

01	368	Response	2	6144691	9141	1

01	369	Picture	MorphF7_00_orig.jpg	6144695	0	145	7443	146	0	next	incorrect	734

01	369	Response	2	6152051	7356	1

01	370	Picture	MorphF10_08_noe.jpg	6152138	0	1	7277	156	0	next	hit	736

01	370	Response	1	6159411	7273	1

01	371	Picture	MorphM5_08_orig.jpg	6159415	0	155	9974	156	0	next	hit	738

01	371	Response	1	6169251	9836	1

01	372	Picture	MorphM2_08_noe.jpg	6169389	0	1	18976	2	0	next	hit	740

01	372	Response	1	6188291	18902	1

01	373	Picture	MorphF9_00_orig.jpg	6188365	0	1	9952	2	0	next	incorrect	742

01	373	Response	2	6198211	9846	1

01	374	Picture	MorphF3_10_noe.jpg	6198317	0	1	8227	2	0	next	hit	744

01	374	Response	1	6206451	8134	1

01	375	Picture	MorphF1_01_nom.jpg	6206544	0	1	15526	2	0	next	incorrect	746

01	375	Response	2	6221971	15427	1

01	376	Picture	MorphF3_04_noe.jpg	6222070	0	1	8493	2	0	next	hit	748

01	376	Response	1	6230451	8381	1

01	377	Picture	MorphM9_10_orig.jpg	6230563	0	1	23355	2	0	next	hit	750

01	377	Response	1	6253811	23248	1

01	378	Picture	MorphF7_09_orig.jpg	6253918	0	1	8891	2	0	next	hit	752

01	378	Response	1	6262691	8773	1

01	379	Picture	MorphM6_05_nom.jpg	6262809	0	1	27325	145	0	next	hit	754

01	379	Response	1	6290131	27322	1

01	380	Picture	MorphF2_07_noe.jpg	6290134	0	144	13811	145	0	next	hit	756

01	380	Response	1	6303891	13757	1

01	381	Picture	MorphM4_00_noe.jpg	6303945	0	1	6749	154	0	next	hit	758

01	381	Response	1	6310690	6745	1

01	382	Picture	MorphF10_07_nom.jpg	6310694	0	153	10104	154	0	next	hit	760

01	382	Response	1	6320690	9996	1

01	383	Picture	MorphM8_05_noe.jpg	6320798	0	1	28000	2	0	next	incorrect	762

01	383	Response	2	6348690	27892	1

01	384	Picture	MorphM10_06_nom.jpg	6348798	0	1	13933	2	0	next	hit	764

01	384	Response	1	6362610	13812	1

01	385	Picture	MorphM8_07_orig.jpg	6362731	0	1	15393	2	0	next	hit	766

01	385	Response	1	6378050	15319	1

01	386	Picture	MorphM10_09_noe.jpg	6378124	0	1	6768	2	0	next	hit	768

01	386	Response	1	6384850	6726	1

01	387	Picture	MorphM5_09_nom.jpg	6384892	0	1	14442	157	0	next	hit	770

01	387	Response	1	6399330	14438	1

01	388	Picture	MorphF4_02_orig.jpg	6399334	0	156	14088	157	0	next	incorrect	772

01	388	Response	2	6413330	13996	1

01	389	Picture	MorphM7_02_noe.jpg	6413422	0	1	8095	2	0	next	hit	774

01	389	Response	1	6421410	7988	1

01	390	Picture	MorphF10_07_orig.jpg	6421517	0	1	8094	2	0	next	hit	776

01	390	Response	1	6429490	7973	1

01	391	Picture	MorphM8_08_nom.jpg	6429611	0	1	11678	2	0	next	hit	778

01	391	Response	1	6441250	11639	1

01	392	Picture	MorphF10_09_noe.jpg	6441289	0	1	7298	2	0	next	hit	780

01	392	Response	1	6448530	7241	1

01	393	Picture	MorphF4_08_orig.jpg	6448587	0	1	37289	2	0	next	incorrect	782

01	393	Response	2	6485730	37143	1

01	394	Picture	MorphF1_00_noe.jpg	6485876	0	1	9156	2	0	next	hit	784

01	394	Response	1	6494929	9053	1

01	395	Picture	MorphM8_00_noe.jpg	6495032	0	1	11545	2	0	next	incorrect	786

01	395	Response	2	6506529	11497	1

01	396	Picture	MorphM10_06_orig.jpg	6506577	0	1	6369	2	0	next	hit	788

01	396	Response	1	6512849	6272	1

01	397	Picture	MorphM8_01_nom.jpg	6512946	0	1	25080	2	0	next	hit	790

01	397	Response	1	6537889	24943	1

01	398	Picture	MorphM3_10_noe.jpg	6538026	0	1	9289	2	0	next	hit	792

01	398	Response	1	6547169	9143	1

01	399	Picture	MorphM4_01_nom.jpg	6547315	0	1	9024	2	0	next	incorrect	794

01	399	Response	2	6556209	8894	1

01	400	Picture	MorphF2_08_orig.jpg	6556339	0	1	10616	2	0	next	hit	796

01	400	Response	1	6566849	10510	1

01	401	Picture	MorphM9_09_orig.jpg	6566955	0	1	7431	2	0	next	hit	798

01	401	Response	1	6574289	7334	1

01	402	Picture	MorphF10_08_orig.jpg	6574386	0	1	8758	2	0	next	hit	800

01	402	Response	1	6583089	8703	1

01	403	Picture	MorphF4_00_nom.jpg	6583144	0	1	10483	2	0	next	incorrect	802

01	403	Response	2	6593489	10345	1

01	404	Picture	MorphM5_00_orig.jpg	6593627	0	1	10218	2	0	next	incorrect	804

01	404	Response	2	6603809	10182	1

01	405	Picture	MorphM9_10_nom.jpg	6603845	0	1	8493	2	0	next	hit	806

01	405	Response	1	6612209	8364	1

01	406	Picture	MorphM1_06_noe.jpg	6612338	0	1	33440	2	0	next	incorrect	808

01	406	Response	2	6645649	33311	1

01	407	Picture	MorphF3_02_noe.jpg	6645778	0	1	20037	2	0	next	hit	810

01	407	Response	1	6665729	19951	1

01	408	Picture	MorphM10_05_noe.jpg	6665815	0	1	6370	2	0	next	hit	812

01	408	Response	1	6672048	6233	1

01	409	Picture	MorphM4_05_noe.jpg	6672185	0	1	8891	2	0	next	hit	814

01	409	Response	1	6681008	8823	1

01	410	Picture	MorphM6_06_nom.jpg	6681076	0	1	22558	2	0	next	hit	816

01	410	Response	1	6703568	22492	1

01	411	Picture	MorphM5_00_noe.jpg	6703634	0	1	28133	2	0	next	hit	818

01	411	Response	1	6731648	28014	1

01	412	Picture	MorphF2_06_orig.jpg	6731767	0	1	8094	2	0	next	hit	820

01	412	Response	1	6739728	7961	1

01	413	Picture	MorphM10_10_noe.jpg	6739861	0	1	6237	2	0	next	hit	822

01	413	Response	1	6746048	6187	1

01	414	Picture	MorphM1_07_orig.jpg	6746098	0	1	24284	2	0	next	hit	824

01	414	Response	1	6770288	24190	1

01	415	Picture	MorphF10_06_noe.jpg	6770382	0	1	6768	2	0	next	hit	826

01	415	Response	1	6777008	6626	1

01	416	Picture	MorphF5_08_noe.jpg	6777150	0	1	10350	2	0	next	incorrect	828

01	416	Response	2	6787408	10258	1

01	417	Picture	MorphM8_02_orig.jpg	6787500	0	1	32379	2	0	next	hit	830

01	417	Response	1	6819807	32307	1

01	418	Picture	MorphF4_05_noe.jpg	6819879	0	1	9819	2	0	next	incorrect	832

01	418	Response	2	6829647	9768	1

01	419	Picture	MorphM10_04_nom.jpg	6829698	0	1	19773	2	0	next	incorrect	834

01	419	Response	2	6849327	19629	1

01	420	Picture	MorphM5_08_noe.jpg	6849471	0	1	14995	2	0	next	hit	836

01	420	Response	1	6864367	14896	1

01	421	Picture	MorphF7_05_orig.jpg	6864466	0	1	28132	2	0	next	incorrect	838

01	421	Response	2	6892527	28061	1

01	422	Picture	MorphF10_09_orig.jpg	6892598	0	1	5971	2	0	next	hit	840

01	422	Response	1	6898447	5849	1

01	423	Picture	MorphM9_08_noe.jpg	6898569	0	1	12208	2	0	next	hit	842

01	423	Response	1	6910687	12118	1

01	424	Picture	MorphF1_04_noe.jpg	6910777	0	1	8891	2	0	next	hit	844

01	424	Response	1	6919567	8790	1

01	425	Picture	MorphM3_02_orig.jpg	6919668	0	1	26142	2	0	next	incorrect	846

01	425	Response	2	6945727	26059	1

01	426	Picture	MorphF6_05_nom.jpg	6945810	0	1	10881	2	0	next	incorrect	848

01	426	Response	2	6956607	10797	1

01	427	Picture	MorphF8_05_nom.jpg	6956691	0	1	15659	2	0	next	incorrect	850

01	427	Response	2	6972286	15595	1

01	428	Picture	MorphM9_07_noe.jpg	6972350	0	1	10483	2	0	next	hit	852

01	428	Response	1	6982766	10416	1

01	429	Picture	MorphM7_02_nom.jpg	6982833	0	1	5971	2	0	next	hit	854

01	429	Response	1	6988686	5853	1

01	430	Picture	MorphF7_07_noe.jpg	6988804	0	1	11545	2	0	next	hit	856

01	430	Response	1	7000286	11482	1

01	431	Picture	MorphF1_06_orig.jpg	7000349	0	1	41800	2	0	next	incorrect	858

01	431	Response	2	7042046	41697	1

01	432	Picture	MorphF5_09_noe.jpg	7042149	0	1	6901	2	0	next	incorrect	860

01	432	Response	2	7048926	6777	1

01	433	Picture	MorphM9_05_nom.jpg	7049050	0	1	10217	3	0	next	incorrect	862

01	433	Response	2	7059166	10116	1

01	434	Picture	MorphF9_09_nom.jpg	7059267	0	2	7022	147	0	next	hit	864

01	434	Response	1	7066286	7019	1

01	435	Picture	MorphM9_01_orig.jpg	7066289	0	145	25755	146	0	next	incorrect	866

01	435	Response	2	7091966	25677	1

01	436	Picture	MorphF9_10_orig.jpg	7092044	0	1	6370	2	0	next	hit	868

01	436	Response	1	7098366	6322	1

01	437	Picture	MorphF6_04_nom.jpg	7098414	0	1	5955	151	0	next	hit	870

01	437	Response	1	7104366	5952	1

01	438	Picture	MorphM6_00_noe.jpg	7104369	0	150	17002	151	0	next	incorrect	872

01	438	Response	2	7121326	16957	1

01	439	Picture	MorphF6_06_noe.jpg	7121371	0	1	14729	2	0	next	incorrect	874

01	439	Response	2	7136045	14674	1

01	440	Picture	MorphM6_04_noe.jpg	7136100	0	1	12607	2	0	next	incorrect	876

01	440	Response	2	7148605	12505	1

01	441	Picture	MorphF10_05_nom.jpg	7148707	0	1	23355	2	0	next	hit	878

01	441	Response	1	7171965	23258	1

01	442	Picture	MorphF3_01_orig.jpg	7172062	0	1	7563	2	0	next	incorrect	880

01	442	Response	2	7179485	7423	1

01	443	Picture	MorphF7_05_nom.jpg	7179625	0	1	14465	2	0	next	hit	882

01	443	Response	1	7193965	14340	1

01	444	Picture	MorphM3_04_noe.jpg	7194090	0	1	8890	2	0	next	hit	884

01	444	Response	1	7202845	8755	1

01	445	Picture	PAUSE	7202980	0	1	600065	2	0	600000	miss	0

01	446	Picture	MorphF1_01_noe.jpg	7803045	0	1	16720	2	0	next	hit	887

01	446	Response	1	7819641	16596	1

01	447	Picture	MorphM6_03_noe.jpg	7819765	0	1	11545	2	0	next	incorrect	889

01	447	Response	2	7831241	11476	1

01	448	Picture	MorphF1_08_orig.jpg	7831310	0	1	11014	2	0	next	hit	891

01	448	Response	1	7842201	10891	1

01	449	Picture	MorphF8_09_nom.jpg	7842324	0	1	7165	2	0	next	hit	893

01	449	Response	1	7849400	7076	2

01	450	Picture	MorphM1_10_nom.jpg	7849489	0	1	6768	2	0	next	hit	895

01	450	Response	1	7856121	6632	1

01	451	Picture	MorphF2_09_orig.jpg	7856257	0	1	7033	2	0	next	hit	897

01	451	Response	1	7863241	6984	1

01	452	Picture	MorphF7_04_nom.jpg	7863290	0	1	10085	2	0	next	hit	899

01	452	Response	1	7873240	9950	2

01	453	Picture	MorphM6_07_noe.jpg	7873375	0	1	11390	157	0	next	incorrect	901

01	453	Response	2	7884761	11386	1

01	454	Picture	MorphM5_05_orig.jpg	7884765	0	156	9975	157	0	next	hit	903

01	454	Response	1	7894601	9836	1

01	455	Picture	MorphF10_02_noe.jpg	7894740	0	1	7144	156	0	next	hit	905

01	455	Response	1	7901881	7141	1

01	456	Picture	MorphF5_00_noe.jpg	7901884	0	155	8514	156	0	next	incorrect	907

01	456	Response	2	7910361	8477	1

01	457	Picture	MorphM7_00_noe.jpg	7910398	0	1	7166	2	0	next	hit	909

01	457	Response	1	7917481	7083	1

01	458	Picture	MorphF7_01_nom.jpg	7917564	0	1	9820	2	0	next	incorrect	911

01	458	Response	2	7927321	9757	1

01	459	Picture	MorphF2_03_nom.jpg	7927384	0	1	21099	2	0	next	incorrect	913

01	459	Response	2	7948440	21056	1

01	460	Picture	MorphM2_01_orig.jpg	7948483	0	1	6635	2	0	next	incorrect	915

01	460	Response	2	7955000	6517	1

01	461	Picture	MorphF1_02_noe.jpg	7955118	0	1	8227	2	0	next	hit	917

01	461	Response	1	7963240	8122	1

01	462	Picture	MorphF2_06_nom.jpg	7963345	0	1	8493	2	0	next	hit	919

01	462	Response	1	7971800	8455	1

01	463	Picture	MorphF3_05_nom.jpg	7971838	0	1	14846	151	0	next	incorrect	921

01	463	Response	2	7986680	14842	1

01	464	Picture	MorphM1_07_noe.jpg	7986684	0	150	13286	151	0	next	hit	923

01	464	Response	1	7999880	13196	1

01	465	Picture	MorphF4_10_nom.jpg	7999970	0	1	6104	2	0	next	hit	925

01	465	Response	1	8006040	6070	1

01	466	Picture	MorphF10_01_orig.jpg	8006074	0	1	7011	157	0	next	hit	927

01	466	Response	1	8013080	7006	1

01	467	Picture	MorphF4_01_noe.jpg	8013085	0	156	16211	157	0	next	hit	929

01	467	Response	1	8029160	16075	1

01	468	Picture	MorphM4_03_nom.jpg	8029296	0	1	12188	155	0	next	incorrect	931

01	468	Response	2	8041480	12184	1

01	469	Picture	MorphF10_03_nom.jpg	8041484	0	154	11167	155	0	next	incorrect	933

01	469	Response	2	8052520	11036	1

01	470	Picture	MorphM10_02_nom.jpg	8052651	0	1	5839	2	0	next	incorrect	935

01	470	Response	2	8058440	5789	1

01	471	Picture	MorphM6_01_nom.jpg	8058490	0	1	9024	2	0	next	incorrect	937

01	471	Response	2	8067480	8990	1

01	472	Picture	MorphF5_00_nom.jpg	8067514	0	1	6104	2	0	next	incorrect	939

01	472	Response	2	8073560	6046	1

01	473	Picture	MorphM7_05_nom.jpg	8073618	0	1	8227	2	0	next	hit	941

01	473	Response	1	8081720	8102	1

01	474	Picture	MorphM10_02_noe.jpg	8081845	0	1	10881	2	0	next	hit	943

01	474	Response	1	8092600	10755	1

01	475	Picture	MorphM3_09_nom.jpg	8092726	0	1	39943	2	0	next	incorrect	945

01	475	Response	2	8132599	39873	1

01	476	Picture	MorphM6_02_orig.jpg	8132669	0	1	7033	2	0	next	incorrect	947

01	476	Response	2	8139559	6890	1

01	477	Picture	MorphF3_03_noe.jpg	8139702	0	1	24151	2	0	next	hit	949

01	477	Response	1	8163719	24017	1

01	478	Picture	MorphF6_01_nom.jpg	8163853	0	1	12590	151	0	next	incorrect	951

01	478	Response	2	8176439	12586	1

01	479	Picture	MorphM6_00_orig.jpg	8176443	0	150	6121	151	0	next	incorrect	953

01	479	Response	2	8182519	6076	1

01	480	Picture	MorphM1_03_orig.jpg	8182564	0	1	7431	2	0	next	incorrect	955

01	480	Response	2	8189959	7395	1

01	481	Picture	MorphM9_02_orig.jpg	8189995	0	1	9008	150	0	next	incorrect	957

01	481	Response	2	8198999	9004	1

01	482	Picture	MorphF2_07_orig.jpg	8199003	0	149	7181	150	0	next	hit	959

01	482	Response	1	8206119	7116	1

01	483	Picture	MorphM2_09_nom.jpg	8206184	0	1	13270	2	0	next	hit	961

01	483	Response	1	8219319	13135	1

01	484	Picture	MorphM4_10_noe.jpg	8219454	0	1	11014	2	0	next	hit	963

01	484	Response	1	8230359	10905	1

01	485	Picture	MorphF6_07_nom.jpg	8230468	0	1	15924	2	0	next	hit	965

01	485	Response	1	8246359	15891	1

01	486	Picture	MorphF8_05_orig.jpg	8246392	0	1	13933	2	0	next	hit	967

01	486	Response	1	8260199	13807	1

01	487	Picture	MorphF4_02_noe.jpg	8260325	0	1	10351	2	0	next	incorrect	969

01	487	Response	2	8270598	10273	1

01	488	Picture	MorphF1_07_orig.jpg	8270676	0	1	19506	2	0	next	hit	971

01	488	Response	1	8290118	19442	1

01	489	Picture	MorphF8_00_orig.jpg	8290182	0	1	17915	2	0	next	incorrect	973

01	489	Response	2	8308038	17856	1

01	490	Picture	MorphM4_09_nom.jpg	8308097	0	1	10218	2	0	next	hit	975

01	490	Response	1	8318278	10181	1

01	491	Picture	MorphF8_02_noe.jpg	8318315	0	1	16985	2	0	next	incorrect	977

01	491	Response	2	8335158	16843	1

01	492	Picture	MorphF9_05_noe.jpg	8335300	0	1	8360	2	0	next	incorrect	979

01	492	Response	2	8343558	8258	1

01	493	Picture	MorphF7_01_noe.jpg	8343660	0	1	7298	3	0	next	incorrect	981

01	493	Response	2	8350918	7258	1

01	494	Picture	MorphF5_07_nom.jpg	8350958	0	2	8360	4	0	next	hit	983

01	494	Response	1	8359238	8280	1

01	495	Picture	MorphF1_06_noe.jpg	8359318	0	2	11524	157	0	next	hit	985

01	495	Response	1	8370838	11520	1

01	496	Picture	MorphF9_06_noe.jpg	8370842	0	155	38371	156	0	next	incorrect	987

01	496	Response	2	8409158	38316	1

01	497	Picture	MorphM5_04_noe.jpg	8409213	0	1	6348	157	0	next	hit	989

01	497	Response	1	8415558	6345	1

01	498	Picture	MorphF2_05_nom.jpg	8415561	0	156	49386	157	0	next	hit	991

01	498	Response	1	8464838	49277	1

01	499	Picture	MorphM7_08_noe.jpg	8464947	0	1	7166	2	0	next	hit	993

01	499	Response	1	8472037	7090	1

01	500	Picture	MorphF8_00_nom.jpg	8472113	0	1	12341	2	0	next	incorrect	995

01	500	Response	2	8484357	12244	1

01	501	Picture	MorphM2_07_noe.jpg	8484454	0	1	23885	2	0	next	hit	997

01	501	Response	1	8508277	23823	1

01	502	Picture	MorphM8_08_noe.jpg	8508339	0	1	6768	2	0	next	hit	999

01	502	Response	1	8514997	6658	1

01	503	Picture	MorphM10_00_orig.jpg	8515107	0	1	6768	2	0	next	incorrect	1001

01	503	Response	2	8521797	6690	1

01	504	Picture	MorphF9_08_noe.jpg	8521875	0	1	9952	2	0	next	hit	1003

01	504	Response	1	8531797	9922	1

01	505	Picture	MorphM7_08_nom.jpg	8531827	0	1	6237	2	0	next	hit	1005

01	505	Response	1	8537957	6130	1

01	506	Picture	MorphF9_01_orig.jpg	8538064	0	1	18578	2	0	next	incorrect	1007

01	506	Response	2	8556517	18453	1

01	507	Picture	MorphM3_00_orig.jpg	8556642	0	1	12341	2	0	next	incorrect	1009

01	507	Response	2	8568917	12275	1

01	508	Picture	MorphM1_10_orig.jpg	8568983	0	1	7033	2	0	next	hit	1011

01	508	Response	1	8575877	6894	1

01	509	Picture	MorphM2_00_nom.jpg	8576016	0	1	7829	2	0	next	incorrect	1013

01	509	Response	2	8583717	7701	1

01	510	Picture	MorphM1_04_orig.jpg	8583845	0	1	10616	2	0	next	incorrect	1015

01	510	Response	2	8594357	10512	1

01	511	Picture	MorphF6_01_orig.jpg	8594461	0	1	6900	2	0	next	incorrect	1017

01	511	Response	2	8601236	6775	1

01	512	Picture	MorphF2_10_orig.jpg	8601361	0	1	7299	2	0	next	hit	1019

01	512	Response	1	8608516	7155	1

01	513	Picture	MorphM10_10_nom.jpg	8608660	0	1	6900	2	0	next	hit	1021

01	513	Response	1	8615476	6816	1

01	514	Picture	MorphF7_05_noe.jpg	8615560	0	1	10616	2	0	next	hit	1023

01	514	Response	1	8626036	10476	1

01	515	Picture	MorphF6_00_orig.jpg	8626176	0	1	7144	156	0	next	incorrect	1025

01	515	Response	2	8633316	7140	1

01	516	Picture	MorphF4_01_nom.jpg	8633320	0	155	7040	304	0	next	incorrect	1027

01	516	Response	2	8640356	7036	1

01	517	Picture	MorphM5_07_nom.jpg	8640360	0	149	7977	150	0	next	hit	1029

01	517	Response	1	8648276	7916	1

01	518	Picture	MorphF6_03_nom.jpg	8648337	0	1	11279	2	0	next	incorrect	1031

01	518	Response	2	8659476	11139	1

01	519	Picture	MorphM8_02_noe.jpg	8659616	0	1	25080	2	0	next	incorrect	1033

01	519	Response	2	8684596	24980	1

01	520	Picture	MorphF6_05_orig.jpg	8684696	0	1	10616	2	0	next	hit	1035

01	520	Response	1	8695236	10540	1

01	521	Picture	MorphF9_09_orig.jpg	8695312	0	1	7829	2	0	next	hit	1037

01	521	Response	1	8703076	7764	1

01	522	Picture	MorphM1_02_noe.jpg	8703141	0	1	9140	151	0	next	hit	1039

01	522	Response	1	8712276	9135	1

01	523	Picture	MorphF9_04_noe.jpg	8712281	0	150	11959	152	0	next	hit	1041

01	523	Response	1	8724116	11835	1

01	524	Picture	MorphM5_01_nom.jpg	8724240	0	2	9289	3	0	next	incorrect	1043

01	524	Response	2	8733476	9236	1

01	525	Picture	MorphM9_10_noe.jpg	8733529	0	1	26407	3	0	next	hit	1045

01	525	Response	1	8759795	26266	1

01	526	Picture	MorphF9_03_noe.jpg	8759936	0	2	7034	3	0	next	hit	1047

01	526	Response	1	8766915	6979	1

01	527	Picture	MorphF1_07_noe.jpg	8766970	0	1	7149	151	0	next	hit	1049

01	527	Response	1	8774115	7145	1

01	528	Picture	MorphM4_07_orig.jpg	8774119	0	150	12080	296	0	next	hit	1051

01	528	Response	1	8786195	12076	1

01	529	Picture	MorphM9_02_nom.jpg	8786199	0	146	7310	147	0	next	incorrect	1053

01	529	Response	2	8793475	7276	1

01	530	Picture	MorphM6_03_nom.jpg	8793509	0	1	9010	149	0	next	incorrect	1055

01	530	Response	2	8802515	9006	1

01	531	Picture	MorphF3_06_orig.jpg	8802519	0	148	7578	149	0	next	incorrect	1057

01	531	Response	2	8809955	7436	1

01	532	Picture	MorphM3_06_nom.jpg	8810097	0	1	14982	147	0	next	hit	1059

01	532	Response	1	8825075	14978	1

01	533	Picture	MorphF10_10_noe.jpg	8825079	0	146	6515	147	0	next	hit	1061

01	533	Response	1	8831555	6476	1

01	534	Picture	MorphF1_10_noe.jpg	8831594	0	1	7298	2	0	next	hit	1063

01	534	Response	1	8838835	7241	1

01	535	Picture	MorphM8_03_orig.jpg	8838892	0	1	8626	2	0	next	hit	1065

01	535	Response	1	8847395	8503	1

01	536	Picture	MorphF8_06_orig.jpg	8847518	0	1	60245	2	0	next	hit	1067

01	536	Response	1	8907715	60197	1

01	537	Picture	MorphM10_03_orig.jpg	8907763	0	1	5308	2	0	next	incorrect	1069

01	537	Response	2	8912995	5232	1

01	538	Picture	MorphM2_04_nom.jpg	8913071	0	1	9289	2	0	next	incorrect	1071

01	538	Response	2	8922275	9204	1

01	539	Picture	MorphF6_07_noe.jpg	8922360	0	1	13518	152	0	next	hit	1073

01	539	Response	1	8935874	13514	1

01	540	Picture	MorphM4_08_orig.jpg	8935878	0	151	8377	152	0	next	hit	1075

01	540	Response	1	8944114	8236	1

01	541	Picture	MorphM3_09_noe.jpg	8944255	0	1	12474	2	0	next	hit	1077

01	541	Response	1	8956674	12419	1

01	542	Picture	MorphF10_06_orig.jpg	8956729	0	1	6635	2	0	next	hit	1079

01	542	Response	1	8963314	6585	1

01	543	Picture	MorphM8_10_nom.jpg	8963364	0	1	6635	2	0	next	hit	1081

01	543	Response	1	8969874	6510	1

01	544	Picture	MorphM3_04_nom.jpg	8969999	0	1	38999	149	0	next	hit	1083

01	544	Response	1	9008994	38995	1

01	545	Picture	MorphM5_00_nom.jpg	9008998	0	148	11692	149	0	next	incorrect	1085

01	545	Response	2	9020594	11596	1

01	546	Picture	MorphF6_08_nom.jpg	9020690	0	1	10483	2	0	next	hit	1087

01	546	Response	1	9031074	10384	1

01	547	Picture	MorphF4_00_noe.jpg	9031173	0	1	25986	158	0	next	hit	1089

01	547	Response	1	9057154	25981	1

01	548	Picture	MorphM9_06_nom.jpg	9057159	0	157	31738	158	0	next	hit	1091

01	548	Response	1	9088834	31675	1

01	549	Picture	MorphF6_08_orig.jpg	9088897	0	1	7431	2	0	next	hit	1093

01	549	Response	1	9096273	7376	1

01	550	Picture	MorphF4_07_nom.jpg	9096328	0	1	12076	2	0	next	hit	1095

01	550	Response	1	9108353	12025	1

01	551	Picture	MorphF1_06_nom.jpg	9108404	0	1	13535	2	0	next	incorrect	1097

01	551	Response	2	9121873	13469	1

01	552	Picture	MorphM10_06_noe.jpg	9121939	0	1	12076	2	0	next	hit	1099

01	552	Response	1	9133953	12014	1

01	553	Picture	MorphF4_03_orig.jpg	9134015	0	1	10483	2	0	next	incorrect	1101

01	553	Response	2	9144433	10418	1

01	554	Picture	MorphF3_10_orig.jpg	9144498	0	1	12208	2	0	next	hit	1103

01	554	Response	1	9156593	12095	1

01	555	Picture	MorphM10_10_orig.jpg	9156706	0	1	6370	2	0	next	hit	1105

01	555	Response	1	9162993	6287	1

01	556	Picture	MorphM6_01_orig.jpg	9163076	0	1	16056	2	0	next	incorrect	1107

01	556	Response	2	9179073	15997	1

01	557	Picture	MorphF4_08_nom.jpg	9179132	0	1	29990	2	0	next	hit	1109

01	557	Response	1	9209073	29941	1

01	558	Picture	MorphM1_01_noe.jpg	9209122	0	1	7564	2	0	next	hit	1111

01	558	Response	1	9216593	7471	1

01	559	Picture	MorphF5_04_nom.jpg	9216686	0	1	7962	2	0	next	incorrect	1113

01	559	Response	2	9224593	7907	1

01	560	Picture	MorphF6_09_orig.jpg	9224648	0	1	6348	156	0	next	hit	1115

01	560	Response	1	9230993	6345	1

01	561	Picture	MorphF5_01_orig.jpg	9230996	0	155	9709	156	0	next	incorrect	1117

01	561	Response	2	9240593	9597	1

01	562	Picture	MorphF6_09_noe.jpg	9240705	0	1	17891	158	0	next	hit	1119

01	562	Response	1	9258593	17888	1

01	563	Picture	MorphF1_09_nom.jpg	9258596	0	157	13956	158	0	next	hit	1121

01	563	Response	1	9272512	13916	1

01	564	Picture	MorphM6_02_noe.jpg	9272552	0	1	20284	154	0	next	incorrect	1123

01	564	Response	2	9292832	20280	1

01	565	Picture	MorphF9_06_nom.jpg	9292836	0	153	20986	154	0	next	hit	1125

01	565	Response	1	9313712	20876	1

01	566	Picture	MorphF2_00_noe.jpg	9313822	0	1	15393	2	0	next	hit	1127

01	566	Response	1	9329072	15250	1

01	567	Picture	MorphM1_00_nom.jpg	9329215	0	1	7941	155	0	next	incorrect	1129

01	567	Response	2	9337152	7937	1

01	568	Picture	MorphF6_03_noe.jpg	9337156	0	154	18320	301	0	next	incorrect	1131

01	568	Response	2	9355472	18316	1

01	569	Picture	MorphM3_10_nom.jpg	9355476	0	147	15519	301	0	next	hit	1133

01	569	Response	1	9370992	15516	1

01	570	Picture	MorphF5_03_nom.jpg	9370995	0	154	8114	156	0	next	incorrect	1135

01	570	Response	2	9378992	7997	1

01	571	Picture	MorphM7_02_orig.jpg	9379109	0	2	8095	3	0	next	hit	1137

01	571	Response	1	9387152	8043	1

01	572	Picture	MorphM5_10_nom.jpg	9387204	0	1	9024	2	0	next	hit	1139

01	572	Response	1	9396192	8988	1

01	573	Picture	MorphF8_01_nom.jpg	9396228	0	1	12473	2	0	next	incorrect	1141

01	573	Response	2	9408672	12444	1

01	574	Picture	MorphM5_03_nom.jpg	9408701	0	1	10218	2	0	next	incorrect	1143

01	574	Response	2	9418831	10130	1

01	575	Picture	MorphM10_01_orig.jpg	9418919	0	1	7829	2	0	next	incorrect	1145

01	575	Response	2	9426671	7752	1

01	576	Picture	MorphF2_01_nom.jpg	9426748	0	1	14863	2	0	next	incorrect	1147

01	576	Response	2	9441551	14803	1

01	577	Picture	MorphF5_02_orig.jpg	9441611	0	1	7944	152	0	next	incorrect	1149

01	577	Response	2	9449551	7940	1

01	578	Picture	MorphM5_01_noe.jpg	9449555	0	151	11297	152	0	next	hit	1151

01	578	Response	1	9460751	11196	1

01	579	Picture	MorphF8_03_noe.jpg	9460852	0	1	49099	2	0	next	hit	1153

01	579	Response	1	9509871	49019	1

01	580	Picture	MorphM2_02_noe.jpg	9509951	0	1	8625	2	0	next	incorrect	1155

01	580	Response	2	9518511	8560	1

01	581	Picture	MorphF4_09_noe.jpg	9518576	0	1	13005	2	0	next	hit	1157

01	581	Response	1	9531471	12895	1

01	582	Picture	MorphM1_08_nom.jpg	9531581	0	1	11942	2	0	next	hit	1159

01	582	Response	1	9543471	11890	1

01	583	Picture	MorphM4_06_noe.jpg	9543523	0	1	6635	2	0	next	hit	1161

01	583	Response	1	9550031	6508	1

01	584	Picture	MorphM2_05_noe.jpg	9550158	0	1	8626	2	0	next	hit	1163

01	584	Response	1	9558751	8593	1

01	585	Picture	MorphM4_02_orig.jpg	9558784	0	1	7298	2	0	next	incorrect	1165

01	585	Response	2	9566030	7246	2

01	586	Picture	MorphF3_00_orig.jpg	9566082	0	1	12076	2	0	next	incorrect	1167

01	586	Response	2	9578030	11948	1

01	587	Picture	MorphM3_00_nom.jpg	9578158	0	1	8625	2	0	next	incorrect	1169

01	587	Response	2	9586670	8512	1

01	588	Picture	MorphF5_00_orig.jpg	9586783	0	1	9422	2	0	next	incorrect	1171

01	588	Response	2	9596110	9327	1

01	589	Picture	MorphM4_08_nom.jpg	9596205	0	1	13004	2	0	next	hit	1173

01	589	Response	1	9609150	12945	1

01	590	Picture	MorphF1_05_noe.jpg	9609209	0	1	13536	2	0	next	hit	1175

01	590	Response	1	9622670	13461	1

01	591	Picture	MorphM7_03_orig.jpg	9622745	0	1	23885	3	0	next	hit	1177

01	591	Response	1	9646510	23765	1

01	592	Picture	MorphF2_09_noe.jpg	9646630	0	2	28133	3	0	next	hit	1179

01	592	Response	1	9674670	28040	1

01	593	Picture	MorphF9_00_nom.jpg	9674763	0	1	20435	2	0	next	incorrect	1181

01	593	Response	2	9695150	20387	1

01	594	Picture	MorphF5_02_nom.jpg	9695198	0	1	5308	2	0	next	incorrect	1183

01	594	Response	2	9700430	5232	1

01	595	Picture	MorphM10_08_orig.jpg	9700506	0	1	5972	2	0	next	hit	1185

01	595	Response	1	9706430	5924	1

01	596	Picture	MorphM4_06_orig.jpg	9706478	0	1	8890	3	0	next	hit	1187

01	596	Response	1	9715230	8752	1

01	597	Picture	MorphM5_06_orig.jpg	9715368	0	2	8345	151	0	next	hit	1189

01	597	Response	1	9723710	8342	1

01	598	Picture	MorphF4_04_nom.jpg	9723713	0	149	11826	150	0	next	incorrect	1191

01	598	Response	2	9735470	11757	1

01	599	Picture	MorphF3_06_nom.jpg	9735539	0	1	6237	2	0	next	incorrect	1193

01	599	Response	2	9741709	6170	1

01	600	Picture	MorphM8_02_nom.jpg	9741776	0	1	8625	2	0	next	hit	1195

01	600	Response	1	9750349	8573	1

01	601	Picture	MorphM7_05_noe.jpg	9750401	0	1	6900	2	0	next	hit	1197

01	601	Response	1	9757229	6828	1

01	602	Picture	MorphM8_07_nom.jpg	9757301	0	1	7697	2	0	next	hit	1199

01	602	Response	1	9764909	7608	1

01	603	Picture	MorphF2_02_nom.jpg	9764998	0	1	16322	2	0	next	incorrect	1201

01	603	Response	2	9781229	16231	1

01	604	Picture	MorphM8_04_noe.jpg	9781320	0	1	17516	2	0	next	hit	1203

01	604	Response	1	9798749	17429	1

01	605	Picture	MorphM3_05_noe.jpg	9798836	0	1	8227	2	0	next	hit	1205

01	605	Response	1	9806989	8153	1

01	606	Picture	MorphF10_05_orig.jpg	9807063	0	1	5972	2	0	next	hit	1207

01	606	Response	1	9812989	5926	1

01	607	Picture	MorphM6_04_nom.jpg	9813035	0	1	16438	151	0	next	incorrect	1209

01	607	Response	2	9829469	16434	1

01	608	Picture	MorphF5_05_noe.jpg	9829473	0	150	10898	151	0	next	incorrect	1211

01	608	Response	2	9840269	10796	1

01	609	Picture	MorphF6_07_orig.jpg	9840371	0	1	9421	3	0	next	hit	1213

01	609	Response	1	9849709	9338	1

01	610	Picture	MorphF10_07_noe.jpg	9849792	0	2	9422	3	0	next	hit	1215

01	610	Response	1	9859069	9277	1

01	611	Picture	MorphM1_01_orig.jpg	9859214	0	1	7431	2	0	next	hit	1217

01	611	Response	1	9866589	7375	1

01	612	Picture	MorphM7_10_orig.jpg	9866645	0	1	40871	3	0	next	hit	1219

01	612	Response	1	9907468	40823	2

01	613	Picture	MorphM5_10_noe.jpg	9907516	0	2	11678	3	0	next	hit	1221

01	613	Response	1	9919148	11632	1

01	614	Picture	MorphF8_01_noe.jpg	9919194	0	1	15239	156	0	next	incorrect	1223

01	614	Response	2	9934428	15234	1

01	615	Picture	MorphM3_07_noe.jpg	9934433	0	155	9841	156	0	next	hit	1225

01	615	Response	1	9944188	9755	1

01	616	Picture	MorphM4_07_nom.jpg	9944274	0	1	28796	2	0	next	hit	1227

01	616	Response	1	9972988	28714	1

01	617	Picture	MorphM2_00_orig.jpg	9973070	0	1	11412	2	0	next	incorrect	1229

01	617	Response	2	9984428	11358	1

01	618	Picture	MorphM9_06_noe.jpg	9984482	0	1	11147	2	0	next	hit	1231

01	618	Response	1	9995548	11066	1

01	619	Picture	MorphF6_03_orig.jpg	9995629	0	1	19241	2	0	next	incorrect	1233

01	619	Response	2	10014828	19199	1

01	620	Picture	MorphF2_00_nom.jpg	10014870	0	1	26521	153	0	next	incorrect	1235

01	620	Response	2	10041388	26518	1

01	621	Picture	MorphF5_10_orig.jpg	10041391	0	152	8777	153	0	next	hit	1237

01	621	Response	1	10050108	8717	1

01	622	Picture	MorphF9_04_orig.jpg	10050168	0	1	35563	2	0	next	incorrect	1239

01	622	Response	2	10085627	35459	1

01	623	Picture	MorphM5_07_noe.jpg	10085731	0	1	6768	2	0	next	hit	1241

01	623	Response	1	10092427	6696	1

01	624	Picture	MorphM2_08_orig.jpg	10092499	0	1	7696	2	0	next	hit	1243

01	624	Response	1	10100107	7608	1

01	625	Picture	MorphF4_07_noe.jpg	10100195	0	1	9289	2	0	next	hit	1245

01	625	Response	1	10109387	9192	1

01	626	Picture	MorphM7_09_noe.jpg	10109484	0	1	7299	2	0	next	hit	1247

01	626	Response	1	10116747	7263	1

01	627	Picture	MorphF5_04_orig.jpg	10116783	0	1	23728	159	0	next	incorrect	1249

01	627	Response	2	10140507	23724	1

01	628	Picture	MorphF1_08_nom.jpg	10140511	0	158	35057	159	0	next	hit	1251

01	628	Response	1	10175467	34956	1

01	629	Picture	MorphM4_02_noe.jpg	10175568	0	1	7697	2	0	next	hit	1253

01	629	Response	1	10183227	7659	1

01	630	Picture	MorphM3_06_noe.jpg	10183265	0	1	7033	2	0	next	hit	1255

01	630	Response	1	10190187	6922	1

01	631	Picture	MorphF10_09_nom.jpg	10190298	0	1	7033	2	0	next	hit	1257

01	631	Response	1	10197227	6929	1

01	632	Picture	MorphM1_09_nom.jpg	10197331	0	1	13668	2	0	next	hit	1259

01	632	Response	1	10210907	13576	1

01	633	Picture	MorphF7_06_noe.jpg	10210999	0	1	10085	2	0	next	hit	1261

01	633	Response	1	10220987	9988	1

01	634	Picture	MorphM5_06_noe.jpg	10221084	0	1	15106	156	0	next	hit	1263

01	634	Response	1	10236186	15102	1

01	635	Picture	MorphM8_04_orig.jpg	10236190	0	155	15415	156	0	next	hit	1265

01	635	Response	1	10251546	15356	1

01	636	Picture	MorphM1_02_nom.jpg	10251605	0	1	7033	2	0	next	incorrect	1267

01	636	Response	2	10258506	6901	1

01	637	Picture	MorphM7_04_noe.jpg	10258638	0	1	7153	147	0	next	hit	1269

01	637	Response	1	10265787	7149	1

01	638	Picture	MorphF9_00_noe.jpg	10265791	0	146	10761	147	0	next	incorrect	1271

01	638	Response	2	10276426	10635	1

01	639	Picture	MorphM6_05_orig.jpg	10276552	0	1	12739	2	0	next	hit	1273

01	639	Response	1	10289146	12594	1

01	640	Picture	MorphF7_08_orig.jpg	10289291	0	1	15526	2	0	next	hit	1275

01	640	Response	1	10304746	15455	1

01	641	Picture	MorphF8_01_orig.jpg	10304817	0	1	13004	3	0	next	incorrect	1277

01	641	Response	2	10317786	12969	1

01	642	Picture	MorphM10_08_noe.jpg	10317821	0	2	7432	3	0	next	hit	1279

01	642	Response	1	10325146	7325	1

01	643	Picture	MorphF8_02_nom.jpg	10325253	0	1	12056	154	0	next	hit	1281

01	643	Response	1	10337306	12053	1

01	644	Picture	MorphF3_05_noe.jpg	10337309	0	153	6241	302	0	next	hit	1283

01	644	Response	1	10343546	6237	1

01	645	Picture	MorphF9_03_nom.jpg	10343550	0	149	14479	150	0	next	hit	1285

01	645	Response	1	10357946	14396	1

01	646	Picture	MorphM4_01_noe.jpg	10358029	0	1	7564	2	0	next	hit	1287

01	646	Response	1	10365466	7437	1

01	647	Picture	MorphM2_03_nom.jpg	10365593	0	1	8227	2	0	next	incorrect	1289

01	647	Response	2	10373786	8193	1

01	648	Picture	MorphF10_00_noe.jpg	10373820	0	1	18976	2	0	next	hit	1291

01	648	Response	1	10392666	18846	1

01	649	Picture	MorphF8_04_orig.jpg	10392796	0	1	33153	157	0	next	incorrect	1293

01	649	Response	2	10425945	33149	1

01	650	Picture	MorphM8_06_nom.jpg	10425949	0	156	6524	157	0	next	hit	1295

01	650	Response	1	10432345	6396	1

01	651	Picture	MorphM2_01_nom.jpg	10432473	0	1	10085	2	0	next	incorrect	1297

01	651	Response	2	10442425	9952	1

01	652	Picture	MorphF1_02_orig.jpg	10442558	0	1	13005	2	0	next	incorrect	1299

01	652	Response	2	10455465	12907	1

01	653	Picture	MorphM1_09_orig.jpg	10455563	0	1	9687	2	0	next	hit	1301

01	653	Response	1	10465145	9582	1

01	654	Picture	MorphF2_05_noe.jpg	10465250	0	1	22691	2	0	next	hit	1303

01	654	Response	1	10487865	22615	1

01	655	Picture	MorphF7_06_orig.jpg	10487941	0	1	9953	2	0	next	hit	1305

01	655	Response	1	10497785	9844	1

01	656	Picture	MorphM2_03_orig.jpg	10497894	0	1	16322	2	0	next	incorrect	1307

01	656	Response	2	10514185	16291	1

01	657	Picture	MorphM3_07_orig.jpg	10514216	0	1	12872	2	0	next	hit	1309

01	657	Response	1	10526985	12769	1

01	658	Picture	MorphF7_08_nom.jpg	10527088	0	1	9952	2	0	next	incorrect	1311

01	658	Response	2	10536905	9817	1

01	659	Picture	MorphM6_01_noe.jpg	10537040	0	1	15791	2	0	next	incorrect	1313

01	659	Response	2	10552744	15704	2

01	660	Picture	MorphM1_03_noe.jpg	10552831	0	1	7677	154	0	next	hit	1315

01	660	Response	1	10560504	7673	1

01	661	Picture	MorphM4_00_orig.jpg	10560508	0	153	10901	154	0	next	incorrect	1317

01	661	Response	2	10571304	10796	1

01	662	Picture	MorphF8_04_noe.jpg	10571409	0	1	16189	2	0	next	hit	1319

01	662	Response	1	10587544	16135	1

01	663	Picture	MorphM2_06_nom.jpg	10587598	0	1	23621	2	0	next	hit	1321

01	663	Response	1	10611144	23546	1

01	664	Picture	MorphF8_07_noe.jpg	10611219	0	1	9554	2	0	next	hit	1323

01	664	Response	1	10620663	9444	2

01	665	Picture	MorphM5_09_noe.jpg	10620773	0	1	7166	2	0	next	hit	1325

01	665	Response	1	10627864	7091	1

01	666	Picture	end_ins	10627939	0	1	5495440	2	0	next	other	0

01	666	Response	3	16115600	5487661	1
