# Supplementary material for: Categorical Perception of Fear and Anger Expressions in Whole, Masked and Composite Faces
Source: PLoS One. 2015 Aug 11;10(8):e0134790. doi: 10.1371/journal.pone.0134790 (PMC4532458; doi:10.1371/journal.pone.0134790)
Supplement: S1 Dataset — (ZIP) [file pone.0134790.s001.zip › Exp2/Vp030-Vp030_UpDown_Identification.log]

Scenario - 
Logfile written - 09/19/2014 11:21:56

Subject	Trial	Event Type	Code	Time	TTime	Uncertainty	Duration	Uncertainty	ReqTime	ReqDur	Stim Type	Pair Index

Vp030	1	Picture	instruction	-9833	0	1	241670	2	0	next	other	0
Vp030	1	Response	1	231799	241632	1
Vp030	2	Response	1	435073	203236	1
Vp030	3	Picture	MorphF9_09_orig.jpg ; MorphF9_00_UPPER.jpg	435253	0	1	888845	2	0	next	incorrect	5
Vp030	3	Response	1	1323927	888674	1
Vp030	4	Picture	MorphF6_09_orig.jpg ; MorphF6_00_UPPER.jpg	1324098	0	1	72518	2	0	next	hit	7
Vp030	4	Response	2	1396485	72387	1
Vp030	5	Picture	MorphM1_01_orig.jpg ; MorphM1_10_UPPER.jpg	1396616	0	1	23785	2	0	next	hit	9
Vp030	5	Response	2	1420244	23628	1
Vp030	6	Picture	MorphM9_07_orig.jpg ; MorphM9_00_UPPER.jpg	1420401	0	1	121584	2	0	next	incorrect	11
Vp030	6	Response	1	1541840	121439	1
Vp030	7	Picture	MorphF9_05_orig.jpg ; MorphF9_00_UPPER.jpg	1541985	0	1	71853	2	0	next	incorrect	13
Vp030	7	Response	1	1613678	71693	1
Vp030	8	Picture	MorphM1_06_orig.jpg ; MorphM1_00_UPPER.jpg	1613838	0	1	188280	2	0	next	hit	15
Vp030	8	Response	2	1801993	188155	1
Vp030	9	Picture	MorphF8_08_orig.jpg ; MorphF8_00_UPPER.jpg	1802118	0	1	104786	2	0	next	hit	17
Vp030	9	Response	2	1906710	104592	1
Vp030	10	Picture	MorphF1_06_orig.jpg ; MorphF1_00_UPPER.jpg	1906904	0	1	49066	2	0	next	incorrect	19
Vp030	10	Response	1	1955828	48924	1
Vp030	11	Picture	MorphM2_07_orig.jpg ; MorphM2_10_UPPER.jpg	1955970	0	1	64201	2	0	next	hit	21
Vp030	11	Response	2	2020066	64096	1
Vp030	12	Picture	MorphF8_06_orig.jpg ; MorphF8_00_UPPER.jpg	2020171	0	1	93143	2	0	next	hit	23
Vp030	12	Response	2	2113104	92933	1
Vp030	13	Picture	MorphM7_01_orig.jpg ; MorphM7_10_UPPER.jpg	2113314	0	1	27942	3	0	next	hit	25
Vp030	13	Response	2	2141103	27789	1
Vp030	14	Picture	MorphM4_05_orig.jpg ; MorphM4_00_UPPER.jpg	2141256	0	2	93808	3	0	next	hit	27
Vp030	14	Response	2	2234860	93604	1
Vp030	15	Picture	MorphF6_04_orig.jpg ; MorphF6_00_UPPER.jpg	2235064	0	1	47569	2	0	next	incorrect	29
Vp030	15	Response	1	2282538	47474	1
Vp030	16	Picture	MorphF9_04_orig.jpg ; MorphF9_10_UPPER.jpg	2282633	0	1	237347	2	0	next	hit	31
Vp030	16	Response	2	2519812	237179	1
Vp030	17	Picture	MorphF2_10_orig.jpg ; MorphF2_00_UPPER.jpg	2519980	0	1	34596	2	0	next	incorrect	33
Vp030	17	Response	1	2554370	34390	1
Vp030	18	Picture	MorphM9_02_orig.jpg ; MorphM9_10_UPPER.jpg	2554576	0	1	100960	2	0	next	incorrect	35
Vp030	18	Response	1	2655408	100832	1
Vp030	19	Picture	MorphF9_04_orig.jpg ; MorphF9_00_UPPER.jpg	2655536	0	1	61024	186	0	next	incorrect	37
Vp030	19	Response	1	2716526	60990	1
Vp030	20	Picture	MorphM10_03_orig.jpg ; MorphM10_00_UPPER.jpg	2716560	0	185	128920	186	0	next	incorrect	39
Vp030	20	Response	1	2845322	128762	1
Vp030	21	Picture	MorphF6_05_orig.jpg ; MorphF6_10_UPPER.jpg	2845480	0	1	283918	2	0	next	incorrect	41
Vp030	21	Response	1	3129313	283833	1
Vp030	22	Picture	MorphF7_03_orig.jpg ; MorphF7_10_UPPER.jpg	3129398	0	1	23452	2	0	next	incorrect	43
Vp030	22	Response	1	3152753	23355	1
Vp030	23	Picture	MorphM5_01_orig.jpg ; MorphM5_10_UPPER.jpg	3152850	0	1	35926	2	0	next	hit	45
Vp030	23	Response	2	3188592	35742	1
Vp030	24	Picture	MorphF7_10_orig.jpg ; MorphF7_10_UPPER.jpg	3188776	0	1	96303	2	0	next	hit	47
Vp030	24	Response	2	3284909	96133	1
Vp030	25	Picture	MorphF1_09_orig.jpg ; MorphF1_00_UPPER.jpg	3285079	0	1	112935	2	0	next	incorrect	49
Vp030	25	Response	1	3397866	112787	1
Vp030	26	Picture	MorphF7_08_orig.jpg ; MorphF7_10_UPPER.jpg	3398014	0	1	88818	2	0	next	hit	51
Vp030	26	Response	2	3486743	88729	1
Vp030	27	Picture	MorphM10_00_orig.jpg ; MorphM10_10_UPPER.jpg	3486832	0	1	139713	3	0	next	incorrect	53
Vp030	27	Response	1	3626419	139587	1
Vp030	28	Picture	MorphF9_05_orig.jpg ; MorphF9_10_UPPER.jpg	3626545	0	2	205912	3	0	next	incorrect	55
Vp030	28	Response	1	3832253	205708	1
Vp030	29	Picture	MorphM5_04_orig.jpg ; MorphM5_10_UPPER.jpg	3832457	0	1	52559	2	0	next	hit	57
Vp030	29	Response	2	3884891	52434	1
Vp030	30	Picture	MorphM10_04_orig.jpg ; MorphM10_00_UPPER.jpg	3885016	0	1	87487	2	0	next	incorrect	59
Vp030	30	Response	1	3972329	87313	1
Vp030	31	Picture	MorphM1_04_orig.jpg ; MorphM1_00_UPPER.jpg	3972503	0	1	56218	2	0	next	incorrect	61
Vp030	31	Response	1	4028647	56144	1
Vp030	32	Picture	MorphM3_07_orig.jpg ; MorphM3_00_UPPER.jpg	4028721	0	1	57382	3	0	next	hit	63
Vp030	32	Response	2	4086005	57284	1
Vp030	33	Picture	MorphF5_01_orig.jpg ; MorphF5_10_UPPER.jpg	4086103	0	2	139880	3	0	next	hit	65
Vp030	33	Response	2	4225841	139738	1
Vp030	34	Picture	MorphF8_03_orig.jpg ; MorphF8_10_UPPER.jpg	4225983	0	1	145535	2	0	next	incorrect	67
Vp030	34	Response	1	4371437	145454	1
Vp030	35	Picture	MorphM1_07_orig.jpg ; MorphM1_00_UPPER.jpg	4371518	0	1	69857	2	0	next	hit	69
Vp030	35	Response	2	4441196	69678	1
Vp030	36	Picture	MorphM4_04_orig.jpg ; MorphM4_10_UPPER.jpg	4441375	0	1	21955	2	0	next	hit	71
Vp030	36	Response	2	4463274	21899	1
Vp030	37	Picture	MorphF8_10_orig.jpg ; MorphF8_00_UPPER.jpg	4463330	0	1	121584	2	0	next	hit	73
Vp030	37	Response	2	4584791	121461	1
Vp030	38	Picture	MorphF3_10_orig.jpg ; MorphF3_10_UPPER.jpg	4584914	0	1	33265	3	0	next	hit	75
Vp030	38	Response	2	4617990	33076	1
Vp030	39	Picture	MorphF5_05_orig.jpg ; MorphF5_10_UPPER.jpg	4618179	0	2	40750	3	0	next	hit	77
Vp030	39	Response	2	4658868	40689	1
Vp030	40	Picture	MorphM10_00_orig.jpg ; MorphM10_00_UPPER.jpg	4658929	0	1	50064	2	0	next	incorrect	79
Vp030	40	Response	1	4708867	49938	1
Vp030	41	Picture	MorphM3_04_orig.jpg ; MorphM3_00_UPPER.jpg	4708993	0	1	33598	2	0	next	incorrect	81
Vp030	41	Response	1	4742386	33393	1
Vp030	42	Picture	MorphF6_01_orig.jpg ; MorphF6_10_UPPER.jpg	4742591	0	1	167823	2	0	next	hit	83
Vp030	42	Response	2	4910221	167630	1
Vp030	43	Picture	MorphM9_06_orig.jpg ; MorphM9_00_UPPER.jpg	4910414	0	1	17963	2	0	next	incorrect	85
Vp030	43	Response	1	4928300	17886	1
Vp030	44	Picture	MorphF7_07_orig.jpg ; MorphF7_00_UPPER.jpg	4928377	0	1	157510	3	0	next	incorrect	87
Vp030	44	Response	1	5085736	157359	1
Vp030	45	Picture	MorphF3_08_orig.jpg ; MorphF3_00_UPPER.jpg	5085887	0	2	141544	3	0	next	hit	89
Vp030	45	Response	2	5227252	141365	1
Vp030	46	Picture	MorphF1_03_orig.jpg ; MorphF1_10_UPPER.jpg	5227431	0	1	24117	2	0	next	hit	91
Vp030	46	Response	2	5251411	23980	1
Vp030	47	Picture	MorphM1_01_orig.jpg ; MorphM1_00_UPPER.jpg	5251548	0	1	30770	2	0	next	incorrect	93
Vp030	47	Response	1	5282130	30582	1
Vp030	48	Picture	MorphF6_08_orig.jpg ; MorphF6_00_UPPER.jpg	5282318	0	1	68693	2	0	next	hit	95
Vp030	48	Response	2	5350928	68610	1
Vp030	49	Picture	MorphM5_00_orig.jpg ; MorphM5_10_UPPER.jpg	5351011	0	1	15967	2	0	next	hit	97
Vp030	49	Response	2	5366767	15756	1
Vp030	50	Picture	MorphM2_02_orig.jpg ; MorphM2_10_UPPER.jpg	5366978	0	1	57050	2	0	next	incorrect	99
Vp030	50	Response	1	5423966	56988	1
Vp030	51	Picture	MorphM10_06_orig.jpg ; MorphM10_10_UPPER.jpg	5424028	0	1	29439	2	0	next	hit	101
Vp030	51	Response	2	5453325	29297	1
Vp030	52	Picture	MorphM4_05_orig.jpg ; MorphM4_10_UPPER.jpg	5453467	0	1	16966	2	0	next	hit	103
Vp030	52	Response	2	5470364	16897	1
Vp030	53	Picture	MorphF7_05_orig.jpg ; MorphF7_10_UPPER.jpg	5470433	0	1	35261	2	0	next	incorrect	105
Vp030	53	Response	1	5505483	35050	1
Vp030	54	Picture	MorphM4_06_orig.jpg ; MorphM4_10_UPPER.jpg	5505694	0	1	36758	2	0	next	hit	107
Vp030	54	Response	2	5542363	36669	1
Vp030	55	Picture	MorphM1_08_orig.jpg ; MorphM1_00_UPPER.jpg	5542452	0	1	17464	2	0	next	incorrect	109
Vp030	55	Response	1	5559722	17270	1
Vp030	56	Picture	MorphM4_08_orig.jpg ; MorphM4_10_UPPER.jpg	5559916	0	1	21123	2	0	next	hit	111
Vp030	56	Response	2	5580921	21005	1
Vp030	57	Picture	MorphM1_10_orig.jpg ; MorphM1_00_UPPER.jpg	5581039	0	1	31103	2	0	next	incorrect	113
Vp030	57	Response	1	5612040	31001	1
Vp030	58	Picture	MorphM5_06_orig.jpg ; MorphM5_00_UPPER.jpg	5612142	0	1	57549	2	0	next	incorrect	115
Vp030	58	Response	1	5669639	57497	1
Vp030	59	Picture	MorphM4_03_orig.jpg ; MorphM4_00_UPPER.jpg	5669691	0	1	122249	2	0	next	hit	117
Vp030	59	Response	2	5791795	122104	1
Vp030	60	Picture	MorphM2_09_orig.jpg ; MorphM2_10_UPPER.jpg	5791940	0	1	52060	2	0	next	hit	119
Vp030	60	Response	2	5843794	51854	1
Vp030	61	Picture	MorphF5_09_orig.jpg ; MorphF5_00_UPPER.jpg	5844000	0	1	63204	2	0	next	incorrect	121
Vp030	61	Response	1	5906992	62992	1
Vp030	62	Picture	MorphM5_03_orig.jpg ; MorphM5_10_UPPER.jpg	5907204	0	1	28109	2	0	next	hit	123
Vp030	62	Response	2	5935231	28027	1
Vp030	63	Picture	MorphF5_07_orig.jpg ; MorphF5_10_UPPER.jpg	5935313	0	1	11975	3	0	next	hit	125
Vp030	63	Response	2	5947150	11837	1
Vp030	64	Picture	MorphM10_01_orig.jpg ; MorphM10_10_UPPER.jpg	5947288	0	2	41748	3	0	next	incorrect	127
Vp030	64	Response	1	5988989	41701	1
Vp030	65	Picture	MorphM7_02_orig.jpg ; MorphM7_10_UPPER.jpg	5989036	0	1	18629	2	0	next	hit	129
Vp030	65	Response	2	6007629	18593	1
Vp030	66	Picture	MorphF6_05_orig.jpg ; MorphF6_00_UPPER.jpg	6007665	0	1	29273	2	0	next	incorrect	131
Vp030	66	Response	1	6036828	29163	1
Vp030	67	Picture	MorphM9_06_orig.jpg ; MorphM9_10_UPPER.jpg	6036938	0	1	109442	3	0	next	incorrect	133
Vp030	67	Response	1	6146265	109327	1
Vp030	68	Picture	MorphF2_06_orig.jpg ; MorphF2_00_UPPER.jpg	6146380	0	2	48401	3	0	next	incorrect	135
Vp030	68	Response	1	6194583	48203	1
Vp030	69	Picture	MorphM5_09_orig.jpg ; MorphM5_00_UPPER.jpg	6194781	0	1	24949	2	0	next	hit	137
Vp030	69	Response	2	6219542	24761	1
Vp030	70	Picture	MorphM9_10_orig.jpg ; MorphM9_10_UPPER.jpg	6219730	0	1	38588	2	0	next	hit	139
Vp030	70	Response	2	6258261	38531	1
Vp030	71	Picture	MorphM3_03_orig.jpg ; MorphM3_00_UPPER.jpg	6258318	0	1	12474	2	0	next	incorrect	141
Vp030	71	Response	1	6270741	12423	1
Vp030	72	Picture	MorphF8_08_orig.jpg ; MorphF8_10_UPPER.jpg	6270792	0	1	37908	183	0	next	hit	143
Vp030	72	Response	2	6308660	37868	1
Vp030	73	Picture	MorphM8_09_orig.jpg ; MorphM8_00_UPPER.jpg	6308700	0	182	16314	183	0	next	incorrect	145
Vp030	73	Response	1	6324899	16199	1
Vp030	74	Picture	MorphM3_03_orig.jpg ; MorphM3_10_UPPER.jpg	6325014	0	1	62040	2	0	next	incorrect	147
Vp030	74	Response	1	6386978	61964	1
Vp030	75	Picture	MorphF8_10_orig.jpg ; MorphF8_10_UPPER.jpg	6387054	0	1	26944	3	0	next	hit	149
Vp030	75	Response	2	6413937	26883	1
Vp030	76	Picture	MorphF7_01_orig.jpg ; MorphF7_10_UPPER.jpg	6413998	0	2	61375	3	0	next	incorrect	151
Vp030	76	Response	1	6475215	61217	1
Vp030	77	Picture	MorphF4_01_orig.jpg ; MorphF4_00_UPPER.jpg	6475373	0	1	24117	2	0	next	incorrect	153
Vp030	77	Response	1	6499374	24001	1
Vp030	78	Picture	MorphF6_01_orig.jpg ; MorphF6_00_UPPER.jpg	6499490	0	1	68526	2	0	next	incorrect	155
Vp030	78	Response	1	6567932	68442	1
Vp030	79	Picture	MorphM9_09_orig.jpg ; MorphM9_00_UPPER.jpg	6568016	0	1	21456	2	0	next	incorrect	157
Vp030	79	Response	1	6589372	21356	1
Vp030	80	Picture	MorphF4_05_orig.jpg ; MorphF4_10_UPPER.jpg	6589472	0	1	18462	2	0	next	hit	159
Vp030	80	Response	2	6607771	18299	1
Vp030	81	Picture	MorphM10_05_orig.jpg ; MorphM10_10_UPPER.jpg	6607934	0	1	12641	2	0	next	hit	161
Vp030	81	Response	2	6620411	12477	1
Vp030	82	Picture	MorphF1_03_orig.jpg ; MorphF1_00_UPPER.jpg	6620575	0	1	61541	2	0	next	hit	163
Vp030	82	Response	2	6681929	61354	1
Vp030	83	Picture	MorphM3_08_orig.jpg ; MorphM3_00_UPPER.jpg	6682116	0	1	46737	2	0	next	incorrect	165
Vp030	83	Response	1	6728647	46531	1
Vp030	84	Picture	MorphM8_06_orig.jpg ; MorphM8_00_UPPER.jpg	6728853	0	1	95471	2	0	next	incorrect	167
Vp030	84	Response	1	6824165	95312	1
Vp030	85	Picture	MorphF10_09_orig.jpg ; MorphF10_00_UPPER.jpg	6824324	0	1	53723	2	0	next	hit	169
Vp030	85	Response	2	6878003	53679	1
Vp030	86	Picture	MorphF5_04_orig.jpg ; MorphF5_00_UPPER.jpg	6878047	0	1	236495	189	0	next	incorrect	171
Vp030	86	Response	1	7114476	236429	1
Vp030	87	Picture	MorphM8_01_orig.jpg ; MorphM8_10_UPPER.jpg	7114542	0	188	19481	189	0	next	incorrect	173
Vp030	87	Response	1	7133915	19373	1
Vp030	88	Picture	MorphM4_04_orig.jpg ; MorphM4_00_UPPER.jpg	7134023	0	1	61540	2	0	next	incorrect	175
Vp030	88	Response	1	7195514	61491	1
Vp030	89	Picture	MorphF8_07_orig.jpg ; MorphF8_10_UPPER.jpg	7195563	0	1	17132	2	0	next	hit	177
Vp030	89	Response	2	7212553	16990	1
Vp030	90	Picture	MorphM7_03_orig.jpg ; MorphM7_10_UPPER.jpg	7212695	0	1	15801	2	0	next	hit	179
Vp030	90	Response	2	7228313	15618	1
Vp030	91	Picture	MorphF1_05_orig.jpg ; MorphF1_10_UPPER.jpg	7228496	0	1	116428	2	0	next	hit	181
Vp030	91	Response	2	7344789	116293	1
Vp030	92	Picture	MorphM1_07_orig.jpg ; MorphM1_10_UPPER.jpg	7344924	0	1	21123	2	0	next	hit	183
Vp030	92	Response	2	7365909	20985	1
Vp030	93	Picture	MorphM2_06_orig.jpg ; MorphM2_10_UPPER.jpg	7366047	0	1	54222	2	0	next	incorrect	185
Vp030	93	Response	1	7420147	54100	1
Vp030	94	Picture	MorphM7_09_orig.jpg ; MorphM7_10_UPPER.jpg	7420269	0	1	8483	2	0	next	hit	187
Vp030	94	Response	2	7428627	8358	1
Vp030	95	Picture	MorphF4_06_orig.jpg ; MorphF4_10_UPPER.jpg	7428752	0	1	78007	2	0	next	hit	189
Vp030	95	Response	2	7506545	77793	1
Vp030	96	Picture	MorphF2_04_orig.jpg ; MorphF2_10_UPPER.jpg	7506759	0	1	36591	2	0	next	incorrect	191
Vp030	96	Response	1	7543263	36504	1
Vp030	97	Picture	MorphM2_08_orig.jpg ; MorphM2_00_UPPER.jpg	7543350	0	1	33764	3	0	next	hit	193
Vp030	97	Response	2	7576942	33592	1
Vp030	98	Picture	MorphF5_00_orig.jpg ; MorphF5_10_UPPER.jpg	7577114	0	2	88985	3	0	next	hit	195
Vp030	98	Response	2	7665900	88786	1
Vp030	99	Picture	MorphF2_09_orig.jpg ; MorphF2_00_UPPER.jpg	7666099	0	1	112602	2	0	next	hit	197
Vp030	99	Response	2	7778537	112438	1
Vp030	100	Picture	MorphF7_07_orig.jpg ; MorphF7_10_UPPER.jpg	7778701	0	1	23951	2	0	next	hit	199
Vp030	100	Response	2	7802616	23915	1
Vp030	101	Picture	MorphF2_06_orig.jpg ; MorphF2_10_UPPER.jpg	7802652	0	1	73682	3	0	next	hit	201
Vp030	101	Response	2	7876294	73642	1
Vp030	102	Picture	MorphM9_09_orig.jpg ; MorphM9_10_UPPER.jpg	7876334	0	2	40251	3	0	next	incorrect	203
Vp030	102	Response	1	7916452	40118	1
Vp030	103	Picture	MorphM3_01_orig.jpg ; MorphM3_00_UPPER.jpg	7916585	0	1	11310	3	0	next	incorrect	205
Vp030	103	Response	1	7927812	11227	1
Vp030	104	Picture	MorphF8_02_orig.jpg ; MorphF8_10_UPPER.jpg	7927895	0	2	36592	3	0	next	incorrect	207
Vp030	104	Response	1	7964291	36396	1
Vp030	105	Picture	MorphM6_03_orig.jpg ; MorphM6_10_UPPER.jpg	7964487	0	1	58048	2	0	next	incorrect	209
Vp030	105	Response	1	8022449	57962	1
Vp030	106	Picture	MorphF10_08_orig.jpg ; MorphF10_10_UPPER.jpg	8022535	0	1	29772	2	0	next	hit	211
Vp030	106	Response	2	8052129	29594	1
Vp030	107	Picture	MorphM10_10_orig.jpg ; MorphM10_00_UPPER.jpg	8052307	0	1	13127	181	0	next	hit	213
Vp030	107	Response	2	8065408	13101	1
Vp030	108	Picture	MorphF2_08_orig.jpg ; MorphF2_00_UPPER.jpg	8065434	0	180	74194	181	0	next	incorrect	215
Vp030	108	Response	1	8139486	74052	1
Vp030	109	Picture	MorphM5_06_orig.jpg ; MorphM5_10_UPPER.jpg	8139628	0	1	10811	2	0	next	hit	217
Vp030	109	Response	2	8150285	10657	1
Vp030	110	Picture	MorphF2_03_orig.jpg ; MorphF2_00_UPPER.jpg	8150439	0	1	51395	2	0	next	incorrect	219
Vp030	110	Response	1	8201644	51205	1
Vp030	111	Picture	MorphM2_03_orig.jpg ; MorphM2_00_UPPER.jpg	8201834	0	1	19793	2	0	next	incorrect	221
Vp030	111	Response	1	8221563	19729	1
Vp030	112	Picture	MorphF3_07_orig.jpg ; MorphF3_00_UPPER.jpg	8221627	0	1	35094	3	0	next	hit	223
Vp030	112	Response	2	8256522	34895	1
Vp030	113	Picture	MorphF4_03_orig.jpg ; MorphF4_00_UPPER.jpg	8256721	0	2	13473	3	0	next	incorrect	225
Vp030	113	Response	1	8270122	13401	1
Vp030	114	Picture	MorphF1_07_orig.jpg ; MorphF1_00_UPPER.jpg	8270194	0	1	40583	2	0	next	incorrect	227
Vp030	114	Response	1	8310601	40407	1
Vp030	115	Picture	MorphF3_04_orig.jpg ; MorphF3_10_UPPER.jpg	8310777	0	1	10312	3	0	next	hit	229
Vp030	115	Response	2	8321000	10223	1
Vp030	116	Picture	MorphM10_10_orig.jpg ; MorphM10_10_UPPER.jpg	8321089	0	2	8483	3	0	next	hit	231
Vp030	116	Response	2	8329400	8311	1
Vp030	117	Picture	MorphF8_00_orig.jpg ; MorphF8_00_UPPER.jpg	8329572	0	1	46072	2	0	next	incorrect	233
Vp030	117	Response	1	8375479	45907	1
Vp030	118	Picture	MorphM6_05_orig.jpg ; MorphM6_00_UPPER.jpg	8375644	0	1	37756	2	0	next	incorrect	235
Vp030	118	Response	1	8413318	37674	1
Vp030	119	Picture	MorphF3_02_orig.jpg ; MorphF3_10_UPPER.jpg	8413400	0	1	14471	2	0	next	hit	237
Vp030	119	Response	2	8427717	14317	1
Vp030	120	Picture	MorphF10_01_orig.jpg ; MorphF10_00_UPPER.jpg	8427871	0	1	62704	3	0	next	incorrect	239
Vp030	120	Response	1	8490516	62645	1
Vp030	121	Picture	MorphF5_02_orig.jpg ; MorphF5_00_UPPER.jpg	8490575	0	2	132396	3	0	next	incorrect	241
Vp030	121	Response	1	8622912	132337	1
Vp030	122	Picture	MorphM5_01_orig.jpg ; MorphM5_00_UPPER.jpg	8622971	0	1	29273	2	0	next	hit	243
Vp030	122	Response	2	8652191	29220	1
Vp030	123	Picture	MorphM3_10_orig.jpg ; MorphM3_10_UPPER.jpg	8652244	0	1	72185	3	0	next	hit	245
Vp030	123	Response	2	8724349	72105	1
Vp030	124	Picture	MorphM2_09_orig.jpg ; MorphM2_00_UPPER.jpg	8724429	0	2	15635	3	0	next	incorrect	247
Vp030	124	Response	1	8739948	15519	1
Vp030	125	Picture	MorphM3_02_orig.jpg ; MorphM3_10_UPPER.jpg	8740064	0	1	73516	2	0	next	hit	249
Vp030	125	Response	2	8813386	73322	1
Vp030	126	Picture	MorphM4_07_orig.jpg ; MorphM4_00_UPPER.jpg	8813580	0	1	10146	2	0	next	hit	251
Vp030	126	Response	2	8823626	10046	1
Vp030	127	Picture	MorphM5_07_orig.jpg ; MorphM5_10_UPPER.jpg	8823726	0	1	16799	2	0	next	hit	253
Vp030	127	Response	2	8840425	16699	1
Vp030	128	Picture	MorphM10_01_orig.jpg ; MorphM10_00_UPPER.jpg	8840525	0	1	8958	192	0	next	hit	255
Vp030	128	Response	2	8849465	8940	1
Vp030	129	Picture	MorphM9_08_orig.jpg ; MorphM9_00_UPPER.jpg	8849483	0	191	24141	192	0	next	incorrect	257
Vp030	129	Response	1	8873544	24061	1
Vp030	130	Picture	MorphM10_02_orig.jpg ; MorphM10_00_UPPER.jpg	8873624	0	1	84327	2	0	next	incorrect	259
Vp030	130	Response	1	8957862	84238	1
Vp030	131	Picture	MorphF10_03_orig.jpg ; MorphF10_00_UPPER.jpg	8957951	0	1	31768	2	0	next	hit	261
Vp030	131	Response	2	8989541	31590	1
Vp030	132	Picture	MorphF9_06_orig.jpg ; MorphF9_10_UPPER.jpg	8989719	0	1	75512	2	0	next	incorrect	263
Vp030	132	Response	1	9065139	75420	1
Vp030	133	Picture	MorphM5_08_orig.jpg ; MorphM5_10_UPPER.jpg	9065231	0	1	19460	2	0	next	hit	265
Vp030	133	Response	2	9084578	19347	1
Vp030	134	Picture	MorphF6_04_orig.jpg ; MorphF6_10_UPPER.jpg	9084691	0	1	68526	2	0	next	incorrect	267
Vp030	134	Response	1	9153056	68365	1
Vp030	135	Picture	MorphM5_07_orig.jpg ; MorphM5_00_UPPER.jpg	9153217	0	1	35760	2	0	next	hit	269
Vp030	135	Response	2	9188895	35678	1
Vp030	136	Picture	MorphF7_06_orig.jpg ; MorphF7_00_UPPER.jpg	9188977	0	1	61374	2	0	next	incorrect	271
Vp030	136	Response	1	9250253	61276	1
Vp030	137	Picture	MorphM3_09_orig.jpg ; MorphM3_10_UPPER.jpg	9250351	0	1	59367	180	0	next	incorrect	273
Vp030	137	Response	1	9309691	59340	1
Vp030	138	Picture	MorphM8_07_orig.jpg ; MorphM8_00_UPPER.jpg	9309718	0	179	70700	180	0	next	incorrect	275
Vp030	138	Response	1	9380329	70611	1
Vp030	139	Picture	MorphM5_02_orig.jpg ; MorphM5_10_UPPER.jpg	9380418	0	1	24949	2	0	next	hit	277
Vp030	139	Response	2	9405208	24790	1
Vp030	140	Picture	MorphM7_00_orig.jpg ; MorphM7_00_UPPER.jpg	9405367	0	1	54389	2	0	next	hit	279
Vp030	140	Response	2	9459687	54320	1
Vp030	141	Picture	MorphF9_02_orig.jpg ; MorphF9_10_UPPER.jpg	9459756	0	1	52558	3	0	next	hit	281
Vp030	141	Response	2	9512245	52489	1
Vp030	142	Picture	MorphF8_01_orig.jpg ; MorphF8_10_UPPER.jpg	9512314	0	2	55886	3	0	next	incorrect	283
Vp030	142	Response	1	9568004	55690	1
Vp030	143	Picture	MorphM8_05_orig.jpg ; MorphM8_00_UPPER.jpg	9568200	0	1	10478	2	0	next	incorrect	285
Vp030	143	Response	1	9578483	10283	1
Vp030	144	Picture	MorphF7_04_orig.jpg ; MorphF7_10_UPPER.jpg	9578678	0	1	19584	211	0	next	incorrect	287
Vp030	144	Response	1	9598243	19565	1
Vp030	145	Picture	MorphM8_04_orig.jpg ; MorphM8_00_UPPER.jpg	9598262	0	210	54764	211	0	next	incorrect	289
Vp030	145	Response	1	9652961	54699	1
Vp030	146	Picture	MorphM6_06_orig.jpg ; MorphM6_10_UPPER.jpg	9653026	0	1	14803	2	0	next	hit	291
Vp030	146	Response	2	9667681	14655	1
Vp030	147	Picture	MorphF8_09_orig.jpg ; MorphF8_10_UPPER.jpg	9667829	0	1	17132	2	0	next	hit	293
Vp030	147	Response	2	9684880	17051	1
Vp030	148	Picture	MorphF2_04_orig.jpg ; MorphF2_00_UPPER.jpg	9684961	0	1	49897	2	0	next	incorrect	295
Vp030	148	Response	1	9734799	49838	1
Vp030	149	Picture	MorphF1_04_orig.jpg ; MorphF1_00_UPPER.jpg	9734858	0	1	102623	2	0	next	hit	297
Vp030	149	Response	2	9837436	102578	1
Vp030	150	Picture	MorphF10_08_orig.jpg ; MorphF10_00_UPPER.jpg	9837481	0	1	10479	2	0	next	hit	299
Vp030	150	Response	2	9847835	10354	1
Vp030	151	Picture	MorphF7_00_orig.jpg ; MorphF7_00_UPPER.jpg	9847960	0	1	21289	3	0	next	incorrect	301
Vp030	151	Response	1	9869195	21235	1
Vp030	152	Picture	MorphM4_10_orig.jpg ; MorphM4_00_UPPER.jpg	9869249	0	2	10146	3	0	next	hit	303
Vp030	152	Response	2	9879194	9945	1
Vp030	153	Picture	MorphF3_05_orig.jpg ; MorphF3_10_UPPER.jpg	9879395	0	1	10312	3	0	next	hit	305
Vp030	153	Response	2	9889514	10119	1
Vp030	154	Picture	MorphM7_04_orig.jpg ; MorphM7_10_UPPER.jpg	9889707	0	2	8317	3	0	next	hit	307
Vp030	154	Response	2	9897834	8127	1
Vp030	155	Picture	MorphM1_09_orig.jpg ; MorphM1_00_UPPER.jpg	9898024	0	1	52863	197	0	next	hit	309
Vp030	155	Response	2	9950873	52849	1
Vp030	156	Picture	MorphF2_07_orig.jpg ; MorphF2_00_UPPER.jpg	9950887	0	196	11339	197	0	next	incorrect	311
Vp030	156	Response	1	9962072	11185	1
Vp030	157	Picture	MorphF4_01_orig.jpg ; MorphF4_10_UPPER.jpg	9962226	0	1	43244	2	0	next	incorrect	313
Vp030	157	Response	1	10005351	43125	1
Vp030	158	Picture	MorphF7_08_orig.jpg ; MorphF7_00_UPPER.jpg	10005470	0	1	80003	2	0	next	incorrect	315
Vp030	158	Response	1	10085429	79959	1
Vp030	159	Picture	MorphF9_01_orig.jpg ; MorphF9_10_UPPER.jpg	10085473	0	1	42746	2	0	next	incorrect	317
Vp030	159	Response	1	10128147	42674	1
Vp030	160	Picture	MorphF6_10_orig.jpg ; MorphF6_00_UPPER.jpg	10128219	0	1	24283	2	0	next	hit	319
Vp030	160	Response	2	10152467	24248	1
Vp030	161	Picture	MorphF7_06_orig.jpg ; MorphF7_10_UPPER.jpg	10152502	0	1	71687	2	0	next	incorrect	321
Vp030	161	Response	1	10224064	71562	1
Vp030	162	Picture	MorphF2_03_orig.jpg ; MorphF2_10_UPPER.jpg	10224189	0	1	132062	2	0	next	incorrect	323
Vp030	162	Response	1	10356221	132032	1
Vp030	163	Picture	MorphM1_10_orig.jpg ; MorphM1_10_UPPER.jpg	10356251	0	1	37091	2	0	next	hit	325
Vp030	163	Response	2	10393179	36928	1
Vp030	164	Picture	MorphF10_09_orig.jpg ; MorphF10_10_UPPER.jpg	10393342	0	1	10977	2	0	next	hit	327
Vp030	164	Response	2	10404139	10797	1
Vp030	165	Picture	MorphM3_07_orig.jpg ; MorphM3_10_UPPER.jpg	10404319	0	1	79171	3	0	next	hit	329
Vp030	165	Response	2	10483417	79098	1
Vp030	166	Picture	MorphM4_10_orig.jpg ; MorphM4_10_UPPER.jpg	10483490	0	2	7152	4	0	next	hit	331
Vp030	166	Response	2	10490456	6966	1
Vp030	167	Picture	MorphF4_05_orig.jpg ; MorphF4_00_UPPER.jpg	10490642	0	2	10479	3	0	next	incorrect	333
Vp030	167	Response	1	10501016	10374	1
Vp030	168	Picture	MorphF6_09_orig.jpg ; MorphF6_10_UPPER.jpg	10501121	0	1	39253	2	0	next	hit	335
Vp030	168	Response	2	10540215	39094	1
Vp030	169	Picture	MorphF5_03_orig.jpg ; MorphF5_00_UPPER.jpg	10540374	0	1	81998	3	0	next	incorrect	337
Vp030	169	Response	1	10622213	81839	1
Vp030	170	Picture	MorphM7_04_orig.jpg ; MorphM7_00_UPPER.jpg	10622372	0	2	33931	3	0	next	hit	339
Vp030	170	Response	2	10656212	33840	1
Vp030	171	Picture	MorphF8_04_orig.jpg ; MorphF8_00_UPPER.jpg	10656303	0	1	37756	2	0	next	incorrect	341
Vp030	171	Response	1	10693891	37588	1
Vp030	172	Picture	MorphM8_04_orig.jpg ; MorphM8_10_UPPER.jpg	10694059	0	1	86489	2	0	next	incorrect	343
Vp030	172	Response	1	10780448	86389	1
Vp030	173	Picture	MorphM1_00_orig.jpg ; MorphM1_10_UPPER.jpg	10780548	0	1	31436	2	0	next	hit	345
Vp030	173	Response	2	10811887	31339	1
Vp030	174	Picture	MorphM3_06_orig.jpg ; MorphM3_10_UPPER.jpg	10811984	0	1	160338	2	0	next	incorrect	347
Vp030	174	Response	1	10972282	160298	1
Vp030	175	Picture	MorphM2_03_orig.jpg ; MorphM2_10_UPPER.jpg	10972322	0	1	31602	2	0	next	incorrect	349
Vp030	175	Response	1	11003801	31479	1
Vp030	176	Picture	MorphF6_03_orig.jpg ; MorphF6_10_UPPER.jpg	11003924	0	1	37922	2	0	next	hit	351
Vp030	176	Response	2	11041720	37796	1
Vp030	177	Picture	MorphF1_00_orig.jpg ; MorphF1_00_UPPER.jpg	11041846	0	1	292567	2	0	next	hit	353
Vp030	177	Response	2	11334352	292506	1
Vp030	178	Picture	MorphF2_05_orig.jpg ; MorphF2_10_UPPER.jpg	11334413	0	1	18269	195	0	next	incorrect	355
Vp030	178	Response	1	11352671	18258	1
Vp030	179	Picture	MorphM6_01_orig.jpg ; MorphM6_00_UPPER.jpg	11352682	0	194	40444	195	0	next	incorrect	357
Vp030	179	Response	1	11392990	40308	1
Vp030	180	Picture	MorphM3_02_orig.jpg ; MorphM3_00_UPPER.jpg	11393126	0	1	196930	2	0	next	hit	359
Vp030	180	Response	2	11590024	196898	1
Vp030	181	Picture	MorphM8_05_orig.jpg ; MorphM8_10_UPPER.jpg	11590056	0	1	14636	2	0	next	incorrect	361
Vp030	181	Response	1	11604584	14528	1
Vp030	182	Picture	MorphF10_01_orig.jpg ; MorphF10_10_UPPER.jpg	11604692	0	1	48734	2	0	next	hit	363
Vp030	182	Response	2	11653382	48690	1
Vp030	183	Picture	MorphF2_00_orig.jpg ; MorphF2_10_UPPER.jpg	11653426	0	1	16632	2	0	next	hit	365
Vp030	183	Response	2	11669942	16516	1
Vp030	184	Picture	MorphF3_03_orig.jpg ; MorphF3_00_UPPER.jpg	11670058	0	1	38255	2	0	next	hit	367
Vp030	184	Response	2	11708101	38043	1
Vp030	185	Picture	MorphM9_00_orig.jpg ; MorphM9_10_UPPER.jpg	11708313	0	1	19128	2	0	next	incorrect	369
Vp030	185	Response	1	11727380	19067	1
Vp030	186	Picture	MorphM2_05_orig.jpg ; MorphM2_00_UPPER.jpg	11727441	0	1	16466	2	0	next	incorrect	371
Vp030	186	Response	1	11743780	16339	1
Vp030	187	Picture	MorphM4_01_orig.jpg ; MorphM4_00_UPPER.jpg	11743907	0	1	64534	2	0	next	incorrect	373
Vp030	187	Response	1	11808258	64351	1
Vp030	188	Picture	MorphM7_01_orig.jpg ; MorphM7_00_UPPER.jpg	11808441	0	1	10146	2	0	next	hit	375
Vp030	188	Response	2	11818417	9976	1
Vp030	189	Picture	MorphF1_05_orig.jpg ; MorphF1_00_UPPER.jpg	11818587	0	1	53890	2	0	next	hit	377
Vp030	189	Response	2	11872416	53829	1
Vp030	190	Picture	MorphM6_02_orig.jpg ; MorphM6_10_UPPER.jpg	11872477	0	1	10478	2	0	next	incorrect	379
Vp030	190	Response	1	11882895	10418	1
Vp030	191	Picture	MorphF8_01_orig.jpg ; MorphF8_00_UPPER.jpg	11882955	0	1	14471	2	0	next	incorrect	381
Vp030	191	Response	1	11897375	14420	1
Vp030	192	Picture	MorphF3_02_orig.jpg ; MorphF3_00_UPPER.jpg	11897426	0	1	37423	2	0	next	hit	383
Vp030	192	Response	2	11934734	37308	1
Vp030	193	Picture	MorphM7_05_orig.jpg ; MorphM7_10_UPPER.jpg	11934849	0	1	8649	2	0	next	hit	385
Vp030	193	Response	2	11943374	8525	1
Vp030	194	Picture	MorphM8_09_orig.jpg ; MorphM8_10_UPPER.jpg	11943498	0	1	21456	2	0	next	hit	387
Vp030	194	Response	2	11964893	21395	1
Vp030	195	Picture	MorphM9_04_orig.jpg ; MorphM9_10_UPPER.jpg	11964954	0	1	11975	2	0	next	incorrect	389
Vp030	195	Response	1	11976733	11779	1
Vp030	196	Picture	MorphF4_04_orig.jpg ; MorphF4_00_UPPER.jpg	11976929	0	1	20957	2	0	next	incorrect	391
Vp030	196	Response	1	11997772	20843	1
Vp030	197	Picture	MorphM5_04_orig.jpg ; MorphM5_00_UPPER.jpg	11997886	0	1	39253	2	0	next	hit	393
Vp030	197	Response	2	12036971	39085	1
Vp030	198	Picture	MorphM6_04_orig.jpg ; MorphM6_00_UPPER.jpg	12037139	0	1	17963	3	0	next	incorrect	395
Vp030	198	Response	1	12054970	17831	1
Vp030	199	Picture	MorphM1_02_orig.jpg ; MorphM1_00_UPPER.jpg	12055102	0	2	44409	3	0	next	incorrect	397
Vp030	199	Response	1	12099449	44347	1
Vp030	200	Picture	MorphF8_03_orig.jpg ; MorphF8_00_UPPER.jpg	12099511	0	1	33764	3	0	next	incorrect	399
Vp030	200	Response	1	12133128	33617	1
Vp030	201	Picture	MorphF5_06_orig.jpg ; MorphF5_10_UPPER.jpg	12133275	0	2	130234	3	0	next	hit	401
Vp030	201	Response	2	12263364	130089	1
Vp030	202	Picture	MorphF8_06_orig.jpg ; MorphF8_10_UPPER.jpg	12263509	0	1	111438	2	0	next	hit	403
Vp030	202	Response	2	12374881	111372	1
Vp030	203	Picture	MorphF10_06_orig.jpg ; MorphF10_10_UPPER.jpg	12374947	0	1	9148	2	0	next	hit	405
Vp030	203	Response	2	12383921	8974	1
Vp030	204	Picture	MorphM8_01_orig.jpg ; MorphM8_00_UPPER.jpg	12384095	0	1	8316	2	0	next	incorrect	407
Vp030	204	Response	1	12392240	8145	1
Vp030	205	Picture	MorphM4_00_orig.jpg ; MorphM4_00_UPPER.jpg	12392411	0	1	26778	3	0	next	incorrect	409
Vp030	205	Response	1	12419120	26709	1
Vp030	206	Picture	MorphM3_05_orig.jpg ; MorphM3_10_UPPER.jpg	12419189	0	2	26779	3	0	next	incorrect	411
Vp030	206	Response	1	12445839	26650	1
Vp030	207	Picture	MorphF3_08_orig.jpg ; MorphF3_10_UPPER.jpg	12445968	0	1	12474	2	0	next	hit	413
Vp030	207	Response	2	12458398	12430	1
Vp030	208	Picture	MorphF1_09_orig.jpg ; MorphF1_10_UPPER.jpg	12458442	0	1	30272	2	0	next	hit	415
Vp030	208	Response	2	12488558	30116	1
Vp030	209	Picture	MorphF9_01_orig.jpg ; MorphF9_00_UPPER.jpg	12488714	0	1	7983	2	0	next	incorrect	417
Vp030	209	Response	1	12496637	7923	1
Vp030	210	Picture	MorphF1_10_orig.jpg ; MorphF1_10_UPPER.jpg	12496697	0	1	8483	2	0	next	hit	419
Vp030	210	Response	2	12505037	8340	1
Vp030	211	Picture	MorphM1_03_orig.jpg ; MorphM1_00_UPPER.jpg	12505180	0	1	29772	2	0	next	incorrect	421
Vp030	211	Response	1	12534796	29616	1
Vp030	212	Picture	MorphM3_10_orig.jpg ; MorphM3_00_UPPER.jpg	12534952	0	1	23951	2	0	next	incorrect	423
Vp030	212	Response	1	12558716	23764	1
Vp030	213	Picture	MorphM8_03_orig.jpg ; MorphM8_00_UPPER.jpg	12558903	0	1	8649	2	0	next	incorrect	425
Vp030	213	Response	1	12567515	8612	1
Vp030	214	Picture	MorphM9_00_orig.jpg ; MorphM9_00_UPPER.jpg	12567552	0	1	9481	2	0	next	incorrect	427
Vp030	214	Response	1	12576955	9403	1
Vp030	215	Picture	MorphM4_01_orig.jpg ; MorphM4_10_UPPER.jpg	12577033	0	1	20458	2	0	next	hit	429
Vp030	215	Response	2	12597434	20401	1
Vp030	216	Picture	MorphF10_02_orig.jpg ; MorphF10_00_UPPER.jpg	12597491	0	1	28774	2	0	next	hit	431
Vp030	216	Response	2	12626154	28663	1
Vp030	217	Picture	MorphF6_00_orig.jpg ; MorphF6_10_UPPER.jpg	12626265	0	1	16633	2	0	next	hit	433
Vp030	217	Response	2	12642793	16528	1
Vp030	218	Picture	MorphM8_03_orig.jpg ; MorphM8_10_UPPER.jpg	12642898	0	1	9480	2	0	next	incorrect	435
Vp030	218	Response	1	12652233	9335	1
Vp030	219	Picture	MorphF1_06_orig.jpg ; MorphF1_10_UPPER.jpg	12652378	0	1	49232	3	0	next	hit	437
Vp030	219	Response	2	12701431	49053	1
Vp030	220	Picture	MorphF2_09_orig.jpg ; MorphF2_10_UPPER.jpg	12701610	0	2	26613	3	0	next	incorrect	439
Vp030	220	Response	1	12728071	26461	1
Vp030	221	Picture	MorphF10_03_orig.jpg ; MorphF10_10_UPPER.jpg	12728223	0	1	9813	2	0	next	hit	441
Vp030	221	Response	2	12737990	9767	1
Vp030	222	Picture	MorphM1_08_orig.jpg ; MorphM1_10_UPPER.jpg	12738036	0	1	74181	2	0	next	hit	443
Vp030	222	Response	2	12812148	74112	1
Vp030	223	Picture	MorphF3_09_orig.jpg ; MorphF3_10_UPPER.jpg	12812217	0	1	7651	2	0	next	hit	445
Vp030	223	Response	2	12819748	7531	1
Vp030	224	Picture	MorphM7_06_orig.jpg ; MorphM7_10_UPPER.jpg	12819868	0	1	7485	2	0	next	hit	447
Vp030	224	Response	2	12827188	7320	1
Vp030	225	Picture	MorphM4_09_orig.jpg ; MorphM4_10_UPPER.jpg	12827353	0	1	11310	2	0	next	hit	449
Vp030	225	Response	2	12838467	11114	1
Vp030	226	Picture	MorphM9_05_orig.jpg ; MorphM9_10_UPPER.jpg	12838663	0	1	8815	2	0	next	incorrect	451
Vp030	226	Response	1	12847347	8684	1
Vp030	227	Picture	MorphM10_08_orig.jpg ; MorphM10_10_UPPER.jpg	12847478	0	1	8649	2	0	next	hit	453
Vp030	227	Response	2	12855987	8509	1
Vp030	228	Picture	MorphF10_00_orig.jpg ; MorphF10_10_UPPER.jpg	12856127	0	1	8483	2	0	next	hit	455
Vp030	228	Response	2	12864547	8420	1
Vp030	229	Picture	MorphF1_01_orig.jpg ; MorphF1_00_UPPER.jpg	12864610	0	1	73017	2	0	next	hit	457
Vp030	229	Response	2	12937504	72894	1
Vp030	230	Picture	MorphM4_02_orig.jpg ; MorphM4_00_UPPER.jpg	12937627	0	1	56717	2	0	next	incorrect	459
Vp030	230	Response	1	12994143	56516	1
Vp030	231	Picture	MorphF3_06_orig.jpg ; MorphF3_00_UPPER.jpg	12994344	0	1	50717	181	0	next	hit	461
Vp030	231	Response	2	13045021	50677	1
Vp030	232	Picture	MorphM2_00_orig.jpg ; MorphM2_10_UPPER.jpg	13045061	0	180	18308	181	0	next	incorrect	463
Vp030	232	Response	1	13063341	18280	1
Vp030	233	Picture	MorphM1_03_orig.jpg ; MorphM1_10_UPPER.jpg	13063369	0	1	13971	3	0	next	hit	465
Vp030	233	Response	2	13077260	13891	1
Vp030	234	Picture	MorphF1_02_orig.jpg ; MorphF1_00_UPPER.jpg	13077340	0	2	19128	3	0	next	hit	467
Vp030	234	Response	2	13096380	19040	1
Vp030	235	Picture	MorphF5_10_orig.jpg ; MorphF5_00_UPPER.jpg	13096468	0	1	44409	2	0	next	hit	469
Vp030	235	Response	2	13140698	44230	1
Vp030	236	Picture	MorphM4_09_orig.jpg ; MorphM4_00_UPPER.jpg	13140877	0	1	8316	2	0	next	hit	471
Vp030	236	Response	2	13149098	8221	1
Vp030	237	Picture	MorphF9_10_orig.jpg ; MorphF9_10_UPPER.jpg	13149193	0	1	16799	2	0	next	incorrect	473
Vp030	237	Response	1	13165898	16705	1
Vp030	238	Picture	MorphF4_10_orig.jpg ; MorphF4_10_UPPER.jpg	13165992	0	1	15635	2	0	next	hit	475
Vp030	238	Response	2	13181497	15505	1
Vp030	239	Picture	MorphM10_07_orig.jpg ; MorphM10_00_UPPER.jpg	13181627	0	1	9314	2	0	next	hit	477
Vp030	239	Response	2	13190777	9150	1
Vp030	240	Picture	MorphF3_05_orig.jpg ; MorphF3_00_UPPER.jpg	13190941	0	1	22288	2	0	next	hit	479
Vp030	240	Response	2	13213016	22075	1
Vp030	241	Picture	MorphM8_10_orig.jpg ; MorphM8_00_UPPER.jpg	13213229	0	1	31435	2	0	next	hit	481
Vp030	241	Response	2	13244535	31306	1
Vp030	242	Picture	MorphM6_00_orig.jpg ; MorphM6_00_UPPER.jpg	13244664	0	1	18278	186	0	next	incorrect	483
Vp030	242	Response	1	13262935	18271	1
Vp030	243	Picture	MorphF2_05_orig.jpg ; MorphF2_00_UPPER.jpg	13262942	0	185	106134	186	0	next	incorrect	485
Vp030	243	Response	1	13369012	106070	1
Vp030	244	Picture	MorphM5_03_orig.jpg ; MorphM5_00_UPPER.jpg	13369076	0	1	14470	2	0	next	hit	487
Vp030	244	Response	2	13383491	14415	1
Vp030	245	Picture	MorphM4_03_orig.jpg ; MorphM4_10_UPPER.jpg	13383546	0	1	12308	2	0	next	hit	489
Vp030	245	Response	2	13395731	12185	1
Vp030	246	Picture	MorphM8_08_orig.jpg ; MorphM8_00_UPPER.jpg	13395854	0	1	34430	2	0	next	incorrect	491
Vp030	246	Response	1	13430210	34356	1
Vp030	247	Picture	MorphF7_00_orig.jpg ; MorphF7_10_UPPER.jpg	13430284	0	1	17464	2	0	next	incorrect	493
Vp030	247	Response	1	13447569	17285	1
Vp030	248	Picture	MorphF4_00_orig.jpg ; MorphF4_00_UPPER.jpg	13447748	0	1	9979	2	0	next	incorrect	495
Vp030	248	Response	1	13457569	9821	1
Vp030	249	Picture	MorphM9_01_orig.jpg ; MorphM9_00_UPPER.jpg	13457727	0	1	7152	2	0	next	incorrect	497
Vp030	249	Response	1	13464769	7042	1
Vp030	250	Picture	MorphF8_02_orig.jpg ; MorphF8_00_UPPER.jpg	13464879	0	1	17631	2	0	next	incorrect	499
Vp030	250	Response	1	13482448	17569	1
Vp030	251	Picture	MorphM6_03_orig.jpg ; MorphM6_00_UPPER.jpg	13482510	0	1	19793	2	0	next	incorrect	501
Vp030	251	Response	1	13502128	19618	1
Vp030	252	Picture	MorphF10_05_orig.jpg ; MorphF10_00_UPPER.jpg	13502303	0	1	6985	2	0	next	hit	503
Vp030	252	Response	2	13509167	6864	1
Vp030	253	Picture	MorphM5_05_orig.jpg ; MorphM5_00_UPPER.jpg	13509288	0	1	26945	2	0	next	hit	505
Vp030	253	Response	2	13536047	26759	1
Vp030	254	Picture	MorphF9_03_orig.jpg ; MorphF9_00_UPPER.jpg	13536233	0	1	17963	2	0	next	incorrect	507
Vp030	254	Response	1	13554126	17893	1
Vp030	255	Picture	MorphF3_09_orig.jpg ; MorphF3_00_UPPER.jpg	13554196	0	1	20625	2	0	next	hit	509
Vp030	255	Response	2	13574766	20570	1
Vp030	256	Picture	MorphM6_08_orig.jpg ; MorphM6_00_UPPER.jpg	13574821	0	1	17464	2	0	next	incorrect	511
Vp030	256	Response	1	13592045	17224	1
Vp030	257	Picture	MorphF7_02_orig.jpg ; MorphF7_10_UPPER.jpg	13592285	0	1	16300	2	0	next	incorrect	513
Vp030	257	Response	1	13608445	16160	1
Vp030	258	Picture	MorphF10_06_orig.jpg ; MorphF10_00_UPPER.jpg	13608585	0	1	41581	2	0	next	hit	515
Vp030	258	Response	2	13650043	41458	1
Vp030	259	Picture	MorphF6_06_orig.jpg ; MorphF6_10_UPPER.jpg	13650166	0	1	38735	188	0	next	hit	517
Vp030	259	Response	2	13688842	38676	1
Vp030	260	Picture	MorphM8_06_orig.jpg ; MorphM8_10_UPPER.jpg	13688901	0	187	23804	188	0	next	incorrect	519
Vp030	260	Response	1	13712522	23621	1
Vp030	261	Picture	MorphF8_05_orig.jpg ; MorphF8_00_UPPER.jpg	13712705	0	1	41415	2	0	next	incorrect	521
Vp030	261	Response	1	13753960	41255	1
Vp030	262	Picture	MorphM10_09_orig.jpg ; MorphM10_10_UPPER.jpg	13754120	0	1	7484	3	0	next	hit	523
Vp030	262	Response	2	13761480	7360	1
Vp030	263	Picture	MorphM8_07_orig.jpg ; MorphM8_10_UPPER.jpg	13761604	0	2	31103	4	0	next	incorrect	525
Vp030	263	Response	1	13792519	30915	1
Vp030	264	Picture	MorphM6_07_orig.jpg ; MorphM6_00_UPPER.jpg	13792707	0	2	13473	3	0	next	incorrect	527
Vp030	264	Response	1	13806119	13412	1
Vp030	265	Picture	MorphF2_01_orig.jpg ; MorphF2_00_UPPER.jpg	13806180	0	1	28275	2	0	next	incorrect	529
Vp030	265	Response	1	13834278	28098	1
Vp030	266	Picture	MorphM10_09_orig.jpg ; MorphM10_00_UPPER.jpg	13834455	0	1	8635	183	0	next	hit	531
Vp030	266	Response	2	13843078	8623	1
Vp030	267	Picture	MorphF5_07_orig.jpg ; MorphF5_00_UPPER.jpg	13843090	0	182	29786	184	0	next	hit	533
Vp030	267	Response	2	13872677	29587	1
Vp030	268	Picture	MorphF7_05_orig.jpg ; MorphF7_00_UPPER.jpg	13872876	0	2	34430	3	0	next	incorrect	535
Vp030	268	Response	1	13907236	34360	1
Vp030	269	Picture	MorphF10_00_orig.jpg ; MorphF10_00_UPPER.jpg	13907306	0	1	21290	2	0	next	hit	537
Vp030	269	Response	2	13928515	21209	1
Vp030	270	Picture	MorphF5_10_orig.jpg ; MorphF5_10_UPPER.jpg	13928596	0	1	14803	2	0	next	hit	539
Vp030	270	Response	2	13943235	14639	1
Vp030	271	Picture	MorphM4_07_orig.jpg ; MorphM4_10_UPPER.jpg	13943399	0	1	7318	2	0	next	hit	541
Vp030	271	Response	2	13950514	7115	1
Vp030	272	Picture	MorphF7_03_orig.jpg ; MorphF7_00_UPPER.jpg	13950717	0	1	40251	2	0	next	incorrect	543
Vp030	272	Response	1	13990833	40116	1
Vp030	273	Picture	MorphM9_07_orig.jpg ; MorphM9_10_UPPER.jpg	13990968	0	1	30604	2	0	next	incorrect	545
Vp030	273	Response	1	14021392	30424	1
Vp030	274	Picture	MorphF3_01_orig.jpg ; MorphF3_10_UPPER.jpg	14021572	0	1	24450	2	0	next	hit	547
Vp030	274	Response	2	14045792	24220	1
Vp030	275	Picture	MorphM2_07_orig.jpg ; MorphM2_00_UPPER.jpg	14046022	0	1	38587	2	0	next	incorrect	549
Vp030	275	Response	1	14084431	38409	1
Vp030	276	Picture	MorphF5_09_orig.jpg ; MorphF5_10_UPPER.jpg	14084609	0	1	10146	2	0	next	hit	551
Vp030	276	Response	2	14094590	9981	1
Vp030	277	Picture	MorphM6_04_orig.jpg ; MorphM6_10_UPPER.jpg	14094755	0	1	9148	2	0	next	incorrect	553
Vp030	277	Response	1	14103870	9115	1
Vp030	278	Picture	MorphF5_06_orig.jpg ; MorphF5_00_UPPER.jpg	14103903	0	1	9813	2	0	next	hit	555
Vp030	278	Response	2	14113550	9647	1
Vp030	279	Picture	MorphM6_07_orig.jpg ; MorphM6_10_UPPER.jpg	14113716	0	1	6320	3	0	next	incorrect	557
Vp030	279	Response	1	14119869	6153	1
Vp030	280	Picture	MorphF7_02_orig.jpg ; MorphF7_00_UPPER.jpg	14120036	0	2	31602	3	0	next	incorrect	559
Vp030	280	Response	1	14151549	31513	1
Vp030	281	Picture	MorphM6_08_orig.jpg ; MorphM6_10_UPPER.jpg	14151638	0	1	32600	2	0	next	incorrect	561
Vp030	281	Response	1	14184188	32550	1
Vp030	282	Picture	MorphM3_06_orig.jpg ; MorphM3_00_UPPER.jpg	14184238	0	1	103954	2	0	next	incorrect	563
Vp030	282	Response	1	14288105	103867	1
Vp030	283	Picture	MorphF4_04_orig.jpg ; MorphF4_10_UPPER.jpg	14288192	0	1	12308	2	0	next	hit	565
Vp030	283	Response	2	14300424	12232	1
Vp030	284	Picture	MorphM1_00_orig.jpg ; MorphM1_00_UPPER.jpg	14300500	0	1	12142	2	0	next	incorrect	567
Vp030	284	Response	1	14312424	11924	1
Vp030	285	Picture	MorphF7_10_orig.jpg ; MorphF7_00_UPPER.jpg	14312642	0	1	28275	2	0	next	hit	569
Vp030	285	Response	2	14340823	28181	1
Vp030	286	Picture	MorphF5_03_orig.jpg ; MorphF5_10_UPPER.jpg	14340917	0	1	12308	2	0	next	hit	571
Vp030	286	Response	2	14353143	12226	1
Vp030	287	Picture	MorphM10_07_orig.jpg ; MorphM10_10_UPPER.jpg	14353225	0	1	7485	2	0	next	hit	573
Vp030	287	Response	2	14360582	7357	1
Vp030	288	Picture	MorphF2_10_orig.jpg ; MorphF2_10_UPPER.jpg	14360710	0	1	22786	3	0	next	incorrect	575
Vp030	288	Response	1	14383382	22672	1
Vp030	289	Picture	MorphF5_00_orig.jpg ; MorphF5_00_UPPER.jpg	14383496	0	2	47237	3	0	next	incorrect	577
Vp030	289	Response	1	14430580	47084	1
Vp030	290	Picture	MorphM1_05_orig.jpg ; MorphM1_00_UPPER.jpg	14430733	0	1	29107	2	0	next	hit	579
Vp030	290	Response	2	14459700	28967	1
Vp030	291	Picture	MorphF5_02_orig.jpg ; MorphF5_10_UPPER.jpg	14459840	0	1	8815	2	0	next	hit	581
Vp030	291	Response	2	14468499	8659	1
Vp030	292	Picture	MorphM6_01_orig.jpg ; MorphM6_10_UPPER.jpg	14468655	0	1	30271	3	0	next	incorrect	583
Vp030	292	Response	1	14498738	30083	1
Vp030	293	Picture	MorphM9_02_orig.jpg ; MorphM9_00_UPPER.jpg	14498926	0	2	9481	3	0	next	incorrect	585
Vp030	293	Response	1	14508338	9412	1
Vp030	294	Picture	MorphM1_05_orig.jpg ; MorphM1_10_UPPER.jpg	14508407	0	1	12308	2	0	next	hit	587
Vp030	294	Response	2	14520658	12251	1
Vp030	295	Picture	MorphM9_03_orig.jpg ; MorphM9_10_UPPER.jpg	14520715	0	1	20292	2	0	next	incorrect	589
Vp030	295	Response	1	14540897	20182	1
Vp030	296	Picture	MorphF8_00_orig.jpg ; MorphF8_10_UPPER.jpg	14541007	0	1	54056	2	0	next	incorrect	591
Vp030	296	Response	1	14594976	53969	1
Vp030	297	Picture	MorphM2_01_orig.jpg ; MorphM2_10_UPPER.jpg	14595063	0	1	51893	3	0	next	incorrect	593
Vp030	297	Response	1	14646814	51751	1
Vp030	298	Picture	MorphF4_07_orig.jpg ; MorphF4_10_UPPER.jpg	14646956	0	2	7152	4	0	next	hit	595
Vp030	298	Response	2	14654014	7058	1
Vp030	299	Picture	MorphF6_07_orig.jpg ; MorphF6_00_UPPER.jpg	14654108	0	2	13972	3	0	next	incorrect	597
Vp030	299	Response	1	14668013	13905	1
Vp030	300	Picture	MorphM6_09_orig.jpg ; MorphM6_00_UPPER.jpg	14668080	0	1	11476	2	0	next	incorrect	599
Vp030	300	Response	1	14679453	11373	1
Vp030	301	Picture	MorphM10_06_orig.jpg ; MorphM10_00_UPPER.jpg	14679556	0	1	6653	2	0	next	hit	601
Vp030	301	Response	2	14686093	6537	1
Vp030	302	Picture	MorphM8_02_orig.jpg ; MorphM8_10_UPPER.jpg	14686209	0	1	34430	2	0	next	incorrect	603
Vp030	302	Response	1	14720492	34283	1
Vp030	303	Picture	MorphF4_02_orig.jpg ; MorphF4_10_UPPER.jpg	14720639	0	1	45906	2	0	next	incorrect	605
Vp030	303	Response	1	14766411	45772	1
Vp030	304	Picture	MorphM10_02_orig.jpg ; MorphM10_10_UPPER.jpg	14766545	0	1	15801	2	0	next	hit	607
Vp030	304	Response	2	14782250	15705	1
Vp030	305	Picture	MorphM7_02_orig.jpg ; MorphM7_00_UPPER.jpg	14782346	0	1	30437	2	0	next	hit	609
Vp030	305	Response	2	14812649	30303	1
Vp030	306	Picture	MorphM4_00_orig.jpg ; MorphM4_10_UPPER.jpg	14812783	0	1	57882	2	0	next	hit	611
Vp030	306	Response	2	14870567	57784	1
Vp030	307	Picture	MorphF9_10_orig.jpg ; MorphF9_00_UPPER.jpg	14870665	0	1	12973	2	0	next	incorrect	613
Vp030	307	Response	1	14883527	12862	1
Vp030	308	Picture	MorphM3_08_orig.jpg ; MorphM3_10_UPPER.jpg	14883638	0	1	18628	3	0	next	incorrect	615
Vp030	308	Response	1	14902086	18448	1
Vp030	309	Picture	MorphF3_00_orig.jpg ; MorphF3_00_UPPER.jpg	14902266	0	2	26613	3	0	next	incorrect	617
Vp030	309	Response	1	14928726	26460	1
Vp030	310	Picture	MorphM7_07_orig.jpg ; MorphM7_10_UPPER.jpg	14928879	0	1	11310	2	0	next	hit	619
Vp030	310	Response	2	14940005	11126	1
Vp030	311	Picture	MorphM5_10_orig.jpg ; MorphM5_10_UPPER.jpg	14940189	0	1	8150	2	0	next	hit	621
Vp030	311	Response	2	14948245	8056	1
Vp030	312	Picture	MorphM7_08_orig.jpg ; MorphM7_00_UPPER.jpg	14948339	0	1	35926	2	0	next	hit	623
Vp030	312	Response	2	14984084	35745	1
Vp030	313	Picture	MorphF6_00_orig.jpg ; MorphF6_00_UPPER.jpg	14984265	0	1	14138	2	0	next	incorrect	625
Vp030	313	Response	1	14998244	13979	1
Vp030	314	Picture	MorphM8_10_orig.jpg ; MorphM8_10_UPPER.jpg	14998403	0	1	27610	2	0	next	hit	627
Vp030	314	Response	2	15025843	27440	1
Vp030	315	Picture	MorphF10_05_orig.jpg ; MorphF10_10_UPPER.jpg	15026013	0	1	29107	2	0	next	hit	629
Vp030	315	Response	2	15054962	28949	1
Vp030	316	Picture	MorphM6_10_orig.jpg ; MorphM6_00_UPPER.jpg	15055120	0	1	8815	2	0	next	incorrect	631
Vp030	316	Response	1	15063842	8722	1
Vp030	317	Picture	MorphM2_05_orig.jpg ; MorphM2_10_UPPER.jpg	15063935	0	1	25781	2	0	next	incorrect	633
Vp030	317	Response	1	15089601	25666	1
Vp030	318	Picture	MorphF5_08_orig.jpg ; MorphF5_00_UPPER.jpg	15089716	0	1	38088	2	0	next	hit	635
Vp030	318	Response	2	15127680	37964	1
Vp030	319	Picture	MorphF4_00_orig.jpg ; MorphF4_10_UPPER.jpg	15127804	0	1	14138	2	0	next	hit	637
Vp030	319	Response	2	15141919	14115	1
Vp030	320	Picture	MorphF1_02_orig.jpg ; MorphF1_10_UPPER.jpg	15141942	0	1	9979	3	0	next	hit	639
Vp030	320	Response	2	15151759	9817	1
Vp030	321	Picture	MorphM1_06_orig.jpg ; MorphM1_10_UPPER.jpg	15151921	0	2	20458	4	0	next	hit	641
Vp030	321	Response	2	15172319	20398	1
Vp030	322	Picture	MorphM4_02_orig.jpg ; MorphM4_10_UPPER.jpg	15172379	0	2	9980	3	0	next	hit	643
Vp030	322	Response	2	15182238	9859	1
Vp030	323	Picture	MorphF10_07_orig.jpg ; MorphF10_10_UPPER.jpg	15182359	0	1	6653	2	0	next	hit	645
Vp030	323	Response	2	15188878	6519	1
Vp030	324	Picture	MorphF9_02_orig.jpg ; MorphF9_00_UPPER.jpg	15189012	0	1	15468	2	0	next	incorrect	647
Vp030	324	Response	1	15204318	15306	1
Vp030	325	Picture	MorphF1_07_orig.jpg ; MorphF1_10_UPPER.jpg	15204480	0	1	12142	2	0	next	hit	649
Vp030	325	Response	2	15216477	11997	1
Vp030	326	Picture	MorphM7_10_orig.jpg ; MorphM7_10_UPPER.jpg	15216622	0	1	52725	3	0	next	hit	651
Vp030	326	Response	2	15269196	52574	1
Vp030	327	Picture	MorphF2_07_orig.jpg ; MorphF2_10_UPPER.jpg	15269347	0	2	23619	3	0	next	incorrect	653
Vp030	327	Response	1	15292795	23448	1
Vp030	328	Picture	MorphM9_08_orig.jpg ; MorphM9_10_UPPER.jpg	15292966	0	1	39752	2	0	next	incorrect	655
Vp030	328	Response	1	15332554	39588	1
Vp030	329	Picture	MorphF3_03_orig.jpg ; MorphF3_10_UPPER.jpg	15332718	0	1	8648	3	0	next	hit	657
Vp030	329	Response	2	15341273	8555	1
Vp030	330	Picture	MorphM7_10_orig.jpg ; MorphM7_00_UPPER.jpg	15341366	0	2	20126	3	0	next	hit	659
Vp030	330	Response	2	15361353	19987	1
Vp030	331	Picture	MorphM3_09_orig.jpg ; MorphM3_00_UPPER.jpg	15361492	0	1	9314	2	0	next	incorrect	661
Vp030	331	Response	1	15370713	9221	1
Vp030	332	Picture	MorphM9_01_orig.jpg ; MorphM9_10_UPPER.jpg	15370806	0	1	15967	2	0	next	incorrect	663
Vp030	332	Response	1	15386632	15826	1
Vp030	333	Picture	MorphM4_08_orig.jpg ; MorphM4_00_UPPER.jpg	15386773	0	1	39087	2	0	next	hit	665
Vp030	333	Response	2	15425751	38978	1
Vp030	334	Picture	MorphF9_09_orig.jpg ; MorphF9_10_UPPER.jpg	15425860	0	1	22288	2	0	next	incorrect	667
Vp030	334	Response	1	15448070	22210	1
Vp030	335	Picture	MorphM7_07_orig.jpg ; MorphM7_00_UPPER.jpg	15448148	0	1	26944	2	0	next	hit	669
Vp030	335	Response	2	15474950	26802	1
Vp030	336	Picture	MorphM8_02_orig.jpg ; MorphM8_00_UPPER.jpg	15475092	0	1	10312	3	0	next	incorrect	671
Vp030	336	Response	1	15485269	10177	1
Vp030	337	Picture	MorphF2_01_orig.jpg ; MorphF2_10_UPPER.jpg	15485404	0	2	16300	4	0	next	incorrect	673
Vp030	337	Response	1	15501509	16105	1
Vp030	338	Picture	MorphM10_05_orig.jpg ; MorphM10_00_UPPER.jpg	15501704	0	2	9647	3	0	next	hit	675
Vp030	338	Response	2	15511188	9484	1
Vp030	339	Picture	MorphF10_10_orig.jpg ; MorphF10_10_UPPER.jpg	15511351	0	1	6986	2	0	next	hit	677
Vp030	339	Response	2	15518228	6877	1
Vp030	340	Picture	MorphM2_00_orig.jpg ; MorphM2_00_UPPER.jpg	15518337	0	1	16633	2	0	next	incorrect	679
Vp030	340	Response	1	15534788	16451	1
Vp030	341	Picture	MorphM6_09_orig.jpg ; MorphM6_10_UPPER.jpg	15534970	0	1	28441	2	0	next	hit	681
Vp030	341	Response	2	15563187	28217	1
Vp030	342	Picture	MorphF6_08_orig.jpg ; MorphF6_10_UPPER.jpg	15563411	0	1	39752	2	0	next	hit	683
Vp030	342	Response	2	15603026	39615	1
Vp030	343	Picture	MorphF4_07_orig.jpg ; MorphF4_00_UPPER.jpg	15603163	0	1	7651	2	0	next	hit	685
Vp030	343	Response	2	15610705	7542	1
Vp030	344	Picture	MorphF3_04_orig.jpg ; MorphF3_00_UPPER.jpg	15610814	0	1	10146	2	0	next	hit	687
Vp030	344	Response	2	15620785	9971	1
Vp030	345	Picture	MorphM7_03_orig.jpg ; MorphM7_00_UPPER.jpg	15620960	0	1	6487	2	0	next	hit	689
Vp030	345	Response	2	15627345	6385	1
Vp030	346	Picture	MorphF9_00_orig.jpg ; MorphF9_00_UPPER.jpg	15627447	0	1	7817	2	0	next	incorrect	691
Vp030	346	Response	1	15635185	7738	1
Vp030	347	Picture	MorphF5_01_orig.jpg ; MorphF5_00_UPPER.jpg	15635264	0	1	24782	3	0	next	incorrect	693
Vp030	347	Response	1	15659904	24640	1
Vp030	348	Picture	MorphF3_10_orig.jpg ; MorphF3_00_UPPER.jpg	15660046	0	2	8649	4	0	next	hit	695
Vp030	348	Response	2	15668624	8578	1
Vp030	349	Picture	MorphF4_08_orig.jpg ; MorphF4_00_UPPER.jpg	15668695	0	2	38422	3	0	next	hit	697
Vp030	349	Response	2	15706943	38248	1
Vp030	350	Picture	MorphF3_00_orig.jpg ; MorphF3_10_UPPER.jpg	15707117	0	1	8981	2	0	next	hit	699
Vp030	350	Response	2	15716062	8945	1
Vp030	351	Picture	MorphM2_01_orig.jpg ; MorphM2_00_UPPER.jpg	15716098	0	1	15801	2	0	next	incorrect	701
Vp030	351	Response	1	15731742	15644	1
Vp030	352	Picture	MorphM7_05_orig.jpg ; MorphM7_00_UPPER.jpg	15731899	0	1	11310	2	0	next	hit	703
Vp030	352	Response	2	15742940	11041	3
Vp030	353	Picture	MorphF6_02_orig.jpg ; MorphF6_10_UPPER.jpg	15743209	0	1	47570	2	0	next	incorrect	705
Vp030	353	Response	1	15790621	47412	1
Vp030	354	Picture	MorphF1_10_orig.jpg ; MorphF1_00_UPPER.jpg	15790779	0	1	53058	2	0	next	incorrect	707
Vp030	354	Response	1	15843739	52960	1
Vp030	355	Picture	MorphF7_04_orig.jpg ; MorphF7_00_UPPER.jpg	15843837	0	1	12795	180	0	next	incorrect	709
Vp030	355	Response	1	15856618	12781	1
Vp030	356	Picture	MorphF5_05_orig.jpg ; MorphF5_00_UPPER.jpg	15856632	0	179	43589	180	0	next	incorrect	711
Vp030	356	Response	1	15900137	43505	1
Vp030	357	Picture	MorphM10_03_orig.jpg ; MorphM10_10_UPPER.jpg	15900221	0	1	7152	2	0	next	hit	713
Vp030	357	Response	2	15907177	6956	1
Vp030	358	Picture	MorphF4_03_orig.jpg ; MorphF4_10_UPPER.jpg	15907373	0	1	7485	2	0	next	hit	715
Vp030	358	Response	2	15914777	7404	1
Vp030	359	Picture	MorphM6_05_orig.jpg ; MorphM6_10_UPPER.jpg	15914858	0	1	47735	2	0	next	incorrect	717
Vp030	359	Response	1	15962535	47677	1
Vp030	360	Picture	MorphF2_02_orig.jpg ; MorphF2_00_UPPER.jpg	15962593	0	1	11144	2	0	next	incorrect	719
Vp030	360	Response	1	15973655	11062	1
Vp030	361	Picture	MorphM3_01_orig.jpg ; MorphM3_10_UPPER.jpg	15973737	0	1	9314	2	0	next	incorrect	721
Vp030	361	Response	1	15982854	9117	1
Vp030	362	Picture	MorphM8_00_orig.jpg ; MorphM8_10_UPPER.jpg	15983051	0	1	31935	2	0	next	incorrect	723
Vp030	362	Response	1	16014934	31883	1
Vp030	363	Picture	MorphF3_06_orig.jpg ; MorphF3_10_UPPER.jpg	16014986	0	1	7484	2	0	next	hit	725
Vp030	363	Response	2	16022373	7387	1
Vp030	364	Picture	MorphF6_06_orig.jpg ; MorphF6_00_UPPER.jpg	16022470	0	1	21769	188	0	next	incorrect	727
Vp030	364	Response	1	16044213	21743	1
Vp030	365	Picture	MorphF4_06_orig.jpg ; MorphF4_00_UPPER.jpg	16044239	0	187	8669	188	0	next	hit	729
Vp030	365	Response	2	16052773	8534	1
Vp030	366	Picture	MorphM6_02_orig.jpg ; MorphM6_00_UPPER.jpg	16052908	0	1	9813	2	0	next	incorrect	731
Vp030	366	Response	1	16062612	9704	1
Vp030	367	Picture	MorphM4_06_orig.jpg ; MorphM4_00_UPPER.jpg	16062721	0	1	17464	2	0	next	hit	733
Vp030	367	Response	2	16080132	17411	1
Vp030	368	Picture	MorphF9_03_orig.jpg ; MorphF9_10_UPPER.jpg	16080185	0	1	46405	2	0	next	incorrect	735
Vp030	368	Response	1	16126530	46345	1
Vp030	369	Picture	MorphF10_10_orig.jpg ; MorphF10_00_UPPER.jpg	16126590	0	1	8483	2	0	next	hit	737
Vp030	369	Response	2	16135010	8420	1
Vp030	370	Picture	MorphF4_09_orig.jpg ; MorphF4_10_UPPER.jpg	16135073	0	1	9148	2	0	next	hit	739
Vp030	370	Response	2	16144130	9057	1
Vp030	371	Picture	MorphM7_09_orig.jpg ; MorphM7_00_UPPER.jpg	16144221	0	1	6154	2	0	next	hit	741
Vp030	371	Response	2	16150290	6069	1
Vp030	372	Picture	MorphF4_02_orig.jpg ; MorphF4_00_UPPER.jpg	16150375	0	1	17607	192	0	next	incorrect	743
Vp030	372	Response	1	16167969	17594	1
Vp030	373	Picture	MorphF9_06_orig.jpg ; MorphF9_00_UPPER.jpg	16167982	0	191	16822	192	0	next	hit	745
Vp030	373	Response	2	16184689	16707	1
Vp030	374	Picture	MorphM5_02_orig.jpg ; MorphM5_00_UPPER.jpg	16184804	0	1	27111	2	0	next	hit	747
Vp030	374	Response	2	16211808	27004	1
Vp030	375	Picture	MorphM2_04_orig.jpg ; MorphM2_10_UPPER.jpg	16211915	0	1	10146	2	0	next	incorrect	749
Vp030	375	Response	1	16221968	10053	1
Vp030	376	Picture	MorphF8_04_orig.jpg ; MorphF8_10_UPPER.jpg	16222061	0	1	9813	3	0	next	hit	751
Vp030	376	Response	2	16231807	9746	1
Vp030	377	Picture	MorphM3_04_orig.jpg ; MorphM3_10_UPPER.jpg	16231874	0	2	13306	4	0	next	incorrect	753
Vp030	377	Response	1	16245087	13213	1
Vp030	378	Picture	MorphF1_08_orig.jpg ; MorphF1_10_UPPER.jpg	16245180	0	2	13140	3	0	next	hit	755
Vp030	378	Response	2	16258287	13107	1
Vp030	379	Picture	MorphM7_08_orig.jpg ; MorphM7_10_UPPER.jpg	16258320	0	1	9314	3	0	next	hit	757
Vp030	379	Response	2	16267486	9166	1
Vp030	380	Picture	MorphM5_05_orig.jpg ; MorphM5_10_UPPER.jpg	16267634	0	2	11976	3	0	next	hit	759
Vp030	380	Response	2	16279486	11852	1
Vp030	381	Picture	MorphF5_04_orig.jpg ; MorphF5_10_UPPER.jpg	16279610	0	1	29440	2	0	next	hit	761
Vp030	381	Response	2	16308845	29235	1
Vp030	382	Picture	MorphM2_06_orig.jpg ; MorphM2_00_UPPER.jpg	16309050	0	1	9148	2	0	next	incorrect	763
Vp030	382	Response	1	16318045	8995	1
Vp030	383	Picture	MorphM1_02_orig.jpg ; MorphM1_10_UPPER.jpg	16318198	0	1	57049	2	0	next	hit	765
Vp030	383	Response	2	16375163	56965	1
Vp030	384	Picture	MorphM10_08_orig.jpg ; MorphM10_00_UPPER.jpg	16375247	0	1	8317	2	0	next	hit	767
Vp030	384	Response	2	16383403	8156	1
Vp030	385	Picture	MorphF3_07_orig.jpg ; MorphF3_10_UPPER.jpg	16383564	0	1	9480	2	0	next	hit	769
Vp030	385	Response	2	16393003	9439	1
Vp030	386	Picture	MorphM5_10_orig.jpg ; MorphM5_00_UPPER.jpg	16393044	0	1	14969	3	0	next	hit	771
Vp030	386	Response	2	16407882	14838	1
Vp030	387	Picture	MorphM9_10_orig.jpg ; MorphM9_00_UPPER.jpg	16408013	0	2	8982	3	0	next	incorrect	773
Vp030	387	Response	1	16416922	8909	1
Vp030	388	Picture	MorphM2_08_orig.jpg ; MorphM2_10_UPPER.jpg	16416995	0	1	18795	2	0	next	incorrect	775
Vp030	388	Response	1	16435641	18646	1
Vp030	389	Picture	MorphM7_06_orig.jpg ; MorphM7_00_UPPER.jpg	16435790	0	1	7637	182	0	next	hit	777
Vp030	389	Response	2	16443401	7611	1
Vp030	390	Picture	MorphF10_02_orig.jpg ; MorphF10_10_UPPER.jpg	16443427	0	181	6999	183	0	next	hit	779
Vp030	390	Response	2	16450281	6854	1
Vp030	391	Picture	MorphF4_10_orig.jpg ; MorphF4_00_UPPER.jpg	16450426	0	2	6986	3	0	next	hit	781
Vp030	391	Response	2	16457321	6895	1
Vp030	392	Picture	MorphM7_00_orig.jpg ; MorphM7_10_UPPER.jpg	16457412	0	1	7485	2	0	next	incorrect	783
Vp030	392	Response	1	16464840	7428	1
Vp030	393	Picture	MorphF9_08_orig.jpg ; MorphF9_00_UPPER.jpg	16464897	0	1	68675	186	0	next	incorrect	785
Vp030	393	Response	1	16533559	68662	1
Vp030	394	Picture	MorphM1_09_orig.jpg ; MorphM1_10_UPPER.jpg	16533572	0	185	34779	187	0	next	hit	787
Vp030	394	Response	2	16568277	34705	1
Vp030	395	Picture	MorphM5_08_orig.jpg ; MorphM5_00_UPPER.jpg	16568351	0	2	12807	4	0	next	hit	789
Vp030	395	Response	2	16581077	12726	1
Vp030	396	Picture	MorphF9_07_orig.jpg ; MorphF9_00_UPPER.jpg	16581158	0	2	10978	3	0	next	incorrect	791
Vp030	396	Response	1	16591957	10799	1
Vp030	397	Picture	MorphM3_00_orig.jpg ; MorphM3_10_UPPER.jpg	16592136	0	1	9813	2	0	next	incorrect	793
Vp030	397	Response	1	16601876	9740	1
Vp030	398	Picture	MorphM5_00_orig.jpg ; MorphM5_00_UPPER.jpg	16601949	0	1	12641	2	0	next	hit	795
Vp030	398	Response	2	16614516	12567	1
Vp030	399	Picture	MorphF6_07_orig.jpg ; MorphF6_10_UPPER.jpg	16614590	0	1	54056	2	0	next	incorrect	797
Vp030	399	Response	1	16668514	53924	1
Vp030	400	Picture	MorphM9_04_orig.jpg ; MorphM9_00_UPPER.jpg	16668646	0	1	6279	210	0	next	incorrect	799
Vp030	400	Response	1	16674914	6268	1
Vp030	401	Picture	MorphM10_04_orig.jpg ; MorphM10_10_UPPER.jpg	16674925	0	209	6528	210	0	next	hit	801
Vp030	401	Response	2	16681314	6389	1
Vp030	402	Picture	MorphM9_05_orig.jpg ; MorphM9_00_UPPER.jpg	16681453	0	1	7308	179	0	next	incorrect	803
Vp030	402	Response	1	16688754	7301	1
Vp030	403	Picture	MorphF9_08_orig.jpg ; MorphF9_10_UPPER.jpg	16688761	0	178	16809	179	0	next	incorrect	805
Vp030	403	Response	1	16705393	16632	1
Vp030	404	Picture	MorphF4_09_orig.jpg ; MorphF4_00_UPPER.jpg	16705570	0	1	9148	2	0	next	hit	807
Vp030	404	Response	2	16714593	9023	1
Vp030	405	Picture	MorphF2_00_orig.jpg ; MorphF2_00_UPPER.jpg	16714718	0	1	11310	2	0	next	incorrect	809
Vp030	405	Response	1	16725953	11235	1
Vp030	406	Picture	MorphF1_01_orig.jpg ; MorphF1_10_UPPER.jpg	16726028	0	1	7984	2	0	next	hit	811
Vp030	406	Response	2	16733952	7924	1
Vp030	407	Picture	MorphM6_10_orig.jpg ; MorphM6_10_UPPER.jpg	16734012	0	1	35261	2	0	next	incorrect	813
Vp030	407	Response	1	16769151	35139	1
Vp030	408	Picture	MorphM1_04_orig.jpg ; MorphM1_10_UPPER.jpg	16769273	0	1	8483	2	0	next	hit	815
Vp030	408	Response	2	16777551	8278	1
Vp030	409	Picture	MorphF2_08_orig.jpg ; MorphF2_10_UPPER.jpg	16777756	0	1	26944	2	0	next	incorrect	817
Vp030	409	Response	1	16804510	26754	1
Vp030	410	Picture	MorphM2_10_orig.jpg ; MorphM2_00_UPPER.jpg	16804700	0	1	41083	2	0	next	incorrect	819
Vp030	410	Response	1	16845709	41009	1
Vp030	411	Picture	MorphM3_00_orig.jpg ; MorphM3_00_UPPER.jpg	16845783	0	1	27277	2	0	next	incorrect	821
Vp030	411	Response	1	16872908	27125	1
Vp030	412	Picture	MorphF8_07_orig.jpg ; MorphF8_00_UPPER.jpg	16873060	0	1	19959	2	0	next	hit	823
Vp030	412	Response	2	16892908	19848	1
Vp030	413	Picture	MorphM9_03_orig.jpg ; MorphM9_00_UPPER.jpg	16893019	0	1	8775	209	0	next	incorrect	825
Vp030	413	Response	1	16901788	8769	1
Vp030	414	Picture	MorphF9_07_orig.jpg ; MorphF9_10_UPPER.jpg	16901794	0	208	56092	209	0	next	incorrect	827
Vp030	414	Response	1	16957706	55912	1
Vp030	415	Picture	MorphF6_02_orig.jpg ; MorphF6_00_UPPER.jpg	16957886	0	1	43744	2	0	next	incorrect	829
Vp030	415	Response	1	17001545	43659	1
Vp030	416	Picture	MorphF8_09_orig.jpg ; MorphF8_00_UPPER.jpg	17001630	0	1	33099	2	0	next	hit	831
Vp030	416	Response	2	17034664	33034	1
Vp030	417	Picture	MorphM6_00_orig.jpg ; MorphM6_10_UPPER.jpg	17034729	0	1	11788	189	0	next	incorrect	833
Vp030	417	Response	1	17046503	11774	1
Vp030	418	Picture	MorphF1_00_orig.jpg ; MorphF1_10_UPPER.jpg	17046517	0	188	8670	189	0	next	hit	835
Vp030	418	Response	2	17055063	8546	1
Vp030	419	Picture	MorphF4_08_orig.jpg ; MorphF4_10_UPPER.jpg	17055187	0	1	7651	2	0	next	hit	837
Vp030	419	Response	2	17062743	7556	1
Vp030	420	Picture	MorphF6_10_orig.jpg ; MorphF6_10_UPPER.jpg	17062838	0	1	17131	3	0	next	hit	839
Vp030	420	Response	2	17079862	17024	1
Vp030	421	Picture	MorphM6_06_orig.jpg ; MorphM6_00_UPPER.jpg	17079969	0	2	7984	3	0	next	incorrect	841
Vp030	421	Response	1	17087862	7893	1
Vp030	422	Picture	MorphF8_05_orig.jpg ; MorphF8_10_UPPER.jpg	17087953	0	1	34263	2	0	next	hit	843
Vp030	422	Response	2	17122101	34148	1
Vp030	423	Picture	MorphF10_04_orig.jpg ; MorphF10_00_UPPER.jpg	17122216	0	1	8982	2	0	next	hit	845
Vp030	423	Response	2	17131141	8925	1
Vp030	424	Picture	MorphF3_01_orig.jpg ; MorphF3_00_UPPER.jpg	17131198	0	1	81832	2	0	next	incorrect	847
Vp030	424	Response	1	17212898	81700	1
Vp030	425	Picture	MorphF6_03_orig.jpg ; MorphF6_00_UPPER.jpg	17213030	0	1	21456	2	0	next	incorrect	849
Vp030	425	Response	1	17234338	21308	1
Vp030	426	Picture	MorphF7_09_orig.jpg ; MorphF7_10_UPPER.jpg	17234486	0	1	23286	2	0	next	hit	851
Vp030	426	Response	2	17257697	23211	1
Vp030	427	Picture	MorphM2_10_orig.jpg ; MorphM2_10_UPPER.jpg	17257772	0	1	20957	2	0	next	hit	853
Vp030	427	Response	2	17278576	20804	1
Vp030	428	Picture	MorphF10_04_orig.jpg ; MorphF10_10_UPPER.jpg	17278729	0	1	9647	2	0	next	hit	855
Vp030	428	Response	2	17288256	9527	1
Vp030	429	Picture	MorphF7_01_orig.jpg ; MorphF7_00_UPPER.jpg	17288376	0	1	19127	2	0	next	incorrect	857
Vp030	429	Response	1	17307296	18920	1
Vp030	430	Picture	MorphM3_05_orig.jpg ; MorphM3_00_UPPER.jpg	17307503	0	1	20458	2	0	next	incorrect	859
Vp030	430	Response	1	17327935	20432	1
Vp030	431	Picture	MorphF9_00_orig.jpg ; MorphF9_10_UPPER.jpg	17327961	0	1	46405	2	0	next	hit	861
Vp030	431	Response	2	17374334	46373	1
Vp030	432	Picture	MorphF5_08_orig.jpg ; MorphF5_10_UPPER.jpg	17374366	0	1	11476	3	0	next	hit	863
Vp030	432	Response	2	17385773	11407	1
Vp030	433	Picture	MorphM8_00_orig.jpg ; MorphM8_00_UPPER.jpg	17385842	0	2	12309	3	0	next	incorrect	865
Vp030	433	Response	1	17398013	12171	1
Vp030	434	Picture	MorphF2_02_orig.jpg ; MorphF2_10_UPPER.jpg	17398151	0	1	45406	3	0	next	incorrect	867
Vp030	434	Response	1	17443452	45301	1
Vp030	435	Picture	MorphF1_08_orig.jpg ; MorphF1_00_UPPER.jpg	17443557	0	2	19960	3	0	next	hit	869
Vp030	435	Response	2	17463451	19894	1
Vp030	436	Picture	MorphM2_02_orig.jpg ; MorphM2_00_UPPER.jpg	17463517	0	1	45905	3	0	next	incorrect	871
Vp030	436	Response	1	17509290	45773	1
Vp030	437	Picture	MorphM5_09_orig.jpg ; MorphM5_10_UPPER.jpg	17509422	0	2	7984	3	0	next	hit	873
Vp030	437	Response	2	17517289	7867	1
Vp030	438	Picture	MorphF1_04_orig.jpg ; MorphF1_10_UPPER.jpg	17517406	0	1	9314	3	0	next	hit	875
Vp030	438	Response	2	17526649	9243	1
Vp030	439	Picture	MorphF7_09_orig.jpg ; MorphF7_00_UPPER.jpg	17526720	0	2	18629	3	0	next	hit	877
Vp030	439	Response	2	17545289	18569	1
Vp030	440	Picture	MorphM8_08_orig.jpg ; MorphM8_10_UPPER.jpg	17545349	0	1	21788	3	0	next	hit	879
Vp030	440	Response	2	17567048	21699	1
Vp030	441	Picture	MorphF10_07_orig.jpg ; MorphF10_00_UPPER.jpg	17567137	0	2	8317	3	0	next	hit	881
Vp030	441	Response	2	17575368	8231	1
Vp030	442	Picture	MorphM2_04_orig.jpg ; MorphM2_00_UPPER.jpg	17575454	0	1	8293	192	0	next	incorrect	883
Vp030	442	Response	1	17583687	8233	1
Vp030	443	Picture	MorphM3_03_orig.jpg ; MorphM3_00_LOWER.jpg	17583747	0	191	38611	192	0	next	incorrect	885
Vp030	443	Response	1	17622246	38499	1
Vp030	444	Picture	MorphM7_02_orig.jpg ; MorphM7_00_LOWER.jpg	17622358	0	1	25780	2	0	next	incorrect	887
Vp030	444	Response	1	17648006	25648	1
Vp030	445	Picture	MorphF1_09_orig.jpg ; MorphF1_10_LOWER.jpg	17648138	0	1	10479	2	0	next	hit	889
Vp030	445	Response	2	17658405	10267	1
Vp030	446	Picture	MorphF8_10_orig.jpg ; MorphF8_10_LOWER.jpg	17658617	0	1	10312	2	0	next	hit	891
Vp030	446	Response	2	17668805	10188	1
Vp030	447	Picture	MorphM3_04_orig.jpg ; MorphM3_10_LOWER.jpg	17668929	0	1	8815	2	0	next	incorrect	893
Vp030	447	Response	1	17677605	8676	1
Vp030	448	Picture	MorphF3_00_orig.jpg ; MorphF3_00_LOWER.jpg	17677744	0	1	7485	2	0	next	incorrect	895
Vp030	448	Response	1	17685044	7300	1
Vp030	449	Picture	MorphM7_08_orig.jpg ; MorphM7_10_LOWER.jpg	17685229	0	1	25115	2	0	next	hit	897
Vp030	449	Response	2	17710164	24935	1
Vp030	450	Picture	MorphM2_06_orig.jpg ; MorphM2_00_LOWER.jpg	17710344	0	1	7799	187	0	next	incorrect	899
Vp030	450	Response	1	17718083	7739	1
Vp030	451	Picture	MorphF7_03_orig.jpg ; MorphF7_00_LOWER.jpg	17718143	0	186	8002	187	0	next	incorrect	901
Vp030	451	Response	1	17726083	7940	1
Vp030	452	Picture	MorphM7_09_orig.jpg ; MorphM7_00_LOWER.jpg	17726145	0	1	6487	2	0	next	hit	903
Vp030	452	Response	2	17732563	6418	1
Vp030	453	Picture	MorphF2_08_orig.jpg ; MorphF2_10_LOWER.jpg	17732632	0	1	11642	3	0	next	hit	905
Vp030	453	Response	2	17744243	11611	1
Vp030	454	Picture	MorphM3_09_orig.jpg ; MorphM3_00_LOWER.jpg	17744274	0	2	15449	189	0	next	incorrect	907
Vp030	454	Response	1	17759682	15408	1
Vp030	455	Picture	MorphF10_08_orig.jpg ; MorphF10_10_LOWER.jpg	17759723	0	187	14989	188	0	next	hit	909
Vp030	455	Response	2	17774642	14919	1
Vp030	456	Picture	MorphM2_06_orig.jpg ; MorphM2_10_LOWER.jpg	17774712	0	1	8316	2	0	next	incorrect	911
Vp030	456	Response	1	17782962	8250	1
Vp030	457	Picture	MorphM8_00_orig.jpg ; MorphM8_10_LOWER.jpg	17783028	0	1	7984	2	0	next	incorrect	913
Vp030	457	Response	1	17790881	7853	1
Vp030	458	Picture	MorphF4_06_orig.jpg ; MorphF4_00_LOWER.jpg	17791012	0	1	7817	2	0	next	incorrect	915
Vp030	458	Response	1	17798721	7709	1
Vp030	459	Picture	MorphF7_08_orig.jpg ; MorphF7_00_LOWER.jpg	17798829	0	1	9148	2	0	next	incorrect	917
Vp030	459	Response	1	17807841	9012	1
Vp030	460	Picture	MorphF8_02_orig.jpg ; MorphF8_00_LOWER.jpg	17807977	0	1	7984	2	0	next	incorrect	919
Vp030	460	Response	1	17815841	7864	1
Vp030	461	Picture	MorphF7_00_orig.jpg ; MorphF7_00_LOWER.jpg	17815961	0	1	9480	3	0	next	incorrect	921
Vp030	461	Response	1	17825280	9319	1
Vp030	462	Picture	MorphM7_09_orig.jpg ; MorphM7_10_LOWER.jpg	17825441	0	2	6986	3	0	next	hit	923
Vp030	462	Response	2	17832320	6879	1
Vp030	463	Picture	MorphF3_10_orig.jpg ; MorphF3_00_LOWER.jpg	17832427	0	1	7485	2	0	next	hit	925
Vp030	463	Response	2	17839760	7333	1
Vp030	464	Picture	MorphF9_10_orig.jpg ; MorphF9_00_LOWER.jpg	17839912	0	1	6653	2	0	next	hit	927
Vp030	464	Response	2	17846480	6568	1
Vp030	465	Picture	MorphF10_08_orig.jpg ; MorphF10_00_LOWER.jpg	17846565	0	1	9314	2	0	next	hit	929
Vp030	465	Response	2	17855679	9114	1
Vp030	466	Picture	MorphF6_02_orig.jpg ; MorphF6_00_LOWER.jpg	17855879	0	1	12142	2	0	next	incorrect	931
Vp030	466	Response	1	17867839	11960	1
Vp030	467	Picture	MorphM8_06_orig.jpg ; MorphM8_00_LOWER.jpg	17868021	0	1	17464	2	0	next	hit	933
Vp030	467	Response	2	17885359	17338	1
Vp030	468	Picture	MorphF7_09_orig.jpg ; MorphF7_00_LOWER.jpg	17885485	0	1	13472	3	0	next	incorrect	935
Vp030	468	Response	1	17898798	13313	1
Vp030	469	Picture	MorphM5_04_orig.jpg ; MorphM5_10_LOWER.jpg	17898957	0	2	19128	3	0	next	incorrect	937
Vp030	469	Response	1	17917998	19041	1
Vp030	470	Picture	MorphM2_04_orig.jpg ; MorphM2_10_LOWER.jpg	17918085	0	1	6320	2	0	next	incorrect	939
Vp030	470	Response	1	17924317	6232	1
Vp030	471	Picture	MorphM5_02_orig.jpg ; MorphM5_00_LOWER.jpg	17924405	0	1	7817	3	0	next	incorrect	941
Vp030	471	Response	1	17932157	7752	1
Vp030	472	Picture	MorphF6_03_orig.jpg ; MorphF6_00_LOWER.jpg	17932222	0	2	18795	3	0	next	incorrect	943
Vp030	472	Response	1	17950877	18655	1
Vp030	473	Picture	MorphM9_07_orig.jpg ; MorphM9_10_LOWER.jpg	17951017	0	1	7984	2	0	next	incorrect	945
Vp030	473	Response	1	17958876	7859	1
Vp030	474	Picture	MorphF1_03_orig.jpg ; MorphF1_00_LOWER.jpg	17959001	0	1	6653	2	0	next	incorrect	947
Vp030	474	Response	1	17965516	6515	1
Vp030	475	Picture	MorphF10_03_orig.jpg ; MorphF10_00_LOWER.jpg	17965654	0	1	17631	2	0	next	incorrect	949
Vp030	475	Response	1	17983196	17542	1
Vp030	476	Picture	MorphF1_04_orig.jpg ; MorphF1_00_LOWER.jpg	17983285	0	1	10312	2	0	next	incorrect	951
Vp030	476	Response	1	17993515	10230	1
Vp030	477	Picture	MorphM3_07_orig.jpg ; MorphM3_00_LOWER.jpg	17993597	0	1	7318	2	0	next	incorrect	953
Vp030	477	Response	1	18000795	7198	1
Vp030	478	Picture	MorphM6_03_orig.jpg ; MorphM6_10_LOWER.jpg	18000915	0	1	16799	2	0	next	incorrect	955
Vp030	478	Response	1	18017515	16600	1
Vp030	479	Picture	MorphM4_08_orig.jpg ; MorphM4_00_LOWER.jpg	18017714	0	1	10478	3	0	next	hit	957
Vp030	479	Response	2	18027994	10280	1
Vp030	480	Picture	MorphM10_02_orig.jpg ; MorphM10_00_LOWER.jpg	18028192	0	2	12475	3	0	next	incorrect	959
Vp030	480	Response	1	18040474	12282	1
Vp030	481	Picture	MorphM5_07_orig.jpg ; MorphM5_00_LOWER.jpg	18040667	0	1	9813	2	0	next	hit	961
Vp030	481	Response	2	18050394	9727	1
Vp030	482	Picture	MorphF7_07_orig.jpg ; MorphF7_00_LOWER.jpg	18050480	0	1	23951	2	0	next	incorrect	963
Vp030	482	Response	1	18074313	23833	1
Vp030	483	Picture	MorphM3_08_orig.jpg ; MorphM3_00_LOWER.jpg	18074431	0	1	8649	2	0	next	incorrect	965
Vp030	483	Response	1	18083033	8602	1
Vp030	484	Picture	MorphM9_08_orig.jpg ; MorphM9_00_LOWER.jpg	18083080	0	1	47403	2	0	next	incorrect	967
Vp030	484	Response	1	18130391	47311	1
Vp030	485	Picture	MorphM1_02_orig.jpg ; MorphM1_00_LOWER.jpg	18130483	0	1	47070	2	0	next	incorrect	969
Vp030	485	Response	1	18177350	46867	1
Vp030	486	Picture	MorphF2_03_orig.jpg ; MorphF2_10_LOWER.jpg	18177553	0	1	14637	2	0	next	incorrect	971
Vp030	486	Response	1	18192069	14516	1
Vp030	487	Picture	MorphF5_04_orig.jpg ; MorphF5_10_LOWER.jpg	18192190	0	1	18462	2	0	next	incorrect	973
Vp030	487	Response	1	18210549	18359	1
Vp030	488	Picture	MorphM3_01_orig.jpg ; MorphM3_00_LOWER.jpg	18210652	0	1	8981	3	0	next	incorrect	975
Vp030	488	Response	1	18219509	8857	1
Vp030	489	Picture	MorphF1_03_orig.jpg ; MorphF1_10_LOWER.jpg	18219633	0	2	6653	4	0	next	incorrect	977
Vp030	489	Response	1	18226228	6595	1
Vp030	490	Picture	MorphM9_01_orig.jpg ; MorphM9_00_LOWER.jpg	18226286	0	2	21955	4	0	next	incorrect	979
Vp030	490	Response	1	18248068	21782	1
Vp030	491	Picture	MorphM1_02_orig.jpg ; MorphM1_10_LOWER.jpg	18248241	0	2	14304	4	0	next	incorrect	981
Vp030	491	Response	1	18262387	14146	1
Vp030	492	Picture	MorphF9_09_orig.jpg ; MorphF9_10_LOWER.jpg	18262545	0	2	9148	3	0	next	hit	983
Vp030	492	Response	2	18271667	9122	1
Vp030	493	Picture	MorphF1_08_orig.jpg ; MorphF1_10_LOWER.jpg	18271693	0	1	9647	2	0	next	hit	985
Vp030	493	Response	2	18281187	9494	1
Vp030	494	Picture	MorphM1_00_orig.jpg ; MorphM1_10_LOWER.jpg	18281340	0	1	8483	2	0	next	incorrect	987
Vp030	494	Response	1	18289667	8327	1
Vp030	495	Picture	MorphM3_00_orig.jpg ; MorphM3_00_LOWER.jpg	18289823	0	1	15136	2	0	next	incorrect	989
Vp030	495	Response	1	18304786	14963	1
Vp030	496	Picture	MorphF4_03_orig.jpg ; MorphF4_00_LOWER.jpg	18304959	0	1	11143	2	0	next	incorrect	991
Vp030	496	Response	1	18315906	10947	1
Vp030	497	Picture	MorphF1_05_orig.jpg ; MorphF1_10_LOWER.jpg	18316102	0	1	26280	2	0	next	incorrect	993
Vp030	497	Response	1	18342305	26203	1
Vp030	498	Picture	MorphF2_00_orig.jpg ; MorphF2_10_LOWER.jpg	18342382	0	1	8150	2	0	next	incorrect	995
Vp030	498	Response	1	18350385	8003	1
Vp030	499	Picture	MorphM7_10_orig.jpg ; MorphM7_00_LOWER.jpg	18350532	0	1	6985	3	0	next	hit	997
Vp030	499	Response	2	18357345	6813	1
Vp030	500	Picture	MorphF6_07_orig.jpg ; MorphF6_10_LOWER.jpg	18357517	0	2	8649	3	0	next	hit	999
Vp030	500	Response	2	18365984	8467	1
Vp030	501	Picture	MorphF4_10_orig.jpg ; MorphF4_00_LOWER.jpg	18366166	0	1	9647	2	0	next	hit	1001
Vp030	501	Response	2	18375664	9498	1
Vp030	502	Picture	MorphM5_04_orig.jpg ; MorphM5_00_LOWER.jpg	18375813	0	1	28775	2	0	next	hit	1003
Vp030	502	Response	2	18404383	28570	1
Vp030	503	Picture	MorphF10_00_orig.jpg ; MorphF10_10_LOWER.jpg	18404588	0	1	10811	2	0	next	hit	1005
Vp030	503	Response	2	18415183	10595	1
Vp030	504	Picture	MorphF9_05_orig.jpg ; MorphF9_10_LOWER.jpg	18415399	0	1	19460	2	0	next	hit	1007
Vp030	504	Response	2	18434782	19383	1
Vp030	505	Picture	MorphM10_03_orig.jpg ; MorphM10_00_LOWER.jpg	18434859	0	1	9137	179	0	next	incorrect	1009
Vp030	505	Response	1	18443982	9123	1
Vp030	506	Picture	MorphF2_03_orig.jpg ; MorphF2_00_LOWER.jpg	18443996	0	178	8493	180	0	next	incorrect	1011
Vp030	506	Response	1	18452302	8306	1
Vp030	507	Picture	MorphF9_01_orig.jpg ; MorphF9_00_LOWER.jpg	18452489	0	2	7651	3	0	next	incorrect	1013
Vp030	507	Response	1	18460061	7572	1
Vp030	508	Picture	MorphF5_05_orig.jpg ; MorphF5_00_LOWER.jpg	18460140	0	1	14970	2	0	next	incorrect	1015
Vp030	508	Response	1	18474941	14801	1
Vp030	509	Picture	MorphF1_10_orig.jpg ; MorphF1_00_LOWER.jpg	18475110	0	1	12807	2	0	next	hit	1017
Vp030	509	Response	2	18487741	12631	1
Vp030	510	Picture	MorphF7_10_orig.jpg ; MorphF7_00_LOWER.jpg	18487917	0	1	7983	3	0	next	hit	1019
Vp030	510	Response	2	18495820	7903	1
Vp030	511	Picture	MorphM8_02_orig.jpg ; MorphM8_00_LOWER.jpg	18495900	0	2	8483	3	0	next	incorrect	1021
Vp030	511	Response	1	18504300	8400	1
Vp030	512	Picture	MorphF10_03_orig.jpg ; MorphF10_10_LOWER.jpg	18504383	0	1	18425	206	0	next	hit	1023
Vp030	512	Response	2	18522780	18397	1
Vp030	513	Picture	MorphM8_09_orig.jpg ; MorphM8_10_LOWER.jpg	18522808	0	205	9518	206	0	next	hit	1025
Vp030	513	Response	2	18532220	9412	1
Vp030	514	Picture	MorphF8_06_orig.jpg ; MorphF8_10_LOWER.jpg	18532326	0	1	53224	2	0	next	incorrect	1027
Vp030	514	Response	1	18585418	53092	1
Vp030	515	Picture	MorphF7_01_orig.jpg ; MorphF7_00_LOWER.jpg	18585550	0	1	7651	2	0	next	incorrect	1029
Vp030	515	Response	1	18593098	7548	1
Vp030	516	Picture	MorphF6_06_orig.jpg ; MorphF6_00_LOWER.jpg	18593201	0	1	11643	2	0	next	incorrect	1031
Vp030	516	Response	1	18604777	11576	1
Vp030	517	Picture	MorphM1_08_orig.jpg ; MorphM1_00_LOWER.jpg	18604844	0	1	36092	3	0	next	hit	1033
Vp030	517	Response	2	18640856	36012	1
Vp030	518	Picture	MorphF3_01_orig.jpg ; MorphF3_10_LOWER.jpg	18640936	0	2	9315	3	0	next	incorrect	1035
Vp030	518	Response	1	18650136	9200	1
Vp030	519	Picture	MorphM9_09_orig.jpg ; MorphM9_10_LOWER.jpg	18650251	0	1	40407	178	0	next	hit	1037
Vp030	519	Response	2	18690615	40364	1
Vp030	520	Picture	MorphM5_06_orig.jpg ; MorphM5_10_LOWER.jpg	18690658	0	177	12817	178	0	next	hit	1039
Vp030	520	Response	2	18703334	12676	1
Vp030	521	Picture	MorphM8_01_orig.jpg ; MorphM8_00_LOWER.jpg	18703475	0	1	26446	2	0	next	incorrect	1041
Vp030	521	Response	1	18729814	26339	1
Vp030	522	Picture	MorphM10_02_orig.jpg ; MorphM10_10_LOWER.jpg	18729921	0	1	9314	2	0	next	hit	1043
Vp030	522	Response	2	18739093	9172	1
Vp030	523	Picture	MorphM1_09_orig.jpg ; MorphM1_00_LOWER.jpg	18739235	0	1	15635	2	0	next	hit	1045
Vp030	523	Response	2	18754693	15458	1
Vp030	524	Picture	MorphM9_10_orig.jpg ; MorphM9_10_LOWER.jpg	18754870	0	1	7983	2	0	next	hit	1047
Vp030	524	Response	2	18762773	7903	1
Vp030	525	Picture	MorphF9_01_orig.jpg ; MorphF9_10_LOWER.jpg	18762853	0	1	16134	2	0	next	incorrect	1049
Vp030	525	Response	1	18778852	15999	1
Vp030	526	Picture	MorphF6_05_orig.jpg ; MorphF6_00_LOWER.jpg	18778987	0	1	15302	2	0	next	incorrect	1051
Vp030	526	Response	1	18794132	15145	1
Vp030	527	Picture	MorphF3_06_orig.jpg ; MorphF3_10_LOWER.jpg	18794289	0	1	10312	2	0	next	hit	1053
Vp030	527	Response	2	18804531	10242	1
Vp030	528	Picture	MorphM4_02_orig.jpg ; MorphM4_00_LOWER.jpg	18804601	0	1	32600	2	0	next	incorrect	1055
Vp030	528	Response	1	18837091	32490	1
Vp030	529	Picture	MorphF4_05_orig.jpg ; MorphF4_00_LOWER.jpg	18837201	0	1	37423	2	0	next	incorrect	1057
Vp030	529	Response	1	18874529	37328	1
Vp030	530	Picture	MorphF2_02_orig.jpg ; MorphF2_10_LOWER.jpg	18874624	0	1	8150	2	0	next	incorrect	1059
Vp030	530	Response	1	18882689	8065	1
Vp030	531	Picture	MorphF3_03_orig.jpg ; MorphF3_00_LOWER.jpg	18882774	0	1	23452	2	0	next	incorrect	1061
Vp030	531	Response	1	18906049	23275	1
Vp030	532	Picture	MorphM2_08_orig.jpg ; MorphM2_10_LOWER.jpg	18906226	0	1	8316	2	0	next	hit	1063
Vp030	532	Response	2	18914448	8222	1
Vp030	533	Picture	MorphM9_04_orig.jpg ; MorphM9_10_LOWER.jpg	18914542	0	1	8150	2	0	next	incorrect	1065
Vp030	533	Response	1	18922608	8066	1
Vp030	534	Picture	MorphM8_03_orig.jpg ; MorphM8_10_LOWER.jpg	18922692	0	1	14637	2	0	next	hit	1067
Vp030	534	Response	2	18937248	14556	1
Vp030	535	Picture	MorphF6_09_orig.jpg ; MorphF6_10_LOWER.jpg	18937329	0	1	8483	2	0	next	hit	1069
Vp030	535	Response	2	18945647	8318	1
Vp030	536	Picture	MorphF8_02_orig.jpg ; MorphF8_10_LOWER.jpg	18945812	0	1	8981	2	0	next	incorrect	1071
Vp030	536	Response	1	18954767	8955	1
Vp030	537	Picture	MorphM5_10_orig.jpg ; MorphM5_00_LOWER.jpg	18954793	0	1	10479	2	0	next	hit	1073
Vp030	537	Response	2	18965247	10454	1
Vp030	538	Picture	MorphF4_08_orig.jpg ; MorphF4_00_LOWER.jpg	18965272	0	1	10312	2	0	next	incorrect	1075
Vp030	538	Response	1	18975487	10215	1
Vp030	539	Picture	MorphF10_06_orig.jpg ; MorphF10_10_LOWER.jpg	18975584	0	1	50563	2	0	next	hit	1077
Vp030	539	Response	2	19026045	50461	1
Vp030	540	Picture	MorphM1_00_orig.jpg ; MorphM1_00_LOWER.jpg	19026147	0	1	8649	2	0	next	incorrect	1079
Vp030	540	Response	1	19034605	8458	1
Vp030	541	Picture	MorphM10_00_orig.jpg ; MorphM10_00_LOWER.jpg	19034796	0	1	7484	3	0	next	incorrect	1081
Vp030	541	Response	1	19042204	7408	1
Vp030	542	Picture	MorphM5_00_orig.jpg ; MorphM5_00_LOWER.jpg	19042280	0	2	8483	3	0	next	incorrect	1083
Vp030	542	Response	1	19050685	8405	1
Vp030	543	Picture	MorphF1_07_orig.jpg ; MorphF1_00_LOWER.jpg	19050763	0	1	12308	2	0	next	hit	1085
Vp030	543	Response	2	19063004	12241	1
Vp030	544	Picture	MorphF8_06_orig.jpg ; MorphF8_00_LOWER.jpg	19063071	0	1	32267	3	0	next	incorrect	1087
Vp030	544	Response	1	19095243	32172	1
Vp030	545	Picture	MorphM7_03_orig.jpg ; MorphM7_00_LOWER.jpg	19095338	0	2	10812	3	0	next	incorrect	1089
Vp030	545	Response	1	19106042	10704	1
Vp030	546	Picture	MorphF8_03_orig.jpg ; MorphF8_00_LOWER.jpg	19106150	0	1	6320	2	0	next	incorrect	1091
Vp030	546	Response	1	19112362	6212	1
Vp030	547	Picture	MorphF6_01_orig.jpg ; MorphF6_00_LOWER.jpg	19112470	0	1	10978	2	0	next	incorrect	1093
Vp030	547	Response	1	19123402	10932	1
Vp030	548	Picture	MorphF8_09_orig.jpg ; MorphF8_10_LOWER.jpg	19123448	0	1	33930	2	0	next	hit	1095
Vp030	548	Response	2	19157241	33793	1
Vp030	549	Picture	MorphF3_09_orig.jpg ; MorphF3_10_LOWER.jpg	19157378	0	1	16466	2	0	next	hit	1097
Vp030	549	Response	2	19173721	16343	1
Vp030	550	Picture	MorphM5_01_orig.jpg ; MorphM5_00_LOWER.jpg	19173844	0	1	8483	2	0	next	incorrect	1099
Vp030	550	Response	1	19182280	8436	1
Vp030	551	Picture	MorphM8_09_orig.jpg ; MorphM8_00_LOWER.jpg	19182327	0	1	11975	2	0	next	hit	1101
Vp030	551	Response	2	19194120	11793	1
Vp030	552	Picture	MorphM1_04_orig.jpg ; MorphM1_10_LOWER.jpg	19194302	0	1	10146	2	0	next	incorrect	1103
Vp030	552	Response	1	19204280	9978	1
Vp030	553	Picture	MorphF8_07_orig.jpg ; MorphF8_10_LOWER.jpg	19204448	0	1	39419	2	0	next	hit	1105
Vp030	553	Response	2	19243719	39271	1
Vp030	554	Picture	MorphM6_06_orig.jpg ; MorphM6_00_LOWER.jpg	19243867	0	1	21456	3	0	next	incorrect	1107
Vp030	554	Response	1	19265238	21371	1
Vp030	555	Picture	MorphF8_00_orig.jpg ; MorphF8_00_LOWER.jpg	19265323	0	2	22288	3	0	next	incorrect	1109
Vp030	555	Response	1	19287557	22234	1
Vp030	556	Picture	MorphM7_04_orig.jpg ; MorphM7_00_LOWER.jpg	19287611	0	1	8150	2	0	next	hit	1111
Vp030	556	Response	2	19295557	7946	1
Vp030	557	Picture	MorphM2_05_orig.jpg ; MorphM2_00_LOWER.jpg	19295761	0	1	16300	2	0	next	incorrect	1113
Vp030	557	Response	1	19311876	16115	1
Vp030	558	Picture	MorphF4_08_orig.jpg ; MorphF4_10_LOWER.jpg	19312061	0	1	46238	3	0	next	hit	1115
Vp030	558	Response	2	19358115	46054	1
Vp030	559	Picture	MorphF5_03_orig.jpg ; MorphF5_10_LOWER.jpg	19358299	0	2	19461	3	0	next	incorrect	1117
Vp030	559	Response	1	19377715	19416	1
Vp030	560	Picture	MorphF6_10_orig.jpg ; MorphF6_00_LOWER.jpg	19377760	0	1	18961	2	0	next	hit	1119
Vp030	560	Response	2	19396674	18914	1
Vp030	561	Picture	MorphM7_08_orig.jpg ; MorphM7_00_LOWER.jpg	19396721	0	1	7817	2	0	next	hit	1121
Vp030	561	Response	2	19404354	7633	1
Vp030	562	Picture	MorphM2_07_orig.jpg ; MorphM2_00_LOWER.jpg	19404538	0	1	9148	2	0	next	incorrect	1123
Vp030	562	Response	1	19413473	8935	1
Vp030	563	Picture	MorphM10_07_orig.jpg ; MorphM10_10_LOWER.jpg	19413686	0	1	9480	3	0	next	hit	1125
Vp030	563	Response	2	19422993	9307	1
Vp030	564	Picture	MorphM3_02_orig.jpg ; MorphM3_00_LOWER.jpg	19423166	0	2	8649	4	0	next	incorrect	1127
Vp030	564	Response	1	19431713	8547	1
Vp030	565	Picture	MorphM2_04_orig.jpg ; MorphM2_00_LOWER.jpg	19431815	0	2	9647	3	0	next	incorrect	1129
Vp030	565	Response	1	19441313	9498	1
Vp030	566	Picture	MorphF7_02_orig.jpg ; MorphF7_10_LOWER.jpg	19441462	0	1	25282	2	0	next	incorrect	1131
Vp030	566	Response	1	19466672	25210	1
Vp030	567	Picture	MorphM4_10_orig.jpg ; MorphM4_00_LOWER.jpg	19466744	0	1	9647	2	0	next	hit	1133
Vp030	567	Response	2	19476352	9608	1
Vp030	568	Picture	MorphM1_09_orig.jpg ; MorphM1_10_LOWER.jpg	19476391	0	1	42399	16	0	next	hit	1135
Vp030	568	Response	2	19518751	42360	1
Vp030	569	Picture	MorphF3_02_orig.jpg ; MorphF3_10_LOWER.jpg	19518790	0	15	8663	16	0	next	incorrect	1137
Vp030	569	Response	1	19527390	8600	1
Vp030	570	Picture	MorphF10_07_orig.jpg ; MorphF10_00_LOWER.jpg	19527453	0	1	33227	206	0	next	hit	1139
Vp030	570	Response	2	19560669	33216	1
Vp030	571	Picture	MorphF7_06_orig.jpg ; MorphF7_00_LOWER.jpg	19560680	0	205	11514	206	0	next	incorrect	1141
Vp030	571	Response	1	19572109	11429	1
Vp030	572	Picture	MorphM7_06_orig.jpg ; MorphM7_00_LOWER.jpg	19572194	0	1	10479	2	0	next	hit	1143
Vp030	572	Response	2	19582508	10314	1
Vp030	573	Picture	MorphF3_04_orig.jpg ; MorphF3_00_LOWER.jpg	19582673	0	1	14803	2	0	next	incorrect	1145
Vp030	573	Response	1	19597388	14715	1
Vp030	574	Picture	MorphM1_08_orig.jpg ; MorphM1_10_LOWER.jpg	19597476	0	1	25947	2	0	next	hit	1147
Vp030	574	Response	2	19623227	25751	1
Vp030	575	Picture	MorphM2_09_orig.jpg ; MorphM2_10_LOWER.jpg	19623423	0	1	12960	182	0	next	hit	1149
Vp030	575	Response	2	19636347	12924	1
Vp030	576	Picture	MorphM1_10_orig.jpg ; MorphM1_10_LOWER.jpg	19636383	0	181	11490	182	0	next	hit	1151
Vp030	576	Response	2	19647787	11404	1
Vp030	577	Picture	MorphM2_10_orig.jpg ; MorphM2_10_LOWER.jpg	19647873	0	1	21456	2	0	next	hit	1153
Vp030	577	Response	2	19669226	21353	1
Vp030	578	Picture	MorphF1_00_orig.jpg ; MorphF1_10_LOWER.jpg	19669329	0	1	8981	2	0	next	incorrect	1155
Vp030	578	Response	1	19678266	8937	1
Vp030	579	Picture	MorphM3_05_orig.jpg ; MorphM3_10_LOWER.jpg	19678310	0	1	9647	2	0	next	incorrect	1157
Vp030	579	Response	1	19687785	9475	1
Vp030	580	Picture	MorphM6_04_orig.jpg ; MorphM6_00_LOWER.jpg	19687957	0	1	6986	2	0	next	incorrect	1159
Vp030	580	Response	1	19694745	6788	1
Vp030	581	Picture	MorphF9_04_orig.jpg ; MorphF9_00_LOWER.jpg	19694943	0	1	13306	2	0	next	incorrect	1161
Vp030	581	Response	1	19708185	13242	1
Vp030	582	Picture	MorphM5_05_orig.jpg ; MorphM5_10_LOWER.jpg	19708249	0	1	19959	2	0	next	hit	1163
Vp030	582	Response	2	19728104	19855	1
Vp030	583	Picture	MorphF6_10_orig.jpg ; MorphF6_10_LOWER.jpg	19728208	0	1	7984	2	0	next	hit	1165
Vp030	583	Response	2	19736024	7816	1
Vp030	584	Picture	MorphM4_03_orig.jpg ; MorphM4_10_LOWER.jpg	19736192	0	1	33597	2	0	next	incorrect	1167
Vp030	584	Response	1	19769703	33511	1
Vp030	585	Picture	MorphM3_04_orig.jpg ; MorphM3_00_LOWER.jpg	19769789	0	1	7984	2	0	next	incorrect	1169
Vp030	585	Response	1	19777623	7834	1
Vp030	586	Picture	MorphM9_02_orig.jpg ; MorphM9_00_LOWER.jpg	19777773	0	1	10811	2	0	next	incorrect	1171
Vp030	586	Response	1	19788502	10729	1
Vp030	587	Picture	MorphM10_04_orig.jpg ; MorphM10_00_LOWER.jpg	19788584	0	1	9813	2	0	next	incorrect	1173
Vp030	587	Response	1	19798182	9598	1
Vp030	588	Picture	MorphF8_05_orig.jpg ; MorphF8_00_LOWER.jpg	19798397	0	1	8317	2	0	next	incorrect	1175
Vp030	588	Response	1	19806582	8185	1
Vp030	589	Picture	MorphM9_08_orig.jpg ; MorphM9_10_LOWER.jpg	19806714	0	1	28774	2	0	next	hit	1177
Vp030	589	Response	2	19835381	28667	1
Vp030	590	Picture	MorphF1_04_orig.jpg ; MorphF1_10_LOWER.jpg	19835488	0	1	7651	2	0	next	incorrect	1179
Vp030	590	Response	1	19843061	7573	1
Vp030	591	Picture	MorphF2_08_orig.jpg ; MorphF2_00_LOWER.jpg	19843139	0	1	33099	2	0	next	hit	1181
Vp030	591	Response	2	19876180	33041	1
Vp030	592	Picture	MorphF5_07_orig.jpg ; MorphF5_10_LOWER.jpg	19876238	0	1	19614	181	0	next	hit	1183
Vp030	592	Response	2	19895779	19541	1
Vp030	593	Picture	MorphM3_06_orig.jpg ; MorphM3_10_LOWER.jpg	19895852	0	180	8495	181	0	next	incorrect	1185
Vp030	593	Response	1	19904178	8326	2
Vp030	594	Picture	MorphF4_04_orig.jpg ; MorphF4_10_LOWER.jpg	19904347	0	1	9148	2	0	next	incorrect	1187
Vp030	594	Response	1	19913379	9032	1
Vp030	595	Picture	MorphM2_00_orig.jpg ; MorphM2_10_LOWER.jpg	19913495	0	1	5987	3	0	next	incorrect	1189
Vp030	595	Response	1	19919378	5883	1
Vp030	596	Picture	MorphM3_00_orig.jpg ; MorphM3_10_LOWER.jpg	19919482	0	2	8649	4	0	next	incorrect	1191
Vp030	596	Response	1	19928018	8536	1
Vp030	597	Picture	MorphF9_03_orig.jpg ; MorphF9_10_LOWER.jpg	19928131	0	2	12475	3	0	next	incorrect	1193
Vp030	597	Response	1	19940498	12367	1
Vp030	598	Picture	MorphF4_05_orig.jpg ; MorphF4_10_LOWER.jpg	19940606	0	1	23784	3	0	next	incorrect	1195
Vp030	598	Response	1	19964257	23651	1
Vp030	599	Picture	MorphF5_02_orig.jpg ; MorphF5_00_LOWER.jpg	19964390	0	2	7984	3	0	next	incorrect	1197
Vp030	599	Response	1	19972337	7947	1
Vp030	600	Picture	MorphF9_04_orig.jpg ; MorphF9_10_LOWER.jpg	19972374	0	1	25947	2	0	next	incorrect	1199
Vp030	600	Response	1	19998176	25802	1
Vp030	601	Picture	MorphF7_07_orig.jpg ; MorphF7_10_LOWER.jpg	19998321	0	1	9647	2	0	next	hit	1201
Vp030	601	Response	2	20007856	9535	1
Vp030	602	Picture	MorphM3_09_orig.jpg ; MorphM3_10_LOWER.jpg	20007968	0	1	6985	3	0	next	incorrect	1203
Vp030	602	Response	1	20014896	6928	1
Vp030	603	Picture	MorphF9_10_orig.jpg ; MorphF9_10_LOWER.jpg	20014953	0	2	7319	3	0	next	hit	1205
Vp030	603	Response	2	20022096	7143	1
Vp030	604	Picture	MorphM1_05_orig.jpg ; MorphM1_10_LOWER.jpg	20022272	0	1	15634	3	0	next	hit	1207
Vp030	604	Response	2	20037775	15503	1
Vp030	605	Picture	MorphF5_06_orig.jpg ; MorphF5_10_LOWER.jpg	20037906	0	2	8317	3	0	next	hit	1209
Vp030	605	Response	2	20046095	8189	1
Vp030	606	Picture	MorphM4_07_orig.jpg ; MorphM4_00_LOWER.jpg	20046223	0	1	7817	2	0	next	hit	1211
Vp030	606	Response	2	20053935	7712	1
Vp030	607	Picture	MorphF2_06_orig.jpg ; MorphF2_10_LOWER.jpg	20054040	0	1	40584	2	0	next	hit	1213
Vp030	607	Response	2	20094574	40534	1
Vp030	608	Picture	MorphM9_02_orig.jpg ; MorphM9_10_LOWER.jpg	20094624	0	1	7484	2	0	next	incorrect	1215
Vp030	608	Response	1	20101933	7309	1
Vp030	609	Picture	MorphM1_03_orig.jpg ; MorphM1_00_LOWER.jpg	20102108	0	1	23618	3	0	next	incorrect	1217
Vp030	609	Response	1	20125613	23505	1
Vp030	610	Picture	MorphM8_00_orig.jpg ; MorphM8_00_LOWER.jpg	20125726	0	2	23120	3	0	next	hit	1219
Vp030	610	Response	2	20148732	23006	1
Vp030	611	Picture	MorphM5_03_orig.jpg ; MorphM5_00_LOWER.jpg	20148846	0	1	32600	2	0	next	incorrect	1221
Vp030	611	Response	1	20181291	32445	1
Vp030	612	Picture	MorphF5_04_orig.jpg ; MorphF5_00_LOWER.jpg	20181446	0	1	8815	2	0	next	incorrect	1223
Vp030	612	Response	1	20190170	8724	1
Vp030	613	Picture	MorphF2_00_orig.jpg ; MorphF2_00_LOWER.jpg	20190261	0	1	19294	2	0	next	incorrect	1225
Vp030	613	Response	1	20209450	19189	1
Vp030	614	Picture	MorphF1_05_orig.jpg ; MorphF1_00_LOWER.jpg	20209555	0	1	33265	2	0	next	incorrect	1227
Vp030	614	Response	1	20242729	33174	1
Vp030	615	Picture	MorphF9_08_orig.jpg ; MorphF9_10_LOWER.jpg	20242820	0	1	10478	2	0	next	hit	1229
Vp030	615	Response	2	20253129	10309	1
Vp030	616	Picture	MorphF2_05_orig.jpg ; MorphF2_00_LOWER.jpg	20253298	0	1	24117	3	0	next	hit	1231
Vp030	616	Response	2	20277368	24070	1
Vp030	617	Picture	MorphM4_00_orig.jpg ; MorphM4_00_LOWER.jpg	20277415	0	2	8150	4	0	next	incorrect	1233
Vp030	617	Response	1	20285448	8033	1
Vp030	618	Picture	MorphM9_05_orig.jpg ; MorphM9_00_LOWER.jpg	20285565	0	2	9814	3	0	next	incorrect	1235
Vp030	618	Response	1	20295287	9722	1
Vp030	619	Picture	MorphM7_05_orig.jpg ; MorphM7_10_LOWER.jpg	20295379	0	1	6653	2	0	next	hit	1237
Vp030	619	Response	2	20301847	6468	1
Vp030	620	Picture	MorphM9_07_orig.jpg ; MorphM9_00_LOWER.jpg	20302032	0	1	10811	2	0	next	incorrect	1239
Vp030	620	Response	1	20312647	10615	1
Vp030	621	Picture	MorphM5_08_orig.jpg ; MorphM5_10_LOWER.jpg	20312843	0	1	7651	2	0	next	hit	1241
Vp030	621	Response	2	20320327	7484	1
Vp030	622	Picture	MorphF7_05_orig.jpg ; MorphF7_00_LOWER.jpg	20320494	0	1	9813	2	0	next	hit	1243
Vp030	622	Response	2	20330247	9753	1
Vp030	623	Picture	MorphM4_04_orig.jpg ; MorphM4_00_LOWER.jpg	20330307	0	1	8316	3	0	next	hit	1245
Vp030	623	Response	2	20338406	8099	1
Vp030	624	Picture	MorphM8_04_orig.jpg ; MorphM8_00_LOWER.jpg	20338623	0	2	22621	3	0	next	hit	1247
Vp030	624	Response	2	20361046	22423	1
Vp030	625	Picture	MorphF6_03_orig.jpg ; MorphF6_10_LOWER.jpg	20361244	0	1	24948	3	0	next	hit	1249
Vp030	625	Response	2	20386085	24841	1
Vp030	626	Picture	MorphM7_00_orig.jpg ; MorphM7_10_LOWER.jpg	20386192	0	2	7153	3	0	next	hit	1251
Vp030	626	Response	2	20393205	7013	1
Vp030	627	Picture	MorphF7_04_orig.jpg ; MorphF7_10_LOWER.jpg	20393345	0	1	36092	2	0	next	incorrect	1253
Vp030	627	Response	1	20429284	35939	1
Vp030	628	Picture	MorphF5_01_orig.jpg ; MorphF5_10_LOWER.jpg	20429437	0	1	6487	2	0	next	incorrect	1255
Vp030	628	Response	1	20435763	6326	1
Vp030	629	Picture	MorphM5_10_orig.jpg ; MorphM5_10_LOWER.jpg	20435924	0	1	9647	2	0	next	hit	1257
Vp030	629	Response	2	20445363	9439	1
Vp030	630	Picture	MorphM4_05_orig.jpg ; MorphM4_10_LOWER.jpg	20445571	0	1	31435	3	0	next	hit	1259
Vp030	630	Response	2	20476962	31391	1
Vp030	631	Picture	MorphF8_09_orig.jpg ; MorphF8_00_LOWER.jpg	20477006	0	2	41914	4	0	next	hit	1261
Vp030	631	Response	2	20518881	41875	1
Vp030	632	Picture	MorphF7_01_orig.jpg ; MorphF7_10_LOWER.jpg	20518920	0	2	9647	4	0	next	incorrect	1263
Vp030	632	Response	1	20528481	9561	1
Vp030	633	Picture	MorphM1_01_orig.jpg ; MorphM1_00_LOWER.jpg	20528567	0	2	8816	3	0	next	incorrect	1265
Vp030	633	Response	1	20537280	8713	1
Vp030	634	Picture	MorphM5_06_orig.jpg ; MorphM5_00_LOWER.jpg	20537383	0	1	24283	2	0	next	incorrect	1267
Vp030	634	Response	1	20561520	24137	1
Vp030	635	Picture	MorphF3_08_orig.jpg ; MorphF3_10_LOWER.jpg	20561666	0	1	12641	2	0	next	hit	1269
Vp030	635	Response	2	20574159	12493	1
Vp030	636	Picture	MorphM2_03_orig.jpg ; MorphM2_10_LOWER.jpg	20574307	0	1	11626	185	0	next	incorrect	1271
Vp030	636	Response	1	20585919	11612	1
Vp030	637	Picture	MorphF1_01_orig.jpg ; MorphF1_00_LOWER.jpg	20585933	0	184	6836	185	0	next	incorrect	1273
Vp030	637	Response	1	20592639	6706	1
Vp030	638	Picture	MorphF9_09_orig.jpg ; MorphF9_00_LOWER.jpg	20592769	0	1	21456	2	0	next	incorrect	1275
Vp030	638	Response	1	20614078	21309	1
Vp030	639	Picture	MorphF3_01_orig.jpg ; MorphF3_00_LOWER.jpg	20614225	0	1	25614	2	0	next	incorrect	1277
Vp030	639	Response	1	20639757	25532	1
Vp030	640	Picture	MorphF9_03_orig.jpg ; MorphF9_00_LOWER.jpg	20639839	0	1	13306	3	0	next	incorrect	1279
Vp030	640	Response	1	20653037	13198	1
Vp030	641	Picture	MorphM4_01_orig.jpg ; MorphM4_00_LOWER.jpg	20653145	0	2	25947	3	0	next	incorrect	1281
Vp030	641	Response	1	20679036	25891	1
Vp030	642	Picture	MorphF3_06_orig.jpg ; MorphF3_00_LOWER.jpg	20679092	0	1	26945	2	0	next	hit	1283
Vp030	642	Response	2	20705915	26823	1
Vp030	643	Picture	MorphM8_08_orig.jpg ; MorphM8_00_LOWER.jpg	20706037	0	1	7817	2	0	next	hit	1285
Vp030	643	Response	2	20713755	7718	1
Vp030	644	Picture	MorphM5_02_orig.jpg ; MorphM5_10_LOWER.jpg	20713854	0	1	27444	2	0	next	incorrect	1287
Vp030	644	Response	1	20741194	27340	1
Vp030	645	Picture	MorphF5_09_orig.jpg ; MorphF5_00_LOWER.jpg	20741298	0	1	17631	2	0	next	hit	1289
Vp030	645	Response	2	20758794	17496	1
Vp030	646	Picture	MorphF3_09_orig.jpg ; MorphF3_00_LOWER.jpg	20758929	0	1	9813	2	0	next	hit	1291
Vp030	646	Response	2	20768554	9625	1
Vp030	647	Picture	MorphM10_01_orig.jpg ; MorphM10_10_LOWER.jpg	20768742	0	1	8482	2	0	next	hit	1293
Vp030	647	Response	2	20777113	8371	1
Vp030	648	Picture	MorphM1_01_orig.jpg ; MorphM1_10_LOWER.jpg	20777224	0	1	7818	2	0	next	incorrect	1295
Vp030	648	Response	1	20784873	7649	1
Vp030	649	Picture	MorphM8_07_orig.jpg ; MorphM8_00_LOWER.jpg	20785042	0	1	8815	2	0	next	hit	1297
Vp030	649	Response	2	20793833	8791	1
Vp030	650	Picture	MorphF5_06_orig.jpg ; MorphF5_00_LOWER.jpg	20793857	0	1	18296	2	0	next	hit	1299
Vp030	650	Response	2	20811992	18135	1
Vp030	651	Picture	MorphM6_05_orig.jpg ; MorphM6_10_LOWER.jpg	20812153	0	1	7651	2	0	next	incorrect	1301
Vp030	651	Response	1	20819672	7519	1
Vp030	652	Picture	MorphF3_03_orig.jpg ; MorphF3_10_LOWER.jpg	20819804	0	1	25780	2	0	next	incorrect	1303
Vp030	652	Response	1	20845431	25627	1
Vp030	653	Picture	MorphM6_04_orig.jpg ; MorphM6_10_LOWER.jpg	20845584	0	1	6986	2	0	next	incorrect	1305
Vp030	653	Response	1	20852391	6807	1
Vp030	654	Picture	MorphM4_01_orig.jpg ; MorphM4_10_LOWER.jpg	20852570	0	1	16133	3	0	next	incorrect	1307
Vp030	654	Response	1	20868631	16061	1
Vp030	655	Picture	MorphF3_04_orig.jpg ; MorphF3_10_LOWER.jpg	20868703	0	2	25116	3	0	next	hit	1309
Vp030	655	Response	2	20893590	24887	1
Vp030	656	Picture	MorphM6_10_orig.jpg ; MorphM6_00_LOWER.jpg	20893819	0	1	7651	2	0	next	incorrect	1311
Vp030	656	Response	1	20901350	7531	1
Vp030	657	Picture	MorphM7_00_orig.jpg ; MorphM7_00_LOWER.jpg	20901470	0	1	18129	2	0	next	incorrect	1313
Vp030	657	Response	1	20919429	17959	1
Vp030	658	Picture	MorphF6_08_orig.jpg ; MorphF6_00_LOWER.jpg	20919599	0	1	10146	2	0	next	hit	1315
Vp030	658	Response	2	20929589	9990	1
Vp030	659	Picture	MorphF9_07_orig.jpg ; MorphF9_00_LOWER.jpg	20929745	0	1	35427	3	0	next	hit	1317
Vp030	659	Response	2	20964948	35203	1
Vp030	660	Picture	MorphF10_01_orig.jpg ; MorphF10_10_LOWER.jpg	20965172	0	2	32101	3	0	next	hit	1319
Vp030	660	Response	2	20997107	31935	1
Vp030	661	Picture	MorphM6_07_orig.jpg ; MorphM6_10_LOWER.jpg	20997273	0	1	7651	2	0	next	incorrect	1321
Vp030	661	Response	1	21004867	7594	1
Vp030	662	Picture	MorphM5_07_orig.jpg ; MorphM5_10_LOWER.jpg	21004924	0	1	63703	2	0	next	hit	1323
Vp030	662	Response	2	21068545	63621	1
Vp030	663	Picture	MorphM3_05_orig.jpg ; MorphM3_00_LOWER.jpg	21068627	0	1	6819	2	0	next	incorrect	1325
Vp030	663	Response	1	21075345	6718	1
Vp030	664	Picture	MorphF4_07_orig.jpg ; MorphF4_00_LOWER.jpg	21075446	0	1	20625	2	0	next	incorrect	1327
Vp030	664	Response	1	21095904	20458	1
Vp030	665	Picture	MorphM6_02_orig.jpg ; MorphM6_00_LOWER.jpg	21096071	0	1	5322	2	0	next	incorrect	1329
Vp030	665	Response	1	21101264	5193	1
Vp030	666	Picture	MorphM1_10_orig.jpg ; MorphM1_00_LOWER.jpg	21101393	0	1	7319	2	0	next	hit	1331
Vp030	666	Response	2	21108623	7230	1
Vp030	667	Picture	MorphF2_05_orig.jpg ; MorphF2_10_LOWER.jpg	21108712	0	1	41581	2	0	next	incorrect	1333
Vp030	667	Response	1	21150142	41430	1
Vp030	668	Picture	MorphF3_10_orig.jpg ; MorphF3_10_LOWER.jpg	21150293	0	1	8483	2	0	next	hit	1335
Vp030	668	Response	2	21158622	8329	1
Vp030	669	Picture	MorphM8_04_orig.jpg ; MorphM8_10_LOWER.jpg	21158776	0	1	7318	2	0	next	hit	1337
Vp030	669	Response	2	21165982	7206	1
Vp030	670	Picture	MorphM10_10_orig.jpg ; MorphM10_00_LOWER.jpg	21166094	0	1	6320	2	0	next	hit	1339
Vp030	670	Response	2	21172222	6128	1
Vp030	671	Picture	MorphF4_09_orig.jpg ; MorphF4_10_LOWER.jpg	21172414	0	1	6986	2	0	next	hit	1341
Vp030	671	Response	2	21179261	6847	1
Vp030	672	Picture	MorphM7_04_orig.jpg ; MorphM7_10_LOWER.jpg	21179400	0	1	8815	2	0	next	hit	1343
Vp030	672	Response	2	21188061	8661	1
Vp030	673	Picture	MorphM3_02_orig.jpg ; MorphM3_10_LOWER.jpg	21188215	0	1	9314	3	0	next	incorrect	1345
Vp030	673	Response	1	21197341	9126	1
Vp030	674	Picture	MorphF9_08_orig.jpg ; MorphF9_00_LOWER.jpg	21197529	0	2	33432	3	0	next	hit	1347
Vp030	674	Response	2	21230780	33251	1
Vp030	675	Picture	MorphM10_03_orig.jpg ; MorphM10_10_LOWER.jpg	21230961	0	1	5988	2	0	next	hit	1349
Vp030	675	Response	2	21236780	5819	1
Vp030	676	Picture	MorphM8_03_orig.jpg ; MorphM8_00_LOWER.jpg	21236949	0	1	13472	2	0	next	hit	1351
Vp030	676	Response	2	21250299	13350	1
Vp030	677	Picture	MorphM5_03_orig.jpg ; MorphM5_10_LOWER.jpg	21250421	0	1	20120	13	0	next	incorrect	1353
Vp030	677	Response	1	21270379	19958	1
Vp030	678	Picture	MorphF10_02_orig.jpg ; MorphF10_00_LOWER.jpg	21270541	0	12	17608	208	0	next	hit	1355
Vp030	678	Response	2	21288138	17597	1
Vp030	679	Picture	MorphM8_02_orig.jpg ; MorphM8_10_LOWER.jpg	21288149	0	196	5683	197	0	next	hit	1357
Vp030	679	Response	2	21293658	5509	1
Vp030	680	Picture	MorphF10_09_orig.jpg ; MorphF10_10_LOWER.jpg	21293832	0	1	7152	2	0	next	hit	1359
Vp030	680	Response	2	21300858	7026	1
Vp030	681	Picture	MorphM6_02_orig.jpg ; MorphM6_10_LOWER.jpg	21300984	0	1	9647	2	0	next	incorrect	1361
Vp030	681	Response	1	21310457	9473	1
Vp030	682	Picture	MorphM2_09_orig.jpg ; MorphM2_00_LOWER.jpg	21310631	0	1	19793	2	0	next	incorrect	1363
Vp030	682	Response	1	21330217	19586	1
Vp030	683	Picture	MorphF1_10_orig.jpg ; MorphF1_10_LOWER.jpg	21330424	0	1	9647	2	0	next	hit	1365
Vp030	683	Response	2	21339897	9473	1
Vp030	684	Picture	MorphM9_03_orig.jpg ; MorphM9_00_LOWER.jpg	21340071	0	1	9647	2	0	next	incorrect	1367
Vp030	684	Response	1	21349576	9505	1
Vp030	685	Picture	MorphF8_04_orig.jpg ; MorphF8_00_LOWER.jpg	21349718	0	1	7817	2	0	next	incorrect	1369
Vp030	685	Response	1	21357416	7698	1
Vp030	686	Picture	MorphF9_05_orig.jpg ; MorphF9_00_LOWER.jpg	21357535	0	1	6986	2	0	next	incorrect	1371
Vp030	686	Response	1	21364456	6921	1
Vp030	687	Picture	MorphM1_03_orig.jpg ; MorphM1_10_LOWER.jpg	21364521	0	1	13638	2	0	next	incorrect	1373
Vp030	687	Response	1	21377975	13454	1
Vp030	688	Picture	MorphF4_00_orig.jpg ; MorphF4_10_LOWER.jpg	21378159	0	1	8816	2	0	next	incorrect	1375
Vp030	688	Response	1	21386855	8696	1
Vp030	689	Picture	MorphF1_06_orig.jpg ; MorphF1_10_LOWER.jpg	21386975	0	1	13139	2	0	next	hit	1377
Vp030	689	Response	2	21399895	12920	1
Vp030	690	Picture	MorphF6_00_orig.jpg ; MorphF6_10_LOWER.jpg	21400114	0	1	17464	3	0	next	incorrect	1379
Vp030	690	Response	1	21417494	17380	1
Vp030	691	Picture	MorphF1_02_orig.jpg ; MorphF1_10_LOWER.jpg	21417578	0	2	20292	3	0	next	incorrect	1381
Vp030	691	Response	1	21437734	20156	1
Vp030	692	Picture	MorphM2_10_orig.jpg ; MorphM2_00_LOWER.jpg	21437870	0	1	10978	2	0	next	hit	1383
Vp030	692	Response	2	21448693	10823	1
Vp030	693	Picture	MorphF6_05_orig.jpg ; MorphF6_10_LOWER.jpg	21448848	0	1	6985	3	0	next	hit	1385
Vp030	693	Response	2	21455733	6885	1
Vp030	694	Picture	MorphF2_04_orig.jpg ; MorphF2_10_LOWER.jpg	21455833	0	2	19793	3	0	next	incorrect	1387
Vp030	694	Response	1	21475493	19660	1
Vp030	695	Picture	MorphM10_06_orig.jpg ; MorphM10_10_LOWER.jpg	21475626	0	1	6653	2	0	next	hit	1389
Vp030	695	Response	2	21482212	6586	1
Vp030	696	Picture	MorphF8_10_orig.jpg ; MorphF8_00_LOWER.jpg	21482279	0	1	7485	2	0	next	hit	1391
Vp030	696	Response	2	21489652	7373	1
Vp030	697	Picture	MorphF5_01_orig.jpg ; MorphF5_00_LOWER.jpg	21489764	0	1	8981	3	0	next	incorrect	1393
Vp030	697	Response	1	21498532	8768	1
Vp030	698	Picture	MorphM3_10_orig.jpg ; MorphM3_10_LOWER.jpg	21498745	0	2	10645	3	0	next	incorrect	1395
Vp030	698	Response	1	21509252	10507	1
Vp030	699	Picture	MorphF8_00_orig.jpg ; MorphF8_10_LOWER.jpg	21509390	0	1	8815	3	0	next	incorrect	1397
Vp030	699	Response	1	21518131	8741	1
Vp030	700	Picture	MorphM8_06_orig.jpg ; MorphM8_10_LOWER.jpg	21518205	0	2	7984	3	0	next	hit	1399
Vp030	700	Response	2	21526051	7846	1
Vp030	701	Picture	MorphM10_06_orig.jpg ; MorphM10_00_LOWER.jpg	21526189	0	1	7651	2	0	next	hit	1401
Vp030	701	Response	2	21533651	7462	1
Vp030	702	Picture	MorphF2_09_orig.jpg ; MorphF2_10_LOWER.jpg	21533840	0	1	8815	3	0	next	hit	1403
Vp030	702	Response	2	21542531	8691	1
Vp030	703	Picture	MorphF10_01_orig.jpg ; MorphF10_00_LOWER.jpg	21542655	0	2	28941	3	0	next	incorrect	1405
Vp030	703	Response	1	21571490	28835	1
Vp030	704	Picture	MorphF8_08_orig.jpg ; MorphF8_00_LOWER.jpg	21571596	0	1	12308	2	0	next	incorrect	1407
Vp030	704	Response	1	21583809	12213	1
Vp030	705	Picture	MorphF5_09_orig.jpg ; MorphF5_10_LOWER.jpg	21583904	0	1	6321	2	0	next	hit	1409
Vp030	705	Response	2	21590049	6145	1
Vp030	706	Picture	MorphF1_07_orig.jpg ; MorphF1_10_LOWER.jpg	21590225	0	1	32766	2	0	next	hit	1411
Vp030	706	Response	2	21622848	32623	1
Vp030	707	Picture	MorphF10_02_orig.jpg ; MorphF10_10_LOWER.jpg	21622991	0	1	13472	2	0	next	incorrect	1413
Vp030	707	Response	1	21636368	13377	1
Vp030	708	Picture	MorphM4_07_orig.jpg ; MorphM4_10_LOWER.jpg	21636463	0	1	8982	2	0	next	hit	1415
Vp030	708	Response	2	21645408	8945	1
Vp030	709	Picture	MorphM6_07_orig.jpg ; MorphM6_00_LOWER.jpg	21645445	0	1	9813	2	0	next	incorrect	1417
Vp030	709	Response	1	21655167	9722	1
Vp030	710	Picture	MorphF5_00_orig.jpg ; MorphF5_10_LOWER.jpg	21655258	0	1	13971	2	0	next	incorrect	1419
Vp030	710	Response	1	21669007	13749	1
Vp030	711	Picture	MorphF6_04_orig.jpg ; MorphF6_10_LOWER.jpg	21669229	0	1	17132	2	0	next	incorrect	1421
Vp030	711	Response	1	21686207	16978	1
Vp030	712	Picture	MorphF5_10_orig.jpg ; MorphF5_00_LOWER.jpg	21686361	0	1	10478	2	0	next	hit	1423
Vp030	712	Response	2	21696686	10325	1
Vp030	713	Picture	MorphM6_05_orig.jpg ; MorphM6_00_LOWER.jpg	21696839	0	1	12142	2	0	next	incorrect	1425
Vp030	713	Response	1	21708846	12007	1
Vp030	714	Picture	MorphM7_05_orig.jpg ; MorphM7_00_LOWER.jpg	21708981	0	1	93808	2	0	next	incorrect	1427
Vp030	714	Response	1	21802683	93702	1
Vp030	715	Picture	MorphM8_01_orig.jpg ; MorphM8_10_LOWER.jpg	21802789	0	1	14470	2	0	next	incorrect	1429
Vp030	715	Response	1	21817083	14294	1
Vp030	716	Picture	MorphF4_10_orig.jpg ; MorphF4_10_LOWER.jpg	21817259	0	1	30937	2	0	next	hit	1431
Vp030	716	Response	2	21848122	30863	1
Vp030	717	Picture	MorphF2_01_orig.jpg ; MorphF2_10_LOWER.jpg	21848196	0	1	8815	2	0	next	incorrect	1433
Vp030	717	Response	1	21856921	8725	1
Vp030	718	Picture	MorphF4_03_orig.jpg ; MorphF4_10_LOWER.jpg	21857011	0	1	13448	193	0	next	incorrect	1435
Vp030	718	Response	1	21870441	13430	1
Vp030	719	Picture	MorphM3_07_orig.jpg ; MorphM3_10_LOWER.jpg	21870459	0	192	6677	194	0	next	incorrect	1437
Vp030	719	Response	1	21877081	6622	1
Vp030	720	Picture	MorphM9_01_orig.jpg ; MorphM9_10_LOWER.jpg	21877136	0	2	7319	3	0	next	incorrect	1439
Vp030	720	Response	1	21884361	7225	1
Vp030	721	Picture	MorphF6_00_orig.jpg ; MorphF6_00_LOWER.jpg	21884455	0	1	17797	2	0	next	incorrect	1441
Vp030	721	Response	1	21902120	17665	1
Vp030	722	Picture	MorphM10_00_orig.jpg ; MorphM10_10_LOWER.jpg	21902252	0	1	10312	2	0	next	hit	1443
Vp030	722	Response	2	21912520	10268	1
Vp030	723	Picture	MorphF4_09_orig.jpg ; MorphF4_00_LOWER.jpg	21912564	0	1	15468	2	0	next	hit	1445
Vp030	723	Response	2	21927879	15315	1
Vp030	724	Picture	MorphF6_04_orig.jpg ; MorphF6_00_LOWER.jpg	21928032	0	1	12641	2	0	next	incorrect	1447
Vp030	724	Response	1	21940519	12487	1
Vp030	725	Picture	MorphF10_09_orig.jpg ; MorphF10_00_LOWER.jpg	21940673	0	1	9148	2	0	next	hit	1449
Vp030	725	Response	2	21949719	9046	1
Vp030	726	Picture	MorphF6_09_orig.jpg ; MorphF6_00_LOWER.jpg	21949821	0	1	10312	2	0	next	hit	1451
Vp030	726	Response	2	21960038	10217	1
Vp030	727	Picture	MorphF7_08_orig.jpg ; MorphF7_10_LOWER.jpg	21960133	0	1	25947	2	0	next	hit	1453
Vp030	727	Response	2	21985958	25825	1
Vp030	728	Picture	MorphM6_03_orig.jpg ; MorphM6_00_LOWER.jpg	21986080	0	1	6986	2	0	next	incorrect	1455
Vp030	728	Response	1	21992917	6837	1
Vp030	729	Picture	MorphM7_02_orig.jpg ; MorphM7_10_LOWER.jpg	21993066	0	1	39918	2	0	next	incorrect	1457
Vp030	729	Response	1	22032916	39850	1
Vp030	730	Picture	MorphM8_10_orig.jpg ; MorphM8_10_LOWER.jpg	22032984	0	1	7299	187	0	next	hit	1459
Vp030	730	Response	2	22040276	7292	1
Vp030	731	Picture	MorphF7_06_orig.jpg ; MorphF7_10_LOWER.jpg	22040283	0	186	13491	188	0	next	incorrect	1461
Vp030	731	Response	1	22053636	13353	1
Vp030	732	Picture	MorphM10_07_orig.jpg ; MorphM10_00_LOWER.jpg	22053774	0	2	9148	3	0	next	hit	1463
Vp030	732	Response	2	22062835	9061	1
Vp030	733	Picture	MorphM7_10_orig.jpg ; MorphM7_10_LOWER.jpg	22062922	0	1	7651	2	0	next	hit	1465
Vp030	733	Response	2	22070435	7513	1
Vp030	734	Picture	MorphM10_05_orig.jpg ; MorphM10_00_LOWER.jpg	22070573	0	1	21124	2	0	next	incorrect	1467
Vp030	734	Response	1	22091555	20982	1
Vp030	735	Picture	MorphF9_00_orig.jpg ; MorphF9_10_LOWER.jpg	22091697	0	1	13139	3	0	next	incorrect	1469
Vp030	735	Response	1	22104754	13057	1
Vp030	736	Picture	MorphM9_09_orig.jpg ; MorphM9_00_LOWER.jpg	22104836	0	2	11144	3	0	next	incorrect	1471
Vp030	736	Response	1	22115954	11118	1
Vp030	737	Picture	MorphM3_10_orig.jpg ; MorphM3_00_LOWER.jpg	22115980	0	1	14803	2	0	next	incorrect	1473
Vp030	737	Response	1	22130593	14613	1
Vp030	738	Picture	MorphF2_06_orig.jpg ; MorphF2_00_LOWER.jpg	22130783	0	1	39419	3	0	next	hit	1475
Vp030	738	Response	2	22170112	39329	1
Vp030	739	Picture	MorphM10_09_orig.jpg ; MorphM10_10_LOWER.jpg	22170202	0	2	6637	186	0	next	hit	1477
Vp030	739	Response	2	22176832	6630	1
Vp030	740	Picture	MorphM9_03_orig.jpg ; MorphM9_10_LOWER.jpg	22176839	0	184	8333	185	0	next	incorrect	1479
Vp030	740	Response	1	22185072	8233	1
Vp030	741	Picture	MorphF10_07_orig.jpg ; MorphF10_10_LOWER.jpg	22185172	0	1	22454	2	0	next	hit	1481
Vp030	741	Response	2	22207551	22379	1
Vp030	742	Picture	MorphM3_06_orig.jpg ; MorphM3_00_LOWER.jpg	22207626	0	1	12474	2	0	next	incorrect	1483
Vp030	742	Response	1	22219951	12325	1
Vp030	743	Picture	MorphF6_08_orig.jpg ; MorphF6_10_LOWER.jpg	22220100	0	1	16965	3	0	next	hit	1485
Vp030	743	Response	2	22236990	16890	1
Vp030	744	Picture	MorphF9_06_orig.jpg ; MorphF9_00_LOWER.jpg	22237065	0	2	24949	3	0	next	incorrect	1487
Vp030	744	Response	1	22261950	24885	1
Vp030	745	Picture	MorphM1_06_orig.jpg ; MorphM1_10_LOWER.jpg	22262014	0	1	13805	2	0	next	incorrect	1489
Vp030	745	Response	1	22275709	13695	1
Vp030	746	Picture	MorphM2_02_orig.jpg ; MorphM2_10_LOWER.jpg	22275819	0	1	6321	2	0	next	incorrect	1491
Vp030	746	Response	1	22282029	6210	1
Vp030	747	Picture	MorphF2_01_orig.jpg ; MorphF2_00_LOWER.jpg	22282140	0	1	10811	2	0	next	incorrect	1493
Vp030	747	Response	1	22292829	10689	1
Vp030	748	Picture	MorphM7_07_orig.jpg ; MorphM7_10_LOWER.jpg	22292951	0	1	9148	2	0	next	hit	1495
Vp030	748	Response	2	22302028	9077	1
Vp030	749	Picture	MorphF9_06_orig.jpg ; MorphF9_10_LOWER.jpg	22302099	0	1	19127	2	0	next	hit	1497
Vp030	749	Response	2	22321068	18969	1
Vp030	750	Picture	MorphM10_08_orig.jpg ; MorphM10_10_LOWER.jpg	22321226	0	1	6653	2	0	next	incorrect	1499
Vp030	750	Response	1	22327787	6561	1
Vp030	751	Picture	MorphM9_00_orig.jpg ; MorphM9_00_LOWER.jpg	22327879	0	1	46405	2	0	next	incorrect	1501
Vp030	751	Response	1	22374106	46227	1
Vp030	752	Picture	MorphF1_00_orig.jpg ; MorphF1_00_LOWER.jpg	22374284	0	1	9148	2	0	next	incorrect	1503
Vp030	752	Response	1	22383306	9022	1
Vp030	753	Picture	MorphM5_09_orig.jpg ; MorphM5_10_LOWER.jpg	22383432	0	1	10312	2	0	next	hit	1505
Vp030	753	Response	2	22393626	10194	1
Vp030	754	Picture	MorphF4_00_orig.jpg ; MorphF4_00_LOWER.jpg	22393744	0	1	26612	2	0	next	incorrect	1507
Vp030	754	Response	1	22420185	26441	1
Vp030	755	Picture	MorphM6_08_orig.jpg ; MorphM6_10_LOWER.jpg	22420356	0	1	29606	3	0	next	hit	1509
Vp030	755	Response	2	22449784	29428	1
Vp030	756	Picture	MorphM4_03_orig.jpg ; MorphM4_00_LOWER.jpg	22449962	0	2	34596	3	0	next	incorrect	1511
Vp030	756	Response	1	22484503	34541	1
Vp030	757	Picture	MorphF10_04_orig.jpg ; MorphF10_00_LOWER.jpg	22484558	0	1	26280	2	0	next	hit	1513
Vp030	757	Response	2	22510663	26105	1
Vp030	758	Picture	MorphM9_06_orig.jpg ; MorphM9_10_LOWER.jpg	22510838	0	1	7651	2	0	next	incorrect	1515
Vp030	758	Response	1	22518422	7584	1
Vp030	759	Picture	MorphM10_01_orig.jpg ; MorphM10_00_LOWER.jpg	22518489	0	1	11940	203	0	next	incorrect	1517
Vp030	759	Response	1	22530422	11933	1
Vp030	760	Picture	MorphF9_00_orig.jpg ; MorphF9_00_LOWER.jpg	22530429	0	202	8019	203	0	next	incorrect	1519
Vp030	760	Response	1	22538261	7832	1
Vp030	761	Picture	MorphM5_00_orig.jpg ; MorphM5_10_LOWER.jpg	22538448	0	1	21955	2	0	next	incorrect	1521
Vp030	761	Response	1	22560341	21893	1
Vp030	762	Picture	MorphM3_03_orig.jpg ; MorphM3_10_LOWER.jpg	22560403	0	1	8150	2	0	next	incorrect	1523
Vp030	762	Response	1	22568500	8097	1
Vp030	763	Picture	MorphM7_01_orig.jpg ; MorphM7_00_LOWER.jpg	22568553	0	1	20624	2	0	next	hit	1525
Vp030	763	Response	2	22588980	20427	1
Vp030	764	Picture	MorphF1_08_orig.jpg ; MorphF1_00_LOWER.jpg	22589177	0	1	35261	2	0	next	hit	1527
Vp030	764	Response	2	22624259	35082	1
Vp030	765	Picture	MorphF4_01_orig.jpg ; MorphF4_10_LOWER.jpg	22624438	0	1	7152	2	0	next	incorrect	1529
Vp030	765	Response	1	22631459	7021	1
Vp030	766	Picture	MorphF7_04_orig.jpg ; MorphF7_00_LOWER.jpg	22631590	0	1	14637	2	0	next	incorrect	1531
Vp030	766	Response	1	22646098	14508	1
Vp030	767	Picture	MorphF10_05_orig.jpg ; MorphF10_00_LOWER.jpg	22646227	0	1	11310	2	0	next	hit	1533
Vp030	767	Response	2	22657378	11151	1
Vp030	768	Picture	MorphF7_05_orig.jpg ; MorphF7_10_LOWER.jpg	22657537	0	1	8483	2	0	next	hit	1535
Vp030	768	Response	2	22665858	8321	1
Vp030	769	Picture	MorphF1_02_orig.jpg ; MorphF1_00_LOWER.jpg	22666020	0	1	9646	3	0	next	incorrect	1537
Vp030	769	Response	1	22675617	9597	1
Vp030	770	Picture	MorphM8_10_orig.jpg ; MorphM8_00_LOWER.jpg	22675666	0	2	13805	4	0	next	hit	1539
Vp030	770	Response	2	22689297	13631	1
Vp030	771	Picture	MorphM6_09_orig.jpg ; MorphM6_00_LOWER.jpg	22689471	0	2	24783	3	0	next	hit	1541
Vp030	771	Response	2	22714176	24705	1
Vp030	772	Picture	MorphF10_00_orig.jpg ; MorphF10_00_LOWER.jpg	22714254	0	1	20780	179	0	next	incorrect	1543
Vp030	772	Response	1	22734976	20722	1
Vp030	773	Picture	MorphF5_05_orig.jpg ; MorphF5_10_LOWER.jpg	22735034	0	178	11487	179	0	next	hit	1545
Vp030	773	Response	2	22746335	11301	1
Vp030	774	Picture	MorphF2_09_orig.jpg ; MorphF2_00_LOWER.jpg	22746521	0	1	16633	2	0	next	hit	1547
Vp030	774	Response	2	22763055	16534	1
Vp030	775	Picture	MorphM9_00_orig.jpg ; MorphM9_10_LOWER.jpg	22763154	0	1	7484	3	0	next	incorrect	1549
Vp030	775	Response	1	22770500	7346	1
Vp030	776	Picture	MorphM2_01_orig.jpg ; MorphM2_10_LOWER.jpg	22770638	0	2	6653	4	0	next	incorrect	1551
Vp030	776	Response	1	22777214	6576	1
Vp030	777	Picture	MorphM10_09_orig.jpg ; MorphM10_00_LOWER.jpg	22777291	0	2	7974	180	0	next	hit	1553
Vp030	777	Response	2	22785214	7923	1
Vp030	778	Picture	MorphF8_01_orig.jpg ; MorphF8_10_LOWER.jpg	22785265	0	178	11653	179	0	next	incorrect	1555
Vp030	778	Response	1	22796814	11549	1
Vp030	779	Picture	MorphM4_10_orig.jpg ; MorphM4_10_LOWER.jpg	22796918	0	1	47902	2	0	next	hit	1557
Vp030	779	Response	2	22844732	47814	1
Vp030	780	Picture	MorphM8_08_orig.jpg ; MorphM8_10_LOWER.jpg	22844820	0	1	6154	2	0	next	hit	1559
Vp030	780	Response	2	22850892	6072	1
Vp030	781	Picture	MorphM6_00_orig.jpg ; MorphM6_00_LOWER.jpg	22850974	0	1	8316	2	0	next	incorrect	1561
Vp030	781	Response	1	22859212	8238	1
Vp030	782	Picture	MorphF6_01_orig.jpg ; MorphF6_10_LOWER.jpg	22859290	0	1	7817	2	0	next	incorrect	1563
Vp030	782	Response	1	22867052	7762	1
Vp030	783	Picture	MorphM2_02_orig.jpg ; MorphM2_00_LOWER.jpg	22867107	0	1	5988	2	0	next	incorrect	1565
Vp030	783	Response	1	22872892	5785	1
Vp030	784	Picture	MorphF6_06_orig.jpg ; MorphF6_10_LOWER.jpg	22873095	0	1	6653	2	0	next	incorrect	1567
Vp030	784	Response	1	22879611	6516	1
Vp030	785	Picture	MorphF4_01_orig.jpg ; MorphF4_00_LOWER.jpg	22879748	0	1	7817	3	0	next	incorrect	1569
Vp030	785	Response	1	22887371	7623	1
Vp030	786	Picture	MorphM4_09_orig.jpg ; MorphM4_10_LOWER.jpg	22887565	0	2	9980	3	0	next	hit	1571
Vp030	786	Response	2	22897451	9886	1
Vp030	787	Picture	MorphM5_09_orig.jpg ; MorphM5_00_LOWER.jpg	22897545	0	1	11643	2	0	next	hit	1573
Vp030	787	Response	2	22909050	11505	1
Vp030	788	Picture	MorphF2_04_orig.jpg ; MorphF2_00_LOWER.jpg	22909188	0	1	9314	2	0	next	incorrect	1575
Vp030	788	Response	1	22918330	9142	1
Vp030	789	Picture	MorphM2_07_orig.jpg ; MorphM2_10_LOWER.jpg	22918502	0	1	28109	2	0	next	incorrect	1577
Vp030	789	Response	1	22946489	27987	1
Vp030	790	Picture	MorphM8_05_orig.jpg ; MorphM8_00_LOWER.jpg	22946611	0	1	7318	2	0	next	incorrect	1579
Vp030	790	Response	1	22953849	7238	1
Vp030	791	Picture	MorphF9_07_orig.jpg ; MorphF9_10_LOWER.jpg	22953929	0	1	24949	2	0	next	hit	1581
Vp030	791	Response	2	22978729	24800	1
Vp030	792	Picture	MorphM7_03_orig.jpg ; MorphM7_10_LOWER.jpg	22978878	0	1	27444	2	0	next	hit	1583
Vp030	792	Response	2	23006168	27290	1
Vp030	793	Picture	MorphF8_01_orig.jpg ; MorphF8_00_LOWER.jpg	23006322	0	1	17797	2	0	next	incorrect	1585
Vp030	793	Response	1	23024007	17685	1
Vp030	794	Picture	MorphF7_09_orig.jpg ; MorphF7_10_LOWER.jpg	23024119	0	1	9813	2	0	next	incorrect	1587
Vp030	794	Response	1	23033767	9648	1
Vp030	795	Picture	MorphM6_06_orig.jpg ; MorphM6_10_LOWER.jpg	23033932	0	1	31935	2	0	next	incorrect	1589
Vp030	795	Response	1	23065686	31754	1
Vp030	796	Picture	MorphF6_07_orig.jpg ; MorphF6_00_LOWER.jpg	23065867	0	1	13805	2	0	next	incorrect	1591
Vp030	796	Response	1	23079525	13658	1
Vp030	797	Picture	MorphF2_02_orig.jpg ; MorphF2_00_LOWER.jpg	23079672	0	1	7983	2	0	next	incorrect	1593
Vp030	797	Response	1	23087525	7853	1
Vp030	798	Picture	MorphM8_05_orig.jpg ; MorphM8_10_LOWER.jpg	23087655	0	1	7818	2	0	next	hit	1595
Vp030	798	Response	2	23095365	7710	1
Vp030	799	Picture	MorphM5_01_orig.jpg ; MorphM5_10_LOWER.jpg	23095473	0	1	36425	2	0	next	incorrect	1597
Vp030	799	Response	1	23131844	36371	1
Vp030	800	Picture	MorphF7_03_orig.jpg ; MorphF7_10_LOWER.jpg	23131898	0	1	11975	3	0	next	incorrect	1599
Vp030	800	Response	1	23143684	11786	1
Vp030	801	Picture	MorphF3_02_orig.jpg ; MorphF3_00_LOWER.jpg	23143873	0	2	7818	3	0	next	incorrect	1601
Vp030	801	Response	1	23151523	7650	1
Vp030	802	Picture	MorphF7_10_orig.jpg ; MorphF7_10_LOWER.jpg	23151691	0	1	6320	2	0	next	hit	1603
Vp030	802	Response	2	23157843	6152	1
Vp030	803	Picture	MorphM3_01_orig.jpg ; MorphM3_10_LOWER.jpg	23158011	0	1	7471	16	0	next	incorrect	1605
Vp030	803	Response	1	23165443	7432	1
Vp030	804	Picture	MorphF5_08_orig.jpg ; MorphF5_00_LOWER.jpg	23165482	0	15	7997	16	0	next	hit	1607
Vp030	804	Response	2	23173283	7801	1
Vp030	805	Picture	MorphF2_10_orig.jpg ; MorphF2_00_LOWER.jpg	23173479	0	1	9814	2	0	next	hit	1609
Vp030	805	Response	2	23183202	9723	1
Vp030	806	Picture	MorphM9_05_orig.jpg ; MorphM9_10_LOWER.jpg	23183293	0	1	6819	2	0	next	incorrect	1611
Vp030	806	Response	1	23190082	6789	1
Vp030	807	Picture	MorphF5_08_orig.jpg ; MorphF5_10_LOWER.jpg	23190112	0	1	7152	2	0	next	hit	1613
Vp030	807	Response	2	23197122	7010	1
Vp030	808	Picture	MorphM6_08_orig.jpg ; MorphM6_00_LOWER.jpg	23197264	0	1	16965	2	0	next	hit	1615
Vp030	808	Response	2	23214162	16898	1
Vp030	809	Picture	MorphM4_05_orig.jpg ; MorphM4_00_LOWER.jpg	23214229	0	1	9980	2	0	next	incorrect	1617
Vp030	809	Response	1	23224001	9772	1
Vp030	810	Picture	MorphF7_00_orig.jpg ; MorphF7_10_LOWER.jpg	23224209	0	1	28608	2	0	next	incorrect	1619
Vp030	810	Response	1	23252720	28511	1
Vp030	811	Picture	MorphF5_02_orig.jpg ; MorphF5_10_LOWER.jpg	23252817	0	1	34762	2	0	next	incorrect	1621
Vp030	811	Response	1	23287439	34622	1
Vp030	812	Picture	MorphF4_02_orig.jpg ; MorphF4_10_LOWER.jpg	23287579	0	1	10811	2	0	next	incorrect	1623
Vp030	812	Response	1	23298239	10660	1
Vp030	813	Picture	MorphM4_09_orig.jpg ; MorphM4_00_LOWER.jpg	23298390	0	1	13140	2	0	next	hit	1625
Vp030	813	Response	2	23311439	13049	1
Vp030	814	Picture	MorphF3_08_orig.jpg ; MorphF3_00_LOWER.jpg	23311530	0	1	6819	2	0	next	hit	1627
Vp030	814	Response	2	23318318	6788	1
Vp030	815	Picture	MorphM6_09_orig.jpg ; MorphM6_10_LOWER.jpg	23318349	0	1	9314	3	0	next	hit	1629
Vp030	815	Response	2	23327518	9169	1
Vp030	816	Picture	MorphM1_05_orig.jpg ; MorphM1_00_LOWER.jpg	23327663	0	2	24284	3	0	next	incorrect	1631
Vp030	816	Response	1	23351757	24094	1
Vp030	817	Picture	MorphF1_06_orig.jpg ; MorphF1_00_LOWER.jpg	23351947	0	1	10146	2	0	next	hit	1633
Vp030	817	Response	2	23361997	10050	1
Vp030	818	Picture	MorphF4_06_orig.jpg ; MorphF4_10_LOWER.jpg	23362093	0	1	34429	2	0	next	incorrect	1635
Vp030	818	Response	1	23396396	34303	1
Vp030	819	Picture	MorphM10_05_orig.jpg ; MorphM10_10_LOWER.jpg	23396522	0	1	7984	2	0	next	hit	1637
Vp030	819	Response	2	23404395	7873	1
Vp030	820	Picture	MorphF9_02_orig.jpg ; MorphF9_10_LOWER.jpg	23404506	0	1	10146	2	0	next	incorrect	1639
Vp030	820	Response	1	23414476	9970	1
Vp030	821	Picture	MorphF5_03_orig.jpg ; MorphF5_00_LOWER.jpg	23414652	0	1	9480	2	0	next	incorrect	1641
Vp030	821	Response	1	23423915	9263	1
Vp030	822	Picture	MorphF10_10_orig.jpg ; MorphF10_00_LOWER.jpg	23424132	0	1	12974	2	0	next	hit	1643
Vp030	822	Response	2	23437034	12902	2
Vp030	823	Picture	MorphM4_06_orig.jpg ; MorphM4_10_LOWER.jpg	23437106	0	1	10811	2	0	next	hit	1645
Vp030	823	Response	2	23447835	10729	1
Vp030	824	Picture	MorphF4_02_orig.jpg ; MorphF4_00_LOWER.jpg	23447917	0	1	11144	2	0	next	incorrect	1647
Vp030	824	Response	1	23458874	10957	1
Vp030	825	Picture	MorphM6_01_orig.jpg ; MorphM6_10_LOWER.jpg	23459061	0	1	25946	3	0	next	incorrect	1649
Vp030	825	Response	1	23484874	25813	1
Vp030	826	Picture	MorphF7_02_orig.jpg ; MorphF7_00_LOWER.jpg	23485007	0	2	8816	3	0	next	incorrect	1651
Vp030	826	Response	1	23493753	8746	1
Vp030	827	Picture	MorphM5_08_orig.jpg ; MorphM5_00_LOWER.jpg	23493823	0	1	10478	2	0	next	hit	1653
Vp030	827	Response	2	23504153	10330	1
Vp030	828	Picture	MorphM2_05_orig.jpg ; MorphM2_10_LOWER.jpg	23504301	0	1	8150	2	0	next	incorrect	1655
Vp030	828	Response	1	23512393	8092	1
Vp030	829	Picture	MorphM9_10_orig.jpg ; MorphM9_00_LOWER.jpg	23512451	0	1	29772	3	0	next	hit	1657
Vp030	829	Response	2	23542072	29621	1
Vp030	830	Picture	MorphF3_07_orig.jpg ; MorphF3_10_LOWER.jpg	23542223	0	2	11810	3	0	next	hit	1659
Vp030	830	Response	2	23553832	11609	1
Vp030	831	Picture	MorphM9_04_orig.jpg ; MorphM9_00_LOWER.jpg	23554033	0	1	8638	179	0	next	incorrect	1661
Vp030	831	Response	1	23562631	8598	1
Vp030	832	Picture	MorphM5_05_orig.jpg ; MorphM5_00_LOWER.jpg	23562671	0	178	37434	179	0	next	incorrect	1663
Vp030	832	Response	1	23599910	37239	1
Vp030	833	Picture	MorphF3_05_orig.jpg ; MorphF3_00_LOWER.jpg	23600105	0	1	33764	2	0	next	hit	1665
Vp030	833	Response	2	23633669	33564	1
Vp030	834	Picture	MorphF10_06_orig.jpg ; MorphF10_00_LOWER.jpg	23633869	0	1	10146	2	0	next	hit	1667
Vp030	834	Response	2	23643909	10040	1
Vp030	835	Picture	MorphM4_00_orig.jpg ; MorphM4_10_LOWER.jpg	23644015	0	1	14803	2	0	next	incorrect	1669
Vp030	835	Response	1	23658708	14693	1
Vp030	836	Picture	MorphF2_10_orig.jpg ; MorphF2_10_LOWER.jpg	23658818	0	1	10977	2	0	next	hit	1671
Vp030	836	Response	2	23669748	10930	1
Vp030	837	Picture	MorphF10_10_orig.jpg ; MorphF10_10_LOWER.jpg	23669795	0	1	8483	2	0	next	hit	1673
Vp030	837	Response	2	23678148	8353	1
Vp030	838	Picture	MorphM2_01_orig.jpg ; MorphM2_00_LOWER.jpg	23678278	0	1	7651	2	0	next	incorrect	1675
Vp030	838	Response	1	23685827	7549	1
Vp030	839	Picture	MorphM6_10_orig.jpg ; MorphM6_10_LOWER.jpg	23685929	0	1	12142	2	0	next	hit	1677
Vp030	839	Response	2	23697907	11978	1
Vp030	840	Picture	MorphM1_07_orig.jpg ; MorphM1_10_LOWER.jpg	23698071	0	1	22121	2	0	next	hit	1679
Vp030	840	Response	2	23720067	21996	1
Vp030	841	Picture	MorphM10_04_orig.jpg ; MorphM10_10_LOWER.jpg	23720192	0	1	6653	2	0	next	hit	1681
Vp030	841	Response	2	23726706	6514	1
Vp030	842	Picture	MorphM4_08_orig.jpg ; MorphM4_10_LOWER.jpg	23726845	0	1	9647	2	0	next	hit	1683
Vp030	842	Response	2	23736386	9541	1
Vp030	843	Picture	MorphF4_04_orig.jpg ; MorphF4_00_LOWER.jpg	23736492	0	1	12308	2	0	next	incorrect	1685
Vp030	843	Response	1	23748706	12214	1
Vp030	844	Picture	MorphF6_02_orig.jpg ; MorphF6_10_LOWER.jpg	23748800	0	1	11477	2	0	next	incorrect	1687
Vp030	844	Response	1	23760065	11265	1
Vp030	845	Picture	MorphF3_00_orig.jpg ; MorphF3_10_LOWER.jpg	23760277	0	1	6807	180	0	next	incorrect	1689
Vp030	845	Response	1	23767024	6747	2
Vp030	846	Picture	MorphF8_05_orig.jpg ; MorphF8_10_LOWER.jpg	23767084	0	179	7829	180	0	next	incorrect	1691
Vp030	846	Response	1	23774785	7701	1
Vp030	847	Picture	MorphM6_00_orig.jpg ; MorphM6_10_LOWER.jpg	23774913	0	1	7651	2	0	next	incorrect	1693
Vp030	847	Response	1	23782465	7552	1
Vp030	848	Picture	MorphF4_07_orig.jpg ; MorphF4_10_LOWER.jpg	23782564	0	1	21955	2	0	next	hit	1695
Vp030	848	Response	2	23804384	21820	1
Vp030	849	Picture	MorphF10_04_orig.jpg ; MorphF10_10_LOWER.jpg	23804519	0	1	31269	3	0	next	hit	1697
Vp030	849	Response	2	23835663	31144	1
Vp030	850	Picture	MorphF3_05_orig.jpg ; MorphF3_10_LOWER.jpg	23835788	0	2	21955	4	0	next	hit	1699
Vp030	850	Response	2	23857583	21795	1
Vp030	851	Picture	MorphF8_07_orig.jpg ; MorphF8_00_LOWER.jpg	23857743	0	2	7818	3	0	next	incorrect	1701
Vp030	851	Response	1	23865502	7759	1
Vp030	852	Picture	MorphM8_07_orig.jpg ; MorphM8_10_LOWER.jpg	23865561	0	1	7318	2	0	next	hit	1703
Vp030	852	Response	2	23872782	7221	1
Vp030	853	Picture	MorphM10_10_orig.jpg ; MorphM10_10_LOWER.jpg	23872879	0	1	8483	2	0	next	hit	1705
Vp030	853	Response	2	23881182	8303	1
Vp030	854	Picture	MorphF5_00_orig.jpg ; MorphF5_00_LOWER.jpg	23881362	0	1	7318	2	0	next	incorrect	1707
Vp030	854	Response	1	23888542	7180	1
Vp030	855	Picture	MorphF3_07_orig.jpg ; MorphF3_00_LOWER.jpg	23888680	0	1	11643	2	0	next	hit	1709
Vp030	855	Response	2	23900141	11461	1
Vp030	856	Picture	MorphM2_00_orig.jpg ; MorphM2_00_LOWER.jpg	23900323	0	1	7484	3	0	next	incorrect	1711
Vp030	856	Response	1	23907661	7338	1
Vp030	857	Picture	MorphF1_09_orig.jpg ; MorphF1_00_LOWER.jpg	23907807	0	2	9315	3	0	next	hit	1713
Vp030	857	Response	2	23917021	9214	1
Vp030	858	Picture	MorphM2_03_orig.jpg ; MorphM2_00_LOWER.jpg	23917122	0	1	6320	2	0	next	incorrect	1715
Vp030	858	Response	1	23923261	6139	1
Vp030	859	Picture	MorphF2_07_orig.jpg ; MorphF2_10_LOWER.jpg	23923442	0	1	10645	2	0	next	hit	1717
Vp030	859	Response	2	23933980	10538	1
Vp030	860	Picture	MorphM2_08_orig.jpg ; MorphM2_00_LOWER.jpg	23934087	0	1	24616	2	0	next	hit	1719
Vp030	860	Response	2	23958620	24533	1
Vp030	861	Picture	MorphM7_06_orig.jpg ; MorphM7_10_LOWER.jpg	23958703	0	1	8483	2	0	next	hit	1721
Vp030	861	Response	2	23967099	8396	1
Vp030	862	Picture	MorphM1_06_orig.jpg ; MorphM1_00_LOWER.jpg	23967186	0	1	9647	2	0	next	incorrect	1723
Vp030	862	Response	1	23976699	9513	1
Vp030	863	Picture	MorphF8_04_orig.jpg ; MorphF8_10_LOWER.jpg	23976833	0	1	7651	2	0	next	incorrect	1725
Vp030	863	Response	1	23984379	7546	1
Vp030	864	Picture	MorphM4_04_orig.jpg ; MorphM4_10_LOWER.jpg	23984484	0	1	32766	2	0	next	hit	1727
Vp030	864	Response	2	24017178	32694	1
Vp030	865	Picture	MorphF5_10_orig.jpg ; MorphF5_10_LOWER.jpg	24017250	0	1	7152	2	0	next	hit	1729
Vp030	865	Response	2	24024218	6968	1
Vp030	866	Picture	MorphF1_01_orig.jpg ; MorphF1_10_LOWER.jpg	24024402	0	1	6975	179	0	next	incorrect	1731
Vp030	866	Response	1	24031337	6935	1
Vp030	867	Picture	MorphM1_04_orig.jpg ; MorphM1_00_LOWER.jpg	24031377	0	178	18972	179	0	next	incorrect	1733
Vp030	867	Response	1	24050217	18840	1
Vp030	868	Picture	MorphF9_02_orig.jpg ; MorphF9_00_LOWER.jpg	24050349	0	1	17796	3	0	next	incorrect	1735
Vp030	868	Response	1	24068056	17707	1
Vp030	869	Picture	MorphM3_08_orig.jpg ; MorphM3_10_LOWER.jpg	24068145	0	2	6986	3	0	next	incorrect	1737
Vp030	869	Response	1	24075016	6871	1
Vp030	870	Picture	MorphF5_07_orig.jpg ; MorphF5_00_LOWER.jpg	24075131	0	1	7817	3	0	next	hit	1739
Vp030	870	Response	2	24082856	7725	1
Vp030	871	Picture	MorphF10_05_orig.jpg ; MorphF10_10_LOWER.jpg	24082948	0	2	25781	3	0	next	hit	1741
Vp030	871	Response	2	24108615	25667	1
Vp030	872	Picture	MorphM9_06_orig.jpg ; MorphM9_00_LOWER.jpg	24108729	0	1	9148	2	0	next	incorrect	1743
Vp030	872	Response	1	24117735	9006	1
Vp030	873	Picture	MorphM10_08_orig.jpg ; MorphM10_00_LOWER.jpg	24117877	0	1	7984	2	0	next	hit	1745
Vp030	873	Response	2	24125815	7938	1
Vp030	874	Picture	MorphM4_06_orig.jpg ; MorphM4_00_LOWER.jpg	24125861	0	1	9480	2	0	next	hit	1747
Vp030	874	Response	2	24135174	9313	1
Vp030	875	Picture	MorphM1_07_orig.jpg ; MorphM1_00_LOWER.jpg	24135341	0	1	18296	2	0	next	incorrect	1749
Vp030	875	Response	1	24153574	18233	1
Vp030	876	Picture	MorphM6_01_orig.jpg ; MorphM6_00_LOWER.jpg	24153637	0	1	8483	2	0	next	incorrect	1751
Vp030	876	Response	1	24162053	8416	1
Vp030	877	Picture	MorphM4_02_orig.jpg ; MorphM4_10_LOWER.jpg	24162120	0	1	8648	3	0	next	incorrect	1753
Vp030	877	Response	1	24170613	8493	1
Vp030	878	Picture	MorphM7_01_orig.jpg ; MorphM7_10_LOWER.jpg	24170768	0	2	25947	3	0	next	hit	1755
Vp030	878	Response	2	24196613	25845	1
Vp030	879	Picture	MorphF2_07_orig.jpg ; MorphF2_00_LOWER.jpg	24196715	0	1	7984	2	0	next	hit	1757
Vp030	879	Response	2	24204532	7817	1
Vp030	880	Picture	MorphF8_03_orig.jpg ; MorphF8_10_LOWER.jpg	24204699	0	1	8815	2	0	next	incorrect	1759
Vp030	880	Response	1	24213412	8713	1
Vp030	881	Picture	MorphM7_07_orig.jpg ; MorphM7_00_LOWER.jpg	24213514	0	1	6986	2	0	next	hit	1761
Vp030	881	Response	2	24220372	6858	1
Vp030	882	Picture	MorphF8_08_orig.jpg ; MorphF8_10_LOWER.jpg	24220500	0	1	27610	2	0	next	hit	1763
Vp030	882	Response	2	24248051	27551	1
Vp030	883	Picture	pause1	24248110	0	1	300052	2	0	next	other	0
Vp030	884	Response	3	25114196	566034	1
Vp030	885	Picture	MorphF10_04_orig.jpg ; MorphF10_00_UPPER.jpg	25114334	0	2	40085	3	0	next	incorrect	1767
Vp030	885	Response	1	25154184	39850	1
Vp030	886	Picture	MorphF5_01_orig.jpg ; MorphF5_00_UPPER.jpg	25154419	0	1	10478	3	0	next	incorrect	1769
Vp030	886	Response	1	25164824	10405	1
Vp030	887	Picture	MorphM6_09_orig.jpg ; MorphM6_00_UPPER.jpg	25164897	0	2	6820	3	0	next	incorrect	1771
Vp030	887	Response	1	25171624	6727	1
Vp030	888	Picture	MorphF7_00_orig.jpg ; MorphF7_10_UPPER.jpg	25171717	0	1	46904	2	0	next	incorrect	1773
Vp030	888	Response	1	25218502	46785	1
Vp030	889	Picture	MorphM6_08_orig.jpg ; MorphM6_00_UPPER.jpg	25218621	0	1	6653	2	0	next	incorrect	1775
Vp030	889	Response	1	25225062	6441	1
Vp030	890	Picture	MorphM2_10_orig.jpg ; MorphM2_00_UPPER.jpg	25225274	0	1	9647	2	0	next	incorrect	1777
Vp030	890	Response	1	25234742	9468	1
Vp030	891	Picture	MorphM3_09_orig.jpg ; MorphM3_10_UPPER.jpg	25234921	0	1	14803	2	0	next	hit	1779
Vp030	891	Response	2	25249621	14700	1
Vp030	892	Picture	MorphF2_07_orig.jpg ; MorphF2_00_UPPER.jpg	25249724	0	1	14137	2	0	next	incorrect	1781
Vp030	892	Response	1	25263701	13977	1
Vp030	893	Picture	MorphF7_01_orig.jpg ; MorphF7_00_UPPER.jpg	25263861	0	1	16799	2	0	next	incorrect	1783
Vp030	893	Response	1	25280501	16640	1
Vp030	894	Picture	MorphM7_02_orig.jpg ; MorphM7_10_UPPER.jpg	25280660	0	1	21955	2	0	next	hit	1785
Vp030	894	Response	2	25302580	21920	1
Vp030	895	Picture	MorphM10_01_orig.jpg ; MorphM10_10_UPPER.jpg	25302615	0	1	7817	3	0	next	hit	1787
Vp030	895	Response	2	25310340	7725	1
Vp030	896	Picture	MorphM4_04_orig.jpg ; MorphM4_00_UPPER.jpg	25310432	0	2	10313	3	0	next	incorrect	1789
Vp030	896	Response	1	25320659	10227	1
Vp030	897	Picture	MorphF5_09_orig.jpg ; MorphF5_00_UPPER.jpg	25320745	0	1	31934	2	0	next	hit	1791
Vp030	897	Response	2	25352579	31834	1
Vp030	898	Picture	MorphF7_08_orig.jpg ; MorphF7_00_UPPER.jpg	25352679	0	1	38089	2	0	next	incorrect	1793
Vp030	898	Response	1	25390737	38058	1
Vp030	899	Picture	MorphM3_06_orig.jpg ; MorphM3_00_UPPER.jpg	25390768	0	1	7651	2	0	next	incorrect	1795
Vp030	899	Response	1	25398337	7569	1
Vp030	900	Picture	MorphM4_07_orig.jpg ; MorphM4_10_UPPER.jpg	25398419	0	1	9647	2	0	next	hit	1797
Vp030	900	Response	2	25407937	9518	1
Vp030	901	Picture	MorphF10_03_orig.jpg ; MorphF10_00_UPPER.jpg	25408066	0	1	10977	2	0	next	hit	1799
Vp030	901	Response	2	25418896	10830	1
Vp030	902	Picture	MorphF4_02_orig.jpg ; MorphF4_10_UPPER.jpg	25419043	0	1	22620	3	0	next	hit	1801
Vp030	902	Response	2	25441536	22493	1
Vp030	903	Picture	MorphM8_08_orig.jpg ; MorphM8_00_UPPER.jpg	25441663	0	2	10146	3	0	next	incorrect	1803
Vp030	903	Response	1	25451696	10033	1
Vp030	904	Picture	MorphF6_00_orig.jpg ; MorphF6_00_UPPER.jpg	25451809	0	1	14803	2	0	next	incorrect	1805
Vp030	904	Response	1	25466495	14686	1
Vp030	905	Picture	MorphF4_06_orig.jpg ; MorphF4_00_UPPER.jpg	25466612	0	1	29440	2	0	next	hit	1807
Vp030	905	Response	2	25496014	29402	1
Vp030	906	Picture	MorphF5_02_orig.jpg ; MorphF5_00_UPPER.jpg	25496052	0	1	10312	2	0	next	incorrect	1809
Vp030	906	Response	1	25506254	10202	1
Vp030	907	Picture	MorphF6_03_orig.jpg ; MorphF6_10_UPPER.jpg	25506364	0	1	13639	2	0	next	hit	1811
Vp030	907	Response	2	25519854	13490	1
Vp030	908	Picture	MorphF2_06_orig.jpg ; MorphF2_10_UPPER.jpg	25520003	0	1	51561	2	0	next	incorrect	1813
Vp030	908	Response	1	25571452	51449	1
Vp030	909	Picture	MorphM9_00_orig.jpg ; MorphM9_10_UPPER.jpg	25571564	0	1	24616	2	0	next	incorrect	1815
Vp030	909	Response	1	25596091	24527	1
Vp030	910	Picture	MorphF1_10_orig.jpg ; MorphF1_00_UPPER.jpg	25596180	0	1	12807	2	0	next	hit	1817
Vp030	910	Response	2	25608811	12631	1
Vp030	911	Picture	MorphF10_09_orig.jpg ; MorphF10_00_UPPER.jpg	25608987	0	1	36758	2	0	next	hit	1819
Vp030	911	Response	2	25645610	36623	1
Vp030	912	Picture	MorphF3_01_orig.jpg ; MorphF3_10_UPPER.jpg	25645745	0	1	22953	2	0	next	hit	1821
Vp030	912	Response	2	25668569	22824	1
Vp030	913	Picture	MorphF5_10_orig.jpg ; MorphF5_00_UPPER.jpg	25668698	0	1	10146	2	0	next	hit	1823
Vp030	913	Response	2	25678729	10031	1
Vp030	914	Picture	MorphM1_02_orig.jpg ; MorphM1_10_UPPER.jpg	25678844	0	1	8150	2	0	next	hit	1825
Vp030	914	Response	2	25686809	7965	1
Vp030	915	Picture	MorphF3_04_orig.jpg ; MorphF3_00_UPPER.jpg	25686994	0	1	11476	3	0	next	hit	1827
Vp030	915	Response	2	25698408	11414	1
Vp030	916	Picture	MorphM10_10_orig.jpg ; MorphM10_00_UPPER.jpg	25698470	0	2	6820	3	0	next	hit	1829
Vp030	916	Response	2	25705208	6738	1
Vp030	917	Picture	MorphF4_07_orig.jpg ; MorphF4_10_UPPER.jpg	25705290	0	1	33598	2	0	next	hit	1831
Vp030	917	Response	2	25738727	33437	1
Vp030	918	Picture	MorphM4_08_orig.jpg ; MorphM4_10_UPPER.jpg	25738888	0	1	8316	2	0	next	hit	1833
Vp030	918	Response	2	25747047	8159	1
Vp030	919	Picture	MorphM1_04_orig.jpg ; MorphM1_00_UPPER.jpg	25747204	0	1	10312	2	0	next	incorrect	1835
Vp030	919	Response	1	25757446	10242	1
Vp030	920	Picture	MorphF3_05_orig.jpg ; MorphF3_00_UPPER.jpg	25757516	0	1	12807	2	0	next	hit	1837
Vp030	920	Response	2	25770246	12730	1
Vp030	921	Picture	MorphM9_06_orig.jpg ; MorphM9_10_UPPER.jpg	25770323	0	1	22787	2	0	next	incorrect	1839
Vp030	921	Response	1	25792966	22643	1
Vp030	922	Picture	MorphF7_05_orig.jpg ; MorphF7_00_UPPER.jpg	25793110	0	1	7484	3	0	next	incorrect	1841
Vp030	922	Response	1	25800485	7375	1
Vp030	923	Picture	MorphM4_01_orig.jpg ; MorphM4_00_UPPER.jpg	25800594	0	2	35262	3	0	next	incorrect	1843
Vp030	923	Response	1	25835684	35090	1
Vp030	924	Picture	MorphM10_05_orig.jpg ; MorphM10_10_UPPER.jpg	25835856	0	1	9646	2	0	next	hit	1845
Vp030	924	Response	2	25845444	9588	1
Vp030	925	Picture	MorphM9_04_orig.jpg ; MorphM9_10_UPPER.jpg	25845502	0	1	55720	2	0	next	hit	1847
Vp030	925	Response	2	25901042	55540	1
Vp030	926	Picture	MorphM3_00_orig.jpg ; MorphM3_10_UPPER.jpg	25901222	0	1	9313	3	0	next	incorrect	1849
Vp030	926	Response	1	25910403	9181	1
Vp030	927	Picture	MorphF3_03_orig.jpg ; MorphF3_00_UPPER.jpg	25910535	0	2	15469	3	0	next	incorrect	1851
Vp030	927	Response	1	25925842	15307	1
Vp030	928	Picture	MorphF4_01_orig.jpg ; MorphF4_10_UPPER.jpg	25926004	0	1	21955	2	0	next	hit	1853
Vp030	928	Response	2	25947761	21757	1
Vp030	929	Picture	MorphF5_01_orig.jpg ; MorphF5_10_UPPER.jpg	25947959	0	1	28275	3	0	next	hit	1855
Vp030	929	Response	2	25976080	28121	1
Vp030	930	Picture	MorphM1_02_orig.jpg ; MorphM1_00_UPPER.jpg	25976234	0	2	29773	3	0	next	hit	1857
Vp030	930	Response	2	26005839	29605	1
Vp030	931	Picture	MorphM2_03_orig.jpg ; MorphM2_00_UPPER.jpg	26006007	0	1	11631	180	0	next	incorrect	1859
Vp030	931	Response	1	26017599	11592	1
Vp030	932	Picture	MorphM3_07_orig.jpg ; MorphM3_00_UPPER.jpg	26017638	0	179	28786	180	0	next	incorrect	1861
Vp030	932	Response	1	26046318	28680	1
Vp030	933	Picture	MorphM1_06_orig.jpg ; MorphM1_10_UPPER.jpg	26046424	0	1	17963	2	0	next	hit	1863
Vp030	933	Response	2	26064317	17893	1
Vp030	934	Picture	MorphM4_01_orig.jpg ; MorphM4_10_UPPER.jpg	26064387	0	1	13140	2	0	next	incorrect	1865
Vp030	934	Response	1	26077437	13050	1
Vp030	935	Picture	MorphF5_07_orig.jpg ; MorphF5_00_UPPER.jpg	26077527	0	1	16799	2	0	next	incorrect	1867
Vp030	935	Response	1	26094157	16630	1
Vp030	936	Picture	MorphM2_06_orig.jpg ; MorphM2_00_UPPER.jpg	26094326	0	1	8815	2	0	next	incorrect	1869
Vp030	936	Response	1	26102956	8630	1
Vp030	937	Picture	MorphM10_04_orig.jpg ; MorphM10_00_UPPER.jpg	26103141	0	1	9314	2	0	next	hit	1871
Vp030	937	Response	2	26112396	9255	1
Vp030	938	Picture	MorphM1_10_orig.jpg ; MorphM1_10_UPPER.jpg	26112455	0	1	25614	3	0	next	hit	1873
Vp030	938	Response	2	26137995	25540	1
Vp030	939	Picture	MorphM4_06_orig.jpg ; MorphM4_10_UPPER.jpg	26138069	0	2	7485	3	0	next	hit	1875
Vp030	939	Response	2	26145435	7366	1
Vp030	940	Picture	MorphF7_10_orig.jpg ; MorphF7_00_UPPER.jpg	26145554	0	1	22787	2	0	next	incorrect	1877
Vp030	940	Response	1	26168234	22680	1
Vp030	941	Picture	MorphM4_00_orig.jpg ; MorphM4_10_UPPER.jpg	26168341	0	1	30604	2	0	next	incorrect	1879
Vp030	941	Response	1	26198794	30453	1
Vp030	942	Picture	MorphF9_05_orig.jpg ; MorphF9_10_UPPER.jpg	26198945	0	1	15801	2	0	next	hit	1881
Vp030	942	Response	2	26214553	15608	1
Vp030	943	Picture	MorphF8_04_orig.jpg ; MorphF8_10_UPPER.jpg	26214746	0	1	24782	2	0	next	hit	1883
Vp030	943	Response	2	26239432	24686	1
Vp030	944	Picture	MorphM1_09_orig.jpg ; MorphM1_10_UPPER.jpg	26239528	0	1	35261	2	0	next	incorrect	1885
Vp030	944	Response	1	26274711	35183	1
Vp030	945	Picture	MorphM2_09_orig.jpg ; MorphM2_10_UPPER.jpg	26274789	0	1	20791	2	0	next	incorrect	1887
Vp030	945	Response	1	26295431	20642	1
Vp030	946	Picture	MorphM10_08_orig.jpg ; MorphM10_10_UPPER.jpg	26295580	0	1	24450	2	0	next	hit	1889
Vp030	946	Response	2	26319830	24250	1
Vp030	947	Picture	MorphM5_08_orig.jpg ; MorphM5_10_UPPER.jpg	26320030	0	1	20291	3	0	next	hit	1891
Vp030	947	Response	2	26340229	20199	1
Vp030	948	Picture	MorphM3_04_orig.jpg ; MorphM3_00_UPPER.jpg	26340321	0	2	8150	4	0	next	incorrect	1893
Vp030	948	Response	1	26348309	7988	1
Vp030	949	Picture	MorphF8_09_orig.jpg ; MorphF8_00_UPPER.jpg	26348471	0	2	10812	3	0	next	incorrect	1895
Vp030	949	Response	1	26359189	10718	1
Vp030	950	Picture	MorphF4_07_orig.jpg ; MorphF4_00_UPPER.jpg	26359283	0	1	30604	2	0	next	incorrect	1897
Vp030	950	Response	1	26389668	30385	1
Vp030	951	Picture	MorphF1_10_orig.jpg ; MorphF1_10_UPPER.jpg	26389887	0	1	9646	3	0	next	hit	1899
Vp030	951	Response	2	26399348	9461	1
Vp030	952	Picture	MorphF5_09_orig.jpg ; MorphF5_10_UPPER.jpg	26399533	0	2	8816	3	0	next	hit	1901
Vp030	952	Response	2	26408147	8614	1
Vp030	953	Picture	MorphF10_07_orig.jpg ; MorphF10_00_UPPER.jpg	26408349	0	1	11476	2	0	next	incorrect	1903
Vp030	953	Response	1	26419667	11318	1
Vp030	954	Picture	MorphM3_02_orig.jpg ; MorphM3_10_UPPER.jpg	26419825	0	1	8483	2	0	next	incorrect	1905
Vp030	954	Response	1	26428147	8322	1
Vp030	955	Picture	MorphF1_09_orig.jpg ; MorphF1_10_UPPER.jpg	26428308	0	1	49232	2	0	next	hit	1907
Vp030	955	Response	2	26477505	49197	1
Vp030	956	Picture	MorphF7_09_orig.jpg ; MorphF7_10_UPPER.jpg	26477540	0	1	8483	2	0	next	incorrect	1909
Vp030	956	Response	1	26485905	8365	1
Vp030	957	Picture	MorphM7_07_orig.jpg ; MorphM7_10_UPPER.jpg	26486023	0	1	9314	2	0	next	hit	1911
Vp030	957	Response	2	26495265	9242	1
Vp030	958	Picture	MorphM9_03_orig.jpg ; MorphM9_00_UPPER.jpg	26495337	0	1	8649	2	0	next	incorrect	1913
Vp030	958	Response	1	26503824	8487	1
Vp030	959	Picture	MorphF7_10_orig.jpg ; MorphF7_10_UPPER.jpg	26503986	0	1	31935	2	0	next	incorrect	1915
Vp030	959	Response	1	26535744	31758	1
Vp030	960	Picture	MorphM5_03_orig.jpg ; MorphM5_00_UPPER.jpg	26535921	0	1	14304	2	0	next	hit	1917
Vp030	960	Response	2	26550063	14142	1
Vp030	961	Picture	MorphF3_08_orig.jpg ; MorphF3_00_UPPER.jpg	26550225	0	1	16133	2	0	next	hit	1919
Vp030	961	Response	2	26566143	15918	1
Vp030	962	Picture	MorphF9_03_orig.jpg ; MorphF9_00_UPPER.jpg	26566358	0	1	8803	181	0	next	incorrect	1921
Vp030	962	Response	1	26575102	8744	1
Vp030	963	Picture	MorphF6_10_orig.jpg ; MorphF6_10_UPPER.jpg	26575161	0	180	15813	182	0	next	hit	1923
Vp030	963	Response	2	26590942	15781	1
Vp030	964	Picture	MorphM3_06_orig.jpg ; MorphM3_10_UPPER.jpg	26590974	0	2	8649	3	0	next	incorrect	1925
Vp030	964	Response	1	26599422	8448	1
Vp030	965	Picture	MorphF6_04_orig.jpg ; MorphF6_10_UPPER.jpg	26599623	0	1	17963	3	0	next	incorrect	1927
Vp030	965	Response	1	26617501	17878	1
Vp030	966	Picture	MorphM10_08_orig.jpg ; MorphM10_00_UPPER.jpg	26617586	0	2	8150	4	0	next	hit	1929
Vp030	966	Response	2	26625581	7995	1
Vp030	967	Picture	MorphM7_00_orig.jpg ; MorphM7_00_UPPER.jpg	26625736	0	2	47570	3	0	next	hit	1931
Vp030	967	Response	2	26673180	47444	1
Vp030	968	Picture	MorphF4_10_orig.jpg ; MorphF4_10_UPPER.jpg	26673306	0	1	7651	2	0	next	hit	1933
Vp030	968	Response	2	26680779	7473	1
Vp030	969	Picture	MorphM2_01_orig.jpg ; MorphM2_10_UPPER.jpg	26680957	0	1	16965	2	0	next	incorrect	1935
Vp030	969	Response	1	26697739	16782	1
Vp030	970	Picture	MorphF10_08_orig.jpg ; MorphF10_00_UPPER.jpg	26697922	0	1	31435	3	0	next	hit	1937
Vp030	970	Response	2	26729178	31256	1
Vp030	971	Picture	MorphM1_06_orig.jpg ; MorphM1_00_UPPER.jpg	26729357	0	2	67030	3	0	next	incorrect	1939
Vp030	971	Response	1	26796216	66859	1
Vp030	972	Picture	MorphM3_03_orig.jpg ; MorphM3_10_UPPER.jpg	26796387	0	1	8482	2	0	next	incorrect	1941
Vp030	972	Response	1	26804776	8389	1
Vp030	973	Picture	MorphM2_05_orig.jpg ; MorphM2_00_UPPER.jpg	26804869	0	1	35428	2	0	next	incorrect	1943
Vp030	973	Response	1	26840135	35266	1
Vp030	974	Picture	MorphM1_04_orig.jpg ; MorphM1_10_UPPER.jpg	26840297	0	1	13139	3	0	next	hit	1945
Vp030	974	Response	2	26853334	13037	1
Vp030	975	Picture	MorphF8_05_orig.jpg ; MorphF8_00_UPPER.jpg	26853436	0	2	11311	3	0	next	incorrect	1947
Vp030	975	Response	1	26864694	11258	1
Vp030	976	Picture	MorphM9_00_orig.jpg ; MorphM9_00_UPPER.jpg	26864747	0	1	8981	2	0	next	incorrect	1949
Vp030	976	Response	1	26873574	8827	1
Vp030	977	Picture	MorphF9_07_orig.jpg ; MorphF9_00_UPPER.jpg	26873728	0	1	21456	2	0	next	incorrect	1951
Vp030	977	Response	1	26895093	21365	1
Vp030	978	Picture	MorphM9_08_orig.jpg ; MorphM9_10_UPPER.jpg	26895184	0	1	24616	2	0	next	hit	1953
Vp030	978	Response	2	26919732	24548	1
Vp030	979	Picture	MorphF9_00_orig.jpg ; MorphF9_00_UPPER.jpg	26919800	0	1	12142	2	0	next	incorrect	1955
Vp030	979	Response	1	26931812	12012	1
Vp030	980	Picture	MorphM4_03_orig.jpg ; MorphM4_10_UPPER.jpg	26931942	0	1	47070	2	0	next	hit	1957
Vp030	980	Response	2	26978850	46908	1
Vp030	981	Picture	MorphF9_00_orig.jpg ; MorphF9_10_UPPER.jpg	26979012	0	1	12974	2	0	next	hit	1959
Vp030	981	Response	2	26991890	12878	1
Vp030	982	Picture	MorphM10_03_orig.jpg ; MorphM10_00_UPPER.jpg	26991986	0	1	31269	2	0	next	hit	1961
Vp030	982	Response	2	27023089	31103	1
Vp030	983	Picture	MorphM3_09_orig.jpg ; MorphM3_00_UPPER.jpg	27023255	0	1	8649	2	0	next	incorrect	1963
Vp030	983	Response	1	27031729	8474	1
Vp030	984	Picture	MorphF7_06_orig.jpg ; MorphF7_10_UPPER.jpg	27031904	0	1	67196	2	0	next	incorrect	1965
Vp030	984	Response	1	27098927	67023	1
Vp030	985	Picture	MorphM7_08_orig.jpg ; MorphM7_10_UPPER.jpg	27099100	0	1	7484	2	0	next	hit	1967
Vp030	985	Response	2	27106527	7427	1
Vp030	986	Picture	MorphF7_01_orig.jpg ; MorphF7_10_UPPER.jpg	27106584	0	1	43079	2	0	next	incorrect	1969
Vp030	986	Response	1	27149486	42902	1
Vp030	987	Picture	MorphF8_06_orig.jpg ; MorphF8_00_UPPER.jpg	27149663	0	1	28441	2	0	next	hit	1971
Vp030	987	Response	2	27177885	28222	1
Vp030	988	Picture	MorphM8_01_orig.jpg ; MorphM8_10_UPPER.jpg	27178104	0	1	13140	2	0	next	hit	1973
Vp030	988	Response	2	27191164	13060	1
Vp030	989	Picture	MorphF2_00_orig.jpg ; MorphF2_10_UPPER.jpg	27191244	0	1	25448	2	0	next	incorrect	1975
Vp030	989	Response	1	27216604	25360	1
Vp030	990	Picture	MorphF6_09_orig.jpg ; MorphF6_10_UPPER.jpg	27216692	0	1	50563	2	0	next	hit	1977
Vp030	990	Response	2	27267082	50390	1
Vp030	991	Picture	MorphM5_09_orig.jpg ; MorphM5_10_UPPER.jpg	27267255	0	1	8316	2	0	next	hit	1979
Vp030	991	Response	2	27275402	8147	1
Vp030	992	Picture	MorphM6_02_orig.jpg ; MorphM6_10_UPPER.jpg	27275571	0	1	8982	2	0	next	incorrect	1981
Vp030	992	Response	1	27284441	8870	1
Vp030	993	Picture	MorphM8_09_orig.jpg ; MorphM8_00_UPPER.jpg	27284553	0	1	20125	2	0	next	hit	1983
Vp030	993	Response	2	27304521	19968	1
Vp030	994	Picture	MorphF6_06_orig.jpg ; MorphF6_10_UPPER.jpg	27304678	0	1	37922	3	0	next	incorrect	1985
Vp030	994	Response	1	27342440	37762	1
Vp030	995	Picture	MorphF10_01_orig.jpg ; MorphF10_10_UPPER.jpg	27342600	0	2	9980	3	0	next	hit	1987
Vp030	995	Response	2	27352520	9920	1
Vp030	996	Picture	MorphM2_10_orig.jpg ; MorphM2_10_UPPER.jpg	27352580	0	1	37590	2	0	next	hit	1989
Vp030	996	Response	2	27389958	37378	1
Vp030	997	Picture	MorphF2_03_orig.jpg ; MorphF2_00_UPPER.jpg	27390170	0	1	16798	3	0	next	incorrect	1991
Vp030	997	Response	1	27406838	16668	1
Vp030	998	Picture	MorphM4_10_orig.jpg ; MorphM4_10_UPPER.jpg	27406968	0	2	8483	3	0	next	hit	1993
Vp030	998	Response	2	27415398	8430	1
Vp030	999	Picture	MorphM7_07_orig.jpg ; MorphM7_00_UPPER.jpg	27415451	0	1	17963	2	0	next	hit	1995
Vp030	999	Response	2	27433317	17866	1
Vp030	1000	Picture	MorphF8_03_orig.jpg ; MorphF8_10_UPPER.jpg	27433414	0	1	27278	2	0	next	incorrect	1997
Vp030	1000	Response	1	27460596	27182	1
Vp030	1001	Picture	MorphM10_09_orig.jpg ; MorphM10_00_UPPER.jpg	27460692	0	1	6985	3	0	next	hit	1999
Vp030	1001	Response	2	27467636	6944	1
Vp030	1002	Picture	MorphM4_10_orig.jpg ; MorphM4_00_UPPER.jpg	27467677	0	2	17298	3	0	next	incorrect	2001
Vp030	1002	Response	1	27484756	17079	1
Vp030	1003	Picture	MorphF10_06_orig.jpg ; MorphF10_00_UPPER.jpg	27484975	0	1	10312	3	0	next	hit	2003
Vp030	1003	Response	2	27495155	10180	1
Vp030	1004	Picture	MorphM6_06_orig.jpg ; MorphM6_00_UPPER.jpg	27495287	0	2	8816	3	0	next	incorrect	2005
Vp030	1004	Response	1	27503955	8668	1
Vp030	1005	Picture	MorphF8_09_orig.jpg ; MorphF8_10_UPPER.jpg	27504103	0	1	42080	2	0	next	hit	2007
Vp030	1005	Response	2	27546114	42011	1
Vp030	1006	Picture	MorphM5_07_orig.jpg ; MorphM5_10_UPPER.jpg	27546183	0	1	9481	2	0	next	hit	2009
Vp030	1006	Response	2	27555634	9451	1
Vp030	1007	Picture	MorphM7_00_orig.jpg ; MorphM7_10_UPPER.jpg	27555664	0	1	23951	2	0	next	hit	2011
Vp030	1007	Response	2	27579473	23809	1
Vp030	1008	Picture	MorphM9_05_orig.jpg ; MorphM9_00_UPPER.jpg	27579615	0	1	27942	2	0	next	incorrect	2013
Vp030	1008	Response	1	27607392	27777	1
Vp030	1009	Picture	MorphF9_02_orig.jpg ; MorphF9_10_UPPER.jpg	27607557	0	1	38403	187	0	next	incorrect	2015
Vp030	1009	Response	1	27645951	38394	1
Vp030	1010	Picture	MorphM10_07_orig.jpg ; MorphM10_10_UPPER.jpg	27645960	0	186	8834	187	0	next	hit	2017
Vp030	1010	Response	2	27654671	8711	1
Vp030	1011	Picture	MorphM1_07_orig.jpg ; MorphM1_00_UPPER.jpg	27654794	0	1	12474	2	0	next	incorrect	2019
Vp030	1011	Response	1	27667230	12436	1
Vp030	1012	Picture	MorphM4_07_orig.jpg ; MorphM4_00_UPPER.jpg	27667268	0	1	41415	2	0	next	hit	2021
Vp030	1012	Response	2	27708509	41241	1
Vp030	1013	Picture	MorphM1_01_orig.jpg ; MorphM1_10_UPPER.jpg	27708683	0	1	9148	2	0	next	hit	2023
Vp030	1013	Response	2	27717709	9026	1
Vp030	1014	Picture	MorphM7_08_orig.jpg ; MorphM7_00_UPPER.jpg	27717831	0	1	22787	2	0	next	hit	2025
Vp030	1014	Response	2	27740429	22598	1
Vp030	1015	Picture	MorphF10_10_orig.jpg ; MorphF10_00_UPPER.jpg	27740618	0	1	10146	2	0	next	hit	2027
Vp030	1015	Response	2	27750588	9970	1
Vp030	1016	Picture	MorphM8_01_orig.jpg ; MorphM8_00_UPPER.jpg	27750764	0	1	11975	2	0	next	incorrect	2029
Vp030	1016	Response	1	27762668	11904	1
Vp030	1017	Picture	MorphF6_05_orig.jpg ; MorphF6_10_UPPER.jpg	27762739	0	1	20625	2	0	next	incorrect	2031
Vp030	1017	Response	1	27783227	20488	1
Vp030	1018	Picture	MorphF1_06_orig.jpg ; MorphF1_10_UPPER.jpg	27783364	0	1	23452	2	0	next	hit	2033
Vp030	1018	Response	2	27806746	23382	1
Vp030	1019	Picture	MorphF2_07_orig.jpg ; MorphF2_10_UPPER.jpg	27806816	0	1	32743	191	0	next	incorrect	2035
Vp030	1019	Response	1	27839545	32729	1
Vp030	1020	Picture	MorphM7_04_orig.jpg ; MorphM7_00_UPPER.jpg	27839559	0	190	44598	191	0	next	incorrect	2037
Vp030	1020	Response	1	27884024	44465	1
Vp030	1021	Picture	MorphM6_07_orig.jpg ; MorphM6_10_UPPER.jpg	27884157	0	1	9314	2	0	next	incorrect	2039
Vp030	1021	Response	1	27893384	9227	1
Vp030	1022	Picture	MorphM2_01_orig.jpg ; MorphM2_00_UPPER.jpg	27893471	0	1	7818	2	0	next	incorrect	2041
Vp030	1022	Response	1	27901143	7672	1
Vp030	1023	Picture	MorphM6_01_orig.jpg ; MorphM6_10_UPPER.jpg	27901289	0	1	10977	2	0	next	incorrect	2043
Vp030	1023	Response	1	27912103	10814	1
Vp030	1024	Picture	MorphM5_09_orig.jpg ; MorphM5_00_UPPER.jpg	27912266	0	1	8815	2	0	next	hit	2045
Vp030	1024	Response	2	27920983	8717	1
Vp030	1025	Picture	MorphM6_04_orig.jpg ; MorphM6_10_UPPER.jpg	27921081	0	1	31436	2	0	next	hit	2047
Vp030	1025	Response	2	27952422	31341	1
Vp030	1026	Picture	MorphM10_02_orig.jpg ; MorphM10_00_UPPER.jpg	27952517	0	1	7318	2	0	next	hit	2049
Vp030	1026	Response	2	27959701	7184	1
Vp030	1027	Picture	MorphM6_00_orig.jpg ; MorphM6_10_UPPER.jpg	27959835	0	1	30604	2	0	next	incorrect	2051
Vp030	1027	Response	1	27990261	30426	1
Vp030	1028	Picture	MorphF8_06_orig.jpg ; MorphF8_10_UPPER.jpg	27990439	0	1	35760	2	0	next	hit	2053
Vp030	1028	Response	2	28026100	35661	1
Vp030	1029	Picture	MorphF1_04_orig.jpg ; MorphF1_10_UPPER.jpg	28026199	0	1	7984	2	0	next	hit	2055
Vp030	1029	Response	2	28034019	7820	1
Vp030	1030	Picture	MorphM7_05_orig.jpg ; MorphM7_00_UPPER.jpg	28034183	0	1	8981	3	0	next	hit	2057
Vp030	1030	Response	2	28043059	8876	1
Vp030	1031	Picture	MorphF3_02_orig.jpg ; MorphF3_10_UPPER.jpg	28043164	0	2	7485	3	0	next	hit	2059
Vp030	1031	Response	2	28050500	7336	1
Vp030	1032	Picture	MorphM8_05_orig.jpg ; MorphM8_00_UPPER.jpg	28050649	0	1	12475	2	0	next	incorrect	2061
Vp030	1032	Response	1	28063058	12409	1
Vp030	1033	Picture	MorphM2_07_orig.jpg ; MorphM2_00_UPPER.jpg	28063124	0	1	20291	2	0	next	hit	2063
Vp030	1033	Response	2	28083218	20094	1
Vp030	1034	Picture	MorphF8_00_orig.jpg ; MorphF8_00_UPPER.jpg	28083415	0	1	13972	2	0	next	incorrect	2065
Vp030	1034	Response	1	28097297	13882	1
Vp030	1035	Picture	MorphF5_03_orig.jpg ; MorphF5_10_UPPER.jpg	28097387	0	1	13139	3	0	next	hit	2067
Vp030	1035	Response	2	28110337	12950	1
Vp030	1036	Picture	MorphM5_10_orig.jpg ; MorphM5_00_UPPER.jpg	28110526	0	2	21290	3	0	next	hit	2069
Vp030	1036	Response	2	28131617	21091	1
Vp030	1037	Picture	MorphM9_09_orig.jpg ; MorphM9_00_UPPER.jpg	28131816	0	1	30604	2	0	next	incorrect	2071
Vp030	1037	Response	1	28162256	30440	1
Vp030	1038	Picture	MorphF2_02_orig.jpg ; MorphF2_10_UPPER.jpg	28162420	0	1	22787	2	0	next	incorrect	2073
Vp030	1038	Response	1	28185055	22635	1
Vp030	1039	Picture	MorphM7_06_orig.jpg ; MorphM7_10_UPPER.jpg	28185207	0	1	16466	2	0	next	hit	2075
Vp030	1039	Response	2	28201614	16407	1
Vp030	1040	Picture	MorphM1_05_orig.jpg ; MorphM1_10_UPPER.jpg	28201673	0	1	33764	2	0	next	hit	2077
Vp030	1040	Response	2	28235293	33620	1
Vp030	1041	Picture	MorphM4_03_orig.jpg ; MorphM4_00_UPPER.jpg	28235437	0	1	12308	2	0	next	incorrect	2079
Vp030	1041	Response	1	28247613	12176	1
Vp030	1042	Picture	MorphM9_07_orig.jpg ; MorphM9_10_UPPER.jpg	28247745	0	1	37257	2	0	next	incorrect	2081
Vp030	1042	Response	1	28284972	37227	1
Vp030	1043	Picture	MorphM8_05_orig.jpg ; MorphM8_10_UPPER.jpg	28285002	0	1	74514	2	0	next	hit	2083
Vp030	1043	Response	2	28359450	74448	1
Vp030	1044	Picture	MorphF10_08_orig.jpg ; MorphF10_10_UPPER.jpg	28359516	0	1	6819	3	0	next	hit	2085
Vp030	1044	Response	2	28366170	6654	1
Vp030	1045	Picture	MorphF7_09_orig.jpg ; MorphF7_00_UPPER.jpg	28366335	0	2	13473	3	0	next	incorrect	2087
Vp030	1045	Response	1	28379689	13354	1
Vp030	1046	Picture	MorphM5_05_orig.jpg ; MorphM5_10_UPPER.jpg	28379808	0	1	7318	2	0	next	hit	2089
Vp030	1046	Response	2	28386969	7161	1
Vp030	1047	Picture	MorphF2_03_orig.jpg ; MorphF2_10_UPPER.jpg	28387126	0	1	21955	2	0	next	incorrect	2091
Vp030	1047	Response	1	28409048	21922	1
Vp030	1048	Picture	MorphM1_09_orig.jpg ; MorphM1_00_UPPER.jpg	28409081	0	1	34097	2	0	next	incorrect	2093
Vp030	1048	Response	1	28442967	33886	1
Vp030	1049	Picture	MorphM9_10_orig.jpg ; MorphM9_00_UPPER.jpg	28443178	0	1	10312	2	0	next	incorrect	2095
Vp030	1049	Response	1	28453367	10189	1
Vp030	1050	Picture	MorphF7_04_orig.jpg ; MorphF7_10_UPPER.jpg	28453490	0	1	17631	2	0	next	incorrect	2097
Vp030	1050	Response	1	28470967	17477	1
Vp030	1051	Picture	MorphM8_00_orig.jpg ; MorphM8_00_UPPER.jpg	28471121	0	1	14969	2	0	next	incorrect	2099
Vp030	1051	Response	1	28486006	14885	1
Vp030	1052	Picture	MorphF8_04_orig.jpg ; MorphF8_00_UPPER.jpg	28486090	0	1	27943	2	0	next	incorrect	2101
Vp030	1052	Response	1	28513845	27755	1
Vp030	1053	Picture	MorphF7_02_orig.jpg ; MorphF7_10_UPPER.jpg	28514033	0	1	8981	2	0	next	incorrect	2103
Vp030	1053	Response	1	28522886	8853	1
Vp030	1054	Picture	MorphM8_04_orig.jpg ; MorphM8_00_UPPER.jpg	28523014	0	1	12142	2	0	next	incorrect	2105
Vp030	1054	Response	1	28535045	12031	1
Vp030	1055	Picture	MorphM6_03_orig.jpg ; MorphM6_10_UPPER.jpg	28535156	0	1	7651	2	0	next	incorrect	2107
Vp030	1055	Response	1	28542644	7488	1
Vp030	1056	Picture	MorphM8_08_orig.jpg ; MorphM8_10_UPPER.jpg	28542807	0	1	7152	2	0	next	hit	2109
Vp030	1056	Response	2	28549764	6957	1
Vp030	1057	Picture	MorphF9_08_orig.jpg ; MorphF9_10_UPPER.jpg	28549959	0	1	13805	2	0	next	hit	2111
Vp030	1057	Response	2	28563684	13725	1
Vp030	1058	Picture	MorphM1_08_orig.jpg ; MorphM1_00_UPPER.jpg	28563764	0	1	13971	2	0	next	incorrect	2113
Vp030	1058	Response	1	28577683	13919	1
Vp030	1059	Picture	MorphF2_05_orig.jpg ; MorphF2_00_UPPER.jpg	28577735	0	1	11810	2	0	next	incorrect	2115
Vp030	1059	Response	1	28589443	11708	1
Vp030	1060	Picture	MorphM5_08_orig.jpg ; MorphM5_00_UPPER.jpg	28589545	0	1	29106	3	0	next	hit	2117
Vp030	1060	Response	2	28618562	29017	1
Vp030	1061	Picture	MorphM4_02_orig.jpg ; MorphM4_10_UPPER.jpg	28618651	0	2	46572	3	0	next	hit	2119
Vp030	1061	Response	2	28665121	46470	1
Vp030	1062	Picture	MorphF8_03_orig.jpg ; MorphF8_00_UPPER.jpg	28665223	0	1	9148	2	0	next	incorrect	2121
Vp030	1062	Response	1	28674241	9018	1
Vp030	1063	Picture	MorphF5_00_orig.jpg ; MorphF5_10_UPPER.jpg	28674371	0	1	78339	2	0	next	incorrect	2123
Vp030	1063	Response	1	28752638	78267	1
Vp030	1064	Picture	MorphM10_06_orig.jpg ; MorphM10_00_UPPER.jpg	28752710	0	1	9813	2	0	next	hit	2125
Vp030	1064	Response	2	28762398	9688	1
Vp030	1065	Picture	MorphM8_06_orig.jpg ; MorphM8_00_UPPER.jpg	28762523	0	1	10312	3	0	next	incorrect	2127
Vp030	1065	Response	1	28772718	10195	1
Vp030	1066	Picture	MorphF4_09_orig.jpg ; MorphF4_00_UPPER.jpg	28772835	0	2	9481	3	0	next	hit	2129
Vp030	1066	Response	2	28782157	9322	1
Vp030	1067	Picture	MorphF3_00_orig.jpg ; MorphF3_00_UPPER.jpg	28782316	0	1	27444	2	0	next	incorrect	2131
Vp030	1067	Response	1	28809677	27361	1
Vp030	1068	Picture	MorphF2_04_orig.jpg ; MorphF2_00_UPPER.jpg	28809760	0	1	9314	2	0	next	incorrect	2133
Vp030	1068	Response	1	28818876	9116	1
Vp030	1069	Picture	MorphF3_10_orig.jpg ; MorphF3_00_UPPER.jpg	28819074	0	1	18616	181	0	next	hit	2135
Vp030	1069	Response	2	28837676	18602	1
Vp030	1070	Picture	MorphF6_09_orig.jpg ; MorphF6_00_UPPER.jpg	28837690	0	180	63882	181	0	next	incorrect	2137
Vp030	1070	Response	1	28901354	63664	1
Vp030	1071	Picture	MorphM2_02_orig.jpg ; MorphM2_10_UPPER.jpg	28901572	0	1	17630	2	0	next	incorrect	2139
Vp030	1071	Response	1	28919033	17461	1
Vp030	1072	Picture	MorphF2_01_orig.jpg ; MorphF2_10_UPPER.jpg	28919202	0	1	22787	2	0	next	incorrect	2141
Vp030	1072	Response	1	28941913	22711	1
Vp030	1073	Picture	MorphF4_01_orig.jpg ; MorphF4_00_UPPER.jpg	28941989	0	1	19610	185	0	next	incorrect	2143
Vp030	1073	Response	1	28961592	19603	1
Vp030	1074	Picture	MorphM3_04_orig.jpg ; MorphM3_10_UPPER.jpg	28961599	0	184	9829	185	0	next	incorrect	2145
Vp030	1074	Response	1	28971352	9753	1
Vp030	1075	Picture	MorphM2_05_orig.jpg ; MorphM2_10_UPPER.jpg	28971428	0	1	16633	2	0	next	incorrect	2147
Vp030	1075	Response	1	28987911	16483	1
Vp030	1076	Picture	MorphM6_03_orig.jpg ; MorphM6_00_UPPER.jpg	28988061	0	1	6986	2	0	next	incorrect	2149
Vp030	1076	Response	1	28994951	6890	1
Vp030	1077	Picture	MorphM5_00_orig.jpg ; MorphM5_00_UPPER.jpg	28995047	0	1	29772	2	0	next	hit	2151
Vp030	1077	Response	2	29024630	29583	1
Vp030	1078	Picture	MorphM3_05_orig.jpg ; MorphM3_10_UPPER.jpg	29024819	0	1	8483	2	0	next	incorrect	2153
Vp030	1078	Response	1	29033190	8371	1
Vp030	1079	Picture	MorphF10_01_orig.jpg ; MorphF10_00_UPPER.jpg	29033302	0	1	11476	2	0	next	hit	2155
Vp030	1079	Response	2	29044630	11328	1
Vp030	1080	Picture	MorphF3_06_orig.jpg ; MorphF3_10_UPPER.jpg	29044778	0	1	11477	2	0	next	hit	2157
Vp030	1080	Response	2	29056069	11291	1
Vp030	1081	Picture	MorphM2_00_orig.jpg ; MorphM2_10_UPPER.jpg	29056255	0	1	14969	2	0	next	incorrect	2159
Vp030	1081	Response	1	29071029	14774	1
Vp030	1082	Picture	MorphF10_04_orig.jpg ; MorphF10_10_UPPER.jpg	29071224	0	1	9148	2	0	next	hit	2161
Vp030	1082	Response	2	29080309	9085	1
Vp030	1083	Picture	MorphM3_07_orig.jpg ; MorphM3_10_UPPER.jpg	29080372	0	1	16632	2	0	next	incorrect	2163
Vp030	1083	Response	1	29096868	16496	1
Vp030	1084	Picture	MorphF1_03_orig.jpg ; MorphF1_00_UPPER.jpg	29097004	0	1	14637	2	0	next	hit	2165
Vp030	1084	Response	2	29111508	14504	1
Vp030	1085	Picture	MorphM1_00_orig.jpg ; MorphM1_10_UPPER.jpg	29111641	0	1	10811	2	0	next	hit	2167
Vp030	1085	Response	2	29122307	10666	1
Vp030	1086	Picture	MorphM4_04_orig.jpg ; MorphM4_10_UPPER.jpg	29122452	0	1	13805	2	0	next	hit	2169
Vp030	1086	Response	2	29136067	13615	1
Vp030	1087	Picture	MorphM10_10_orig.jpg ; MorphM10_10_UPPER.jpg	29136257	0	1	10312	3	0	next	hit	2171
Vp030	1087	Response	2	29146387	10130	1
Vp030	1088	Picture	MorphM1_00_orig.jpg ; MorphM1_00_UPPER.jpg	29146569	0	2	10812	3	0	next	incorrect	2173
Vp030	1088	Response	1	29157266	10697	1
Vp030	1089	Picture	MorphF7_02_orig.jpg ; MorphF7_00_UPPER.jpg	29157381	0	1	15967	2	0	next	incorrect	2175
Vp030	1089	Response	1	29173266	15885	1
Vp030	1090	Picture	MorphF4_08_orig.jpg ; MorphF4_00_UPPER.jpg	29173348	0	1	9480	3	0	next	hit	2177
Vp030	1090	Response	2	29182706	9358	1
Vp030	1091	Picture	MorphM5_03_orig.jpg ; MorphM5_10_UPPER.jpg	29182828	0	2	18795	3	0	next	hit	2179
Vp030	1091	Response	2	29201585	18757	1
Vp030	1092	Picture	MorphM6_00_orig.jpg ; MorphM6_00_UPPER.jpg	29201623	0	1	26280	2	0	next	incorrect	2181
Vp030	1092	Response	1	29227824	26201	1
Vp030	1093	Picture	MorphF6_08_orig.jpg ; MorphF6_10_UPPER.jpg	29227903	0	1	17797	2	0	next	hit	2183
Vp030	1093	Response	2	29245584	17681	1
Vp030	1094	Picture	MorphM2_09_orig.jpg ; MorphM2_00_UPPER.jpg	29245700	0	1	11975	2	0	next	incorrect	2185
Vp030	1094	Response	1	29257583	11883	1
Vp030	1095	Picture	MorphF10_03_orig.jpg ; MorphF10_10_UPPER.jpg	29257675	0	1	7318	2	0	next	hit	2187
Vp030	1095	Response	2	29264863	7188	1
Vp030	1096	Picture	MorphM2_08_orig.jpg ; MorphM2_10_UPPER.jpg	29264993	0	1	23785	2	0	next	hit	2189
Vp030	1096	Response	2	29288702	23709	1
Vp030	1097	Picture	MorphF4_08_orig.jpg ; MorphF4_10_UPPER.jpg	29288778	0	1	8482	3	0	next	hit	2191
Vp030	1097	Response	2	29297182	8404	1
Vp030	1098	Picture	MorphM6_09_orig.jpg ; MorphM6_10_UPPER.jpg	29297260	0	2	21457	3	0	next	incorrect	2193
Vp030	1098	Response	1	29318622	21362	1
Vp030	1099	Picture	MorphF2_05_orig.jpg ; MorphF2_10_UPPER.jpg	29318717	0	1	25115	2	0	next	incorrect	2195
Vp030	1099	Response	1	29343661	24944	1
Vp030	1100	Picture	MorphM7_03_orig.jpg ; MorphM7_00_UPPER.jpg	29343832	0	1	9314	2	0	next	hit	2197
Vp030	1100	Response	2	29353021	9189	1
Vp030	1101	Picture	MorphF10_02_orig.jpg ; MorphF10_00_UPPER.jpg	29353146	0	1	8815	2	0	next	hit	2199
Vp030	1101	Response	2	29361820	8674	1
Vp030	1102	Picture	MorphF7_06_orig.jpg ; MorphF7_00_UPPER.jpg	29361961	0	1	50730	2	0	next	incorrect	2201
Vp030	1102	Response	1	29412539	50578	1
Vp030	1103	Picture	MorphF5_05_orig.jpg ; MorphF5_10_UPPER.jpg	29412691	0	1	10312	2	0	next	hit	2203
Vp030	1103	Response	2	29422858	10167	1
Vp030	1104	Picture	MorphM8_10_orig.jpg ; MorphM8_00_UPPER.jpg	29423003	0	1	19127	2	0	next	hit	2205
Vp030	1104	Response	2	29442058	19055	1
Vp030	1105	Picture	MorphM10_05_orig.jpg ; MorphM10_00_UPPER.jpg	29442130	0	1	7485	2	0	next	hit	2207
Vp030	1105	Response	2	29449418	7288	1
Vp030	1106	Picture	MorphF1_08_orig.jpg ; MorphF1_00_UPPER.jpg	29449615	0	1	18628	3	0	next	incorrect	2209
Vp030	1106	Response	1	29468137	18522	1
Vp030	1107	Picture	MorphM10_03_orig.jpg ; MorphM10_10_UPPER.jpg	29468243	0	2	26446	3	0	next	hit	2211
Vp030	1107	Response	2	29494616	26373	1
Vp030	1108	Picture	MorphF3_02_orig.jpg ; MorphF3_00_UPPER.jpg	29494689	0	1	24949	2	0	next	hit	2213
Vp030	1108	Response	2	29519576	24887	1
Vp030	1109	Picture	MorphM3_05_orig.jpg ; MorphM3_00_UPPER.jpg	29519638	0	1	14969	2	0	next	incorrect	2215
Vp030	1109	Response	1	29534455	14817	1
Vp030	1110	Picture	MorphF1_09_orig.jpg ; MorphF1_00_UPPER.jpg	29534607	0	1	41416	2	0	next	incorrect	2217
Vp030	1110	Response	1	29575894	41287	1
Vp030	1111	Picture	MorphM6_07_orig.jpg ; MorphM6_00_UPPER.jpg	29576023	0	1	8648	3	0	next	incorrect	2219
Vp030	1111	Response	1	29584614	8591	1
Vp030	1112	Picture	MorphF8_00_orig.jpg ; MorphF8_10_UPPER.jpg	29584671	0	2	31103	3	0	next	incorrect	2221
Vp030	1112	Response	1	29615733	31062	1
Vp030	1113	Picture	MorphF10_02_orig.jpg ; MorphF10_10_UPPER.jpg	29615774	0	1	8816	2	0	next	hit	2223
Vp030	1113	Response	2	29624453	8679	1
Vp030	1114	Picture	MorphF5_00_orig.jpg ; MorphF5_00_UPPER.jpg	29624590	0	1	27111	2	0	next	incorrect	2225
Vp030	1114	Response	1	29651572	26982	1
Vp030	1115	Picture	MorphM5_02_orig.jpg ; MorphM5_00_UPPER.jpg	29651701	0	1	30604	2	0	next	hit	2227
Vp030	1115	Response	2	29682211	30510	1
Vp030	1116	Picture	MorphF5_06_orig.jpg ; MorphF5_00_UPPER.jpg	29682305	0	1	46072	2	0	next	hit	2229
Vp030	1116	Response	2	29728290	45985	1
Vp030	1117	Picture	MorphF8_01_orig.jpg ; MorphF8_10_UPPER.jpg	29728377	0	1	25947	2	0	next	incorrect	2231
Vp030	1117	Response	1	29754129	25752	1
Vp030	1118	Picture	MorphF6_00_orig.jpg ; MorphF6_10_UPPER.jpg	29754324	0	1	15801	2	0	next	hit	2233
Vp030	1118	Response	2	29769968	15644	1
Vp030	1119	Picture	MorphM10_04_orig.jpg ; MorphM10_10_UPPER.jpg	29770125	0	1	30936	2	0	next	hit	2235
Vp030	1119	Response	2	29800847	30722	1
Vp030	1120	Picture	MorphM7_10_orig.jpg ; MorphM7_10_UPPER.jpg	29801061	0	1	8483	2	0	next	hit	2237
Vp030	1120	Response	2	29809327	8266	1
Vp030	1121	Picture	MorphF3_07_orig.jpg ; MorphF3_10_UPPER.jpg	29809544	0	1	10146	2	0	next	hit	2239
Vp030	1121	Response	2	29819647	10103	1
Vp030	1122	Picture	MorphM2_07_orig.jpg ; MorphM2_10_UPPER.jpg	29819690	0	1	9314	2	0	next	incorrect	2241
Vp030	1122	Response	1	29828927	9237	1
Vp030	1123	Picture	MorphM1_08_orig.jpg ; MorphM1_10_UPPER.jpg	29829004	0	1	16965	2	0	next	hit	2243
Vp030	1123	Response	2	29845806	16802	1
Vp030	1124	Picture	MorphF10_09_orig.jpg ; MorphF10_10_UPPER.jpg	29845969	0	1	7319	2	0	next	hit	2245
Vp030	1124	Response	2	29853166	7197	1
Vp030	1125	Picture	MorphF6_08_orig.jpg ; MorphF6_00_UPPER.jpg	29853288	0	1	31768	2	0	next	hit	2247
Vp030	1125	Response	2	29884845	31557	1
Vp030	1126	Picture	MorphF8_07_orig.jpg ; MorphF8_10_UPPER.jpg	29885056	0	1	11642	3	0	next	hit	2249
Vp030	1126	Response	2	29896525	11469	1
Vp030	1127	Picture	MorphF9_09_orig.jpg ; MorphF9_10_UPPER.jpg	29896698	0	2	36426	3	0	next	hit	2251
Vp030	1127	Response	2	29933084	36386	1
Vp030	1128	Picture	MorphF2_00_orig.jpg ; MorphF2_00_UPPER.jpg	29933124	0	1	10446	201	0	next	incorrect	2253
Vp030	1128	Response	1	29943563	10439	1
Vp030	1129	Picture	MorphM6_06_orig.jpg ; MorphM6_10_UPPER.jpg	29943570	0	200	56417	201	0	next	incorrect	2255
Vp030	1129	Response	1	29999882	56312	1
Vp030	1130	Picture	MorphM3_10_orig.jpg ; MorphM3_00_UPPER.jpg	29999987	0	1	6487	2	0	next	incorrect	2257
Vp030	1130	Response	1	30006281	6294	1
Vp030	1131	Picture	MorphF6_07_orig.jpg ; MorphF6_00_UPPER.jpg	30006474	0	1	20105	188	0	next	incorrect	2259
Vp030	1131	Response	1	30026521	20047	1
Vp030	1132	Picture	MorphF8_08_orig.jpg ; MorphF8_00_UPPER.jpg	30026579	0	187	19979	188	0	next	hit	2261
Vp030	1132	Response	2	30046440	19861	1
Vp030	1133	Picture	MorphM8_07_orig.jpg ; MorphM8_10_UPPER.jpg	30046558	0	1	8815	2	0	next	incorrect	2263
Vp030	1133	Response	1	30055320	8762	1
Vp030	1134	Picture	MorphM9_10_orig.jpg ; MorphM9_10_UPPER.jpg	30055373	0	1	7319	2	0	next	incorrect	2265
Vp030	1134	Response	1	30062600	7227	1
Vp030	1135	Picture	MorphM6_04_orig.jpg ; MorphM6_00_UPPER.jpg	30062692	0	1	8648	3	0	next	incorrect	2267
Vp030	1135	Response	1	30071239	8547	1
Vp030	1136	Picture	MorphF9_01_orig.jpg ; MorphF9_00_UPPER.jpg	30071340	0	2	13806	3	0	next	incorrect	2269
Vp030	1136	Response	1	30085079	13739	1
Vp030	1137	Picture	MorphM6_08_orig.jpg ; MorphM6_10_UPPER.jpg	30085146	0	1	28580	196	0	next	hit	2271
Vp030	1137	Response	2	30113718	28572	1
Vp030	1138	Picture	MorphF2_04_orig.jpg ; MorphF2_10_UPPER.jpg	30113726	0	195	14332	196	0	next	incorrect	2273
Vp030	1138	Response	1	30127878	14152	1
Vp030	1139	Picture	MorphF3_07_orig.jpg ; MorphF3_00_UPPER.jpg	30128058	0	1	36425	2	0	next	incorrect	2275
Vp030	1139	Response	1	30164277	36219	1
Vp030	1140	Picture	MorphM9_08_orig.jpg ; MorphM9_00_UPPER.jpg	30164483	0	1	8649	2	0	next	incorrect	2277
Vp030	1140	Response	1	30173076	8593	1
Vp030	1141	Picture	MorphM1_07_orig.jpg ; MorphM1_10_UPPER.jpg	30173132	0	1	32101	2	0	next	hit	2279
Vp030	1141	Response	2	30205076	31944	1
Vp030	1142	Picture	MorphM4_06_orig.jpg ; MorphM4_00_UPPER.jpg	30205233	0	1	7651	2	0	next	hit	2281
Vp030	1142	Response	2	30212755	7522	1
Vp030	1143	Picture	MorphM10_02_orig.jpg ; MorphM10_10_UPPER.jpg	30212884	0	1	14470	2	0	next	hit	2283
Vp030	1143	Response	2	30227315	14431	1
Vp030	1144	Picture	MorphM8_04_orig.jpg ; MorphM8_10_UPPER.jpg	30227354	0	1	18795	2	0	next	incorrect	2285
Vp030	1144	Response	1	30246034	18680	1
Vp030	1145	Picture	MorphM4_09_orig.jpg ; MorphM4_00_UPPER.jpg	30246149	0	1	15136	2	0	next	hit	2287
Vp030	1145	Response	2	30261074	14925	1
Vp030	1146	Picture	MorphF1_01_orig.jpg ; MorphF1_10_UPPER.jpg	30261285	0	1	13139	2	0	next	hit	2289
Vp030	1146	Response	2	30274273	12988	1
Vp030	1147	Picture	MorphF6_01_orig.jpg ; MorphF6_10_UPPER.jpg	30274424	0	1	15469	2	0	next	incorrect	2291
Vp030	1147	Response	1	30289713	15289	1
Vp030	1148	Picture	MorphF5_08_orig.jpg ; MorphF5_10_UPPER.jpg	30289893	0	1	42246	2	0	next	hit	2293
Vp030	1148	Response	2	30332032	42139	1
Vp030	1149	Picture	MorphF4_06_orig.jpg ; MorphF4_10_UPPER.jpg	30332139	0	1	9315	2	0	next	hit	2295
Vp030	1149	Response	2	30341391	9252	1
Vp030	1150	Picture	MorphM2_02_orig.jpg ; MorphM2_00_UPPER.jpg	30341454	0	1	33098	3	0	next	incorrect	2297
Vp030	1150	Response	1	30374430	32976	1
Vp030	1151	Picture	MorphF6_07_orig.jpg ; MorphF6_10_UPPER.jpg	30374552	0	2	52726	3	0	next	incorrect	2299
Vp030	1151	Response	1	30427069	52517	1
Vp030	1152	Picture	MorphF9_04_orig.jpg ; MorphF9_10_UPPER.jpg	30427278	0	1	49565	2	0	next	hit	2301
Vp030	1152	Response	2	30476748	49470	1
Vp030	1153	Picture	MorphF6_02_orig.jpg ; MorphF6_10_UPPER.jpg	30476843	0	1	17464	2	0	next	hit	2303
Vp030	1153	Response	2	30494107	17264	1
Vp030	1154	Picture	MorphM2_06_orig.jpg ; MorphM2_10_UPPER.jpg	30494307	0	1	28941	2	0	next	hit	2305
Vp030	1154	Response	2	30523066	28759	1
Vp030	1155	Picture	MorphM9_01_orig.jpg ; MorphM9_10_UPPER.jpg	30523248	0	1	8482	2	0	next	incorrect	2307
Vp030	1155	Response	1	30531626	8378	1
Vp030	1156	Picture	MorphM8_02_orig.jpg ; MorphM8_00_UPPER.jpg	30531730	0	1	14471	2	0	next	incorrect	2309
Vp030	1156	Response	1	30546025	14295	1
Vp030	1157	Picture	MorphF5_02_orig.jpg ; MorphF5_10_UPPER.jpg	30546201	0	1	12141	2	0	next	hit	2311
Vp030	1157	Response	2	30558185	11984	1
Vp030	1158	Picture	MorphM8_10_orig.jpg ; MorphM8_10_UPPER.jpg	30558342	0	1	45740	2	0	next	hit	2313
Vp030	1158	Response	2	30603944	45602	1
Vp030	1159	Picture	MorphF2_10_orig.jpg ; MorphF2_10_UPPER.jpg	30604082	0	1	94307	2	0	next	incorrect	2315
Vp030	1159	Response	1	30698261	94179	1
Vp030	1160	Picture	MorphM3_10_orig.jpg ; MorphM3_10_UPPER.jpg	30698389	0	1	6985	2	0	next	incorrect	2317
Vp030	1160	Response	1	30705301	6912	1
Vp030	1161	Picture	MorphM7_04_orig.jpg ; MorphM7_10_UPPER.jpg	30705374	0	1	7651	2	0	next	hit	2319
Vp030	1161	Response	2	30712900	7526	1
Vp030	1162	Picture	MorphM5_01_orig.jpg ; MorphM5_10_UPPER.jpg	30713025	0	1	7651	2	0	next	hit	2321
Vp030	1162	Response	2	30720580	7555	1
Vp030	1163	Picture	MorphM4_05_orig.jpg ; MorphM4_00_UPPER.jpg	30720676	0	1	15967	3	0	next	hit	2323
Vp030	1163	Response	2	30736580	15904	1
Vp030	1164	Picture	MorphF6_06_orig.jpg ; MorphF6_00_UPPER.jpg	30736643	0	2	30272	3	0	next	incorrect	2325
Vp030	1164	Response	1	30766739	30096	1
Vp030	1165	Picture	MorphM1_01_orig.jpg ; MorphM1_00_UPPER.jpg	30766915	0	1	34928	2	0	next	hit	2327
Vp030	1165	Response	2	30801698	34783	1
Vp030	1166	Picture	MorphF3_09_orig.jpg ; MorphF3_00_UPPER.jpg	30801843	0	1	19128	2	0	next	hit	2329
Vp030	1166	Response	2	30820817	18974	1
Vp030	1167	Picture	MorphF7_08_orig.jpg ; MorphF7_10_UPPER.jpg	30820971	0	1	19460	2	0	next	incorrect	2331
Vp030	1167	Response	1	30840257	19286	1
Vp030	1168	Picture	MorphM9_02_orig.jpg ; MorphM9_00_UPPER.jpg	30840431	0	1	7484	3	0	next	incorrect	2333
Vp030	1168	Response	1	30847777	7346	1
Vp030	1169	Picture	MorphF6_01_orig.jpg ; MorphF6_00_UPPER.jpg	30847915	0	2	14803	4	0	next	incorrect	2335
Vp030	1169	Response	1	30862496	14581	1
Vp030	1170	Picture	MorphM9_04_orig.jpg ; MorphM9_00_UPPER.jpg	30862718	0	2	6155	3	0	next	incorrect	2337
Vp030	1170	Response	1	30868816	6098	1
Vp030	1171	Picture	MorphM5_04_orig.jpg ; MorphM5_00_UPPER.jpg	30868873	0	1	14802	3	0	next	hit	2339
Vp030	1171	Response	2	30883615	14742	1
Vp030	1172	Picture	MorphF2_09_orig.jpg ; MorphF2_10_UPPER.jpg	30883675	0	2	35262	3	0	next	incorrect	2341
Vp030	1172	Response	1	30918815	35140	1
Vp030	1173	Picture	MorphM8_06_orig.jpg ; MorphM8_10_UPPER.jpg	30918937	0	1	9979	2	0	next	incorrect	2343
Vp030	1173	Response	1	30928734	9797	1
Vp030	1174	Picture	MorphF4_00_orig.jpg ; MorphF4_00_UPPER.jpg	30928916	0	1	12142	2	0	next	incorrect	2345
Vp030	1174	Response	1	30940974	12058	1
Vp030	1175	Picture	MorphM6_10_orig.jpg ; MorphM6_10_UPPER.jpg	30941058	0	1	7152	2	0	next	incorrect	2347
Vp030	1175	Response	1	30948094	7036	1
Vp030	1176	Picture	MorphF10_10_orig.jpg ; MorphF10_10_UPPER.jpg	30948210	0	1	6819	2	0	next	hit	2349
Vp030	1176	Response	2	30954973	6763	1
Vp030	1177	Picture	MorphM7_09_orig.jpg ; MorphM7_10_UPPER.jpg	30955029	0	1	10645	2	0	next	hit	2351
Vp030	1177	Response	2	30965453	10424	1
Vp030	1178	Picture	MorphF10_00_orig.jpg ; MorphF10_00_UPPER.jpg	30965674	0	1	17963	2	0	next	hit	2353
Vp030	1178	Response	2	30983453	17779	1
Vp030	1179	Picture	MorphF8_07_orig.jpg ; MorphF8_00_UPPER.jpg	30983637	0	1	39419	3	0	next	hit	2355
Vp030	1179	Response	2	31022971	39334	1
Vp030	1180	Picture	MorphF4_04_orig.jpg ; MorphF4_10_UPPER.jpg	31023056	0	2	21623	3	0	next	hit	2357
Vp030	1180	Response	2	31044491	21435	1
Vp030	1181	Picture	MorphM5_04_orig.jpg ; MorphM5_10_UPPER.jpg	31044679	0	1	7152	2	0	next	hit	2359
Vp030	1181	Response	2	31051771	7092	1
Vp030	1182	Picture	MorphF6_03_orig.jpg ; MorphF6_00_UPPER.jpg	31051831	0	1	14636	3	0	next	incorrect	2361
Vp030	1182	Response	1	31066410	14579	1
Vp030	1183	Picture	MorphM7_02_orig.jpg ; MorphM7_00_UPPER.jpg	31066467	0	2	24617	3	0	next	hit	2363
Vp030	1183	Response	2	31090889	24422	1
Vp030	1184	Picture	MorphF4_05_orig.jpg ; MorphF4_10_UPPER.jpg	31091084	0	1	11809	2	0	next	hit	2365
Vp030	1184	Response	2	31102809	11725	1
Vp030	1185	Picture	MorphF5_04_orig.jpg ; MorphF5_10_UPPER.jpg	31102893	0	1	24450	2	0	next	hit	2367
Vp030	1185	Response	2	31127208	24315	1
Vp030	1186	Picture	MorphM2_08_orig.jpg ; MorphM2_00_UPPER.jpg	31127343	0	1	11476	2	0	next	incorrect	2369
Vp030	1186	Response	1	31138728	11385	1
Vp030	1187	Picture	MorphF4_03_orig.jpg ; MorphF4_10_UPPER.jpg	31138819	0	1	36758	2	0	next	incorrect	2371
Vp030	1187	Response	1	31175527	36708	1
Vp030	1188	Picture	MorphF3_09_orig.jpg ; MorphF3_10_UPPER.jpg	31175577	0	1	7318	3	0	next	hit	2373
Vp030	1188	Response	2	31182727	7150	1
Vp030	1189	Picture	MorphM7_03_orig.jpg ; MorphM7_10_UPPER.jpg	31182895	0	2	7651	4	0	next	hit	2375
Vp030	1189	Response	2	31190405	7510	2
Vp030	1190	Picture	MorphM5_05_orig.jpg ; MorphM5_00_UPPER.jpg	31190546	0	2	16286	184	0	next	hit	2377
Vp030	1190	Response	2	31206806	16260	1
Vp030	1191	Picture	MorphF5_03_orig.jpg ; MorphF5_00_UPPER.jpg	31206832	0	182	13320	184	0	next	incorrect	2379
Vp030	1191	Response	1	31219925	13093	1
Vp030	1192	Picture	MorphM10_01_orig.jpg ; MorphM10_00_UPPER.jpg	31220152	0	2	42580	3	0	next	hit	2381
Vp030	1192	Response	2	31262644	42492	1
Vp030	1193	Picture	MorphM4_09_orig.jpg ; MorphM4_10_UPPER.jpg	31262732	0	1	8316	2	0	next	hit	2383
Vp030	1193	Response	2	31270964	8232	1
Vp030	1194	Picture	MorphF3_10_orig.jpg ; MorphF3_10_UPPER.jpg	31271048	0	1	21124	2	0	next	hit	2385
Vp030	1194	Response	2	31292083	21035	1
Vp030	1195	Picture	MorphF1_07_orig.jpg ; MorphF1_10_UPPER.jpg	31292172	0	1	15135	2	0	next	hit	2387
Vp030	1195	Response	2	31307123	14951	1
Vp030	1196	Picture	MorphM4_00_orig.jpg ; MorphM4_00_UPPER.jpg	31307307	0	1	31436	2	0	next	incorrect	2389
Vp030	1196	Response	1	31338562	31255	1
Vp030	1197	Picture	MorphF5_08_orig.jpg ; MorphF5_00_UPPER.jpg	31338743	0	1	25281	2	0	next	hit	2391
Vp030	1197	Response	2	31363921	25178	1
Vp030	1198	Picture	MorphF9_06_orig.jpg ; MorphF9_00_UPPER.jpg	31364024	0	1	22621	2	0	next	incorrect	2393
Vp030	1198	Response	1	31386481	22457	1
Vp030	1199	Picture	MorphM10_00_orig.jpg ; MorphM10_10_UPPER.jpg	31386645	0	1	15135	2	0	next	hit	2395
Vp030	1199	Response	2	31401600	14955	1
Vp030	1200	Picture	MorphM3_00_orig.jpg ; MorphM3_00_UPPER.jpg	31401780	0	1	10788	192	0	next	incorrect	2397
Vp030	1200	Response	1	31412560	10780	1
Vp030	1201	Picture	MorphF4_05_orig.jpg ; MorphF4_00_UPPER.jpg	31412568	0	191	23309	192	0	next	incorrect	2399
Vp030	1201	Response	1	31435839	23271	1
Vp030	1202	Picture	MorphM5_01_orig.jpg ; MorphM5_00_UPPER.jpg	31435877	0	1	22121	2	0	next	hit	2401
Vp030	1202	Response	2	31457839	21962	1
Vp030	1203	Picture	MorphF6_05_orig.jpg ; MorphF6_00_UPPER.jpg	31457998	0	1	9134	183	0	next	incorrect	2403
Vp030	1203	Response	1	31467118	9120	1
Vp030	1204	Picture	MorphM5_06_orig.jpg ; MorphM5_10_UPPER.jpg	31467132	0	182	11990	183	0	next	hit	2405
Vp030	1204	Response	2	31479038	11906	1
Vp030	1205	Picture	MorphF8_08_orig.jpg ; MorphF8_10_UPPER.jpg	31479122	0	1	17963	2	0	next	incorrect	2407
Vp030	1205	Response	1	31496957	17835	1
Vp030	1206	Picture	MorphF7_05_orig.jpg ; MorphF7_10_UPPER.jpg	31497085	0	1	54555	2	0	next	incorrect	2409
Vp030	1206	Response	1	31551436	54351	1
Vp030	1207	Picture	MorphF8_10_orig.jpg ; MorphF8_00_UPPER.jpg	31551640	0	1	31768	2	0	next	hit	2411
Vp030	1207	Response	2	31583275	31635	1
Vp030	1208	Picture	MorphF4_09_orig.jpg ; MorphF4_10_UPPER.jpg	31583408	0	1	8316	2	0	next	hit	2413
Vp030	1208	Response	2	31591594	8186	1
Vp030	1209	Picture	MorphM3_08_orig.jpg ; MorphM3_00_UPPER.jpg	31591724	0	1	7152	2	0	next	incorrect	2415
Vp030	1209	Response	1	31598794	7070	1
Vp030	1210	Picture	MorphM2_03_orig.jpg ; MorphM2_10_UPPER.jpg	31598876	0	1	39087	2	0	next	incorrect	2417
Vp030	1210	Response	1	31637833	38957	1
Vp030	1211	Picture	MorphM9_01_orig.jpg ; MorphM9_00_UPPER.jpg	31637963	0	1	6653	2	0	next	incorrect	2419
Vp030	1211	Response	1	31644473	6510	1
Vp030	1212	Picture	MorphM5_00_orig.jpg ; MorphM5_10_UPPER.jpg	31644616	0	1	8649	2	0	next	hit	2421
Vp030	1212	Response	2	31653113	8497	1
Vp030	1213	Picture	MorphF1_05_orig.jpg ; MorphF1_10_UPPER.jpg	31653265	0	1	10146	2	0	next	hit	2423
Vp030	1213	Response	2	31663272	10007	1
Vp030	1214	Picture	MorphM10_00_orig.jpg ; MorphM10_00_UPPER.jpg	31663411	0	1	60209	3	0	next	incorrect	2425
Vp030	1214	Response	1	31723511	60100	1
Vp030	1215	Picture	MorphF2_02_orig.jpg ; MorphF2_00_UPPER.jpg	31723620	0	2	8982	3	0	next	incorrect	2427
Vp030	1215	Response	1	31732550	8930	1
Vp030	1216	Picture	MorphM3_08_orig.jpg ; MorphM3_10_UPPER.jpg	31732602	0	1	6653	2	0	next	incorrect	2429
Vp030	1216	Response	1	31739190	6588	1
Vp030	1217	Picture	MorphM6_05_orig.jpg ; MorphM6_10_UPPER.jpg	31739255	0	1	14953	185	0	next	incorrect	2431
Vp030	1217	Response	1	31754150	14895	1
Vp030	1218	Picture	MorphM5_07_orig.jpg ; MorphM5_00_UPPER.jpg	31754208	0	184	8333	185	0	next	hit	2433
Vp030	1218	Response	2	31762469	8261	1
Vp030	1219	Picture	MorphF9_04_orig.jpg ; MorphF9_00_UPPER.jpg	31762541	0	1	26778	2	0	next	incorrect	2435
Vp030	1219	Response	1	31789109	26568	1
Vp030	1220	Picture	MorphM7_01_orig.jpg ; MorphM7_00_UPPER.jpg	31789319	0	1	14803	2	0	next	hit	2437
Vp030	1220	Response	2	31803988	14669	1
Vp030	1221	Picture	MorphF2_08_orig.jpg ; MorphF2_10_UPPER.jpg	31804122	0	1	110773	2	0	next	hit	2439
Vp030	1221	Response	2	31914865	110743	1
Vp030	1222	Picture	MorphM8_07_orig.jpg ; MorphM8_00_UPPER.jpg	31914895	0	1	22121	3	0	next	incorrect	2441
Vp030	1222	Response	1	31936864	21969	1
Vp030	1223	Picture	MorphF2_10_orig.jpg ; MorphF2_00_UPPER.jpg	31937016	0	2	15302	4	0	next	incorrect	2443
Vp030	1223	Response	1	31952144	15128	1
Vp030	1224	Picture	MorphM6_05_orig.jpg ; MorphM6_00_UPPER.jpg	31952318	0	2	16799	3	0	next	incorrect	2445
Vp030	1224	Response	1	31969023	16705	1
Vp030	1225	Picture	MorphF10_05_orig.jpg ; MorphF10_10_UPPER.jpg	31969117	0	1	7984	2	0	next	hit	2447
Vp030	1225	Response	2	31977023	7906	1
Vp030	1226	Picture	MorphF4_00_orig.jpg ; MorphF4_10_UPPER.jpg	31977101	0	1	21123	2	0	next	incorrect	2449
Vp030	1226	Response	1	31998143	21042	1
Vp030	1227	Picture	MorphF7_07_orig.jpg ; MorphF7_00_UPPER.jpg	31998224	0	1	15136	2	0	next	incorrect	2451
Vp030	1227	Response	1	32013262	15038	1
Vp030	1228	Picture	MorphM8_00_orig.jpg ; MorphM8_10_UPPER.jpg	32013360	0	1	8316	2	0	next	incorrect	2453
Vp030	1228	Response	1	32021582	8222	1
Vp030	1229	Picture	MorphM7_01_orig.jpg ; MorphM7_10_UPPER.jpg	32021676	0	1	16965	3	0	next	hit	2455
Vp030	1229	Response	2	32038462	16786	1
Vp030	1230	Picture	MorphM3_02_orig.jpg ; MorphM3_00_UPPER.jpg	32038641	0	2	6820	3	0	next	incorrect	2457
Vp030	1230	Response	1	32045341	6700	1
Vp030	1231	Picture	MorphM2_00_orig.jpg ; MorphM2_00_UPPER.jpg	32045461	0	1	10146	2	0	next	incorrect	2459
Vp030	1231	Response	1	32055581	10120	1
Vp030	1232	Picture	MorphF9_06_orig.jpg ; MorphF9_10_UPPER.jpg	32055607	0	1	23618	2	0	next	hit	2461
Vp030	1232	Response	2	32079100	23493	1
Vp030	1233	Picture	MorphM2_04_orig.jpg ; MorphM2_10_UPPER.jpg	32079225	0	1	19127	2	0	next	incorrect	2463
Vp030	1233	Response	1	32098300	19075	1
Vp030	1234	Picture	MorphF5_04_orig.jpg ; MorphF5_00_UPPER.jpg	32098352	0	1	55387	2	0	next	incorrect	2465
Vp030	1234	Response	1	32153658	55306	1
Vp030	1235	Picture	MorphF4_02_orig.jpg ; MorphF4_00_UPPER.jpg	32153739	0	1	8316	2	0	next	incorrect	2467
Vp030	1235	Response	1	32161898	8159	1
Vp030	1236	Picture	MorphM8_09_orig.jpg ; MorphM8_10_UPPER.jpg	32162055	0	1	13639	2	0	next	hit	2469
Vp030	1236	Response	2	32175577	13522	1
Vp030	1237	Picture	MorphM9_09_orig.jpg ; MorphM9_10_UPPER.jpg	32175694	0	1	9148	2	0	next	incorrect	2471
Vp030	1237	Response	1	32184697	9003	1
Vp030	1238	Picture	MorphM1_10_orig.jpg ; MorphM1_00_UPPER.jpg	32184842	0	1	19127	2	0	next	hit	2473
Vp030	1238	Response	2	32203897	19055	1
Vp030	1239	Picture	MorphM7_10_orig.jpg ; MorphM7_00_UPPER.jpg	32203969	0	1	17132	2	0	next	hit	2475
Vp030	1239	Response	2	32220936	16967	1
Vp030	1240	Picture	MorphF9_10_orig.jpg ; MorphF9_00_UPPER.jpg	32221101	0	1	8482	3	0	next	incorrect	2477
Vp030	1240	Response	1	32229416	8315	1
Vp030	1241	Picture	MorphM5_06_orig.jpg ; MorphM5_00_UPPER.jpg	32229583	0	2	43744	3	0	next	incorrect	2479
Vp030	1241	Response	1	32273175	43592	1
Vp030	1242	Picture	MorphM1_05_orig.jpg ; MorphM1_00_UPPER.jpg	32273327	0	1	25614	2	0	next	incorrect	2481
Vp030	1242	Response	1	32298854	25527	1
Vp030	1243	Picture	MorphM8_02_orig.jpg ; MorphM8_10_UPPER.jpg	32298941	0	1	19128	2	0	next	incorrect	2483
Vp030	1243	Response	1	32317973	19032	1
Vp030	1244	Picture	MorphF9_08_orig.jpg ; MorphF9_00_UPPER.jpg	32318069	0	1	12640	3	0	next	incorrect	2485
Vp030	1244	Response	1	32330613	12544	1
Vp030	1245	Picture	MorphF3_04_orig.jpg ; MorphF3_10_UPPER.jpg	32330709	0	2	12309	3	0	next	hit	2487
Vp030	1245	Response	2	32342932	12223	1
Vp030	1246	Picture	MorphF10_00_orig.jpg ; MorphF10_10_UPPER.jpg	32343018	0	1	10644	2	0	next	hit	2489
Vp030	1246	Response	2	32353572	10554	1
Vp030	1247	Picture	MorphF2_08_orig.jpg ; MorphF2_00_UPPER.jpg	32353662	0	1	19949	179	0	next	incorrect	2491
Vp030	1247	Response	1	32373572	19910	1
Vp030	1248	Picture	MorphM7_06_orig.jpg ; MorphM7_00_UPPER.jpg	32373611	0	178	10822	179	0	next	hit	2493
Vp030	1248	Response	2	32384211	10600	1
Vp030	1249	Picture	MorphF5_10_orig.jpg ; MorphF5_10_UPPER.jpg	32384433	0	1	8649	2	0	next	hit	2495
Vp030	1249	Response	2	32393011	8578	1
Vp030	1250	Picture	MorphF9_01_orig.jpg ; MorphF9_10_UPPER.jpg	32393082	0	1	18947	182	0	next	incorrect	2497
Vp030	1250	Response	1	32411971	18889	1
Vp030	1251	Picture	MorphF5_07_orig.jpg ; MorphF5_10_UPPER.jpg	32412029	0	181	36273	182	0	next	hit	2499
Vp030	1251	Response	2	32448129	36100	1
Vp030	1252	Picture	MorphF8_01_orig.jpg ; MorphF8_00_UPPER.jpg	32448302	0	1	13597	210	0	next	incorrect	2501
Vp030	1252	Response	1	32461889	13587	1
Vp030	1253	Picture	MorphM3_03_orig.jpg ; MorphM3_00_UPPER.jpg	32461899	0	209	9023	210	0	next	incorrect	2503
Vp030	1253	Response	1	32470769	8870	1
Vp030	1254	Picture	MorphF1_03_orig.jpg ; MorphF1_10_UPPER.jpg	32470922	0	1	14969	3	0	next	hit	2505
Vp030	1254	Response	2	32485728	14806	1
Vp030	1255	Picture	MorphF6_04_orig.jpg ; MorphF6_00_UPPER.jpg	32485891	0	2	13473	3	0	next	incorrect	2507
Vp030	1255	Response	1	32499247	13356	2
Vp030	1256	Picture	MorphF9_09_orig.jpg ; MorphF9_00_UPPER.jpg	32499364	0	1	14470	2	0	next	incorrect	2509
Vp030	1256	Response	1	32513727	14363	1
Vp030	1257	Picture	MorphM10_06_orig.jpg ; MorphM10_10_UPPER.jpg	32513834	0	1	7651	2	0	next	hit	2511
Vp030	1257	Response	2	32521407	7573	1
Vp030	1258	Picture	MorphF9_10_orig.jpg ; MorphF9_10_UPPER.jpg	32521485	0	1	48567	2	0	next	incorrect	2513
Vp030	1258	Response	1	32569886	48401	1
Vp030	1259	Picture	MorphF10_05_orig.jpg ; MorphF10_00_UPPER.jpg	32570052	0	1	9647	2	0	next	hit	2515
Vp030	1259	Response	2	32579485	9433	1
Vp030	1260	Picture	MorphF4_10_orig.jpg ; MorphF4_00_UPPER.jpg	32579699	0	1	25947	2	0	next	hit	2517
Vp030	1260	Response	2	32605485	25786	1
Vp030	1261	Picture	MorphM6_01_orig.jpg ; MorphM6_00_UPPER.jpg	32605646	0	1	7817	2	0	next	incorrect	2519
Vp030	1261	Response	1	32613404	7758	1
Vp030	1262	Picture	MorphM8_03_orig.jpg ; MorphM8_00_UPPER.jpg	32613463	0	1	15635	2	0	next	incorrect	2521
Vp030	1262	Response	1	32628924	15461	1
Vp030	1263	Picture	MorphF9_05_orig.jpg ; MorphF9_00_UPPER.jpg	32629098	0	1	27444	2	0	next	incorrect	2523
Vp030	1263	Response	1	32656363	27265	1
Vp030	1264	Picture	MorphM7_09_orig.jpg ; MorphM7_00_UPPER.jpg	32656542	0	1	15634	2	0	next	hit	2525
Vp030	1264	Response	2	32672123	15581	1
Vp030	1265	Picture	MorphF2_09_orig.jpg ; MorphF2_00_UPPER.jpg	32672176	0	1	8483	2	0	next	incorrect	2527
Vp030	1265	Response	1	32680602	8426	1
Vp030	1266	Picture	MorphM8_03_orig.jpg ; MorphM8_10_UPPER.jpg	32680659	0	1	39752	2	0	next	incorrect	2529
Vp030	1266	Response	1	32720281	39622	1
Vp030	1267	Picture	MorphM10_07_orig.jpg ; MorphM10_00_UPPER.jpg	32720411	0	1	7484	2	0	next	hit	2531
Vp030	1267	Response	2	32727801	7390	1
Vp030	1268	Picture	MorphM9_06_orig.jpg ; MorphM9_00_UPPER.jpg	32727895	0	1	8649	2	0	next	incorrect	2533
Vp030	1268	Response	1	32736361	8466	1
Vp030	1269	Picture	MorphF1_00_orig.jpg ; MorphF1_00_UPPER.jpg	32736544	0	1	16466	3	0	next	hit	2535
Vp030	1269	Response	2	32752840	16296	1
Vp030	1270	Picture	MorphF9_02_orig.jpg ; MorphF9_00_UPPER.jpg	32753010	0	2	13639	3	0	next	incorrect	2537
Vp030	1270	Response	1	32766600	13590	1
Vp030	1271	Picture	MorphF1_00_orig.jpg ; MorphF1_10_UPPER.jpg	32766649	0	1	71687	2	0	next	hit	2539
Vp030	1271	Response	2	32838198	71549	1
Vp030	1272	Picture	MorphM2_04_orig.jpg ; MorphM2_00_UPPER.jpg	32838336	0	1	28275	2	0	next	incorrect	2541
Vp030	1272	Response	1	32866437	28101	1
Vp030	1273	Picture	MorphF2_06_orig.jpg ; MorphF2_00_UPPER.jpg	32866611	0	1	6986	2	0	next	incorrect	2543
Vp030	1273	Response	1	32873397	6786	1
Vp030	1274	Picture	MorphF10_06_orig.jpg ; MorphF10_10_UPPER.jpg	32873597	0	1	8316	2	0	next	hit	2545
Vp030	1274	Response	2	32881717	8120	1
Vp030	1275	Picture	MorphM7_05_orig.jpg ; MorphM7_10_UPPER.jpg	32881913	0	1	7302	185	0	next	hit	2547
Vp030	1275	Response	2	32889156	7243	1
Vp030	1276	Picture	MorphM9_05_orig.jpg ; MorphM9_10_UPPER.jpg	32889215	0	184	18977	186	0	next	incorrect	2549
Vp030	1276	Response	1	32908036	18821	1
Vp030	1277	Picture	MorphF7_03_orig.jpg ; MorphF7_10_UPPER.jpg	32908192	0	2	8483	3	0	next	incorrect	2551
Vp030	1277	Response	1	32916595	8403	1
Vp030	1278	Picture	MorphM5_10_orig.jpg ; MorphM5_10_UPPER.jpg	32916675	0	1	11809	2	0	next	hit	2553
Vp030	1278	Response	2	32928275	11600	1
Vp030	1279	Picture	MorphF1_04_orig.jpg ; MorphF1_00_UPPER.jpg	32928484	0	1	40417	2	0	next	incorrect	2555
Vp030	1279	Response	1	32968754	40270	1
Vp030	1280	Picture	MorphM1_03_orig.jpg ; MorphM1_10_UPPER.jpg	32968901	0	1	24118	2	0	next	hit	2557
Vp030	1280	Response	2	32992993	24092	1
Vp030	1281	Picture	MorphF4_03_orig.jpg ; MorphF4_00_UPPER.jpg	32993019	0	1	32599	2	0	next	incorrect	2559
Vp030	1281	Response	1	33025552	32533	1
Vp030	1282	Picture	MorphF10_07_orig.jpg ; MorphF10_10_UPPER.jpg	33025618	0	1	6487	2	0	next	hit	2561
Vp030	1282	Response	2	33031952	6334	1
Vp030	1283	Picture	MorphF7_03_orig.jpg ; MorphF7_00_UPPER.jpg	33032105	0	1	10645	2	0	next	incorrect	2563
Vp030	1283	Response	1	33042672	10567	1
Vp030	1284	Picture	MorphM6_02_orig.jpg ; MorphM6_00_UPPER.jpg	33042750	0	1	22121	2	0	next	incorrect	2565
Vp030	1284	Response	1	33064831	22081	1
Vp030	1285	Picture	MorphF1_06_orig.jpg ; MorphF1_00_UPPER.jpg	33064871	0	1	27943	2	0	next	incorrect	2567
Vp030	1285	Response	1	33092670	27799	1
Vp030	1286	Picture	MorphF7_00_orig.jpg ; MorphF7_00_UPPER.jpg	33092814	0	1	14969	2	0	next	incorrect	2569
Vp030	1286	Response	1	33107630	14816	1
Vp030	1287	Picture	MorphF3_05_orig.jpg ; MorphF3_10_UPPER.jpg	33107783	0	1	9813	3	0	next	hit	2571
Vp030	1287	Response	2	33117470	9687	1
Vp030	1288	Picture	MorphM9_02_orig.jpg ; MorphM9_10_UPPER.jpg	33117596	0	2	15635	3	0	next	hit	2573
Vp030	1288	Response	2	33133069	15473	1
Vp030	1289	Picture	MorphM6_10_orig.jpg ; MorphM6_00_UPPER.jpg	33133231	0	1	8982	2	0	next	incorrect	2575
Vp030	1289	Response	1	33142109	8878	1
Vp030	1290	Picture	MorphF1_08_orig.jpg ; MorphF1_10_UPPER.jpg	33142213	0	1	33431	2	0	next	hit	2577
Vp030	1290	Response	2	33175548	33335	1
Vp030	1291	Picture	MorphF3_08_orig.jpg ; MorphF3_10_UPPER.jpg	33175644	0	1	7984	2	0	next	hit	2579
Vp030	1291	Response	2	33183468	7824	1
Vp030	1292	Picture	MorphM5_02_orig.jpg ; MorphM5_10_UPPER.jpg	33183628	0	1	6320	2	0	next	hit	2581
Vp030	1292	Response	2	33189787	6159	1
Vp030	1293	Picture	MorphF6_10_orig.jpg ; MorphF6_00_UPPER.jpg	33189948	0	1	34097	2	0	next	hit	2583
Vp030	1293	Response	2	33223947	33999	1
Vp030	1294	Picture	MorphM3_01_orig.jpg ; MorphM3_10_UPPER.jpg	33224045	0	1	17963	2	0	next	incorrect	2585
Vp030	1294	Response	1	33241946	17901	1
Vp030	1295	Picture	MorphF8_02_orig.jpg ; MorphF8_10_UPPER.jpg	33242008	0	1	40417	2	0	next	hit	2587
Vp030	1295	Response	2	33282265	40257	1
Vp030	1296	Picture	MorphF7_04_orig.jpg ; MorphF7_00_UPPER.jpg	33282425	0	1	6321	2	0	next	incorrect	2589
Vp030	1296	Response	1	33288584	6159	1
Vp030	1297	Picture	MorphF1_01_orig.jpg ; MorphF1_00_UPPER.jpg	33288746	0	1	25614	2	0	next	incorrect	2591
Vp030	1297	Response	1	33314264	25518	1
Vp030	1298	Picture	MorphM4_08_orig.jpg ; MorphM4_00_UPPER.jpg	33314360	0	1	12807	2	0	next	hit	2593
Vp030	1298	Response	2	33327063	12703	1
Vp030	1299	Picture	MorphM9_03_orig.jpg ; MorphM9_10_UPPER.jpg	33327167	0	1	8815	2	0	next	incorrect	2595
Vp030	1299	Response	1	33335863	8696	1
Vp030	1300	Picture	MorphF5_05_orig.jpg ; MorphF5_00_UPPER.jpg	33335982	0	1	27111	2	0	next	hit	2597
Vp030	1300	Response	2	33362902	26920	1
Vp030	1301	Picture	MorphF8_05_orig.jpg ; MorphF8_10_UPPER.jpg	33363093	0	1	19103	27	0	next	hit	2599
Vp030	1301	Response	2	33382182	19089	1
Vp030	1302	Picture	MorphM4_02_orig.jpg ; MorphM4_00_UPPER.jpg	33382196	0	26	19132	214	0	next	incorrect	2601
Vp030	1302	Response	1	33401301	19105	1
Vp030	1303	Picture	MorphF9_03_orig.jpg ; MorphF9_10_UPPER.jpg	33401328	0	188	35947	189	0	next	incorrect	2603
Vp030	1303	Response	1	33437220	35892	1
Vp030	1304	Picture	MorphF3_03_orig.jpg ; MorphF3_10_UPPER.jpg	33437275	0	1	8482	2	0	next	hit	2605
Vp030	1304	Response	2	33445620	8345	1
Vp030	1305	Picture	MorphM1_03_orig.jpg ; MorphM1_00_UPPER.jpg	33445757	0	1	28276	2	0	next	incorrect	2607
Vp030	1305	Response	1	33473939	28182	1
Vp030	1306	Picture	MorphM10_09_orig.jpg ; MorphM10_10_UPPER.jpg	33474033	0	1	6985	2	0	next	hit	2609
Vp030	1306	Response	2	33480979	6946	1
Vp030	1307	Picture	MorphF1_02_orig.jpg ; MorphF1_10_UPPER.jpg	33481018	0	1	15801	2	0	next	hit	2611
Vp030	1307	Response	2	33496738	15720	1
Vp030	1308	Picture	MorphM9_07_orig.jpg ; MorphM9_00_UPPER.jpg	33496819	0	1	7817	3	0	next	incorrect	2613
Vp030	1308	Response	1	33504578	7759	1
Vp030	1309	Picture	MorphF2_01_orig.jpg ; MorphF2_00_UPPER.jpg	33504636	0	2	11643	3	0	next	incorrect	2615
Vp030	1309	Response	1	33516178	11542	1
Vp030	1310	Picture	MorphF8_02_orig.jpg ; MorphF8_00_UPPER.jpg	33516279	0	1	15801	2	0	next	incorrect	2617
Vp030	1310	Response	1	33532017	15738	1
Vp030	1311	Picture	MorphF5_06_orig.jpg ; MorphF5_10_UPPER.jpg	33532080	0	1	12308	2	0	next	incorrect	2619
Vp030	1311	Response	1	33544337	12257	1
Vp030	1312	Picture	MorphF1_07_orig.jpg ; MorphF1_00_UPPER.jpg	33544388	0	1	8317	2	0	next	incorrect	2621
Vp030	1312	Response	1	33552577	8189	1
Vp030	1313	Picture	MorphM4_05_orig.jpg ; MorphM4_10_UPPER.jpg	33552705	0	1	12807	2	0	next	incorrect	2623
Vp030	1313	Response	1	33565456	12751	1
Vp030	1314	Picture	MorphF4_04_orig.jpg ; MorphF4_00_UPPER.jpg	33565512	0	1	28608	2	0	next	incorrect	2625
Vp030	1314	Response	1	33594016	28504	1
Vp030	1315	Picture	MorphF1_05_orig.jpg ; MorphF1_00_UPPER.jpg	33594120	0	1	13971	2	0	next	hit	2627
Vp030	1315	Response	2	33608015	13895	1
Vp030	1316	Picture	MorphF6_02_orig.jpg ; MorphF6_00_UPPER.jpg	33608091	0	1	21789	2	0	next	incorrect	2629
Vp030	1316	Response	1	33629694	21603	1
Vp030	1317	Picture	MorphF3_00_orig.jpg ; MorphF3_10_UPPER.jpg	33629880	0	1	6653	2	0	next	hit	2631
Vp030	1317	Response	2	33636414	6534	1
Vp030	1318	Picture	MorphF8_10_orig.jpg ; MorphF8_10_UPPER.jpg	33636533	0	1	11975	2	0	next	hit	2633
Vp030	1318	Response	2	33648414	11881	1
Vp030	1319	Picture	MorphF3_06_orig.jpg ; MorphF3_00_UPPER.jpg	33648508	0	1	9647	2	0	next	incorrect	2635
Vp030	1319	Response	1	33658014	9506	1
Vp030	1320	Picture	MorphM3_01_orig.jpg ; MorphM3_00_UPPER.jpg	33658155	0	1	9481	2	0	next	incorrect	2637
Vp030	1320	Response	1	33667533	9378	1
Vp030	1321	Picture	MorphF1_02_orig.jpg ; MorphF1_00_UPPER.jpg	33667636	0	1	21788	3	0	next	incorrect	2639
Vp030	1321	Response	1	33689373	21737	1
Vp030	1322	Picture	MorphF7_07_orig.jpg ; MorphF7_10_UPPER.jpg	33689424	0	2	20458	4	0	next	incorrect	2641
Vp030	1322	Response	1	33709772	20348	1
Vp030	1323	Picture	MorphF3_01_orig.jpg ; MorphF3_00_UPPER.jpg	33709882	0	2	14138	3	0	next	hit	2643
Vp030	1323	Response	2	33723852	13970	1
Vp030	1324	Picture	MorphF9_07_orig.jpg ; MorphF9_10_UPPER.jpg	33724020	0	1	10146	2	0	next	hit	2645
Vp030	1324	Response	2	33734091	10071	1
Vp030	1325	Picture	MorphM1_07_orig.jpg ; MorphM1_00_LOWER.jpg	33734166	0	1	48734	2	0	next	hit	2647
Vp030	1325	Response	2	33782730	48564	1
Vp030	1326	Picture	MorphF5_08_orig.jpg ; MorphF5_00_LOWER.jpg	33782900	0	1	7650	3	0	next	hit	2649
Vp030	1326	Response	2	33790490	7590	1
Vp030	1327	Picture	MorphF9_08_orig.jpg ; MorphF9_10_LOWER.jpg	33790550	0	2	11976	3	0	next	hit	2651
Vp030	1327	Response	2	33802329	11779	1
Vp030	1328	Picture	MorphM5_08_orig.jpg ; MorphM5_00_LOWER.jpg	33802526	0	1	15468	2	0	next	hit	2653
Vp030	1328	Response	2	33817849	15323	1
Vp030	1329	Picture	MorphM2_02_orig.jpg ; MorphM2_00_LOWER.jpg	33817994	0	1	6986	2	0	next	incorrect	2655
Vp030	1329	Response	1	33824809	6815	1
Vp030	1330	Picture	MorphF9_01_orig.jpg ; MorphF9_10_LOWER.jpg	33824980	0	1	8316	2	0	next	incorrect	2657
Vp030	1330	Response	1	33833209	8229	1
Vp030	1331	Picture	MorphM8_05_orig.jpg ; MorphM8_00_LOWER.jpg	33833296	0	1	27777	2	0	next	hit	2659
Vp030	1331	Response	2	33860968	27672	1
Vp030	1332	Picture	MorphM4_04_orig.jpg ; MorphM4_00_LOWER.jpg	33861073	0	1	33431	2	0	next	incorrect	2661
Vp030	1332	Response	1	33894327	33254	1
Vp030	1333	Picture	MorphM6_09_orig.jpg ; MorphM6_00_LOWER.jpg	33894504	0	1	29107	2	0	next	hit	2663
Vp030	1333	Response	2	33923446	28942	1
Vp030	1334	Picture	MorphM1_10_orig.jpg ; MorphM1_00_LOWER.jpg	33923611	0	1	8982	2	0	next	hit	2665
Vp030	1334	Response	2	33932406	8795	1
Vp030	1335	Picture	MorphF2_03_orig.jpg ; MorphF2_00_LOWER.jpg	33932593	0	1	8150	2	0	next	incorrect	2667
Vp030	1335	Response	1	33940565	7972	1
Vp030	1336	Picture	MorphM3_02_orig.jpg ; MorphM3_00_LOWER.jpg	33940743	0	1	16632	2	0	next	incorrect	2669
Vp030	1336	Response	1	33957205	16462	1
Vp030	1337	Picture	MorphM2_04_orig.jpg ; MorphM2_00_LOWER.jpg	33957375	0	1	7984	2	0	next	incorrect	2671
Vp030	1337	Response	1	33965205	7830	1
Vp030	1338	Picture	MorphF5_04_orig.jpg ; MorphF5_00_LOWER.jpg	33965359	0	1	8649	2	0	next	incorrect	2673
Vp030	1338	Response	1	33973924	8565	1
Vp030	1339	Picture	MorphF1_04_orig.jpg ; MorphF1_10_LOWER.jpg	33974008	0	1	8316	2	0	next	incorrect	2675
Vp030	1339	Response	1	33982164	8156	1
Vp030	1340	Picture	MorphM8_02_orig.jpg ; MorphM8_10_LOWER.jpg	33982324	0	1	12474	3	0	next	hit	2677
Vp030	1340	Response	2	33994644	12320	1
Vp030	1341	Picture	MorphM10_10_orig.jpg ; MorphM10_10_LOWER.jpg	33994798	0	2	5988	3	0	next	hit	2679
Vp030	1341	Response	2	34000723	5925	1
Vp030	1342	Picture	MorphF9_09_orig.jpg ; MorphF9_10_LOWER.jpg	34000786	0	1	8483	2	0	next	hit	2681
Vp030	1342	Response	2	34009203	8417	1
Vp030	1343	Picture	MorphM10_07_orig.jpg ; MorphM10_10_LOWER.jpg	34009269	0	1	8649	2	0	next	hit	2683
Vp030	1343	Response	2	34017763	8494	1
Vp030	1344	Picture	MorphF5_09_orig.jpg ; MorphF5_10_LOWER.jpg	34017918	0	1	9813	2	0	next	hit	2685
Vp030	1344	Response	2	34027683	9765	1
Vp030	1345	Picture	MorphF2_09_orig.jpg ; MorphF2_00_LOWER.jpg	34027731	0	1	8316	2	0	next	hit	2687
Vp030	1345	Response	2	34035923	8192	1
Vp030	1346	Picture	MorphF1_00_orig.jpg ; MorphF1_10_LOWER.jpg	34036047	0	1	28941	2	0	next	incorrect	2689
Vp030	1346	Response	1	34064962	28915	1
Vp030	1347	Picture	MorphF5_03_orig.jpg ; MorphF5_10_LOWER.jpg	34064988	0	1	12142	2	0	next	incorrect	2691
Vp030	1347	Response	1	34076961	11973	1
Vp030	1348	Picture	MorphF6_02_orig.jpg ; MorphF6_00_LOWER.jpg	34077130	0	1	14304	2	0	next	hit	2693
Vp030	1348	Response	2	34091361	14231	1
Vp030	1349	Picture	MorphF5_06_orig.jpg ; MorphF5_00_LOWER.jpg	34091434	0	1	8150	2	0	next	hit	2695
Vp030	1349	Response	2	34099520	8086	1
Vp030	1350	Picture	MorphF4_03_orig.jpg ; MorphF4_10_LOWER.jpg	34099584	0	1	31602	2	0	next	incorrect	2697
Vp030	1350	Response	1	34131120	31536	1
Vp030	1351	Picture	MorphF1_06_orig.jpg ; MorphF1_10_LOWER.jpg	34131186	0	1	13971	2	0	next	hit	2699
Vp030	1351	Response	2	34145119	13933	1
Vp030	1352	Picture	MorphM2_08_orig.jpg ; MorphM2_00_LOWER.jpg	34145157	0	1	14304	2	0	next	hit	2701
Vp030	1352	Response	2	34159439	14282	1
Vp030	1353	Picture	MorphF5_03_orig.jpg ; MorphF5_00_LOWER.jpg	34159461	0	1	16300	2	0	next	incorrect	2703
Vp030	1353	Response	1	34175678	16217	1
Vp030	1354	Picture	MorphM9_03_orig.jpg ; MorphM9_00_LOWER.jpg	34175761	0	1	10977	3	0	next	incorrect	2705
Vp030	1354	Response	1	34186558	10797	1
Vp030	1355	Picture	MorphM4_02_orig.jpg ; MorphM4_10_LOWER.jpg	34186738	0	2	28109	4	0	next	incorrect	2707
Vp030	1355	Response	1	34214717	27979	1
Vp030	1356	Picture	MorphF6_09_orig.jpg ; MorphF6_00_LOWER.jpg	34214847	0	2	12808	3	0	next	incorrect	2709
Vp030	1356	Response	1	34227517	12670	1
Vp030	1357	Picture	MorphM10_05_orig.jpg ; MorphM10_00_LOWER.jpg	34227655	0	1	10145	3	0	next	hit	2711
Vp030	1357	Response	2	34237677	10022	1
Vp030	1358	Picture	MorphM5_09_orig.jpg ; MorphM5_00_LOWER.jpg	34237800	0	2	9315	3	0	next	hit	2713
Vp030	1358	Response	2	34246956	9156	1
Vp030	1359	Picture	MorphF1_07_orig.jpg ; MorphF1_10_LOWER.jpg	34247115	0	1	31768	2	0	next	hit	2715
Vp030	1359	Response	2	34278715	31600	1
Vp030	1360	Picture	MorphM5_10_orig.jpg ; MorphM5_00_LOWER.jpg	34278883	0	1	9148	2	0	next	hit	2717
Vp030	1360	Response	2	34287995	9112	1
Vp030	1361	Picture	MorphM1_07_orig.jpg ; MorphM1_10_LOWER.jpg	34288031	0	1	10312	2	0	next	hit	2719
Vp030	1361	Response	2	34298235	10204	1
Vp030	1362	Picture	MorphM9_01_orig.jpg ; MorphM9_00_LOWER.jpg	34298343	0	1	7984	2	0	next	incorrect	2721
Vp030	1362	Response	1	34306235	7892	1
Vp030	1363	Picture	MorphF3_01_orig.jpg ; MorphF3_00_LOWER.jpg	34306327	0	1	18462	2	0	next	incorrect	2723
Vp030	1363	Response	1	34324714	18387	1
Vp030	1364	Picture	MorphF10_00_orig.jpg ; MorphF10_00_LOWER.jpg	34324789	0	1	25281	2	0	next	incorrect	2725
Vp030	1364	Response	1	34349993	25204	1
Vp030	1365	Picture	MorphF2_08_orig.jpg ; MorphF2_00_LOWER.jpg	34350070	0	1	10479	2	0	next	hit	2727
Vp030	1365	Response	2	34360473	10403	1
Vp030	1366	Picture	MorphM5_01_orig.jpg ; MorphM5_00_LOWER.jpg	34360549	0	1	26945	2	0	next	incorrect	2729
Vp030	1366	Response	1	34387432	26883	1
Vp030	1367	Picture	MorphM8_07_orig.jpg ; MorphM8_00_LOWER.jpg	34387494	0	1	10644	3	0	next	hit	2731
Vp030	1367	Response	2	34397992	10498	1
Vp030	1368	Picture	MorphM9_10_orig.jpg ; MorphM9_00_LOWER.jpg	34398138	0	2	28276	3	0	next	hit	2733
Vp030	1368	Response	2	34426231	28093	1
Vp030	1369	Picture	MorphM2_08_orig.jpg ; MorphM2_10_LOWER.jpg	34426414	0	1	22121	2	0	next	hit	2735
Vp030	1369	Response	2	34448470	22056	1
Vp030	1370	Picture	MorphF5_02_orig.jpg ; MorphF5_00_LOWER.jpg	34448535	0	1	14138	2	0	next	incorrect	2737
Vp030	1370	Response	1	34462470	13935	1
Vp030	1371	Picture	MorphM5_03_orig.jpg ; MorphM5_00_LOWER.jpg	34462673	0	1	8649	2	0	next	incorrect	2739
Vp030	1371	Response	1	34471190	8517	1
Vp030	1372	Picture	MorphF8_10_orig.jpg ; MorphF8_00_LOWER.jpg	34471322	0	1	44242	3	0	next	hit	2741
Vp030	1372	Response	2	34515348	44026	1
Vp030	1373	Picture	MorphF6_01_orig.jpg ; MorphF6_00_LOWER.jpg	34515564	0	2	7485	3	0	next	incorrect	2743
Vp030	1373	Response	1	34522868	7304	1
Vp030	1374	Picture	MorphM3_05_orig.jpg ; MorphM3_00_LOWER.jpg	34523049	0	1	8649	2	0	next	incorrect	2745
Vp030	1374	Response	1	34531588	8539	1
Vp030	1375	Picture	MorphF10_03_orig.jpg ; MorphF10_10_LOWER.jpg	34531698	0	1	9314	2	0	next	hit	2747
Vp030	1375	Response	2	34540787	9089	1
Vp030	1376	Picture	MorphF2_07_orig.jpg ; MorphF2_10_LOWER.jpg	34541012	0	1	10479	2	0	next	hit	2749
Vp030	1376	Response	2	34551267	10255	1
Vp030	1377	Picture	MorphF1_07_orig.jpg ; MorphF1_00_LOWER.jpg	34551491	0	1	13638	3	0	next	hit	2751
Vp030	1377	Response	2	34564947	13456	1
Vp030	1378	Picture	MorphF7_09_orig.jpg ; MorphF7_00_LOWER.jpg	34565129	0	2	19793	3	0	next	hit	2753
Vp030	1378	Response	2	34584786	19657	1
Vp030	1379	Picture	MorphF6_03_orig.jpg ; MorphF6_00_LOWER.jpg	34584922	0	1	27943	2	0	next	incorrect	2755
Vp030	1379	Response	1	34612786	27864	1
Vp030	1380	Picture	MorphM9_07_orig.jpg ; MorphM9_00_LOWER.jpg	34612865	0	1	30438	2	0	next	incorrect	2757
Vp030	1380	Response	1	34643185	30320	1
Vp030	1381	Picture	MorphM1_06_orig.jpg ; MorphM1_10_LOWER.jpg	34643303	0	1	16632	2	0	next	hit	2759
Vp030	1381	Response	2	34659824	16521	1
Vp030	1382	Picture	MorphM8_04_orig.jpg ; MorphM8_10_LOWER.jpg	34659935	0	1	9468	181	0	next	hit	2761
Vp030	1382	Response	2	34669344	9409	1
Vp030	1383	Picture	MorphM9_00_orig.jpg ; MorphM9_10_LOWER.jpg	34669403	0	180	8495	181	0	next	incorrect	2763
Vp030	1383	Response	1	34677743	8340	1
Vp030	1384	Picture	MorphF4_05_orig.jpg ; MorphF4_10_LOWER.jpg	34677898	0	1	15136	2	0	next	incorrect	2765
Vp030	1384	Response	1	34692943	15045	1
Vp030	1385	Picture	MorphF2_05_orig.jpg ; MorphF2_10_LOWER.jpg	34693034	0	1	36093	2	0	next	incorrect	2767
Vp030	1385	Response	1	34728942	35908	1
Vp030	1386	Picture	MorphM2_06_orig.jpg ; MorphM2_10_LOWER.jpg	34729127	0	1	9813	2	0	next	incorrect	2769
Vp030	1386	Response	1	34738862	9735	1
Vp030	1387	Picture	MorphM8_06_orig.jpg ; MorphM8_00_LOWER.jpg	34738940	0	1	8649	2	0	next	hit	2771
Vp030	1387	Response	2	34747501	8561	1
Vp030	1388	Picture	MorphF4_08_orig.jpg ; MorphF4_00_LOWER.jpg	34747589	0	1	15634	3	0	next	hit	2773
Vp030	1388	Response	2	34763101	15512	1
Vp030	1389	Picture	MorphF9_03_orig.jpg ; MorphF9_10_LOWER.jpg	34763223	0	2	10146	3	0	next	incorrect	2775
Vp030	1389	Response	1	34773181	9958	1
Vp030	1390	Picture	MorphF5_10_orig.jpg ; MorphF5_10_LOWER.jpg	34773369	0	1	8317	2	0	next	hit	2777
Vp030	1390	Response	2	34781500	8131	1
Vp030	1391	Picture	MorphM7_03_orig.jpg ; MorphM7_10_LOWER.jpg	34781686	0	1	8649	2	0	next	hit	2779
Vp030	1391	Response	2	34790300	8614	1
Vp030	1392	Picture	MorphF9_02_orig.jpg ; MorphF9_10_LOWER.jpg	34790335	0	1	11476	2	0	next	incorrect	2781
Vp030	1392	Response	1	34801660	11325	1
Vp030	1393	Picture	MorphM6_10_orig.jpg ; MorphM6_00_LOWER.jpg	34801811	0	1	15801	2	0	next	hit	2783
Vp030	1393	Response	2	34817419	15608	1
Vp030	1394	Picture	MorphM3_05_orig.jpg ; MorphM3_10_LOWER.jpg	34817612	0	1	7984	2	0	next	incorrect	2785
Vp030	1394	Response	1	34825419	7807	1
Vp030	1395	Picture	MorphF3_09_orig.jpg ; MorphF3_00_LOWER.jpg	34825596	0	1	11310	2	0	next	hit	2787
Vp030	1395	Response	2	34836699	11103	1
Vp030	1396	Picture	MorphM6_03_orig.jpg ; MorphM6_10_LOWER.jpg	34836906	0	1	8981	2	0	next	incorrect	2789
Vp030	1396	Response	1	34845739	8833	1
Vp030	1397	Picture	MorphF3_02_orig.jpg ; MorphF3_00_LOWER.jpg	34845887	0	1	10146	2	0	next	incorrect	2791
Vp030	1397	Response	1	34855898	10011	1
Vp030	1398	Picture	MorphM5_07_orig.jpg ; MorphM5_00_LOWER.jpg	34856033	0	1	8982	2	0	next	hit	2793
Vp030	1398	Response	2	34864858	8825	1
Vp030	1399	Picture	MorphF2_07_orig.jpg ; MorphF2_00_LOWER.jpg	34865015	0	1	9979	2	0	next	hit	2795
Vp030	1399	Response	2	34874938	9923	1
Vp030	1400	Picture	MorphF10_03_orig.jpg ; MorphF10_00_LOWER.jpg	34874994	0	1	26945	2	0	next	hit	2797
Vp030	1400	Response	2	34901817	26823	1
Vp030	1401	Picture	MorphM6_01_orig.jpg ; MorphM6_00_LOWER.jpg	34901939	0	1	13805	2	0	next	incorrect	2799
Vp030	1401	Response	1	34915657	13718	1
Vp030	1402	Picture	MorphF7_04_orig.jpg ; MorphF7_10_LOWER.jpg	34915744	0	1	14304	2	0	next	incorrect	2801
Vp030	1402	Response	1	34929896	14152	1
Vp030	1403	Picture	MorphM3_00_orig.jpg ; MorphM3_00_LOWER.jpg	34930048	0	1	5988	2	0	next	incorrect	2803
Vp030	1403	Response	1	34935976	5928	1
Vp030	1404	Picture	MorphF7_04_orig.jpg ; MorphF7_00_LOWER.jpg	34936036	0	1	17630	2	0	next	incorrect	2805
Vp030	1404	Response	1	34953575	17539	1
Vp030	1405	Picture	MorphM7_03_orig.jpg ; MorphM7_00_LOWER.jpg	34953666	0	1	15968	2	0	next	incorrect	2807
Vp030	1405	Response	1	34969575	15909	1
Vp030	1406	Picture	MorphM2_03_orig.jpg ; MorphM2_00_LOWER.jpg	34969634	0	1	21600	190	0	next	incorrect	2809
Vp030	1406	Response	1	34991174	21540	1
Vp030	1407	Picture	MorphM5_00_orig.jpg ; MorphM5_10_LOWER.jpg	34991234	0	189	12995	191	0	next	incorrect	2811
Vp030	1407	Response	1	35004054	12820	1
Vp030	1408	Picture	MorphF4_07_orig.jpg ; MorphF4_10_LOWER.jpg	35004229	0	2	9647	3	0	next	hit	2813
Vp030	1408	Response	2	35013654	9425	1
Vp030	1409	Picture	MorphM7_10_orig.jpg ; MorphM7_10_LOWER.jpg	35013876	0	1	9148	2	0	next	hit	2815
Vp030	1409	Response	2	35022853	8977	1
Vp030	1410	Picture	MorphF1_03_orig.jpg ; MorphF1_10_LOWER.jpg	35023024	0	1	8982	2	0	next	incorrect	2817
Vp030	1410	Response	1	35031893	8869	1
Vp030	1411	Picture	MorphF4_05_orig.jpg ; MorphF4_00_LOWER.jpg	35032006	0	1	10811	2	0	next	incorrect	2819
Vp030	1411	Response	1	35042693	10687	1
Vp030	1412	Picture	MorphM7_09_orig.jpg ; MorphM7_10_LOWER.jpg	35042817	0	1	8649	2	0	next	hit	2821
Vp030	1412	Response	2	35051333	8516	1
Vp030	1413	Picture	MorphM6_00_orig.jpg ; MorphM6_10_LOWER.jpg	35051466	0	1	29107	2	0	next	incorrect	2823
Vp030	1413	Response	1	35080532	29066	1
Vp030	1414	Picture	MorphM7_10_orig.jpg ; MorphM7_00_LOWER.jpg	35080573	0	1	35261	2	0	next	hit	2825
Vp030	1414	Response	2	35115731	35158	1
Vp030	1415	Picture	MorphM8_10_orig.jpg ; MorphM8_00_LOWER.jpg	35115834	0	1	8649	2	0	next	hit	2827
Vp030	1415	Response	2	35124290	8456	1
Vp030	1416	Picture	MorphM6_07_orig.jpg ; MorphM6_10_LOWER.jpg	35124483	0	1	7651	2	0	next	incorrect	2829
Vp030	1416	Response	1	35131970	7487	1
Vp030	1417	Picture	MorphF1_01_orig.jpg ; MorphF1_10_LOWER.jpg	35132134	0	1	35926	2	0	next	incorrect	2831
Vp030	1417	Response	1	35167889	35755	1
Vp030	1418	Picture	MorphF7_02_orig.jpg ; MorphF7_10_LOWER.jpg	35168060	0	1	20607	186	0	next	incorrect	2833
Vp030	1418	Response	1	35188609	20549	1
Vp030	1419	Picture	MorphF8_01_orig.jpg ; MorphF8_00_LOWER.jpg	35188667	0	185	8480	206	0	next	incorrect	2835
Vp030	1419	Response	1	35197088	8421	1
Vp030	1420	Picture	MorphM2_01_orig.jpg ; MorphM2_10_LOWER.jpg	35197147	0	21	9002	22	0	next	incorrect	2837
Vp030	1420	Response	1	35205968	8821	1
Vp030	1421	Picture	MorphF7_10_orig.jpg ; MorphF7_00_LOWER.jpg	35206149	0	1	7984	2	0	next	hit	2839
Vp030	1421	Response	2	35213968	7819	1
Vp030	1422	Picture	MorphF4_06_orig.jpg ; MorphF4_00_LOWER.jpg	35214133	0	1	37090	2	0	next	incorrect	2841
Vp030	1422	Response	1	35251087	36954	1
Vp030	1423	Picture	MorphM4_09_orig.jpg ; MorphM4_10_LOWER.jpg	35251223	0	1	18462	2	0	next	hit	2843
Vp030	1423	Response	2	35269566	18343	1
Vp030	1424	Picture	MorphM10_08_orig.jpg ; MorphM10_00_LOWER.jpg	35269685	0	1	18629	2	0	next	hit	2845
Vp030	1424	Response	2	35288126	18441	1
Vp030	1425	Picture	MorphF8_09_orig.jpg ; MorphF8_00_LOWER.jpg	35288314	0	1	9480	2	0	next	hit	2847
Vp030	1425	Response	2	35297645	9331	1
Vp030	1426	Picture	MorphM10_03_orig.jpg ; MorphM10_00_LOWER.jpg	35297794	0	1	9814	2	0	next	incorrect	2849
Vp030	1426	Response	1	35307485	9691	1
Vp030	1427	Picture	MorphF1_08_orig.jpg ; MorphF1_10_LOWER.jpg	35307608	0	1	10811	2	0	next	hit	2851
Vp030	1427	Response	2	35318285	10677	1
Vp030	1428	Picture	MorphF2_04_orig.jpg ; MorphF2_00_LOWER.jpg	35318419	0	1	8150	2	0	next	incorrect	2853
Vp030	1428	Response	1	35326445	8026	1
Vp030	1429	Picture	MorphM3_10_orig.jpg ; MorphM3_10_LOWER.jpg	35326569	0	1	16632	2	0	next	hit	2855
Vp030	1429	Response	2	35343084	16515	1
Vp030	1430	Picture	MorphM1_00_orig.jpg ; MorphM1_10_LOWER.jpg	35343201	0	1	26113	3	0	next	incorrect	2857
Vp030	1430	Response	1	35369163	25962	1
Vp030	1431	Picture	MorphF8_08_orig.jpg ; MorphF8_10_LOWER.jpg	35369314	0	2	14803	4	0	next	hit	2859
Vp030	1431	Response	2	35383883	14569	1
Vp030	1432	Picture	MorphM1_08_orig.jpg ; MorphM1_10_LOWER.jpg	35384117	0	2	10645	3	0	next	hit	2861
Vp030	1432	Response	2	35394603	10486	1
Vp030	1433	Picture	MorphM3_06_orig.jpg ; MorphM3_00_LOWER.jpg	35394762	0	1	10146	2	0	next	incorrect	2863
Vp030	1433	Response	1	35404842	10080	1
Vp030	1434	Picture	MorphF1_06_orig.jpg ; MorphF1_00_LOWER.jpg	35404908	0	1	40750	2	0	next	hit	2865
Vp030	1434	Response	2	35445561	40653	1
Vp030	1435	Picture	MorphM8_08_orig.jpg ; MorphM8_00_LOWER.jpg	35445658	0	1	6320	2	0	next	hit	2867
Vp030	1435	Response	2	35451881	6223	1
Vp030	1436	Picture	MorphF5_10_orig.jpg ; MorphF5_00_LOWER.jpg	35451978	0	1	7651	2	0	next	hit	2869
Vp030	1436	Response	2	35459560	7582	1
Vp030	1437	Picture	MorphF8_00_orig.jpg ; MorphF8_10_LOWER.jpg	35459629	0	1	8649	2	0	next	incorrect	2871
Vp030	1437	Response	1	35468200	8571	1
Vp030	1438	Picture	MorphM8_01_orig.jpg ; MorphM8_00_LOWER.jpg	35468278	0	1	28941	2	0	next	incorrect	2873
Vp030	1438	Response	1	35497080	28802	1
Vp030	1439	Picture	MorphF6_02_orig.jpg ; MorphF6_10_LOWER.jpg	35497219	0	1	25614	2	0	next	incorrect	2875
Vp030	1439	Response	1	35522759	25540	1
Vp030	1440	Picture	MorphF10_02_orig.jpg ; MorphF10_00_LOWER.jpg	35522833	0	1	7984	2	0	next	hit	2877
Vp030	1440	Response	2	35530598	7765	1
Vp030	1441	Picture	MorphF9_04_orig.jpg ; MorphF9_10_LOWER.jpg	35530817	0	1	28441	3	0	next	incorrect	2879
Vp030	1441	Response	1	35559158	28341	1
Vp030	1442	Picture	MorphM4_10_orig.jpg ; MorphM4_00_LOWER.jpg	35559258	0	2	9481	3	0	next	hit	2881
Vp030	1442	Response	2	35568677	9419	1
Vp030	1443	Picture	MorphF6_10_orig.jpg ; MorphF6_00_LOWER.jpg	35568739	0	1	9813	2	0	next	hit	2883
Vp030	1443	Response	2	35578437	9698	1
Vp030	1444	Picture	MorphF2_09_orig.jpg ; MorphF2_10_LOWER.jpg	35578552	0	1	9980	2	0	next	hit	2885
Vp030	1444	Response	2	35588357	9805	1
Vp030	1445	Picture	MorphF4_09_orig.jpg ; MorphF4_00_LOWER.jpg	35588532	0	1	6653	2	0	next	hit	2887
Vp030	1445	Response	2	35595077	6545	1
Vp030	1446	Picture	MorphF2_01_orig.jpg ; MorphF2_00_LOWER.jpg	35595185	0	1	7817	2	0	next	incorrect	2889
Vp030	1446	Response	1	35602916	7731	1
Vp030	1447	Picture	MorphF5_07_orig.jpg ; MorphF5_00_LOWER.jpg	35603002	0	1	39253	2	0	next	hit	2891
Vp030	1447	Response	2	35642115	39113	1
Vp030	1448	Picture	MorphF7_08_orig.jpg ; MorphF7_10_LOWER.jpg	35642255	0	1	23286	2	0	next	hit	2893
Vp030	1448	Response	2	35665395	23140	1
Vp030	1449	Picture	MorphF2_02_orig.jpg ; MorphF2_00_LOWER.jpg	35665541	0	1	8150	2	0	next	incorrect	2895
Vp030	1449	Response	1	35673554	8013	1
Vp030	1450	Picture	MorphF8_07_orig.jpg ; MorphF8_10_LOWER.jpg	35673691	0	1	14636	2	0	next	incorrect	2897
Vp030	1450	Response	1	35688274	14583	1
Vp030	1451	Picture	MorphF2_03_orig.jpg ; MorphF2_10_LOWER.jpg	35688327	0	1	5988	2	0	next	incorrect	2899
Vp030	1451	Response	1	35694193	5866	1
Vp030	1452	Picture	MorphM4_00_orig.jpg ; MorphM4_10_LOWER.jpg	35694315	0	1	27776	2	0	next	incorrect	2901
Vp030	1452	Response	1	35721953	27638	1
Vp030	1453	Picture	MorphF6_04_orig.jpg ; MorphF6_10_LOWER.jpg	35722091	0	1	17797	2	0	next	incorrect	2903
Vp030	1453	Response	1	35739792	17701	1
Vp030	1454	Picture	MorphF10_01_orig.jpg ; MorphF10_00_LOWER.jpg	35739888	0	1	14969	3	0	next	incorrect	2905
Vp030	1454	Response	1	35754752	14864	1
Vp030	1455	Picture	MorphM10_10_orig.jpg ; MorphM10_00_LOWER.jpg	35754857	0	2	7485	3	0	next	hit	2907
Vp030	1455	Response	2	35762272	7415	1
Vp030	1456	Picture	MorphM1_09_orig.jpg ; MorphM1_00_LOWER.jpg	35762342	0	1	9148	2	0	next	hit	2909
Vp030	1456	Response	2	35771311	8969	1
Vp030	1457	Picture	MorphF1_05_orig.jpg ; MorphF1_10_LOWER.jpg	35771490	0	1	28442	2	0	next	hit	2911
Vp030	1457	Response	2	35799791	28301	1
Vp030	1458	Picture	MorphF9_05_orig.jpg ; MorphF9_10_LOWER.jpg	35799932	0	1	12142	2	0	next	hit	2913
Vp030	1458	Response	2	35811950	12018	1
Vp030	1459	Picture	MorphF8_03_orig.jpg ; MorphF8_00_LOWER.jpg	35812074	0	1	7484	2	0	next	incorrect	2915
Vp030	1459	Response	1	35819390	7316	1
Vp030	1460	Picture	MorphM6_08_orig.jpg ; MorphM6_10_LOWER.jpg	35819558	0	1	12641	2	0	next	hit	2917
Vp030	1460	Response	2	35832030	12472	1
Vp030	1461	Picture	MorphM5_03_orig.jpg ; MorphM5_10_LOWER.jpg	35832199	0	1	13472	2	0	next	incorrect	2919
Vp030	1461	Response	1	35845629	13430	1
Vp030	1462	Picture	MorphF5_04_orig.jpg ; MorphF5_10_LOWER.jpg	35845671	0	1	9481	2	0	next	incorrect	2921
Vp030	1462	Response	1	35854989	9318	1
Vp030	1463	Picture	MorphM2_05_orig.jpg ; MorphM2_10_LOWER.jpg	35855152	0	1	8815	2	0	next	incorrect	2923
Vp030	1463	Response	1	35863869	8717	1
Vp030	1464	Picture	MorphF1_02_orig.jpg ; MorphF1_00_LOWER.jpg	35863967	0	1	6820	2	0	next	incorrect	2925
Vp030	1464	Response	1	35870588	6621	1
Vp030	1465	Picture	MorphF10_09_orig.jpg ; MorphF10_10_LOWER.jpg	35870787	0	1	6819	2	0	next	hit	2927
Vp030	1465	Response	2	35877468	6681	1
Vp030	1466	Picture	MorphM3_09_orig.jpg ; MorphM3_10_LOWER.jpg	35877606	0	1	14138	2	0	next	hit	2929
Vp030	1466	Response	2	35891628	14022	1
Vp030	1467	Picture	MorphF2_00_orig.jpg ; MorphF2_10_LOWER.jpg	35891744	0	1	17630	2	0	next	incorrect	2931
Vp030	1467	Response	1	35909307	17563	1
Vp030	1468	Picture	MorphF3_04_orig.jpg ; MorphF3_00_LOWER.jpg	35909374	0	1	21456	2	0	next	incorrect	2933
Vp030	1468	Response	1	35930747	21373	1
Vp030	1469	Picture	MorphF9_10_orig.jpg ; MorphF9_10_LOWER.jpg	35930830	0	1	19627	2	0	next	hit	2935
Vp030	1469	Response	2	35950266	19436	1
Vp030	1470	Picture	MorphF4_10_orig.jpg ; MorphF4_10_LOWER.jpg	35950457	0	1	6486	2	0	next	hit	2937
Vp030	1470	Response	2	35956826	6369	1
Vp030	1471	Picture	MorphM10_04_orig.jpg ; MorphM10_10_LOWER.jpg	35956943	0	1	7984	2	0	next	hit	2939
Vp030	1471	Response	2	35964826	7883	1
Vp030	1472	Picture	MorphF3_02_orig.jpg ; MorphF3_10_LOWER.jpg	35964927	0	1	24283	3	0	next	incorrect	2941
Vp030	1472	Response	1	35989145	24218	1
Vp030	1473	Picture	MorphM4_08_orig.jpg ; MorphM4_10_LOWER.jpg	35989210	0	2	10633	182	0	next	hit	2943
Vp030	1473	Response	2	35999785	10575	1
Vp030	1474	Picture	MorphM3_03_orig.jpg ; MorphM3_00_LOWER.jpg	35999843	0	180	13639	359	0	next	incorrect	2945
Vp030	1474	Response	1	36013464	13621	1
Vp030	1475	Picture	MorphF8_06_orig.jpg ; MorphF8_10_LOWER.jpg	36013482	0	179	8162	180	0	next	incorrect	2947
Vp030	1475	Response	1	36021464	7982	1
Vp030	1476	Picture	MorphF2_10_orig.jpg ; MorphF2_10_LOWER.jpg	36021644	0	1	9609	206	0	next	hit	2949
Vp030	1476	Response	2	36031224	9580	1
Vp030	1477	Picture	MorphM6_06_orig.jpg ; MorphM6_00_LOWER.jpg	36031253	0	205	10350	206	0	next	incorrect	2951
Vp030	1477	Response	1	36041463	10210	1
Vp030	1478	Picture	MorphM8_04_orig.jpg ; MorphM8_00_LOWER.jpg	36041603	0	1	15302	2	0	next	hit	2953
Vp030	1478	Response	2	36056823	15220	1
Vp030	1479	Picture	MorphM5_10_orig.jpg ; MorphM5_10_LOWER.jpg	36056905	0	1	8982	2	0	next	hit	2955
Vp030	1479	Response	2	36065703	8798	1
Vp030	1480	Picture	MorphF5_00_orig.jpg ; MorphF5_10_LOWER.jpg	36065887	0	1	10478	2	0	next	incorrect	2957
Vp030	1480	Response	1	36076182	10295	1
Vp030	1481	Picture	MorphM3_02_orig.jpg ; MorphM3_10_LOWER.jpg	36076365	0	1	15801	2	0	next	incorrect	2959
Vp030	1481	Response	1	36092102	15737	1
Vp030	1482	Picture	MorphM4_04_orig.jpg ; MorphM4_10_LOWER.jpg	36092166	0	1	49898	2	0	next	hit	2961
Vp030	1482	Response	2	36141860	49694	1
Vp030	1483	Picture	MorphF5_08_orig.jpg ; MorphF5_10_LOWER.jpg	36142064	0	1	9314	2	0	next	incorrect	2963
Vp030	1483	Response	1	36151220	9156	1
Vp030	1484	Picture	MorphM4_03_orig.jpg ; MorphM4_00_LOWER.jpg	36151378	0	1	28109	2	0	next	incorrect	2965
Vp030	1484	Response	1	36179379	28001	1
Vp030	1485	Picture	MorphF2_05_orig.jpg ; MorphF2_00_LOWER.jpg	36179487	0	1	11310	2	0	next	incorrect	2967
Vp030	1485	Response	1	36190739	11252	1
Vp030	1486	Picture	MorphM4_06_orig.jpg ; MorphM4_00_LOWER.jpg	36190797	0	1	16622	179	0	next	hit	2969
Vp030	1486	Response	2	36207379	16582	1
Vp030	1487	Picture	MorphM9_04_orig.jpg ; MorphM9_10_LOWER.jpg	36207419	0	178	7662	179	0	next	incorrect	2971
Vp030	1487	Response	1	36214978	7559	1
Vp030	1488	Picture	MorphM7_00_orig.jpg ; MorphM7_10_LOWER.jpg	36215081	0	1	10947	199	0	next	hit	2973
Vp030	1488	Response	2	36226018	10937	1
Vp030	1489	Picture	MorphF6_08_orig.jpg ; MorphF6_00_LOWER.jpg	36226028	0	198	14501	199	0	next	incorrect	2975
Vp030	1489	Response	1	36240498	14470	1
Vp030	1490	Picture	MorphF8_06_orig.jpg ; MorphF8_00_LOWER.jpg	36240529	0	1	7318	2	0	next	incorrect	2977
Vp030	1490	Response	1	36247777	7248	1
Vp030	1491	Picture	MorphF5_01_orig.jpg ; MorphF5_10_LOWER.jpg	36247847	0	1	9481	2	0	next	incorrect	2979
Vp030	1491	Response	1	36257217	9370	1
Vp030	1492	Picture	MorphF3_04_orig.jpg ; MorphF3_10_LOWER.jpg	36257328	0	1	11975	2	0	next	hit	2981
Vp030	1492	Response	2	36269137	11809	1
Vp030	1493	Picture	MorphM1_01_orig.jpg ; MorphM1_00_LOWER.jpg	36269303	0	1	21290	2	0	next	incorrect	2983
Vp030	1493	Response	1	36290496	21193	1
Vp030	1494	Picture	MorphM8_09_orig.jpg ; MorphM8_10_LOWER.jpg	36290593	0	1	6653	2	0	next	hit	2985
Vp030	1494	Response	2	36297056	6463	1
Vp030	1495	Picture	MorphM7_02_orig.jpg ; MorphM7_00_LOWER.jpg	36297246	0	1	9979	2	0	next	hit	2987
Vp030	1495	Response	2	36307056	9810	1
Vp030	1496	Picture	MorphF2_01_orig.jpg ; MorphF2_10_LOWER.jpg	36307225	0	1	7152	2	0	next	incorrect	2989
Vp030	1496	Response	1	36314335	7110	1
Vp030	1497	Picture	MorphM5_01_orig.jpg ; MorphM5_10_LOWER.jpg	36314377	0	1	12475	2	0	next	incorrect	2991
Vp030	1497	Response	1	36326655	12278	1
Vp030	1498	Picture	MorphM9_09_orig.jpg ; MorphM9_00_LOWER.jpg	36326852	0	1	20624	2	0	next	hit	2993
Vp030	1498	Response	2	36347294	20442	1
Vp030	1499	Picture	MorphM6_10_orig.jpg ; MorphM6_10_LOWER.jpg	36347476	0	1	8815	2	0	next	hit	2995
Vp030	1499	Response	2	36356174	8698	1
Vp030	1500	Picture	MorphM8_03_orig.jpg ; MorphM8_10_LOWER.jpg	36356291	0	1	7485	2	0	next	hit	2997
Vp030	1500	Response	2	36363694	7403	1
Vp030	1501	Picture	MorphM6_02_orig.jpg ; MorphM6_00_LOWER.jpg	36363776	0	1	8150	2	0	next	incorrect	2999
Vp030	1501	Response	1	36371854	8078	1
Vp030	1502	Picture	MorphF10_08_orig.jpg ; MorphF10_10_LOWER.jpg	36371926	0	1	9148	2	0	next	hit	3001
Vp030	1502	Response	2	36380973	9047	1
Vp030	1503	Picture	MorphF1_00_orig.jpg ; MorphF1_00_LOWER.jpg	36381074	0	1	10811	2	0	next	incorrect	3003
Vp030	1503	Response	1	36391773	10699	1
Vp030	1504	Picture	MorphM4_06_orig.jpg ; MorphM4_10_LOWER.jpg	36391885	0	1	22121	3	0	next	hit	3005
Vp030	1504	Response	2	36413932	22047	1
Vp030	1505	Picture	MorphF4_10_orig.jpg ; MorphF4_00_LOWER.jpg	36414006	0	2	7651	4	0	next	hit	3007
Vp030	1505	Response	2	36421452	7446	1
Vp030	1506	Picture	MorphF7_00_orig.jpg ; MorphF7_00_LOWER.jpg	36421657	0	2	10645	3	0	next	incorrect	3009
Vp030	1506	Response	1	36432252	10595	1
Vp030	1507	Picture	MorphF4_09_orig.jpg ; MorphF4_10_LOWER.jpg	36432302	0	1	9481	2	0	next	hit	3011
Vp030	1507	Response	2	36441612	9310	1
Vp030	1508	Picture	MorphF9_09_orig.jpg ; MorphF9_00_LOWER.jpg	36441783	0	1	42247	2	0	next	hit	3013
Vp030	1508	Response	2	36483850	42067	1
Vp030	1509	Picture	MorphF7_09_orig.jpg ; MorphF7_10_LOWER.jpg	36484030	0	1	14636	2	0	next	incorrect	3015
Vp030	1509	Response	1	36498570	14540	1
Vp030	1510	Picture	MorphM3_07_orig.jpg ; MorphM3_00_LOWER.jpg	36498666	0	1	13306	2	0	next	incorrect	3017
Vp030	1510	Response	1	36511850	13184	1
Vp030	1511	Picture	MorphF10_05_orig.jpg ; MorphF10_10_LOWER.jpg	36511972	0	1	9647	2	0	next	hit	3019
Vp030	1511	Response	2	36521529	9557	1
Vp030	1512	Picture	MorphM4_09_orig.jpg ; MorphM4_00_LOWER.jpg	36521619	0	1	14138	2	0	next	hit	3021
Vp030	1512	Response	2	36535529	13910	1
Vp030	1513	Picture	MorphF8_02_orig.jpg ; MorphF8_10_LOWER.jpg	36535757	0	1	6986	2	0	next	incorrect	3023
Vp030	1513	Response	1	36542569	6812	1
Vp030	1514	Picture	MorphF6_05_orig.jpg ; MorphF6_10_LOWER.jpg	36542743	0	1	15634	2	0	next	incorrect	3025
Vp030	1514	Response	1	36558328	15585	1
Vp030	1515	Picture	MorphF1_08_orig.jpg ; MorphF1_00_LOWER.jpg	36558377	0	1	16134	2	0	next	hit	3027
Vp030	1515	Response	2	36574328	15951	1
Vp030	1516	Picture	MorphM9_01_orig.jpg ; MorphM9_10_LOWER.jpg	36574511	0	1	8981	2	0	next	incorrect	3029
Vp030	1516	Response	1	36583447	8936	1
Vp030	1517	Picture	MorphF10_07_orig.jpg ; MorphF10_10_LOWER.jpg	36583492	0	1	7818	2	0	next	hit	3031
Vp030	1517	Response	2	36591127	7635	1
Vp030	1518	Picture	MorphF1_02_orig.jpg ; MorphF1_10_LOWER.jpg	36591310	0	1	8981	2	0	next	incorrect	3033
Vp030	1518	Response	1	36600247	8937	1
Vp030	1519	Picture	MorphF7_10_orig.jpg ; MorphF7_10_LOWER.jpg	36600291	0	1	12807	2	0	next	hit	3035
Vp030	1519	Response	2	36612967	12676	1
Vp030	1520	Picture	MorphM9_05_orig.jpg ; MorphM9_00_LOWER.jpg	36613098	0	1	10146	2	0	next	incorrect	3037
Vp030	1520	Response	1	36623207	10109	1
Vp030	1521	Picture	MorphF6_01_orig.jpg ; MorphF6_10_LOWER.jpg	36623244	0	1	12475	2	0	next	incorrect	3039
Vp030	1521	Response	1	36635606	12362	1
Vp030	1522	Picture	MorphM2_05_orig.jpg ; MorphM2_00_LOWER.jpg	36635719	0	1	7983	2	0	next	incorrect	3041
Vp030	1522	Response	1	36643526	7807	1
Vp030	1523	Picture	MorphF10_06_orig.jpg ; MorphF10_00_LOWER.jpg	36643702	0	1	7319	2	0	next	hit	3043
Vp030	1523	Response	2	36650805	7103	1
Vp030	1524	Picture	MorphF6_07_orig.jpg ; MorphF6_10_LOWER.jpg	36651021	0	1	8316	2	0	next	incorrect	3045
Vp030	1524	Response	1	36659285	8264	1
Vp030	1525	Picture	MorphF2_06_orig.jpg ; MorphF2_00_LOWER.jpg	36659337	0	1	14969	2	0	next	hit	3047
Vp030	1525	Response	2	36674245	14908	1
Vp030	1526	Picture	MorphM7_08_orig.jpg ; MorphM7_10_LOWER.jpg	36674306	0	1	8150	2	0	next	hit	3049
Vp030	1526	Response	2	36682325	8019	1
Vp030	1527	Picture	MorphM3_00_orig.jpg ; MorphM3_10_LOWER.jpg	36682456	0	1	10312	3	0	next	incorrect	3051
Vp030	1527	Response	1	36692724	10268	1
Vp030	1528	Picture	MorphM8_08_orig.jpg ; MorphM8_10_LOWER.jpg	36692768	0	2	10313	3	0	next	hit	3053
Vp030	1528	Response	2	36702964	10196	1
Vp030	1529	Picture	MorphF6_06_orig.jpg ; MorphF6_00_LOWER.jpg	36703081	0	1	14636	2	0	next	incorrect	3055
Vp030	1529	Response	1	36717684	14603	1
Vp030	1530	Picture	MorphF5_07_orig.jpg ; MorphF5_10_LOWER.jpg	36717717	0	1	8815	3	0	next	hit	3057
Vp030	1530	Response	2	36726483	8766	1
Vp030	1531	Picture	MorphF3_09_orig.jpg ; MorphF3_10_LOWER.jpg	36726532	0	2	7984	3	0	next	hit	3059
Vp030	1531	Response	2	36734323	7791	1
Vp030	1532	Picture	MorphM5_08_orig.jpg ; MorphM5_10_LOWER.jpg	36734516	0	1	8982	2	0	next	hit	3061
Vp030	1532	Response	2	36743363	8847	1
Vp030	1533	Picture	MorphM1_05_orig.jpg ; MorphM1_00_LOWER.jpg	36743498	0	1	7817	2	0	next	incorrect	3063
Vp030	1533	Response	1	36751203	7705	1
Vp030	1534	Picture	MorphF4_00_orig.jpg ; MorphF4_10_LOWER.jpg	36751315	0	1	27444	2	0	next	incorrect	3065
Vp030	1534	Response	1	36778642	27327	1
Vp030	1535	Picture	MorphF8_04_orig.jpg ; MorphF8_00_LOWER.jpg	36778759	0	1	8482	3	0	next	incorrect	3067
Vp030	1535	Response	1	36787201	8442	1
Vp030	1536	Picture	MorphM8_06_orig.jpg ; MorphM8_10_LOWER.jpg	36787241	0	2	13306	4	0	next	hit	3069
Vp030	1536	Response	2	36800401	13160	1
Vp030	1537	Picture	MorphF3_05_orig.jpg ; MorphF3_00_LOWER.jpg	36800547	0	2	34763	3	0	next	hit	3071
Vp030	1537	Response	2	36835120	34573	1
Vp030	1538	Picture	MorphF4_01_orig.jpg ; MorphF4_10_LOWER.jpg	36835310	0	1	12308	2	0	next	incorrect	3073
Vp030	1538	Response	1	36847520	12210	1
Vp030	1539	Picture	MorphF7_01_orig.jpg ; MorphF7_10_LOWER.jpg	36847618	0	1	10811	2	0	next	incorrect	3075
Vp030	1539	Response	1	36858319	10701	1
Vp030	1540	Picture	MorphF4_02_orig.jpg ; MorphF4_10_LOWER.jpg	36858429	0	1	7484	3	0	next	incorrect	3077
Vp030	1540	Response	1	36865839	7410	1
Vp030	1541	Picture	MorphF3_05_orig.jpg ; MorphF3_10_LOWER.jpg	36865913	0	2	23619	3	0	next	hit	3079
Vp030	1541	Response	2	36889438	23525	1
Vp030	1542	Picture	MorphM5_07_orig.jpg ; MorphM5_10_LOWER.jpg	36889532	0	1	8316	2	0	next	hit	3081
Vp030	1542	Response	2	36897758	8226	1
Vp030	1543	Picture	MorphF4_08_orig.jpg ; MorphF4_10_LOWER.jpg	36897848	0	1	8982	2	0	next	hit	3083
Vp030	1543	Response	2	36906718	8870	1
Vp030	1544	Picture	MorphM4_05_orig.jpg ; MorphM4_00_LOWER.jpg	36906830	0	1	22786	2	0	next	hit	3085
Vp030	1544	Response	2	36929437	22607	1
Vp030	1545	Picture	MorphM8_03_orig.jpg ; MorphM8_00_LOWER.jpg	36929616	0	1	24450	2	0	next	hit	3087
Vp030	1545	Response	2	36953917	24301	1
Vp030	1546	Picture	MorphF3_03_orig.jpg ; MorphF3_00_LOWER.jpg	36954066	0	1	16789	178	0	next	incorrect	3089
Vp030	1546	Response	1	36970796	16730	1
Vp030	1547	Picture	MorphF7_07_orig.jpg ; MorphF7_10_LOWER.jpg	36970855	0	177	8992	178	0	next	incorrect	3091
Vp030	1547	Response	1	36979756	8901	1
Vp030	1548	Picture	MorphM1_05_orig.jpg ; MorphM1_10_LOWER.jpg	36979847	0	1	16632	2	0	next	incorrect	3093
Vp030	1548	Response	1	36996395	16548	1
Vp030	1549	Picture	MorphM3_03_orig.jpg ; MorphM3_10_LOWER.jpg	36996479	0	1	7152	2	0	next	incorrect	3095
Vp030	1549	Response	1	37003515	7036	1
Vp030	1550	Picture	MorphF3_07_orig.jpg ; MorphF3_00_LOWER.jpg	37003631	0	1	7152	2	0	next	hit	3097
Vp030	1550	Response	2	37010635	7004	1
Vp030	1551	Picture	MorphF1_03_orig.jpg ; MorphF1_00_LOWER.jpg	37010783	0	1	8483	2	0	next	incorrect	3099
Vp030	1551	Response	1	37019194	8411	1
Vp030	1552	Picture	MorphM2_09_orig.jpg ; MorphM2_00_LOWER.jpg	37019266	0	1	13805	2	0	next	hit	3101
Vp030	1552	Response	2	37032874	13608	1
Vp030	1553	Picture	MorphM10_00_orig.jpg ; MorphM10_00_LOWER.jpg	37033071	0	1	12308	2	0	next	incorrect	3103
Vp030	1553	Response	1	37045194	12123	1
Vp030	1554	Picture	MorphM7_01_orig.jpg ; MorphM7_00_LOWER.jpg	37045379	0	1	11975	3	0	next	incorrect	3105
Vp030	1554	Response	1	37057273	11894	1
Vp030	1555	Picture	MorphM1_06_orig.jpg ; MorphM1_00_LOWER.jpg	37057354	0	2	17964	3	0	next	incorrect	3107
Vp030	1555	Response	1	37075273	17919	1
Vp030	1556	Picture	MorphM3_07_orig.jpg ; MorphM3_10_LOWER.jpg	37075318	0	1	28608	2	0	next	incorrect	3109
Vp030	1556	Response	1	37103832	28514	1
Vp030	1557	Picture	MorphF7_06_orig.jpg ; MorphF7_10_LOWER.jpg	37103926	0	1	8316	2	0	next	incorrect	3111
Vp030	1557	Response	1	37112152	8226	1
Vp030	1558	Picture	MorphM2_07_orig.jpg ; MorphM2_10_LOWER.jpg	37112242	0	1	16799	2	0	next	incorrect	3113
Vp030	1558	Response	1	37128871	16629	1
Vp030	1559	Picture	MorphM8_02_orig.jpg ; MorphM8_00_LOWER.jpg	37129041	0	1	10478	2	0	next	hit	3115
Vp030	1559	Response	2	37139351	10310	1
Vp030	1560	Picture	MorphM6_06_orig.jpg ; MorphM6_10_LOWER.jpg	37139519	0	1	23785	2	0	next	incorrect	3117
Vp030	1560	Response	1	37163190	23671	1
Vp030	1561	Picture	MorphM2_01_orig.jpg ; MorphM2_00_LOWER.jpg	37163304	0	1	7152	2	0	next	incorrect	3119
Vp030	1561	Response	1	37170310	7006	1
Vp030	1562	Picture	MorphF5_01_orig.jpg ; MorphF5_00_LOWER.jpg	37170456	0	1	8483	2	0	next	incorrect	3121
Vp030	1562	Response	1	37178790	8334	1
Vp030	1563	Picture	MorphM5_05_orig.jpg ; MorphM5_00_LOWER.jpg	37178939	0	1	27277	2	0	next	incorrect	3123
Vp030	1563	Response	1	37206069	27130	1
Vp030	1564	Picture	MorphF9_03_orig.jpg ; MorphF9_00_LOWER.jpg	37206216	0	1	13639	2	0	next	incorrect	3125
Vp030	1564	Response	1	37219669	13453	1
Vp030	1565	Picture	MorphF10_09_orig.jpg ; MorphF10_00_LOWER.jpg	37219855	0	1	7817	2	0	next	hit	3127
Vp030	1565	Response	2	37227588	7733	1
Vp030	1566	Picture	MorphM10_00_orig.jpg ; MorphM10_10_LOWER.jpg	37227672	0	1	7817	2	0	next	hit	3129
Vp030	1566	Response	2	37235348	7676	1
Vp030	1567	Picture	MorphM9_07_orig.jpg ; MorphM9_10_LOWER.jpg	37235489	0	1	7984	2	0	next	incorrect	3131
Vp030	1567	Response	1	37243348	7859	1
Vp030	1568	Picture	MorphF8_00_orig.jpg ; MorphF8_00_LOWER.jpg	37243473	0	1	7485	2	0	next	incorrect	3133
Vp030	1568	Response	1	37250868	7395	1
Vp030	1569	Picture	MorphF1_05_orig.jpg ; MorphF1_00_LOWER.jpg	37250958	0	1	22287	2	0	next	hit	3135
Vp030	1569	Response	2	37273107	22149	1
Vp030	1570	Picture	MorphM4_07_orig.jpg ; MorphM4_00_LOWER.jpg	37273245	0	1	8316	3	0	next	hit	3137
Vp030	1570	Response	2	37281427	8182	1
Vp030	1571	Picture	MorphM7_07_orig.jpg ; MorphM7_00_LOWER.jpg	37281561	0	2	8982	3	0	next	hit	3139
Vp030	1571	Response	2	37290387	8826	1
Vp030	1572	Picture	MorphM9_06_orig.jpg ; MorphM9_00_LOWER.jpg	37290543	0	1	6653	2	0	next	incorrect	3141
Vp030	1572	Response	1	37297106	6563	1
Vp030	1573	Picture	MorphF10_02_orig.jpg ; MorphF10_10_LOWER.jpg	37297196	0	1	8815	3	0	next	hit	3143
Vp030	1573	Response	2	37305906	8710	1
Vp030	1574	Picture	MorphF6_06_orig.jpg ; MorphF6_10_LOWER.jpg	37306011	0	2	22787	3	0	next	incorrect	3145
Vp030	1574	Response	1	37328706	22695	1
Vp030	1575	Picture	MorphM4_00_orig.jpg ; MorphM4_00_LOWER.jpg	37328798	0	1	8960	190	0	next	hit	3147
Vp030	1575	Response	2	37337745	8947	1
Vp030	1576	Picture	MorphF3_06_orig.jpg ; MorphF3_10_LOWER.jpg	37337758	0	189	39108	190	0	next	hit	3149
Vp030	1576	Response	2	37376784	39026	1
Vp030	1577	Picture	MorphM6_02_orig.jpg ; MorphM6_10_LOWER.jpg	37376866	0	1	7485	2	0	next	incorrect	3151
Vp030	1577	Response	1	37384304	7438	1
Vp030	1578	Picture	MorphM7_01_orig.jpg ; MorphM7_10_LOWER.jpg	37384351	0	1	14470	2	0	next	hit	3153
Vp030	1578	Response	2	37398784	14433	1
Vp030	1579	Picture	MorphF8_09_orig.jpg ; MorphF8_10_LOWER.jpg	37398821	0	1	9813	3	0	next	hit	3155
Vp030	1579	Response	2	37408543	9722	1
Vp030	1580	Picture	MorphM6_04_orig.jpg ; MorphM6_10_LOWER.jpg	37408634	0	2	21290	3	0	next	incorrect	3157
Vp030	1580	Response	1	37429743	21109	1
Vp030	1581	Picture	MorphF10_04_orig.jpg ; MorphF10_10_LOWER.jpg	37429924	0	1	11144	2	0	next	hit	3159
Vp030	1581	Response	2	37440862	10938	1
Vp030	1582	Picture	MorphF2_08_orig.jpg ; MorphF2_10_LOWER.jpg	37441068	0	1	10146	2	0	next	hit	3161
Vp030	1582	Response	2	37451022	9954	1
Vp030	1583	Picture	MorphF1_04_orig.jpg ; MorphF1_00_LOWER.jpg	37451214	0	1	15634	3	0	next	hit	3163
Vp030	1583	Response	2	37466701	15487	1
Vp030	1584	Picture	MorphM7_05_orig.jpg ; MorphM7_10_LOWER.jpg	37466848	0	2	9315	3	0	next	hit	3165
Vp030	1584	Response	2	37475981	9133	1
Vp030	1585	Picture	MorphF9_05_orig.jpg ; MorphF9_00_LOWER.jpg	37476163	0	1	23618	2	0	next	hit	3167
Vp030	1585	Response	2	37499660	23497	1
Vp030	1586	Picture	MorphM1_00_orig.jpg ; MorphM1_00_LOWER.jpg	37499781	0	1	8150	2	0	next	incorrect	3169
Vp030	1586	Response	1	37507820	8039	1
Vp030	1587	Picture	MorphF8_08_orig.jpg ; MorphF8_00_LOWER.jpg	37507931	0	1	12308	2	0	next	hit	3171
Vp030	1587	Response	2	37520060	12129	1
Vp030	1588	Picture	MorphM4_07_orig.jpg ; MorphM4_10_LOWER.jpg	37520239	0	1	24949	2	0	next	hit	3173
Vp030	1588	Response	2	37545019	24780	1
Vp030	1589	Picture	MorphM6_01_orig.jpg ; MorphM6_10_LOWER.jpg	37545188	0	1	8482	3	0	next	incorrect	3175
Vp030	1589	Response	1	37553579	8391	1
Vp030	1590	Picture	MorphF4_02_orig.jpg ; MorphF4_00_LOWER.jpg	37553670	0	2	7651	3	0	next	incorrect	3177
Vp030	1590	Response	1	37561259	7589	1
Vp030	1591	Picture	MorphF10_08_orig.jpg ; MorphF10_00_LOWER.jpg	37561321	0	1	6820	2	0	next	hit	3179
Vp030	1591	Response	2	37568058	6737	1
Vp030	1592	Picture	MorphM10_09_orig.jpg ; MorphM10_00_LOWER.jpg	37568141	0	1	9314	2	0	next	hit	3181
Vp030	1592	Response	2	37577338	9197	1
Vp030	1593	Picture	MorphM7_00_orig.jpg ; MorphM7_00_LOWER.jpg	37577455	0	1	11643	2	0	next	incorrect	3183
Vp030	1593	Response	1	37588938	11483	1
Vp030	1594	Picture	MorphF4_06_orig.jpg ; MorphF4_10_LOWER.jpg	37589098	0	1	16965	2	0	next	hit	3185
Vp030	1594	Response	2	37605977	16879	1
Vp030	1595	Picture	MorphF9_06_orig.jpg ; MorphF9_10_LOWER.jpg	37606063	0	1	32753	182	0	next	hit	3187
Vp030	1595	Response	2	37638776	32713	1
Vp030	1596	Picture	MorphM2_06_orig.jpg ; MorphM2_00_LOWER.jpg	37638816	0	181	9826	183	0	next	hit	3189
Vp030	1596	Response	2	37648456	9640	1
Vp030	1597	Picture	MorphF7_05_orig.jpg ; MorphF7_00_LOWER.jpg	37648642	0	2	8150	4	0	next	hit	3191
Vp030	1597	Response	2	37656616	7974	1
Vp030	1598	Picture	MorphM5_04_orig.jpg ; MorphM5_10_LOWER.jpg	37656792	0	2	23785	3	0	next	incorrect	3193
Vp030	1598	Response	1	37680455	23663	1
Vp030	1599	Picture	MorphM1_04_orig.jpg ; MorphM1_00_LOWER.jpg	37680577	0	1	8150	2	0	next	incorrect	3195
Vp030	1599	Response	1	37688615	8038	1
Vp030	1600	Picture	MorphM5_09_orig.jpg ; MorphM5_10_LOWER.jpg	37688727	0	1	8649	2	0	next	hit	3197
Vp030	1600	Response	2	37697175	8448	1
Vp030	1601	Picture	MorphM3_04_orig.jpg ; MorphM3_00_LOWER.jpg	37697376	0	1	10645	2	0	next	incorrect	3199
Vp030	1601	Response	1	37707895	10519	1
Vp030	1602	Picture	MorphM5_04_orig.jpg ; MorphM5_00_LOWER.jpg	37708021	0	1	23285	2	0	next	incorrect	3201
Vp030	1602	Response	1	37731174	23153	1
Vp030	1603	Picture	MorphF2_10_orig.jpg ; MorphF2_00_LOWER.jpg	37731306	0	1	12308	3	0	next	hit	3203
Vp030	1603	Response	2	37743573	12267	1
Vp030	1604	Picture	MorphF6_07_orig.jpg ; MorphF6_00_LOWER.jpg	37743614	0	2	9647	3	0	next	incorrect	3205
Vp030	1604	Response	1	37753093	9479	1
Vp030	1605	Picture	MorphF8_04_orig.jpg ; MorphF8_10_LOWER.jpg	37753261	0	1	9481	2	0	next	incorrect	3207
Vp030	1605	Response	1	37762613	9352	1
Vp030	1606	Picture	MorphF5_06_orig.jpg ; MorphF5_10_LOWER.jpg	37762742	0	1	33265	2	0	next	hit	3209
Vp030	1606	Response	2	37795972	33230	1
Vp030	1607	Picture	MorphM3_09_orig.jpg ; MorphM3_00_LOWER.jpg	37796007	0	1	19793	2	0	next	hit	3211
Vp030	1607	Response	2	37815731	19724	1
Vp030	1608	Picture	MorphM7_08_orig.jpg ; MorphM7_00_LOWER.jpg	37815800	0	1	11144	2	0	next	hit	3213
Vp030	1608	Response	2	37826851	11051	1
Vp030	1609	Picture	MorphF7_02_orig.jpg ; MorphF7_00_LOWER.jpg	37826944	0	1	6985	2	0	next	incorrect	3215
Vp030	1609	Response	1	37833811	6867	1
Vp030	1610	Picture	MorphM9_09_orig.jpg ; MorphM9_10_LOWER.jpg	37833929	0	1	18296	2	0	next	hit	3217
Vp030	1610	Response	2	37852130	18201	1
Vp030	1611	Picture	MorphF2_00_orig.jpg ; MorphF2_00_LOWER.jpg	37852225	0	1	19793	2	0	next	incorrect	3219
Vp030	1611	Response	1	37871890	19665	1
Vp030	1612	Picture	MorphM5_02_orig.jpg ; MorphM5_00_LOWER.jpg	37872018	0	1	12641	2	0	next	incorrect	3221
Vp030	1612	Response	1	37884609	12591	1
Vp030	1613	Picture	MorphF8_07_orig.jpg ; MorphF8_00_LOWER.jpg	37884659	0	1	11476	2	0	next	incorrect	3223
Vp030	1613	Response	1	37896049	11390	1
Vp030	1614	Picture	MorphM10_09_orig.jpg ; MorphM10_10_LOWER.jpg	37896135	0	1	7651	2	0	next	hit	3225
Vp030	1614	Response	2	37903728	7593	1
Vp030	1615	Picture	MorphM9_03_orig.jpg ; MorphM9_10_LOWER.jpg	37903786	0	1	16283	185	0	next	incorrect	3227
Vp030	1615	Response	1	37920051	16265	1
Vp030	1616	Picture	MorphM5_00_orig.jpg ; MorphM5_00_LOWER.jpg	37920069	0	184	10662	185	0	next	incorrect	3229
Vp030	1616	Response	1	37930528	10459	1
Vp030	1617	Picture	MorphM9_02_orig.jpg ; MorphM9_10_LOWER.jpg	37930731	0	1	17464	2	0	next	incorrect	3231
Vp030	1617	Response	1	37948127	17396	1
Vp030	1618	Picture	MorphM4_01_orig.jpg ; MorphM4_00_LOWER.jpg	37948195	0	1	14138	2	0	next	incorrect	3233
Vp030	1618	Response	1	37962207	14012	1
Vp030	1619	Picture	MorphM9_08_orig.jpg ; MorphM9_00_LOWER.jpg	37962333	0	1	10478	2	0	next	hit	3235
Vp030	1619	Response	2	37972607	10274	1
Vp030	1620	Picture	MorphF9_04_orig.jpg ; MorphF9_00_LOWER.jpg	37972811	0	1	37756	2	0	next	incorrect	3237
Vp030	1620	Response	1	38010445	37634	1
Vp030	1621	Picture	MorphM10_01_orig.jpg ; MorphM10_00_LOWER.jpg	38010567	0	1	8816	2	0	next	incorrect	3239
Vp030	1621	Response	1	38019245	8678	1
Vp030	1622	Picture	MorphM1_10_orig.jpg ; MorphM1_10_LOWER.jpg	38019383	0	1	6819	2	0	next	hit	3241
Vp030	1622	Response	2	38026045	6662	1
Vp030	1623	Picture	MorphM8_00_orig.jpg ; MorphM8_10_LOWER.jpg	38026202	0	1	9480	3	0	next	hit	3243
Vp030	1623	Response	2	38035565	9363	1
Vp030	1624	Picture	MorphF5_05_orig.jpg ; MorphF5_10_LOWER.jpg	38035682	0	2	7485	3	0	next	hit	3245
Vp030	1624	Response	2	38043085	7403	1
Vp030	1625	Picture	MorphM9_10_orig.jpg ; MorphM9_10_LOWER.jpg	38043167	0	1	13140	2	0	next	hit	3247
Vp030	1625	Response	2	38056204	13037	1
Vp030	1626	Picture	MorphM8_10_orig.jpg ; MorphM8_10_LOWER.jpg	38056307	0	1	8815	2	0	next	hit	3249
Vp030	1626	Response	2	38064924	8617	1
Vp030	1627	Picture	MorphM3_06_orig.jpg ; MorphM3_10_LOWER.jpg	38065122	0	1	8628	190	0	next	incorrect	3251
Vp030	1627	Response	1	38073723	8601	1
Vp030	1628	Picture	MorphM6_07_orig.jpg ; MorphM6_00_LOWER.jpg	38073750	0	189	12329	190	0	next	hit	3253
Vp030	1628	Response	2	38085883	12133	1
Vp030	1629	Picture	MorphM5_06_orig.jpg ; MorphM5_10_LOWER.jpg	38086079	0	1	41415	2	0	next	hit	3255
Vp030	1629	Response	2	38127322	41243	1
Vp030	1630	Picture	MorphF8_05_orig.jpg ; MorphF8_00_LOWER.jpg	38127494	0	1	10312	3	0	next	incorrect	3257
Vp030	1630	Response	1	38137722	10228	1
Vp030	1631	Picture	MorphM8_09_orig.jpg ; MorphM8_00_LOWER.jpg	38137806	0	2	7485	3	0	next	hit	3259
Vp030	1631	Response	2	38145241	7435	1
Vp030	1632	Picture	MorphM2_07_orig.jpg ; MorphM2_00_LOWER.jpg	38145291	0	1	14304	2	0	next	hit	3261
Vp030	1632	Response	2	38159481	14190	1
Vp030	1633	Picture	MorphF9_02_orig.jpg ; MorphF9_00_LOWER.jpg	38159595	0	1	9647	2	0	next	incorrect	3263
Vp030	1633	Response	1	38169081	9486	1
Vp030	1634	Picture	MorphM4_05_orig.jpg ; MorphM4_10_LOWER.jpg	38169242	0	1	26092	190	0	next	hit	3265
Vp030	1634	Response	2	38195320	26078	1
Vp030	1635	Picture	MorphM10_07_orig.jpg ; MorphM10_00_LOWER.jpg	38195334	0	189	9003	190	0	next	hit	3267
Vp030	1635	Response	2	38204200	8866	1
Vp030	1636	Picture	MorphF7_07_orig.jpg ; MorphF7_00_LOWER.jpg	38204337	0	1	22953	2	0	next	incorrect	3269
Vp030	1636	Response	1	38227239	22902	1
Vp030	1637	Picture	MorphF5_00_orig.jpg ; MorphF5_00_LOWER.jpg	38227290	0	1	10312	2	0	next	incorrect	3271
Vp030	1637	Response	1	38237479	10189	1
Vp030	1638	Picture	MorphM7_06_orig.jpg ; MorphM7_10_LOWER.jpg	38237602	0	1	7817	2	0	next	hit	3273
Vp030	1638	Response	2	38245238	7636	1
Vp030	1639	Picture	MorphF4_07_orig.jpg ; MorphF4_00_LOWER.jpg	38245419	0	1	14970	2	0	next	hit	3275
Vp030	1639	Response	2	38260278	14859	1
Vp030	1640	Picture	MorphM1_02_orig.jpg ; MorphM1_00_LOWER.jpg	38260389	0	1	11809	2	0	next	incorrect	3277
Vp030	1640	Response	1	38272118	11729	1
Vp030	1641	Picture	MorphM4_01_orig.jpg ; MorphM4_10_LOWER.jpg	38272198	0	1	12474	2	0	next	incorrect	3279
Vp030	1641	Response	1	38284597	12399	1
Vp030	1642	Picture	MorphM9_06_orig.jpg ; MorphM9_10_LOWER.jpg	38284672	0	1	35084	179	0	next	incorrect	3281
Vp030	1642	Response	1	38319716	35044	1
Vp030	1643	Picture	MorphM1_03_orig.jpg ; MorphM1_10_LOWER.jpg	38319756	0	178	7828	179	0	next	incorrect	3283
Vp030	1643	Response	1	38327476	7720	1
Vp030	1644	Picture	MorphF2_06_orig.jpg ; MorphF2_10_LOWER.jpg	38327584	0	1	8483	2	0	next	hit	3285
Vp030	1644	Response	2	38335956	8372	1
Vp030	1645	Picture	MorphF8_01_orig.jpg ; MorphF8_10_LOWER.jpg	38336067	0	1	13472	2	0	next	incorrect	3287
Vp030	1645	Response	1	38349475	13408	1
Vp030	1646	Picture	MorphM2_09_orig.jpg ; MorphM2_10_LOWER.jpg	38349539	0	1	9148	2	0	next	hit	3289
Vp030	1646	Response	2	38358595	9056	1
Vp030	1647	Picture	MorphF7_08_orig.jpg ; MorphF7_00_LOWER.jpg	38358687	0	1	13639	2	0	next	incorrect	3291
Vp030	1647	Response	1	38372115	13428	1
Vp030	1648	Picture	MorphM2_03_orig.jpg ; MorphM2_10_LOWER.jpg	38372326	0	1	11975	2	0	next	incorrect	3293
Vp030	1648	Response	1	38384194	11868	1
Vp030	1649	Picture	MorphM3_08_orig.jpg ; MorphM3_10_LOWER.jpg	38384301	0	1	7485	2	0	next	incorrect	3295
Vp030	1649	Response	1	38391634	7333	1
Vp030	1650	Picture	MorphM4_10_orig.jpg ; MorphM4_10_LOWER.jpg	38391786	0	1	9647	2	0	next	hit	3297
Vp030	1650	Response	2	38401394	9608	1
Vp030	1651	Picture	MorphF3_06_orig.jpg ; MorphF3_00_LOWER.jpg	38401433	0	1	10811	2	0	next	hit	3299
Vp030	1651	Response	2	38412114	10681	1
Vp030	1652	Picture	MorphF10_00_orig.jpg ; MorphF10_10_LOWER.jpg	38412244	0	1	26612	2	0	next	incorrect	3301
Vp030	1652	Response	1	38438673	26429	1
Vp030	1653	Picture	MorphF2_02_orig.jpg ; MorphF2_10_LOWER.jpg	38438856	0	1	7651	2	0	next	incorrect	3303
Vp030	1653	Response	1	38446353	7497	1
Vp030	1654	Picture	MorphM7_07_orig.jpg ; MorphM7_10_LOWER.jpg	38446507	0	1	9481	2	0	next	hit	3305
Vp030	1654	Response	2	38455872	9365	1
Vp030	1655	Picture	MorphF9_07_orig.jpg ; MorphF9_10_LOWER.jpg	38455988	0	1	17630	2	0	next	hit	3307
Vp030	1655	Response	2	38473472	17484	1
Vp030	1656	Picture	MorphF6_08_orig.jpg ; MorphF6_10_LOWER.jpg	38473618	0	1	20458	2	0	next	hit	3309
Vp030	1656	Response	2	38493951	20333	1
Vp030	1657	Picture	MorphM2_10_orig.jpg ; MorphM2_10_LOWER.jpg	38494076	0	1	7319	2	0	next	hit	3311
Vp030	1657	Response	2	38501231	7155	1
Vp030	1658	Picture	MorphF6_10_orig.jpg ; MorphF6_10_LOWER.jpg	38501395	0	1	7650	3	0	next	hit	3313
Vp030	1658	Response	2	38508991	7596	1
Vp030	1659	Picture	MorphM9_08_orig.jpg ; MorphM9_10_LOWER.jpg	38509045	0	2	15635	3	0	next	hit	3315
Vp030	1659	Response	2	38524590	15545	1
Vp030	1660	Picture	MorphF6_00_orig.jpg ; MorphF6_00_LOWER.jpg	38524680	0	1	7817	3	0	next	incorrect	3317
Vp030	1660	Response	1	38532430	7750	1
Vp030	1661	Picture	MorphM6_09_orig.jpg ; MorphM6_10_LOWER.jpg	38532497	0	2	31602	3	0	next	hit	3319
Vp030	1661	Response	2	38563949	31452	1
Vp030	1662	Picture	MorphF9_00_orig.jpg ; MorphF9_10_LOWER.jpg	38564099	0	1	9148	2	0	next	incorrect	3321
Vp030	1662	Response	1	38573069	8970	1
Vp030	1663	Picture	MorphF7_03_orig.jpg ; MorphF7_10_LOWER.jpg	38573247	0	1	8649	2	0	next	incorrect	3323
Vp030	1663	Response	1	38581709	8462	1
Vp030	1664	Picture	MorphM6_05_orig.jpg ; MorphM6_10_LOWER.jpg	38581896	0	1	9470	179	0	next	incorrect	3325
Vp030	1664	Response	1	38591308	9412	1
Vp030	1665	Picture	MorphF10_10_orig.jpg ; MorphF10_10_LOWER.jpg	38591366	0	178	9325	179	0	next	hit	3327
Vp030	1665	Response	2	38600588	9222	1
Vp030	1666	Picture	MorphF3_03_orig.jpg ; MorphF3_10_LOWER.jpg	38600691	0	1	20624	3	0	next	incorrect	3329
Vp030	1666	Response	1	38621147	20456	1
Vp030	1667	Picture	MorphM10_03_orig.jpg ; MorphM10_10_LOWER.jpg	38621315	0	2	11144	3	0	next	hit	3331
Vp030	1667	Response	2	38632427	11112	1
Vp030	1668	Picture	MorphM5_06_orig.jpg ; MorphM5_00_LOWER.jpg	38632459	0	1	62040	2	0	next	incorrect	3333
Vp030	1668	Response	1	38694425	61966	1
Vp030	1669	Picture	MorphF5_02_orig.jpg ; MorphF5_10_LOWER.jpg	38694499	0	1	9148	2	0	next	incorrect	3335
Vp030	1669	Response	1	38703545	9046	1
Vp030	1670	Picture	MorphF3_10_orig.jpg ; MorphF3_10_LOWER.jpg	38703647	0	1	7983	2	0	next	hit	3337
Vp030	1670	Response	2	38711545	7898	1
Vp030	1671	Picture	MorphM5_05_orig.jpg ; MorphM5_10_LOWER.jpg	38711630	0	1	26945	2	0	next	incorrect	3339
Vp030	1671	Response	1	38738424	26794	1
Vp030	1672	Picture	MorphM6_04_orig.jpg ; MorphM6_00_LOWER.jpg	38738575	0	1	9148	2	0	next	incorrect	3341
Vp030	1672	Response	1	38747624	9049	1
Vp030	1673	Picture	MorphF10_06_orig.jpg ; MorphF10_10_LOWER.jpg	38747723	0	1	8982	2	0	next	hit	3343
Vp030	1673	Response	2	38756583	8860	1
Vp030	1674	Picture	MorphF7_06_orig.jpg ; MorphF7_00_LOWER.jpg	38756705	0	1	20125	2	0	next	incorrect	3345
Vp030	1674	Response	1	38776743	20038	1
Vp030	1675	Picture	MorphF3_00_orig.jpg ; MorphF3_00_LOWER.jpg	38776830	0	1	10478	3	0	next	incorrect	3347
Vp030	1675	Response	1	38787143	10313	1
Vp030	1676	Picture	MorphM1_02_orig.jpg ; MorphM1_10_LOWER.jpg	38787308	0	2	6820	3	0	next	incorrect	3349
Vp030	1676	Response	1	38793942	6634	1
Vp030	1677	Picture	MorphM2_00_orig.jpg ; MorphM2_10_LOWER.jpg	38794128	0	1	6154	2	0	next	incorrect	3351
Vp030	1677	Response	1	38800102	5974	1
Vp030	1678	Picture	MorphF4_03_orig.jpg ; MorphF4_00_LOWER.jpg	38800282	0	1	10811	2	0	next	incorrect	3353
Vp030	1678	Response	1	38810902	10620	1
Vp030	1679	Picture	MorphM7_04_orig.jpg ; MorphM7_10_LOWER.jpg	38811093	0	1	6819	2	0	next	hit	3355
Vp030	1679	Response	2	38817781	6688	1
Vp030	1680	Picture	MorphM10_01_orig.jpg ; MorphM10_10_LOWER.jpg	38817912	0	1	10479	2	0	next	hit	3357
Vp030	1680	Response	2	38828261	10349	1
Vp030	1681	Picture	MorphM2_10_orig.jpg ; MorphM2_00_LOWER.jpg	38828391	0	1	14957	181	0	next	hit	3359
Vp030	1681	Response	2	38843301	14910	1
Vp030	1682	Picture	MorphM3_01_orig.jpg ; MorphM3_00_LOWER.jpg	38843348	0	180	6998	181	0	next	incorrect	3361
Vp030	1682	Response	1	38850261	6913	1
Vp030	1683	Picture	MorphF8_05_orig.jpg ; MorphF8_10_LOWER.jpg	38850346	0	1	8649	2	0	next	incorrect	3363
Vp030	1683	Response	1	38858900	8554	1
Vp030	1684	Picture	MorphF5_05_orig.jpg ; MorphF5_00_LOWER.jpg	38858995	0	1	14138	2	0	next	hit	3365
Vp030	1684	Response	2	38873060	14065	1
Vp030	1685	Picture	MorphF1_09_orig.jpg ; MorphF1_10_LOWER.jpg	38873133	0	1	6985	2	0	next	hit	3367
Vp030	1685	Response	2	38880021	6888	1
Vp030	1686	Picture	MorphF10_10_orig.jpg ; MorphF10_00_LOWER.jpg	38880118	0	1	6986	2	0	next	hit	3369
Vp030	1686	Response	2	38886980	6862	1
Vp030	1687	Picture	MorphF9_00_orig.jpg ; MorphF9_00_LOWER.jpg	38887104	0	1	8605	212	0	next	incorrect	3371
Vp030	1687	Response	1	38895699	8595	1
Vp030	1688	Picture	MorphM9_00_orig.jpg ; MorphM9_00_LOWER.jpg	38895709	0	211	20336	212	0	next	incorrect	3373
Vp030	1688	Response	1	38915859	20150	1
Vp030	1689	Picture	MorphF3_10_orig.jpg ; MorphF3_00_LOWER.jpg	38916045	0	1	8150	2	0	next	hit	3375
Vp030	1689	Response	2	38924018	7973	1
Vp030	1690	Picture	MorphF6_03_orig.jpg ; MorphF6_10_LOWER.jpg	38924195	0	1	29439	2	0	next	incorrect	3377
Vp030	1690	Response	1	38953538	29343	1
Vp030	1691	Picture	MorphM7_04_orig.jpg ; MorphM7_00_LOWER.jpg	38953634	0	1	15136	2	0	next	incorrect	3379
Vp030	1691	Response	1	38968657	15023	1
Vp030	1692	Picture	MorphF8_10_orig.jpg ; MorphF8_10_LOWER.jpg	38968770	0	1	9314	2	0	next	hit	3381
Vp030	1692	Response	2	38977937	9167	1
Vp030	1693	Picture	MorphM8_01_orig.jpg ; MorphM8_10_LOWER.jpg	38978084	0	1	14138	2	0	next	incorrect	3383
Vp030	1693	Response	1	38992097	14013	1
Vp030	1694	Picture	MorphF10_07_orig.jpg ; MorphF10_00_LOWER.jpg	38992222	0	1	27610	2	0	next	hit	3385
Vp030	1694	Response	2	39019616	27394	1
Vp030	1695	Picture	MorphF8_02_orig.jpg ; MorphF8_00_LOWER.jpg	39019832	0	1	7983	3	0	next	incorrect	3387
Vp030	1695	Response	1	39027695	7863	1
Vp030	1696	Picture	MorphF2_04_orig.jpg ; MorphF2_10_LOWER.jpg	39027815	0	2	7984	3	0	next	incorrect	3389
Vp030	1696	Response	1	39035695	7880	1
Vp030	1697	Picture	MorphM7_02_orig.jpg ; MorphM7_10_LOWER.jpg	39035799	0	1	7318	3	0	next	hit	3391
Vp030	1697	Response	2	39043055	7256	1
Vp030	1698	Picture	MorphF9_08_orig.jpg ; MorphF9_00_LOWER.jpg	39043117	0	2	29606	4	0	next	hit	3393
Vp030	1698	Response	2	39072654	29537	1
Vp030	1699	Picture	MorphM3_08_orig.jpg ; MorphM3_00_LOWER.jpg	39072723	0	2	7485	3	0	next	incorrect	3395
Vp030	1699	Response	1	39080015	7292	1
Vp030	1700	Picture	MorphM10_02_orig.jpg ; MorphM10_10_LOWER.jpg	39080208	0	1	8316	2	0	next	hit	3397
Vp030	1700	Response	2	39088494	8286	1
Vp030	1701	Picture	MorphM5_02_orig.jpg ; MorphM5_10_LOWER.jpg	39088524	0	1	11810	2	0	next	incorrect	3399
Vp030	1701	Response	1	39100253	11729	1
Vp030	1702	Picture	MorphF9_06_orig.jpg ; MorphF9_00_LOWER.jpg	39100334	0	1	29938	2	0	next	hit	3401
Vp030	1702	Response	2	39130092	29758	1
Vp030	1703	Picture	MorphM2_02_orig.jpg ; MorphM2_10_LOWER.jpg	39130272	0	1	9647	2	0	next	incorrect	3403
Vp030	1703	Response	1	39139772	9500	1
Vp030	1704	Picture	MorphF10_01_orig.jpg ; MorphF10_10_LOWER.jpg	39139919	0	1	8649	2	0	next	hit	3405
Vp030	1704	Response	2	39148412	8493	1
Vp030	1705	Picture	MorphM10_05_orig.jpg ; MorphM10_10_LOWER.jpg	39148568	0	1	7651	2	0	next	hit	3407
Vp030	1705	Response	2	39156091	7523	1
Vp030	1706	Picture	MorphF3_08_orig.jpg ; MorphF3_10_LOWER.jpg	39156219	0	1	10811	2	0	next	hit	3409
Vp030	1706	Response	2	39166891	10672	1
Vp030	1707	Picture	MorphM3_04_orig.jpg ; MorphM3_10_LOWER.jpg	39167030	0	1	13306	2	0	next	incorrect	3411
Vp030	1707	Response	1	39180251	13221	1
Vp030	1708	Picture	MorphM10_06_orig.jpg ; MorphM10_00_LOWER.jpg	39180336	0	1	18296	2	0	next	incorrect	3413
Vp030	1708	Response	1	39198490	18154	1
Vp030	1709	Picture	MorphM6_05_orig.jpg ; MorphM6_00_LOWER.jpg	39198632	0	1	40251	2	0	next	incorrect	3415
Vp030	1709	Response	1	39238729	40097	1
Vp030	1710	Picture	MorphF10_04_orig.jpg ; MorphF10_00_LOWER.jpg	39238883	0	1	10146	2	0	next	incorrect	3417
Vp030	1710	Response	1	39248969	10086	1
Vp030	1711	Picture	MorphM9_02_orig.jpg ; MorphM9_00_LOWER.jpg	39249029	0	1	9148	2	0	next	incorrect	3419
Vp030	1711	Response	1	39258009	8980	1
Vp030	1712	Picture	MorphF6_05_orig.jpg ; MorphF6_00_LOWER.jpg	39258177	0	1	8482	2	0	next	incorrect	3421
Vp030	1712	Response	1	39266488	8311	1
Vp030	1713	Picture	MorphF4_00_orig.jpg ; MorphF4_00_LOWER.jpg	39266659	0	1	7152	2	0	next	incorrect	3423
Vp030	1713	Response	1	39273608	6949	1
Vp030	1714	Picture	MorphF7_00_orig.jpg ; MorphF7_10_LOWER.jpg	39273811	0	1	13140	2	0	next	incorrect	3425
Vp030	1714	Response	1	39286888	13077	1
Vp030	1715	Picture	MorphM4_03_orig.jpg ; MorphM4_10_LOWER.jpg	39286951	0	1	10479	2	0	next	hit	3427
Vp030	1715	Response	2	39297367	10416	1
Vp030	1716	Picture	MorphF7_01_orig.jpg ; MorphF7_00_LOWER.jpg	39297430	0	1	8482	2	0	next	incorrect	3429
Vp030	1716	Response	1	39305767	8337	1
Vp030	1717	Picture	MorphF6_09_orig.jpg ; MorphF6_10_LOWER.jpg	39305912	0	1	7651	2	0	next	incorrect	3431
Vp030	1717	Response	1	39313367	7455	1
Vp030	1718	Picture	MorphM6_00_orig.jpg ; MorphM6_00_LOWER.jpg	39313563	0	1	7817	3	0	next	hit	3433
Vp030	1718	Response	2	39321207	7644	1
Vp030	1719	Picture	MorphF4_04_orig.jpg ; MorphF4_00_LOWER.jpg	39321380	0	2	40917	3	0	next	incorrect	3435
Vp030	1719	Response	1	39362166	40786	1
Vp030	1720	Picture	MorphM7_06_orig.jpg ; MorphM7_00_LOWER.jpg	39362297	0	1	7484	2	0	next	hit	3437
Vp030	1720	Response	2	39369605	7308	1
Vp030	1721	Picture	MorphM10_08_orig.jpg ; MorphM10_10_LOWER.jpg	39369781	0	1	7651	2	0	next	hit	3439
Vp030	1721	Response	2	39377365	7584	1
Vp030	1722	Picture	MorphF8_03_orig.jpg ; MorphF8_10_LOWER.jpg	39377432	0	1	10442	205	0	next	incorrect	3441
Vp030	1722	Response	1	39387845	10413	1
Vp030	1723	Picture	MorphF4_01_orig.jpg ; MorphF4_00_LOWER.jpg	39387874	0	204	8020	205	0	next	incorrect	3443
Vp030	1723	Response	1	39395764	7890	1
Vp030	1724	Picture	MorphF3_00_orig.jpg ; MorphF3_10_LOWER.jpg	39395894	0	1	14803	2	0	next	incorrect	3445
Vp030	1724	Response	1	39410564	14670	1
Vp030	1725	Picture	MorphM2_04_orig.jpg ; MorphM2_10_LOWER.jpg	39410697	0	1	7818	2	0	next	incorrect	3447
Vp030	1725	Response	1	39418404	7707	1
Vp030	1726	Picture	MorphM1_08_orig.jpg ; MorphM1_00_LOWER.jpg	39418515	0	1	7651	2	0	next	hit	3449
Vp030	1726	Response	2	39426004	7489	1
Vp030	1727	Picture	MorphM8_00_orig.jpg ; MorphM8_00_LOWER.jpg	39426166	0	1	9314	2	0	next	hit	3451
Vp030	1727	Response	2	39435363	9197	1
Vp030	1728	Picture	MorphF3_08_orig.jpg ; MorphF3_00_LOWER.jpg	39435480	0	1	8316	2	0	next	hit	3453
Vp030	1728	Response	2	39443683	8203	1
Vp030	1729	Picture	MorphM10_06_orig.jpg ; MorphM10_10_LOWER.jpg	39443796	0	1	8150	2	0	next	hit	3455
Vp030	1729	Response	2	39451843	8047	1
Vp030	1730	Picture	MorphM9_05_orig.jpg ; MorphM9_10_LOWER.jpg	39451946	0	1	11643	2	0	next	incorrect	3457
Vp030	1730	Response	1	39463443	11497	1
Vp030	1731	Picture	MorphM1_01_orig.jpg ; MorphM1_10_LOWER.jpg	39463589	0	1	9979	3	0	next	incorrect	3459
Vp030	1731	Response	1	39473442	9853	1
Vp030	1732	Picture	MorphM10_04_orig.jpg ; MorphM10_00_LOWER.jpg	39473568	0	2	24783	3	0	next	incorrect	3461
Vp030	1732	Response	1	39498242	24674	1
Vp030	1733	Picture	MorphF1_01_orig.jpg ; MorphF1_00_LOWER.jpg	39498351	0	1	10312	2	0	next	incorrect	3463
Vp030	1733	Response	1	39508481	10130	1
Vp030	1734	Picture	MorphF9_10_orig.jpg ; MorphF9_00_LOWER.jpg	39508663	0	1	11957	187	0	next	hit	3465
Vp030	1734	Response	2	39520561	11898	1
Vp030	1735	Picture	MorphM6_08_orig.jpg ; MorphM6_00_LOWER.jpg	39520620	0	186	13657	187	0	next	incorrect	3467
Vp030	1735	Response	1	39534241	13621	1
Vp030	1736	Picture	MorphM3_01_orig.jpg ; MorphM3_10_LOWER.jpg	39534277	0	1	12308	3	0	next	incorrect	3469
Vp030	1736	Response	1	39546400	12123	1
Vp030	1737	Picture	MorphM6_03_orig.jpg ; MorphM6_00_LOWER.jpg	39546585	0	2	10978	3	0	next	incorrect	3471
Vp030	1737	Response	1	39557360	10775	1
Vp030	1738	Picture	MorphM3_10_orig.jpg ; MorphM3_00_LOWER.jpg	39557563	0	1	12308	2	0	next	incorrect	3473
Vp030	1738	Response	1	39569759	12196	1
Vp030	1739	Picture	MorphF9_01_orig.jpg ; MorphF9_00_LOWER.jpg	39569871	0	1	17464	2	0	next	incorrect	3475
Vp030	1739	Response	1	39587279	17408	1
Vp030	1740	Picture	MorphF5_09_orig.jpg ; MorphF5_00_LOWER.jpg	39587335	0	1	9647	2	0	next	hit	3477
Vp030	1740	Response	2	39596879	9544	1
Vp030	1741	Picture	MorphF1_09_orig.jpg ; MorphF1_00_LOWER.jpg	39596982	0	1	9647	2	0	next	hit	3479
Vp030	1741	Response	2	39606478	9496	1
Vp030	1742	Picture	MorphM2_00_orig.jpg ; MorphM2_00_LOWER.jpg	39606629	0	1	6653	2	0	next	incorrect	3481
Vp030	1742	Response	1	39613198	6569	1
Vp030	1743	Picture	MorphM7_05_orig.jpg ; MorphM7_00_LOWER.jpg	39613282	0	1	7485	2	0	next	hit	3483
Vp030	1743	Response	2	39620638	7356	1
Vp030	1744	Picture	MorphF1_10_orig.jpg ; MorphF1_10_LOWER.jpg	39620767	0	1	9314	2	0	next	hit	3485
Vp030	1744	Response	2	39629918	9151	1
Vp030	1745	Picture	MorphF3_07_orig.jpg ; MorphF3_10_LOWER.jpg	39630081	0	1	8649	2	0	next	hit	3487
Vp030	1745	Response	2	39638558	8477	1
Vp030	1746	Picture	MorphF10_05_orig.jpg ; MorphF10_00_LOWER.jpg	39638730	0	1	26945	2	0	next	hit	3489
Vp030	1746	Response	2	39665597	26867	1
Vp030	1747	Picture	MorphF6_00_orig.jpg ; MorphF6_10_LOWER.jpg	39665675	0	1	8482	2	0	next	incorrect	3491
Vp030	1747	Response	1	39673996	8321	1
Vp030	1748	Picture	MorphM7_09_orig.jpg ; MorphM7_00_LOWER.jpg	39674157	0	1	13306	2	0	next	hit	3493
Vp030	1748	Response	2	39687276	13119	1
Vp030	1749	Picture	MorphM8_07_orig.jpg ; MorphM8_10_LOWER.jpg	39687463	0	1	7485	2	0	next	hit	3495
Vp030	1749	Response	2	39694876	7413	1
Vp030	1750	Picture	MorphF4_04_orig.jpg ; MorphF4_10_LOWER.jpg	39694948	0	1	20458	2	0	next	incorrect	3497
Vp030	1750	Response	1	39715355	20407	1
Vp030	1751	Picture	MorphM4_08_orig.jpg ; MorphM4_00_LOWER.jpg	39715406	0	1	10978	2	0	next	hit	3499
Vp030	1751	Response	2	39726235	10829	1
Vp030	1752	Picture	MorphF6_04_orig.jpg ; MorphF6_00_LOWER.jpg	39726384	0	1	13139	2	0	next	incorrect	3501
Vp030	1752	Response	1	39739354	12970	1
Vp030	1753	Picture	MorphF7_03_orig.jpg ; MorphF7_00_LOWER.jpg	39739523	0	1	6986	2	0	next	incorrect	3503
Vp030	1753	Response	1	39746474	6951	1
Vp030	1754	Picture	MorphM10_02_orig.jpg ; MorphM10_00_LOWER.jpg	39746509	0	1	9980	2	0	next	incorrect	3505
Vp030	1754	Response	1	39756394	9885	1
Vp030	1755	Picture	MorphM1_04_orig.jpg ; MorphM1_10_LOWER.jpg	39756489	0	1	11143	3	0	next	incorrect	3507
Vp030	1755	Response	1	39767514	11025	1
Vp030	1756	Picture	MorphF7_05_orig.jpg ; MorphF7_10_LOWER.jpg	39767632	0	2	12142	3	0	next	hit	3509
Vp030	1756	Response	2	39779593	11961	1
Vp030	1757	Picture	MorphF1_10_orig.jpg ; MorphF1_00_LOWER.jpg	39779774	0	1	7485	2	0	next	hit	3511
Vp030	1757	Response	2	39787193	7419	1
Vp030	1758	Picture	MorphF3_01_orig.jpg ; MorphF3_10_LOWER.jpg	39787259	0	1	9979	2	0	next	incorrect	3513
Vp030	1758	Response	1	39797033	9774	1
Vp030	1759	Picture	MorphM8_05_orig.jpg ; MorphM8_10_LOWER.jpg	39797238	0	1	7485	2	0	next	hit	3515
Vp030	1759	Response	2	39804552	7314	1
Vp030	1760	Picture	MorphM9_04_orig.jpg ; MorphM9_00_LOWER.jpg	39804723	0	1	9980	2	0	next	incorrect	3517
Vp030	1760	Response	1	39814632	9909	1
Vp030	1761	Picture	MorphM4_02_orig.jpg ; MorphM4_00_LOWER.jpg	39814703	0	1	14470	2	0	next	incorrect	3519
Vp030	1761	Response	1	39829032	14329	1
Vp030	1762	Picture	MorphM1_09_orig.jpg ; MorphM1_10_LOWER.jpg	39829173	0	1	7152	2	0	next	hit	3521
Vp030	1762	Response	2	39836152	6979	1
Vp030	1763	Picture	MorphF9_07_orig.jpg ; MorphF9_00_LOWER.jpg	39836325	0	1	12641	2	0	next	incorrect	3523
Vp030	1763	Response	1	39848871	12546	1
Vp030	1764	Picture	MorphM1_03_orig.jpg ; MorphM1_00_LOWER.jpg	39848966	0	1	19626	2	0	next	incorrect	3525
Vp030	1764	Response	1	39863431	14465	1
Vp030	1765	Picture	end_ins	39868592	5000	1	2320229	2	5000	next	other	0
Vp030	1765	Response	3	42181773	2318181	1
