# Supplementary material for: Categorical Perception of Fear and Anger Expressions in Whole, Masked and Composite Faces
Source: PLoS One. 2015 Aug 11;10(8):e0134790. doi: 10.1371/journal.pone.0134790 (PMC4532458; doi:10.1371/journal.pone.0134790)
Supplement: S1 Dataset — (ZIP) [file pone.0134790.s001.zip › Exp2/Vp029-Vp029_UpDown_Identification.log]

Scenario - 
Logfile written - 09/18/2014 16:24:01

Subject	Trial	Event Type	Code	Time	TTime	Uncertainty	Duration	Uncertainty	ReqTime	ReqDur	Stim Type	Pair Index

Vp029	1	Picture	instruction	-9833	0	1	246331	2	0	next	other	0
Vp029	1	Response	1	236405	246238	1
Vp029	2	Response	1	348804	112306	1
Vp029	3	Picture	MorphM7_08_orig.jpg ; MorphM7_10_LOWER.jpg	348935	0	2	892517	3	0	next	hit	5
Vp029	3	Response	2	1241350	892415	1
Vp029	4	Picture	MorphM10_02_orig.jpg ; MorphM10_00_LOWER.jpg	1241452	0	1	28442	2	0	next	incorrect	7
Vp029	4	Response	1	1269750	28298	1
Vp029	5	Picture	MorphF2_05_orig.jpg ; MorphF2_10_LOWER.jpg	1269894	0	1	26446	3	0	next	hit	9
Vp029	5	Response	2	1296149	26255	1
Vp029	6	Picture	MorphM3_02_orig.jpg ; MorphM3_10_LOWER.jpg	1296340	0	2	12142	4	0	next	incorrect	11
Vp029	6	Response	1	1308389	12049	1
Vp029	7	Picture	MorphF2_03_orig.jpg ; MorphF2_00_LOWER.jpg	1308482	0	2	73185	3	0	next	hit	13
Vp029	7	Response	2	1381588	73106	1
Vp029	8	Picture	MorphM1_10_orig.jpg ; MorphM1_00_LOWER.jpg	1381667	0	1	39087	2	0	next	incorrect	15
Vp029	8	Response	1	1420547	38880	1
Vp029	9	Picture	MorphM8_00_orig.jpg ; MorphM8_10_LOWER.jpg	1420754	0	1	49067	2	0	next	hit	17
Vp029	9	Response	2	1469667	48913	1
Vp029	10	Picture	MorphM10_07_orig.jpg ; MorphM10_00_LOWER.jpg	1469821	0	1	44576	2	0	next	hit	19
Vp029	10	Response	2	1514226	44405	1
Vp029	11	Picture	MorphM6_06_orig.jpg ; MorphM6_00_LOWER.jpg	1514397	0	1	276271	2	0	next	incorrect	21
Vp029	11	Response	1	1790542	276145	1
Vp029	12	Picture	MorphF6_07_orig.jpg ; MorphF6_10_LOWER.jpg	1790668	0	1	24284	2	0	next	hit	23
Vp029	12	Response	2	1814782	24114	1
Vp029	13	Picture	MorphM4_09_orig.jpg ; MorphM4_00_LOWER.jpg	1814952	0	1	135723	2	0	next	hit	25
Vp029	13	Response	2	1950539	135587	1
Vp029	14	Picture	MorphF1_10_orig.jpg ; MorphF1_10_LOWER.jpg	1950675	0	1	31584	187	0	next	incorrect	27
Vp029	14	Response	1	1982219	31544	1
Vp029	15	Picture	MorphM7_01_orig.jpg ; MorphM7_00_LOWER.jpg	1982259	0	186	43929	187	0	next	incorrect	29
Vp029	15	Response	1	2025978	43719	1
Vp029	16	Picture	MorphM8_08_orig.jpg ; MorphM8_10_LOWER.jpg	2026188	0	1	15801	3	0	next	hit	31
Vp029	16	Response	2	2041818	15630	1
Vp029	17	Picture	MorphF6_04_orig.jpg ; MorphF6_10_LOWER.jpg	2041989	0	2	67363	3	0	next	incorrect	33
Vp029	17	Response	1	2109257	67268	1
Vp029	18	Picture	MorphF5_04_orig.jpg ; MorphF5_10_LOWER.jpg	2109352	0	1	19294	3	0	next	incorrect	35
Vp029	18	Response	1	2128536	19184	1
Vp029	19	Picture	MorphM10_09_orig.jpg ; MorphM10_10_LOWER.jpg	2128646	0	2	11477	3	0	next	hit	37
Vp029	19	Response	2	2140056	11410	1
Vp029	20	Picture	MorphM1_02_orig.jpg ; MorphM1_00_LOWER.jpg	2140123	0	1	25781	2	0	next	incorrect	39
Vp029	20	Response	1	2165736	25613	1
Vp029	21	Picture	MorphF4_00_orig.jpg ; MorphF4_10_LOWER.jpg	2165904	0	1	10146	2	0	next	incorrect	41
Vp029	21	Response	1	2175896	9992	1
Vp029	22	Picture	MorphM7_07_orig.jpg ; MorphM7_00_LOWER.jpg	2176050	0	1	28941	2	0	next	hit	43
Vp029	22	Response	2	2204855	28805	1
Vp029	23	Picture	MorphM6_10_orig.jpg ; MorphM6_10_LOWER.jpg	2204991	0	1	15302	2	0	next	hit	45
Vp029	23	Response	2	2220215	15224	1
Vp029	24	Picture	MorphF8_01_orig.jpg ; MorphF8_10_LOWER.jpg	2220293	0	1	13473	2	0	next	incorrect	47
Vp029	24	Response	1	2233655	13362	1
Vp029	25	Picture	MorphF6_09_orig.jpg ; MorphF6_00_LOWER.jpg	2233766	0	1	17631	2	0	next	hit	49
Vp029	25	Response	2	2251255	17489	1
Vp029	26	Picture	MorphM2_04_orig.jpg ; MorphM2_00_LOWER.jpg	2251397	0	1	16133	3	0	next	incorrect	51
Vp029	26	Response	1	2267334	15937	1
Vp029	27	Picture	MorphM7_00_orig.jpg ; MorphM7_00_LOWER.jpg	2267530	0	2	41915	3	0	next	incorrect	53
Vp029	27	Response	1	2309254	41724	1
Vp029	28	Picture	MorphM9_05_orig.jpg ; MorphM9_00_LOWER.jpg	2309445	0	1	195436	2	0	next	incorrect	55
Vp029	28	Response	1	2504690	195245	1
Vp029	29	Picture	MorphM4_04_orig.jpg ; MorphM4_00_LOWER.jpg	2504881	0	1	18628	3	0	next	incorrect	57
Vp029	29	Response	1	2523331	18450	1
Vp029	30	Picture	MorphF2_00_orig.jpg ; MorphF2_10_LOWER.jpg	2523509	0	2	34763	3	0	next	hit	59
Vp029	30	Response	2	2558130	34621	1
Vp029	31	Picture	MorphF6_04_orig.jpg ; MorphF6_00_LOWER.jpg	2558272	0	1	30604	2	0	next	incorrect	61
Vp029	31	Response	1	2588769	30497	1
Vp029	32	Picture	MorphF5_07_orig.jpg ; MorphF5_00_LOWER.jpg	2588876	0	1	14637	2	0	next	hit	63
Vp029	32	Response	2	2603329	14453	1
Vp029	33	Picture	MorphF10_03_orig.jpg ; MorphF10_00_LOWER.jpg	2603513	0	1	59213	2	0	next	incorrect	65
Vp029	33	Response	1	2662529	59016	1
Vp029	34	Picture	MorphF4_04_orig.jpg ; MorphF4_10_LOWER.jpg	2662726	0	1	65367	2	0	next	incorrect	67
Vp029	34	Response	1	2728048	65322	1
Vp029	35	Picture	MorphM7_03_orig.jpg ; MorphM7_00_LOWER.jpg	2728093	0	1	42081	2	0	next	incorrect	69
Vp029	35	Response	1	2769967	41874	1
Vp029	36	Picture	MorphF8_05_orig.jpg ; MorphF8_10_LOWER.jpg	2770174	0	1	14793	179	0	next	hit	71
Vp029	36	Response	2	2784927	14753	1
Vp029	37	Picture	MorphF5_00_orig.jpg ; MorphF5_00_LOWER.jpg	2784967	0	178	43588	179	0	next	incorrect	73
Vp029	37	Response	1	2828366	43399	1
Vp029	38	Picture	MorphF9_03_orig.jpg ; MorphF9_10_LOWER.jpg	2828555	0	1	11144	2	0	next	hit	75
Vp029	38	Response	2	2839566	11011	1
Vp029	39	Picture	MorphF10_01_orig.jpg ; MorphF10_10_LOWER.jpg	2839699	0	1	23785	2	0	next	incorrect	77
Vp029	39	Response	1	2863325	23626	1
Vp029	40	Picture	MorphF9_06_orig.jpg ; MorphF9_10_LOWER.jpg	2863484	0	1	12641	2	0	next	hit	79
Vp029	40	Response	2	2875965	12481	1
Vp029	41	Picture	MorphM3_10_orig.jpg ; MorphM3_00_LOWER.jpg	2876125	0	1	28775	2	0	next	hit	81
Vp029	41	Response	2	2904685	28560	1
Vp029	42	Picture	MorphF7_05_orig.jpg ; MorphF7_10_LOWER.jpg	2904900	0	1	11809	2	0	next	hit	83
Vp029	42	Response	2	2916604	11704	1
Vp029	43	Picture	MorphF6_03_orig.jpg ; MorphF6_00_LOWER.jpg	2916709	0	1	63038	3	0	next	hit	85
Vp029	43	Response	2	2979644	62935	1
Vp029	44	Picture	MorphF8_10_orig.jpg ; MorphF8_10_LOWER.jpg	2979747	0	2	10146	4	0	next	hit	87
Vp029	44	Response	2	2989803	10056	2
Vp029	45	Picture	MorphF9_09_orig.jpg ; MorphF9_00_LOWER.jpg	2989893	0	2	19627	3	0	next	hit	89
Vp029	45	Response	2	3009403	19510	1
Vp029	46	Picture	MorphM1_01_orig.jpg ; MorphM1_10_LOWER.jpg	3009520	0	1	10312	3	0	next	incorrect	91
Vp029	46	Response	1	3019643	10123	1
Vp029	47	Picture	MorphM9_08_orig.jpg ; MorphM9_00_LOWER.jpg	3019832	0	2	13637	14	0	next	hit	93
Vp029	47	Response	2	3033323	13491	1
Vp029	48	Picture	MorphM10_03_orig.jpg ; MorphM10_10_LOWER.jpg	3033469	0	12	160675	13	0	next	incorrect	95
Vp029	48	Response	1	3193961	160492	1
Vp029	49	Picture	MorphM1_00_orig.jpg ; MorphM1_10_LOWER.jpg	3194144	0	1	11976	2	0	next	incorrect	97
Vp029	49	Response	1	3205960	11816	1
Vp029	50	Picture	MorphF6_06_orig.jpg ; MorphF6_10_LOWER.jpg	3206120	0	1	22621	2	0	next	hit	99
Vp029	50	Response	2	3228600	22480	1
Vp029	51	Picture	MorphM5_07_orig.jpg ; MorphM5_00_LOWER.jpg	3228741	0	1	86490	2	0	next	incorrect	101
Vp029	51	Response	1	3315159	86418	1
Vp029	52	Picture	MorphF9_08_orig.jpg ; MorphF9_00_LOWER.jpg	3315231	0	1	10479	2	0	next	hit	103
Vp029	52	Response	2	3325638	10407	1
Vp029	53	Picture	MorphF2_07_orig.jpg ; MorphF2_00_LOWER.jpg	3325710	0	1	14803	2	0	next	hit	105
Vp029	53	Response	2	3340438	14728	1
Vp029	54	Picture	MorphF5_09_orig.jpg ; MorphF5_00_LOWER.jpg	3340513	0	1	10312	3	0	next	hit	107
Vp029	54	Response	2	3350758	10245	1
Vp029	55	Picture	MorphF4_05_orig.jpg ; MorphF4_10_LOWER.jpg	3350825	0	2	28775	3	0	next	hit	109
Vp029	55	Response	2	3379478	28653	1
Vp029	56	Picture	MorphM2_00_orig.jpg ; MorphM2_10_LOWER.jpg	3379600	0	1	11809	3	0	next	incorrect	111
Vp029	56	Response	1	3391317	11717	1
Vp029	57	Picture	MorphM4_07_orig.jpg ; MorphM4_00_LOWER.jpg	3391409	0	2	90317	3	0	next	hit	113
Vp029	57	Response	2	3481636	90227	1
Vp029	58	Picture	MorphM7_07_orig.jpg ; MorphM7_10_LOWER.jpg	3481726	0	1	11310	2	0	next	hit	115
Vp029	58	Response	2	3492916	11190	1
Vp029	59	Picture	MorphF8_03_orig.jpg ; MorphF8_10_LOWER.jpg	3493036	0	1	18130	2	0	next	incorrect	117
Vp029	59	Response	1	3511076	18040	1
Vp029	60	Picture	MorphM10_09_orig.jpg ; MorphM10_00_LOWER.jpg	3511166	0	1	21290	2	0	next	hit	119
Vp029	60	Response	2	3532355	21189	1
Vp029	61	Picture	MorphF2_04_orig.jpg ; MorphF2_10_LOWER.jpg	3532456	0	1	40917	2	0	next	hit	121
Vp029	61	Response	2	3573315	40859	1
Vp029	62	Picture	MorphM10_08_orig.jpg ; MorphM10_10_LOWER.jpg	3573373	0	1	24283	3	0	next	hit	123
Vp029	62	Response	2	3597474	24101	1
Vp029	63	Picture	MorphF4_06_orig.jpg ; MorphF4_10_LOWER.jpg	3597656	0	2	23453	3	0	next	hit	125
Vp029	63	Response	2	3620914	23258	1
Vp029	64	Picture	MorphM4_05_orig.jpg ; MorphM4_10_LOWER.jpg	3621109	0	1	18795	2	0	next	incorrect	127
Vp029	64	Response	1	3639794	18685	1
Vp029	65	Picture	MorphM2_09_orig.jpg ; MorphM2_10_LOWER.jpg	3639904	0	1	15801	2	0	next	hit	129
Vp029	65	Response	2	3655553	15649	1
Vp029	66	Picture	MorphM4_06_orig.jpg ; MorphM4_10_LOWER.jpg	3655705	0	1	21623	2	0	next	incorrect	131
Vp029	66	Response	1	3677153	21448	1
Vp029	67	Picture	MorphM3_07_orig.jpg ; MorphM3_10_LOWER.jpg	3677328	0	1	19959	2	0	next	hit	133
Vp029	67	Response	2	3697153	19825	1
Vp029	68	Picture	MorphM7_09_orig.jpg ; MorphM7_10_LOWER.jpg	3697287	0	1	30272	2	0	next	hit	135
Vp029	68	Response	2	3727393	30106	1
Vp029	69	Picture	MorphM5_04_orig.jpg ; MorphM5_00_LOWER.jpg	3727559	0	1	28109	2	0	next	incorrect	137
Vp029	69	Response	1	3755552	27993	1
Vp029	70	Picture	MorphM2_10_orig.jpg ; MorphM2_10_LOWER.jpg	3755668	0	1	30605	2	0	next	hit	139
Vp029	70	Response	2	3786192	30524	1
Vp029	71	Picture	MorphM5_02_orig.jpg ; MorphM5_00_LOWER.jpg	3786273	0	1	12973	2	0	next	incorrect	141
Vp029	71	Response	1	3799151	12878	1
Vp029	72	Picture	MorphM7_05_orig.jpg ; MorphM7_10_LOWER.jpg	3799246	0	1	128405	2	0	next	hit	143
Vp029	72	Response	2	3927549	128303	1
Vp029	73	Picture	MorphF10_04_orig.jpg ; MorphF10_00_LOWER.jpg	3927651	0	1	23453	2	0	next	incorrect	145
Vp029	73	Response	1	3950989	23338	1
Vp029	74	Picture	MorphF1_09_orig.jpg ; MorphF1_10_LOWER.jpg	3951104	0	1	36758	2	0	next	hit	147
Vp029	74	Response	2	3987708	36604	1
Vp029	75	Picture	MorphM9_00_orig.jpg ; MorphM9_00_LOWER.jpg	3987862	0	1	14304	3	0	next	incorrect	149
Vp029	75	Response	1	4002028	14166	1
Vp029	76	Picture	MorphF2_01_orig.jpg ; MorphF2_10_LOWER.jpg	4002166	0	2	17631	3	0	next	hit	151
Vp029	76	Response	2	4019628	17462	1
Vp029	77	Picture	MorphF1_00_orig.jpg ; MorphF1_10_LOWER.jpg	4019797	0	1	10479	2	0	next	incorrect	153
Vp029	77	Response	1	4030108	10311	1
Vp029	78	Picture	MorphM6_06_orig.jpg ; MorphM6_10_LOWER.jpg	4030276	0	1	21955	2	0	next	hit	155
Vp029	78	Response	2	4052107	21831	1
Vp029	79	Picture	MorphM2_07_orig.jpg ; MorphM2_10_LOWER.jpg	4052231	0	1	13473	2	0	next	hit	157
Vp029	79	Response	2	4065627	13396	1
Vp029	80	Picture	MorphM5_05_orig.jpg ; MorphM5_00_LOWER.jpg	4065704	0	1	20957	2	0	next	incorrect	159
Vp029	80	Response	1	4086507	20803	1
Vp029	81	Picture	MorphM8_05_orig.jpg ; MorphM8_10_LOWER.jpg	4086661	0	1	33931	2	0	next	hit	161
Vp029	81	Response	2	4120426	33765	1
Vp029	82	Picture	MorphF5_09_orig.jpg ; MorphF5_10_LOWER.jpg	4120592	0	1	9813	2	0	next	hit	163
Vp029	82	Response	2	4130346	9754	1
Vp029	83	Picture	MorphF6_00_orig.jpg ; MorphF6_00_LOWER.jpg	4130405	0	1	76012	2	0	next	incorrect	165
Vp029	83	Response	1	4206344	75939	2
Vp029	84	Picture	MorphM9_06_orig.jpg ; MorphM9_00_LOWER.jpg	4206417	0	1	129903	2	0	next	hit	167
Vp029	84	Response	2	4336183	129766	1
Vp029	85	Picture	MorphM7_04_orig.jpg ; MorphM7_00_LOWER.jpg	4336320	0	1	64036	2	0	next	incorrect	169
Vp029	85	Response	1	4400182	63862	1
Vp029	86	Picture	MorphF3_02_orig.jpg ; MorphF3_00_LOWER.jpg	4400356	0	1	14138	2	0	next	incorrect	171
Vp029	86	Response	1	4414422	14066	1
Vp029	87	Picture	MorphM5_01_orig.jpg ; MorphM5_00_LOWER.jpg	4414494	0	1	16799	2	0	next	incorrect	173
Vp029	87	Response	1	4431142	16648	1
Vp029	88	Picture	MorphF8_08_orig.jpg ; MorphF8_10_LOWER.jpg	4431293	0	1	10146	2	0	next	hit	175
Vp029	88	Response	2	4441381	10088	1
Vp029	89	Picture	MorphM4_09_orig.jpg ; MorphM4_10_LOWER.jpg	4441439	0	1	23286	2	0	next	hit	177
Vp029	89	Response	2	4464581	23142	1
Vp029	90	Picture	MorphM2_00_orig.jpg ; MorphM2_00_LOWER.jpg	4464725	0	1	9980	2	0	next	incorrect	179
Vp029	90	Response	1	4474501	9776	1
Vp029	91	Picture	MorphF7_08_orig.jpg ; MorphF7_00_LOWER.jpg	4474705	0	1	8150	2	0	next	hit	181
Vp029	91	Response	2	4482741	8036	1
Vp029	92	Picture	MorphF10_06_orig.jpg ; MorphF10_10_LOWER.jpg	4482855	0	1	23785	2	0	next	incorrect	183
Vp029	92	Response	1	4506501	23646	1
Vp029	93	Picture	MorphM1_00_orig.jpg ; MorphM1_00_LOWER.jpg	4506640	0	1	7651	2	0	next	incorrect	185
Vp029	93	Response	1	4514100	7460	1
Vp029	94	Picture	MorphF10_05_orig.jpg ; MorphF10_00_LOWER.jpg	4514291	0	1	178303	3	0	next	hit	187
Vp029	94	Response	2	4692418	178127	1
Vp029	95	Picture	MorphM3_01_orig.jpg ; MorphM3_00_LOWER.jpg	4692594	0	2	27944	3	0	next	incorrect	189
Vp029	95	Response	1	4720337	27743	1
Vp029	96	Picture	MorphF10_00_orig.jpg ; MorphF10_10_LOWER.jpg	4720538	0	1	57882	2	0	next	hit	191
Vp029	96	Response	2	4778256	57718	1
Vp029	97	Picture	MorphF7_02_orig.jpg ; MorphF7_10_LOWER.jpg	4778420	0	1	81501	2	0	next	hit	193
Vp029	97	Response	2	4859775	81355	1
Vp029	98	Picture	MorphF9_10_orig.jpg ; MorphF9_10_LOWER.jpg	4859921	0	1	9801	180	0	next	hit	195
Vp029	98	Response	2	4869695	9774	1
Vp029	99	Picture	MorphM5_06_orig.jpg ; MorphM5_00_LOWER.jpg	4869722	0	179	212080	180	0	next	hit	197
Vp029	99	Response	2	5081692	211970	1
Vp029	100	Picture	MorphM9_09_orig.jpg ; MorphM9_00_LOWER.jpg	5081802	0	1	10479	2	0	next	hit	199
Vp029	100	Response	2	5092092	10290	1
Vp029	101	Picture	MorphM5_06_orig.jpg ; MorphM5_10_LOWER.jpg	5092281	0	1	22953	2	0	next	hit	201
Vp029	101	Response	2	5115051	22770	1
Vp029	102	Picture	MorphF3_00_orig.jpg ; MorphF3_00_LOWER.jpg	5115234	0	1	12309	2	0	next	incorrect	203
Vp029	102	Response	1	5127451	12217	1
Vp029	103	Picture	MorphM8_09_orig.jpg ; MorphM8_10_LOWER.jpg	5127543	0	1	8316	2	0	next	hit	205
Vp029	103	Response	2	5135771	8228	1
Vp029	104	Picture	MorphM3_09_orig.jpg ; MorphM3_10_LOWER.jpg	5135859	0	1	94641	2	0	next	hit	207
Vp029	104	Response	2	5230330	94471	1
Vp029	105	Picture	MorphF10_02_orig.jpg ; MorphF10_10_LOWER.jpg	5230500	0	1	92478	2	0	next	incorrect	209
Vp029	105	Response	1	5322808	92308	1
Vp029	106	Picture	MorphM3_06_orig.jpg ; MorphM3_00_LOWER.jpg	5322978	0	1	85493	2	0	next	hit	211
Vp029	106	Response	2	5408407	85429	1
Vp029	107	Picture	MorphM10_10_orig.jpg ; MorphM10_00_LOWER.jpg	5408471	0	1	7484	3	0	next	hit	213
Vp029	107	Response	2	5415847	7376	1
Vp029	108	Picture	MorphM4_03_orig.jpg ; MorphM4_10_LOWER.jpg	5415955	0	2	11976	3	0	next	incorrect	215
Vp029	108	Response	1	5427767	11812	1
Vp029	109	Picture	MorphM10_08_orig.jpg ; MorphM10_00_LOWER.jpg	5427931	0	1	9980	2	0	next	hit	217
Vp029	109	Response	2	5437846	9915	1
Vp029	110	Picture	MorphF5_05_orig.jpg ; MorphF5_10_LOWER.jpg	5437911	0	1	83164	2	0	next	incorrect	219
Vp029	110	Response	1	5521045	83134	1
Vp029	111	Picture	MorphF7_05_orig.jpg ; MorphF7_00_LOWER.jpg	5521075	0	1	51229	2	0	next	hit	221
Vp029	111	Response	2	5572165	51090	1
Vp029	112	Picture	MorphM3_06_orig.jpg ; MorphM3_10_LOWER.jpg	5572304	0	1	18961	2	0	next	incorrect	223
Vp029	112	Response	1	5591204	18900	1
Vp029	113	Picture	MorphM9_05_orig.jpg ; MorphM9_10_LOWER.jpg	5591265	0	1	100961	3	0	next	incorrect	225
Vp029	113	Response	1	5692163	100898	1
Vp029	114	Picture	MorphF7_09_orig.jpg ; MorphF7_10_LOWER.jpg	5692226	0	2	25781	3	0	next	hit	227
Vp029	114	Response	2	5717922	25696	1
Vp029	115	Picture	MorphM7_06_orig.jpg ; MorphM7_10_LOWER.jpg	5718007	0	1	16134	2	0	next	incorrect	229
Vp029	115	Response	1	5734082	16075	1
Vp029	116	Picture	MorphF1_01_orig.jpg ; MorphF1_10_LOWER.jpg	5734141	0	1	17797	2	0	next	incorrect	231
Vp029	116	Response	1	5751762	17621	1
Vp029	117	Picture	MorphM1_07_orig.jpg ; MorphM1_10_LOWER.jpg	5751938	0	1	154685	3	0	next	hit	233
Vp029	117	Response	2	5906559	154621	1
Vp029	118	Picture	MorphM8_06_orig.jpg ; MorphM8_10_LOWER.jpg	5906623	0	2	18796	3	0	next	hit	235
Vp029	118	Response	2	5925359	18736	1
Vp029	119	Picture	MorphF3_01_orig.jpg ; MorphF3_00_LOWER.jpg	5925419	0	1	8482	2	0	next	incorrect	237
Vp029	119	Response	1	5933759	8340	1
Vp029	120	Picture	MorphM4_01_orig.jpg ; MorphM4_10_LOWER.jpg	5933901	0	1	17797	3	0	next	incorrect	239
Vp029	120	Response	1	5951599	17698	1
Vp029	121	Picture	MorphF4_10_orig.jpg ; MorphF4_10_LOWER.jpg	5951698	0	2	22621	3	0	next	hit	241
Vp029	121	Response	2	5974158	22460	1
Vp029	122	Picture	MorphM5_00_orig.jpg ; MorphM5_00_LOWER.jpg	5974319	0	1	12807	2	0	next	incorrect	243
Vp029	122	Response	1	5987038	12719	1
Vp029	123	Picture	MorphF1_02_orig.jpg ; MorphF1_00_LOWER.jpg	5987126	0	1	11477	2	0	next	incorrect	245
Vp029	123	Response	1	5998478	11352	1
Vp029	124	Picture	MorphM8_07_orig.jpg ; MorphM8_00_LOWER.jpg	5998603	0	1	66198	3	0	next	hit	247
Vp029	124	Response	2	6064717	66114	1
Vp029	125	Picture	MorphF1_03_orig.jpg ; MorphF1_10_LOWER.jpg	6064801	0	2	8650	3	0	next	incorrect	249
Vp029	125	Response	1	6073357	8556	1
Vp029	126	Picture	MorphF8_07_orig.jpg ; MorphF8_10_LOWER.jpg	6073451	0	1	18296	2	0	next	hit	251
Vp029	126	Response	2	6091597	18146	1
Vp029	127	Picture	MorphM4_07_orig.jpg ; MorphM4_10_LOWER.jpg	6091747	0	1	25780	3	0	next	hit	253
Vp029	127	Response	2	6117436	25689	1
Vp029	128	Picture	MorphF9_04_orig.jpg ; MorphF9_10_LOWER.jpg	6117527	0	2	51396	3	0	next	incorrect	255
Vp029	128	Response	1	6168795	51268	1
Vp029	129	Picture	MorphF5_05_orig.jpg ; MorphF5_00_LOWER.jpg	6168923	0	1	36259	3	0	next	hit	257
Vp029	129	Response	2	6205035	36112	1
Vp029	130	Picture	MorphF10_10_orig.jpg ; MorphF10_10_LOWER.jpg	6205182	0	2	12974	3	0	next	hit	259
Vp029	130	Response	2	6218075	12893	1
Vp029	131	Picture	MorphF7_10_orig.jpg ; MorphF7_10_LOWER.jpg	6218156	0	1	28586	191	0	next	hit	261
Vp029	131	Response	2	6246714	28558	1
Vp029	132	Picture	MorphM2_01_orig.jpg ; MorphM2_10_LOWER.jpg	6246742	0	190	10479	380	0	next	incorrect	263
Vp029	132	Response	1	6257194	10452	1
Vp029	133	Picture	MorphM10_04_orig.jpg ; MorphM10_00_LOWER.jpg	6257221	0	190	14326	192	0	next	incorrect	265
Vp029	133	Response	1	6271354	14133	1
Vp029	134	Picture	MorphM6_02_orig.jpg ; MorphM6_00_LOWER.jpg	6271547	0	2	94974	3	0	next	incorrect	267
Vp029	134	Response	1	6366472	94925	1
Vp029	135	Picture	MorphF2_01_orig.jpg ; MorphF2_00_LOWER.jpg	6366521	0	1	22953	2	0	next	hit	269
Vp029	135	Response	2	6389432	22911	1
Vp029	136	Picture	MorphF6_09_orig.jpg ; MorphF6_10_LOWER.jpg	6389474	0	1	9813	3	0	next	hit	271
Vp029	136	Response	2	6399192	9718	1
Vp029	137	Picture	MorphM1_06_orig.jpg ; MorphM1_10_LOWER.jpg	6399287	0	2	12309	3	0	next	incorrect	273
Vp029	137	Response	1	6411432	12145	1
Vp029	138	Picture	MorphM6_00_orig.jpg ; MorphM6_00_LOWER.jpg	6411596	0	1	44576	2	0	next	incorrect	275
Vp029	138	Response	1	6456071	44475	1
Vp029	139	Picture	MorphM8_10_orig.jpg ; MorphM8_10_LOWER.jpg	6456172	0	1	9647	2	0	next	hit	277
Vp029	139	Response	2	6465751	9579	1
Vp029	140	Picture	MorphF9_00_orig.jpg ; MorphF9_00_LOWER.jpg	6465819	0	1	24450	2	0	next	incorrect	279
Vp029	140	Response	1	6490071	24252	1
Vp029	141	Picture	MorphF4_05_orig.jpg ; MorphF4_00_LOWER.jpg	6490269	0	1	27111	2	0	next	incorrect	281
Vp029	141	Response	1	6517270	27001	1
Vp029	142	Picture	MorphF3_07_orig.jpg ; MorphF3_00_LOWER.jpg	6517380	0	1	9148	3	0	next	incorrect	283
Vp029	142	Response	1	6526470	9090	1
Vp029	143	Picture	MorphM8_06_orig.jpg ; MorphM8_00_LOWER.jpg	6526528	0	2	127574	3	0	next	hit	285
Vp029	143	Response	2	6653908	127380	1
Vp029	144	Picture	MorphF3_02_orig.jpg ; MorphF3_10_LOWER.jpg	6654102	0	1	8649	2	0	next	incorrect	287
Vp029	144	Response	1	6662628	8526	1
Vp029	145	Picture	MorphM6_10_orig.jpg ; MorphM6_00_LOWER.jpg	6662751	0	1	25116	2	0	next	hit	289
Vp029	145	Response	2	6687748	24997	1
Vp029	146	Picture	MorphM5_01_orig.jpg ; MorphM5_10_LOWER.jpg	6687867	0	1	9148	2	0	next	incorrect	291
Vp029	146	Response	1	6696867	9000	1
Vp029	147	Picture	MorphM8_00_orig.jpg ; MorphM8_00_LOWER.jpg	6697015	0	1	17963	2	0	next	incorrect	293
Vp029	147	Response	1	6714787	17772	1
Vp029	148	Picture	MorphM6_01_orig.jpg ; MorphM6_10_LOWER.jpg	6714978	0	1	28775	2	0	next	incorrect	295
Vp029	148	Response	1	6743587	28609	1
Vp029	149	Picture	MorphM3_08_orig.jpg ; MorphM3_00_LOWER.jpg	6743753	0	1	20957	2	0	next	hit	297
Vp029	149	Response	2	6764546	20793	1
Vp029	150	Picture	MorphF8_00_orig.jpg ; MorphF8_00_LOWER.jpg	6764710	0	1	15635	2	0	next	incorrect	299
Vp029	150	Response	1	6780226	15516	1
Vp029	151	Picture	MorphF10_08_orig.jpg ; MorphF10_00_LOWER.jpg	6780345	0	1	26446	2	0	next	hit	301
Vp029	151	Response	2	6806706	26361	1
Vp029	152	Picture	MorphF3_03_orig.jpg ; MorphF3_00_LOWER.jpg	6806791	0	1	9814	2	0	next	incorrect	303
Vp029	152	Response	1	6816466	9675	1
Vp029	153	Picture	MorphF1_10_orig.jpg ; MorphF1_00_LOWER.jpg	6816605	0	1	37756	2	0	next	hit	305
Vp029	153	Response	2	6854225	37620	1
Vp029	154	Picture	MorphM5_10_orig.jpg ; MorphM5_00_LOWER.jpg	6854361	0	1	13805	2	0	next	hit	307
Vp029	154	Response	2	6868065	13704	1
Vp029	155	Picture	MorphM8_02_orig.jpg ; MorphM8_00_LOWER.jpg	6868166	0	1	31758	179	0	next	hit	309
Vp029	155	Response	2	6899904	31738	1
Vp029	156	Picture	MorphF10_09_orig.jpg ; MorphF10_00_LOWER.jpg	6899924	0	178	18473	180	0	next	hit	311
Vp029	156	Response	2	6918224	18300	1
Vp029	157	Picture	MorphM8_01_orig.jpg ; MorphM8_00_LOWER.jpg	6918397	0	2	12641	4	0	next	incorrect	313
Vp029	157	Response	1	6930864	12467	1
Vp029	158	Picture	MorphF8_06_orig.jpg ; MorphF8_00_LOWER.jpg	6931038	0	2	30106	3	0	next	hit	315
Vp029	158	Response	2	6961023	29985	1
Vp029	159	Picture	MorphF2_02_orig.jpg ; MorphF2_00_LOWER.jpg	6961144	0	1	45906	2	0	next	incorrect	317
Vp029	159	Response	1	7006943	45799	1
Vp029	160	Picture	MorphM1_09_orig.jpg ; MorphM1_00_LOWER.jpg	7007050	0	1	37757	2	0	next	hit	319
Vp029	160	Response	2	7044622	37572	1
Vp029	161	Picture	MorphF7_03_orig.jpg ; MorphF7_00_LOWER.jpg	7044807	0	1	18130	2	0	next	hit	321
Vp029	161	Response	2	7062782	17975	1
Vp029	162	Picture	MorphM7_02_orig.jpg ; MorphM7_10_LOWER.jpg	7062937	0	1	9647	2	0	next	incorrect	323
Vp029	162	Response	1	7072542	9605	1
Vp029	163	Picture	MorphF4_09_orig.jpg ; MorphF4_00_LOWER.jpg	7072584	0	1	12308	2	0	next	hit	325
Vp029	163	Response	2	7084702	12118	1
Vp029	164	Picture	MorphM4_03_orig.jpg ; MorphM4_00_LOWER.jpg	7084892	0	1	11643	2	0	next	incorrect	327
Vp029	164	Response	1	7096381	11489	1
Vp029	165	Picture	MorphM9_02_orig.jpg ; MorphM9_10_LOWER.jpg	7096535	0	1	43411	3	0	next	incorrect	329
Vp029	165	Response	1	7139901	43366	1
Vp029	166	Picture	MorphF3_05_orig.jpg ; MorphF3_00_LOWER.jpg	7139946	0	2	26280	3	0	next	incorrect	331
Vp029	166	Response	1	7166140	26194	1
Vp029	167	Picture	MorphM7_00_orig.jpg ; MorphM7_10_LOWER.jpg	7166226	0	1	12309	2	0	next	incorrect	333
Vp029	167	Response	1	7178460	12234	1
Vp029	168	Picture	MorphF3_00_orig.jpg ; MorphF3_10_LOWER.jpg	7178535	0	1	20624	2	0	next	incorrect	335
Vp029	168	Response	1	7199020	20485	1
Vp029	169	Picture	MorphM7_05_orig.jpg ; MorphM7_00_LOWER.jpg	7199159	0	1	23952	2	0	next	hit	337
Vp029	169	Response	2	7222939	23780	1
Vp029	170	Picture	MorphF4_02_orig.jpg ; MorphF4_10_LOWER.jpg	7223111	0	1	42081	2	0	next	incorrect	339
Vp029	170	Response	1	7265019	41908	1
Vp029	171	Picture	MorphM4_01_orig.jpg ; MorphM4_00_LOWER.jpg	7265192	0	1	27277	2	0	next	incorrect	341
Vp029	171	Response	1	7292378	27186	1
Vp029	172	Picture	MorphF4_04_orig.jpg ; MorphF4_00_LOWER.jpg	7292469	0	1	25449	2	0	next	incorrect	343
Vp029	172	Response	1	7317738	25269	1
Vp029	173	Picture	MorphF9_09_orig.jpg ; MorphF9_10_LOWER.jpg	7317918	0	1	9314	2	0	next	hit	345
Vp029	173	Response	2	7327098	9180	1
Vp029	174	Picture	MorphM5_08_orig.jpg ; MorphM5_10_LOWER.jpg	7327232	0	1	61541	3	0	next	hit	347
Vp029	174	Response	2	7388697	61465	1
Vp029	175	Picture	MorphF7_00_orig.jpg ; MorphF7_00_LOWER.jpg	7388773	0	2	19793	4	0	next	incorrect	349
Vp029	175	Response	1	7408456	19683	1
Vp029	176	Picture	MorphM1_05_orig.jpg ; MorphM1_00_LOWER.jpg	7408566	0	2	8649	4	0	next	incorrect	351
Vp029	176	Response	1	7417096	8530	1
Vp029	177	Picture	MorphM3_05_orig.jpg ; MorphM3_10_LOWER.jpg	7417215	0	2	33432	4	0	next	hit	353
Vp029	177	Response	2	7450536	33321	1
Vp029	178	Picture	MorphM2_09_orig.jpg ; MorphM2_00_LOWER.jpg	7450647	0	2	9481	3	0	next	hit	355
Vp029	178	Response	2	7459976	9329	1
Vp029	179	Picture	MorphF9_02_orig.jpg ; MorphF9_10_LOWER.jpg	7460128	0	1	18962	2	0	next	incorrect	357
Vp029	179	Response	1	7478935	18807	1
Vp029	180	Picture	MorphM1_04_orig.jpg ; MorphM1_00_LOWER.jpg	7479090	0	1	9813	2	0	next	incorrect	359
Vp029	180	Response	1	7488775	9685	1
Vp029	181	Picture	MorphM6_03_orig.jpg ; MorphM6_00_LOWER.jpg	7488903	0	1	32101	2	0	next	incorrect	361
Vp029	181	Response	1	7520935	32032	1
Vp029	182	Picture	MorphF4_08_orig.jpg ; MorphF4_10_LOWER.jpg	7521004	0	1	7984	2	0	next	hit	363
Vp029	182	Response	2	7528935	7931	1
Vp029	183	Picture	MorphM2_08_orig.jpg ; MorphM2_00_LOWER.jpg	7528988	0	1	8150	2	0	next	hit	365
Vp029	183	Response	2	7537015	8027	1
Vp029	184	Picture	MorphM3_08_orig.jpg ; MorphM3_10_LOWER.jpg	7537138	0	1	16966	2	0	next	hit	367
Vp029	184	Response	2	7553974	16836	1
Vp029	185	Picture	MorphF1_03_orig.jpg ; MorphF1_00_LOWER.jpg	7554104	0	1	10146	2	0	next	incorrect	369
Vp029	185	Response	1	7564054	9950	1
Vp029	186	Picture	MorphF5_08_orig.jpg ; MorphF5_00_LOWER.jpg	7564250	0	1	34596	2	0	next	hit	371
Vp029	186	Response	2	7598774	34524	1
Vp029	187	Picture	MorphM8_05_orig.jpg ; MorphM8_00_LOWER.jpg	7598846	0	1	20448	179	0	next	incorrect	373
Vp029	187	Response	1	7619253	20407	1
Vp029	188	Picture	MorphM2_03_orig.jpg ; MorphM2_10_LOWER.jpg	7619294	0	178	12651	179	0	next	incorrect	375
Vp029	188	Response	1	7631813	12519	1
Vp029	189	Picture	MorphF3_08_orig.jpg ; MorphF3_10_LOWER.jpg	7631945	0	1	16788	180	0	next	incorrect	377
Vp029	189	Response	1	7648693	16748	1
Vp029	190	Picture	MorphM9_10_orig.jpg ; MorphM9_00_LOWER.jpg	7648733	0	179	16454	370	0	next	hit	379
Vp029	190	Response	2	7665173	16440	1
Vp029	191	Picture	MorphM5_03_orig.jpg ; MorphM5_10_LOWER.jpg	7665187	0	191	16823	192	0	next	incorrect	381
Vp029	191	Response	1	7681893	16706	1
Vp029	192	Picture	MorphF8_04_orig.jpg ; MorphF8_00_LOWER.jpg	7682010	0	1	15136	2	0	next	incorrect	383
Vp029	192	Response	1	7697092	15082	1
Vp029	193	Picture	MorphM2_04_orig.jpg ; MorphM2_10_LOWER.jpg	7697146	0	1	14637	2	0	next	incorrect	385
Vp029	193	Response	1	7711652	14506	1
Vp029	194	Picture	MorphM5_02_orig.jpg ; MorphM5_10_LOWER.jpg	7711783	0	1	31269	2	0	next	incorrect	387
Vp029	194	Response	1	7742932	31149	1
Vp029	195	Picture	MorphF8_09_orig.jpg ; MorphF8_10_LOWER.jpg	7743052	0	1	10812	2	0	next	hit	389
Vp029	195	Response	2	7753731	10679	1
Vp029	196	Picture	MorphF2_08_orig.jpg ; MorphF2_10_LOWER.jpg	7753864	0	1	9480	2	0	next	hit	391
Vp029	196	Response	2	7763251	9387	1
Vp029	197	Picture	MorphF5_03_orig.jpg ; MorphF5_00_LOWER.jpg	7763344	0	1	12142	2	0	next	incorrect	393
Vp029	197	Response	1	7775331	11987	1
Vp029	198	Picture	MorphM3_04_orig.jpg ; MorphM3_10_LOWER.jpg	7775486	0	1	23120	2	0	next	incorrect	395
Vp029	198	Response	1	7798451	22965	1
Vp029	199	Picture	MorphF5_02_orig.jpg ; MorphF5_00_LOWER.jpg	7798606	0	1	12142	2	0	next	incorrect	397
Vp029	199	Response	1	7810691	12085	1
Vp029	200	Picture	MorphM2_10_orig.jpg ; MorphM2_00_LOWER.jpg	7810748	0	1	9647	2	0	next	hit	399
Vp029	200	Response	2	7820210	9462	1
Vp029	201	Picture	MorphM10_05_orig.jpg ; MorphM10_10_LOWER.jpg	7820395	0	1	27943	2	0	next	hit	401
Vp029	201	Response	2	7848210	27815	1
Vp029	202	Picture	MorphM6_01_orig.jpg ; MorphM6_00_LOWER.jpg	7848338	0	1	16300	2	0	next	incorrect	403
Vp029	202	Response	1	7864450	16112	1
Vp029	203	Picture	MorphM3_03_orig.jpg ; MorphM3_00_LOWER.jpg	7864638	0	1	16799	2	0	next	hit	405
Vp029	203	Response	2	7881329	16691	1
Vp029	204	Picture	MorphM10_10_orig.jpg ; MorphM10_10_LOWER.jpg	7881437	0	1	7818	2	0	next	hit	407
Vp029	204	Response	2	7889089	7652	1
Vp029	205	Picture	MorphF2_09_orig.jpg ; MorphF2_00_LOWER.jpg	7889255	0	1	8981	3	0	next	hit	409
Vp029	205	Response	2	7898049	8794	1
Vp029	206	Picture	MorphF6_10_orig.jpg ; MorphF6_10_LOWER.jpg	7898236	0	2	8816	3	0	next	hit	411
Vp029	206	Response	2	7907009	8773	1
Vp029	207	Picture	MorphM4_08_orig.jpg ; MorphM4_10_LOWER.jpg	7907052	0	1	13306	2	0	next	hit	413
Vp029	207	Response	2	7920289	13237	1
Vp029	208	Picture	MorphF5_10_orig.jpg ; MorphF5_00_LOWER.jpg	7920358	0	1	36426	2	0	next	incorrect	415
Vp029	208	Response	1	7956688	36330	1
Vp029	209	Picture	MorphM4_02_orig.jpg ; MorphM4_10_LOWER.jpg	7956784	0	1	17132	2	0	next	incorrect	417
Vp029	209	Response	1	7973808	17024	1
Vp029	210	Picture	MorphM2_08_orig.jpg ; MorphM2_10_LOWER.jpg	7973916	0	1	15635	2	0	next	hit	419
Vp029	210	Response	2	7989408	15492	1
Vp029	211	Picture	MorphM8_01_orig.jpg ; MorphM8_10_LOWER.jpg	7989551	0	1	6819	2	0	next	hit	421
Vp029	211	Response	2	7996208	6657	1
Vp029	212	Picture	MorphM10_00_orig.jpg ; MorphM10_00_LOWER.jpg	7996370	0	1	8815	3	0	next	incorrect	423
Vp029	212	Response	1	8005087	8717	1
Vp029	213	Picture	MorphF5_06_orig.jpg ; MorphF5_00_LOWER.jpg	8005185	0	2	47238	3	0	next	incorrect	425
Vp029	213	Response	1	8052207	47022	1
Vp029	214	Picture	MorphM8_04_orig.jpg ; MorphM8_00_LOWER.jpg	8052423	0	1	10811	2	0	next	hit	427
Vp029	214	Response	2	8063087	10664	1
Vp029	215	Picture	MorphM3_00_orig.jpg ; MorphM3_00_LOWER.jpg	8063234	0	1	20625	2	0	next	incorrect	429
Vp029	215	Response	1	8083806	20572	1
Vp029	216	Picture	MorphF8_04_orig.jpg ; MorphF8_10_LOWER.jpg	8083859	0	1	11975	2	0	next	incorrect	431
Vp029	216	Response	1	8095726	11867	1
Vp029	217	Picture	MorphM8_10_orig.jpg ; MorphM8_00_LOWER.jpg	8095834	0	1	19105	191	0	next	hit	433
Vp029	217	Response	2	8114926	19092	1
Vp029	218	Picture	MorphM4_10_orig.jpg ; MorphM4_00_LOWER.jpg	8114939	0	190	35285	191	0	next	hit	435
Vp029	218	Response	2	8150125	35186	1
Vp029	219	Picture	MorphM2_02_orig.jpg ; MorphM2_00_LOWER.jpg	8150224	0	1	9813	2	0	next	incorrect	437
Vp029	219	Response	1	8159885	9661	1
Vp029	220	Picture	MorphM9_10_orig.jpg ; MorphM9_10_LOWER.jpg	8160037	0	1	7817	2	0	next	hit	439
Vp029	220	Response	2	8167725	7688	1
Vp029	221	Picture	MorphF4_01_orig.jpg ; MorphF4_00_LOWER.jpg	8167854	0	1	10645	2	0	next	incorrect	441
Vp029	221	Response	1	8178445	10591	1
Vp029	222	Picture	MorphF3_06_orig.jpg ; MorphF3_00_LOWER.jpg	8178499	0	1	32601	2	0	next	incorrect	443
Vp029	222	Response	1	8210925	32426	1
Vp029	223	Picture	MorphM3_09_orig.jpg ; MorphM3_00_LOWER.jpg	8211100	0	1	39419	3	0	next	hit	445
Vp029	223	Response	2	8250364	39264	1
Vp029	224	Picture	MorphF4_07_orig.jpg ; MorphF4_10_LOWER.jpg	8250519	0	2	11810	3	0	next	hit	447
Vp029	224	Response	2	8262124	11605	1
Vp029	225	Picture	MorphM6_04_orig.jpg ; MorphM6_10_LOWER.jpg	8262329	0	1	24450	2	0	next	incorrect	449
Vp029	225	Response	1	8286683	24354	1
Vp029	226	Picture	MorphF6_02_orig.jpg ; MorphF6_10_LOWER.jpg	8286779	0	1	15967	3	0	next	incorrect	451
Vp029	226	Response	1	8302683	15904	1
Vp029	227	Picture	MorphM9_01_orig.jpg ; MorphM9_00_LOWER.jpg	8302746	0	2	11810	3	0	next	incorrect	453
Vp029	227	Response	1	8314443	11697	1
Vp029	228	Picture	MorphM10_05_orig.jpg ; MorphM10_00_LOWER.jpg	8314556	0	1	9979	3	0	next	hit	455
Vp029	228	Response	2	8324363	9807	1
Vp029	229	Picture	MorphF7_01_orig.jpg ; MorphF7_10_LOWER.jpg	8324535	0	2	7984	3	0	next	hit	457
Vp029	229	Response	2	8332443	7908	1
Vp029	230	Picture	MorphF9_02_orig.jpg ; MorphF9_00_LOWER.jpg	8332519	0	1	14304	2	0	next	incorrect	459
Vp029	230	Response	1	8346682	14163	1
Vp029	231	Picture	MorphM8_04_orig.jpg ; MorphM8_10_LOWER.jpg	8346823	0	1	26114	2	0	next	hit	461
Vp029	231	Response	2	8372842	26019	1
Vp029	232	Picture	MorphF1_06_orig.jpg ; MorphF1_00_LOWER.jpg	8372937	0	1	14969	3	0	next	incorrect	463
Vp029	232	Response	1	8387722	14785	1
Vp029	233	Picture	MorphM4_00_orig.jpg ; MorphM4_00_LOWER.jpg	8387906	0	2	6487	3	0	next	incorrect	465
Vp029	233	Response	1	8394361	6455	1
Vp029	234	Picture	MorphF9_04_orig.jpg ; MorphF9_00_LOWER.jpg	8394393	0	1	15635	2	0	next	incorrect	467
Vp029	234	Response	1	8409881	15488	1
Vp029	235	Picture	MorphM5_05_orig.jpg ; MorphM5_10_LOWER.jpg	8410028	0	1	14970	2	0	next	incorrect	469
Vp029	235	Response	1	8424841	14813	1
Vp029	236	Picture	MorphF4_08_orig.jpg ; MorphF4_00_LOWER.jpg	8424998	0	1	20090	204	0	next	hit	471
Vp029	236	Response	2	8445081	20083	1
Vp029	237	Picture	MorphM3_07_orig.jpg ; MorphM3_00_LOWER.jpg	8445088	0	203	23488	204	0	next	incorrect	473
Vp029	237	Response	1	8468441	23353	1
Vp029	238	Picture	MorphM10_01_orig.jpg ; MorphM10_10_LOWER.jpg	8468576	0	1	8150	2	0	next	hit	475
Vp029	238	Response	2	8476680	8104	1
Vp029	239	Picture	MorphF6_02_orig.jpg ; MorphF6_00_LOWER.jpg	8476726	0	1	15302	2	0	next	hit	477
Vp029	239	Response	2	8491960	15234	1
Vp029	240	Picture	MorphF5_10_orig.jpg ; MorphF5_10_LOWER.jpg	8492028	0	1	18795	2	0	next	hit	479
Vp029	240	Response	2	8510680	18652	1
Vp029	241	Picture	MorphM4_08_orig.jpg ; MorphM4_00_LOWER.jpg	8510823	0	1	21623	2	0	next	hit	481
Vp029	241	Response	2	8532360	21537	1
Vp029	242	Picture	MorphM3_03_orig.jpg ; MorphM3_10_LOWER.jpg	8532446	0	1	18961	2	0	next	incorrect	483
Vp029	242	Response	1	8551239	18793	1
Vp029	243	Picture	MorphM8_09_orig.jpg ; MorphM8_00_LOWER.jpg	8551407	0	1	8815	3	0	next	hit	485
Vp029	243	Response	2	8560039	8632	1
Vp029	244	Picture	MorphM4_05_orig.jpg ; MorphM4_00_LOWER.jpg	8560222	0	2	85160	3	0	next	incorrect	487
Vp029	244	Response	1	8645238	85016	1
Vp029	245	Picture	MorphF8_07_orig.jpg ; MorphF8_00_LOWER.jpg	8645382	0	1	15802	2	0	next	incorrect	489
Vp029	245	Response	1	8660998	15616	1
Vp029	246	Picture	MorphM5_03_orig.jpg ; MorphM5_00_LOWER.jpg	8661184	0	1	10811	2	0	next	incorrect	491
Vp029	246	Response	1	8671877	10693	1
Vp029	247	Picture	MorphM8_03_orig.jpg ; MorphM8_00_LOWER.jpg	8671995	0	1	8649	2	0	next	hit	493
Vp029	247	Response	2	8680517	8522	1
Vp029	248	Picture	MorphF9_05_orig.jpg ; MorphF9_10_LOWER.jpg	8680644	0	1	6653	2	0	next	hit	495
Vp029	248	Response	2	8687237	6593	1
Vp029	249	Picture	MorphF3_01_orig.jpg ; MorphF3_10_LOWER.jpg	8687297	0	1	18463	2	0	next	incorrect	497
Vp029	249	Response	1	8705557	18260	1
Vp029	250	Picture	MorphF9_08_orig.jpg ; MorphF9_10_LOWER.jpg	8705760	0	1	8981	2	0	next	hit	499
Vp029	250	Response	2	8714597	8837	1
Vp029	251	Picture	MorphF2_06_orig.jpg ; MorphF2_00_LOWER.jpg	8714741	0	1	16966	2	0	next	hit	501
Vp029	251	Response	2	8731557	16816	1
Vp029	252	Picture	MorphM9_09_orig.jpg ; MorphM9_10_LOWER.jpg	8731707	0	1	12973	2	0	next	hit	503
Vp029	252	Response	2	8744596	12889	1
Vp029	253	Picture	MorphF6_05_orig.jpg ; MorphF6_10_LOWER.jpg	8744680	0	1	14471	2	0	next	hit	505
Vp029	253	Response	2	8759076	14396	1
Vp029	254	Picture	MorphM5_10_orig.jpg ; MorphM5_10_LOWER.jpg	8759151	0	1	24450	2	0	next	hit	507
Vp029	254	Response	2	8783396	24245	1
Vp029	255	Picture	MorphF8_10_orig.jpg ; MorphF8_00_LOWER.jpg	8783601	0	1	12308	2	0	next	hit	509
Vp029	255	Response	2	8795796	12195	1
Vp029	256	Picture	MorphF2_05_orig.jpg ; MorphF2_00_LOWER.jpg	8795909	0	1	12309	2	0	next	hit	511
Vp029	256	Response	2	8808115	12206	1
Vp029	257	Picture	MorphF1_05_orig.jpg ; MorphF1_00_LOWER.jpg	8808218	0	1	19959	2	0	next	incorrect	513
Vp029	257	Response	1	8828115	19897	1
Vp029	258	Picture	MorphM10_06_orig.jpg ; MorphM10_00_LOWER.jpg	8828177	0	1	9314	2	0	next	hit	515
Vp029	258	Response	2	8837315	9138	1
Vp029	259	Picture	MorphM3_05_orig.jpg ; MorphM3_00_LOWER.jpg	8837491	0	1	71688	2	0	next	hit	517
Vp029	259	Response	2	8909074	71583	1
Vp029	260	Picture	MorphF7_08_orig.jpg ; MorphF7_10_LOWER.jpg	8909179	0	1	7651	2	0	next	hit	519
Vp029	260	Response	2	8916674	7495	1
Vp029	261	Picture	MorphM9_01_orig.jpg ; MorphM9_10_LOWER.jpg	8916830	0	1	11643	2	0	next	incorrect	521
Vp029	261	Response	1	8928353	11523	1
Vp029	262	Picture	MorphF5_08_orig.jpg ; MorphF5_10_LOWER.jpg	8928473	0	1	21290	2	0	next	hit	523
Vp029	262	Response	2	8949713	21240	1
Vp029	263	Picture	MorphM5_07_orig.jpg ; MorphM5_10_LOWER.jpg	8949763	0	1	85326	2	0	next	hit	525
Vp029	263	Response	2	9034912	85149	1
Vp029	264	Picture	MorphF8_02_orig.jpg ; MorphF8_00_LOWER.jpg	9035089	0	1	23120	2	0	next	hit	527
Vp029	264	Response	2	9058112	23023	1
Vp029	265	Picture	MorphM10_00_orig.jpg ; MorphM10_10_LOWER.jpg	9058209	0	1	15468	2	0	next	incorrect	529
Vp029	265	Response	1	9073551	15342	1
Vp029	266	Picture	MorphF2_08_orig.jpg ; MorphF2_00_LOWER.jpg	9073677	0	1	9148	2	0	next	hit	531
Vp029	266	Response	2	9082671	8994	1
Vp029	267	Picture	MorphM1_09_orig.jpg ; MorphM1_10_LOWER.jpg	9082825	0	1	17299	2	0	next	incorrect	533
Vp029	267	Response	1	9100031	17206	1
Vp029	268	Picture	MorphF4_07_orig.jpg ; MorphF4_00_LOWER.jpg	9100124	0	1	8960	190	0	next	hit	535
Vp029	268	Response	2	9109071	8947	1
Vp029	269	Picture	MorphM1_03_orig.jpg ; MorphM1_00_LOWER.jpg	9109084	0	189	18983	190	0	next	incorrect	537
Vp029	269	Response	1	9127950	18866	1
Vp029	270	Picture	MorphM10_03_orig.jpg ; MorphM10_00_LOWER.jpg	9128067	0	1	8815	2	0	next	incorrect	539
Vp029	270	Response	1	9136750	8683	1
Vp029	271	Picture	MorphF6_06_orig.jpg ; MorphF6_00_LOWER.jpg	9136882	0	1	17287	180	0	next	hit	541
Vp029	271	Response	2	9154110	17228	1
Vp029	272	Picture	MorphM6_08_orig.jpg ; MorphM6_10_LOWER.jpg	9154169	0	179	10157	180	0	next	hit	543
Vp029	272	Response	2	9164190	10021	1
Vp029	273	Picture	MorphF1_04_orig.jpg ; MorphF1_00_LOWER.jpg	9164326	0	1	19461	2	0	next	incorrect	545
Vp029	273	Response	1	9183630	19304	1
Vp029	274	Picture	MorphF4_06_orig.jpg ; MorphF4_00_LOWER.jpg	9183787	0	1	17630	2	0	next	hit	547
Vp029	274	Response	2	9201229	17442	1
Vp029	275	Picture	MorphM7_10_orig.jpg ; MorphM7_00_LOWER.jpg	9201417	0	1	9647	2	0	next	hit	549
Vp029	275	Response	2	9210989	9572	1
Vp029	276	Picture	MorphF7_00_orig.jpg ; MorphF7_10_LOWER.jpg	9211064	0	1	21290	3	0	next	hit	551
Vp029	276	Response	2	9232269	21205	1
Vp029	277	Picture	MorphM6_02_orig.jpg ; MorphM6_10_LOWER.jpg	9232354	0	2	10479	3	0	next	incorrect	553
Vp029	277	Response	1	9242669	10315	1
Vp029	278	Picture	MorphF7_06_orig.jpg ; MorphF7_00_LOWER.jpg	9242833	0	1	7651	2	0	next	hit	555
Vp029	278	Response	2	9250269	7436	1
Vp029	279	Picture	MorphF2_00_orig.jpg ; MorphF2_00_LOWER.jpg	9250484	0	1	14304	2	0	next	incorrect	557
Vp029	279	Response	1	9264668	14184	1
Vp029	280	Picture	MorphF9_03_orig.jpg ; MorphF9_00_LOWER.jpg	9264788	0	1	8317	2	0	next	incorrect	559
Vp029	280	Response	1	9272988	8200	1
Vp029	281	Picture	MorphM7_02_orig.jpg ; MorphM7_00_LOWER.jpg	9273105	0	1	14470	2	0	next	incorrect	561
Vp029	281	Response	1	9287388	14283	1
Vp029	282	Picture	MorphM6_05_orig.jpg ; MorphM6_00_LOWER.jpg	9287575	0	1	12142	2	0	next	hit	563
Vp029	282	Response	2	9299628	12053	1
Vp029	283	Picture	MorphM8_03_orig.jpg ; MorphM8_10_LOWER.jpg	9299717	0	1	29607	2	0	next	hit	565
Vp029	283	Response	2	9329148	29431	1
Vp029	284	Picture	MorphF2_06_orig.jpg ; MorphF2_10_LOWER.jpg	9329324	0	1	6320	2	0	next	hit	567
Vp029	284	Response	2	9335467	6143	1
Vp029	285	Picture	MorphF8_05_orig.jpg ; MorphF8_00_LOWER.jpg	9335644	0	1	9148	2	0	next	incorrect	569
Vp029	285	Response	1	9344747	9103	1
Vp029	286	Picture	MorphM1_02_orig.jpg ; MorphM1_10_LOWER.jpg	9344792	0	1	10635	179	0	next	incorrect	571
Vp029	286	Response	1	9355387	10595	1
Vp029	287	Picture	MorphM9_03_orig.jpg ; MorphM9_00_LOWER.jpg	9355427	0	178	8160	179	0	next	incorrect	573
Vp029	287	Response	1	9363468	8041	1
Vp029	288	Picture	MorphM7_08_orig.jpg ; MorphM7_00_LOWER.jpg	9363587	0	1	40751	2	0	next	incorrect	575
Vp029	288	Response	1	9404266	40679	1
Vp029	289	Picture	MorphM1_04_orig.jpg ; MorphM1_10_LOWER.jpg	9404338	0	1	11476	2	0	next	incorrect	577
Vp029	289	Response	1	9415706	11368	1
Vp029	290	Picture	MorphF7_10_orig.jpg ; MorphF7_00_LOWER.jpg	9415814	0	1	21290	2	0	next	hit	579
Vp029	290	Response	2	9437066	21252	1
Vp029	291	Picture	MorphF5_03_orig.jpg ; MorphF5_10_LOWER.jpg	9437104	0	1	14138	2	0	next	incorrect	581
Vp029	291	Response	1	9451146	14042	1
Vp029	292	Picture	MorphF8_02_orig.jpg ; MorphF8_10_LOWER.jpg	9451242	0	1	40252	2	0	next	incorrect	583
Vp029	292	Response	1	9491385	40143	1
Vp029	293	Picture	MorphM2_02_orig.jpg ; MorphM2_10_LOWER.jpg	9491494	0	1	8482	2	0	next	incorrect	585
Vp029	293	Response	1	9499865	8371	1
Vp029	294	Picture	MorphM5_09_orig.jpg ; MorphM5_00_LOWER.jpg	9499976	0	1	16134	2	0	next	hit	587
Vp029	294	Response	2	9515945	15969	1
Vp029	295	Picture	MorphM1_01_orig.jpg ; MorphM1_00_LOWER.jpg	9516110	0	1	17298	2	0	next	incorrect	589
Vp029	295	Response	1	9533224	17114	1
Vp029	296	Picture	MorphF6_01_orig.jpg ; MorphF6_00_LOWER.jpg	9533408	0	1	26280	2	0	next	incorrect	591
Vp029	296	Response	1	9559544	26136	1
Vp029	297	Picture	MorphF7_03_orig.jpg ; MorphF7_10_LOWER.jpg	9559688	0	1	33765	2	0	next	hit	593
Vp029	297	Response	2	9593304	33616	1
Vp029	298	Picture	MorphF4_01_orig.jpg ; MorphF4_10_LOWER.jpg	9593453	0	1	11144	2	0	next	incorrect	595
Vp029	298	Response	1	9604423	10970	1
Vp029	299	Picture	MorphM4_10_orig.jpg ; MorphM4_10_LOWER.jpg	9604597	0	1	10811	2	0	next	hit	597
Vp029	299	Response	2	9615223	10626	1
Vp029	300	Picture	MorphM6_00_orig.jpg ; MorphM6_10_LOWER.jpg	9615408	0	1	18462	3	0	next	incorrect	599
Vp029	300	Response	1	9633703	18295	1
Vp029	301	Picture	MorphM5_04_orig.jpg ; MorphM5_10_LOWER.jpg	9633870	0	2	52726	4	0	next	incorrect	601
Vp029	301	Response	1	9686502	52632	1
Vp029	302	Picture	MorphF3_08_orig.jpg ; MorphF3_00_LOWER.jpg	9686596	0	2	12475	3	0	next	incorrect	603
Vp029	302	Response	1	9698982	12386	1
Vp029	303	Picture	MorphF4_03_orig.jpg ; MorphF4_00_LOWER.jpg	9699071	0	1	71521	2	0	next	incorrect	605
Vp029	303	Response	1	9770421	71350	1
Vp029	304	Picture	MorphF7_06_orig.jpg ; MorphF7_10_LOWER.jpg	9770592	0	1	11809	3	0	next	hit	607
Vp029	304	Response	2	9782261	11669	1
Vp029	305	Picture	MorphM9_06_orig.jpg ; MorphM9_10_LOWER.jpg	9782401	0	2	77010	3	0	next	incorrect	609
Vp029	305	Response	1	9859300	76899	1
Vp029	306	Picture	MorphM6_09_orig.jpg ; MorphM6_10_LOWER.jpg	9859411	0	1	20791	3	0	next	hit	611
Vp029	306	Response	2	9880019	20608	1
Vp029	307	Picture	MorphF5_01_orig.jpg ; MorphF5_10_LOWER.jpg	9880202	0	2	7485	3	0	next	incorrect	613
Vp029	307	Response	1	9887538	7336	2
Vp029	308	Picture	MorphF3_04_orig.jpg ; MorphF3_00_LOWER.jpg	9887687	0	1	7651	2	0	next	incorrect	615
Vp029	308	Response	1	9895219	7532	1
Vp029	309	Picture	MorphF9_07_orig.jpg ; MorphF9_00_LOWER.jpg	9895338	0	1	12808	2	0	next	hit	617
Vp029	309	Response	2	9907939	12601	1
Vp029	310	Picture	MorphM4_06_orig.jpg ; MorphM4_00_LOWER.jpg	9908146	0	1	19127	2	0	next	incorrect	619
Vp029	310	Response	1	9927058	18912	1
Vp029	311	Picture	MorphF4_00_orig.jpg ; MorphF4_00_LOWER.jpg	9927273	0	1	21789	2	0	next	incorrect	621
Vp029	311	Response	1	9948898	21625	1
Vp029	312	Picture	MorphF7_07_orig.jpg ; MorphF7_00_LOWER.jpg	9949062	0	1	23453	2	0	next	hit	623
Vp029	312	Response	2	9972418	23356	1
Vp029	313	Picture	MorphM1_10_orig.jpg ; MorphM1_10_LOWER.jpg	9972515	0	1	19460	2	0	next	incorrect	625
Vp029	313	Response	1	9991938	19423	1
Vp029	314	Picture	MorphM3_04_orig.jpg ; MorphM3_00_LOWER.jpg	9991975	0	1	33598	2	0	next	hit	627
Vp029	314	Response	2	10025457	33482	1
Vp029	315	Picture	MorphM7_06_orig.jpg ; MorphM7_00_LOWER.jpg	10025573	0	1	68028	3	0	next	incorrect	629
Vp029	315	Response	1	10093376	67803	1
Vp029	316	Picture	MorphM6_07_orig.jpg ; MorphM6_00_LOWER.jpg	10093601	0	2	35428	3	0	next	incorrect	631
Vp029	316	Response	1	10128895	35294	1
Vp029	317	Picture	MorphF7_04_orig.jpg ; MorphF7_00_LOWER.jpg	10129029	0	1	10978	2	0	next	incorrect	633
Vp029	317	Response	1	10139855	10826	1
Vp029	318	Picture	MorphM3_10_orig.jpg ; MorphM3_10_LOWER.jpg	10140007	0	1	14969	3	0	next	hit	635
Vp029	318	Response	2	10154815	14808	1
Vp029	319	Picture	MorphM10_06_orig.jpg ; MorphM10_10_LOWER.jpg	10154976	0	2	9625	192	0	next	hit	637
Vp029	319	Response	2	10164575	9599	1
Vp029	320	Picture	MorphF10_07_orig.jpg ; MorphF10_00_LOWER.jpg	10164601	0	190	52582	191	0	next	incorrect	639
Vp029	320	Response	1	10217054	52453	1
Vp029	321	Picture	MorphF9_06_orig.jpg ; MorphF9_00_LOWER.jpg	10217183	0	1	13140	2	0	next	incorrect	641
Vp029	321	Response	1	10230254	13071	1
Vp029	322	Picture	MorphM6_05_orig.jpg ; MorphM6_10_LOWER.jpg	10230323	0	1	44410	2	0	next	incorrect	643
Vp029	322	Response	1	10274573	44250	1
Vp029	323	Picture	MorphM3_01_orig.jpg ; MorphM3_10_LOWER.jpg	10274733	0	1	19460	2	0	next	incorrect	645
Vp029	323	Response	1	10294093	19360	1
Vp029	324	Picture	MorphM4_02_orig.jpg ; MorphM4_00_LOWER.jpg	10294193	0	1	9134	183	0	next	incorrect	647
Vp029	324	Response	1	10303293	9100	1
Vp029	325	Picture	MorphF2_07_orig.jpg ; MorphF2_10_LOWER.jpg	10303327	0	182	17312	183	0	next	hit	649
Vp029	325	Response	2	10320572	17245	1
Vp029	326	Picture	MorphM6_07_orig.jpg ; MorphM6_10_LOWER.jpg	10320639	0	1	10479	2	0	next	hit	651
Vp029	326	Response	2	10331052	10413	1
Vp029	327	Picture	MorphF1_04_orig.jpg ; MorphF1_10_LOWER.jpg	10331118	0	1	8815	2	0	next	incorrect	653
Vp029	327	Response	1	10339772	8654	1
Vp029	328	Picture	MorphF10_08_orig.jpg ; MorphF10_10_LOWER.jpg	10339933	0	1	99964	2	0	next	hit	655
Vp029	328	Response	2	10439771	99838	1
Vp029	329	Picture	MorphF1_05_orig.jpg ; MorphF1_10_LOWER.jpg	10439897	0	1	10478	2	0	next	incorrect	657
Vp029	329	Response	1	10450331	10434	1
Vp029	330	Picture	MorphM9_03_orig.jpg ; MorphM9_10_LOWER.jpg	10450375	0	1	64037	2	0	next	incorrect	659
Vp029	330	Response	1	10514250	63875	1
Vp029	331	Picture	MorphF4_09_orig.jpg ; MorphF4_10_LOWER.jpg	10514412	0	1	10645	2	0	next	hit	661
Vp029	331	Response	2	10524969	10557	1
Vp029	332	Picture	MorphF9_05_orig.jpg ; MorphF9_00_LOWER.jpg	10525057	0	1	11809	2	0	next	incorrect	663
Vp029	332	Response	1	10536809	11752	1
Vp029	333	Picture	MorphF8_00_orig.jpg ; MorphF8_10_LOWER.jpg	10536866	0	1	11310	2	0	next	incorrect	665
Vp029	333	Response	1	10548089	11223	1
Vp029	334	Picture	MorphF3_09_orig.jpg ; MorphF3_00_LOWER.jpg	10548176	0	1	7319	2	0	next	incorrect	667
Vp029	334	Response	1	10555369	7193	1
Vp029	335	Picture	MorphF6_05_orig.jpg ; MorphF6_00_LOWER.jpg	10555495	0	1	6985	2	0	next	hit	669
Vp029	335	Response	2	10562409	6914	1
Vp029	336	Picture	MorphM2_07_orig.jpg ; MorphM2_00_LOWER.jpg	10562480	0	1	6986	2	0	next	incorrect	671
Vp029	336	Response	1	10569369	6889	1
Vp029	337	Picture	MorphF10_05_orig.jpg ; MorphF10_10_LOWER.jpg	10569466	0	1	15302	2	0	next	incorrect	673
Vp029	337	Response	1	10584649	15183	1
Vp029	338	Picture	MorphM10_01_orig.jpg ; MorphM10_00_LOWER.jpg	10584768	0	1	8649	3	0	next	incorrect	675
Vp029	338	Response	1	10593288	8520	1
Vp029	339	Picture	MorphF3_05_orig.jpg ; MorphF3_10_LOWER.jpg	10593417	0	2	8816	3	0	next	incorrect	677
Vp029	339	Response	1	10602168	8751	1
Vp029	340	Picture	MorphM10_04_orig.jpg ; MorphM10_10_LOWER.jpg	10602233	0	1	19793	2	0	next	hit	679
Vp029	340	Response	2	10621848	19615	1
Vp029	341	Picture	MorphM1_03_orig.jpg ; MorphM1_10_LOWER.jpg	10622026	0	1	13639	2	0	next	incorrect	681
Vp029	341	Response	1	10635608	13582	1
Vp029	342	Picture	MorphF6_07_orig.jpg ; MorphF6_00_LOWER.jpg	10635665	0	1	18795	2	0	next	hit	683
Vp029	342	Response	2	10654328	18663	1
Vp029	343	Picture	MorphF10_09_orig.jpg ; MorphF10_10_LOWER.jpg	10654460	0	1	43578	2	0	next	incorrect	685
Vp029	343	Response	1	10697847	43387	1
Vp029	344	Picture	MorphM2_05_orig.jpg ; MorphM2_10_LOWER.jpg	10698038	0	1	7318	2	0	next	incorrect	687
Vp029	344	Response	1	10705206	7168	1
Vp029	345	Picture	MorphF8_01_orig.jpg ; MorphF8_00_LOWER.jpg	10705356	0	1	11311	2	0	next	incorrect	689
Vp029	345	Response	1	10716486	11130	1
Vp029	346	Picture	MorphM9_04_orig.jpg ; MorphM9_00_LOWER.jpg	10716667	0	1	13805	2	0	next	incorrect	691
Vp029	346	Response	1	10730326	13659	1
Vp029	347	Picture	MorphM8_02_orig.jpg ; MorphM8_10_LOWER.jpg	10730472	0	1	10977	3	0	next	incorrect	693
Vp029	347	Response	1	10741286	10814	1
Vp029	348	Picture	MorphF10_03_orig.jpg ; MorphF10_10_LOWER.jpg	10741449	0	2	26280	3	0	next	incorrect	695
Vp029	348	Response	1	10767606	26157	1
Vp029	349	Picture	MorphM8_07_orig.jpg ; MorphM8_10_LOWER.jpg	10767729	0	1	30438	2	0	next	hit	697
Vp029	349	Response	2	10798005	30276	1
Vp029	350	Picture	MorphF1_00_orig.jpg ; MorphF1_00_LOWER.jpg	10798167	0	1	9315	2	0	next	incorrect	699
Vp029	350	Response	1	10807365	9198	1
Vp029	351	Picture	MorphF3_06_orig.jpg ; MorphF3_10_LOWER.jpg	10807482	0	1	16633	2	0	next	incorrect	701
Vp029	351	Response	1	10823925	16443	1
Vp029	352	Picture	MorphM9_08_orig.jpg ; MorphM9_10_LOWER.jpg	10824115	0	1	22121	2	0	next	hit	703
Vp029	352	Response	2	10846085	21970	1
Vp029	353	Picture	MorphF5_02_orig.jpg ; MorphF5_10_LOWER.jpg	10846236	0	1	9647	2	0	next	incorrect	705
Vp029	353	Response	1	10855684	9448	1
Vp029	354	Picture	MorphF7_02_orig.jpg ; MorphF7_00_LOWER.jpg	10855883	0	1	12461	182	0	next	incorrect	707
Vp029	354	Response	1	10868324	12441	1
Vp029	355	Picture	MorphF10_06_orig.jpg ; MorphF10_00_LOWER.jpg	10868344	0	181	8829	182	0	next	incorrect	709
Vp029	355	Response	1	10877044	8700	1
Vp029	356	Picture	MorphF3_04_orig.jpg ; MorphF3_10_LOWER.jpg	10877173	0	1	7319	2	0	next	incorrect	711
Vp029	356	Response	1	10884404	7231	1
Vp029	357	Picture	MorphF10_07_orig.jpg ; MorphF10_10_LOWER.jpg	10884492	0	1	7983	3	0	next	incorrect	713
Vp029	357	Response	1	10892404	7912	1
Vp029	358	Picture	MorphF4_03_orig.jpg ; MorphF4_10_LOWER.jpg	10892475	0	2	13972	3	0	next	incorrect	715
Vp029	358	Response	1	10906403	13928	1
Vp029	359	Picture	MorphF7_01_orig.jpg ; MorphF7_00_LOWER.jpg	10906447	0	1	7967	185	0	next	incorrect	717
Vp029	359	Response	1	10914403	7956	1
Vp029	360	Picture	MorphF10_04_orig.jpg ; MorphF10_10_LOWER.jpg	10914414	0	184	19477	185	0	next	hit	719
Vp029	360	Response	2	10933763	19349	1
Vp029	361	Picture	MorphM9_07_orig.jpg ; MorphM9_10_LOWER.jpg	10933891	0	1	25116	2	0	next	incorrect	721
Vp029	361	Response	1	10958883	24992	1
Vp029	362	Picture	MorphF1_09_orig.jpg ; MorphF1_00_LOWER.jpg	10959007	0	1	5987	3	0	next	incorrect	723
Vp029	362	Response	1	10964963	5956	1
Vp029	363	Picture	MorphF7_07_orig.jpg ; MorphF7_10_LOWER.jpg	10964994	0	2	14804	3	0	next	hit	725
Vp029	363	Response	2	10979683	14689	1
Vp029	364	Picture	MorphF2_03_orig.jpg ; MorphF2_10_LOWER.jpg	10979798	0	1	26945	2	0	next	incorrect	727
Vp029	364	Response	1	11006642	26844	1
Vp029	365	Picture	MorphM6_08_orig.jpg ; MorphM6_00_LOWER.jpg	11006743	0	1	22620	3	0	next	hit	729
Vp029	365	Response	2	11029282	22539	1
Vp029	366	Picture	MorphM2_01_orig.jpg ; MorphM2_00_LOWER.jpg	11029363	0	2	10146	4	0	next	incorrect	731
Vp029	366	Response	1	11039441	10078	1
Vp029	367	Picture	MorphF6_10_orig.jpg ; MorphF6_00_LOWER.jpg	11039509	0	2	22455	3	0	next	hit	733
Vp029	367	Response	2	11061841	22332	1
Vp029	368	Picture	MorphM7_03_orig.jpg ; MorphM7_10_LOWER.jpg	11061964	0	1	14138	2	0	next	incorrect	735
Vp029	368	Response	1	11075921	13957	1
Vp029	369	Picture	MorphF3_03_orig.jpg ; MorphF3_10_LOWER.jpg	11076102	0	1	7318	2	0	next	incorrect	737
Vp029	369	Response	1	11083201	7099	1
Vp029	370	Picture	MorphF5_00_orig.jpg ; MorphF5_10_LOWER.jpg	11083420	0	1	6820	2	0	next	incorrect	739
Vp029	370	Response	1	11090081	6661	1
Vp029	371	Picture	MorphM2_06_orig.jpg ; MorphM2_10_LOWER.jpg	11090240	0	1	14803	2	0	next	incorrect	741
Vp029	371	Response	1	11104961	14721	1
Vp029	372	Picture	MorphM5_09_orig.jpg ; MorphM5_10_LOWER.jpg	11105043	0	1	21123	3	0	next	hit	743
Vp029	372	Response	2	11126080	21037	1
Vp029	373	Picture	MorphM9_04_orig.jpg ; MorphM9_10_LOWER.jpg	11126166	0	2	18130	3	0	next	incorrect	745
Vp029	373	Response	1	11144160	17994	1
Vp029	374	Picture	MorphM2_06_orig.jpg ; MorphM2_00_LOWER.jpg	11144296	0	1	6487	2	0	next	incorrect	747
Vp029	374	Response	1	11150560	6264	1
Vp029	375	Picture	MorphF10_02_orig.jpg ; MorphF10_00_LOWER.jpg	11150783	0	1	13805	2	0	next	incorrect	749
Vp029	375	Response	1	11164480	13697	1
Vp029	376	Picture	MorphF7_04_orig.jpg ; MorphF7_10_LOWER.jpg	11164588	0	1	6154	2	0	next	incorrect	751
Vp029	376	Response	1	11170640	6052	1
Vp029	377	Picture	MorphF8_03_orig.jpg ; MorphF8_00_LOWER.jpg	11170742	0	1	38755	2	0	next	incorrect	753
Vp029	377	Response	1	11209359	38617	1
Vp029	378	Picture	MorphF5_01_orig.jpg ; MorphF5_00_LOWER.jpg	11209497	0	1	7152	2	0	next	incorrect	755
Vp029	378	Response	1	11216479	6982	1
Vp029	379	Picture	MorphF4_10_orig.jpg ; MorphF4_00_LOWER.jpg	11216649	0	1	7318	2	0	next	hit	757
Vp029	379	Response	2	11223839	7190	1
Vp029	380	Picture	MorphF9_01_orig.jpg ; MorphF9_10_LOWER.jpg	11223967	0	1	33765	2	0	next	incorrect	759
Vp029	380	Response	1	11257598	33631	1
Vp029	381	Picture	MorphM6_03_orig.jpg ; MorphM6_10_LOWER.jpg	11257732	0	1	12142	2	0	next	incorrect	761
Vp029	381	Response	1	11269758	12026	1
Vp029	382	Picture	MorphM1_07_orig.jpg ; MorphM1_00_LOWER.jpg	11269874	0	1	29773	2	0	next	hit	763
Vp029	382	Response	2	11299438	29564	1
Vp029	383	Picture	MorphF5_04_orig.jpg ; MorphF5_00_LOWER.jpg	11299647	0	1	9647	2	0	next	incorrect	765
Vp029	383	Response	1	11309117	9470	1
Vp029	384	Picture	MorphF1_07_orig.jpg ; MorphF1_10_LOWER.jpg	11309294	0	1	13639	2	0	next	hit	767
Vp029	384	Response	2	11322797	13503	1
Vp029	385	Picture	MorphM7_01_orig.jpg ; MorphM7_10_LOWER.jpg	11322933	0	1	8815	2	0	next	incorrect	769
Vp029	385	Response	1	11331598	8665	1
Vp029	386	Picture	MorphF10_01_orig.jpg ; MorphF10_00_LOWER.jpg	11331748	0	1	7651	2	0	next	incorrect	771
Vp029	386	Response	1	11339357	7609	1
Vp029	387	Picture	MorphM6_04_orig.jpg ; MorphM6_00_LOWER.jpg	11339399	0	1	20292	2	0	next	incorrect	773
Vp029	387	Response	1	11359597	20198	1
Vp029	388	Picture	MorphF1_02_orig.jpg ; MorphF1_10_LOWER.jpg	11359691	0	1	17132	2	0	next	incorrect	775
Vp029	388	Response	1	11376636	16945	1
Vp029	389	Picture	MorphF5_06_orig.jpg ; MorphF5_10_LOWER.jpg	11376823	0	1	8982	2	0	next	hit	777
Vp029	389	Response	2	11385676	8853	1
Vp029	390	Picture	MorphF1_08_orig.jpg ; MorphF1_00_LOWER.jpg	11385805	0	1	16466	2	0	next	hit	779
Vp029	390	Response	2	11402156	16351	1
Vp029	391	Picture	MorphM10_07_orig.jpg ; MorphM10_10_LOWER.jpg	11402271	0	1	8317	2	0	next	hit	781
Vp029	391	Response	2	11410476	8205	1
Vp029	392	Picture	MorphF3_09_orig.jpg ; MorphF3_10_LOWER.jpg	11410588	0	1	7484	2	0	next	hit	783
Vp029	392	Response	2	11417996	7408	1
Vp029	393	Picture	MorphF1_07_orig.jpg ; MorphF1_00_LOWER.jpg	11418072	0	1	14803	3	0	next	hit	785
Vp029	393	Response	2	11432716	14644	1
Vp029	394	Picture	MorphF8_09_orig.jpg ; MorphF8_00_LOWER.jpg	11432875	0	2	9814	3	0	next	hit	787
Vp029	394	Response	2	11442555	9680	1
Vp029	395	Picture	MorphM2_05_orig.jpg ; MorphM2_00_LOWER.jpg	11442689	0	1	25947	2	0	next	hit	789
Vp029	395	Response	2	11468555	25866	1
Vp029	396	Picture	MorphF10_10_orig.jpg ; MorphF10_00_LOWER.jpg	11468636	0	1	8982	2	0	next	hit	791
Vp029	396	Response	2	11477515	8879	1
Vp029	397	Picture	MorphM4_00_orig.jpg ; MorphM4_10_LOWER.jpg	11477618	0	1	9813	2	0	next	incorrect	793
Vp029	397	Response	1	11487275	9657	1
Vp029	398	Picture	MorphF6_01_orig.jpg ; MorphF6_10_LOWER.jpg	11487431	0	1	12142	2	0	next	hit	795
Vp029	398	Response	2	11499435	12004	1
Vp029	399	Picture	MorphM1_08_orig.jpg ; MorphM1_10_LOWER.jpg	11499573	0	1	20957	2	0	next	incorrect	797
Vp029	399	Response	1	11520474	20901	1
Vp029	400	Picture	MorphM6_09_orig.jpg ; MorphM6_00_LOWER.jpg	11520530	0	1	19960	2	0	next	hit	799
Vp029	400	Response	2	11540394	19864	1
Vp029	401	Picture	MorphF8_06_orig.jpg ; MorphF8_10_LOWER.jpg	11540490	0	1	26945	2	0	next	hit	801
Vp029	401	Response	2	11567354	26864	1
Vp029	402	Picture	MorphM2_03_orig.jpg ; MorphM2_00_LOWER.jpg	11567435	0	1	9148	2	0	next	incorrect	803
Vp029	402	Response	1	11576473	9038	1
Vp029	403	Picture	MorphM1_06_orig.jpg ; MorphM1_00_LOWER.jpg	11576583	0	1	7152	2	0	next	incorrect	805
Vp029	403	Response	1	11583593	7010	1
Vp029	404	Picture	MorphM5_08_orig.jpg ; MorphM5_00_LOWER.jpg	11583735	0	1	9647	2	0	next	hit	807
Vp029	404	Response	2	11593193	9458	1
Vp029	405	Picture	MorphF8_08_orig.jpg ; MorphF8_00_LOWER.jpg	11593382	0	1	7651	2	0	next	incorrect	809
Vp029	405	Response	1	11600953	7571	1
Vp029	406	Picture	MorphF2_09_orig.jpg ; MorphF2_10_LOWER.jpg	11601033	0	1	11311	2	0	next	hit	811
Vp029	406	Response	2	11612313	11280	1
Vp029	407	Picture	MorphM1_08_orig.jpg ; MorphM1_00_LOWER.jpg	11612344	0	1	57715	3	0	next	hit	813
Vp029	407	Response	2	11669992	57648	1
Vp029	408	Picture	MorphF2_10_orig.jpg ; MorphF2_00_LOWER.jpg	11670059	0	2	27444	4	0	next	hit	815
Vp029	408	Response	2	11697432	27373	1
Vp029	409	Picture	MorphF9_07_orig.jpg ; MorphF9_10_LOWER.jpg	11697503	0	2	7153	3	0	next	hit	817
Vp029	409	Response	2	11704471	6968	1
Vp029	410	Picture	MorphF3_07_orig.jpg ; MorphF3_10_LOWER.jpg	11704656	0	1	16965	2	0	next	incorrect	819
Vp029	410	Response	1	11721511	16855	1
Vp029	411	Picture	MorphM5_00_orig.jpg ; MorphM5_10_LOWER.jpg	11721621	0	1	8815	3	0	next	incorrect	821
Vp029	411	Response	1	11730231	8610	1
Vp029	412	Picture	MorphF6_00_orig.jpg ; MorphF6_10_LOWER.jpg	11730436	0	2	17798	3	0	next	hit	823
Vp029	412	Response	2	11748151	17715	1
Vp029	413	Picture	MorphF1_01_orig.jpg ; MorphF1_00_LOWER.jpg	11748234	0	1	10645	2	0	next	incorrect	825
Vp029	413	Response	1	11758791	10557	1
Vp029	414	Picture	MorphM1_05_orig.jpg ; MorphM1_10_LOWER.jpg	11758879	0	1	14969	2	0	next	incorrect	827
Vp029	414	Response	1	11773750	14871	1
Vp029	415	Picture	MorphF2_10_orig.jpg ; MorphF2_10_LOWER.jpg	11773848	0	1	20126	2	0	next	hit	829
Vp029	415	Response	2	11793910	20062	1
Vp029	416	Picture	MorphF4_02_orig.jpg ; MorphF4_00_LOWER.jpg	11793974	0	1	22288	2	0	next	incorrect	831
Vp029	416	Response	1	11816070	22096	1
Vp029	417	Picture	MorphF3_10_orig.jpg ; MorphF3_10_LOWER.jpg	11816262	0	1	9979	3	0	next	hit	833
Vp029	417	Response	2	11826070	9808	1
Vp029	418	Picture	MorphM4_04_orig.jpg ; MorphM4_10_LOWER.jpg	11826241	0	2	21956	3	0	next	incorrect	835
Vp029	418	Response	1	11848070	21829	1
Vp029	419	Picture	MorphF9_10_orig.jpg ; MorphF9_00_LOWER.jpg	11848197	0	1	8815	2	0	next	hit	837
Vp029	419	Response	2	11856949	8752	1
Vp029	420	Picture	MorphF3_10_orig.jpg ; MorphF3_00_LOWER.jpg	11857012	0	1	28110	2	0	next	hit	839
Vp029	420	Response	2	11884949	27937	1
Vp029	421	Picture	MorphM9_02_orig.jpg ; MorphM9_00_LOWER.jpg	11885122	0	1	47902	2	0	next	incorrect	841
Vp029	421	Response	1	11932948	47826	1
Vp029	422	Picture	MorphF5_07_orig.jpg ; MorphF5_10_LOWER.jpg	11933024	0	1	6820	2	0	next	hit	843
Vp029	422	Response	2	11939748	6724	1
Vp029	423	Picture	MorphF9_01_orig.jpg ; MorphF9_00_LOWER.jpg	11939844	0	1	21622	2	0	next	incorrect	845
Vp029	423	Response	1	11961268	21424	1
Vp029	424	Picture	MorphF2_02_orig.jpg ; MorphF2_10_LOWER.jpg	11961466	0	1	7319	2	0	next	hit	847
Vp029	424	Response	2	11968627	7161	1
Vp029	425	Picture	MorphF10_00_orig.jpg ; MorphF10_00_LOWER.jpg	11968785	0	1	8482	3	0	next	incorrect	849
Vp029	425	Response	1	11977187	8402	1
Vp029	426	Picture	MorphM9_00_orig.jpg ; MorphM9_10_LOWER.jpg	11977267	0	2	9481	3	0	next	incorrect	851
Vp029	426	Response	1	11986707	9440	1
Vp029	427	Picture	MorphM7_10_orig.jpg ; MorphM7_10_LOWER.jpg	11986748	0	1	10811	3	0	next	hit	853
Vp029	427	Response	2	11997427	10679	1
Vp029	428	Picture	MorphF1_08_orig.jpg ; MorphF1_10_LOWER.jpg	11997559	0	2	46905	3	0	next	hit	855
Vp029	428	Response	2	12044386	46827	1
Vp029	429	Picture	MorphM3_02_orig.jpg ; MorphM3_00_LOWER.jpg	12044464	0	1	16466	3	0	next	incorrect	857
Vp029	429	Response	1	12060786	16322	1
Vp029	430	Picture	MorphM9_07_orig.jpg ; MorphM9_00_LOWER.jpg	12060930	0	2	12641	4	0	next	hit	859
Vp029	430	Response	2	12073426	12496	1
Vp029	431	Picture	MorphM7_04_orig.jpg ; MorphM7_10_LOWER.jpg	12073571	0	2	7818	3	0	next	incorrect	861
Vp029	431	Response	1	12081186	7615	1
Vp029	432	Picture	MorphF7_09_orig.jpg ; MorphF7_00_LOWER.jpg	12081389	0	1	24616	2	0	next	incorrect	863
Vp029	432	Response	1	12105905	24516	1
Vp029	433	Picture	MorphM10_02_orig.jpg ; MorphM10_10_LOWER.jpg	12106005	0	1	8483	2	0	next	hit	865
Vp029	433	Response	2	12114385	8380	1
Vp029	434	Picture	MorphF1_06_orig.jpg ; MorphF1_10_LOWER.jpg	12114488	0	1	25448	2	0	next	hit	867
Vp029	434	Response	2	12139745	25257	1
Vp029	435	Picture	MorphF6_08_orig.jpg ; MorphF6_10_LOWER.jpg	12139936	0	1	9980	2	0	next	hit	869
Vp029	435	Response	2	12149825	9889	1
Vp029	436	Picture	MorphM3_00_orig.jpg ; MorphM3_10_LOWER.jpg	12149916	0	1	16799	2	0	next	hit	871
Vp029	436	Response	2	12166544	16628	1
Vp029	437	Picture	MorphF6_03_orig.jpg ; MorphF6_10_LOWER.jpg	12166715	0	1	9980	2	0	next	hit	873
Vp029	437	Response	2	12176544	9829	1
Vp029	438	Picture	MorphM7_09_orig.jpg ; MorphM7_00_LOWER.jpg	12176695	0	1	18296	2	0	next	hit	875
Vp029	438	Response	2	12194784	18089	1
Vp029	439	Picture	MorphF2_04_orig.jpg ; MorphF2_00_LOWER.jpg	12194991	0	1	9148	2	0	next	hit	877
Vp029	439	Response	2	12204064	9073	1
Vp029	440	Picture	MorphF9_00_orig.jpg ; MorphF9_10_LOWER.jpg	12204139	0	1	7318	3	0	next	incorrect	879
Vp029	440	Response	1	12211344	7205	1
Vp029	441	Picture	MorphM8_08_orig.jpg ; MorphM8_00_LOWER.jpg	12211457	0	2	12641	3	0	next	hit	881
Vp029	441	Response	2	12223984	12527	1
Vp029	442	Picture	MorphF6_08_orig.jpg ; MorphF6_00_LOWER.jpg	12224098	0	1	8649	3	0	next	hit	883
Vp029	442	Response	2	12232624	8526	1
Vp029	443	Picture	MorphM8_09_orig.jpg ; MorphM8_10_UPPER.jpg	12232747	0	2	6986	3	0	next	hit	885
Vp029	443	Response	2	12239583	6836	1
Vp029	444	Picture	MorphF8_09_orig.jpg ; MorphF8_00_UPPER.jpg	12239733	0	1	221050	2	0	next	incorrect	887
Vp029	444	Response	1	12460620	220887	1
Vp029	445	Picture	MorphM6_02_orig.jpg ; MorphM6_00_UPPER.jpg	12460783	0	1	12808	2	0	next	incorrect	889
Vp029	445	Response	1	12473500	12717	1
Vp029	446	Picture	MorphF9_05_orig.jpg ; MorphF9_00_UPPER.jpg	12473591	0	1	15468	2	0	next	incorrect	891
Vp029	446	Response	1	12488860	15269	1
Vp029	447	Picture	MorphM4_00_orig.jpg ; MorphM4_10_UPPER.jpg	12489059	0	1	13306	2	0	next	hit	893
Vp029	447	Response	2	12502299	13240	1
Vp029	448	Picture	MorphM2_05_orig.jpg ; MorphM2_10_UPPER.jpg	12502365	0	1	6986	2	0	next	hit	895
Vp029	448	Response	2	12509179	6814	1
Vp029	449	Picture	MorphM9_09_orig.jpg ; MorphM9_00_UPPER.jpg	12509351	0	1	18629	2	0	next	hit	897
Vp029	449	Response	2	12527899	18548	1
Vp029	450	Picture	MorphM6_06_orig.jpg ; MorphM6_10_UPPER.jpg	12527980	0	1	12807	2	0	next	hit	899
Vp029	450	Response	2	12540619	12639	1
Vp029	451	Picture	MorphM10_00_orig.jpg ; MorphM10_10_UPPER.jpg	12540787	0	1	7485	2	0	next	hit	901
Vp029	451	Response	2	12548139	7352	1
Vp029	452	Picture	MorphM1_05_orig.jpg ; MorphM1_00_UPPER.jpg	12548272	0	1	7485	2	0	next	hit	903
Vp029	452	Response	2	12555578	7306	1
Vp029	453	Picture	MorphM3_02_orig.jpg ; MorphM3_10_UPPER.jpg	12555757	0	1	18462	2	0	next	hit	905
Vp029	453	Response	2	12574058	18301	1
Vp029	454	Picture	MorphF1_02_orig.jpg ; MorphF1_10_UPPER.jpg	12574219	0	1	61541	3	0	next	hit	907
Vp029	454	Response	2	12635658	61439	1
Vp029	455	Picture	MorphF9_01_orig.jpg ; MorphF9_00_UPPER.jpg	12635760	0	2	15968	3	0	next	incorrect	909
Vp029	455	Response	1	12651657	15897	1
Vp029	456	Picture	MorphM8_04_orig.jpg ; MorphM8_00_UPPER.jpg	12651728	0	1	17618	181	0	next	incorrect	911
Vp029	456	Response	1	12669337	17609	1
Vp029	457	Picture	MorphF7_07_orig.jpg ; MorphF7_00_UPPER.jpg	12669346	0	180	89830	181	0	next	hit	913
Vp029	457	Response	2	12759096	89750	1
Vp029	458	Picture	MorphF8_05_orig.jpg ; MorphF8_00_UPPER.jpg	12759176	0	1	9314	2	0	next	incorrect	915
Vp029	458	Response	1	12768375	9199	1
Vp029	459	Picture	MorphF2_06_orig.jpg ; MorphF2_10_UPPER.jpg	12768490	0	1	18795	3	0	next	hit	917
Vp029	459	Response	2	12787095	18605	1
Vp029	460	Picture	MorphM8_03_orig.jpg ; MorphM8_10_UPPER.jpg	12787285	0	2	64369	3	0	next	incorrect	919
Vp029	460	Response	1	12851574	64289	1
Vp029	461	Picture	MorphM6_06_orig.jpg ; MorphM6_00_UPPER.jpg	12851654	0	1	8816	2	0	next	incorrect	921
Vp029	461	Response	1	12860294	8640	1
Vp029	462	Picture	MorphF9_01_orig.jpg ; MorphF9_10_UPPER.jpg	12860470	0	1	17797	2	0	next	hit	923
Vp029	462	Response	2	12878134	17664	1
Vp029	463	Picture	MorphM4_07_orig.jpg ; MorphM4_00_UPPER.jpg	12878267	0	1	85160	2	0	next	incorrect	925
Vp029	463	Response	1	12963253	84986	1
Vp029	464	Picture	MorphM2_03_orig.jpg ; MorphM2_00_UPPER.jpg	12963427	0	1	11144	2	0	next	incorrect	927
Vp029	464	Response	1	12974452	11025	1
Vp029	465	Picture	MorphF8_08_orig.jpg ; MorphF8_00_UPPER.jpg	12974571	0	1	15967	2	0	next	incorrect	929
Vp029	465	Response	1	12990372	15801	1
Vp029	466	Picture	MorphM5_09_orig.jpg ; MorphM5_00_UPPER.jpg	12990538	0	1	57051	2	0	next	hit	931
Vp029	466	Response	2	13047411	56873	1
Vp029	467	Picture	MorphM7_01_orig.jpg ; MorphM7_10_UPPER.jpg	13047589	0	1	23286	2	0	next	hit	933
Vp029	467	Response	2	13070691	23102	1
Vp029	468	Picture	MorphF9_09_orig.jpg ; MorphF9_10_UPPER.jpg	13070875	0	1	8150	2	0	next	hit	935
Vp029	468	Response	2	13078931	8056	1
Vp029	469	Picture	MorphF8_04_orig.jpg ; MorphF8_10_UPPER.jpg	13079025	0	1	52061	2	0	next	hit	937
Vp029	469	Response	2	13131010	51985	1
Vp029	470	Picture	MorphF1_06_orig.jpg ; MorphF1_00_UPPER.jpg	13131086	0	1	43578	2	0	next	incorrect	939
Vp029	470	Response	1	13174528	43442	2
Vp029	471	Picture	MorphM8_09_orig.jpg ; MorphM8_00_UPPER.jpg	13174664	0	1	11476	2	0	next	hit	941
Vp029	471	Response	2	13185969	11305	1
Vp029	472	Picture	MorphF5_02_orig.jpg ; MorphF5_10_UPPER.jpg	13186140	0	1	87655	2	0	next	incorrect	943
Vp029	472	Response	1	13273646	87506	2
Vp029	473	Picture	MorphF2_01_orig.jpg ; MorphF2_00_UPPER.jpg	13273795	0	1	17132	2	0	next	hit	945
Vp029	473	Response	2	13290768	16973	1
Vp029	474	Picture	MorphF4_07_orig.jpg ; MorphF4_00_UPPER.jpg	13290927	0	1	12109	201	0	next	incorrect	947
Vp029	474	Response	1	13303007	12080	1
Vp029	475	Picture	MorphF8_02_orig.jpg ; MorphF8_10_UPPER.jpg	13303036	0	200	63570	201	0	next	hit	949
Vp029	475	Response	2	13366526	63490	1
Vp029	476	Picture	MorphM4_01_orig.jpg ; MorphM4_00_UPPER.jpg	13366606	0	1	48568	2	0	next	incorrect	952
Vp029	476	Response	1	13366687	81	1
Vp029	476	Response	1	13415006	48400	1
Vp029	477	Picture	MorphM10_06_orig.jpg ; MorphM10_00_UPPER.jpg	13415174	0	1	23452	2	0	next	hit	954
Vp029	477	Response	2	13438525	23351	1
Vp029	478	Picture	MorphF10_01_orig.jpg ; MorphF10_10_UPPER.jpg	13438626	0	1	16800	2	0	next	hit	956
Vp029	478	Response	2	13455325	16699	1
Vp029	479	Picture	MorphF9_08_orig.jpg ; MorphF9_00_UPPER.jpg	13455426	0	1	34762	2	0	next	hit	958
Vp029	479	Response	2	13489965	34539	1
Vp029	480	Picture	MorphF3_01_orig.jpg ; MorphF3_00_UPPER.jpg	13490188	0	1	23286	2	0	next	incorrect	960
Vp029	480	Response	1	13513324	23136	1
Vp029	481	Picture	MorphM1_06_orig.jpg ; MorphM1_10_UPPER.jpg	13513474	0	1	12475	2	0	next	hit	962
Vp029	481	Response	2	13525804	12330	1
Vp029	482	Picture	MorphM5_01_orig.jpg ; MorphM5_00_UPPER.jpg	13525949	0	1	27444	2	0	next	incorrect	964
Vp029	482	Response	1	13553324	27375	1
Vp029	483	Picture	MorphM9_09_orig.jpg ; MorphM9_10_UPPER.jpg	13553393	0	1	18628	3	0	next	hit	966
Vp029	483	Response	2	13571963	18570	1
Vp029	484	Picture	MorphM7_04_orig.jpg ; MorphM7_00_UPPER.jpg	13572021	0	2	20958	3	0	next	incorrect	968
Vp029	484	Response	1	13592843	20822	1
Vp029	485	Picture	MorphM8_02_orig.jpg ; MorphM8_00_UPPER.jpg	13592979	0	1	34762	3	0	next	hit	970
Vp029	485	Response	2	13627562	34583	1
Vp029	486	Picture	MorphM3_07_orig.jpg ; MorphM3_10_UPPER.jpg	13627741	0	2	8483	3	0	next	hit	972
Vp029	486	Response	2	13636122	8381	1
Vp029	487	Picture	MorphF7_06_orig.jpg ; MorphF7_10_UPPER.jpg	13636224	0	1	10312	3	0	next	hit	974
Vp029	487	Response	2	13646362	10138	1
Vp029	488	Picture	MorphF3_08_orig.jpg ; MorphF3_10_UPPER.jpg	13646536	0	2	8816	3	0	next	hit	976
Vp029	488	Response	2	13655242	8706	1
Vp029	489	Picture	MorphF8_07_orig.jpg ; MorphF8_00_UPPER.jpg	13655352	0	1	23261	193	0	next	incorrect	978
Vp029	489	Response	1	13678602	23250	1
Vp029	490	Picture	MorphF4_07_orig.jpg ; MorphF4_10_UPPER.jpg	13678613	0	192	26804	193	0	next	hit	980
Vp029	490	Response	2	13705321	26708	1
Vp029	491	Picture	MorphF8_02_orig.jpg ; MorphF8_00_UPPER.jpg	13705417	0	1	7318	2	0	next	incorrect	982
Vp029	491	Response	1	13712681	7264	1
Vp029	492	Picture	MorphM10_04_orig.jpg ; MorphM10_00_UPPER.jpg	13712735	0	1	17465	2	0	next	hit	984
Vp029	492	Response	2	13730121	17386	1
Vp029	493	Picture	MorphF9_07_orig.jpg ; MorphF9_10_UPPER.jpg	13730200	0	1	7318	2	0	next	hit	986
Vp029	493	Response	2	13737481	7281	1
Vp029	494	Picture	MorphM2_03_orig.jpg ; MorphM2_10_UPPER.jpg	13737518	0	1	10479	2	0	next	hit	988
Vp029	494	Response	2	13747800	10282	1
Vp029	495	Picture	MorphM5_03_orig.jpg ; MorphM5_10_UPPER.jpg	13747997	0	1	39419	3	0	next	hit	990
Vp029	495	Response	2	13787240	39243	1
Vp029	496	Picture	MorphF4_05_orig.jpg ; MorphF4_00_UPPER.jpg	13787416	0	2	29773	3	0	next	incorrect	992
Vp029	496	Response	1	13817080	29664	1
Vp029	497	Picture	MorphF3_09_orig.jpg ; MorphF3_10_UPPER.jpg	13817189	0	1	20791	2	0	next	hit	994
Vp029	497	Response	2	13837799	20610	1
Vp029	498	Picture	MorphF10_06_orig.jpg ; MorphF10_00_UPPER.jpg	13837980	0	1	25615	2	0	next	incorrect	996
Vp029	498	Response	1	13863479	25499	1
Vp029	499	Picture	MorphF1_06_orig.jpg ; MorphF1_10_UPPER.jpg	13863595	0	1	25781	2	0	next	hit	998
Vp029	499	Response	2	13889318	25723	1
Vp029	500	Picture	MorphM6_04_orig.jpg ; MorphM6_00_UPPER.jpg	13889376	0	1	35427	3	0	next	incorrect	1000
Vp029	500	Response	1	13924598	35222	1
Vp029	501	Picture	MorphM9_10_orig.jpg ; MorphM9_00_UPPER.jpg	13924803	0	2	19793	4	0	next	incorrect	1002
Vp029	501	Response	1	13944438	19635	1
Vp029	502	Picture	MorphF5_08_orig.jpg ; MorphF5_00_UPPER.jpg	13944596	0	2	57217	4	0	next	incorrect	1004
Vp029	502	Response	1	14001637	57041	1
Vp029	503	Picture	MorphM9_03_orig.jpg ; MorphM9_00_UPPER.jpg	14001813	0	2	72519	4	0	next	incorrect	1006
Vp029	503	Response	1	14074196	72383	1
Vp029	504	Picture	MorphF4_03_orig.jpg ; MorphF4_00_UPPER.jpg	14074332	0	2	14804	3	0	next	incorrect	1008
Vp029	504	Response	1	14089074	14742	2
Vp029	505	Picture	MorphF5_04_orig.jpg ; MorphF5_00_UPPER.jpg	14089136	0	1	34913	184	0	next	incorrect	1010
Vp029	505	Response	1	14124035	34899	1
Vp029	506	Picture	MorphM5_02_orig.jpg ; MorphM5_10_UPPER.jpg	14124049	0	183	8997	184	0	next	hit	1012
Vp029	506	Response	2	14132915	8866	1
Vp029	507	Picture	MorphF10_05_orig.jpg ; MorphF10_00_UPPER.jpg	14133046	0	1	6653	3	0	next	hit	1014
Vp029	507	Response	2	14139554	6508	1
Vp029	508	Picture	MorphM3_09_orig.jpg ; MorphM3_00_UPPER.jpg	14139699	0	2	24950	3	0	next	hit	1016
Vp029	508	Response	2	14164514	24815	1
Vp029	509	Picture	MorphF1_07_orig.jpg ; MorphF1_00_UPPER.jpg	14164649	0	1	23119	2	0	next	incorrect	1018
Vp029	509	Response	1	14187714	23065	1
Vp029	510	Picture	MorphF3_02_orig.jpg ; MorphF3_10_UPPER.jpg	14187768	0	1	23785	2	0	next	hit	1020
Vp029	510	Response	2	14211474	23706	1
Vp029	511	Picture	MorphM8_06_orig.jpg ; MorphM8_00_UPPER.jpg	14211553	0	1	8649	2	0	next	hit	1022
Vp029	511	Response	2	14220113	8560	1
Vp029	512	Picture	MorphM10_10_orig.jpg ; MorphM10_10_UPPER.jpg	14220202	0	1	9647	2	0	next	hit	1024
Vp029	512	Response	2	14229633	9431	1
Vp029	513	Picture	MorphF2_00_orig.jpg ; MorphF2_10_UPPER.jpg	14229849	0	1	25282	2	0	next	incorrect	1026
Vp029	513	Response	1	14254993	25144	1
Vp029	514	Picture	MorphM1_06_orig.jpg ; MorphM1_00_UPPER.jpg	14255131	0	1	24450	2	0	next	incorrect	1028
Vp029	514	Response	1	14279553	24422	1
Vp029	515	Picture	MorphF10_01_orig.jpg ; MorphF10_00_UPPER.jpg	14279581	0	1	35581	182	0	next	incorrect	1030
Vp029	515	Response	1	14315152	35571	1
Vp029	516	Picture	MorphM8_05_orig.jpg ; MorphM8_10_UPPER.jpg	14315162	0	181	51742	182	0	next	hit	1032
Vp029	516	Response	2	14366751	51589	1
Vp029	517	Picture	MorphF4_06_orig.jpg ; MorphF4_10_UPPER.jpg	14366904	0	1	6819	2	0	next	hit	1034
Vp029	517	Response	2	14373551	6647	1
Vp029	518	Picture	MorphF2_05_orig.jpg ; MorphF2_00_UPPER.jpg	14373723	0	1	15801	2	0	next	incorrect	1036
Vp029	518	Response	1	14389471	15748	1
Vp029	519	Picture	MorphF3_03_orig.jpg ; MorphF3_00_UPPER.jpg	14389524	0	1	34929	2	0	next	incorrect	1038
Vp029	519	Response	1	14424350	34826	1
Vp029	520	Picture	MorphF1_10_orig.jpg ; MorphF1_00_UPPER.jpg	14424453	0	1	6321	2	0	next	hit	1040
Vp029	520	Response	2	14430670	6217	1
Vp029	521	Picture	MorphM9_06_orig.jpg ; MorphM9_00_UPPER.jpg	14430774	0	1	11476	2	0	next	hit	1042
Vp029	521	Response	2	14442110	11336	1
Vp029	522	Picture	MorphM4_04_orig.jpg ; MorphM4_10_UPPER.jpg	14442250	0	1	6820	2	0	next	hit	1044
Vp029	522	Response	2	14448990	6740	1
Vp029	523	Picture	MorphM5_07_orig.jpg ; MorphM5_00_UPPER.jpg	14449070	0	1	17464	2	0	next	hit	1046
Vp029	523	Response	2	14466430	17360	1
Vp029	524	Picture	MorphF5_02_orig.jpg ; MorphF5_00_UPPER.jpg	14466534	0	1	13140	2	0	next	incorrect	1048
Vp029	524	Response	1	14479470	12936	1
Vp029	525	Picture	MorphF4_00_orig.jpg ; MorphF4_10_UPPER.jpg	14479674	0	1	8122	197	0	next	hit	1050
Vp029	525	Response	2	14487789	8115	1
Vp029	526	Picture	MorphF8_03_orig.jpg ; MorphF8_00_UPPER.jpg	14487796	0	196	21651	197	0	next	hit	1052
Vp029	526	Response	2	14509389	21593	1
Vp029	527	Picture	MorphM7_08_orig.jpg ; MorphM7_10_UPPER.jpg	14509447	0	1	6986	2	0	next	hit	1054
Vp029	527	Response	2	14516349	6902	1
Vp029	528	Picture	MorphM9_05_orig.jpg ; MorphM9_00_UPPER.jpg	14516433	0	1	19793	2	0	next	hit	1056
Vp029	528	Response	2	14536029	19596	1
Vp029	529	Picture	MorphM4_08_orig.jpg ; MorphM4_00_UPPER.jpg	14536226	0	1	7817	2	0	next	hit	1058
Vp029	529	Response	2	14543948	7722	1
Vp029	530	Picture	MorphF3_04_orig.jpg ; MorphF3_10_UPPER.jpg	14544043	0	1	9148	2	0	next	hit	1060
Vp029	530	Response	2	14552988	8945	1
Vp029	531	Picture	MorphF10_07_orig.jpg ; MorphF10_10_UPPER.jpg	14553191	0	1	25448	2	0	next	incorrect	1062
Vp029	531	Response	1	14578588	25397	1
Vp029	532	Picture	MorphF4_04_orig.jpg ; MorphF4_00_UPPER.jpg	14578639	0	1	10479	2	0	next	hit	1064
Vp029	532	Response	2	14588988	10349	1
Vp029	533	Picture	MorphF1_04_orig.jpg ; MorphF1_10_UPPER.jpg	14589118	0	1	6819	3	0	next	hit	1066
Vp029	533	Response	2	14595788	6670	1
Vp029	534	Picture	MorphF5_03_orig.jpg ; MorphF5_00_UPPER.jpg	14595937	0	2	9148	4	0	next	incorrect	1068
Vp029	534	Response	1	14604908	8971	1
Vp029	535	Picture	MorphF1_02_orig.jpg ; MorphF1_00_UPPER.jpg	14605085	0	2	9814	3	0	next	hit	1070
Vp029	535	Response	2	14614747	9662	1
Vp029	536	Picture	MorphF8_09_orig.jpg ; MorphF8_10_UPPER.jpg	14614899	0	1	20625	2	0	next	hit	1072
Vp029	536	Response	2	14635387	20488	1
Vp029	537	Picture	MorphF10_06_orig.jpg ; MorphF10_10_UPPER.jpg	14635524	0	1	5488	2	0	next	hit	1074
Vp029	537	Response	2	14640827	5303	1
Vp029	538	Picture	MorphF7_03_orig.jpg ; MorphF7_10_UPPER.jpg	14641012	0	1	24617	2	0	next	hit	1076
Vp029	538	Response	2	14665547	24535	1
Vp029	539	Picture	MorphF10_09_orig.jpg ; MorphF10_10_UPPER.jpg	14665629	0	1	16134	2	0	next	incorrect	1078
Vp029	539	Response	1	14681626	15997	1
Vp029	540	Picture	MorphM2_06_orig.jpg ; MorphM2_00_UPPER.jpg	14681763	0	1	11310	2	0	next	incorrect	1080
Vp029	540	Response	1	14692986	11223	1
Vp029	541	Picture	MorphM9_04_orig.jpg ; MorphM9_00_UPPER.jpg	14693073	0	1	18612	185	0	next	incorrect	1082
Vp029	541	Response	1	14711626	18553	1
Vp029	542	Picture	MorphM8_07_orig.jpg ; MorphM8_10_UPPER.jpg	14711685	0	184	8832	185	0	next	hit	1084
Vp029	542	Response	2	14720346	8661	1
Vp029	543	Picture	MorphF2_01_orig.jpg ; MorphF2_10_UPPER.jpg	14720517	0	1	6653	2	0	next	hit	1086
Vp029	543	Response	2	14727146	6629	1
Vp029	544	Picture	MorphM7_04_orig.jpg ; MorphM7_10_UPPER.jpg	14727170	0	1	26779	2	0	next	hit	1088
Vp029	544	Response	2	14753865	26695	1
Vp029	545	Picture	MorphM10_07_orig.jpg ; MorphM10_00_UPPER.jpg	14753949	0	1	17298	2	0	next	hit	1090
Vp029	545	Response	2	14771145	17196	1
Vp029	546	Picture	MorphM1_05_orig.jpg ; MorphM1_10_UPPER.jpg	14771247	0	1	15801	3	0	next	incorrect	1092
Vp029	546	Response	1	14786905	15658	1
Vp029	547	Picture	MorphM7_02_orig.jpg ; MorphM7_00_UPPER.jpg	14787048	0	2	10479	3	0	next	incorrect	1094
Vp029	547	Response	1	14797385	10337	1
Vp029	548	Picture	MorphF7_04_orig.jpg ; MorphF7_00_UPPER.jpg	14797527	0	1	23435	186	0	next	hit	1096
Vp029	548	Response	2	14820904	23377	1
Vp029	549	Picture	MorphM1_00_orig.jpg ; MorphM1_00_UPPER.jpg	14820962	0	185	12159	187	0	next	incorrect	1098
Vp029	549	Response	1	14833064	12102	1
Vp029	550	Picture	MorphM4_02_orig.jpg ; MorphM4_10_UPPER.jpg	14833121	0	2	16944	191	0	next	incorrect	1100
Vp029	550	Response	1	14850024	16903	1
Vp029	551	Picture	MorphF6_06_orig.jpg ; MorphF6_10_UPPER.jpg	14850065	0	189	36614	190	0	next	hit	1102
Vp029	551	Response	2	14886503	36438	1
Vp029	552	Picture	MorphF9_03_orig.jpg ; MorphF9_00_UPPER.jpg	14886679	0	1	15635	2	0	next	hit	1104
Vp029	552	Response	2	14902263	15584	1
Vp029	553	Picture	MorphF1_01_orig.jpg ; MorphF1_10_UPPER.jpg	14902314	0	1	8815	2	0	next	hit	1106
Vp029	553	Response	2	14910983	8669	1
Vp029	554	Picture	MorphM5_00_orig.jpg ; MorphM5_00_UPPER.jpg	14911129	0	1	18130	2	0	next	incorrect	1108
Vp029	554	Response	1	14929143	18014	1
Vp029	555	Picture	MorphF3_08_orig.jpg ; MorphF3_00_UPPER.jpg	14929259	0	1	17963	3	0	next	hit	1110
Vp029	555	Response	2	14947142	17883	1
Vp029	556	Picture	MorphM9_01_orig.jpg ; MorphM9_10_UPPER.jpg	14947222	0	2	22954	3	0	next	hit	1112
Vp029	556	Response	2	14970102	22880	1
Vp029	557	Picture	MorphM4_06_orig.jpg ; MorphM4_10_UPPER.jpg	14970176	0	1	12641	2	0	next	hit	1114
Vp029	557	Response	2	14982742	12566	1
Vp029	558	Picture	MorphF6_07_orig.jpg ; MorphF6_00_UPPER.jpg	14982817	0	1	13306	2	0	next	incorrect	1116
Vp029	558	Response	1	14995942	13125	1
Vp029	559	Picture	MorphF2_05_orig.jpg ; MorphF2_10_UPPER.jpg	14996123	0	1	38921	2	0	next	hit	1118
Vp029	559	Response	2	15034901	38778	1
Vp029	560	Picture	MorphF9_02_orig.jpg ; MorphF9_10_UPPER.jpg	15035044	0	1	9784	198	0	next	incorrect	1120
Vp029	560	Response	1	15044820	9776	2
Vp029	561	Picture	MorphM10_07_orig.jpg ; MorphM10_10_UPPER.jpg	15044828	0	197	11506	198	0	next	hit	1122
Vp029	561	Response	2	15056261	11433	1
Vp029	562	Picture	MorphF5_09_orig.jpg ; MorphF5_10_UPPER.jpg	15056334	0	1	14803	2	0	next	hit	1124
Vp029	562	Response	2	15071061	14727	1
Vp029	563	Picture	MorphF3_02_orig.jpg ; MorphF3_00_UPPER.jpg	15071137	0	1	28941	2	0	next	incorrect	1126
Vp029	563	Response	1	15099940	28803	1
Vp029	564	Picture	MorphF2_07_orig.jpg ; MorphF2_00_UPPER.jpg	15100078	0	1	13639	2	0	next	hit	1128
Vp029	564	Response	2	15113540	13462	1
Vp029	565	Picture	MorphF7_01_orig.jpg ; MorphF7_10_UPPER.jpg	15113717	0	1	41748	2	0	next	hit	1130
Vp029	565	Response	2	15155379	41662	1
Vp029	566	Picture	MorphM9_10_orig.jpg ; MorphM9_10_UPPER.jpg	15155465	0	1	5489	2	0	next	hit	1132
Vp029	566	Response	2	15160819	5354	1
Vp029	567	Picture	MorphM7_06_orig.jpg ; MorphM7_10_UPPER.jpg	15160954	0	1	6986	2	0	next	hit	1134
Vp029	567	Response	2	15167779	6825	1
Vp029	568	Picture	MorphM2_02_orig.jpg ; MorphM2_10_UPPER.jpg	15167940	0	1	10479	2	0	next	incorrect	1136
Vp029	568	Response	1	15178259	10319	1
Vp029	569	Picture	MorphF7_09_orig.jpg ; MorphF7_10_UPPER.jpg	15178419	0	1	8649	2	0	next	hit	1138
Vp029	569	Response	2	15186979	8560	1
Vp029	570	Picture	MorphM1_03_orig.jpg ; MorphM1_10_UPPER.jpg	15187068	0	1	15135	3	0	next	incorrect	1140
Vp029	570	Response	1	15202179	15111	1
Vp029	571	Picture	MorphF8_05_orig.jpg ; MorphF8_10_UPPER.jpg	15202203	0	2	9315	3	0	next	hit	1142
Vp029	571	Response	2	15211458	9255	1
Vp029	572	Picture	MorphM6_03_orig.jpg ; MorphM6_00_UPPER.jpg	15211518	0	1	19793	2	0	next	hit	1144
Vp029	572	Response	2	15231138	19620	1
Vp029	573	Picture	MorphM9_03_orig.jpg ; MorphM9_10_UPPER.jpg	15231311	0	1	106117	2	0	next	incorrect	1146
Vp029	573	Response	1	15337377	106066	1
Vp029	574	Picture	MorphM1_07_orig.jpg ; MorphM1_10_UPPER.jpg	15337428	0	1	24450	3	0	next	incorrect	1148
Vp029	574	Response	1	15361776	24348	1
Vp029	575	Picture	MorphM3_01_orig.jpg ; MorphM3_10_UPPER.jpg	15361878	0	2	71355	3	0	next	hit	1150
Vp029	575	Response	2	15433135	71257	1
Vp029	576	Picture	MorphF8_07_orig.jpg ; MorphF8_10_UPPER.jpg	15433233	0	1	9315	2	0	next	hit	1152
Vp029	576	Response	2	15442415	9182	1
Vp029	577	Picture	MorphM7_10_orig.jpg ; MorphM7_00_UPPER.jpg	15442548	0	1	11643	2	0	next	hit	1154
Vp029	577	Response	2	15454095	11547	1
Vp029	578	Picture	MorphF2_07_orig.jpg ; MorphF2_10_UPPER.jpg	15454191	0	1	6985	2	0	next	hit	1156
Vp029	578	Response	2	15461055	6864	1
Vp029	579	Picture	MorphF8_01_orig.jpg ; MorphF8_10_UPPER.jpg	15461176	0	1	24118	2	0	next	hit	1158
Vp029	579	Response	2	15485214	24038	1
Vp029	580	Picture	MorphM6_03_orig.jpg ; MorphM6_10_UPPER.jpg	15485294	0	1	9295	188	0	next	hit	1160
Vp029	580	Response	2	15494573	9279	2
Vp029	581	Picture	MorphF1_05_orig.jpg ; MorphF1_10_UPPER.jpg	15494589	0	187	6506	188	0	next	hit	1162
Vp029	581	Response	2	15500974	6385	1
Vp029	582	Picture	MorphM5_06_orig.jpg ; MorphM5_00_UPPER.jpg	15501095	0	1	10978	2	0	next	incorrect	1164
Vp029	582	Response	1	15512014	10919	1
Vp029	583	Picture	MorphF9_00_orig.jpg ; MorphF9_10_UPPER.jpg	15512073	0	1	14304	2	0	next	hit	1166
Vp029	583	Response	2	15526254	14181	1
Vp029	584	Picture	MorphM9_00_orig.jpg ; MorphM9_10_UPPER.jpg	15526377	0	1	29107	3	0	next	hit	1168
Vp029	584	Response	2	15555373	28996	1
Vp029	585	Picture	MorphM5_05_orig.jpg ; MorphM5_00_UPPER.jpg	15555484	0	2	26114	3	0	next	incorrect	1170
Vp029	585	Response	1	15581533	26049	1
Vp029	586	Picture	MorphF3_04_orig.jpg ; MorphF3_00_UPPER.jpg	15581598	0	1	10645	2	0	next	incorrect	1172
Vp029	586	Response	1	15592093	10495	1
Vp029	587	Picture	MorphM10_08_orig.jpg ; MorphM10_10_UPPER.jpg	15592243	0	1	10628	185	0	next	hit	1174
Vp029	587	Response	2	15602812	10569	1
Vp029	588	Picture	MorphM2_00_orig.jpg ; MorphM2_10_UPPER.jpg	15602871	0	184	25299	185	0	next	incorrect	1176
Vp029	588	Response	1	15628091	25220	2
Vp029	589	Picture	MorphF5_05_orig.jpg ; MorphF5_10_UPPER.jpg	15628170	0	1	5988	2	0	next	hit	1178
Vp029	589	Response	2	15634012	5842	1
Vp029	590	Picture	MorphF7_07_orig.jpg ; MorphF7_10_UPPER.jpg	15634158	0	1	32907	194	0	next	incorrect	1180
Vp029	590	Response	1	15667052	32894	1
Vp029	591	Picture	MorphF6_00_orig.jpg ; MorphF6_00_UPPER.jpg	15667065	0	193	26638	194	0	next	incorrect	1182
Vp029	591	Response	1	15693611	26546	1
Vp029	592	Picture	MorphM2_10_orig.jpg ; MorphM2_10_UPPER.jpg	15693703	0	1	34763	2	0	next	hit	1184
Vp029	592	Response	2	15728411	34708	1
Vp029	593	Picture	MorphF10_03_orig.jpg ; MorphF10_00_UPPER.jpg	15728466	0	1	27763	182	0	next	hit	1186
Vp029	593	Response	2	15756170	27704	1
Vp029	594	Picture	MorphF4_09_orig.jpg ; MorphF4_00_UPPER.jpg	15756229	0	181	23798	183	0	next	incorrect	1188
Vp029	594	Response	1	15779850	23621	1
Vp029	595	Picture	MorphM8_01_orig.jpg ; MorphM8_10_UPPER.jpg	15780027	0	2	35927	3	0	next	hit	1190
Vp029	595	Response	2	15815770	35743	1
Vp029	596	Picture	MorphM7_05_orig.jpg ; MorphM7_00_UPPER.jpg	15815954	0	1	17298	3	0	next	incorrect	1192
Vp029	596	Response	1	15833129	17175	1
Vp029	597	Picture	MorphM1_03_orig.jpg ; MorphM1_00_UPPER.jpg	15833252	0	2	7485	3	0	next	incorrect	1194
Vp029	597	Response	1	15840649	7397	1
Vp029	598	Picture	MorphM5_01_orig.jpg ; MorphM5_10_UPPER.jpg	15840737	0	1	13972	2	0	next	hit	1196
Vp029	598	Response	2	15854649	13912	1
Vp029	599	Picture	MorphF2_08_orig.jpg ; MorphF2_00_UPPER.jpg	15854709	0	1	30770	3	0	next	incorrect	1198
Vp029	599	Response	1	15885448	30739	1
Vp029	600	Picture	MorphF1_01_orig.jpg ; MorphF1_00_UPPER.jpg	15885479	0	2	17132	3	0	next	hit	1200
Vp029	600	Response	2	15902408	16929	1
Vp029	601	Picture	MorphM9_07_orig.jpg ; MorphM9_10_UPPER.jpg	15902611	0	1	37258	2	0	next	hit	1202
Vp029	601	Response	2	15939687	37076	1
Vp029	602	Picture	MorphM8_03_orig.jpg ; MorphM8_00_UPPER.jpg	15939869	0	1	232674	187	0	next	hit	1204
Vp029	602	Response	2	16172484	232615	1
Vp029	603	Picture	MorphF9_10_orig.jpg ; MorphF9_10_UPPER.jpg	16172543	0	186	16140	366	0	next	hit	1206
Vp029	603	Response	2	16188644	16101	1
Vp029	604	Picture	MorphF3_07_orig.jpg ; MorphF3_00_UPPER.jpg	16188683	0	180	9493	181	0	next	incorrect	1208
Vp029	604	Response	1	16198003	9320	1
Vp029	605	Picture	MorphF7_04_orig.jpg ; MorphF7_10_UPPER.jpg	16198176	0	1	13972	2	0	next	hit	1210
Vp029	605	Response	2	16212003	13827	1
Vp029	606	Picture	MorphM7_02_orig.jpg ; MorphM7_10_UPPER.jpg	16212148	0	1	6154	2	0	next	hit	1212
Vp029	606	Response	2	16218163	6015	1
Vp029	607	Picture	MorphF6_08_orig.jpg ; MorphF6_10_UPPER.jpg	16218302	0	1	9813	2	0	next	hit	1214
Vp029	607	Response	2	16228003	9701	1
Vp029	608	Picture	MorphF3_00_orig.jpg ; MorphF3_10_UPPER.jpg	16228115	0	1	13639	2	0	next	incorrect	1216
Vp029	608	Response	1	16241603	13488	1
Vp029	609	Picture	MorphF2_09_orig.jpg ; MorphF2_00_UPPER.jpg	16241754	0	1	9980	2	0	next	incorrect	1218
Vp029	609	Response	1	16251603	9849	1
Vp029	610	Picture	MorphF4_01_orig.jpg ; MorphF4_00_UPPER.jpg	16251734	0	1	27278	2	0	next	incorrect	1220
Vp029	610	Response	1	16278962	27228	1
Vp029	611	Picture	MorphM3_07_orig.jpg ; MorphM3_00_UPPER.jpg	16279012	0	1	11809	2	0	next	hit	1222
Vp029	611	Response	2	16290642	11630	1
Vp029	612	Picture	MorphM1_01_orig.jpg ; MorphM1_00_UPPER.jpg	16290821	0	1	12641	2	0	next	incorrect	1224
Vp029	612	Response	1	16303363	12542	1
Vp029	613	Picture	MorphF2_10_orig.jpg ; MorphF2_10_UPPER.jpg	16303462	0	1	46572	2	0	next	hit	1226
Vp029	613	Response	2	16349921	46459	1
Vp029	614	Picture	MorphF5_01_orig.jpg ; MorphF5_00_UPPER.jpg	16350034	0	1	9647	2	0	next	incorrect	1228
Vp029	614	Response	1	16359521	9487	1
Vp029	615	Picture	MorphM5_08_orig.jpg ; MorphM5_00_UPPER.jpg	16359681	0	1	9314	2	0	next	hit	1230
Vp029	615	Response	2	16368961	9280	1
Vp029	616	Picture	MorphM8_07_orig.jpg ; MorphM8_00_UPPER.jpg	16368995	0	1	29274	2	0	next	hit	1232
Vp029	616	Response	2	16398080	29085	1
Vp029	617	Picture	MorphM5_10_orig.jpg ; MorphM5_00_UPPER.jpg	16398269	0	1	12641	2	0	next	incorrect	1234
Vp029	617	Response	1	16410800	12531	1
Vp029	618	Picture	MorphF10_08_orig.jpg ; MorphF10_10_UPPER.jpg	16410910	0	1	37091	2	0	next	hit	1236
Vp029	618	Response	2	16447840	36930	1
Vp029	619	Picture	MorphM5_10_orig.jpg ; MorphM5_10_UPPER.jpg	16448001	0	1	12974	2	0	next	hit	1238
Vp029	619	Response	2	16460800	12799	1
Vp029	620	Picture	MorphM4_05_orig.jpg ; MorphM4_10_UPPER.jpg	16460975	0	1	22787	2	0	next	hit	1240
Vp029	620	Response	2	16483679	22704	1
Vp029	621	Picture	MorphF8_04_orig.jpg ; MorphF8_00_UPPER.jpg	16483762	0	1	13971	2	0	next	incorrect	1242
Vp029	621	Response	1	16497599	13837	1
Vp029	622	Picture	MorphF2_03_orig.jpg ; MorphF2_00_UPPER.jpg	16497733	0	1	15635	2	0	next	incorrect	1244
Vp029	622	Response	1	16513279	15546	1
Vp029	623	Picture	MorphF6_09_orig.jpg ; MorphF6_00_UPPER.jpg	16513368	0	1	10312	3	0	next	incorrect	1246
Vp029	623	Response	1	16523598	10230	1
Vp029	624	Picture	MorphF3_05_orig.jpg ; MorphF3_00_UPPER.jpg	16523680	0	2	19793	4	0	next	incorrect	1248
Vp029	624	Response	1	16543359	19679	1
Vp029	625	Picture	MorphF7_05_orig.jpg ; MorphF7_10_UPPER.jpg	16543473	0	2	23453	3	0	next	incorrect	1250
Vp029	625	Response	1	16566878	23405	1
Vp029	626	Picture	MorphM4_06_orig.jpg ; MorphM4_00_UPPER.jpg	16566926	0	1	7485	2	0	next	incorrect	1252
Vp029	626	Response	1	16574318	7392	1
Vp029	627	Picture	MorphM1_08_orig.jpg ; MorphM1_00_UPPER.jpg	16574411	0	1	9813	2	0	next	hit	1254
Vp029	627	Response	2	16584158	9747	1
Vp029	628	Picture	MorphM9_08_orig.jpg ; MorphM9_10_UPPER.jpg	16584224	0	1	11643	2	0	next	hit	1256
Vp029	628	Response	2	16595677	11453	1
Vp029	629	Picture	MorphF10_04_orig.jpg ; MorphF10_00_UPPER.jpg	16595867	0	1	13140	2	0	next	hit	1258
Vp029	629	Response	2	16608877	13010	1
Vp029	630	Picture	MorphM6_05_orig.jpg ; MorphM6_10_UPPER.jpg	16609007	0	1	36925	2	0	next	incorrect	1260
Vp029	630	Response	1	16645837	36830	1
Vp029	631	Picture	MorphM8_02_orig.jpg ; MorphM8_10_UPPER.jpg	16645932	0	1	8482	2	0	next	hit	1262
Vp029	631	Response	2	16654317	8385	1
Vp029	632	Picture	MorphF5_00_orig.jpg ; MorphF5_10_UPPER.jpg	16654414	0	1	10479	2	0	next	incorrect	1264
Vp029	632	Response	1	16664796	10382	1
Vp029	633	Picture	MorphM6_00_orig.jpg ; MorphM6_00_UPPER.jpg	16664893	0	1	74349	2	0	next	incorrect	1266
Vp029	633	Response	1	16739115	74222	1
Vp029	634	Picture	MorphM1_09_orig.jpg ; MorphM1_00_UPPER.jpg	16739242	0	1	9979	2	0	next	hit	1268
Vp029	634	Response	2	16749035	9793	1
Vp029	635	Picture	MorphF6_01_orig.jpg ; MorphF6_00_UPPER.jpg	16749221	0	1	80171	2	0	next	hit	1270
Vp029	635	Response	2	16829274	80053	1
Vp029	636	Picture	MorphF1_04_orig.jpg ; MorphF1_00_UPPER.jpg	16829392	0	1	22935	186	0	next	incorrect	1272
Vp029	636	Response	1	16852312	22920	3
Vp029	637	Picture	MorphM6_01_orig.jpg ; MorphM6_10_UPPER.jpg	16852327	0	185	26464	186	0	next	hit	1274
Vp029	637	Response	2	16878633	26306	1
Vp029	638	Picture	MorphM9_02_orig.jpg ; MorphM9_10_UPPER.jpg	16878791	0	1	7152	2	0	next	hit	1276
Vp029	638	Response	2	16885833	7042	1
Vp029	639	Picture	MorphF5_08_orig.jpg ; MorphF5_10_UPPER.jpg	16885943	0	1	8649	2	0	next	hit	1278
Vp029	639	Response	2	16894473	8530	1
Vp029	640	Picture	MorphM9_05_orig.jpg ; MorphM9_10_UPPER.jpg	16894592	0	1	26613	2	0	next	hit	1280
Vp029	640	Response	2	16921113	26521	1
Vp029	641	Picture	MorphF10_02_orig.jpg ; MorphF10_00_UPPER.jpg	16921205	0	1	9314	2	0	next	hit	1282
Vp029	641	Response	2	16930392	9187	1
Vp029	642	Picture	MorphM7_07_orig.jpg ; MorphM7_10_UPPER.jpg	16930519	0	1	12807	2	0	next	hit	1284
Vp029	642	Response	2	16943112	12593	1
Vp029	643	Picture	MorphM6_08_orig.jpg ; MorphM6_00_UPPER.jpg	16943326	0	1	9481	2	0	next	incorrect	1286
Vp029	643	Response	1	16952632	9306	1
Vp029	644	Picture	MorphM3_04_orig.jpg ; MorphM3_00_UPPER.jpg	16952807	0	1	8815	3	0	next	incorrect	1288
Vp029	644	Response	1	16961512	8705	1
Vp029	645	Picture	MorphF9_04_orig.jpg ; MorphF9_10_UPPER.jpg	16961622	0	2	8483	3	0	next	incorrect	1290
Vp029	645	Response	1	16970072	8450	1
Vp029	646	Picture	MorphM2_00_orig.jpg ; MorphM2_00_UPPER.jpg	16970105	0	1	27611	2	0	next	incorrect	1292
Vp029	646	Response	1	16997591	27486	1
Vp029	647	Picture	MorphF1_00_orig.jpg ; MorphF1_00_UPPER.jpg	16997716	0	1	21123	2	0	next	incorrect	1294
Vp029	647	Response	1	17018711	20995	1
Vp029	648	Picture	MorphF6_08_orig.jpg ; MorphF6_00_UPPER.jpg	17018839	0	1	35761	2	0	next	incorrect	1296
Vp029	648	Response	1	17054471	35632	1
Vp029	649	Picture	MorphM10_06_orig.jpg ; MorphM10_10_UPPER.jpg	17054600	0	1	8649	2	0	next	hit	1298
Vp029	649	Response	2	17063110	8510	1
Vp029	650	Picture	MorphF10_04_orig.jpg ; MorphF10_10_UPPER.jpg	17063249	0	1	7485	2	0	next	hit	1300
Vp029	650	Response	2	17070550	7301	1
Vp029	651	Picture	MorphF3_10_orig.jpg ; MorphF3_00_UPPER.jpg	17070734	0	1	7983	3	0	next	incorrect	1302
Vp029	651	Response	1	17078550	7816	1
Vp029	652	Picture	MorphM8_05_orig.jpg ; MorphM8_00_UPPER.jpg	17078717	0	2	20126	3	0	next	hit	1304
Vp029	652	Response	2	17098630	19913	1
Vp029	653	Picture	MorphM5_04_orig.jpg ; MorphM5_10_UPPER.jpg	17098843	0	1	9315	2	0	next	hit	1306
Vp029	653	Response	2	17107990	9147	1
Vp029	654	Picture	MorphM4_02_orig.jpg ; MorphM4_00_UPPER.jpg	17108158	0	1	7651	2	0	next	hit	1308
Vp029	654	Response	2	17115669	7511	1
Vp029	655	Picture	MorphF3_07_orig.jpg ; MorphF3_10_UPPER.jpg	17115809	0	1	10312	2	0	next	incorrect	1310
Vp029	655	Response	1	17126069	10260	1
Vp029	656	Picture	MorphF2_08_orig.jpg ; MorphF2_10_UPPER.jpg	17126121	0	1	30937	2	0	next	incorrect	1312
Vp029	656	Response	1	17156949	30828	1
Vp029	657	Picture	MorphF1_05_orig.jpg ; MorphF1_00_UPPER.jpg	17157058	0	1	17631	2	0	next	incorrect	1314
Vp029	657	Response	1	17174629	17571	1
Vp029	658	Picture	MorphF9_04_orig.jpg ; MorphF9_00_UPPER.jpg	17174689	0	1	31768	3	0	next	incorrect	1316
Vp029	658	Response	1	17206308	31619	1
Vp029	659	Picture	MorphF4_01_orig.jpg ; MorphF4_10_UPPER.jpg	17206457	0	2	7818	3	0	next	hit	1318
Vp029	659	Response	2	17214068	7611	1
Vp029	660	Picture	MorphF9_06_orig.jpg ; MorphF9_10_UPPER.jpg	17214275	0	1	11144	2	0	next	hit	1320
Vp029	660	Response	2	17225268	10993	1
Vp029	661	Picture	MorphF6_10_orig.jpg ; MorphF6_00_UPPER.jpg	17225419	0	1	90316	2	0	next	hit	1322
Vp029	661	Response	2	17315507	90088	1
Vp029	662	Picture	MorphF1_09_orig.jpg ; MorphF1_00_UPPER.jpg	17315735	0	1	20458	2	0	next	incorrect	1324
Vp029	662	Response	1	17336066	20331	1
Vp029	663	Picture	MorphF9_07_orig.jpg ; MorphF9_00_UPPER.jpg	17336193	0	1	42248	2	0	next	incorrect	1326
Vp029	663	Response	1	17378386	42193	1
Vp029	664	Picture	MorphM1_00_orig.jpg ; MorphM1_10_UPPER.jpg	17378441	0	1	10312	2	0	next	incorrect	1328
Vp029	664	Response	1	17388625	10184	1
Vp029	665	Picture	MorphF3_03_orig.jpg ; MorphF3_10_UPPER.jpg	17388753	0	1	12475	2	0	next	hit	1330
Vp029	665	Response	2	17401185	12432	1
Vp029	666	Picture	MorphM4_05_orig.jpg ; MorphM4_00_UPPER.jpg	17401228	0	1	52393	2	0	next	incorrect	1332
Vp029	666	Response	1	17453584	52356	1
Vp029	667	Picture	MorphM6_05_orig.jpg ; MorphM6_00_UPPER.jpg	17453621	0	1	9980	2	0	next	incorrect	1334
Vp029	667	Response	1	17463504	9883	1
Vp029	668	Picture	MorphF7_01_orig.jpg ; MorphF7_00_UPPER.jpg	17463601	0	1	8316	2	0	next	incorrect	1336
Vp029	668	Response	1	17471824	8223	1
Vp029	669	Picture	MorphM1_07_orig.jpg ; MorphM1_00_UPPER.jpg	17471917	0	1	19128	2	0	next	incorrect	1338
Vp029	669	Response	1	17490944	19027	1
Vp029	670	Picture	MorphM4_07_orig.jpg ; MorphM4_10_UPPER.jpg	17491045	0	1	8982	2	0	next	hit	1340
Vp029	670	Response	2	17499902	8857	3
Vp029	671	Picture	MorphM3_00_orig.jpg ; MorphM3_00_UPPER.jpg	17500027	0	1	18628	2	0	next	incorrect	1343
Vp029	671	Response	1	17500864	837	1
Vp029	671	Response	1	17518544	18517	1
Vp029	672	Picture	MorphM9_01_orig.jpg ; MorphM9_00_UPPER.jpg	17518655	0	1	8982	2	0	next	hit	1345
Vp029	672	Response	2	17527583	8928	1
Vp029	673	Picture	MorphM7_08_orig.jpg ; MorphM7_00_UPPER.jpg	17527637	0	1	14803	2	0	next	incorrect	1347
Vp029	673	Response	1	17542383	14746	1
Vp029	674	Picture	MorphF4_10_orig.jpg ; MorphF4_00_UPPER.jpg	17542440	0	1	63371	2	0	next	incorrect	1349
Vp029	674	Response	1	17605742	63302	1
Vp029	675	Picture	MorphM10_03_orig.jpg ; MorphM10_00_UPPER.jpg	17605811	0	1	7818	2	0	next	hit	1351
Vp029	675	Response	2	17613502	7691	1
Vp029	676	Picture	MorphM6_04_orig.jpg ; MorphM6_10_UPPER.jpg	17613629	0	1	7484	3	0	next	hit	1353
Vp029	676	Response	2	17621022	7393	1
Vp029	677	Picture	MorphM8_08_orig.jpg ; MorphM8_10_UPPER.jpg	17621113	0	2	27777	3	0	next	hit	1355
Vp029	677	Response	2	17648862	27749	1
Vp029	678	Picture	MorphF9_06_orig.jpg ; MorphF9_00_UPPER.jpg	17648890	0	1	14970	2	0	next	hit	1357
Vp029	678	Response	2	17663821	14931	1
Vp029	679	Picture	MorphF1_03_orig.jpg ; MorphF1_10_UPPER.jpg	17663860	0	1	6154	2	0	next	hit	1359
Vp029	679	Response	2	17669981	6121	1
Vp029	680	Picture	MorphM7_07_orig.jpg ; MorphM7_00_UPPER.jpg	17670014	0	1	19627	2	0	next	hit	1361
Vp029	680	Response	2	17689501	19487	1
Vp029	681	Picture	MorphF1_08_orig.jpg ; MorphF1_00_UPPER.jpg	17689641	0	1	11809	2	0	next	incorrect	1363
Vp029	681	Response	1	17701421	11780	1
Vp029	682	Picture	MorphF6_01_orig.jpg ; MorphF6_10_UPPER.jpg	17701450	0	1	35261	3	0	next	hit	1365
Vp029	682	Response	2	17736540	35090	1
Vp029	683	Picture	MorphF7_00_orig.jpg ; MorphF7_00_UPPER.jpg	17736711	0	2	11311	3	0	next	incorrect	1367
Vp029	683	Response	1	17747900	11189	1
Vp029	684	Picture	MorphM4_01_orig.jpg ; MorphM4_10_UPPER.jpg	17748022	0	1	32267	3	0	next	hit	1369
Vp029	684	Response	2	17780220	32198	1
Vp029	685	Picture	MorphM3_09_orig.jpg ; MorphM3_10_UPPER.jpg	17780289	0	2	15802	3	0	next	hit	1371
Vp029	685	Response	2	17795899	15610	1
Vp029	686	Picture	MorphF6_02_orig.jpg ; MorphF6_10_UPPER.jpg	17796091	0	1	7152	2	0	next	hit	1373
Vp029	686	Response	2	17803019	6928	1
Vp029	687	Picture	MorphF5_07_orig.jpg ; MorphF5_10_UPPER.jpg	17803243	0	1	8150	2	0	next	hit	1375
Vp029	687	Response	2	17811259	8016	1
Vp029	688	Picture	MorphF2_06_orig.jpg ; MorphF2_00_UPPER.jpg	17811393	0	1	16134	2	0	next	incorrect	1377
Vp029	688	Response	1	17827419	16026	1
Vp029	689	Picture	MorphM9_08_orig.jpg ; MorphM9_00_UPPER.jpg	17827527	0	1	9480	2	0	next	incorrect	1379
Vp029	689	Response	1	17836939	9412	1
Vp029	690	Picture	MorphF4_08_orig.jpg ; MorphF4_00_UPPER.jpg	17837007	0	1	18296	3	0	next	hit	1381
Vp029	690	Response	2	17855258	18251	1
Vp029	691	Picture	MorphM10_08_orig.jpg ; MorphM10_00_UPPER.jpg	17855303	0	2	8650	3	0	next	hit	1383
Vp029	691	Response	2	17863738	8435	1
Vp029	692	Picture	MorphF4_04_orig.jpg ; MorphF4_10_UPPER.jpg	17863953	0	1	9314	2	0	next	hit	1385
Vp029	692	Response	2	17873098	9145	1
Vp029	693	Picture	MorphM9_07_orig.jpg ; MorphM9_00_UPPER.jpg	17873267	0	1	13639	2	0	next	incorrect	1387
Vp029	693	Response	1	17886698	13431	1
Vp029	694	Picture	MorphM2_05_orig.jpg ; MorphM2_00_UPPER.jpg	17886906	0	1	7984	2	0	next	incorrect	1389
Vp029	694	Response	1	17894698	7792	1
Vp029	695	Picture	MorphF5_10_orig.jpg ; MorphF5_10_UPPER.jpg	17894890	0	1	10478	2	0	next	hit	1391
Vp029	695	Response	2	17905178	10288	1
Vp029	696	Picture	MorphF4_02_orig.jpg ; MorphF4_10_UPPER.jpg	17905368	0	1	9647	2	0	next	hit	1393
Vp029	696	Response	2	17914857	9489	1
Vp029	697	Picture	MorphF10_07_orig.jpg ; MorphF10_00_UPPER.jpg	17915015	0	1	9315	2	0	next	hit	1395
Vp029	697	Response	2	17924137	9122	1
Vp029	698	Picture	MorphF9_08_orig.jpg ; MorphF9_10_UPPER.jpg	17924330	0	1	7318	2	0	next	hit	1397
Vp029	698	Response	2	17931577	7247	1
Vp029	699	Picture	MorphM4_10_orig.jpg ; MorphM4_00_UPPER.jpg	17931648	0	1	34929	2	0	next	incorrect	1399
Vp029	699	Response	1	17966537	34889	1
Vp029	700	Picture	MorphF5_09_orig.jpg ; MorphF5_00_UPPER.jpg	17966577	0	1	35760	3	0	next	hit	1401
Vp029	700	Response	2	18002216	35639	1
Vp029	701	Picture	MorphF1_07_orig.jpg ; MorphF1_10_UPPER.jpg	18002337	0	2	27266	182	0	next	incorrect	1403
Vp029	701	Response	1	18029576	27239	1
Vp029	702	Picture	MorphM6_02_orig.jpg ; MorphM6_10_UPPER.jpg	18029603	0	180	8495	181	0	next	hit	1405
Vp029	702	Response	2	18037975	8372	1
Vp029	703	Picture	MorphM1_10_orig.jpg ; MorphM1_00_UPPER.jpg	18038098	0	1	28941	2	0	next	incorrect	1407
Vp029	703	Response	1	18067015	28917	1
Vp029	704	Picture	MorphM2_02_orig.jpg ; MorphM2_00_UPPER.jpg	18067039	0	1	10978	2	0	next	incorrect	1409
Vp029	704	Response	1	18077895	10856	1
Vp029	705	Picture	MorphF5_10_orig.jpg ; MorphF5_00_UPPER.jpg	18078017	0	1	18462	2	0	next	hit	1411
Vp029	705	Response	2	18096375	18358	1
Vp029	706	Picture	MorphM1_02_orig.jpg ; MorphM1_00_UPPER.jpg	18096479	0	1	17797	2	0	next	incorrect	1413
Vp029	706	Response	1	18114135	17656	1
Vp029	707	Picture	MorphF2_04_orig.jpg ; MorphF2_00_UPPER.jpg	18114276	0	1	8636	182	0	next	hit	1415
Vp029	707	Response	2	18122854	8578	1
Vp029	708	Picture	MorphM2_07_orig.jpg ; MorphM2_00_UPPER.jpg	18122912	0	181	14983	182	0	next	hit	1417
Vp029	708	Response	2	18137734	14822	1
Vp029	709	Picture	MorphM5_00_orig.jpg ; MorphM5_10_UPPER.jpg	18137895	0	1	9813	2	0	next	hit	1419
Vp029	709	Response	2	18147654	9759	1
Vp029	710	Picture	MorphM6_10_orig.jpg ; MorphM6_00_UPPER.jpg	18147708	0	1	14305	2	0	next	incorrect	1421
Vp029	710	Response	1	18161974	14266	1
Vp029	711	Picture	MorphF4_02_orig.jpg ; MorphF4_00_UPPER.jpg	18162013	0	1	22786	3	0	next	incorrect	1423
Vp029	711	Response	1	18184613	22600	1
Vp029	712	Picture	MorphF7_10_orig.jpg ; MorphF7_10_UPPER.jpg	18184799	0	2	44077	3	0	next	hit	1425
Vp029	712	Response	2	18228773	43974	1
Vp029	713	Picture	MorphM2_07_orig.jpg ; MorphM2_10_UPPER.jpg	18228876	0	1	41250	2	0	next	incorrect	1427
Vp029	713	Response	1	18270052	41176	1
Vp029	714	Picture	MorphM3_03_orig.jpg ; MorphM3_00_UPPER.jpg	18270126	0	1	10146	2	0	next	incorrect	1429
Vp029	714	Response	1	18280212	10086	1
Vp029	715	Picture	MorphM7_10_orig.jpg ; MorphM7_10_UPPER.jpg	18280272	0	1	8150	2	0	next	hit	1431
Vp029	715	Response	2	18288292	8020	1
Vp029	716	Picture	MorphF3_05_orig.jpg ; MorphF3_10_UPPER.jpg	18288422	0	1	12142	2	0	next	hit	1433
Vp029	716	Response	2	18300372	11950	1
Vp029	717	Picture	MorphM3_08_orig.jpg ; MorphM3_00_UPPER.jpg	18300564	0	1	21622	3	0	next	incorrect	1435
Vp029	717	Response	1	18322131	21567	1
Vp029	718	Picture	MorphF3_00_orig.jpg ; MorphF3_00_UPPER.jpg	18322186	0	2	27278	3	0	next	incorrect	1437
Vp029	718	Response	1	18349331	27145	1
Vp029	719	Picture	MorphM5_06_orig.jpg ; MorphM5_10_UPPER.jpg	18349464	0	1	27943	3	0	next	hit	1439
Vp029	719	Response	2	18377251	27787	1
Vp029	720	Picture	MorphM8_04_orig.jpg ; MorphM8_10_UPPER.jpg	18377407	0	2	13307	3	0	next	hit	1441
Vp029	720	Response	2	18390530	13123	1
Vp029	721	Picture	MorphM10_10_orig.jpg ; MorphM10_00_UPPER.jpg	18390714	0	1	5488	3	0	next	hit	1443
Vp029	721	Response	2	18396050	5336	1
Vp029	722	Picture	MorphM7_01_orig.jpg ; MorphM7_00_UPPER.jpg	18396202	0	2	14138	4	0	next	incorrect	1445
Vp029	722	Response	1	18410290	14088	1
Vp029	723	Picture	MorphF5_07_orig.jpg ; MorphF5_00_UPPER.jpg	18410340	0	2	19960	3	0	next	incorrect	1447
Vp029	723	Response	1	18430130	19790	1
Vp029	724	Picture	MorphM4_03_orig.jpg ; MorphM4_00_UPPER.jpg	18430300	0	1	19793	2	0	next	incorrect	1449
Vp029	724	Response	1	18450049	19749	1
Vp029	725	Picture	MorphM1_10_orig.jpg ; MorphM1_10_UPPER.jpg	18450093	0	1	9647	2	0	next	incorrect	1451
Vp029	725	Response	1	18459569	9476	1
Vp029	726	Picture	MorphF10_02_orig.jpg ; MorphF10_10_UPPER.jpg	18459740	0	1	16134	2	0	next	hit	1453
Vp029	726	Response	2	18475809	16069	1
Vp029	727	Picture	MorphF7_08_orig.jpg ; MorphF7_10_UPPER.jpg	18475874	0	1	5988	2	0	next	hit	1455
Vp029	727	Response	2	18481729	5855	1
Vp029	728	Picture	MorphF2_02_orig.jpg ; MorphF2_00_UPPER.jpg	18481862	0	1	9647	2	0	next	hit	1457
Vp029	728	Response	2	18491329	9467	1
Vp029	729	Picture	MorphM2_08_orig.jpg ; MorphM2_00_UPPER.jpg	18491509	0	1	22786	3	0	next	incorrect	1459
Vp029	729	Response	1	18514128	22619	1
Vp029	730	Picture	MorphM8_10_orig.jpg ; MorphM8_10_UPPER.jpg	18514295	0	2	30605	3	0	next	hit	1461
Vp029	730	Response	2	18544688	30393	1
Vp029	731	Picture	MorphM4_04_orig.jpg ; MorphM4_00_UPPER.jpg	18544900	0	1	12142	2	0	next	incorrect	1463
Vp029	731	Response	1	18556848	11948	1
Vp029	732	Picture	MorphM5_07_orig.jpg ; MorphM5_10_UPPER.jpg	18557042	0	1	20126	2	0	next	hit	1465
Vp029	732	Response	2	18577007	19965	1
Vp029	733	Picture	MorphF3_01_orig.jpg ; MorphF3_10_UPPER.jpg	18577168	0	1	33598	2	0	next	hit	1467
Vp029	733	Response	2	18610607	33439	1
Vp029	734	Picture	MorphM7_00_orig.jpg ; MorphM7_00_UPPER.jpg	18610766	0	1	24450	2	0	next	hit	1469
Vp029	734	Response	2	18635087	24321	1
Vp029	735	Picture	MorphF9_03_orig.jpg ; MorphF9_10_UPPER.jpg	18635216	0	1	12807	2	0	next	hit	1471
Vp029	735	Response	2	18647886	12670	1
Vp029	736	Picture	MorphF5_04_orig.jpg ; MorphF5_10_UPPER.jpg	18648023	0	1	59047	2	0	next	incorrect	1473
Vp029	736	Response	1	18707006	58983	1
Vp029	737	Picture	MorphF4_09_orig.jpg ; MorphF4_10_UPPER.jpg	18707070	0	1	9314	2	0	next	hit	1475
Vp029	737	Response	2	18716285	9215	1
Vp029	738	Picture	MorphM5_09_orig.jpg ; MorphM5_10_UPPER.jpg	18716384	0	1	10811	3	0	next	hit	1477
Vp029	738	Response	2	18727165	10781	1
Vp029	739	Picture	MorphM10_03_orig.jpg ; MorphM10_10_UPPER.jpg	18727195	0	2	7153	3	0	next	hit	1479
Vp029	739	Response	2	18734205	7010	1
Vp029	740	Picture	MorphM2_01_orig.jpg ; MorphM2_00_UPPER.jpg	18734348	0	1	9480	2	0	next	incorrect	1481
Vp029	740	Response	1	18743725	9377	1
Vp029	741	Picture	MorphF8_10_orig.jpg ; MorphF8_10_UPPER.jpg	18743828	0	1	21776	182	0	next	hit	1483
Vp029	741	Response	2	18765565	21737	1
Vp029	742	Picture	MorphF9_09_orig.jpg ; MorphF9_00_UPPER.jpg	18765604	0	181	7997	182	0	next	hit	1485
Vp029	742	Response	2	18773404	7800	1
Vp029	743	Picture	MorphF6_03_orig.jpg ; MorphF6_10_UPPER.jpg	18773601	0	1	21789	2	0	next	incorrect	1487
Vp029	743	Response	1	18795324	21723	1
Vp029	744	Picture	MorphF3_10_orig.jpg ; MorphF3_10_UPPER.jpg	18795390	0	1	21789	2	0	next	hit	1489
Vp029	744	Response	2	18817004	21614	1
Vp029	745	Picture	MorphM2_10_orig.jpg ; MorphM2_00_UPPER.jpg	18817179	0	1	48568	2	0	next	incorrect	1491
Vp029	745	Response	1	18865643	48464	1
Vp029	746	Picture	MorphF4_10_orig.jpg ; MorphF4_10_UPPER.jpg	18865747	0	1	7984	2	0	next	hit	1493
Vp029	746	Response	2	18873563	7816	1
Vp029	747	Picture	MorphF5_06_orig.jpg ; MorphF5_10_UPPER.jpg	18873731	0	1	15468	2	0	next	hit	1495
Vp029	747	Response	2	18889083	15352	1
Vp029	748	Picture	MorphM2_04_orig.jpg ; MorphM2_10_UPPER.jpg	18889199	0	1	80669	2	0	next	incorrect	1497
Vp029	748	Response	1	18969722	80523	1
Vp029	749	Picture	MorphM10_05_orig.jpg ; MorphM10_10_UPPER.jpg	18969868	0	1	12974	2	0	next	hit	1499
Vp029	749	Response	2	18982761	12893	1
Vp029	750	Picture	MorphF9_00_orig.jpg ; MorphF9_00_UPPER.jpg	18982842	0	1	10645	2	0	next	incorrect	1501
Vp029	750	Response	1	18993401	10559	1
Vp029	751	Picture	MorphM2_06_orig.jpg ; MorphM2_10_UPPER.jpg	18993487	0	1	22121	3	0	next	incorrect	1503
Vp029	751	Response	1	19015561	22074	1
Vp029	752	Picture	MorphM1_09_orig.jpg ; MorphM1_10_UPPER.jpg	19015608	0	2	27445	3	0	next	incorrect	1505
Vp029	752	Response	1	19042920	27312	1
Vp029	753	Picture	MorphM9_00_orig.jpg ; MorphM9_00_UPPER.jpg	19043053	0	1	22288	2	0	next	incorrect	1507
Vp029	753	Response	1	19065160	22107	1
Vp029	754	Picture	MorphF1_09_orig.jpg ; MorphF1_10_UPPER.jpg	19065341	0	1	19959	2	0	next	incorrect	1509
Vp029	754	Response	1	19085160	19819	1
Vp029	755	Picture	MorphM1_01_orig.jpg ; MorphM1_10_UPPER.jpg	19085300	0	1	17963	3	0	next	incorrect	1511
Vp029	755	Response	1	19103080	17780	1
Vp029	756	Picture	MorphM3_03_orig.jpg ; MorphM3_10_UPPER.jpg	19103263	0	2	9148	4	0	next	incorrect	1513
Vp029	756	Response	1	19112199	8936	1
Vp029	757	Picture	MorphM5_02_orig.jpg ; MorphM5_00_UPPER.jpg	19112411	0	2	7818	3	0	next	hit	1515
Vp029	757	Response	2	19120199	7788	1
Vp029	758	Picture	MorphM3_04_orig.jpg ; MorphM3_10_UPPER.jpg	19120229	0	1	8316	2	0	next	hit	1518
Vp029	758	Response	1	19120999	770	1
Vp029	758	Response	2	19128439	8210	1
Vp029	759	Picture	MorphM2_04_orig.jpg ; MorphM2_00_UPPER.jpg	19128545	0	1	33931	2	0	next	incorrect	1520
Vp029	759	Response	1	19162279	33734	1
Vp029	760	Picture	MorphM6_07_orig.jpg ; MorphM6_00_UPPER.jpg	19162476	0	1	39586	2	0	next	incorrect	1522
Vp029	760	Response	1	19201958	39482	1
Vp029	761	Picture	MorphF9_10_orig.jpg ; MorphF9_00_UPPER.jpg	19202062	0	1	17465	2	0	next	hit	1524
Vp029	761	Response	2	19219398	17336	1
Vp029	762	Picture	MorphF7_09_orig.jpg ; MorphF7_00_UPPER.jpg	19219527	0	1	5821	2	0	next	hit	1526
Vp029	762	Response	2	19225317	5790	1
Vp029	763	Picture	MorphF2_10_orig.jpg ; MorphF2_00_UPPER.jpg	19225348	0	1	5822	2	0	next	hit	1528
Vp029	763	Response	2	19230998	5650	1
Vp029	764	Picture	MorphM6_07_orig.jpg ; MorphM6_10_UPPER.jpg	19231170	0	1	9647	2	0	next	hit	1530
Vp029	764	Response	2	19240677	9507	1
Vp029	765	Picture	MorphF3_09_orig.jpg ; MorphF3_00_UPPER.jpg	19240817	0	1	13639	2	0	next	hit	1532
Vp029	765	Response	2	19254277	13460	1
Vp029	766	Picture	MorphM3_00_orig.jpg ; MorphM3_10_UPPER.jpg	19254456	0	1	8815	3	0	next	hit	1534
Vp029	766	Response	2	19263162	8706	1
Vp029	767	Picture	MorphM2_09_orig.jpg ; MorphM2_00_UPPER.jpg	19263271	0	2	13473	3	0	next	incorrect	1536
Vp029	767	Response	1	19276597	13326	1
Vp029	768	Picture	MorphF1_03_orig.jpg ; MorphF1_00_UPPER.jpg	19276744	0	1	9647	2	0	next	incorrect	1538
Vp029	768	Response	1	19286277	9533	1
Vp029	769	Picture	MorphF8_00_orig.jpg ; MorphF8_00_UPPER.jpg	19286391	0	1	16300	2	0	next	hit	1540
Vp029	769	Response	2	19302597	16206	1
Vp029	770	Picture	MorphF9_02_orig.jpg ; MorphF9_00_UPPER.jpg	19302691	0	1	9647	2	0	next	hit	1542
Vp029	770	Response	2	19312116	9425	1
Vp029	771	Picture	MorphF2_09_orig.jpg ; MorphF2_10_UPPER.jpg	19312338	0	1	7485	2	0	next	hit	1544
Vp029	771	Response	2	19319716	7378	1
Vp029	772	Picture	MorphM6_09_orig.jpg ; MorphM6_10_UPPER.jpg	19319823	0	1	29107	2	0	next	hit	1546
Vp029	772	Response	2	19348756	28933	1
Vp029	773	Picture	MorphF1_00_orig.jpg ; MorphF1_10_UPPER.jpg	19348930	0	1	8649	2	0	next	incorrect	1548
Vp029	773	Response	1	19357395	8465	1
Vp029	774	Picture	MorphM9_04_orig.jpg ; MorphM9_10_UPPER.jpg	19357579	0	1	24284	2	0	next	hit	1550
Vp029	774	Response	2	19381795	24216	1
Vp029	775	Picture	MorphF7_10_orig.jpg ; MorphF7_00_UPPER.jpg	19381863	0	1	17963	3	0	next	hit	1552
Vp029	775	Response	2	19399635	17772	1
Vp029	776	Picture	MorphF10_09_orig.jpg ; MorphF10_00_UPPER.jpg	19399826	0	2	7984	3	0	next	hit	1554
Vp029	776	Response	2	19407715	7889	1
Vp029	777	Picture	MorphF8_06_orig.jpg ; MorphF8_00_UPPER.jpg	19407810	0	1	6986	2	0	next	hit	1556
Vp029	777	Response	2	19414595	6785	1
Vp029	778	Picture	MorphF6_05_orig.jpg ; MorphF6_00_UPPER.jpg	19414796	0	1	14304	2	0	next	incorrect	1558
Vp029	778	Response	1	19428995	14199	1
Vp029	779	Picture	MorphM5_03_orig.jpg ; MorphM5_00_UPPER.jpg	19429100	0	1	23286	2	0	next	incorrect	1560
Vp029	779	Response	1	19452274	23174	1
Vp029	780	Picture	MorphM10_05_orig.jpg ; MorphM10_00_UPPER.jpg	19452386	0	1	6986	2	0	next	hit	1562
Vp029	780	Response	2	19459314	6928	1
Vp029	781	Picture	MorphM1_02_orig.jpg ; MorphM1_10_UPPER.jpg	19459372	0	1	11144	2	0	next	hit	1564
Vp029	781	Response	2	19470354	10982	1
Vp029	782	Picture	MorphF10_08_orig.jpg ; MorphF10_00_UPPER.jpg	19470516	0	1	24783	2	0	next	hit	1566
Vp029	782	Response	2	19495234	24718	1
Vp029	783	Picture	MorphM6_01_orig.jpg ; MorphM6_00_UPPER.jpg	19495299	0	1	25781	2	0	next	incorrect	1568
Vp029	783	Response	1	19520993	25694	1
Vp029	784	Picture	MorphF6_00_orig.jpg ; MorphF6_10_UPPER.jpg	19521080	0	1	10811	2	0	next	hit	1570
Vp029	784	Response	2	19531793	10713	1
Vp029	785	Picture	MorphF7_02_orig.jpg ; MorphF7_10_UPPER.jpg	19531891	0	1	6154	2	0	next	hit	1572
Vp029	785	Response	2	19537953	6062	1
Vp029	786	Picture	MorphM8_08_orig.jpg ; MorphM8_00_UPPER.jpg	19538045	0	1	12807	2	0	next	hit	1574
Vp029	786	Response	2	19550673	12628	1
Vp029	787	Picture	MorphM4_09_orig.jpg ; MorphM4_10_UPPER.jpg	19550852	0	1	6986	2	0	next	hit	1576
Vp029	787	Response	2	19557792	6940	1
Vp029	788	Picture	MorphM9_02_orig.jpg ; MorphM9_00_UPPER.jpg	19557838	0	1	21623	2	0	next	incorrect	1578
Vp029	788	Response	1	19579312	21474	1
Vp029	789	Picture	MorphF6_07_orig.jpg ; MorphF6_10_UPPER.jpg	19579461	0	1	11476	3	0	next	hit	1580
Vp029	789	Response	2	19590752	11291	1
Vp029	790	Picture	MorphM10_09_orig.jpg ; MorphM10_10_UPPER.jpg	19590937	0	2	12974	3	0	next	hit	1582
Vp029	790	Response	2	19603792	12855	1
Vp029	791	Picture	MorphF4_06_orig.jpg ; MorphF4_00_UPPER.jpg	19603911	0	1	7318	3	0	next	hit	1584
Vp029	791	Response	2	19611152	7241	1
Vp029	792	Picture	MorphF6_10_orig.jpg ; MorphF6_10_UPPER.jpg	19611229	0	2	16966	3	0	next	hit	1586
Vp029	792	Response	2	19628031	16802	1
Vp029	793	Picture	MorphM4_10_orig.jpg ; MorphM4_10_UPPER.jpg	19628195	0	1	13639	2	0	next	hit	1588
Vp029	793	Response	2	19641711	13516	1
Vp029	794	Picture	MorphF2_04_orig.jpg ; MorphF2_10_UPPER.jpg	19641834	0	1	48734	2	0	next	hit	1590
Vp029	794	Response	2	19690511	48677	1
Vp029	795	Picture	MorphF4_08_orig.jpg ; MorphF4_10_UPPER.jpg	19690568	0	1	5988	2	0	next	hit	1592
Vp029	795	Response	2	19696350	5782	1
Vp029	796	Picture	MorphM1_04_orig.jpg ; MorphM1_00_UPPER.jpg	19696556	0	1	8150	2	0	next	incorrect	1594
Vp029	796	Response	1	19704510	7954	1
Vp029	797	Picture	MorphF10_10_orig.jpg ; MorphF10_00_UPPER.jpg	19704706	0	1	35428	2	0	next	hit	1596
Vp029	797	Response	2	19739950	35244	1
Vp029	798	Picture	MorphM7_03_orig.jpg ; MorphM7_10_UPPER.jpg	19740134	0	1	9979	3	0	next	hit	1598
Vp029	798	Response	2	19750030	9896	1
Vp029	799	Picture	MorphM3_05_orig.jpg ; MorphM3_00_UPPER.jpg	19750113	0	2	8151	3	0	next	hit	1600
Vp029	799	Response	2	19758109	7996	1
Vp029	800	Picture	MorphF4_05_orig.jpg ; MorphF4_10_UPPER.jpg	19758264	0	1	9148	2	0	next	hit	1602
Vp029	800	Response	2	19767309	9045	1
Vp029	801	Picture	MorphM7_03_orig.jpg ; MorphM7_00_UPPER.jpg	19767412	0	1	8482	2	0	next	hit	1604
Vp029	801	Response	2	19775789	8377	1
Vp029	802	Picture	MorphM3_05_orig.jpg ; MorphM3_10_UPPER.jpg	19775894	0	1	17631	2	0	next	incorrect	1606
Vp029	802	Response	1	19793389	17495	1
Vp029	803	Picture	MorphF6_05_orig.jpg ; MorphF6_10_UPPER.jpg	19793525	0	1	10146	2	0	next	hit	1608
Vp029	803	Response	2	19803629	10104	1
Vp029	804	Picture	MorphM7_00_orig.jpg ; MorphM7_10_UPPER.jpg	19803671	0	1	19460	3	0	next	hit	1610
Vp029	804	Response	2	19822989	19318	1
Vp029	805	Picture	MorphF4_03_orig.jpg ; MorphF4_10_UPPER.jpg	19823131	0	2	22122	3	0	next	hit	1612
Vp029	805	Response	2	19845228	22097	1
Vp029	806	Picture	MorphM8_10_orig.jpg ; MorphM8_00_UPPER.jpg	19845253	0	1	34763	2	0	next	hit	1614
Vp029	806	Response	2	19879868	34615	1
Vp029	807	Picture	MorphF10_03_orig.jpg ; MorphF10_10_UPPER.jpg	19880016	0	1	8981	3	0	next	hit	1616
Vp029	807	Response	2	19888827	8811	1
Vp029	808	Picture	MorphF3_06_orig.jpg ; MorphF3_00_UPPER.jpg	19888997	0	2	12641	4	0	next	incorrect	1618
Vp029	808	Response	1	19901467	12470	1
Vp029	809	Picture	MorphM4_00_orig.jpg ; MorphM4_00_UPPER.jpg	19901638	0	2	15303	3	0	next	incorrect	1620
Vp029	809	Response	1	19916747	15109	1
Vp029	810	Picture	MorphM3_10_orig.jpg ; MorphM3_00_UPPER.jpg	19916941	0	1	23575	212	0	next	incorrect	1622
Vp029	810	Response	1	19940507	23566	1
Vp029	811	Picture	MorphF4_00_orig.jpg ; MorphF4_00_UPPER.jpg	19940516	0	211	13183	212	0	next	incorrect	1624
Vp029	811	Response	1	19953547	13031	1
Vp029	812	Picture	MorphM7_05_orig.jpg ; MorphM7_10_UPPER.jpg	19953699	0	1	23619	2	0	next	hit	1626
Vp029	812	Response	2	19977146	23447	1
Vp029	813	Picture	MorphM4_08_orig.jpg ; MorphM4_10_UPPER.jpg	19977318	0	1	8815	2	0	next	hit	1628
Vp029	813	Response	2	19985946	8628	1
Vp029	814	Picture	MorphM8_00_orig.jpg ; MorphM8_10_UPPER.jpg	19986133	0	1	11643	2	0	next	hit	1630
Vp029	814	Response	2	19997626	11493	1
Vp029	815	Picture	MorphF8_01_orig.jpg ; MorphF8_00_UPPER.jpg	19997776	0	1	11477	2	0	next	hit	1632
Vp029	815	Response	2	20009066	11290	1
Vp029	816	Picture	MorphM2_08_orig.jpg ; MorphM2_10_UPPER.jpg	20009253	0	1	9480	3	0	next	hit	1634
Vp029	816	Response	2	20018505	9252	1
Vp029	817	Picture	MorphM3_06_orig.jpg ; MorphM3_00_UPPER.jpg	20018733	0	2	8483	3	0	next	hit	1636
Vp029	817	Response	2	20027145	8412	1
Vp029	818	Picture	MorphF8_00_orig.jpg ; MorphF8_10_UPPER.jpg	20027216	0	1	15469	2	0	next	hit	1638
Vp029	818	Response	2	20042585	15369	1
Vp029	819	Picture	MorphM2_09_orig.jpg ; MorphM2_10_UPPER.jpg	20042685	0	1	11144	2	0	next	incorrect	1640
Vp029	819	Response	1	20053785	11100	1
Vp029	820	Picture	MorphF5_05_orig.jpg ; MorphF5_00_UPPER.jpg	20053829	0	1	29606	2	0	next	incorrect	1642
Vp029	820	Response	1	20083225	29396	1
Vp029	821	Picture	MorphM9_06_orig.jpg ; MorphM9_10_UPPER.jpg	20083435	0	1	12142	2	0	next	hit	1644
Vp029	821	Response	2	20095384	11949	1
Vp029	822	Picture	MorphF10_00_orig.jpg ; MorphF10_00_UPPER.jpg	20095577	0	1	9980	2	0	next	hit	1646
Vp029	822	Response	2	20105464	9887	1
Vp029	823	Picture	MorphM7_09_orig.jpg ; MorphM7_00_UPPER.jpg	20105557	0	1	11144	2	0	next	incorrect	1648
Vp029	823	Response	1	20116584	11027	1
Vp029	824	Picture	MorphM10_01_orig.jpg ; MorphM10_10_UPPER.jpg	20116701	0	1	12308	2	0	next	hit	1650
Vp029	824	Response	2	20128824	12123	1
Vp029	825	Picture	MorphM3_06_orig.jpg ; MorphM3_10_UPPER.jpg	20129009	0	1	11121	191	0	next	hit	1652
Vp029	825	Response	2	20140104	11095	1
Vp029	826	Picture	MorphM10_02_orig.jpg ; MorphM10_10_UPPER.jpg	20140130	0	190	10003	191	0	next	hit	1654
Vp029	826	Response	2	20150104	9974	1
Vp029	827	Picture	MorphF10_00_orig.jpg ; MorphF10_10_UPPER.jpg	20150133	0	1	9813	2	0	next	hit	1656
Vp029	827	Response	2	20159863	9730	1
Vp029	828	Picture	MorphM6_00_orig.jpg ; MorphM6_10_UPPER.jpg	20159946	0	1	13306	2	0	next	incorrect	1658
Vp029	828	Response	1	20173063	13117	1
Vp029	829	Picture	MorphF6_04_orig.jpg ; MorphF6_10_UPPER.jpg	20173252	0	1	13306	3	0	next	hit	1660
Vp029	829	Response	2	20186423	13171	1
Vp029	830	Picture	MorphF10_10_orig.jpg ; MorphF10_10_UPPER.jpg	20186558	0	2	9980	3	0	next	hit	1662
Vp029	830	Response	2	20196423	9865	1
Vp029	831	Picture	MorphF8_08_orig.jpg ; MorphF8_10_UPPER.jpg	20196538	0	1	8483	2	0	next	hit	1664
Vp029	831	Response	2	20204983	8445	1
Vp029	832	Picture	MorphF1_10_orig.jpg ; MorphF1_10_UPPER.jpg	20205021	0	1	31103	2	0	next	incorrect	1666
Vp029	832	Response	1	20236022	31001	1
Vp029	833	Picture	MorphF2_02_orig.jpg ; MorphF2_10_UPPER.jpg	20236124	0	1	37424	2	0	next	incorrect	1668
Vp029	833	Response	1	20273462	37338	1
Vp029	834	Picture	MorphF5_00_orig.jpg ; MorphF5_00_UPPER.jpg	20273548	0	1	29773	2	0	next	incorrect	1670
Vp029	834	Response	1	20303222	29674	1
Vp029	835	Picture	MorphF1_08_orig.jpg ; MorphF1_10_UPPER.jpg	20303321	0	1	13140	2	0	next	incorrect	1672
Vp029	835	Response	1	20316261	12940	1
Vp029	836	Picture	MorphM1_08_orig.jpg ; MorphM1_10_UPPER.jpg	20316461	0	1	40750	2	0	next	incorrect	1674
Vp029	836	Response	1	20357141	40680	1
Vp029	837	Picture	MorphF8_03_orig.jpg ; MorphF8_10_UPPER.jpg	20357211	0	1	16467	2	0	next	hit	1676
Vp029	837	Response	2	20373540	16329	1
Vp029	838	Picture	MorphF7_03_orig.jpg ; MorphF7_00_UPPER.jpg	20373678	0	1	8316	2	0	next	hit	1678
Vp029	838	Response	2	20381860	8182	1
Vp029	839	Picture	MorphF6_06_orig.jpg ; MorphF6_00_UPPER.jpg	20381994	0	1	9148	2	0	next	hit	1680
Vp029	839	Response	2	20391060	9066	1
Vp029	840	Picture	MorphF2_03_orig.jpg ; MorphF2_10_UPPER.jpg	20391142	0	1	6653	2	0	next	hit	1682
Vp029	840	Response	2	20397620	6478	1
Vp029	841	Picture	MorphM8_00_orig.jpg ; MorphM8_00_UPPER.jpg	20397795	0	1	41250	2	0	next	hit	1684
Vp029	841	Response	2	20438979	41184	1
Vp029	842	Picture	MorphM6_10_orig.jpg ; MorphM6_10_UPPER.jpg	20439045	0	1	51395	2	0	next	incorrect	1686
Vp029	842	Response	1	20490259	51214	1
Vp029	843	Picture	MorphM8_01_orig.jpg ; MorphM8_00_UPPER.jpg	20490440	0	1	8316	2	0	next	hit	1688
Vp029	843	Response	2	20498578	8138	1
Vp029	844	Picture	MorphF3_06_orig.jpg ; MorphF3_10_UPPER.jpg	20498756	0	1	32434	2	0	next	incorrect	1690
Vp029	844	Response	1	20531138	32382	1
Vp029	845	Picture	MorphM5_08_orig.jpg ; MorphM5_10_UPPER.jpg	20531190	0	1	22288	2	0	next	hit	1692
Vp029	845	Response	2	20553378	22188	1
Vp029	846	Picture	MorphM10_04_orig.jpg ; MorphM10_10_UPPER.jpg	20553478	0	1	6820	2	0	next	incorrect	1694
Vp029	846	Response	1	20560177	6699	1
Vp029	847	Picture	MorphM4_09_orig.jpg ; MorphM4_00_UPPER.jpg	20560298	0	1	74016	2	0	next	incorrect	1696
Vp029	847	Response	1	20634256	73958	1
Vp029	848	Picture	MorphM3_08_orig.jpg ; MorphM3_10_UPPER.jpg	20634314	0	1	13306	2	0	next	hit	1698
Vp029	848	Response	2	20647456	13142	1
Vp029	849	Picture	MorphM5_05_orig.jpg ; MorphM5_10_UPPER.jpg	20647620	0	1	17464	3	0	next	hit	1700
Vp029	849	Response	2	20664896	17276	1
Vp029	850	Picture	MorphF7_05_orig.jpg ; MorphF7_00_UPPER.jpg	20665084	0	2	49899	3	0	next	hit	1702
Vp029	850	Response	2	20714815	49731	1
Vp029	851	Picture	MorphF6_04_orig.jpg ; MorphF6_00_UPPER.jpg	20714983	0	1	21789	2	0	next	incorrect	1704
Vp029	851	Response	1	20736655	21672	1
Vp029	852	Picture	MorphF5_06_orig.jpg ; MorphF5_00_UPPER.jpg	20736772	0	1	12142	2	0	next	incorrect	1706
Vp029	852	Response	1	20748735	11963	1
Vp029	853	Picture	MorphM8_06_orig.jpg ; MorphM8_10_UPPER.jpg	20748914	0	1	7651	2	0	next	hit	1708
Vp029	853	Response	2	20756494	7580	1
Vp029	854	Picture	MorphM10_01_orig.jpg ; MorphM10_00_UPPER.jpg	20756565	0	1	7318	3	0	next	hit	1710
Vp029	854	Response	2	20763774	7209	1
Vp029	855	Picture	MorphF7_08_orig.jpg ; MorphF7_00_UPPER.jpg	20763883	0	2	22122	3	0	next	hit	1712
Vp029	855	Response	2	20785854	21971	1
Vp029	856	Picture	MorphF8_06_orig.jpg ; MorphF8_10_UPPER.jpg	20786005	0	1	6653	2	0	next	hit	1714
Vp029	856	Response	2	20792574	6569	1
Vp029	857	Picture	MorphF7_06_orig.jpg ; MorphF7_00_UPPER.jpg	20792658	0	1	7651	2	0	next	hit	1716
Vp029	857	Response	2	20800094	7436	1
Vp029	858	Picture	MorphF6_02_orig.jpg ; MorphF6_00_UPPER.jpg	20800309	0	1	9814	2	0	next	hit	1718
Vp029	858	Response	2	20810094	9785	1
Vp029	859	Picture	MorphM10_09_orig.jpg ; MorphM10_00_UPPER.jpg	20810123	0	1	7817	2	0	next	hit	1720
Vp029	859	Response	2	20817773	7650	1
Vp029	860	Picture	MorphM7_06_orig.jpg ; MorphM7_00_UPPER.jpg	20817940	0	1	10978	2	0	next	incorrect	1722
Vp029	860	Response	1	20828813	10873	1
Vp029	861	Picture	MorphF8_10_orig.jpg ; MorphF8_00_UPPER.jpg	20828918	0	1	18129	3	0	next	incorrect	1724
Vp029	861	Response	1	20846893	17975	1
Vp029	862	Picture	MorphF7_00_orig.jpg ; MorphF7_10_UPPER.jpg	20847047	0	2	10978	3	0	next	incorrect	1726
Vp029	862	Response	1	20857853	10806	1
Vp029	863	Picture	MorphF9_05_orig.jpg ; MorphF9_10_UPPER.jpg	20858025	0	1	15968	2	0	next	hit	1728
Vp029	863	Response	2	20873933	15908	1
Vp029	864	Picture	MorphM3_02_orig.jpg ; MorphM3_00_UPPER.jpg	20873993	0	1	22953	2	0	next	incorrect	1730
Vp029	864	Response	1	20896812	22819	1
Vp029	865	Picture	MorphM10_02_orig.jpg ; MorphM10_00_UPPER.jpg	20896946	0	1	12807	2	0	next	incorrect	1732
Vp029	865	Response	1	20909612	12666	1
Vp029	866	Picture	MorphF6_03_orig.jpg ; MorphF6_00_UPPER.jpg	20909753	0	1	25282	2	0	next	hit	1734
Vp029	866	Response	2	20934892	25139	1
Vp029	867	Picture	MorphF5_03_orig.jpg ; MorphF5_10_UPPER.jpg	20935035	0	1	14138	2	0	next	incorrect	1736
Vp029	867	Response	1	20949051	14016	1
Vp029	868	Picture	MorphM5_04_orig.jpg ; MorphM5_00_UPPER.jpg	20949173	0	1	14304	2	0	next	incorrect	1738
Vp029	868	Response	1	20963371	14198	1
Vp029	869	Picture	MorphF2_00_orig.jpg ; MorphF2_00_UPPER.jpg	20963477	0	1	36563	198	0	next	incorrect	1740
Vp029	869	Response	1	21000011	36534	1
Vp029	870	Picture	MorphM6_08_orig.jpg ; MorphM6_10_UPPER.jpg	21000040	0	197	8845	198	0	next	incorrect	1742
Vp029	870	Response	1	21008731	8691	1
Vp029	871	Picture	MorphF10_05_orig.jpg ; MorphF10_10_UPPER.jpg	21008885	0	1	6819	2	0	next	hit	1744
Vp029	871	Response	2	21015610	6725	1
Vp029	872	Picture	MorphM10_00_orig.jpg ; MorphM10_00_UPPER.jpg	21015704	0	1	5156	2	0	next	hit	1746
Vp029	872	Response	2	21020810	5106	1
Vp029	873	Picture	MorphF7_02_orig.jpg ; MorphF7_00_UPPER.jpg	21020860	0	1	26280	2	0	next	hit	1748
Vp029	873	Response	2	21046970	26110	1
Vp029	874	Picture	MorphM1_04_orig.jpg ; MorphM1_10_UPPER.jpg	21047140	0	1	15635	2	0	next	incorrect	1750
Vp029	874	Response	1	21062730	15590	1
Vp029	875	Picture	MorphM6_09_orig.jpg ; MorphM6_00_UPPER.jpg	21062775	0	1	11643	2	0	next	incorrect	1752
Vp029	875	Response	1	21074330	11555	1
Vp029	876	Picture	MorphM3_10_orig.jpg ; MorphM3_10_UPPER.jpg	21074418	0	1	10312	2	0	next	hit	1754
Vp029	876	Response	2	21084569	10151	1
Vp029	877	Picture	MorphF6_09_orig.jpg ; MorphF6_10_UPPER.jpg	21084730	0	1	17797	3	0	next	hit	1756
Vp029	877	Response	2	21102409	17679	1
Vp029	878	Picture	MorphM7_09_orig.jpg ; MorphM7_10_UPPER.jpg	21102527	0	2	15469	3	0	next	incorrect	1758
Vp029	878	Response	1	21117929	15402	1
Vp029	879	Picture	MorphM4_03_orig.jpg ; MorphM4_10_UPPER.jpg	21117996	0	1	64369	2	0	next	incorrect	1760
Vp029	879	Response	1	21182328	64332	1
Vp029	880	Picture	MorphM2_01_orig.jpg ; MorphM2_10_UPPER.jpg	21182365	0	1	11144	2	0	next	hit	1762
Vp029	880	Response	2	21193368	11003	1
Vp029	881	Picture	MorphM3_01_orig.jpg ; MorphM3_00_UPPER.jpg	21193509	0	1	34263	3	0	next	hit	1764
Vp029	881	Response	2	21227607	34098	1
Vp029	882	Picture	MorphF5_01_orig.jpg ; MorphF5_10_UPPER.jpg	21227772	0	2	9648	3	0	next	incorrect	1766
Vp029	882	Response	1	21237287	9515	1
Vp029	883	Picture	pause1	21237420	0	1	300056	2	0	next	other	0
Vp029	883	Response	3	21403935	166515	1
Vp029	883	Response	1	21434004	196584	1
Vp029	884	Response	3	22019286	481810	1
Vp029	885	Picture	MorphM9_01_orig.jpg ; MorphM9_10_LOWER.jpg	22019312	0	184	366579	376	0	next	incorrect	1772
Vp029	885	Response	1	22385830	366518	1
Vp029	886	Picture	MorphF10_01_orig.jpg ; MorphF10_10_LOWER.jpg	22385891	0	192	9838	193	0	next	incorrect	1774
Vp029	886	Response	1	22395670	9779	1
Vp029	887	Picture	MorphM7_03_orig.jpg ; MorphM7_10_LOWER.jpg	22395729	0	1	11476	2	0	next	hit	1776
Vp029	887	Response	2	22407109	11380	1
Vp029	888	Picture	MorphF3_05_orig.jpg ; MorphF3_00_LOWER.jpg	22407205	0	1	8816	2	0	next	incorrect	1778
Vp029	888	Response	1	22415989	8784	1
Vp029	889	Picture	MorphF5_05_orig.jpg ; MorphF5_00_LOWER.jpg	22416021	0	1	7983	3	0	next	incorrect	1780
Vp029	889	Response	1	22423909	7888	1
Vp029	890	Picture	MorphF3_03_orig.jpg ; MorphF3_00_LOWER.jpg	22424004	0	2	7652	3	0	next	incorrect	1782
Vp029	890	Response	1	22431589	7585	1
Vp029	891	Picture	MorphF6_04_orig.jpg ; MorphF6_10_LOWER.jpg	22431656	0	1	10811	2	0	next	hit	1784
Vp029	891	Response	2	22442309	10653	1
Vp029	892	Picture	MorphF8_06_orig.jpg ; MorphF8_10_LOWER.jpg	22442467	0	1	12142	2	0	next	hit	1786
Vp029	892	Response	2	22454549	12082	1
Vp029	893	Picture	MorphM10_09_orig.jpg ; MorphM10_10_LOWER.jpg	22454609	0	1	9148	2	0	next	hit	1788
Vp029	893	Response	2	22463669	9060	1
Vp029	894	Picture	MorphF7_06_orig.jpg ; MorphF7_00_LOWER.jpg	22463757	0	1	7817	2	0	next	incorrect	1790
Vp029	894	Response	1	22471429	7672	1
Vp029	895	Picture	MorphF10_06_orig.jpg ; MorphF10_10_LOWER.jpg	22471574	0	1	9481	2	0	next	incorrect	1792
Vp029	895	Response	1	22480948	9374	1
Vp029	896	Picture	MorphF6_09_orig.jpg ; MorphF6_00_LOWER.jpg	22481055	0	1	7318	2	0	next	hit	1794
Vp029	896	Response	2	22488228	7173	1
Vp029	897	Picture	MorphF3_04_orig.jpg ; MorphF3_00_LOWER.jpg	22488373	0	1	7818	2	0	next	incorrect	1796
Vp029	897	Response	1	22496068	7695	1
Vp029	898	Picture	MorphF7_05_orig.jpg ; MorphF7_10_LOWER.jpg	22496191	0	1	11809	2	0	next	hit	1798
Vp029	898	Response	2	22507828	11637	1
Vp029	899	Picture	MorphM10_00_orig.jpg ; MorphM10_00_LOWER.jpg	22508000	0	1	6154	2	0	next	incorrect	1800
Vp029	899	Response	1	22514068	6068	1
Vp029	900	Picture	MorphM5_05_orig.jpg ; MorphM5_00_LOWER.jpg	22514154	0	1	8816	2	0	next	incorrect	1802
Vp029	900	Response	1	22522788	8634	1
Vp029	901	Picture	MorphM8_10_orig.jpg ; MorphM8_00_LOWER.jpg	22522970	0	1	27943	2	0	next	hit	1804
Vp029	901	Response	2	22550787	27817	1
Vp029	902	Picture	MorphF8_06_orig.jpg ; MorphF8_00_LOWER.jpg	22550913	0	1	16633	2	0	next	incorrect	1806
Vp029	902	Response	1	22567427	16514	1
Vp029	903	Picture	MorphF1_00_orig.jpg ; MorphF1_00_LOWER.jpg	22567546	0	1	10146	2	0	next	incorrect	1808
Vp029	903	Response	1	22577507	9961	1
Vp029	904	Picture	MorphF5_00_orig.jpg ; MorphF5_00_LOWER.jpg	22577692	0	1	7484	2	0	next	incorrect	1810
Vp029	904	Response	1	22585027	7335	1
Vp029	905	Picture	MorphM4_02_orig.jpg ; MorphM4_10_LOWER.jpg	22585176	0	1	19128	2	0	next	incorrect	1812
Vp029	905	Response	1	22604146	18970	1
Vp029	906	Picture	MorphM6_05_orig.jpg ; MorphM6_10_LOWER.jpg	22604304	0	1	30272	2	0	next	incorrect	1814
Vp029	906	Response	1	22634466	30162	1
Vp029	907	Picture	MorphM4_00_orig.jpg ; MorphM4_10_LOWER.jpg	22634576	0	1	10645	2	0	next	incorrect	1816
Vp029	907	Response	1	22645106	10530	1
Vp029	908	Picture	MorphF8_01_orig.jpg ; MorphF8_00_LOWER.jpg	22645221	0	1	9813	2	0	next	incorrect	1818
Vp029	908	Response	1	22654866	9645	1
Vp029	909	Picture	MorphM6_00_orig.jpg ; MorphM6_10_LOWER.jpg	22655034	0	1	8982	2	0	next	incorrect	1820
Vp029	909	Response	1	22663905	8871	1
Vp029	910	Picture	MorphM7_02_orig.jpg ; MorphM7_10_LOWER.jpg	22664016	0	1	9791	191	0	next	hit	1822
Vp029	910	Response	2	22673745	9729	1
Vp029	911	Picture	MorphM2_07_orig.jpg ; MorphM2_00_LOWER.jpg	22673807	0	190	46095	191	0	next	incorrect	1824
Vp029	911	Response	1	22719825	46018	1
Vp029	912	Picture	MorphM8_09_orig.jpg ; MorphM8_10_LOWER.jpg	22719902	0	1	13140	2	0	next	hit	1826
Vp029	912	Response	2	22732864	12962	1
Vp029	913	Picture	MorphF9_03_orig.jpg ; MorphF9_10_LOWER.jpg	22733042	0	1	20292	2	0	next	incorrect	1828
Vp029	913	Response	1	22753184	20142	1
Vp029	914	Picture	MorphM6_02_orig.jpg ; MorphM6_10_LOWER.jpg	22753334	0	1	7152	2	0	next	incorrect	1830
Vp029	914	Response	1	22760304	6970	1
Vp029	915	Picture	MorphM1_00_orig.jpg ; MorphM1_10_LOWER.jpg	22760486	0	1	8649	2	0	next	incorrect	1832
Vp029	915	Response	1	22769024	8538	1
Vp029	916	Picture	MorphF9_09_orig.jpg ; MorphF9_10_LOWER.jpg	22769135	0	1	8982	2	0	next	hit	1834
Vp029	916	Response	2	22777984	8849	1
Vp029	917	Picture	MorphF3_06_orig.jpg ; MorphF3_00_LOWER.jpg	22778117	0	1	64369	2	0	next	incorrect	1836
Vp029	917	Response	1	22842383	64266	1
Vp029	918	Picture	MorphM3_00_orig.jpg ; MorphM3_00_LOWER.jpg	22842486	0	1	12807	2	0	next	incorrect	1838
Vp029	918	Response	1	22855103	12617	1
Vp029	919	Picture	MorphM1_05_orig.jpg ; MorphM1_10_LOWER.jpg	22855293	0	1	10978	2	0	next	incorrect	1840
Vp029	919	Response	1	22866063	10770	1
Vp029	920	Picture	MorphF5_02_orig.jpg ; MorphF5_10_LOWER.jpg	22866271	0	1	7152	2	0	next	incorrect	1842
Vp029	920	Response	1	22873342	7071	1
Vp029	921	Picture	MorphM6_05_orig.jpg ; MorphM6_00_LOWER.jpg	22873423	0	1	23120	2	0	next	incorrect	1844
Vp029	921	Response	1	22896382	22959	1
Vp029	922	Picture	MorphF7_05_orig.jpg ; MorphF7_00_LOWER.jpg	22896543	0	1	12807	2	0	next	hit	1846
Vp029	922	Response	2	22909262	12719	1
Vp029	923	Picture	MorphM1_04_orig.jpg ; MorphM1_00_LOWER.jpg	22909350	0	1	9148	2	0	next	incorrect	1848
Vp029	923	Response	1	22918382	9032	1
Vp029	924	Picture	MorphM6_07_orig.jpg ; MorphM6_00_LOWER.jpg	22918498	0	1	21290	2	0	next	hit	1850
Vp029	924	Response	2	22939581	21083	1
Vp029	925	Picture	MorphM9_00_orig.jpg ; MorphM9_10_LOWER.jpg	22939788	0	1	8150	2	0	next	incorrect	1852
Vp029	925	Response	1	22947821	8033	1
Vp029	926	Picture	MorphF1_05_orig.jpg ; MorphF1_00_LOWER.jpg	22947938	0	1	24284	2	0	next	hit	1854
Vp029	926	Response	2	22972141	24203	1
Vp029	927	Picture	MorphF7_04_orig.jpg ; MorphF7_10_LOWER.jpg	22972222	0	1	10146	2	0	next	hit	1856
Vp029	927	Response	2	22982221	9999	1
Vp029	928	Picture	MorphM7_08_orig.jpg ; MorphM7_10_LOWER.jpg	22982368	0	1	10811	2	0	next	hit	1858
Vp029	928	Response	2	22993131	10763	1
Vp029	929	Picture	MorphM8_10_orig.jpg ; MorphM8_10_LOWER.jpg	22993179	0	1	6321	2	0	next	hit	1860
Vp029	929	Response	2	22999421	6242	1
Vp029	930	Picture	MorphM1_07_orig.jpg ; MorphM1_00_LOWER.jpg	22999500	0	1	8649	2	0	next	hit	1862
Vp029	930	Response	2	23008060	8560	1
Vp029	931	Picture	MorphF6_03_orig.jpg ; MorphF6_00_LOWER.jpg	23008149	0	1	7318	2	0	next	hit	1864
Vp029	931	Response	2	23015340	7191	1
Vp029	932	Picture	MorphF9_07_orig.jpg ; MorphF9_10_LOWER.jpg	23015467	0	1	6986	2	0	next	hit	1866
Vp029	932	Response	2	23022300	6833	1
Vp029	933	Picture	MorphF5_04_orig.jpg ; MorphF5_10_LOWER.jpg	23022453	0	1	16300	2	0	next	incorrect	1868
Vp029	933	Response	1	23038540	16087	1
Vp029	934	Picture	MorphM3_09_orig.jpg ; MorphM3_00_LOWER.jpg	23038753	0	1	60514	198	0	next	hit	1870
Vp029	934	Response	2	23099259	60506	1
Vp029	935	Picture	MorphF8_03_orig.jpg ; MorphF8_10_LOWER.jpg	23099267	0	197	31466	198	0	next	incorrect	1872
Vp029	935	Response	1	23130539	31272	1
Vp029	936	Picture	MorphM1_01_orig.jpg ; MorphM1_10_LOWER.jpg	23130733	0	1	7152	2	0	next	incorrect	1874
Vp029	936	Response	1	23137738	7005	1
Vp029	937	Picture	MorphM5_10_orig.jpg ; MorphM5_10_LOWER.jpg	23137885	0	1	9480	3	0	next	hit	1876
Vp029	937	Response	2	23147338	9453	1
Vp029	938	Picture	MorphF7_03_orig.jpg ; MorphF7_10_LOWER.jpg	23147365	0	2	9814	3	0	next	incorrect	1878
Vp029	938	Response	1	23157018	9653	1
Vp029	939	Picture	MorphM8_08_orig.jpg ; MorphM8_00_LOWER.jpg	23157179	0	1	19460	2	0	next	hit	1880
Vp029	939	Response	2	23176458	19279	1
Vp029	940	Picture	MorphM7_00_orig.jpg ; MorphM7_00_LOWER.jpg	23176639	0	1	6986	2	0	next	incorrect	1882
Vp029	940	Response	1	23183418	6779	1
Vp029	941	Picture	MorphF4_04_orig.jpg ; MorphF4_00_LOWER.jpg	23183625	0	1	16466	3	0	next	incorrect	1884
Vp029	941	Response	1	23199897	16272	1
Vp029	942	Picture	MorphF10_05_orig.jpg ; MorphF10_00_LOWER.jpg	23200091	0	2	9148	4	0	next	incorrect	1886
Vp029	942	Response	1	23209097	9006	1
Vp029	943	Picture	MorphM10_10_orig.jpg ; MorphM10_00_LOWER.jpg	23209239	0	2	43065	184	0	next	hit	1888
Vp029	943	Response	2	23252297	43058	1
Vp029	944	Picture	MorphM9_04_orig.jpg ; MorphM9_10_LOWER.jpg	23252304	0	182	12489	183	0	next	incorrect	1890
Vp029	944	Response	1	23264616	12312	1
Vp029	945	Picture	MorphM2_05_orig.jpg ; MorphM2_10_LOWER.jpg	23264793	0	1	12308	2	0	next	incorrect	1892
Vp029	945	Response	1	23276936	12143	1
Vp029	946	Picture	MorphF5_10_orig.jpg ; MorphF5_00_LOWER.jpg	23277101	0	1	9315	2	0	next	hit	1894
Vp029	946	Response	2	23286296	9195	1
Vp029	947	Picture	MorphM5_04_orig.jpg ; MorphM5_10_LOWER.jpg	23286416	0	1	20125	3	0	next	incorrect	1896
Vp029	947	Response	1	23306456	20040	1
Vp029	948	Picture	MorphF6_00_orig.jpg ; MorphF6_10_LOWER.jpg	23306541	0	2	7153	3	0	next	incorrect	1898
Vp029	948	Response	1	23313496	6955	1
Vp029	949	Picture	MorphM5_09_orig.jpg ; MorphM5_10_LOWER.jpg	23313694	0	1	3326	2	0	next	incorrect	1900
Vp029	949	Response	1	23316936	3242	1
Vp029	950	Picture	MorphM9_01_orig.jpg ; MorphM9_00_LOWER.jpg	23317020	0	1	13140	2	0	next	incorrect	1902
Vp029	950	Response	1	23329976	12956	1
Vp029	951	Picture	MorphM8_06_orig.jpg ; MorphM8_10_LOWER.jpg	23330160	0	1	7984	2	0	next	hit	1904
Vp029	951	Response	2	23337975	7815	1
Vp029	952	Picture	MorphF2_10_orig.jpg ; MorphF2_10_LOWER.jpg	23338144	0	1	8649	2	0	next	hit	1906
Vp029	952	Response	2	23346615	8471	1
Vp029	953	Picture	MorphF9_04_orig.jpg ; MorphF9_00_LOWER.jpg	23346793	0	1	20126	2	0	next	hit	1908
Vp029	953	Response	2	23366855	20062	1
Vp029	954	Picture	MorphF5_10_orig.jpg ; MorphF5_10_LOWER.jpg	23366919	0	1	10645	2	0	next	hit	1910
Vp029	954	Response	2	23377415	10496	1
Vp029	955	Picture	MorphM4_04_orig.jpg ; MorphM4_10_LOWER.jpg	23377564	0	1	15967	2	0	next	incorrect	1912
Vp029	955	Response	1	23393415	15851	1
Vp029	956	Picture	MorphM1_03_orig.jpg ; MorphM1_10_LOWER.jpg	23393531	0	1	6487	2	0	next	incorrect	1914
Vp029	956	Response	1	23399894	6363	1
Vp029	957	Picture	MorphF2_03_orig.jpg ; MorphF2_10_LOWER.jpg	23400018	0	1	18462	2	0	next	hit	1916
Vp029	957	Response	2	23418294	18276	1
Vp029	958	Picture	MorphM2_09_orig.jpg ; MorphM2_00_LOWER.jpg	23418480	0	1	19128	2	0	next	hit	1918
Vp029	958	Response	2	23437494	19014	1
Vp029	959	Picture	MorphM4_06_orig.jpg ; MorphM4_00_LOWER.jpg	23437608	0	1	8815	3	0	next	incorrect	1920
Vp029	959	Response	1	23446214	8606	1
Vp029	960	Picture	MorphF2_09_orig.jpg ; MorphF2_00_LOWER.jpg	23446423	0	2	13639	3	0	next	hit	1922
Vp029	960	Response	2	23459894	13471	1
Vp029	961	Picture	MorphM4_01_orig.jpg ; MorphM4_10_LOWER.jpg	23460062	0	1	13473	2	0	next	incorrect	1924
Vp029	961	Response	1	23473413	13351	1
Vp029	962	Picture	MorphF6_03_orig.jpg ; MorphF6_10_LOWER.jpg	23473535	0	1	18629	2	0	next	incorrect	1926
Vp029	962	Response	1	23492133	18598	1
Vp029	963	Picture	MorphM9_06_orig.jpg ; MorphM9_10_LOWER.jpg	23492164	0	1	29939	2	0	next	incorrect	1928
Vp029	963	Response	1	23521973	29809	1
Vp029	964	Picture	MorphM1_06_orig.jpg ; MorphM1_00_LOWER.jpg	23522103	0	1	6819	2	0	next	incorrect	1930
Vp029	964	Response	1	23528852	6749	1
Vp029	965	Picture	MorphF8_10_orig.jpg ; MorphF8_10_LOWER.jpg	23528922	0	1	8816	2	0	next	hit	1932
Vp029	965	Response	2	23537572	8650	1
Vp029	966	Picture	MorphF5_08_orig.jpg ; MorphF5_00_LOWER.jpg	23537738	0	1	7817	2	0	next	hit	1934
Vp029	966	Response	2	23545412	7674	1
Vp029	967	Picture	MorphF4_01_orig.jpg ; MorphF4_10_LOWER.jpg	23545555	0	1	10479	2	0	next	incorrect	1936
Vp029	967	Response	1	23555972	10417	1
Vp029	968	Picture	MorphF6_01_orig.jpg ; MorphF6_00_LOWER.jpg	23556034	0	1	14459	180	0	next	incorrect	1938
Vp029	968	Response	1	23570452	14418	1
Vp029	969	Picture	MorphF1_04_orig.jpg ; MorphF1_10_LOWER.jpg	23570493	0	179	15979	180	0	next	incorrect	1940
Vp029	969	Response	1	23586292	15799	1
Vp029	970	Picture	MorphF5_08_orig.jpg ; MorphF5_10_LOWER.jpg	23586472	0	1	10312	2	0	next	hit	1942
Vp029	970	Response	2	23596691	10219	1
Vp029	971	Picture	MorphF9_03_orig.jpg ; MorphF9_00_LOWER.jpg	23596784	0	1	15968	2	0	next	hit	1944
Vp029	971	Response	2	23612611	15827	1
Vp029	972	Picture	MorphM2_02_orig.jpg ; MorphM2_10_LOWER.jpg	23612752	0	1	17298	2	0	next	incorrect	1946
Vp029	972	Response	1	23629891	17139	1
Vp029	973	Picture	MorphF5_00_orig.jpg ; MorphF5_10_LOWER.jpg	23630050	0	1	11310	2	0	next	incorrect	1948
Vp029	973	Response	1	23641331	11281	1
Vp029	974	Picture	MorphF2_03_orig.jpg ; MorphF2_00_LOWER.jpg	23641360	0	1	13441	200	0	next	hit	1950
Vp029	974	Response	2	23654771	13411	1
Vp029	975	Picture	MorphM6_06_orig.jpg ; MorphM6_00_LOWER.jpg	23654801	0	199	32466	200	0	next	hit	1952
Vp029	975	Response	2	23687090	32289	1
Vp029	976	Picture	MorphF7_06_orig.jpg ; MorphF7_10_LOWER.jpg	23687267	0	1	6320	2	0	next	hit	1954
Vp029	976	Response	2	23693490	6223	1
Vp029	977	Picture	MorphF4_06_orig.jpg ; MorphF4_10_LOWER.jpg	23693587	0	1	6986	2	0	next	hit	1956
Vp029	977	Response	2	23700450	6863	1
Vp029	978	Picture	MorphF5_01_orig.jpg ; MorphF5_00_LOWER.jpg	23700573	0	1	6819	2	0	next	incorrect	1958
Vp029	978	Response	1	23707330	6757	1
Vp029	979	Picture	MorphM3_02_orig.jpg ; MorphM3_00_LOWER.jpg	23707392	0	1	11311	2	0	next	incorrect	1960
Vp029	979	Response	1	23718530	11138	1
Vp029	980	Picture	MorphM2_00_orig.jpg ; MorphM2_10_LOWER.jpg	23718703	0	1	8981	2	0	next	incorrect	1962
Vp029	980	Response	1	23727569	8866	1
Vp029	981	Picture	MorphF5_06_orig.jpg ; MorphF5_10_LOWER.jpg	23727684	0	1	12641	2	0	next	hit	1964
Vp029	981	Response	2	23740209	12525	1
Vp029	982	Picture	MorphM3_03_orig.jpg ; MorphM3_10_LOWER.jpg	23740325	0	1	116763	2	0	next	incorrect	1966
Vp029	982	Response	1	23856928	116603	1
Vp029	983	Picture	MorphF7_08_orig.jpg ; MorphF7_00_LOWER.jpg	23857088	0	1	31436	2	0	next	hit	1968
Vp029	983	Response	2	23888367	31279	1
Vp029	984	Picture	MorphM9_03_orig.jpg ; MorphM9_00_LOWER.jpg	23888524	0	1	11144	2	0	next	incorrect	1970
Vp029	984	Response	1	23899487	10963	1
Vp029	985	Picture	MorphM2_10_orig.jpg ; MorphM2_10_LOWER.jpg	23899668	0	1	11975	2	0	next	incorrect	1972
Vp029	985	Response	1	23911487	11819	1
Vp029	986	Picture	MorphM7_05_orig.jpg ; MorphM7_10_LOWER.jpg	23911643	0	1	18629	2	0	next	hit	1974
Vp029	986	Response	2	23930126	18483	1
Vp029	987	Picture	MorphM9_00_orig.jpg ; MorphM9_00_LOWER.jpg	23930272	0	1	14138	2	0	next	incorrect	1976
Vp029	987	Response	1	23944286	14014	1
Vp029	988	Picture	MorphF3_09_orig.jpg ; MorphF3_10_LOWER.jpg	23944410	0	1	19627	2	0	next	hit	1978
Vp029	988	Response	2	23963966	19556	1
Vp029	989	Picture	MorphM10_01_orig.jpg ; MorphM10_10_LOWER.jpg	23964037	0	1	16799	2	0	next	incorrect	1980
Vp029	989	Response	1	23980686	16649	1
Vp029	990	Picture	MorphM5_05_orig.jpg ; MorphM5_10_LOWER.jpg	23980836	0	1	24783	2	0	next	hit	1982
Vp029	990	Response	2	24005405	24569	1
Vp029	991	Picture	MorphM3_07_orig.jpg ; MorphM3_10_LOWER.jpg	24005619	0	1	50730	2	0	next	hit	1984
Vp029	991	Response	2	24056204	50585	1
Vp029	992	Picture	MorphF6_08_orig.jpg ; MorphF6_00_LOWER.jpg	24056349	0	1	9314	2	0	next	hit	1986
Vp029	992	Response	2	24065484	9135	1
Vp029	993	Picture	MorphM8_07_orig.jpg ; MorphM8_00_LOWER.jpg	24065663	0	1	31270	2	0	next	incorrect	1988
Vp029	993	Response	1	24096764	31101	1
Vp029	994	Picture	MorphM9_07_orig.jpg ; MorphM9_00_LOWER.jpg	24096933	0	1	13971	2	0	next	hit	1990
Vp029	994	Response	2	24110764	13831	1
Vp029	995	Picture	MorphM3_05_orig.jpg ; MorphM3_00_LOWER.jpg	24110904	0	1	7651	2	0	next	incorrect	1992
Vp029	995	Response	1	24118443	7539	1
Vp029	996	Picture	MorphM5_08_orig.jpg ; MorphM5_00_LOWER.jpg	24118555	0	1	20126	2	0	next	incorrect	1994
Vp029	996	Response	1	24138523	19968	1
Vp029	997	Picture	MorphM2_03_orig.jpg ; MorphM2_10_LOWER.jpg	24138681	0	1	21936	188	0	next	incorrect	1996
Vp029	997	Response	1	24160603	21922	1
Vp029	998	Picture	MorphF1_07_orig.jpg ; MorphF1_10_LOWER.jpg	24160617	0	187	11496	188	0	next	hit	1998
Vp029	998	Response	2	24171963	11346	1
Vp029	999	Picture	MorphM3_09_orig.jpg ; MorphM3_10_LOWER.jpg	24172113	0	1	17132	2	0	next	hit	2000
Vp029	999	Response	2	24189162	17049	1
Vp029	1000	Picture	MorphM4_01_orig.jpg ; MorphM4_00_LOWER.jpg	24189245	0	1	31270	2	0	next	incorrect	2002
Vp029	1000	Response	1	24220442	31197	1
Vp029	1001	Picture	MorphF2_06_orig.jpg ; MorphF2_10_LOWER.jpg	24220515	0	1	12474	2	0	next	hit	2004
Vp029	1001	Response	2	24232922	12407	1
Vp029	1002	Picture	MorphM10_03_orig.jpg ; MorphM10_00_LOWER.jpg	24232989	0	1	37258	2	0	next	hit	2006
Vp029	1002	Response	2	24270121	37132	1
Vp029	1003	Picture	MorphF2_01_orig.jpg ; MorphF2_10_LOWER.jpg	24270247	0	1	22454	2	0	next	incorrect	2008
Vp029	1003	Response	1	24292521	22274	1
Vp029	1004	Picture	MorphM10_06_orig.jpg ; MorphM10_10_LOWER.jpg	24292701	0	1	34430	2	0	next	incorrect	2010
Vp029	1004	Response	1	24326920	34219	1
Vp029	1005	Picture	MorphM6_03_orig.jpg ; MorphM6_00_LOWER.jpg	24327131	0	1	9979	3	0	next	incorrect	2012
Vp029	1005	Response	1	24337080	9949	1
Vp029	1006	Picture	MorphF5_03_orig.jpg ; MorphF5_10_LOWER.jpg	24337110	0	2	7984	3	0	next	incorrect	2014
Vp029	1006	Response	1	24345000	7890	1
Vp029	1007	Picture	MorphF3_02_orig.jpg ; MorphF3_10_LOWER.jpg	24345094	0	1	7651	2	0	next	incorrect	2016
Vp029	1007	Response	1	24352680	7586	1
Vp029	1008	Picture	MorphF6_02_orig.jpg ; MorphF6_10_LOWER.jpg	24352745	0	1	15968	2	0	next	incorrect	2018
Vp029	1008	Response	1	24368520	15775	1
Vp029	1009	Picture	MorphF5_09_orig.jpg ; MorphF5_10_LOWER.jpg	24368713	0	1	12142	2	0	next	hit	2020
Vp029	1009	Response	2	24380760	12047	1
Vp029	1010	Picture	MorphF8_04_orig.jpg ; MorphF8_10_LOWER.jpg	24380855	0	1	11809	2	0	next	incorrect	2022
Vp029	1010	Response	1	24392599	11744	1
Vp029	1011	Picture	MorphM3_00_orig.jpg ; MorphM3_10_LOWER.jpg	24392664	0	1	24949	2	0	next	incorrect	2024
Vp029	1011	Response	1	24417479	24815	1
Vp029	1012	Picture	MorphF9_05_orig.jpg ; MorphF9_00_LOWER.jpg	24417613	0	1	10978	2	0	next	hit	2026
Vp029	1012	Response	2	24428439	10826	1
Vp029	1013	Picture	MorphM7_06_orig.jpg ; MorphM7_00_LOWER.jpg	24428591	0	1	10645	2	0	next	incorrect	2028
Vp029	1013	Response	1	24439159	10568	1
Vp029	1014	Picture	MorphF2_04_orig.jpg ; MorphF2_00_LOWER.jpg	24439236	0	1	17618	181	0	next	hit	2030
Vp029	1014	Response	2	24456838	17602	1
Vp029	1015	Picture	MorphF3_07_orig.jpg ; MorphF3_00_LOWER.jpg	24456854	0	180	59226	181	0	next	incorrect	2032
Vp029	1015	Response	1	24515958	59104	1
Vp029	1016	Picture	MorphM5_08_orig.jpg ; MorphM5_10_LOWER.jpg	24516080	0	1	16799	2	0	next	hit	2034
Vp029	1016	Response	2	24532677	16597	1
Vp029	1017	Picture	MorphM7_07_orig.jpg ; MorphM7_10_LOWER.jpg	24532879	0	1	17631	2	0	next	hit	2036
Vp029	1017	Response	2	24550437	17558	1
Vp029	1018	Picture	MorphF1_08_orig.jpg ; MorphF1_10_LOWER.jpg	24550510	0	1	32600	2	0	next	hit	2038
Vp029	1018	Response	2	24582996	32486	1
Vp029	1019	Picture	MorphF4_02_orig.jpg ; MorphF4_00_LOWER.jpg	24583110	0	1	11310	2	0	next	incorrect	2040
Vp029	1019	Response	1	24594356	11246	1
Vp029	1020	Picture	MorphF8_02_orig.jpg ; MorphF8_00_LOWER.jpg	24594420	0	1	10312	3	0	next	incorrect	2042
Vp029	1020	Response	1	24604596	10176	1
Vp029	1021	Picture	MorphF7_08_orig.jpg ; MorphF7_10_LOWER.jpg	24604732	0	2	6986	3	0	next	hit	2044
Vp029	1021	Response	2	24611636	6904	1
Vp029	1022	Picture	MorphM5_02_orig.jpg ; MorphM5_00_LOWER.jpg	24611718	0	1	9980	2	0	next	incorrect	2046
Vp029	1022	Response	1	24621556	9838	1
Vp029	1023	Picture	MorphF10_07_orig.jpg ; MorphF10_00_LOWER.jpg	24621698	0	1	12475	2	0	next	hit	2048
Vp029	1023	Response	2	24634036	12338	1
Vp029	1024	Picture	MorphM8_00_orig.jpg ; MorphM8_10_LOWER.jpg	24634173	0	1	6819	2	0	next	hit	2050
Vp029	1024	Response	2	24640835	6662	1
Vp029	1025	Picture	MorphM4_07_orig.jpg ; MorphM4_10_LOWER.jpg	24640992	0	1	21124	2	0	next	hit	2052
Vp029	1025	Response	2	24662035	21043	1
Vp029	1026	Picture	MorphF5_06_orig.jpg ; MorphF5_00_LOWER.jpg	24662116	0	1	9314	2	0	next	hit	2054
Vp029	1026	Response	2	24671315	9199	1
Vp029	1027	Picture	MorphM1_06_orig.jpg ; MorphM1_10_LOWER.jpg	24671430	0	1	14471	2	0	next	hit	2056
Vp029	1027	Response	2	24685715	14285	1
Vp029	1028	Picture	MorphF9_10_orig.jpg ; MorphF9_10_LOWER.jpg	24685901	0	1	10977	2	0	next	hit	2058
Vp029	1028	Response	2	24696755	10854	1
Vp029	1029	Picture	MorphF4_08_orig.jpg ; MorphF4_10_LOWER.jpg	24696878	0	1	5822	2	0	next	hit	2060
Vp029	1029	Response	2	24702595	5717	1
Vp029	1030	Picture	MorphF6_05_orig.jpg ; MorphF6_00_LOWER.jpg	24702700	0	1	35927	2	0	next	incorrect	2062
Vp029	1030	Response	1	24738433	35733	2
Vp029	1031	Picture	MorphM1_09_orig.jpg ; MorphM1_00_LOWER.jpg	24738627	0	1	9314	2	0	next	hit	2064
Vp029	1031	Response	2	24747874	9247	1
Vp029	1032	Picture	MorphM5_06_orig.jpg ; MorphM5_00_LOWER.jpg	24747941	0	1	24284	2	0	next	incorrect	2066
Vp029	1032	Response	1	24772114	24173	1
Vp029	1033	Picture	MorphF5_04_orig.jpg ; MorphF5_00_LOWER.jpg	24772225	0	1	7984	2	0	next	incorrect	2068
Vp029	1033	Response	1	24780113	7888	1
Vp029	1034	Picture	MorphF9_06_orig.jpg ; MorphF9_10_LOWER.jpg	24780209	0	1	7983	3	0	next	hit	2070
Vp029	1034	Response	2	24788033	7824	1
Vp029	1035	Picture	MorphF2_06_orig.jpg ; MorphF2_00_LOWER.jpg	24788192	0	2	9148	4	0	next	hit	2072
Vp029	1035	Response	2	24797233	9041	1
Vp029	1036	Picture	MorphF9_07_orig.jpg ; MorphF9_00_LOWER.jpg	24797340	0	2	21457	3	0	next	hit	2074
Vp029	1036	Response	2	24818673	21333	1
Vp029	1037	Picture	MorphM4_05_orig.jpg ; MorphM4_00_LOWER.jpg	24818797	0	1	20125	3	0	next	hit	2076
Vp029	1037	Response	2	24838833	20036	1
Vp029	1038	Picture	MorphM1_10_orig.jpg ; MorphM1_10_LOWER.jpg	24838922	0	2	9315	3	0	next	hit	2078
Vp029	1038	Response	2	24848192	9270	1
Vp029	1039	Picture	MorphF9_09_orig.jpg ; MorphF9_00_LOWER.jpg	24848237	0	1	18130	2	0	next	hit	2080
Vp029	1039	Response	2	24866272	18035	1
Vp029	1040	Picture	MorphM2_01_orig.jpg ; MorphM2_00_LOWER.jpg	24866367	0	1	12973	2	0	next	incorrect	2082
Vp029	1040	Response	1	24879232	12865	1
Vp029	1041	Picture	MorphM8_00_orig.jpg ; MorphM8_00_LOWER.jpg	24879340	0	1	11791	187	0	next	hit	2084
Vp029	1041	Response	2	24891072	11732	1
Vp029	1042	Picture	MorphF2_08_orig.jpg ; MorphF2_00_LOWER.jpg	24891131	0	186	9499	187	0	next	hit	2086
Vp029	1042	Response	2	24900432	9301	1
Vp029	1043	Picture	MorphM10_04_orig.jpg ; MorphM10_00_LOWER.jpg	24900630	0	1	44576	2	0	next	incorrect	2088
Vp029	1043	Response	1	24945071	44441	1
Vp029	1044	Picture	MorphM2_06_orig.jpg ; MorphM2_10_LOWER.jpg	24945206	0	1	20292	2	0	next	incorrect	2090
Vp029	1044	Response	1	24965471	20265	1
Vp029	1045	Picture	MorphM10_10_orig.jpg ; MorphM10_10_LOWER.jpg	24965498	0	1	8317	2	0	next	hit	2092
Vp029	1045	Response	2	24973711	8213	1
Vp029	1046	Picture	MorphM5_09_orig.jpg ; MorphM5_00_LOWER.jpg	24973815	0	1	31935	2	0	next	hit	2094
Vp029	1046	Response	2	25005550	31735	1
Vp029	1047	Picture	MorphM8_02_orig.jpg ; MorphM8_10_LOWER.jpg	25005750	0	1	18129	2	0	next	hit	2096
Vp029	1047	Response	2	25023790	18040	1
Vp029	1048	Picture	MorphF2_09_orig.jpg ; MorphF2_10_LOWER.jpg	25023879	0	1	9814	2	0	next	hit	2098
Vp029	1048	Response	2	25033550	9671	1
Vp029	1049	Picture	MorphM4_07_orig.jpg ; MorphM4_00_LOWER.jpg	25033693	0	1	12807	2	0	next	hit	2100
Vp029	1049	Response	2	25046349	12656	1
Vp029	1050	Picture	MorphM10_07_orig.jpg ; MorphM10_10_LOWER.jpg	25046500	0	1	11477	2	0	next	hit	2102
Vp029	1050	Response	2	25057949	11449	1
Vp029	1051	Picture	MorphF4_01_orig.jpg ; MorphF4_00_LOWER.jpg	25057977	0	1	9120	196	0	next	incorrect	2104
Vp029	1051	Response	1	25067069	9092	1
Vp029	1052	Picture	MorphM3_08_orig.jpg ; MorphM3_00_LOWER.jpg	25067097	0	195	16660	197	0	next	hit	2106
Vp029	1052	Response	2	25083629	16532	1
Vp029	1053	Picture	MorphF7_01_orig.jpg ; MorphF7_10_LOWER.jpg	25083757	0	2	15802	3	0	next	incorrect	2108
Vp029	1053	Response	1	25099389	15632	1
Vp029	1054	Picture	MorphM3_04_orig.jpg ; MorphM3_10_LOWER.jpg	25099559	0	1	16799	2	0	next	hit	2110
Vp029	1054	Response	2	25116268	16709	1
Vp029	1055	Picture	MorphM7_01_orig.jpg ; MorphM7_10_LOWER.jpg	25116358	0	1	40085	2	0	next	incorrect	2112
Vp029	1055	Response	1	25156268	39910	1
Vp029	1056	Picture	MorphF1_09_orig.jpg ; MorphF1_10_LOWER.jpg	25156443	0	1	14470	3	0	next	hit	2114
Vp029	1056	Response	2	25170828	14385	1
Vp029	1057	Picture	MorphM2_04_orig.jpg ; MorphM2_00_LOWER.jpg	25170913	0	2	12475	3	0	next	incorrect	2116
Vp029	1057	Response	1	25183307	12394	1
Vp029	1058	Picture	MorphF8_08_orig.jpg ; MorphF8_10_LOWER.jpg	25183388	0	1	11809	2	0	next	hit	2118
Vp029	1058	Response	2	25194988	11600	1
Vp029	1059	Picture	MorphM9_10_orig.jpg ; MorphM9_10_LOWER.jpg	25195197	0	1	7152	3	0	next	hit	2120
Vp029	1059	Response	2	25202187	6990	1
Vp029	1060	Picture	MorphM4_09_orig.jpg ; MorphM4_00_LOWER.jpg	25202349	0	2	7984	3	0	next	hit	2122
Vp029	1060	Response	2	25210267	7918	1
Vp029	1061	Picture	MorphF7_10_orig.jpg ; MorphF7_10_LOWER.jpg	25210333	0	1	11477	2	0	next	hit	2124
Vp029	1061	Response	2	25221627	11294	1
Vp029	1062	Picture	MorphF8_02_orig.jpg ; MorphF8_10_LOWER.jpg	25221810	0	1	10645	2	0	next	incorrect	2126
Vp029	1062	Response	1	25232267	10457	1
Vp029	1063	Picture	MorphF3_00_orig.jpg ; MorphF3_10_LOWER.jpg	25232455	0	1	6819	2	0	next	incorrect	2128
Vp029	1063	Response	1	25239146	6691	1
Vp029	1064	Picture	MorphM7_01_orig.jpg ; MorphM7_00_LOWER.jpg	25239274	0	1	10800	180	0	next	incorrect	2130
Vp029	1064	Response	1	25250026	10752	1
Vp029	1065	Picture	MorphM8_04_orig.jpg ; MorphM8_10_LOWER.jpg	25250074	0	179	28953	180	0	next	hit	2132
Vp029	1065	Response	2	25278906	28832	1
Vp029	1066	Picture	MorphF10_03_orig.jpg ; MorphF10_00_LOWER.jpg	25279027	0	1	9480	3	0	next	incorrect	2134
Vp029	1066	Response	1	25288346	9319	1
Vp029	1067	Picture	MorphF4_02_orig.jpg ; MorphF4_10_LOWER.jpg	25288507	0	2	12974	3	0	next	incorrect	2136
Vp029	1067	Response	1	25301386	12879	1
Vp029	1068	Picture	MorphF8_00_orig.jpg ; MorphF8_10_LOWER.jpg	25301481	0	1	13972	2	0	next	incorrect	2138
Vp029	1068	Response	1	25315305	13824	1
Vp029	1069	Picture	MorphF3_07_orig.jpg ; MorphF3_10_LOWER.jpg	25315453	0	1	38588	2	0	next	hit	2140
Vp029	1069	Response	2	25353865	38412	1
Vp029	1070	Picture	MorphF1_05_orig.jpg ; MorphF1_10_LOWER.jpg	25354041	0	1	14304	2	0	next	hit	2142
Vp029	1070	Response	2	25368265	14224	1
Vp029	1071	Picture	MorphM9_02_orig.jpg ; MorphM9_00_LOWER.jpg	25368345	0	1	9134	182	0	next	incorrect	2144
Vp029	1071	Response	1	25377464	9119	1
Vp029	1072	Picture	MorphF1_10_orig.jpg ; MorphF1_00_LOWER.jpg	25377479	0	181	7645	368	0	next	hit	2146
Vp029	1072	Response	2	25385064	7585	1
Vp029	1073	Picture	MorphF10_02_orig.jpg ; MorphF10_10_LOWER.jpg	25385124	0	187	33785	188	0	next	incorrect	2148
Vp029	1073	Response	1	25418824	33700	1
Vp029	1074	Picture	MorphM8_01_orig.jpg ; MorphM8_10_LOWER.jpg	25418909	0	1	14803	2	0	next	hit	2150
Vp029	1074	Response	2	25433624	14715	1
Vp029	1075	Picture	MorphF6_06_orig.jpg ; MorphF6_10_LOWER.jpg	25433712	0	1	11975	3	0	next	hit	2152
Vp029	1075	Response	2	25445543	11831	1
Vp029	1076	Picture	MorphF8_07_orig.jpg ; MorphF8_10_LOWER.jpg	25445687	0	2	11810	3	0	next	hit	2154
Vp029	1076	Response	2	25457463	11776	1
Vp029	1077	Picture	MorphM8_02_orig.jpg ; MorphM8_00_LOWER.jpg	25457497	0	1	31269	3	0	next	hit	2156
Vp029	1077	Response	2	25488663	31166	1
Vp029	1078	Picture	MorphF2_00_orig.jpg ; MorphF2_00_LOWER.jpg	25488766	0	2	12808	3	0	next	hit	2158
Vp029	1078	Response	2	25501543	12777	1
Vp029	1079	Picture	MorphF3_02_orig.jpg ; MorphF3_00_LOWER.jpg	25501574	0	1	16134	2	0	next	incorrect	2160
Vp029	1079	Response	1	25517622	16048	1
Vp029	1080	Picture	MorphF7_07_orig.jpg ; MorphF7_10_LOWER.jpg	25517708	0	1	10811	2	0	next	hit	2162
Vp029	1080	Response	2	25528422	10714	1
Vp029	1081	Picture	MorphM6_01_orig.jpg ; MorphM6_00_LOWER.jpg	25528519	0	1	26612	3	0	next	incorrect	2164
Vp029	1081	Response	1	25554982	26463	1
Vp029	1082	Picture	MorphM9_02_orig.jpg ; MorphM9_10_LOWER.jpg	25555131	0	2	15802	3	0	next	incorrect	2166
Vp029	1082	Response	1	25570822	15691	1
Vp029	1083	Picture	MorphM2_07_orig.jpg ; MorphM2_10_LOWER.jpg	25570933	0	1	8316	2	0	next	hit	2168
Vp029	1083	Response	2	25579141	8208	1
Vp029	1084	Picture	MorphF6_00_orig.jpg ; MorphF6_00_LOWER.jpg	25579249	0	1	12807	2	0	next	hit	2170
Vp029	1084	Response	2	25591941	12692	1
Vp029	1085	Picture	MorphM4_08_orig.jpg ; MorphM4_00_LOWER.jpg	25592056	0	1	20292	2	0	next	hit	2172
Vp029	1085	Response	2	25612260	20204	2
Vp029	1086	Picture	MorphM5_01_orig.jpg ; MorphM5_00_LOWER.jpg	25612348	0	1	18130	2	0	next	incorrect	2174
Vp029	1086	Response	1	25630339	17991	2
Vp029	1087	Picture	MorphF4_05_orig.jpg ; MorphF4_10_LOWER.jpg	25630478	0	1	10479	2	0	next	hit	2176
Vp029	1087	Response	2	25640900	10422	1
Vp029	1088	Picture	MorphM8_01_orig.jpg ; MorphM8_00_LOWER.jpg	25640957	0	1	24783	2	0	next	hit	2178
Vp029	1088	Response	2	25665540	24583	1
Vp029	1089	Picture	MorphF3_08_orig.jpg ; MorphF3_10_LOWER.jpg	25665740	0	1	14470	2	0	next	hit	2180
Vp029	1089	Response	2	25680020	14280	1
Vp029	1090	Picture	MorphF10_00_orig.jpg ; MorphF10_00_LOWER.jpg	25680210	0	1	13972	2	0	next	incorrect	2182
Vp029	1090	Response	1	25694098	13888	3
Vp029	1091	Picture	MorphF8_00_orig.jpg ; MorphF8_00_LOWER.jpg	25694182	0	1	14803	2	0	next	hit	2184
Vp029	1091	Response	2	25708899	14717	1
Vp029	1092	Picture	MorphM2_03_orig.jpg ; MorphM2_00_LOWER.jpg	25708985	0	1	10146	2	0	next	hit	2186
Vp029	1092	Response	2	25719059	10074	1
Vp029	1093	Picture	MorphM7_00_orig.jpg ; MorphM7_10_LOWER.jpg	25719131	0	1	37590	2	0	next	hit	2188
Vp029	1093	Response	2	25756659	37528	1
Vp029	1094	Picture	MorphF6_09_orig.jpg ; MorphF6_10_LOWER.jpg	25756721	0	1	8816	2	0	next	hit	2190
Vp029	1094	Response	2	25765379	8658	1
Vp029	1095	Picture	MorphM4_10_orig.jpg ; MorphM4_00_LOWER.jpg	25765537	0	1	7983	2	0	next	hit	2192
Vp029	1095	Response	2	25773298	7761	1
Vp029	1096	Picture	MorphF8_09_orig.jpg ; MorphF8_00_LOWER.jpg	25773520	0	1	25781	2	0	next	hit	2194
Vp029	1096	Response	2	25799218	25698	1
Vp029	1097	Picture	MorphF2_10_orig.jpg ; MorphF2_00_LOWER.jpg	25799301	0	1	7817	3	0	next	hit	2196
Vp029	1097	Response	2	25807058	7757	1
Vp029	1098	Picture	MorphM5_07_orig.jpg ; MorphM5_10_LOWER.jpg	25807118	0	2	14970	3	0	next	hit	2198
Vp029	1098	Response	2	25821938	14820	1
Vp029	1099	Picture	MorphF9_05_orig.jpg ; MorphF9_10_LOWER.jpg	25822088	0	1	15968	2	0	next	hit	2200
Vp029	1099	Response	2	25837938	15850	1
Vp029	1100	Picture	MorphF2_04_orig.jpg ; MorphF2_10_LOWER.jpg	25838056	0	1	8150	2	0	next	hit	2202
Vp029	1100	Response	2	25846097	8041	1
Vp029	1101	Picture	MorphF9_04_orig.jpg ; MorphF9_10_LOWER.jpg	25846206	0	1	19127	2	0	next	hit	2204
Vp029	1101	Response	2	25865297	19091	1
Vp029	1102	Picture	MorphF10_07_orig.jpg ; MorphF10_10_LOWER.jpg	25865333	0	1	11976	2	0	next	hit	2206
Vp029	1102	Response	2	25877217	11884	1
Vp029	1103	Picture	MorphM6_10_orig.jpg ; MorphM6_00_LOWER.jpg	25877309	0	1	6986	2	0	next	hit	2208
Vp029	1103	Response	2	25884177	6868	1
Vp029	1104	Picture	MorphM3_10_orig.jpg ; MorphM3_10_LOWER.jpg	25884295	0	1	17963	2	0	next	hit	2210
Vp029	1104	Response	2	25902177	17882	1
Vp029	1105	Picture	MorphF4_03_orig.jpg ; MorphF4_00_LOWER.jpg	25902258	0	1	20292	2	0	next	hit	2212
Vp029	1105	Response	2	25922416	20158	1
Vp029	1106	Picture	MorphM2_09_orig.jpg ; MorphM2_10_LOWER.jpg	25922550	0	1	40751	2	0	next	hit	2214
Vp029	1106	Response	2	25963216	40666	1
Vp029	1107	Picture	MorphM9_06_orig.jpg ; MorphM9_00_LOWER.jpg	25963301	0	1	11476	2	0	next	hit	2216
Vp029	1107	Response	2	25974575	11274	1
Vp029	1108	Picture	MorphM6_07_orig.jpg ; MorphM6_10_LOWER.jpg	25974777	0	1	25781	2	0	next	hit	2218
Vp029	1108	Response	2	26000494	25717	2
Vp029	1109	Picture	MorphF9_00_orig.jpg ; MorphF9_00_LOWER.jpg	26000558	0	1	7984	2	0	next	incorrect	2220
Vp029	1109	Response	1	26008495	7937	1
Vp029	1110	Picture	MorphM4_06_orig.jpg ; MorphM4_10_LOWER.jpg	26008542	0	1	85326	2	0	next	hit	2222
Vp029	1110	Response	2	26093774	85232	1
Vp029	1111	Picture	MorphF10_10_orig.jpg ; MorphF10_10_LOWER.jpg	26093868	0	1	7651	2	0	next	hit	2224
Vp029	1111	Response	2	26101453	7585	1
Vp029	1112	Picture	MorphM4_09_orig.jpg ; MorphM4_10_LOWER.jpg	26101519	0	1	7651	3	0	next	hit	2226
Vp029	1112	Response	2	26109053	7534	1
Vp029	1113	Picture	MorphM3_02_orig.jpg ; MorphM3_10_LOWER.jpg	26109170	0	2	13140	3	0	next	incorrect	2228
Vp029	1113	Response	1	26122173	13003	1
Vp029	1114	Picture	MorphM1_08_orig.jpg ; MorphM1_10_LOWER.jpg	26122310	0	1	9814	2	0	next	incorrect	2230
Vp029	1114	Response	1	26131933	9623	1
Vp029	1115	Picture	MorphM9_09_orig.jpg ; MorphM9_10_LOWER.jpg	26132124	0	1	8150	2	0	next	hit	2232
Vp029	1115	Response	2	26140173	8049	1
Vp029	1116	Picture	MorphF1_03_orig.jpg ; MorphF1_10_LOWER.jpg	26140274	0	1	8482	3	0	next	incorrect	2234
Vp029	1116	Response	1	26148733	8459	1
Vp029	1117	Picture	MorphM3_05_orig.jpg ; MorphM3_10_LOWER.jpg	26148756	0	2	15136	3	0	next	incorrect	2236
Vp029	1117	Response	1	26163692	14936	1
Vp029	1118	Picture	MorphF2_02_orig.jpg ; MorphF2_00_LOWER.jpg	26163892	0	1	7651	3	0	next	hit	2238
Vp029	1118	Response	2	26171452	7560	1
Vp029	1119	Picture	MorphF10_03_orig.jpg ; MorphF10_10_LOWER.jpg	26171543	0	2	13639	4	0	next	incorrect	2240
Vp029	1119	Response	1	26185132	13589	1
Vp029	1120	Picture	MorphF3_08_orig.jpg ; MorphF3_00_LOWER.jpg	26185182	0	2	45574	3	0	next	hit	2242
Vp029	1120	Response	2	26230572	45390	1
Vp029	1121	Picture	MorphM8_03_orig.jpg ; MorphM8_10_LOWER.jpg	26230756	0	1	12309	2	0	next	hit	2244
Vp029	1121	Response	2	26242891	12135	1
Vp029	1122	Picture	MorphF3_03_orig.jpg ; MorphF3_10_LOWER.jpg	26243065	0	1	10811	2	0	next	incorrect	2246
Vp029	1122	Response	1	26253851	10786	1
Vp029	1123	Picture	MorphF8_07_orig.jpg ; MorphF8_00_LOWER.jpg	26253876	0	1	12807	2	0	next	hit	2248
Vp029	1123	Response	2	26266571	12695	1
Vp029	1124	Picture	MorphM7_04_orig.jpg ; MorphM7_10_LOWER.jpg	26266683	0	1	11144	2	0	next	incorrect	2250
Vp029	1124	Response	1	26277691	11008	1
Vp029	1125	Picture	MorphM6_04_orig.jpg ; MorphM6_00_LOWER.jpg	26277827	0	1	10811	3	0	next	incorrect	2252
Vp029	1125	Response	1	26288571	10744	1
Vp029	1126	Picture	MorphF1_00_orig.jpg ; MorphF1_10_LOWER.jpg	26288638	0	2	33100	3	0	next	incorrect	2254
Vp029	1126	Response	1	26321610	32972	1
Vp029	1127	Picture	MorphM6_10_orig.jpg ; MorphM6_10_LOWER.jpg	26321738	0	1	11809	2	0	next	hit	2256
Vp029	1127	Response	2	26333450	11712	1
Vp029	1128	Picture	MorphF3_06_orig.jpg ; MorphF3_10_LOWER.jpg	26333547	0	1	9813	3	0	next	incorrect	2258
Vp029	1128	Response	1	26343290	9743	1
Vp029	1129	Picture	MorphF4_07_orig.jpg ; MorphF4_00_LOWER.jpg	26343360	0	2	9969	181	0	next	incorrect	2260
Vp029	1129	Response	1	26353290	9930	1
Vp029	1130	Picture	MorphM4_03_orig.jpg ; MorphM4_00_LOWER.jpg	26353329	0	179	41926	180	0	next	incorrect	2262
Vp029	1130	Response	1	26395129	41800	1
Vp029	1131	Picture	MorphF6_01_orig.jpg ; MorphF6_10_LOWER.jpg	26395255	0	1	12973	2	0	next	hit	2264
Vp029	1131	Response	2	26408169	12914	1
Vp029	1132	Picture	MorphM10_07_orig.jpg ; MorphM10_00_LOWER.jpg	26408228	0	1	48402	2	0	next	hit	2266
Vp029	1132	Response	2	26456488	48260	1
Vp029	1133	Picture	MorphM4_02_orig.jpg ; MorphM4_00_LOWER.jpg	26456630	0	1	8150	2	0	next	incorrect	2268
Vp029	1133	Response	1	26464728	8098	1
Vp029	1134	Picture	MorphF5_01_orig.jpg ; MorphF5_10_LOWER.jpg	26464780	0	1	7651	2	0	next	incorrect	2270
Vp029	1134	Response	1	26472328	7548	1
Vp029	1135	Picture	MorphM8_04_orig.jpg ; MorphM8_00_LOWER.jpg	26472431	0	1	12974	2	0	next	hit	2272
Vp029	1135	Response	2	26485208	12777	1
Vp029	1136	Picture	MorphF9_01_orig.jpg ; MorphF9_00_LOWER.jpg	26485405	0	1	37756	2	0	next	hit	2274
Vp029	1136	Response	2	26522967	37562	1
Vp029	1137	Picture	MorphM3_01_orig.jpg ; MorphM3_00_LOWER.jpg	26523161	0	1	7984	2	0	next	hit	2276
Vp029	1137	Response	2	26531047	7886	1
Vp029	1138	Picture	MorphM8_08_orig.jpg ; MorphM8_10_LOWER.jpg	26531145	0	1	10479	2	0	next	hit	2278
Vp029	1138	Response	2	26541447	10302	1
Vp029	1139	Picture	MorphM10_01_orig.jpg ; MorphM10_00_LOWER.jpg	26541624	0	1	8649	2	0	next	incorrect	2280
Vp029	1139	Response	1	26550167	8543	1
Vp029	1140	Picture	MorphF4_00_orig.jpg ; MorphF4_10_LOWER.jpg	26550273	0	1	16466	2	0	next	incorrect	2282
Vp029	1140	Response	1	26566566	16293	1
Vp029	1141	Picture	MorphM5_04_orig.jpg ; MorphM5_00_LOWER.jpg	26566739	0	1	17298	2	0	next	incorrect	2284
Vp029	1141	Response	1	26583926	17187	1
Vp029	1142	Picture	MorphM1_01_orig.jpg ; MorphM1_00_LOWER.jpg	26584037	0	1	7485	2	0	next	incorrect	2286
Vp029	1142	Response	1	26591366	7329	1
Vp029	1143	Picture	MorphM2_08_orig.jpg ; MorphM2_10_LOWER.jpg	26591522	0	1	8815	2	0	next	hit	2288
Vp029	1143	Response	2	26600246	8724	1
Vp029	1144	Picture	MorphM9_05_orig.jpg ; MorphM9_10_LOWER.jpg	26600337	0	1	17132	2	0	next	incorrect	2290
Vp029	1144	Response	1	26617366	17029	1
Vp029	1145	Picture	MorphF3_09_orig.jpg ; MorphF3_00_LOWER.jpg	26617469	0	1	11809	3	0	next	hit	2292
Vp029	1145	Response	2	26629124	11655	3
Vp029	1146	Picture	MorphF7_01_orig.jpg ; MorphF7_00_LOWER.jpg	26629278	0	2	24783	3	0	next	incorrect	2294
Vp029	1146	Response	1	26653925	24647	1
Vp029	1147	Picture	MorphF1_10_orig.jpg ; MorphF1_10_LOWER.jpg	26654061	0	1	12641	2	0	next	hit	2296
Vp029	1147	Response	2	26666645	12584	1
Vp029	1148	Picture	MorphM10_09_orig.jpg ; MorphM10_00_LOWER.jpg	26666702	0	1	7818	2	0	next	hit	2298
Vp029	1148	Response	2	26674485	7783	1
Vp029	1149	Picture	MorphM3_01_orig.jpg ; MorphM3_10_LOWER.jpg	26674520	0	1	54389	2	0	next	incorrect	2300
Vp029	1149	Response	1	26728723	54203	2
Vp029	1150	Picture	MorphF10_01_orig.jpg ; MorphF10_00_LOWER.jpg	26728909	0	1	7485	2	0	next	incorrect	2302
Vp029	1150	Response	1	26736324	7415	1
Vp029	1151	Picture	MorphF9_02_orig.jpg ; MorphF9_10_LOWER.jpg	26736394	0	1	7984	2	0	next	hit	2304
Vp029	1151	Response	2	26744244	7850	1
Vp029	1152	Picture	MorphF2_00_orig.jpg ; MorphF2_10_LOWER.jpg	26744378	0	1	31602	2	0	next	incorrect	2306
Vp029	1152	Response	1	26775843	31465	1
Vp029	1153	Picture	MorphM10_06_orig.jpg ; MorphM10_00_LOWER.jpg	26775980	0	1	9980	2	0	next	hit	2308
Vp029	1153	Response	2	26785923	9943	1
Vp029	1154	Picture	MorphF5_09_orig.jpg ; MorphF5_00_LOWER.jpg	26785960	0	1	10146	2	0	next	hit	2310
Vp029	1154	Response	2	26796003	10043	1
Vp029	1155	Picture	MorphF3_10_orig.jpg ; MorphF3_10_LOWER.jpg	26796106	0	1	9314	2	0	next	hit	2312
Vp029	1155	Response	2	26805283	9177	1
Vp029	1156	Picture	MorphF2_07_orig.jpg ; MorphF2_00_LOWER.jpg	26805420	0	1	11976	2	0	next	hit	2314
Vp029	1156	Response	2	26817203	11783	1
Vp029	1157	Picture	MorphM3_06_orig.jpg ; MorphM3_00_LOWER.jpg	26817396	0	1	30770	2	0	next	hit	2316
Vp029	1157	Response	2	26848002	30606	1
Vp029	1158	Picture	MorphM4_03_orig.jpg ; MorphM4_10_LOWER.jpg	26848166	0	1	11144	2	0	next	incorrect	2318
Vp029	1158	Response	1	26859202	11036	1
Vp029	1159	Picture	MorphF7_03_orig.jpg ; MorphF7_00_LOWER.jpg	26859310	0	1	71355	2	0	next	incorrect	2320
Vp029	1159	Response	1	26930480	71170	2
Vp029	1160	Picture	MorphM7_09_orig.jpg ; MorphM7_00_LOWER.jpg	26930665	0	1	25448	2	0	next	hit	2322
Vp029	1160	Response	2	26956001	25336	1
Vp029	1161	Picture	MorphM10_04_orig.jpg ; MorphM10_10_LOWER.jpg	26956113	0	1	23452	3	0	next	hit	2324
Vp029	1161	Response	2	26979440	23327	1
Vp029	1162	Picture	MorphM7_10_orig.jpg ; MorphM7_10_LOWER.jpg	26979565	0	2	8982	3	0	next	hit	2326
Vp029	1162	Response	2	26988320	8755	1
Vp029	1163	Picture	MorphM6_08_orig.jpg ; MorphM6_10_LOWER.jpg	26988547	0	1	5988	2	0	next	hit	2328
Vp029	1163	Response	2	26994320	5773	1
Vp029	1164	Picture	MorphM2_00_orig.jpg ; MorphM2_00_LOWER.jpg	26994535	0	1	7485	2	0	next	incorrect	2330
Vp029	1164	Response	1	27001840	7305	1
Vp029	1165	Picture	MorphF6_06_orig.jpg ; MorphF6_00_LOWER.jpg	27002020	0	1	9480	3	0	next	hit	2332
Vp029	1165	Response	2	27011440	9420	1
Vp029	1166	Picture	MorphM7_07_orig.jpg ; MorphM7_00_LOWER.jpg	27011500	0	2	13639	4	0	next	incorrect	2334
Vp029	1166	Response	1	27025039	13539	1
Vp029	1167	Picture	MorphF5_05_orig.jpg ; MorphF5_10_LOWER.jpg	27025139	0	2	7651	4	0	next	incorrect	2336
Vp029	1167	Response	1	27032639	7500	1
Vp029	1168	Picture	MorphM10_08_orig.jpg ; MorphM10_10_LOWER.jpg	27032790	0	2	18962	3	0	next	hit	2338
Vp029	1168	Response	2	27051679	18889	1
Vp029	1169	Picture	MorphF1_09_orig.jpg ; MorphF1_00_LOWER.jpg	27051752	0	1	17464	2	0	next	hit	2340
Vp029	1169	Response	2	27069039	17287	1
Vp029	1170	Picture	MorphM1_03_orig.jpg ; MorphM1_00_LOWER.jpg	27069216	0	1	6820	2	0	next	incorrect	2342
Vp029	1170	Response	1	27075839	6623	1
Vp029	1171	Picture	MorphF6_08_orig.jpg ; MorphF6_10_LOWER.jpg	27076036	0	1	6487	2	0	next	hit	2344
Vp029	1171	Response	2	27082319	6283	1
Vp029	1172	Picture	MorphF1_01_orig.jpg ; MorphF1_00_LOWER.jpg	27082523	0	1	20458	2	0	next	incorrect	2346
Vp029	1172	Response	1	27102798	20275	1
Vp029	1173	Picture	MorphF8_05_orig.jpg ; MorphF8_00_LOWER.jpg	27102981	0	1	8815	3	0	next	hit	2348
Vp029	1173	Response	2	27111678	8697	1
Vp029	1174	Picture	MorphF9_02_orig.jpg ; MorphF9_00_LOWER.jpg	27111796	0	2	11643	3	0	next	incorrect	2350
Vp029	1174	Response	1	27123278	11482	1
Vp029	1175	Picture	MorphM9_09_orig.jpg ; MorphM9_00_LOWER.jpg	27123439	0	1	7152	3	0	next	hit	2352
Vp029	1175	Response	2	27130558	7119	1
Vp029	1176	Picture	MorphF4_05_orig.jpg ; MorphF4_00_LOWER.jpg	27130591	0	2	29440	4	0	next	hit	2354
Vp029	1176	Response	2	27159838	29247	1
Vp029	1177	Picture	MorphF9_08_orig.jpg ; MorphF9_10_LOWER.jpg	27160031	0	2	5822	3	0	next	incorrect	2356
Vp029	1177	Response	1	27165757	5726	1
Vp029	1178	Picture	MorphM7_02_orig.jpg ; MorphM7_00_LOWER.jpg	27165853	0	1	23785	2	0	next	incorrect	2358
Vp029	1178	Response	1	27189597	23744	1
Vp029	1179	Picture	MorphF9_10_orig.jpg ; MorphF9_00_LOWER.jpg	27189638	0	1	1330	3	0	next	hit	2360
Vp029	1179	Response	2	27190877	1239	1
Vp029	1180	Picture	MorphM7_05_orig.jpg ; MorphM7_00_LOWER.jpg	27190968	0	2	5988	3	0	next	hit	2362
Vp029	1180	Response	2	27196877	5909	1
Vp029	1181	Picture	MorphM6_00_orig.jpg ; MorphM6_00_LOWER.jpg	27196956	0	1	11144	2	0	next	incorrect	2364
Vp029	1181	Response	1	27207997	11041	1
Vp029	1182	Picture	MorphM5_03_orig.jpg ; MorphM5_10_LOWER.jpg	27208100	0	1	7984	2	0	next	incorrect	2366
Vp029	1182	Response	1	27215917	7817	1
Vp029	1183	Picture	MorphF2_07_orig.jpg ; MorphF2_10_LOWER.jpg	27216084	0	1	8150	2	0	next	hit	2368
Vp029	1183	Response	2	27224156	8072	1
Vp029	1184	Picture	MorphF9_01_orig.jpg ; MorphF9_10_LOWER.jpg	27224234	0	1	12475	2	0	next	incorrect	2370
Vp029	1184	Response	1	27236636	12402	1
Vp029	1185	Picture	MorphM1_10_orig.jpg ; MorphM1_00_LOWER.jpg	27236709	0	1	11643	2	0	next	hit	2372
Vp029	1185	Response	2	27248236	11527	1
Vp029	1186	Picture	MorphM3_04_orig.jpg ; MorphM3_00_LOWER.jpg	27248352	0	1	9813	2	0	next	hit	2374
Vp029	1186	Response	2	27258076	9724	1
Vp029	1187	Picture	MorphM9_10_orig.jpg ; MorphM9_00_LOWER.jpg	27258165	0	1	12475	2	0	next	hit	2376
Vp029	1187	Response	2	27270556	12391	1
Vp029	1188	Picture	MorphF10_08_orig.jpg ; MorphF10_10_LOWER.jpg	27270640	0	1	8150	2	0	next	hit	2378
Vp029	1188	Response	2	27278636	7996	1
Vp029	1189	Picture	MorphF8_05_orig.jpg ; MorphF8_10_LOWER.jpg	27278790	0	1	15468	2	0	next	incorrect	2380
Vp029	1189	Response	1	27294155	15365	1
Vp029	1190	Picture	MorphF1_03_orig.jpg ; MorphF1_00_LOWER.jpg	27294258	0	1	10146	2	0	next	incorrect	2382
Vp029	1190	Response	1	27304235	9977	1
Vp029	1191	Picture	MorphM4_05_orig.jpg ; MorphM4_10_LOWER.jpg	27304404	0	1	18296	3	0	next	hit	2384
Vp029	1191	Response	2	27322555	18151	1
Vp029	1192	Picture	MorphM9_05_orig.jpg ; MorphM9_00_LOWER.jpg	27322700	0	2	9980	3	0	next	incorrect	2386
Vp029	1192	Response	1	27332555	9855	1
Vp029	1193	Picture	MorphM5_07_orig.jpg ; MorphM5_00_LOWER.jpg	27332680	0	1	12807	2	0	next	incorrect	2388
Vp029	1193	Response	1	27345275	12595	1
Vp029	1194	Picture	MorphF3_01_orig.jpg ; MorphF3_10_LOWER.jpg	27345487	0	1	8982	2	0	next	incorrect	2390
Vp029	1194	Response	1	27354315	8828	1
Vp029	1195	Picture	MorphF10_04_orig.jpg ; MorphF10_10_LOWER.jpg	27354469	0	1	9813	3	0	next	incorrect	2392
Vp029	1195	Response	1	27364074	9605	1
Vp029	1196	Picture	MorphM9_07_orig.jpg ; MorphM9_10_LOWER.jpg	27364282	0	2	10978	3	0	next	hit	2394
Vp029	1196	Response	2	27375114	10832	1
Vp029	1197	Picture	MorphF6_07_orig.jpg ; MorphF6_00_LOWER.jpg	27375260	0	1	8649	2	0	next	hit	2396
Vp029	1197	Response	2	27383834	8574	1
Vp029	1198	Picture	MorphF5_03_orig.jpg ; MorphF5_00_LOWER.jpg	27383909	0	1	7485	2	0	next	incorrect	2398
Vp029	1198	Response	1	27391274	7365	1
Vp029	1199	Picture	MorphM5_00_orig.jpg ; MorphM5_10_LOWER.jpg	27391394	0	1	10479	2	0	next	incorrect	2400
Vp029	1199	Response	1	27401834	10440	1
Vp029	1200	Picture	MorphF10_02_orig.jpg ; MorphF10_00_LOWER.jpg	27401873	0	1	6653	2	0	next	incorrect	2402
Vp029	1200	Response	1	27408394	6521	1
Vp029	1201	Picture	MorphM1_07_orig.jpg ; MorphM1_10_LOWER.jpg	27408526	0	1	6653	2	0	next	incorrect	2404
Vp029	1201	Response	1	27415113	6587	1
Vp029	1202	Picture	MorphF9_06_orig.jpg ; MorphF9_00_LOWER.jpg	27415179	0	1	21623	2	0	next	hit	2406
Vp029	1202	Response	2	27436713	21534	1
Vp029	1203	Picture	MorphM2_04_orig.jpg ; MorphM2_10_LOWER.jpg	27436802	0	1	11642	3	0	next	incorrect	2408
Vp029	1203	Response	1	27448233	11431	1
Vp029	1204	Picture	MorphM10_02_orig.jpg ; MorphM10_00_LOWER.jpg	27448444	0	2	17132	3	0	next	hit	2410
Vp029	1204	Response	2	27465513	17069	1
Vp029	1205	Picture	MorphM8_05_orig.jpg ; MorphM8_00_LOWER.jpg	27465576	0	1	9148	2	0	next	hit	2412
Vp029	1205	Response	2	27474633	9057	1
Vp029	1206	Picture	MorphM1_05_orig.jpg ; MorphM1_00_LOWER.jpg	27474724	0	1	8317	2	0	next	incorrect	2414
Vp029	1206	Response	1	27482953	8229	1
Vp029	1207	Picture	MorphF2_05_orig.jpg ; MorphF2_10_LOWER.jpg	27483041	0	1	9975	53	0	next	hit	2416
Vp029	1207	Response	2	27492792	9751	1
Vp029	1208	Picture	MorphM10_05_orig.jpg ; MorphM10_00_LOWER.jpg	27493016	0	52	24455	53	0	next	hit	2418
Vp029	1208	Response	2	27517432	24416	1
Vp029	1209	Picture	MorphF2_05_orig.jpg ; MorphF2_00_LOWER.jpg	27517471	0	1	10811	2	0	next	hit	2420
Vp029	1209	Response	2	27528072	10601	1
Vp029	1209	Response	1	27528152	10681	1
Vp029	1210	Picture	MorphM1_00_orig.jpg ; MorphM1_00_LOWER.jpg	27528282	0	1	16134	2	0	next	incorrect	2423
Vp029	1210	Response	1	27544392	16110	1
Vp029	1211	Picture	MorphF7_10_orig.jpg ; MorphF7_00_LOWER.jpg	27544416	0	1	11809	2	0	next	hit	2425
Vp029	1211	Response	2	27556072	11656	1
Vp029	1212	Picture	MorphM6_08_orig.jpg ; MorphM6_00_LOWER.jpg	27556225	0	1	7651	2	0	next	hit	2427
Vp029	1212	Response	2	27563751	7526	1
Vp029	1213	Picture	MorphF5_02_orig.jpg ; MorphF5_00_LOWER.jpg	27563876	0	1	9315	2	0	next	incorrect	2429
Vp029	1213	Response	1	27573111	9235	1
Vp029	1214	Picture	MorphF10_04_orig.jpg ; MorphF10_00_LOWER.jpg	27573191	0	1	18296	2	0	next	incorrect	2431
Vp029	1214	Response	1	27591271	18080	1
Vp029	1215	Picture	MorphF1_08_orig.jpg ; MorphF1_00_LOWER.jpg	27591487	0	1	7817	2	0	next	hit	2433
Vp029	1215	Response	2	27599191	7704	1
Vp029	1216	Picture	MorphF6_04_orig.jpg ; MorphF6_00_LOWER.jpg	27599304	0	1	8815	3	0	next	hit	2435
Vp029	1216	Response	2	27607991	8687	1
Vp029	1217	Picture	MorphF4_00_orig.jpg ; MorphF4_00_LOWER.jpg	27608119	0	2	10479	3	0	next	incorrect	2437
Vp029	1217	Response	1	27618470	10351	1
Vp029	1218	Picture	MorphM10_08_orig.jpg ; MorphM10_00_LOWER.jpg	27618598	0	1	6653	2	0	next	hit	2439
Vp029	1218	Response	2	27625110	6512	1
Vp029	1219	Picture	MorphF6_05_orig.jpg ; MorphF6_10_LOWER.jpg	27625251	0	1	6321	2	0	next	hit	2441
Vp029	1219	Response	2	27631350	6099	1
Vp029	1220	Picture	MorphF8_10_orig.jpg ; MorphF8_00_LOWER.jpg	27631572	0	1	9148	2	0	next	hit	2443
Vp029	1220	Response	2	27640550	8978	1
Vp029	1221	Picture	MorphF6_10_orig.jpg ; MorphF6_00_LOWER.jpg	27640720	0	1	6487	2	0	next	hit	2445
Vp029	1221	Response	2	27647110	6390	1
Vp029	1222	Picture	MorphF4_09_orig.jpg ; MorphF4_00_LOWER.jpg	27647207	0	1	7484	2	0	next	hit	2447
Vp029	1222	Response	2	27654630	7423	1
Vp029	1223	Picture	MorphM4_00_orig.jpg ; MorphM4_00_LOWER.jpg	27654691	0	1	9814	2	0	next	incorrect	2449
Vp029	1223	Response	1	27664390	9699	1
Vp029	1224	Picture	MorphF10_09_orig.jpg ; MorphF10_00_LOWER.jpg	27664505	0	1	9480	2	0	next	hit	2451
Vp029	1224	Response	2	27673910	9405	1
Vp029	1225	Picture	MorphM6_01_orig.jpg ; MorphM6_10_LOWER.jpg	27673985	0	1	6653	3	0	next	incorrect	2453
Vp029	1225	Response	1	27680469	6484	1
Vp029	1226	Picture	MorphF2_08_orig.jpg ; MorphF2_10_LOWER.jpg	27680638	0	2	7153	3	0	next	hit	2455
Vp029	1226	Response	2	27687669	7031	1
Vp029	1227	Picture	MorphM2_05_orig.jpg ; MorphM2_00_LOWER.jpg	27687791	0	1	18296	2	0	next	incorrect	2457
Vp029	1227	Response	1	27705909	18118	1
Vp029	1228	Picture	MorphM8_07_orig.jpg ; MorphM8_10_LOWER.jpg	27706087	0	1	10645	2	0	next	hit	2459
Vp029	1228	Response	2	27716549	10462	1
Vp029	1229	Picture	MorphF4_06_orig.jpg ; MorphF4_00_LOWER.jpg	27716732	0	1	13639	2	0	next	hit	2461
Vp029	1229	Response	2	27730149	13417	1
Vp029	1230	Picture	MorphF7_00_orig.jpg ; MorphF7_10_LOWER.jpg	27730371	0	1	9813	2	0	next	hit	2463
Vp029	1230	Response	2	27739989	9618	1
Vp029	1231	Picture	MorphM3_07_orig.jpg ; MorphM3_00_LOWER.jpg	27740184	0	1	41416	2	0	next	hit	2466
Vp029	1231	Response	1	27740309	125	1
Vp029	1231	Response	2	27781428	41244	1
Vp029	1232	Picture	MorphF8_09_orig.jpg ; MorphF8_10_LOWER.jpg	27781600	0	1	7651	2	0	next	hit	2468
Vp029	1232	Response	2	27789188	7588	1
Vp029	1233	Picture	MorphM8_05_orig.jpg ; MorphM8_10_LOWER.jpg	27789251	0	1	6986	2	0	next	hit	2470
Vp029	1233	Response	2	27796148	6897	1
Vp029	1234	Picture	MorphF5_07_orig.jpg ; MorphF5_00_LOWER.jpg	27796237	0	1	16632	2	0	next	hit	2472
Vp029	1234	Response	2	27812788	16551	1
Vp029	1235	Picture	MorphM1_04_orig.jpg ; MorphM1_10_LOWER.jpg	27812869	0	1	24451	2	0	next	incorrect	2474
Vp029	1235	Response	1	27837267	24398	1
Vp029	1236	Picture	MorphM9_08_orig.jpg ; MorphM9_00_LOWER.jpg	27837320	0	1	13805	2	0	next	hit	2476
Vp029	1236	Response	2	27850947	13627	1
Vp029	1237	Picture	MorphF8_01_orig.jpg ; MorphF8_10_LOWER.jpg	27851125	0	1	8316	2	0	next	incorrect	2478
Vp029	1237	Response	1	27859347	8222	1
Vp029	1238	Picture	MorphM6_09_orig.jpg ; MorphM6_00_LOWER.jpg	27859441	0	1	8816	2	0	next	hit	2480
Vp029	1238	Response	2	27868147	8706	1
Vp029	1239	Picture	MorphM4_10_orig.jpg ; MorphM4_10_LOWER.jpg	27868257	0	1	8316	2	0	next	hit	2482
Vp029	1239	Response	2	27876387	8130	1
Vp029	1240	Picture	MorphM8_09_orig.jpg ; MorphM8_00_LOWER.jpg	27876573	0	1	7984	2	0	next	hit	2484
Vp029	1240	Response	2	27884386	7813	1
Vp029	1241	Picture	MorphM3_03_orig.jpg ; MorphM3_00_LOWER.jpg	27884557	0	1	20292	2	0	next	hit	2486
Vp029	1241	Response	2	27904786	20229	1
Vp029	1242	Picture	MorphM4_08_orig.jpg ; MorphM4_10_LOWER.jpg	27904849	0	1	9791	191	0	next	hit	2488
Vp029	1242	Response	2	27914626	9777	1
Vp029	1243	Picture	MorphF3_05_orig.jpg ; MorphF3_10_LOWER.jpg	27914640	0	190	9170	191	0	next	incorrect	2490
Vp029	1243	Response	1	27923666	9026	1
Vp029	1244	Picture	MorphM7_08_orig.jpg ; MorphM7_00_LOWER.jpg	27923810	0	1	12974	2	0	next	hit	2492
Vp029	1244	Response	2	27936706	12896	1
Vp029	1245	Picture	MorphF4_07_orig.jpg ; MorphF4_10_LOWER.jpg	27936784	0	1	13971	2	0	next	hit	2494
Vp029	1245	Response	2	27950626	13842	1
Vp029	1246	Picture	MorphM5_06_orig.jpg ; MorphM5_10_LOWER.jpg	27950755	0	1	11810	2	0	next	incorrect	2496
Vp029	1246	Response	1	27962465	11710	1
Vp029	1247	Picture	MorphF3_10_orig.jpg ; MorphF3_00_LOWER.jpg	27962565	0	1	62539	2	0	next	hit	2498
Vp029	1247	Response	2	28024945	62380	1
Vp029	1248	Picture	MorphM5_03_orig.jpg ; MorphM5_00_LOWER.jpg	28025104	0	1	14471	2	0	next	incorrect	2500
Vp029	1248	Response	1	28039344	14240	1
Vp029	1249	Picture	MorphF1_02_orig.jpg ; MorphF1_10_LOWER.jpg	28039575	0	1	14304	2	0	next	incorrect	2502
Vp029	1249	Response	1	28053744	14169	1
Vp029	1250	Picture	MorphF4_10_orig.jpg ; MorphF4_10_LOWER.jpg	28053879	0	1	17797	2	0	next	hit	2504
Vp029	1250	Response	2	28071584	17705	1
Vp029	1251	Picture	MorphF7_04_orig.jpg ; MorphF7_00_LOWER.jpg	28071676	0	1	1996	2	0	next	incorrect	2506
Vp029	1251	Response	1	28073504	1828	1
Vp029	1252	Picture	MorphM2_02_orig.jpg ; MorphM2_00_LOWER.jpg	28073672	0	1	34929	2	0	next	incorrect	2508
Vp029	1252	Response	1	28108543	34871	1
Vp029	1253	Picture	MorphM7_09_orig.jpg ; MorphM7_10_LOWER.jpg	28108601	0	1	11643	2	0	next	hit	2510
Vp029	1253	Response	2	28120063	11462	1
Vp029	1254	Picture	MorphF1_02_orig.jpg ; MorphF1_00_LOWER.jpg	28120244	0	1	8815	2	0	next	incorrect	2512
Vp029	1254	Response	1	28128863	8619	1
Vp029	1255	Picture	MorphF6_02_orig.jpg ; MorphF6_00_LOWER.jpg	28129059	0	1	7485	2	0	next	hit	2514
Vp029	1255	Response	2	28136383	7324	1
Vp029	1256	Picture	MorphM1_02_orig.jpg ; MorphM1_00_LOWER.jpg	28136544	0	1	25781	2	0	next	incorrect	2516
Vp029	1256	Response	1	28162142	25598	1
Vp029	1257	Picture	MorphM3_10_orig.jpg ; MorphM3_00_LOWER.jpg	28162325	0	1	15801	2	0	next	hit	2518
Vp029	1257	Response	2	28177982	15657	1
Vp029	1258	Picture	MorphM7_04_orig.jpg ; MorphM7_00_LOWER.jpg	28178126	0	1	27444	2	0	next	incorrect	2520
Vp029	1258	Response	1	28205422	27296	1
Vp029	1259	Picture	MorphF10_09_orig.jpg ; MorphF10_10_LOWER.jpg	28205570	0	1	16467	2	0	next	hit	2522
Vp029	1259	Response	2	28221981	16411	1
Vp029	1260	Picture	MorphF7_00_orig.jpg ; MorphF7_00_LOWER.jpg	28222037	0	1	16466	2	0	next	incorrect	2524
Vp029	1260	Response	1	28238301	16264	1
Vp029	1261	Picture	MorphM3_08_orig.jpg ; MorphM3_10_LOWER.jpg	28238503	0	1	12142	2	0	next	hit	2526
Vp029	1261	Response	2	28250461	11958	1
Vp029	1262	Picture	MorphM8_06_orig.jpg ; MorphM8_00_LOWER.jpg	28250645	0	1	32268	2	0	next	hit	2528
Vp029	1262	Response	2	28282861	32216	1
Vp029	1263	Picture	MorphF3_04_orig.jpg ; MorphF3_10_LOWER.jpg	28282913	0	1	17630	3	0	next	incorrect	2530
Vp029	1263	Response	1	28300380	17467	1
Vp029	1264	Picture	MorphF4_08_orig.jpg ; MorphF4_00_LOWER.jpg	28300543	0	2	11976	3	0	next	hit	2532
Vp029	1264	Response	2	28312380	11837	1
Vp029	1265	Picture	MorphM7_06_orig.jpg ; MorphM7_10_LOWER.jpg	28312519	0	1	8815	3	0	next	hit	2534
Vp029	1265	Response	2	28321180	8661	1
Vp029	1266	Picture	MorphM10_02_orig.jpg ; MorphM10_10_LOWER.jpg	28321334	0	2	12974	3	0	next	incorrect	2536
Vp029	1266	Response	1	28334140	12806	1
Vp029	1267	Picture	MorphF10_05_orig.jpg ; MorphF10_10_LOWER.jpg	28334308	0	1	14471	2	0	next	incorrect	2538
Vp029	1267	Response	1	28348619	14311	1
Vp029	1268	Picture	MorphM1_02_orig.jpg ; MorphM1_10_LOWER.jpg	28348779	0	1	10977	2	0	next	incorrect	2540
Vp029	1268	Response	1	28359659	10880	1
Vp029	1269	Picture	MorphF7_02_orig.jpg ; MorphF7_10_LOWER.jpg	28359756	0	1	15801	3	0	next	hit	2542
Vp029	1269	Response	2	28375499	15743	1
Vp029	1270	Picture	MorphF1_01_orig.jpg ; MorphF1_10_LOWER.jpg	28375557	0	2	13307	3	0	next	incorrect	2544
Vp029	1270	Response	1	28388699	13142	1
Vp029	1271	Picture	MorphF4_09_orig.jpg ; MorphF4_10_LOWER.jpg	28388864	0	1	8150	2	0	next	hit	2546
Vp029	1271	Response	2	28396859	7995	1
Vp029	1272	Picture	MorphM2_08_orig.jpg ; MorphM2_00_LOWER.jpg	28397014	0	1	10478	3	0	next	hit	2548
Vp029	1272	Response	2	28407418	10404	1
Vp029	1273	Picture	MorphF8_04_orig.jpg ; MorphF8_00_LOWER.jpg	28407492	0	2	15303	3	0	next	incorrect	2550
Vp029	1273	Response	1	28422618	15126	1
Vp029	1274	Picture	MorphF3_01_orig.jpg ; MorphF3_00_LOWER.jpg	28422795	0	1	7983	2	0	next	incorrect	2552
Vp029	1274	Response	1	28430698	7903	1
Vp029	1275	Picture	MorphF7_09_orig.jpg ; MorphF7_00_LOWER.jpg	28430778	0	1	9814	2	0	next	hit	2554
Vp029	1275	Response	2	28440538	9760	1
Vp029	1276	Picture	MorphF4_10_orig.jpg ; MorphF4_00_LOWER.jpg	28440592	0	1	6986	2	0	next	hit	2556
Vp029	1276	Response	2	28447418	6826	1
Vp029	1277	Picture	MorphM9_03_orig.jpg ; MorphM9_10_LOWER.jpg	28447578	0	1	17630	2	0	next	incorrect	2558
Vp029	1277	Response	1	28465098	17520	1
Vp029	1278	Picture	MorphM8_03_orig.jpg ; MorphM8_00_LOWER.jpg	28465208	0	1	9481	2	0	next	hit	2560
Vp029	1278	Response	2	28474618	9410	1
Vp029	1279	Picture	MorphM5_01_orig.jpg ; MorphM5_10_LOWER.jpg	28474689	0	1	19627	2	0	next	incorrect	2562
Vp029	1279	Response	1	28494217	19528	1
Vp029	1280	Picture	MorphM10_05_orig.jpg ; MorphM10_10_LOWER.jpg	28494316	0	1	33931	2	0	next	hit	2564
Vp029	1280	Response	2	28528057	33741	1
Vp029	1281	Picture	MorphF2_01_orig.jpg ; MorphF2_00_LOWER.jpg	28528247	0	1	19793	2	0	next	hit	2566
Vp029	1281	Response	2	28547976	19729	1
Vp029	1282	Picture	MorphF1_04_orig.jpg ; MorphF1_00_LOWER.jpg	28548040	0	1	20624	3	0	next	incorrect	2568
Vp029	1282	Response	1	28568456	20416	1
Vp029	1283	Picture	MorphF4_03_orig.jpg ; MorphF4_10_LOWER.jpg	28568664	0	2	20459	3	0	next	incorrect	2570
Vp029	1283	Response	1	28588936	20272	1
Vp029	1284	Picture	MorphM1_09_orig.jpg ; MorphM1_10_LOWER.jpg	28589123	0	1	10811	2	0	next	hit	2572
Vp029	1284	Response	2	28599896	10773	1
Vp029	1285	Picture	MorphM3_06_orig.jpg ; MorphM3_10_LOWER.jpg	28599934	0	1	35594	2	0	next	hit	2574
Vp029	1285	Response	2	28635335	35401	1
Vp029	1286	Picture	MorphF4_04_orig.jpg ; MorphF4_10_LOWER.jpg	28635528	0	1	17465	2	0	next	incorrect	2576
Vp029	1286	Response	1	28652855	17327	1
Vp029	1287	Picture	MorphM9_04_orig.jpg ; MorphM9_00_LOWER.jpg	28652993	0	1	7817	2	0	next	incorrect	2578
Vp029	1287	Response	1	28660615	7622	1
Vp029	1288	Picture	MorphF8_08_orig.jpg ; MorphF8_00_LOWER.jpg	28660810	0	1	10313	2	0	next	hit	2580
Vp029	1288	Response	2	28670935	10125	1
Vp029	1289	Picture	MorphM4_04_orig.jpg ; MorphM4_00_LOWER.jpg	28671123	0	1	19626	2	0	next	incorrect	2582
Vp029	1289	Response	1	28690694	19571	1
Vp029	1290	Picture	MorphF3_00_orig.jpg ; MorphF3_00_LOWER.jpg	28690749	0	1	10812	2	0	next	incorrect	2584
Vp029	1290	Response	1	28701494	10745	1
Vp029	1291	Picture	MorphF10_10_orig.jpg ; MorphF10_00_LOWER.jpg	28701561	0	1	15468	2	0	next	hit	2586
Vp029	1291	Response	2	28716854	15293	1
Vp029	1292	Picture	MorphM2_06_orig.jpg ; MorphM2_00_LOWER.jpg	28717029	0	1	7319	2	0	next	hit	2588
Vp029	1292	Response	2	28724214	7185	1
Vp029	1293	Picture	MorphF7_02_orig.jpg ; MorphF7_00_LOWER.jpg	28724348	0	1	8150	2	0	next	incorrect	2590
Vp029	1293	Response	1	28732294	7946	1
Vp029	1294	Picture	MorphM1_08_orig.jpg ; MorphM1_00_LOWER.jpg	28732498	0	1	15634	3	0	next	hit	2592
Vp029	1294	Response	2	28747973	15475	1
Vp029	1295	Picture	MorphF5_07_orig.jpg ; MorphF5_10_LOWER.jpg	28748132	0	2	8317	3	0	next	hit	2594
Vp029	1295	Response	2	28756373	8241	1
Vp029	1296	Picture	MorphF1_06_orig.jpg ; MorphF1_00_LOWER.jpg	28756449	0	1	12973	3	0	next	hit	2596
Vp029	1296	Response	2	28769333	12884	1
Vp029	1297	Picture	MorphM10_00_orig.jpg ; MorphM10_10_LOWER.jpg	28769422	0	2	21956	3	0	next	incorrect	2598
Vp029	1297	Response	1	28791333	21911	1
Vp029	1298	Picture	MorphM5_00_orig.jpg ; MorphM5_00_LOWER.jpg	28791378	0	1	8981	3	0	next	incorrect	2600
Vp029	1298	Response	1	28800212	8834	1
Vp029	1299	Picture	MorphF10_08_orig.jpg ; MorphF10_00_LOWER.jpg	28800359	0	2	20958	3	0	next	hit	2602
Vp029	1299	Response	2	28821172	20813	1
Vp029	1300	Picture	MorphF7_07_orig.jpg ; MorphF7_00_LOWER.jpg	28821317	0	1	9979	3	0	next	hit	2604
Vp029	1300	Response	2	28831172	9855	1
Vp029	1301	Picture	MorphM2_01_orig.jpg ; MorphM2_10_LOWER.jpg	28831296	0	2	32255	184	0	next	incorrect	2606
Vp029	1301	Response	1	28863490	32194	2
Vp029	1302	Picture	MorphF2_02_orig.jpg ; MorphF2_10_LOWER.jpg	28863551	0	182	9328	183	0	next	hit	2608
Vp029	1302	Response	2	28872770	9219	2
Vp029	1303	Picture	MorphM10_03_orig.jpg ; MorphM10_10_LOWER.jpg	28872879	0	1	28109	2	0	next	hit	2610
Vp029	1303	Response	2	28900851	27972	1
Vp029	1304	Picture	MorphM6_03_orig.jpg ; MorphM6_10_LOWER.jpg	28900988	0	1	27111	3	0	next	incorrect	2612
Vp029	1304	Response	1	28927971	26983	1
Vp029	1305	Picture	MorphF7_09_orig.jpg ; MorphF7_10_LOWER.jpg	28928099	0	2	7805	182	0	next	hit	2614
Vp029	1305	Response	2	28935891	7792	1
Vp029	1306	Picture	MorphM6_04_orig.jpg ; MorphM6_10_LOWER.jpg	28935904	0	180	55068	181	0	next	incorrect	2616
Vp029	1306	Response	1	28990930	55026	1
Vp029	1307	Picture	MorphF9_08_orig.jpg ; MorphF9_00_LOWER.jpg	28990972	0	1	19626	2	0	next	hit	2618
Vp029	1307	Response	2	29010450	19478	1
Vp029	1308	Picture	MorphF6_10_orig.jpg ; MorphF6_10_LOWER.jpg	29010598	0	1	6321	2	0	next	hit	2620
Vp029	1308	Response	2	29016769	6171	1
Vp029	1309	Picture	MorphM7_03_orig.jpg ; MorphM7_00_LOWER.jpg	29016919	0	1	10312	2	0	next	incorrect	2622
Vp029	1309	Response	1	29027089	10170	1
Vp029	1310	Picture	MorphM5_10_orig.jpg ; MorphM5_00_LOWER.jpg	29027231	0	1	65034	2	0	next	hit	2624
Vp029	1310	Response	2	29092208	64977	1
Vp029	1311	Picture	MorphF1_07_orig.jpg ; MorphF1_00_LOWER.jpg	29092265	0	1	15469	2	0	next	incorrect	2626
Vp029	1311	Response	1	29107648	15383	1
Vp029	1312	Picture	MorphM6_06_orig.jpg ; MorphM6_10_LOWER.jpg	29107734	0	1	26446	2	0	next	incorrect	2628
Vp029	1312	Response	1	29134048	26314	1
Vp029	1313	Picture	MorphF10_06_orig.jpg ; MorphF10_00_LOWER.jpg	29134180	0	1	8483	2	0	next	incorrect	2630
Vp029	1313	Response	1	29142447	8267	1
Vp029	1314	Picture	MorphM2_10_orig.jpg ; MorphM2_00_LOWER.jpg	29142663	0	1	10466	181	0	next	hit	2632
Vp029	1314	Response	2	29153087	10424	1
Vp029	1315	Picture	MorphM6_02_orig.jpg ; MorphM6_00_LOWER.jpg	29153129	0	180	8994	181	0	next	incorrect	2634
Vp029	1315	Response	1	29161967	8838	1
Vp029	1316	Picture	MorphF1_06_orig.jpg ; MorphF1_10_LOWER.jpg	29162123	0	1	16134	2	0	next	hit	2636
Vp029	1316	Response	2	29178127	16004	1
Vp029	1317	Picture	MorphM9_08_orig.jpg ; MorphM9_10_LOWER.jpg	29178257	0	1	53890	2	0	next	hit	2638
Vp029	1317	Response	2	29232046	53789	1
Vp029	1318	Picture	MorphF8_03_orig.jpg ; MorphF8_00_LOWER.jpg	29232147	0	1	20126	2	0	next	incorrect	2640
Vp029	1318	Response	1	29252206	20059	1
Vp029	1319	Picture	MorphF10_00_orig.jpg ; MorphF10_10_LOWER.jpg	29252273	0	1	6986	2	0	next	incorrect	2642
Vp029	1319	Response	1	29259166	6893	1
Vp029	1320	Picture	MorphM7_10_orig.jpg ; MorphM7_00_LOWER.jpg	29259259	0	1	8649	2	0	next	hit	2644
Vp029	1320	Response	2	29267805	8546	1
Vp029	1321	Picture	MorphF6_07_orig.jpg ; MorphF6_10_LOWER.jpg	29267908	0	1	10977	3	0	next	hit	2646
Vp029	1321	Response	2	29278844	10936	2
Vp029	1322	Picture	MorphF9_00_orig.jpg ; MorphF9_10_LOWER.jpg	29278885	0	2	7984	3	0	next	incorrect	2648
Vp029	1322	Response	1	29286685	7800	1
Vp029	1323	Picture	MorphM5_02_orig.jpg ; MorphM5_10_LOWER.jpg	29286869	0	1	9315	2	0	next	incorrect	2650
Vp029	1323	Response	1	29296125	9256	1
Vp029	1324	Picture	MorphM6_09_orig.jpg ; MorphM6_10_LOWER.jpg	29296184	0	1	7651	2	0	next	hit	2652
Vp029	1324	Response	2	29303805	7621	1
Vp029	1325	Picture	MorphF4_07_orig.jpg ; MorphF4_00_UPPER.jpg	29303835	0	1	11975	2	0	next	incorrect	2654
Vp029	1325	Response	1	29315725	11890	1
Vp029	1326	Picture	MorphF2_01_orig.jpg ; MorphF2_10_UPPER.jpg	29315810	0	1	8317	2	0	next	hit	2656
Vp029	1326	Response	2	29324045	8235	1
Vp029	1327	Picture	MorphF8_01_orig.jpg ; MorphF8_00_UPPER.jpg	29324127	0	1	13140	2	0	next	incorrect	2658
Vp029	1327	Response	1	29337085	12958	1
Vp029	1328	Picture	MorphF10_02_orig.jpg ; MorphF10_00_UPPER.jpg	29337267	0	1	16799	2	0	next	incorrect	2660
Vp029	1328	Response	1	29353884	16617	1
Vp029	1329	Picture	MorphF6_06_orig.jpg ; MorphF6_10_UPPER.jpg	29354066	0	1	8150	2	0	next	hit	2662
Vp029	1329	Response	2	29362044	7978	1
Vp029	1330	Picture	MorphM6_09_orig.jpg ; MorphM6_00_UPPER.jpg	29362216	0	1	9148	2	0	next	incorrect	2664
Vp029	1330	Response	1	29371324	9108	1
Vp029	1331	Picture	MorphM5_00_orig.jpg ; MorphM5_10_UPPER.jpg	29371364	0	1	19128	2	0	next	hit	2666
Vp029	1331	Response	2	29390364	19000	1
Vp029	1332	Picture	MorphF8_08_orig.jpg ; MorphF8_00_UPPER.jpg	29390492	0	1	8482	3	0	next	incorrect	2668
Vp029	1332	Response	1	29398923	8431	1
Vp029	1333	Picture	MorphM2_06_orig.jpg ; MorphM2_10_UPPER.jpg	29398974	0	2	6654	3	0	next	hit	2670
Vp029	1333	Response	2	29405564	6590	1
Vp029	1334	Picture	MorphM1_10_orig.jpg ; MorphM1_10_UPPER.jpg	29405628	0	1	23285	3	0	next	hit	2672
Vp029	1334	Response	2	29428843	23215	1
Vp029	1335	Picture	MorphM9_06_orig.jpg ; MorphM9_00_UPPER.jpg	29428913	0	2	5988	3	0	next	hit	2674
Vp029	1335	Response	2	29434763	5850	1
Vp029	1336	Picture	MorphF8_09_orig.jpg ; MorphF8_00_UPPER.jpg	29434901	0	1	7474	179	0	next	incorrect	2676
Vp029	1336	Response	1	29442363	7462	1
Vp029	1337	Picture	MorphM9_05_orig.jpg ; MorphM9_10_UPPER.jpg	29442375	0	178	11820	179	0	next	hit	2678
Vp029	1337	Response	2	29454123	11748	1
Vp029	1338	Picture	MorphF6_03_orig.jpg ; MorphF6_10_UPPER.jpg	29454195	0	1	7152	3	0	next	hit	2680
Vp029	1338	Response	2	29461323	7128	1
Vp029	1339	Picture	MorphF2_02_orig.jpg ; MorphF2_10_UPPER.jpg	29461347	0	2	6155	3	0	next	hit	2682
Vp029	1339	Response	2	29467322	5975	1
Vp029	1340	Picture	MorphM2_06_orig.jpg ; MorphM2_00_UPPER.jpg	29467502	0	1	8815	2	0	next	incorrect	2684
Vp029	1340	Response	1	29476202	8700	1
Vp029	1341	Picture	MorphF2_09_orig.jpg ; MorphF2_00_UPPER.jpg	29476317	0	1	17464	3	0	next	incorrect	2686
Vp029	1341	Response	1	29493642	17325	1
Vp029	1342	Picture	MorphM9_10_orig.jpg ; MorphM9_10_UPPER.jpg	29493781	0	2	12309	3	0	next	hit	2688
Vp029	1342	Response	2	29505962	12181	1
Vp029	1343	Picture	MorphF10_05_orig.jpg ; MorphF10_00_UPPER.jpg	29506090	0	1	11144	2	0	next	incorrect	2690
Vp029	1343	Response	1	29517082	10992	1
Vp029	1344	Picture	MorphF8_04_orig.jpg ; MorphF8_00_UPPER.jpg	29517234	0	1	8815	2	0	next	incorrect	2692
Vp029	1344	Response	1	29525882	8648	1
Vp029	1345	Picture	MorphF6_09_orig.jpg ; MorphF6_00_UPPER.jpg	29526049	0	1	63704	2	0	next	incorrect	2694
Vp029	1345	Response	1	29589561	63512	1
Vp029	1346	Picture	MorphM5_04_orig.jpg ; MorphM5_10_UPPER.jpg	29589753	0	1	21789	2	0	next	hit	2696
Vp029	1346	Response	2	29611400	21647	1
Vp029	1347	Picture	MorphF7_02_orig.jpg ; MorphF7_00_UPPER.jpg	29611542	0	1	32101	2	0	next	incorrect	2698
Vp029	1347	Response	1	29643480	31938	1
Vp029	1348	Picture	MorphM10_03_orig.jpg ; MorphM10_10_UPPER.jpg	29643643	0	1	8316	3	0	next	hit	2700
Vp029	1348	Response	2	29651880	8237	1
Vp029	1349	Picture	MorphF6_02_orig.jpg ; MorphF6_00_UPPER.jpg	29651959	0	2	9814	3	0	next	incorrect	2702
Vp029	1349	Response	1	29661639	9680	1
Vp029	1350	Picture	MorphM9_05_orig.jpg ; MorphM9_00_UPPER.jpg	29661773	0	1	13140	2	0	next	incorrect	2704
Vp029	1350	Response	1	29674759	12986	1
Vp029	1351	Picture	MorphF8_06_orig.jpg ; MorphF8_10_UPPER.jpg	29674913	0	1	16134	2	0	next	hit	2706
Vp029	1351	Response	2	29690839	15926	1
Vp029	1352	Picture	MorphF7_01_orig.jpg ; MorphF7_00_UPPER.jpg	29691047	0	1	17797	2	0	next	incorrect	2708
Vp029	1352	Response	1	29708759	17712	1
Vp029	1353	Picture	MorphF8_02_orig.jpg ; MorphF8_10_UPPER.jpg	29708844	0	1	12807	2	0	next	hit	2710
Vp029	1353	Response	2	29721479	12635	1
Vp029	1354	Picture	MorphM1_04_orig.jpg ; MorphM1_10_UPPER.jpg	29721651	0	1	32101	2	0	next	hit	2712
Vp029	1354	Response	2	29753558	31907	1
Vp029	1355	Picture	MorphF10_03_orig.jpg ; MorphF10_00_UPPER.jpg	29753752	0	1	15635	2	0	next	incorrect	2714
Vp029	1355	Response	1	29769318	15566	1
Vp029	1356	Picture	MorphF6_10_orig.jpg ; MorphF6_00_UPPER.jpg	29769387	0	1	16966	2	0	next	incorrect	2716
Vp029	1356	Response	1	29786278	16891	1
Vp029	1357	Picture	MorphF9_10_orig.jpg ; MorphF9_10_UPPER.jpg	29786353	0	1	14124	182	0	next	incorrect	2718
Vp029	1357	Response	1	29800437	14084	1
Vp029	1358	Picture	MorphF8_07_orig.jpg ; MorphF8_00_UPPER.jpg	29800477	0	181	1178	182	0	next	hit	2720
Vp029	1358	Response	2	29801558	1081	1
Vp029	1359	Picture	MorphF10_07_orig.jpg ; MorphF10_10_UPPER.jpg	29801655	0	1	11144	2	0	next	hit	2722
Vp029	1359	Response	2	29812597	10942	1
Vp029	1360	Picture	MorphF9_03_orig.jpg ; MorphF9_10_UPPER.jpg	29812799	0	1	11809	2	0	next	hit	2724
Vp029	1360	Response	2	29824437	11638	1
Vp029	1361	Picture	MorphM9_08_orig.jpg ; MorphM9_00_UPPER.jpg	29824608	0	1	7651	2	0	next	incorrect	2726
Vp029	1361	Response	1	29832117	7509	1
Vp029	1362	Picture	MorphF4_10_orig.jpg ; MorphF4_10_UPPER.jpg	29832259	0	1	5822	2	0	next	hit	2728
Vp029	1362	Response	2	29837956	5697	2
Vp029	1363	Picture	MorphM2_07_orig.jpg ; MorphM2_10_UPPER.jpg	29838081	0	1	8649	2	0	next	hit	2730
Vp029	1363	Response	2	29846516	8435	1
Vp029	1364	Picture	MorphF2_06_orig.jpg ; MorphF2_00_UPPER.jpg	29846730	0	1	9148	2	0	next	incorrect	2732
Vp029	1364	Response	1	29855717	8987	1
Vp029	1365	Picture	MorphM5_03_orig.jpg ; MorphM5_00_UPPER.jpg	29855878	0	1	9813	2	0	next	incorrect	2734
Vp029	1365	Response	1	29865557	9679	1
Vp029	1366	Picture	MorphM8_08_orig.jpg ; MorphM8_00_UPPER.jpg	29865691	0	1	12641	2	0	next	incorrect	2736
Vp029	1366	Response	1	29878196	12505	1
Vp029	1367	Picture	MorphM2_09_orig.jpg ; MorphM2_10_UPPER.jpg	29878332	0	1	6143	180	0	next	hit	2738
Vp029	1367	Response	2	29884436	6104	1
Vp029	1368	Picture	MorphM4_10_orig.jpg ; MorphM4_00_UPPER.jpg	29884475	0	179	10490	180	0	next	incorrect	2740
Vp029	1368	Response	1	29894916	10441	1
Vp029	1369	Picture	MorphM5_06_orig.jpg ; MorphM5_00_UPPER.jpg	29894965	0	1	8316	2	0	next	incorrect	2742
Vp029	1369	Response	1	29903156	8191	1
Vp029	1370	Picture	MorphM3_03_orig.jpg ; MorphM3_00_UPPER.jpg	29903281	0	1	9647	2	0	next	hit	2744
Vp029	1370	Response	2	29912836	9555	1
Vp029	1371	Picture	MorphF10_07_orig.jpg ; MorphF10_00_UPPER.jpg	29912928	0	1	14803	3	0	next	incorrect	2746
Vp029	1371	Response	1	29927635	14707	1
Vp029	1372	Picture	MorphM4_09_orig.jpg ; MorphM4_10_UPPER.jpg	29927731	0	2	18297	3	0	next	hit	2748
Vp029	1372	Response	2	29945875	18144	1
Vp029	1373	Picture	MorphF1_00_orig.jpg ; MorphF1_10_UPPER.jpg	29946028	0	1	12641	2	0	next	incorrect	2750
Vp029	1373	Response	1	29958515	12487	1
Vp029	1374	Picture	MorphF3_01_orig.jpg ; MorphF3_00_UPPER.jpg	29958669	0	1	14636	3	0	next	incorrect	2752
Vp029	1374	Response	1	29973155	14486	1
Vp029	1375	Picture	MorphM4_02_orig.jpg ; MorphM4_00_UPPER.jpg	29973305	0	2	22954	3	0	next	incorrect	2754
Vp029	1375	Response	1	29996035	22730	1
Vp029	1376	Picture	MorphF8_00_orig.jpg ; MorphF8_00_UPPER.jpg	29996259	0	1	14138	2	0	next	incorrect	2756
Vp029	1376	Response	1	30010194	13935	1
Vp029	1377	Picture	MorphM8_04_orig.jpg ; MorphM8_10_UPPER.jpg	30010397	0	1	8815	2	0	next	hit	2758
Vp029	1377	Response	2	30019074	8677	1
Vp029	1378	Picture	MorphM7_04_orig.jpg ; MorphM7_00_UPPER.jpg	30019212	0	1	15635	2	0	next	hit	2760
Vp029	1378	Response	2	30034674	15462	1
Vp029	1379	Picture	MorphF7_09_orig.jpg ; MorphF7_00_UPPER.jpg	30034847	0	1	18795	2	0	next	hit	2762
Vp029	1379	Response	2	30053474	18627	1
Vp029	1380	Picture	MorphF5_03_orig.jpg ; MorphF5_10_UPPER.jpg	30053642	0	1	12130	180	0	next	hit	2764
Vp029	1380	Response	2	30065713	12071	1
Vp029	1381	Picture	MorphM5_09_orig.jpg ; MorphM5_10_UPPER.jpg	30065772	0	179	160685	180	0	next	hit	2766
Vp029	1381	Response	2	30226270	160498	2
Vp029	1382	Picture	MorphF4_02_orig.jpg ; MorphF4_00_UPPER.jpg	30226457	0	1	10977	3	0	next	incorrect	2768
Vp029	1382	Response	1	30237311	10854	1
Vp029	1383	Picture	MorphF10_10_orig.jpg ; MorphF10_10_UPPER.jpg	30237434	0	2	15303	3	0	next	hit	2770
Vp029	1383	Response	2	30252591	15157	1
Vp029	1384	Picture	MorphF2_00_orig.jpg ; MorphF2_00_UPPER.jpg	30252737	0	1	11643	2	0	next	incorrect	2772
Vp029	1384	Response	1	30264350	11613	1
Vp029	1385	Picture	MorphM2_05_orig.jpg ; MorphM2_10_UPPER.jpg	30264380	0	1	25281	3	0	next	incorrect	2774
Vp029	1385	Response	1	30289550	25170	1
Vp029	1386	Picture	MorphF5_06_orig.jpg ; MorphF5_10_UPPER.jpg	30289661	0	2	6820	3	0	next	hit	2776
Vp029	1386	Response	2	30296270	6609	1
Vp029	1387	Picture	MorphF8_10_orig.jpg ; MorphF8_10_UPPER.jpg	30296481	0	1	6819	3	0	next	hit	2778
Vp029	1387	Response	2	30303150	6669	1
Vp029	1388	Picture	MorphF7_08_orig.jpg ; MorphF7_10_UPPER.jpg	30303300	0	2	5822	3	0	next	hit	2780
Vp029	1388	Response	2	30308910	5610	1
Vp029	1389	Picture	MorphM7_07_orig.jpg ; MorphM7_10_UPPER.jpg	30309122	0	1	10811	2	0	next	hit	2782
Vp029	1389	Response	2	30319870	10748	1
Vp029	1390	Picture	MorphF2_09_orig.jpg ; MorphF2_10_UPPER.jpg	30319933	0	1	8150	2	0	next	hit	2784
Vp029	1390	Response	2	30328029	8096	1
Vp029	1391	Picture	MorphF9_07_orig.jpg ; MorphF9_10_UPPER.jpg	30328083	0	1	8483	2	0	next	hit	2786
Vp029	1391	Response	2	30336429	8346	1
Vp029	1392	Picture	MorphF5_02_orig.jpg ; MorphF5_00_UPPER.jpg	30336566	0	1	11310	2	0	next	incorrect	2788
Vp029	1392	Response	1	30347789	11223	1
Vp029	1393	Picture	MorphM7_01_orig.jpg ; MorphM7_00_UPPER.jpg	30347876	0	1	14305	2	0	next	incorrect	2790
Vp029	1393	Response	1	30362109	14233	1
Vp029	1394	Picture	MorphF4_08_orig.jpg ; MorphF4_10_UPPER.jpg	30362181	0	1	7318	2	0	next	hit	2792
Vp029	1394	Response	2	30369469	7288	1
Vp029	1395	Picture	MorphF1_02_orig.jpg ; MorphF1_10_UPPER.jpg	30369499	0	1	9481	2	0	next	hit	2794
Vp029	1395	Response	2	30378909	9410	1
Vp029	1396	Picture	MorphM4_10_orig.jpg ; MorphM4_10_UPPER.jpg	30378980	0	1	10312	2	0	next	hit	2796
Vp029	1396	Response	2	30389229	10249	1
Vp029	1397	Picture	MorphF3_10_orig.jpg ; MorphF3_10_UPPER.jpg	30389292	0	1	5489	2	0	next	hit	2798
Vp029	1397	Response	2	30394588	5296	1
Vp029	1398	Picture	MorphF9_05_orig.jpg ; MorphF9_00_UPPER.jpg	30394781	0	1	8150	2	0	next	incorrect	2800
Vp029	1398	Response	1	30402748	7967	1
Vp029	1399	Picture	MorphF4_09_orig.jpg ; MorphF4_00_UPPER.jpg	30402931	0	1	38224	200	0	next	incorrect	2802
Vp029	1399	Response	1	30441148	38217	1
Vp029	1400	Picture	MorphF8_01_orig.jpg ; MorphF8_10_UPPER.jpg	30441155	0	199	20157	200	0	next	hit	2804
Vp029	1400	Response	2	30461228	20073	1
Vp029	1401	Picture	MorphF9_09_orig.jpg ; MorphF9_10_UPPER.jpg	30461312	0	1	5323	2	0	next	hit	2806
Vp029	1401	Response	2	30466427	5115	1
Vp029	1402	Picture	MorphM9_09_orig.jpg ; MorphM9_00_UPPER.jpg	30466635	0	1	8126	192	0	next	hit	2808
Vp029	1402	Response	2	30474747	8112	1
Vp029	1403	Picture	MorphF5_04_orig.jpg ; MorphF5_10_UPPER.jpg	30474761	0	191	10653	374	0	next	hit	2810
Vp029	1403	Response	2	30485387	10626	1
Vp029	1404	Picture	MorphM8_00_orig.jpg ; MorphM8_10_UPPER.jpg	30485414	0	183	31119	184	0	next	hit	2812
Vp029	1404	Response	2	30516507	31093	1
Vp029	1405	Picture	MorphM2_01_orig.jpg ; MorphM2_00_UPPER.jpg	30516533	0	1	10645	2	0	next	incorrect	2814
Vp029	1405	Response	1	30526986	10453	1
Vp029	1406	Picture	MorphF3_06_orig.jpg ; MorphF3_10_UPPER.jpg	30527178	0	1	5489	2	0	next	hit	2816
Vp029	1406	Response	2	30532506	5328	1
Vp029	1407	Picture	MorphF7_03_orig.jpg ; MorphF7_10_UPPER.jpg	30532667	0	1	11477	2	0	next	hit	2818
Vp029	1407	Response	2	30544026	11359	1
Vp029	1408	Picture	MorphM2_04_orig.jpg ; MorphM2_00_UPPER.jpg	30544144	0	1	7318	2	0	next	hit	2820
Vp029	1408	Response	2	30551306	7162	1
Vp029	1409	Picture	MorphM8_02_orig.jpg ; MorphM8_00_UPPER.jpg	30551462	0	1	8483	2	0	next	hit	2822
Vp029	1409	Response	2	30559706	8244	1
Vp029	1410	Picture	MorphM3_04_orig.jpg ; MorphM3_00_UPPER.jpg	30559945	0	1	17963	2	0	next	incorrect	2824
Vp029	1410	Response	1	30577786	17841	1
Vp029	1411	Picture	MorphM5_06_orig.jpg ; MorphM5_10_UPPER.jpg	30577908	0	1	7984	2	0	next	hit	2826
Vp029	1411	Response	2	30585865	7957	1
Vp029	1412	Picture	MorphM6_06_orig.jpg ; MorphM6_00_UPPER.jpg	30585892	0	1	8483	2	0	next	hit	2828
Vp029	1412	Response	2	30594186	8294	1
Vp029	1413	Picture	MorphF7_05_orig.jpg ; MorphF7_10_UPPER.jpg	30594375	0	1	8815	2	0	next	hit	2830
Vp029	1413	Response	2	30603065	8690	1
Vp029	1414	Picture	MorphF9_03_orig.jpg ; MorphF9_00_UPPER.jpg	30603190	0	1	12475	2	0	next	incorrect	2832
Vp029	1414	Response	1	30615545	12355	1
Vp029	1415	Picture	MorphM1_00_orig.jpg ; MorphM1_10_UPPER.jpg	30615665	0	1	4823	2	0	next	hit	2834
Vp029	1415	Response	2	30620425	4760	1
Vp029	1416	Picture	MorphF8_10_orig.jpg ; MorphF8_00_UPPER.jpg	30620488	0	1	23951	3	0	next	hit	2836
Vp029	1416	Response	2	30644345	23857	1
Vp029	1417	Picture	MorphF5_09_orig.jpg ; MorphF5_00_UPPER.jpg	30644439	0	2	7485	3	0	next	incorrect	2838
Vp029	1417	Response	1	30651785	7346	1
Vp029	1418	Picture	MorphM4_07_orig.jpg ; MorphM4_10_UPPER.jpg	30651924	0	1	10978	2	0	next	hit	2840
Vp029	1418	Response	2	30662824	10900	1
Vp029	1419	Picture	MorphF6_07_orig.jpg ; MorphF6_00_UPPER.jpg	30662902	0	1	17963	2	0	next	incorrect	2842
Vp029	1419	Response	1	30680824	17922	1
Vp029	1420	Picture	MorphM5_04_orig.jpg ; MorphM5_00_UPPER.jpg	30680865	0	1	24118	2	0	next	hit	2844
Vp029	1420	Response	2	30704903	24038	2
Vp029	1421	Picture	MorphM9_02_orig.jpg ; MorphM9_00_UPPER.jpg	30704983	0	1	10645	2	0	next	hit	2846
Vp029	1421	Response	2	30715544	10561	1
Vp029	1422	Picture	MorphF1_08_orig.jpg ; MorphF1_00_UPPER.jpg	30715628	0	1	8316	2	0	next	hit	2848
Vp029	1422	Response	2	30723783	8155	1
Vp029	1423	Picture	MorphF5_00_orig.jpg ; MorphF5_00_UPPER.jpg	30723944	0	1	35096	2	0	next	incorrect	2850
Vp029	1423	Response	1	30758903	34959	1
Vp029	1424	Picture	MorphM4_00_orig.jpg ; MorphM4_10_UPPER.jpg	30759040	0	1	76510	3	0	next	hit	2852
Vp029	1424	Response	2	30835382	76342	1
Vp029	1425	Picture	MorphF1_09_orig.jpg ; MorphF1_10_UPPER.jpg	30835550	0	2	7818	3	0	next	hit	2854
Vp029	1425	Response	2	30843222	7672	1
Vp029	1426	Picture	MorphF10_03_orig.jpg ; MorphF10_10_UPPER.jpg	30843368	0	1	9481	2	0	next	hit	2856
Vp029	1426	Response	2	30852662	9294	1
Vp029	1427	Picture	MorphM10_09_orig.jpg ; MorphM10_10_UPPER.jpg	30852849	0	1	7318	2	0	next	hit	2858
Vp029	1427	Response	2	30860021	7172	1
Vp029	1428	Picture	MorphF2_01_orig.jpg ; MorphF2_00_UPPER.jpg	30860167	0	1	27943	2	0	next	hit	2860
Vp029	1428	Response	2	30887941	27774	1
Vp029	1429	Picture	MorphM4_01_orig.jpg ; MorphM4_10_UPPER.jpg	30888110	0	1	6487	2	0	next	hit	2862
Vp029	1429	Response	2	30894501	6391	1
Vp029	1430	Picture	MorphF3_08_orig.jpg ; MorphF3_00_UPPER.jpg	30894597	0	1	6653	2	0	next	hit	2864
Vp029	1430	Response	2	30901141	6544	1
Vp029	1431	Picture	MorphM9_03_orig.jpg ; MorphM9_10_UPPER.jpg	30901250	0	1	20625	2	0	next	hit	2866
Vp029	1431	Response	2	30921701	20451	1
Vp029	1432	Picture	MorphM2_05_orig.jpg ; MorphM2_00_UPPER.jpg	30921875	0	1	9148	2	0	next	incorrect	2868
Vp029	1432	Response	1	30930900	9025	1
Vp029	1433	Picture	MorphF5_07_orig.jpg ; MorphF5_00_UPPER.jpg	30931023	0	1	20610	183	0	next	incorrect	2870
Vp029	1433	Response	1	30951620	20597	1
Vp029	1434	Picture	MorphM1_08_orig.jpg ; MorphM1_00_UPPER.jpg	30951633	0	182	26793	183	0	next	incorrect	2872
Vp029	1434	Response	1	30978260	26627	1
Vp029	1435	Picture	MorphF10_06_orig.jpg ; MorphF10_00_UPPER.jpg	30978426	0	1	7984	2	0	next	hit	2874
Vp029	1435	Response	2	30986179	7753	1
Vp029	1436	Picture	MorphM2_02_orig.jpg ; MorphM2_10_UPPER.jpg	30986410	0	1	40418	2	0	next	hit	2876
Vp029	1436	Response	2	31026739	40329	1
Vp029	1437	Picture	MorphF4_04_orig.jpg ; MorphF4_00_UPPER.jpg	31026828	0	1	26779	2	0	next	incorrect	2878
Vp029	1437	Response	1	31053538	26710	1
Vp029	1438	Picture	MorphF6_10_orig.jpg ; MorphF6_10_UPPER.jpg	31053607	0	1	13805	2	0	next	hit	2880
Vp029	1438	Response	2	31067218	13611	1
Vp029	1439	Picture	MorphM8_09_orig.jpg ; MorphM8_00_UPPER.jpg	31067412	0	1	5489	2	0	next	hit	2882
Vp029	1439	Response	2	31072818	5406	1
Vp029	1440	Picture	MorphM2_01_orig.jpg ; MorphM2_10_UPPER.jpg	31072901	0	1	10312	2	0	next	hit	2884
Vp029	1440	Response	2	31083138	10237	1
Vp029	1441	Picture	MorphM1_09_orig.jpg ; MorphM1_00_UPPER.jpg	31083213	0	1	16134	2	0	next	hit	2886
Vp029	1441	Response	2	31099298	16085	1
Vp029	1442	Picture	MorphM7_10_orig.jpg ; MorphM7_10_UPPER.jpg	31099347	0	1	4990	2	0	next	hit	2888
Vp029	1442	Response	2	31104178	4831	1
Vp029	1443	Picture	MorphM1_02_orig.jpg ; MorphM1_00_UPPER.jpg	31104337	0	1	11476	2	0	next	incorrect	2890
Vp029	1443	Response	1	31115698	11361	1
Vp029	1444	Picture	MorphM2_03_orig.jpg ; MorphM2_10_UPPER.jpg	31115813	0	1	21124	2	0	next	hit	2892
Vp029	1444	Response	2	31136737	20924	1
Vp029	1445	Picture	MorphF3_07_orig.jpg ; MorphF3_10_UPPER.jpg	31136937	0	1	73018	2	0	next	hit	2894
Vp029	1445	Response	2	31209776	72839	1
Vp029	1446	Picture	MorphF6_01_orig.jpg ; MorphF6_10_UPPER.jpg	31209955	0	1	9481	2	0	next	hit	2896
Vp029	1446	Response	2	31219376	9421	1
Vp029	1447	Picture	MorphF9_00_orig.jpg ; MorphF9_00_UPPER.jpg	31219436	0	1	13639	2	0	next	incorrect	2898
Vp029	1447	Response	1	31232896	13460	1
Vp029	1448	Picture	MorphF10_09_orig.jpg ; MorphF10_10_UPPER.jpg	31233075	0	1	4989	3	0	next	hit	2900
Vp029	1448	Response	2	31237936	4861	1
Vp029	1449	Picture	MorphF2_00_orig.jpg ; MorphF2_10_UPPER.jpg	31238064	0	2	8816	3	0	next	hit	2902
Vp029	1449	Response	2	31246735	8671	1
Vp029	1450	Picture	MorphF6_07_orig.jpg ; MorphF6_10_UPPER.jpg	31246880	0	1	118924	3	0	next	hit	2904
Vp029	1450	Response	2	31365614	118734	1
Vp029	1451	Picture	MorphM10_09_orig.jpg ; MorphM10_00_UPPER.jpg	31365804	0	2	5988	3	0	next	hit	2906
Vp029	1451	Response	2	31371694	5890	1
Vp029	1452	Picture	MorphF4_06_orig.jpg ; MorphF4_00_UPPER.jpg	31371792	0	1	29108	2	0	next	hit	2908
Vp029	1452	Response	2	31400813	29021	1
Vp029	1453	Picture	MorphM3_08_orig.jpg ; MorphM3_10_UPPER.jpg	31400900	0	1	9148	2	0	next	hit	2910
Vp029	1453	Response	2	31409853	8953	1
Vp029	1454	Picture	MorphM5_08_orig.jpg ; MorphM5_00_UPPER.jpg	31410048	0	1	33099	2	0	next	incorrect	2912
Vp029	1454	Response	1	31443053	33005	1
Vp029	1455	Picture	MorphM9_07_orig.jpg ; MorphM9_10_UPPER.jpg	31443147	0	1	13639	2	0	next	hit	2914
Vp029	1455	Response	2	31456572	13425	1
Vp029	1456	Picture	MorphF1_04_orig.jpg ; MorphF1_00_UPPER.jpg	31456786	0	1	10146	2	0	next	incorrect	2916
Vp029	1456	Response	1	31466732	9946	1
Vp029	1457	Picture	MorphM10_07_orig.jpg ; MorphM10_00_UPPER.jpg	31466932	0	1	6819	3	0	next	hit	2918
Vp029	1457	Response	2	31473612	6680	1
Vp029	1458	Picture	MorphM7_04_orig.jpg ; MorphM7_10_UPPER.jpg	31473751	0	2	81834	3	0	next	hit	2920
Vp029	1458	Response	2	31555371	81620	1
Vp029	1459	Picture	MorphF9_02_orig.jpg ; MorphF9_00_UPPER.jpg	31555585	0	1	13805	2	0	next	incorrect	2922
Vp029	1459	Response	1	31569211	13626	1
Vp029	1460	Picture	MorphM5_10_orig.jpg ; MorphM5_10_UPPER.jpg	31569390	0	1	13972	2	0	next	hit	2924
Vp029	1460	Response	2	31583210	13820	1
Vp029	1461	Picture	MorphF9_04_orig.jpg ; MorphF9_00_UPPER.jpg	31583362	0	1	57383	2	0	next	incorrect	2926
Vp029	1461	Response	1	31640650	57288	1
Vp029	1462	Picture	MorphF2_04_orig.jpg ; MorphF2_10_UPPER.jpg	31640745	0	1	20458	2	0	next	hit	2928
Vp029	1462	Response	2	31661129	20384	1
Vp029	1463	Picture	MorphF4_02_orig.jpg ; MorphF4_10_UPPER.jpg	31661203	0	1	37590	3	0	next	hit	2930
Vp029	1463	Response	2	31698727	37524	3
Vp029	1464	Picture	MorphM2_07_orig.jpg ; MorphM2_00_UPPER.jpg	31698793	0	2	10313	3	0	next	incorrect	2932
Vp029	1464	Response	1	31709047	10254	3
Vp029	1465	Picture	MorphF1_09_orig.jpg ; MorphF1_00_UPPER.jpg	31709106	0	1	9813	2	0	next	incorrect	2934
Vp029	1465	Response	1	31718808	9702	1
Vp029	1466	Picture	MorphF2_05_orig.jpg ; MorphF2_10_UPPER.jpg	31718919	0	1	93643	2	0	next	hit	2936
Vp029	1466	Response	2	31812487	93568	1
Vp029	1467	Picture	MorphM10_00_orig.jpg ; MorphM10_10_UPPER.jpg	31812562	0	1	15635	2	0	next	incorrect	2938
Vp029	1467	Response	1	31828087	15525	1
Vp029	1468	Picture	MorphM9_01_orig.jpg ; MorphM9_10_UPPER.jpg	31828197	0	1	40916	3	0	next	hit	2940
Vp029	1468	Response	2	31868966	40769	1
Vp029	1469	Picture	MorphF9_02_orig.jpg ; MorphF9_10_UPPER.jpg	31869113	0	2	83164	4	0	next	hit	2942
Vp029	1469	Response	2	31952085	82972	1
Vp029	1470	Picture	MorphM5_07_orig.jpg ; MorphM5_00_UPPER.jpg	31952277	0	2	7485	3	0	next	incorrect	2944
Vp029	1470	Response	1	31959685	7408	1
Vp029	1471	Picture	MorphF1_06_orig.jpg ; MorphF1_00_UPPER.jpg	31959762	0	1	10978	2	0	next	incorrect	2946
Vp029	1471	Response	1	31970645	10883	1
Vp029	1472	Picture	MorphM5_09_orig.jpg ; MorphM5_00_UPPER.jpg	31970740	0	1	15302	2	0	next	hit	2948
Vp029	1472	Response	2	31985844	15104	1
Vp029	1473	Picture	MorphF7_10_orig.jpg ; MorphF7_00_UPPER.jpg	31986042	0	1	65201	2	0	next	hit	2950
Vp029	1473	Response	2	32051124	65082	1
Vp029	1474	Picture	MorphM3_01_orig.jpg ; MorphM3_10_UPPER.jpg	32051243	0	1	13971	2	0	next	hit	2952
Vp029	1474	Response	2	32065123	13880	1
Vp029	1475	Picture	MorphF4_01_orig.jpg ; MorphF4_10_UPPER.jpg	32065214	0	1	10645	2	0	next	hit	2954
Vp029	1475	Response	2	32075763	10549	1
Vp029	1476	Picture	MorphM7_09_orig.jpg ; MorphM7_10_UPPER.jpg	32075859	0	1	9980	2	0	next	hit	2956
Vp029	1476	Response	2	32085763	9904	1
Vp029	1477	Picture	MorphM4_03_orig.jpg ; MorphM4_00_UPPER.jpg	32085839	0	1	6487	2	0	next	hit	2958
Vp029	1477	Response	2	32092243	6404	1
Vp029	1478	Picture	MorphF2_02_orig.jpg ; MorphF2_00_UPPER.jpg	32092326	0	1	16965	2	0	next	incorrect	2960
Vp029	1478	Response	1	32109123	16797	1
Vp029	1479	Picture	MorphM3_01_orig.jpg ; MorphM3_00_UPPER.jpg	32109291	0	1	12807	3	0	next	incorrect	2962
Vp029	1479	Response	1	32122002	12711	1
Vp029	1480	Picture	MorphF4_10_orig.jpg ; MorphF4_00_UPPER.jpg	32122098	0	2	10812	3	0	next	hit	2964
Vp029	1480	Response	2	32132722	10624	1
Vp029	1481	Picture	MorphF6_00_orig.jpg ; MorphF6_00_UPPER.jpg	32132910	0	1	16965	2	0	next	incorrect	2966
Vp029	1481	Response	1	32149762	16852	1
Vp029	1482	Picture	MorphF1_05_orig.jpg ; MorphF1_10_UPPER.jpg	32149875	0	1	18463	2	0	next	incorrect	2968
Vp029	1482	Response	1	32168162	18287	1
Vp029	1483	Picture	MorphF7_05_orig.jpg ; MorphF7_00_UPPER.jpg	32168338	0	1	107115	2	0	next	incorrect	2970
Vp029	1483	Response	1	32275280	106942	1
Vp029	1484	Picture	MorphF3_05_orig.jpg ; MorphF3_00_UPPER.jpg	32275453	0	1	18462	3	0	next	incorrect	2972
Vp029	1484	Response	1	32293760	18307	1
Vp029	1485	Picture	MorphF4_01_orig.jpg ; MorphF4_00_UPPER.jpg	32293915	0	2	58049	3	0	next	hit	2974
Vp029	1485	Response	2	32351839	57924	1
Vp029	1486	Picture	MorphM10_03_orig.jpg ; MorphM10_00_UPPER.jpg	32351964	0	1	7152	2	0	next	hit	2976
Vp029	1486	Response	2	32359039	7075	1
Vp029	1487	Picture	MorphF8_04_orig.jpg ; MorphF8_10_UPPER.jpg	32359116	0	1	13306	2	0	next	incorrect	2978
Vp029	1487	Response	1	32372319	13203	1
Vp029	1488	Picture	MorphF3_00_orig.jpg ; MorphF3_10_UPPER.jpg	32372422	0	1	52394	2	0	next	incorrect	2980
Vp029	1488	Response	1	32424718	52296	1
Vp029	1489	Picture	MorphM10_00_orig.jpg ; MorphM10_00_UPPER.jpg	32424816	0	1	27444	2	0	next	hit	2982
Vp029	1489	Response	2	32452078	27262	1
Vp029	1490	Picture	MorphF8_06_orig.jpg ; MorphF8_00_UPPER.jpg	32452260	0	1	25448	2	0	next	hit	2984
Vp029	1490	Response	2	32477517	25257	1
Vp029	1491	Picture	MorphF1_07_orig.jpg ; MorphF1_10_UPPER.jpg	32477708	0	1	19294	2	0	next	incorrect	2986
Vp029	1491	Response	1	32496877	19169	1
Vp029	1492	Picture	MorphM4_00_orig.jpg ; MorphM4_00_UPPER.jpg	32497002	0	1	20126	2	0	next	incorrect	2988
Vp029	1492	Response	1	32516956	19954	1
Vp029	1493	Picture	MorphF6_06_orig.jpg ; MorphF6_00_UPPER.jpg	32517128	0	1	29773	2	0	next	incorrect	2990
Vp029	1493	Response	1	32546876	29748	1
Vp029	1494	Picture	MorphF4_09_orig.jpg ; MorphF4_10_UPPER.jpg	32546901	0	1	23452	2	0	next	hit	2992
Vp029	1494	Response	2	32570316	23415	1
Vp029	1495	Picture	MorphM5_03_orig.jpg ; MorphM5_10_UPPER.jpg	32570353	0	1	10645	2	0	next	hit	2994
Vp029	1495	Response	2	32580795	10442	1
Vp029	1496	Picture	MorphM10_01_orig.jpg ; MorphM10_00_UPPER.jpg	32580998	0	1	10312	2	0	next	hit	2996
Vp029	1496	Response	2	32591195	10197	1
Vp029	1497	Picture	MorphF1_03_orig.jpg ; MorphF1_10_UPPER.jpg	32591310	0	1	9315	2	0	next	incorrect	2998
Vp029	1497	Response	1	32600475	9165	1
Vp029	1498	Picture	MorphM7_02_orig.jpg ; MorphM7_00_UPPER.jpg	32600625	0	1	13971	2	0	next	incorrect	3000
Vp029	1498	Response	1	32614475	13850	1
Vp029	1499	Picture	MorphM2_04_orig.jpg ; MorphM2_10_UPPER.jpg	32614596	0	1	19959	3	0	next	incorrect	3002
Vp029	1499	Response	1	32634395	19799	1
Vp029	1500	Picture	MorphM6_01_orig.jpg ; MorphM6_00_UPPER.jpg	32634555	0	2	14305	3	0	next	incorrect	3004
Vp029	1500	Response	1	32648794	14239	1
Vp029	1501	Picture	MorphM7_09_orig.jpg ; MorphM7_00_UPPER.jpg	32648860	0	1	26945	2	0	next	hit	3006
Vp029	1501	Response	2	32675674	26814	1
Vp029	1502	Picture	MorphM6_01_orig.jpg ; MorphM6_10_UPPER.jpg	32675805	0	1	5655	2	0	next	hit	3008
Vp029	1502	Response	2	32681434	5629	1
Vp029	1503	Picture	MorphM8_02_orig.jpg ; MorphM8_10_UPPER.jpg	32681460	0	1	12308	2	0	next	hit	3010
Vp029	1503	Response	2	32693594	12134	1
Vp029	1504	Picture	MorphF8_00_orig.jpg ; MorphF8_10_UPPER.jpg	32693768	0	1	20126	2	0	next	incorrect	3012
Vp029	1504	Response	1	32713753	19985	1
Vp029	1505	Picture	MorphF2_06_orig.jpg ; MorphF2_10_UPPER.jpg	32713894	0	1	8316	3	0	next	hit	3014
Vp029	1505	Response	2	32722153	8259	1
Vp029	1506	Picture	MorphM8_05_orig.jpg ; MorphM8_00_UPPER.jpg	32722210	0	2	30106	3	0	next	hit	3016
Vp029	1506	Response	2	32752153	29943	1
Vp029	1507	Picture	MorphF1_00_orig.jpg ; MorphF1_00_UPPER.jpg	32752316	0	1	15801	2	0	next	incorrect	3018
Vp029	1507	Response	1	32767992	15676	1
Vp029	1508	Picture	MorphM6_03_orig.jpg ; MorphM6_10_UPPER.jpg	32768117	0	1	10146	2	0	next	incorrect	3020
Vp029	1508	Response	1	32778152	10035	1
Vp029	1509	Picture	MorphM5_08_orig.jpg ; MorphM5_10_UPPER.jpg	32778263	0	1	9980	2	0	next	hit	3022
Vp029	1509	Response	2	32788152	9889	1
Vp029	1510	Picture	MorphF10_09_orig.jpg ; MorphF10_00_UPPER.jpg	32788243	0	1	33764	2	0	next	hit	3024
Vp029	1510	Response	2	32821912	33669	1
Vp029	1511	Picture	MorphF9_05_orig.jpg ; MorphF9_10_UPPER.jpg	32822007	0	1	23286	2	0	next	hit	3026
Vp029	1511	Response	2	32845191	23184	1
Vp029	1512	Picture	MorphF6_08_orig.jpg ; MorphF6_10_UPPER.jpg	32845293	0	1	11976	2	0	next	incorrect	3028
Vp029	1512	Response	1	32857111	11818	1
Vp029	1513	Picture	MorphM2_02_orig.jpg ; MorphM2_00_UPPER.jpg	32857269	0	1	13639	2	0	next	hit	3030
Vp029	1513	Response	2	32870711	13442	1
Vp029	1514	Picture	MorphM10_06_orig.jpg ; MorphM10_10_UPPER.jpg	32870908	0	1	13472	2	0	next	hit	3032
Vp029	1514	Response	2	32884231	13323	1
Vp029	1515	Picture	MorphF9_06_orig.jpg ; MorphF9_10_UPPER.jpg	32884380	0	1	18130	2	0	next	hit	3034
Vp029	1515	Response	2	32902391	18011	1
Vp029	1516	Picture	MorphF4_05_orig.jpg ; MorphF4_00_UPPER.jpg	32902510	0	1	8483	2	0	next	hit	3036
Vp029	1516	Response	2	32910870	8360	1
Vp029	1517	Picture	MorphF9_08_orig.jpg ; MorphF9_10_UPPER.jpg	32910993	0	1	25448	2	0	next	hit	3038
Vp029	1517	Response	2	32936230	25237	1
Vp029	1518	Picture	MorphF6_04_orig.jpg ; MorphF6_10_UPPER.jpg	32936441	0	1	48235	2	0	next	hit	3040
Vp029	1518	Response	2	32984629	48188	1
Vp029	1519	Picture	MorphF1_06_orig.jpg ; MorphF1_10_UPPER.jpg	32984676	0	1	8649	2	0	next	incorrect	3042
Vp029	1519	Response	1	32993108	8432	2
Vp029	1520	Picture	MorphM8_08_orig.jpg ; MorphM8_10_UPPER.jpg	32993325	0	1	8816	2	0	next	incorrect	3044
Vp029	1520	Response	1	33001988	8663	2
Vp029	1521	Picture	MorphM1_00_orig.jpg ; MorphM1_00_UPPER.jpg	33002141	0	1	26778	3	0	next	incorrect	3046
Vp029	1521	Response	1	33028787	26646	2
Vp029	1522	Picture	MorphM8_00_orig.jpg ; MorphM8_00_UPPER.jpg	33028919	0	2	29773	3	0	next	hit	3048
Vp029	1522	Response	2	33058548	29629	1
Vp029	1523	Picture	MorphM1_03_orig.jpg ; MorphM1_10_UPPER.jpg	33058692	0	1	21789	2	0	next	incorrect	3050
Vp029	1523	Response	1	33080388	21696	1
Vp029	1524	Picture	MorphF8_03_orig.jpg ; MorphF8_00_UPPER.jpg	33080481	0	1	13140	2	0	next	hit	3052
Vp029	1524	Response	2	33093508	13027	1
Vp029	1525	Picture	MorphM5_02_orig.jpg ; MorphM5_10_UPPER.jpg	33093621	0	1	10312	3	0	next	hit	3054
Vp029	1525	Response	2	33103907	10286	1
Vp029	1526	Picture	MorphF2_05_orig.jpg ; MorphF2_00_UPPER.jpg	33103933	0	2	17465	3	0	next	hit	3056
Vp029	1526	Response	2	33121267	17334	1
Vp029	1527	Picture	MorphF5_00_orig.jpg ; MorphF5_10_UPPER.jpg	33121398	0	1	36758	2	0	next	incorrect	3058
Vp029	1527	Response	1	33158065	36667	2
Vp029	1528	Picture	MorphM6_07_orig.jpg ; MorphM6_00_UPPER.jpg	33158156	0	1	9980	2	0	next	incorrect	3060
Vp029	1528	Response	1	33167985	9829	2
Vp029	1529	Picture	MorphF5_08_orig.jpg ; MorphF5_00_UPPER.jpg	33168136	0	1	18296	2	0	next	hit	3062
Vp029	1529	Response	2	33186306	18170	1
Vp029	1530	Picture	MorphM2_08_orig.jpg ; MorphM2_10_UPPER.jpg	33186432	0	1	104953	2	0	next	hit	3064
Vp029	1530	Response	2	33291263	104831	2
Vp029	1531	Picture	MorphM10_01_orig.jpg ; MorphM10_10_UPPER.jpg	33291385	0	1	6465	191	0	next	hit	3066
Vp029	1531	Response	2	33297824	6439	1
Vp029	1532	Picture	MorphF3_01_orig.jpg ; MorphF3_10_UPPER.jpg	33297850	0	190	9004	191	0	next	incorrect	3068
Vp029	1532	Response	1	33306784	8934	1
Vp029	1533	Picture	MorphF4_08_orig.jpg ; MorphF4_00_UPPER.jpg	33306854	0	1	7983	3	0	next	hit	3070
Vp029	1533	Response	2	33314623	7769	2
Vp029	1534	Picture	MorphM5_01_orig.jpg ; MorphM5_10_UPPER.jpg	33314837	0	2	30771	3	0	next	hit	3072
Vp029	1534	Response	2	33345424	30587	1
Vp029	1535	Picture	MorphM2_03_orig.jpg ; MorphM2_00_UPPER.jpg	33345608	0	1	13306	3	0	next	incorrect	3074
Vp029	1535	Response	1	33358784	13176	1
Vp029	1536	Picture	MorphM3_10_orig.jpg ; MorphM3_10_UPPER.jpg	33358914	0	2	7818	3	0	next	hit	3076
Vp029	1536	Response	2	33366622	7708	2
Vp029	1537	Picture	MorphF1_04_orig.jpg ; MorphF1_10_UPPER.jpg	33366732	0	1	11310	2	0	next	incorrect	3078
Vp029	1537	Response	1	33377983	11251	1
Vp029	1538	Picture	MorphM6_05_orig.jpg ; MorphM6_10_UPPER.jpg	33378042	0	1	3826	2	0	next	hit	3080
Vp029	1538	Response	2	33381662	3620	2
Vp029	1539	Picture	MorphF7_04_orig.jpg ; MorphF7_10_UPPER.jpg	33381868	0	1	9314	2	0	next	hit	3082
Vp029	1539	Response	2	33391103	9235	1
Vp029	1540	Picture	MorphF3_06_orig.jpg ; MorphF3_00_UPPER.jpg	33391182	0	1	8150	2	0	next	incorrect	3084
Vp029	1540	Response	1	33399263	8081	1
Vp029	1541	Picture	MorphF10_10_orig.jpg ; MorphF10_00_UPPER.jpg	33399332	0	1	3659	2	0	next	hit	3086
Vp029	1541	Response	2	33402783	3451	1
Vp029	1542	Picture	MorphM7_05_orig.jpg ; MorphM7_10_UPPER.jpg	33402991	0	1	4658	2	0	next	hit	3088
Vp029	1542	Response	2	33407503	4512	1
Vp029	1543	Picture	MorphF1_03_orig.jpg ; MorphF1_00_UPPER.jpg	33407649	0	1	9979	2	0	next	incorrect	3090
Vp029	1543	Response	1	33417423	9774	1
Vp029	1544	Picture	MorphM8_04_orig.jpg ; MorphM8_00_UPPER.jpg	33417628	0	1	20459	2	0	next	hit	3092
Vp029	1544	Response	2	33437981	20353	2
Vp029	1545	Picture	MorphF2_08_orig.jpg ; MorphF2_10_UPPER.jpg	33438087	0	1	14138	2	0	next	hit	3094
Vp029	1545	Response	2	33452062	13975	1
Vp029	1546	Picture	MorphM5_07_orig.jpg ; MorphM5_10_UPPER.jpg	33452225	0	1	7318	2	0	next	hit	3096
Vp029	1546	Response	2	33459502	7277	1
Vp029	1547	Picture	MorphF3_07_orig.jpg ; MorphF3_00_UPPER.jpg	33459543	0	1	6986	2	0	next	hit	3098
Vp029	1547	Response	2	33466462	6919	1
Vp029	1548	Picture	MorphF9_01_orig.jpg ; MorphF9_00_UPPER.jpg	33466529	0	1	15967	2	0	next	incorrect	3100
Vp029	1548	Response	1	33482382	15853	1
Vp029	1549	Picture	MorphF2_10_orig.jpg ; MorphF2_10_UPPER.jpg	33482496	0	1	4657	3	0	next	hit	3102
Vp029	1549	Response	2	33487022	4526	1
Vp029	1550	Picture	MorphM3_10_orig.jpg ; MorphM3_00_UPPER.jpg	33487153	0	2	14804	3	0	next	incorrect	3104
Vp029	1550	Response	1	33501820	14667	2
Vp029	1551	Picture	MorphF3_05_orig.jpg ; MorphF3_10_UPPER.jpg	33501957	0	1	6653	2	0	next	hit	3106
Vp029	1551	Response	2	33508461	6504	1
Vp029	1552	Picture	MorphM10_07_orig.jpg ; MorphM10_10_UPPER.jpg	33508610	0	1	7318	2	0	next	hit	3108
Vp029	1552	Response	2	33515741	7131	1
Vp029	1553	Picture	MorphM1_03_orig.jpg ; MorphM1_00_UPPER.jpg	33515928	0	1	6820	2	0	next	hit	3110
Vp029	1553	Response	2	33522700	6772	3
Vp029	1554	Picture	MorphM7_10_orig.jpg ; MorphM7_00_UPPER.jpg	33522748	0	1	25261	189	0	next	hit	3112
Vp029	1554	Response	2	33547981	25233	1
Vp029	1555	Picture	MorphM6_08_orig.jpg ; MorphM6_10_UPPER.jpg	33548009	0	188	24138	189	0	next	hit	3114
Vp029	1555	Response	2	33572059	24050	2
Vp029	1556	Picture	MorphM1_07_orig.jpg ; MorphM1_00_UPPER.jpg	33572147	0	1	6487	2	0	next	hit	3116
Vp029	1556	Response	2	33578540	6393	1
Vp029	1557	Picture	MorphM6_05_orig.jpg ; MorphM6_00_UPPER.jpg	33578634	0	1	18629	2	0	next	hit	3118
Vp029	1557	Response	2	33597179	18545	2
Vp029	1558	Picture	MorphM9_04_orig.jpg ; MorphM9_00_UPPER.jpg	33597263	0	1	21955	2	0	next	incorrect	3120
Vp029	1558	Response	1	33619100	21837	1
Vp029	1559	Picture	MorphF8_03_orig.jpg ; MorphF8_10_UPPER.jpg	33619218	0	1	20126	2	0	next	hit	3122
Vp029	1559	Response	2	33639179	19961	1
Vp029	1560	Picture	MorphF6_02_orig.jpg ; MorphF6_10_UPPER.jpg	33639344	0	1	11144	2	0	next	hit	3124
Vp029	1560	Response	2	33650299	10955	1
Vp029	1561	Picture	MorphM8_01_orig.jpg ; MorphM8_10_UPPER.jpg	33650488	0	1	21123	2	0	next	incorrect	3126
Vp029	1561	Response	1	33671419	20931	1
Vp029	1562	Picture	MorphM3_09_orig.jpg ; MorphM3_10_UPPER.jpg	33671611	0	1	9814	2	0	next	hit	3128
Vp029	1562	Response	2	33681339	9728	1
Vp029	1563	Picture	MorphM1_04_orig.jpg ; MorphM1_00_UPPER.jpg	33681425	0	1	19127	3	0	next	incorrect	3130
Vp029	1563	Response	1	33700459	19034	1
Vp029	1564	Picture	MorphM3_08_orig.jpg ; MorphM3_00_UPPER.jpg	33700552	0	2	4658	3	0	next	hit	3132
Vp029	1564	Response	2	33705018	4466	1
Vp029	1565	Picture	MorphF7_07_orig.jpg ; MorphF7_10_UPPER.jpg	33705210	0	1	6486	3	0	next	hit	3134
Vp029	1565	Response	2	33711578	6368	1
Vp029	1566	Picture	MorphM9_00_orig.jpg ; MorphM9_00_UPPER.jpg	33711696	0	2	6820	3	0	next	hit	3136
Vp029	1566	Response	2	33718298	6602	1
Vp029	1567	Picture	MorphM6_02_orig.jpg ; MorphM6_10_UPPER.jpg	33718516	0	1	9314	2	0	next	hit	3138
Vp029	1567	Response	2	33727738	9222	1
Vp029	1568	Picture	MorphM7_08_orig.jpg ; MorphM7_00_UPPER.jpg	33727830	0	1	9980	2	0	next	hit	3140
Vp029	1568	Response	2	33737658	9828	1
Vp029	1569	Picture	MorphM10_08_orig.jpg ; MorphM10_10_UPPER.jpg	33737810	0	1	10978	2	0	next	hit	3142
Vp029	1569	Response	2	33748618	10808	1
Vp029	1570	Picture	MorphM7_05_orig.jpg ; MorphM7_00_UPPER.jpg	33748788	0	1	18795	2	0	next	incorrect	3144
Vp029	1570	Response	1	33767417	18629	1
Vp029	1571	Picture	MorphF4_03_orig.jpg ; MorphF4_10_UPPER.jpg	33767583	0	1	6154	2	0	next	hit	3146
Vp029	1571	Response	2	33773657	6074	1
Vp029	1572	Picture	MorphM3_02_orig.jpg ; MorphM3_00_UPPER.jpg	33773737	0	1	13306	2	0	next	incorrect	3148
Vp029	1572	Response	1	33786857	13120	1
Vp029	1573	Picture	MorphM9_08_orig.jpg ; MorphM9_10_UPPER.jpg	33787043	0	1	4158	2	0	next	hit	3150
Vp029	1573	Response	2	33791017	3974	1
Vp029	1574	Picture	MorphF7_04_orig.jpg ; MorphF7_00_UPPER.jpg	33791201	0	1	5822	2	0	next	hit	3152
Vp029	1574	Response	2	33796857	5656	1
Vp029	1575	Picture	MorphM3_09_orig.jpg ; MorphM3_00_UPPER.jpg	33797023	0	1	12973	2	0	next	hit	3154
Vp029	1575	Response	2	33809817	12794	1
Vp029	1576	Picture	MorphF7_00_orig.jpg ; MorphF7_00_UPPER.jpg	33809996	0	1	6155	2	0	next	hit	3156
Vp029	1576	Response	2	33815977	5981	1
Vp029	1577	Picture	MorphF5_05_orig.jpg ; MorphF5_00_UPPER.jpg	33816151	0	1	9314	2	0	next	incorrect	3158
Vp029	1577	Response	1	33825257	9106	1
Vp029	1578	Picture	MorphM9_06_orig.jpg ; MorphM9_10_UPPER.jpg	33825465	0	1	24616	3	0	next	hit	3160
Vp029	1578	Response	2	33849896	24431	1
Vp029	1579	Picture	MorphF2_10_orig.jpg ; MorphF2_00_UPPER.jpg	33850081	0	2	10645	4	0	next	hit	3162
Vp029	1579	Response	2	33860616	10535	1
Vp029	1580	Picture	MorphF5_10_orig.jpg ; MorphF5_10_UPPER.jpg	33860726	0	2	18795	4	0	next	hit	3164
Vp029	1580	Response	2	33879336	18610	1
Vp029	1581	Picture	MorphM3_07_orig.jpg ; MorphM3_00_UPPER.jpg	33879521	0	2	13972	3	0	next	incorrect	3166
Vp029	1581	Response	1	33893416	13895	1
Vp029	1582	Picture	MorphM4_06_orig.jpg ; MorphM4_10_UPPER.jpg	33893493	0	1	7485	2	0	next	hit	3168
Vp029	1582	Response	2	33900935	7442	1
Vp029	1583	Picture	MorphF6_00_orig.jpg ; MorphF6_10_UPPER.jpg	33900978	0	1	21954	3	0	next	incorrect	3170
Vp029	1583	Response	1	33922775	21797	1
Vp029	1584	Picture	MorphM6_08_orig.jpg ; MorphM6_00_UPPER.jpg	33922932	0	2	25449	3	0	next	incorrect	3172
Vp029	1584	Response	1	33948295	25363	1
Vp029	1585	Picture	MorphM4_07_orig.jpg ; MorphM4_00_UPPER.jpg	33948381	0	1	49566	2	0	next	incorrect	3174
Vp029	1585	Response	1	33997894	49513	1
Vp029	1586	Picture	MorphM10_05_orig.jpg ; MorphM10_10_UPPER.jpg	33997947	0	1	8649	2	0	next	hit	3176
Vp029	1586	Response	2	34006374	8427	1
Vp029	1587	Picture	MorphM3_00_orig.jpg ; MorphM3_10_UPPER.jpg	34006596	0	1	13805	3	0	next	incorrect	3178
Vp029	1587	Response	1	34020374	13778	1
Vp029	1588	Picture	MorphM5_01_orig.jpg ; MorphM5_00_UPPER.jpg	34020401	0	2	38422	3	0	next	hit	3180
Vp029	1588	Response	2	34058613	38212	1
Vp029	1589	Picture	MorphF8_05_orig.jpg ; MorphF8_00_UPPER.jpg	34058823	0	1	10812	2	0	next	hit	3182
Vp029	1589	Response	2	34069493	10670	1
Vp029	1590	Picture	MorphM2_09_orig.jpg ; MorphM2_00_UPPER.jpg	34069635	0	1	12973	2	0	next	incorrect	3184
Vp029	1590	Response	1	34082533	12898	1
Vp029	1591	Picture	MorphM8_10_orig.jpg ; MorphM8_10_UPPER.jpg	34082608	0	1	11809	3	0	next	hit	3186
Vp029	1591	Response	2	34094293	11685	1
Vp029	1592	Picture	MorphF10_06_orig.jpg ; MorphF10_10_UPPER.jpg	34094417	0	2	10479	3	0	next	hit	3188
Vp029	1592	Response	2	34104772	10355	1
Vp029	1593	Picture	MorphM3_06_orig.jpg ; MorphM3_00_UPPER.jpg	34104896	0	1	11144	2	0	next	incorrect	3190
Vp029	1593	Response	1	34115892	10996	1
Vp029	1594	Picture	MorphF10_01_orig.jpg ; MorphF10_00_UPPER.jpg	34116040	0	1	41083	2	0	next	hit	3192
Vp029	1594	Response	2	34156932	40892	1
Vp029	1595	Picture	MorphM9_09_orig.jpg ; MorphM9_10_UPPER.jpg	34157123	0	1	13473	2	0	next	hit	3194
Vp029	1595	Response	2	34170531	13408	1
Vp029	1596	Picture	MorphF5_09_orig.jpg ; MorphF5_10_UPPER.jpg	34170596	0	1	9647	2	0	next	hit	3196
Vp029	1596	Response	2	34180051	9455	1
Vp029	1597	Picture	MorphF2_03_orig.jpg ; MorphF2_10_UPPER.jpg	34180243	0	1	15967	2	0	next	hit	3198
Vp029	1597	Response	2	34196051	15808	1
Vp029	1598	Picture	MorphM4_05_orig.jpg ; MorphM4_00_UPPER.jpg	34196210	0	1	11144	2	0	next	incorrect	3200
Vp029	1598	Response	1	34207251	11041	1
Vp029	1599	Picture	MorphM6_00_orig.jpg ; MorphM6_00_UPPER.jpg	34207354	0	1	36093	3	0	next	incorrect	3202
Vp029	1599	Response	1	34243330	35976	1
Vp029	1600	Picture	MorphF1_10_orig.jpg ; MorphF1_00_UPPER.jpg	34243447	0	2	9315	3	0	next	incorrect	3204
Vp029	1600	Response	1	34252690	9243	1
Vp029	1601	Picture	MorphF5_08_orig.jpg ; MorphF5_10_UPPER.jpg	34252762	0	1	10478	3	0	next	hit	3206
Vp029	1601	Response	2	34263170	10408	1
Vp029	1602	Picture	MorphF6_03_orig.jpg ; MorphF6_00_UPPER.jpg	34263240	0	2	10645	4	0	next	incorrect	3208
Vp029	1602	Response	1	34273730	10490	1
Vp029	1603	Picture	MorphM3_05_orig.jpg ; MorphM3_10_UPPER.jpg	34273885	0	2	10479	3	0	next	incorrect	3210
Vp029	1603	Response	1	34284210	10325	1
Vp029	1604	Picture	MorphM1_10_orig.jpg ; MorphM1_00_UPPER.jpg	34284364	0	1	30937	2	0	next	incorrect	3212
Vp029	1604	Response	1	34315169	30805	1
Vp029	1605	Picture	MorphM5_05_orig.jpg ; MorphM5_00_UPPER.jpg	34315301	0	1	12475	2	0	next	hit	3214
Vp029	1605	Response	2	34327649	12348	1
Vp029	1606	Picture	MorphF7_00_orig.jpg ; MorphF7_10_UPPER.jpg	34327776	0	1	12474	3	0	next	hit	3216
Vp029	1606	Response	2	34340129	12353	1
Vp029	1607	Picture	MorphF2_04_orig.jpg ; MorphF2_00_UPPER.jpg	34340250	0	2	8317	3	0	next	hit	3218
Vp029	1607	Response	2	34348449	8199	1
Vp029	1608	Picture	MorphM7_00_orig.jpg ; MorphM7_00_UPPER.jpg	34348567	0	1	9979	3	0	next	incorrect	3220
Vp029	1608	Response	1	34358368	9801	1
Vp029	1609	Picture	MorphM4_01_orig.jpg ; MorphM4_00_UPPER.jpg	34358546	0	2	7818	3	0	next	incorrect	3222
Vp029	1609	Response	1	34366208	7662	1
Vp029	1610	Picture	MorphM1_02_orig.jpg ; MorphM1_10_UPPER.jpg	34366364	0	1	11809	2	0	next	incorrect	3224
Vp029	1610	Response	1	34377968	11604	1
Vp029	1611	Picture	MorphF3_02_orig.jpg ; MorphF3_10_UPPER.jpg	34378173	0	1	34097	3	0	next	incorrect	3226
Vp029	1611	Response	1	34412208	34035	1
Vp029	1612	Picture	MorphM5_00_orig.jpg ; MorphM5_00_UPPER.jpg	34412270	0	2	11144	4	0	next	hit	3228
Vp029	1612	Response	2	34423327	11057	1
Vp029	1613	Picture	MorphM6_03_orig.jpg ; MorphM6_00_UPPER.jpg	34423414	0	2	9814	3	0	next	hit	3230
Vp029	1613	Response	2	34433007	9593	1
Vp029	1614	Picture	MorphM8_03_orig.jpg ; MorphM8_00_UPPER.jpg	34433228	0	1	9481	2	0	next	hit	3232
Vp029	1614	Response	2	34442527	9299	1
Vp029	1615	Picture	MorphM3_04_orig.jpg ; MorphM3_10_UPPER.jpg	34442709	0	1	26279	3	0	next	incorrect	3234
Vp029	1615	Response	1	34468847	26138	1
Vp029	1616	Picture	MorphF8_07_orig.jpg ; MorphF8_10_UPPER.jpg	34468988	0	2	6487	3	0	next	hit	3236
Vp029	1616	Response	2	34475407	6419	1
Vp029	1617	Picture	MorphF6_05_orig.jpg ; MorphF6_10_UPPER.jpg	34475475	0	1	10645	2	0	next	hit	3238
Vp029	1617	Response	2	34485966	10491	1
Vp029	1618	Picture	MorphM10_08_orig.jpg ; MorphM10_00_UPPER.jpg	34486120	0	1	17797	2	0	next	hit	3240
Vp029	1618	Response	2	34503806	17686	1
Vp029	1619	Picture	MorphF7_02_orig.jpg ; MorphF7_10_UPPER.jpg	34503917	0	1	14956	182	0	next	hit	3242
Vp029	1619	Response	2	34518846	14929	1
Vp029	1620	Picture	MorphM6_10_orig.jpg ; MorphM6_00_UPPER.jpg	34518873	0	181	10326	182	0	next	incorrect	3244
Vp029	1620	Response	1	34529006	10133	1
Vp029	1621	Picture	MorphF4_06_orig.jpg ; MorphF4_10_UPPER.jpg	34529199	0	1	4990	2	0	next	hit	3246
Vp029	1621	Response	2	34534126	4927	1
Vp029	1622	Picture	MorphF10_01_orig.jpg ; MorphF10_10_UPPER.jpg	34534189	0	1	9980	2	0	next	hit	3248
Vp029	1622	Response	2	34544046	9857	1
Vp029	1623	Picture	MorphM7_01_orig.jpg ; MorphM7_10_UPPER.jpg	34544169	0	1	14304	2	0	next	incorrect	3250
Vp029	1623	Response	1	34558286	14117	1
Vp029	1624	Picture	MorphM6_06_orig.jpg ; MorphM6_10_UPPER.jpg	34558473	0	1	89817	2	0	next	incorrect	3252
Vp029	1624	Response	1	34648203	89730	2
Vp029	1625	Picture	MorphF6_05_orig.jpg ; MorphF6_00_UPPER.jpg	34648290	0	1	52726	2	0	next	incorrect	3254
Vp029	1625	Response	1	34700843	52553	1
Vp029	1626	Picture	MorphM1_08_orig.jpg ; MorphM1_10_UPPER.jpg	34701016	0	1	8982	2	0	next	incorrect	3256
Vp029	1626	Response	1	34709883	8867	1
Vp029	1627	Picture	MorphM2_08_orig.jpg ; MorphM2_00_UPPER.jpg	34709998	0	1	7817	2	0	next	incorrect	3258
Vp029	1627	Response	1	34717723	7725	1
Vp029	1628	Picture	MorphF10_02_orig.jpg ; MorphF10_10_UPPER.jpg	34717815	0	1	8150	2	0	next	hit	3260
Vp029	1628	Response	2	34725803	7988	1
Vp029	1629	Picture	MorphM5_02_orig.jpg ; MorphM5_00_UPPER.jpg	34725965	0	1	8483	2	0	next	hit	3262
Vp029	1629	Response	2	34734283	8318	1
Vp029	1630	Picture	MorphM7_02_orig.jpg ; MorphM7_10_UPPER.jpg	34734448	0	1	9980	2	0	next	incorrect	3264
Vp029	1630	Response	1	34744363	9915	1
Vp029	1631	Picture	MorphF2_08_orig.jpg ; MorphF2_00_UPPER.jpg	34744428	0	1	6320	2	0	next	hit	3266
Vp029	1631	Response	2	34750683	6255	1
Vp029	1632	Picture	MorphM6_00_orig.jpg ; MorphM6_10_UPPER.jpg	34750748	0	1	19960	2	0	next	hit	3268
Vp029	1632	Response	2	34770602	19854	1
Vp029	1633	Picture	MorphF4_04_orig.jpg ; MorphF4_10_UPPER.jpg	34770708	0	1	5322	2	0	next	hit	3270
Vp029	1633	Response	2	34775882	5174	1
Vp029	1634	Picture	MorphF10_08_orig.jpg ; MorphF10_10_UPPER.jpg	34776030	0	1	6820	2	0	next	hit	3272
Vp029	1634	Response	2	34782682	6652	1
Vp029	1635	Picture	MorphM10_04_orig.jpg ; MorphM10_10_UPPER.jpg	34782850	0	1	5987	2	0	next	hit	3274
Vp029	1635	Response	2	34788682	5832	1
Vp029	1636	Picture	MorphF4_00_orig.jpg ; MorphF4_00_UPPER.jpg	34788837	0	1	11144	3	0	next	hit	3276
Vp029	1636	Response	2	34799882	11045	1
Vp029	1637	Picture	MorphM7_07_orig.jpg ; MorphM7_00_UPPER.jpg	34799981	0	2	5822	3	0	next	hit	3278
Vp029	1637	Response	2	34805642	5661	1
Vp029	1638	Picture	MorphF7_03_orig.jpg ; MorphF7_00_UPPER.jpg	34805803	0	1	14138	2	0	next	hit	3280
Vp029	1638	Response	2	34819802	13999	1
Vp029	1639	Picture	MorphM10_02_orig.jpg ; MorphM10_10_UPPER.jpg	34819941	0	1	5987	3	0	next	hit	3282
Vp029	1639	Response	2	34825801	5860	1
Vp029	1640	Picture	MorphF7_08_orig.jpg ; MorphF7_00_UPPER.jpg	34825928	0	2	7652	3	0	next	hit	3284
Vp029	1640	Response	2	34833401	7473	1
Vp029	1641	Picture	MorphF9_01_orig.jpg ; MorphF9_10_UPPER.jpg	34833580	0	1	10977	2	0	next	hit	3286
Vp029	1641	Response	2	34844521	10941	1
Vp029	1642	Picture	MorphF4_03_orig.jpg ; MorphF4_00_UPPER.jpg	34844557	0	1	6154	3	0	next	hit	3288
Vp029	1642	Response	2	34850601	6044	1
Vp029	1643	Picture	MorphM6_02_orig.jpg ; MorphM6_00_UPPER.jpg	34850711	0	2	5988	3	0	next	hit	3290
Vp029	1643	Response	2	34856521	5810	1
Vp029	1644	Picture	MorphF3_03_orig.jpg ; MorphF3_00_UPPER.jpg	34856699	0	1	8982	2	0	next	hit	3292
Vp029	1644	Response	2	34865481	8782	1
Vp029	1645	Picture	MorphF9_09_orig.jpg ; MorphF9_00_UPPER.jpg	34865681	0	1	13473	2	0	next	incorrect	3294
Vp029	1645	Response	1	34878999	13318	2
Vp029	1646	Picture	MorphM7_00_orig.jpg ; MorphM7_10_UPPER.jpg	34879154	0	1	9632	183	0	next	incorrect	3296
Vp029	1646	Response	1	34888760	9606	1
Vp029	1647	Picture	MorphF3_00_orig.jpg ; MorphF3_00_UPPER.jpg	34888786	0	182	10161	183	0	next	incorrect	3298
Vp029	1647	Response	1	34898840	10054	1
Vp029	1648	Picture	MorphM8_09_orig.jpg ; MorphM8_10_UPPER.jpg	34898947	0	1	11310	2	0	next	hit	3300
Vp029	1648	Response	2	34910120	11173	1
Vp029	1649	Picture	MorphF8_08_orig.jpg ; MorphF8_10_UPPER.jpg	34910257	0	1	7485	2	0	next	hit	3302
Vp029	1649	Response	2	34917560	7303	1
Vp029	1650	Picture	MorphM1_09_orig.jpg ; MorphM1_10_UPPER.jpg	34917742	0	1	9647	2	0	next	incorrect	3304
Vp029	1650	Response	1	34927320	9578	1
Vp029	1651	Picture	MorphM7_03_orig.jpg ; MorphM7_00_UPPER.jpg	34927389	0	1	10312	2	0	next	incorrect	3306
Vp029	1651	Response	1	34937640	10251	1
Vp029	1652	Picture	MorphF6_04_orig.jpg ; MorphF6_00_UPPER.jpg	34937701	0	1	6487	2	0	next	hit	3308
Vp029	1652	Response	2	34944040	6339	1
Vp029	1653	Picture	MorphM7_08_orig.jpg ; MorphM7_10_UPPER.jpg	34944188	0	1	5988	2	0	next	hit	3310
Vp029	1653	Response	2	34950040	5852	1
Vp029	1654	Picture	MorphF5_01_orig.jpg ; MorphF5_00_UPPER.jpg	34950176	0	1	9813	2	0	next	incorrect	3312
Vp029	1654	Response	1	34959799	9623	1
Vp029	1655	Picture	MorphM10_10_orig.jpg ; MorphM10_00_UPPER.jpg	34959989	0	1	7152	2	0	next	hit	3314
Vp029	1655	Response	2	34966919	6930	1
Vp029	1656	Picture	MorphM1_06_orig.jpg ; MorphM1_00_UPPER.jpg	34967141	0	1	10811	3	0	next	incorrect	3316
Vp029	1656	Response	1	34977879	10738	1
Vp029	1657	Picture	MorphF8_02_orig.jpg ; MorphF8_00_UPPER.jpg	34977952	0	2	34264	3	0	next	hit	3318
Vp029	1657	Response	2	35012039	34087	1
Vp029	1658	Picture	MorphF3_04_orig.jpg ; MorphF3_00_UPPER.jpg	35012216	0	1	9148	2	0	next	incorrect	3320
Vp029	1658	Response	1	35021158	8942	1
Vp029	1659	Picture	MorphF5_07_orig.jpg ; MorphF5_10_UPPER.jpg	35021364	0	1	7984	2	0	next	hit	3322
Vp029	1659	Response	2	35029238	7874	1
Vp029	1660	Picture	MorphM4_02_orig.jpg ; MorphM4_10_UPPER.jpg	35029348	0	1	8483	2	0	next	incorrect	3324
Vp029	1660	Response	1	35037718	8370	1
Vp029	1661	Picture	MorphF7_06_orig.jpg ; MorphF7_10_UPPER.jpg	35037831	0	1	4989	3	0	next	hit	3326
Vp029	1661	Response	2	35042678	4847	1
Vp029	1662	Picture	MorphF10_00_orig.jpg ; MorphF10_00_UPPER.jpg	35042820	0	2	5631	194	0	next	hit	3328
Vp029	1662	Response	2	35048438	5618	1
Vp029	1663	Picture	MorphF5_03_orig.jpg ; MorphF5_00_UPPER.jpg	35048451	0	192	11335	193	0	next	incorrect	3330
Vp029	1663	Response	1	35059718	11267	1
Vp029	1664	Picture	MorphM8_05_orig.jpg ; MorphM8_10_UPPER.jpg	35059786	0	1	5821	2	0	next	hit	3332
Vp029	1664	Response	2	35065558	5772	1
Vp029	1665	Picture	MorphM1_07_orig.jpg ; MorphM1_10_UPPER.jpg	35065607	0	1	32933	2	0	next	hit	3334
Vp029	1665	Response	2	35098357	32750	1
Vp029	1666	Picture	MorphM6_04_orig.jpg ; MorphM6_10_UPPER.jpg	35098540	0	1	7818	2	0	next	hit	3336
Vp029	1666	Response	2	35106197	7657	1
Vp029	1667	Picture	MorphM7_03_orig.jpg ; MorphM7_10_UPPER.jpg	35106358	0	1	39752	2	0	next	incorrect	3338
Vp029	1667	Response	1	35146037	39679	1
Vp029	1668	Picture	MorphM4_05_orig.jpg ; MorphM4_10_UPPER.jpg	35146110	0	1	7485	2	0	next	hit	3340
Vp029	1668	Response	2	35153396	7286	1
Vp029	1669	Picture	MorphF10_04_orig.jpg ; MorphF10_10_UPPER.jpg	35153595	0	1	9813	2	0	next	hit	3342
Vp029	1669	Response	2	35163236	9641	1
Vp029	1670	Picture	MorphM1_05_orig.jpg ; MorphM1_00_UPPER.jpg	35163408	0	1	9148	2	0	next	hit	3344
Vp029	1670	Response	2	35172436	9028	1
Vp029	1671	Picture	MorphF6_08_orig.jpg ; MorphF6_00_UPPER.jpg	35172556	0	1	15469	2	0	next	incorrect	3346
Vp029	1671	Response	1	35187956	15400	1
Vp029	1672	Picture	MorphM10_05_orig.jpg ; MorphM10_00_UPPER.jpg	35188025	0	1	11643	2	0	next	hit	3348
Vp029	1672	Response	2	35199556	11531	1
Vp029	1673	Picture	MorphM6_10_orig.jpg ; MorphM6_10_UPPER.jpg	35199668	0	1	5655	2	0	next	hit	3350
Vp029	1673	Response	2	35205236	5568	1
Vp029	1674	Picture	MorphM9_00_orig.jpg ; MorphM9_10_UPPER.jpg	35205323	0	1	6320	3	0	next	hit	3352
Vp029	1674	Response	2	35211396	6073	1
Vp029	1675	Picture	MorphF6_09_orig.jpg ; MorphF6_10_UPPER.jpg	35211643	0	2	6487	3	0	next	hit	3354
Vp029	1675	Response	2	35218035	6392	1
Vp029	1676	Picture	MorphM10_04_orig.jpg ; MorphM10_00_UPPER.jpg	35218130	0	1	16633	2	0	next	hit	3356
Vp029	1676	Response	2	35234675	16545	1
Vp029	1677	Picture	MorphM6_07_orig.jpg ; MorphM6_10_UPPER.jpg	35234763	0	1	4990	2	0	next	hit	3358
Vp029	1677	Response	2	35239555	4792	1
Vp029	1678	Picture	MorphM9_01_orig.jpg ; MorphM9_00_UPPER.jpg	35239753	0	1	10478	3	0	next	incorrect	3360
Vp029	1678	Response	1	35250195	10442	1
Vp029	1679	Picture	MorphM6_04_orig.jpg ; MorphM6_00_UPPER.jpg	35250231	0	2	4824	3	0	next	hit	3362
Vp029	1679	Response	2	35254995	4764	1
Vp029	1680	Picture	MorphM7_06_orig.jpg ; MorphM7_00_UPPER.jpg	35255055	0	1	9813	3	0	next	hit	3364
Vp029	1680	Response	2	35264755	9700	1
Vp029	1681	Picture	MorphM4_08_orig.jpg ; MorphM4_10_UPPER.jpg	35264868	0	2	11311	3	0	next	hit	3366
Vp029	1681	Response	2	35275955	11087	1
Vp029	1682	Picture	MorphM9_10_orig.jpg ; MorphM9_00_UPPER.jpg	35276179	0	1	15635	2	0	next	hit	3368
Vp029	1682	Response	2	35291714	15535	1
Vp029	1683	Picture	MorphM10_02_orig.jpg ; MorphM10_00_UPPER.jpg	35291814	0	1	29606	2	0	next	incorrect	3370
Vp029	1683	Response	1	35321234	29420	1
Vp029	1684	Picture	MorphF1_02_orig.jpg ; MorphF1_00_UPPER.jpg	35321420	0	1	15635	2	0	next	incorrect	3372
Vp029	1684	Response	1	35336994	15574	1
Vp029	1685	Picture	MorphM4_09_orig.jpg ; MorphM4_00_UPPER.jpg	35337055	0	1	20126	2	0	next	hit	3374
Vp029	1685	Response	2	35356993	19938	1
Vp029	1686	Picture	MorphM3_03_orig.jpg ; MorphM3_10_UPPER.jpg	35357181	0	1	9314	2	0	next	incorrect	3376
Vp029	1686	Response	1	35366353	9172	1
Vp029	1687	Picture	MorphF3_10_orig.jpg ; MorphF3_00_UPPER.jpg	35366495	0	1	10978	2	0	next	incorrect	3378
Vp029	1687	Response	1	35377393	10898	1
Vp029	1688	Picture	MorphF10_08_orig.jpg ; MorphF10_00_UPPER.jpg	35377473	0	1	3825	2	0	next	hit	3380
Vp029	1688	Response	2	35381233	3760	1
Vp029	1689	Picture	MorphM8_03_orig.jpg ; MorphM8_10_UPPER.jpg	35381298	0	1	7485	2	0	next	hit	3382
Vp029	1689	Response	2	35388593	7295	1
Vp029	1690	Picture	MorphF1_05_orig.jpg ; MorphF1_00_UPPER.jpg	35388783	0	1	5821	3	0	next	hit	3384
Vp029	1690	Response	2	35394433	5650	1
Vp029	1691	Picture	MorphF8_05_orig.jpg ; MorphF8_10_UPPER.jpg	35394604	0	2	13806	3	0	next	hit	3386
Vp029	1691	Response	2	35408193	13589	1
Vp029	1692	Picture	MorphF2_07_orig.jpg ; MorphF2_00_UPPER.jpg	35408410	0	1	9314	2	0	next	hit	3388
Vp029	1692	Response	2	35417632	9222	1
Vp029	1693	Picture	MorphF7_10_orig.jpg ; MorphF7_10_UPPER.jpg	35417724	0	1	7485	2	0	next	hit	3390
Vp029	1693	Response	2	35425072	7348	1
Vp029	1694	Picture	MorphM5_05_orig.jpg ; MorphM5_10_UPPER.jpg	35425209	0	1	11975	3	0	next	hit	3392
Vp029	1694	Response	2	35437072	11863	1
Vp029	1695	Picture	MorphM1_01_orig.jpg ; MorphM1_00_UPPER.jpg	35437184	0	2	7319	3	0	next	incorrect	3394
Vp029	1695	Response	1	35444432	7248	1
Vp029	1696	Picture	MorphF4_00_orig.jpg ; MorphF4_10_UPPER.jpg	35444503	0	1	10478	3	0	next	hit	3396
Vp029	1696	Response	2	35454912	10409	1
Vp029	1697	Picture	MorphM3_00_orig.jpg ; MorphM3_00_UPPER.jpg	35454981	0	2	7818	3	0	next	incorrect	3398
Vp029	1697	Response	1	35462752	7771	1
Vp029	1698	Picture	MorphF10_00_orig.jpg ; MorphF10_10_UPPER.jpg	35462799	0	1	10146	2	0	next	hit	3400
Vp029	1698	Response	2	35472912	10113	1
Vp029	1699	Picture	MorphF5_05_orig.jpg ; MorphF5_10_UPPER.jpg	35472945	0	1	8150	2	0	next	hit	3402
Vp029	1699	Response	2	35480911	7966	1
Vp029	1700	Picture	MorphF4_07_orig.jpg ; MorphF4_10_UPPER.jpg	35481095	0	1	7152	2	0	next	hit	3404
Vp029	1700	Response	2	35488111	7016	1
Vp029	1701	Picture	MorphM1_01_orig.jpg ; MorphM1_10_UPPER.jpg	35488247	0	1	9647	2	0	next	hit	3406
Vp029	1701	Response	2	35497871	9624	1
Vp029	1702	Picture	MorphM3_06_orig.jpg ; MorphM3_10_UPPER.jpg	35497894	0	1	11643	2	0	next	hit	3408
Vp029	1702	Response	2	35509391	11497	1
Vp029	1703	Picture	MorphM8_07_orig.jpg ; MorphM8_10_UPPER.jpg	35509537	0	1	5323	2	0	next	hit	3410
Vp029	1703	Response	2	35514751	5214	1
Vp029	1704	Picture	MorphF5_10_orig.jpg ; MorphF5_00_UPPER.jpg	35514860	0	1	13472	2	0	next	incorrect	3412
Vp029	1704	Response	1	35528111	13251	1
Vp029	1705	Picture	MorphF9_04_orig.jpg ; MorphF9_10_UPPER.jpg	35528332	0	1	4491	2	0	next	hit	3414
Vp029	1705	Response	2	35532751	4419	1
Vp029	1706	Picture	MorphF5_06_orig.jpg ; MorphF5_00_UPPER.jpg	35532823	0	1	7152	2	0	next	hit	3416
Vp029	1706	Response	2	35539790	6967	1
Vp029	1707	Picture	MorphF8_09_orig.jpg ; MorphF8_10_UPPER.jpg	35539975	0	1	8317	2	0	next	hit	3418
Vp029	1707	Response	2	35548190	8215	1
Vp029	1708	Picture	MorphM8_01_orig.jpg ; MorphM8_00_UPPER.jpg	35548292	0	1	6486	3	0	next	hit	3420
Vp029	1708	Response	2	35554670	6378	1
Vp029	1709	Picture	MorphM3_05_orig.jpg ; MorphM3_00_UPPER.jpg	35554778	0	2	5156	4	0	next	hit	3422
Vp029	1709	Response	2	35559870	5092	1
Vp029	1710	Picture	MorphF7_06_orig.jpg ; MorphF7_00_UPPER.jpg	35559934	0	2	7485	3	0	next	hit	3424
Vp029	1710	Response	2	35567310	7376	1
Vp029	1711	Picture	MorphM10_06_orig.jpg ; MorphM10_00_UPPER.jpg	35567419	0	1	6487	2	0	next	hit	3426
Vp029	1711	Response	2	35573790	6371	1
Vp029	1712	Picture	MorphF3_04_orig.jpg ; MorphF3_10_UPPER.jpg	35573906	0	1	16134	2	0	next	incorrect	3428
Vp029	1712	Response	1	35589870	15964	1
Vp029	1713	Picture	MorphF7_01_orig.jpg ; MorphF7_10_UPPER.jpg	35590040	0	1	4964	194	0	next	hit	3430
Vp029	1713	Response	2	35594990	4950	1
Vp029	1714	Picture	MorphF1_01_orig.jpg ; MorphF1_10_UPPER.jpg	35595004	0	193	10671	194	0	next	incorrect	3432
Vp029	1714	Response	1	35605630	10626	1
Vp029	1715	Picture	MorphM4_03_orig.jpg ; MorphM4_10_UPPER.jpg	35605675	0	1	4635	190	0	next	hit	3434
Vp029	1715	Response	2	35610270	4595	1
Vp029	1716	Picture	MorphM2_10_orig.jpg ; MorphM2_10_UPPER.jpg	35610310	0	189	6675	190	0	next	hit	3436
Vp029	1716	Response	2	35616909	6599	1
Vp029	1717	Picture	MorphM3_02_orig.jpg ; MorphM3_10_UPPER.jpg	35616985	0	1	8982	2	0	next	hit	3438
Vp029	1717	Response	2	35625869	8884	1
Vp029	1718	Picture	MorphM2_00_orig.jpg ; MorphM2_10_UPPER.jpg	35625967	0	1	23286	2	0	next	hit	3440
Vp029	1718	Response	2	35649229	23262	1
Vp029	1719	Picture	MorphF2_03_orig.jpg ; MorphF2_00_UPPER.jpg	35649253	0	1	20458	2	0	next	hit	3442
Vp029	1719	Response	2	35669549	20296	1
Vp029	1720	Picture	MorphM8_06_orig.jpg ; MorphM8_00_UPPER.jpg	35669711	0	1	49899	2	0	next	hit	3444
Vp029	1720	Response	2	35719468	49757	1
Vp029	1721	Picture	MorphM9_07_orig.jpg ; MorphM9_00_UPPER.jpg	35719610	0	1	12640	3	0	next	incorrect	3446
Vp029	1721	Response	1	35732188	12578	1
Vp029	1722	Picture	MorphF7_09_orig.jpg ; MorphF7_10_UPPER.jpg	35732250	0	2	9481	3	0	next	hit	3448
Vp029	1722	Response	2	35741627	9377	1
Vp029	1723	Picture	MorphF10_05_orig.jpg ; MorphF10_10_UPPER.jpg	35741731	0	1	5323	2	0	next	hit	3450
Vp029	1723	Response	2	35746907	5176	1
Vp029	1724	Picture	MorphF3_08_orig.jpg ; MorphF3_10_UPPER.jpg	35747054	0	1	9647	2	0	next	incorrect	3452
Vp029	1724	Response	1	35756587	9533	1
Vp029	1725	Picture	MorphM9_03_orig.jpg ; MorphM9_00_UPPER.jpg	35756701	0	1	11144	2	0	next	incorrect	3454
Vp029	1725	Response	1	35767707	11006	1
Vp029	1726	Picture	MorphF3_02_orig.jpg ; MorphF3_00_UPPER.jpg	35767845	0	1	4823	2	0	next	hit	3456
Vp029	1726	Response	2	35772507	4662	1
Vp029	1727	Picture	MorphF1_01_orig.jpg ; MorphF1_00_UPPER.jpg	35772668	0	1	7984	2	0	next	incorrect	3458
Vp029	1727	Response	1	35780507	7839	1
Vp029	1728	Picture	MorphM9_04_orig.jpg ; MorphM9_10_UPPER.jpg	35780652	0	1	4990	2	0	next	hit	3460
Vp029	1728	Response	2	35785467	4815	1
Vp029	1729	Picture	MorphF3_09_orig.jpg ; MorphF3_10_UPPER.jpg	35785642	0	1	22288	2	0	next	hit	3462
Vp029	1729	Response	2	35807867	22225	1
Vp029	1730	Picture	MorphF10_04_orig.jpg ; MorphF10_00_UPPER.jpg	35807930	0	1	5655	2	0	next	hit	3464
Vp029	1730	Response	2	35813466	5536	1
Vp029	1731	Picture	MorphF9_00_orig.jpg ; MorphF9_10_UPPER.jpg	35813585	0	1	11477	2	0	next	hit	3466
Vp029	1731	Response	2	35824986	11401	1
Vp029	1732	Picture	MorphM2_00_orig.jpg ; MorphM2_00_UPPER.jpg	35825062	0	1	17630	2	0	next	hit	3468
Vp029	1732	Response	2	35842586	17524	1
Vp029	1733	Picture	MorphF9_07_orig.jpg ; MorphF9_00_UPPER.jpg	35842692	0	1	19793	3	0	next	hit	3470
Vp029	1733	Response	2	35862346	19654	1
Vp029	1734	Picture	MorphM1_05_orig.jpg ; MorphM1_10_UPPER.jpg	35862485	0	2	6321	3	0	next	hit	3472
Vp029	1734	Response	2	35868746	6261	1
Vp029	1735	Picture	MorphF5_04_orig.jpg ; MorphF5_00_UPPER.jpg	35868806	0	1	8815	2	0	next	incorrect	3474
Vp029	1735	Response	1	35877465	8659	1
Vp029	1736	Picture	MorphM10_10_orig.jpg ; MorphM10_10_UPPER.jpg	35877621	0	1	4657	3	0	next	hit	3476
Vp029	1736	Response	2	35882185	4564	1
Vp029	1737	Picture	MorphF5_01_orig.jpg ; MorphF5_10_UPPER.jpg	35882278	0	2	14637	3	0	next	hit	3478
Vp029	1737	Response	2	35896745	14467	1
Vp029	1738	Picture	MorphM3_07_orig.jpg ; MorphM3_10_UPPER.jpg	35896915	0	1	18795	3	0	next	hit	3480
Vp029	1738	Response	2	35915545	18630	1
Vp029	1739	Picture	MorphM8_06_orig.jpg ; MorphM8_10_UPPER.jpg	35915710	0	2	5822	3	0	next	hit	3482
Vp029	1739	Response	2	35921465	5755	1
Vp029	1740	Picture	MorphF3_09_orig.jpg ; MorphF3_00_UPPER.jpg	35921532	0	1	6819	2	0	next	hit	3484
Vp029	1740	Response	2	35928185	6653	1
Vp029	1741	Picture	MorphF9_06_orig.jpg ; MorphF9_00_UPPER.jpg	35928351	0	1	7984	2	0	next	hit	3486
Vp029	1741	Response	2	35936264	7913	1
Vp029	1742	Picture	MorphM8_07_orig.jpg ; MorphM8_00_UPPER.jpg	35936335	0	1	6154	2	0	next	hit	3488
Vp029	1742	Response	2	35942264	5929	1
Vp029	1743	Picture	MorphF9_10_orig.jpg ; MorphF9_00_UPPER.jpg	35942489	0	1	9814	2	0	next	incorrect	3490
Vp029	1743	Response	1	35952184	9695	1
Vp029	1744	Picture	MorphM4_06_orig.jpg ; MorphM4_00_UPPER.jpg	35952303	0	1	4324	2	0	next	hit	3492
Vp029	1744	Response	2	35956504	4201	1
Vp029	1745	Picture	MorphM6_09_orig.jpg ; MorphM6_10_UPPER.jpg	35956627	0	1	10479	2	0	next	incorrect	3494
Vp029	1745	Response	1	35967064	10437	1
Vp029	1746	Picture	MorphM7_06_orig.jpg ; MorphM7_10_UPPER.jpg	35967106	0	1	3825	2	0	next	hit	3496
Vp029	1746	Response	2	35970904	3798	1
Vp029	1747	Picture	MorphF3_03_orig.jpg ; MorphF3_10_UPPER.jpg	35970931	0	1	10978	2	0	next	hit	3498
Vp029	1747	Response	2	35981704	10773	1
Vp029	1748	Picture	MorphM4_04_orig.jpg ; MorphM4_10_UPPER.jpg	35981909	0	1	8483	2	0	next	hit	3500
Vp029	1748	Response	2	35990184	8275	1
Vp029	1749	Picture	MorphM9_02_orig.jpg ; MorphM9_10_UPPER.jpg	35990392	0	1	14969	2	0	next	hit	3502
Vp029	1749	Response	2	36005222	14830	2
Vp029	1750	Picture	MorphF5_02_orig.jpg ; MorphF5_10_UPPER.jpg	36005361	0	1	35927	2	0	next	incorrect	3504
Vp029	1750	Response	1	36041143	35782	1
Vp029	1751	Picture	MorphF1_07_orig.jpg ; MorphF1_00_UPPER.jpg	36041288	0	1	7485	2	0	next	incorrect	3506
Vp029	1751	Response	1	36048663	7375	1
Vp029	1752	Picture	MorphM4_04_orig.jpg ; MorphM4_00_UPPER.jpg	36048773	0	1	17298	2	0	next	hit	3508
Vp029	1752	Response	2	36065863	17090	1
Vp029	1753	Picture	MorphF4_05_orig.jpg ; MorphF4_10_UPPER.jpg	36066071	0	1	8125	194	0	next	hit	3510
Vp029	1753	Response	2	36074182	8111	1
Vp029	1754	Picture	MorphF7_07_orig.jpg ; MorphF7_00_UPPER.jpg	36074196	0	193	6013	194	0	next	hit	3512
Vp029	1754	Response	2	36080022	5826	1
Vp029	1755	Picture	MorphF1_10_orig.jpg ; MorphF1_10_UPPER.jpg	36080209	0	1	15302	2	0	next	incorrect	3514
Vp029	1755	Response	1	36095302	15093	1
Vp029	1756	Picture	MorphM5_10_orig.jpg ; MorphM5_00_UPPER.jpg	36095511	0	1	4657	2	0	next	hit	3516
Vp029	1756	Response	2	36100022	4511	1
Vp029	1757	Picture	MorphF1_08_orig.jpg ; MorphF1_10_UPPER.jpg	36100168	0	1	11810	2	0	next	incorrect	3518
Vp029	1757	Response	1	36111862	11694	1
Vp029	1758	Picture	MorphM4_08_orig.jpg ; MorphM4_00_UPPER.jpg	36111978	0	1	3659	2	0	next	hit	3520
Vp029	1758	Response	2	36115462	3484	1
Vp029	1759	Picture	MorphM2_10_orig.jpg ; MorphM2_00_UPPER.jpg	36115637	0	1	14969	2	0	next	incorrect	3522
Vp029	1759	Response	1	36130422	14785	1
Vp029	1760	Picture	MorphF6_01_orig.jpg ; MorphF6_00_UPPER.jpg	36130606	0	1	7485	2	0	next	hit	3524
Vp029	1760	Response	2	36138021	7415	1
Vp029	1761	Picture	MorphM1_06_orig.jpg ; MorphM1_10_UPPER.jpg	36138091	0	1	7152	2	0	next	hit	3526
Vp029	1761	Response	2	36145141	7050	1
Vp029	1762	Picture	MorphF9_08_orig.jpg ; MorphF9_00_UPPER.jpg	36145243	0	1	9647	2	0	next	hit	3528
Vp029	1762	Response	2	36154741	9498	1
Vp029	1763	Picture	MorphM8_10_orig.jpg ; MorphM8_00_UPPER.jpg	36154890	0	1	6487	2	0	next	hit	3530
Vp029	1763	Response	2	36161221	6331	1
Vp029	1764	Picture	MorphF2_07_orig.jpg ; MorphF2_10_UPPER.jpg	36161377	0	1	11643	2	0	next	hit	3532
Vp029	1764	Response	2	36167861	6484	1
Vp029	1765	Picture	end_ins	36173020	5000	1	911227	2	5000	next	other	0
Vp029	1765	Response	3	37077376	909356	3
