# Supplementary material for: Categorical Perception of Fear and Anger Expressions in Whole, Masked and Composite Faces
Source: PLoS One. 2015 Aug 11;10(8):e0134790. doi: 10.1371/journal.pone.0134790 (PMC4532458; doi:10.1371/journal.pone.0134790)
Supplement: S1 Dataset — (ZIP) [file pone.0134790.s001.zip › Exp2/Vp028-Vp028_UpDown_Identification.log]

Scenario - 
Logfile written - 09/18/2014 16:56:56

Subject	Trial	Event Type	Code	Time	TTime	Uncertainty	Duration	Uncertainty	ReqTime	ReqDur	Stim Type	Pair Index

Vp028	1	Picture	instruction	-9867	0	1	417072	2	0	next	other	0
Vp028	1	Response	1	407108	416975	1
Vp028	2	Response	1	513827	106622	1
Vp028	3	Picture	MorphM10_07_orig.jpg ; MorphM10_00_UPPER.jpg	513836	0	192	500554	371	0	next	hit	5
Vp028	3	Response	2	1014384	500548	1
Vp028	4	Picture	MorphF9_08_orig.jpg ; MorphF9_00_UPPER.jpg	1014390	0	179	104003	391	0	next	incorrect	7
Vp028	4	Response	1	1118383	103993	1
Vp028	5	Picture	MorphF4_04_orig.jpg ; MorphF4_10_UPPER.jpg	1118393	0	212	34181	213	0	next	hit	9
Vp028	5	Response	2	1152463	34070	1
Vp028	6	Picture	MorphF2_06_orig.jpg ; MorphF2_10_UPPER.jpg	1152574	0	1	10938	211	0	next	hit	11
Vp028	6	Response	2	1163503	10929	1
Vp028	7	Picture	MorphM7_00_orig.jpg ; MorphM7_00_UPPER.jpg	1163512	0	210	27147	211	0	next	incorrect	13
Vp028	7	Response	1	1190543	27031	1
Vp028	8	Picture	MorphF3_01_orig.jpg ; MorphF3_10_UPPER.jpg	1190659	0	1	27071	2	0	next	incorrect	15
Vp028	8	Response	1	1217582	26923	2
Vp028	9	Picture	MorphM4_06_orig.jpg ; MorphM4_00_UPPER.jpg	1217730	0	1	8581	179	0	next	incorrect	17
Vp028	9	Response	1	1226303	8573	1
Vp028	10	Picture	MorphM7_10_orig.jpg ; MorphM7_00_UPPER.jpg	1226311	0	178	13579	179	0	next	hit	19
Vp028	10	Response	2	1239743	13432	1
Vp028	11	Picture	MorphM1_09_orig.jpg ; MorphM1_10_UPPER.jpg	1239890	0	1	24341	211	0	next	hit	21
Vp028	11	Response	2	1264223	24333	1
Vp028	12	Picture	MorphM3_06_orig.jpg ; MorphM3_00_UPPER.jpg	1264231	0	210	18236	363	0	next	hit	23
Vp028	12	Response	2	1282462	18231	1
Vp028	13	Picture	MorphF4_10_orig.jpg ; MorphF4_10_UPPER.jpg	1282467	0	153	28004	302	0	next	hit	25
Vp028	13	Response	2	1310462	27995	1
Vp028	14	Picture	MorphM8_07_orig.jpg ; MorphM8_00_UPPER.jpg	1310471	0	149	73120	295	0	next	hit	27
Vp028	14	Response	2	1383582	73111	1
Vp028	15	Picture	MorphF8_07_orig.jpg ; MorphF8_00_UPPER.jpg	1383591	0	146	10319	323	0	next	incorrect	29
Vp028	15	Response	1	1393901	10310	2
Vp028	16	Picture	MorphM7_05_orig.jpg ; MorphM7_10_UPPER.jpg	1393910	0	177	17560	178	0	next	hit	31
Vp028	16	Response	2	1411342	17432	1
Vp028	17	Picture	MorphM9_09_orig.jpg ; MorphM9_10_UPPER.jpg	1411470	0	1	13137	2	0	next	hit	33
Vp028	17	Response	2	1424462	12992	1
Vp028	18	Picture	MorphM6_08_orig.jpg ; MorphM6_10_UPPER.jpg	1424607	0	1	60023	224	0	next	hit	35
Vp028	18	Response	2	1484621	60014	1
Vp028	19	Picture	MorphM2_06_orig.jpg ; MorphM2_10_UPPER.jpg	1484630	0	223	336481	224	0	next	incorrect	37
Vp028	19	Response	1	1821019	336389	1
Vp028	20	Picture	MorphM8_06_orig.jpg ; MorphM8_00_UPPER.jpg	1821111	0	1	161993	168	0	next	incorrect	39
Vp028	20	Response	1	1983098	161987	1
Vp028	21	Picture	MorphF7_07_orig.jpg ; MorphF7_00_UPPER.jpg	1983104	0	167	47522	318	0	next	incorrect	41
Vp028	21	Response	1	2030618	47514	1
Vp028	22	Picture	MorphF9_08_orig.jpg ; MorphF9_10_UPPER.jpg	2030626	0	151	300399	333	0	next	hit	43
Vp028	22	Response	2	2331016	300390	1
Vp028	23	Picture	MorphM2_02_orig.jpg ; MorphM2_10_UPPER.jpg	2331025	0	182	27759	339	0	next	hit	45
Vp028	23	Response	2	2358776	27751	1
Vp028	24	Picture	MorphF3_07_orig.jpg ; MorphF3_10_UPPER.jpg	2358784	0	157	113481	158	0	next	hit	47
Vp028	24	Response	2	2472135	113351	1
Vp028	25	Picture	MorphF2_09_orig.jpg ; MorphF2_00_UPPER.jpg	2472265	0	1	39879	198	0	next	incorrect	49
Vp028	25	Response	1	2512135	39870	1
Vp028	26	Picture	MorphF6_00_orig.jpg ; MorphF6_00_UPPER.jpg	2512144	0	197	17049	198	0	next	incorrect	51
Vp028	26	Response	1	2529095	16951	1
Vp028	27	Picture	MorphM3_00_orig.jpg ; MorphM3_00_UPPER.jpg	2529193	0	1	15393	2	0	next	incorrect	53
Vp028	27	Response	1	2544455	15262	1
Vp028	28	Picture	MorphF5_05_orig.jpg ; MorphF5_00_UPPER.jpg	2544586	0	1	14331	2	0	next	incorrect	55
Vp028	28	Response	1	2558775	14189	1
Vp028	29	Picture	MorphM6_00_orig.jpg ; MorphM6_00_UPPER.jpg	2558917	0	1	54987	218	0	next	incorrect	57
Vp028	29	Response	1	2613894	54977	1
Vp028	30	Picture	MorphF5_04_orig.jpg ; MorphF5_10_UPPER.jpg	2613904	0	217	12690	218	0	next	hit	59
Vp028	30	Response	2	2626454	12550	1
Vp028	31	Picture	MorphM5_04_orig.jpg ; MorphM5_00_UPPER.jpg	2626594	0	1	18843	2	0	next	hit	61
Vp028	31	Response	2	2645334	18740	1
Vp028	32	Picture	MorphM10_09_orig.jpg ; MorphM10_00_UPPER.jpg	2645437	0	1	29857	2	0	next	hit	63
Vp028	32	Response	2	2675174	29737	1
Vp028	33	Picture	MorphF1_07_orig.jpg ; MorphF1_00_UPPER.jpg	2675294	0	1	98289	176	0	next	hit	65
Vp028	33	Response	2	2773573	98279	1
Vp028	34	Picture	MorphM4_08_orig.jpg ; MorphM4_10_UPPER.jpg	2773583	0	175	39838	321	0	next	hit	67
Vp028	34	Response	2	2813413	39830	1
Vp028	35	Picture	MorphF3_02_orig.jpg ; MorphF3_10_UPPER.jpg	2813421	0	146	18060	147	0	next	incorrect	69
Vp028	35	Response	1	2831333	17912	1
Vp028	36	Picture	MorphF6_06_orig.jpg ; MorphF6_10_UPPER.jpg	2831481	0	1	23541	214	0	next	hit	71
Vp028	36	Response	2	2855013	23532	1
Vp028	37	Picture	MorphM3_03_orig.jpg ; MorphM3_10_UPPER.jpg	2855022	0	213	107519	393	0	next	hit	73
Vp028	37	Response	2	2962532	107510	1
Vp028	38	Picture	MorphF7_10_orig.jpg ; MorphF7_00_UPPER.jpg	2962541	0	180	66239	338	0	next	hit	75
Vp028	38	Response	2	3028772	66231	1
Vp028	39	Picture	MorphF3_09_orig.jpg ; MorphF3_10_UPPER.jpg	3028780	0	158	20001	352	0	next	hit	77
Vp028	39	Response	2	3048772	19992	1
Vp028	40	Picture	MorphM7_09_orig.jpg ; MorphM7_00_UPPER.jpg	3048781	0	194	115841	393	0	next	hit	79
Vp028	40	Response	2	3164611	115830	1
Vp028	41	Picture	MorphM4_00_orig.jpg ; MorphM4_10_UPPER.jpg	3164622	0	199	23553	200	0	next	incorrect	81
Vp028	41	Response	1	3188051	23429	1
Vp028	42	Picture	MorphF6_10_orig.jpg ; MorphF6_00_UPPER.jpg	3188175	0	1	74179	2	0	next	hit	83
Vp028	42	Response	2	3262210	74035	1
Vp028	43	Picture	MorphF5_03_orig.jpg ; MorphF5_00_UPPER.jpg	3262354	0	1	113305	155	0	next	incorrect	85
Vp028	43	Response	1	3375650	113296	1
Vp028	44	Picture	MorphM10_04_orig.jpg ; MorphM10_10_UPPER.jpg	3375659	0	154	25439	347	0	next	hit	87
Vp028	44	Response	2	3401089	25430	1
Vp028	45	Picture	MorphF8_08_orig.jpg ; MorphF8_00_UPPER.jpg	3401098	0	193	15983	194	0	next	incorrect	89
Vp028	45	Response	1	3416929	15831	1
Vp028	46	Picture	MorphF10_05_orig.jpg ; MorphF10_00_UPPER.jpg	3417081	0	1	82256	152	0	next	incorrect	91
Vp028	46	Response	1	3499329	82248	1
Vp028	47	Picture	MorphF8_06_orig.jpg ; MorphF8_00_UPPER.jpg	3499337	0	151	40079	298	0	next	incorrect	93
Vp028	47	Response	1	3539409	40072	1
Vp028	48	Picture	MorphF2_09_orig.jpg ; MorphF2_10_UPPER.jpg	3539416	0	147	41361	335	0	next	hit	95
Vp028	48	Response	2	3580768	41352	1
Vp028	49	Picture	MorphF10_03_orig.jpg ; MorphF10_00_UPPER.jpg	3580777	0	188	21950	189	0	next	hit	97
Vp028	49	Response	2	3602608	21831	1
Vp028	50	Picture	MorphF7_03_orig.jpg ; MorphF7_00_UPPER.jpg	3602727	0	1	137809	200	0	next	incorrect	99
Vp028	50	Response	1	3740527	137800	1
Vp028	51	Picture	MorphM6_01_orig.jpg ; MorphM6_00_UPPER.jpg	3740536	0	199	44254	200	0	next	incorrect	101
Vp028	51	Response	1	3784687	44151	1
Vp028	52	Picture	MorphM4_10_orig.jpg ; MorphM4_00_UPPER.jpg	3784790	0	1	47240	2	0	next	hit	103
Vp028	52	Response	2	3831887	47097	1
Vp028	53	Picture	MorphF2_05_orig.jpg ; MorphF2_10_UPPER.jpg	3832030	0	1	30105	153	0	next	hit	105
Vp028	53	Response	2	3862127	30097	1
Vp028	54	Picture	MorphF10_08_orig.jpg ; MorphF10_00_UPPER.jpg	3862135	0	152	30937	153	0	next	hit	107
Vp028	54	Response	2	3892927	30792	1
Vp028	55	Picture	MorphM6_02_orig.jpg ; MorphM6_10_UPPER.jpg	3893072	0	1	25345	2	0	next	hit	109
Vp028	55	Response	2	3918286	25214	1
Vp028	56	Picture	MorphF5_00_orig.jpg ; MorphF5_10_UPPER.jpg	3918417	0	1	290196	152	0	next	incorrect	111
Vp028	56	Response	1	4208605	290188	1
Vp028	57	Picture	MorphM10_10_orig.jpg ; MorphM10_00_UPPER.jpg	4208613	0	151	9678	311	0	next	hit	113
Vp028	57	Response	2	4218284	9671	1
Vp028	58	Picture	MorphM4_08_orig.jpg ; MorphM4_00_UPPER.jpg	4218291	0	160	10722	346	0	next	hit	115
Vp028	58	Response	2	4229004	10713	1
Vp028	59	Picture	MorphM6_07_orig.jpg ; MorphM6_00_UPPER.jpg	4229013	0	186	50611	187	0	next	incorrect	117
Vp028	59	Response	1	4279484	50471	1
Vp028	60	Picture	MorphF6_04_orig.jpg ; MorphF6_00_UPPER.jpg	4279624	0	1	19468	173	0	next	hit	119
Vp028	60	Response	2	4299084	19460	1
Vp028	61	Picture	MorphM4_07_orig.jpg ; MorphM4_00_UPPER.jpg	4299092	0	172	13680	332	0	next	hit	121
Vp028	61	Response	2	4312764	13672	1
Vp028	62	Picture	MorphF4_08_orig.jpg ; MorphF4_10_UPPER.jpg	4312772	0	160	11571	161	0	next	hit	123
Vp028	62	Response	2	4324204	11432	1
Vp028	63	Picture	MorphF2_03_orig.jpg ; MorphF2_10_UPPER.jpg	4324343	0	1	8670	223	0	next	hit	125
Vp028	63	Response	2	4333004	8661	1
Vp028	64	Picture	MorphF4_07_orig.jpg ; MorphF4_00_UPPER.jpg	4333013	0	222	56220	223	0	next	incorrect	127
Vp028	64	Response	1	4389163	56150	1
Vp028	65	Picture	MorphM10_04_orig.jpg ; MorphM10_00_UPPER.jpg	4389233	0	1	68871	2	0	next	incorrect	129
Vp028	65	Response	1	4457963	68730	1
Vp028	66	Picture	MorphM9_07_orig.jpg ; MorphM9_00_UPPER.jpg	4458104	0	1	26938	2	0	next	incorrect	131
Vp028	66	Response	1	4484923	26819	1
Vp028	67	Picture	MorphF1_07_orig.jpg ; MorphF1_10_UPPER.jpg	4485042	0	1	13088	184	0	next	hit	133
Vp028	67	Response	2	4498123	13081	1
Vp028	68	Picture	MorphM10_10_orig.jpg ; MorphM10_10_UPPER.jpg	4498130	0	183	26323	184	0	next	hit	135
Vp028	68	Response	2	4524363	26233	1
Vp028	69	Picture	MorphM5_01_orig.jpg ; MorphM5_00_UPPER.jpg	4524453	0	1	30718	203	0	next	hit	137
Vp028	69	Response	2	4555162	30709	1
Vp028	70	Picture	MorphF8_03_orig.jpg ; MorphF8_00_UPPER.jpg	4555171	0	202	26801	408	0	next	incorrect	139
Vp028	70	Response	1	4581962	26791	1
Vp028	71	Picture	MorphM7_04_orig.jpg ; MorphM7_00_UPPER.jpg	4581972	0	206	96798	352	0	next	hit	141
Vp028	71	Response	2	4678762	96790	1
Vp028	72	Picture	MorphF7_08_orig.jpg ; MorphF7_00_UPPER.jpg	4678770	0	146	44561	318	0	next	hit	143
Vp028	72	Response	2	4723321	44551	1
Vp028	73	Picture	MorphF1_01_orig.jpg ; MorphF1_00_UPPER.jpg	4723331	0	172	43519	350	0	next	incorrect	145
Vp028	73	Response	1	4766841	43510	1
Vp028	74	Picture	MorphM4_04_orig.jpg ; MorphM4_10_UPPER.jpg	4766850	0	178	61439	356	0	next	incorrect	147
Vp028	74	Response	1	4828281	61431	1
Vp028	75	Picture	MorphM6_03_orig.jpg ; MorphM6_00_UPPER.jpg	4828289	0	178	14376	179	0	next	hit	149
Vp028	75	Response	2	4842521	14232	1
Vp028	76	Picture	MorphM9_09_orig.jpg ; MorphM9_00_UPPER.jpg	4842665	0	1	12185	158	0	next	hit	151
Vp028	76	Response	2	4854841	12176	1
Vp028	77	Picture	MorphF1_04_orig.jpg ; MorphF1_10_UPPER.jpg	4854850	0	157	24838	158	0	next	hit	153
Vp028	77	Response	2	4879560	24710	1
Vp028	78	Picture	MorphM3_09_orig.jpg ; MorphM3_00_UPPER.jpg	4879688	0	1	35962	2	0	next	hit	155
Vp028	78	Response	2	4915560	35872	1
Vp028	79	Picture	MorphF2_08_orig.jpg ; MorphF2_10_UPPER.jpg	4915650	0	1	21999	163	0	next	hit	157
Vp028	79	Response	2	4937640	21990	1
Vp028	80	Picture	MorphM8_01_orig.jpg ; MorphM8_10_UPPER.jpg	4937649	0	162	82640	356	0	next	incorrect	159
Vp028	80	Response	1	5020280	82631	1
Vp028	81	Picture	MorphF3_04_orig.jpg ; MorphF3_10_UPPER.jpg	5020289	0	194	23918	356	0	next	incorrect	161
Vp028	81	Response	1	5044199	23910	1
Vp028	82	Picture	MorphM2_02_orig.jpg ; MorphM2_00_UPPER.jpg	5044207	0	162	71420	163	0	next	incorrect	163
Vp028	82	Response	1	5115479	71272	1
Vp028	83	Picture	MorphF5_07_orig.jpg ; MorphF5_10_UPPER.jpg	5115627	0	1	11781	164	0	next	hit	165
Vp028	83	Response	2	5127399	11772	1
Vp028	84	Picture	MorphM3_07_orig.jpg ; MorphM3_10_UPPER.jpg	5127408	0	163	18800	369	0	next	hit	167
Vp028	84	Response	2	5146199	18791	1
Vp028	85	Picture	MorphM1_05_orig.jpg ; MorphM1_10_UPPER.jpg	5146208	0	206	49569	207	0	next	incorrect	169
Vp028	85	Response	1	5195639	49431	1
Vp028	86	Picture	MorphM10_05_orig.jpg ; MorphM10_10_UPPER.jpg	5195777	0	1	14830	167	0	next	hit	171
Vp028	86	Response	2	5210598	14821	1
Vp028	87	Picture	MorphF1_02_orig.jpg ; MorphF1_00_UPPER.jpg	5210607	0	166	10719	362	0	next	incorrect	173
Vp028	87	Response	1	5221318	10711	1
Vp028	88	Picture	MorphF2_02_orig.jpg ; MorphF2_10_UPPER.jpg	5221326	0	196	23948	197	0	next	hit	175
Vp028	88	Response	2	5245158	23832	1
Vp028	89	Picture	MorphM3_06_orig.jpg ; MorphM3_10_UPPER.jpg	5245274	0	1	9421	2	0	next	hit	177
Vp028	89	Response	2	5254598	9324	1
Vp028	90	Picture	MorphF4_02_orig.jpg ; MorphF4_10_UPPER.jpg	5254695	0	1	102551	160	0	next	incorrect	179
Vp028	90	Response	1	5357238	102543	1
Vp028	91	Picture	MorphM2_03_orig.jpg ; MorphM2_10_UPPER.jpg	5357246	0	159	61440	318	0	next	incorrect	181
Vp028	91	Response	1	5418677	61431	1
Vp028	92	Picture	MorphM9_03_orig.jpg ; MorphM9_00_UPPER.jpg	5418686	0	159	18720	308	0	next	incorrect	183
Vp028	92	Response	1	5437397	18711	1
Vp028	93	Picture	MorphF10_02_orig.jpg ; MorphF10_00_UPPER.jpg	5437406	0	149	43520	304	0	next	incorrect	185
Vp028	93	Response	1	5480917	43511	1
Vp028	94	Picture	MorphM5_10_orig.jpg ; MorphM5_10_UPPER.jpg	5480926	0	155	11119	337	0	next	hit	187
Vp028	94	Response	2	5492037	11111	1
Vp028	95	Picture	MorphM8_03_orig.jpg ; MorphM8_10_UPPER.jpg	5492045	0	182	328611	183	0	next	hit	189
Vp028	95	Response	2	5820515	328470	1
Vp028	96	Picture	MorphF9_10_orig.jpg ; MorphF9_10_UPPER.jpg	5820656	0	1	47506	2	0	next	hit	191
Vp028	96	Response	2	5868034	47378	1
Vp028	97	Picture	MorphM2_05_orig.jpg ; MorphM2_10_UPPER.jpg	5868162	0	1	138140	2	0	next	hit	193
Vp028	97	Response	2	6006194	138032	1
Vp028	98	Picture	MorphF6_08_orig.jpg ; MorphF6_10_UPPER.jpg	6006302	0	1	18379	201	0	next	hit	195
Vp028	98	Response	2	6024673	18371	1
Vp028	99	Picture	MorphF3_04_orig.jpg ; MorphF3_00_UPPER.jpg	6024681	0	200	19573	201	0	next	incorrect	197
Vp028	99	Response	1	6044113	19432	1
Vp028	100	Picture	MorphM5_10_orig.jpg ; MorphM5_00_UPPER.jpg	6044254	0	1	8748	145	0	next	hit	199
Vp028	100	Response	2	6052993	8739	1
Vp028	101	Picture	MorphM6_04_orig.jpg ; MorphM6_00_UPPER.jpg	6053002	0	144	67952	145	0	next	incorrect	201
Vp028	101	Response	1	6120833	67831	1
Vp028	102	Picture	MorphM3_10_orig.jpg ; MorphM3_10_UPPER.jpg	6120954	0	1	16322	2	0	next	hit	203
Vp028	102	Response	2	6137153	16199	1
Vp028	103	Picture	MorphF10_05_orig.jpg ; MorphF10_10_UPPER.jpg	6137276	0	1	19325	183	0	next	hit	205
Vp028	103	Response	2	6156593	19317	1
Vp028	104	Picture	MorphF3_08_orig.jpg ; MorphF3_00_UPPER.jpg	6156601	0	182	19290	183	0	next	incorrect	207
Vp028	104	Response	1	6175792	19191	1
Vp028	105	Picture	MorphF1_08_orig.jpg ; MorphF1_00_UPPER.jpg	6175891	0	1	33269	173	0	next	hit	209
Vp028	105	Response	2	6209152	33261	1
Vp028	106	Picture	MorphF8_01_orig.jpg ; MorphF8_00_UPPER.jpg	6209160	0	172	31488	173	0	next	incorrect	211
Vp028	106	Response	1	6240512	31352	1
Vp028	107	Picture	MorphF3_00_orig.jpg ; MorphF3_00_UPPER.jpg	6240648	0	1	14730	2	0	next	incorrect	213
Vp028	107	Response	1	6255232	14584	1
Vp028	108	Picture	MorphF8_07_orig.jpg ; MorphF8_10_UPPER.jpg	6255378	0	1	10483	2	0	next	hit	215
Vp028	108	Response	2	6265792	10414	1
Vp028	109	Picture	MorphF5_00_orig.jpg ; MorphF5_00_UPPER.jpg	6265861	0	1	267458	198	0	next	incorrect	217
Vp028	109	Response	1	6533310	267449	1
Vp028	110	Picture	MorphM1_09_orig.jpg ; MorphM1_00_UPPER.jpg	6533319	0	197	57919	199	0	next	hit	219
Vp028	110	Response	2	6591150	57831	1
Vp028	111	Picture	MorphF9_07_orig.jpg ; MorphF9_00_UPPER.jpg	6591238	0	2	118766	3	0	next	hit	221
Vp028	111	Response	2	6709869	118631	1
Vp028	112	Picture	MorphF7_01_orig.jpg ; MorphF7_00_UPPER.jpg	6710004	0	1	40992	147	0	next	incorrect	223
Vp028	112	Response	1	6750989	40985	1
Vp028	113	Picture	MorphF2_06_orig.jpg ; MorphF2_00_UPPER.jpg	6750996	0	146	16718	294	0	next	hit	225
Vp028	113	Response	2	6767709	16713	1
Vp028	114	Picture	MorphM6_05_orig.jpg ; MorphM6_00_UPPER.jpg	6767714	0	148	163101	149	0	next	incorrect	227
Vp028	114	Response	1	6930668	162954	1
Vp028	115	Picture	MorphM9_06_orig.jpg ; MorphM9_10_UPPER.jpg	6930815	0	1	22957	2	0	next	hit	229
Vp028	115	Response	2	6953628	22813	1
Vp028	116	Picture	MorphM8_06_orig.jpg ; MorphM8_10_UPPER.jpg	6953772	0	1	21464	168	0	next	hit	231
Vp028	116	Response	2	6975228	21456	1
Vp028	117	Picture	MorphF8_09_orig.jpg ; MorphF8_00_UPPER.jpg	6975236	0	167	82174	168	0	next	incorrect	233
Vp028	117	Response	1	7057307	82071	1
Vp028	118	Picture	MorphM8_04_orig.jpg ; MorphM8_00_UPPER.jpg	7057410	0	1	59425	159	0	next	incorrect	235
Vp028	118	Response	1	7116827	59417	1
Vp028	119	Picture	MorphM1_03_orig.jpg ; MorphM1_00_UPPER.jpg	7116835	0	158	22799	341	0	next	incorrect	237
Vp028	119	Response	1	7139627	22792	1
Vp028	120	Picture	MorphM7_00_orig.jpg ; MorphM7_10_UPPER.jpg	7139634	0	183	76484	184	0	next	incorrect	239
Vp028	120	Response	1	7216026	76392	1
Vp028	121	Picture	MorphM9_01_orig.jpg ; MorphM9_10_UPPER.jpg	7216118	0	1	44056	2	0	next	incorrect	241
Vp028	121	Response	1	7260026	43908	1
Vp028	122	Picture	MorphM7_08_orig.jpg ; MorphM7_10_UPPER.jpg	7260174	0	1	9023	2	0	next	hit	243
Vp028	122	Response	2	7269066	8892	1
Vp028	123	Picture	MorphM1_10_orig.jpg ; MorphM1_10_UPPER.jpg	7269197	0	1	21876	154	0	next	hit	245
Vp028	123	Response	2	7291066	21869	1
Vp028	124	Picture	MorphF4_10_orig.jpg ; MorphF4_00_UPPER.jpg	7291073	0	153	131524	154	0	next	hit	247
Vp028	124	Response	2	7422505	131432	1
Vp028	125	Picture	MorphF10_00_orig.jpg ; MorphF10_00_UPPER.jpg	7422597	0	1	15128	2	0	next	hit	249
Vp028	125	Response	2	7437625	15028	1
Vp028	126	Picture	MorphM7_01_orig.jpg ; MorphM7_00_UPPER.jpg	7437725	0	1	73780	2	0	next	incorrect	251
Vp028	126	Response	1	7511384	73659	1
Vp028	127	Picture	MorphM2_01_orig.jpg ; MorphM2_00_UPPER.jpg	7511505	0	1	24948	2	0	next	incorrect	253
Vp028	127	Response	1	7536344	24839	1
Vp028	128	Picture	MorphF3_00_orig.jpg ; MorphF3_10_UPPER.jpg	7536453	0	1	60908	3	0	next	incorrect	255
Vp028	128	Response	1	7597224	60771	1
Vp028	129	Picture	MorphM9_08_orig.jpg ; MorphM9_10_UPPER.jpg	7597361	0	2	12191	154	0	next	hit	257
Vp028	129	Response	2	7609544	12183	1
Vp028	130	Picture	MorphM5_00_orig.jpg ; MorphM5_00_UPPER.jpg	7609552	0	152	16340	153	0	next	hit	259
Vp028	130	Response	2	7625784	16232	1
Vp028	131	Picture	MorphF7_04_orig.jpg ; MorphF7_10_UPPER.jpg	7625892	0	1	33307	2	0	next	hit	261
Vp028	131	Response	2	7659063	33171	1
Vp028	132	Picture	MorphF2_05_orig.jpg ; MorphF2_00_UPPER.jpg	7659199	0	1	16986	2	0	next	hit	263
Vp028	132	Response	2	7676103	16904	1
Vp028	133	Picture	MorphM4_10_orig.jpg ; MorphM4_10_UPPER.jpg	7676185	0	1	10350	2	0	next	hit	265
Vp028	133	Response	2	7686423	10238	1
Vp028	134	Picture	MorphM1_08_orig.jpg ; MorphM1_10_UPPER.jpg	7686535	0	1	13736	200	0	next	hit	267
Vp028	134	Response	2	7700263	13728	1
Vp028	135	Picture	MorphM8_10_orig.jpg ; MorphM8_10_UPPER.jpg	7700271	0	199	8956	200	0	next	hit	269
Vp028	135	Response	2	7709143	8872	1
Vp028	136	Picture	MorphM4_07_orig.jpg ; MorphM4_10_UPPER.jpg	7709227	0	1	7563	3	0	next	hit	271
Vp028	136	Response	2	7716663	7436	1
Vp028	137	Picture	MorphM7_08_orig.jpg ; MorphM7_00_UPPER.jpg	7716790	0	2	62104	3	0	next	incorrect	273
Vp028	137	Response	1	7778743	61953	1
Vp028	138	Picture	MorphF2_01_orig.jpg ; MorphF2_10_UPPER.jpg	7778894	0	1	22257	171	0	next	hit	275
Vp028	138	Response	2	7801142	22248	1
Vp028	139	Picture	MorphM9_10_orig.jpg ; MorphM9_10_UPPER.jpg	7801151	0	170	9280	349	0	next	hit	277
Vp028	139	Response	2	7810422	9271	1
Vp028	140	Picture	MorphF2_04_orig.jpg ; MorphF2_00_UPPER.jpg	7810431	0	179	106399	383	0	next	incorrect	279
Vp028	140	Response	1	7916822	106391	1
Vp028	141	Picture	MorphF1_05_orig.jpg ; MorphF1_10_UPPER.jpg	7916830	0	204	17056	205	0	next	hit	281
Vp028	141	Response	2	7933782	16952	1
Vp028	142	Picture	MorphF9_00_orig.jpg ; MorphF9_00_UPPER.jpg	7933886	0	1	22161	2	0	next	incorrect	283
Vp028	142	Response	1	7955942	22056	1
Vp028	143	Picture	MorphM8_02_orig.jpg ; MorphM8_00_UPPER.jpg	7956047	0	1	93022	2	0	next	incorrect	285
Vp028	143	Response	1	8048981	92934	1
Vp028	144	Picture	MorphF1_06_orig.jpg ; MorphF1_00_UPPER.jpg	8049069	0	1	48833	2	0	next	incorrect	287
Vp028	144	Response	1	8097781	48712	1
Vp028	145	Picture	MorphM8_01_orig.jpg ; MorphM8_00_UPPER.jpg	8097902	0	1	155483	175	0	next	hit	289
Vp028	145	Response	2	8253380	155478	1
Vp028	146	Picture	MorphF10_06_orig.jpg ; MorphF10_10_UPPER.jpg	8253385	0	174	10390	175	0	next	hit	291
Vp028	146	Response	2	8263700	10315	1
Vp028	147	Picture	MorphM6_04_orig.jpg ; MorphM6_10_UPPER.jpg	8263775	0	1	14066	2	0	next	hit	293
Vp028	147	Response	2	8277780	14005	1
Vp028	148	Picture	MorphF5_04_orig.jpg ; MorphF5_00_UPPER.jpg	8277841	0	1	38427	191	0	next	incorrect	295
Vp028	148	Response	1	8316259	38418	1
Vp028	149	Picture	MorphF9_05_orig.jpg ; MorphF9_10_UPPER.jpg	8316268	0	190	10238	360	0	next	hit	297
Vp028	149	Response	2	8326499	10231	1
Vp028	150	Picture	MorphF4_07_orig.jpg ; MorphF4_10_UPPER.jpg	8326506	0	170	11121	365	0	next	hit	299
Vp028	150	Response	2	8337619	11113	1
Vp028	151	Picture	MorphF5_02_orig.jpg ; MorphF5_00_UPPER.jpg	8337627	0	195	63094	196	0	next	incorrect	301
Vp028	151	Response	1	8400579	62952	1
Vp028	152	Picture	MorphF3_10_orig.jpg ; MorphF3_10_UPPER.jpg	8400721	0	1	38880	2	0	next	hit	303
Vp028	152	Response	2	8439539	38818	1
Vp028	153	Picture	MorphM3_00_orig.jpg ; MorphM3_10_UPPER.jpg	8439601	0	1	36227	2	0	next	hit	305
Vp028	153	Response	2	8475698	36097	1
Vp028	154	Picture	MorphF9_03_orig.jpg ; MorphF9_00_UPPER.jpg	8475828	0	1	14597	2	0	next	incorrect	307
Vp028	154	Response	1	8490338	14510	1
Vp028	155	Picture	MorphM7_02_orig.jpg ; MorphM7_00_UPPER.jpg	8490425	0	1	73761	154	0	next	incorrect	309
Vp028	155	Response	1	8564178	73753	1
Vp028	156	Picture	MorphM3_08_orig.jpg ; MorphM3_00_UPPER.jpg	8564186	0	153	12361	154	0	next	hit	311
Vp028	156	Response	2	8576418	12232	1
Vp028	157	Picture	MorphF5_10_orig.jpg ; MorphF5_10_UPPER.jpg	8576547	0	1	9687	2	0	next	hit	313
Vp028	157	Response	2	8586098	9551	1
Vp028	158	Picture	MorphF3_01_orig.jpg ; MorphF3_00_UPPER.jpg	8586234	0	1	11279	2	0	next	incorrect	315
Vp028	158	Response	1	8597377	11143	1
Vp028	159	Picture	MorphF10_09_orig.jpg ; MorphF10_00_UPPER.jpg	8597513	0	1	33440	2	0	next	incorrect	317
Vp028	159	Response	1	8630817	33304	1
Vp028	160	Picture	MorphM6_10_orig.jpg ; MorphM6_10_UPPER.jpg	8630953	0	1	179940	2	0	next	hit	319
Vp028	160	Response	2	8810816	179863	1
Vp028	161	Picture	MorphM10_05_orig.jpg ; MorphM10_00_UPPER.jpg	8810893	0	1	97211	192	0	next	incorrect	321
Vp028	161	Response	1	8908096	97203	1
Vp028	162	Picture	MorphM5_05_orig.jpg ; MorphM5_10_UPPER.jpg	8908104	0	191	10640	358	0	next	hit	323
Vp028	162	Response	2	8918735	10631	1
Vp028	163	Picture	MorphF6_03_orig.jpg ; MorphF6_00_UPPER.jpg	8918744	0	167	10251	168	0	next	incorrect	325
Vp028	163	Response	1	8928896	10152	1
Vp028	164	Picture	MorphM5_06_orig.jpg ; MorphM5_10_UPPER.jpg	8928995	0	1	7668	163	0	next	hit	327
Vp028	164	Response	2	8936655	7660	1
Vp028	165	Picture	MorphM3_03_orig.jpg ; MorphM3_00_UPPER.jpg	8936663	0	162	14481	307	0	next	hit	329
Vp028	165	Response	2	8951135	14472	1
Vp028	166	Picture	MorphM6_06_orig.jpg ; MorphM6_10_UPPER.jpg	8951144	0	145	114531	146	0	next	hit	331
Vp028	166	Response	2	9065535	114391	1
Vp028	167	Picture	MorphF9_02_orig.jpg ; MorphF9_10_UPPER.jpg	9065675	0	1	145386	186	0	next	incorrect	333
Vp028	167	Response	1	9211054	145379	1
Vp028	168	Picture	MorphF2_04_orig.jpg ; MorphF2_10_UPPER.jpg	9211061	0	185	10118	338	0	next	hit	335
Vp028	168	Response	2	9221134	10073	1
Vp028	169	Picture	MorphF1_10_orig.jpg ; MorphF1_00_UPPER.jpg	9221179	0	153	15642	322	0	next	incorrect	337
Vp028	169	Response	1	9236814	15635	1
Vp028	170	Picture	MorphM9_06_orig.jpg ; MorphM9_00_UPPER.jpg	9236821	0	169	107521	170	0	next	incorrect	339
Vp028	170	Response	1	9344253	107432	1
Vp028	171	Picture	MorphF7_02_orig.jpg ; MorphF7_10_UPPER.jpg	9344342	0	1	31282	170	0	next	incorrect	341
Vp028	171	Response	1	9375613	31271	1
Vp028	172	Picture	MorphM7_01_orig.jpg ; MorphM7_10_UPPER.jpg	9375624	0	169	77197	372	0	next	incorrect	343
Vp028	172	Response	1	9452812	77188	1
Vp028	173	Picture	MorphF4_00_orig.jpg ; MorphF4_00_UPPER.jpg	9452821	0	203	16317	411	0	next	incorrect	345
Vp028	173	Response	1	9469132	16311	1
Vp028	174	Picture	MorphF8_00_orig.jpg ; MorphF8_10_UPPER.jpg	9469138	0	208	34841	209	0	next	hit	347
Vp028	174	Response	2	9503852	34714	1
Vp028	175	Picture	MorphM8_09_orig.jpg ; MorphM8_00_UPPER.jpg	9503979	0	1	13481	189	0	next	hit	349
Vp028	175	Response	2	9517452	13473	1
Vp028	176	Picture	MorphM2_07_orig.jpg ; MorphM2_00_UPPER.jpg	9517460	0	188	196316	189	0	next	incorrect	351
Vp028	176	Response	1	9713691	196231	1
Vp028	177	Picture	MorphF10_00_orig.jpg ; MorphF10_10_UPPER.jpg	9713776	0	1	8493	2	0	next	hit	353
Vp028	177	Response	2	9722171	8395	1
Vp028	178	Picture	MorphF3_03_orig.jpg ; MorphF3_00_UPPER.jpg	9722269	0	1	33705	2	0	next	incorrect	355
Vp028	178	Response	1	9755851	33582	1
Vp028	179	Picture	MorphF10_06_orig.jpg ; MorphF10_00_UPPER.jpg	9755974	0	1	28602	196	0	next	incorrect	357
Vp028	179	Response	1	9784570	28596	1
Vp028	180	Picture	MorphM8_08_orig.jpg ; MorphM8_10_UPPER.jpg	9784576	0	195	11283	386	0	next	hit	359
Vp028	180	Response	2	9795850	11274	1
Vp028	181	Picture	MorphM9_05_orig.jpg ; MorphM9_00_UPPER.jpg	9795859	0	191	35600	346	0	next	incorrect	361
Vp028	181	Response	1	9831450	35591	1
Vp028	182	Picture	MorphF6_05_orig.jpg ; MorphF6_00_UPPER.jpg	9831459	0	155	19528	156	0	next	hit	363
Vp028	182	Response	2	9850890	19431	1
Vp028	183	Picture	MorphM4_05_orig.jpg ; MorphM4_00_UPPER.jpg	9850987	0	1	166470	202	0	next	incorrect	365
Vp028	183	Response	1	10017449	166462	1
Vp028	184	Picture	MorphF9_06_orig.jpg ; MorphF9_10_UPPER.jpg	10017457	0	201	22560	400	0	next	hit	367
Vp028	184	Response	2	10040009	22552	1
Vp028	185	Picture	MorphF1_00_orig.jpg ; MorphF1_00_UPPER.jpg	10040017	0	199	14879	382	0	next	incorrect	369
Vp028	185	Response	1	10054889	14872	1
Vp028	186	Picture	MorphM6_10_orig.jpg ; MorphM6_00_UPPER.jpg	10054896	0	183	46961	380	0	next	hit	371
Vp028	186	Response	2	10101848	46952	1
Vp028	187	Picture	MorphF10_04_orig.jpg ; MorphF10_10_UPPER.jpg	10101857	0	197	55518	344	0	next	hit	373
Vp028	187	Response	2	10157368	55511	1
Vp028	188	Picture	MorphF9_02_orig.jpg ; MorphF9_00_UPPER.jpg	10157375	0	147	11160	148	0	next	incorrect	375
Vp028	188	Response	1	10168408	11033	1
Vp028	189	Picture	MorphM5_07_orig.jpg ; MorphM5_00_UPPER.jpg	10168535	0	1	14597	2	0	next	hit	377
Vp028	189	Response	2	10183048	14513	1
Vp028	190	Picture	MorphM2_07_orig.jpg ; MorphM2_10_UPPER.jpg	10183132	0	1	37764	190	0	next	hit	379
Vp028	190	Response	2	10220888	37756	1
Vp028	191	Picture	MorphF6_02_orig.jpg ; MorphF6_10_UPPER.jpg	10220896	0	189	15040	333	0	next	hit	381
Vp028	191	Response	2	10235928	15032	1
Vp028	192	Picture	MorphM3_01_orig.jpg ; MorphM3_00_UPPER.jpg	10235936	0	144	31520	350	0	next	hit	383
Vp028	192	Response	2	10267447	31511	1
Vp028	193	Picture	MorphF3_05_orig.jpg ; MorphF3_00_UPPER.jpg	10267456	0	206	11598	359	0	next	incorrect	385
Vp028	193	Response	1	10279047	11591	1
Vp028	194	Picture	MorphF4_00_orig.jpg ; MorphF4_10_UPPER.jpg	10279054	0	153	122899	154	0	next	hit	387
Vp028	194	Response	2	10401847	122793	1
Vp028	195	Picture	MorphM8_07_orig.jpg ; MorphM8_10_UPPER.jpg	10401953	0	1	39278	2	0	next	hit	389
Vp028	195	Response	2	10441126	39173	1
Vp028	196	Picture	MorphM3_04_orig.jpg ; MorphM3_10_UPPER.jpg	10441231	0	1	100704	150	0	next	hit	391
Vp028	196	Response	2	10541926	100695	1
Vp028	197	Picture	MorphM2_04_orig.jpg ; MorphM2_00_UPPER.jpg	10541935	0	149	18158	319	0	next	incorrect	393
Vp028	197	Response	1	10560086	18151	1
Vp028	198	Picture	MorphF1_00_orig.jpg ; MorphF1_10_UPPER.jpg	10560093	0	170	27601	341	0	next	hit	395
Vp028	198	Response	2	10587685	27592	1
Vp028	199	Picture	MorphF9_09_orig.jpg ; MorphF9_00_UPPER.jpg	10587694	0	171	29894	172	0	next	hit	397
Vp028	199	Response	2	10617445	29751	1
Vp028	200	Picture	MorphF7_10_orig.jpg ; MorphF7_10_UPPER.jpg	10617588	0	1	14863	2	0	next	hit	399
Vp028	200	Response	2	10632325	14737	1
Vp028	201	Picture	MorphF9_10_orig.jpg ; MorphF9_00_UPPER.jpg	10632451	0	1	23559	196	0	next	hit	401
Vp028	201	Response	2	10656005	23554	1
Vp028	202	Picture	MorphM9_00_orig.jpg ; MorphM9_00_UPPER.jpg	10656010	0	195	31602	370	0	next	incorrect	403
Vp028	202	Response	1	10687605	31595	1
Vp028	203	Picture	MorphM1_10_orig.jpg ; MorphM1_00_UPPER.jpg	10687612	0	175	20721	330	0	next	hit	405
Vp028	203	Response	2	10708325	20713	1
Vp028	204	Picture	MorphM8_05_orig.jpg ; MorphM8_10_UPPER.jpg	10708333	0	155	42485	156	0	next	incorrect	407
Vp028	204	Response	1	10750724	42391	1
Vp028	205	Picture	MorphF5_08_orig.jpg ; MorphF5_10_UPPER.jpg	10750818	0	1	13595	208	0	next	hit	409
Vp028	205	Response	2	10764404	13586	1
Vp028	206	Picture	MorphM10_08_orig.jpg ; MorphM10_10_UPPER.jpg	10764413	0	207	14238	374	0	next	hit	411
Vp028	206	Response	2	10778644	14231	1
Vp028	207	Picture	MorphF3_03_orig.jpg ; MorphF3_10_UPPER.jpg	10778651	0	167	196693	169	0	next	hit	413
Vp028	207	Response	2	10975283	196632	1
Vp028	208	Picture	MorphM3_09_orig.jpg ; MorphM3_10_UPPER.jpg	10975344	0	2	9555	3	0	next	hit	415
Vp028	208	Response	2	10984803	9459	1
Vp028	209	Picture	MorphM2_09_orig.jpg ; MorphM2_10_UPPER.jpg	10984899	0	1	15351	177	0	next	hit	417
Vp028	209	Response	2	11000243	15344	1
Vp028	210	Picture	MorphF2_01_orig.jpg ; MorphF2_00_UPPER.jpg	11000250	0	176	9440	333	0	next	hit	419
Vp028	210	Response	2	11009683	9433	1
Vp028	211	Picture	MorphM3_10_orig.jpg ; MorphM3_00_UPPER.jpg	11009690	0	157	11436	158	0	next	hit	421
Vp028	211	Response	2	11021043	11353	1
Vp028	212	Picture	MorphF3_05_orig.jpg ; MorphF3_10_UPPER.jpg	11021126	0	1	26407	2	0	next	hit	423
Vp028	212	Response	2	11047443	26317	1
Vp028	213	Picture	MorphF6_04_orig.jpg ; MorphF6_10_UPPER.jpg	11047533	0	1	9758	196	0	next	hit	425
Vp028	213	Response	2	11057282	9749	1
Vp028	214	Picture	MorphF4_06_orig.jpg ; MorphF4_00_UPPER.jpg	11057291	0	195	82315	348	0	next	incorrect	427
Vp028	214	Response	1	11139602	82311	1
Vp028	215	Picture	MorphF8_00_orig.jpg ; MorphF8_00_UPPER.jpg	11139606	0	153	115528	359	0	next	incorrect	429
Vp028	215	Response	1	11255121	115515	1
Vp028	216	Picture	MorphF6_09_orig.jpg ; MorphF6_00_UPPER.jpg	11255134	0	206	12413	207	0	next	hit	431
Vp028	216	Response	2	11267441	12307	1
Vp028	217	Picture	MorphM9_04_orig.jpg ; MorphM9_10_UPPER.jpg	11267547	0	1	14543	189	0	next	hit	433
Vp028	217	Response	2	11282081	14534	1
Vp028	218	Picture	MorphF10_10_orig.jpg ; MorphF10_00_UPPER.jpg	11282090	0	188	135938	189	0	next	hit	435
Vp028	218	Response	2	11417920	135830	1
Vp028	219	Picture	MorphM5_04_orig.jpg ; MorphM5_10_UPPER.jpg	11418028	0	1	12459	149	0	next	hit	437
Vp028	219	Response	2	11430480	12452	1
Vp028	220	Picture	MorphF7_08_orig.jpg ; MorphF7_10_UPPER.jpg	11430487	0	148	13948	149	0	next	hit	439
Vp028	220	Response	2	11444320	13833	1
Vp028	221	Picture	MorphM8_03_orig.jpg ; MorphM8_00_UPPER.jpg	11444435	0	1	26142	2	0	next	incorrect	441
Vp028	221	Response	1	11470480	26045	1
Vp028	222	Picture	MorphF1_01_orig.jpg ; MorphF1_10_UPPER.jpg	11470577	0	1	30255	2	0	next	hit	443
Vp028	222	Response	2	11500720	30143	1
Vp028	223	Picture	MorphF8_09_orig.jpg ; MorphF8_10_UPPER.jpg	11500832	0	1	11014	2	0	next	hit	445
Vp028	223	Response	2	11511760	10928	1
Vp028	224	Picture	MorphF5_06_orig.jpg ; MorphF5_00_UPPER.jpg	11511846	0	1	43658	2	0	next	hit	447
Vp028	224	Response	2	11555360	43514	1
Vp028	225	Picture	MorphF1_09_orig.jpg ; MorphF1_10_UPPER.jpg	11555504	0	1	12076	2	0	next	hit	449
Vp028	225	Response	2	11567439	11935	1
Vp028	226	Picture	MorphF5_10_orig.jpg ; MorphF5_00_UPPER.jpg	11567580	0	1	16587	2	0	next	hit	451
Vp028	226	Response	2	11584079	16499	1
Vp028	227	Picture	MorphM5_02_orig.jpg ; MorphM5_00_UPPER.jpg	11584167	0	1	11545	2	0	next	hit	453
Vp028	227	Response	2	11595599	11432	1
Vp028	228	Picture	MorphF4_03_orig.jpg ; MorphF4_10_UPPER.jpg	11595712	0	1	73735	180	0	next	hit	455
Vp028	228	Response	2	11669439	73727	1
Vp028	229	Picture	MorphF10_08_orig.jpg ; MorphF10_10_UPPER.jpg	11669447	0	179	312817	180	0	next	hit	457
Vp028	229	Response	2	11982157	312710	1
Vp028	230	Picture	MorphM10_02_orig.jpg ; MorphM10_00_UPPER.jpg	11982264	0	1	22376	185	0	next	incorrect	459
Vp028	230	Response	1	12004637	22373	1
Vp028	231	Picture	MorphM9_04_orig.jpg ; MorphM9_00_UPPER.jpg	12004640	0	184	40084	359	0	next	incorrect	461
Vp028	231	Response	1	12044716	40076	1
Vp028	232	Picture	MorphF1_05_orig.jpg ; MorphF1_00_UPPER.jpg	12044724	0	175	152512	176	0	next	hit	463
Vp028	232	Response	2	12197116	152392	1
Vp028	233	Picture	MorphF7_01_orig.jpg ; MorphF7_10_UPPER.jpg	12197236	0	1	72289	166	0	next	incorrect	465
Vp028	233	Response	1	12269515	72279	1
Vp028	234	Picture	MorphF8_05_orig.jpg ; MorphF8_10_UPPER.jpg	12269525	0	165	9719	166	0	next	hit	467
Vp028	234	Response	2	12279115	9590	1
Vp028	235	Picture	MorphF6_02_orig.jpg ; MorphF6_00_UPPER.jpg	12279244	0	1	16119	205	0	next	hit	469
Vp028	235	Response	2	12295355	16111	1
Vp028	236	Picture	MorphM10_03_orig.jpg ; MorphM10_10_UPPER.jpg	12295363	0	204	18515	205	0	next	hit	471
Vp028	236	Response	2	12313755	18392	1
Vp028	237	Picture	MorphM8_08_orig.jpg ; MorphM8_00_UPPER.jpg	12313878	0	1	52814	2	0	next	hit	473
Vp028	237	Response	2	12366555	52677	1
Vp028	238	Picture	MorphF10_07_orig.jpg ; MorphF10_10_UPPER.jpg	12366692	0	1	155391	2	0	next	incorrect	475
Vp028	238	Response	1	12521994	155302	1
Vp028	239	Picture	MorphM7_03_orig.jpg ; MorphM7_00_UPPER.jpg	12522083	0	1	78425	2	0	next	incorrect	477
Vp028	239	Response	1	12600393	78310	1
Vp028	240	Picture	MorphM10_01_orig.jpg ; MorphM10_00_UPPER.jpg	12600508	0	1	54141	2	0	next	incorrect	479
Vp028	240	Response	1	12654553	54045	1
Vp028	241	Picture	MorphF1_03_orig.jpg ; MorphF1_00_UPPER.jpg	12654649	0	1	91031	2	0	next	incorrect	481
Vp028	241	Response	1	12745592	90943	1
Vp028	242	Picture	MorphF2_10_orig.jpg ; MorphF2_10_UPPER.jpg	12745680	0	1	14332	2	0	next	hit	483
Vp028	242	Response	2	12759912	14232	1
Vp028	243	Picture	MorphM8_00_orig.jpg ; MorphM8_10_UPPER.jpg	12760012	0	1	61174	2	0	next	incorrect	485
Vp028	243	Response	1	12821112	61100	1
Vp028	244	Picture	MorphF10_04_orig.jpg ; MorphF10_00_UPPER.jpg	12821186	0	1	58255	2	0	next	hit	487
Vp028	244	Response	2	12879351	58165	1
Vp028	245	Picture	MorphF6_09_orig.jpg ; MorphF6_10_UPPER.jpg	12879441	0	1	9820	2	0	next	hit	489
Vp028	245	Response	2	12889191	9750	1
Vp028	246	Picture	MorphF7_03_orig.jpg ; MorphF7_10_UPPER.jpg	12889261	0	1	62501	2	0	next	incorrect	491
Vp028	246	Response	1	12951671	62410	1
Vp028	247	Picture	MorphF8_02_orig.jpg ; MorphF8_10_UPPER.jpg	12951762	0	1	15658	2	0	next	hit	493
Vp028	247	Response	2	12967351	15589	1
Vp028	248	Picture	MorphM1_08_orig.jpg ; MorphM1_00_UPPER.jpg	12967420	0	1	143182	2	0	next	hit	495
Vp028	248	Response	2	13110470	143050	1
Vp028	249	Picture	MorphM7_07_orig.jpg ; MorphM7_10_UPPER.jpg	13110602	0	1	10196	157	0	next	hit	497
Vp028	249	Response	2	13120790	10188	1
Vp028	250	Picture	MorphM4_09_orig.jpg ; MorphM4_10_UPPER.jpg	13120798	0	156	8880	323	0	next	hit	499
Vp028	250	Response	2	13129670	8872	1
Vp028	251	Picture	MorphF9_01_orig.jpg ; MorphF9_00_UPPER.jpg	13129678	0	167	57599	326	0	next	incorrect	501
Vp028	251	Response	1	13187270	57592	1
Vp028	252	Picture	MorphM7_02_orig.jpg ; MorphM7_10_UPPER.jpg	13187277	0	159	28688	160	0	next	hit	503
Vp028	252	Response	2	13215829	28552	1
Vp028	253	Picture	MorphF6_05_orig.jpg ; MorphF6_10_UPPER.jpg	13215965	0	1	7962	2	0	next	hit	505
Vp028	253	Response	2	13223829	7864	1
Vp028	254	Picture	MorphM2_08_orig.jpg ; MorphM2_00_UPPER.jpg	13223927	0	1	220413	2	0	next	incorrect	507
Vp028	254	Response	1	13444228	220301	1
Vp028	255	Picture	MorphF1_02_orig.jpg ; MorphF1_10_UPPER.jpg	13444340	0	1	119827	2	0	next	hit	509
Vp028	255	Response	2	13564067	119727	1
Vp028	256	Picture	MorphM4_05_orig.jpg ; MorphM4_10_UPPER.jpg	13564167	0	1	28000	2	0	next	hit	511
Vp028	256	Response	2	13592067	27900	1
Vp028	257	Picture	MorphF7_05_orig.jpg ; MorphF7_10_UPPER.jpg	13592167	0	1	15923	3	0	next	hit	513
Vp028	257	Response	2	13607987	15820	1
Vp028	258	Picture	MorphF3_06_orig.jpg ; MorphF3_00_UPPER.jpg	13608090	0	2	22427	3	0	next	incorrect	515
Vp028	258	Response	1	13630387	22297	1
Vp028	259	Picture	MorphM4_04_orig.jpg ; MorphM4_00_UPPER.jpg	13630517	0	1	16852	2	0	next	incorrect	517
Vp028	259	Response	1	13647267	16750	1
Vp028	260	Picture	MorphM9_08_orig.jpg ; MorphM9_00_UPPER.jpg	13647369	0	1	116866	177	0	next	hit	519
Vp028	260	Response	2	13764226	116857	1
Vp028	261	Picture	MorphF5_09_orig.jpg ; MorphF5_00_UPPER.jpg	13764235	0	176	38127	177	0	next	hit	521
Vp028	261	Response	2	13802226	37991	1
Vp028	262	Picture	MorphF6_01_orig.jpg ; MorphF6_00_UPPER.jpg	13802362	0	1	31552	165	0	next	hit	523
Vp028	262	Response	2	13833906	31544	1
Vp028	263	Picture	MorphM4_01_orig.jpg ; MorphM4_00_UPPER.jpg	13833914	0	164	19520	314	0	next	incorrect	525
Vp028	263	Response	1	13853426	19512	1
Vp028	264	Picture	MorphM5_08_orig.jpg ; MorphM5_00_UPPER.jpg	13853434	0	150	12318	323	0	next	hit	527
Vp028	264	Response	2	13865745	12311	1
Vp028	265	Picture	MorphM6_01_orig.jpg ; MorphM6_10_UPPER.jpg	13865752	0	173	195760	317	0	next	hit	529
Vp028	265	Response	2	14061504	195752	1
Vp028	266	Picture	MorphF6_01_orig.jpg ; MorphF6_10_UPPER.jpg	14061512	0	144	8320	328	0	next	hit	531
Vp028	266	Response	2	14069824	8312	1
Vp028	267	Picture	MorphM9_00_orig.jpg ; MorphM9_10_UPPER.jpg	14069832	0	184	58560	329	0	next	incorrect	533
Vp028	267	Response	1	14128384	58552	1
Vp028	268	Picture	MorphM7_07_orig.jpg ; MorphM7_00_UPPER.jpg	14128392	0	145	56541	146	0	next	hit	535
Vp028	268	Response	2	14184783	56391	1
Vp028	269	Picture	MorphF2_02_orig.jpg ; MorphF2_00_UPPER.jpg	14184933	0	1	99258	2	0	next	hit	537
Vp028	269	Response	2	14284063	99130	1
Vp028	270	Picture	MorphM2_10_orig.jpg ; MorphM2_00_UPPER.jpg	14284191	0	1	188698	2	0	next	hit	539
Vp028	270	Response	2	14472782	188591	1
Vp028	271	Picture	MorphF1_04_orig.jpg ; MorphF1_00_UPPER.jpg	14472889	0	1	30521	2	0	next	incorrect	541
Vp028	271	Response	1	14503261	30372	1
Vp028	272	Picture	MorphM6_00_orig.jpg ; MorphM6_10_UPPER.jpg	14503410	0	1	104018	153	0	next	incorrect	543
Vp028	272	Response	1	14607421	104011	1
Vp028	273	Picture	MorphM7_09_orig.jpg ; MorphM7_10_UPPER.jpg	14607428	0	152	10561	358	0	next	hit	545
Vp028	273	Response	2	14617981	10553	1
Vp028	274	Picture	MorphF9_04_orig.jpg ; MorphF9_10_UPPER.jpg	14617989	0	206	12679	207	0	next	hit	547
Vp028	274	Response	2	14630541	12552	1
Vp028	275	Picture	MorphF2_03_orig.jpg ; MorphF2_00_UPPER.jpg	14630668	0	1	9640	182	0	next	hit	549
Vp028	275	Response	2	14640300	9632	1
Vp028	276	Picture	MorphM8_02_orig.jpg ; MorphM8_10_UPPER.jpg	14640308	0	181	33200	337	0	next	incorrect	551
Vp028	276	Response	1	14673501	33193	1
Vp028	277	Picture	MorphM2_09_orig.jpg ; MorphM2_00_UPPER.jpg	14673508	0	156	26164	157	0	next	hit	553
Vp028	277	Response	2	14699580	26072	1
Vp028	278	Picture	MorphF4_06_orig.jpg ; MorphF4_10_UPPER.jpg	14699672	0	1	13515	155	0	next	hit	555
Vp028	278	Response	2	14713180	13508	1
Vp028	279	Picture	MorphF10_03_orig.jpg ; MorphF10_10_UPPER.jpg	14713187	0	154	8513	155	0	next	hit	557
Vp028	279	Response	2	14721580	8393	1
Vp028	280	Picture	MorphF5_01_orig.jpg ; MorphF5_10_UPPER.jpg	14721700	0	1	85008	186	0	next	incorrect	559
Vp028	280	Response	1	14806700	85000	1
Vp028	281	Picture	MorphM5_03_orig.jpg ; MorphM5_00_UPPER.jpg	14806708	0	185	44108	186	0	next	hit	561
Vp028	281	Response	2	14850699	43991	1
Vp028	282	Picture	MorphM2_08_orig.jpg ; MorphM2_10_UPPER.jpg	14850816	0	1	32511	2	0	next	hit	563
Vp028	282	Response	2	14883259	32443	1
Vp028	283	Picture	MorphM4_00_orig.jpg ; MorphM4_00_UPPER.jpg	14883327	0	1	13380	157	0	next	incorrect	565
Vp028	283	Response	1	14896699	13372	1
Vp028	284	Picture	MorphF2_00_orig.jpg ; MorphF2_00_UPPER.jpg	14896707	0	156	14885	157	0	next	hit	567
Vp028	284	Response	2	14911499	14792	1
Vp028	285	Picture	MorphF4_05_orig.jpg ; MorphF4_00_UPPER.jpg	14911592	0	1	150348	2	0	next	incorrect	569
Vp028	285	Response	1	15061818	150226	1
Vp028	286	Picture	MorphM5_09_orig.jpg ; MorphM5_00_UPPER.jpg	15061940	0	1	11486	193	0	next	hit	571
Vp028	286	Response	2	15073418	11478	1
Vp028	287	Picture	MorphF7_06_orig.jpg ; MorphF7_10_UPPER.jpg	15073426	0	192	9347	193	0	next	hit	573
Vp028	287	Response	2	15082698	9272	1
Vp028	288	Picture	MorphM10_03_orig.jpg ; MorphM10_00_UPPER.jpg	15082773	0	1	331051	168	0	next	incorrect	575
Vp028	288	Response	1	15413816	331043	1
Vp028	289	Picture	MorphM8_00_orig.jpg ; MorphM8_00_UPPER.jpg	15413824	0	167	14763	168	0	next	incorrect	577
Vp028	289	Response	1	15428456	14632	1
Vp028	290	Picture	MorphM2_10_orig.jpg ; MorphM2_10_UPPER.jpg	15428587	0	1	16189	2	0	next	hit	579
Vp028	290	Response	2	15444696	16109	1
Vp028	291	Picture	MorphF9_07_orig.jpg ; MorphF9_10_UPPER.jpg	15444776	0	1	9023	2	0	next	hit	581
Vp028	291	Response	2	15453656	8880	1
Vp028	292	Picture	MorphM4_02_orig.jpg ; MorphM4_10_UPPER.jpg	15453799	0	1	64184	177	0	next	incorrect	583
Vp028	292	Response	1	15517975	64176	1
Vp028	293	Picture	MorphF3_06_orig.jpg ; MorphF3_10_UPPER.jpg	15517983	0	176	291449	177	0	next	hit	585
Vp028	293	Response	2	15809333	291350	1
Vp028	294	Picture	MorphM6_07_orig.jpg ; MorphM6_10_UPPER.jpg	15809432	0	1	40208	2	0	next	hit	587
Vp028	294	Response	2	15849573	40141	1
Vp028	295	Picture	MorphF3_08_orig.jpg ; MorphF3_10_UPPER.jpg	15849640	0	1	63961	2	0	next	hit	589
Vp028	295	Response	2	15913493	63853	1
Vp028	296	Picture	MorphM10_02_orig.jpg ; MorphM10_10_UPPER.jpg	15913601	0	1	105230	2	0	next	hit	591
Vp028	296	Response	2	16018692	105091	1
Vp028	297	Picture	MorphF7_05_orig.jpg ; MorphF7_00_UPPER.jpg	16018831	0	1	13668	2	0	next	incorrect	593
Vp028	297	Response	1	16032372	13541	1
Vp028	298	Picture	MorphM2_00_orig.jpg ; MorphM2_10_UPPER.jpg	16032499	0	1	227959	153	0	next	incorrect	595
Vp028	298	Response	1	16260451	227952	1
Vp028	299	Picture	MorphF4_02_orig.jpg ; MorphF4_00_UPPER.jpg	16260458	0	152	15544	153	0	next	incorrect	597
Vp028	299	Response	1	16275891	15433	1
Vp028	300	Picture	MorphM8_04_orig.jpg ; MorphM8_10_UPPER.jpg	16276002	0	1	14729	2	0	next	hit	599
Vp028	300	Response	2	16290610	14608	1
Vp028	301	Picture	MorphM7_05_orig.jpg ; MorphM7_00_UPPER.jpg	16290731	0	1	17251	2	0	next	hit	601
Vp028	301	Response	2	16307890	17159	1
Vp028	302	Picture	MorphM10_07_orig.jpg ; MorphM10_10_UPPER.jpg	16307982	0	1	20170	2	0	next	hit	603
Vp028	302	Response	2	16328050	20068	1
Vp028	303	Picture	MorphF2_00_orig.jpg ; MorphF2_10_UPPER.jpg	16328152	0	1	20787	182	0	next	hit	605
Vp028	303	Response	2	16348930	20778	1
Vp028	304	Picture	MorphF4_09_orig.jpg ; MorphF4_10_UPPER.jpg	16348939	0	181	16634	183	0	next	hit	607
Vp028	304	Response	2	16365490	16551	1
Vp028	305	Picture	MorphM7_03_orig.jpg ; MorphM7_10_UPPER.jpg	16365573	0	2	18313	3	0	next	hit	609
Vp028	305	Response	2	16383810	18237	1
Vp028	306	Picture	MorphF2_10_orig.jpg ; MorphF2_00_UPPER.jpg	16383886	0	1	24151	2	0	next	incorrect	611
Vp028	306	Response	1	16407890	24004	1
Vp028	307	Picture	MorphF3_10_orig.jpg ; MorphF3_00_UPPER.jpg	16408037	0	1	80741	207	0	next	incorrect	613
Vp028	307	Response	1	16488769	80732	1
Vp028	308	Picture	MorphM3_05_orig.jpg ; MorphM3_00_UPPER.jpg	16488778	0	206	14006	207	0	next	hit	615
Vp028	308	Response	2	16502689	13911	1
Vp028	309	Picture	MorphF5_01_orig.jpg ; MorphF5_00_UPPER.jpg	16502784	0	1	27071	2	0	next	incorrect	617
Vp028	309	Response	1	16529729	26945	1
Vp028	310	Picture	MorphF3_07_orig.jpg ; MorphF3_00_UPPER.jpg	16529855	0	1	36441	186	0	next	hit	619
Vp028	310	Response	2	16566289	36434	1
Vp028	311	Picture	MorphM8_05_orig.jpg ; MorphM8_00_UPPER.jpg	16566296	0	185	226568	186	0	next	hit	621
Vp028	311	Response	2	16792767	226471	1
Vp028	312	Picture	MorphM1_00_orig.jpg ; MorphM1_10_UPPER.jpg	16792864	0	1	25830	181	0	next	hit	623
Vp028	312	Response	2	16818687	25823	1
Vp028	313	Picture	MorphM3_08_orig.jpg ; MorphM3_10_UPPER.jpg	16818694	0	180	11037	337	0	next	hit	625
Vp028	313	Response	2	16829727	11033	1
Vp028	314	Picture	MorphF8_08_orig.jpg ; MorphF8_10_UPPER.jpg	16829731	0	157	7683	327	0	next	hit	627
Vp028	314	Response	2	16837407	7676	1
Vp028	315	Picture	MorphF9_05_orig.jpg ; MorphF9_00_UPPER.jpg	16837414	0	170	91599	171	0	next	incorrect	629
Vp028	315	Response	1	16928927	91513	1
Vp028	316	Picture	MorphM1_01_orig.jpg ; MorphM1_10_UPPER.jpg	16929013	0	1	9820	2	0	next	hit	631
Vp028	316	Response	2	16938686	9673	1
Vp028	317	Picture	MorphF10_01_orig.jpg ; MorphF10_10_UPPER.jpg	16938833	0	1	9952	2	0	next	hit	633
Vp028	317	Response	2	16948686	9853	1
Vp028	318	Picture	MorphM10_06_orig.jpg ; MorphM10_10_UPPER.jpg	16948785	0	1	8710	183	0	next	hit	635
Vp028	318	Response	2	16957486	8701	1
Vp028	319	Picture	MorphF7_09_orig.jpg ; MorphF7_00_UPPER.jpg	16957495	0	182	11460	183	0	next	hit	637
Vp028	319	Response	2	16968846	11351	1
Vp028	320	Picture	MorphF6_08_orig.jpg ; MorphF6_00_UPPER.jpg	16968955	0	1	12858	149	0	next	hit	639
Vp028	320	Response	2	16981806	12851	1
Vp028	321	Picture	MorphF9_09_orig.jpg ; MorphF9_10_UPPER.jpg	16981813	0	148	44734	149	0	next	hit	641
Vp028	321	Response	2	17026446	44633	1
Vp028	322	Picture	MorphF5_09_orig.jpg ; MorphF5_10_UPPER.jpg	17026547	0	1	8758	2	0	next	hit	643
Vp028	322	Response	2	17035166	8619	1
Vp028	323	Picture	MorphF2_07_orig.jpg ; MorphF2_00_UPPER.jpg	17035305	0	1	53345	2	0	next	hit	645
Vp028	323	Response	2	17088526	53221	1
Vp028	324	Picture	MorphF5_07_orig.jpg ; MorphF5_00_UPPER.jpg	17088650	0	1	30764	157	0	next	hit	647
Vp028	324	Response	2	17119406	30756	1
Vp028	325	Picture	MorphF9_04_orig.jpg ; MorphF9_00_UPPER.jpg	17119414	0	156	62523	157	0	next	incorrect	649
Vp028	325	Response	1	17181805	62391	1
Vp028	326	Picture	MorphM3_01_orig.jpg ; MorphM3_10_UPPER.jpg	17181937	0	1	7795	169	0	next	hit	651
Vp028	326	Response	2	17189725	7788	1
Vp028	327	Picture	MorphM5_09_orig.jpg ; MorphM5_10_UPPER.jpg	17189732	0	168	8527	169	0	next	hit	653
Vp028	327	Response	2	17198125	8393	1
Vp028	328	Picture	MorphF1_03_orig.jpg ; MorphF1_10_UPPER.jpg	17198259	0	1	8891	2	0	next	hit	655
Vp028	328	Response	2	17207085	8826	1
Vp028	329	Picture	MorphM1_03_orig.jpg ; MorphM1_10_UPPER.jpg	17207150	0	1	35223	209	0	next	hit	657
Vp028	329	Response	2	17242365	35215	1
Vp028	330	Picture	MorphM9_02_orig.jpg ; MorphM9_00_UPPER.jpg	17242373	0	208	15070	209	0	next	incorrect	659
Vp028	330	Response	1	17257324	14951	1
Vp028	331	Picture	MorphM4_09_orig.jpg ; MorphM4_00_UPPER.jpg	17257443	0	1	26274	2	0	next	hit	661
Vp028	331	Response	2	17283644	26201	1
Vp028	332	Picture	MorphF9_00_orig.jpg ; MorphF9_10_UPPER.jpg	17283717	0	1	55203	2	0	next	incorrect	663
Vp028	332	Response	1	17338844	55127	1
Vp028	333	Picture	MorphF5_06_orig.jpg ; MorphF5_10_UPPER.jpg	17338920	0	1	12341	2	0	next	hit	665
Vp028	333	Response	2	17351164	12244	1
Vp028	334	Picture	MorphM7_06_orig.jpg ; MorphM7_10_UPPER.jpg	17351261	0	1	8227	2	0	next	hit	667
Vp028	334	Response	2	17359404	8143	1
Vp028	335	Picture	MorphF1_08_orig.jpg ; MorphF1_10_UPPER.jpg	17359488	0	1	12474	2	0	next	hit	669
Vp028	335	Response	2	17371884	12396	1
Vp028	336	Picture	MorphM2_04_orig.jpg ; MorphM2_10_UPPER.jpg	17371962	0	1	40473	2	0	next	hit	671
Vp028	336	Response	2	17412364	40402	1
Vp028	337	Picture	MorphF10_01_orig.jpg ; MorphF10_00_UPPER.jpg	17412435	0	1	119775	187	0	next	incorrect	673
Vp028	337	Response	1	17532203	119768	1
Vp028	338	Picture	MorphM5_07_orig.jpg ; MorphM5_10_UPPER.jpg	17532210	0	186	8810	187	0	next	hit	675
Vp028	338	Response	2	17540923	8713	1
Vp028	339	Picture	MorphF5_03_orig.jpg ; MorphF5_10_UPPER.jpg	17541020	0	1	59670	179	0	next	incorrect	677
Vp028	339	Response	1	17600682	59662	1
Vp028	340	Picture	MorphF8_01_orig.jpg ; MorphF8_10_UPPER.jpg	17600690	0	178	103417	179	0	next	incorrect	679
Vp028	340	Response	1	17703962	103272	1
Vp028	341	Picture	MorphM9_03_orig.jpg ; MorphM9_10_UPPER.jpg	17704107	0	1	125003	2	0	next	incorrect	681
Vp028	341	Response	1	17829001	124894	1
Vp028	342	Picture	MorphM4_02_orig.jpg ; MorphM4_00_UPPER.jpg	17829110	0	1	10881	2	0	next	incorrect	683
Vp028	342	Response	1	17839881	10771	1
Vp028	343	Picture	MorphM5_06_orig.jpg ; MorphM5_00_UPPER.jpg	17839991	0	1	11257	157	0	next	hit	685
Vp028	343	Response	2	17851241	11250	1
Vp028	344	Picture	MorphM2_00_orig.jpg ; MorphM2_00_UPPER.jpg	17851248	0	156	18720	303	0	next	incorrect	687
Vp028	344	Response	1	17869961	18713	1
Vp028	345	Picture	MorphM5_05_orig.jpg ; MorphM5_00_UPPER.jpg	17869968	0	147	9832	149	0	next	hit	689
Vp028	345	Response	2	17879721	9753	1
Vp028	346	Picture	MorphF8_05_orig.jpg ; MorphF8_00_UPPER.jpg	17879800	0	2	21286	82	0	next	incorrect	691
Vp028	346	Response	1	17901081	21281	1
Vp028	347	Picture	MorphM3_02_orig.jpg ; MorphM3_10_UPPER.jpg	17901086	0	80	29362	257	0	next	hit	693
Vp028	347	Response	2	17930440	29354	1
Vp028	348	Picture	MorphM6_08_orig.jpg ; MorphM6_00_UPPER.jpg	17930448	0	177	26960	332	0	next	incorrect	695
Vp028	348	Response	1	17957400	26952	1
Vp028	349	Picture	MorphM1_05_orig.jpg ; MorphM1_00_UPPER.jpg	17957408	0	155	82560	156	0	next	incorrect	697
Vp028	349	Response	1	18039880	82472	1
Vp028	350	Picture	MorphF5_05_orig.jpg ; MorphF5_10_UPPER.jpg	18039968	0	1	8891	2	0	next	hit	699
Vp028	350	Response	2	18048760	8792	1
Vp028	351	Picture	MorphF4_01_orig.jpg ; MorphF4_00_UPPER.jpg	18048859	0	1	17649	2	0	next	incorrect	701
Vp028	351	Response	1	18066360	17501	1
Vp028	352	Picture	MorphF7_00_orig.jpg ; MorphF7_00_UPPER.jpg	18066508	0	1	56662	2	0	next	incorrect	703
Vp028	352	Response	1	18123079	56571	1
Vp028	353	Picture	MorphM6_05_orig.jpg ; MorphM6_10_UPPER.jpg	18123170	0	1	112236	162	0	next	incorrect	705
Vp028	353	Response	1	18235399	112229	1
Vp028	354	Picture	MorphM5_00_orig.jpg ; MorphM5_10_UPPER.jpg	18235406	0	161	13961	162	0	next	hit	707
Vp028	354	Response	2	18249239	13833	1
Vp028	355	Picture	MorphM6_06_orig.jpg ; MorphM6_00_UPPER.jpg	18249367	0	1	9952	2	0	next	incorrect	709
Vp028	355	Response	1	18259238	9871	1
Vp028	356	Picture	MorphM4_06_orig.jpg ; MorphM4_10_UPPER.jpg	18259319	0	1	24682	2	0	next	hit	711
Vp028	356	Response	2	18283878	24559	1
Vp028	357	Picture	MorphM10_09_orig.jpg ; MorphM10_10_UPPER.jpg	18284001	0	1	11147	2	0	next	hit	713
Vp028	357	Response	2	18295078	11077	1
Vp028	358	Picture	MorphM3_04_orig.jpg ; MorphM3_00_UPPER.jpg	18295148	0	1	14978	152	0	next	hit	715
Vp028	358	Response	2	18310118	14970	1
Vp028	359	Picture	MorphM8_09_orig.jpg ; MorphM8_10_UPPER.jpg	18310126	0	151	11296	152	0	next	hit	717
Vp028	359	Response	2	18321318	11192	1
Vp028	360	Picture	MorphM4_01_orig.jpg ; MorphM4_10_UPPER.jpg	18321422	0	1	12703	171	0	next	incorrect	719
Vp028	360	Response	1	18334118	12696	1
Vp028	361	Picture	MorphF5_08_orig.jpg ; MorphF5_00_UPPER.jpg	18334125	0	170	113229	171	0	next	hit	721
Vp028	361	Response	2	18447237	113112	1
Vp028	362	Picture	MorphF4_05_orig.jpg ; MorphF4_10_UPPER.jpg	18447354	0	1	30786	2	0	next	hit	723
Vp028	362	Response	2	18478037	30683	1
Vp028	363	Picture	MorphF10_09_orig.jpg ; MorphF10_10_UPPER.jpg	18478140	0	1	31715	2	0	next	hit	725
Vp028	363	Response	2	18509717	31577	1
Vp028	364	Picture	MorphF2_07_orig.jpg ; MorphF2_10_UPPER.jpg	18509855	0	1	21630	2	0	next	hit	727
Vp028	364	Response	2	18531397	21542	1
Vp028	365	Picture	MorphF6_06_orig.jpg ; MorphF6_00_UPPER.jpg	18531485	0	1	11119	162	0	next	hit	729
Vp028	365	Response	2	18542597	11112	1
Vp028	366	Picture	MorphM7_10_orig.jpg ; MorphM7_10_UPPER.jpg	18542604	0	161	9582	162	0	next	hit	731
Vp028	366	Response	2	18552037	9433	1
Vp028	367	Picture	MorphF9_01_orig.jpg ; MorphF9_10_UPPER.jpg	18552186	0	1	21232	2	0	next	incorrect	733
Vp028	367	Response	1	18573316	21130	1
Vp028	368	Picture	MorphM9_01_orig.jpg ; MorphM9_00_UPPER.jpg	18573418	0	1	20303	2	0	next	incorrect	735
Vp028	368	Response	1	18593636	20218	1
Vp028	369	Picture	MorphF8_02_orig.jpg ; MorphF8_00_UPPER.jpg	18593721	0	1	57591	2	0	next	incorrect	737
Vp028	369	Response	1	18651236	57515	1
Vp028	370	Picture	MorphF7_06_orig.jpg ; MorphF7_00_UPPER.jpg	18651312	0	1	27469	2	0	next	hit	739
Vp028	370	Response	2	18678676	27364	1
Vp028	371	Picture	MorphM3_07_orig.jpg ; MorphM3_00_UPPER.jpg	18678781	0	1	12739	2	0	next	hit	741
Vp028	371	Response	2	18691396	12615	1
Vp028	372	Picture	MorphM7_04_orig.jpg ; MorphM7_10_UPPER.jpg	18691520	0	1	9554	2	0	next	hit	743
Vp028	372	Response	2	18700996	9476	1
Vp028	373	Picture	MorphM2_06_orig.jpg ; MorphM2_00_UPPER.jpg	18701074	0	1	119827	2	0	next	incorrect	745
Vp028	373	Response	1	18820835	119761	1
Vp028	374	Picture	MorphF4_09_orig.jpg ; MorphF4_00_UPPER.jpg	18820901	0	1	17059	194	0	next	hit	747
Vp028	374	Response	2	18837955	17054	1
Vp028	375	Picture	MorphF8_10_orig.jpg ; MorphF8_00_UPPER.jpg	18837960	0	193	139762	356	0	next	incorrect	749
Vp028	375	Response	1	18977714	139754	1
Vp028	376	Picture	MorphM1_00_orig.jpg ; MorphM1_00_UPPER.jpg	18977722	0	163	26159	309	0	next	hit	751
Vp028	376	Response	2	19003874	26152	1
Vp028	377	Picture	MorphF1_06_orig.jpg ; MorphF1_10_UPPER.jpg	19003881	0	146	8239	147	0	next	hit	753
Vp028	377	Response	2	19012034	8153	1
Vp028	378	Picture	MorphF6_07_orig.jpg ; MorphF6_10_UPPER.jpg	19012120	0	1	6502	2	0	next	hit	755
Vp028	378	Response	2	19018514	6394	1
Vp028	379	Picture	MorphM6_02_orig.jpg ; MorphM6_00_UPPER.jpg	19018622	0	1	47340	169	0	next	incorrect	757
Vp028	379	Response	1	19065953	47331	1
Vp028	380	Picture	MorphM1_02_orig.jpg ; MorphM1_10_UPPER.jpg	19065962	0	168	11579	169	0	next	hit	759
Vp028	380	Response	2	19077473	11511	1
Vp028	381	Picture	MorphF7_07_orig.jpg ; MorphF7_10_UPPER.jpg	19077541	0	1	20435	2	0	next	hit	761
Vp028	381	Response	2	19097873	20332	1
Vp028	382	Picture	MorphF8_04_orig.jpg ; MorphF8_10_UPPER.jpg	19097976	0	1	16322	2	0	next	hit	763
Vp028	382	Response	2	19114193	16217	1
Vp028	383	Picture	MorphM1_04_orig.jpg ; MorphM1_10_UPPER.jpg	19114298	0	1	6864	171	0	next	hit	765
Vp028	383	Response	2	19121153	6855	1
Vp028	384	Picture	MorphM10_00_orig.jpg ; MorphM10_00_UPPER.jpg	19121162	0	170	34140	171	0	next	incorrect	767
Vp028	384	Response	1	19155233	34071	1
Vp028	385	Picture	MorphM2_05_orig.jpg ; MorphM2_00_UPPER.jpg	19155302	0	1	62634	2	0	next	incorrect	769
Vp028	385	Response	1	19217873	62571	1
Vp028	386	Picture	MorphM6_03_orig.jpg ; MorphM6_10_UPPER.jpg	19217936	0	1	73864	184	0	next	incorrect	771
Vp028	386	Response	1	19291792	73856	1
Vp028	387	Picture	MorphM8_10_orig.jpg ; MorphM8_00_UPPER.jpg	19291800	0	183	9338	184	0	next	hit	773
Vp028	387	Response	2	19301072	9272	1
Vp028	388	Picture	MorphM10_08_orig.jpg ; MorphM10_00_UPPER.jpg	19301138	0	1	6901	2	0	next	hit	775
Vp028	388	Response	2	19307952	6814	1
Vp028	389	Picture	MorphM5_01_orig.jpg ; MorphM5_10_UPPER.jpg	19308039	0	1	7165	2	0	next	hit	777
Vp028	389	Response	2	19315072	7033	1
Vp028	390	Picture	MorphM2_03_orig.jpg ; MorphM2_00_UPPER.jpg	19315204	0	1	32599	180	0	next	incorrect	779
Vp028	390	Response	1	19347792	32588	1
Vp028	391	Picture	MorphF7_00_orig.jpg ; MorphF7_10_UPPER.jpg	19347803	0	179	65333	180	0	next	incorrect	781
Vp028	391	Response	1	19412991	65188	1
Vp028	392	Picture	MorphF4_03_orig.jpg ; MorphF4_00_UPPER.jpg	19413136	0	1	23144	81	0	next	incorrect	783
Vp028	392	Response	1	19436271	23135	1
Vp028	393	Picture	MorphM6_09_orig.jpg ; MorphM6_00_UPPER.jpg	19436280	0	80	132247	81	0	next	incorrect	785
Vp028	393	Response	1	19568430	132150	1
Vp028	394	Picture	MorphF10_10_orig.jpg ; MorphF10_10_UPPER.jpg	19568527	0	1	26790	150	0	next	hit	787
Vp028	394	Response	2	19595310	26783	1
Vp028	395	Picture	MorphF6_03_orig.jpg ; MorphF6_10_UPPER.jpg	19595317	0	149	7180	151	0	next	hit	789
Vp028	395	Response	2	19602350	7033	1
Vp028	396	Picture	MorphM3_02_orig.jpg ; MorphM3_00_UPPER.jpg	19602497	0	2	7380	187	0	next	hit	791
Vp028	396	Response	2	19609870	7373	1
Vp028	397	Picture	MorphM1_02_orig.jpg ; MorphM1_00_UPPER.jpg	19609877	0	185	23539	186	0	next	hit	793
Vp028	397	Response	2	19633310	23433	1
Vp028	398	Picture	MorphF3_09_orig.jpg ; MorphF3_00_UPPER.jpg	19633416	0	1	17649	2	0	next	incorrect	795
Vp028	398	Response	1	19650990	17574	1
Vp028	399	Picture	MorphF8_04_orig.jpg ; MorphF8_00_UPPER.jpg	19651065	0	1	44322	2	0	next	incorrect	797
Vp028	399	Response	1	19695310	44245	1
Vp028	400	Picture	MorphF7_09_orig.jpg ; MorphF7_10_UPPER.jpg	19695387	0	1	14464	2	0	next	hit	799
Vp028	400	Response	2	19709709	14322	1
Vp028	401	Picture	MorphM1_01_orig.jpg ; MorphM1_00_UPPER.jpg	19709851	0	1	7431	2	0	next	hit	801
Vp028	401	Response	2	19717149	7298	1
Vp028	402	Picture	MorphF7_02_orig.jpg ; MorphF7_00_UPPER.jpg	19717282	0	1	15791	2	0	next	incorrect	803
Vp028	402	Response	1	19732989	15707	1
Vp028	403	Picture	MorphF6_00_orig.jpg ; MorphF6_10_UPPER.jpg	19733073	0	1	11923	155	0	next	hit	805
Vp028	403	Response	2	19744989	11916	1
Vp028	404	Picture	MorphF5_02_orig.jpg ; MorphF5_10_UPPER.jpg	19744996	0	154	32001	155	0	next	incorrect	807
Vp028	404	Response	1	19776909	31913	1
Vp028	405	Picture	MorphF4_08_orig.jpg ; MorphF4_00_UPPER.jpg	19776997	0	1	12401	207	0	next	hit	809
Vp028	405	Response	2	19789389	12392	1
Vp028	406	Picture	MorphM1_06_orig.jpg ; MorphM1_00_UPPER.jpg	19789398	0	206	80559	401	0	next	incorrect	811
Vp028	406	Response	1	19869949	80551	1
Vp028	407	Picture	MorphM4_03_orig.jpg ; MorphM4_00_UPPER.jpg	19869957	0	195	11075	197	0	next	incorrect	813
Vp028	407	Response	1	19880908	10951	1
Vp028	408	Picture	MorphF9_06_orig.jpg ; MorphF9_00_UPPER.jpg	19881032	0	2	22559	3	0	next	hit	815
Vp028	408	Response	2	19903468	22436	1
Vp028	409	Picture	MorphF7_04_orig.jpg ; MorphF7_00_UPPER.jpg	19903591	0	1	221873	2	0	next	incorrect	817
Vp028	409	Response	1	20125387	221796	1
Vp028	410	Picture	MorphM9_02_orig.jpg ; MorphM9_10_UPPER.jpg	20125464	0	1	11279	2	0	next	hit	819
Vp028	410	Response	2	20136667	11203	1
Vp028	411	Picture	MorphF4_01_orig.jpg ; MorphF4_10_UPPER.jpg	20136743	0	1	72171	152	0	next	incorrect	821
Vp028	411	Response	1	20208906	72163	1
Vp028	412	Picture	MorphM9_10_orig.jpg ; MorphM9_00_UPPER.jpg	20208914	0	151	62879	322	0	next	hit	823
Vp028	412	Response	2	20271786	62872	1
Vp028	413	Picture	MorphF1_10_orig.jpg ; MorphF1_10_UPPER.jpg	20271793	0	171	10123	172	0	next	hit	825
Vp028	413	Response	2	20281786	9993	1
Vp028	414	Picture	MorphF3_02_orig.jpg ; MorphF3_00_UPPER.jpg	20281916	0	1	10599	152	0	next	incorrect	827
Vp028	414	Response	1	20292506	10590	1
Vp028	415	Picture	MorphM9_07_orig.jpg ; MorphM9_10_UPPER.jpg	20292515	0	151	12318	324	0	next	hit	829
Vp028	415	Response	2	20304826	12311	1
Vp028	416	Picture	MorphF6_07_orig.jpg ; MorphF6_00_UPPER.jpg	20304833	0	173	7338	174	0	next	hit	831
Vp028	416	Response	2	20312106	7273	1
Vp028	417	Picture	MorphF8_10_orig.jpg ; MorphF8_10_UPPER.jpg	20312171	0	1	8626	2	0	next	hit	833
Vp028	417	Response	2	20320666	8495	1
Vp028	418	Picture	MorphM10_06_orig.jpg ; MorphM10_00_UPPER.jpg	20320797	0	1	16587	2	0	next	hit	835
Vp028	418	Response	2	20337306	16509	1
Vp028	419	Picture	MorphF10_07_orig.jpg ; MorphF10_00_UPPER.jpg	20337384	0	1	123941	2	0	next	incorrect	837
Vp028	419	Response	1	20461225	123841	1
Vp028	420	Picture	MorphM1_07_orig.jpg ; MorphM1_10_UPPER.jpg	20461325	0	1	35563	2	0	next	hit	839
Vp028	420	Response	2	20496825	35500	1
Vp028	421	Picture	MorphM10_00_orig.jpg ; MorphM10_10_UPPER.jpg	20496888	0	1	18445	2	0	next	hit	841
Vp028	421	Response	2	20515225	18337	1
Vp028	422	Picture	MorphF8_06_orig.jpg ; MorphF8_10_UPPER.jpg	20515333	0	1	7962	2	0	next	hit	843
Vp028	422	Response	2	20523224	7891	1
Vp028	423	Picture	MorphM2_01_orig.jpg ; MorphM2_10_UPPER.jpg	20523295	0	1	157912	2	0	next	incorrect	845
Vp028	423	Response	1	20681064	157769	1
Vp028	424	Picture	MorphF8_03_orig.jpg ; MorphF8_10_UPPER.jpg	20681207	0	1	145305	2	0	next	hit	847
Vp028	424	Response	2	20826423	145216	1
Vp028	425	Picture	MorphM4_03_orig.jpg ; MorphM4_10_UPPER.jpg	20826512	0	1	43658	2	0	next	incorrect	849
Vp028	425	Response	1	20870102	43590	1
Vp028	426	Picture	MorphM5_03_orig.jpg ; MorphM5_10_UPPER.jpg	20870170	0	1	7033	2	0	next	hit	851
Vp028	426	Response	2	20877142	6972	1
Vp028	427	Picture	MorphM6_09_orig.jpg ; MorphM6_10_UPPER.jpg	20877203	0	1	50667	159	0	next	incorrect	853
Vp028	427	Response	1	20927862	50659	1
Vp028	428	Picture	MorphM1_04_orig.jpg ; MorphM1_00_UPPER.jpg	20927870	0	158	9844	159	0	next	hit	855
Vp028	428	Response	2	20937622	9752	1
Vp028	429	Picture	MorphM5_08_orig.jpg ; MorphM5_10_UPPER.jpg	20937714	0	1	10748	2	0	next	hit	857
Vp028	429	Response	2	20948342	10628	1
Vp028	430	Picture	MorphM7_06_orig.jpg ; MorphM7_00_UPPER.jpg	20948462	0	1	10847	169	0	next	hit	859
Vp028	430	Response	2	20959302	10840	1
Vp028	431	Picture	MorphM3_05_orig.jpg ; MorphM3_10_UPPER.jpg	20959309	0	168	7200	169	0	next	hit	861
Vp028	431	Response	2	20966422	7113	1
Vp028	432	Picture	MorphF1_09_orig.jpg ; MorphF1_00_UPPER.jpg	20966509	0	1	16057	2	0	next	hit	863
Vp028	432	Response	2	20982502	15993	1
Vp028	433	Picture	MorphM5_02_orig.jpg ; MorphM5_10_UPPER.jpg	20982566	0	1	7143	157	0	next	hit	865
Vp028	433	Response	2	20989702	7136	1
Vp028	434	Picture	MorphF4_04_orig.jpg ; MorphF4_00_UPPER.jpg	20989709	0	156	25634	157	0	next	incorrect	867
Vp028	434	Response	1	21015221	25512	1
Vp028	435	Picture	MorphM9_05_orig.jpg ; MorphM9_10_UPPER.jpg	21015343	0	1	145968	2	0	next	incorrect	869
Vp028	435	Response	1	21161221	145878	1
Vp028	436	Picture	MorphF9_03_orig.jpg ; MorphF9_10_UPPER.jpg	21161311	0	1	13536	2	0	next	hit	871
Vp028	436	Response	2	21174740	13429	1
Vp028	437	Picture	MorphF6_10_orig.jpg ; MorphF6_10_UPPER.jpg	21174847	0	1	9023	2	0	next	hit	873
Vp028	437	Response	2	21183780	8933	1
Vp028	438	Picture	MorphM1_06_orig.jpg ; MorphM1_10_UPPER.jpg	21183870	0	1	8360	2	0	next	hit	875
Vp028	438	Response	2	21192100	8230	1
Vp028	439	Picture	MorphF10_02_orig.jpg ; MorphF10_10_UPPER.jpg	21192230	0	1	8598	162	0	next	hit	877
Vp028	439	Response	2	21200820	8590	1
Vp028	440	Picture	MorphM10_01_orig.jpg ; MorphM10_10_UPPER.jpg	21200828	0	161	91590	162	0	next	incorrect	879
Vp028	440	Response	1	21292340	91512	1
Vp028	441	Picture	MorphF2_08_orig.jpg ; MorphF2_00_UPPER.jpg	21292418	0	1	13369	168	0	next	hit	881
Vp028	441	Response	2	21305780	13362	1
Vp028	442	Picture	MorphM1_07_orig.jpg ; MorphM1_00_UPPER.jpg	21305787	0	167	50724	169	0	next	incorrect	883
Vp028	442	Response	1	21356419	50632	1
Vp028	443	Picture	MorphM10_08_orig.jpg ; MorphM10_00_LOWER.jpg	21356511	0	2	75108	3	0	next	hit	885
Vp028	443	Response	2	21431539	75028	1
Vp028	444	Picture	MorphF9_04_orig.jpg ; MorphF9_00_LOWER.jpg	21431619	0	1	14968	162	0	next	incorrect	887
Vp028	444	Response	1	21446579	14960	1
Vp028	445	Picture	MorphM4_07_orig.jpg ; MorphM4_10_LOWER.jpg	21446587	0	161	12766	162	0	next	hit	889
Vp028	445	Response	2	21459219	12632	1
Vp028	446	Picture	MorphM6_02_orig.jpg ; MorphM6_00_LOWER.jpg	21459353	0	1	77098	2	0	next	incorrect	891
Vp028	446	Response	1	21536338	76985	1
Vp028	447	Picture	MorphF6_10_orig.jpg ; MorphF6_10_LOWER.jpg	21536451	0	1	7829	2	0	next	hit	893
Vp028	447	Response	2	21544178	7727	1
Vp028	448	Picture	MorphF3_10_orig.jpg ; MorphF3_10_LOWER.jpg	21544280	0	1	25826	185	0	next	hit	895
Vp028	448	Response	2	21570098	25818	1
Vp028	449	Picture	MorphF9_05_orig.jpg ; MorphF9_00_LOWER.jpg	21570106	0	184	17920	363	0	next	incorrect	897
Vp028	449	Response	1	21588018	17912	1
Vp028	450	Picture	MorphM3_01_orig.jpg ; MorphM3_10_LOWER.jpg	21588026	0	179	12917	180	0	next	hit	899
Vp028	450	Response	2	21600818	12792	1
Vp028	451	Picture	MorphM7_03_orig.jpg ; MorphM7_00_LOWER.jpg	21600943	0	1	47977	195	0	next	incorrect	901
Vp028	451	Response	1	21648897	47954	2
Vp028	452	Picture	MorphF4_02_orig.jpg ; MorphF4_00_LOWER.jpg	21648920	0	194	25405	195	0	next	incorrect	903
Vp028	452	Response	1	21674178	25258	1
Vp028	453	Picture	MorphF5_01_orig.jpg ; MorphF5_10_LOWER.jpg	21674325	0	1	10021	199	0	next	hit	905
Vp028	453	Response	2	21684337	10012	1
Vp028	454	Picture	MorphM9_09_orig.jpg ; MorphM9_00_LOWER.jpg	21684346	0	198	10017	199	0	next	hit	907
Vp028	454	Response	2	21694257	9911	1
Vp028	455	Picture	MorphM2_02_orig.jpg ; MorphM2_10_LOWER.jpg	21694363	0	1	83069	2	0	next	hit	909
Vp028	455	Response	2	21777297	82934	1
Vp028	456	Picture	MorphF4_03_orig.jpg ; MorphF4_00_LOWER.jpg	21777432	0	1	35962	2	0	next	incorrect	911
Vp028	456	Response	1	21813297	35865	1
Vp028	457	Picture	MorphM6_01_orig.jpg ; MorphM6_10_LOWER.jpg	21813394	0	1	85458	2	0	next	incorrect	913
Vp028	457	Response	1	21898736	85342	1
Vp028	458	Picture	MorphM2_08_orig.jpg ; MorphM2_10_LOWER.jpg	21898852	0	1	13933	2	0	next	hit	915
Vp028	458	Response	2	21912656	13804	1
Vp028	459	Picture	MorphF4_05_orig.jpg ; MorphF4_00_LOWER.jpg	21912785	0	1	113856	2	0	next	incorrect	917
Vp028	459	Response	1	22026495	113710	1
Vp028	460	Picture	MorphM6_09_orig.jpg ; MorphM6_00_LOWER.jpg	22026641	0	1	10085	2	0	next	hit	919
Vp028	460	Response	2	22036575	9934	1
Vp028	461	Picture	MorphM3_05_orig.jpg ; MorphM3_00_LOWER.jpg	22036726	0	1	28530	2	0	next	incorrect	921
Vp028	461	Response	1	22065135	28409	1
Vp028	462	Picture	MorphF5_00_orig.jpg ; MorphF5_00_LOWER.jpg	22065256	0	1	11647	165	0	next	incorrect	923
Vp028	462	Response	1	22076895	11639	1
Vp028	463	Picture	MorphF1_00_orig.jpg ; MorphF1_10_LOWER.jpg	22076903	0	164	8720	367	0	next	incorrect	925
Vp028	463	Response	1	22085615	8712	1
Vp028	464	Picture	MorphF8_06_orig.jpg ; MorphF8_10_LOWER.jpg	22085623	0	203	12675	204	0	next	hit	927
Vp028	464	Response	2	22098175	12552	1
Vp028	465	Picture	MorphM10_03_orig.jpg ; MorphM10_00_LOWER.jpg	22098298	0	1	178285	197	0	next	hit	929
Vp028	465	Response	2	22276574	178276	1
Vp028	466	Picture	MorphF4_10_orig.jpg ; MorphF4_10_LOWER.jpg	22276583	0	196	12404	197	0	next	hit	931
Vp028	466	Response	2	22288894	12311	1
Vp028	467	Picture	MorphF2_01_orig.jpg ; MorphF2_10_LOWER.jpg	22288987	0	1	100055	2	0	next	incorrect	933
Vp028	467	Response	1	22388973	99986	1
Vp028	468	Picture	MorphF8_10_orig.jpg ; MorphF8_10_LOWER.jpg	22389042	0	1	12341	2	0	next	hit	935
Vp028	468	Response	2	22401293	12251	1
Vp028	469	Picture	MorphF4_09_orig.jpg ; MorphF4_10_LOWER.jpg	22401383	0	1	24398	153	0	next	hit	937
Vp028	469	Response	2	22425773	24390	1
Vp028	470	Picture	MorphF7_01_orig.jpg ; MorphF7_10_LOWER.jpg	22425781	0	152	40889	153	0	next	hit	939
Vp028	470	Response	2	22466573	40792	1
Vp028	471	Picture	MorphF6_06_orig.jpg ; MorphF6_00_LOWER.jpg	22466670	0	1	22028	2	0	next	incorrect	941
Vp028	471	Response	1	22488573	21903	1
Vp028	472	Picture	MorphF9_00_orig.jpg ; MorphF9_00_LOWER.jpg	22488698	0	1	12740	2	0	next	incorrect	943
Vp028	472	Response	1	22501292	12594	1
Vp028	473	Picture	MorphF8_05_orig.jpg ; MorphF8_00_LOWER.jpg	22501438	0	1	100022	167	0	next	incorrect	945
Vp028	473	Response	1	22601452	100014	1
Vp028	474	Picture	MorphF6_05_orig.jpg ; MorphF6_00_LOWER.jpg	22601460	0	166	42080	318	0	next	hit	947
Vp028	474	Response	2	22643532	42072	1
Vp028	475	Picture	MorphF7_00_orig.jpg ; MorphF7_00_LOWER.jpg	22643540	0	152	31440	313	0	next	incorrect	949
Vp028	475	Response	1	22674971	31431	1
Vp028	476	Picture	MorphM4_01_orig.jpg ; MorphM4_00_LOWER.jpg	22674980	0	161	11522	345	0	next	incorrect	951
Vp028	476	Response	1	22686491	11511	1
Vp028	477	Picture	MorphF8_01_orig.jpg ; MorphF8_00_LOWER.jpg	22686502	0	184	12259	185	0	next	incorrect	953
Vp028	477	Response	1	22698651	12149	1
Vp028	478	Picture	MorphF5_06_orig.jpg ; MorphF5_00_LOWER.jpg	22698761	0	1	48037	2	0	next	hit	955
Vp028	478	Response	2	22746651	47890	1
Vp028	479	Picture	MorphF9_00_orig.jpg ; MorphF9_10_LOWER.jpg	22746798	0	1	27468	2	0	next	incorrect	957
Vp028	479	Response	1	22774171	27373	1
Vp028	480	Picture	MorphF2_04_orig.jpg ; MorphF2_10_LOWER.jpg	22774266	0	1	9953	2	0	next	hit	959
Vp028	480	Response	2	22784091	9825	1
Vp028	481	Picture	MorphM8_01_orig.jpg ; MorphM8_00_LOWER.jpg	22784219	0	1	10483	2	0	next	hit	961
Vp028	481	Response	2	22794571	10352	1
Vp028	482	Picture	MorphM9_04_orig.jpg ; MorphM9_00_LOWER.jpg	22794702	0	1	11810	2	0	next	incorrect	963
Vp028	482	Response	1	22806410	11708	1
Vp028	483	Picture	MorphM5_08_orig.jpg ; MorphM5_00_LOWER.jpg	22806512	0	1	11906	172	0	next	hit	965
Vp028	483	Response	2	22818410	11898	1
Vp028	484	Picture	MorphF5_07_orig.jpg ; MorphF5_00_LOWER.jpg	22818418	0	171	11582	172	0	next	hit	967
Vp028	484	Response	2	22829930	11512	1
Vp028	485	Picture	MorphF1_03_orig.jpg ; MorphF1_10_LOWER.jpg	22830000	0	1	8738	155	0	next	incorrect	969
Vp028	485	Response	1	22838730	8730	1
Vp028	486	Picture	MorphM5_10_orig.jpg ; MorphM5_00_LOWER.jpg	22838738	0	154	19261	155	0	next	hit	971
Vp028	486	Response	2	22857850	19112	1
Vp028	487	Picture	MorphF3_00_orig.jpg ; MorphF3_00_LOWER.jpg	22857999	0	1	8824	202	0	next	incorrect	973
Vp028	487	Response	1	22866810	8811	1
Vp028	488	Picture	MorphM9_00_orig.jpg ; MorphM9_10_LOWER.jpg	22866823	0	201	22228	202	0	next	incorrect	975
Vp028	488	Response	1	22888970	22147	1
Vp028	489	Picture	MorphM3_10_orig.jpg ; MorphM3_10_LOWER.jpg	22889051	0	1	6900	2	0	next	hit	977
Vp028	489	Response	2	22895850	6799	1
Vp028	490	Picture	MorphM8_10_orig.jpg ; MorphM8_10_LOWER.jpg	22895951	0	1	7564	2	0	next	hit	979
Vp028	490	Response	2	22903370	7419	1
Vp028	491	Picture	MorphM4_00_orig.jpg ; MorphM4_10_LOWER.jpg	22903515	0	1	8758	2	0	next	incorrect	981
Vp028	491	Response	1	22912170	8655	1
Vp028	492	Picture	MorphF1_10_orig.jpg ; MorphF1_00_LOWER.jpg	22912273	0	1	10218	2	0	next	hit	983
Vp028	492	Response	2	22922410	10137	1
Vp028	493	Picture	MorphF2_08_orig.jpg ; MorphF2_10_LOWER.jpg	22922491	0	1	9024	2	0	next	hit	985
Vp028	493	Response	2	22931370	8879	1
Vp028	494	Picture	MorphM10_05_orig.jpg ; MorphM10_10_LOWER.jpg	22931515	0	1	12582	159	0	next	hit	987
Vp028	494	Response	2	22944090	12575	1
Vp028	495	Picture	MorphM3_08_orig.jpg ; MorphM3_00_LOWER.jpg	22944097	0	158	9578	159	0	next	hit	989
Vp028	495	Response	2	22953530	9433	1
Vp028	496	Picture	MorphM6_06_orig.jpg ; MorphM6_00_LOWER.jpg	22953675	0	1	13005	2	0	next	incorrect	991
Vp028	496	Response	1	22966569	12894	1
Vp028	497	Picture	MorphM2_06_orig.jpg ; MorphM2_10_LOWER.jpg	22966680	0	1	14464	2	0	next	incorrect	993
Vp028	497	Response	1	22981049	14369	1
Vp028	498	Picture	MorphF6_06_orig.jpg ; MorphF6_10_LOWER.jpg	22981144	0	1	10350	3	0	next	hit	995
Vp028	498	Response	2	22991369	10225	1
Vp028	499	Picture	MorphF5_03_orig.jpg ; MorphF5_10_LOWER.jpg	22991494	0	2	8095	3	0	next	incorrect	997
Vp028	499	Response	1	22999449	7955	1
Vp028	500	Picture	MorphF9_09_orig.jpg ; MorphF9_10_LOWER.jpg	22999589	0	1	18047	2	0	next	hit	999
Vp028	500	Response	2	23017529	17940	1
Vp028	501	Picture	MorphM8_01_orig.jpg ; MorphM8_10_LOWER.jpg	23017636	0	1	76941	159	0	next	incorrect	1001
Vp028	501	Response	1	23094569	76933	1
Vp028	502	Picture	MorphM2_07_orig.jpg ; MorphM2_10_LOWER.jpg	23094577	0	158	17143	159	0	next	hit	1003
Vp028	502	Response	2	23111609	17032	1
Vp028	503	Picture	MorphM7_02_orig.jpg ; MorphM7_10_LOWER.jpg	23111720	0	1	12075	2	0	next	hit	1005
Vp028	503	Response	2	23123689	11969	1
Vp028	504	Picture	MorphM8_04_orig.jpg ; MorphM8_00_LOWER.jpg	23123795	0	1	29181	148	0	next	hit	1007
Vp028	504	Response	2	23152968	29173	1
Vp028	505	Picture	MorphM7_06_orig.jpg ; MorphM7_00_LOWER.jpg	23152976	0	147	57339	148	0	next	hit	1009
Vp028	505	Response	2	23210248	57272	1
Vp028	506	Picture	MorphF7_09_orig.jpg ; MorphF7_00_LOWER.jpg	23210315	0	1	9221	203	0	next	hit	1011
Vp028	506	Response	2	23219528	9213	1
Vp028	507	Picture	MorphM1_07_orig.jpg ; MorphM1_00_LOWER.jpg	23219536	0	202	94417	203	0	next	hit	1013
Vp028	507	Response	2	23313847	94311	1
Vp028	508	Picture	MorphM5_02_orig.jpg ; MorphM5_00_LOWER.jpg	23313953	0	1	11943	2	0	next	incorrect	1015
Vp028	508	Response	1	23325767	11814	1
Vp028	509	Picture	MorphF6_05_orig.jpg ; MorphF6_10_LOWER.jpg	23325896	0	1	9639	182	0	next	hit	1017
Vp028	509	Response	2	23335527	9631	1
Vp028	510	Picture	MorphF10_06_orig.jpg ; MorphF10_00_LOWER.jpg	23335535	0	181	21760	365	0	next	hit	1019
Vp028	510	Response	2	23357287	21752	1
Vp028	511	Picture	MorphF6_07_orig.jpg ; MorphF6_10_LOWER.jpg	23357295	0	184	10268	185	0	next	hit	1021
Vp028	511	Response	2	23367447	10152	1
Vp028	512	Picture	MorphM10_06_orig.jpg ; MorphM10_00_LOWER.jpg	23367563	0	1	7697	2	0	next	hit	1023
Vp028	512	Response	2	23375127	7564	1
Vp028	513	Picture	MorphF2_07_orig.jpg ; MorphF2_00_LOWER.jpg	23375260	0	1	9819	3	0	next	hit	1025
Vp028	513	Response	2	23384967	9707	1
Vp028	514	Picture	MorphM10_00_orig.jpg ; MorphM10_00_LOWER.jpg	23385079	0	2	12455	155	0	next	incorrect	1027
Vp028	514	Response	1	23397527	12448	1
Vp028	515	Picture	MorphM3_07_orig.jpg ; MorphM3_10_LOWER.jpg	23397534	0	153	11299	154	0	next	hit	1029
Vp028	515	Response	2	23408727	11193	1
Vp028	516	Picture	MorphM2_09_orig.jpg ; MorphM2_10_LOWER.jpg	23408833	0	1	24151	2	0	next	hit	1031
Vp028	516	Response	2	23432887	24054	1
Vp028	517	Picture	MorphM10_04_orig.jpg ; MorphM10_00_LOWER.jpg	23432984	0	1	19750	157	0	next	hit	1033
Vp028	517	Response	2	23452727	19743	1
Vp028	518	Picture	MorphF1_07_orig.jpg ; MorphF1_10_LOWER.jpg	23452734	0	156	16164	337	0	next	hit	1035
Vp028	518	Response	2	23468886	16152	1
Vp028	519	Picture	MorphF9_10_orig.jpg ; MorphF9_00_LOWER.jpg	23468898	0	181	8396	326	0	next	hit	1037
Vp028	519	Response	2	23477286	8388	1
Vp028	520	Picture	MorphF4_08_orig.jpg ; MorphF4_10_LOWER.jpg	23477294	0	145	9035	146	0	next	hit	1039
Vp028	520	Response	2	23486246	8952	1
Vp028	521	Picture	MorphF1_07_orig.jpg ; MorphF1_00_LOWER.jpg	23486329	0	1	27285	185	0	next	incorrect	1041
Vp028	521	Response	1	23513606	27277	1
Vp028	522	Picture	MorphF4_07_orig.jpg ; MorphF4_00_LOWER.jpg	23513614	0	184	10241	345	0	next	hit	1043
Vp028	522	Response	2	23523846	10232	1
Vp028	523	Picture	MorphM2_04_orig.jpg ; MorphM2_00_LOWER.jpg	23523855	0	161	69031	162	0	next	incorrect	1045
Vp028	523	Response	1	23592806	68951	1
Vp028	524	Picture	MorphM7_03_orig.jpg ; MorphM7_10_LOWER.jpg	23592886	0	1	106690	2	0	next	incorrect	1047
Vp028	524	Response	1	23699445	106559	1
Vp028	525	Picture	MorphM1_04_orig.jpg ; MorphM1_00_LOWER.jpg	23699576	0	1	12208	2	0	next	incorrect	1049
Vp028	525	Response	1	23711685	12109	1
Vp028	526	Picture	MorphF2_07_orig.jpg ; MorphF2_10_LOWER.jpg	23711784	0	1	7166	2	0	next	hit	1051
Vp028	526	Response	2	23718885	7101	1
Vp028	527	Picture	MorphM8_06_orig.jpg ; MorphM8_00_LOWER.jpg	23718950	0	1	6369	2	0	next	hit	1053
Vp028	527	Response	2	23725205	6255	1
Vp028	528	Picture	MorphM1_03_orig.jpg ; MorphM1_00_LOWER.jpg	23725319	0	1	7653	179	0	next	incorrect	1055
Vp028	528	Response	1	23732965	7646	1
Vp028	529	Picture	MorphM9_05_orig.jpg ; MorphM9_00_LOWER.jpg	23732972	0	178	16480	330	0	next	incorrect	1057
Vp028	529	Response	1	23749444	16472	2
Vp028	530	Picture	MorphF6_09_orig.jpg ; MorphF6_10_LOWER.jpg	23749452	0	152	6480	327	0	next	hit	1059
Vp028	530	Response	2	23755925	6473	1
Vp028	531	Picture	MorphM9_06_orig.jpg ; MorphM9_10_LOWER.jpg	23755932	0	175	191759	340	0	next	incorrect	1061
Vp028	531	Response	1	23947684	191752	1
Vp028	532	Picture	MorphF8_07_orig.jpg ; MorphF8_10_LOWER.jpg	23947691	0	165	6881	350	0	next	hit	1063
Vp028	532	Response	2	23954563	6872	1
Vp028	533	Picture	MorphM5_03_orig.jpg ; MorphM5_10_LOWER.jpg	23954572	0	185	12525	186	0	next	incorrect	1065
Vp028	533	Response	1	23966963	12391	1
Vp028	534	Picture	MorphF6_02_orig.jpg ; MorphF6_00_LOWER.jpg	23967097	0	1	92194	166	0	next	incorrect	1067
Vp028	534	Response	1	24059283	92186	1
Vp028	535	Picture	MorphF9_06_orig.jpg ; MorphF9_10_LOWER.jpg	24059291	0	165	15557	166	0	next	hit	1069
Vp028	535	Response	2	24074723	15432	1
Vp028	536	Picture	MorphF7_10_orig.jpg ; MorphF7_10_LOWER.jpg	24074848	0	1	10749	2	0	next	hit	1071
Vp028	536	Response	2	24085523	10675	1
Vp028	537	Picture	MorphM6_03_orig.jpg ; MorphM6_10_LOWER.jpg	24085597	0	1	13535	2	0	next	incorrect	1073
Vp028	537	Response	1	24099043	13446	1
Vp028	538	Picture	MorphF6_00_orig.jpg ; MorphF6_10_LOWER.jpg	24099132	0	1	50638	55	0	next	incorrect	1075
Vp028	538	Response	1	24149762	50630	1
Vp028	539	Picture	MorphM3_09_orig.jpg ; MorphM3_00_LOWER.jpg	24149770	0	54	11333	55	0	next	hit	1077
Vp028	539	Response	2	24161042	11272	1
Vp028	540	Picture	MorphF8_06_orig.jpg ; MorphF8_00_LOWER.jpg	24161103	0	1	8625	2	0	next	hit	1079
Vp028	540	Response	2	24169602	8499	1
Vp028	541	Picture	MorphM7_00_orig.jpg ; MorphM7_10_LOWER.jpg	24169728	0	1	57161	167	0	next	hit	1081
Vp028	541	Response	2	24226882	57154	1
Vp028	542	Picture	MorphM3_03_orig.jpg ; MorphM3_10_LOWER.jpg	24226889	0	166	16476	311	0	next	hit	1083
Vp028	542	Response	2	24243362	16473	1
Vp028	543	Picture	MorphF4_08_orig.jpg ; MorphF4_00_LOWER.jpg	24243365	0	145	6778	147	0	next	hit	1085
Vp028	543	Response	2	24250082	6717	1
Vp028	544	Picture	MorphM8_07_orig.jpg ; MorphM8_00_LOWER.jpg	24250143	0	2	6237	3	0	next	hit	1087
Vp028	544	Response	2	24256241	6098	1
Vp028	545	Picture	MorphM4_07_orig.jpg ; MorphM4_00_LOWER.jpg	24256380	0	1	46843	2	0	next	hit	1089
Vp028	545	Response	2	24303121	46741	1
Vp028	546	Picture	MorphF3_09_orig.jpg ; MorphF3_00_LOWER.jpg	24303223	0	1	8360	2	0	next	hit	1091
Vp028	546	Response	2	24311441	8218	1
Vp028	547	Picture	MorphF5_07_orig.jpg ; MorphF5_10_LOWER.jpg	24311583	0	1	8227	2	0	next	hit	1093
Vp028	547	Response	2	24319682	8099	1
Vp028	548	Picture	MorphF6_00_orig.jpg ; MorphF6_00_LOWER.jpg	24319810	0	1	19079	165	0	next	incorrect	1095
Vp028	548	Response	1	24338881	19071	1
Vp028	549	Picture	MorphM5_09_orig.jpg ; MorphM5_10_LOWER.jpg	24338889	0	164	11575	165	0	next	hit	1097
Vp028	549	Response	2	24350321	11432	1
Vp028	550	Picture	MorphF3_00_orig.jpg ; MorphF3_10_LOWER.jpg	24350464	0	1	9820	2	0	next	incorrect	1099
Vp028	550	Response	1	24360161	9697	1
Vp028	551	Picture	MorphF1_04_orig.jpg ; MorphF1_00_LOWER.jpg	24360284	0	1	8844	181	0	next	incorrect	1101
Vp028	551	Response	1	24369121	8837	1
Vp028	552	Picture	MorphM8_08_orig.jpg ; MorphM8_00_LOWER.jpg	24369128	0	180	25392	181	0	next	hit	1103
Vp028	552	Response	2	24394401	25273	1
Vp028	553	Picture	MorphF10_01_orig.jpg ; MorphF10_10_LOWER.jpg	24394520	0	1	41888	179	0	next	hit	1105
Vp028	553	Response	2	24436400	41880	1
Vp028	554	Picture	MorphM9_01_orig.jpg ; MorphM9_00_LOWER.jpg	24436408	0	178	13447	179	0	next	incorrect	1107
Vp028	554	Response	1	24449760	13352	1
Vp028	555	Picture	MorphM7_09_orig.jpg ; MorphM7_10_LOWER.jpg	24449855	0	1	10313	173	0	next	hit	1109
Vp028	555	Response	2	24460160	10305	1
Vp028	556	Picture	MorphF4_03_orig.jpg ; MorphF4_10_LOWER.jpg	24460168	0	172	37990	173	0	next	incorrect	1111
Vp028	556	Response	1	24498080	37912	1
Vp028	557	Picture	MorphM4_00_orig.jpg ; MorphM4_00_LOWER.jpg	24498158	0	1	8891	2	0	next	incorrect	1113
Vp028	557	Response	1	24506960	8802	1
Vp028	558	Picture	MorphF8_10_orig.jpg ; MorphF8_00_LOWER.jpg	24507049	0	1	7918	178	0	next	hit	1115
Vp028	558	Response	2	24514960	7911	1
Vp028	559	Picture	MorphM6_00_orig.jpg ; MorphM6_00_LOWER.jpg	24514967	0	177	12650	178	0	next	incorrect	1117
Vp028	559	Response	1	24527520	12553	1
Vp028	560	Picture	MorphM2_05_orig.jpg ; MorphM2_10_LOWER.jpg	24527617	0	1	16189	2	0	next	incorrect	1119
Vp028	560	Response	1	24543680	16063	1
Vp028	561	Picture	MorphF5_02_orig.jpg ; MorphF5_10_LOWER.jpg	24543806	0	1	11280	2	0	next	incorrect	1121
Vp028	561	Response	1	24554960	11154	1
Vp028	562	Picture	MorphM9_00_orig.jpg ; MorphM9_00_LOWER.jpg	24555086	0	1	10483	2	0	next	incorrect	1123
Vp028	562	Response	1	24565440	10354	1
Vp028	563	Picture	MorphM10_05_orig.jpg ; MorphM10_00_LOWER.jpg	24565569	0	1	8094	2	0	next	hit	1125
Vp028	563	Response	2	24573520	7951	1
Vp028	564	Picture	MorphF9_04_orig.jpg ; MorphF9_10_LOWER.jpg	24573663	0	1	34104	2	0	next	hit	1127
Vp028	564	Response	2	24607679	34016	1
Vp028	565	Picture	MorphM7_06_orig.jpg ; MorphM7_10_LOWER.jpg	24607767	0	1	25611	2	0	next	hit	1129
Vp028	565	Response	2	24633279	25512	1
Vp028	566	Picture	MorphM4_09_orig.jpg ; MorphM4_10_LOWER.jpg	24633378	0	1	30123	2	0	next	hit	1131
Vp028	566	Response	2	24663439	30061	1
Vp028	567	Picture	MorphM10_02_orig.jpg ; MorphM10_00_LOWER.jpg	24663501	0	1	34369	2	0	next	incorrect	1133
Vp028	567	Response	1	24697759	34258	1
Vp028	568	Picture	MorphM3_04_orig.jpg ; MorphM3_10_LOWER.jpg	24697870	0	1	171845	2	0	next	hit	1135
Vp028	568	Response	2	24869598	171728	1
Vp028	569	Picture	MorphM1_09_orig.jpg ; MorphM1_10_LOWER.jpg	24869715	0	1	28264	3	0	next	hit	1137
Vp028	569	Response	2	24897838	28123	1
Vp028	570	Picture	MorphM8_09_orig.jpg ; MorphM8_00_LOWER.jpg	24897979	0	2	7034	3	0	next	hit	1139
Vp028	570	Response	2	24904878	6899	1
Vp028	571	Picture	MorphM3_02_orig.jpg ; MorphM3_10_LOWER.jpg	24905013	0	1	184031	157	0	next	incorrect	1141
Vp028	571	Response	1	25089036	184023	1
Vp028	572	Picture	MorphF2_04_orig.jpg ; MorphF2_00_LOWER.jpg	25089044	0	156	16716	316	0	next	hit	1143
Vp028	572	Response	2	25105756	16712	1
Vp028	573	Picture	MorphM6_07_orig.jpg ; MorphM6_10_LOWER.jpg	25105760	0	160	43684	161	0	next	hit	1145
Vp028	573	Response	2	25149356	43596	1
Vp028	574	Picture	MorphM9_06_orig.jpg ; MorphM9_00_LOWER.jpg	25149444	0	1	10719	164	0	next	incorrect	1147
Vp028	574	Response	1	25160156	10712	1
Vp028	575	Picture	MorphM8_03_orig.jpg ; MorphM8_10_LOWER.jpg	25160163	0	163	24557	319	0	next	hit	1149
Vp028	575	Response	2	25184716	24553	1
Vp028	576	Picture	MorphF10_05_orig.jpg ; MorphF10_00_LOWER.jpg	25184720	0	156	32643	312	0	next	hit	1151
Vp028	576	Response	2	25217356	32636	1
Vp028	577	Picture	MorphF6_09_orig.jpg ; MorphF6_00_LOWER.jpg	25217363	0	156	7280	331	0	next	hit	1153
Vp028	577	Response	2	25224636	7273	1
Vp028	578	Picture	MorphM6_02_orig.jpg ; MorphM6_10_LOWER.jpg	25224643	0	175	19681	176	0	next	incorrect	1155
Vp028	578	Response	1	25244236	19593	1
Vp028	579	Picture	MorphM5_00_orig.jpg ; MorphM5_00_LOWER.jpg	25244324	0	1	22293	2	0	next	incorrect	1157
Vp028	579	Response	1	25266555	22231	1
Vp028	580	Picture	MorphM4_05_orig.jpg ; MorphM4_00_LOWER.jpg	25266617	0	1	13137	2	0	next	incorrect	1159
Vp028	580	Response	1	25279675	13058	1
Vp028	581	Picture	MorphF4_04_orig.jpg ; MorphF4_10_LOWER.jpg	25279754	0	1	46169	145	0	next	incorrect	1161
Vp028	581	Response	1	25325915	46161	1
Vp028	582	Picture	MorphM6_01_orig.jpg ; MorphM6_00_LOWER.jpg	25325923	0	144	108823	146	0	next	incorrect	1163
Vp028	582	Response	1	25434634	108711	1
Vp028	583	Picture	MorphF9_08_orig.jpg ; MorphF9_00_LOWER.jpg	25434746	0	2	6503	3	0	next	hit	1165
Vp028	583	Response	2	25441114	6368	1
Vp028	584	Picture	MorphF2_10_orig.jpg ; MorphF2_00_LOWER.jpg	25441249	0	1	48169	3	0	next	hit	1167
Vp028	584	Response	2	25489274	48025	1
Vp028	585	Picture	MorphM1_09_orig.jpg ; MorphM1_00_LOWER.jpg	25489418	0	2	19640	3	0	next	hit	1169
Vp028	585	Response	2	25508954	19536	1
Vp028	586	Picture	MorphM2_00_orig.jpg ; MorphM2_10_LOWER.jpg	25509058	0	1	10483	2	0	next	incorrect	1171
Vp028	586	Response	1	25519434	10376	1
Vp028	587	Picture	MorphM9_04_orig.jpg ; MorphM9_10_LOWER.jpg	25519541	0	1	21232	2	0	next	incorrect	1173
Vp028	587	Response	1	25540634	21093	1
Vp028	588	Picture	MorphM1_05_orig.jpg ; MorphM1_00_LOWER.jpg	25540773	0	1	17251	2	0	next	hit	1175
Vp028	588	Response	2	25557914	17141	1
Vp028	589	Picture	MorphF10_02_orig.jpg ; MorphF10_10_LOWER.jpg	25558024	0	1	30377	146	0	next	hit	1177
Vp028	589	Response	2	25588393	30369	1
Vp028	590	Picture	MorphF2_06_orig.jpg ; MorphF2_10_LOWER.jpg	25588401	0	145	16160	319	0	next	hit	1179
Vp028	590	Response	2	25604553	16152	1
Vp028	591	Picture	MorphF10_02_orig.jpg ; MorphF10_00_LOWER.jpg	25604561	0	174	40381	175	0	next	hit	1181
Vp028	591	Response	2	25644873	40312	1
Vp028	592	Picture	MorphM3_01_orig.jpg ; MorphM3_00_LOWER.jpg	25644942	0	1	17619	164	0	next	incorrect	1183
Vp028	592	Response	1	25662553	17611	1
Vp028	593	Picture	MorphM9_07_orig.jpg ; MorphM9_00_LOWER.jpg	25662561	0	163	15290	164	0	next	hit	1185
Vp028	593	Response	2	25677753	15192	1
Vp028	594	Picture	MorphF7_06_orig.jpg ; MorphF7_00_LOWER.jpg	25677851	0	1	13110	162	0	next	hit	1187
Vp028	594	Response	2	25690953	13102	1
Vp028	595	Picture	MorphF3_04_orig.jpg ; MorphF3_00_LOWER.jpg	25690961	0	161	10245	162	0	next	incorrect	1189
Vp028	595	Response	1	25701113	10152	1
Vp028	596	Picture	MorphM3_07_orig.jpg ; MorphM3_00_LOWER.jpg	25701206	0	1	70994	2	0	next	hit	1191
Vp028	596	Response	2	25772072	70866	1
Vp028	597	Picture	MorphM7_07_orig.jpg ; MorphM7_10_LOWER.jpg	25772200	0	1	14464	2	0	next	hit	1193
Vp028	597	Response	2	25786552	14352	1
Vp028	598	Picture	MorphM5_05_orig.jpg ; MorphM5_10_LOWER.jpg	25786664	0	1	155495	163	0	next	incorrect	1195
Vp028	598	Response	1	25942151	155487	1
Vp028	599	Picture	MorphF8_04_orig.jpg ; MorphF8_00_LOWER.jpg	25942159	0	162	11838	163	0	next	hit	1197
Vp028	599	Response	2	25953911	11752	1
Vp028	600	Picture	MorphM9_08_orig.jpg ; MorphM9_10_LOWER.jpg	25953997	0	1	9687	2	0	next	hit	1199
Vp028	600	Response	2	25963591	9594	1
Vp028	601	Picture	MorphF7_09_orig.jpg ; MorphF7_10_LOWER.jpg	25963684	0	1	5972	2	0	next	hit	1201
Vp028	601	Response	2	25969511	5827	1
Vp028	602	Picture	MorphM7_04_orig.jpg ; MorphM7_00_LOWER.jpg	25969656	0	1	31847	3	0	next	hit	1203
Vp028	602	Response	2	26001351	31695	1
Vp028	603	Picture	MorphF4_07_orig.jpg ; MorphF4_10_LOWER.jpg	26001503	0	2	12076	3	0	next	hit	1205
Vp028	603	Response	2	26013431	11928	1
Vp028	604	Picture	MorphM7_05_orig.jpg ; MorphM7_00_LOWER.jpg	26013579	0	1	11412	2	0	next	hit	1207
Vp028	604	Response	2	26024871	11292	1
Vp028	605	Picture	MorphM5_01_orig.jpg ; MorphM5_10_LOWER.jpg	26024991	0	1	16455	2	0	next	incorrect	1209
Vp028	605	Response	1	26041351	16360	1
Vp028	606	Picture	MorphM4_03_orig.jpg ; MorphM4_10_LOWER.jpg	26041446	0	1	35513	185	0	next	incorrect	1211
Vp028	606	Response	1	26076951	35505	1
Vp028	607	Picture	MorphF5_10_orig.jpg ; MorphF5_00_LOWER.jpg	26076959	0	184	7481	185	0	next	hit	1213
Vp028	607	Response	2	26084310	7351	1
Vp028	608	Picture	MorphF1_04_orig.jpg ; MorphF1_10_LOWER.jpg	26084440	0	1	14199	2	0	next	incorrect	1215
Vp028	608	Response	1	26098550	14110	1
Vp028	609	Picture	MorphM5_02_orig.jpg ; MorphM5_10_LOWER.jpg	26098639	0	1	34502	2	0	next	incorrect	1217
Vp028	609	Response	1	26133030	34391	1
Vp028	610	Picture	MorphM2_03_orig.jpg ; MorphM2_10_LOWER.jpg	26133141	0	1	11897	180	0	next	incorrect	1219
Vp028	610	Response	1	26145030	11889	1
Vp028	611	Picture	MorphM10_08_orig.jpg ; MorphM10_10_LOWER.jpg	26145038	0	179	7199	325	0	next	hit	1221
Vp028	611	Response	2	26152230	7192	1
Vp028	612	Picture	MorphF4_01_orig.jpg ; MorphF4_00_LOWER.jpg	26152237	0	146	11917	318	0	next	incorrect	1223
Vp028	612	Response	1	26164150	11913	1
Vp028	613	Picture	MorphM3_06_orig.jpg ; MorphM3_00_LOWER.jpg	26164154	0	172	32803	318	0	next	hit	1225
Vp028	613	Response	2	26196950	32796	1
Vp028	614	Picture	MorphM2_05_orig.jpg ; MorphM2_00_LOWER.jpg	26196957	0	146	38495	147	0	next	hit	1227
Vp028	614	Response	2	26235350	38393	1
Vp028	615	Picture	MorphM7_08_orig.jpg ; MorphM7_00_LOWER.jpg	26235452	0	1	8890	3	0	next	hit	1229
Vp028	615	Response	2	26244229	8777	1
Vp028	616	Picture	MorphF2_00_orig.jpg ; MorphF2_00_LOWER.jpg	26244342	0	2	25976	169	0	next	incorrect	1231
Vp028	616	Response	1	26270309	25967	1
Vp028	617	Picture	MorphF4_09_orig.jpg ; MorphF4_00_LOWER.jpg	26270318	0	167	13119	352	0	next	hit	1233
Vp028	617	Response	2	26283429	13111	1
Vp028	618	Picture	MorphF10_03_orig.jpg ; MorphF10_00_LOWER.jpg	26283437	0	185	11862	186	0	next	hit	1235
Vp028	618	Response	2	26295189	11752	1
Vp028	619	Picture	MorphM10_03_orig.jpg ; MorphM10_10_LOWER.jpg	26295299	0	1	7564	2	0	next	hit	1237
Vp028	619	Response	2	26302789	7490	1
Vp028	620	Picture	MorphM7_09_orig.jpg ; MorphM7_00_LOWER.jpg	26302863	0	1	6900	2	0	next	hit	1239
Vp028	620	Response	2	26309669	6806	1
Vp028	621	Picture	MorphF8_08_orig.jpg ; MorphF8_10_LOWER.jpg	26309763	0	1	13270	2	0	next	hit	1241
Vp028	621	Response	2	26322949	13186	1
Vp028	622	Picture	MorphM6_05_orig.jpg ; MorphM6_00_LOWER.jpg	26323033	0	1	48302	2	0	next	hit	1243
Vp028	622	Response	2	26371189	48156	1
Vp028	623	Picture	MorphF3_03_orig.jpg ; MorphF3_00_LOWER.jpg	26371335	0	1	7830	2	0	next	incorrect	1245
Vp028	623	Response	1	26379029	7694	1
Vp028	624	Picture	MorphM4_03_orig.jpg ; MorphM4_00_LOWER.jpg	26379165	0	1	7033	2	0	next	incorrect	1247
Vp028	624	Response	1	26386068	6903	1
Vp028	625	Picture	MorphF8_09_orig.jpg ; MorphF8_10_LOWER.jpg	26386198	0	1	10039	180	0	next	hit	1249
Vp028	625	Response	2	26396228	10030	1
Vp028	626	Picture	MorphM10_10_orig.jpg ; MorphM10_00_LOWER.jpg	26396237	0	179	6399	329	0	next	hit	1251
Vp028	626	Response	2	26402628	6391	1
Vp028	627	Picture	MorphM5_08_orig.jpg ; MorphM5_10_LOWER.jpg	26402636	0	150	41418	151	0	next	hit	1253
Vp028	627	Response	2	26443908	41272	1
Vp028	628	Picture	MorphM7_10_orig.jpg ; MorphM7_00_LOWER.jpg	26444054	0	1	13403	2	0	next	hit	1255
Vp028	628	Response	2	26457348	13294	1
Vp028	629	Picture	MorphF10_08_orig.jpg ; MorphF10_10_LOWER.jpg	26457457	0	1	8094	3	0	next	hit	1257
Vp028	629	Response	2	26465428	7971	1
Vp028	630	Picture	MorphF3_08_orig.jpg ; MorphF3_00_LOWER.jpg	26465551	0	2	31565	154	0	next	hit	1259
Vp028	630	Response	2	26497108	31557	1
Vp028	631	Picture	MorphF8_08_orig.jpg ; MorphF8_00_LOWER.jpg	26497116	0	152	6918	153	0	next	hit	1261
Vp028	631	Response	2	26503908	6792	1
Vp028	632	Picture	MorphF1_06_orig.jpg ; MorphF1_10_LOWER.jpg	26504034	0	1	146500	2	0	next	incorrect	1263
Vp028	632	Response	1	26650387	146353	1
Vp028	633	Picture	MorphF9_10_orig.jpg ; MorphF9_10_LOWER.jpg	26650534	0	1	8580	180	0	next	hit	1265
Vp028	633	Response	2	26659107	8573	1
Vp028	634	Picture	MorphM1_06_orig.jpg ; MorphM1_10_LOWER.jpg	26659114	0	179	25921	181	0	next	hit	1267
Vp028	634	Response	2	26684947	25833	1
Vp028	635	Picture	MorphM2_01_orig.jpg ; MorphM2_00_LOWER.jpg	26685035	0	2	8315	181	0	next	incorrect	1269
Vp028	635	Response	1	26693347	8312	1
Vp028	636	Picture	MorphM1_08_orig.jpg ; MorphM1_10_LOWER.jpg	26693350	0	179	10640	334	0	next	hit	1271
Vp028	636	Response	2	26703987	10637	1
Vp028	637	Picture	MorphM2_10_orig.jpg ; MorphM2_10_LOWER.jpg	26703990	0	155	7187	156	0	next	hit	1273
Vp028	637	Response	2	26711107	7117	1
Vp028	638	Picture	MorphM8_08_orig.jpg ; MorphM8_10_LOWER.jpg	26711177	0	1	19109	2	0	next	hit	1275
Vp028	638	Response	2	26730146	18969	1
Vp028	639	Picture	MorphF7_01_orig.jpg ; MorphF7_00_LOWER.jpg	26730286	0	1	21099	2	0	next	incorrect	1277
Vp028	639	Response	1	26751266	20980	1
Vp028	640	Picture	MorphM4_06_orig.jpg ; MorphM4_00_LOWER.jpg	26751385	0	1	83600	2	0	next	hit	1279
Vp028	640	Response	2	26834866	83481	1
Vp028	641	Picture	MorphM7_01_orig.jpg ; MorphM7_00_LOWER.jpg	26834985	0	1	18976	2	0	next	incorrect	1281
Vp028	641	Response	1	26853826	18841	1
Vp028	642	Picture	MorphM1_07_orig.jpg ; MorphM1_10_LOWER.jpg	26853961	0	1	15791	2	0	next	hit	1283
Vp028	642	Response	2	26869666	15705	1
Vp028	643	Picture	MorphF1_00_orig.jpg ; MorphF1_00_LOWER.jpg	26869752	0	1	7681	151	0	next	incorrect	1285
Vp028	643	Response	1	26877425	7673	1
Vp028	644	Picture	MorphM2_04_orig.jpg ; MorphM2_10_LOWER.jpg	26877433	0	150	13524	311	0	next	incorrect	1287
Vp028	644	Response	1	26890945	13512	1
Vp028	645	Picture	MorphF3_07_orig.jpg ; MorphF3_10_LOWER.jpg	26890957	0	161	30636	339	0	next	hit	1289
Vp028	645	Response	2	26921585	30628	1
Vp028	646	Picture	MorphM7_00_orig.jpg ; MorphM7_00_LOWER.jpg	26921593	0	178	13713	179	0	next	incorrect	1291
Vp028	646	Response	1	26935185	13592	1
Vp028	647	Picture	MorphM8_06_orig.jpg ; MorphM8_10_LOWER.jpg	26935306	0	1	9007	151	0	next	hit	1293
Vp028	647	Response	2	26944305	8999	1
Vp028	648	Picture	MorphF3_06_orig.jpg ; MorphF3_00_LOWER.jpg	26944313	0	150	11428	151	0	next	hit	1295
Vp028	648	Response	2	26955665	11352	1
Vp028	649	Picture	MorphF1_03_orig.jpg ; MorphF1_00_LOWER.jpg	26955741	0	1	11371	176	0	next	incorrect	1297
Vp028	649	Response	1	26967105	11364	1
Vp028	650	Picture	MorphM1_05_orig.jpg ; MorphM1_10_LOWER.jpg	26967112	0	175	41443	176	0	next	incorrect	1299
Vp028	650	Response	1	27008465	41353	1
Vp028	651	Picture	MorphF9_09_orig.jpg ; MorphF9_00_LOWER.jpg	27008555	0	1	17119	2	0	next	hit	1301
Vp028	651	Response	2	27025585	17030	1
Vp028	652	Picture	MorphF10_00_orig.jpg ; MorphF10_10_LOWER.jpg	27025674	0	1	16587	2	0	next	hit	1303
Vp028	652	Response	2	27042145	16471	1
Vp028	653	Picture	MorphM7_10_orig.jpg ; MorphM7_10_LOWER.jpg	27042261	0	1	5706	2	0	next	hit	1305
Vp028	653	Response	2	27047904	5643	1
Vp028	654	Picture	MorphM9_01_orig.jpg ; MorphM9_10_LOWER.jpg	27047967	0	1	8227	2	0	next	incorrect	1307
Vp028	654	Response	1	27056064	8097	1
Vp028	655	Picture	MorphM1_10_orig.jpg ; MorphM1_10_LOWER.jpg	27056194	0	1	41004	2	0	next	hit	1309
Vp028	655	Response	2	27097104	40910	1
Vp028	656	Picture	MorphM4_04_orig.jpg ; MorphM4_00_LOWER.jpg	27097198	0	1	19772	2	0	next	incorrect	1311
Vp028	656	Response	1	27116864	19666	1
Vp028	657	Picture	MorphF2_03_orig.jpg ; MorphF2_10_LOWER.jpg	27116970	0	1	101741	174	0	next	incorrect	1313
Vp028	657	Response	1	27218704	101734	1
Vp028	658	Picture	MorphF7_02_orig.jpg ; MorphF7_00_LOWER.jpg	27218711	0	173	71676	328	0	next	incorrect	1315
Vp028	658	Response	1	27290383	71672	1
Vp028	659	Picture	MorphF10_05_orig.jpg ; MorphF10_10_LOWER.jpg	27290387	0	155	10083	312	0	next	hit	1317
Vp028	659	Response	2	27300463	10076	1
Vp028	660	Picture	MorphF9_06_orig.jpg ; MorphF9_00_LOWER.jpg	27300470	0	157	28951	158	0	next	incorrect	1319
Vp028	660	Response	1	27329343	28873	1
Vp028	661	Picture	MorphM4_04_orig.jpg ; MorphM4_10_LOWER.jpg	27329421	0	1	39545	2	0	next	incorrect	1321
Vp028	661	Response	1	27368863	39442	1
Vp028	662	Picture	MorphF9_02_orig.jpg ; MorphF9_10_LOWER.jpg	27368966	0	1	13104	167	0	next	incorrect	1323
Vp028	662	Response	1	27382062	13096	1
Vp028	663	Picture	MorphF5_04_orig.jpg ; MorphF5_00_LOWER.jpg	27382070	0	166	48560	340	0	next	incorrect	1325
Vp028	663	Response	1	27430622	48552	1
Vp028	664	Picture	MorphF4_05_orig.jpg ; MorphF4_10_LOWER.jpg	27430630	0	174	29102	175	0	next	hit	1327
Vp028	664	Response	2	27459582	28952	1
Vp028	665	Picture	MorphM8_09_orig.jpg ; MorphM8_10_LOWER.jpg	27459732	0	1	8577	183	0	next	hit	1329
Vp028	665	Response	2	27468302	8570	1
Vp028	666	Picture	MorphF1_05_orig.jpg ; MorphF1_10_LOWER.jpg	27468309	0	182	13716	183	0	next	incorrect	1331
Vp028	666	Response	1	27481902	13593	1
Vp028	667	Picture	MorphF10_09_orig.jpg ; MorphF10_10_LOWER.jpg	27482025	0	1	7962	2	0	next	hit	1333
Vp028	667	Response	2	27489902	7877	1
Vp028	668	Picture	MorphM4_08_orig.jpg ; MorphM4_00_LOWER.jpg	27489987	0	1	15128	2	0	next	hit	1335
Vp028	668	Response	2	27505022	15035	1
Vp028	669	Picture	MorphF7_04_orig.jpg ; MorphF7_10_LOWER.jpg	27505115	0	1	12208	2	0	next	hit	1337
Vp028	669	Response	2	27517182	12067	1
Vp028	670	Picture	MorphF1_08_orig.jpg ; MorphF1_00_LOWER.jpg	27517323	0	1	13386	151	0	next	hit	1339
Vp028	670	Response	2	27530702	13379	1
Vp028	671	Picture	MorphM9_02_orig.jpg ; MorphM9_00_LOWER.jpg	27530709	0	150	13021	151	0	next	incorrect	1341
Vp028	671	Response	1	27543661	12952	1
Vp028	672	Picture	MorphF3_03_orig.jpg ; MorphF3_10_LOWER.jpg	27543730	0	1	29061	2	0	next	incorrect	1343
Vp028	672	Response	1	27572701	28971	1
Vp028	673	Picture	MorphF8_03_orig.jpg ; MorphF8_00_LOWER.jpg	27572791	0	1	40318	157	0	next	incorrect	1345
Vp028	673	Response	1	27613101	40310	1
Vp028	674	Picture	MorphM7_07_orig.jpg ; MorphM7_00_LOWER.jpg	27613109	0	156	12762	157	0	next	hit	1347
Vp028	674	Response	2	27625741	12632	1
Vp028	675	Picture	MorphF7_03_orig.jpg ; MorphF7_00_LOWER.jpg	27625871	0	1	205683	2	0	next	hit	1349
Vp028	675	Response	2	27831420	205549	1
Vp028	676	Picture	MorphM8_00_orig.jpg ; MorphM8_10_LOWER.jpg	27831554	0	1	62193	177	0	next	hit	1351
Vp028	676	Response	2	27893739	62185	1
Vp028	677	Picture	MorphM7_02_orig.jpg ; MorphM7_00_LOWER.jpg	27893747	0	176	19815	177	0	next	incorrect	1353
Vp028	677	Response	1	27913499	19752	1
Vp028	678	Picture	MorphM4_01_orig.jpg ; MorphM4_10_LOWER.jpg	27913562	0	1	23305	185	0	next	incorrect	1355
Vp028	678	Response	1	27936859	23297	1
Vp028	679	Picture	MorphM6_09_orig.jpg ; MorphM6_10_LOWER.jpg	27936867	0	184	12391	185	0	next	hit	1357
Vp028	679	Response	2	27949179	12312	1
Vp028	680	Picture	MorphM3_03_orig.jpg ; MorphM3_00_LOWER.jpg	27949258	0	1	92226	2	0	next	incorrect	1359
Vp028	680	Response	1	28041338	92080	1
Vp028	681	Picture	MorphF6_10_orig.jpg ; MorphF6_00_LOWER.jpg	28041484	0	1	7033	2	0	next	hit	1361
Vp028	681	Response	2	28048378	6894	1
Vp028	682	Picture	MorphM2_08_orig.jpg ; MorphM2_00_LOWER.jpg	28048517	0	1	7149	151	0	next	hit	1363
Vp028	682	Response	2	28055659	7142	1
Vp028	683	Picture	MorphF3_05_orig.jpg ; MorphF3_00_LOWER.jpg	28055666	0	150	10080	305	0	next	incorrect	1365
Vp028	683	Response	1	28065738	10072	1
Vp028	684	Picture	MorphM10_00_orig.jpg ; MorphM10_10_LOWER.jpg	28065746	0	155	35040	303	0	next	hit	1367
Vp028	684	Response	2	28100778	35032	1
Vp028	685	Picture	MorphM1_02_orig.jpg ; MorphM1_00_LOWER.jpg	28100786	0	148	11957	149	0	next	incorrect	1369
Vp028	685	Response	1	28112618	11832	1
Vp028	686	Picture	MorphF4_10_orig.jpg ; MorphF4_00_LOWER.jpg	28112743	0	1	11810	2	0	next	hit	1371
Vp028	686	Response	2	28124458	11715	1
Vp028	687	Picture	MorphM5_03_orig.jpg ; MorphM5_00_LOWER.jpg	28124553	0	1	18180	2	0	next	incorrect	1373
Vp028	687	Response	1	28142618	18065	1
Vp028	688	Picture	MorphF2_09_orig.jpg ; MorphF2_00_LOWER.jpg	28142733	0	1	11545	2	0	next	hit	1375
Vp028	688	Response	2	28154138	11405	1
Vp028	689	Picture	MorphF4_00_orig.jpg ; MorphF4_00_LOWER.jpg	28154278	0	1	10085	2	0	next	incorrect	1377
Vp028	689	Response	1	28164218	9940	1
Vp028	690	Picture	MorphF3_02_orig.jpg ; MorphF3_10_LOWER.jpg	28164363	0	1	10881	2	0	next	incorrect	1379
Vp028	690	Response	1	28175098	10735	1
Vp028	691	Picture	MorphM7_05_orig.jpg ; MorphM7_10_LOWER.jpg	28175244	0	1	17914	2	0	next	hit	1381
Vp028	691	Response	2	28193017	17773	1
Vp028	692	Picture	MorphM2_09_orig.jpg ; MorphM2_00_LOWER.jpg	28193158	0	1	6104	3	0	next	hit	1383
Vp028	692	Response	2	28199177	6019	1
Vp028	693	Picture	MorphM3_00_orig.jpg ; MorphM3_00_LOWER.jpg	28199262	0	2	84132	3	0	next	hit	1385
Vp028	693	Response	2	28283257	83995	1
Vp028	694	Picture	MorphM5_07_orig.jpg ; MorphM5_10_LOWER.jpg	28283394	0	1	119163	2	0	next	hit	1387
Vp028	694	Response	2	28402456	119062	1
Vp028	695	Picture	MorphM4_02_orig.jpg ; MorphM4_00_LOWER.jpg	28402557	0	1	8466	162	0	next	incorrect	1389
Vp028	695	Response	1	28411016	8459	1
Vp028	696	Picture	MorphF1_01_orig.jpg ; MorphF1_00_LOWER.jpg	28411023	0	161	6640	317	0	next	incorrect	1391
Vp028	696	Response	1	28417656	6633	1
Vp028	697	Picture	MorphM8_07_orig.jpg ; MorphM8_10_LOWER.jpg	28417663	0	156	29879	157	0	next	hit	1393
Vp028	697	Response	2	28447416	29753	1
Vp028	698	Picture	MorphF3_08_orig.jpg ; MorphF3_10_LOWER.jpg	28447542	0	1	8095	2	0	next	hit	1395
Vp028	698	Response	2	28455576	8034	1
Vp028	699	Picture	MorphM5_10_orig.jpg ; MorphM5_10_LOWER.jpg	28455637	0	1	11226	188	0	next	hit	1397
Vp028	699	Response	2	28466856	11219	1
Vp028	700	Picture	MorphF2_01_orig.jpg ; MorphF2_00_LOWER.jpg	28466863	0	187	10241	351	0	next	incorrect	1399
Vp028	700	Response	1	28477096	10233	1
Vp028	701	Picture	MorphF3_07_orig.jpg ; MorphF3_00_LOWER.jpg	28477104	0	164	23999	347	0	next	hit	1401
Vp028	701	Response	2	28501096	23992	1
Vp028	702	Picture	MorphM10_01_orig.jpg ; MorphM10_10_LOWER.jpg	28501103	0	183	21679	184	0	next	hit	1403
Vp028	702	Response	2	28522696	21593	1
Vp028	703	Picture	MorphF2_02_orig.jpg ; MorphF2_10_LOWER.jpg	28522782	0	1	9024	2	0	next	incorrect	1405
Vp028	703	Response	1	28531735	8953	1
Vp028	704	Picture	MorphF10_04_orig.jpg ; MorphF10_00_LOWER.jpg	28531806	0	1	15924	2	0	next	hit	1407
Vp028	704	Response	2	28547655	15849	1
Vp028	705	Picture	MorphM10_01_orig.jpg ; MorphM10_00_LOWER.jpg	28547730	0	1	22413	148	0	next	incorrect	1409
Vp028	705	Response	1	28570135	22405	1
Vp028	706	Picture	MorphM8_10_orig.jpg ; MorphM8_00_LOWER.jpg	28570143	0	147	10080	299	0	next	hit	1411
Vp028	706	Response	2	28580215	10072	1
Vp028	707	Picture	MorphF2_05_orig.jpg ; MorphF2_00_LOWER.jpg	28580223	0	152	36776	153	0	next	hit	1413
Vp028	707	Response	2	28616935	36712	1
Vp028	708	Picture	MorphM5_01_orig.jpg ; MorphM5_00_LOWER.jpg	28616999	0	1	19864	175	0	next	incorrect	1415
Vp028	708	Response	1	28636855	19856	1
Vp028	709	Picture	MorphF10_01_orig.jpg ; MorphF10_00_LOWER.jpg	28636863	0	174	8931	175	0	next	hit	1417
Vp028	709	Response	2	28645655	8792	1
Vp028	710	Picture	MorphM2_07_orig.jpg ; MorphM2_00_LOWER.jpg	28645794	0	1	10749	2	0	next	hit	1419
Vp028	710	Response	2	28656455	10661	1
Vp028	711	Picture	MorphF6_08_orig.jpg ; MorphF6_00_LOWER.jpg	28656543	0	1	8095	2	0	next	hit	1421
Vp028	711	Response	2	28664535	7992	1
Vp028	712	Picture	MorphM10_07_orig.jpg ; MorphM10_00_LOWER.jpg	28664638	0	1	7165	2	0	next	hit	1423
Vp028	712	Response	2	28671655	7017	1
Vp028	713	Picture	MorphM1_03_orig.jpg ; MorphM1_10_LOWER.jpg	28671803	0	1	9687	2	0	next	incorrect	1425
Vp028	713	Response	1	28681414	9611	1
Vp028	714	Picture	MorphF2_00_orig.jpg ; MorphF2_10_LOWER.jpg	28681490	0	1	21896	2	0	next	incorrect	1427
Vp028	714	Response	1	28703254	21764	1
Vp028	715	Picture	MorphF4_06_orig.jpg ; MorphF4_00_LOWER.jpg	28703386	0	1	49098	2	0	next	hit	1429
Vp028	715	Response	2	28752374	48988	1
Vp028	716	Picture	MorphF2_09_orig.jpg ; MorphF2_10_LOWER.jpg	28752484	0	1	15894	165	0	next	hit	1431
Vp028	716	Response	2	28768374	15890	1
Vp028	717	Picture	MorphM6_04_orig.jpg ; MorphM6_10_LOWER.jpg	28768378	0	164	13963	166	0	next	incorrect	1433
Vp028	717	Response	1	28782214	13836	1
Vp028	718	Picture	MorphM5_04_orig.jpg ; MorphM5_00_LOWER.jpg	28782341	0	2	8626	3	0	next	incorrect	1435
Vp028	718	Response	1	28790854	8513	1
Vp028	719	Picture	MorphM1_04_orig.jpg ; MorphM1_10_LOWER.jpg	28790967	0	1	10350	2	0	next	incorrect	1437
Vp028	719	Response	1	28801174	10207	1
Vp028	720	Picture	MorphM2_02_orig.jpg ; MorphM2_00_LOWER.jpg	28801317	0	1	17915	2	0	next	incorrect	1439
Vp028	720	Response	1	28819094	17777	1
Vp028	721	Picture	MorphM9_09_orig.jpg ; MorphM9_10_LOWER.jpg	28819232	0	1	7165	3	0	next	hit	1441
Vp028	721	Response	2	28826294	7062	1
Vp028	722	Picture	MorphF9_03_orig.jpg ; MorphF9_00_LOWER.jpg	28826397	0	2	29062	3	0	next	hit	1443
Vp028	722	Response	2	28855333	28936	1
Vp028	723	Picture	MorphM4_08_orig.jpg ; MorphM4_10_LOWER.jpg	28855459	0	1	40042	167	0	next	hit	1445
Vp028	723	Response	2	28895493	40034	1
Vp028	724	Picture	MorphF8_02_orig.jpg ; MorphF8_00_LOWER.jpg	28895501	0	166	22990	167	0	next	hit	1447
Vp028	724	Response	2	28918373	22872	1
Vp028	725	Picture	MorphM2_03_orig.jpg ; MorphM2_00_LOWER.jpg	28918491	0	1	25170	177	0	next	incorrect	1449
Vp028	725	Response	1	28943653	25162	1
Vp028	726	Picture	MorphF7_05_orig.jpg ; MorphF7_10_LOWER.jpg	28943661	0	176	7739	177	0	next	hit	1451
Vp028	726	Response	2	28951333	7672	1
Vp028	727	Picture	MorphF4_02_orig.jpg ; MorphF4_10_LOWER.jpg	28951400	0	1	58387	2	0	next	incorrect	1453
Vp028	727	Response	1	29009653	58253	1
Vp028	728	Picture	MorphM8_05_orig.jpg ; MorphM8_10_LOWER.jpg	29009787	0	1	9157	2	0	next	hit	1455
Vp028	728	Response	2	29018852	9065	1
Vp028	729	Picture	MorphM3_05_orig.jpg ; MorphM3_10_LOWER.jpg	29018944	0	1	8227	2	0	next	hit	1457
Vp028	729	Response	2	29027092	8148	1
Vp028	730	Picture	MorphM6_10_orig.jpg ; MorphM6_00_LOWER.jpg	29027171	0	1	8493	2	0	next	hit	1459
Vp028	730	Response	2	29035572	8401	1
Vp028	731	Picture	MorphF8_09_orig.jpg ; MorphF8_00_LOWER.jpg	29035664	0	1	5838	2	0	next	hit	1461
Vp028	731	Response	2	29041412	5748	1
Vp028	732	Picture	MorphF5_01_orig.jpg ; MorphF5_00_LOWER.jpg	29041502	0	1	10718	166	0	next	incorrect	1463
Vp028	732	Response	1	29052212	10710	1
Vp028	733	Picture	MorphM6_07_orig.jpg ; MorphM6_00_LOWER.jpg	29052220	0	165	9585	166	0	next	hit	1465
Vp028	733	Response	2	29061732	9512	1
Vp028	734	Picture	MorphM4_10_orig.jpg ; MorphM4_00_LOWER.jpg	29061805	0	1	7697	2	0	next	hit	1467
Vp028	734	Response	2	29069412	7607	1
Vp028	735	Picture	MorphF4_01_orig.jpg ; MorphF4_10_LOWER.jpg	29069502	0	1	11147	2	0	next	incorrect	1469
Vp028	735	Response	1	29080532	11030	1
Vp028	736	Picture	MorphM1_01_orig.jpg ; MorphM1_00_LOWER.jpg	29080649	0	1	8227	2	0	next	incorrect	1471
Vp028	736	Response	1	29088772	8123	1
Vp028	737	Picture	MorphF10_07_orig.jpg ; MorphF10_00_LOWER.jpg	29088876	0	1	10300	185	0	next	hit	1473
Vp028	737	Response	2	29099172	10296	1
Vp028	738	Picture	MorphF7_07_orig.jpg ; MorphF7_00_LOWER.jpg	29099176	0	184	11330	185	0	next	hit	1475
Vp028	738	Response	2	29110372	11196	1
Vp028	739	Picture	MorphM9_10_orig.jpg ; MorphM9_00_LOWER.jpg	29110506	0	1	6369	2	0	next	hit	1477
Vp028	739	Response	2	29116772	6266	1
Vp028	740	Picture	MorphM5_05_orig.jpg ; MorphM5_00_LOWER.jpg	29116875	0	1	9555	2	0	next	incorrect	1479
Vp028	740	Response	1	29126292	9417	1
Vp028	741	Picture	MorphM4_05_orig.jpg ; MorphM4_10_LOWER.jpg	29126430	0	1	55866	2	0	next	incorrect	1481
Vp028	741	Response	1	29182211	55781	1
Vp028	742	Picture	MorphF7_05_orig.jpg ; MorphF7_00_LOWER.jpg	29182296	0	1	24549	2	0	next	hit	1483
Vp028	742	Response	2	29206771	24475	1
Vp028	743	Picture	MorphF1_05_orig.jpg ; MorphF1_00_LOWER.jpg	29206845	0	1	120225	2	0	next	incorrect	1485
Vp028	743	Response	1	29326931	120086	1
Vp028	744	Picture	MorphF7_06_orig.jpg ; MorphF7_10_LOWER.jpg	29327070	0	1	18180	2	0	next	hit	1487
Vp028	744	Response	2	29345170	18100	1
Vp028	745	Picture	MorphF3_10_orig.jpg ; MorphF3_00_LOWER.jpg	29345250	0	1	7928	169	0	next	hit	1489
Vp028	745	Response	2	29353170	7920	1
Vp028	746	Picture	MorphM5_04_orig.jpg ; MorphM5_10_LOWER.jpg	29353178	0	168	28830	169	0	next	incorrect	1491
Vp028	746	Response	1	29381890	28712	1
Vp028	747	Picture	MorphF1_02_orig.jpg ; MorphF1_10_LOWER.jpg	29382008	0	1	10218	2	0	next	incorrect	1493
Vp028	747	Response	1	29392130	10122	1
Vp028	748	Picture	MorphM6_08_orig.jpg ; MorphM6_00_LOWER.jpg	29392226	0	1	15658	2	0	next	hit	1495
Vp028	748	Response	2	29407810	15584	1
Vp028	749	Picture	MorphM10_10_orig.jpg ; MorphM10_10_LOWER.jpg	29407884	0	1	7564	2	0	next	hit	1497
Vp028	749	Response	2	29415330	7446	1
Vp028	750	Picture	MorphF8_00_orig.jpg ; MorphF8_10_LOWER.jpg	29415448	0	1	35032	2	0	next	incorrect	1499
Vp028	750	Response	1	29450370	34922	1
Vp028	751	Picture	MorphF1_08_orig.jpg ; MorphF1_10_LOWER.jpg	29450480	0	1	33839	2	0	next	hit	1501
Vp028	751	Response	2	29484210	33730	1
Vp028	752	Picture	MorphF10_09_orig.jpg ; MorphF10_00_LOWER.jpg	29484319	0	1	18710	2	0	next	hit	1503
Vp028	752	Response	2	29502929	18610	1
Vp028	753	Picture	MorphM9_10_orig.jpg ; MorphM9_10_LOWER.jpg	29503029	0	1	6502	2	0	next	hit	1505
Vp028	753	Response	2	29509409	6380	1
Vp028	754	Picture	MorphF5_09_orig.jpg ; MorphF5_10_LOWER.jpg	29509531	0	1	11147	2	0	next	hit	1507
Vp028	754	Response	2	29520609	11078	1
Vp028	755	Picture	MorphF10_03_orig.jpg ; MorphF10_10_LOWER.jpg	29520678	0	1	66880	2	0	next	incorrect	1509
Vp028	755	Response	1	29587489	66811	1
Vp028	756	Picture	MorphM5_06_orig.jpg ; MorphM5_10_LOWER.jpg	29587558	0	1	59298	153	0	next	hit	1511
Vp028	756	Response	2	29646849	59291	1
Vp028	757	Picture	MorphM9_08_orig.jpg ; MorphM9_00_LOWER.jpg	29646856	0	152	12360	153	0	next	hit	1513
Vp028	757	Response	2	29659088	12232	1
Vp028	758	Picture	MorphF6_07_orig.jpg ; MorphF6_00_LOWER.jpg	29659216	0	1	5706	2	0	next	hit	1515
Vp028	758	Response	2	29664848	5632	1
Vp028	759	Picture	MorphM5_00_orig.jpg ; MorphM5_10_LOWER.jpg	29664922	0	1	20701	2	0	next	incorrect	1517
Vp028	759	Response	1	29685488	20566	1
Vp028	760	Picture	MorphF6_01_orig.jpg ; MorphF6_00_LOWER.jpg	29685623	0	1	22913	178	0	next	incorrect	1519
Vp028	760	Response	1	29708528	22905	1
Vp028	761	Picture	MorphF8_07_orig.jpg ; MorphF8_00_LOWER.jpg	29708536	0	177	29503	178	0	next	hit	1521
Vp028	761	Response	2	29737968	29432	1
Vp028	762	Picture	MorphM3_10_orig.jpg ; MorphM3_00_LOWER.jpg	29738039	0	1	55696	172	0	next	hit	1523
Vp028	762	Response	2	29793728	55689	1
Vp028	763	Picture	MorphF1_09_orig.jpg ; MorphF1_10_LOWER.jpg	29793735	0	171	17819	172	0	next	hit	1525
Vp028	763	Response	2	29811488	17753	1
Vp028	764	Picture	MorphF9_01_orig.jpg ; MorphF9_00_LOWER.jpg	29811554	0	1	48170	2	0	next	hit	1527
Vp028	764	Response	2	29859647	48093	1
Vp028	765	Picture	MorphF10_10_orig.jpg ; MorphF10_10_LOWER.jpg	29859724	0	1	13800	2	0	next	hit	1529
Vp028	765	Response	2	29873407	13683	1
Vp028	766	Picture	MorphM7_01_orig.jpg ; MorphM7_10_LOWER.jpg	29873524	0	1	52131	155	0	next	incorrect	1531
Vp028	766	Response	1	29925647	52123	1
Vp028	767	Picture	MorphF7_04_orig.jpg ; MorphF7_00_LOWER.jpg	29925655	0	154	77199	340	0	next	incorrect	1533
Vp028	767	Response	1	30002846	77191	1
Vp028	768	Picture	MorphM10_07_orig.jpg ; MorphM10_10_LOWER.jpg	30002854	0	186	9739	187	0	next	hit	1535
Vp028	768	Response	2	30012446	9592	1
Vp028	769	Picture	MorphF1_09_orig.jpg ; MorphF1_00_LOWER.jpg	30012593	0	1	9554	2	0	next	hit	1537
Vp028	769	Response	2	30022046	9453	1
Vp028	770	Picture	MorphF10_08_orig.jpg ; MorphF10_00_LOWER.jpg	30022147	0	1	12607	2	0	next	hit	1539
Vp028	770	Response	2	30034606	12459	1
Vp028	771	Picture	MorphF6_08_orig.jpg ; MorphF6_10_LOWER.jpg	30034754	0	1	6635	2	0	next	hit	1541
Vp028	771	Response	2	30041246	6492	1
Vp028	772	Picture	MorphF9_01_orig.jpg ; MorphF9_10_LOWER.jpg	30041389	0	1	10483	2	0	next	incorrect	1543
Vp028	772	Response	1	30051806	10417	1
Vp028	773	Picture	MorphF10_06_orig.jpg ; MorphF10_10_LOWER.jpg	30051872	0	1	19222	154	0	next	hit	1545
Vp028	773	Response	2	30071086	19214	1
Vp028	774	Picture	MorphF6_04_orig.jpg ; MorphF6_10_LOWER.jpg	30071094	0	153	8079	321	0	next	hit	1547
Vp028	774	Response	2	30079166	8072	1
Vp028	775	Picture	MorphM4_02_orig.jpg ; MorphM4_10_LOWER.jpg	30079173	0	168	13920	350	0	next	incorrect	1549
Vp028	775	Response	1	30093086	13913	1
Vp028	776	Picture	MorphF4_00_orig.jpg ; MorphF4_10_LOWER.jpg	30093093	0	182	8806	183	0	next	incorrect	1551
Vp028	776	Response	1	30101806	8713	1
Vp028	777	Picture	MorphF5_08_orig.jpg ; MorphF5_00_LOWER.jpg	30101899	0	1	9514	175	0	next	hit	1553
Vp028	777	Response	2	30111406	9507	1
Vp028	778	Picture	MorphM10_04_orig.jpg ; MorphM10_10_LOWER.jpg	30111413	0	174	13178	175	0	next	hit	1555
Vp028	778	Response	2	30124526	13113	1
Vp028	779	Picture	MorphF5_05_orig.jpg ; MorphF5_10_LOWER.jpg	30124591	0	1	7564	2	0	next	hit	1557
Vp028	779	Response	2	30132046	7455	1
Vp028	780	Picture	MorphF3_09_orig.jpg ; MorphF3_10_LOWER.jpg	30132155	0	1	9952	2	0	next	hit	1559
Vp028	780	Response	2	30142045	9890	1
Vp028	781	Picture	MorphM5_07_orig.jpg ; MorphM5_00_LOWER.jpg	30142107	0	1	31450	2	0	next	hit	1561
Vp028	781	Response	2	30173485	31378	1
Vp028	782	Picture	MorphF2_06_orig.jpg ; MorphF2_00_LOWER.jpg	30173557	0	1	52283	2	0	next	hit	1563
Vp028	782	Response	2	30225725	52168	1
Vp028	783	Picture	MorphM2_06_orig.jpg ; MorphM2_00_LOWER.jpg	30225840	0	1	114612	175	0	next	incorrect	1565
Vp028	783	Response	1	30340444	114604	1
Vp028	784	Picture	MorphF3_01_orig.jpg ; MorphF3_00_LOWER.jpg	30340452	0	174	15920	351	0	next	incorrect	1567
Vp028	784	Response	1	30356364	15912	1
Vp028	785	Picture	MorphF7_08_orig.jpg ; MorphF7_00_LOWER.jpg	30356372	0	177	7342	178	0	next	hit	1569
Vp028	785	Response	2	30363644	7272	1
Vp028	786	Picture	MorphF8_00_orig.jpg ; MorphF8_00_LOWER.jpg	30363714	0	1	25058	157	0	next	incorrect	1571
Vp028	786	Response	1	30388764	25050	1
Vp028	787	Picture	MorphM1_10_orig.jpg ; MorphM1_00_LOWER.jpg	30388772	0	156	7851	158	0	next	hit	1573
Vp028	787	Response	2	30396524	7752	1
Vp028	788	Picture	MorphF9_08_orig.jpg ; MorphF9_10_LOWER.jpg	30396623	0	2	10068	153	0	next	hit	1575
Vp028	788	Response	2	30406684	10061	1
Vp028	789	Picture	MorphM6_05_orig.jpg ; MorphM6_10_LOWER.jpg	30406691	0	151	5724	152	0	next	hit	1577
Vp028	789	Response	2	30412284	5593	1
Vp028	790	Picture	MorphF9_05_orig.jpg ; MorphF9_10_LOWER.jpg	30412415	0	1	24682	2	0	next	hit	1579
Vp028	790	Response	2	30437004	24589	1
Vp028	791	Picture	MorphF3_05_orig.jpg ; MorphF3_10_LOWER.jpg	30437097	0	1	64624	2	0	next	incorrect	1581
Vp028	791	Response	1	30501643	64546	1
Vp028	792	Picture	MorphM9_07_orig.jpg ; MorphM9_10_LOWER.jpg	30501721	0	1	9130	161	0	next	hit	1583
Vp028	792	Response	2	30510843	9122	1
Vp028	793	Picture	MorphM8_02_orig.jpg ; MorphM8_00_LOWER.jpg	30510851	0	160	8080	335	0	next	hit	1585
Vp028	793	Response	2	30518923	8072	1
Vp028	794	Picture	MorphF8_05_orig.jpg ; MorphF8_10_LOWER.jpg	30518931	0	175	90276	176	0	next	hit	1587
Vp028	794	Response	2	30609083	90152	1
Vp028	795	Picture	MorphM10_06_orig.jpg ; MorphM10_10_LOWER.jpg	30609207	0	1	15526	2	0	next	hit	1589
Vp028	795	Response	2	30624603	15396	1
Vp028	796	Picture	MorphF5_06_orig.jpg ; MorphF5_10_LOWER.jpg	30624733	0	1	7829	2	0	next	hit	1591
Vp028	796	Response	2	30632442	7709	1
Vp028	797	Picture	MorphM3_08_orig.jpg ; MorphM3_10_LOWER.jpg	30632562	0	1	18528	185	0	next	hit	1593
Vp028	797	Response	2	30651082	18520	1
Vp028	798	Picture	MorphF9_02_orig.jpg ; MorphF9_00_LOWER.jpg	30651090	0	184	15974	185	0	next	incorrect	1595
Vp028	798	Response	1	30667002	15912	1
Vp028	799	Picture	MorphF8_02_orig.jpg ; MorphF8_10_LOWER.jpg	30667064	0	1	14464	2	0	next	incorrect	1597
Vp028	799	Response	1	30681402	14338	1
Vp028	800	Picture	MorphM7_04_orig.jpg ; MorphM7_10_LOWER.jpg	30681528	0	1	13801	2	0	next	incorrect	1599
Vp028	800	Response	1	30695242	13714	1
Vp028	801	Picture	MorphM9_05_orig.jpg ; MorphM9_10_LOWER.jpg	30695329	0	1	65022	2	0	next	hit	1601
Vp028	801	Response	2	30760282	64953	1
Vp028	802	Picture	MorphF5_00_orig.jpg ; MorphF5_10_LOWER.jpg	30760351	0	1	9024	2	0	next	incorrect	1603
Vp028	802	Response	1	30769242	8891	1
Vp028	803	Picture	MorphF2_10_orig.jpg ; MorphF2_10_LOWER.jpg	30769375	0	1	14729	2	0	next	hit	1605
Vp028	803	Response	2	30784042	14667	1
Vp028	804	Picture	MorphM6_08_orig.jpg ; MorphM6_10_LOWER.jpg	30784104	0	1	12025	186	0	next	hit	1607
Vp028	804	Response	2	30796121	12017	1
Vp028	805	Picture	MorphF6_01_orig.jpg ; MorphF6_10_LOWER.jpg	30796129	0	185	30000	360	0	next	hit	1609
Vp028	805	Response	2	30826121	29992	1
Vp028	806	Picture	MorphF7_02_orig.jpg ; MorphF7_10_LOWER.jpg	30826129	0	175	132342	176	0	next	incorrect	1611
Vp028	806	Response	1	30958361	132232	1
Vp028	807	Picture	MorphF5_03_orig.jpg ; MorphF5_00_LOWER.jpg	30958471	0	1	6857	178	0	next	incorrect	1613
Vp028	807	Response	1	30965321	6850	1
Vp028	808	Picture	MorphF4_04_orig.jpg ; MorphF4_00_LOWER.jpg	30965328	0	177	78601	178	0	next	hit	1615
Vp028	808	Response	2	31043800	78472	1
Vp028	809	Picture	MorphM10_02_orig.jpg ; MorphM10_10_LOWER.jpg	31043929	0	1	41932	3	0	next	incorrect	1617
Vp028	809	Response	1	31085720	41791	1
Vp028	810	Picture	MorphF8_01_orig.jpg ; MorphF8_10_LOWER.jpg	31085861	0	2	68075	3	0	next	incorrect	1619
Vp028	810	Response	1	31153799	67938	1
Vp028	811	Picture	MorphF3_02_orig.jpg ; MorphF3_00_LOWER.jpg	31153936	0	1	13270	2	0	next	incorrect	1621
Vp028	811	Response	1	31167079	13143	1
Vp028	812	Picture	MorphF1_10_orig.jpg ; MorphF1_10_LOWER.jpg	31167206	0	1	12474	2	0	next	hit	1623
Vp028	812	Response	2	31179559	12353	1
Vp028	813	Picture	MorphM2_10_orig.jpg ; MorphM2_00_LOWER.jpg	31179680	0	1	6236	3	0	next	hit	1625
Vp028	813	Response	2	31185799	6119	1
Vp028	814	Picture	MorphM8_02_orig.jpg ; MorphM8_10_LOWER.jpg	31185916	0	2	20967	3	0	next	hit	1627
Vp028	814	Response	2	31206759	20843	1
Vp028	815	Picture	MorphM5_09_orig.jpg ; MorphM5_00_LOWER.jpg	31206883	0	1	60603	175	0	next	hit	1629
Vp028	815	Response	2	31267479	60596	1
Vp028	816	Picture	MorphM8_05_orig.jpg ; MorphM8_00_LOWER.jpg	31267486	0	174	14504	176	0	next	hit	1631
Vp028	816	Response	2	31281878	14392	1
Vp028	817	Picture	MorphM9_03_orig.jpg ; MorphM9_10_LOWER.jpg	31281990	0	2	8456	173	0	next	incorrect	1633
Vp028	817	Response	1	31290438	8448	1
Vp028	818	Picture	MorphF6_03_orig.jpg ; MorphF6_10_LOWER.jpg	31290446	0	171	99827	172	0	next	hit	1635
Vp028	818	Response	2	31390198	99752	1
Vp028	819	Picture	MorphF8_03_orig.jpg ; MorphF8_10_LOWER.jpg	31390273	0	1	56648	149	0	next	incorrect	1637
Vp028	819	Response	1	31446918	56645	1
Vp028	820	Picture	MorphM3_02_orig.jpg ; MorphM3_00_LOWER.jpg	31446921	0	148	62383	149	0	next	incorrect	1639
Vp028	820	Response	1	31509157	62236	1
Vp028	821	Picture	MorphF9_07_orig.jpg ; MorphF9_00_LOWER.jpg	31509304	0	1	17118	2	0	next	hit	1641
Vp028	821	Response	2	31526277	16973	1
Vp028	822	Picture	MorphF8_04_orig.jpg ; MorphF8_10_LOWER.jpg	31526422	0	1	170742	176	0	next	hit	1643
Vp028	822	Response	2	31697156	170734	1
Vp028	823	Picture	MorphF5_09_orig.jpg ; MorphF5_00_LOWER.jpg	31697164	0	175	7871	176	0	next	hit	1645
Vp028	823	Response	2	31704916	7752	1
Vp028	824	Picture	MorphM1_08_orig.jpg ; MorphM1_00_LOWER.jpg	31705035	0	1	6502	2	0	next	hit	1647
Vp028	824	Response	2	31711476	6441	1
Vp028	825	Picture	MorphF7_03_orig.jpg ; MorphF7_10_LOWER.jpg	31711537	0	1	6767	2	0	next	hit	1649
Vp028	825	Response	2	31718196	6659	1
Vp028	826	Picture	MorphF5_08_orig.jpg ; MorphF5_10_LOWER.jpg	31718304	0	1	5308	2	0	next	hit	1651
Vp028	826	Response	2	31723476	5172	1
Vp028	827	Picture	MorphM8_03_orig.jpg ; MorphM8_00_LOWER.jpg	31723612	0	1	6751	152	0	next	hit	1653
Vp028	827	Response	2	31730356	6744	1
Vp028	828	Picture	MorphF6_02_orig.jpg ; MorphF6_10_LOWER.jpg	31730363	0	151	54240	336	0	next	hit	1655
Vp028	828	Response	2	31784596	54233	1
Vp028	829	Picture	MorphM6_04_orig.jpg ; MorphM6_00_LOWER.jpg	31784603	0	185	46097	186	0	next	hit	1657
Vp028	829	Response	2	31830595	45992	1
Vp028	830	Picture	MorphM9_02_orig.jpg ; MorphM9_10_LOWER.jpg	31830700	0	1	16303	154	0	next	incorrect	1659
Vp028	830	Response	1	31846995	16295	1
Vp028	831	Picture	MorphF2_03_orig.jpg ; MorphF2_00_LOWER.jpg	31847003	0	153	46729	154	0	next	hit	1661
Vp028	831	Response	2	31893635	46632	1
Vp028	832	Picture	MorphF3_04_orig.jpg ; MorphF3_10_LOWER.jpg	31893732	0	1	36070	159	0	next	incorrect	1663
Vp028	832	Response	1	31929795	36063	1
Vp028	833	Picture	MorphM1_00_orig.jpg ; MorphM1_00_LOWER.jpg	31929802	0	158	7323	159	0	next	incorrect	1665
Vp028	833	Response	1	31936994	7192	1
Vp028	834	Picture	MorphM3_04_orig.jpg ; MorphM3_00_LOWER.jpg	31937125	0	1	23886	2	0	next	hit	1667
Vp028	834	Response	2	31960914	23789	1
Vp028	835	Picture	MorphM1_00_orig.jpg ; MorphM1_10_LOWER.jpg	31961011	0	1	8891	2	0	next	incorrect	1669
Vp028	835	Response	1	31969794	8783	1
Vp028	836	Picture	MorphF10_10_orig.jpg ; MorphF10_00_LOWER.jpg	31969902	0	1	9687	2	0	next	hit	1671
Vp028	836	Response	2	31979474	9572	1
Vp028	837	Picture	MorphM5_06_orig.jpg ; MorphM5_00_LOWER.jpg	31979589	0	1	49231	2	0	next	hit	1673
Vp028	837	Response	2	32028674	49085	1
Vp028	838	Picture	MorphF1_06_orig.jpg ; MorphF1_00_LOWER.jpg	32028820	0	1	24151	2	0	next	hit	1675
Vp028	838	Response	2	32052834	24014	1
Vp028	839	Picture	MorphM10_09_orig.jpg ; MorphM10_10_LOWER.jpg	32052971	0	1	6190	182	0	next	hit	1677
Vp028	839	Response	2	32059154	6183	1
Vp028	840	Picture	MorphF1_02_orig.jpg ; MorphF1_00_LOWER.jpg	32059161	0	181	10265	182	0	next	incorrect	1679
Vp028	840	Response	1	32069314	10153	1
Vp028	841	Picture	MorphF2_05_orig.jpg ; MorphF2_10_LOWER.jpg	32069426	0	1	124851	153	0	next	hit	1681
Vp028	841	Response	2	32194273	124847	1
Vp028	842	Picture	MorphM6_03_orig.jpg ; MorphM6_00_LOWER.jpg	32194277	0	152	11524	325	0	next	incorrect	1683
Vp028	842	Response	1	32205793	11516	1
Vp028	843	Picture	MorphM9_03_orig.jpg ; MorphM9_00_LOWER.jpg	32205801	0	173	11439	319	0	next	incorrect	1685
Vp028	843	Response	1	32217233	11432	1
Vp028	844	Picture	MorphM6_10_orig.jpg ; MorphM6_10_LOWER.jpg	32217240	0	146	7311	147	0	next	hit	1687
Vp028	844	Response	2	32224433	7193	1
Vp028	845	Picture	MorphF5_05_orig.jpg ; MorphF5_00_LOWER.jpg	32224551	0	1	11146	2	0	next	hit	1689
Vp028	845	Response	2	32235553	11002	1
Vp028	846	Picture	MorphF10_00_orig.jpg ; MorphF10_00_LOWER.jpg	32235697	0	1	28531	2	0	next	incorrect	1691
Vp028	846	Response	1	32264113	28416	1
Vp028	847	Picture	MorphM2_00_orig.jpg ; MorphM2_00_LOWER.jpg	32264228	0	1	21630	2	0	next	incorrect	1693
Vp028	847	Response	1	32285792	21564	1
Vp028	848	Picture	MorphF2_08_orig.jpg ; MorphF2_00_LOWER.jpg	32285858	0	1	8582	178	0	next	hit	1695
Vp028	848	Response	2	32294432	8574	1
Vp028	849	Picture	MorphM8_00_orig.jpg ; MorphM8_00_LOWER.jpg	32294440	0	177	7341	179	0	next	hit	1697
Vp028	849	Response	2	32301712	7272	1
Vp028	850	Picture	MorphM1_06_orig.jpg ; MorphM1_00_LOWER.jpg	32301781	0	2	8178	186	0	next	hit	1699
Vp028	850	Response	2	32309952	8171	1
Vp028	851	Picture	MorphM8_04_orig.jpg ; MorphM8_10_LOWER.jpg	32309959	0	184	9073	185	0	next	hit	1701
Vp028	851	Response	2	32318912	8953	1
Vp028	852	Picture	MorphM3_06_orig.jpg ; MorphM3_10_LOWER.jpg	32319032	0	1	18844	2	0	next	hit	1703
Vp028	852	Response	2	32337792	18760	1
Vp028	853	Picture	MorphF9_03_orig.jpg ; MorphF9_10_LOWER.jpg	32337876	0	1	13800	2	0	next	incorrect	1705
Vp028	853	Response	1	32351552	13676	1
Vp028	854	Picture	MorphM4_09_orig.jpg ; MorphM4_00_LOWER.jpg	32351676	0	1	13643	160	0	next	hit	1707
Vp028	854	Response	2	32365312	13636	1
Vp028	855	Picture	MorphF2_02_orig.jpg ; MorphF2_00_LOWER.jpg	32365319	0	159	16745	160	0	next	incorrect	1709
Vp028	855	Response	1	32381952	16633	1
Vp028	856	Picture	MorphF3_06_orig.jpg ; MorphF3_10_LOWER.jpg	32382064	0	1	86375	147	0	next	hit	1711
Vp028	856	Response	2	32468431	86367	1
Vp028	857	Picture	MorphM1_02_orig.jpg ; MorphM1_10_LOWER.jpg	32468439	0	146	23600	312	0	next	incorrect	1713
Vp028	857	Response	1	32492031	23592	1
Vp028	858	Picture	MorphM6_00_orig.jpg ; MorphM6_10_LOWER.jpg	32492039	0	166	49662	167	0	next	incorrect	1715
Vp028	858	Response	1	32541631	49592	1
Vp028	859	Picture	MorphF6_04_orig.jpg ; MorphF6_00_LOWER.jpg	32541701	0	1	13777	158	0	next	hit	1717
Vp028	859	Response	2	32555471	13770	1
Vp028	860	Picture	MorphM6_06_orig.jpg ; MorphM6_10_LOWER.jpg	32555478	0	157	5862	159	0	next	hit	1719
Vp028	860	Response	2	32561231	5753	1
Vp028	861	Picture	MorphF7_07_orig.jpg ; MorphF7_10_LOWER.jpg	32561340	0	2	6370	3	0	next	hit	1721
Vp028	861	Response	2	32567631	6291	1
Vp028	862	Picture	MorphM4_10_orig.jpg ; MorphM4_10_LOWER.jpg	32567710	0	1	10728	155	0	next	hit	1723
Vp028	862	Response	2	32578431	10721	1
Vp028	863	Picture	MorphF7_08_orig.jpg ; MorphF7_10_LOWER.jpg	32578438	0	154	8248	155	0	next	hit	1725
Vp028	863	Response	2	32586591	8153	1
Vp028	864	Picture	MorphM3_00_orig.jpg ; MorphM3_10_LOWER.jpg	32586686	0	1	34767	2	0	next	incorrect	1727
Vp028	864	Response	1	32621390	34704	1
Vp028	865	Picture	MorphF5_02_orig.jpg ; MorphF5_00_LOWER.jpg	32621453	0	1	11625	187	0	next	incorrect	1729
Vp028	865	Response	1	32633070	11617	1
Vp028	866	Picture	MorphM3_09_orig.jpg ; MorphM3_10_LOWER.jpg	32633078	0	186	11040	346	0	next	hit	1731
Vp028	866	Response	2	32644110	11032	1
Vp028	867	Picture	MorphF6_03_orig.jpg ; MorphF6_00_LOWER.jpg	32644118	0	160	12500	161	0	next	hit	1733
Vp028	867	Response	2	32656510	12392	1
Vp028	868	Picture	MorphF9_07_orig.jpg ; MorphF9_10_LOWER.jpg	32656618	0	1	5706	2	0	next	hit	1735
Vp028	868	Response	2	32662190	5572	1
Vp028	869	Picture	MorphF10_04_orig.jpg ; MorphF10_10_LOWER.jpg	32662324	0	1	22161	2	0	next	hit	1737
Vp028	869	Response	2	32684350	22026	1
Vp028	870	Picture	MorphM10_09_orig.jpg ; MorphM10_00_LOWER.jpg	32684485	0	1	5952	154	0	next	hit	1739
Vp028	870	Response	2	32690430	5945	1
Vp028	871	Picture	MorphF7_10_orig.jpg ; MorphF7_00_LOWER.jpg	32690437	0	153	6876	331	0	next	hit	1741
Vp028	871	Response	2	32697310	6873	1
Vp028	872	Picture	MorphF10_07_orig.jpg ; MorphF10_10_LOWER.jpg	32697313	0	178	8404	179	0	next	hit	1743
Vp028	872	Response	2	32705630	8317	1
Vp028	873	Picture	MorphF7_00_orig.jpg ; MorphF7_10_LOWER.jpg	32705717	0	1	14729	3	0	next	hit	1745
Vp028	873	Response	2	32720350	14633	1
Vp028	874	Picture	MorphF5_04_orig.jpg ; MorphF5_10_LOWER.jpg	32720446	0	2	25991	154	0	next	incorrect	1747
Vp028	874	Response	1	32746430	25984	1
Vp028	875	Picture	MorphM7_08_orig.jpg ; MorphM7_10_LOWER.jpg	32746437	0	152	10767	153	0	next	hit	1749
Vp028	875	Response	2	32757070	10633	1
Vp028	876	Picture	MorphF5_10_orig.jpg ; MorphF5_10_LOWER.jpg	32757204	0	1	5953	153	0	next	hit	1751
Vp028	876	Response	2	32763149	5945	1
Vp028	877	Picture	MorphF3_01_orig.jpg ; MorphF3_10_LOWER.jpg	32763157	0	152	9680	311	0	next	incorrect	1753
Vp028	877	Response	1	32772829	9672	1
Vp028	878	Picture	MorphF4_06_orig.jpg ; MorphF4_10_LOWER.jpg	32772837	0	159	15419	160	0	next	hit	1755
Vp028	878	Response	2	32788109	15272	1
Vp028	879	Picture	MorphM2_01_orig.jpg ; MorphM2_10_LOWER.jpg	32788256	0	1	10483	2	0	next	incorrect	1757
Vp028	879	Response	1	32798589	10333	1
Vp028	880	Picture	MorphF1_01_orig.jpg ; MorphF1_10_LOWER.jpg	32798739	0	1	20018	154	0	next	incorrect	1759
Vp028	880	Response	1	32818749	20010	1
Vp028	881	Picture	MorphM1_01_orig.jpg ; MorphM1_10_LOWER.jpg	32818757	0	153	10879	308	0	next	incorrect	1761
Vp028	881	Response	1	32829629	10872	1
Vp028	882	Picture	MorphM4_06_orig.jpg ; MorphM4_10_LOWER.jpg	32829636	0	155	11168	156	0	next	hit	1763
Vp028	882	Response	2	32840749	11113	1
Vp028	883	Picture	pause1	32840804	0	1	300033	2	0	next	other	0
Vp028	884	Response	3	33263317	122480	1
Vp028	885	Picture	MorphM2_05_orig.jpg ; MorphM2_00_UPPER.jpg	33263450	0	1	658320	2	0	next	incorrect	1767
Vp028	885	Response	1	33921622	658172	1
Vp028	886	Picture	MorphM8_10_orig.jpg ; MorphM8_10_UPPER.jpg	33921770	0	1	7540	158	0	next	hit	1769
Vp028	886	Response	2	33929302	7532	1
Vp028	887	Picture	MorphF6_01_orig.jpg ; MorphF6_10_UPPER.jpg	33929310	0	157	13028	158	0	next	hit	1771
Vp028	887	Response	2	33942262	12952	1
Vp028	888	Picture	MorphF2_03_orig.jpg ; MorphF2_10_UPPER.jpg	33942338	0	1	8758	2	0	next	hit	1773
Vp028	888	Response	2	33950982	8644	1
Vp028	889	Picture	MorphF8_08_orig.jpg ; MorphF8_00_UPPER.jpg	33951096	0	1	11147	2	0	next	incorrect	1775
Vp028	889	Response	1	33962102	11006	1
Vp028	890	Picture	MorphM1_05_orig.jpg ; MorphM1_10_UPPER.jpg	33962243	0	1	505544	173	0	next	hit	1777
Vp028	890	Response	2	34467779	505536	1
Vp028	891	Picture	MorphM8_09_orig.jpg ; MorphM8_00_UPPER.jpg	34467787	0	172	28171	173	0	next	hit	1779
Vp028	891	Response	2	34495859	28072	1
Vp028	892	Picture	MorphF6_04_orig.jpg ; MorphF6_00_UPPER.jpg	34495958	0	1	8308	186	0	next	incorrect	1781
Vp028	892	Response	1	34504259	8301	1
Vp028	893	Picture	MorphM9_02_orig.jpg ; MorphM9_00_UPPER.jpg	34504266	0	185	37340	186	0	next	incorrect	1783
Vp028	893	Response	1	34541539	37273	1
Vp028	894	Picture	MorphM10_07_orig.jpg ; MorphM10_00_UPPER.jpg	34541606	0	1	8095	2	0	next	hit	1785
Vp028	894	Response	2	34549618	8012	2
Vp028	895	Picture	MorphM7_03_orig.jpg ; MorphM7_00_UPPER.jpg	34549701	0	1	15791	2	0	next	hit	1787
Vp028	895	Response	2	34565378	15677	1
Vp028	896	Picture	MorphM9_01_orig.jpg ; MorphM9_10_UPPER.jpg	34565492	0	1	20834	2	0	next	hit	1789
Vp028	896	Response	2	34586178	20686	1
Vp028	897	Picture	MorphF5_01_orig.jpg ; MorphF5_00_UPPER.jpg	34586326	0	1	33042	2	0	next	incorrect	1791
Vp028	897	Response	1	34619298	32972	1
Vp028	898	Picture	MorphM1_08_orig.jpg ; MorphM1_00_UPPER.jpg	34619368	0	1	105230	2	0	next	incorrect	1793
Vp028	898	Response	1	34724498	105130	1
Vp028	899	Picture	MorphF2_06_orig.jpg ; MorphF2_00_UPPER.jpg	34724598	0	1	20701	2	0	next	hit	1795
Vp028	899	Response	2	34745217	20619	1
Vp028	900	Picture	MorphM3_02_orig.jpg ; MorphM3_00_UPPER.jpg	34745299	0	1	9289	2	0	next	hit	1797
Vp028	900	Response	2	34754497	9198	1
Vp028	901	Picture	MorphF10_07_orig.jpg ; MorphF10_00_UPPER.jpg	34754588	0	1	234877	2	0	next	hit	1799
Vp028	901	Response	2	34989376	234788	1
Vp028	902	Picture	MorphM9_08_orig.jpg ; MorphM9_10_UPPER.jpg	34989465	0	1	7829	2	0	next	hit	1801
Vp028	902	Response	2	34997215	7750	2
Vp028	903	Picture	MorphF9_07_orig.jpg ; MorphF9_00_UPPER.jpg	34997294	0	1	78650	175	0	next	hit	1803
Vp028	903	Response	2	35075935	78641	1
Vp028	904	Picture	MorphF4_09_orig.jpg ; MorphF4_00_UPPER.jpg	35075944	0	174	61480	175	0	next	hit	1805
Vp028	904	Response	2	35137295	61351	1
Vp028	905	Picture	MorphF2_05_orig.jpg ; MorphF2_00_UPPER.jpg	35137424	0	1	10483	2	0	next	hit	1807
Vp028	905	Response	2	35147775	10351	1
Vp028	906	Picture	MorphF10_05_orig.jpg ; MorphF10_10_UPPER.jpg	35147907	0	1	12872	2	0	next	hit	1809
Vp028	906	Response	2	35160655	12748	1
Vp028	907	Picture	MorphF4_00_orig.jpg ; MorphF4_10_UPPER.jpg	35160779	0	1	75323	185	0	next	hit	1811
Vp028	907	Response	2	35236094	75315	1
Vp028	908	Picture	MorphM9_04_orig.jpg ; MorphM9_00_UPPER.jpg	35236102	0	184	30836	185	0	next	hit	1813
Vp028	908	Response	2	35266814	30712	1
Vp028	909	Picture	MorphF2_02_orig.jpg ; MorphF2_10_UPPER.jpg	35266938	0	1	9554	3	0	next	hit	1815
Vp028	909	Response	2	35276414	9476	1
Vp028	910	Picture	MorphM2_07_orig.jpg ; MorphM2_00_UPPER.jpg	35276492	0	2	54805	3	0	next	hit	1817
Vp028	910	Response	2	35331214	54722	1
Vp028	911	Picture	MorphF6_03_orig.jpg ; MorphF6_00_UPPER.jpg	35331297	0	1	10351	2	0	next	hit	1819
Vp028	911	Response	2	35341534	10237	1
Vp028	912	Picture	MorphM10_10_orig.jpg ; MorphM10_10_UPPER.jpg	35341648	0	1	5813	160	0	next	hit	1821
Vp028	912	Response	2	35347454	5806	1
Vp028	913	Picture	MorphF6_02_orig.jpg ; MorphF6_00_UPPER.jpg	35347461	0	159	7191	160	0	next	hit	1823
Vp028	913	Response	2	35354574	7113	1
Vp028	914	Picture	MorphM8_05_orig.jpg ; MorphM8_00_UPPER.jpg	35354652	0	1	15209	186	0	next	hit	1825
Vp028	914	Response	2	35369853	15201	2
Vp028	915	Picture	MorphF4_07_orig.jpg ; MorphF4_10_UPPER.jpg	35369861	0	185	6800	338	0	next	hit	1827
Vp028	915	Response	2	35376653	6792	1
Vp028	916	Picture	MorphF7_08_orig.jpg ; MorphF7_00_UPPER.jpg	35376661	0	153	26640	338	0	next	hit	1829
Vp028	916	Response	2	35403293	26632	1
Vp028	917	Picture	MorphF4_08_orig.jpg ; MorphF4_10_UPPER.jpg	35403301	0	185	11279	371	0	next	hit	1831
Vp028	917	Response	2	35414573	11272	1
Vp028	918	Picture	MorphF10_04_orig.jpg ; MorphF10_10_UPPER.jpg	35414580	0	186	15180	187	0	next	incorrect	1833
Vp028	918	Response	1	35429693	15113	1
Vp028	919	Picture	MorphF4_06_orig.jpg ; MorphF4_00_UPPER.jpg	35429760	0	1	106557	2	0	next	incorrect	1835
Vp028	919	Response	1	35536172	106412	2
Vp028	920	Picture	MorphF8_09_orig.jpg ; MorphF8_00_UPPER.jpg	35536317	0	1	17251	2	0	next	incorrect	1837
Vp028	920	Response	1	35553452	17135	1
Vp028	921	Picture	MorphF7_08_orig.jpg ; MorphF7_10_UPPER.jpg	35553568	0	1	9652	170	0	next	hit	1839
Vp028	921	Response	2	35563212	9644	1
Vp028	922	Picture	MorphF1_07_orig.jpg ; MorphF1_00_UPPER.jpg	35563220	0	169	8129	170	0	next	incorrect	1841
Vp028	922	Response	1	35571212	7992	1
Vp028	923	Picture	MorphF3_10_orig.jpg ; MorphF3_10_UPPER.jpg	35571349	0	1	128851	2	0	next	incorrect	1843
Vp028	923	Response	1	35700092	128743	1
Vp028	924	Picture	MorphM4_09_orig.jpg ; MorphM4_00_UPPER.jpg	35700200	0	1	9554	2	0	next	hit	1845
Vp028	924	Response	2	35709691	9491	1
Vp028	925	Picture	MorphM1_01_orig.jpg ; MorphM1_10_UPPER.jpg	35709754	0	1	10616	2	0	next	hit	1847
Vp028	925	Response	2	35720252	10498	1
Vp028	926	Picture	MorphF2_10_orig.jpg ; MorphF2_10_UPPER.jpg	35720370	0	1	7409	157	0	next	hit	1849
Vp028	926	Response	2	35727771	7401	1
Vp028	927	Picture	MorphF1_06_orig.jpg ; MorphF1_00_UPPER.jpg	35727779	0	156	88931	157	0	next	hit	1851
Vp028	927	Response	2	35816571	88792	1
Vp028	928	Picture	MorphF3_01_orig.jpg ; MorphF3_00_UPPER.jpg	35816710	0	1	21099	2	0	next	incorrect	1853
Vp028	928	Response	1	35837691	20981	1
Vp028	929	Picture	MorphF6_08_orig.jpg ; MorphF6_10_UPPER.jpg	35837809	0	1	97401	2	0	next	incorrect	1855
Vp028	929	Response	1	35935130	97321	1
Vp028	930	Picture	MorphM9_03_orig.jpg ; MorphM9_10_UPPER.jpg	35935210	0	1	12567	174	0	next	hit	1857
Vp028	930	Response	2	35947770	12560	1
Vp028	931	Picture	MorphM1_07_orig.jpg ; MorphM1_10_UPPER.jpg	35947777	0	173	106960	341	0	next	incorrect	1859
Vp028	931	Response	1	36054729	106952	1
Vp028	932	Picture	MorphM7_00_orig.jpg ; MorphM7_10_UPPER.jpg	36054737	0	168	136847	169	0	next	incorrect	1861
Vp028	932	Response	1	36191449	136712	1
Vp028	933	Picture	MorphM2_03_orig.jpg ; MorphM2_00_UPPER.jpg	36191584	0	1	20568	2	0	next	incorrect	1863
Vp028	933	Response	1	36212008	20424	1
Vp028	934	Picture	MorphM1_02_orig.jpg ; MorphM1_10_UPPER.jpg	36212152	0	1	14984	146	0	next	hit	1865
Vp028	934	Response	2	36227128	14976	1
Vp028	935	Picture	MorphF7_06_orig.jpg ; MorphF7_10_UPPER.jpg	36227136	0	145	8769	147	0	next	hit	1867
Vp028	935	Response	2	36235768	8632	1
Vp028	936	Picture	MorphF5_02_orig.jpg ; MorphF5_00_UPPER.jpg	36235905	0	2	49895	3	0	next	incorrect	1869
Vp028	936	Response	1	36285688	49783	1
Vp028	937	Picture	MorphF9_08_orig.jpg ; MorphF9_00_UPPER.jpg	36285800	0	1	8626	2	0	next	hit	1871
Vp028	937	Response	2	36294328	8528	1
Vp028	938	Picture	MorphM5_09_orig.jpg ; MorphM5_00_UPPER.jpg	36294426	0	1	8758	2	0	next	hit	1873
Vp028	938	Response	2	36303048	8622	1
Vp028	939	Picture	MorphF5_08_orig.jpg ; MorphF5_00_UPPER.jpg	36303184	0	1	7033	2	0	next	hit	1875
Vp028	939	Response	2	36310088	6904	1
Vp028	940	Picture	MorphF7_03_orig.jpg ; MorphF7_10_UPPER.jpg	36310217	0	1	18679	166	0	next	hit	1877
Vp028	940	Response	2	36328888	18671	1
Vp028	941	Picture	MorphM3_08_orig.jpg ; MorphM3_10_UPPER.jpg	36328896	0	165	8479	344	0	next	hit	1879
Vp028	941	Response	2	36337368	8472	1
Vp028	942	Picture	MorphM1_06_orig.jpg ; MorphM1_00_UPPER.jpg	36337375	0	179	41580	180	0	next	hit	1881
Vp028	942	Response	2	36378807	41432	1
Vp028	943	Picture	MorphF1_10_orig.jpg ; MorphF1_10_UPPER.jpg	36378955	0	1	6635	2	0	next	hit	1883
Vp028	943	Response	2	36385447	6492	1
Vp028	944	Picture	MorphM3_10_orig.jpg ; MorphM3_00_UPPER.jpg	36385590	0	1	8584	176	0	next	hit	1885
Vp028	944	Response	2	36394167	8577	1
Vp028	945	Picture	MorphM8_07_orig.jpg ; MorphM8_10_UPPER.jpg	36394174	0	175	61601	321	0	next	hit	1887
Vp028	945	Response	2	36455767	61593	1
Vp028	946	Picture	MorphF1_04_orig.jpg ; MorphF1_00_UPPER.jpg	36455775	0	146	12221	147	0	next	hit	1889
Vp028	946	Response	2	36467847	12072	1
Vp028	947	Picture	MorphM2_06_orig.jpg ; MorphM2_10_UPPER.jpg	36467996	0	1	11279	2	0	next	hit	1891
Vp028	947	Response	2	36479207	11211	1
Vp028	948	Picture	MorphF5_00_orig.jpg ; MorphF5_10_UPPER.jpg	36479275	0	1	9687	2	0	next	incorrect	1893
Vp028	948	Response	1	36488887	9612	1
Vp028	949	Picture	MorphF6_07_orig.jpg ; MorphF6_00_UPPER.jpg	36488962	0	1	11545	2	0	next	hit	1895
Vp028	949	Response	2	36500407	11445	1
Vp028	950	Picture	MorphF4_01_orig.jpg ; MorphF4_00_UPPER.jpg	36500507	0	1	6768	2	0	next	incorrect	1897
Vp028	950	Response	1	36507206	6699	1
Vp028	951	Picture	MorphF3_00_orig.jpg ; MorphF3_00_UPPER.jpg	36507275	0	1	9289	2	0	next	incorrect	1899
Vp028	951	Response	1	36516487	9212	1
Vp028	952	Picture	MorphM2_10_orig.jpg ; MorphM2_00_UPPER.jpg	36516564	0	1	36625	2	0	next	hit	1901
Vp028	952	Response	2	36553126	36562	1
Vp028	953	Picture	MorphF7_01_orig.jpg ; MorphF7_00_UPPER.jpg	36553189	0	1	9141	149	0	next	incorrect	1903
Vp028	953	Response	1	36562326	9137	1
Vp028	954	Picture	MorphF10_07_orig.jpg ; MorphF10_10_UPPER.jpg	36562330	0	148	46061	149	0	next	incorrect	1905
Vp028	954	Response	1	36608246	45916	1
Vp028	955	Picture	MorphM3_08_orig.jpg ; MorphM3_00_UPPER.jpg	36608391	0	1	11014	2	0	next	hit	1907
Vp028	955	Response	2	36619286	10895	1
Vp028	956	Picture	MorphF2_10_orig.jpg ; MorphF2_00_UPPER.jpg	36619405	0	1	5706	2	0	next	hit	1909
Vp028	956	Response	2	36625046	5641	1
Vp028	957	Picture	MorphF8_00_orig.jpg ; MorphF8_10_UPPER.jpg	36625111	0	1	9382	175	0	next	incorrect	1911
Vp028	957	Response	1	36634486	9375	1
Vp028	958	Picture	MorphF7_05_orig.jpg ; MorphF7_00_UPPER.jpg	36634493	0	174	20320	331	0	next	incorrect	1913
Vp028	958	Response	1	36654806	20313	1
Vp028	959	Picture	MorphF9_08_orig.jpg ; MorphF9_10_UPPER.jpg	36654813	0	157	22582	158	0	next	hit	1915
Vp028	959	Response	2	36677286	22473	1
Vp028	960	Picture	MorphF6_10_orig.jpg ; MorphF6_10_UPPER.jpg	36677395	0	1	6635	2	0	next	hit	1917
Vp028	960	Response	2	36683925	6530	1
Vp028	961	Picture	MorphM10_04_orig.jpg ; MorphM10_10_UPPER.jpg	36684030	0	1	7663	168	0	next	hit	1919
Vp028	961	Response	2	36691685	7655	1
Vp028	962	Picture	MorphF10_01_orig.jpg ; MorphF10_10_UPPER.jpg	36691693	0	167	13303	168	0	next	hit	1921
Vp028	962	Response	2	36704885	13192	1
Vp028	963	Picture	MorphF5_10_orig.jpg ; MorphF5_10_UPPER.jpg	36704996	0	1	9554	2	0	next	hit	1923
Vp028	963	Response	2	36714405	9409	1
Vp028	964	Picture	MorphF3_06_orig.jpg ; MorphF3_00_UPPER.jpg	36714550	0	1	17384	2	0	next	hit	1925
Vp028	964	Response	2	36731845	17295	1
Vp028	965	Picture	MorphM6_10_orig.jpg ; MorphM6_00_UPPER.jpg	36731934	0	1	39412	2	0	next	incorrect	1927
Vp028	965	Response	1	36771205	39271	1
Vp028	966	Picture	MorphM8_02_orig.jpg ; MorphM8_10_UPPER.jpg	36771346	0	1	20266	171	0	next	incorrect	1929
Vp028	966	Response	1	36791605	20259	1
Vp028	967	Picture	MorphF2_06_orig.jpg ; MorphF2_10_UPPER.jpg	36791612	0	170	31884	171	0	next	hit	1931
Vp028	967	Response	2	36823365	31753	1
Vp028	968	Picture	MorphM4_03_orig.jpg ; MorphM4_10_UPPER.jpg	36823496	0	1	20276	162	0	next	incorrect	1933
Vp028	968	Response	1	36843764	20268	1
Vp028	969	Picture	MorphF10_08_orig.jpg ; MorphF10_00_UPPER.jpg	36843772	0	161	116935	162	0	next	hit	1935
Vp028	969	Response	2	36960564	116792	1
Vp028	970	Picture	MorphF5_06_orig.jpg ; MorphF5_00_UPPER.jpg	36960707	0	1	79304	185	0	next	hit	1937
Vp028	970	Response	2	37040003	79296	1
Vp028	971	Picture	MorphM2_01_orig.jpg ; MorphM2_00_UPPER.jpg	37040011	0	184	9040	351	0	next	incorrect	1939
Vp028	971	Response	1	37049043	9032	1
Vp028	972	Picture	MorphF4_03_orig.jpg ; MorphF4_00_UPPER.jpg	37049051	0	167	12640	168	0	next	incorrect	1941
Vp028	972	Response	1	37061603	12552	1
Vp028	973	Picture	MorphF2_04_orig.jpg ; MorphF2_10_UPPER.jpg	37061691	0	1	6104	2	0	next	hit	1943
Vp028	973	Response	2	37067683	5992	1
Vp028	974	Picture	MorphF6_06_orig.jpg ; MorphF6_00_UPPER.jpg	37067795	0	1	8215	147	0	next	hit	1945
Vp028	974	Response	2	37076003	8208	1
Vp028	975	Picture	MorphM9_04_orig.jpg ; MorphM9_10_UPPER.jpg	37076010	0	146	7974	147	0	next	hit	1947
Vp028	975	Response	2	37083923	7913	1
Vp028	976	Picture	MorphM8_07_orig.jpg ; MorphM8_00_UPPER.jpg	37083984	0	1	9386	170	0	next	hit	1949
Vp028	976	Response	2	37093363	9379	1
Vp028	977	Picture	MorphM1_10_orig.jpg ; MorphM1_00_UPPER.jpg	37093370	0	169	11315	170	0	next	incorrect	1951
Vp028	977	Response	1	37104563	11193	1
Vp028	978	Picture	MorphF7_00_orig.jpg ; MorphF7_10_UPPER.jpg	37104685	0	1	18180	2	0	next	hit	1953
Vp028	978	Response	2	37122723	18038	1
Vp028	979	Picture	MorphF1_01_orig.jpg ; MorphF1_10_UPPER.jpg	37122865	0	1	9023	2	0	next	hit	1955
Vp028	979	Response	2	37131763	8898	1
Vp028	980	Picture	MorphF7_02_orig.jpg ; MorphF7_10_UPPER.jpg	37131888	0	1	13138	2	0	next	hit	1957
Vp028	980	Response	2	37144883	12995	1
Vp028	981	Picture	MorphM4_07_orig.jpg ; MorphM4_10_UPPER.jpg	37145026	0	1	6635	2	0	next	hit	1959
Vp028	981	Response	2	37151523	6497	1
Vp028	982	Picture	MorphF7_00_orig.jpg ; MorphF7_00_UPPER.jpg	37151661	0	1	16720	2	0	next	incorrect	1961
Vp028	982	Response	1	37168242	16581	1
Vp028	983	Picture	MorphM4_09_orig.jpg ; MorphM4_10_UPPER.jpg	37168381	0	1	7389	176	0	next	hit	1963
Vp028	983	Response	2	37175762	7381	1
Vp028	984	Picture	MorphF10_02_orig.jpg ; MorphF10_00_UPPER.jpg	37175770	0	175	14076	341	0	next	hit	1965
Vp028	984	Response	2	37189842	14072	1
Vp028	985	Picture	MorphF7_05_orig.jpg ; MorphF7_10_UPPER.jpg	37189846	0	166	7330	167	0	next	hit	1967
Vp028	985	Response	2	37197042	7196	1
Vp028	986	Picture	MorphF3_08_orig.jpg ; MorphF3_10_UPPER.jpg	37197176	0	1	88112	2	0	next	incorrect	1969
Vp028	986	Response	1	37285202	88026	1
Vp028	987	Picture	MorphM1_09_orig.jpg ; MorphM1_00_UPPER.jpg	37285288	0	1	22801	158	0	next	incorrect	1971
Vp028	987	Response	1	37308082	22794	1
Vp028	988	Picture	MorphM5_00_orig.jpg ; MorphM5_00_UPPER.jpg	37308089	0	157	7040	307	0	next	hit	1973
Vp028	988	Response	2	37315122	7033	1
Vp028	989	Picture	MorphF8_03_orig.jpg ; MorphF8_00_UPPER.jpg	37315129	0	150	43409	151	0	next	incorrect	1975
Vp028	989	Response	1	37358401	43272	1
Vp028	990	Picture	MorphF1_07_orig.jpg ; MorphF1_10_UPPER.jpg	37358538	0	1	18047	2	0	next	hit	1977
Vp028	990	Response	2	37376481	17943	1
Vp028	991	Picture	MorphM6_06_orig.jpg ; MorphM6_00_UPPER.jpg	37376585	0	1	41004	2	0	next	incorrect	1979
Vp028	991	Response	1	37417441	40856	1
Vp028	992	Picture	MorphF4_05_orig.jpg ; MorphF4_10_UPPER.jpg	37417589	0	1	10351	2	0	next	hit	1981
Vp028	992	Response	2	37427841	10252	1
Vp028	993	Picture	MorphF10_10_orig.jpg ; MorphF10_00_UPPER.jpg	37427940	0	1	6767	2	0	next	hit	1983
Vp028	993	Response	2	37434561	6621	1
Vp028	994	Picture	MorphF5_07_orig.jpg ; MorphF5_00_UPPER.jpg	37434707	0	1	7830	2	0	next	hit	1985
Vp028	994	Response	2	37442401	7694	1
Vp028	995	Picture	MorphM3_04_orig.jpg ; MorphM3_10_UPPER.jpg	37442537	0	1	8094	2	0	next	hit	1987
Vp028	995	Response	2	37450561	8024	1
Vp028	996	Picture	MorphM8_04_orig.jpg ; MorphM8_00_UPPER.jpg	37450631	0	1	41137	2	0	next	hit	1989
Vp028	996	Response	2	37491681	41050	1
Vp028	997	Picture	MorphM2_08_orig.jpg ; MorphM2_10_UPPER.jpg	37491768	0	1	8758	2	0	next	hit	1991
Vp028	997	Response	2	37500400	8632	1
Vp028	998	Picture	MorphF8_03_orig.jpg ; MorphF8_10_UPPER.jpg	37500526	0	1	10085	2	0	next	hit	1993
Vp028	998	Response	2	37510480	9954	1
Vp028	999	Picture	MorphM8_05_orig.jpg ; MorphM8_10_UPPER.jpg	37510611	0	1	13933	2	0	next	hit	1995
Vp028	999	Response	2	37524400	13789	1
Vp028	1000	Picture	MorphF2_07_orig.jpg ; MorphF2_00_UPPER.jpg	37524544	0	1	68824	182	0	next	hit	1997
Vp028	1000	Response	2	37593360	68816	1
Vp028	1001	Picture	MorphF3_00_orig.jpg ; MorphF3_10_UPPER.jpg	37593368	0	181	110159	343	0	next	incorrect	1999
Vp028	1001	Response	1	37703519	110151	1
Vp028	1002	Picture	MorphM10_09_orig.jpg ; MorphM10_00_UPPER.jpg	37703527	0	162	7040	317	0	next	hit	2001
Vp028	1002	Response	2	37710559	7032	1
Vp028	1003	Picture	MorphM8_06_orig.jpg ; MorphM8_10_UPPER.jpg	37710567	0	155	11679	309	0	next	hit	2003
Vp028	1003	Response	2	37722239	11672	1
Vp028	1004	Picture	MorphF6_10_orig.jpg ; MorphF6_00_UPPER.jpg	37722246	0	154	71279	155	0	next	hit	2005
Vp028	1004	Response	2	37793439	71193	1
Vp028	1005	Picture	MorphM4_03_orig.jpg ; MorphM4_00_UPPER.jpg	37793525	0	1	11810	2	0	next	incorrect	2007
Vp028	1005	Response	1	37805199	11674	1
Vp028	1006	Picture	MorphM3_01_orig.jpg ; MorphM3_10_UPPER.jpg	37805335	0	1	9422	2	0	next	hit	2009
Vp028	1006	Response	2	37814638	9303	1
Vp028	1007	Picture	MorphM9_06_orig.jpg ; MorphM9_00_UPPER.jpg	37814757	0	1	21497	2	0	next	hit	2011
Vp028	1007	Response	2	37836158	21401	1
Vp028	1008	Picture	MorphM10_08_orig.jpg ; MorphM10_10_UPPER.jpg	37836254	0	1	24284	2	0	next	hit	2013
Vp028	1008	Response	2	37860398	24144	1
Vp028	1009	Picture	MorphM8_03_orig.jpg ; MorphM8_10_UPPER.jpg	37860538	0	1	41137	2	0	next	incorrect	2015
Vp028	1009	Response	1	37901598	41060	1
Vp028	1010	Picture	MorphF2_05_orig.jpg ; MorphF2_10_UPPER.jpg	37901675	0	1	19772	2	0	next	hit	2017
Vp028	1010	Response	2	37921358	19683	1
Vp028	1011	Picture	MorphM10_02_orig.jpg ; MorphM10_10_UPPER.jpg	37921447	0	1	9156	2	0	next	hit	2019
Vp028	1011	Response	2	37930478	9031	1
Vp028	1012	Picture	MorphF10_08_orig.jpg ; MorphF10_10_UPPER.jpg	37930603	0	1	23222	2	0	next	hit	2021
Vp028	1012	Response	2	37953758	23155	1
Vp028	1013	Picture	MorphF2_09_orig.jpg ; MorphF2_10_UPPER.jpg	37953825	0	1	12474	2	0	next	hit	2023
Vp028	1013	Response	2	37966157	12332	2
Vp028	1014	Picture	MorphM9_03_orig.jpg ; MorphM9_00_UPPER.jpg	37966299	0	1	43923	2	0	next	hit	2025
Vp028	1014	Response	2	38010077	43778	1
Vp028	1015	Picture	MorphF6_01_orig.jpg ; MorphF6_00_UPPER.jpg	38010222	0	1	11943	2	0	next	hit	2027
Vp028	1015	Response	2	38022077	11855	1
Vp028	1016	Picture	MorphF10_06_orig.jpg ; MorphF10_10_UPPER.jpg	38022165	0	1	25440	173	0	next	hit	2029
Vp028	1016	Response	2	38047597	25432	1
Vp028	1017	Picture	MorphM5_10_orig.jpg ; MorphM5_10_UPPER.jpg	38047605	0	172	7439	336	0	next	hit	2031
Vp028	1017	Response	2	38055037	7432	1
Vp028	1018	Picture	MorphF8_04_orig.jpg ; MorphF8_10_UPPER.jpg	38055044	0	164	9983	165	0	next	incorrect	2033
Vp028	1018	Response	1	38064957	9913	1
Vp028	1019	Picture	MorphM7_02_orig.jpg ; MorphM7_00_UPPER.jpg	38065027	0	1	13535	2	0	next	incorrect	2035
Vp028	1019	Response	1	38078477	13450	1
Vp028	1020	Picture	MorphF7_06_orig.jpg ; MorphF7_00_UPPER.jpg	38078562	0	1	46180	2	0	next	incorrect	2037
Vp028	1020	Response	1	38124637	46075	1
Vp028	1021	Picture	MorphM3_07_orig.jpg ; MorphM3_10_UPPER.jpg	38124742	0	1	8890	2	0	next	hit	2039
Vp028	1021	Response	2	38133517	8775	1
Vp028	1022	Picture	MorphF8_01_orig.jpg ; MorphF8_00_UPPER.jpg	38133632	0	1	9412	145	0	next	incorrect	2041
Vp028	1022	Response	1	38143036	9404	1
Vp028	1023	Picture	MorphM1_00_orig.jpg ; MorphM1_10_UPPER.jpg	38143044	0	144	16720	288	0	next	hit	2043
Vp028	1023	Response	2	38159756	16712	1
Vp028	1024	Picture	MorphM5_07_orig.jpg ; MorphM5_10_UPPER.jpg	38159764	0	144	7308	146	0	next	hit	2045
Vp028	1024	Response	2	38166956	7192	1
Vp028	1025	Picture	MorphF4_09_orig.jpg ; MorphF4_10_UPPER.jpg	38167072	0	2	6451	187	0	next	hit	2047
Vp028	1025	Response	2	38173516	6444	1
Vp028	1026	Picture	MorphM9_06_orig.jpg ; MorphM9_10_UPPER.jpg	38173523	0	185	6156	186	0	next	hit	2049
Vp028	1026	Response	2	38179596	6073	1
Vp028	1027	Picture	MorphF3_05_orig.jpg ; MorphF3_00_UPPER.jpg	38179679	0	1	11765	180	0	next	incorrect	2051
Vp028	1027	Response	1	38191436	11757	1
Vp028	1028	Picture	MorphF6_09_orig.jpg ; MorphF6_00_UPPER.jpg	38191444	0	179	22159	360	0	next	hit	2053
Vp028	1028	Response	2	38213596	22152	1
Vp028	1029	Picture	MorphM10_07_orig.jpg ; MorphM10_10_UPPER.jpg	38213603	0	181	8407	182	0	next	hit	2055
Vp028	1029	Response	2	38221916	8313	1
Vp028	1030	Picture	MorphF1_10_orig.jpg ; MorphF1_00_UPPER.jpg	38222010	0	1	13402	2	0	next	incorrect	2057
Vp028	1030	Response	1	38235276	13266	1
Vp028	1031	Picture	MorphF4_07_orig.jpg ; MorphF4_00_UPPER.jpg	38235412	0	1	9953	2	0	next	hit	2059
Vp028	1031	Response	2	38245276	9864	1
Vp028	1032	Picture	MorphM8_08_orig.jpg ; MorphM8_10_UPPER.jpg	38245365	0	1	7033	2	0	next	hit	2061
Vp028	1032	Response	2	38252316	6951	1
Vp028	1033	Picture	MorphF3_02_orig.jpg ; MorphF3_10_UPPER.jpg	38252398	0	1	13004	2	0	next	hit	2063
Vp028	1033	Response	2	38265276	12878	1
Vp028	1034	Picture	MorphM5_06_orig.jpg ; MorphM5_00_UPPER.jpg	38265402	0	1	11001	148	0	next	hit	2065
Vp028	1034	Response	2	38276396	10994	1
Vp028	1035	Picture	MorphM1_09_orig.jpg ; MorphM1_10_UPPER.jpg	38276403	0	147	8904	148	0	next	incorrect	2067
Vp028	1035	Response	1	38285196	8793	1
Vp028	1036	Picture	MorphF8_01_orig.jpg ; MorphF8_10_UPPER.jpg	38285307	0	1	29857	2	0	next	hit	2069
Vp028	1036	Response	2	38315035	29728	1
Vp028	1037	Picture	MorphM10_03_orig.jpg ; MorphM10_10_UPPER.jpg	38315164	0	1	50028	2	0	next	hit	2071
Vp028	1037	Response	2	38365115	49951	1
Vp028	1038	Picture	MorphF9_09_orig.jpg ; MorphF9_10_UPPER.jpg	38365192	0	1	10483	2	0	next	hit	2073
Vp028	1038	Response	2	38375595	10403	1
Vp028	1039	Picture	MorphM7_07_orig.jpg ; MorphM7_00_UPPER.jpg	38375675	0	1	31450	2	0	next	hit	2075
Vp028	1039	Response	2	38407035	31360	1
Vp028	1040	Picture	MorphF4_04_orig.jpg ; MorphF4_00_UPPER.jpg	38407125	0	1	21895	2	0	next	hit	2077
Vp028	1040	Response	2	38428955	21830	1
Vp028	1041	Picture	MorphM5_03_orig.jpg ; MorphM5_10_UPPER.jpg	38429020	0	1	12474	2	0	next	hit	2079
Vp028	1041	Response	2	38441355	12335	1
Vp028	1042	Picture	MorphF4_02_orig.jpg ; MorphF4_10_UPPER.jpg	38441494	0	1	27548	188	0	next	hit	2081
Vp028	1042	Response	2	38469035	27541	1
Vp028	1043	Picture	MorphM5_02_orig.jpg ; MorphM5_10_UPPER.jpg	38469042	0	187	9209	188	0	next	hit	2083
Vp028	1043	Response	2	38478154	9112	1
Vp028	1044	Picture	MorphM9_10_orig.jpg ; MorphM9_10_UPPER.jpg	38478251	0	1	6901	2	0	next	hit	2085
Vp028	1044	Response	2	38485034	6783	1
Vp028	1045	Picture	MorphF5_09_orig.jpg ; MorphF5_10_UPPER.jpg	38485152	0	1	6449	188	0	next	hit	2087
Vp028	1045	Response	2	38491594	6442	1
Vp028	1046	Picture	MorphM6_07_orig.jpg ; MorphM6_10_UPPER.jpg	38491601	0	187	33360	188	0	next	hit	2089
Vp028	1046	Response	2	38524874	33273	1
Vp028	1047	Picture	MorphF9_05_orig.jpg ; MorphF9_10_UPPER.jpg	38524961	0	1	169680	177	0	next	incorrect	2091
Vp028	1047	Response	1	38694633	169672	1
Vp028	1048	Picture	MorphF5_06_orig.jpg ; MorphF5_10_UPPER.jpg	38694641	0	176	10240	330	0	next	hit	2093
Vp028	1048	Response	2	38704873	10232	1
Vp028	1049	Picture	MorphF1_02_orig.jpg ; MorphF1_00_UPPER.jpg	38704881	0	154	41520	323	0	next	incorrect	2095
Vp028	1049	Response	1	38746393	41512	1
Vp028	1050	Picture	MorphM6_05_orig.jpg ; MorphM6_10_UPPER.jpg	38746401	0	169	29200	331	0	next	hit	2097
Vp028	1050	Response	2	38775593	29192	1
Vp028	1051	Picture	MorphM8_00_orig.jpg ; MorphM8_00_UPPER.jpg	38775601	0	162	103119	312	0	next	incorrect	2099
Vp028	1051	Response	1	38878712	103111	1
Vp028	1052	Picture	MorphF2_01_orig.jpg ; MorphF2_00_UPPER.jpg	38878720	0	150	39295	152	0	next	hit	2101
Vp028	1052	Response	2	38917912	39192	1
Vp028	1053	Picture	MorphM9_09_orig.jpg ; MorphM9_10_UPPER.jpg	38918015	0	2	11280	3	0	next	hit	2103
Vp028	1053	Response	2	38929192	11177	1
Vp028	1054	Picture	MorphF2_00_orig.jpg ; MorphF2_10_UPPER.jpg	38929295	0	1	9289	2	0	next	hit	2105
Vp028	1054	Response	2	38938472	9177	1
Vp028	1055	Picture	MorphF7_03_orig.jpg ; MorphF7_00_UPPER.jpg	38938584	0	1	66217	2	0	next	incorrect	2107
Vp028	1055	Response	1	39004711	66127	1
Vp028	1056	Picture	MorphM4_05_orig.jpg ; MorphM4_00_UPPER.jpg	39004801	0	1	97117	153	0	next	incorrect	2109
Vp028	1056	Response	1	39101911	97110	1
Vp028	1057	Picture	MorphF2_09_orig.jpg ; MorphF2_00_UPPER.jpg	39101918	0	152	9838	153	0	next	hit	2111
Vp028	1057	Response	2	39111670	9752	2
Vp028	1058	Picture	MorphF4_10_orig.jpg ; MorphF4_00_UPPER.jpg	39111756	0	1	7829	2	0	next	hit	2113
Vp028	1058	Response	2	39119511	7755	1
Vp028	1059	Picture	MorphF9_05_orig.jpg ; MorphF9_00_UPPER.jpg	39119585	0	1	246820	2	0	next	incorrect	2115
Vp028	1059	Response	1	39366309	246724	1
Vp028	1060	Picture	MorphF3_09_orig.jpg ; MorphF3_00_UPPER.jpg	39366405	0	1	281189	2	0	next	incorrect	2117
Vp028	1060	Response	1	39647507	281102	1
Vp028	1061	Picture	MorphF10_10_orig.jpg ; MorphF10_10_UPPER.jpg	39647594	0	1	11121	160	0	next	hit	2119
Vp028	1061	Response	2	39658707	11113	1
Vp028	1062	Picture	MorphM7_09_orig.jpg ; MorphM7_00_UPPER.jpg	39658715	0	159	13119	337	0	next	hit	2121
Vp028	1062	Response	2	39671827	13112	1
Vp028	1063	Picture	MorphM3_01_orig.jpg ; MorphM3_00_UPPER.jpg	39671834	0	178	28707	179	0	next	hit	2123
Vp028	1063	Response	2	39700467	28633	1
Vp028	1064	Picture	MorphM7_05_orig.jpg ; MorphM7_10_UPPER.jpg	39700541	0	1	10333	152	0	next	hit	2125
Vp028	1064	Response	2	39710867	10326	1
Vp028	1065	Picture	MorphF4_05_orig.jpg ; MorphF4_00_UPPER.jpg	39710874	0	151	115280	337	0	next	hit	2127
Vp028	1065	Response	2	39826146	115272	1
Vp028	1066	Picture	MorphM1_03_orig.jpg ; MorphM1_10_UPPER.jpg	39826154	0	186	18763	187	0	next	hit	2129
Vp028	1066	Response	2	39844785	18631	2
Vp028	1067	Picture	MorphF1_04_orig.jpg ; MorphF1_10_UPPER.jpg	39844917	0	1	16853	2	0	next	hit	2131
Vp028	1067	Response	2	39861666	16749	1
Vp028	1068	Picture	MorphF2_08_orig.jpg ; MorphF2_10_UPPER.jpg	39861770	0	1	7264	169	0	next	hit	2133
Vp028	1068	Response	2	39869026	7256	1
Vp028	1069	Picture	MorphM2_03_orig.jpg ; MorphM2_10_UPPER.jpg	39869034	0	168	147279	353	0	next	incorrect	2135
Vp028	1069	Response	1	40016305	147271	1
Vp028	1070	Picture	MorphF8_07_orig.jpg ; MorphF8_00_UPPER.jpg	40016313	0	185	8013	186	0	next	hit	2137
Vp028	1070	Response	2	40024225	7912	1
Vp028	1071	Picture	MorphF1_06_orig.jpg ; MorphF1_10_UPPER.jpg	40024326	0	1	19905	2	0	next	hit	2139
Vp028	1071	Response	2	40044145	19819	1
Vp028	1072	Picture	MorphM6_06_orig.jpg ; MorphM6_10_UPPER.jpg	40044231	0	1	41402	2	0	next	incorrect	2141
Vp028	1072	Response	1	40085505	41274	1
Vp028	1073	Picture	MorphM10_05_orig.jpg ; MorphM10_00_UPPER.jpg	40085633	0	1	6104	2	0	next	hit	2143
Vp028	1073	Response	2	40091664	6031	1
Vp028	1074	Picture	MorphM2_10_orig.jpg ; MorphM2_10_UPPER.jpg	40091737	0	1	25744	2	0	next	hit	2145
Vp028	1074	Response	2	40117344	25607	1
Vp028	1075	Picture	MorphM10_00_orig.jpg ; MorphM10_10_UPPER.jpg	40117481	0	1	8094	2	0	next	hit	2147
Vp028	1075	Response	2	40125504	8023	1
Vp028	1076	Picture	MorphM1_08_orig.jpg ; MorphM1_10_UPPER.jpg	40125575	0	1	57696	163	0	next	hit	2149
Vp028	1076	Response	2	40183264	57689	1
Vp028	1077	Picture	MorphM5_06_orig.jpg ; MorphM5_10_UPPER.jpg	40183271	0	162	6265	163	0	next	hit	2151
Vp028	1077	Response	2	40189424	6153	1
Vp028	1078	Picture	MorphF2_04_orig.jpg ; MorphF2_00_UPPER.jpg	40189536	0	1	7962	2	0	next	hit	2153
Vp028	1078	Response	2	40197424	7888	1
Vp028	1079	Picture	MorphF3_01_orig.jpg ; MorphF3_10_UPPER.jpg	40197498	0	1	17915	2	0	next	incorrect	2155
Vp028	1079	Response	1	40215344	17846	1
Vp028	1080	Picture	MorphM4_06_orig.jpg ; MorphM4_10_UPPER.jpg	40215413	0	1	21762	2	0	next	hit	2157
Vp028	1080	Response	2	40237104	21691	1
Vp028	1081	Picture	MorphF1_08_orig.jpg ; MorphF1_00_UPPER.jpg	40237175	0	1	10736	148	0	next	hit	2159
Vp028	1081	Response	2	40247904	10729	1
Vp028	1082	Picture	MorphF6_05_orig.jpg ; MorphF6_10_UPPER.jpg	40247911	0	147	8771	148	0	next	hit	2161
Vp028	1082	Response	2	40256543	8632	1
Vp028	1083	Picture	MorphM8_10_orig.jpg ; MorphM8_00_UPPER.jpg	40256682	0	1	13385	152	0	next	hit	2163
Vp028	1083	Response	2	40270064	13382	1
Vp028	1084	Picture	MorphF7_02_orig.jpg ; MorphF7_00_UPPER.jpg	40270067	0	151	7714	152	0	next	incorrect	2165
Vp028	1084	Response	1	40277663	7596	1
Vp028	1085	Picture	MorphM1_00_orig.jpg ; MorphM1_00_UPPER.jpg	40277781	0	1	97649	152	0	next	hit	2167
Vp028	1085	Response	2	40375423	97642	1
Vp028	1086	Picture	MorphF4_04_orig.jpg ; MorphF4_10_UPPER.jpg	40375430	0	151	103523	152	0	next	hit	2169
Vp028	1086	Response	2	40478862	103432	1
Vp028	1087	Picture	MorphF9_06_orig.jpg ; MorphF9_00_UPPER.jpg	40478953	0	1	15353	174	0	next	incorrect	2171
Vp028	1087	Response	1	40494302	15349	1
Vp028	1088	Picture	MorphM10_00_orig.jpg ; MorphM10_00_UPPER.jpg	40494306	0	173	14238	174	0	next	incorrect	2173
Vp028	1088	Response	1	40508462	14156	1
Vp028	1089	Picture	MorphF6_07_orig.jpg ; MorphF6_10_UPPER.jpg	40508544	0	1	10882	2	0	next	hit	2175
Vp028	1089	Response	2	40519342	10798	1
Vp028	1090	Picture	MorphM1_05_orig.jpg ; MorphM1_00_UPPER.jpg	40519426	0	1	38217	2	0	next	incorrect	2177
Vp028	1090	Response	1	40557582	38156	1
Vp028	1091	Picture	MorphM3_06_orig.jpg ; MorphM3_10_UPPER.jpg	40557643	0	1	61142	167	0	next	hit	2179
Vp028	1091	Response	2	40618781	61138	1
Vp028	1092	Picture	MorphF8_09_orig.jpg ; MorphF8_10_UPPER.jpg	40618785	0	166	5443	330	0	next	hit	2181
Vp028	1092	Response	2	40624221	5436	1
Vp028	1093	Picture	MorphM9_08_orig.jpg ; MorphM9_00_UPPER.jpg	40624228	0	164	130606	165	0	next	hit	2183
Vp028	1093	Response	2	40754701	130473	1
Vp028	1094	Picture	MorphM7_10_orig.jpg ; MorphM7_10_UPPER.jpg	40754834	0	1	37023	2	0	next	hit	2185
Vp028	1094	Response	2	40791740	36906	1
Vp028	1095	Picture	MorphM4_08_orig.jpg ; MorphM4_00_UPPER.jpg	40791857	0	1	7810	153	0	next	hit	2187
Vp028	1095	Response	2	40799660	7803	1
Vp028	1096	Picture	MorphM7_01_orig.jpg ; MorphM7_10_UPPER.jpg	40799667	0	152	10721	332	0	next	incorrect	2189
Vp028	1096	Response	1	40810380	10713	1
Vp028	1097	Picture	MorphF3_04_orig.jpg ; MorphF3_00_UPPER.jpg	40810388	0	180	9039	345	0	next	incorrect	2191
Vp028	1097	Response	1	40819420	9032	1
Vp028	1098	Picture	MorphF8_02_orig.jpg ; MorphF8_10_UPPER.jpg	40819427	0	165	30397	321	0	next	hit	2193
Vp028	1098	Response	2	40849820	30393	1
Vp028	1099	Picture	MorphF4_00_orig.jpg ; MorphF4_00_UPPER.jpg	40849824	0	156	9974	157	0	next	incorrect	2195
Vp028	1099	Response	1	40859660	9836	1
Vp028	1100	Picture	MorphM10_05_orig.jpg ; MorphM10_10_UPPER.jpg	40859798	0	1	16455	2	0	next	hit	2197
Vp028	1100	Response	2	40876140	16342	1
Vp028	1101	Picture	MorphF2_02_orig.jpg ; MorphF2_00_UPPER.jpg	40876253	0	1	10454	164	0	next	hit	2199
Vp028	1101	Response	2	40886700	10447	1
Vp028	1102	Picture	MorphM2_02_orig.jpg ; MorphM2_10_UPPER.jpg	40886707	0	163	132560	332	0	next	incorrect	2201
Vp028	1102	Response	1	41019259	132552	1
Vp028	1103	Picture	MorphM3_00_orig.jpg ; MorphM3_00_UPPER.jpg	41019267	0	169	24983	170	0	next	hit	2203
Vp028	1103	Response	2	41044139	24872	1
Vp028	1104	Picture	MorphM7_06_orig.jpg ; MorphM7_10_UPPER.jpg	41044250	0	1	7016	152	0	next	hit	2205
Vp028	1104	Response	2	41051259	7009	1
Vp028	1105	Picture	MorphM6_00_orig.jpg ; MorphM6_00_UPPER.jpg	41051266	0	151	22401	327	0	next	incorrect	2207
Vp028	1105	Response	1	41073658	22392	2
Vp028	1106	Picture	MorphF9_10_orig.jpg ; MorphF9_00_UPPER.jpg	41073667	0	176	23119	322	0	next	hit	2209
Vp028	1106	Response	2	41096778	23111	1
Vp028	1107	Picture	MorphM3_09_orig.jpg ; MorphM3_00_UPPER.jpg	41096786	0	146	8373	147	0	next	hit	2211
Vp028	1107	Response	2	41105018	8232	1
Vp028	1108	Picture	MorphM5_09_orig.jpg ; MorphM5_10_UPPER.jpg	41105159	0	1	5947	159	0	next	hit	2213
Vp028	1108	Response	2	41111098	5939	1
Vp028	1109	Picture	MorphM4_05_orig.jpg ; MorphM4_10_UPPER.jpg	41111106	0	158	47120	304	0	next	hit	2215
Vp028	1109	Response	2	41158218	47112	1
Vp028	1110	Picture	MorphM10_09_orig.jpg ; MorphM10_10_UPPER.jpg	41158226	0	146	6382	147	0	next	hit	2217
Vp028	1110	Response	2	41164538	6312	1
Vp028	1111	Picture	MorphM1_01_orig.jpg ; MorphM1_00_UPPER.jpg	41164608	0	1	99789	2	0	next	incorrect	2219
Vp028	1111	Response	1	41264297	99689	1
Vp028	1112	Picture	MorphM6_04_orig.jpg ; MorphM6_10_UPPER.jpg	41264397	0	1	40606	2	0	next	hit	2221
Vp028	1112	Response	2	41304857	40460	1
Vp028	1113	Picture	MorphF9_04_orig.jpg ; MorphF9_00_UPPER.jpg	41305003	0	1	14464	2	0	next	incorrect	2223
Vp028	1113	Response	1	41319337	14334	1
Vp028	1114	Picture	MorphF5_10_orig.jpg ; MorphF5_00_UPPER.jpg	41319467	0	1	9237	187	0	next	hit	2225
Vp028	1114	Response	2	41328697	9230	1
Vp028	1115	Picture	MorphM3_03_orig.jpg ; MorphM3_00_UPPER.jpg	41328704	0	186	20621	187	0	next	hit	2227
Vp028	1115	Response	2	41349257	20553	1
Vp028	1116	Picture	MorphF3_03_orig.jpg ; MorphF3_00_UPPER.jpg	41349325	0	1	9421	2	0	next	incorrect	2229
Vp028	1116	Response	1	41358617	9292	1
Vp028	1117	Picture	MorphM6_05_orig.jpg ; MorphM6_00_UPPER.jpg	41358746	0	1	154278	186	0	next	hit	2231
Vp028	1117	Response	2	41513016	154270	1
Vp028	1118	Picture	MorphF10_02_orig.jpg ; MorphF10_10_UPPER.jpg	41513024	0	185	9207	186	0	next	hit	2233
Vp028	1118	Response	2	41522136	9112	1
Vp028	1119	Picture	MorphM2_08_orig.jpg ; MorphM2_00_UPPER.jpg	41522231	0	1	40739	2	0	next	incorrect	2235
Vp028	1119	Response	1	41562856	40625	1
Vp028	1120	Picture	MorphM1_10_orig.jpg ; MorphM1_10_UPPER.jpg	41562970	0	1	29326	2	0	next	hit	2237
Vp028	1120	Response	2	41592215	29245	1
Vp028	1121	Picture	MorphM5_08_orig.jpg ; MorphM5_10_UPPER.jpg	41592296	0	1	5926	180	0	next	hit	2239
Vp028	1121	Response	2	41598215	5919	1
Vp028	1122	Picture	MorphM8_02_orig.jpg ; MorphM8_00_UPPER.jpg	41598222	0	179	192560	345	0	next	hit	2241
Vp028	1122	Response	2	41790774	192552	1
Vp028	1123	Picture	MorphM3_06_orig.jpg ; MorphM3_00_UPPER.jpg	41790782	0	166	8126	167	0	next	hit	2243
Vp028	1123	Response	2	41798774	7992	1
Vp028	1124	Picture	MorphM1_04_orig.jpg ; MorphM1_10_UPPER.jpg	41798908	0	1	17782	2	0	next	hit	2245
Vp028	1124	Response	2	41816614	17706	1
Vp028	1125	Picture	MorphM5_00_orig.jpg ; MorphM5_10_UPPER.jpg	41816690	0	1	5291	152	0	next	hit	2247
Vp028	1125	Response	2	41821974	5284	1
Vp028	1126	Picture	MorphF8_08_orig.jpg ; MorphF8_10_UPPER.jpg	41821981	0	151	6476	328	0	next	hit	2249
Vp028	1126	Response	2	41828454	6473	1
Vp028	1127	Picture	MorphF4_06_orig.jpg ; MorphF4_10_UPPER.jpg	41828457	0	177	7076	178	0	next	hit	2251
Vp028	1127	Response	2	41835414	6957	1
Vp028	1128	Picture	MorphM9_05_orig.jpg ; MorphM9_10_UPPER.jpg	41835533	0	1	6503	2	0	next	hit	2253
Vp028	1128	Response	2	41841894	6361	1
Vp028	1129	Picture	MorphM10_01_orig.jpg ; MorphM10_10_UPPER.jpg	41842036	0	1	5706	2	0	next	hit	2255
Vp028	1129	Response	2	41847654	5618	1
Vp028	1130	Picture	MorphM3_05_orig.jpg ; MorphM3_00_UPPER.jpg	41847742	0	1	7279	154	0	next	hit	2257
Vp028	1130	Response	2	41855014	7272	1
Vp028	1131	Picture	MorphM5_03_orig.jpg ; MorphM5_00_UPPER.jpg	41855021	0	153	55089	154	0	next	incorrect	2259
Vp028	1131	Response	1	41909973	54952	1
Vp028	1132	Picture	MorphF9_02_orig.jpg ; MorphF9_10_UPPER.jpg	41910110	0	1	47871	168	0	next	incorrect	2261
Vp028	1132	Response	1	41957973	47863	1
Vp028	1133	Picture	MorphF10_03_orig.jpg ; MorphF10_00_UPPER.jpg	41957981	0	167	30687	168	0	next	incorrect	2263
Vp028	1133	Response	1	41988533	30552	1
Vp028	1134	Picture	MorphM4_01_orig.jpg ; MorphM4_10_UPPER.jpg	41988668	0	1	34352	152	0	next	incorrect	2265
Vp028	1134	Response	1	42023013	34345	1
Vp028	1135	Picture	MorphM9_01_orig.jpg ; MorphM9_00_UPPER.jpg	42023020	0	151	16320	304	0	next	incorrect	2267
Vp028	1135	Response	1	42039333	16313	1
Vp028	1136	Picture	MorphM6_03_orig.jpg ; MorphM6_10_UPPER.jpg	42039340	0	153	37920	337	0	next	hit	2269
Vp028	1136	Response	2	42077252	37912	1
Vp028	1137	Picture	MorphF5_05_orig.jpg ; MorphF5_00_UPPER.jpg	42077260	0	184	191137	185	0	next	hit	2271
Vp028	1137	Response	2	42268292	191032	1
Vp028	1138	Picture	MorphM4_02_orig.jpg ; MorphM4_00_UPPER.jpg	42268397	0	1	17741	175	0	next	incorrect	2273
Vp028	1138	Response	1	42286131	17734	1
Vp028	1139	Picture	MorphF1_01_orig.jpg ; MorphF1_00_UPPER.jpg	42286138	0	174	52457	175	0	next	hit	2275
Vp028	1139	Response	2	42338451	52313	1
Vp028	1140	Picture	MorphM10_08_orig.jpg ; MorphM10_00_UPPER.jpg	42338595	0	1	6237	2	0	next	hit	2277
Vp028	1140	Response	2	42344771	6176	1
Vp028	1141	Picture	MorphM3_00_orig.jpg ; MorphM3_10_UPPER.jpg	42344832	0	1	6746	156	0	next	hit	2279
Vp028	1141	Response	2	42351571	6739	1
Vp028	1142	Picture	MorphM7_09_orig.jpg ; MorphM7_10_UPPER.jpg	42351578	0	155	8912	156	0	next	hit	2281
Vp028	1142	Response	2	42360371	8793	1
Vp028	1143	Picture	MorphM6_08_orig.jpg ; MorphM6_00_UPPER.jpg	42360490	0	1	22426	2	0	next	hit	2283
Vp028	1143	Response	2	42382850	22360	2
Vp028	1144	Picture	MorphM8_03_orig.jpg ; MorphM8_00_UPPER.jpg	42382916	0	1	10582	169	0	next	incorrect	2285
Vp028	1144	Response	1	42393490	10574	1
Vp028	1145	Picture	MorphF9_02_orig.jpg ; MorphF9_00_UPPER.jpg	42393498	0	168	11712	169	0	next	incorrect	2287
Vp028	1145	Response	1	42405090	11592	1
Vp028	1146	Picture	MorphF1_05_orig.jpg ; MorphF1_00_UPPER.jpg	42405210	0	1	43525	2	0	next	hit	2289
Vp028	1146	Response	2	42448610	43400	1
Vp028	1147	Picture	MorphF9_10_orig.jpg ; MorphF9_10_UPPER.jpg	42448735	0	1	29459	2	0	next	hit	2291
Vp028	1147	Response	2	42478050	29315	1
Vp028	1148	Picture	MorphF7_10_orig.jpg ; MorphF7_00_UPPER.jpg	42478194	0	1	11147	2	0	next	hit	2293
Vp028	1148	Response	2	42489250	11056	1
Vp028	1149	Picture	MorphF9_00_orig.jpg ; MorphF9_10_UPPER.jpg	42489341	0	1	43356	171	0	next	incorrect	2295
Vp028	1149	Response	1	42532690	43349	1
Vp028	1150	Picture	MorphF7_04_orig.jpg ; MorphF7_10_UPPER.jpg	42532697	0	170	85096	171	0	next	hit	2297
Vp028	1150	Response	2	42617649	84952	1
Vp028	1151	Picture	MorphM3_09_orig.jpg ; MorphM3_10_UPPER.jpg	42617793	0	1	14597	2	0	next	hit	2299
Vp028	1151	Response	2	42632289	14496	1
Vp028	1152	Picture	MorphF3_08_orig.jpg ; MorphF3_00_UPPER.jpg	42632390	0	1	19507	3	0	next	incorrect	2301
Vp028	1152	Response	1	42651809	19419	1
Vp028	1153	Picture	MorphF1_00_orig.jpg ; MorphF1_10_UPPER.jpg	42651897	0	2	14464	3	0	next	hit	2303
Vp028	1153	Response	2	42666289	14392	1
Vp028	1154	Picture	MorphF5_01_orig.jpg ; MorphF5_10_UPPER.jpg	42666361	0	1	192944	2	0	next	incorrect	2305
Vp028	1154	Response	1	42859168	192807	1
Vp028	1155	Picture	MorphM6_00_orig.jpg ; MorphM6_10_UPPER.jpg	42859305	0	1	12031	180	0	next	hit	2307
Vp028	1155	Response	2	42871328	12023	1
Vp028	1156	Picture	MorphF10_00_orig.jpg ; MorphF10_10_UPPER.jpg	42871336	0	179	182771	180	0	next	incorrect	2309
Vp028	1156	Response	1	43053966	182630	1
Vp028	1157	Picture	MorphM4_00_orig.jpg ; MorphM4_00_UPPER.jpg	43054107	0	1	25877	2	0	next	incorrect	2311
Vp028	1157	Response	1	43079886	25779	1
Vp028	1158	Picture	MorphM10_04_orig.jpg ; MorphM10_00_UPPER.jpg	43079984	0	1	6369	2	0	next	hit	2313
Vp028	1158	Response	2	43086286	6302	1
Vp028	1159	Picture	MorphF3_06_orig.jpg ; MorphF3_10_UPPER.jpg	43086353	0	1	23620	3	0	next	hit	2315
Vp028	1159	Response	2	43109886	23533	1
Vp028	1160	Picture	MorphF8_02_orig.jpg ; MorphF8_00_UPPER.jpg	43109973	0	2	57725	3	0	next	hit	2317
Vp028	1160	Response	2	43167566	57593	1
Vp028	1161	Picture	MorphF7_07_orig.jpg ; MorphF7_10_UPPER.jpg	43167698	0	1	7165	2	0	next	hit	2319
Vp028	1161	Response	2	43174766	7068	1
Vp028	1162	Picture	MorphF3_07_orig.jpg ; MorphF3_00_UPPER.jpg	43174863	0	1	73914	2	0	next	incorrect	2321
Vp028	1162	Response	1	43248685	73822	1
Vp028	1163	Picture	MorphF7_09_orig.jpg ; MorphF7_00_UPPER.jpg	43248777	0	1	16189	2	0	next	hit	2323
Vp028	1163	Response	2	43264845	16068	1
Vp028	1164	Picture	MorphM6_10_orig.jpg ; MorphM6_10_UPPER.jpg	43264966	0	1	6502	2	0	next	hit	2325
Vp028	1164	Response	2	43271325	6359	1
Vp028	1165	Picture	MorphF10_00_orig.jpg ; MorphF10_00_UPPER.jpg	43271468	0	1	145173	2	0	next	hit	2327
Vp028	1165	Response	2	43416524	145056	1
Vp028	1166	Picture	MorphM6_09_orig.jpg ; MorphM6_10_UPPER.jpg	43416641	0	1	13490	180	0	next	hit	2329
Vp028	1166	Response	2	43430124	13483	1
Vp028	1167	Picture	MorphM10_01_orig.jpg ; MorphM10_00_UPPER.jpg	43430131	0	179	10926	180	0	next	hit	2331
Vp028	1167	Response	2	43440924	10793	1
Vp028	1168	Picture	MorphM8_01_orig.jpg ; MorphM8_00_UPPER.jpg	43441057	0	1	33706	2	0	next	incorrect	2333
Vp028	1168	Response	1	43474684	33627	1
Vp028	1169	Picture	MorphF1_02_orig.jpg ; MorphF1_10_UPPER.jpg	43474763	0	1	10328	157	0	next	hit	2335
Vp028	1169	Response	2	43485084	10321	1
Vp028	1170	Picture	MorphF9_09_orig.jpg ; MorphF9_00_UPPER.jpg	43485091	0	156	10638	157	0	next	hit	2337
Vp028	1170	Response	2	43495644	10553	1
Vp028	1171	Picture	MorphF5_07_orig.jpg ; MorphF5_10_UPPER.jpg	43495729	0	1	6502	2	0	next	hit	2339
Vp028	1171	Response	2	43502124	6395	1
Vp028	1172	Picture	MorphM4_04_orig.jpg ; MorphM4_00_UPPER.jpg	43502231	0	1	5020	158	0	next	hit	2341
Vp028	1172	Response	2	43507244	5013	1
Vp028	1173	Picture	MorphF1_03_orig.jpg ; MorphF1_10_UPPER.jpg	43507251	0	157	20060	159	0	next	hit	2343
Vp028	1173	Response	2	43527244	19993	1
Vp028	1174	Picture	MorphF5_05_orig.jpg ; MorphF5_10_UPPER.jpg	43527311	0	2	9157	3	0	next	hit	2345
Vp028	1174	Response	2	43536363	9052	1
Vp028	1175	Picture	MorphM9_02_orig.jpg ; MorphM9_10_UPPER.jpg	43536468	0	1	24383	168	0	next	hit	2347
Vp028	1175	Response	2	43560843	24375	1
Vp028	1176	Picture	MorphM6_01_orig.jpg ; MorphM6_10_UPPER.jpg	43560851	0	167	11976	168	0	next	hit	2349
Vp028	1176	Response	2	43572683	11832	1
Vp028	1177	Picture	MorphF5_00_orig.jpg ; MorphF5_00_UPPER.jpg	43572827	0	1	18180	2	0	next	incorrect	2351
Vp028	1177	Response	1	43590923	18096	1
Vp028	1178	Picture	MorphF2_00_orig.jpg ; MorphF2_00_UPPER.jpg	43591007	0	1	13763	172	0	next	hit	2353
Vp028	1178	Response	2	43604763	13756	1
Vp028	1179	Picture	MorphF7_04_orig.jpg ; MorphF7_00_UPPER.jpg	43604770	0	171	58001	331	0	next	incorrect	2355
Vp028	1179	Response	1	43662763	57993	1
Vp028	1180	Picture	MorphF9_01_orig.jpg ; MorphF9_00_UPPER.jpg	43662771	0	160	13163	161	0	next	incorrect	2357
Vp028	1180	Response	1	43675803	13032	1
Vp028	1181	Picture	MorphM7_01_orig.jpg ; MorphM7_00_UPPER.jpg	43675934	0	1	28398	2	0	next	incorrect	2359
Vp028	1181	Response	1	43704202	28268	1
Vp028	1182	Picture	MorphM6_01_orig.jpg ; MorphM6_00_UPPER.jpg	43704332	0	1	12739	2	0	next	hit	2361
Vp028	1182	Response	2	43716922	12590	1
Vp028	1183	Picture	MorphM4_08_orig.jpg ; MorphM4_10_UPPER.jpg	43717071	0	1	9023	2	0	next	hit	2363
Vp028	1183	Response	2	43725962	8891	1
Vp028	1184	Picture	MorphF9_03_orig.jpg ; MorphF9_00_UPPER.jpg	43726094	0	1	10595	156	0	next	incorrect	2365
Vp028	1184	Response	1	43736682	10588	1
Vp028	1185	Picture	MorphF6_09_orig.jpg ; MorphF6_10_UPPER.jpg	43736689	0	155	6922	156	0	next	hit	2367
Vp028	1185	Response	2	43743482	6793	1
Vp028	1186	Picture	MorphF7_10_orig.jpg ; MorphF7_10_UPPER.jpg	43743611	0	1	9798	156	0	next	hit	2369
Vp028	1186	Response	2	43753402	9791	1
Vp028	1187	Picture	MorphF6_03_orig.jpg ; MorphF6_10_UPPER.jpg	43753409	0	155	6880	330	0	next	hit	2371
Vp028	1187	Response	2	43760282	6873	1
Vp028	1188	Picture	MorphM6_07_orig.jpg ; MorphM6_00_UPPER.jpg	43760289	0	175	14506	176	0	next	incorrect	2373
Vp028	1188	Response	1	43774682	14393	1
Vp028	1189	Picture	MorphM2_01_orig.jpg ; MorphM2_10_UPPER.jpg	43774795	0	1	14066	2	0	next	hit	2375
Vp028	1189	Response	2	43788762	13967	1
Vp028	1190	Picture	MorphM1_02_orig.jpg ; MorphM1_00_UPPER.jpg	43788861	0	1	32246	2	0	next	incorrect	2377
Vp028	1190	Response	1	43821002	32141	1
Vp028	1191	Picture	MorphF4_01_orig.jpg ; MorphF4_10_UPPER.jpg	43821107	0	1	11545	2	0	next	hit	2379
Vp028	1191	Response	2	43832522	11415	1
Vp028	1192	Picture	MorphM4_01_orig.jpg ; MorphM4_00_UPPER.jpg	43832652	0	1	14677	187	0	next	incorrect	2381
Vp028	1192	Response	1	43847322	14670	1
Vp028	1193	Picture	MorphM9_05_orig.jpg ; MorphM9_00_UPPER.jpg	43847329	0	186	35200	337	0	next	hit	2383
Vp028	1193	Response	2	43882521	35192	1
Vp028	1194	Picture	MorphM6_09_orig.jpg ; MorphM6_00_UPPER.jpg	43882529	0	151	19657	152	0	next	incorrect	2385
Vp028	1194	Response	1	43902121	19592	1
Vp028	1195	Picture	MorphF4_10_orig.jpg ; MorphF4_10_UPPER.jpg	43902186	0	1	6742	160	0	next	hit	2387
Vp028	1195	Response	2	43908921	6735	1
Vp028	1196	Picture	MorphM4_10_orig.jpg ; MorphM4_00_UPPER.jpg	43908928	0	159	8253	160	0	next	hit	2389
Vp028	1196	Response	2	43917081	8153	1
Vp028	1197	Picture	MorphF1_00_orig.jpg ; MorphF1_00_UPPER.jpg	43917181	0	1	6900	2	0	next	hit	2391
Vp028	1197	Response	2	43923961	6780	1
Vp028	1198	Picture	MorphF3_10_orig.jpg ; MorphF3_00_UPPER.jpg	43924081	0	1	21327	172	0	next	incorrect	2393
Vp028	1198	Response	1	43945401	21320	1
Vp028	1199	Picture	MorphF8_05_orig.jpg ; MorphF8_00_UPPER.jpg	43945408	0	171	13520	358	0	next	hit	2395
Vp028	1199	Response	2	43958921	13513	1
Vp028	1200	Picture	MorphF2_03_orig.jpg ; MorphF2_00_UPPER.jpg	43958928	0	187	22214	188	0	next	hit	2397
Vp028	1200	Response	2	43981001	22073	1
Vp028	1201	Picture	MorphM5_05_orig.jpg ; MorphM5_10_UPPER.jpg	43981142	0	1	6104	2	0	next	hit	2399
Vp028	1201	Response	2	43987161	6019	1
Vp028	1202	Picture	MorphM6_02_orig.jpg ; MorphM6_00_UPPER.jpg	43987246	0	1	150878	3	0	next	incorrect	2401
Vp028	1202	Response	1	44138040	150794	1
Vp028	1203	Picture	MorphF9_03_orig.jpg ; MorphF9_10_UPPER.jpg	44138124	0	2	8891	3	0	next	hit	2403
Vp028	1203	Response	2	44146920	8796	1
Vp028	1204	Picture	MorphF5_03_orig.jpg ; MorphF5_00_UPPER.jpg	44147015	0	1	82672	2	0	next	incorrect	2405
Vp028	1204	Response	1	44229559	82544	1
Vp028	1205	Picture	MorphM9_07_orig.jpg ; MorphM9_00_UPPER.jpg	44229687	0	1	41240	164	0	next	hit	2407
Vp028	1205	Response	2	44270919	41232	1
Vp028	1206	Picture	MorphF10_04_orig.jpg ; MorphF10_00_UPPER.jpg	44270927	0	163	12237	164	0	next	hit	2409
Vp028	1206	Response	2	44283079	12152	1
Vp028	1207	Picture	MorphM3_03_orig.jpg ; MorphM3_10_UPPER.jpg	44283164	0	1	5972	2	0	next	hit	2411
Vp028	1207	Response	2	44288999	5835	1
Vp028	1208	Picture	MorphM9_00_orig.jpg ; MorphM9_00_UPPER.jpg	44289136	0	1	44056	2	0	next	hit	2413
Vp028	1208	Response	2	44333079	43943	1
Vp028	1209	Picture	MorphF6_08_orig.jpg ; MorphF6_00_UPPER.jpg	44333192	0	1	12054	156	0	next	hit	2415
Vp028	1209	Response	2	44345238	12046	1
Vp028	1210	Picture	MorphM6_03_orig.jpg ; MorphM6_00_UPPER.jpg	44345246	0	155	35440	301	0	next	incorrect	2417
Vp028	1210	Response	1	44380678	35432	1
Vp028	1211	Picture	MorphM5_01_orig.jpg ; MorphM5_10_UPPER.jpg	44380686	0	146	21760	294	0	next	hit	2419
Vp028	1211	Response	2	44402438	21752	1
Vp028	1212	Picture	MorphM2_04_orig.jpg ; MorphM2_10_UPPER.jpg	44402446	0	148	20318	149	0	next	hit	2421
Vp028	1212	Response	2	44422678	20232	1
Vp028	1213	Picture	MorphF6_04_orig.jpg ; MorphF6_10_UPPER.jpg	44422764	0	1	8758	2	0	next	hit	2423
Vp028	1213	Response	2	44431398	8634	1
Vp028	1214	Picture	MorphF3_05_orig.jpg ; MorphF3_10_UPPER.jpg	44431522	0	1	219722	162	0	next	incorrect	2425
Vp028	1214	Response	1	44651237	219715	1
Vp028	1215	Picture	MorphM2_05_orig.jpg ; MorphM2_10_UPPER.jpg	44651244	0	161	164574	162	0	next	incorrect	2427
Vp028	1215	Response	1	44815716	164472	1
Vp028	1216	Picture	MorphF3_07_orig.jpg ; MorphF3_10_UPPER.jpg	44815818	0	1	70705	158	0	next	hit	2429
Vp028	1216	Response	2	44886515	70697	1
Vp028	1217	Picture	MorphF5_04_orig.jpg ; MorphF5_10_UPPER.jpg	44886523	0	157	8914	158	0	next	hit	2431
Vp028	1217	Response	2	44895315	8792	1
Vp028	1218	Picture	MorphM2_07_orig.jpg ; MorphM2_10_UPPER.jpg	44895437	0	1	12739	2	0	next	hit	2433
Vp028	1218	Response	2	44908035	12598	1
Vp028	1219	Picture	MorphF9_06_orig.jpg ; MorphF9_10_UPPER.jpg	44908176	0	1	7146	155	0	next	hit	2435
Vp028	1219	Response	2	44915315	7139	1
Vp028	1220	Picture	MorphF8_07_orig.jpg ; MorphF8_10_UPPER.jpg	44915322	0	154	6080	332	0	next	hit	2437
Vp028	1220	Response	2	44921395	6073	1
Vp028	1221	Picture	MorphM1_06_orig.jpg ; MorphM1_10_UPPER.jpg	44921402	0	178	19120	344	0	next	hit	2439
Vp028	1221	Response	2	44940515	19113	1
Vp028	1222	Picture	MorphM3_10_orig.jpg ; MorphM3_10_UPPER.jpg	44940522	0	166	6535	167	0	next	hit	2441
Vp028	1222	Response	2	44946915	6393	1
Vp028	1223	Picture	MorphF7_01_orig.jpg ; MorphF7_10_UPPER.jpg	44947057	0	1	9023	3	0	next	incorrect	2443
Vp028	1223	Response	1	44955955	8898	1
Vp028	1224	Picture	MorphM9_00_orig.jpg ; MorphM9_10_UPPER.jpg	44956080	0	2	24417	3	0	next	incorrect	2445
Vp028	1224	Response	1	44980435	24355	1
Vp028	1225	Picture	MorphF9_04_orig.jpg ; MorphF9_10_UPPER.jpg	44980497	0	1	41269	2	0	next	hit	2447
Vp028	1225	Response	2	45021634	41137	1
Vp028	1226	Picture	MorphF5_04_orig.jpg ; MorphF5_00_UPPER.jpg	45021766	0	1	58123	2	0	next	incorrect	2449
Vp028	1226	Response	1	45079794	58028	1
Vp028	1227	Picture	MorphF1_09_orig.jpg ; MorphF1_00_UPPER.jpg	45079889	0	1	11544	2	0	next	hit	2451
Vp028	1227	Response	2	45091314	11425	1
Vp028	1228	Picture	MorphF5_08_orig.jpg ; MorphF5_10_UPPER.jpg	45091433	0	1	7697	2	0	next	hit	2453
Vp028	1228	Response	2	45098994	7561	1
Vp028	1229	Picture	MorphF4_03_orig.jpg ; MorphF4_10_UPPER.jpg	45099130	0	1	37819	2	0	next	hit	2455
Vp028	1229	Response	2	45136834	37704	1
Vp028	1230	Picture	MorphM5_04_orig.jpg ; MorphM5_10_UPPER.jpg	45136949	0	1	6635	2	0	next	hit	2457
Vp028	1230	Response	2	45143474	6525	1
Vp028	1231	Picture	MorphM4_02_orig.jpg ; MorphM4_10_UPPER.jpg	45143584	0	1	46179	2	0	next	incorrect	2459
Vp028	1231	Response	1	45189633	46049	1
Vp028	1232	Picture	MorphM5_05_orig.jpg ; MorphM5_00_UPPER.jpg	45189763	0	1	15526	2	0	next	hit	2461
Vp028	1232	Response	2	45205153	15390	1
Vp028	1233	Picture	MorphF1_09_orig.jpg ; MorphF1_10_UPPER.jpg	45205289	0	1	12341	2	0	next	hit	2463
Vp028	1233	Response	2	45217553	12264	1
Vp028	1234	Picture	MorphF10_09_orig.jpg ; MorphF10_00_UPPER.jpg	45217630	0	1	42571	160	0	next	hit	2465
Vp028	1234	Response	2	45260193	42563	1
Vp028	1235	Picture	MorphF4_02_orig.jpg ; MorphF4_00_UPPER.jpg	45260201	0	159	24707	160	0	next	incorrect	2467
Vp028	1235	Response	1	45284833	24632	1
Vp028	1236	Picture	MorphF8_10_orig.jpg ; MorphF8_10_UPPER.jpg	45284908	0	1	6635	2	0	next	hit	2469
Vp028	1236	Response	2	45291473	6565	1
Vp028	1237	Picture	MorphF3_09_orig.jpg ; MorphF3_10_UPPER.jpg	45291543	0	1	11137	145	0	next	hit	2471
Vp028	1237	Response	2	45302673	11130	1
Vp028	1238	Picture	MorphF8_06_orig.jpg ; MorphF8_00_UPPER.jpg	45302680	0	144	7043	145	0	next	hit	2473
Vp028	1238	Response	2	45309633	6953	1
Vp028	1239	Picture	MorphM2_00_orig.jpg ; MorphM2_10_UPPER.jpg	45309723	0	1	89174	2	0	next	incorrect	2475
Vp028	1239	Response	1	45398752	89029	1
Vp028	1240	Picture	MorphF9_00_orig.jpg ; MorphF9_00_UPPER.jpg	45398897	0	1	17781	2	0	next	incorrect	2477
Vp028	1240	Response	1	45416592	17695	1
Vp028	1241	Picture	MorphF2_07_orig.jpg ; MorphF2_10_UPPER.jpg	45416678	0	1	6503	2	0	next	hit	2479
Vp028	1241	Response	2	45423072	6394	1
Vp028	1242	Picture	MorphM3_07_orig.jpg ; MorphM3_00_UPPER.jpg	45423181	0	1	15393	2	0	next	hit	2481
Vp028	1242	Response	2	45438512	15331	1
Vp028	1243	Picture	MorphM7_00_orig.jpg ; MorphM7_00_UPPER.jpg	45438574	0	1	8345	149	0	next	incorrect	2483
Vp028	1243	Response	1	45446912	8338	1
Vp028	1244	Picture	MorphF9_01_orig.jpg ; MorphF9_10_UPPER.jpg	45446919	0	148	154319	306	0	next	incorrect	2485
Vp028	1244	Response	1	45601231	154312	1
Vp028	1245	Picture	MorphF2_08_orig.jpg ; MorphF2_00_UPPER.jpg	45601238	0	158	8880	327	0	next	hit	2487
Vp028	1245	Response	2	45610111	8873	1
Vp028	1246	Picture	MorphF10_06_orig.jpg ; MorphF10_00_UPPER.jpg	45610118	0	169	72622	170	0	next	incorrect	2489
Vp028	1246	Response	1	45682590	72472	1
Vp028	1247	Picture	MorphF6_02_orig.jpg ; MorphF6_10_UPPER.jpg	45682740	0	1	7777	187	0	next	hit	2491
Vp028	1247	Response	2	45690510	7770	1
Vp028	1248	Picture	MorphM4_04_orig.jpg ; MorphM4_10_UPPER.jpg	45690517	0	186	43281	350	0	next	incorrect	2493
Vp028	1248	Response	1	45733790	43273	1
Vp028	1249	Picture	MorphM6_02_orig.jpg ; MorphM6_10_UPPER.jpg	45733798	0	164	210319	337	0	next	incorrect	2495
Vp028	1249	Response	1	45944109	210311	1
Vp028	1250	Picture	MorphF8_00_orig.jpg ; MorphF8_00_UPPER.jpg	45944117	0	173	10390	174	0	next	incorrect	2497
Vp028	1250	Response	1	45954429	10312	1
Vp028	1251	Picture	MorphF9_07_orig.jpg ; MorphF9_10_UPPER.jpg	45954507	0	1	31929	186	0	next	hit	2499
Vp028	1251	Response	2	45986428	31921	1
Vp028	1252	Picture	MorphF1_08_orig.jpg ; MorphF1_10_UPPER.jpg	45986436	0	185	6952	186	0	next	hit	2501
Vp028	1252	Response	2	45993308	6872	1
Vp028	1253	Picture	MorphM4_10_orig.jpg ; MorphM4_10_UPPER.jpg	45993388	0	1	8328	166	0	next	hit	2503
Vp028	1253	Response	2	46001708	8320	1
Vp028	1254	Picture	MorphM8_01_orig.jpg ; MorphM8_10_UPPER.jpg	46001716	0	165	49120	309	0	next	incorrect	2505
Vp028	1254	Response	1	46050828	49112	1
Vp028	1255	Picture	MorphF1_05_orig.jpg ; MorphF1_10_UPPER.jpg	46050836	0	144	20313	145	0	next	hit	2507
Vp028	1255	Response	2	46071068	20232	1
Vp028	1256	Picture	MorphM9_07_orig.jpg ; MorphM9_10_UPPER.jpg	46071149	0	1	9422	2	0	next	hit	2509
Vp028	1256	Response	2	46080428	9279	1
Vp028	1257	Picture	MorphM1_03_orig.jpg ; MorphM1_00_UPPER.jpg	46080571	0	1	13137	2	0	next	incorrect	2511
Vp028	1257	Response	1	46093628	13057	1
Vp028	1258	Picture	MorphM8_04_orig.jpg ; MorphM8_10_UPPER.jpg	46093708	0	1	59316	2	0	next	incorrect	2513
Vp028	1258	Response	1	46152908	59200	1
Vp028	1259	Picture	MorphF5_02_orig.jpg ; MorphF5_10_UPPER.jpg	46153024	0	1	31981	2	0	next	hit	2515
Vp028	1259	Response	2	46184907	31883	1
Vp028	1260	Picture	MorphM2_09_orig.jpg ; MorphM2_00_UPPER.jpg	46185005	0	1	16949	171	0	next	incorrect	2517
Vp028	1260	Response	1	46201947	16942	1
Vp028	1261	Picture	MorphM8_00_orig.jpg ; MorphM8_10_UPPER.jpg	46201954	0	170	34538	171	0	next	incorrect	2519
Vp028	1261	Response	1	46236427	34473	1
Vp028	1262	Picture	MorphF7_07_orig.jpg ; MorphF7_00_UPPER.jpg	46236492	0	1	8095	2	0	next	incorrect	2521
Vp028	1262	Response	1	46244507	8015	1
Vp028	1263	Picture	MorphM2_00_orig.jpg ; MorphM2_00_UPPER.jpg	46244587	0	1	25478	2	0	next	incorrect	2523
Vp028	1263	Response	1	46269947	25360	1
Vp028	1264	Picture	MorphM7_08_orig.jpg ; MorphM7_00_UPPER.jpg	46270065	0	1	13089	183	0	next	hit	2525
Vp028	1264	Response	2	46283147	13082	1
Vp028	1265	Picture	MorphM4_07_orig.jpg ; MorphM4_00_UPPER.jpg	46283154	0	182	7840	353	0	next	hit	2527
Vp028	1265	Response	2	46290986	7832	1
Vp028	1266	Picture	MorphM8_09_orig.jpg ; MorphM8_10_UPPER.jpg	46290994	0	171	14236	172	0	next	hit	2529
Vp028	1266	Response	2	46305146	14152	1
Vp028	1267	Picture	MorphM2_09_orig.jpg ; MorphM2_10_UPPER.jpg	46305230	0	1	10724	159	0	next	hit	2531
Vp028	1267	Response	2	46315946	10716	1
Vp028	1268	Picture	MorphM1_04_orig.jpg ; MorphM1_00_UPPER.jpg	46315954	0	158	32403	159	0	next	incorrect	2533
Vp028	1268	Response	1	46348266	32312	1
Vp028	1269	Picture	MorphF10_03_orig.jpg ; MorphF10_10_UPPER.jpg	46348357	0	1	54407	2	0	next	hit	2535
Vp028	1269	Response	2	46402666	54309	1
Vp028	1270	Picture	MorphM7_04_orig.jpg ; MorphM7_00_UPPER.jpg	46402764	0	1	33838	2	0	next	hit	2537
Vp028	1270	Response	2	46436506	33742	1
Vp028	1271	Picture	MorphM3_04_orig.jpg ; MorphM3_00_UPPER.jpg	46436602	0	1	74842	2	0	next	hit	2539
Vp028	1271	Response	2	46511305	74703	1
Vp028	1272	Picture	MorphM7_04_orig.jpg ; MorphM7_10_UPPER.jpg	46511444	0	1	8989	169	0	next	hit	2541
Vp028	1272	Response	2	46520425	8981	1
Vp028	1273	Picture	MorphM10_03_orig.jpg ; MorphM10_00_UPPER.jpg	46520433	0	168	64128	169	0	next	hit	2543
Vp028	1273	Response	2	46584425	63992	1
Vp028	1274	Picture	MorphM7_03_orig.jpg ; MorphM7_10_UPPER.jpg	46584561	0	1	182727	2	0	next	hit	2545
Vp028	1274	Response	2	46767224	182663	1
Vp028	1275	Picture	MorphF6_06_orig.jpg ; MorphF6_10_UPPER.jpg	46767288	0	1	9543	146	0	next	hit	2547
Vp028	1275	Response	2	46776824	9536	1
Vp028	1276	Picture	MorphM2_04_orig.jpg ; MorphM2_00_UPPER.jpg	46776831	0	145	51100	146	0	next	incorrect	2549
Vp028	1276	Response	1	46827783	50952	1
Vp028	1277	Picture	MorphF8_10_orig.jpg ; MorphF8_00_UPPER.jpg	46827931	0	1	5839	2	0	next	hit	2551
Vp028	1277	Response	2	46833703	5772	1
Vp028	1278	Picture	MorphM6_08_orig.jpg ; MorphM6_10_UPPER.jpg	46833770	0	1	33941	164	0	next	hit	2553
Vp028	1278	Response	2	46867703	33933	1
Vp028	1279	Picture	MorphF4_08_orig.jpg ; MorphF4_00_UPPER.jpg	46867711	0	163	7195	164	0	next	hit	2555
Vp028	1279	Response	2	46874823	7112	1
Vp028	1280	Picture	MorphM7_02_orig.jpg ; MorphM7_10_UPPER.jpg	46874906	0	1	63563	2	0	next	hit	2557
Vp028	1280	Response	2	46938343	63437	1
Vp028	1281	Picture	MorphF6_00_orig.jpg ; MorphF6_10_UPPER.jpg	46938469	0	1	29459	2	0	next	incorrect	2559
Vp028	1281	Response	1	46967782	29313	1
Vp028	1282	Picture	MorphM5_07_orig.jpg ; MorphM5_00_UPPER.jpg	46967928	0	1	17649	2	0	next	hit	2561
Vp028	1282	Response	2	46985462	17534	1
Vp028	1283	Picture	MorphF3_02_orig.jpg ; MorphF3_00_UPPER.jpg	46985577	0	1	18932	179	0	next	incorrect	2563
Vp028	1283	Response	1	47004502	18925	1
Vp028	1284	Picture	MorphF10_05_orig.jpg ; MorphF10_00_UPPER.jpg	47004509	0	178	60688	179	0	next	incorrect	2565
Vp028	1284	Response	1	47065062	60553	1
Vp028	1285	Picture	MorphM5_08_orig.jpg ; MorphM5_00_UPPER.jpg	47065197	0	1	10881	2	0	next	hit	2567
Vp028	1285	Response	2	47075942	10745	1
Vp028	1286	Picture	MorphM2_02_orig.jpg ; MorphM2_00_UPPER.jpg	47076078	0	1	14730	2	0	next	incorrect	2569
Vp028	1286	Response	1	47090662	14584	1
Vp028	1287	Picture	MorphF5_03_orig.jpg ; MorphF5_10_UPPER.jpg	47090808	0	1	82261	147	0	next	hit	2571
Vp028	1287	Response	2	47173061	82253	1
Vp028	1288	Picture	MorphM5_04_orig.jpg ; MorphM5_00_UPPER.jpg	47173069	0	146	7974	147	0	next	hit	2573
Vp028	1288	Response	2	47180901	7832	1
Vp028	1289	Picture	MorphF3_04_orig.jpg ; MorphF3_10_UPPER.jpg	47181043	0	1	46842	3	0	next	incorrect	2575
Vp028	1289	Response	1	47227781	46738	1
Vp028	1290	Picture	MorphM4_06_orig.jpg ; MorphM4_00_UPPER.jpg	47227885	0	2	9903	186	0	next	hit	2577
Vp028	1290	Response	2	47237781	9896	1
Vp028	1291	Picture	MorphF8_06_orig.jpg ; MorphF8_10_UPPER.jpg	47237788	0	184	8941	185	0	next	hit	2579
Vp028	1291	Response	2	47246661	8873	1
Vp028	1292	Picture	MorphM10_06_orig.jpg ; MorphM10_00_UPPER.jpg	47246729	0	1	6237	2	0	next	hit	2581
Vp028	1292	Response	2	47252901	6172	1
Vp028	1293	Picture	MorphF7_09_orig.jpg ; MorphF7_10_UPPER.jpg	47252966	0	1	9942	145	0	next	hit	2583
Vp028	1293	Response	2	47262901	9935	1
Vp028	1294	Picture	MorphM10_10_orig.jpg ; MorphM10_00_UPPER.jpg	47262908	0	144	7176	145	0	next	hit	2585
Vp028	1294	Response	2	47269940	7032	1
Vp028	1295	Picture	MorphM5_01_orig.jpg ; MorphM5_00_UPPER.jpg	47270084	0	1	16985	2	0	next	hit	2587
Vp028	1295	Response	2	47286980	16896	1
Vp028	1296	Picture	MorphF2_01_orig.jpg ; MorphF2_10_UPPER.jpg	47287069	0	1	11147	2	0	next	hit	2589
Vp028	1296	Response	2	47298100	11031	1
Vp028	1297	Picture	MorphF8_04_orig.jpg ; MorphF8_00_UPPER.jpg	47298216	0	1	7011	157	0	next	hit	2591
Vp028	1297	Response	2	47305220	7004	1
Vp028	1298	Picture	MorphM7_07_orig.jpg ; MorphM7_10_UPPER.jpg	47305227	0	156	7718	158	0	next	hit	2593
Vp028	1298	Response	2	47312820	7593	1
Vp028	1299	Picture	MorphM8_06_orig.jpg ; MorphM8_00_UPPER.jpg	47312945	0	2	6901	3	0	next	hit	2595
Vp028	1299	Response	2	47319700	6755	1
Vp028	1300	Picture	MorphM3_05_orig.jpg ; MorphM3_10_UPPER.jpg	47319846	0	1	8981	177	0	next	hit	2597
Vp028	1300	Response	2	47328820	8974	1
Vp028	1301	Picture	MorphM9_09_orig.jpg ; MorphM9_00_UPPER.jpg	47328827	0	176	10791	177	0	next	hit	2599
Vp028	1301	Response	2	47339540	10713	1
Vp028	1302	Picture	MorphF5_09_orig.jpg ; MorphF5_00_UPPER.jpg	47339618	0	1	6237	2	0	next	hit	2601
Vp028	1302	Response	2	47345780	6162	1
Vp028	1303	Picture	MorphF6_00_orig.jpg ; MorphF6_00_UPPER.jpg	47345855	0	1	11279	2	0	next	incorrect	2603
Vp028	1303	Response	1	47357060	11205	1
Vp028	1304	Picture	MorphM8_08_orig.jpg ; MorphM8_00_UPPER.jpg	47357134	0	1	24417	2	0	next	hit	2605
Vp028	1304	Response	2	47381460	24326	1
Vp028	1305	Picture	MorphM7_05_orig.jpg ; MorphM7_00_UPPER.jpg	47381551	0	1	7916	180	0	next	hit	2607
Vp028	1305	Response	2	47389460	7909	1
Vp028	1306	Picture	MorphF10_09_orig.jpg ; MorphF10_10_UPPER.jpg	47389467	0	179	13183	180	0	next	hit	2609
Vp028	1306	Response	2	47402580	13113	1
Vp028	1307	Picture	MorphM1_07_orig.jpg ; MorphM1_00_UPPER.jpg	47402650	0	1	26897	176	0	next	hit	2611
Vp028	1307	Response	2	47429540	26890	1
Vp028	1308	Picture	MorphM6_04_orig.jpg ; MorphM6_00_UPPER.jpg	47429547	0	175	27360	326	0	next	incorrect	2613
Vp028	1308	Response	1	47456899	27352	1
Vp028	1309	Picture	MorphF8_05_orig.jpg ; MorphF8_10_UPPER.jpg	47456907	0	151	18860	152	0	next	incorrect	2615
Vp028	1309	Response	1	47475699	18792	1
Vp028	1310	Picture	MorphM10_02_orig.jpg ; MorphM10_00_UPPER.jpg	47475767	0	1	14730	2	0	next	hit	2617
Vp028	1310	Response	2	47490419	14652	1
Vp028	1311	Picture	MorphF10_01_orig.jpg ; MorphF10_00_UPPER.jpg	47490497	0	1	7431	2	0	next	hit	2619
Vp028	1311	Response	2	47497859	7362	1
Vp028	1312	Picture	MorphM9_10_orig.jpg ; MorphM9_00_UPPER.jpg	47497928	0	1	20258	179	0	next	hit	2621
Vp028	1312	Response	2	47518179	20251	1
Vp028	1313	Picture	MorphF3_03_orig.jpg ; MorphF3_10_UPPER.jpg	47518186	0	178	10240	334	0	next	incorrect	2623
Vp028	1313	Response	1	47528419	10233	1
Vp028	1314	Picture	MorphM5_02_orig.jpg ; MorphM5_00_UPPER.jpg	47528426	0	156	41425	157	0	next	hit	2625
Vp028	1314	Response	2	47569779	41353	1
Vp028	1315	Picture	MorphM4_00_orig.jpg ; MorphM4_10_UPPER.jpg	47569851	0	1	11677	2	0	next	incorrect	2627
Vp028	1315	Response	1	47581379	11528	1
Vp028	1316	Picture	MorphF6_05_orig.jpg ; MorphF6_00_UPPER.jpg	47581528	0	1	12978	161	0	next	hit	2629
Vp028	1316	Response	2	47594498	12970	1
Vp028	1317	Picture	MorphM7_10_orig.jpg ; MorphM7_00_UPPER.jpg	47594506	0	160	14623	161	0	next	hit	2631
Vp028	1317	Response	2	47609058	14552	1
Vp028	1318	Picture	MorphF1_03_orig.jpg ; MorphF1_00_UPPER.jpg	47609129	0	1	10749	2	0	next	hit	2633
Vp028	1318	Response	2	47619778	10649	1
Vp028	1319	Picture	MorphM10_06_orig.jpg ; MorphM10_10_UPPER.jpg	47619878	0	1	12208	2	0	next	hit	2635
Vp028	1319	Response	2	47631938	12060	1
Vp028	1320	Picture	MorphM7_06_orig.jpg ; MorphM7_00_UPPER.jpg	47632086	0	1	11147	2	0	next	hit	2637
Vp028	1320	Response	2	47643138	11052	1
Vp028	1321	Picture	MorphM2_06_orig.jpg ; MorphM2_00_UPPER.jpg	47643233	0	1	37288	2	0	next	hit	2639
Vp028	1321	Response	2	47680418	37185	1
Vp028	1322	Picture	MorphM5_10_orig.jpg ; MorphM5_00_UPPER.jpg	47680521	0	1	22384	177	0	next	hit	2641
Vp028	1322	Response	2	47702898	22377	1
Vp028	1323	Picture	MorphM7_08_orig.jpg ; MorphM7_10_UPPER.jpg	47702905	0	176	22734	177	0	next	hit	2643
Vp028	1323	Response	2	47725538	22633	1
Vp028	1324	Picture	MorphM3_02_orig.jpg ; MorphM3_10_UPPER.jpg	47725639	0	1	8493	2	0	next	hit	2645
Vp028	1324	Response	2	47734018	8379	1
Vp028	1325	Picture	MorphM1_08_orig.jpg ; MorphM1_00_LOWER.jpg	47734132	0	1	8094	2	0	next	incorrect	2647
Vp028	1325	Response	1	47742098	7966	1
Vp028	1326	Picture	MorphF7_01_orig.jpg ; MorphF7_00_LOWER.jpg	47742226	0	1	37952	2	0	next	incorrect	2649
Vp028	1326	Response	1	47780097	37871	1
Vp028	1327	Picture	MorphM3_03_orig.jpg ; MorphM3_10_LOWER.jpg	47780178	0	1	73607	176	0	next	incorrect	2651
Vp028	1327	Response	1	47853777	73599	1
Vp028	1328	Picture	MorphM6_10_orig.jpg ; MorphM6_00_LOWER.jpg	47853785	0	175	9197	176	0	next	hit	2653
Vp028	1328	Response	2	47862897	9112	1
Vp028	1329	Picture	MorphM5_03_orig.jpg ; MorphM5_10_LOWER.jpg	47862982	0	1	40168	175	0	next	incorrect	2655
Vp028	1329	Response	1	47903137	40155	1
Vp028	1330	Picture	MorphF3_03_orig.jpg ; MorphF3_10_LOWER.jpg	47903150	0	174	23514	322	0	next	incorrect	2657
Vp028	1330	Response	1	47926657	23507	1
Vp028	1331	Picture	MorphM4_05_orig.jpg ; MorphM4_10_LOWER.jpg	47926664	0	148	8108	150	0	next	hit	2659
Vp028	1331	Response	2	47934656	7992	1
Vp028	1332	Picture	MorphM5_05_orig.jpg ; MorphM5_10_LOWER.jpg	47934772	0	2	189096	3	0	next	hit	2661
Vp028	1332	Response	2	48123775	189003	1
Vp028	1333	Picture	MorphF9_05_orig.jpg ; MorphF9_00_LOWER.jpg	48123868	0	1	141457	2	0	next	hit	2663
Vp028	1333	Response	2	48265214	141346	1
Vp028	1334	Picture	MorphM3_06_orig.jpg ; MorphM3_00_LOWER.jpg	48265325	0	1	15792	2	0	next	hit	2665
Vp028	1334	Response	2	48281054	15729	1
Vp028	1335	Picture	MorphM6_08_orig.jpg ; MorphM6_10_LOWER.jpg	48281117	0	1	16720	2	0	next	hit	2667
Vp028	1335	Response	2	48297694	16577	1
Vp028	1336	Picture	MorphF8_00_orig.jpg ; MorphF8_00_LOWER.jpg	48297837	0	1	6745	157	0	next	incorrect	2669
Vp028	1336	Response	1	48304574	6737	1
Vp028	1337	Picture	MorphF10_01_orig.jpg ; MorphF10_10_LOWER.jpg	48304582	0	156	35676	332	0	next	incorrect	2671
Vp028	1337	Response	1	48340254	35672	1
Vp028	1338	Picture	MorphM8_02_orig.jpg ; MorphM8_10_LOWER.jpg	48340258	0	176	10260	177	0	next	hit	2673
Vp028	1338	Response	2	48350414	10156	1
Vp028	1339	Picture	MorphM3_02_orig.jpg ; MorphM3_10_LOWER.jpg	48350518	0	1	92703	56	0	next	incorrect	2675
Vp028	1339	Response	1	48443213	92695	1
Vp028	1340	Picture	MorphF10_06_orig.jpg ; MorphF10_00_LOWER.jpg	48443221	0	55	29602	232	0	next	hit	2677
Vp028	1340	Response	2	48472813	29592	1
Vp028	1341	Picture	MorphF5_03_orig.jpg ; MorphF5_00_LOWER.jpg	48472823	0	177	53388	178	0	next	incorrect	2679
Vp028	1341	Response	1	48526093	53270	1
Vp028	1342	Picture	MorphF7_06_orig.jpg ; MorphF7_10_LOWER.jpg	48526211	0	1	8626	2	0	next	hit	2681
Vp028	1342	Response	2	48534733	8522	1
Vp028	1343	Picture	MorphF9_07_orig.jpg ; MorphF9_00_LOWER.jpg	48534837	0	1	33440	2	0	next	hit	2683
Vp028	1343	Response	2	48568173	33336	1
Vp028	1344	Picture	MorphF6_06_orig.jpg ; MorphF6_00_LOWER.jpg	48568277	0	1	7431	2	0	next	hit	2685
Vp028	1344	Response	2	48575612	7335	1
Vp028	1345	Picture	MorphM8_09_orig.jpg ; MorphM8_00_LOWER.jpg	48575708	0	1	19109	2	0	next	hit	2687
Vp028	1345	Response	2	48594732	19024	1
Vp028	1346	Picture	MorphM3_09_orig.jpg ; MorphM3_00_LOWER.jpg	48594817	0	1	39013	2	0	next	hit	2689
Vp028	1346	Response	2	48633692	38875	1
Vp028	1347	Picture	MorphM10_04_orig.jpg ; MorphM10_10_LOWER.jpg	48633830	0	1	66880	3	0	next	hit	2691
Vp028	1347	Response	2	48700652	66822	1
Vp028	1348	Picture	MorphM9_10_orig.jpg ; MorphM9_10_LOWER.jpg	48700710	0	2	8095	3	0	next	hit	2693
Vp028	1348	Response	2	48708732	8022	1
Vp028	1349	Picture	MorphM5_08_orig.jpg ; MorphM5_00_LOWER.jpg	48708805	0	1	117837	2	0	next	hit	2695
Vp028	1349	Response	2	48826571	117766	1
Vp028	1350	Picture	MorphF3_08_orig.jpg ; MorphF3_10_LOWER.jpg	48826642	0	1	88897	146	0	next	hit	2697
Vp028	1350	Response	2	48915531	88889	1
Vp028	1351	Picture	MorphM4_10_orig.jpg ; MorphM4_10_LOWER.jpg	48915539	0	145	6779	146	0	next	hit	2699
Vp028	1351	Response	2	48922171	6632	1
Vp028	1352	Picture	MorphF2_05_orig.jpg ; MorphF2_00_LOWER.jpg	48922318	0	1	81079	2	0	next	incorrect	2701
Vp028	1352	Response	1	49003290	80972	1
Vp028	1353	Picture	MorphF10_05_orig.jpg ; MorphF10_10_LOWER.jpg	49003397	0	1	22141	154	0	next	hit	2703
Vp028	1353	Response	2	49025530	22133	1
Vp028	1354	Picture	MorphM7_08_orig.jpg ; MorphM7_00_LOWER.jpg	49025538	0	153	7583	154	0	next	hit	2705
Vp028	1354	Response	2	49033050	7512	1
Vp028	1355	Picture	MorphM9_10_orig.jpg ; MorphM9_00_LOWER.jpg	49033121	0	1	6336	168	0	next	hit	2707
Vp028	1355	Response	2	49039450	6329	1
Vp028	1356	Picture	MorphM2_07_orig.jpg ; MorphM2_00_LOWER.jpg	49039457	0	167	5342	168	0	next	hit	2709
Vp028	1356	Response	2	49044650	5193	1
Vp028	1357	Picture	MorphM7_02_orig.jpg ; MorphM7_10_LOWER.jpg	49044799	0	1	117836	2	0	next	incorrect	2711
Vp028	1357	Response	1	49162569	117770	1
Vp028	1358	Picture	MorphF4_00_orig.jpg ; MorphF4_00_LOWER.jpg	49162635	0	1	11147	2	0	next	incorrect	2713
Vp028	1358	Response	1	49173689	11054	1
Vp028	1359	Picture	MorphM1_00_orig.jpg ; MorphM1_00_LOWER.jpg	49173782	0	1	6370	2	0	next	incorrect	2715
Vp028	1359	Response	1	49180089	6307	1
Vp028	1360	Picture	MorphM7_01_orig.jpg ; MorphM7_00_LOWER.jpg	49180152	0	1	16056	2	0	next	incorrect	2717
Vp028	1360	Response	1	49196089	15937	1
Vp028	1361	Picture	MorphM9_05_orig.jpg ; MorphM9_00_LOWER.jpg	49196208	0	1	6900	3	0	next	hit	2719
Vp028	1361	Response	2	49202969	6761	1
Vp028	1362	Picture	MorphF1_06_orig.jpg ; MorphF1_10_LOWER.jpg	49203108	0	2	42862	3	0	next	hit	2721
Vp028	1362	Response	2	49245848	42740	1
Vp028	1363	Picture	MorphF4_09_orig.jpg ; MorphF4_10_LOWER.jpg	49245970	0	1	12341	2	0	next	hit	2723
Vp028	1363	Response	2	49258168	12198	1
Vp028	1364	Picture	MorphF2_04_orig.jpg ; MorphF2_00_LOWER.jpg	49258311	0	1	32246	2	0	next	incorrect	2725
Vp028	1364	Response	1	49290408	32097	1
Vp028	1365	Picture	MorphF10_10_orig.jpg ; MorphF10_00_LOWER.jpg	49290557	0	1	11379	168	0	next	hit	2727
Vp028	1365	Response	2	49301928	11371	1
Vp028	1366	Picture	MorphM9_03_orig.jpg ; MorphM9_00_LOWER.jpg	49301936	0	167	8479	348	0	next	incorrect	2729
Vp028	1366	Response	1	49310408	8472	1
Vp028	1367	Picture	MorphM2_09_orig.jpg ; MorphM2_10_LOWER.jpg	49310415	0	181	8240	349	0	next	hit	2731
Vp028	1367	Response	2	49318648	8233	1
Vp028	1368	Picture	MorphM6_09_orig.jpg ; MorphM6_10_LOWER.jpg	49318655	0	168	23522	169	0	next	hit	2733
Vp028	1368	Response	2	49342088	23433	1
Vp028	1369	Picture	MorphM10_05_orig.jpg ; MorphM10_10_LOWER.jpg	49342177	0	1	7275	158	0	next	hit	2735
Vp028	1369	Response	2	49349448	7271	1
Vp028	1370	Picture	MorphM9_02_orig.jpg ; MorphM9_00_LOWER.jpg	49349452	0	157	6924	158	0	next	incorrect	2737
Vp028	1370	Response	1	49356248	6796	1
Vp028	1371	Picture	MorphM6_01_orig.jpg ; MorphM6_00_LOWER.jpg	49356376	0	1	38880	3	0	next	incorrect	2739
Vp028	1371	Response	1	49395128	38752	1
Vp028	1372	Picture	MorphF6_09_orig.jpg ; MorphF6_00_LOWER.jpg	49395256	0	2	8891	3	0	next	hit	2741
Vp028	1372	Response	2	49404007	8751	1
Vp028	1373	Picture	MorphF4_01_orig.jpg ; MorphF4_00_LOWER.jpg	49404147	0	1	8988	171	0	next	incorrect	2743
Vp028	1373	Response	1	49413127	8980	1
Vp028	1374	Picture	MorphM9_07_orig.jpg ; MorphM9_10_LOWER.jpg	49413135	0	170	9988	171	0	next	hit	2745
Vp028	1374	Response	2	49423047	9912	1
Vp028	1375	Picture	MorphM7_00_orig.jpg ; MorphM7_10_LOWER.jpg	49423123	0	1	9132	159	0	next	incorrect	2747
Vp028	1375	Response	1	49432247	9124	1
Vp028	1376	Picture	MorphF5_10_orig.jpg ; MorphF5_00_LOWER.jpg	49432255	0	158	10480	319	0	next	hit	2749
Vp028	1376	Response	2	49442727	10472	1
Vp028	1377	Picture	MorphF8_03_orig.jpg ; MorphF8_10_LOWER.jpg	49442735	0	161	36653	162	0	next	hit	2751
Vp028	1377	Response	2	49479287	36552	1
Vp028	1378	Picture	MorphF7_05_orig.jpg ; MorphF7_10_LOWER.jpg	49479388	0	1	12075	2	0	next	hit	2753
Vp028	1378	Response	2	49491367	11979	1
Vp028	1379	Picture	MorphM1_08_orig.jpg ; MorphM1_10_LOWER.jpg	49491463	0	1	8626	2	0	next	hit	2755
Vp028	1379	Response	2	49500007	8544	1
Vp028	1380	Picture	MorphM8_10_orig.jpg ; MorphM8_00_LOWER.jpg	49500089	0	1	11279	2	0	next	hit	2757
Vp028	1380	Response	2	49511287	11198	1
Vp028	1381	Picture	MorphF8_08_orig.jpg ; MorphF8_00_LOWER.jpg	49511368	0	1	14199	2	0	next	hit	2759
Vp028	1381	Response	2	49525447	14079	1
Vp028	1382	Picture	MorphM3_07_orig.jpg ; MorphM3_10_LOWER.jpg	49525567	0	1	38881	2	0	next	hit	2761
Vp028	1382	Response	2	49564327	38760	1
Vp028	1383	Picture	MorphM5_04_orig.jpg ; MorphM5_10_LOWER.jpg	49564448	0	1	12046	164	0	next	incorrect	2763
Vp028	1383	Response	1	49576486	12038	1
Vp028	1384	Picture	MorphF1_07_orig.jpg ; MorphF1_10_LOWER.jpg	49576494	0	163	10080	331	0	next	hit	2765
Vp028	1384	Response	2	49586566	10072	1
Vp028	1385	Picture	MorphM9_06_orig.jpg ; MorphM9_00_LOWER.jpg	49586574	0	168	17120	334	0	next	incorrect	2767
Vp028	1385	Response	1	49603686	17112	1
Vp028	1386	Picture	MorphF3_00_orig.jpg ; MorphF3_10_LOWER.jpg	49603694	0	166	11046	167	0	next	incorrect	2769
Vp028	1386	Response	1	49614646	10952	1
Vp028	1387	Picture	MorphF2_09_orig.jpg ; MorphF2_00_LOWER.jpg	49614740	0	1	8228	2	0	next	hit	2771
Vp028	1387	Response	2	49622886	8146	1
Vp028	1388	Picture	MorphM2_01_orig.jpg ; MorphM2_10_LOWER.jpg	49622968	0	1	11810	2	0	next	incorrect	2773
Vp028	1388	Response	1	49634646	11678	1
Vp028	1389	Picture	MorphF7_01_orig.jpg ; MorphF7_10_LOWER.jpg	49634778	0	1	9289	2	0	next	hit	2775
Vp028	1389	Response	2	49643926	9148	1
Vp028	1390	Picture	MorphF6_04_orig.jpg ; MorphF6_10_LOWER.jpg	49644067	0	1	8186	176	0	next	hit	2777
Vp028	1390	Response	2	49652246	8179	1
Vp028	1391	Picture	MorphF8_08_orig.jpg ; MorphF8_10_LOWER.jpg	49652253	0	175	6640	345	0	next	hit	2779
Vp028	1391	Response	2	49658886	6633	1
Vp028	1392	Picture	MorphM10_06_orig.jpg ; MorphM10_10_LOWER.jpg	49658893	0	170	12377	171	0	next	hit	2781
Vp028	1392	Response	2	49671206	12313	1
Vp028	1393	Picture	MorphM3_10_orig.jpg ; MorphM3_10_LOWER.jpg	49671270	0	1	33042	2	0	next	hit	2783
Vp028	1393	Response	2	49704246	32976	1
Vp028	1394	Picture	MorphF6_03_orig.jpg ; MorphF6_00_LOWER.jpg	49704312	0	1	50824	2	0	next	incorrect	2785
Vp028	1394	Response	1	49755046	50734	1
Vp028	1395	Picture	MorphF10_10_orig.jpg ; MorphF10_10_LOWER.jpg	49755136	0	1	7564	2	0	next	hit	2787
Vp028	1395	Response	2	49762565	7429	1
Vp028	1396	Picture	MorphF4_07_orig.jpg ; MorphF4_10_LOWER.jpg	49762700	0	1	16056	2	0	next	hit	2789
Vp028	1396	Response	2	49778645	15945	1
Vp028	1397	Picture	MorphF6_08_orig.jpg ; MorphF6_10_LOWER.jpg	49778756	0	1	6237	2	0	next	hit	2791
Vp028	1397	Response	2	49784885	6129	1
Vp028	1398	Picture	MorphM9_01_orig.jpg ; MorphM9_00_LOWER.jpg	49784993	0	1	7431	2	0	next	incorrect	2793
Vp028	1398	Response	1	49792325	7332	1
Vp028	1399	Picture	MorphM7_06_orig.jpg ; MorphM7_00_LOWER.jpg	49792424	0	1	17749	168	0	next	hit	2795
Vp028	1399	Response	2	49810165	17741	1
Vp028	1400	Picture	MorphF10_04_orig.jpg ; MorphF10_00_LOWER.jpg	49810173	0	167	108979	168	0	next	incorrect	2797
Vp028	1400	Response	1	49919044	108871	1
Vp028	1401	Picture	MorphM9_09_orig.jpg ; MorphM9_10_LOWER.jpg	49919152	0	1	12208	2	0	next	hit	2799
Vp028	1401	Response	2	49931284	12132	1
Vp028	1402	Picture	MorphF1_04_orig.jpg ; MorphF1_00_LOWER.jpg	49931360	0	1	13668	2	0	next	incorrect	2801
Vp028	1402	Response	1	49944964	13604	1
Vp028	1403	Picture	MorphM1_02_orig.jpg ; MorphM1_00_LOWER.jpg	49945028	0	1	7829	2	0	next	incorrect	2803
Vp028	1403	Response	1	49952724	7696	1
Vp028	1404	Picture	MorphF9_08_orig.jpg ; MorphF9_10_LOWER.jpg	49952857	0	1	9795	160	0	next	hit	2805
Vp028	1404	Response	2	49962644	9787	1
Vp028	1405	Picture	MorphF1_05_orig.jpg ; MorphF1_00_LOWER.jpg	49962652	0	159	44960	343	0	next	incorrect	2807
Vp028	1405	Response	1	50007604	44952	1
Vp028	1406	Picture	MorphM4_10_orig.jpg ; MorphM4_00_LOWER.jpg	50007612	0	184	12922	185	0	next	hit	2809
Vp028	1406	Response	2	50020404	12792	1
Vp028	1407	Picture	MorphF1_06_orig.jpg ; MorphF1_00_LOWER.jpg	50020534	0	1	34899	2	0	next	incorrect	2811
Vp028	1407	Response	1	50055283	34749	2
Vp028	1408	Picture	MorphF4_06_orig.jpg ; MorphF4_00_LOWER.jpg	50055433	0	1	94338	146	0	next	incorrect	2813
Vp028	1408	Response	1	50149763	94330	1
Vp028	1409	Picture	MorphM7_07_orig.jpg ; MorphM7_00_LOWER.jpg	50149771	0	145	39821	146	0	next	hit	2815
Vp028	1409	Response	2	50189523	39752	1
Vp028	1410	Picture	MorphM4_00_orig.jpg ; MorphM4_00_LOWER.jpg	50189592	0	1	9554	2	0	next	incorrect	2817
Vp028	1410	Response	1	50199043	9451	1
Vp028	1411	Picture	MorphF10_08_orig.jpg ; MorphF10_10_LOWER.jpg	50199146	0	1	7830	2	0	next	hit	2819
Vp028	1411	Response	2	50206882	7736	1
Vp028	1412	Picture	MorphF1_03_orig.jpg ; MorphF1_00_LOWER.jpg	50206976	0	1	10616	2	0	next	incorrect	2821
Vp028	1412	Response	1	50217523	10547	1
Vp028	1413	Picture	MorphF8_05_orig.jpg ; MorphF8_10_LOWER.jpg	50217592	0	1	60112	2	0	next	incorrect	2823
Vp028	1413	Response	1	50277602	60010	1
Vp028	1414	Picture	MorphF2_01_orig.jpg ; MorphF2_00_LOWER.jpg	50277704	0	1	26540	2	0	next	incorrect	2825
Vp028	1414	Response	1	50304162	26458	1
Vp028	1415	Picture	MorphF9_00_orig.jpg ; MorphF9_00_LOWER.jpg	50304244	0	1	12565	176	0	next	incorrect	2827
Vp028	1415	Response	1	50316802	12558	1
Vp028	1416	Picture	MorphM3_05_orig.jpg ; MorphM3_00_LOWER.jpg	50316809	0	175	72760	176	0	next	hit	2829
Vp028	1416	Response	2	50389442	72633	1
Vp028	1417	Picture	MorphF9_03_orig.jpg ; MorphF9_00_LOWER.jpg	50389569	0	1	13536	2	0	next	incorrect	2831
Vp028	1417	Response	1	50403041	13472	1
Vp028	1418	Picture	MorphF2_00_orig.jpg ; MorphF2_10_LOWER.jpg	50403105	0	1	9023	2	0	next	incorrect	2833
Vp028	1418	Response	1	50412001	8896	1
Vp028	1419	Picture	MorphF9_02_orig.jpg ; MorphF9_10_LOWER.jpg	50412128	0	1	7829	2	0	next	incorrect	2835
Vp028	1419	Response	1	50419841	7713	1
Vp028	1420	Picture	MorphF3_00_orig.jpg ; MorphF3_00_LOWER.jpg	50419957	0	1	13005	2	0	next	incorrect	2837
Vp028	1420	Response	1	50432881	12924	1
Vp028	1421	Picture	MorphM8_00_orig.jpg ; MorphM8_10_LOWER.jpg	50432962	0	1	7286	147	0	next	hit	2839
Vp028	1421	Response	2	50440241	7279	1
Vp028	1422	Picture	MorphM2_03_orig.jpg ; MorphM2_10_LOWER.jpg	50440248	0	146	11026	147	0	next	incorrect	2841
Vp028	1422	Response	1	50451201	10953	1
Vp028	1423	Picture	MorphF8_10_orig.jpg ; MorphF8_10_LOWER.jpg	50451274	0	1	8216	146	0	next	hit	2843
Vp028	1423	Response	2	50459441	8167	1
Vp028	1424	Picture	MorphF2_07_orig.jpg ; MorphF2_00_LOWER.jpg	50459490	0	145	9964	146	0	next	hit	2845
Vp028	1424	Response	2	50469361	9871	1
Vp028	1425	Picture	MorphM3_07_orig.jpg ; MorphM3_00_LOWER.jpg	50469454	0	1	48954	147	0	next	hit	2847
Vp028	1425	Response	2	50518401	48947	1
Vp028	1426	Picture	MorphM1_02_orig.jpg ; MorphM1_10_LOWER.jpg	50518408	0	146	7310	147	0	next	incorrect	2849
Vp028	1426	Response	1	50525601	7193	1
Vp028	1427	Picture	MorphF10_00_orig.jpg ; MorphF10_10_LOWER.jpg	50525718	0	1	24682	2	0	next	incorrect	2851
Vp028	1427	Response	1	50550320	24602	1
Vp028	1428	Picture	MorphF1_10_orig.jpg ; MorphF1_10_LOWER.jpg	50550400	0	1	34502	2	0	next	hit	2853
Vp028	1428	Response	2	50584800	34400	1
Vp028	1429	Picture	MorphF4_06_orig.jpg ; MorphF4_10_LOWER.jpg	50584902	0	1	42596	2	0	next	incorrect	2855
Vp028	1429	Response	1	50627360	42458	1
Vp028	1430	Picture	MorphF3_09_orig.jpg ; MorphF3_10_LOWER.jpg	50627498	0	1	43393	2	0	next	hit	2857
Vp028	1430	Response	2	50670800	43302	1
Vp028	1431	Picture	MorphF5_00_orig.jpg ; MorphF5_10_LOWER.jpg	50670891	0	1	8625	2	0	next	incorrect	2859
Vp028	1431	Response	1	50679440	8549	1
Vp028	1432	Picture	MorphF1_02_orig.jpg ; MorphF1_00_LOWER.jpg	50679516	0	1	10484	2	0	next	incorrect	2861
Vp028	1432	Response	1	50689919	10403	2
Vp028	1433	Picture	MorphF4_02_orig.jpg ; MorphF4_00_LOWER.jpg	50690000	0	1	12208	2	0	next	incorrect	2863
Vp028	1433	Response	1	50702079	12079	1
Vp028	1434	Picture	MorphF6_07_orig.jpg ; MorphF6_00_LOWER.jpg	50702208	0	1	9023	2	0	next	hit	2865
Vp028	1434	Response	2	50711119	8911	1
Vp028	1435	Picture	MorphM8_05_orig.jpg ; MorphM8_00_LOWER.jpg	50711231	0	1	6370	2	0	next	hit	2867
Vp028	1435	Response	2	50717520	6289	1
Vp028	1436	Picture	MorphF5_08_orig.jpg ; MorphF5_10_LOWER.jpg	50717601	0	1	9820	2	0	next	hit	2869
Vp028	1436	Response	2	50727279	9678	1
Vp028	1437	Picture	MorphF9_04_orig.jpg ; MorphF9_00_LOWER.jpg	50727421	0	1	33440	2	0	next	hit	2871
Vp028	1437	Response	2	50760799	33378	1
Vp028	1438	Picture	MorphM2_02_orig.jpg ; MorphM2_10_LOWER.jpg	50760861	0	1	10218	2	0	next	incorrect	2873
Vp028	1438	Response	1	50770959	10098	1
Vp028	1439	Picture	MorphF1_08_orig.jpg ; MorphF1_00_LOWER.jpg	50771079	0	1	73780	2	0	next	hit	2875
Vp028	1439	Response	2	50844719	73640	1
Vp028	1440	Picture	MorphF5_01_orig.jpg ; MorphF5_00_LOWER.jpg	50844859	0	1	6370	2	0	next	incorrect	2877
Vp028	1440	Response	1	50851119	6260	1
Vp028	1441	Picture	MorphF8_04_orig.jpg ; MorphF8_00_LOWER.jpg	50851229	0	1	17251	2	0	next	incorrect	2879
Vp028	1441	Response	1	50868399	17170	1
Vp028	1442	Picture	MorphM3_04_orig.jpg ; MorphM3_00_LOWER.jpg	50868480	0	1	36226	2	0	next	incorrect	2881
Vp028	1442	Response	1	50904558	36078	1
Vp028	1443	Picture	MorphM10_03_orig.jpg ; MorphM10_00_LOWER.jpg	50904706	0	1	30521	2	0	next	hit	2883
Vp028	1443	Response	2	50935118	30412	1
Vp028	1444	Picture	MorphM7_06_orig.jpg ; MorphM7_10_LOWER.jpg	50935227	0	1	10749	2	0	next	hit	2885
Vp028	1444	Response	2	50945838	10611	1
Vp028	1445	Picture	MorphM6_05_orig.jpg ; MorphM6_00_LOWER.jpg	50945976	0	1	5971	2	0	next	hit	2887
Vp028	1445	Response	2	50951838	5862	1
Vp028	1446	Picture	MorphM5_02_orig.jpg ; MorphM5_10_LOWER.jpg	50951947	0	1	11659	153	0	next	incorrect	2889
Vp028	1446	Response	1	50963598	11651	1
Vp028	1447	Picture	MorphM2_05_orig.jpg ; MorphM2_10_LOWER.jpg	50963606	0	152	8379	153	0	next	incorrect	2891
Vp028	1447	Response	1	50971838	8232	1
Vp028	1448	Picture	MorphF10_05_orig.jpg ; MorphF10_00_LOWER.jpg	50971985	0	1	18020	162	0	next	incorrect	2893
Vp028	1448	Response	1	50989998	18013	1
Vp028	1449	Picture	MorphF9_02_orig.jpg ; MorphF9_00_LOWER.jpg	50990005	0	161	19521	307	0	next	incorrect	2895
Vp028	1449	Response	1	51009518	19513	1
Vp028	1450	Picture	MorphF2_06_orig.jpg ; MorphF2_10_LOWER.jpg	51009526	0	146	9919	326	0	next	hit	2897
Vp028	1450	Response	2	51019438	9912	1
Vp028	1451	Picture	MorphF8_02_orig.jpg ; MorphF8_00_LOWER.jpg	51019445	0	180	133120	337	0	next	incorrect	2899
Vp028	1451	Response	1	51152557	133112	1
Vp028	1452	Picture	MorphM8_00_orig.jpg ; MorphM8_00_LOWER.jpg	51152565	0	157	14319	326	0	next	hit	2901
Vp028	1452	Response	2	51166877	14312	1
Vp028	1453	Picture	MorphF3_04_orig.jpg ; MorphF3_00_LOWER.jpg	51166884	0	169	16755	170	0	next	incorrect	2903
Vp028	1453	Response	1	51183516	16632	2
Vp028	1454	Picture	MorphF2_10_orig.jpg ; MorphF2_10_LOWER.jpg	51183639	0	1	7962	2	0	next	hit	2905
Vp028	1454	Response	2	51191516	7877	1
Vp028	1455	Picture	MorphM3_01_orig.jpg ; MorphM3_00_LOWER.jpg	51191601	0	1	16986	2	0	next	incorrect	2907
Vp028	1455	Response	1	51208476	16875	1
Vp028	1456	Picture	MorphM10_07_orig.jpg ; MorphM10_00_LOWER.jpg	51208587	0	1	11497	182	0	next	hit	2909
Vp028	1456	Response	2	51220076	11489	1
Vp028	1457	Picture	MorphM3_08_orig.jpg ; MorphM3_10_LOWER.jpg	51220084	0	181	27251	182	0	next	hit	2911
Vp028	1457	Response	2	51247196	27112	1
Vp028	1458	Picture	MorphF9_10_orig.jpg ; MorphF9_00_LOWER.jpg	51247335	0	1	17649	2	0	next	hit	2913
Vp028	1458	Response	2	51264876	17541	1
Vp028	1459	Picture	MorphM6_02_orig.jpg ; MorphM6_00_LOWER.jpg	51264984	0	1	6768	2	0	next	incorrect	2915
Vp028	1459	Response	1	51271676	6692	1
Vp028	1460	Picture	MorphM8_04_orig.jpg ; MorphM8_10_LOWER.jpg	51271752	0	1	12172	171	0	next	hit	2917
Vp028	1460	Response	2	51283916	12164	1
Vp028	1461	Picture	MorphM3_09_orig.jpg ; MorphM3_10_LOWER.jpg	51283924	0	170	162459	171	0	next	hit	2919
Vp028	1461	Response	2	51446315	162391	1
Vp028	1462	Picture	MorphM1_05_orig.jpg ; MorphM1_00_LOWER.jpg	51446383	0	1	10351	2	0	next	incorrect	2921
Vp028	1462	Response	1	51456635	10252	1
Vp028	1463	Picture	MorphM4_08_orig.jpg ; MorphM4_10_LOWER.jpg	51456734	0	1	13402	2	0	next	hit	2923
Vp028	1463	Response	2	51470075	13341	1
Vp028	1464	Picture	MorphF4_03_orig.jpg ; MorphF4_00_LOWER.jpg	51470136	0	1	8360	2	0	next	incorrect	2925
Vp028	1464	Response	1	51478395	8259	1
Vp028	1465	Picture	MorphF5_09_orig.jpg ; MorphF5_10_LOWER.jpg	51478496	0	1	11266	149	0	next	hit	2927
Vp028	1465	Response	2	51489755	11259	1
Vp028	1466	Picture	MorphM8_05_orig.jpg ; MorphM8_10_LOWER.jpg	51489762	0	148	11920	318	0	next	hit	2929
Vp028	1466	Response	2	51501675	11913	1
Vp028	1467	Picture	MorphM4_08_orig.jpg ; MorphM4_00_LOWER.jpg	51501682	0	170	11581	172	0	next	hit	2931
Vp028	1467	Response	2	51513195	11513	1
Vp028	1468	Picture	MorphF7_07_orig.jpg ; MorphF7_00_LOWER.jpg	51513263	0	2	16322	3	0	next	hit	2933
Vp028	1468	Response	2	51529514	16251	1
Vp028	1469	Picture	MorphM2_08_orig.jpg ; MorphM2_10_LOWER.jpg	51529585	0	1	6237	2	0	next	hit	2935
Vp028	1469	Response	2	51535754	6169	1
Vp028	1470	Picture	MorphF3_06_orig.jpg ; MorphF3_00_LOWER.jpg	51535822	0	1	12180	163	0	next	incorrect	2937
Vp028	1470	Response	1	51547994	12172	1
Vp028	1471	Picture	MorphF8_03_orig.jpg ; MorphF8_00_LOWER.jpg	51548002	0	162	14480	309	0	next	incorrect	2939
Vp028	1471	Response	1	51562474	14472	1
Vp028	1472	Picture	MorphM1_01_orig.jpg ; MorphM1_00_LOWER.jpg	51562482	0	147	7975	148	0	next	incorrect	2941
Vp028	1472	Response	1	51570314	7832	1
Vp028	1473	Picture	MorphM4_01_orig.jpg ; MorphM4_10_LOWER.jpg	51570457	0	1	8345	149	0	next	incorrect	2943
Vp028	1473	Response	1	51578794	8337	1
Vp028	1474	Picture	MorphM9_06_orig.jpg ; MorphM9_10_LOWER.jpg	51578802	0	148	23768	149	0	next	hit	2945
Vp028	1474	Response	2	51602474	23672	1
Vp028	1475	Picture	MorphF2_00_orig.jpg ; MorphF2_00_LOWER.jpg	51602570	0	1	11677	2	0	next	incorrect	2947
Vp028	1475	Response	1	51614154	11584	1
Vp028	1476	Picture	MorphM3_10_orig.jpg ; MorphM3_00_LOWER.jpg	51614247	0	1	29725	2	0	next	hit	2949
Vp028	1476	Response	2	51643834	29587	1
Vp028	1477	Picture	MorphM7_03_orig.jpg ; MorphM7_10_LOWER.jpg	51643972	0	1	28349	183	0	next	incorrect	2951
Vp028	1477	Response	1	51672314	28342	1
Vp028	1478	Picture	MorphM5_08_orig.jpg ; MorphM5_10_LOWER.jpg	51672321	0	182	41185	183	0	next	hit	2953
Vp028	1478	Response	2	51713433	41112	1
Vp028	1479	Picture	MorphF6_05_orig.jpg ; MorphF6_00_LOWER.jpg	51713506	0	1	12341	2	0	next	hit	2955
Vp028	1479	Response	2	51725753	12247	1
Vp028	1480	Picture	MorphF7_04_orig.jpg ; MorphF7_10_LOWER.jpg	51725847	0	1	7514	185	0	next	hit	2957
Vp028	1480	Response	2	51733353	7506	1
Vp028	1481	Picture	MorphM6_07_orig.jpg ; MorphM6_00_LOWER.jpg	51733361	0	184	16770	185	0	next	hit	2959
Vp028	1481	Response	2	51749993	16632	1
Vp028	1482	Picture	MorphM5_09_orig.jpg ; MorphM5_00_LOWER.jpg	51750131	0	1	64094	2	0	next	hit	2961
Vp028	1482	Response	2	51814153	64022	1
Vp028	1483	Picture	MorphM3_03_orig.jpg ; MorphM3_00_LOWER.jpg	51814225	0	1	10575	175	0	next	incorrect	2963
Vp028	1483	Response	1	51824793	10568	1
Vp028	1484	Picture	MorphF6_09_orig.jpg ; MorphF6_10_LOWER.jpg	51824800	0	174	6000	320	0	next	hit	2965
Vp028	1484	Response	2	51830793	5993	1
Vp028	1485	Picture	MorphF7_03_orig.jpg ; MorphF7_00_LOWER.jpg	51830800	0	146	30002	147	0	next	incorrect	2967
Vp028	1485	Response	1	51860712	29912	1
Vp028	1486	Picture	MorphM6_06_orig.jpg ; MorphM6_10_LOWER.jpg	51860802	0	1	34078	160	0	next	hit	2969
Vp028	1486	Response	2	51894872	34070	1
Vp028	1487	Picture	MorphM1_04_orig.jpg ; MorphM1_10_LOWER.jpg	51894880	0	159	9447	160	0	next	incorrect	2971
Vp028	1487	Response	1	51904232	9352	1
Vp028	1488	Picture	MorphM6_00_orig.jpg ; MorphM6_10_LOWER.jpg	51904327	0	1	8873	153	0	next	incorrect	2973
Vp028	1488	Response	1	51913192	8865	1
Vp028	1489	Picture	MorphM4_05_orig.jpg ; MorphM4_00_LOWER.jpg	51913200	0	152	33856	153	0	next	incorrect	2975
Vp028	1489	Response	1	51946952	33752	1
Vp028	1490	Picture	MorphM9_04_orig.jpg ; MorphM9_00_LOWER.jpg	51947056	0	1	9903	184	0	next	incorrect	2977
Vp028	1490	Response	1	51956952	9896	1
Vp028	1491	Picture	MorphF7_03_orig.jpg ; MorphF7_10_LOWER.jpg	51956959	0	183	9338	185	0	next	hit	2979
Vp028	1491	Response	2	51966152	9193	1
Vp028	1492	Picture	MorphM9_08_orig.jpg ; MorphM9_00_LOWER.jpg	51966297	0	2	6503	3	0	next	hit	2981
Vp028	1492	Response	2	51972712	6415	1
Vp028	1493	Picture	MorphM1_04_orig.jpg ; MorphM1_00_LOWER.jpg	51972800	0	1	6879	156	0	next	incorrect	2983
Vp028	1493	Response	1	51979672	6872	1
Vp028	1494	Picture	MorphF10_04_orig.jpg ; MorphF10_10_LOWER.jpg	51979679	0	155	44160	339	0	next	hit	2985
Vp028	1494	Response	2	52023831	44152	1
Vp028	1495	Picture	MorphM10_02_orig.jpg ; MorphM10_00_LOWER.jpg	52023839	0	184	76219	185	0	next	incorrect	2987
Vp028	1495	Response	1	52099911	76072	1
Vp028	1496	Picture	MorphF5_10_orig.jpg ; MorphF5_10_LOWER.jpg	52100058	0	1	6900	2	0	next	hit	2989
Vp028	1496	Response	2	52106871	6813	1
Vp028	1497	Picture	MorphM5_01_orig.jpg ; MorphM5_00_LOWER.jpg	52106958	0	1	13403	2	0	next	incorrect	2991
Vp028	1497	Response	1	52120231	13273	1
Vp028	1498	Picture	MorphF7_08_orig.jpg ; MorphF7_10_LOWER.jpg	52120361	0	1	7298	2	0	next	hit	2993
Vp028	1498	Response	2	52127511	7150	1
Vp028	1499	Picture	MorphF3_10_orig.jpg ; MorphF3_00_LOWER.jpg	52127659	0	1	10979	170	0	next	hit	2995
Vp028	1499	Response	2	52138631	10972	1
Vp028	1500	Picture	MorphM6_04_orig.jpg ; MorphM6_00_LOWER.jpg	52138638	0	169	10784	170	0	next	incorrect	2997
Vp028	1500	Response	1	52149351	10713	1
Vp028	1501	Picture	MorphM7_02_orig.jpg ; MorphM7_00_LOWER.jpg	52149422	0	1	8572	188	0	next	incorrect	2999
Vp028	1501	Response	1	52157991	8569	1
Vp028	1502	Picture	MorphF6_02_orig.jpg ; MorphF6_00_LOWER.jpg	52157994	0	187	47825	188	0	next	incorrect	3001
Vp028	1502	Response	1	52205670	47676	1
Vp028	1503	Picture	MorphF10_02_orig.jpg ; MorphF10_00_LOWER.jpg	52205819	0	1	16189	2	0	next	incorrect	3003
Vp028	1503	Response	1	52221910	16091	1
Vp028	1504	Picture	MorphF4_09_orig.jpg ; MorphF4_00_LOWER.jpg	52222008	0	1	19109	2	0	next	hit	3005
Vp028	1504	Response	2	52241030	19022	1
Vp028	1505	Picture	MorphF6_08_orig.jpg ; MorphF6_00_LOWER.jpg	52241117	0	1	15658	2	0	next	hit	3007
Vp028	1505	Response	2	52256710	15593	1
Vp028	1506	Picture	MorphM7_05_orig.jpg ; MorphM7_10_LOWER.jpg	52256775	0	1	10749	2	0	next	hit	3009
Vp028	1506	Response	2	52267430	10655	1
Vp028	1507	Picture	MorphF5_02_orig.jpg ; MorphF5_00_LOWER.jpg	52267524	0	1	7564	2	0	next	incorrect	3011
Vp028	1507	Response	1	52274950	7426	1
Vp028	1508	Picture	MorphM8_06_orig.jpg ; MorphM8_10_LOWER.jpg	52275088	0	1	8227	2	0	next	hit	3013
Vp028	1508	Response	2	52283189	8101	2
Vp028	1509	Picture	MorphF9_03_orig.jpg ; MorphF9_10_LOWER.jpg	52283315	0	1	11280	2	0	next	incorrect	3015
Vp028	1509	Response	1	52294470	11155	1
Vp028	1510	Picture	MorphM10_10_orig.jpg ; MorphM10_00_LOWER.jpg	52294595	0	1	11544	2	0	next	hit	3017
Vp028	1510	Response	2	52306070	11475	1
Vp028	1511	Picture	MorphF9_09_orig.jpg ; MorphF9_00_LOWER.jpg	52306139	0	1	8338	157	0	next	hit	3019
Vp028	1511	Response	2	52314470	8331	1
Vp028	1512	Picture	MorphF7_10_orig.jpg ; MorphF7_00_LOWER.jpg	52314477	0	156	6790	157	0	next	hit	3021
Vp028	1512	Response	2	52321190	6713	1
Vp028	1513	Picture	MorphM2_05_orig.jpg ; MorphM2_00_LOWER.jpg	52321267	0	1	20806	163	0	next	incorrect	3023
Vp028	1513	Response	1	52342069	20802	1
Vp028	1514	Picture	MorphM1_03_orig.jpg ; MorphM1_10_LOWER.jpg	52342073	0	162	10378	163	0	next	incorrect	3025
Vp028	1514	Response	1	52352309	10236	1
Vp028	1515	Picture	MorphF7_04_orig.jpg ; MorphF7_00_LOWER.jpg	52352451	0	1	37289	2	0	next	incorrect	3027
Vp028	1515	Response	1	52389669	37218	1
Vp028	1516	Picture	MorphF10_08_orig.jpg ; MorphF10_00_LOWER.jpg	52389740	0	1	7136	164	0	next	hit	3029
Vp028	1516	Response	2	52396869	7129	1
Vp028	1517	Picture	MorphF1_09_orig.jpg ; MorphF1_00_LOWER.jpg	52396876	0	163	7195	164	0	next	hit	3031
Vp028	1517	Response	2	52403989	7113	1
Vp028	1518	Picture	MorphM2_07_orig.jpg ; MorphM2_10_LOWER.jpg	52404071	0	1	6085	154	0	next	hit	3033
Vp028	1518	Response	2	52410149	6078	1
Vp028	1519	Picture	MorphM10_06_orig.jpg ; MorphM10_00_LOWER.jpg	52410156	0	153	16209	154	0	next	hit	3035
Vp028	1519	Response	2	52426229	16073	1
Vp028	1520	Picture	MorphM8_08_orig.jpg ; MorphM8_00_LOWER.jpg	52426365	0	1	4991	186	0	next	hit	3037
Vp028	1520	Response	2	52431349	4984	1
Vp028	1521	Picture	MorphM4_03_orig.jpg ; MorphM4_10_LOWER.jpg	52431356	0	185	7840	359	0	next	incorrect	3039
Vp028	1521	Response	1	52439189	7833	1
Vp028	1522	Picture	MorphF2_04_orig.jpg ; MorphF2_10_LOWER.jpg	52439196	0	174	23130	175	0	next	incorrect	3041
Vp028	1522	Response	1	52462229	23033	1
Vp028	1523	Picture	MorphM8_08_orig.jpg ; MorphM8_10_LOWER.jpg	52462326	0	1	8471	156	0	next	hit	3043
Vp028	1523	Response	2	52470789	8463	1
Vp028	1524	Picture	MorphF8_06_orig.jpg ; MorphF8_10_LOWER.jpg	52470797	0	155	128159	339	0	next	incorrect	3045
Vp028	1524	Response	1	52598948	128151	1
Vp028	1525	Picture	MorphM1_03_orig.jpg ; MorphM1_00_LOWER.jpg	52598956	0	184	7599	332	0	next	incorrect	3047
Vp028	1525	Response	1	52606548	7592	1
Vp028	1526	Picture	MorphF1_01_orig.jpg ; MorphF1_10_LOWER.jpg	52606555	0	148	7578	150	0	next	incorrect	3049
Vp028	1526	Response	1	52613988	7433	1
Vp028	1527	Picture	MorphF8_10_orig.jpg ; MorphF8_00_LOWER.jpg	52614133	0	2	7382	185	0	next	hit	3051
Vp028	1527	Response	2	52621508	7375	1
Vp028	1528	Picture	MorphM1_07_orig.jpg ; MorphM1_00_LOWER.jpg	52621515	0	183	8808	184	0	next	hit	3053
Vp028	1528	Response	2	52630228	8713	1
Vp028	1529	Picture	MorphF9_06_orig.jpg ; MorphF9_00_LOWER.jpg	52630323	0	1	7672	159	0	next	hit	3055
Vp028	1529	Response	2	52637988	7665	1
Vp028	1530	Picture	MorphM4_02_orig.jpg ; MorphM4_00_LOWER.jpg	52637995	0	158	9181	159	0	next	incorrect	3057
Vp028	1530	Response	1	52647028	9033	1
Vp028	1531	Picture	MorphM9_00_orig.jpg ; MorphM9_00_LOWER.jpg	52647176	0	1	9421	2	0	next	incorrect	3059
Vp028	1531	Response	1	52656467	9291	1
Vp028	1532	Picture	MorphM8_03_orig.jpg ; MorphM8_00_LOWER.jpg	52656597	0	1	6900	3	0	next	hit	3061
Vp028	1532	Response	2	52663347	6750	1
Vp028	1533	Picture	MorphM5_10_orig.jpg ; MorphM5_10_LOWER.jpg	52663497	0	2	14465	3	0	next	hit	3063
Vp028	1533	Response	2	52677827	14330	1
Vp028	1534	Picture	MorphF5_01_orig.jpg ; MorphF5_10_LOWER.jpg	52677962	0	1	7153	147	0	next	incorrect	3065
Vp028	1534	Response	1	52685107	7145	1
Vp028	1535	Picture	MorphM2_02_orig.jpg ; MorphM2_00_LOWER.jpg	52685115	0	146	8480	305	0	next	incorrect	3067
Vp028	1535	Response	1	52693587	8472	1
Vp028	1536	Picture	MorphM3_06_orig.jpg ; MorphM3_10_LOWER.jpg	52693595	0	159	9680	325	0	next	hit	3069
Vp028	1536	Response	2	52703267	9672	1
Vp028	1537	Picture	MorphM1_10_orig.jpg ; MorphM1_00_LOWER.jpg	52703275	0	166	8392	167	0	next	hit	3071
Vp028	1537	Response	2	52711587	8312	1
Vp028	1538	Picture	MorphM9_01_orig.jpg ; MorphM9_10_LOWER.jpg	52711667	0	1	9953	2	0	next	incorrect	3073
Vp028	1538	Response	1	52721507	9840	1
Vp028	1539	Picture	MorphF6_02_orig.jpg ; MorphF6_10_LOWER.jpg	52721620	0	1	7165	2	0	next	hit	3075
Vp028	1539	Response	2	52728707	7087	1
Vp028	1540	Picture	MorphF8_01_orig.jpg ; MorphF8_00_LOWER.jpg	52728785	0	1	10970	179	0	next	incorrect	3077
Vp028	1540	Response	1	52739747	10962	1
Vp028	1541	Picture	MorphM6_02_orig.jpg ; MorphM6_10_LOWER.jpg	52739755	0	178	21520	333	0	next	incorrect	3079
Vp028	1541	Response	1	52761267	21512	1
Vp028	1542	Picture	MorphM2_10_orig.jpg ; MorphM2_10_LOWER.jpg	52761275	0	155	13119	328	0	next	hit	3081
Vp028	1542	Response	2	52774387	13112	1
Vp028	1543	Picture	MorphF6_10_orig.jpg ; MorphF6_00_LOWER.jpg	52774394	0	173	6542	174	0	next	hit	3083
Vp028	1543	Response	2	52780867	6473	1
Vp028	1544	Picture	MorphM5_07_orig.jpg ; MorphM5_00_LOWER.jpg	52780936	0	1	41800	2	0	next	hit	3085
Vp028	1544	Response	2	52822627	41691	1
Vp028	1545	Picture	MorphF1_00_orig.jpg ; MorphF1_00_LOWER.jpg	52822736	0	1	13535	2	0	next	incorrect	3087
Vp028	1545	Response	1	52836146	13410	1
Vp028	1546	Picture	MorphM7_01_orig.jpg ; MorphM7_10_LOWER.jpg	52836271	0	1	56132	2	0	next	incorrect	3089
Vp028	1546	Response	1	52892306	56035	1
Vp028	1547	Picture	MorphF2_09_orig.jpg ; MorphF2_10_LOWER.jpg	52892403	0	1	13270	2	0	next	hit	3091
Vp028	1547	Response	2	52905586	13183	1
Vp028	1548	Picture	MorphM6_01_orig.jpg ; MorphM6_10_LOWER.jpg	52905673	0	1	9820	2	0	next	incorrect	3093
Vp028	1548	Response	1	52915426	9753	1
Vp028	1549	Picture	MorphF4_05_orig.jpg ; MorphF4_10_LOWER.jpg	52915493	0	1	158309	2	0	next	hit	3095
Vp028	1549	Response	2	53073665	158172	1
Vp028	1550	Picture	MorphF1_04_orig.jpg ; MorphF1_10_LOWER.jpg	53073802	0	1	62751	151	0	next	incorrect	3097
Vp028	1550	Response	1	53136545	62743	1
Vp028	1551	Picture	MorphF9_04_orig.jpg ; MorphF9_10_LOWER.jpg	53136553	0	150	10897	151	0	next	incorrect	3099
Vp028	1551	Response	1	53147345	10792	1
Vp028	1552	Picture	MorphM8_09_orig.jpg ; MorphM8_10_LOWER.jpg	53147450	0	1	8063	167	0	next	hit	3101
Vp028	1552	Response	2	53155504	8054	1
Vp028	1553	Picture	MorphF5_05_orig.jpg ; MorphF5_10_LOWER.jpg	53155513	0	166	6639	328	0	next	hit	3103
Vp028	1553	Response	2	53162144	6631	1
Vp028	1554	Picture	MorphM7_03_orig.jpg ; MorphM7_00_LOWER.jpg	53162152	0	162	59079	163	0	next	hit	3105
Vp028	1554	Response	2	53221104	58952	1
Vp028	1555	Picture	MorphF9_08_orig.jpg ; MorphF9_00_LOWER.jpg	53221231	0	1	6635	2	0	next	hit	3107
Vp028	1555	Response	2	53227744	6513	1
Vp028	1556	Picture	MorphM1_01_orig.jpg ; MorphM1_10_LOWER.jpg	53227866	0	1	8095	2	0	next	incorrect	3109
Vp028	1556	Response	1	53235824	7958	1
Vp028	1557	Picture	MorphM6_04_orig.jpg ; MorphM6_10_LOWER.jpg	53235961	0	1	10217	2	0	next	incorrect	3111
Vp028	1557	Response	1	53246064	10103	1
Vp028	1558	Picture	MorphM5_06_orig.jpg ; MorphM5_00_LOWER.jpg	53246178	0	1	13653	150	0	next	hit	3113
Vp028	1558	Response	2	53259824	13646	1
Vp028	1559	Picture	MorphF10_03_orig.jpg ; MorphF10_10_LOWER.jpg	53259831	0	149	42479	150	0	next	incorrect	3115
Vp028	1559	Response	1	53302224	42393	1
Vp028	1560	Picture	MorphF5_06_orig.jpg ; MorphF5_00_LOWER.jpg	53302310	0	1	8758	2	0	next	hit	3117
Vp028	1560	Response	2	53310943	8633	1
Vp028	1561	Picture	MorphM6_08_orig.jpg ; MorphM6_00_LOWER.jpg	53311068	0	1	13403	2	0	next	hit	3119
Vp028	1561	Response	2	53324383	13315	1
Vp028	1562	Picture	MorphM7_09_orig.jpg ; MorphM7_10_LOWER.jpg	53324471	0	1	6320	184	0	next	hit	3121
Vp028	1562	Response	2	53330783	6312	1
Vp028	1563	Picture	MorphM1_07_orig.jpg ; MorphM1_10_LOWER.jpg	53330791	0	183	8277	184	0	next	hit	3123
Vp028	1563	Response	2	53338943	8152	1
Vp028	1564	Picture	MorphM9_03_orig.jpg ; MorphM9_10_LOWER.jpg	53339068	0	1	11942	2	0	next	incorrect	3125
Vp028	1564	Response	1	53350943	11875	1
Vp028	1565	Picture	MorphF8_04_orig.jpg ; MorphF8_10_LOWER.jpg	53351010	0	1	9381	176	0	next	hit	3127
Vp028	1565	Response	2	53360383	9373	1
Vp028	1566	Picture	MorphF3_01_orig.jpg ; MorphF3_10_LOWER.jpg	53360391	0	175	16363	176	0	next	incorrect	3129
Vp028	1566	Response	1	53376623	16232	1
Vp028	1567	Picture	MorphF10_07_orig.jpg ; MorphF10_00_LOWER.jpg	53376754	0	1	9393	163	0	next	hit	3131
Vp028	1567	Response	2	53386143	9389	1
Vp028	1568	Picture	MorphF7_07_orig.jpg ; MorphF7_10_LOWER.jpg	53386147	0	162	6000	163	0	next	hit	3133
Vp028	1568	Response	2	53392063	5916	1
Vp028	1569	Picture	MorphM4_01_orig.jpg ; MorphM4_00_LOWER.jpg	53392147	0	1	10964	185	0	next	incorrect	3135
Vp028	1569	Response	1	53403103	10956	1
Vp028	1570	Picture	MorphM10_02_orig.jpg ; MorphM10_10_LOWER.jpg	53403111	0	184	72719	368	0	next	incorrect	3137
Vp028	1570	Response	1	53475823	72712	1
Vp028	1571	Picture	MorphF3_09_orig.jpg ; MorphF3_00_LOWER.jpg	53475830	0	184	20220	185	0	next	hit	3139
Vp028	1571	Response	2	53495982	20152	1
Vp028	1572	Picture	MorphM10_03_orig.jpg ; MorphM10_10_LOWER.jpg	53496050	0	1	159770	2	0	next	hit	3141
Vp028	1572	Response	2	53655741	159691	1
Vp028	1573	Picture	MorphM2_09_orig.jpg ; MorphM2_00_LOWER.jpg	53655820	0	1	28489	176	0	next	hit	3143
Vp028	1573	Response	2	53684301	28481	1
Vp028	1574	Picture	MorphF10_00_orig.jpg ; MorphF10_00_LOWER.jpg	53684309	0	175	13974	176	0	next	incorrect	3145
Vp028	1574	Response	1	53698221	13912	1
Vp028	1575	Picture	MorphM8_07_orig.jpg ; MorphM8_00_LOWER.jpg	53698283	0	1	11811	2	0	next	hit	3147
Vp028	1575	Response	2	53709981	11698	1
Vp028	1576	Picture	MorphF7_10_orig.jpg ; MorphF7_10_LOWER.jpg	53710094	0	1	12473	2	0	next	hit	3149
Vp028	1576	Response	2	53722461	12367	1
Vp028	1577	Picture	MorphF1_10_orig.jpg ; MorphF1_00_LOWER.jpg	53722567	0	1	18976	2	0	next	hit	3151
Vp028	1577	Response	2	53741421	18854	1
Vp028	1578	Picture	MorphF4_04_orig.jpg ; MorphF4_00_LOWER.jpg	53741543	0	1	14995	2	0	next	incorrect	3153
Vp028	1578	Response	1	53756461	14918	1
Vp028	1579	Picture	MorphF2_05_orig.jpg ; MorphF2_10_LOWER.jpg	53756538	0	1	15791	2	0	next	hit	3155
Vp028	1579	Response	2	53772220	15682	2
Vp028	1580	Picture	MorphF5_00_orig.jpg ; MorphF5_00_LOWER.jpg	53772329	0	1	9422	2	0	next	incorrect	3157
Vp028	1580	Response	1	53781661	9332	1
Vp028	1581	Picture	MorphF2_02_orig.jpg ; MorphF2_10_LOWER.jpg	53781751	0	1	11517	163	0	next	incorrect	3159
Vp028	1581	Response	1	53793261	11510	1
Vp028	1582	Picture	MorphM2_10_orig.jpg ; MorphM2_00_LOWER.jpg	53793268	0	162	11042	163	0	next	hit	3161
Vp028	1582	Response	2	53804220	10952	1
Vp028	1583	Picture	MorphM9_08_orig.jpg ; MorphM9_10_LOWER.jpg	53804310	0	1	9289	2	0	next	hit	3163
Vp028	1583	Response	2	53813500	9190	1
Vp028	1584	Picture	MorphF7_00_orig.jpg ; MorphF7_00_LOWER.jpg	53813599	0	1	22957	2	0	next	incorrect	3165
Vp028	1584	Response	1	53836460	22861	1
Vp028	1585	Picture	MorphF9_09_orig.jpg ; MorphF9_10_LOWER.jpg	53836556	0	1	17914	2	0	next	hit	3167
Vp028	1585	Response	2	53854380	17824	1
Vp028	1586	Picture	MorphF5_08_orig.jpg ; MorphF5_00_LOWER.jpg	53854470	0	1	6502	2	0	next	hit	3169
Vp028	1586	Response	2	53860860	6390	1
Vp028	1587	Picture	MorphF1_00_orig.jpg ; MorphF1_10_LOWER.jpg	53860972	0	1	7415	151	0	next	incorrect	3171
Vp028	1587	Response	1	53868380	7408	1
Vp028	1588	Picture	MorphM8_07_orig.jpg ; MorphM8_10_LOWER.jpg	53868387	0	150	10632	151	0	next	hit	3173
Vp028	1588	Response	2	53878940	10553	1
Vp028	1589	Picture	MorphM10_01_orig.jpg ; MorphM10_00_LOWER.jpg	53879019	0	1	27048	158	0	next	incorrect	3175
Vp028	1589	Response	1	53906060	27041	1
Vp028	1590	Picture	MorphM5_03_orig.jpg ; MorphM5_00_LOWER.jpg	53906067	0	157	29601	305	0	next	incorrect	3177
Vp028	1590	Response	1	53935660	29593	1
Vp028	1591	Picture	MorphM4_07_orig.jpg ; MorphM4_10_LOWER.jpg	53935668	0	148	76448	149	0	next	hit	3179
Vp028	1591	Response	2	54011979	76311	1
Vp028	1592	Picture	MorphF7_02_orig.jpg ; MorphF7_10_LOWER.jpg	54012116	0	1	87714	2	0	next	hit	3181
Vp028	1592	Response	2	54099739	87623	1
Vp028	1593	Picture	MorphF4_04_orig.jpg ; MorphF4_10_LOWER.jpg	54099830	0	1	10316	170	0	next	incorrect	3183
Vp028	1593	Response	1	54110139	10309	1
Vp028	1594	Picture	MorphM10_09_orig.jpg ; MorphM10_10_LOWER.jpg	54110146	0	169	9722	170	0	next	hit	3185
Vp028	1594	Response	2	54119739	9593	1
Vp028	1595	Picture	MorphM2_01_orig.jpg ; MorphM2_00_LOWER.jpg	54119868	0	1	18445	2	0	next	incorrect	3187
Vp028	1595	Response	1	54138218	18350	1
Vp028	1596	Picture	MorphF6_01_orig.jpg ; MorphF6_10_LOWER.jpg	54138313	0	1	74444	2	0	next	incorrect	3189
Vp028	1596	Response	1	54212618	74305	1
Vp028	1597	Picture	MorphF4_08_orig.jpg ; MorphF4_10_LOWER.jpg	54212757	0	1	19905	2	0	next	hit	3191
Vp028	1597	Response	2	54232538	19781	1
Vp028	1598	Picture	MorphM9_05_orig.jpg ; MorphM9_10_LOWER.jpg	54232662	0	1	31980	2	0	next	incorrect	3193
Vp028	1598	Response	1	54264538	31876	1
Vp028	1599	Picture	MorphF7_08_orig.jpg ; MorphF7_00_LOWER.jpg	54264642	0	1	25584	162	0	next	hit	3195
Vp028	1599	Response	2	54290218	25576	1
Vp028	1600	Picture	MorphM10_10_orig.jpg ; MorphM10_10_LOWER.jpg	54290226	0	161	6239	320	0	next	hit	3197
Vp028	1600	Response	2	54296457	6231	1
Vp028	1601	Picture	MorphF1_03_orig.jpg ; MorphF1_10_LOWER.jpg	54296465	0	159	8480	331	0	next	incorrect	3199
Vp028	1601	Response	1	54304937	8472	1
Vp028	1602	Picture	MorphF8_00_orig.jpg ; MorphF8_10_LOWER.jpg	54304945	0	172	26161	324	0	next	incorrect	3201
Vp028	1602	Response	1	54331097	26152	1
Vp028	1603	Picture	MorphM4_03_orig.jpg ; MorphM4_00_LOWER.jpg	54331106	0	152	26293	153	0	next	incorrect	3203
Vp028	1603	Response	1	54357257	26151	1
Vp028	1604	Picture	MorphF3_03_orig.jpg ; MorphF3_00_LOWER.jpg	54357399	0	1	13786	149	0	next	incorrect	3205
Vp028	1604	Response	1	54371177	13778	1
Vp028	1605	Picture	MorphM2_03_orig.jpg ; MorphM2_00_LOWER.jpg	54371185	0	148	15759	328	0	next	incorrect	3207
Vp028	1605	Response	1	54386937	15752	1
Vp028	1606	Picture	MorphF2_08_orig.jpg ; MorphF2_10_LOWER.jpg	54386944	0	180	14776	181	0	next	hit	3209
Vp028	1606	Response	2	54401577	14633	1
Vp028	1607	Picture	MorphM8_10_orig.jpg ; MorphM8_10_LOWER.jpg	54401720	0	1	7564	2	0	next	hit	3211
Vp028	1607	Response	2	54409177	7457	1
Vp028	1608	Picture	MorphF3_05_orig.jpg ; MorphF3_00_LOWER.jpg	54409284	0	1	12872	2	0	next	incorrect	3213
Vp028	1608	Response	1	54422057	12773	1
Vp028	1609	Picture	MorphM4_06_orig.jpg ; MorphM4_00_LOWER.jpg	54422156	0	1	218024	2	0	next	hit	3215
Vp028	1609	Response	2	54640055	217899	1
Vp028	1610	Picture	MorphM9_07_orig.jpg ; MorphM9_00_LOWER.jpg	54640180	0	1	10043	177	0	next	hit	3217
Vp028	1610	Response	2	54650215	10035	1
Vp028	1611	Picture	MorphF2_01_orig.jpg ; MorphF2_10_LOWER.jpg	54650223	0	176	99680	329	0	next	incorrect	3219
Vp028	1611	Response	1	54749895	99672	1
Vp028	1612	Picture	MorphF8_09_orig.jpg ; MorphF8_00_LOWER.jpg	54749903	0	153	20853	154	0	next	hit	3221
Vp028	1612	Response	2	54770615	20712	1
Vp028	1613	Picture	MorphF2_06_orig.jpg ; MorphF2_00_LOWER.jpg	54770756	0	1	38186	166	0	next	hit	3223
Vp028	1613	Response	2	54808934	38178	1
Vp028	1614	Picture	MorphM10_01_orig.jpg ; MorphM10_10_LOWER.jpg	54808942	0	165	44220	166	0	next	incorrect	3225
Vp028	1614	Response	1	54853094	44152	1
Vp028	1615	Picture	MorphM8_03_orig.jpg ; MorphM8_10_LOWER.jpg	54853162	0	1	10749	2	0	next	hit	3227
Vp028	1615	Response	2	54863814	10652	1
Vp028	1616	Picture	MorphM3_08_orig.jpg ; MorphM3_00_LOWER.jpg	54863911	0	1	35671	159	0	next	hit	3229
Vp028	1616	Response	2	54899574	35663	1
Vp028	1617	Picture	MorphF1_08_orig.jpg ; MorphF1_10_LOWER.jpg	54899582	0	158	9844	159	0	next	hit	3231
Vp028	1617	Response	2	54909334	9752	1
Vp028	1618	Picture	MorphF6_04_orig.jpg ; MorphF6_00_LOWER.jpg	54909426	0	1	10072	148	0	next	hit	3233
Vp028	1618	Response	2	54919494	10068	1
Vp028	1619	Picture	MorphM7_10_orig.jpg ; MorphM7_00_LOWER.jpg	54919498	0	147	8771	148	0	next	hit	3235
Vp028	1619	Response	2	54928134	8636	1
Vp028	1620	Picture	MorphM8_01_orig.jpg ; MorphM8_00_LOWER.jpg	54928269	0	1	9820	2	0	next	hit	3237
Vp028	1620	Response	2	54937974	9705	1
Vp028	1621	Picture	MorphF3_07_orig.jpg ; MorphF3_10_LOWER.jpg	54938089	0	1	7431	2	0	next	hit	3239
Vp028	1621	Response	2	54945413	7324	1
Vp028	1622	Picture	MorphF7_05_orig.jpg ; MorphF7_00_LOWER.jpg	54945520	0	1	84264	2	0	next	hit	3241
Vp028	1622	Response	2	55029653	84133	1
Vp028	1623	Picture	MorphF5_04_orig.jpg ; MorphF5_10_LOWER.jpg	55029784	0	1	6756	147	0	next	incorrect	3243
Vp028	1623	Response	1	55036533	6749	1
Vp028	1624	Picture	MorphF3_06_orig.jpg ; MorphF3_10_LOWER.jpg	55036540	0	146	59280	328	0	next	hit	3245
Vp028	1624	Response	2	55095813	59273	1
Vp028	1625	Picture	MorphF4_03_orig.jpg ; MorphF4_10_LOWER.jpg	55095820	0	182	15441	183	0	next	hit	3247
Vp028	1625	Response	2	55111172	15352	1
Vp028	1626	Picture	MorphF8_07_orig.jpg ; MorphF8_10_LOWER.jpg	55111261	0	1	5574	2	0	next	hit	3249
Vp028	1626	Response	2	55116772	5511	1
Vp028	1627	Picture	MorphM7_07_orig.jpg ; MorphM7_10_LOWER.jpg	55116835	0	1	5706	2	0	next	hit	3251
Vp028	1627	Response	2	55122452	5617	1
Vp028	1628	Picture	MorphF3_01_orig.jpg ; MorphF3_00_LOWER.jpg	55122541	0	1	8227	2	0	next	incorrect	3253
Vp028	1628	Response	1	55130692	8151	1
Vp028	1629	Picture	MorphF4_02_orig.jpg ; MorphF4_10_LOWER.jpg	55130768	0	1	47772	2	0	next	incorrect	3255
Vp028	1629	Response	1	55178452	47684	1
Vp028	1630	Picture	MorphM7_04_orig.jpg ; MorphM7_00_LOWER.jpg	55178540	0	1	38084	2	0	next	hit	3257
Vp028	1630	Response	2	55216532	37992	1
Vp028	1631	Picture	MorphF10_06_orig.jpg ; MorphF10_10_LOWER.jpg	55216624	0	1	10483	2	0	next	hit	3259
Vp028	1631	Response	2	55227012	10388	1
Vp028	1632	Picture	MorphM1_00_orig.jpg ; MorphM1_10_LOWER.jpg	55227107	0	1	7697	2	0	next	incorrect	3261
Vp028	1632	Response	1	55234692	7585	1
Vp028	1633	Picture	MorphM5_02_orig.jpg ; MorphM5_00_LOWER.jpg	55234804	0	1	13933	2	0	next	incorrect	3263
Vp028	1633	Response	1	55248612	13808	1
Vp028	1634	Picture	MorphF5_07_orig.jpg ; MorphF5_10_LOWER.jpg	55248737	0	1	9802	153	0	next	hit	3265
Vp028	1634	Response	2	55258532	9795	1
Vp028	1635	Picture	MorphF9_07_orig.jpg ; MorphF9_10_LOWER.jpg	55258539	0	152	6480	326	0	next	hit	3267
Vp028	1635	Response	2	55265012	6473	1
Vp028	1636	Picture	MorphM2_06_orig.jpg ; MorphM2_00_LOWER.jpg	55265019	0	174	5614	175	0	next	hit	3269
Vp028	1636	Response	2	55270531	5512	1
Vp028	1637	Picture	MorphM4_09_orig.jpg ; MorphM4_00_LOWER.jpg	55270633	0	1	18445	2	0	next	hit	3271
Vp028	1637	Response	2	55288931	18298	1
Vp028	1638	Picture	MorphM3_00_orig.jpg ; MorphM3_00_LOWER.jpg	55289078	0	1	45648	2	0	next	incorrect	3273
Vp028	1638	Response	1	55334611	45533	1
Vp028	1639	Picture	MorphF8_01_orig.jpg ; MorphF8_10_LOWER.jpg	55334726	0	1	16455	2	0	next	incorrect	3275
Vp028	1639	Response	1	55351091	16365	1
Vp028	1640	Picture	MorphF10_02_orig.jpg ; MorphF10_10_LOWER.jpg	55351181	0	1	89917	187	0	next	incorrect	3277
Vp028	1640	Response	1	55441091	89910	1
Vp028	1641	Picture	MorphM9_04_orig.jpg ; MorphM9_10_LOWER.jpg	55441098	0	186	35200	338	0	next	incorrect	3279
Vp028	1641	Response	1	55476290	35192	1
Vp028	1642	Picture	MorphF8_05_orig.jpg ; MorphF8_00_LOWER.jpg	55476298	0	152	19657	153	0	next	incorrect	3281
Vp028	1642	Response	1	55495810	19512	1
Vp028	1643	Picture	MorphM6_00_orig.jpg ; MorphM6_00_LOWER.jpg	55495955	0	1	15383	145	0	next	incorrect	3283
Vp028	1643	Response	1	55511330	15375	1
Vp028	1644	Picture	MorphF7_09_orig.jpg ; MorphF7_00_LOWER.jpg	55511338	0	144	9565	145	0	next	hit	3285
Vp028	1644	Response	2	55520770	9432	1
Vp028	1645	Picture	MorphF1_01_orig.jpg ; MorphF1_00_LOWER.jpg	55520903	0	1	9023	2	0	next	incorrect	3287
Vp028	1645	Response	1	55529810	8907	1
Vp028	1646	Picture	MorphM5_00_orig.jpg ; MorphM5_00_LOWER.jpg	55529926	0	1	15791	2	0	next	incorrect	3289
Vp028	1646	Response	1	55545650	15724	1
Vp028	1647	Picture	MorphM8_01_orig.jpg ; MorphM8_10_LOWER.jpg	55545717	0	1	8095	2	0	next	hit	3291
Vp028	1647	Response	2	55553730	8013	1
Vp028	1648	Picture	MorphF9_01_orig.jpg ; MorphF9_10_LOWER.jpg	55553812	0	1	27867	2	0	next	incorrect	3293
Vp028	1648	Response	1	55581570	27758	1
Vp028	1649	Picture	MorphM7_09_orig.jpg ; MorphM7_00_LOWER.jpg	55581679	0	1	7658	173	0	next	hit	3295
Vp028	1649	Response	2	55589329	7650	1
Vp028	1650	Picture	MorphF10_01_orig.jpg ; MorphF10_00_LOWER.jpg	55589337	0	172	163523	173	0	next	incorrect	3297
Vp028	1650	Response	1	55752769	163432	1
Vp028	1651	Picture	MorphF2_02_orig.jpg ; MorphF2_00_LOWER.jpg	55752860	0	1	13356	182	0	next	hit	3299
Vp028	1651	Response	2	55766209	13349	1
Vp028	1652	Picture	MorphM7_04_orig.jpg ; MorphM7_10_LOWER.jpg	55766216	0	181	57600	353	0	next	hit	3301
Vp028	1652	Response	2	55823808	57592	1
Vp028	1653	Picture	MorphM5_00_orig.jpg ; MorphM5_10_LOWER.jpg	55823816	0	172	22066	173	0	next	incorrect	3303
Vp028	1653	Response	1	55845808	21992	1
Vp028	1654	Picture	MorphM10_07_orig.jpg ; MorphM10_10_LOWER.jpg	55845882	0	1	11134	148	0	next	hit	3305
Vp028	1654	Response	2	55857008	11126	1
Vp028	1655	Picture	MorphM1_09_orig.jpg ; MorphM1_00_LOWER.jpg	55857016	0	147	12752	148	0	next	hit	3307
Vp028	1655	Response	2	55869648	12632	1
Vp028	1656	Picture	MorphM2_00_orig.jpg ; MorphM2_10_LOWER.jpg	55869768	0	1	17087	166	0	next	incorrect	3309
Vp028	1656	Response	1	55886848	17080	1
Vp028	1657	Picture	MorphF5_09_orig.jpg ; MorphF5_00_LOWER.jpg	55886855	0	165	7064	166	0	next	hit	3311
Vp028	1657	Response	2	55893808	6953	1
Vp028	1658	Picture	MorphF10_09_orig.jpg ; MorphF10_00_LOWER.jpg	55893919	0	1	6456	181	0	next	hit	3313
Vp028	1658	Response	2	55900368	6449	1
Vp028	1659	Picture	MorphM5_04_orig.jpg ; MorphM5_00_LOWER.jpg	55900375	0	180	119040	351	0	next	incorrect	3315
Vp028	1659	Response	1	56019407	119032	1
Vp028	1660	Picture	MorphM6_03_orig.jpg ; MorphM6_00_LOWER.jpg	56019415	0	171	31487	172	0	next	hit	3317
Vp028	1660	Response	2	56050767	31352	1
Vp028	1661	Picture	MorphF3_02_orig.jpg ; MorphF3_00_LOWER.jpg	56050902	0	1	10881	2	0	next	incorrect	3319
Vp028	1661	Response	1	56061647	10745	1
Vp028	1662	Picture	MorphF6_05_orig.jpg ; MorphF6_10_LOWER.jpg	56061783	0	1	9687	2	0	next	hit	3321
Vp028	1662	Response	2	56071407	9624	1
Vp028	1663	Picture	MorphM7_00_orig.jpg ; MorphM7_00_LOWER.jpg	56071470	0	1	26938	2	0	next	incorrect	3323
Vp028	1663	Response	1	56098286	26816	1
Vp028	1664	Picture	MorphM10_00_orig.jpg ; MorphM10_10_LOWER.jpg	56098408	0	1	21882	148	0	next	hit	3325
Vp028	1664	Response	2	56120286	21878	1
Vp028	1665	Picture	MorphF9_05_orig.jpg ; MorphF9_10_LOWER.jpg	56120290	0	147	11426	148	0	next	hit	3327
Vp028	1665	Response	2	56131566	11276	1
Vp028	1666	Picture	MorphF6_00_orig.jpg ; MorphF6_10_LOWER.jpg	56131716	0	1	12208	2	0	next	hit	3329
Vp028	1666	Response	2	56143806	12090	1
Vp028	1667	Picture	MorphF4_10_orig.jpg ; MorphF4_00_LOWER.jpg	56143924	0	1	7829	2	0	next	hit	3331
Vp028	1667	Response	2	56151646	7722	1
Vp028	1668	Picture	MorphF2_10_orig.jpg ; MorphF2_00_LOWER.jpg	56151753	0	1	8493	2	0	next	hit	3333
Vp028	1668	Response	2	56160126	8373	1
Vp028	1669	Picture	MorphM10_09_orig.jpg ; MorphM10_00_LOWER.jpg	56160246	0	1	11147	2	0	next	hit	3335
Vp028	1669	Response	2	56171326	11080	1
Vp028	1670	Picture	MorphM2_06_orig.jpg ; MorphM2_10_LOWER.jpg	56171393	0	1	77761	2	0	next	hit	3337
Vp028	1670	Response	2	56249086	77693	1
Vp028	1671	Picture	MorphM3_04_orig.jpg ; MorphM3_10_LOWER.jpg	56249154	0	1	93420	2	0	next	hit	3339
Vp028	1671	Response	2	56342445	93291	1
Vp028	1672	Picture	MorphM6_09_orig.jpg ; MorphM6_00_LOWER.jpg	56342574	0	1	12739	2	0	next	hit	3341
Vp028	1672	Response	2	56355165	12591	1
Vp028	1673	Picture	MorphM4_04_orig.jpg ; MorphM4_00_LOWER.jpg	56355313	0	1	7379	187	0	next	incorrect	3343
Vp028	1673	Response	1	56362685	7372	1
Vp028	1674	Picture	MorphF8_09_orig.jpg ; MorphF8_10_LOWER.jpg	56362692	0	186	8943	187	0	next	hit	3345
Vp028	1674	Response	2	56371485	8793	1
Vp028	1675	Picture	MorphF3_04_orig.jpg ; MorphF3_10_LOWER.jpg	56371635	0	1	46710	2	0	next	incorrect	3347
Vp028	1675	Response	1	56418205	46570	1
Vp028	1676	Picture	MorphF5_04_orig.jpg ; MorphF5_00_LOWER.jpg	56418345	0	1	51753	2	0	next	hit	3349
Vp028	1676	Response	2	56469964	51619	1
Vp028	1677	Picture	MorphF4_07_orig.jpg ; MorphF4_00_LOWER.jpg	56470098	0	1	15658	2	0	next	hit	3351
Vp028	1677	Response	2	56485644	15546	1
Vp028	1678	Picture	MorphM1_06_orig.jpg ; MorphM1_00_LOWER.jpg	56485756	0	1	7016	152	0	next	hit	3353
Vp028	1678	Response	2	56492764	7008	1
Vp028	1679	Picture	MorphF3_05_orig.jpg ; MorphF3_10_LOWER.jpg	56492772	0	151	16159	332	0	next	hit	3355
Vp028	1679	Response	2	56508924	16152	1
Vp028	1680	Picture	MorphF6_01_orig.jpg ; MorphF6_00_LOWER.jpg	56508931	0	181	25659	182	0	next	incorrect	3357
Vp028	1680	Response	1	56534524	25593	1
Vp028	1681	Picture	MorphM5_07_orig.jpg ; MorphM5_10_LOWER.jpg	56534590	0	1	23089	2	0	next	hit	3359
Vp028	1681	Response	2	56557564	22974	1
Vp028	1682	Picture	MorphF5_02_orig.jpg ; MorphF5_10_LOWER.jpg	56557679	0	1	10052	168	0	next	incorrect	3361
Vp028	1682	Response	1	56567724	10045	1
Vp028	1683	Picture	MorphF4_01_orig.jpg ; MorphF4_10_LOWER.jpg	56567731	0	167	8880	345	0	next	incorrect	3363
Vp028	1683	Response	1	56576603	8872	1
Vp028	1684	Picture	MorphF2_07_orig.jpg ; MorphF2_10_LOWER.jpg	56576611	0	178	7210	179	0	next	hit	3365
Vp028	1684	Response	2	56583723	7112	1
Vp028	1685	Picture	MorphF3_08_orig.jpg ; MorphF3_00_LOWER.jpg	56583821	0	1	14597	2	0	next	hit	3367
Vp028	1685	Response	2	56598283	14462	1
Vp028	1686	Picture	MorphM10_05_orig.jpg ; MorphM10_00_LOWER.jpg	56598418	0	1	6104	2	0	next	hit	3369
Vp028	1686	Response	2	56604443	6025	1
Vp028	1687	Picture	MorphM2_08_orig.jpg ; MorphM2_00_LOWER.jpg	56604522	0	1	5929	177	0	next	hit	3371
Vp028	1687	Response	2	56610443	5921	1
Vp028	1688	Picture	MorphM5_10_orig.jpg ; MorphM5_00_LOWER.jpg	56610451	0	176	14772	177	0	next	hit	3373
Vp028	1688	Response	2	56625083	14632	1
Vp028	1689	Picture	MorphM4_02_orig.jpg ; MorphM4_10_LOWER.jpg	56625223	0	1	15526	2	0	next	incorrect	3375
Vp028	1689	Response	1	56640603	15380	1
Vp028	1690	Picture	MorphF4_08_orig.jpg ; MorphF4_00_LOWER.jpg	56640749	0	1	10217	3	0	next	hit	3377
Vp028	1690	Response	2	56650843	10094	1
Vp028	1691	Picture	MorphM1_05_orig.jpg ; MorphM1_10_LOWER.jpg	56650966	0	2	11280	3	0	next	hit	3379
Vp028	1691	Response	2	56662123	11157	1
Vp028	1692	Picture	MorphM10_00_orig.jpg ; MorphM10_00_LOWER.jpg	56662246	0	1	44045	146	0	next	hit	3381
Vp028	1692	Response	2	56706283	44037	1
Vp028	1693	Picture	MorphF2_03_orig.jpg ; MorphF2_10_LOWER.jpg	56706291	0	145	22160	290	0	next	incorrect	3383
Vp028	1693	Response	1	56728443	22152	1
Vp028	1694	Picture	MorphF10_07_orig.jpg ; MorphF10_10_LOWER.jpg	56728451	0	145	20315	146	0	next	hit	3385
Vp028	1694	Response	2	56748682	20231	1
Vp028	1695	Picture	MorphF1_09_orig.jpg ; MorphF1_10_LOWER.jpg	56748766	0	1	6502	2	0	next	hit	3387
Vp028	1695	Response	2	56755162	6396	1
Vp028	1696	Picture	MorphF8_06_orig.jpg ; MorphF8_00_LOWER.jpg	56755268	0	1	5822	151	0	next	hit	3389
Vp028	1696	Response	2	56761082	5814	1
Vp028	1697	Picture	MorphF1_02_orig.jpg ; MorphF1_10_LOWER.jpg	56761090	0	150	11959	151	0	next	incorrect	3391
Vp028	1697	Response	1	56772922	11832	1
Vp028	1698	Picture	MorphF10_03_orig.jpg ; MorphF10_00_LOWER.jpg	56773049	0	1	19081	163	0	next	incorrect	3393
Vp028	1698	Response	1	56792122	19073	1
Vp028	1699	Picture	MorphM9_00_orig.jpg ; MorphM9_10_LOWER.jpg	56792130	0	162	7592	163	0	next	incorrect	3395
Vp028	1699	Response	1	56799642	7512	1
Vp028	1700	Picture	MorphF6_06_orig.jpg ; MorphF6_10_LOWER.jpg	56799722	0	1	7124	176	0	next	hit	3397
Vp028	1700	Response	2	56806842	7120	1
Vp028	1701	Picture	MorphM7_10_orig.jpg ; MorphM7_10_LOWER.jpg	56806846	0	175	14373	176	0	next	hit	3399
Vp028	1701	Response	2	56821082	14236	1
Vp028	1702	Picture	MorphM5_06_orig.jpg ; MorphM5_10_LOWER.jpg	56821219	0	1	33308	2	0	next	hit	3401
Vp028	1702	Response	2	56854442	33223	1
Vp028	1703	Picture	MorphM3_01_orig.jpg ; MorphM3_10_LOWER.jpg	56854527	0	1	116886	156	0	next	incorrect	3403
Vp028	1703	Response	1	56971401	116874	1
Vp028	1704	Picture	MorphM4_00_orig.jpg ; MorphM4_10_LOWER.jpg	56971413	0	155	10372	156	0	next	incorrect	3405
Vp028	1704	Response	1	56981641	10228	1
Vp028	1705	Picture	MorphF5_03_orig.jpg ; MorphF5_10_LOWER.jpg	56981785	0	1	6369	2	0	next	incorrect	3407
Vp028	1705	Response	1	56988041	6256	1
Vp028	1706	Picture	MorphF9_01_orig.jpg ; MorphF9_00_LOWER.jpg	56988154	0	1	10218	2	0	next	incorrect	3409
Vp028	1706	Response	1	56998281	10127	1
Vp028	1707	Picture	MorphM4_04_orig.jpg ; MorphM4_10_LOWER.jpg	56998372	0	1	40157	186	0	next	incorrect	3411
Vp028	1707	Response	1	57038521	40149	1
Vp028	1708	Picture	MorphM6_07_orig.jpg ; MorphM6_10_LOWER.jpg	57038529	0	185	17833	186	0	next	hit	3413
Vp028	1708	Response	2	57056281	17752	1
Vp028	1709	Picture	MorphM1_06_orig.jpg ; MorphM1_10_LOWER.jpg	57056362	0	1	9023	2	0	next	hit	3415
Vp028	1709	Response	2	57065320	8958	1
Vp028	1710	Picture	MorphM3_05_orig.jpg ; MorphM3_10_LOWER.jpg	57065385	0	1	7829	2	0	next	hit	3417
Vp028	1710	Response	2	57073080	7695	1
Vp028	1711	Picture	MorphM5_01_orig.jpg ; MorphM5_10_LOWER.jpg	57073214	0	1	28531	2	0	next	incorrect	3419
Vp028	1711	Response	1	57101640	28426	1
Vp028	1712	Picture	MorphF8_07_orig.jpg ; MorphF8_00_LOWER.jpg	57101745	0	1	14943	186	0	next	hit	3421
Vp028	1712	Response	2	57116680	14935	1
Vp028	1713	Picture	MorphF6_00_orig.jpg ; MorphF6_00_LOWER.jpg	57116688	0	185	139784	186	0	next	incorrect	3423
Vp028	1713	Response	1	57256359	139671	1
Vp028	1714	Picture	MorphF7_06_orig.jpg ; MorphF7_00_LOWER.jpg	57256472	0	1	11412	2	0	next	hit	3425
Vp028	1714	Response	2	57267800	11328	1
Vp028	1715	Picture	MorphM5_05_orig.jpg ; MorphM5_00_LOWER.jpg	57267884	0	1	68163	179	0	next	hit	3427
Vp028	1715	Response	2	57336039	68155	1
Vp028	1716	Picture	MorphM10_04_orig.jpg ; MorphM10_00_LOWER.jpg	57336047	0	178	19683	179	0	next	hit	3429
Vp028	1716	Response	2	57355639	19592	1
Vp028	1717	Picture	MorphM7_08_orig.jpg ; MorphM7_10_LOWER.jpg	57355730	0	1	4777	2	0	next	hit	3431
Vp028	1717	Response	2	57360439	4709	1
Vp028	1718	Picture	MorphF3_07_orig.jpg ; MorphF3_00_LOWER.jpg	57360507	0	1	6370	2	0	next	hit	3433
Vp028	1718	Response	2	57366759	6252	1
Vp028	1719	Picture	MorphF9_10_orig.jpg ; MorphF9_10_LOWER.jpg	57366877	0	1	5009	168	0	next	hit	3435
Vp028	1719	Response	2	57371879	5002	1
Vp028	1720	Picture	MorphF4_10_orig.jpg ; MorphF4_10_LOWER.jpg	57371886	0	167	5740	168	0	next	hit	3437
Vp028	1720	Response	2	57377559	5673	1
Vp028	1721	Picture	MorphM6_10_orig.jpg ; MorphM6_10_LOWER.jpg	57377626	0	1	6635	2	0	next	hit	3439
Vp028	1721	Response	2	57384119	6493	1
Vp028	1722	Picture	MorphF6_10_orig.jpg ; MorphF6_10_LOWER.jpg	57384261	0	1	5838	2	0	next	hit	3441
Vp028	1722	Response	2	57389958	5697	1
Vp028	1723	Picture	MorphM7_05_orig.jpg ; MorphM7_00_LOWER.jpg	57390099	0	1	13934	2	0	next	hit	3443
Vp028	1723	Response	2	57403958	13859	1
Vp028	1724	Picture	MorphF10_09_orig.jpg ; MorphF10_10_LOWER.jpg	57404033	0	1	4910	2	0	next	hit	3445
Vp028	1724	Response	2	57408838	4805	1
Vp028	1725	Picture	MorphF7_09_orig.jpg ; MorphF7_10_LOWER.jpg	57408943	0	1	5263	179	0	next	hit	3447
Vp028	1725	Response	2	57414198	5255	1
Vp028	1726	Picture	MorphF1_05_orig.jpg ; MorphF1_10_LOWER.jpg	57414206	0	178	111113	180	0	next	incorrect	3449
Vp028	1726	Response	1	57525238	111032	1
Vp028	1727	Picture	MorphF7_00_orig.jpg ; MorphF7_10_LOWER.jpg	57525319	0	2	121526	162	0	next	incorrect	3451
Vp028	1727	Response	1	57646837	121518	1
Vp028	1728	Picture	MorphM2_04_orig.jpg ; MorphM2_10_LOWER.jpg	57646845	0	160	39279	320	0	next	incorrect	3453
Vp028	1728	Response	1	57686117	39272	1
Vp028	1729	Picture	MorphF7_02_orig.jpg ; MorphF7_00_LOWER.jpg	57686124	0	160	75134	161	0	next	hit	3455
Vp028	1729	Response	2	57761156	75032	1
Vp028	1730	Picture	MorphM6_05_orig.jpg ; MorphM6_10_LOWER.jpg	57761258	0	1	25478	2	0	next	hit	3457
Vp028	1730	Response	2	57786596	25338	1
Vp028	1731	Picture	MorphF3_02_orig.jpg ; MorphF3_10_LOWER.jpg	57786736	0	1	8748	145	0	next	incorrect	3459
Vp028	1731	Response	1	57795476	8740	1
Vp028	1732	Picture	MorphM3_02_orig.jpg ; MorphM3_00_LOWER.jpg	57795484	0	144	9276	301	0	next	hit	3461
Vp028	1732	Response	2	57804756	9272	1
Vp028	1733	Picture	MorphF4_05_orig.jpg ; MorphF4_00_LOWER.jpg	57804760	0	157	19530	158	0	next	hit	3463
Vp028	1733	Response	2	57824196	19436	1
Vp028	1734	Picture	MorphM9_02_orig.jpg ; MorphM9_10_LOWER.jpg	57824290	0	1	10069	151	0	next	incorrect	3465
Vp028	1734	Response	1	57834356	10066	1
Vp028	1735	Picture	MorphF9_06_orig.jpg ; MorphF9_10_LOWER.jpg	57834359	0	150	12092	151	0	next	hit	3467
Vp028	1735	Response	2	57846356	11997	1
Vp028	1736	Picture	MorphM2_04_orig.jpg ; MorphM2_00_LOWER.jpg	57846451	0	1	60245	2	0	next	incorrect	3469
Vp028	1736	Response	1	57906595	60144	1
Vp028	1737	Picture	MorphF2_03_orig.jpg ; MorphF2_00_LOWER.jpg	57906696	0	1	103987	184	0	next	incorrect	3471
Vp028	1737	Response	1	58010675	103979	1
Vp028	1738	Picture	MorphF1_07_orig.jpg ; MorphF1_00_LOWER.jpg	58010683	0	183	40639	333	0	next	hit	3473
Vp028	1738	Response	2	58051315	40632	1
Vp028	1739	Picture	MorphM8_06_orig.jpg ; MorphM8_00_LOWER.jpg	58051322	0	150	7580	151	0	next	hit	3475
Vp028	1739	Response	2	58058834	7512	1
Vp028	1740	Picture	MorphM6_06_orig.jpg ; MorphM6_00_LOWER.jpg	58058902	0	1	28132	2	0	next	hit	3477
Vp028	1740	Response	2	58086914	28012	1
Vp028	1741	Picture	MorphF6_07_orig.jpg ; MorphF6_10_LOWER.jpg	58087034	0	1	6768	2	0	next	hit	3479
Vp028	1741	Response	2	58093714	6680	1
Vp028	1742	Picture	MorphM1_09_orig.jpg ; MorphM1_10_LOWER.jpg	58093802	0	1	5175	2	0	next	hit	3481
Vp028	1742	Response	2	58098914	5112	1
Vp028	1743	Picture	MorphF8_02_orig.jpg ; MorphF8_10_LOWER.jpg	58098977	0	1	19507	2	0	next	incorrect	3483
Vp028	1743	Response	1	58118354	19377	1
Vp028	1744	Picture	MorphM4_06_orig.jpg ; MorphM4_10_LOWER.jpg	58118484	0	1	93237	185	0	next	hit	3485
Vp028	1744	Response	2	58211713	93229	2
Vp028	1745	Picture	MorphF9_00_orig.jpg ; MorphF9_10_LOWER.jpg	58211721	0	184	10084	369	0	next	incorrect	3487
Vp028	1745	Response	1	58221793	10072	1
Vp028	1746	Picture	MorphM8_02_orig.jpg ; MorphM8_00_LOWER.jpg	58221805	0	185	7084	186	0	next	hit	3489
Vp028	1746	Response	2	58228753	6948	1
Vp028	1747	Picture	MorphM6_03_orig.jpg ; MorphM6_10_LOWER.jpg	58228889	0	1	9289	2	0	next	incorrect	3491
Vp028	1747	Response	1	58238113	9224	1
Vp028	1748	Picture	MorphF2_08_orig.jpg ; MorphF2_00_LOWER.jpg	58238178	0	1	13383	154	0	next	hit	3493
Vp028	1748	Response	2	58251553	13375	1
Vp028	1749	Picture	MorphF4_00_orig.jpg ; MorphF4_10_LOWER.jpg	58251561	0	153	9574	154	0	next	incorrect	3495
Vp028	1749	Response	1	58260993	9432	1
Vp028	1750	Picture	MorphM2_00_orig.jpg ; MorphM2_00_LOWER.jpg	58261135	0	1	21099	2	0	next	incorrect	3497
Vp028	1750	Response	1	58282113	20978	1
Vp028	1751	Picture	MorphM5_09_orig.jpg ; MorphM5_10_LOWER.jpg	58282234	0	1	9646	176	0	next	hit	3499
Vp028	1751	Response	2	58291873	9639	1
Vp028	1752	Picture	MorphF5_07_orig.jpg ; MorphF5_00_LOWER.jpg	58291880	0	175	6676	176	0	next	hit	3501
Vp028	1752	Response	2	58298433	6553	1
Vp028	1753	Picture	MorphM9_09_orig.jpg ; MorphM9_00_LOWER.jpg	58298556	0	1	5561	147	0	next	hit	3503
Vp028	1753	Response	2	58304113	5557	1
Vp028	1754	Picture	MorphM10_08_orig.jpg ; MorphM10_10_LOWER.jpg	58304117	0	146	5283	317	0	next	hit	3505
Vp028	1754	Response	2	58309393	5276	1
Vp028	1755	Picture	MorphM3_00_orig.jpg ; MorphM3_10_LOWER.jpg	58309400	0	171	70368	172	0	next	incorrect	3507
Vp028	1755	Response	1	58379632	70232	2
Vp028	1756	Picture	MorphM8_04_orig.jpg ; MorphM8_00_LOWER.jpg	58379768	0	1	7552	146	0	next	hit	3509
Vp028	1756	Response	2	58387312	7544	1
Vp028	1757	Picture	MorphF5_06_orig.jpg ; MorphF5_10_LOWER.jpg	58387320	0	145	5585	146	0	next	hit	3511
Vp028	1757	Response	2	58392832	5512	1
Vp028	1758	Picture	MorphM1_10_orig.jpg ; MorphM1_10_LOWER.jpg	58392905	0	1	5440	3	0	next	hit	3513
Vp028	1758	Response	2	58398272	5367	1
Vp028	1759	Picture	MorphF3_10_orig.jpg ; MorphF3_10_LOWER.jpg	58398345	0	2	9953	3	0	next	hit	3515
Vp028	1759	Response	2	58408192	9847	1
Vp028	1760	Picture	MorphM4_07_orig.jpg ; MorphM4_00_LOWER.jpg	58408298	0	1	41667	2	0	next	hit	3517
Vp028	1760	Response	2	58449872	41574	1
Vp028	1761	Picture	MorphF5_05_orig.jpg ; MorphF5_00_LOWER.jpg	58449965	0	1	8315	180	0	next	hit	3519
Vp028	1761	Response	2	58458272	8307	1
Vp028	1762	Picture	MorphM10_08_orig.jpg ; MorphM10_00_LOWER.jpg	58458280	0	179	5839	358	0	next	hit	3521
Vp028	1762	Response	2	58464112	5832	1
Vp028	1763	Picture	MorphF6_03_orig.jpg ; MorphF6_10_LOWER.jpg	58464119	0	179	18490	180	0	next	hit	3523
Vp028	1763	Response	2	58482512	18393	1
Vp028	1764	Picture	MorphM4_09_orig.jpg ; MorphM4_10_LOWER.jpg	58482609	0	1	39279	2	0	next	hit	3525
Vp028	1764	Response	2	58516832	34223	1
Vp028	1765	Picture	end_ins	58521888	5000	1	1902966	2	5000	next	other	0
Vp028	1765	Response	3	60418350	1901462	1
