# Supplementary material for: Categorical Perception of Fear and Anger Expressions in Whole, Masked and Composite Faces
Source: PLoS One. 2015 Aug 11;10(8):e0134790. doi: 10.1371/journal.pone.0134790 (PMC4532458; doi:10.1371/journal.pone.0134790)
Supplement: S1 Dataset — (ZIP) [file pone.0134790.s001.zip › Exp2/Vp027-Vp027_UpDown_Identification.log]

Scenario - 
Logfile written - 09/18/2014 11:08:24

Subject	Trial	Event Type	Code	Time	TTime	Uncertainty	Duration	Uncertainty	ReqTime	ReqDur	Stim Type	Pair Index

Vp027	1	Picture	instruction	-9867	0	1	321527	2	0	next	other	0
Vp027	1	Response	3	311585	321452	1
Vp027	2	Response	1	407094	95434	1
Vp027	3	Picture	MorphF9_01_orig.jpg ; MorphF9_10_LOWER.jpg	407104	0	233	542234	438	0	next	incorrect	5
Vp027	3	Response	1	949329	542225	1
Vp027	4	Picture	MorphF5_05_orig.jpg ; MorphF5_00_LOWER.jpg	949338	0	205	45719	207	0	next	incorrect	7
Vp027	4	Response	1	994928	45590	1
Vp027	5	Picture	MorphF6_08_orig.jpg ; MorphF6_10_LOWER.jpg	995057	0	2	8600	162	0	next	hit	9
Vp027	5	Response	2	1003648	8591	1
Vp027	6	Picture	MorphM4_08_orig.jpg ; MorphM4_00_LOWER.jpg	1003657	0	160	13121	336	0	next	hit	11
Vp027	6	Response	2	1016768	13111	1
Vp027	7	Picture	MorphF10_10_orig.jpg ; MorphF10_10_LOWER.jpg	1016778	0	176	9729	177	0	next	hit	13
Vp027	7	Response	2	1026368	9590	1
Vp027	8	Picture	MorphM8_02_orig.jpg ; MorphM8_00_LOWER.jpg	1026507	0	1	41710	225	0	next	incorrect	15
Vp027	8	Response	1	1068208	41701	1
Vp027	9	Picture	MorphM10_01_orig.jpg ; MorphM10_10_LOWER.jpg	1068217	0	224	10399	399	0	next	hit	17
Vp027	9	Response	2	1078607	10390	1
Vp027	10	Picture	MorphM4_04_orig.jpg ; MorphM4_10_LOWER.jpg	1078616	0	175	12561	396	0	next	incorrect	19
Vp027	10	Response	1	1091167	12551	1
Vp027	11	Picture	MorphM6_05_orig.jpg ; MorphM6_10_LOWER.jpg	1091177	0	221	15480	222	0	next	incorrect	21
Vp027	11	Response	1	1106527	15350	1
Vp027	12	Picture	MorphM3_04_orig.jpg ; MorphM3_00_LOWER.jpg	1106657	0	1	17251	2	0	next	incorrect	23
Vp027	12	Response	1	1123807	17150	1
Vp027	13	Picture	MorphF2_10_orig.jpg ; MorphF2_10_LOWER.jpg	1123908	0	1	10467	151	0	next	hit	25
Vp027	13	Response	2	1134367	10459	1
Vp027	14	Picture	MorphF10_01_orig.jpg ; MorphF10_10_LOWER.jpg	1134375	0	150	15362	331	0	next	hit	27
Vp027	14	Response	2	1149727	15352	1
Vp027	15	Picture	MorphM7_01_orig.jpg ; MorphM7_00_LOWER.jpg	1149737	0	181	9678	371	0	next	incorrect	29
Vp027	15	Response	1	1159407	9670	1
Vp027	16	Picture	MorphM6_08_orig.jpg ; MorphM6_10_LOWER.jpg	1159415	0	190	12662	191	0	next	hit	31
Vp027	16	Response	2	1171967	12552	1
Vp027	17	Picture	MorphF7_04_orig.jpg ; MorphF7_00_LOWER.jpg	1172077	0	1	14464	2	0	next	incorrect	33
Vp027	17	Response	1	1186446	14369	1
Vp027	18	Picture	MorphF5_09_orig.jpg ; MorphF5_00_LOWER.jpg	1186541	0	1	16554	168	0	next	incorrect	35
Vp027	18	Response	1	1203086	16545	1
Vp027	19	Picture	MorphF10_07_orig.jpg ; MorphF10_00_LOWER.jpg	1203095	0	167	8079	350	0	next	hit	37
Vp027	19	Response	2	1211166	8071	1
Vp027	20	Picture	MorphM4_02_orig.jpg ; MorphM4_00_LOWER.jpg	1211174	0	183	7600	330	0	next	incorrect	39
Vp027	20	Response	1	1218766	7592	1
Vp027	21	Picture	MorphF6_10_orig.jpg ; MorphF6_10_LOWER.jpg	1218774	0	147	9121	329	0	next	hit	41
Vp027	21	Response	2	1227886	9112	1
Vp027	22	Picture	MorphF2_00_orig.jpg ; MorphF2_10_LOWER.jpg	1227895	0	182	12241	331	0	next	incorrect	43
Vp027	22	Response	1	1240126	12231	1
Vp027	23	Picture	MorphF5_02_orig.jpg ; MorphF5_10_LOWER.jpg	1240136	0	149	9437	150	0	next	incorrect	45
Vp027	23	Response	1	1249486	9350	1
Vp027	24	Picture	MorphF6_09_orig.jpg ; MorphF6_10_LOWER.jpg	1249573	0	1	10161	192	0	next	hit	47
Vp027	24	Response	2	1259726	10153	1
Vp027	25	Picture	MorphM4_09_orig.jpg ; MorphM4_00_LOWER.jpg	1259734	0	191	13121	398	0	next	hit	49
Vp027	25	Response	2	1272846	13112	1
Vp027	26	Picture	MorphM1_02_orig.jpg ; MorphM1_00_LOWER.jpg	1272855	0	207	7902	208	0	next	incorrect	51
Vp027	26	Response	1	1280606	7751	1
Vp027	27	Picture	MorphF4_04_orig.jpg ; MorphF4_10_LOWER.jpg	1280757	0	1	13005	2	0	next	incorrect	53
Vp027	27	Response	1	1293646	12889	1
Vp027	28	Picture	MorphM2_00_orig.jpg ; MorphM2_10_LOWER.jpg	1293762	0	1	6900	2	0	next	incorrect	55
Vp027	28	Response	1	1300525	6763	1
Vp027	29	Picture	MorphF2_08_orig.jpg ; MorphF2_00_LOWER.jpg	1300662	0	1	8227	2	0	next	hit	57
Vp027	29	Response	2	1308765	8103	1
Vp027	30	Picture	MorphF10_04_orig.jpg ; MorphF10_00_LOWER.jpg	1308889	0	1	48303	2	0	next	incorrect	59
Vp027	30	Response	1	1357085	48196	1
Vp027	31	Picture	MorphF4_04_orig.jpg ; MorphF4_00_LOWER.jpg	1357192	0	1	9156	2	0	next	incorrect	61
Vp027	31	Response	1	1366205	9013	1
Vp027	32	Picture	MorphF3_02_orig.jpg ; MorphF3_10_LOWER.jpg	1366348	0	1	7033	2	0	next	incorrect	63
Vp027	32	Response	1	1373245	6897	1
Vp027	33	Picture	MorphM3_02_orig.jpg ; MorphM3_10_LOWER.jpg	1373381	0	1	24151	2	0	next	incorrect	65
Vp027	33	Response	1	1397404	24023	1
Vp027	34	Picture	MorphM9_00_orig.jpg ; MorphM9_10_LOWER.jpg	1397532	0	1	8838	187	0	next	incorrect	67
Vp027	34	Response	1	1406364	8832	1
Vp027	35	Picture	MorphF9_07_orig.jpg ; MorphF9_00_LOWER.jpg	1406370	0	186	12243	338	0	next	hit	69
Vp027	35	Response	2	1418604	12234	1
Vp027	36	Picture	MorphM4_00_orig.jpg ; MorphM4_00_LOWER.jpg	1418613	0	152	9838	153	0	next	incorrect	71
Vp027	36	Response	1	1428364	9751	1
Vp027	37	Picture	MorphF5_07_orig.jpg ; MorphF5_00_LOWER.jpg	1428451	0	1	24642	174	0	next	incorrect	73
Vp027	37	Response	1	1453084	24633	1
Vp027	38	Picture	MorphM5_07_orig.jpg ; MorphM5_00_LOWER.jpg	1453093	0	173	25839	383	0	next	incorrect	75
Vp027	38	Response	1	1478924	25831	1
Vp027	39	Picture	MorphM9_06_orig.jpg ; MorphM9_10_LOWER.jpg	1478932	0	210	8881	430	0	next	incorrect	77
Vp027	39	Response	1	1487804	8872	1
Vp027	40	Picture	MorphM6_02_orig.jpg ; MorphM6_00_LOWER.jpg	1487813	0	220	7596	408	0	next	incorrect	79
Vp027	40	Response	1	1495403	7590	1
Vp027	41	Picture	MorphF2_03_orig.jpg ; MorphF2_10_LOWER.jpg	1495409	0	188	37044	355	0	next	hit	81
Vp027	41	Response	2	1532443	37034	1
Vp027	42	Picture	MorphM8_00_orig.jpg ; MorphM8_10_LOWER.jpg	1532453	0	167	10649	168	0	next	hit	83
Vp027	42	Response	2	1543003	10550	1
Vp027	43	Picture	MorphF4_05_orig.jpg ; MorphF4_00_LOWER.jpg	1543102	0	1	6900	2	0	next	incorrect	85
Vp027	43	Response	1	1549883	6781	1
Vp027	44	Picture	MorphF7_01_orig.jpg ; MorphF7_10_LOWER.jpg	1550002	0	1	7889	208	0	next	hit	87
Vp027	44	Response	2	1557883	7881	1
Vp027	45	Picture	MorphF4_00_orig.jpg ; MorphF4_10_LOWER.jpg	1557891	0	207	7681	430	0	next	incorrect	89
Vp027	45	Response	1	1565563	7672	1
Vp027	46	Picture	MorphF1_02_orig.jpg ; MorphF1_00_LOWER.jpg	1565572	0	223	13624	224	0	next	incorrect	91
Vp027	46	Response	1	1579083	13511	1
Vp027	47	Picture	MorphM10_07_orig.jpg ; MorphM10_10_LOWER.jpg	1579196	0	1	7096	205	0	next	hit	93
Vp027	47	Response	2	1586283	7087	1
Vp027	48	Picture	MorphF1_04_orig.jpg ; MorphF1_10_LOWER.jpg	1586292	0	204	9757	205	0	next	incorrect	95
Vp027	48	Response	1	1595962	9670	1
Vp027	49	Picture	MorphF10_06_orig.jpg ; MorphF10_10_LOWER.jpg	1596049	0	1	8322	173	0	next	hit	97
Vp027	49	Response	2	1604362	8313	1
Vp027	50	Picture	MorphF6_06_orig.jpg ; MorphF6_10_LOWER.jpg	1604371	0	172	17023	173	0	next	hit	99
Vp027	50	Response	2	1621322	16951	1
Vp027	51	Picture	MorphM4_02_orig.jpg ; MorphM4_10_LOWER.jpg	1621394	0	1	9156	2	0	next	incorrect	101
Vp027	51	Response	1	1630442	9048	1
Vp027	52	Picture	MorphF8_07_orig.jpg ; MorphF8_00_LOWER.jpg	1630550	0	1	38881	2	0	next	incorrect	103
Vp027	52	Response	1	1669322	38772	1
Vp027	53	Picture	MorphF4_09_orig.jpg ; MorphF4_10_LOWER.jpg	1669431	0	1	9659	163	0	next	hit	105
Vp027	53	Response	2	1679082	9651	1
Vp027	54	Picture	MorphM9_03_orig.jpg ; MorphM9_10_LOWER.jpg	1679090	0	162	10378	163	0	next	incorrect	107
Vp027	54	Response	1	1689322	10232	1
Vp027	55	Picture	MorphF10_08_orig.jpg ; MorphF10_10_LOWER.jpg	1689468	0	1	6901	2	0	next	hit	109
Vp027	55	Response	2	1696282	6814	1
Vp027	56	Picture	MorphF7_02_orig.jpg ; MorphF7_10_LOWER.jpg	1696369	0	1	45781	2	0	next	hit	111
Vp027	56	Response	2	1742041	45672	1
Vp027	57	Picture	MorphM10_00_orig.jpg ; MorphM10_00_LOWER.jpg	1742150	0	1	7019	149	0	next	incorrect	113
Vp027	57	Response	1	1749161	7011	1
Vp027	58	Picture	MorphF7_05_orig.jpg ; MorphF7_00_LOWER.jpg	1749169	0	148	9760	355	0	next	incorrect	115
Vp027	58	Response	1	1758921	9752	1
Vp027	59	Picture	MorphM6_04_orig.jpg ; MorphM6_10_LOWER.jpg	1758929	0	207	6642	407	0	next	incorrect	117
Vp027	59	Response	1	1765561	6632	1
Vp027	60	Picture	MorphF8_04_orig.jpg ; MorphF8_10_LOWER.jpg	1765571	0	200	12275	201	0	next	incorrect	119
Vp027	60	Response	1	1777721	12150	1
Vp027	61	Picture	MorphM2_05_orig.jpg ; MorphM2_00_LOWER.jpg	1777846	0	1	18682	163	0	next	incorrect	121
Vp027	61	Response	1	1796521	18675	1
Vp027	62	Picture	MorphF5_05_orig.jpg ; MorphF5_10_LOWER.jpg	1796528	0	162	6530	163	0	next	incorrect	123
Vp027	62	Response	1	1802921	6393	1
Vp027	63	Picture	MorphF8_08_orig.jpg ; MorphF8_10_LOWER.jpg	1803058	0	1	7391	175	0	next	hit	125
Vp027	63	Response	2	1810440	7382	1
Vp027	64	Picture	MorphM8_03_orig.jpg ; MorphM8_10_LOWER.jpg	1810449	0	174	6808	175	0	next	hit	127
Vp027	64	Response	2	1817160	6711	1
Vp027	65	Picture	MorphF9_03_orig.jpg ; MorphF9_00_LOWER.jpg	1817257	0	1	18180	2	0	next	incorrect	129
Vp027	65	Response	1	1835321	18064	1
Vp027	66	Picture	MorphM10_04_orig.jpg ; MorphM10_00_LOWER.jpg	1835437	0	1	5012	165	0	next	incorrect	131
Vp027	66	Response	1	1840440	5003	1
Vp027	67	Picture	MorphM5_05_orig.jpg ; MorphM5_10_LOWER.jpg	1840449	0	164	13360	371	0	next	incorrect	133
Vp027	67	Response	1	1853800	13351	1
Vp027	68	Picture	MorphM4_03_orig.jpg ; MorphM4_10_LOWER.jpg	1853809	0	207	26160	395	0	next	incorrect	135
Vp027	68	Response	1	1879960	26151	1
Vp027	69	Picture	MorphF4_07_orig.jpg ; MorphF4_00_LOWER.jpg	1879969	0	188	25134	189	0	next	incorrect	137
Vp027	69	Response	1	1905000	25031	1
Vp027	70	Picture	MorphM2_04_orig.jpg ; MorphM2_00_LOWER.jpg	1905103	0	1	7662	170	0	next	incorrect	139
Vp027	70	Response	1	1912760	7657	1
Vp027	71	Picture	MorphM1_09_orig.jpg ; MorphM1_00_LOWER.jpg	1912765	0	169	5476	170	0	next	incorrect	141
Vp027	71	Response	1	1918119	5354	1
Vp027	72	Picture	MorphF9_05_orig.jpg ; MorphF9_00_LOWER.jpg	1918241	0	1	7298	2	0	next	hit	143
Vp027	72	Response	2	1925399	7158	1
Vp027	73	Picture	MorphM3_09_orig.jpg ; MorphM3_00_LOWER.jpg	1925539	0	1	14669	195	0	next	hit	145
Vp027	73	Response	2	1940199	14660	1
Vp027	74	Picture	MorphM9_06_orig.jpg ; MorphM9_00_LOWER.jpg	1940208	0	194	18771	195	0	next	incorrect	147
Vp027	74	Response	1	1958839	18631	1
Vp027	75	Picture	MorphM2_06_orig.jpg ; MorphM2_10_LOWER.jpg	1958979	0	1	7389	177	0	next	hit	149
Vp027	75	Response	2	1966359	7380	1
Vp027	76	Picture	MorphF2_09_orig.jpg ; MorphF2_00_LOWER.jpg	1966368	0	176	8668	177	0	next	hit	151
Vp027	76	Response	2	1974919	8551	1
Vp027	77	Picture	MorphF3_03_orig.jpg ; MorphF3_00_LOWER.jpg	1975036	0	1	5971	2	0	next	incorrect	153
Vp027	77	Response	1	1980919	5883	1
Vp027	78	Picture	MorphM5_08_orig.jpg ; MorphM5_10_LOWER.jpg	1981007	0	1	5308	2	0	next	incorrect	155
Vp027	78	Response	1	1986199	5192	1
Vp027	79	Picture	MorphM2_10_orig.jpg ; MorphM2_00_LOWER.jpg	1986315	0	1	33412	163	0	next	hit	157
Vp027	79	Response	2	2019718	33403	1
Vp027	80	Picture	MorphF7_08_orig.jpg ; MorphF7_10_LOWER.jpg	2019727	0	162	10720	352	0	next	hit	159
Vp027	80	Response	2	2030438	10711	1
Vp027	81	Picture	MorphM5_03_orig.jpg ; MorphM5_00_LOWER.jpg	2030447	0	190	6003	349	0	next	incorrect	161
Vp027	81	Response	1	2036438	5991	1
Vp027	82	Picture	MorphF1_06_orig.jpg ; MorphF1_00_LOWER.jpg	2036450	0	159	5864	160	0	next	incorrect	163
Vp027	82	Response	1	2042198	5748	1
Vp027	83	Picture	MorphM8_08_orig.jpg ; MorphM8_10_LOWER.jpg	2042314	0	1	6451	186	0	next	hit	165
Vp027	83	Response	2	2048758	6444	1
Vp027	84	Picture	MorphM3_02_orig.jpg ; MorphM3_00_LOWER.jpg	2048765	0	185	19122	356	0	next	incorrect	167
Vp027	84	Response	1	2067878	19113	1
Vp027	85	Picture	MorphM5_09_orig.jpg ; MorphM5_00_LOWER.jpg	2067887	0	171	5199	318	0	next	incorrect	169
Vp027	85	Response	1	2073078	5191	1
Vp027	86	Picture	MorphM6_06_orig.jpg ; MorphM6_10_LOWER.jpg	2073086	0	147	56480	344	0	next	hit	171
Vp027	86	Response	2	2129558	56472	1
Vp027	87	Picture	MorphF9_04_orig.jpg ; MorphF9_10_LOWER.jpg	2129566	0	197	8000	356	0	next	hit	173
Vp027	87	Response	2	2137557	7991	1
Vp027	88	Picture	MorphM6_00_orig.jpg ; MorphM6_00_LOWER.jpg	2137566	0	159	14318	331	0	next	hit	175
Vp027	88	Response	2	2151877	14311	1
Vp027	89	Picture	MorphF9_04_orig.jpg ; MorphF9_00_LOWER.jpg	2151884	0	172	19761	355	0	next	incorrect	177
Vp027	89	Response	1	2171637	19753	1
Vp027	90	Picture	MorphM6_05_orig.jpg ; MorphM6_00_LOWER.jpg	2171645	0	183	11860	184	0	next	incorrect	179
Vp027	90	Response	1	2183397	11752	1
Vp027	91	Picture	MorphF3_05_orig.jpg ; MorphF3_10_LOWER.jpg	2183505	0	1	6104	2	0	next	incorrect	181
Vp027	91	Response	1	2189477	5972	1
Vp027	92	Picture	MorphF9_07_orig.jpg ; MorphF9_10_LOWER.jpg	2189609	0	1	14436	163	0	next	hit	183
Vp027	92	Response	2	2204037	14428	1
Vp027	93	Picture	MorphF1_09_orig.jpg ; MorphF1_00_LOWER.jpg	2204045	0	162	8720	362	0	next	hit	185
Vp027	93	Response	2	2212757	8712	1
Vp027	94	Picture	MorphF3_04_orig.jpg ; MorphF3_00_LOWER.jpg	2212765	0	200	6000	371	0	next	incorrect	187
Vp027	94	Response	1	2218757	5992	1
Vp027	95	Picture	MorphF5_03_orig.jpg ; MorphF5_00_LOWER.jpg	2218765	0	171	6142	172	0	next	incorrect	189
Vp027	95	Response	1	2224757	5992	1
Vp027	96	Picture	MorphM5_04_orig.jpg ; MorphM5_00_LOWER.jpg	2224907	0	1	9156	2	0	next	incorrect	191
Vp027	96	Response	1	2233956	9049	1
Vp027	97	Picture	MorphM2_05_orig.jpg ; MorphM2_10_LOWER.jpg	2234063	0	1	18782	196	0	next	incorrect	193
Vp027	97	Response	1	2252836	18773	1
Vp027	98	Picture	MorphM8_04_orig.jpg ; MorphM8_00_LOWER.jpg	2252845	0	195	9999	343	0	next	hit	195
Vp027	98	Response	2	2262836	9991	1
Vp027	99	Picture	MorphF3_02_orig.jpg ; MorphF3_00_LOWER.jpg	2262844	0	148	6251	149	0	next	incorrect	197
Vp027	99	Response	1	2268996	6152	1
Vp027	100	Picture	MorphM1_08_orig.jpg ; MorphM1_10_LOWER.jpg	2269095	0	1	14995	2	0	next	incorrect	199
Vp027	100	Response	1	2283956	14861	1
Vp027	101	Picture	MorphM7_02_orig.jpg ; MorphM7_10_LOWER.jpg	2284090	0	1	8035	195	0	next	hit	201
Vp027	101	Response	2	2292116	8026	1
Vp027	102	Picture	MorphF3_06_orig.jpg ; MorphF3_10_LOWER.jpg	2292125	0	194	9599	343	0	next	hit	203
Vp027	102	Response	2	2301716	9591	1
Vp027	103	Picture	MorphM4_06_orig.jpg ; MorphM4_10_LOWER.jpg	2301724	0	149	14081	150	0	next	hit	205
Vp027	103	Response	2	2315716	13992	1
Vp027	104	Picture	MorphF3_01_orig.jpg ; MorphF3_00_LOWER.jpg	2315805	0	1	12474	2	0	next	incorrect	207
Vp027	104	Response	1	2328196	12391	1
Vp027	105	Picture	MorphM7_05_orig.jpg ; MorphM7_00_LOWER.jpg	2328279	0	1	17845	204	0	next	hit	209
Vp027	105	Response	2	2346115	17836	1
Vp027	106	Picture	MorphM9_08_orig.jpg ; MorphM9_10_LOWER.jpg	2346124	0	203	10640	382	0	next	incorrect	211
Vp027	106	Response	1	2356755	10631	1
Vp027	107	Picture	MorphM2_03_orig.jpg ; MorphM2_10_LOWER.jpg	2356764	0	179	8538	180	0	next	incorrect	213
Vp027	107	Response	1	2365235	8471	1
Vp027	108	Picture	MorphM7_02_orig.jpg ; MorphM7_00_LOWER.jpg	2365302	0	1	12022	188	0	next	incorrect	215
Vp027	108	Response	1	2377315	12013	1
Vp027	109	Picture	MorphM3_03_orig.jpg ; MorphM3_00_LOWER.jpg	2377324	0	187	9120	410	0	next	incorrect	217
Vp027	109	Response	1	2386435	9111	1
Vp027	110	Picture	MorphF6_04_orig.jpg ; MorphF6_00_LOWER.jpg	2386444	0	223	6724	224	0	next	hit	219
Vp027	110	Response	2	2393075	6631	1
Vp027	111	Picture	MorphF5_04_orig.jpg ; MorphF5_00_LOWER.jpg	2393168	0	1	13403	2	0	next	incorrect	221
Vp027	111	Response	1	2406435	13267	1
Vp027	112	Picture	MorphM8_07_orig.jpg ; MorphM8_10_LOWER.jpg	2406571	0	1	9792	162	0	next	hit	223
Vp027	112	Response	2	2416355	9784	1
Vp027	113	Picture	MorphF2_01_orig.jpg ; MorphF2_00_LOWER.jpg	2416363	0	161	12634	162	0	next	incorrect	225
Vp027	113	Response	1	2428915	12552	1
Vp027	114	Picture	MorphF6_08_orig.jpg ; MorphF6_00_LOWER.jpg	2428997	0	1	6727	175	0	next	hit	227
Vp027	114	Response	2	2435715	6718	1
Vp027	115	Picture	MorphM1_10_orig.jpg ; MorphM1_00_LOWER.jpg	2435724	0	174	8639	335	0	next	hit	229
Vp027	115	Response	2	2444354	8630	1
Vp027	116	Picture	MorphM4_05_orig.jpg ; MorphM4_00_LOWER.jpg	2444363	0	161	9316	162	0	next	hit	231
Vp027	116	Response	2	2453554	9191	1
Vp027	117	Picture	MorphM5_06_orig.jpg ; MorphM5_10_LOWER.jpg	2453679	0	1	34767	2	0	next	hit	233
Vp027	117	Response	2	2488354	34675	1
Vp027	118	Picture	MorphF2_02_orig.jpg ; MorphF2_10_LOWER.jpg	2488446	0	1	9515	174	0	next	incorrect	235
Vp027	118	Response	1	2497954	9508	1
Vp027	119	Picture	MorphM8_02_orig.jpg ; MorphM8_10_LOWER.jpg	2497961	0	173	17921	339	0	next	incorrect	237
Vp027	119	Response	1	2515874	17913	1
Vp027	120	Picture	MorphF2_01_orig.jpg ; MorphF2_10_LOWER.jpg	2515882	0	166	15279	313	0	next	incorrect	239
Vp027	120	Response	1	2531154	15272	1
Vp027	121	Picture	MorphF7_01_orig.jpg ; MorphF7_00_LOWER.jpg	2531161	0	147	6321	343	0	next	hit	241
Vp027	121	Response	2	2537474	6313	1
Vp027	122	Picture	MorphM10_02_orig.jpg ; MorphM10_00_LOWER.jpg	2537482	0	196	42479	376	0	next	incorrect	243
Vp027	122	Response	1	2579953	42471	1
Vp027	123	Picture	MorphM5_04_orig.jpg ; MorphM5_10_LOWER.jpg	2579961	0	180	6004	328	0	next	incorrect	245
Vp027	123	Response	1	2585953	5992	1
Vp027	124	Picture	MorphM8_06_orig.jpg ; MorphM8_00_LOWER.jpg	2585965	0	148	6717	347	0	next	hit	247
Vp027	124	Response	2	2592673	6708	1
Vp027	125	Picture	MorphF8_02_orig.jpg ; MorphF8_00_LOWER.jpg	2592682	0	199	15279	379	0	next	incorrect	249
Vp027	125	Response	1	2607953	15271	1
Vp027	126	Picture	MorphM6_10_orig.jpg ; MorphM6_10_LOWER.jpg	2607961	0	180	9680	367	0	next	hit	251
Vp027	126	Response	2	2617633	9672	1
Vp027	127	Picture	MorphM10_05_orig.jpg ; MorphM10_10_LOWER.jpg	2617641	0	187	7280	392	0	next	hit	253
Vp027	127	Response	2	2624913	7272	1
Vp027	128	Picture	MorphF10_05_orig.jpg ; MorphF10_00_LOWER.jpg	2624921	0	205	11085	207	0	next	incorrect	255
Vp027	128	Response	1	2635873	10952	1
Vp027	129	Picture	MorphF4_09_orig.jpg ; MorphF4_00_LOWER.jpg	2636006	0	2	8835	192	0	next	hit	257
Vp027	129	Response	2	2644833	8827	1
Vp027	130	Picture	MorphM5_02_orig.jpg ; MorphM5_00_LOWER.jpg	2644841	0	190	8814	191	0	next	incorrect	259
Vp027	130	Response	1	2653552	8711	1
Vp027	131	Picture	MorphM6_07_orig.jpg ; MorphM6_10_LOWER.jpg	2653655	0	1	12341	2	0	next	incorrect	261
Vp027	131	Response	1	2665872	12217	1
Vp027	132	Picture	MorphF8_08_orig.jpg ; MorphF8_00_LOWER.jpg	2665996	0	1	7697	2	0	next	incorrect	263
Vp027	132	Response	1	2673632	7636	1
Vp027	133	Picture	MorphM8_00_orig.jpg ; MorphM8_00_LOWER.jpg	2673693	0	1	16028	163	0	next	incorrect	265
Vp027	133	Response	1	2689712	16019	1
Vp027	134	Picture	MorphM10_09_orig.jpg ; MorphM10_00_LOWER.jpg	2689721	0	162	6879	345	0	next	hit	267
Vp027	134	Response	2	2696592	6871	1
Vp027	135	Picture	MorphM4_01_orig.jpg ; MorphM4_10_LOWER.jpg	2696600	0	183	10002	184	0	next	incorrect	269
Vp027	135	Response	1	2706512	9912	1
Vp027	136	Picture	MorphF6_09_orig.jpg ; MorphF6_00_LOWER.jpg	2706602	0	1	7431	2	0	next	hit	271
Vp027	136	Response	2	2713952	7350	1
Vp027	137	Picture	MorphF10_07_orig.jpg ; MorphF10_10_LOWER.jpg	2714033	0	1	14862	2	0	next	hit	273
Vp027	137	Response	2	2728752	14719	1
Vp027	138	Picture	MorphM6_08_orig.jpg ; MorphM6_00_LOWER.jpg	2728895	0	1	8985	174	0	next	incorrect	275
Vp027	138	Response	1	2737872	8977	1
Vp027	139	Picture	MorphF7_00_orig.jpg ; MorphF7_10_LOWER.jpg	2737880	0	173	8879	357	0	next	incorrect	277
Vp027	139	Response	1	2746752	8872	1
Vp027	140	Picture	MorphM6_04_orig.jpg ; MorphM6_00_LOWER.jpg	2746759	0	184	11841	338	0	next	incorrect	279
Vp027	140	Response	1	2758591	11832	2
Vp027	141	Picture	MorphF3_00_orig.jpg ; MorphF3_00_LOWER.jpg	2758600	0	154	8480	320	0	next	incorrect	281
Vp027	141	Response	1	2767071	8471	1
Vp027	142	Picture	MorphF8_06_orig.jpg ; MorphF8_00_LOWER.jpg	2767080	0	166	15293	167	0	next	incorrect	283
Vp027	142	Response	1	2782271	15191	1
Vp027	143	Picture	MorphM8_10_orig.jpg ; MorphM8_10_LOWER.jpg	2782373	0	1	6635	2	0	next	hit	285
Vp027	143	Response	2	2788911	6538	1
Vp027	144	Picture	MorphF2_02_orig.jpg ; MorphF2_00_LOWER.jpg	2789008	0	1	11146	3	0	next	incorrect	287
Vp027	144	Response	1	2800031	11023	1
Vp027	145	Picture	MorphF4_06_orig.jpg ; MorphF4_10_LOWER.jpg	2800154	0	2	6845	192	0	next	incorrect	289
Vp027	145	Response	1	2806991	6837	1
Vp027	146	Picture	MorphF1_00_orig.jpg ; MorphF1_00_LOWER.jpg	2806999	0	190	5364	191	0	next	incorrect	291
Vp027	146	Response	1	2812271	5272	1
Vp027	147	Picture	MorphF3_07_orig.jpg ; MorphF3_10_LOWER.jpg	2812363	0	1	9952	2	0	next	hit	293
Vp027	147	Response	2	2822191	9828	1
Vp027	148	Picture	MorphM8_06_orig.jpg ; MorphM8_10_LOWER.jpg	2822315	0	1	39013	2	0	next	hit	295
Vp027	148	Response	2	2861231	38916	1
Vp027	149	Picture	MorphF7_07_orig.jpg ; MorphF7_10_LOWER.jpg	2861328	0	1	14311	156	0	next	incorrect	297
Vp027	149	Response	1	2875630	14302	1
Vp027	150	Picture	MorphF3_09_orig.jpg ; MorphF3_00_LOWER.jpg	2875639	0	155	6523	156	0	next	incorrect	299
Vp027	150	Response	1	2882030	6391	1
Vp027	151	Picture	MorphF6_01_orig.jpg ; MorphF6_10_LOWER.jpg	2882162	0	1	18711	2	0	next	incorrect	301
Vp027	151	Response	1	2900750	18588	1
Vp027	152	Picture	MorphM3_07_orig.jpg ; MorphM3_00_LOWER.jpg	2900873	0	1	22824	2	0	next	incorrect	303
Vp027	152	Response	1	2923630	22757	1
Vp027	153	Picture	MorphF3_07_orig.jpg ; MorphF3_00_LOWER.jpg	2923697	0	1	8821	204	0	next	incorrect	305
Vp027	153	Response	1	2932510	8813	1
Vp027	154	Picture	MorphF2_05_orig.jpg ; MorphF2_00_LOWER.jpg	2932518	0	203	15861	204	0	next	incorrect	307
Vp027	154	Response	1	2948270	15752	1
Vp027	155	Picture	MorphM5_03_orig.jpg ; MorphM5_10_LOWER.jpg	2948379	0	1	6104	2	0	next	incorrect	309
Vp027	155	Response	1	2954350	5971	1
Vp027	156	Picture	MorphF8_10_orig.jpg ; MorphF8_00_LOWER.jpg	2954483	0	1	9687	2	0	next	hit	311
Vp027	156	Response	2	2964030	9547	1
Vp027	157	Picture	MorphM1_01_orig.jpg ; MorphM1_00_LOWER.jpg	2964170	0	1	6348	156	0	next	incorrect	313
Vp027	157	Response	1	2970510	6340	1
Vp027	158	Picture	MorphF1_07_orig.jpg ; MorphF1_00_LOWER.jpg	2970518	0	155	10106	156	0	next	incorrect	315
Vp027	158	Response	1	2980509	9991	1
Vp027	159	Picture	MorphM10_10_orig.jpg ; MorphM10_10_LOWER.jpg	2980624	0	1	5441	2	0	next	hit	317
Vp027	159	Response	2	2985949	5325	1
Vp027	160	Picture	MorphM9_03_orig.jpg ; MorphM9_00_LOWER.jpg	2986065	0	1	9893	194	0	next	incorrect	319
Vp027	160	Response	1	2995949	9884	1
Vp027	161	Picture	MorphF7_10_orig.jpg ; MorphF7_00_LOWER.jpg	2995958	0	193	7756	194	0	next	hit	321
Vp027	161	Response	2	3003629	7671	1
Vp027	162	Picture	MorphM3_10_orig.jpg ; MorphM3_10_LOWER.jpg	3003714	0	1	17516	2	0	next	hit	323
Vp027	162	Response	2	3021149	17435	1
Vp027	163	Picture	MorphM2_04_orig.jpg ; MorphM2_10_LOWER.jpg	3021230	0	1	9289	2	0	next	incorrect	325
Vp027	163	Response	1	3030429	9199	1
Vp027	164	Picture	MorphM4_09_orig.jpg ; MorphM4_10_LOWER.jpg	3030519	0	1	7919	178	0	next	incorrect	327
Vp027	164	Response	1	3038429	7910	1
Vp027	165	Picture	MorphF4_03_orig.jpg ; MorphF4_10_LOWER.jpg	3038438	0	177	7679	371	0	next	incorrect	329
Vp027	165	Response	1	3046109	7671	1
Vp027	166	Picture	MorphF1_01_orig.jpg ; MorphF1_10_LOWER.jpg	3046117	0	194	6799	357	0	next	incorrect	331
Vp027	166	Response	1	3052909	6792	1
Vp027	167	Picture	MorphF4_06_orig.jpg ; MorphF4_00_LOWER.jpg	3052916	0	163	7280	344	0	next	incorrect	333
Vp027	167	Response	1	3060189	7273	1
Vp027	168	Picture	MorphM6_02_orig.jpg ; MorphM6_10_LOWER.jpg	3060196	0	181	8407	182	0	next	incorrect	335
Vp027	168	Response	1	3068429	8233	1
Vp027	169	Picture	MorphF6_00_orig.jpg ; MorphF6_00_LOWER.jpg	3068603	0	1	9555	2	0	next	hit	337
Vp027	169	Response	2	3078028	9425	1
Vp027	170	Picture	MorphM7_06_orig.jpg ; MorphM7_00_LOWER.jpg	3078158	0	1	6439	198	0	next	hit	339
Vp027	170	Response	2	3084588	6430	1
Vp027	171	Picture	MorphM9_01_orig.jpg ; MorphM9_00_LOWER.jpg	3084597	0	197	8001	355	0	next	incorrect	341
Vp027	171	Response	1	3092588	7991	1
Vp027	172	Picture	MorphF2_04_orig.jpg ; MorphF2_00_LOWER.jpg	3092598	0	158	6526	159	0	next	hit	343
Vp027	172	Response	2	3098988	6390	1
Vp027	173	Picture	MorphM7_04_orig.jpg ; MorphM7_00_LOWER.jpg	3099124	0	1	11678	2	0	next	hit	345
Vp027	173	Response	2	3110668	11544	1
Vp027	174	Picture	MorphF2_08_orig.jpg ; MorphF2_10_LOWER.jpg	3110802	0	1	7155	145	0	next	hit	347
Vp027	174	Response	2	3117948	7146	1
Vp027	175	Picture	MorphM10_03_orig.jpg ; MorphM10_00_LOWER.jpg	3117957	0	144	16996	145	0	next	incorrect	349
Vp027	175	Response	1	3134828	16871	1
Vp027	176	Picture	MorphF6_05_orig.jpg ; MorphF6_10_LOWER.jpg	3134953	0	1	11883	194	0	next	incorrect	351
Vp027	176	Response	1	3146828	11875	1
Vp027	177	Picture	MorphM2_01_orig.jpg ; MorphM2_10_LOWER.jpg	3146836	0	193	8240	374	0	next	incorrect	353
Vp027	177	Response	1	3155068	8232	1
Vp027	178	Picture	MorphM7_08_orig.jpg ; MorphM7_10_LOWER.jpg	3155076	0	181	8672	182	0	next	hit	355
Vp027	178	Response	2	3163628	8552	1
Vp027	179	Picture	MorphM10_05_orig.jpg ; MorphM10_00_LOWER.jpg	3163748	0	1	8447	181	0	next	hit	357
Vp027	179	Response	2	3172188	8440	1
Vp027	180	Picture	MorphM4_06_orig.jpg ; MorphM4_00_LOWER.jpg	3172195	0	180	13316	181	0	next	hit	359
Vp027	180	Response	2	3185387	13192	1
Vp027	181	Picture	MorphM9_09_orig.jpg ; MorphM9_10_LOWER.jpg	3185511	0	1	8605	155	0	next	incorrect	361
Vp027	181	Response	1	3194107	8596	1
Vp027	182	Picture	MorphM1_04_orig.jpg ; MorphM1_00_LOWER.jpg	3194116	0	154	10880	309	0	next	incorrect	363
Vp027	182	Response	1	3204987	10871	1
Vp027	183	Picture	MorphM9_10_orig.jpg ; MorphM9_00_LOWER.jpg	3204996	0	155	7280	329	0	next	incorrect	365
Vp027	183	Response	1	3212267	7271	1
Vp027	184	Picture	MorphF2_06_orig.jpg ; MorphF2_10_LOWER.jpg	3212276	0	174	7736	175	0	next	hit	367
Vp027	184	Response	2	3219867	7591	1
Vp027	185	Picture	MorphF8_05_orig.jpg ; MorphF8_10_LOWER.jpg	3220012	0	1	8744	149	0	next	incorrect	369
Vp027	185	Response	1	3228747	8735	1
Vp027	186	Picture	MorphF9_00_orig.jpg ; MorphF9_00_LOWER.jpg	3228756	0	148	7711	149	0	next	incorrect	371
Vp027	186	Response	1	3236347	7591	1
Vp027	187	Picture	MorphF1_10_orig.jpg ; MorphF1_00_LOWER.jpg	3236467	0	1	6104	2	0	next	incorrect	373
Vp027	187	Response	1	3242427	5960	1
Vp027	188	Picture	MorphM6_03_orig.jpg ; MorphM6_00_LOWER.jpg	3242571	0	1	18263	184	0	next	incorrect	375
Vp027	188	Response	1	3260827	18256	1
Vp027	189	Picture	MorphM7_04_orig.jpg ; MorphM7_10_LOWER.jpg	3260834	0	183	7746	184	0	next	hit	377
Vp027	189	Response	2	3268507	7673	1
Vp027	190	Picture	MorphF9_03_orig.jpg ; MorphF9_10_LOWER.jpg	3268580	0	1	16455	2	0	next	incorrect	379
Vp027	190	Response	1	3284907	16327	1
Vp027	191	Picture	MorphM5_06_orig.jpg ; MorphM5_00_LOWER.jpg	3285035	0	1	14679	185	0	next	hit	381
Vp027	191	Response	2	3299706	14671	1
Vp027	192	Picture	MorphF5_09_orig.jpg ; MorphF5_10_LOWER.jpg	3299714	0	184	10268	185	0	next	hit	383
Vp027	192	Response	2	3309866	10152	1
Vp027	193	Picture	MorphF9_02_orig.jpg ; MorphF9_00_LOWER.jpg	3309982	0	1	13668	2	0	next	incorrect	385
Vp027	193	Response	1	3323546	13564	1
Vp027	194	Picture	MorphM7_03_orig.jpg ; MorphM7_10_LOWER.jpg	3323650	0	1	10304	181	0	next	hit	387
Vp027	194	Response	2	3333946	10296	1
Vp027	195	Picture	MorphF7_04_orig.jpg ; MorphF7_10_LOWER.jpg	3333954	0	180	7079	181	0	next	hit	389
Vp027	195	Response	2	3340906	6952	1
Vp027	196	Picture	MorphM4_07_orig.jpg ; MorphM4_00_LOWER.jpg	3341033	0	1	11000	149	0	next	hit	391
Vp027	196	Response	2	3352026	10993	1
Vp027	197	Picture	MorphM5_05_orig.jpg ; MorphM5_00_LOWER.jpg	3352033	0	148	15407	149	0	next	hit	393
Vp027	197	Response	2	3367306	15273	1
Vp027	198	Picture	MorphM8_04_orig.jpg ; MorphM8_10_LOWER.jpg	3367440	0	1	7033	2	0	next	hit	395
Vp027	198	Response	2	3374346	6906	1
Vp027	199	Picture	MorphF9_02_orig.jpg ; MorphF9_10_LOWER.jpg	3374473	0	1	12076	2	0	next	incorrect	397
Vp027	199	Response	1	3386426	11953	1
Vp027	200	Picture	MorphM3_05_orig.jpg ; MorphM3_10_LOWER.jpg	3386549	0	1	7166	2	0	next	incorrect	399
Vp027	200	Response	1	3393625	7076	1
Vp027	201	Picture	MorphM10_02_orig.jpg ; MorphM10_10_LOWER.jpg	3393715	0	1	6900	2	0	next	hit	401
Vp027	201	Response	2	3400505	6790	1
Vp027	202	Picture	MorphF5_06_orig.jpg ; MorphF5_00_LOWER.jpg	3400615	0	1	14597	2	0	next	incorrect	403
Vp027	202	Response	1	3415065	14450	1
Vp027	203	Picture	MorphM10_03_orig.jpg ; MorphM10_10_LOWER.jpg	3415212	0	1	10748	2	0	next	hit	405
Vp027	203	Response	2	3425865	10653	1
Vp027	204	Picture	MorphF6_04_orig.jpg ; MorphF6_10_LOWER.jpg	3425960	0	1	19354	155	0	next	incorrect	407
Vp027	204	Response	1	3445305	19345	1
Vp027	205	Picture	MorphF3_10_orig.jpg ; MorphF3_10_LOWER.jpg	3445314	0	154	37176	155	0	next	incorrect	409
Vp027	205	Response	1	3482345	37031	1
Vp027	206	Picture	MorphM1_10_orig.jpg ; MorphM1_10_LOWER.jpg	3482490	0	1	61970	2	0	next	incorrect	411
Vp027	206	Response	1	3544344	61854	1
Vp027	207	Picture	MorphF7_10_orig.jpg ; MorphF7_10_LOWER.jpg	3544460	0	1	9554	2	0	next	hit	413
Vp027	207	Response	2	3553864	9404	1
Vp027	208	Picture	MorphM4_10_orig.jpg ; MorphM4_10_LOWER.jpg	3554014	0	1	9539	150	0	next	hit	415
Vp027	208	Response	2	3563544	9530	1
Vp027	209	Picture	MorphM9_07_orig.jpg ; MorphM9_00_LOWER.jpg	3563553	0	149	14878	150	0	next	incorrect	417
Vp027	209	Response	1	3578344	14791	1
Vp027	210	Picture	MorphF9_05_orig.jpg ; MorphF9_10_LOWER.jpg	3578431	0	1	8078	151	0	next	incorrect	419
Vp027	210	Response	1	3586504	8073	1
Vp027	211	Picture	MorphM9_05_orig.jpg ; MorphM9_10_LOWER.jpg	3586509	0	150	7923	339	0	next	incorrect	421
Vp027	211	Response	1	3594424	7915	1
Vp027	212	Picture	MorphF7_09_orig.jpg ; MorphF7_10_LOWER.jpg	3594432	0	189	8017	190	0	next	hit	423
Vp027	212	Response	2	3602343	7911	1
Vp027	213	Picture	MorphF2_07_orig.jpg ; MorphF2_10_LOWER.jpg	3602449	0	1	37156	2	0	next	hit	425
Vp027	213	Response	2	3639543	37094	1
Vp027	214	Picture	MorphF3_00_orig.jpg ; MorphF3_10_LOWER.jpg	3639605	0	1	14729	2	0	next	incorrect	427
Vp027	214	Response	1	3654263	14658	1
Vp027	215	Picture	MorphM10_09_orig.jpg ; MorphM10_10_LOWER.jpg	3654334	0	1	7133	168	0	next	hit	429
Vp027	215	Response	2	3661463	7129	1
Vp027	216	Picture	MorphF9_00_orig.jpg ; MorphF9_10_LOWER.jpg	3661467	0	167	9683	338	0	next	incorrect	431
Vp027	216	Response	1	3671143	9676	1
Vp027	217	Picture	MorphM5_02_orig.jpg ; MorphM5_10_LOWER.jpg	3671150	0	171	8530	172	0	next	incorrect	433
Vp027	217	Response	1	3679543	8393	1
Vp027	218	Picture	MorphM1_06_orig.jpg ; MorphM1_00_LOWER.jpg	3679680	0	1	7696	2	0	next	hit	435
Vp027	218	Response	2	3687303	7623	1
Vp027	219	Picture	MorphF1_01_orig.jpg ; MorphF1_00_LOWER.jpg	3687376	0	1	6901	2	0	next	incorrect	437
Vp027	219	Response	1	3694183	6807	1
Vp027	220	Picture	MorphF5_01_orig.jpg ; MorphF5_00_LOWER.jpg	3694277	0	1	7431	2	0	next	incorrect	439
Vp027	220	Response	1	3701623	7346	1
Vp027	221	Picture	MorphM9_00_orig.jpg ; MorphM9_00_LOWER.jpg	3701708	0	1	8082	147	0	next	incorrect	441
Vp027	221	Response	1	3709782	8074	1
Vp027	222	Picture	MorphF6_01_orig.jpg ; MorphF6_00_LOWER.jpg	3709790	0	146	7522	334	0	next	incorrect	443
Vp027	222	Response	1	3717302	7512	1
Vp027	223	Picture	MorphF10_09_orig.jpg ; MorphF10_10_LOWER.jpg	3717312	0	188	7279	395	0	next	hit	445
Vp027	223	Response	2	3724582	7270	1
Vp027	224	Picture	MorphF4_08_orig.jpg ; MorphF4_10_LOWER.jpg	3724591	0	207	26082	208	0	next	hit	447
Vp027	224	Response	2	3750582	25991	1
Vp027	225	Picture	MorphF10_03_orig.jpg ; MorphF10_10_LOWER.jpg	3750673	0	1	15792	2	0	next	hit	449
Vp027	225	Response	2	3766342	15669	1
Vp027	226	Picture	MorphM2_07_orig.jpg ; MorphM2_00_LOWER.jpg	3766465	0	1	18047	2	0	next	hit	451
Vp027	226	Response	2	3784422	17957	1
Vp027	227	Picture	MorphM10_10_orig.jpg ; MorphM10_00_LOWER.jpg	3784512	0	1	6369	2	0	next	hit	453
Vp027	227	Response	2	3790742	6230	1
Vp027	228	Picture	MorphF6_03_orig.jpg ; MorphF6_10_LOWER.jpg	3790881	0	1	11388	159	0	next	incorrect	455
Vp027	228	Response	1	3802262	11381	1
Vp027	229	Picture	MorphM9_10_orig.jpg ; MorphM9_10_LOWER.jpg	3802269	0	158	7853	159	0	next	incorrect	457
Vp027	229	Response	1	3810022	7753	1
Vp027	230	Picture	MorphF9_10_orig.jpg ; MorphF9_00_LOWER.jpg	3810122	0	1	6468	169	0	next	hit	459
Vp027	230	Response	2	3816581	6459	1
Vp027	231	Picture	MorphM7_00_orig.jpg ; MorphM7_10_LOWER.jpg	3816590	0	168	9120	373	0	next	hit	461
Vp027	231	Response	2	3825701	9111	1
Vp027	232	Picture	MorphM8_09_orig.jpg ; MorphM8_00_LOWER.jpg	3825710	0	205	15440	363	0	next	hit	463
Vp027	232	Response	2	3841141	15431	1
Vp027	233	Picture	MorphF1_05_orig.jpg ; MorphF1_10_LOWER.jpg	3841150	0	158	5332	159	0	next	incorrect	465
Vp027	233	Response	1	3846341	5191	1
Vp027	234	Picture	MorphF5_06_orig.jpg ; MorphF5_10_LOWER.jpg	3846482	0	1	9289	2	0	next	incorrect	467
Vp027	234	Response	1	3855621	9139	1
Vp027	235	Picture	MorphF1_03_orig.jpg ; MorphF1_00_LOWER.jpg	3855771	0	1	8577	183	0	next	incorrect	469
Vp027	235	Response	1	3864341	8570	1
Vp027	236	Picture	MorphF4_05_orig.jpg ; MorphF4_10_LOWER.jpg	3864348	0	182	10266	183	0	next	incorrect	471
Vp027	236	Response	1	3874501	10153	1
Vp027	237	Picture	MorphF6_06_orig.jpg ; MorphF6_00_LOWER.jpg	3874614	0	1	11146	2	0	next	hit	473
Vp027	237	Response	2	3885621	11007	1
Vp027	238	Picture	MorphF8_02_orig.jpg ; MorphF8_10_LOWER.jpg	3885760	0	1	10829	187	0	next	incorrect	475
Vp027	238	Response	1	3896581	10821	1
Vp027	239	Picture	MorphF7_06_orig.jpg ; MorphF7_10_LOWER.jpg	3896589	0	186	13853	187	0	next	incorrect	477
Vp027	239	Response	1	3910341	13752	1
Vp027	240	Picture	MorphF5_00_orig.jpg ; MorphF5_10_LOWER.jpg	3910442	0	1	10307	179	0	next	hit	479
Vp027	240	Response	2	3920741	10299	1
Vp027	241	Picture	MorphM1_05_orig.jpg ; MorphM1_10_LOWER.jpg	3920749	0	178	8880	366	0	next	incorrect	481
Vp027	241	Response	1	3929620	8871	1
Vp027	242	Picture	MorphF9_08_orig.jpg ; MorphF9_00_LOWER.jpg	3929629	0	188	12794	189	0	next	incorrect	483
Vp027	242	Response	1	3942340	12711	1
Vp027	243	Picture	MorphF8_07_orig.jpg ; MorphF8_10_LOWER.jpg	3942423	0	1	6885	150	0	next	incorrect	485
Vp027	243	Response	1	3949300	6877	1
Vp027	244	Picture	MorphF7_00_orig.jpg ; MorphF7_00_LOWER.jpg	3949308	0	149	12223	150	0	next	hit	487
Vp027	244	Response	2	3961460	12152	1
Vp027	245	Picture	MorphF8_10_orig.jpg ; MorphF8_10_LOWER.jpg	3961531	0	1	8734	159	0	next	incorrect	489
Vp027	245	Response	1	3970260	8729	1
Vp027	246	Picture	MorphM3_08_orig.jpg ; MorphM3_00_LOWER.jpg	3970265	0	158	7524	356	0	next	hit	491
Vp027	246	Response	2	3977780	7515	1
Vp027	247	Picture	MorphM7_10_orig.jpg ; MorphM7_10_LOWER.jpg	3977789	0	198	7097	199	0	next	incorrect	493
Vp027	247	Response	1	3984740	6951	1
Vp027	248	Picture	MorphF1_03_orig.jpg ; MorphF1_10_LOWER.jpg	3984886	0	1	6768	2	0	next	incorrect	495
Vp027	248	Response	1	3991540	6654	1
Vp027	249	Picture	MorphM3_04_orig.jpg ; MorphM3_10_LOWER.jpg	3991654	0	1	6104	2	0	next	incorrect	497
Vp027	249	Response	1	3997620	5966	1
Vp027	250	Picture	MorphM5_01_orig.jpg ; MorphM5_10_LOWER.jpg	3997758	0	1	4114	2	0	next	hit	499
Vp027	250	Response	2	4001780	4022	1
Vp027	251	Picture	MorphM2_09_orig.jpg ; MorphM2_00_LOWER.jpg	4001872	0	1	5573	2	0	next	hit	501
Vp027	251	Response	2	4007380	5508	1
Vp027	252	Picture	MorphF1_04_orig.jpg ; MorphF1_00_LOWER.jpg	4007445	0	1	5042	3	0	next	incorrect	503
Vp027	252	Response	1	4012340	4895	1
Vp027	253	Picture	MorphM1_07_orig.jpg ; MorphM1_00_LOWER.jpg	4012487	0	2	3141	180	0	next	incorrect	505
Vp027	253	Response	1	4015620	3133	1
Vp027	254	Picture	MorphM5_10_orig.jpg ; MorphM5_10_LOWER.jpg	4015628	0	178	3229	179	0	next	incorrect	507
Vp027	254	Response	1	4018740	3112	1
Vp027	255	Picture	MorphM4_05_orig.jpg ; MorphM4_10_LOWER.jpg	4018857	0	1	2654	2	0	next	incorrect	509
Vp027	255	Response	1	4021380	2523	1
Vp027	256	Picture	MorphF2_00_orig.jpg ; MorphF2_00_LOWER.jpg	4021511	0	1	5957	149	0	next	hit	511
Vp027	256	Response	2	4027459	5948	1
Vp027	257	Picture	MorphF10_00_orig.jpg ; MorphF10_10_LOWER.jpg	4027468	0	148	3332	149	0	next	hit	513
Vp027	257	Response	2	4030739	3271	1
Vp027	258	Picture	MorphF4_00_orig.jpg ; MorphF4_00_LOWER.jpg	4030800	0	1	3981	2	0	next	incorrect	515
Vp027	258	Response	1	4034659	3859	1
Vp027	259	Picture	MorphF7_03_orig.jpg ; MorphF7_10_LOWER.jpg	4034781	0	1	3981	2	0	next	hit	517
Vp027	259	Response	2	4038659	3878	1
Vp027	260	Picture	MorphF4_02_orig.jpg ; MorphF4_10_LOWER.jpg	4038762	0	1	3450	2	0	next	incorrect	519
Vp027	260	Response	1	4042099	3337	1
Vp027	261	Picture	MorphF7_08_orig.jpg ; MorphF7_00_LOWER.jpg	4042212	0	1	4910	2	0	next	incorrect	521
Vp027	261	Response	1	4046979	4767	1
Vp027	262	Picture	MorphF1_09_orig.jpg ; MorphF1_10_LOWER.jpg	4047122	0	1	4246	2	0	next	incorrect	523
Vp027	262	Response	1	4051299	4177	1
Vp027	263	Picture	MorphM4_01_orig.jpg ; MorphM4_00_LOWER.jpg	4051368	0	1	4379	2	0	next	hit	525
Vp027	263	Response	2	4055619	4251	1
Vp027	264	Picture	MorphM2_03_orig.jpg ; MorphM2_00_LOWER.jpg	4055747	0	1	27336	2	0	next	incorrect	527
Vp027	264	Response	1	4082979	27232	1
Vp027	265	Picture	MorphF4_10_orig.jpg ; MorphF4_00_LOWER.jpg	4083083	0	1	8863	163	0	next	hit	529
Vp027	265	Response	2	4091939	8856	1
Vp027	266	Picture	MorphF10_01_orig.jpg ; MorphF10_00_LOWER.jpg	4091946	0	162	11681	320	0	next	incorrect	531
Vp027	266	Response	1	4103619	11673	1
Vp027	267	Picture	MorphM7_09_orig.jpg ; MorphM7_00_LOWER.jpg	4103627	0	158	7039	310	0	next	hit	533
Vp027	267	Response	2	4110659	7032	1
Vp027	268	Picture	MorphF4_07_orig.jpg ; MorphF4_10_LOWER.jpg	4110666	0	152	31070	153	0	next	incorrect	535
Vp027	268	Response	1	4141618	30952	1
Vp027	269	Picture	MorphF6_10_orig.jpg ; MorphF6_00_LOWER.jpg	4141736	0	1	9687	2	0	next	hit	537
Vp027	269	Response	2	4151298	9562	1
Vp027	270	Picture	MorphF8_06_orig.jpg ; MorphF8_10_LOWER.jpg	4151423	0	1	8601	159	0	next	incorrect	539
Vp027	270	Response	1	4160018	8595	1
Vp027	271	Picture	MorphM3_06_orig.jpg ; MorphM3_10_LOWER.jpg	4160024	0	158	7280	334	0	next	hit	541
Vp027	271	Response	2	4167298	7274	1
Vp027	272	Picture	MorphF8_00_orig.jpg ; MorphF8_10_LOWER.jpg	4167304	0	176	9066	177	0	next	incorrect	543
Vp027	272	Response	1	4176258	8954	1
Vp027	273	Picture	MorphM4_07_orig.jpg ; MorphM4_10_LOWER.jpg	4176370	0	1	14055	146	0	next	hit	545
Vp027	273	Response	2	4190418	14048	1
Vp027	274	Picture	MorphF6_00_orig.jpg ; MorphF6_10_LOWER.jpg	4190425	0	145	8480	303	0	next	incorrect	547
Vp027	274	Response	1	4198898	8473	1
Vp027	275	Picture	MorphM9_08_orig.jpg ; MorphM9_00_LOWER.jpg	4198905	0	158	15284	159	0	next	incorrect	549
Vp027	275	Response	1	4214098	15193	1
Vp027	276	Picture	MorphF5_02_orig.jpg ; MorphF5_00_LOWER.jpg	4214189	0	1	11117	165	0	next	incorrect	551
Vp027	276	Response	1	4225298	11109	1
Vp027	277	Picture	MorphF3_08_orig.jpg ; MorphF3_10_LOWER.jpg	4225306	0	164	7839	318	0	next	hit	553
Vp027	277	Response	2	4233138	7832	1
Vp027	278	Picture	MorphM4_04_orig.jpg ; MorphM4_00_LOWER.jpg	4233145	0	154	9309	155	0	next	hit	555
Vp027	278	Response	2	4242337	9192	1
Vp027	279	Picture	MorphM3_09_orig.jpg ; MorphM3_10_LOWER.jpg	4242454	0	1	9411	145	0	next	hit	557
Vp027	279	Response	2	4251857	9403	1
Vp027	280	Picture	MorphF1_02_orig.jpg ; MorphF1_10_LOWER.jpg	4251865	0	144	6645	145	0	next	incorrect	559
Vp027	280	Response	1	4258417	6552	1
Vp027	281	Picture	MorphM1_08_orig.jpg ; MorphM1_00_LOWER.jpg	4258510	0	1	5675	166	0	next	incorrect	561
Vp027	281	Response	1	4264177	5667	1
Vp027	282	Picture	MorphF3_04_orig.jpg ; MorphF3_10_LOWER.jpg	4264185	0	165	8721	367	0	next	hit	563
Vp027	282	Response	2	4272897	8712	1
Vp027	283	Picture	MorphF5_10_orig.jpg ; MorphF5_00_LOWER.jpg	4272906	0	202	6836	203	0	next	incorrect	565
Vp027	283	Response	1	4279617	6711	1
Vp027	284	Picture	MorphM7_01_orig.jpg ; MorphM7_10_LOWER.jpg	4279742	0	1	6635	2	0	next	hit	567
Vp027	284	Response	2	4286258	6516	1
Vp027	285	Picture	MorphF10_02_orig.jpg ; MorphF10_10_LOWER.jpg	4286377	0	1	6900	2	0	next	incorrect	569
Vp027	285	Response	1	4293137	6760	1
Vp027	286	Picture	MorphF1_00_orig.jpg ; MorphF1_10_LOWER.jpg	4293277	0	1	5972	2	0	next	hit	571
Vp027	286	Response	2	4299137	5860	1
Vp027	287	Picture	MorphM7_00_orig.jpg ; MorphM7_00_LOWER.jpg	4299249	0	1	8056	173	0	next	incorrect	573
Vp027	287	Response	1	4307297	8048	1
Vp027	288	Picture	MorphF9_09_orig.jpg ; MorphF9_10_LOWER.jpg	4307305	0	172	12879	337	0	next	hit	575
Vp027	288	Response	2	4320177	12872	1
Vp027	289	Picture	MorphF7_07_orig.jpg ; MorphF7_00_LOWER.jpg	4320184	0	165	7064	166	0	next	hit	577
Vp027	289	Response	2	4327137	6953	1
Vp027	290	Picture	MorphF1_08_orig.jpg ; MorphF1_00_LOWER.jpg	4327248	0	1	9554	3	0	next	incorrect	579
Vp027	290	Response	1	4336657	9409	1
Vp027	291	Picture	MorphF10_06_orig.jpg ; MorphF10_00_LOWER.jpg	4336802	0	2	7033	4	0	next	hit	581
Vp027	291	Response	2	4343696	6894	1
Vp027	292	Picture	MorphF3_08_orig.jpg ; MorphF3_00_LOWER.jpg	4343835	0	2	11280	3	0	next	incorrect	583
Vp027	292	Response	1	4354976	11141	1
Vp027	293	Picture	MorphM4_03_orig.jpg ; MorphM4_00_LOWER.jpg	4355115	0	1	17251	2	0	next	incorrect	585
Vp027	293	Response	1	4372256	17141	1
Vp027	294	Picture	MorphM10_08_orig.jpg ; MorphM10_10_LOWER.jpg	4372366	0	1	8227	2	0	next	hit	587
Vp027	294	Response	2	4380496	8130	1
Vp027	295	Picture	MorphF8_03_orig.jpg ; MorphF8_10_LOWER.jpg	4380593	0	1	13801	2	0	next	incorrect	589
Vp027	295	Response	1	4394256	13663	1
Vp027	296	Picture	MorphM6_06_orig.jpg ; MorphM6_00_LOWER.jpg	4394394	0	1	12030	180	0	next	incorrect	591
Vp027	296	Response	1	4406416	12022	1
Vp027	297	Picture	MorphF5_08_orig.jpg ; MorphF5_00_LOWER.jpg	4406424	0	179	22559	358	0	next	hit	593
Vp027	297	Response	2	4428976	22552	1
Vp027	298	Picture	MorphF8_05_orig.jpg ; MorphF8_00_LOWER.jpg	4428983	0	179	10926	180	0	next	incorrect	595
Vp027	298	Response	1	4439776	10793	1
Vp027	299	Picture	MorphF3_10_orig.jpg ; MorphF3_00_LOWER.jpg	4439909	0	1	8493	2	0	next	hit	597
Vp027	299	Response	2	4448255	8346	1
Vp027	300	Picture	MorphM8_03_orig.jpg ; MorphM8_00_LOWER.jpg	4448402	0	1	13402	2	0	next	hit	599
Vp027	300	Response	2	4461695	13293	2
Vp027	301	Picture	MorphM7_10_orig.jpg ; MorphM7_00_LOWER.jpg	4461804	0	1	6503	2	0	next	hit	601
Vp027	301	Response	2	4468175	6371	1
Vp027	302	Picture	MorphF10_09_orig.jpg ; MorphF10_00_LOWER.jpg	4468307	0	1	5838	2	0	next	hit	603
Vp027	302	Response	2	4474015	5708	1
Vp027	303	Picture	MorphF1_10_orig.jpg ; MorphF1_10_LOWER.jpg	4474145	0	1	13668	2	0	next	hit	605
Vp027	303	Response	2	4487695	13550	1
Vp027	304	Picture	MorphM2_09_orig.jpg ; MorphM2_10_LOWER.jpg	4487813	0	1	16057	2	0	next	hit	607
Vp027	304	Response	2	4503775	15962	1
Vp027	305	Picture	MorphM7_08_orig.jpg ; MorphM7_00_LOWER.jpg	4503870	0	1	6237	2	0	next	hit	609
Vp027	305	Response	2	4510015	6145	1
Vp027	306	Picture	MorphM1_01_orig.jpg ; MorphM1_10_LOWER.jpg	4510107	0	1	10217	2	0	next	incorrect	611
Vp027	306	Response	1	4520255	10148	1
Vp027	307	Picture	MorphF4_03_orig.jpg ; MorphF4_00_LOWER.jpg	4520324	0	1	7138	163	0	next	incorrect	613
Vp027	307	Response	1	4527455	7131	1
Vp027	308	Picture	MorphF3_01_orig.jpg ; MorphF3_10_LOWER.jpg	4527462	0	162	8240	311	0	next	incorrect	615
Vp027	308	Response	1	4535695	8233	1
Vp027	309	Picture	MorphM4_00_orig.jpg ; MorphM4_10_LOWER.jpg	4535702	0	149	7048	151	0	next	incorrect	617
Vp027	309	Response	1	4542655	6953	1
Vp027	310	Picture	MorphM6_09_orig.jpg ; MorphM6_00_LOWER.jpg	4542750	0	2	7166	3	0	next	incorrect	619
Vp027	310	Response	1	4549855	7105	1
Vp027	311	Picture	MorphM5_07_orig.jpg ; MorphM5_10_LOWER.jpg	4549916	0	1	8095	2	0	next	hit	621
Vp027	311	Response	2	4557934	8018	1
Vp027	312	Picture	MorphF9_10_orig.jpg ; MorphF9_10_LOWER.jpg	4558011	0	1	7127	173	0	next	hit	623
Vp027	312	Response	2	4565134	7123	1
Vp027	313	Picture	MorphM10_01_orig.jpg ; MorphM10_00_LOWER.jpg	4565138	0	172	13043	173	0	next	incorrect	625
Vp027	313	Response	1	4578094	12956	1
Vp027	314	Picture	MorphM9_04_orig.jpg ; MorphM9_10_LOWER.jpg	4578181	0	1	8721	172	0	next	incorrect	627
Vp027	314	Response	1	4586894	8713	1
Vp027	315	Picture	MorphF2_06_orig.jpg ; MorphF2_00_LOWER.jpg	4586902	0	171	5599	316	0	next	hit	629
Vp027	315	Response	2	4592494	5592	1
Vp027	316	Picture	MorphF6_03_orig.jpg ; MorphF6_00_LOWER.jpg	4592501	0	145	8482	301	0	next	hit	631
Vp027	316	Response	2	4600974	8473	1
Vp027	317	Picture	MorphM9_02_orig.jpg ; MorphM9_00_LOWER.jpg	4600983	0	156	21760	314	0	next	incorrect	633
Vp027	317	Response	1	4622734	21751	1
Vp027	318	Picture	MorphM1_00_orig.jpg ; MorphM1_10_LOWER.jpg	4622743	0	158	5996	159	0	next	incorrect	635
Vp027	318	Response	1	4628654	5911	1
Vp027	319	Picture	MorphM8_08_orig.jpg ; MorphM8_00_LOWER.jpg	4628739	0	1	8095	2	0	next	hit	637
Vp027	319	Response	2	4636734	7995	1
Vp027	320	Picture	MorphM10_04_orig.jpg ; MorphM10_10_LOWER.jpg	4636834	0	1	5508	200	0	next	hit	639
Vp027	320	Response	2	4642334	5500	1
Vp027	321	Picture	MorphM5_00_orig.jpg ; MorphM5_10_LOWER.jpg	4642342	0	199	12937	200	0	next	incorrect	641
Vp027	321	Response	1	4655134	12792	1
Vp027	322	Picture	MorphF5_00_orig.jpg ; MorphF5_00_LOWER.jpg	4655279	0	1	5942	164	0	next	incorrect	643
Vp027	322	Response	1	4661214	5935	1
Vp027	323	Picture	MorphF1_07_orig.jpg ; MorphF1_10_LOWER.jpg	4661221	0	163	6001	164	0	next	incorrect	645
Vp027	323	Response	1	4667133	5912	1
Vp027	324	Picture	MorphF7_03_orig.jpg ; MorphF7_00_LOWER.jpg	4667222	0	1	16959	161	0	next	incorrect	647
Vp027	324	Response	1	4684173	16951	1
Vp027	325	Picture	MorphM2_00_orig.jpg ; MorphM2_00_LOWER.jpg	4684181	0	160	5440	320	0	next	incorrect	649
Vp027	325	Response	1	4689613	5432	1
Vp027	326	Picture	MorphM8_07_orig.jpg ; MorphM8_00_LOWER.jpg	4689621	0	160	9979	161	0	next	hit	651
Vp027	326	Response	2	4699453	9832	1
Vp027	327	Picture	MorphM10_00_orig.jpg ; MorphM10_10_LOWER.jpg	4699600	0	1	9422	2	0	next	hit	653
Vp027	327	Response	2	4708893	9293	1
Vp027	328	Picture	MorphM1_06_orig.jpg ; MorphM1_10_LOWER.jpg	4709022	0	1	24416	2	0	next	incorrect	655
Vp027	328	Response	1	4733293	24271	1
Vp027	329	Picture	MorphF6_07_orig.jpg ; MorphF6_00_LOWER.jpg	4733438	0	1	18262	185	0	next	incorrect	657
Vp027	329	Response	1	4751693	18255	1
Vp027	330	Picture	MorphF7_02_orig.jpg ; MorphF7_00_LOWER.jpg	4751700	0	184	17965	185	0	next	incorrect	659
Vp027	330	Response	1	4769533	17833	1
Vp027	331	Picture	MorphM7_05_orig.jpg ; MorphM7_10_LOWER.jpg	4769665	0	1	8493	2	0	next	hit	661
Vp027	331	Response	2	4778012	8347	1
Vp027	332	Picture	MorphM3_07_orig.jpg ; MorphM3_10_LOWER.jpg	4778158	0	1	21762	2	0	next	incorrect	663
Vp027	332	Response	1	4799852	21694	1
Vp027	333	Picture	MorphF10_04_orig.jpg ; MorphF10_10_LOWER.jpg	4799920	0	1	11412	2	0	next	hit	665
Vp027	333	Response	2	4811212	11292	1
Vp027	334	Picture	MorphF1_06_orig.jpg ; MorphF1_10_LOWER.jpg	4811332	0	1	6768	2	0	next	incorrect	667
Vp027	334	Response	1	4818012	6680	1
Vp027	335	Picture	MorphF9_01_orig.jpg ; MorphF9_00_LOWER.jpg	4818100	0	1	10085	2	0	next	incorrect	669
Vp027	335	Response	1	4828012	9912	1
Vp027	336	Picture	MorphF1_05_orig.jpg ; MorphF1_00_LOWER.jpg	4828185	0	1	7033	2	0	next	incorrect	671
Vp027	336	Response	1	4835132	6947	1
Vp027	337	Picture	MorphF10_02_orig.jpg ; MorphF10_00_LOWER.jpg	4835218	0	1	12003	207	0	next	incorrect	673
Vp027	337	Response	1	4847212	11994	1
Vp027	338	Picture	MorphM7_07_orig.jpg ; MorphM7_10_LOWER.jpg	4847221	0	206	6398	384	0	next	hit	675
Vp027	338	Response	2	4853612	6391	1
Vp027	339	Picture	MorphF3_06_orig.jpg ; MorphF3_00_LOWER.jpg	4853619	0	178	15172	179	0	next	incorrect	677
Vp027	339	Response	1	4868652	15033	1
Vp027	340	Picture	MorphF5_07_orig.jpg ; MorphF5_10_LOWER.jpg	4868791	0	1	11544	2	0	next	hit	679
Vp027	340	Response	2	4880251	11460	1
Vp027	341	Picture	MorphF8_01_orig.jpg ; MorphF8_00_LOWER.jpg	4880335	0	1	14464	2	0	next	incorrect	681
Vp027	341	Response	1	4894652	14317	1
Vp027	342	Picture	MorphF2_03_orig.jpg ; MorphF2_00_LOWER.jpg	4894799	0	1	9536	154	0	next	incorrect	683
Vp027	342	Response	1	4904331	9532	1
Vp027	343	Picture	MorphM6_03_orig.jpg ; MorphM6_10_LOWER.jpg	4904335	0	153	16724	302	0	next	incorrect	685
Vp027	343	Response	1	4921051	16716	1
Vp027	344	Picture	MorphM1_02_orig.jpg ; MorphM1_10_LOWER.jpg	4921059	0	149	6915	150	0	next	incorrect	687
Vp027	344	Response	1	4927851	6792	1
Vp027	345	Picture	MorphF3_05_orig.jpg ; MorphF3_00_LOWER.jpg	4927974	0	1	7962	2	0	next	hit	689
Vp027	345	Response	2	4935851	7877	1
Vp027	346	Picture	MorphM3_01_orig.jpg ; MorphM3_00_LOWER.jpg	4935936	0	1	7564	2	0	next	incorrect	691
Vp027	346	Response	1	4943371	7435	1
Vp027	347	Picture	MorphF4_01_orig.jpg ; MorphF4_10_LOWER.jpg	4943500	0	1	7564	2	0	next	incorrect	693
Vp027	347	Response	1	4950971	7471	1
Vp027	348	Picture	MorphF10_00_orig.jpg ; MorphF10_00_LOWER.jpg	4951064	0	1	9819	2	0	next	incorrect	695
Vp027	348	Response	1	4960811	9747	1
Vp027	349	Picture	MorphF1_08_orig.jpg ; MorphF1_10_LOWER.jpg	4960883	0	1	6736	167	0	next	hit	697
Vp027	349	Response	2	4967611	6728	1
Vp027	350	Picture	MorphM1_03_orig.jpg ; MorphM1_00_LOWER.jpg	4967619	0	166	8639	318	0	next	incorrect	699
Vp027	350	Response	1	4976250	8631	1
Vp027	351	Picture	MorphF9_08_orig.jpg ; MorphF9_10_LOWER.jpg	4976258	0	152	7040	297	0	next	hit	701
Vp027	351	Response	2	4983290	7032	1
Vp027	352	Picture	MorphM6_07_orig.jpg ; MorphM6_00_LOWER.jpg	4983298	0	145	8239	146	0	next	incorrect	703
Vp027	352	Response	1	4991450	8152	1
Vp027	353	Picture	MorphM2_08_orig.jpg ; MorphM2_00_LOWER.jpg	4991537	0	1	7522	176	0	next	incorrect	705
Vp027	353	Response	1	4999050	7513	1
Vp027	354	Picture	MorphM8_01_orig.jpg ; MorphM8_00_LOWER.jpg	4999059	0	175	6480	372	0	next	hit	707
Vp027	354	Response	2	5005530	6471	1
Vp027	355	Picture	MorphM2_02_orig.jpg ; MorphM2_10_LOWER.jpg	5005539	0	197	5770	198	0	next	incorrect	709
Vp027	355	Response	1	5011210	5671	1
Vp027	356	Picture	MorphM6_09_orig.jpg ; MorphM6_10_LOWER.jpg	5011309	0	1	7909	55	0	next	hit	711
Vp027	356	Response	2	5019210	7901	1
Vp027	357	Picture	MorphF6_05_orig.jpg ; MorphF6_00_LOWER.jpg	5019218	0	54	5891	55	0	next	incorrect	713
Vp027	357	Response	1	5025050	5832	1
Vp027	358	Picture	MorphM7_07_orig.jpg ; MorphM7_00_LOWER.jpg	5025109	0	1	16588	2	0	next	incorrect	715
Vp027	358	Response	1	5041610	16501	1
Vp027	359	Picture	MorphM8_10_orig.jpg ; MorphM8_00_LOWER.jpg	5041697	0	1	21497	2	0	next	hit	717
Vp027	359	Response	2	5063050	21353	1
Vp027	360	Picture	MorphM1_03_orig.jpg ; MorphM1_10_LOWER.jpg	5063194	0	1	5706	2	0	next	incorrect	719
Vp027	360	Response	1	5068810	5616	1
Vp027	361	Picture	MorphM5_01_orig.jpg ; MorphM5_00_LOWER.jpg	5068900	0	1	5971	2	0	next	incorrect	721
Vp027	361	Response	1	5074730	5830	1
Vp027	362	Picture	MorphM10_07_orig.jpg ; MorphM10_00_LOWER.jpg	5074871	0	1	10085	2	0	next	hit	723
Vp027	362	Response	2	5084809	9938	1
Vp027	363	Picture	MorphM1_00_orig.jpg ; MorphM1_00_LOWER.jpg	5084956	0	1	4910	2	0	next	incorrect	725
Vp027	363	Response	1	5089769	4813	1
Vp027	364	Picture	MorphM2_02_orig.jpg ; MorphM2_00_LOWER.jpg	5089866	0	1	6104	2	0	next	incorrect	727
Vp027	364	Response	1	5095849	5983	1
Vp027	365	Picture	MorphM7_03_orig.jpg ; MorphM7_00_LOWER.jpg	5095970	0	1	13536	2	0	next	incorrect	729
Vp027	365	Response	1	5109369	13399	1
Vp027	366	Picture	MorphF8_09_orig.jpg ; MorphF8_10_LOWER.jpg	5109506	0	1	7298	2	0	next	incorrect	731
Vp027	366	Response	1	5116729	7223	1
Vp027	367	Picture	MorphM3_05_orig.jpg ; MorphM3_00_LOWER.jpg	5116804	0	1	8732	161	0	next	incorrect	733
Vp027	367	Response	1	5125529	8725	1
Vp027	368	Picture	MorphF10_03_orig.jpg ; MorphF10_00_LOWER.jpg	5125536	0	160	14756	161	0	next	incorrect	735
Vp027	368	Response	1	5140169	14633	1
Vp027	369	Picture	MorphF9_09_orig.jpg ; MorphF9_00_LOWER.jpg	5140292	0	1	24151	2	0	next	hit	737
Vp027	369	Response	2	5164329	24037	1
Vp027	370	Picture	MorphF6_02_orig.jpg ; MorphF6_10_LOWER.jpg	5164443	0	1	13933	2	0	next	incorrect	739
Vp027	370	Response	1	5178249	13806	1
Vp027	371	Picture	MorphF3_09_orig.jpg ; MorphF3_10_LOWER.jpg	5178376	0	1	25744	2	0	next	incorrect	741
Vp027	371	Response	1	5204008	25632	1
Vp027	372	Picture	MorphF7_06_orig.jpg ; MorphF7_00_LOWER.jpg	5204120	0	1	23620	2	0	next	hit	743
Vp027	372	Response	2	5227608	23488	1
Vp027	373	Picture	MorphM8_01_orig.jpg ; MorphM8_10_LOWER.jpg	5227740	0	1	12474	2	0	next	incorrect	745
Vp027	373	Response	1	5240088	12348	1
Vp027	374	Picture	MorphM9_02_orig.jpg ; MorphM9_10_LOWER.jpg	5240214	0	1	7696	2	0	next	incorrect	747
Vp027	374	Response	1	5247848	7634	1
Vp027	375	Picture	MorphM3_10_orig.jpg ; MorphM3_00_LOWER.jpg	5247910	0	1	11943	2	0	next	incorrect	749
Vp027	375	Response	1	5259768	11858	1
Vp027	376	Picture	MorphM10_06_orig.jpg ; MorphM10_10_LOWER.jpg	5259853	0	1	5680	161	0	next	hit	751
Vp027	376	Response	2	5265528	5675	1
Vp027	377	Picture	MorphF9_06_orig.jpg ; MorphF9_10_LOWER.jpg	5265533	0	160	6794	161	0	next	incorrect	753
Vp027	377	Response	1	5272248	6715	1
Vp027	378	Picture	MorphM5_00_orig.jpg ; MorphM5_00_LOWER.jpg	5272327	0	1	7528	170	0	next	incorrect	755
Vp027	378	Response	1	5279848	7521	1
Vp027	379	Picture	MorphM3_01_orig.jpg ; MorphM3_10_LOWER.jpg	5279855	0	169	5609	170	0	next	incorrect	757
Vp027	379	Response	1	5285368	5513	1
Vp027	380	Picture	MorphM10_06_orig.jpg ; MorphM10_00_LOWER.jpg	5285464	0	1	6502	2	0	next	hit	759
Vp027	380	Response	2	5291847	6383	2
Vp027	381	Picture	MorphF8_04_orig.jpg ; MorphF8_00_LOWER.jpg	5291966	0	1	10085	2	0	next	hit	761
Vp027	381	Response	2	5301927	9961	1
Vp027	382	Picture	MorphF9_06_orig.jpg ; MorphF9_00_LOWER.jpg	5302051	0	1	4445	201	0	next	incorrect	763
Vp027	382	Response	1	5306487	4436	1
Vp027	383	Picture	MorphM3_00_orig.jpg ; MorphM3_00_LOWER.jpg	5306496	0	200	8029	201	0	next	incorrect	765
Vp027	383	Response	1	5314407	7911	1
Vp027	384	Picture	MorphF2_05_orig.jpg ; MorphF2_10_LOWER.jpg	5314525	0	1	11544	2	0	next	incorrect	767
Vp027	384	Response	1	5325927	11402	1
Vp027	385	Picture	MorphM7_09_orig.jpg ; MorphM7_10_LOWER.jpg	5326069	0	1	9024	2	0	next	hit	769
Vp027	385	Response	2	5334967	8898	1
Vp027	386	Picture	MorphF10_08_orig.jpg ; MorphF10_00_LOWER.jpg	5335093	0	1	8625	2	0	next	hit	771
Vp027	386	Response	2	5343607	8514	1
Vp027	387	Picture	MorphF8_09_orig.jpg ; MorphF8_00_LOWER.jpg	5343718	0	1	9289	2	0	next	hit	773
Vp027	387	Response	2	5352887	9169	1
Vp027	388	Picture	MorphM8_05_orig.jpg ; MorphM8_00_LOWER.jpg	5353007	0	1	18924	187	0	next	hit	775
Vp027	388	Response	2	5371927	18920	1
Vp027	389	Picture	MorphF7_05_orig.jpg ; MorphF7_10_LOWER.jpg	5371931	0	186	5227	187	0	next	incorrect	777
Vp027	389	Response	1	5377047	5116	1
Vp027	390	Picture	MorphF10_05_orig.jpg ; MorphF10_10_LOWER.jpg	5377158	0	1	7697	2	0	next	hit	779
Vp027	390	Response	2	5384727	7569	1
Vp027	391	Picture	MorphM2_07_orig.jpg ; MorphM2_10_LOWER.jpg	5384855	0	1	10199	153	0	next	hit	781
Vp027	391	Response	2	5395047	10192	1
Vp027	392	Picture	MorphM9_07_orig.jpg ; MorphM9_10_LOWER.jpg	5395054	0	152	9706	153	0	next	hit	783
Vp027	392	Response	2	5404646	9592	1
Vp027	393	Picture	MorphF7_09_orig.jpg ; MorphF7_00_LOWER.jpg	5404760	0	1	8492	2	0	next	hit	785
Vp027	393	Response	2	5413126	8366	1
Vp027	394	Picture	MorphM10_08_orig.jpg ; MorphM10_00_LOWER.jpg	5413252	0	1	9953	2	0	next	hit	787
Vp027	394	Response	2	5423126	9874	1
Vp027	395	Picture	MorphM9_01_orig.jpg ; MorphM9_10_LOWER.jpg	5423205	0	1	8227	2	0	next	incorrect	789
Vp027	395	Response	1	5431366	8161	1
Vp027	396	Picture	MorphF4_08_orig.jpg ; MorphF4_00_LOWER.jpg	5431432	0	1	6184	188	0	next	hit	791
Vp027	396	Response	2	5437606	6174	1
Vp027	397	Picture	MorphM6_01_orig.jpg ; MorphM6_10_LOWER.jpg	5437616	0	187	9474	188	0	next	hit	793
Vp027	397	Response	2	5446966	9350	1
Vp027	398	Picture	MorphM5_09_orig.jpg ; MorphM5_10_LOWER.jpg	5447090	0	1	11678	2	0	next	incorrect	795
Vp027	398	Response	1	5458646	11556	1
Vp027	399	Picture	MorphM8_09_orig.jpg ; MorphM8_10_LOWER.jpg	5458768	0	1	12208	2	0	next	hit	797
Vp027	399	Response	2	5470886	12118	1
Vp027	400	Picture	MorphM5_08_orig.jpg ; MorphM5_00_LOWER.jpg	5470976	0	1	14319	147	0	next	incorrect	799
Vp027	400	Response	1	5485286	14310	1
Vp027	401	Picture	MorphF4_01_orig.jpg ; MorphF4_00_LOWER.jpg	5485295	0	146	8373	147	0	next	hit	801
Vp027	401	Response	2	5493526	8231	1
Vp027	402	Picture	MorphM6_00_orig.jpg ; MorphM6_10_LOWER.jpg	5493668	0	1	6985	182	0	next	incorrect	803
Vp027	402	Response	1	5500646	6978	1
Vp027	403	Picture	MorphM1_09_orig.jpg ; MorphM1_10_LOWER.jpg	5500653	0	181	9735	182	0	next	hit	805
Vp027	403	Response	2	5510245	9592	1
Vp027	404	Picture	MorphM3_08_orig.jpg ; MorphM3_10_LOWER.jpg	5510388	0	1	11677	2	0	next	incorrect	807
Vp027	404	Response	1	5521925	11537	1
Vp027	405	Picture	MorphF10_10_orig.jpg ; MorphF10_00_LOWER.jpg	5522065	0	1	27203	2	0	next	hit	809
Vp027	405	Response	2	5549205	27140	1
Vp027	406	Picture	MorphM9_09_orig.jpg ; MorphM9_00_LOWER.jpg	5549268	0	1	10085	2	0	next	incorrect	811
Vp027	406	Response	1	5559205	9937	1
Vp027	407	Picture	MorphM3_06_orig.jpg ; MorphM3_00_LOWER.jpg	5559353	0	1	8179	183	0	next	incorrect	813
Vp027	407	Response	1	5567525	8172	1
Vp027	408	Picture	MorphM4_08_orig.jpg ; MorphM4_10_LOWER.jpg	5567532	0	182	9337	184	0	next	incorrect	815
Vp027	408	Response	1	5576805	9273	1
Vp027	409	Picture	MorphM9_04_orig.jpg ; MorphM9_00_LOWER.jpg	5576869	0	2	13623	181	0	next	hit	817
Vp027	409	Response	2	5590485	13616	1
Vp027	410	Picture	MorphM8_05_orig.jpg ; MorphM8_10_LOWER.jpg	5590492	0	179	8538	180	0	next	hit	819
Vp027	410	Response	2	5598885	8393	1
Vp027	411	Picture	MorphF8_03_orig.jpg ; MorphF8_00_LOWER.jpg	5599030	0	1	11782	163	0	next	incorrect	821
Vp027	411	Response	1	5610805	11775	1
Vp027	412	Picture	MorphF2_07_orig.jpg ; MorphF2_00_LOWER.jpg	5610812	0	162	33468	163	0	next	incorrect	823
Vp027	412	Response	1	5644164	33352	1
Vp027	413	Picture	MorphM1_04_orig.jpg ; MorphM1_10_LOWER.jpg	5644280	0	1	10749	2	0	next	incorrect	825
Vp027	413	Response	1	5654884	10604	1
Vp027	414	Picture	MorphF5_04_orig.jpg ; MorphF5_10_LOWER.jpg	5655029	0	1	13535	2	0	next	incorrect	827
Vp027	414	Response	1	5668484	13455	1
Vp027	415	Picture	MorphF3_03_orig.jpg ; MorphF3_10_LOWER.jpg	5668564	0	1	7431	2	0	next	hit	829
Vp027	415	Response	2	5675924	7360	1
Vp027	416	Picture	MorphF5_10_orig.jpg ; MorphF5_10_LOWER.jpg	5675995	0	1	8176	186	0	next	hit	831
Vp027	416	Response	2	5684164	8169	1
Vp027	417	Picture	MorphF8_01_orig.jpg ; MorphF8_10_LOWER.jpg	5684171	0	185	7040	363	0	next	incorrect	833
Vp027	417	Response	1	5691204	7033	1
Vp027	418	Picture	MorphM7_06_orig.jpg ; MorphM7_10_LOWER.jpg	5691211	0	178	7200	322	0	next	hit	835
Vp027	418	Response	2	5698404	7193	1
Vp027	419	Picture	MorphF4_10_orig.jpg ; MorphF4_10_LOWER.jpg	5698411	0	144	8081	302	0	next	hit	837
Vp027	419	Response	2	5706483	8072	2
Vp027	420	Picture	MorphF5_03_orig.jpg ; MorphF5_10_LOWER.jpg	5706492	0	158	11569	159	0	next	incorrect	839
Vp027	420	Response	1	5717924	11432	1
Vp027	421	Picture	MorphM3_03_orig.jpg ; MorphM3_10_LOWER.jpg	5718061	0	1	8492	2	0	next	incorrect	841
Vp027	421	Response	1	5726403	8342	1
Vp027	422	Picture	MorphM6_10_orig.jpg ; MorphM6_00_LOWER.jpg	5726553	0	1	6635	2	0	next	hit	843
Vp027	422	Response	2	5733123	6570	1
Vp027	423	Picture	MorphF6_02_orig.jpg ; MorphF6_00_LOWER.jpg	5733188	0	1	7543	156	0	next	incorrect	845
Vp027	423	Response	1	5740723	7535	1
Vp027	424	Picture	MorphF2_10_orig.jpg ; MorphF2_00_LOWER.jpg	5740731	0	155	7718	156	0	next	hit	847
Vp027	424	Response	2	5748323	7592	1
Vp027	425	Picture	MorphF5_08_orig.jpg ; MorphF5_10_LOWER.jpg	5748449	0	1	9554	2	0	next	hit	849
Vp027	425	Response	2	5757923	9474	1
Vp027	426	Picture	MorphF4_02_orig.jpg ; MorphF4_00_LOWER.jpg	5758003	0	1	6487	150	0	next	incorrect	851
Vp027	426	Response	1	5764483	6480	1
Vp027	427	Picture	MorphF5_01_orig.jpg ; MorphF5_10_LOWER.jpg	5764490	0	149	8110	150	0	next	incorrect	853
Vp027	427	Response	1	5772483	7993	1
Vp027	428	Picture	MorphM6_01_orig.jpg ; MorphM6_00_LOWER.jpg	5772600	0	1	9647	174	0	next	incorrect	855
Vp027	428	Response	1	5782243	9643	1
Vp027	429	Picture	MorphF2_09_orig.jpg ; MorphF2_10_LOWER.jpg	5782247	0	173	7205	174	0	next	hit	857
Vp027	429	Response	2	5789363	7116	1
Vp027	430	Picture	MorphM2_01_orig.jpg ; MorphM2_00_LOWER.jpg	5789452	0	1	7432	2	0	next	incorrect	859
Vp027	430	Response	1	5796803	7351	1
Vp027	431	Picture	MorphF2_04_orig.jpg ; MorphF2_10_LOWER.jpg	5796884	0	1	5440	2	0	next	hit	861
Vp027	431	Response	2	5802243	5359	1
Vp027	432	Picture	MorphM2_06_orig.jpg ; MorphM2_00_LOWER.jpg	5802324	0	1	10722	161	0	next	incorrect	863
Vp027	432	Response	1	5813043	10719	1
Vp027	433	Picture	MorphM1_05_orig.jpg ; MorphM1_00_LOWER.jpg	5813046	0	160	9183	161	0	next	incorrect	865
Vp027	433	Response	1	5822162	9116	2
Vp027	434	Picture	MorphM9_05_orig.jpg ; MorphM9_00_LOWER.jpg	5822229	0	1	8181	181	0	next	incorrect	867
Vp027	434	Response	1	5830402	8173	1
Vp027	435	Picture	MorphM1_07_orig.jpg ; MorphM1_10_LOWER.jpg	5830410	0	180	6150	181	0	next	hit	869
Vp027	435	Response	2	5836482	6072	1
Vp027	436	Picture	MorphF8_00_orig.jpg ; MorphF8_00_LOWER.jpg	5836560	0	1	9130	161	0	next	incorrect	871
Vp027	436	Response	1	5845682	9122	1
Vp027	437	Picture	MorphF6_07_orig.jpg ; MorphF6_10_LOWER.jpg	5845690	0	160	7060	161	0	next	incorrect	873
Vp027	437	Response	1	5852642	6952	1
Vp027	438	Picture	MorphM2_10_orig.jpg ; MorphM2_10_LOWER.jpg	5852750	0	1	8360	2	0	next	hit	875
Vp027	438	Response	2	5860962	8212	1
Vp027	439	Picture	MorphM5_10_orig.jpg ; MorphM5_00_LOWER.jpg	5861110	0	1	12473	2	0	next	incorrect	877
Vp027	439	Response	1	5873522	12412	1
Vp027	440	Picture	MorphM4_10_orig.jpg ; MorphM4_00_LOWER.jpg	5873583	0	1	9820	2	0	next	hit	879
Vp027	440	Response	2	5883282	9699	1
Vp027	441	Picture	MorphM2_08_orig.jpg ; MorphM2_10_LOWER.jpg	5883403	0	1	21726	171	0	next	hit	881
Vp027	441	Response	2	5905122	21719	1
Vp027	442	Picture	MorphM3_00_orig.jpg ; MorphM3_10_LOWER.jpg	5905129	0	170	6539	171	0	next	incorrect	883
Vp027	442	Response	1	5911522	6393	1
Vp027	443	Picture	MorphM10_01_orig.jpg ; MorphM10_00_UPPER.jpg	5911668	0	1	33838	2	0	next	incorrect	885
Vp027	443	Response	1	5945361	33693	1
Vp027	444	Picture	MorphF2_01_orig.jpg ; MorphF2_00_UPPER.jpg	5945506	0	1	36424	203	0	next	incorrect	887
Vp027	444	Response	1	5981921	36415	1
Vp027	445	Picture	MorphM7_00_orig.jpg ; MorphM7_00_UPPER.jpg	5981930	0	202	13338	203	0	next	incorrect	889
Vp027	445	Response	1	5995121	13191	1
Vp027	446	Picture	MorphF9_10_orig.jpg ; MorphF9_10_UPPER.jpg	5995268	0	1	8360	2	0	next	hit	891
Vp027	446	Response	2	6003521	8253	1
Vp027	447	Picture	MorphM9_09_orig.jpg ; MorphM9_10_UPPER.jpg	6003628	0	1	11544	2	0	next	hit	893
Vp027	447	Response	2	6015041	11413	1
Vp027	448	Picture	MorphM7_09_orig.jpg ; MorphM7_00_UPPER.jpg	6015172	0	1	14730	2	0	next	hit	895
Vp027	448	Response	2	6029761	14589	1
Vp027	449	Picture	MorphM5_02_orig.jpg ; MorphM5_00_UPPER.jpg	6029902	0	1	8188	174	0	next	incorrect	897
Vp027	449	Response	1	6038081	8179	1
Vp027	450	Picture	MorphF5_02_orig.jpg ; MorphF5_00_UPPER.jpg	6038090	0	173	6011	174	0	next	incorrect	899
Vp027	450	Response	1	6044000	5910	1
Vp027	451	Picture	MorphF8_03_orig.jpg ; MorphF8_10_UPPER.jpg	6044101	0	1	15584	209	0	next	hit	901
Vp027	451	Response	2	6059680	15579	1
Vp027	452	Picture	MorphF4_00_orig.jpg ; MorphF4_00_UPPER.jpg	6059685	0	208	14140	209	0	next	incorrect	903
Vp027	452	Response	1	6073680	13995	1
Vp027	453	Picture	MorphF3_04_orig.jpg ; MorphF3_10_UPPER.jpg	6073825	0	1	9382	175	0	next	hit	905
Vp027	453	Response	2	6083200	9375	1
Vp027	454	Picture	MorphF5_06_orig.jpg ; MorphF5_00_UPPER.jpg	6083207	0	174	6277	175	0	next	hit	907
Vp027	454	Response	2	6089360	6153	1
Vp027	455	Picture	MorphF1_03_orig.jpg ; MorphF1_10_UPPER.jpg	6089484	0	1	10044	175	0	next	hit	909
Vp027	455	Response	2	6099520	10036	1
Vp027	456	Picture	MorphF9_03_orig.jpg ; MorphF9_00_UPPER.jpg	6099528	0	174	7339	175	0	next	incorrect	911
Vp027	456	Response	1	6106720	7192	1
Vp027	457	Picture	MorphF10_03_orig.jpg ; MorphF10_00_UPPER.jpg	6106867	0	1	10483	2	0	next	incorrect	913
Vp027	457	Response	1	6117200	10333	1
Vp027	458	Picture	MorphM5_08_orig.jpg ; MorphM5_10_UPPER.jpg	6117350	0	1	7431	2	0	next	hit	915
Vp027	458	Response	2	6124640	7290	1
Vp027	459	Picture	MorphF10_09_orig.jpg ; MorphF10_10_UPPER.jpg	6124781	0	1	8095	2	0	next	hit	917
Vp027	459	Response	2	6132800	8019	1
Vp027	460	Picture	MorphF4_01_orig.jpg ; MorphF4_00_UPPER.jpg	6132876	0	1	10483	2	0	next	incorrect	919
Vp027	460	Response	1	6143279	10403	1
Vp027	461	Picture	MorphM10_01_orig.jpg ; MorphM10_10_UPPER.jpg	6143359	0	1	10085	2	0	next	incorrect	921
Vp027	461	Response	1	6153359	10000	1
Vp027	462	Picture	MorphM3_01_orig.jpg ; MorphM3_10_UPPER.jpg	6153444	0	1	24644	173	0	next	incorrect	923
Vp027	462	Response	1	6178079	24635	1
Vp027	463	Picture	MorphM4_07_orig.jpg ; MorphM4_00_UPPER.jpg	6178088	0	172	13706	173	0	next	incorrect	925
Vp027	463	Response	1	6191679	13591	1
Vp027	464	Picture	MorphF3_06_orig.jpg ; MorphF3_00_UPPER.jpg	6191794	0	1	5012	165	0	next	incorrect	927
Vp027	464	Response	1	6196799	5005	1
Vp027	465	Picture	MorphM10_10_orig.jpg ; MorphM10_00_UPPER.jpg	6196806	0	164	6931	165	0	next	hit	929
Vp027	465	Response	2	6203599	6793	1
Vp027	466	Picture	MorphM1_02_orig.jpg ; MorphM1_00_UPPER.jpg	6203737	0	1	6237	2	0	next	incorrect	931
Vp027	466	Response	1	6209839	6102	1
Vp027	467	Picture	MorphM4_06_orig.jpg ; MorphM4_10_UPPER.jpg	6209974	0	1	9156	2	0	next	hit	933
Vp027	467	Response	2	6219039	9065	1
Vp027	468	Picture	MorphF9_04_orig.jpg ; MorphF9_10_UPPER.jpg	6219130	0	1	13756	179	0	next	incorrect	935
Vp027	468	Response	1	6232879	13749	1
Vp027	469	Picture	MorphM4_08_orig.jpg ; MorphM4_10_UPPER.jpg	6232886	0	178	7440	347	0	next	hit	937
Vp027	469	Response	2	6240319	7433	1
Vp027	470	Picture	MorphF10_09_orig.jpg ; MorphF10_00_UPPER.jpg	6240326	0	169	11050	170	0	next	incorrect	939
Vp027	470	Response	1	6251278	10952	1
Vp027	471	Picture	MorphF3_07_orig.jpg ; MorphF3_10_UPPER.jpg	6251376	0	1	7431	2	0	next	hit	941
Vp027	471	Response	2	6258718	7342	1
Vp027	472	Picture	MorphF10_05_orig.jpg ; MorphF10_00_UPPER.jpg	6258807	0	1	6502	2	0	next	incorrect	943
Vp027	472	Response	1	6265198	6391	1
Vp027	473	Picture	MorphF4_04_orig.jpg ; MorphF4_10_UPPER.jpg	6265309	0	1	16720	2	0	next	incorrect	945
Vp027	473	Response	1	6281918	16609	1
Vp027	474	Picture	MorphF6_02_orig.jpg ; MorphF6_10_UPPER.jpg	6282029	0	1	12056	154	0	next	incorrect	947
Vp027	474	Response	1	6294078	12049	1
Vp027	475	Picture	MorphM4_00_orig.jpg ; MorphM4_00_UPPER.jpg	6294085	0	153	5921	357	0	next	hit	949
Vp027	475	Response	2	6299998	5913	1
Vp027	476	Picture	MorphM6_10_orig.jpg ; MorphM6_00_UPPER.jpg	6300006	0	204	9624	205	0	next	incorrect	951
Vp027	476	Response	1	6309518	9512	1
Vp027	477	Picture	MorphF3_00_orig.jpg ; MorphF3_10_UPPER.jpg	6309630	0	1	13137	3	0	next	hit	953
Vp027	477	Response	2	6322638	13008	1
Vp027	478	Picture	MorphM7_00_orig.jpg ; MorphM7_10_UPPER.jpg	6322767	0	2	39412	3	0	next	hit	955
Vp027	478	Response	2	6362077	39310	1
Vp027	479	Picture	MorphF5_00_orig.jpg ; MorphF5_00_UPPER.jpg	6362179	0	1	8066	163	0	next	incorrect	957
Vp027	479	Response	1	6370237	8058	1
Vp027	480	Picture	MorphM6_02_orig.jpg ; MorphM6_10_UPPER.jpg	6370245	0	162	8640	310	0	next	incorrect	959
Vp027	480	Response	1	6378877	8632	1
Vp027	481	Picture	MorphM8_02_orig.jpg ; MorphM8_10_UPPER.jpg	6378885	0	148	19521	149	0	next	hit	961
Vp027	481	Response	2	6398317	19432	1
Vp027	482	Picture	MorphF2_01_orig.jpg ; MorphF2_10_UPPER.jpg	6398406	0	1	21895	2	0	next	incorrect	963
Vp027	482	Response	1	6420156	21750	2
Vp027	483	Picture	MorphM4_01_orig.jpg ; MorphM4_00_UPPER.jpg	6420301	0	1	13270	2	0	next	incorrect	965
Vp027	483	Response	1	6433437	13136	1
Vp027	484	Picture	MorphM1_00_orig.jpg ; MorphM1_10_UPPER.jpg	6433571	0	1	10034	186	0	next	incorrect	967
Vp027	484	Response	1	6443597	10026	1
Vp027	485	Picture	MorphF8_07_orig.jpg ; MorphF8_00_UPPER.jpg	6443605	0	185	31200	354	0	next	incorrect	969
Vp027	485	Response	1	6474796	31191	1
Vp027	486	Picture	MorphM2_09_orig.jpg ; MorphM2_00_UPPER.jpg	6474805	0	169	6139	170	0	next	incorrect	971
Vp027	486	Response	1	6480876	6071	1
Vp027	487	Picture	MorphM1_05_orig.jpg ; MorphM1_10_UPPER.jpg	6480944	0	1	9940	147	0	next	hit	973
Vp027	487	Response	2	6490876	9932	1
Vp027	488	Picture	MorphF2_06_orig.jpg ; MorphF2_10_UPPER.jpg	6490884	0	146	9699	147	0	next	incorrect	975
Vp027	488	Response	1	6500476	9592	1
Vp027	489	Picture	MorphF3_09_orig.jpg ; MorphF3_10_UPPER.jpg	6500583	0	1	17100	153	0	next	hit	977
Vp027	489	Response	2	6517676	17093	1
Vp027	490	Picture	MorphM6_02_orig.jpg ; MorphM6_00_UPPER.jpg	6517683	0	152	7280	323	0	next	incorrect	979
Vp027	490	Response	1	6524956	7273	1
Vp027	491	Picture	MorphM3_06_orig.jpg ; MorphM3_10_UPPER.jpg	6524963	0	171	8264	172	0	next	incorrect	981
Vp027	491	Response	1	6533116	8153	1
Vp027	492	Picture	MorphM7_03_orig.jpg ; MorphM7_10_UPPER.jpg	6533227	0	1	8456	172	0	next	hit	983
Vp027	492	Response	2	6541676	8449	1
Vp027	493	Picture	MorphF6_07_orig.jpg ; MorphF6_10_UPPER.jpg	6541683	0	171	15165	172	0	next	incorrect	985
Vp027	493	Response	1	6556716	15033	1
Vp027	494	Picture	MorphF2_07_orig.jpg ; MorphF2_00_UPPER.jpg	6556848	0	1	7033	2	0	next	incorrect	987
Vp027	494	Response	1	6563755	6907	1
Vp027	495	Picture	MorphF4_02_orig.jpg ; MorphF4_00_UPPER.jpg	6563881	0	1	8094	2	0	next	incorrect	989
Vp027	495	Response	1	6571835	7954	1
Vp027	496	Picture	MorphF6_03_orig.jpg ; MorphF6_10_UPPER.jpg	6571975	0	1	7148	153	0	next	incorrect	991
Vp027	496	Response	1	6579115	7140	1
Vp027	497	Picture	MorphM10_02_orig.jpg ; MorphM10_10_UPPER.jpg	6579123	0	152	16207	153	0	next	hit	993
Vp027	497	Response	2	6595195	16072	1
Vp027	498	Picture	MorphF4_05_orig.jpg ; MorphF4_00_UPPER.jpg	6595330	0	1	22161	2	0	next	incorrect	995
Vp027	498	Response	1	6617355	22025	1
Vp027	499	Picture	MorphM3_05_orig.jpg ; MorphM3_10_UPPER.jpg	6617491	0	1	16587	2	0	next	hit	997
Vp027	499	Response	2	6633995	16504	1
Vp027	500	Picture	MorphF10_02_orig.jpg ; MorphF10_10_UPPER.jpg	6634078	0	1	9289	2	0	next	hit	999
Vp027	500	Response	2	6643275	9197	1
Vp027	501	Picture	MorphM2_08_orig.jpg ; MorphM2_00_UPPER.jpg	6643367	0	1	6475	162	0	next	incorrect	1001
Vp027	501	Response	1	6649835	6468	1
Vp027	502	Picture	MorphF2_06_orig.jpg ; MorphF2_00_UPPER.jpg	6649842	0	161	5335	162	0	next	incorrect	1003
Vp027	502	Response	1	6655115	5273	1
Vp027	503	Picture	MorphM2_01_orig.jpg ; MorphM2_00_UPPER.jpg	6655177	0	1	9785	170	0	next	incorrect	1005
Vp027	503	Response	1	6664955	9778	1
Vp027	504	Picture	MorphF4_08_orig.jpg ; MorphF4_10_UPPER.jpg	6664962	0	169	16091	170	0	next	hit	1007
Vp027	504	Response	2	6680954	15992	1
Vp027	505	Picture	MorphM5_03_orig.jpg ; MorphM5_00_UPPER.jpg	6681053	0	1	8070	160	0	next	incorrect	1009
Vp027	505	Response	1	6689114	8061	2
Vp027	506	Picture	MorphM4_01_orig.jpg ; MorphM4_10_UPPER.jpg	6689123	0	159	7854	160	0	next	hit	1011
Vp027	506	Response	2	6696874	7751	1
Vp027	507	Picture	MorphM1_08_orig.jpg ; MorphM1_10_UPPER.jpg	6696977	0	1	5664	177	0	next	hit	1013
Vp027	507	Response	2	6702634	5657	1
Vp027	508	Picture	MorphM9_02_orig.jpg ; MorphM9_10_UPPER.jpg	6702641	0	176	15302	178	0	next	incorrect	1015
Vp027	508	Response	1	6717834	15193	1
Vp027	509	Picture	MorphM2_05_orig.jpg ; MorphM2_00_UPPER.jpg	6717943	0	2	5308	3	0	next	incorrect	1017
Vp027	509	Response	1	6723114	5171	1
Vp027	510	Picture	MorphF2_02_orig.jpg ; MorphF2_10_UPPER.jpg	6723251	0	1	11014	2	0	next	hit	1019
Vp027	510	Response	2	6734154	10903	1
Vp027	511	Picture	MorphF7_10_orig.jpg ; MorphF7_10_UPPER.jpg	6734265	0	1	10616	2	0	next	incorrect	1021
Vp027	511	Response	1	6744794	10529	1
Vp027	512	Picture	MorphF9_10_orig.jpg ; MorphF9_00_UPPER.jpg	6744881	0	1	5175	3	0	next	incorrect	1023
Vp027	512	Response	1	6749914	5033	1
Vp027	513	Picture	MorphM7_10_orig.jpg ; MorphM7_10_UPPER.jpg	6750056	0	2	6503	3	0	next	hit	1025
Vp027	513	Response	2	6756474	6418	1
Vp027	514	Picture	MorphM10_04_orig.jpg ; MorphM10_10_UPPER.jpg	6756559	0	1	16402	187	0	next	hit	1027
Vp027	514	Response	2	6772954	16395	1
Vp027	515	Picture	MorphF6_06_orig.jpg ; MorphF6_10_UPPER.jpg	6772961	0	186	5228	187	0	next	incorrect	1029
Vp027	515	Response	1	6778073	5112	1
Vp027	516	Picture	MorphF7_10_orig.jpg ; MorphF7_00_UPPER.jpg	6778189	0	1	13652	150	0	next	incorrect	1031
Vp027	516	Response	1	6791833	13644	1
Vp027	517	Picture	MorphF9_03_orig.jpg ; MorphF9_10_UPPER.jpg	6791841	0	149	6879	320	0	next	incorrect	1033
Vp027	517	Response	1	6798713	6872	1
Vp027	518	Picture	MorphM6_03_orig.jpg ; MorphM6_10_UPPER.jpg	6798720	0	171	7468	172	0	next	hit	1035
Vp027	518	Response	2	6806073	7353	1
Vp027	519	Picture	MorphF8_05_orig.jpg ; MorphF8_10_UPPER.jpg	6806188	0	1	7431	2	0	next	hit	1037
Vp027	519	Response	2	6813513	7325	1
Vp027	520	Picture	MorphM10_05_orig.jpg ; MorphM10_10_UPPER.jpg	6813619	0	1	5043	2	0	next	hit	1039
Vp027	520	Response	2	6818553	4934	1
Vp027	521	Picture	MorphM2_00_orig.jpg ; MorphM2_10_UPPER.jpg	6818662	0	1	13899	169	0	next	hit	1041
Vp027	521	Response	2	6832553	13891	1
Vp027	522	Picture	MorphM10_06_orig.jpg ; MorphM10_10_UPPER.jpg	6832561	0	168	5209	169	0	next	hit	1043
Vp027	522	Response	2	6837673	5112	1
Vp027	523	Picture	MorphM8_03_orig.jpg ; MorphM8_10_UPPER.jpg	6837770	0	1	10218	2	0	next	incorrect	1045
Vp027	523	Response	1	6847913	10143	1
Vp027	524	Picture	MorphF8_08_orig.jpg ; MorphF8_00_UPPER.jpg	6847988	0	1	16172	152	0	next	incorrect	1047
Vp027	524	Response	1	6864153	16165	1
Vp027	525	Picture	MorphF7_07_orig.jpg ; MorphF7_10_UPPER.jpg	6864160	0	151	8881	312	0	next	hit	1049
Vp027	525	Response	2	6873033	8873	1
Vp027	526	Picture	MorphM9_02_orig.jpg ; MorphM9_00_UPPER.jpg	6873041	0	161	140422	162	0	next	incorrect	1051
Vp027	526	Response	1	7013351	140310	1
Vp027	527	Picture	MorphM8_00_orig.jpg ; MorphM8_10_UPPER.jpg	7013463	0	1	5971	2	0	next	incorrect	1053
Vp027	527	Response	1	7019351	5888	1
Vp027	528	Picture	MorphM4_10_orig.jpg ; MorphM4_00_UPPER.jpg	7019434	0	1	10616	2	0	next	hit	1055
Vp027	528	Response	2	7029911	10477	1
Vp027	529	Picture	MorphM8_08_orig.jpg ; MorphM8_00_UPPER.jpg	7030050	0	1	5574	2	0	next	incorrect	1057
Vp027	529	Response	1	7035511	5461	1
Vp027	530	Picture	MorphM3_00_orig.jpg ; MorphM3_00_UPPER.jpg	7035624	0	1	9554	2	0	next	incorrect	1059
Vp027	530	Response	1	7045031	9407	1
Vp027	531	Picture	MorphM4_10_orig.jpg ; MorphM4_10_UPPER.jpg	7045178	0	1	12580	161	0	next	hit	1061
Vp027	531	Response	2	7057751	12573	1
Vp027	532	Picture	MorphM6_00_orig.jpg ; MorphM6_10_UPPER.jpg	7057758	0	160	20064	161	0	next	hit	1063
Vp027	532	Response	2	7077751	19993	1
Vp027	533	Picture	MorphM5_09_orig.jpg ; MorphM5_00_UPPER.jpg	7077822	0	1	6900	2	0	next	incorrect	1065
Vp027	533	Response	1	7084631	6809	1
Vp027	534	Picture	MorphF2_00_orig.jpg ; MorphF2_00_UPPER.jpg	7084722	0	1	6876	159	0	next	incorrect	1067
Vp027	534	Response	1	7091591	6869	1
Vp027	535	Picture	MorphF1_06_orig.jpg ; MorphF1_10_UPPER.jpg	7091598	0	158	12961	359	0	next	hit	1069
Vp027	535	Response	2	7104550	12952	1
Vp027	536	Picture	MorphF6_09_orig.jpg ; MorphF6_00_UPPER.jpg	7104559	0	201	12541	202	0	next	hit	1071
Vp027	536	Response	2	7117030	12471	1
Vp027	537	Picture	MorphM1_03_orig.jpg ; MorphM1_10_UPPER.jpg	7117100	0	1	10577	174	0	next	hit	1073
Vp027	537	Response	2	7127670	10570	1
Vp027	538	Picture	MorphF6_01_orig.jpg ; MorphF6_00_UPPER.jpg	7127677	0	173	9594	174	0	next	incorrect	1075
Vp027	538	Response	1	7137190	9513	1
Vp027	539	Picture	MorphF9_09_orig.jpg ; MorphF9_10_UPPER.jpg	7137271	0	1	9288	2	0	next	incorrect	1077
Vp027	539	Response	1	7146470	9199	1
Vp027	540	Picture	MorphF1_06_orig.jpg ; MorphF1_00_UPPER.jpg	7146559	0	1	6237	2	0	next	incorrect	1079
Vp027	540	Response	1	7152710	6151	1
Vp027	541	Picture	MorphM1_05_orig.jpg ; MorphM1_00_UPPER.jpg	7152796	0	1	7521	178	0	next	hit	1081
Vp027	541	Response	2	7160310	7514	1
Vp027	542	Picture	MorphM4_02_orig.jpg ; MorphM4_00_UPPER.jpg	7160317	0	177	12080	349	0	next	incorrect	1083
Vp027	542	Response	1	7172390	12073	1
Vp027	543	Picture	MorphF5_07_orig.jpg ; MorphF5_00_UPPER.jpg	7172397	0	172	5200	320	0	next	incorrect	1085
Vp027	543	Response	1	7177590	5193	1
Vp027	544	Picture	MorphF9_09_orig.jpg ; MorphF9_00_UPPER.jpg	7177597	0	148	5280	324	0	next	incorrect	1087
Vp027	544	Response	1	7182870	5273	1
Vp027	545	Picture	MorphM1_07_orig.jpg ; MorphM1_10_UPPER.jpg	7182877	0	176	8136	177	0	next	hit	1089
Vp027	545	Response	2	7190950	8073	1
Vp027	546	Picture	MorphF2_05_orig.jpg ; MorphF2_10_UPPER.jpg	7191013	0	1	13624	179	0	next	hit	1091
Vp027	546	Response	2	7204629	13616	1
Vp027	547	Picture	MorphF10_10_orig.jpg ; MorphF10_00_UPPER.jpg	7204637	0	178	14774	179	0	next	hit	1093
Vp027	547	Response	2	7219269	14632	1
Vp027	548	Picture	MorphM2_03_orig.jpg ; MorphM2_10_UPPER.jpg	7219411	0	1	17866	183	0	next	hit	1095
Vp027	548	Response	2	7237269	17858	1
Vp027	549	Picture	MorphF6_01_orig.jpg ; MorphF6_10_UPPER.jpg	7237277	0	182	8143	183	0	next	incorrect	1097
Vp027	549	Response	1	7245349	8072	1
Vp027	550	Picture	MorphM3_02_orig.jpg ; MorphM3_00_UPPER.jpg	7245420	0	1	8336	159	0	next	incorrect	1099
Vp027	550	Response	1	7253749	8329	1
Vp027	551	Picture	MorphM4_07_orig.jpg ; MorphM4_10_UPPER.jpg	7253756	0	158	6791	159	0	next	hit	1101
Vp027	551	Response	2	7260469	6713	1
Vp027	552	Picture	MorphF4_03_orig.jpg ; MorphF4_10_UPPER.jpg	7260547	0	1	7830	2	0	next	incorrect	1103
Vp027	552	Response	1	7268309	7762	1
Vp027	553	Picture	MorphF8_00_orig.jpg ; MorphF8_10_UPPER.jpg	7268377	0	1	7696	2	0	next	incorrect	1105
Vp027	553	Response	1	7275989	7612	1
Vp027	554	Picture	MorphM7_09_orig.jpg ; MorphM7_10_UPPER.jpg	7276073	0	1	5972	2	0	next	hit	1107
Vp027	554	Response	2	7281909	5836	1
Vp027	555	Picture	MorphF4_06_orig.jpg ; MorphF4_00_UPPER.jpg	7282045	0	1	666105	176	0	next	hit	1109
Vp027	555	Response	2	7948142	666097	1
Vp027	556	Picture	MorphM7_07_orig.jpg ; MorphM7_00_UPPER.jpg	7948150	0	175	6543	176	0	next	hit	1111
Vp027	556	Response	2	7954622	6472	1
Vp027	557	Picture	MorphF7_03_orig.jpg ; MorphF7_00_UPPER.jpg	7954693	0	1	7829	2	0	next	incorrect	1113
Vp027	557	Response	1	7962382	7689	1
Vp027	558	Picture	MorphF1_02_orig.jpg ; MorphF1_00_UPPER.jpg	7962522	0	1	7787	177	0	next	hit	1115
Vp027	558	Response	2	7970302	7780	1
Vp027	559	Picture	MorphM8_00_orig.jpg ; MorphM8_00_UPPER.jpg	7970309	0	176	9680	359	0	next	hit	1117
Vp027	559	Response	2	7979982	9673	1
Vp027	560	Picture	MorphM4_02_orig.jpg ; MorphM4_10_UPPER.jpg	7979989	0	183	9073	184	0	next	hit	1119
Vp027	560	Response	2	7988942	8953	1
Vp027	561	Picture	MorphM7_05_orig.jpg ; MorphM7_00_UPPER.jpg	7989062	0	1	4910	2	0	next	hit	1121
Vp027	561	Response	2	7993902	4840	1
Vp027	562	Picture	MorphM9_04_orig.jpg ; MorphM9_10_UPPER.jpg	7993972	0	1	5971	2	0	next	incorrect	1123
Vp027	562	Response	1	7999822	5850	1
Vp027	563	Picture	MorphM5_09_orig.jpg ; MorphM5_10_UPPER.jpg	7999943	0	1	11646	166	0	next	hit	1125
Vp027	563	Response	2	8011582	11639	1
Vp027	564	Picture	MorphM3_01_orig.jpg ; MorphM3_00_UPPER.jpg	8011589	0	165	8321	369	0	next	incorrect	1127
Vp027	564	Response	1	8019902	8313	1
Vp027	565	Picture	MorphF5_10_orig.jpg ; MorphF5_10_UPPER.jpg	8019910	0	204	7104	205	0	next	hit	1129
Vp027	565	Response	2	8026942	7032	1
Vp027	566	Picture	MorphF8_06_orig.jpg ; MorphF8_10_UPPER.jpg	8027014	0	1	9375	181	0	next	hit	1131
Vp027	566	Response	2	8036382	9368	1
Vp027	567	Picture	MorphM9_03_orig.jpg ; MorphM9_10_UPPER.jpg	8036389	0	180	11326	181	0	next	incorrect	1133
Vp027	567	Response	1	8047581	11192	1
Vp027	568	Picture	MorphM10_03_orig.jpg ; MorphM10_10_UPPER.jpg	8047715	0	1	8594	166	0	next	hit	1135
Vp027	568	Response	2	8056301	8586	1
Vp027	569	Picture	MorphM5_02_orig.jpg ; MorphM5_10_UPPER.jpg	8056309	0	165	7197	166	0	next	hit	1137
Vp027	569	Response	2	8063421	7112	1
Vp027	570	Picture	MorphF6_08_orig.jpg ; MorphF6_10_UPPER.jpg	8063506	0	1	6883	152	0	next	hit	1139
Vp027	570	Response	2	8070381	6875	1
Vp027	571	Picture	MorphM3_04_orig.jpg ; MorphM3_00_UPPER.jpg	8070389	0	151	7581	152	0	next	incorrect	1141
Vp027	571	Response	1	8077821	7432	1
Vp027	572	Picture	MorphM4_09_orig.jpg ; MorphM4_00_UPPER.jpg	8077970	0	1	7033	2	0	next	hit	1143
Vp027	572	Response	2	8084941	6971	1
Vp027	573	Picture	MorphF6_00_orig.jpg ; MorphF6_00_UPPER.jpg	8085003	0	1	7431	2	0	next	incorrect	1145
Vp027	573	Response	1	8092301	7298	1
Vp027	574	Picture	MorphM8_03_orig.jpg ; MorphM8_00_UPPER.jpg	8092434	0	1	11943	2	0	next	incorrect	1147
Vp027	574	Response	1	8104301	11867	1
Vp027	575	Picture	MorphM9_10_orig.jpg ; MorphM9_10_UPPER.jpg	8104377	0	1	12075	2	0	next	hit	1149
Vp027	575	Response	2	8116381	12004	1
Vp027	576	Picture	MorphM1_01_orig.jpg ; MorphM1_00_UPPER.jpg	8116452	0	1	86785	2	0	next	hit	1151
Vp027	576	Response	2	8203100	86648	1
Vp027	577	Picture	MorphM3_08_orig.jpg ; MorphM3_00_UPPER.jpg	8203237	0	1	10085	2	0	next	incorrect	1153
Vp027	577	Response	1	8213180	9943	1
Vp027	578	Picture	MorphM8_01_orig.jpg ; MorphM8_10_UPPER.jpg	8213322	0	1	7299	2	0	next	incorrect	1155
Vp027	578	Response	1	8220540	7218	1
Vp027	579	Picture	MorphF5_08_orig.jpg ; MorphF5_10_UPPER.jpg	8220621	0	1	6486	151	0	next	hit	1157
Vp027	579	Response	2	8227100	6479	1
Vp027	580	Picture	MorphM8_05_orig.jpg ; MorphM8_10_UPPER.jpg	8227107	0	150	10480	303	0	next	incorrect	1159
Vp027	580	Response	1	8237580	10473	1
Vp027	581	Picture	MorphM6_03_orig.jpg ; MorphM6_00_UPPER.jpg	8237587	0	153	8246	154	0	next	incorrect	1161
Vp027	581	Response	1	8245740	8153	1
Vp027	582	Picture	MorphF4_01_orig.jpg ; MorphF4_10_UPPER.jpg	8245833	0	1	5574	2	0	next	incorrect	1163
Vp027	582	Response	1	8251339	5506	1
Vp027	583	Picture	MorphF5_04_orig.jpg ; MorphF5_10_UPPER.jpg	8251407	0	1	13933	2	0	next	hit	1165
Vp027	583	Response	2	8265259	13852	1
Vp027	584	Picture	MorphM8_10_orig.jpg ; MorphM8_10_UPPER.jpg	8265340	0	1	15393	2	0	next	hit	1167
Vp027	584	Response	2	8280619	15279	1
Vp027	585	Picture	MorphF4_07_orig.jpg ; MorphF4_10_UPPER.jpg	8280733	0	1	14850	147	0	next	hit	1169
Vp027	585	Response	2	8295579	14846	1
Vp027	586	Picture	MorphM3_10_orig.jpg ; MorphM3_10_UPPER.jpg	8295583	0	146	7685	304	0	next	incorrect	1171
Vp027	586	Response	1	8303259	7676	1
Vp027	587	Picture	MorphF10_00_orig.jpg ; MorphF10_00_UPPER.jpg	8303268	0	158	9976	159	0	next	incorrect	1173
Vp027	587	Response	1	8313179	9911	1
Vp027	588	Picture	MorphF3_08_orig.jpg ; MorphF3_10_UPPER.jpg	8313244	0	1	22294	2	0	next	hit	1175
Vp027	588	Response	2	8335419	22175	1
Vp027	589	Picture	MorphF4_10_orig.jpg ; MorphF4_10_UPPER.jpg	8335538	0	1	9404	152	0	next	hit	1177
Vp027	589	Response	2	8344939	9401	1
Vp027	590	Picture	MorphF8_04_orig.jpg ; MorphF8_00_UPPER.jpg	8344942	0	151	11827	152	0	next	incorrect	1179
Vp027	590	Response	1	8356698	11756	1
Vp027	591	Picture	MorphF2_09_orig.jpg ; MorphF2_00_UPPER.jpg	8356769	0	1	19857	183	0	next	hit	1181
Vp027	591	Response	2	8376618	19849	1
Vp027	592	Picture	MorphF4_06_orig.jpg ; MorphF4_10_UPPER.jpg	8376626	0	182	44502	183	0	next	hit	1183
Vp027	592	Response	2	8421018	44392	1
Vp027	593	Picture	MorphM6_10_orig.jpg ; MorphM6_10_UPPER.jpg	8421128	0	1	5043	2	0	next	incorrect	1185
Vp027	593	Response	1	8426058	4930	1
Vp027	594	Picture	MorphM9_00_orig.jpg ; MorphM9_00_UPPER.jpg	8426171	0	1	5971	2	0	next	hit	1187
Vp027	594	Response	2	8432058	5887	1
Vp027	595	Picture	MorphF4_02_orig.jpg ; MorphF4_10_UPPER.jpg	8432142	0	1	7829	2	0	next	hit	1189
Vp027	595	Response	2	8439898	7756	1
Vp027	596	Picture	MorphM9_05_orig.jpg ; MorphM9_10_UPPER.jpg	8439971	0	1	4890	155	0	next	incorrect	1191
Vp027	596	Response	1	8444858	4887	1
Vp027	597	Picture	MorphM10_00_orig.jpg ; MorphM10_10_UPPER.jpg	8444861	0	154	5044	306	0	next	incorrect	1193
Vp027	597	Response	1	8449898	5037	1
Vp027	598	Picture	MorphF1_01_orig.jpg ; MorphF1_00_UPPER.jpg	8449905	0	152	4240	311	0	next	hit	1195
Vp027	598	Response	2	8454138	4233	1
Vp027	599	Picture	MorphM7_07_orig.jpg ; MorphM7_10_UPPER.jpg	8454145	0	159	8650	160	0	next	hit	1197
Vp027	599	Response	2	8462698	8553	1
Vp027	600	Picture	MorphM4_08_orig.jpg ; MorphM4_00_UPPER.jpg	8462795	0	1	8095	2	0	next	hit	1199
Vp027	600	Response	2	8470777	7982	1
Vp027	601	Picture	MorphF9_06_orig.jpg ; MorphF9_10_UPPER.jpg	8470890	0	1	5415	160	0	next	incorrect	1201
Vp027	601	Response	1	8476297	5407	1
Vp027	602	Picture	MorphF6_03_orig.jpg ; MorphF6_00_UPPER.jpg	8476305	0	159	7059	160	0	next	incorrect	1203
Vp027	602	Response	1	8483257	6952	1
Vp027	603	Picture	MorphM1_06_orig.jpg ; MorphM1_00_UPPER.jpg	8483364	0	1	5021	156	0	next	hit	1205
Vp027	603	Response	2	8488377	5013	1
Vp027	604	Picture	MorphM5_03_orig.jpg ; MorphM5_10_UPPER.jpg	8488385	0	155	12628	156	0	next	hit	1207
Vp027	604	Response	2	8500937	12552	1
Vp027	605	Picture	MorphF10_07_orig.jpg ; MorphF10_00_UPPER.jpg	8501013	0	1	15371	156	0	next	incorrect	1209
Vp027	605	Response	1	8516377	15364	1
Vp027	606	Picture	MorphM1_09_orig.jpg ; MorphM1_10_UPPER.jpg	8516384	0	155	7187	156	0	next	hit	1211
Vp027	606	Response	2	8523497	7113	1
Vp027	607	Picture	MorphM6_01_orig.jpg ; MorphM6_10_UPPER.jpg	8523571	0	1	15373	155	0	next	hit	1213
Vp027	607	Response	2	8538937	15366	1
Vp027	608	Picture	MorphF8_02_orig.jpg ; MorphF8_00_UPPER.jpg	8538944	0	154	18160	328	0	next	hit	1215
Vp027	608	Response	2	8557097	18153	1
Vp027	609	Picture	MorphF6_05_orig.jpg ; MorphF6_00_UPPER.jpg	8557104	0	174	8480	360	0	next	hit	1217
Vp027	609	Response	2	8565577	8473	1
Vp027	610	Picture	MorphM5_08_orig.jpg ; MorphM5_00_UPPER.jpg	8565584	0	186	22479	187	0	next	hit	1219
Vp027	610	Response	2	8587976	22392	1
Vp027	611	Picture	MorphF6_08_orig.jpg ; MorphF6_00_UPPER.jpg	8588063	0	1	7680	151	0	next	hit	1221
Vp027	611	Response	2	8595736	7673	1
Vp027	612	Picture	MorphF9_00_orig.jpg ; MorphF9_00_UPPER.jpg	8595743	0	150	6881	319	0	next	hit	1223
Vp027	612	Response	2	8602616	6873	1
Vp027	613	Picture	MorphM8_09_orig.jpg ; MorphM8_10_UPPER.jpg	8602624	0	169	8528	170	0	next	hit	1225
Vp027	613	Response	2	8611016	8392	1
Vp027	614	Picture	MorphM7_05_orig.jpg ; MorphM7_10_UPPER.jpg	8611152	0	1	6751	152	0	next	hit	1227
Vp027	614	Response	2	8617896	6744	1
Vp027	615	Picture	MorphM10_05_orig.jpg ; MorphM10_00_UPPER.jpg	8617903	0	151	13920	315	0	next	incorrect	1229
Vp027	615	Response	1	8631816	13913	1
Vp027	616	Picture	MorphM7_02_orig.jpg ; MorphM7_10_UPPER.jpg	8631823	0	164	5205	165	0	next	hit	1231
Vp027	616	Response	2	8636936	5113	1
Vp027	617	Picture	MorphF9_02_orig.jpg ; MorphF9_10_UPPER.jpg	8637028	0	1	9953	2	0	next	incorrect	1233
Vp027	617	Response	1	8646856	9828	1
Vp027	618	Picture	MorphF5_08_orig.jpg ; MorphF5_00_UPPER.jpg	8646981	0	1	4644	2	0	next	hit	1235
Vp027	618	Response	2	8651496	4515	1
Vp027	619	Picture	MorphM2_07_orig.jpg ; MorphM2_10_UPPER.jpg	8651625	0	1	6358	147	0	next	hit	1237
Vp027	619	Response	2	8657976	6351	1
Vp027	620	Picture	MorphM6_06_orig.jpg ; MorphM6_10_UPPER.jpg	8657983	0	146	5718	147	0	next	hit	1239
Vp027	620	Response	2	8663576	5593	1
Vp027	621	Picture	MorphF5_05_orig.jpg ; MorphF5_10_UPPER.jpg	8663701	0	1	7431	2	0	next	hit	1241
Vp027	621	Response	2	8671015	7314	2
Vp027	622	Picture	MorphM9_01_orig.jpg ; MorphM9_00_UPPER.jpg	8671132	0	1	8211	151	0	next	hit	1243
Vp027	622	Response	2	8679335	8203	1
Vp027	623	Picture	MorphF10_01_orig.jpg ; MorphF10_00_UPPER.jpg	8679343	0	150	20717	151	0	next	hit	1245
Vp027	623	Response	2	8699975	20632	1
Vp027	624	Picture	MorphM6_00_orig.jpg ; MorphM6_00_UPPER.jpg	8700060	0	1	7564	2	0	next	hit	1247
Vp027	624	Response	2	8707495	7435	1
Vp027	625	Picture	MorphM1_09_orig.jpg ; MorphM1_00_UPPER.jpg	8707624	0	1	126860	2	0	next	hit	1249
Vp027	625	Response	2	8834374	126750	1
Vp027	626	Picture	MorphM8_09_orig.jpg ; MorphM8_00_UPPER.jpg	8834484	0	1	4511	2	0	next	incorrect	1251
Vp027	626	Response	1	8838934	4450	1
Vp027	627	Picture	MorphF6_00_orig.jpg ; MorphF6_10_UPPER.jpg	8838995	0	1	4910	2	0	next	hit	1253
Vp027	627	Response	2	8843813	4818	2
Vp027	628	Picture	MorphF3_01_orig.jpg ; MorphF3_10_UPPER.jpg	8843905	0	1	3716	2	0	next	incorrect	1255
Vp027	628	Response	1	8847494	3589	1
Vp027	629	Picture	MorphF2_03_orig.jpg ; MorphF2_00_UPPER.jpg	8847621	0	1	3960	156	0	next	hit	1257
Vp027	629	Response	2	8851574	3953	1
Vp027	630	Picture	MorphF1_10_orig.jpg ; MorphF1_10_UPPER.jpg	8851581	0	155	18333	156	0	next	incorrect	1259
Vp027	630	Response	1	8869814	18233	1
Vp027	631	Picture	MorphM2_07_orig.jpg ; MorphM2_00_UPPER.jpg	8869914	0	1	15347	181	0	next	hit	1261
Vp027	631	Response	2	8885254	15340	1
Vp027	632	Picture	MorphF5_02_orig.jpg ; MorphF5_10_UPPER.jpg	8885261	0	180	99835	181	0	next	hit	1263
Vp027	632	Response	2	8985013	99752	1
Vp027	633	Picture	MorphF9_07_orig.jpg ; MorphF9_10_UPPER.jpg	8985096	0	1	5839	2	0	next	incorrect	1265
Vp027	633	Response	1	8990852	5756	1
Vp027	634	Picture	MorphF7_09_orig.jpg ; MorphF7_10_UPPER.jpg	8990935	0	1	9156	2	0	next	hit	1267
Vp027	634	Response	2	8999972	9037	1
Vp027	635	Picture	MorphM1_10_orig.jpg ; MorphM1_10_UPPER.jpg	9000091	0	1	6901	2	0	next	hit	1269
Vp027	635	Response	2	9006852	6761	1
Vp027	636	Picture	MorphM7_10_orig.jpg ; MorphM7_00_UPPER.jpg	9006992	0	1	6347	157	0	next	hit	1271
Vp027	636	Response	2	9013332	6340	1
Vp027	637	Picture	MorphF5_01_orig.jpg ; MorphF5_00_UPPER.jpg	9013339	0	156	35441	301	0	next	incorrect	1273
Vp027	637	Response	1	9048772	35433	1
Vp027	638	Picture	MorphF1_08_orig.jpg ; MorphF1_00_UPPER.jpg	9048780	0	145	9519	326	0	next	hit	1275
Vp027	638	Response	2	9058292	9512	1
Vp027	639	Picture	MorphF9_05_orig.jpg ; MorphF9_10_UPPER.jpg	9058299	0	181	69680	348	0	next	hit	1277
Vp027	639	Response	2	9127971	69672	1
Vp027	640	Picture	MorphM2_04_orig.jpg ; MorphM2_10_UPPER.jpg	9127979	0	167	10119	168	0	next	hit	1279
Vp027	640	Response	2	9137971	9992	1
Vp027	641	Picture	MorphF8_00_orig.jpg ; MorphF8_00_UPPER.jpg	9138098	0	1	9819	2	0	next	hit	1281
Vp027	641	Response	2	9147811	9713	1
Vp027	642	Picture	MorphF6_07_orig.jpg ; MorphF6_00_UPPER.jpg	9147917	0	1	9661	161	0	next	hit	1283
Vp027	642	Response	2	9157571	9654	1
Vp027	643	Picture	MorphF8_05_orig.jpg ; MorphF8_00_UPPER.jpg	9157578	0	160	7856	161	0	next	hit	1285
Vp027	643	Response	2	9165331	7753	1
Vp027	644	Picture	MorphM10_09_orig.jpg ; MorphM10_10_UPPER.jpg	9165434	0	1	6104	2	0	next	hit	1287
Vp027	644	Response	2	9171411	5977	1
Vp027	645	Picture	MorphF10_10_orig.jpg ; MorphF10_10_UPPER.jpg	9171538	0	1	6369	2	0	next	hit	1289
Vp027	645	Response	2	9177811	6273	1
Vp027	646	Picture	MorphM8_07_orig.jpg ; MorphM8_00_UPPER.jpg	9177907	0	1	12209	2	0	next	hit	1291
Vp027	646	Response	2	9189971	12064	1
Vp027	647	Picture	MorphF8_02_orig.jpg ; MorphF8_10_UPPER.jpg	9190116	0	1	11677	2	0	next	hit	1293
Vp027	647	Response	2	9201731	11615	1
Vp027	648	Picture	MorphF1_07_orig.jpg ; MorphF1_10_UPPER.jpg	9201793	0	1	32246	2	0	next	hit	1295
Vp027	648	Response	2	9233970	32177	1
Vp027	649	Picture	MorphF6_10_orig.jpg ; MorphF6_00_UPPER.jpg	9234039	0	1	9023	2	0	next	incorrect	1297
Vp027	649	Response	1	9242930	8891	1
Vp027	650	Picture	MorphF2_05_orig.jpg ; MorphF2_00_UPPER.jpg	9243062	0	1	26275	2	0	next	hit	1299
Vp027	650	Response	2	9269250	26188	1
Vp027	651	Picture	MorphM6_08_orig.jpg ; MorphM6_10_UPPER.jpg	9269337	0	1	14729	2	0	next	hit	1301
Vp027	651	Response	2	9283970	14633	1
Vp027	652	Picture	MorphM8_01_orig.jpg ; MorphM8_00_UPPER.jpg	9284066	0	1	10218	2	0	next	hit	1303
Vp027	652	Response	2	9294210	10144	1
Vp027	653	Picture	MorphF10_08_orig.jpg ; MorphF10_00_UPPER.jpg	9294284	0	1	15393	2	0	next	hit	1305
Vp027	653	Response	2	9309570	15286	1
Vp027	654	Picture	MorphF3_03_orig.jpg ; MorphF3_00_UPPER.jpg	9309677	0	1	13402	2	0	next	incorrect	1307
Vp027	654	Response	1	9323009	13332	1
Vp027	655	Picture	MorphM2_08_orig.jpg ; MorphM2_10_UPPER.jpg	9323079	0	1	20701	2	0	next	hit	1309
Vp027	655	Response	2	9343649	20570	1
Vp027	656	Picture	MorphM3_06_orig.jpg ; MorphM3_00_UPPER.jpg	9343780	0	1	46445	2	0	next	hit	1311
Vp027	656	Response	2	9390129	46349	1
Vp027	657	Picture	MorphM4_04_orig.jpg ; MorphM4_00_UPPER.jpg	9390225	0	1	8492	3	0	next	hit	1313
Vp027	657	Response	2	9398609	8384	1
Vp027	658	Picture	MorphF1_02_orig.jpg ; MorphF1_10_UPPER.jpg	9398717	0	2	7166	3	0	next	incorrect	1315
Vp027	658	Response	1	9405809	7092	1
Vp027	659	Picture	MorphF8_10_orig.jpg ; MorphF8_00_UPPER.jpg	9405883	0	1	13668	2	0	next	hit	1317
Vp027	659	Response	2	9419408	13525	1
Vp027	660	Picture	MorphM2_00_orig.jpg ; MorphM2_00_UPPER.jpg	9419551	0	1	8585	175	0	next	hit	1319
Vp027	660	Response	2	9428128	8577	1
Vp027	661	Picture	MorphF3_05_orig.jpg ; MorphF3_10_UPPER.jpg	9428136	0	174	4950	175	0	next	incorrect	1321
Vp027	661	Response	1	9433008	4872	1
Vp027	662	Picture	MorphM2_09_orig.jpg ; MorphM2_10_UPPER.jpg	9433086	0	1	9770	185	0	next	hit	1323
Vp027	662	Response	2	9442848	9762	1
Vp027	663	Picture	MorphF10_06_orig.jpg ; MorphF10_10_UPPER.jpg	9442856	0	184	25120	328	0	next	incorrect	1325
Vp027	663	Response	1	9467968	25112	1
Vp027	664	Picture	MorphM1_07_orig.jpg ; MorphM1_00_UPPER.jpg	9467976	0	144	17659	145	0	next	hit	1327
Vp027	664	Response	2	9485488	17512	1
Vp027	665	Picture	MorphF8_06_orig.jpg ; MorphF8_00_UPPER.jpg	9485635	0	1	157646	2	0	next	hit	1329
Vp027	665	Response	2	9643166	157531	1
Vp027	666	Picture	MorphF9_00_orig.jpg ; MorphF9_10_UPPER.jpg	9643281	0	1	4511	3	0	next	incorrect	1331
Vp027	666	Response	1	9647726	4445	1
Vp027	667	Picture	MorphM8_06_orig.jpg ; MorphM8_00_UPPER.jpg	9647792	0	2	4778	3	0	next	hit	1333
Vp027	667	Response	2	9652446	4654	1
Vp027	668	Picture	MorphF8_03_orig.jpg ; MorphF8_00_UPPER.jpg	9652570	0	1	3981	2	0	next	incorrect	1335
Vp027	668	Response	1	9656446	3876	1
Vp027	669	Picture	MorphF7_00_orig.jpg ; MorphF7_00_UPPER.jpg	9656551	0	1	3662	189	0	next	incorrect	1337
Vp027	669	Response	1	9660206	3655	1
Vp027	670	Picture	MorphM10_07_orig.jpg ; MorphM10_00_UPPER.jpg	9660213	0	188	19693	189	0	next	hit	1339
Vp027	670	Response	2	9679806	19593	1
Vp027	671	Picture	MorphF6_10_orig.jpg ; MorphF6_10_UPPER.jpg	9679906	0	1	7696	2	0	next	hit	1341
Vp027	671	Response	2	9687486	7580	1
Vp027	672	Picture	MorphM9_06_orig.jpg ; MorphM9_00_UPPER.jpg	9687602	0	1	7411	155	0	next	incorrect	1343
Vp027	672	Response	1	9695006	7404	1
Vp027	673	Picture	MorphM2_01_orig.jpg ; MorphM2_10_UPPER.jpg	9695013	0	154	8380	155	0	next	hit	1345
Vp027	673	Response	2	9703246	8233	1
Vp027	674	Picture	MorphM5_06_orig.jpg ; MorphM5_00_UPPER.jpg	9703393	0	1	13933	3	0	next	hit	1347
Vp027	674	Response	2	9717246	13853	1
Vp027	675	Picture	MorphF5_01_orig.jpg ; MorphF5_10_UPPER.jpg	9717326	0	2	5043	3	0	next	incorrect	1349
Vp027	675	Response	1	9722286	4960	1
Vp027	676	Picture	MorphF4_10_orig.jpg ; MorphF4_00_UPPER.jpg	9722369	0	1	5971	2	0	next	hit	1351
Vp027	676	Response	2	9728205	5836	1
Vp027	677	Picture	MorphF7_05_orig.jpg ; MorphF7_00_UPPER.jpg	9728340	0	1	6105	2	0	next	incorrect	1353
Vp027	677	Response	1	9734365	6025	1
Vp027	678	Picture	MorphF1_00_orig.jpg ; MorphF1_00_UPPER.jpg	9734445	0	1	7431	2	0	next	hit	1355
Vp027	678	Response	2	9741805	7360	1
Vp027	679	Picture	MorphF4_03_orig.jpg ; MorphF4_00_UPPER.jpg	9741876	0	1	8492	2	0	next	hit	1357
Vp027	679	Response	2	9750285	8409	1
Vp027	680	Picture	MorphM9_08_orig.jpg ; MorphM9_10_UPPER.jpg	9750368	0	1	5176	2	0	next	incorrect	1359
Vp027	680	Response	1	9755405	5037	1
Vp027	681	Picture	MorphM6_05_orig.jpg ; MorphM6_00_UPPER.jpg	9755544	0	1	6369	2	0	next	incorrect	1361
Vp027	681	Response	1	9761805	6261	1
Vp027	682	Picture	MorphM9_04_orig.jpg ; MorphM9_00_UPPER.jpg	9761913	0	1	5019	158	0	next	hit	1363
Vp027	682	Response	2	9766925	5012	1
Vp027	683	Picture	MorphF2_07_orig.jpg ; MorphF2_10_UPPER.jpg	9766932	0	157	4640	319	0	next	incorrect	1365
Vp027	683	Response	1	9771565	4633	1
Vp027	684	Picture	MorphF7_00_orig.jpg ; MorphF7_10_UPPER.jpg	9771572	0	162	4540	163	0	next	hit	1367
Vp027	684	Response	2	9775965	4393	1
Vp027	685	Picture	MorphM7_08_orig.jpg ; MorphM7_00_UPPER.jpg	9776112	0	1	6635	2	0	next	incorrect	1369
Vp027	685	Response	1	9782605	6493	1
Vp027	686	Picture	MorphM5_10_orig.jpg ; MorphM5_00_UPPER.jpg	9782747	0	1	5706	2	0	next	hit	1371
Vp027	686	Response	2	9788365	5618	1
Vp027	687	Picture	MorphF3_09_orig.jpg ; MorphF3_00_UPPER.jpg	9788453	0	1	5573	2	0	next	incorrect	1373
Vp027	687	Response	1	9793965	5512	1
Vp027	688	Picture	MorphM9_01_orig.jpg ; MorphM9_10_UPPER.jpg	9794026	0	1	5839	2	0	next	hit	1375
Vp027	688	Response	2	9799725	5699	1
Vp027	689	Picture	MorphF10_00_orig.jpg ; MorphF10_10_UPPER.jpg	9799865	0	1	16056	2	0	next	hit	1377
Vp027	689	Response	2	9815804	15939	2
Vp027	690	Picture	MorphM4_04_orig.jpg ; MorphM4_10_UPPER.jpg	9815921	0	1	8228	2	0	next	hit	1379
Vp027	690	Response	2	9824045	8124	1
Vp027	691	Picture	MorphM6_09_orig.jpg ; MorphM6_10_UPPER.jpg	9824149	0	1	11943	2	0	next	incorrect	1381
Vp027	691	Response	1	9835964	11815	1
Vp027	692	Picture	MorphM10_07_orig.jpg ; MorphM10_10_UPPER.jpg	9836092	0	1	5159	151	0	next	hit	1383
Vp027	692	Response	2	9841244	5152	1
Vp027	693	Picture	MorphF3_00_orig.jpg ; MorphF3_00_UPPER.jpg	9841251	0	150	5589	151	0	next	incorrect	1385
Vp027	693	Response	1	9846764	5513	1
Vp027	694	Picture	MorphM3_05_orig.jpg ; MorphM3_00_UPPER.jpg	9846840	0	1	6091	148	0	next	hit	1387
Vp027	694	Response	2	9852924	6084	1
Vp027	695	Picture	MorphF1_07_orig.jpg ; MorphF1_00_UPPER.jpg	9852931	0	147	6081	317	0	next	hit	1389
Vp027	695	Response	2	9859004	6073	1
Vp027	696	Picture	MorphF8_01_orig.jpg ; MorphF8_00_UPPER.jpg	9859012	0	170	5875	171	0	next	incorrect	1391
Vp027	696	Response	1	9864764	5752	1
Vp027	697	Picture	MorphF7_01_orig.jpg ; MorphF7_10_UPPER.jpg	9864887	0	1	5004	173	0	next	hit	1393
Vp027	697	Response	2	9869884	4997	1
Vp027	698	Picture	MorphF5_06_orig.jpg ; MorphF5_10_UPPER.jpg	9869891	0	172	5840	343	0	next	hit	1395
Vp027	698	Response	2	9875724	5833	1
Vp027	699	Picture	MorphM2_04_orig.jpg ; MorphM2_00_UPPER.jpg	9875731	0	171	6274	172	0	next	incorrect	1397
Vp027	699	Response	1	9881884	6153	1
Vp027	700	Picture	MorphM9_06_orig.jpg ; MorphM9_10_UPPER.jpg	9882005	0	1	5441	2	0	next	hit	1399
Vp027	700	Response	2	9887324	5319	1
Vp027	701	Picture	MorphM1_00_orig.jpg ; MorphM1_00_UPPER.jpg	9887446	0	1	6900	2	0	next	hit	1401
Vp027	701	Response	2	9894284	6838	1
Vp027	702	Picture	MorphM9_09_orig.jpg ; MorphM9_00_UPPER.jpg	9894346	0	1	4247	2	0	next	incorrect	1403
Vp027	702	Response	1	9898524	4178	1
Vp027	703	Picture	MorphF5_05_orig.jpg ; MorphF5_00_UPPER.jpg	9898593	0	1	5538	170	0	next	hit	1405
Vp027	703	Response	2	9904124	5531	1
Vp027	704	Picture	MorphF3_03_orig.jpg ; MorphF3_10_UPPER.jpg	9904131	0	169	6139	170	0	next	hit	1407
Vp027	704	Response	2	9910204	6073	1
Vp027	705	Picture	MorphF5_03_orig.jpg ; MorphF5_00_UPPER.jpg	9910270	0	1	4644	3	0	next	incorrect	1409
Vp027	705	Response	1	9914844	4574	1
Vp027	706	Picture	MorphM5_05_orig.jpg ; MorphM5_00_UPPER.jpg	9914914	0	2	5043	3	0	next	hit	1411
Vp027	706	Response	2	9919884	4970	1
Vp027	707	Picture	MorphM4_05_orig.jpg ; MorphM4_10_UPPER.jpg	9919957	0	1	7934	163	0	next	hit	1413
Vp027	707	Response	2	9927884	7927	1
Vp027	708	Picture	MorphM5_00_orig.jpg ; MorphM5_00_UPPER.jpg	9927891	0	162	10113	163	0	next	incorrect	1415
Vp027	708	Response	1	9937883	9992	1
Vp027	709	Picture	MorphM6_04_orig.jpg ; MorphM6_10_UPPER.jpg	9938004	0	1	7431	2	0	next	incorrect	1417
Vp027	709	Response	1	9945323	7319	1
Vp027	710	Picture	MorphF8_01_orig.jpg ; MorphF8_10_UPPER.jpg	9945435	0	1	8095	2	0	next	incorrect	1419
Vp027	710	Response	1	9953403	7968	1
Vp027	711	Picture	MorphM5_04_orig.jpg ; MorphM5_10_UPPER.jpg	9953530	0	1	9687	2	0	next	hit	1421
Vp027	711	Response	2	9963083	9553	1
Vp027	712	Picture	MorphF6_09_orig.jpg ; MorphF6_10_UPPER.jpg	9963217	0	1	38350	2	0	next	hit	1423
Vp027	712	Response	2	10001483	38266	1
Vp027	713	Picture	MorphF10_04_orig.jpg ; MorphF10_00_UPPER.jpg	10001567	0	1	8492	2	0	next	incorrect	1425
Vp027	713	Response	1	10009963	8396	1
Vp027	714	Picture	MorphM5_07_orig.jpg ; MorphM5_00_UPPER.jpg	10010059	0	1	3981	2	0	next	hit	1427
Vp027	714	Response	2	10013963	3904	1
Vp027	715	Picture	MorphF7_04_orig.jpg ; MorphF7_00_UPPER.jpg	10014040	0	1	7431	2	0	next	hit	1429
Vp027	715	Response	2	10021323	7283	1
Vp027	716	Picture	MorphM1_01_orig.jpg ; MorphM1_10_UPPER.jpg	10021471	0	1	7697	2	0	next	incorrect	1431
Vp027	716	Response	1	10029083	7612	1
Vp027	717	Picture	MorphF6_05_orig.jpg ; MorphF6_10_UPPER.jpg	10029168	0	1	5706	2	0	next	hit	1433
Vp027	717	Response	2	10034763	5595	1
Vp027	718	Picture	MorphF2_04_orig.jpg ; MorphF2_10_UPPER.jpg	10034874	0	1	5042	2	0	next	hit	1435
Vp027	718	Response	2	10039803	4929	1
Vp027	719	Picture	MorphM6_09_orig.jpg ; MorphM6_00_UPPER.jpg	10039916	0	1	8214	148	0	next	incorrect	1437
Vp027	719	Response	1	10048122	8206	1
Vp027	720	Picture	MorphM2_06_orig.jpg ; MorphM2_10_UPPER.jpg	10048130	0	147	6516	148	0	next	incorrect	1439
Vp027	720	Response	1	10054522	6392	1
Vp027	721	Picture	MorphM3_02_orig.jpg ; MorphM3_10_UPPER.jpg	10054646	0	1	5706	2	0	next	hit	1441
Vp027	721	Response	2	10060202	5556	1
Vp027	722	Picture	MorphM10_00_orig.jpg ; MorphM10_00_UPPER.jpg	10060352	0	1	5297	146	0	next	hit	1443
Vp027	722	Response	2	10065642	5290	1
Vp027	723	Picture	MorphF5_09_orig.jpg ; MorphF5_00_UPPER.jpg	10065649	0	145	6779	146	0	next	incorrect	1445
Vp027	723	Response	1	10072282	6633	1
Vp027	724	Picture	MorphF9_08_orig.jpg ; MorphF9_10_UPPER.jpg	10072428	0	1	7542	156	0	next	incorrect	1447
Vp027	724	Response	1	10079962	7534	1
Vp027	725	Picture	MorphM2_10_orig.jpg ; MorphM2_10_UPPER.jpg	10079970	0	155	5993	156	0	next	hit	1449
Vp027	725	Response	2	10085882	5912	1
Vp027	726	Picture	MorphF8_09_orig.jpg ; MorphF8_00_UPPER.jpg	10085963	0	1	6502	2	0	next	hit	1451
Vp027	726	Response	2	10092362	6399	1
Vp027	727	Picture	MorphF7_06_orig.jpg ; MorphF7_10_UPPER.jpg	10092465	0	1	16057	2	0	next	hit	1453
Vp027	727	Response	2	10108442	15977	1
Vp027	728	Picture	MorphF10_05_orig.jpg ; MorphF10_10_UPPER.jpg	10108522	0	1	6104	2	0	next	hit	1455
Vp027	728	Response	2	10114522	6000	1
Vp027	729	Picture	MorphM3_04_orig.jpg ; MorphM3_10_UPPER.jpg	10114626	0	1	7962	2	0	next	incorrect	1457
Vp027	729	Response	1	10122442	7816	1
Vp027	730	Picture	MorphM7_08_orig.jpg ; MorphM7_10_UPPER.jpg	10122588	0	1	6634	3	0	next	hit	1459
Vp027	730	Response	2	10129082	6494	1
Vp027	731	Picture	MorphF2_02_orig.jpg ; MorphF2_00_UPPER.jpg	10129222	0	2	10484	3	0	next	incorrect	1461
Vp027	731	Response	1	10139642	10420	1
Vp027	732	Picture	MorphM3_09_orig.jpg ; MorphM3_00_UPPER.jpg	10139706	0	1	5706	2	0	next	incorrect	1463
Vp027	732	Response	1	10145322	5616	1
Vp027	733	Picture	MorphF1_08_orig.jpg ; MorphF1_10_UPPER.jpg	10145412	0	1	10748	2	0	next	hit	1465
Vp027	733	Response	2	10156041	10629	1
Vp027	734	Picture	MorphF5_07_orig.jpg ; MorphF5_10_UPPER.jpg	10156160	0	1	5175	3	0	next	hit	1467
Vp027	734	Response	2	10161241	5081	1
Vp027	735	Picture	MorphF10_03_orig.jpg ; MorphF10_10_UPPER.jpg	10161335	0	2	12554	56	0	next	hit	1469
Vp027	735	Response	2	10173881	12546	1
Vp027	736	Picture	MorphM10_02_orig.jpg ; MorphM10_00_UPPER.jpg	10173889	0	54	8811	55	0	next	incorrect	1471
Vp027	736	Response	1	10182601	8712	1
Vp027	737	Picture	MorphF7_02_orig.jpg ; MorphF7_00_UPPER.jpg	10182700	0	1	12872	2	0	next	incorrect	1473
Vp027	737	Response	1	10195481	12781	1
Vp027	738	Picture	MorphF1_04_orig.jpg ; MorphF1_00_UPPER.jpg	10195572	0	1	8716	177	0	next	incorrect	1475
Vp027	738	Response	1	10204281	8709	1
Vp027	739	Picture	MorphF4_00_orig.jpg ; MorphF4_10_UPPER.jpg	10204288	0	176	12880	343	0	next	incorrect	1477
Vp027	739	Response	1	10217161	12873	1
Vp027	740	Picture	MorphF2_00_orig.jpg ; MorphF2_10_UPPER.jpg	10217168	0	167	5474	168	0	next	hit	1479
Vp027	740	Response	2	10222521	5353	1
Vp027	741	Picture	MorphM8_04_orig.jpg ; MorphM8_00_UPPER.jpg	10222642	0	1	12208	2	0	next	incorrect	1481
Vp027	741	Response	1	10234761	12119	1
Vp027	742	Picture	MorphF1_01_orig.jpg ; MorphF1_10_UPPER.jpg	10234850	0	1	20398	173	0	next	hit	1483
Vp027	742	Response	2	10255241	20391	1
Vp027	743	Picture	MorphM2_05_orig.jpg ; MorphM2_10_UPPER.jpg	10255248	0	172	7469	173	0	next	hit	1485
Vp027	743	Response	2	10262600	7352	1
Vp027	744	Picture	MorphM10_06_orig.jpg ; MorphM10_00_UPPER.jpg	10262717	0	1	5441	2	0	next	incorrect	1487
Vp027	744	Response	1	10268040	5323	1
Vp027	745	Picture	MorphM2_06_orig.jpg ; MorphM2_00_UPPER.jpg	10268158	0	1	16322	2	0	next	incorrect	1489
Vp027	745	Response	1	10284360	16202	1
Vp027	746	Picture	MorphF7_04_orig.jpg ; MorphF7_10_UPPER.jpg	10284480	0	1	11544	2	0	next	hit	1491
Vp027	746	Response	2	10295960	11480	1
Vp027	747	Picture	MorphF10_08_orig.jpg ; MorphF10_10_UPPER.jpg	10296024	0	1	6237	2	0	next	hit	1493
Vp027	747	Response	2	10302120	6096	1
Vp027	748	Picture	MorphM4_00_orig.jpg ; MorphM4_10_UPPER.jpg	10302261	0	1	9024	2	0	next	hit	1495
Vp027	748	Response	2	10311160	8899	1
Vp027	749	Picture	MorphM6_06_orig.jpg ; MorphM6_00_UPPER.jpg	10311285	0	1	34236	2	0	next	hit	1497
Vp027	749	Response	2	10345400	34115	1
Vp027	750	Picture	MorphF3_07_orig.jpg ; MorphF3_00_UPPER.jpg	10345521	0	1	7806	158	0	next	hit	1499
Vp027	750	Response	2	10353320	7799	1
Vp027	751	Picture	MorphF9_08_orig.jpg ; MorphF9_00_UPPER.jpg	10353327	0	157	13691	158	0	next	hit	1501
Vp027	751	Response	2	10366919	13592	1
Vp027	752	Picture	MorphF2_08_orig.jpg ; MorphF2_10_UPPER.jpg	10367018	0	1	8709	184	0	next	hit	1503
Vp027	752	Response	2	10375719	8701	1
Vp027	753	Picture	MorphF7_08_orig.jpg ; MorphF7_10_UPPER.jpg	10375727	0	183	7348	184	0	next	hit	1505
Vp027	753	Response	2	10382919	7192	1
Vp027	754	Picture	MorphF9_01_orig.jpg ; MorphF9_10_UPPER.jpg	10383075	0	1	5971	2	0	next	incorrect	1507
Vp027	754	Response	1	10388919	5844	1
Vp027	755	Picture	MorphM10_09_orig.jpg ; MorphM10_00_UPPER.jpg	10389046	0	1	8758	2	0	next	hit	1509
Vp027	755	Response	2	10397719	8673	1
Vp027	756	Picture	MorphM9_05_orig.jpg ; MorphM9_00_UPPER.jpg	10397804	0	1	8095	2	0	next	hit	1511
Vp027	756	Response	2	10405799	7995	1
Vp027	757	Picture	MorphM4_03_orig.jpg ; MorphM4_10_UPPER.jpg	10405899	0	1	9687	2	0	next	incorrect	1513
Vp027	757	Response	1	10415479	9580	1
Vp027	758	Picture	MorphM10_08_orig.jpg ; MorphM10_10_UPPER.jpg	10415586	0	1	6237	2	0	next	incorrect	1515
Vp027	758	Response	1	10421719	6133	1
Vp027	759	Picture	MorphM1_06_orig.jpg ; MorphM1_10_UPPER.jpg	10421823	0	1	13004	2	0	next	hit	1517
Vp027	759	Response	2	10434679	12856	1
Vp027	760	Picture	MorphM4_06_orig.jpg ; MorphM4_00_UPPER.jpg	10434827	0	1	6768	2	0	next	hit	1519
Vp027	760	Response	2	10441479	6652	1
Vp027	761	Picture	MorphF2_08_orig.jpg ; MorphF2_00_UPPER.jpg	10441595	0	1	108547	2	0	next	hit	1521
Vp027	761	Response	2	10550038	108443	1
Vp027	762	Picture	MorphM8_08_orig.jpg ; MorphM8_10_UPPER.jpg	10550142	0	1	11014	2	0	next	hit	1523
Vp027	762	Response	2	10561078	10936	1
Vp027	763	Picture	MorphF3_05_orig.jpg ; MorphF3_00_UPPER.jpg	10561156	0	1	9554	2	0	next	hit	1525
Vp027	763	Response	2	10570597	9441	1
Vp027	764	Picture	MorphF7_09_orig.jpg ; MorphF7_00_UPPER.jpg	10570710	0	1	7415	151	0	next	hit	1527
Vp027	764	Response	2	10578117	7407	1
Vp027	765	Picture	MorphM6_04_orig.jpg ; MorphM6_00_UPPER.jpg	10578125	0	150	12092	151	0	next	hit	1529
Vp027	765	Response	2	10590117	11992	1
Vp027	766	Picture	MorphF2_03_orig.jpg ; MorphF2_10_UPPER.jpg	10590217	0	1	5839	2	0	next	incorrect	1531
Vp027	766	Response	1	10595957	5740	1
Vp027	767	Picture	MorphM1_03_orig.jpg ; MorphM1_00_UPPER.jpg	10596056	0	1	14548	183	0	next	hit	1533
Vp027	767	Response	2	10610597	14541	1
Vp027	768	Picture	MorphF4_09_orig.jpg ; MorphF4_00_UPPER.jpg	10610604	0	182	157031	183	0	next	incorrect	1535
Vp027	768	Response	1	10767555	156951	2
Vp027	769	Picture	MorphM10_08_orig.jpg ; MorphM10_00_UPPER.jpg	10767635	0	1	9524	165	0	next	hit	1537
Vp027	769	Response	2	10777156	9521	1
Vp027	770	Picture	MorphF9_05_orig.jpg ; MorphF9_00_UPPER.jpg	10777159	0	164	5603	165	0	next	incorrect	1539
Vp027	770	Response	1	10782675	5516	1
Vp027	771	Picture	MorphF2_09_orig.jpg ; MorphF2_10_UPPER.jpg	10782762	0	1	14464	2	0	next	hit	1541
Vp027	771	Response	2	10797155	14393	1
Vp027	772	Picture	MorphF10_06_orig.jpg ; MorphF10_00_UPPER.jpg	10797226	0	1	8337	158	0	next	incorrect	1543
Vp027	772	Response	1	10805555	8329	1
Vp027	773	Picture	MorphF1_10_orig.jpg ; MorphF1_00_UPPER.jpg	10805563	0	157	16319	317	0	next	hit	1545
Vp027	773	Response	2	10821875	16312	1
Vp027	774	Picture	MorphM5_04_orig.jpg ; MorphM5_00_UPPER.jpg	10821882	0	160	6927	161	0	next	hit	1547
Vp027	774	Response	2	10828675	6793	1
Vp027	775	Picture	MorphF7_08_orig.jpg ; MorphF7_00_UPPER.jpg	10828809	0	1	6994	173	0	next	incorrect	1549
Vp027	775	Response	1	10835795	6986	1
Vp027	776	Picture	MorphF4_08_orig.jpg ; MorphF4_00_UPPER.jpg	10835803	0	172	5599	319	0	next	hit	1551
Vp027	776	Response	2	10841395	5592	1
Vp027	777	Picture	MorphM9_08_orig.jpg ; MorphM9_00_UPPER.jpg	10841402	0	147	6781	148	0	next	incorrect	1553
Vp027	777	Response	1	10848115	6713	1
Vp027	778	Picture	MorphM4_05_orig.jpg ; MorphM4_00_UPPER.jpg	10848183	0	1	7379	187	0	next	hit	1555
Vp027	778	Response	2	10855555	7372	1
Vp027	779	Picture	MorphM7_01_orig.jpg ; MorphM7_10_UPPER.jpg	10855562	0	186	10640	347	0	next	hit	1557
Vp027	779	Response	2	10866195	10633	1
Vp027	780	Picture	MorphM3_10_orig.jpg ; MorphM3_00_UPPER.jpg	10866202	0	161	5734	162	0	next	incorrect	1559
Vp027	780	Response	1	10871875	5673	1
Vp027	781	Picture	MorphM1_02_orig.jpg ; MorphM1_10_UPPER.jpg	10871936	0	1	8492	2	0	next	hit	1561
Vp027	781	Response	2	10880355	8419	1
Vp027	782	Picture	MorphF3_02_orig.jpg ; MorphF3_00_UPPER.jpg	10880428	0	1	6735	168	0	next	hit	1563
Vp027	782	Response	2	10887155	6727	1
Vp027	783	Picture	MorphF7_07_orig.jpg ; MorphF7_00_UPPER.jpg	10887163	0	167	6137	168	0	next	incorrect	1565
Vp027	783	Response	1	10893154	5991	1
Vp027	784	Picture	MorphF10_02_orig.jpg ; MorphF10_00_UPPER.jpg	10893300	0	1	5308	2	0	next	hit	1567
Vp027	784	Response	2	10898514	5214	1
Vp027	785	Picture	MorphF9_02_orig.jpg ; MorphF9_00_UPPER.jpg	10898608	0	1	4910	2	0	next	hit	1569
Vp027	785	Response	2	10903394	4786	1
Vp027	786	Picture	MorphF2_04_orig.jpg ; MorphF2_00_UPPER.jpg	10903518	0	1	5164	146	0	next	incorrect	1571
Vp027	786	Response	1	10908674	5156	1
Vp027	787	Picture	MorphF8_09_orig.jpg ; MorphF8_10_UPPER.jpg	10908682	0	145	7442	146	0	next	hit	1573
Vp027	787	Response	2	10916034	7352	1
Vp027	788	Picture	MorphF3_01_orig.jpg ; MorphF3_00_UPPER.jpg	10916124	0	1	5972	2	0	next	hit	1575
Vp027	788	Response	2	10922034	5910	1
Vp027	789	Picture	MorphF1_00_orig.jpg ; MorphF1_10_UPPER.jpg	10922096	0	1	6185	186	0	next	hit	1577
Vp027	789	Response	2	10928274	6178	1
Vp027	790	Picture	MorphF3_10_orig.jpg ; MorphF3_00_UPPER.jpg	10928281	0	185	7085	186	0	next	hit	1579
Vp027	790	Response	2	10935234	6953	1
Vp027	791	Picture	MorphM7_01_orig.jpg ; MorphM7_00_UPPER.jpg	10935366	0	1	7795	169	0	next	incorrect	1581
Vp027	791	Response	1	10943154	7788	1
Vp027	792	Picture	MorphF1_09_orig.jpg ; MorphF1_00_UPPER.jpg	10943161	0	168	5040	338	0	next	hit	1583
Vp027	792	Response	2	10948194	5033	1
Vp027	793	Picture	MorphF8_10_orig.jpg ; MorphF8_10_UPPER.jpg	10948201	0	170	5344	171	0	next	hit	1585
Vp027	793	Response	2	10953474	5273	1
Vp027	794	Picture	MorphM7_04_orig.jpg ; MorphM7_00_UPPER.jpg	10953545	0	1	9136	155	0	next	incorrect	1587
Vp027	794	Response	1	10962674	9129	1
Vp027	795	Picture	MorphF4_07_orig.jpg ; MorphF4_00_UPPER.jpg	10962681	0	154	6080	332	0	next	hit	1589
Vp027	795	Response	2	10968754	6073	1
Vp027	796	Picture	MorphF1_09_orig.jpg ; MorphF1_10_UPPER.jpg	10968761	0	178	7840	345	0	next	hit	1591
Vp027	796	Response	2	10976594	7833	1
Vp027	797	Picture	MorphM3_07_orig.jpg ; MorphM3_10_UPPER.jpg	10976601	0	167	9588	168	0	next	incorrect	1593
Vp027	797	Response	1	10986114	9513	1
Vp027	798	Picture	MorphM8_07_orig.jpg ; MorphM8_10_UPPER.jpg	10986189	0	1	10881	2	0	next	hit	1595
Vp027	798	Response	2	10996993	10804	1
Vp027	799	Picture	MorphM2_10_orig.jpg ; MorphM2_00_UPPER.jpg	10997070	0	1	12971	169	0	next	incorrect	1597
Vp027	799	Response	1	11010033	12963	1
Vp027	800	Picture	MorphM8_02_orig.jpg ; MorphM8_00_UPPER.jpg	11010041	0	168	4811	169	0	next	hit	1599
Vp027	800	Response	2	11014753	4712	1
Vp027	801	Picture	MorphF5_09_orig.jpg ; MorphF5_10_UPPER.jpg	11014852	0	1	6468	169	0	next	hit	1601
Vp027	801	Response	2	11021313	6461	1
Vp027	802	Picture	MorphM9_03_orig.jpg ; MorphM9_00_UPPER.jpg	11021320	0	168	7280	354	0	next	hit	1603
Vp027	802	Response	2	11028593	7273	1
Vp027	803	Picture	MorphM5_07_orig.jpg ; MorphM5_10_UPPER.jpg	11028600	0	186	10934	187	0	next	hit	1605
Vp027	803	Response	2	11039393	10793	1
Vp027	804	Picture	MorphF9_06_orig.jpg ; MorphF9_00_UPPER.jpg	11039534	0	1	8586	174	0	next	incorrect	1607
Vp027	804	Response	1	11048113	8579	1
Vp027	805	Picture	MorphM7_06_orig.jpg ; MorphM7_10_UPPER.jpg	11048120	0	173	5480	174	0	next	hit	1609
Vp027	805	Response	2	11053473	5353	1
Vp027	806	Picture	MorphM6_07_orig.jpg ; MorphM6_10_UPPER.jpg	11053600	0	1	6600	170	0	next	hit	1611
Vp027	806	Response	2	11060193	6593	1
Vp027	807	Picture	MorphM5_00_orig.jpg ; MorphM5_10_UPPER.jpg	11060200	0	169	10880	339	0	next	hit	1613
Vp027	807	Response	2	11071073	10873	1
Vp027	808	Picture	MorphF6_04_orig.jpg ; MorphF6_10_UPPER.jpg	11071080	0	170	17685	171	0	next	hit	1615
Vp027	808	Response	2	11088673	17593	1
Vp027	809	Picture	MorphM7_03_orig.jpg ; MorphM7_00_UPPER.jpg	11088765	0	1	3981	2	0	next	incorrect	1617
Vp027	809	Response	1	11092673	3908	1
Vp027	810	Picture	MorphM6_05_orig.jpg ; MorphM6_10_UPPER.jpg	11092746	0	1	4494	152	0	next	hit	1619
Vp027	810	Response	2	11097233	4487	1
Vp027	811	Picture	MorphM3_00_orig.jpg ; MorphM3_10_UPPER.jpg	11097240	0	151	4529	152	0	next	hit	1621
Vp027	811	Response	2	11101632	4392	1
Vp027	812	Picture	MorphF4_05_orig.jpg ; MorphF4_10_UPPER.jpg	11101769	0	1	3547	171	0	next	incorrect	1623
Vp027	812	Response	1	11105312	3543	1
Vp027	813	Picture	MorphM3_08_orig.jpg ; MorphM3_10_UPPER.jpg	11105316	0	170	4415	171	0	next	incorrect	1625
Vp027	813	Response	1	11109632	4316	1
Vp027	814	Picture	MorphF7_05_orig.jpg ; MorphF7_10_UPPER.jpg	11109731	0	1	3318	2	0	next	hit	1627
Vp027	814	Response	2	11112912	3181	1
Vp027	815	Picture	MorphM7_06_orig.jpg ; MorphM7_00_UPPER.jpg	11113049	0	1	4350	164	0	next	incorrect	1629
Vp027	815	Response	1	11117392	4343	1
Vp027	816	Picture	MorphM8_10_orig.jpg ; MorphM8_00_UPPER.jpg	11117399	0	163	4275	164	0	next	incorrect	1631
Vp027	816	Response	1	11121552	4153	1
Vp027	817	Picture	MorphM4_03_orig.jpg ; MorphM4_00_UPPER.jpg	11121674	0	1	3565	153	0	next	hit	1633
Vp027	817	Response	2	11125232	3558	1
Vp027	818	Picture	MorphF4_04_orig.jpg ; MorphF4_00_UPPER.jpg	11125239	0	152	3601	153	0	next	hit	1635
Vp027	818	Response	2	11128752	3513	1
Vp027	819	Picture	MorphF10_01_orig.jpg ; MorphF10_10_UPPER.jpg	11128840	0	1	3583	2	0	next	hit	1637
Vp027	819	Response	2	11132352	3512	1
Vp027	820	Picture	MorphM2_03_orig.jpg ; MorphM2_00_UPPER.jpg	11132423	0	1	6502	2	0	next	incorrect	1639
Vp027	820	Response	1	11138832	6409	1
Vp027	821	Picture	MorphF3_02_orig.jpg ; MorphF3_10_UPPER.jpg	11138925	0	1	4246	2	0	next	incorrect	1641
Vp027	821	Response	1	11143072	4147	1
Vp027	822	Picture	MorphF9_07_orig.jpg ; MorphF9_00_UPPER.jpg	11143171	0	1	3185	2	0	next	hit	1643
Vp027	822	Response	2	11146272	3101	1
Vp027	823	Picture	MorphF5_04_orig.jpg ; MorphF5_00_UPPER.jpg	11146356	0	1	3683	167	0	next	hit	1645
Vp027	823	Response	2	11150032	3676	1
Vp027	824	Picture	MorphM6_08_orig.jpg ; MorphM6_00_UPPER.jpg	11150039	0	166	4544	167	0	next	incorrect	1647
Vp027	824	Response	1	11154512	4473	1
Vp027	825	Picture	MorphM1_10_orig.jpg ; MorphM1_00_UPPER.jpg	11154583	0	1	5706	2	0	next	incorrect	1649
Vp027	825	Response	1	11160192	5609	1
Vp027	826	Picture	MorphF5_10_orig.jpg ; MorphF5_00_UPPER.jpg	11160289	0	1	3830	153	0	next	hit	1651
Vp027	826	Response	2	11164112	3823	1
Vp027	827	Picture	MorphF9_01_orig.jpg ; MorphF9_00_UPPER.jpg	11164119	0	152	4663	153	0	next	hit	1653
Vp027	827	Response	2	11168672	4553	1
Vp027	828	Picture	MorphF3_04_orig.jpg ; MorphF3_00_UPPER.jpg	11168782	0	1	4512	2	0	next	incorrect	1655
Vp027	828	Response	1	11173152	4370	1
Vp027	829	Picture	MorphF8_07_orig.jpg ; MorphF8_10_UPPER.jpg	11173294	0	1	5545	163	0	next	incorrect	1657
Vp027	829	Response	1	11178832	5538	1
Vp027	830	Picture	MorphM1_08_orig.jpg ; MorphM1_00_UPPER.jpg	11178839	0	162	4142	163	0	next	hit	1659
Vp027	830	Response	2	11182832	3993	1
Vp027	831	Picture	MorphM5_05_orig.jpg ; MorphM5_10_UPPER.jpg	11182981	0	1	3938	178	0	next	hit	1661
Vp027	831	Response	2	11186912	3931	1
Vp027	832	Picture	MorphF6_02_orig.jpg ; MorphF6_00_UPPER.jpg	11186919	0	177	5351	178	0	next	incorrect	1663
Vp027	832	Response	1	11192192	5273	1
Vp027	833	Picture	MorphM10_03_orig.jpg ; MorphM10_00_UPPER.jpg	11192270	0	1	7929	167	0	next	incorrect	1665
Vp027	833	Response	1	11200192	7922	1
Vp027	834	Picture	MorphM3_03_orig.jpg ; MorphM3_00_UPPER.jpg	11200199	0	166	7464	167	0	next	incorrect	1667
Vp027	834	Response	1	11207551	7352	1
Vp027	835	Picture	MorphF5_00_orig.jpg ; MorphF5_10_UPPER.jpg	11207663	0	1	7564	2	0	next	hit	1669
Vp027	835	Response	2	11215151	7488	1
Vp027	836	Picture	MorphM2_02_orig.jpg ; MorphM2_00_UPPER.jpg	11215227	0	1	8227	2	0	next	incorrect	1671
Vp027	836	Response	1	11223391	8164	1
Vp027	837	Picture	MorphF8_04_orig.jpg ; MorphF8_10_UPPER.jpg	11223454	0	1	9820	2	0	next	hit	1673
Vp027	837	Response	2	11233151	9697	1
Vp027	838	Picture	MorphF5_03_orig.jpg ; MorphF5_10_UPPER.jpg	11233274	0	1	7829	2	0	next	hit	1675
Vp027	838	Response	2	11240991	7717	1
Vp027	839	Picture	MorphM3_07_orig.jpg ; MorphM3_00_UPPER.jpg	11241103	0	1	5838	3	0	next	incorrect	1677
Vp027	839	Response	1	11246831	5728	1
Vp027	840	Picture	MorphF1_04_orig.jpg ; MorphF1_10_UPPER.jpg	11246941	0	2	4861	185	0	next	hit	1679
Vp027	840	Response	2	11251791	4850	1
Vp027	841	Picture	MorphF2_10_orig.jpg ; MorphF2_10_UPPER.jpg	11251802	0	183	6236	367	0	next	hit	1681
Vp027	841	Response	2	11258031	6229	1
Vp027	842	Picture	MorphF7_01_orig.jpg ; MorphF7_00_UPPER.jpg	11258038	0	184	5623	186	0	next	hit	1683
Vp027	842	Response	2	11263551	5513	1
Vp027	843	Picture	MorphM10_04_orig.jpg ; MorphM10_00_UPPER.jpg	11263661	0	2	6237	3	0	next	incorrect	1685
Vp027	843	Response	1	11269791	6130	1
Vp027	844	Picture	MorphF6_04_orig.jpg ; MorphF6_00_UPPER.jpg	11269898	0	1	5176	2	0	next	hit	1687
Vp027	844	Response	2	11274991	5093	1
Vp027	845	Picture	MorphF8_08_orig.jpg ; MorphF8_10_UPPER.jpg	11275074	0	1	6369	2	0	next	incorrect	1689
Vp027	845	Response	1	11281311	6237	1
Vp027	846	Picture	MorphM8_04_orig.jpg ; MorphM8_10_UPPER.jpg	11281443	0	1	3981	2	0	next	hit	1691
Vp027	846	Response	2	11285311	3868	1
Vp027	847	Picture	MorphM6_07_orig.jpg ; MorphM6_00_UPPER.jpg	11285424	0	1	4214	167	0	next	hit	1693
Vp027	847	Response	2	11289631	4207	1
Vp027	848	Picture	MorphF7_02_orig.jpg ; MorphF7_10_UPPER.jpg	11289638	0	166	4677	167	0	next	incorrect	1695
Vp027	848	Response	1	11294191	4553	1
Vp027	849	Picture	MorphM1_04_orig.jpg ; MorphM1_10_UPPER.jpg	11294315	0	1	8493	2	0	next	hit	1697
Vp027	849	Response	2	11302671	8356	1
Vp027	850	Picture	MorphM8_06_orig.jpg ; MorphM8_10_UPPER.jpg	11302808	0	1	7790	173	0	next	hit	1699
Vp027	850	Response	2	11310591	7783	1
Vp027	851	Picture	MorphM9_07_orig.jpg ; MorphM9_10_UPPER.jpg	11310598	0	172	9680	351	0	next	incorrect	1701
Vp027	851	Response	1	11320270	9672	1
Vp027	852	Picture	MorphF7_03_orig.jpg ; MorphF7_10_UPPER.jpg	11320278	0	179	4690	180	0	next	incorrect	1703
Vp027	852	Response	1	11324830	4552	1
Vp027	853	Picture	MorphF9_04_orig.jpg ; MorphF9_00_UPPER.jpg	11324968	0	1	5790	184	0	next	incorrect	1705
Vp027	853	Response	1	11330750	5782	1
Vp027	854	Picture	MorphF1_03_orig.jpg ; MorphF1_00_UPPER.jpg	11330758	0	183	11279	366	0	next	incorrect	1707
Vp027	854	Response	1	11342030	11272	1
Vp027	855	Picture	MorphM5_06_orig.jpg ; MorphM5_10_UPPER.jpg	11342037	0	183	9736	184	0	next	hit	1709
Vp027	855	Response	2	11351630	9593	1
Vp027	856	Picture	MorphM9_10_orig.jpg ; MorphM9_00_UPPER.jpg	11351773	0	1	10483	2	0	next	incorrect	1711
Vp027	856	Response	1	11362190	10417	1
Vp027	857	Picture	MorphM4_09_orig.jpg ; MorphM4_10_UPPER.jpg	11362256	0	1	6635	2	0	next	hit	1713
Vp027	857	Response	2	11368830	6574	1
Vp027	858	Picture	MorphM2_02_orig.jpg ; MorphM2_10_UPPER.jpg	11368891	0	1	6986	182	0	next	incorrect	1715
Vp027	858	Response	1	11375870	6979	1
Vp027	859	Picture	MorphF6_06_orig.jpg ; MorphF6_00_UPPER.jpg	11375877	0	181	7080	182	0	next	hit	1717
Vp027	859	Response	2	11382830	6953	1
Vp027	860	Picture	MorphM10_10_orig.jpg ; MorphM10_10_UPPER.jpg	11382957	0	1	9000	159	0	next	hit	1719
Vp027	860	Response	2	11391950	8993	1
Vp027	861	Picture	MorphF4_09_orig.jpg ; MorphF4_10_UPPER.jpg	11391957	0	158	6924	159	0	next	hit	1721
Vp027	861	Response	2	11398750	6793	1
Vp027	862	Picture	MorphM9_00_orig.jpg ; MorphM9_10_UPPER.jpg	11398881	0	1	6901	2	0	next	incorrect	1723
Vp027	862	Response	1	11405710	6829	1
Vp027	863	Picture	MorphM5_01_orig.jpg ; MorphM5_10_UPPER.jpg	11405782	0	1	10217	2	0	next	hit	1725
Vp027	863	Response	2	11415870	10088	1
Vp027	864	Picture	MorphF7_06_orig.jpg ; MorphF7_00_UPPER.jpg	11415999	0	1	7033	2	0	next	incorrect	1727
Vp027	864	Response	1	11422909	6910	1
Vp027	865	Picture	MorphF3_06_orig.jpg ; MorphF3_10_UPPER.jpg	11423032	0	1	5441	2	0	next	hit	1729
Vp027	865	Response	2	11428349	5317	1
Vp027	866	Picture	MorphM3_09_orig.jpg ; MorphM3_10_UPPER.jpg	11428473	0	1	6104	2	0	next	incorrect	1731
Vp027	866	Response	1	11434429	5956	2
Vp027	867	Picture	MorphM7_02_orig.jpg ; MorphM7_00_UPPER.jpg	11434577	0	1	5175	2	0	next	hit	1733
Vp027	867	Response	2	11439629	5052	1
Vp027	868	Picture	MorphF10_07_orig.jpg ; MorphF10_10_UPPER.jpg	11439752	0	1	5706	2	0	next	incorrect	1735
Vp027	868	Response	1	11445309	5557	1
Vp027	869	Picture	MorphM6_01_orig.jpg ; MorphM6_00_UPPER.jpg	11445458	0	1	4777	3	0	next	hit	1737
Vp027	869	Response	2	11450109	4651	1
Vp027	870	Picture	MorphF1_05_orig.jpg ; MorphF1_00_UPPER.jpg	11450235	0	2	4761	152	0	next	incorrect	1739
Vp027	870	Response	1	11454989	4754	1
Vp027	871	Picture	MorphF2_10_orig.jpg ; MorphF2_00_UPPER.jpg	11454996	0	150	4640	305	0	next	incorrect	1741
Vp027	871	Response	1	11459629	4633	1
Vp027	872	Picture	MorphM9_07_orig.jpg ; MorphM9_00_UPPER.jpg	11459636	0	155	4931	156	0	next	hit	1743
Vp027	872	Response	2	11464429	4793	1
Vp027	873	Picture	MorphF3_10_orig.jpg ; MorphF3_10_UPPER.jpg	11464567	0	1	4644	2	0	next	incorrect	1745
Vp027	873	Response	1	11469069	4502	1
Vp027	874	Picture	MorphM5_10_orig.jpg ; MorphM5_10_UPPER.jpg	11469211	0	1	4910	2	0	next	incorrect	1747
Vp027	874	Response	1	11474029	4818	1
Vp027	875	Picture	MorphM3_03_orig.jpg ; MorphM3_10_UPPER.jpg	11474121	0	1	5276	167	0	next	hit	1749
Vp027	875	Response	2	11479389	5268	1
Vp027	876	Picture	MorphM7_04_orig.jpg ; MorphM7_10_UPPER.jpg	11479397	0	166	5871	167	0	next	hit	1751
Vp027	876	Response	2	11485149	5752	1
Vp027	877	Picture	MorphF3_08_orig.jpg ; MorphF3_00_UPPER.jpg	11485268	0	1	5839	2	0	next	hit	1753
Vp027	877	Response	2	11490989	5721	1
Vp027	878	Picture	MorphF10_04_orig.jpg ; MorphF10_10_UPPER.jpg	11491107	0	1	5706	2	0	next	incorrect	1755
Vp027	878	Response	1	11496749	5642	1
Vp027	879	Picture	MorphM5_01_orig.jpg ; MorphM5_00_UPPER.jpg	11496813	0	1	6343	161	0	next	hit	1757
Vp027	879	Response	2	11503149	6336	1
Vp027	880	Picture	MorphM8_05_orig.jpg ; MorphM8_00_UPPER.jpg	11503156	0	160	6528	161	0	next	hit	1759
Vp027	880	Response	2	11509549	6393	1
Vp027	881	Picture	MorphF1_05_orig.jpg ; MorphF1_10_UPPER.jpg	11509684	0	1	4512	2	0	next	incorrect	1761
Vp027	881	Response	1	11514109	4425	1
Vp027	882	Picture	MorphM1_04_orig.jpg ; MorphM1_00_UPPER.jpg	11514196	0	1	4379	2	0	next	hit	1763
Vp027	882	Response	2	11518429	4233	1
Vp027	883	Picture	pause1	11518575	0	1	300031	2	0	next	other	0
Vp027	883	Response	1	11535868	17293	1
Vp027	884	Response	3	11874515	55909	1
Vp027	885	Picture	MorphM9_07_orig.jpg ; MorphM9_10_LOWER.jpg	11874605	0	1	889876	2	0	next	incorrect	1768
Vp027	885	Response	1	12764417	889812	1
Vp027	886	Picture	MorphM1_04_orig.jpg ; MorphM1_10_LOWER.jpg	12764481	0	1	10085	2	0	next	incorrect	1770
Vp027	886	Response	1	12774497	10016	1
Vp027	887	Picture	MorphM6_10_orig.jpg ; MorphM6_00_LOWER.jpg	12774566	0	1	6370	2	0	next	hit	1772
Vp027	887	Response	2	12780817	6251	1
Vp027	888	Picture	MorphF10_01_orig.jpg ; MorphF10_10_LOWER.jpg	12780936	0	1	10217	2	0	next	incorrect	1774
Vp027	888	Response	1	12791057	10121	1
Vp027	889	Picture	MorphM6_05_orig.jpg ; MorphM6_00_LOWER.jpg	12791153	0	1	6471	166	0	next	incorrect	1776
Vp027	889	Response	1	12797616	6463	1
Vp027	890	Picture	MorphM8_05_orig.jpg ; MorphM8_00_LOWER.jpg	12797624	0	165	5436	335	0	next	hit	1778
Vp027	890	Response	2	12803056	5432	1
Vp027	891	Picture	MorphF7_08_orig.jpg ; MorphF7_10_LOWER.jpg	12803060	0	170	7202	171	0	next	hit	1780
Vp027	891	Response	2	12810176	7116	1
Vp027	892	Picture	MorphM7_04_orig.jpg ; MorphM7_10_LOWER.jpg	12810262	0	1	13933	2	0	next	hit	1782
Vp027	892	Response	2	12824096	13834	1
Vp027	893	Picture	MorphM6_00_orig.jpg ; MorphM6_00_LOWER.jpg	12824195	0	1	5829	145	0	next	incorrect	1784
Vp027	893	Response	1	12830016	5821	1
Vp027	894	Picture	MorphM9_10_orig.jpg ; MorphM9_00_LOWER.jpg	12830024	0	144	10719	317	0	next	hit	1786
Vp027	894	Response	2	12840736	10712	1
Vp027	895	Picture	MorphF3_05_orig.jpg ; MorphF3_00_LOWER.jpg	12840743	0	173	7073	174	0	next	incorrect	1788
Vp027	895	Response	1	12847696	6953	1
Vp027	896	Picture	MorphM8_04_orig.jpg ; MorphM8_00_LOWER.jpg	12847816	0	1	7407	158	0	next	hit	1790
Vp027	896	Response	2	12855216	7400	1
Vp027	897	Picture	MorphM1_06_orig.jpg ; MorphM1_00_LOWER.jpg	12855223	0	157	7680	331	0	next	incorrect	1792
Vp027	897	Response	1	12862896	7673	1
Vp027	898	Picture	MorphF3_03_orig.jpg ; MorphF3_10_LOWER.jpg	12862903	0	174	8798	175	0	next	incorrect	1794
Vp027	898	Response	1	12871616	8713	1
Vp027	899	Picture	MorphM4_06_orig.jpg ; MorphM4_00_LOWER.jpg	12871701	0	1	15393	2	0	next	hit	1796
Vp027	899	Response	2	12886976	15275	1
Vp027	900	Picture	MorphM1_08_orig.jpg ; MorphM1_00_LOWER.jpg	12887094	0	1	7299	2	0	next	incorrect	1798
Vp027	900	Response	1	12894255	7161	1
Vp027	901	Picture	MorphM9_05_orig.jpg ; MorphM9_10_LOWER.jpg	12894393	0	1	7298	2	0	next	hit	1800
Vp027	901	Response	2	12901615	7222	1
Vp027	902	Picture	MorphF7_08_orig.jpg ; MorphF7_00_LOWER.jpg	12901691	0	1	20170	2	0	next	hit	1802
Vp027	902	Response	2	12921775	20084	1
Vp027	903	Picture	MorphF10_02_orig.jpg ; MorphF10_10_LOWER.jpg	12921861	0	1	24151	2	0	next	incorrect	1804
Vp027	903	Response	1	12945935	24074	1
Vp027	904	Picture	MorphM6_00_orig.jpg ; MorphM6_10_LOWER.jpg	12946012	0	1	5706	2	0	next	incorrect	1806
Vp027	904	Response	1	12951615	5603	1
Vp027	905	Picture	MorphM1_09_orig.jpg ; MorphM1_10_LOWER.jpg	12951718	0	1	20171	2	0	next	incorrect	1808
Vp027	905	Response	1	12971775	20057	1
Vp027	906	Picture	MorphF8_07_orig.jpg ; MorphF8_10_LOWER.jpg	12971889	0	1	5971	2	0	next	hit	1810
Vp027	906	Response	2	12977775	5886	1
Vp027	907	Picture	MorphF4_04_orig.jpg ; MorphF4_10_LOWER.jpg	12977860	0	1	6370	2	0	next	incorrect	1812
Vp027	907	Response	1	12984095	6235	1
Vp027	908	Picture	MorphM5_04_orig.jpg ; MorphM5_10_LOWER.jpg	12984230	0	1	11146	2	0	next	hit	1814
Vp027	908	Response	2	12995295	11065	1
Vp027	909	Picture	MorphM9_08_orig.jpg ; MorphM9_00_LOWER.jpg	12995376	0	1	7431	2	0	next	incorrect	1816
Vp027	909	Response	1	13002734	7358	1
Vp027	910	Picture	MorphM7_05_orig.jpg ; MorphM7_00_LOWER.jpg	13002807	0	1	5695	146	0	next	hit	1818
Vp027	910	Response	2	13008494	5687	1
Vp027	911	Picture	MorphF5_08_orig.jpg ; MorphF5_00_LOWER.jpg	13008502	0	145	10480	293	0	next	hit	1820
Vp027	911	Response	2	13018974	10472	1
Vp027	912	Picture	MorphF9_03_orig.jpg ; MorphF9_10_LOWER.jpg	13018982	0	148	9834	149	0	next	incorrect	1822
Vp027	912	Response	1	13028734	9752	1
Vp027	913	Picture	MorphM1_06_orig.jpg ; MorphM1_10_LOWER.jpg	13028816	0	1	6726	177	0	next	incorrect	1824
Vp027	913	Response	1	13035534	6718	1
Vp027	914	Picture	MorphF7_07_orig.jpg ; MorphF7_00_LOWER.jpg	13035542	0	176	6279	177	0	next	hit	1826
Vp027	914	Response	2	13041694	6152	1
Vp027	915	Picture	MorphM3_01_orig.jpg ; MorphM3_00_LOWER.jpg	13041821	0	1	8094	2	0	next	incorrect	1828
Vp027	915	Response	1	13049854	8033	1
Vp027	916	Picture	MorphF8_01_orig.jpg ; MorphF8_00_LOWER.jpg	13049915	0	1	6746	157	0	next	incorrect	1830
Vp027	916	Response	1	13056654	6739	1
Vp027	917	Picture	MorphF5_00_orig.jpg ; MorphF5_10_LOWER.jpg	13056661	0	156	5840	310	0	next	incorrect	1832
Vp027	917	Response	1	13062494	5833	1
Vp027	918	Picture	MorphF3_04_orig.jpg ; MorphF3_10_LOWER.jpg	13062501	0	154	6656	155	0	next	incorrect	1834
Vp027	918	Response	1	13069054	6553	1
Vp027	919	Picture	MorphM5_04_orig.jpg ; MorphM5_00_LOWER.jpg	13069157	0	1	18445	2	0	next	incorrect	1836
Vp027	919	Response	1	13087454	18297	1
Vp027	920	Picture	MorphF3_06_orig.jpg ; MorphF3_10_LOWER.jpg	13087602	0	1	6339	165	0	next	incorrect	1838
Vp027	920	Response	1	13093934	6332	1
Vp027	921	Picture	MorphM8_04_orig.jpg ; MorphM8_10_LOWER.jpg	13093941	0	164	8076	347	0	next	hit	1840
Vp027	921	Response	2	13102014	8073	1
Vp027	922	Picture	MorphF7_09_orig.jpg ; MorphF7_00_LOWER.jpg	13102017	0	183	43126	367	0	next	incorrect	1842
Vp027	922	Response	1	13145133	43116	1
Vp027	923	Picture	MorphM9_09_orig.jpg ; MorphM9_10_LOWER.jpg	13145143	0	184	6637	365	0	next	incorrect	1844
Vp027	923	Response	1	13151773	6630	1
Vp027	924	Picture	MorphM6_04_orig.jpg ; MorphM6_10_LOWER.jpg	13151780	0	181	6683	182	0	next	incorrect	1846
Vp027	924	Response	1	13158333	6553	1
Vp027	925	Picture	MorphM5_06_orig.jpg ; MorphM5_10_LOWER.jpg	13158463	0	1	20701	2	0	next	incorrect	1848
Vp027	925	Response	1	13179053	20590	1
Vp027	926	Picture	MorphM7_09_orig.jpg ; MorphM7_00_LOWER.jpg	13179164	0	1	12606	2	0	next	incorrect	1850
Vp027	926	Response	1	13191693	12529	1
Vp027	927	Picture	MorphM9_01_orig.jpg ; MorphM9_10_LOWER.jpg	13191770	0	1	16810	177	0	next	incorrect	1852
Vp027	927	Response	1	13208572	16802	1
Vp027	928	Picture	MorphF1_00_orig.jpg ; MorphF1_00_LOWER.jpg	13208580	0	176	6240	349	0	next	incorrect	1854
Vp027	928	Response	1	13214812	6232	1
Vp027	929	Picture	MorphF3_00_orig.jpg ; MorphF3_00_LOWER.jpg	13214820	0	173	7205	174	0	next	incorrect	1856
Vp027	929	Response	1	13221932	7112	1
Vp027	930	Picture	MorphF4_05_orig.jpg ; MorphF4_10_LOWER.jpg	13222025	0	1	15924	2	0	next	incorrect	1858
Vp027	930	Response	1	13237852	15827	1
Vp027	931	Picture	MorphF6_02_orig.jpg ; MorphF6_10_LOWER.jpg	13237949	0	1	25991	153	0	next	incorrect	1860
Vp027	931	Response	1	13263932	25983	1
Vp027	932	Picture	MorphM9_03_orig.jpg ; MorphM9_10_LOWER.jpg	13263940	0	152	9174	153	0	next	incorrect	1862
Vp027	932	Response	1	13272972	9032	1
Vp027	933	Picture	MorphF6_10_orig.jpg ; MorphF6_00_LOWER.jpg	13273114	0	1	10186	167	0	next	hit	1864
Vp027	933	Response	2	13283292	10178	1
Vp027	934	Picture	MorphF10_09_orig.jpg ; MorphF10_00_LOWER.jpg	13283300	0	166	10117	167	0	next	hit	1866
Vp027	934	Response	2	13293292	9992	1
Vp027	935	Picture	MorphF6_03_orig.jpg ; MorphF6_00_LOWER.jpg	13293417	0	1	7962	2	0	next	incorrect	1868
Vp027	935	Response	1	13301292	7875	1
Vp027	936	Picture	MorphM9_06_orig.jpg ; MorphM9_00_LOWER.jpg	13301379	0	1	11920	157	0	next	incorrect	1870
Vp027	936	Response	1	13313292	11913	1
Vp027	937	Picture	MorphM8_08_orig.jpg ; MorphM8_00_LOWER.jpg	13313299	0	156	15018	157	0	next	hit	1872
Vp027	937	Response	2	13328171	14872	1
Vp027	938	Picture	MorphM4_05_orig.jpg ; MorphM4_10_LOWER.jpg	13328317	0	1	8582	178	0	next	incorrect	1874
Vp027	938	Response	1	13336891	8574	1
Vp027	939	Picture	MorphM3_10_orig.jpg ; MorphM3_10_LOWER.jpg	13336899	0	177	9440	335	0	next	hit	1876
Vp027	939	Response	2	13346331	9432	1
Vp027	940	Picture	MorphM7_03_orig.jpg ; MorphM7_00_LOWER.jpg	13346339	0	158	9446	159	0	next	incorrect	1878
Vp027	940	Response	1	13355691	9352	1
Vp027	941	Picture	MorphF3_10_orig.jpg ; MorphF3_00_LOWER.jpg	13355785	0	1	31034	152	0	next	hit	1880
Vp027	941	Response	2	13386811	31026	1
Vp027	942	Picture	MorphF1_07_orig.jpg ; MorphF1_10_LOWER.jpg	13386819	0	151	8112	152	0	next	incorrect	1882
Vp027	942	Response	1	13394811	7992	1
Vp027	943	Picture	MorphM2_04_orig.jpg ; MorphM2_00_LOWER.jpg	13394931	0	1	11810	2	0	next	incorrect	1884
Vp027	943	Response	1	13406651	11720	1
Vp027	944	Picture	MorphF8_08_orig.jpg ; MorphF8_10_LOWER.jpg	13406741	0	1	8891	2	0	next	hit	1886
Vp027	944	Response	2	13415531	8790	1
Vp027	945	Picture	MorphF1_02_orig.jpg ; MorphF1_10_LOWER.jpg	13415632	0	1	24019	2	0	next	incorrect	1888
Vp027	945	Response	1	13439530	23898	1
Vp027	946	Picture	MorphM5_09_orig.jpg ; MorphM5_10_LOWER.jpg	13439651	0	1	16189	2	0	next	hit	1890
Vp027	946	Response	2	13455770	16119	1
Vp027	947	Picture	MorphF4_00_orig.jpg ; MorphF4_10_LOWER.jpg	13455840	0	1	12474	2	0	next	incorrect	1892
Vp027	947	Response	1	13468170	12330	1
Vp027	948	Picture	MorphF5_00_orig.jpg ; MorphF5_00_LOWER.jpg	13468314	0	1	6104	2	0	next	incorrect	1894
Vp027	948	Response	1	13474330	6016	1
Vp027	949	Picture	MorphM2_08_orig.jpg ; MorphM2_10_LOWER.jpg	13474418	0	1	6479	158	0	next	hit	1896
Vp027	949	Response	2	13480890	6472	1
Vp027	950	Picture	MorphM7_10_orig.jpg ; MorphM7_00_LOWER.jpg	13480897	0	157	36117	158	0	next	hit	1898
Vp027	950	Response	2	13516890	35993	1
Vp027	951	Picture	MorphM6_03_orig.jpg ; MorphM6_10_LOWER.jpg	13517014	0	1	15658	2	0	next	incorrect	1900
Vp027	951	Response	1	13532570	15556	1
Vp027	952	Picture	MorphM8_01_orig.jpg ; MorphM8_00_LOWER.jpg	13532672	0	1	14545	187	0	next	incorrect	1902
Vp027	952	Response	1	13547209	14537	1
Vp027	953	Picture	MorphF9_09_orig.jpg ; MorphF9_00_LOWER.jpg	13547217	0	186	10933	187	0	next	hit	1904
Vp027	953	Response	2	13558009	10792	1
Vp027	954	Picture	MorphF8_09_orig.jpg ; MorphF8_00_LOWER.jpg	13558150	0	1	12587	154	0	next	hit	1906
Vp027	954	Response	2	13570729	12579	1
Vp027	955	Picture	MorphM8_06_orig.jpg ; MorphM8_10_LOWER.jpg	13570737	0	153	7584	154	0	next	hit	1908
Vp027	955	Response	2	13578249	7512	1
Vp027	956	Picture	MorphM9_07_orig.jpg ; MorphM9_00_LOWER.jpg	13578321	0	1	7033	2	0	next	incorrect	1910
Vp027	956	Response	1	13585209	6888	1
Vp027	957	Picture	MorphF5_10_orig.jpg ; MorphF5_10_LOWER.jpg	13585354	0	1	6369	2	0	next	incorrect	1912
Vp027	957	Response	1	13591609	6255	1
Vp027	958	Picture	MorphF2_02_orig.jpg ; MorphF2_10_LOWER.jpg	13591723	0	1	44852	2	0	next	incorrect	1914
Vp027	958	Response	1	13636489	44766	1
Vp027	959	Picture	MorphF10_06_orig.jpg ; MorphF10_10_LOWER.jpg	13636575	0	1	7697	2	0	next	hit	1916
Vp027	959	Response	2	13644168	7593	1
Vp027	960	Picture	MorphF6_03_orig.jpg ; MorphF6_10_LOWER.jpg	13644272	0	1	7829	2	0	next	incorrect	1918
Vp027	960	Response	1	13652008	7736	1
Vp027	961	Picture	MorphM3_04_orig.jpg ; MorphM3_10_LOWER.jpg	13652101	0	1	22426	2	0	next	incorrect	1920
Vp027	961	Response	1	13674408	22307	1
Vp027	962	Picture	MorphF5_07_orig.jpg ; MorphF5_00_LOWER.jpg	13674527	0	1	23488	2	0	next	incorrect	1922
Vp027	962	Response	1	13697928	23401	1
Vp027	963	Picture	MorphM5_08_orig.jpg ; MorphM5_00_LOWER.jpg	13698015	0	1	6236	2	0	next	incorrect	1924
Vp027	963	Response	1	13704168	6153	1
Vp027	964	Picture	MorphM2_00_orig.jpg ; MorphM2_10_LOWER.jpg	13704251	0	1	5176	2	0	next	incorrect	1926
Vp027	964	Response	1	13709288	5037	1
Vp027	965	Picture	MorphF2_10_orig.jpg ; MorphF2_10_LOWER.jpg	13709427	0	1	8188	174	0	next	hit	1928
Vp027	965	Response	2	13717608	8181	1
Vp027	966	Picture	MorphM7_02_orig.jpg ; MorphM7_00_LOWER.jpg	13717615	0	173	6541	174	0	next	incorrect	1930
Vp027	966	Response	1	13724008	6393	1
Vp027	967	Picture	MorphF3_03_orig.jpg ; MorphF3_00_LOWER.jpg	13724156	0	1	5043	2	0	next	hit	1932
Vp027	967	Response	2	13729128	4972	1
Vp027	968	Picture	MorphM2_07_orig.jpg ; MorphM2_10_LOWER.jpg	13729199	0	1	4336	177	0	next	incorrect	1934
Vp027	968	Response	1	13733528	4329	1
Vp027	969	Picture	MorphF2_04_orig.jpg ; MorphF2_00_LOWER.jpg	13733535	0	176	4800	330	0	next	hit	1936
Vp027	969	Response	2	13738327	4792	1
Vp027	970	Picture	MorphM4_09_orig.jpg ; MorphM4_00_LOWER.jpg	13738335	0	154	11167	155	0	next	hit	1938
Vp027	970	Response	2	13749367	11032	1
Vp027	971	Picture	MorphF7_10_orig.jpg ; MorphF7_10_LOWER.jpg	13749502	0	1	6104	2	0	next	hit	1940
Vp027	971	Response	2	13755527	6025	1
Vp027	972	Picture	MorphF10_08_orig.jpg ; MorphF10_00_LOWER.jpg	13755606	0	1	5529	179	0	next	hit	1942
Vp027	972	Response	2	13761127	5521	1
Vp027	973	Picture	MorphF1_04_orig.jpg ; MorphF1_10_LOWER.jpg	13761135	0	178	5617	179	0	next	incorrect	1944
Vp027	973	Response	1	13766647	5512	1
Vp027	974	Picture	MorphF6_04_orig.jpg ; MorphF6_00_LOWER.jpg	13766752	0	1	6463	174	0	next	incorrect	1946
Vp027	974	Response	1	13773207	6455	1
Vp027	975	Picture	MorphM4_09_orig.jpg ; MorphM4_10_LOWER.jpg	13773215	0	173	5347	175	0	next	incorrect	1948
Vp027	975	Response	1	13778487	5272	1
Vp027	976	Picture	MorphM5_01_orig.jpg ; MorphM5_10_LOWER.jpg	13778562	0	2	7962	3	0	next	hit	1950
Vp027	976	Response	2	13786407	7845	1
Vp027	977	Picture	MorphM2_06_orig.jpg ; MorphM2_10_LOWER.jpg	13786524	0	1	4512	2	0	next	hit	1952
Vp027	977	Response	2	13790967	4443	1
Vp027	978	Picture	MorphM3_00_orig.jpg ; MorphM3_10_LOWER.jpg	13791036	0	1	5441	2	0	next	incorrect	1954
Vp027	978	Response	1	13796407	5371	1
Vp027	979	Picture	MorphF8_00_orig.jpg ; MorphF8_00_LOWER.jpg	13796477	0	1	7696	2	0	next	incorrect	1956
Vp027	979	Response	1	13804087	7610	1
Vp027	980	Picture	MorphM1_01_orig.jpg ; MorphM1_10_LOWER.jpg	13804173	0	1	6635	2	0	next	incorrect	1958
Vp027	980	Response	1	13810727	6554	1
Vp027	981	Picture	MorphF9_08_orig.jpg ; MorphF9_10_LOWER.jpg	13810808	0	1	553042	180	0	next	hit	1960
Vp027	981	Response	2	14363842	553034	1
Vp027	982	Picture	MorphM8_00_orig.jpg ; MorphM8_10_LOWER.jpg	14363850	0	179	5999	330	0	next	hit	1962
Vp027	982	Response	2	14369842	5992	1
Vp027	983	Picture	MorphM1_01_orig.jpg ; MorphM1_00_LOWER.jpg	14369849	0	151	40623	153	0	next	incorrect	1964
Vp027	983	Response	1	14410401	40552	1
Vp027	984	Picture	MorphF7_05_orig.jpg ; MorphF7_00_LOWER.jpg	14410472	0	2	13005	3	0	next	hit	1966
Vp027	984	Response	2	14423361	12889	1
Vp027	985	Picture	MorphF9_01_orig.jpg ; MorphF9_10_LOWER.jpg	14423477	0	1	8493	2	0	next	incorrect	1968
Vp027	985	Response	1	14431841	8364	1
Vp027	986	Picture	MorphF2_05_orig.jpg ; MorphF2_00_LOWER.jpg	14431970	0	1	9023	2	0	next	hit	1970
Vp027	986	Response	2	14440881	8911	1
Vp027	987	Picture	MorphF10_03_orig.jpg ; MorphF10_10_LOWER.jpg	14440993	0	1	10085	2	0	next	incorrect	1972
Vp027	987	Response	1	14450961	9968	1
Vp027	988	Picture	MorphF9_00_orig.jpg ; MorphF9_00_LOWER.jpg	14451078	0	1	6768	2	0	next	hit	1974
Vp027	988	Response	2	14457761	6683	1
Vp027	989	Picture	MorphF5_05_orig.jpg ; MorphF5_10_LOWER.jpg	14457846	0	1	4882	162	0	next	incorrect	1976
Vp027	989	Response	1	14462721	4875	1
Vp027	990	Picture	MorphF4_07_orig.jpg ; MorphF4_10_LOWER.jpg	14462728	0	161	4539	162	0	next	hit	1978
Vp027	990	Response	2	14467201	4473	1
Vp027	991	Picture	MorphF6_01_orig.jpg ; MorphF6_00_LOWER.jpg	14467267	0	1	4501	146	0	next	hit	1980
Vp027	991	Response	2	14471761	4494	1
Vp027	992	Picture	MorphF8_02_orig.jpg ; MorphF8_10_LOWER.jpg	14471768	0	145	3859	146	0	next	incorrect	1982
Vp027	992	Response	1	14475520	3752	1
Vp027	993	Picture	MorphF9_05_orig.jpg ; MorphF9_00_LOWER.jpg	14475627	0	1	3318	2	0	next	incorrect	1984
Vp027	993	Response	1	14478800	3173	1
Vp027	994	Picture	MorphM5_03_orig.jpg ; MorphM5_00_LOWER.jpg	14478945	0	1	2103	155	0	next	incorrect	1986
Vp027	994	Response	1	14481040	2095	1
Vp027	995	Picture	MorphF3_02_orig.jpg ; MorphF3_00_LOWER.jpg	14481048	0	154	2541	155	0	next	hit	1988
Vp027	995	Response	2	14483440	2392	1
Vp027	996	Picture	MorphM1_05_orig.jpg ; MorphM1_00_LOWER.jpg	14483589	0	1	4114	2	0	next	hit	1990
Vp027	996	Response	2	14487600	4011	1
Vp027	997	Picture	MorphF6_02_orig.jpg ; MorphF6_00_LOWER.jpg	14487703	0	1	1725	2	0	next	incorrect	1992
Vp027	997	Response	1	14489360	1657	1
Vp027	998	Picture	MorphF4_08_orig.jpg ; MorphF4_00_LOWER.jpg	14489428	0	1	1858	2	0	next	incorrect	1994
Vp027	998	Response	1	14491200	1772	1
Vp027	999	Picture	MorphF2_01_orig.jpg ; MorphF2_10_LOWER.jpg	14491286	0	1	2256	2	0	next	hit	1996
Vp027	999	Response	2	14493440	2154	1
Vp027	1000	Picture	MorphF9_08_orig.jpg ; MorphF9_00_LOWER.jpg	14493542	0	1	2226	164	0	next	incorrect	1998
Vp027	1000	Response	1	14495760	2218	1
Vp027	1001	Picture	MorphF2_05_orig.jpg ; MorphF2_10_LOWER.jpg	14495768	0	163	1599	320	0	next	hit	2000
Vp027	1001	Response	2	14497360	1592	1
Vp027	1002	Picture	MorphF10_06_orig.jpg ; MorphF10_00_LOWER.jpg	14497367	0	157	3739	158	0	next	hit	2002
Vp027	1002	Response	2	14500960	3593	1
Vp027	1003	Picture	MorphM10_10_orig.jpg ; MorphM10_10_LOWER.jpg	14501106	0	1	4342	171	0	next	incorrect	2004
Vp027	1003	Response	1	14505440	4334	1
Vp027	1004	Picture	MorphF4_04_orig.jpg ; MorphF4_00_LOWER.jpg	14505448	0	170	3040	352	0	next	hit	2006
Vp027	1004	Response	2	14508480	3032	1
Vp027	1005	Picture	MorphF9_09_orig.jpg ; MorphF9_10_LOWER.jpg	14508488	0	182	5357	183	0	next	hit	2008
Vp027	1005	Response	2	14513760	5272	1
Vp027	1006	Picture	MorphM10_08_orig.jpg ; MorphM10_00_LOWER.jpg	14513845	0	1	4882	162	0	next	hit	2011
Vp027	1006	Response	1	14514641	796	1
Vp027	1006	Response	2	14518720	4875	1
Vp027	1007	Picture	MorphM2_07_orig.jpg ; MorphM2_00_LOWER.jpg	14518727	0	161	2151	162	0	next	incorrect	2013
Vp027	1007	Response	1	14520800	2073	1
Vp027	1008	Picture	MorphM4_01_orig.jpg ; MorphM4_10_LOWER.jpg	14520878	0	1	2494	162	0	next	hit	2015
Vp027	1008	Response	2	14523360	2482	1
Vp027	1009	Picture	MorphF2_03_orig.jpg ; MorphF2_10_LOWER.jpg	14523372	0	161	2395	315	0	next	incorrect	2017
Vp027	1009	Response	1	14525760	2388	1
Vp027	1010	Picture	MorphM5_10_orig.jpg ; MorphM5_00_LOWER.jpg	14525767	0	154	4930	155	0	next	incorrect	2019
Vp027	1010	Response	1	14530560	4793	1
Vp027	1011	Picture	MorphF1_03_orig.jpg ; MorphF1_00_LOWER.jpg	14530697	0	1	2920	2	0	next	incorrect	2021
Vp027	1011	Response	1	14533520	2823	1
Vp027	1012	Picture	MorphM4_00_orig.jpg ; MorphM4_10_LOWER.jpg	14533617	0	1	4070	178	0	next	hit	2023
Vp027	1012	Response	2	14537680	4063	1
Vp027	1013	Picture	MorphF3_09_orig.jpg ; MorphF3_00_LOWER.jpg	14537687	0	177	3228	178	0	next	hit	2025
Vp027	1013	Response	2	14540800	3113	1
Vp027	1014	Picture	MorphM10_03_orig.jpg ; MorphM10_00_LOWER.jpg	14540915	0	1	4246	2	0	next	incorrect	2027
Vp027	1014	Response	1	14545040	4125	1
Vp027	1015	Picture	MorphM1_03_orig.jpg ; MorphM1_10_LOWER.jpg	14545161	0	1	33042	2	0	next	incorrect	2029
Vp027	1015	Response	1	14578080	32919	1
Vp027	1016	Picture	MorphM5_02_orig.jpg ; MorphM5_10_LOWER.jpg	14578203	0	1	10044	176	0	next	hit	2031
Vp027	1016	Response	2	14588239	10036	1
Vp027	1017	Picture	MorphF3_08_orig.jpg ; MorphF3_00_LOWER.jpg	14588247	0	175	6942	176	0	next	hit	2033
Vp027	1017	Response	2	14595119	6872	1
Vp027	1018	Picture	MorphF9_04_orig.jpg ; MorphF9_10_LOWER.jpg	14595189	0	1	13378	159	0	next	incorrect	2035
Vp027	1018	Response	1	14608559	13370	1
Vp027	1019	Picture	MorphF2_07_orig.jpg ; MorphF2_10_LOWER.jpg	14608567	0	158	10375	159	0	next	hit	2037
Vp027	1019	Response	2	14618799	10232	1
Vp027	1020	Picture	MorphM10_00_orig.jpg ; MorphM10_10_LOWER.jpg	14618942	0	1	12208	2	0	next	hit	2039
Vp027	1020	Response	2	14631039	12097	1
Vp027	1021	Picture	MorphF8_04_orig.jpg ; MorphF8_00_LOWER.jpg	14631150	0	1	5971	2	0	next	incorrect	2041
Vp027	1021	Response	1	14637039	5889	1
Vp027	1022	Picture	MorphM7_02_orig.jpg ; MorphM7_10_LOWER.jpg	14637121	0	1	7432	2	0	next	hit	2043
Vp027	1022	Response	2	14644479	7358	1
Vp027	1023	Picture	MorphF2_02_orig.jpg ; MorphF2_00_LOWER.jpg	14644553	0	1	14973	156	0	next	incorrect	2045
Vp027	1023	Response	1	14659519	14966	1
Vp027	1024	Picture	MorphF3_00_orig.jpg ; MorphF3_10_LOWER.jpg	14659526	0	155	9576	156	0	next	hit	2047
Vp027	1024	Response	2	14669039	9513	1
Vp027	1025	Picture	MorphF1_02_orig.jpg ; MorphF1_00_LOWER.jpg	14669102	0	1	5440	2	0	next	incorrect	2049
Vp027	1025	Response	1	14674399	5297	1
Vp027	1026	Picture	MorphF2_01_orig.jpg ; MorphF2_00_LOWER.jpg	14674542	0	1	4910	2	0	next	hit	2051
Vp027	1026	Response	2	14679359	4817	1
Vp027	1027	Picture	MorphM8_09_orig.jpg ; MorphM8_00_LOWER.jpg	14679452	0	1	8626	2	0	next	hit	2053
Vp027	1027	Response	2	14687998	8546	1
Vp027	1028	Picture	MorphF10_09_orig.jpg ; MorphF10_10_LOWER.jpg	14688078	0	1	4511	2	0	next	incorrect	2055
Vp027	1028	Response	1	14692478	4400	1
Vp027	1029	Picture	MorphF1_04_orig.jpg ; MorphF1_00_LOWER.jpg	14692589	0	1	4645	2	0	next	hit	2057
Vp027	1029	Response	2	14697118	4529	1
Vp027	1030	Picture	MorphF3_01_orig.jpg ; MorphF3_10_LOWER.jpg	14697234	0	1	5012	165	0	next	hit	2059
Vp027	1030	Response	2	14702238	5004	1
Vp027	1031	Picture	MorphF4_10_orig.jpg ; MorphF4_10_LOWER.jpg	14702246	0	164	4277	165	0	next	incorrect	2061
Vp027	1031	Response	1	14706398	4152	1
Vp027	1032	Picture	MorphM5_07_orig.jpg ; MorphM5_10_LOWER.jpg	14706523	0	1	5440	2	0	next	hit	2063
Vp027	1032	Response	2	14711838	5315	1
Vp027	1033	Picture	MorphM4_04_orig.jpg ; MorphM4_00_LOWER.jpg	14711963	0	1	4602	178	0	next	incorrect	2065
Vp027	1033	Response	1	14716558	4595	1
Vp027	1034	Picture	MorphM9_02_orig.jpg ; MorphM9_10_LOWER.jpg	14716565	0	177	6412	178	0	next	incorrect	2067
Vp027	1034	Response	1	14722878	6313	1
Vp027	1035	Picture	MorphF10_05_orig.jpg ; MorphF10_00_LOWER.jpg	14722977	0	1	4910	2	0	next	hit	2069
Vp027	1035	Response	2	14727758	4781	1
Vp027	1036	Picture	MorphM4_05_orig.jpg ; MorphM4_00_LOWER.jpg	14727887	0	1	12039	171	0	next	incorrect	2071
Vp027	1036	Response	1	14739918	12031	1
Vp027	1037	Picture	MorphF5_01_orig.jpg ; MorphF5_10_LOWER.jpg	14739926	0	170	8879	352	0	next	hit	2073
Vp027	1037	Response	2	14748798	8872	1
Vp027	1038	Picture	MorphM3_06_orig.jpg ; MorphM3_10_LOWER.jpg	14748805	0	182	4400	343	0	next	incorrect	2075
Vp027	1038	Response	1	14753198	4393	1
Vp027	1039	Picture	MorphM5_00_orig.jpg ; MorphM5_10_LOWER.jpg	14753205	0	161	6397	162	0	next	hit	2077
Vp027	1039	Response	2	14759518	6313	1
Vp027	1040	Picture	MorphF3_07_orig.jpg ; MorphF3_10_LOWER.jpg	14759602	0	1	5123	187	0	next	incorrect	2079
Vp027	1040	Response	1	14764718	5116	1
Vp027	1041	Picture	MorphM6_02_orig.jpg ; MorphM6_10_LOWER.jpg	14764725	0	186	6687	187	0	next	hit	2081
Vp027	1041	Response	2	14771278	6553	1
Vp027	1042	Picture	MorphM9_00_orig.jpg ; MorphM9_00_LOWER.jpg	14771412	0	1	4645	2	0	next	incorrect	2083
Vp027	1042	Response	1	14775918	4506	1
Vp027	1043	Picture	MorphF1_09_orig.jpg ; MorphF1_00_LOWER.jpg	14776057	0	1	5573	2	0	next	hit	2085
Vp027	1043	Response	2	14781518	5461	1
Vp027	1044	Picture	MorphF8_10_orig.jpg ; MorphF8_00_LOWER.jpg	14781630	0	1	4246	2	0	next	incorrect	2087
Vp027	1044	Response	1	14785758	4128	1
Vp027	1045	Picture	MorphM7_05_orig.jpg ; MorphM7_10_LOWER.jpg	14785876	0	1	4247	2	0	next	hit	2089
Vp027	1045	Response	2	14789997	4121	1
Vp027	1046	Picture	MorphF6_08_orig.jpg ; MorphF6_10_LOWER.jpg	14790123	0	1	3962	153	0	next	incorrect	2091
Vp027	1046	Response	1	14794077	3954	1
Vp027	1047	Picture	MorphF3_01_orig.jpg ; MorphF3_00_LOWER.jpg	14794085	0	152	4530	154	0	next	hit	2093
Vp027	1047	Response	2	14798477	4392	1
Vp027	1048	Picture	MorphF1_01_orig.jpg ; MorphF1_10_LOWER.jpg	14798615	0	2	5550	160	0	next	incorrect	2095
Vp027	1048	Response	1	14804157	5542	1
Vp027	1049	Picture	MorphF6_00_orig.jpg ; MorphF6_00_LOWER.jpg	14804165	0	158	4137	159	0	next	hit	2097
Vp027	1049	Response	2	14808157	3992	1
Vp027	1050	Picture	MorphF9_00_orig.jpg ; MorphF9_10_LOWER.jpg	14808302	0	1	3947	169	0	next	hit	2099
Vp027	1050	Response	2	14812237	3935	1
Vp027	1051	Picture	MorphF7_05_orig.jpg ; MorphF7_10_LOWER.jpg	14812249	0	168	4236	346	0	next	incorrect	2101
Vp027	1051	Response	1	14816477	4228	1
Vp027	1052	Picture	MorphF4_02_orig.jpg ; MorphF4_10_LOWER.jpg	14816485	0	178	4158	179	0	next	incorrect	2103
Vp027	1052	Response	1	14820557	4072	1
Vp027	1053	Picture	MorphF7_06_orig.jpg ; MorphF7_10_LOWER.jpg	14820643	0	1	3318	2	0	next	hit	2105
Vp027	1053	Response	2	14823837	3194	1
Vp027	1054	Picture	MorphM2_00_orig.jpg ; MorphM2_00_LOWER.jpg	14823961	0	1	3715	2	0	next	hit	2107
Vp027	1054	Response	2	14827597	3636	1
Vp027	1055	Picture	MorphF3_08_orig.jpg ; MorphF3_10_LOWER.jpg	14827676	0	1	4114	2	0	next	incorrect	2109
Vp027	1055	Response	1	14831677	4001	1
Vp027	1056	Picture	MorphF1_07_orig.jpg ; MorphF1_00_LOWER.jpg	14831790	0	1	3981	2	0	next	hit	2111
Vp027	1056	Response	2	14835677	3887	1
Vp027	1057	Picture	MorphF6_08_orig.jpg ; MorphF6_00_LOWER.jpg	14835771	0	1	4114	2	0	next	hit	2113
Vp027	1057	Response	2	14839757	3986	1
Vp027	1058	Picture	MorphF2_06_orig.jpg ; MorphF2_10_LOWER.jpg	14839885	0	1	4246	2	0	next	incorrect	2115
Vp027	1058	Response	1	14843997	4112	1
Vp027	1059	Picture	MorphM6_08_orig.jpg ; MorphM6_10_LOWER.jpg	14844131	0	1	3052	2	0	next	hit	2117
Vp027	1059	Response	2	14847117	2986	1
Vp027	1060	Picture	MorphF10_04_orig.jpg ; MorphF10_10_LOWER.jpg	14847183	0	1	3541	177	0	next	hit	2119
Vp027	1060	Response	2	14850717	3534	1
Vp027	1061	Picture	MorphM7_08_orig.jpg ; MorphM7_10_LOWER.jpg	14850724	0	176	4000	333	0	next	hit	2121
Vp027	1061	Response	2	14854717	3993	1
Vp027	1062	Picture	MorphM6_02_orig.jpg ; MorphM6_00_LOWER.jpg	14854724	0	157	4240	320	0	next	incorrect	2123
Vp027	1062	Response	1	14858957	4233	1
Vp027	1063	Picture	MorphF9_04_orig.jpg ; MorphF9_00_LOWER.jpg	14858964	0	163	3600	309	0	next	hit	2125
Vp027	1063	Response	2	14862557	3593	1
Vp027	1064	Picture	MorphM5_06_orig.jpg ; MorphM5_00_LOWER.jpg	14862564	0	146	4657	147	0	next	hit	2127
Vp027	1064	Response	2	14867117	4553	1
Vp027	1065	Picture	MorphF5_03_orig.jpg ; MorphF5_10_LOWER.jpg	14867221	0	1	4644	2	0	next	incorrect	2129
Vp027	1065	Response	1	14871757	4536	1
Vp027	1066	Picture	MorphM4_10_orig.jpg ; MorphM4_10_LOWER.jpg	14871865	0	1	2123	2	0	next	hit	2131
Vp027	1066	Response	2	14873917	2052	1
Vp027	1067	Picture	MorphF3_06_orig.jpg ; MorphF3_00_LOWER.jpg	14873988	0	1	3936	180	0	next	hit	2133
Vp027	1067	Response	2	14877917	3929	1
Vp027	1068	Picture	MorphM4_02_orig.jpg ; MorphM4_00_LOWER.jpg	14877924	0	179	170695	180	0	next	hit	2135
Vp027	1068	Response	2	15048555	170631	1
Vp027	1069	Picture	MorphM9_04_orig.jpg ; MorphM9_10_LOWER.jpg	15048619	0	1	7033	2	0	next	hit	2137
Vp027	1069	Response	2	15055515	6896	1
Vp027	1070	Picture	MorphM10_02_orig.jpg ; MorphM10_00_LOWER.jpg	15055652	0	1	7166	2	0	next	incorrect	2139
Vp027	1070	Response	1	15062715	7063	1
Vp027	1071	Picture	MorphM6_07_orig.jpg ; MorphM6_00_LOWER.jpg	15062818	0	1	4645	2	0	next	hit	2141
Vp027	1071	Response	2	15067355	4537	1
Vp027	1072	Picture	MorphF9_02_orig.jpg ; MorphF9_00_LOWER.jpg	15067463	0	1	5819	154	0	next	incorrect	2143
Vp027	1072	Response	1	15073275	5812	1
Vp027	1073	Picture	MorphM5_03_orig.jpg ; MorphM5_10_LOWER.jpg	15073282	0	153	4240	312	0	next	hit	2145
Vp027	1073	Response	2	15077515	4233	1
Vp027	1074	Picture	MorphF8_06_orig.jpg ; MorphF8_10_LOWER.jpg	15077522	0	159	6262	160	0	next	incorrect	2147
Vp027	1074	Response	1	15083675	6153	1
Vp027	1075	Picture	MorphF7_09_orig.jpg ; MorphF7_10_LOWER.jpg	15083784	0	1	3451	2	0	next	hit	2149
Vp027	1075	Response	2	15087115	3331	1
Vp027	1076	Picture	MorphM8_06_orig.jpg ; MorphM8_00_LOWER.jpg	15087235	0	1	4511	2	0	next	incorrect	2151
Vp027	1076	Response	1	15091675	4440	1
Vp027	1077	Picture	MorphF6_09_orig.jpg ; MorphF6_00_LOWER.jpg	15091746	0	1	3981	2	0	next	hit	2153
Vp027	1077	Response	2	15095595	3849	1
Vp027	1078	Picture	MorphF7_02_orig.jpg ; MorphF7_10_LOWER.jpg	15095727	0	1	5441	2	0	next	incorrect	2155
Vp027	1078	Response	1	15101035	5308	1
Vp027	1079	Picture	MorphM4_08_orig.jpg ; MorphM4_00_LOWER.jpg	15101168	0	1	9422	2	0	next	hit	2157
Vp027	1079	Response	2	15110475	9307	1
Vp027	1080	Picture	MorphM2_10_orig.jpg ; MorphM2_00_LOWER.jpg	15110590	0	1	8359	3	0	next	incorrect	2159
Vp027	1080	Response	1	15118874	8284	1
Vp027	1081	Picture	MorphM7_07_orig.jpg ; MorphM7_00_LOWER.jpg	15118949	0	2	6333	173	0	next	hit	2161
Vp027	1081	Response	2	15125274	6325	1
Vp027	1082	Picture	MorphM3_02_orig.jpg ; MorphM3_10_LOWER.jpg	15125282	0	171	5610	172	0	next	hit	2163
Vp027	1082	Response	2	15130794	5512	1
Vp027	1083	Picture	MorphF2_10_orig.jpg ; MorphF2_00_LOWER.jpg	15130892	0	1	4114	2	0	next	incorrect	2165
Vp027	1083	Response	1	15134874	3982	1
Vp027	1084	Picture	MorphM8_02_orig.jpg ; MorphM8_00_LOWER.jpg	15135006	0	1	3450	2	0	next	hit	2167
Vp027	1084	Response	2	15138394	3388	1
Vp027	1085	Picture	MorphM7_08_orig.jpg ; MorphM7_00_LOWER.jpg	15138456	0	1	2787	2	0	next	incorrect	2169
Vp027	1085	Response	1	15141114	2658	1
Vp027	1086	Picture	MorphF5_09_orig.jpg ; MorphF5_00_LOWER.jpg	15141243	0	1	64226	2	0	next	incorrect	2171
Vp027	1086	Response	1	15205353	64110	1
Vp027	1087	Picture	MorphM10_08_orig.jpg ; MorphM10_10_LOWER.jpg	15205469	0	1	2772	149	0	next	hit	2173
Vp027	1087	Response	2	15208233	2764	1
Vp027	1088	Picture	MorphF5_02_orig.jpg ; MorphF5_00_LOWER.jpg	15208241	0	148	6251	149	0	next	incorrect	2175
Vp027	1088	Response	1	15214393	6152	1
Vp027	1089	Picture	MorphM8_03_orig.jpg ; MorphM8_00_LOWER.jpg	15214492	0	1	3286	167	0	next	hit	2177
Vp027	1089	Response	2	15217753	3261	1
Vp027	1090	Picture	MorphF5_04_orig.jpg ; MorphF5_00_LOWER.jpg	15217778	0	166	3482	167	0	next	incorrect	2179
Vp027	1090	Response	1	15221193	3415	1
Vp027	1091	Picture	MorphF8_05_orig.jpg ; MorphF8_10_LOWER.jpg	15221260	0	1	5706	2	0	next	incorrect	2181
Vp027	1091	Response	1	15226873	5613	1
Vp027	1092	Picture	MorphM4_00_orig.jpg ; MorphM4_00_LOWER.jpg	15226966	0	1	2639	150	0	next	hit	2183
Vp027	1092	Response	2	15229593	2627	1
Vp027	1093	Picture	MorphM10_05_orig.jpg ; MorphM10_00_LOWER.jpg	15229605	0	149	4261	150	0	next	incorrect	2185
Vp027	1093	Response	1	15233753	4148	1
Vp027	1094	Picture	MorphF4_05_orig.jpg ; MorphF4_00_LOWER.jpg	15233866	0	1	3451	2	0	next	hit	2187
Vp027	1094	Response	2	15237193	3327	1
Vp027	1095	Picture	MorphM3_09_orig.jpg ; MorphM3_10_LOWER.jpg	15237317	0	1	3848	2	0	next	incorrect	2189
Vp027	1095	Response	1	15241033	3716	1
Vp027	1096	Picture	MorphM9_09_orig.jpg ; MorphM9_00_LOWER.jpg	15241165	0	1	10483	2	0	next	incorrect	2191
Vp027	1096	Response	1	15251513	10348	1
Vp027	1097	Picture	MorphF9_05_orig.jpg ; MorphF9_10_LOWER.jpg	15251648	0	1	5793	180	0	next	hit	2193
Vp027	1097	Response	2	15257433	5785	1
Vp027	1098	Picture	MorphF5_04_orig.jpg ; MorphF5_10_LOWER.jpg	15257441	0	179	3496	180	0	next	hit	2195
Vp027	1098	Response	2	15260873	3432	1
Vp027	1099	Picture	MorphM1_08_orig.jpg ; MorphM1_10_LOWER.jpg	15260937	0	1	3540	177	0	next	incorrect	2197
Vp027	1099	Response	1	15264473	3536	1
Vp027	1100	Picture	MorphM2_02_orig.jpg ; MorphM2_00_LOWER.jpg	15264477	0	176	5749	177	0	next	incorrect	2199
Vp027	1100	Response	1	15270153	5676	1
Vp027	1101	Picture	MorphM6_10_orig.jpg ; MorphM6_10_LOWER.jpg	15270226	0	1	5934	172	0	next	hit	2201
Vp027	1101	Response	2	15276153	5927	1
Vp027	1102	Picture	MorphM10_04_orig.jpg ; MorphM10_00_LOWER.jpg	15276160	0	171	11449	172	0	next	hit	2203
Vp027	1102	Response	2	15287513	11353	1
Vp027	1103	Picture	MorphF4_06_orig.jpg ; MorphF4_10_LOWER.jpg	15287609	0	1	8228	2	0	next	incorrect	2205
Vp027	1103	Response	1	15295753	8144	1
Vp027	1104	Picture	MorphF8_03_orig.jpg ; MorphF8_00_LOWER.jpg	15295837	0	1	24018	2	0	next	hit	2207
Vp027	1104	Response	2	15319753	23916	1
Vp027	1105	Picture	MorphM10_06_orig.jpg ; MorphM10_00_LOWER.jpg	15319855	0	1	7962	2	0	next	hit	2209
Vp027	1105	Response	2	15327672	7817	1
Vp027	1106	Picture	MorphF4_10_orig.jpg ; MorphF4_00_LOWER.jpg	15327817	0	1	7829	2	0	next	hit	2211
Vp027	1106	Response	2	15335512	7695	1
Vp027	1107	Picture	MorphM6_06_orig.jpg ; MorphM6_10_LOWER.jpg	15335646	0	1	4354	160	0	next	incorrect	2213
Vp027	1107	Response	1	15339992	4346	1
Vp027	1108	Picture	MorphF3_02_orig.jpg ; MorphF3_10_LOWER.jpg	15340000	0	159	16720	318	0	next	hit	2215
Vp027	1108	Response	2	15356712	16712	1
Vp027	1109	Picture	MorphM3_09_orig.jpg ; MorphM3_00_LOWER.jpg	15356720	0	159	4935	160	0	next	incorrect	2217
Vp027	1109	Response	1	15361592	4872	1
Vp027	1110	Picture	MorphF7_06_orig.jpg ; MorphF7_00_LOWER.jpg	15361655	0	1	29704	155	0	next	hit	2219
Vp027	1110	Response	2	15391352	29697	1
Vp027	1111	Picture	MorphF6_01_orig.jpg ; MorphF6_10_LOWER.jpg	15391359	0	154	5063	155	0	next	incorrect	2221
Vp027	1111	Response	1	15396311	4952	2
Vp027	1112	Picture	MorphF3_05_orig.jpg ; MorphF3_10_LOWER.jpg	15396422	0	1	20701	2	0	next	incorrect	2223
Vp027	1112	Response	1	15417032	20610	1
Vp027	1113	Picture	MorphF4_02_orig.jpg ; MorphF4_00_LOWER.jpg	15417123	0	1	17914	2	0	next	hit	2225
Vp027	1113	Response	2	15434952	17829	1
Vp027	1114	Picture	MorphF10_04_orig.jpg ; MorphF10_00_LOWER.jpg	15435037	0	1	10962	187	0	next	hit	2227
Vp027	1114	Response	2	15445991	10954	1
Vp027	1115	Picture	MorphF4_07_orig.jpg ; MorphF4_00_LOWER.jpg	15445999	0	186	4697	187	0	next	incorrect	2229
Vp027	1115	Response	1	15450551	4552	1
Vp027	1116	Picture	MorphM3_01_orig.jpg ; MorphM3_10_LOWER.jpg	15450696	0	1	5042	2	0	next	hit	2231
Vp027	1116	Response	2	15455671	4975	1
Vp027	1117	Picture	MorphM7_00_orig.jpg ; MorphM7_10_LOWER.jpg	15455738	0	1	58786	2	0	next	incorrect	2233
Vp027	1117	Response	1	15514391	58653	1
Vp027	1118	Picture	MorphF7_04_orig.jpg ; MorphF7_10_LOWER.jpg	15514524	0	1	4194	187	0	next	hit	2235
Vp027	1118	Response	2	15518711	4187	1
Vp027	1119	Picture	MorphM3_02_orig.jpg ; MorphM3_00_LOWER.jpg	15518718	0	186	8000	334	0	next	incorrect	2237
Vp027	1119	Response	1	15526711	7993	1
Vp027	1120	Picture	MorphM1_00_orig.jpg ; MorphM1_10_LOWER.jpg	15526718	0	148	24696	149	0	next	incorrect	2239
Vp027	1120	Response	1	15551350	24632	1
Vp027	1121	Picture	MorphF2_00_orig.jpg ; MorphF2_00_LOWER.jpg	15551414	0	1	2388	2	0	next	hit	2241
Vp027	1121	Response	2	15553671	2257	1
Vp027	1122	Picture	MorphF8_09_orig.jpg ; MorphF8_10_LOWER.jpg	15553802	0	1	2787	2	0	next	incorrect	2243
Vp027	1122	Response	1	15556470	2668	1
Vp027	1123	Picture	MorphM9_00_orig.jpg ; MorphM9_10_LOWER.jpg	15556589	0	1	36209	152	0	next	incorrect	2245
Vp027	1123	Response	1	15592790	36201	1
Vp027	1124	Picture	MorphM6_03_orig.jpg ; MorphM6_00_LOWER.jpg	15592798	0	151	5679	329	0	next	hit	2247
Vp027	1124	Response	2	15598470	5672	1
Vp027	1125	Picture	MorphM7_09_orig.jpg ; MorphM7_10_LOWER.jpg	15598477	0	178	40252	179	0	next	incorrect	2249
Vp027	1125	Response	1	15638630	40153	1
Vp027	1126	Picture	MorphM8_07_orig.jpg ; MorphM8_00_LOWER.jpg	15638729	0	1	3668	183	0	next	hit	2251
Vp027	1126	Response	2	15642389	3660	1
Vp027	1127	Picture	MorphM2_05_orig.jpg ; MorphM2_00_LOWER.jpg	15642397	0	182	22076	183	0	next	incorrect	2253
Vp027	1127	Response	1	15664389	21992	1
Vp027	1128	Picture	MorphM8_03_orig.jpg ; MorphM8_10_LOWER.jpg	15664473	0	1	3848	2	0	next	hit	2255
Vp027	1128	Response	2	15668229	3756	1
Vp027	1129	Picture	MorphF6_07_orig.jpg ; MorphF6_00_LOWER.jpg	15668321	0	1	11678	2	0	next	incorrect	2257
Vp027	1129	Response	1	15679909	11588	1
Vp027	1130	Picture	MorphF10_01_orig.jpg ; MorphF10_00_LOWER.jpg	15679999	0	1	4113	2	0	next	hit	2259
Vp027	1130	Response	2	15683989	3990	1
Vp027	1131	Picture	MorphM3_00_orig.jpg ; MorphM3_00_LOWER.jpg	15684112	0	1	18180	2	0	next	incorrect	2261
Vp027	1131	Response	1	15702149	18037	1
Vp027	1132	Picture	MorphM10_00_orig.jpg ; MorphM10_00_LOWER.jpg	15702292	0	1	12184	159	0	next	incorrect	2263
Vp027	1132	Response	1	15714469	12177	1
Vp027	1133	Picture	MorphM5_10_orig.jpg ; MorphM5_10_LOWER.jpg	15714476	0	158	3076	159	0	next	hit	2265
Vp027	1133	Response	2	15717429	2953	1
Vp027	1134	Picture	MorphF6_05_orig.jpg ; MorphF6_00_LOWER.jpg	15717552	0	1	9404	153	0	next	incorrect	2267
Vp027	1134	Response	1	15726949	9397	1
Vp027	1135	Picture	MorphM4_04_orig.jpg ; MorphM4_10_LOWER.jpg	15726956	0	152	9705	153	0	next	incorrect	2269
Vp027	1135	Response	1	15736549	9593	1
Vp027	1136	Picture	MorphM10_10_orig.jpg ; MorphM10_00_LOWER.jpg	15736661	0	1	19095	148	0	next	incorrect	2271
Vp027	1136	Response	1	15755748	19087	1
Vp027	1137	Picture	MorphF1_06_orig.jpg ; MorphF1_00_LOWER.jpg	15755756	0	147	7312	148	0	next	hit	2273
Vp027	1137	Response	2	15762948	7192	1
Vp027	1138	Picture	MorphM9_10_orig.jpg ; MorphM9_10_LOWER.jpg	15763068	0	1	3052	2	0	next	incorrect	2275
Vp027	1138	Response	1	15765988	2920	1
Vp027	1139	Picture	MorphM8_00_orig.jpg ; MorphM8_00_LOWER.jpg	15766120	0	1	24151	2	0	next	incorrect	2277
Vp027	1139	Response	1	15790148	24028	1
Vp027	1140	Picture	MorphF10_03_orig.jpg ; MorphF10_00_LOWER.jpg	15790271	0	1	3716	2	0	next	hit	2279
Vp027	1140	Response	2	15793908	3637	1
Vp027	1141	Picture	MorphF4_01_orig.jpg ; MorphF4_10_LOWER.jpg	15793987	0	1	8094	2	0	next	incorrect	2281
Vp027	1141	Response	1	15801988	8001	1
Vp027	1142	Picture	MorphF5_09_orig.jpg ; MorphF5_10_LOWER.jpg	15802081	0	1	4874	171	0	next	hit	2283
Vp027	1142	Response	2	15806948	4867	1
Vp027	1143	Picture	MorphF7_03_orig.jpg ; MorphF7_00_LOWER.jpg	15806955	0	170	15694	171	0	next	incorrect	2285
Vp027	1143	Response	1	15822548	15593	1
Vp027	1144	Picture	MorphM10_03_orig.jpg ; MorphM10_10_LOWER.jpg	15822649	0	1	4466	181	0	next	hit	2287
Vp027	1144	Response	2	15827108	4459	1
Vp027	1145	Picture	MorphF10_10_orig.jpg ; MorphF10_10_LOWER.jpg	15827115	0	180	10529	181	0	next	incorrect	2289
Vp027	1145	Response	1	15837508	10393	1
Vp027	1146	Picture	MorphM3_05_orig.jpg ; MorphM3_10_LOWER.jpg	15837644	0	1	12191	152	0	next	incorrect	2291
Vp027	1146	Response	1	15849828	12184	1
Vp027	1147	Picture	MorphM7_07_orig.jpg ; MorphM7_10_LOWER.jpg	15849835	0	151	3600	152	0	next	hit	2293
Vp027	1147	Response	2	15853347	3512	1
Vp027	1148	Picture	MorphM6_01_orig.jpg ; MorphM6_10_LOWER.jpg	15853435	0	1	4480	167	0	next	incorrect	2295
Vp027	1148	Response	1	15857907	4472	1
Vp027	1149	Picture	MorphF4_08_orig.jpg ; MorphF4_10_LOWER.jpg	15857915	0	166	21757	337	0	next	incorrect	2297
Vp027	1149	Response	1	15879667	21752	1
Vp027	1150	Picture	MorphM3_03_orig.jpg ; MorphM3_10_LOWER.jpg	15879672	0	171	2957	172	0	next	hit	2299
Vp027	1150	Response	2	15882547	2875	1
Vp027	1151	Picture	MorphF6_05_orig.jpg ; MorphF6_10_LOWER.jpg	15882629	0	1	7697	2	0	next	hit	2301
Vp027	1151	Response	2	15890227	7598	1
Vp027	1152	Picture	MorphF8_03_orig.jpg ; MorphF8_10_LOWER.jpg	15890326	0	1	1459	2	0	next	incorrect	2303
Vp027	1152	Response	1	15891668	1342	1
Vp027	1153	Picture	MorphM6_01_orig.jpg ; MorphM6_00_LOWER.jpg	15891785	0	1	6209	163	0	next	hit	2305
Vp027	1153	Response	2	15897987	6202	1
Vp027	1154	Picture	MorphM9_04_orig.jpg ; MorphM9_00_LOWER.jpg	15897994	0	162	26302	163	0	next	incorrect	2307
Vp027	1154	Response	1	15924147	26153	1
Vp027	1155	Picture	MorphM2_09_orig.jpg ; MorphM2_00_LOWER.jpg	15924296	0	1	2389	2	0	next	incorrect	2309
Vp027	1155	Response	1	15926547	2251	1
Vp027	1156	Picture	MorphF8_07_orig.jpg ; MorphF8_00_LOWER.jpg	15926685	0	1	12474	2	0	next	incorrect	2311
Vp027	1156	Response	1	15939027	12342	1
Vp027	1157	Picture	MorphF6_00_orig.jpg ; MorphF6_10_LOWER.jpg	15939159	0	1	15791	2	0	next	incorrect	2313
Vp027	1157	Response	1	15954867	15708	1
Vp027	1158	Picture	MorphF9_02_orig.jpg ; MorphF9_10_LOWER.jpg	15954950	0	1	4246	2	0	next	hit	2315
Vp027	1158	Response	2	15959106	4156	1
Vp027	1159	Picture	MorphM2_08_orig.jpg ; MorphM2_00_LOWER.jpg	15959196	0	1	6878	157	0	next	incorrect	2317
Vp027	1159	Response	1	15966066	6870	1
Vp027	1160	Picture	MorphM4_07_orig.jpg ; MorphM4_00_LOWER.jpg	15966074	0	156	20989	157	0	next	incorrect	2319
Vp027	1160	Response	1	15986946	20872	1
Vp027	1161	Picture	MorphF10_05_orig.jpg ; MorphF10_10_LOWER.jpg	15987063	0	1	4644	2	0	next	hit	2321
Vp027	1161	Response	2	15991586	4523	1
Vp027	1162	Picture	MorphM9_06_orig.jpg ; MorphM9_10_LOWER.jpg	15991707	0	1	4512	2	0	next	incorrect	2323
Vp027	1162	Response	1	15996146	4439	1
Vp027	1163	Picture	MorphM1_04_orig.jpg ; MorphM1_00_LOWER.jpg	15996219	0	1	19109	2	0	next	incorrect	2325
Vp027	1163	Response	1	16015266	19047	1
Vp027	1164	Picture	MorphM9_01_orig.jpg ; MorphM9_00_LOWER.jpg	16015328	0	1	19627	147	0	next	hit	2327
Vp027	1164	Response	2	16034946	19618	1
Vp027	1165	Picture	MorphM1_02_orig.jpg ; MorphM1_00_LOWER.jpg	16034955	0	146	5718	147	0	next	incorrect	2330
Vp027	1165	Response	1	16035106	151	1
Vp027	1165	Response	1	16040546	5591	1
Vp027	1166	Picture	MorphM2_01_orig.jpg ; MorphM2_10_LOWER.jpg	16040673	0	1	6900	2	0	next	hit	2332
Vp027	1166	Response	2	16047506	6833	1
Vp027	1167	Picture	MorphF7_03_orig.jpg ; MorphF7_10_LOWER.jpg	16047573	0	1	9953	2	0	next	incorrect	2334
Vp027	1167	Response	1	16057426	9853	1
Vp027	1168	Picture	MorphF6_10_orig.jpg ; MorphF6_10_LOWER.jpg	16057526	0	1	13137	2	0	next	incorrect	2336
Vp027	1168	Response	1	16070545	13019	1
Vp027	1169	Picture	MorphM2_03_orig.jpg ; MorphM2_00_LOWER.jpg	16070663	0	1	29592	2	0	next	incorrect	2338
Vp027	1169	Response	1	16100145	29482	1
Vp027	1170	Picture	MorphF1_06_orig.jpg ; MorphF1_10_LOWER.jpg	16100255	0	1	6104	2	0	next	hit	2340
Vp027	1170	Response	2	16106225	5970	1
Vp027	1171	Picture	MorphM2_06_orig.jpg ; MorphM2_00_LOWER.jpg	16106359	0	1	26407	2	0	next	incorrect	2342
Vp027	1171	Response	1	16132625	26266	1
Vp027	1172	Picture	MorphM4_06_orig.jpg ; MorphM4_10_LOWER.jpg	16132766	0	1	6236	3	0	next	hit	2344
Vp027	1172	Response	2	16138865	6099	1
Vp027	1173	Picture	MorphM5_05_orig.jpg ; MorphM5_00_LOWER.jpg	16139002	0	2	5972	3	0	next	incorrect	2346
Vp027	1173	Response	1	16144865	5863	1
Vp027	1174	Picture	MorphF9_10_orig.jpg ; MorphF9_00_LOWER.jpg	16144974	0	1	5258	185	0	next	hit	2348
Vp027	1174	Response	2	16150225	5251	1
Vp027	1175	Picture	MorphM1_09_orig.jpg ; MorphM1_00_LOWER.jpg	16150232	0	184	19424	185	0	next	incorrect	2350
Vp027	1175	Response	1	16169585	19353	1
Vp027	1176	Picture	MorphF7_10_orig.jpg ; MorphF7_00_LOWER.jpg	16169656	0	1	3848	2	0	next	hit	2352
Vp027	1176	Response	2	16173424	3768	1
Vp027	1177	Picture	MorphM5_07_orig.jpg ; MorphM5_00_LOWER.jpg	16173504	0	1	12568	173	0	next	incorrect	2354
Vp027	1177	Response	1	16186064	12560	1
Vp027	1178	Picture	MorphM10_07_orig.jpg ; MorphM10_10_LOWER.jpg	16186072	0	172	4683	173	0	next	hit	2356
Vp027	1178	Response	2	16190624	4552	1
Vp027	1179	Picture	MorphF8_10_orig.jpg ; MorphF8_10_LOWER.jpg	16190755	0	1	16454	3	0	next	incorrect	2358
Vp027	1179	Response	1	16207104	16349	1
Vp027	1180	Picture	MorphF2_08_orig.jpg ; MorphF2_10_LOWER.jpg	16207209	0	2	4380	3	0	next	hit	2360
Vp027	1180	Response	2	16211504	4295	1
Vp027	1181	Picture	MorphM3_04_orig.jpg ; MorphM3_00_LOWER.jpg	16211589	0	1	6369	2	0	next	incorrect	2362
Vp027	1181	Response	1	16217824	6235	1
Vp027	1182	Picture	MorphF4_01_orig.jpg ; MorphF4_00_LOWER.jpg	16217958	0	1	9393	163	0	next	incorrect	2364
Vp027	1182	Response	1	16227344	9386	1
Vp027	1183	Picture	MorphM2_04_orig.jpg ; MorphM2_10_LOWER.jpg	16227351	0	162	7460	163	0	next	hit	2366
Vp027	1183	Response	2	16234704	7353	1
Vp027	1184	Picture	MorphF5_07_orig.jpg ; MorphF5_10_LOWER.jpg	16234811	0	1	26274	2	0	next	incorrect	2368
Vp027	1184	Response	1	16261024	26213	1
Vp027	1185	Picture	MorphF8_01_orig.jpg ; MorphF8_10_LOWER.jpg	16261085	0	1	5706	2	0	next	hit	2370
Vp027	1185	Response	2	16266704	5619	1
Vp027	1186	Picture	MorphM7_04_orig.jpg ; MorphM7_00_LOWER.jpg	16266791	0	1	5277	166	0	next	incorrect	2372
Vp027	1186	Response	1	16272064	5273	1
Vp027	1187	Picture	MorphF6_04_orig.jpg ; MorphF6_10_LOWER.jpg	16272068	0	165	9453	166	0	next	hit	2374
Vp027	1187	Response	2	16281423	9355	1
Vp027	1188	Picture	MorphF3_07_orig.jpg ; MorphF3_00_LOWER.jpg	16281521	0	1	3431	154	0	next	incorrect	2376
Vp027	1188	Response	1	16284944	3423	1
Vp027	1189	Picture	MorphM5_01_orig.jpg ; MorphM5_00_LOWER.jpg	16284952	0	153	15014	154	0	next	incorrect	2378
Vp027	1189	Response	1	16299903	14951	1
Vp027	1190	Picture	MorphF4_03_orig.jpg ; MorphF4_00_LOWER.jpg	16299966	0	1	4246	2	0	next	hit	2380
Vp027	1190	Response	2	16304063	4097	1
Vp027	1191	Picture	MorphM9_08_orig.jpg ; MorphM9_10_LOWER.jpg	16304212	0	1	22559	2	0	next	incorrect	2382
Vp027	1191	Response	1	16326623	22411	1
Vp027	1192	Picture	MorphM6_04_orig.jpg ; MorphM6_00_LOWER.jpg	16326771	0	1	5573	2	0	next	hit	2384
Vp027	1192	Response	2	16332223	5452	1
Vp027	1193	Picture	MorphM4_03_orig.jpg ; MorphM4_10_LOWER.jpg	16332344	0	1	5573	2	0	next	incorrect	2386
Vp027	1193	Response	1	16337823	5479	1
Vp027	1194	Picture	MorphF10_08_orig.jpg ; MorphF10_10_LOWER.jpg	16337917	0	1	12474	2	0	next	incorrect	2388
Vp027	1194	Response	1	16350303	12386	1
Vp027	1195	Picture	MorphM7_00_orig.jpg ; MorphM7_00_LOWER.jpg	16350391	0	1	5706	2	0	next	hit	2390
Vp027	1195	Response	2	16355983	5592	1
Vp027	1196	Picture	MorphF7_00_orig.jpg ; MorphF7_00_LOWER.jpg	16356097	0	1	15659	2	0	next	incorrect	2392
Vp027	1196	Response	1	16371663	15566	1
Vp027	1197	Picture	MorphF4_09_orig.jpg ; MorphF4_10_LOWER.jpg	16371756	0	1	2388	2	0	next	hit	2394
Vp027	1197	Response	2	16374063	2307	1
Vp027	1198	Picture	MorphM4_08_orig.jpg ; MorphM4_10_LOWER.jpg	16374144	0	1	30086	171	0	next	incorrect	2396
Vp027	1198	Response	1	16404222	30078	1
Vp027	1199	Picture	MorphF7_07_orig.jpg ; MorphF7_10_LOWER.jpg	16404230	0	170	12378	171	0	next	incorrect	2398
Vp027	1199	Response	1	16416542	12312	1
Vp027	1200	Picture	MorphM1_02_orig.jpg ; MorphM1_10_LOWER.jpg	16416608	0	1	3317	2	0	next	hit	2400
Vp027	1200	Response	2	16419822	3214	1
Vp027	1201	Picture	MorphF7_00_orig.jpg ; MorphF7_10_LOWER.jpg	16419925	0	1	9665	157	0	next	incorrect	2402
Vp027	1201	Response	1	16429582	9657	1
Vp027	1202	Picture	MorphM2_05_orig.jpg ; MorphM2_10_LOWER.jpg	16429590	0	156	12496	157	0	next	incorrect	2404
Vp027	1202	Response	1	16441982	12392	1
Vp027	1203	Picture	MorphM7_01_orig.jpg ; MorphM7_00_LOWER.jpg	16442086	0	1	17781	2	0	next	incorrect	2406
Vp027	1203	Response	1	16459742	17656	1
Vp027	1204	Picture	MorphM8_05_orig.jpg ; MorphM8_10_LOWER.jpg	16459867	0	1	14730	2	0	next	incorrect	2408
Vp027	1204	Response	1	16474462	14595	1
Vp027	1205	Picture	MorphM10_06_orig.jpg ; MorphM10_10_LOWER.jpg	16474597	0	1	5971	2	0	next	hit	2410
Vp027	1205	Response	2	16480461	5864	1
Vp027	1206	Picture	MorphF9_03_orig.jpg ; MorphF9_00_LOWER.jpg	16480568	0	1	6104	2	0	next	incorrect	2412
Vp027	1206	Response	1	16486541	5973	1
Vp027	1207	Picture	MorphF10_07_orig.jpg ; MorphF10_00_LOWER.jpg	16486672	0	1	16720	2	0	next	incorrect	2414
Vp027	1207	Response	1	16503261	16589	1
Vp027	1208	Picture	MorphM7_06_orig.jpg ; MorphM7_10_LOWER.jpg	16503392	0	1	8228	2	0	next	hit	2416
Vp027	1208	Response	2	16511501	8109	1
Vp027	1209	Picture	MorphF5_05_orig.jpg ; MorphF5_00_LOWER.jpg	16511620	0	1	3715	2	0	next	incorrect	2418
Vp027	1209	Response	1	16515261	3641	1
Vp027	1210	Picture	MorphM1_07_orig.jpg ; MorphM1_00_LOWER.jpg	16515335	0	1	17614	170	0	next	incorrect	2420
Vp027	1210	Response	1	16532941	17606	1
Vp027	1211	Picture	MorphF1_08_orig.jpg ; MorphF1_10_LOWER.jpg	16532949	0	169	7334	170	0	next	hit	2422
Vp027	1211	Response	2	16540141	7192	1
Vp027	1212	Picture	MorphM1_10_orig.jpg ; MorphM1_00_LOWER.jpg	16540283	0	1	7385	180	0	next	incorrect	2424
Vp027	1212	Response	1	16547661	7378	1
Vp027	1213	Picture	MorphM8_08_orig.jpg ; MorphM8_10_LOWER.jpg	16547668	0	179	23360	353	0	next	incorrect	2426
Vp027	1213	Response	1	16571021	23353	1
Vp027	1214	Picture	MorphF1_03_orig.jpg ; MorphF1_10_LOWER.jpg	16571028	0	174	13443	175	0	next	hit	2428
Vp027	1214	Response	2	16584381	13353	1
Vp027	1215	Picture	MorphM2_03_orig.jpg ; MorphM2_10_LOWER.jpg	16584471	0	1	3677	173	0	next	incorrect	2430
Vp027	1215	Response	1	16588140	3669	1
Vp027	1216	Picture	MorphF6_06_orig.jpg ; MorphF6_10_LOWER.jpg	16588148	0	172	9436	330	0	next	incorrect	2432
Vp027	1216	Response	1	16597580	9432	1
Vp027	1217	Picture	MorphM7_10_orig.jpg ; MorphM7_10_LOWER.jpg	16597584	0	158	6925	159	0	next	incorrect	2434
Vp027	1217	Response	1	16604380	6796	1
Vp027	1218	Picture	MorphM1_05_orig.jpg ; MorphM1_10_LOWER.jpg	16604509	0	1	5398	177	0	next	hit	2436
Vp027	1218	Response	2	16609900	5391	1
Vp027	1219	Picture	MorphF3_04_orig.jpg ; MorphF3_00_LOWER.jpg	16609907	0	176	56161	322	0	next	incorrect	2438
Vp027	1219	Response	1	16666060	56153	1
Vp027	1220	Picture	MorphM5_02_orig.jpg ; MorphM5_00_LOWER.jpg	16666068	0	146	21599	323	0	next	incorrect	2440
Vp027	1220	Response	1	16687660	21592	1
Vp027	1221	Picture	MorphM9_05_orig.jpg ; MorphM9_00_LOWER.jpg	16687667	0	177	4423	178	0	next	hit	2442
Vp027	1221	Response	2	16691980	4313	1
Vp027	1222	Picture	MorphM3_08_orig.jpg ; MorphM3_00_LOWER.jpg	16692090	0	1	12075	2	0	next	incorrect	2444
Vp027	1222	Response	1	16704059	11969	1
Vp027	1223	Picture	MorphF9_01_orig.jpg ; MorphF9_00_LOWER.jpg	16704165	0	1	24019	2	0	next	incorrect	2446
Vp027	1223	Response	1	16728059	23894	1
Vp027	1224	Picture	MorphM10_02_orig.jpg ; MorphM10_10_LOWER.jpg	16728184	0	1	12606	2	0	next	hit	2448
Vp027	1224	Response	2	16740699	12515	1
Vp027	1225	Picture	MorphF5_08_orig.jpg ; MorphF5_10_LOWER.jpg	16740790	0	1	2076	182	0	next	incorrect	2450
Vp027	1225	Response	1	16742859	2069	1
Vp027	1226	Picture	MorphF7_01_orig.jpg ; MorphF7_00_LOWER.jpg	16742866	0	181	32558	182	0	next	incorrect	2452
Vp027	1226	Response	1	16775339	32473	1
Vp027	1227	Picture	MorphF2_03_orig.jpg ; MorphF2_00_LOWER.jpg	16775424	0	1	4082	167	0	next	hit	2454
Vp027	1227	Response	2	16779499	4075	1
Vp027	1228	Picture	MorphF10_10_orig.jpg ; MorphF10_00_LOWER.jpg	16779506	0	166	3040	344	0	next	incorrect	2456
Vp027	1228	Response	1	16782539	3033	1
Vp027	1229	Picture	MorphF5_03_orig.jpg ; MorphF5_00_LOWER.jpg	16782546	0	178	4954	179	0	next	hit	2458
Vp027	1229	Response	2	16787419	4873	1
Vp027	1230	Picture	MorphM1_03_orig.jpg ; MorphM1_00_LOWER.jpg	16787500	0	1	3981	2	0	next	incorrect	2460
Vp027	1230	Response	1	16791339	3839	1
Vp027	1231	Picture	MorphF1_09_orig.jpg ; MorphF1_10_LOWER.jpg	16791481	0	1	20665	170	0	next	incorrect	2462
Vp027	1231	Response	1	16812138	20657	1
Vp027	1232	Picture	MorphM3_08_orig.jpg ; MorphM3_10_LOWER.jpg	16812146	0	169	3200	323	0	next	hit	2465
Vp027	1232	Response	2	16812858	712	1
Vp027	1232	Response	2	16815338	3192	1
Vp027	1233	Picture	MorphM9_03_orig.jpg ; MorphM9_00_LOWER.jpg	16815346	0	154	54294	155	0	next	incorrect	2467
Vp027	1233	Response	1	16869578	54232	1
Vp027	1234	Picture	MorphF1_10_orig.jpg ; MorphF1_10_LOWER.jpg	16869640	0	1	3945	171	0	next	hit	2469
Vp027	1234	Response	2	16873578	3938	1
Vp027	1235	Picture	MorphM6_09_orig.jpg ; MorphM6_10_LOWER.jpg	16873585	0	170	7467	171	0	next	hit	2471
Vp027	1235	Response	2	16880938	7353	1
Vp027	1236	Picture	MorphM8_10_orig.jpg ; MorphM8_00_LOWER.jpg	16881052	0	1	9422	2	0	next	hit	2473
Vp027	1236	Response	2	16890378	9326	1
Vp027	1237	Picture	MorphF9_10_orig.jpg ; MorphF9_10_LOWER.jpg	16890474	0	1	5706	2	0	next	hit	2475
Vp027	1237	Response	2	16896058	5584	1
Vp027	1238	Picture	MorphF8_02_orig.jpg ; MorphF8_00_LOWER.jpg	16896180	0	1	6900	2	0	next	incorrect	2477
Vp027	1238	Response	1	16902938	6758	1
Vp027	1239	Picture	MorphM1_10_orig.jpg ; MorphM1_10_LOWER.jpg	16903080	0	1	5839	2	0	next	hit	2479
Vp027	1239	Response	2	16908777	5697	1
Vp027	1240	Picture	MorphF2_04_orig.jpg ; MorphF2_10_LOWER.jpg	16908919	0	1	6586	184	0	next	hit	2481
Vp027	1240	Response	2	16915497	6578	1
Vp027	1241	Picture	MorphF5_02_orig.jpg ; MorphF5_10_LOWER.jpg	16915505	0	183	5440	366	0	next	incorrect	2483
Vp027	1241	Response	1	16920937	5432	1
Vp027	1242	Picture	MorphM6_05_orig.jpg ; MorphM6_10_LOWER.jpg	16920945	0	183	6400	336	0	next	incorrect	2485
Vp027	1242	Response	1	16927337	6392	1
Vp027	1243	Picture	MorphM8_02_orig.jpg ; MorphM8_10_LOWER.jpg	16927345	0	153	6240	303	0	next	hit	2487
Vp027	1243	Response	2	16933577	6232	1
Vp027	1244	Picture	MorphM5_09_orig.jpg ; MorphM5_00_LOWER.jpg	16933585	0	150	9968	151	0	next	hit	2489
Vp027	1244	Response	2	16943417	9832	1
Vp027	1245	Picture	MorphM2_09_orig.jpg ; MorphM2_10_LOWER.jpg	16943553	0	1	5551	157	0	next	hit	2491
Vp027	1245	Response	2	16949097	5544	1
Vp027	1246	Picture	MorphF9_06_orig.jpg ; MorphF9_10_LOWER.jpg	16949104	0	156	5040	315	0	next	hit	2493
Vp027	1246	Response	2	16954137	5033	1
Vp027	1247	Picture	MorphM3_06_orig.jpg ; MorphM3_00_LOWER.jpg	16954144	0	159	7040	311	0	next	incorrect	2495
Vp027	1247	Response	1	16961177	7033	1
Vp027	1248	Picture	MorphM4_01_orig.jpg ; MorphM4_00_LOWER.jpg	16961184	0	152	7316	154	0	next	incorrect	2497
Vp027	1248	Response	1	16968377	7193	1
Vp027	1249	Picture	MorphF2_08_orig.jpg ; MorphF2_00_LOWER.jpg	16968500	0	2	6105	3	0	next	hit	2499
Vp027	1249	Response	2	16974537	6037	1
Vp027	1250	Picture	MorphM8_01_orig.jpg ; MorphM8_10_LOWER.jpg	16974605	0	1	16985	2	0	next	hit	2501
Vp027	1250	Response	2	16991497	16892	1
Vp027	1251	Picture	MorphM3_05_orig.jpg ; MorphM3_00_LOWER.jpg	16991590	0	1	5030	147	0	next	incorrect	2503
Vp027	1251	Response	1	16996617	5027	1
Vp027	1252	Picture	MorphF8_05_orig.jpg ; MorphF8_00_LOWER.jpg	16996620	0	146	5680	318	0	next	incorrect	2505
Vp027	1252	Response	1	17002297	5677	1
Vp027	1253	Picture	MorphM3_03_orig.jpg ; MorphM3_00_LOWER.jpg	17002300	0	172	6408	173	0	next	incorrect	2507
Vp027	1253	Response	1	17008617	6317	1
Vp027	1254	Picture	MorphF7_01_orig.jpg ; MorphF7_10_LOWER.jpg	17008708	0	1	5676	165	0	next	incorrect	2509
Vp027	1254	Response	1	17014376	5668	1
Vp027	1255	Picture	MorphM5_05_orig.jpg ; MorphM5_10_LOWER.jpg	17014384	0	164	9440	309	0	next	incorrect	2511
Vp027	1255	Response	1	17023816	9432	1
Vp027	1256	Picture	MorphM10_09_orig.jpg ; MorphM10_10_LOWER.jpg	17023824	0	145	8637	146	0	next	hit	2513
Vp027	1256	Response	2	17032296	8472	1
Vp027	1257	Picture	MorphM1_00_orig.jpg ; MorphM1_00_LOWER.jpg	17032461	0	1	163883	2	0	next	incorrect	2515
Vp027	1257	Response	1	17196215	163754	1
Vp027	1258	Picture	MorphF1_05_orig.jpg ; MorphF1_00_LOWER.jpg	17196344	0	1	7798	166	0	next	hit	2517
Vp027	1258	Response	2	17204134	7790	2
Vp027	1259	Picture	MorphF10_00_orig.jpg ; MorphF10_10_LOWER.jpg	17204142	0	165	5440	330	0	next	incorrect	2519
Vp027	1259	Response	1	17209575	5433	1
Vp027	1260	Picture	MorphF5_06_orig.jpg ; MorphF5_00_LOWER.jpg	17209582	0	165	7463	166	0	next	incorrect	2521
Vp027	1260	Response	1	17216934	7352	1
Vp027	1261	Picture	MorphF4_06_orig.jpg ; MorphF4_00_LOWER.jpg	17217045	0	1	7417	149	0	next	hit	2523
Vp027	1261	Response	2	17224454	7409	1
Vp027	1262	Picture	MorphF1_10_orig.jpg ; MorphF1_00_LOWER.jpg	17224462	0	148	5056	149	0	next	incorrect	2525
Vp027	1262	Response	1	17229414	4952	1
Vp027	1263	Picture	MorphM5_00_orig.jpg ; MorphM5_00_LOWER.jpg	17229518	0	1	5574	2	0	next	incorrect	2527
Vp027	1263	Response	1	17235014	5496	1
Vp027	1264	Picture	MorphF1_00_orig.jpg ; MorphF1_10_LOWER.jpg	17235092	0	1	9952	2	0	next	incorrect	2529
Vp027	1264	Response	1	17244934	9842	1
Vp027	1265	Picture	MorphM10_07_orig.jpg ; MorphM10_00_LOWER.jpg	17245044	0	1	7298	2	0	next	hit	2531
Vp027	1265	Response	2	17252214	7170	1
Vp027	1266	Picture	MorphM1_07_orig.jpg ; MorphM1_10_LOWER.jpg	17252342	0	1	9240	184	0	next	hit	2533
Vp027	1266	Response	2	17261574	9232	1
Vp027	1267	Picture	MorphM10_09_orig.jpg ; MorphM10_00_LOWER.jpg	17261582	0	183	6639	362	0	next	hit	2535
Vp027	1267	Response	2	17268214	6632	1
Vp027	1268	Picture	MorphF1_01_orig.jpg ; MorphF1_00_LOWER.jpg	17268221	0	179	5840	357	0	next	incorrect	2537
Vp027	1268	Response	1	17274054	5833	1
Vp027	1269	Picture	MorphM6_07_orig.jpg ; MorphM6_10_LOWER.jpg	17274061	0	178	15172	179	0	next	incorrect	2539
Vp027	1269	Response	1	17289094	15033	1
Vp027	1270	Picture	MorphM8_10_orig.jpg ; MorphM8_10_LOWER.jpg	17289233	0	1	6588	181	0	next	hit	2541
Vp027	1270	Response	2	17295813	6580	2
Vp027	1271	Picture	MorphF2_00_orig.jpg ; MorphF2_10_LOWER.jpg	17295821	0	180	6681	182	0	next	incorrect	2543
Vp027	1271	Response	1	17302374	6553	1
Vp027	1272	Picture	MorphM4_07_orig.jpg ; MorphM4_10_LOWER.jpg	17302502	0	2	6503	3	0	next	hit	2545
Vp027	1272	Response	2	17308934	6432	1
Vp027	1273	Picture	MorphF9_07_orig.jpg ; MorphF9_10_LOWER.jpg	17309005	0	1	6104	2	0	next	incorrect	2547
Vp027	1273	Response	1	17315014	6009	1
Vp027	1274	Picture	MorphM2_02_orig.jpg ; MorphM2_10_LOWER.jpg	17315109	0	1	7033	2	0	next	incorrect	2549
Vp027	1274	Response	1	17322054	6945	1
Vp027	1275	Picture	MorphM4_10_orig.jpg ; MorphM4_00_LOWER.jpg	17322142	0	1	12559	182	0	next	hit	2551
Vp027	1275	Response	2	17334693	12551	1
Vp027	1276	Picture	MorphF6_07_orig.jpg ; MorphF6_10_LOWER.jpg	17334701	0	181	7600	326	0	next	hit	2553
Vp027	1276	Response	2	17342294	7593	1
Vp027	1277	Picture	MorphF9_06_orig.jpg ; MorphF9_00_LOWER.jpg	17342301	0	145	10320	320	0	next	hit	2555
Vp027	1277	Response	2	17352613	10312	1
Vp027	1278	Picture	MorphF4_03_orig.jpg ; MorphF4_10_LOWER.jpg	17352621	0	175	13709	176	0	next	incorrect	2557
Vp027	1278	Response	1	17366213	13592	1
Vp027	1279	Picture	MorphM3_07_orig.jpg ; MorphM3_10_LOWER.jpg	17366330	0	1	8095	2	0	next	hit	2559
Vp027	1279	Response	2	17374293	7963	1
Vp027	1280	Picture	MorphM10_01_orig.jpg ; MorphM10_10_LOWER.jpg	17374425	0	1	7166	2	0	next	hit	2561
Vp027	1280	Response	2	17381493	7068	1
Vp027	1281	Picture	MorphF2_09_orig.jpg ; MorphF2_10_LOWER.jpg	17381591	0	1	8891	2	0	next	hit	2563
Vp027	1281	Response	2	17390373	8782	1
Vp027	1282	Picture	MorphF5_06_orig.jpg ; MorphF5_10_LOWER.jpg	17390482	0	1	9023	2	0	next	hit	2565
Vp027	1282	Response	2	17399413	8931	1
Vp027	1283	Picture	MorphM3_10_orig.jpg ; MorphM3_00_LOWER.jpg	17399505	0	1	11412	2	0	next	hit	2567
Vp027	1283	Response	2	17410773	11268	1
Vp027	1284	Picture	MorphM4_03_orig.jpg ; MorphM4_00_LOWER.jpg	17410917	0	1	8493	2	0	next	incorrect	2569
Vp027	1284	Response	1	17419333	8416	1
Vp027	1285	Picture	MorphF3_10_orig.jpg ; MorphF3_10_LOWER.jpg	17419410	0	1	6635	2	0	next	hit	2571
Vp027	1285	Response	2	17425973	6563	1
Vp027	1286	Picture	MorphM6_09_orig.jpg ; MorphM6_00_LOWER.jpg	17426045	0	1	16720	2	0	next	hit	2573
Vp027	1286	Response	2	17442693	16648	1
Vp027	1287	Picture	MorphM3_07_orig.jpg ; MorphM3_00_LOWER.jpg	17442765	0	1	6237	2	0	next	incorrect	2575
Vp027	1287	Response	1	17448852	6087	1
Vp027	1288	Picture	MorphM9_02_orig.jpg ; MorphM9_00_LOWER.jpg	17449002	0	1	11677	2	0	next	incorrect	2577
Vp027	1288	Response	1	17460532	11530	1
Vp027	1289	Picture	MorphF10_07_orig.jpg ; MorphF10_10_LOWER.jpg	17460679	0	1	7941	156	0	next	hit	2579
Vp027	1289	Response	2	17468612	7933	1
Vp027	1290	Picture	MorphF8_00_orig.jpg ; MorphF8_10_LOWER.jpg	17468620	0	155	13291	156	0	next	incorrect	2581
Vp027	1290	Response	1	17481812	13192	1
Vp027	1291	Picture	MorphF7_04_orig.jpg ; MorphF7_00_LOWER.jpg	17481911	0	1	6900	2	0	next	incorrect	2583
Vp027	1291	Response	1	17488692	6781	1
Vp027	1292	Picture	MorphM7_03_orig.jpg ; MorphM7_10_LOWER.jpg	17488811	0	1	5809	165	0	next	hit	2585
Vp027	1292	Response	2	17494612	5801	1
Vp027	1293	Picture	MorphF3_09_orig.jpg ; MorphF3_10_LOWER.jpg	17494620	0	164	15954	165	0	next	hit	2587
Vp027	1293	Response	2	17510451	15831	2
Vp027	1294	Picture	MorphF4_09_orig.jpg ; MorphF4_00_LOWER.jpg	17510574	0	1	64756	3	0	next	hit	2589
Vp027	1294	Response	2	17575251	64677	1
Vp027	1295	Picture	MorphF8_04_orig.jpg ; MorphF8_10_LOWER.jpg	17575330	0	2	224261	3	0	next	incorrect	2591
Vp027	1295	Response	1	17799489	224159	1
Vp027	1296	Picture	MorphF2_09_orig.jpg ; MorphF2_00_LOWER.jpg	17799591	0	1	8065	164	0	next	hit	2593
Vp027	1296	Response	2	17807648	8057	2
Vp027	1297	Picture	MorphF10_00_orig.jpg ; MorphF10_00_LOWER.jpg	17807656	0	163	12320	347	0	next	hit	2595
Vp027	1297	Response	2	17819969	12313	1
Vp027	1298	Picture	MorphF5_01_orig.jpg ; MorphF5_00_LOWER.jpg	17819976	0	184	10268	185	0	next	incorrect	2597
Vp027	1298	Response	1	17830129	10153	1
Vp027	1299	Picture	MorphF10_02_orig.jpg ; MorphF10_00_LOWER.jpg	17830244	0	1	19507	2	0	next	hit	2599
Vp027	1299	Response	2	17849649	19405	1
Vp027	1300	Picture	MorphF5_10_orig.jpg ; MorphF5_00_LOWER.jpg	17849751	0	1	12606	2	0	next	hit	2601
Vp027	1300	Response	2	17862208	12457	2
Vp027	1301	Picture	MorphF9_07_orig.jpg ; MorphF9_00_LOWER.jpg	17862357	0	1	7535	164	0	next	hit	2603
Vp027	1301	Response	2	17869888	7531	1
Vp027	1302	Picture	MorphM10_01_orig.jpg ; MorphM10_00_LOWER.jpg	17869892	0	163	7195	164	0	next	hit	2605
Vp027	1302	Response	2	17877008	7116	1
Vp027	1303	Picture	MorphF2_06_orig.jpg ; MorphF2_00_LOWER.jpg	17877087	0	1	16587	2	0	next	hit	2607
Vp027	1303	Response	2	17893568	16481	1
Vp027	1304	Picture	MorphM2_10_orig.jpg ; MorphM2_10_LOWER.jpg	17893674	0	1	6062	177	0	next	hit	2609
Vp027	1304	Response	2	17899728	6054	1
Vp027	1305	Picture	MorphF8_08_orig.jpg ; MorphF8_00_LOWER.jpg	17899736	0	176	17028	177	0	next	hit	2611
Vp027	1305	Response	2	17916688	16952	1
Vp027	1306	Picture	MorphM4_02_orig.jpg ; MorphM4_10_LOWER.jpg	17916764	0	1	9023	2	0	next	incorrect	2613
Vp027	1306	Response	1	17925647	8883	2
Vp027	1307	Picture	MorphF8_06_orig.jpg ; MorphF8_00_LOWER.jpg	17925787	0	1	8349	146	0	next	incorrect	2615
Vp027	1307	Response	1	17934128	8341	1
Vp027	1308	Picture	MorphM10_04_orig.jpg ; MorphM10_10_LOWER.jpg	17934136	0	145	24958	146	0	next	hit	2617
Vp027	1308	Response	2	17959008	24872	1
Vp027	1309	Picture	MorphM7_06_orig.jpg ; MorphM7_00_LOWER.jpg	17959094	0	1	21498	2	0	next	hit	2619
Vp027	1309	Response	2	17980447	21353	1
Vp027	1310	Picture	MorphM5_08_orig.jpg ; MorphM5_10_LOWER.jpg	17980592	0	1	10085	2	0	next	incorrect	2621
Vp027	1310	Response	1	17990607	10015	1
Vp027	1311	Picture	MorphF4_00_orig.jpg ; MorphF4_00_LOWER.jpg	17990677	0	1	12075	2	0	next	hit	2623
Vp027	1311	Response	2	18002687	12010	1
Vp027	1312	Picture	MorphM10_05_orig.jpg ; MorphM10_10_LOWER.jpg	18002752	0	1	7545	154	0	next	hit	2625
Vp027	1312	Response	2	18010287	7535	1
Vp027	1313	Picture	MorphM8_09_orig.jpg ; MorphM8_10_LOWER.jpg	18010297	0	153	9441	154	0	next	hit	2627
Vp027	1313	Response	2	18019647	9350	1
Vp027	1314	Picture	MorphF6_06_orig.jpg ; MorphF6_00_LOWER.jpg	18019738	0	1	32511	2	0	next	incorrect	2629
Vp027	1314	Response	1	18052127	32389	1
Vp027	1315	Picture	MorphF7_02_orig.jpg ; MorphF7_00_LOWER.jpg	18052249	0	1	6369	2	0	next	incorrect	2631
Vp027	1315	Response	1	18058527	6278	1
Vp027	1316	Picture	MorphF1_05_orig.jpg ; MorphF1_10_LOWER.jpg	18058618	0	1	5276	167	0	next	incorrect	2633
Vp027	1316	Response	1	18063887	5269	1
Vp027	1317	Picture	MorphM6_06_orig.jpg ; MorphM6_00_LOWER.jpg	18063894	0	166	6402	167	0	next	incorrect	2635
Vp027	1317	Response	1	18070206	6312	1
Vp027	1318	Picture	MorphM8_07_orig.jpg ; MorphM8_10_LOWER.jpg	18070296	0	1	6502	2	0	next	hit	2637
Vp027	1318	Response	2	18076686	6390	1
Vp027	1319	Picture	MorphF1_08_orig.jpg ; MorphF1_00_LOWER.jpg	18076798	0	1	8227	2	0	next	hit	2639
Vp027	1319	Response	2	18084927	8129	1
Vp027	1320	Picture	MorphM6_08_orig.jpg ; MorphM6_00_LOWER.jpg	18085025	0	1	7564	2	0	next	hit	2641
Vp027	1320	Response	2	18092526	7501	1
Vp027	1321	Picture	MorphF6_09_orig.jpg ; MorphF6_10_LOWER.jpg	18092589	0	1	8985	173	0	next	hit	2643
Vp027	1321	Response	2	18101566	8977	1
Vp027	1322	Picture	MorphF2_07_orig.jpg ; MorphF2_00_LOWER.jpg	18101574	0	172	8240	332	0	next	hit	2645
Vp027	1322	Response	2	18109806	8232	1
Vp027	1323	Picture	MorphM2_01_orig.jpg ; MorphM2_00_LOWER.jpg	18109814	0	160	17359	344	0	next	incorrect	2647
Vp027	1323	Response	1	18127166	17352	1
Vp027	1324	Picture	MorphM7_01_orig.jpg ; MorphM7_10_LOWER.jpg	18127173	0	184	22609	185	0	next	incorrect	2649
Vp027	1324	Response	1	18149646	22473	1
Vp027	1325	Picture	MorphF9_08_orig.jpg ; MorphF9_10_UPPER.jpg	18149782	0	1	106270	156	0	next	incorrect	2651
Vp027	1325	Response	1	18256045	106263	1
Vp027	1326	Picture	MorphF3_06_orig.jpg ; MorphF3_00_UPPER.jpg	18256052	0	155	25600	321	0	next	hit	2653
Vp027	1326	Response	2	18281645	25593	1
Vp027	1327	Picture	MorphM4_08_orig.jpg ; MorphM4_00_UPPER.jpg	18281652	0	166	9985	167	0	next	hit	2655
Vp027	1327	Response	2	18291564	9912	1
Vp027	1328	Picture	MorphM9_10_orig.jpg ; MorphM9_10_UPPER.jpg	18291637	0	1	16587	2	0	next	incorrect	2657
Vp027	1328	Response	1	18308124	16487	1
Vp027	1329	Picture	MorphF3_05_orig.jpg ; MorphF3_10_UPPER.jpg	18308224	0	1	12707	167	0	next	hit	2659
Vp027	1329	Response	2	18320924	12700	1
Vp027	1330	Picture	MorphM4_01_orig.jpg ; MorphM4_00_UPPER.jpg	18320931	0	166	42761	167	0	next	hit	2661
Vp027	1330	Response	2	18363564	42633	1
Vp027	1331	Picture	MorphF8_07_orig.jpg ; MorphF8_00_UPPER.jpg	18363692	0	1	181638	161	0	next	incorrect	2663
Vp027	1331	Response	1	18545322	181630	1
Vp027	1332	Picture	MorphM7_08_orig.jpg ; MorphM7_00_UPPER.jpg	18545330	0	160	12500	161	0	next	hit	2665
Vp027	1332	Response	2	18557722	12392	1
Vp027	1333	Picture	MorphM6_03_orig.jpg ; MorphM6_00_UPPER.jpg	18557830	0	1	6859	176	0	next	hit	2667
Vp027	1333	Response	2	18564682	6852	1
Vp027	1334	Picture	MorphM5_04_orig.jpg ; MorphM5_10_UPPER.jpg	18564689	0	175	7738	176	0	next	hit	2669
Vp027	1334	Response	2	18572362	7673	1
Vp027	1335	Picture	MorphF4_06_orig.jpg ; MorphF4_00_UPPER.jpg	18572427	0	1	12341	2	0	next	incorrect	2671
Vp027	1335	Response	1	18584682	12255	1
Vp027	1336	Picture	MorphF1_02_orig.jpg ; MorphF1_00_UPPER.jpg	18584768	0	1	7430	3	0	next	hit	2673
Vp027	1336	Response	2	18592122	7354	1
Vp027	1337	Picture	MorphF10_04_orig.jpg ; MorphF10_10_UPPER.jpg	18592198	0	2	14967	164	0	next	hit	2675
Vp027	1337	Response	2	18607161	14963	1
Vp027	1338	Picture	MorphM8_01_orig.jpg ; MorphM8_10_UPPER.jpg	18607165	0	162	10910	163	0	next	hit	2677
Vp027	1338	Response	2	18617961	10796	1
Vp027	1339	Picture	MorphF10_02_orig.jpg ; MorphF10_00_UPPER.jpg	18618075	0	1	12606	2	0	next	incorrect	2679
Vp027	1339	Response	1	18630601	12526	1
Vp027	1340	Picture	MorphF6_03_orig.jpg ; MorphF6_10_UPPER.jpg	18630681	0	1	9289	2	0	next	incorrect	2681
Vp027	1340	Response	1	18639881	9200	1
Vp027	1341	Picture	MorphF9_06_orig.jpg ; MorphF9_00_UPPER.jpg	18639970	0	1	4878	167	0	next	hit	2683
Vp027	1341	Response	2	18644841	4871	1
Vp027	1342	Picture	MorphM1_10_orig.jpg ; MorphM1_00_UPPER.jpg	18644848	0	166	6800	167	0	next	hit	2685
Vp027	1342	Response	2	18651561	6713	1
Vp027	1343	Picture	MorphF8_04_orig.jpg ; MorphF8_00_UPPER.jpg	18651648	0	1	15360	167	0	next	incorrect	2687
Vp027	1343	Response	1	18667001	15353	1
Vp027	1344	Picture	MorphM5_06_orig.jpg ; MorphM5_10_UPPER.jpg	18667008	0	166	11047	167	0	next	incorrect	2689
Vp027	1344	Response	1	18677961	10953	1
Vp027	1345	Picture	MorphM10_02_orig.jpg ; MorphM10_00_UPPER.jpg	18678055	0	1	6635	2	0	next	hit	2691
Vp027	1345	Response	2	18684601	6546	1
Vp027	1346	Picture	MorphF1_07_orig.jpg ; MorphF1_10_UPPER.jpg	18684690	0	1	15127	2	0	next	incorrect	2693
Vp027	1346	Response	1	18699720	15030	1
Vp027	1347	Picture	MorphM9_06_orig.jpg ; MorphM9_00_UPPER.jpg	18699817	0	1	8095	2	0	next	hit	2695
Vp027	1347	Response	2	18707800	7983	1
Vp027	1348	Picture	MorphM1_09_orig.jpg ; MorphM1_10_UPPER.jpg	18707912	0	1	4616	163	0	next	incorrect	2697
Vp027	1348	Response	1	18712520	4608	1
Vp027	1349	Picture	MorphF9_03_orig.jpg ; MorphF9_00_UPPER.jpg	18712528	0	162	6879	345	0	next	hit	2699
Vp027	1349	Response	2	18719400	6872	1
Vp027	1350	Picture	MorphF7_03_orig.jpg ; MorphF7_10_UPPER.jpg	18719407	0	183	5623	184	0	next	hit	2701
Vp027	1350	Response	2	18724920	5513	1
Vp027	1351	Picture	MorphM7_01_orig.jpg ; MorphM7_00_UPPER.jpg	18725030	0	1	5175	2	0	next	incorrect	2703
Vp027	1351	Response	1	18730120	5090	1
Vp027	1352	Picture	MorphM2_04_orig.jpg ; MorphM2_00_UPPER.jpg	18730205	0	1	6370	2	0	next	incorrect	2705
Vp027	1352	Response	1	18736440	6235	1
Vp027	1353	Picture	MorphM4_02_orig.jpg ; MorphM4_00_UPPER.jpg	18736575	0	1	6767	2	0	next	hit	2707
Vp027	1353	Response	2	18743240	6665	1
Vp027	1354	Picture	MorphM5_08_orig.jpg ; MorphM5_00_UPPER.jpg	18743342	0	1	5825	149	0	next	hit	2709
Vp027	1354	Response	2	18749160	5818	1
Vp027	1355	Picture	MorphF6_08_orig.jpg ; MorphF6_10_UPPER.jpg	18749167	0	148	7280	314	0	next	incorrect	2711
Vp027	1355	Response	1	18756440	7273	1
Vp027	1356	Picture	MorphM7_03_orig.jpg ; MorphM7_00_UPPER.jpg	18756447	0	166	6667	167	0	next	incorrect	2713
Vp027	1356	Response	1	18763000	6553	1
Vp027	1357	Picture	MorphM1_06_orig.jpg ; MorphM1_10_UPPER.jpg	18763114	0	1	8228	2	0	next	hit	2715
Vp027	1357	Response	2	18771240	8126	1
Vp027	1358	Picture	MorphM3_03_orig.jpg ; MorphM3_10_UPPER.jpg	18771342	0	1	6225	146	0	next	hit	2717
Vp027	1358	Response	2	18777560	6218	1
Vp027	1359	Picture	MorphM4_05_orig.jpg ; MorphM4_10_UPPER.jpg	18777567	0	145	7280	309	0	next	incorrect	2719
Vp027	1359	Response	1	18784840	7273	1
Vp027	1360	Picture	MorphM3_06_orig.jpg ; MorphM3_00_UPPER.jpg	18784847	0	164	8523	165	0	next	incorrect	2721
Vp027	1360	Response	1	18793240	8393	1
Vp027	1361	Picture	MorphF2_10_orig.jpg ; MorphF2_00_UPPER.jpg	18793370	0	1	7563	2	0	next	hit	2723
Vp027	1361	Response	2	18800840	7470	1
Vp027	1362	Picture	MorphF3_00_orig.jpg ; MorphF3_10_UPPER.jpg	18800933	0	1	7166	2	0	next	hit	2725
Vp027	1362	Response	2	18807959	7026	1
Vp027	1363	Picture	MorphF4_01_orig.jpg ; MorphF4_00_UPPER.jpg	18808099	0	1	7962	2	0	next	incorrect	2727
Vp027	1363	Response	1	18815959	7860	1
Vp027	1364	Picture	MorphM6_03_orig.jpg ; MorphM6_10_UPPER.jpg	18816061	0	1	8360	2	0	next	incorrect	2729
Vp027	1364	Response	1	18824279	8218	1
Vp027	1365	Picture	MorphF5_01_orig.jpg ; MorphF5_10_UPPER.jpg	18824421	0	1	6900	2	0	next	hit	2731
Vp027	1365	Response	2	18831239	6818	1
Vp027	1366	Picture	MorphF6_09_orig.jpg ; MorphF6_00_UPPER.jpg	18831321	0	1	7431	2	0	next	hit	2733
Vp027	1366	Response	2	18838679	7358	1
Vp027	1367	Picture	MorphF9_02_orig.jpg ; MorphF9_10_UPPER.jpg	18838752	0	1	5934	173	0	next	incorrect	2735
Vp027	1367	Response	1	18844679	5927	1
Vp027	1368	Picture	MorphM1_10_orig.jpg ; MorphM1_10_UPPER.jpg	18844686	0	172	7734	173	0	next	hit	2737
Vp027	1368	Response	2	18852359	7673	1
Vp027	1369	Picture	MorphM5_03_orig.jpg ; MorphM5_00_UPPER.jpg	18852420	0	1	8626	2	0	next	incorrect	2739
Vp027	1369	Response	1	18860919	8499	1
Vp027	1370	Picture	MorphM4_07_orig.jpg ; MorphM4_00_UPPER.jpg	18861046	0	1	5573	2	0	next	hit	2741
Vp027	1370	Response	2	18866519	5473	1
Vp027	1371	Picture	MorphF5_02_orig.jpg ; MorphF5_10_UPPER.jpg	18866619	0	1	8227	2	0	next	incorrect	2743
Vp027	1371	Response	1	18874759	8140	1
Vp027	1372	Picture	MorphF6_07_orig.jpg ; MorphF6_00_UPPER.jpg	18874846	0	1	4645	2	0	next	incorrect	2745
Vp027	1372	Response	1	18879399	4553	1
Vp027	1373	Picture	MorphM4_10_orig.jpg ; MorphM4_10_UPPER.jpg	18879491	0	1	6369	2	0	next	hit	2747
Vp027	1373	Response	2	18885719	6228	1
Vp027	1374	Picture	MorphM7_10_orig.jpg ; MorphM7_00_UPPER.jpg	18885860	0	1	10749	2	0	next	hit	2749
Vp027	1374	Response	2	18896519	10659	1
Vp027	1375	Picture	MorphF4_05_orig.jpg ; MorphF4_10_UPPER.jpg	18896609	0	1	6104	2	0	next	incorrect	2751
Vp027	1375	Response	1	18902599	5990	1
Vp027	1376	Picture	MorphF5_08_orig.jpg ; MorphF5_10_UPPER.jpg	18902713	0	1	7813	151	0	next	hit	2753
Vp027	1376	Response	2	18910519	7806	1
Vp027	1377	Picture	MorphM6_04_orig.jpg ; MorphM6_10_UPPER.jpg	18910526	0	150	54000	308	0	next	incorrect	2755
Vp027	1377	Response	1	18964518	53992	1
Vp027	1378	Picture	MorphM10_09_orig.jpg ; MorphM10_10_UPPER.jpg	18964526	0	158	8650	159	0	next	hit	2757
Vp027	1378	Response	2	18973078	8552	1
Vp027	1379	Picture	MorphF6_07_orig.jpg ; MorphF6_10_UPPER.jpg	18973176	0	1	8869	156	0	next	hit	2759
Vp027	1379	Response	2	18982038	8862	1
Vp027	1380	Picture	MorphF3_08_orig.jpg ; MorphF3_10_UPPER.jpg	18982045	0	155	9841	156	0	next	hit	2761
Vp027	1380	Response	2	18991798	9753	1
Vp027	1381	Picture	MorphF7_05_orig.jpg ; MorphF7_10_UPPER.jpg	18991886	0	1	11280	2	0	next	incorrect	2763
Vp027	1381	Response	1	19003078	11192	1
Vp027	1382	Picture	MorphF8_01_orig.jpg ; MorphF8_00_UPPER.jpg	19003166	0	1	7279	154	0	next	hit	2765
Vp027	1382	Response	2	19010438	7272	1
Vp027	1383	Picture	MorphF1_02_orig.jpg ; MorphF1_10_UPPER.jpg	19010445	0	153	34880	326	0	next	hit	2767
Vp027	1383	Response	2	19045317	34872	1
Vp027	1384	Picture	MorphF3_02_orig.jpg ; MorphF3_10_UPPER.jpg	19045325	0	173	8532	174	0	next	hit	2769
Vp027	1384	Response	2	19053717	8392	1
Vp027	1385	Picture	MorphF4_08_orig.jpg ; MorphF4_00_UPPER.jpg	19053857	0	1	7389	176	0	next	incorrect	2771
Vp027	1385	Response	1	19061237	7380	1
Vp027	1386	Picture	MorphF5_00_orig.jpg ; MorphF5_00_UPPER.jpg	19061246	0	175	9331	176	0	next	hit	2773
Vp027	1386	Response	2	19070437	9191	1
Vp027	1387	Picture	MorphM8_05_orig.jpg ; MorphM8_10_UPPER.jpg	19070577	0	1	5788	185	0	next	incorrect	2775
Vp027	1387	Response	1	19076357	5780	1
Vp027	1388	Picture	MorphM2_03_orig.jpg ; MorphM2_10_UPPER.jpg	19076365	0	184	5439	370	0	next	hit	2777
Vp027	1388	Response	2	19081797	5432	1
Vp027	1389	Picture	MorphF5_04_orig.jpg ; MorphF5_00_UPPER.jpg	19081804	0	186	22345	187	0	next	hit	2779
Vp027	1389	Response	2	19104037	22233	1
Vp027	1390	Picture	MorphF7_10_orig.jpg ; MorphF7_10_UPPER.jpg	19104149	0	1	6237	2	0	next	hit	2781
Vp027	1390	Response	2	19110277	6128	1
Vp027	1391	Picture	MorphF9_05_orig.jpg ; MorphF9_10_UPPER.jpg	19110386	0	1	5573	3	0	next	hit	2783
Vp027	1391	Response	2	19115877	5491	1
Vp027	1392	Picture	MorphM2_10_orig.jpg ; MorphM2_00_UPPER.jpg	19115959	0	2	5925	183	0	next	hit	2785
Vp027	1392	Response	2	19121876	5917	1
Vp027	1393	Picture	MorphM1_02_orig.jpg ; MorphM1_10_UPPER.jpg	19121884	0	181	8009	182	0	next	hit	2787
Vp027	1393	Response	2	19129796	7912	1
Vp027	1394	Picture	MorphF2_08_orig.jpg ; MorphF2_00_UPPER.jpg	19129893	0	1	12341	2	0	next	incorrect	2789
Vp027	1394	Response	1	19142116	12223	1
Vp027	1395	Picture	MorphM8_03_orig.jpg ; MorphM8_00_UPPER.jpg	19142234	0	1	5838	3	0	next	hit	2791
Vp027	1395	Response	2	19147956	5722	1
Vp027	1396	Picture	MorphF2_03_orig.jpg ; MorphF2_00_UPPER.jpg	19148072	0	2	6237	3	0	next	hit	2793
Vp027	1396	Response	2	19154196	6124	1
Vp027	1397	Picture	MorphF4_06_orig.jpg ; MorphF4_10_UPPER.jpg	19154309	0	1	5308	2	0	next	incorrect	2795
Vp027	1397	Response	1	19159476	5167	1
Vp027	1398	Picture	MorphF2_05_orig.jpg ; MorphF2_10_UPPER.jpg	19159617	0	1	10351	2	0	next	hit	2797
Vp027	1398	Response	2	19169876	10259	1
Vp027	1399	Picture	MorphF5_10_orig.jpg ; MorphF5_10_UPPER.jpg	19169968	0	1	6900	2	0	next	hit	2799
Vp027	1399	Response	2	19176756	6788	1
Vp027	1400	Picture	MorphM6_05_orig.jpg ; MorphM6_00_UPPER.jpg	19176868	0	1	8758	2	0	next	incorrect	2801
Vp027	1400	Response	1	19185556	8688	1
Vp027	1401	Picture	MorphF3_07_orig.jpg ; MorphF3_00_UPPER.jpg	19185626	0	1	5175	2	0	next	hit	2803
Vp027	1401	Response	2	19190676	5050	1
Vp027	1402	Picture	MorphM2_01_orig.jpg ; MorphM2_00_UPPER.jpg	19190801	0	1	11242	172	0	next	incorrect	2805
Vp027	1402	Response	1	19202036	11235	1
Vp027	1403	Picture	MorphM7_07_orig.jpg ; MorphM7_10_UPPER.jpg	19202043	0	171	5346	172	0	next	hit	2807
Vp027	1403	Response	2	19207316	5273	1
Vp027	1404	Picture	MorphF10_07_orig.jpg ; MorphF10_00_UPPER.jpg	19207389	0	1	10174	178	0	next	hit	2809
Vp027	1404	Response	2	19217556	10167	1
Vp027	1405	Picture	MorphF4_00_orig.jpg ; MorphF4_10_UPPER.jpg	19217563	0	177	141500	178	0	next	hit	2811
Vp027	1405	Response	2	19358914	141351	1
Vp027	1406	Picture	MorphM2_09_orig.jpg ; MorphM2_10_UPPER.jpg	19359063	0	1	6370	2	0	next	hit	2813
Vp027	1406	Response	2	19365314	6251	1
Vp027	1407	Picture	MorphM9_03_orig.jpg ; MorphM9_10_UPPER.jpg	19365433	0	1	9288	2	0	next	hit	2815
Vp027	1407	Response	2	19374594	9161	1
Vp027	1408	Picture	MorphM5_05_orig.jpg ; MorphM5_00_UPPER.jpg	19374721	0	1	5574	2	0	next	incorrect	2817
Vp027	1408	Response	1	19380193	5472	2
Vp027	1409	Picture	MorphM3_02_orig.jpg ; MorphM3_10_UPPER.jpg	19380295	0	1	5706	2	0	next	hit	2819
Vp027	1409	Response	2	19385874	5579	1
Vp027	1410	Picture	MorphF2_10_orig.jpg ; MorphF2_10_UPPER.jpg	19386001	0	1	7564	2	0	next	hit	2821
Vp027	1410	Response	2	19393474	7473	1
Vp027	1411	Picture	MorphF3_00_orig.jpg ; MorphF3_00_UPPER.jpg	19393565	0	1	6476	161	0	next	incorrect	2823
Vp027	1411	Response	1	19400034	6469	1
Vp027	1412	Picture	MorphF1_04_orig.jpg ; MorphF1_00_UPPER.jpg	19400041	0	160	6528	161	0	next	hit	2825
Vp027	1412	Response	2	19406434	6393	1
Vp027	1413	Picture	MorphM8_07_orig.jpg ; MorphM8_10_UPPER.jpg	19406569	0	1	7148	153	0	next	incorrect	2827
Vp027	1413	Response	1	19413714	7145	1
Vp027	1414	Picture	MorphF7_04_orig.jpg ; MorphF7_10_UPPER.jpg	19413717	0	152	5844	298	0	next	incorrect	2829
Vp027	1414	Response	1	19419554	5837	1
Vp027	1415	Picture	MorphM4_04_orig.jpg ; MorphM4_10_UPPER.jpg	19419561	0	146	7046	147	0	next	hit	2831
Vp027	1415	Response	2	19426514	6953	1
Vp027	1416	Picture	MorphM2_04_orig.jpg ; MorphM2_10_UPPER.jpg	19426607	0	1	27203	2	0	next	hit	2833
Vp027	1416	Response	2	19453713	27106	1
Vp027	1417	Picture	MorphF2_05_orig.jpg ; MorphF2_00_UPPER.jpg	19453810	0	1	5308	2	0	next	incorrect	2835
Vp027	1417	Response	1	19458993	5183	1
Vp027	1418	Picture	MorphF10_10_orig.jpg ; MorphF10_10_UPPER.jpg	19459118	0	1	7033	2	0	next	hit	2837
Vp027	1418	Response	2	19466033	6915	1
Vp027	1419	Picture	MorphM2_02_orig.jpg ; MorphM2_10_UPPER.jpg	19466151	0	1	5706	2	0	next	incorrect	2839
Vp027	1419	Response	1	19471793	5642	1
Vp027	1420	Picture	MorphM7_04_orig.jpg ; MorphM7_10_UPPER.jpg	19471857	0	1	5573	2	0	next	hit	2841
Vp027	1420	Response	2	19477313	5456	1
Vp027	1421	Picture	MorphM4_10_orig.jpg ; MorphM4_00_UPPER.jpg	19477430	0	1	8210	152	0	next	hit	2843
Vp027	1421	Response	2	19485633	8203	1
Vp027	1422	Picture	MorphM3_04_orig.jpg ; MorphM3_00_UPPER.jpg	19485640	0	151	7448	153	0	next	incorrect	2845
Vp027	1422	Response	1	19492993	7353	1
Vp027	1423	Picture	MorphF6_09_orig.jpg ; MorphF6_10_UPPER.jpg	19493088	0	2	21763	3	0	next	hit	2847
Vp027	1423	Response	2	19514673	21585	1
Vp027	1424	Picture	MorphM10_08_orig.jpg ; MorphM10_00_UPPER.jpg	19514851	0	1	14199	2	0	next	hit	2849
Vp027	1424	Response	2	19528913	14062	1
Vp027	1425	Picture	MorphF6_06_orig.jpg ; MorphF6_10_UPPER.jpg	19529050	0	1	7790	174	0	next	incorrect	2851
Vp027	1425	Response	1	19536833	7783	1
Vp027	1426	Picture	MorphM9_02_orig.jpg ; MorphM9_00_UPPER.jpg	19536840	0	173	5440	346	0	next	hit	2853
Vp027	1426	Response	2	19542273	5433	1
Vp027	1427	Picture	MorphF4_07_orig.jpg ; MorphF4_10_UPPER.jpg	19542280	0	173	11982	174	0	next	incorrect	2855
Vp027	1427	Response	1	19554112	11832	1
Vp027	1428	Picture	MorphM8_04_orig.jpg ; MorphM8_10_UPPER.jpg	19554262	0	1	13403	2	0	next	hit	2857
Vp027	1428	Response	2	19567552	13290	1
Vp027	1429	Picture	MorphF1_01_orig.jpg ; MorphF1_00_UPPER.jpg	19567665	0	1	7962	2	0	next	incorrect	2859
Vp027	1429	Response	1	19575552	7887	1
Vp027	1430	Picture	MorphM10_05_orig.jpg ; MorphM10_00_UPPER.jpg	19575627	0	1	10748	3	0	next	incorrect	2861
Vp027	1430	Response	1	19586272	10645	1
Vp027	1431	Picture	MorphM5_05_orig.jpg ; MorphM5_10_UPPER.jpg	19586375	0	2	4864	182	0	next	hit	2863
Vp027	1431	Response	2	19591232	4857	1
Vp027	1432	Picture	MorphF8_00_orig.jpg ; MorphF8_00_UPPER.jpg	19591239	0	180	8008	181	0	next	incorrect	2865
Vp027	1432	Response	1	19599151	7912	2
Vp027	1433	Picture	MorphF10_00_orig.jpg ; MorphF10_10_UPPER.jpg	19599247	0	1	7166	2	0	next	hit	2867
Vp027	1433	Response	2	19606272	7025	1
Vp027	1434	Picture	MorphF7_08_orig.jpg ; MorphF7_10_UPPER.jpg	19606413	0	1	6237	2	0	next	incorrect	2869
Vp027	1434	Response	1	19612512	6099	1
Vp027	1435	Picture	MorphF9_05_orig.jpg ; MorphF9_00_UPPER.jpg	19612650	0	1	6349	155	0	next	hit	2871
Vp027	1435	Response	2	19618992	6342	1
Vp027	1436	Picture	MorphM6_01_orig.jpg ; MorphM6_00_UPPER.jpg	19618999	0	154	7680	325	0	next	incorrect	2873
Vp027	1436	Response	1	19626672	7673	1
Vp027	1437	Picture	MorphF10_04_orig.jpg ; MorphF10_00_UPPER.jpg	19626679	0	171	7733	172	0	next	hit	2875
Vp027	1437	Response	2	19634272	7593	1
Vp027	1438	Picture	MorphM2_09_orig.jpg ; MorphM2_00_UPPER.jpg	19634412	0	1	7547	152	0	next	hit	2877
Vp027	1438	Response	2	19641952	7540	1
Vp027	1439	Picture	MorphF2_09_orig.jpg ; MorphF2_10_UPPER.jpg	19641959	0	151	5680	328	0	next	incorrect	2879
Vp027	1439	Response	1	19647632	5673	1
Vp027	1440	Picture	MorphM9_01_orig.jpg ; MorphM9_10_UPPER.jpg	19647639	0	177	6000	325	0	next	hit	2881
Vp027	1440	Response	2	19653631	5992	1
Vp027	1441	Picture	MorphM1_01_orig.jpg ; MorphM1_00_UPPER.jpg	19653639	0	148	9967	149	0	next	hit	2883
Vp027	1441	Response	2	19663471	9832	1
Vp027	1442	Picture	MorphF8_00_orig.jpg ; MorphF8_10_UPPER.jpg	19663606	0	1	5441	2	0	next	incorrect	2885
Vp027	1442	Response	1	19668911	5305	1
Vp027	1443	Picture	MorphF6_04_orig.jpg ; MorphF6_10_UPPER.jpg	19669047	0	1	5792	181	0	next	hit	2887
Vp027	1443	Response	2	19674831	5784	1
Vp027	1444	Picture	MorphF8_02_orig.jpg ; MorphF8_10_UPPER.jpg	19674839	0	180	6814	181	0	next	incorrect	2889
Vp027	1444	Response	1	19681551	6712	1
Vp027	1445	Picture	MorphF7_06_orig.jpg ; MorphF7_10_UPPER.jpg	19681653	0	1	6768	2	0	next	hit	2891
Vp027	1445	Response	2	19688351	6698	1
Vp027	1446	Picture	MorphM8_00_orig.jpg ; MorphM8_00_UPPER.jpg	19688421	0	1	10748	2	0	next	incorrect	2893
Vp027	1446	Response	1	19699071	10650	1
Vp027	1447	Picture	MorphM10_03_orig.jpg ; MorphM10_10_UPPER.jpg	19699169	0	1	6237	2	0	next	incorrect	2895
Vp027	1447	Response	1	19705311	6142	1
Vp027	1448	Picture	MorphF1_00_orig.jpg ; MorphF1_10_UPPER.jpg	19705406	0	1	10881	2	0	next	hit	2897
Vp027	1448	Response	2	19716191	10785	1
Vp027	1449	Picture	MorphF3_10_orig.jpg ; MorphF3_00_UPPER.jpg	19716287	0	1	8758	2	0	next	hit	2899
Vp027	1449	Response	2	19724911	8624	1
Vp027	1450	Picture	MorphM9_09_orig.jpg ; MorphM9_00_UPPER.jpg	19725045	0	1	6370	2	0	next	hit	2901
Vp027	1450	Response	2	19731311	6266	1
Vp027	1451	Picture	MorphM1_05_orig.jpg ; MorphM1_00_UPPER.jpg	19731415	0	1	9687	2	0	next	hit	2903
Vp027	1451	Response	2	19740991	9576	1
Vp027	1452	Picture	MorphM9_09_orig.jpg ; MorphM9_10_UPPER.jpg	19741102	0	1	9687	2	0	next	incorrect	2905
Vp027	1452	Response	1	19750671	9569	1
Vp027	1453	Picture	MorphF5_09_orig.jpg ; MorphF5_00_UPPER.jpg	19750789	0	1	5573	2	0	next	incorrect	2907
Vp027	1453	Response	1	19756270	5481	1
Vp027	1454	Picture	MorphM4_02_orig.jpg ; MorphM4_10_UPPER.jpg	19756362	0	1	9116	175	0	next	incorrect	2909
Vp027	1454	Response	1	19765470	9108	1
Vp027	1455	Picture	MorphM3_05_orig.jpg ; MorphM3_00_UPPER.jpg	19765478	0	174	6543	175	0	next	hit	2911
Vp027	1455	Response	2	19771950	6472	1
Vp027	1456	Picture	MorphF10_01_orig.jpg ; MorphF10_00_UPPER.jpg	19772021	0	1	7431	2	0	next	hit	2913
Vp027	1456	Response	2	19779390	7369	1
Vp027	1457	Picture	MorphM1_03_orig.jpg ; MorphM1_00_UPPER.jpg	19779452	0	1	6237	2	0	next	incorrect	2915
Vp027	1457	Response	1	19785550	6098	1
Vp027	1458	Picture	MorphM7_03_orig.jpg ; MorphM7_10_UPPER.jpg	19785689	0	1	6748	154	0	next	incorrect	2917
Vp027	1458	Response	1	19792430	6741	1
Vp027	1459	Picture	MorphF9_06_orig.jpg ; MorphF9_10_UPPER.jpg	19792437	0	153	7040	299	0	next	hit	2919
Vp027	1459	Response	2	19799470	7033	1
Vp027	1460	Picture	MorphM8_00_orig.jpg ; MorphM8_10_UPPER.jpg	19799477	0	146	6116	147	0	next	hit	2921
Vp027	1460	Response	2	19805470	5993	1
Vp027	1461	Picture	MorphF6_00_orig.jpg ; MorphF6_00_UPPER.jpg	19805593	0	1	6104	2	0	next	incorrect	2923
Vp027	1461	Response	1	19811630	6037	1
Vp027	1462	Picture	MorphM5_09_orig.jpg ; MorphM5_00_UPPER.jpg	19811697	0	1	5441	2	0	next	hit	2925
Vp027	1462	Response	2	19817070	5373	1
Vp027	1463	Picture	MorphF3_04_orig.jpg ; MorphF3_00_UPPER.jpg	19817138	0	1	6502	2	0	next	hit	2927
Vp027	1463	Response	2	19823550	6412	1
Vp027	1464	Picture	MorphM9_02_orig.jpg ; MorphM9_10_UPPER.jpg	19823640	0	1	5574	2	0	next	incorrect	2929
Vp027	1464	Response	1	19829150	5510	1
Vp027	1465	Picture	MorphM6_06_orig.jpg ; MorphM6_10_UPPER.jpg	19829214	0	1	6984	183	0	next	hit	2931
Vp027	1465	Response	2	19836190	6976	1
Vp027	1466	Picture	MorphF9_00_orig.jpg ; MorphF9_00_UPPER.jpg	19836198	0	182	5199	341	0	next	incorrect	2933
Vp027	1466	Response	1	19841390	5192	1
Vp027	1467	Picture	MorphM2_02_orig.jpg ; MorphM2_00_UPPER.jpg	19841397	0	159	4935	160	0	next	hit	2935
Vp027	1467	Response	2	19846190	4793	1
Vp027	1468	Picture	MorphM9_04_orig.jpg ; MorphM9_00_UPPER.jpg	19846332	0	1	5706	2	0	next	incorrect	2937
Vp027	1468	Response	1	19851950	5618	1
Vp027	1469	Picture	MorphM2_06_orig.jpg ; MorphM2_10_UPPER.jpg	19852038	0	1	5042	2	0	next	hit	2939
Vp027	1469	Response	2	19856990	4952	1
Vp027	1470	Picture	MorphM4_08_orig.jpg ; MorphM4_10_UPPER.jpg	19857080	0	1	4777	2	0	next	incorrect	2941
Vp027	1470	Response	1	19861790	4710	1
Vp027	1471	Picture	MorphF1_05_orig.jpg ; MorphF1_00_UPPER.jpg	19861857	0	1	4512	2	0	next	hit	2943
Vp027	1471	Response	2	19866269	4412	1
Vp027	1472	Picture	MorphF4_03_orig.jpg ; MorphF4_00_UPPER.jpg	19866369	0	1	5043	2	0	next	incorrect	2945
Vp027	1472	Response	1	19871309	4940	1
Vp027	1473	Picture	MorphM5_01_orig.jpg ; MorphM5_10_UPPER.jpg	19871412	0	1	16720	2	0	next	hit	2947
Vp027	1473	Response	2	19888030	16618	1
Vp027	1474	Picture	MorphF2_07_orig.jpg ; MorphF2_10_UPPER.jpg	19888132	0	1	7033	2	0	next	hit	2949
Vp027	1474	Response	2	19895069	6937	1
Vp027	1475	Picture	MorphM6_09_orig.jpg ; MorphM6_00_UPPER.jpg	19895165	0	1	13911	157	0	next	incorrect	2951
Vp027	1475	Response	1	19909069	13904	1
Vp027	1476	Picture	MorphM10_03_orig.jpg ; MorphM10_00_UPPER.jpg	19909076	0	156	11036	157	0	next	incorrect	2953
Vp027	1476	Response	1	19920029	10953	1
Vp027	1477	Picture	MorphF7_02_orig.jpg ; MorphF7_10_UPPER.jpg	19920112	0	1	18964	147	0	next	incorrect	2955
Vp027	1477	Response	1	19939069	18957	1
Vp027	1478	Picture	MorphM7_00_orig.jpg ; MorphM7_00_UPPER.jpg	19939076	0	146	5680	318	0	next	hit	2957
Vp027	1478	Response	2	19944749	5673	1
Vp027	1479	Picture	MorphF9_04_orig.jpg ; MorphF9_10_UPPER.jpg	19944756	0	172	11280	343	0	next	hit	2959
Vp027	1479	Response	2	19956029	11273	1
Vp027	1480	Picture	MorphF10_07_orig.jpg ; MorphF10_10_UPPER.jpg	19956036	0	171	5478	172	0	next	hit	2961
Vp027	1480	Response	2	19961389	5353	1
Vp027	1481	Picture	MorphM6_00_orig.jpg ; MorphM6_10_UPPER.jpg	19961514	0	1	10483	2	0	next	hit	2963
Vp027	1481	Response	2	19971868	10354	1
Vp027	1482	Picture	MorphF4_04_orig.jpg ; MorphF4_00_UPPER.jpg	19971997	0	1	8227	3	0	next	incorrect	2965
Vp027	1482	Response	1	19980108	8111	1
Vp027	1483	Picture	MorphF6_05_orig.jpg ; MorphF6_00_UPPER.jpg	19980224	0	2	5706	4	0	next	incorrect	2967
Vp027	1483	Response	1	19985788	5564	1
Vp027	1484	Picture	MorphM7_09_orig.jpg ; MorphM7_00_UPPER.jpg	19985930	0	2	10882	3	0	next	hit	2969
Vp027	1484	Response	2	19996748	10818	1
Vp027	1485	Picture	MorphF9_07_orig.jpg ; MorphF9_00_UPPER.jpg	19996812	0	1	6900	2	0	next	incorrect	2971
Vp027	1485	Response	1	20003628	6816	1
Vp027	1486	Picture	MorphM10_01_orig.jpg ; MorphM10_00_UPPER.jpg	20003712	0	1	10881	2	0	next	incorrect	2973
Vp027	1486	Response	1	20014508	10796	1
Vp027	1487	Picture	MorphF5_02_orig.jpg ; MorphF5_00_UPPER.jpg	20014593	0	1	5308	2	0	next	incorrect	2975
Vp027	1487	Response	1	20019788	5195	1
Vp027	1488	Picture	MorphF1_09_orig.jpg ; MorphF1_10_UPPER.jpg	20019901	0	1	5176	2	0	next	incorrect	2977
Vp027	1488	Response	1	20024988	5087	1
Vp027	1489	Picture	MorphM3_01_orig.jpg ; MorphM3_10_UPPER.jpg	20025077	0	1	10085	2	0	next	incorrect	2979
Vp027	1489	Response	1	20035068	9991	1
Vp027	1490	Picture	MorphM1_02_orig.jpg ; MorphM1_00_UPPER.jpg	20035162	0	1	15913	145	0	next	incorrect	2981
Vp027	1490	Response	1	20051068	15906	1
Vp027	1491	Picture	MorphM7_09_orig.jpg ; MorphM7_10_UPPER.jpg	20051075	0	144	7043	145	0	next	hit	2983
Vp027	1491	Response	2	20058028	6953	1
Vp027	1492	Picture	MorphM6_07_orig.jpg ; MorphM6_00_UPPER.jpg	20058118	0	1	15659	2	0	next	incorrect	2985
Vp027	1492	Response	1	20073628	15510	1
Vp027	1493	Picture	MorphF4_01_orig.jpg ; MorphF4_10_UPPER.jpg	20073777	0	1	6369	2	0	next	hit	2987
Vp027	1493	Response	2	20080027	6250	1
Vp027	1494	Picture	MorphM3_07_orig.jpg ; MorphM3_10_UPPER.jpg	20080146	0	1	10882	2	0	next	hit	2989
Vp027	1494	Response	2	20090907	10761	1
Vp027	1495	Picture	MorphM1_03_orig.jpg ; MorphM1_10_UPPER.jpg	20091028	0	1	21762	2	0	next	incorrect	2991
Vp027	1495	Response	1	20112667	21639	1
Vp027	1496	Picture	MorphF7_10_orig.jpg ; MorphF7_00_UPPER.jpg	20112790	0	1	54407	2	0	next	hit	2993
Vp027	1496	Response	2	20167067	54277	1
Vp027	1497	Picture	MorphF6_01_orig.jpg ; MorphF6_00_UPPER.jpg	20167197	0	1	4777	2	0	next	incorrect	2995
Vp027	1497	Response	1	20171867	4670	1
Vp027	1498	Picture	MorphF8_08_orig.jpg ; MorphF8_00_UPPER.jpg	20171974	0	1	5573	2	0	next	hit	2997
Vp027	1498	Response	2	20177467	5493	1
Vp027	1499	Picture	MorphF4_09_orig.jpg ; MorphF4_10_UPPER.jpg	20177547	0	1	25744	2	0	next	hit	2999
Vp027	1499	Response	2	20203226	25679	1
Vp027	1500	Picture	MorphM3_09_orig.jpg ; MorphM3_00_UPPER.jpg	20203291	0	1	12979	160	0	next	hit	3001
Vp027	1500	Response	2	20216266	12975	1
Vp027	1501	Picture	MorphF4_09_orig.jpg ; MorphF4_00_UPPER.jpg	20216270	0	159	8650	160	0	next	hit	3003
Vp027	1501	Response	2	20224826	8556	1
Vp027	1502	Picture	MorphM8_05_orig.jpg ; MorphM8_00_UPPER.jpg	20224920	0	1	16153	171	0	next	hit	3005
Vp027	1502	Response	2	20241066	16146	1
Vp027	1503	Picture	MorphF2_06_orig.jpg ; MorphF2_10_UPPER.jpg	20241073	0	170	20320	323	0	next	incorrect	3007
Vp027	1503	Response	1	20261386	20313	1
Vp027	1504	Picture	MorphM3_06_orig.jpg ; MorphM3_10_UPPER.jpg	20261393	0	153	6640	301	0	next	incorrect	3009
Vp027	1504	Response	1	20268026	6633	1
Vp027	1505	Picture	MorphF6_10_orig.jpg ; MorphF6_10_UPPER.jpg	20268033	0	148	12223	149	0	next	hit	3011
Vp027	1505	Response	2	20280106	12073	1
Vp027	1506	Picture	MorphF10_03_orig.jpg ; MorphF10_00_UPPER.jpg	20280256	0	1	7431	2	0	next	incorrect	3013
Vp027	1506	Response	1	20287545	7289	1
Vp027	1507	Picture	MorphF9_03_orig.jpg ; MorphF9_10_UPPER.jpg	20287687	0	1	137475	2	0	next	hit	3015
Vp027	1507	Response	2	20425064	137377	1
Vp027	1508	Picture	MorphF6_08_orig.jpg ; MorphF6_00_UPPER.jpg	20425162	0	1	14995	2	0	next	incorrect	3017
Vp027	1508	Response	1	20440024	14862	1
Vp027	1509	Picture	MorphF10_10_orig.jpg ; MorphF10_00_UPPER.jpg	20440157	0	1	8591	169	0	next	hit	3019
Vp027	1509	Response	2	20448744	8587	1
Vp027	1510	Picture	MorphF7_00_orig.jpg ; MorphF7_10_UPPER.jpg	20448748	0	168	16357	169	0	next	incorrect	3021
Vp027	1510	Response	1	20464984	16236	1
Vp027	1511	Picture	MorphM4_01_orig.jpg ; MorphM4_10_UPPER.jpg	20465105	0	1	9288	3	0	next	hit	3023
Vp027	1511	Response	2	20474264	9159	1
Vp027	1512	Picture	MorphM5_07_orig.jpg ; MorphM5_00_UPPER.jpg	20474393	0	2	67146	3	0	next	incorrect	3025
Vp027	1512	Response	1	20541463	67070	1
Vp027	1513	Picture	MorphF7_01_orig.jpg ; MorphF7_00_UPPER.jpg	20541539	0	1	5308	2	0	next	incorrect	3027
Vp027	1513	Response	1	20546743	5204	1
Vp027	1514	Picture	MorphM10_05_orig.jpg ; MorphM10_10_UPPER.jpg	20546847	0	1	4777	2	0	next	incorrect	3029
Vp027	1514	Response	1	20551543	4696	1
Vp027	1515	Picture	MorphM3_04_orig.jpg ; MorphM3_10_UPPER.jpg	20551624	0	1	9687	2	0	next	hit	3031
Vp027	1515	Response	2	20561223	9599	1
Vp027	1516	Picture	MorphM10_10_orig.jpg ; MorphM10_00_UPPER.jpg	20561311	0	1	5175	2	0	next	hit	3033
Vp027	1516	Response	2	20566423	5112	1
Vp027	1517	Picture	MorphM7_10_orig.jpg ; MorphM7_10_UPPER.jpg	20566486	0	1	6502	2	0	next	incorrect	3035
Vp027	1517	Response	1	20572903	6417	1
Vp027	1518	Picture	MorphM1_05_orig.jpg ; MorphM1_10_UPPER.jpg	20572988	0	1	7522	177	0	next	incorrect	3037
Vp027	1518	Response	1	20580503	7515	1
Vp027	1519	Picture	MorphM10_02_orig.jpg ; MorphM10_10_UPPER.jpg	20580510	0	176	6640	347	0	next	hit	3039
Vp027	1519	Response	2	20587143	6633	1
Vp027	1520	Picture	MorphF8_03_orig.jpg ; MorphF8_10_UPPER.jpg	20587150	0	171	12511	172	0	next	incorrect	3041
Vp027	1520	Response	1	20599543	12393	1
Vp027	1521	Picture	MorphM9_07_orig.jpg ; MorphM9_10_UPPER.jpg	20599661	0	1	19089	154	0	next	hit	3043
Vp027	1521	Response	2	20618742	19081	1
Vp027	1522	Picture	MorphM3_07_orig.jpg ; MorphM3_00_UPPER.jpg	20618750	0	153	15678	154	0	next	incorrect	3045
Vp027	1522	Response	1	20634342	15592	1
Vp027	1523	Picture	MorphF5_04_orig.jpg ; MorphF5_10_UPPER.jpg	20634428	0	1	11412	2	0	next	hit	3047
Vp027	1523	Response	2	20645702	11274	1
Vp027	1524	Picture	MorphM1_08_orig.jpg ; MorphM1_00_UPPER.jpg	20645840	0	1	7829	2	0	next	hit	3049
Vp027	1524	Response	2	20653542	7702	1
Vp027	1525	Picture	MorphM6_09_orig.jpg ; MorphM6_10_UPPER.jpg	20653669	0	1	6900	2	0	next	incorrect	3051
Vp027	1525	Response	1	20660422	6753	1
Vp027	1526	Picture	MorphM9_04_orig.jpg ; MorphM9_10_UPPER.jpg	20660569	0	1	5296	147	0	next	hit	3053
Vp027	1526	Response	2	20665862	5293	1
Vp027	1527	Picture	MorphF9_01_orig.jpg ; MorphF9_00_UPPER.jpg	20665865	0	146	7045	147	0	next	incorrect	3055
Vp027	1527	Response	1	20672822	6957	1
Vp027	1528	Picture	MorphM2_07_orig.jpg ; MorphM2_00_UPPER.jpg	20672910	0	1	6237	2	0	next	hit	3057
Vp027	1528	Response	2	20679062	6152	1
Vp027	1529	Picture	MorphM5_07_orig.jpg ; MorphM5_10_UPPER.jpg	20679147	0	1	6882	153	0	next	incorrect	3059
Vp027	1529	Response	1	20686022	6875	1
Vp027	1530	Picture	MorphM1_00_orig.jpg ; MorphM1_10_UPPER.jpg	20686029	0	152	5459	153	0	next	hit	3061
Vp027	1530	Response	2	20691382	5353	1
Vp027	1531	Picture	MorphM9_08_orig.jpg ; MorphM9_00_UPPER.jpg	20691488	0	1	7697	2	0	next	incorrect	3063
Vp027	1531	Response	1	20699062	7574	1
Vp027	1532	Picture	MorphM6_02_orig.jpg ; MorphM6_00_UPPER.jpg	20699185	0	1	8204	158	0	next	incorrect	3065
Vp027	1532	Response	1	20707382	8197	1
Vp027	1533	Picture	MorphF1_08_orig.jpg ; MorphF1_00_UPPER.jpg	20707389	0	157	7440	305	0	next	hit	3067
Vp027	1533	Response	2	20714822	7433	1
Vp027	1534	Picture	MorphF7_07_orig.jpg ; MorphF7_10_UPPER.jpg	20714829	0	148	331627	150	0	next	hit	3069
Vp027	1534	Response	2	21046338	331509	1
Vp027	1535	Picture	MorphM6_08_orig.jpg ; MorphM6_00_UPPER.jpg	21046456	0	2	16986	3	0	next	incorrect	3071
Vp027	1535	Response	1	21063298	16842	1
Vp027	1536	Picture	MorphM9_05_orig.jpg ; MorphM9_10_UPPER.jpg	21063442	0	1	5706	2	0	next	hit	3073
Vp027	1536	Response	2	21069058	5616	1
Vp027	1537	Picture	MorphM7_07_orig.jpg ; MorphM7_00_UPPER.jpg	21069148	0	1	7829	2	0	next	hit	3075
Vp027	1537	Response	2	21076898	7750	1
Vp027	1538	Picture	MorphF9_01_orig.jpg ; MorphF9_10_UPPER.jpg	21076977	0	1	7125	176	0	next	incorrect	3077
Vp027	1538	Response	1	21084098	7121	1
Vp027	1539	Picture	MorphM10_06_orig.jpg ; MorphM10_10_UPPER.jpg	21084102	0	175	5999	322	0	next	hit	3079
Vp027	1539	Response	2	21090098	5996	1
Vp027	1540	Picture	MorphM9_10_orig.jpg ; MorphM9_00_UPPER.jpg	21090101	0	147	6781	148	0	next	incorrect	3081
Vp027	1540	Response	1	21096738	6637	1
Vp027	1541	Picture	MorphF8_01_orig.jpg ; MorphF8_10_UPPER.jpg	21096882	0	1	6237	2	0	next	hit	3083
Vp027	1541	Response	2	21102978	6096	1
Vp027	1542	Picture	MorphF4_03_orig.jpg ; MorphF4_10_UPPER.jpg	21103119	0	1	9156	2	0	next	hit	3085
Vp027	1542	Response	2	21112178	9059	1
Vp027	1543	Picture	MorphF10_00_orig.jpg ; MorphF10_00_UPPER.jpg	21112275	0	1	5706	2	0	next	incorrect	3087
Vp027	1543	Response	1	21117858	5583	1
Vp027	1544	Picture	MorphF2_01_orig.jpg ; MorphF2_00_UPPER.jpg	21117981	0	1	5441	2	0	next	hit	3089
Vp027	1544	Response	2	21123298	5317	1
Vp027	1545	Picture	MorphF6_02_orig.jpg ; MorphF6_10_UPPER.jpg	21123422	0	1	5403	172	0	next	incorrect	3091
Vp027	1545	Response	1	21128818	5396	1
Vp027	1546	Picture	MorphF8_05_orig.jpg ; MorphF8_00_UPPER.jpg	21128825	0	171	6539	172	0	next	hit	3093
Vp027	1546	Response	2	21135297	6472	1
Vp027	1547	Picture	MorphM3_02_orig.jpg ; MorphM3_00_UPPER.jpg	21135364	0	1	5308	2	0	next	hit	3095
Vp027	1547	Response	2	21140577	5213	1
Vp027	1548	Picture	MorphF2_04_orig.jpg ; MorphF2_10_UPPER.jpg	21140672	0	1	6901	2	0	next	hit	3097
Vp027	1548	Response	2	21147457	6785	1
Vp027	1549	Picture	MorphF7_05_orig.jpg ; MorphF7_00_UPPER.jpg	21147573	0	1	6502	2	0	next	incorrect	3099
Vp027	1549	Response	1	21153937	6364	1
Vp027	1550	Picture	MorphM2_08_orig.jpg ; MorphM2_10_UPPER.jpg	21154075	0	1	169148	177	0	next	hit	3101
Vp027	1550	Response	2	21323216	169141	1
Vp027	1551	Picture	MorphF5_06_orig.jpg ; MorphF5_10_UPPER.jpg	21323223	0	176	27909	177	0	next	hit	3103
Vp027	1551	Response	2	21351055	27832	1
Vp027	1552	Picture	MorphM1_07_orig.jpg ; MorphM1_00_UPPER.jpg	21351132	0	1	12571	170	0	next	hit	3105
Vp027	1552	Response	2	21363695	12563	1
Vp027	1553	Picture	MorphM2_10_orig.jpg ; MorphM2_10_UPPER.jpg	21363703	0	169	69279	328	0	next	hit	3107
Vp027	1553	Response	2	21432975	69272	1
Vp027	1554	Picture	MorphF3_06_orig.jpg ; MorphF3_10_UPPER.jpg	21432982	0	159	9181	160	0	next	incorrect	3109
Vp027	1554	Response	1	21442014	9032	1
Vp027	1555	Picture	MorphF4_07_orig.jpg ; MorphF4_00_UPPER.jpg	21442163	0	1	18313	2	0	next	hit	3111
Vp027	1555	Response	2	21460334	18171	1
Vp027	1556	Picture	MorphM4_03_orig.jpg ; MorphM4_00_UPPER.jpg	21460476	0	1	12026	184	0	next	incorrect	3113
Vp027	1556	Response	1	21472494	12018	1
Vp027	1557	Picture	MorphF4_02_orig.jpg ; MorphF4_10_UPPER.jpg	21472502	0	183	13680	354	0	next	hit	3115
Vp027	1557	Response	2	21486174	13672	1
Vp027	1558	Picture	MorphF2_06_orig.jpg ; MorphF2_00_UPPER.jpg	21486182	0	171	17553	172	0	next	incorrect	3117
Vp027	1558	Response	1	21503614	17432	1
Vp027	1559	Picture	MorphM5_00_orig.jpg ; MorphM5_00_UPPER.jpg	21503735	0	1	12846	161	0	next	incorrect	3119
Vp027	1559	Response	1	21516574	12839	1
Vp027	1560	Picture	MorphF8_09_orig.jpg ; MorphF8_10_UPPER.jpg	21516581	0	160	20560	328	0	next	hit	3121
Vp027	1560	Response	2	21537134	20553	1
Vp027	1561	Picture	MorphM10_06_orig.jpg ; MorphM10_00_UPPER.jpg	21537141	0	168	21760	339	0	next	incorrect	3123
Vp027	1561	Response	1	21558893	21752	1
Vp027	1562	Picture	MorphM7_02_orig.jpg ; MorphM7_10_UPPER.jpg	21558901	0	171	23525	172	0	next	hit	3125
Vp027	1562	Response	2	21582333	23432	1
Vp027	1563	Picture	MorphF10_02_orig.jpg ; MorphF10_10_UPPER.jpg	21582426	0	1	15923	2	0	next	incorrect	3127
Vp027	1563	Response	1	21598253	15827	1
Vp027	1564	Picture	MorphM3_09_orig.jpg ; MorphM3_10_UPPER.jpg	21598349	0	1	19751	156	0	next	incorrect	3129
Vp027	1564	Response	1	21618093	19744	1
Vp027	1565	Picture	MorphF7_06_orig.jpg ; MorphF7_00_UPPER.jpg	21618100	0	155	23907	156	0	next	hit	3131
Vp027	1565	Response	2	21641933	23833	1
Vp027	1566	Picture	MorphF8_03_orig.jpg ; MorphF8_00_UPPER.jpg	21642007	0	1	16322	2	0	next	hit	3133
Vp027	1566	Response	2	21658252	16245	1
Vp027	1567	Picture	MorphF2_02_orig.jpg ; MorphF2_00_UPPER.jpg	21658329	0	1	17251	2	0	next	incorrect	3135
Vp027	1567	Response	1	21675452	17123	1
Vp027	1568	Picture	MorphM5_03_orig.jpg ; MorphM5_10_UPPER.jpg	21675580	0	1	39000	148	0	next	incorrect	3137
Vp027	1568	Response	1	21714572	38992	1
Vp027	1569	Picture	MorphF9_09_orig.jpg ; MorphF9_00_UPPER.jpg	21714580	0	147	11027	148	0	next	hit	3139
Vp027	1569	Response	2	21725532	10952	1
Vp027	1570	Picture	MorphM5_10_orig.jpg ; MorphM5_10_UPPER.jpg	21725607	0	1	16172	152	0	next	incorrect	3141
Vp027	1570	Response	1	21741772	16165	1
Vp027	1571	Picture	MorphF10_06_orig.jpg ; MorphF10_00_UPPER.jpg	21741779	0	151	9680	309	0	next	hit	3143
Vp027	1571	Response	2	21751452	9673	1
Vp027	1572	Picture	MorphM9_00_orig.jpg ; MorphM9_00_UPPER.jpg	21751459	0	158	10375	159	0	next	hit	3145
Vp027	1572	Response	2	21761692	10233	1
Vp027	1573	Picture	MorphF9_08_orig.jpg ; MorphF9_00_UPPER.jpg	21761834	0	1	10616	2	0	next	incorrect	3147
Vp027	1573	Response	1	21772331	10497	1
Vp027	1574	Picture	MorphM4_09_orig.jpg ; MorphM4_10_UPPER.jpg	21772450	0	1	10881	2	0	next	incorrect	3149
Vp027	1574	Response	1	21783211	10761	1
Vp027	1575	Picture	MorphF6_00_orig.jpg ; MorphF6_10_UPPER.jpg	21783331	0	1	10048	172	0	next	hit	3151
Vp027	1575	Response	2	21793371	10040	1
Vp027	1576	Picture	MorphM6_10_orig.jpg ; MorphM6_10_UPPER.jpg	21793379	0	171	15297	172	0	next	incorrect	3153
Vp027	1576	Response	1	21808571	15192	1
Vp027	1577	Picture	MorphM4_05_orig.jpg ; MorphM4_00_UPPER.jpg	21808676	0	1	13270	2	0	next	hit	3155
Vp027	1577	Response	2	21821851	13175	1
Vp027	1578	Picture	MorphF5_01_orig.jpg ; MorphF5_00_UPPER.jpg	21821946	0	1	16057	2	0	next	incorrect	3157
Vp027	1578	Response	1	21837931	15985	1
Vp027	1579	Picture	MorphF10_01_orig.jpg ; MorphF10_10_UPPER.jpg	21838003	0	1	17781	2	0	next	incorrect	3159
Vp027	1579	Response	1	21855691	17688	1
Vp027	1580	Picture	MorphM8_10_orig.jpg ; MorphM8_10_UPPER.jpg	21855784	0	1	15354	174	0	next	incorrect	3161
Vp027	1580	Response	1	21871131	15347	1
Vp027	1581	Picture	MorphM2_07_orig.jpg ; MorphM2_10_UPPER.jpg	21871138	0	173	8080	361	0	next	incorrect	3163
Vp027	1581	Response	1	21879210	8072	1
Vp027	1582	Picture	MorphF8_06_orig.jpg ; MorphF8_10_UPPER.jpg	21879218	0	188	6800	343	0	next	hit	3165
Vp027	1582	Response	2	21886010	6792	1
Vp027	1583	Picture	MorphM6_00_orig.jpg ; MorphM6_00_UPPER.jpg	21886018	0	155	15813	156	0	next	hit	3167
Vp027	1583	Response	2	21901770	15752	1
Vp027	1584	Picture	MorphF6_04_orig.jpg ; MorphF6_00_UPPER.jpg	21901831	0	1	12341	2	0	next	incorrect	3169
Vp027	1584	Response	1	21914090	12259	1
Vp027	1585	Picture	MorphM8_06_orig.jpg ; MorphM8_00_UPPER.jpg	21914172	0	1	19241	2	0	next	hit	3171
Vp027	1585	Response	2	21933290	19118	1
Vp027	1586	Picture	MorphM1_08_orig.jpg ; MorphM1_10_UPPER.jpg	21933413	0	1	12341	2	0	next	incorrect	3173
Vp027	1586	Response	1	21945610	12197	1
Vp027	1587	Picture	MorphF6_03_orig.jpg ; MorphF6_00_UPPER.jpg	21945754	0	1	14823	174	0	next	incorrect	3175
Vp027	1587	Response	1	21960570	14816	1
Vp027	1588	Picture	MorphF8_08_orig.jpg ; MorphF8_10_UPPER.jpg	21960577	0	173	14769	174	0	next	hit	3177
Vp027	1588	Response	2	21975210	14633	1
Vp027	1589	Picture	MorphF3_03_orig.jpg ; MorphF3_00_UPPER.jpg	21975346	0	1	17250	2	0	next	hit	3179
Vp027	1589	Response	2	21992489	17143	1
Vp027	1590	Picture	MorphM6_06_orig.jpg ; MorphM6_00_UPPER.jpg	21992596	0	1	18701	145	0	next	incorrect	3181
Vp027	1590	Response	1	22011289	18693	1
Vp027	1591	Picture	MorphM9_00_orig.jpg ; MorphM9_10_UPPER.jpg	22011297	0	144	21359	293	0	next	incorrect	3183
Vp027	1591	Response	1	22032649	21352	1
Vp027	1592	Picture	MorphF5_09_orig.jpg ; MorphF5_10_UPPER.jpg	22032656	0	149	14561	334	0	next	hit	3185
Vp027	1592	Response	2	22047209	14553	1
Vp027	1593	Picture	MorphM9_05_orig.jpg ; MorphM9_00_UPPER.jpg	22047217	0	185	60694	186	0	next	incorrect	3187
Vp027	1593	Response	1	22107768	60551	1
Vp027	1594	Picture	MorphM5_08_orig.jpg ; MorphM5_10_UPPER.jpg	22107911	0	1	32644	2	0	next	incorrect	3189
Vp027	1594	Response	1	22140408	32497	1
Vp027	1595	Picture	MorphF7_08_orig.jpg ; MorphF7_00_UPPER.jpg	22140555	0	1	16057	2	0	next	incorrect	3191
Vp027	1595	Response	1	22156488	15933	1
Vp027	1596	Picture	MorphM3_10_orig.jpg ; MorphM3_10_UPPER.jpg	22156612	0	1	25876	2	0	next	incorrect	3193
Vp027	1596	Response	1	22182408	25796	1
Vp027	1597	Picture	MorphF8_02_orig.jpg ; MorphF8_00_UPPER.jpg	22182488	0	1	7696	2	0	next	hit	3195
Vp027	1597	Response	2	22190087	7599	1
Vp027	1598	Picture	MorphF4_00_orig.jpg ; MorphF4_00_UPPER.jpg	22190184	0	1	38748	2	0	next	incorrect	3197
Vp027	1598	Response	1	22228807	38623	1
Vp027	1599	Picture	MorphM2_01_orig.jpg ; MorphM2_10_UPPER.jpg	22228932	0	1	10203	150	0	next	hit	3199
Vp027	1599	Response	2	22239127	10195	1
Vp027	1600	Picture	MorphM3_00_orig.jpg ; MorphM3_00_UPPER.jpg	22239135	0	149	23370	150	0	next	incorrect	3201
Vp027	1600	Response	1	22262407	23272	1
Vp027	1601	Picture	MorphF3_02_orig.jpg ; MorphF3_00_UPPER.jpg	22262505	0	1	10881	2	0	next	incorrect	3203
Vp027	1601	Response	1	22273287	10782	1
Vp027	1602	Picture	MorphF8_06_orig.jpg ; MorphF8_00_UPPER.jpg	22273386	0	1	12209	2	0	next	hit	3205
Vp027	1602	Response	2	22285447	12061	1
Vp027	1603	Picture	MorphM4_00_orig.jpg ; MorphM4_10_UPPER.jpg	22285595	0	1	15260	2	0	next	hit	3207
Vp027	1603	Response	2	22300726	15131	1
Vp027	1604	Picture	MorphF4_10_orig.jpg ; MorphF4_00_UPPER.jpg	22300855	0	1	10035	185	0	next	incorrect	3209
Vp027	1604	Response	1	22310886	10031	1
Vp027	1605	Picture	MorphM3_00_orig.jpg ; MorphM3_10_UPPER.jpg	22310890	0	184	12656	185	0	next	incorrect	3211
Vp027	1605	Response	1	22323446	12556	1
Vp027	1606	Picture	MorphF7_01_orig.jpg ; MorphF7_10_UPPER.jpg	22323546	0	1	13403	2	0	next	hit	3213
Vp027	1606	Response	2	22336806	13260	1
Vp027	1607	Picture	MorphF2_08_orig.jpg ; MorphF2_10_UPPER.jpg	22336949	0	1	27999	2	0	next	hit	3215
Vp027	1607	Response	2	22364806	27857	1
Vp027	1608	Picture	MorphM5_02_orig.jpg ; MorphM5_10_UPPER.jpg	22364948	0	1	13137	2	0	next	incorrect	3217
Vp027	1608	Response	1	22378006	13058	1
Vp027	1609	Picture	MorphF9_00_orig.jpg ; MorphF9_10_UPPER.jpg	22378085	0	1	21498	2	0	next	hit	3219
Vp027	1609	Response	2	22399446	21361	1
Vp027	1610	Picture	MorphM9_03_orig.jpg ; MorphM9_00_UPPER.jpg	22399583	0	1	11014	2	0	next	hit	3221
Vp027	1610	Response	2	22410485	10902	1
Vp027	1611	Picture	MorphF2_00_orig.jpg ; MorphF2_10_UPPER.jpg	22410597	0	1	61572	2	0	next	incorrect	3223
Vp027	1611	Response	1	22472085	61488	1
Vp027	1612	Picture	MorphM7_05_orig.jpg ; MorphM7_00_UPPER.jpg	22472169	0	1	11763	182	0	next	hit	3225
Vp027	1612	Response	2	22483925	11756	1
Vp027	1613	Picture	MorphM1_07_orig.jpg ; MorphM1_10_UPPER.jpg	22483932	0	181	16880	334	0	next	hit	3227
Vp027	1613	Response	2	22500805	16873	1
Vp027	1614	Picture	MorphF1_00_orig.jpg ; MorphF1_00_UPPER.jpg	22500812	0	153	14218	154	0	next	incorrect	3229
Vp027	1614	Response	1	22514884	14072	1
Vp027	1615	Picture	MorphF8_07_orig.jpg ; MorphF8_10_UPPER.jpg	22515030	0	1	11545	2	0	next	incorrect	3231
Vp027	1615	Response	1	22526484	11454	1
Vp027	1616	Picture	MorphM6_04_orig.jpg ; MorphM6_00_UPPER.jpg	22526575	0	1	7962	2	0	next	incorrect	3233
Vp027	1616	Response	1	22534404	7829	1
Vp027	1617	Picture	MorphM4_09_orig.jpg ; MorphM4_00_UPPER.jpg	22534537	0	1	3848	2	0	next	hit	3235
Vp027	1617	Response	2	22538244	3707	1
Vp027	1618	Picture	MorphF3_05_orig.jpg ; MorphF3_00_UPPER.jpg	22538385	0	1	12986	153	0	next	hit	3237
Vp027	1618	Response	2	22551364	12979	1
Vp027	1619	Picture	MorphM7_08_orig.jpg ; MorphM7_10_UPPER.jpg	22551371	0	152	19360	318	0	next	incorrect	3239
Vp027	1619	Response	1	22570724	19353	1
Vp027	1620	Picture	MorphF4_10_orig.jpg ; MorphF4_10_UPPER.jpg	22570731	0	166	13680	320	0	next	incorrect	3241
Vp027	1620	Response	1	22584404	13673	1
Vp027	1621	Picture	MorphF1_03_orig.jpg ; MorphF1_00_UPPER.jpg	22584411	0	154	17139	155	0	next	hit	3243
Vp027	1621	Response	2	22601444	17033	1
Vp027	1622	Picture	MorphM1_06_orig.jpg ; MorphM1_00_UPPER.jpg	22601550	0	1	19639	2	0	next	hit	3245
Vp027	1622	Response	2	22621043	19493	1
Vp027	1623	Picture	MorphF3_03_orig.jpg ; MorphF3_10_UPPER.jpg	22621189	0	1	16056	3	0	next	incorrect	3247
Vp027	1623	Response	1	22637123	15934	1
Vp027	1624	Picture	MorphF1_08_orig.jpg ; MorphF1_10_UPPER.jpg	22637245	0	2	6768	3	0	next	incorrect	3249
Vp027	1624	Response	1	22643923	6678	1
Vp027	1625	Picture	MorphM1_04_orig.jpg ; MorphM1_10_UPPER.jpg	22644013	0	1	8360	2	0	next	hit	3251
Vp027	1625	Response	2	22652243	8230	1
Vp027	1626	Picture	MorphM7_00_orig.jpg ; MorphM7_10_UPPER.jpg	22652373	0	1	31557	160	0	next	hit	3253
Vp027	1626	Response	2	22683923	31550	1
Vp027	1627	Picture	MorphM2_05_orig.jpg ; MorphM2_10_UPPER.jpg	22683930	0	159	28821	160	0	next	incorrect	3255
Vp027	1627	Response	1	22712643	28713	1
Vp027	1628	Picture	MorphF5_06_orig.jpg ; MorphF5_00_UPPER.jpg	22712751	0	1	39659	152	0	next	incorrect	3257
Vp027	1628	Response	1	22752402	39651	1
Vp027	1629	Picture	MorphM1_00_orig.jpg ; MorphM1_00_UPPER.jpg	22752410	0	151	6255	152	0	next	hit	3259
Vp027	1629	Response	2	22758562	6152	1
Vp027	1630	Picture	MorphM2_03_orig.jpg ; MorphM2_00_UPPER.jpg	22758665	0	1	41136	2	0	next	incorrect	3261
Vp027	1630	Response	1	22799682	41017	1
Vp027	1631	Picture	MorphF10_03_orig.jpg ; MorphF10_10_UPPER.jpg	22799801	0	1	22426	2	0	next	hit	3263
Vp027	1631	Response	2	22822082	22281	1
Vp027	1632	Picture	MorphF3_04_orig.jpg ; MorphF3_10_UPPER.jpg	22822227	0	1	22426	2	0	next	hit	3265
Vp027	1632	Response	2	22844561	22334	1
Vp027	1633	Picture	MorphF1_10_orig.jpg ; MorphF1_10_UPPER.jpg	22844653	0	1	8626	2	0	next	incorrect	3267
Vp027	1633	Response	1	22853201	8548	1
Vp027	1634	Picture	MorphM7_04_orig.jpg ; MorphM7_00_UPPER.jpg	22853279	0	1	22293	2	0	next	hit	3269
Vp027	1634	Response	2	22875441	22162	1
Vp027	1635	Picture	MorphM10_10_orig.jpg ; MorphM10_10_UPPER.jpg	22875572	0	1	8095	2	0	next	hit	3271
Vp027	1635	Response	2	22883601	8029	1
Vp027	1636	Picture	MorphF3_10_orig.jpg ; MorphF3_10_UPPER.jpg	22883667	0	1	27335	2	0	next	incorrect	3273
Vp027	1636	Response	1	22910881	27214	1
Vp027	1637	Picture	MorphM10_04_orig.jpg ; MorphM10_10_UPPER.jpg	22911002	0	1	27071	2	0	next	hit	3275
Vp027	1637	Response	2	22938000	26998	1
Vp027	1638	Picture	MorphM4_06_orig.jpg ; MorphM4_00_UPPER.jpg	22938073	0	1	17781	3	0	next	incorrect	3277
Vp027	1638	Response	1	22955760	17687	1
Vp027	1639	Picture	MorphM5_06_orig.jpg ; MorphM5_00_UPPER.jpg	22955854	0	2	39279	3	0	next	incorrect	3279
Vp027	1639	Response	1	22995040	39186	1
Vp027	1640	Picture	MorphF3_01_orig.jpg ; MorphF3_00_UPPER.jpg	22995133	0	1	16057	2	0	next	hit	3281
Vp027	1640	Response	2	23011120	15987	1
Vp027	1641	Picture	MorphF10_06_orig.jpg ; MorphF10_10_UPPER.jpg	23011190	0	1	21057	177	0	next	incorrect	3283
Vp027	1641	Response	1	23032240	21050	1
Vp027	1642	Picture	MorphM4_04_orig.jpg ; MorphM4_00_UPPER.jpg	23032247	0	176	31093	177	0	next	incorrect	3285
Vp027	1642	Response	1	23063199	30952	1
Vp027	1643	Picture	MorphF1_05_orig.jpg ; MorphF1_10_UPPER.jpg	23063340	0	1	8493	2	0	next	hit	3287
Vp027	1643	Response	2	23071759	8419	1
Vp027	1644	Picture	MorphF10_05_orig.jpg ; MorphF10_10_UPPER.jpg	23071833	0	1	50558	2	0	next	incorrect	3289
Vp027	1644	Response	1	23122319	50486	1
Vp027	1645	Picture	MorphF2_07_orig.jpg ; MorphF2_00_UPPER.jpg	23122391	0	1	69269	2	0	next	hit	3291
Vp027	1645	Response	2	23191598	69207	1
Vp027	1646	Picture	MorphF5_00_orig.jpg ; MorphF5_10_UPPER.jpg	23191660	0	1	26105	171	0	next	incorrect	3293
Vp027	1646	Response	1	23217758	26098	1
Vp027	1647	Picture	MorphF10_08_orig.jpg ; MorphF10_00_UPPER.jpg	23217765	0	170	12510	171	0	next	hit	3295
Vp027	1647	Response	2	23230158	12393	1
Vp027	1648	Picture	MorphM6_07_orig.jpg ; MorphM6_10_UPPER.jpg	23230275	0	1	22028	2	0	next	incorrect	3297
Vp027	1648	Response	1	23252237	21962	1
Vp027	1649	Picture	MorphF2_02_orig.jpg ; MorphF2_10_UPPER.jpg	23252303	0	1	14464	2	0	next	hit	3299
Vp027	1649	Response	2	23266637	14334	1
Vp027	1650	Picture	MorphM4_00_orig.jpg ; MorphM4_00_UPPER.jpg	23266767	0	1	15078	184	0	next	incorrect	3301
Vp027	1650	Response	1	23281837	15070	1
Vp027	1651	Picture	MorphF4_05_orig.jpg ; MorphF4_00_UPPER.jpg	23281845	0	183	18229	184	0	next	hit	3303
Vp027	1651	Response	2	23299997	18152	1
Vp027	1652	Picture	MorphM9_08_orig.jpg ; MorphM9_10_UPPER.jpg	23300074	0	1	28132	2	0	next	incorrect	3305
Vp027	1652	Response	1	23328077	28003	1
Vp027	1653	Picture	MorphF3_09_orig.jpg ; MorphF3_00_UPPER.jpg	23328206	0	1	24019	2	0	next	hit	3307
Vp027	1653	Response	2	23352156	23950	1
Vp027	1654	Picture	MorphM9_01_orig.jpg ; MorphM9_00_UPPER.jpg	23352225	0	1	16419	170	0	next	incorrect	3309
Vp027	1654	Response	1	23368636	16411	1
Vp027	1655	Picture	MorphF5_08_orig.jpg ; MorphF5_00_UPPER.jpg	23368644	0	169	24452	170	0	next	incorrect	3311
Vp027	1655	Response	1	23392956	24312	1
Vp027	1656	Picture	MorphF1_06_orig.jpg ; MorphF1_10_UPPER.jpg	23393096	0	1	5573	2	0	next	hit	3313
Vp027	1656	Response	2	23398556	5460	1
Vp027	1657	Picture	MorphF7_00_orig.jpg ; MorphF7_00_UPPER.jpg	23398669	0	1	15791	2	0	next	incorrect	3315
Vp027	1657	Response	1	23414396	15727	1
Vp027	1658	Picture	MorphF6_01_orig.jpg ; MorphF6_10_UPPER.jpg	23414460	0	1	8183	179	0	next	hit	3317
Vp027	1658	Response	2	23422636	8176	1
Vp027	1659	Picture	MorphF5_03_orig.jpg ; MorphF5_00_UPPER.jpg	23422643	0	178	11681	353	0	next	incorrect	3319
Vp027	1659	Response	1	23434316	11673	1
Vp027	1660	Picture	MorphF7_09_orig.jpg ; MorphF7_00_UPPER.jpg	23434324	0	175	34410	176	0	next	incorrect	3321
Vp027	1660	Response	1	23468635	34311	1
Vp027	1661	Picture	MorphM5_02_orig.jpg ; MorphM5_00_UPPER.jpg	23468734	0	1	8709	184	0	next	hit	3323
Vp027	1661	Response	2	23477435	8701	1
Vp027	1662	Picture	MorphM10_08_orig.jpg ; MorphM10_10_UPPER.jpg	23477443	0	183	51520	333	0	next	incorrect	3325
Vp027	1662	Response	1	23528955	51512	1
Vp027	1663	Picture	MorphF6_05_orig.jpg ; MorphF6_10_UPPER.jpg	23528963	0	150	12319	322	0	next	hit	3327
Vp027	1663	Response	2	23541275	12312	1
Vp027	1664	Picture	MorphF1_06_orig.jpg ; MorphF1_00_UPPER.jpg	23541282	0	172	12480	337	0	next	incorrect	3329
Vp027	1664	Response	1	23553755	12473	1
Vp027	1665	Picture	MorphM3_01_orig.jpg ; MorphM3_00_UPPER.jpg	23553762	0	165	43822	166	0	next	incorrect	3331
Vp027	1665	Response	1	23597434	43672	1
Vp027	1666	Picture	MorphM8_02_orig.jpg ; MorphM8_00_UPPER.jpg	23597584	0	1	16986	2	0	next	hit	3333
Vp027	1666	Response	2	23614474	16890	1
Vp027	1667	Picture	MorphM2_08_orig.jpg ; MorphM2_00_UPPER.jpg	23614570	0	1	13933	2	0	next	incorrect	3335
Vp027	1667	Response	1	23628394	13824	1
Vp027	1668	Picture	MorphF9_02_orig.jpg ; MorphF9_00_UPPER.jpg	23628503	0	1	22824	2	0	next	hit	3337
Vp027	1668	Response	2	23651194	22691	1
Vp027	1669	Picture	MorphF7_02_orig.jpg ; MorphF7_00_UPPER.jpg	23651327	0	1	14331	2	0	next	incorrect	3339
Vp027	1669	Response	1	23665514	14187	1
Vp027	1670	Picture	MorphM8_09_orig.jpg ; MorphM8_00_UPPER.jpg	23665658	0	1	10579	172	0	next	hit	3341
Vp027	1670	Response	2	23676233	10575	1
Vp027	1671	Picture	MorphF7_03_orig.jpg ; MorphF7_00_UPPER.jpg	23676237	0	171	16359	172	0	next	hit	3343
Vp027	1671	Response	2	23692473	16236	1
Vp027	1672	Picture	MorphF9_04_orig.jpg ; MorphF9_00_UPPER.jpg	23692596	0	1	9005	153	0	next	hit	3345
Vp027	1672	Response	2	23701593	8997	1
Vp027	1673	Picture	MorphM6_08_orig.jpg ; MorphM6_10_UPPER.jpg	23701601	0	152	30274	153	0	next	incorrect	3347
Vp027	1673	Response	1	23731753	30152	1
Vp027	1674	Picture	MorphF6_02_orig.jpg ; MorphF6_00_UPPER.jpg	23731875	0	1	21895	2	0	next	incorrect	3349
Vp027	1674	Response	1	23753673	21798	1
Vp027	1675	Picture	MorphM3_03_orig.jpg ; MorphM3_00_UPPER.jpg	23753770	0	1	7564	2	0	next	hit	3351
Vp027	1675	Response	2	23761273	7503	1
Vp027	1676	Picture	MorphM10_00_orig.jpg ; MorphM10_10_UPPER.jpg	23761334	0	1	33573	2	0	next	hit	3353
Vp027	1676	Response	2	23794792	33458	1
Vp027	1677	Picture	MorphM2_06_orig.jpg ; MorphM2_00_UPPER.jpg	23794907	0	1	16720	2	0	next	incorrect	3355
Vp027	1677	Response	1	23811512	16605	1
Vp027	1678	Picture	MorphM5_01_orig.jpg ; MorphM5_00_UPPER.jpg	23811627	0	1	12739	2	0	next	hit	3357
Vp027	1678	Response	2	23824232	12605	1
Vp027	1679	Picture	MorphF8_10_orig.jpg ; MorphF8_10_UPPER.jpg	23824366	0	1	33838	2	0	next	incorrect	3359
Vp027	1679	Response	1	23858072	33706	1
Vp027	1680	Picture	MorphF9_10_orig.jpg ; MorphF9_10_UPPER.jpg	23858204	0	1	8493	2	0	next	hit	3361
Vp027	1680	Response	2	23866552	8348	1
Vp027	1681	Picture	MorphF4_08_orig.jpg ; MorphF4_10_UPPER.jpg	23866697	0	1	7538	160	0	next	incorrect	3363
Vp027	1681	Response	1	23874232	7535	1
Vp027	1682	Picture	MorphF8_09_orig.jpg ; MorphF8_00_UPPER.jpg	23874235	0	159	9978	160	0	next	incorrect	3365
Vp027	1682	Response	1	23884071	9836	1
Vp027	1683	Picture	MorphM5_00_orig.jpg ; MorphM5_10_UPPER.jpg	23884213	0	1	4346	168	0	next	hit	3367
Vp027	1683	Response	2	23888551	4338	1
Vp027	1684	Picture	MorphM3_10_orig.jpg ; MorphM3_00_UPPER.jpg	23888559	0	167	24847	168	0	next	incorrect	3369
Vp027	1684	Response	1	23913271	24712	1
Vp027	1685	Picture	MorphF9_07_orig.jpg ; MorphF9_10_UPPER.jpg	23913406	0	1	7830	2	0	next	hit	3371
Vp027	1685	Response	2	23921111	7705	1
Vp027	1686	Picture	MorphF10_09_orig.jpg ; MorphF10_00_UPPER.jpg	23921236	0	1	11943	2	0	next	incorrect	3373
Vp027	1686	Response	1	23933031	11795	1
Vp027	1687	Picture	MorphF5_05_orig.jpg ; MorphF5_10_UPPER.jpg	23933179	0	1	8360	2	0	next	incorrect	3375
Vp027	1687	Response	1	23941431	8252	1
Vp027	1688	Picture	MorphM4_06_orig.jpg ; MorphM4_10_UPPER.jpg	23941539	0	1	6619	150	0	next	hit	3377
Vp027	1688	Response	2	23948151	6612	1
Vp027	1689	Picture	MorphM8_10_orig.jpg ; MorphM8_00_UPPER.jpg	23948158	0	149	10101	150	0	next	hit	3379
Vp027	1689	Response	2	23958151	9993	1
Vp027	1690	Picture	MorphM2_05_orig.jpg ; MorphM2_00_UPPER.jpg	23958259	0	1	8459	168	0	next	hit	3381
Vp027	1690	Response	2	23966711	8452	1
Vp027	1691	Picture	MorphM7_06_orig.jpg ; MorphM7_10_UPPER.jpg	23966718	0	167	5872	168	0	next	incorrect	3383
Vp027	1691	Response	1	23972471	5753	1
Vp027	1692	Picture	MorphF5_05_orig.jpg ; MorphF5_00_UPPER.jpg	23972590	0	1	6608	162	0	next	incorrect	3385
Vp027	1692	Response	1	23979191	6601	1
Vp027	1693	Picture	MorphM6_10_orig.jpg ; MorphM6_00_UPPER.jpg	23979198	0	161	4671	162	0	next	hit	3387
Vp027	1693	Response	2	23983750	4552	1
Vp027	1694	Picture	MorphM10_00_orig.jpg ; MorphM10_00_UPPER.jpg	23983869	0	1	18180	2	0	next	hit	3389
Vp027	1694	Response	2	24001910	18041	1
Vp027	1695	Picture	MorphM6_05_orig.jpg ; MorphM6_10_UPPER.jpg	24002049	0	1	6900	2	0	next	incorrect	3391
Vp027	1695	Response	1	24008870	6821	1
Vp027	1696	Picture	MorphM10_07_orig.jpg ; MorphM10_00_UPPER.jpg	24008949	0	1	6635	2	0	next	incorrect	3393
Vp027	1696	Response	1	24015510	6561	1
Vp027	1697	Picture	MorphF6_10_orig.jpg ; MorphF6_00_UPPER.jpg	24015584	0	1	6502	3	0	next	incorrect	3395
Vp027	1697	Response	1	24021990	6406	1
Vp027	1698	Picture	MorphM6_02_orig.jpg ; MorphM6_10_UPPER.jpg	24022086	0	2	7671	162	0	next	incorrect	3397
Vp027	1698	Response	1	24029750	7664	1
Vp027	1699	Picture	MorphM7_05_orig.jpg ; MorphM7_10_UPPER.jpg	24029757	0	160	6881	339	0	next	hit	3399
Vp027	1699	Response	2	24036630	6873	1
Vp027	1700	Picture	MorphF8_10_orig.jpg ; MorphF8_00_UPPER.jpg	24036638	0	179	8936	180	0	next	hit	3401
Vp027	1700	Response	2	24045510	8872	1
Vp027	1701	Picture	MorphF3_09_orig.jpg ; MorphF3_10_UPPER.jpg	24045574	0	1	5143	167	0	next	incorrect	3403
Vp027	1701	Response	1	24050710	5136	1
Vp027	1702	Picture	MorphF8_04_orig.jpg ; MorphF8_10_UPPER.jpg	24050717	0	166	4942	167	0	next	hit	3405
Vp027	1702	Response	2	24055590	4873	1
Vp027	1703	Picture	MorphF5_03_orig.jpg ; MorphF5_10_UPPER.jpg	24055659	0	1	7033	2	0	next	hit	3407
Vp027	1703	Response	2	24062550	6891	1
Vp027	1704	Picture	MorphF1_09_orig.jpg ; MorphF1_00_UPPER.jpg	24062692	0	1	8985	173	0	next	hit	3409
Vp027	1704	Response	2	24071670	8978	1
Vp027	1705	Picture	MorphM8_08_orig.jpg ; MorphM8_00_UPPER.jpg	24071677	0	172	5347	173	0	next	incorrect	3411
Vp027	1705	Response	1	24076950	5273	1
Vp027	1706	Picture	MorphF2_09_orig.jpg ; MorphF2_00_UPPER.jpg	24077024	0	1	13374	163	0	next	incorrect	3413
Vp027	1706	Response	1	24090390	13366	1
Vp027	1707	Picture	MorphM8_04_orig.jpg ; MorphM8_00_UPPER.jpg	24090398	0	162	7327	163	0	next	hit	3415
Vp027	1707	Response	2	24097589	7191	1
Vp027	1708	Picture	MorphM5_09_orig.jpg ; MorphM5_10_UPPER.jpg	24097725	0	1	20271	166	0	next	incorrect	3417
Vp027	1708	Response	1	24117989	20264	1
Vp027	1709	Picture	MorphF1_03_orig.jpg ; MorphF1_10_UPPER.jpg	24117996	0	165	7330	166	0	next	hit	3419
Vp027	1709	Response	2	24125189	7193	1
Vp027	1710	Picture	MorphF7_04_orig.jpg ; MorphF7_00_UPPER.jpg	24125326	0	1	9156	2	0	next	incorrect	3421
Vp027	1710	Response	1	24134389	9063	1
Vp027	1711	Picture	MorphM4_07_orig.jpg ; MorphM4_10_UPPER.jpg	24134482	0	1	5839	2	0	next	hit	3423
Vp027	1711	Response	2	24140229	5747	1
Vp027	1712	Picture	MorphM8_09_orig.jpg ; MorphM8_10_UPPER.jpg	24140321	0	1	14715	149	0	next	hit	3425
Vp027	1712	Response	2	24155029	14708	1
Vp027	1713	Picture	MorphF9_09_orig.jpg ; MorphF9_10_UPPER.jpg	24155036	0	148	18061	149	0	next	incorrect	3427
Vp027	1713	Response	1	24172949	17913	1
Vp027	1714	Picture	MorphM7_01_orig.jpg ; MorphM7_10_UPPER.jpg	24173097	0	1	3716	2	0	next	hit	3429
Vp027	1714	Response	2	24176709	3612	1
Vp027	1715	Picture	MorphF1_04_orig.jpg ; MorphF1_10_UPPER.jpg	24176813	0	1	7298	2	0	next	incorrect	3431
Vp027	1715	Response	1	24183989	7176	1
Vp027	1716	Picture	MorphF2_04_orig.jpg ; MorphF2_00_UPPER.jpg	24184111	0	1	5574	2	0	next	incorrect	3433
Vp027	1716	Response	1	24189589	5478	1
Vp027	1717	Picture	MorphM9_07_orig.jpg ; MorphM9_00_UPPER.jpg	24189685	0	1	6635	2	0	next	hit	3435
Vp027	1717	Response	2	24196228	6543	1
Vp027	1718	Picture	MorphM1_01_orig.jpg ; MorphM1_10_UPPER.jpg	24196320	0	1	10615	2	0	next	hit	3437
Vp027	1718	Response	2	24206868	10548	1
Vp027	1719	Picture	MorphM2_00_orig.jpg ; MorphM2_00_UPPER.jpg	24206935	0	1	35380	186	0	next	incorrect	3439
Vp027	1719	Response	1	24242308	35373	1
Vp027	1720	Picture	MorphM3_08_orig.jpg ; MorphM3_10_UPPER.jpg	24242315	0	185	5492	186	0	next	incorrect	3441
Vp027	1720	Response	1	24247668	5353	1
Vp027	1721	Picture	MorphF10_05_orig.jpg ; MorphF10_00_UPPER.jpg	24247807	0	1	2748	173	0	next	hit	3443
Vp027	1721	Response	2	24250548	2741	1
Vp027	1722	Picture	MorphM2_00_orig.jpg ; MorphM2_10_UPPER.jpg	24250555	0	172	30293	173	0	next	incorrect	3445
Vp027	1722	Response	1	24280708	30153	1
Vp027	1723	Picture	MorphM9_06_orig.jpg ; MorphM9_10_UPPER.jpg	24280848	0	1	7564	2	0	next	incorrect	3447
Vp027	1723	Response	1	24288308	7460	1
Vp027	1724	Picture	MorphM10_07_orig.jpg ; MorphM10_10_UPPER.jpg	24288412	0	1	5441	2	0	next	hit	3449
Vp027	1724	Response	2	24293748	5336	1
Vp027	1725	Picture	MorphM3_05_orig.jpg ; MorphM3_10_UPPER.jpg	24293853	0	1	13668	2	0	next	hit	3451
Vp027	1725	Response	2	24307427	13574	1
Vp027	1726	Picture	MorphM8_07_orig.jpg ; MorphM8_00_UPPER.jpg	24307521	0	1	13668	2	0	next	incorrect	3453
Vp027	1726	Response	1	24321107	13586	1
Vp027	1727	Picture	MorphM6_01_orig.jpg ; MorphM6_10_UPPER.jpg	24321189	0	1	13402	2	0	next	hit	3455
Vp027	1727	Response	2	24334467	13278	1
Vp027	1728	Picture	MorphF10_09_orig.jpg ; MorphF10_10_UPPER.jpg	24334591	0	1	9422	2	0	next	incorrect	3457
Vp027	1728	Response	1	24343907	9316	1
Vp027	1729	Picture	MorphF2_03_orig.jpg ; MorphF2_10_UPPER.jpg	24344013	0	1	5839	2	0	next	hit	3459
Vp027	1729	Response	2	24349747	5734	1
Vp027	1730	Picture	MorphF3_01_orig.jpg ; MorphF3_10_UPPER.jpg	24349852	0	1	6767	2	0	next	incorrect	3461
Vp027	1730	Response	1	24356547	6695	1
Vp027	1731	Picture	MorphF1_10_orig.jpg ; MorphF1_00_UPPER.jpg	24356619	0	1	7697	2	0	next	incorrect	3463
Vp027	1731	Response	1	24364227	7608	1
Vp027	1732	Picture	MorphM8_02_orig.jpg ; MorphM8_10_UPPER.jpg	24364316	0	1	40871	2	0	next	hit	3465
Vp027	1732	Response	2	24405107	40791	1
Vp027	1733	Picture	MorphM10_04_orig.jpg ; MorphM10_00_UPPER.jpg	24405187	0	1	13270	2	0	next	hit	3467
Vp027	1733	Response	2	24418306	13119	1
Vp027	1734	Picture	MorphF4_04_orig.jpg ; MorphF4_10_UPPER.jpg	24418457	0	1	10085	2	0	next	incorrect	3469
Vp027	1734	Response	1	24428466	10009	1
Vp027	1735	Picture	MorphM7_06_orig.jpg ; MorphM7_00_UPPER.jpg	24428542	0	1	30255	2	0	next	hit	3471
Vp027	1735	Response	2	24458706	30164	1
Vp027	1736	Picture	MorphM5_04_orig.jpg ; MorphM5_00_UPPER.jpg	24458797	0	1	8493	2	0	next	incorrect	3473
Vp027	1736	Response	1	24467186	8389	1
Vp027	1737	Picture	MorphF3_07_orig.jpg ; MorphF3_10_UPPER.jpg	24467290	0	1	22383	178	0	next	incorrect	3475
Vp027	1737	Response	1	24489666	22376	1
Vp027	1738	Picture	MorphF7_09_orig.jpg ; MorphF7_10_UPPER.jpg	24489673	0	177	37596	179	0	next	hit	3477
Vp027	1738	Response	2	24527185	37512	1
Vp027	1739	Picture	MorphM1_09_orig.jpg ; MorphM1_00_UPPER.jpg	24527269	0	2	43127	4	0	next	incorrect	3479
Vp027	1739	Response	1	24570305	43036	1
Vp027	1740	Picture	MorphF5_10_orig.jpg ; MorphF5_00_UPPER.jpg	24570396	0	2	34369	3	0	next	hit	3481
Vp027	1740	Response	2	24604705	34309	1
Vp027	1741	Picture	MorphM8_01_orig.jpg ; MorphM8_00_UPPER.jpg	24604765	0	1	19227	149	0	next	incorrect	3483
Vp027	1741	Response	1	24623984	19219	1
Vp027	1742	Picture	MorphF5_07_orig.jpg ; MorphF5_00_UPPER.jpg	24623992	0	148	22160	297	0	next	hit	3485
Vp027	1742	Response	2	24646144	22152	1
Vp027	1743	Picture	MorphF2_01_orig.jpg ; MorphF2_10_UPPER.jpg	24646152	0	149	47654	150	0	next	incorrect	3487
Vp027	1743	Response	1	24693744	47592	1
Vp027	1744	Picture	MorphF8_05_orig.jpg ; MorphF8_10_UPPER.jpg	24693806	0	1	9687	2	0	next	hit	3489
Vp027	1744	Response	2	24703344	9538	1
Vp027	1745	Picture	MorphF10_08_orig.jpg ; MorphF10_10_UPPER.jpg	24703493	0	1	7938	159	0	next	incorrect	3491
Vp027	1745	Response	1	24711424	7931	1
Vp027	1746	Picture	MorphF4_02_orig.jpg ; MorphF4_00_UPPER.jpg	24711431	0	158	3872	159	0	next	hit	3493
Vp027	1746	Response	2	24715183	3752	1
Vp027	1747	Picture	MorphM1_04_orig.jpg ; MorphM1_00_UPPER.jpg	24715303	0	1	1114518	151	0	next	hit	3495
Vp027	1747	Response	2	25829813	1114510	1
Vp027	1748	Picture	MorphM10_01_orig.jpg ; MorphM10_10_UPPER.jpg	25829821	0	150	7680	317	0	next	hit	3497
Vp027	1748	Response	2	25837493	7672	1
Vp027	1749	Picture	MorphF7_07_orig.jpg ; MorphF7_00_UPPER.jpg	25837501	0	167	713951	168	0	next	hit	3499
Vp027	1749	Response	2	26551326	713825	1
Vp027	1750	Picture	MorphM8_03_orig.jpg ; MorphM8_10_UPPER.jpg	26551452	0	1	4601	178	0	next	incorrect	3501
Vp027	1750	Response	1	26556046	4594	1
Vp027	1751	Picture	MorphF6_06_orig.jpg ; MorphF6_00_UPPER.jpg	26556053	0	177	6147	178	0	next	incorrect	3503
Vp027	1751	Response	1	26562126	6073	1
Vp027	1752	Picture	MorphF2_00_orig.jpg ; MorphF2_00_UPPER.jpg	26562200	0	1	6768	2	0	next	incorrect	3505
Vp027	1752	Response	1	26568846	6646	1
Vp027	1753	Picture	MorphM8_06_orig.jpg ; MorphM8_10_UPPER.jpg	26568968	0	1	5042	2	0	next	hit	3507
Vp027	1753	Response	2	26573885	4917	2
Vp027	1754	Picture	MorphF9_10_orig.jpg ; MorphF9_00_UPPER.jpg	26574010	0	1	9289	2	0	next	incorrect	3509
Vp027	1754	Response	1	26583166	9156	1
Vp027	1755	Picture	MorphF1_07_orig.jpg ; MorphF1_00_UPPER.jpg	26583299	0	1	7829	2	0	next	hit	3511
Vp027	1755	Response	2	26591006	7707	1
Vp027	1756	Picture	MorphF3_08_orig.jpg ; MorphF3_00_UPPER.jpg	26591128	0	1	14863	2	0	next	hit	3513
Vp027	1756	Response	2	26605886	14758	1
Vp027	1757	Picture	MorphF5_07_orig.jpg ; MorphF5_10_UPPER.jpg	26605991	0	1	12208	2	0	next	hit	3515
Vp027	1757	Response	2	26618126	12135	1
Vp027	1758	Picture	MorphM4_03_orig.jpg ; MorphM4_10_UPPER.jpg	26618199	0	1	3381820	2	0	next	hit	3517
Vp027	1758	Response	2	29999934	3381735	1
Vp027	1759	Picture	MorphM7_02_orig.jpg ; MorphM7_00_UPPER.jpg	30000019	0	1	50402	158	0	next	hit	3519
Vp027	1759	Response	2	30050413	50394	1
Vp027	1760	Picture	MorphM5_10_orig.jpg ; MorphM5_00_UPPER.jpg	30050421	0	157	20857	158	0	next	hit	3521
Vp027	1760	Response	2	30071133	20712	1
Vp027	1761	Picture	MorphM10_09_orig.jpg ; MorphM10_00_UPPER.jpg	30071278	0	1	7962	2	0	next	hit	3523
Vp027	1761	Response	2	30079133	7855	1
Vp027	1762	Picture	MorphM8_08_orig.jpg ; MorphM8_10_UPPER.jpg	30079240	0	1	11014	2	0	next	hit	3525
Vp027	1762	Response	2	30090173	10933	1
Vp027	1763	Picture	MorphF1_01_orig.jpg ; MorphF1_10_UPPER.jpg	30090254	0	1	12075	2	0	next	hit	3527
Vp027	1763	Response	2	30102252	11998	1
Vp027	1764	Picture	MorphM3_08_orig.jpg ; MorphM3_00_UPPER.jpg	30102329	0	1	4508032	2	0	next	hit	3529
Vp027	1764	Response	2	34605330	4503001	1
Vp027	1765	Picture	end_ins	34610361	5000	1	56379	2	5000	next	other	0
Vp027	1765	Response	2	34660449	55088	1
