# Supplementary material for: Categorical Perception of Fear and Anger Expressions in Whole, Masked and Composite Faces
Source: PLoS One. 2015 Aug 11;10(8):e0134790. doi: 10.1371/journal.pone.0134790 (PMC4532458; doi:10.1371/journal.pone.0134790)
Supplement: S1 Dataset — (ZIP) [file pone.0134790.s001.zip › Exp2/Vp026-Vp026_UpDown_Identification.log]

Scenario - 
Logfile written - 09/17/2014 19:00:39

Subject	Trial	Event Type	Code	Time	TTime	Uncertainty	Duration	Uncertainty	ReqTime	ReqDur	Stim Type	Pair Index

Vp026	1	Picture	instruction	-9867	0	1	278534	2	0	next	other	0
Vp026	1	Response	1	268575	278442	1
Vp026	2	Response	3	468183	199516	1
Vp026	3	Picture	MorphM9_09_orig.jpg ; MorphM9_00_UPPER.jpg	468193	0	187	639346	371	0	next	hit	5
Vp026	3	Response	2	1107529	639336	1
Vp026	4	Picture	MorphM7_02_orig.jpg ; MorphM7_00_UPPER.jpg	1107539	0	184	37519	403	0	next	incorrect	7
Vp026	4	Response	1	1145049	37510	1
Vp026	5	Picture	MorphM6_03_orig.jpg ; MorphM6_00_UPPER.jpg	1145058	0	219	21715	220	0	next	incorrect	9
Vp026	5	Response	1	1166649	21591	1
Vp026	6	Picture	MorphM5_08_orig.jpg ; MorphM5_10_UPPER.jpg	1166773	0	1	21484	148	0	next	hit	11
Vp026	6	Response	2	1188249	21476	1
Vp026	7	Picture	MorphM9_06_orig.jpg ; MorphM9_00_UPPER.jpg	1188257	0	147	30481	334	0	next	hit	13
Vp026	7	Response	2	1218729	30472	1
Vp026	8	Picture	MorphF3_00_orig.jpg ; MorphF3_10_UPPER.jpg	1218738	0	187	28053	188	0	next	incorrect	15
Vp026	8	Response	1	1246649	27911	1
Vp026	9	Picture	MorphM1_01_orig.jpg ; MorphM1_00_UPPER.jpg	1246791	0	1	21547	217	0	next	incorrect	17
Vp026	9	Response	1	1268329	21538	1
Vp026	10	Picture	MorphM4_02_orig.jpg ; MorphM4_00_UPPER.jpg	1268338	0	216	29011	217	0	next	incorrect	19
Vp026	10	Response	1	1297208	28870	1
Vp026	11	Picture	MorphF3_06_orig.jpg ; MorphF3_10_UPPER.jpg	1297349	0	1	14862	2	0	next	hit	21
Vp026	11	Response	2	1312088	14739	1
Vp026	12	Picture	MorphM1_08_orig.jpg ; MorphM1_00_UPPER.jpg	1312211	0	1	93246	176	0	next	incorrect	23
Vp026	12	Response	1	1405448	93237	1
Vp026	13	Picture	MorphF4_08_orig.jpg ; MorphF4_10_UPPER.jpg	1405457	0	175	16076	331	0	next	hit	25
Vp026	13	Response	2	1421527	16070	1
Vp026	14	Picture	MorphM3_02_orig.jpg ; MorphM3_00_UPPER.jpg	1421533	0	156	49764	310	0	next	hit	27
Vp026	14	Response	2	1471287	49754	1
Vp026	15	Picture	MorphF2_06_orig.jpg ; MorphF2_10_UPPER.jpg	1471297	0	154	15679	155	0	next	hit	29
Vp026	15	Response	2	1486887	15590	1
Vp026	16	Picture	MorphM5_04_orig.jpg ; MorphM5_10_UPPER.jpg	1486976	0	1	39146	2	0	next	hit	31
Vp026	16	Response	2	1526007	39031	1
Vp026	17	Picture	MorphM8_05_orig.jpg ; MorphM8_00_UPPER.jpg	1526122	0	1	31715	2	0	next	hit	33
Vp026	17	Response	2	1557687	31565	1
Vp026	18	Picture	MorphM6_04_orig.jpg ; MorphM6_00_UPPER.jpg	1557837	0	1	21939	224	0	next	incorrect	35
Vp026	18	Response	1	1579766	21929	1
Vp026	19	Picture	MorphF10_00_orig.jpg ; MorphF10_00_UPPER.jpg	1579776	0	223	49038	373	0	next	incorrect	37
Vp026	19	Response	1	1628806	49030	1
Vp026	20	Picture	MorphM5_00_orig.jpg ; MorphM5_10_UPPER.jpg	1628814	0	150	18860	151	0	next	incorrect	39
Vp026	20	Response	1	1647526	18712	1
Vp026	21	Picture	MorphF6_10_orig.jpg ; MorphF6_00_UPPER.jpg	1647674	0	1	38581	169	0	next	incorrect	41
Vp026	21	Response	1	1686246	38572	1
Vp026	22	Picture	MorphF5_04_orig.jpg ; MorphF5_00_UPPER.jpg	1686255	0	168	27636	169	0	next	hit	43
Vp026	22	Response	2	1713766	27511	1
Vp026	23	Picture	MorphM6_08_orig.jpg ; MorphM6_00_UPPER.jpg	1713891	0	1	55999	2	0	next	hit	45
Vp026	23	Response	2	1769765	55874	1
Vp026	24	Picture	MorphM4_01_orig.jpg ; MorphM4_10_UPPER.jpg	1769890	0	1	31964	151	0	next	incorrect	47
Vp026	24	Response	1	1801845	31955	1
Vp026	25	Picture	MorphF6_00_orig.jpg ; MorphF6_10_UPPER.jpg	1801854	0	150	32262	151	0	next	hit	49
Vp026	25	Response	2	1834005	32151	1
Vp026	26	Picture	MorphF2_00_orig.jpg ; MorphF2_10_UPPER.jpg	1834116	0	1	21364	3	0	next	hit	51
Vp026	26	Response	2	1855365	21249	1
Vp026	27	Picture	MorphF9_00_orig.jpg ; MorphF9_00_UPPER.jpg	1855480	0	2	48834	3	0	next	hit	53
Vp026	27	Response	2	1904165	48685	1
Vp026	28	Picture	MorphM2_00_orig.jpg ; MorphM2_00_UPPER.jpg	1904314	0	1	79486	2	0	next	incorrect	55
Vp026	28	Response	1	1983684	79370	1
Vp026	29	Picture	MorphF6_03_orig.jpg ; MorphF6_00_UPPER.jpg	1983800	0	1	14133	201	0	next	incorrect	57
Vp026	29	Response	1	1997924	14124	1
Vp026	30	Picture	MorphF8_08_orig.jpg ; MorphF8_10_UPPER.jpg	1997933	0	200	27933	201	0	next	hit	59
Vp026	30	Response	2	2025764	27831	1
Vp026	31	Picture	MorphF5_04_orig.jpg ; MorphF5_10_UPPER.jpg	2025866	0	1	17746	170	0	next	hit	61
Vp026	31	Response	2	2043604	17738	1
Vp026	32	Picture	MorphF2_08_orig.jpg ; MorphF2_00_UPPER.jpg	2043612	0	169	49665	170	0	next	incorrect	63
Vp026	32	Response	1	2093203	49591	1
Vp026	33	Picture	MorphM4_01_orig.jpg ; MorphM4_00_UPPER.jpg	2093277	0	1	11545	2	0	next	incorrect	65
Vp026	33	Response	1	2104723	11446	1
Vp026	34	Picture	MorphF10_09_orig.jpg ; MorphF10_00_UPPER.jpg	2104822	0	1	23590	165	0	next	hit	67
Vp026	34	Response	2	2128403	23581	1
Vp026	35	Picture	MorphM2_04_orig.jpg ; MorphM2_00_UPPER.jpg	2128412	0	164	31082	165	0	next	hit	69
Vp026	35	Response	2	2159363	30951	1
Vp026	36	Picture	MorphF2_09_orig.jpg ; MorphF2_00_UPPER.jpg	2159494	0	1	55335	2	0	next	hit	71
Vp026	36	Response	2	2214723	55229	1
Vp026	37	Picture	MorphM3_06_orig.jpg ; MorphM3_00_UPPER.jpg	2214829	0	1	24782	167	0	next	incorrect	73
Vp026	37	Response	1	2239602	24773	1
Vp026	38	Picture	MorphM8_07_orig.jpg ; MorphM8_10_UPPER.jpg	2239611	0	166	14099	167	0	next	incorrect	75
Vp026	38	Response	1	2253602	13991	1
Vp026	39	Picture	MorphM1_05_orig.jpg ; MorphM1_10_UPPER.jpg	2253710	0	1	10350	2	0	next	incorrect	77
Vp026	39	Response	1	2263922	10212	1
Vp026	40	Picture	MorphM10_04_orig.jpg ; MorphM10_00_UPPER.jpg	2264060	0	1	22111	185	0	next	hit	79
Vp026	40	Response	2	2286162	22102	1
Vp026	41	Picture	MorphF6_09_orig.jpg ; MorphF6_10_UPPER.jpg	2286171	0	184	19120	356	0	next	hit	81
Vp026	41	Response	2	2305282	19111	1
Vp026	42	Picture	MorphF5_08_orig.jpg ; MorphF5_00_UPPER.jpg	2305291	0	172	51128	173	0	next	incorrect	83
Vp026	42	Response	1	2356322	51031	1
Vp026	43	Picture	MorphM9_08_orig.jpg ; MorphM9_00_UPPER.jpg	2356419	0	1	51591	163	0	next	hit	85
Vp026	43	Response	2	2408002	51583	1
Vp026	44	Picture	MorphM3_02_orig.jpg ; MorphM3_10_UPPER.jpg	2408010	0	162	39277	326	0	next	incorrect	87
Vp026	44	Response	1	2447281	39271	1
Vp026	45	Picture	MorphF4_10_orig.jpg ; MorphF4_00_UPPER.jpg	2447287	0	164	46210	165	0	next	hit	89
Vp026	45	Response	2	2493361	46074	1
Vp026	46	Picture	MorphF1_07_orig.jpg ; MorphF1_00_UPPER.jpg	2493497	0	1	23873	147	0	next	incorrect	91
Vp026	46	Response	1	2517361	23864	1
Vp026	47	Picture	MorphF5_02_orig.jpg ; MorphF5_00_UPPER.jpg	2517370	0	146	61717	148	0	next	hit	93
Vp026	47	Response	2	2578960	61590	1
Vp026	48	Picture	MorphF7_10_orig.jpg ; MorphF7_10_UPPER.jpg	2579087	0	2	13882	188	0	next	hit	95
Vp026	48	Response	2	2592960	13873	1
Vp026	49	Picture	MorphM4_07_orig.jpg ; MorphM4_10_UPPER.jpg	2592969	0	186	13120	389	0	next	hit	97
Vp026	49	Response	2	2606080	13111	1
Vp026	50	Picture	MorphM9_07_orig.jpg ; MorphM9_10_UPPER.jpg	2606089	0	203	14135	204	0	next	hit	99
Vp026	50	Response	2	2620080	13991	1
Vp026	51	Picture	MorphM8_10_orig.jpg ; MorphM8_00_UPPER.jpg	2620224	0	1	25346	2	0	next	hit	101
Vp026	51	Response	2	2645440	25216	1
Vp026	52	Picture	MorphF6_08_orig.jpg ; MorphF6_00_UPPER.jpg	2645570	0	1	21878	152	0	next	hit	103
Vp026	52	Response	2	2667440	21870	1
Vp026	53	Picture	MorphM4_02_orig.jpg ; MorphM4_10_UPPER.jpg	2667448	0	151	15410	152	0	next	incorrect	105
Vp026	53	Response	1	2682720	15272	1
Vp026	54	Picture	MorphF1_07_orig.jpg ; MorphF1_10_UPPER.jpg	2682858	0	1	24910	172	0	next	incorrect	107
Vp026	54	Response	1	2707760	24902	1
Vp026	55	Picture	MorphM3_05_orig.jpg ; MorphM3_10_UPPER.jpg	2707768	0	171	47544	172	0	next	hit	109
Vp026	55	Response	2	2755199	47431	1
Vp026	56	Picture	MorphM1_05_orig.jpg ; MorphM1_00_UPPER.jpg	2755312	0	1	49976	186	0	next	incorrect	111
Vp026	56	Response	1	2805279	49967	1
Vp026	57	Picture	MorphM7_06_orig.jpg ; MorphM7_00_UPPER.jpg	2805288	0	185	47679	330	0	next	incorrect	113
Vp026	57	Response	1	2852959	47671	1
Vp026	58	Picture	MorphF1_09_orig.jpg ; MorphF1_10_UPPER.jpg	2852967	0	145	19201	330	0	next	hit	115
Vp026	58	Response	2	2872159	19192	1
Vp026	59	Picture	MorphF7_02_orig.jpg ; MorphF7_00_UPPER.jpg	2872168	0	185	32000	351	0	next	incorrect	117
Vp026	59	Response	1	2904158	31990	1
Vp026	60	Picture	MorphF9_03_orig.jpg ; MorphF9_10_UPPER.jpg	2904168	0	166	17283	167	0	next	hit	119
Vp026	60	Response	2	2921358	17190	1
Vp026	61	Picture	MorphM8_04_orig.jpg ; MorphM8_10_UPPER.jpg	2921451	0	1	32476	170	0	next	hit	121
Vp026	61	Response	2	2953918	32467	1
Vp026	62	Picture	MorphF1_02_orig.jpg ; MorphF1_10_UPPER.jpg	2953927	0	169	17120	336	0	next	incorrect	123
Vp026	62	Response	1	2971038	17111	1
Vp026	63	Picture	MorphM2_07_orig.jpg ; MorphM2_00_UPPER.jpg	2971047	0	167	33606	168	0	next	incorrect	125
Vp026	63	Response	1	3004558	33511	1
Vp026	64	Picture	MorphM1_08_orig.jpg ; MorphM1_10_UPPER.jpg	3004653	0	1	20037	2	0	next	hit	127
Vp026	64	Response	2	3024558	19905	1
Vp026	65	Picture	MorphM5_04_orig.jpg ; MorphM5_00_UPPER.jpg	3024690	0	1	13636	167	0	next	incorrect	129
Vp026	65	Response	1	3038318	13628	1
Vp026	66	Picture	MorphM3_03_orig.jpg ; MorphM3_10_UPPER.jpg	3038326	0	166	62879	352	0	next	incorrect	131
Vp026	66	Response	1	3101197	62871	1
Vp026	67	Picture	MorphM6_03_orig.jpg ; MorphM6_10_UPPER.jpg	3101205	0	186	60696	187	0	next	hit	133
Vp026	67	Response	2	3161837	60632	1
Vp026	68	Picture	MorphM5_08_orig.jpg ; MorphM5_00_UPPER.jpg	3161901	0	1	10351	2	0	next	incorrect	135
Vp026	68	Response	1	3172157	10256	1
Vp026	69	Picture	MorphM2_05_orig.jpg ; MorphM2_00_UPPER.jpg	3172252	0	1	29459	2	0	next	hit	137
Vp026	69	Response	2	3201597	29345	1
Vp026	70	Picture	MorphM1_00_orig.jpg ; MorphM1_00_UPPER.jpg	3201711	0	1	7414	152	0	next	incorrect	139
Vp026	70	Response	1	3209116	7405	1
Vp026	71	Picture	MorphM3_09_orig.jpg ; MorphM3_10_UPPER.jpg	3209125	0	151	16720	302	0	next	hit	141
Vp026	71	Response	2	3225836	16711	1
Vp026	72	Picture	MorphM5_03_orig.jpg ; MorphM5_10_UPPER.jpg	3225845	0	151	54481	360	0	next	incorrect	143
Vp026	72	Response	1	3280316	54471	1
Vp026	73	Picture	MorphM7_01_orig.jpg ; MorphM7_10_UPPER.jpg	3280326	0	209	12238	388	0	next	hit	145
Vp026	73	Response	2	3292556	12230	1
Vp026	74	Picture	MorphF3_09_orig.jpg ; MorphF3_10_UPPER.jpg	3292564	0	179	11280	358	0	next	hit	147
Vp026	74	Response	2	3303836	11272	1
Vp026	75	Picture	MorphM9_05_orig.jpg ; MorphM9_00_UPPER.jpg	3303844	0	179	54584	180	0	next	incorrect	149
Vp026	75	Response	1	3358316	54472	1
Vp026	76	Picture	MorphM10_01_orig.jpg ; MorphM10_00_UPPER.jpg	3358428	0	1	9024	2	0	next	incorrect	151
Vp026	76	Response	1	3367356	8928	1
Vp026	77	Picture	MorphF6_09_orig.jpg ; MorphF6_00_UPPER.jpg	3367452	0	1	27336	2	0	next	incorrect	153
Vp026	77	Response	1	3394716	27264	1
Vp026	78	Picture	MorphF2_06_orig.jpg ; MorphF2_00_UPPER.jpg	3394788	0	1	64416	210	0	next	incorrect	155
Vp026	78	Response	1	3459195	64407	1
Vp026	79	Picture	MorphM10_07_orig.jpg ; MorphM10_10_UPPER.jpg	3459204	0	209	9762	210	0	next	hit	157
Vp026	79	Response	2	3468875	9671	1
Vp026	80	Picture	MorphM7_10_orig.jpg ; MorphM7_00_UPPER.jpg	3468966	0	1	17118	2	0	next	hit	159
Vp026	80	Response	2	3485995	17029	1
Vp026	81	Picture	MorphF6_01_orig.jpg ; MorphF6_00_UPPER.jpg	3486084	0	1	58479	176	0	next	hit	161
Vp026	81	Response	2	3544554	58470	2
Vp026	82	Picture	MorphF4_07_orig.jpg ; MorphF4_10_UPPER.jpg	3544563	0	175	10240	328	0	next	hit	163
Vp026	82	Response	2	3554794	10231	1
Vp026	83	Picture	MorphM8_00_orig.jpg ; MorphM8_00_UPPER.jpg	3554803	0	153	41760	346	0	next	hit	165
Vp026	83	Response	2	3596554	41751	1
Vp026	84	Picture	MorphM7_03_orig.jpg ; MorphM7_00_UPPER.jpg	3596563	0	193	22088	194	0	next	incorrect	167
Vp026	84	Response	1	3618554	21991	1
Vp026	85	Picture	MorphM9_04_orig.jpg ; MorphM9_00_UPPER.jpg	3618651	0	1	9289	2	0	next	incorrect	169
Vp026	85	Response	1	3627834	9183	1
Vp026	86	Picture	MorphM8_06_orig.jpg ; MorphM8_10_UPPER.jpg	3627940	0	1	19639	2	0	next	hit	171
Vp026	86	Response	2	3647434	19494	1
Vp026	87	Picture	MorphF2_04_orig.jpg ; MorphF2_00_UPPER.jpg	3647579	0	1	70183	149	0	next	hit	173
Vp026	87	Response	2	3717753	70174	1
Vp026	88	Picture	MorphM5_05_orig.jpg ; MorphM5_10_UPPER.jpg	3717762	0	148	9923	326	0	next	incorrect	175
Vp026	88	Response	1	3727673	9911	1
Vp026	89	Picture	MorphF2_08_orig.jpg ; MorphF2_10_UPPER.jpg	3727685	0	178	14774	179	0	next	hit	177
Vp026	89	Response	2	3742313	14628	1
Vp026	90	Picture	MorphF7_00_orig.jpg ; MorphF7_10_UPPER.jpg	3742459	0	1	38022	197	0	next	hit	179
Vp026	90	Response	2	3780473	38014	1
Vp026	91	Picture	MorphF8_08_orig.jpg ; MorphF8_00_UPPER.jpg	3780481	0	196	37680	399	0	next	incorrect	181
Vp026	91	Response	1	3818153	37672	1
Vp026	92	Picture	MorphF6_07_orig.jpg ; MorphF6_00_UPPER.jpg	3818161	0	203	37440	387	0	next	hit	183
Vp026	92	Response	2	3855593	37432	1
Vp026	93	Picture	MorphM2_08_orig.jpg ; MorphM2_00_UPPER.jpg	3855601	0	184	39440	339	0	next	incorrect	185
Vp026	93	Response	1	3895032	39431	1
Vp026	94	Picture	MorphM3_00_orig.jpg ; MorphM3_10_UPPER.jpg	3895041	0	155	73537	156	0	next	hit	187
Vp026	94	Response	2	3968472	73431	1
Vp026	95	Picture	MorphF7_05_orig.jpg ; MorphF7_00_UPPER.jpg	3968578	0	1	44542	179	0	next	incorrect	189
Vp026	95	Response	1	4013112	44534	1
Vp026	96	Picture	MorphM4_05_orig.jpg ; MorphM4_00_UPPER.jpg	4013120	0	178	10879	358	0	next	incorrect	191
Vp026	96	Response	1	4023992	10872	1
Vp026	97	Picture	MorphF9_03_orig.jpg ; MorphF9_00_UPPER.jpg	4023999	0	180	28179	181	0	next	hit	193
Vp026	97	Response	2	4052071	28072	1
Vp026	98	Picture	MorphM1_02_orig.jpg ; MorphM1_10_UPPER.jpg	4052178	0	1	48383	187	0	next	incorrect	195
Vp026	98	Response	1	4100551	48373	1
Vp026	99	Picture	MorphF10_08_orig.jpg ; MorphF10_10_UPPER.jpg	4100561	0	186	51406	187	0	next	hit	197
Vp026	99	Response	2	4151831	51270	1
Vp026	100	Picture	MorphM3_09_orig.jpg ; MorphM3_00_UPPER.jpg	4151967	0	1	37023	3	0	next	incorrect	199
Vp026	100	Response	1	4188870	36903	1
Vp026	101	Picture	MorphM6_09_orig.jpg ; MorphM6_00_UPPER.jpg	4188990	0	2	46312	3	0	next	incorrect	201
Vp026	101	Response	1	4235190	46200	1
Vp026	102	Picture	MorphM3_07_orig.jpg ; MorphM3_00_UPPER.jpg	4235302	0	1	17782	2	0	next	incorrect	203
Vp026	102	Response	1	4252950	17648	1
Vp026	103	Picture	MorphM6_00_orig.jpg ; MorphM6_00_UPPER.jpg	4253084	0	1	37634	187	0	next	hit	205
Vp026	103	Response	2	4290710	37626	1
Vp026	104	Picture	MorphM10_06_orig.jpg ; MorphM10_00_UPPER.jpg	4290718	0	186	10270	187	0	next	hit	207
Vp026	104	Response	2	4300870	10152	1
Vp026	105	Picture	MorphF8_00_orig.jpg ; MorphF8_00_UPPER.jpg	4300988	0	1	17890	159	0	next	incorrect	209
Vp026	105	Response	1	4318870	17882	1
Vp026	106	Picture	MorphM2_07_orig.jpg ; MorphM2_10_UPPER.jpg	4318878	0	158	95760	365	0	next	incorrect	211
Vp026	106	Response	1	4414629	95751	1
Vp026	107	Picture	MorphF8_05_orig.jpg ; MorphF8_00_UPPER.jpg	4414638	0	207	8399	375	0	next	incorrect	213
Vp026	107	Response	1	4423029	8391	1
Vp026	108	Picture	MorphF2_01_orig.jpg ; MorphF2_10_UPPER.jpg	4423037	0	168	11920	359	0	next	hit	215
Vp026	108	Response	2	4434949	11912	1
Vp026	109	Picture	MorphF6_05_orig.jpg ; MorphF6_10_UPPER.jpg	4434957	0	191	13839	344	0	next	hit	217
Vp026	109	Response	2	4448789	13832	1
Vp026	110	Picture	MorphF7_02_orig.jpg ; MorphF7_10_UPPER.jpg	4448796	0	153	19128	154	0	next	hit	219
Vp026	110	Response	2	4467829	19033	1
Vp026	111	Picture	MorphM2_08_orig.jpg ; MorphM2_10_UPPER.jpg	4467924	0	1	39013	2	0	next	incorrect	221
Vp026	111	Response	1	4506789	38865	1
Vp026	112	Picture	MorphM10_02_orig.jpg ; MorphM10_10_UPPER.jpg	4506937	0	1	11943	2	0	next	hit	223
Vp026	112	Response	2	4518789	11852	1
Vp026	113	Picture	MorphF7_09_orig.jpg ; MorphF7_00_UPPER.jpg	4518880	0	1	11117	164	0	next	hit	225
Vp026	113	Response	2	4529988	11108	1
Vp026	114	Picture	MorphF1_00_orig.jpg ; MorphF1_00_UPPER.jpg	4529997	0	163	15953	165	0	next	incorrect	227
Vp026	114	Response	1	4545828	15831	1
Vp026	115	Picture	MorphM9_00_orig.jpg ; MorphM9_10_UPPER.jpg	4545950	0	2	43647	147	0	next	incorrect	229
Vp026	115	Response	1	4589588	43638	1
Vp026	116	Picture	MorphM1_06_orig.jpg ; MorphM1_00_UPPER.jpg	4589597	0	145	11279	291	0	next	incorrect	231
Vp026	116	Response	1	4600868	11271	1
Vp026	117	Picture	MorphF7_06_orig.jpg ; MorphF7_00_UPPER.jpg	4600876	0	146	65830	148	0	next	incorrect	233
Vp026	117	Response	1	4666628	65752	1
Vp026	118	Picture	MorphM9_05_orig.jpg ; MorphM9_10_UPPER.jpg	4666706	0	2	10570	182	0	next	incorrect	235
Vp026	118	Response	1	4677267	10561	1
Vp026	119	Picture	MorphF4_06_orig.jpg ; MorphF4_10_UPPER.jpg	4677276	0	180	11279	361	0	next	hit	237
Vp026	119	Response	2	4688547	11271	1
Vp026	120	Picture	MorphF6_00_orig.jpg ; MorphF6_00_UPPER.jpg	4688555	0	181	37335	182	0	next	incorrect	239
Vp026	120	Response	1	4725747	37192	1
Vp026	121	Picture	MorphF2_04_orig.jpg ; MorphF2_10_UPPER.jpg	4725890	0	1	84397	2	0	next	hit	241
Vp026	121	Response	2	4810147	84257	1
Vp026	122	Picture	MorphM5_02_orig.jpg ; MorphM5_00_UPPER.jpg	4810287	0	1	21364	2	0	next	incorrect	243
Vp026	122	Response	1	4831507	21220	1
Vp026	123	Picture	MorphF4_03_orig.jpg ; MorphF4_10_UPPER.jpg	4831651	0	1	13535	3	0	next	hit	245
Vp026	123	Response	2	4845107	13456	1
Vp026	124	Picture	MorphF6_08_orig.jpg ; MorphF6_10_UPPER.jpg	4845186	0	2	12169	176	0	next	hit	247
Vp026	124	Response	2	4857346	12160	1
Vp026	125	Picture	MorphF3_05_orig.jpg ; MorphF3_10_UPPER.jpg	4857355	0	174	18560	365	0	next	hit	249
Vp026	125	Response	2	4875906	18551	1
Vp026	126	Picture	MorphF6_04_orig.jpg ; MorphF6_10_UPPER.jpg	4875915	0	191	10079	388	0	next	hit	251
Vp026	126	Response	2	4885986	10071	1
Vp026	127	Picture	MorphM6_01_orig.jpg ; MorphM6_00_UPPER.jpg	4885994	0	197	24613	198	0	next	hit	253
Vp026	127	Response	2	4910546	24552	1
Vp026	128	Picture	MorphF2_09_orig.jpg ; MorphF2_10_UPPER.jpg	4910607	0	1	45466	185	0	next	hit	255
Vp026	128	Response	2	4956066	45459	1
Vp026	129	Picture	MorphM2_00_orig.jpg ; MorphM2_10_UPPER.jpg	4956073	0	184	14882	348	0	next	incorrect	257
Vp026	129	Response	1	4970946	14873	1
Vp026	130	Picture	MorphF10_06_orig.jpg ; MorphF10_10_UPPER.jpg	4970955	0	164	16219	165	0	next	hit	259
Vp026	130	Response	2	4987026	16071	1
Vp026	131	Picture	MorphM3_10_orig.jpg ; MorphM3_00_UPPER.jpg	4987174	0	1	22426	2	0	next	hit	261
Vp026	131	Response	2	5009506	22332	1
Vp026	132	Picture	MorphF3_08_orig.jpg ; MorphF3_10_UPPER.jpg	5009600	0	1	25994	150	0	next	hit	263
Vp026	132	Response	2	5035585	25985	1
Vp026	133	Picture	MorphF5_05_orig.jpg ; MorphF5_10_UPPER.jpg	5035594	0	149	17759	321	0	next	hit	265
Vp026	133	Response	2	5053345	17751	1
Vp026	134	Picture	MorphM8_01_orig.jpg ; MorphM8_00_UPPER.jpg	5053353	0	172	83240	173	0	next	hit	267
Vp026	134	Response	2	5136465	83112	1
Vp026	135	Picture	MorphF7_08_orig.jpg ; MorphF7_00_UPPER.jpg	5136593	0	1	11640	172	0	next	hit	269
Vp026	135	Response	2	5148225	11632	1
Vp026	136	Picture	MorphM4_10_orig.jpg ; MorphM4_00_UPPER.jpg	5148233	0	171	11450	172	0	next	hit	271
Vp026	136	Response	2	5159585	11352	1
Vp026	137	Picture	MorphM9_02_orig.jpg ; MorphM9_10_UPPER.jpg	5159683	0	1	12950	189	0	next	hit	273
Vp026	137	Response	2	5172624	12941	1
Vp026	138	Picture	MorphM5_10_orig.jpg ; MorphM5_00_UPPER.jpg	5172633	0	188	28717	189	0	next	incorrect	275
Vp026	138	Response	1	5201264	28631	1
Vp026	139	Picture	MorphM6_10_orig.jpg ; MorphM6_10_UPPER.jpg	5201350	0	1	44962	158	0	next	hit	277
Vp026	139	Response	2	5246304	44954	1
Vp026	140	Picture	MorphM1_04_orig.jpg ; MorphM1_10_UPPER.jpg	5246312	0	157	20193	158	0	next	hit	279
Vp026	140	Response	2	5266384	20072	1
Vp026	141	Picture	MorphM2_06_orig.jpg ; MorphM2_10_UPPER.jpg	5266505	0	1	12047	164	0	next	hit	281
Vp026	141	Response	2	5278544	12039	1
Vp026	142	Picture	MorphF8_02_orig.jpg ; MorphF8_10_UPPER.jpg	5278552	0	163	8522	164	0	next	hit	283
Vp026	142	Response	2	5286944	8392	1
Vp026	143	Picture	MorphF3_03_orig.jpg ; MorphF3_00_UPPER.jpg	5287074	0	1	15260	2	0	next	incorrect	285
Vp026	143	Response	1	5302224	15150	1
Vp026	144	Picture	MorphM6_04_orig.jpg ; MorphM6_10_UPPER.jpg	5302334	0	1	55417	186	0	next	hit	287
Vp026	144	Response	2	5357743	55409	1
Vp026	145	Picture	MorphF6_10_orig.jpg ; MorphF6_10_UPPER.jpg	5357751	0	185	16480	345	0	next	hit	289
Vp026	145	Response	2	5374223	16472	1
Vp026	146	Picture	MorphM9_08_orig.jpg ; MorphM9_10_UPPER.jpg	5374231	0	160	12320	341	0	next	hit	291
Vp026	146	Response	2	5386543	12312	1
Vp026	147	Picture	MorphF1_08_orig.jpg ; MorphF1_00_UPPER.jpg	5386551	0	181	49921	335	0	next	incorrect	293
Vp026	147	Response	1	5436463	49912	1
Vp026	148	Picture	MorphF9_09_orig.jpg ; MorphF9_00_UPPER.jpg	5436472	0	154	25897	155	0	next	hit	295
Vp026	148	Response	2	5462223	25751	1
Vp026	149	Picture	MorphF10_04_orig.jpg ; MorphF10_00_UPPER.jpg	5462369	0	1	11147	2	0	next	hit	297
Vp026	149	Response	2	5473423	11054	1
Vp026	150	Picture	MorphM3_06_orig.jpg ; MorphM3_10_UPPER.jpg	5473516	0	1	32776	2	0	next	hit	299
Vp026	150	Response	2	5506142	32626	1
Vp026	151	Picture	MorphM6_05_orig.jpg ; MorphM6_10_UPPER.jpg	5506292	0	1	12076	2	0	next	hit	301
Vp026	151	Response	2	5518222	11930	1
Vp026	152	Picture	MorphF3_01_orig.jpg ; MorphF3_10_UPPER.jpg	5518368	0	1	37781	173	0	next	incorrect	303
Vp026	152	Response	1	5556142	37774	1
Vp026	153	Picture	MorphM8_10_orig.jpg ; MorphM8_10_UPPER.jpg	5556149	0	172	11282	341	0	next	hit	305
Vp026	153	Response	2	5567422	11273	1
Vp026	154	Picture	MorphF6_06_orig.jpg ; MorphF6_00_UPPER.jpg	5567431	0	169	50159	339	0	next	hit	307
Vp026	154	Response	2	5617582	50151	1
Vp026	155	Picture	MorphF10_02_orig.jpg ; MorphF10_10_UPPER.jpg	5617590	0	170	8080	355	0	next	hit	309
Vp026	155	Response	2	5625662	8072	1
Vp026	156	Picture	MorphF5_10_orig.jpg ; MorphF5_10_UPPER.jpg	5625670	0	185	8013	186	0	next	hit	311
Vp026	156	Response	2	5633582	7912	1
Vp026	157	Picture	MorphF8_06_orig.jpg ; MorphF8_00_UPPER.jpg	5633683	0	1	17384	2	0	next	hit	313
Vp026	157	Response	2	5650942	17259	1
Vp026	158	Picture	MorphM9_07_orig.jpg ; MorphM9_00_UPPER.jpg	5651067	0	1	22122	173	0	next	hit	315
Vp026	158	Response	2	5673182	22115	1
Vp026	159	Picture	MorphM6_08_orig.jpg ; MorphM6_10_UPPER.jpg	5673189	0	172	10654	174	0	next	hit	317
Vp026	159	Response	2	5683741	10552	1
Vp026	160	Picture	MorphM4_04_orig.jpg ; MorphM4_10_UPPER.jpg	5683843	0	2	8891	3	0	next	hit	319
Vp026	160	Response	2	5692617	8774	5
Vp026	161	Picture	MorphM1_04_orig.jpg ; MorphM1_00_UPPER.jpg	5692734	0	1	11896	182	0	next	incorrect	321
Vp026	161	Response	1	5704621	11887	1
Vp026	162	Picture	MorphF2_02_orig.jpg ; MorphF2_00_UPPER.jpg	5704630	0	181	24596	183	0	next	hit	323
Vp026	162	Response	2	5729101	24471	1
Vp026	163	Picture	MorphM6_00_orig.jpg ; MorphM6_10_UPPER.jpg	5729226	0	2	22294	3	0	next	incorrect	325
Vp026	163	Response	1	5751421	22195	1
Vp026	164	Picture	MorphM10_02_orig.jpg ; MorphM10_00_UPPER.jpg	5751520	0	1	13668	2	0	next	incorrect	327
Vp026	164	Response	1	5765101	13581	1
Vp026	165	Picture	MorphF3_04_orig.jpg ; MorphF3_00_UPPER.jpg	5765188	0	1	8360	2	0	next	incorrect	329
Vp026	165	Response	1	5773421	8233	1
Vp026	166	Picture	MorphM7_02_orig.jpg ; MorphM7_10_UPPER.jpg	5773548	0	1	9422	2	0	next	hit	331
Vp026	166	Response	2	5782861	9313	1
Vp026	167	Picture	MorphF4_05_orig.jpg ; MorphF4_00_UPPER.jpg	5782970	0	1	45781	2	0	next	incorrect	333
Vp026	167	Response	1	5828620	45650	1
Vp026	168	Picture	MorphF2_00_orig.jpg ; MorphF2_00_UPPER.jpg	5828751	0	1	50691	2	0	next	hit	335
Vp026	168	Response	2	5879340	50589	1
Vp026	169	Picture	MorphM1_02_orig.jpg ; MorphM1_00_UPPER.jpg	5879442	0	1	19639	2	0	next	incorrect	337
Vp026	169	Response	1	5899020	19578	1
Vp026	170	Picture	MorphM5_05_orig.jpg ; MorphM5_00_UPPER.jpg	5899081	0	1	13403	2	0	next	incorrect	339
Vp026	170	Response	1	5912380	13299	1
Vp026	171	Picture	MorphM1_07_orig.jpg ; MorphM1_10_UPPER.jpg	5912484	0	1	11014	2	0	next	hit	341
Vp026	171	Response	2	5923420	10936	1
Vp026	172	Picture	MorphF5_08_orig.jpg ; MorphF5_10_UPPER.jpg	5923498	0	1	10217	3	0	next	hit	343
Vp026	172	Response	2	5933580	10082	1
Vp026	173	Picture	MorphM10_10_orig.jpg ; MorphM10_10_UPPER.jpg	5933715	0	2	11232	184	0	next	hit	345
Vp026	173	Response	2	5944940	11225	1
Vp026	174	Picture	MorphF4_05_orig.jpg ; MorphF4_10_UPPER.jpg	5944947	0	182	22961	360	0	next	hit	347
Vp026	174	Response	2	5967900	22953	1
Vp026	175	Picture	MorphM4_06_orig.jpg ; MorphM4_10_UPPER.jpg	5967908	0	178	8802	179	0	next	hit	349
Vp026	175	Response	2	5976620	8712	1
Vp026	176	Picture	MorphF1_03_orig.jpg ; MorphF1_10_UPPER.jpg	5976710	0	1	65420	3	0	next	incorrect	351
Vp026	176	Response	1	6041979	65269	1
Vp026	177	Picture	MorphF10_03_orig.jpg ; MorphF10_10_UPPER.jpg	6042130	0	2	57326	3	0	next	hit	353
Vp026	177	Response	2	6099339	57209	1
Vp026	178	Picture	MorphF4_07_orig.jpg ; MorphF4_00_UPPER.jpg	6099456	0	1	10351	2	0	next	hit	355
Vp026	178	Response	2	6109659	10203	1
Vp026	179	Picture	MorphM6_02_orig.jpg ; MorphM6_10_UPPER.jpg	6109807	0	1	11620	192	0	next	hit	357
Vp026	179	Response	2	6121419	11612	1
Vp026	180	Picture	MorphF6_02_orig.jpg ; MorphF6_10_UPPER.jpg	6121427	0	191	7887	192	0	next	hit	359
Vp026	180	Response	2	6129179	7752	1
Vp026	181	Picture	MorphF5_01_orig.jpg ; MorphF5_10_UPPER.jpg	6129314	0	1	40433	175	0	next	incorrect	361
Vp026	181	Response	1	6169738	40424	1
Vp026	182	Picture	MorphF2_05_orig.jpg ; MorphF2_00_UPPER.jpg	6169747	0	174	82446	175	0	next	hit	363
Vp026	182	Response	2	6252058	82311	1
Vp026	183	Picture	MorphF7_03_orig.jpg ; MorphF7_10_UPPER.jpg	6252193	0	1	7033	2	0	next	hit	365
Vp026	183	Response	2	6259098	6905	1
Vp026	184	Picture	MorphM7_09_orig.jpg ; MorphM7_00_UPPER.jpg	6259226	0	1	7800	164	0	next	hit	367
Vp026	184	Response	2	6267018	7792	1
Vp026	185	Picture	MorphM9_06_orig.jpg ; MorphM9_10_UPPER.jpg	6267026	0	163	10512	164	0	next	hit	369
Vp026	185	Response	2	6277418	10392	1
Vp026	186	Picture	MorphM2_10_orig.jpg ; MorphM2_10_UPPER.jpg	6277538	0	1	11248	166	0	next	hit	371
Vp026	186	Response	2	6288778	11240	1
Vp026	187	Picture	MorphM5_06_orig.jpg ; MorphM5_10_UPPER.jpg	6288786	0	165	13919	345	0	next	hit	373
Vp026	187	Response	2	6302698	13912	1
Vp026	188	Picture	MorphF3_04_orig.jpg ; MorphF3_10_UPPER.jpg	6302705	0	180	48216	181	0	next	hit	375
Vp026	188	Response	2	6350777	48072	1
Vp026	189	Picture	MorphF2_10_orig.jpg ; MorphF2_00_UPPER.jpg	6350921	0	1	19108	2	0	next	hit	377
Vp026	189	Response	2	6369897	18976	1
Vp026	190	Picture	MorphF7_08_orig.jpg ; MorphF7_10_UPPER.jpg	6370029	0	1	7962	2	0	next	hit	379
Vp026	190	Response	2	6377897	7868	1
Vp026	191	Picture	MorphM7_06_orig.jpg ; MorphM7_10_UPPER.jpg	6377991	0	1	6768	2	0	next	hit	381
Vp026	191	Response	2	6384617	6626	1
Vp026	192	Picture	MorphM9_03_orig.jpg ; MorphM9_10_UPPER.jpg	6384759	0	1	18312	2	0	next	hit	383
Vp026	192	Response	2	6402937	18178	1
Vp026	193	Picture	MorphF5_00_orig.jpg ; MorphF5_00_UPPER.jpg	6403071	0	1	15526	2	0	next	incorrect	385
Vp026	193	Response	1	6418457	15386	1
Vp026	194	Picture	MorphM3_04_orig.jpg ; MorphM3_10_UPPER.jpg	6418597	0	1	30786	2	0	next	hit	387
Vp026	194	Response	2	6449257	30660	1
Vp026	195	Picture	MorphF9_05_orig.jpg ; MorphF9_00_UPPER.jpg	6449383	0	1	20677	159	0	next	incorrect	389
Vp026	195	Response	1	6470056	20673	1
Vp026	196	Picture	MorphM9_09_orig.jpg ; MorphM9_10_UPPER.jpg	6470060	0	158	67525	335	0	next	incorrect	391
Vp026	196	Response	1	6537576	67516	1
Vp026	197	Picture	MorphM5_01_orig.jpg ; MorphM5_10_UPPER.jpg	6537585	0	177	7838	345	0	next	incorrect	393
Vp026	197	Response	1	6545416	7831	1
Vp026	198	Picture	MorphF5_10_orig.jpg ; MorphF5_00_UPPER.jpg	6545423	0	168	16356	169	0	next	hit	395
Vp026	198	Response	2	6561656	16233	1
Vp026	199	Picture	MorphM6_02_orig.jpg ; MorphM6_00_UPPER.jpg	6561779	0	1	36493	2	0	next	incorrect	397
Vp026	199	Response	1	6598136	36357	1
Vp026	200	Picture	MorphM7_07_orig.jpg ; MorphM7_00_UPPER.jpg	6598272	0	1	10615	2	0	next	hit	399
Vp026	200	Response	2	6608776	10504	1
Vp026	201	Picture	MorphF8_07_orig.jpg ; MorphF8_10_UPPER.jpg	6608887	0	1	8228	2	0	next	hit	401
Vp026	201	Response	2	6617016	8129	1
Vp026	202	Picture	MorphF4_01_orig.jpg ; MorphF4_00_UPPER.jpg	6617115	0	1	11146	3	0	next	incorrect	403
Vp026	202	Response	1	6628136	11021	1
Vp026	203	Picture	MorphF2_10_orig.jpg ; MorphF2_10_UPPER.jpg	6628261	0	2	16322	4	0	next	hit	405
Vp026	203	Response	2	6644455	16194	1
Vp026	204	Picture	MorphF8_02_orig.jpg ; MorphF8_00_UPPER.jpg	6644583	0	2	61440	3	0	next	incorrect	407
Vp026	204	Response	1	6705895	61312	1
Vp026	205	Picture	MorphF10_01_orig.jpg ; MorphF10_00_UPPER.jpg	6706023	0	1	11639	173	0	next	hit	409
Vp026	205	Response	2	6717655	11632	1
Vp026	206	Picture	MorphM7_09_orig.jpg ; MorphM7_10_UPPER.jpg	6717662	0	172	8133	173	0	next	hit	411
Vp026	206	Response	2	6725655	7993	1
Vp026	207	Picture	MorphM5_07_orig.jpg ; MorphM5_10_UPPER.jpg	6725795	0	1	17649	2	0	next	hit	413
Vp026	207	Response	2	6743335	17540	1
Vp026	208	Picture	MorphM4_04_orig.jpg ; MorphM4_00_UPPER.jpg	6743444	0	1	11280	2	0	next	hit	415
Vp026	208	Response	2	6754615	11171	1
Vp026	209	Picture	MorphF8_10_orig.jpg ; MorphF8_00_UPPER.jpg	6754724	0	1	44719	2	0	next	hit	417
Vp026	209	Response	2	6799335	44611	1
Vp026	210	Picture	MorphF10_00_orig.jpg ; MorphF10_10_UPPER.jpg	6799443	0	1	12460	148	0	next	hit	419
Vp026	210	Response	2	6811894	12451	1
Vp026	211	Picture	MorphM10_00_orig.jpg ; MorphM10_10_UPPER.jpg	6811903	0	147	53491	148	0	next	hit	421
Vp026	211	Response	2	6865254	53351	1
Vp026	212	Picture	MorphF1_03_orig.jpg ; MorphF1_00_UPPER.jpg	6865394	0	1	23621	2	0	next	incorrect	423
Vp026	212	Response	1	6888934	23540	1
Vp026	213	Picture	MorphM4_10_orig.jpg ; MorphM4_10_UPPER.jpg	6889015	0	1	10616	2	0	next	hit	425
Vp026	213	Response	2	6899494	10479	1
Vp026	214	Picture	MorphM7_08_orig.jpg ; MorphM7_00_UPPER.jpg	6899631	0	1	12208	2	0	next	hit	427
Vp026	214	Response	2	6911734	12103	1
Vp026	215	Picture	MorphF10_01_orig.jpg ; MorphF10_10_UPPER.jpg	6911839	0	1	11263	151	0	next	hit	429
Vp026	215	Response	2	6923094	11255	1
Vp026	216	Picture	MorphF3_01_orig.jpg ; MorphF3_00_UPPER.jpg	6923102	0	150	45930	151	0	next	hit	431
Vp026	216	Response	2	6968934	45832	1
Vp026	217	Picture	MorphM6_09_orig.jpg ; MorphM6_10_UPPER.jpg	6969032	0	1	41004	2	0	next	hit	433
Vp026	217	Response	2	7009893	40861	1
Vp026	218	Picture	MorphF2_03_orig.jpg ; MorphF2_00_UPPER.jpg	7010036	0	1	54009	2	0	next	hit	435
Vp026	218	Response	2	7063973	53937	1
Vp026	219	Picture	MorphM3_05_orig.jpg ; MorphM3_00_UPPER.jpg	7064045	0	1	22657	169	0	next	hit	437
Vp026	219	Response	2	7086693	22648	1
Vp026	220	Picture	MorphF5_03_orig.jpg ; MorphF5_10_UPPER.jpg	7086702	0	168	15278	318	0	next	hit	439
Vp026	220	Response	2	7101973	15271	1
Vp026	221	Picture	MorphM2_05_orig.jpg ; MorphM2_10_UPPER.jpg	7101980	0	150	29608	151	0	next	hit	441
Vp026	221	Response	2	7131492	29512	1
Vp026	222	Picture	MorphM8_06_orig.jpg ; MorphM8_00_UPPER.jpg	7131588	0	1	33270	173	0	next	hit	443
Vp026	222	Response	2	7164852	33264	1
Vp026	223	Picture	MorphF7_04_orig.jpg ; MorphF7_10_UPPER.jpg	7164858	0	172	9283	349	0	next	hit	445
Vp026	223	Response	2	7174132	9274	1
Vp026	224	Picture	MorphF4_04_orig.jpg ; MorphF4_00_UPPER.jpg	7174141	0	177	7209	178	0	next	hit	447
Vp026	224	Response	2	7181252	7111	1
Vp026	225	Picture	MorphM6_06_orig.jpg ; MorphM6_00_UPPER.jpg	7181350	0	1	7962	2	0	next	hit	449
Vp026	225	Response	2	7189172	7822	1
Vp026	226	Picture	MorphF9_02_orig.jpg ; MorphF9_10_UPPER.jpg	7189312	0	1	60113	2	0	next	incorrect	451
Vp026	226	Response	1	7249332	60020	1
Vp026	227	Picture	MorphM1_00_orig.jpg ; MorphM1_10_UPPER.jpg	7249425	0	1	63675	155	0	next	incorrect	453
Vp026	227	Response	1	7313091	63666	1
Vp026	228	Picture	MorphF5_09_orig.jpg ; MorphF5_10_UPPER.jpg	7313100	0	154	7280	327	0	next	hit	455
Vp026	228	Response	2	7320371	7271	1
Vp026	229	Picture	MorphF8_09_orig.jpg ; MorphF8_00_UPPER.jpg	7320380	0	173	36881	355	0	next	incorrect	457
Vp026	229	Response	1	7357251	36871	1
Vp026	230	Picture	MorphF9_04_orig.jpg ; MorphF9_00_UPPER.jpg	7357261	0	182	14910	184	0	next	hit	459
Vp026	230	Response	2	7372051	14790	1
Vp026	231	Picture	MorphF3_10_orig.jpg ; MorphF3_10_UPPER.jpg	7372171	0	2	9889	200	0	next	hit	461
Vp026	231	Response	2	7382051	9880	1
Vp026	232	Picture	MorphF9_01_orig.jpg ; MorphF9_00_UPPER.jpg	7382060	0	198	19918	382	0	next	hit	463
Vp026	232	Response	2	7401971	19911	1
Vp026	233	Picture	MorphF6_02_orig.jpg ; MorphF6_00_UPPER.jpg	7401978	0	184	10269	185	0	next	incorrect	465
Vp026	233	Response	1	7412131	10153	1
Vp026	234	Picture	MorphM1_03_orig.jpg ; MorphM1_00_UPPER.jpg	7412247	0	1	26141	2	0	next	incorrect	467
Vp026	234	Response	1	7438291	26044	1
Vp026	235	Picture	MorphF9_04_orig.jpg ; MorphF9_10_UPPER.jpg	7438388	0	1	12208	3	0	next	hit	469
Vp026	235	Response	2	7450450	12062	1
Vp026	236	Picture	MorphM4_05_orig.jpg ; MorphM4_10_UPPER.jpg	7450596	0	2	8823	204	0	next	hit	471
Vp026	236	Response	2	7459410	8814	1
Vp026	237	Picture	MorphM9_10_orig.jpg ; MorphM9_10_UPPER.jpg	7459419	0	202	9357	203	0	next	hit	473
Vp026	237	Response	2	7468691	9272	1
Vp026	238	Picture	MorphF7_01_orig.jpg ; MorphF7_10_UPPER.jpg	7468776	0	1	44853	2	0	next	hit	475
Vp026	238	Response	2	7513489	44713	3
Vp026	239	Picture	MorphM8_08_orig.jpg ; MorphM8_00_UPPER.jpg	7513629	0	1	32990	186	0	next	hit	477
Vp026	239	Response	2	7546610	32981	1
Vp026	240	Picture	MorphF2_07_orig.jpg ; MorphF2_10_UPPER.jpg	7546619	0	185	12525	186	0	next	hit	479
Vp026	240	Response	2	7559010	12391	1
Vp026	241	Picture	MorphF3_09_orig.jpg ; MorphF3_00_UPPER.jpg	7559144	0	1	24113	173	0	next	hit	481
Vp026	241	Response	2	7583250	24106	1
Vp026	242	Picture	MorphM4_06_orig.jpg ; MorphM4_00_UPPER.jpg	7583257	0	172	9840	324	0	next	hit	483
Vp026	242	Response	2	7593090	9833	1
Vp026	243	Picture	MorphM2_10_orig.jpg ; MorphM2_00_UPPER.jpg	7593097	0	152	46861	153	0	next	incorrect	485
Vp026	243	Response	1	7639889	46792	1
Vp026	244	Picture	MorphM3_04_orig.jpg ; MorphM3_00_UPPER.jpg	7639958	0	1	12341	2	0	next	hit	487
Vp026	244	Response	2	7652209	12251	1
Vp026	245	Picture	MorphM8_02_orig.jpg ; MorphM8_00_UPPER.jpg	7652299	0	1	7962	2	0	next	hit	489
Vp026	245	Response	2	7660129	7830	1
Vp026	246	Picture	MorphM7_05_orig.jpg ; MorphM7_00_UPPER.jpg	7660261	0	1	32355	158	0	next	incorrect	491
Vp026	246	Response	1	7692609	32348	1
Vp026	247	Picture	MorphF8_05_orig.jpg ; MorphF8_10_UPPER.jpg	7692616	0	157	11037	158	0	next	hit	493
Vp026	247	Response	2	7703569	10953	1
Vp026	248	Picture	MorphF6_04_orig.jpg ; MorphF6_00_UPPER.jpg	7703653	0	1	42862	2	0	next	hit	495
Vp026	248	Response	2	7746449	42796	1
Vp026	249	Picture	MorphM7_05_orig.jpg ; MorphM7_10_UPPER.jpg	7746515	0	1	7141	160	0	next	hit	497
Vp026	249	Response	2	7753649	7134	1
Vp026	250	Picture	MorphM10_04_orig.jpg ; MorphM10_10_UPPER.jpg	7753656	0	159	6640	312	0	next	hit	499
Vp026	250	Response	2	7760289	6633	1
Vp026	251	Picture	MorphF4_10_orig.jpg ; MorphF4_10_UPPER.jpg	7760296	0	153	9176	154	0	next	hit	501
Vp026	251	Response	2	7769329	9033	1
Vp026	252	Picture	MorphM10_10_orig.jpg ; MorphM10_00_UPPER.jpg	7769472	0	1	5809	164	0	next	hit	503
Vp026	252	Response	2	7775248	5776	1
Vp026	253	Picture	MorphF5_06_orig.jpg ; MorphF5_10_UPPER.jpg	7775281	0	163	53375	164	0	next	hit	505
Vp026	253	Response	2	7828528	53247	1
Vp026	254	Picture	MorphF4_04_orig.jpg ; MorphF4_10_UPPER.jpg	7828656	0	1	11401	145	0	next	hit	507
Vp026	254	Response	2	7840048	11392	1
Vp026	255	Picture	MorphM7_04_orig.jpg ; MorphM7_00_UPPER.jpg	7840057	0	144	12750	145	0	next	hit	509
Vp026	255	Response	2	7852688	12631	1
Vp026	256	Picture	MorphM1_06_orig.jpg ; MorphM1_10_UPPER.jpg	7852807	0	1	13004	2	0	next	incorrect	511
Vp026	256	Response	1	7865728	12921	1
Vp026	257	Picture	MorphF6_06_orig.jpg ; MorphF6_10_UPPER.jpg	7865811	0	1	26646	162	0	next	hit	513
Vp026	257	Response	2	7892448	26637	1
Vp026	258	Picture	MorphF1_10_orig.jpg ; MorphF1_10_UPPER.jpg	7892457	0	161	48558	331	0	next	hit	515
Vp026	258	Response	2	7941008	48551	1
Vp026	259	Picture	MorphF4_03_orig.jpg ; MorphF4_00_UPPER.jpg	7941015	0	170	38882	339	0	next	incorrect	517
Vp026	259	Response	1	7979887	38872	1
Vp026	260	Picture	MorphM10_08_orig.jpg ; MorphM10_00_UPPER.jpg	7979897	0	169	8877	352	0	next	hit	519
Vp026	260	Response	2	7988767	8870	1
Vp026	261	Picture	MorphF2_03_orig.jpg ; MorphF2_10_UPPER.jpg	7988774	0	183	21366	364	0	next	hit	521
Vp026	261	Response	2	8010127	21353	1
Vp026	262	Picture	MorphF10_10_orig.jpg ; MorphF10_10_UPPER.jpg	8010140	0	181	11858	182	0	next	hit	523
Vp026	262	Response	2	8021887	11747	1
Vp026	263	Picture	MorphM2_02_orig.jpg ; MorphM2_10_UPPER.jpg	8021998	0	1	39942	2	0	next	incorrect	525
Vp026	263	Response	1	8061807	39809	1
Vp026	264	Picture	MorphF6_03_orig.jpg ; MorphF6_10_UPPER.jpg	8061940	0	1	7636	196	0	next	hit	527
Vp026	264	Response	2	8069567	7627	1
Vp026	265	Picture	MorphM1_10_orig.jpg ; MorphM1_00_UPPER.jpg	8069576	0	195	11340	196	0	next	incorrect	529
Vp026	265	Response	1	8080847	11271	1
Vp026	266	Picture	MorphM5_10_orig.jpg ; MorphM5_10_UPPER.jpg	8080916	0	1	14332	2	0	next	hit	531
Vp026	266	Response	2	8095167	14251	1
Vp026	267	Picture	MorphF9_09_orig.jpg ; MorphF9_10_UPPER.jpg	8095248	0	1	33042	2	0	next	hit	533
Vp026	267	Response	2	8128206	32958	1
Vp026	268	Picture	MorphM5_01_orig.jpg ; MorphM5_00_UPPER.jpg	8128290	0	1	50425	2	0	next	incorrect	535
Vp026	268	Response	1	8178606	50316	1
Vp026	269	Picture	MorphF5_00_orig.jpg ; MorphF5_10_UPPER.jpg	8178715	0	1	26275	2	0	next	hit	537
Vp026	269	Response	2	8204926	26211	1
Vp026	270	Picture	MorphM7_04_orig.jpg ; MorphM7_10_UPPER.jpg	8204990	0	1	7829	2	0	next	hit	539
Vp026	270	Response	2	8212686	7696	1
Vp026	271	Picture	MorphM6_07_orig.jpg ; MorphM6_00_UPPER.jpg	8212819	0	1	50516	177	0	next	incorrect	541
Vp026	271	Response	1	8263326	50507	1
Vp026	272	Picture	MorphF1_06_orig.jpg ; MorphF1_10_UPPER.jpg	8263335	0	176	13976	177	0	next	hit	543
Vp026	272	Response	2	8277245	13910	1
Vp026	273	Picture	MorphF8_10_orig.jpg ; MorphF8_10_UPPER.jpg	8277311	0	1	7298	2	0	next	hit	545
Vp026	273	Response	2	8284525	7214	1
Vp026	274	Picture	MorphM2_06_orig.jpg ; MorphM2_00_UPPER.jpg	8284609	0	1	45648	2	0	next	incorrect	547
Vp026	274	Response	1	8330125	45516	1
Vp026	275	Picture	MorphF1_10_orig.jpg ; MorphF1_00_UPPER.jpg	8330257	0	1	48701	2	0	next	hit	549
Vp026	275	Response	2	8378845	48588	1
Vp026	276	Picture	MorphF8_01_orig.jpg ; MorphF8_10_UPPER.jpg	8378958	0	1	33814	159	0	next	hit	551
Vp026	276	Response	2	8412765	33807	1
Vp026	277	Picture	MorphF3_08_orig.jpg ; MorphF3_00_UPPER.jpg	8412772	0	158	17806	159	0	next	hit	553
Vp026	277	Response	2	8430444	17672	1
Vp026	278	Picture	MorphF1_00_orig.jpg ; MorphF1_10_UPPER.jpg	8430578	0	1	13875	193	0	next	hit	555
Vp026	278	Response	2	8444444	13866	1
Vp026	279	Picture	MorphF8_03_orig.jpg ; MorphF8_10_UPPER.jpg	8444453	0	192	49555	193	0	next	hit	557
Vp026	279	Response	2	8493884	49431	1
Vp026	280	Picture	MorphF7_06_orig.jpg ; MorphF7_10_UPPER.jpg	8494008	0	1	9687	2	0	next	hit	559
Vp026	280	Response	2	8503564	9556	1
Vp026	281	Picture	MorphM10_03_orig.jpg ; MorphM10_00_UPPER.jpg	8503695	0	1	57591	2	0	next	incorrect	561
Vp026	281	Response	1	8561164	57469	1
Vp026	282	Picture	MorphM6_06_orig.jpg ; MorphM6_10_UPPER.jpg	8561286	0	1	12045	166	0	next	hit	563
Vp026	282	Response	2	8573324	12038	1
Vp026	283	Picture	MorphF8_07_orig.jpg ; MorphF8_00_UPPER.jpg	8573331	0	165	11310	166	0	next	incorrect	565
Vp026	283	Response	1	8584523	11192	2
Vp026	284	Picture	MorphF5_03_orig.jpg ; MorphF5_00_UPPER.jpg	8584641	0	1	53731	147	0	next	incorrect	567
Vp026	284	Response	1	8638363	53722	1
Vp026	285	Picture	MorphF9_10_orig.jpg ; MorphF9_00_UPPER.jpg	8638372	0	146	72333	147	0	next	hit	569
Vp026	285	Response	2	8710603	72231	1
Vp026	286	Picture	MorphM3_10_orig.jpg ; MorphM3_10_UPPER.jpg	8710705	0	1	9953	2	0	next	hit	571
Vp026	286	Response	2	8720523	9818	1
Vp026	287	Picture	MorphM8_00_orig.jpg ; MorphM8_10_UPPER.jpg	8720658	0	1	37633	188	0	next	incorrect	573
Vp026	287	Response	1	8758283	37625	1
Vp026	288	Picture	MorphF1_01_orig.jpg ; MorphF1_00_UPPER.jpg	8758291	0	187	18880	337	0	next	incorrect	575
Vp026	288	Response	1	8777162	18871	1
Vp026	289	Picture	MorphM3_01_orig.jpg ; MorphM3_00_UPPER.jpg	8777171	0	150	89038	303	0	next	incorrect	577
Vp026	289	Response	1	8866202	89031	1
Vp026	290	Picture	MorphF9_02_orig.jpg ; MorphF9_00_UPPER.jpg	8866209	0	153	15943	154	0	next	incorrect	579
Vp026	290	Response	1	8882042	15833	1
Vp026	291	Picture	MorphM8_09_orig.jpg ; MorphM8_10_UPPER.jpg	8882152	0	1	9156	2	0	next	hit	581
Vp026	291	Response	2	8891242	9090	1
Vp026	292	Picture	MorphF2_02_orig.jpg ; MorphF2_10_UPPER.jpg	8891308	0	1	43924	2	0	next	hit	583
Vp026	292	Response	2	8935081	43773	1
Vp026	293	Picture	MorphF8_00_orig.jpg ; MorphF8_10_UPPER.jpg	8935232	0	1	46577	2	0	next	hit	585
Vp026	293	Response	2	8981721	46489	1
Vp026	294	Picture	MorphM1_03_orig.jpg ; MorphM1_10_UPPER.jpg	8981809	0	1	19761	146	0	next	hit	587
Vp026	294	Response	2	9001561	19752	1
Vp026	295	Picture	MorphM10_05_orig.jpg ; MorphM10_00_UPPER.jpg	9001570	0	145	10494	146	0	next	hit	589
Vp026	295	Response	2	9011961	10391	1
Vp026	296	Picture	MorphF7_01_orig.jpg ; MorphF7_00_UPPER.jpg	9012064	0	1	22140	156	0	next	hit	591
Vp026	296	Response	2	9034201	22137	1
Vp026	297	Picture	MorphF10_06_orig.jpg ; MorphF10_00_UPPER.jpg	9034204	0	155	10504	156	0	next	hit	593
Vp026	297	Response	2	9044601	10397	1
Vp026	298	Picture	MorphM5_02_orig.jpg ; MorphM5_10_UPPER.jpg	9044708	0	1	18047	2	0	next	incorrect	595
Vp026	298	Response	1	9062681	17973	1
Vp026	299	Picture	MorphF9_05_orig.jpg ; MorphF9_10_UPPER.jpg	9062755	0	1	59980	2	0	next	incorrect	597
Vp026	299	Response	1	9122600	59845	1
Vp026	300	Picture	MorphM7_08_orig.jpg ; MorphM7_10_UPPER.jpg	9122735	0	1	6768	2	0	next	hit	599
Vp026	300	Response	2	9129400	6665	1
Vp026	301	Picture	MorphM3_08_orig.jpg ; MorphM3_10_UPPER.jpg	9129503	0	1	14546	186	0	next	hit	601
Vp026	301	Response	2	9144040	14537	1
Vp026	302	Picture	MorphF1_05_orig.jpg ; MorphF1_10_UPPER.jpg	9144049	0	185	23008	186	0	next	incorrect	603
Vp026	302	Response	1	9166920	22871	1
Vp026	303	Picture	MorphM8_09_orig.jpg ; MorphM8_00_UPPER.jpg	9167057	0	1	8758	2	0	next	hit	605
Vp026	303	Response	2	9175720	8663	1
Vp026	304	Picture	MorphM6_10_orig.jpg ; MorphM6_00_UPPER.jpg	9175815	0	1	18312	2	0	next	incorrect	607
Vp026	304	Response	1	9194040	18225	1
Vp026	305	Picture	MorphM8_05_orig.jpg ; MorphM8_10_UPPER.jpg	9194127	0	1	16560	162	0	next	hit	609
Vp026	305	Response	2	9210680	16553	1
Vp026	306	Picture	MorphF8_03_orig.jpg ; MorphF8_00_UPPER.jpg	9210687	0	161	66722	348	0	next	incorrect	611
Vp026	306	Response	1	9277399	66712	1
Vp026	307	Picture	MorphM8_03_orig.jpg ; MorphM8_10_UPPER.jpg	9277409	0	187	11731	188	0	next	hit	613
Vp026	307	Response	2	9289079	11670	1
Vp026	308	Picture	MorphF10_09_orig.jpg ; MorphF10_10_UPPER.jpg	9289140	0	1	7786	178	0	next	hit	615
Vp026	308	Response	2	9296919	7779	1
Vp026	309	Picture	MorphM9_00_orig.jpg ; MorphM9_00_UPPER.jpg	9296926	0	177	59840	361	0	next	incorrect	617
Vp026	309	Response	1	9356759	59833	1
Vp026	310	Picture	MorphM5_00_orig.jpg ; MorphM5_00_UPPER.jpg	9356766	0	184	20220	185	0	next	incorrect	619
Vp026	310	Response	1	9376838	20072	2
Vp026	311	Picture	MorphF3_07_orig.jpg ; MorphF3_10_UPPER.jpg	9376986	0	1	14180	154	0	next	hit	621
Vp026	311	Response	2	9391159	14173	1
Vp026	312	Picture	MorphM7_10_orig.jpg ; MorphM7_10_UPPER.jpg	9391166	0	153	7318	154	0	next	hit	623
Vp026	312	Response	2	9398359	7193	1
Vp026	313	Picture	MorphM4_09_orig.jpg ; MorphM4_00_UPPER.jpg	9398484	0	1	7002	165	0	next	hit	625
Vp026	313	Response	2	9405478	6994	1
Vp026	314	Picture	MorphF10_08_orig.jpg ; MorphF10_00_UPPER.jpg	9405486	0	164	7040	321	0	next	hit	627
Vp026	314	Response	2	9412518	7032	1
Vp026	315	Picture	MorphM9_04_orig.jpg ; MorphM9_10_UPPER.jpg	9412526	0	157	14222	158	0	next	hit	629
Vp026	315	Response	2	9426678	14152	1
Vp026	316	Picture	MorphM6_01_orig.jpg ; MorphM6_10_UPPER.jpg	9426748	0	1	89838	2	0	next	hit	631
Vp026	316	Response	2	9516518	89770	1
Vp026	317	Picture	MorphM1_07_orig.jpg ; MorphM1_00_UPPER.jpg	9516586	0	1	9940	147	0	next	incorrect	633
Vp026	317	Response	1	9526518	9932	1
Vp026	318	Picture	MorphM10_09_orig.jpg ; MorphM10_00_UPPER.jpg	9526526	0	146	8319	333	0	next	hit	635
Vp026	318	Response	2	9534838	8312	1
Vp026	319	Picture	MorphF4_06_orig.jpg ; MorphF4_00_UPPER.jpg	9534845	0	187	14915	188	0	next	hit	637
Vp026	319	Response	2	9549638	14793	1
Vp026	320	Picture	MorphM9_01_orig.jpg ; MorphM9_10_UPPER.jpg	9549760	0	1	35829	2	0	next	incorrect	639
Vp026	320	Response	1	9585478	35718	1
Vp026	321	Picture	MorphM3_08_orig.jpg ; MorphM3_00_UPPER.jpg	9585589	0	1	35016	151	0	next	incorrect	641
Vp026	321	Response	1	9620597	35008	1
Vp026	322	Picture	MorphF7_05_orig.jpg ; MorphF7_10_UPPER.jpg	9620605	0	150	9521	334	0	next	hit	643
Vp026	322	Response	2	9630117	9512	1
Vp026	323	Picture	MorphM1_09_orig.jpg ; MorphM1_00_UPPER.jpg	9630126	0	184	13678	358	0	next	incorrect	645
Vp026	323	Response	1	9643797	13671	1
Vp026	324	Picture	MorphM9_01_orig.jpg ; MorphM9_00_UPPER.jpg	9643804	0	174	43963	175	0	next	incorrect	647
Vp026	324	Response	1	9687637	43833	1
Vp026	325	Picture	MorphF1_08_orig.jpg ; MorphF1_10_UPPER.jpg	9687767	0	1	16322	2	0	next	hit	649
Vp026	325	Response	2	9703957	16190	1
Vp026	326	Picture	MorphM6_05_orig.jpg ; MorphM6_00_UPPER.jpg	9704089	0	1	94747	2	0	next	hit	651
Vp026	326	Response	2	9798756	94667	1
Vp026	327	Picture	MorphF6_05_orig.jpg ; MorphF6_00_UPPER.jpg	9798836	0	1	69367	169	0	next	incorrect	653
Vp026	327	Response	1	9868196	69360	1
Vp026	328	Picture	MorphM1_10_orig.jpg ; MorphM1_10_UPPER.jpg	9868203	0	168	11181	169	0	next	hit	655
Vp026	328	Response	2	9879236	11033	1
Vp026	329	Picture	MorphF1_04_orig.jpg ; MorphF1_00_UPPER.jpg	9879384	0	1	35962	2	0	next	hit	657
Vp026	329	Response	2	9915236	35852	1
Vp026	330	Picture	MorphM2_09_orig.jpg ; MorphM2_00_UPPER.jpg	9915346	0	1	57018	177	0	next	incorrect	659
Vp026	330	Response	1	9972355	57009	1
Vp026	331	Picture	MorphF9_06_orig.jpg ; MorphF9_10_UPPER.jpg	9972364	0	176	9438	336	0	next	hit	661
Vp026	331	Response	2	9981795	9431	1
Vp026	332	Picture	MorphM2_04_orig.jpg ; MorphM2_10_UPPER.jpg	9981802	0	160	13827	161	0	next	hit	663
Vp026	332	Response	2	9995555	13753	1
Vp026	333	Picture	MorphM8_03_orig.jpg ; MorphM8_00_UPPER.jpg	9995629	0	1	33042	2	0	next	hit	665
Vp026	333	Response	2	10028595	32966	1
Vp026	334	Picture	MorphF1_05_orig.jpg ; MorphF1_00_UPPER.jpg	10028671	0	1	16322	2	0	next	hit	667
Vp026	334	Response	2	10044915	16244	1
Vp026	335	Picture	MorphM8_08_orig.jpg ; MorphM8_10_UPPER.jpg	10044993	0	1	8492	2	0	next	hit	669
Vp026	335	Response	2	10053315	8322	1
Vp026	336	Picture	MorphM9_03_orig.jpg ; MorphM9_00_UPPER.jpg	10053485	0	1	44798	189	0	next	incorrect	671
Vp026	336	Response	1	10098274	44789	1
Vp026	337	Picture	MorphM7_00_orig.jpg ; MorphM7_00_UPPER.jpg	10098283	0	188	40080	371	0	next	incorrect	673
Vp026	337	Response	1	10138354	40071	1
Vp026	338	Picture	MorphF7_07_orig.jpg ; MorphF7_10_UPPER.jpg	10138363	0	183	9604	184	0	next	hit	675
Vp026	338	Response	2	10147874	9511	1
Vp026	339	Picture	MorphM10_08_orig.jpg ; MorphM10_10_UPPER.jpg	10147967	0	1	7114	186	0	next	hit	677
Vp026	339	Response	2	10155074	7107	1
Vp026	340	Picture	MorphF7_04_orig.jpg ; MorphF7_00_UPPER.jpg	10155081	0	185	16880	343	0	next	incorrect	679
Vp026	340	Response	1	10171954	16873	1
Vp026	341	Picture	MorphM5_06_orig.jpg ; MorphM5_00_UPPER.jpg	10171961	0	158	24642	356	0	next	incorrect	681
Vp026	341	Response	1	10196594	24633	1
Vp026	342	Picture	MorphM4_00_orig.jpg ; MorphM4_00_UPPER.jpg	10196603	0	198	15723	199	0	next	incorrect	683
Vp026	342	Response	1	10212194	15591	1
Vp026	343	Picture	MorphF5_06_orig.jpg ; MorphF5_00_UPPER.jpg	10212326	0	1	44056	2	0	next	incorrect	685
Vp026	343	Response	1	10256273	43947	1
Vp026	344	Picture	MorphF9_10_orig.jpg ; MorphF9_10_UPPER.jpg	10256382	0	1	10350	2	0	next	hit	687
Vp026	344	Response	2	10266593	10211	1
Vp026	345	Picture	MorphF3_05_orig.jpg ; MorphF3_00_UPPER.jpg	10266732	0	1	16853	2	0	next	incorrect	689
Vp026	345	Response	1	10283473	16741	1
Vp026	346	Picture	MorphF5_05_orig.jpg ; MorphF5_00_UPPER.jpg	10283585	0	1	17097	156	0	next	incorrect	691
Vp026	346	Response	1	10300673	17088	1
Vp026	347	Picture	MorphM2_03_orig.jpg ; MorphM2_10_UPPER.jpg	10300682	0	155	30940	156	0	next	hit	693
Vp026	347	Response	2	10331473	30791	1
Vp026	348	Picture	MorphM5_07_orig.jpg ; MorphM5_00_UPPER.jpg	10331622	0	1	13934	2	0	next	incorrect	695
Vp026	348	Response	1	10345473	13851	1
Vp026	349	Picture	MorphM8_02_orig.jpg ; MorphM8_10_UPPER.jpg	10345556	0	1	15764	161	0	next	hit	697
Vp026	349	Response	2	10361313	15757	1
Vp026	350	Picture	MorphM10_07_orig.jpg ; MorphM10_00_UPPER.jpg	10361320	0	160	7040	313	0	next	hit	699
Vp026	350	Response	2	10368353	7033	1
Vp026	351	Picture	MorphF7_10_orig.jpg ; MorphF7_00_UPPER.jpg	10368360	0	153	9441	154	0	next	hit	701
Vp026	351	Response	2	10377713	9353	1
Vp026	352	Picture	MorphM10_00_orig.jpg ; MorphM10_00_UPPER.jpg	10377801	0	1	59317	2	0	next	hit	703
Vp026	352	Response	2	10436992	59191	1
Vp026	353	Picture	MorphF10_02_orig.jpg ; MorphF10_00_UPPER.jpg	10437118	0	1	10483	2	0	next	hit	705
Vp026	353	Response	2	10447472	10354	1
Vp026	354	Picture	MorphM7_03_orig.jpg ; MorphM7_10_UPPER.jpg	10447601	0	1	7640	191	0	next	hit	707
Vp026	354	Response	2	10455232	7631	1
Vp026	355	Picture	MorphM5_09_orig.jpg ; MorphM5_00_UPPER.jpg	10455241	0	190	12132	191	0	next	incorrect	709
Vp026	355	Response	1	10467232	11991	1
Vp026	356	Picture	MorphF3_03_orig.jpg ; MorphF3_10_UPPER.jpg	10467373	0	1	86122	2	0	next	hit	711
Vp026	356	Response	2	10553392	86019	1
Vp026	357	Picture	MorphM5_03_orig.jpg ; MorphM5_00_UPPER.jpg	10553495	0	1	9156	2	0	next	incorrect	713
Vp026	357	Response	1	10562511	9016	1
Vp026	358	Picture	MorphF8_04_orig.jpg ; MorphF8_10_UPPER.jpg	10562651	0	1	11412	2	0	next	hit	715
Vp026	358	Response	2	10573951	11300	1
Vp026	359	Picture	MorphF5_09_orig.jpg ; MorphF5_00_UPPER.jpg	10574063	0	1	16935	185	0	next	hit	717
Vp026	359	Response	2	10590991	16928	1
Vp026	360	Picture	MorphM7_00_orig.jpg ; MorphM7_10_UPPER.jpg	10590998	0	184	8400	328	0	next	hit	719
Vp026	360	Response	2	10599391	8393	1
Vp026	361	Picture	MorphM3_07_orig.jpg ; MorphM3_10_UPPER.jpg	10599398	0	144	11366	334	0	next	hit	721
Vp026	361	Response	2	10610751	11353	1
Vp026	362	Picture	MorphM4_03_orig.jpg ; MorphM4_00_UPPER.jpg	10610764	0	190	11336	191	0	next	incorrect	723
Vp026	362	Response	1	10621951	11187	1
Vp026	363	Picture	MorphF7_09_orig.jpg ; MorphF7_10_UPPER.jpg	10622100	0	1	8180	182	0	next	hit	725
Vp026	363	Response	2	10630271	8171	1
Vp026	364	Picture	MorphM4_08_orig.jpg ; MorphM4_00_UPPER.jpg	10630280	0	181	22718	336	0	next	hit	727
Vp026	364	Response	2	10652991	22711	1
Vp026	365	Picture	MorphF8_09_orig.jpg ; MorphF8_10_UPPER.jpg	10652998	0	155	12716	333	0	next	hit	729
Vp026	365	Response	2	10665711	12713	1
Vp026	366	Picture	MorphM3_03_orig.jpg ; MorphM3_00_UPPER.jpg	10665714	0	178	27911	179	0	next	hit	731
Vp026	366	Response	2	10693551	27837	1
Vp026	367	Picture	MorphF8_04_orig.jpg ; MorphF8_00_UPPER.jpg	10693625	0	1	14975	154	0	next	incorrect	733
Vp026	367	Response	1	10708590	14965	1
Vp026	368	Picture	MorphF10_07_orig.jpg ; MorphF10_10_UPPER.jpg	10708600	0	153	9176	154	0	next	hit	735
Vp026	368	Response	2	10717710	9110	1
Vp026	369	Picture	MorphF1_01_orig.jpg ; MorphF1_10_UPPER.jpg	10717776	0	1	24262	157	0	next	hit	737
Vp026	369	Response	2	10742030	24254	1
Vp026	370	Picture	MorphF2_07_orig.jpg ; MorphF2_00_UPPER.jpg	10742038	0	156	44476	157	0	next	incorrect	739
Vp026	370	Response	1	10786430	44392	1
Vp026	371	Picture	MorphF1_06_orig.jpg ; MorphF1_00_UPPER.jpg	10786514	0	1	85685	173	0	next	incorrect	741
Vp026	371	Response	1	10872190	85676	1
Vp026	372	Picture	MorphF10_05_orig.jpg ; MorphF10_00_UPPER.jpg	10872199	0	172	16095	173	0	next	hit	743
Vp026	372	Response	2	10888189	15990	1
Vp026	373	Picture	MorphM4_08_orig.jpg ; MorphM4_10_UPPER.jpg	10888294	0	1	9263	161	0	next	hit	745
Vp026	373	Response	2	10897549	9255	1
Vp026	374	Picture	MorphM2_03_orig.jpg ; MorphM2_00_UPPER.jpg	10897557	0	160	23760	313	0	next	incorrect	747
Vp026	374	Response	1	10921309	23752	1
Vp026	375	Picture	MorphF2_05_orig.jpg ; MorphF2_10_UPPER.jpg	10921317	0	153	10104	154	0	next	hit	749
Vp026	375	Response	2	10931309	9992	1
Vp026	376	Picture	MorphF6_07_orig.jpg ; MorphF6_10_UPPER.jpg	10931421	0	1	67655	156	0	next	hit	751
Vp026	376	Response	2	10999069	67648	1
Vp026	377	Picture	MorphF7_07_orig.jpg ; MorphF7_00_UPPER.jpg	10999076	0	155	29042	329	0	next	hit	753
Vp026	377	Response	2	11028109	29033	1
Vp026	378	Picture	MorphM2_01_orig.jpg ; MorphM2_10_UPPER.jpg	11028118	0	174	11453	175	0	next	incorrect	755
Vp026	378	Response	1	11039469	11351	1
Vp026	379	Picture	MorphM3_01_orig.jpg ; MorphM3_10_UPPER.jpg	11039571	0	1	23487	2	0	next	incorrect	757
Vp026	379	Response	1	11062988	23417	1
Vp026	380	Picture	MorphF7_03_orig.jpg ; MorphF7_00_UPPER.jpg	11063058	0	1	8095	2	0	next	hit	759
Vp026	380	Response	2	11071068	8010	1
Vp026	381	Picture	MorphM10_03_orig.jpg ; MorphM10_10_UPPER.jpg	11071153	0	1	54805	2	0	next	hit	761
Vp026	381	Response	2	11125868	54715	1
Vp026	382	Picture	MorphF1_02_orig.jpg ; MorphF1_00_UPPER.jpg	11125958	0	1	17597	186	0	next	incorrect	763
Vp026	382	Response	1	11143548	17590	1
Vp026	383	Picture	MorphF3_07_orig.jpg ; MorphF3_00_UPPER.jpg	11143555	0	185	25132	186	0	next	hit	765
Vp026	383	Response	2	11168588	25033	1
Vp026	384	Picture	MorphF4_08_orig.jpg ; MorphF4_00_UPPER.jpg	11168687	0	1	10748	2	0	next	hit	767
Vp026	384	Response	2	11179308	10621	1
Vp026	385	Picture	MorphF8_06_orig.jpg ; MorphF8_10_UPPER.jpg	11179435	0	1	11811	2	0	next	hit	769
Vp026	385	Response	2	11191148	11713	1
Vp026	386	Picture	MorphF5_07_orig.jpg ; MorphF5_10_UPPER.jpg	11191246	0	1	9819	2	0	next	hit	771
Vp026	386	Response	2	11200988	9742	1
Vp026	387	Picture	MorphF1_09_orig.jpg ; MorphF1_00_UPPER.jpg	11201065	0	1	19905	2	0	next	hit	773
Vp026	387	Response	2	11220828	19763	1
Vp026	388	Picture	MorphM1_09_orig.jpg ; MorphM1_10_UPPER.jpg	11220970	0	1	7146	155	0	next	hit	775
Vp026	388	Response	2	11228107	7137	1
Vp026	389	Picture	MorphF4_02_orig.jpg ; MorphF4_10_UPPER.jpg	11228116	0	154	7318	155	0	next	hit	777
Vp026	389	Response	2	11235307	7191	1
Vp026	390	Picture	MorphM4_00_orig.jpg ; MorphM4_10_UPPER.jpg	11235434	0	1	52151	2	0	next	incorrect	779
Vp026	390	Response	1	11287467	52033	1
Vp026	391	Picture	MorphF9_07_orig.jpg ; MorphF9_10_UPPER.jpg	11287585	0	1	27734	2	0	next	hit	781
Vp026	391	Response	2	11315227	27642	1
Vp026	392	Picture	MorphF3_10_orig.jpg ; MorphF3_00_UPPER.jpg	11315319	0	1	42555	176	0	next	hit	783
Vp026	392	Response	2	11357867	42548	1
Vp026	393	Picture	MorphM8_04_orig.jpg ; MorphM8_00_UPPER.jpg	11357874	0	175	14107	177	0	next	hit	785
Vp026	393	Response	2	11371866	13992	1
Vp026	394	Picture	MorphF10_05_orig.jpg ; MorphF10_10_UPPER.jpg	11371981	0	2	7812	153	0	next	hit	787
Vp026	394	Response	2	11379786	7805	1
Vp026	395	Picture	MorphF3_00_orig.jpg ; MorphF3_00_UPPER.jpg	11379793	0	151	22242	354	0	next	incorrect	789
Vp026	395	Response	1	11402026	22233	1
Vp026	396	Picture	MorphF4_00_orig.jpg ; MorphF4_00_UPPER.jpg	11402035	0	203	42665	204	0	next	incorrect	791
Vp026	396	Response	1	11444586	42551	1
Vp026	397	Picture	MorphM2_01_orig.jpg ; MorphM2_00_UPPER.jpg	11444700	0	1	15394	2	0	next	incorrect	793
Vp026	397	Response	1	11460026	15326	1
Vp026	398	Picture	MorphF5_02_orig.jpg ; MorphF5_10_UPPER.jpg	11460094	0	1	12606	2	0	next	incorrect	795
Vp026	398	Response	1	11472586	12492	1
Vp026	399	Picture	MorphM4_09_orig.jpg ; MorphM4_10_UPPER.jpg	11472700	0	1	18312	2	0	next	hit	797
Vp026	399	Response	2	11490906	18206	1
Vp026	400	Picture	MorphM10_06_orig.jpg ; MorphM10_10_UPPER.jpg	11491012	0	1	7033	2	0	next	hit	799
Vp026	400	Response	2	11497946	6934	1
Vp026	401	Picture	MorphF3_02_orig.jpg ; MorphF3_00_UPPER.jpg	11498045	0	1	11413	2	0	next	incorrect	801
Vp026	401	Response	1	11509386	11341	1
Vp026	402	Picture	MorphM10_01_orig.jpg ; MorphM10_10_UPPER.jpg	11509458	0	1	12739	2	0	next	hit	803
Vp026	402	Response	2	11522106	12648	1
Vp026	403	Picture	MorphM8_01_orig.jpg ; MorphM8_10_UPPER.jpg	11522197	0	1	12716	157	0	next	hit	805
Vp026	403	Response	2	11534905	12708	1
Vp026	404	Picture	MorphF8_01_orig.jpg ; MorphF8_00_UPPER.jpg	11534913	0	156	34640	307	0	next	incorrect	807
Vp026	404	Response	1	11569546	34633	1
Vp026	405	Picture	MorphM2_09_orig.jpg ; MorphM2_10_UPPER.jpg	11569553	0	151	87039	313	0	next	incorrect	809
Vp026	405	Response	1	11656585	87032	1
Vp026	406	Picture	MorphF6_01_orig.jpg ; MorphF6_10_UPPER.jpg	11656592	0	162	13921	337	0	next	hit	811
Vp026	406	Response	2	11670505	13913	1
Vp026	407	Picture	MorphM3_00_orig.jpg ; MorphM3_00_UPPER.jpg	11670513	0	175	16479	325	0	next	hit	813
Vp026	407	Response	2	11686985	16472	1
Vp026	408	Picture	MorphF9_07_orig.jpg ; MorphF9_00_UPPER.jpg	11686992	0	150	13520	316	0	next	hit	815
Vp026	408	Response	2	11700504	13512	1
Vp026	409	Picture	MorphF10_07_orig.jpg ; MorphF10_00_UPPER.jpg	11700512	0	166	6401	168	0	next	hit	817
Vp026	409	Response	2	11706824	6312	1
Vp026	410	Picture	MorphF4_09_orig.jpg ; MorphF4_10_UPPER.jpg	11706913	0	2	6635	3	0	next	hit	819
Vp026	410	Response	2	11713464	6551	2
Vp026	411	Picture	MorphF10_04_orig.jpg ; MorphF10_10_UPPER.jpg	11713548	0	1	12872	2	0	next	hit	821
Vp026	411	Response	2	11726344	12796	1
Vp026	412	Picture	MorphF1_04_orig.jpg ; MorphF1_10_UPPER.jpg	11726420	0	1	19772	2	0	next	hit	823
Vp026	412	Response	2	11746104	19684	1
Vp026	413	Picture	MorphF10_03_orig.jpg ; MorphF10_00_UPPER.jpg	11746192	0	1	43260	2	0	next	hit	825
Vp026	413	Response	2	11789304	43112	1
Vp026	414	Picture	MorphF3_06_orig.jpg ; MorphF3_00_UPPER.jpg	11789452	0	1	12076	2	0	next	hit	827
Vp026	414	Response	2	11801464	12012	1
Vp026	415	Picture	MorphF4_01_orig.jpg ; MorphF4_10_UPPER.jpg	11801528	0	1	41223	181	0	next	hit	829
Vp026	415	Response	2	11842744	41216	1
Vp026	416	Picture	MorphM2_02_orig.jpg ; MorphM2_00_UPPER.jpg	11842751	0	180	15970	181	0	next	incorrect	831
Vp026	416	Response	1	11858583	15832	1
Vp026	417	Picture	MorphM9_10_orig.jpg ; MorphM9_00_UPPER.jpg	11858721	0	1	25744	2	0	next	hit	833
Vp026	417	Response	2	11884343	25622	1
Vp026	418	Picture	MorphM6_07_orig.jpg ; MorphM6_10_UPPER.jpg	11884465	0	1	12075	2	0	next	hit	835
Vp026	418	Response	2	11896423	11958	1
Vp026	419	Picture	MorphF10_10_orig.jpg ; MorphF10_00_UPPER.jpg	11896540	0	1	7412	154	0	next	hit	837
Vp026	419	Response	2	11903943	7403	1
Vp026	420	Picture	MorphM1_01_orig.jpg ; MorphM1_10_UPPER.jpg	11903952	0	153	11166	154	0	next	hit	839
Vp026	420	Response	2	11914983	11031	1
Vp026	421	Picture	MorphF2_01_orig.jpg ; MorphF2_00_UPPER.jpg	11915118	0	1	11943	2	0	next	hit	841
Vp026	421	Response	2	11926983	11865	1
Vp026	422	Picture	MorphM9_02_orig.jpg ; MorphM9_00_UPPER.jpg	11927061	0	1	13668	2	0	next	incorrect	843
Vp026	422	Response	1	11940663	13602	1
Vp026	423	Picture	MorphM7_07_orig.jpg ; MorphM7_10_UPPER.jpg	11940729	0	1	8741	152	0	next	hit	845
Vp026	423	Response	2	11949463	8734	1
Vp026	424	Picture	MorphM5_09_orig.jpg ; MorphM5_10_UPPER.jpg	11949470	0	151	10898	152	0	next	incorrect	847
Vp026	424	Response	1	11960263	10793	1
Vp026	425	Picture	MorphF9_08_orig.jpg ; MorphF9_00_UPPER.jpg	11960368	0	1	52947	2	0	next	hit	849
Vp026	425	Response	2	12013222	52854	2
Vp026	426	Picture	MorphF5_07_orig.jpg ; MorphF5_00_UPPER.jpg	12013315	0	1	47639	2	0	next	incorrect	851
Vp026	426	Response	1	12060822	47507	1
Vp026	427	Picture	MorphF9_08_orig.jpg ; MorphF9_10_UPPER.jpg	12060954	0	1	20170	2	0	next	hit	853
Vp026	427	Response	2	12080982	20028	1
Vp026	428	Picture	MorphM8_07_orig.jpg ; MorphM8_00_UPPER.jpg	12081124	0	1	9422	2	0	next	hit	855
Vp026	428	Response	2	12090422	9298	1
Vp026	429	Picture	MorphF9_00_orig.jpg ; MorphF9_10_UPPER.jpg	12090546	0	1	15883	176	0	next	hit	857
Vp026	429	Response	2	12106422	15876	1
Vp026	430	Picture	MorphF5_01_orig.jpg ; MorphF5_00_UPPER.jpg	12106429	0	175	20160	360	0	next	incorrect	859
Vp026	430	Response	1	12126582	20153	1
Vp026	431	Picture	MorphM7_01_orig.jpg ; MorphM7_00_UPPER.jpg	12126589	0	185	38640	345	0	next	incorrect	861
Vp026	431	Response	1	12165222	38633	1
Vp026	432	Picture	MorphF3_02_orig.jpg ; MorphF3_10_UPPER.jpg	12165229	0	160	51248	161	0	next	hit	863
Vp026	432	Response	2	12216341	51112	1
Vp026	433	Picture	MorphF9_01_orig.jpg ; MorphF9_10_UPPER.jpg	12216477	0	1	8192	170	0	next	hit	865
Vp026	433	Response	2	12224661	8184	1
Vp026	434	Picture	MorphF4_00_orig.jpg ; MorphF4_10_UPPER.jpg	12224669	0	169	6272	170	0	next	hit	867
Vp026	434	Response	2	12230822	6153	1
Vp026	435	Picture	MorphM4_03_orig.jpg ; MorphM4_10_UPPER.jpg	12230941	0	1	14047	154	0	next	hit	869
Vp026	435	Response	2	12244981	14040	1
Vp026	436	Picture	MorphF7_00_orig.jpg ; MorphF7_00_UPPER.jpg	12244988	0	153	20853	154	0	next	hit	871
Vp026	436	Response	2	12265701	20713	1
Vp026	437	Picture	MorphM4_07_orig.jpg ; MorphM4_00_UPPER.jpg	12265841	0	1	17227	159	0	next	hit	873
Vp026	437	Response	2	12283061	17220	1
Vp026	438	Picture	MorphM10_09_orig.jpg ; MorphM10_10_UPPER.jpg	12283068	0	158	5836	319	0	next	hit	875
Vp026	438	Response	2	12288901	5833	1
Vp026	439	Picture	MorphF9_06_orig.jpg ; MorphF9_00_UPPER.jpg	12288904	0	161	15124	325	0	next	hit	877
Vp026	439	Response	2	12304021	15117	1
Vp026	440	Picture	MorphF4_02_orig.jpg ; MorphF4_00_UPPER.jpg	12304028	0	164	26836	165	0	next	incorrect	879
Vp026	440	Response	1	12330741	26713	1
Vp026	441	Picture	MorphM10_05_orig.jpg ; MorphM10_10_UPPER.jpg	12330864	0	1	6604	165	0	next	hit	881
Vp026	441	Response	2	12337461	6597	1
Vp026	442	Picture	MorphF4_09_orig.jpg ; MorphF4_00_UPPER.jpg	12337468	0	164	21926	165	0	next	hit	883
Vp026	442	Response	2	12359300	21832	1
Vp026	443	Picture	MorphM5_04_orig.jpg ; MorphM5_00_LOWER.jpg	12359394	0	1	9355	201	0	next	incorrect	885
Vp026	443	Response	1	12368740	9346	1
Vp026	444	Picture	MorphM4_03_orig.jpg ; MorphM4_00_LOWER.jpg	12368749	0	200	141199	393	0	next	incorrect	887
Vp026	444	Response	1	12509940	141191	1
Vp026	445	Picture	MorphM7_07_orig.jpg ; MorphM7_10_LOWER.jpg	12509948	0	193	14637	346	0	next	hit	889
Vp026	445	Response	2	12524579	14631	1
Vp026	446	Picture	MorphF6_03_orig.jpg ; MorphF6_10_LOWER.jpg	12524585	0	153	31439	316	0	next	incorrect	891
Vp026	446	Response	1	12556019	31434	1
Vp026	447	Picture	MorphM7_07_orig.jpg ; MorphM7_00_LOWER.jpg	12556024	0	163	9124	359	0	next	hit	893
Vp026	447	Response	2	12565139	9115	1
Vp026	448	Picture	MorphM8_07_orig.jpg ; MorphM8_10_LOWER.jpg	12565148	0	196	8400	352	0	next	hit	895
Vp026	448	Response	2	12573539	8391	1
Vp026	449	Picture	MorphF4_02_orig.jpg ; MorphF4_10_LOWER.jpg	12573548	0	156	19661	157	0	next	hit	897
Vp026	449	Response	2	12593139	19591	1
Vp026	450	Picture	MorphM7_03_orig.jpg ; MorphM7_00_LOWER.jpg	12593209	0	1	14818	179	0	next	incorrect	899
Vp026	450	Response	1	12608019	14810	1
Vp026	451	Picture	MorphM8_01_orig.jpg ; MorphM8_00_LOWER.jpg	12608027	0	178	11457	179	0	next	hit	901
Vp026	451	Response	2	12619379	11352	1
Vp026	452	Picture	MorphF3_06_orig.jpg ; MorphF3_10_LOWER.jpg	12619484	0	1	28783	147	0	next	hit	903
Vp026	452	Response	2	12648259	28775	1
Vp026	453	Picture	MorphM1_07_orig.jpg ; MorphM1_10_LOWER.jpg	12648267	0	146	63973	147	0	next	incorrect	905
Vp026	453	Response	1	12712098	63831	1
Vp026	454	Picture	MorphF9_03_orig.jpg ; MorphF9_10_LOWER.jpg	12712240	0	1	12076	2	0	next	hit	907
Vp026	454	Response	2	12724178	11938	1
Vp026	455	Picture	MorphM1_09_orig.jpg ; MorphM1_10_LOWER.jpg	12724316	0	1	15231	164	0	next	hit	909
Vp026	455	Response	2	12739538	15222	1
Vp026	456	Picture	MorphF6_08_orig.jpg ; MorphF6_00_LOWER.jpg	12739547	0	163	25040	366	0	next	hit	911
Vp026	456	Response	2	12764578	25031	1
Vp026	457	Picture	MorphM5_02_orig.jpg ; MorphM5_10_LOWER.jpg	12764587	0	203	32448	204	0	next	incorrect	913
Vp026	457	Response	1	12796898	32311	1
Vp026	458	Picture	MorphM10_07_orig.jpg ; MorphM10_10_LOWER.jpg	12797035	0	1	7231	202	0	next	hit	915
Vp026	458	Response	2	12804258	7223	1
Vp026	459	Picture	MorphF2_09_orig.jpg ; MorphF2_00_LOWER.jpg	12804266	0	201	19574	202	0	next	hit	917
Vp026	459	Response	2	12823698	19432	1
Vp026	460	Picture	MorphF9_10_orig.jpg ; MorphF9_00_LOWER.jpg	12823840	0	1	15226	169	0	next	hit	919
Vp026	460	Response	2	12839057	15217	1
Vp026	461	Picture	MorphF10_06_orig.jpg ; MorphF10_00_LOWER.jpg	12839066	0	168	10252	169	0	next	hit	921
Vp026	461	Response	2	12849217	10151	1
Vp026	462	Picture	MorphM5_04_orig.jpg ; MorphM5_10_LOWER.jpg	12849318	0	1	31184	3	0	next	incorrect	923
Vp026	462	Response	1	12880417	31099	1
Vp026	463	Picture	MorphF2_02_orig.jpg ; MorphF2_10_LOWER.jpg	12880502	0	2	15364	165	0	next	incorrect	925
Vp026	463	Response	1	12895857	15355	1
Vp026	464	Picture	MorphF4_00_orig.jpg ; MorphF4_00_LOWER.jpg	12895866	0	163	41920	339	0	next	incorrect	927
Vp026	464	Response	1	12937777	41911	1
Vp026	465	Picture	MorphM1_10_orig.jpg ; MorphM1_00_LOWER.jpg	12937786	0	176	33350	177	0	next	hit	929
Vp026	465	Response	2	12971057	33271	1
Vp026	466	Picture	MorphM6_09_orig.jpg ; MorphM6_10_LOWER.jpg	12971136	0	1	12728	146	0	next	hit	931
Vp026	466	Response	2	12983857	12721	1
Vp026	467	Picture	MorphF9_10_orig.jpg ; MorphF9_10_LOWER.jpg	12983864	0	145	11280	289	0	next	hit	933
Vp026	467	Response	2	12995137	11273	1
Vp026	468	Picture	MorphM7_05_orig.jpg ; MorphM7_00_LOWER.jpg	12995144	0	144	46956	307	0	next	hit	935
Vp026	468	Response	2	13042096	46952	1
Vp026	469	Picture	MorphF6_03_orig.jpg ; MorphF6_00_LOWER.jpg	13042100	0	163	35444	313	0	next	incorrect	937
Vp026	469	Response	1	13077536	35436	1
Vp026	470	Picture	MorphM10_05_orig.jpg ; MorphM10_10_LOWER.jpg	13077544	0	150	11030	151	0	next	hit	939
Vp026	470	Response	2	13088496	10952	1
Vp026	471	Picture	MorphM9_01_orig.jpg ; MorphM9_00_LOWER.jpg	13088574	0	1	14199	2	0	next	incorrect	941
Vp026	471	Response	1	13102656	14082	1
Vp026	472	Picture	MorphF7_07_orig.jpg ; MorphF7_10_LOWER.jpg	13102773	0	1	27867	2	0	next	hit	943
Vp026	472	Response	2	13130496	27723	1
Vp026	473	Picture	MorphM1_03_orig.jpg ; MorphM1_00_LOWER.jpg	13130640	0	1	13624	179	0	next	incorrect	945
Vp026	473	Response	1	13144256	13616	1
Vp026	474	Picture	MorphF1_02_orig.jpg ; MorphF1_00_LOWER.jpg	13144264	0	178	25600	367	0	next	incorrect	947
Vp026	474	Response	1	13169856	25592	1
Vp026	475	Picture	MorphF5_07_orig.jpg ; MorphF5_10_LOWER.jpg	13169864	0	189	10880	379	0	next	hit	949
Vp026	475	Response	2	13180735	10871	1
Vp026	476	Picture	MorphF1_09_orig.jpg ; MorphF1_10_LOWER.jpg	13180744	0	190	32567	191	0	next	hit	951
Vp026	476	Response	2	13213215	32471	1
Vp026	477	Picture	MorphM1_09_orig.jpg ; MorphM1_00_LOWER.jpg	13213311	0	1	9687	2	0	next	hit	953
Vp026	477	Response	2	13222895	9584	1
Vp026	478	Picture	MorphM7_08_orig.jpg ; MorphM7_00_LOWER.jpg	13222998	0	1	10483	3	0	next	hit	955
Vp026	478	Response	2	13233375	10377	1
Vp026	479	Picture	MorphF4_04_orig.jpg ; MorphF4_00_LOWER.jpg	13233481	0	2	12703	172	0	next	incorrect	957
Vp026	479	Response	1	13246175	12694	1
Vp026	480	Picture	MorphM10_09_orig.jpg ; MorphM10_00_LOWER.jpg	13246184	0	170	50197	171	0	next	hit	959
Vp026	480	Response	2	13296255	50071	1
Vp026	481	Picture	MorphF2_10_orig.jpg ; MorphF2_00_LOWER.jpg	13296381	0	1	22293	2	0	next	hit	961
Vp026	481	Response	2	13318575	22194	1
Vp026	482	Picture	MorphF6_01_orig.jpg ; MorphF6_00_LOWER.jpg	13318674	0	1	14464	2	0	next	incorrect	963
Vp026	482	Response	1	13333054	14380	1
Vp026	483	Picture	MorphM5_06_orig.jpg ; MorphM5_10_LOWER.jpg	13333138	0	1	75605	168	0	next	incorrect	965
Vp026	483	Response	1	13408734	75596	1
Vp026	484	Picture	MorphF10_00_orig.jpg ; MorphF10_10_LOWER.jpg	13408743	0	167	63839	324	0	next	hit	967
Vp026	484	Response	2	13472574	63831	1
Vp026	485	Picture	MorphM7_03_orig.jpg ; MorphM7_10_LOWER.jpg	13472582	0	157	7985	158	0	next	hit	969
Vp026	485	Response	2	13480493	7911	1
Vp026	486	Picture	MorphF2_08_orig.jpg ; MorphF2_00_LOWER.jpg	13480567	0	1	7564	2	0	next	hit	971
Vp026	486	Response	2	13488013	7446	1
Vp026	487	Picture	MorphM5_07_orig.jpg ; MorphM5_10_LOWER.jpg	13488131	0	1	15525	2	0	next	hit	973
Vp026	487	Response	2	13503533	15402	1
Vp026	488	Picture	MorphF7_06_orig.jpg ; MorphF7_10_LOWER.jpg	13503656	0	1	8446	182	0	next	hit	975
Vp026	488	Response	2	13512093	8437	1
Vp026	489	Picture	MorphM4_05_orig.jpg ; MorphM4_10_LOWER.jpg	13512102	0	181	29904	182	0	next	hit	977
Vp026	489	Response	2	13541933	29831	1
Vp026	490	Picture	MorphF1_06_orig.jpg ; MorphF1_10_LOWER.jpg	13542006	0	1	21365	2	0	next	incorrect	979
Vp026	490	Response	1	13563293	21287	1
Vp026	491	Picture	MorphF4_07_orig.jpg ; MorphF4_10_LOWER.jpg	13563371	0	1	13403	2	0	next	hit	981
Vp026	491	Response	2	13576653	13282	1
Vp026	492	Picture	MorphM7_09_orig.jpg ; MorphM7_10_LOWER.jpg	13576774	0	1	7431	2	0	next	hit	983
Vp026	492	Response	2	13584093	7319	1
Vp026	493	Picture	MorphF10_02_orig.jpg ; MorphF10_10_LOWER.jpg	13584205	0	1	12208	2	0	next	hit	985
Vp026	493	Response	2	13596333	12128	1
Vp026	494	Picture	MorphF6_00_orig.jpg ; MorphF6_00_LOWER.jpg	13596413	0	1	9156	2	0	next	incorrect	987
Vp026	494	Response	1	13605453	9040	1
Vp026	495	Picture	MorphM3_02_orig.jpg ; MorphM3_10_LOWER.jpg	13605569	0	1	43924	2	0	next	incorrect	989
Vp026	495	Response	1	13649373	43804	1
Vp026	496	Picture	MorphF7_10_orig.jpg ; MorphF7_10_LOWER.jpg	13649493	0	1	9687	2	0	next	hit	991
Vp026	496	Response	2	13659052	9559	1
Vp026	497	Picture	MorphF10_10_orig.jpg ; MorphF10_10_LOWER.jpg	13659180	0	1	15525	2	0	next	hit	993
Vp026	497	Response	2	13674572	15392	1
Vp026	498	Picture	MorphM2_02_orig.jpg ; MorphM2_00_LOWER.jpg	13674705	0	1	13235	170	0	next	incorrect	995
Vp026	498	Response	1	13687932	13227	1
Vp026	499	Picture	MorphF10_01_orig.jpg ; MorphF10_00_LOWER.jpg	13687940	0	169	13438	170	0	next	incorrect	997
Vp026	499	Response	1	13701292	13352	1
Vp026	500	Picture	MorphM2_04_orig.jpg ; MorphM2_00_LOWER.jpg	13701378	0	1	12606	2	0	next	incorrect	999
Vp026	500	Response	1	13713852	12474	1
Vp026	501	Picture	MorphM5_02_orig.jpg ; MorphM5_00_LOWER.jpg	13713984	0	1	101076	176	0	next	hit	1001
Vp026	501	Response	2	13815052	101068	1
Vp026	502	Picture	MorphM3_08_orig.jpg ; MorphM3_10_LOWER.jpg	13815060	0	175	18884	176	0	next	hit	1003
Vp026	502	Response	2	13833771	18711	1
Vp026	503	Picture	MorphM4_02_orig.jpg ; MorphM4_10_LOWER.jpg	13833944	0	1	23222	2	0	next	hit	1005
Vp026	503	Response	2	13857051	23107	1
Vp026	504	Picture	MorphM9_02_orig.jpg ; MorphM9_10_LOWER.jpg	13857166	0	1	19109	2	0	next	incorrect	1007
Vp026	504	Response	1	13876171	19005	1
Vp026	505	Picture	MorphF7_09_orig.jpg ; MorphF7_10_LOWER.jpg	13876275	0	1	9660	162	0	next	hit	1009
Vp026	505	Response	2	13885931	9656	1
Vp026	506	Picture	MorphM8_06_orig.jpg ; MorphM8_10_LOWER.jpg	13885935	0	161	18605	162	0	next	hit	1011
Vp026	506	Response	2	13904411	18476	1
Vp026	507	Picture	MorphF7_00_orig.jpg ; MorphF7_10_LOWER.jpg	13904540	0	1	73648	2	0	next	hit	1013
Vp026	507	Response	2	13978091	73551	1
Vp026	508	Picture	MorphF8_05_orig.jpg ; MorphF8_10_LOWER.jpg	13978188	0	1	15791	2	0	next	incorrect	1015
Vp026	508	Response	1	13993850	15662	1
Vp026	509	Picture	MorphM6_06_orig.jpg ; MorphM6_10_LOWER.jpg	13993979	0	1	20834	2	0	next	incorrect	1017
Vp026	509	Response	1	14014730	20751	1
Vp026	510	Picture	MorphM8_10_orig.jpg ; MorphM8_00_LOWER.jpg	14014813	0	1	14862	2	0	next	hit	1019
Vp026	510	Response	2	14029530	14717	1
Vp026	511	Picture	MorphM2_07_orig.jpg ; MorphM2_00_LOWER.jpg	14029675	0	1	38217	2	0	next	incorrect	1021
Vp026	511	Response	1	14067770	38095	1
Vp026	512	Picture	MorphM8_01_orig.jpg ; MorphM8_10_LOWER.jpg	14067892	0	1	97646	155	0	next	incorrect	1023
Vp026	512	Response	1	14165529	97637	1
Vp026	513	Picture	MorphF5_01_orig.jpg ; MorphF5_00_LOWER.jpg	14165538	0	154	40079	304	0	next	hit	1025
Vp026	513	Response	2	14205609	40071	1
Vp026	514	Picture	MorphF9_04_orig.jpg ; MorphF9_10_LOWER.jpg	14205617	0	150	24433	151	0	next	incorrect	1027
Vp026	514	Response	1	14229929	24312	1
Vp026	515	Picture	MorphM3_00_orig.jpg ; MorphM3_10_LOWER.jpg	14230050	0	1	50824	2	0	next	hit	1029
Vp026	515	Response	2	14280729	50679	1
Vp026	516	Picture	MorphF2_02_orig.jpg ; MorphF2_00_LOWER.jpg	14280874	0	1	12423	185	0	next	incorrect	1031
Vp026	516	Response	1	14293289	12415	1
Vp026	517	Picture	MorphF4_08_orig.jpg ; MorphF4_00_LOWER.jpg	14293297	0	184	34800	335	0	next	incorrect	1033
Vp026	517	Response	1	14328088	34791	1
Vp026	518	Picture	MorphF3_08_orig.jpg ; MorphF3_00_LOWER.jpg	14328097	0	151	24640	344	0	next	hit	1035
Vp026	518	Response	2	14352728	24631	1
Vp026	519	Picture	MorphM3_10_orig.jpg ; MorphM3_00_LOWER.jpg	14352737	0	193	29652	194	0	next	hit	1037
Vp026	519	Response	2	14382248	29511	1
Vp026	520	Picture	MorphF9_01_orig.jpg ; MorphF9_10_LOWER.jpg	14382389	0	1	16321	3	0	next	incorrect	1039
Vp026	520	Response	1	14398648	16259	1
Vp026	521	Picture	MorphF1_00_orig.jpg ; MorphF1_10_LOWER.jpg	14398710	0	2	82105	172	0	next	hit	1041
Vp026	521	Response	2	14480808	82098	1
Vp026	522	Picture	MorphF5_02_orig.jpg ; MorphF5_00_LOWER.jpg	14480815	0	170	45120	337	0	next	hit	1043
Vp026	522	Response	2	14525927	45112	1
Vp026	523	Picture	MorphM10_07_orig.jpg ; MorphM10_00_LOWER.jpg	14525935	0	167	9455	168	0	next	hit	1045
Vp026	523	Response	2	14535287	9352	1
Vp026	524	Picture	MorphM9_00_orig.jpg ; MorphM9_10_LOWER.jpg	14535390	0	1	10064	156	0	next	incorrect	1047
Vp026	524	Response	1	14545447	10057	1
Vp026	525	Picture	MorphF5_10_orig.jpg ; MorphF5_00_LOWER.jpg	14545454	0	155	20561	318	0	next	hit	1049
Vp026	525	Response	2	14566007	20553	1
Vp026	526	Picture	MorphM9_06_orig.jpg ; MorphM9_10_LOWER.jpg	14566015	0	163	22455	164	0	next	incorrect	1051
Vp026	526	Response	1	14588407	22392	1
Vp026	527	Picture	MorphF2_08_orig.jpg ; MorphF2_10_LOWER.jpg	14588470	0	1	24018	2	0	next	hit	1053
Vp026	527	Response	2	14612407	23937	1
Vp026	528	Picture	MorphM5_01_orig.jpg ; MorphM5_10_LOWER.jpg	14612488	0	1	27204	2	0	next	hit	1055
Vp026	528	Response	2	14639606	27118	1
Vp026	529	Picture	MorphM8_08_orig.jpg ; MorphM8_10_LOWER.jpg	14639692	0	1	31282	169	0	next	hit	1057
Vp026	529	Response	2	14670966	31274	1
Vp026	530	Picture	MorphM7_02_orig.jpg ; MorphM7_10_LOWER.jpg	14670974	0	168	11181	169	0	next	hit	1059
Vp026	530	Response	2	14682086	11112	1
Vp026	531	Picture	MorphM10_08_orig.jpg ; MorphM10_10_LOWER.jpg	14682155	0	1	11147	2	0	next	hit	1061
Vp026	531	Response	2	14693206	11051	1
Vp026	532	Picture	MorphF4_04_orig.jpg ; MorphF4_10_LOWER.jpg	14693302	0	1	33669	171	0	next	incorrect	1063
Vp026	532	Response	1	14726966	33664	1
Vp026	533	Picture	MorphF8_02_orig.jpg ; MorphF8_00_LOWER.jpg	14726971	0	170	37283	346	0	next	incorrect	1065
Vp026	533	Response	1	14764246	37275	1
Vp026	534	Picture	MorphM2_09_orig.jpg ; MorphM2_10_LOWER.jpg	14764254	0	176	81917	177	0	next	hit	1067
Vp026	534	Response	2	14846085	81831	1
Vp026	535	Picture	MorphM4_07_orig.jpg ; MorphM4_00_LOWER.jpg	14846171	0	1	56882	181	0	next	incorrect	1069
Vp026	535	Response	1	14903045	56874	1
Vp026	536	Picture	MorphF7_08_orig.jpg ; MorphF7_10_LOWER.jpg	14903053	0	180	16766	181	0	next	hit	1071
Vp026	536	Response	2	14919685	16632	1
Vp026	537	Picture	MorphF3_05_orig.jpg ; MorphF3_10_LOWER.jpg	14919819	0	1	59980	2	0	next	hit	1073
Vp026	537	Response	2	14979684	59865	1
Vp026	538	Picture	MorphM6_01_orig.jpg ; MorphM6_00_LOWER.jpg	14979799	0	1	32644	2	0	next	incorrect	1075
Vp026	538	Response	1	15012324	32525	1
Vp026	539	Picture	MorphM4_09_orig.jpg ; MorphM4_00_LOWER.jpg	15012443	0	1	41889	178	0	next	incorrect	1077
Vp026	539	Response	1	15054324	41881	1
Vp026	540	Picture	MorphF8_10_orig.jpg ; MorphF8_10_LOWER.jpg	15054332	0	177	20479	178	0	next	hit	1079
Vp026	540	Response	2	15074724	20392	1
Vp026	541	Picture	MorphM3_01_orig.jpg ; MorphM3_10_LOWER.jpg	15074811	0	1	85680	179	0	next	incorrect	1081
Vp026	541	Response	1	15160483	85672	1
Vp026	542	Picture	MorphF2_04_orig.jpg ; MorphF2_10_LOWER.jpg	15160491	0	178	12252	179	0	next	incorrect	1083
Vp026	542	Response	1	15172643	12152	1
Vp026	543	Picture	MorphF7_01_orig.jpg ; MorphF7_00_LOWER.jpg	15172743	0	1	29990	2	0	next	hit	1085
Vp026	543	Response	2	15202643	29900	1
Vp026	544	Picture	MorphF8_04_orig.jpg ; MorphF8_10_LOWER.jpg	15202733	0	1	33175	2	0	next	incorrect	1087
Vp026	544	Response	1	15235763	33030	1
Vp026	545	Picture	MorphM2_08_orig.jpg ; MorphM2_10_LOWER.jpg	15235908	0	1	56530	2	0	next	hit	1089
Vp026	545	Response	2	15292323	56415	1
Vp026	546	Picture	MorphM9_02_orig.jpg ; MorphM9_00_LOWER.jpg	15292438	0	1	26672	2	0	next	incorrect	1091
Vp026	546	Response	1	15319043	26605	1
Vp026	547	Picture	MorphF7_10_orig.jpg ; MorphF7_00_LOWER.jpg	15319110	0	1	9156	2	0	next	hit	1093
Vp026	547	Response	2	15328162	9052	1
Vp026	548	Picture	MorphF1_03_orig.jpg ; MorphF1_10_LOWER.jpg	15328266	0	1	28224	176	0	next	incorrect	1095
Vp026	548	Response	1	15356482	28216	1
Vp026	549	Picture	MorphM4_10_orig.jpg ; MorphM4_10_LOWER.jpg	15356490	0	175	38922	176	0	next	hit	1097
Vp026	549	Response	2	15395282	38792	1
Vp026	550	Picture	MorphM9_07_orig.jpg ; MorphM9_00_LOWER.jpg	15395412	0	1	39677	2	0	next	incorrect	1099
Vp026	550	Response	1	15434962	39550	1
Vp026	551	Picture	MorphF7_05_orig.jpg ; MorphF7_00_LOWER.jpg	15435089	0	1	19880	159	0	next	hit	1101
Vp026	551	Response	2	15454962	19873	1
Vp026	552	Picture	MorphF5_01_orig.jpg ; MorphF5_10_LOWER.jpg	15454969	0	158	17276	159	0	next	incorrect	1103
Vp026	552	Response	1	15472161	17192	1
Vp026	553	Picture	MorphM8_10_orig.jpg ; MorphM8_10_LOWER.jpg	15472245	0	1	47360	148	0	next	hit	1105
Vp026	553	Response	2	15519601	47356	1
Vp026	554	Picture	MorphF7_00_orig.jpg ; MorphF7_00_LOWER.jpg	15519605	0	147	17264	148	0	next	incorrect	1107
Vp026	554	Response	1	15536801	17196	1
Vp026	555	Picture	MorphF1_00_orig.jpg ; MorphF1_00_LOWER.jpg	15536869	0	1	34900	2	0	next	incorrect	1109
Vp026	555	Response	1	15571681	34812	1
Vp026	556	Picture	MorphF10_00_orig.jpg ; MorphF10_00_LOWER.jpg	15571769	0	1	21895	2	0	next	incorrect	1111
Vp026	556	Response	1	15593521	21752	1
Vp026	557	Picture	MorphF6_05_orig.jpg ; MorphF6_00_LOWER.jpg	15593664	0	1	20264	174	0	next	incorrect	1113
Vp026	557	Response	1	15613921	20257	1
Vp026	558	Picture	MorphF3_01_orig.jpg ; MorphF3_10_LOWER.jpg	15613928	0	173	46320	338	0	next	hit	1115
Vp026	558	Response	2	15660240	46312	1
Vp026	559	Picture	MorphF1_01_orig.jpg ; MorphF1_00_LOWER.jpg	15660248	0	165	19360	344	0	next	incorrect	1117
Vp026	559	Response	1	15679600	19352	1
Vp026	560	Picture	MorphM3_07_orig.jpg ; MorphM3_00_LOWER.jpg	15679608	0	179	37680	364	0	next	hit	1119
Vp026	560	Response	2	15717280	37672	1
Vp026	561	Picture	MorphM5_00_orig.jpg ; MorphM5_00_LOWER.jpg	15717288	0	185	22743	186	0	next	hit	1121
Vp026	561	Response	2	15739920	22632	1
Vp026	562	Picture	MorphF6_09_orig.jpg ; MorphF6_10_LOWER.jpg	15740031	0	1	13256	149	0	next	hit	1123
Vp026	562	Response	2	15753280	13249	1
Vp026	563	Picture	MorphM1_01_orig.jpg ; MorphM1_00_LOWER.jpg	15753287	0	148	30136	149	0	next	incorrect	1125
Vp026	563	Response	1	15783279	29992	1
Vp026	564	Picture	MorphF2_05_orig.jpg ; MorphF2_00_LOWER.jpg	15783423	0	1	49763	2	0	next	incorrect	1127
Vp026	564	Response	1	15833119	49696	1
Vp026	565	Picture	MorphM10_10_orig.jpg ; MorphM10_00_LOWER.jpg	15833186	0	1	21895	2	0	next	hit	1129
Vp026	565	Response	2	15854959	21773	1
Vp026	566	Picture	MorphM3_05_orig.jpg ; MorphM3_00_LOWER.jpg	15855081	0	1	32206	174	0	next	incorrect	1131
Vp026	566	Response	1	15887279	32198	1
Vp026	567	Picture	MorphF9_07_orig.jpg ; MorphF9_10_LOWER.jpg	15887287	0	173	39717	174	0	next	hit	1133
Vp026	567	Response	2	15926879	39592	1
Vp026	568	Picture	MorphM6_07_orig.jpg ; MorphM6_10_LOWER.jpg	15927004	0	1	22293	2	0	next	hit	1135
Vp026	568	Response	2	15949198	22194	1
Vp026	569	Picture	MorphF8_03_orig.jpg ; MorphF8_10_LOWER.jpg	15949297	0	1	93420	2	0	next	incorrect	1137
Vp026	569	Response	1	16042638	93341	1
Vp026	570	Picture	MorphM4_08_orig.jpg ; MorphM4_00_LOWER.jpg	16042717	0	1	17782	2	0	next	hit	1139
Vp026	570	Response	2	16060398	17681	1
Vp026	571	Picture	MorphF9_01_orig.jpg ; MorphF9_00_LOWER.jpg	16060499	0	1	23089	2	0	next	incorrect	1141
Vp026	571	Response	1	16083518	23019	1
Vp026	572	Picture	MorphM7_06_orig.jpg ; MorphM7_10_LOWER.jpg	16083588	0	1	9773	182	0	next	hit	1143
Vp026	572	Response	2	16093357	9769	1
Vp026	573	Picture	MorphF6_04_orig.jpg ; MorphF6_10_LOWER.jpg	16093361	0	181	19421	182	0	next	hit	1145
Vp026	573	Response	2	16112717	19356	1
Vp026	574	Picture	MorphF9_06_orig.jpg ; MorphF9_10_LOWER.jpg	16112782	0	1	19772	2	0	next	hit	1147
Vp026	574	Response	2	16132477	19695	1
Vp026	575	Picture	MorphM6_03_orig.jpg ; MorphM6_00_LOWER.jpg	16132554	0	1	16811	177	0	next	incorrect	1149
Vp026	575	Response	1	16149357	16803	1
Vp026	576	Picture	MorphF8_06_orig.jpg ; MorphF8_10_LOWER.jpg	16149365	0	176	83111	178	0	next	hit	1151
Vp026	576	Response	2	16232397	83032	1
Vp026	577	Picture	MorphF5_00_orig.jpg ; MorphF5_00_LOWER.jpg	16232476	0	2	16808	181	0	next	incorrect	1153
Vp026	577	Response	1	16249277	16801	1
Vp026	578	Picture	MorphM9_10_orig.jpg ; MorphM9_10_LOWER.jpg	16249284	0	179	10880	359	0	next	hit	1155
Vp026	578	Response	2	16260157	10873	1
Vp026	579	Picture	MorphM4_04_orig.jpg ; MorphM4_10_LOWER.jpg	16260164	0	180	38880	361	0	next	hit	1157
Vp026	579	Response	2	16299036	38872	1
Vp026	580	Picture	MorphM6_04_orig.jpg ; MorphM6_10_LOWER.jpg	16299044	0	181	44480	336	0	next	hit	1159
Vp026	580	Response	2	16343516	44472	1
Vp026	581	Picture	MorphF7_03_orig.jpg ; MorphF7_00_LOWER.jpg	16343524	0	155	36912	156	0	next	incorrect	1161
Vp026	581	Response	1	16380316	36792	1
Vp026	582	Picture	MorphM1_05_orig.jpg ; MorphM1_10_LOWER.jpg	16380436	0	1	70047	152	0	next	incorrect	1163
Vp026	582	Response	1	16450475	70039	1
Vp026	583	Picture	MorphF6_01_orig.jpg ; MorphF6_10_LOWER.jpg	16450483	0	151	31733	152	0	next	incorrect	1165
Vp026	583	Response	1	16482075	31592	1
Vp026	584	Picture	MorphF8_04_orig.jpg ; MorphF8_00_LOWER.jpg	16482216	0	1	13627	175	0	next	incorrect	1167
Vp026	584	Response	1	16495835	13619	1
Vp026	585	Picture	MorphF9_03_orig.jpg ; MorphF9_00_LOWER.jpg	16495843	0	174	19415	175	0	next	incorrect	1169
Vp026	585	Response	1	16515115	19272	1
Vp026	586	Picture	MorphF10_08_orig.jpg ; MorphF10_00_LOWER.jpg	16515258	0	1	12606	2	0	next	hit	1171
Vp026	586	Response	2	16527755	12497	1
Vp026	587	Picture	MorphF8_10_orig.jpg ; MorphF8_00_LOWER.jpg	16527864	0	1	16298	159	0	next	hit	1173
Vp026	587	Response	2	16544155	16291	1
Vp026	588	Picture	MorphM7_09_orig.jpg ; MorphM7_00_LOWER.jpg	16544162	0	158	10480	319	0	next	hit	1175
Vp026	588	Response	2	16554635	10473	1
Vp026	589	Picture	MorphF2_07_orig.jpg ; MorphF2_10_LOWER.jpg	16554642	0	161	17521	318	0	next	hit	1177
Vp026	589	Response	2	16572155	17513	1
Vp026	590	Picture	MorphM5_08_orig.jpg ; MorphM5_00_LOWER.jpg	16572163	0	157	33065	158	0	next	hit	1179
Vp026	590	Response	2	16605114	32951	1
Vp026	591	Picture	MorphF2_10_orig.jpg ; MorphF2_10_LOWER.jpg	16605228	0	1	14995	2	0	next	hit	1181
Vp026	591	Response	2	16620074	14846	1
Vp026	592	Picture	MorphF3_04_orig.jpg ; MorphF3_00_LOWER.jpg	16620223	0	1	39942	2	0	next	incorrect	1183
Vp026	592	Response	1	16660074	39851	1
Vp026	593	Picture	MorphM8_05_orig.jpg ; MorphM8_10_LOWER.jpg	16660165	0	1	21232	2	0	next	hit	1185
Vp026	593	Response	2	16681274	21109	1
Vp026	594	Picture	MorphM9_08_orig.jpg ; MorphM9_10_LOWER.jpg	16681397	0	1	34502	2	0	next	hit	1187
Vp026	594	Response	2	16715754	34357	1
Vp026	595	Picture	MorphM8_02_orig.jpg ; MorphM8_00_LOWER.jpg	16715899	0	1	37023	2	0	next	hit	1189
Vp026	595	Response	2	16752794	36895	1
Vp026	596	Picture	MorphF10_06_orig.jpg ; MorphF10_10_LOWER.jpg	16752922	0	1	10615	2	0	next	hit	1191
Vp026	596	Response	2	16763433	10511	1
Vp026	597	Picture	MorphM8_00_orig.jpg ; MorphM8_00_LOWER.jpg	16763537	0	1	9953	2	0	next	hit	1193
Vp026	597	Response	2	16773353	9816	1
Vp026	598	Picture	MorphM9_10_orig.jpg ; MorphM9_00_LOWER.jpg	16773490	0	1	19871	168	0	next	incorrect	1195
Vp026	598	Response	1	16793353	19863	1
Vp026	599	Picture	MorphM4_01_orig.jpg ; MorphM4_10_LOWER.jpg	16793361	0	167	45682	168	0	next	incorrect	1197
Vp026	599	Response	1	16838953	45592	1
Vp026	600	Picture	MorphF9_09_orig.jpg ; MorphF9_10_LOWER.jpg	16839043	0	1	34317	187	0	next	hit	1199
Vp026	600	Response	2	16873353	34310	1
Vp026	601	Picture	MorphM8_02_orig.jpg ; MorphM8_10_LOWER.jpg	16873360	0	186	13280	362	0	next	hit	1201
Vp026	601	Response	2	16886633	13273	1
Vp026	602	Picture	MorphM10_03_orig.jpg ; MorphM10_00_LOWER.jpg	16886640	0	176	13920	365	0	next	incorrect	1203
Vp026	602	Response	1	16900553	13913	1
Vp026	603	Picture	MorphF7_02_orig.jpg ; MorphF7_10_LOWER.jpg	16900560	0	189	23278	190	0	next	hit	1205
Vp026	603	Response	2	16923752	23192	1
Vp026	604	Picture	MorphM3_00_orig.jpg ; MorphM3_00_LOWER.jpg	16923838	0	1	105842	186	0	next	hit	1207
Vp026	604	Response	2	17029672	105834	1
Vp026	605	Picture	MorphM5_05_orig.jpg ; MorphM5_00_LOWER.jpg	17029680	0	185	137119	329	0	next	incorrect	1209
Vp026	605	Response	1	17166791	137111	1
Vp026	606	Picture	MorphM3_04_orig.jpg ; MorphM3_00_LOWER.jpg	17166799	0	144	12749	146	0	next	incorrect	1211
Vp026	606	Response	1	17179431	12632	1
Vp026	607	Picture	MorphF2_00_orig.jpg ; MorphF2_10_LOWER.jpg	17179548	0	2	21630	3	0	next	incorrect	1213
Vp026	607	Response	1	17201031	21483	1
Vp026	608	Picture	MorphF7_02_orig.jpg ; MorphF7_00_LOWER.jpg	17201178	0	1	26673	2	0	next	incorrect	1215
Vp026	608	Response	1	17227751	26573	1
Vp026	609	Picture	MorphF5_06_orig.jpg ; MorphF5_10_LOWER.jpg	17227851	0	1	71107	154	0	next	hit	1217
Vp026	609	Response	2	17298950	71099	1
Vp026	610	Picture	MorphF1_02_orig.jpg ; MorphF1_10_LOWER.jpg	17298958	0	153	35440	297	0	next	incorrect	1219
Vp026	610	Response	1	17334390	35432	1
Vp026	611	Picture	MorphF4_01_orig.jpg ; MorphF4_10_LOWER.jpg	17334398	0	144	47600	327	0	next	hit	1221
Vp026	611	Response	2	17381990	47592	1
Vp026	612	Picture	MorphM6_04_orig.jpg ; MorphM6_00_LOWER.jpg	17381998	0	183	48484	184	0	next	hit	1223
Vp026	612	Response	2	17430389	48391	1
Vp026	613	Picture	MorphM5_08_orig.jpg ; MorphM5_10_LOWER.jpg	17430482	0	1	34767	2	0	next	incorrect	1225
Vp026	613	Response	1	17465109	34627	1
Vp026	614	Picture	MorphM10_00_orig.jpg ; MorphM10_10_LOWER.jpg	17465249	0	1	8493	2	0	next	hit	1227
Vp026	614	Response	2	17473669	8420	1
Vp026	615	Picture	MorphF3_08_orig.jpg ; MorphF3_10_LOWER.jpg	17473742	0	1	7564	2	0	next	hit	1229
Vp026	615	Response	2	17481189	7447	1
Vp026	616	Picture	MorphF5_04_orig.jpg ; MorphF5_00_LOWER.jpg	17481306	0	1	18531	181	0	next	incorrect	1231
Vp026	616	Response	1	17499829	18523	1
Vp026	617	Picture	MorphM7_04_orig.jpg ; MorphM7_10_LOWER.jpg	17499837	0	180	7599	325	0	next	hit	1233
Vp026	617	Response	2	17507429	7592	1
Vp026	618	Picture	MorphF2_06_orig.jpg ; MorphF2_10_LOWER.jpg	17507436	0	145	23499	146	0	next	hit	1235
Vp026	618	Response	2	17530789	23353	1
Vp026	619	Picture	MorphM3_05_orig.jpg ; MorphM3_10_LOWER.jpg	17530935	0	1	20017	155	0	next	incorrect	1237
Vp026	619	Response	1	17550949	20014	1
Vp026	620	Picture	MorphF4_05_orig.jpg ; MorphF4_00_LOWER.jpg	17550952	0	154	49252	155	0	next	incorrect	1239
Vp026	620	Response	1	17600068	49116	1
Vp026	621	Picture	MorphF6_06_orig.jpg ; MorphF6_00_LOWER.jpg	17600204	0	1	14464	2	0	next	incorrect	1241
Vp026	621	Response	1	17614548	14344	1
Vp026	622	Picture	MorphF1_01_orig.jpg ; MorphF1_10_LOWER.jpg	17614668	0	1	12448	161	0	next	incorrect	1243
Vp026	622	Response	1	17627108	12440	1
Vp026	623	Picture	MorphM3_04_orig.jpg ; MorphM3_10_LOWER.jpg	17627116	0	160	11969	161	0	next	hit	1245
Vp026	623	Response	2	17638948	11832	1
Vp026	624	Picture	MorphF3_04_orig.jpg ; MorphF3_10_LOWER.jpg	17639085	0	1	71922	3	0	next	hit	1247
Vp026	624	Response	2	17710868	71783	1
Vp026	625	Picture	MorphM8_09_orig.jpg ; MorphM8_10_LOWER.jpg	17711007	0	2	9820	3	0	next	hit	1249
Vp026	625	Response	2	17720708	9701	1
Vp026	626	Picture	MorphF10_01_orig.jpg ; MorphF10_10_LOWER.jpg	17720827	0	1	20924	177	0	next	hit	1251
Vp026	626	Response	2	17741747	20920	1
Vp026	627	Picture	MorphF7_05_orig.jpg ; MorphF7_10_LOWER.jpg	17741751	0	176	30829	177	0	next	hit	1253
Vp026	627	Response	2	17772467	30716	1
Vp026	628	Picture	MorphM3_09_orig.jpg ; MorphM3_10_LOWER.jpg	17772580	0	1	46046	2	0	next	hit	1255
Vp026	628	Response	2	17818547	45967	1
Vp026	629	Picture	MorphF2_06_orig.jpg ; MorphF2_00_LOWER.jpg	17818626	0	1	16190	2	0	next	hit	1257
Vp026	629	Response	2	17834707	16081	1
Vp026	630	Picture	MorphM1_02_orig.jpg ; MorphM1_10_LOWER.jpg	17834816	0	1	17118	2	0	next	incorrect	1259
Vp026	630	Response	1	17851827	17011	1
Vp026	631	Picture	MorphM9_00_orig.jpg ; MorphM9_00_LOWER.jpg	17851934	0	1	13800	2	0	next	incorrect	1261
Vp026	631	Response	1	17865667	13733	1
Vp026	632	Picture	MorphM6_10_orig.jpg ; MorphM6_10_LOWER.jpg	17865734	0	1	9780	175	0	next	hit	1263
Vp026	632	Response	2	17875507	9773	1
Vp026	633	Picture	MorphF4_05_orig.jpg ; MorphF4_10_LOWER.jpg	17875514	0	174	47281	175	0	next	hit	1265
Vp026	633	Response	2	17922706	47192	1
Vp026	634	Picture	MorphM6_00_orig.jpg ; MorphM6_00_LOWER.jpg	17922795	0	1	12341	2	0	next	incorrect	1267
Vp026	634	Response	1	17935026	12231	1
Vp026	635	Picture	MorphF8_07_orig.jpg ; MorphF8_10_LOWER.jpg	17935136	0	1	18138	176	0	next	incorrect	1269
Vp026	635	Response	1	17953266	18130	1
Vp026	636	Picture	MorphF9_05_orig.jpg ; MorphF9_10_LOWER.jpg	17953274	0	175	10923	176	0	next	hit	1271
Vp026	636	Response	2	17964066	10792	1
Vp026	637	Picture	MorphM9_01_orig.jpg ; MorphM9_10_LOWER.jpg	17964197	0	1	13637	166	0	next	incorrect	1273
Vp026	637	Response	1	17977826	13629	1
Vp026	638	Picture	MorphM2_01_orig.jpg ; MorphM2_00_LOWER.jpg	17977834	0	165	10381	167	0	next	incorrect	1275
Vp026	638	Response	1	17988066	10232	1
Vp026	639	Picture	MorphM10_06_orig.jpg ; MorphM10_00_LOWER.jpg	17988215	0	2	20655	182	0	next	hit	1277
Vp026	639	Response	2	18008866	20651	1
Vp026	640	Picture	MorphF9_06_orig.jpg ; MorphF9_00_LOWER.jpg	18008870	0	180	37443	338	0	next	incorrect	1279
Vp026	640	Response	1	18046306	37436	1
Vp026	641	Picture	MorphM6_01_orig.jpg ; MorphM6_10_LOWER.jpg	18046313	0	158	20564	321	0	next	incorrect	1281
Vp026	641	Response	1	18066865	20552	1
Vp026	642	Picture	MorphF1_06_orig.jpg ; MorphF1_00_LOWER.jpg	18066877	0	163	13962	164	0	next	incorrect	1283
Vp026	642	Response	1	18080705	13828	1
Vp026	643	Picture	MorphF9_04_orig.jpg ; MorphF9_00_LOWER.jpg	18080839	0	1	71634	158	0	next	incorrect	1285
Vp026	643	Response	1	18152465	71626	1
Vp026	644	Picture	MorphF6_08_orig.jpg ; MorphF6_10_LOWER.jpg	18152473	0	157	9679	322	0	next	hit	1287
Vp026	644	Response	2	18162145	9672	1
Vp026	645	Picture	MorphM10_00_orig.jpg ; MorphM10_00_LOWER.jpg	18162152	0	165	10648	166	0	next	incorrect	1289
Vp026	645	Response	1	18172705	10553	1
Vp026	646	Picture	MorphM7_10_orig.jpg ; MorphM7_00_LOWER.jpg	18172800	0	1	10748	2	0	next	hit	1291
Vp026	646	Response	2	18183425	10625	1
Vp026	647	Picture	MorphM5_07_orig.jpg ; MorphM5_00_LOWER.jpg	18183548	0	1	90236	2	0	next	hit	1293
Vp026	647	Response	2	18273664	90116	1
Vp026	648	Picture	MorphF1_05_orig.jpg ; MorphF1_10_LOWER.jpg	18273784	0	1	49496	2	0	next	hit	1295
Vp026	648	Response	2	18323184	49400	1
Vp026	649	Picture	MorphF8_01_orig.jpg ; MorphF8_00_LOWER.jpg	18323280	0	1	88871	172	0	next	incorrect	1297
Vp026	649	Response	1	18412143	88863	1
Vp026	650	Picture	MorphF10_04_orig.jpg ; MorphF10_00_LOWER.jpg	18412151	0	171	25648	172	0	next	hit	1299
Vp026	650	Response	2	18437663	25512	1
Vp026	651	Picture	MorphM3_06_orig.jpg ; MorphM3_00_LOWER.jpg	18437799	0	1	62348	156	0	next	hit	1301
Vp026	651	Response	2	18500143	62344	1
Vp026	652	Picture	MorphF8_00_orig.jpg ; MorphF8_10_LOWER.jpg	18500147	0	155	29082	156	0	next	incorrect	1303
Vp026	652	Response	1	18529103	28956	1
Vp026	653	Picture	MorphF1_08_orig.jpg ; MorphF1_00_LOWER.jpg	18529229	0	1	12474	2	0	next	hit	1305
Vp026	653	Response	2	18541582	12353	2
Vp026	654	Picture	MorphM3_07_orig.jpg ; MorphM3_10_LOWER.jpg	18541703	0	1	10217	2	0	next	hit	1307
Vp026	654	Response	2	18551822	10119	1
Vp026	655	Picture	MorphM4_07_orig.jpg ; MorphM4_10_LOWER.jpg	18551920	0	1	13934	2	0	next	hit	1309
Vp026	655	Response	2	18565742	13822	1
Vp026	656	Picture	MorphM2_03_orig.jpg ; MorphM2_00_LOWER.jpg	18565854	0	1	13668	2	0	next	incorrect	1311
Vp026	656	Response	1	18579422	13568	1
Vp026	657	Picture	MorphM4_01_orig.jpg ; MorphM4_00_LOWER.jpg	18579522	0	1	15127	2	0	next	incorrect	1313
Vp026	657	Response	1	18594542	15020	1
Vp026	658	Picture	MorphM2_10_orig.jpg ; MorphM2_10_LOWER.jpg	18594649	0	1	9660	162	0	next	hit	1315
Vp026	658	Response	2	18604302	9653	1
Vp026	659	Picture	MorphF6_02_orig.jpg ; MorphF6_00_LOWER.jpg	18604309	0	161	18161	341	0	next	incorrect	1317
Vp026	659	Response	1	18622462	18153	1
Vp026	660	Picture	MorphM5_06_orig.jpg ; MorphM5_00_LOWER.jpg	18622470	0	180	39280	359	0	next	hit	1319
Vp026	660	Response	2	18661742	39272	1
Vp026	661	Picture	MorphF8_09_orig.jpg ; MorphF8_00_LOWER.jpg	18661750	0	179	10926	180	0	next	hit	1321
Vp026	661	Response	2	18672542	10792	1
Vp026	662	Picture	MorphF4_06_orig.jpg ; MorphF4_10_LOWER.jpg	18672676	0	1	13633	170	0	next	hit	1323
Vp026	662	Response	2	18686302	13626	1
Vp026	663	Picture	MorphM4_04_orig.jpg ; MorphM4_00_LOWER.jpg	18686309	0	169	22992	170	0	next	incorrect	1325
Vp026	663	Response	1	18709182	22873	1
Vp026	664	Picture	MorphF8_03_orig.jpg ; MorphF8_00_LOWER.jpg	18709301	0	1	9953	2	0	next	incorrect	1327
Vp026	664	Response	1	18719181	9880	1
Vp026	665	Picture	MorphF3_07_orig.jpg ; MorphF3_10_LOWER.jpg	18719254	0	1	34369	2	0	next	hit	1329
Vp026	665	Response	2	18753501	34247	1
Vp026	666	Picture	MorphF6_04_orig.jpg ; MorphF6_00_LOWER.jpg	18753623	0	1	17781	2	0	next	hit	1331
Vp026	666	Response	2	18771341	17718	1
Vp026	667	Picture	MorphM1_00_orig.jpg ; MorphM1_10_LOWER.jpg	18771404	0	1	22957	2	0	next	incorrect	1333
Vp026	667	Response	1	18794221	22817	1
Vp026	668	Picture	MorphF7_07_orig.jpg ; MorphF7_00_LOWER.jpg	18794361	0	1	12824	183	0	next	hit	1335
Vp026	668	Response	2	18807181	12820	1
Vp026	669	Picture	MorphM8_05_orig.jpg ; MorphM8_00_LOWER.jpg	18807185	0	182	14910	183	0	next	hit	1337
Vp026	669	Response	2	18821981	14796	1
Vp026	670	Picture	MorphM7_00_orig.jpg ; MorphM7_00_LOWER.jpg	18822095	0	1	73250	2	0	next	incorrect	1339
Vp026	670	Response	1	18895260	73165	2
Vp026	671	Picture	MorphF5_05_orig.jpg ; MorphF5_10_LOWER.jpg	18895345	0	1	18004	178	0	next	hit	1341
Vp026	671	Response	2	18913341	17996	1
Vp026	672	Picture	MorphM10_08_orig.jpg ; MorphM10_00_LOWER.jpg	18913349	0	177	16100	178	0	next	hit	1343
Vp026	672	Response	2	18929340	15991	1
Vp026	673	Picture	MorphM5_03_orig.jpg ; MorphM5_00_LOWER.jpg	18929449	0	1	28795	2	0	next	hit	1345
Vp026	673	Response	2	18958140	28691	1
Vp026	674	Picture	MorphM6_07_orig.jpg ; MorphM6_00_LOWER.jpg	18958244	0	1	47108	3	0	next	hit	1347
Vp026	674	Response	2	19005260	47016	1
Vp026	675	Picture	MorphM2_07_orig.jpg ; MorphM2_10_LOWER.jpg	19005352	0	2	25213	3	0	next	hit	1349
Vp026	675	Response	2	19030460	25108	1
Vp026	676	Picture	MorphM6_05_orig.jpg ; MorphM6_00_LOWER.jpg	19030565	0	1	34862	173	0	next	hit	1351
Vp026	676	Response	2	19065419	34854	1
Vp026	677	Picture	MorphF10_05_orig.jpg ; MorphF10_00_LOWER.jpg	19065427	0	172	21005	173	0	next	incorrect	1353
Vp026	677	Response	1	19086299	20872	1
Vp026	678	Picture	MorphF3_10_orig.jpg ; MorphF3_00_LOWER.jpg	19086432	0	1	28264	2	0	next	hit	1355
Vp026	678	Response	2	19114619	28187	1
Vp026	679	Picture	MorphF5_08_orig.jpg ; MorphF5_10_LOWER.jpg	19114696	0	1	9771	184	0	next	hit	1357
Vp026	679	Response	2	19124459	9763	1
Vp026	680	Picture	MorphM4_09_orig.jpg ; MorphM4_10_LOWER.jpg	19124467	0	183	8239	354	0	next	hit	1359
Vp026	680	Response	2	19132699	8232	1
Vp026	681	Picture	MorphM1_06_orig.jpg ; MorphM1_10_LOWER.jpg	19132706	0	171	32237	351	0	next	incorrect	1361
Vp026	681	Response	1	19164939	32233	1
Vp026	682	Picture	MorphM2_00_orig.jpg ; MorphM2_00_LOWER.jpg	19164943	0	180	10083	362	0	next	incorrect	1363
Vp026	682	Response	1	19175019	10076	1
Vp026	683	Picture	MorphM8_08_orig.jpg ; MorphM8_00_LOWER.jpg	19175026	0	182	9470	183	0	next	hit	1365
Vp026	683	Response	2	19184379	9353	1
Vp026	684	Picture	MorphM7_05_orig.jpg ; MorphM7_10_LOWER.jpg	19184496	0	1	22426	2	0	next	hit	1367
Vp026	684	Response	2	19206858	22362	1
Vp026	685	Picture	MorphF6_07_orig.jpg ; MorphF6_10_LOWER.jpg	19206922	0	1	9554	2	0	next	hit	1369
Vp026	685	Response	2	19216378	9456	1
Vp026	686	Picture	MorphM8_04_orig.jpg ; MorphM8_10_LOWER.jpg	19216476	0	1	11943	2	0	next	hit	1371
Vp026	686	Response	2	19228298	11822	1
Vp026	687	Picture	MorphF2_01_orig.jpg ; MorphF2_00_LOWER.jpg	19228419	0	1	37687	2	0	next	incorrect	1373
Vp026	687	Response	1	19265978	37559	1
Vp026	688	Picture	MorphM10_02_orig.jpg ; MorphM10_10_LOWER.jpg	19266106	0	1	39013	2	0	next	hit	1375
Vp026	688	Response	2	19305018	38912	1
Vp026	689	Picture	MorphF5_09_orig.jpg ; MorphF5_00_LOWER.jpg	19305119	0	1	26626	182	0	next	hit	1377
Vp026	689	Response	2	19331738	26619	1
Vp026	690	Picture	MorphM2_05_orig.jpg ; MorphM2_00_LOWER.jpg	19331745	0	181	62548	182	0	next	hit	1379
Vp026	690	Response	2	19394217	62472	1
Vp026	691	Picture	MorphM3_03_orig.jpg ; MorphM3_10_LOWER.jpg	19394293	0	1	80283	2	0	next	incorrect	1381
Vp026	691	Response	1	19474457	80164	1
Vp026	692	Picture	MorphF2_00_orig.jpg ; MorphF2_00_LOWER.jpg	19474576	0	1	42290	175	0	next	incorrect	1383
Vp026	692	Response	1	19516857	42281	1
Vp026	693	Picture	MorphF9_08_orig.jpg ; MorphF9_10_LOWER.jpg	19516866	0	174	25254	175	0	next	hit	1385
Vp026	693	Response	2	19542056	25190	1
Vp026	694	Picture	MorphM10_03_orig.jpg ; MorphM10_10_LOWER.jpg	19542120	0	1	40184	158	0	next	incorrect	1387
Vp026	694	Response	1	19582296	40176	1
Vp026	695	Picture	MorphF6_07_orig.jpg ; MorphF6_00_LOWER.jpg	19582304	0	157	18468	158	0	next	hit	1389
Vp026	695	Response	2	19600696	18392	1
Vp026	696	Picture	MorphM1_01_orig.jpg ; MorphM1_10_LOWER.jpg	19600772	0	1	11532	148	0	next	incorrect	1391
Vp026	696	Response	1	19612296	11524	1
Vp026	697	Picture	MorphF10_05_orig.jpg ; MorphF10_10_LOWER.jpg	19612304	0	147	18591	148	0	next	hit	1393
Vp026	697	Response	2	19630776	18472	1
Vp026	698	Picture	MorphM5_00_orig.jpg ; MorphM5_10_LOWER.jpg	19630895	0	1	26673	2	0	next	hit	1395
Vp026	698	Response	2	19657496	26601	1
Vp026	699	Picture	MorphM8_09_orig.jpg ; MorphM8_00_LOWER.jpg	19657568	0	1	40871	2	0	next	hit	1397
Vp026	699	Response	2	19698376	40808	1
Vp026	700	Picture	MorphF1_09_orig.jpg ; MorphF1_00_LOWER.jpg	19698439	0	1	13270	2	0	next	hit	1399
Vp026	700	Response	2	19711575	13136	1
Vp026	701	Picture	MorphM1_07_orig.jpg ; MorphM1_00_LOWER.jpg	19711709	0	1	9394	162	0	next	hit	1401
Vp026	701	Response	2	19721095	9386	1
Vp026	702	Picture	MorphF9_09_orig.jpg ; MorphF9_00_LOWER.jpg	19721103	0	161	7280	341	0	next	hit	1403
Vp026	702	Response	2	19728375	7272	1
Vp026	703	Picture	MorphM1_06_orig.jpg ; MorphM1_00_LOWER.jpg	19728383	0	180	13316	181	0	next	hit	1405
Vp026	703	Response	2	19741575	13192	1
Vp026	704	Picture	MorphM4_00_orig.jpg ; MorphM4_10_LOWER.jpg	19741699	0	1	26938	2	0	next	incorrect	1407
Vp026	704	Response	1	19768535	26836	1
Vp026	705	Picture	MorphF5_05_orig.jpg ; MorphF5_00_LOWER.jpg	19768637	0	1	9288	2	0	next	hit	1409
Vp026	705	Response	2	19777815	9178	1
Vp026	706	Picture	MorphF3_09_orig.jpg ; MorphF3_00_LOWER.jpg	19777925	0	1	12076	2	0	next	hit	1411
Vp026	706	Response	2	19789895	11970	1
Vp026	707	Picture	MorphM7_06_orig.jpg ; MorphM7_00_LOWER.jpg	19790001	0	1	15741	185	0	next	hit	1413
Vp026	707	Response	2	19805735	15734	1
Vp026	708	Picture	MorphM2_00_orig.jpg ; MorphM2_10_LOWER.jpg	19805742	0	184	25528	185	0	next	incorrect	1415
Vp026	708	Response	1	19831175	25433	1
Vp026	709	Picture	MorphF6_10_orig.jpg ; MorphF6_10_LOWER.jpg	19831270	0	1	12740	2	0	next	hit	1417
Vp026	709	Response	2	19843895	12625	1
Vp026	710	Picture	MorphF10_07_orig.jpg ; MorphF10_10_LOWER.jpg	19844010	0	1	13933	2	0	next	hit	1419
Vp026	710	Response	2	19857814	13804	1
Vp026	711	Picture	MorphM6_09_orig.jpg ; MorphM6_00_LOWER.jpg	19857943	0	1	15924	2	0	next	hit	1421
Vp026	711	Response	2	19873734	15791	1
Vp026	712	Picture	MorphM7_01_orig.jpg ; MorphM7_10_LOWER.jpg	19873867	0	1	39146	2	0	next	hit	1423
Vp026	712	Response	2	19912934	39067	1
Vp026	713	Picture	MorphM2_06_orig.jpg ; MorphM2_10_LOWER.jpg	19913013	0	1	97768	166	0	next	incorrect	1425
Vp026	713	Response	1	20010774	97761	1
Vp026	714	Picture	MorphM3_09_orig.jpg ; MorphM3_00_LOWER.jpg	20010781	0	165	27102	166	0	next	hit	1427
Vp026	714	Response	2	20037733	26952	1
Vp026	715	Picture	MorphM9_05_orig.jpg ; MorphM9_10_LOWER.jpg	20037883	0	1	9421	2	0	next	incorrect	1429
Vp026	715	Response	1	20047173	9290	1
Vp026	716	Picture	MorphM7_02_orig.jpg ; MorphM7_00_LOWER.jpg	20047304	0	1	14730	2	0	next	incorrect	1431
Vp026	716	Response	1	20061893	14589	1
Vp026	717	Picture	MorphF1_07_orig.jpg ; MorphF1_10_LOWER.jpg	20062034	0	1	17383	2	0	next	hit	1433
Vp026	717	Response	2	20079333	17299	1
Vp026	718	Picture	MorphF6_02_orig.jpg ; MorphF6_10_LOWER.jpg	20079417	0	1	22004	159	0	next	incorrect	1435
Vp026	718	Response	1	20101413	21996	1
Vp026	719	Picture	MorphM9_03_orig.jpg ; MorphM9_10_LOWER.jpg	20101421	0	158	14716	330	0	next	incorrect	1437
Vp026	719	Response	1	20116133	14712	1
Vp026	720	Picture	MorphM10_09_orig.jpg ; MorphM10_10_LOWER.jpg	20116137	0	172	10388	174	0	next	hit	1439
Vp026	720	Response	2	20126453	10316	1
Vp026	721	Picture	MorphM6_00_orig.jpg ; MorphM6_10_LOWER.jpg	20126525	0	2	14175	160	0	next	incorrect	1441
Vp026	721	Response	1	20140693	14168	1
Vp026	722	Picture	MorphF8_00_orig.jpg ; MorphF8_00_LOWER.jpg	20140700	0	158	14476	304	0	next	incorrect	1443
Vp026	722	Response	1	20155173	14473	1
Vp026	723	Picture	MorphF4_09_orig.jpg ; MorphF4_10_LOWER.jpg	20155176	0	146	23367	147	0	next	hit	1445
Vp026	723	Response	2	20178453	23277	1
Vp026	724	Picture	MorphM9_07_orig.jpg ; MorphM9_10_LOWER.jpg	20178543	0	1	15353	175	0	next	hit	1447
Vp026	724	Response	2	20193892	15349	1
Vp026	725	Picture	MorphM10_05_orig.jpg ; MorphM10_00_LOWER.jpg	20193896	0	174	22865	175	0	next	incorrect	1449
Vp026	725	Response	1	20216612	22716	1
Vp026	726	Picture	MorphM6_10_orig.jpg ; MorphM6_00_LOWER.jpg	20216761	0	1	13619	183	0	next	hit	1451
Vp026	726	Response	2	20230372	13611	1
Vp026	727	Picture	MorphM4_05_orig.jpg ; MorphM4_00_LOWER.jpg	20230380	0	182	23802	183	0	next	incorrect	1453
Vp026	727	Response	1	20254052	23672	1
Vp026	728	Picture	MorphF8_07_orig.jpg ; MorphF8_00_LOWER.jpg	20254182	0	1	17781	2	0	next	incorrect	1455
Vp026	728	Response	1	20271892	17710	1
Vp026	729	Picture	MorphM2_01_orig.jpg ; MorphM2_10_LOWER.jpg	20271963	0	1	10484	2	0	next	incorrect	1457
Vp026	729	Response	1	20282372	10409	1
Vp026	730	Picture	MorphF5_03_orig.jpg ; MorphF5_00_LOWER.jpg	20282447	0	1	13535	2	0	next	incorrect	1459
Vp026	730	Response	1	20295892	13445	1
Vp026	731	Picture	MorphM5_10_orig.jpg ; MorphM5_10_LOWER.jpg	20295982	0	1	13933	2	0	next	hit	1461
Vp026	731	Response	2	20309812	13830	1
Vp026	732	Picture	MorphM2_05_orig.jpg ; MorphM2_10_LOWER.jpg	20309915	0	1	37156	2	0	next	incorrect	1463
Vp026	732	Response	1	20346931	37016	2
Vp026	733	Picture	MorphM4_06_orig.jpg ; MorphM4_10_LOWER.jpg	20347071	0	1	25478	2	0	next	hit	1465
Vp026	733	Response	2	20372451	25380	1
Vp026	734	Picture	MorphF9_08_orig.jpg ; MorphF9_00_LOWER.jpg	20372549	0	1	24284	2	0	next	hit	1467
Vp026	734	Response	2	20396771	24222	1
Vp026	735	Picture	MorphF8_08_orig.jpg ; MorphF8_00_LOWER.jpg	20396833	0	1	32909	2	0	next	incorrect	1469
Vp026	735	Response	1	20429651	32818	1
Vp026	736	Picture	MorphM7_08_orig.jpg ; MorphM7_10_LOWER.jpg	20429742	0	1	14332	2	0	next	hit	1471
Vp026	736	Response	2	20443971	14229	1
Vp026	737	Picture	MorphF3_05_orig.jpg ; MorphF3_00_LOWER.jpg	20444074	0	1	120092	2	0	next	incorrect	1473
Vp026	737	Response	1	20564050	119976	1
Vp026	738	Picture	MorphF5_09_orig.jpg ; MorphF5_10_LOWER.jpg	20564166	0	1	9012	147	0	next	hit	1475
Vp026	738	Response	2	20573170	9004	1
Vp026	739	Picture	MorphM10_01_orig.jpg ; MorphM10_00_LOWER.jpg	20573178	0	146	11955	147	0	next	incorrect	1477
Vp026	739	Response	1	20585010	11832	1
Vp026	740	Picture	MorphF8_02_orig.jpg ; MorphF8_10_LOWER.jpg	20585133	0	1	8441	186	0	next	incorrect	1479
Vp026	740	Response	1	20593570	8437	1
Vp026	741	Picture	MorphF4_03_orig.jpg ; MorphF4_00_LOWER.jpg	20593574	0	185	9208	186	0	next	incorrect	1481
Vp026	741	Response	1	20602690	9116	1
Vp026	742	Picture	MorphM1_00_orig.jpg ; MorphM1_00_LOWER.jpg	20602782	0	1	27734	2	0	next	incorrect	1483
Vp026	742	Response	1	20630450	27668	1
Vp026	743	Picture	MorphF3_00_orig.jpg ; MorphF3_00_LOWER.jpg	20630516	0	1	64581	178	0	next	incorrect	1485
Vp026	743	Response	1	20695089	64573	1
Vp026	744	Picture	MorphM4_03_orig.jpg ; MorphM4_10_LOWER.jpg	20695097	0	177	25256	178	0	next	hit	1487
Vp026	744	Response	2	20720289	25192	1
Vp026	745	Picture	MorphF9_05_orig.jpg ; MorphF9_00_LOWER.jpg	20720353	0	1	70198	2	0	next	hit	1489
Vp026	745	Response	2	20790449	70096	1
Vp026	746	Picture	MorphM8_03_orig.jpg ; MorphM8_00_LOWER.jpg	20790551	0	1	26221	188	0	next	hit	1491
Vp026	746	Response	2	20816769	26218	1
Vp026	747	Picture	MorphF10_08_orig.jpg ; MorphF10_10_LOWER.jpg	20816772	0	187	10884	371	0	next	hit	1493
Vp026	747	Response	2	20827648	10876	1
Vp026	748	Picture	MorphF4_07_orig.jpg ; MorphF4_00_LOWER.jpg	20827656	0	184	20619	185	0	next	hit	1495
Vp026	748	Response	2	20848128	20472	1
Vp026	749	Picture	MorphM9_04_orig.jpg ; MorphM9_00_LOWER.jpg	20848275	0	1	9421	2	0	next	incorrect	1497
Vp026	749	Response	1	20857568	9293	1
Vp026	750	Picture	MorphM5_09_orig.jpg ; MorphM5_00_LOWER.jpg	20857696	0	1	12739	2	0	next	hit	1499
Vp026	750	Response	2	20870288	12592	1
Vp026	751	Picture	MorphM7_04_orig.jpg ; MorphM7_00_LOWER.jpg	20870435	0	1	25701	178	0	next	hit	1501
Vp026	751	Response	2	20896128	25693	1
Vp026	752	Picture	MorphF10_03_orig.jpg ; MorphF10_10_LOWER.jpg	20896136	0	177	10261	178	0	next	hit	1503
Vp026	752	Response	2	20906288	10152	1
Vp026	753	Picture	MorphM3_03_orig.jpg ; MorphM3_00_LOWER.jpg	20906397	0	1	17383	2	0	next	incorrect	1505
Vp026	753	Response	1	20923648	17251	1
Vp026	754	Picture	MorphF8_05_orig.jpg ; MorphF8_00_LOWER.jpg	20923780	0	1	9953	2	0	next	incorrect	1507
Vp026	754	Response	1	20933648	9868	1
Vp026	755	Picture	MorphM10_06_orig.jpg ; MorphM10_10_LOWER.jpg	20933733	0	1	10319	166	0	next	hit	1509
Vp026	755	Response	2	20944048	10315	1
Vp026	756	Picture	MorphM9_09_orig.jpg ; MorphM9_10_LOWER.jpg	20944052	0	165	12240	166	0	next	hit	1511
Vp026	756	Response	2	20956208	12156	1
Vp026	757	Picture	MorphM1_04_orig.jpg ; MorphM1_10_LOWER.jpg	20956292	0	1	9421	2	0	next	incorrect	1513
Vp026	757	Response	1	20965568	9276	1
Vp026	758	Picture	MorphF4_08_orig.jpg ; MorphF4_10_LOWER.jpg	20965713	0	1	10218	2	0	next	hit	1515
Vp026	758	Response	2	20975808	10095	1
Vp026	759	Picture	MorphM4_06_orig.jpg ; MorphM4_00_LOWER.jpg	20975931	0	1	26924	149	0	next	incorrect	1517
Vp026	759	Response	1	21002848	26917	1
Vp026	760	Picture	MorphM6_02_orig.jpg ; MorphM6_00_LOWER.jpg	21002855	0	148	10895	149	0	next	incorrect	1519
Vp026	760	Response	1	21013647	10792	1
Vp026	761	Picture	MorphF4_10_orig.jpg ; MorphF4_10_LOWER.jpg	21013750	0	1	9665	157	0	next	hit	1521
Vp026	761	Response	2	21023407	9657	1
Vp026	762	Picture	MorphF2_03_orig.jpg ; MorphF2_10_LOWER.jpg	21023415	0	156	20458	157	0	next	hit	1523
Vp026	762	Response	2	21043727	20312	1
Vp026	763	Picture	MorphF1_07_orig.jpg ; MorphF1_00_LOWER.jpg	21043873	0	1	17862	187	0	next	hit	1525
Vp026	763	Response	2	21061727	17854	1
Vp026	764	Picture	MorphM10_04_orig.jpg ; MorphM10_00_LOWER.jpg	21061735	0	186	52070	187	0	next	incorrect	1527
Vp026	764	Response	1	21113727	51992	1
Vp026	765	Picture	MorphM9_06_orig.jpg ; MorphM9_00_LOWER.jpg	21113805	0	1	13668	2	0	next	incorrect	1529
Vp026	765	Response	1	21127407	13602	1
Vp026	766	Picture	MorphM5_10_orig.jpg ; MorphM5_00_LOWER.jpg	21127473	0	1	8758	2	0	next	hit	1531
Vp026	766	Response	2	21136127	8654	1
Vp026	767	Picture	MorphF8_08_orig.jpg ; MorphF8_10_LOWER.jpg	21136231	0	1	76037	2	0	next	hit	1533
Vp026	767	Response	2	21212206	75975	1
Vp026	768	Picture	MorphM6_08_orig.jpg ; MorphM6_00_LOWER.jpg	21212268	0	1	10881	2	0	next	hit	1535
Vp026	768	Response	2	21223086	10818	1
Vp026	769	Picture	MorphM1_08_orig.jpg ; MorphM1_10_LOWER.jpg	21223149	0	1	8584	176	0	next	hit	1537
Vp026	769	Response	2	21231726	8577	1
Vp026	770	Picture	MorphM9_09_orig.jpg ; MorphM9_00_LOWER.jpg	21231733	0	175	7738	176	0	next	hit	1539
Vp026	770	Response	2	21239406	7673	1
Vp026	771	Picture	MorphF6_05_orig.jpg ; MorphF6_10_LOWER.jpg	21239471	0	1	21895	2	0	next	incorrect	1541
Vp026	771	Response	1	21261246	21775	1
Vp026	772	Picture	MorphF3_02_orig.jpg ; MorphF3_00_LOWER.jpg	21261366	0	1	11648	165	0	next	incorrect	1543
Vp026	772	Response	1	21273006	11640	1
Vp026	773	Picture	MorphF5_10_orig.jpg ; MorphF5_10_LOWER.jpg	21273014	0	164	8079	343	0	next	hit	1545
Vp026	773	Response	2	21281086	8072	1
Vp026	774	Picture	MorphM4_08_orig.jpg ; MorphM4_10_LOWER.jpg	21281093	0	179	12652	180	0	next	hit	1547
Vp026	774	Response	2	21293646	12553	1
Vp026	775	Picture	MorphF2_01_orig.jpg ; MorphF2_10_LOWER.jpg	21293745	0	1	69003	2	0	next	incorrect	1549
Vp026	775	Response	1	21362685	68940	1
Vp026	776	Picture	MorphM5_09_orig.jpg ; MorphM5_10_LOWER.jpg	21362748	0	1	10985	164	0	next	hit	1551
Vp026	776	Response	2	21373725	10977	1
Vp026	777	Picture	MorphF8_01_orig.jpg ; MorphF8_10_LOWER.jpg	21373733	0	163	9451	164	0	next	incorrect	1553
Vp026	777	Response	1	21383085	9352	1
Vp026	778	Picture	MorphM2_06_orig.jpg ; MorphM2_00_LOWER.jpg	21383184	0	1	11810	2	0	next	incorrect	1555
Vp026	778	Response	1	21394925	11741	1
Vp026	779	Picture	MorphM6_06_orig.jpg ; MorphM6_00_LOWER.jpg	21394994	0	1	38881	2	0	next	incorrect	1557
Vp026	779	Response	1	21433805	38811	1
Vp026	780	Picture	MorphF8_09_orig.jpg ; MorphF8_10_LOWER.jpg	21433875	0	1	17782	2	0	next	hit	1559
Vp026	780	Response	2	21451565	17690	1
Vp026	781	Picture	MorphF4_02_orig.jpg ; MorphF4_00_LOWER.jpg	21451657	0	1	9915	172	0	next	incorrect	1561
Vp026	781	Response	1	21461565	9908	1
Vp026	782	Picture	MorphM2_08_orig.jpg ; MorphM2_00_LOWER.jpg	21461572	0	171	11184	172	0	next	hit	1563
Vp026	782	Response	2	21472684	11112	1
Vp026	783	Picture	MorphM4_10_orig.jpg ; MorphM4_00_LOWER.jpg	21472756	0	1	23355	2	0	next	hit	1565
Vp026	783	Response	2	21495964	23208	1
Vp026	784	Picture	MorphM7_00_orig.jpg ; MorphM7_10_LOWER.jpg	21496111	0	1	47461	180	0	next	hit	1567
Vp026	784	Response	2	21543564	47453	1
Vp026	785	Picture	MorphF5_07_orig.jpg ; MorphF5_00_LOWER.jpg	21543572	0	179	7476	180	0	next	hit	1569
Vp026	785	Response	2	21550924	7352	1
Vp026	786	Picture	MorphF1_08_orig.jpg ; MorphF1_10_LOWER.jpg	21551048	0	1	9404	152	0	next	hit	1571
Vp026	786	Response	2	21560444	9396	1
Vp026	787	Picture	MorphF10_09_orig.jpg ; MorphF10_10_LOWER.jpg	21560452	0	151	9439	152	0	next	hit	1573
Vp026	787	Response	2	21569804	9352	1
Vp026	788	Picture	MorphF6_06_orig.jpg ; MorphF6_10_LOWER.jpg	21569891	0	1	20436	2	0	next	hit	1575
Vp026	788	Response	2	21590204	20313	1
Vp026	789	Picture	MorphM6_08_orig.jpg ; MorphM6_10_LOWER.jpg	21590327	0	1	38604	146	0	next	hit	1577
Vp026	789	Response	2	21628924	38597	1
Vp026	790	Picture	MorphF10_03_orig.jpg ; MorphF10_00_LOWER.jpg	21628931	0	145	16720	290	0	next	incorrect	1579
Vp026	790	Response	1	21645643	16712	2
Vp026	791	Picture	MorphF1_10_orig.jpg ; MorphF1_00_LOWER.jpg	21645651	0	145	14741	146	0	next	hit	1581
Vp026	791	Response	2	21660283	14632	1
Vp026	792	Picture	MorphF9_02_orig.jpg ; MorphF9_10_LOWER.jpg	21660392	0	1	16699	156	0	next	incorrect	1583
Vp026	792	Response	1	21677083	16691	1
Vp026	793	Picture	MorphM2_03_orig.jpg ; MorphM2_10_LOWER.jpg	21677091	0	155	9280	319	0	next	incorrect	1585
Vp026	793	Response	1	21686363	9272	1
Vp026	794	Picture	MorphF2_05_orig.jpg ; MorphF2_10_LOWER.jpg	21686371	0	164	19760	340	0	next	incorrect	1587
Vp026	794	Response	1	21706123	19752	1
Vp026	795	Picture	MorphF3_10_orig.jpg ; MorphF3_10_LOWER.jpg	21706131	0	176	19416	177	0	next	hit	1589
Vp026	795	Response	2	21725483	19352	1
Vp026	796	Picture	MorphF5_04_orig.jpg ; MorphF5_10_LOWER.jpg	21725547	0	1	12341	2	0	next	incorrect	1591
Vp026	796	Response	1	21737803	12256	1
Vp026	797	Picture	MorphM10_10_orig.jpg ; MorphM10_10_LOWER.jpg	21737888	0	1	9289	2	0	next	hit	1593
Vp026	797	Response	2	21747083	9195	1
Vp026	798	Picture	MorphF1_05_orig.jpg ; MorphF1_00_LOWER.jpg	21747177	0	1	19753	154	0	next	incorrect	1595
Vp026	798	Response	1	21766923	19746	1
Vp026	799	Picture	MorphF2_09_orig.jpg ; MorphF2_10_LOWER.jpg	21766930	0	153	15520	312	0	next	hit	1597
Vp026	799	Response	2	21782443	15513	1
Vp026	800	Picture	MorphF3_07_orig.jpg ; MorphF3_00_LOWER.jpg	21782450	0	159	30678	160	0	next	hit	1599
Vp026	800	Response	2	21813002	30552	1
Vp026	801	Picture	MorphF4_01_orig.jpg ; MorphF4_00_LOWER.jpg	21813128	0	1	15882	177	0	next	incorrect	1601
Vp026	801	Response	1	21829002	15874	1
Vp026	802	Picture	MorphF3_03_orig.jpg ; MorphF3_10_LOWER.jpg	21829010	0	176	12251	177	0	next	incorrect	1603
Vp026	802	Response	1	21841162	12152	1
Vp026	803	Picture	MorphF9_00_orig.jpg ; MorphF9_00_LOWER.jpg	21841261	0	1	50160	2	0	next	incorrect	1605
Vp026	803	Response	1	21891322	50061	1
Vp026	804	Picture	MorphF7_04_orig.jpg ; MorphF7_00_LOWER.jpg	21891421	0	1	11544	3	0	next	incorrect	1607
Vp026	804	Response	1	21902842	11421	1
Vp026	805	Picture	MorphF6_10_orig.jpg ; MorphF6_00_LOWER.jpg	21902965	0	2	41933	3	0	next	hit	1609
Vp026	805	Response	2	21944762	41797	1
Vp026	806	Picture	MorphF5_08_orig.jpg ; MorphF5_00_LOWER.jpg	21944898	0	1	8493	2	0	next	hit	1611
Vp026	806	Response	2	21953242	8344	1
Vp026	807	Picture	MorphM4_02_orig.jpg ; MorphM4_00_LOWER.jpg	21953391	0	1	19218	158	0	next	incorrect	1613
Vp026	807	Response	1	21972602	19211	1
Vp026	808	Picture	MorphF9_07_orig.jpg ; MorphF9_00_LOWER.jpg	21972609	0	157	46956	334	0	next	hit	1615
Vp026	808	Response	2	22019561	46952	1
Vp026	809	Picture	MorphM10_04_orig.jpg ; MorphM10_10_LOWER.jpg	22019565	0	177	45559	178	0	next	hit	1617
Vp026	809	Response	2	22065001	45436	1
Vp026	810	Picture	MorphM6_02_orig.jpg ; MorphM6_10_LOWER.jpg	22065124	0	1	12075	2	0	next	incorrect	1619
Vp026	810	Response	1	22077081	11957	1
Vp026	811	Picture	MorphM9_05_orig.jpg ; MorphM9_00_LOWER.jpg	22077199	0	1	31809	174	0	next	incorrect	1621
Vp026	811	Response	1	22109001	31802	1
Vp026	812	Picture	MorphF6_00_orig.jpg ; MorphF6_10_LOWER.jpg	22109008	0	173	9280	355	0	next	incorrect	1623
Vp026	812	Response	1	22118281	9273	1
Vp026	813	Picture	MorphF2_07_orig.jpg ; MorphF2_00_LOWER.jpg	22118288	0	182	12787	183	0	next	hit	1625
Vp026	813	Response	2	22131000	12712	1
Vp026	814	Picture	MorphF10_07_orig.jpg ; MorphF10_00_LOWER.jpg	22131075	0	1	16573	149	0	next	hit	1627
Vp026	814	Response	2	22147640	16565	1
Vp026	815	Picture	MorphM5_05_orig.jpg ; MorphM5_10_LOWER.jpg	22147648	0	148	8772	149	0	next	hit	1629
Vp026	815	Response	2	22156280	8632	1
Vp026	816	Picture	MorphF7_04_orig.jpg ; MorphF7_10_LOWER.jpg	22156420	0	1	30123	2	0	next	hit	1631
Vp026	816	Response	2	22186440	30020	1
Vp026	817	Picture	MorphM5_03_orig.jpg ; MorphM5_10_LOWER.jpg	22186543	0	1	7033	2	0	next	hit	1633
Vp026	817	Response	2	22193480	6937	1
Vp026	818	Picture	MorphF3_00_orig.jpg ; MorphF3_10_LOWER.jpg	22193576	0	1	10616	2	0	next	incorrect	1635
Vp026	818	Response	1	22204120	10544	1
Vp026	819	Picture	MorphM8_00_orig.jpg ; MorphM8_10_LOWER.jpg	22204192	0	1	15658	2	0	next	hit	1637
Vp026	819	Response	2	22219720	15528	1
Vp026	820	Picture	MorphF5_03_orig.jpg ; MorphF5_10_LOWER.jpg	22219850	0	1	8997	162	0	next	incorrect	1639
Vp026	820	Response	1	22228840	8990	1
Vp026	821	Picture	MorphF1_03_orig.jpg ; MorphF1_00_LOWER.jpg	22228847	0	161	11572	162	0	next	incorrect	1641
Vp026	821	Response	1	22240280	11433	1
Vp026	822	Picture	MorphF3_01_orig.jpg ; MorphF3_00_LOWER.jpg	22240419	0	1	9554	2	0	next	incorrect	1643
Vp026	822	Response	1	22249880	9461	1
Vp026	823	Picture	MorphM6_05_orig.jpg ; MorphM6_10_LOWER.jpg	22249973	0	1	31317	2	0	next	hit	1645
Vp026	823	Response	2	22281160	31187	1
Vp026	824	Picture	MorphF3_09_orig.jpg ; MorphF3_10_LOWER.jpg	22281290	0	1	10597	154	0	next	hit	1647
Vp026	824	Response	2	22291879	10589	1
Vp026	825	Picture	MorphF1_04_orig.jpg ; MorphF1_00_LOWER.jpg	22291887	0	153	42960	208	0	next	incorrect	1649
Vp026	825	Response	1	22334839	42952	1
Vp026	826	Picture	MorphM5_01_orig.jpg ; MorphM5_00_LOWER.jpg	22334847	0	55	20720	223	0	next	incorrect	1651
Vp026	826	Response	1	22355559	20712	1
Vp026	827	Picture	MorphM4_00_orig.jpg ; MorphM4_00_LOWER.jpg	22355567	0	168	35200	169	0	next	incorrect	1653
Vp026	827	Response	1	22390679	35112	1
Vp026	828	Picture	MorphF3_03_orig.jpg ; MorphF3_00_LOWER.jpg	22390767	0	1	22160	2	0	next	incorrect	1655
Vp026	828	Response	1	22412839	22072	1
Vp026	829	Picture	MorphM3_01_orig.jpg ; MorphM3_00_LOWER.jpg	22412927	0	1	12607	2	0	next	incorrect	1657
Vp026	829	Response	1	22425399	12472	1
Vp026	830	Picture	MorphF5_06_orig.jpg ; MorphF5_00_LOWER.jpg	22425534	0	1	9952	2	0	next	hit	1659
Vp026	830	Response	2	22435399	9865	1
Vp026	831	Picture	MorphM8_04_orig.jpg ; MorphM8_00_LOWER.jpg	22435486	0	1	9920	167	0	next	hit	1661
Vp026	831	Response	2	22445399	9913	1
Vp026	832	Picture	MorphM3_10_orig.jpg ; MorphM3_10_LOWER.jpg	22445406	0	166	59084	167	0	next	hit	1663
Vp026	832	Response	2	22504358	58952	1
Vp026	833	Picture	MorphM2_09_orig.jpg ; MorphM2_00_LOWER.jpg	22504490	0	1	24814	2	0	next	hit	1665
Vp026	833	Response	2	22529238	24748	1
Vp026	834	Picture	MorphF4_06_orig.jpg ; MorphF4_00_LOWER.jpg	22529304	0	1	19374	2	0	next	incorrect	1667
Vp026	834	Response	1	22548598	19294	1
Vp026	835	Picture	MorphM2_02_orig.jpg ; MorphM2_10_LOWER.jpg	22548678	0	1	7927	170	0	next	incorrect	1669
Vp026	835	Response	1	22556598	7920	1
Vp026	836	Picture	MorphM8_06_orig.jpg ; MorphM8_00_LOWER.jpg	22556605	0	169	8481	350	0	next	hit	1671
Vp026	836	Response	2	22565078	8473	1
Vp026	837	Picture	MorphF4_00_orig.jpg ; MorphF4_10_LOWER.jpg	22565086	0	181	14378	183	0	next	incorrect	1673
Vp026	837	Response	1	22579398	14312	1
Vp026	838	Picture	MorphM1_10_orig.jpg ; MorphM1_10_LOWER.jpg	22579464	0	2	12872	3	0	next	hit	1675
Vp026	838	Response	2	22592198	12734	1
Vp026	839	Picture	MorphF7_01_orig.jpg ; MorphF7_10_LOWER.jpg	22592336	0	1	17118	2	0	next	hit	1677
Vp026	839	Response	2	22609318	16982	1
Vp026	840	Picture	MorphM9_04_orig.jpg ; MorphM9_10_LOWER.jpg	22609454	0	1	20171	2	0	next	incorrect	1679
Vp026	840	Response	1	22629477	20023	1
Vp026	841	Picture	MorphF2_04_orig.jpg ; MorphF2_00_LOWER.jpg	22629625	0	1	43380	147	0	next	incorrect	1681
Vp026	841	Response	1	22672997	43372	1
Vp026	842	Picture	MorphM10_01_orig.jpg ; MorphM10_10_LOWER.jpg	22673005	0	146	25756	147	0	next	hit	1683
Vp026	842	Response	2	22698677	25672	1
Vp026	843	Picture	MorphF7_08_orig.jpg ; MorphF7_00_LOWER.jpg	22698761	0	1	15526	2	0	next	hit	1685
Vp026	843	Response	2	22714197	15436	1
Vp026	844	Picture	MorphF6_09_orig.jpg ; MorphF6_00_LOWER.jpg	22714287	0	1	17118	2	0	next	hit	1687
Vp026	844	Response	2	22731317	17030	1
Vp026	845	Picture	MorphM7_01_orig.jpg ; MorphM7_00_LOWER.jpg	22731405	0	1	12559	182	0	next	incorrect	1689
Vp026	845	Response	1	22743956	12551	2
Vp026	846	Picture	MorphF10_02_orig.jpg ; MorphF10_00_LOWER.jpg	22743964	0	181	26985	182	0	next	incorrect	1691
Vp026	846	Response	1	22770837	26873	1
Vp026	847	Picture	MorphM8_03_orig.jpg ; MorphM8_10_LOWER.jpg	22770949	0	1	15495	165	0	next	hit	1693
Vp026	847	Response	2	22786436	15487	1
Vp026	848	Picture	MorphM2_04_orig.jpg ; MorphM2_10_LOWER.jpg	22786444	0	164	45016	165	0	next	incorrect	1695
Vp026	848	Response	1	22831396	44952	1
Vp026	849	Picture	MorphF10_09_orig.jpg ; MorphF10_00_LOWER.jpg	22831460	0	1	10483	2	0	next	hit	1697
Vp026	849	Response	2	22841876	10416	1
Vp026	850	Picture	MorphM2_10_orig.jpg ; MorphM2_00_LOWER.jpg	22841943	0	1	10483	2	0	next	hit	1699
Vp026	850	Response	2	22852356	10413	1
Vp026	851	Picture	MorphM10_02_orig.jpg ; MorphM10_00_LOWER.jpg	22852426	0	1	14995	2	0	next	incorrect	1701
Vp026	851	Response	1	22867316	14890	1
Vp026	852	Picture	MorphF7_06_orig.jpg ; MorphF7_00_LOWER.jpg	22867421	0	1	20038	2	0	next	hit	1703
Vp026	852	Response	2	22887396	19975	1
Vp026	853	Picture	MorphM1_08_orig.jpg ; MorphM1_00_LOWER.jpg	22887459	0	1	11279	2	0	next	hit	1705
Vp026	853	Response	2	22898596	11137	1
Vp026	854	Picture	MorphF5_00_orig.jpg ; MorphF5_10_LOWER.jpg	22898738	0	1	9385	171	0	next	incorrect	1707
Vp026	854	Response	1	22908116	9378	1
Vp026	855	Picture	MorphF3_06_orig.jpg ; MorphF3_00_LOWER.jpg	22908123	0	170	40880	332	0	next	incorrect	1709
Vp026	855	Response	1	22948996	40873	1
Vp026	856	Picture	MorphF7_09_orig.jpg ; MorphF7_00_LOWER.jpg	22949003	0	162	8919	163	0	next	hit	1711
Vp026	856	Response	2	22957795	8792	1
Vp026	857	Picture	MorphM3_08_orig.jpg ; MorphM3_00_LOWER.jpg	22957922	0	1	21721	176	0	next	incorrect	1713
Vp026	857	Response	1	22979635	21713	1
Vp026	858	Picture	MorphM7_10_orig.jpg ; MorphM7_10_LOWER.jpg	22979643	0	175	8269	176	0	next	hit	1715
Vp026	858	Response	2	22987795	8152	1
Vp026	859	Picture	MorphF10_10_orig.jpg ; MorphF10_00_LOWER.jpg	22987912	0	1	9289	2	0	next	hit	1717
Vp026	859	Response	2	22997075	9163	1
Vp026	860	Picture	MorphF1_10_orig.jpg ; MorphF1_10_LOWER.jpg	22997201	0	1	9819	2	0	next	hit	1719
Vp026	860	Response	2	23006915	9714	1
Vp026	861	Picture	MorphF8_06_orig.jpg ; MorphF8_00_LOWER.jpg	23007020	0	1	33823	150	0	next	incorrect	1721
Vp026	861	Response	1	23040835	33815	1
Vp026	862	Picture	MorphM1_05_orig.jpg ; MorphM1_00_LOWER.jpg	23040843	0	149	10631	150	0	next	incorrect	1723
Vp026	862	Response	1	23051395	10552	1
Vp026	863	Picture	MorphM9_08_orig.jpg ; MorphM9_00_LOWER.jpg	23051474	0	1	16057	2	0	next	hit	1725
Vp026	863	Response	2	23067395	15921	1
Vp026	864	Picture	MorphF5_02_orig.jpg ; MorphF5_10_LOWER.jpg	23067531	0	1	28911	152	0	next	incorrect	1727
Vp026	864	Response	1	23096435	28904	1
Vp026	865	Picture	MorphM1_03_orig.jpg ; MorphM1_10_LOWER.jpg	23096442	0	151	13287	152	0	next	incorrect	1729
Vp026	865	Response	1	23109635	13193	1
Vp026	866	Picture	MorphF4_03_orig.jpg ; MorphF4_10_LOWER.jpg	23109729	0	1	17118	2	0	next	hit	1731
Vp026	866	Response	2	23126754	17025	2
Vp026	867	Picture	MorphF1_04_orig.jpg ; MorphF1_10_LOWER.jpg	23126847	0	1	34767	3	0	next	hit	1733
Vp026	867	Response	2	23161474	34627	1
Vp026	868	Picture	MorphM1_02_orig.jpg ; MorphM1_00_LOWER.jpg	23161614	0	2	13788	149	0	next	incorrect	1735
Vp026	868	Response	1	23175394	13780	1
Vp026	869	Picture	MorphF2_03_orig.jpg ; MorphF2_00_LOWER.jpg	23175402	0	147	35178	148	0	next	incorrect	1737
Vp026	869	Response	1	23210514	35112	1
Vp026	870	Picture	MorphF10_04_orig.jpg ; MorphF10_10_LOWER.jpg	23210580	0	1	23061	164	0	next	hit	1739
Vp026	870	Response	2	23233634	23054	1
Vp026	871	Picture	MorphM3_02_orig.jpg ; MorphM3_00_LOWER.jpg	23233641	0	163	13697	164	0	next	incorrect	1741
Vp026	871	Response	1	23247234	13593	1
Vp026	872	Picture	MorphF4_10_orig.jpg ; MorphF4_00_LOWER.jpg	23247338	0	1	9289	2	0	next	hit	1743
Vp026	872	Response	2	23256514	9176	1
Vp026	873	Picture	MorphM1_04_orig.jpg ; MorphM1_00_LOWER.jpg	23256627	0	1	110374	166	0	next	incorrect	1745
Vp026	873	Response	1	23366993	110366	1
Vp026	874	Picture	MorphM9_03_orig.jpg ; MorphM9_00_LOWER.jpg	23367001	0	165	17415	166	0	next	incorrect	1747
Vp026	874	Response	1	23384273	17272	1
Vp026	875	Picture	MorphM3_06_orig.jpg ; MorphM3_10_LOWER.jpg	23384416	0	1	18710	3	0	next	hit	1749
Vp026	875	Response	2	23402993	18577	1
Vp026	876	Picture	MorphF9_02_orig.jpg ; MorphF9_00_LOWER.jpg	23403126	0	2	25479	3	0	next	incorrect	1751
Vp026	876	Response	1	23428513	25387	1
Vp026	877	Picture	MorphM8_07_orig.jpg ; MorphM8_00_LOWER.jpg	23428605	0	1	14464	2	0	next	hit	1753
Vp026	877	Response	2	23442992	14387	1
Vp026	878	Picture	MorphF9_00_orig.jpg ; MorphF9_10_LOWER.jpg	23443069	0	1	13668	2	0	next	incorrect	1755
Vp026	878	Response	1	23456672	13603	1
Vp026	879	Picture	MorphF7_03_orig.jpg ; MorphF7_10_LOWER.jpg	23456737	0	1	29943	182	0	next	hit	1757
Vp026	879	Response	2	23486672	29935	1
Vp026	880	Picture	MorphF3_02_orig.jpg ; MorphF3_10_LOWER.jpg	23486680	0	181	11440	334	0	next	incorrect	1759
Vp026	880	Response	1	23498112	11432	1
Vp026	881	Picture	MorphF4_09_orig.jpg ; MorphF4_00_LOWER.jpg	23498120	0	153	36378	154	0	next	hit	1761
Vp026	881	Response	2	23534432	36312	1
Vp026	882	Picture	MorphM6_03_orig.jpg ; MorphM6_10_LOWER.jpg	23534498	0	1	12607	2	0	next	incorrect	1763
Vp026	882	Response	1	23547072	12574	1
Vp026	883	Picture	pause1	23547105	0	1	300032	2	0	next	other	0
Vp026	884	Response	3	24011399	164262	1
Vp026	885	Picture	MorphF4_09_orig.jpg ; MorphF4_00_UPPER.jpg	24011402	0	150	62650	151	0	next	hit	1767
Vp026	885	Response	2	24073949	62547	1
Vp026	886	Picture	MorphM2_07_orig.jpg ; MorphM2_10_UPPER.jpg	24074052	0	1	11664	148	0	next	hit	1769
Vp026	886	Response	2	24085709	11657	1
Vp026	887	Picture	MorphF2_06_orig.jpg ; MorphF2_00_UPPER.jpg	24085716	0	147	27350	148	0	next	incorrect	1771
Vp026	887	Response	1	24112989	27273	1
Vp026	888	Picture	MorphM5_00_orig.jpg ; MorphM5_00_UPPER.jpg	24113066	0	1	50410	150	0	next	incorrect	1773
Vp026	888	Response	1	24163468	50402	1
Vp026	889	Picture	MorphF9_02_orig.jpg ; MorphF9_00_UPPER.jpg	24163476	0	149	14479	150	0	next	incorrect	1775
Vp026	889	Response	1	24177868	14392	1
Vp026	890	Picture	MorphF1_03_orig.jpg ; MorphF1_10_UPPER.jpg	24177955	0	1	18711	2	0	next	hit	1777
Vp026	890	Response	2	24196588	18633	1
Vp026	891	Picture	MorphM9_10_orig.jpg ; MorphM9_10_UPPER.jpg	24196666	0	1	8094	3	0	next	hit	1779
Vp026	891	Response	2	24204668	8002	1
Vp026	892	Picture	MorphM4_05_orig.jpg ; MorphM4_10_UPPER.jpg	24204760	0	2	9115	177	0	next	hit	1781
Vp026	892	Response	2	24213868	9108	1
Vp026	893	Picture	MorphF9_06_orig.jpg ; MorphF9_00_UPPER.jpg	24213875	0	175	10658	176	0	next	incorrect	1783
Vp026	893	Response	1	24224428	10553	1
Vp026	894	Picture	MorphM3_01_orig.jpg ; MorphM3_00_UPPER.jpg	24224533	0	1	22542	151	0	next	incorrect	1785
Vp026	894	Response	1	24247068	22535	1
Vp026	895	Picture	MorphF2_09_orig.jpg ; MorphF2_00_UPPER.jpg	24247075	0	150	32395	151	0	next	incorrect	1787
Vp026	895	Response	1	24279387	32312	1
Vp026	896	Picture	MorphM8_09_orig.jpg ; MorphM8_10_UPPER.jpg	24279470	0	1	10218	2	0	next	hit	1789
Vp026	896	Response	2	24289547	10077	1
Vp026	897	Picture	MorphF6_07_orig.jpg ; MorphF6_10_UPPER.jpg	24289688	0	1	12027	183	0	next	hit	1791
Vp026	897	Response	2	24301707	12019	1
Vp026	898	Picture	MorphF10_00_orig.jpg ; MorphF10_00_UPPER.jpg	24301715	0	182	19821	183	0	next	hit	1793
Vp026	898	Response	2	24321467	19752	1
Vp026	899	Picture	MorphM9_06_orig.jpg ; MorphM9_10_UPPER.jpg	24321536	0	1	87846	2	0	next	hit	1795
Vp026	899	Response	2	24409307	87771	1
Vp026	900	Picture	MorphF5_05_orig.jpg ; MorphF5_00_UPPER.jpg	24409382	0	1	11772	173	0	next	incorrect	1797
Vp026	900	Response	1	24421146	11764	1
Vp026	901	Picture	MorphM4_10_orig.jpg ; MorphM4_00_UPPER.jpg	24421154	0	172	9327	174	0	next	hit	1799
Vp026	901	Response	2	24430346	9192	1
Vp026	902	Picture	MorphF5_03_orig.jpg ; MorphF5_10_UPPER.jpg	24430481	0	2	26009	3	0	next	hit	1801
Vp026	902	Response	2	24456346	25865	1
Vp026	903	Picture	MorphF1_00_orig.jpg ; MorphF1_00_UPPER.jpg	24456490	0	1	13801	2	0	next	incorrect	1803
Vp026	903	Response	1	24470186	13696	1
Vp026	904	Picture	MorphF3_02_orig.jpg ; MorphF3_10_UPPER.jpg	24470291	0	1	14862	2	0	next	incorrect	1805
Vp026	904	Response	1	24485066	14775	1
Vp026	905	Picture	MorphM3_05_orig.jpg ; MorphM3_10_UPPER.jpg	24485153	0	1	11920	158	0	next	hit	1807
Vp026	905	Response	2	24497066	11913	1
Vp026	906	Picture	MorphF2_02_orig.jpg ; MorphF2_10_UPPER.jpg	24497073	0	157	11120	341	0	next	hit	1809
Vp026	906	Response	2	24508186	11113	1
Vp026	907	Picture	MorphM3_01_orig.jpg ; MorphM3_10_UPPER.jpg	24508193	0	184	37471	185	0	next	hit	1811
Vp026	907	Response	2	24545546	37353	1
Vp026	908	Picture	MorphF6_10_orig.jpg ; MorphF6_00_UPPER.jpg	24545664	0	1	48129	175	0	next	hit	1813
Vp026	908	Response	2	24593786	48122	1
Vp026	909	Picture	MorphM9_02_orig.jpg ; MorphM9_10_UPPER.jpg	24593793	0	174	49360	352	0	next	hit	1815
Vp026	909	Response	2	24643145	49352	1
Vp026	910	Picture	MorphF6_02_orig.jpg ; MorphF6_00_UPPER.jpg	24643153	0	178	10262	179	0	next	incorrect	1817
Vp026	910	Response	1	24653305	10152	1
Vp026	911	Picture	MorphM7_09_orig.jpg ; MorphM7_10_UPPER.jpg	24653415	0	1	8626	2	0	next	hit	1819
Vp026	911	Response	2	24661945	8530	1
Vp026	912	Picture	MorphM9_01_orig.jpg ; MorphM9_10_UPPER.jpg	24662041	0	1	14712	152	0	next	incorrect	1821
Vp026	912	Response	1	24676745	14704	1
Vp026	913	Picture	MorphM4_04_orig.jpg ; MorphM4_10_UPPER.jpg	24676753	0	151	22959	300	0	next	hit	1823
Vp026	913	Response	2	24699705	22952	1
Vp026	914	Picture	MorphF3_05_orig.jpg ; MorphF3_00_UPPER.jpg	24699712	0	149	12622	150	0	next	incorrect	1825
Vp026	914	Response	1	24712185	12473	1
Vp026	915	Picture	MorphM5_03_orig.jpg ; MorphM5_00_UPPER.jpg	24712334	0	1	10616	2	0	next	incorrect	1827
Vp026	915	Response	1	24722825	10491	1
Vp026	916	Picture	MorphM2_01_orig.jpg ; MorphM2_00_UPPER.jpg	24722950	0	1	56131	2	0	next	incorrect	1829
Vp026	916	Response	1	24778984	56034	1
Vp026	917	Picture	MorphF5_09_orig.jpg ; MorphF5_00_UPPER.jpg	24779081	0	1	42951	178	0	next	incorrect	1831
Vp026	917	Response	1	24822024	42943	1
Vp026	918	Picture	MorphF10_09_orig.jpg ; MorphF10_00_UPPER.jpg	24822032	0	177	16319	357	0	next	hit	1833
Vp026	918	Response	2	24838344	16312	1
Vp026	919	Picture	MorphM4_09_orig.jpg ; MorphM4_10_UPPER.jpg	24838351	0	180	7611	181	0	next	hit	1835
Vp026	919	Response	2	24845864	7513	1
Vp026	920	Picture	MorphM1_09_orig.jpg ; MorphM1_10_UPPER.jpg	24845962	0	1	13509	161	0	next	hit	1837
Vp026	920	Response	2	24859464	13502	1
Vp026	921	Picture	MorphM3_00_orig.jpg ; MorphM3_00_UPPER.jpg	24859471	0	160	30812	161	0	next	incorrect	1839
Vp026	921	Response	1	24890184	30713	1
Vp026	922	Picture	MorphF6_04_orig.jpg ; MorphF6_10_UPPER.jpg	24890283	0	1	16853	2	0	next	hit	1841
Vp026	922	Response	2	24907064	16781	1
Vp026	923	Picture	MorphF4_05_orig.jpg ; MorphF4_10_UPPER.jpg	24907136	0	1	14597	2	0	next	hit	1843
Vp026	923	Response	2	24921623	14487	1
Vp026	924	Picture	MorphM9_04_orig.jpg ; MorphM9_00_UPPER.jpg	24921733	0	1	11014	2	0	next	incorrect	1845
Vp026	924	Response	1	24932663	10930	1
Vp026	925	Picture	MorphM2_04_orig.jpg ; MorphM2_00_UPPER.jpg	24932747	0	1	12564	177	0	next	incorrect	1847
Vp026	925	Response	1	24945303	12556	1
Vp026	926	Picture	MorphF7_06_orig.jpg ; MorphF7_10_UPPER.jpg	24945311	0	176	9729	177	0	next	hit	1849
Vp026	926	Response	2	24954903	9592	1
Vp026	927	Picture	MorphM10_06_orig.jpg ; MorphM10_00_UPPER.jpg	24955040	0	1	34190	181	0	next	hit	1851
Vp026	927	Response	2	24989223	34183	1
Vp026	928	Picture	MorphM2_06_orig.jpg ; MorphM2_10_UPPER.jpg	24989230	0	180	13980	181	0	next	hit	1853
Vp026	928	Response	2	25003063	13833	1
Vp026	929	Picture	MorphM9_09_orig.jpg ; MorphM9_00_UPPER.jpg	25003210	0	1	35940	156	0	next	incorrect	1855
Vp026	929	Response	1	25039143	35933	1
Vp026	930	Picture	MorphM5_08_orig.jpg ; MorphM5_10_UPPER.jpg	25039150	0	155	23907	156	0	next	hit	1857
Vp026	930	Response	2	25062983	23833	1
Vp026	931	Picture	MorphM8_02_orig.jpg ; MorphM8_00_UPPER.jpg	25063057	0	1	24947	2	0	next	hit	1859
Vp026	931	Response	2	25087862	24805	1
Vp026	932	Picture	MorphF8_01_orig.jpg ; MorphF8_00_UPPER.jpg	25088004	0	1	87847	2	0	next	incorrect	1861
Vp026	932	Response	1	25175702	87698	1
Vp026	933	Picture	MorphF1_01_orig.jpg ; MorphF1_10_UPPER.jpg	25175851	0	1	47058	185	0	next	hit	1863
Vp026	933	Response	2	25222902	47051	1
Vp026	934	Picture	MorphM10_05_orig.jpg ; MorphM10_00_UPPER.jpg	25222909	0	184	7349	185	0	next	hit	1865
Vp026	934	Response	2	25230181	7272	1
Vp026	935	Picture	MorphF8_03_orig.jpg ; MorphF8_00_UPPER.jpg	25230258	0	1	10483	2	0	next	incorrect	1867
Vp026	935	Response	1	25240661	10403	1
Vp026	936	Picture	MorphM6_10_orig.jpg ; MorphM6_10_UPPER.jpg	25240741	0	1	12973	166	0	next	hit	1869
Vp026	936	Response	2	25253701	12960	1
Vp026	937	Picture	MorphF8_09_orig.jpg ; MorphF8_00_UPPER.jpg	25253714	0	165	31481	166	0	next	hit	1871
Vp026	937	Response	2	25285061	31347	1
Vp026	938	Picture	MorphM8_04_orig.jpg ; MorphM8_10_UPPER.jpg	25285195	0	1	14331	2	0	next	hit	1873
Vp026	938	Response	2	25299381	14186	1
Vp026	939	Picture	MorphF1_06_orig.jpg ; MorphF1_10_UPPER.jpg	25299526	0	1	10749	2	0	next	hit	1875
Vp026	939	Response	2	25310181	10655	1
Vp026	940	Picture	MorphF6_01_orig.jpg ; MorphF6_10_UPPER.jpg	25310275	0	1	13403	2	0	next	hit	1877
Vp026	940	Response	2	25323541	13266	1
Vp026	941	Picture	MorphM9_05_orig.jpg ; MorphM9_00_UPPER.jpg	25323678	0	1	33790	183	0	next	hit	1879
Vp026	941	Response	2	25357461	33783	1
Vp026	942	Picture	MorphF7_04_orig.jpg ; MorphF7_00_UPPER.jpg	25357468	0	182	49520	340	0	next	hit	1881
Vp026	942	Response	2	25406980	49512	2
Vp026	943	Picture	MorphF9_05_orig.jpg ; MorphF9_10_UPPER.jpg	25406988	0	158	18071	160	0	next	hit	1883
Vp026	943	Response	2	25424980	17992	1
Vp026	944	Picture	MorphM1_02_orig.jpg ; MorphM1_10_UPPER.jpg	25425059	0	2	44569	154	0	next	hit	1885
Vp026	944	Response	2	25469620	44561	1
Vp026	945	Picture	MorphM6_00_orig.jpg ; MorphM6_00_UPPER.jpg	25469628	0	152	58406	153	0	next	incorrect	1887
Vp026	945	Response	1	25527940	58312	1
Vp026	946	Picture	MorphF1_02_orig.jpg ; MorphF1_10_UPPER.jpg	25528034	0	1	22691	2	0	next	hit	1889
Vp026	946	Response	2	25550580	22546	1
Vp026	947	Picture	MorphM1_01_orig.jpg ; MorphM1_10_UPPER.jpg	25550725	0	1	11147	2	0	next	hit	1891
Vp026	947	Response	2	25561779	11054	1
Vp026	948	Picture	MorphM3_10_orig.jpg ; MorphM3_00_UPPER.jpg	25561872	0	1	9687	2	0	next	hit	1893
Vp026	948	Response	2	25571459	9587	1
Vp026	949	Picture	MorphM4_08_orig.jpg ; MorphM4_10_UPPER.jpg	25571559	0	1	7962	2	0	next	hit	1895
Vp026	949	Response	2	25579459	7900	1
Vp026	950	Picture	MorphM9_04_orig.jpg ; MorphM9_10_UPPER.jpg	25579521	0	1	11279	2	0	next	hit	1897
Vp026	950	Response	2	25590659	11138	1
Vp026	951	Picture	MorphF1_09_orig.jpg ; MorphF1_10_UPPER.jpg	25590800	0	1	9289	2	0	next	hit	1899
Vp026	951	Response	2	25600019	9219	1
Vp026	952	Picture	MorphM4_01_orig.jpg ; MorphM4_10_UPPER.jpg	25600089	0	1	13778	158	0	next	incorrect	1901
Vp026	952	Response	1	25613859	13770	1
Vp026	953	Picture	MorphM1_10_orig.jpg ; MorphM1_00_UPPER.jpg	25613867	0	157	11119	341	0	next	incorrect	1903
Vp026	953	Response	1	25624979	11112	1
Vp026	954	Picture	MorphF10_05_orig.jpg ; MorphF10_10_UPPER.jpg	25624986	0	184	22211	185	0	next	hit	1905
Vp026	954	Response	2	25647059	22073	1
Vp026	955	Picture	MorphF7_00_orig.jpg ; MorphF7_10_UPPER.jpg	25647197	0	1	20967	2	0	next	hit	1907
Vp026	955	Response	2	25668019	20822	1
Vp026	956	Picture	MorphM6_04_orig.jpg ; MorphM6_00_UPPER.jpg	25668164	0	1	16720	2	0	next	incorrect	1909
Vp026	956	Response	1	25684819	16655	1
Vp026	957	Picture	MorphM2_01_orig.jpg ; MorphM2_10_UPPER.jpg	25684884	0	1	23302	188	0	next	incorrect	1911
Vp026	957	Response	1	25708179	23295	1
Vp026	958	Picture	MorphF1_10_orig.jpg ; MorphF1_10_UPPER.jpg	25708186	0	187	10271	188	0	next	hit	1913
Vp026	958	Response	2	25718338	10152	2
Vp026	959	Picture	MorphF7_07_orig.jpg ; MorphF7_10_UPPER.jpg	25718457	0	1	9421	2	0	next	hit	1915
Vp026	959	Response	2	25727778	9321	1
Vp026	960	Picture	MorphM2_07_orig.jpg ; MorphM2_00_UPPER.jpg	25727878	0	1	19640	2	0	next	incorrect	1917
Vp026	960	Response	1	25747378	19500	1
Vp026	961	Picture	MorphF9_01_orig.jpg ; MorphF9_10_UPPER.jpg	25747518	0	1	51468	154	0	next	incorrect	1919
Vp026	961	Response	1	25798978	51460	1
Vp026	962	Picture	MorphM3_07_orig.jpg ; MorphM3_10_UPPER.jpg	25798986	0	153	8114	154	0	next	hit	1921
Vp026	962	Response	2	25806978	7992	1
Vp026	963	Picture	MorphM1_10_orig.jpg ; MorphM1_10_UPPER.jpg	25807100	0	1	14445	154	0	next	hit	1923
Vp026	963	Response	2	25821538	14438	1
Vp026	964	Picture	MorphM6_06_orig.jpg ; MorphM6_10_UPPER.jpg	25821545	0	153	12625	154	0	next	hit	1925
Vp026	964	Response	2	25834098	12553	1
Vp026	965	Picture	MorphM1_03_orig.jpg ; MorphM1_10_UPPER.jpg	25834170	0	1	10735	149	0	next	hit	1927
Vp026	965	Response	2	25844898	10728	1
Vp026	966	Picture	MorphF2_01_orig.jpg ; MorphF2_00_UPPER.jpg	25844905	0	148	61851	150	0	next	hit	1929
Vp026	966	Response	2	25906657	61752	1
Vp026	967	Picture	MorphM1_08_orig.jpg ; MorphM1_00_UPPER.jpg	25906756	0	2	11678	3	0	next	incorrect	1931
Vp026	967	Response	1	25918337	11581	1
Vp026	968	Picture	MorphM3_08_orig.jpg ; MorphM3_10_UPPER.jpg	25918434	0	1	8758	2	0	next	hit	1933
Vp026	968	Response	2	25927053	8619	5
Vp026	969	Picture	MorphF6_02_orig.jpg ; MorphF6_10_UPPER.jpg	25927192	0	1	9687	2	0	next	hit	1935
Vp026	969	Response	2	25936817	9625	1
Vp026	970	Picture	MorphM3_07_orig.jpg ; MorphM3_00_UPPER.jpg	25936879	0	1	13385	152	0	next	incorrect	1937
Vp026	970	Response	1	25950257	13378	1
Vp026	971	Picture	MorphF7_03_orig.jpg ; MorphF7_10_UPPER.jpg	25950264	0	151	43278	152	0	next	hit	1939
Vp026	971	Response	2	25993457	43193	1
Vp026	972	Picture	MorphF10_10_orig.jpg ; MorphF10_00_UPPER.jpg	25993542	0	1	10217	2	0	next	hit	1941
Vp026	972	Response	2	26003697	10155	1
Vp026	973	Picture	MorphF3_10_orig.jpg ; MorphF3_10_UPPER.jpg	26003759	0	1	11785	160	0	next	hit	1943
Vp026	973	Response	2	26015537	11778	1
Vp026	974	Picture	MorphM5_01_orig.jpg ; MorphM5_00_UPPER.jpg	26015544	0	159	12367	160	0	next	incorrect	1945
Vp026	974	Response	1	26027777	12233	1
Vp026	975	Picture	MorphF4_08_orig.jpg ; MorphF4_00_UPPER.jpg	26027911	0	1	21073	160	0	next	hit	1947
Vp026	975	Response	2	26048977	21066	1
Vp026	976	Picture	MorphM4_02_orig.jpg ; MorphM4_00_UPPER.jpg	26048984	0	159	16721	317	0	next	incorrect	1949
Vp026	976	Response	1	26065697	16713	1
Vp026	977	Picture	MorphF8_03_orig.jpg ; MorphF8_10_UPPER.jpg	26065705	0	158	57881	159	0	next	incorrect	1951
Vp026	977	Response	1	26123456	57751	1
Vp026	978	Picture	MorphF5_07_orig.jpg ; MorphF5_00_UPPER.jpg	26123586	0	1	6757	146	0	next	incorrect	1953
Vp026	978	Response	1	26130336	6750	1
Vp026	979	Picture	MorphM10_05_orig.jpg ; MorphM10_10_UPPER.jpg	26130343	0	145	6646	146	0	next	hit	1955
Vp026	979	Response	2	26136896	6553	1
Vp026	980	Picture	MorphM2_02_orig.jpg ; MorphM2_00_UPPER.jpg	26136989	0	1	8479	149	0	next	incorrect	1957
Vp026	980	Response	1	26145456	8467	1
Vp026	981	Picture	MorphF1_05_orig.jpg ; MorphF1_10_UPPER.jpg	26145468	0	148	23634	149	0	next	hit	1959
Vp026	981	Response	2	26168976	23508	1
Vp026	982	Picture	MorphF7_00_orig.jpg ; MorphF7_00_UPPER.jpg	26169102	0	1	11545	2	0	next	incorrect	1961
Vp026	982	Response	1	26180576	11474	1
Vp026	983	Picture	MorphM8_10_orig.jpg ; MorphM8_10_UPPER.jpg	26180647	0	1	15216	179	0	next	hit	1963
Vp026	983	Response	2	26195856	15209	1
Vp026	984	Picture	MorphM4_03_orig.jpg ; MorphM4_00_UPPER.jpg	26195863	0	178	13182	179	0	next	incorrect	1965
Vp026	984	Response	1	26208975	13112	2
Vp026	985	Picture	MorphM1_04_orig.jpg ; MorphM1_10_UPPER.jpg	26209045	0	1	15127	2	0	next	hit	1967
Vp026	985	Response	2	26224095	15050	1
Vp026	986	Picture	MorphM6_02_orig.jpg ; MorphM6_10_UPPER.jpg	26224172	0	1	15611	182	0	next	hit	1969
Vp026	986	Response	2	26239775	15603	1
Vp026	987	Picture	MorphF10_09_orig.jpg ; MorphF10_10_UPPER.jpg	26239783	0	181	8142	182	0	next	hit	1971
Vp026	987	Response	2	26247775	7992	1
Vp026	988	Picture	MorphM4_01_orig.jpg ; MorphM4_00_UPPER.jpg	26247925	0	1	8578	182	0	next	incorrect	1973
Vp026	988	Response	1	26256495	8570	1
Vp026	989	Picture	MorphF4_09_orig.jpg ; MorphF4_10_UPPER.jpg	26256503	0	181	12521	182	0	next	hit	1975
Vp026	989	Response	2	26268895	12392	1
Vp026	990	Picture	MorphF2_01_orig.jpg ; MorphF2_10_UPPER.jpg	26269024	0	1	12076	2	0	next	hit	1977
Vp026	990	Response	2	26280975	11951	1
Vp026	991	Picture	MorphF10_06_orig.jpg ; MorphF10_10_UPPER.jpg	26281100	0	1	11943	2	0	next	hit	1979
Vp026	991	Response	2	26292895	11795	1
Vp026	992	Picture	MorphM10_06_orig.jpg ; MorphM10_10_UPPER.jpg	26293043	0	1	7829	2	0	next	hit	1981
Vp026	992	Response	2	26300735	7692	1
Vp026	993	Picture	MorphF2_03_orig.jpg ; MorphF2_00_UPPER.jpg	26300872	0	1	16030	161	0	next	hit	1983
Vp026	993	Response	2	26316895	16023	1
Vp026	994	Picture	MorphF1_06_orig.jpg ; MorphF1_00_UPPER.jpg	26316902	0	160	13960	161	0	next	hit	1985
Vp026	994	Response	2	26330735	13833	1
Vp026	995	Picture	MorphM3_06_orig.jpg ; MorphM3_10_UPPER.jpg	26330862	0	1	10200	153	0	next	hit	1987
Vp026	995	Response	2	26341055	10193	1
Vp026	996	Picture	MorphF3_09_orig.jpg ; MorphF3_10_UPPER.jpg	26341062	0	152	13819	153	0	next	hit	1989
Vp026	996	Response	2	26354735	13673	1
Vp026	997	Picture	MorphM6_09_orig.jpg ; MorphM6_10_UPPER.jpg	26354881	0	1	10981	167	0	next	hit	1991
Vp026	997	Response	2	26365855	10974	1
Vp026	998	Picture	MorphF4_02_orig.jpg ; MorphF4_00_UPPER.jpg	26365862	0	166	9852	167	0	next	incorrect	1993
Vp026	998	Response	1	26375614	9752	1
Vp026	999	Picture	MorphF5_08_orig.jpg ; MorphF5_00_UPPER.jpg	26375714	0	1	7166	2	0	next	incorrect	1995
Vp026	999	Response	1	26382814	7100	1
Vp026	1000	Picture	MorphF3_00_orig.jpg ; MorphF3_10_UPPER.jpg	26382880	0	1	32113	2	0	next	incorrect	1997
Vp026	1000	Response	1	26414894	32014	1
Vp026	1001	Picture	MorphF2_03_orig.jpg ; MorphF2_10_UPPER.jpg	26414993	0	1	11908	170	0	next	hit	1999
Vp026	1001	Response	2	26426894	11901	1
Vp026	1002	Picture	MorphF4_01_orig.jpg ; MorphF4_00_UPPER.jpg	26426901	0	169	11049	170	0	next	incorrect	2001
Vp026	1002	Response	1	26437854	10953	1
Vp026	1003	Picture	MorphF8_08_orig.jpg ; MorphF8_00_UPPER.jpg	26437950	0	1	22559	2	0	next	incorrect	2003
Vp026	1003	Response	1	26460414	22464	1
Vp026	1004	Picture	MorphF6_09_orig.jpg ; MorphF6_00_UPPER.jpg	26460509	0	1	23222	2	0	next	incorrect	2005
Vp026	1004	Response	1	26483614	23105	1
Vp026	1005	Picture	MorphF3_06_orig.jpg ; MorphF3_10_UPPER.jpg	26483731	0	1	11545	2	0	next	hit	2007
Vp026	1005	Response	2	26495214	11483	1
Vp026	1006	Picture	MorphM5_10_orig.jpg ; MorphM5_10_UPPER.jpg	26495276	0	1	10881	2	0	next	hit	2009
Vp026	1006	Response	2	26506014	10738	1
Vp026	1007	Picture	MorphF9_07_orig.jpg ; MorphF9_00_UPPER.jpg	26506157	0	1	115703	146	0	next	incorrect	2011
Vp026	1007	Response	1	26621853	115696	1
Vp026	1008	Picture	MorphF6_01_orig.jpg ; MorphF6_00_UPPER.jpg	26621860	0	145	9167	146	0	next	incorrect	2013
Vp026	1008	Response	1	26630893	9033	1
Vp026	1009	Picture	MorphF7_09_orig.jpg ; MorphF7_00_UPPER.jpg	26631027	0	1	10483	2	0	next	incorrect	2015
Vp026	1009	Response	1	26641373	10346	1
Vp026	1010	Picture	MorphM3_02_orig.jpg ; MorphM3_00_UPPER.jpg	26641510	0	1	7790	174	0	next	incorrect	2017
Vp026	1010	Response	1	26649293	7783	1
Vp026	1011	Picture	MorphM7_00_orig.jpg ; MorphM7_10_UPPER.jpg	26649300	0	173	9680	353	0	next	incorrect	2019
Vp026	1011	Response	1	26658973	9673	1
Vp026	1012	Picture	MorphF3_05_orig.jpg ; MorphF3_10_UPPER.jpg	26658980	0	180	11193	181	0	next	hit	2021
Vp026	1012	Response	2	26670093	11113	1
Vp026	1013	Picture	MorphF5_02_orig.jpg ; MorphF5_00_UPPER.jpg	26670173	0	1	25346	2	0	next	hit	2023
Vp026	1013	Response	2	26695453	25280	1
Vp026	1014	Picture	MorphM9_10_orig.jpg ; MorphM9_00_UPPER.jpg	26695519	0	1	11810	2	0	next	incorrect	2025
Vp026	1014	Response	1	26707213	11694	1
Vp026	1015	Picture	MorphM6_08_orig.jpg ; MorphM6_10_UPPER.jpg	26707329	0	1	44291	165	0	next	incorrect	2027
Vp026	1015	Response	1	26751612	44283	1
Vp026	1016	Picture	MorphF8_08_orig.jpg ; MorphF8_10_UPPER.jpg	26751620	0	164	28826	165	0	next	hit	2029
Vp026	1016	Response	2	26780332	28712	1
Vp026	1017	Picture	MorphF3_03_orig.jpg ; MorphF3_10_UPPER.jpg	26780446	0	1	23488	2	0	next	hit	2031
Vp026	1017	Response	2	26803852	23406	1
Vp026	1018	Picture	MorphM2_08_orig.jpg ; MorphM2_10_UPPER.jpg	26803934	0	1	27203	2	0	next	hit	2033
Vp026	1018	Response	2	26831052	27118	1
Vp026	1019	Picture	MorphF2_00_orig.jpg ; MorphF2_10_UPPER.jpg	26831137	0	1	7122	178	0	next	hit	2035
Vp026	1019	Response	2	26838252	7115	1
Vp026	1020	Picture	MorphF9_09_orig.jpg ; MorphF9_00_UPPER.jpg	26838259	0	177	10394	178	0	next	incorrect	2037
Vp026	1020	Response	1	26848572	10313	1
Vp026	1021	Picture	MorphF7_10_orig.jpg ; MorphF7_10_UPPER.jpg	26848653	0	1	26540	2	0	next	hit	2039
Vp026	1021	Response	2	26875051	26398	1
Vp026	1022	Picture	MorphM7_04_orig.jpg ; MorphM7_00_UPPER.jpg	26875193	0	1	14066	2	0	next	hit	2041
Vp026	1022	Response	2	26889131	13938	1
Vp026	1023	Picture	MorphF5_01_orig.jpg ; MorphF5_00_UPPER.jpg	26889259	0	1	22824	2	0	next	hit	2043
Vp026	1023	Response	2	26912011	22752	1
Vp026	1024	Picture	MorphF1_05_orig.jpg ; MorphF1_00_UPPER.jpg	26912083	0	1	10176	177	0	next	incorrect	2045
Vp026	1024	Response	1	26922251	10168	1
Vp026	1025	Picture	MorphM9_07_orig.jpg ; MorphM9_00_UPPER.jpg	26922259	0	176	9464	177	0	next	incorrect	2047
Vp026	1025	Response	1	26931611	9352	1
Vp026	1026	Picture	MorphF10_08_orig.jpg ; MorphF10_00_UPPER.jpg	26931723	0	1	7165	2	0	next	hit	2049
Vp026	1026	Response	2	26938811	7088	1
Vp026	1027	Picture	MorphM10_01_orig.jpg ; MorphM10_10_UPPER.jpg	26938888	0	1	12970	176	0	next	incorrect	2051
Vp026	1027	Response	1	26951851	12963	1
Vp026	1028	Picture	MorphF5_02_orig.jpg ; MorphF5_10_UPPER.jpg	26951858	0	175	49399	176	0	next	hit	2053
Vp026	1028	Response	2	27001131	49273	1
Vp026	1029	Picture	MorphF9_00_orig.jpg ; MorphF9_00_UPPER.jpg	27001257	0	1	11810	2	0	next	incorrect	2055
Vp026	1029	Response	1	27012971	11714	1
Vp026	1030	Picture	MorphM4_00_orig.jpg ; MorphM4_00_UPPER.jpg	27013067	0	1	7166	2	0	next	incorrect	2057
Vp026	1030	Response	1	27020171	7104	1
Vp026	1031	Picture	MorphF1_09_orig.jpg ; MorphF1_00_UPPER.jpg	27020233	0	1	7945	152	0	next	incorrect	2059
Vp026	1031	Response	1	27028170	7937	1
Vp026	1032	Picture	MorphM3_02_orig.jpg ; MorphM3_10_UPPER.jpg	27028178	0	151	85740	152	0	next	incorrect	2061
Vp026	1032	Response	1	27113850	85672	1
Vp026	1033	Picture	MorphM9_08_orig.jpg ; MorphM9_10_UPPER.jpg	27113918	0	1	8979	180	0	next	hit	2063
Vp026	1033	Response	2	27122890	8972	1
Vp026	1034	Picture	MorphF3_00_orig.jpg ; MorphF3_00_UPPER.jpg	27122897	0	179	10793	180	0	next	incorrect	2065
Vp026	1034	Response	1	27133610	10713	1
Vp026	1035	Picture	MorphF4_05_orig.jpg ; MorphF4_00_UPPER.jpg	27133690	0	1	25479	2	0	next	incorrect	2067
Vp026	1035	Response	1	27159050	25360	1
Vp026	1036	Picture	MorphM5_02_orig.jpg ; MorphM5_00_UPPER.jpg	27159169	0	1	10748	2	0	next	incorrect	2069
Vp026	1036	Response	1	27169770	10601	1
Vp026	1037	Picture	MorphM8_07_orig.jpg ; MorphM8_00_UPPER.jpg	27169917	0	1	11678	2	0	next	hit	2071
Vp026	1037	Response	2	27181449	11532	1
Vp026	1038	Picture	MorphM7_03_orig.jpg ; MorphM7_00_UPPER.jpg	27181595	0	1	13800	2	0	next	incorrect	2073
Vp026	1038	Response	1	27195289	13694	1
Vp026	1039	Picture	MorphM8_10_orig.jpg ; MorphM8_00_UPPER.jpg	27195395	0	1	10351	2	0	next	hit	2075
Vp026	1039	Response	2	27205609	10214	1
Vp026	1040	Picture	MorphF1_00_orig.jpg ; MorphF1_10_UPPER.jpg	27205746	0	1	17471	180	0	next	hit	2077
Vp026	1040	Response	2	27223209	17463	1
Vp026	1041	Picture	MorphF3_01_orig.jpg ; MorphF3_10_UPPER.jpg	27223217	0	179	34016	180	0	next	hit	2079
Vp026	1041	Response	2	27257129	33912	1
Vp026	1042	Picture	MorphF6_00_orig.jpg ; MorphF6_10_UPPER.jpg	27257233	0	1	11943	2	0	next	incorrect	2081
Vp026	1042	Response	1	27269049	11816	1
Vp026	1043	Picture	MorphM10_00_orig.jpg ; MorphM10_10_UPPER.jpg	27269176	0	1	9554	2	0	next	incorrect	2083
Vp026	1043	Response	1	27278649	9473	1
Vp026	1044	Picture	MorphF10_00_orig.jpg ; MorphF10_10_UPPER.jpg	27278730	0	1	21365	2	0	next	hit	2085
Vp026	1044	Response	2	27300009	21279	1
Vp026	1045	Picture	MorphF2_08_orig.jpg ; MorphF2_10_UPPER.jpg	27300095	0	1	43761	164	0	next	hit	2087
Vp026	1045	Response	2	27343849	43754	1
Vp026	1046	Picture	MorphF4_06_orig.jpg ; MorphF4_10_UPPER.jpg	27343856	0	163	12720	345	0	next	hit	2089
Vp026	1046	Response	2	27356569	12713	1
Vp026	1047	Picture	MorphF7_01_orig.jpg ; MorphF7_00_UPPER.jpg	27356576	0	182	9040	348	0	next	incorrect	2091
Vp026	1047	Response	1	27365608	9032	1
Vp026	1048	Picture	MorphM1_03_orig.jpg ; MorphM1_00_UPPER.jpg	27365616	0	166	7861	167	0	next	incorrect	2093
Vp026	1048	Response	1	27373368	7752	1
Vp026	1049	Picture	MorphM9_01_orig.jpg ; MorphM9_00_UPPER.jpg	27373477	0	1	10616	2	0	next	incorrect	2095
Vp026	1049	Response	1	27384008	10531	1
Vp026	1050	Picture	MorphF10_06_orig.jpg ; MorphF10_00_UPPER.jpg	27384093	0	1	57592	2	0	next	hit	2097
Vp026	1050	Response	2	27441608	57515	1
Vp026	1051	Picture	MorphF3_02_orig.jpg ; MorphF3_00_UPPER.jpg	27441685	0	1	17610	173	0	next	incorrect	2099
Vp026	1051	Response	1	27459288	17603	1
Vp026	1052	Picture	MorphF1_02_orig.jpg ; MorphF1_00_UPPER.jpg	27459295	0	172	9440	326	0	next	incorrect	2101
Vp026	1052	Response	1	27468728	9433	1
Vp026	1053	Picture	MorphM3_06_orig.jpg ; MorphM3_00_UPPER.jpg	27468735	0	154	9676	319	0	next	incorrect	2103
Vp026	1053	Response	1	27478408	9673	1
Vp026	1054	Picture	MorphF8_05_orig.jpg ; MorphF8_00_UPPER.jpg	27478411	0	165	7684	342	0	next	incorrect	2105
Vp026	1054	Response	1	27486088	7677	1
Vp026	1055	Picture	MorphF7_01_orig.jpg ; MorphF7_10_UPPER.jpg	27486095	0	177	41313	178	0	next	hit	2107
Vp026	1055	Response	2	27527288	41193	1
Vp026	1056	Picture	MorphF6_07_orig.jpg ; MorphF6_00_UPPER.jpg	27527408	0	1	19087	156	0	next	incorrect	2109
Vp026	1056	Response	1	27546487	19079	1
Vp026	1057	Picture	MorphF5_09_orig.jpg ; MorphF5_10_UPPER.jpg	27546495	0	155	10239	157	0	next	hit	2111
Vp026	1057	Response	2	27556647	10152	1
Vp026	1058	Picture	MorphM1_09_orig.jpg ; MorphM1_00_UPPER.jpg	27556734	0	2	8759	3	0	next	hit	2113
Vp026	1058	Response	2	27565367	8633	1
Vp026	1059	Picture	MorphF6_08_orig.jpg ; MorphF6_00_UPPER.jpg	27565493	0	1	78955	3	0	next	hit	2115
Vp026	1059	Response	2	27644327	78834	1
Vp026	1060	Picture	MorphM6_03_orig.jpg ; MorphM6_00_UPPER.jpg	27644448	0	2	49486	147	0	next	incorrect	2117
Vp026	1060	Response	1	27693927	49479	1
Vp026	1061	Picture	MorphF1_04_orig.jpg ; MorphF1_10_UPPER.jpg	27693934	0	145	10480	293	0	next	hit	2119
Vp026	1061	Response	2	27704406	10472	1
Vp026	1062	Picture	MorphM7_05_orig.jpg ; MorphM7_00_UPPER.jpg	27704414	0	148	83200	298	0	next	hit	2121
Vp026	1062	Response	2	27787606	83192	1
Vp026	1063	Picture	MorphF4_03_orig.jpg ; MorphF4_00_UPPER.jpg	27787614	0	150	13817	151	0	next	incorrect	2123
Vp026	1063	Response	1	27801286	13672	1
Vp026	1064	Picture	MorphM2_03_orig.jpg ; MorphM2_00_UPPER.jpg	27801431	0	1	9156	3	0	next	incorrect	2125
Vp026	1064	Response	1	27810486	9055	1
Vp026	1065	Picture	MorphM5_10_orig.jpg ; MorphM5_00_UPPER.jpg	27810587	0	2	13403	3	0	next	hit	2127
Vp026	1065	Response	2	27823846	13259	1
Vp026	1066	Picture	MorphF10_05_orig.jpg ; MorphF10_00_UPPER.jpg	27823990	0	1	35298	2	0	next	hit	2129
Vp026	1066	Response	2	27859205	35215	1
Vp026	1067	Picture	MorphF4_07_orig.jpg ; MorphF4_00_UPPER.jpg	27859288	0	1	12606	2	0	next	hit	2131
Vp026	1067	Response	2	27871765	12477	1
Vp026	1068	Picture	MorphM6_05_orig.jpg ; MorphM6_00_UPPER.jpg	27871894	0	1	10351	2	0	next	incorrect	2133
Vp026	1068	Response	1	27882165	10271	1
Vp026	1069	Picture	MorphF2_05_orig.jpg ; MorphF2_10_UPPER.jpg	27882245	0	1	11147	2	0	next	hit	2135
Vp026	1069	Response	2	27893285	11040	1
Vp026	1070	Picture	MorphF7_05_orig.jpg ; MorphF7_10_UPPER.jpg	27893392	0	1	10085	2	0	next	hit	2137
Vp026	1070	Response	2	27903365	9973	1
Vp026	1071	Picture	MorphM9_02_orig.jpg ; MorphM9_00_UPPER.jpg	27903477	0	1	17736	180	0	next	incorrect	2139
Vp026	1071	Response	1	27921205	17728	1
Vp026	1072	Picture	MorphM8_05_orig.jpg ; MorphM8_00_UPPER.jpg	27921213	0	179	19419	180	0	next	hit	2141
Vp026	1072	Response	2	27940485	19272	1
Vp026	1073	Picture	MorphM10_08_orig.jpg ; MorphM10_00_UPPER.jpg	27940632	0	1	6980	188	0	next	hit	2143
Vp026	1073	Response	2	27947605	6973	1
Vp026	1074	Picture	MorphF1_03_orig.jpg ; MorphF1_00_UPPER.jpg	27947612	0	187	16080	351	0	next	hit	2145
Vp026	1074	Response	2	27963685	16073	1
Vp026	1075	Picture	MorphF5_04_orig.jpg ; MorphF5_10_UPPER.jpg	27963692	0	164	7461	165	0	next	hit	2147
Vp026	1075	Response	2	27971045	7353	1
Vp026	1076	Picture	MorphF9_06_orig.jpg ; MorphF9_10_UPPER.jpg	27971153	0	1	11147	2	0	next	hit	2149
Vp026	1076	Response	2	27982165	11012	1
Vp026	1077	Picture	MorphF5_10_orig.jpg ; MorphF5_10_UPPER.jpg	27982300	0	1	7392	174	0	next	hit	2151
Vp026	1077	Response	2	27989685	7385	1
Vp026	1078	Picture	MorphM1_05_orig.jpg ; MorphM1_10_UPPER.jpg	27989692	0	173	6674	174	0	next	hit	2153
Vp026	1078	Response	2	27996245	6553	1
Vp026	1079	Picture	MorphM6_07_orig.jpg ; MorphM6_10_UPPER.jpg	27996366	0	1	28766	164	0	next	hit	2155
Vp026	1079	Response	2	28025124	28758	1
Vp026	1080	Picture	MorphF7_08_orig.jpg ; MorphF7_10_UPPER.jpg	28025132	0	163	7328	164	0	next	hit	2157
Vp026	1080	Response	2	28032324	7192	1
Vp026	1081	Picture	MorphF10_07_orig.jpg ; MorphF10_00_UPPER.jpg	28032460	0	1	8493	2	0	next	hit	2159
Vp026	1081	Response	2	28040884	8424	1
Vp026	1082	Picture	MorphM6_10_orig.jpg ; MorphM6_00_UPPER.jpg	28040953	0	1	9421	3	0	next	incorrect	2161
Vp026	1082	Response	1	28050244	9291	1
Vp026	1083	Picture	MorphM1_01_orig.jpg ; MorphM1_00_UPPER.jpg	28050374	0	2	7962	3	0	next	incorrect	2163
Vp026	1083	Response	1	28058244	7870	1
Vp026	1084	Picture	MorphF10_10_orig.jpg ; MorphF10_10_UPPER.jpg	28058336	0	1	8228	2	0	next	hit	2165
Vp026	1084	Response	2	28066484	8148	1
Vp026	1085	Picture	MorphF8_07_orig.jpg ; MorphF8_10_UPPER.jpg	28066564	0	1	16189	2	0	next	hit	2167
Vp026	1085	Response	2	28082644	16080	1
Vp026	1086	Picture	MorphM8_04_orig.jpg ; MorphM8_00_UPPER.jpg	28082753	0	1	32113	2	0	next	hit	2169
Vp026	1086	Response	2	28114724	31971	1
Vp026	1087	Picture	MorphF8_01_orig.jpg ; MorphF8_10_UPPER.jpg	28114866	0	1	11678	2	0	next	hit	2171
Vp026	1087	Response	2	28126404	11538	1
Vp026	1088	Picture	MorphF4_02_orig.jpg ; MorphF4_10_UPPER.jpg	28126544	0	1	10881	2	0	next	hit	2173
Vp026	1088	Response	2	28137284	10740	1
Vp026	1089	Picture	MorphF7_03_orig.jpg ; MorphF7_00_UPPER.jpg	28137425	0	1	81344	2	0	next	incorrect	2175
Vp026	1089	Response	1	28218643	81218	1
Vp026	1090	Picture	MorphM6_01_orig.jpg ; MorphM6_10_UPPER.jpg	28218769	0	1	8095	2	0	next	incorrect	2177
Vp026	1090	Response	1	28226723	7954	1
Vp026	1091	Picture	MorphM1_06_orig.jpg ; MorphM1_00_UPPER.jpg	28226864	0	1	6369	2	0	next	incorrect	2179
Vp026	1091	Response	1	28233123	6259	1
Vp026	1092	Picture	MorphM7_10_orig.jpg ; MorphM7_00_UPPER.jpg	28233233	0	1	6901	2	0	next	hit	2181
Vp026	1092	Response	2	28240003	6770	1
Vp026	1093	Picture	MorphF2_00_orig.jpg ; MorphF2_00_UPPER.jpg	28240134	0	1	16036	155	0	next	hit	2183
Vp026	1093	Response	2	28256163	16029	1
Vp026	1094	Picture	MorphF3_01_orig.jpg ; MorphF3_00_UPPER.jpg	28256170	0	154	9680	315	0	next	incorrect	2185
Vp026	1094	Response	1	28265843	9673	1
Vp026	1095	Picture	MorphM2_00_orig.jpg ; MorphM2_10_UPPER.jpg	28265850	0	161	10080	327	0	next	incorrect	2187
Vp026	1095	Response	1	28275923	10073	1
Vp026	1096	Picture	MorphM6_06_orig.jpg ; MorphM6_00_UPPER.jpg	28275930	0	166	11680	330	0	next	incorrect	2189
Vp026	1096	Response	1	28287603	11673	1
Vp026	1097	Picture	MorphM2_04_orig.jpg ; MorphM2_10_UPPER.jpg	28287610	0	164	67680	324	0	next	hit	2191
Vp026	1097	Response	2	28355282	67672	1
Vp026	1098	Picture	MorphF10_08_orig.jpg ; MorphF10_10_UPPER.jpg	28355290	0	160	9280	329	0	next	hit	2193
Vp026	1098	Response	2	28364562	9272	1
Vp026	1099	Picture	MorphF8_07_orig.jpg ; MorphF8_00_UPPER.jpg	28364570	0	169	8476	355	0	next	incorrect	2195
Vp026	1099	Response	1	28373042	8472	1
Vp026	1100	Picture	MorphF4_08_orig.jpg ; MorphF4_10_UPPER.jpg	28373046	0	186	13720	187	0	next	hit	2197
Vp026	1100	Response	2	28386642	13596	1
Vp026	1101	Picture	MorphF7_09_orig.jpg ; MorphF7_10_UPPER.jpg	28386766	0	1	7962	2	0	next	hit	2199
Vp026	1101	Response	2	28394642	7876	1
Vp026	1102	Picture	MorphM1_07_orig.jpg ; MorphM1_00_UPPER.jpg	28394728	0	1	6370	2	0	next	hit	2201
Vp026	1102	Response	2	28400962	6234	1
Vp026	1103	Picture	MorphM4_06_orig.jpg ; MorphM4_10_UPPER.jpg	28401098	0	1	20435	2	0	next	hit	2203
Vp026	1103	Response	2	28421442	20344	1
Vp026	1104	Picture	MorphF2_07_orig.jpg ; MorphF2_10_UPPER.jpg	28421533	0	1	8716	177	0	next	hit	2205
Vp026	1104	Response	2	28430242	8709	1
Vp026	1105	Picture	MorphM5_09_orig.jpg ; MorphM5_00_UPPER.jpg	28430249	0	176	15966	177	0	next	hit	2207
Vp026	1105	Response	2	28446082	15833	1
Vp026	1106	Picture	MorphM6_03_orig.jpg ; MorphM6_10_UPPER.jpg	28446215	0	1	21232	2	0	next	hit	2209
Vp026	1106	Response	2	28467362	21147	1
Vp026	1107	Picture	MorphF3_03_orig.jpg ; MorphF3_00_UPPER.jpg	28467447	0	1	17251	2	0	next	incorrect	2211
Vp026	1107	Response	1	28484562	17115	1
Vp026	1108	Picture	MorphF6_08_orig.jpg ; MorphF6_10_UPPER.jpg	28484698	0	1	38217	2	0	next	hit	2213
Vp026	1108	Response	2	28522801	38103	1
Vp026	1109	Picture	MorphM7_06_orig.jpg ; MorphM7_10_UPPER.jpg	28522915	0	1	36094	2	0	next	hit	2215
Vp026	1109	Response	2	28558881	35966	1
Vp026	1110	Picture	MorphF5_00_orig.jpg ; MorphF5_00_UPPER.jpg	28559009	0	1	8999	159	0	next	hit	2217
Vp026	1110	Response	2	28568001	8992	1
Vp026	1111	Picture	MorphF7_04_orig.jpg ; MorphF7_10_UPPER.jpg	28568008	0	158	7190	160	0	next	hit	2219
Vp026	1111	Response	2	28575121	7113	1
Vp026	1112	Picture	MorphM9_08_orig.jpg ; MorphM9_00_UPPER.jpg	28575198	0	2	15370	159	0	next	incorrect	2221
Vp026	1112	Response	1	28590561	15363	1
Vp026	1113	Picture	MorphM7_00_orig.jpg ; MorphM7_00_UPPER.jpg	28590568	0	157	7587	158	0	next	incorrect	2223
Vp026	1113	Response	1	28598081	7513	1
Vp026	1114	Picture	MorphM1_06_orig.jpg ; MorphM1_10_UPPER.jpg	28598155	0	1	10882	2	0	next	hit	2225
Vp026	1114	Response	2	28608961	10806	1
Vp026	1115	Picture	MorphM10_10_orig.jpg ; MorphM10_10_UPPER.jpg	28609037	0	1	7298	2	0	next	hit	2227
Vp026	1115	Response	2	28616241	7204	1
Vp026	1116	Picture	MorphM6_02_orig.jpg ; MorphM6_00_UPPER.jpg	28616335	0	1	58918	2	0	next	incorrect	2229
Vp026	1116	Response	1	28675120	58785	1
Vp026	1117	Picture	MorphM1_00_orig.jpg ; MorphM1_10_UPPER.jpg	28675253	0	1	66615	2	0	next	incorrect	2231
Vp026	1117	Response	1	28741760	66507	1
Vp026	1118	Picture	MorphF10_02_orig.jpg ; MorphF10_00_UPPER.jpg	28741868	0	1	12299	177	0	next	hit	2233
Vp026	1118	Response	2	28754160	12292	1
Vp026	1119	Picture	MorphF4_06_orig.jpg ; MorphF4_00_UPPER.jpg	28754167	0	176	37040	335	0	next	hit	2235
Vp026	1119	Response	2	28791200	37033	1
Vp026	1120	Picture	MorphM1_08_orig.jpg ; MorphM1_10_UPPER.jpg	28791207	0	159	11680	316	0	next	hit	2237
Vp026	1120	Response	2	28802880	11673	1
Vp026	1121	Picture	MorphM9_00_orig.jpg ; MorphM9_10_UPPER.jpg	28802887	0	157	9577	158	0	next	hit	2239
Vp026	1121	Response	2	28812400	9513	1
Vp026	1122	Picture	MorphM5_04_orig.jpg ; MorphM5_10_UPPER.jpg	28812464	0	1	9156	2	0	next	incorrect	2241
Vp026	1122	Response	1	28821519	9055	1
Vp026	1123	Picture	MorphF7_05_orig.jpg ; MorphF7_00_UPPER.jpg	28821620	0	1	42703	161	0	next	incorrect	2243
Vp026	1123	Response	1	28864319	42699	1
Vp026	1124	Picture	MorphM8_07_orig.jpg ; MorphM8_10_UPPER.jpg	28864323	0	160	8483	330	0	next	hit	2245
Vp026	1124	Response	2	28872799	8476	1
Vp026	1125	Picture	MorphF1_07_orig.jpg ; MorphF1_00_UPPER.jpg	28872806	0	170	32641	343	0	next	hit	2247
Vp026	1125	Response	2	28905439	32633	1
Vp026	1126	Picture	MorphM7_07_orig.jpg ; MorphM7_00_UPPER.jpg	28905447	0	173	7839	336	0	next	hit	2249
Vp026	1126	Response	2	28913279	7832	1
Vp026	1127	Picture	MorphM1_04_orig.jpg ; MorphM1_00_UPPER.jpg	28913286	0	163	10778	164	0	next	incorrect	2251
Vp026	1127	Response	1	28923999	10713	1
Vp026	1128	Picture	MorphM6_08_orig.jpg ; MorphM6_00_UPPER.jpg	28924064	0	1	99391	2	0	next	incorrect	2253
Vp026	1128	Response	1	29023358	99294	1
Vp026	1129	Picture	MorphM5_05_orig.jpg ; MorphM5_00_UPPER.jpg	29023455	0	1	11412	2	0	next	incorrect	2255
Vp026	1129	Response	1	29034718	11263	1
Vp026	1130	Picture	MorphM4_07_orig.jpg ; MorphM4_10_UPPER.jpg	29034867	0	1	7962	2	0	next	hit	2257
Vp026	1130	Response	2	29042718	7851	1
Vp026	1131	Picture	MorphM3_09_orig.jpg ; MorphM3_10_UPPER.jpg	29042829	0	1	10616	2	0	next	hit	2259
Vp026	1131	Response	2	29053358	10529	1
Vp026	1132	Picture	MorphM4_10_orig.jpg ; MorphM4_10_UPPER.jpg	29053445	0	1	8758	2	0	next	hit	2261
Vp026	1132	Response	2	29062078	8633	1
Vp026	1133	Picture	MorphM8_00_orig.jpg ; MorphM8_00_UPPER.jpg	29062203	0	1	25611	2	0	next	hit	2263
Vp026	1133	Response	2	29087678	25475	1
Vp026	1134	Picture	MorphM1_05_orig.jpg ; MorphM1_00_UPPER.jpg	29087814	0	1	57857	2	0	next	incorrect	2265
Vp026	1134	Response	1	29145598	57784	1
Vp026	1135	Picture	MorphF4_04_orig.jpg ; MorphF4_10_UPPER.jpg	29145671	0	1	22014	149	0	next	hit	2267
Vp026	1135	Response	2	29167677	22006	1
Vp026	1136	Picture	MorphF5_01_orig.jpg ; MorphF5_10_UPPER.jpg	29167685	0	148	12222	149	0	next	hit	2269
Vp026	1136	Response	2	29179757	12072	1
Vp026	1137	Picture	MorphF6_06_orig.jpg ; MorphF6_10_UPPER.jpg	29179907	0	1	10085	2	0	next	hit	2271
Vp026	1137	Response	2	29189917	10010	1
Vp026	1138	Picture	MorphM3_03_orig.jpg ; MorphM3_10_UPPER.jpg	29189992	0	1	9953	2	0	next	hit	2273
Vp026	1138	Response	2	29199837	9845	1
Vp026	1139	Picture	MorphF7_08_orig.jpg ; MorphF7_00_UPPER.jpg	29199945	0	1	8859	166	0	next	hit	2275
Vp026	1139	Response	2	29208797	8852	1
Vp026	1140	Picture	MorphF1_04_orig.jpg ; MorphF1_00_UPPER.jpg	29208804	0	165	26561	309	0	next	hit	2277
Vp026	1140	Response	2	29235357	26553	1
Vp026	1141	Picture	MorphM10_02_orig.jpg ; MorphM10_10_UPPER.jpg	29235365	0	144	13678	145	0	next	hit	2279
Vp026	1141	Response	2	29248957	13592	1
Vp026	1142	Picture	MorphM8_00_orig.jpg ; MorphM8_10_UPPER.jpg	29249043	0	1	8321	174	0	next	hit	2281
Vp026	1142	Response	2	29257357	8314	1
Vp026	1143	Picture	MorphF3_07_orig.jpg ; MorphF3_10_UPPER.jpg	29257364	0	173	8640	332	0	next	incorrect	2283
Vp026	1143	Response	1	29265997	8633	1
Vp026	1144	Picture	MorphM9_06_orig.jpg ; MorphM9_00_UPPER.jpg	29266004	0	159	53503	160	0	next	hit	2285
Vp026	1144	Response	2	29319437	53433	1
Vp026	1145	Picture	MorphM4_08_orig.jpg ; MorphM4_00_UPPER.jpg	29319507	0	1	8737	155	0	next	hit	2287
Vp026	1145	Response	2	29328236	8729	1
Vp026	1146	Picture	MorphF10_04_orig.jpg ; MorphF10_00_UPPER.jpg	29328244	0	154	40892	155	0	next	incorrect	2289
Vp026	1146	Response	1	29369036	40792	1
Vp026	1147	Picture	MorphF2_10_orig.jpg ; MorphF2_00_UPPER.jpg	29369136	0	1	13270	2	0	next	incorrect	2291
Vp026	1147	Response	1	29382316	13180	1
Vp026	1148	Picture	MorphM7_08_orig.jpg ; MorphM7_10_UPPER.jpg	29382406	0	1	8077	152	0	next	hit	2293
Vp026	1148	Response	2	29390476	8070	1
Vp026	1149	Picture	MorphF1_08_orig.jpg ; MorphF1_10_UPPER.jpg	29390483	0	151	14960	337	0	next	hit	2295
Vp026	1149	Response	2	29405436	14953	1
Vp026	1150	Picture	MorphF3_04_orig.jpg ; MorphF3_00_UPPER.jpg	29405443	0	186	9341	187	0	next	incorrect	2297
Vp026	1150	Response	1	29414716	9273	1
Vp026	1151	Picture	MorphM10_10_orig.jpg ; MorphM10_00_UPPER.jpg	29414784	0	1	7299	2	0	next	hit	2299
Vp026	1151	Response	2	29421996	7212	1
Vp026	1152	Picture	MorphF1_10_orig.jpg ; MorphF1_00_UPPER.jpg	29422083	0	1	34369	2	0	next	incorrect	2301
Vp026	1152	Response	1	29456316	34233	1
Vp026	1153	Picture	MorphF8_10_orig.jpg ; MorphF8_10_UPPER.jpg	29456452	0	1	23872	148	0	next	hit	2303
Vp026	1153	Response	2	29480315	23863	1
Vp026	1154	Picture	MorphF10_02_orig.jpg ; MorphF10_10_UPPER.jpg	29480324	0	147	70609	148	0	next	hit	2305
Vp026	1154	Response	2	29550795	70471	1
Vp026	1155	Picture	MorphM8_03_orig.jpg ; MorphM8_10_UPPER.jpg	29550933	0	1	12026	185	0	next	hit	2307
Vp026	1155	Response	2	29562955	12022	1
Vp026	1156	Picture	MorphF10_01_orig.jpg ; MorphF10_00_UPPER.jpg	29562959	0	184	19026	185	0	next	hit	2309
Vp026	1156	Response	2	29581835	18876	1
Vp026	1157	Picture	MorphF2_09_orig.jpg ; MorphF2_10_UPPER.jpg	29581985	0	1	13004	2	0	next	hit	2311
Vp026	1157	Response	2	29594875	12890	1
Vp026	1158	Picture	MorphM8_06_orig.jpg ; MorphM8_00_UPPER.jpg	29594989	0	1	19242	2	0	next	hit	2313
Vp026	1158	Response	2	29614155	19166	1
Vp026	1159	Picture	MorphF9_02_orig.jpg ; MorphF9_10_UPPER.jpg	29614231	0	1	13668	2	0	next	hit	2315
Vp026	1159	Response	2	29627755	13524	1
Vp026	1160	Picture	MorphM3_10_orig.jpg ; MorphM3_10_UPPER.jpg	29627899	0	1	9289	2	0	next	hit	2317
Vp026	1160	Response	2	29637114	9215	1
Vp026	1161	Picture	MorphF9_03_orig.jpg ; MorphF9_10_UPPER.jpg	29637188	0	1	45914	2	0	next	hit	2319
Vp026	1161	Response	2	29683034	45846	1
Vp026	1162	Picture	MorphF2_07_orig.jpg ; MorphF2_00_UPPER.jpg	29683102	0	1	10217	2	0	next	incorrect	2321
Vp026	1162	Response	1	29693194	10092	1
Vp026	1163	Picture	MorphF8_10_orig.jpg ; MorphF8_00_UPPER.jpg	29693319	0	1	9953	2	0	next	incorrect	2323
Vp026	1163	Response	1	29703194	9875	1
Vp026	1164	Picture	MorphM7_02_orig.jpg ; MorphM7_10_UPPER.jpg	29703272	0	1	8094	2	0	next	hit	2325
Vp026	1164	Response	2	29711274	8002	1
Vp026	1165	Picture	MorphM5_00_orig.jpg ; MorphM5_10_UPPER.jpg	29711366	0	1	27436	168	0	next	incorrect	2327
Vp026	1165	Response	1	29738794	27428	1
Vp026	1166	Picture	MorphF10_04_orig.jpg ; MorphF10_10_UPPER.jpg	29738802	0	167	13679	323	0	next	hit	2329
Vp026	1166	Response	2	29752474	13672	1
Vp026	1167	Picture	MorphF4_00_orig.jpg ; MorphF4_00_UPPER.jpg	29752481	0	156	16742	157	0	next	incorrect	2331
Vp026	1167	Response	1	29769114	16633	1
Vp026	1168	Picture	MorphM10_09_orig.jpg ; MorphM10_10_UPPER.jpg	29769223	0	1	7018	150	0	next	hit	2333
Vp026	1168	Response	2	29776234	7011	1
Vp026	1169	Picture	MorphF5_06_orig.jpg ; MorphF5_10_UPPER.jpg	29776241	0	149	11120	325	0	next	hit	2335
Vp026	1169	Response	2	29787354	11113	1
Vp026	1170	Picture	MorphF8_09_orig.jpg ; MorphF8_10_UPPER.jpg	29787361	0	176	10480	355	0	next	hit	2337
Vp026	1170	Response	2	29797834	10473	1
Vp026	1171	Picture	MorphF1_08_orig.jpg ; MorphF1_00_UPPER.jpg	29797841	0	179	17296	180	0	next	incorrect	2339
Vp026	1171	Response	1	29815034	17193	1
Vp026	1172	Picture	MorphM3_09_orig.jpg ; MorphM3_00_UPPER.jpg	29815137	0	1	16704	151	0	next	incorrect	2341
Vp026	1172	Response	1	29831833	16696	1
Vp026	1173	Picture	MorphM8_06_orig.jpg ; MorphM8_10_UPPER.jpg	29831841	0	150	17532	151	0	next	hit	2343
Vp026	1173	Response	2	29849273	17432	1
Vp026	1174	Picture	MorphF10_03_orig.jpg ; MorphF10_00_UPPER.jpg	29849373	0	1	37289	2	0	next	hit	2345
Vp026	1174	Response	2	29886553	37180	1
Vp026	1175	Picture	MorphF9_09_orig.jpg ; MorphF9_10_UPPER.jpg	29886662	0	1	13668	2	0	next	hit	2347
Vp026	1175	Response	2	29900233	13571	1
Vp026	1176	Picture	MorphM10_07_orig.jpg ; MorphM10_00_UPPER.jpg	29900330	0	1	6369	2	0	next	hit	2349
Vp026	1176	Response	2	29906633	6303	1
Vp026	1177	Picture	MorphF5_00_orig.jpg ; MorphF5_10_UPPER.jpg	29906699	0	1	29194	2	0	next	hit	2351
Vp026	1177	Response	2	29935753	29054	1
Vp026	1178	Picture	MorphF4_10_orig.jpg ; MorphF4_00_UPPER.jpg	29935893	0	1	12076	2	0	next	hit	2353
Vp026	1178	Response	2	29947833	11940	1
Vp026	1179	Picture	MorphM10_09_orig.jpg ; MorphM10_00_UPPER.jpg	29947969	0	1	7951	145	0	next	hit	2355
Vp026	1179	Response	2	29955912	7943	2
Vp026	1180	Picture	MorphM8_08_orig.jpg ; MorphM8_00_UPPER.jpg	29955920	0	144	16200	145	0	next	incorrect	2357
Vp026	1180	Response	1	29971992	16072	1
Vp026	1181	Picture	MorphM4_05_orig.jpg ; MorphM4_00_UPPER.jpg	29972120	0	1	11279	2	0	next	incorrect	2359
Vp026	1181	Response	1	29983272	11152	1
Vp026	1182	Picture	MorphM7_08_orig.jpg ; MorphM7_00_UPPER.jpg	29983399	0	1	9806	149	0	next	hit	2361
Vp026	1182	Response	2	29993192	9793	1
Vp026	1183	Picture	MorphM3_08_orig.jpg ; MorphM3_00_UPPER.jpg	29993205	0	148	48155	310	0	next	incorrect	2363
Vp026	1183	Response	1	30041352	48147	1
Vp026	1184	Picture	MorphM5_09_orig.jpg ; MorphM5_10_UPPER.jpg	30041360	0	162	11919	348	0	next	incorrect	2365
Vp026	1184	Response	1	30053272	11912	1
Vp026	1185	Picture	MorphF3_09_orig.jpg ; MorphF3_00_UPPER.jpg	30053279	0	186	32000	353	0	next	hit	2367
Vp026	1185	Response	2	30085272	31993	1
Vp026	1186	Picture	MorphF10_01_orig.jpg ; MorphF10_10_UPPER.jpg	30085279	0	167	10080	339	0	next	hit	2369
Vp026	1186	Response	2	30095352	10073	1
Vp026	1187	Picture	MorphM10_01_orig.jpg ; MorphM10_00_UPPER.jpg	30095359	0	172	7602	173	0	next	hit	2371
Vp026	1187	Response	2	30102872	7513	1
Vp026	1188	Picture	MorphM6_00_orig.jpg ; MorphM6_10_UPPER.jpg	30102961	0	1	15658	2	0	next	incorrect	2373
Vp026	1188	Response	1	30118472	15511	1
Vp026	1189	Picture	MorphF9_04_orig.jpg ; MorphF9_00_UPPER.jpg	30118619	0	1	75241	2	0	next	incorrect	2375
Vp026	1189	Response	1	30193751	75132	1
Vp026	1190	Picture	MorphF4_10_orig.jpg ; MorphF4_10_UPPER.jpg	30193860	0	1	124338	2	0	next	hit	2377
Vp026	1190	Response	2	30318070	124210	1
Vp026	1191	Picture	MorphF3_08_orig.jpg ; MorphF3_10_UPPER.jpg	30318198	0	1	10749	2	0	next	incorrect	2379
Vp026	1191	Response	1	30328870	10672	1
Vp026	1192	Picture	MorphM1_00_orig.jpg ; MorphM1_00_UPPER.jpg	30328947	0	1	10970	179	0	next	incorrect	2381
Vp026	1192	Response	1	30339910	10963	1
Vp026	1193	Picture	MorphF6_06_orig.jpg ; MorphF6_00_UPPER.jpg	30339917	0	178	10660	179	0	next	incorrect	2383
Vp026	1193	Response	1	30350470	10553	1
Vp026	1194	Picture	MorphF5_07_orig.jpg ; MorphF5_10_UPPER.jpg	30350577	0	1	9554	2	0	next	hit	2385
Vp026	1194	Response	2	30360070	9493	1
Vp026	1195	Picture	MorphM8_08_orig.jpg ; MorphM8_10_UPPER.jpg	30360131	0	1	7431	2	0	next	hit	2387
Vp026	1195	Response	2	30367430	7299	1
Vp026	1196	Picture	MorphF9_07_orig.jpg ; MorphF9_10_UPPER.jpg	30367562	0	1	11014	2	0	next	hit	2389
Vp026	1196	Response	2	30378470	10908	1
Vp026	1197	Picture	MorphF6_05_orig.jpg ; MorphF6_10_UPPER.jpg	30378576	0	1	15924	2	0	next	incorrect	2391
Vp026	1197	Response	1	30394390	15814	1
Vp026	1198	Picture	MorphM8_05_orig.jpg ; MorphM8_10_UPPER.jpg	30394500	0	1	9422	2	0	next	hit	2393
Vp026	1198	Response	2	30403830	9330	1
Vp026	1199	Picture	MorphM6_05_orig.jpg ; MorphM6_10_UPPER.jpg	30403922	0	1	16985	2	0	next	hit	2395
Vp026	1199	Response	2	30420790	16868	1
Vp026	1200	Picture	MorphM10_00_orig.jpg ; MorphM10_00_UPPER.jpg	30420907	0	1	10749	2	0	next	incorrect	2397
Vp026	1200	Response	1	30431590	10683	1
Vp026	1201	Picture	MorphM9_03_orig.jpg ; MorphM9_10_UPPER.jpg	30431656	0	1	9023	3	0	next	incorrect	2399
Vp026	1201	Response	1	30440549	8893	1
Vp026	1202	Picture	MorphF1_07_orig.jpg ; MorphF1_10_UPPER.jpg	30440679	0	2	16986	3	0	next	hit	2401
Vp026	1202	Response	2	30457590	16911	1
Vp026	1203	Picture	MorphM2_05_orig.jpg ; MorphM2_10_UPPER.jpg	30457665	0	1	79052	171	0	next	incorrect	2403
Vp026	1203	Response	1	30536709	79044	1
Vp026	1204	Picture	MorphF6_03_orig.jpg ; MorphF6_10_UPPER.jpg	30536717	0	170	8795	171	0	next	incorrect	2405
Vp026	1204	Response	1	30545429	8712	1
Vp026	1205	Picture	MorphM2_05_orig.jpg ; MorphM2_00_UPPER.jpg	30545512	0	1	7962	2	0	next	incorrect	2407
Vp026	1205	Response	1	30553349	7837	1
Vp026	1206	Picture	MorphM7_10_orig.jpg ; MorphM7_10_UPPER.jpg	30553474	0	1	8202	160	0	next	hit	2409
Vp026	1206	Response	2	30561669	8195	1
Vp026	1207	Picture	MorphF8_05_orig.jpg ; MorphF8_10_UPPER.jpg	30561676	0	159	13680	306	0	next	hit	2411
Vp026	1207	Response	2	30575349	13673	1
Vp026	1208	Picture	MorphF2_10_orig.jpg ; MorphF2_10_UPPER.jpg	30575356	0	147	37520	327	0	next	hit	2413
Vp026	1208	Response	2	30612869	37513	1
Vp026	1209	Picture	MorphF6_00_orig.jpg ; MorphF6_00_UPPER.jpg	30612876	0	180	9070	181	0	next	incorrect	2415
Vp026	1209	Response	1	30621828	8952	1
Vp026	1210	Picture	MorphF3_10_orig.jpg ; MorphF3_00_UPPER.jpg	30621946	0	1	32246	2	0	next	hit	2417
Vp026	1210	Response	2	30654068	32122	1
Vp026	1211	Picture	MorphM2_10_orig.jpg ; MorphM2_00_UPPER.jpg	30654192	0	1	12739	2	0	next	incorrect	2419
Vp026	1211	Response	1	30666868	12676	1
Vp026	1212	Picture	MorphF6_05_orig.jpg ; MorphF6_00_UPPER.jpg	30666931	0	1	12825	182	0	next	incorrect	2421
Vp026	1212	Response	1	30679748	12817	1
Vp026	1213	Picture	MorphM4_02_orig.jpg ; MorphM4_10_UPPER.jpg	30679756	0	181	12653	182	0	next	incorrect	2423
Vp026	1213	Response	1	30692308	12552	1
Vp026	1214	Picture	MorphF9_10_orig.jpg ; MorphF9_00_UPPER.jpg	30692409	0	1	77895	2	0	next	hit	2425
Vp026	1214	Response	2	30770228	77819	1
Vp026	1215	Picture	MorphM5_07_orig.jpg ; MorphM5_00_UPPER.jpg	30770304	0	1	48011	160	0	next	incorrect	2427
Vp026	1215	Response	1	30818307	48003	1
Vp026	1216	Picture	MorphF10_03_orig.jpg ; MorphF10_10_UPPER.jpg	30818315	0	159	13561	160	0	next	hit	2429
Vp026	1216	Response	2	30831747	13432	1
Vp026	1217	Picture	MorphF4_03_orig.jpg ; MorphF4_10_UPPER.jpg	30831876	0	1	8198	164	0	next	hit	2431
Vp026	1217	Response	2	30840067	8191	1
Vp026	1218	Picture	MorphF9_04_orig.jpg ; MorphF9_10_UPPER.jpg	30840074	0	163	12320	347	0	next	hit	2433
Vp026	1218	Response	2	30852387	12313	1
Vp026	1219	Picture	MorphF4_01_orig.jpg ; MorphF4_10_UPPER.jpg	30852394	0	184	56801	362	0	next	incorrect	2435
Vp026	1219	Response	1	30909187	56793	1
Vp026	1220	Picture	MorphM7_01_orig.jpg ; MorphM7_10_UPPER.jpg	30909195	0	178	12120	179	0	next	hit	2437
Vp026	1220	Response	2	30921187	11992	1
Vp026	1221	Picture	MorphM8_09_orig.jpg ; MorphM8_00_UPPER.jpg	30921315	0	1	109742	2	0	next	incorrect	2439
Vp026	1221	Response	1	31030946	109631	1
Vp026	1222	Picture	MorphM4_00_orig.jpg ; MorphM4_10_UPPER.jpg	31031057	0	1	7829	2	0	next	incorrect	2441
Vp026	1222	Response	1	31038786	7729	1
Vp026	1223	Picture	MorphM3_00_orig.jpg ; MorphM3_10_UPPER.jpg	31038886	0	1	16455	2	0	next	hit	2443
Vp026	1223	Response	2	31055266	16380	1
Vp026	1224	Picture	MorphF5_08_orig.jpg ; MorphF5_10_UPPER.jpg	31055341	0	1	7298	2	0	next	hit	2445
Vp026	1224	Response	2	31062546	7205	1
Vp026	1225	Picture	MorphM10_03_orig.jpg ; MorphM10_00_UPPER.jpg	31062639	0	1	23753	2	0	next	incorrect	2447
Vp026	1225	Response	1	31086306	23667	1
Vp026	1226	Picture	MorphF8_02_orig.jpg ; MorphF8_10_UPPER.jpg	31086392	0	1	79441	181	0	next	incorrect	2449
Vp026	1226	Response	1	31165825	79433	1
Vp026	1227	Picture	MorphM9_09_orig.jpg ; MorphM9_10_UPPER.jpg	31165833	0	180	77542	181	0	next	hit	2451
Vp026	1227	Response	2	31243265	77432	1
Vp026	1228	Picture	MorphM5_01_orig.jpg ; MorphM5_10_UPPER.jpg	31243375	0	1	46937	173	0	next	incorrect	2453
Vp026	1228	Response	1	31290304	46929	1
Vp026	1229	Picture	MorphM6_09_orig.jpg ; MorphM6_00_UPPER.jpg	31290312	0	172	9327	173	0	next	incorrect	2455
Vp026	1229	Response	1	31299504	9192	1
Vp026	1230	Picture	MorphM4_03_orig.jpg ; MorphM4_10_UPPER.jpg	31299639	0	1	7697	2	0	next	incorrect	2457
Vp026	1230	Response	1	31307264	7625	1
Vp026	1231	Picture	MorphM3_03_orig.jpg ; MorphM3_00_UPPER.jpg	31307336	0	1	98197	2	0	next	incorrect	2459
Vp026	1231	Response	1	31405424	98088	1
Vp026	1232	Picture	MorphM10_02_orig.jpg ; MorphM10_00_UPPER.jpg	31405533	0	1	9289	2	0	next	incorrect	2461
Vp026	1232	Response	1	31414704	9171	1
Vp026	1233	Picture	MorphM7_05_orig.jpg ; MorphM7_10_UPPER.jpg	31414822	0	1	9687	2	0	next	hit	2463
Vp026	1233	Response	2	31424384	9562	1
Vp026	1234	Picture	MorphM2_09_orig.jpg ; MorphM2_00_UPPER.jpg	31424509	0	1	22161	2	0	next	incorrect	2465
Vp026	1234	Response	1	31446543	22034	1
Vp026	1235	Picture	MorphF6_09_orig.jpg ; MorphF6_10_UPPER.jpg	31446670	0	1	12841	165	0	next	hit	2467
Vp026	1235	Response	2	31459503	12833	1
Vp026	1236	Picture	MorphF10_07_orig.jpg ; MorphF10_10_UPPER.jpg	31459511	0	164	11708	165	0	next	hit	2469
Vp026	1236	Response	2	31471103	11592	1
Vp026	1237	Picture	MorphM7_07_orig.jpg ; MorphM7_10_UPPER.jpg	31471219	0	1	8611	149	0	next	hit	2471
Vp026	1237	Response	2	31479823	8604	1
Vp026	1238	Picture	MorphF8_04_orig.jpg ; MorphF8_00_UPPER.jpg	31479830	0	148	27350	150	0	next	incorrect	2473
Vp026	1238	Response	1	31507103	27273	1
Vp026	1239	Picture	MorphM4_09_orig.jpg ; MorphM4_00_UPPER.jpg	31507180	0	2	10351	3	0	next	hit	2475
Vp026	1239	Response	2	31517423	10243	1
Vp026	1240	Picture	MorphM10_08_orig.jpg ; MorphM10_10_UPPER.jpg	31517531	0	1	9156	2	0	next	hit	2477
Vp026	1240	Response	2	31526623	9092	1
Vp026	1241	Picture	MorphF9_03_orig.jpg ; MorphF9_00_UPPER.jpg	31526687	0	1	10882	2	0	next	incorrect	2479
Vp026	1241	Response	1	31537503	10816	1
Vp026	1242	Picture	MorphF7_06_orig.jpg ; MorphF7_00_UPPER.jpg	31537569	0	1	10981	167	0	next	incorrect	2481
Vp026	1242	Response	1	31548543	10974	1
Vp026	1243	Picture	MorphM6_04_orig.jpg ; MorphM6_10_UPPER.jpg	31548550	0	166	26307	167	0	next	hit	2483
Vp026	1243	Response	2	31574783	26233	1
Vp026	1244	Picture	MorphM9_05_orig.jpg ; MorphM9_10_UPPER.jpg	31574857	0	1	12474	2	0	next	hit	2485
Vp026	1244	Response	2	31587182	12325	1
Vp026	1245	Picture	MorphF5_10_orig.jpg ; MorphF5_00_UPPER.jpg	31587331	0	1	21497	2	0	next	hit	2487
Vp026	1245	Response	2	31608702	21371	1
Vp026	1246	Picture	MorphM4_04_orig.jpg ; MorphM4_00_UPPER.jpg	31608828	0	1	11014	2	0	next	incorrect	2489
Vp026	1246	Response	1	31619742	10914	1
Vp026	1247	Picture	MorphF7_02_orig.jpg ; MorphF7_10_UPPER.jpg	31619842	0	1	26672	2	0	next	hit	2491
Vp026	1247	Response	2	31646382	26540	1
Vp026	1248	Picture	MorphF8_06_orig.jpg ; MorphF8_10_UPPER.jpg	31646514	0	1	104036	2	0	next	hit	2493
Vp026	1248	Response	2	31750462	103948	1
Vp026	1249	Picture	MorphF9_01_orig.jpg ; MorphF9_00_UPPER.jpg	31750550	0	1	14159	175	0	next	incorrect	2495
Vp026	1249	Response	1	31764701	14151	1
Vp026	1250	Picture	MorphF6_10_orig.jpg ; MorphF6_10_UPPER.jpg	31764709	0	174	12514	175	0	next	hit	2497
Vp026	1250	Response	2	31777101	12392	1
Vp026	1251	Picture	MorphF2_02_orig.jpg ; MorphF2_00_UPPER.jpg	31777223	0	1	19905	2	0	next	incorrect	2499
Vp026	1251	Response	1	31797021	19798	1
Vp026	1252	Picture	MorphM5_04_orig.jpg ; MorphM5_00_UPPER.jpg	31797128	0	1	11677	2	0	next	incorrect	2501
Vp026	1252	Response	1	31808701	11573	1
Vp026	1253	Picture	MorphM7_01_orig.jpg ; MorphM7_00_UPPER.jpg	31808805	0	1	19241	2	0	next	incorrect	2503
Vp026	1253	Response	1	31827981	19176	1
Vp026	1254	Picture	MorphM3_04_orig.jpg ; MorphM3_10_UPPER.jpg	31828046	0	1	10484	2	0	next	hit	2505
Vp026	1254	Response	2	31838381	10335	1
Vp026	1255	Picture	MorphM8_03_orig.jpg ; MorphM8_00_UPPER.jpg	31838530	0	1	10483	2	0	next	hit	2507
Vp026	1255	Response	2	31848941	10411	1
Vp026	1256	Picture	MorphF8_00_orig.jpg ; MorphF8_10_UPPER.jpg	31849013	0	1	14845	152	0	next	hit	2509
Vp026	1256	Response	2	31863821	14808	1
Vp026	1257	Picture	MorphF5_06_orig.jpg ; MorphF5_00_UPPER.jpg	31863858	0	151	13250	322	0	next	incorrect	2511
Vp026	1257	Response	1	31877101	13243	1
Vp026	1258	Picture	MorphF2_04_orig.jpg ; MorphF2_00_UPPER.jpg	31877108	0	171	10880	343	0	next	incorrect	2513
Vp026	1258	Response	1	31887981	10873	1
Vp026	1259	Picture	MorphF6_04_orig.jpg ; MorphF6_00_UPPER.jpg	31887988	0	172	12645	173	0	next	incorrect	2515
Vp026	1259	Response	1	31900541	12553	1
Vp026	1260	Picture	MorphM7_04_orig.jpg ; MorphM7_10_UPPER.jpg	31900633	0	1	7915	181	0	next	hit	2517
Vp026	1260	Response	2	31908541	7908	1
Vp026	1261	Picture	MorphM8_01_orig.jpg ; MorphM8_00_UPPER.jpg	31908548	0	180	12640	327	0	next	hit	2519
Vp026	1261	Response	2	31921180	12632	2
Vp026	1262	Picture	MorphM2_02_orig.jpg ; MorphM2_10_UPPER.jpg	31921188	0	147	65964	148	0	next	hit	2521
Vp026	1262	Response	2	31987019	65831	2
Vp026	1263	Picture	MorphM5_05_orig.jpg ; MorphM5_10_UPPER.jpg	31987152	0	1	30256	2	0	next	hit	2523
Vp026	1263	Response	2	32017340	30188	1
Vp026	1264	Picture	MorphM9_00_orig.jpg ; MorphM9_00_UPPER.jpg	32017408	0	1	15393	2	0	next	incorrect	2525
Vp026	1264	Response	1	32032700	15292	1
Vp026	1265	Picture	MorphM2_06_orig.jpg ; MorphM2_00_UPPER.jpg	32032801	0	1	8625	2	0	next	incorrect	2527
Vp026	1265	Response	1	32041340	8539	1
Vp026	1266	Picture	MorphF7_10_orig.jpg ; MorphF7_00_UPPER.jpg	32041426	0	1	35829	2	0	next	incorrect	2529
Vp026	1266	Response	1	32077180	35754	1
Vp026	1267	Picture	MorphF1_01_orig.jpg ; MorphF1_00_UPPER.jpg	32077255	0	1	24947	2	0	next	incorrect	2531
Vp026	1267	Response	1	32102059	24804	1
Vp026	1268	Picture	MorphM7_02_orig.jpg ; MorphM7_00_UPPER.jpg	32102202	0	1	12474	2	0	next	hit	2533
Vp026	1268	Response	2	32114539	12337	2
Vp026	1269	Picture	MorphM1_07_orig.jpg ; MorphM1_10_UPPER.jpg	32114676	0	1	11791	154	0	next	hit	2535
Vp026	1269	Response	2	32126459	11783	1
Vp026	1270	Picture	MorphF5_04_orig.jpg ; MorphF5_00_UPPER.jpg	32126467	0	153	32265	154	0	next	incorrect	2537
Vp026	1270	Response	1	32158619	32152	1
Vp026	1271	Picture	MorphM10_03_orig.jpg ; MorphM10_10_UPPER.jpg	32158732	0	1	12208	2	0	next	hit	2539
Vp026	1271	Response	2	32170859	12127	1
Vp026	1272	Picture	MorphM5_06_orig.jpg ; MorphM5_00_UPPER.jpg	32170940	0	1	21046	188	0	next	incorrect	2541
Vp026	1272	Response	1	32191979	21039	1
Vp026	1273	Picture	MorphM9_07_orig.jpg ; MorphM9_10_UPPER.jpg	32191986	0	187	11067	189	0	next	hit	2543
Vp026	1273	Response	2	32202939	10953	1
Vp026	1274	Picture	MorphF8_02_orig.jpg ; MorphF8_00_UPPER.jpg	32203053	0	2	9555	3	0	next	incorrect	2545
Vp026	1274	Response	1	32212459	9406	1
Vp026	1275	Picture	MorphM5_03_orig.jpg ; MorphM5_10_UPPER.jpg	32212608	0	1	25460	153	0	next	hit	2547
Vp026	1275	Response	2	32238059	25451	1
Vp026	1276	Picture	MorphF2_05_orig.jpg ; MorphF2_00_UPPER.jpg	32238068	0	152	61192	153	0	next	incorrect	2549
Vp026	1276	Response	1	32299178	61110	1
Vp026	1277	Picture	MorphM6_01_orig.jpg ; MorphM6_00_UPPER.jpg	32299260	0	1	8228	2	0	next	incorrect	2551
Vp026	1277	Response	1	32307338	8078	1
Vp026	1278	Picture	MorphM5_06_orig.jpg ; MorphM5_10_UPPER.jpg	32307488	0	1	15525	2	0	next	incorrect	2553
Vp026	1278	Response	1	32322938	15450	1
Vp026	1279	Picture	MorphF7_07_orig.jpg ; MorphF7_00_UPPER.jpg	32323013	0	1	18976	2	0	next	incorrect	2555
Vp026	1279	Response	1	32341898	18885	1
Vp026	1280	Picture	MorphM5_08_orig.jpg ; MorphM5_00_UPPER.jpg	32341989	0	1	8476	152	0	next	incorrect	2557
Vp026	1280	Response	1	32350458	8469	1
Vp026	1281	Picture	MorphF8_00_orig.jpg ; MorphF8_00_UPPER.jpg	32350465	0	151	10102	152	0	next	incorrect	2559
Vp026	1281	Response	1	32360458	9993	1
Vp026	1282	Picture	MorphF3_04_orig.jpg ; MorphF3_10_UPPER.jpg	32360567	0	1	46047	2	0	next	incorrect	2561
Vp026	1282	Response	1	32406538	45971	1
Vp026	1283	Picture	MorphM9_03_orig.jpg ; MorphM9_00_UPPER.jpg	32406614	0	1	49851	178	0	next	incorrect	2563
Vp026	1283	Response	1	32456457	49843	1
Vp026	1284	Picture	MorphM3_04_orig.jpg ; MorphM3_00_UPPER.jpg	32456465	0	177	80459	178	0	next	incorrect	2565
Vp026	1284	Response	1	32536857	80392	1
Vp026	1285	Picture	MorphM2_03_orig.jpg ; MorphM2_10_UPPER.jpg	32536924	0	1	9820	2	0	next	incorrect	2567
Vp026	1285	Response	1	32546617	9693	1
Vp026	1286	Picture	MorphF9_08_orig.jpg ; MorphF9_10_UPPER.jpg	32546744	0	1	41402	2	0	next	hit	2569
Vp026	1286	Response	2	32588056	41312	1
Vp026	1287	Picture	MorphM2_08_orig.jpg ; MorphM2_00_UPPER.jpg	32588146	0	1	27734	2	0	next	incorrect	2571
Vp026	1287	Response	1	32615816	27670	1
Vp026	1288	Picture	MorphM7_06_orig.jpg ; MorphM7_00_UPPER.jpg	32615880	0	1	8344	151	0	next	hit	2573
Vp026	1288	Response	2	32624216	8336	1
Vp026	1289	Picture	MorphF2_08_orig.jpg ; MorphF2_00_UPPER.jpg	32624224	0	150	9835	152	0	next	incorrect	2575
Vp026	1289	Response	1	32633976	9752	1
Vp026	1290	Picture	MorphM2_10_orig.jpg ; MorphM2_10_UPPER.jpg	32634059	0	2	23045	181	0	next	hit	2577
Vp026	1290	Response	2	32657096	23037	1
Vp026	1291	Picture	MorphF9_05_orig.jpg ; MorphF9_00_UPPER.jpg	32657104	0	179	9440	339	0	next	incorrect	2579
Vp026	1291	Response	1	32666536	9432	1
Vp026	1292	Picture	MorphF2_06_orig.jpg ; MorphF2_10_UPPER.jpg	32666544	0	160	13562	161	0	next	hit	2581
Vp026	1292	Response	2	32679976	13432	1
Vp026	1293	Picture	MorphM7_09_orig.jpg ; MorphM7_00_UPPER.jpg	32680106	0	1	7962	2	0	next	hit	2583
Vp026	1293	Response	2	32687976	7870	1
Vp026	1294	Picture	MorphF8_04_orig.jpg ; MorphF8_10_UPPER.jpg	32688068	0	1	16720	2	0	next	hit	2585
Vp026	1294	Response	2	32704696	16628	1
Vp026	1295	Picture	MorphM8_02_orig.jpg ; MorphM8_10_UPPER.jpg	32704788	0	1	11147	2	0	next	hit	2587
Vp026	1295	Response	2	32715816	11028	1
Vp026	1296	Picture	MorphF4_00_orig.jpg ; MorphF4_10_UPPER.jpg	32715935	0	1	10350	2	0	next	hit	2589
Vp026	1296	Response	2	32726216	10281	1
Vp026	1297	Picture	MorphM5_07_orig.jpg ; MorphM5_10_UPPER.jpg	32726285	0	1	25698	181	0	next	hit	2591
Vp026	1297	Response	2	32751975	25690	1
Vp026	1298	Picture	MorphF3_07_orig.jpg ; MorphF3_00_UPPER.jpg	32751983	0	180	10794	181	0	next	incorrect	2593
Vp026	1298	Response	1	32762695	10712	1
Vp026	1299	Picture	MorphM10_04_orig.jpg ; MorphM10_10_UPPER.jpg	32762777	0	1	9289	2	0	next	hit	2595
Vp026	1299	Response	2	32771975	9198	1
Vp026	1300	Picture	MorphM2_09_orig.jpg ; MorphM2_10_UPPER.jpg	32772066	0	1	60378	2	0	next	hit	2597
Vp026	1300	Response	2	32832295	60229	1
Vp026	1301	Picture	MorphF8_06_orig.jpg ; MorphF8_00_UPPER.jpg	32832444	0	1	14418	181	0	next	incorrect	2599
Vp026	1301	Response	1	32846855	14411	1
Vp026	1302	Picture	MorphF9_10_orig.jpg ; MorphF9_10_UPPER.jpg	32846862	0	180	8274	181	0	next	hit	2601
Vp026	1302	Response	2	32855015	8153	1
Vp026	1303	Picture	MorphM5_02_orig.jpg ; MorphM5_10_UPPER.jpg	32855136	0	1	13886	182	0	next	hit	2603
Vp026	1303	Response	2	32869015	13879	1
Vp026	1304	Picture	MorphM1_02_orig.jpg ; MorphM1_00_UPPER.jpg	32869022	0	181	7744	182	0	next	incorrect	2605
Vp026	1304	Response	1	32876695	7673	1
Vp026	1305	Picture	MorphF7_02_orig.jpg ; MorphF7_00_UPPER.jpg	32876766	0	1	11376	171	0	next	incorrect	2607
Vp026	1305	Response	1	32888134	11368	2
Vp026	1306	Picture	MorphF2_04_orig.jpg ; MorphF2_10_UPPER.jpg	32888142	0	170	11183	171	0	next	hit	2609
Vp026	1306	Response	2	32899175	11033	1
Vp026	1307	Picture	MorphF4_04_orig.jpg ; MorphF4_00_UPPER.jpg	32899325	0	1	26897	175	0	next	incorrect	2611
Vp026	1307	Response	1	32926214	26889	1
Vp026	1308	Picture	MorphF5_03_orig.jpg ; MorphF5_00_UPPER.jpg	32926222	0	174	12116	175	0	next	incorrect	2613
Vp026	1308	Response	1	32938214	11992	1
Vp026	1309	Picture	MorphM6_07_orig.jpg ; MorphM6_00_UPPER.jpg	32938338	0	1	11147	2	0	next	incorrect	2615
Vp026	1309	Response	1	32949414	11076	1
Vp026	1310	Picture	MorphF4_07_orig.jpg ; MorphF4_10_UPPER.jpg	32949485	0	1	11146	3	0	next	hit	2617
Vp026	1310	Response	2	32960534	11049	1
Vp026	1311	Picture	MorphF9_00_orig.jpg ; MorphF9_10_UPPER.jpg	32960631	0	2	29725	3	0	next	hit	2619
Vp026	1311	Response	2	32990214	29583	1
Vp026	1312	Picture	MorphM8_01_orig.jpg ; MorphM8_10_UPPER.jpg	32990356	0	1	14464	2	0	next	hit	2621
Vp026	1312	Response	2	33004694	14338	1
Vp026	1313	Picture	MorphM7_03_orig.jpg ; MorphM7_10_UPPER.jpg	33004820	0	1	76681	154	0	next	hit	2623
Vp026	1313	Response	2	33081493	76673	1
Vp026	1314	Picture	MorphF6_03_orig.jpg ; MorphF6_00_UPPER.jpg	33081501	0	153	9920	338	0	next	incorrect	2625
Vp026	1314	Response	1	33091413	9912	1
Vp026	1315	Picture	MorphM4_06_orig.jpg ; MorphM4_00_UPPER.jpg	33091421	0	185	30307	186	0	next	incorrect	2627
Vp026	1315	Response	1	33121653	30232	1
Vp026	1316	Picture	MorphF3_06_orig.jpg ; MorphF3_00_UPPER.jpg	33121728	0	1	31582	2	0	next	incorrect	2629
Vp026	1316	Response	1	33153173	31445	1
Vp026	1317	Picture	MorphM10_04_orig.jpg ; MorphM10_00_UPPER.jpg	33153310	0	1	9687	2	0	next	hit	2631
Vp026	1317	Response	2	33162853	9543	1
Vp026	1318	Picture	MorphF5_05_orig.jpg ; MorphF5_10_UPPER.jpg	33162997	0	1	11810	3	0	next	hit	2633
Vp026	1318	Response	2	33174692	11695	2
Vp026	1319	Picture	MorphF3_08_orig.jpg ; MorphF3_00_UPPER.jpg	33174807	0	2	17251	3	0	next	hit	2635
Vp026	1319	Response	2	33191973	17166	1
Vp026	1320	Picture	MorphM2_00_orig.jpg ; MorphM2_00_UPPER.jpg	33192058	0	1	13138	2	0	next	incorrect	2637
Vp026	1320	Response	1	33205093	13035	1
Vp026	1321	Picture	MorphM4_07_orig.jpg ; MorphM4_00_UPPER.jpg	33205196	0	1	9952	2	0	next	incorrect	2639
Vp026	1321	Response	1	33215013	9817	1
Vp026	1322	Picture	MorphF9_08_orig.jpg ; MorphF9_00_UPPER.jpg	33215148	0	1	61548	164	0	next	hit	2641
Vp026	1322	Response	2	33276692	61544	1
Vp026	1323	Picture	MorphM10_07_orig.jpg ; MorphM10_10_UPPER.jpg	33276696	0	163	30004	307	0	next	hit	2643
Vp026	1323	Response	2	33306692	29996	1
Vp026	1324	Picture	MorphM3_05_orig.jpg ; MorphM3_00_UPPER.jpg	33306700	0	144	47760	299	0	next	hit	2645
Vp026	1324	Response	2	33354452	47752	1
Vp026	1325	Picture	MorphM8_02_orig.jpg ; MorphM8_00_LOWER.jpg	33354460	0	155	71148	156	0	next	hit	2647
Vp026	1325	Response	2	33425491	71031	1
Vp026	1326	Picture	MorphM3_02_orig.jpg ; MorphM3_10_LOWER.jpg	33425608	0	1	29061	2	0	next	incorrect	2649
Vp026	1326	Response	1	33454531	28923	1
Vp026	1327	Picture	MorphF9_06_orig.jpg ; MorphF9_10_LOWER.jpg	33454669	0	1	20967	2	0	next	hit	2651
Vp026	1327	Response	2	33475571	20902	1
Vp026	1328	Picture	MorphM9_01_orig.jpg ; MorphM9_10_LOWER.jpg	33475636	0	1	12022	56	0	next	incorrect	2653
Vp026	1328	Response	1	33487651	12015	1
Vp026	1329	Picture	MorphM6_09_orig.jpg ; MorphM6_00_LOWER.jpg	33487658	0	55	35351	56	0	next	incorrect	2655
Vp026	1329	Response	1	33522931	35273	1
Vp026	1330	Picture	MorphF2_07_orig.jpg ; MorphF2_10_LOWER.jpg	33523009	0	1	12474	2	0	next	hit	2657
Vp026	1330	Response	2	33535411	12402	1
Vp026	1331	Picture	MorphM6_05_orig.jpg ; MorphM6_00_LOWER.jpg	33535483	0	1	125268	2	0	next	incorrect	2659
Vp026	1331	Response	1	33660610	125127	1
Vp026	1332	Picture	MorphM7_03_orig.jpg ; MorphM7_00_LOWER.jpg	33660751	0	1	11943	2	0	next	incorrect	2661
Vp026	1332	Response	1	33672610	11859	1
Vp026	1333	Picture	MorphF8_05_orig.jpg ; MorphF8_00_LOWER.jpg	33672694	0	1	7696	2	0	next	incorrect	2663
Vp026	1333	Response	1	33680290	7596	1
Vp026	1334	Picture	MorphF10_06_orig.jpg ; MorphF10_00_LOWER.jpg	33680390	0	1	8463	165	0	next	incorrect	2665
Vp026	1334	Response	1	33688850	8460	1
Vp026	1335	Picture	MorphF7_01_orig.jpg ; MorphF7_00_LOWER.jpg	33688853	0	164	9982	165	0	next	incorrect	2667
Vp026	1335	Response	1	33698770	9917	1
Vp026	1336	Picture	MorphM1_03_orig.jpg ; MorphM1_10_LOWER.jpg	33698835	0	1	10882	2	0	next	incorrect	2669
Vp026	1336	Response	1	33709570	10735	1
Vp026	1337	Picture	MorphF1_08_orig.jpg ; MorphF1_10_LOWER.jpg	33709717	0	1	12871	3	0	next	hit	2671
Vp026	1337	Response	2	33722449	12732	1
Vp026	1338	Picture	MorphM9_05_orig.jpg ; MorphM9_00_LOWER.jpg	33722588	0	2	20171	3	0	next	incorrect	2673
Vp026	1338	Response	1	33742609	20021	1
Vp026	1339	Picture	MorphF10_07_orig.jpg ; MorphF10_10_LOWER.jpg	33742759	0	1	12578	163	0	next	hit	2675
Vp026	1339	Response	2	33755329	12570	1
Vp026	1340	Picture	MorphM4_06_orig.jpg ; MorphM4_10_LOWER.jpg	33755337	0	162	8642	307	0	next	hit	2677
Vp026	1340	Response	2	33763969	8632	1
Vp026	1341	Picture	MorphF5_09_orig.jpg ; MorphF5_00_LOWER.jpg	33763979	0	145	11158	146	0	next	hit	2679
Vp026	1341	Response	2	33775009	11030	1
Vp026	1342	Picture	MorphM5_07_orig.jpg ; MorphM5_00_LOWER.jpg	33775137	0	1	12739	2	0	next	incorrect	2681
Vp026	1342	Response	1	33787729	12592	1
Vp026	1343	Picture	MorphF8_00_orig.jpg ; MorphF8_10_LOWER.jpg	33787876	0	1	107700	187	0	next	incorrect	2683
Vp026	1343	Response	1	33895568	107692	1
Vp026	1344	Picture	MorphM8_04_orig.jpg ; MorphM8_00_LOWER.jpg	33895576	0	186	16080	348	0	next	incorrect	2685
Vp026	1344	Response	1	33911648	16072	1
Vp026	1345	Picture	MorphM5_05_orig.jpg ; MorphM5_10_LOWER.jpg	33911656	0	162	32142	163	0	next	hit	2687
Vp026	1345	Response	2	33943648	31992	1
Vp026	1346	Picture	MorphF7_00_orig.jpg ; MorphF7_00_LOWER.jpg	33943798	0	1	20302	3	0	next	incorrect	2689
Vp026	1346	Response	1	33963968	20170	1
Vp026	1347	Picture	MorphF8_01_orig.jpg ; MorphF8_00_LOWER.jpg	33964100	0	2	8891	3	0	next	incorrect	2691
Vp026	1347	Response	1	33972848	8748	1
Vp026	1348	Picture	MorphM10_02_orig.jpg ; MorphM10_00_LOWER.jpg	33972991	0	1	16322	2	0	next	incorrect	2693
Vp026	1348	Response	1	33989168	16177	1
Vp026	1349	Picture	MorphM8_10_orig.jpg ; MorphM8_10_LOWER.jpg	33989313	0	1	8228	2	0	next	hit	2695
Vp026	1349	Response	2	33997408	8095	1
Vp026	1350	Picture	MorphM6_03_orig.jpg ; MorphM6_00_LOWER.jpg	33997541	0	1	11794	151	0	next	incorrect	2697
Vp026	1350	Response	1	34009328	11787	1
Vp026	1351	Picture	MorphF1_04_orig.jpg ; MorphF1_10_LOWER.jpg	34009335	0	150	11295	151	0	next	incorrect	2699
Vp026	1351	Response	1	34020528	11193	1
Vp026	1352	Picture	MorphM6_04_orig.jpg ; MorphM6_10_LOWER.jpg	34020630	0	1	11265	149	0	next	incorrect	2701
Vp026	1352	Response	1	34031888	11258	1
Vp026	1353	Picture	MorphF3_02_orig.jpg ; MorphF3_00_LOWER.jpg	34031895	0	148	7313	149	0	next	incorrect	2703
Vp026	1353	Response	1	34039087	7192	1
Vp026	1354	Picture	MorphM5_01_orig.jpg ; MorphM5_00_LOWER.jpg	34039208	0	1	11647	165	0	next	incorrect	2705
Vp026	1354	Response	1	34050847	11639	1
Vp026	1355	Picture	MorphF4_05_orig.jpg ; MorphF4_00_LOWER.jpg	34050855	0	164	10779	165	0	next	incorrect	2707
Vp026	1355	Response	1	34061487	10632	1
Vp026	1356	Picture	MorphM10_09_orig.jpg ; MorphM10_00_LOWER.jpg	34061634	0	1	7941	156	0	next	hit	2709
Vp026	1356	Response	2	34069567	7933	1
Vp026	1357	Picture	MorphF5_00_orig.jpg ; MorphF5_10_LOWER.jpg	34069575	0	155	8779	156	0	next	incorrect	2711
Vp026	1357	Response	1	34078287	8712	1
Vp026	1358	Picture	MorphM8_10_orig.jpg ; MorphM8_00_LOWER.jpg	34078354	0	1	18180	2	0	next	hit	2713
Vp026	1358	Response	2	34096447	18093	1
Vp026	1359	Picture	MorphM2_01_orig.jpg ; MorphM2_00_LOWER.jpg	34096534	0	1	7521	178	0	next	incorrect	2715
Vp026	1359	Response	1	34104047	7513	1
Vp026	1360	Picture	MorphF4_07_orig.jpg ; MorphF4_00_LOWER.jpg	34104055	0	177	8934	178	0	next	incorrect	2717
Vp026	1360	Response	1	34112847	8792	1
Vp026	1361	Picture	MorphF6_01_orig.jpg ; MorphF6_00_LOWER.jpg	34112989	0	1	7546	152	0	next	incorrect	2719
Vp026	1361	Response	1	34120527	7538	1
Vp026	1362	Picture	MorphM2_04_orig.jpg ; MorphM2_10_LOWER.jpg	34120535	0	151	7714	152	0	next	incorrect	2721
Vp026	1362	Response	1	34128127	7592	1
Vp026	1363	Picture	MorphM3_08_orig.jpg ; MorphM3_10_LOWER.jpg	34128249	0	1	9246	178	0	next	hit	2723
Vp026	1363	Response	2	34137486	9237	2
Vp026	1364	Picture	MorphF5_02_orig.jpg ; MorphF5_00_LOWER.jpg	34137495	0	177	44364	178	0	next	hit	2725
Vp026	1364	Response	2	34181727	44232	1
Vp026	1365	Picture	MorphF1_09_orig.jpg ; MorphF1_10_LOWER.jpg	34181859	0	1	9235	189	0	next	hit	2727
Vp026	1365	Response	2	34191087	9228	1
Vp026	1366	Picture	MorphF4_10_orig.jpg ; MorphF4_10_LOWER.jpg	34191094	0	188	7200	342	0	next	hit	2729
Vp026	1366	Response	2	34198287	7193	1
Vp026	1367	Picture	MorphM6_00_orig.jpg ; MorphM6_00_LOWER.jpg	34198294	0	154	8778	155	0	next	incorrect	2731
Vp026	1367	Response	1	34207006	8712	1
Vp026	1368	Picture	MorphF3_01_orig.jpg ; MorphF3_00_LOWER.jpg	34207072	0	1	7782	182	0	next	incorrect	2733
Vp026	1368	Response	1	34214846	7774	1
Vp026	1369	Picture	MorphF2_00_orig.jpg ; MorphF2_10_LOWER.jpg	34214854	0	181	12480	356	0	next	incorrect	2735
Vp026	1369	Response	1	34227326	12472	1
Vp026	1370	Picture	MorphF8_04_orig.jpg ; MorphF8_00_LOWER.jpg	34227334	0	175	7339	177	0	next	incorrect	2737
Vp026	1370	Response	1	34234526	7192	1
Vp026	1371	Picture	MorphF1_08_orig.jpg ; MorphF1_00_LOWER.jpg	34234673	0	2	59141	179	0	next	hit	2739
Vp026	1371	Response	2	34293806	59133	1
Vp026	1372	Picture	MorphF9_09_orig.jpg ; MorphF9_10_LOWER.jpg	34293814	0	177	8934	178	0	next	hit	2741
Vp026	1372	Response	2	34302606	8792	1
Vp026	1373	Picture	MorphM3_10_orig.jpg ; MorphM3_10_LOWER.jpg	34302748	0	1	7431	2	0	next	hit	2743
Vp026	1373	Response	2	34310046	7298	1
Vp026	1374	Picture	MorphF1_00_orig.jpg ; MorphF1_00_LOWER.jpg	34310179	0	1	7829	2	0	next	incorrect	2745
Vp026	1374	Response	1	34317886	7707	1
Vp026	1375	Picture	MorphM3_10_orig.jpg ; MorphM3_00_LOWER.jpg	34318008	0	1	26673	2	0	next	hit	2747
Vp026	1375	Response	2	34344606	26598	1
Vp026	1376	Picture	MorphF1_06_orig.jpg ; MorphF1_10_LOWER.jpg	34344681	0	1	20170	2	0	next	incorrect	2749
Vp026	1376	Response	1	34364766	20085	1
Vp026	1377	Picture	MorphM5_08_orig.jpg ; MorphM5_10_LOWER.jpg	34364851	0	1	11762	183	0	next	hit	2751
Vp026	1377	Response	2	34376605	11754	1
Vp026	1378	Picture	MorphM1_07_orig.jpg ; MorphM1_00_LOWER.jpg	34376613	0	182	96255	183	0	next	hit	2753
Vp026	1378	Response	2	34472765	96152	1
Vp026	1379	Picture	MorphF1_10_orig.jpg ; MorphF1_00_LOWER.jpg	34472868	0	1	9156	2	0	next	hit	2755
Vp026	1379	Response	2	34481885	9017	1
Vp026	1380	Picture	MorphM7_09_orig.jpg ; MorphM7_10_LOWER.jpg	34482024	0	1	8348	147	0	next	hit	2757
Vp026	1380	Response	2	34490365	8341	1
Vp026	1381	Picture	MorphM5_00_orig.jpg ; MorphM5_00_LOWER.jpg	34490372	0	146	11292	147	0	next	incorrect	2759
Vp026	1381	Response	1	34501565	11193	1
Vp026	1382	Picture	MorphF3_03_orig.jpg ; MorphF3_10_LOWER.jpg	34501664	0	1	39677	2	0	next	incorrect	2761
Vp026	1382	Response	1	34541245	39581	1
Vp026	1383	Picture	MorphF9_07_orig.jpg ; MorphF9_10_LOWER.jpg	34541341	0	1	16985	2	0	next	hit	2763
Vp026	1383	Response	2	34558204	16863	1
Vp026	1384	Picture	MorphF4_01_orig.jpg ; MorphF4_10_LOWER.jpg	34558326	0	1	10749	2	0	next	incorrect	2765
Vp026	1384	Response	1	34569004	10678	1
Vp026	1385	Picture	MorphF7_00_orig.jpg ; MorphF7_10_LOWER.jpg	34569075	0	1	9137	154	0	next	hit	2767
Vp026	1385	Response	2	34578204	9129	1
Vp026	1386	Picture	MorphF1_01_orig.jpg ; MorphF1_00_LOWER.jpg	34578212	0	153	10635	154	0	next	incorrect	2769
Vp026	1386	Response	1	34588764	10552	1
Vp026	1387	Picture	MorphF4_02_orig.jpg ; MorphF4_10_LOWER.jpg	34588847	0	1	12965	174	0	next	incorrect	2771
Vp026	1387	Response	1	34601804	12957	1
Vp026	1388	Picture	MorphM9_05_orig.jpg ; MorphM9_10_LOWER.jpg	34601812	0	173	22731	174	0	next	incorrect	2773
Vp026	1388	Response	1	34624444	22632	1
Vp026	1389	Picture	MorphF1_02_orig.jpg ; MorphF1_00_LOWER.jpg	34624543	0	1	13137	2	0	next	incorrect	2775
Vp026	1389	Response	1	34637564	13021	1
Vp026	1390	Picture	MorphM9_04_orig.jpg ; MorphM9_00_LOWER.jpg	34637680	0	1	11891	187	0	next	incorrect	2777
Vp026	1390	Response	1	34649564	11884	1
Vp026	1391	Picture	MorphM4_02_orig.jpg ; MorphM4_10_LOWER.jpg	34649571	0	186	10933	187	0	next	incorrect	2779
Vp026	1391	Response	1	34660364	10793	1
Vp026	1392	Picture	MorphM1_09_orig.jpg ; MorphM1_10_LOWER.jpg	34660504	0	1	24682	2	0	next	hit	2781
Vp026	1392	Response	2	34685084	24580	1
Vp026	1393	Picture	MorphM4_00_orig.jpg ; MorphM4_00_LOWER.jpg	34685186	0	1	9422	2	0	next	incorrect	2783
Vp026	1393	Response	1	34694523	9337	1
Vp026	1394	Picture	MorphF8_02_orig.jpg ; MorphF8_10_LOWER.jpg	34694608	0	1	48006	166	0	next	incorrect	2785
Vp026	1394	Response	1	34742600	47992	4
Vp026	1395	Picture	MorphM6_04_orig.jpg ; MorphM6_00_LOWER.jpg	34742614	0	165	27500	166	0	next	incorrect	2787
Vp026	1395	Response	1	34769963	27349	1
Vp026	1396	Picture	MorphF10_04_orig.jpg ; MorphF10_10_LOWER.jpg	34770114	0	1	10577	173	0	next	hit	2789
Vp026	1396	Response	2	34780683	10569	1
Vp026	1397	Picture	MorphF5_04_orig.jpg ; MorphF5_00_LOWER.jpg	34780691	0	172	12512	173	0	next	hit	2791
Vp026	1397	Response	2	34793083	12392	1
Vp026	1398	Picture	MorphM5_10_orig.jpg ; MorphM5_10_LOWER.jpg	34793203	0	1	9820	2	0	next	hit	2793
Vp026	1398	Response	2	34802923	9720	1
Vp026	1399	Picture	MorphF2_01_orig.jpg ; MorphF2_00_LOWER.jpg	34803023	0	1	32867	177	0	next	incorrect	2795
Vp026	1399	Response	1	34835883	32860	1
Vp026	1400	Picture	MorphM9_08_orig.jpg ; MorphM9_00_LOWER.jpg	34835890	0	176	11440	324	0	next	incorrect	2797
Vp026	1400	Response	1	34847323	11433	1
Vp026	1401	Picture	MorphM8_05_orig.jpg ; MorphM8_10_LOWER.jpg	34847330	0	148	8876	311	0	next	hit	2799
Vp026	1401	Response	2	34856202	8872	1
Vp026	1402	Picture	MorphF7_06_orig.jpg ; MorphF7_10_LOWER.jpg	34856206	0	163	9716	164	0	next	hit	2801
Vp026	1402	Response	2	34865802	9596	1
Vp026	1403	Picture	MorphF9_05_orig.jpg ; MorphF9_10_LOWER.jpg	34865922	0	1	12739	2	0	next	incorrect	2803
Vp026	1403	Response	1	34878522	12600	1
Vp026	1404	Picture	MorphM1_02_orig.jpg ; MorphM1_10_LOWER.jpg	34878661	0	1	10829	187	0	next	incorrect	2805
Vp026	1404	Response	1	34889482	10821	1
Vp026	1405	Picture	MorphF9_08_orig.jpg ; MorphF9_10_LOWER.jpg	34889490	0	186	70781	187	0	next	hit	2807
Vp026	1405	Response	2	34960122	70632	1
Vp026	1406	Picture	MorphM6_05_orig.jpg ; MorphM6_10_LOWER.jpg	34960271	0	1	9378	178	0	next	incorrect	2809
Vp026	1406	Response	1	34969642	9371	1
Vp026	1407	Picture	MorphM8_01_orig.jpg ; MorphM8_10_LOWER.jpg	34969649	0	177	12650	178	0	next	incorrect	2811
Vp026	1407	Response	1	34982202	12553	1
Vp026	1408	Picture	MorphF10_03_orig.jpg ; MorphF10_00_LOWER.jpg	34982299	0	1	30654	2	0	next	incorrect	2813
Vp026	1408	Response	1	35012842	30543	1
Vp026	1409	Picture	MorphF2_05_orig.jpg ; MorphF2_00_LOWER.jpg	35012953	0	1	20302	2	0	next	hit	2815
Vp026	1409	Response	2	35033161	20208	1
Vp026	1410	Picture	MorphF5_07_orig.jpg ; MorphF5_00_LOWER.jpg	35033255	0	1	8626	2	0	next	hit	2817
Vp026	1410	Response	2	35041801	8546	1
Vp026	1411	Picture	MorphM4_08_orig.jpg ; MorphM4_00_LOWER.jpg	35041881	0	1	26489	185	0	next	incorrect	2819
Vp026	1411	Response	1	35068361	26480	1
Vp026	1412	Picture	MorphF3_04_orig.jpg ; MorphF3_00_LOWER.jpg	35068370	0	184	7439	361	0	next	incorrect	2821
Vp026	1412	Response	1	35075801	7431	1
Vp026	1413	Picture	MorphF5_08_orig.jpg ; MorphF5_00_LOWER.jpg	35075809	0	177	7076	178	0	next	hit	2823
Vp026	1413	Response	2	35082761	6952	1
Vp026	1414	Picture	MorphF1_05_orig.jpg ; MorphF1_10_LOWER.jpg	35082885	0	1	16853	2	0	next	incorrect	2825
Vp026	1414	Response	1	35099641	16756	1
Vp026	1415	Picture	MorphF4_03_orig.jpg ; MorphF4_00_LOWER.jpg	35099738	0	1	28132	2	0	next	incorrect	2827
Vp026	1415	Response	1	35127721	27983	1
Vp026	1416	Picture	MorphF5_05_orig.jpg ; MorphF5_10_LOWER.jpg	35127870	0	1	20818	150	0	next	hit	2829
Vp026	1416	Response	2	35148681	20811	1
Vp026	1417	Picture	MorphM6_07_orig.jpg ; MorphM6_00_LOWER.jpg	35148688	0	149	13020	150	0	next	hit	2831
Vp026	1417	Response	2	35161561	12873	1
Vp026	1418	Picture	MorphF8_10_orig.jpg ; MorphF8_00_LOWER.jpg	35161708	0	1	7962	2	0	next	hit	2833
Vp026	1418	Response	2	35169561	7853	1
Vp026	1419	Picture	MorphM3_03_orig.jpg ; MorphM3_10_LOWER.jpg	35169670	0	1	8360	2	0	next	hit	2835
Vp026	1419	Response	2	35177960	8290	1
Vp026	1420	Picture	MorphF3_05_orig.jpg ; MorphF3_00_LOWER.jpg	35178030	0	1	70596	2	0	next	hit	2837
Vp026	1420	Response	2	35248520	70490	1
Vp026	1421	Picture	MorphF5_06_orig.jpg ; MorphF5_10_LOWER.jpg	35248626	0	1	7696	2	0	next	hit	2839
Vp026	1421	Response	2	35256200	7574	1
Vp026	1422	Picture	MorphM10_04_orig.jpg ; MorphM10_10_LOWER.jpg	35256322	0	1	7006	162	0	next	hit	2841
Vp026	1422	Response	2	35263320	6998	1
Vp026	1423	Picture	MorphM1_06_orig.jpg ; MorphM1_00_LOWER.jpg	35263328	0	161	26700	162	0	next	incorrect	2843
Vp026	1423	Response	1	35289880	26552	1
Vp026	1424	Picture	MorphM2_08_orig.jpg ; MorphM2_10_LOWER.jpg	35290028	0	1	8979	179	0	next	hit	2845
Vp026	1424	Response	2	35299000	8972	1
Vp026	1425	Picture	MorphF6_10_orig.jpg ; MorphF6_00_LOWER.jpg	35299007	0	178	11680	354	0	next	hit	2847
Vp026	1425	Response	2	35310680	11673	1
Vp026	1426	Picture	MorphF9_08_orig.jpg ; MorphF9_00_LOWER.jpg	35310687	0	176	7738	177	0	next	hit	2849
Vp026	1426	Response	2	35318360	7673	1
Vp026	1427	Picture	MorphM9_02_orig.jpg ; MorphM9_10_LOWER.jpg	35318425	0	1	9820	2	0	next	incorrect	2851
Vp026	1427	Response	1	35328120	9695	1
Vp026	1428	Picture	MorphF6_02_orig.jpg ; MorphF6_00_LOWER.jpg	35328245	0	1	8493	2	0	next	incorrect	2853
Vp026	1428	Response	1	35336600	8355	1
Vp026	1429	Picture	MorphF10_00_orig.jpg ; MorphF10_10_LOWER.jpg	35336738	0	1	21497	2	0	next	incorrect	2855
Vp026	1429	Response	1	35358120	21382	1
Vp026	1430	Picture	MorphF5_10_orig.jpg ; MorphF5_00_LOWER.jpg	35358235	0	1	18532	181	0	next	hit	2857
Vp026	1430	Response	2	35376759	18524	1
Vp026	1431	Picture	MorphM4_02_orig.jpg ; MorphM4_00_LOWER.jpg	35376767	0	180	13581	181	0	next	incorrect	2859
Vp026	1431	Response	1	35390199	13432	1
Vp026	1432	Picture	MorphF7_03_orig.jpg ; MorphF7_00_LOWER.jpg	35390348	0	1	91538	159	0	next	hit	2861
Vp026	1432	Response	2	35481879	91531	1
Vp026	1433	Picture	MorphF9_03_orig.jpg ; MorphF9_00_LOWER.jpg	35481886	0	158	11171	159	0	next	incorrect	2863
Vp026	1433	Response	1	35492919	11033	1
Vp026	1434	Picture	MorphF4_04_orig.jpg ; MorphF4_10_LOWER.jpg	35493057	0	1	17251	2	0	next	incorrect	2865
Vp026	1434	Response	1	35510199	17142	1
Vp026	1435	Picture	MorphF2_03_orig.jpg ; MorphF2_00_LOWER.jpg	35510308	0	1	9899	188	0	next	incorrect	2867
Vp026	1435	Response	1	35520198	9890	1
Vp026	1436	Picture	MorphM8_08_orig.jpg ; MorphM8_00_LOWER.jpg	35520207	0	187	15279	355	0	next	hit	2869
Vp026	1436	Response	2	35535478	15271	1
Vp026	1437	Picture	MorphF2_00_orig.jpg ; MorphF2_00_LOWER.jpg	35535486	0	168	9589	169	0	next	incorrect	2871
Vp026	1437	Response	1	35544998	9512	1
Vp026	1438	Picture	MorphM5_10_orig.jpg ; MorphM5_00_LOWER.jpg	35545075	0	1	15771	155	0	next	hit	2873
Vp026	1438	Response	2	35560838	15763	1
Vp026	1439	Picture	MorphM4_07_orig.jpg ; MorphM4_10_LOWER.jpg	35560846	0	154	55440	336	0	next	hit	2875
Vp026	1439	Response	2	35616278	55432	1
Vp026	1440	Picture	MorphM8_08_orig.jpg ; MorphM8_10_LOWER.jpg	35616286	0	182	7439	356	0	next	hit	2877
Vp026	1440	Response	2	35623718	7432	1
Vp026	1441	Picture	MorphF6_05_orig.jpg ; MorphF6_10_LOWER.jpg	35623725	0	174	15920	352	0	next	incorrect	2879
Vp026	1441	Response	1	35639638	15913	1
Vp026	1442	Picture	MorphM5_06_orig.jpg ; MorphM5_10_LOWER.jpg	35639645	0	178	13280	346	0	next	incorrect	2881
Vp026	1442	Response	1	35652918	13273	1
Vp026	1443	Picture	MorphF5_03_orig.jpg ; MorphF5_10_LOWER.jpg	35652925	0	168	10783	169	0	next	incorrect	2883
Vp026	1443	Response	1	35663638	10713	1
Vp026	1444	Picture	MorphM1_01_orig.jpg ; MorphM1_00_LOWER.jpg	35663708	0	1	14729	2	0	next	incorrect	2885
Vp026	1444	Response	1	35678358	14650	1
Vp026	1445	Picture	MorphM2_02_orig.jpg ; MorphM2_10_LOWER.jpg	35678437	0	1	9157	2	0	next	incorrect	2887
Vp026	1445	Response	1	35687477	9040	1
Vp026	1446	Picture	MorphM1_07_orig.jpg ; MorphM1_10_LOWER.jpg	35687594	0	1	10616	2	0	next	incorrect	2889
Vp026	1446	Response	1	35698117	10523	1
Vp026	1447	Picture	MorphF3_05_orig.jpg ; MorphF3_10_LOWER.jpg	35698210	0	1	10350	2	0	next	hit	2891
Vp026	1447	Response	2	35708437	10227	1
Vp026	1448	Picture	MorphM10_00_orig.jpg ; MorphM10_00_LOWER.jpg	35708560	0	1	12849	158	0	next	incorrect	2893
Vp026	1448	Response	1	35721397	12837	1
Vp026	1449	Picture	MorphF6_05_orig.jpg ; MorphF6_00_LOWER.jpg	35721409	0	157	9036	301	0	next	incorrect	2895
Vp026	1449	Response	1	35730437	9028	1
Vp026	1450	Picture	MorphM6_03_orig.jpg ; MorphM6_10_LOWER.jpg	35730445	0	144	7920	330	0	next	incorrect	2897
Vp026	1450	Response	1	35738357	7912	1
Vp026	1451	Picture	MorphM9_10_orig.jpg ; MorphM9_00_LOWER.jpg	35738365	0	186	8545	187	0	next	incorrect	2899
Vp026	1451	Response	1	35746837	8472	1
Vp026	1452	Picture	MorphM2_10_orig.jpg ; MorphM2_00_LOWER.jpg	35746910	0	1	55695	173	0	next	incorrect	2901
Vp026	1452	Response	1	35802597	55687	1
Vp026	1453	Picture	MorphF8_07_orig.jpg ; MorphF8_10_LOWER.jpg	35802605	0	172	12778	173	0	next	hit	2903
Vp026	1453	Response	2	35815237	12632	1
Vp026	1454	Picture	MorphF7_09_orig.jpg ; MorphF7_00_LOWER.jpg	35815383	0	1	13221	183	0	next	hit	2905
Vp026	1454	Response	2	35828597	13214	1
Vp026	1455	Picture	MorphF2_09_orig.jpg ; MorphF2_10_LOWER.jpg	35828604	0	182	11461	183	0	next	hit	2907
Vp026	1455	Response	2	35839956	11352	1
Vp026	1456	Picture	MorphM6_06_orig.jpg ; MorphM6_00_LOWER.jpg	35840065	0	1	8859	166	0	next	incorrect	2909
Vp026	1456	Response	1	35848916	8851	1
Vp026	1457	Picture	MorphF6_07_orig.jpg ; MorphF6_00_LOWER.jpg	35848924	0	165	14761	166	0	next	incorrect	2911
Vp026	1457	Response	1	35863556	14632	1
Vp026	1458	Picture	MorphF3_07_orig.jpg ; MorphF3_00_LOWER.jpg	35863685	0	1	8493	2	0	next	incorrect	2913
Vp026	1458	Response	1	35872036	8351	1
Vp026	1459	Picture	MorphM9_10_orig.jpg ; MorphM9_10_LOWER.jpg	35872178	0	1	8360	2	0	next	hit	2915
Vp026	1459	Response	2	35880436	8258	1
Vp026	1460	Picture	MorphM10_06_orig.jpg ; MorphM10_00_LOWER.jpg	35880538	0	1	16946	174	0	next	hit	2917
Vp026	1460	Response	2	35897476	16938	1
Vp026	1461	Picture	MorphM5_03_orig.jpg ; MorphM5_00_LOWER.jpg	35897484	0	173	11186	174	0	next	incorrect	2919
Vp026	1461	Response	1	35908596	11112	1
Vp026	1462	Picture	MorphF2_03_orig.jpg ; MorphF2_10_LOWER.jpg	35908670	0	1	9422	2	0	next	incorrect	2921
Vp026	1462	Response	1	35917956	9286	1
Vp026	1463	Picture	MorphF9_02_orig.jpg ; MorphF9_10_LOWER.jpg	35918092	0	1	12473	2	0	next	incorrect	2923
Vp026	1463	Response	1	35930436	12344	1
Vp026	1464	Picture	MorphF4_08_orig.jpg ; MorphF4_00_LOWER.jpg	35930565	0	1	10484	2	0	next	incorrect	2925
Vp026	1464	Response	1	35940916	10351	1
Vp026	1465	Picture	MorphM2_03_orig.jpg ; MorphM2_00_LOWER.jpg	35941049	0	1	9394	162	0	next	hit	2927
Vp026	1465	Response	2	35950436	9387	1
Vp026	1466	Picture	MorphM6_08_orig.jpg ; MorphM6_00_LOWER.jpg	35950443	0	161	48462	162	0	next	incorrect	2929
Vp026	1466	Response	1	35998836	48393	1
Vp026	1467	Picture	MorphM2_07_orig.jpg ; MorphM2_10_LOWER.jpg	35998905	0	1	11014	2	0	next	incorrect	2931
Vp026	1467	Response	1	36009795	10890	2
Vp026	1468	Picture	MorphF10_08_orig.jpg ; MorphF10_00_LOWER.jpg	36009919	0	1	22957	2	0	next	hit	2933
Vp026	1468	Response	2	36032755	22836	1
Vp026	1469	Picture	MorphM5_04_orig.jpg ; MorphM5_00_LOWER.jpg	36032876	0	1	9687	2	0	next	incorrect	2935
Vp026	1469	Response	1	36042435	9559	1
Vp026	1470	Picture	MorphM1_05_orig.jpg ; MorphM1_10_LOWER.jpg	36042563	0	1	15636	157	0	next	incorrect	2937
Vp026	1470	Response	1	36058195	15632	1
Vp026	1471	Picture	MorphM2_00_orig.jpg ; MorphM2_10_LOWER.jpg	36058199	0	156	7444	300	0	next	incorrect	2939
Vp026	1471	Response	1	36065635	7436	1
Vp026	1472	Picture	MorphM8_03_orig.jpg ; MorphM8_10_LOWER.jpg	36065643	0	144	37280	296	0	next	incorrect	2941
Vp026	1472	Response	1	36102915	37272	1
Vp026	1473	Picture	MorphM10_05_orig.jpg ; MorphM10_10_LOWER.jpg	36102923	0	152	6479	327	0	next	hit	2943
Vp026	1473	Response	2	36109395	6472	1
Vp026	1474	Picture	MorphM7_08_orig.jpg ; MorphM7_10_LOWER.jpg	36109402	0	175	7074	177	0	next	hit	2945
Vp026	1474	Response	2	36116355	6953	1
Vp026	1475	Picture	MorphF7_04_orig.jpg ; MorphF7_10_LOWER.jpg	36116476	0	2	11646	168	0	next	hit	2947
Vp026	1475	Response	2	36128115	11639	1
Vp026	1476	Picture	MorphM10_09_orig.jpg ; MorphM10_10_LOWER.jpg	36128122	0	166	5738	167	0	next	hit	2949
Vp026	1476	Response	2	36133795	5673	1
Vp026	1477	Picture	MorphF4_10_orig.jpg ; MorphF4_00_LOWER.jpg	36133860	0	1	8891	2	0	next	hit	2951
Vp026	1477	Response	2	36142675	8815	1
Vp026	1478	Picture	MorphM9_03_orig.jpg ; MorphM9_10_LOWER.jpg	36142751	0	1	9371	185	0	next	incorrect	2953
Vp026	1478	Response	1	36152115	9364	1
Vp026	1479	Picture	MorphM8_06_orig.jpg ; MorphM8_10_LOWER.jpg	36152122	0	184	8809	185	0	next	hit	2955
Vp026	1479	Response	2	36160834	8712	1
Vp026	1480	Picture	MorphM2_02_orig.jpg ; MorphM2_00_LOWER.jpg	36160931	0	1	16587	2	0	next	incorrect	2957
Vp026	1480	Response	1	36177394	16463	1
Vp026	1481	Picture	MorphM7_01_orig.jpg ; MorphM7_00_LOWER.jpg	36177518	0	1	25164	183	0	next	hit	2959
Vp026	1481	Response	2	36202674	25156	1
Vp026	1482	Picture	MorphF7_06_orig.jpg ; MorphF7_00_LOWER.jpg	36202682	0	182	16636	183	0	next	hit	2961
Vp026	1482	Response	2	36219234	16552	1
Vp026	1483	Picture	MorphM5_02_orig.jpg ; MorphM5_00_LOWER.jpg	36219318	0	1	13934	2	0	next	incorrect	2963
Vp026	1483	Response	1	36233154	13836	1
Vp026	1484	Picture	MorphF1_07_orig.jpg ; MorphF1_10_LOWER.jpg	36233252	0	1	11412	2	0	next	hit	2965
Vp026	1484	Response	2	36244514	11262	1
Vp026	1485	Picture	MorphM9_09_orig.jpg ; MorphM9_00_LOWER.jpg	36244664	0	1	74018	162	0	next	hit	2967
Vp026	1485	Response	2	36318674	74010	1
Vp026	1486	Picture	MorphM3_05_orig.jpg ; MorphM3_00_LOWER.jpg	36318682	0	161	10776	162	0	next	incorrect	2969
Vp026	1486	Response	1	36329393	10711	1
Vp026	1487	Picture	MorphF3_09_orig.jpg ; MorphF3_00_LOWER.jpg	36329458	0	1	16853	2	0	next	hit	2971
Vp026	1487	Response	2	36346193	16735	1
Vp026	1488	Picture	MorphF1_07_orig.jpg ; MorphF1_00_LOWER.jpg	36346311	0	1	30786	2	0	next	incorrect	2973
Vp026	1488	Response	1	36376993	30682	1
Vp026	1489	Picture	MorphM8_09_orig.jpg ; MorphM8_10_LOWER.jpg	36377097	0	1	14544	188	0	next	hit	2975
Vp026	1489	Response	2	36391633	14536	1
Vp026	1490	Picture	MorphM10_02_orig.jpg ; MorphM10_10_LOWER.jpg	36391641	0	187	9342	188	0	next	hit	2977
Vp026	1490	Response	2	36400833	9192	1
Vp026	1491	Picture	MorphF5_05_orig.jpg ; MorphF5_00_LOWER.jpg	36400983	0	1	12208	2	0	next	hit	2979
Vp026	1491	Response	2	36413073	12090	1
Vp026	1492	Picture	MorphF8_06_orig.jpg ; MorphF8_10_LOWER.jpg	36413191	0	1	108765	183	0	next	hit	2981
Vp026	1492	Response	2	36521952	108761	1
Vp026	1493	Picture	MorphM3_01_orig.jpg ; MorphM3_00_LOWER.jpg	36521956	0	182	8806	183	0	next	incorrect	2983
Vp026	1493	Response	1	36530672	8716	1
Vp026	1494	Picture	MorphF7_03_orig.jpg ; MorphF7_10_LOWER.jpg	36530762	0	1	30238	153	0	next	incorrect	2985
Vp026	1494	Response	1	36560992	30230	1
Vp026	1495	Picture	MorphM10_10_orig.jpg ; MorphM10_10_LOWER.jpg	36561000	0	152	7836	297	0	next	hit	2987
Vp026	1495	Response	2	36568832	7832	1
Vp026	1496	Picture	MorphM9_09_orig.jpg ; MorphM9_10_LOWER.jpg	36568836	0	145	24803	301	0	next	hit	2989
Vp026	1496	Response	2	36593632	24796	1
Vp026	1497	Picture	MorphM7_00_orig.jpg ; MorphM7_10_LOWER.jpg	36593639	0	156	8480	325	0	next	hit	2991
Vp026	1497	Response	2	36602112	8473	1
Vp026	1498	Picture	MorphM2_09_orig.jpg ; MorphM2_10_LOWER.jpg	36602119	0	169	8880	349	0	next	hit	2993
Vp026	1498	Response	2	36610992	8873	1
Vp026	1499	Picture	MorphM4_05_orig.jpg ; MorphM4_10_LOWER.jpg	36610999	0	180	10880	361	0	next	hit	2995
Vp026	1499	Response	2	36621872	10873	1
Vp026	1500	Picture	MorphM7_08_orig.jpg ; MorphM7_00_LOWER.jpg	36621879	0	181	6948	182	0	next	hit	2997
Vp026	1500	Response	2	36628752	6873	1
Vp026	1501	Picture	MorphM5_00_orig.jpg ; MorphM5_10_LOWER.jpg	36628827	0	1	12606	2	0	next	hit	2999
Vp026	1501	Response	2	36641311	12484	1
Vp026	1502	Picture	MorphF7_09_orig.jpg ; MorphF7_10_LOWER.jpg	36641433	0	1	38616	2	0	next	hit	3001
Vp026	1502	Response	2	36679951	38518	1
Vp026	1503	Picture	MorphF4_06_orig.jpg ; MorphF4_00_LOWER.jpg	36680049	0	1	8470	157	0	next	incorrect	3003
Vp026	1503	Response	1	36688511	8462	1
Vp026	1504	Picture	MorphM5_06_orig.jpg ; MorphM5_00_LOWER.jpg	36688519	0	156	15681	157	0	next	hit	3005
Vp026	1504	Response	2	36704111	15592	1
Vp026	1505	Picture	MorphF3_04_orig.jpg ; MorphF3_10_LOWER.jpg	36704200	0	1	83335	2	0	next	incorrect	3007
Vp026	1505	Response	1	36787391	83191	1
Vp026	1506	Picture	MorphF6_09_orig.jpg ; MorphF6_10_LOWER.jpg	36787535	0	1	24151	2	0	next	hit	3009
Vp026	1506	Response	2	36811550	24015	1
Vp026	1507	Picture	MorphF10_02_orig.jpg ; MorphF10_00_LOWER.jpg	36811686	0	1	10594	157	0	next	incorrect	3011
Vp026	1507	Response	1	36822270	10584	1
Vp026	1508	Picture	MorphM7_10_orig.jpg ; MorphM7_10_LOWER.jpg	36822280	0	156	9444	157	0	next	hit	3013
Vp026	1508	Response	2	36831630	9350	1
Vp026	1509	Picture	MorphM2_08_orig.jpg ; MorphM2_00_LOWER.jpg	36831724	0	1	8874	151	0	next	hit	3015
Vp026	1509	Response	2	36840590	8866	1
Vp026	1510	Picture	MorphM3_00_orig.jpg ; MorphM3_00_LOWER.jpg	36840598	0	150	14082	151	0	next	incorrect	3017
Vp026	1510	Response	1	36854590	13992	1
Vp026	1511	Picture	MorphM4_10_orig.jpg ; MorphM4_10_LOWER.jpg	36854680	0	1	8879	147	0	next	hit	3019
Vp026	1511	Response	2	36863551	8871	1
Vp026	1512	Picture	MorphM1_10_orig.jpg ; MorphM1_10_LOWER.jpg	36863559	0	146	8240	147	0	next	hit	3021
Vp026	1512	Response	2	36871710	8151	1
Vp026	1513	Picture	MorphM4_01_orig.jpg ; MorphM4_00_LOWER.jpg	36871799	0	1	9023	2	0	next	incorrect	3023
Vp026	1513	Response	1	36880750	8951	1
Vp026	1514	Picture	MorphM6_09_orig.jpg ; MorphM6_10_LOWER.jpg	36880822	0	1	12572	169	0	next	hit	3025
Vp026	1514	Response	2	36893390	12568	1
Vp026	1515	Picture	MorphF2_08_orig.jpg ; MorphF2_10_LOWER.jpg	36893394	0	168	9058	169	0	next	hit	3027
Vp026	1515	Response	2	36902350	8956	1
Vp026	1516	Picture	MorphF7_05_orig.jpg ; MorphF7_10_LOWER.jpg	36902452	0	1	18843	2	0	next	hit	3029
Vp026	1516	Response	2	36921150	18698	1
Vp026	1517	Picture	MorphF6_00_orig.jpg ; MorphF6_00_LOWER.jpg	36921295	0	1	7166	2	0	next	incorrect	3031
Vp026	1517	Response	1	36928350	7055	1
Vp026	1518	Picture	MorphM6_07_orig.jpg ; MorphM6_10_LOWER.jpg	36928461	0	1	24536	148	0	next	hit	3033
Vp026	1518	Response	2	36952990	24529	1
Vp026	1519	Picture	MorphF9_00_orig.jpg ; MorphF9_10_LOWER.jpg	36952997	0	147	19600	333	0	next	incorrect	3035
Vp026	1519	Response	1	36972590	19593	1
Vp026	1520	Picture	MorphM5_03_orig.jpg ; MorphM5_10_LOWER.jpg	36972597	0	186	13440	335	0	next	hit	3037
Vp026	1520	Response	2	36986029	13432	1
Vp026	1521	Picture	MorphM4_05_orig.jpg ; MorphM4_00_LOWER.jpg	36986037	0	149	22560	297	0	next	hit	3039
Vp026	1521	Response	2	37008589	22552	1
Vp026	1522	Picture	MorphF9_01_orig.jpg ; MorphF9_10_LOWER.jpg	37008597	0	148	88790	149	0	next	incorrect	3041
Vp026	1522	Response	1	37097309	88712	1
Vp026	1523	Picture	MorphM8_00_orig.jpg ; MorphM8_10_LOWER.jpg	37097387	0	1	10881	2	0	next	incorrect	3043
Vp026	1523	Response	1	37108189	10802	1
Vp026	1524	Picture	MorphM2_05_orig.jpg ; MorphM2_00_LOWER.jpg	37108268	0	1	7166	2	0	next	incorrect	3045
Vp026	1524	Response	1	37115309	7041	1
Vp026	1525	Picture	MorphM8_02_orig.jpg ; MorphM8_10_LOWER.jpg	37115434	0	1	67642	169	0	next	hit	3047
Vp026	1525	Response	2	37183068	67634	1
Vp026	1526	Picture	MorphF2_10_orig.jpg ; MorphF2_00_LOWER.jpg	37183076	0	168	15825	169	0	next	hit	3049
Vp026	1526	Response	2	37198828	15752	1
Vp026	1527	Picture	MorphF8_05_orig.jpg ; MorphF8_10_LOWER.jpg	37198901	0	1	34635	2	0	next	incorrect	3051
Vp026	1527	Response	1	37233468	34567	1
Vp026	1528	Picture	MorphF4_09_orig.jpg ; MorphF4_10_LOWER.jpg	37233536	0	1	21459	173	0	next	hit	3053
Vp026	1528	Response	2	37254988	21452	1
Vp026	1529	Picture	MorphM10_01_orig.jpg ; MorphM10_00_LOWER.jpg	37254995	0	172	13441	173	0	next	incorrect	3055
Vp026	1529	Response	1	37268348	13353	1
Vp026	1530	Picture	MorphM7_02_orig.jpg ; MorphM7_00_LOWER.jpg	37268436	0	1	27840	161	0	next	hit	3057
Vp026	1530	Response	2	37296267	27831	1
Vp026	1531	Picture	MorphM8_04_orig.jpg ; MorphM8_10_LOWER.jpg	37296276	0	160	8519	161	0	next	hit	3059
Vp026	1531	Response	2	37304667	8391	1
Vp026	1532	Picture	MorphM1_02_orig.jpg ; MorphM1_00_LOWER.jpg	37304795	0	1	20966	3	0	next	incorrect	3061
Vp026	1532	Response	1	37325627	20832	1
Vp026	1533	Picture	MorphF3_06_orig.jpg ; MorphF3_10_LOWER.jpg	37325761	0	2	16834	155	0	next	incorrect	3063
Vp026	1533	Response	1	37342587	16826	1
Vp026	1534	Picture	MorphF5_00_orig.jpg ; MorphF5_00_LOWER.jpg	37342595	0	153	22960	303	0	next	incorrect	3065
Vp026	1534	Response	1	37365547	22952	1
Vp026	1535	Picture	MorphF6_03_orig.jpg ; MorphF6_10_LOWER.jpg	37365555	0	150	25362	151	0	next	incorrect	3067
Vp026	1535	Response	1	37390827	25272	1
Vp026	1536	Picture	MorphF10_09_orig.jpg ; MorphF10_00_LOWER.jpg	37390917	0	1	14464	2	0	next	hit	3069
Vp026	1536	Response	2	37405307	14390	1
Vp026	1537	Picture	MorphF9_04_orig.jpg ; MorphF9_10_LOWER.jpg	37405381	0	1	15393	2	0	next	incorrect	3071
Vp026	1537	Response	1	37420667	15286	1
Vp026	1538	Picture	MorphF10_05_orig.jpg ; MorphF10_10_LOWER.jpg	37420774	0	1	10350	2	0	next	hit	3073
Vp026	1538	Response	2	37430987	10213	1
Vp026	1539	Picture	MorphF1_05_orig.jpg ; MorphF1_00_LOWER.jpg	37431124	0	1	11811	2	0	next	incorrect	3075
Vp026	1539	Response	1	37442827	11703	1
Vp026	1540	Picture	MorphM8_09_orig.jpg ; MorphM8_00_LOWER.jpg	37442935	0	1	7431	2	0	next	hit	3077
Vp026	1540	Response	2	37450267	7332	1
Vp026	1541	Picture	MorphF5_03_orig.jpg ; MorphF5_00_LOWER.jpg	37450366	0	1	13933	2	0	next	incorrect	3079
Vp026	1541	Response	1	37464187	13821	1
Vp026	1542	Picture	MorphF3_10_orig.jpg ; MorphF3_00_LOWER.jpg	37464299	0	1	12295	181	0	next	hit	3081
Vp026	1542	Response	2	37476586	12287	1
Vp026	1543	Picture	MorphF10_08_orig.jpg ; MorphF10_10_LOWER.jpg	37476594	0	180	8937	181	0	next	hit	3083
Vp026	1543	Response	2	37485466	8872	1
Vp026	1544	Picture	MorphM7_01_orig.jpg ; MorphM7_10_LOWER.jpg	37485531	0	1	12183	160	0	next	hit	3085
Vp026	1544	Response	2	37497706	12175	1
Vp026	1545	Picture	MorphM4_10_orig.jpg ; MorphM4_00_LOWER.jpg	37497714	0	159	9181	161	0	next	hit	3087
Vp026	1545	Response	2	37506746	9032	1
Vp026	1546	Picture	MorphF1_03_orig.jpg ; MorphF1_10_LOWER.jpg	37506895	0	2	14465	3	0	next	incorrect	3089
Vp026	1546	Response	1	37521226	14331	1
Vp026	1547	Picture	MorphF6_03_orig.jpg ; MorphF6_00_LOWER.jpg	37521360	0	1	7563	3	0	next	incorrect	3091
Vp026	1547	Response	1	37528826	7466	1
Vp026	1548	Picture	MorphF5_10_orig.jpg ; MorphF5_10_LOWER.jpg	37528923	0	2	31185	3	0	next	hit	3093
Vp026	1548	Response	2	37560026	31103	1
Vp026	1549	Picture	MorphM7_07_orig.jpg ; MorphM7_10_LOWER.jpg	37560108	0	1	6900	2	0	next	hit	3095
Vp026	1549	Response	2	37566906	6798	1
Vp026	1550	Picture	MorphF5_01_orig.jpg ; MorphF5_10_LOWER.jpg	37567008	0	1	9952	3	0	next	incorrect	3097
Vp026	1550	Response	1	37576826	9818	1
Vp026	1551	Picture	MorphM3_06_orig.jpg ; MorphM3_10_LOWER.jpg	37576960	0	2	29953	173	0	next	incorrect	3099
Vp026	1551	Response	1	37606906	29946	1
Vp026	1552	Picture	MorphF3_01_orig.jpg ; MorphF3_10_LOWER.jpg	37606913	0	171	20473	172	0	next	incorrect	3101
Vp026	1552	Response	1	37627306	20393	1
Vp026	1553	Picture	MorphM7_05_orig.jpg ; MorphM7_10_LOWER.jpg	37627386	0	1	11545	2	0	next	hit	3103
Vp026	1553	Response	2	37638825	11439	1
Vp026	1554	Picture	MorphF10_01_orig.jpg ; MorphF10_10_LOWER.jpg	37638931	0	1	13004	2	0	next	hit	3105
Vp026	1554	Response	2	37651785	12854	1
Vp026	1555	Picture	MorphM2_00_orig.jpg ; MorphM2_00_LOWER.jpg	37651935	0	1	10218	2	0	next	incorrect	3107
Vp026	1555	Response	1	37662025	10090	1
Vp026	1556	Picture	MorphM3_05_orig.jpg ; MorphM3_10_LOWER.jpg	37662153	0	1	45880	169	0	next	incorrect	3109
Vp026	1556	Response	1	37708025	45872	1
Vp026	1557	Picture	MorphF2_10_orig.jpg ; MorphF2_10_LOWER.jpg	37708033	0	168	10240	314	0	next	hit	3111
Vp026	1557	Response	2	37718265	10232	1
Vp026	1558	Picture	MorphF6_02_orig.jpg ; MorphF6_10_LOWER.jpg	37718273	0	146	25490	147	0	next	incorrect	3113
Vp026	1558	Response	1	37743625	25352	1
Vp026	1559	Picture	MorphF5_06_orig.jpg ; MorphF5_00_LOWER.jpg	37743763	0	1	53309	171	0	next	hit	3115
Vp026	1559	Response	2	37797065	53302	1
Vp026	1560	Picture	MorphF7_10_orig.jpg ; MorphF7_10_LOWER.jpg	37797072	0	170	7202	171	0	next	hit	3117
Vp026	1560	Response	2	37804184	7112	1
Vp026	1561	Picture	MorphM1_08_orig.jpg ; MorphM1_10_LOWER.jpg	37804274	0	1	15525	3	0	next	incorrect	3119
Vp026	1561	Response	1	37819704	15430	1
Vp026	1562	Picture	MorphF3_02_orig.jpg ; MorphF3_10_LOWER.jpg	37819799	0	2	40208	3	0	next	incorrect	3121
Vp026	1562	Response	1	37859944	40145	1
Vp026	1563	Picture	MorphM8_07_orig.jpg ; MorphM8_10_LOWER.jpg	37860007	0	1	18047	2	0	next	hit	3123
Vp026	1563	Response	2	37877944	17937	1
Vp026	1564	Picture	MorphM7_04_orig.jpg ; MorphM7_00_LOWER.jpg	37878054	0	1	7299	2	0	next	hit	3125
Vp026	1564	Response	2	37885224	7170	1
Vp026	1565	Picture	MorphM4_09_orig.jpg ; MorphM4_00_LOWER.jpg	37885353	0	1	9156	2	0	next	incorrect	3127
Vp026	1565	Response	1	37894424	9071	1
Vp026	1566	Picture	MorphF8_06_orig.jpg ; MorphF8_00_LOWER.jpg	37894509	0	1	7829	2	0	next	incorrect	3129
Vp026	1566	Response	1	37902264	7755	1
Vp026	1567	Picture	MorphF10_09_orig.jpg ; MorphF10_10_LOWER.jpg	37902338	0	1	40871	2	0	next	hit	3131
Vp026	1567	Response	2	37943144	40806	1
Vp026	1568	Picture	MorphM8_03_orig.jpg ; MorphM8_00_LOWER.jpg	37943209	0	1	14582	150	0	next	hit	3133
Vp026	1568	Response	2	37957784	14575	1
Vp026	1569	Picture	MorphM7_06_orig.jpg ; MorphM7_10_LOWER.jpg	37957791	0	149	9437	150	0	next	hit	3135
Vp026	1569	Response	2	37967143	9352	2
Vp026	1570	Picture	MorphM2_03_orig.jpg ; MorphM2_10_LOWER.jpg	37967228	0	1	7683	148	0	next	incorrect	3137
Vp026	1570	Response	1	37974903	7675	1
Vp026	1571	Picture	MorphF3_08_orig.jpg ; MorphF3_00_LOWER.jpg	37974911	0	147	9037	148	0	next	incorrect	3139
Vp026	1571	Response	1	37983863	8952	1
Vp026	1572	Picture	MorphM1_08_orig.jpg ; MorphM1_00_LOWER.jpg	37983948	0	1	33683	157	0	next	incorrect	3141
Vp026	1572	Response	1	38017623	33675	1
Vp026	1573	Picture	MorphF3_06_orig.jpg ; MorphF3_00_LOWER.jpg	38017631	0	156	10724	337	0	next	incorrect	3143
Vp026	1573	Response	1	38028343	10712	1
Vp026	1574	Picture	MorphF8_08_orig.jpg ; MorphF8_00_LOWER.jpg	38028355	0	181	14379	182	0	next	hit	3145
Vp026	1574	Response	2	38042663	14308	1
Vp026	1575	Picture	MorphF10_01_orig.jpg ; MorphF10_00_LOWER.jpg	38042734	0	1	22028	2	0	next	incorrect	3147
Vp026	1575	Response	1	38064663	21929	1
Vp026	1576	Picture	MorphF6_07_orig.jpg ; MorphF6_10_LOWER.jpg	38064762	0	1	10881	2	0	next	hit	3149
Vp026	1576	Response	2	38075543	10781	1
Vp026	1577	Picture	MorphF9_09_orig.jpg ; MorphF9_00_LOWER.jpg	38075643	0	1	13801	2	0	next	hit	3151
Vp026	1577	Response	2	38089303	13660	1
Vp026	1578	Picture	MorphM8_00_orig.jpg ; MorphM8_00_LOWER.jpg	38089444	0	1	13933	2	0	next	incorrect	3153
Vp026	1578	Response	1	38103303	13859	1
Vp026	1579	Picture	MorphF1_03_orig.jpg ; MorphF1_00_LOWER.jpg	38103377	0	1	7933	164	0	next	incorrect	3155
Vp026	1579	Response	1	38111303	7926	1
Vp026	1580	Picture	MorphM7_07_orig.jpg ; MorphM7_00_LOWER.jpg	38111310	0	163	8389	164	0	next	hit	3157
Vp026	1580	Response	2	38119623	8313	1
Vp026	1581	Picture	MorphF2_09_orig.jpg ; MorphF2_00_LOWER.jpg	38119699	0	1	9771	183	0	next	hit	3159
Vp026	1581	Response	2	38129463	9764	1
Vp026	1582	Picture	MorphM10_07_orig.jpg ; MorphM10_10_LOWER.jpg	38129470	0	182	6400	334	0	next	hit	3161
Vp026	1582	Response	2	38135862	6392	1
Vp026	1583	Picture	MorphM3_01_orig.jpg ; MorphM3_10_LOWER.jpg	38135870	0	152	11120	331	0	next	incorrect	3163
Vp026	1583	Response	1	38146982	11112	1
Vp026	1584	Picture	MorphF6_09_orig.jpg ; MorphF6_00_LOWER.jpg	38146990	0	179	11324	180	0	next	hit	3165
Vp026	1584	Response	2	38158182	11192	1
Vp026	1585	Picture	MorphM10_03_orig.jpg ; MorphM10_10_LOWER.jpg	38158314	0	1	11412	2	0	next	hit	3167
Vp026	1585	Response	2	38169622	11308	1
Vp026	1586	Picture	MorphM6_06_orig.jpg ; MorphM6_10_LOWER.jpg	38169726	0	1	10218	2	0	next	incorrect	3169
Vp026	1586	Response	1	38179862	10136	1
Vp026	1587	Picture	MorphF3_10_orig.jpg ; MorphF3_10_LOWER.jpg	38179944	0	1	16057	2	0	next	hit	3171
Vp026	1587	Response	2	38195862	15918	1
Vp026	1588	Picture	MorphM9_03_orig.jpg ; MorphM9_00_LOWER.jpg	38196001	0	1	20701	2	0	next	incorrect	3173
Vp026	1588	Response	1	38216582	20581	1
Vp026	1589	Picture	MorphF2_04_orig.jpg ; MorphF2_10_LOWER.jpg	38216702	0	1	12687	187	0	next	incorrect	3175
Vp026	1589	Response	1	38229382	12680	1
Vp026	1590	Picture	MorphF9_10_orig.jpg ; MorphF9_00_LOWER.jpg	38229389	0	186	18880	335	0	next	hit	3177
Vp026	1590	Response	2	38248262	18873	1
Vp026	1591	Picture	MorphF5_04_orig.jpg ; MorphF5_10_LOWER.jpg	38248269	0	149	19256	151	0	next	incorrect	3179
Vp026	1591	Response	1	38267462	19193	1
Vp026	1592	Picture	MorphF2_04_orig.jpg ; MorphF2_00_LOWER.jpg	38267525	0	2	26142	3	0	next	incorrect	3181
Vp026	1592	Response	1	38293541	26016	1
Vp026	1593	Picture	MorphF9_06_orig.jpg ; MorphF9_00_LOWER.jpg	38293667	0	1	30256	2	0	next	incorrect	3183
Vp026	1593	Response	1	38323781	30114	1
Vp026	1594	Picture	MorphM1_09_orig.jpg ; MorphM1_00_LOWER.jpg	38323923	0	1	18445	2	0	next	hit	3185
Vp026	1594	Response	2	38342261	18338	1
Vp026	1595	Picture	MorphF10_05_orig.jpg ; MorphF10_00_LOWER.jpg	38342368	0	1	12871	3	0	next	hit	3187
Vp026	1595	Response	2	38355141	12773	1
Vp026	1596	Picture	MorphF3_08_orig.jpg ; MorphF3_10_LOWER.jpg	38355239	0	2	29858	3	0	next	incorrect	3189
Vp026	1596	Response	1	38384981	29742	1
Vp026	1597	Picture	MorphM4_04_orig.jpg ; MorphM4_10_LOWER.jpg	38385097	0	1	26274	2	0	next	incorrect	3191
Vp026	1597	Response	1	38411221	26124	1
Vp026	1598	Picture	MorphM6_02_orig.jpg ; MorphM6_10_LOWER.jpg	38411371	0	1	8737	156	0	next	incorrect	3193
Vp026	1598	Response	1	38420101	8730	1
Vp026	1599	Picture	MorphM5_08_orig.jpg ; MorphM5_00_LOWER.jpg	38420108	0	155	48854	156	0	next	incorrect	3195
Vp026	1599	Response	1	38468820	48712	1
Vp026	1600	Picture	MorphM9_06_orig.jpg ; MorphM9_00_LOWER.jpg	38468962	0	1	98463	2	0	next	hit	3197
Vp026	1600	Response	2	38567300	98338	1
Vp026	1601	Picture	MorphM5_07_orig.jpg ; MorphM5_10_LOWER.jpg	38567425	0	1	11412	2	0	next	hit	3199
Vp026	1601	Response	2	38578740	11315	1
Vp026	1602	Picture	MorphF4_04_orig.jpg ; MorphF4_00_LOWER.jpg	38578837	0	1	22824	2	0	next	incorrect	3201
Vp026	1602	Response	1	38601540	22703	1
Vp026	1603	Picture	MorphF10_10_orig.jpg ; MorphF10_10_LOWER.jpg	38601661	0	1	7646	186	0	next	hit	3203
Vp026	1603	Response	2	38609300	7639	1
Vp026	1604	Picture	MorphF6_08_orig.jpg ; MorphF6_10_LOWER.jpg	38609307	0	185	9605	186	0	next	hit	3205
Vp026	1604	Response	2	38618819	9512	1
Vp026	1605	Picture	MorphF8_03_orig.jpg ; MorphF8_10_LOWER.jpg	38618912	0	1	22692	2	0	next	incorrect	3207
Vp026	1605	Response	1	38641459	22547	1
Vp026	1606	Picture	MorphF3_03_orig.jpg ; MorphF3_00_LOWER.jpg	38641604	0	1	14995	2	0	next	incorrect	3209
Vp026	1606	Response	1	38656499	14895	1
Vp026	1607	Picture	MorphF9_00_orig.jpg ; MorphF9_00_LOWER.jpg	38656599	0	1	11810	2	0	next	hit	3211
Vp026	1607	Response	2	38668259	11660	1
Vp026	1608	Picture	MorphM8_06_orig.jpg ; MorphM8_00_LOWER.jpg	38668409	0	1	22559	2	0	next	hit	3213
Vp026	1608	Response	2	38690819	22410	1
Vp026	1609	Picture	MorphM5_09_orig.jpg ; MorphM5_00_LOWER.jpg	38690968	0	1	14597	2	0	next	hit	3215
Vp026	1609	Response	2	38705459	14491	1
Vp026	1610	Picture	MorphM7_02_orig.jpg ; MorphM7_10_LOWER.jpg	38705565	0	1	7431	2	0	next	hit	3217
Vp026	1610	Response	2	38712899	7334	1
Vp026	1611	Picture	MorphF5_01_orig.jpg ; MorphF5_00_LOWER.jpg	38712996	0	1	14331	2	0	next	hit	3219
Vp026	1611	Response	2	38727219	14223	1
Vp026	1612	Picture	MorphM5_05_orig.jpg ; MorphM5_00_LOWER.jpg	38727327	0	1	29459	2	0	next	hit	3221
Vp026	1612	Response	2	38756659	29332	1
Vp026	1613	Picture	MorphM9_01_orig.jpg ; MorphM9_00_LOWER.jpg	38756786	0	1	8758	3	0	next	incorrect	3223
Vp026	1613	Response	1	38765459	8673	1
Vp026	1614	Picture	MorphM2_06_orig.jpg ; MorphM2_10_LOWER.jpg	38765544	0	2	9024	3	0	next	incorrect	3225
Vp026	1614	Response	1	38774418	8874	1
Vp026	1615	Picture	MorphF4_05_orig.jpg ; MorphF4_10_LOWER.jpg	38774568	0	1	61572	2	0	next	incorrect	3227
Vp026	1615	Response	1	38836018	61450	1
Vp026	1616	Picture	MorphF2_01_orig.jpg ; MorphF2_10_LOWER.jpg	38836140	0	1	13086	186	0	next	incorrect	3229
Vp026	1616	Response	1	38849218	13078	1
Vp026	1617	Picture	MorphF9_10_orig.jpg ; MorphF9_10_LOWER.jpg	38849226	0	185	17920	365	0	next	hit	3231
Vp026	1617	Response	2	38867138	17912	1
Vp026	1618	Picture	MorphF1_02_orig.jpg ; MorphF1_10_LOWER.jpg	38867146	0	180	13050	181	0	next	incorrect	3233
Vp026	1618	Response	1	38880098	12952	1
Vp026	1619	Picture	MorphF7_07_orig.jpg ; MorphF7_10_LOWER.jpg	38880196	0	1	16309	148	0	next	hit	3235
Vp026	1619	Response	2	38896498	16302	1
Vp026	1620	Picture	MorphF2_05_orig.jpg ; MorphF2_10_LOWER.jpg	38896505	0	147	94893	148	0	next	hit	3237
Vp026	1620	Response	2	38991297	94792	1
Vp026	1621	Picture	MorphF9_05_orig.jpg ; MorphF9_00_LOWER.jpg	38991398	0	1	15346	182	0	next	hit	3239
Vp026	1621	Response	2	39006737	15339	1
Vp026	1622	Picture	MorphM7_03_orig.jpg ; MorphM7_10_LOWER.jpg	39006744	0	181	6241	358	0	next	hit	3241
Vp026	1622	Response	2	39012977	6233	1
Vp026	1623	Picture	MorphF9_02_orig.jpg ; MorphF9_00_LOWER.jpg	39012985	0	177	8801	178	0	next	incorrect	3243
Vp026	1623	Response	1	39021695	8710	3
Vp026	1624	Picture	MorphF4_07_orig.jpg ; MorphF4_10_LOWER.jpg	39021786	0	1	10749	2	0	next	hit	3245
Vp026	1624	Response	2	39032417	10631	1
Vp026	1625	Picture	MorphM2_10_orig.jpg ; MorphM2_10_LOWER.jpg	39032535	0	1	9687	2	0	next	hit	3247
Vp026	1625	Response	2	39042097	9562	1
Vp026	1626	Picture	MorphF9_01_orig.jpg ; MorphF9_00_LOWER.jpg	39042222	0	1	14282	184	0	next	incorrect	3249
Vp026	1626	Response	1	39056497	14275	1
Vp026	1627	Picture	MorphM3_03_orig.jpg ; MorphM3_00_LOWER.jpg	39056504	0	183	19280	327	0	next	incorrect	3251
Vp026	1627	Response	1	39075777	19273	1
Vp026	1628	Picture	MorphM10_00_orig.jpg ; MorphM10_10_LOWER.jpg	39075784	0	144	7707	145	0	next	hit	3253
Vp026	1628	Response	2	39083377	7593	1
Vp026	1629	Picture	MorphF4_06_orig.jpg ; MorphF4_10_LOWER.jpg	39083491	0	1	12453	155	0	next	hit	3255
Vp026	1629	Response	2	39095936	12445	2
Vp026	1630	Picture	MorphF10_03_orig.jpg ; MorphF10_10_LOWER.jpg	39095944	0	154	9680	315	0	next	hit	3257
Vp026	1630	Response	2	39105616	9672	1
Vp026	1631	Picture	MorphM6_10_orig.jpg ; MorphM6_10_LOWER.jpg	39105624	0	161	9582	162	0	next	hit	3259
Vp026	1631	Response	2	39115056	9432	1
Vp026	1632	Picture	MorphM5_01_orig.jpg ; MorphM5_10_LOWER.jpg	39115206	0	1	15658	3	0	next	hit	3261
Vp026	1632	Response	2	39130736	15530	1
Vp026	1633	Picture	MorphF6_04_orig.jpg ; MorphF6_10_LOWER.jpg	39130864	0	2	7299	3	0	next	hit	3263
Vp026	1633	Response	2	39138096	7232	1
Vp026	1634	Picture	MorphM6_08_orig.jpg ; MorphM6_10_LOWER.jpg	39138163	0	1	8341	154	0	next	hit	3265
Vp026	1634	Response	2	39146496	8333	1
Vp026	1635	Picture	MorphM9_07_orig.jpg ; MorphM9_10_LOWER.jpg	39146504	0	153	15677	154	0	next	hit	3267
Vp026	1635	Response	2	39162096	15592	1
Vp026	1636	Picture	MorphF2_07_orig.jpg ; MorphF2_00_LOWER.jpg	39162181	0	1	8759	2	0	next	hit	3269
Vp026	1636	Response	2	39170816	8635	1
Vp026	1637	Picture	MorphF4_00_orig.jpg ; MorphF4_00_LOWER.jpg	39170940	0	1	11000	148	0	next	incorrect	3271
Vp026	1637	Response	1	39181936	10996	1
Vp026	1638	Picture	MorphM3_06_orig.jpg ; MorphM3_00_LOWER.jpg	39181940	0	147	21203	323	0	next	incorrect	3273
Vp026	1638	Response	1	39203136	21196	1
Vp026	1639	Picture	MorphM5_09_orig.jpg ; MorphM5_10_LOWER.jpg	39203143	0	176	10791	177	0	next	hit	3275
Vp026	1639	Response	2	39213856	10713	1
Vp026	1640	Picture	MorphF10_02_orig.jpg ; MorphF10_10_LOWER.jpg	39213934	0	1	10085	2	0	next	hit	3277
Vp026	1640	Response	2	39223936	10002	1
Vp026	1641	Picture	MorphM1_05_orig.jpg ; MorphM1_00_LOWER.jpg	39224019	0	1	31284	168	0	next	incorrect	3279
Vp026	1641	Response	1	39255296	31277	1
Vp026	1642	Picture	MorphF2_02_orig.jpg ; MorphF2_10_LOWER.jpg	39255303	0	167	16222	168	0	next	incorrect	3281
Vp026	1642	Response	1	39271456	16153	1
Vp026	1643	Picture	MorphM10_04_orig.jpg ; MorphM10_00_LOWER.jpg	39271525	0	1	13138	2	0	next	incorrect	3283
Vp026	1643	Response	1	39284575	13050	1
Vp026	1644	Picture	MorphF10_06_orig.jpg ; MorphF10_10_LOWER.jpg	39284663	0	1	13004	2	0	next	hit	3285
Vp026	1644	Response	2	39297535	12872	1
Vp026	1645	Picture	MorphF8_07_orig.jpg ; MorphF8_00_LOWER.jpg	39297667	0	1	28265	2	0	next	incorrect	3287
Vp026	1645	Response	1	39325855	28188	1
Vp026	1646	Picture	MorphF9_04_orig.jpg ; MorphF9_00_LOWER.jpg	39325932	0	1	12474	2	0	next	incorrect	3289
Vp026	1646	Response	1	39338335	12403	1
Vp026	1647	Picture	MorphM4_03_orig.jpg ; MorphM4_10_LOWER.jpg	39338406	0	1	27734	2	0	next	incorrect	3291
Vp026	1647	Response	1	39366015	27609	1
Vp026	1648	Picture	MorphF7_02_orig.jpg ; MorphF7_10_LOWER.jpg	39366140	0	1	8227	2	0	next	hit	3293
Vp026	1648	Response	2	39374255	8115	1
Vp026	1649	Picture	MorphF6_06_orig.jpg ; MorphF6_00_LOWER.jpg	39374367	0	1	21630	2	0	next	incorrect	3295
Vp026	1649	Response	1	39395855	21488	1
Vp026	1650	Picture	MorphM6_10_orig.jpg ; MorphM6_00_LOWER.jpg	39395997	0	1	10985	164	0	next	hit	3297
Vp026	1650	Response	2	39406975	10978	1
Vp026	1651	Picture	MorphM1_04_orig.jpg ; MorphM1_10_LOWER.jpg	39406982	0	163	30152	164	0	next	incorrect	3299
Vp026	1651	Response	1	39437054	30072	1
Vp026	1652	Picture	MorphF7_02_orig.jpg ; MorphF7_00_LOWER.jpg	39437134	0	1	47108	2	0	next	incorrect	3301
Vp026	1652	Response	1	39484094	46960	1
Vp026	1653	Picture	MorphM3_07_orig.jpg ; MorphM3_00_LOWER.jpg	39484242	0	1	22028	2	0	next	hit	3303
Vp026	1653	Response	2	39506174	21932	1
Vp026	1654	Picture	MorphF7_08_orig.jpg ; MorphF7_10_LOWER.jpg	39506270	0	1	6871	164	0	next	hit	3305
Vp026	1654	Response	2	39513134	6864	1
Vp026	1655	Picture	MorphF4_08_orig.jpg ; MorphF4_10_LOWER.jpg	39513141	0	163	7680	342	0	next	hit	3307
Vp026	1655	Response	2	39520814	7673	1
Vp026	1656	Picture	MorphF7_01_orig.jpg ; MorphF7_10_LOWER.jpg	39520821	0	179	20321	340	0	next	hit	3309
Vp026	1656	Response	2	39541134	20313	1
Vp026	1657	Picture	MorphM10_01_orig.jpg ; MorphM10_10_LOWER.jpg	39541142	0	161	6479	345	0	next	hit	3311
Vp026	1657	Response	2	39547614	6472	1
Vp026	1658	Picture	MorphM3_02_orig.jpg ; MorphM3_00_LOWER.jpg	39547621	0	184	9340	185	0	next	incorrect	3313
Vp026	1658	Response	1	39556894	9273	1
Vp026	1659	Picture	MorphF6_08_orig.jpg ; MorphF6_00_LOWER.jpg	39556961	0	1	8580	180	0	next	incorrect	3315
Vp026	1659	Response	1	39565534	8573	1
Vp026	1660	Picture	MorphF2_08_orig.jpg ; MorphF2_00_LOWER.jpg	39565541	0	179	11590	180	0	next	hit	3317
Vp026	1660	Response	2	39577054	11513	1
Vp026	1661	Picture	MorphF10_00_orig.jpg ; MorphF10_00_LOWER.jpg	39577131	0	1	14199	2	0	next	incorrect	3319
Vp026	1661	Response	1	39591213	14082	1
Vp026	1662	Picture	MorphM1_06_orig.jpg ; MorphM1_10_LOWER.jpg	39591330	0	1	78823	2	0	next	incorrect	3321
Vp026	1662	Response	1	39670013	78683	1
Vp026	1663	Picture	MorphF5_07_orig.jpg ; MorphF5_10_LOWER.jpg	39670153	0	1	8891	2	0	next	hit	3323
Vp026	1663	Response	2	39678973	8820	1
Vp026	1664	Picture	MorphF2_06_orig.jpg ; MorphF2_10_LOWER.jpg	39679044	0	1	9687	2	0	next	hit	3325
Vp026	1664	Response	2	39688653	9609	1
Vp026	1665	Picture	MorphM1_00_orig.jpg ; MorphM1_10_LOWER.jpg	39688731	0	1	11369	177	0	next	incorrect	3327
Vp026	1665	Response	1	39700093	11362	1
Vp026	1666	Picture	MorphM10_03_orig.jpg ; MorphM10_00_LOWER.jpg	39700100	0	176	9680	360	0	next	incorrect	3329
Vp026	1666	Response	1	39709773	9673	1
Vp026	1667	Picture	MorphM2_01_orig.jpg ; MorphM2_10_LOWER.jpg	39709780	0	184	9206	185	0	next	incorrect	3331
Vp026	1667	Response	1	39718893	9113	1
Vp026	1668	Picture	MorphF4_03_orig.jpg ; MorphF4_10_LOWER.jpg	39718986	0	1	11412	2	0	next	incorrect	3333
Vp026	1668	Response	1	39730253	11267	1
Vp026	1669	Picture	MorphM8_07_orig.jpg ; MorphM8_00_LOWER.jpg	39730398	0	1	7829	2	0	next	hit	3335
Vp026	1669	Response	2	39738093	7695	1
Vp026	1670	Picture	MorphF5_09_orig.jpg ; MorphF5_10_LOWER.jpg	39738227	0	1	10593	158	0	next	hit	3337
Vp026	1670	Response	2	39748813	10586	1
Vp026	1671	Picture	MorphM2_05_orig.jpg ; MorphM2_10_LOWER.jpg	39748820	0	157	14222	158	0	next	hit	3339
Vp026	1671	Response	2	39762972	14152	1
Vp026	1672	Picture	MorphM4_09_orig.jpg ; MorphM4_10_LOWER.jpg	39763042	0	1	9156	2	0	next	hit	3341
Vp026	1672	Response	2	39772092	9050	1
Vp026	1673	Picture	MorphM10_07_orig.jpg ; MorphM10_00_LOWER.jpg	39772198	0	1	8058	172	0	next	hit	3343
Vp026	1673	Response	2	39780252	8054	1
Vp026	1674	Picture	MorphM9_00_orig.jpg ; MorphM9_10_LOWER.jpg	39780256	0	171	12341	342	0	next	incorrect	3345
Vp026	1674	Response	1	39792572	12316	1
Vp026	1675	Picture	MorphF1_00_orig.jpg ; MorphF1_10_LOWER.jpg	39792597	0	171	29983	349	0	next	incorrect	3347
Vp026	1675	Response	1	39822572	29975	1
Vp026	1676	Picture	MorphF8_03_orig.jpg ; MorphF8_00_LOWER.jpg	39822580	0	178	50602	179	0	next	incorrect	3349
Vp026	1676	Response	1	39873052	50472	1
Vp026	1677	Picture	MorphM10_10_orig.jpg ; MorphM10_00_LOWER.jpg	39873182	0	1	91393	171	0	next	hit	3351
Vp026	1677	Response	2	39964571	91389	1
Vp026	1678	Picture	MorphF9_07_orig.jpg ; MorphF9_00_LOWER.jpg	39964575	0	170	47924	321	0	next	incorrect	3353
Vp026	1678	Response	1	40012491	47916	1
Vp026	1679	Picture	MorphF7_07_orig.jpg ; MorphF7_00_LOWER.jpg	40012499	0	151	9969	152	0	next	hit	3355
Vp026	1679	Response	2	40022331	9832	1
Vp026	1680	Picture	MorphM4_01_orig.jpg ; MorphM4_10_LOWER.jpg	40022468	0	1	18711	2	0	next	incorrect	3357
Vp026	1680	Response	1	40041051	18583	1
Vp026	1681	Picture	MorphM7_04_orig.jpg ; MorphM7_10_LOWER.jpg	40041179	0	1	7962	2	0	next	hit	3359
Vp026	1681	Response	2	40049051	7872	1
Vp026	1682	Picture	MorphF10_04_orig.jpg ; MorphF10_00_LOWER.jpg	40049141	0	1	33175	2	0	next	incorrect	3361
Vp026	1682	Response	1	40082171	33030	1
Vp026	1683	Picture	MorphF7_10_orig.jpg ; MorphF7_00_LOWER.jpg	40082316	0	1	26274	2	0	next	hit	3363
Vp026	1683	Response	2	40108490	26174	1
Vp026	1684	Picture	MorphF5_02_orig.jpg ; MorphF5_10_LOWER.jpg	40108590	0	1	9908	179	0	next	incorrect	3365
Vp026	1684	Response	1	40118490	9900	1
Vp026	1685	Picture	MorphF1_06_orig.jpg ; MorphF1_00_LOWER.jpg	40118498	0	178	17826	179	0	next	incorrect	3367
Vp026	1685	Response	1	40136250	17752	1
Vp026	1686	Picture	MorphM4_07_orig.jpg ; MorphM4_00_LOWER.jpg	40136324	0	1	46577	2	0	next	hit	3369
Vp026	1686	Response	2	40182810	46486	1
Vp026	1687	Picture	MorphM1_10_orig.jpg ; MorphM1_00_LOWER.jpg	40182901	0	1	7912	185	0	next	hit	3371
Vp026	1687	Response	2	40190810	7909	1
Vp026	1688	Picture	MorphM2_04_orig.jpg ; MorphM2_00_LOWER.jpg	40190813	0	184	7879	186	0	next	incorrect	3373
Vp026	1688	Response	1	40198570	7757	1
Vp026	1689	Picture	MorphF8_00_orig.jpg ; MorphF8_00_LOWER.jpg	40198692	0	2	7697	3	0	next	incorrect	3375
Vp026	1689	Response	1	40206330	7638	1
Vp026	1690	Picture	MorphF4_01_orig.jpg ; MorphF4_00_LOWER.jpg	40206389	0	1	6588	182	0	next	incorrect	3377
Vp026	1690	Response	1	40212970	6581	1
Vp026	1691	Picture	MorphM1_00_orig.jpg ; MorphM1_00_LOWER.jpg	40212977	0	181	12123	182	0	next	incorrect	3379
Vp026	1691	Response	1	40224970	11993	1
Vp026	1692	Picture	MorphM7_00_orig.jpg ; MorphM7_00_LOWER.jpg	40225100	0	1	42065	2	0	next	incorrect	3381
Vp026	1692	Response	1	40267049	41949	1
Vp026	1693	Picture	MorphM1_01_orig.jpg ; MorphM1_10_LOWER.jpg	40267165	0	1	13252	153	0	next	incorrect	3383
Vp026	1693	Response	1	40280409	13244	1
Vp026	1694	Picture	MorphF6_01_orig.jpg ; MorphF6_10_LOWER.jpg	40280417	0	152	9838	153	0	next	incorrect	3385
Vp026	1694	Response	1	40290169	9752	1
Vp026	1695	Picture	MorphM1_04_orig.jpg ; MorphM1_00_LOWER.jpg	40290255	0	1	15525	3	0	next	incorrect	3387
Vp026	1695	Response	1	40305689	15434	1
Vp026	1696	Picture	MorphM6_00_orig.jpg ; MorphM6_10_LOWER.jpg	40305780	0	2	20303	3	0	next	incorrect	3389
Vp026	1696	Response	1	40326009	20229	1
Vp026	1697	Picture	MorphM3_09_orig.jpg ; MorphM3_00_LOWER.jpg	40326083	0	1	14974	156	0	next	incorrect	3391
Vp026	1697	Response	1	40341049	14966	1
Vp026	1698	Picture	MorphM10_08_orig.jpg ; MorphM10_00_LOWER.jpg	40341057	0	155	16343	156	0	next	hit	3393
Vp026	1698	Response	2	40357289	16232	1
Vp026	1699	Picture	MorphF4_00_orig.jpg ; MorphF4_10_LOWER.jpg	40357400	0	1	17896	153	0	next	incorrect	3395
Vp026	1699	Response	1	40375289	17889	1
Vp026	1700	Picture	MorphF3_07_orig.jpg ; MorphF3_10_LOWER.jpg	40375296	0	152	15014	153	0	next	hit	3397
Vp026	1700	Response	2	40390169	14873	1
Vp026	1701	Picture	MorphM3_04_orig.jpg ; MorphM3_00_LOWER.jpg	40390310	0	1	19241	2	0	next	hit	3399
Vp026	1701	Response	2	40409449	19139	1
Vp026	1702	Picture	MorphM9_08_orig.jpg ; MorphM9_10_LOWER.jpg	40409551	0	1	7962	2	0	next	hit	3401
Vp026	1702	Response	2	40417368	7817	1
Vp026	1703	Picture	MorphF6_00_orig.jpg ; MorphF6_10_LOWER.jpg	40417513	0	1	16057	2	0	next	incorrect	3403
Vp026	1703	Response	1	40433448	15935	1
Vp026	1704	Picture	MorphF2_02_orig.jpg ; MorphF2_00_LOWER.jpg	40433570	0	1	127886	170	0	next	incorrect	3405
Vp026	1704	Response	1	40561448	127878	1
Vp026	1705	Picture	MorphF6_06_orig.jpg ; MorphF6_10_LOWER.jpg	40561456	0	169	12509	170	0	next	hit	3407
Vp026	1705	Response	2	40573847	12391	1
Vp026	1706	Picture	MorphM4_08_orig.jpg ; MorphM4_10_LOWER.jpg	40573965	0	1	25170	178	0	next	hit	3409
Vp026	1706	Response	2	40599127	25162	1
Vp026	1707	Picture	MorphF1_01_orig.jpg ; MorphF1_10_LOWER.jpg	40599135	0	177	24459	178	0	next	hit	3411
Vp026	1707	Response	2	40623447	24312	1
Vp026	1708	Picture	MorphM10_06_orig.jpg ; MorphM10_10_LOWER.jpg	40623594	0	1	9289	2	0	next	hit	3413
Vp026	1708	Response	2	40632807	9213	1
Vp026	1709	Picture	MorphM8_05_orig.jpg ; MorphM8_00_LOWER.jpg	40632883	0	1	48833	3	0	next	hit	3415
Vp026	1709	Response	2	40681607	48724	1
Vp026	1710	Picture	MorphM4_06_orig.jpg ; MorphM4_00_LOWER.jpg	40681716	0	2	10351	3	0	next	incorrect	3417
Vp026	1710	Response	1	40691927	10211	1
Vp026	1711	Picture	MorphM3_04_orig.jpg ; MorphM3_10_LOWER.jpg	40692067	0	1	9687	2	0	next	incorrect	3419
Vp026	1711	Response	1	40701607	9540	1
Vp026	1712	Picture	MorphM9_02_orig.jpg ; MorphM9_00_LOWER.jpg	40701754	0	1	7540	159	0	next	incorrect	3421
Vp026	1712	Response	1	40709287	7533	1
Vp026	1713	Picture	MorphF8_08_orig.jpg ; MorphF8_10_LOWER.jpg	40709294	0	158	12099	159	0	next	hit	3423
Vp026	1713	Response	2	40721286	11992	2
Vp026	1714	Picture	MorphM4_04_orig.jpg ; MorphM4_00_LOWER.jpg	40721393	0	1	11811	2	0	next	incorrect	3425
Vp026	1714	Response	1	40733126	11733	1
Vp026	1715	Picture	MorphM3_09_orig.jpg ; MorphM3_10_LOWER.jpg	40733204	0	1	9952	2	0	next	hit	3427
Vp026	1715	Response	2	40743046	9842	1
Vp026	1716	Picture	MorphF8_10_orig.jpg ; MorphF8_10_LOWER.jpg	40743156	0	1	9289	2	0	next	hit	3429
Vp026	1716	Response	2	40752326	9170	1
Vp026	1717	Picture	MorphF10_10_orig.jpg ; MorphF10_00_LOWER.jpg	40752445	0	1	9249	175	0	next	hit	3431
Vp026	1717	Response	2	40761686	9241	1
Vp026	1718	Picture	MorphF8_02_orig.jpg ; MorphF8_00_LOWER.jpg	40761694	0	174	8880	358	0	next	incorrect	3433
Vp026	1718	Response	1	40770566	8872	1
Vp026	1719	Picture	MorphF2_06_orig.jpg ; MorphF2_00_LOWER.jpg	40770574	0	184	15444	185	0	next	hit	3435
Vp026	1719	Response	2	40785926	15352	1
Vp026	1720	Picture	MorphF1_09_orig.jpg ; MorphF1_00_LOWER.jpg	40786018	0	1	13355	182	0	next	hit	3437
Vp026	1720	Response	2	40799366	13348	1
Vp026	1721	Picture	MorphF7_04_orig.jpg ; MorphF7_00_LOWER.jpg	40799373	0	181	8240	349	0	next	hit	3439
Vp026	1721	Response	2	40807606	8233	1
Vp026	1722	Picture	MorphF4_09_orig.jpg ; MorphF4_00_LOWER.jpg	40807613	0	168	8640	322	0	next	hit	3441
Vp026	1722	Response	2	40816246	8633	1
Vp026	1723	Picture	MorphF5_08_orig.jpg ; MorphF5_10_LOWER.jpg	40816253	0	154	9176	155	0	next	hit	3443
Vp026	1723	Response	2	40825286	9033	1
Vp026	1724	Picture	MorphM6_01_orig.jpg ; MorphM6_10_LOWER.jpg	40825429	0	1	11280	2	0	next	incorrect	3445
Vp026	1724	Response	1	40836566	11137	1
Vp026	1725	Picture	MorphF9_03_orig.jpg ; MorphF9_10_LOWER.jpg	40836709	0	1	13225	179	0	next	incorrect	3447
Vp026	1725	Response	1	40849925	13216	2
Vp026	1726	Picture	MorphM6_02_orig.jpg ; MorphM6_00_LOWER.jpg	40849934	0	178	11039	331	0	next	incorrect	3449
Vp026	1726	Response	1	40860966	11032	1
Vp026	1727	Picture	MorphM2_07_orig.jpg ; MorphM2_00_LOWER.jpg	40860973	0	153	35052	154	0	next	hit	3451
Vp026	1727	Response	2	40895926	34953	1
Vp026	1728	Picture	MorphM6_01_orig.jpg ; MorphM6_00_LOWER.jpg	40896025	0	1	21989	174	0	next	incorrect	3453
Vp026	1728	Response	1	40918005	21980	1
Vp026	1729	Picture	MorphF7_08_orig.jpg ; MorphF7_00_LOWER.jpg	40918014	0	173	13973	174	0	next	hit	3455
Vp026	1729	Response	2	40931845	13831	1
Vp026	1730	Picture	MorphF6_10_orig.jpg ; MorphF6_10_LOWER.jpg	40931987	0	1	36890	2	0	next	hit	3457
Vp026	1730	Response	2	40968805	36818	1
Vp026	1731	Picture	MorphF3_09_orig.jpg ; MorphF3_10_LOWER.jpg	40968877	0	1	13933	2	0	next	hit	3459
Vp026	1731	Response	2	40982725	13848	1
Vp026	1732	Picture	MorphM5_02_orig.jpg ; MorphM5_10_LOWER.jpg	40982810	0	1	11014	2	0	next	hit	3461
Vp026	1732	Response	2	40993685	10875	1
Vp026	1733	Picture	MorphF1_04_orig.jpg ; MorphF1_00_LOWER.jpg	40993824	0	1	63149	151	0	next	incorrect	3463
Vp026	1733	Response	1	41056965	63141	1
Vp026	1734	Picture	MorphM9_06_orig.jpg ; MorphM9_10_LOWER.jpg	41056973	0	150	49355	309	0	next	incorrect	3465
Vp026	1734	Response	1	41106324	49351	1
Vp026	1735	Picture	MorphM10_05_orig.jpg ; MorphM10_00_LOWER.jpg	41106328	0	159	22404	340	0	next	incorrect	3467
Vp026	1735	Response	1	41128724	22396	1
Vp026	1736	Picture	MorphF7_05_orig.jpg ; MorphF7_00_LOWER.jpg	41128732	0	181	11061	182	0	next	incorrect	3469
Vp026	1736	Response	1	41139684	10952	1
Vp026	1737	Picture	MorphF8_09_orig.jpg ; MorphF8_00_LOWER.jpg	41139793	0	1	9554	2	0	next	hit	3471
Vp026	1737	Response	2	41149284	9491	1
Vp026	1738	Picture	MorphM7_05_orig.jpg ; MorphM7_00_LOWER.jpg	41149347	0	1	17251	2	0	next	hit	3473
Vp026	1738	Response	2	41166484	17137	1
Vp026	1739	Picture	MorphM3_08_orig.jpg ; MorphM3_00_LOWER.jpg	41166598	0	1	37554	2	0	next	hit	3475
Vp026	1739	Response	2	41204004	37406	1
Vp026	1740	Picture	MorphM8_01_orig.jpg ; MorphM8_00_LOWER.jpg	41204152	0	1	8891	2	0	next	incorrect	3477
Vp026	1740	Response	1	41212964	8812	1
Vp026	1741	Picture	MorphM9_00_orig.jpg ; MorphM9_00_LOWER.jpg	41213043	0	1	6767	3	0	next	incorrect	3479
Vp026	1741	Response	1	41219683	6640	1
Vp026	1742	Picture	MorphM4_00_orig.jpg ; MorphM4_10_LOWER.jpg	41219810	0	2	8626	3	0	next	incorrect	3481
Vp026	1742	Response	1	41228323	8513	1
Vp026	1743	Picture	MorphM7_09_orig.jpg ; MorphM7_00_LOWER.jpg	41228436	0	1	8851	174	0	next	hit	3483
Vp026	1743	Response	2	41237283	8847	1
Vp026	1744	Picture	MorphF6_04_orig.jpg ; MorphF6_00_LOWER.jpg	41237287	0	173	13840	174	0	next	incorrect	3485
Vp026	1744	Response	1	41251043	13756	1
Vp026	1745	Picture	MorphM2_06_orig.jpg ; MorphM2_00_LOWER.jpg	41251127	0	1	9124	167	0	next	incorrect	3487
Vp026	1745	Response	1	41260243	9116	1
Vp026	1746	Picture	MorphM5_04_orig.jpg ; MorphM5_10_LOWER.jpg	41260251	0	166	19274	167	0	next	hit	3489
Vp026	1746	Response	2	41279443	19192	1
Vp026	1747	Picture	MorphM3_07_orig.jpg ; MorphM3_10_LOWER.jpg	41279525	0	1	44406	183	0	next	hit	3491
Vp026	1747	Response	2	41323923	44398	1
Vp026	1748	Picture	MorphM9_07_orig.jpg ; MorphM9_00_LOWER.jpg	41323931	0	182	160216	183	0	next	incorrect	3493
Vp026	1748	Response	1	41484002	160071	1
Vp026	1749	Picture	MorphF8_01_orig.jpg ; MorphF8_10_LOWER.jpg	41484147	0	1	9952	2	0	next	incorrect	3495
Vp026	1749	Response	1	41494002	9855	1
Vp026	1750	Picture	MorphM3_00_orig.jpg ; MorphM3_10_LOWER.jpg	41494099	0	1	14597	2	0	next	incorrect	3497
Vp026	1750	Response	1	41508562	14463	1
Vp026	1751	Picture	MorphF8_04_orig.jpg ; MorphF8_10_LOWER.jpg	41508696	0	1	10483	2	0	next	incorrect	3499
Vp026	1751	Response	1	41519042	10346	1
Vp026	1752	Picture	MorphF3_00_orig.jpg ; MorphF3_00_LOWER.jpg	41519179	0	1	19640	2	0	next	incorrect	3501
Vp026	1752	Response	1	41538722	19543	1
Vp026	1753	Picture	MorphM7_10_orig.jpg ; MorphM7_00_LOWER.jpg	41538819	0	1	13750	185	0	next	hit	3503
Vp026	1753	Response	2	41552561	13742	1
Vp026	1754	Picture	MorphM4_03_orig.jpg ; MorphM4_00_LOWER.jpg	41552569	0	184	13440	331	0	next	incorrect	3505
Vp026	1754	Response	1	41566001	13432	1
Vp026	1755	Picture	MorphM7_06_orig.jpg ; MorphM7_00_LOWER.jpg	41566009	0	147	8506	148	0	next	hit	3507
Vp026	1755	Response	2	41574401	8392	1
Vp026	1756	Picture	MorphM2_09_orig.jpg ; MorphM2_00_LOWER.jpg	41574515	0	1	40290	185	0	next	hit	3509
Vp026	1756	Response	2	41614801	40286	1
Vp026	1757	Picture	MorphM1_03_orig.jpg ; MorphM1_00_LOWER.jpg	41614805	0	184	54191	185	0	next	incorrect	3511
Vp026	1757	Response	1	41668881	54076	1
Vp026	1758	Picture	MorphF3_00_orig.jpg ; MorphF3_10_LOWER.jpg	41668996	0	1	13270	2	0	next	hit	3513
Vp026	1758	Response	2	41682161	13165	1
Vp026	1759	Picture	MorphF8_09_orig.jpg ; MorphF8_10_LOWER.jpg	41682266	0	1	9024	2	0	next	hit	3515
Vp026	1759	Response	2	41691201	8935	1
Vp026	1760	Picture	MorphM9_04_orig.jpg ; MorphM9_10_LOWER.jpg	41691290	0	1	10318	167	0	next	incorrect	3517
Vp026	1760	Response	1	41701600	10310	1
Vp026	1761	Picture	MorphF10_07_orig.jpg ; MorphF10_00_LOWER.jpg	41701608	0	166	9586	167	0	next	hit	3519
Vp026	1761	Response	2	41711120	9512	1
Vp026	1762	Picture	MorphM10_08_orig.jpg ; MorphM10_10_LOWER.jpg	41711194	0	1	9535	155	0	next	hit	3521
Vp026	1762	Response	2	41720721	9527	1
Vp026	1763	Picture	MorphF4_02_orig.jpg ; MorphF4_00_LOWER.jpg	41720729	0	154	8778	155	0	next	incorrect	3523
Vp026	1763	Response	1	41729440	8711	1
Vp026	1764	Picture	MorphF1_10_orig.jpg ; MorphF1_10_LOWER.jpg	41729507	0	1	17782	2	0	next	hit	3525
Vp026	1764	Response	2	41742240	12733	1
Vp026	1765	Picture	end_ins	41747289	5000	1	1216072	2	5000	next	other	0
Vp026	1765	Response	3	42956883	1214594	1
