# Supplementary material for: Categorical Perception of Fear and Anger Expressions in Whole, Masked and Composite Faces
Source: PLoS One. 2015 Aug 11;10(8):e0134790. doi: 10.1371/journal.pone.0134790 (PMC4532458; doi:10.1371/journal.pone.0134790)
Supplement: S1 Dataset — (ZIP) [file pone.0134790.s001.zip › Exp2/Vp025-Vp025_UpDown_Identification.log]

Scenario - 
Logfile written - 09/17/2014 11:35:00

Subject	Trial	Event Type	Code	Time	TTime	Uncertainty	Duration	Uncertainty	ReqTime	ReqDur	Stim Type	Pair Index

Vp025	1	Picture	instruction	-9867	0	1	386924	159	0	next	other	0
Vp025	1	Response	1	377055	386922	1
Vp025	2	Response	1	469214	92157	1
Vp025	3	Picture	MorphF4_03_orig.jpg ; MorphF4_10_LOWER.jpg	469223	0	217	933086	218	0	next	hit	5
Vp025	3	Response	2	1402165	932942	1
Vp025	4	Picture	MorphM6_10_orig.jpg ; MorphM6_10_LOWER.jpg	1402309	0	1	61041	2	0	next	hit	7
Vp025	4	Response	2	1463205	60896	1
Vp025	5	Picture	MorphF2_04_orig.jpg ; MorphF2_00_LOWER.jpg	1463350	0	1	55384	219	0	next	incorrect	9
Vp025	5	Response	1	1518724	55374	1
Vp025	6	Picture	MorphM4_04_orig.jpg ; MorphM4_00_LOWER.jpg	1518734	0	218	72319	438	0	next	hit	11
Vp025	6	Response	2	1591044	72310	1
Vp025	7	Picture	MorphF9_09_orig.jpg ; MorphF9_10_LOWER.jpg	1591053	0	220	47280	400	0	next	hit	13
Vp025	7	Response	2	1638323	47270	1
Vp025	8	Picture	MorphF5_06_orig.jpg ; MorphF5_00_LOWER.jpg	1638333	0	180	75552	181	0	next	hit	15
Vp025	8	Response	2	1713763	75430	1
Vp025	9	Picture	MorphF10_05_orig.jpg ; MorphF10_00_LOWER.jpg	1713885	0	1	66880	2	0	next	hit	17
Vp025	9	Response	2	1780642	66757	1
Vp025	10	Picture	MorphF6_04_orig.jpg ; MorphF6_10_LOWER.jpg	1780765	0	1	64046	182	0	next	hit	19
Vp025	10	Response	2	1844801	64036	1
Vp025	11	Picture	MorphF2_07_orig.jpg ; MorphF2_10_LOWER.jpg	1844811	0	181	69036	329	0	next	hit	21
Vp025	11	Response	2	1913841	69030	1
Vp025	12	Picture	MorphM6_04_orig.jpg ; MorphM6_00_LOWER.jpg	1913847	0	148	59122	358	0	next	incorrect	23
Vp025	12	Response	1	1972960	59113	1
Vp025	13	Picture	MorphM8_01_orig.jpg ; MorphM8_00_LOWER.jpg	1972969	0	210	46240	359	0	next	incorrect	25
Vp025	13	Response	1	2019200	46231	1
Vp025	14	Picture	MorphF3_10_orig.jpg ; MorphF3_10_LOWER.jpg	2019209	0	149	38319	329	0	next	hit	27
Vp025	14	Response	2	2057519	38310	1
Vp025	15	Picture	MorphM6_00_orig.jpg ; MorphM6_10_LOWER.jpg	2057528	0	180	66641	333	0	next	incorrect	29
Vp025	15	Response	1	2124159	66631	1
Vp025	16	Picture	MorphM10_10_orig.jpg ; MorphM10_10_LOWER.jpg	2124169	0	153	32878	338	0	next	hit	31
Vp025	16	Response	2	2157038	32869	1
Vp025	17	Picture	MorphF1_01_orig.jpg ; MorphF1_00_LOWER.jpg	2157047	0	185	47120	357	0	next	incorrect	33
Vp025	17	Response	1	2204158	47111	1
Vp025	18	Picture	MorphM8_02_orig.jpg ; MorphM8_00_LOWER.jpg	2204167	0	172	40777	173	0	next	incorrect	35
Vp025	18	Response	1	2244797	40630	1
Vp025	19	Picture	MorphF6_02_orig.jpg ; MorphF6_10_LOWER.jpg	2244944	0	1	40422	186	0	next	hit	37
Vp025	19	Response	2	2285357	40413	1
Vp025	20	Picture	MorphM5_00_orig.jpg ; MorphM5_10_LOWER.jpg	2285366	0	185	52998	186	0	next	hit	39
Vp025	20	Response	2	2338236	52870	1
Vp025	21	Picture	MorphF4_09_orig.jpg ; MorphF4_10_LOWER.jpg	2338364	0	1	53743	2	0	next	hit	41
Vp025	21	Response	2	2391996	53632	1
Vp025	22	Picture	MorphM3_02_orig.jpg ; MorphM3_10_LOWER.jpg	2392107	0	1	41897	170	0	next	incorrect	43
Vp025	22	Response	1	2433996	41889	1
Vp025	23	Picture	MorphF10_02_orig.jpg ; MorphF10_00_LOWER.jpg	2434004	0	169	39580	170	0	next	hit	45
Vp025	23	Response	2	2473435	39431	1
Vp025	24	Picture	MorphM6_01_orig.jpg ; MorphM6_00_LOWER.jpg	2473584	0	1	50740	218	0	next	incorrect	47
Vp025	24	Response	1	2524315	50731	1
Vp025	25	Picture	MorphF6_01_orig.jpg ; MorphF6_00_LOWER.jpg	2524324	0	217	44480	408	0	next	incorrect	49
Vp025	25	Response	1	2568794	44470	1
Vp025	26	Picture	MorphF8_08_orig.jpg ; MorphF8_10_LOWER.jpg	2568804	0	191	37478	192	0	next	hit	51
Vp025	26	Response	2	2606154	37350	1
Vp025	27	Picture	MorphF4_08_orig.jpg ; MorphF4_00_LOWER.jpg	2606282	0	1	60037	210	0	next	incorrect	53
Vp025	27	Response	1	2666313	60031	1
Vp025	28	Picture	MorphM3_08_orig.jpg ; MorphM3_00_LOWER.jpg	2666319	0	209	30729	210	0	next	hit	55
Vp025	28	Response	2	2696953	30634	1
Vp025	29	Picture	MorphF9_07_orig.jpg ; MorphF9_10_LOWER.jpg	2697048	0	1	28074	193	0	next	hit	57
Vp025	29	Response	2	2725113	28065	1
Vp025	30	Picture	MorphM3_06_orig.jpg ; MorphM3_10_LOWER.jpg	2725122	0	192	30977	193	0	next	hit	59
Vp025	30	Response	2	2755993	30871	1
Vp025	31	Picture	MorphM7_02_orig.jpg ; MorphM7_10_LOWER.jpg	2756099	0	1	31663	186	0	next	hit	61
Vp025	31	Response	2	2787752	31653	1
Vp025	32	Picture	MorphM9_07_orig.jpg ; MorphM9_00_LOWER.jpg	2787762	0	185	36278	186	0	next	incorrect	63
Vp025	32	Response	1	2823912	36150	1
Vp025	33	Picture	MorphM3_06_orig.jpg ; MorphM3_00_LOWER.jpg	2824040	0	1	24521	163	0	next	hit	65
Vp025	33	Response	2	2848552	24512	1
Vp025	34	Picture	MorphF5_02_orig.jpg ; MorphF5_00_LOWER.jpg	2848561	0	162	34265	163	0	next	incorrect	67
Vp025	34	Response	1	2882711	34150	1
Vp025	35	Picture	MorphM8_03_orig.jpg ; MorphM8_00_LOWER.jpg	2882826	0	1	28928	2	0	next	incorrect	69
Vp025	35	Response	1	2911671	28845	1
Vp025	36	Picture	MorphM6_04_orig.jpg ; MorphM6_10_LOWER.jpg	2911754	0	1	23846	174	0	next	incorrect	71
Vp025	36	Response	1	2935591	23837	1
Vp025	37	Picture	MorphF9_03_orig.jpg ; MorphF9_00_LOWER.jpg	2935600	0	173	29280	393	0	next	incorrect	73
Vp025	37	Response	1	2964871	29271	1
Vp025	38	Picture	MorphF8_06_orig.jpg ; MorphF8_00_LOWER.jpg	2964880	0	220	25564	221	0	next	incorrect	75
Vp025	38	Response	1	2990310	25430	1
Vp025	39	Picture	MorphF6_10_orig.jpg ; MorphF6_00_LOWER.jpg	2990444	0	1	36995	163	0	next	hit	77
Vp025	39	Response	2	3027430	36986	1
Vp025	40	Picture	MorphM2_03_orig.jpg ; MorphM2_00_LOWER.jpg	3027439	0	162	40719	343	0	next	incorrect	79
Vp025	40	Response	1	3068150	40711	1
Vp025	41	Picture	MorphM4_04_orig.jpg ; MorphM4_10_LOWER.jpg	3068158	0	181	68122	182	0	next	hit	81
Vp025	41	Response	2	3136149	67991	1
Vp025	42	Picture	MorphM9_05_orig.jpg ; MorphM9_00_LOWER.jpg	3136280	0	1	41877	190	0	next	incorrect	83
Vp025	42	Response	1	3178149	41869	1
Vp025	43	Picture	MorphM8_05_orig.jpg ; MorphM8_00_LOWER.jpg	3178157	0	189	45361	400	0	next	hit	85
Vp025	43	Response	2	3223508	45351	1
Vp025	44	Picture	MorphM1_10_orig.jpg ; MorphM1_00_LOWER.jpg	3223518	0	211	23918	390	0	next	hit	87
Vp025	44	Response	2	3247428	23910	1
Vp025	45	Picture	MorphM4_08_orig.jpg ; MorphM4_00_LOWER.jpg	3247436	0	179	46887	181	0	next	hit	89
Vp025	45	Response	2	3294228	46792	1
Vp025	46	Picture	MorphF2_09_orig.jpg ; MorphF2_00_LOWER.jpg	3294323	0	2	30633	157	0	next	hit	91
Vp025	46	Response	2	3324947	30624	1
Vp025	47	Picture	MorphF1_10_orig.jpg ; MorphF1_00_LOWER.jpg	3324956	0	155	32880	339	0	next	hit	93
Vp025	47	Response	2	3357827	32871	1
Vp025	48	Picture	MorphF10_06_orig.jpg ; MorphF10_10_LOWER.jpg	3357836	0	184	26192	185	0	next	hit	95
Vp025	48	Response	2	3383907	26071	1
Vp025	49	Picture	MorphF7_01_orig.jpg ; MorphF7_10_LOWER.jpg	3384028	0	1	28768	162	0	next	hit	97
Vp025	49	Response	2	3412787	28759	1
Vp025	50	Picture	MorphM3_00_orig.jpg ; MorphM3_10_LOWER.jpg	3412796	0	161	31609	162	0	next	hit	99
Vp025	50	Response	2	3444306	31510	1
Vp025	51	Picture	MorphF5_03_orig.jpg ; MorphF5_00_LOWER.jpg	3444405	0	1	42066	2	0	next	incorrect	101
Vp025	51	Response	1	3486386	41981	1
Vp025	52	Picture	MorphM6_02_orig.jpg ; MorphM6_00_LOWER.jpg	3486471	0	1	29843	149	0	next	incorrect	103
Vp025	52	Response	1	3516305	29834	1
Vp025	53	Picture	MorphM3_07_orig.jpg ; MorphM3_00_LOWER.jpg	3516314	0	148	28799	292	0	next	hit	105
Vp025	53	Response	2	3545105	28791	1
Vp025	54	Picture	MorphF9_07_orig.jpg ; MorphF9_00_LOWER.jpg	3545113	0	144	28397	289	0	next	incorrect	107
Vp025	54	Response	1	3573505	28392	1
Vp025	55	Picture	MorphM9_06_orig.jpg ; MorphM9_00_LOWER.jpg	3573510	0	145	29072	146	0	next	incorrect	109
Vp025	55	Response	1	3602464	28954	1
Vp025	56	Picture	MorphF8_04_orig.jpg ; MorphF8_10_LOWER.jpg	3602582	0	1	37011	147	0	next	hit	111
Vp025	56	Response	2	3639584	37002	1
Vp025	57	Picture	MorphM10_08_orig.jpg ; MorphM10_10_LOWER.jpg	3639593	0	146	15919	296	0	next	hit	113
Vp025	57	Response	2	3655504	15911	1
Vp025	58	Picture	MorphM4_02_orig.jpg ; MorphM4_00_LOWER.jpg	3655512	0	150	67680	297	0	next	hit	115
Vp025	58	Response	2	3723183	67671	1
Vp025	59	Picture	MorphM10_04_orig.jpg ; MorphM10_10_LOWER.jpg	3723192	0	147	29737	148	0	next	hit	117
Vp025	59	Response	2	3752783	29591	1
Vp025	60	Picture	MorphF10_07_orig.jpg ; MorphF10_00_LOWER.jpg	3752929	0	1	32982	195	0	next	hit	119
Vp025	60	Response	2	3785903	32974	1
Vp025	61	Picture	MorphF3_02_orig.jpg ; MorphF3_10_LOWER.jpg	3785911	0	194	31642	196	0	next	hit	121
Vp025	61	Response	2	3817423	31512	1
Vp025	62	Picture	MorphM10_03_orig.jpg ; MorphM10_10_LOWER.jpg	3817553	0	2	35962	3	0	next	hit	123
Vp025	62	Response	2	3853422	35869	1
Vp025	63	Picture	MorphF2_09_orig.jpg ; MorphF2_10_LOWER.jpg	3853515	0	1	35165	2	0	next	hit	125
Vp025	63	Response	2	3888542	35027	1
Vp025	64	Picture	MorphF7_02_orig.jpg ; MorphF7_00_LOWER.jpg	3888680	0	1	33390	185	0	next	incorrect	127
Vp025	64	Response	1	3922061	33381	1
Vp025	65	Picture	MorphM5_06_orig.jpg ; MorphM5_10_LOWER.jpg	3922070	0	184	54058	185	0	next	incorrect	129
Vp025	65	Response	1	3975981	53911	1
Vp025	66	Picture	MorphF6_07_orig.jpg ; MorphF6_10_LOWER.jpg	3976128	0	1	24947	2	0	next	hit	131
Vp025	66	Response	2	4000941	24813	1
Vp025	67	Picture	MorphM7_02_orig.jpg ; MorphM7_00_LOWER.jpg	4001075	0	1	36996	162	0	next	incorrect	133
Vp025	67	Response	1	4038060	36985	1
Vp025	68	Picture	MorphF3_01_orig.jpg ; MorphF3_00_LOWER.jpg	4038071	0	161	20557	333	0	next	incorrect	135
Vp025	68	Response	1	4058620	20549	1
Vp025	69	Picture	MorphF6_02_orig.jpg ; MorphF6_00_LOWER.jpg	4058628	0	172	20739	174	0	next	incorrect	137
Vp025	69	Response	1	4079260	20632	1
Vp025	70	Picture	MorphM2_02_orig.jpg ; MorphM2_10_LOWER.jpg	4079367	0	2	21179	189	0	next	incorrect	139
Vp025	70	Response	1	4100540	21173	1
Vp025	71	Picture	MorphM1_06_orig.jpg ; MorphM1_10_LOWER.jpg	4100546	0	187	32002	352	0	next	hit	141
Vp025	71	Response	2	4132540	31994	1
Vp025	72	Picture	MorphM8_09_orig.jpg ; MorphM8_00_LOWER.jpg	4132548	0	165	25600	341	0	next	hit	143
Vp025	72	Response	2	4158139	25591	1
Vp025	73	Picture	MorphM1_03_orig.jpg ; MorphM1_10_LOWER.jpg	4158148	0	176	42373	177	0	next	hit	145
Vp025	73	Response	2	4200379	42231	1
Vp025	74	Picture	MorphM8_10_orig.jpg ; MorphM8_00_LOWER.jpg	4200521	0	1	39786	158	0	next	hit	147
Vp025	74	Response	2	4240299	39778	1
Vp025	75	Picture	MorphM9_04_orig.jpg ; MorphM9_00_LOWER.jpg	4240307	0	157	32269	158	0	next	incorrect	149
Vp025	75	Response	1	4272458	32151	1
Vp025	76	Picture	MorphF9_02_orig.jpg ; MorphF9_10_LOWER.jpg	4272576	0	1	19905	2	0	next	incorrect	151
Vp025	76	Response	1	4292378	19802	1
Vp025	77	Picture	MorphM5_03_orig.jpg ; MorphM5_00_LOWER.jpg	4292481	0	1	20146	159	0	next	incorrect	153
Vp025	77	Response	1	4312618	20137	1
Vp025	78	Picture	MorphF5_01_orig.jpg ; MorphF5_10_LOWER.jpg	4312627	0	158	24574	159	0	next	incorrect	155
Vp025	78	Response	1	4337098	24471	1
Vp025	79	Picture	MorphM4_05_orig.jpg ; MorphM4_10_LOWER.jpg	4337201	0	1	19025	218	0	next	hit	157
Vp025	79	Response	2	4356217	19016	1
Vp025	80	Picture	MorphF1_07_orig.jpg ; MorphF1_10_LOWER.jpg	4356226	0	217	23703	219	0	next	incorrect	159
Vp025	80	Response	1	4379817	23591	1
Vp025	81	Picture	MorphF2_01_orig.jpg ; MorphF2_00_LOWER.jpg	4379929	0	2	28265	3	0	next	incorrect	161
Vp025	81	Response	1	4408057	28128	1
Vp025	82	Picture	MorphF4_05_orig.jpg ; MorphF4_10_LOWER.jpg	4408194	0	1	21712	186	0	next	hit	163
Vp025	82	Response	2	4429897	21703	1
Vp025	83	Picture	MorphF9_00_orig.jpg ; MorphF9_10_LOWER.jpg	4429906	0	185	68479	363	0	next	incorrect	165
Vp025	83	Response	1	4498376	68470	1
Vp025	84	Picture	MorphF3_00_orig.jpg ; MorphF3_10_LOWER.jpg	4498385	0	178	28574	179	0	next	hit	167
Vp025	84	Response	2	4526856	28471	1
Vp025	85	Picture	MorphF7_06_orig.jpg ; MorphF7_00_LOWER.jpg	4526959	0	1	26407	2	0	next	hit	169
Vp025	85	Response	2	4553256	26297	1
Vp025	86	Picture	MorphM9_08_orig.jpg ; MorphM9_00_LOWER.jpg	4553366	0	1	84662	2	0	next	incorrect	171
Vp025	86	Response	1	4637895	84529	1
Vp025	87	Picture	MorphM1_09_orig.jpg ; MorphM1_10_LOWER.jpg	4638028	0	1	14436	163	0	next	hit	173
Vp025	87	Response	2	4652455	14427	1
Vp025	88	Picture	MorphF8_07_orig.jpg ; MorphF8_10_LOWER.jpg	4652464	0	162	11679	322	0	next	hit	175
Vp025	88	Response	2	4664134	11670	1
Vp025	89	Picture	MorphF9_01_orig.jpg ; MorphF9_00_LOWER.jpg	4664143	0	160	45675	161	0	next	hit	177
Vp025	89	Response	2	4709734	45591	1
Vp025	90	Picture	MorphM3_10_orig.jpg ; MorphM3_00_LOWER.jpg	4709818	0	1	9952	2	0	next	hit	179
Vp025	90	Response	2	4719654	9836	1
Vp025	91	Picture	MorphF1_06_orig.jpg ; MorphF1_00_LOWER.jpg	4719770	0	1	25173	175	0	next	incorrect	181
Vp025	91	Response	1	4744934	25164	1
Vp025	92	Picture	MorphF2_05_orig.jpg ; MorphF2_10_LOWER.jpg	4744943	0	174	62639	342	0	next	incorrect	183
Vp025	92	Response	1	4807573	62630	1
Vp025	93	Picture	MorphF7_03_orig.jpg ; MorphF7_00_LOWER.jpg	4807582	0	168	13703	169	0	next	hit	185
Vp025	93	Response	2	4821173	13591	1
Vp025	94	Picture	MorphF4_04_orig.jpg ; MorphF4_10_LOWER.jpg	4821285	0	1	20170	2	0	next	hit	187
Vp025	94	Response	2	4841333	20048	1
Vp025	95	Picture	MorphF7_03_orig.jpg ; MorphF7_10_LOWER.jpg	4841455	0	1	29857	2	0	next	hit	189
Vp025	95	Response	2	4871173	29718	1
Vp025	96	Picture	MorphF8_05_orig.jpg ; MorphF8_10_LOWER.jpg	4871312	0	1	20269	168	0	next	hit	191
Vp025	96	Response	2	4891572	20260	1
Vp025	97	Picture	MorphM2_09_orig.jpg ; MorphM2_00_LOWER.jpg	4891581	0	167	19360	348	0	next	hit	193
Vp025	97	Response	2	4910932	19351	1
Vp025	98	Picture	MorphM7_09_orig.jpg ; MorphM7_00_LOWER.jpg	4910941	0	181	18559	381	0	next	hit	195
Vp025	98	Response	2	4929492	18551	1
Vp025	99	Picture	MorphM1_07_orig.jpg ; MorphM1_00_LOWER.jpg	4929500	0	200	20369	201	0	next	hit	197
Vp025	99	Response	2	4949732	20232	1
Vp025	100	Picture	MorphM9_03_orig.jpg ; MorphM9_10_LOWER.jpg	4949869	0	1	17649	2	0	next	incorrect	199
Vp025	100	Response	1	4967412	17543	1
Vp025	101	Picture	MorphF7_04_orig.jpg ; MorphF7_10_LOWER.jpg	4967518	0	1	12076	2	0	next	hit	201
Vp025	101	Response	2	4979491	11973	1
Vp025	102	Picture	MorphF3_03_orig.jpg ; MorphF3_00_LOWER.jpg	4979594	0	1	26786	154	0	next	hit	203
Vp025	102	Response	2	5006371	26777	1
Vp025	103	Picture	MorphM10_07_orig.jpg ; MorphM10_00_LOWER.jpg	5006380	0	153	60479	337	0	next	hit	205
Vp025	103	Response	2	5066851	60471	1
Vp025	104	Picture	MorphM7_07_orig.jpg ; MorphM7_00_LOWER.jpg	5066859	0	184	15920	372	0	next	hit	207
Vp025	104	Response	2	5082770	15911	1
Vp025	105	Picture	MorphF10_00_orig.jpg ; MorphF10_10_LOWER.jpg	5082779	0	188	15580	189	0	next	hit	209
Vp025	105	Response	2	5098210	15431	1
Vp025	106	Picture	MorphF9_06_orig.jpg ; MorphF9_00_LOWER.jpg	5098359	0	1	19220	156	0	next	incorrect	211
Vp025	106	Response	1	5117570	19211	1
Vp025	107	Picture	MorphM2_01_orig.jpg ; MorphM2_10_LOWER.jpg	5117579	0	155	32879	340	0	next	incorrect	213
Vp025	107	Response	1	5150450	32871	1
Vp025	108	Picture	MorphM8_03_orig.jpg ; MorphM8_10_LOWER.jpg	5150458	0	185	16320	372	0	next	hit	215
Vp025	108	Response	2	5166770	16312	1
Vp025	109	Picture	MorphM7_01_orig.jpg ; MorphM7_00_LOWER.jpg	5166778	0	187	34001	344	0	next	incorrect	217
Vp025	109	Response	1	5200770	33992	1
Vp025	110	Picture	MorphF5_05_orig.jpg ; MorphF5_10_LOWER.jpg	5200779	0	157	20724	158	0	next	incorrect	219
Vp025	110	Response	1	5221409	20630	1
Vp025	111	Picture	MorphM10_05_orig.jpg ; MorphM10_10_LOWER.jpg	5221503	0	1	13535	2	0	next	hit	221
Vp025	111	Response	2	5234929	13426	1
Vp025	112	Picture	MorphM1_08_orig.jpg ; MorphM1_10_LOWER.jpg	5235038	0	1	20436	2	0	next	hit	223
Vp025	112	Response	2	5255329	20291	1
Vp025	113	Picture	MorphM6_09_orig.jpg ; MorphM6_00_LOWER.jpg	5255474	0	1	30102	155	0	next	incorrect	225
Vp025	113	Response	1	5285569	30095	1
Vp025	114	Picture	MorphF10_02_orig.jpg ; MorphF10_10_LOWER.jpg	5285576	0	154	11761	357	0	next	hit	227
Vp025	114	Response	2	5297328	11752	1
Vp025	115	Picture	MorphM6_07_orig.jpg ; MorphM6_10_LOWER.jpg	5297337	0	203	11440	378	0	next	incorrect	229
Vp025	115	Response	1	5308768	11431	1
Vp025	116	Picture	MorphM10_01_orig.jpg ; MorphM10_10_LOWER.jpg	5308777	0	175	19917	338	0	next	hit	231
Vp025	116	Response	2	5328688	19911	1
Vp025	117	Picture	MorphM9_09_orig.jpg ; MorphM9_00_LOWER.jpg	5328694	0	163	18803	366	0	next	incorrect	233
Vp025	117	Response	1	5347488	18794	1
Vp025	118	Picture	MorphM2_10_orig.jpg ; MorphM2_00_LOWER.jpg	5347497	0	203	26609	204	0	next	incorrect	235
Vp025	118	Response	1	5373968	26471	1
Vp025	119	Picture	MorphM10_00_orig.jpg ; MorphM10_10_LOWER.jpg	5374106	0	1	20569	2	0	next	hit	237
Vp025	119	Response	2	5394528	20422	1
Vp025	120	Picture	MorphM1_01_orig.jpg ; MorphM1_00_LOWER.jpg	5394675	0	1	39809	2	0	next	incorrect	239
Vp025	120	Response	1	5434367	39692	1
Vp025	121	Picture	MorphF1_01_orig.jpg ; MorphF1_10_LOWER.jpg	5434484	0	1	17730	186	0	next	incorrect	241
Vp025	121	Response	1	5452207	17723	1
Vp025	122	Picture	MorphF4_08_orig.jpg ; MorphF4_10_LOWER.jpg	5452214	0	185	26962	346	0	next	hit	243
Vp025	122	Response	2	5479167	26953	1
Vp025	123	Picture	MorphM8_08_orig.jpg ; MorphM8_10_LOWER.jpg	5479176	0	161	16319	325	0	next	hit	245
Vp025	123	Response	2	5495487	16311	1
Vp025	124	Picture	MorphM4_10_orig.jpg ; MorphM4_10_LOWER.jpg	5495495	0	164	20720	309	0	next	hit	247
Vp025	124	Response	2	5516206	20711	1
Vp025	125	Picture	MorphF10_10_orig.jpg ; MorphF10_00_LOWER.jpg	5516215	0	145	18800	333	0	next	hit	249
Vp025	125	Response	2	5535006	18791	1
Vp025	126	Picture	MorphF2_10_orig.jpg ; MorphF2_00_LOWER.jpg	5535015	0	188	20888	189	0	next	hit	251
Vp025	126	Response	2	5555806	20791	1
Vp025	127	Picture	MorphF3_09_orig.jpg ; MorphF3_00_LOWER.jpg	5555903	0	1	23090	2	0	next	hit	253
Vp025	127	Response	2	5578846	22943	1
Vp025	128	Picture	MorphF9_03_orig.jpg ; MorphF9_10_LOWER.jpg	5578993	0	1	14022	178	0	next	incorrect	255
Vp025	128	Response	1	5593006	14013	1
Vp025	129	Picture	MorphF6_05_orig.jpg ; MorphF6_10_LOWER.jpg	5593015	0	177	20479	178	0	next	hit	257
Vp025	129	Response	2	5613405	20390	1
Vp025	130	Picture	MorphM8_04_orig.jpg ; MorphM8_10_LOWER.jpg	5613494	0	1	20170	2	0	next	hit	259
Vp025	130	Response	2	5633565	20071	1
Vp025	131	Picture	MorphM7_03_orig.jpg ; MorphM7_10_LOWER.jpg	5633664	0	1	22028	2	0	next	hit	261
Vp025	131	Response	2	5655565	21901	1
Vp025	132	Picture	MorphM6_09_orig.jpg ; MorphM6_10_LOWER.jpg	5655692	0	1	14199	2	0	next	incorrect	263
Vp025	132	Response	1	5669805	14113	1
Vp025	133	Picture	MorphM5_08_orig.jpg ; MorphM5_10_LOWER.jpg	5669891	0	1	16962	158	0	next	incorrect	265
Vp025	133	Response	1	5686845	16954	1
Vp025	134	Picture	MorphM6_03_orig.jpg ; MorphM6_10_LOWER.jpg	5686853	0	157	17009	158	0	next	incorrect	267
Vp025	134	Response	1	5703725	16872	1
Vp025	135	Picture	MorphM10_07_orig.jpg ; MorphM10_10_LOWER.jpg	5703862	0	1	12586	155	0	next	hit	269
Vp025	135	Response	2	5716444	12582	1
Vp025	136	Picture	MorphM9_07_orig.jpg ; MorphM9_10_LOWER.jpg	5716448	0	154	15944	155	0	next	incorrect	271
Vp025	136	Response	1	5732284	15836	1
Vp025	137	Picture	MorphM2_08_orig.jpg ; MorphM2_00_LOWER.jpg	5732392	0	1	23581	174	0	next	incorrect	273
Vp025	137	Response	1	5755964	23572	1
Vp025	138	Picture	MorphF9_05_orig.jpg ; MorphF9_10_LOWER.jpg	5755973	0	173	18484	175	0	next	incorrect	275
Vp025	138	Response	1	5774364	18391	1
Vp025	139	Picture	MorphF6_00_orig.jpg ; MorphF6_00_LOWER.jpg	5774457	0	2	15659	3	0	next	incorrect	277
Vp025	139	Response	1	5790044	15587	1
Vp025	140	Picture	MorphM1_06_orig.jpg ; MorphM1_00_LOWER.jpg	5790116	0	1	46312	2	0	next	hit	279
Vp025	140	Response	2	5836283	46167	1
Vp025	141	Picture	MorphF5_03_orig.jpg ; MorphF5_10_LOWER.jpg	5836428	0	1	12606	2	0	next	incorrect	281
Vp025	141	Response	1	5848924	12496	1
Vp025	142	Picture	MorphF7_10_orig.jpg ; MorphF7_10_LOWER.jpg	5849034	0	1	10698	185	0	next	hit	283
Vp025	142	Response	2	5859723	10689	1
Vp025	143	Picture	MorphF6_06_orig.jpg ; MorphF6_00_LOWER.jpg	5859732	0	184	12235	342	0	next	incorrect	285
Vp025	143	Response	1	5871963	12231	1
Vp025	144	Picture	MorphM7_03_orig.jpg ; MorphM7_00_LOWER.jpg	5871967	0	158	20857	160	0	next	hit	287
Vp025	144	Response	2	5892763	20796	1
Vp025	145	Picture	MorphM2_10_orig.jpg ; MorphM2_10_LOWER.jpg	5892824	0	2	14586	147	0	next	hit	289
Vp025	145	Response	2	5907403	14579	1
Vp025	146	Picture	MorphM3_02_orig.jpg ; MorphM3_00_LOWER.jpg	5907410	0	145	23234	146	0	next	incorrect	291
Vp025	146	Response	1	5930523	23113	1
Vp025	147	Picture	MorphM10_08_orig.jpg ; MorphM10_00_LOWER.jpg	5930644	0	1	17914	2	0	next	hit	293
Vp025	147	Response	2	5948442	17798	1
Vp025	148	Picture	MorphF10_00_orig.jpg ; MorphF10_00_LOWER.jpg	5948558	0	1	20303	2	0	next	hit	295
Vp025	148	Response	2	5968762	20204	1
Vp025	149	Picture	MorphM7_10_orig.jpg ; MorphM7_10_LOWER.jpg	5968861	0	1	18149	165	0	next	hit	297
Vp025	149	Response	2	5987002	18141	1
Vp025	150	Picture	MorphF5_07_orig.jpg ; MorphF5_00_LOWER.jpg	5987010	0	164	30020	165	0	next	incorrect	299
Vp025	150	Response	1	6016922	29912	1
Vp025	151	Picture	MorphF1_08_orig.jpg ; MorphF1_10_LOWER.jpg	6017030	0	1	18140	175	0	next	incorrect	301
Vp025	151	Response	1	6035161	18131	1
Vp025	152	Picture	MorphF3_05_orig.jpg ; MorphF3_10_LOWER.jpg	6035170	0	174	18220	175	0	next	incorrect	303
Vp025	152	Response	1	6053321	18151	1
Vp025	153	Picture	MorphF5_01_orig.jpg ; MorphF5_00_LOWER.jpg	6053390	0	1	29591	2	0	next	incorrect	305
Vp025	153	Response	1	6082841	29451	1
Vp025	154	Picture	MorphF8_07_orig.jpg ; MorphF8_00_LOWER.jpg	6082981	0	1	17118	3	0	next	incorrect	307
Vp025	154	Response	1	6099961	16980	1
Vp025	155	Picture	MorphM9_01_orig.jpg ; MorphM9_00_LOWER.jpg	6100099	0	2	20436	3	0	next	incorrect	309
Vp025	155	Response	1	6120441	20342	1
Vp025	156	Picture	MorphM3_01_orig.jpg ; MorphM3_10_LOWER.jpg	6120535	0	1	15791	2	0	next	hit	311
Vp025	156	Response	2	6136200	15665	1
Vp025	157	Picture	MorphM4_06_orig.jpg ; MorphM4_00_LOWER.jpg	6136326	0	1	15642	151	0	next	hit	313
Vp025	157	Response	2	6151960	15634	1
Vp025	158	Picture	MorphF2_07_orig.jpg ; MorphF2_00_LOWER.jpg	6151968	0	150	12081	295	0	next	hit	315
Vp025	158	Response	2	6164040	12072	1
Vp025	159	Picture	MorphF10_04_orig.jpg ; MorphF10_00_LOWER.jpg	6164049	0	145	12560	336	0	next	hit	317
Vp025	159	Response	2	6176600	12551	1
Vp025	160	Picture	MorphM7_08_orig.jpg ; MorphM7_00_LOWER.jpg	6176609	0	191	12240	350	0	next	hit	319
Vp025	160	Response	2	6188840	12231	1
Vp025	161	Picture	MorphM1_04_orig.jpg ; MorphM1_10_LOWER.jpg	6188849	0	159	32139	160	0	next	hit	321
Vp025	161	Response	2	6220840	31991	1
Vp025	162	Picture	MorphM9_01_orig.jpg ; MorphM9_10_LOWER.jpg	6220988	0	1	11146	2	0	next	incorrect	323
Vp025	162	Response	1	6232040	11052	1
Vp025	163	Picture	MorphF10_03_orig.jpg ; MorphF10_00_LOWER.jpg	6232134	0	1	13005	2	0	next	incorrect	325
Vp025	163	Response	1	6244999	12865	1
Vp025	164	Picture	MorphF9_02_orig.jpg ; MorphF9_00_LOWER.jpg	6245139	0	1	13004	2	0	next	incorrect	327
Vp025	164	Response	1	6258039	12900	1
Vp025	165	Picture	MorphF3_08_orig.jpg ; MorphF3_10_LOWER.jpg	6258143	0	1	17985	197	0	next	hit	329
Vp025	165	Response	2	6276119	17976	1
Vp025	166	Picture	MorphF4_02_orig.jpg ; MorphF4_00_LOWER.jpg	6276128	0	196	13730	197	0	next	incorrect	331
Vp025	166	Response	1	6289719	13591	1
Vp025	167	Picture	MorphM6_06_orig.jpg ; MorphM6_00_LOWER.jpg	6289858	0	1	15630	163	0	next	incorrect	333
Vp025	167	Response	1	6305479	15621	1
Vp025	168	Picture	MorphM2_06_orig.jpg ; MorphM2_10_LOWER.jpg	6305488	0	162	39957	310	0	next	incorrect	335
Vp025	168	Response	1	6345399	39911	1
Vp025	169	Picture	MorphM6_08_orig.jpg ; MorphM6_10_LOWER.jpg	6345445	0	148	20582	149	0	next	incorrect	337
Vp025	169	Response	1	6365878	20433	1
Vp025	170	Picture	MorphF8_03_orig.jpg ; MorphF8_10_LOWER.jpg	6366027	0	1	29990	2	0	next	incorrect	339
Vp025	170	Response	1	6395878	29851	1
Vp025	171	Picture	MorphF10_08_orig.jpg ; MorphF10_10_LOWER.jpg	6396017	0	1	9820	2	0	next	hit	341
Vp025	171	Response	2	6405718	9701	1
Vp025	172	Picture	MorphF2_02_orig.jpg ; MorphF2_10_LOWER.jpg	6405837	0	1	21762	2	0	next	incorrect	343
Vp025	172	Response	1	6427478	21641	1
Vp025	173	Picture	MorphF7_01_orig.jpg ; MorphF7_00_LOWER.jpg	6427599	0	1	25213	2	0	next	hit	345
Vp025	173	Response	2	6452677	25078	2
Vp025	174	Picture	MorphM6_03_orig.jpg ; MorphM6_00_LOWER.jpg	6452812	0	1	13629	174	0	next	incorrect	347
Vp025	174	Response	1	6466437	13625	1
Vp025	175	Picture	MorphF2_02_orig.jpg ; MorphF2_00_LOWER.jpg	6466441	0	173	14885	323	0	next	incorrect	349
Vp025	175	Response	1	6481317	14876	1
Vp025	176	Picture	MorphM3_09_orig.jpg ; MorphM3_00_LOWER.jpg	6481326	0	150	17002	151	0	next	hit	351
Vp025	176	Response	2	6498197	16871	1
Vp025	177	Picture	MorphF8_01_orig.jpg ; MorphF8_10_LOWER.jpg	6498328	0	1	59050	2	0	next	incorrect	353
Vp025	177	Response	1	6557237	58909	1
Vp025	178	Picture	MorphF2_01_orig.jpg ; MorphF2_10_LOWER.jpg	6557378	0	1	24347	205	0	next	incorrect	355
Vp025	178	Response	1	6581716	24338	1
Vp025	179	Picture	MorphF9_08_orig.jpg ; MorphF9_10_LOWER.jpg	6581725	0	204	10155	205	0	next	hit	357
Vp025	179	Response	2	6591796	10071	1
Vp025	180	Picture	MorphM10_10_orig.jpg ; MorphM10_00_LOWER.jpg	6591880	0	1	16005	186	0	next	hit	359
Vp025	180	Response	2	6607876	15996	1
Vp025	181	Picture	MorphF2_06_orig.jpg ; MorphF2_10_LOWER.jpg	6607885	0	185	13678	360	0	next	hit	361
Vp025	181	Response	2	6621556	13671	1
Vp025	182	Picture	MorphM1_04_orig.jpg ; MorphM1_00_LOWER.jpg	6621563	0	175	17159	177	0	next	hit	363
Vp025	182	Response	2	6638596	17033	1
Vp025	183	Picture	MorphF2_05_orig.jpg ; MorphF2_00_LOWER.jpg	6638722	0	2	34502	3	0	next	incorrect	365
Vp025	183	Response	1	6673155	34433	1
Vp025	184	Picture	MorphF3_10_orig.jpg ; MorphF3_00_LOWER.jpg	6673224	0	1	15060	202	0	next	hit	367
Vp025	184	Response	2	6688275	15051	1
Vp025	185	Picture	MorphM3_04_orig.jpg ; MorphM3_00_LOWER.jpg	6688284	0	201	11198	351	0	next	hit	369
Vp025	185	Response	2	6699475	11191	1
Vp025	186	Picture	MorphF1_10_orig.jpg ; MorphF1_10_LOWER.jpg	6699482	0	150	25096	151	0	next	hit	371
Vp025	186	Response	2	6724435	24953	1
Vp025	187	Picture	MorphM7_05_orig.jpg ; MorphM7_00_LOWER.jpg	6724578	0	1	12425	184	0	next	hit	373
Vp025	187	Response	2	6736995	12417	1
Vp025	188	Picture	MorphF2_03_orig.jpg ; MorphF2_00_LOWER.jpg	6737003	0	183	21812	184	0	next	incorrect	375
Vp025	188	Response	1	6758675	21672	1
Vp025	189	Picture	MorphM7_10_orig.jpg ; MorphM7_00_LOWER.jpg	6758815	0	1	13228	176	0	next	hit	377
Vp025	189	Response	2	6772034	13219	1
Vp025	190	Picture	MorphF7_00_orig.jpg ; MorphF7_00_LOWER.jpg	6772043	0	175	25785	176	0	next	incorrect	379
Vp025	190	Response	1	6797714	25671	1
Vp025	191	Picture	MorphF5_06_orig.jpg ; MorphF5_10_LOWER.jpg	6797828	0	1	29655	204	0	next	incorrect	381
Vp025	191	Response	1	6827474	29646	1
Vp025	192	Picture	MorphF2_00_orig.jpg ; MorphF2_00_LOWER.jpg	6827483	0	203	14268	204	0	next	incorrect	383
Vp025	192	Response	1	6841634	14151	1
Vp025	193	Picture	MorphM9_00_orig.jpg ; MorphM9_00_LOWER.jpg	6841751	0	1	10291	194	0	next	incorrect	385
Vp025	193	Response	1	6852034	10283	1
Vp025	194	Picture	MorphM4_07_orig.jpg ; MorphM4_10_LOWER.jpg	6852042	0	193	9439	369	0	next	hit	387
Vp025	194	Response	2	6861474	9432	1
Vp025	195	Picture	MorphF7_04_orig.jpg ; MorphF7_00_LOWER.jpg	6861481	0	176	44894	177	0	next	incorrect	389
Vp025	195	Response	1	6906273	44792	1
Vp025	196	Picture	MorphM5_09_orig.jpg ; MorphM5_00_LOWER.jpg	6906375	0	1	19109	2	0	next	incorrect	391
Vp025	196	Response	1	6925393	19018	1
Vp025	197	Picture	MorphM7_06_orig.jpg ; MorphM7_00_LOWER.jpg	6925484	0	1	15117	145	0	next	hit	393
Vp025	197	Response	2	6940593	15109	1
Vp025	198	Picture	MorphM10_01_orig.jpg ; MorphM10_00_LOWER.jpg	6940601	0	144	16730	145	0	next	incorrect	395
Vp025	198	Response	1	6957233	16632	1
Vp025	199	Picture	MorphF1_07_orig.jpg ; MorphF1_00_LOWER.jpg	6957331	0	1	13350	188	0	next	incorrect	397
Vp025	199	Response	1	6970673	13342	1
Vp025	200	Picture	MorphF3_07_orig.jpg ; MorphF3_00_LOWER.jpg	6970681	0	187	12640	340	0	next	incorrect	399
Vp025	200	Response	1	6983312	12631	1
Vp025	201	Picture	MorphM3_03_orig.jpg ; MorphM3_10_LOWER.jpg	6983321	0	153	12957	354	0	next	hit	401
Vp025	201	Response	2	6996272	12951	1
Vp025	202	Picture	MorphF8_02_orig.jpg ; MorphF8_00_LOWER.jpg	6996278	0	201	21431	202	0	next	incorrect	403
Vp025	202	Response	1	7017632	21354	1
Vp025	203	Picture	MorphF6_10_orig.jpg ; MorphF6_10_LOWER.jpg	7017709	0	1	13403	2	0	next	hit	405
Vp025	203	Response	2	7030992	13283	1
Vp025	204	Picture	MorphF5_09_orig.jpg ; MorphF5_10_LOWER.jpg	7031112	0	1	17516	2	0	next	incorrect	407
Vp025	204	Response	1	7048512	17400	1
Vp025	205	Picture	MorphM2_03_orig.jpg ; MorphM2_10_LOWER.jpg	7048628	0	1	39677	2	0	next	incorrect	409
Vp025	205	Response	1	7088191	39563	1
Vp025	206	Picture	MorphF3_00_orig.jpg ; MorphF3_00_LOWER.jpg	7088305	0	1	34236	2	0	next	hit	411
Vp025	206	Response	2	7122431	34126	1
Vp025	207	Picture	MorphM8_06_orig.jpg ; MorphM8_00_LOWER.jpg	7122541	0	1	13257	148	0	next	hit	413
Vp025	207	Response	2	7135791	13250	1
Vp025	208	Picture	MorphM7_07_orig.jpg ; MorphM7_10_LOWER.jpg	7135798	0	147	11121	319	0	next	hit	415
Vp025	208	Response	2	7146911	11113	1
Vp025	209	Picture	MorphF7_08_orig.jpg ; MorphF7_10_LOWER.jpg	7146919	0	172	20740	173	0	next	hit	417
Vp025	209	Response	2	7167551	20632	1
Vp025	210	Picture	MorphM1_02_orig.jpg ; MorphM1_10_LOWER.jpg	7167659	0	1	24681	2	0	next	hit	419
Vp025	210	Response	2	7192191	24532	1
Vp025	211	Picture	MorphF2_00_orig.jpg ; MorphF2_10_LOWER.jpg	7192340	0	1	16986	2	0	next	incorrect	421
Vp025	211	Response	1	7209230	16890	1
Vp025	212	Picture	MorphF8_08_orig.jpg ; MorphF8_00_LOWER.jpg	7209326	0	1	15752	174	0	next	incorrect	423
Vp025	212	Response	1	7225070	15744	1
Vp025	213	Picture	MorphF3_01_orig.jpg ; MorphF3_10_LOWER.jpg	7225078	0	173	10721	373	0	next	hit	425
Vp025	213	Response	2	7235790	10712	1
Vp025	214	Picture	MorphM7_00_orig.jpg ; MorphM7_00_LOWER.jpg	7235799	0	200	13469	201	0	next	hit	427
Vp025	214	Response	2	7249150	13351	1
Vp025	215	Picture	MorphF4_01_orig.jpg ; MorphF4_10_LOWER.jpg	7249268	0	1	16289	168	0	next	hit	429
Vp025	215	Response	2	7265550	16282	1
Vp025	216	Picture	MorphF9_06_orig.jpg ; MorphF9_10_LOWER.jpg	7265557	0	167	11445	168	0	next	incorrect	431
Vp025	216	Response	1	7276910	11353	1
Vp025	217	Picture	MorphM6_07_orig.jpg ; MorphM6_00_LOWER.jpg	7277002	0	1	19595	179	0	next	incorrect	433
Vp025	217	Response	1	7296590	19588	1
Vp025	218	Picture	MorphM8_05_orig.jpg ; MorphM8_10_LOWER.jpg	7296597	0	178	12240	324	0	next	hit	435
Vp025	218	Response	2	7308829	12232	1
Vp025	219	Picture	MorphF9_09_orig.jpg ; MorphF9_00_LOWER.jpg	7308837	0	146	16733	147	0	next	hit	437
Vp025	219	Response	2	7325469	16632	1
Vp025	220	Picture	MorphM5_01_orig.jpg ; MorphM5_10_LOWER.jpg	7325570	0	1	15908	150	0	next	hit	439
Vp025	220	Response	2	7341469	15899	1
Vp025	221	Picture	MorphF4_07_orig.jpg ; MorphF4_10_LOWER.jpg	7341478	0	149	17664	150	0	next	hit	441
Vp025	221	Response	2	7359069	17591	1
Vp025	222	Picture	MorphF5_05_orig.jpg ; MorphF5_00_LOWER.jpg	7359142	0	1	18578	2	0	next	hit	443
Vp025	222	Response	2	7377629	18487	1
Vp025	223	Picture	MorphF10_07_orig.jpg ; MorphF10_10_LOWER.jpg	7377720	0	1	51354	2	0	next	hit	445
Vp025	223	Response	2	7428988	51268	1
Vp025	224	Picture	MorphF7_05_orig.jpg ; MorphF7_00_LOWER.jpg	7429074	0	1	22294	2	0	next	hit	447
Vp025	224	Response	2	7451228	22154	1
Vp025	225	Picture	MorphF3_08_orig.jpg ; MorphF3_00_LOWER.jpg	7451368	0	1	25478	2	0	next	incorrect	449
Vp025	225	Response	1	7476748	25380	1
Vp025	226	Picture	MorphM3_01_orig.jpg ; MorphM3_00_LOWER.jpg	7476846	0	1	11545	2	0	next	hit	451
Vp025	226	Response	2	7488268	11422	1
Vp025	227	Picture	MorphF10_09_orig.jpg ; MorphF10_00_LOWER.jpg	7488391	0	1	10844	172	0	next	hit	453
Vp025	227	Response	2	7499228	10837	1
Vp025	228	Picture	MorphF6_06_orig.jpg ; MorphF6_10_LOWER.jpg	7499235	0	171	13174	172	0	next	hit	455
Vp025	228	Response	2	7512347	13112	1
Vp025	229	Picture	MorphF8_05_orig.jpg ; MorphF8_00_LOWER.jpg	7512409	0	1	10616	2	0	next	incorrect	457
Vp025	229	Response	1	7522907	10498	1
Vp025	230	Picture	MorphM10_09_orig.jpg ; MorphM10_00_LOWER.jpg	7523025	0	1	9410	146	0	next	hit	459
Vp025	230	Response	2	7532427	9402	1
Vp025	231	Picture	MorphM5_03_orig.jpg ; MorphM5_10_LOWER.jpg	7532435	0	145	15935	146	0	next	hit	461
Vp025	231	Response	2	7548267	15832	1
Vp025	232	Picture	MorphF1_02_orig.jpg ; MorphF1_10_LOWER.jpg	7548370	0	1	18386	194	0	next	incorrect	463
Vp025	232	Response	1	7566747	18377	1
Vp025	233	Picture	MorphM1_00_orig.jpg ; MorphM1_10_LOWER.jpg	7566756	0	193	10675	194	0	next	hit	465
Vp025	233	Response	2	7577307	10551	1
Vp025	234	Picture	MorphF5_00_orig.jpg ; MorphF5_00_LOWER.jpg	7577431	0	1	13005	2	0	next	hit	467
Vp025	234	Response	2	7590347	12916	1
Vp025	235	Picture	MorphM7_06_orig.jpg ; MorphM7_10_LOWER.jpg	7590436	0	1	10560	190	0	next	hit	469
Vp025	235	Response	2	7600987	10551	1
Vp025	236	Picture	MorphF1_05_orig.jpg ; MorphF1_00_LOWER.jpg	7600996	0	189	10639	355	0	next	incorrect	471
Vp025	236	Response	1	7611627	10631	1
Vp025	237	Picture	MorphF8_00_orig.jpg ; MorphF8_10_LOWER.jpg	7611635	0	166	11280	332	0	next	incorrect	473
Vp025	237	Response	1	7622906	11271	1
Vp025	238	Picture	MorphM9_10_orig.jpg ; MorphM9_10_LOWER.jpg	7622915	0	166	12373	167	0	next	hit	475
Vp025	238	Response	2	7635226	12311	1
Vp025	239	Picture	MorphF4_07_orig.jpg ; MorphF4_00_LOWER.jpg	7635288	0	1	13535	2	0	next	incorrect	477
Vp025	239	Response	1	7648747	13459	1
Vp025	240	Picture	MorphM2_09_orig.jpg ; MorphM2_10_LOWER.jpg	7648823	0	1	16853	2	0	next	hit	479
Vp025	240	Response	2	7665546	16723	1
Vp025	241	Picture	MorphM10_06_orig.jpg ; MorphM10_10_LOWER.jpg	7665676	0	1	21099	2	0	next	hit	481
Vp025	241	Response	2	7686666	20990	1
Vp025	242	Picture	MorphF3_03_orig.jpg ; MorphF3_10_LOWER.jpg	7686775	0	1	51221	2	0	next	incorrect	483
Vp025	242	Response	1	7737865	51090	1
Vp025	243	Picture	MorphM5_02_orig.jpg ; MorphM5_00_LOWER.jpg	7737996	0	1	33558	150	0	next	hit	485
Vp025	243	Response	2	7771545	33549	1
Vp025	244	Picture	MorphM3_05_orig.jpg ; MorphM3_00_LOWER.jpg	7771554	0	149	17758	321	0	next	hit	487
Vp025	244	Response	2	7789305	17751	1
Vp025	245	Picture	MorphF6_07_orig.jpg ; MorphF6_00_LOWER.jpg	7789312	0	172	21762	345	0	next	hit	489
Vp025	245	Response	2	7811065	21753	1
Vp025	246	Picture	MorphM1_05_orig.jpg ; MorphM1_00_LOWER.jpg	7811074	0	173	18882	174	0	next	hit	491
Vp025	246	Response	2	7829865	18791	1
Vp025	247	Picture	MorphF3_04_orig.jpg ; MorphF3_10_LOWER.jpg	7829956	0	1	19196	180	0	next	hit	493
Vp025	247	Response	2	7849144	19188	1
Vp025	248	Picture	MorphF5_07_orig.jpg ; MorphF5_10_LOWER.jpg	7849152	0	179	20614	180	0	next	hit	495
Vp025	248	Response	2	7869704	20552	1
Vp025	249	Picture	MorphF9_01_orig.jpg ; MorphF9_10_LOWER.jpg	7869766	0	1	17866	183	0	next	incorrect	497
Vp025	249	Response	1	7887624	17858	1
Vp025	250	Picture	MorphM1_00_orig.jpg ; MorphM1_00_LOWER.jpg	7887632	0	182	16768	183	0	next	hit	499
Vp025	250	Response	2	7904264	16632	1
Vp025	251	Picture	MorphM2_04_orig.jpg ; MorphM2_00_LOWER.jpg	7904400	0	1	15631	162	0	next	incorrect	501
Vp025	251	Response	1	7920024	15624	1
Vp025	252	Picture	MorphF10_08_orig.jpg ; MorphF10_00_LOWER.jpg	7920031	0	161	14492	162	0	next	hit	503
Vp025	252	Response	2	7934423	14392	1
Vp025	253	Picture	MorphM10_00_orig.jpg ; MorphM10_00_LOWER.jpg	7934523	0	1	40075	2	0	next	hit	505
Vp025	253	Response	2	7974503	39980	1
Vp025	254	Picture	MorphM1_03_orig.jpg ; MorphM1_00_LOWER.jpg	7974598	0	1	21352	147	0	next	hit	507
Vp025	254	Response	2	7995943	21345	1
Vp025	255	Picture	MorphF7_02_orig.jpg ; MorphF7_10_LOWER.jpg	7995950	0	146	35177	147	0	next	hit	509
Vp025	255	Response	2	8030983	35033	1
Vp025	256	Picture	MorphF3_06_orig.jpg ; MorphF3_00_LOWER.jpg	8031127	0	1	28504	161	0	next	incorrect	511
Vp025	256	Response	1	8059622	28495	1
Vp025	257	Picture	MorphM5_04_orig.jpg ; MorphM5_10_LOWER.jpg	8059631	0	160	19135	161	0	next	hit	513
Vp025	257	Response	2	8078662	19031	1
Vp025	258	Picture	MorphM3_05_orig.jpg ; MorphM3_10_LOWER.jpg	8078766	0	1	38881	2	0	next	hit	515
Vp025	258	Response	2	8117542	38776	1
Vp025	259	Picture	MorphM9_04_orig.jpg ; MorphM9_10_LOWER.jpg	8117647	0	1	11810	2	0	next	incorrect	517
Vp025	259	Response	1	8129382	11735	1
Vp025	260	Picture	MorphF7_10_orig.jpg ; MorphF7_00_LOWER.jpg	8129457	0	1	15791	2	0	next	hit	519
Vp025	260	Response	2	8145141	15684	1
Vp025	261	Picture	MorphF5_08_orig.jpg ; MorphF5_10_LOWER.jpg	8145248	0	1	31022	164	0	next	hit	521
Vp025	261	Response	2	8176261	31013	1
Vp025	262	Picture	MorphM4_01_orig.jpg ; MorphM4_10_LOWER.jpg	8176270	0	163	16882	164	0	next	hit	523
Vp025	262	Response	2	8193061	16791	1
Vp025	263	Picture	MorphM9_02_orig.jpg ; MorphM9_10_LOWER.jpg	8193152	0	1	11517	163	0	next	incorrect	525
Vp025	263	Response	1	8204661	11509	1
Vp025	264	Picture	MorphM1_08_orig.jpg ; MorphM1_00_LOWER.jpg	8204669	0	162	8639	310	0	next	hit	527
Vp025	264	Response	2	8213301	8632	1
Vp025	265	Picture	MorphF3_06_orig.jpg ; MorphF3_10_LOWER.jpg	8213308	0	148	20184	149	0	next	hit	529
Vp025	265	Response	2	8233381	20073	1
Vp025	266	Picture	MorphM7_00_orig.jpg ; MorphM7_10_LOWER.jpg	8233492	0	1	14066	3	0	next	hit	531
Vp025	266	Response	2	8247460	13968	1
Vp025	267	Picture	MorphF1_09_orig.jpg ; MorphF1_10_LOWER.jpg	8247558	0	2	11147	3	0	next	incorrect	533
Vp025	267	Response	1	8258580	11022	1
Vp025	268	Picture	MorphF10_06_orig.jpg ; MorphF10_00_LOWER.jpg	8258705	0	1	22123	173	0	next	hit	535
Vp025	268	Response	2	8280820	22115	1
Vp025	269	Picture	MorphM3_00_orig.jpg ; MorphM3_00_LOWER.jpg	8280828	0	172	12113	173	0	next	hit	537
Vp025	269	Response	2	8292820	11992	1
Vp025	270	Picture	MorphF1_02_orig.jpg ; MorphF1_00_LOWER.jpg	8292941	0	1	9806	149	0	next	incorrect	539
Vp025	270	Response	1	8302740	9799	1
Vp025	271	Picture	MorphM5_02_orig.jpg ; MorphM5_10_LOWER.jpg	8302747	0	148	15760	327	0	next	hit	541
Vp025	271	Response	2	8318500	15753	1
Vp025	272	Picture	MorphM7_08_orig.jpg ; MorphM7_10_LOWER.jpg	8318507	0	179	20215	180	0	next	hit	543
Vp025	272	Response	2	8338660	20153	1
Vp025	273	Picture	MorphF8_01_orig.jpg ; MorphF8_00_LOWER.jpg	8338722	0	1	11678	2	0	next	incorrect	545
Vp025	273	Response	1	8350260	11538	1
Vp025	274	Picture	MorphM2_07_orig.jpg ; MorphM2_10_LOWER.jpg	8350400	0	1	16587	2	0	next	hit	547
Vp025	274	Response	2	8366899	16499	1
Vp025	275	Picture	MorphF4_02_orig.jpg ; MorphF4_10_LOWER.jpg	8366987	0	1	18561	152	0	next	hit	549
Vp025	275	Response	2	8385539	18552	1
Vp025	276	Picture	MorphF5_10_orig.jpg ; MorphF5_10_LOWER.jpg	8385548	0	151	23760	295	0	next	hit	551
Vp025	276	Response	2	8409299	23751	1
Vp025	277	Picture	MorphF8_10_orig.jpg ; MorphF8_10_LOWER.jpg	8409308	0	144	16066	145	0	next	hit	553
Vp025	277	Response	2	8425299	15991	1
Vp025	278	Picture	MorphM4_07_orig.jpg ; MorphM4_00_LOWER.jpg	8425374	0	1	18844	2	0	next	hit	555
Vp025	278	Response	2	8444099	18725	1
Vp025	279	Picture	MorphF4_06_orig.jpg ; MorphF4_00_LOWER.jpg	8444218	0	1	23089	2	0	next	incorrect	557
Vp025	279	Response	1	8467218	23000	1
Vp025	280	Picture	MorphM9_10_orig.jpg ; MorphM9_00_LOWER.jpg	8467307	0	1	16322	2	0	next	hit	559
Vp025	280	Response	2	8483538	16231	1
Vp025	281	Picture	MorphM1_02_orig.jpg ; MorphM1_00_LOWER.jpg	8483629	0	1	12156	187	0	next	hit	561
Vp025	281	Response	2	8495778	12149	1
Vp025	282	Picture	MorphM9_06_orig.jpg ; MorphM9_10_LOWER.jpg	8495785	0	186	24722	332	0	next	incorrect	563
Vp025	282	Response	1	8520498	24713	1
Vp025	283	Picture	MorphM5_05_orig.jpg ; MorphM5_10_LOWER.jpg	8520507	0	146	14344	147	0	next	hit	565
Vp025	283	Response	2	8534738	14231	1
Vp025	284	Picture	MorphM4_08_orig.jpg ; MorphM4_10_LOWER.jpg	8534851	0	1	20170	2	0	next	hit	567
Vp025	284	Response	2	8554898	20047	1
Vp025	285	Picture	MorphM6_02_orig.jpg ; MorphM6_10_LOWER.jpg	8555021	0	1	56205	194	0	next	incorrect	569
Vp025	285	Response	1	8611217	56196	1
Vp025	286	Picture	MorphF6_09_orig.jpg ; MorphF6_00_LOWER.jpg	8611226	0	193	14523	194	0	next	hit	571
Vp025	286	Response	2	8625617	14391	1
Vp025	287	Picture	MorphF4_00_orig.jpg ; MorphF4_00_LOWER.jpg	8625749	0	1	15393	2	0	next	incorrect	573
Vp025	287	Response	1	8641057	15308	1
Vp025	288	Picture	MorphM7_01_orig.jpg ; MorphM7_10_LOWER.jpg	8641142	0	1	10962	187	0	next	hit	575
Vp025	288	Response	2	8652097	10955	1
Vp025	289	Picture	MorphF8_10_orig.jpg ; MorphF8_00_LOWER.jpg	8652104	0	186	15284	348	0	next	hit	577
Vp025	289	Response	2	8667377	15273	1
Vp025	290	Picture	MorphF1_05_orig.jpg ; MorphF1_10_LOWER.jpg	8667388	0	162	10113	163	0	next	incorrect	579
Vp025	290	Response	1	8677376	9988	1
Vp025	291	Picture	MorphM2_07_orig.jpg ; MorphM2_00_LOWER.jpg	8677501	0	1	15526	2	0	next	hit	581
Vp025	291	Response	2	8692896	15395	1
Vp025	292	Picture	MorphM6_01_orig.jpg ; MorphM6_10_LOWER.jpg	8693027	0	1	12208	2	0	next	incorrect	583
Vp025	292	Response	1	8705136	12109	1
Vp025	293	Picture	MorphF9_08_orig.jpg ; MorphF9_00_LOWER.jpg	8705235	0	1	25080	2	0	next	hit	585
Vp025	293	Response	2	8730176	24941	1
Vp025	294	Picture	MorphF6_03_orig.jpg ; MorphF6_00_LOWER.jpg	8730315	0	1	12588	154	0	next	incorrect	587
Vp025	294	Response	1	8742896	12581	1
Vp025	295	Picture	MorphM1_07_orig.jpg ; MorphM1_10_LOWER.jpg	8742903	0	153	14721	314	0	next	hit	589
Vp025	295	Response	2	8757616	14713	1
Vp025	296	Picture	MorphF8_09_orig.jpg ; MorphF8_00_LOWER.jpg	8757624	0	161	11837	163	0	next	incorrect	591
Vp025	296	Response	1	8769376	11752	1
Vp025	297	Picture	MorphM8_07_orig.jpg ; MorphM8_10_LOWER.jpg	8769461	0	2	28484	182	0	next	hit	593
Vp025	297	Response	2	8797936	28475	1
Vp025	298	Picture	MorphF5_04_orig.jpg ; MorphF5_10_LOWER.jpg	8797945	0	180	17118	360	0	next	hit	595
Vp025	298	Response	2	8815055	17110	1
Vp025	299	Picture	MorphF10_10_orig.jpg ; MorphF10_10_LOWER.jpg	8815063	0	180	12918	182	0	next	hit	597
Vp025	299	Response	2	8827855	12792	1
Vp025	300	Picture	MorphM1_01_orig.jpg ; MorphM1_10_LOWER.jpg	8827981	0	2	27071	3	0	next	hit	599
Vp025	300	Response	2	8854975	26994	1
Vp025	301	Picture	MorphM2_04_orig.jpg ; MorphM2_10_LOWER.jpg	8855052	0	1	19109	2	0	next	hit	601
Vp025	301	Response	2	8874015	18963	1
Vp025	302	Picture	MorphF8_06_orig.jpg ; MorphF8_10_LOWER.jpg	8874161	0	1	12739	2	0	next	hit	603
Vp025	302	Response	2	8886814	12653	1
Vp025	303	Picture	MorphF1_00_orig.jpg ; MorphF1_00_LOWER.jpg	8886900	0	1	23354	3	0	next	incorrect	605
Vp025	303	Response	1	8910174	23274	1
Vp025	304	Picture	MorphM5_09_orig.jpg ; MorphM5_10_LOWER.jpg	8910254	0	2	15261	3	0	next	hit	607
Vp025	304	Response	2	8925374	15120	1
Vp025	305	Picture	MorphM8_06_orig.jpg ; MorphM8_10_LOWER.jpg	8925515	0	1	17781	3	0	next	hit	609
Vp025	305	Response	2	8943214	17699	1
Vp025	306	Picture	MorphF1_04_orig.jpg ; MorphF1_00_LOWER.jpg	8943296	0	2	10086	3	0	next	incorrect	611
Vp025	306	Response	1	8953294	9998	1
Vp025	307	Picture	MorphF4_09_orig.jpg ; MorphF4_00_LOWER.jpg	8953382	0	1	12606	2	0	next	hit	613
Vp025	307	Response	2	8965854	12472	1
Vp025	308	Picture	MorphM4_03_orig.jpg ; MorphM4_10_LOWER.jpg	8965988	0	1	12274	202	0	next	hit	615
Vp025	308	Response	2	8978254	12266	1
Vp025	309	Picture	MorphF2_08_orig.jpg ; MorphF2_00_LOWER.jpg	8978262	0	201	13469	202	0	next	hit	617
Vp025	309	Response	2	8991613	13351	1
Vp025	310	Picture	MorphM9_08_orig.jpg ; MorphM9_10_LOWER.jpg	8991731	0	1	12474	2	0	next	hit	619
Vp025	310	Response	2	9004093	12362	1
Vp025	311	Picture	MorphM4_01_orig.jpg ; MorphM4_00_LOWER.jpg	9004205	0	1	12856	151	0	next	hit	621
Vp025	311	Response	2	9017053	12848	1
Vp025	312	Picture	MorphF5_02_orig.jpg ; MorphF5_10_LOWER.jpg	9017061	0	150	11959	151	0	next	hit	623
Vp025	312	Response	2	9028893	11832	1
Vp025	313	Picture	MorphF9_10_orig.jpg ; MorphF9_10_LOWER.jpg	9029020	0	1	13535	2	0	next	hit	625
Vp025	313	Response	2	9042493	13473	1
Vp025	314	Picture	MorphM8_02_orig.jpg ; MorphM8_10_LOWER.jpg	9042555	0	1	11623	189	0	next	hit	627
Vp025	314	Response	2	9054173	11618	1
Vp025	315	Picture	MorphF10_01_orig.jpg ; MorphF10_10_LOWER.jpg	9054178	0	188	17922	368	0	next	hit	629
Vp025	315	Response	2	9072093	17915	1
Vp025	316	Picture	MorphM4_10_orig.jpg ; MorphM4_00_LOWER.jpg	9072100	0	180	12653	181	0	next	hit	631
Vp025	316	Response	2	9084653	12553	1
Vp025	317	Picture	MorphF8_04_orig.jpg ; MorphF8_00_LOWER.jpg	9084753	0	1	12606	2	0	next	incorrect	633
Vp025	317	Response	1	9097212	12459	1
Vp025	318	Picture	MorphM4_02_orig.jpg ; MorphM4_10_LOWER.jpg	9097359	0	1	15622	171	0	next	hit	635
Vp025	318	Response	2	9112972	15613	1
Vp025	319	Picture	MorphF7_09_orig.jpg ; MorphF7_00_LOWER.jpg	9112981	0	170	15032	171	0	next	hit	637
Vp025	319	Response	2	9127932	14951	1
Vp025	320	Picture	MorphM9_05_orig.jpg ; MorphM9_10_LOWER.jpg	9128013	0	1	16806	181	0	next	incorrect	639
Vp025	320	Response	1	9144812	16799	1
Vp025	321	Picture	MorphM5_06_orig.jpg ; MorphM5_00_LOWER.jpg	9144819	0	180	11724	181	0	next	hit	641
Vp025	321	Response	2	9156412	11593	1
Vp025	322	Picture	MorphF1_08_orig.jpg ; MorphF1_00_LOWER.jpg	9156543	0	1	14331	2	0	next	incorrect	643
Vp025	322	Response	1	9170732	14189	1
Vp025	323	Picture	MorphM3_04_orig.jpg ; MorphM3_10_LOWER.jpg	9170874	0	1	14667	198	0	next	hit	645
Vp025	323	Response	2	9185532	14658	1
Vp025	324	Picture	MorphM2_05_orig.jpg ; MorphM2_10_LOWER.jpg	9185541	0	197	35040	386	0	next	hit	647
Vp025	324	Response	2	9220571	35030	1
Vp025	325	Picture	MorphM5_07_orig.jpg ; MorphM5_00_LOWER.jpg	9220581	0	189	19164	190	0	next	hit	649
Vp025	325	Response	2	9239611	19030	1
Vp025	326	Picture	MorphF3_07_orig.jpg ; MorphF3_10_LOWER.jpg	9239745	0	1	17474	177	0	next	hit	651
Vp025	326	Response	2	9257211	17466	1
Vp025	327	Picture	MorphF2_03_orig.jpg ; MorphF2_10_LOWER.jpg	9257219	0	176	16231	177	0	next	hit	653
Vp025	327	Response	2	9273371	16152	1
Vp025	328	Picture	MorphF1_09_orig.jpg ; MorphF1_00_LOWER.jpg	9273450	0	1	15791	2	0	next	incorrect	655
Vp025	328	Response	1	9289131	15681	1
Vp025	329	Picture	MorphM6_05_orig.jpg ; MorphM6_00_LOWER.jpg	9289241	0	1	15659	2	0	next	incorrect	657
Vp025	329	Response	1	9304810	15569	1
Vp025	330	Picture	MorphM2_05_orig.jpg ; MorphM2_00_LOWER.jpg	9304900	0	1	16454	2	0	next	incorrect	659
Vp025	330	Response	1	9321210	16310	1
Vp025	331	Picture	MorphF10_05_orig.jpg ; MorphF10_10_LOWER.jpg	9321354	0	1	11014	2	0	next	hit	661
Vp025	331	Response	2	9332250	10896	1
Vp025	332	Picture	MorphM4_05_orig.jpg ; MorphM4_00_LOWER.jpg	9332368	0	1	16455	2	0	next	hit	663
Vp025	332	Response	2	9348730	16362	1
Vp025	333	Picture	MorphF6_08_orig.jpg ; MorphF6_10_LOWER.jpg	9348823	0	1	15114	148	0	next	hit	665
Vp025	333	Response	2	9363930	15107	1
Vp025	334	Picture	MorphF9_10_orig.jpg ; MorphF9_00_LOWER.jpg	9363937	0	147	34913	148	0	next	hit	667
Vp025	334	Response	2	9398730	34793	1
Vp025	335	Picture	MorphM1_10_orig.jpg ; MorphM1_10_LOWER.jpg	9398850	0	1	18578	2	0	next	hit	669
Vp025	335	Response	2	9417289	18439	1
Vp025	336	Picture	MorphM8_10_orig.jpg ; MorphM8_10_LOWER.jpg	9417428	0	1	16853	2	0	next	hit	671
Vp025	336	Response	2	9434169	16741	1
Vp025	337	Picture	MorphM7_09_orig.jpg ; MorphM7_10_LOWER.jpg	9434281	0	1	20037	2	0	next	hit	673
Vp025	337	Response	2	9454249	19968	1
Vp025	338	Picture	MorphM9_02_orig.jpg ; MorphM9_00_LOWER.jpg	9454318	0	1	29700	159	0	next	hit	675
Vp025	338	Response	2	9484009	29691	1
Vp025	339	Picture	MorphF4_10_orig.jpg ; MorphF4_10_LOWER.jpg	9484018	0	158	15816	159	0	next	hit	677
Vp025	339	Response	2	9499769	15751	1
Vp025	340	Picture	MorphM2_08_orig.jpg ; MorphM2_10_LOWER.jpg	9499834	0	1	13535	2	0	next	hit	679
Vp025	340	Response	2	9513289	13455	1
Vp025	341	Picture	MorphF4_00_orig.jpg ; MorphF4_10_LOWER.jpg	9513369	0	1	15658	2	0	next	hit	681
Vp025	341	Response	2	9528888	15519	1
Vp025	342	Picture	MorphM2_02_orig.jpg ; MorphM2_00_LOWER.jpg	9529027	0	1	12607	2	0	next	incorrect	683
Vp025	342	Response	1	9541528	12501	1
Vp025	343	Picture	MorphF6_04_orig.jpg ; MorphF6_00_LOWER.jpg	9541634	0	1	16985	2	0	next	incorrect	685
Vp025	343	Response	1	9558488	16854	1
Vp025	344	Picture	MorphM5_05_orig.jpg ; MorphM5_00_LOWER.jpg	9558619	0	1	22559	2	0	next	hit	687
Vp025	344	Response	2	9581048	22429	1
Vp025	345	Picture	MorphM8_04_orig.jpg ; MorphM8_00_LOWER.jpg	9581178	0	1	22957	2	0	next	hit	689
Vp025	345	Response	2	9604008	22830	1
Vp025	346	Picture	MorphF9_00_orig.jpg ; MorphF9_00_LOWER.jpg	9604135	0	1	20520	183	0	next	incorrect	691
Vp025	346	Response	1	9624648	20513	1
Vp025	347	Picture	MorphM2_01_orig.jpg ; MorphM2_00_LOWER.jpg	9624655	0	182	9440	345	0	next	incorrect	693
Vp025	347	Response	1	9634087	9432	1
Vp025	348	Picture	MorphM3_10_orig.jpg ; MorphM3_10_LOWER.jpg	9634095	0	163	17944	164	0	next	hit	695
Vp025	348	Response	2	9651927	17832	1
Vp025	349	Picture	MorphF3_05_orig.jpg ; MorphF3_00_LOWER.jpg	9652039	0	1	23335	155	0	next	hit	697
Vp025	349	Response	2	9675367	23328	1
Vp025	350	Picture	MorphF10_01_orig.jpg ; MorphF10_00_LOWER.jpg	9675374	0	154	59041	317	0	next	hit	699
Vp025	350	Response	2	9734406	59032	1
Vp025	351	Picture	MorphM2_00_orig.jpg ; MorphM2_00_LOWER.jpg	9734415	0	163	9318	165	0	next	incorrect	701
Vp025	351	Response	1	9743606	9191	1
Vp025	352	Picture	MorphF4_01_orig.jpg ; MorphF4_00_LOWER.jpg	9743733	0	2	9024	3	0	next	incorrect	703
Vp025	352	Response	1	9752646	8913	1
Vp025	353	Picture	MorphM8_07_orig.jpg ; MorphM8_00_LOWER.jpg	9752757	0	1	21364	2	0	next	hit	705
Vp025	353	Response	2	9774006	21249	1
Vp025	354	Picture	MorphM4_06_orig.jpg ; MorphM4_10_LOWER.jpg	9774121	0	1	14534	198	0	next	hit	707
Vp025	354	Response	2	9788646	14525	1
Vp025	355	Picture	MorphF7_07_orig.jpg ; MorphF7_00_LOWER.jpg	9788655	0	197	17038	341	0	next	hit	709
Vp025	355	Response	2	9805686	17031	1
Vp025	356	Picture	MorphF3_02_orig.jpg ; MorphF3_00_LOWER.jpg	9805693	0	144	15536	145	0	next	hit	711
Vp025	356	Response	2	9821126	15433	1
Vp025	357	Picture	MorphM9_09_orig.jpg ; MorphM9_10_LOWER.jpg	9821229	0	1	17344	175	0	next	hit	713
Vp025	357	Response	2	9838565	17336	1
Vp025	358	Picture	MorphF3_04_orig.jpg ; MorphF3_00_LOWER.jpg	9838573	0	174	16720	348	0	next	hit	715
Vp025	358	Response	2	9855285	16712	1
Vp025	359	Picture	MorphF7_06_orig.jpg ; MorphF7_10_LOWER.jpg	9855293	0	174	14320	359	0	next	hit	717
Vp025	359	Response	2	9869605	14312	1
Vp025	360	Picture	MorphM5_00_orig.jpg ; MorphM5_00_LOWER.jpg	9869613	0	185	15975	186	0	next	hit	719
Vp025	360	Response	2	9885445	15832	1
Vp025	361	Picture	MorphF7_05_orig.jpg ; MorphF7_10_LOWER.jpg	9885588	0	1	44424	165	0	next	hit	721
Vp025	361	Response	2	9930005	44417	1
Vp025	362	Picture	MorphF5_09_orig.jpg ; MorphF5_00_LOWER.jpg	9930012	0	164	14892	165	0	next	hit	723
Vp025	362	Response	2	9944804	14792	1
Vp025	363	Picture	MorphM1_09_orig.jpg ; MorphM1_00_LOWER.jpg	9944904	0	1	34502	2	0	next	hit	725
Vp025	363	Response	2	9979283	34379	2
Vp025	364	Picture	MorphF1_00_orig.jpg ; MorphF1_10_LOWER.jpg	9979406	0	1	14331	2	0	next	incorrect	727
Vp025	364	Response	1	9993604	14198	1
Vp025	365	Picture	MorphF7_07_orig.jpg ; MorphF7_10_LOWER.jpg	9993737	0	1	10995	154	0	next	hit	729
Vp025	365	Response	2	10004724	10987	1
Vp025	366	Picture	MorphM5_08_orig.jpg ; MorphM5_00_LOWER.jpg	10004732	0	153	12319	328	0	next	hit	731
Vp025	366	Response	2	10017044	12312	1
Vp025	367	Picture	MorphM10_05_orig.jpg ; MorphM10_00_LOWER.jpg	10017051	0	175	19520	337	0	next	hit	733
Vp025	367	Response	2	10036564	19513	1
Vp025	368	Picture	MorphF10_03_orig.jpg ; MorphF10_10_LOWER.jpg	10036571	0	162	14721	332	0	next	hit	735
Vp025	368	Response	2	10051284	14713	1
Vp025	369	Picture	MorphF6_09_orig.jpg ; MorphF6_10_LOWER.jpg	10051292	0	170	24055	171	0	next	hit	737
Vp025	369	Response	2	10075283	23991	1
Vp025	370	Picture	MorphM3_08_orig.jpg ; MorphM3_10_LOWER.jpg	10075347	0	1	17118	2	0	next	hit	739
Vp025	370	Response	2	10092323	16976	1
Vp025	371	Picture	MorphF2_08_orig.jpg ; MorphF2_10_LOWER.jpg	10092465	0	1	14464	2	0	next	hit	741
Vp025	371	Response	2	10106803	14338	1
Vp025	372	Picture	MorphF6_05_orig.jpg ; MorphF6_00_LOWER.jpg	10106929	0	1	11810	2	0	next	incorrect	743
Vp025	372	Response	1	10118643	11714	1
Vp025	373	Picture	MorphM3_03_orig.jpg ; MorphM3_00_LOWER.jpg	10118739	0	1	15512	149	0	next	hit	745
Vp025	373	Response	2	10134243	15504	1
Vp025	374	Picture	MorphM7_04_orig.jpg ; MorphM7_00_LOWER.jpg	10134251	0	148	18857	149	0	next	hit	747
Vp025	374	Response	2	10153042	18791	1
Vp025	375	Picture	MorphM8_01_orig.jpg ; MorphM8_10_LOWER.jpg	10153108	0	1	22559	2	0	next	hit	749
Vp025	375	Response	2	10175602	22494	1
Vp025	376	Picture	MorphF3_09_orig.jpg ; MorphF3_10_LOWER.jpg	10175667	0	1	26103	173	0	next	hit	751
Vp025	376	Response	2	10201762	26095	1
Vp025	377	Picture	MorphF10_09_orig.jpg ; MorphF10_10_LOWER.jpg	10201770	0	172	15166	173	0	next	hit	753
Vp025	377	Response	2	10216802	15032	1
Vp025	378	Picture	MorphF4_03_orig.jpg ; MorphF4_00_LOWER.jpg	10216936	0	1	15635	158	0	next	incorrect	755
Vp025	378	Response	1	10232562	15626	1
Vp025	379	Picture	MorphM8_00_orig.jpg ; MorphM8_10_LOWER.jpg	10232571	0	157	29085	158	0	next	hit	757
Vp025	379	Response	2	10261521	28950	1
Vp025	380	Picture	MorphM9_03_orig.jpg ; MorphM9_00_LOWER.jpg	10261656	0	1	10881	2	0	next	incorrect	759
Vp025	380	Response	1	10272401	10745	1
Vp025	381	Picture	MorphF9_05_orig.jpg ; MorphF9_00_LOWER.jpg	10272537	0	1	10483	2	0	next	incorrect	761
Vp025	381	Response	1	10282961	10424	1
Vp025	382	Picture	MorphM10_03_orig.jpg ; MorphM10_00_LOWER.jpg	10283020	0	1	22957	2	0	next	incorrect	763
Vp025	382	Response	1	10305841	22821	1
Vp025	383	Picture	MorphF4_04_orig.jpg ; MorphF4_00_LOWER.jpg	10305977	0	1	14673	191	0	next	incorrect	765
Vp025	383	Response	1	10320641	14664	1
Vp025	384	Picture	MorphM5_10_orig.jpg ; MorphM5_00_LOWER.jpg	10320650	0	190	15715	191	0	next	hit	767
Vp025	384	Response	2	10336241	15591	1
Vp025	385	Picture	MorphM8_08_orig.jpg ; MorphM8_00_LOWER.jpg	10336365	0	1	18923	187	0	next	hit	769
Vp025	385	Response	2	10355281	18916	1
Vp025	386	Picture	MorphM4_03_orig.jpg ; MorphM4_00_LOWER.jpg	10355288	0	186	16242	187	0	next	hit	771
Vp025	386	Response	2	10371440	16152	1
Vp025	387	Picture	MorphF5_10_orig.jpg ; MorphF5_00_LOWER.jpg	10371530	0	1	17198	187	0	next	hit	773
Vp025	387	Response	2	10388720	17190	1
Vp025	388	Picture	MorphF4_06_orig.jpg ; MorphF4_10_LOWER.jpg	10388728	0	186	21948	187	0	next	hit	775
Vp025	388	Response	2	10410560	21832	1
Vp025	389	Picture	MorphF2_04_orig.jpg ; MorphF2_10_LOWER.jpg	10410676	0	1	15091	171	0	next	hit	777
Vp025	389	Response	2	10425760	15084	1
Vp025	390	Picture	MorphM1_05_orig.jpg ; MorphM1_10_LOWER.jpg	10425767	0	170	14481	323	0	next	hit	779
Vp025	390	Response	2	10440240	14473	1
Vp025	391	Picture	MorphF4_10_orig.jpg ; MorphF4_00_LOWER.jpg	10440248	0	153	15943	154	0	next	hit	781
Vp025	391	Response	2	10456080	15832	1
Vp025	392	Picture	MorphM10_04_orig.jpg ; MorphM10_00_LOWER.jpg	10456191	0	1	17896	153	0	next	hit	783
Vp025	392	Response	2	10474079	17888	1
Vp025	393	Picture	MorphF1_04_orig.jpg ; MorphF1_10_LOWER.jpg	10474087	0	152	10900	153	0	next	incorrect	785
Vp025	393	Response	1	10484879	10792	1
Vp025	394	Picture	MorphM10_06_orig.jpg ; MorphM10_00_LOWER.jpg	10484987	0	1	14199	2	0	next	hit	787
Vp025	394	Response	2	10499039	14052	1
Vp025	395	Picture	MorphF4_05_orig.jpg ; MorphF4_00_LOWER.jpg	10499186	0	1	28101	166	0	next	incorrect	789
Vp025	395	Response	1	10527279	28093	1
Vp025	396	Picture	MorphM6_05_orig.jpg ; MorphM6_10_LOWER.jpg	10527287	0	165	11521	353	0	next	incorrect	791
Vp025	396	Response	1	10538799	11512	1
Vp025	397	Picture	MorphM10_02_orig.jpg ; MorphM10_00_LOWER.jpg	10538808	0	188	14784	189	0	next	incorrect	793
Vp025	397	Response	1	10553519	14711	1
Vp025	398	Picture	MorphM6_08_orig.jpg ; MorphM6_00_LOWER.jpg	10553592	0	1	12474	2	0	next	incorrect	795
Vp025	398	Response	1	10565998	12406	1
Vp025	399	Picture	MorphM10_09_orig.jpg ; MorphM10_10_LOWER.jpg	10566066	0	1	11279	2	0	next	hit	797
Vp025	399	Response	2	10577279	11213	1
Vp025	400	Picture	MorphM8_09_orig.jpg ; MorphM8_10_LOWER.jpg	10577345	0	1	18843	2	0	next	hit	799
Vp025	400	Response	2	10596078	18733	1
Vp025	401	Picture	MorphF1_03_orig.jpg ; MorphF1_00_LOWER.jpg	10596188	0	1	17915	2	0	next	incorrect	801
Vp025	401	Response	1	10613998	17810	1
Vp025	402	Picture	MorphF2_06_orig.jpg ; MorphF2_00_LOWER.jpg	10614103	0	1	12341	2	0	next	hit	803
Vp025	402	Response	2	10626318	12215	1
Vp025	403	Picture	MorphF1_03_orig.jpg ; MorphF1_10_LOWER.jpg	10626444	0	1	11014	2	0	next	incorrect	805
Vp025	403	Response	1	10637358	10914	1
Vp025	404	Picture	MorphM3_07_orig.jpg ; MorphM3_10_LOWER.jpg	10637458	0	1	13535	2	0	next	hit	807
Vp025	404	Response	2	10650878	13420	1
Vp025	405	Picture	MorphM4_00_orig.jpg ; MorphM4_10_LOWER.jpg	10650993	0	1	96737	2	0	next	hit	809
Vp025	405	Response	2	10747597	96604	1
Vp025	406	Picture	MorphM7_05_orig.jpg ; MorphM7_10_LOWER.jpg	10747730	0	1	34502	2	0	next	hit	811
Vp025	406	Response	2	10782157	34427	1
Vp025	407	Picture	MorphM9_00_orig.jpg ; MorphM9_10_LOWER.jpg	10782232	0	1	19212	164	0	next	incorrect	813
Vp025	407	Response	1	10801436	19204	1
Vp025	408	Picture	MorphM6_10_orig.jpg ; MorphM6_00_LOWER.jpg	10801444	0	163	63989	165	0	next	incorrect	815
Vp025	408	Response	1	10865356	63912	1
Vp025	409	Picture	MorphM2_00_orig.jpg ; MorphM2_10_LOWER.jpg	10865433	0	2	11530	151	0	next	incorrect	817
Vp025	409	Response	1	10876956	11523	1
Vp025	410	Picture	MorphF6_01_orig.jpg ; MorphF6_10_LOWER.jpg	10876963	0	149	30669	150	0	next	incorrect	819
Vp025	410	Response	1	10907515	30552	1
Vp025	411	Picture	MorphF5_04_orig.jpg ; MorphF5_00_LOWER.jpg	10907632	0	1	10217	2	0	next	hit	821
Vp025	411	Response	2	10917755	10123	1
Vp025	412	Picture	MorphM5_01_orig.jpg ; MorphM5_00_LOWER.jpg	10917849	0	1	10484	2	0	next	hit	823
Vp025	412	Response	2	10928235	10386	1
Vp025	413	Picture	MorphM3_09_orig.jpg ; MorphM3_10_LOWER.jpg	10928333	0	1	12075	2	0	next	hit	825
Vp025	413	Response	2	10940315	11982	1
Vp025	414	Picture	MorphF7_08_orig.jpg ; MorphF7_00_LOWER.jpg	10940408	0	1	11943	2	0	next	hit	827
Vp025	414	Response	2	10952235	11827	1
Vp025	415	Picture	MorphF1_06_orig.jpg ; MorphF1_10_LOWER.jpg	10952351	0	1	9156	2	0	next	incorrect	829
Vp025	415	Response	1	10961435	9084	1
Vp025	416	Picture	MorphF2_10_orig.jpg ; MorphF2_10_LOWER.jpg	10961507	0	1	10749	2	0	next	hit	831
Vp025	416	Response	2	10972155	10648	1
Vp025	417	Picture	MorphF8_00_orig.jpg ; MorphF8_00_LOWER.jpg	10972256	0	1	11014	2	0	next	incorrect	833
Vp025	417	Response	1	10983195	10939	1
Vp025	418	Picture	MorphM6_06_orig.jpg ; MorphM6_10_LOWER.jpg	10983270	0	1	14572	159	0	next	incorrect	835
Vp025	418	Response	1	10997835	14565	1
Vp025	419	Picture	MorphM8_00_orig.jpg ; MorphM8_00_LOWER.jpg	10997842	0	158	11785	341	0	next	incorrect	837
Vp025	419	Response	1	11009594	11752	1
Vp025	420	Picture	MorphM4_09_orig.jpg ; MorphM4_00_LOWER.jpg	11009627	0	183	13015	356	0	next	hit	839
Vp025	420	Response	2	11022634	13007	1
Vp025	421	Picture	MorphM6_00_orig.jpg ; MorphM6_00_LOWER.jpg	11022642	0	173	12080	341	0	next	incorrect	841
Vp025	421	Response	1	11034714	12072	1
Vp025	422	Picture	MorphF6_00_orig.jpg ; MorphF6_10_LOWER.jpg	11034722	0	168	11921	358	0	next	incorrect	843
Vp025	422	Response	1	11046634	11912	1
Vp025	423	Picture	MorphF9_04_orig.jpg ; MorphF9_10_LOWER.jpg	11046643	0	190	13838	343	0	next	incorrect	845
Vp025	423	Response	1	11060474	13831	1
Vp025	424	Picture	MorphM4_00_orig.jpg ; MorphM4_00_LOWER.jpg	11060481	0	153	11680	303	0	next	hit	847
Vp025	424	Response	2	11072154	11673	1
Vp025	425	Picture	MorphF10_04_orig.jpg ; MorphF10_10_LOWER.jpg	11072161	0	150	11429	151	0	next	hit	849
Vp025	425	Response	2	11083514	11353	1
Vp025	426	Picture	MorphF5_00_orig.jpg ; MorphF5_10_LOWER.jpg	11083590	0	1	28663	2	0	next	hit	851
Vp025	426	Response	2	11112153	28563	1
Vp025	427	Picture	MorphM2_06_orig.jpg ; MorphM2_00_LOWER.jpg	11112253	0	1	8492	2	0	next	incorrect	853
Vp025	427	Response	1	11120633	8380	1
Vp025	428	Picture	MorphM5_04_orig.jpg ; MorphM5_00_LOWER.jpg	11120745	0	1	18047	2	0	next	hit	855
Vp025	428	Response	2	11138713	17968	1
Vp025	429	Picture	MorphF7_00_orig.jpg ; MorphF7_10_LOWER.jpg	11138792	0	1	19109	2	0	next	hit	857
Vp025	429	Response	2	11157833	19041	1
Vp025	430	Picture	MorphM10_02_orig.jpg ; MorphM10_10_LOWER.jpg	11157901	0	1	24947	2	0	next	hit	859
Vp025	430	Response	2	11182713	24812	1
Vp025	431	Picture	MorphF8_09_orig.jpg ; MorphF8_10_LOWER.jpg	11182848	0	1	18673	172	0	next	hit	861
Vp025	431	Response	2	11201513	18665	1
Vp025	432	Picture	MorphM5_10_orig.jpg ; MorphM5_10_LOWER.jpg	11201521	0	171	15279	324	0	next	hit	863
Vp025	432	Response	2	11216792	15271	1
Vp025	433	Picture	MorphF8_02_orig.jpg ; MorphF8_10_LOWER.jpg	11216800	0	153	18560	323	0	next	incorrect	865
Vp025	433	Response	1	11235352	18552	1
Vp025	434	Picture	MorphF6_03_orig.jpg ; MorphF6_10_LOWER.jpg	11235360	0	170	25360	326	0	next	hit	867
Vp025	434	Response	2	11260712	25352	1
Vp025	435	Picture	MorphF8_03_orig.jpg ; MorphF8_00_LOWER.jpg	11260720	0	156	10638	157	0	next	incorrect	869
Vp025	435	Response	1	11271272	10552	1
Vp025	436	Picture	MorphM7_04_orig.jpg ; MorphM7_10_LOWER.jpg	11271358	0	1	20834	2	0	next	hit	871
Vp025	436	Response	2	11292072	20714	1
Vp025	437	Picture	MorphM5_07_orig.jpg ; MorphM5_10_LOWER.jpg	11292192	0	1	20037	2	0	next	hit	873
Vp025	437	Response	2	11312151	19959	1
Vp025	438	Picture	MorphF9_04_orig.jpg ; MorphF9_00_LOWER.jpg	11312229	0	1	12341	2	0	next	incorrect	875
Vp025	438	Response	1	11324471	12242	1
Vp025	439	Picture	MorphM4_09_orig.jpg ; MorphM4_10_LOWER.jpg	11324570	0	1	16720	2	0	next	hit	877
Vp025	439	Response	2	11341191	16621	1
Vp025	440	Picture	MorphF6_08_orig.jpg ; MorphF6_00_LOWER.jpg	11341290	0	1	20436	2	0	next	hit	879
Vp025	440	Response	2	11361591	20301	1
Vp025	441	Picture	MorphF5_08_orig.jpg ; MorphF5_00_LOWER.jpg	11361726	0	1	16432	157	0	next	hit	881
Vp025	441	Response	2	11378151	16425	1
Vp025	442	Picture	MorphF7_09_orig.jpg ; MorphF7_10_LOWER.jpg	11378158	0	156	17361	334	0	next	hit	883
Vp025	442	Response	2	11395511	17353	1
Vp025	443	Picture	MorphF7_08_orig.jpg ; MorphF7_10_UPPER.jpg	11395519	0	178	59626	179	0	next	hit	885
Vp025	443	Response	2	11455030	59511	1
Vp025	444	Picture	MorphM1_10_orig.jpg ; MorphM1_10_UPPER.jpg	11455145	0	1	26805	2	0	next	hit	887
Vp025	444	Response	2	11481830	26685	1
Vp025	445	Picture	MorphM2_02_orig.jpg ; MorphM2_00_UPPER.jpg	11481950	0	1	31450	2	0	next	incorrect	889
Vp025	445	Response	1	11513270	31320	1
Vp025	446	Picture	MorphM10_04_orig.jpg ; MorphM10_00_UPPER.jpg	11513400	0	1	18710	3	0	next	hit	891
Vp025	446	Response	2	11531989	18589	1
Vp025	447	Picture	MorphF4_10_orig.jpg ; MorphF4_00_UPPER.jpg	11532110	0	2	19724	184	0	next	hit	893
Vp025	447	Response	2	11551829	19719	1
Vp025	448	Picture	MorphM3_07_orig.jpg ; MorphM3_00_UPPER.jpg	11551834	0	182	19555	183	0	next	hit	895
Vp025	448	Response	2	11571269	19435	1
Vp025	449	Picture	MorphF4_08_orig.jpg ; MorphF4_10_UPPER.jpg	11571389	0	1	19905	2	0	next	hit	897
Vp025	449	Response	2	11591189	19800	1
Vp025	450	Picture	MorphF5_03_orig.jpg ; MorphF5_10_UPPER.jpg	11591294	0	1	18843	2	0	next	incorrect	899
Vp025	450	Response	1	11609989	18695	1
Vp025	451	Picture	MorphF8_08_orig.jpg ; MorphF8_10_UPPER.jpg	11610137	0	1	14180	154	0	next	hit	901
Vp025	451	Response	2	11624309	14172	1
Vp025	452	Picture	MorphM7_05_orig.jpg ; MorphM7_10_UPPER.jpg	11624317	0	153	17004	154	0	next	hit	903
Vp025	452	Response	2	11641188	16871	1
Vp025	453	Picture	MorphF1_01_orig.jpg ; MorphF1_10_UPPER.jpg	11641321	0	1	23090	2	0	next	hit	905
Vp025	453	Response	2	11664308	22987	1
Vp025	454	Picture	MorphF3_08_orig.jpg ; MorphF3_10_UPPER.jpg	11664411	0	1	19985	187	0	next	hit	907
Vp025	454	Response	2	11684388	19977	1
Vp025	455	Picture	MorphM3_03_orig.jpg ; MorphM3_10_UPPER.jpg	11684396	0	186	21120	351	0	next	hit	909
Vp025	455	Response	2	11705508	21112	1
Vp025	456	Picture	MorphM4_04_orig.jpg ; MorphM4_00_UPPER.jpg	11705516	0	165	18874	167	0	next	hit	911
Vp025	456	Response	2	11724308	18792	1
Vp025	457	Picture	MorphF5_08_orig.jpg ; MorphF5_00_UPPER.jpg	11724390	0	2	21365	3	0	next	hit	913
Vp025	457	Response	2	11745667	21277	1
Vp025	458	Picture	MorphM10_02_orig.jpg ; MorphM10_00_UPPER.jpg	11745755	0	1	23200	157	0	next	incorrect	915
Vp025	458	Response	1	11768947	23192	1
Vp025	459	Picture	MorphF2_01_orig.jpg ; MorphF2_10_UPPER.jpg	11768955	0	156	20458	157	0	next	hit	917
Vp025	459	Response	2	11789267	20312	1
Vp025	460	Picture	MorphF8_04_orig.jpg ; MorphF8_10_UPPER.jpg	11789413	0	1	21302	197	0	next	hit	919
Vp025	460	Response	2	11810707	21294	1
Vp025	461	Picture	MorphF7_00_orig.jpg ; MorphF7_00_UPPER.jpg	11810715	0	196	19679	352	0	next	incorrect	921
Vp025	461	Response	1	11830387	19672	1
Vp025	462	Picture	MorphF4_00_orig.jpg ; MorphF4_00_UPPER.jpg	11830394	0	156	20856	157	0	next	incorrect	923
Vp025	462	Response	1	11851107	20713	1
Vp025	463	Picture	MorphM9_03_orig.jpg ; MorphM9_10_UPPER.jpg	11851250	0	1	17251	2	0	next	hit	925
Vp025	463	Response	2	11868386	17136	1
Vp025	464	Picture	MorphM6_05_orig.jpg ; MorphM6_10_UPPER.jpg	11868501	0	1	45733	183	0	next	hit	927
Vp025	464	Response	2	11914226	45725	1
Vp025	465	Picture	MorphF9_05_orig.jpg ; MorphF9_00_UPPER.jpg	11914234	0	182	24199	183	0	next	incorrect	929
Vp025	465	Response	1	11938306	24072	1
Vp025	466	Picture	MorphF5_07_orig.jpg ; MorphF5_00_UPPER.jpg	11938433	0	1	15393	2	0	next	hit	931
Vp025	466	Response	2	11953745	15312	1
Vp025	467	Picture	MorphM3_02_orig.jpg ; MorphM3_10_UPPER.jpg	11953826	0	1	14567	165	0	next	hit	933
Vp025	467	Response	2	11968385	14559	1
Vp025	468	Picture	MorphF7_04_orig.jpg ; MorphF7_00_UPPER.jpg	11968393	0	164	22589	165	0	next	incorrect	935
Vp025	468	Response	1	11990865	22472	1
Vp025	469	Picture	MorphM2_06_orig.jpg ; MorphM2_00_UPPER.jpg	11990982	0	1	15260	2	0	next	incorrect	937
Vp025	469	Response	1	12006145	15163	1
Vp025	470	Picture	MorphF6_08_orig.jpg ; MorphF6_10_UPPER.jpg	12006242	0	1	19241	2	0	next	hit	939
Vp025	470	Response	2	12025345	19103	1
Vp025	471	Picture	MorphM4_03_orig.jpg ; MorphM4_00_UPPER.jpg	12025483	0	1	14066	2	0	next	hit	941
Vp025	471	Response	2	12039425	13942	1
Vp025	472	Picture	MorphF10_09_orig.jpg ; MorphF10_00_UPPER.jpg	12039549	0	1	45724	192	0	next	hit	943
Vp025	472	Response	2	12085264	45715	1
Vp025	473	Picture	MorphF3_06_orig.jpg ; MorphF3_00_UPPER.jpg	12085273	0	191	14521	192	0	next	hit	945
Vp025	473	Response	2	12099664	14391	1
Vp025	474	Picture	MorphM5_10_orig.jpg ; MorphM5_00_UPPER.jpg	12099794	0	1	18578	2	0	next	hit	947
Vp025	474	Response	2	12118304	18510	1
Vp025	475	Picture	MorphF3_02_orig.jpg ; MorphF3_10_UPPER.jpg	12118372	0	1	17619	165	0	next	hit	949
Vp025	475	Response	2	12135984	17612	1
Vp025	476	Picture	MorphM3_05_orig.jpg ; MorphM3_00_UPPER.jpg	12135991	0	164	14880	310	0	next	hit	951
Vp025	476	Response	2	12150864	14873	1
Vp025	477	Picture	MorphF2_02_orig.jpg ; MorphF2_10_UPPER.jpg	12150871	0	146	31041	303	0	next	hit	953
Vp025	477	Response	2	12181903	31032	1
Vp025	478	Picture	MorphM8_00_orig.jpg ; MorphM8_10_UPPER.jpg	12181912	0	157	20724	158	0	next	hit	955
Vp025	478	Response	2	12202543	20631	1
Vp025	479	Picture	MorphF7_06_orig.jpg ; MorphF7_10_UPPER.jpg	12202636	0	1	14395	204	0	next	hit	957
Vp025	479	Response	2	12217023	14387	1
Vp025	480	Picture	MorphM1_01_orig.jpg ; MorphM1_00_UPPER.jpg	12217031	0	203	22080	354	0	next	hit	959
Vp025	480	Response	2	12239103	22072	1
Vp025	481	Picture	MorphF2_10_orig.jpg ; MorphF2_00_UPPER.jpg	12239111	0	151	15760	333	0	next	hit	961
Vp025	481	Response	2	12254863	15752	1
Vp025	482	Picture	MorphF8_04_orig.jpg ; MorphF8_00_UPPER.jpg	12254871	0	182	17299	183	0	next	incorrect	963
Vp025	482	Response	1	12272062	17191	1
Vp025	483	Picture	MorphM9_10_orig.jpg ; MorphM9_10_UPPER.jpg	12272170	0	1	25580	165	0	next	hit	965
Vp025	483	Response	2	12297742	25572	1
Vp025	484	Picture	MorphM1_06_orig.jpg ; MorphM1_00_UPPER.jpg	12297750	0	164	15120	336	0	next	hit	967
Vp025	484	Response	2	12312862	15112	1
Vp025	485	Picture	MorphM10_03_orig.jpg ; MorphM10_10_UPPER.jpg	12312870	0	172	24587	173	0	next	hit	969
Vp025	485	Response	2	12337342	24472	1
Vp025	486	Picture	MorphM2_08_orig.jpg ; MorphM2_00_UPPER.jpg	12337457	0	1	10749	2	0	next	incorrect	971
Vp025	486	Response	1	12348062	10605	1
Vp025	487	Picture	MorphM10_05_orig.jpg ; MorphM10_10_UPPER.jpg	12348206	0	1	15393	2	0	next	hit	973
Vp025	487	Response	2	12363502	15296	1
Vp025	488	Picture	MorphM7_09_orig.jpg ; MorphM7_00_UPPER.jpg	12363599	0	1	13349	56	0	next	hit	975
Vp025	488	Response	2	12376941	13342	1
Vp025	489	Picture	MorphM6_09_orig.jpg ; MorphM6_10_UPPER.jpg	12376948	0	55	32166	57	0	next	incorrect	977
Vp025	489	Response	1	12409021	32073	1
Vp025	490	Picture	MorphM3_06_orig.jpg ; MorphM3_10_UPPER.jpg	12409114	0	2	10870	148	0	next	hit	979
Vp025	490	Response	2	12419981	10867	1
Vp025	491	Picture	MorphF8_08_orig.jpg ; MorphF8_00_UPPER.jpg	12419984	0	146	20964	294	0	next	hit	981
Vp025	491	Response	2	12440941	20957	1
Vp025	492	Picture	MorphM2_07_orig.jpg ; MorphM2_00_UPPER.jpg	12440948	0	148	28240	321	0	next	incorrect	983
Vp025	492	Response	1	12469181	28233	1
Vp025	493	Picture	MorphF8_01_orig.jpg ; MorphF8_10_UPPER.jpg	12469188	0	173	29498	174	0	next	incorrect	985
Vp025	493	Response	1	12498620	29432	1
Vp025	494	Picture	MorphM2_04_orig.jpg ; MorphM2_00_UPPER.jpg	12498686	0	1	15260	2	0	next	incorrect	987
Vp025	494	Response	1	12513820	15134	1
Vp025	495	Picture	MorphF9_06_orig.jpg ; MorphF9_10_UPPER.jpg	12513946	0	1	48121	184	0	next	incorrect	989
Vp025	495	Response	1	12562060	48114	1
Vp025	496	Picture	MorphF5_01_orig.jpg ; MorphF5_00_UPPER.jpg	12562067	0	183	24401	381	0	next	hit	991
Vp025	496	Response	2	12586459	24392	1
Vp025	497	Picture	MorphM9_00_orig.jpg ; MorphM9_00_UPPER.jpg	12586468	0	198	20234	200	0	next	incorrect	993
Vp025	497	Response	1	12606619	20151	1
Vp025	498	Picture	MorphF4_04_orig.jpg ; MorphF4_00_UPPER.jpg	12606702	0	2	40724	151	0	next	incorrect	995
Vp025	498	Response	1	12647419	40717	1
Vp025	499	Picture	MorphF7_01_orig.jpg ; MorphF7_00_UPPER.jpg	12647426	0	149	33455	150	0	next	incorrect	997
Vp025	499	Response	1	12680779	33353	1
Vp025	500	Picture	MorphF3_03_orig.jpg ; MorphF3_00_UPPER.jpg	12680881	0	1	10869	147	0	next	hit	999
Vp025	500	Response	2	12691738	10857	1
Vp025	501	Picture	MorphF6_06_orig.jpg ; MorphF6_10_UPPER.jpg	12691750	0	146	13415	147	0	next	hit	1001
Vp025	501	Response	2	12705098	13348	1
Vp025	502	Picture	MorphM8_01_orig.jpg ; MorphM8_10_UPPER.jpg	12705165	0	1	14331	2	0	next	hit	1003
Vp025	502	Response	2	12719418	14253	1
Vp025	503	Picture	MorphF3_00_orig.jpg ; MorphF3_00_UPPER.jpg	12719496	0	1	19507	2	0	next	hit	1005
Vp025	503	Response	2	12738938	19442	1
Vp025	504	Picture	MorphM4_09_orig.jpg ; MorphM4_00_UPPER.jpg	12739003	0	1	12182	161	0	next	hit	1007
Vp025	504	Response	2	12751178	12175	1
Vp025	505	Picture	MorphF7_03_orig.jpg ; MorphF7_00_UPPER.jpg	12751185	0	160	29485	161	0	next	incorrect	1009
Vp025	505	Response	1	12780538	29353	1
Vp025	506	Picture	MorphF1_06_orig.jpg ; MorphF1_10_UPPER.jpg	12780670	0	1	29155	174	0	next	hit	1011
Vp025	506	Response	2	12809817	29147	1
Vp025	507	Picture	MorphM4_01_orig.jpg ; MorphM4_00_UPPER.jpg	12809825	0	173	17820	174	0	next	hit	1013
Vp025	507	Response	2	12827497	17672	1
Vp025	508	Picture	MorphF6_09_orig.jpg ; MorphF6_00_UPPER.jpg	12827645	0	1	17119	2	0	next	hit	1015
Vp025	508	Response	2	12844617	16972	1
Vp025	509	Picture	MorphM10_01_orig.jpg ; MorphM10_10_UPPER.jpg	12844764	0	1	22293	2	0	next	hit	1017
Vp025	509	Response	2	12866937	22173	1
Vp025	510	Picture	MorphM8_05_orig.jpg ; MorphM8_10_UPPER.jpg	12867057	0	1	21364	2	0	next	hit	1019
Vp025	510	Response	2	12888296	21239	1
Vp025	511	Picture	MorphM2_07_orig.jpg ; MorphM2_10_UPPER.jpg	12888421	0	1	16843	145	0	next	hit	1021
Vp025	511	Response	2	12905256	16835	1
Vp025	512	Picture	MorphF9_09_orig.jpg ; MorphF9_00_UPPER.jpg	12905264	0	144	18588	145	0	next	incorrect	1023
Vp025	512	Response	1	12923736	18472	1
Vp025	513	Picture	MorphF4_10_orig.jpg ; MorphF4_10_UPPER.jpg	12923852	0	1	13253	151	0	next	hit	1025
Vp025	513	Response	2	12937096	13244	1
Vp025	514	Picture	MorphM8_03_orig.jpg ; MorphM8_00_UPPER.jpg	12937105	0	150	17119	299	0	next	hit	1027
Vp025	514	Response	2	12954216	17111	1
Vp025	515	Picture	MorphM5_07_orig.jpg ; MorphM5_10_UPPER.jpg	12954224	0	149	23199	322	0	next	hit	1029
Vp025	515	Response	2	12977416	23192	1
Vp025	516	Picture	MorphF8_09_orig.jpg ; MorphF8_10_UPPER.jpg	12977423	0	173	16892	174	0	next	hit	1031
Vp025	516	Response	2	12994216	16793	1
Vp025	517	Picture	MorphM4_06_orig.jpg ; MorphM4_00_UPPER.jpg	12994315	0	1	18148	166	0	next	hit	1033
Vp025	517	Response	2	13012455	18140	1
Vp025	518	Picture	MorphM10_06_orig.jpg ; MorphM10_00_UPPER.jpg	13012463	0	165	18160	350	0	next	hit	1035
Vp025	518	Response	2	13030615	18152	1
Vp025	519	Picture	MorphF10_03_orig.jpg ; MorphF10_00_UPPER.jpg	13030623	0	185	22720	341	0	next	hit	1037
Vp025	519	Response	2	13053335	22712	1
Vp025	520	Picture	MorphM9_05_orig.jpg ; MorphM9_10_UPPER.jpg	13053343	0	156	23377	157	0	next	hit	1039
Vp025	520	Response	2	13076615	23272	1
Vp025	521	Picture	MorphM6_08_orig.jpg ; MorphM6_10_UPPER.jpg	13076720	0	1	20171	2	0	next	hit	1041
Vp025	521	Response	2	13096775	20055	1
Vp025	522	Picture	MorphF1_08_orig.jpg ; MorphF1_10_UPPER.jpg	13096891	0	1	19331	177	0	next	hit	1043
Vp025	522	Response	2	13116214	19323	1
Vp025	523	Picture	MorphF9_07_orig.jpg ; MorphF9_00_UPPER.jpg	13116222	0	176	17957	177	0	next	incorrect	1045
Vp025	523	Response	1	13134054	17832	1
Vp025	524	Picture	MorphF8_10_orig.jpg ; MorphF8_10_UPPER.jpg	13134179	0	1	13800	2	0	next	hit	1047
Vp025	524	Response	2	13147894	13715	1
Vp025	525	Picture	MorphF2_06_orig.jpg ; MorphF2_10_UPPER.jpg	13147979	0	1	13362	176	0	next	hit	1049
Vp025	525	Response	2	13161334	13355	1
Vp025	526	Picture	MorphF8_06_orig.jpg ; MorphF8_10_UPPER.jpg	13161341	0	175	18221	176	0	next	hit	1051
Vp025	526	Response	2	13179494	18153	1
Vp025	527	Picture	MorphM9_04_orig.jpg ; MorphM9_00_UPPER.jpg	13179562	0	1	28795	2	0	next	incorrect	1053
Vp025	527	Response	1	13208214	28652	1
Vp025	528	Picture	MorphF4_00_orig.jpg ; MorphF4_10_UPPER.jpg	13208357	0	1	21497	2	0	next	hit	1055
Vp025	528	Response	2	13229733	21376	1
Vp025	529	Picture	MorphM10_09_orig.jpg ; MorphM10_00_UPPER.jpg	13229854	0	1	18976	2	0	next	hit	1057
Vp025	529	Response	2	13248693	18839	1
Vp025	530	Picture	MorphF8_06_orig.jpg ; MorphF8_00_UPPER.jpg	13248830	0	1	22824	2	0	next	incorrect	1059
Vp025	530	Response	1	13271573	22743	1
Vp025	531	Picture	MorphM2_10_orig.jpg ; MorphM2_00_UPPER.jpg	13271654	0	1	35686	145	0	next	incorrect	1061
Vp025	531	Response	1	13307333	35679	1
Vp025	532	Picture	MorphF2_07_orig.jpg ; MorphF2_00_UPPER.jpg	13307340	0	144	15138	145	0	next	hit	1063
Vp025	532	Response	2	13322372	15032	1
Vp025	533	Picture	MorphM1_04_orig.jpg ; MorphM1_10_UPPER.jpg	13322478	0	1	22781	178	0	next	hit	1065
Vp025	533	Response	2	13345252	22774	1
Vp025	534	Picture	MorphM7_01_orig.jpg ; MorphM7_10_UPPER.jpg	13345259	0	177	14242	178	0	next	hit	1067
Vp025	534	Response	2	13359412	14153	1
Vp025	535	Picture	MorphM5_00_orig.jpg ; MorphM5_00_UPPER.jpg	13359501	0	1	29326	2	0	next	hit	1069
Vp025	535	Response	2	13388692	29191	1
Vp025	536	Picture	MorphF10_00_orig.jpg ; MorphF10_00_UPPER.jpg	13388827	0	1	23753	2	0	next	hit	1071
Vp025	536	Response	2	13412452	23625	1
Vp025	537	Picture	MorphF9_00_orig.jpg ; MorphF9_10_UPPER.jpg	13412580	0	1	30786	2	0	next	incorrect	1073
Vp025	537	Response	1	13443251	30671	1
Vp025	538	Picture	MorphF8_02_orig.jpg ; MorphF8_10_UPPER.jpg	13443366	0	1	39544	2	0	next	incorrect	1075
Vp025	538	Response	1	13482851	39485	1
Vp025	539	Picture	MorphF4_02_orig.jpg ; MorphF4_00_UPPER.jpg	13482910	0	1	23621	2	0	next	incorrect	1077
Vp025	539	Response	1	13506451	23541	1
Vp025	540	Picture	MorphM3_10_orig.jpg ; MorphM3_00_UPPER.jpg	13506531	0	1	18843	2	0	next	hit	1079
Vp025	540	Response	2	13525251	18720	1
Vp025	541	Picture	MorphF7_02_orig.jpg ; MorphF7_00_UPPER.jpg	13525374	0	1	22824	2	0	next	incorrect	1081
Vp025	541	Response	1	13548130	22756	1
Vp025	542	Picture	MorphM9_02_orig.jpg ; MorphM9_10_UPPER.jpg	13548198	0	1	16853	2	0	next	hit	1083
Vp025	542	Response	2	13564930	16732	1
Vp025	543	Picture	MorphM7_02_orig.jpg ; MorphM7_10_UPPER.jpg	13565051	0	1	18312	2	0	next	hit	1085
Vp025	543	Response	2	13583250	18199	1
Vp025	544	Picture	MorphF1_10_orig.jpg ; MorphF1_10_UPPER.jpg	13583363	0	1	15095	167	0	next	hit	1087
Vp025	544	Response	2	13598450	15087	1
Vp025	545	Picture	MorphF2_00_orig.jpg ; MorphF2_10_UPPER.jpg	13598458	0	166	15757	367	0	next	hit	1089
Vp025	545	Response	2	13614210	15752	1
Vp025	546	Picture	MorphM6_01_orig.jpg ; MorphM6_00_UPPER.jpg	13614215	0	201	16482	374	0	next	incorrect	1091
Vp025	546	Response	1	13630690	16475	1
Vp025	547	Picture	MorphF7_06_orig.jpg ; MorphF7_00_UPPER.jpg	13630697	0	173	32800	323	0	next	incorrect	1093
Vp025	547	Response	1	13663489	32792	1
Vp025	548	Picture	MorphM3_00_orig.jpg ; MorphM3_10_UPPER.jpg	13663497	0	150	15920	303	0	next	hit	1095
Vp025	548	Response	2	13679409	15912	1
Vp025	549	Picture	MorphF10_07_orig.jpg ; MorphF10_10_UPPER.jpg	13679417	0	153	41554	154	0	next	hit	1097
Vp025	549	Response	2	13720849	41432	1
Vp025	550	Picture	MorphM2_00_orig.jpg ; MorphM2_10_UPPER.jpg	13720971	0	1	63805	158	0	next	hit	1099
Vp025	550	Response	2	13784768	63797	1
Vp025	551	Picture	MorphF10_00_orig.jpg ; MorphF10_10_UPPER.jpg	13784776	0	157	15119	323	0	next	hit	1101
Vp025	551	Response	2	13799888	15112	1
Vp025	552	Picture	MorphM4_08_orig.jpg ; MorphM4_00_UPPER.jpg	13799895	0	166	18344	167	0	next	hit	1103
Vp025	552	Response	2	13818128	18233	1
Vp025	553	Picture	MorphM7_03_orig.jpg ; MorphM7_10_UPPER.jpg	13818239	0	1	74444	2	0	next	hit	1105
Vp025	553	Response	2	13892607	74368	1
Vp025	554	Picture	MorphF2_03_orig.jpg ; MorphF2_00_UPPER.jpg	13892683	0	1	51852	168	0	next	hit	1107
Vp025	554	Response	2	13944527	51844	1
Vp025	555	Picture	MorphM9_06_orig.jpg ; MorphM9_10_UPPER.jpg	13944535	0	167	57839	352	0	next	hit	1109
Vp025	555	Response	2	14002366	57831	1
Vp025	556	Picture	MorphM1_10_orig.jpg ; MorphM1_00_UPPER.jpg	14002374	0	185	11728	186	0	next	hit	1111
Vp025	556	Response	2	14013966	11592	1
Vp025	557	Picture	MorphF3_00_orig.jpg ; MorphF3_10_UPPER.jpg	14014102	0	1	16322	2	0	next	hit	1113
Vp025	557	Response	2	14030286	16184	1
Vp025	558	Picture	MorphF1_03_orig.jpg ; MorphF1_10_UPPER.jpg	14030424	0	1	29309	152	0	next	hit	1115
Vp025	558	Response	2	14059726	29302	1
Vp025	559	Picture	MorphM7_01_orig.jpg ; MorphM7_00_UPPER.jpg	14059733	0	151	11430	152	0	next	hit	1117
Vp025	559	Response	2	14071085	11352	1
Vp025	560	Picture	MorphM1_05_orig.jpg ; MorphM1_10_UPPER.jpg	14071163	0	1	22293	2	0	next	hit	1119
Vp025	560	Response	2	14093325	22162	1
Vp025	561	Picture	MorphM10_00_orig.jpg ; MorphM10_00_UPPER.jpg	14093456	0	1	20273	164	0	next	hit	1121
Vp025	561	Response	2	14113725	20269	1
Vp025	562	Picture	MorphM9_03_orig.jpg ; MorphM9_00_UPPER.jpg	14113729	0	163	13830	164	0	next	incorrect	1123
Vp025	562	Response	1	14127485	13756	1
Vp025	563	Picture	MorphF10_02_orig.jpg ; MorphF10_00_UPPER.jpg	14127559	0	1	13138	2	0	next	hit	1125
Vp025	563	Response	2	14140605	13046	1
Vp025	564	Picture	MorphM7_06_orig.jpg ; MorphM7_10_UPPER.jpg	14140697	0	1	12075	2	0	next	hit	1127
Vp025	564	Response	2	14152685	11988	1
Vp025	565	Picture	MorphM10_07_orig.jpg ; MorphM10_00_UPPER.jpg	14152772	0	1	15526	2	0	next	hit	1129
Vp025	565	Response	2	14168204	15432	1
Vp025	566	Picture	MorphF5_06_orig.jpg ; MorphF5_00_UPPER.jpg	14168298	0	1	15924	2	0	next	hit	1131
Vp025	566	Response	2	14184124	15826	1
Vp025	567	Picture	MorphF2_08_orig.jpg ; MorphF2_10_UPPER.jpg	14184222	0	1	13750	185	0	next	hit	1133
Vp025	567	Response	2	14197965	13743	1
Vp025	568	Picture	MorphM8_04_orig.jpg ; MorphM8_10_UPPER.jpg	14197972	0	184	15178	185	0	next	hit	1135
Vp025	568	Response	2	14213004	15032	1
Vp025	569	Picture	MorphF10_09_orig.jpg ; MorphF10_10_UPPER.jpg	14213150	0	1	13622	181	0	next	hit	1137
Vp025	569	Response	2	14226764	13614	1
Vp025	570	Picture	MorphF1_03_orig.jpg ; MorphF1_00_UPPER.jpg	14226772	0	180	26055	181	0	next	hit	1139
Vp025	570	Response	2	14252764	25992	1
Vp025	571	Picture	MorphF10_04_orig.jpg ; MorphF10_00_UPPER.jpg	14252827	0	1	13270	2	0	next	hit	1141
Vp025	571	Response	2	14265963	13136	1
Vp025	572	Picture	MorphF9_04_orig.jpg ; MorphF9_00_UPPER.jpg	14266097	0	1	20170	2	0	next	incorrect	1143
Vp025	572	Response	1	14286123	20026	1
Vp025	573	Picture	MorphF5_01_orig.jpg ; MorphF5_10_UPPER.jpg	14286267	0	1	65951	2	0	next	incorrect	1145
Vp025	573	Response	1	14352123	65856	1
Vp025	574	Picture	MorphF1_01_orig.jpg ; MorphF1_00_UPPER.jpg	14352218	0	1	27070	2	0	next	incorrect	1147
Vp025	574	Response	1	14379162	26944	1
Vp025	575	Picture	MorphM4_05_orig.jpg ; MorphM4_00_UPPER.jpg	14379288	0	1	12739	2	0	next	hit	1149
Vp025	575	Response	2	14391882	12594	1
Vp025	576	Picture	MorphM1_03_orig.jpg ; MorphM1_00_UPPER.jpg	14392027	0	1	8982	177	0	next	hit	1151
Vp025	576	Response	2	14401002	8975	1
Vp025	577	Picture	MorphF1_09_orig.jpg ; MorphF1_10_UPPER.jpg	14401009	0	176	13312	177	0	next	incorrect	1153
Vp025	577	Response	1	14414202	13193	1
Vp025	578	Picture	MorphF6_10_orig.jpg ; MorphF6_10_UPPER.jpg	14414321	0	1	14331	2	0	next	hit	1155
Vp025	578	Response	2	14428522	14201	1
Vp025	579	Picture	MorphF2_06_orig.jpg ; MorphF2_00_UPPER.jpg	14428652	0	1	9237	187	0	next	hit	1157
Vp025	579	Response	2	14437882	9230	1
Vp025	580	Picture	MorphM10_09_orig.jpg ; MorphM10_10_UPPER.jpg	14437889	0	186	9208	187	0	next	hit	1159
Vp025	580	Response	2	14447002	9113	1
Vp025	581	Picture	MorphM4_07_orig.jpg ; MorphM4_00_UPPER.jpg	14447097	0	1	16853	2	0	next	hit	1161
Vp025	581	Response	2	14463882	16785	1
Vp025	582	Picture	MorphM6_06_orig.jpg ; MorphM6_00_UPPER.jpg	14463950	0	1	12076	2	0	next	incorrect	1163
Vp025	582	Response	1	14475881	11931	1
Vp025	583	Picture	MorphF2_07_orig.jpg ; MorphF2_10_UPPER.jpg	14476026	0	1	8983	175	0	next	hit	1165
Vp025	583	Response	2	14485001	8975	1
Vp025	584	Picture	MorphF6_00_orig.jpg ; MorphF6_00_UPPER.jpg	14485009	0	174	27111	175	0	next	incorrect	1167
Vp025	584	Response	1	14512041	27032	1
Vp025	585	Picture	MorphM10_03_orig.jpg ; MorphM10_00_UPPER.jpg	14512120	0	1	35961	2	0	next	hit	1169
Vp025	585	Response	2	14547961	35841	1
Vp025	586	Picture	MorphM6_03_orig.jpg ; MorphM6_00_UPPER.jpg	14548081	0	1	12341	2	0	next	incorrect	1171
Vp025	586	Response	1	14560281	12200	1
Vp025	587	Picture	MorphM5_01_orig.jpg ; MorphM5_00_UPPER.jpg	14560422	0	1	11943	2	0	next	hit	1173
Vp025	587	Response	2	14572281	11859	1
Vp025	588	Picture	MorphF8_05_orig.jpg ; MorphF8_00_UPPER.jpg	14572365	0	1	23753	2	0	next	hit	1175
Vp025	588	Response	2	14596040	23675	1
Vp025	589	Picture	MorphF4_09_orig.jpg ; MorphF4_10_UPPER.jpg	14596118	0	1	12473	2	0	next	hit	1177
Vp025	589	Response	2	14608520	12402	1
Vp025	590	Picture	MorphM3_01_orig.jpg ; MorphM3_10_UPPER.jpg	14608591	0	1	12474	2	0	next	hit	1179
Vp025	590	Response	2	14620920	12329	1
Vp025	591	Picture	MorphM4_06_orig.jpg ; MorphM4_10_UPPER.jpg	14621065	0	1	33942	163	0	next	hit	1181
Vp025	591	Response	2	14655000	33935	1
Vp025	592	Picture	MorphM6_02_orig.jpg ; MorphM6_10_UPPER.jpg	14655007	0	162	69120	340	0	next	hit	1183
Vp025	592	Response	2	14724119	69112	1
Vp025	593	Picture	MorphF4_08_orig.jpg ; MorphF4_00_UPPER.jpg	14724127	0	178	9334	179	0	next	hit	1185
Vp025	593	Response	2	14733399	9272	1
Vp025	594	Picture	MorphF8_03_orig.jpg ; MorphF8_10_UPPER.jpg	14733461	0	1	33705	2	0	next	hit	1187
Vp025	594	Response	2	14767079	33618	1
Vp025	595	Picture	MorphM5_00_orig.jpg ; MorphM5_10_UPPER.jpg	14767166	0	1	14160	173	0	next	hit	1189
Vp025	595	Response	2	14781319	14153	1
Vp025	596	Picture	MorphF6_05_orig.jpg ; MorphF6_00_UPPER.jpg	14781326	0	172	14901	173	0	next	hit	1191
Vp025	596	Response	2	14796118	14792	1
Vp025	597	Picture	MorphF7_09_orig.jpg ; MorphF7_10_UPPER.jpg	14796227	0	1	11499	180	0	next	hit	1193
Vp025	597	Response	2	14807718	11491	1
Vp025	598	Picture	MorphF8_07_orig.jpg ; MorphF8_00_UPPER.jpg	14807726	0	179	16368	180	0	next	hit	1195
Vp025	598	Response	2	14823958	16232	1
Vp025	599	Picture	MorphF3_04_orig.jpg ; MorphF3_00_UPPER.jpg	14824094	0	1	12075	2	0	next	hit	1197
Vp025	599	Response	2	14836038	11944	1
Vp025	600	Picture	MorphF7_04_orig.jpg ; MorphF7_10_UPPER.jpg	14836169	0	1	25611	2	0	next	incorrect	1199
Vp025	600	Response	1	14861638	25469	1
Vp025	601	Picture	MorphM6_00_orig.jpg ; MorphM6_10_UPPER.jpg	14861780	0	1	17465	186	0	next	incorrect	1201
Vp025	601	Response	1	14879238	17458	1
Vp025	602	Picture	MorphM9_08_orig.jpg ; MorphM9_00_UPPER.jpg	14879245	0	185	24335	186	0	next	incorrect	1203
Vp025	602	Response	1	14903477	24232	1
Vp025	603	Picture	MorphF10_05_orig.jpg ; MorphF10_00_UPPER.jpg	14903580	0	1	11264	150	0	next	hit	1205
Vp025	603	Response	2	14914837	11257	1
Vp025	604	Picture	MorphF3_09_orig.jpg ; MorphF3_10_UPPER.jpg	14914844	0	149	9280	307	0	next	hit	1207
Vp025	604	Response	2	14924117	9273	1
Vp025	605	Picture	MorphM5_02_orig.jpg ; MorphM5_10_UPPER.jpg	14924124	0	158	12100	159	0	next	hit	1209
Vp025	605	Response	2	14936117	11993	1
Vp025	606	Picture	MorphF3_05_orig.jpg ; MorphF3_00_UPPER.jpg	14936224	0	1	13933	2	0	next	hit	1211
Vp025	606	Response	2	14950037	13813	1
Vp025	607	Picture	MorphM6_07_orig.jpg ; MorphM6_10_UPPER.jpg	14950157	0	1	20170	2	0	next	incorrect	1213
Vp025	607	Response	1	14970197	20040	1
Vp025	608	Picture	MorphM9_09_orig.jpg ; MorphM9_00_UPPER.jpg	14970327	0	1	12837	170	0	next	incorrect	1215
Vp025	608	Response	1	14983157	12830	1
Vp025	609	Picture	MorphF2_05_orig.jpg ; MorphF2_00_UPPER.jpg	14983164	0	169	37191	170	0	next	incorrect	1217
Vp025	609	Response	1	15020276	37112	1
Vp025	610	Picture	MorphF3_10_orig.jpg ; MorphF3_00_UPPER.jpg	15020355	0	1	7529	169	0	next	hit	1219
Vp025	610	Response	2	15027876	7521	1
Vp025	611	Picture	MorphF9_04_orig.jpg ; MorphF9_10_UPPER.jpg	15027884	0	168	26309	169	0	next	incorrect	1221
Vp025	611	Response	1	15054116	26232	1
Vp025	612	Picture	MorphM10_02_orig.jpg ; MorphM10_10_UPPER.jpg	15054193	0	1	21762	2	0	next	hit	1223
Vp025	612	Response	2	15075876	21683	1
Vp025	613	Picture	MorphF8_01_orig.jpg ; MorphF8_00_UPPER.jpg	15075955	0	1	19208	168	0	next	incorrect	1225
Vp025	613	Response	1	15095156	19201	1
Vp025	614	Picture	MorphF3_07_orig.jpg ; MorphF3_10_UPPER.jpg	15095163	0	167	7730	168	0	next	hit	1227
Vp025	614	Response	2	15102756	7593	1
Vp025	615	Picture	MorphF10_07_orig.jpg ; MorphF10_00_UPPER.jpg	15102893	0	1	10085	2	0	next	hit	1229
Vp025	615	Response	2	15112915	10022	1
Vp025	616	Picture	MorphM9_09_orig.jpg ; MorphM9_10_UPPER.jpg	15112978	0	1	13403	2	0	next	incorrect	1231
Vp025	616	Response	1	15126275	13297	1
Vp025	617	Picture	MorphF4_07_orig.jpg ; MorphF4_10_UPPER.jpg	15126381	0	1	11261	153	0	next	hit	1233
Vp025	617	Response	2	15137635	11254	1
Vp025	618	Picture	MorphF5_05_orig.jpg ; MorphF5_00_UPPER.jpg	15137642	0	152	23360	299	0	next	hit	1235
Vp025	618	Response	2	15160995	23353	1
Vp025	619	Picture	MorphM5_04_orig.jpg ; MorphM5_10_UPPER.jpg	15161002	0	147	10080	299	0	next	hit	1237
Vp025	619	Response	2	15171075	10073	1
Vp025	620	Picture	MorphF2_08_orig.jpg ; MorphF2_00_UPPER.jpg	15171082	0	152	18065	153	0	next	hit	1239
Vp025	620	Response	2	15189075	17993	1
Vp025	621	Picture	MorphF3_08_orig.jpg ; MorphF3_00_UPPER.jpg	15189147	0	1	8493	2	0	next	hit	1241
Vp025	621	Response	2	15197555	8408	1
Vp025	622	Picture	MorphF1_07_orig.jpg ; MorphF1_00_UPPER.jpg	15197640	0	1	14464	2	0	next	incorrect	1243
Vp025	622	Response	1	15212035	14395	1
Vp025	623	Picture	MorphF9_08_orig.jpg ; MorphF9_10_UPPER.jpg	15212104	0	1	52150	2	0	next	incorrect	1245
Vp025	623	Response	1	15264114	52010	1
Vp025	624	Picture	MorphM10_06_orig.jpg ; MorphM10_10_UPPER.jpg	15264254	0	1	7547	152	0	next	hit	1247
Vp025	624	Response	2	15271794	7540	1
Vp025	625	Picture	MorphM1_02_orig.jpg ; MorphM1_00_UPPER.jpg	15271801	0	151	9837	152	0	next	hit	1249
Vp025	625	Response	2	15281554	9753	1
Vp025	626	Picture	MorphF3_03_orig.jpg ; MorphF3_10_UPPER.jpg	15281638	0	1	20037	2	0	next	hit	1251
Vp025	626	Response	2	15301554	19916	1
Vp025	627	Picture	MorphM3_08_orig.jpg ; MorphM3_00_UPPER.jpg	15301675	0	1	16057	2	0	next	hit	1253
Vp025	627	Response	2	15317634	15959	1
Vp025	628	Picture	MorphF8_05_orig.jpg ; MorphF8_10_UPPER.jpg	15317732	0	1	9269	154	0	next	hit	1255
Vp025	628	Response	2	15326993	9261	1
Vp025	629	Picture	MorphF9_00_orig.jpg ; MorphF9_00_UPPER.jpg	15327001	0	153	15678	154	0	next	incorrect	1257
Vp025	629	Response	1	15342593	15592	1
Vp025	630	Picture	MorphM3_04_orig.jpg ; MorphM3_10_UPPER.jpg	15342679	0	1	18401	179	0	next	hit	1259
Vp025	630	Response	2	15361073	18394	1
Vp025	631	Picture	MorphF7_01_orig.jpg ; MorphF7_10_UPPER.jpg	15361080	0	178	33617	179	0	next	incorrect	1261
Vp025	631	Response	1	15394593	33513	1
Vp025	632	Picture	MorphM8_02_orig.jpg ; MorphM8_00_UPPER.jpg	15394697	0	1	42596	2	0	next	incorrect	1263
Vp025	632	Response	1	15437152	42455	1
Vp025	633	Picture	MorphF9_03_orig.jpg ; MorphF9_10_UPPER.jpg	15437293	0	1	19374	2	0	next	incorrect	1265
Vp025	633	Response	1	15456592	19299	1
Vp025	634	Picture	MorphM4_04_orig.jpg ; MorphM4_10_UPPER.jpg	15456667	0	1	42198	2	0	next	hit	1267
Vp025	634	Response	2	15498752	42085	1
Vp025	635	Picture	MorphM8_02_orig.jpg ; MorphM8_10_UPPER.jpg	15498865	0	1	10881	2	0	next	incorrect	1269
Vp025	635	Response	1	15509632	10767	1
Vp025	636	Picture	MorphF4_01_orig.jpg ; MorphF4_00_UPPER.jpg	15509746	0	1	15261	2	0	next	incorrect	1271
Vp025	636	Response	1	15524912	15166	1
Vp025	637	Picture	MorphM5_05_orig.jpg ; MorphM5_00_UPPER.jpg	15525007	0	1	10483	2	0	next	hit	1273
Vp025	637	Response	2	15535391	10384	1
Vp025	638	Picture	MorphF10_02_orig.jpg ; MorphF10_10_UPPER.jpg	15535490	0	1	8493	2	0	next	hit	1275
Vp025	638	Response	2	15543871	8381	1
Vp025	639	Picture	MorphF7_05_orig.jpg ; MorphF7_00_UPPER.jpg	15543983	0	1	16720	2	0	next	incorrect	1277
Vp025	639	Response	1	15560591	16608	1
Vp025	640	Picture	MorphM2_01_orig.jpg ; MorphM2_10_UPPER.jpg	15560703	0	1	15791	2	0	next	incorrect	1279
Vp025	640	Response	1	15576351	15648	1
Vp025	641	Picture	MorphM9_07_orig.jpg ; MorphM9_10_UPPER.jpg	15576494	0	1	16056	2	0	next	incorrect	1281
Vp025	641	Response	1	15592431	15937	1
Vp025	642	Picture	MorphF8_07_orig.jpg ; MorphF8_10_UPPER.jpg	15592550	0	1	9248	176	0	next	hit	1283
Vp025	642	Response	2	15601791	9241	1
Vp025	643	Picture	MorphF10_06_orig.jpg ; MorphF10_10_UPPER.jpg	15601798	0	175	10922	176	0	next	hit	1285
Vp025	643	Response	2	15612591	10793	1
Vp025	644	Picture	MorphF7_00_orig.jpg ; MorphF7_10_UPPER.jpg	15612720	0	1	21232	2	0	next	hit	1287
Vp025	644	Response	2	15633871	21151	1
Vp025	645	Picture	MorphF6_03_orig.jpg ; MorphF6_00_UPPER.jpg	15633952	0	1	60113	2	0	next	incorrect	1289
Vp025	645	Response	1	15693950	59998	1
Vp025	646	Picture	MorphM10_04_orig.jpg ; MorphM10_10_UPPER.jpg	15694065	0	1	7829	2	0	next	hit	1291
Vp025	646	Response	2	15701790	7725	1
Vp025	647	Picture	MorphF3_07_orig.jpg ; MorphF3_00_UPPER.jpg	15701894	0	1	8758	2	0	next	hit	1293
Vp025	647	Response	2	15710510	8616	1
Vp025	648	Picture	MorphM4_10_orig.jpg ; MorphM4_00_UPPER.jpg	15710652	0	1	15225	170	0	next	hit	1295
Vp025	648	Response	2	15725870	15218	1
Vp025	649	Picture	MorphM3_09_orig.jpg ; MorphM3_00_UPPER.jpg	15725877	0	169	39579	170	0	next	hit	1297
Vp025	649	Response	2	15765389	39512	1
Vp025	650	Picture	MorphM6_04_orig.jpg ; MorphM6_10_UPPER.jpg	15765456	0	1	10180	173	0	next	incorrect	1299
Vp025	650	Response	1	15775629	10173	1
Vp025	651	Picture	MorphM10_08_orig.jpg ; MorphM10_10_UPPER.jpg	15775636	0	172	8133	173	0	next	hit	1301
Vp025	651	Response	2	15783629	7993	1
Vp025	652	Picture	MorphF9_05_orig.jpg ; MorphF9_10_UPPER.jpg	15783769	0	1	15260	2	0	next	incorrect	1303
Vp025	652	Response	1	15798909	15140	1
Vp025	653	Picture	MorphM3_04_orig.jpg ; MorphM3_00_UPPER.jpg	15799029	0	1	15087	175	0	next	hit	1305
Vp025	653	Response	2	15814109	15080	1
Vp025	654	Picture	MorphM10_00_orig.jpg ; MorphM10_10_UPPER.jpg	15814116	0	174	19415	175	0	next	hit	1307
Vp025	654	Response	2	15833469	19353	1
Vp025	655	Picture	MorphM9_05_orig.jpg ; MorphM9_00_UPPER.jpg	15833531	0	1	11013	3	0	next	incorrect	1309
Vp025	655	Response	1	15844429	10898	1
Vp025	656	Picture	MorphF7_09_orig.jpg ; MorphF7_00_UPPER.jpg	15844544	0	2	17332	188	0	next	hit	1311
Vp025	656	Response	2	15861868	17324	1
Vp025	657	Picture	MorphF2_05_orig.jpg ; MorphF2_10_UPPER.jpg	15861876	0	186	11839	343	0	next	hit	1313
Vp025	657	Response	2	15873708	11832	1
Vp025	658	Picture	MorphF9_10_orig.jpg ; MorphF9_00_UPPER.jpg	15873715	0	157	39302	158	0	next	incorrect	1315
Vp025	658	Response	1	15912908	39193	1
Vp025	659	Picture	MorphM7_10_orig.jpg ; MorphM7_00_UPPER.jpg	15913017	0	1	11943	2	0	next	hit	1317
Vp025	659	Response	2	15924828	11811	1
Vp025	660	Picture	MorphM5_09_orig.jpg ; MorphM5_10_UPPER.jpg	15924960	0	1	11412	2	0	next	hit	1319
Vp025	660	Response	2	15936268	11308	1
Vp025	661	Picture	MorphF4_05_orig.jpg ; MorphF4_10_UPPER.jpg	15936372	0	1	13801	2	0	next	hit	1321
Vp025	661	Response	2	15950028	13656	1
Vp025	662	Picture	MorphF5_04_orig.jpg ; MorphF5_10_UPPER.jpg	15950173	0	1	62181	189	0	next	incorrect	1323
Vp025	662	Response	1	16012347	62174	1
Vp025	663	Picture	MorphF7_03_orig.jpg ; MorphF7_10_UPPER.jpg	16012354	0	188	10803	189	0	next	hit	1325
Vp025	663	Response	2	16023067	10713	1
Vp025	664	Picture	MorphM8_07_orig.jpg ; MorphM8_10_UPPER.jpg	16023157	0	1	5838	3	0	next	hit	1327
Vp025	664	Response	2	16028907	5750	1
Vp025	665	Picture	MorphM3_00_orig.jpg ; MorphM3_00_UPPER.jpg	16028995	0	2	14730	3	0	next	hit	1329
Vp025	665	Response	2	16043627	14632	1
Vp025	666	Picture	MorphM2_03_orig.jpg ; MorphM2_00_UPPER.jpg	16043725	0	1	26938	2	0	next	incorrect	1331
Vp025	666	Response	1	16070587	26862	1
Vp025	667	Picture	MorphM4_05_orig.jpg ; MorphM4_10_UPPER.jpg	16070663	0	1	8758	2	0	next	hit	1333
Vp025	667	Response	2	16079306	8643	1
Vp025	668	Picture	MorphF6_07_orig.jpg ; MorphF6_00_UPPER.jpg	16079421	0	1	11892	185	0	next	hit	1335
Vp025	668	Response	2	16091306	11885	1
Vp025	669	Picture	MorphM5_06_orig.jpg ; MorphM5_00_UPPER.jpg	16091313	0	184	9738	185	0	next	hit	1337
Vp025	669	Response	2	16100986	9673	1
Vp025	670	Picture	MorphF3_02_orig.jpg ; MorphF3_00_UPPER.jpg	16101051	0	1	9142	149	0	next	hit	1339
Vp025	670	Response	2	16110186	9135	1
Vp025	671	Picture	MorphF5_06_orig.jpg ; MorphF5_10_UPPER.jpg	16110193	0	148	9520	330	0	next	hit	1341
Vp025	671	Response	2	16119706	9513	1
Vp025	672	Picture	MorphM1_00_orig.jpg ; MorphM1_10_UPPER.jpg	16119713	0	182	11328	183	0	next	hit	1343
Vp025	672	Response	2	16130906	11193	1
Vp025	673	Picture	MorphF1_06_orig.jpg ; MorphF1_00_UPPER.jpg	16131041	0	1	19374	2	0	next	incorrect	1345
Vp025	673	Response	1	16150346	19305	1
Vp025	674	Picture	MorphF3_10_orig.jpg ; MorphF3_10_UPPER.jpg	16150415	0	1	8227	2	0	next	hit	1347
Vp025	674	Response	2	16158506	8091	1
Vp025	675	Picture	MorphF10_01_orig.jpg ; MorphF10_00_UPPER.jpg	16158642	0	1	9289	2	0	next	hit	1349
Vp025	675	Response	2	16167785	9143	1
Vp025	676	Picture	MorphM9_01_orig.jpg ; MorphM9_10_UPPER.jpg	16167931	0	1	22691	2	0	next	incorrect	1351
Vp025	676	Response	1	16190505	22574	1
Vp025	677	Picture	MorphM5_08_orig.jpg ; MorphM5_10_UPPER.jpg	16190622	0	1	9010	148	0	next	hit	1353
Vp025	677	Response	2	16199625	9003	1
Vp025	678	Picture	MorphM1_00_orig.jpg ; MorphM1_00_UPPER.jpg	16199632	0	147	10880	296	0	next	hit	1355
Vp025	678	Response	2	16210505	10873	1
Vp025	679	Picture	MorphF4_01_orig.jpg ; MorphF4_10_UPPER.jpg	16210512	0	149	29872	150	0	next	incorrect	1357
Vp025	679	Response	1	16240265	29753	1
Vp025	680	Picture	MorphM4_02_orig.jpg ; MorphM4_00_UPPER.jpg	16240384	0	1	13933	2	0	next	hit	1359
Vp025	680	Response	2	16254185	13801	1
Vp025	681	Picture	MorphF8_00_orig.jpg ; MorphF8_00_UPPER.jpg	16254317	0	1	10882	2	0	next	incorrect	1361
Vp025	681	Response	1	16265065	10748	1
Vp025	682	Picture	MorphF2_09_orig.jpg ; MorphF2_00_UPPER.jpg	16265199	0	1	8993	165	0	next	hit	1363
Vp025	682	Response	2	16274184	8985	1
Vp025	683	Picture	MorphM7_08_orig.jpg ; MorphM7_10_UPPER.jpg	16274192	0	164	8656	165	0	next	hit	1365
Vp025	683	Response	2	16282744	8552	1
Vp025	684	Picture	MorphF6_04_orig.jpg ; MorphF6_10_UPPER.jpg	16282848	0	1	13933	2	0	next	hit	1367
Vp025	684	Response	2	16296664	13816	1
Vp025	685	Picture	MorphM5_10_orig.jpg ; MorphM5_10_UPPER.jpg	16296781	0	1	9410	146	0	next	hit	1369
Vp025	685	Response	2	16306184	9403	1
Vp025	686	Picture	MorphF1_00_orig.jpg ; MorphF1_00_UPPER.jpg	16306191	0	145	16562	316	0	next	incorrect	1371
Vp025	686	Response	1	16322744	16553	1
Vp025	687	Picture	MorphM1_09_orig.jpg ; MorphM1_10_UPPER.jpg	16322753	0	171	8478	356	0	next	hit	1373
Vp025	687	Response	2	16331224	8471	1
Vp025	688	Picture	MorphF8_03_orig.jpg ; MorphF8_00_UPPER.jpg	16331231	0	185	8942	186	0	next	incorrect	1375
Vp025	688	Response	1	16340104	8873	1
Vp025	689	Picture	MorphM8_08_orig.jpg ; MorphM8_10_UPPER.jpg	16340173	0	1	15374	154	0	next	hit	1377
Vp025	689	Response	2	16355544	15371	1
Vp025	690	Picture	MorphF10_03_orig.jpg ; MorphF10_10_UPPER.jpg	16355547	0	153	10324	333	0	next	hit	1379
Vp025	690	Response	2	16365864	10317	1
Vp025	691	Picture	MorphM9_01_orig.jpg ; MorphM9_00_UPPER.jpg	16365871	0	180	15306	181	0	next	incorrect	1381
Vp025	691	Response	1	16381063	15192	1
Vp025	692	Picture	MorphM6_01_orig.jpg ; MorphM6_10_UPPER.jpg	16381177	0	1	19772	2	0	next	incorrect	1383
Vp025	692	Response	1	16400823	19646	1
Vp025	693	Picture	MorphF4_02_orig.jpg ; MorphF4_10_UPPER.jpg	16400949	0	1	20038	2	0	next	incorrect	1385
Vp025	693	Response	1	16420903	19954	1
Vp025	694	Picture	MorphF6_04_orig.jpg ; MorphF6_00_UPPER.jpg	16420987	0	1	16403	186	0	next	incorrect	1387
Vp025	694	Response	1	16437383	16396	1
Vp025	695	Picture	MorphM4_07_orig.jpg ; MorphM4_10_UPPER.jpg	16437390	0	185	16771	186	0	next	hit	1389
Vp025	695	Response	2	16454023	16633	1
Vp025	696	Picture	MorphM8_03_orig.jpg ; MorphM8_10_UPPER.jpg	16454161	0	1	27309	162	0	next	hit	1391
Vp025	696	Response	2	16481463	27302	1
Vp025	697	Picture	MorphM6_04_orig.jpg ; MorphM6_00_UPPER.jpg	16481470	0	161	8640	307	0	next	incorrect	1393
Vp025	697	Response	1	16490102	8632	1
Vp025	698	Picture	MorphM8_10_orig.jpg ; MorphM8_10_UPPER.jpg	16490110	0	146	8320	332	0	next	hit	1395
Vp025	698	Response	2	16498422	8312	1
Vp025	699	Picture	MorphF4_07_orig.jpg ; MorphF4_00_UPPER.jpg	16498430	0	186	22080	188	0	next	hit	1397
Vp025	699	Response	2	16520422	21992	1
Vp025	700	Picture	MorphM8_05_orig.jpg ; MorphM8_00_UPPER.jpg	16520510	0	2	24399	154	0	next	hit	1399
Vp025	700	Response	2	16544902	24392	1
Vp025	701	Picture	MorphM9_00_orig.jpg ; MorphM9_10_UPPER.jpg	16544909	0	152	21760	306	0	next	hit	1401
Vp025	701	Response	2	16566662	21753	1
Vp025	702	Picture	MorphM6_00_orig.jpg ; MorphM6_00_UPPER.jpg	16566669	0	154	8480	321	0	next	incorrect	1403
Vp025	702	Response	1	16575142	8473	1
Vp025	703	Picture	MorphM4_09_orig.jpg ; MorphM4_10_UPPER.jpg	16575149	0	167	7680	351	0	next	hit	1405
Vp025	703	Response	2	16582822	7673	1
Vp025	704	Picture	MorphM1_03_orig.jpg ; MorphM1_10_UPPER.jpg	16582829	0	184	8240	355	0	next	hit	1407
Vp025	704	Response	2	16591061	8232	1
Vp025	705	Picture	MorphM2_09_orig.jpg ; MorphM2_00_UPPER.jpg	16591069	0	171	9459	172	0	next	incorrect	1409
Vp025	705	Response	1	16600422	9353	1
Vp025	706	Picture	MorphM7_05_orig.jpg ; MorphM7_00_UPPER.jpg	16600528	0	1	11279	2	0	next	hit	1411
Vp025	706	Response	2	16611701	11173	1
Vp025	707	Picture	MorphF1_09_orig.jpg ; MorphF1_00_UPPER.jpg	16611807	0	1	9661	161	0	next	incorrect	1413
Vp025	707	Response	1	16621461	9654	1
Vp025	708	Picture	MorphM1_07_orig.jpg ; MorphM1_10_UPPER.jpg	16621468	0	160	9680	327	0	next	hit	1415
Vp025	708	Response	2	16631140	9672	2
Vp025	709	Picture	MorphM10_10_orig.jpg ; MorphM10_10_UPPER.jpg	16631148	0	167	9840	313	0	next	hit	1417
Vp025	709	Response	2	16640981	9833	1
Vp025	710	Picture	MorphF6_02_orig.jpg ; MorphF6_10_UPPER.jpg	16640988	0	146	22173	147	0	next	hit	1419
Vp025	710	Response	2	16663061	22073	1
Vp025	711	Picture	MorphM2_03_orig.jpg ; MorphM2_10_UPPER.jpg	16663161	0	1	20038	2	0	next	hit	1421
Vp025	711	Response	2	16683061	19900	1
Vp025	712	Picture	MorphM7_04_orig.jpg ; MorphM7_00_UPPER.jpg	16683199	0	1	7829	2	0	next	hit	1423
Vp025	712	Response	2	16690900	7701	1
Vp025	713	Picture	MorphF1_02_orig.jpg ; MorphF1_00_UPPER.jpg	16691028	0	1	8227	2	0	next	incorrect	1425
Vp025	713	Response	1	16699140	8112	1
Vp025	714	Picture	MorphM8_09_orig.jpg ; MorphM8_00_UPPER.jpg	16699255	0	1	16693	162	0	next	hit	1427
Vp025	714	Response	2	16715940	16685	1
Vp025	715	Picture	MorphM1_08_orig.jpg ; MorphM1_00_UPPER.jpg	16715948	0	161	26799	328	0	next	hit	1429
Vp025	715	Response	2	16742740	26792	1
Vp025	716	Picture	MorphF1_00_orig.jpg ; MorphF1_10_UPPER.jpg	16742747	0	167	8480	347	0	next	incorrect	1431
Vp025	716	Response	1	16751220	8473	1
Vp025	717	Picture	MorphF8_10_orig.jpg ; MorphF8_00_UPPER.jpg	16751227	0	180	9600	181	0	next	hit	1433
Vp025	717	Response	2	16760740	9513	1
Vp025	718	Picture	MorphM3_05_orig.jpg ; MorphM3_10_UPPER.jpg	16760827	0	1	31715	2	0	next	hit	1435
Vp025	718	Response	2	16792420	31593	1
Vp025	719	Picture	MorphM6_05_orig.jpg ; MorphM6_00_UPPER.jpg	16792542	0	1	7697	2	0	next	incorrect	1437
Vp025	719	Response	1	16800099	7557	1
Vp025	720	Picture	MorphF6_05_orig.jpg ; MorphF6_10_UPPER.jpg	16800239	0	1	8188	174	0	next	hit	1439
Vp025	720	Response	2	16808419	8180	1
Vp025	721	Picture	MorphF1_05_orig.jpg ; MorphF1_00_UPPER.jpg	16808427	0	173	9039	330	0	next	incorrect	1441
Vp025	721	Response	1	16817459	9032	1
Vp025	722	Picture	MorphM5_05_orig.jpg ; MorphM5_10_UPPER.jpg	16817466	0	157	17938	158	0	next	hit	1443
Vp025	722	Response	2	16835299	17833	1
Vp025	723	Picture	MorphM7_00_orig.jpg ; MorphM7_10_UPPER.jpg	16835404	0	1	25478	2	0	next	hit	1445
Vp025	723	Response	2	16860739	25335	1
Vp025	724	Picture	MorphF6_10_orig.jpg ; MorphF6_00_UPPER.jpg	16860882	0	1	12076	2	0	next	incorrect	1447
Vp025	724	Response	1	16872819	11937	1
Vp025	725	Picture	MorphM7_09_orig.jpg ; MorphM7_10_UPPER.jpg	16872958	0	1	10483	2	0	next	hit	1449
Vp025	725	Response	2	16883379	10421	1
Vp025	726	Picture	MorphF10_05_orig.jpg ; MorphF10_10_UPPER.jpg	16883441	0	1	12425	183	0	next	hit	1451
Vp025	726	Response	2	16895859	12418	1
Vp025	727	Picture	MorphM6_09_orig.jpg ; MorphM6_00_UPPER.jpg	16895866	0	182	22209	183	0	next	incorrect	1453
Vp025	727	Response	1	16917938	22072	1
Vp025	728	Picture	MorphM5_03_orig.jpg ; MorphM5_00_UPPER.jpg	16918075	0	1	24549	2	0	next	hit	1455
Vp025	728	Response	2	16942498	24423	1
Vp025	729	Picture	MorphM6_10_orig.jpg ; MorphM6_10_UPPER.jpg	16942624	0	1	28132	2	0	next	incorrect	1457
Vp025	729	Response	1	16970657	28033	2
Vp025	730	Picture	MorphF5_07_orig.jpg ; MorphF5_10_UPPER.jpg	16970756	0	1	8360	2	0	next	hit	1459
Vp025	730	Response	2	16978978	8222	1
Vp025	731	Picture	MorphF10_10_orig.jpg ; MorphF10_10_UPPER.jpg	16979116	0	1	7299	2	0	next	hit	1461
Vp025	731	Response	2	16986338	7222	1
Vp025	732	Picture	MorphM8_10_orig.jpg ; MorphM8_00_UPPER.jpg	16986415	0	1	15791	2	0	next	incorrect	1463
Vp025	732	Response	1	17002098	15683	1
Vp025	733	Picture	MorphF5_02_orig.jpg ; MorphF5_00_UPPER.jpg	17002206	0	1	14331	2	0	next	incorrect	1465
Vp025	733	Response	1	17016417	14211	1
Vp025	734	Picture	MorphF10_10_orig.jpg ; MorphF10_00_UPPER.jpg	17016537	0	1	7166	2	0	next	hit	1467
Vp025	734	Response	2	17023617	7080	1
Vp025	735	Picture	MorphM10_08_orig.jpg ; MorphM10_00_UPPER.jpg	17023703	0	1	8482	145	0	next	hit	1469
Vp025	735	Response	2	17032177	8474	1
Vp025	736	Picture	MorphM8_06_orig.jpg ; MorphM8_00_UPPER.jpg	17032185	0	144	13015	145	0	next	incorrect	1471
Vp025	736	Response	1	17045057	12872	1
Vp025	737	Picture	MorphF10_08_orig.jpg ; MorphF10_00_UPPER.jpg	17045200	0	1	8095	2	0	next	hit	1473
Vp025	737	Response	2	17053217	8017	1
Vp025	738	Picture	MorphM7_03_orig.jpg ; MorphM7_00_UPPER.jpg	17053295	0	1	9130	161	0	next	hit	1475
Vp025	738	Response	2	17062417	9122	1
Vp025	739	Picture	MorphF9_03_orig.jpg ; MorphF9_00_UPPER.jpg	17062425	0	160	9679	328	0	next	incorrect	1477
Vp025	739	Response	1	17072097	9672	1
Vp025	740	Picture	MorphM3_02_orig.jpg ; MorphM3_00_UPPER.jpg	17072104	0	168	10650	169	0	next	hit	1479
Vp025	740	Response	2	17082657	10553	1
Vp025	741	Picture	MorphM8_07_orig.jpg ; MorphM8_00_UPPER.jpg	17082754	0	1	12310	166	0	next	hit	1481
Vp025	741	Response	2	17095057	12303	1
Vp025	742	Picture	MorphM2_04_orig.jpg ; MorphM2_10_UPPER.jpg	17095064	0	165	33603	167	0	next	incorrect	1483
Vp025	742	Response	1	17128576	33512	1
Vp025	743	Picture	MorphM4_03_orig.jpg ; MorphM4_10_UPPER.jpg	17128667	0	2	65819	3	0	next	hit	1485
Vp025	743	Response	2	17194416	65749	1
Vp025	744	Picture	MorphF9_09_orig.jpg ; MorphF9_10_UPPER.jpg	17194486	0	1	34767	2	0	next	incorrect	1487
Vp025	744	Response	1	17229136	34650	1
Vp025	745	Picture	MorphM9_06_orig.jpg ; MorphM9_00_UPPER.jpg	17229253	0	1	11147	2	0	next	incorrect	1489
Vp025	745	Response	1	17240335	11082	1
Vp025	746	Picture	MorphF7_05_orig.jpg ; MorphF7_10_UPPER.jpg	17240400	0	1	8346	148	0	next	hit	1491
Vp025	746	Response	2	17248736	8336	1
Vp025	747	Picture	MorphM2_08_orig.jpg ; MorphM2_10_UPPER.jpg	17248746	0	147	17397	148	0	next	incorrect	1493
Vp025	747	Response	1	17266015	17269	1
Vp025	748	Picture	MorphM10_10_orig.jpg ; MorphM10_00_UPPER.jpg	17266143	0	1	7299	2	0	next	hit	1495
Vp025	748	Response	2	17273295	7152	1
Vp025	749	Picture	MorphF1_02_orig.jpg ; MorphF1_10_UPPER.jpg	17273442	0	1	10483	2	0	next	incorrect	1497
Vp025	749	Response	1	17283855	10413	1
Vp025	750	Picture	MorphM4_00_orig.jpg ; MorphM4_10_UPPER.jpg	17283925	0	1	7537	161	0	next	hit	1499
Vp025	750	Response	2	17291455	7530	1
Vp025	751	Picture	MorphF5_10_orig.jpg ; MorphF5_00_UPPER.jpg	17291462	0	160	34661	161	0	next	incorrect	1501
Vp025	751	Response	1	17326015	34553	1
Vp025	752	Picture	MorphF7_07_orig.jpg ; MorphF7_00_UPPER.jpg	17326123	0	1	12208	2	0	next	incorrect	1503
Vp025	752	Response	1	17338254	12131	1
Vp025	753	Picture	MorphF6_03_orig.jpg ; MorphF6_10_UPPER.jpg	17338331	0	1	11678	2	0	next	hit	1505
Vp025	753	Response	2	17349934	11603	1
Vp025	754	Picture	MorphF4_09_orig.jpg ; MorphF4_00_UPPER.jpg	17350009	0	1	10483	2	0	next	hit	1507
Vp025	754	Response	2	17360414	10405	1
Vp025	755	Picture	MorphF1_10_orig.jpg ; MorphF1_00_UPPER.jpg	17360492	0	1	11530	149	0	next	incorrect	1509
Vp025	755	Response	1	17372014	11522	1
Vp025	756	Picture	MorphF2_02_orig.jpg ; MorphF2_00_UPPER.jpg	17372022	0	148	9919	330	0	next	hit	1511
Vp025	756	Response	2	17381934	9912	1
Vp025	757	Picture	MorphF5_04_orig.jpg ; MorphF5_00_UPPER.jpg	17381941	0	182	28180	183	0	next	incorrect	1513
Vp025	757	Response	1	17410014	28073	1
Vp025	758	Picture	MorphF4_06_orig.jpg ; MorphF4_00_UPPER.jpg	17410121	0	1	25580	165	0	next	hit	1515
Vp025	758	Response	2	17435694	25573	1
Vp025	759	Picture	MorphM9_07_orig.jpg ; MorphM9_00_UPPER.jpg	17435701	0	164	8656	165	0	next	incorrect	1517
Vp025	759	Response	1	17444253	8552	1
Vp025	760	Picture	MorphM4_02_orig.jpg ; MorphM4_10_UPPER.jpg	17444357	0	1	9904	183	0	next	hit	1519
Vp025	760	Response	2	17454253	9896	1
Vp025	761	Picture	MorphM3_01_orig.jpg ; MorphM3_00_UPPER.jpg	17454261	0	182	8674	183	0	next	hit	1521
Vp025	761	Response	2	17462813	8552	1
Vp025	762	Picture	MorphF5_10_orig.jpg ; MorphF5_10_UPPER.jpg	17462935	0	1	22028	2	0	next	incorrect	1523
Vp025	762	Response	1	17484813	21878	1
Vp025	763	Picture	MorphF9_08_orig.jpg ; MorphF9_00_UPPER.jpg	17484963	0	1	15260	2	0	next	incorrect	1525
Vp025	763	Response	1	17500093	15130	1
Vp025	764	Picture	MorphF5_02_orig.jpg ; MorphF5_10_UPPER.jpg	17500223	0	1	9820	2	0	next	incorrect	1527
Vp025	764	Response	1	17509933	9710	1
Vp025	765	Picture	MorphM6_02_orig.jpg ; MorphM6_00_UPPER.jpg	17510043	0	1	12208	2	0	next	incorrect	1529
Vp025	765	Response	1	17522173	12130	1
Vp025	766	Picture	MorphF1_08_orig.jpg ; MorphF1_00_UPPER.jpg	17522251	0	1	11545	2	0	next	incorrect	1531
Vp025	766	Response	1	17533693	11442	1
Vp025	767	Picture	MorphM3_10_orig.jpg ; MorphM3_10_UPPER.jpg	17533796	0	1	12606	2	0	next	hit	1533
Vp025	767	Response	2	17546332	12536	1
Vp025	768	Picture	MorphF2_09_orig.jpg ; MorphF2_10_UPPER.jpg	17546402	0	1	11014	2	0	next	hit	1535
Vp025	768	Response	2	17557292	10890	1
Vp025	769	Picture	MorphF8_00_orig.jpg ; MorphF8_10_UPPER.jpg	17557416	0	1	15659	2	0	next	incorrect	1537
Vp025	769	Response	1	17572972	15556	1
Vp025	770	Picture	MorphF4_06_orig.jpg ; MorphF4_10_UPPER.jpg	17573075	0	1	12473	2	0	next	hit	1539
Vp025	770	Response	2	17585452	12377	1
Vp025	771	Picture	MorphM6_08_orig.jpg ; MorphM6_00_UPPER.jpg	17585548	0	1	10711	173	0	next	incorrect	1541
Vp025	771	Response	1	17596252	10704	1
Vp025	772	Picture	MorphF6_02_orig.jpg ; MorphF6_00_UPPER.jpg	17596259	0	172	19760	356	0	next	incorrect	1543
Vp025	772	Response	1	17616012	19753	1
Vp025	773	Picture	MorphM2_01_orig.jpg ; MorphM2_00_UPPER.jpg	17616019	0	184	13585	185	0	next	incorrect	1545
Vp025	773	Response	1	17629532	13513	1
Vp025	774	Picture	MorphM8_04_orig.jpg ; MorphM8_00_UPPER.jpg	17629604	0	1	13375	162	0	next	hit	1547
Vp025	774	Response	2	17642972	13368	1
Vp025	775	Picture	MorphF5_09_orig.jpg ; MorphF5_10_UPPER.jpg	17642979	0	161	10113	162	0	next	incorrect	1549
Vp025	775	Response	1	17652971	9992	1
Vp025	776	Picture	MorphM2_00_orig.jpg ; MorphM2_00_UPPER.jpg	17653092	0	1	9023	2	0	next	incorrect	1551
Vp025	776	Response	1	17662011	8919	1
Vp025	777	Picture	MorphM5_01_orig.jpg ; MorphM5_10_UPPER.jpg	17662115	0	1	8758	2	0	next	hit	1553
Vp025	777	Response	2	17670811	8696	1
Vp025	778	Picture	MorphF5_00_orig.jpg ; MorphF5_00_UPPER.jpg	17670873	0	1	14730	2	0	next	incorrect	1555
Vp025	778	Response	1	17685531	14658	1
Vp025	779	Picture	MorphF9_02_orig.jpg ; MorphF9_10_UPPER.jpg	17685603	0	1	48302	2	0	next	incorrect	1557
Vp025	779	Response	1	17733771	48168	1
Vp025	780	Picture	MorphF10_08_orig.jpg ; MorphF10_10_UPPER.jpg	17733905	0	1	7153	148	0	next	hit	1559
Vp025	780	Response	2	17741051	7146	1
Vp025	781	Picture	MorphM10_05_orig.jpg ; MorphM10_00_UPPER.jpg	17741058	0	147	9280	302	0	next	hit	1561
Vp025	781	Response	2	17750330	9272	1
Vp025	782	Picture	MorphF7_10_orig.jpg ; MorphF7_00_UPPER.jpg	17750338	0	155	10770	156	0	next	hit	1563
Vp025	782	Response	2	17760970	10632	1
Vp025	783	Picture	MorphM4_10_orig.jpg ; MorphM4_10_UPPER.jpg	17761108	0	1	13005	2	0	next	hit	1565
Vp025	783	Response	2	17774010	12902	1
Vp025	784	Picture	MorphF5_09_orig.jpg ; MorphF5_00_UPPER.jpg	17774113	0	1	66216	2	0	next	hit	1567
Vp025	784	Response	2	17840250	66137	1
Vp025	785	Picture	MorphM8_09_orig.jpg ; MorphM8_10_UPPER.jpg	17840329	0	1	10351	2	0	next	hit	1569
Vp025	785	Response	2	17850570	10241	1
Vp025	786	Picture	MorphF1_07_orig.jpg ; MorphF1_10_UPPER.jpg	17850680	0	1	11943	2	0	next	incorrect	1571
Vp025	786	Response	1	17862489	11809	1
Vp025	787	Picture	MorphM7_10_orig.jpg ; MorphM7_10_UPPER.jpg	17862623	0	1	14434	164	0	next	hit	1573
Vp025	787	Response	2	17877049	14426	1
Vp025	788	Picture	MorphF9_10_orig.jpg ; MorphF9_10_UPPER.jpg	17877057	0	163	12769	164	0	next	incorrect	1575
Vp025	788	Response	1	17889689	12632	1
Vp025	789	Picture	MorphM6_06_orig.jpg ; MorphM6_10_UPPER.jpg	17889826	0	1	8891	2	0	next	incorrect	1577
Vp025	789	Response	1	17898569	8743	1
Vp025	790	Picture	MorphM5_07_orig.jpg ; MorphM5_00_UPPER.jpg	17898717	0	1	5440	2	0	next	hit	1579
Vp025	790	Response	2	17904089	5372	1
Vp025	791	Picture	MorphF1_05_orig.jpg ; MorphF1_10_UPPER.jpg	17904157	0	1	17516	2	0	next	incorrect	1581
Vp025	791	Response	1	17921529	17372	1
Vp025	792	Picture	MorphM5_09_orig.jpg ; MorphM5_00_UPPER.jpg	17921673	0	1	14332	2	0	next	hit	1583
Vp025	792	Response	2	17935929	14256	1
Vp025	793	Picture	MorphF10_04_orig.jpg ; MorphF10_10_UPPER.jpg	17936005	0	1	10171	181	0	next	hit	1585
Vp025	793	Response	2	17946169	10164	1
Vp025	794	Picture	MorphM5_08_orig.jpg ; MorphM5_00_UPPER.jpg	17946176	0	180	11857	181	0	next	hit	1587
Vp025	794	Response	2	17957929	11753	1
Vp025	795	Picture	MorphM8_01_orig.jpg ; MorphM8_00_UPPER.jpg	17958033	0	1	13668	2	0	next	hit	1589
Vp025	795	Response	2	17971608	13575	1
Vp025	796	Picture	MorphF1_04_orig.jpg ; MorphF1_10_UPPER.jpg	17971701	0	1	16454	2	0	next	incorrect	1591
Vp025	796	Response	1	17988088	16387	1
Vp025	797	Picture	MorphF8_09_orig.jpg ; MorphF8_00_UPPER.jpg	17988155	0	1	12872	2	0	next	hit	1593
Vp025	797	Response	2	18000888	12733	1
Vp025	798	Picture	MorphM5_04_orig.jpg ; MorphM5_00_UPPER.jpg	18001027	0	1	8891	2	0	next	hit	1595
Vp025	798	Response	2	18009768	8741	1
Vp025	799	Picture	MorphM3_03_orig.jpg ; MorphM3_00_UPPER.jpg	18009918	0	1	11377	170	0	next	hit	1597
Vp025	799	Response	2	18021288	11370	1
Vp025	800	Picture	MorphM1_08_orig.jpg ; MorphM1_10_UPPER.jpg	18021295	0	169	14320	349	0	next	hit	1599
Vp025	800	Response	2	18035608	14313	1
Vp025	801	Picture	MorphF10_06_orig.jpg ; MorphF10_00_UPPER.jpg	18035615	0	180	9836	344	0	next	hit	1601
Vp025	801	Response	2	18045448	9833	1
Vp025	802	Picture	MorphF7_07_orig.jpg ; MorphF7_10_UPPER.jpg	18045451	0	164	10484	327	0	next	hit	1603
Vp025	802	Response	2	18055928	10477	1
Vp025	803	Picture	MorphF2_03_orig.jpg ; MorphF2_10_UPPER.jpg	18055935	0	163	9185	165	0	next	hit	1605
Vp025	803	Response	2	18065047	9112	1
Vp025	804	Picture	MorphF9_02_orig.jpg ; MorphF9_00_UPPER.jpg	18065120	0	2	11545	3	0	next	incorrect	1607
Vp025	804	Response	1	18076567	11447	1
Vp025	805	Picture	MorphF4_03_orig.jpg ; MorphF4_00_UPPER.jpg	18076665	0	1	22790	169	0	next	incorrect	1609
Vp025	805	Response	1	18099447	22782	1
Vp025	806	Picture	MorphF7_02_orig.jpg ; MorphF7_10_UPPER.jpg	18099455	0	168	9589	169	0	next	hit	1611
Vp025	806	Response	2	18108967	9512	1
Vp025	807	Picture	MorphF3_04_orig.jpg ; MorphF3_10_UPPER.jpg	18109044	0	1	12075	2	0	next	hit	1613
Vp025	807	Response	2	18121047	12003	1
Vp025	808	Picture	MorphF10_01_orig.jpg ; MorphF10_10_UPPER.jpg	18121119	0	1	12975	164	0	next	hit	1615
Vp025	808	Response	2	18134087	12968	1
Vp025	809	Picture	MorphF2_04_orig.jpg ; MorphF2_10_UPPER.jpg	18134094	0	163	10115	164	0	next	hit	1617
Vp025	809	Response	2	18144087	9993	1
Vp025	810	Picture	MorphM4_08_orig.jpg ; MorphM4_10_UPPER.jpg	18144209	0	1	9421	2	0	next	hit	1619
Vp025	810	Response	2	18153527	9318	1
Vp025	811	Picture	MorphM7_04_orig.jpg ; MorphM7_10_UPPER.jpg	18153630	0	1	13137	3	0	next	hit	1621
Vp025	811	Response	2	18166647	13017	1
Vp025	812	Picture	MorphM3_07_orig.jpg ; MorphM3_10_UPPER.jpg	18166767	0	2	7830	3	0	next	hit	1623
Vp025	812	Response	2	18174486	7719	1
Vp025	813	Picture	MorphM4_01_orig.jpg ; MorphM4_10_UPPER.jpg	18174597	0	1	14198	2	0	next	hit	1625
Vp025	813	Response	2	18188726	14129	1
Vp025	814	Picture	MorphF5_08_orig.jpg ; MorphF5_10_UPPER.jpg	18188795	0	1	21458	174	0	next	incorrect	1627
Vp025	814	Response	1	18210246	21451	1
Vp025	815	Picture	MorphM7_07_orig.jpg ; MorphM7_10_UPPER.jpg	18210253	0	173	10125	174	0	next	hit	1629
Vp025	815	Response	2	18220246	9993	1
Vp025	816	Picture	MorphM1_05_orig.jpg ; MorphM1_00_UPPER.jpg	18220378	0	1	11146	2	0	next	hit	1631
Vp025	816	Response	2	18231446	11068	1
Vp025	817	Picture	MorphM6_03_orig.jpg ; MorphM6_10_UPPER.jpg	18231524	0	1	18405	175	0	next	incorrect	1633
Vp025	817	Response	1	18249926	18402	1
Vp025	818	Picture	MorphF2_01_orig.jpg ; MorphF2_00_UPPER.jpg	18249929	0	174	11983	175	0	next	hit	1635
Vp025	818	Response	2	18261766	11837	1
Vp025	819	Picture	MorphF9_01_orig.jpg ; MorphF9_00_UPPER.jpg	18261912	0	1	10483	2	0	next	incorrect	1637
Vp025	819	Response	1	18272326	10414	1
Vp025	820	Picture	MorphM5_02_orig.jpg ; MorphM5_00_UPPER.jpg	18272395	0	1	9377	180	0	next	hit	1639
Vp025	820	Response	2	18281765	9370	1
Vp025	821	Picture	MorphM7_07_orig.jpg ; MorphM7_00_UPPER.jpg	18281772	0	179	14881	339	0	next	hit	1641
Vp025	821	Response	2	18296645	14873	1
Vp025	822	Picture	MorphF3_05_orig.jpg ; MorphF3_10_UPPER.jpg	18296653	0	160	18160	340	0	next	hit	1643
Vp025	822	Response	2	18314805	18152	1
Vp025	823	Picture	MorphM1_04_orig.jpg ; MorphM1_00_UPPER.jpg	18314813	0	180	15679	339	0	next	hit	1645
Vp025	823	Response	2	18330485	15672	1
Vp025	824	Picture	MorphF3_01_orig.jpg ; MorphF3_10_UPPER.jpg	18330492	0	159	15520	324	0	next	hit	1647
Vp025	824	Response	2	18346005	15513	1
Vp025	825	Picture	MorphM9_08_orig.jpg ; MorphM9_10_UPPER.jpg	18346012	0	165	13301	166	0	next	hit	1649
Vp025	825	Response	2	18359205	13193	1
Vp025	826	Picture	MorphF3_01_orig.jpg ; MorphF3_00_UPPER.jpg	18359313	0	1	9554	2	0	next	hit	1651
Vp025	826	Response	2	18368805	9492	1
Vp025	827	Picture	MorphF5_03_orig.jpg ; MorphF5_00_UPPER.jpg	18368867	0	1	8985	173	0	next	incorrect	1653
Vp025	827	Response	1	18377845	8978	1
Vp025	828	Picture	MorphF9_07_orig.jpg ; MorphF9_10_UPPER.jpg	18377852	0	172	26844	173	0	next	incorrect	1655
Vp025	828	Response	1	18404564	26712	1
Vp025	829	Picture	MorphM2_05_orig.jpg ; MorphM2_10_UPPER.jpg	18404696	0	1	21476	156	0	next	hit	1657
Vp025	829	Response	2	18426164	21468	1
Vp025	830	Picture	MorphF9_06_orig.jpg ; MorphF9_00_UPPER.jpg	18426172	0	155	10719	339	0	next	incorrect	1659
Vp025	830	Response	1	18436884	10712	1
Vp025	831	Picture	MorphM8_00_orig.jpg ; MorphM8_00_UPPER.jpg	18436891	0	184	15576	185	0	next	hit	1661
Vp025	831	Response	2	18452324	15433	1
Vp025	832	Picture	MorphM2_05_orig.jpg ; MorphM2_00_UPPER.jpg	18452467	0	1	10749	2	0	next	incorrect	1663
Vp025	832	Response	1	18463124	10657	1
Vp025	833	Picture	MorphF1_04_orig.jpg ; MorphF1_00_UPPER.jpg	18463216	0	1	7829	2	0	next	incorrect	1665
Vp025	833	Response	1	18470964	7748	1
Vp025	834	Picture	MorphF6_00_orig.jpg ; MorphF6_10_UPPER.jpg	18471045	0	1	9820	2	0	next	hit	1667
Vp025	834	Response	2	18480723	9678	1
Vp025	835	Picture	MorphF4_05_orig.jpg ; MorphF4_00_UPPER.jpg	18480865	0	1	9952	2	0	next	hit	1669
Vp025	835	Response	2	18490723	9858	1
Vp025	836	Picture	MorphM8_08_orig.jpg ; MorphM8_00_UPPER.jpg	18490817	0	1	16720	2	0	next	hit	1671
Vp025	836	Response	2	18507443	16626	1
Vp025	837	Picture	MorphM10_01_orig.jpg ; MorphM10_00_UPPER.jpg	18507537	0	1	15658	3	0	next	incorrect	1673
Vp025	837	Response	1	18523123	15586	1
Vp025	838	Picture	MorphM2_06_orig.jpg ; MorphM2_10_UPPER.jpg	18523195	0	2	17384	3	0	next	incorrect	1675
Vp025	838	Response	1	18540483	17288	1
Vp025	839	Picture	MorphF9_01_orig.jpg ; MorphF9_10_UPPER.jpg	18540579	0	1	10749	2	0	next	hit	1677
Vp025	839	Response	2	18551203	10624	1
Vp025	840	Picture	MorphM2_02_orig.jpg ; MorphM2_10_UPPER.jpg	18551328	0	1	14862	2	0	next	incorrect	1679
Vp025	840	Response	1	18566083	14755	1
Vp025	841	Picture	MorphM1_06_orig.jpg ; MorphM1_10_UPPER.jpg	18566190	0	1	7298	2	0	next	hit	1681
Vp025	841	Response	2	18573363	7173	1
Vp025	842	Picture	MorphM8_06_orig.jpg ; MorphM8_10_UPPER.jpg	18573488	0	1	15482	179	0	next	hit	1683
Vp025	842	Response	2	18588963	15475	1
Vp025	843	Picture	MorphM3_09_orig.jpg ; MorphM3_10_UPPER.jpg	18588970	0	178	11323	179	0	next	hit	1685
Vp025	843	Response	2	18600162	11192	1
Vp025	844	Picture	MorphM9_10_orig.jpg ; MorphM9_00_UPPER.jpg	18600293	0	1	11147	2	0	next	incorrect	1687
Vp025	844	Response	1	18611362	11069	1
Vp025	845	Picture	MorphF5_00_orig.jpg ; MorphF5_10_UPPER.jpg	18611440	0	1	23886	2	0	next	incorrect	1689
Vp025	845	Response	1	18635202	23762	1
Vp025	846	Picture	MorphF6_08_orig.jpg ; MorphF6_00_UPPER.jpg	18635326	0	1	22923	168	0	next	hit	1691
Vp025	846	Response	2	18658242	22916	1
Vp025	847	Picture	MorphM3_08_orig.jpg ; MorphM3_10_UPPER.jpg	18658249	0	167	10080	339	0	next	hit	1693
Vp025	847	Response	2	18668322	10073	1
Vp025	848	Picture	MorphM7_08_orig.jpg ; MorphM7_00_UPPER.jpg	18668329	0	172	10240	322	0	next	hit	1695
Vp025	848	Response	2	18678562	10233	1
Vp025	849	Picture	MorphF2_04_orig.jpg ; MorphF2_00_UPPER.jpg	18678569	0	150	8642	151	0	next	hit	1697
Vp025	849	Response	2	18687122	8553	1
Vp025	850	Picture	MorphM5_06_orig.jpg ; MorphM5_10_UPPER.jpg	18687211	0	1	10718	165	0	next	hit	1699
Vp025	850	Response	2	18697921	10710	1
Vp025	851	Picture	MorphM1_07_orig.jpg ; MorphM1_00_UPPER.jpg	18697929	0	164	9680	335	0	next	hit	1701
Vp025	851	Response	2	18707601	9672	1
Vp025	852	Picture	MorphF6_01_orig.jpg ; MorphF6_10_UPPER.jpg	18707609	0	171	16094	172	0	next	hit	1703
Vp025	852	Response	2	18723601	15992	1
Vp025	853	Picture	MorphM10_07_orig.jpg ; MorphM10_10_UPPER.jpg	18723703	0	1	7962	2	0	next	hit	1705
Vp025	853	Response	2	18731521	7818	1
Vp025	854	Picture	MorphF3_09_orig.jpg ; MorphF3_00_UPPER.jpg	18731665	0	1	13223	181	0	next	hit	1707
Vp025	854	Response	2	18744881	13216	1
Vp025	855	Picture	MorphF2_10_orig.jpg ; MorphF2_10_UPPER.jpg	18744888	0	180	9203	181	0	next	hit	1709
Vp025	855	Response	2	18754001	9113	1
Vp025	856	Picture	MorphM2_10_orig.jpg ; MorphM2_10_UPPER.jpg	18754091	0	1	13117	155	0	next	hit	1711
Vp025	856	Response	2	18767201	13110	1
Vp025	857	Picture	MorphF2_00_orig.jpg ; MorphF2_00_UPPER.jpg	18767208	0	154	10503	155	0	next	hit	1713
Vp025	857	Response	2	18777601	10393	1
Vp025	858	Picture	MorphM3_06_orig.jpg ; MorphM3_00_UPPER.jpg	18777711	0	1	11897	181	0	next	hit	1715
Vp025	858	Response	2	18789601	11890	1
Vp025	859	Picture	MorphM7_02_orig.jpg ; MorphM7_00_UPPER.jpg	18789608	0	180	8273	181	0	next	hit	1717
Vp025	859	Response	2	18797761	8153	1
Vp025	860	Picture	MorphM5_03_orig.jpg ; MorphM5_10_UPPER.jpg	18797881	0	1	13487	183	0	next	hit	1719
Vp025	860	Response	2	18811360	13479	1
Vp025	861	Picture	MorphM1_01_orig.jpg ; MorphM1_10_UPPER.jpg	18811368	0	182	8807	183	0	next	hit	1721
Vp025	861	Response	2	18820080	8712	1
Vp025	862	Picture	MorphM7_00_orig.jpg ; MorphM7_00_UPPER.jpg	18820175	0	1	11113	168	0	next	hit	1723
Vp025	862	Response	2	18831280	11105	1
Vp025	863	Picture	MorphF5_05_orig.jpg ; MorphF5_10_UPPER.jpg	18831288	0	167	10384	168	0	next	incorrect	1725
Vp025	863	Response	1	18841600	10312	1
Vp025	864	Picture	MorphF8_02_orig.jpg ; MorphF8_00_UPPER.jpg	18841672	0	1	9775	179	0	next	incorrect	1727
Vp025	864	Response	1	18851440	9768	1
Vp025	865	Picture	MorphF3_06_orig.jpg ; MorphF3_10_UPPER.jpg	18851447	0	178	11040	330	0	next	hit	1729
Vp025	865	Response	2	18862480	11033	1
Vp025	866	Picture	MorphM7_06_orig.jpg ; MorphM7_00_UPPER.jpg	18862487	0	152	8480	317	0	next	hit	1731
Vp025	866	Response	2	18870960	8473	1
Vp025	867	Picture	MorphF4_04_orig.jpg ; MorphF4_10_UPPER.jpg	18870967	0	165	23600	350	0	next	incorrect	1733
Vp025	867	Response	1	18894560	23593	1
Vp025	868	Picture	MorphM1_09_orig.jpg ; MorphM1_00_UPPER.jpg	18894567	0	185	14240	329	0	next	hit	1735
Vp025	868	Response	2	18908800	14233	1
Vp025	869	Picture	MorphM9_02_orig.jpg ; MorphM9_00_UPPER.jpg	18908807	0	144	25040	328	0	next	incorrect	1737
Vp025	869	Response	1	18933839	25032	1
Vp025	870	Picture	MorphM6_10_orig.jpg ; MorphM6_00_UPPER.jpg	18933847	0	184	8941	185	0	next	incorrect	1739
Vp025	870	Response	1	18942719	8872	1
Vp025	871	Picture	MorphF6_01_orig.jpg ; MorphF6_00_UPPER.jpg	18942788	0	1	21058	176	0	next	incorrect	1741
Vp025	871	Response	1	18963839	21051	1
Vp025	872	Picture	MorphF7_08_orig.jpg ; MorphF7_00_UPPER.jpg	18963846	0	175	13280	340	0	next	hit	1743
Vp025	872	Response	2	18977119	13273	1
Vp025	873	Picture	MorphM4_00_orig.jpg ; MorphM4_00_UPPER.jpg	18977126	0	165	10647	166	0	next	hit	1745
Vp025	873	Response	2	18987679	10553	1
Vp025	874	Picture	MorphM9_04_orig.jpg ; MorphM9_10_UPPER.jpg	18987773	0	1	14597	2	0	next	hit	1747
Vp025	874	Response	2	19002239	14466	1
Vp025	875	Picture	MorphF6_06_orig.jpg ; MorphF6_00_UPPER.jpg	19002370	0	1	13269	2	0	next	incorrect	1749
Vp025	875	Response	1	19015518	13148	1
Vp025	876	Picture	MorphM6_07_orig.jpg ; MorphM6_00_UPPER.jpg	19015639	0	1	13887	182	0	next	incorrect	1751
Vp025	876	Response	1	19029518	13879	1
Vp025	877	Picture	MorphF6_09_orig.jpg ; MorphF6_10_UPPER.jpg	19029526	0	181	22075	182	0	next	hit	1753
Vp025	877	Response	2	19051518	21992	1
Vp025	878	Picture	MorphF4_03_orig.jpg ; MorphF4_10_UPPER.jpg	19051601	0	1	36624	3	0	next	incorrect	1755
Vp025	878	Response	1	19088158	36557	1
Vp025	879	Picture	MorphF7_10_orig.jpg ; MorphF7_10_UPPER.jpg	19088225	0	2	7540	160	0	next	hit	1757
Vp025	879	Response	2	19095758	7533	1
Vp025	880	Picture	MorphM1_02_orig.jpg ; MorphM1_10_UPPER.jpg	19095765	0	158	13294	159	0	next	hit	1759
Vp025	880	Response	2	19108958	13193	1
Vp025	881	Picture	MorphF6_07_orig.jpg ; MorphF6_10_UPPER.jpg	19109059	0	1	22386	175	0	next	hit	1761
Vp025	881	Response	2	19131437	22378	1
Vp025	882	Picture	MorphM2_09_orig.jpg ; MorphM2_10_UPPER.jpg	19131445	0	174	17822	175	0	next	hit	1763
Vp025	882	Response	2	19149197	17752	1
Vp025	883	Picture	pause1	19149267	0	1	300031	2	0	next	other	0
Vp025	884	Response	3	19662563	213265	1
Vp025	885	Picture	MorphF4_03_orig.jpg ; MorphF4_10_LOWER.jpg	19662677	0	1	87183	2	0	next	hit	1767
Vp025	885	Response	2	19749752	87075	1
Vp025	886	Picture	MorphM6_00_orig.jpg ; MorphM6_10_LOWER.jpg	19749860	0	1	17383	2	0	next	incorrect	1769
Vp025	886	Response	1	19767111	17251	1
Vp025	887	Picture	MorphM8_07_orig.jpg ; MorphM8_10_LOWER.jpg	19767243	0	1	9157	2	0	next	hit	1771
Vp025	887	Response	2	19776311	9068	1
Vp025	888	Picture	MorphF10_01_orig.jpg ; MorphF10_00_LOWER.jpg	19776400	0	1	9819	2	0	next	hit	1773
Vp025	888	Response	2	19786151	9751	1
Vp025	889	Picture	MorphM1_04_orig.jpg ; MorphM1_00_LOWER.jpg	19786219	0	1	18843	3	0	next	hit	1775
Vp025	889	Response	2	19804951	18732	1
Vp025	890	Picture	MorphM6_02_orig.jpg ; MorphM6_10_LOWER.jpg	19805062	0	2	8095	3	0	next	incorrect	1777
Vp025	890	Response	1	19813031	7969	1
Vp025	891	Picture	MorphM1_05_orig.jpg ; MorphM1_00_LOWER.jpg	19813157	0	1	15526	2	0	next	hit	1779
Vp025	891	Response	2	19828551	15394	1
Vp025	892	Picture	MorphF10_02_orig.jpg ; MorphF10_10_LOWER.jpg	19828683	0	1	8625	2	0	next	hit	1781
Vp025	892	Response	2	19837191	8508	1
Vp025	893	Picture	MorphM8_06_orig.jpg ; MorphM8_00_LOWER.jpg	19837308	0	1	10218	2	0	next	hit	1783
Vp025	893	Response	2	19847431	10123	1
Vp025	894	Picture	MorphM9_01_orig.jpg ; MorphM9_00_LOWER.jpg	19847526	0	1	7962	2	0	next	incorrect	1785
Vp025	894	Response	1	19855350	7824	1
Vp025	895	Picture	MorphM3_03_orig.jpg ; MorphM3_00_LOWER.jpg	19855488	0	1	14597	2	0	next	hit	1787
Vp025	895	Response	2	19869991	14503	1
Vp025	896	Picture	MorphF4_04_orig.jpg ; MorphF4_00_LOWER.jpg	19870085	0	1	12313	162	0	next	incorrect	1789
Vp025	896	Response	1	19882390	12305	1
Vp025	897	Picture	MorphM9_09_orig.jpg ; MorphM9_10_LOWER.jpg	19882398	0	161	11042	162	0	next	hit	1791
Vp025	897	Response	2	19893350	10952	1
Vp025	898	Picture	MorphF8_02_orig.jpg ; MorphF8_00_LOWER.jpg	19893440	0	1	11014	2	0	next	incorrect	1793
Vp025	898	Response	1	19904310	10870	1
Vp025	899	Picture	MorphM3_00_orig.jpg ; MorphM3_00_LOWER.jpg	19904454	0	1	13668	2	0	next	hit	1795
Vp025	899	Response	2	19917990	13536	1
Vp025	900	Picture	MorphF6_09_orig.jpg ; MorphF6_00_LOWER.jpg	19918122	0	1	8625	2	0	next	hit	1797
Vp025	900	Response	2	19926630	8508	1
Vp025	901	Picture	MorphM5_00_orig.jpg ; MorphM5_00_LOWER.jpg	19926747	0	1	12076	2	0	next	hit	1799
Vp025	901	Response	2	19938710	11963	1
Vp025	902	Picture	MorphM3_09_orig.jpg ; MorphM3_10_LOWER.jpg	19938823	0	1	8854	171	0	next	hit	1801
Vp025	902	Response	2	19947670	8847	1
Vp025	903	Picture	MorphF6_10_orig.jpg ; MorphF6_10_LOWER.jpg	19947677	0	170	7733	171	0	next	hit	1803
Vp025	903	Response	2	19955270	7593	1
Vp025	904	Picture	MorphM1_07_orig.jpg ; MorphM1_00_LOWER.jpg	19955410	0	1	8347	148	0	next	hit	1805
Vp025	904	Response	2	19963749	8339	1
Vp025	905	Picture	MorphM9_09_orig.jpg ; MorphM9_00_LOWER.jpg	19963757	0	147	16202	148	0	next	hit	1807
Vp025	905	Response	2	19979829	16072	1
Vp025	906	Picture	MorphF1_10_orig.jpg ; MorphF1_00_LOWER.jpg	19979959	0	1	9638	184	0	next	incorrect	1809
Vp025	906	Response	1	19989589	9630	1
Vp025	907	Picture	MorphM1_00_orig.jpg ; MorphM1_00_LOWER.jpg	19989597	0	183	7878	184	0	next	hit	1811
Vp025	907	Response	2	19997349	7752	1
Vp025	908	Picture	MorphM4_05_orig.jpg ; MorphM4_10_LOWER.jpg	19997475	0	1	13641	162	0	next	hit	1813
Vp025	908	Response	2	20011109	13634	1
Vp025	909	Picture	MorphM9_08_orig.jpg ; MorphM9_10_LOWER.jpg	20011116	0	161	9980	162	0	next	hit	1815
Vp025	909	Response	2	20020949	9833	1
Vp025	910	Picture	MorphM4_02_orig.jpg ; MorphM4_10_LOWER.jpg	20021096	0	1	7431	2	0	next	hit	1817
Vp025	910	Response	2	20028389	7293	1
Vp025	911	Picture	MorphF8_05_orig.jpg ; MorphF8_10_LOWER.jpg	20028527	0	1	12075	2	0	next	incorrect	1819
Vp025	911	Response	1	20040469	11942	1
Vp025	912	Picture	MorphF1_00_orig.jpg ; MorphF1_00_LOWER.jpg	20040602	0	1	10035	185	0	next	incorrect	1821
Vp025	912	Response	1	20050629	10027	1
Vp025	913	Picture	MorphF5_04_orig.jpg ; MorphF5_10_LOWER.jpg	20050637	0	184	10879	370	0	next	hit	1823
Vp025	913	Response	2	20061509	10872	1
Vp025	914	Picture	MorphM7_03_orig.jpg ; MorphM7_10_LOWER.jpg	20061516	0	186	6953	187	0	next	hit	1825
Vp025	914	Response	2	20068389	6873	1
Vp025	915	Picture	MorphF3_07_orig.jpg ; MorphF3_10_LOWER.jpg	20068469	0	1	11367	180	0	next	hit	1827
Vp025	915	Response	2	20079828	11359	1
Vp025	916	Picture	MorphM6_04_orig.jpg ; MorphM6_10_LOWER.jpg	20079836	0	179	11192	180	0	next	incorrect	1829
Vp025	916	Response	1	20090948	11112	1
Vp025	917	Picture	MorphM5_00_orig.jpg ; MorphM5_10_LOWER.jpg	20091028	0	1	8492	2	0	next	hit	1831
Vp025	917	Response	2	20099428	8400	1
Vp025	918	Picture	MorphF8_04_orig.jpg ; MorphF8_00_LOWER.jpg	20099520	0	1	16156	168	0	next	incorrect	1833
Vp025	918	Response	1	20115668	16148	1
Vp025	919	Picture	MorphF9_07_orig.jpg ; MorphF9_10_LOWER.jpg	20115676	0	167	16090	168	0	next	incorrect	1835
Vp025	919	Response	1	20131668	15992	1
Vp025	920	Picture	MorphF5_02_orig.jpg ; MorphF5_10_LOWER.jpg	20131766	0	1	17118	2	0	next	hit	1837
Vp025	920	Response	2	20148788	17022	1
Vp025	921	Picture	MorphM2_01_orig.jpg ; MorphM2_10_LOWER.jpg	20148884	0	1	11280	2	0	next	incorrect	1839
Vp025	921	Response	1	20160068	11184	1
Vp025	922	Picture	MorphF5_05_orig.jpg ; MorphF5_00_LOWER.jpg	20160164	0	1	10313	172	0	next	hit	1841
Vp025	922	Response	2	20170468	10304	1
Vp025	923	Picture	MorphF3_02_orig.jpg ; MorphF3_00_LOWER.jpg	20170477	0	171	9838	323	0	next	hit	1843
Vp025	923	Response	2	20180308	9831	1
Vp025	924	Picture	MorphM10_08_orig.jpg ; MorphM10_00_LOWER.jpg	20180315	0	152	10104	153	0	next	hit	1845
Vp025	924	Response	2	20190307	9992	1
Vp025	925	Picture	MorphM6_05_orig.jpg ; MorphM6_00_LOWER.jpg	20190419	0	1	9421	2	0	next	incorrect	1847
Vp025	925	Response	1	20199748	9329	1
Vp025	926	Picture	MorphM1_09_orig.jpg ; MorphM1_00_LOWER.jpg	20199840	0	1	12607	2	0	next	hit	1849
Vp025	926	Response	2	20212307	12467	1
Vp025	927	Picture	MorphM4_08_orig.jpg ; MorphM4_00_LOWER.jpg	20212447	0	1	15127	2	0	next	hit	1851
Vp025	927	Response	2	20227507	15060	1
Vp025	928	Picture	MorphF9_05_orig.jpg ; MorphF9_10_LOWER.jpg	20227574	0	1	12209	2	0	next	incorrect	1853
Vp025	928	Response	1	20239667	12093	1
Vp025	929	Picture	MorphM3_04_orig.jpg ; MorphM3_10_LOWER.jpg	20239783	0	1	11252	162	0	next	hit	1855
Vp025	929	Response	2	20251027	11244	1
Vp025	930	Picture	MorphF5_08_orig.jpg ; MorphF5_00_LOWER.jpg	20251035	0	161	11919	346	0	next	hit	1857
Vp025	930	Response	2	20262947	11912	1
Vp025	931	Picture	MorphF10_03_orig.jpg ; MorphF10_00_LOWER.jpg	20262954	0	185	9836	353	0	next	hit	1859
Vp025	931	Response	2	20272787	9833	1
Vp025	932	Picture	MorphM8_00_orig.jpg ; MorphM8_00_LOWER.jpg	20272790	0	168	14366	169	0	next	hit	1861
Vp025	932	Response	2	20287026	14236	1
Vp025	933	Picture	MorphM2_10_orig.jpg ; MorphM2_10_LOWER.jpg	20287156	0	1	11545	2	0	next	hit	1863
Vp025	933	Response	2	20298626	11470	1
Vp025	934	Picture	MorphM4_09_orig.jpg ; MorphM4_10_LOWER.jpg	20298701	0	1	8733	160	0	next	hit	1865
Vp025	934	Response	2	20307426	8725	1
Vp025	935	Picture	MorphM6_08_orig.jpg ; MorphM6_00_LOWER.jpg	20307434	0	159	16745	160	0	next	incorrect	1867
Vp025	935	Response	1	20324066	16632	1
Vp025	936	Picture	MorphM7_02_orig.jpg ; MorphM7_00_LOWER.jpg	20324179	0	1	13535	2	0	next	hit	1869
Vp025	936	Response	2	20337586	13407	1
Vp025	937	Picture	MorphM3_10_orig.jpg ; MorphM3_00_LOWER.jpg	20337714	0	1	9554	2	0	next	hit	1871
Vp025	937	Response	2	20347186	9472	1
Vp025	938	Picture	MorphF3_04_orig.jpg ; MorphF3_00_LOWER.jpg	20347268	0	1	14965	165	0	next	hit	1873
Vp025	938	Response	2	20362226	14958	1
Vp025	939	Picture	MorphM2_02_orig.jpg ; MorphM2_10_LOWER.jpg	20362233	0	164	8084	339	0	next	incorrect	1875
Vp025	939	Response	1	20370306	8073	1
Vp025	940	Picture	MorphM10_03_orig.jpg ; MorphM10_00_LOWER.jpg	20370317	0	175	15276	334	0	next	incorrect	1877
Vp025	940	Response	1	20385585	15268	1
Vp025	941	Picture	MorphF7_04_orig.jpg ; MorphF7_10_LOWER.jpg	20385593	0	159	9049	160	0	next	hit	1879
Vp025	941	Response	2	20394545	8952	1
Vp025	942	Picture	MorphF8_00_orig.jpg ; MorphF8_00_LOWER.jpg	20394642	0	1	15751	175	0	next	incorrect	1881
Vp025	942	Response	1	20410385	15743	1
Vp025	943	Picture	MorphM2_07_orig.jpg ; MorphM2_00_LOWER.jpg	20410393	0	174	11680	345	0	next	hit	1883
Vp025	943	Response	2	20422065	11672	1
Vp025	944	Picture	MorphF2_04_orig.jpg ; MorphF2_10_LOWER.jpg	20422073	0	171	15520	348	0	next	hit	1885
Vp025	944	Response	2	20437585	15512	1
Vp025	945	Picture	MorphF3_02_orig.jpg ; MorphF3_10_LOWER.jpg	20437593	0	177	10639	331	0	next	hit	1887
Vp025	945	Response	2	20448225	10632	1
Vp025	946	Picture	MorphM7_03_orig.jpg ; MorphM7_00_LOWER.jpg	20448232	0	154	14484	155	0	next	hit	1889
Vp025	946	Response	2	20462625	14393	1
Vp025	947	Picture	MorphF3_09_orig.jpg ; MorphF3_00_LOWER.jpg	20462716	0	1	8316	179	0	next	hit	1891
Vp025	947	Response	2	20471025	8309	1
Vp025	948	Picture	MorphF4_04_orig.jpg ; MorphF4_10_LOWER.jpg	20471032	0	178	11323	179	0	next	hit	1893
Vp025	948	Response	2	20482225	11193	1
Vp025	949	Picture	MorphM2_04_orig.jpg ; MorphM2_10_LOWER.jpg	20482355	0	1	8891	2	0	next	incorrect	1895
Vp025	949	Response	1	20491104	8749	1
Vp025	950	Picture	MorphF4_09_orig.jpg ; MorphF4_00_LOWER.jpg	20491246	0	1	15261	2	0	next	incorrect	1897
Vp025	950	Response	1	20506384	15138	1
Vp025	951	Picture	MorphF9_00_orig.jpg ; MorphF9_00_LOWER.jpg	20506507	0	1	10445	172	0	next	incorrect	1899
Vp025	951	Response	1	20516944	10437	1
Vp025	952	Picture	MorphF4_01_orig.jpg ; MorphF4_10_LOWER.jpg	20516952	0	171	11317	172	0	next	hit	1901
Vp025	952	Response	2	20528144	11192	1
Vp025	953	Picture	MorphF2_00_orig.jpg ; MorphF2_00_LOWER.jpg	20528269	0	1	11243	171	0	next	hit	1903
Vp025	953	Response	2	20539504	11235	1
Vp025	954	Picture	MorphM5_10_orig.jpg ; MorphM5_00_LOWER.jpg	20539512	0	170	13174	171	0	next	hit	1905
Vp025	954	Response	2	20552624	13112	1
Vp025	955	Picture	MorphM1_01_orig.jpg ; MorphM1_10_LOWER.jpg	20552686	0	1	12871	2	0	next	hit	1907
Vp025	955	Response	2	20565424	12738	1
Vp025	956	Picture	MorphM6_01_orig.jpg ; MorphM6_00_LOWER.jpg	20565557	0	1	13005	2	0	next	incorrect	1909
Vp025	956	Response	1	20578464	12907	1
Vp025	957	Picture	MorphF9_10_orig.jpg ; MorphF9_10_LOWER.jpg	20578562	0	1	12309	166	0	next	hit	1911
Vp025	957	Response	2	20590864	12302	1
Vp025	958	Picture	MorphM2_02_orig.jpg ; MorphM2_00_LOWER.jpg	20590871	0	165	9680	337	0	next	incorrect	1913
Vp025	958	Response	1	20600543	9672	1
Vp025	959	Picture	MorphF2_10_orig.jpg ; MorphF2_10_LOWER.jpg	20600551	0	172	11053	173	0	next	hit	1915
Vp025	959	Response	2	20611503	10952	1
Vp025	960	Picture	MorphM3_02_orig.jpg ; MorphM3_00_LOWER.jpg	20611604	0	1	9289	2	0	next	hit	1917
Vp025	960	Response	2	20620783	9179	1
Vp025	961	Picture	MorphF4_08_orig.jpg ; MorphF4_00_LOWER.jpg	20620893	0	1	17914	2	0	next	hit	1919
Vp025	961	Response	2	20638703	17810	1
Vp025	962	Picture	MorphM5_03_orig.jpg ; MorphM5_00_LOWER.jpg	20638807	0	1	8863	162	0	next	hit	1921
Vp025	962	Response	2	20647663	8856	1
Vp025	963	Picture	MorphF5_02_orig.jpg ; MorphF5_00_LOWER.jpg	20647670	0	161	9980	162	0	next	hit	1923
Vp025	963	Response	2	20657583	9913	1
Vp025	964	Picture	MorphM10_06_orig.jpg ; MorphM10_10_LOWER.jpg	20657650	0	1	28928	2	0	next	hit	1925
Vp025	964	Response	2	20686463	28813	1
Vp025	965	Picture	MorphM8_03_orig.jpg ; MorphM8_00_LOWER.jpg	20686578	0	1	12341	2	0	next	incorrect	1927
Vp025	965	Response	1	20698783	12205	1
Vp025	966	Picture	MorphF7_06_orig.jpg ; MorphF7_00_LOWER.jpg	20698919	0	1	13231	174	0	next	incorrect	1929
Vp025	966	Response	1	20712142	13223	1
Vp025	967	Picture	MorphM6_05_orig.jpg ; MorphM6_10_LOWER.jpg	20712150	0	173	12480	339	0	next	incorrect	1931
Vp025	967	Response	1	20724622	12472	1
Vp025	968	Picture	MorphF4_05_orig.jpg ; MorphF4_10_LOWER.jpg	20724630	0	166	9852	167	0	next	hit	1933
Vp025	968	Response	2	20734382	9752	1
Vp025	969	Picture	MorphM1_00_orig.jpg ; MorphM1_10_LOWER.jpg	20734482	0	1	11412	3	0	next	hit	1935
Vp025	969	Response	2	20745822	11340	1
Vp025	970	Picture	MorphF5_10_orig.jpg ; MorphF5_00_LOWER.jpg	20745894	0	2	10218	3	0	next	hit	1937
Vp025	970	Response	2	20755982	10088	1
Vp025	971	Picture	MorphM2_04_orig.jpg ; MorphM2_00_LOWER.jpg	20756112	0	1	8758	2	0	next	incorrect	1939
Vp025	971	Response	1	20764782	8670	1
Vp025	972	Picture	MorphM4_07_orig.jpg ; MorphM4_00_LOWER.jpg	20764870	0	1	20303	2	0	next	hit	1941
Vp025	972	Response	2	20785102	20232	1
Vp025	973	Picture	MorphM9_10_orig.jpg ; MorphM9_10_LOWER.jpg	20785173	0	1	12872	2	0	next	hit	1943
Vp025	973	Response	2	20797902	12729	1
Vp025	974	Picture	MorphF8_06_orig.jpg ; MorphF8_00_LOWER.jpg	20798045	0	1	12208	2	0	next	incorrect	1945
Vp025	974	Response	1	20810142	12097	1
Vp025	975	Picture	MorphM2_09_orig.jpg ; MorphM2_00_LOWER.jpg	20810253	0	1	12209	2	0	next	incorrect	1947
Vp025	975	Response	1	20822381	12128	1
Vp025	976	Picture	MorphM1_03_orig.jpg ; MorphM1_00_LOWER.jpg	20822462	0	1	12327	148	0	next	hit	1949
Vp025	976	Response	2	20834781	12319	1
Vp025	977	Picture	MorphF7_04_orig.jpg ; MorphF7_00_LOWER.jpg	20834789	0	147	36240	148	0	next	hit	1951
Vp025	977	Response	2	20870941	36152	1
Vp025	978	Picture	MorphF1_03_orig.jpg ; MorphF1_10_LOWER.jpg	20871029	0	1	9919	168	0	next	incorrect	1953
Vp025	978	Response	1	20880941	9912	1
Vp025	979	Picture	MorphM1_06_orig.jpg ; MorphM1_10_LOWER.jpg	20880948	0	167	10880	336	0	next	hit	1955
Vp025	979	Response	2	20891821	10873	1
Vp025	980	Picture	MorphF3_03_orig.jpg ; MorphF3_10_LOWER.jpg	20891828	0	169	24960	325	0	next	hit	1957
Vp025	980	Response	2	20916781	24953	1
Vp025	981	Picture	MorphM3_07_orig.jpg ; MorphM3_10_LOWER.jpg	20916788	0	156	9178	157	0	next	hit	1959
Vp025	981	Response	2	20925900	9112	1
Vp025	982	Picture	MorphM10_04_orig.jpg ; MorphM10_10_LOWER.jpg	20925966	0	1	17516	3	0	next	hit	1961
Vp025	982	Response	2	20943420	17454	1
Vp025	983	Picture	MorphM1_02_orig.jpg ; MorphM1_00_LOWER.jpg	20943482	0	2	16986	3	0	next	hit	1963
Vp025	983	Response	2	20960380	16898	1
Vp025	984	Picture	MorphF4_06_orig.jpg ; MorphF4_00_LOWER.jpg	20960468	0	1	18047	2	0	next	incorrect	1965
Vp025	984	Response	1	20978380	17912	1
Vp025	985	Picture	MorphM7_05_orig.jpg ; MorphM7_10_LOWER.jpg	20978515	0	1	25743	2	0	next	hit	1967
Vp025	985	Response	2	21004140	25625	1
Vp025	986	Picture	MorphF8_10_orig.jpg ; MorphF8_10_LOWER.jpg	21004258	0	1	13536	2	0	next	hit	1969
Vp025	986	Response	2	21017660	13402	1
Vp025	987	Picture	MorphF3_10_orig.jpg ; MorphF3_10_LOWER.jpg	21017794	0	1	10433	185	0	next	hit	1971
Vp025	987	Response	2	21028219	10425	1
Vp025	988	Picture	MorphF9_06_orig.jpg ; MorphF9_00_LOWER.jpg	21028227	0	184	9206	185	0	next	incorrect	1973
Vp025	988	Response	1	21037339	9112	1
Vp025	989	Picture	MorphM8_10_orig.jpg ; MorphM8_10_LOWER.jpg	21037433	0	1	12474	2	0	next	hit	1975
Vp025	989	Response	2	21049819	12386	1
Vp025	990	Picture	MorphF7_03_orig.jpg ; MorphF7_10_LOWER.jpg	21049907	0	1	8081	148	0	next	hit	1977
Vp025	990	Response	2	21057979	8072	1
Vp025	991	Picture	MorphM4_05_orig.jpg ; MorphM4_00_LOWER.jpg	21057988	0	147	12752	148	0	next	hit	1979
Vp025	991	Response	2	21070619	12631	1
Vp025	992	Picture	MorphF5_00_orig.jpg ; MorphF5_00_LOWER.jpg	21070740	0	1	10207	146	0	next	hit	1981
Vp025	992	Response	2	21080939	10199	1
Vp025	993	Picture	MorphM5_01_orig.jpg ; MorphM5_00_LOWER.jpg	21080947	0	145	10362	146	0	next	hit	1983
Vp025	993	Response	2	21091179	10232	1
Vp025	994	Picture	MorphM6_03_orig.jpg ; MorphM6_10_LOWER.jpg	21091309	0	1	7431	2	0	next	incorrect	1985
Vp025	994	Response	1	21098619	7310	1
Vp025	995	Picture	MorphM10_02_orig.jpg ; MorphM10_10_LOWER.jpg	21098740	0	1	9289	2	0	next	hit	1987
Vp025	995	Response	2	21107899	9159	1
Vp025	996	Picture	MorphF6_04_orig.jpg ; MorphF6_00_LOWER.jpg	21108029	0	1	13637	165	0	next	incorrect	1989
Vp025	996	Response	1	21121659	13630	1
Vp025	997	Picture	MorphM1_08_orig.jpg ; MorphM1_10_LOWER.jpg	21121666	0	164	18160	348	0	next	hit	1991
Vp025	997	Response	2	21139818	18152	1
Vp025	998	Picture	MorphF1_05_orig.jpg ; MorphF1_00_LOWER.jpg	21139826	0	184	10401	185	0	next	incorrect	1993
Vp025	998	Response	1	21150138	10312	1
Vp025	999	Picture	MorphM10_04_orig.jpg ; MorphM10_00_LOWER.jpg	21150227	0	1	15393	2	0	next	incorrect	1995
Vp025	999	Response	1	21165498	15271	1
Vp025	1000	Picture	MorphF4_03_orig.jpg ; MorphF4_00_LOWER.jpg	21165620	0	1	8846	179	0	next	incorrect	1997
Vp025	1000	Response	1	21174458	8838	1
Vp025	1001	Picture	MorphM6_09_orig.jpg ; MorphM6_00_LOWER.jpg	21174466	0	178	9864	179	0	next	incorrect	1999
Vp025	1001	Response	1	21184218	9752	1
Vp025	1002	Picture	MorphM5_04_orig.jpg ; MorphM5_10_LOWER.jpg	21184330	0	1	6370	2	0	next	hit	2001
Vp025	1002	Response	2	21190618	6288	1
Vp025	1003	Picture	MorphM3_03_orig.jpg ; MorphM3_10_LOWER.jpg	21190700	0	1	12965	174	0	next	hit	2003
Vp025	1003	Response	2	21203658	12958	1
Vp025	1004	Picture	MorphF7_02_orig.jpg ; MorphF7_10_LOWER.jpg	21203665	0	173	42901	174	0	next	hit	2005
Vp025	1004	Response	2	21246457	42792	1
Vp025	1005	Picture	MorphM10_08_orig.jpg ; MorphM10_10_LOWER.jpg	21246566	0	1	13535	2	0	next	hit	2007
Vp025	1005	Response	2	21259977	13411	1
Vp025	1006	Picture	MorphF6_03_orig.jpg ; MorphF6_00_LOWER.jpg	21260101	0	1	7696	3	0	next	incorrect	2009
Vp025	1006	Response	1	21267657	7556	1
Vp025	1007	Picture	MorphF10_10_orig.jpg ; MorphF10_00_LOWER.jpg	21267797	0	2	10484	3	0	next	hit	2011
Vp025	1007	Response	2	21278217	10420	1
Vp025	1008	Picture	MorphM7_00_orig.jpg ; MorphM7_00_LOWER.jpg	21278281	0	1	9156	2	0	next	hit	2013
Vp025	1008	Response	2	21287337	9056	1
Vp025	1009	Picture	MorphM1_05_orig.jpg ; MorphM1_10_LOWER.jpg	21287437	0	1	11107	174	0	next	hit	2015
Vp025	1009	Response	2	21298537	11100	1
Vp025	1010	Picture	MorphM7_04_orig.jpg ; MorphM7_10_LOWER.jpg	21298544	0	173	12911	174	0	next	hit	2017
Vp025	1010	Response	2	21311337	12793	1
Vp025	1011	Picture	MorphM5_02_orig.jpg ; MorphM5_10_LOWER.jpg	21311455	0	1	11147	2	0	next	hit	2019
Vp025	1011	Response	2	21322457	11002	1
Vp025	1012	Picture	MorphM9_07_orig.jpg ; MorphM9_00_LOWER.jpg	21322602	0	1	11014	2	0	next	incorrect	2021
Vp025	1012	Response	1	21333496	10894	1
Vp025	1013	Picture	MorphM7_06_orig.jpg ; MorphM7_00_LOWER.jpg	21333616	0	1	10218	2	0	next	hit	2023
Vp025	1013	Response	2	21343736	10120	1
Vp025	1014	Picture	MorphM2_03_orig.jpg ; MorphM2_00_LOWER.jpg	21343834	0	1	7564	2	0	next	incorrect	2025
Vp025	1014	Response	1	21351336	7502	1
Vp025	1015	Picture	MorphM9_02_orig.jpg ; MorphM9_00_LOWER.jpg	21351398	0	1	11146	2	0	next	incorrect	2027
Vp025	1015	Response	1	21362456	11058	1
Vp025	1016	Picture	MorphF6_06_orig.jpg ; MorphF6_00_LOWER.jpg	21362544	0	1	9687	2	0	next	incorrect	2029
Vp025	1016	Response	1	21372136	9592	1
Vp025	1017	Picture	MorphF3_01_orig.jpg ; MorphF3_00_LOWER.jpg	21372231	0	1	29833	159	0	next	incorrect	2031
Vp025	1017	Response	1	21402056	29825	1
Vp025	1018	Picture	MorphF5_01_orig.jpg ; MorphF5_00_LOWER.jpg	21402064	0	158	13294	159	0	next	hit	2033
Vp025	1018	Response	2	21415256	13192	1
Vp025	1019	Picture	MorphM3_10_orig.jpg ; MorphM3_10_LOWER.jpg	21415358	0	1	23488	2	0	next	hit	2035
Vp025	1019	Response	2	21438696	23338	1
Vp025	1020	Picture	MorphF10_06_orig.jpg ; MorphF10_00_LOWER.jpg	21438846	0	1	17217	168	0	next	hit	2037
Vp025	1020	Response	2	21456055	17209	1
Vp025	1021	Picture	MorphM5_08_orig.jpg ; MorphM5_10_LOWER.jpg	21456063	0	167	11048	168	0	next	hit	2039
Vp025	1021	Response	2	21467015	10952	1
Vp025	1022	Picture	MorphM10_07_orig.jpg ; MorphM10_00_LOWER.jpg	21467111	0	1	11146	2	0	next	hit	2041
Vp025	1022	Response	2	21478135	11024	1
Vp025	1023	Picture	MorphM1_08_orig.jpg ; MorphM1_00_LOWER.jpg	21478257	0	1	11545	2	0	next	hit	2043
Vp025	1023	Response	2	21489735	11478	1
Vp025	1024	Picture	MorphF3_06_orig.jpg ; MorphF3_10_LOWER.jpg	21489802	0	1	21461	171	0	next	hit	2045
Vp025	1024	Response	2	21511255	21453	1
Vp025	1025	Picture	MorphF9_01_orig.jpg ; MorphF9_10_LOWER.jpg	21511263	0	170	10387	171	0	next	incorrect	2047
Vp025	1025	Response	1	21521575	10312	1
Vp025	1026	Picture	MorphF10_00_orig.jpg ; MorphF10_00_LOWER.jpg	21521650	0	1	14596	3	0	next	hit	2049
Vp025	1026	Response	2	21536135	14485	1
Vp025	1027	Picture	MorphM10_05_orig.jpg ; MorphM10_10_LOWER.jpg	21536246	0	2	11545	3	0	next	hit	2051
Vp025	1027	Response	2	21547655	11409	1
Vp025	1028	Picture	MorphF2_04_orig.jpg ; MorphF2_00_LOWER.jpg	21547791	0	1	17384	2	0	next	hit	2053
Vp025	1028	Response	2	21565094	17303	1
Vp025	1029	Picture	MorphF3_08_orig.jpg ; MorphF3_00_LOWER.jpg	21565175	0	1	12075	2	0	next	hit	2055
Vp025	1029	Response	2	21577174	11999	1
Vp025	1030	Picture	MorphF2_05_orig.jpg ; MorphF2_00_LOWER.jpg	21577250	0	1	15771	155	0	next	hit	2057
Vp025	1030	Response	2	21593014	15764	1
Vp025	1031	Picture	MorphM3_04_orig.jpg ; MorphM3_00_LOWER.jpg	21593021	0	154	9921	340	0	next	hit	2059
Vp025	1031	Response	2	21602934	9913	1
Vp025	1032	Picture	MorphF3_04_orig.jpg ; MorphF3_10_LOWER.jpg	21602942	0	186	11066	187	0	next	hit	2061
Vp025	1032	Response	2	21613894	10952	1
Vp025	1033	Picture	MorphF7_03_orig.jpg ; MorphF7_00_LOWER.jpg	21614008	0	1	10453	165	0	next	hit	2063
Vp025	1033	Response	2	21624454	10446	1
Vp025	1034	Picture	MorphM4_02_orig.jpg ; MorphM4_00_LOWER.jpg	21624461	0	164	18210	165	0	next	hit	2065
Vp025	1034	Response	2	21642534	18073	1
Vp025	1035	Picture	MorphM5_05_orig.jpg ; MorphM5_10_LOWER.jpg	21642671	0	1	12075	2	0	next	hit	2067
Vp025	1035	Response	2	21654613	11942	1
Vp025	1036	Picture	MorphM4_03_orig.jpg ; MorphM4_10_LOWER.jpg	21654746	0	1	25213	2	0	next	hit	2069
Vp025	1036	Response	2	21679813	25067	1
Vp025	1037	Picture	MorphF1_08_orig.jpg ; MorphF1_00_LOWER.jpg	21679959	0	1	8758	2	0	next	incorrect	2071
Vp025	1037	Response	1	21688613	8654	1
Vp025	1038	Picture	MorphF4_05_orig.jpg ; MorphF4_00_LOWER.jpg	21688717	0	1	17914	2	0	next	incorrect	2073
Vp025	1038	Response	1	21706533	17816	1
Vp025	1039	Picture	MorphF9_02_orig.jpg ; MorphF9_00_LOWER.jpg	21706631	0	1	7564	2	0	next	incorrect	2075
Vp025	1039	Response	1	21714133	7502	1
Vp025	1040	Picture	MorphF7_01_orig.jpg ; MorphF7_10_LOWER.jpg	21714195	0	1	10218	2	0	next	hit	2077
Vp025	1040	Response	2	21724293	10098	1
Vp025	1041	Picture	MorphM8_04_orig.jpg ; MorphM8_10_LOWER.jpg	21724413	0	1	10881	2	0	next	hit	2079
Vp025	1041	Response	2	21735173	10760	1
Vp025	1042	Picture	MorphM2_05_orig.jpg ; MorphM2_00_LOWER.jpg	21735294	0	1	7033	2	0	next	incorrect	2081
Vp025	1042	Response	1	21742213	6919	1
Vp025	1043	Picture	MorphM4_06_orig.jpg ; MorphM4_10_LOWER.jpg	21742327	0	1	12293	183	0	next	hit	2083
Vp025	1043	Response	2	21754613	12286	1
Vp025	1044	Picture	MorphM5_05_orig.jpg ; MorphM5_00_LOWER.jpg	21754620	0	182	34815	183	0	next	hit	2085
Vp025	1044	Response	2	21789332	34712	1
Vp025	1045	Picture	MorphF7_05_orig.jpg ; MorphF7_00_LOWER.jpg	21789435	0	1	13270	2	0	next	hit	2087
Vp025	1045	Response	2	21802612	13177	1
Vp025	1046	Picture	MorphF9_07_orig.jpg ; MorphF9_00_LOWER.jpg	21802705	0	1	18445	2	0	next	incorrect	2089
Vp025	1046	Response	1	21821012	18307	1
Vp025	1047	Picture	MorphM1_09_orig.jpg ; MorphM1_10_LOWER.jpg	21821150	0	1	16057	2	0	next	hit	2091
Vp025	1047	Response	2	21837092	15942	1
Vp025	1048	Picture	MorphF6_10_orig.jpg ; MorphF6_00_LOWER.jpg	21837207	0	1	24532	151	0	next	hit	2093
Vp025	1048	Response	2	21861732	24525	1
Vp025	1049	Picture	MorphF5_04_orig.jpg ; MorphF5_00_LOWER.jpg	21861739	0	150	17798	151	0	next	hit	2095
Vp025	1049	Response	2	21879411	17672	1
Vp025	1050	Picture	MorphF10_01_orig.jpg ; MorphF10_10_LOWER.jpg	21879537	0	1	15393	2	0	next	hit	2097
Vp025	1050	Response	2	21894851	15314	1
Vp025	1051	Picture	MorphF2_06_orig.jpg ; MorphF2_00_LOWER.jpg	21894930	0	1	7830	2	0	next	hit	2099
Vp025	1051	Response	2	21902691	7761	1
Vp025	1052	Picture	MorphF4_00_orig.jpg ; MorphF4_10_LOWER.jpg	21902760	0	1	10881	2	0	next	hit	2101
Vp025	1052	Response	2	21913491	10731	1
Vp025	1053	Picture	MorphM8_02_orig.jpg ; MorphM8_00_LOWER.jpg	21913641	0	1	11545	2	0	next	incorrect	2103
Vp025	1053	Response	1	21925091	11450	1
Vp025	1054	Picture	MorphF7_08_orig.jpg ; MorphF7_10_LOWER.jpg	21925186	0	1	9272	151	0	next	hit	2105
Vp025	1054	Response	2	21934451	9265	1
Vp025	1055	Picture	MorphF5_07_orig.jpg ; MorphF5_00_LOWER.jpg	21934458	0	150	8642	151	0	next	hit	2107
Vp025	1055	Response	2	21943011	8553	1
Vp025	1056	Picture	MorphM2_05_orig.jpg ; MorphM2_10_LOWER.jpg	21943100	0	1	7962	2	0	next	incorrect	2109
Vp025	1056	Response	1	21950931	7831	1
Vp025	1057	Picture	MorphM8_10_orig.jpg ; MorphM8_00_LOWER.jpg	21951062	0	1	32992	184	0	next	hit	2111
Vp025	1057	Response	2	21984050	32988	1
Vp025	1058	Picture	MorphF7_02_orig.jpg ; MorphF7_00_LOWER.jpg	21984054	0	183	10084	368	0	next	hit	2113
Vp025	1058	Response	2	21994130	10076	1
Vp025	1059	Picture	MorphM7_05_orig.jpg ; MorphM7_00_LOWER.jpg	21994138	0	185	18363	186	0	next	hit	2115
Vp025	1059	Response	2	22012370	18232	1
Vp025	1060	Picture	MorphM5_04_orig.jpg ; MorphM5_00_LOWER.jpg	22012501	0	1	21316	183	0	next	hit	2117
Vp025	1060	Response	2	22033810	21309	1
Vp025	1061	Picture	MorphF3_03_orig.jpg ; MorphF3_00_LOWER.jpg	22033817	0	182	20484	183	0	next	hit	2119
Vp025	1061	Response	2	22054210	20393	1
Vp025	1062	Picture	MorphM6_06_orig.jpg ; MorphM6_00_LOWER.jpg	22054301	0	1	7676	155	0	next	incorrect	2121
Vp025	1062	Response	1	22061970	7669	1
Vp025	1063	Picture	MorphF6_00_orig.jpg ; MorphF6_10_LOWER.jpg	22061977	0	154	9575	155	0	next	incorrect	2123
Vp025	1063	Response	1	22071490	9513	1
Vp025	1064	Picture	MorphM3_06_orig.jpg ; MorphM3_10_LOWER.jpg	22071552	0	1	10483	2	0	next	hit	2125
Vp025	1064	Response	2	22081970	10418	1
Vp025	1065	Picture	MorphF10_09_orig.jpg ; MorphF10_00_LOWER.jpg	22082035	0	1	9554	3	0	next	hit	2127
Vp025	1065	Response	2	22091489	9454	1
Vp025	1066	Picture	MorphF5_05_orig.jpg ; MorphF5_10_LOWER.jpg	22091589	0	2	20967	3	0	next	hit	2129
Vp025	1066	Response	2	22112449	20860	1
Vp025	1067	Picture	MorphM7_08_orig.jpg ; MorphM7_00_LOWER.jpg	22112556	0	1	17516	2	0	next	hit	2131
Vp025	1067	Response	2	22129969	17413	1
Vp025	1068	Picture	MorphF4_06_orig.jpg ; MorphF4_10_LOWER.jpg	22130072	0	1	14704	160	0	next	hit	2133
Vp025	1068	Response	2	22144769	14697	1
Vp025	1069	Picture	MorphF2_08_orig.jpg ; MorphF2_10_LOWER.jpg	22144776	0	159	16746	160	0	next	hit	2135
Vp025	1069	Response	2	22161409	16633	1
Vp025	1070	Picture	MorphF8_10_orig.jpg ; MorphF8_00_LOWER.jpg	22161522	0	1	33414	160	0	next	hit	2137
Vp025	1070	Response	2	22194928	33406	1
Vp025	1071	Picture	MorphF6_07_orig.jpg ; MorphF6_10_LOWER.jpg	22194936	0	159	11438	160	0	next	hit	2139
Vp025	1071	Response	2	22206288	11352	1
Vp025	1072	Picture	MorphF10_10_orig.jpg ; MorphF10_10_LOWER.jpg	22206374	0	1	10483	2	0	next	hit	2141
Vp025	1072	Response	2	22216768	10394	1
Vp025	1073	Picture	MorphF4_10_orig.jpg ; MorphF4_00_LOWER.jpg	22216857	0	1	14959	170	0	next	incorrect	2143
Vp025	1073	Response	1	22231808	14951	1
Vp025	1074	Picture	MorphM6_06_orig.jpg ; MorphM6_10_LOWER.jpg	22231816	0	169	7865	170	0	next	incorrect	2145
Vp025	1074	Response	1	22239568	7752	1
Vp025	1075	Picture	MorphM4_00_orig.jpg ; MorphM4_00_LOWER.jpg	22239681	0	1	7962	2	0	next	hit	2147
Vp025	1075	Response	2	22247568	7887	1
Vp025	1076	Picture	MorphM3_08_orig.jpg ; MorphM3_00_LOWER.jpg	22247643	0	1	20966	2	0	next	hit	2149
Vp025	1076	Response	2	22268528	20885	1
Vp025	1077	Picture	MorphF5_10_orig.jpg ; MorphF5_10_LOWER.jpg	22268609	0	1	9953	2	0	next	hit	2151
Vp025	1077	Response	2	22278448	9839	1
Vp025	1078	Picture	MorphF6_01_orig.jpg ; MorphF6_10_LOWER.jpg	22278562	0	1	29193	2	0	next	hit	2153
Vp025	1078	Response	2	22307647	29085	1
Vp025	1079	Picture	MorphM9_06_orig.jpg ; MorphM9_10_LOWER.jpg	22307755	0	1	27469	2	0	next	incorrect	2155
Vp025	1079	Response	1	22335086	27331	2
Vp025	1080	Picture	MorphM4_03_orig.jpg ; MorphM4_00_LOWER.jpg	22335224	0	1	21232	2	0	next	hit	2157
Vp025	1080	Response	2	22356367	21143	1
Vp025	1081	Picture	MorphF9_04_orig.jpg ; MorphF9_10_LOWER.jpg	22356456	0	1	11412	2	0	next	incorrect	2159
Vp025	1081	Response	1	22367727	11271	1
Vp025	1082	Picture	MorphM7_01_orig.jpg ; MorphM7_00_LOWER.jpg	22367868	0	1	17649	2	0	next	hit	2161
Vp025	1082	Response	2	22385407	17539	1
Vp025	1083	Picture	MorphM4_04_orig.jpg ; MorphM4_00_LOWER.jpg	22385517	0	1	9819	2	0	next	hit	2163
Vp025	1083	Response	2	22395246	9729	1
Vp025	1084	Picture	MorphF1_03_orig.jpg ; MorphF1_00_LOWER.jpg	22395336	0	1	10351	2	0	next	incorrect	2165
Vp025	1084	Response	1	22405566	10230	1
Vp025	1085	Picture	MorphF5_06_orig.jpg ; MorphF5_00_LOWER.jpg	22405687	0	1	7564	2	0	next	hit	2167
Vp025	1085	Response	2	22413166	7479	1
Vp025	1086	Picture	MorphF8_00_orig.jpg ; MorphF8_10_LOWER.jpg	22413251	0	1	11923	154	0	next	incorrect	2169
Vp025	1086	Response	1	22425166	11915	1
Vp025	1087	Picture	MorphF6_05_orig.jpg ; MorphF6_00_LOWER.jpg	22425174	0	153	9920	339	0	next	incorrect	2171
Vp025	1087	Response	1	22435086	9912	1
Vp025	1088	Picture	MorphF10_07_orig.jpg ; MorphF10_00_LOWER.jpg	22435094	0	186	9341	187	0	next	hit	2173
Vp025	1088	Response	2	22444366	9272	1
Vp025	1089	Picture	MorphM2_08_orig.jpg ; MorphM2_00_LOWER.jpg	22444435	0	1	19241	2	0	next	hit	2175
Vp025	1089	Response	2	22463566	19131	1
Vp025	1090	Picture	MorphF10_09_orig.jpg ; MorphF10_10_LOWER.jpg	22463676	0	1	13257	147	0	next	hit	2177
Vp025	1090	Response	2	22476926	13250	1
Vp025	1091	Picture	MorphF1_01_orig.jpg ; MorphF1_00_LOWER.jpg	22476933	0	146	8904	147	0	next	incorrect	2179
Vp025	1091	Response	1	22485726	8793	1
Vp025	1092	Picture	MorphM8_05_orig.jpg ; MorphM8_00_LOWER.jpg	22485837	0	1	16321	3	0	next	incorrect	2181
Vp025	1092	Response	1	22502045	16208	1
Vp025	1093	Picture	MorphF4_07_orig.jpg ; MorphF4_00_LOWER.jpg	22502158	0	2	17517	3	0	next	incorrect	2183
Vp025	1093	Response	1	22519565	17407	1
Vp025	1094	Picture	MorphF1_02_orig.jpg ; MorphF1_10_LOWER.jpg	22519675	0	1	10085	2	0	next	incorrect	2185
Vp025	1094	Response	1	22529645	9970	1
Vp025	1095	Picture	MorphM1_06_orig.jpg ; MorphM1_00_LOWER.jpg	22529760	0	1	9653	168	0	next	hit	2187
Vp025	1095	Response	2	22539405	9645	1
Vp025	1096	Picture	MorphM9_04_orig.jpg ; MorphM9_10_LOWER.jpg	22539413	0	167	9853	168	0	next	incorrect	2189
Vp025	1096	Response	1	22549165	9752	1
Vp025	1097	Picture	MorphM8_08_orig.jpg ; MorphM8_00_LOWER.jpg	22549266	0	1	29725	2	0	next	hit	2191
Vp025	1097	Response	2	22578845	29579	1
Vp025	1098	Picture	MorphM1_10_orig.jpg ; MorphM1_00_LOWER.jpg	22578991	0	1	11014	2	0	next	hit	2193
Vp025	1098	Response	2	22589885	10894	1
Vp025	1099	Picture	MorphM4_01_orig.jpg ; MorphM4_10_LOWER.jpg	22590005	0	1	12848	158	0	next	hit	2195
Vp025	1099	Response	2	22602845	12840	1
Vp025	1100	Picture	MorphM2_06_orig.jpg ; MorphM2_10_LOWER.jpg	22602853	0	157	8384	158	0	next	incorrect	2197
Vp025	1100	Response	1	22611164	8311	1
Vp025	1101	Picture	MorphF2_09_orig.jpg ; MorphF2_00_LOWER.jpg	22611237	0	1	7298	2	0	next	hit	2199
Vp025	1101	Response	2	22618444	7207	1
Vp025	1102	Picture	MorphF5_07_orig.jpg ; MorphF5_10_LOWER.jpg	22618535	0	1	14066	2	0	next	hit	2201
Vp025	1102	Response	2	22632524	13989	1
Vp025	1103	Picture	MorphF8_09_orig.jpg ; MorphF8_10_LOWER.jpg	22632601	0	1	12331	145	0	next	hit	2203
Vp025	1103	Response	2	22644924	12323	1
Vp025	1104	Picture	MorphF7_00_orig.jpg ; MorphF7_00_LOWER.jpg	22644932	0	144	20976	145	0	next	incorrect	2205
Vp025	1104	Response	1	22665804	20872	1
Vp025	1105	Picture	MorphF2_00_orig.jpg ; MorphF2_10_LOWER.jpg	22665908	0	1	14464	3	0	next	hit	2207
Vp025	1105	Response	2	22680284	14376	1
Vp025	1106	Picture	MorphM6_10_orig.jpg ; MorphM6_10_LOWER.jpg	22680372	0	2	14597	3	0	next	hit	2209
Vp025	1106	Response	2	22694844	14472	1
Vp025	1107	Picture	MorphM8_06_orig.jpg ; MorphM8_10_LOWER.jpg	22694969	0	1	14464	3	0	next	hit	2211
Vp025	1107	Response	2	22709324	14355	1
Vp025	1108	Picture	MorphM9_06_orig.jpg ; MorphM9_00_LOWER.jpg	22709433	0	2	15128	3	0	next	incorrect	2213
Vp025	1108	Response	1	22724443	15010	1
Vp025	1109	Picture	MorphF6_06_orig.jpg ; MorphF6_10_LOWER.jpg	22724561	0	1	12872	2	0	next	hit	2215
Vp025	1109	Response	2	22737323	12762	1
Vp025	1110	Picture	MorphF10_05_orig.jpg ; MorphF10_10_LOWER.jpg	22737433	0	1	10881	2	0	next	hit	2217
Vp025	1110	Response	2	22748203	10770	1
Vp025	1111	Picture	MorphM5_09_orig.jpg ; MorphM5_10_LOWER.jpg	22748314	0	1	11014	2	0	next	hit	2219
Vp025	1111	Response	2	22759243	10929	1
Vp025	1112	Picture	MorphF8_07_orig.jpg ; MorphF8_00_LOWER.jpg	22759328	0	1	16959	161	0	next	incorrect	2221
Vp025	1112	Response	1	22776283	16955	1
Vp025	1113	Picture	MorphM3_08_orig.jpg ; MorphM3_10_LOWER.jpg	22776287	0	160	14225	161	0	next	hit	2223
Vp025	1113	Response	2	22790443	14156	1
Vp025	1114	Picture	MorphM8_00_orig.jpg ; MorphM8_10_LOWER.jpg	22790512	0	1	14978	152	0	next	incorrect	2225
Vp025	1114	Response	1	22805483	14971	1
Vp025	1115	Picture	MorphF5_06_orig.jpg ; MorphF5_10_LOWER.jpg	22805490	0	151	15760	333	0	next	hit	2227
Vp025	1115	Response	2	22821242	15752	1
Vp025	1116	Picture	MorphM1_04_orig.jpg ; MorphM1_10_LOWER.jpg	22821250	0	182	10664	183	0	next	hit	2229
Vp025	1116	Response	2	22831802	10552	1
Vp025	1117	Picture	MorphF7_10_orig.jpg ; MorphF7_00_LOWER.jpg	22831914	0	1	13403	2	0	next	hit	2231
Vp025	1117	Response	2	22845242	13328	1
Vp025	1118	Picture	MorphM9_01_orig.jpg ; MorphM9_10_LOWER.jpg	22845317	0	1	8492	2	0	next	incorrect	2233
Vp025	1118	Response	1	22853722	8405	1
Vp025	1119	Picture	MorphM10_01_orig.jpg ; MorphM10_10_LOWER.jpg	22853809	0	1	9024	2	0	next	hit	2235
Vp025	1119	Response	2	22862762	8953	1
Vp025	1120	Picture	MorphF10_06_orig.jpg ; MorphF10_10_LOWER.jpg	22862833	0	1	10577	173	0	next	hit	2237
Vp025	1120	Response	2	22873402	10569	1
Vp025	1121	Picture	MorphF6_01_orig.jpg ; MorphF6_00_LOWER.jpg	22873410	0	172	10879	347	0	next	incorrect	2239
Vp025	1121	Response	1	22884282	10872	1
Vp025	1122	Picture	MorphF3_00_orig.jpg ; MorphF3_10_LOWER.jpg	22884289	0	175	11586	176	0	next	hit	2241
Vp025	1122	Response	2	22895802	11513	1
Vp025	1123	Picture	MorphF8_09_orig.jpg ; MorphF8_00_LOWER.jpg	22895875	0	1	39146	2	0	next	incorrect	2243
Vp025	1123	Response	1	22934921	39046	1
Vp025	1124	Picture	MorphM1_07_orig.jpg ; MorphM1_10_LOWER.jpg	22935021	0	1	8891	2	0	next	hit	2245
Vp025	1124	Response	2	22943801	8780	1
Vp025	1125	Picture	MorphF10_03_orig.jpg ; MorphF10_10_LOWER.jpg	22943912	0	1	7657	174	0	next	hit	2247
Vp025	1125	Response	2	22951561	7649	1
Vp025	1126	Picture	MorphM3_07_orig.jpg ; MorphM3_00_LOWER.jpg	22951569	0	173	15034	174	0	next	hit	2249
Vp025	1126	Response	2	22966521	14952	1
Vp025	1127	Picture	MorphM6_10_orig.jpg ; MorphM6_00_LOWER.jpg	22966603	0	1	21497	2	0	next	incorrect	2251
Vp025	1127	Response	1	22987961	21358	1
Vp025	1128	Picture	MorphF10_08_orig.jpg ; MorphF10_10_LOWER.jpg	22988100	0	1	11280	2	0	next	hit	2253
Vp025	1128	Response	2	22999241	11141	1
Vp025	1129	Picture	MorphF1_07_orig.jpg ; MorphF1_10_LOWER.jpg	22999380	0	1	15923	2	0	next	incorrect	2255
Vp025	1129	Response	1	23015241	15861	1
Vp025	1130	Picture	MorphM6_07_orig.jpg ; MorphM6_10_LOWER.jpg	23015303	0	1	9687	2	0	next	incorrect	2257
Vp025	1130	Response	1	23024841	9538	1
Vp025	1131	Picture	MorphF5_03_orig.jpg ; MorphF5_10_LOWER.jpg	23024990	0	1	8978	181	0	next	hit	2259
Vp025	1131	Response	2	23033960	8970	1
Vp025	1132	Picture	MorphF10_04_orig.jpg ; MorphF10_10_LOWER.jpg	23033968	0	180	9733	181	0	next	hit	2261
Vp025	1132	Response	2	23043560	9592	1
Vp025	1133	Picture	MorphM10_05_orig.jpg ; MorphM10_00_LOWER.jpg	23043701	0	1	12827	179	0	next	hit	2263
Vp025	1133	Response	2	23056520	12819	1
Vp025	1134	Picture	MorphM3_01_orig.jpg ; MorphM3_00_LOWER.jpg	23056528	0	178	10926	179	0	next	hit	2265
Vp025	1134	Response	2	23067320	10792	1
Vp025	1135	Picture	MorphF2_02_orig.jpg ; MorphF2_10_LOWER.jpg	23067454	0	1	12208	2	0	next	hit	2267
Vp025	1135	Response	2	23079560	12106	1
Vp025	1136	Picture	MorphM5_07_orig.jpg ; MorphM5_00_LOWER.jpg	23079662	0	1	10465	153	0	next	hit	2269
Vp025	1136	Response	2	23090120	10458	1
Vp025	1137	Picture	MorphM2_01_orig.jpg ; MorphM2_00_LOWER.jpg	23090127	0	152	10480	307	0	next	incorrect	2271
Vp025	1137	Response	1	23100600	10473	1
Vp025	1138	Picture	MorphF10_00_orig.jpg ; MorphF10_10_LOWER.jpg	23100607	0	155	17670	156	0	next	hit	2273
Vp025	1138	Response	2	23118200	17593	1
Vp025	1139	Picture	MorphM3_05_orig.jpg ; MorphM3_10_LOWER.jpg	23118277	0	1	6370	2	0	next	hit	2275
Vp025	1139	Response	2	23124520	6243	1
Vp025	1140	Picture	MorphF7_10_orig.jpg ; MorphF7_10_LOWER.jpg	23124647	0	1	12474	2	0	next	hit	2277
Vp025	1140	Response	2	23136999	12352	1
Vp025	1141	Picture	MorphM1_02_orig.jpg ; MorphM1_10_LOWER.jpg	23137121	0	1	9554	2	0	next	hit	2279
Vp025	1141	Response	2	23146600	9479	1
Vp025	1142	Picture	MorphM5_07_orig.jpg ; MorphM5_10_LOWER.jpg	23146675	0	1	14572	159	0	next	hit	2281
Vp025	1142	Response	2	23161239	14564	1
Vp025	1143	Picture	MorphM8_08_orig.jpg ; MorphM8_10_LOWER.jpg	23161247	0	158	13427	159	0	next	hit	2283
Vp025	1143	Response	2	23174599	13352	1
Vp025	1144	Picture	MorphM6_07_orig.jpg ; MorphM6_00_LOWER.jpg	23174674	0	1	18313	2	0	next	incorrect	2285
Vp025	1144	Response	1	23192839	18165	1
Vp025	1145	Picture	MorphM2_00_orig.jpg ; MorphM2_00_LOWER.jpg	23192987	0	1	22956	2	0	next	incorrect	2287
Vp025	1145	Response	1	23215799	22812	1
Vp025	1146	Picture	MorphM9_07_orig.jpg ; MorphM9_10_LOWER.jpg	23215943	0	1	18180	2	0	next	incorrect	2289
Vp025	1146	Response	1	23234039	18096	1
Vp025	1147	Picture	MorphM3_06_orig.jpg ; MorphM3_00_LOWER.jpg	23234123	0	1	11279	3	0	next	hit	2291
Vp025	1147	Response	2	23245318	11195	1
Vp025	1148	Picture	MorphF7_05_orig.jpg ; MorphF7_10_LOWER.jpg	23245402	0	2	14067	3	0	next	hit	2293
Vp025	1148	Response	2	23259398	13996	1
Vp025	1149	Picture	MorphF6_02_orig.jpg ; MorphF6_00_LOWER.jpg	23259469	0	1	13217	187	0	next	incorrect	2295
Vp025	1149	Response	1	23272678	13209	1
Vp025	1150	Picture	MorphM5_01_orig.jpg ; MorphM5_10_LOWER.jpg	23272686	0	186	15680	351	0	next	hit	2297
Vp025	1150	Response	2	23288358	15672	1
Vp025	1151	Picture	MorphM10_09_orig.jpg ; MorphM10_00_LOWER.jpg	23288366	0	165	14229	167	0	next	hit	2299
Vp025	1151	Response	2	23302518	14152	1
Vp025	1152	Picture	MorphF4_02_orig.jpg ; MorphF4_00_LOWER.jpg	23302595	0	2	24152	3	0	next	incorrect	2301
Vp025	1152	Response	1	23326598	24003	1
Vp025	1153	Picture	MorphM10_01_orig.jpg ; MorphM10_00_LOWER.jpg	23326747	0	1	24549	2	0	next	incorrect	2303
Vp025	1153	Response	1	23351158	24411	1
Vp025	1154	Picture	MorphM8_05_orig.jpg ; MorphM8_10_LOWER.jpg	23351296	0	1	13789	146	0	next	hit	2305
Vp025	1154	Response	2	23365077	13781	1
Vp025	1155	Picture	MorphM7_07_orig.jpg ; MorphM7_00_LOWER.jpg	23365085	0	145	14159	330	0	next	hit	2307
Vp025	1155	Response	2	23379237	14152	1
Vp025	1156	Picture	MorphF1_10_orig.jpg ; MorphF1_10_LOWER.jpg	23379244	0	185	12240	338	0	next	incorrect	2309
Vp025	1156	Response	1	23391477	12233	1
Vp025	1157	Picture	MorphF6_07_orig.jpg ; MorphF6_00_LOWER.jpg	23391484	0	153	20057	154	0	next	hit	2311
Vp025	1157	Response	2	23411397	19913	1
Vp025	1158	Picture	MorphM10_02_orig.jpg ; MorphM10_00_LOWER.jpg	23411541	0	1	20435	3	0	next	incorrect	2313
Vp025	1158	Response	1	23431877	20336	1
Vp025	1159	Picture	MorphF2_06_orig.jpg ; MorphF2_10_LOWER.jpg	23431976	0	2	11811	3	0	next	hit	2315
Vp025	1159	Response	2	23443717	11741	1
Vp025	1160	Picture	MorphF3_06_orig.jpg ; MorphF3_00_LOWER.jpg	23443787	0	1	14066	2	0	next	hit	2317
Vp025	1160	Response	2	23457716	13929	1
Vp025	1161	Picture	MorphM6_01_orig.jpg ; MorphM6_10_LOWER.jpg	23457853	0	1	10591	159	0	next	incorrect	2319
Vp025	1161	Response	1	23468436	10583	1
Vp025	1162	Picture	MorphF8_08_orig.jpg ; MorphF8_10_LOWER.jpg	23468444	0	158	17520	313	0	next	hit	2321
Vp025	1162	Response	2	23485956	17512	1
Vp025	1163	Picture	MorphF2_03_orig.jpg ; MorphF2_10_LOWER.jpg	23485964	0	155	13954	156	0	next	hit	2323
Vp025	1163	Response	2	23499796	13832	1
Vp025	1164	Picture	MorphF1_04_orig.jpg ; MorphF1_00_LOWER.jpg	23499918	0	1	10445	173	0	next	incorrect	2325
Vp025	1164	Response	1	23510356	10438	1
Vp025	1165	Picture	MorphM2_09_orig.jpg ; MorphM2_10_LOWER.jpg	23510363	0	172	19147	173	0	next	hit	2327
Vp025	1165	Response	2	23529396	19033	1
Vp025	1166	Picture	MorphM6_09_orig.jpg ; MorphM6_10_LOWER.jpg	23529510	0	1	29459	2	0	next	hit	2329
Vp025	1166	Response	2	23558836	29326	1
Vp025	1167	Picture	MorphF1_06_orig.jpg ; MorphF1_10_LOWER.jpg	23558969	0	1	8758	2	0	next	incorrect	2331
Vp025	1167	Response	1	23567635	8666	1
Vp025	1168	Picture	MorphF9_02_orig.jpg ; MorphF9_10_LOWER.jpg	23567727	0	1	14862	2	0	next	incorrect	2333
Vp025	1168	Response	1	23582515	14788	1
Vp025	1169	Picture	MorphM7_06_orig.jpg ; MorphM7_10_LOWER.jpg	23582589	0	1	12341	2	0	next	hit	2335
Vp025	1169	Response	2	23594835	12246	1
Vp025	1170	Picture	MorphM8_03_orig.jpg ; MorphM8_10_LOWER.jpg	23594930	0	1	26540	2	0	next	incorrect	2337
Vp025	1170	Response	1	23621395	26465	1
Vp025	1171	Picture	MorphF7_07_orig.jpg ; MorphF7_10_LOWER.jpg	23621470	0	1	12872	2	0	next	hit	2339
Vp025	1171	Response	2	23634275	12805	1
Vp025	1172	Picture	MorphM2_08_orig.jpg ; MorphM2_10_LOWER.jpg	23634342	0	1	14862	2	0	next	hit	2341
Vp025	1172	Response	2	23649075	14733	1
Vp025	1173	Picture	MorphF1_05_orig.jpg ; MorphF1_10_LOWER.jpg	23649204	0	1	8360	2	0	next	incorrect	2343
Vp025	1173	Response	1	23657475	8271	1
Vp025	1174	Picture	MorphF3_05_orig.jpg ; MorphF3_10_LOWER.jpg	23657564	0	1	11279	2	0	next	hit	2345
Vp025	1174	Response	2	23668754	11190	1
Vp025	1175	Picture	MorphM2_06_orig.jpg ; MorphM2_00_LOWER.jpg	23668843	0	1	28132	2	0	next	incorrect	2347
Vp025	1175	Response	1	23696834	27991	1
Vp025	1176	Picture	MorphF10_07_orig.jpg ; MorphF10_10_LOWER.jpg	23696975	0	1	15261	2	0	next	hit	2349
Vp025	1176	Response	2	23712114	15139	1
Vp025	1177	Picture	MorphF2_03_orig.jpg ; MorphF2_00_LOWER.jpg	23712236	0	1	45485	165	0	next	hit	2351
Vp025	1177	Response	2	23757714	45478	1
Vp025	1178	Picture	MorphM7_09_orig.jpg ; MorphM7_10_LOWER.jpg	23757721	0	164	17920	322	0	next	hit	2353
Vp025	1178	Response	2	23775633	17912	1
Vp025	1179	Picture	MorphM6_03_orig.jpg ; MorphM6_00_LOWER.jpg	23775641	0	158	22001	343	0	next	incorrect	2355
Vp025	1179	Response	1	23797634	21993	1
Vp025	1180	Picture	MorphM7_04_orig.jpg ; MorphM7_00_LOWER.jpg	23797642	0	185	10535	186	0	next	hit	2357
Vp025	1180	Response	2	23808033	10391	1
Vp025	1181	Picture	MorphM5_06_orig.jpg ; MorphM5_10_LOWER.jpg	23808177	0	1	13535	2	0	next	hit	2359
Vp025	1181	Response	2	23821633	13456	1
Vp025	1182	Picture	MorphM9_02_orig.jpg ; MorphM9_10_LOWER.jpg	23821712	0	1	12565	176	0	next	incorrect	2361
Vp025	1182	Response	1	23834273	12561	1
Vp025	1183	Picture	MorphM10_06_orig.jpg ; MorphM10_00_LOWER.jpg	23834277	0	175	32287	176	0	next	hit	2363
Vp025	1183	Response	2	23866433	32156	1
Vp025	1184	Picture	MorphF10_04_orig.jpg ; MorphF10_00_LOWER.jpg	23866564	0	1	38350	2	0	next	hit	2365
Vp025	1184	Response	2	23904832	38268	1
Vp025	1185	Picture	MorphM10_00_orig.jpg ; MorphM10_10_LOWER.jpg	23904914	0	1	16454	2	0	next	hit	2367
Vp025	1185	Response	2	23921232	16318	1
Vp025	1186	Picture	MorphF2_01_orig.jpg ; MorphF2_10_LOWER.jpg	23921368	0	1	7564	2	0	next	hit	2369
Vp025	1186	Response	2	23928832	7464	1
Vp025	1187	Picture	MorphF7_07_orig.jpg ; MorphF7_00_LOWER.jpg	23928932	0	1	11107	175	0	next	hit	2371
Vp025	1187	Response	2	23940032	11100	1
Vp025	1188	Picture	MorphM4_01_orig.jpg ; MorphM4_00_LOWER.jpg	23940039	0	174	11319	175	0	next	hit	2373
Vp025	1188	Response	2	23951232	11193	1
Vp025	1189	Picture	MorphF1_02_orig.jpg ; MorphF1_00_LOWER.jpg	23951358	0	1	9820	2	0	next	incorrect	2375
Vp025	1189	Response	1	23961072	9714	1
Vp025	1190	Picture	MorphM7_09_orig.jpg ; MorphM7_00_LOWER.jpg	23961178	0	1	9501	188	0	next	hit	2377
Vp025	1190	Response	2	23970672	9494	1
Vp025	1191	Picture	MorphM8_01_orig.jpg ; MorphM8_10_LOWER.jpg	23970679	0	187	18080	341	0	next	incorrect	2379
Vp025	1191	Response	1	23988751	18072	1
Vp025	1192	Picture	MorphM10_00_orig.jpg ; MorphM10_00_LOWER.jpg	23988759	0	154	13423	155	0	next	incorrect	2381
Vp025	1192	Response	1	24002111	13352	1
Vp025	1193	Picture	MorphF1_04_orig.jpg ; MorphF1_10_LOWER.jpg	24002182	0	1	11412	2	0	next	incorrect	2383
Vp025	1193	Response	1	24013471	11289	1
Vp025	1194	Picture	MorphF2_01_orig.jpg ; MorphF2_00_LOWER.jpg	24013594	0	1	16454	2	0	next	hit	2385
Vp025	1194	Response	2	24029951	16357	1
Vp025	1195	Picture	MorphM7_07_orig.jpg ; MorphM7_10_LOWER.jpg	24030048	0	1	11811	2	0	next	hit	2387
Vp025	1195	Response	2	24041711	11663	1
Vp025	1196	Picture	MorphF7_09_orig.jpg ; MorphF7_00_LOWER.jpg	24041859	0	1	14729	2	0	next	hit	2389
Vp025	1196	Response	2	24056511	14652	1
Vp025	1197	Picture	MorphF9_03_orig.jpg ; MorphF9_10_LOWER.jpg	24056588	0	1	7930	167	0	next	incorrect	2391
Vp025	1197	Response	1	24064511	7923	1
Vp025	1198	Picture	MorphF2_05_orig.jpg ; MorphF2_10_LOWER.jpg	24064518	0	166	15160	167	0	next	hit	2393
Vp025	1198	Response	2	24079551	15033	1
Vp025	1199	Picture	MorphF5_09_orig.jpg ; MorphF5_10_LOWER.jpg	24079678	0	1	15923	2	0	next	hit	2395
Vp025	1199	Response	2	24095470	15792	1
Vp025	1200	Picture	MorphM5_10_orig.jpg ; MorphM5_10_LOWER.jpg	24095601	0	1	9953	2	0	next	hit	2397
Vp025	1200	Response	2	24105470	9869	1
Vp025	1201	Picture	MorphM8_09_orig.jpg ; MorphM8_10_LOWER.jpg	24105554	0	1	13270	2	0	next	hit	2399
Vp025	1201	Response	2	24118750	13196	1
Vp025	1202	Picture	MorphM4_06_orig.jpg ; MorphM4_00_LOWER.jpg	24118824	0	1	16985	2	0	next	hit	2401
Vp025	1202	Response	2	24135710	16886	1
Vp025	1203	Picture	MorphM1_01_orig.jpg ; MorphM1_00_LOWER.jpg	24135809	0	1	10868	148	0	next	hit	2403
Vp025	1203	Response	2	24146670	10861	1
Vp025	1204	Picture	MorphM8_07_orig.jpg ; MorphM8_00_LOWER.jpg	24146677	0	147	26288	148	0	next	hit	2405
Vp025	1204	Response	2	24172830	26153	1
Vp025	1205	Picture	MorphF8_08_orig.jpg ; MorphF8_00_LOWER.jpg	24172965	0	1	10616	2	0	next	incorrect	2407
Vp025	1205	Response	1	24183470	10505	1
Vp025	1206	Picture	MorphF9_00_orig.jpg ; MorphF9_10_LOWER.jpg	24183581	0	1	7165	2	0	next	incorrect	2409
Vp025	1206	Response	1	24190669	7088	1
Vp025	1207	Picture	MorphM10_03_orig.jpg ; MorphM10_10_LOWER.jpg	24190746	0	1	8626	2	0	next	hit	2411
Vp025	1207	Response	2	24199229	8483	1
Vp025	1208	Picture	MorphM6_08_orig.jpg ; MorphM6_10_LOWER.jpg	24199372	0	1	10483	2	0	next	incorrect	2413
Vp025	1208	Response	1	24209789	10417	1
Vp025	1209	Picture	MorphM3_00_orig.jpg ; MorphM3_10_LOWER.jpg	24209855	0	1	11778	167	0	next	hit	2415
Vp025	1209	Response	2	24221629	11774	1
Vp025	1210	Picture	MorphF8_02_orig.jpg ; MorphF8_10_LOWER.jpg	24221633	0	166	8790	167	0	next	incorrect	2417
Vp025	1210	Response	1	24230349	8716	1
Vp025	1211	Picture	MorphM8_01_orig.jpg ; MorphM8_00_LOWER.jpg	24230423	0	1	12208	2	0	next	incorrect	2419
Vp025	1211	Response	1	24242509	12086	1
Vp025	1212	Picture	MorphF7_01_orig.jpg ; MorphF7_00_LOWER.jpg	24242631	0	1	17885	164	0	next	incorrect	2421
Vp025	1212	Response	1	24260509	17878	1
Vp025	1213	Picture	MorphM4_00_orig.jpg ; MorphM4_10_LOWER.jpg	24260516	0	163	9982	164	0	next	hit	2423
Vp025	1213	Response	2	24270349	9833	1
Vp025	1214	Picture	MorphM6_00_orig.jpg ; MorphM6_00_LOWER.jpg	24270498	0	1	9554	2	0	next	incorrect	2425
Vp025	1214	Response	1	24279949	9451	1
Vp025	1215	Picture	MorphF5_09_orig.jpg ; MorphF5_00_LOWER.jpg	24280052	0	1	8464	164	0	next	hit	2427
Vp025	1215	Response	2	24288509	8457	1
Vp025	1216	Picture	MorphM4_09_orig.jpg ; MorphM4_00_LOWER.jpg	24288516	0	163	8124	164	0	next	hit	2429
Vp025	1216	Response	2	24296508	7992	1
Vp025	1217	Picture	MorphM7_08_orig.jpg ; MorphM7_10_LOWER.jpg	24296640	0	1	13137	2	0	next	hit	2431
Vp025	1217	Response	2	24309628	12988	1
Vp025	1218	Picture	MorphF7_06_orig.jpg ; MorphF7_10_LOWER.jpg	24309777	0	1	8492	2	0	next	hit	2433
Vp025	1218	Response	2	24318188	8411	1
Vp025	1219	Picture	MorphM3_09_orig.jpg ; MorphM3_00_LOWER.jpg	24318269	0	1	19905	2	0	next	hit	2435
Vp025	1219	Response	2	24338108	19839	1
Vp025	1220	Picture	MorphF8_01_orig.jpg ; MorphF8_10_LOWER.jpg	24338174	0	1	7166	2	0	next	incorrect	2437
Vp025	1220	Response	1	24345228	7054	1
Vp025	1221	Picture	MorphM9_03_orig.jpg ; MorphM9_10_LOWER.jpg	24345340	0	1	13655	148	0	next	incorrect	2439
Vp025	1221	Response	1	24358988	13648	1
Vp025	1222	Picture	MorphM4_07_orig.jpg ; MorphM4_10_LOWER.jpg	24358995	0	147	51898	148	0	next	hit	2441
Vp025	1222	Response	2	24410827	51832	1
Vp025	1223	Picture	MorphF4_10_orig.jpg ; MorphF4_10_LOWER.jpg	24410893	0	1	10218	2	0	next	hit	2443
Vp025	1223	Response	2	24420987	10094	1
Vp025	1224	Picture	MorphM4_08_orig.jpg ; MorphM4_10_LOWER.jpg	24421111	0	1	14284	182	0	next	hit	2445
Vp025	1224	Response	2	24435387	14276	1
Vp025	1225	Picture	MorphF1_00_orig.jpg ; MorphF1_10_LOWER.jpg	24435395	0	181	14511	182	0	next	incorrect	2447
Vp025	1225	Response	1	24449787	14392	1
Vp025	1226	Picture	MorphF3_10_orig.jpg ; MorphF3_00_LOWER.jpg	24449906	0	1	14849	148	0	next	hit	2449
Vp025	1226	Response	2	24464747	14841	1
Vp025	1227	Picture	MorphM5_03_orig.jpg ; MorphM5_10_LOWER.jpg	24464755	0	147	28544	148	0	next	hit	2451
Vp025	1227	Response	2	24493227	28472	1
Vp025	1228	Picture	MorphF8_01_orig.jpg ; MorphF8_00_LOWER.jpg	24493299	0	1	13375	162	0	next	incorrect	2453
Vp025	1228	Response	1	24506666	13367	1
Vp025	1229	Picture	MorphM5_02_orig.jpg ; MorphM5_00_LOWER.jpg	24506674	0	161	29840	339	0	next	hit	2455
Vp025	1229	Response	2	24536506	29832	1
Vp025	1230	Picture	MorphM9_05_orig.jpg ; MorphM9_00_LOWER.jpg	24536514	0	178	13845	179	0	next	incorrect	2457
Vp025	1230	Response	1	24550266	13752	1
Vp025	1231	Picture	MorphF4_00_orig.jpg ; MorphF4_00_LOWER.jpg	24550359	0	1	11545	2	0	next	incorrect	2459
Vp025	1231	Response	1	24561786	11427	1
Vp025	1232	Picture	MorphM7_02_orig.jpg ; MorphM7_10_LOWER.jpg	24561904	0	1	13402	2	0	next	hit	2461
Vp025	1232	Response	2	24575226	13322	1
Vp025	1233	Picture	MorphF1_09_orig.jpg ; MorphF1_00_LOWER.jpg	24575306	0	1	7431	2	0	next	incorrect	2463
Vp025	1233	Response	1	24582666	7360	1
Vp025	1234	Picture	MorphM9_00_orig.jpg ; MorphM9_10_LOWER.jpg	24582737	0	1	12341	2	0	next	incorrect	2465
Vp025	1234	Response	1	24594986	12249	1
Vp025	1235	Picture	MorphM6_04_orig.jpg ; MorphM6_00_LOWER.jpg	24595078	0	1	10315	171	0	next	incorrect	2467
Vp025	1235	Response	1	24605386	10308	1
Vp025	1236	Picture	MorphM4_10_orig.jpg ; MorphM4_10_LOWER.jpg	24605393	0	170	12908	171	0	next	hit	2469
Vp025	1236	Response	2	24618185	12792	1
Vp025	1237	Picture	MorphF1_07_orig.jpg ; MorphF1_00_LOWER.jpg	24618301	0	1	15092	170	0	next	incorrect	2471
Vp025	1237	Response	1	24633385	15084	1
Vp025	1238	Picture	MorphM8_02_orig.jpg ; MorphM8_10_LOWER.jpg	24633393	0	169	13836	170	0	next	incorrect	2473
Vp025	1238	Response	1	24647145	13752	1
Vp025	1239	Picture	MorphM9_10_orig.jpg ; MorphM9_00_LOWER.jpg	24647229	0	1	17516	2	0	next	hit	2475
Vp025	1239	Response	2	24664665	17436	1
Vp025	1240	Picture	MorphF9_03_orig.jpg ; MorphF9_00_LOWER.jpg	24664745	0	1	12474	2	0	next	incorrect	2477
Vp025	1240	Response	1	24677145	12400	1
Vp025	1241	Picture	MorphF3_09_orig.jpg ; MorphF3_10_LOWER.jpg	24677219	0	1	23355	2	0	next	hit	2479
Vp025	1241	Response	2	24700425	23206	1
Vp025	1242	Picture	MorphM9_03_orig.jpg ; MorphM9_00_LOWER.jpg	24700574	0	1	8492	2	0	next	incorrect	2481
Vp025	1242	Response	1	24708985	8411	1
Vp025	1243	Picture	MorphF10_08_orig.jpg ; MorphF10_00_LOWER.jpg	24709066	0	1	9126	165	0	next	hit	2483
Vp025	1243	Response	2	24718184	9118	1
Vp025	1244	Picture	MorphF9_01_orig.jpg ; MorphF9_00_LOWER.jpg	24718192	0	164	10248	165	0	next	incorrect	2485
Vp025	1244	Response	1	24728344	10152	1
Vp025	1245	Picture	MorphF4_08_orig.jpg ; MorphF4_10_LOWER.jpg	24728440	0	1	11412	2	0	next	hit	2487
Vp025	1245	Response	2	24739784	11344	1
Vp025	1246	Picture	MorphF2_08_orig.jpg ; MorphF2_00_LOWER.jpg	24739852	0	1	9422	2	0	next	hit	2489
Vp025	1246	Response	2	24749144	9292	1
Vp025	1247	Picture	MorphF5_01_orig.jpg ; MorphF5_10_LOWER.jpg	24749274	0	1	10085	2	0	next	hit	2491
Vp025	1247	Response	2	24759224	9950	1
Vp025	1248	Picture	MorphM9_08_orig.jpg ; MorphM9_00_LOWER.jpg	24759359	0	1	14833	164	0	next	hit	2493
Vp025	1248	Response	2	24774184	14825	1
Vp025	1249	Picture	MorphF8_05_orig.jpg ; MorphF8_00_LOWER.jpg	24774192	0	163	11279	326	0	next	incorrect	2495
Vp025	1249	Response	1	24785464	11272	1
Vp025	1250	Picture	MorphF6_03_orig.jpg ; MorphF6_10_LOWER.jpg	24785471	0	163	12901	164	0	next	incorrect	2497
Vp025	1250	Response	1	24798264	12793	1
Vp025	1251	Picture	MorphM10_09_orig.jpg ; MorphM10_10_LOWER.jpg	24798372	0	1	10882	2	0	next	hit	2499
Vp025	1251	Response	2	24809144	10772	1
Vp025	1252	Picture	MorphF1_06_orig.jpg ; MorphF1_00_LOWER.jpg	24809254	0	1	9554	2	0	next	incorrect	2501
Vp025	1252	Response	1	24818663	9409	1
Vp025	1253	Picture	MorphF9_08_orig.jpg ; MorphF9_10_LOWER.jpg	24818808	0	1	12341	2	0	next	hit	2503
Vp025	1253	Response	2	24831063	12255	1
Vp025	1254	Picture	MorphM4_04_orig.jpg ; MorphM4_10_LOWER.jpg	24831149	0	1	9289	2	0	next	hit	2505
Vp025	1254	Response	2	24840343	9194	1
Vp025	1255	Picture	MorphF4_01_orig.jpg ; MorphF4_00_LOWER.jpg	24840438	0	1	14713	151	0	next	incorrect	2507
Vp025	1255	Response	1	24855143	14705	1
Vp025	1256	Picture	MorphF3_08_orig.jpg ; MorphF3_10_LOWER.jpg	24855151	0	150	11561	151	0	next	hit	2509
Vp025	1256	Response	2	24866583	11432	1
Vp025	1257	Picture	MorphF6_02_orig.jpg ; MorphF6_10_LOWER.jpg	24866712	0	1	19374	2	0	next	hit	2511
Vp025	1257	Response	2	24885943	19231	1
Vp025	1258	Picture	MorphF2_07_orig.jpg ; MorphF2_00_LOWER.jpg	24886086	0	1	9687	2	0	next	hit	2513
Vp025	1258	Response	2	24895623	9537	1
Vp025	1259	Picture	MorphF3_05_orig.jpg ; MorphF3_00_LOWER.jpg	24895773	0	1	14017	184	0	next	hit	2515
Vp025	1259	Response	2	24909783	14010	1
Vp025	1260	Picture	MorphM3_01_orig.jpg ; MorphM3_10_LOWER.jpg	24909790	0	183	13982	184	0	next	hit	2517
Vp025	1260	Response	2	24923623	13833	1
Vp025	1261	Picture	MorphF6_08_orig.jpg ; MorphF6_10_LOWER.jpg	24923772	0	1	19905	2	0	next	hit	2519
Vp025	1261	Response	2	24943542	19770	1
Vp025	1262	Picture	MorphM10_07_orig.jpg ; MorphM10_10_LOWER.jpg	24943677	0	1	9792	163	0	next	hit	2521
Vp025	1262	Response	2	24953462	9785	1
Vp025	1263	Picture	MorphF8_06_orig.jpg ; MorphF8_10_LOWER.jpg	24953469	0	162	11042	163	0	next	incorrect	2523
Vp025	1263	Response	1	24964422	10953	1
Vp025	1264	Picture	MorphF9_06_orig.jpg ; MorphF9_10_LOWER.jpg	24964511	0	1	9119	172	0	next	incorrect	2525
Vp025	1264	Response	1	24973622	9111	1
Vp025	1265	Picture	MorphM6_02_orig.jpg ; MorphM6_00_LOWER.jpg	24973630	0	171	10653	172	0	next	incorrect	2527
Vp025	1265	Response	1	24984182	10552	1
Vp025	1266	Picture	MorphF4_02_orig.jpg ; MorphF4_10_LOWER.jpg	24984283	0	1	12076	2	0	next	hit	2529
Vp025	1266	Response	2	24996262	11979	1
Vp025	1267	Picture	MorphM3_02_orig.jpg ; MorphM3_10_LOWER.jpg	24996359	0	1	40074	2	0	next	hit	2531
Vp025	1267	Response	2	25036342	39983	1
Vp025	1268	Picture	MorphM9_04_orig.jpg ; MorphM9_00_LOWER.jpg	25036433	0	1	18313	2	0	next	incorrect	2533
Vp025	1268	Response	1	25054661	18228	1
Vp025	1269	Picture	MorphM1_03_orig.jpg ; MorphM1_10_LOWER.jpg	25054746	0	1	9820	2	0	next	hit	2535
Vp025	1269	Response	2	25064421	9675	1
Vp025	1270	Picture	MorphF7_08_orig.jpg ; MorphF7_00_LOWER.jpg	25064566	0	1	13004	2	0	next	hit	2537
Vp025	1270	Response	2	25077461	12895	1
Vp025	1271	Picture	MorphF8_07_orig.jpg ; MorphF8_10_LOWER.jpg	25077570	0	1	14597	2	0	next	hit	2539
Vp025	1271	Response	2	25092021	14451	1
Vp025	1272	Picture	MorphM7_10_orig.jpg ; MorphM7_10_LOWER.jpg	25092167	0	1	11625	187	0	next	hit	2541
Vp025	1272	Response	2	25103781	11614	1
Vp025	1273	Picture	MorphM2_00_orig.jpg ; MorphM2_10_LOWER.jpg	25103792	0	186	10236	354	0	next	incorrect	2543
Vp025	1273	Response	1	25114021	10229	1
Vp025	1274	Picture	MorphM5_09_orig.jpg ; MorphM5_00_LOWER.jpg	25114028	0	168	9440	317	0	next	hit	2545
Vp025	1274	Response	2	25123461	9433	1
Vp025	1275	Picture	MorphF7_09_orig.jpg ; MorphF7_10_LOWER.jpg	25123468	0	149	11030	150	0	next	hit	2547
Vp025	1275	Response	2	25134420	10952	1
Vp025	1276	Picture	MorphF4_07_orig.jpg ; MorphF4_10_LOWER.jpg	25134498	0	1	10615	3	0	next	hit	2549
Vp025	1276	Response	2	25144980	10482	1
Vp025	1277	Picture	MorphF8_04_orig.jpg ; MorphF8_10_LOWER.jpg	25145113	0	2	39235	180	0	next	incorrect	2551
Vp025	1277	Response	1	25184340	39227	1
Vp025	1278	Picture	MorphM7_01_orig.jpg ; MorphM7_10_LOWER.jpg	25184348	0	178	6945	179	0	next	hit	2553
Vp025	1278	Response	2	25191220	6872	1
Vp025	1279	Picture	MorphF9_09_orig.jpg ; MorphF9_00_LOWER.jpg	25191293	0	1	26937	2	0	next	hit	2555
Vp025	1279	Response	2	25218100	26807	1
Vp025	1280	Picture	MorphM3_05_orig.jpg ; MorphM3_00_LOWER.jpg	25218230	0	1	11014	2	0	next	hit	2557
Vp025	1280	Response	2	25229140	10910	1
Vp025	1281	Picture	MorphF8_03_orig.jpg ; MorphF8_10_LOWER.jpg	25229244	0	1	14332	2	0	next	incorrect	2559
Vp025	1281	Response	1	25243460	14216	1
Vp025	1282	Picture	MorphM9_05_orig.jpg ; MorphM9_10_LOWER.jpg	25243576	0	1	7829	2	0	next	incorrect	2561
Vp025	1282	Response	1	25251299	7723	1
Vp025	1283	Picture	MorphM2_07_orig.jpg ; MorphM2_10_LOWER.jpg	25251405	0	1	10462	156	0	next	hit	2563
Vp025	1283	Response	2	25261859	10454	1
Vp025	1284	Picture	MorphF4_09_orig.jpg ; MorphF4_10_LOWER.jpg	25261867	0	155	8880	321	0	next	hit	2565
Vp025	1284	Response	2	25270739	8872	1
Vp025	1285	Picture	MorphM8_09_orig.jpg ; MorphM8_00_LOWER.jpg	25270747	0	166	14894	167	0	next	hit	2567
Vp025	1285	Response	2	25285539	14792	1
Vp025	1286	Picture	MorphF2_10_orig.jpg ; MorphF2_00_LOWER.jpg	25285641	0	1	12341	2	0	next	hit	2569
Vp025	1286	Response	2	25297859	12218	1
Vp025	1287	Picture	MorphM10_10_orig.jpg ; MorphM10_00_LOWER.jpg	25297982	0	1	14464	2	0	next	hit	2571
Vp025	1287	Response	2	25312339	14357	1
Vp025	1288	Picture	MorphF9_09_orig.jpg ; MorphF9_10_LOWER.jpg	25312446	0	1	13934	2	0	next	hit	2573
Vp025	1288	Response	2	25326259	13813	1
Vp025	1289	Picture	MorphF8_03_orig.jpg ; MorphF8_00_LOWER.jpg	25326380	0	1	8492	2	0	next	incorrect	2575
Vp025	1289	Response	1	25334739	8359	1
Vp025	1290	Picture	MorphF3_00_orig.jpg ; MorphF3_00_LOWER.jpg	25334872	0	1	14332	2	0	next	hit	2577
Vp025	1290	Response	2	25349139	14267	1
Vp025	1291	Picture	MorphM2_10_orig.jpg ; MorphM2_00_LOWER.jpg	25349204	0	1	12422	186	0	next	hit	2579
Vp025	1291	Response	2	25361618	12414	1
Vp025	1292	Picture	MorphM8_04_orig.jpg ; MorphM8_00_LOWER.jpg	25361626	0	185	16880	343	0	next	incorrect	2581
Vp025	1292	Response	1	25378498	16872	1
Vp025	1293	Picture	MorphF9_10_orig.jpg ; MorphF9_00_LOWER.jpg	25378506	0	158	8517	159	0	next	hit	2583
Vp025	1293	Response	2	25386898	8392	1
Vp025	1294	Picture	MorphF5_03_orig.jpg ; MorphF5_00_LOWER.jpg	25387023	0	1	22824	2	0	next	hit	2585
Vp025	1294	Response	2	25409778	22755	1
Vp025	1295	Picture	MorphF1_01_orig.jpg ; MorphF1_10_LOWER.jpg	25409847	0	1	8758	2	0	next	incorrect	2587
Vp025	1295	Response	1	25418498	8651	1
Vp025	1296	Picture	MorphF3_01_orig.jpg ; MorphF3_10_LOWER.jpg	25418605	0	1	13500	170	0	next	hit	2589
Vp025	1296	Response	2	25432098	13493	1
Vp025	1297	Picture	MorphF2_09_orig.jpg ; MorphF2_10_LOWER.jpg	25432105	0	169	10640	314	0	next	hit	2591
Vp025	1297	Response	2	25442738	10633	1
Vp025	1298	Picture	MorphF3_07_orig.jpg ; MorphF3_00_LOWER.jpg	25442745	0	145	21376	146	0	next	hit	2593
Vp025	1298	Response	2	25464017	21272	1
Vp025	1299	Picture	MorphF10_05_orig.jpg ; MorphF10_00_LOWER.jpg	25464121	0	1	9504	185	0	next	hit	2595
Vp025	1299	Response	2	25473617	9496	1
Vp025	1300	Picture	MorphM5_08_orig.jpg ; MorphM5_00_LOWER.jpg	25473625	0	184	24960	355	0	next	hit	2597
Vp025	1300	Response	2	25498577	24952	1
Vp025	1301	Picture	MorphF6_04_orig.jpg ; MorphF6_10_LOWER.jpg	25498585	0	171	11715	172	0	next	hit	2599
Vp025	1301	Response	2	25510177	11592	1
Vp025	1302	Picture	MorphM10_10_orig.jpg ; MorphM10_10_LOWER.jpg	25510300	0	1	15484	176	0	next	hit	2601
Vp025	1302	Response	2	25525777	15477	1
Vp025	1303	Picture	MorphM1_10_orig.jpg ; MorphM1_10_LOWER.jpg	25525784	0	175	8481	362	0	next	hit	2603
Vp025	1303	Response	2	25534257	8473	1
Vp025	1304	Picture	MorphM9_00_orig.jpg ; MorphM9_00_LOWER.jpg	25534265	0	187	13323	188	0	next	incorrect	2605
Vp025	1304	Response	1	25547457	13192	1
Vp025	1305	Picture	MorphM7_00_orig.jpg ; MorphM7_10_LOWER.jpg	25547588	0	1	7298	2	0	next	hit	2607
Vp025	1305	Response	2	25554817	7229	1
Vp025	1306	Picture	MorphF5_08_orig.jpg ; MorphF5_10_LOWER.jpg	25554886	0	1	14066	2	0	next	hit	2609
Vp025	1306	Response	2	25568816	13930	1
Vp025	1307	Picture	MorphF6_08_orig.jpg ; MorphF6_00_LOWER.jpg	25568952	0	1	28929	2	0	next	hit	2611
Vp025	1307	Response	2	25597777	28825	1
Vp025	1308	Picture	MorphF2_02_orig.jpg ; MorphF2_00_LOWER.jpg	25597881	0	1	9554	2	0	next	hit	2613
Vp025	1308	Response	2	25607296	9415	1
Vp025	1309	Picture	MorphF10_02_orig.jpg ; MorphF10_00_LOWER.jpg	25607435	0	1	26009	2	0	next	hit	2615
Vp025	1309	Response	2	25633376	25941	1
Vp025	1310	Picture	MorphM4_10_orig.jpg ; MorphM4_00_LOWER.jpg	25633444	0	1	11544	3	0	next	hit	2617
Vp025	1310	Response	2	25644896	11452	1
Vp025	1311	Picture	MorphM2_03_orig.jpg ; MorphM2_10_LOWER.jpg	25644988	0	2	52416	3	0	next	incorrect	2619
Vp025	1311	Response	1	25697295	52307	1
Vp025	1312	Picture	MorphF1_09_orig.jpg ; MorphF1_10_LOWER.jpg	25697404	0	1	67898	179	0	next	incorrect	2621
Vp025	1312	Response	1	25765295	67891	1
Vp025	1313	Picture	MorphF7_00_orig.jpg ; MorphF7_10_LOWER.jpg	25765302	0	178	8669	179	0	next	hit	2623
Vp025	1313	Response	2	25773854	8552	1
Vp025	1314	Picture	MorphF6_00_orig.jpg ; MorphF6_00_LOWER.jpg	25773971	0	1	9422	2	0	next	hit	2625
Vp025	1314	Response	2	25783294	9323	1
Vp025	1315	Picture	MorphF5_00_orig.jpg ; MorphF5_10_LOWER.jpg	25783393	0	1	23189	168	0	next	hit	2627
Vp025	1315	Response	2	25806574	23181	1
Vp025	1316	Picture	MorphF9_05_orig.jpg ; MorphF9_00_LOWER.jpg	25806582	0	167	14099	168	0	next	incorrect	2629
Vp025	1316	Response	1	25820574	13992	1
Vp025	1317	Picture	MorphF2_07_orig.jpg ; MorphF2_10_LOWER.jpg	25820681	0	1	16853	2	0	next	hit	2631
Vp025	1317	Response	2	25837454	16773	1
Vp025	1318	Picture	MorphF9_04_orig.jpg ; MorphF9_00_LOWER.jpg	25837534	0	1	10085	2	0	next	incorrect	2633
Vp025	1318	Response	1	25847534	10000	1
Vp025	1319	Picture	MorphF6_05_orig.jpg ; MorphF6_10_LOWER.jpg	25847619	0	1	14718	146	0	next	hit	2635
Vp025	1319	Response	2	25862334	14715	1
Vp025	1320	Picture	MorphM7_10_orig.jpg ; MorphM7_00_LOWER.jpg	25862337	0	145	9284	295	0	next	hit	2637
Vp025	1320	Response	2	25871613	9276	1
Vp025	1321	Picture	MorphF1_08_orig.jpg ; MorphF1_10_LOWER.jpg	25871621	0	150	8111	151	0	next	incorrect	2639
Vp025	1321	Response	1	25879613	7992	1
Vp025	1322	Picture	MorphM5_06_orig.jpg ; MorphM5_00_LOWER.jpg	25879732	0	1	12474	2	0	next	hit	2641
Vp025	1322	Response	2	25892093	12361	1
Vp025	1323	Picture	MorphF9_08_orig.jpg ; MorphF9_00_LOWER.jpg	25892206	0	1	12695	179	0	next	hit	2643
Vp025	1323	Response	2	25904893	12687	1
Vp025	1324	Picture	MorphF6_09_orig.jpg ; MorphF6_10_LOWER.jpg	25904901	0	178	9863	180	0	next	hit	2645
Vp025	1324	Response	2	25914653	9752	1
Vp025	1325	Picture	MorphM3_07_orig.jpg ; MorphM3_10_UPPER.jpg	25914764	0	2	64890	3	0	next	hit	2647
Vp025	1325	Response	2	25979533	64769	1
Vp025	1326	Picture	MorphF1_08_orig.jpg ; MorphF1_10_UPPER.jpg	25979654	0	1	32511	2	0	next	hit	2649
Vp025	1326	Response	2	26012092	32438	1
Vp025	1327	Picture	MorphM4_05_orig.jpg ; MorphM4_10_UPPER.jpg	26012165	0	1	8574	186	0	next	hit	2651
Vp025	1327	Response	2	26020732	8567	1
Vp025	1328	Picture	MorphM1_05_orig.jpg ; MorphM1_10_UPPER.jpg	26020739	0	185	9840	350	0	next	hit	2653
Vp025	1328	Response	2	26030572	9833	1
Vp025	1329	Picture	MorphF6_01_orig.jpg ; MorphF6_10_UPPER.jpg	26030579	0	165	14628	166	0	next	hit	2655
Vp025	1329	Response	2	26045132	14553	1
Vp025	1330	Picture	MorphM3_09_orig.jpg ; MorphM3_10_UPPER.jpg	26045207	0	1	11810	2	0	next	hit	2657
Vp025	1330	Response	2	26056892	11685	1
Vp025	1331	Picture	MorphF4_01_orig.jpg ; MorphF4_00_UPPER.jpg	26057017	0	1	14682	182	0	next	incorrect	2659
Vp025	1331	Response	1	26071692	14675	1
Vp025	1332	Picture	MorphF3_09_orig.jpg ; MorphF3_00_UPPER.jpg	26071699	0	181	10398	182	0	next	hit	2661
Vp025	1332	Response	2	26082012	10313	1
Vp025	1333	Picture	MorphF5_08_orig.jpg ; MorphF5_00_UPPER.jpg	26082097	0	1	15128	2	0	next	hit	2663
Vp025	1333	Response	2	26097131	15034	1
Vp025	1334	Picture	MorphM2_05_orig.jpg ; MorphM2_00_UPPER.jpg	26097225	0	1	10713	170	0	next	incorrect	2665
Vp025	1334	Response	1	26107931	10706	1
Vp025	1335	Picture	MorphF9_02_orig.jpg ; MorphF9_10_UPPER.jpg	26107938	0	169	34670	170	0	next	incorrect	2667
Vp025	1335	Response	1	26142491	34553	1
Vp025	1336	Picture	MorphF10_09_orig.jpg ; MorphF10_10_UPPER.jpg	26142608	0	1	18530	182	0	next	hit	2669
Vp025	1336	Response	2	26161131	18523	1
Vp025	1337	Picture	MorphM2_04_orig.jpg ; MorphM2_00_UPPER.jpg	26161138	0	181	13450	182	0	next	incorrect	2671
Vp025	1337	Response	1	26174491	13353	1
Vp025	1338	Picture	MorphF8_05_orig.jpg ; MorphF8_00_UPPER.jpg	26174588	0	1	20790	178	0	next	incorrect	2673
Vp025	1338	Response	1	26195370	20782	1
Vp025	1339	Picture	MorphF2_00_orig.jpg ; MorphF2_10_UPPER.jpg	26195378	0	177	48346	178	0	next	hit	2675
Vp025	1339	Response	2	26243610	48232	1
Vp025	1340	Picture	MorphM1_02_orig.jpg ; MorphM1_10_UPPER.jpg	26243724	0	1	11896	182	0	next	hit	2677
Vp025	1340	Response	2	26255610	11886	1
Vp025	1341	Picture	MorphM4_00_orig.jpg ; MorphM4_10_UPPER.jpg	26255620	0	181	12237	333	0	next	hit	2679
Vp025	1341	Response	2	26267850	12230	1
Vp025	1342	Picture	MorphM7_03_orig.jpg ; MorphM7_10_UPPER.jpg	26267857	0	152	35280	322	0	next	hit	2681
Vp025	1342	Response	2	26303129	35272	1
Vp025	1343	Picture	MorphM10_04_orig.jpg ; MorphM10_00_UPPER.jpg	26303137	0	170	29229	172	0	next	incorrect	2683
Vp025	1343	Response	1	26332249	29112	1
Vp025	1344	Picture	MorphF3_02_orig.jpg ; MorphF3_00_UPPER.jpg	26332366	0	2	9157	3	0	next	hit	2685
Vp025	1344	Response	2	26341449	9083	1
Vp025	1345	Picture	MorphM6_04_orig.jpg ; MorphM6_10_UPPER.jpg	26341523	0	1	17781	2	0	next	incorrect	2687
Vp025	1345	Response	1	26359209	17686	1
Vp025	1346	Picture	MorphF4_02_orig.jpg ; MorphF4_10_UPPER.jpg	26359304	0	1	14862	3	0	next	incorrect	2689
Vp025	1346	Response	1	26374089	14785	1
Vp025	1347	Picture	MorphM9_07_orig.jpg ; MorphM9_00_UPPER.jpg	26374166	0	2	14067	3	0	next	incorrect	2691
Vp025	1347	Response	1	26388169	14003	1
Vp025	1348	Picture	MorphF5_04_orig.jpg ; MorphF5_10_UPPER.jpg	26388233	0	1	9687	2	0	next	hit	2693
Vp025	1348	Response	2	26397849	9616	1
Vp025	1349	Picture	MorphF10_02_orig.jpg ; MorphF10_00_UPPER.jpg	26397920	0	1	17216	169	0	next	hit	2695
Vp025	1349	Response	2	26415128	17208	1
Vp025	1350	Picture	MorphM7_08_orig.jpg ; MorphM7_10_UPPER.jpg	26415136	0	168	11844	169	0	next	hit	2697
Vp025	1350	Response	2	26426888	11752	1
Vp025	1351	Picture	MorphM1_02_orig.jpg ; MorphM1_00_UPPER.jpg	26426980	0	1	9675	147	0	next	hit	2699
Vp025	1351	Response	2	26436648	9668	1
Vp025	1352	Picture	MorphF4_07_orig.jpg ; MorphF4_00_UPPER.jpg	26436655	0	146	37120	328	0	next	hit	2701
Vp025	1352	Response	2	26473768	37113	1
Vp025	1353	Picture	MorphM10_09_orig.jpg ; MorphM10_00_UPPER.jpg	26473775	0	182	10797	183	0	next	hit	2703
Vp025	1353	Response	2	26484488	10713	1
Vp025	1354	Picture	MorphM4_04_orig.jpg ; MorphM4_10_UPPER.jpg	26484572	0	1	11146	2	0	next	hit	2705
Vp025	1354	Response	2	26495608	11036	1
Vp025	1355	Picture	MorphF8_03_orig.jpg ; MorphF8_10_UPPER.jpg	26495718	0	1	20303	2	0	next	incorrect	2707
Vp025	1355	Response	1	26515927	20209	1
Vp025	1356	Picture	MorphM10_00_orig.jpg ; MorphM10_00_UPPER.jpg	26516021	0	1	27834	168	0	next	incorrect	2709
Vp025	1356	Response	1	26543847	27826	1
Vp025	1357	Picture	MorphM7_10_orig.jpg ; MorphM7_00_UPPER.jpg	26543855	0	167	7443	322	0	next	hit	2711
Vp025	1357	Response	2	26551287	7432	1
Vp025	1358	Picture	MorphF9_09_orig.jpg ; MorphF9_00_UPPER.jpg	26551298	0	155	18956	330	0	next	incorrect	2713
Vp025	1358	Response	1	26570247	18949	1
Vp025	1359	Picture	MorphF10_02_orig.jpg ; MorphF10_10_UPPER.jpg	26570254	0	175	10480	353	0	next	hit	2715
Vp025	1359	Response	2	26580727	10473	1
Vp025	1360	Picture	MorphM3_08_orig.jpg ; MorphM3_10_UPPER.jpg	26580734	0	178	9680	363	0	next	hit	2717
Vp025	1360	Response	2	26590407	9673	1
Vp025	1361	Picture	MorphF5_07_orig.jpg ; MorphF5_00_UPPER.jpg	26590414	0	185	17700	186	0	next	hit	2719
Vp025	1361	Response	2	26608007	17593	1
Vp025	1362	Picture	MorphF4_04_orig.jpg ; MorphF4_00_UPPER.jpg	26608114	0	1	26141	3	0	next	incorrect	2721
Vp025	1362	Response	1	26634166	26052	1
Vp025	1363	Picture	MorphF3_00_orig.jpg ; MorphF3_00_UPPER.jpg	26634255	0	2	15128	3	0	next	hit	2723
Vp025	1363	Response	2	26649286	15031	1
Vp025	1364	Picture	MorphF8_07_orig.jpg ; MorphF8_10_UPPER.jpg	26649383	0	1	17251	2	0	next	hit	2725
Vp025	1364	Response	2	26666566	17183	1
Vp025	1365	Picture	MorphF4_07_orig.jpg ; MorphF4_10_UPPER.jpg	26666634	0	1	11412	2	0	next	hit	2727
Vp025	1365	Response	2	26677926	11292	1
Vp025	1366	Picture	MorphF1_05_orig.jpg ; MorphF1_00_UPPER.jpg	26678046	0	1	15487	173	0	next	hit	2729
Vp025	1366	Response	2	26693526	15480	1
Vp025	1367	Picture	MorphM8_09_orig.jpg ; MorphM8_10_UPPER.jpg	26693533	0	172	38388	174	0	next	hit	2731
Vp025	1367	Response	2	26731845	38312	1
Vp025	1368	Picture	MorphM1_07_orig.jpg ; MorphM1_00_UPPER.jpg	26731921	0	2	10332	155	0	next	hit	2733
Vp025	1368	Response	2	26742245	10324	1
Vp025	1369	Picture	MorphF3_10_orig.jpg ; MorphF3_00_UPPER.jpg	26742253	0	153	11962	154	0	next	hit	2735
Vp025	1369	Response	2	26754085	11832	1
Vp025	1370	Picture	MorphM8_01_orig.jpg ; MorphM8_00_UPPER.jpg	26754215	0	1	12038	172	0	next	incorrect	2737
Vp025	1370	Response	1	26766245	12030	1
Vp025	1371	Picture	MorphM4_10_orig.jpg ; MorphM4_10_UPPER.jpg	26766253	0	171	9679	350	0	next	hit	2739
Vp025	1371	Response	2	26775925	9672	1
Vp025	1372	Picture	MorphF4_08_orig.jpg ; MorphF4_10_UPPER.jpg	26775932	0	179	14377	180	0	next	hit	2741
Vp025	1372	Response	2	26790245	14313	1
Vp025	1373	Picture	MorphF7_02_orig.jpg ; MorphF7_10_UPPER.jpg	26790309	0	1	10085	2	0	next	incorrect	2743
Vp025	1373	Response	1	26800245	9936	1
Vp025	1374	Picture	MorphM6_04_orig.jpg ; MorphM6_00_UPPER.jpg	26800394	0	1	11279	2	0	next	incorrect	2745
Vp025	1374	Response	1	26811605	11211	1
Vp025	1375	Picture	MorphF8_10_orig.jpg ; MorphF8_00_UPPER.jpg	26811673	0	1	15393	2	0	next	incorrect	2747
Vp025	1375	Response	1	26826965	15292	1
Vp025	1376	Picture	MorphM4_08_orig.jpg ; MorphM4_10_UPPER.jpg	26827066	0	1	8360	2	0	next	hit	2749
Vp025	1376	Response	2	26835284	8218	1
Vp025	1377	Picture	MorphF4_09_orig.jpg ; MorphF4_10_UPPER.jpg	26835426	0	1	10085	2	0	next	hit	2751
Vp025	1377	Response	2	26845444	10018	1
Vp025	1378	Picture	MorphF1_01_orig.jpg ; MorphF1_10_UPPER.jpg	26845511	0	1	13621	182	0	next	hit	2753
Vp025	1378	Response	2	26859124	13613	1
Vp025	1379	Picture	MorphF3_02_orig.jpg ; MorphF3_10_UPPER.jpg	26859132	0	181	11725	182	0	next	hit	2755
Vp025	1379	Response	2	26870724	11592	1
Vp025	1380	Picture	MorphM6_10_orig.jpg ; MorphM6_00_UPPER.jpg	26870857	0	1	16985	2	0	next	incorrect	2757
Vp025	1380	Response	1	26887764	16907	1
Vp025	1381	Picture	MorphF1_04_orig.jpg ; MorphF1_10_UPPER.jpg	26887842	0	1	18047	2	0	next	hit	2759
Vp025	1381	Response	2	26905764	17922	1
Vp025	1382	Picture	MorphM10_08_orig.jpg ; MorphM10_10_UPPER.jpg	26905889	0	1	11642	170	0	next	hit	2761
Vp025	1382	Response	2	26917524	11635	1
Vp025	1383	Picture	MorphM5_01_orig.jpg ; MorphM5_10_UPPER.jpg	26917531	0	169	23125	170	0	next	hit	2763
Vp025	1383	Response	2	26940564	23033	1
Vp025	1384	Picture	MorphF7_09_orig.jpg ; MorphF7_10_UPPER.jpg	26940656	0	1	47755	151	0	next	hit	2765
Vp025	1384	Response	2	26988403	47747	1
Vp025	1385	Picture	MorphF1_07_orig.jpg ; MorphF1_10_UPPER.jpg	26988411	0	150	10765	151	0	next	hit	2767
Vp025	1385	Response	2	26999043	10632	1
Vp025	1386	Picture	MorphF10_08_orig.jpg ; MorphF10_00_UPPER.jpg	26999176	0	1	10994	155	0	next	hit	2769
Vp025	1386	Response	2	27010163	10987	1
Vp025	1387	Picture	MorphM5_09_orig.jpg ; MorphM5_00_UPPER.jpg	27010170	0	154	15811	155	0	next	hit	2771
Vp025	1387	Response	2	27025843	15673	1
Vp025	1388	Picture	MorphM10_05_orig.jpg ; MorphM10_00_UPPER.jpg	27025981	0	1	19229	147	0	next	hit	2773
Vp025	1388	Response	2	27045202	19221	1
Vp025	1389	Picture	MorphM8_03_orig.jpg ; MorphM8_00_UPPER.jpg	27045210	0	146	14720	302	0	next	incorrect	2775
Vp025	1389	Response	1	27059922	14712	1
Vp025	1390	Picture	MorphF8_03_orig.jpg ; MorphF8_00_UPPER.jpg	27059930	0	156	12761	157	0	next	incorrect	2777
Vp025	1390	Response	1	27072562	12632	1
Vp025	1391	Picture	MorphF7_08_orig.jpg ; MorphF7_10_UPPER.jpg	27072691	0	1	45238	147	0	next	hit	2779
Vp025	1391	Response	2	27117922	45231	1
Vp025	1392	Picture	MorphM9_07_orig.jpg ; MorphM9_10_UPPER.jpg	27117929	0	146	11955	147	0	next	incorrect	2781
Vp025	1392	Response	1	27129762	11833	1
Vp025	1393	Picture	MorphF4_01_orig.jpg ; MorphF4_10_UPPER.jpg	27129884	0	1	34502	2	0	next	incorrect	2783
Vp025	1393	Response	1	27164241	34357	1
Vp025	1394	Picture	MorphM7_06_orig.jpg ; MorphM7_10_UPPER.jpg	27164386	0	1	9289	2	0	next	hit	2785
Vp025	1394	Response	2	27173601	9215	1
Vp025	1395	Picture	MorphM4_02_orig.jpg ; MorphM4_10_UPPER.jpg	27173675	0	1	10973	175	0	next	hit	2787
Vp025	1395	Response	2	27184641	10966	1
Vp025	1396	Picture	MorphM1_05_orig.jpg ; MorphM1_00_UPPER.jpg	27184648	0	174	21360	353	0	next	hit	2789
Vp025	1396	Response	2	27206001	21353	1
Vp025	1397	Picture	MorphF9_00_orig.jpg ; MorphF9_10_UPPER.jpg	27206008	0	179	30831	180	0	next	incorrect	2791
Vp025	1397	Response	1	27236721	30713	1
Vp025	1398	Picture	MorphM10_01_orig.jpg ; MorphM10_10_UPPER.jpg	27236839	0	1	9289	2	0	next	hit	2793
Vp025	1398	Response	2	27246000	9161	1
Vp025	1399	Picture	MorphM2_04_orig.jpg ; MorphM2_10_UPPER.jpg	27246128	0	1	16587	2	0	next	incorrect	2795
Vp025	1399	Response	1	27262640	16512	1
Vp025	1400	Picture	MorphM6_03_orig.jpg ; MorphM6_10_UPPER.jpg	27262715	0	1	12577	164	0	next	incorrect	2797
Vp025	1400	Response	1	27275280	12565	1
Vp025	1401	Picture	MorphM1_09_orig.jpg ; MorphM1_00_UPPER.jpg	27275292	0	163	10075	336	0	next	hit	2799
Vp025	1401	Response	2	27285360	10068	1
Vp025	1402	Picture	MorphF7_09_orig.jpg ; MorphF7_00_UPPER.jpg	27285367	0	173	15300	174	0	next	hit	2801
Vp025	1402	Response	2	27300560	15193	1
Vp025	1403	Picture	MorphF8_02_orig.jpg ; MorphF8_00_UPPER.jpg	27300667	0	1	13933	2	0	next	incorrect	2803
Vp025	1403	Response	1	27314480	13813	1
Vp025	1404	Picture	MorphF4_00_orig.jpg ; MorphF4_10_UPPER.jpg	27314600	0	1	16322	2	0	next	incorrect	2805
Vp025	1404	Response	1	27330800	16200	1
Vp025	1405	Picture	MorphM10_05_orig.jpg ; MorphM10_10_UPPER.jpg	27330922	0	1	9645	177	0	next	hit	2807
Vp025	1405	Response	2	27340560	9638	1
Vp025	1406	Picture	MorphF8_04_orig.jpg ; MorphF8_00_UPPER.jpg	27340567	0	176	13445	177	0	next	incorrect	2809
Vp025	1406	Response	1	27353919	13352	1
Vp025	1407	Picture	MorphM2_07_orig.jpg ; MorphM2_00_UPPER.jpg	27354012	0	1	17781	2	0	next	incorrect	2811
Vp025	1407	Response	1	27371679	17667	1
Vp025	1408	Picture	MorphM5_06_orig.jpg ; MorphM5_10_UPPER.jpg	27371793	0	1	12054	157	0	next	hit	2813
Vp025	1408	Response	2	27383839	12046	1
Vp025	1409	Picture	MorphF10_10_orig.jpg ; MorphF10_10_UPPER.jpg	27383847	0	156	9974	157	0	next	hit	2815
Vp025	1409	Response	2	27393759	9912	1
Vp025	1410	Picture	MorphM7_02_orig.jpg ; MorphM7_00_UPPER.jpg	27393821	0	1	10218	2	0	next	hit	2817
Vp025	1410	Response	2	27403919	10098	1
Vp025	1411	Picture	MorphF7_01_orig.jpg ; MorphF7_10_UPPER.jpg	27404039	0	1	28663	2	0	next	hit	2819
Vp025	1411	Response	2	27432639	28600	1
Vp025	1412	Picture	MorphF9_01_orig.jpg ; MorphF9_00_UPPER.jpg	27432702	0	1	19374	2	0	next	incorrect	2821
Vp025	1412	Response	1	27451999	19297	1
Vp025	1413	Picture	MorphF6_00_orig.jpg ; MorphF6_00_UPPER.jpg	27452076	0	1	30786	2	0	next	incorrect	2823
Vp025	1413	Response	1	27482718	30642	1
Vp025	1414	Picture	MorphF8_09_orig.jpg ; MorphF8_00_UPPER.jpg	27482862	0	1	12023	187	0	next	hit	2825
Vp025	1414	Response	2	27494878	12016	1
Vp025	1415	Picture	MorphF5_07_orig.jpg ; MorphF5_10_UPPER.jpg	27494885	0	186	22611	187	0	next	hit	2827
Vp025	1415	Response	2	27517358	22473	1
Vp025	1416	Picture	MorphM4_00_orig.jpg ; MorphM4_00_UPPER.jpg	27517496	0	1	12589	152	0	next	hit	2829
Vp025	1416	Response	2	27530078	12582	1
Vp025	1417	Picture	MorphF4_00_orig.jpg ; MorphF4_00_UPPER.jpg	27530085	0	151	12080	298	0	next	incorrect	2831
Vp025	1417	Response	1	27542158	12073	1
Vp025	1418	Picture	MorphM10_04_orig.jpg ; MorphM10_10_UPPER.jpg	27542165	0	147	8373	148	0	next	hit	2833
Vp025	1418	Response	2	27550478	8313	1
Vp025	1419	Picture	MorphF2_05_orig.jpg ; MorphF2_00_UPPER.jpg	27550538	0	1	15261	2	0	next	hit	2835
Vp025	1419	Response	2	27565678	15140	1
Vp025	1420	Picture	MorphF6_02_orig.jpg ; MorphF6_00_UPPER.jpg	27565799	0	1	13402	2	0	next	incorrect	2837
Vp025	1420	Response	1	27579117	13318	1
Vp025	1421	Picture	MorphM10_10_orig.jpg ; MorphM10_00_UPPER.jpg	27579201	0	1	6768	2	0	next	hit	2839
Vp025	1421	Response	2	27585837	6636	1
Vp025	1422	Picture	MorphM4_02_orig.jpg ; MorphM4_00_UPPER.jpg	27585969	0	1	13636	166	0	next	hit	2841
Vp025	1422	Response	2	27599597	13628	1
Vp025	1423	Picture	MorphM8_00_orig.jpg ; MorphM8_10_UPPER.jpg	27599605	0	165	14098	166	0	next	incorrect	2843
Vp025	1423	Response	1	27613597	13992	1
Vp025	1424	Picture	MorphM3_05_orig.jpg ; MorphM3_10_UPPER.jpg	27613703	0	1	7262	171	0	next	hit	2845
Vp025	1424	Response	2	27620957	7254	1
Vp025	1425	Picture	MorphM10_07_orig.jpg ; MorphM10_10_UPPER.jpg	27620965	0	170	43119	348	0	next	hit	2847
Vp025	1425	Response	2	27664077	43112	1
Vp025	1426	Picture	MorphF2_03_orig.jpg ; MorphF2_10_UPPER.jpg	27664084	0	178	17958	179	0	next	hit	2849
Vp025	1426	Response	2	27681916	17832	1
Vp025	1427	Picture	MorphM3_03_orig.jpg ; MorphM3_10_UPPER.jpg	27682042	0	1	15659	2	0	next	hit	2851
Vp025	1427	Response	2	27697596	15554	1
Vp025	1428	Picture	MorphM4_08_orig.jpg ; MorphM4_00_UPPER.jpg	27697701	0	1	8625	2	0	next	hit	2853
Vp025	1428	Response	2	27706236	8535	1
Vp025	1429	Picture	MorphM2_02_orig.jpg ; MorphM2_10_UPPER.jpg	27706326	0	1	40957	182	0	next	incorrect	2855
Vp025	1429	Response	1	27747276	40950	1
Vp025	1430	Picture	MorphM6_06_orig.jpg ; MorphM6_00_UPPER.jpg	27747283	0	181	9336	182	0	next	incorrect	2857
Vp025	1430	Response	1	27756476	9193	1
Vp025	1431	Picture	MorphM10_06_orig.jpg ; MorphM10_10_UPPER.jpg	27756619	0	1	36625	2	0	next	hit	2859
Vp025	1431	Response	2	27793115	36496	1
Vp025	1432	Picture	MorphM7_00_orig.jpg ; MorphM7_10_UPPER.jpg	27793244	0	1	9421	2	0	next	hit	2861
Vp025	1432	Response	2	27802555	9311	1
Vp025	1433	Picture	MorphF9_05_orig.jpg ; MorphF9_10_UPPER.jpg	27802665	0	1	14332	2	0	next	incorrect	2863
Vp025	1433	Response	1	27816875	14210	1
Vp025	1434	Picture	MorphM3_00_orig.jpg ; MorphM3_00_UPPER.jpg	27816997	0	1	35805	158	0	next	hit	2865
Vp025	1434	Response	2	27852795	35798	1
Vp025	1435	Picture	MorphF10_00_orig.jpg ; MorphF10_10_UPPER.jpg	27852802	0	157	6658	158	0	next	hit	2867
Vp025	1435	Response	2	27859355	6553	1
Vp025	1436	Picture	MorphM10_08_orig.jpg ; MorphM10_00_UPPER.jpg	27859460	0	1	9687	2	0	next	hit	2869
Vp025	1436	Response	2	27869035	9575	1
Vp025	1437	Picture	MorphM6_07_orig.jpg ; MorphM6_10_UPPER.jpg	27869147	0	1	10055	165	0	next	incorrect	2871
Vp025	1437	Response	1	27879195	10048	1
Vp025	1438	Picture	MorphM1_03_orig.jpg ; MorphM1_00_UPPER.jpg	27879202	0	164	9717	165	0	next	hit	2873
Vp025	1438	Response	2	27888794	9592	1
Vp025	1439	Picture	MorphM7_05_orig.jpg ; MorphM7_00_UPPER.jpg	27888919	0	1	12341	2	0	next	hit	2875
Vp025	1439	Response	2	27901194	12275	1
Vp025	1440	Picture	MorphF4_06_orig.jpg ; MorphF4_00_UPPER.jpg	27901260	0	1	17516	2	0	next	hit	2877
Vp025	1440	Response	2	27918634	17374	1
Vp025	1441	Picture	MorphF5_10_orig.jpg ; MorphF5_00_UPPER.jpg	27918776	0	1	9422	2	0	next	hit	2879
Vp025	1441	Response	2	27928074	9298	1
Vp025	1442	Picture	MorphM2_00_orig.jpg ; MorphM2_00_UPPER.jpg	27928198	0	1	10881	2	0	next	incorrect	2881
Vp025	1442	Response	1	27938954	10756	1
Vp025	1443	Picture	MorphF6_00_orig.jpg ; MorphF6_10_UPPER.jpg	27939079	0	1	9806	149	0	next	hit	2883
Vp025	1443	Response	2	27948874	9795	1
Vp025	1444	Picture	MorphM2_06_orig.jpg ; MorphM2_00_UPPER.jpg	27948885	0	148	7976	149	0	next	incorrect	2885
Vp025	1444	Response	1	27956794	7909	1
Vp025	1445	Picture	MorphM5_08_orig.jpg ; MorphM5_10_UPPER.jpg	27956861	0	1	12341	2	0	next	hit	2887
Vp025	1445	Response	2	27969114	12253	1
Vp025	1446	Picture	MorphF1_10_orig.jpg ; MorphF1_10_UPPER.jpg	27969202	0	1	11544	4	0	next	hit	2889
Vp025	1446	Response	2	27980634	11432	1
Vp025	1447	Picture	MorphF3_06_orig.jpg ; MorphF3_10_UPPER.jpg	27980746	0	3	10749	4	0	next	hit	2891
Vp025	1447	Response	2	27991433	10687	1
Vp025	1448	Picture	MorphF4_10_orig.jpg ; MorphF4_10_UPPER.jpg	27991495	0	1	10085	2	0	next	hit	2893
Vp025	1448	Response	2	28001434	9939	1
Vp025	1449	Picture	MorphF10_00_orig.jpg ; MorphF10_00_UPPER.jpg	28001580	0	1	11280	2	0	next	hit	2895
Vp025	1449	Response	2	28012793	11213	1
Vp025	1450	Picture	MorphF6_08_orig.jpg ; MorphF6_10_UPPER.jpg	28012860	0	1	11412	2	0	next	hit	2897
Vp025	1450	Response	2	28024153	11293	1
Vp025	1451	Picture	MorphM6_06_orig.jpg ; MorphM6_10_UPPER.jpg	28024272	0	1	12871	3	0	next	hit	2899
Vp025	1451	Response	2	28037033	12761	1
Vp025	1452	Picture	MorphM9_03_orig.jpg ; MorphM9_00_UPPER.jpg	28037143	0	2	10351	3	0	next	incorrect	2901
Vp025	1452	Response	1	28047354	10211	1
Vp025	1453	Picture	MorphF1_08_orig.jpg ; MorphF1_00_UPPER.jpg	28047494	0	1	10616	2	0	next	hit	2903
Vp025	1453	Response	2	28057993	10499	1
Vp025	1454	Picture	MorphM8_02_orig.jpg ; MorphM8_00_UPPER.jpg	28058110	0	1	10483	2	0	next	incorrect	2905
Vp025	1454	Response	1	28068473	10363	1
Vp025	1455	Picture	MorphF3_07_orig.jpg ; MorphF3_10_UPPER.jpg	28068593	0	1	14287	179	0	next	hit	2907
Vp025	1455	Response	2	28082873	14280	1
Vp025	1456	Picture	MorphM7_09_orig.jpg ; MorphM7_10_UPPER.jpg	28082880	0	178	9440	338	0	next	hit	2909
Vp025	1456	Response	2	28092312	9432	1
Vp025	1457	Picture	MorphF5_05_orig.jpg ; MorphF5_10_UPPER.jpg	28092320	0	160	12320	341	0	next	hit	2911
Vp025	1457	Response	2	28104632	12312	1
Vp025	1458	Picture	MorphF6_06_orig.jpg ; MorphF6_10_UPPER.jpg	28104640	0	181	10928	182	0	next	hit	2913
Vp025	1458	Response	2	28115432	10792	1
Vp025	1459	Picture	MorphM2_10_orig.jpg ; MorphM2_10_UPPER.jpg	28115568	0	1	36360	2	0	next	hit	2915
Vp025	1459	Response	2	28151832	36264	1
Vp025	1460	Picture	MorphM1_09_orig.jpg ; MorphM1_10_UPPER.jpg	28151928	0	1	9952	2	0	next	hit	2917
Vp025	1460	Response	2	28161752	9824	1
Vp025	1461	Picture	MorphF6_07_orig.jpg ; MorphF6_10_UPPER.jpg	28161880	0	1	9639	183	0	next	hit	2919
Vp025	1461	Response	2	28171512	9632	1
Vp025	1462	Picture	MorphM5_04_orig.jpg ; MorphM5_00_UPPER.jpg	28171519	0	182	8673	183	0	next	hit	2921
Vp025	1462	Response	2	28180072	8553	1
Vp025	1463	Picture	MorphF1_09_orig.jpg ; MorphF1_00_UPPER.jpg	28180192	0	1	9422	2	0	next	hit	2923
Vp025	1463	Response	2	28189512	9320	1
Vp025	1464	Picture	MorphM10_02_orig.jpg ; MorphM10_00_UPPER.jpg	28189614	0	1	11014	2	0	next	incorrect	2925
Vp025	1464	Response	1	28200551	10937	1
Vp025	1465	Picture	MorphM6_07_orig.jpg ; MorphM6_00_UPPER.jpg	28200628	0	1	21099	2	0	next	incorrect	2927
Vp025	1465	Response	1	28221591	20963	1
Vp025	1466	Picture	MorphM10_00_orig.jpg ; MorphM10_10_UPPER.jpg	28221727	0	1	8991	167	0	next	hit	2929
Vp025	1466	Response	2	28230711	8984	1
Vp025	1467	Picture	MorphF2_08_orig.jpg ; MorphF2_00_UPPER.jpg	28230718	0	166	17814	167	0	next	hit	2931
Vp025	1467	Response	2	28248471	17753	1
Vp025	1468	Picture	MorphM2_09_orig.jpg ; MorphM2_00_UPPER.jpg	28248532	0	1	38483	2	0	next	incorrect	2933
Vp025	1468	Response	1	28286871	38339	1
Vp025	1469	Picture	MorphM5_01_orig.jpg ; MorphM5_00_UPPER.jpg	28287015	0	1	16823	164	0	next	hit	2935
Vp025	1469	Response	2	28303831	16816	1
Vp025	1470	Picture	MorphF9_06_orig.jpg ; MorphF9_00_UPPER.jpg	28303838	0	163	74159	346	0	next	incorrect	2937
Vp025	1470	Response	1	28377990	74152	1
Vp025	1471	Picture	MorphF2_06_orig.jpg ; MorphF2_10_UPPER.jpg	28377997	0	183	10665	184	0	next	hit	2939
Vp025	1471	Response	2	28388550	10553	1
Vp025	1472	Picture	MorphF8_06_orig.jpg ; MorphF8_00_UPPER.jpg	28388662	0	1	11655	157	0	next	incorrect	2941
Vp025	1472	Response	1	28400310	11648	1
Vp025	1473	Picture	MorphF7_00_orig.jpg ; MorphF7_10_UPPER.jpg	28400317	0	156	78156	315	0	next	incorrect	2943
Vp025	1473	Response	1	28478469	78152	1
Vp025	1474	Picture	MorphM8_05_orig.jpg ; MorphM8_00_UPPER.jpg	28478473	0	159	8651	160	0	next	incorrect	2945
Vp025	1474	Response	1	28487029	8556	1
Vp025	1475	Picture	MorphM5_08_orig.jpg ; MorphM5_00_UPPER.jpg	28487124	0	1	8094	3	0	next	hit	2947
Vp025	1475	Response	2	28495109	7985	1
Vp025	1476	Picture	MorphM4_05_orig.jpg ; MorphM4_00_UPPER.jpg	28495218	0	2	9555	3	0	next	hit	2949
Vp025	1476	Response	2	28504629	9411	1
Vp025	1477	Picture	MorphM1_10_orig.jpg ; MorphM1_00_UPPER.jpg	28504773	0	1	13270	2	0	next	hit	2951
Vp025	1477	Response	2	28517908	13135	1
Vp025	1478	Picture	MorphF5_05_orig.jpg ; MorphF5_00_UPPER.jpg	28518043	0	1	17649	2	0	next	hit	2953
Vp025	1478	Response	2	28535588	17545	1
Vp025	1479	Picture	MorphF1_09_orig.jpg ; MorphF1_10_UPPER.jpg	28535692	0	1	10863	153	0	next	hit	2955
Vp025	1479	Response	2	28546548	10856	1
Vp025	1480	Picture	MorphM1_01_orig.jpg ; MorphM1_00_UPPER.jpg	28546555	0	152	18994	153	0	next	hit	2957
Vp025	1480	Response	2	28565428	18873	1
Vp025	1481	Picture	MorphF9_03_orig.jpg ; MorphF9_00_UPPER.jpg	28565549	0	1	11943	2	0	next	incorrect	2959
Vp025	1481	Response	1	28577348	11799	1
Vp025	1482	Picture	MorphF5_06_orig.jpg ; MorphF5_00_UPPER.jpg	28577492	0	1	8625	2	0	next	hit	2961
Vp025	1482	Response	2	28585988	8496	1
Vp025	1483	Picture	MorphF6_10_orig.jpg ; MorphF6_00_UPPER.jpg	28586117	0	1	10706	177	0	next	hit	2963
Vp025	1483	Response	2	28596788	10671	1
Vp025	1484	Picture	MorphF3_00_orig.jpg ; MorphF3_10_UPPER.jpg	28596823	0	176	9012	231	0	next	hit	2965
Vp025	1484	Response	2	28605828	9005	1
Vp025	1485	Picture	MorphM7_07_orig.jpg ; MorphM7_10_UPPER.jpg	28605835	0	55	9040	226	0	next	hit	2967
Vp025	1485	Response	2	28614867	9032	1
Vp025	1486	Picture	MorphF6_09_orig.jpg ; MorphF6_10_UPPER.jpg	28614875	0	171	7867	172	0	next	hit	2969
Vp025	1486	Response	2	28622628	7753	1
Vp025	1487	Picture	MorphF8_01_orig.jpg ; MorphF8_00_UPPER.jpg	28622742	0	1	17383	2	0	next	incorrect	2971
Vp025	1487	Response	1	28639987	17245	1
Vp025	1488	Picture	MorphM2_02_orig.jpg ; MorphM2_00_UPPER.jpg	28640125	0	1	12990	149	0	next	incorrect	2973
Vp025	1488	Response	1	28653107	12982	1
Vp025	1489	Picture	MorphF10_07_orig.jpg ; MorphF10_10_UPPER.jpg	28653115	0	148	10100	149	0	next	hit	2975
Vp025	1489	Response	2	28663107	9992	1
Vp025	1490	Picture	MorphF9_07_orig.jpg ; MorphF9_10_UPPER.jpg	28663215	0	1	15499	161	0	next	hit	2977
Vp025	1490	Response	2	28678707	15492	1
Vp025	1491	Picture	MorphF5_00_orig.jpg ; MorphF5_10_UPPER.jpg	28678714	0	160	11571	161	0	next	hit	2979
Vp025	1491	Response	2	28690147	11433	1
Vp025	1492	Picture	MorphF3_05_orig.jpg ; MorphF3_10_UPPER.jpg	28690285	0	1	38589	161	0	next	hit	2981
Vp025	1492	Response	2	28728867	38582	1
Vp025	1493	Picture	MorphF2_01_orig.jpg ; MorphF2_00_UPPER.jpg	28728874	0	160	49258	161	0	next	hit	2983
Vp025	1493	Response	2	28777986	49112	1
Vp025	1494	Picture	MorphM4_09_orig.jpg ; MorphM4_10_UPPER.jpg	28778132	0	1	8094	2	0	next	hit	2985
Vp025	1494	Response	2	28786146	8014	1
Vp025	1495	Picture	MorphF2_08_orig.jpg ; MorphF2_10_UPPER.jpg	28786226	0	1	10218	2	0	next	hit	2987
Vp025	1495	Response	2	28796306	10080	1
Vp025	1496	Picture	MorphF6_01_orig.jpg ; MorphF6_00_UPPER.jpg	28796444	0	1	17229	156	0	next	incorrect	2989
Vp025	1496	Response	1	28813666	17222	1
Vp025	1497	Picture	MorphM4_07_orig.jpg ; MorphM4_00_UPPER.jpg	28813673	0	155	13822	156	0	next	hit	2991
Vp025	1497	Response	2	28827346	13673	1
Vp025	1498	Picture	MorphM3_05_orig.jpg ; MorphM3_00_UPPER.jpg	28827495	0	1	16322	2	0	next	hit	2993
Vp025	1498	Response	2	28843745	16250	1
Vp025	1499	Picture	MorphM6_02_orig.jpg ; MorphM6_10_UPPER.jpg	28843817	0	1	26656	151	0	next	incorrect	2995
Vp025	1499	Response	1	28870465	26648	1
Vp025	1500	Picture	MorphM7_04_orig.jpg ; MorphM7_10_UPPER.jpg	28870473	0	150	6254	151	0	next	hit	2997
Vp025	1500	Response	2	28876625	6152	1
Vp025	1501	Picture	MorphF7_07_orig.jpg ; MorphF7_10_UPPER.jpg	28876727	0	1	20170	2	0	next	hit	2999
Vp025	1501	Response	2	28896785	20058	1
Vp025	1502	Picture	MorphF8_04_orig.jpg ; MorphF8_10_UPPER.jpg	28896897	0	1	9255	168	0	next	hit	3001
Vp025	1502	Response	2	28906145	9248	1
Vp025	1503	Picture	MorphF2_04_orig.jpg ; MorphF2_10_UPPER.jpg	28906152	0	167	7840	324	0	next	hit	3003
Vp025	1503	Response	2	28913985	7833	1
Vp025	1504	Picture	MorphM7_06_orig.jpg ; MorphM7_00_UPPER.jpg	28913992	0	157	6080	338	0	next	hit	3005
Vp025	1504	Response	2	28920065	6073	1
Vp025	1505	Picture	MorphM6_03_orig.jpg ; MorphM6_00_UPPER.jpg	28920072	0	181	12786	182	0	next	incorrect	3007
Vp025	1505	Response	1	28932785	12713	1
Vp025	1506	Picture	MorphM5_05_orig.jpg ; MorphM5_00_UPPER.jpg	28932858	0	1	7696	3	0	next	hit	3009
Vp025	1506	Response	2	28940464	7606	1
Vp025	1507	Picture	MorphF5_02_orig.jpg ; MorphF5_00_UPPER.jpg	28940554	0	2	10749	3	0	next	hit	3011
Vp025	1507	Response	2	28951184	10630	1
Vp025	1508	Picture	MorphF10_08_orig.jpg ; MorphF10_10_UPPER.jpg	28951303	0	1	57060	2	0	next	incorrect	3013
Vp025	1508	Response	1	29008224	56921	1
Vp025	1509	Picture	MorphM4_04_orig.jpg ; MorphM4_00_UPPER.jpg	29008363	0	1	28000	2	0	next	hit	3015
Vp025	1509	Response	2	29036224	27861	1
Vp025	1510	Picture	MorphF10_01_orig.jpg ; MorphF10_00_UPPER.jpg	29036363	0	1	12828	178	0	next	incorrect	3017
Vp025	1510	Response	1	29049183	12820	1
Vp025	1511	Picture	MorphM4_01_orig.jpg ; MorphM4_10_UPPER.jpg	29049191	0	177	13048	178	0	next	hit	3019
Vp025	1511	Response	2	29062143	12952	1
Vp025	1512	Picture	MorphF5_09_orig.jpg ; MorphF5_00_UPPER.jpg	29062239	0	1	16322	2	0	next	hit	3021
Vp025	1512	Response	2	29078463	16224	1
Vp025	1513	Picture	MorphM9_10_orig.jpg ; MorphM9_10_UPPER.jpg	29078561	0	1	102549	161	0	next	hit	3023
Vp025	1513	Response	2	29181102	102541	1
Vp025	1514	Picture	MorphM1_07_orig.jpg ; MorphM1_10_UPPER.jpg	29181110	0	160	5439	322	0	next	hit	3025
Vp025	1514	Response	2	29186542	5432	1
Vp025	1515	Picture	MorphM5_07_orig.jpg ; MorphM5_10_UPPER.jpg	29186549	0	162	14625	163	0	next	hit	3027
Vp025	1515	Response	2	29201102	14553	1
Vp025	1516	Picture	MorphM6_00_orig.jpg ; MorphM6_00_UPPER.jpg	29201174	0	1	13270	2	0	next	incorrect	3029
Vp025	1516	Response	1	29214302	13128	1
Vp025	1517	Picture	MorphF9_03_orig.jpg ; MorphF9_10_UPPER.jpg	29214444	0	1	21065	169	0	next	incorrect	3031
Vp025	1517	Response	1	29235502	21058	1
Vp025	1518	Picture	MorphM1_04_orig.jpg ; MorphM1_00_UPPER.jpg	29235509	0	168	7598	169	0	next	hit	3033
Vp025	1518	Response	2	29243022	7513	1
Vp025	1519	Picture	MorphM2_06_orig.jpg ; MorphM2_10_UPPER.jpg	29243107	0	1	23042	182	0	next	hit	3035
Vp025	1519	Response	2	29266142	23035	1
Vp025	1520	Picture	MorphM8_01_orig.jpg ; MorphM8_10_UPPER.jpg	29266149	0	181	12787	182	0	next	incorrect	3037
Vp025	1520	Response	1	29278861	12712	1
Vp025	1521	Picture	MorphF7_06_orig.jpg ; MorphF7_10_UPPER.jpg	29278936	0	1	55069	2	0	next	hit	3039
Vp025	1521	Response	2	29333901	54965	1
Vp025	1522	Picture	MorphF2_02_orig.jpg ; MorphF2_00_UPPER.jpg	29334005	0	1	7663	169	0	next	hit	3041
Vp025	1522	Response	2	29341661	7656	1
Vp025	1523	Picture	MorphF6_07_orig.jpg ; MorphF6_00_UPPER.jpg	29341668	0	168	34240	332	0	next	hit	3043
Vp025	1523	Response	2	29375900	34232	1
Vp025	1524	Picture	MorphM9_02_orig.jpg ; MorphM9_10_UPPER.jpg	29375908	0	164	17920	322	0	next	incorrect	3045
Vp025	1524	Response	1	29393820	17912	1
Vp025	1525	Picture	MorphF10_04_orig.jpg ; MorphF10_10_UPPER.jpg	29393828	0	158	9446	159	0	next	hit	3047
Vp025	1525	Response	2	29403180	9352	1
Vp025	1526	Picture	MorphM4_09_orig.jpg ; MorphM4_00_UPPER.jpg	29403274	0	1	6073	166	0	next	hit	3049
Vp025	1526	Response	2	29409340	6066	1
Vp025	1527	Picture	MorphF6_05_orig.jpg ; MorphF6_00_UPPER.jpg	29409347	0	165	16220	166	0	next	hit	3051
Vp025	1527	Response	2	29425420	16073	1
Vp025	1528	Picture	MorphM8_04_orig.jpg ; MorphM8_00_UPPER.jpg	29425567	0	1	9422	2	0	next	incorrect	3053
Vp025	1528	Response	1	29434860	9293	1
Vp025	1529	Picture	MorphF7_03_orig.jpg ; MorphF7_10_UPPER.jpg	29434989	0	1	25345	2	0	next	incorrect	3055
Vp025	1529	Response	1	29460220	25231	1
Vp025	1530	Picture	MorphF4_06_orig.jpg ; MorphF4_10_UPPER.jpg	29460334	0	1	9289	2	0	next	hit	3057
Vp025	1530	Response	2	29469499	9165	1
Vp025	1531	Picture	MorphF1_00_orig.jpg ; MorphF1_10_UPPER.jpg	29469623	0	1	11644	168	0	next	hit	3059
Vp025	1531	Response	2	29481259	11636	1
Vp025	1532	Picture	MorphF8_02_orig.jpg ; MorphF8_10_UPPER.jpg	29481267	0	167	24583	168	0	next	incorrect	3061
Vp025	1532	Response	1	29505739	24472	1
Vp025	1533	Picture	MorphM6_01_orig.jpg ; MorphM6_10_UPPER.jpg	29505850	0	1	12075	2	0	next	incorrect	3063
Vp025	1533	Response	1	29517819	11969	1
Vp025	1534	Picture	MorphF10_04_orig.jpg ; MorphF10_00_UPPER.jpg	29517925	0	1	7697	2	0	next	hit	3065
Vp025	1534	Response	2	29525499	7574	1
Vp025	1535	Picture	MorphF8_01_orig.jpg ; MorphF8_10_UPPER.jpg	29525622	0	1	18180	2	0	next	incorrect	3067
Vp025	1535	Response	1	29543659	18037	1
Vp025	1536	Picture	MorphM6_05_orig.jpg ; MorphM6_10_UPPER.jpg	29543802	0	1	12024	186	0	next	incorrect	3069
Vp025	1536	Response	1	29555819	12017	1
Vp025	1537	Picture	MorphF1_04_orig.jpg ; MorphF1_00_UPPER.jpg	29555826	0	185	7600	334	0	next	hit	3071
Vp025	1537	Response	2	29563419	7593	1
Vp025	1538	Picture	MorphF7_05_orig.jpg ; MorphF7_00_UPPER.jpg	29563426	0	149	15806	150	0	next	incorrect	3073
Vp025	1538	Response	1	29579098	15672	1
Vp025	1539	Picture	MorphM5_00_orig.jpg ; MorphM5_00_UPPER.jpg	29579232	0	1	11634	178	0	next	hit	3075
Vp025	1539	Response	2	29590858	11626	1
Vp025	1540	Picture	MorphF9_09_orig.jpg ; MorphF9_10_UPPER.jpg	29590866	0	177	16100	178	0	next	incorrect	3077
Vp025	1540	Response	1	29606858	15992	1
Vp025	1541	Picture	MorphM5_09_orig.jpg ; MorphM5_10_UPPER.jpg	29606966	0	1	8459	169	0	next	hit	3079
Vp025	1541	Response	2	29615418	8452	1
Vp025	1542	Picture	MorphF8_09_orig.jpg ; MorphF8_10_UPPER.jpg	29615425	0	168	12720	355	0	next	hit	3081
Vp025	1542	Response	2	29628138	12713	1
Vp025	1543	Picture	MorphF7_01_orig.jpg ; MorphF7_00_UPPER.jpg	29628145	0	187	11840	344	0	next	incorrect	3083
Vp025	1543	Response	1	29639978	11833	1
Vp025	1544	Picture	MorphF9_00_orig.jpg ; MorphF9_00_UPPER.jpg	29639985	0	157	11170	158	0	next	incorrect	3085
Vp025	1544	Response	1	29651018	11033	1
Vp025	1545	Picture	MorphM8_10_orig.jpg ; MorphM8_00_UPPER.jpg	29651155	0	1	12430	178	0	next	hit	3087
Vp025	1545	Response	2	29663578	12423	1
Vp025	1546	Picture	MorphF5_00_orig.jpg ; MorphF5_00_UPPER.jpg	29663585	0	177	8934	178	0	next	hit	3089
Vp025	1546	Response	2	29672378	8793	1
Vp025	1547	Picture	MorphF1_06_orig.jpg ; MorphF1_00_UPPER.jpg	29672519	0	1	12987	152	0	next	hit	3091
Vp025	1547	Response	2	29685497	12978	1
Vp025	1548	Picture	MorphF9_07_orig.jpg ; MorphF9_00_UPPER.jpg	29685506	0	151	9837	152	0	next	incorrect	3093
Vp025	1548	Response	1	29695257	9751	1
Vp025	1549	Picture	MorphF7_04_orig.jpg ; MorphF7_00_UPPER.jpg	29695343	0	1	27203	2	0	next	hit	3095
Vp025	1549	Response	2	29722457	27114	1
Vp025	1550	Picture	MorphM5_06_orig.jpg ; MorphM5_00_UPPER.jpg	29722546	0	1	8718	175	0	next	hit	3097
Vp025	1550	Response	2	29731257	8711	1
Vp025	1551	Picture	MorphF9_05_orig.jpg ; MorphF9_00_UPPER.jpg	29731264	0	174	12647	175	0	next	incorrect	3099
Vp025	1551	Response	1	29743817	12553	1
Vp025	1552	Picture	MorphM4_01_orig.jpg ; MorphM4_00_UPPER.jpg	29743911	0	1	22393	168	0	next	hit	3101
Vp025	1552	Response	2	29766297	22386	1
Vp025	1553	Picture	MorphF1_10_orig.jpg ; MorphF1_00_UPPER.jpg	29766304	0	167	10781	169	0	next	hit	3103
Vp025	1553	Response	2	29777017	10713	1
Vp025	1554	Picture	MorphF4_04_orig.jpg ; MorphF4_10_UPPER.jpg	29777085	0	2	10979	171	0	next	hit	3105
Vp025	1554	Response	2	29788056	10971	1
Vp025	1555	Picture	MorphF3_07_orig.jpg ; MorphF3_00_UPPER.jpg	29788064	0	169	28698	170	0	next	hit	3107
Vp025	1555	Response	2	29816616	28552	1
Vp025	1556	Picture	MorphM1_10_orig.jpg ; MorphM1_10_UPPER.jpg	29816762	0	1	10749	2	0	next	hit	3109
Vp025	1556	Response	2	29827416	10654	1
Vp025	1557	Picture	MorphM3_01_orig.jpg ; MorphM3_00_UPPER.jpg	29827511	0	1	18047	2	0	next	hit	3111
Vp025	1557	Response	2	29845416	17905	1
Vp025	1558	Picture	MorphM8_05_orig.jpg ; MorphM8_10_UPPER.jpg	29845558	0	1	38084	2	0	next	incorrect	3113
Vp025	1558	Response	1	29883576	38018	1
Vp025	1559	Picture	MorphF9_10_orig.jpg ; MorphF9_00_UPPER.jpg	29883642	0	1	7431	3	0	next	incorrect	3115
Vp025	1559	Response	1	29890935	7293	1
Vp025	1560	Picture	MorphM9_08_orig.jpg ; MorphM9_10_UPPER.jpg	29891073	0	2	9390	168	0	next	incorrect	3117
Vp025	1560	Response	1	29900455	9382	1
Vp025	1561	Picture	MorphM1_01_orig.jpg ; MorphM1_10_UPPER.jpg	29900463	0	166	14629	167	0	next	hit	3119
Vp025	1561	Response	2	29915015	14552	1
Vp025	1562	Picture	MorphF9_04_orig.jpg ; MorphF9_10_UPPER.jpg	29915092	0	1	14597	2	0	next	incorrect	3121
Vp025	1562	Response	1	29929575	14483	1
Vp025	1563	Picture	MorphM2_03_orig.jpg ; MorphM2_00_UPPER.jpg	29929689	0	1	8492	2	0	next	incorrect	3123
Vp025	1563	Response	1	29938055	8366	1
Vp025	1564	Picture	MorphF8_00_orig.jpg ; MorphF8_00_UPPER.jpg	29938181	0	1	9687	2	0	next	incorrect	3125
Vp025	1564	Response	1	29947735	9554	1
Vp025	1565	Picture	MorphM9_10_orig.jpg ; MorphM9_00_UPPER.jpg	29947868	0	1	9555	2	0	next	incorrect	3127
Vp025	1565	Response	1	29957335	9467	1
Vp025	1566	Picture	MorphF6_09_orig.jpg ; MorphF6_00_UPPER.jpg	29957423	0	1	10881	2	0	next	hit	3129
Vp025	1566	Response	2	29968215	10792	1
Vp025	1567	Picture	MorphF2_02_orig.jpg ; MorphF2_10_UPPER.jpg	29968304	0	1	10350	2	0	next	hit	3131
Vp025	1567	Response	2	29978535	10231	1
Vp025	1568	Picture	MorphM7_09_orig.jpg ; MorphM7_00_UPPER.jpg	29978654	0	1	8891	2	0	next	hit	3133
Vp025	1568	Response	2	29987414	8760	1
Vp025	1569	Picture	MorphM6_08_orig.jpg ; MorphM6_00_UPPER.jpg	29987545	0	1	8360	2	0	next	incorrect	3135
Vp025	1569	Response	1	29995814	8269	1
Vp025	1570	Picture	MorphM8_07_orig.jpg ; MorphM8_00_UPPER.jpg	29995905	0	1	32777	2	0	next	incorrect	3137
Vp025	1570	Response	1	30028534	32629	1
Vp025	1571	Picture	MorphM4_06_orig.jpg ; MorphM4_00_UPPER.jpg	30028682	0	1	8579	181	0	next	hit	3139
Vp025	1571	Response	2	30037254	8572	1
Vp025	1572	Picture	MorphF2_06_orig.jpg ; MorphF2_00_UPPER.jpg	30037261	0	180	9999	181	0	next	hit	3141
Vp025	1572	Response	2	30047174	9913	1
Vp025	1573	Picture	MorphM4_06_orig.jpg ; MorphM4_10_UPPER.jpg	30047260	0	1	7521	177	0	next	hit	3143
Vp025	1573	Response	2	30054774	7514	1
Vp025	1574	Picture	MorphM2_05_orig.jpg ; MorphM2_10_UPPER.jpg	30054781	0	176	16880	325	0	next	hit	3145
Vp025	1574	Response	2	30071654	16873	1
Vp025	1575	Picture	MorphF5_01_orig.jpg ; MorphF5_00_UPPER.jpg	30071661	0	149	10366	150	0	next	hit	3147
Vp025	1575	Response	2	30081894	10233	1
Vp025	1576	Picture	MorphF1_05_orig.jpg ; MorphF1_10_UPPER.jpg	30082027	0	1	11412	2	0	next	hit	3149
Vp025	1576	Response	2	30093334	11307	1
Vp025	1577	Picture	MorphF3_01_orig.jpg ; MorphF3_10_UPPER.jpg	30093439	0	1	34464	172	0	next	hit	3151
Vp025	1577	Response	2	30127893	34454	1
Vp025	1578	Picture	MorphM2_01_orig.jpg ; MorphM2_00_UPPER.jpg	30127903	0	171	7734	172	0	next	incorrect	3153
Vp025	1578	Response	1	30135493	7590	1
Vp025	1579	Picture	MorphF7_07_orig.jpg ; MorphF7_00_UPPER.jpg	30135637	0	1	24263	155	0	next	incorrect	3155
Vp025	1579	Response	1	30159893	24256	1
Vp025	1580	Picture	MorphF5_10_orig.jpg ; MorphF5_10_UPPER.jpg	30159900	0	154	8481	320	0	next	hit	3157
Vp025	1580	Response	2	30168373	8473	1
Vp025	1581	Picture	MorphM6_05_orig.jpg ; MorphM6_00_UPPER.jpg	30168381	0	166	34932	167	0	next	incorrect	3159
Vp025	1581	Response	1	30203173	34792	1
Vp025	1582	Picture	MorphF1_03_orig.jpg ; MorphF1_10_UPPER.jpg	30203313	0	1	7829	2	0	next	hit	3161
Vp025	1582	Response	2	30211012	7699	1
Vp025	1583	Picture	MorphF6_05_orig.jpg ; MorphF6_10_UPPER.jpg	30211142	0	1	12437	172	0	next	hit	3163
Vp025	1583	Response	2	30223572	12430	1
Vp025	1584	Picture	MorphF3_04_orig.jpg ; MorphF3_10_UPPER.jpg	30223579	0	171	13121	225	0	next	hit	3165
Vp025	1584	Response	2	30236692	13113	1
Vp025	1585	Picture	MorphM6_08_orig.jpg ; MorphM6_10_UPPER.jpg	30236700	0	54	91039	233	0	next	incorrect	3167
Vp025	1585	Response	1	30327731	91031	1
Vp025	1586	Picture	MorphF6_08_orig.jpg ; MorphF6_00_UPPER.jpg	30327739	0	179	6945	180	0	next	hit	3169
Vp025	1586	Response	2	30334611	6872	1
Vp025	1587	Picture	MorphF8_05_orig.jpg ; MorphF8_10_UPPER.jpg	30334684	0	1	19905	2	0	next	hit	3171
Vp025	1587	Response	2	30354451	19767	1
Vp025	1588	Picture	MorphM5_00_orig.jpg ; MorphM5_10_UPPER.jpg	30354589	0	1	8891	2	0	next	hit	3173
Vp025	1588	Response	2	30363331	8742	1
Vp025	1589	Picture	MorphF7_10_orig.jpg ; MorphF7_00_UPPER.jpg	30363480	0	1	25345	2	0	next	hit	3175
Vp025	1589	Response	2	30388691	25211	1
Vp025	1590	Picture	MorphF10_06_orig.jpg ; MorphF10_00_UPPER.jpg	30388825	0	1	13536	2	0	next	hit	3177
Vp025	1590	Response	2	30402291	13466	1
Vp025	1591	Picture	MorphM2_00_orig.jpg ; MorphM2_10_UPPER.jpg	30402361	0	1	13269	2	0	next	incorrect	3179
Vp025	1591	Response	1	30415490	13129	1
Vp025	1592	Picture	MorphF3_04_orig.jpg ; MorphF3_00_UPPER.jpg	30415630	0	1	5706	2	0	next	hit	3181
Vp025	1592	Response	2	30421250	5620	1
Vp025	1593	Picture	MorphF9_01_orig.jpg ; MorphF9_10_UPPER.jpg	30421336	0	1	9820	2	0	next	incorrect	3183
Vp025	1593	Response	1	30431090	9754	1
Vp025	1594	Picture	MorphF3_03_orig.jpg ; MorphF3_00_UPPER.jpg	30431156	0	1	12872	2	0	next	hit	3185
Vp025	1594	Response	2	30443890	12734	1
Vp025	1595	Picture	MorphM5_07_orig.jpg ; MorphM5_00_UPPER.jpg	30444028	0	1	9554	2	0	next	hit	3187
Vp025	1595	Response	2	30453490	9462	1
Vp025	1596	Picture	MorphF8_08_orig.jpg ; MorphF8_10_UPPER.jpg	30453582	0	1	11280	2	0	next	hit	3189
Vp025	1596	Response	2	30464770	11188	1
Vp025	1597	Picture	MorphF9_08_orig.jpg ; MorphF9_10_UPPER.jpg	30464862	0	1	11115	166	0	next	incorrect	3191
Vp025	1597	Response	1	30475970	11108	1
Vp025	1598	Picture	MorphM2_09_orig.jpg ; MorphM2_10_UPPER.jpg	30475977	0	165	13301	166	0	next	hit	3193
Vp025	1598	Response	2	30489170	13193	1
Vp025	1599	Picture	MorphF7_06_orig.jpg ; MorphF7_00_UPPER.jpg	30489278	0	1	14199	2	0	next	incorrect	3195
Vp025	1599	Response	1	30503410	14132	1
Vp025	1600	Picture	MorphF2_07_orig.jpg ; MorphF2_00_UPPER.jpg	30503477	0	1	10881	2	0	next	hit	3197
Vp025	1600	Response	2	30514210	10733	1
Vp025	1601	Picture	MorphF3_01_orig.jpg ; MorphF3_00_UPPER.jpg	30514358	0	1	7033	2	0	next	hit	3199
Vp025	1601	Response	2	30521249	6891	1
Vp025	1602	Picture	MorphM2_07_orig.jpg ; MorphM2_10_UPPER.jpg	30521391	0	1	11147	2	0	next	hit	3201
Vp025	1602	Response	2	30532449	11058	1
Vp025	1603	Picture	MorphM10_09_orig.jpg ; MorphM10_10_UPPER.jpg	30532538	0	1	9687	2	0	next	hit	3203
Vp025	1603	Response	2	30542129	9591	1
Vp025	1604	Picture	MorphF2_09_orig.jpg ; MorphF2_00_UPPER.jpg	30542225	0	1	10472	146	0	next	hit	3205
Vp025	1604	Response	2	30552689	10464	1
Vp025	1605	Picture	MorphM7_05_orig.jpg ; MorphM7_10_UPPER.jpg	30552697	0	145	8504	146	0	next	hit	3207
Vp025	1605	Response	2	30561089	8392	1
Vp025	1606	Picture	MorphF10_07_orig.jpg ; MorphF10_00_UPPER.jpg	30561201	0	1	10483	2	0	next	hit	3209
Vp025	1606	Response	2	30571569	10368	1
Vp025	1607	Picture	MorphF2_03_orig.jpg ; MorphF2_00_UPPER.jpg	30571684	0	1	10052	168	0	next	hit	3211
Vp025	1607	Response	2	30581729	10045	1
Vp025	1608	Picture	MorphM1_08_orig.jpg ; MorphM1_00_UPPER.jpg	30581736	0	167	11180	168	0	next	hit	3213
Vp025	1608	Response	2	30592849	11113	1
Vp025	1609	Picture	MorphM4_03_orig.jpg ; MorphM4_00_UPPER.jpg	30592916	0	1	8340	154	0	next	hit	3215
Vp025	1609	Response	2	30601249	8333	1
Vp025	1610	Picture	MorphF8_06_orig.jpg ; MorphF8_10_UPPER.jpg	30601256	0	153	10635	154	0	next	hit	3217
Vp025	1610	Response	2	30611809	10553	1
Vp025	1611	Picture	MorphF9_02_orig.jpg ; MorphF9_00_UPPER.jpg	30611891	0	1	11765	180	0	next	incorrect	3219
Vp025	1611	Response	1	30623649	11758	1
Vp025	1612	Picture	MorphF3_10_orig.jpg ; MorphF3_10_UPPER.jpg	30623656	0	179	9334	181	0	next	hit	3221
Vp025	1612	Response	2	30632848	9192	1
Vp025	1613	Picture	MorphM3_09_orig.jpg ; MorphM3_00_UPPER.jpg	30632990	0	2	11413	3	0	next	hit	3223
Vp025	1613	Response	2	30644288	11298	1
Vp025	1614	Picture	MorphM5_02_orig.jpg ; MorphM5_00_UPPER.jpg	30644403	0	1	9554	2	0	next	hit	3225
Vp025	1614	Response	2	30653888	9485	1
Vp025	1615	Picture	MorphM9_03_orig.jpg ; MorphM9_10_UPPER.jpg	30653957	0	1	20568	2	0	next	incorrect	3227
Vp025	1615	Response	1	30674448	20491	1
Vp025	1616	Picture	MorphM3_10_orig.jpg ; MorphM3_10_UPPER.jpg	30674525	0	1	9370	186	0	next	hit	3229
Vp025	1616	Response	2	30683888	9363	1
Vp025	1617	Picture	MorphM2_03_orig.jpg ; MorphM2_10_UPPER.jpg	30683895	0	185	11862	186	0	next	incorrect	3231
Vp025	1617	Response	1	30695648	11753	1
Vp025	1618	Picture	MorphM5_10_orig.jpg ; MorphM5_00_UPPER.jpg	30695757	0	1	7962	2	0	next	hit	3233
Vp025	1618	Response	2	30703648	7891	1
Vp025	1619	Picture	MorphM7_00_orig.jpg ; MorphM7_00_UPPER.jpg	30703719	0	1	7536	162	0	next	hit	3235
Vp025	1619	Response	2	30711248	7529	1
Vp025	1620	Picture	MorphM8_06_orig.jpg ; MorphM8_00_UPPER.jpg	30711255	0	161	15421	162	0	next	incorrect	3237
Vp025	1620	Response	1	30726528	15273	1
Vp025	1621	Picture	MorphM1_03_orig.jpg ; MorphM1_10_UPPER.jpg	30726676	0	1	8890	2	0	next	hit	3239
Vp025	1621	Response	2	30735487	8811	1
Vp025	1622	Picture	MorphM9_02_orig.jpg ; MorphM9_00_UPPER.jpg	30735566	0	1	8891	2	0	next	incorrect	3241
Vp025	1622	Response	1	30744367	8801	1
Vp025	1623	Picture	MorphM4_03_orig.jpg ; MorphM4_10_UPPER.jpg	30744457	0	1	18843	2	0	next	hit	3243
Vp025	1623	Response	2	30763167	18710	1
Vp025	1624	Picture	MorphM8_08_orig.jpg ; MorphM8_10_UPPER.jpg	30763300	0	1	27154	184	0	next	hit	3245
Vp025	1624	Response	2	30790447	27147	1
Vp025	1625	Picture	MorphM9_05_orig.jpg ; MorphM9_10_UPPER.jpg	30790454	0	183	11280	366	0	next	incorrect	3247
Vp025	1625	Response	1	30801727	11273	1
Vp025	1626	Picture	MorphM2_01_orig.jpg ; MorphM2_10_UPPER.jpg	30801734	0	183	32958	184	0	next	incorrect	3249
Vp025	1626	Response	1	30834606	32872	1
Vp025	1627	Picture	MorphM7_10_orig.jpg ; MorphM7_10_UPPER.jpg	30834692	0	1	13122	150	0	next	hit	3251
Vp025	1627	Response	2	30847806	13114	1
Vp025	1628	Picture	MorphF1_06_orig.jpg ; MorphF1_10_UPPER.jpg	30847814	0	149	12080	294	0	next	hit	3253
Vp025	1628	Response	2	30859886	12072	1
Vp025	1629	Picture	MorphM9_09_orig.jpg ; MorphM9_10_UPPER.jpg	30859894	0	145	18854	146	0	next	incorrect	3255
Vp025	1629	Response	1	30878606	18712	1
Vp025	1630	Picture	MorphF7_03_orig.jpg ; MorphF7_00_UPPER.jpg	30878748	0	1	36345	149	0	next	hit	3257
Vp025	1630	Response	2	30915086	36338	1
Vp025	1631	Picture	MorphM3_07_orig.jpg ; MorphM3_00_UPPER.jpg	30915093	0	148	9701	149	0	next	hit	3259
Vp025	1631	Response	2	30924686	9593	1
Vp025	1632	Picture	MorphF7_04_orig.jpg ; MorphF7_10_UPPER.jpg	30924794	0	1	14199	2	0	next	hit	3261
Vp025	1632	Response	2	30938845	14051	1
Vp025	1633	Picture	MorphF1_02_orig.jpg ; MorphF1_10_UPPER.jpg	30938993	0	1	19639	3	0	next	hit	3263
Vp025	1633	Response	2	30958525	19532	1
Vp025	1634	Picture	MorphF10_10_orig.jpg ; MorphF10_00_UPPER.jpg	30958632	0	2	11943	3	0	next	hit	3265
Vp025	1634	Response	2	30970445	11813	1
Vp025	1635	Picture	MorphF8_07_orig.jpg ; MorphF8_00_UPPER.jpg	30970575	0	1	53212	2	0	next	incorrect	3267
Vp025	1635	Response	1	31023645	53070	1
Vp025	1636	Picture	MorphF5_09_orig.jpg ; MorphF5_10_UPPER.jpg	31023787	0	1	7697	2	0	next	hit	3269
Vp025	1636	Response	2	31031405	7618	1
Vp025	1637	Picture	MorphM5_02_orig.jpg ; MorphM5_10_UPPER.jpg	31031484	0	1	16169	155	0	next	hit	3271
Vp025	1637	Response	2	31047645	16161	1
Vp025	1638	Picture	MorphF7_08_orig.jpg ; MorphF7_00_UPPER.jpg	31047653	0	154	11034	155	0	next	hit	3273
Vp025	1638	Response	2	31058604	10951	1
Vp025	1639	Picture	MorphF10_05_orig.jpg ; MorphF10_10_UPPER.jpg	31058687	0	1	7285	148	0	next	hit	3275
Vp025	1639	Response	2	31065964	7277	1
Vp025	1640	Picture	MorphM4_10_orig.jpg ; MorphM4_00_UPPER.jpg	31065972	0	147	8480	307	0	next	hit	3277
Vp025	1640	Response	2	31074444	8472	1
Vp025	1641	Picture	MorphF10_06_orig.jpg ; MorphF10_10_UPPER.jpg	31074452	0	160	7192	161	0	next	hit	3279
Vp025	1641	Response	2	31081564	7112	1
Vp025	1642	Picture	MorphM8_08_orig.jpg ; MorphM8_00_UPPER.jpg	31081644	0	1	9687	2	0	next	hit	3281
Vp025	1642	Response	2	31091244	9600	1
Vp025	1643	Picture	MorphF10_03_orig.jpg ; MorphF10_00_UPPER.jpg	31091331	0	1	20966	2	0	next	hit	3283
Vp025	1643	Response	2	31112204	20873	1
Vp025	1644	Picture	MorphM10_02_orig.jpg ; MorphM10_10_UPPER.jpg	31112297	0	1	7962	2	0	next	hit	3285
Vp025	1644	Response	2	31120124	7827	1
Vp025	1645	Picture	MorphM3_02_orig.jpg ; MorphM3_00_UPPER.jpg	31120259	0	1	8493	2	0	next	hit	3287
Vp025	1645	Response	2	31128604	8345	1
Vp025	1646	Picture	MorphM7_01_orig.jpg ; MorphM7_10_UPPER.jpg	31128752	0	1	12606	2	0	next	hit	3289
Vp025	1646	Response	2	31141244	12492	1
Vp025	1647	Picture	MorphM9_09_orig.jpg ; MorphM9_00_UPPER.jpg	31141358	0	1	12453	156	0	next	incorrect	3291
Vp025	1647	Response	1	31153804	12446	1
Vp025	1648	Picture	MorphM7_03_orig.jpg ; MorphM7_00_UPPER.jpg	31153811	0	155	9973	156	0	next	hit	3293
Vp025	1648	Response	2	31163723	9912	1
Vp025	1649	Picture	MorphM5_04_orig.jpg ; MorphM5_10_UPPER.jpg	31163784	0	1	9953	2	0	next	hit	3295
Vp025	1649	Response	2	31173643	9859	1
Vp025	1650	Picture	MorphM9_08_orig.jpg ; MorphM9_00_UPPER.jpg	31173737	0	1	9513	176	0	next	incorrect	3297
Vp025	1650	Response	1	31183243	9506	1
Vp025	1651	Picture	MorphF7_02_orig.jpg ; MorphF7_00_UPPER.jpg	31183250	0	175	13681	337	0	next	incorrect	3299
Vp025	1651	Response	1	31196923	13673	1
Vp025	1652	Picture	MorphF6_04_orig.jpg ; MorphF6_00_UPPER.jpg	31196931	0	162	16881	163	0	next	hit	3301
Vp025	1652	Response	2	31213723	16792	1
Vp025	1653	Picture	MorphM1_08_orig.jpg ; MorphM1_10_UPPER.jpg	31213812	0	1	9278	145	0	next	hit	3303
Vp025	1653	Response	2	31223083	9271	1
Vp025	1654	Picture	MorphF4_03_orig.jpg ; MorphF4_00_UPPER.jpg	31223090	0	144	20560	296	0	next	incorrect	3305
Vp025	1654	Response	1	31243643	20553	1
Vp025	1655	Picture	MorphM6_09_orig.jpg ; MorphM6_00_UPPER.jpg	31243650	0	152	34640	299	0	next	incorrect	3307
Vp025	1655	Response	1	31278282	34632	1
Vp025	1656	Picture	MorphM1_04_orig.jpg ; MorphM1_10_UPPER.jpg	31278290	0	147	6648	148	0	next	hit	3309
Vp025	1656	Response	2	31284842	6552	1
Vp025	1657	Picture	MorphM8_04_orig.jpg ; MorphM8_10_UPPER.jpg	31284938	0	1	8472	155	0	next	incorrect	3311
Vp025	1657	Response	1	31293402	8464	1
Vp025	1658	Picture	MorphM6_02_orig.jpg ; MorphM6_00_UPPER.jpg	31293410	0	154	7717	155	0	next	incorrect	3313
Vp025	1658	Response	1	31301002	7592	1
Vp025	1659	Picture	MorphF2_09_orig.jpg ; MorphF2_10_UPPER.jpg	31301127	0	1	6900	3	0	next	hit	3315
Vp025	1659	Response	2	31307881	6754	2
Vp025	1660	Picture	MorphM8_10_orig.jpg ; MorphM8_10_UPPER.jpg	31308027	0	2	33706	3	0	next	hit	3317
Vp025	1660	Response	2	31341642	33615	1
Vp025	1661	Picture	MorphF2_00_orig.jpg ; MorphF2_00_UPPER.jpg	31341733	0	1	13933	2	0	next	hit	3319
Vp025	1661	Response	2	31355562	13829	1
Vp025	1662	Picture	MorphF8_00_orig.jpg ; MorphF8_10_UPPER.jpg	31355666	0	1	14199	2	0	next	incorrect	3321
Vp025	1662	Response	1	31369801	14135	1
Vp025	1663	Picture	MorphM10_03_orig.jpg ; MorphM10_10_UPPER.jpg	31369865	0	1	12076	2	0	next	hit	3323
Vp025	1663	Response	2	31381801	11936	1
Vp025	1664	Picture	MorphM3_03_orig.jpg ; MorphM3_00_UPPER.jpg	31381941	0	1	16664	190	0	next	hit	3325
Vp025	1664	Response	2	31398601	16660	1
Vp025	1665	Picture	MorphF4_08_orig.jpg ; MorphF4_00_UPPER.jpg	31398605	0	189	47562	190	0	next	hit	3327
Vp025	1665	Response	2	31446041	47436	1
Vp025	1666	Picture	MorphF8_08_orig.jpg ; MorphF8_00_UPPER.jpg	31446167	0	1	6900	2	0	next	hit	3329
Vp025	1666	Response	2	31452921	6754	1
Vp025	1667	Picture	MorphF7_05_orig.jpg ; MorphF7_10_UPPER.jpg	31453067	0	1	7962	2	0	next	hit	3331
Vp025	1667	Response	2	31460921	7854	1
Vp025	1668	Picture	MorphM3_08_orig.jpg ; MorphM3_00_UPPER.jpg	31461029	0	1	9899	188	0	next	hit	3333
Vp025	1668	Response	2	31470921	9892	1
Vp025	1669	Picture	MorphM2_08_orig.jpg ; MorphM2_10_UPPER.jpg	31470928	0	187	8811	188	0	next	hit	3335
Vp025	1669	Response	2	31479640	8712	1
Vp025	1670	Picture	MorphF9_10_orig.jpg ; MorphF9_10_UPPER.jpg	31479739	0	1	19349	160	0	next	hit	3337
Vp025	1670	Response	2	31499080	19341	1
Vp025	1671	Picture	MorphM6_01_orig.jpg ; MorphM6_00_UPPER.jpg	31499088	0	159	8518	160	0	next	incorrect	3339
Vp025	1671	Response	1	31507480	8392	1
Vp025	1672	Picture	MorphF1_01_orig.jpg ; MorphF1_00_UPPER.jpg	31507606	0	1	14199	2	0	next	hit	3341
Vp025	1672	Response	2	31521720	14114	1
Vp025	1673	Picture	MorphF5_01_orig.jpg ; MorphF5_10_UPPER.jpg	31521805	0	1	5706	2	0	next	hit	3343
Vp025	1673	Response	2	31527400	5595	1
Vp025	1674	Picture	MorphF3_08_orig.jpg ; MorphF3_10_UPPER.jpg	31527511	0	1	9156	2	0	next	hit	3345
Vp025	1674	Response	2	31536520	9009	1
Vp025	1675	Picture	MorphM9_04_orig.jpg ; MorphM9_00_UPPER.jpg	31536667	0	1	10581	170	0	next	incorrect	3347
Vp025	1675	Response	1	31547240	10573	1
Vp025	1676	Picture	MorphM7_04_orig.jpg ; MorphM7_00_UPPER.jpg	31547248	0	169	9839	318	0	next	hit	3349
Vp025	1676	Response	2	31557080	9832	1
Vp025	1677	Picture	MorphM9_01_orig.jpg ; MorphM9_00_UPPER.jpg	31557087	0	149	9570	150	0	next	incorrect	3351
Vp025	1677	Response	1	31566520	9433	1
Vp025	1678	Picture	MorphM1_06_orig.jpg ; MorphM1_00_UPPER.jpg	31566657	0	1	10218	2	0	next	hit	3353
Vp025	1678	Response	2	31576760	10103	1
Vp025	1679	Picture	MorphF4_03_orig.jpg ; MorphF4_10_UPPER.jpg	31576875	0	1	12473	2	0	next	incorrect	3355
Vp025	1679	Response	1	31589239	12364	1
Vp025	1680	Picture	MorphF10_09_orig.jpg ; MorphF10_00_UPPER.jpg	31589348	0	1	8059	171	0	next	hit	3357
Vp025	1680	Response	2	31597400	8052	1
Vp025	1681	Picture	MorphF3_09_orig.jpg ; MorphF3_10_UPPER.jpg	31597407	0	170	6239	337	0	next	hit	3359
Vp025	1681	Response	2	31603639	6232	1
Vp025	1682	Picture	MorphM3_00_orig.jpg ; MorphM3_10_UPPER.jpg	31603646	0	167	9040	318	0	next	hit	3361
Vp025	1682	Response	2	31612679	9033	1
Vp025	1683	Picture	MorphF5_03_orig.jpg ; MorphF5_00_UPPER.jpg	31612686	0	151	11120	329	0	next	hit	3363
Vp025	1683	Response	2	31623799	11113	1
Vp025	1684	Picture	MorphM8_02_orig.jpg ; MorphM8_10_UPPER.jpg	31623806	0	178	10394	179	0	next	incorrect	3365
Vp025	1684	Response	1	31634119	10313	1
Vp025	1685	Picture	MorphM5_10_orig.jpg ; MorphM5_10_UPPER.jpg	31634200	0	1	7526	173	0	next	hit	3367
Vp025	1685	Response	2	31641719	7519	1
Vp025	1686	Picture	MorphF6_03_orig.jpg ; MorphF6_00_UPPER.jpg	31641726	0	172	12512	173	0	next	hit	3369
Vp025	1686	Response	2	31654119	12393	1
Vp025	1687	Picture	MorphF3_05_orig.jpg ; MorphF3_00_UPPER.jpg	31654238	0	1	7408	158	0	next	hit	3371
Vp025	1687	Response	2	31661639	7401	1
Vp025	1688	Picture	MorphM6_10_orig.jpg ; MorphM6_10_UPPER.jpg	31661646	0	157	10373	158	0	next	incorrect	3373
Vp025	1688	Response	1	31671959	10313	1
Vp025	1689	Picture	MorphM3_10_orig.jpg ; MorphM3_00_UPPER.jpg	31672019	0	1	9422	2	0	next	hit	3375
Vp025	1689	Response	2	31681319	9300	1
Vp025	1690	Picture	MorphM9_05_orig.jpg ; MorphM9_00_UPPER.jpg	31681441	0	1	17383	2	0	next	incorrect	3377
Vp025	1690	Response	1	31698678	17237	1
Vp025	1691	Picture	MorphM4_07_orig.jpg ; MorphM4_10_UPPER.jpg	31698824	0	1	11678	2	0	next	hit	3379
Vp025	1691	Response	2	31710438	11614	1
Vp025	1692	Picture	MorphM6_09_orig.jpg ; MorphM6_10_UPPER.jpg	31710502	0	1	19639	2	0	next	hit	3381
Vp025	1692	Response	2	31730038	19536	1
Vp025	1693	Picture	MorphF10_01_orig.jpg ; MorphF10_10_UPPER.jpg	31730141	0	1	11014	2	0	next	hit	3383
Vp025	1693	Response	2	31741078	10937	1
Vp025	1694	Picture	MorphM7_07_orig.jpg ; MorphM7_00_UPPER.jpg	31741155	0	1	18578	2	0	next	hit	3385
Vp025	1694	Response	2	31759638	18483	1
Vp025	1695	Picture	MorphF1_03_orig.jpg ; MorphF1_00_UPPER.jpg	31759733	0	1	19374	2	0	next	hit	3387
Vp025	1695	Response	2	31778998	19265	1
Vp025	1696	Picture	MorphM9_04_orig.jpg ; MorphM9_10_UPPER.jpg	31779107	0	1	13933	2	0	next	hit	3389
Vp025	1696	Response	2	31792917	13810	1
Vp025	1697	Picture	MorphM10_10_orig.jpg ; MorphM10_10_UPPER.jpg	31793040	0	1	7697	2	0	next	hit	3391
Vp025	1697	Response	2	31800597	7557	1
Vp025	1698	Picture	MorphM8_09_orig.jpg ; MorphM8_00_UPPER.jpg	31800737	0	1	26539	3	0	next	incorrect	3393
Vp025	1698	Response	1	31827157	26420	1
Vp025	1699	Picture	MorphF2_04_orig.jpg ; MorphF2_00_UPPER.jpg	31827276	0	2	7299	3	0	next	hit	3395
Vp025	1699	Response	2	31834437	7161	1
Vp025	1700	Picture	MorphF6_10_orig.jpg ; MorphF6_10_UPPER.jpg	31834575	0	1	13004	2	0	next	hit	3397
Vp025	1700	Response	2	31847477	12902	1
Vp025	1701	Picture	MorphM8_06_orig.jpg ; MorphM8_10_UPPER.jpg	31847579	0	1	12305	171	0	next	incorrect	3399
Vp025	1701	Response	1	31859877	12298	1
Vp025	1702	Picture	MorphF5_03_orig.jpg ; MorphF5_10_UPPER.jpg	31859884	0	170	16320	342	0	next	hit	3401
Vp025	1702	Response	2	31876197	16313	1
Vp025	1703	Picture	MorphF3_03_orig.jpg ; MorphF3_10_UPPER.jpg	31876204	0	172	8240	331	0	next	hit	3403
Vp025	1703	Response	2	31884437	8233	1
Vp025	1704	Picture	MorphM9_00_orig.jpg ; MorphM9_10_UPPER.jpg	31884444	0	159	8784	160	0	next	incorrect	3405
Vp025	1704	Response	1	31893157	8713	1
Vp025	1705	Picture	MorphF7_00_orig.jpg ; MorphF7_00_UPPER.jpg	31893228	0	1	9772	182	0	next	incorrect	3407
Vp025	1705	Response	1	31902996	9768	1
Vp025	1706	Picture	MorphM8_00_orig.jpg ; MorphM8_00_UPPER.jpg	31903000	0	181	10000	182	0	next	incorrect	3409
Vp025	1706	Response	1	31912916	9916	1
Vp025	1707	Picture	MorphF2_05_orig.jpg ; MorphF2_10_UPPER.jpg	31913000	0	1	9368	188	0	next	hit	3411
Vp025	1707	Response	2	31922356	9356	1
Vp025	1708	Picture	MorphF4_02_orig.jpg ; MorphF4_00_UPPER.jpg	31922368	0	187	10635	355	0	next	incorrect	3413
Vp025	1708	Response	1	31932996	10628	1
Vp025	1709	Picture	MorphF6_02_orig.jpg ; MorphF6_10_UPPER.jpg	31933003	0	168	11048	169	0	next	hit	3415
Vp025	1709	Response	2	31943956	10953	1
Vp025	1710	Picture	MorphM3_02_orig.jpg ; MorphM3_10_UPPER.jpg	31944051	0	1	8493	2	0	next	hit	3417
Vp025	1710	Response	2	31952436	8385	1
Vp025	1711	Picture	MorphF1_07_orig.jpg ; MorphF1_00_UPPER.jpg	31952544	0	1	8493	2	0	next	hit	3419
Vp025	1711	Response	2	31960916	8372	1
Vp025	1712	Picture	MorphF10_05_orig.jpg ; MorphF10_00_UPPER.jpg	31961037	0	1	11810	2	0	next	hit	3421
Vp025	1712	Response	2	31972756	11719	1
Vp025	1713	Picture	MorphF9_06_orig.jpg ; MorphF9_10_UPPER.jpg	31972847	0	1	15924	2	0	next	hit	3423
Vp025	1713	Response	2	31988676	15829	1
Vp025	1714	Picture	MorphM8_07_orig.jpg ; MorphM8_10_UPPER.jpg	31988771	0	1	20568	2	0	next	hit	3425
Vp025	1714	Response	2	32009235	20464	1
Vp025	1715	Picture	MorphF10_03_orig.jpg ; MorphF10_10_UPPER.jpg	32009339	0	1	14066	2	0	next	hit	3427
Vp025	1715	Response	2	32023315	13976	1
Vp025	1716	Picture	MorphF3_08_orig.jpg ; MorphF3_00_UPPER.jpg	32023405	0	1	12075	2	0	next	hit	3429
Vp025	1716	Response	2	32035395	11990	1
Vp025	1717	Picture	MorphM1_06_orig.jpg ; MorphM1_10_UPPER.jpg	32035480	0	1	14199	2	0	next	hit	3431
Vp025	1717	Response	2	32049555	14075	1
Vp025	1718	Picture	MorphM2_08_orig.jpg ; MorphM2_00_UPPER.jpg	32049679	0	1	10351	2	0	next	incorrect	3433
Vp025	1718	Response	1	32059955	10276	1
Vp025	1719	Picture	MorphM10_01_orig.jpg ; MorphM10_00_UPPER.jpg	32060030	0	1	11372	174	0	next	hit	3435
Vp025	1719	Response	2	32071395	11365	1
Vp025	1720	Picture	MorphM7_08_orig.jpg ; MorphM7_00_UPPER.jpg	32071402	0	173	9461	174	0	next	hit	3437
Vp025	1720	Response	2	32080755	9353	1
Vp025	1721	Picture	MorphF6_04_orig.jpg ; MorphF6_10_UPPER.jpg	32080863	0	1	10459	159	0	next	hit	3439
Vp025	1721	Response	2	32091315	10452	1
Vp025	1722	Picture	MorphM8_03_orig.jpg ; MorphM8_10_UPPER.jpg	32091322	0	158	13427	159	0	next	incorrect	3441
Vp025	1722	Response	1	32104674	13352	1
Vp025	1723	Picture	MorphF5_06_orig.jpg ; MorphF5_10_UPPER.jpg	32104749	0	1	10881	2	0	next	hit	3443
Vp025	1723	Response	2	32115554	10805	1
Vp025	1724	Picture	MorphF3_06_orig.jpg ; MorphF3_00_UPPER.jpg	32115630	0	1	33531	177	0	next	hit	3445
Vp025	1724	Response	2	32149154	33524	1
Vp025	1725	Picture	MorphM9_00_orig.jpg ; MorphM9_00_UPPER.jpg	32149161	0	176	14320	230	0	next	incorrect	3447
Vp025	1725	Response	1	32163474	14313	1
Vp025	1726	Picture	MorphF4_09_orig.jpg ; MorphF4_00_UPPER.jpg	32163481	0	54	22214	55	0	next	hit	3449
Vp025	1726	Response	2	32185634	22153	1
Vp025	1727	Picture	MorphM3_06_orig.jpg ; MorphM3_10_UPPER.jpg	32185695	0	1	17118	2	0	next	hit	3451
Vp025	1727	Response	2	32202673	16978	1
Vp025	1728	Picture	MorphM10_06_orig.jpg ; MorphM10_00_UPPER.jpg	32202813	0	1	20038	2	0	next	hit	3453
Vp025	1728	Response	2	32222753	19940	1
Vp025	1729	Picture	MorphF1_02_orig.jpg ; MorphF1_00_UPPER.jpg	32222851	0	1	30630	158	0	next	hit	3455
Vp025	1729	Response	2	32253473	30622	1
Vp025	1730	Picture	MorphF9_08_orig.jpg ; MorphF9_00_UPPER.jpg	32253481	0	157	9676	325	0	next	incorrect	3457
Vp025	1730	Response	1	32263153	9672	1
Vp025	1731	Picture	MorphM10_03_orig.jpg ; MorphM10_00_UPPER.jpg	32263157	0	168	13835	169	0	next	hit	3459
Vp025	1731	Response	2	32276913	13756	1
Vp025	1732	Picture	MorphM2_10_orig.jpg ; MorphM2_00_UPPER.jpg	32276992	0	1	11279	2	0	next	incorrect	3461
Vp025	1732	Response	1	32288193	11201	1
Vp025	1733	Picture	MorphM3_04_orig.jpg ; MorphM3_00_UPPER.jpg	32288271	0	1	14969	161	0	next	hit	3463
Vp025	1733	Response	2	32303233	14962	1
Vp025	1734	Picture	MorphM9_06_orig.jpg ; MorphM9_00_UPPER.jpg	32303240	0	160	9978	161	0	next	incorrect	3465
Vp025	1734	Response	1	32313073	9833	1
Vp025	1735	Picture	MorphM3_01_orig.jpg ; MorphM3_10_UPPER.jpg	32313218	0	1	12818	189	0	next	hit	3467
Vp025	1735	Response	2	32326032	12814	1
Vp025	1736	Picture	MorphF8_10_orig.jpg ; MorphF8_10_UPPER.jpg	32326036	0	188	31504	189	0	next	hit	3469
Vp025	1736	Response	2	32357472	31436	1
Vp025	1737	Picture	MorphF2_10_orig.jpg ; MorphF2_00_UPPER.jpg	32357540	0	1	36739	153	0	next	hit	3471
Vp025	1737	Response	2	32394272	36732	1
Vp025	1738	Picture	MorphM1_00_orig.jpg ; MorphM1_00_UPPER.jpg	32394279	0	152	10767	153	0	next	hit	3473
Vp025	1738	Response	2	32404912	10633	1
Vp025	1739	Picture	MorphM3_04_orig.jpg ; MorphM3_10_UPPER.jpg	32405046	0	1	14198	2	0	next	hit	3475
Vp025	1739	Response	2	32419152	14106	1
Vp025	1740	Picture	MorphM5_05_orig.jpg ; MorphM5_10_UPPER.jpg	32419244	0	1	52018	2	0	next	hit	3477
Vp025	1740	Response	2	32471151	51907	1
Vp025	1741	Picture	MorphF4_10_orig.jpg ; MorphF4_00_UPPER.jpg	32471262	0	1	10056	164	0	next	hit	3479
Vp025	1741	Response	2	32481311	10049	1
Vp025	1742	Picture	MorphM10_07_orig.jpg ; MorphM10_00_UPPER.jpg	32481318	0	163	11280	325	0	next	hit	3481
Vp025	1742	Response	2	32492591	11273	1
Vp025	1743	Picture	MorphM5_03_orig.jpg ; MorphM5_00_UPPER.jpg	32492598	0	162	13920	338	0	next	hit	3483
Vp025	1743	Response	2	32506511	13913	1
Vp025	1744	Picture	MorphM3_06_orig.jpg ; MorphM3_00_UPPER.jpg	32506518	0	176	12240	320	0	next	hit	3485
Vp025	1744	Response	2	32518751	12233	1
Vp025	1745	Picture	MorphM9_01_orig.jpg ; MorphM9_10_UPPER.jpg	32518758	0	144	14720	297	0	next	hit	3487
Vp025	1745	Response	2	32533471	14713	1
Vp025	1746	Picture	MorphF5_08_orig.jpg ; MorphF5_10_UPPER.jpg	32533478	0	153	10880	308	0	next	hit	3489
Vp025	1746	Response	2	32544350	10872	1
Vp025	1747	Picture	MorphF4_05_orig.jpg ; MorphF4_00_UPPER.jpg	32544358	0	155	15414	156	0	next	hit	3491
Vp025	1747	Response	2	32559630	15272	1
Vp025	1748	Picture	MorphF2_07_orig.jpg ; MorphF2_10_UPPER.jpg	32559772	0	1	12590	151	0	next	hit	3493
Vp025	1748	Response	2	32572350	12578	1
Vp025	1749	Picture	MorphF4_05_orig.jpg ; MorphF4_10_UPPER.jpg	32572362	0	150	11561	151	0	next	hit	3495
Vp025	1749	Response	2	32583790	11428	1
Vp025	1750	Picture	MorphF6_03_orig.jpg ; MorphF6_10_UPPER.jpg	32583923	0	1	16274	183	0	next	hit	3497
Vp025	1750	Response	2	32600190	16267	1
Vp025	1751	Picture	MorphF7_10_orig.jpg ; MorphF7_10_UPPER.jpg	32600197	0	182	12240	332	0	next	hit	3499
Vp025	1751	Response	2	32612430	12233	1
Vp025	1752	Picture	MorphF2_10_orig.jpg ; MorphF2_10_UPPER.jpg	32612437	0	150	10898	151	0	next	hit	3501
Vp025	1752	Response	2	32623230	10793	1
Vp025	1753	Picture	MorphM7_01_orig.jpg ; MorphM7_00_UPPER.jpg	32623335	0	1	12302	173	0	next	hit	3503
Vp025	1753	Response	2	32635630	12295	1
Vp025	1754	Picture	MorphM5_03_orig.jpg ; MorphM5_10_UPPER.jpg	32635637	0	172	9991	173	0	next	hit	3505
Vp025	1754	Response	2	32645549	9912	1
Vp025	1755	Picture	MorphF5_02_orig.jpg ; MorphF5_10_UPPER.jpg	32645628	0	1	9768	186	0	next	hit	3507
Vp025	1755	Response	2	32655389	9761	1
Vp025	1756	Picture	MorphF2_01_orig.jpg ; MorphF2_10_UPPER.jpg	32655396	0	185	14516	186	0	next	hit	3509
Vp025	1756	Response	2	32669789	14393	1
Vp025	1757	Picture	MorphF6_06_orig.jpg ; MorphF6_00_UPPER.jpg	32669912	0	1	17250	3	0	next	hit	3511
Vp025	1757	Response	2	32687069	17157	1
Vp025	1758	Picture	MorphF5_04_orig.jpg ; MorphF5_00_UPPER.jpg	32687162	0	2	10616	3	0	next	hit	3513
Vp025	1758	Response	2	32697629	10467	1
Vp025	1759	Picture	MorphM7_02_orig.jpg ; MorphM7_10_UPPER.jpg	32697778	0	1	10978	171	0	next	hit	3515
Vp025	1759	Response	2	32708749	10971	1
Vp025	1760	Picture	MorphF9_04_orig.jpg ; MorphF9_00_UPPER.jpg	32708756	0	170	11040	314	0	next	incorrect	3517
Vp025	1760	Response	1	32719789	11033	1
Vp025	1761	Picture	MorphM6_00_orig.jpg ; MorphM6_10_UPPER.jpg	32719796	0	144	14209	145	0	next	incorrect	3519
Vp025	1761	Response	1	32733869	14073	1
Vp025	1762	Picture	MorphM1_00_orig.jpg ; MorphM1_10_UPPER.jpg	32734005	0	1	8891	2	0	next	hit	3521
Vp025	1762	Response	2	32742748	8743	1
Vp025	1763	Picture	MorphF1_00_orig.jpg ; MorphF1_00_UPPER.jpg	32742896	0	1	10881	2	0	next	hit	3523
Vp025	1763	Response	2	32753628	10732	1
Vp025	1764	Picture	MorphM9_06_orig.jpg ; MorphM9_10_UPPER.jpg	32753777	0	1	24019	2	0	next	hit	3525
Vp025	1764	Response	2	32772748	18971	1
Vp025	1765	Picture	end_ins	32777796	5000	1	2203046	2	5000	next	other	0
Vp025	1765	Response	3	34974258	2201462	1
