# Supplementary material for: Categorical Perception of Fear and Anger Expressions in Whole, Masked and Composite Faces
Source: PLoS One. 2015 Aug 11;10(8):e0134790. doi: 10.1371/journal.pone.0134790 (PMC4532458; doi:10.1371/journal.pone.0134790)
Supplement: S1 Dataset — (ZIP) [file pone.0134790.s001.zip › Exp2/Vp024-Vp024_UpDown_Identification.log]

Scenario - 
Logfile written - 09/15/2014 18:14:07

Subject	Trial	Event Type	Code	Time	TTime	Uncertainty	Duration	Uncertainty	ReqTime	ReqDur	Stim Type	Pair Index

Vp024	1	Picture	instruction	-9867	0	1	288353	2	0	next	other	0
Vp024	1	Response	1	278374	288241	1
Vp024	2	Response	1	410292	131806	1
Vp024	3	Picture	MorphF1_01_orig.jpg ; MorphF1_00_UPPER.jpg	410301	0	221	605836	374	0	next	hit	5
Vp024	3	Response	2	1016126	605825	1
Vp024	4	Picture	MorphM8_02_orig.jpg ; MorphM8_00_UPPER.jpg	1016137	0	153	26798	313	0	next	incorrect	7
Vp024	4	Response	1	1042926	26789	1
Vp024	5	Picture	MorphF9_02_orig.jpg ; MorphF9_10_UPPER.jpg	1042935	0	160	75600	358	0	next	hit	9
Vp024	5	Response	2	1118526	75591	1
Vp024	6	Picture	MorphF2_07_orig.jpg ; MorphF2_10_UPPER.jpg	1118535	0	198	23950	199	0	next	hit	11
Vp024	6	Response	2	1142365	23830	1
Vp024	7	Picture	MorphM9_04_orig.jpg ; MorphM9_10_UPPER.jpg	1142485	0	1	28049	218	0	next	hit	13
Vp024	7	Response	2	1170525	28040	1
Vp024	8	Picture	MorphM3_05_orig.jpg ; MorphM3_00_UPPER.jpg	1170534	0	217	34640	429	0	next	hit	15
Vp024	8	Response	2	1205165	34631	1
Vp024	9	Picture	MorphM10_04_orig.jpg ; MorphM10_10_UPPER.jpg	1205174	0	212	16079	401	0	next	hit	17
Vp024	9	Response	2	1221245	16071	1
Vp024	10	Picture	MorphF3_10_orig.jpg ; MorphF3_10_UPPER.jpg	1221253	0	189	28585	191	0	next	hit	19
Vp024	10	Response	2	1249724	28471	1
Vp024	11	Picture	MorphF9_00_orig.jpg ; MorphF9_10_UPPER.jpg	1249838	0	2	27975	161	0	next	hit	21
Vp024	11	Response	2	1277804	27966	1
Vp024	12	Picture	MorphM6_02_orig.jpg ; MorphM6_10_UPPER.jpg	1277813	0	159	44081	160	0	next	incorrect	23
Vp024	12	Response	1	1321804	43991	1
Vp024	13	Picture	MorphM9_04_orig.jpg ; MorphM9_00_UPPER.jpg	1321894	0	1	38558	192	0	next	hit	25
Vp024	13	Response	2	1360443	38549	1
Vp024	14	Picture	MorphF6_03_orig.jpg ; MorphF6_10_UPPER.jpg	1360452	0	191	23360	377	0	next	incorrect	27
Vp024	14	Response	1	1383803	23351	1
Vp024	15	Picture	MorphM3_04_orig.jpg ; MorphM3_10_UPPER.jpg	1383812	0	186	14480	356	0	next	incorrect	29
Vp024	15	Response	1	1398283	14471	1
Vp024	16	Picture	MorphM6_06_orig.jpg ; MorphM6_00_UPPER.jpg	1398292	0	170	10079	346	0	next	incorrect	31
Vp024	16	Response	1	1408363	10071	1
Vp024	17	Picture	MorphF1_06_orig.jpg ; MorphF1_00_UPPER.jpg	1408371	0	176	17921	345	0	next	incorrect	33
Vp024	17	Response	1	1426283	17912	1
Vp024	18	Picture	MorphF6_05_orig.jpg ; MorphF6_00_UPPER.jpg	1426292	0	169	15279	319	0	next	incorrect	35
Vp024	18	Response	1	1441562	15270	1
Vp024	19	Picture	MorphF7_10_orig.jpg ; MorphF7_10_UPPER.jpg	1441571	0	150	13760	341	0	next	hit	37
Vp024	19	Response	2	1455322	13751	1
Vp024	20	Picture	MorphF6_06_orig.jpg ; MorphF6_00_UPPER.jpg	1455331	0	191	10541	192	0	next	incorrect	39
Vp024	20	Response	1	1465722	10391	1
Vp024	21	Picture	MorphM3_06_orig.jpg ; MorphM3_10_UPPER.jpg	1465872	0	1	30896	157	0	next	incorrect	41
Vp024	21	Response	1	1496762	30890	1
Vp024	22	Picture	MorphF4_10_orig.jpg ; MorphF4_00_UPPER.jpg	1496768	0	156	25203	322	0	next	incorrect	43
Vp024	22	Response	1	1521962	25194	1
Vp024	23	Picture	MorphF7_06_orig.jpg ; MorphF7_00_UPPER.jpg	1521971	0	166	26879	391	0	next	hit	45
Vp024	23	Response	2	1548841	26870	1
Vp024	24	Picture	MorphM1_07_orig.jpg ; MorphM1_00_UPPER.jpg	1548850	0	225	13280	439	0	next	incorrect	47
Vp024	24	Response	1	1562121	13271	1
Vp024	25	Picture	MorphM5_01_orig.jpg ; MorphM5_10_UPPER.jpg	1562130	0	214	25691	215	0	next	hit	49
Vp024	25	Response	2	1587721	25591	1
Vp024	26	Picture	MorphM10_03_orig.jpg ; MorphM10_00_UPPER.jpg	1587821	0	1	22625	202	0	next	incorrect	51
Vp024	26	Response	1	1610441	22620	1
Vp024	27	Picture	MorphF9_05_orig.jpg ; MorphF9_10_UPPER.jpg	1610446	0	201	19764	410	0	next	incorrect	53
Vp024	27	Response	1	1630201	19755	1
Vp024	28	Picture	MorphF8_01_orig.jpg ; MorphF8_10_UPPER.jpg	1630210	0	209	25686	210	0	next	incorrect	55
Vp024	28	Response	1	1655801	25591	1
Vp024	29	Picture	MorphF2_10_orig.jpg ; MorphF2_10_UPPER.jpg	1655896	0	1	9511	178	0	next	hit	57
Vp024	29	Response	2	1665400	9504	1
Vp024	30	Picture	MorphM3_06_orig.jpg ; MorphM3_00_UPPER.jpg	1665407	0	177	11682	349	0	next	incorrect	59
Vp024	30	Response	1	1677079	11672	2
Vp024	31	Picture	MorphF7_08_orig.jpg ; MorphF7_10_UPPER.jpg	1677089	0	172	37520	378	0	next	hit	61
Vp024	31	Response	2	1714600	37511	1
Vp024	32	Picture	MorphF4_00_orig.jpg ; MorphF4_10_UPPER.jpg	1714609	0	206	17840	353	0	next	incorrect	63
Vp024	32	Response	1	1732440	17831	1
Vp024	33	Picture	MorphM7_10_orig.jpg ; MorphM7_00_UPPER.jpg	1732449	0	147	20582	148	0	next	hit	65
Vp024	33	Response	2	1752920	20471	1
Vp024	34	Picture	MorphF7_02_orig.jpg ; MorphF7_00_UPPER.jpg	1753031	0	1	11677	3	0	next	incorrect	67
Vp024	34	Response	1	1764599	11568	1
Vp024	35	Picture	MorphF3_03_orig.jpg ; MorphF3_00_UPPER.jpg	1764708	0	2	13342	197	0	next	incorrect	69
Vp024	35	Response	1	1778040	13332	1
Vp024	36	Picture	MorphM5_03_orig.jpg ; MorphM5_00_UPPER.jpg	1778050	0	195	21691	196	0	next	incorrect	71
Vp024	36	Response	1	1799639	21589	1
Vp024	37	Picture	MorphM4_01_orig.jpg ; MorphM4_00_UPPER.jpg	1799741	0	1	19587	187	0	next	hit	73
Vp024	37	Response	2	1819319	19578	1
Vp024	38	Picture	MorphM1_08_orig.jpg ; MorphM1_10_UPPER.jpg	1819328	0	186	14880	354	0	next	hit	75
Vp024	38	Response	2	1834199	14871	1
Vp024	39	Picture	MorphF10_08_orig.jpg ; MorphF10_10_UPPER.jpg	1834208	0	168	27238	169	0	next	hit	77
Vp024	39	Response	2	1861319	27111	1
Vp024	40	Picture	MorphF5_02_orig.jpg ; MorphF5_00_UPPER.jpg	1861446	0	1	33001	175	0	next	incorrect	79
Vp024	40	Response	1	1894438	32992	1
Vp024	41	Picture	MorphF9_03_orig.jpg ; MorphF9_00_UPPER.jpg	1894447	0	174	22719	321	0	next	incorrect	81
Vp024	41	Response	1	1917158	22711	1
Vp024	42	Picture	MorphF8_02_orig.jpg ; MorphF8_10_UPPER.jpg	1917166	0	147	22439	148	0	next	incorrect	83
Vp024	42	Response	1	1939478	22312	1
Vp024	43	Picture	MorphF2_05_orig.jpg ; MorphF2_00_UPPER.jpg	1939605	0	1	17251	2	0	next	incorrect	85
Vp024	43	Response	1	1956758	17153	1
Vp024	44	Picture	MorphF3_05_orig.jpg ; MorphF3_10_UPPER.jpg	1956856	0	1	53345	2	0	next	hit	87
Vp024	44	Response	2	2010117	53261	1
Vp024	45	Picture	MorphM3_03_orig.jpg ; MorphM3_10_UPPER.jpg	2010201	0	1	40207	2	0	next	incorrect	89
Vp024	45	Response	1	2050277	40076	1
Vp024	46	Picture	MorphF10_03_orig.jpg ; MorphF10_10_UPPER.jpg	2050408	0	1	12076	2	0	next	hit	91
Vp024	46	Response	2	2062357	11949	1
Vp024	47	Picture	MorphM8_05_orig.jpg ; MorphM8_00_UPPER.jpg	2062484	0	1	11279	2	0	next	incorrect	93
Vp024	47	Response	1	2073636	11152	1
Vp024	48	Picture	MorphF2_06_orig.jpg ; MorphF2_10_UPPER.jpg	2073763	0	1	10682	201	0	next	hit	95
Vp024	48	Response	2	2084436	10673	1
Vp024	49	Picture	MorphF4_08_orig.jpg ; MorphF4_00_UPPER.jpg	2084445	0	200	29128	201	0	next	incorrect	97
Vp024	49	Response	1	2113476	29031	1
Vp024	50	Picture	MorphF7_00_orig.jpg ; MorphF7_00_UPPER.jpg	2113573	0	1	6068	171	0	next	incorrect	99
Vp024	50	Response	1	2119636	6063	1
Vp024	51	Picture	MorphM8_10_orig.jpg ; MorphM8_00_UPPER.jpg	2119641	0	170	28035	171	0	next	hit	101
Vp024	51	Response	2	2147556	27915	1
Vp024	52	Picture	MorphF5_07_orig.jpg ; MorphF5_00_UPPER.jpg	2147676	0	1	63007	160	0	next	hit	103
Vp024	52	Response	2	2210675	62999	1
Vp024	53	Picture	MorphM4_01_orig.jpg ; MorphM4_10_UPPER.jpg	2210683	0	159	59076	160	0	next	hit	105
Vp024	53	Response	2	2269635	58952	1
Vp024	54	Picture	MorphM9_02_orig.jpg ; MorphM9_00_UPPER.jpg	2269759	0	1	10881	2	0	next	hit	107
Vp024	54	Response	2	2280514	10755	1
Vp024	55	Picture	MorphM7_02_orig.jpg ; MorphM7_10_UPPER.jpg	2280640	0	1	79723	164	0	next	incorrect	109
Vp024	55	Response	1	2360354	79714	1
Vp024	56	Picture	MorphM4_06_orig.jpg ; MorphM4_10_UPPER.jpg	2360363	0	163	17943	164	0	next	incorrect	111
Vp024	56	Response	1	2378194	17831	1
Vp024	57	Picture	MorphM7_00_orig.jpg ; MorphM7_10_UPPER.jpg	2378306	0	1	33838	2	0	next	hit	113
Vp024	57	Response	2	2412033	33727	1
Vp024	58	Picture	MorphM6_04_orig.jpg ; MorphM6_10_UPPER.jpg	2412144	0	1	139599	2	0	next	incorrect	115
Vp024	58	Response	1	2551632	139488	1
Vp024	59	Picture	MorphF9_09_orig.jpg ; MorphF9_00_UPPER.jpg	2551743	0	1	10350	2	0	next	incorrect	117
Vp024	59	Response	1	2561952	10209	1
Vp024	60	Picture	MorphM1_04_orig.jpg ; MorphM1_00_UPPER.jpg	2562093	0	1	31981	2	0	next	incorrect	119
Vp024	60	Response	1	2593951	31858	1
Vp024	61	Picture	MorphM3_02_orig.jpg ; MorphM3_10_UPPER.jpg	2594074	0	1	22370	191	0	next	incorrect	121
Vp024	61	Response	1	2616428	22354	4
Vp024	62	Picture	MorphM8_06_orig.jpg ; MorphM8_10_UPPER.jpg	2616444	0	190	43846	191	0	next	incorrect	123
Vp024	62	Response	1	2660191	43747	1
Vp024	63	Picture	MorphF10_03_orig.jpg ; MorphF10_00_UPPER.jpg	2660290	0	1	43791	2	0	next	incorrect	125
Vp024	63	Response	1	2703951	43661	1
Vp024	64	Picture	MorphM7_09_orig.jpg ; MorphM7_10_UPPER.jpg	2704081	0	1	20278	159	0	next	incorrect	127
Vp024	64	Response	1	2724350	20269	1
Vp024	65	Picture	MorphF8_00_orig.jpg ; MorphF8_00_UPPER.jpg	2724359	0	158	11702	159	0	next	incorrect	129
Vp024	65	Response	1	2735950	11591	1
Vp024	66	Picture	MorphM9_05_orig.jpg ; MorphM9_00_UPPER.jpg	2736061	0	1	9258	166	0	next	incorrect	131
Vp024	66	Response	1	2745310	9249	1
Vp024	67	Picture	MorphM2_08_orig.jpg ; MorphM2_00_UPPER.jpg	2745319	0	165	14495	166	0	next	incorrect	133
Vp024	67	Response	1	2759710	14391	1
Vp024	68	Picture	MorphM5_04_orig.jpg ; MorphM5_10_UPPER.jpg	2759814	0	1	11264	150	0	next	incorrect	135
Vp024	68	Response	1	2771070	11256	1
Vp024	69	Picture	MorphM9_08_orig.jpg ; MorphM9_00_UPPER.jpg	2771078	0	149	7712	150	0	next	incorrect	137
Vp024	69	Response	1	2778670	7592	1
Vp024	70	Picture	MorphM6_00_orig.jpg ; MorphM6_00_UPPER.jpg	2778790	0	1	7166	2	0	next	incorrect	139
Vp024	70	Response	1	2785870	7080	1
Vp024	71	Picture	MorphF5_02_orig.jpg ; MorphF5_10_UPPER.jpg	2785956	0	1	25876	2	0	next	incorrect	141
Vp024	71	Response	1	2811710	25754	1
Vp024	72	Picture	MorphM7_03_orig.jpg ; MorphM7_10_UPPER.jpg	2811832	0	1	12341	2	0	next	hit	143
Vp024	72	Response	2	2824029	12197	1
Vp024	73	Picture	MorphM5_02_orig.jpg ; MorphM5_10_UPPER.jpg	2824173	0	1	11385	162	0	next	hit	145
Vp024	73	Response	2	2835549	11376	1
Vp024	74	Picture	MorphF6_04_orig.jpg ; MorphF6_10_UPPER.jpg	2835558	0	161	36720	359	0	next	incorrect	147
Vp024	74	Response	1	2872269	36711	1
Vp024	75	Picture	MorphM1_00_orig.jpg ; MorphM1_00_UPPER.jpg	2872278	0	198	18642	199	0	next	incorrect	149
Vp024	75	Response	1	2890829	18551	1
Vp024	76	Picture	MorphF2_10_orig.jpg ; MorphF2_00_UPPER.jpg	2890920	0	1	31038	148	0	next	incorrect	151
Vp024	76	Response	1	2921948	31028	1
Vp024	77	Picture	MorphM2_07_orig.jpg ; MorphM2_10_UPPER.jpg	2921958	0	147	15519	301	0	next	hit	153
Vp024	77	Response	2	2937468	15510	1
Vp024	78	Picture	MorphM9_01_orig.jpg ; MorphM9_10_UPPER.jpg	2937477	0	154	16956	337	0	next	incorrect	155
Vp024	78	Response	1	2954428	16951	1
Vp024	79	Picture	MorphM10_00_orig.jpg ; MorphM10_10_UPPER.jpg	2954433	0	183	27120	184	0	next	incorrect	157
Vp024	79	Response	1	2981468	27035	1
Vp024	80	Picture	MorphF6_05_orig.jpg ; MorphF6_10_UPPER.jpg	2981553	0	1	6635	2	0	next	incorrect	159
Vp024	80	Response	1	2988108	6555	1
Vp024	81	Picture	MorphM5_03_orig.jpg ; MorphM5_10_UPPER.jpg	2988188	0	1	10968	181	0	next	hit	161
Vp024	81	Response	2	2999148	10960	1
Vp024	82	Picture	MorphM2_04_orig.jpg ; MorphM2_10_UPPER.jpg	2999156	0	180	16368	181	0	next	incorrect	163
Vp024	82	Response	1	3015388	16232	1
Vp024	83	Picture	MorphF7_09_orig.jpg ; MorphF7_00_UPPER.jpg	3015524	0	1	14032	169	0	next	hit	165
Vp024	83	Response	2	3029547	14023	1
Vp024	84	Picture	MorphM1_09_orig.jpg ; MorphM1_10_UPPER.jpg	3029556	0	168	31680	371	0	next	incorrect	167
Vp024	84	Response	1	3061227	31671	1
Vp024	85	Picture	MorphM9_03_orig.jpg ; MorphM9_00_UPPER.jpg	3061236	0	203	9756	204	0	next	incorrect	169
Vp024	85	Response	1	3070907	9671	1
Vp024	86	Picture	MorphF7_08_orig.jpg ; MorphF7_00_UPPER.jpg	3070992	0	1	25438	175	0	next	incorrect	171
Vp024	86	Response	1	3096427	25435	1
Vp024	87	Picture	MorphM8_05_orig.jpg ; MorphM8_10_UPPER.jpg	3096430	0	174	8002	175	0	next	incorrect	173
Vp024	87	Response	1	3104347	7917	1
Vp024	88	Picture	MorphF5_04_orig.jpg ; MorphF5_00_UPPER.jpg	3104432	0	1	9156	2	0	next	incorrect	175
Vp024	88	Response	1	3113467	9035	1
Vp024	89	Picture	MorphF4_03_orig.jpg ; MorphF4_10_UPPER.jpg	3113588	0	1	20127	178	0	next	incorrect	177
Vp024	89	Response	1	3133706	20118	1
Vp024	90	Picture	MorphM5_06_orig.jpg ; MorphM5_00_UPPER.jpg	3133715	0	177	10320	385	0	next	incorrect	179
Vp024	90	Response	1	3144026	10311	1
Vp024	91	Picture	MorphM7_08_orig.jpg ; MorphM7_10_UPPER.jpg	3144035	0	208	14273	209	0	next	hit	181
Vp024	91	Response	2	3158186	14151	1
Vp024	92	Picture	MorphF7_10_orig.jpg ; MorphF7_00_UPPER.jpg	3158308	0	1	13882	186	0	next	incorrect	183
Vp024	92	Response	1	3172186	13878	1
Vp024	93	Picture	MorphM8_06_orig.jpg ; MorphM8_00_UPPER.jpg	3172190	0	185	6884	386	0	next	incorrect	185
Vp024	93	Response	1	3179066	6876	1
Vp024	94	Picture	MorphF9_04_orig.jpg ; MorphF9_10_UPPER.jpg	3179074	0	201	8800	360	0	next	incorrect	187
Vp024	94	Response	1	3187866	8792	1
Vp024	95	Picture	MorphM7_04_orig.jpg ; MorphM7_00_UPPER.jpg	3187874	0	159	11172	160	0	next	hit	189
Vp024	95	Response	2	3198906	11032	1
Vp024	96	Picture	MorphM3_08_orig.jpg ; MorphM3_00_UPPER.jpg	3199046	0	1	8758	2	0	next	incorrect	191
Vp024	96	Response	1	3207706	8660	1
Vp024	97	Picture	MorphM1_03_orig.jpg ; MorphM1_00_UPPER.jpg	3207804	0	1	21365	2	0	next	incorrect	193
Vp024	97	Response	1	3229066	21262	1
Vp024	98	Picture	MorphM8_10_orig.jpg ; MorphM8_10_UPPER.jpg	3229169	0	1	6465	172	0	next	incorrect	195
Vp024	98	Response	1	3235625	6456	1
Vp024	99	Picture	MorphF9_07_orig.jpg ; MorphF9_00_UPPER.jpg	3235634	0	171	6480	364	0	next	incorrect	197
Vp024	99	Response	1	3242105	6471	1
Vp024	100	Picture	MorphF6_07_orig.jpg ; MorphF6_10_UPPER.jpg	3242114	0	193	7092	194	0	next	incorrect	199
Vp024	100	Response	1	3249065	6951	1
Vp024	101	Picture	MorphF3_00_orig.jpg ; MorphF3_00_UPPER.jpg	3249206	0	1	8427	200	0	next	incorrect	201
Vp024	101	Response	1	3257625	8419	1
Vp024	102	Picture	MorphF5_01_orig.jpg ; MorphF5_00_UPPER.jpg	3257633	0	199	10018	200	0	next	incorrect	203
Vp024	102	Response	1	3267545	9912	1
Vp024	103	Picture	MorphF10_04_orig.jpg ; MorphF10_10_UPPER.jpg	3267651	0	1	9902	185	0	next	hit	205
Vp024	103	Response	2	3277545	9894	1
Vp024	104	Picture	MorphF3_02_orig.jpg ; MorphF3_00_UPPER.jpg	3277553	0	184	10932	185	0	next	incorrect	207
Vp024	104	Response	1	3288345	10792	1
Vp024	105	Picture	MorphM3_07_orig.jpg ; MorphM3_00_UPPER.jpg	3288485	0	1	7548	150	0	next	incorrect	209
Vp024	105	Response	1	3296025	7540	1
Vp024	106	Picture	MorphF10_06_orig.jpg ; MorphF10_10_UPPER.jpg	3296033	0	149	12560	345	0	next	incorrect	211
Vp024	106	Response	1	3308585	12552	1
Vp024	107	Picture	MorphF1_10_orig.jpg ; MorphF1_00_UPPER.jpg	3308593	0	196	24346	197	0	next	incorrect	213
Vp024	107	Response	1	3332825	24232	1
Vp024	108	Picture	MorphM1_10_orig.jpg ; MorphM1_00_UPPER.jpg	3332939	0	1	15494	166	0	next	incorrect	215
Vp024	108	Response	1	3348424	15485	1
Vp024	109	Picture	MorphM10_02_orig.jpg ; MorphM10_10_UPPER.jpg	3348433	0	165	15360	363	0	next	incorrect	217
Vp024	109	Response	1	3363784	15351	1
Vp024	110	Picture	MorphM3_01_orig.jpg ; MorphM3_00_UPPER.jpg	3363793	0	198	13600	199	0	next	incorrect	219
Vp024	110	Response	1	3377304	13511	1
Vp024	111	Picture	MorphF5_05_orig.jpg ; MorphF5_10_UPPER.jpg	3377393	0	1	28928	2	0	next	incorrect	221
Vp024	111	Response	1	3406184	28791	1
Vp024	112	Picture	MorphM7_05_orig.jpg ; MorphM7_10_UPPER.jpg	3406321	0	1	9687	2	0	next	hit	223
Vp024	112	Response	2	3415864	9543	1
Vp024	113	Picture	MorphM9_07_orig.jpg ; MorphM9_10_UPPER.jpg	3416008	0	1	6502	2	0	next	incorrect	225
Vp024	113	Response	1	3422424	6416	1
Vp024	114	Picture	MorphM2_02_orig.jpg ; MorphM2_00_UPPER.jpg	3422510	0	1	10616	2	0	next	incorrect	227
Vp024	114	Response	1	3432984	10474	1
Vp024	115	Picture	MorphM4_05_orig.jpg ; MorphM4_00_UPPER.jpg	3433126	0	1	7298	3	0	next	incorrect	229
Vp024	115	Response	1	3440343	7217	1
Vp024	116	Picture	MorphF5_04_orig.jpg ; MorphF5_10_UPPER.jpg	3440424	0	2	11926	153	0	next	incorrect	231
Vp024	116	Response	1	3452343	11919	1
Vp024	117	Picture	MorphM3_08_orig.jpg ; MorphM3_10_UPPER.jpg	3452350	0	151	7050	152	0	next	incorrect	233
Vp024	117	Response	1	3459303	6953	1
Vp024	118	Picture	MorphF10_00_orig.jpg ; MorphF10_00_UPPER.jpg	3459400	0	1	19507	2	0	next	incorrect	235
Vp024	118	Response	1	3478823	19423	1
Vp024	119	Picture	MorphF9_08_orig.jpg ; MorphF9_10_UPPER.jpg	3478907	0	1	6564	206	0	next	incorrect	237
Vp024	119	Response	1	3485463	6556	1
Vp024	120	Picture	MorphF2_09_orig.jpg ; MorphF2_10_UPPER.jpg	3485471	0	205	20720	391	0	next	hit	239
Vp024	120	Response	2	3506183	20712	1
Vp024	121	Picture	MorphM7_06_orig.jpg ; MorphM7_10_UPPER.jpg	3506191	0	186	12720	391	0	next	hit	241
Vp024	121	Response	2	3518903	12712	1
Vp024	122	Picture	MorphF1_08_orig.jpg ; MorphF1_00_UPPER.jpg	3518911	0	205	11881	206	0	next	incorrect	243
Vp024	122	Response	1	3530663	11752	1
Vp024	123	Picture	MorphM4_09_orig.jpg ; MorphM4_00_UPPER.jpg	3530792	0	1	9024	2	0	next	incorrect	245
Vp024	123	Response	1	3539703	8911	1
Vp024	124	Picture	MorphF2_00_orig.jpg ; MorphF2_00_UPPER.jpg	3539816	0	1	7815	149	0	next	incorrect	247
Vp024	124	Response	1	3547622	7806	1
Vp024	125	Picture	MorphF6_01_orig.jpg ; MorphF6_00_UPPER.jpg	3547631	0	148	7180	149	0	next	incorrect	249
Vp024	125	Response	1	3554662	7031	1
Vp024	126	Picture	MorphF1_02_orig.jpg ; MorphF1_10_UPPER.jpg	3554811	0	1	7780	183	0	next	incorrect	251
Vp024	126	Response	1	3562582	7771	1
Vp024	127	Picture	MorphM2_10_orig.jpg ; MorphM2_00_UPPER.jpg	3562591	0	182	6949	183	0	next	incorrect	253
Vp024	127	Response	1	3569462	6871	1
Vp024	128	Picture	MorphM7_03_orig.jpg ; MorphM7_00_UPPER.jpg	3569540	0	1	9820	2	0	next	hit	255
Vp024	128	Response	2	3579222	9682	1
Vp024	129	Picture	MorphF2_04_orig.jpg ; MorphF2_00_UPPER.jpg	3579360	0	1	6587	182	0	next	incorrect	257
Vp024	129	Response	1	3585942	6582	1
Vp024	130	Picture	MorphM6_03_orig.jpg ; MorphM6_00_UPPER.jpg	3585947	0	181	7611	183	0	next	incorrect	259
Vp024	130	Response	1	3593462	7515	1
Vp024	131	Picture	MorphF3_04_orig.jpg ; MorphF3_00_UPPER.jpg	3593558	0	2	13912	158	0	next	incorrect	261
Vp024	131	Response	1	3607462	13904	1
Vp024	132	Picture	MorphM1_01_orig.jpg ; MorphM1_00_UPPER.jpg	3607470	0	156	12894	157	0	next	incorrect	263
Vp024	132	Response	1	3620262	12792	1
Vp024	133	Picture	MorphM4_10_orig.jpg ; MorphM4_00_UPPER.jpg	3620364	0	1	10748	2	0	next	incorrect	265
Vp024	133	Response	1	3630982	10618	1
Vp024	134	Picture	MorphM10_09_orig.jpg ; MorphM10_00_UPPER.jpg	3631112	0	1	16322	2	0	next	hit	267
Vp024	134	Response	2	3647302	16190	1
Vp024	135	Picture	MorphF7_07_orig.jpg ; MorphF7_10_UPPER.jpg	3647434	0	1	5839	2	0	next	incorrect	269
Vp024	135	Response	1	3653141	5707	1
Vp024	136	Picture	MorphF4_01_orig.jpg ; MorphF4_00_UPPER.jpg	3653273	0	1	8997	161	0	next	incorrect	271
Vp024	136	Response	1	3662261	8988	1
Vp024	137	Picture	MorphF2_08_orig.jpg ; MorphF2_10_UPPER.jpg	3662270	0	160	12320	341	0	next	hit	273
Vp024	137	Response	2	3674581	12311	1
Vp024	138	Picture	MorphF9_01_orig.jpg ; MorphF9_10_UPPER.jpg	3674590	0	181	5599	336	0	next	incorrect	275
Vp024	138	Response	1	3680181	5591	1
Vp024	139	Picture	MorphF1_09_orig.jpg ; MorphF1_00_UPPER.jpg	3680189	0	155	10107	156	0	next	incorrect	277
Vp024	139	Response	1	3690181	9992	1
Vp024	140	Picture	MorphM7_00_orig.jpg ; MorphM7_00_UPPER.jpg	3690296	0	1	8492	2	0	next	hit	279
Vp024	140	Response	2	3698661	8365	1
Vp024	141	Picture	MorphF1_04_orig.jpg ; MorphF1_10_UPPER.jpg	3698788	0	1	6768	2	0	next	incorrect	281
Vp024	141	Response	1	3705461	6673	1
Vp024	142	Picture	MorphF8_04_orig.jpg ; MorphF8_10_UPPER.jpg	3705556	0	1	7962	2	0	next	incorrect	283
Vp024	142	Response	1	3713381	7825	1
Vp024	143	Picture	MorphF2_03_orig.jpg ; MorphF2_00_UPPER.jpg	3713518	0	1	7033	2	0	next	incorrect	285
Vp024	143	Response	1	3720421	6903	1
Vp024	144	Picture	MorphF8_09_orig.jpg ; MorphF8_10_UPPER.jpg	3720551	0	1	6237	2	0	next	incorrect	287
Vp024	144	Response	1	3726661	6110	1
Vp024	145	Picture	MorphM7_02_orig.jpg ; MorphM7_00_UPPER.jpg	3726788	0	1	10483	2	0	next	hit	289
Vp024	145	Response	2	3737141	10353	1
Vp024	146	Picture	MorphF7_00_orig.jpg ; MorphF7_10_UPPER.jpg	3737271	0	1	5441	2	0	next	incorrect	291
Vp024	146	Response	1	3742581	5310	1
Vp024	147	Picture	MorphM6_04_orig.jpg ; MorphM6_00_UPPER.jpg	3742712	0	1	6236	2	0	next	incorrect	293
Vp024	147	Response	1	3748821	6109	1
Vp024	148	Picture	MorphF2_00_orig.jpg ; MorphF2_10_UPPER.jpg	3748948	0	1	5043	2	0	next	incorrect	295
Vp024	148	Response	1	3753860	4912	1
Vp024	149	Picture	MorphM9_05_orig.jpg ; MorphM9_10_UPPER.jpg	3753991	0	1	5441	2	0	next	incorrect	297
Vp024	149	Response	1	3759300	5309	1
Vp024	150	Picture	MorphF6_09_orig.jpg ; MorphF6_10_UPPER.jpg	3759432	0	1	5971	2	0	next	incorrect	299
Vp024	150	Response	1	3765300	5868	1
Vp024	151	Picture	MorphF10_01_orig.jpg ; MorphF10_00_UPPER.jpg	3765403	0	1	26009	2	0	next	incorrect	301
Vp024	151	Response	1	3791300	25897	1
Vp024	152	Picture	MorphM10_01_orig.jpg ; MorphM10_10_UPPER.jpg	3791412	0	1	10881	2	0	next	hit	303
Vp024	152	Response	2	3802180	10768	1
Vp024	153	Picture	MorphM2_03_orig.jpg ; MorphM2_00_UPPER.jpg	3802293	0	1	5972	2	0	next	incorrect	305
Vp024	153	Response	1	3808180	5887	1
Vp024	154	Picture	MorphM3_09_orig.jpg ; MorphM3_10_UPPER.jpg	3808265	0	1	9952	2	0	next	incorrect	307
Vp024	154	Response	1	3818100	9835	1
Vp024	155	Picture	MorphF8_07_orig.jpg ; MorphF8_00_UPPER.jpg	3818217	0	1	10851	165	0	next	incorrect	309
Vp024	155	Response	1	3829060	10843	1
Vp024	156	Picture	MorphM9_09_orig.jpg ; MorphM9_10_UPPER.jpg	3829068	0	164	7679	345	0	next	incorrect	311
Vp024	156	Response	1	3836740	7672	1
Vp024	157	Picture	MorphF5_07_orig.jpg ; MorphF5_10_UPPER.jpg	3836747	0	181	14246	183	0	next	incorrect	313
Vp024	157	Response	1	3850900	14153	1
Vp024	158	Picture	MorphF10_08_orig.jpg ; MorphF10_00_UPPER.jpg	3850993	0	2	8891	3	0	next	incorrect	315
Vp024	158	Response	1	3859780	8787	1
Vp024	159	Picture	MorphM8_04_orig.jpg ; MorphM8_00_UPPER.jpg	3859884	0	1	5664	177	0	next	incorrect	317
Vp024	159	Response	1	3865539	5655	1
Vp024	160	Picture	MorphF5_03_orig.jpg ; MorphF5_10_UPPER.jpg	3865548	0	176	13578	177	0	next	incorrect	319
Vp024	160	Response	1	3878979	13431	1
Vp024	161	Picture	MorphM3_03_orig.jpg ; MorphM3_00_UPPER.jpg	3879126	0	1	11942	2	0	next	incorrect	321
Vp024	161	Response	1	3890979	11853	1
Vp024	162	Picture	MorphM2_05_orig.jpg ; MorphM2_10_UPPER.jpg	3891068	0	1	7359	207	0	next	incorrect	323
Vp024	162	Response	1	3898419	7351	1
Vp024	163	Picture	MorphF1_00_orig.jpg ; MorphF1_00_UPPER.jpg	3898427	0	206	8400	372	0	next	incorrect	325
Vp024	163	Response	1	3906819	8392	1
Vp024	164	Picture	MorphF7_06_orig.jpg ; MorphF7_10_UPPER.jpg	3906827	0	166	8658	167	0	next	hit	327
Vp024	164	Response	2	3915379	8552	1
Vp024	165	Picture	MorphF8_04_orig.jpg ; MorphF8_00_UPPER.jpg	3915485	0	1	8493	2	0	next	incorrect	329
Vp024	165	Response	1	3923859	8374	1
Vp024	166	Picture	MorphF4_08_orig.jpg ; MorphF4_10_UPPER.jpg	3923978	0	1	14849	148	0	next	hit	331
Vp024	166	Response	2	3938819	14841	1
Vp024	167	Picture	MorphF9_06_orig.jpg ; MorphF9_10_UPPER.jpg	3938827	0	147	7179	148	0	next	incorrect	333
Vp024	167	Response	1	3945859	7032	1
Vp024	168	Picture	MorphF2_01_orig.jpg ; MorphF2_00_UPPER.jpg	3946006	0	1	9023	2	0	next	incorrect	335
Vp024	168	Response	1	3954899	8893	1
Vp024	169	Picture	MorphF1_03_orig.jpg ; MorphF1_00_UPPER.jpg	3955029	0	1	6370	2	0	next	incorrect	337
Vp024	169	Response	1	3961299	6270	1
Vp024	170	Picture	MorphM6_03_orig.jpg ; MorphM6_10_UPPER.jpg	3961399	0	1	7961	3	0	next	incorrect	339
Vp024	170	Response	1	3969218	7819	1
Vp024	171	Picture	MorphF5_00_orig.jpg ; MorphF5_00_UPPER.jpg	3969360	0	2	10827	190	0	next	incorrect	341
Vp024	171	Response	1	3980178	10818	1
Vp024	172	Picture	MorphM6_05_orig.jpg ; MorphM6_00_UPPER.jpg	3980187	0	188	6822	189	0	next	incorrect	343
Vp024	172	Response	1	3986898	6711	1
Vp024	173	Picture	MorphM7_07_orig.jpg ; MorphM7_10_UPPER.jpg	3987009	0	1	7658	174	0	next	hit	345
Vp024	173	Response	2	3994658	7649	1
Vp024	174	Picture	MorphM8_03_orig.jpg ; MorphM8_10_UPPER.jpg	3994667	0	173	7205	174	0	next	incorrect	347
Vp024	174	Response	1	4001778	7111	1
Vp024	175	Picture	MorphM1_00_orig.jpg ; MorphM1_10_UPPER.jpg	4001872	0	1	22426	2	0	next	incorrect	349
Vp024	175	Response	1	4024178	22306	1
Vp024	176	Picture	MorphF8_03_orig.jpg ; MorphF8_00_UPPER.jpg	4024298	0	1	6369	2	0	next	incorrect	351
Vp024	176	Response	1	4030578	6280	1
Vp024	177	Picture	MorphM4_00_orig.jpg ; MorphM4_00_UPPER.jpg	4030667	0	1	6078	161	0	next	incorrect	353
Vp024	177	Response	1	4036738	6071	1
Vp024	178	Picture	MorphM7_05_orig.jpg ; MorphM7_00_UPPER.jpg	4036745	0	160	9124	352	0	next	hit	355
Vp024	178	Response	2	4045858	9113	1
Vp024	179	Picture	MorphM4_07_orig.jpg ; MorphM4_10_UPPER.jpg	4045869	0	192	6693	193	0	next	incorrect	357
Vp024	179	Response	1	4052418	6549	1
Vp024	180	Picture	MorphM2_01_orig.jpg ; MorphM2_10_UPPER.jpg	4052562	0	1	9555	2	0	next	incorrect	359
Vp024	180	Response	1	4062018	9456	1
Vp024	181	Picture	MorphF8_07_orig.jpg ; MorphF8_10_UPPER.jpg	4062117	0	1	32511	2	0	next	incorrect	361
Vp024	181	Response	1	4094497	32380	1
Vp024	182	Picture	MorphF7_02_orig.jpg ; MorphF7_10_UPPER.jpg	4094628	0	1	12436	172	0	next	incorrect	363
Vp024	182	Response	1	4107057	12429	1
Vp024	183	Picture	MorphM1_04_orig.jpg ; MorphM1_10_UPPER.jpg	4107064	0	171	8240	330	0	next	hit	365
Vp024	183	Response	2	4115297	8233	1
Vp024	184	Picture	MorphF6_03_orig.jpg ; MorphF6_00_UPPER.jpg	4115304	0	159	6262	160	0	next	incorrect	367
Vp024	184	Response	1	4121457	6153	1
Vp024	185	Picture	MorphM7_01_orig.jpg ; MorphM7_10_UPPER.jpg	4121566	0	1	19772	2	0	next	hit	369
Vp024	185	Response	2	4141217	19651	1
Vp024	186	Picture	MorphM8_09_orig.jpg ; MorphM8_10_UPPER.jpg	4141338	0	1	10483	2	0	next	incorrect	371
Vp024	186	Response	1	4151697	10359	1
Vp024	187	Picture	MorphM2_05_orig.jpg ; MorphM2_00_UPPER.jpg	4151821	0	1	7431	2	0	next	incorrect	373
Vp024	187	Response	1	4159137	7316	1
Vp024	188	Picture	MorphF5_08_orig.jpg ; MorphF5_00_UPPER.jpg	4159252	0	1	7812	152	0	next	incorrect	375
Vp024	188	Response	1	4167057	7805	1
Vp024	189	Picture	MorphM7_09_orig.jpg ; MorphM7_00_UPPER.jpg	4167064	0	151	9704	152	0	next	hit	377
Vp024	189	Response	2	4176657	9593	1
Vp024	190	Picture	MorphF6_00_orig.jpg ; MorphF6_00_UPPER.jpg	4176768	0	1	5656	185	0	next	incorrect	379
Vp024	190	Response	1	4182416	5648	1
Vp024	191	Picture	MorphF5_03_orig.jpg ; MorphF5_00_UPPER.jpg	4182424	0	184	17361	390	0	next	incorrect	381
Vp024	191	Response	1	4199776	17352	1
Vp024	192	Picture	MorphF8_06_orig.jpg ; MorphF8_10_UPPER.jpg	4199785	0	206	7371	207	0	next	incorrect	383
Vp024	192	Response	1	4207056	7271	1
Vp024	193	Picture	MorphM5_06_orig.jpg ; MorphM5_10_UPPER.jpg	4207156	0	1	20387	183	0	next	hit	385
Vp024	193	Response	2	4227536	20380	1
Vp024	194	Picture	MorphM1_07_orig.jpg ; MorphM1_10_UPPER.jpg	4227543	0	182	12080	360	0	next	hit	387
Vp024	194	Response	2	4239616	12073	1
Vp024	195	Picture	MorphF4_00_orig.jpg ; MorphF4_00_UPPER.jpg	4239623	0	178	11987	179	0	next	incorrect	389
Vp024	195	Response	1	4251536	11913	1
Vp024	196	Picture	MorphM4_00_orig.jpg ; MorphM4_10_UPPER.jpg	4251610	0	1	152869	2	0	next	incorrect	391
Vp024	196	Response	1	4404334	152724	1
Vp024	197	Picture	MorphM9_07_orig.jpg ; MorphM9_00_UPPER.jpg	4404479	0	1	12075	2	0	next	incorrect	393
Vp024	197	Response	1	4416414	11935	1
Vp024	198	Picture	MorphM5_09_orig.jpg ; MorphM5_10_UPPER.jpg	4416554	0	1	10427	59	0	next	hit	395
Vp024	198	Response	2	4426974	10420	1
Vp024	199	Picture	MorphF10_04_orig.jpg ; MorphF10_00_UPPER.jpg	4426981	0	58	45174	59	0	next	hit	397
Vp024	199	Response	2	4472014	45033	1
Vp024	200	Picture	MorphF8_03_orig.jpg ; MorphF8_10_UPPER.jpg	4472155	0	1	10186	166	0	next	hit	399
Vp024	200	Response	2	4482334	10179	1
Vp024	201	Picture	MorphF10_06_orig.jpg ; MorphF10_00_UPPER.jpg	4482341	0	165	9281	338	0	next	hit	401
Vp024	201	Response	2	4491614	9273	1
Vp024	202	Picture	MorphM6_09_orig.jpg ; MorphM6_10_UPPER.jpg	4491622	0	173	26000	355	0	next	incorrect	403
Vp024	202	Response	1	4517613	25991	1
Vp024	203	Picture	MorphM3_10_orig.jpg ; MorphM3_00_UPPER.jpg	4517622	0	182	7599	329	0	next	incorrect	405
Vp024	203	Response	1	4525213	7591	1
Vp024	204	Picture	MorphM1_05_orig.jpg ; MorphM1_10_UPPER.jpg	4525221	0	147	10081	298	0	next	hit	407
Vp024	204	Response	2	4535293	10072	1
Vp024	205	Picture	MorphM10_07_orig.jpg ; MorphM10_00_UPPER.jpg	4535302	0	151	9439	152	0	next	hit	409
Vp024	205	Response	2	4544653	9351	1
Vp024	206	Picture	MorphF4_04_orig.jpg ; MorphF4_10_UPPER.jpg	4544741	0	1	9952	2	0	next	hit	411
Vp024	206	Response	2	4554573	9832	1
Vp024	207	Picture	MorphF8_05_orig.jpg ; MorphF8_00_UPPER.jpg	4554693	0	1	13536	2	0	next	incorrect	413
Vp024	207	Response	1	4568093	13400	1
Vp024	208	Picture	MorphM2_00_orig.jpg ; MorphM2_00_UPPER.jpg	4568229	0	1	6369	2	0	next	incorrect	415
Vp024	208	Response	1	4574493	6264	1
Vp024	209	Picture	MorphM9_08_orig.jpg ; MorphM9_10_UPPER.jpg	4574598	0	1	6622	148	0	next	incorrect	417
Vp024	209	Response	1	4581213	6615	1
Vp024	210	Picture	MorphM3_07_orig.jpg ; MorphM3_10_UPPER.jpg	4581220	0	147	6480	316	0	next	incorrect	419
Vp024	210	Response	1	4587693	6473	1
Vp024	211	Picture	MorphM1_09_orig.jpg ; MorphM1_00_UPPER.jpg	4587700	0	169	8661	170	0	next	hit	421
Vp024	211	Response	2	4596252	8552	1
Vp024	212	Picture	MorphM5_01_orig.jpg ; MorphM5_00_UPPER.jpg	4596361	0	1	7818	146	0	next	hit	423
Vp024	212	Response	2	4604172	7811	1
Vp024	213	Picture	MorphM7_01_orig.jpg ; MorphM7_00_UPPER.jpg	4604179	0	145	7921	331	0	next	hit	425
Vp024	213	Response	2	4612092	7913	1
Vp024	214	Picture	MorphM8_09_orig.jpg ; MorphM8_00_UPPER.jpg	4612100	0	186	18895	187	0	next	incorrect	427
Vp024	214	Response	1	4630892	18792	1
Vp024	215	Picture	MorphM4_08_orig.jpg ; MorphM4_00_UPPER.jpg	4630995	0	1	8227	2	0	next	hit	429
Vp024	215	Response	2	4639132	8137	1
Vp024	216	Picture	MorphF2_09_orig.jpg ; MorphF2_00_UPPER.jpg	4639222	0	1	19507	2	0	next	incorrect	431
Vp024	216	Response	1	4658652	19430	1
Vp024	217	Picture	MorphM2_10_orig.jpg ; MorphM2_10_UPPER.jpg	4658729	0	1	8330	165	0	next	incorrect	433
Vp024	217	Response	1	4667052	8323	1
Vp024	218	Picture	MorphM4_10_orig.jpg ; MorphM4_10_UPPER.jpg	4667059	0	164	9053	165	0	next	hit	435
Vp024	218	Response	2	4676012	8953	1
Vp024	219	Picture	MorphF10_02_orig.jpg ; MorphF10_10_UPPER.jpg	4676112	0	1	12341	2	0	next	hit	437
Vp024	219	Response	2	4688332	12220	1
Vp024	220	Picture	MorphF5_06_orig.jpg ; MorphF5_00_UPPER.jpg	4688453	0	1	10749	2	0	next	incorrect	439
Vp024	220	Response	1	4699052	10599	1
Vp024	221	Picture	MorphF4_05_orig.jpg ; MorphF4_00_UPPER.jpg	4699202	0	1	24258	161	0	next	incorrect	441
Vp024	221	Response	1	4723451	24249	1
Vp024	222	Picture	MorphF7_01_orig.jpg ; MorphF7_00_UPPER.jpg	4723460	0	160	6720	367	0	next	incorrect	443
Vp024	222	Response	1	4730171	6711	1
Vp024	223	Picture	MorphF1_07_orig.jpg ; MorphF1_10_UPPER.jpg	4730180	0	207	37229	208	0	next	hit	445
Vp024	223	Response	2	4767291	37111	1
Vp024	224	Picture	MorphM9_10_orig.jpg ; MorphM9_10_UPPER.jpg	4767409	0	1	10049	171	0	next	hit	447
Vp024	224	Response	2	4777451	10042	1
Vp024	225	Picture	MorphM2_08_orig.jpg ; MorphM2_10_UPPER.jpg	4777458	0	170	9590	171	0	next	hit	449
Vp024	225	Response	2	4786971	9513	1
Vp024	226	Picture	MorphM1_03_orig.jpg ; MorphM1_10_UPPER.jpg	4787048	0	1	5972	2	0	next	hit	451
Vp024	226	Response	2	4792891	5843	1
Vp024	227	Picture	MorphM7_08_orig.jpg ; MorphM7_00_UPPER.jpg	4793020	0	1	4439	207	0	next	hit	453
Vp024	227	Response	2	4797451	4431	1
Vp024	228	Picture	MorphF3_06_orig.jpg ; MorphF3_10_UPPER.jpg	4797459	0	206	14139	207	0	next	hit	455
Vp024	228	Response	2	4811451	13992	1
Vp024	229	Picture	MorphF9_10_orig.jpg ; MorphF9_10_UPPER.jpg	4811598	0	1	18577	2	0	next	hit	457
Vp024	229	Response	2	4830090	18492	1
Vp024	230	Picture	MorphF3_08_orig.jpg ; MorphF3_00_UPPER.jpg	4830175	0	1	20569	2	0	next	incorrect	459
Vp024	230	Response	1	4850650	20475	1
Vp024	231	Picture	MorphM6_08_orig.jpg ; MorphM6_00_UPPER.jpg	4850744	0	1	22028	2	0	next	incorrect	461
Vp024	231	Response	1	4872650	21906	1
Vp024	232	Picture	MorphF3_02_orig.jpg ; MorphF3_10_UPPER.jpg	4872772	0	1	23620	2	0	next	incorrect	463
Vp024	232	Response	1	4896330	23558	1
Vp024	233	Picture	MorphM3_02_orig.jpg ; MorphM3_00_UPPER.jpg	4896392	0	1	20701	2	0	next	incorrect	465
Vp024	233	Response	1	4916970	20578	1
Vp024	234	Picture	MorphF7_05_orig.jpg ; MorphF7_00_UPPER.jpg	4917093	0	1	4845	199	0	next	incorrect	467
Vp024	234	Response	1	4921929	4836	1
Vp024	235	Picture	MorphM9_00_orig.jpg ; MorphM9_00_UPPER.jpg	4921938	0	198	5359	345	0	next	incorrect	469
Vp024	235	Response	1	4927289	5351	1
Vp024	236	Picture	MorphF2_06_orig.jpg ; MorphF2_00_UPPER.jpg	4927297	0	147	6914	148	0	next	incorrect	471
Vp024	236	Response	1	4934089	6792	1
Vp024	237	Picture	MorphF10_07_orig.jpg ; MorphF10_00_UPPER.jpg	4934211	0	1	9087	204	0	next	hit	473
Vp024	237	Response	2	4943289	9078	1
Vp024	238	Picture	MorphF3_09_orig.jpg ; MorphF3_10_UPPER.jpg	4943298	0	203	25680	204	0	next	hit	475
Vp024	238	Response	2	4968889	25591	1
Vp024	239	Picture	MorphM5_07_orig.jpg ; MorphM5_00_UPPER.jpg	4968978	0	1	10881	2	0	next	hit	477
Vp024	239	Response	2	4979769	10791	1
Vp024	240	Picture	MorphF4_07_orig.jpg ; MorphF4_00_UPPER.jpg	4979859	0	1	18557	156	0	next	incorrect	479
Vp024	240	Response	1	4998409	18550	1
Vp024	241	Picture	MorphF2_01_orig.jpg ; MorphF2_10_UPPER.jpg	4998416	0	155	9575	156	0	next	incorrect	481
Vp024	241	Response	1	5007849	9433	1
Vp024	242	Picture	MorphF9_01_orig.jpg ; MorphF9_00_UPPER.jpg	5007991	0	1	13801	2	0	next	incorrect	483
Vp024	242	Response	1	5021689	13698	1
Vp024	243	Picture	MorphM8_07_orig.jpg ; MorphM8_10_UPPER.jpg	5021792	0	1	23753	2	0	next	hit	485
Vp024	243	Response	2	5045448	23656	1
Vp024	244	Picture	MorphF1_04_orig.jpg ; MorphF1_00_UPPER.jpg	5045545	0	1	28928	2	0	next	hit	487
Vp024	244	Response	2	5074408	28863	1
Vp024	245	Picture	MorphM8_04_orig.jpg ; MorphM8_10_UPPER.jpg	5074473	0	1	24549	2	0	next	incorrect	489
Vp024	245	Response	1	5098888	24415	1
Vp024	246	Picture	MorphM9_03_orig.jpg ; MorphM9_10_UPPER.jpg	5099022	0	1	7394	172	0	next	incorrect	491
Vp024	246	Response	1	5106408	7386	1
Vp024	247	Picture	MorphM2_06_orig.jpg ; MorphM2_00_UPPER.jpg	5106416	0	171	9061	172	0	next	incorrect	493
Vp024	247	Response	1	5115368	8952	1
Vp024	248	Picture	MorphM10_10_orig.jpg ; MorphM10_00_UPPER.jpg	5115477	0	1	13933	2	0	next	hit	495
Vp024	248	Response	2	5129288	13811	1
Vp024	249	Picture	MorphF6_10_orig.jpg ; MorphF6_00_UPPER.jpg	5129410	0	1	10846	170	0	next	incorrect	497
Vp024	249	Response	1	5140247	10837	1
Vp024	250	Picture	MorphM8_00_orig.jpg ; MorphM8_00_UPPER.jpg	5140256	0	169	35679	355	0	next	incorrect	499
Vp024	250	Response	1	5175927	35671	1
Vp024	251	Picture	MorphM6_05_orig.jpg ; MorphM6_10_UPPER.jpg	5175935	0	186	12659	187	0	next	incorrect	501
Vp024	251	Response	1	5188487	12552	1
Vp024	252	Picture	MorphF3_04_orig.jpg ; MorphF3_10_UPPER.jpg	5188594	0	1	9527	162	0	next	hit	503
Vp024	252	Response	2	5198087	9493	1
Vp024	253	Picture	MorphF4_02_orig.jpg ; MorphF4_10_UPPER.jpg	5198121	0	161	15155	162	0	next	incorrect	505
Vp024	253	Response	1	5213127	15006	1
Vp024	254	Picture	MorphF7_03_orig.jpg ; MorphF7_10_UPPER.jpg	5213276	0	1	9378	178	0	next	incorrect	507
Vp024	254	Response	1	5222647	9371	1
Vp024	255	Picture	MorphM9_09_orig.jpg ; MorphM9_00_UPPER.jpg	5222654	0	177	6147	179	0	next	incorrect	509
Vp024	255	Response	1	5228727	6073	1
Vp024	256	Picture	MorphM2_07_orig.jpg ; MorphM2_00_UPPER.jpg	5228801	0	2	6901	3	0	next	incorrect	511
Vp024	256	Response	1	5235606	6805	1
Vp024	257	Picture	MorphM1_02_orig.jpg ; MorphM1_10_UPPER.jpg	5235702	0	1	9952	2	0	next	hit	513
Vp024	257	Response	2	5245526	9824	1
Vp024	258	Picture	MorphF8_05_orig.jpg ; MorphF8_10_UPPER.jpg	5245654	0	1	13535	2	0	next	hit	515
Vp024	258	Response	2	5259046	13392	1
Vp024	259	Picture	MorphM5_05_orig.jpg ; MorphM5_00_UPPER.jpg	5259189	0	1	10218	2	0	next	hit	517
Vp024	259	Response	2	5269286	10097	1
Vp024	260	Picture	MorphM10_08_orig.jpg ; MorphM10_00_UPPER.jpg	5269407	0	1	12341	2	0	next	hit	519
Vp024	260	Response	2	5281686	12279	1
Vp024	261	Picture	MorphF8_06_orig.jpg ; MorphF8_00_UPPER.jpg	5281748	0	1	6768	2	0	next	hit	521
Vp024	261	Response	2	5288406	6658	1
Vp024	262	Picture	MorphF6_08_orig.jpg ; MorphF6_00_UPPER.jpg	5288516	0	1	9687	2	0	next	incorrect	523
Vp024	262	Response	1	5298086	9570	1
Vp024	263	Picture	MorphF3_06_orig.jpg ; MorphF3_00_UPPER.jpg	5298203	0	1	17914	2	0	next	incorrect	525
Vp024	263	Response	1	5316006	17803	1
Vp024	264	Picture	MorphF6_09_orig.jpg ; MorphF6_00_UPPER.jpg	5316117	0	1	10881	2	0	next	incorrect	527
Vp024	264	Response	1	5326886	10769	1
Vp024	265	Picture	MorphM5_00_orig.jpg ; MorphM5_00_UPPER.jpg	5326998	0	1	27336	2	0	next	incorrect	529
Vp024	265	Response	1	5354245	27247	1
Vp024	266	Picture	MorphF4_06_orig.jpg ; MorphF4_10_UPPER.jpg	5354334	0	1	13535	2	0	next	hit	531
Vp024	266	Response	2	5367765	13431	1
Vp024	267	Picture	MorphF10_07_orig.jpg ; MorphF10_10_UPPER.jpg	5367869	0	1	5839	2	0	next	hit	533
Vp024	267	Response	2	5373605	5736	1
Vp024	268	Picture	MorphF3_05_orig.jpg ; MorphF3_00_UPPER.jpg	5373708	0	1	13005	2	0	next	incorrect	535
Vp024	268	Response	1	5386565	12857	1
Vp024	269	Picture	MorphM1_10_orig.jpg ; MorphM1_10_UPPER.jpg	5386713	0	1	12473	2	0	next	incorrect	537
Vp024	269	Response	1	5399045	12332	1
Vp024	270	Picture	MorphF8_08_orig.jpg ; MorphF8_10_UPPER.jpg	5399186	0	1	17226	160	0	next	hit	539
Vp024	270	Response	2	5416405	17219	1
Vp024	271	Picture	MorphF9_10_orig.jpg ; MorphF9_00_UPPER.jpg	5416412	0	159	12161	365	0	next	incorrect	541
Vp024	271	Response	1	5428565	12153	1
Vp024	272	Picture	MorphF10_05_orig.jpg ; MorphF10_10_UPPER.jpg	5428573	0	206	13608	207	0	next	hit	543
Vp024	272	Response	2	5442085	13512	1
Vp024	273	Picture	MorphF4_03_orig.jpg ; MorphF4_00_UPPER.jpg	5442181	0	1	9554	2	0	next	incorrect	545
Vp024	273	Response	1	5451604	9423	1
Vp024	274	Picture	MorphM8_02_orig.jpg ; MorphM8_10_UPPER.jpg	5451735	0	1	11797	148	0	next	incorrect	547
Vp024	274	Response	1	5463524	11789	1
Vp024	275	Picture	MorphM10_10_orig.jpg ; MorphM10_10_UPPER.jpg	5463532	0	147	6515	148	0	next	hit	549
Vp024	275	Response	2	5469924	6392	1
Vp024	276	Picture	MorphF8_09_orig.jpg ; MorphF8_00_UPPER.jpg	5470047	0	1	16044	147	0	next	hit	551
Vp024	276	Response	2	5486084	16037	1
Vp024	277	Picture	MorphF2_05_orig.jpg ; MorphF2_10_UPPER.jpg	5486091	0	146	38080	297	0	next	hit	553
Vp024	277	Response	2	5524164	38073	1
Vp024	278	Picture	MorphF1_10_orig.jpg ; MorphF1_10_UPPER.jpg	5524171	0	151	22400	328	0	next	hit	555
Vp024	278	Response	2	5546564	22393	1
Vp024	279	Picture	MorphM5_02_orig.jpg ; MorphM5_00_UPPER.jpg	5546571	0	177	9841	333	0	next	hit	557
Vp024	279	Response	2	5556403	9832	1
Vp024	280	Picture	MorphM8_01_orig.jpg ; MorphM8_00_UPPER.jpg	5556412	0	156	10505	157	0	next	incorrect	559
Vp024	280	Response	1	5566803	10391	1
Vp024	281	Picture	MorphM6_07_orig.jpg ; MorphM6_00_UPPER.jpg	5566917	0	1	8758	2	0	next	incorrect	561
Vp024	281	Response	1	5575603	8686	1
Vp024	282	Picture	MorphM8_07_orig.jpg ; MorphM8_00_UPPER.jpg	5575675	0	1	6733	170	0	next	incorrect	563
Vp024	282	Response	1	5582403	6728	1
Vp024	283	Picture	MorphF10_09_orig.jpg ; MorphF10_10_UPPER.jpg	5582408	0	169	7466	170	0	next	hit	565
Vp024	283	Response	2	5589763	7355	1
Vp024	284	Picture	MorphF7_01_orig.jpg ; MorphF7_10_UPPER.jpg	5589874	0	1	8758	2	0	next	incorrect	567
Vp024	284	Response	1	5598563	8689	1
Vp024	285	Picture	MorphM9_10_orig.jpg ; MorphM9_00_UPPER.jpg	5598632	0	1	8738	155	0	next	incorrect	569
Vp024	285	Response	1	5607363	8731	1
Vp024	286	Picture	MorphF3_00_orig.jpg ; MorphF3_10_UPPER.jpg	5607370	0	154	15413	155	0	next	incorrect	571
Vp024	286	Response	1	5622643	15273	1
Vp024	287	Picture	MorphM1_08_orig.jpg ; MorphM1_00_UPPER.jpg	5622783	0	1	9387	170	0	next	hit	573
Vp024	287	Response	2	5632163	9380	1
Vp024	288	Picture	MorphF9_08_orig.jpg ; MorphF9_00_UPPER.jpg	5632170	0	169	13570	170	0	next	incorrect	575
Vp024	288	Response	1	5645603	13433	1
Vp024	289	Picture	MorphF4_05_orig.jpg ; MorphF4_10_UPPER.jpg	5645740	0	1	18111	203	0	next	incorrect	577
Vp024	289	Response	1	5663843	18103	1
Vp024	290	Picture	MorphM4_04_orig.jpg ; MorphM4_10_UPPER.jpg	5663851	0	202	15196	203	0	next	hit	579
Vp024	290	Response	2	5678962	15111	1
Vp024	291	Picture	MorphF9_07_orig.jpg ; MorphF9_10_UPPER.jpg	5679047	0	1	26407	2	0	next	hit	581
Vp024	291	Response	2	5705362	26315	1
Vp024	292	Picture	MorphM4_08_orig.jpg ; MorphM4_10_UPPER.jpg	5705454	0	1	11515	165	0	next	hit	583
Vp024	292	Response	2	5716962	11508	1
Vp024	293	Picture	MorphF6_04_orig.jpg ; MorphF6_00_UPPER.jpg	5716969	0	164	128880	166	0	next	incorrect	585
Vp024	293	Response	1	5845761	128792	1
Vp024	294	Picture	MorphF7_05_orig.jpg ; MorphF7_10_UPPER.jpg	5845849	0	2	12159	185	0	next	hit	587
Vp024	294	Response	2	5858001	12152	1
Vp024	295	Picture	MorphM1_05_orig.jpg ; MorphM1_00_UPPER.jpg	5858008	0	183	95040	338	0	next	hit	589
Vp024	295	Response	2	5953040	95032	1
Vp024	296	Picture	MorphF8_08_orig.jpg ; MorphF8_00_UPPER.jpg	5953048	0	155	43945	156	0	next	hit	591
Vp024	296	Response	2	5996879	43831	1
Vp024	297	Picture	MorphM1_06_orig.jpg ; MorphM1_00_UPPER.jpg	5996993	0	1	28265	2	0	next	incorrect	593
Vp024	297	Response	1	6025119	28126	1
Vp024	298	Picture	MorphF10_01_orig.jpg ; MorphF10_10_UPPER.jpg	6025258	0	1	9819	2	0	next	hit	595
Vp024	298	Response	2	6034959	9701	1
Vp024	299	Picture	MorphM5_04_orig.jpg ; MorphM5_00_UPPER.jpg	6035077	0	1	37421	2	0	next	incorrect	597
Vp024	299	Response	1	6072399	37322	1
Vp024	300	Picture	MorphF2_02_orig.jpg ; MorphF2_00_UPPER.jpg	6072498	0	1	17251	2	0	next	incorrect	599
Vp024	300	Response	1	6089678	17180	1
Vp024	301	Picture	MorphF6_10_orig.jpg ; MorphF6_10_UPPER.jpg	6089749	0	1	17858	191	0	next	hit	601
Vp024	301	Response	2	6107598	17849	1
Vp024	302	Picture	MorphF7_04_orig.jpg ; MorphF7_10_UPPER.jpg	6107607	0	190	10479	384	0	next	hit	603
Vp024	302	Response	2	6118078	10471	1
Vp024	303	Picture	MorphF5_10_orig.jpg ; MorphF5_00_UPPER.jpg	6118086	0	194	48079	346	0	next	incorrect	605
Vp024	303	Response	1	6166158	48072	1
Vp024	304	Picture	MorphM6_09_orig.jpg ; MorphM6_00_UPPER.jpg	6166165	0	152	10562	358	0	next	incorrect	607
Vp024	304	Response	1	6176718	10553	1
Vp024	305	Picture	MorphF3_01_orig.jpg ; MorphF3_10_UPPER.jpg	6176727	0	206	15332	208	0	next	incorrect	609
Vp024	305	Response	1	6191917	15190	1
Vp024	306	Picture	MorphM3_00_orig.jpg ; MorphM3_00_UPPER.jpg	6192059	0	2	13464	207	0	next	incorrect	611
Vp024	306	Response	1	6205517	13458	1
Vp024	307	Picture	MorphF4_09_orig.jpg ; MorphF4_10_UPPER.jpg	6205523	0	205	9228	206	0	next	hit	613
Vp024	307	Response	2	6214637	9114	1
Vp024	308	Picture	MorphF6_01_orig.jpg ; MorphF6_10_UPPER.jpg	6214751	0	1	12341	2	0	next	hit	615
Vp024	308	Response	2	6226957	12206	1
Vp024	309	Picture	MorphM6_10_orig.jpg ; MorphM6_10_UPPER.jpg	6227092	0	1	58653	2	0	next	incorrect	617
Vp024	309	Response	1	6285597	58505	1
Vp024	310	Picture	MorphF4_09_orig.jpg ; MorphF4_00_UPPER.jpg	6285745	0	1	9779	175	0	next	hit	619
Vp024	310	Response	2	6295516	9771	1
Vp024	311	Picture	MorphF9_00_orig.jpg ; MorphF9_00_UPPER.jpg	6295524	0	174	7440	339	0	next	incorrect	621
Vp024	311	Response	1	6302956	7432	1
Vp024	312	Picture	MorphF5_00_orig.jpg ; MorphF5_10_UPPER.jpg	6302964	0	165	20732	166	0	next	incorrect	623
Vp024	312	Response	1	6323596	20632	1
Vp024	313	Picture	MorphF1_03_orig.jpg ; MorphF1_10_UPPER.jpg	6323696	0	1	8707	186	0	next	incorrect	625
Vp024	313	Response	1	6332396	8700	1
Vp024	314	Picture	MorphM10_02_orig.jpg ; MorphM10_00_UPPER.jpg	6332403	0	185	46098	186	0	next	incorrect	627
Vp024	314	Response	1	6378396	45993	1
Vp024	315	Picture	MorphM2_00_orig.jpg ; MorphM2_10_UPPER.jpg	6378501	0	1	5663	178	0	next	incorrect	629
Vp024	315	Response	1	6384156	5655	1
Vp024	316	Picture	MorphF5_09_orig.jpg ; MorphF5_00_UPPER.jpg	6384164	0	177	8480	366	0	next	incorrect	631
Vp024	316	Response	1	6392636	8472	1
Vp024	317	Picture	MorphM8_08_orig.jpg ; MorphM8_00_UPPER.jpg	6392644	0	189	6638	375	0	next	incorrect	633
Vp024	317	Response	1	6399275	6631	1
Vp024	318	Picture	MorphM10_00_orig.jpg ; MorphM10_00_UPPER.jpg	6399282	0	186	4830	187	0	next	incorrect	635
Vp024	318	Response	1	6403995	4713	1
Vp024	319	Picture	MorphF1_06_orig.jpg ; MorphF1_10_UPPER.jpg	6404112	0	1	9250	173	0	next	hit	637
Vp024	319	Response	2	6413355	9243	1
Vp024	320	Picture	MorphF5_08_orig.jpg ; MorphF5_10_UPPER.jpg	6413362	0	172	6143	173	0	next	incorrect	639
Vp024	320	Response	1	6419435	6073	1
Vp024	321	Picture	MorphM5_00_orig.jpg ; MorphM5_10_UPPER.jpg	6419505	0	1	113297	162	0	next	hit	641
Vp024	321	Response	2	6532794	113289	1
Vp024	322	Picture	MorphM3_05_orig.jpg ; MorphM3_10_UPPER.jpg	6532802	0	161	36121	162	0	next	hit	643
Vp024	322	Response	2	6568794	35992	1
Vp024	323	Picture	MorphM9_02_orig.jpg ; MorphM9_10_UPPER.jpg	6568923	0	1	11279	3	0	next	hit	645
Vp024	323	Response	2	6580074	11151	1
Vp024	324	Picture	MorphF7_07_orig.jpg ; MorphF7_00_UPPER.jpg	6580202	0	2	11399	149	0	next	hit	647
Vp024	324	Response	2	6591594	11392	1
Vp024	325	Picture	MorphF4_02_orig.jpg ; MorphF4_00_UPPER.jpg	6591601	0	147	8720	332	0	next	incorrect	649
Vp024	325	Response	1	6600314	8713	1
Vp024	326	Picture	MorphM1_06_orig.jpg ; MorphM1_10_UPPER.jpg	6600321	0	185	30307	186	0	next	incorrect	651
Vp024	326	Response	1	6630553	30232	1
Vp024	327	Picture	MorphM10_09_orig.jpg ; MorphM10_10_UPPER.jpg	6630628	0	1	11147	2	0	next	hit	653
Vp024	327	Response	2	6641673	11045	1
Vp024	328	Picture	MorphM8_08_orig.jpg ; MorphM8_10_UPPER.jpg	6641775	0	1	9023	2	0	next	hit	655
Vp024	328	Response	2	6650713	8938	1
Vp024	329	Picture	MorphM10_03_orig.jpg ; MorphM10_10_UPPER.jpg	6650798	0	1	5573	2	0	next	hit	657
Vp024	329	Response	2	6656233	5435	1
Vp024	330	Picture	MorphM9_06_orig.jpg ; MorphM9_10_UPPER.jpg	6656371	0	1	10351	2	0	next	incorrect	659
Vp024	330	Response	1	6666633	10262	1
Vp024	331	Picture	MorphF3_08_orig.jpg ; MorphF3_10_UPPER.jpg	6666722	0	1	16454	2	0	next	incorrect	661
Vp024	331	Response	1	6683113	16391	1
Vp024	332	Picture	MorphM7_06_orig.jpg ; MorphM7_00_UPPER.jpg	6683176	0	1	8984	175	0	next	hit	663
Vp024	332	Response	2	6692153	8977	1
Vp024	333	Picture	MorphM3_04_orig.jpg ; MorphM3_00_UPPER.jpg	6692160	0	174	9840	327	0	next	incorrect	665
Vp024	333	Response	1	6701993	9833	1
Vp024	334	Picture	MorphM4_04_orig.jpg ; MorphM4_00_UPPER.jpg	6702000	0	153	21600	336	0	next	incorrect	667
Vp024	334	Response	1	6723592	21592	1
Vp024	335	Picture	MorphM6_10_orig.jpg ; MorphM6_00_UPPER.jpg	6723600	0	183	26589	184	0	next	incorrect	669
Vp024	335	Response	1	6750072	26472	1
Vp024	336	Picture	MorphM4_03_orig.jpg ; MorphM4_10_UPPER.jpg	6750189	0	1	20038	2	0	next	incorrect	671
Vp024	336	Response	1	6770152	19963	1
Vp024	337	Picture	MorphM6_08_orig.jpg ; MorphM6_10_UPPER.jpg	6770227	0	1	11014	2	0	next	incorrect	673
Vp024	337	Response	1	6781112	10885	1
Vp024	338	Picture	MorphF5_01_orig.jpg ; MorphF5_10_UPPER.jpg	6781241	0	1	18577	2	0	next	incorrect	675
Vp024	338	Response	1	6799672	18431	1
Vp024	339	Picture	MorphM10_01_orig.jpg ; MorphM10_00_UPPER.jpg	6799818	0	1	7541	158	0	next	incorrect	677
Vp024	339	Response	1	6807352	7534	1
Vp024	340	Picture	MorphM3_09_orig.jpg ; MorphM3_00_UPPER.jpg	6807359	0	157	6240	311	0	next	incorrect	679
Vp024	340	Response	1	6813592	6233	1
Vp024	341	Picture	MorphM8_01_orig.jpg ; MorphM8_10_UPPER.jpg	6813599	0	154	21252	155	0	next	incorrect	681
Vp024	341	Response	1	6834711	21112	1
Vp024	342	Picture	MorphF9_09_orig.jpg ; MorphF9_10_UPPER.jpg	6834851	0	1	8492	3	0	next	incorrect	683
Vp024	342	Response	1	6843271	8420	1
Vp024	343	Picture	MorphM2_01_orig.jpg ; MorphM2_00_UPPER.jpg	6843343	0	2	8759	3	0	next	incorrect	685
Vp024	343	Response	1	6851991	8648	1
Vp024	344	Picture	MorphF7_09_orig.jpg ; MorphF7_10_UPPER.jpg	6852102	0	1	8094	2	0	next	hit	687
Vp024	344	Response	2	6860071	7969	1
Vp024	345	Picture	MorphF10_00_orig.jpg ; MorphF10_10_UPPER.jpg	6860196	0	1	7802	162	0	next	hit	689
Vp024	345	Response	2	6867991	7795	1
Vp024	346	Picture	MorphM2_03_orig.jpg ; MorphM2_10_UPPER.jpg	6867998	0	161	11041	162	0	next	hit	691
Vp024	346	Response	2	6878951	10953	1
Vp024	347	Picture	MorphF2_04_orig.jpg ; MorphF2_10_UPPER.jpg	6879039	0	1	8479	149	0	next	hit	693
Vp024	347	Response	2	6887511	8472	1
Vp024	348	Picture	MorphM5_05_orig.jpg ; MorphM5_10_UPPER.jpg	6887518	0	148	13520	311	0	next	hit	695
Vp024	348	Response	2	6901031	13513	1
Vp024	349	Picture	MorphF5_10_orig.jpg ; MorphF5_10_UPPER.jpg	6901038	0	163	7460	164	0	next	hit	697
Vp024	349	Response	2	6908391	7353	1
Vp024	350	Picture	MorphF3_10_orig.jpg ; MorphF3_00_UPPER.jpg	6908498	0	1	14199	2	0	next	incorrect	699
Vp024	350	Response	1	6922550	14052	1
Vp024	351	Picture	MorphM4_02_orig.jpg ; MorphM4_00_UPPER.jpg	6922697	0	1	6635	2	0	next	incorrect	701
Vp024	351	Response	1	6929270	6573	1
Vp024	352	Picture	MorphF8_02_orig.jpg ; MorphF8_00_UPPER.jpg	6929332	0	1	16720	2	0	next	incorrect	703
Vp024	352	Response	1	6945990	16658	1
Vp024	353	Picture	MorphM10_04_orig.jpg ; MorphM10_00_UPPER.jpg	6946052	0	1	35298	2	0	next	hit	705
Vp024	353	Response	2	6981270	35218	1
Vp024	354	Picture	MorphF4_07_orig.jpg ; MorphF4_10_UPPER.jpg	6981350	0	1	12872	2	0	next	hit	707
Vp024	354	Response	2	6994150	12800	1
Vp024	355	Picture	MorphF5_09_orig.jpg ; MorphF5_10_UPPER.jpg	6994222	0	1	11942	3	0	next	hit	709
Vp024	355	Response	2	7006070	11848	1
Vp024	356	Picture	MorphF10_10_orig.jpg ; MorphF10_10_UPPER.jpg	7006164	0	2	6503	3	0	next	hit	711
Vp024	356	Response	2	7012550	6386	1
Vp024	357	Picture	MorphM4_07_orig.jpg ; MorphM4_00_UPPER.jpg	7012667	0	1	7491	207	0	next	incorrect	713
Vp024	357	Response	1	7020150	7483	1
Vp024	358	Picture	MorphF8_10_orig.jpg ; MorphF8_00_UPPER.jpg	7020158	0	206	21279	365	0	next	incorrect	715
Vp024	358	Response	1	7041429	21271	1
Vp024	359	Picture	MorphM7_04_orig.jpg ; MorphM7_10_UPPER.jpg	7041437	0	159	8120	160	0	next	incorrect	717
Vp024	359	Response	1	7049429	7992	1
Vp024	360	Picture	MorphM2_09_orig.jpg ; MorphM2_10_UPPER.jpg	7049557	0	1	117571	2	0	next	incorrect	719
Vp024	360	Response	1	7167028	117471	1
Vp024	361	Picture	MorphF2_08_orig.jpg ; MorphF2_00_UPPER.jpg	7167128	0	1	7298	2	0	next	incorrect	721
Vp024	361	Response	1	7174308	7180	1
Vp024	362	Picture	MorphF8_10_orig.jpg ; MorphF8_10_UPPER.jpg	7174426	0	1	8210	152	0	next	hit	723
Vp024	362	Response	2	7182628	8202	1
Vp024	363	Picture	MorphF3_09_orig.jpg ; MorphF3_00_UPPER.jpg	7182636	0	151	14083	153	0	next	incorrect	725
Vp024	363	Response	1	7196628	13992	1
Vp024	364	Picture	MorphF1_05_orig.jpg ; MorphF1_00_UPPER.jpg	7196719	0	2	11545	3	0	next	incorrect	727
Vp024	364	Response	1	7208148	11429	1
Vp024	365	Picture	MorphF9_05_orig.jpg ; MorphF9_00_UPPER.jpg	7208264	0	1	11147	2	0	next	incorrect	729
Vp024	365	Response	1	7219268	11004	1
Vp024	366	Picture	MorphM4_06_orig.jpg ; MorphM4_00_UPPER.jpg	7219411	0	1	7944	153	0	next	incorrect	731
Vp024	366	Response	1	7227348	7937	1
Vp024	367	Picture	MorphF7_04_orig.jpg ; MorphF7_00_UPPER.jpg	7227355	0	152	19657	153	0	next	incorrect	733
Vp024	367	Response	1	7246947	19592	1
Vp024	368	Picture	MorphF4_10_orig.jpg ; MorphF4_10_UPPER.jpg	7247012	0	1	10085	2	0	next	hit	735
Vp024	368	Response	2	7256947	9935	1
Vp024	369	Picture	MorphF1_07_orig.jpg ; MorphF1_00_UPPER.jpg	7257097	0	1	11280	2	0	next	incorrect	737
Vp024	369	Response	1	7268307	11210	1
Vp024	370	Picture	MorphF6_06_orig.jpg ; MorphF6_10_UPPER.jpg	7268377	0	1	31139	179	0	next	incorrect	739
Vp024	370	Response	1	7299507	31130	1
Vp024	371	Picture	MorphM6_01_orig.jpg ; MorphM6_00_UPPER.jpg	7299516	0	178	8079	372	0	next	incorrect	741
Vp024	371	Response	1	7307587	8071	1
Vp024	372	Picture	MorphM10_05_orig.jpg ; MorphM10_10_UPPER.jpg	7307595	0	194	9482	195	0	next	hit	743
Vp024	372	Response	2	7316947	9352	1
Vp024	373	Picture	MorphM1_02_orig.jpg ; MorphM1_00_UPPER.jpg	7317077	0	1	12341	2	0	next	incorrect	745
Vp024	373	Response	1	7329347	12270	1
Vp024	374	Picture	MorphM8_03_orig.jpg ; MorphM8_00_UPPER.jpg	7329418	0	1	35936	160	0	next	incorrect	747
Vp024	374	Response	1	7365346	35928	1
Vp024	375	Picture	MorphM10_07_orig.jpg ; MorphM10_10_UPPER.jpg	7365354	0	159	7854	160	0	next	hit	749
Vp024	375	Response	2	7373106	7752	1
Vp024	376	Picture	MorphM1_01_orig.jpg ; MorphM1_10_UPPER.jpg	7373208	0	1	25611	2	0	next	incorrect	751
Vp024	376	Response	1	7398706	25498	1
Vp024	377	Picture	MorphM7_07_orig.jpg ; MorphM7_00_UPPER.jpg	7398819	0	1	8855	171	0	next	hit	753
Vp024	377	Response	2	7407666	8847	1
Vp024	378	Picture	MorphF3_07_orig.jpg ; MorphF3_10_UPPER.jpg	7407674	0	170	14367	171	0	next	incorrect	755
Vp024	378	Response	1	7421906	14232	1
Vp024	379	Picture	MorphM10_06_orig.jpg ; MorphM10_00_UPPER.jpg	7422041	0	1	8626	2	0	next	hit	757
Vp024	379	Response	2	7430546	8505	1
Vp024	380	Picture	MorphF3_07_orig.jpg ; MorphF3_00_UPPER.jpg	7430667	0	1	10046	174	0	next	incorrect	759
Vp024	380	Response	1	7440706	10039	1
Vp024	381	Picture	MorphM7_10_orig.jpg ; MorphM7_10_UPPER.jpg	7440713	0	173	6939	174	0	next	hit	761
Vp024	381	Response	2	7447585	6872	1
Vp024	382	Picture	MorphM4_09_orig.jpg ; MorphM4_10_UPPER.jpg	7447652	0	1	27601	3	0	next	hit	763
Vp024	382	Response	2	7475185	27533	1
Vp024	383	Picture	MorphM10_05_orig.jpg ; MorphM10_00_UPPER.jpg	7475253	0	2	6339	167	0	next	hit	765
Vp024	383	Response	2	7481585	6332	1
Vp024	384	Picture	MorphM6_07_orig.jpg ; MorphM6_10_UPPER.jpg	7481592	0	165	28296	166	0	next	incorrect	767
Vp024	384	Response	1	7509745	28153	1
Vp024	385	Picture	MorphF2_07_orig.jpg ; MorphF2_00_UPPER.jpg	7509888	0	1	10584	166	0	next	incorrect	769
Vp024	385	Response	1	7520465	10577	1
Vp024	386	Picture	MorphF10_02_orig.jpg ; MorphF10_00_UPPER.jpg	7520472	0	165	18320	323	0	next	hit	771
Vp024	386	Response	2	7538785	18313	1
Vp024	387	Picture	MorphF3_01_orig.jpg ; MorphF3_00_UPPER.jpg	7538792	0	158	35280	334	0	next	hit	773
Vp024	387	Response	2	7574064	35272	1
Vp024	388	Picture	MorphF9_06_orig.jpg ; MorphF9_00_UPPER.jpg	7574072	0	176	41576	177	0	next	incorrect	775
Vp024	388	Response	1	7615584	41512	1
Vp024	389	Picture	MorphF4_04_orig.jpg ; MorphF4_00_UPPER.jpg	7615648	0	1	7299	2	0	next	incorrect	777
Vp024	389	Response	1	7622864	7216	1
Vp024	390	Picture	MorphM2_09_orig.jpg ; MorphM2_00_UPPER.jpg	7622947	0	1	22404	157	0	next	incorrect	779
Vp024	390	Response	1	7645344	22397	1
Vp024	391	Picture	MorphM9_00_orig.jpg ; MorphM9_10_UPPER.jpg	7645351	0	156	17007	157	0	next	incorrect	781
Vp024	391	Response	1	7662224	16873	1
Vp024	392	Picture	MorphM5_08_orig.jpg ; MorphM5_10_UPPER.jpg	7662358	0	1	10749	2	0	next	hit	783
Vp024	392	Response	2	7673023	10665	1
Vp024	393	Picture	MorphF10_05_orig.jpg ; MorphF10_00_UPPER.jpg	7673107	0	1	9820	2	0	next	hit	785
Vp024	393	Response	2	7682783	9676	1
Vp024	394	Picture	MorphF1_05_orig.jpg ; MorphF1_10_UPPER.jpg	7682927	0	1	10881	2	0	next	incorrect	787
Vp024	394	Response	1	7693743	10816	1
Vp024	395	Picture	MorphF8_00_orig.jpg ; MorphF8_10_UPPER.jpg	7693808	0	1	14331	2	0	next	incorrect	789
Vp024	395	Response	1	7708063	14255	1
Vp024	396	Picture	MorphF3_03_orig.jpg ; MorphF3_10_UPPER.jpg	7708139	0	1	57989	3	0	next	incorrect	791
Vp024	396	Response	1	7765983	57844	1
Vp024	397	Picture	MorphM5_07_orig.jpg ; MorphM5_10_UPPER.jpg	7766128	0	2	9942	147	0	next	hit	793
Vp024	397	Response	2	7776062	9934	1
Vp024	398	Picture	MorphM8_00_orig.jpg ; MorphM8_10_UPPER.jpg	7776070	0	145	12485	146	0	next	incorrect	795
Vp024	398	Response	1	7788463	12393	1
Vp024	399	Picture	MorphM3_01_orig.jpg ; MorphM3_10_UPPER.jpg	7788555	0	1	34368	2	0	next	incorrect	797
Vp024	399	Response	1	7822862	34307	1
Vp024	400	Picture	MorphF1_09_orig.jpg ; MorphF1_10_UPPER.jpg	7822923	0	1	29990	2	0	next	incorrect	799
Vp024	400	Response	1	7852782	29859	1
Vp024	401	Picture	MorphM2_06_orig.jpg ; MorphM2_10_UPPER.jpg	7852913	0	1	14281	185	0	next	incorrect	801
Vp024	401	Response	1	7867182	14269	1
Vp024	402	Picture	MorphF1_00_orig.jpg ; MorphF1_10_UPPER.jpg	7867194	0	184	7747	185	0	next	incorrect	803
Vp024	402	Response	1	7874861	7667	1
Vp024	403	Picture	MorphF7_03_orig.jpg ; MorphF7_00_UPPER.jpg	7874941	0	1	10327	158	0	next	incorrect	805
Vp024	403	Response	1	7885261	10320	1
Vp024	404	Picture	MorphF6_08_orig.jpg ; MorphF6_10_UPPER.jpg	7885268	0	157	10507	158	0	next	incorrect	807
Vp024	404	Response	1	7895661	10393	1
Vp024	405	Picture	MorphF9_02_orig.jpg ; MorphF9_00_UPPER.jpg	7895775	0	1	9554	2	0	next	incorrect	809
Vp024	405	Response	1	7905181	9406	1
Vp024	406	Picture	MorphM6_06_orig.jpg ; MorphM6_10_UPPER.jpg	7905329	0	1	23620	3	0	next	incorrect	811
Vp024	406	Response	1	7928861	23532	1
Vp024	407	Picture	MorphM10_06_orig.jpg ; MorphM10_10_UPPER.jpg	7928949	0	2	19640	3	0	next	hit	813
Vp024	407	Response	2	7948461	19512	1
Vp024	408	Picture	MorphM2_02_orig.jpg ; MorphM2_10_UPPER.jpg	7948589	0	1	58122	2	0	next	incorrect	815
Vp024	408	Response	1	8006620	58031	1
Vp024	409	Picture	MorphF6_07_orig.jpg ; MorphF6_00_UPPER.jpg	8006711	0	1	9023	2	0	next	incorrect	817
Vp024	409	Response	1	8015660	8949	1
Vp024	410	Picture	MorphF5_06_orig.jpg ; MorphF5_10_UPPER.jpg	8015734	0	1	9687	2	0	next	hit	819
Vp024	410	Response	2	8025340	9606	1
Vp024	411	Picture	MorphF8_01_orig.jpg ; MorphF8_00_UPPER.jpg	8025421	0	1	8228	2	0	next	incorrect	821
Vp024	411	Response	1	8033580	8159	1
Vp024	412	Picture	MorphM3_00_orig.jpg ; MorphM3_10_UPPER.jpg	8033649	0	1	7134	166	0	next	incorrect	823
Vp024	412	Response	1	8040780	7131	1
Vp024	413	Picture	MorphF4_06_orig.jpg ; MorphF4_00_UPPER.jpg	8040783	0	165	11045	166	0	next	incorrect	825
Vp024	413	Response	1	8051740	10957	1
Vp024	414	Picture	MorphM4_05_orig.jpg ; MorphM4_10_UPPER.jpg	8051828	0	1	23199	158	0	next	hit	827
Vp024	414	Response	2	8075020	23192	1
Vp024	415	Picture	MorphF1_02_orig.jpg ; MorphF1_00_UPPER.jpg	8075027	0	157	9280	323	0	next	incorrect	829
Vp024	415	Response	1	8084299	9272	1
Vp024	416	Picture	MorphF2_02_orig.jpg ; MorphF2_10_UPPER.jpg	8084307	0	166	9676	343	0	next	incorrect	831
Vp024	416	Response	1	8093979	9672	1
Vp024	417	Picture	MorphM6_00_orig.jpg ; MorphM6_10_UPPER.jpg	8093983	0	177	7342	178	0	next	incorrect	833
Vp024	417	Response	1	8101259	7276	1
Vp024	418	Picture	MorphM9_06_orig.jpg ; MorphM9_00_UPPER.jpg	8101325	0	1	6237	2	0	next	incorrect	835
Vp024	418	Response	1	8107419	6094	1
Vp024	419	Picture	MorphM3_10_orig.jpg ; MorphM3_10_UPPER.jpg	8107562	0	1	12075	2	0	next	hit	837
Vp024	419	Response	2	8119499	11937	1
Vp024	420	Picture	MorphF9_03_orig.jpg ; MorphF9_10_UPPER.jpg	8119637	0	1	7166	2	0	next	incorrect	839
Vp024	420	Response	1	8126699	7062	1
Vp024	421	Picture	MorphF10_10_orig.jpg ; MorphF10_00_UPPER.jpg	8126803	0	1	7829	2	0	next	hit	841
Vp024	421	Response	2	8134539	7736	1
Vp024	422	Picture	MorphM5_10_orig.jpg ; MorphM5_00_UPPER.jpg	8134632	0	1	11810	2	0	next	hit	843
Vp024	422	Response	2	8146379	11747	1
Vp024	423	Picture	MorphF9_04_orig.jpg ; MorphF9_00_UPPER.jpg	8146442	0	1	13005	2	0	next	incorrect	845
Vp024	423	Response	1	8159339	12897	1
Vp024	424	Picture	MorphF4_01_orig.jpg ; MorphF4_10_UPPER.jpg	8159447	0	1	7431	2	0	next	incorrect	847
Vp024	424	Response	1	8166779	7332	1
Vp024	425	Picture	MorphM6_02_orig.jpg ; MorphM6_00_UPPER.jpg	8166878	0	1	7298	2	0	next	incorrect	849
Vp024	425	Response	1	8174059	7181	1
Vp024	426	Picture	MorphM5_10_orig.jpg ; MorphM5_10_UPPER.jpg	8174176	0	1	8228	2	0	next	hit	851
Vp024	426	Response	2	8182299	8123	1
Vp024	427	Picture	MorphM4_02_orig.jpg ; MorphM4_10_UPPER.jpg	8182404	0	1	18843	2	0	next	incorrect	853
Vp024	427	Response	1	8201098	18694	1
Vp024	428	Picture	MorphF5_05_orig.jpg ; MorphF5_00_UPPER.jpg	8201247	0	1	6767	2	0	next	incorrect	855
Vp024	428	Response	1	8207898	6651	1
Vp024	429	Picture	MorphF6_02_orig.jpg ; MorphF6_10_UPPER.jpg	8208014	0	1	8851	175	0	next	incorrect	857
Vp024	429	Response	1	8216858	8844	1
Vp024	430	Picture	MorphF10_09_orig.jpg ; MorphF10_00_UPPER.jpg	8216865	0	174	8241	334	0	next	hit	859
Vp024	430	Response	2	8225098	8233	1
Vp024	431	Picture	MorphM6_01_orig.jpg ; MorphM6_10_UPPER.jpg	8225106	0	160	15419	161	0	next	incorrect	861
Vp024	431	Response	1	8240458	15352	1
Vp024	432	Picture	MorphF6_02_orig.jpg ; MorphF6_00_UPPER.jpg	8240525	0	1	17119	2	0	next	incorrect	863
Vp024	432	Response	1	8257578	17053	1
Vp024	433	Picture	MorphF1_01_orig.jpg ; MorphF1_10_UPPER.jpg	8257644	0	1	20261	176	0	next	incorrect	865
Vp024	433	Response	1	8277898	20254	1
Vp024	434	Picture	MorphM4_03_orig.jpg ; MorphM4_00_UPPER.jpg	8277905	0	175	6544	176	0	next	incorrect	867
Vp024	434	Response	1	8284378	6473	1
Vp024	435	Picture	MorphM10_08_orig.jpg ; MorphM10_10_UPPER.jpg	8284449	0	1	8492	2	0	next	hit	869
Vp024	435	Response	2	8292858	8409	1
Vp024	436	Picture	MorphF6_00_orig.jpg ; MorphF6_10_UPPER.jpg	8292941	0	1	11943	2	0	next	incorrect	871
Vp024	436	Response	1	8304777	11836	1
Vp024	437	Picture	MorphF1_08_orig.jpg ; MorphF1_10_UPPER.jpg	8304884	0	1	17782	2	0	next	incorrect	873
Vp024	437	Response	1	8322537	17653	1
Vp024	438	Picture	MorphM5_08_orig.jpg ; MorphM5_00_UPPER.jpg	8322666	0	1	27203	2	0	next	incorrect	875
Vp024	438	Response	1	8349737	27071	1
Vp024	439	Picture	MorphM9_01_orig.jpg ; MorphM9_00_UPPER.jpg	8349869	0	1	9952	2	0	next	incorrect	877
Vp024	439	Response	1	8359737	9868	1
Vp024	440	Picture	MorphM2_04_orig.jpg ; MorphM2_00_UPPER.jpg	8359821	0	1	5972	2	0	next	incorrect	879
Vp024	440	Response	1	8365657	5836	1
Vp024	441	Picture	MorphF2_03_orig.jpg ; MorphF2_10_UPPER.jpg	8365793	0	1	7564	2	0	next	incorrect	881
Vp024	441	Response	1	8373257	7464	1
Vp024	442	Picture	MorphM5_09_orig.jpg ; MorphM5_00_UPPER.jpg	8373357	0	1	7909	187	0	next	incorrect	883
Vp024	442	Response	1	8381257	7900	1
Vp024	443	Picture	MorphM1_05_orig.jpg ; MorphM1_00_LOWER.jpg	8381266	0	186	16640	187	0	next	incorrect	885
Vp024	443	Response	1	8397817	16551	1
Vp024	444	Picture	MorphF1_00_orig.jpg ; MorphF1_10_LOWER.jpg	8397906	0	1	8479	148	0	next	incorrect	887
Vp024	444	Response	1	8406376	8470	1
Vp024	445	Picture	MorphF4_00_orig.jpg ; MorphF4_00_LOWER.jpg	8406385	0	147	7520	338	0	next	incorrect	889
Vp024	445	Response	1	8413896	7511	1
Vp024	446	Picture	MorphF5_10_orig.jpg ; MorphF5_10_LOWER.jpg	8413905	0	191	12133	192	0	next	hit	891
Vp024	446	Response	2	8425976	12071	1
Vp024	447	Picture	MorphM1_10_orig.jpg ; MorphM1_00_LOWER.jpg	8426038	0	1	9390	166	0	next	hit	893
Vp024	447	Response	2	8435416	9378	1
Vp024	448	Picture	MorphF6_00_orig.jpg ; MorphF6_10_LOWER.jpg	8435428	0	165	12317	354	0	next	incorrect	895
Vp024	448	Response	1	8447736	12308	1
Vp024	449	Picture	MorphM3_05_orig.jpg ; MorphM3_00_LOWER.jpg	8447745	0	189	9477	190	0	next	incorrect	897
Vp024	449	Response	1	8457096	9351	1
Vp024	450	Picture	MorphF9_08_orig.jpg ; MorphF9_00_LOWER.jpg	8457222	0	1	93154	2	0	next	incorrect	899
Vp024	450	Response	1	8550295	93073	1
Vp024	451	Picture	MorphF2_10_orig.jpg ; MorphF2_00_LOWER.jpg	8550376	0	1	10749	2	0	next	incorrect	901
Vp024	451	Response	1	8561015	10639	1
Vp024	452	Picture	MorphF7_06_orig.jpg ; MorphF7_10_LOWER.jpg	8561125	0	1	6298	206	0	next	incorrect	903
Vp024	452	Response	1	8567415	6290	1
Vp024	453	Picture	MorphF5_10_orig.jpg ; MorphF5_00_LOWER.jpg	8567423	0	205	7200	376	0	next	incorrect	905
Vp024	453	Response	1	8574615	7192	1
Vp024	454	Picture	MorphF10_00_orig.jpg ; MorphF10_10_LOWER.jpg	8574623	0	171	6274	172	0	next	incorrect	907
Vp024	454	Response	1	8580775	6152	1
Vp024	455	Picture	MorphF4_10_orig.jpg ; MorphF4_10_LOWER.jpg	8580897	0	1	14846	151	0	next	incorrect	909
Vp024	455	Response	1	8595735	14838	1
Vp024	456	Picture	MorphM10_00_orig.jpg ; MorphM10_00_LOWER.jpg	8595743	0	150	58802	151	0	next	incorrect	911
Vp024	456	Response	1	8654454	58711	1
Vp024	457	Picture	MorphM9_03_orig.jpg ; MorphM9_10_LOWER.jpg	8654545	0	1	19997	175	0	next	incorrect	913
Vp024	457	Response	1	8674534	19989	1
Vp024	458	Picture	MorphM3_00_orig.jpg ; MorphM3_00_LOWER.jpg	8674542	0	174	7604	175	0	next	incorrect	915
Vp024	458	Response	1	8682054	7512	1
Vp024	459	Picture	MorphM7_07_orig.jpg ; MorphM7_00_LOWER.jpg	8682146	0	1	16956	164	0	next	hit	917
Vp024	459	Response	2	8699094	16948	1
Vp024	460	Picture	MorphM4_07_orig.jpg ; MorphM4_00_LOWER.jpg	8699102	0	163	88141	164	0	next	hit	919
Vp024	460	Response	2	8787093	87991	1
Vp024	461	Picture	MorphF8_04_orig.jpg ; MorphF8_10_LOWER.jpg	8787243	0	1	14331	3	0	next	incorrect	921
Vp024	461	Response	1	8801493	14250	1
Vp024	462	Picture	MorphM7_06_orig.jpg ; MorphM7_00_LOWER.jpg	8801574	0	2	17384	3	0	next	hit	923
Vp024	462	Response	2	8818853	17279	1
Vp024	463	Picture	MorphM1_06_orig.jpg ; MorphM1_10_LOWER.jpg	8818958	0	1	8227	2	0	next	incorrect	925
Vp024	463	Response	1	8827092	8134	1
Vp024	464	Picture	MorphF6_09_orig.jpg ; MorphF6_10_LOWER.jpg	8827185	0	1	47996	176	0	next	incorrect	927
Vp024	464	Response	1	8875172	47987	1
Vp024	465	Picture	MorphF3_05_orig.jpg ; MorphF3_10_LOWER.jpg	8875181	0	175	74160	368	0	next	incorrect	929
Vp024	465	Response	1	8949331	74150	1
Vp024	466	Picture	MorphF10_01_orig.jpg ; MorphF10_00_LOWER.jpg	8949341	0	193	25936	194	0	next	incorrect	931
Vp024	466	Response	1	8975171	25830	1
Vp024	467	Picture	MorphM9_07_orig.jpg ; MorphM9_00_LOWER.jpg	8975277	0	1	37155	2	0	next	incorrect	933
Vp024	467	Response	1	9012371	37094	1
Vp024	468	Picture	MorphF10_02_orig.jpg ; MorphF10_10_LOWER.jpg	9012432	0	1	18267	180	0	next	hit	935
Vp024	468	Response	2	9030691	18259	1
Vp024	469	Picture	MorphM6_07_orig.jpg ; MorphM6_00_LOWER.jpg	9030699	0	179	39723	180	0	next	incorrect	937
Vp024	469	Response	1	9070290	39591	1
Vp024	470	Picture	MorphF5_08_orig.jpg ; MorphF5_00_LOWER.jpg	9070422	0	1	20677	158	0	next	hit	939
Vp024	470	Response	2	9091090	20668	1
Vp024	471	Picture	MorphF8_06_orig.jpg ; MorphF8_00_LOWER.jpg	9091099	0	157	20990	158	0	next	hit	941
Vp024	471	Response	2	9111970	20871	1
Vp024	472	Picture	MorphM1_05_orig.jpg ; MorphM1_10_LOWER.jpg	9112089	0	1	13004	2	0	next	incorrect	943
Vp024	472	Response	1	9125010	12921	1
Vp024	473	Picture	MorphM4_06_orig.jpg ; MorphM4_00_LOWER.jpg	9125093	0	1	12564	177	0	next	incorrect	945
Vp024	473	Response	1	9137650	12557	1
Vp024	474	Picture	MorphF6_04_orig.jpg ; MorphF6_10_LOWER.jpg	9137657	0	176	10393	177	0	next	incorrect	947
Vp024	474	Response	1	9147969	10312	1
Vp024	475	Picture	MorphF10_05_orig.jpg ; MorphF10_00_LOWER.jpg	9148050	0	1	28328	204	0	next	incorrect	949
Vp024	475	Response	1	9176369	28319	1
Vp024	476	Picture	MorphF9_10_orig.jpg ; MorphF9_10_LOWER.jpg	9176378	0	203	12080	402	0	next	hit	951
Vp024	476	Response	2	9188449	12071	1
Vp024	477	Picture	MorphM4_03_orig.jpg ; MorphM4_10_LOWER.jpg	9188458	0	199	16387	200	0	next	incorrect	953
Vp024	477	Response	1	9204769	16311	1
Vp024	478	Picture	MorphF5_04_orig.jpg ; MorphF5_00_LOWER.jpg	9204845	0	1	14332	2	0	next	incorrect	955
Vp024	478	Response	1	9219089	14244	1
Vp024	479	Picture	MorphM5_06_orig.jpg ; MorphM5_10_LOWER.jpg	9219177	0	1	19639	2	0	next	incorrect	957
Vp024	479	Response	1	9238689	19512	1
Vp024	480	Picture	MorphM3_09_orig.jpg ; MorphM3_10_LOWER.jpg	9238816	0	1	17480	171	0	next	hit	959
Vp024	480	Response	2	9256288	17472	1
Vp024	481	Picture	MorphM5_05_orig.jpg ; MorphM5_10_LOWER.jpg	9256296	0	170	28400	337	0	next	incorrect	961
Vp024	481	Response	1	9284688	28392	1
Vp024	482	Picture	MorphF5_05_orig.jpg ; MorphF5_00_LOWER.jpg	9284696	0	167	16621	168	0	next	hit	963
Vp024	482	Response	2	9301248	16552	1
Vp024	483	Picture	MorphM9_10_orig.jpg ; MorphM9_10_LOWER.jpg	9301317	0	1	10979	170	0	next	hit	965
Vp024	483	Response	2	9312288	10971	1
Vp024	484	Picture	MorphF2_08_orig.jpg ; MorphF2_00_LOWER.jpg	9312296	0	169	16887	171	0	next	hit	967
Vp024	484	Response	2	9329088	16792	1
Vp024	485	Picture	MorphM6_05_orig.jpg ; MorphM6_10_LOWER.jpg	9329183	0	2	77629	3	0	next	incorrect	969
Vp024	485	Response	1	9406687	77504	1
Vp024	486	Picture	MorphF9_00_orig.jpg ; MorphF9_10_LOWER.jpg	9406812	0	1	9802	153	0	next	incorrect	971
Vp024	486	Response	1	9416607	9795	1
Vp024	487	Picture	MorphM1_03_orig.jpg ; MorphM1_10_LOWER.jpg	9416614	0	152	7316	153	0	next	incorrect	973
Vp024	487	Response	1	9423807	7193	1
Vp024	488	Picture	MorphM2_04_orig.jpg ; MorphM2_10_LOWER.jpg	9423930	0	1	8227	3	0	next	incorrect	975
Vp024	488	Response	1	9432047	8117	1
Vp024	489	Picture	MorphF2_02_orig.jpg ; MorphF2_00_LOWER.jpg	9432157	0	2	10749	3	0	next	incorrect	977
Vp024	489	Response	1	9442767	10610	1
Vp024	490	Picture	MorphF8_10_orig.jpg ; MorphF8_00_LOWER.jpg	9442906	0	1	9554	2	0	next	hit	979
Vp024	490	Response	2	9452367	9461	1
Vp024	491	Picture	MorphM8_10_orig.jpg ; MorphM8_00_LOWER.jpg	9452460	0	1	10749	2	0	next	hit	981
Vp024	491	Response	2	9463086	10626	1
Vp024	492	Picture	MorphM5_08_orig.jpg ; MorphM5_10_LOWER.jpg	9463209	0	1	19485	156	0	next	incorrect	983
Vp024	492	Response	1	9482686	19477	1
Vp024	493	Picture	MorphM3_06_orig.jpg ; MorphM3_10_LOWER.jpg	9482694	0	155	31604	156	0	next	incorrect	985
Vp024	493	Response	1	9514206	31512	1
Vp024	494	Picture	MorphF5_09_orig.jpg ; MorphF5_10_LOWER.jpg	9514298	0	1	10616	2	0	next	hit	987
Vp024	494	Response	2	9524766	10468	1
Vp024	495	Picture	MorphM5_10_orig.jpg ; MorphM5_00_LOWER.jpg	9524914	0	1	60510	2	0	next	hit	989
Vp024	495	Response	2	9585326	60412	1
Vp024	496	Picture	MorphM3_10_orig.jpg ; MorphM3_10_LOWER.jpg	9585424	0	1	32630	149	0	next	incorrect	991
Vp024	496	Response	1	9618045	32621	1
Vp024	497	Picture	MorphF7_08_orig.jpg ; MorphF7_00_LOWER.jpg	9618054	0	148	37966	149	0	next	incorrect	993
Vp024	497	Response	1	9655885	37831	1
Vp024	498	Picture	MorphM2_06_orig.jpg ; MorphM2_10_LOWER.jpg	9656020	0	1	15658	2	0	next	incorrect	995
Vp024	498	Response	1	9671564	15544	1
Vp024	499	Picture	MorphM8_01_orig.jpg ; MorphM8_00_LOWER.jpg	9671678	0	1	65553	2	0	next	incorrect	997
Vp024	499	Response	1	9737164	65486	1
Vp024	500	Picture	MorphF4_08_orig.jpg ; MorphF4_10_LOWER.jpg	9737231	0	1	11781	164	0	next	hit	999
Vp024	500	Response	2	9749004	11773	1
Vp024	501	Picture	MorphM6_01_orig.jpg ; MorphM6_10_LOWER.jpg	9749012	0	163	22721	164	0	next	incorrect	1001
Vp024	501	Response	1	9771644	22632	1
Vp024	502	Picture	MorphF9_07_orig.jpg ; MorphF9_00_LOWER.jpg	9771733	0	1	10748	2	0	next	hit	1003
Vp024	502	Response	2	9782283	10550	1
Vp024	503	Picture	MorphF6_05_orig.jpg ; MorphF6_00_LOWER.jpg	9782481	0	1	14850	147	0	next	incorrect	1005
Vp024	503	Response	1	9797323	14842	1
Vp024	504	Picture	MorphF8_06_orig.jpg ; MorphF8_10_LOWER.jpg	9797331	0	146	11292	147	0	next	hit	1007
Vp024	504	Response	2	9808523	11192	1
Vp024	505	Picture	MorphM10_01_orig.jpg ; MorphM10_00_LOWER.jpg	9808623	0	1	19507	2	0	next	incorrect	1009
Vp024	505	Response	1	9828043	19420	1
Vp024	506	Picture	MorphF6_06_orig.jpg ; MorphF6_10_LOWER.jpg	9828130	0	1	19374	2	0	next	incorrect	1011
Vp024	506	Response	1	9847403	19273	1
Vp024	507	Picture	MorphF10_04_orig.jpg ; MorphF10_00_LOWER.jpg	9847504	0	1	7962	2	0	next	hit	1013
Vp024	507	Response	2	9855403	7899	1
Vp024	508	Picture	MorphF3_02_orig.jpg ; MorphF3_10_LOWER.jpg	9855466	0	1	15525	2	0	next	incorrect	1015
Vp024	508	Response	1	9870923	15457	1
Vp024	509	Picture	MorphF5_07_orig.jpg ; MorphF5_00_LOWER.jpg	9870991	0	1	21060	174	0	next	hit	1017
Vp024	509	Response	2	9892042	21051	1
Vp024	510	Picture	MorphF2_04_orig.jpg ; MorphF2_10_LOWER.jpg	9892051	0	173	19148	174	0	next	incorrect	1019
Vp024	510	Response	1	9911082	19031	1
Vp024	511	Picture	MorphM10_07_orig.jpg ; MorphM10_10_LOWER.jpg	9911199	0	1	7411	155	0	next	hit	1021
Vp024	511	Response	2	9918602	7403	1
Vp024	512	Picture	MorphM3_08_orig.jpg ; MorphM3_10_LOWER.jpg	9918610	0	154	13821	155	0	next	incorrect	1023
Vp024	512	Response	1	9932282	13672	1
Vp024	513	Picture	MorphM2_06_orig.jpg ; MorphM2_00_LOWER.jpg	9932431	0	1	17250	2	0	next	incorrect	1025
Vp024	513	Response	1	9949562	17131	1
Vp024	514	Picture	MorphF9_02_orig.jpg ; MorphF9_10_LOWER.jpg	9949681	0	1	9687	2	0	next	hit	1027
Vp024	514	Response	2	9959242	9561	1
Vp024	515	Picture	MorphM10_08_orig.jpg ; MorphM10_00_LOWER.jpg	9959368	0	1	10041	179	0	next	hit	1029
Vp024	515	Response	2	9969402	10034	1
Vp024	516	Picture	MorphF2_01_orig.jpg ; MorphF2_00_LOWER.jpg	9969409	0	178	13182	179	0	next	incorrect	1031
Vp024	516	Response	1	9982522	13113	1
Vp024	517	Picture	MorphM4_00_orig.jpg ; MorphM4_10_LOWER.jpg	9982591	0	1	37686	2	0	next	incorrect	1033
Vp024	517	Response	1	10020201	37610	1
Vp024	518	Picture	MorphM5_00_orig.jpg ; MorphM5_00_LOWER.jpg	10020277	0	1	9131	160	0	next	incorrect	1035
Vp024	518	Response	1	10029401	9124	1
Vp024	519	Picture	MorphM4_00_orig.jpg ; MorphM4_00_LOWER.jpg	10029408	0	159	11172	160	0	next	incorrect	1037
Vp024	519	Response	1	10040441	11033	1
Vp024	520	Picture	MorphF7_04_orig.jpg ; MorphF7_10_LOWER.jpg	10040580	0	1	23549	206	0	next	hit	1039
Vp024	520	Response	2	10064121	23541	1
Vp024	521	Picture	MorphF3_07_orig.jpg ; MorphF3_00_LOWER.jpg	10064129	0	205	12399	352	0	next	incorrect	1041
Vp024	521	Response	1	10076521	12392	1
Vp024	522	Picture	MorphM10_02_orig.jpg ; MorphM10_00_LOWER.jpg	10076528	0	147	6481	315	0	next	incorrect	1043
Vp024	522	Response	1	10083001	6473	1
Vp024	523	Picture	MorphM8_02_orig.jpg ; MorphM8_10_LOWER.jpg	10083009	0	168	12243	169	0	next	incorrect	1045
Vp024	523	Response	1	10095160	12151	1
Vp024	524	Picture	MorphF1_09_orig.jpg ; MorphF1_00_LOWER.jpg	10095252	0	1	31051	2	0	next	hit	1047
Vp024	524	Response	2	10126200	30948	1
Vp024	525	Picture	MorphM4_04_orig.jpg ; MorphM4_00_LOWER.jpg	10126303	0	1	87581	2	0	next	incorrect	1049
Vp024	525	Response	1	10213799	87496	1
Vp024	526	Picture	MorphF7_00_orig.jpg ; MorphF7_00_LOWER.jpg	10213884	0	1	43658	2	0	next	incorrect	1051
Vp024	526	Response	1	10257399	43515	1
Vp024	527	Picture	MorphM6_07_orig.jpg ; MorphM6_10_LOWER.jpg	10257542	0	1	16424	165	0	next	hit	1053
Vp024	527	Response	2	10273959	16417	1
Vp024	528	Picture	MorphM9_03_orig.jpg ; MorphM9_00_LOWER.jpg	10273966	0	164	10381	165	0	next	incorrect	1055
Vp024	528	Response	1	10284199	10233	1
Vp024	529	Picture	MorphF4_05_orig.jpg ; MorphF4_10_LOWER.jpg	10284347	0	1	16179	145	0	next	hit	1057
Vp024	529	Response	2	10300519	16172	1
Vp024	530	Picture	MorphF10_00_orig.jpg ; MorphF10_00_LOWER.jpg	10300526	0	144	50800	311	0	next	incorrect	1059
Vp024	530	Response	1	10351318	50792	1
Vp024	531	Picture	MorphM3_06_orig.jpg ; MorphM3_00_LOWER.jpg	10351326	0	167	8394	168	0	next	incorrect	1061
Vp024	531	Response	1	10359638	8312	1
Vp024	532	Picture	MorphM6_00_orig.jpg ; MorphM6_00_LOWER.jpg	10359720	0	1	7033	2	0	next	incorrect	1063
Vp024	532	Response	1	10366678	6958	1
Vp024	533	Picture	MorphF3_10_orig.jpg ; MorphF3_00_LOWER.jpg	10366753	0	1	12871	2	0	next	hit	1065
Vp024	533	Response	2	10379558	12805	1
Vp024	534	Picture	MorphF2_09_orig.jpg ; MorphF2_10_LOWER.jpg	10379624	0	1	8741	152	0	next	hit	1067
Vp024	534	Response	2	10388358	8734	1
Vp024	535	Picture	MorphM3_05_orig.jpg ; MorphM3_10_LOWER.jpg	10388365	0	151	9572	152	0	next	incorrect	1069
Vp024	535	Response	1	10397798	9433	1
Vp024	536	Picture	MorphM6_05_orig.jpg ; MorphM6_00_LOWER.jpg	10397937	0	1	11279	2	0	next	incorrect	1071
Vp024	536	Response	1	10409077	11140	1
Vp024	537	Picture	MorphF6_07_orig.jpg ; MorphF6_10_LOWER.jpg	10409216	0	1	7697	2	0	next	incorrect	1073
Vp024	537	Response	1	10416837	7621	1
Vp024	538	Picture	MorphF4_03_orig.jpg ; MorphF4_00_LOWER.jpg	10416913	0	1	13535	2	0	next	incorrect	1075
Vp024	538	Response	1	10430357	13444	1
Vp024	539	Picture	MorphF1_10_orig.jpg ; MorphF1_10_LOWER.jpg	10430448	0	1	11810	2	0	next	hit	1077
Vp024	539	Response	2	10442117	11669	1
Vp024	540	Picture	MorphF6_02_orig.jpg ; MorphF6_10_LOWER.jpg	10442258	0	1	9422	2	0	next	incorrect	1079
Vp024	540	Response	1	10451557	9299	1
Vp024	541	Picture	MorphM4_03_orig.jpg ; MorphM4_00_LOWER.jpg	10451680	0	1	8890	3	0	next	incorrect	1081
Vp024	541	Response	1	10460437	8757	1
Vp024	542	Picture	MorphM9_06_orig.jpg ; MorphM9_00_LOWER.jpg	10460570	0	2	13934	3	0	next	incorrect	1083
Vp024	542	Response	1	10474357	13787	1
Vp024	543	Picture	MorphF1_03_orig.jpg ; MorphF1_00_LOWER.jpg	10474504	0	1	9780	174	0	next	incorrect	1085
Vp024	543	Response	1	10484277	9773	1
Vp024	544	Picture	MorphM9_07_orig.jpg ; MorphM9_10_LOWER.jpg	10484284	0	173	12248	174	0	next	hit	1087
Vp024	544	Response	2	10496437	12153	1
Vp024	545	Picture	MorphF8_04_orig.jpg ; MorphF8_00_LOWER.jpg	10496532	0	1	8492	3	0	next	incorrect	1089
Vp024	545	Response	1	10504917	8385	1
Vp024	546	Picture	MorphF6_02_orig.jpg ; MorphF6_00_LOWER.jpg	10505024	0	2	9260	165	0	next	incorrect	1091
Vp024	546	Response	1	10514276	9252	1
Vp024	547	Picture	MorphM3_00_orig.jpg ; MorphM3_10_LOWER.jpg	10514284	0	163	11574	164	0	next	incorrect	1093
Vp024	547	Response	1	10525796	11512	1
Vp024	548	Picture	MorphF8_02_orig.jpg ; MorphF8_00_LOWER.jpg	10525858	0	1	9024	2	0	next	incorrect	1095
Vp024	548	Response	1	10534756	8898	1
Vp024	549	Picture	MorphF1_02_orig.jpg ; MorphF1_00_LOWER.jpg	10534882	0	1	30918	2	0	next	incorrect	1097
Vp024	549	Response	1	10565716	30834	1
Vp024	550	Picture	MorphM9_08_orig.jpg ; MorphM9_00_LOWER.jpg	10565800	0	1	17782	2	0	next	hit	1099
Vp024	550	Response	2	10583476	17676	1
Vp024	551	Picture	MorphF1_00_orig.jpg ; MorphF1_00_LOWER.jpg	10583582	0	1	8360	2	0	next	incorrect	1101
Vp024	551	Response	1	10591796	8214	1
Vp024	552	Picture	MorphF6_10_orig.jpg ; MorphF6_00_LOWER.jpg	10591942	0	1	12076	2	0	next	hit	1103
Vp024	552	Response	2	10603956	12014	1
Vp024	553	Picture	MorphM10_03_orig.jpg ; MorphM10_10_LOWER.jpg	10604018	0	1	12606	2	0	next	hit	1105
Vp024	553	Response	2	10616516	12498	1
Vp024	554	Picture	MorphF3_06_orig.jpg ; MorphF3_10_LOWER.jpg	10616624	0	1	10881	2	0	next	incorrect	1107
Vp024	554	Response	1	10627395	10771	1
Vp024	555	Picture	MorphM9_08_orig.jpg ; MorphM9_10_LOWER.jpg	10627505	0	1	10858	158	0	next	hit	1109
Vp024	555	Response	2	10638355	10850	1
Vp024	556	Picture	MorphF6_10_orig.jpg ; MorphF6_10_LOWER.jpg	10638363	0	157	13280	304	0	next	hit	1111
Vp024	556	Response	2	10651635	13272	1
Vp024	557	Picture	MorphF7_06_orig.jpg ; MorphF7_00_LOWER.jpg	10651643	0	147	8771	148	0	next	hit	1113
Vp024	557	Response	2	10660275	8632	1
Vp024	558	Picture	MorphM1_01_orig.jpg ; MorphM1_10_LOWER.jpg	10660414	0	1	9820	2	0	next	incorrect	1115
Vp024	558	Response	1	10670115	9701	1
Vp024	559	Picture	MorphM8_07_orig.jpg ; MorphM8_10_LOWER.jpg	10670234	0	1	8448	179	0	next	hit	1117
Vp024	559	Response	2	10678675	8441	1
Vp024	560	Picture	MorphM1_07_orig.jpg ; MorphM1_10_LOWER.jpg	10678682	0	178	10661	179	0	next	incorrect	1119
Vp024	560	Response	1	10689235	10553	1
Vp024	561	Picture	MorphF2_05_orig.jpg ; MorphF2_10_LOWER.jpg	10689343	0	1	12075	2	0	next	hit	1121
Vp024	561	Response	2	10701315	11972	1
Vp024	562	Picture	MorphF3_06_orig.jpg ; MorphF3_00_LOWER.jpg	10701418	0	1	19772	2	0	next	incorrect	1123
Vp024	562	Response	1	10721075	19657	1
Vp024	563	Picture	MorphF10_05_orig.jpg ; MorphF10_10_LOWER.jpg	10721190	0	1	8453	175	0	next	hit	1125
Vp024	563	Response	2	10729635	8445	1
Vp024	564	Picture	MorphM7_04_orig.jpg ; MorphM7_00_LOWER.jpg	10729643	0	174	51360	342	0	next	incorrect	1127
Vp024	564	Response	1	10780994	51351	1
Vp024	565	Picture	MorphM10_04_orig.jpg ; MorphM10_00_LOWER.jpg	10781003	0	168	10475	344	0	next	hit	1129
Vp024	565	Response	2	10791474	10471	1
Vp024	566	Picture	MorphF9_06_orig.jpg ; MorphF9_10_LOWER.jpg	10791478	0	176	20563	357	0	next	hit	1131
Vp024	566	Response	2	10812034	20556	1
Vp024	567	Picture	MorphF6_07_orig.jpg ; MorphF6_00_LOWER.jpg	10812041	0	181	12654	182	0	next	incorrect	1133
Vp024	567	Response	1	10824594	12553	1
Vp024	568	Picture	MorphM7_06_orig.jpg ; MorphM7_10_LOWER.jpg	10824695	0	1	13933	2	0	next	hit	1135
Vp024	568	Response	2	10838513	13818	1
Vp024	569	Picture	MorphM6_03_orig.jpg ; MorphM6_00_LOWER.jpg	10838628	0	1	10882	2	0	next	incorrect	1137
Vp024	569	Response	1	10849393	10765	1
Vp024	570	Picture	MorphF4_02_orig.jpg ; MorphF4_00_LOWER.jpg	10849510	0	1	17091	161	0	next	incorrect	1139
Vp024	570	Response	1	10866593	17083	1
Vp024	571	Picture	MorphM6_03_orig.jpg ; MorphM6_10_LOWER.jpg	10866601	0	160	7440	312	0	next	incorrect	1141
Vp024	571	Response	1	10874033	7432	1
Vp024	572	Picture	MorphM8_05_orig.jpg ; MorphM8_00_LOWER.jpg	10874041	0	152	10766	153	0	next	hit	1143
Vp024	572	Response	2	10884673	10632	1
Vp024	573	Picture	MorphF4_04_orig.jpg ; MorphF4_00_LOWER.jpg	10884807	0	1	12833	174	0	next	incorrect	1145
Vp024	573	Response	1	10897633	12826	1
Vp024	574	Picture	MorphM10_06_orig.jpg ; MorphM10_10_LOWER.jpg	10897640	0	173	7736	174	0	next	hit	1147
Vp024	574	Response	2	10905313	7673	1
Vp024	575	Picture	MorphM1_08_orig.jpg ; MorphM1_10_LOWER.jpg	10905376	0	1	16024	167	0	next	incorrect	1149
Vp024	575	Response	1	10921393	16017	1
Vp024	576	Picture	MorphF4_02_orig.jpg ; MorphF4_10_LOWER.jpg	10921400	0	166	27600	333	0	next	incorrect	1151
Vp024	576	Response	1	10948993	27593	1
Vp024	577	Picture	MorphM10_09_orig.jpg ; MorphM10_00_LOWER.jpg	10949000	0	167	7863	168	0	next	hit	1153
Vp024	577	Response	2	10956752	7752	1
Vp024	578	Picture	MorphF1_05_orig.jpg ; MorphF1_00_LOWER.jpg	10956863	0	1	16056	2	0	next	incorrect	1155
Vp024	578	Response	1	10972832	15969	1
Vp024	579	Picture	MorphF6_08_orig.jpg ; MorphF6_10_LOWER.jpg	10972919	0	1	12872	2	0	next	incorrect	1157
Vp024	579	Response	1	10985712	12793	1
Vp024	580	Picture	MorphM4_02_orig.jpg ; MorphM4_10_LOWER.jpg	10985791	0	1	29592	2	0	next	incorrect	1159
Vp024	580	Response	1	11015312	29521	1
Vp024	581	Picture	MorphF7_07_orig.jpg ; MorphF7_00_LOWER.jpg	11015383	0	1	17383	2	0	next	hit	1161
Vp024	581	Response	2	11032672	17289	1
Vp024	582	Picture	MorphM8_00_orig.jpg ; MorphM8_00_LOWER.jpg	11032766	0	1	21895	2	0	next	incorrect	1163
Vp024	582	Response	1	11054592	21826	1
Vp024	583	Picture	MorphM2_00_orig.jpg ; MorphM2_00_LOWER.jpg	11054661	0	1	7534	165	0	next	incorrect	1165
Vp024	583	Response	1	11062191	7530	1
Vp024	584	Picture	MorphM1_10_orig.jpg ; MorphM1_10_LOWER.jpg	11062195	0	164	7329	165	0	next	incorrect	1167
Vp024	584	Response	1	11069391	7196	1
Vp024	585	Picture	MorphF5_02_orig.jpg ; MorphF5_00_LOWER.jpg	11069524	0	1	12075	2	0	next	incorrect	1169
Vp024	585	Response	1	11081471	11947	1
Vp024	586	Picture	MorphM3_02_orig.jpg ; MorphM3_00_LOWER.jpg	11081599	0	1	6635	2	0	next	incorrect	1171
Vp024	586	Response	1	11088111	6512	1
Vp024	587	Picture	MorphF9_08_orig.jpg ; MorphF9_10_LOWER.jpg	11088234	0	1	8044	185	0	next	hit	1173
Vp024	587	Response	2	11096271	8037	1
Vp024	588	Picture	MorphM2_03_orig.jpg ; MorphM2_00_LOWER.jpg	11096278	0	184	13188	185	0	next	incorrect	1175
Vp024	588	Response	1	11109391	13113	1
Vp024	589	Picture	MorphF10_03_orig.jpg ; MorphF10_00_LOWER.jpg	11109466	0	1	20808	160	0	next	hit	1177
Vp024	589	Response	2	11130271	20805	1
Vp024	590	Picture	MorphF7_01_orig.jpg ; MorphF7_00_LOWER.jpg	11130274	0	159	7684	331	0	next	hit	1179
Vp024	590	Response	2	11137951	7677	1
Vp024	591	Picture	MorphF8_07_orig.jpg ; MorphF8_00_LOWER.jpg	11137958	0	172	11052	173	0	next	hit	1181
Vp024	591	Response	2	11148910	10952	1
Vp024	592	Picture	MorphM7_01_orig.jpg ; MorphM7_00_LOWER.jpg	11149010	0	1	13137	2	0	next	incorrect	1183
Vp024	592	Response	1	11162030	13020	1
Vp024	593	Picture	MorphF3_04_orig.jpg ; MorphF3_00_LOWER.jpg	11162147	0	1	8211	151	0	next	incorrect	1185
Vp024	593	Response	1	11170350	8203	1
Vp024	594	Picture	MorphM7_09_orig.jpg ; MorphM7_10_LOWER.jpg	11170358	0	150	10080	305	0	next	hit	1187
Vp024	594	Response	2	11180430	10072	1
Vp024	595	Picture	MorphF9_01_orig.jpg ; MorphF9_10_LOWER.jpg	11180438	0	155	14088	156	0	next	incorrect	1189
Vp024	595	Response	1	11194430	13992	1
Vp024	596	Picture	MorphM3_03_orig.jpg ; MorphM3_10_LOWER.jpg	11194526	0	1	9671	150	0	next	incorrect	1191
Vp024	596	Response	1	11204190	9664	1
Vp024	597	Picture	MorphM2_02_orig.jpg ; MorphM2_00_LOWER.jpg	11204197	0	149	7447	150	0	next	incorrect	1193
Vp024	597	Response	1	11211550	7353	1
Vp024	598	Picture	MorphM1_03_orig.jpg ; MorphM1_00_LOWER.jpg	11211644	0	1	18312	2	0	next	incorrect	1195
Vp024	598	Response	1	11229870	18226	1
Vp024	599	Picture	MorphM5_02_orig.jpg ; MorphM5_10_LOWER.jpg	11229956	0	1	13137	2	0	next	incorrect	1197
Vp024	599	Response	1	11242990	13034	1
Vp024	600	Picture	MorphM4_08_orig.jpg ; MorphM4_10_LOWER.jpg	11243093	0	1	10064	156	0	next	hit	1199
Vp024	600	Response	2	11253149	10056	1
Vp024	601	Picture	MorphF9_03_orig.jpg ; MorphF9_00_LOWER.jpg	11253157	0	155	10372	156	0	next	hit	1201
Vp024	601	Response	2	11263389	10232	1
Vp024	602	Picture	MorphF2_06_orig.jpg ; MorphF2_10_LOWER.jpg	11263529	0	1	7948	148	0	next	hit	1203
Vp024	602	Response	2	11271469	7940	1
Vp024	603	Picture	MorphM2_02_orig.jpg ; MorphM2_10_LOWER.jpg	11271477	0	147	9701	148	0	next	incorrect	1205
Vp024	603	Response	1	11281069	9592	1
Vp024	604	Picture	MorphM9_05_orig.jpg ; MorphM9_10_LOWER.jpg	11281178	0	1	17250	3	0	next	hit	1207
Vp024	604	Response	2	11298349	17171	1
Vp024	605	Picture	MorphF8_05_orig.jpg ; MorphF8_10_LOWER.jpg	11298428	0	2	19374	3	0	next	hit	1209
Vp024	605	Response	2	11317709	19281	1
Vp024	606	Picture	MorphM5_01_orig.jpg ; MorphM5_10_LOWER.jpg	11317802	0	1	31317	2	0	next	incorrect	1211
Vp024	606	Response	1	11348989	31187	1
Vp024	607	Picture	MorphM4_02_orig.jpg ; MorphM4_00_LOWER.jpg	11349119	0	1	8095	2	0	next	incorrect	1213
Vp024	607	Response	1	11357148	8029	1
Vp024	608	Picture	MorphM2_08_orig.jpg ; MorphM2_10_LOWER.jpg	11357214	0	1	12022	188	0	next	hit	1215
Vp024	608	Response	2	11369228	12014	1
Vp024	609	Picture	MorphF4_03_orig.jpg ; MorphF4_10_LOWER.jpg	11369236	0	187	18897	188	0	next	incorrect	1217
Vp024	609	Response	1	11388028	18792	1
Vp024	610	Picture	MorphF5_06_orig.jpg ; MorphF5_10_LOWER.jpg	11388133	0	1	10863	153	0	next	hit	1219
Vp024	610	Response	2	11398988	10855	1
Vp024	611	Picture	MorphM8_00_orig.jpg ; MorphM8_10_LOWER.jpg	11398996	0	152	24434	153	0	next	incorrect	1221
Vp024	611	Response	1	11423308	24312	1
Vp024	612	Picture	MorphF8_08_orig.jpg ; MorphF8_10_LOWER.jpg	11423430	0	1	15659	2	0	next	hit	1223
Vp024	612	Response	2	11438988	15558	1
Vp024	613	Picture	MorphF2_06_orig.jpg ; MorphF2_00_LOWER.jpg	11439089	0	1	16587	2	0	next	hit	1225
Vp024	613	Response	2	11455548	16459	1
Vp024	614	Picture	MorphF4_09_orig.jpg ; MorphF4_00_LOWER.jpg	11455676	0	1	9554	2	0	next	hit	1227
Vp024	614	Response	2	11465147	9471	1
Vp024	615	Picture	MorphF1_10_orig.jpg ; MorphF1_00_LOWER.jpg	11465230	0	1	10725	159	0	next	hit	1229
Vp024	615	Response	2	11475947	10717	1
Vp024	616	Picture	MorphM7_02_orig.jpg ; MorphM7_00_LOWER.jpg	11475955	0	158	8384	159	0	next	hit	1231
Vp024	616	Response	2	11484263	8308	5
Vp024	617	Picture	MorphF5_02_orig.jpg ; MorphF5_10_LOWER.jpg	11484339	0	1	16985	2	0	next	incorrect	1233
Vp024	617	Response	1	11501227	16888	1
Vp024	618	Picture	MorphF2_09_orig.jpg ; MorphF2_00_LOWER.jpg	11501324	0	1	15792	2	0	next	hit	1235
Vp024	618	Response	2	11516987	15663	1
Vp024	619	Picture	MorphF1_04_orig.jpg ; MorphF1_00_LOWER.jpg	11517116	0	1	14862	2	0	next	incorrect	1237
Vp024	619	Response	1	11531867	14751	1
Vp024	620	Picture	MorphM7_10_orig.jpg ; MorphM7_00_LOWER.jpg	11531978	0	1	25976	167	0	next	hit	1239
Vp024	620	Response	2	11557947	25969	1
Vp024	621	Picture	MorphM9_04_orig.jpg ; MorphM9_00_LOWER.jpg	11557954	0	166	13520	348	0	next	incorrect	1241
Vp024	621	Response	1	11571466	13512	1
Vp024	622	Picture	MorphF5_00_orig.jpg ; MorphF5_00_LOWER.jpg	11571474	0	182	7346	183	0	next	incorrect	1243
Vp024	622	Response	1	11578746	7272	1
Vp024	623	Picture	MorphF2_07_orig.jpg ; MorphF2_10_LOWER.jpg	11578820	0	1	7697	2	0	next	hit	1245
Vp024	623	Response	2	11586426	7606	1
Vp024	624	Picture	MorphF10_09_orig.jpg ; MorphF10_10_LOWER.jpg	11586517	0	1	11677	2	0	next	hit	1247
Vp024	624	Response	2	11598106	11589	1
Vp024	625	Picture	MorphM6_09_orig.jpg ; MorphM6_00_LOWER.jpg	11598194	0	1	32113	2	0	next	hit	1249
Vp024	625	Response	2	11630186	31992	1
Vp024	626	Picture	MorphM7_02_orig.jpg ; MorphM7_10_LOWER.jpg	11630307	0	1	8446	182	0	next	hit	1251
Vp024	626	Response	2	11638746	8439	1
Vp024	627	Picture	MorphF3_09_orig.jpg ; MorphF3_00_LOWER.jpg	11638753	0	181	7440	353	0	next	incorrect	1253
Vp024	627	Response	1	11646186	7433	1
Vp024	628	Picture	MorphF1_06_orig.jpg ; MorphF1_10_LOWER.jpg	11646193	0	172	21668	173	0	next	incorrect	1255
Vp024	628	Response	1	11667786	21593	1
Vp024	629	Picture	MorphM8_08_orig.jpg ; MorphM8_00_LOWER.jpg	11667861	0	1	9554	2	0	next	hit	1257
Vp024	629	Response	2	11677305	9444	1
Vp024	630	Picture	MorphF3_01_orig.jpg ; MorphF3_10_LOWER.jpg	11677415	0	1	18445	2	0	next	incorrect	1259
Vp024	630	Response	1	11695785	18370	1
Vp024	631	Picture	MorphF5_00_orig.jpg ; MorphF5_10_LOWER.jpg	11695860	0	1	9133	158	0	next	incorrect	1261
Vp024	631	Response	1	11704985	9125	1
Vp024	632	Picture	MorphM8_04_orig.jpg ; MorphM8_10_LOWER.jpg	11704993	0	157	8516	158	0	next	hit	1263
Vp024	632	Response	2	11713385	8392	1
Vp024	633	Picture	MorphF3_10_orig.jpg ; MorphF3_10_LOWER.jpg	11713509	0	1	16720	2	0	next	incorrect	1265
Vp024	633	Response	1	11730105	16596	1
Vp024	634	Picture	MorphM7_10_orig.jpg ; MorphM7_10_LOWER.jpg	11730229	0	1	7299	2	0	next	hit	1267
Vp024	634	Response	2	11737385	7156	1
Vp024	635	Picture	MorphM4_09_orig.jpg ; MorphM4_10_LOWER.jpg	11737528	0	1	17383	2	0	next	hit	1269
Vp024	635	Response	2	11754825	17297	1
Vp024	636	Picture	MorphF3_01_orig.jpg ; MorphF3_00_LOWER.jpg	11754911	0	1	10218	2	0	next	incorrect	1271
Vp024	636	Response	1	11764985	10074	1
Vp024	637	Picture	MorphF5_05_orig.jpg ; MorphF5_10_LOWER.jpg	11765129	0	1	12983	156	0	next	hit	1273
Vp024	637	Response	2	11778105	12976	1
Vp024	638	Picture	MorphM6_02_orig.jpg ; MorphM6_10_LOWER.jpg	11778112	0	155	14618	156	0	next	incorrect	1275
Vp024	638	Response	1	11792584	14472	1
Vp024	639	Picture	MorphM2_09_orig.jpg ; MorphM2_00_LOWER.jpg	11792730	0	1	8626	2	0	next	hit	1277
Vp024	639	Response	2	11801224	8494	1
Vp024	640	Picture	MorphF9_04_orig.jpg ; MorphF9_10_LOWER.jpg	11801356	0	1	15632	161	0	next	hit	1279
Vp024	640	Response	2	11816984	15628	1
Vp024	641	Picture	MorphM9_01_orig.jpg ; MorphM9_10_LOWER.jpg	11816988	0	160	9580	161	0	next	incorrect	1281
Vp024	641	Response	1	11826424	9436	1
Vp024	642	Picture	MorphM1_02_orig.jpg ; MorphM1_10_LOWER.jpg	11826568	0	1	6343	162	0	next	incorrect	1283
Vp024	642	Response	1	11832904	6336	1
Vp024	643	Picture	MorphM7_05_orig.jpg ; MorphM7_00_LOWER.jpg	11832911	0	161	9847	162	0	next	hit	1285
Vp024	643	Response	2	11842664	9753	1
Vp024	644	Picture	MorphM3_07_orig.jpg ; MorphM3_00_LOWER.jpg	11842758	0	1	9913	174	0	next	incorrect	1287
Vp024	644	Response	1	11852664	9906	1
Vp024	645	Picture	MorphF5_03_orig.jpg ; MorphF5_00_LOWER.jpg	11852671	0	173	7072	174	0	next	incorrect	1289
Vp024	645	Response	1	11859624	6953	1
Vp024	646	Picture	MorphM1_07_orig.jpg ; MorphM1_00_LOWER.jpg	11859743	0	1	13089	183	0	next	incorrect	1291
Vp024	646	Response	1	11872824	13081	1
Vp024	647	Picture	MorphM3_03_orig.jpg ; MorphM3_00_LOWER.jpg	11872832	0	182	9337	183	0	next	incorrect	1293
Vp024	647	Response	1	11882104	9272	1
Vp024	648	Picture	MorphM1_00_orig.jpg ; MorphM1_10_LOWER.jpg	11882169	0	1	6502	2	0	next	incorrect	1295
Vp024	648	Response	1	11888583	6414	1
Vp024	649	Picture	MorphF4_00_orig.jpg ; MorphF4_10_LOWER.jpg	11888671	0	1	16956	164	0	next	incorrect	1297
Vp024	649	Response	1	11905623	16952	1
Vp024	650	Picture	MorphF8_02_orig.jpg ; MorphF8_10_LOWER.jpg	11905627	0	163	36124	164	0	next	hit	1299
Vp024	650	Response	2	11941623	35996	1
Vp024	651	Picture	MorphM1_00_orig.jpg ; MorphM1_00_LOWER.jpg	11941751	0	1	27560	176	0	next	incorrect	1301
Vp024	651	Response	1	11969303	27552	1
Vp024	652	Picture	MorphM8_04_orig.jpg ; MorphM8_00_LOWER.jpg	11969311	0	175	42479	334	0	next	hit	1303
Vp024	652	Response	2	12011782	42471	1
Vp024	653	Picture	MorphF1_06_orig.jpg ; MorphF1_00_LOWER.jpg	12011790	0	159	9978	160	0	next	incorrect	1305
Vp024	653	Response	1	12021622	9832	1
Vp024	654	Picture	MorphF7_02_orig.jpg ; MorphF7_10_LOWER.jpg	12021768	0	1	8982	176	0	next	hit	1307
Vp024	654	Response	2	12030742	8974	1
Vp024	655	Picture	MorphF6_06_orig.jpg ; MorphF6_00_LOWER.jpg	12030750	0	175	8534	176	0	next	incorrect	1309
Vp024	655	Response	1	12039142	8392	1
Vp024	656	Picture	MorphM9_01_orig.jpg ; MorphM9_00_LOWER.jpg	12039284	0	1	11014	2	0	next	incorrect	1311
Vp024	656	Response	1	12050182	10898	1
Vp024	657	Picture	MorphM8_07_orig.jpg ; MorphM8_00_LOWER.jpg	12050298	0	1	8758	2	0	next	hit	1313
Vp024	657	Response	2	12058982	8684	1
Vp024	658	Picture	MorphF2_04_orig.jpg ; MorphF2_00_LOWER.jpg	12059056	0	1	13270	2	0	next	incorrect	1315
Vp024	658	Response	1	12072262	13206	1
Vp024	659	Picture	MorphF5_06_orig.jpg ; MorphF5_00_LOWER.jpg	12072326	0	1	7696	2	0	next	incorrect	1317
Vp024	659	Response	1	12079942	7616	1
Vp024	660	Picture	MorphM2_05_orig.jpg ; MorphM2_00_LOWER.jpg	12080022	0	1	19607	167	0	next	incorrect	1319
Vp024	660	Response	1	12099622	19600	1
Vp024	661	Picture	MorphF6_01_orig.jpg ; MorphF6_10_LOWER.jpg	12099629	0	166	7597	167	0	next	incorrect	1321
Vp024	661	Response	1	12107141	7512	1
Vp024	662	Picture	MorphF10_09_orig.jpg ; MorphF10_00_LOWER.jpg	12107226	0	1	9288	2	0	next	hit	1323
Vp024	662	Response	2	12116421	9195	1
Vp024	663	Picture	MorphM7_08_orig.jpg ; MorphM7_00_LOWER.jpg	12116514	0	1	24795	155	0	next	hit	1325
Vp024	663	Response	2	12141301	24787	1
Vp024	664	Picture	MorphF9_02_orig.jpg ; MorphF9_00_LOWER.jpg	12141309	0	154	13423	155	0	next	hit	1327
Vp024	664	Response	2	12154661	13352	1
Vp024	665	Picture	MorphM9_09_orig.jpg ; MorphM9_10_LOWER.jpg	12154732	0	1	16576	146	0	next	hit	1329
Vp024	665	Response	2	12171301	16569	1
Vp024	666	Picture	MorphM5_10_orig.jpg ; MorphM5_10_LOWER.jpg	12171308	0	145	27600	291	0	next	hit	1331
Vp024	666	Response	2	12198901	27593	1
Vp024	667	Picture	MorphM9_00_orig.jpg ; MorphM9_00_LOWER.jpg	12198908	0	146	9168	147	0	next	incorrect	1333
Vp024	667	Response	1	12207940	9032	1
Vp024	668	Picture	MorphF7_03_orig.jpg ; MorphF7_00_LOWER.jpg	12208076	0	1	16272	185	0	next	incorrect	1335
Vp024	668	Response	1	12224340	16264	1
Vp024	669	Picture	MorphM7_00_orig.jpg ; MorphM7_10_LOWER.jpg	12224348	0	184	45699	185	0	next	hit	1337
Vp024	669	Response	2	12269940	45592	1
Vp024	670	Picture	MorphM3_02_orig.jpg ; MorphM3_10_LOWER.jpg	12270047	0	1	53610	2	0	next	incorrect	1339
Vp024	670	Response	1	12323539	53492	1
Vp024	671	Picture	MorphM4_05_orig.jpg ; MorphM4_00_LOWER.jpg	12323657	0	1	30520	2	0	next	incorrect	1341
Vp024	671	Response	1	12354099	30442	1
Vp024	672	Picture	MorphF6_04_orig.jpg ; MorphF6_00_LOWER.jpg	12354177	0	1	6370	2	0	next	incorrect	1343
Vp024	672	Response	1	12360419	6242	1
Vp024	673	Picture	MorphM5_01_orig.jpg ; MorphM5_00_LOWER.jpg	12360547	0	1	7799	165	0	next	incorrect	1345
Vp024	673	Response	1	12368339	7792	1
Vp024	674	Picture	MorphM7_00_orig.jpg ; MorphM7_00_LOWER.jpg	12368346	0	164	10646	165	0	next	incorrect	1347
Vp024	674	Response	1	12378899	10553	1
Vp024	675	Picture	MorphM3_01_orig.jpg ; MorphM3_00_LOWER.jpg	12378992	0	1	21895	2	0	next	incorrect	1349
Vp024	675	Response	1	12400739	21747	1
Vp024	676	Picture	MorphF7_02_orig.jpg ; MorphF7_00_LOWER.jpg	12400887	0	1	37819	2	0	next	incorrect	1351
Vp024	676	Response	1	12438578	37691	1
Vp024	677	Picture	MorphM3_07_orig.jpg ; MorphM3_10_LOWER.jpg	12438706	0	1	24151	2	0	next	incorrect	1353
Vp024	677	Response	1	12462738	24032	1
Vp024	678	Picture	MorphF4_08_orig.jpg ; MorphF4_00_LOWER.jpg	12462857	0	1	24284	2	0	next	hit	1355
Vp024	678	Response	2	12487058	24201	1
Vp024	679	Picture	MorphM3_04_orig.jpg ; MorphM3_10_LOWER.jpg	12487141	0	1	20967	2	0	next	incorrect	1357
Vp024	679	Response	1	12508018	20877	1
Vp024	680	Picture	MorphF4_01_orig.jpg ; MorphF4_00_LOWER.jpg	12508108	0	1	26539	2	0	next	incorrect	1359
Vp024	680	Response	1	12534498	26390	1
Vp024	681	Picture	MorphF7_07_orig.jpg ; MorphF7_10_LOWER.jpg	12534647	0	1	8891	2	0	next	hit	1361
Vp024	681	Response	2	12543457	8810	1
Vp024	682	Picture	MorphF8_01_orig.jpg ; MorphF8_10_LOWER.jpg	12543538	0	1	19241	2	0	next	incorrect	1363
Vp024	682	Response	1	12562657	19119	1
Vp024	683	Picture	MorphM9_04_orig.jpg ; MorphM9_10_LOWER.jpg	12562779	0	1	13005	2	0	next	incorrect	1365
Vp024	683	Response	1	12575697	12918	1
Vp024	684	Picture	MorphM3_01_orig.jpg ; MorphM3_10_LOWER.jpg	12575784	0	1	24814	2	0	next	hit	1367
Vp024	684	Response	2	12600497	24713	1
Vp024	685	Picture	MorphF5_09_orig.jpg ; MorphF5_00_LOWER.jpg	12600598	0	1	11412	2	0	next	hit	1369
Vp024	685	Response	2	12611937	11339	1
Vp024	686	Picture	MorphF3_09_orig.jpg ; MorphF3_10_LOWER.jpg	12612010	0	1	55054	151	0	next	hit	1371
Vp024	686	Response	2	12667056	55046	1
Vp024	687	Picture	MorphF5_04_orig.jpg ; MorphF5_10_LOWER.jpg	12667064	0	150	23371	151	0	next	hit	1373
Vp024	687	Response	2	12690336	23272	1
Vp024	688	Picture	MorphM5_02_orig.jpg ; MorphM5_00_LOWER.jpg	12690435	0	1	34900	2	0	next	incorrect	1375
Vp024	688	Response	1	12725216	34781	1
Vp024	689	Picture	MorphF10_06_orig.jpg ; MorphF10_00_LOWER.jpg	12725335	0	1	19488	153	0	next	hit	1377
Vp024	689	Response	2	12744815	19480	1
Vp024	690	Picture	MorphM4_10_orig.jpg ; MorphM4_00_LOWER.jpg	12744823	0	152	10104	153	0	next	hit	1379
Vp024	690	Response	2	12754815	9992	1
Vp024	691	Picture	MorphM8_06_orig.jpg ; MorphM8_00_LOWER.jpg	12754927	0	1	6767	2	0	next	hit	1381
Vp024	691	Response	2	12761615	6688	1
Vp024	692	Picture	MorphF8_08_orig.jpg ; MorphF8_00_LOWER.jpg	12761694	0	1	9769	186	0	next	hit	1383
Vp024	692	Response	2	12771455	9761	1
Vp024	693	Picture	MorphM5_08_orig.jpg ; MorphM5_00_LOWER.jpg	12771463	0	185	17700	186	0	next	hit	1385
Vp024	693	Response	2	12789055	17592	1
Vp024	694	Picture	MorphM2_03_orig.jpg ; MorphM2_10_LOWER.jpg	12789163	0	1	8227	2	0	next	incorrect	1387
Vp024	694	Response	1	12797295	8132	1
Vp024	695	Picture	MorphM8_05_orig.jpg ; MorphM8_10_LOWER.jpg	12797390	0	1	12952	187	0	next	hit	1389
Vp024	695	Response	2	12810335	12945	1
Vp024	696	Picture	MorphM9_00_orig.jpg ; MorphM9_10_LOWER.jpg	12810342	0	186	11995	188	0	next	incorrect	1391
Vp024	696	Response	1	12822255	11913	1
Vp024	697	Picture	MorphF7_09_orig.jpg ; MorphF7_10_LOWER.jpg	12822337	0	2	8325	171	0	next	hit	1393
Vp024	697	Response	2	12830655	8318	1
Vp024	698	Picture	MorphF3_00_orig.jpg ; MorphF3_00_LOWER.jpg	12830662	0	169	8395	171	0	next	incorrect	1395
Vp024	698	Response	1	12838974	8312	1
Vp024	699	Picture	MorphF1_08_orig.jpg ; MorphF1_00_LOWER.jpg	12839057	0	2	9925	164	0	next	hit	1397
Vp024	699	Response	2	12848974	9917	1
Vp024	700	Picture	MorphM6_06_orig.jpg ; MorphM6_10_LOWER.jpg	12848982	0	162	14720	333	0	next	hit	1399
Vp024	700	Response	2	12863694	14712	1
Vp024	701	Picture	MorphM1_06_orig.jpg ; MorphM1_00_LOWER.jpg	12863702	0	171	12113	172	0	next	incorrect	1401
Vp024	701	Response	1	12875694	11992	1
Vp024	702	Picture	MorphM9_09_orig.jpg ; MorphM9_00_LOWER.jpg	12875815	0	1	10616	2	0	next	hit	1403
Vp024	702	Response	2	12886334	10519	1
Vp024	703	Picture	MorphF1_04_orig.jpg ; MorphF1_10_LOWER.jpg	12886431	0	1	6635	2	0	next	incorrect	1405
Vp024	703	Response	1	12892974	6543	1
Vp024	704	Picture	MorphM9_02_orig.jpg ; MorphM9_00_LOWER.jpg	12893066	0	1	7515	183	0	next	hit	1407
Vp024	704	Response	2	12900574	7508	1
Vp024	705	Picture	MorphF8_09_orig.jpg ; MorphF8_00_LOWER.jpg	12900581	0	182	8645	345	0	next	hit	1409
Vp024	705	Response	2	12909214	8633	1
Vp024	706	Picture	MorphF1_07_orig.jpg ; MorphF1_10_LOWER.jpg	12909226	0	163	10778	164	0	next	hit	1411
Vp024	706	Response	2	12919854	10628	1
Vp024	707	Picture	MorphM2_07_orig.jpg ; MorphM2_00_LOWER.jpg	12920004	0	1	24416	2	0	next	hit	1413
Vp024	707	Response	2	12944334	24330	1
Vp024	708	Picture	MorphM5_04_orig.jpg ; MorphM5_10_LOWER.jpg	12944420	0	1	23753	2	0	next	hit	1415
Vp024	708	Response	2	12968093	23673	1
Vp024	709	Picture	MorphF7_03_orig.jpg ; MorphF7_10_LOWER.jpg	12968173	0	1	10616	2	0	next	hit	1417
Vp024	709	Response	2	12978653	10480	1
Vp024	710	Picture	MorphM5_07_orig.jpg ; MorphM5_10_LOWER.jpg	12978789	0	1	15128	2	0	next	hit	1419
Vp024	710	Response	2	12993853	15064	1
Vp024	711	Picture	MorphM9_06_orig.jpg ; MorphM9_10_LOWER.jpg	12993917	0	1	68423	184	0	next	incorrect	1421
Vp024	711	Response	1	13062332	68415	1
Vp024	712	Picture	MorphM8_09_orig.jpg ; MorphM8_10_LOWER.jpg	13062340	0	183	9440	347	0	next	hit	1423
Vp024	712	Response	2	13071772	9432	1
Vp024	713	Picture	MorphF9_05_orig.jpg ; MorphF9_00_LOWER.jpg	13071780	0	164	55100	165	0	next	hit	1425
Vp024	713	Response	2	13126812	55032	1
Vp024	714	Picture	MorphM2_10_orig.jpg ; MorphM2_00_LOWER.jpg	13126880	0	1	11280	2	0	next	hit	1427
Vp024	714	Response	2	13138092	11212	1
Vp024	715	Picture	MorphF3_08_orig.jpg ; MorphF3_10_LOWER.jpg	13138160	0	1	16454	2	0	next	incorrect	1429
Vp024	715	Response	1	13154492	16332	1
Vp024	716	Picture	MorphM5_00_orig.jpg ; MorphM5_10_LOWER.jpg	13154614	0	1	9820	2	0	next	incorrect	1431
Vp024	716	Response	1	13164331	9717	1
Vp024	717	Picture	MorphF6_08_orig.jpg ; MorphF6_00_LOWER.jpg	13164434	0	1	15346	182	0	next	hit	1433
Vp024	717	Response	2	13179771	15337	1
Vp024	718	Picture	MorphF8_00_orig.jpg ; MorphF8_00_LOWER.jpg	13179780	0	181	11990	182	0	next	incorrect	1435
Vp024	718	Response	1	13191691	11911	1
Vp024	719	Picture	MorphM6_10_orig.jpg ; MorphM6_10_LOWER.jpg	13191770	0	1	9289	2	0	next	hit	1437
Vp024	719	Response	2	13200971	9201	1
Vp024	720	Picture	MorphM8_03_orig.jpg ; MorphM8_10_LOWER.jpg	13201059	0	1	25611	2	0	next	hit	1439
Vp024	720	Response	2	13226571	25512	1
Vp024	721	Picture	MorphM6_09_orig.jpg ; MorphM6_10_LOWER.jpg	13226670	0	1	8308	186	0	next	hit	1441
Vp024	721	Response	2	13234971	8301	1
Vp024	722	Picture	MorphM3_08_orig.jpg ; MorphM3_00_LOWER.jpg	13234978	0	185	65074	186	0	next	incorrect	1443
Vp024	722	Response	1	13299930	64952	1
Vp024	723	Picture	MorphF9_03_orig.jpg ; MorphF9_10_LOWER.jpg	13300052	0	1	10350	2	0	next	hit	1445
Vp024	723	Response	2	13310330	10278	1
Vp024	724	Picture	MorphM4_04_orig.jpg ; MorphM4_10_LOWER.jpg	13310402	0	1	22559	2	0	next	incorrect	1447
Vp024	724	Response	1	13332890	22488	1
Vp024	725	Picture	MorphM10_07_orig.jpg ; MorphM10_00_LOWER.jpg	13332961	0	1	8176	186	0	next	hit	1449
Vp024	725	Response	2	13341130	8169	1
Vp024	726	Picture	MorphF2_02_orig.jpg ; MorphF2_10_LOWER.jpg	13341137	0	185	81794	186	0	next	incorrect	1451
Vp024	726	Response	1	13422809	81672	1
Vp024	727	Picture	MorphM5_07_orig.jpg ; MorphM5_00_LOWER.jpg	13422931	0	1	12341	2	0	next	incorrect	1453
Vp024	727	Response	1	13435129	12198	1
Vp024	728	Picture	MorphF10_08_orig.jpg ; MorphF10_00_LOWER.jpg	13435272	0	1	7829	2	0	next	hit	1455
Vp024	728	Response	2	13442969	7697	1
Vp024	729	Picture	MorphM6_08_orig.jpg ; MorphM6_00_LOWER.jpg	13443101	0	1	7033	2	0	next	hit	1457
Vp024	729	Response	2	13450009	6908	1
Vp024	730	Picture	MorphF4_06_orig.jpg ; MorphF4_10_LOWER.jpg	13450134	0	1	10881	2	0	next	hit	1459
Vp024	730	Response	2	13460889	10755	1
Vp024	731	Picture	MorphM10_05_orig.jpg ; MorphM10_10_LOWER.jpg	13461015	0	1	7401	165	0	next	hit	1461
Vp024	731	Response	2	13468408	7393	1
Vp024	732	Picture	MorphF3_08_orig.jpg ; MorphF3_00_LOWER.jpg	13468416	0	164	8240	315	0	next	incorrect	1463
Vp024	732	Response	1	13476648	8232	1
Vp024	733	Picture	MorphF4_10_orig.jpg ; MorphF4_00_LOWER.jpg	13476656	0	151	7581	152	0	next	hit	1465
Vp024	733	Response	2	13484088	7432	1
Vp024	734	Picture	MorphF1_02_orig.jpg ; MorphF1_10_LOWER.jpg	13484237	0	1	8891	2	0	next	incorrect	1467
Vp024	734	Response	1	13493048	8811	1
Vp024	735	Picture	MorphM1_04_orig.jpg ; MorphM1_00_LOWER.jpg	13493128	0	1	10328	157	0	next	incorrect	1469
Vp024	735	Response	1	13503448	10320	1
Vp024	736	Picture	MorphF2_10_orig.jpg ; MorphF2_10_LOWER.jpg	13503456	0	156	7454	157	0	next	hit	1471
Vp024	736	Response	2	13510808	7352	1
Vp024	737	Picture	MorphF8_00_orig.jpg ; MorphF8_10_LOWER.jpg	13510910	0	1	14464	2	0	next	incorrect	1473
Vp024	737	Response	1	13525288	14378	1
Vp024	738	Picture	MorphM5_09_orig.jpg ; MorphM5_10_LOWER.jpg	13525374	0	1	26938	2	0	next	hit	1475
Vp024	738	Response	2	13552248	26874	1
Vp024	739	Picture	MorphF4_06_orig.jpg ; MorphF4_00_LOWER.jpg	13552312	0	1	19374	2	0	next	incorrect	1477
Vp024	739	Response	1	13571608	19296	1
Vp024	740	Picture	MorphM5_06_orig.jpg ; MorphM5_00_LOWER.jpg	13571686	0	1	12208	2	0	next	incorrect	1479
Vp024	740	Response	1	13583767	12081	1
Vp024	741	Picture	MorphM4_06_orig.jpg ; MorphM4_10_LOWER.jpg	13583894	0	1	18681	164	0	next	incorrect	1481
Vp024	741	Response	1	13602567	18673	1
Vp024	742	Picture	MorphM3_09_orig.jpg ; MorphM3_00_LOWER.jpg	13602575	0	163	12880	318	0	next	incorrect	1483
Vp024	742	Response	1	13615447	12872	1
Vp024	743	Picture	MorphM4_01_orig.jpg ; MorphM4_10_LOWER.jpg	13615455	0	155	11168	156	0	next	incorrect	1485
Vp024	743	Response	1	13626487	11032	1
Vp024	744	Picture	MorphF9_10_orig.jpg ; MorphF9_00_LOWER.jpg	13626623	0	1	8891	2	0	next	hit	1487
Vp024	744	Response	2	13635447	8824	1
Vp024	745	Picture	MorphF2_00_orig.jpg ; MorphF2_00_LOWER.jpg	13635514	0	1	12075	2	0	next	incorrect	1489
Vp024	745	Response	1	13647447	11933	1
Vp024	746	Picture	MorphM10_06_orig.jpg ; MorphM10_00_LOWER.jpg	13647589	0	1	8585	175	0	next	hit	1491
Vp024	746	Response	2	13656167	8578	1
Vp024	747	Picture	MorphM7_08_orig.jpg ; MorphM7_10_LOWER.jpg	13656174	0	174	10789	175	0	next	hit	1493
Vp024	747	Response	2	13666887	10713	1
Vp024	748	Picture	MorphM4_08_orig.jpg ; MorphM4_00_LOWER.jpg	13666963	0	1	13668	2	0	next	hit	1495
Vp024	748	Response	2	13680566	13603	1
Vp024	749	Picture	MorphF1_01_orig.jpg ; MorphF1_00_LOWER.jpg	13680631	0	1	7564	2	0	next	incorrect	1497
Vp024	749	Response	1	13688086	7455	1
Vp024	750	Picture	MorphF5_01_orig.jpg ; MorphF5_00_LOWER.jpg	13688195	0	1	10459	159	0	next	incorrect	1499
Vp024	750	Response	1	13698646	10451	1
Vp024	751	Picture	MorphM8_03_orig.jpg ; MorphM8_00_LOWER.jpg	13698654	0	158	17407	160	0	next	hit	1501
Vp024	751	Response	2	13715926	17272	1
Vp024	752	Picture	MorphM1_01_orig.jpg ; MorphM1_00_LOWER.jpg	13716061	0	2	8993	167	0	next	incorrect	1503
Vp024	752	Response	1	13725046	8985	1
Vp024	753	Picture	MorphF2_00_orig.jpg ; MorphF2_10_LOWER.jpg	13725054	0	165	19670	166	0	next	incorrect	1505
Vp024	753	Response	1	13744566	19512	1
Vp024	754	Picture	MorphF1_05_orig.jpg ; MorphF1_10_LOWER.jpg	13744724	0	1	7130	171	0	next	incorrect	1507
Vp024	754	Response	1	13751846	7122	1
Vp024	755	Picture	MorphF8_10_orig.jpg ; MorphF8_10_LOWER.jpg	13751854	0	170	8639	326	0	next	hit	1509
Vp024	755	Response	2	13760486	8632	1
Vp024	756	Picture	MorphM1_04_orig.jpg ; MorphM1_10_LOWER.jpg	13760493	0	156	27889	157	0	next	incorrect	1511
Vp024	756	Response	1	13788246	27753	1
Vp024	757	Picture	MorphF9_06_orig.jpg ; MorphF9_00_LOWER.jpg	13788382	0	1	19772	2	0	next	hit	1513
Vp024	757	Response	2	13808005	19623	1
Vp024	758	Picture	MorphM2_00_orig.jpg ; MorphM2_10_LOWER.jpg	13808154	0	1	12208	3	0	next	incorrect	1515
Vp024	758	Response	1	13820245	12091	1
Vp024	759	Picture	MorphM4_10_orig.jpg ; MorphM4_10_LOWER.jpg	13820362	0	2	9953	3	0	next	hit	1517
Vp024	759	Response	2	13830245	9883	1
Vp024	760	Picture	MorphM10_00_orig.jpg ; MorphM10_10_LOWER.jpg	13830315	0	1	10338	147	0	next	hit	1519
Vp024	760	Response	2	13840645	10330	1
Vp024	761	Picture	MorphM8_01_orig.jpg ; MorphM8_10_LOWER.jpg	13840653	0	146	40319	313	0	next	incorrect	1521
Vp024	761	Response	1	13880965	40312	1
Vp024	762	Picture	MorphF3_03_orig.jpg ; MorphF3_00_LOWER.jpg	13880972	0	167	11680	332	0	next	incorrect	1523
Vp024	762	Response	1	13892644	11672	1
Vp024	763	Picture	MorphF8_05_orig.jpg ; MorphF8_00_LOWER.jpg	13892652	0	165	12716	220	0	next	incorrect	1525
Vp024	763	Response	1	13905364	12712	1
Vp024	764	Picture	MorphM3_04_orig.jpg ; MorphM3_00_LOWER.jpg	13905368	0	55	10272	56	0	next	incorrect	1527
Vp024	764	Response	1	13915524	10156	1
Vp024	765	Picture	MorphF10_08_orig.jpg ; MorphF10_10_LOWER.jpg	13915640	0	1	26372	170	0	next	hit	1529
Vp024	765	Response	2	13942004	26364	1
Vp024	766	Picture	MorphM10_05_orig.jpg ; MorphM10_00_LOWER.jpg	13942012	0	169	9058	170	0	next	hit	1531
Vp024	766	Response	2	13950964	8952	1
Vp024	767	Picture	MorphM8_08_orig.jpg ; MorphM8_10_LOWER.jpg	13951070	0	1	12461	148	0	next	hit	1533
Vp024	767	Response	2	13963524	12454	1
Vp024	768	Picture	MorphF4_01_orig.jpg ; MorphF4_10_LOWER.jpg	13963531	0	147	10476	301	0	next	incorrect	1535
Vp024	768	Response	1	13974004	10473	1
Vp024	769	Picture	MorphF8_01_orig.jpg ; MorphF8_00_LOWER.jpg	13974007	0	154	9442	155	0	next	incorrect	1537
Vp024	769	Response	1	13983364	9357	1
Vp024	770	Picture	MorphF7_10_orig.jpg ; MorphF7_10_LOWER.jpg	13983449	0	1	13522	148	0	next	hit	1539
Vp024	770	Response	2	13996963	13514	1
Vp024	771	Picture	MorphF2_01_orig.jpg ; MorphF2_10_LOWER.jpg	13996971	0	147	12720	313	0	next	hit	1541
Vp024	771	Response	2	14009683	12712	1
Vp024	772	Picture	MorphF8_07_orig.jpg ; MorphF8_10_LOWER.jpg	14009691	0	166	11680	329	0	next	hit	1543
Vp024	772	Response	2	14021363	11672	1
Vp024	773	Picture	MorphF6_05_orig.jpg ; MorphF6_10_LOWER.jpg	14021371	0	163	14228	164	0	next	hit	1545
Vp024	773	Response	2	14035523	14152	1
Vp024	774	Picture	MorphF8_03_orig.jpg ; MorphF8_00_LOWER.jpg	14035599	0	1	19374	2	0	next	incorrect	1547
Vp024	774	Response	1	14054883	19284	1
Vp024	775	Picture	MorphM10_10_orig.jpg ; MorphM10_10_LOWER.jpg	14054973	0	1	6874	161	0	next	hit	1549
Vp024	775	Response	2	14061843	6870	1
Vp024	776	Picture	MorphM9_02_orig.jpg ; MorphM9_10_LOWER.jpg	14061847	0	160	10775	161	0	next	incorrect	1551
Vp024	776	Response	1	14072483	10636	1
Vp024	777	Picture	MorphM6_04_orig.jpg ; MorphM6_10_LOWER.jpg	14072622	0	1	33148	162	0	next	incorrect	1553
Vp024	777	Response	1	14105763	33141	1
Vp024	778	Picture	MorphM5_03_orig.jpg ; MorphM5_10_LOWER.jpg	14105770	0	161	15951	162	0	next	incorrect	1555
Vp024	778	Response	1	14121602	15832	1
Vp024	779	Picture	MorphF10_03_orig.jpg ; MorphF10_10_LOWER.jpg	14121721	0	1	30786	2	0	next	hit	1557
Vp024	779	Response	2	14152402	30681	1
Vp024	780	Picture	MorphM10_08_orig.jpg ; MorphM10_10_LOWER.jpg	14152507	0	1	7033	2	0	next	hit	1559
Vp024	780	Response	2	14159442	6935	1
Vp024	781	Picture	MorphF5_03_orig.jpg ; MorphF5_10_LOWER.jpg	14159540	0	1	21099	2	0	next	incorrect	1561
Vp024	781	Response	1	14180562	21022	1
Vp024	782	Picture	MorphF10_06_orig.jpg ; MorphF10_10_LOWER.jpg	14180639	0	1	9530	159	0	next	hit	1563
Vp024	782	Response	2	14190162	9523	1
Vp024	783	Picture	MorphF8_03_orig.jpg ; MorphF8_10_LOWER.jpg	14190169	0	158	9680	323	0	next	incorrect	1565
Vp024	783	Response	1	14199842	9673	1
Vp024	784	Picture	MorphM4_09_orig.jpg ; MorphM4_00_LOWER.jpg	14199849	0	165	12770	166	0	next	hit	1567
Vp024	784	Response	2	14212481	12632	1
Vp024	785	Picture	MorphF4_07_orig.jpg ; MorphF4_10_LOWER.jpg	14212619	0	1	93287	2	0	next	hit	1569
Vp024	785	Response	2	14305761	93142	1
Vp024	786	Picture	MorphF7_05_orig.jpg ; MorphF7_00_LOWER.jpg	14305906	0	1	61970	2	0	next	hit	1571
Vp024	786	Response	2	14367760	61854	1
Vp024	787	Picture	MorphF10_02_orig.jpg ; MorphF10_00_LOWER.jpg	14367876	0	1	5706	2	0	next	hit	1573
Vp024	787	Response	2	14373440	5564	1
Vp024	788	Picture	MorphF3_02_orig.jpg ; MorphF3_00_LOWER.jpg	14373582	0	1	7564	2	0	next	incorrect	1575
Vp024	788	Response	1	14381040	7458	1
Vp024	789	Picture	MorphM8_10_orig.jpg ; MorphM8_10_LOWER.jpg	14381146	0	1	18301	146	0	next	hit	1577
Vp024	789	Response	2	14399440	18294	1
Vp024	790	Picture	MorphM7_07_orig.jpg ; MorphM7_10_LOWER.jpg	14399447	0	145	7680	307	0	next	hit	1579
Vp024	790	Response	2	14407120	7673	1
Vp024	791	Picture	MorphM5_04_orig.jpg ; MorphM5_00_LOWER.jpg	14407127	0	162	21525	163	0	next	incorrect	1581
Vp024	791	Response	1	14428559	21432	1
Vp024	792	Picture	MorphF4_07_orig.jpg ; MorphF4_00_LOWER.jpg	14428652	0	1	16455	2	0	next	incorrect	1583
Vp024	792	Response	1	14444959	16307	1
Vp024	793	Picture	MorphF3_07_orig.jpg ; MorphF3_10_LOWER.jpg	14445107	0	1	6237	2	0	next	incorrect	1585
Vp024	793	Response	1	14451279	6172	1
Vp024	794	Picture	MorphF10_10_orig.jpg ; MorphF10_10_LOWER.jpg	14451344	0	1	11014	2	0	next	hit	1587
Vp024	794	Response	2	14462239	10895	1
Vp024	795	Picture	MorphF7_09_orig.jpg ; MorphF7_00_LOWER.jpg	14462358	0	1	15088	174	0	next	hit	1589
Vp024	795	Response	2	14477439	15081	1
Vp024	796	Picture	MorphM4_01_orig.jpg ; MorphM4_00_LOWER.jpg	14477446	0	173	18617	174	0	next	incorrect	1591
Vp024	796	Response	1	14495919	18473	1
Vp024	797	Picture	MorphM6_01_orig.jpg ; MorphM6_00_LOWER.jpg	14496063	0	1	43392	2	0	next	incorrect	1593
Vp024	797	Response	1	14539358	43295	1
Vp024	798	Picture	MorphM2_10_orig.jpg ; MorphM2_10_LOWER.jpg	14539455	0	1	11014	2	0	next	hit	1595
Vp024	798	Response	2	14550398	10943	1
Vp024	799	Picture	MorphM7_01_orig.jpg ; MorphM7_10_LOWER.jpg	14550469	0	1	34733	169	0	next	hit	1597
Vp024	799	Response	2	14585198	34729	1
Vp024	800	Picture	MorphF6_09_orig.jpg ; MorphF6_00_LOWER.jpg	14585202	0	168	13280	326	0	next	hit	1599
Vp024	800	Response	2	14598478	13276	1
Vp024	801	Picture	MorphM7_09_orig.jpg ; MorphM7_00_LOWER.jpg	14598482	0	158	9977	159	0	next	hit	1601
Vp024	801	Response	2	14608318	9836	1
Vp024	802	Picture	MorphM2_08_orig.jpg ; MorphM2_00_LOWER.jpg	14608459	0	1	8186	176	0	next	hit	1603
Vp024	802	Response	2	14616638	8179	1
Vp024	803	Picture	MorphM5_03_orig.jpg ; MorphM5_00_LOWER.jpg	14616645	0	175	13178	176	0	next	incorrect	1605
Vp024	803	Response	1	14629758	13113	1
Vp024	804	Picture	MorphM6_04_orig.jpg ; MorphM6_00_LOWER.jpg	14629823	0	1	11147	2	0	next	incorrect	1607
Vp024	804	Response	1	14640877	11054	1
Vp024	805	Picture	MorphF2_07_orig.jpg ; MorphF2_00_LOWER.jpg	14640970	0	1	7675	156	0	next	hit	1609
Vp024	805	Response	2	14648637	7667	1
Vp024	806	Picture	MorphM9_05_orig.jpg ; MorphM9_00_LOWER.jpg	14648645	0	155	19360	324	0	next	incorrect	1611
Vp024	806	Response	1	14667997	19352	1
Vp024	807	Picture	MorphM2_07_orig.jpg ; MorphM2_10_LOWER.jpg	14668005	0	169	7040	331	0	next	hit	1613
Vp024	807	Response	2	14675037	7032	1
Vp024	808	Picture	MorphM10_09_orig.jpg ; MorphM10_10_LOWER.jpg	14675045	0	162	8123	163	0	next	hit	1615
Vp024	808	Response	2	14683037	7992	1
Vp024	809	Picture	MorphM5_09_orig.jpg ; MorphM5_00_LOWER.jpg	14683168	0	1	34356	147	0	next	hit	1617
Vp024	809	Response	2	14717517	34349	1
Vp024	810	Picture	MorphF1_09_orig.jpg ; MorphF1_10_LOWER.jpg	14717524	0	146	7975	147	0	next	hit	1619
Vp024	810	Response	2	14725357	7833	1
Vp024	811	Picture	MorphF5_08_orig.jpg ; MorphF5_10_LOWER.jpg	14725499	0	1	8360	2	0	next	hit	1621
Vp024	811	Response	2	14733757	8258	1
Vp024	812	Picture	MorphM1_02_orig.jpg ; MorphM1_00_LOWER.jpg	14733859	0	1	8492	2	0	next	incorrect	1623
Vp024	812	Response	1	14742236	8377	1
Vp024	813	Picture	MorphF7_00_orig.jpg ; MorphF7_10_LOWER.jpg	14742351	0	1	7962	2	0	next	hit	1625
Vp024	813	Response	2	14750236	7885	1
Vp024	814	Picture	MorphM6_02_orig.jpg ; MorphM6_00_LOWER.jpg	14750313	0	1	7431	2	0	next	incorrect	1627
Vp024	814	Response	1	14757596	7283	1
Vp024	815	Picture	MorphF4_04_orig.jpg ; MorphF4_10_LOWER.jpg	14757744	0	1	20170	3	0	next	incorrect	1629
Vp024	815	Response	1	14777836	20092	1
Vp024	816	Picture	MorphM6_08_orig.jpg ; MorphM6_10_LOWER.jpg	14777914	0	2	16169	156	0	next	hit	1631
Vp024	816	Response	2	14794076	16162	1
Vp024	817	Picture	MorphM1_08_orig.jpg ; MorphM1_00_LOWER.jpg	14794083	0	154	15760	340	0	next	incorrect	1633
Vp024	817	Response	1	14809836	15753	1
Vp024	818	Picture	MorphM10_04_orig.jpg ; MorphM10_10_LOWER.jpg	14809843	0	186	8240	359	0	next	hit	1635
Vp024	818	Response	2	14818076	8233	1
Vp024	819	Picture	MorphF7_08_orig.jpg ; MorphF7_10_LOWER.jpg	14818083	0	173	23659	174	0	next	hit	1637
Vp024	819	Response	2	14841675	23592	1
Vp024	820	Picture	MorphM10_02_orig.jpg ; MorphM10_10_LOWER.jpg	14841742	0	1	12872	2	0	next	hit	1639
Vp024	820	Response	2	14854475	12733	1
Vp024	821	Picture	MorphF2_08_orig.jpg ; MorphF2_10_LOWER.jpg	14854614	0	1	6349	155	0	next	hit	1641
Vp024	821	Response	2	14860955	6341	1
Vp024	822	Picture	MorphM8_06_orig.jpg ; MorphM8_10_LOWER.jpg	14860963	0	154	6788	155	0	next	hit	1643
Vp024	822	Response	2	14867675	6712	1
Vp024	823	Picture	MorphM2_05_orig.jpg ; MorphM2_10_LOWER.jpg	14867751	0	1	9422	2	0	next	incorrect	1645
Vp024	823	Response	1	14877035	9284	1
Vp024	824	Picture	MorphF6_03_orig.jpg ; MorphF6_10_LOWER.jpg	14877173	0	1	12190	153	0	next	hit	1647
Vp024	824	Response	2	14889355	12182	1
Vp024	825	Picture	MorphF3_00_orig.jpg ; MorphF3_10_LOWER.jpg	14889363	0	152	7317	153	0	next	incorrect	1649
Vp024	825	Response	1	14896555	7192	1
Vp024	826	Picture	MorphF6_01_orig.jpg ; MorphF6_00_LOWER.jpg	14896680	0	1	8360	2	0	next	incorrect	1651
Vp024	826	Response	1	14904955	8275	1
Vp024	827	Picture	MorphM6_10_orig.jpg ; MorphM6_00_LOWER.jpg	14905040	0	1	15923	2	0	next	hit	1653
Vp024	827	Response	2	14920875	15835	1
Vp024	828	Picture	MorphF9_01_orig.jpg ; MorphF9_00_LOWER.jpg	14920963	0	1	18976	2	0	next	incorrect	1655
Vp024	828	Response	1	14939835	18872	1
Vp024	829	Picture	MorphM6_06_orig.jpg ; MorphM6_00_LOWER.jpg	14939939	0	1	15103	160	0	next	incorrect	1657
Vp024	829	Response	1	14955035	15096	1
Vp024	830	Picture	MorphF5_01_orig.jpg ; MorphF5_10_LOWER.jpg	14955042	0	159	12764	160	0	next	incorrect	1659
Vp024	830	Response	1	14967674	12632	1
Vp024	831	Picture	MorphF10_04_orig.jpg ; MorphF10_10_LOWER.jpg	14967806	0	1	7564	2	0	next	hit	1661
Vp024	831	Response	2	14975274	7468	1
Vp024	832	Picture	MorphF9_09_orig.jpg ; MorphF9_10_LOWER.jpg	14975370	0	1	7033	2	0	next	hit	1663
Vp024	832	Response	2	14982314	6944	1
Vp024	833	Picture	MorphF3_04_orig.jpg ; MorphF3_10_LOWER.jpg	14982403	0	1	10350	2	0	next	incorrect	1665
Vp024	833	Response	1	14992634	10231	1
Vp024	834	Picture	MorphF7_04_orig.jpg ; MorphF7_00_LOWER.jpg	14992753	0	1	9248	176	0	next	hit	1667
Vp024	834	Response	2	15001994	9241	1
Vp024	835	Picture	MorphM1_09_orig.jpg ; MorphM1_00_LOWER.jpg	15002001	0	175	27642	177	0	next	incorrect	1669
Vp024	835	Response	1	15029514	27513	1
Vp024	836	Picture	MorphM7_03_orig.jpg ; MorphM7_00_LOWER.jpg	15029643	0	2	15393	4	0	next	hit	1671
Vp024	836	Response	2	15044954	15311	1
Vp024	837	Picture	MorphM9_10_orig.jpg ; MorphM9_00_LOWER.jpg	15045036	0	2	9138	154	0	next	hit	1673
Vp024	837	Response	2	15054151	9115	4
Vp024	838	Picture	MorphM6_00_orig.jpg ; MorphM6_10_LOWER.jpg	15054174	0	152	12094	153	0	next	incorrect	1675
Vp024	838	Response	1	15066153	11979	1
Vp024	839	Picture	MorphF1_08_orig.jpg ; MorphF1_10_LOWER.jpg	15066268	0	1	50293	2	0	next	incorrect	1677
Vp024	839	Response	1	15116473	50205	1
Vp024	840	Picture	MorphF2_05_orig.jpg ; MorphF2_00_LOWER.jpg	15116561	0	1	22559	2	0	next	hit	1679
Vp024	840	Response	2	15139033	22472	1
Vp024	841	Picture	MorphM3_10_orig.jpg ; MorphM3_00_LOWER.jpg	15139120	0	1	16056	2	0	next	incorrect	1681
Vp024	841	Response	1	15155113	15993	1
Vp024	842	Picture	MorphF10_07_orig.jpg ; MorphF10_10_LOWER.jpg	15155176	0	1	6984	184	0	next	hit	1683
Vp024	842	Response	2	15162152	6976	1
Vp024	843	Picture	MorphM5_05_orig.jpg ; MorphM5_00_LOWER.jpg	15162160	0	183	35612	184	0	next	hit	1685
Vp024	843	Response	2	15197672	35512	1
Vp024	844	Picture	MorphM4_07_orig.jpg ; MorphM4_10_LOWER.jpg	15197772	0	1	8360	2	0	next	hit	1687
Vp024	844	Response	2	15205992	8220	1
Vp024	845	Picture	MorphM8_02_orig.jpg ; MorphM8_00_LOWER.jpg	15206132	0	1	18264	184	0	next	hit	1689
Vp024	845	Response	2	15224392	18260	1
Vp024	846	Picture	MorphF7_05_orig.jpg ; MorphF7_10_LOWER.jpg	15224396	0	183	7443	354	0	next	hit	1691
Vp024	846	Response	2	15231832	7436	1
Vp024	847	Picture	MorphM1_09_orig.jpg ; MorphM1_10_LOWER.jpg	15231839	0	171	9840	321	0	next	incorrect	1693
Vp024	847	Response	1	15241672	9833	1
Vp024	848	Picture	MorphF3_03_orig.jpg ; MorphF3_10_LOWER.jpg	15241679	0	150	8880	311	0	next	incorrect	1695
Vp024	848	Response	1	15250552	8873	1
Vp024	849	Picture	MorphF6_03_orig.jpg ; MorphF6_00_LOWER.jpg	15250559	0	161	8080	337	0	next	incorrect	1697
Vp024	849	Response	1	15258632	8073	1
Vp024	850	Picture	MorphF9_05_orig.jpg ; MorphF9_10_LOWER.jpg	15258639	0	176	8240	339	0	next	hit	1699
Vp024	850	Response	2	15266871	8232	1
Vp024	851	Picture	MorphF1_03_orig.jpg ; MorphF1_10_LOWER.jpg	15266879	0	163	8787	164	0	next	incorrect	1701
Vp024	851	Response	1	15275591	8712	1
Vp024	852	Picture	MorphF9_07_orig.jpg ; MorphF9_10_LOWER.jpg	15275666	0	1	33042	2	0	next	hit	1703
Vp024	852	Response	2	15308631	32965	1
Vp024	853	Picture	MorphF1_01_orig.jpg ; MorphF1_10_LOWER.jpg	15308708	0	1	9024	2	0	next	incorrect	1705
Vp024	853	Response	1	15317671	8963	1
Vp024	854	Picture	MorphF10_10_orig.jpg ; MorphF10_00_LOWER.jpg	15317732	0	1	7564	2	0	next	hit	1707
Vp024	854	Response	2	15325191	7459	1
Vp024	855	Picture	MorphM2_01_orig.jpg ; MorphM2_00_LOWER.jpg	15325296	0	1	7431	2	0	next	incorrect	1709
Vp024	855	Response	1	15332631	7335	1
Vp024	856	Picture	MorphM7_04_orig.jpg ; MorphM7_10_LOWER.jpg	15332727	0	1	13752	183	0	next	hit	1711
Vp024	856	Response	2	15346471	13744	1
Vp024	857	Picture	MorphF10_07_orig.jpg ; MorphF10_00_LOWER.jpg	15346479	0	182	11328	183	0	next	hit	1713
Vp024	857	Response	2	15357671	11192	1
Vp024	858	Picture	MorphF9_09_orig.jpg ; MorphF9_00_LOWER.jpg	15357807	0	1	6987	180	0	next	hit	1715
Vp024	858	Response	2	15364791	6984	1
Vp024	859	Picture	MorphM10_03_orig.jpg ; MorphM10_00_LOWER.jpg	15364794	0	179	17924	349	0	next	incorrect	1717
Vp024	859	Response	1	15382710	17916	1
Vp024	860	Picture	MorphF10_01_orig.jpg ; MorphF10_10_LOWER.jpg	15382718	0	170	8529	171	0	next	hit	1719
Vp024	860	Response	2	15391110	8392	1
Vp024	861	Picture	MorphF3_05_orig.jpg ; MorphF3_00_LOWER.jpg	15391247	0	1	8094	2	0	next	incorrect	1721
Vp024	861	Response	1	15399270	8023	1
Vp024	862	Picture	MorphM10_10_orig.jpg ; MorphM10_00_LOWER.jpg	15399341	0	1	9289	2	0	next	hit	1723
Vp024	862	Response	2	15408550	9209	1
Vp024	863	Picture	MorphF9_00_orig.jpg ; MorphF9_00_LOWER.jpg	15408630	0	1	38350	2	0	next	incorrect	1725
Vp024	863	Response	1	15446870	38240	1
Vp024	864	Picture	MorphM7_05_orig.jpg ; MorphM7_10_LOWER.jpg	15446980	0	1	9156	2	0	next	hit	1727
Vp024	864	Response	2	15455990	9010	1
Vp024	865	Picture	MorphM4_05_orig.jpg ; MorphM4_10_LOWER.jpg	15456136	0	1	23222	3	0	next	incorrect	1729
Vp024	865	Response	1	15479270	23134	1
Vp024	866	Picture	MorphF2_03_orig.jpg ; MorphF2_10_LOWER.jpg	15479358	0	2	13138	3	0	next	incorrect	1731
Vp024	866	Response	1	15492389	13031	1
Vp024	867	Picture	MorphM2_09_orig.jpg ; MorphM2_10_LOWER.jpg	15492496	0	1	18843	2	0	next	hit	1733
Vp024	867	Response	2	15511189	18693	1
Vp024	868	Picture	MorphM7_03_orig.jpg ; MorphM7_10_LOWER.jpg	15511339	0	1	8493	2	0	next	hit	1735
Vp024	868	Response	2	15519749	8410	1
Vp024	869	Picture	MorphM2_04_orig.jpg ; MorphM2_00_LOWER.jpg	15519832	0	1	9288	2	0	next	incorrect	1737
Vp024	869	Response	1	15529029	9197	1
Vp024	870	Picture	MorphF2_03_orig.jpg ; MorphF2_00_LOWER.jpg	15529120	0	1	12341	2	0	next	incorrect	1739
Vp024	870	Response	1	15541349	12229	1
Vp024	871	Picture	MorphM10_01_orig.jpg ; MorphM10_10_LOWER.jpg	15541461	0	1	10085	2	0	next	hit	1741
Vp024	871	Response	2	15551429	9968	1
Vp024	872	Picture	MorphF1_07_orig.jpg ; MorphF1_00_LOWER.jpg	15551546	0	1	12341	2	0	next	hit	1743
Vp024	872	Response	2	15563749	12203	1
Vp024	873	Picture	MorphF4_09_orig.jpg ; MorphF4_10_LOWER.jpg	15563887	0	1	9820	2	0	next	hit	1745
Vp024	873	Response	2	15573589	9702	1
Vp024	874	Picture	MorphF7_01_orig.jpg ; MorphF7_10_LOWER.jpg	15573707	0	1	6502	2	0	next	hit	1747
Vp024	874	Response	2	15580069	6362	1
Vp024	875	Picture	MorphF8_09_orig.jpg ; MorphF8_10_LOWER.jpg	15580209	0	1	7547	152	0	next	hit	1749
Vp024	875	Response	2	15587748	7539	1
Vp024	876	Picture	MorphF6_00_orig.jpg ; MorphF6_00_LOWER.jpg	15587756	0	151	11429	152	0	next	incorrect	1751
Vp024	876	Response	1	15599108	11352	1
Vp024	877	Picture	MorphF5_07_orig.jpg ; MorphF5_10_LOWER.jpg	15599185	0	1	10085	2	0	next	hit	1753
Vp024	877	Response	2	15609188	10003	1
Vp024	878	Picture	MorphM8_09_orig.jpg ; MorphM8_00_LOWER.jpg	15609270	0	1	7431	2	0	next	hit	1755
Vp024	878	Response	2	15616628	7358	1
Vp024	879	Picture	MorphF9_04_orig.jpg ; MorphF9_00_LOWER.jpg	15616701	0	1	13668	2	0	next	incorrect	1757
Vp024	879	Response	1	15630308	13607	1
Vp024	880	Picture	MorphF4_05_orig.jpg ; MorphF4_00_LOWER.jpg	15630369	0	1	10187	166	0	next	incorrect	1759
Vp024	880	Response	1	15640548	10179	1
Vp024	881	Picture	MorphF7_10_orig.jpg ; MorphF7_00_LOWER.jpg	15640556	0	165	7064	166	0	next	hit	1761
Vp024	881	Response	2	15647508	6952	1
Vp024	882	Picture	MorphM2_01_orig.jpg ; MorphM2_10_LOWER.jpg	15647620	0	1	7697	2	0	next	incorrect	1763
Vp024	882	Response	1	15655268	7648	1
Vp024	883	Picture	pause1	15655317	0	1	300031	2	0	next	other	0
Vp024	884	Response	3	15984715	29367	1
Vp024	885	Picture	MorphM7_05_orig.jpg ; MorphM7_10_UPPER.jpg	15984807	0	1	53985	158	0	next	hit	1767
Vp024	885	Response	2	16038784	53977	1
Vp024	886	Picture	MorphM10_10_orig.jpg ; MorphM10_10_UPPER.jpg	16038792	0	157	16720	314	0	next	hit	1769
Vp024	886	Response	2	16055504	16712	1
Vp024	887	Picture	MorphM3_07_orig.jpg ; MorphM3_00_UPPER.jpg	16055512	0	157	55599	316	0	next	hit	1771
Vp024	887	Response	2	16111104	55592	1
Vp024	888	Picture	MorphM8_09_orig.jpg ; MorphM8_10_UPPER.jpg	16111111	0	159	7040	311	0	next	hit	1773
Vp024	888	Response	2	16118143	7032	1
Vp024	889	Picture	MorphM9_06_orig.jpg ; MorphM9_10_UPPER.jpg	16118151	0	152	10634	153	0	next	incorrect	1775
Vp024	889	Response	1	16128704	10553	1
Vp024	890	Picture	MorphF6_00_orig.jpg ; MorphF6_00_UPPER.jpg	16128785	0	1	6635	2	0	next	incorrect	1777
Vp024	890	Response	1	16135343	6558	1
Vp024	891	Picture	MorphM5_07_orig.jpg ; MorphM5_00_UPPER.jpg	16135420	0	1	12970	169	0	next	incorrect	1779
Vp024	891	Response	1	16148383	12963	1
Vp024	892	Picture	MorphM2_03_orig.jpg ; MorphM2_10_UPPER.jpg	16148390	0	168	8640	321	0	next	incorrect	1781
Vp024	892	Response	1	16157023	8633	1
Vp024	893	Picture	MorphF8_02_orig.jpg ; MorphF8_00_UPPER.jpg	16157030	0	153	7036	303	0	next	incorrect	1783
Vp024	893	Response	1	16164063	7033	1
Vp024	894	Picture	MorphM3_10_orig.jpg ; MorphM3_10_UPPER.jpg	16164066	0	150	15940	151	0	next	hit	1785
Vp024	894	Response	2	16179903	15837	1
Vp024	895	Picture	MorphF2_05_orig.jpg ; MorphF2_10_UPPER.jpg	16180006	0	1	30521	2	0	next	incorrect	1787
Vp024	895	Response	1	16210383	30377	1
Vp024	896	Picture	MorphM4_01_orig.jpg ; MorphM4_10_UPPER.jpg	16210527	0	1	8891	2	0	next	incorrect	1789
Vp024	896	Response	1	16219342	8815	1
Vp024	897	Picture	MorphF8_01_orig.jpg ; MorphF8_00_UPPER.jpg	16219418	0	1	8332	162	0	next	incorrect	1791
Vp024	897	Response	1	16227742	8324	1
Vp024	898	Picture	MorphM7_06_orig.jpg ; MorphM7_10_UPPER.jpg	16227750	0	161	33733	162	0	next	hit	1793
Vp024	898	Response	2	16261342	33592	1
Vp024	899	Picture	MorphM4_09_orig.jpg ; MorphM4_00_UPPER.jpg	16261483	0	1	32777	2	0	next	incorrect	1795
Vp024	899	Response	1	16294142	32659	1
Vp024	900	Picture	MorphF2_06_orig.jpg ; MorphF2_10_UPPER.jpg	16294260	0	1	10449	169	0	next	incorrect	1797
Vp024	900	Response	1	16304702	10442	1
Vp024	901	Picture	MorphF5_00_orig.jpg ; MorphF5_00_UPPER.jpg	16304709	0	168	12507	170	0	next	incorrect	1799
Vp024	901	Response	1	16317102	12393	1
Vp024	902	Picture	MorphF8_09_orig.jpg ; MorphF8_00_UPPER.jpg	16317216	0	2	9254	171	0	next	incorrect	1801
Vp024	902	Response	1	16326462	9246	1
Vp024	903	Picture	MorphM6_04_orig.jpg ; MorphM6_10_UPPER.jpg	16326470	0	169	11447	170	0	next	incorrect	1803
Vp024	903	Response	1	16337821	11351	1
Vp024	904	Picture	MorphM1_09_orig.jpg ; MorphM1_00_UPPER.jpg	16337917	0	1	9511	178	0	next	incorrect	1805
Vp024	904	Response	1	16347421	9504	1
Vp024	905	Picture	MorphF3_10_orig.jpg ; MorphF3_10_UPPER.jpg	16347428	0	177	91738	178	0	next	incorrect	1807
Vp024	905	Response	1	16439100	91672	1
Vp024	906	Picture	MorphM5_06_orig.jpg ; MorphM5_10_UPPER.jpg	16439166	0	1	40871	3	0	next	hit	1809
Vp024	906	Response	2	16479900	40734	1
Vp024	907	Picture	MorphM2_10_orig.jpg ; MorphM2_00_UPPER.jpg	16480037	0	2	11678	3	0	next	incorrect	1811
Vp024	907	Response	1	16491580	11543	1
Vp024	908	Picture	MorphF5_09_orig.jpg ; MorphF5_10_UPPER.jpg	16491715	0	1	8891	2	0	next	hit	1813
Vp024	908	Response	2	16500460	8745	1
Vp024	909	Picture	MorphM5_01_orig.jpg ; MorphM5_10_UPPER.jpg	16500606	0	1	14862	2	0	next	hit	1815
Vp024	909	Response	2	16515340	14734	1
Vp024	910	Picture	MorphM7_05_orig.jpg ; MorphM7_00_UPPER.jpg	16515468	0	1	8227	2	0	next	hit	1817
Vp024	910	Response	2	16523580	8112	1
Vp024	911	Picture	MorphM1_10_orig.jpg ; MorphM1_10_UPPER.jpg	16523695	0	1	18292	155	0	next	hit	1819
Vp024	911	Response	2	16541979	18284	1
Vp024	912	Picture	MorphM5_00_orig.jpg ; MorphM5_00_UPPER.jpg	16541987	0	154	16608	155	0	next	incorrect	1821
Vp024	912	Response	1	16558459	16472	1
Vp024	913	Picture	MorphF9_01_orig.jpg ; MorphF9_00_UPPER.jpg	16558595	0	1	11014	2	0	next	incorrect	1823
Vp024	913	Response	1	16569499	10904	1
Vp024	914	Picture	MorphM10_04_orig.jpg ; MorphM10_00_UPPER.jpg	16569609	0	1	12297	179	0	next	incorrect	1825
Vp024	914	Response	1	16581899	12290	1
Vp024	915	Picture	MorphM5_10_orig.jpg ; MorphM5_10_UPPER.jpg	16581906	0	178	12783	179	0	next	hit	1827
Vp024	915	Response	2	16594619	12713	1
Vp024	916	Picture	MorphM2_10_orig.jpg ; MorphM2_10_UPPER.jpg	16594689	0	1	17914	2	0	next	hit	1829
Vp024	916	Response	2	16612539	17850	1
Vp024	917	Picture	MorphM9_02_orig.jpg ; MorphM9_10_UPPER.jpg	16612603	0	1	17118	2	0	next	incorrect	1831
Vp024	917	Response	1	16629579	16976	1
Vp024	918	Picture	MorphM3_06_orig.jpg ; MorphM3_00_UPPER.jpg	16629721	0	1	9785	170	0	next	incorrect	1833
Vp024	918	Response	1	16639498	9777	1
Vp024	919	Picture	MorphF5_10_orig.jpg ; MorphF5_00_UPPER.jpg	16639506	0	169	45816	170	0	next	hit	1835
Vp024	919	Response	2	16685178	45672	1
Vp024	920	Picture	MorphM6_09_orig.jpg ; MorphM6_10_UPPER.jpg	16685322	0	1	13933	2	0	next	incorrect	1837
Vp024	920	Response	1	16699178	13856	1
Vp024	921	Picture	MorphF10_07_orig.jpg ; MorphF10_10_UPPER.jpg	16699255	0	1	8330	165	0	next	hit	1839
Vp024	921	Response	2	16707578	8323	1
Vp024	922	Picture	MorphM2_07_orig.jpg ; MorphM2_10_UPPER.jpg	16707585	0	164	34267	165	0	next	incorrect	1841
Vp024	922	Response	1	16741738	34153	1
Vp024	923	Picture	MorphM8_05_orig.jpg ; MorphM8_10_UPPER.jpg	16741852	0	1	22956	2	0	next	incorrect	1843
Vp024	923	Response	1	16764697	22845	1
Vp024	924	Picture	MorphF7_02_orig.jpg ; MorphF7_00_UPPER.jpg	16764808	0	1	8856	170	0	next	incorrect	1845
Vp024	924	Response	1	16773657	8849	1
Vp024	925	Picture	MorphM7_06_orig.jpg ; MorphM7_00_UPPER.jpg	16773664	0	169	10386	170	0	next	hit	1847
Vp024	925	Response	2	16783977	10313	1
Vp024	926	Picture	MorphM10_03_orig.jpg ; MorphM10_00_UPPER.jpg	16784050	0	1	13535	2	0	next	incorrect	1849
Vp024	926	Response	1	16797497	13447	1
Vp024	927	Picture	MorphM5_09_orig.jpg ; MorphM5_10_UPPER.jpg	16797585	0	1	13801	2	0	next	hit	1851
Vp024	927	Response	2	16811257	13672	1
Vp024	928	Picture	MorphM7_02_orig.jpg ; MorphM7_00_UPPER.jpg	16811386	0	1	12473	2	0	next	incorrect	1853
Vp024	928	Response	1	16823737	12351	1
Vp024	929	Picture	MorphF9_00_orig.jpg ; MorphF9_10_UPPER.jpg	16823859	0	1	18445	2	0	next	incorrect	1855
Vp024	929	Response	1	16842217	18358	1
Vp024	930	Picture	MorphF7_00_orig.jpg ; MorphF7_10_UPPER.jpg	16842304	0	1	12208	3	0	next	incorrect	1857
Vp024	930	Response	1	16854376	12072	1
Vp024	931	Picture	MorphM8_02_orig.jpg ; MorphM8_10_UPPER.jpg	16854512	0	2	11280	3	0	next	incorrect	1859
Vp024	931	Response	1	16865656	11144	1
Vp024	932	Picture	MorphF10_07_orig.jpg ; MorphF10_00_UPPER.jpg	16865792	0	1	27712	157	0	next	incorrect	1861
Vp024	932	Response	1	16893496	27704	1
Vp024	933	Picture	MorphF2_10_orig.jpg ; MorphF2_00_UPPER.jpg	16893504	0	156	32639	316	0	next	incorrect	1863
Vp024	933	Response	1	16926136	32632	1
Vp024	934	Picture	MorphM9_01_orig.jpg ; MorphM9_00_UPPER.jpg	16926143	0	160	10377	161	0	next	incorrect	1865
Vp024	934	Response	1	16936456	10313	1
Vp024	935	Picture	MorphM10_03_orig.jpg ; MorphM10_10_UPPER.jpg	16936520	0	1	52814	2	0	next	hit	1867
Vp024	935	Response	2	16989255	52735	1
Vp024	936	Picture	MorphF4_10_orig.jpg ; MorphF4_10_UPPER.jpg	16989334	0	1	8328	167	0	next	hit	1869
Vp024	936	Response	2	16997655	8321	1
Vp024	937	Picture	MorphF5_01_orig.jpg ; MorphF5_00_UPPER.jpg	16997662	0	166	28297	167	0	next	incorrect	1871
Vp024	937	Response	1	17025815	28153	1
Vp024	938	Picture	MorphM2_00_orig.jpg ; MorphM2_10_UPPER.jpg	17025959	0	1	63961	2	0	next	incorrect	1873
Vp024	938	Response	1	17089814	63855	1
Vp024	939	Picture	MorphF5_03_orig.jpg ; MorphF5_10_UPPER.jpg	17089920	0	1	11942	2	0	next	incorrect	1875
Vp024	939	Response	1	17101734	11814	1
Vp024	940	Picture	MorphM10_00_orig.jpg ; MorphM10_00_UPPER.jpg	17101862	0	1	7399	167	0	next	incorrect	1877
Vp024	940	Response	1	17109254	7392	1
Vp024	941	Picture	MorphM8_07_orig.jpg ; MorphM8_10_UPPER.jpg	17109261	0	166	7040	325	0	next	incorrect	1879
Vp024	941	Response	1	17116294	7033	1
Vp024	942	Picture	MorphM1_05_orig.jpg ; MorphM1_10_UPPER.jpg	17116301	0	159	9680	325	0	next	incorrect	1881
Vp024	942	Response	1	17125974	9673	1
Vp024	943	Picture	MorphF10_03_orig.jpg ; MorphF10_10_UPPER.jpg	17125981	0	166	26705	167	0	next	incorrect	1883
Vp024	943	Response	1	17152614	26633	1
Vp024	944	Picture	MorphM1_10_orig.jpg ; MorphM1_00_UPPER.jpg	17152686	0	1	8360	2	0	next	incorrect	1885
Vp024	944	Response	1	17160934	8248	1
Vp024	945	Picture	MorphF9_06_orig.jpg ; MorphF9_10_UPPER.jpg	17161046	0	1	14862	2	0	next	incorrect	1887
Vp024	945	Response	1	17175813	14767	1
Vp024	946	Picture	MorphF2_06_orig.jpg ; MorphF2_00_UPPER.jpg	17175908	0	1	8472	156	0	next	incorrect	1889
Vp024	946	Response	1	17184373	8465	1
Vp024	947	Picture	MorphM8_01_orig.jpg ; MorphM8_10_UPPER.jpg	17184380	0	155	15812	156	0	next	incorrect	1891
Vp024	947	Response	1	17200053	15673	1
Vp024	948	Picture	MorphF8_05_orig.jpg ; MorphF8_10_UPPER.jpg	17200192	0	1	9952	2	0	next	hit	1893
Vp024	948	Response	2	17210053	9861	1
Vp024	949	Picture	MorphM2_01_orig.jpg ; MorphM2_10_UPPER.jpg	17210144	0	1	9157	2	0	next	hit	1895
Vp024	949	Response	2	17219173	9029	1
Vp024	950	Picture	MorphM5_03_orig.jpg ; MorphM5_00_UPPER.jpg	17219301	0	1	16985	2	0	next	incorrect	1897
Vp024	950	Response	1	17236213	16912	1
Vp024	951	Picture	MorphF5_07_orig.jpg ; MorphF5_10_UPPER.jpg	17236286	0	1	8758	2	0	next	hit	1899
Vp024	951	Response	2	17244933	8647	1
Vp024	952	Picture	MorphF8_04_orig.jpg ; MorphF8_10_UPPER.jpg	17245044	0	1	34216	155	0	next	hit	1901
Vp024	952	Response	2	17279252	34208	1
Vp024	953	Picture	MorphM5_08_orig.jpg ; MorphM5_00_UPPER.jpg	17279260	0	154	15413	155	0	next	hit	1903
Vp024	953	Response	2	17294612	15352	1
Vp024	954	Picture	MorphF1_03_orig.jpg ; MorphF1_00_UPPER.jpg	17294673	0	1	36625	2	0	next	incorrect	1905
Vp024	954	Response	1	17331172	36499	1
Vp024	955	Picture	MorphF3_01_orig.jpg ; MorphF3_10_UPPER.jpg	17331298	0	1	28530	2	0	next	incorrect	1907
Vp024	955	Response	1	17359732	28434	1
Vp024	956	Picture	MorphM4_04_orig.jpg ; MorphM4_10_UPPER.jpg	17359828	0	1	8471	157	0	next	incorrect	1909
Vp024	956	Response	1	17368292	8464	1
Vp024	957	Picture	MorphM8_10_orig.jpg ; MorphM8_00_UPPER.jpg	17368299	0	156	20059	157	0	next	incorrect	1911
Vp024	957	Response	1	17388292	19993	1
Vp024	958	Picture	MorphM5_02_orig.jpg ; MorphM5_00_UPPER.jpg	17388358	0	1	26009	2	0	next	incorrect	1913
Vp024	958	Response	1	17414291	25933	1
Vp024	959	Picture	MorphM2_06_orig.jpg ; MorphM2_10_UPPER.jpg	17414367	0	1	13772	164	0	next	incorrect	1915
Vp024	959	Response	1	17428131	13764	1
Vp024	960	Picture	MorphF8_07_orig.jpg ; MorphF8_10_UPPER.jpg	17428139	0	163	19359	341	0	next	hit	1917
Vp024	960	Response	2	17447491	19352	1
Vp024	961	Picture	MorphM5_02_orig.jpg ; MorphM5_10_UPPER.jpg	17447498	0	178	9200	179	0	next	hit	1919
Vp024	961	Response	2	17456611	9113	1
Vp024	962	Picture	MorphF8_10_orig.jpg ; MorphF8_00_UPPER.jpg	17456698	0	1	9422	2	0	next	hit	1921
Vp024	962	Response	2	17465971	9273	1
Vp024	963	Picture	MorphF1_06_orig.jpg ; MorphF1_00_UPPER.jpg	17466120	0	1	12871	2	0	next	incorrect	1923
Vp024	963	Response	1	17478850	12730	1
Vp024	964	Picture	MorphM2_03_orig.jpg ; MorphM2_00_UPPER.jpg	17478991	0	1	8987	172	0	next	incorrect	1925
Vp024	964	Response	1	17487970	8979	1
Vp024	965	Picture	MorphM4_01_orig.jpg ; MorphM4_00_UPPER.jpg	17487978	0	171	6539	172	0	next	incorrect	1927
Vp024	965	Response	1	17494450	6472	1
Vp024	966	Picture	MorphF5_03_orig.jpg ; MorphF5_00_UPPER.jpg	17494517	0	1	9820	2	0	next	incorrect	1929
Vp024	966	Response	1	17504210	9693	1
Vp024	967	Picture	MorphF7_01_orig.jpg ; MorphF7_10_UPPER.jpg	17504337	0	1	8094	2	0	next	incorrect	1931
Vp024	967	Response	1	17512370	8033	1
Vp024	968	Picture	MorphF3_09_orig.jpg ; MorphF3_10_UPPER.jpg	17512431	0	1	13226	179	0	next	incorrect	1933
Vp024	968	Response	1	17525650	13219	1
Vp024	969	Picture	MorphF6_00_orig.jpg ; MorphF6_10_UPPER.jpg	17525657	0	178	31361	179	0	next	incorrect	1935
Vp024	969	Response	1	17556930	31273	1
Vp024	970	Picture	MorphF3_08_orig.jpg ; MorphF3_00_UPPER.jpg	17557018	0	1	24151	2	0	next	incorrect	1937
Vp024	970	Response	1	17581090	24072	1
Vp024	971	Picture	MorphF1_04_orig.jpg ; MorphF1_10_UPPER.jpg	17581169	0	1	12168	175	0	next	incorrect	1939
Vp024	971	Response	1	17593329	12160	1
Vp024	972	Picture	MorphF4_01_orig.jpg ; MorphF4_10_UPPER.jpg	17593337	0	174	13680	336	0	next	incorrect	1941
Vp024	972	Response	1	17607009	13672	1
Vp024	973	Picture	MorphF9_03_orig.jpg ; MorphF9_10_UPPER.jpg	17607017	0	162	9440	306	0	next	incorrect	1943
Vp024	973	Response	1	17616449	9432	1
Vp024	974	Picture	MorphM4_00_orig.jpg ; MorphM4_00_UPPER.jpg	17616457	0	144	8237	145	0	next	incorrect	1945
Vp024	974	Response	1	17624609	8152	1
Vp024	975	Picture	MorphF6_07_orig.jpg ; MorphF6_10_UPPER.jpg	17624694	0	1	12474	2	0	next	incorrect	1947
Vp024	975	Response	1	17637089	12395	1
Vp024	976	Picture	MorphF10_04_orig.jpg ; MorphF10_10_UPPER.jpg	17637168	0	1	10328	157	0	next	hit	1949
Vp024	976	Response	2	17647489	10321	1
Vp024	977	Picture	MorphM4_08_orig.jpg ; MorphM4_10_UPPER.jpg	17647496	0	156	12320	333	0	next	hit	1951
Vp024	977	Response	2	17659809	12313	1
Vp024	978	Picture	MorphM8_04_orig.jpg ; MorphM8_00_UPPER.jpg	17659816	0	177	21120	333	0	next	incorrect	1953
Vp024	978	Response	1	17680929	21113	1
Vp024	979	Picture	MorphM10_10_orig.jpg ; MorphM10_00_UPPER.jpg	17680936	0	156	8080	327	0	next	hit	1955
Vp024	979	Response	2	17689009	8073	1
Vp024	980	Picture	MorphM2_07_orig.jpg ; MorphM2_00_UPPER.jpg	17689016	0	171	23127	172	0	next	incorrect	1957
Vp024	980	Response	1	17712048	23032	1
Vp024	981	Picture	MorphF8_04_orig.jpg ; MorphF8_00_UPPER.jpg	17712143	0	1	22426	2	0	next	incorrect	1959
Vp024	981	Response	1	17734448	22305	1
Vp024	982	Picture	MorphF2_04_orig.jpg ; MorphF2_10_UPPER.jpg	17734569	0	1	45117	2	0	next	incorrect	1961
Vp024	982	Response	1	17779568	44999	1
Vp024	983	Picture	MorphM9_07_orig.jpg ; MorphM9_10_UPPER.jpg	17779686	0	1	18445	2	0	next	incorrect	1963
Vp024	983	Response	1	17798048	18362	1
Vp024	984	Picture	MorphF9_07_orig.jpg ; MorphF9_10_UPPER.jpg	17798131	0	1	15659	2	0	next	incorrect	1965
Vp024	984	Response	1	17813727	15596	1
Vp024	985	Picture	MorphF6_10_orig.jpg ; MorphF6_00_UPPER.jpg	17813790	0	1	12208	2	0	next	incorrect	1967
Vp024	985	Response	1	17825887	12097	1
Vp024	986	Picture	MorphM10_09_orig.jpg ; MorphM10_00_UPPER.jpg	17825998	0	1	11896	181	0	next	hit	1969
Vp024	986	Response	2	17837887	11889	1
Vp024	987	Picture	MorphM4_02_orig.jpg ; MorphM4_00_UPPER.jpg	17837894	0	180	11857	181	0	next	incorrect	1971
Vp024	987	Response	1	17849647	11753	1
Vp024	988	Picture	MorphF8_06_orig.jpg ; MorphF8_00_UPPER.jpg	17849751	0	1	13503	167	0	next	incorrect	1973
Vp024	988	Response	1	17863247	13496	1
Vp024	989	Picture	MorphM4_07_orig.jpg ; MorphM4_10_UPPER.jpg	17863254	0	166	12108	167	0	next	hit	1975
Vp024	989	Response	2	17875247	11993	1
Vp024	990	Picture	MorphF2_01_orig.jpg ; MorphF2_10_UPPER.jpg	17875362	0	1	28768	162	0	next	incorrect	1977
Vp024	990	Response	1	17904127	28765	1
Vp024	991	Picture	MorphM6_07_orig.jpg ; MorphM6_00_UPPER.jpg	17904130	0	161	9714	162	0	next	incorrect	1979
Vp024	991	Response	1	17913726	9596	1
Vp024	992	Picture	MorphM1_08_orig.jpg ; MorphM1_10_UPPER.jpg	17913844	0	1	33042	2	0	next	hit	1981
Vp024	992	Response	2	17946766	32922	1
Vp024	993	Picture	MorphM4_05_orig.jpg ; MorphM4_10_UPPER.jpg	17946886	0	1	44587	2	0	next	hit	1983
Vp024	993	Response	2	17991406	44520	1
Vp024	994	Picture	MorphM2_09_orig.jpg ; MorphM2_10_UPPER.jpg	17991473	0	1	20037	2	0	next	incorrect	1985
Vp024	994	Response	1	18011406	19933	1
Vp024	995	Picture	MorphM3_08_orig.jpg ; MorphM3_10_UPPER.jpg	18011510	0	1	8758	2	0	next	incorrect	1987
Vp024	995	Response	1	18020125	8615	1
Vp024	996	Picture	MorphM8_02_orig.jpg ; MorphM8_00_UPPER.jpg	18020268	0	1	9422	2	0	next	incorrect	1989
Vp024	996	Response	1	18029565	9297	1
Vp024	997	Picture	MorphM3_05_orig.jpg ; MorphM3_10_UPPER.jpg	18029690	0	1	14464	2	0	next	hit	1991
Vp024	997	Response	2	18044045	14355	1
Vp024	998	Picture	MorphF3_00_orig.jpg ; MorphF3_10_UPPER.jpg	18044154	0	1	22028	2	0	next	incorrect	1993
Vp024	998	Response	1	18066045	21891	1
Vp024	999	Picture	MorphM8_00_orig.jpg ; MorphM8_10_UPPER.jpg	18066182	0	1	28132	2	0	next	incorrect	1995
Vp024	999	Response	1	18094205	28023	1
Vp024	1000	Picture	MorphF6_02_orig.jpg ; MorphF6_10_UPPER.jpg	18094314	0	1	6635	2	0	next	incorrect	1997
Vp024	1000	Response	1	18100845	6531	1
Vp024	1001	Picture	MorphM8_03_orig.jpg ; MorphM8_10_UPPER.jpg	18100949	0	1	10085	2	0	next	incorrect	1999
Vp024	1001	Response	1	18110925	9976	1
Vp024	1002	Picture	MorphF2_07_orig.jpg ; MorphF2_10_UPPER.jpg	18111034	0	1	10351	2	0	next	incorrect	2001
Vp024	1002	Response	1	18121244	10210	1
Vp024	1003	Picture	MorphF3_04_orig.jpg ; MorphF3_00_UPPER.jpg	18121385	0	1	34368	3	0	next	incorrect	2003
Vp024	1003	Response	1	18155644	34259	1
Vp024	1004	Picture	MorphF6_09_orig.jpg ; MorphF6_00_UPPER.jpg	18155753	0	2	10298	189	0	next	incorrect	2005
Vp024	1004	Response	1	18166044	10291	1
Vp024	1005	Picture	MorphF7_10_orig.jpg ; MorphF7_10_UPPER.jpg	18166051	0	187	12880	365	0	next	hit	2007
Vp024	1005	Response	2	18178924	12873	1
Vp024	1006	Picture	MorphF6_06_orig.jpg ; MorphF6_10_UPPER.jpg	18178931	0	178	14774	179	0	next	incorrect	2009
Vp024	1006	Response	1	18193644	14713	1
Vp024	1007	Picture	MorphF8_03_orig.jpg ; MorphF8_00_UPPER.jpg	18193705	0	1	61307	2	0	next	incorrect	2011
Vp024	1007	Response	1	18254923	61218	1
Vp024	1008	Picture	MorphM10_09_orig.jpg ; MorphM10_10_UPPER.jpg	18255012	0	1	12158	185	0	next	hit	2013
Vp024	1008	Response	2	18267163	12151	1
Vp024	1009	Picture	MorphM3_10_orig.jpg ; MorphM3_00_UPPER.jpg	18267170	0	184	22742	185	0	next	incorrect	2015
Vp024	1009	Response	1	18289803	22633	1
Vp024	1010	Picture	MorphM7_10_orig.jpg ; MorphM7_10_UPPER.jpg	18289912	0	1	14066	2	0	next	hit	2017
Vp024	1010	Response	2	18303883	13971	1
Vp024	1011	Picture	MorphM9_04_orig.jpg ; MorphM9_10_UPPER.jpg	18303978	0	1	22788	171	0	next	incorrect	2019
Vp024	1011	Response	1	18326763	22785	1
Vp024	1012	Picture	MorphF9_10_orig.jpg ; MorphF9_10_UPPER.jpg	18326766	0	170	7069	171	0	next	incorrect	2021
Vp024	1012	Response	1	18333722	6956	1
Vp024	1013	Picture	MorphM3_06_orig.jpg ; MorphM3_10_UPPER.jpg	18333835	0	1	9289	2	0	next	hit	2023
Vp024	1013	Response	2	18343002	9167	1
Vp024	1014	Picture	MorphM2_04_orig.jpg ; MorphM2_00_UPPER.jpg	18343124	0	1	9421	2	0	next	incorrect	2025
Vp024	1014	Response	1	18352442	9318	1
Vp024	1015	Picture	MorphF8_00_orig.jpg ; MorphF8_00_UPPER.jpg	18352545	0	1	10085	2	0	next	incorrect	2027
Vp024	1015	Response	1	18362522	9977	1
Vp024	1016	Picture	MorphF3_06_orig.jpg ; MorphF3_10_UPPER.jpg	18362630	0	1	13899	169	0	next	incorrect	2029
Vp024	1016	Response	1	18376522	13892	1
Vp024	1017	Picture	MorphM10_07_orig.jpg ; MorphM10_00_UPPER.jpg	18376529	0	168	7864	169	0	next	hit	2031
Vp024	1017	Response	2	18384282	7753	1
Vp024	1018	Picture	MorphF7_01_orig.jpg ; MorphF7_00_UPPER.jpg	18384393	0	1	7564	2	0	next	incorrect	2033
Vp024	1018	Response	1	18391882	7489	1
Vp024	1019	Picture	MorphM10_05_orig.jpg ; MorphM10_10_UPPER.jpg	18391957	0	1	9554	2	0	next	hit	2035
Vp024	1019	Response	2	18401402	9445	1
Vp024	1020	Picture	MorphM4_04_orig.jpg ; MorphM4_00_UPPER.jpg	18401511	0	1	38748	2	0	next	hit	2037
Vp024	1020	Response	2	18440121	38610	1
Vp024	1021	Picture	MorphM1_06_orig.jpg ; MorphM1_00_UPPER.jpg	18440259	0	1	21070	164	0	next	hit	2039
Vp024	1021	Response	2	18461321	21062	1
Vp024	1022	Picture	MorphF3_07_orig.jpg ; MorphF3_10_UPPER.jpg	18461329	0	163	13830	164	0	next	hit	2041
Vp024	1022	Response	2	18475081	13752	1
Vp024	1023	Picture	MorphF10_10_orig.jpg ; MorphF10_00_UPPER.jpg	18475159	0	1	29061	2	0	next	incorrect	2043
Vp024	1023	Response	1	18504121	28962	1
Vp024	1024	Picture	MorphM9_03_orig.jpg ; MorphM9_10_UPPER.jpg	18504220	0	1	24018	2	0	next	incorrect	2045
Vp024	1024	Response	1	18528121	23901	1
Vp024	1025	Picture	MorphM10_04_orig.jpg ; MorphM10_10_UPPER.jpg	18528238	0	1	14464	2	0	next	hit	2047
Vp024	1025	Response	2	18542600	14362	1
Vp024	1026	Picture	MorphF5_08_orig.jpg ; MorphF5_00_UPPER.jpg	18542702	0	1	21365	2	0	next	incorrect	2049
Vp024	1026	Response	1	18563960	21258	1
Vp024	1027	Picture	MorphF2_09_orig.jpg ; MorphF2_10_UPPER.jpg	18564067	0	1	16941	179	0	next	incorrect	2051
Vp024	1027	Response	1	18581000	16933	1
Vp024	1028	Picture	MorphF4_08_orig.jpg ; MorphF4_00_UPPER.jpg	18581008	0	178	26159	338	0	next	incorrect	2053
Vp024	1028	Response	1	18607160	26152	1
Vp024	1029	Picture	MorphM8_04_orig.jpg ; MorphM8_10_UPPER.jpg	18607167	0	160	10377	161	0	next	incorrect	2055
Vp024	1029	Response	1	18617400	10233	1
Vp024	1030	Picture	MorphF10_01_orig.jpg ; MorphF10_10_UPPER.jpg	18617544	0	1	65783	170	0	next	hit	2057
Vp024	1030	Response	2	18683319	65775	1
Vp024	1031	Picture	MorphF2_08_orig.jpg ; MorphF2_10_UPPER.jpg	18683327	0	169	18959	355	0	next	hit	2059
Vp024	1031	Response	2	18702279	18952	1
Vp024	1032	Picture	MorphF9_03_orig.jpg ; MorphF9_00_UPPER.jpg	18702286	0	186	14517	187	0	next	incorrect	2061
Vp024	1032	Response	1	18716679	14393	1
Vp024	1033	Picture	MorphF1_05_orig.jpg ; MorphF1_10_UPPER.jpg	18716803	0	1	36443	183	0	next	hit	2063
Vp024	1033	Response	2	18753239	36436	1
Vp024	1034	Picture	MorphF4_04_orig.jpg ; MorphF4_00_UPPER.jpg	18753246	0	182	13440	327	0	next	incorrect	2065
Vp024	1034	Response	1	18766678	13432	1
Vp024	1035	Picture	MorphM2_06_orig.jpg ; MorphM2_00_UPPER.jpg	18766686	0	145	30664	147	0	next	incorrect	2067
Vp024	1035	Response	1	18797238	30552	1
Vp024	1036	Picture	MorphF1_02_orig.jpg ; MorphF1_00_UPPER.jpg	18797350	0	2	9289	3	0	next	incorrect	2069
Vp024	1036	Response	1	18806518	9168	1
Vp024	1037	Picture	MorphF9_07_orig.jpg ; MorphF9_00_UPPER.jpg	18806639	0	1	29806	186	0	next	incorrect	2071
Vp024	1037	Response	1	18836438	29799	1
Vp024	1038	Picture	MorphM1_07_orig.jpg ; MorphM1_00_UPPER.jpg	18836445	0	185	20724	347	0	next	hit	2073
Vp024	1038	Response	2	18857158	20713	1
Vp024	1039	Picture	MorphM3_05_orig.jpg ; MorphM3_00_UPPER.jpg	18857169	0	162	18208	163	0	next	hit	2075
Vp024	1039	Response	2	18875237	18068	1
Vp024	1040	Picture	MorphF2_00_orig.jpg ; MorphF2_00_UPPER.jpg	18875377	0	1	36758	2	0	next	incorrect	2077
Vp024	1040	Response	1	18912037	36660	1
Vp024	1041	Picture	MorphM3_07_orig.jpg ; MorphM3_10_UPPER.jpg	18912135	0	1	15658	2	0	next	hit	2079
Vp024	1041	Response	2	18927717	15582	1
Vp024	1042	Picture	MorphM4_09_orig.jpg ; MorphM4_10_UPPER.jpg	18927793	0	1	9820	2	0	next	hit	2081
Vp024	1042	Response	2	18937477	9684	1
Vp024	1043	Picture	MorphM7_09_orig.jpg ; MorphM7_10_UPPER.jpg	18937613	0	1	8758	2	0	next	hit	2083
Vp024	1043	Response	2	18946277	8664	1
Vp024	1044	Picture	MorphF5_02_orig.jpg ; MorphF5_00_UPPER.jpg	18946371	0	1	27833	168	0	next	hit	2085
Vp024	1044	Response	2	18974196	27825	1
Vp024	1045	Picture	MorphM1_06_orig.jpg ; MorphM1_10_UPPER.jpg	18974204	0	167	7863	168	0	next	hit	2087
Vp024	1045	Response	2	18981956	7752	1
Vp024	1046	Picture	MorphF4_02_orig.jpg ; MorphF4_00_UPPER.jpg	18982067	0	1	12457	151	0	next	incorrect	2089
Vp024	1046	Response	1	18994516	12449	1
Vp024	1047	Picture	MorphM8_07_orig.jpg ; MorphM8_00_UPPER.jpg	18994524	0	150	17533	151	0	next	incorrect	2091
Vp024	1047	Response	1	19011956	17432	1
Vp024	1048	Picture	MorphF9_02_orig.jpg ; MorphF9_10_UPPER.jpg	19012057	0	1	19904	2	0	next	hit	2093
Vp024	1048	Response	2	19031876	19819	1
Vp024	1049	Picture	MorphF10_02_orig.jpg ; MorphF10_00_UPPER.jpg	19031961	0	1	29725	2	0	next	incorrect	2095
Vp024	1049	Response	1	19061556	29595	1
Vp024	1050	Picture	MorphM10_02_orig.jpg ; MorphM10_00_UPPER.jpg	19061686	0	1	9237	186	0	next	incorrect	2097
Vp024	1050	Response	1	19070915	9229	1
Vp024	1051	Picture	MorphF3_01_orig.jpg ; MorphF3_00_UPPER.jpg	19070923	0	185	16108	186	0	next	incorrect	2099
Vp024	1051	Response	1	19086915	15992	1
Vp024	1052	Picture	MorphM7_09_orig.jpg ; MorphM7_00_UPPER.jpg	19087031	0	1	13137	2	0	next	hit	2101
Vp024	1052	Response	2	19100035	13004	1
Vp024	1053	Picture	MorphM10_08_orig.jpg ; MorphM10_10_UPPER.jpg	19100168	0	1	29155	174	0	next	hit	2103
Vp024	1053	Response	2	19129315	29147	1
Vp024	1054	Picture	MorphF2_10_orig.jpg ; MorphF2_10_UPPER.jpg	19129323	0	173	28967	174	0	next	incorrect	2105
Vp024	1054	Response	1	19158195	28872	1
Vp024	1055	Picture	MorphF10_00_orig.jpg ; MorphF10_10_UPPER.jpg	19158290	0	1	24417	2	0	next	hit	2107
Vp024	1055	Response	2	19182595	24305	1
Vp024	1056	Picture	MorphF1_01_orig.jpg ; MorphF1_00_UPPER.jpg	19182707	0	1	123277	2	0	next	incorrect	2109
Vp024	1056	Response	1	19305873	123166	1
Vp024	1057	Picture	MorphF5_05_orig.jpg ; MorphF5_00_UPPER.jpg	19305984	0	1	8492	2	0	next	incorrect	2111
Vp024	1057	Response	1	19314353	8369	1
Vp024	1058	Picture	MorphM3_03_orig.jpg ; MorphM3_00_UPPER.jpg	19314476	0	1	77364	2	0	next	hit	2113
Vp024	1058	Response	2	19391713	77237	1
Vp024	1059	Picture	MorphM9_03_orig.jpg ; MorphM9_00_UPPER.jpg	19391840	0	1	8890	2	0	next	incorrect	2115
Vp024	1059	Response	1	19400592	8752	1
Vp024	1060	Picture	MorphM4_07_orig.jpg ; MorphM4_00_UPPER.jpg	19400730	0	1	9687	2	0	next	hit	2117
Vp024	1060	Response	2	19410352	9622	1
Vp024	1061	Picture	MorphF2_09_orig.jpg ; MorphF2_00_UPPER.jpg	19410417	0	1	15223	172	0	next	incorrect	2119
Vp024	1061	Response	1	19425632	15215	1
Vp024	1062	Picture	MorphF10_03_orig.jpg ; MorphF10_00_UPPER.jpg	19425640	0	171	19919	328	0	next	hit	2121
Vp024	1062	Response	2	19445552	19912	1
Vp024	1063	Picture	MorphF9_04_orig.jpg ; MorphF9_10_UPPER.jpg	19445559	0	157	17920	308	0	next	incorrect	2123
Vp024	1063	Response	1	19463472	17913	1
Vp024	1064	Picture	MorphM1_04_orig.jpg ; MorphM1_00_UPPER.jpg	19463479	0	151	20960	309	0	next	hit	2125
Vp024	1064	Response	2	19484432	20953	1
Vp024	1065	Picture	MorphM7_03_orig.jpg ; MorphM7_10_UPPER.jpg	19484439	0	158	7721	159	0	next	hit	2127
Vp024	1065	Response	2	19492031	7592	1
Vp024	1066	Picture	MorphM6_02_orig.jpg ; MorphM6_10_UPPER.jpg	19492160	0	1	15079	183	0	next	incorrect	2129
Vp024	1066	Response	1	19507231	15071	1
Vp024	1067	Picture	MorphF5_05_orig.jpg ; MorphF5_10_UPPER.jpg	19507239	0	182	9735	183	0	next	hit	2131
Vp024	1067	Response	2	19516911	9672	1
Vp024	1068	Picture	MorphM7_00_orig.jpg ; MorphM7_10_UPPER.jpg	19516974	0	1	39677	2	0	next	hit	2133
Vp024	1068	Response	2	19556511	39537	1
Vp024	1069	Picture	MorphF9_05_orig.jpg ; MorphF9_00_UPPER.jpg	19556651	0	1	10085	2	0	next	incorrect	2135
Vp024	1069	Response	1	19566591	9940	1
Vp024	1070	Picture	MorphF6_07_orig.jpg ; MorphF6_00_UPPER.jpg	19566736	0	1	7697	2	0	next	incorrect	2137
Vp024	1070	Response	1	19574351	7615	1
Vp024	1071	Picture	MorphF7_02_orig.jpg ; MorphF7_10_UPPER.jpg	19574433	0	1	14066	2	0	next	hit	2139
Vp024	1071	Response	2	19588431	13998	1
Vp024	1072	Picture	MorphF1_00_orig.jpg ; MorphF1_10_UPPER.jpg	19588499	0	1	29193	2	0	next	incorrect	2141
Vp024	1072	Response	1	19617630	29131	1
Vp024	1073	Picture	MorphF5_10_orig.jpg ; MorphF5_10_UPPER.jpg	19617692	0	1	11545	2	0	next	hit	2143
Vp024	1073	Response	2	19629150	11458	1
Vp024	1074	Picture	MorphF6_08_orig.jpg ; MorphF6_00_UPPER.jpg	19629237	0	1	17384	2	0	next	incorrect	2145
Vp024	1074	Response	1	19646510	17273	1
Vp024	1075	Picture	MorphF10_09_orig.jpg ; MorphF10_00_UPPER.jpg	19646621	0	1	19733	173	0	next	incorrect	2147
Vp024	1075	Response	1	19666349	19728	2
Vp024	1076	Picture	MorphF7_08_orig.jpg ; MorphF7_00_UPPER.jpg	19666354	0	172	43033	173	0	next	hit	2149
Vp024	1076	Response	2	19709309	42955	1
Vp024	1077	Picture	MorphF9_08_orig.jpg ; MorphF9_10_UPPER.jpg	19709387	0	1	23355	2	0	next	hit	2151
Vp024	1077	Response	2	19732669	23282	1
Vp024	1078	Picture	MorphM3_04_orig.jpg ; MorphM3_00_UPPER.jpg	19732742	0	1	21232	2	0	next	hit	2153
Vp024	1078	Response	2	19753869	21127	1
Vp024	1079	Picture	MorphF3_08_orig.jpg ; MorphF3_10_UPPER.jpg	19753974	0	1	12871	2	0	next	hit	2155
Vp024	1079	Response	2	19766749	12775	1
Vp024	1080	Picture	MorphF4_07_orig.jpg ; MorphF4_10_UPPER.jpg	19766845	0	1	10071	149	0	next	hit	2157
Vp024	1080	Response	2	19776909	10064	1
Vp024	1081	Picture	MorphM6_01_orig.jpg ; MorphM6_10_UPPER.jpg	19776916	0	148	8476	313	0	next	hit	2159
Vp024	1081	Response	2	19785389	8473	1
Vp024	1082	Picture	MorphF2_05_orig.jpg ; MorphF2_00_UPPER.jpg	19785392	0	165	10382	166	0	next	incorrect	2161
Vp024	1082	Response	1	19795709	10317	1
Vp024	1083	Picture	MorphF5_04_orig.jpg ; MorphF5_00_UPPER.jpg	19795774	0	1	27070	2	0	next	incorrect	2163
Vp024	1083	Response	1	19822748	26974	1
Vp024	1084	Picture	MorphM6_10_orig.jpg ; MorphM6_00_UPPER.jpg	19822844	0	1	53212	2	0	next	incorrect	2165
Vp024	1084	Response	1	19875948	53104	1
Vp024	1085	Picture	MorphF1_08_orig.jpg ; MorphF1_10_UPPER.jpg	19876056	0	1	9820	2	0	next	hit	2167
Vp024	1085	Response	2	19885788	9732	1
Vp024	1086	Picture	MorphM10_02_orig.jpg ; MorphM10_10_UPPER.jpg	19885876	0	1	8319	176	0	next	hit	2169
Vp024	1086	Response	2	19894188	8312	1
Vp024	1087	Picture	MorphM2_09_orig.jpg ; MorphM2_00_UPPER.jpg	19894195	0	175	20476	176	0	next	hit	2171
Vp024	1087	Response	2	19914588	20393	1
Vp024	1088	Picture	MorphM6_06_orig.jpg ; MorphM6_00_UPPER.jpg	19914671	0	1	13764	172	0	next	incorrect	2173
Vp024	1088	Response	1	19928427	13756	1
Vp024	1089	Picture	MorphF9_02_orig.jpg ; MorphF9_00_UPPER.jpg	19928435	0	171	40897	316	0	next	incorrect	2175
Vp024	1089	Response	1	19969307	40872	1
Vp024	1090	Picture	MorphM3_03_orig.jpg ; MorphM3_10_UPPER.jpg	19969332	0	145	13546	146	0	next	hit	2177
Vp024	1090	Response	2	19982747	13415	1
Vp024	1091	Picture	MorphM9_06_orig.jpg ; MorphM9_00_UPPER.jpg	19982878	0	1	20676	160	0	next	incorrect	2179
Vp024	1091	Response	1	20003547	20669	1
Vp024	1092	Picture	MorphM1_02_orig.jpg ; MorphM1_00_UPPER.jpg	20003554	0	159	14755	160	0	next	hit	2181
Vp024	1092	Response	2	20018187	14633	1
Vp024	1093	Picture	MorphF9_06_orig.jpg ; MorphF9_00_UPPER.jpg	20018309	0	1	11677	2	0	next	incorrect	2183
Vp024	1093	Response	1	20029866	11557	1
Vp024	1094	Picture	MorphM10_06_orig.jpg ; MorphM10_00_UPPER.jpg	20029986	0	1	7830	2	0	next	hit	2185
Vp024	1094	Response	2	20037706	7720	1
Vp024	1095	Picture	MorphM3_04_orig.jpg ; MorphM3_10_UPPER.jpg	20037816	0	1	8625	2	0	next	hit	2187
Vp024	1095	Response	2	20046346	8530	1
Vp024	1096	Picture	MorphM6_05_orig.jpg ; MorphM6_00_UPPER.jpg	20046441	0	1	30919	2	0	next	incorrect	2189
Vp024	1096	Response	1	20077226	30785	1
Vp024	1097	Picture	MorphF4_05_orig.jpg ; MorphF4_10_UPPER.jpg	20077360	0	1	16033	158	0	next	hit	2191
Vp024	1097	Response	2	20093386	16026	1
Vp024	1098	Picture	MorphM6_06_orig.jpg ; MorphM6_10_UPPER.jpg	20093393	0	157	11303	158	0	next	incorrect	2193
Vp024	1098	Response	1	20104586	11193	1
Vp024	1099	Picture	MorphF3_03_orig.jpg ; MorphF3_00_UPPER.jpg	20104696	0	1	11544	2	0	next	incorrect	2195
Vp024	1099	Response	1	20116106	11410	1
Vp024	1100	Picture	MorphM6_08_orig.jpg ; MorphM6_10_UPPER.jpg	20116240	0	1	22294	2	0	next	incorrect	2197
Vp024	1100	Response	1	20138425	22185	1
Vp024	1101	Picture	MorphM3_09_orig.jpg ; MorphM3_10_UPPER.jpg	20138534	0	1	15260	2	0	next	hit	2199
Vp024	1101	Response	2	20153705	15171	1
Vp024	1102	Picture	MorphF3_00_orig.jpg ; MorphF3_00_UPPER.jpg	20153794	0	1	8891	2	0	next	incorrect	2201
Vp024	1102	Response	1	20162585	8791	1
Vp024	1103	Picture	MorphM9_10_orig.jpg ; MorphM9_00_UPPER.jpg	20162685	0	1	14862	2	0	next	incorrect	2203
Vp024	1103	Response	1	20177465	14780	1
Vp024	1104	Picture	MorphM8_10_orig.jpg ; MorphM8_10_UPPER.jpg	20177547	0	1	9289	2	0	next	hit	2205
Vp024	1104	Response	2	20186745	9198	1
Vp024	1105	Picture	MorphM10_08_orig.jpg ; MorphM10_00_UPPER.jpg	20186836	0	1	6237	2	0	next	hit	2207
Vp024	1105	Response	2	20192985	6149	1
Vp024	1106	Picture	MorphF4_04_orig.jpg ; MorphF4_10_UPPER.jpg	20193073	0	1	7696	2	0	next	hit	2209
Vp024	1106	Response	2	20200665	7592	1
Vp024	1107	Picture	MorphF8_08_orig.jpg ; MorphF8_00_UPPER.jpg	20200769	0	1	9903	184	0	next	incorrect	2211
Vp024	1107	Response	1	20210665	9896	1
Vp024	1108	Picture	MorphM1_04_orig.jpg ; MorphM1_10_UPPER.jpg	20210672	0	183	10480	370	0	next	hit	2213
Vp024	1108	Response	2	20221145	10473	1
Vp024	1109	Picture	MorphF10_06_orig.jpg ; MorphF10_10_UPPER.jpg	20221152	0	187	21019	188	0	next	hit	2215
Vp024	1109	Response	2	20242104	20952	1
Vp024	1110	Picture	MorphM4_00_orig.jpg ; MorphM4_10_UPPER.jpg	20242171	0	1	32341	172	0	next	incorrect	2217
Vp024	1110	Response	1	20274504	32333	1
Vp024	1111	Picture	MorphM7_07_orig.jpg ; MorphM7_10_UPPER.jpg	20274512	0	171	9592	172	0	next	hit	2219
Vp024	1111	Response	2	20284024	9512	1
Vp024	1112	Picture	MorphM6_04_orig.jpg ; MorphM6_00_UPPER.jpg	20284104	0	1	9421	3	0	next	incorrect	2221
Vp024	1112	Response	1	20293464	9360	1
Vp024	1113	Picture	MorphM7_01_orig.jpg ; MorphM7_00_UPPER.jpg	20293525	0	2	10218	3	0	next	hit	2223
Vp024	1113	Response	2	20303624	10099	1
Vp024	1114	Picture	MorphF1_06_orig.jpg ; MorphF1_10_UPPER.jpg	20303743	0	1	11943	2	0	next	hit	2225
Vp024	1114	Response	2	20315544	11801	1
Vp024	1115	Picture	MorphM1_07_orig.jpg ; MorphM1_10_UPPER.jpg	20315686	0	1	10585	166	0	next	hit	2227
Vp024	1115	Response	2	20326264	10578	1
Vp024	1116	Picture	MorphF1_09_orig.jpg ; MorphF1_00_UPPER.jpg	20326271	0	165	15920	334	0	next	incorrect	2229
Vp024	1116	Response	1	20342183	15912	1
Vp024	1117	Picture	MorphM6_09_orig.jpg ; MorphM6_00_UPPER.jpg	20342191	0	169	9324	170	0	next	incorrect	2231
Vp024	1117	Response	1	20351383	9192	1
Vp024	1118	Picture	MorphM9_00_orig.jpg ; MorphM9_00_UPPER.jpg	20351515	0	1	6196	175	0	next	incorrect	2233
Vp024	1118	Response	1	20357703	6188	1
Vp024	1119	Picture	MorphM1_02_orig.jpg ; MorphM1_10_UPPER.jpg	20357711	0	174	9279	358	0	next	hit	2235
Vp024	1119	Response	2	20366983	9272	1
Vp024	1120	Picture	MorphM4_05_orig.jpg ; MorphM4_00_UPPER.jpg	20366990	0	184	15045	185	0	next	incorrect	2237
Vp024	1120	Response	1	20381943	14953	1
Vp024	1121	Picture	MorphM6_01_orig.jpg ; MorphM6_00_UPPER.jpg	20382035	0	1	9275	149	0	next	incorrect	2239
Vp024	1121	Response	1	20391303	9268	1
Vp024	1122	Picture	MorphF9_09_orig.jpg ; MorphF9_10_UPPER.jpg	20391310	0	148	11426	149	0	next	hit	2241
Vp024	1122	Response	2	20402663	11353	1
Vp024	1123	Picture	MorphF7_09_orig.jpg ; MorphF7_10_UPPER.jpg	20402736	0	1	12174	169	0	next	hit	2243
Vp024	1123	Response	2	20414903	12167	1
Vp024	1124	Picture	MorphM9_05_orig.jpg ; MorphM9_00_UPPER.jpg	20414910	0	168	8129	169	0	next	incorrect	2245
Vp024	1124	Response	1	20422903	7993	1
Vp024	1125	Picture	MorphF2_08_orig.jpg ; MorphF2_00_UPPER.jpg	20423039	0	1	15659	2	0	next	incorrect	2247
Vp024	1125	Response	1	20438582	15543	1
Vp024	1126	Picture	MorphM10_01_orig.jpg ; MorphM10_10_UPPER.jpg	20438698	0	1	11544	2	0	next	hit	2249
Vp024	1126	Response	2	20450102	11404	1
Vp024	1127	Picture	MorphF7_06_orig.jpg ; MorphF7_10_UPPER.jpg	20450242	0	1	14464	3	0	next	hit	2251
Vp024	1127	Response	2	20464582	14340	1
Vp024	1128	Picture	MorphM3_00_orig.jpg ; MorphM3_00_UPPER.jpg	20464706	0	2	32603	177	0	next	incorrect	2253
Vp024	1128	Response	1	20497302	32596	1
Vp024	1129	Picture	MorphF9_04_orig.jpg ; MorphF9_00_UPPER.jpg	20497309	0	175	17956	176	0	next	incorrect	2255
Vp024	1129	Response	1	20515142	17833	1
Vp024	1130	Picture	MorphF3_10_orig.jpg ; MorphF3_00_UPPER.jpg	20515265	0	1	7404	161	0	next	incorrect	2257
Vp024	1130	Response	1	20522662	7397	1
Vp024	1131	Picture	MorphM2_02_orig.jpg ; MorphM2_00_UPPER.jpg	20522669	0	160	8240	308	0	next	incorrect	2259
Vp024	1131	Response	1	20530902	8233	1
Vp024	1132	Picture	MorphF3_06_orig.jpg ; MorphF3_00_UPPER.jpg	20530909	0	148	7312	149	0	next	incorrect	2261
Vp024	1132	Response	1	20538101	7192	1
Vp024	1133	Picture	MorphF7_04_orig.jpg ; MorphF7_10_UPPER.jpg	20538221	0	1	13088	184	0	next	hit	2263
Vp024	1133	Response	2	20551301	13080	1
Vp024	1134	Picture	MorphF4_02_orig.jpg ; MorphF4_10_UPPER.jpg	20551309	0	183	9206	184	0	next	hit	2265
Vp024	1134	Response	2	20560421	9112	1
Vp024	1135	Picture	MorphF1_04_orig.jpg ; MorphF1_00_UPPER.jpg	20560515	0	1	9113	178	0	next	incorrect	2267
Vp024	1135	Response	1	20569621	9106	1
Vp024	1136	Picture	MorphF5_01_orig.jpg ; MorphF5_10_UPPER.jpg	20569628	0	177	42374	178	0	next	hit	2269
Vp024	1136	Response	2	20611861	42233	1
Vp024	1137	Picture	MorphM10_05_orig.jpg ; MorphM10_00_UPPER.jpg	20612002	0	1	7386	180	0	next	hit	2271
Vp024	1137	Response	2	20619381	7379	1
Vp024	1138	Picture	MorphF2_02_orig.jpg ; MorphF2_10_UPPER.jpg	20619388	0	179	19684	180	0	next	incorrect	2273
Vp024	1138	Response	1	20638981	19593	1
Vp024	1139	Picture	MorphM9_00_orig.jpg ; MorphM9_10_UPPER.jpg	20639072	0	1	13270	2	0	next	incorrect	2275
Vp024	1139	Response	1	20652261	13189	1
Vp024	1140	Picture	MorphF6_05_orig.jpg ; MorphF6_00_UPPER.jpg	20652342	0	1	16986	2	0	next	incorrect	2277
Vp024	1140	Response	1	20669220	16878	1
Vp024	1141	Picture	MorphF9_05_orig.jpg ; MorphF9_10_UPPER.jpg	20669328	0	1	16852	2	0	next	incorrect	2279
Vp024	1141	Response	1	20686100	16772	1
Vp024	1142	Picture	MorphM4_08_orig.jpg ; MorphM4_00_UPPER.jpg	20686180	0	1	9927	160	0	next	hit	2281
Vp024	1142	Response	2	20696100	9920	1
Vp024	1143	Picture	MorphF2_02_orig.jpg ; MorphF2_00_UPPER.jpg	20696107	0	159	28688	160	0	next	incorrect	2283
Vp024	1143	Response	1	20724660	28553	1
Vp024	1144	Picture	MorphM1_09_orig.jpg ; MorphM1_10_UPPER.jpg	20724795	0	1	8095	2	0	next	hit	2285
Vp024	1144	Response	2	20732820	8025	1
Vp024	1145	Picture	MorphM5_04_orig.jpg ; MorphM5_10_UPPER.jpg	20732890	0	1	13004	3	0	next	hit	2287
Vp024	1145	Response	2	20745780	12890	1
Vp024	1146	Picture	MorphM7_08_orig.jpg ; MorphM7_10_UPPER.jpg	20745894	0	2	6453	185	0	next	hit	2289
Vp024	1146	Response	2	20752340	6446	1
Vp024	1147	Picture	MorphF5_08_orig.jpg ; MorphF5_10_UPPER.jpg	20752347	0	183	9604	184	0	next	hit	2291
Vp024	1147	Response	2	20761859	9512	1
Vp024	1148	Picture	MorphM4_10_orig.jpg ; MorphM4_00_UPPER.jpg	20761951	0	1	11916	162	0	next	hit	2293
Vp024	1148	Response	2	20773859	11908	1
Vp024	1149	Picture	MorphF8_08_orig.jpg ; MorphF8_10_UPPER.jpg	20773867	0	161	9050	162	0	next	hit	2295
Vp024	1149	Response	2	20782819	8952	1
Vp024	1150	Picture	MorphF5_04_orig.jpg ; MorphF5_10_UPPER.jpg	20782917	0	1	10218	2	0	next	hit	2297
Vp024	1150	Response	2	20793059	10142	1
Vp024	1151	Picture	MorphF7_07_orig.jpg ; MorphF7_00_UPPER.jpg	20793135	0	1	13368	169	0	next	incorrect	2299
Vp024	1151	Response	1	20806499	13364	1
Vp024	1152	Picture	MorphF10_10_orig.jpg ; MorphF10_10_UPPER.jpg	20806503	0	168	9324	169	0	next	hit	2301
Vp024	1152	Response	2	20815699	9196	1
Vp024	1153	Picture	MorphF6_02_orig.jpg ; MorphF6_00_UPPER.jpg	20815827	0	1	24416	2	0	next	incorrect	2303
Vp024	1153	Response	1	20840099	24272	1
Vp024	1154	Picture	MorphF4_08_orig.jpg ; MorphF4_10_UPPER.jpg	20840243	0	1	51063	161	0	next	hit	2305
Vp024	1154	Response	2	20891298	51055	1
Vp024	1155	Picture	MorphM9_09_orig.jpg ; MorphM9_10_UPPER.jpg	20891306	0	160	15021	161	0	next	hit	2307
Vp024	1155	Response	2	20906178	14872	1
Vp024	1156	Picture	MorphF4_07_orig.jpg ; MorphF4_00_UPPER.jpg	20906327	0	1	21895	2	0	next	hit	2309
Vp024	1156	Response	2	20928098	21771	1
Vp024	1157	Picture	MorphF3_02_orig.jpg ; MorphF3_10_UPPER.jpg	20928222	0	1	10744	9	0	next	incorrect	2311
Vp024	1157	Response	1	20938898	10676	1
Vp024	1158	Picture	MorphF4_06_orig.jpg ; MorphF4_10_UPPER.jpg	20938966	0	8	38222	9	0	next	hit	2313
Vp024	1158	Response	2	20977058	38092	1
Vp024	1159	Picture	MorphF6_04_orig.jpg ; MorphF6_00_UPPER.jpg	20977188	0	1	19877	162	0	next	incorrect	2315
Vp024	1159	Response	1	20997057	19869	1
Vp024	1160	Picture	MorphM1_01_orig.jpg ; MorphM1_00_UPPER.jpg	20997065	0	161	8479	336	0	next	hit	2317
Vp024	1160	Response	2	21005537	8472	1
Vp024	1161	Picture	MorphM3_02_orig.jpg ; MorphM3_00_UPPER.jpg	21005544	0	175	126370	176	0	next	incorrect	2319
Vp024	1161	Response	1	21131776	126232	1
Vp024	1162	Picture	MorphM4_10_orig.jpg ; MorphM4_10_UPPER.jpg	21131914	0	1	9289	2	0	next	hit	2321
Vp024	1162	Response	2	21141136	9222	1
Vp024	1163	Picture	MorphF3_05_orig.jpg ; MorphF3_00_UPPER.jpg	21141203	0	1	13380	157	0	next	incorrect	2323
Vp024	1163	Response	1	21154576	13373	1
Vp024	1164	Picture	MorphF1_08_orig.jpg ; MorphF1_00_UPPER.jpg	21154583	0	156	11700	157	0	next	incorrect	2325
Vp024	1164	Response	1	21166176	11593	1
Vp024	1165	Picture	MorphM6_07_orig.jpg ; MorphM6_10_UPPER.jpg	21166283	0	1	17516	2	0	next	incorrect	2327
Vp024	1165	Response	1	21183695	17412	1
Vp024	1166	Picture	MorphF1_02_orig.jpg ; MorphF1_10_UPPER.jpg	21183799	0	1	9264	160	0	next	hit	2329
Vp024	1166	Response	2	21193055	9256	1
Vp024	1167	Picture	MorphF10_05_orig.jpg ; MorphF10_10_UPPER.jpg	21193063	0	159	7191	160	0	next	hit	2331
Vp024	1167	Response	2	21200175	7112	1
Vp024	1168	Picture	MorphM1_00_orig.jpg ; MorphM1_10_UPPER.jpg	21200254	0	1	10749	2	0	next	hit	2333
Vp024	1168	Response	2	21210895	10641	1
Vp024	1169	Picture	MorphM5_04_orig.jpg ; MorphM5_00_UPPER.jpg	21211003	0	1	12341	2	0	next	hit	2335
Vp024	1169	Response	2	21223215	12212	1
Vp024	1170	Picture	MorphM6_10_orig.jpg ; MorphM6_10_UPPER.jpg	21223344	0	1	11638	174	0	next	incorrect	2337
Vp024	1170	Response	1	21234975	11631	1
Vp024	1171	Picture	MorphF1_10_orig.jpg ; MorphF1_10_UPPER.jpg	21234982	0	173	15120	353	0	next	incorrect	2339
Vp024	1171	Response	1	21250095	15113	1
Vp024	1172	Picture	MorphM1_03_orig.jpg ; MorphM1_10_UPPER.jpg	21250102	0	180	12653	181	0	next	hit	2341
Vp024	1172	Response	2	21262655	12553	1
Vp024	1173	Picture	MorphM10_01_orig.jpg ; MorphM10_00_UPPER.jpg	21262755	0	1	32228	152	0	next	incorrect	2343
Vp024	1173	Response	1	21294974	32219	1
Vp024	1174	Picture	MorphF4_09_orig.jpg ; MorphF4_10_UPPER.jpg	21294983	0	151	8078	319	0	next	hit	2345
Vp024	1174	Response	2	21303054	8071	1
Vp024	1175	Picture	MorphM8_03_orig.jpg ; MorphM8_00_UPPER.jpg	21303061	0	168	14631	169	0	next	incorrect	2347
Vp024	1175	Response	1	21317614	14553	1
Vp024	1176	Picture	MorphF7_07_orig.jpg ; MorphF7_10_UPPER.jpg	21317692	0	1	10749	2	0	next	hit	2349
Vp024	1176	Response	2	21328334	10642	1
Vp024	1177	Picture	MorphF8_06_orig.jpg ; MorphF8_10_UPPER.jpg	21328441	0	1	6456	181	0	next	hit	2351
Vp024	1177	Response	2	21334894	6453	1
Vp024	1178	Picture	MorphF4_00_orig.jpg ; MorphF4_10_UPPER.jpg	21334897	0	180	9444	337	0	next	incorrect	2353
Vp024	1178	Response	1	21344334	9437	1
Vp024	1179	Picture	MorphM5_10_orig.jpg ; MorphM5_00_UPPER.jpg	21344341	0	157	25104	158	0	next	hit	2355
Vp024	1179	Response	2	21369374	25033	1
Vp024	1180	Picture	MorphF1_03_orig.jpg ; MorphF1_10_UPPER.jpg	21369445	0	1	7563	2	0	next	hit	2357
Vp024	1180	Response	2	21376894	7449	1
Vp024	1181	Picture	MorphM7_02_orig.jpg ; MorphM7_10_UPPER.jpg	21377008	0	1	8360	2	0	next	hit	2359
Vp024	1181	Response	2	21385293	8285	1
Vp024	1182	Picture	MorphM1_08_orig.jpg ; MorphM1_00_UPPER.jpg	21385368	0	1	11373	174	0	next	hit	2361
Vp024	1182	Response	2	21396733	11365	1
Vp024	1183	Picture	MorphM8_01_orig.jpg ; MorphM8_00_UPPER.jpg	21396741	0	173	32418	174	0	next	incorrect	2363
Vp024	1183	Response	1	21429053	32312	1
Vp024	1184	Picture	MorphF2_03_orig.jpg ; MorphF2_00_UPPER.jpg	21429159	0	1	48833	2	0	next	incorrect	2365
Vp024	1184	Response	1	21477853	48694	1
Vp024	1185	Picture	MorphM7_04_orig.jpg ; MorphM7_00_UPPER.jpg	21477992	0	1	7788	176	0	next	hit	2367
Vp024	1185	Response	2	21485773	7781	1
Vp024	1186	Picture	MorphM9_08_orig.jpg ; MorphM9_10_UPPER.jpg	21485780	0	175	28168	183	0	next	hit	2369
Vp024	1186	Response	2	21513852	28072	1
Vp024	1187	Picture	MorphF10_01_orig.jpg ; MorphF10_00_UPPER.jpg	21513948	0	8	24686	10	0	next	incorrect	2371
Vp024	1187	Response	1	21538572	24624	1
Vp024	1188	Picture	MorphF6_10_orig.jpg ; MorphF6_10_UPPER.jpg	21538634	0	2	40076	3	0	next	hit	2373
Vp024	1188	Response	2	21578572	39938	1
Vp024	1189	Picture	MorphF4_10_orig.jpg ; MorphF4_00_UPPER.jpg	21578710	0	1	39013	2	0	next	incorrect	2375
Vp024	1189	Response	1	21617611	38901	1
Vp024	1190	Picture	MorphF2_00_orig.jpg ; MorphF2_10_UPPER.jpg	21617723	0	1	9820	2	0	next	incorrect	2377
Vp024	1190	Response	1	21627451	9728	1
Vp024	1191	Picture	MorphF10_08_orig.jpg ; MorphF10_00_UPPER.jpg	21627543	0	1	10218	2	0	next	hit	2379
Vp024	1191	Response	2	21637691	10148	1
Vp024	1192	Picture	MorphM2_00_orig.jpg ; MorphM2_00_UPPER.jpg	21637761	0	1	13402	2	0	next	incorrect	2381
Vp024	1192	Response	1	21651051	13290	1
Vp024	1193	Picture	MorphF2_07_orig.jpg ; MorphF2_00_UPPER.jpg	21651163	0	1	9422	2	0	next	incorrect	2383
Vp024	1193	Response	1	21660491	9328	1
Vp024	1194	Picture	MorphM7_08_orig.jpg ; MorphM7_00_UPPER.jpg	21660585	0	1	26938	2	0	next	incorrect	2385
Vp024	1194	Response	1	21687451	26866	1
Vp024	1195	Picture	MorphM8_06_orig.jpg ; MorphM8_00_UPPER.jpg	21687523	0	1	35032	2	0	next	incorrect	2387
Vp024	1195	Response	1	21722410	34887	1
Vp024	1196	Picture	MorphF4_09_orig.jpg ; MorphF4_00_UPPER.jpg	21722555	0	1	15393	2	0	next	incorrect	2389
Vp024	1196	Response	1	21737850	15295	1
Vp024	1197	Picture	MorphF7_03_orig.jpg ; MorphF7_10_UPPER.jpg	21737948	0	1	15393	2	0	next	incorrect	2391
Vp024	1197	Response	1	21753210	15262	1
Vp024	1198	Picture	MorphF8_01_orig.jpg ; MorphF8_10_UPPER.jpg	21753341	0	1	11796	149	0	next	hit	2393
Vp024	1198	Response	2	21765130	11789	1
Vp024	1199	Picture	MorphF6_04_orig.jpg ; MorphF6_10_UPPER.jpg	21765137	0	148	19256	149	0	next	incorrect	2395
Vp024	1199	Response	1	21784250	19113	1
Vp024	1200	Picture	MorphM1_00_orig.jpg ; MorphM1_00_UPPER.jpg	21784393	0	1	31714	3	0	next	incorrect	2397
Vp024	1200	Response	1	21816010	31617	1
Vp024	1201	Picture	MorphM8_00_orig.jpg ; MorphM8_00_UPPER.jpg	21816107	0	2	19986	188	0	next	incorrect	2399
Vp024	1201	Response	1	21836089	19982	1
Vp024	1202	Picture	MorphF7_03_orig.jpg ; MorphF7_00_UPPER.jpg	21836093	0	186	10801	187	0	next	incorrect	2401
Vp024	1202	Response	1	21846809	10716	1
Vp024	1203	Picture	MorphM2_08_orig.jpg ; MorphM2_00_UPPER.jpg	21846894	0	1	8492	2	0	next	incorrect	2403
Vp024	1203	Response	1	21855289	8395	1
Vp024	1204	Picture	MorphM9_04_orig.jpg ; MorphM9_00_UPPER.jpg	21855386	0	1	7962	2	0	next	incorrect	2405
Vp024	1204	Response	1	21863209	7823	1
Vp024	1205	Picture	MorphF9_10_orig.jpg ; MorphF9_00_UPPER.jpg	21863348	0	1	8758	2	0	next	incorrect	2407
Vp024	1205	Response	1	21872009	8661	1
Vp024	1206	Picture	MorphM9_07_orig.jpg ; MorphM9_00_UPPER.jpg	21872106	0	1	7166	2	0	next	incorrect	2409
Vp024	1206	Response	1	21879129	7023	1
Vp024	1207	Picture	MorphF8_09_orig.jpg ; MorphF8_10_UPPER.jpg	21879272	0	1	7431	2	0	next	hit	2411
Vp024	1207	Response	2	21886569	7297	1
Vp024	1208	Picture	MorphM5_05_orig.jpg ; MorphM5_10_UPPER.jpg	21886703	0	1	12593	148	0	next	hit	2413
Vp024	1208	Response	2	21899289	12586	1
Vp024	1209	Picture	MorphF1_05_orig.jpg ; MorphF1_00_UPPER.jpg	21899296	0	147	31280	331	0	next	incorrect	2415
Vp024	1209	Response	1	21930568	31272	1
Vp024	1210	Picture	MorphF8_03_orig.jpg ; MorphF8_10_UPPER.jpg	21930576	0	184	11679	366	0	next	hit	2417
Vp024	1210	Response	2	21942248	11672	1
Vp024	1211	Picture	MorphF10_05_orig.jpg ; MorphF10_00_UPPER.jpg	21942255	0	182	23271	183	0	next	hit	2419
Vp024	1211	Response	2	21965448	23193	1
Vp024	1212	Picture	MorphM6_03_orig.jpg ; MorphM6_00_UPPER.jpg	21965526	0	1	13369	168	0	next	incorrect	2421
Vp024	1212	Response	1	21978888	13362	1
Vp024	1213	Picture	MorphM7_03_orig.jpg ; MorphM7_00_UPPER.jpg	21978895	0	167	17520	330	0	next	hit	2423
Vp024	1213	Response	2	21996408	17513	1
Vp024	1214	Picture	MorphM5_08_orig.jpg ; MorphM5_10_UPPER.jpg	21996415	0	163	20067	164	0	next	hit	2425
Vp024	1214	Response	2	22016408	19993	1
Vp024	1215	Picture	MorphF3_03_orig.jpg ; MorphF3_10_UPPER.jpg	22016482	0	1	18013	169	0	next	incorrect	2427
Vp024	1215	Response	1	22034487	18005	1
Vp024	1216	Picture	MorphM2_05_orig.jpg ; MorphM2_10_UPPER.jpg	22034495	0	168	27237	169	0	next	incorrect	2429
Vp024	1216	Response	1	22061607	27112	1
Vp024	1217	Picture	MorphF5_06_orig.jpg ; MorphF5_00_UPPER.jpg	22061732	0	1	9555	2	0	next	incorrect	2431
Vp024	1217	Response	1	22071207	9475	1
Vp024	1218	Picture	MorphM2_05_orig.jpg ; MorphM2_00_UPPER.jpg	22071287	0	1	7127	173	0	next	incorrect	2433
Vp024	1218	Response	1	22078407	7120	1
Vp024	1219	Picture	MorphF7_09_orig.jpg ; MorphF7_00_UPPER.jpg	22078414	0	172	13441	173	0	next	hit	2435
Vp024	1219	Response	2	22091767	13353	1
Vp024	1220	Picture	MorphM3_02_orig.jpg ; MorphM3_10_UPPER.jpg	22091855	0	1	7166	2	0	next	hit	2437
Vp024	1220	Response	2	22098887	7032	1
Vp024	1221	Picture	MorphF10_02_orig.jpg ; MorphF10_10_UPPER.jpg	22099021	0	1	6767	2	0	next	hit	2439
Vp024	1221	Response	2	22105687	6666	1
Vp024	1222	Picture	MorphM4_03_orig.jpg ; MorphM4_10_UPPER.jpg	22105788	0	1	11106	176	0	next	incorrect	2441
Vp024	1222	Response	1	22116887	11099	1
Vp024	1223	Picture	MorphM7_01_orig.jpg ; MorphM7_10_UPPER.jpg	22116894	0	175	10259	176	0	next	hit	2443
Vp024	1223	Response	2	22127047	10153	1
Vp024	1224	Picture	MorphF3_04_orig.jpg ; MorphF3_10_UPPER.jpg	22127153	0	1	44141	182	0	next	incorrect	2445
Vp024	1224	Response	1	22171286	44133	1
Vp024	1225	Picture	MorphM6_08_orig.jpg ; MorphM6_00_UPPER.jpg	22171294	0	181	15308	182	0	next	incorrect	2447
Vp024	1225	Response	1	22186486	15192	1
Vp024	1226	Picture	MorphM9_09_orig.jpg ; MorphM9_00_UPPER.jpg	22186602	0	1	6104	2	0	next	incorrect	2449
Vp024	1226	Response	1	22192566	5964	1
Vp024	1227	Picture	MorphM7_00_orig.jpg ; MorphM7_00_UPPER.jpg	22192706	0	1	8094	2	0	next	hit	2451
Vp024	1227	Response	2	22200726	8020	1
Vp024	1228	Picture	MorphM9_01_orig.jpg ; MorphM9_10_UPPER.jpg	22200800	0	1	14199	2	0	next	incorrect	2453
Vp024	1228	Response	1	22214886	14086	1
Vp024	1229	Picture	MorphF6_03_orig.jpg ; MorphF6_00_UPPER.jpg	22214999	0	1	5573	2	0	next	incorrect	2455
Vp024	1229	Response	1	22220486	5487	1
Vp024	1230	Picture	MorphF2_01_orig.jpg ; MorphF2_00_UPPER.jpg	22220572	0	1	6237	2	0	next	incorrect	2457
Vp024	1230	Response	1	22226726	6154	1
Vp024	1231	Picture	MorphF7_04_orig.jpg ; MorphF7_00_UPPER.jpg	22226809	0	1	9156	2	0	next	incorrect	2459
Vp024	1231	Response	1	22235845	9036	1
Vp024	1232	Picture	MorphM2_02_orig.jpg ; MorphM2_10_UPPER.jpg	22235965	0	1	6104	3	0	next	incorrect	2461
Vp024	1232	Response	1	22242005	6040	1
Vp024	1233	Picture	MorphM4_06_orig.jpg ; MorphM4_10_UPPER.jpg	22242069	0	2	41223	182	0	next	hit	2463
Vp024	1233	Response	2	22283285	41216	1
Vp024	1234	Picture	MorphF3_07_orig.jpg ; MorphF3_00_UPPER.jpg	22283292	0	180	7743	181	0	next	incorrect	2465
Vp024	1234	Response	1	22290965	7673	1
Vp024	1235	Picture	MorphM5_03_orig.jpg ; MorphM5_10_UPPER.jpg	22291035	0	1	9289	2	0	next	hit	2467
Vp024	1235	Response	2	22300245	9210	1
Vp024	1236	Picture	MorphF3_02_orig.jpg ; MorphF3_00_UPPER.jpg	22300324	0	1	8626	2	0	next	incorrect	2469
Vp024	1236	Response	1	22308805	8481	1
Vp024	1237	Picture	MorphF9_09_orig.jpg ; MorphF9_00_UPPER.jpg	22308950	0	1	10350	2	0	next	incorrect	2471
Vp024	1237	Response	1	22319205	10255	1
Vp024	1238	Picture	MorphM5_00_orig.jpg ; MorphM5_10_UPPER.jpg	22319300	0	1	19374	2	0	next	incorrect	2473
Vp024	1238	Response	1	22338564	19264	1
Vp024	1239	Picture	MorphF4_03_orig.jpg ; MorphF4_10_UPPER.jpg	22338674	0	1	14199	2	0	next	incorrect	2475
Vp024	1239	Response	1	22352804	14130	1
Vp024	1240	Picture	MorphM3_00_orig.jpg ; MorphM3_10_UPPER.jpg	22352873	0	1	13668	2	0	next	hit	2477
Vp024	1240	Response	2	22366404	13531	1
Vp024	1241	Picture	MorphF6_06_orig.jpg ; MorphF6_00_UPPER.jpg	22366541	0	1	8758	2	0	next	incorrect	2479
Vp024	1241	Response	1	22375204	8663	1
Vp024	1242	Picture	MorphM4_06_orig.jpg ; MorphM4_00_UPPER.jpg	22375299	0	1	13800	2	0	next	hit	2481
Vp024	1242	Response	2	22388964	13665	1
Vp024	1243	Picture	MorphF10_08_orig.jpg ; MorphF10_10_UPPER.jpg	22389099	0	1	10828	188	0	next	hit	2483
Vp024	1243	Response	2	22399924	10825	1
Vp024	1244	Picture	MorphF7_06_orig.jpg ; MorphF7_00_UPPER.jpg	22399927	0	187	17703	188	0	next	hit	2485
Vp024	1244	Response	2	22417524	17597	1
Vp024	1245	Picture	MorphF6_09_orig.jpg ; MorphF6_10_UPPER.jpg	22417630	0	1	17101	151	0	next	incorrect	2487
Vp024	1245	Response	1	22434724	17094	1
Vp024	1246	Picture	MorphF10_06_orig.jpg ; MorphF10_00_UPPER.jpg	22434731	0	150	14746	151	0	next	incorrect	2489
Vp024	1246	Response	1	22449364	14633	1
Vp024	1247	Picture	MorphF6_08_orig.jpg ; MorphF6_10_UPPER.jpg	22449477	0	1	15261	2	0	next	incorrect	2491
Vp024	1247	Response	1	22464643	15166	1
Vp024	1248	Picture	MorphF3_09_orig.jpg ; MorphF3_00_UPPER.jpg	22464738	0	1	46444	2	0	next	incorrect	2493
Vp024	1248	Response	1	22511043	46305	1
Vp024	1249	Picture	MorphM3_09_orig.jpg ; MorphM3_00_UPPER.jpg	22511182	0	1	10616	2	0	next	incorrect	2495
Vp024	1249	Response	1	22521683	10501	1
Vp024	1250	Picture	MorphM4_02_orig.jpg ; MorphM4_10_UPPER.jpg	22521798	0	1	11943	2	0	next	hit	2497
Vp024	1250	Response	2	22533603	11805	1
Vp024	1251	Picture	MorphM10_07_orig.jpg ; MorphM10_10_UPPER.jpg	22533741	0	1	9289	2	0	next	hit	2499
Vp024	1251	Response	2	22542883	9142	1
Vp024	1252	Picture	MorphM5_07_orig.jpg ; MorphM5_10_UPPER.jpg	22543030	0	1	12871	2	0	next	hit	2501
Vp024	1252	Response	2	22555763	12733	1
Vp024	1253	Picture	MorphM3_01_orig.jpg ; MorphM3_10_UPPER.jpg	22555901	0	1	9389	168	0	next	hit	2503
Vp024	1253	Response	2	22565282	9381	1
Vp024	1254	Picture	MorphM8_05_orig.jpg ; MorphM8_00_UPPER.jpg	22565290	0	167	10880	335	0	next	incorrect	2505
Vp024	1254	Response	1	22576162	10872	1
Vp024	1255	Picture	MorphF5_06_orig.jpg ; MorphF5_10_UPPER.jpg	22576170	0	168	22159	338	0	next	incorrect	2507
Vp024	1255	Response	1	22598322	22152	1
Vp024	1256	Picture	MorphF1_07_orig.jpg ; MorphF1_10_UPPER.jpg	22598329	0	170	24718	171	0	next	incorrect	2509
Vp024	1256	Response	1	22622882	24553	1
Vp024	1257	Picture	MorphM7_07_orig.jpg ; MorphM7_00_UPPER.jpg	22623047	0	1	8322	173	0	next	hit	2511
Vp024	1257	Response	2	22631362	8315	1
Vp024	1258	Picture	MorphF9_00_orig.jpg ; MorphF9_00_UPPER.jpg	22631369	0	172	9276	356	0	next	incorrect	2513
Vp024	1258	Response	1	22640642	9273	1
Vp024	1259	Picture	MorphM9_10_orig.jpg ; MorphM9_10_UPPER.jpg	22640645	0	184	23804	185	0	next	incorrect	2515
Vp024	1259	Response	1	22664321	23676	1
Vp024	1260	Picture	MorphF7_08_orig.jpg ; MorphF7_10_UPPER.jpg	22664449	0	1	25876	2	0	next	hit	2517
Vp024	1260	Response	2	22690241	25792	1
Vp024	1261	Picture	MorphF6_01_orig.jpg ; MorphF6_10_UPPER.jpg	22690325	0	1	22403	158	0	next	incorrect	2519
Vp024	1261	Response	1	22712721	22396	1
Vp024	1262	Picture	MorphM9_02_orig.jpg ; MorphM9_00_UPPER.jpg	22712728	0	157	6240	310	0	next	incorrect	2521
Vp024	1262	Response	1	22718961	6233	1
Vp024	1263	Picture	MorphF8_07_orig.jpg ; MorphF8_00_UPPER.jpg	22718968	0	153	10721	334	0	next	incorrect	2523
Vp024	1263	Response	1	22729681	10713	1
Vp024	1264	Picture	MorphM6_02_orig.jpg ; MorphM6_00_UPPER.jpg	22729689	0	181	16767	182	0	next	incorrect	2525
Vp024	1264	Response	1	22746321	16632	1
Vp024	1265	Picture	MorphM8_09_orig.jpg ; MorphM8_00_UPPER.jpg	22746456	0	1	19772	2	0	next	hit	2527
Vp024	1265	Response	2	22766080	19624	1
Vp024	1266	Picture	MorphM1_03_orig.jpg ; MorphM1_00_UPPER.jpg	22766228	0	1	15792	2	0	next	incorrect	2529
Vp024	1266	Response	1	22781921	15693	1
Vp024	1267	Picture	MorphM5_06_orig.jpg ; MorphM5_00_UPPER.jpg	22782020	0	1	20148	156	0	next	incorrect	2531
Vp024	1267	Response	1	22802160	20140	1
Vp024	1268	Picture	MorphF5_07_orig.jpg ; MorphF5_00_UPPER.jpg	22802168	0	155	13519	327	0	next	incorrect	2533
Vp024	1268	Response	1	22815680	13512	1
Vp024	1269	Picture	MorphF8_00_orig.jpg ; MorphF8_10_UPPER.jpg	22815687	0	172	8000	173	0	next	incorrect	2535
Vp024	1269	Response	1	22823600	7913	1
Vp024	1270	Picture	MorphM1_05_orig.jpg ; MorphM1_00_UPPER.jpg	22823687	0	1	56240	159	0	next	incorrect	2537
Vp024	1270	Response	1	22879919	56232	1
Vp024	1271	Picture	MorphF9_08_orig.jpg ; MorphF9_00_UPPER.jpg	22879927	0	158	14355	159	0	next	incorrect	2539
Vp024	1271	Response	1	22894159	14232	1
Vp024	1272	Picture	MorphM5_09_orig.jpg ; MorphM5_00_UPPER.jpg	22894282	0	1	10749	2	0	next	hit	2541
Vp024	1272	Response	2	22904959	10677	1
Vp024	1273	Picture	MorphF1_09_orig.jpg ; MorphF1_10_UPPER.jpg	22905031	0	1	20568	2	0	next	incorrect	2543
Vp024	1273	Response	1	22925519	20488	1
Vp024	1274	Picture	MorphF5_09_orig.jpg ; MorphF5_00_UPPER.jpg	22925599	0	1	41367	170	0	next	incorrect	2545
Vp024	1274	Response	1	22966959	41360	1
Vp024	1275	Picture	MorphF2_04_orig.jpg ; MorphF2_00_UPPER.jpg	22966966	0	169	7440	329	0	next	incorrect	2547
Vp024	1275	Response	1	22974398	7432	1
Vp024	1276	Picture	MorphF1_01_orig.jpg ; MorphF1_10_UPPER.jpg	22974406	0	160	11520	345	0	next	incorrect	2549
Vp024	1276	Response	1	22985918	11512	1
Vp024	1277	Picture	MorphF10_09_orig.jpg ; MorphF10_10_UPPER.jpg	22985926	0	185	8942	186	0	next	hit	2551
Vp024	1277	Response	2	22994718	8792	1
Vp024	1278	Picture	MorphM2_04_orig.jpg ; MorphM2_10_UPPER.jpg	22994868	0	1	16322	2	0	next	incorrect	2553
Vp024	1278	Response	1	23011118	16250	1
Vp024	1279	Picture	MorphF6_03_orig.jpg ; MorphF6_10_UPPER.jpg	23011190	0	1	6767	2	0	next	incorrect	2555
Vp024	1279	Response	1	23017838	6648	1
Vp024	1280	Picture	MorphM10_06_orig.jpg ; MorphM10_10_UPPER.jpg	23017957	0	1	8208	154	0	next	hit	2557
Vp024	1280	Response	2	23026158	8201	1
Vp024	1281	Picture	MorphM8_08_orig.jpg ; MorphM8_10_UPPER.jpg	23026165	0	153	21361	310	0	next	incorrect	2559
Vp024	1281	Response	1	23047518	21353	1
Vp024	1282	Picture	MorphM1_01_orig.jpg ; MorphM1_10_UPPER.jpg	23047526	0	157	20857	158	0	next	incorrect	2561
Vp024	1282	Response	1	23068318	20792	1
Vp024	1283	Picture	MorphM3_01_orig.jpg ; MorphM3_00_UPPER.jpg	23068383	0	1	12818	188	0	next	incorrect	2563
Vp024	1283	Response	1	23081197	12814	1
Vp024	1284	Picture	MorphF4_00_orig.jpg ; MorphF4_00_UPPER.jpg	23081201	0	187	5843	370	0	next	incorrect	2565
Vp024	1284	Response	1	23087037	5836	1
Vp024	1285	Picture	MorphF6_01_orig.jpg ; MorphF6_00_UPPER.jpg	23087044	0	183	5888	184	0	next	incorrect	2567
Vp024	1285	Response	1	23092797	5753	1
Vp024	1286	Picture	MorphF7_05_orig.jpg ; MorphF7_10_UPPER.jpg	23092932	0	1	12474	2	0	next	hit	2569
Vp024	1286	Response	2	23105277	12345	1
Vp024	1287	Picture	MorphF5_02_orig.jpg ; MorphF5_10_UPPER.jpg	23105406	0	1	28662	3	0	next	incorrect	2571
Vp024	1287	Response	1	23133997	28591	1
Vp024	1288	Picture	MorphF4_05_orig.jpg ; MorphF4_00_UPPER.jpg	23134068	0	2	8976	184	0	next	incorrect	2573
Vp024	1288	Response	1	23143037	8969	1
Vp024	1289	Picture	MorphF1_07_orig.jpg ; MorphF1_00_UPPER.jpg	23143044	0	182	8939	183	0	next	incorrect	2575
Vp024	1289	Response	1	23151917	8873	1
Vp024	1290	Picture	MorphF10_00_orig.jpg ; MorphF10_00_UPPER.jpg	23151983	0	1	35696	2	0	next	incorrect	2577
Vp024	1290	Response	1	23187597	35614	1
Vp024	1291	Picture	MorphM2_01_orig.jpg ; MorphM2_00_UPPER.jpg	23187679	0	1	7125	175	0	next	incorrect	2579
Vp024	1291	Response	1	23194796	7117	1
Vp024	1292	Picture	MorphM6_00_orig.jpg ; MorphM6_10_UPPER.jpg	23194804	0	174	29499	175	0	next	incorrect	2581
Vp024	1292	Response	1	23224156	29352	1
Vp024	1293	Picture	MorphF8_05_orig.jpg ; MorphF8_00_UPPER.jpg	23224303	0	1	9289	2	0	next	incorrect	2583
Vp024	1293	Response	1	23233516	9213	1
Vp024	1294	Picture	MorphM2_08_orig.jpg ; MorphM2_10_UPPER.jpg	23233592	0	1	51487	2	0	next	incorrect	2585
Vp024	1294	Response	1	23284956	51364	1
Vp024	1295	Picture	MorphF2_03_orig.jpg ; MorphF2_10_UPPER.jpg	23285079	0	1	6604	166	0	next	incorrect	2587
Vp024	1295	Response	1	23291675	6596	1
Vp024	1296	Picture	MorphM5_05_orig.jpg ; MorphM5_00_UPPER.jpg	23291683	0	165	35462	166	0	next	incorrect	2589
Vp024	1296	Response	1	23327035	35352	2
Vp024	1297	Picture	MorphF4_06_orig.jpg ; MorphF4_00_UPPER.jpg	23327145	0	1	12058	152	0	next	incorrect	2591
Vp024	1297	Response	1	23339195	12050	1
Vp024	1298	Picture	MorphF6_05_orig.jpg ; MorphF6_10_UPPER.jpg	23339203	0	151	13818	152	0	next	incorrect	2593
Vp024	1298	Response	1	23352955	13752	1
Vp024	1299	Picture	MorphF8_02_orig.jpg ; MorphF8_10_UPPER.jpg	23353021	0	1	47061	182	0	next	incorrect	2595
Vp024	1299	Response	1	23400075	47054	1
Vp024	1300	Picture	MorphM8_06_orig.jpg ; MorphM8_10_UPPER.jpg	23400082	0	181	11724	182	0	next	incorrect	2597
Vp024	1300	Response	1	23411674	11592	1
Vp024	1301	Picture	MorphF1_10_orig.jpg ; MorphF1_00_UPPER.jpg	23411806	0	1	10882	2	0	next	incorrect	2599
Vp024	1301	Response	1	23422554	10748	1
Vp024	1302	Picture	MorphF5_00_orig.jpg ; MorphF5_10_UPPER.jpg	23422688	0	1	18710	2	0	next	incorrect	2601
Vp024	1302	Response	1	23441274	18586	1
Vp024	1303	Picture	MorphF10_04_orig.jpg ; MorphF10_00_UPPER.jpg	23441398	0	1	13883	185	0	next	incorrect	2603
Vp024	1303	Response	1	23455274	13876	1
Vp024	1304	Picture	MorphF9_01_orig.jpg ; MorphF9_10_UPPER.jpg	23455281	0	184	53262	186	0	next	incorrect	2605
Vp024	1304	Response	1	23508473	53192	1
Vp024	1305	Picture	MorphM6_03_orig.jpg ; MorphM6_10_UPPER.jpg	23508543	0	2	12341	3	0	next	incorrect	2607
Vp024	1305	Response	1	23520793	12250	1
Vp024	1306	Picture	MorphM8_08_orig.jpg ; MorphM8_00_UPPER.jpg	23520884	0	1	12076	2	0	next	incorrect	2609
Vp024	1306	Response	1	23532873	11989	1
Vp024	1307	Picture	MorphF1_00_orig.jpg ; MorphF1_00_UPPER.jpg	23532960	0	1	7697	2	0	next	incorrect	2611
Vp024	1307	Response	1	23540553	7593	1
Vp024	1308	Picture	MorphM3_08_orig.jpg ; MorphM3_00_UPPER.jpg	23540657	0	1	17781	2	0	next	hit	2613
Vp024	1308	Response	2	23558313	17656	1
Vp024	1309	Picture	MorphF7_10_orig.jpg ; MorphF7_00_UPPER.jpg	23558438	0	1	6900	2	0	next	hit	2615
Vp024	1309	Response	2	23565193	6755	1
Vp024	1310	Picture	MorphM5_01_orig.jpg ; MorphM5_00_UPPER.jpg	23565338	0	1	13222	183	0	next	hit	2617
Vp024	1310	Response	2	23578553	13215	1
Vp024	1311	Picture	MorphF7_00_orig.jpg ; MorphF7_00_UPPER.jpg	23578560	0	182	10880	365	0	next	incorrect	2619
Vp024	1311	Response	1	23589433	10873	1
Vp024	1312	Picture	MorphF8_10_orig.jpg ; MorphF8_10_UPPER.jpg	23589440	0	183	8000	328	0	next	hit	2621
Vp024	1312	Response	2	23597433	7993	1
Vp024	1313	Picture	MorphM9_05_orig.jpg ; MorphM9_10_UPPER.jpg	23597440	0	145	16320	292	0	next	incorrect	2623
Vp024	1313	Response	1	23613752	16312	1
Vp024	1314	Picture	MorphM7_04_orig.jpg ; MorphM7_10_UPPER.jpg	23613760	0	147	8241	148	0	next	hit	2625
Vp024	1314	Response	2	23621912	8152	1
Vp024	1315	Picture	MorphM6_05_orig.jpg ; MorphM6_10_UPPER.jpg	23622001	0	1	8625	2	0	next	incorrect	2627
Vp024	1315	Response	1	23630552	8551	1
Vp024	1316	Picture	MorphF7_05_orig.jpg ; MorphF7_00_UPPER.jpg	23630626	0	1	7135	166	0	next	hit	2629
Vp024	1316	Response	2	23637752	7126	1
Vp024	1317	Picture	MorphF3_05_orig.jpg ; MorphF3_10_UPPER.jpg	23637761	0	165	6238	328	0	next	incorrect	2631
Vp024	1317	Response	1	23643992	6231	1
Vp024	1318	Picture	MorphM6_00_orig.jpg ; MorphM6_00_UPPER.jpg	23643999	0	163	11280	326	0	next	incorrect	2633
Vp024	1318	Response	1	23655272	11273	1
Vp024	1319	Picture	MorphM7_10_orig.jpg ; MorphM7_00_UPPER.jpg	23655279	0	163	33336	164	0	next	hit	2635
Vp024	1319	Response	2	23688472	33193	1
Vp024	1320	Picture	MorphF4_01_orig.jpg ; MorphF4_00_UPPER.jpg	23688615	0	1	9687	2	0	next	incorrect	2637
Vp024	1320	Response	1	23698232	9617	1
Vp024	1321	Picture	MorphM10_00_orig.jpg ; MorphM10_10_UPPER.jpg	23698302	0	1	19242	2	0	next	hit	2639
Vp024	1321	Response	2	23717431	19129	1
Vp024	1322	Picture	MorphM9_08_orig.jpg ; MorphM9_00_UPPER.jpg	23717544	0	1	6634	3	0	next	incorrect	2641
Vp024	1322	Response	1	23724071	6527	1
Vp024	1323	Picture	MorphF4_03_orig.jpg ; MorphF4_00_UPPER.jpg	23724178	0	2	13934	3	0	next	incorrect	2643
Vp024	1323	Response	1	23737991	13813	1
Vp024	1324	Picture	MorphM4_03_orig.jpg ; MorphM4_00_UPPER.jpg	23738112	0	1	22426	2	0	next	incorrect	2645
Vp024	1324	Response	1	23760471	22359	1
Vp024	1325	Picture	MorphM8_01_orig.jpg ; MorphM8_10_LOWER.jpg	23760538	0	1	312339	168	0	next	incorrect	2647
Vp024	1325	Response	1	24072868	312330	1
Vp024	1326	Picture	MorphM4_05_orig.jpg ; MorphM4_10_LOWER.jpg	24072877	0	167	10914	168	0	next	incorrect	2649
Vp024	1326	Response	1	24083668	10791	1
Vp024	1327	Picture	MorphF5_10_orig.jpg ; MorphF5_10_LOWER.jpg	24083791	0	1	7431	2	0	next	hit	2651
Vp024	1327	Response	2	24091108	7317	1
Vp024	1328	Picture	MorphM10_07_orig.jpg ; MorphM10_00_LOWER.jpg	24091222	0	1	11893	185	0	next	hit	2653
Vp024	1328	Response	2	24103108	11886	1
Vp024	1329	Picture	MorphF10_00_orig.jpg ; MorphF10_00_LOWER.jpg	24103115	0	184	11993	185	0	next	incorrect	2655
Vp024	1329	Response	1	24115028	11913	1
Vp024	1330	Picture	MorphF9_03_orig.jpg ; MorphF9_10_LOWER.jpg	24115108	0	1	10327	158	0	next	incorrect	2657
Vp024	1330	Response	1	24125428	10320	1
Vp024	1331	Picture	MorphF1_07_orig.jpg ; MorphF1_10_LOWER.jpg	24125435	0	157	9976	158	0	next	incorrect	2659
Vp024	1331	Response	1	24135267	9832	1
Vp024	1332	Picture	MorphF3_00_orig.jpg ; MorphF3_10_LOWER.jpg	24135411	0	1	6744	158	0	next	incorrect	2661
Vp024	1332	Response	1	24142147	6736	1
Vp024	1333	Picture	MorphF7_00_orig.jpg ; MorphF7_00_LOWER.jpg	24142155	0	157	8251	158	0	next	incorrect	2663
Vp024	1333	Response	1	24150307	8152	1
Vp024	1334	Picture	MorphM5_06_orig.jpg ; MorphM5_10_LOWER.jpg	24150406	0	1	14464	2	0	next	hit	2665
Vp024	1334	Response	2	24164787	14381	1
Vp024	1335	Picture	MorphM9_05_orig.jpg ; MorphM9_00_LOWER.jpg	24164870	0	1	8095	2	0	next	incorrect	2667
Vp024	1335	Response	1	24172867	7997	1
Vp024	1336	Picture	MorphF9_08_orig.jpg ; MorphF9_00_LOWER.jpg	24172965	0	1	7696	2	0	next	hit	2669
Vp024	1336	Response	2	24180547	7582	1
Vp024	1337	Picture	MorphF7_07_orig.jpg ; MorphF7_10_LOWER.jpg	24180661	0	1	6053	186	0	next	hit	2671
Vp024	1337	Response	2	24186707	6046	1
Vp024	1338	Picture	MorphM3_05_orig.jpg ; MorphM3_10_LOWER.jpg	24186714	0	185	8942	186	0	next	hit	2673
Vp024	1338	Response	2	24195587	8873	1
Vp024	1339	Picture	MorphM1_07_orig.jpg ; MorphM1_00_LOWER.jpg	24195656	0	1	58520	2	0	next	incorrect	2675
Vp024	1339	Response	1	24254066	58410	1
Vp024	1340	Picture	MorphF8_07_orig.jpg ; MorphF8_00_LOWER.jpg	24254176	0	1	32511	2	0	next	incorrect	2677
Vp024	1340	Response	1	24286546	32370	1
Vp024	1341	Picture	MorphM10_09_orig.jpg ; MorphM10_10_LOWER.jpg	24286687	0	1	8347	148	0	next	hit	2679
Vp024	1341	Response	2	24295026	8339	1
Vp024	1342	Picture	MorphM5_04_orig.jpg ; MorphM5_00_LOWER.jpg	24295034	0	147	41813	148	0	next	incorrect	2681
Vp024	1342	Response	1	24336786	41752	1
Vp024	1343	Picture	MorphM8_09_orig.jpg ; MorphM8_00_LOWER.jpg	24336847	0	1	28796	2	0	next	hit	2683
Vp024	1343	Response	2	24365505	28658	1
Vp024	1344	Picture	MorphF2_02_orig.jpg ; MorphF2_10_LOWER.jpg	24365643	0	1	19241	2	0	next	incorrect	2685
Vp024	1344	Response	1	24384785	19142	1
Vp024	1345	Picture	MorphF7_00_orig.jpg ; MorphF7_10_LOWER.jpg	24384884	0	1	11508	172	0	next	hit	2687
Vp024	1345	Response	2	24396385	11501	1
Vp024	1346	Picture	MorphF3_10_orig.jpg ; MorphF3_10_LOWER.jpg	24396392	0	171	14634	172	0	next	hit	2689
Vp024	1346	Response	2	24410945	14553	1
Vp024	1347	Picture	MorphM8_03_orig.jpg ; MorphM8_00_LOWER.jpg	24411026	0	1	24947	2	0	next	incorrect	2691
Vp024	1347	Response	1	24435905	24879	1
Vp024	1348	Picture	MorphF10_09_orig.jpg ; MorphF10_10_LOWER.jpg	24435973	0	1	26805	2	0	next	hit	2693
Vp024	1348	Response	2	24462704	26731	1
Vp024	1349	Picture	MorphM4_04_orig.jpg ; MorphM4_10_LOWER.jpg	24462778	0	1	12341	2	0	next	incorrect	2695
Vp024	1349	Response	1	24475024	12246	1
Vp024	1350	Picture	MorphF10_05_orig.jpg ; MorphF10_00_LOWER.jpg	24475119	0	1	25833	178	0	next	hit	2697
Vp024	1350	Response	2	24500944	25825	1
Vp024	1351	Picture	MorphM10_01_orig.jpg ; MorphM10_00_LOWER.jpg	24500952	0	177	12079	350	0	next	incorrect	2699
Vp024	1351	Response	1	24513024	12072	1
Vp024	1352	Picture	MorphM1_10_orig.jpg ; MorphM1_00_LOWER.jpg	24513031	0	173	15300	174	0	next	hit	2701
Vp024	1352	Response	2	24528224	15193	1
Vp024	1353	Picture	MorphM8_02_orig.jpg ; MorphM8_10_LOWER.jpg	24528331	0	1	39665	147	0	next	incorrect	2703
Vp024	1353	Response	1	24567983	39652	1
Vp024	1354	Picture	MorphF9_09_orig.jpg ; MorphF9_10_LOWER.jpg	24567996	0	146	11822	147	0	next	hit	2705
Vp024	1354	Response	2	24579744	11748	1
Vp024	1355	Picture	MorphM2_08_orig.jpg ; MorphM2_00_LOWER.jpg	24579818	0	1	8493	2	0	next	hit	2707
Vp024	1355	Response	2	24588223	8405	1
Vp024	1356	Picture	MorphF5_00_orig.jpg ; MorphF5_00_LOWER.jpg	24588311	0	1	8625	2	0	next	incorrect	2709
Vp024	1356	Response	1	24596863	8552	1
Vp024	1357	Picture	MorphF1_03_orig.jpg ; MorphF1_10_LOWER.jpg	24596936	0	1	19109	2	0	next	hit	2711
Vp024	1357	Response	2	24615983	19047	1
Vp024	1358	Picture	MorphM10_07_orig.jpg ; MorphM10_10_LOWER.jpg	24616045	0	1	52150	2	0	next	hit	2713
Vp024	1358	Response	2	24668063	52018	1
Vp024	1359	Picture	MorphF3_07_orig.jpg ; MorphF3_10_LOWER.jpg	24668195	0	1	13270	2	0	next	incorrect	2715
Vp024	1359	Response	1	24681342	13147	1
Vp024	1360	Picture	MorphM4_00_orig.jpg ; MorphM4_10_LOWER.jpg	24681465	0	1	22426	2	0	next	incorrect	2717
Vp024	1360	Response	1	24703822	22357	1
Vp024	1361	Picture	MorphM7_05_orig.jpg ; MorphM7_00_LOWER.jpg	24703891	0	1	85591	2	0	next	hit	2719
Vp024	1361	Response	2	24789341	85450	1
Vp024	1362	Picture	MorphF8_01_orig.jpg ; MorphF8_00_LOWER.jpg	24789482	0	1	14331	2	0	next	incorrect	2721
Vp024	1362	Response	1	24803741	14259	1
Vp024	1363	Picture	MorphM3_02_orig.jpg ; MorphM3_10_LOWER.jpg	24803813	0	1	21456	176	0	next	incorrect	2723
Vp024	1363	Response	1	24825261	21448	1
Vp024	1364	Picture	MorphM5_05_orig.jpg ; MorphM5_10_LOWER.jpg	24825269	0	175	13311	176	0	next	incorrect	2725
Vp024	1364	Response	1	24838461	13192	1
Vp024	1365	Picture	MorphF4_09_orig.jpg ; MorphF4_00_LOWER.jpg	24838580	0	1	20128	177	0	next	hit	2727
Vp024	1365	Response	2	24858701	20121	1
Vp024	1366	Picture	MorphM7_10_orig.jpg ; MorphM7_10_LOWER.jpg	24858708	0	176	13577	177	0	next	hit	2729
Vp024	1366	Response	2	24872141	13433	1
Vp024	1367	Picture	MorphF5_09_orig.jpg ; MorphF5_00_LOWER.jpg	24872285	0	1	6901	2	0	next	hit	2731
Vp024	1367	Response	2	24879100	6815	1
Vp024	1368	Picture	MorphF4_08_orig.jpg ; MorphF4_10_LOWER.jpg	24879186	0	1	6722	180	0	next	hit	2733
Vp024	1368	Response	2	24885900	6714	1
Vp024	1369	Picture	MorphM4_03_orig.jpg ; MorphM4_10_LOWER.jpg	24885908	0	179	8803	181	0	next	incorrect	2735
Vp024	1369	Response	1	24894620	8712	1
Vp024	1370	Picture	MorphF9_10_orig.jpg ; MorphF9_00_LOWER.jpg	24894711	0	2	7166	3	0	next	hit	2737
Vp024	1370	Response	2	24901740	7029	1
Vp024	1371	Picture	MorphF7_01_orig.jpg ; MorphF7_00_LOWER.jpg	24901877	0	1	8891	2	0	next	incorrect	2739
Vp024	1371	Response	1	24910700	8823	1
Vp024	1372	Picture	MorphM2_10_orig.jpg ; MorphM2_00_LOWER.jpg	24910768	0	1	10085	2	0	next	hit	2741
Vp024	1372	Response	2	24920780	10012	1
Vp024	1373	Picture	MorphM4_09_orig.jpg ; MorphM4_10_LOWER.jpg	24920853	0	1	8575	185	0	next	hit	2743
Vp024	1373	Response	2	24929420	8567	1
Vp024	1374	Picture	MorphF7_06_orig.jpg ; MorphF7_10_LOWER.jpg	24929428	0	184	7880	185	0	next	hit	2745
Vp024	1374	Response	2	24937180	7752	1
Vp024	1375	Picture	MorphF9_06_orig.jpg ; MorphF9_10_LOWER.jpg	24937308	0	1	16679	175	0	next	hit	2747
Vp024	1375	Response	2	24953980	16672	1
Vp024	1376	Picture	MorphM7_09_orig.jpg ; MorphM7_00_LOWER.jpg	24953987	0	174	11187	175	0	next	hit	2749
Vp024	1376	Response	2	24965100	11113	1
Vp024	1377	Picture	MorphM3_06_orig.jpg ; MorphM3_00_LOWER.jpg	24965174	0	1	11014	2	0	next	incorrect	2751
Vp024	1377	Response	1	24976060	10886	1
Vp024	1378	Picture	MorphF5_03_orig.jpg ; MorphF5_10_LOWER.jpg	24976188	0	1	24815	2	0	next	incorrect	2753
Vp024	1378	Response	1	25000939	24751	1
Vp024	1379	Picture	MorphF4_01_orig.jpg ; MorphF4_00_LOWER.jpg	25001003	0	1	8227	2	0	next	incorrect	2755
Vp024	1379	Response	1	25009099	8096	1
Vp024	1380	Picture	MorphF8_06_orig.jpg ; MorphF8_00_LOWER.jpg	25009230	0	1	9156	2	0	next	incorrect	2757
Vp024	1380	Response	1	25018299	9069	1
Vp024	1381	Picture	MorphM7_08_orig.jpg ; MorphM7_00_LOWER.jpg	25018386	0	1	12161	182	0	next	hit	2759
Vp024	1381	Response	2	25030539	12153	1
Vp024	1382	Picture	MorphF2_03_orig.jpg ; MorphF2_00_LOWER.jpg	25030547	0	181	9469	182	0	next	incorrect	2761
Vp024	1382	Response	1	25039899	9352	1
Vp024	1383	Picture	MorphF6_00_orig.jpg ; MorphF6_10_LOWER.jpg	25040016	0	1	7829	3	0	next	incorrect	2763
Vp024	1383	Response	1	25047739	7723	1
Vp024	1384	Picture	MorphM10_08_orig.jpg ; MorphM10_00_LOWER.jpg	25047845	0	2	8493	3	0	next	hit	2765
Vp024	1384	Response	2	25056219	8374	1
Vp024	1385	Picture	MorphM8_08_orig.jpg ; MorphM8_10_LOWER.jpg	25056338	0	1	11545	2	0	next	hit	2767
Vp024	1385	Response	2	25067819	11481	1
Vp024	1386	Picture	MorphF9_07_orig.jpg ; MorphF9_10_LOWER.jpg	25067883	0	1	12183	160	0	next	hit	2769
Vp024	1386	Response	2	25080058	12175	1
Vp024	1387	Picture	MorphF10_05_orig.jpg ; MorphF10_10_LOWER.jpg	25080066	0	159	21522	160	0	next	hit	2771
Vp024	1387	Response	2	25101498	21432	1
Vp024	1388	Picture	MorphM8_04_orig.jpg ; MorphM8_00_LOWER.jpg	25101588	0	1	11014	2	0	next	hit	2773
Vp024	1388	Response	2	25112458	10870	1
Vp024	1389	Picture	MorphF2_01_orig.jpg ; MorphF2_00_LOWER.jpg	25112602	0	1	9953	2	0	next	incorrect	2775
Vp024	1389	Response	1	25122458	9856	1
Vp024	1390	Picture	MorphF8_02_orig.jpg ; MorphF8_10_LOWER.jpg	25122555	0	1	13751	184	0	next	incorrect	2777
Vp024	1390	Response	1	25136298	13743	1
Vp024	1391	Picture	MorphM8_10_orig.jpg ; MorphM8_10_LOWER.jpg	25136306	0	183	12639	333	0	next	hit	2779
Vp024	1391	Response	2	25148938	12632	1
Vp024	1392	Picture	MorphM6_08_orig.jpg ; MorphM6_00_LOWER.jpg	25148945	0	150	26640	333	0	next	hit	2781
Vp024	1392	Response	2	25175578	26633	1
Vp024	1393	Picture	MorphM1_01_orig.jpg ; MorphM1_00_LOWER.jpg	25175585	0	183	8396	330	0	next	incorrect	2783
Vp024	1393	Response	1	25183978	8393	1
Vp024	1394	Picture	MorphM2_10_orig.jpg ; MorphM2_10_LOWER.jpg	25183981	0	147	8108	148	0	next	hit	2785
Vp024	1394	Response	2	25191977	7996	1
Vp024	1395	Picture	MorphF5_01_orig.jpg ; MorphF5_00_LOWER.jpg	25192089	0	1	12056	154	0	next	incorrect	2787
Vp024	1395	Response	1	25204137	12048	1
Vp024	1396	Picture	MorphM2_04_orig.jpg ; MorphM2_00_LOWER.jpg	25204145	0	153	10080	311	0	next	hit	2789
Vp024	1396	Response	2	25214217	10072	1
Vp024	1397	Picture	MorphF5_08_orig.jpg ; MorphF5_00_LOWER.jpg	25214225	0	158	9579	159	0	next	hit	2791
Vp024	1397	Response	2	25223657	9432	1
Vp024	1398	Picture	MorphF6_06_orig.jpg ; MorphF6_00_LOWER.jpg	25223804	0	1	10085	2	0	next	hit	2793
Vp024	1398	Response	2	25233817	10013	1
Vp024	1399	Picture	MorphF2_02_orig.jpg ; MorphF2_00_LOWER.jpg	25233889	0	1	9687	2	0	next	incorrect	2795
Vp024	1399	Response	1	25243497	9608	1
Vp024	1400	Picture	MorphM1_04_orig.jpg ; MorphM1_00_LOWER.jpg	25243576	0	1	12473	2	0	next	incorrect	2797
Vp024	1400	Response	1	25255977	12401	1
Vp024	1401	Picture	MorphF9_02_orig.jpg ; MorphF9_10_LOWER.jpg	25256049	0	1	25056	159	0	next	incorrect	2799
Vp024	1401	Response	1	25281097	25048	1
Vp024	1402	Picture	MorphM3_08_orig.jpg ; MorphM3_00_LOWER.jpg	25281105	0	158	10773	159	0	next	incorrect	2801
Vp024	1402	Response	1	25291817	10712	1
Vp024	1403	Picture	MorphF6_02_orig.jpg ; MorphF6_00_LOWER.jpg	25291878	0	1	26805	2	0	next	incorrect	2803
Vp024	1403	Response	1	25318536	26658	1
Vp024	1404	Picture	MorphM6_02_orig.jpg ; MorphM6_10_LOWER.jpg	25318683	0	1	25701	177	0	next	incorrect	2805
Vp024	1404	Response	1	25344376	25693	1
Vp024	1405	Picture	MorphF4_05_orig.jpg ; MorphF4_10_LOWER.jpg	25344384	0	176	16497	177	0	next	hit	2807
Vp024	1405	Response	2	25360776	16392	1
Vp024	1406	Picture	MorphM6_09_orig.jpg ; MorphM6_00_LOWER.jpg	25360881	0	1	10085	2	0	next	hit	2809
Vp024	1406	Response	2	25370856	9975	1
Vp024	1407	Picture	MorphM1_09_orig.jpg ; MorphM1_10_LOWER.jpg	25370966	0	1	14730	2	0	next	hit	2811
Vp024	1407	Response	2	25385576	14610	1
Vp024	1408	Picture	MorphF2_08_orig.jpg ; MorphF2_10_LOWER.jpg	25385696	0	1	8492	2	0	next	hit	2813
Vp024	1408	Response	2	25394056	8360	1
Vp024	1409	Picture	MorphF3_04_orig.jpg ; MorphF3_00_LOWER.jpg	25394188	0	1	8360	3	0	next	incorrect	2815
Vp024	1409	Response	1	25402455	8267	1
Vp024	1410	Picture	MorphF4_09_orig.jpg ; MorphF4_10_LOWER.jpg	25402548	0	2	11014	3	0	next	hit	2817
Vp024	1410	Response	2	25413415	10867	1
Vp024	1411	Picture	MorphF3_02_orig.jpg ; MorphF3_10_LOWER.jpg	25413562	0	1	15781	145	0	next	incorrect	2819
Vp024	1411	Response	1	25429335	15773	1
Vp024	1412	Picture	MorphF9_06_orig.jpg ; MorphF9_00_LOWER.jpg	25429343	0	144	55039	319	0	next	hit	2821
Vp024	1412	Response	2	25484375	55032	1
Vp024	1413	Picture	MorphF3_00_orig.jpg ; MorphF3_00_LOWER.jpg	25484382	0	175	8136	176	0	next	incorrect	2823
Vp024	1413	Response	1	25492375	7993	1
Vp024	1414	Picture	MorphF9_03_orig.jpg ; MorphF9_00_LOWER.jpg	25492518	0	1	11943	2	0	next	incorrect	2825
Vp024	1414	Response	1	25504375	11857	1
Vp024	1415	Picture	MorphF4_00_orig.jpg ; MorphF4_00_LOWER.jpg	25504461	0	1	7277	156	0	next	incorrect	2827
Vp024	1415	Response	1	25511734	7273	1
Vp024	1416	Picture	MorphF8_09_orig.jpg ; MorphF8_00_LOWER.jpg	25511738	0	155	9924	338	0	next	hit	2829
Vp024	1416	Response	2	25521654	9916	1
Vp024	1417	Picture	MorphM1_05_orig.jpg ; MorphM1_10_LOWER.jpg	25521662	0	183	12240	335	0	next	incorrect	2831
Vp024	1417	Response	1	25533894	12232	1
Vp024	1418	Picture	MorphF6_05_orig.jpg ; MorphF6_00_LOWER.jpg	25533902	0	152	36908	153	0	next	incorrect	2833
Vp024	1418	Response	1	25570694	36792	1
Vp024	1419	Picture	MorphF8_04_orig.jpg ; MorphF8_10_LOWER.jpg	25570810	0	1	8451	177	0	next	incorrect	2835
Vp024	1419	Response	1	25579254	8444	1
Vp024	1420	Picture	MorphF5_02_orig.jpg ; MorphF5_10_LOWER.jpg	25579261	0	176	7606	177	0	next	incorrect	2837
Vp024	1420	Response	1	25586774	7513	1
Vp024	1421	Picture	MorphM1_06_orig.jpg ; MorphM1_00_LOWER.jpg	25586867	0	1	12075	2	0	next	incorrect	2839
Vp024	1421	Response	1	25598854	11987	1
Vp024	1422	Picture	MorphM4_01_orig.jpg ; MorphM4_00_LOWER.jpg	25598942	0	1	7564	2	0	next	incorrect	2841
Vp024	1422	Response	1	25606374	7432	1
Vp024	1423	Picture	MorphF8_09_orig.jpg ; MorphF8_10_LOWER.jpg	25606506	0	1	13137	2	0	next	hit	2843
Vp024	1423	Response	2	25619573	13067	1
Vp024	1424	Picture	MorphM2_09_orig.jpg ; MorphM2_10_LOWER.jpg	25619643	0	1	6370	2	0	next	hit	2845
Vp024	1424	Response	2	25625893	6250	1
Vp024	1425	Picture	MorphM7_09_orig.jpg ; MorphM7_10_LOWER.jpg	25626013	0	1	7431	2	0	next	hit	2847
Vp024	1425	Response	2	25633333	7320	1
Vp024	1426	Picture	MorphF6_04_orig.jpg ; MorphF6_00_LOWER.jpg	25633444	0	1	8457	170	0	next	incorrect	2849
Vp024	1426	Response	1	25641893	8449	1
Vp024	1427	Picture	MorphM5_05_orig.jpg ; MorphM5_00_LOWER.jpg	25641901	0	169	18879	170	0	next	incorrect	2851
Vp024	1427	Response	1	25660693	18792	1
Vp024	1428	Picture	MorphM4_09_orig.jpg ; MorphM4_00_LOWER.jpg	25660780	0	1	10720	163	0	next	hit	2853
Vp024	1428	Response	2	25671493	10713	1
Vp024	1429	Picture	MorphF5_05_orig.jpg ; MorphF5_00_LOWER.jpg	25671500	0	162	16217	163	0	next	hit	2855
Vp024	1429	Response	2	25687653	16153	1
Vp024	1430	Picture	MorphM2_04_orig.jpg ; MorphM2_10_LOWER.jpg	25687717	0	1	20967	2	0	next	incorrect	2857
Vp024	1430	Response	1	25708613	20896	1
Vp024	1431	Picture	MorphF5_02_orig.jpg ; MorphF5_00_LOWER.jpg	25708684	0	1	23753	2	0	next	incorrect	2859
Vp024	1431	Response	1	25732373	23689	1
Vp024	1432	Picture	MorphM2_07_orig.jpg ; MorphM2_00_LOWER.jpg	25732437	0	1	11014	2	0	next	hit	2861
Vp024	1432	Response	2	25743332	10895	1
Vp024	1433	Picture	MorphM8_03_orig.jpg ; MorphM8_10_LOWER.jpg	25743451	0	1	93287	2	0	next	incorrect	2863
Vp024	1433	Response	1	25836612	93161	1
Vp024	1434	Picture	MorphF3_10_orig.jpg ; MorphF3_00_LOWER.jpg	25836738	0	1	20521	182	0	next	hit	2865
Vp024	1434	Response	2	25857251	20513	1
Vp024	1435	Picture	MorphM9_05_orig.jpg ; MorphM9_10_LOWER.jpg	25857259	0	181	45920	355	0	next	incorrect	2867
Vp024	1435	Response	1	25903171	45912	1
Vp024	1436	Picture	MorphF8_00_orig.jpg ; MorphF8_10_LOWER.jpg	25903179	0	174	24059	175	0	next	incorrect	2869
Vp024	1436	Response	1	25927091	23912	1
Vp024	1437	Picture	MorphF10_07_orig.jpg ; MorphF10_10_LOWER.jpg	25927238	0	1	10881	2	0	next	hit	2871
Vp024	1437	Response	2	25938050	10812	1
Vp024	1438	Picture	MorphM5_00_orig.jpg ; MorphM5_00_LOWER.jpg	25938119	0	1	8758	3	0	next	incorrect	2873
Vp024	1438	Response	1	25946770	8651	1
Vp024	1439	Picture	MorphF6_01_orig.jpg ; MorphF6_10_LOWER.jpg	25946877	0	2	15924	3	0	next	incorrect	2875
Vp024	1439	Response	1	25962690	15813	1
Vp024	1440	Picture	MorphM9_08_orig.jpg ; MorphM9_00_LOWER.jpg	25962801	0	1	19905	2	0	next	hit	2877
Vp024	1440	Response	2	25982610	19809	1
Vp024	1441	Picture	MorphM6_06_orig.jpg ; MorphM6_00_LOWER.jpg	25982706	0	1	27999	2	0	next	hit	2879
Vp024	1441	Response	2	26010610	27904	1
Vp024	1442	Picture	MorphF9_01_orig.jpg ; MorphF9_00_LOWER.jpg	26010705	0	1	10218	2	0	next	incorrect	2881
Vp024	1442	Response	1	26020850	10145	1
Vp024	1443	Picture	MorphF3_02_orig.jpg ; MorphF3_00_LOWER.jpg	26020923	0	1	6734	169	0	next	incorrect	2883
Vp024	1443	Response	1	26027650	6727	1
Vp024	1444	Picture	MorphM6_00_orig.jpg ; MorphM6_00_LOWER.jpg	26027657	0	168	8792	169	0	next	incorrect	2885
Vp024	1444	Response	1	26036369	8712	1
Vp024	1445	Picture	MorphM1_01_orig.jpg ; MorphM1_10_LOWER.jpg	26036449	0	1	7128	172	0	next	incorrect	2887
Vp024	1445	Response	1	26043569	7120	1
Vp024	1446	Picture	MorphF1_08_orig.jpg ; MorphF1_00_LOWER.jpg	26043577	0	171	8480	355	0	next	hit	2889
Vp024	1446	Response	2	26052049	8472	1
Vp024	1447	Picture	MorphM8_01_orig.jpg ; MorphM8_00_LOWER.jpg	26052057	0	184	10799	185	0	next	hit	2891
Vp024	1447	Response	2	26062769	10712	1
Vp024	1448	Picture	MorphM10_05_orig.jpg ; MorphM10_10_LOWER.jpg	26062856	0	1	6081	158	0	next	hit	2893
Vp024	1448	Response	2	26068929	6073	1
Vp024	1449	Picture	MorphF10_04_orig.jpg ; MorphF10_00_LOWER.jpg	26068937	0	157	7454	158	0	next	hit	2895
Vp024	1449	Response	2	26076289	7352	1
Vp024	1450	Picture	MorphM9_01_orig.jpg ; MorphM9_00_LOWER.jpg	26076391	0	1	16146	178	0	next	incorrect	2897
Vp024	1450	Response	1	26092529	16138	1
Vp024	1451	Picture	MorphF1_06_orig.jpg ; MorphF1_10_LOWER.jpg	26092537	0	177	17119	353	0	next	hit	2899
Vp024	1451	Response	2	26109649	17112	1
Vp024	1452	Picture	MorphM9_01_orig.jpg ; MorphM9_10_LOWER.jpg	26109656	0	176	23530	177	0	next	incorrect	2901
Vp024	1452	Response	1	26133089	23433	1
Vp024	1453	Picture	MorphF2_00_orig.jpg ; MorphF2_10_LOWER.jpg	26133186	0	1	9289	2	0	next	incorrect	2903
Vp024	1453	Response	1	26142368	9182	1
Vp024	1454	Picture	MorphM5_08_orig.jpg ; MorphM5_10_LOWER.jpg	26142475	0	1	8758	2	0	next	hit	2905
Vp024	1454	Response	2	26151168	8693	1
Vp024	1455	Picture	MorphF6_00_orig.jpg ; MorphF6_00_LOWER.jpg	26151233	0	1	24263	156	0	next	hit	2907
Vp024	1455	Response	2	26175488	24255	1
Vp024	1456	Picture	MorphF7_03_orig.jpg ; MorphF7_00_LOWER.jpg	26175496	0	155	13280	300	0	next	hit	2909
Vp024	1456	Response	2	26188768	13272	1
Vp024	1457	Picture	MorphF5_04_orig.jpg ; MorphF5_00_LOWER.jpg	26188776	0	145	7707	146	0	next	incorrect	2911
Vp024	1457	Response	1	26196368	7592	1
Vp024	1458	Picture	MorphM4_02_orig.jpg ; MorphM4_10_LOWER.jpg	26196483	0	1	9555	2	0	next	hit	2913
Vp024	1458	Response	2	26205888	9405	1
Vp024	1459	Picture	MorphF7_09_orig.jpg ; MorphF7_10_LOWER.jpg	26206038	0	1	8360	2	0	next	hit	2915
Vp024	1459	Response	2	26214288	8250	1
Vp024	1460	Picture	MorphF9_00_orig.jpg ; MorphF9_10_LOWER.jpg	26214398	0	1	24018	2	0	next	incorrect	2917
Vp024	1460	Response	1	26238288	23890	1
Vp024	1461	Picture	MorphM7_00_orig.jpg ; MorphM7_00_LOWER.jpg	26238416	0	1	47373	2	0	next	incorrect	2919
Vp024	1461	Response	1	26285727	47311	1
Vp024	1462	Picture	MorphM3_00_orig.jpg ; MorphM3_10_LOWER.jpg	26285789	0	1	24102	184	0	next	incorrect	2921
Vp024	1462	Response	1	26309887	24098	1
Vp024	1463	Picture	MorphF8_05_orig.jpg ; MorphF8_00_LOWER.jpg	26309891	0	183	18760	184	0	next	incorrect	2923
Vp024	1463	Response	1	26328527	18636	1
Vp024	1464	Picture	MorphM7_06_orig.jpg ; MorphM7_10_LOWER.jpg	26328651	0	1	14862	2	0	next	hit	2925
Vp024	1464	Response	2	26343407	14756	1
Vp024	1465	Picture	MorphF10_09_orig.jpg ; MorphF10_00_LOWER.jpg	26343513	0	1	8227	2	0	next	hit	2927
Vp024	1465	Response	2	26351647	8134	1
Vp024	1466	Picture	MorphM6_05_orig.jpg ; MorphM6_00_LOWER.jpg	26351740	0	1	20436	2	0	next	hit	2929
Vp024	1466	Response	2	26372046	20306	1
Vp024	1467	Picture	MorphF8_08_orig.jpg ; MorphF8_10_LOWER.jpg	26372176	0	1	10039	181	0	next	hit	2931
Vp024	1467	Response	2	26382207	10031	1
Vp024	1468	Picture	MorphF5_07_orig.jpg ; MorphF5_10_LOWER.jpg	26382215	0	180	8804	181	0	next	hit	2933
Vp024	1468	Response	2	26390926	8711	1
Vp024	1469	Picture	MorphM10_10_orig.jpg ; MorphM10_10_LOWER.jpg	26391019	0	1	6900	3	0	next	hit	2935
Vp024	1469	Response	2	26397806	6787	1
Vp024	1470	Picture	MorphM3_01_orig.jpg ; MorphM3_10_LOWER.jpg	26397919	0	2	11495	186	0	next	incorrect	2937
Vp024	1470	Response	1	26409406	11487	1
Vp024	1471	Picture	MorphF2_10_orig.jpg ; MorphF2_10_LOWER.jpg	26409414	0	184	10880	369	0	next	hit	2939
Vp024	1471	Response	2	26420286	10872	1
Vp024	1472	Picture	MorphM7_02_orig.jpg ; MorphM7_00_LOWER.jpg	26420294	0	185	23672	186	0	next	hit	2941
Vp024	1472	Response	2	26443886	23592	1
Vp024	1473	Picture	MorphF1_04_orig.jpg ; MorphF1_00_LOWER.jpg	26443966	0	1	15607	186	0	next	incorrect	2943
Vp024	1473	Response	1	26459566	15600	1
Vp024	1474	Picture	MorphM7_02_orig.jpg ; MorphM7_10_LOWER.jpg	26459573	0	185	10933	186	0	next	hit	2945
Vp024	1474	Response	2	26470365	10792	1
Vp024	1475	Picture	MorphM8_00_orig.jpg ; MorphM8_00_LOWER.jpg	26470506	0	1	37155	2	0	next	incorrect	2947
Vp024	1475	Response	1	26507565	37059	1
Vp024	1476	Picture	MorphM6_01_orig.jpg ; MorphM6_10_LOWER.jpg	26507661	0	1	10072	148	0	next	incorrect	2949
Vp024	1476	Response	1	26517725	10064	1
Vp024	1477	Picture	MorphF7_09_orig.jpg ; MorphF7_00_LOWER.jpg	26517733	0	147	10231	148	0	next	hit	2951
Vp024	1477	Response	2	26527885	10152	1
Vp024	1478	Picture	MorphF1_01_orig.jpg ; MorphF1_00_LOWER.jpg	26527964	0	1	7298	2	0	next	incorrect	2953
Vp024	1478	Response	1	26535165	7201	1
Vp024	1479	Picture	MorphF8_01_orig.jpg ; MorphF8_10_LOWER.jpg	26535262	0	1	9687	2	0	next	incorrect	2955
Vp024	1479	Response	1	26544845	9583	1
Vp024	1480	Picture	MorphM3_03_orig.jpg ; MorphM3_10_LOWER.jpg	26544949	0	1	20569	2	0	next	incorrect	2957
Vp024	1480	Response	1	26565405	20456	1
Vp024	1481	Picture	MorphF4_02_orig.jpg ; MorphF4_00_LOWER.jpg	26565518	0	1	9156	2	0	next	incorrect	2959
Vp024	1481	Response	1	26574604	9086	1
Vp024	1482	Picture	MorphF8_10_orig.jpg ; MorphF8_00_LOWER.jpg	26574674	0	1	9820	2	0	next	hit	2961
Vp024	1482	Response	2	26584364	9690	1
Vp024	1483	Picture	MorphM8_06_orig.jpg ; MorphM8_00_LOWER.jpg	26584494	0	1	34501	2	0	next	hit	2963
Vp024	1483	Response	2	26618924	34430	1
Vp024	1484	Picture	MorphF1_05_orig.jpg ; MorphF1_00_LOWER.jpg	26618995	0	1	13535	2	0	next	incorrect	2965
Vp024	1484	Response	1	26632444	13449	1
Vp024	1485	Picture	MorphM3_05_orig.jpg ; MorphM3_00_LOWER.jpg	26632530	0	1	13137	3	0	next	hit	2967
Vp024	1485	Response	2	26645564	13034	1
Vp024	1486	Picture	MorphM5_09_orig.jpg ; MorphM5_10_LOWER.jpg	26645667	0	2	9157	3	0	next	hit	2969
Vp024	1486	Response	2	26654684	9017	1
Vp024	1487	Picture	MorphF8_03_orig.jpg ; MorphF8_10_LOWER.jpg	26654824	0	1	9819	2	0	next	incorrect	2971
Vp024	1487	Response	1	26664524	9700	1
Vp024	1488	Picture	MorphF9_10_orig.jpg ; MorphF9_10_LOWER.jpg	26664643	0	1	8095	2	0	next	hit	2973
Vp024	1488	Response	2	26672603	7960	1
Vp024	1489	Picture	MorphM5_10_orig.jpg ; MorphM5_00_LOWER.jpg	26672738	0	1	23488	2	0	next	hit	2975
Vp024	1489	Response	2	26696123	23385	1
Vp024	1490	Picture	MorphF4_03_orig.jpg ; MorphF4_10_LOWER.jpg	26696226	0	1	28385	147	0	next	incorrect	2977
Vp024	1490	Response	1	26724603	28377	1
Vp024	1491	Picture	MorphM9_06_orig.jpg ; MorphM9_00_LOWER.jpg	26724611	0	146	18457	147	0	next	incorrect	2979
Vp024	1491	Response	1	26743003	18392	1
Vp024	1492	Picture	MorphF3_03_orig.jpg ; MorphF3_00_LOWER.jpg	26743068	0	1	11545	2	0	next	incorrect	2981
Vp024	1492	Response	1	26754523	11455	1
Vp024	1493	Picture	MorphF5_04_orig.jpg ; MorphF5_10_LOWER.jpg	26754613	0	1	10616	2	0	next	hit	2983
Vp024	1493	Response	2	26765163	10550	1
Vp024	1494	Picture	MorphF8_03_orig.jpg ; MorphF8_00_LOWER.jpg	26765229	0	1	58254	2	0	next	hit	2985
Vp024	1494	Response	2	26823402	58173	1
Vp024	1495	Picture	MorphM1_08_orig.jpg ; MorphM1_00_LOWER.jpg	26823483	0	1	61838	2	0	next	hit	2987
Vp024	1495	Response	2	26885242	61759	1
Vp024	1496	Picture	MorphM6_07_orig.jpg ; MorphM6_10_LOWER.jpg	26885321	0	1	17608	176	0	next	hit	2989
Vp024	1496	Response	2	26902921	17600	1
Vp024	1497	Picture	MorphF9_00_orig.jpg ; MorphF9_00_LOWER.jpg	26902929	0	175	14721	358	0	next	incorrect	2991
Vp024	1497	Response	1	26917641	14712	1
Vp024	1498	Picture	MorphM4_10_orig.jpg ; MorphM4_00_LOWER.jpg	26917650	0	183	10665	184	0	next	hit	2993
Vp024	1498	Response	2	26928201	10551	1
Vp024	1499	Picture	MorphF10_10_orig.jpg ; MorphF10_00_LOWER.jpg	26928315	0	1	8454	174	0	next	hit	2995
Vp024	1499	Response	2	26936761	8446	1
Vp024	1500	Picture	MorphM4_06_orig.jpg ; MorphM4_00_LOWER.jpg	26936769	0	173	12380	174	0	next	hit	2997
Vp024	1500	Response	2	26949081	12312	1
Vp024	1501	Picture	MorphF7_05_orig.jpg ; MorphF7_00_LOWER.jpg	26949149	0	1	10979	170	0	next	hit	2999
Vp024	1501	Response	2	26960121	10972	1
Vp024	1502	Picture	MorphF4_05_orig.jpg ; MorphF4_00_LOWER.jpg	26960128	0	169	14080	324	0	next	incorrect	3001
Vp024	1502	Response	1	26974201	14073	1
Vp024	1503	Picture	MorphM8_07_orig.jpg ; MorphM8_00_LOWER.jpg	26974208	0	155	9521	343	0	next	hit	3003
Vp024	1503	Response	2	26983721	9513	1
Vp024	1504	Picture	MorphM5_04_orig.jpg ; MorphM5_10_LOWER.jpg	26983729	0	188	54328	189	0	next	incorrect	3005
Vp024	1504	Response	1	27037960	54231	1
Vp024	1505	Picture	MorphF4_08_orig.jpg ; MorphF4_00_LOWER.jpg	27038057	0	1	10070	150	0	next	hit	3007
Vp024	1505	Response	2	27048120	10063	1
Vp024	1506	Picture	MorphF3_05_orig.jpg ; MorphF3_00_LOWER.jpg	27048127	0	149	8773	150	0	next	incorrect	3009
Vp024	1506	Response	1	27056760	8633	1
Vp024	1507	Picture	MorphM3_02_orig.jpg ; MorphM3_00_LOWER.jpg	27056900	0	1	18029	153	0	next	incorrect	3011
Vp024	1507	Response	1	27074920	18020	1
Vp024	1508	Picture	MorphM8_10_orig.jpg ; MorphM8_00_LOWER.jpg	27074929	0	152	9572	153	0	next	hit	3013
Vp024	1508	Response	2	27084360	9431	1
Vp024	1509	Picture	MorphM3_09_orig.jpg ; MorphM3_00_LOWER.jpg	27084501	0	1	15261	2	0	next	hit	3015
Vp024	1509	Response	2	27099639	15138	1
Vp024	1510	Picture	MorphF4_07_orig.jpg ; MorphF4_00_LOWER.jpg	27099762	0	1	19485	156	0	next	hit	3017
Vp024	1510	Response	2	27119239	19477	1
Vp024	1511	Picture	MorphM6_01_orig.jpg ; MorphM6_00_LOWER.jpg	27119247	0	155	10106	156	0	next	incorrect	3019
Vp024	1511	Response	1	27129239	9992	1
Vp024	1512	Picture	MorphF6_09_orig.jpg ; MorphF6_10_LOWER.jpg	27129353	0	1	11943	2	0	next	hit	3021
Vp024	1512	Response	2	27141159	11806	1
Vp024	1513	Picture	MorphF5_03_orig.jpg ; MorphF5_00_LOWER.jpg	27141296	0	1	9687	2	0	next	incorrect	3023
Vp024	1513	Response	1	27150839	9543	1
Vp024	1514	Picture	MorphM3_10_orig.jpg ; MorphM3_00_LOWER.jpg	27150983	0	1	13224	181	0	next	hit	3025
Vp024	1514	Response	2	27164199	13216	1
Vp024	1515	Picture	MorphM9_09_orig.jpg ; MorphM9_10_LOWER.jpg	27164207	0	180	8937	181	0	next	hit	3027
Vp024	1515	Response	2	27173079	8872	1
Vp024	1516	Picture	MorphF7_03_orig.jpg ; MorphF7_10_LOWER.jpg	27173144	0	1	6767	3	0	next	hit	3029
Vp024	1516	Response	2	27179799	6655	1
Vp024	1517	Picture	MorphF8_06_orig.jpg ; MorphF8_10_LOWER.jpg	27179911	0	2	12055	157	0	next	hit	3031
Vp024	1517	Response	2	27191959	12048	1
Vp024	1518	Picture	MorphM4_02_orig.jpg ; MorphM4_00_LOWER.jpg	27191966	0	155	12480	303	0	next	incorrect	3033
Vp024	1518	Response	1	27204438	12472	1
Vp024	1519	Picture	MorphF5_01_orig.jpg ; MorphF5_10_LOWER.jpg	27204446	0	148	9680	303	0	next	incorrect	3035
Vp024	1519	Response	1	27214118	9672	1
Vp024	1520	Picture	MorphF6_10_orig.jpg ; MorphF6_00_LOWER.jpg	27214126	0	155	10880	312	0	next	hit	3037
Vp024	1520	Response	2	27224998	10872	1
Vp024	1521	Picture	MorphF3_08_orig.jpg ; MorphF3_10_LOWER.jpg	27225006	0	157	89064	158	0	next	incorrect	3039
Vp024	1521	Response	1	27313958	88952	1
Vp024	1522	Picture	MorphM5_09_orig.jpg ; MorphM5_00_LOWER.jpg	27314070	0	1	13535	2	0	next	hit	3041
Vp024	1522	Response	2	27327477	13407	1
Vp024	1523	Picture	MorphF5_06_orig.jpg ; MorphF5_10_LOWER.jpg	27327605	0	1	22280	148	0	next	hit	3043
Vp024	1523	Response	2	27349877	22272	1
Vp024	1524	Picture	MorphF3_03_orig.jpg ; MorphF3_10_LOWER.jpg	27349885	0	147	12719	314	0	next	incorrect	3045
Vp024	1524	Response	1	27362597	12712	1
Vp024	1525	Picture	MorphF1_01_orig.jpg ; MorphF1_10_LOWER.jpg	27362604	0	167	18478	168	0	next	incorrect	3047
Vp024	1525	Response	1	27380997	18393	1
Vp024	1526	Picture	MorphF7_08_orig.jpg ; MorphF7_10_LOWER.jpg	27381082	0	1	23602	153	0	next	hit	3049
Vp024	1526	Response	2	27404676	23594	1
Vp024	1527	Picture	MorphF6_08_orig.jpg ; MorphF6_10_LOWER.jpg	27404684	0	152	8777	153	0	next	hit	3051
Vp024	1527	Response	2	27413396	8712	1
Vp024	1528	Picture	MorphF10_02_orig.jpg ; MorphF10_10_LOWER.jpg	27413461	0	1	30786	2	0	next	incorrect	3053
Vp024	1528	Response	1	27444116	30655	1
Vp024	1529	Picture	MorphM8_06_orig.jpg ; MorphM8_10_LOWER.jpg	27444247	0	1	8094	2	0	next	hit	3055
Vp024	1529	Response	2	27452196	7949	1
Vp024	1530	Picture	MorphF8_04_orig.jpg ; MorphF8_00_LOWER.jpg	27452341	0	1	51699	189	0	next	incorrect	3057
Vp024	1530	Response	1	27504036	51695	1
Vp024	1531	Picture	MorphF4_04_orig.jpg ; MorphF4_00_LOWER.jpg	27504040	0	188	15978	189	0	next	incorrect	3059
Vp024	1531	Response	1	27519875	15835	1
Vp024	1532	Picture	MorphF2_04_orig.jpg ; MorphF2_00_LOWER.jpg	27520018	0	1	10615	3	0	next	incorrect	3061
Vp024	1532	Response	1	27530516	10498	1
Vp024	1533	Picture	MorphM9_03_orig.jpg ; MorphM9_00_LOWER.jpg	27530633	0	2	8210	153	0	next	incorrect	3063
Vp024	1533	Response	1	27538835	8202	1
Vp024	1534	Picture	MorphF6_07_orig.jpg ; MorphF6_10_LOWER.jpg	27538843	0	151	7449	152	0	next	hit	3065
Vp024	1534	Response	2	27546195	7352	1
Vp024	1535	Picture	MorphM4_04_orig.jpg ; MorphM4_00_LOWER.jpg	27546292	0	1	10085	2	0	next	incorrect	3067
Vp024	1535	Response	1	27556275	9983	1
Vp024	1536	Picture	MorphF10_03_orig.jpg ; MorphF10_00_LOWER.jpg	27556377	0	1	18946	165	0	next	incorrect	3069
Vp024	1536	Response	1	27575315	18938	1
Vp024	1537	Picture	MorphF1_08_orig.jpg ; MorphF1_10_LOWER.jpg	27575323	0	164	9680	335	0	next	hit	3071
Vp024	1537	Response	2	27584995	9672	1
Vp024	1538	Picture	MorphM1_03_orig.jpg ; MorphM1_00_LOWER.jpg	27585003	0	171	10479	346	0	next	incorrect	3073
Vp024	1538	Response	1	27595475	10472	1
Vp024	1539	Picture	MorphF5_07_orig.jpg ; MorphF5_00_LOWER.jpg	27595482	0	175	8534	176	0	next	hit	3075
Vp024	1539	Response	2	27603955	8473	1
Vp024	1540	Picture	MorphF4_07_orig.jpg ; MorphF4_10_LOWER.jpg	27604016	0	1	13626	176	0	next	hit	3077
Vp024	1540	Response	2	27617635	13619	1
Vp024	1541	Picture	MorphF7_02_orig.jpg ; MorphF7_10_LOWER.jpg	27617642	0	175	8402	176	0	next	hit	3079
Vp024	1541	Response	2	27625954	8312	1
Vp024	1542	Picture	MorphF2_09_orig.jpg ; MorphF2_10_LOWER.jpg	27626044	0	1	20701	2	0	next	hit	3081
Vp024	1542	Response	2	27646594	20550	1
Vp024	1543	Picture	MorphF6_08_orig.jpg ; MorphF6_00_LOWER.jpg	27646745	0	1	10748	2	0	next	hit	3083
Vp024	1543	Response	2	27657394	10649	1
Vp024	1544	Picture	MorphM9_07_orig.jpg ; MorphM9_10_LOWER.jpg	27657493	0	1	20948	153	0	next	hit	3085
Vp024	1544	Response	2	27678434	20941	1
Vp024	1545	Picture	MorphF1_02_orig.jpg ; MorphF1_10_LOWER.jpg	27678441	0	152	8113	153	0	next	incorrect	3087
Vp024	1545	Response	1	27686434	7993	1
Vp024	1546	Picture	MorphM8_08_orig.jpg ; MorphM8_00_LOWER.jpg	27686554	0	1	9289	2	0	next	hit	3089
Vp024	1546	Response	2	27695714	9160	1
Vp024	1547	Picture	MorphM9_07_orig.jpg ; MorphM9_00_LOWER.jpg	27695843	0	1	10085	2	0	next	hit	3091
Vp024	1547	Response	2	27705794	9951	1
Vp024	1548	Picture	MorphM1_05_orig.jpg ; MorphM1_00_LOWER.jpg	27705928	0	1	8593	167	0	next	incorrect	3093
Vp024	1548	Response	1	27714514	8586	1
Vp024	1549	Picture	MorphF4_10_orig.jpg ; MorphF4_00_LOWER.jpg	27714521	0	166	9454	167	0	next	hit	3095
Vp024	1549	Response	2	27723874	9353	1
Vp024	1550	Picture	MorphM3_01_orig.jpg ; MorphM3_00_LOWER.jpg	27723975	0	1	22824	2	0	next	incorrect	3097
Vp024	1550	Response	1	27746673	22698	1
Vp024	1551	Picture	MorphF4_06_orig.jpg ; MorphF4_10_LOWER.jpg	27746799	0	1	32511	2	0	next	hit	3099
Vp024	1551	Response	2	27779233	32434	1
Vp024	1552	Picture	MorphF8_05_orig.jpg ; MorphF8_10_LOWER.jpg	27779310	0	1	28398	2	0	next	incorrect	3101
Vp024	1552	Response	1	27807633	28323	1
Vp024	1553	Picture	MorphM2_07_orig.jpg ; MorphM2_10_LOWER.jpg	27807708	0	1	13402	2	0	next	hit	3103
Vp024	1553	Response	2	27820993	13285	1
Vp024	1554	Picture	MorphF10_10_orig.jpg ; MorphF10_10_LOWER.jpg	27821110	0	1	6610	160	0	next	hit	3105
Vp024	1554	Response	2	27827712	6602	1
Vp024	1555	Picture	MorphM1_07_orig.jpg ; MorphM1_10_LOWER.jpg	27827720	0	159	36480	330	0	next	incorrect	3107
Vp024	1555	Response	1	27864192	36472	1
Vp024	1556	Picture	MorphM10_06_orig.jpg ; MorphM10_10_LOWER.jpg	27864200	0	171	9839	323	0	next	hit	3109
Vp024	1556	Response	2	27874032	9832	1
Vp024	1557	Picture	MorphM6_10_orig.jpg ; MorphM6_10_LOWER.jpg	27874039	0	152	17520	300	0	next	hit	3111
Vp024	1557	Response	2	27891552	17513	1
Vp024	1558	Picture	MorphF1_00_orig.jpg ; MorphF1_10_LOWER.jpg	27891559	0	148	7976	149	0	next	incorrect	3113
Vp024	1558	Response	1	27899392	7833	1
Vp024	1559	Picture	MorphF7_02_orig.jpg ; MorphF7_00_LOWER.jpg	27899535	0	1	9953	2	0	next	hit	3115
Vp024	1559	Response	2	27909392	9857	1
Vp024	1560	Picture	MorphF2_09_orig.jpg ; MorphF2_00_LOWER.jpg	27909488	0	1	47638	2	0	next	hit	3117
Vp024	1560	Response	2	27956991	47503	1
Vp024	1561	Picture	MorphF1_05_orig.jpg ; MorphF1_10_LOWER.jpg	27957126	0	1	7697	2	0	next	incorrect	3119
Vp024	1561	Response	1	27964751	7625	1
Vp024	1562	Picture	MorphF7_04_orig.jpg ; MorphF7_10_LOWER.jpg	27964823	0	1	7298	2	0	next	hit	3121
Vp024	1562	Response	2	27972031	7208	1
Vp024	1563	Picture	MorphM10_03_orig.jpg ; MorphM10_00_LOWER.jpg	27972121	0	1	15526	2	0	next	incorrect	3123
Vp024	1563	Response	1	27987551	15430	1
Vp024	1564	Picture	MorphM4_08_orig.jpg ; MorphM4_10_LOWER.jpg	27987647	0	1	9111	180	0	next	hit	3125
Vp024	1564	Response	2	27996751	9104	1
Vp024	1565	Picture	MorphM7_06_orig.jpg ; MorphM7_00_LOWER.jpg	27996758	0	179	10263	180	0	next	hit	3127
Vp024	1565	Response	2	28006911	10153	1
Vp024	1566	Picture	MorphM2_08_orig.jpg ; MorphM2_10_LOWER.jpg	28007021	0	1	15093	169	0	next	hit	3129
Vp024	1566	Response	2	28022111	15090	1
Vp024	1567	Picture	MorphM1_02_orig.jpg ; MorphM1_10_LOWER.jpg	28022114	0	168	10783	169	0	next	incorrect	3131
Vp024	1567	Response	1	28032751	10637	1
Vp024	1568	Picture	MorphF3_09_orig.jpg ; MorphF3_00_LOWER.jpg	28032897	0	1	24682	2	0	next	hit	3133
Vp024	1568	Response	2	28057470	24573	1
Vp024	1569	Picture	MorphM6_03_orig.jpg ; MorphM6_00_LOWER.jpg	28057579	0	1	27179	159	0	next	incorrect	3135
Vp024	1569	Response	1	28084750	27171	1
Vp024	1570	Picture	MorphM5_00_orig.jpg ; MorphM5_10_LOWER.jpg	28084758	0	158	11280	315	0	next	incorrect	3137
Vp024	1570	Response	1	28096030	11272	1
Vp024	1571	Picture	MorphM3_00_orig.jpg ; MorphM3_00_LOWER.jpg	28096038	0	157	7322	158	0	next	incorrect	3139
Vp024	1571	Response	1	28103230	7192	1
Vp024	1572	Picture	MorphM5_01_orig.jpg ; MorphM5_10_LOWER.jpg	28103360	0	1	12872	2	0	next	incorrect	3141
Vp024	1572	Response	1	28116110	12750	1
Vp024	1573	Picture	MorphM3_03_orig.jpg ; MorphM3_00_LOWER.jpg	28116232	0	1	38615	2	0	next	incorrect	3143
Vp024	1573	Response	1	28154750	38518	1
Vp024	1574	Picture	MorphF1_10_orig.jpg ; MorphF1_10_LOWER.jpg	28154847	0	1	9670	152	0	next	hit	3145
Vp024	1574	Response	2	28164509	9662	1
Vp024	1575	Picture	MorphF2_10_orig.jpg ; MorphF2_00_LOWER.jpg	28164517	0	151	7315	152	0	next	hit	3147
Vp024	1575	Response	2	28171709	7192	1
Vp024	1576	Picture	MorphF6_07_orig.jpg ; MorphF6_00_LOWER.jpg	28171832	0	1	8758	2	0	next	hit	3149
Vp024	1576	Response	2	28180509	8677	1
Vp024	1577	Picture	MorphM2_00_orig.jpg ; MorphM2_00_LOWER.jpg	28180590	0	1	12076	2	0	next	incorrect	3151
Vp024	1577	Response	1	28192589	11999	1
Vp024	1578	Picture	MorphM4_07_orig.jpg ; MorphM4_10_LOWER.jpg	28192666	0	1	14066	2	0	next	hit	3153
Vp024	1578	Response	2	28206669	14003	1
Vp024	1579	Picture	MorphM2_02_orig.jpg ; MorphM2_00_LOWER.jpg	28206732	0	1	9952	2	0	next	incorrect	3155
Vp024	1579	Response	1	28216589	9857	1
Vp024	1580	Picture	MorphF9_04_orig.jpg ; MorphF9_00_LOWER.jpg	28216684	0	1	19592	183	0	next	incorrect	3157
Vp024	1580	Response	1	28236269	19585	1
Vp024	1581	Picture	MorphF5_10_orig.jpg ; MorphF5_00_LOWER.jpg	28236276	0	182	7744	183	0	next	hit	3159
Vp024	1581	Response	2	28243949	7673	1
Vp024	1582	Picture	MorphM6_04_orig.jpg ; MorphM6_00_LOWER.jpg	28244020	0	1	28000	2	0	next	incorrect	3161
Vp024	1582	Response	1	28271948	27928	1
Vp024	1583	Picture	MorphF3_07_orig.jpg ; MorphF3_00_LOWER.jpg	28272020	0	1	20966	2	0	next	incorrect	3163
Vp024	1583	Response	1	28292908	20888	1
Vp024	1584	Picture	MorphF8_00_orig.jpg ; MorphF8_00_LOWER.jpg	28292986	0	1	8625	2	0	next	incorrect	3165
Vp024	1584	Response	1	28301468	8482	1
Vp024	1585	Picture	MorphM2_00_orig.jpg ; MorphM2_10_LOWER.jpg	28301611	0	1	8984	175	0	next	incorrect	3167
Vp024	1585	Response	1	28310588	8977	1
Vp024	1586	Picture	MorphF4_04_orig.jpg ; MorphF4_10_LOWER.jpg	28310595	0	174	36134	175	0	next	incorrect	3169
Vp024	1586	Response	1	28346588	35993	1
Vp024	1587	Picture	MorphM1_03_orig.jpg ; MorphM1_10_LOWER.jpg	28346729	0	1	12075	3	0	next	incorrect	3171
Vp024	1587	Response	1	28358668	11939	1
Vp024	1588	Picture	MorphM9_10_orig.jpg ; MorphM9_10_LOWER.jpg	28358804	0	2	7152	150	0	next	hit	3173
Vp024	1588	Response	2	28365947	7143	1
Vp024	1589	Picture	MorphF8_08_orig.jpg ; MorphF8_00_LOWER.jpg	28365956	0	148	7275	319	0	next	hit	3175
Vp024	1589	Response	2	28373227	7271	1
Vp024	1590	Picture	MorphM3_04_orig.jpg ; MorphM3_00_LOWER.jpg	28373231	0	171	7867	172	0	next	hit	3177
Vp024	1590	Response	2	28380987	7756	1
Vp024	1591	Picture	MorphF3_06_orig.jpg ; MorphF3_10_LOWER.jpg	28381098	0	1	10697	186	0	next	incorrect	3179
Vp024	1591	Response	1	28391787	10689	1
Vp024	1592	Picture	MorphM4_00_orig.jpg ; MorphM4_00_LOWER.jpg	28391795	0	185	12879	363	0	next	incorrect	3181
Vp024	1592	Response	1	28404667	12872	1
Vp024	1593	Picture	MorphF1_00_orig.jpg ; MorphF1_00_LOWER.jpg	28404674	0	178	8537	179	0	next	incorrect	3183
Vp024	1593	Response	1	28413067	8393	1
Vp024	1594	Picture	MorphM8_04_orig.jpg ; MorphM8_10_LOWER.jpg	28413211	0	1	9023	2	0	next	hit	3185
Vp024	1594	Response	2	28422107	8896	1
Vp024	1595	Picture	MorphF2_04_orig.jpg ; MorphF2_10_LOWER.jpg	28422234	0	1	29194	2	0	next	incorrect	3187
Vp024	1595	Response	1	28451307	29073	1
Vp024	1596	Picture	MorphF7_05_orig.jpg ; MorphF7_10_LOWER.jpg	28451428	0	1	7166	2	0	next	hit	3189
Vp024	1596	Response	2	28458507	7079	1
Vp024	1597	Picture	MorphM10_03_orig.jpg ; MorphM10_10_LOWER.jpg	28458594	0	1	16160	164	0	next	hit	3191
Vp024	1597	Response	2	28474746	16152	1
Vp024	1598	Picture	MorphM1_00_orig.jpg ; MorphM1_00_LOWER.jpg	28474754	0	163	14891	164	0	next	incorrect	3193
Vp024	1598	Response	1	28489546	14792	1
Vp024	1599	Picture	MorphM9_09_orig.jpg ; MorphM9_00_LOWER.jpg	28489645	0	1	7962	2	0	next	hit	3195
Vp024	1599	Response	2	28497466	7821	1
Vp024	1600	Picture	MorphM2_06_orig.jpg ; MorphM2_00_LOWER.jpg	28497607	0	1	10351	2	0	next	hit	3197
Vp024	1600	Response	2	28507866	10259	1
Vp024	1601	Picture	MorphF1_07_orig.jpg ; MorphF1_00_LOWER.jpg	28507958	0	1	10217	2	0	next	hit	3199
Vp024	1601	Response	2	28518026	10068	1
Vp024	1602	Picture	MorphF10_00_orig.jpg ; MorphF10_10_LOWER.jpg	28518175	0	1	23621	2	0	next	incorrect	3201
Vp024	1602	Response	1	28541706	23531	1
Vp024	1603	Picture	MorphM1_04_orig.jpg ; MorphM1_10_LOWER.jpg	28541796	0	1	7273	160	0	next	incorrect	3203
Vp024	1603	Response	1	28549066	7270	1
Vp024	1604	Picture	MorphM2_01_orig.jpg ; MorphM2_10_LOWER.jpg	28549069	0	159	9447	160	0	next	incorrect	3205
Vp024	1604	Response	1	28558426	9357	1
Vp024	1605	Picture	MorphF5_00_orig.jpg ; MorphF5_10_LOWER.jpg	28558516	0	1	7431	2	0	next	incorrect	3207
Vp024	1605	Response	1	28565865	7349	1
Vp024	1606	Picture	MorphM5_01_orig.jpg ; MorphM5_00_LOWER.jpg	28565947	0	1	9156	2	0	next	incorrect	3209
Vp024	1606	Response	1	28574985	9038	1
Vp024	1607	Picture	MorphF7_06_orig.jpg ; MorphF7_00_LOWER.jpg	28575103	0	1	8758	2	0	next	hit	3211
Vp024	1607	Response	2	28583785	8682	1
Vp024	1608	Picture	MorphM5_03_orig.jpg ; MorphM5_10_LOWER.jpg	28583861	0	1	12474	2	0	next	incorrect	3213
Vp024	1608	Response	1	28596185	12324	1
Vp024	1609	Picture	MorphF10_03_orig.jpg ; MorphF10_10_LOWER.jpg	28596335	0	1	20435	2	0	next	incorrect	3215
Vp024	1609	Response	1	28616665	20330	1
Vp024	1610	Picture	MorphF2_00_orig.jpg ; MorphF2_00_LOWER.jpg	28616770	0	1	14199	2	0	next	incorrect	3217
Vp024	1610	Response	1	28630905	14135	1
Vp024	1611	Picture	MorphF4_10_orig.jpg ; MorphF4_10_LOWER.jpg	28630969	0	1	11014	2	0	next	hit	3219
Vp024	1611	Response	2	28641865	10896	1
Vp024	1612	Picture	MorphF6_06_orig.jpg ; MorphF6_10_LOWER.jpg	28641983	0	1	11147	2	0	next	hit	3221
Vp024	1612	Response	2	28652985	11002	1
Vp024	1613	Picture	MorphM6_02_orig.jpg ; MorphM6_00_LOWER.jpg	28653130	0	1	12208	2	0	next	incorrect	3223
Vp024	1613	Response	1	28665225	12095	1
Vp024	1614	Picture	MorphM2_03_orig.jpg ; MorphM2_00_LOWER.jpg	28665338	0	1	7696	2	0	next	incorrect	3225
Vp024	1614	Response	1	28672904	7566	1
Vp024	1615	Picture	MorphM6_10_orig.jpg ; MorphM6_00_LOWER.jpg	28673034	0	1	9289	2	0	next	hit	3227
Vp024	1615	Response	2	28682184	9150	1
Vp024	1616	Picture	MorphF10_06_orig.jpg ; MorphF10_00_LOWER.jpg	28682323	0	1	35563	3	0	next	hit	3229
Vp024	1616	Response	2	28717784	35461	1
Vp024	1617	Picture	MorphF9_09_orig.jpg ; MorphF9_00_LOWER.jpg	28717886	0	2	8360	4	0	next	hit	3231
Vp024	1617	Response	2	28726104	8218	1
Vp024	1618	Picture	MorphM8_05_orig.jpg ; MorphM8_00_LOWER.jpg	28726246	0	2	11014	4	0	next	hit	3233
Vp024	1618	Response	2	28737144	10898	1
Vp024	1619	Picture	MorphF1_09_orig.jpg ; MorphF1_00_LOWER.jpg	28737260	0	2	9555	3	0	next	hit	3235
Vp024	1619	Response	2	28746744	9484	1
Vp024	1620	Picture	MorphF6_10_orig.jpg ; MorphF6_10_LOWER.jpg	28746815	0	1	5936	170	0	next	hit	3237
Vp024	1620	Response	2	28752744	5929	1
Vp024	1621	Picture	MorphM9_00_orig.jpg ; MorphM9_10_LOWER.jpg	28752751	0	169	10080	343	0	next	incorrect	3239
Vp024	1621	Response	1	28762824	10073	1
Vp024	1622	Picture	MorphF4_02_orig.jpg ; MorphF4_10_LOWER.jpg	28762831	0	174	25120	175	0	next	incorrect	3241
Vp024	1622	Response	1	28787864	25033	1
Vp024	1623	Picture	MorphF7_01_orig.jpg ; MorphF7_10_LOWER.jpg	28787951	0	1	7697	2	0	next	hit	3243
Vp024	1623	Response	2	28795543	7592	1
Vp024	1624	Picture	MorphF3_01_orig.jpg ; MorphF3_10_LOWER.jpg	28795648	0	1	10085	2	0	next	incorrect	3245
Vp024	1624	Response	1	28805623	9975	1
Vp024	1625	Picture	MorphF7_10_orig.jpg ; MorphF7_00_LOWER.jpg	28805733	0	1	11147	2	0	next	hit	3247
Vp024	1625	Response	2	28816743	11010	1
Vp024	1626	Picture	MorphF10_08_orig.jpg ; MorphF10_10_LOWER.jpg	28816880	0	1	9687	2	0	next	hit	3249
Vp024	1626	Response	2	28826503	9623	1
Vp024	1627	Picture	MorphM3_07_orig.jpg ; MorphM3_00_LOWER.jpg	28826567	0	1	30122	2	0	next	hit	3251
Vp024	1627	Response	2	28856583	30016	1
Vp024	1628	Picture	MorphM1_00_orig.jpg ; MorphM1_10_LOWER.jpg	28856689	0	1	7829	2	0	next	incorrect	3253
Vp024	1628	Response	1	28864423	7734	1
Vp024	1629	Picture	MorphF2_07_orig.jpg ; MorphF2_10_LOWER.jpg	28864518	0	1	12341	2	0	next	hit	3255
Vp024	1629	Response	2	28876743	12225	1
Vp024	1630	Picture	MorphM7_07_orig.jpg ; MorphM7_00_LOWER.jpg	28876859	0	1	19088	156	0	next	hit	3257
Vp024	1630	Response	2	28895942	19083	1
Vp024	1631	Picture	MorphF6_09_orig.jpg ; MorphF6_00_LOWER.jpg	28895947	0	155	7850	156	0	next	hit	3259
Vp024	1631	Response	2	28903702	7755	1
Vp024	1632	Picture	MorphF8_10_orig.jpg ; MorphF8_10_LOWER.jpg	28903797	0	1	6873	162	0	next	hit	3261
Vp024	1632	Response	2	28910662	6865	1
Vp024	1633	Picture	MorphM5_06_orig.jpg ; MorphM5_00_LOWER.jpg	28910670	0	161	15818	162	0	next	incorrect	3263
Vp024	1633	Response	1	28926342	15672	1
Vp024	1634	Picture	MorphM3_08_orig.jpg ; MorphM3_10_LOWER.jpg	28926488	0	1	68817	189	0	next	hit	3265
Vp024	1634	Response	2	28995302	68814	1
Vp024	1635	Picture	MorphF8_07_orig.jpg ; MorphF8_10_LOWER.jpg	28995305	0	188	13191	189	0	next	hit	3267
Vp024	1635	Response	2	29008421	13116	1
Vp024	1636	Picture	MorphM9_06_orig.jpg ; MorphM9_10_LOWER.jpg	29008496	0	1	188007	162	0	next	incorrect	3269
Vp024	1636	Response	1	29196500	188004	1
Vp024	1637	Picture	MorphF9_05_orig.jpg ; MorphF9_10_LOWER.jpg	29196503	0	161	13827	162	0	next	incorrect	3271
Vp024	1637	Response	1	29210259	13756	1
Vp024	1638	Picture	MorphF3_08_orig.jpg ; MorphF3_00_LOWER.jpg	29210330	0	1	17617	167	0	next	incorrect	3273
Vp024	1638	Response	1	29227939	17609	1
Vp024	1639	Picture	MorphM3_07_orig.jpg ; MorphM3_10_LOWER.jpg	29227947	0	166	10781	167	0	next	incorrect	3275
Vp024	1639	Response	1	29238659	10712	1
Vp024	1640	Picture	MorphF2_01_orig.jpg ; MorphF2_10_LOWER.jpg	29238728	0	1	11677	2	0	next	incorrect	3277
Vp024	1640	Response	1	29250339	11611	1
Vp024	1641	Picture	MorphM6_07_orig.jpg ; MorphM6_00_LOWER.jpg	29250405	0	1	11280	2	0	next	hit	3279
Vp024	1641	Response	2	29261539	11134	1
Vp024	1642	Picture	MorphM3_04_orig.jpg ; MorphM3_10_LOWER.jpg	29261685	0	1	8360	2	0	next	hit	3281
Vp024	1642	Response	2	29269939	8254	1
Vp024	1643	Picture	MorphF6_02_orig.jpg ; MorphF6_10_LOWER.jpg	29270045	0	1	11014	2	0	next	incorrect	3283
Vp024	1643	Response	1	29280979	10934	1
Vp024	1644	Picture	MorphF9_08_orig.jpg ; MorphF9_10_LOWER.jpg	29281059	0	1	50808	150	0	next	hit	3285
Vp024	1644	Response	2	29331859	50800	1
Vp024	1645	Picture	MorphF10_07_orig.jpg ; MorphF10_00_LOWER.jpg	29331867	0	149	12319	320	0	next	hit	3287
Vp024	1645	Response	2	29344178	12311	1
Vp024	1646	Picture	MorphF9_05_orig.jpg ; MorphF9_00_LOWER.jpg	29344186	0	171	9528	236	0	next	hit	3289
Vp024	1646	Response	2	29353698	9512	1
Vp024	1647	Picture	MorphM7_08_orig.jpg ; MorphM7_10_LOWER.jpg	29353714	0	65	8423	66	0	next	hit	3291
Vp024	1647	Response	2	29362018	8304	1
Vp024	1648	Picture	MorphM1_09_orig.jpg ; MorphM1_00_LOWER.jpg	29362137	0	1	76284	153	0	next	incorrect	3293
Vp024	1648	Response	1	29438417	76280	1
Vp024	1649	Picture	MorphM2_09_orig.jpg ; MorphM2_00_LOWER.jpg	29438421	0	152	8909	153	0	next	hit	3295
Vp024	1649	Response	2	29447217	8796	1
Vp024	1650	Picture	MorphF2_06_orig.jpg ; MorphF2_10_LOWER.jpg	29447330	0	1	10054	166	0	next	hit	3297
Vp024	1650	Response	2	29457377	10047	1
Vp024	1651	Picture	MorphF9_04_orig.jpg ; MorphF9_10_LOWER.jpg	29457384	0	165	13566	166	0	next	hit	3299
Vp024	1651	Response	2	29470817	13433	1
Vp024	1652	Picture	MorphF5_09_orig.jpg ; MorphF5_10_LOWER.jpg	29470950	0	1	6994	174	0	next	hit	3301
Vp024	1652	Response	2	29477937	6987	1
Vp024	1653	Picture	MorphM1_06_orig.jpg ; MorphM1_10_LOWER.jpg	29477944	0	173	40645	174	0	next	incorrect	3303
Vp024	1653	Response	1	29518497	40553	1
Vp024	1654	Picture	MorphF10_01_orig.jpg ; MorphF10_00_LOWER.jpg	29518589	0	1	18955	156	0	next	hit	3305
Vp024	1654	Response	2	29537536	18947	1
Vp024	1655	Picture	MorphM10_04_orig.jpg ; MorphM10_00_LOWER.jpg	29537544	0	155	49915	156	0	next	hit	3307
Vp024	1655	Response	2	29587376	49832	1
Vp024	1656	Picture	MorphM2_05_orig.jpg ; MorphM2_10_LOWER.jpg	29587459	0	1	64890	2	0	next	incorrect	3309
Vp024	1656	Response	1	29652255	64796	1
Vp024	1657	Picture	MorphF3_04_orig.jpg ; MorphF3_10_LOWER.jpg	29652349	0	1	17516	2	0	next	incorrect	3311
Vp024	1657	Response	1	29669775	17426	1
Vp024	1658	Picture	MorphM6_04_orig.jpg ; MorphM6_10_LOWER.jpg	29669865	0	1	11545	2	0	next	incorrect	3313
Vp024	1658	Response	1	29681295	11430	1
Vp024	1659	Picture	MorphM4_10_orig.jpg ; MorphM4_10_LOWER.jpg	29681410	0	1	8625	2	0	next	hit	3315
Vp024	1659	Response	2	29689935	8525	1
Vp024	1660	Picture	MorphF3_01_orig.jpg ; MorphF3_00_LOWER.jpg	29690035	0	1	7431	2	0	next	incorrect	3317
Vp024	1660	Response	1	29697375	7340	1
Vp024	1661	Picture	MorphM2_05_orig.jpg ; MorphM2_00_LOWER.jpg	29697466	0	1	13356	182	0	next	incorrect	3319
Vp024	1661	Response	1	29710815	13349	1
Vp024	1662	Picture	MorphF4_03_orig.jpg ; MorphF4_00_LOWER.jpg	29710822	0	181	15042	182	0	next	incorrect	3321
Vp024	1662	Response	1	29725775	14953	1
Vp024	1663	Picture	MorphF2_08_orig.jpg ; MorphF2_00_LOWER.jpg	29725864	0	1	12318	158	0	next	hit	3323
Vp024	1663	Response	2	29738174	12310	1
Vp024	1664	Picture	MorphM2_02_orig.jpg ; MorphM2_10_LOWER.jpg	29738182	0	157	10080	319	0	next	incorrect	3325
Vp024	1664	Response	1	29748254	10072	1
Vp024	1665	Picture	MorphF9_01_orig.jpg ; MorphF9_10_LOWER.jpg	29748262	0	162	16615	163	0	next	incorrect	3327
Vp024	1665	Response	1	29764734	16472	1
Vp024	1666	Picture	MorphF6_03_orig.jpg ; MorphF6_00_LOWER.jpg	29764877	0	1	20665	171	0	next	incorrect	3329
Vp024	1666	Response	1	29785534	20657	1
Vp024	1667	Picture	MorphM2_06_orig.jpg ; MorphM2_10_LOWER.jpg	29785542	0	170	38386	171	0	next	incorrect	3331
Vp024	1667	Response	1	29823854	38312	1
Vp024	1668	Picture	MorphM5_10_orig.jpg ; MorphM5_10_LOWER.jpg	29823928	0	1	10085	2	0	next	hit	3333
Vp024	1668	Response	2	29833934	10006	1
Vp024	1669	Picture	MorphF5_06_orig.jpg ; MorphF5_00_LOWER.jpg	29834013	0	1	8626	2	0	next	hit	3335
Vp024	1669	Response	2	29842573	8560	1
Vp024	1670	Picture	MorphF9_07_orig.jpg ; MorphF9_00_LOWER.jpg	29842639	0	1	8360	2	0	next	hit	3337
Vp024	1670	Response	2	29850893	8254	1
Vp024	1671	Picture	MorphF5_05_orig.jpg ; MorphF5_10_LOWER.jpg	29850999	0	1	7961	2	0	next	hit	3339
Vp024	1671	Response	2	29858813	7814	1
Vp024	1672	Picture	MorphM7_04_orig.jpg ; MorphM7_10_LOWER.jpg	29858960	0	1	7941	156	0	next	hit	3341
Vp024	1672	Response	2	29866893	7933	1
Vp024	1673	Picture	MorphF1_04_orig.jpg ; MorphF1_10_LOWER.jpg	29866901	0	155	7040	303	0	next	incorrect	3343
Vp024	1673	Response	1	29873933	7032	1
Vp024	1674	Picture	MorphM10_01_orig.jpg ; MorphM10_10_LOWER.jpg	29873941	0	148	27616	149	0	next	hit	3345
Vp024	1674	Response	2	29901453	27512	1
Vp024	1675	Picture	MorphF2_07_orig.jpg ; MorphF2_00_LOWER.jpg	29901557	0	1	8463	164	0	next	hit	3347
Vp024	1675	Response	2	29910013	8456	1
Vp024	1676	Picture	MorphM10_00_orig.jpg ; MorphM10_00_LOWER.jpg	29910020	0	163	10512	165	0	next	incorrect	3349
Vp024	1676	Response	1	29920413	10393	1
Vp024	1677	Picture	MorphF7_10_orig.jpg ; MorphF7_10_LOWER.jpg	29920532	0	2	13138	3	0	next	hit	3351
Vp024	1677	Response	2	29933533	13001	1
Vp024	1678	Picture	MorphM4_08_orig.jpg ; MorphM4_00_LOWER.jpg	29933670	0	1	13137	2	0	next	hit	3353
Vp024	1678	Response	2	29946733	13063	1
Vp024	1679	Picture	MorphF6_03_orig.jpg ; MorphF6_10_LOWER.jpg	29946807	0	1	20414	156	0	next	hit	3355
Vp024	1679	Response	2	29967212	20405	1
Vp024	1680	Picture	MorphF1_06_orig.jpg ; MorphF1_00_LOWER.jpg	29967221	0	155	15760	341	0	next	incorrect	3357
Vp024	1680	Response	1	29982972	15751	1
Vp024	1681	Picture	MorphM6_03_orig.jpg ; MorphM6_10_LOWER.jpg	29982981	0	186	10536	187	0	next	incorrect	3359
Vp024	1681	Response	1	29993452	10471	1
Vp024	1682	Picture	MorphF10_06_orig.jpg ; MorphF10_10_LOWER.jpg	29993517	0	1	10182	170	0	next	hit	3361
Vp024	1682	Response	2	30003692	10175	1
Vp024	1683	Picture	MorphM1_10_orig.jpg ; MorphM1_10_LOWER.jpg	30003699	0	169	17817	170	0	next	hit	3363
Vp024	1683	Response	2	30021372	17673	1
Vp024	1684	Picture	MorphM7_04_orig.jpg ; MorphM7_00_LOWER.jpg	30021516	0	1	13801	2	0	next	hit	3365
Vp024	1684	Response	2	30035212	13696	1
Vp024	1685	Picture	MorphM10_08_orig.jpg ; MorphM10_10_LOWER.jpg	30035317	0	1	6900	2	0	next	hit	3367
Vp024	1685	Response	2	30042092	6775	1
Vp024	1686	Picture	MorphM4_03_orig.jpg ; MorphM4_00_LOWER.jpg	30042217	0	1	7829	2	0	next	hit	3369
Vp024	1686	Response	2	30049932	7715	1
Vp024	1687	Picture	MorphM10_00_orig.jpg ; MorphM10_10_LOWER.jpg	30050046	0	1	16322	2	0	next	hit	3371
Vp024	1687	Response	2	30066251	16205	1
Vp024	1688	Picture	MorphM3_06_orig.jpg ; MorphM3_10_LOWER.jpg	30066368	0	1	14464	2	0	next	hit	3373
Vp024	1688	Response	2	30080731	14363	1
Vp024	1689	Picture	MorphF6_05_orig.jpg ; MorphF6_10_LOWER.jpg	30080832	0	1	100718	2	0	next	incorrect	3375
Vp024	1689	Response	1	30181450	100618	1
Vp024	1690	Picture	MorphM10_06_orig.jpg ; MorphM10_00_LOWER.jpg	30181550	0	1	17384	2	0	next	hit	3377
Vp024	1690	Response	2	30198810	17260	1
Vp024	1691	Picture	MorphM7_01_orig.jpg ; MorphM7_10_LOWER.jpg	30198934	0	1	42043	157	0	next	hit	3379
Vp024	1691	Response	2	30240970	42036	1
Vp024	1692	Picture	MorphM5_08_orig.jpg ; MorphM5_00_LOWER.jpg	30240977	0	156	20960	318	0	next	hit	3381
Vp024	1692	Response	2	30261929	20952	1
Vp024	1693	Picture	MorphM7_03_orig.jpg ; MorphM7_10_LOWER.jpg	30261937	0	162	14493	163	0	next	hit	3383
Vp024	1693	Response	2	30276329	14392	1
Vp024	1694	Picture	MorphF8_02_orig.jpg ; MorphF8_00_LOWER.jpg	30276430	0	1	33667	173	0	next	incorrect	3385
Vp024	1694	Response	1	30310089	33659	1
Vp024	1695	Picture	MorphM5_07_orig.jpg ; MorphM5_10_LOWER.jpg	30310097	0	172	27241	173	0	next	incorrect	3387
Vp024	1695	Response	1	30337209	27112	1
Vp024	1696	Picture	MorphM6_06_orig.jpg ; MorphM6_10_LOWER.jpg	30337338	0	1	11638	175	0	next	incorrect	3389
Vp024	1696	Response	1	30348969	11631	1
Vp024	1697	Picture	MorphF1_03_orig.jpg ; MorphF1_00_LOWER.jpg	30348976	0	174	7440	339	0	next	incorrect	3391
Vp024	1697	Response	1	30356409	7433	1
Vp024	1698	Picture	MorphM10_10_orig.jpg ; MorphM10_00_LOWER.jpg	30356416	0	165	8126	166	0	next	hit	3393
Vp024	1698	Response	2	30364408	7992	1
Vp024	1699	Picture	MorphM9_00_orig.jpg ; MorphM9_00_LOWER.jpg	30364542	0	1	27734	2	0	next	incorrect	3395
Vp024	1699	Response	1	30392168	27626	1
Vp024	1700	Picture	MorphM2_03_orig.jpg ; MorphM2_10_LOWER.jpg	30392276	0	1	9554	2	0	next	incorrect	3397
Vp024	1700	Response	1	30401688	9412	1
Vp024	1701	Picture	MorphF10_04_orig.jpg ; MorphF10_10_LOWER.jpg	30401830	0	1	9687	2	0	next	incorrect	3399
Vp024	1701	Response	1	30411368	9538	1
Vp024	1702	Picture	MorphM7_03_orig.jpg ; MorphM7_00_LOWER.jpg	30411517	0	1	14862	2	0	next	hit	3401
Vp024	1702	Response	2	30426248	14731	1
Vp024	1703	Picture	MorphM4_06_orig.jpg ; MorphM4_10_LOWER.jpg	30426379	0	1	8360	2	0	next	hit	3403
Vp024	1703	Response	2	30434648	8269	1
Vp024	1704	Picture	MorphM7_00_orig.jpg ; MorphM7_10_LOWER.jpg	30434739	0	1	7829	2	0	next	hit	3405
Vp024	1704	Response	2	30442488	7749	1
Vp024	1705	Picture	MorphM5_03_orig.jpg ; MorphM5_00_LOWER.jpg	30442568	0	1	85723	2	0	next	incorrect	3407
Vp024	1705	Response	1	30528167	85599	1
Vp024	1706	Picture	MorphF2_03_orig.jpg ; MorphF2_10_LOWER.jpg	30528291	0	1	83468	2	0	next	incorrect	3409
Vp024	1706	Response	1	30611686	83395	1
Vp024	1707	Picture	MorphM9_04_orig.jpg ; MorphM9_00_LOWER.jpg	30611759	0	1	9775	179	0	next	incorrect	3411
Vp024	1707	Response	1	30621526	9767	1
Vp024	1708	Picture	MorphM1_02_orig.jpg ; MorphM1_00_LOWER.jpg	30621534	0	178	7199	323	0	next	incorrect	3413
Vp024	1708	Response	1	30628726	7192	1
Vp024	1709	Picture	MorphM6_09_orig.jpg ; MorphM6_10_LOWER.jpg	30628733	0	145	9433	146	0	next	hit	3415
Vp024	1709	Response	2	30638086	9353	1
Vp024	1710	Picture	MorphM9_10_orig.jpg ; MorphM9_00_LOWER.jpg	30638166	0	1	7123	177	0	next	hit	3417
Vp024	1710	Response	2	30645286	7120	1
Vp024	1711	Picture	MorphM10_04_orig.jpg ; MorphM10_10_LOWER.jpg	30645289	0	176	8137	177	0	next	hit	3419
Vp024	1711	Response	2	30653286	7997	1
Vp024	1712	Picture	MorphF3_05_orig.jpg ; MorphF3_10_LOWER.jpg	30653426	0	1	7033	2	0	next	incorrect	3421
Vp024	1712	Response	1	30660326	6900	1
Vp024	1713	Picture	MorphF7_04_orig.jpg ; MorphF7_00_LOWER.jpg	30660459	0	1	59316	2	0	next	hit	3423
Vp024	1713	Response	2	30719685	59226	1
Vp024	1714	Picture	MorphM7_01_orig.jpg ; MorphM7_00_LOWER.jpg	30719775	0	1	9820	2	0	next	hit	3425
Vp024	1714	Response	2	30729525	9750	1
Vp024	1715	Picture	MorphM6_05_orig.jpg ; MorphM6_10_LOWER.jpg	30729595	0	1	33938	168	0	next	hit	3427
Vp024	1715	Response	2	30763525	33930	1
Vp024	1716	Picture	MorphM8_05_orig.jpg ; MorphM8_10_LOWER.jpg	30763533	0	167	7729	168	0	next	hit	3429
Vp024	1716	Response	2	30771125	7592	1
Vp024	1717	Picture	MorphM9_04_orig.jpg ; MorphM9_10_LOWER.jpg	30771262	0	1	8346	149	0	next	incorrect	3431
Vp024	1717	Response	1	30779605	8343	1
Vp024	1718	Picture	MorphM10_09_orig.jpg ; MorphM10_00_LOWER.jpg	30779608	0	148	8884	303	0	next	hit	3433
Vp024	1718	Response	2	30788484	8876	1
Vp024	1719	Picture	MorphF7_07_orig.jpg ; MorphF7_00_LOWER.jpg	30788492	0	155	32134	156	0	next	hit	3435
Vp024	1719	Response	2	30820564	32072	1
Vp024	1720	Picture	MorphF1_09_orig.jpg ; MorphF1_10_LOWER.jpg	30820626	0	1	20436	2	0	next	hit	3437
Vp024	1720	Response	2	30840964	20338	1
Vp024	1721	Picture	MorphM8_07_orig.jpg ; MorphM8_10_LOWER.jpg	30841062	0	1	9910	177	0	next	hit	3439
Vp024	1721	Response	2	30850964	9902	1
Vp024	1722	Picture	MorphM7_05_orig.jpg ; MorphM7_10_LOWER.jpg	30850972	0	176	9994	177	0	next	hit	3441
Vp024	1722	Response	2	30860884	9912	1
Vp024	1723	Picture	MorphM8_09_orig.jpg ; MorphM8_10_LOWER.jpg	30860966	0	1	12325	151	0	next	hit	3443
Vp024	1723	Response	2	30873284	12318	1
Vp024	1724	Picture	MorphF6_01_orig.jpg ; MorphF6_00_LOWER.jpg	30873291	0	150	11920	323	0	next	incorrect	3445
Vp024	1724	Response	1	30885204	11913	1
Vp024	1725	Picture	MorphM10_02_orig.jpg ; MorphM10_10_LOWER.jpg	30885211	0	173	12380	174	0	next	hit	3447
Vp024	1725	Response	2	30897523	12312	1
Vp024	1726	Picture	MorphM5_02_orig.jpg ; MorphM5_00_LOWER.jpg	30897591	0	1	19374	2	0	next	incorrect	3449
Vp024	1726	Response	1	30916883	19292	1
Vp024	1727	Picture	MorphF2_05_orig.jpg ; MorphF2_00_LOWER.jpg	30916965	0	1	10483	2	0	next	hit	3451
Vp024	1727	Response	2	30927363	10398	1
Vp024	1728	Picture	MorphF7_08_orig.jpg ; MorphF7_00_LOWER.jpg	30927448	0	1	9024	2	0	next	hit	3453
Vp024	1728	Response	2	30936323	8875	1
Vp024	1729	Picture	MorphM9_02_orig.jpg ; MorphM9_10_LOWER.jpg	30936472	0	1	8178	184	0	next	incorrect	3455
Vp024	1729	Response	1	30944643	8171	1
Vp024	1730	Picture	MorphF6_04_orig.jpg ; MorphF6_10_LOWER.jpg	30944650	0	183	18096	184	0	next	hit	3457
Vp024	1730	Response	2	30962643	17993	1
Vp024	1731	Picture	MorphF9_02_orig.jpg ; MorphF9_00_LOWER.jpg	30962746	0	1	20944	157	0	next	incorrect	3459
Vp024	1731	Response	1	30983683	20937	1
Vp024	1732	Picture	MorphF1_02_orig.jpg ; MorphF1_00_LOWER.jpg	30983690	0	156	7188	157	0	next	incorrect	3461
Vp024	1732	Response	1	30990803	7113	1
Vp024	1733	Picture	MorphM7_10_orig.jpg ; MorphM7_00_LOWER.jpg	30990878	0	1	9554	3	0	next	hit	3463
Vp024	1733	Response	2	31000322	9444	1
Vp024	1734	Picture	MorphF2_06_orig.jpg ; MorphF2_00_LOWER.jpg	31000432	0	2	19773	3	0	next	hit	3465
Vp024	1734	Response	2	31020082	19650	1
Vp024	1735	Picture	MorphM1_08_orig.jpg ; MorphM1_10_LOWER.jpg	31020205	0	1	40685	55	0	next	incorrect	3467
Vp024	1735	Response	1	31060882	40677	1
Vp024	1736	Picture	MorphM3_10_orig.jpg ; MorphM3_10_LOWER.jpg	31060890	0	54	9209	55	0	next	hit	3469
Vp024	1736	Response	2	31070002	9112	1
Vp024	1737	Picture	MorphF10_02_orig.jpg ; MorphF10_00_LOWER.jpg	31070099	0	1	11014	2	0	next	incorrect	3471
Vp024	1737	Response	1	31081042	10943	1
Vp024	1738	Picture	MorphM4_07_orig.jpg ; MorphM4_00_LOWER.jpg	31081113	0	1	10218	2	0	next	hit	3473
Vp024	1738	Response	2	31091202	10089	1
Vp024	1739	Picture	MorphF4_06_orig.jpg ; MorphF4_00_LOWER.jpg	31091331	0	1	13238	167	0	next	incorrect	3475
Vp024	1739	Response	1	31104562	13231	1
Vp024	1740	Picture	MorphM5_02_orig.jpg ; MorphM5_10_LOWER.jpg	31104569	0	166	47920	316	0	next	incorrect	3477
Vp024	1740	Response	1	31152481	47912	1
Vp024	1741	Picture	MorphM4_05_orig.jpg ; MorphM4_00_LOWER.jpg	31152489	0	150	20559	309	0	next	incorrect	3479
Vp024	1741	Response	1	31173041	20552	1
Vp024	1742	Picture	MorphF4_01_orig.jpg ; MorphF4_10_LOWER.jpg	31173048	0	159	12721	336	0	next	incorrect	3481
Vp024	1742	Response	1	31185761	12713	1
Vp024	1743	Picture	MorphM6_00_orig.jpg ; MorphM6_10_LOWER.jpg	31185769	0	177	8934	178	0	next	incorrect	3483
Vp024	1743	Response	1	31194641	8872	1
Vp024	1744	Picture	MorphF3_06_orig.jpg ; MorphF3_00_LOWER.jpg	31194703	0	1	6745	157	0	next	incorrect	3485
Vp024	1744	Response	1	31201441	6738	1
Vp024	1745	Picture	MorphF5_08_orig.jpg ; MorphF5_10_LOWER.jpg	31201448	0	156	7719	157	0	next	hit	3487
Vp024	1745	Response	2	31209040	7592	1
Vp024	1746	Picture	MorphM7_07_orig.jpg ; MorphM7_10_LOWER.jpg	31209167	0	1	5706	2	0	next	hit	3489
Vp024	1746	Response	2	31214800	5633	1
Vp024	1747	Picture	MorphF2_05_orig.jpg ; MorphF2_10_LOWER.jpg	31214873	0	1	9289	2	0	next	hit	3491
Vp024	1747	Response	2	31224080	9207	1
Vp024	1748	Picture	MorphM9_03_orig.jpg ; MorphM9_10_LOWER.jpg	31224162	0	1	10749	2	0	next	incorrect	3493
Vp024	1748	Response	1	31234800	10638	1
Vp024	1749	Picture	MorphM8_00_orig.jpg ; MorphM8_10_LOWER.jpg	31234911	0	1	7829	2	0	next	incorrect	3495
Vp024	1749	Response	1	31242640	7729	1
Vp024	1750	Picture	MorphM9_08_orig.jpg ; MorphM9_10_LOWER.jpg	31242740	0	1	11279	2	0	next	hit	3497
Vp024	1750	Response	2	31253920	11180	1
Vp024	1751	Picture	MorphM10_02_orig.jpg ; MorphM10_00_LOWER.jpg	31254019	0	1	15505	156	0	next	incorrect	3499
Vp024	1751	Response	1	31269520	15501	1
Vp024	1752	Picture	MorphM9_02_orig.jpg ; MorphM9_00_LOWER.jpg	31269524	0	155	10770	156	0	next	incorrect	3501
Vp024	1752	Response	1	31280160	10636	1
Vp024	1753	Picture	MorphF10_08_orig.jpg ; MorphF10_00_LOWER.jpg	31280294	0	1	23713	174	0	next	hit	3503
Vp024	1753	Response	2	31304000	23706	1
Vp024	1754	Picture	MorphF4_00_orig.jpg ; MorphF4_10_LOWER.jpg	31304007	0	173	11584	174	0	next	incorrect	3505
Vp024	1754	Response	1	31315520	11513	1
Vp024	1755	Picture	MorphM8_02_orig.jpg ; MorphM8_00_LOWER.jpg	31315591	0	1	24550	2	0	next	hit	3507
Vp024	1755	Response	2	31340079	24488	1
Vp024	1756	Picture	MorphM6_08_orig.jpg ; MorphM6_10_LOWER.jpg	31340141	0	1	8346	148	0	next	hit	3509
Vp024	1756	Response	2	31348479	8338	1
Vp024	1757	Picture	MorphF3_09_orig.jpg ; MorphF3_10_LOWER.jpg	31348487	0	147	42560	330	0	next	hit	3511
Vp024	1757	Response	2	31391039	42552	1
Vp024	1758	Picture	MorphF1_10_orig.jpg ; MorphF1_00_LOWER.jpg	31391047	0	183	11064	184	0	next	hit	3513
Vp024	1758	Response	2	31401999	10952	1
Vp024	1759	Picture	MorphM2_01_orig.jpg ; MorphM2_00_LOWER.jpg	31402111	0	1	14597	2	0	next	incorrect	3515
Vp024	1759	Response	1	31416639	14528	1
Vp024	1760	Picture	MorphM4_01_orig.jpg ; MorphM4_10_LOWER.jpg	31416708	0	1	197537	185	0	next	incorrect	3517
Vp024	1760	Response	1	31614237	197529	1
Vp024	1761	Picture	MorphM5_07_orig.jpg ; MorphM5_00_LOWER.jpg	31614245	0	184	57759	333	0	next	hit	3519
Vp024	1761	Response	2	31671996	57751	1
Vp024	1762	Picture	MorphM10_05_orig.jpg ; MorphM10_00_LOWER.jpg	31672004	0	149	17133	150	0	next	hit	3521
Vp024	1762	Response	2	31689036	17032	1
Vp024	1763	Picture	MorphM3_09_orig.jpg ; MorphM3_10_LOWER.jpg	31689137	0	1	18844	2	0	next	hit	3523
Vp024	1763	Response	2	31707836	18699	1
Vp024	1764	Picture	MorphF10_01_orig.jpg ; MorphF10_10_LOWER.jpg	31707981	0	1	62235	2	0	next	hit	3525
Vp024	1764	Response	2	31765115	57134	1
Vp024	1765	Picture	end_ins	31770216	5000	1	2861171	2	5000	next	other	0
Vp024	1765	Response	3	34624938	2859722	1
