# Supplementary material for: Categorical Perception of Fear and Anger Expressions in Whole, Masked and Composite Faces
Source: PLoS One. 2015 Aug 11;10(8):e0134790. doi: 10.1371/journal.pone.0134790 (PMC4532458; doi:10.1371/journal.pone.0134790)
Supplement: S1 Dataset — (ZIP) [file pone.0134790.s001.zip › Exp2/Vp023-Vp023_UpDown_Identification.log]

Scenario - 
Logfile written - 09/10/2014 16:58:34

Subject	Trial	Event Type	Code	Time	TTime	Uncertainty	Duration	Uncertainty	ReqTime	ReqDur	Stim Type	Pair Index

vp23_10.09.14	1	Picture	instruction	-9867	0	1	6897797	2	0	next	other	0
vp23_10.09.14	1	Response	3	6887864	6897731	1
vp23_10.09.14	2	Response	3	6900984	13054	1
vp23_10.09.14	3	Picture	MorphF5_00_orig.jpg ; MorphF5_10_LOWER.jpg	6900992	0	209	586547	398	0	next	incorrect	5
vp23_10.09.14	3	Response	1	7487528	586536	1
vp23_10.09.14	4	Picture	MorphF1_03_orig.jpg ; MorphF1_00_LOWER.jpg	7487539	0	189	16158	409	0	next	incorrect	7
vp23_10.09.14	4	Response	1	7503688	16149	1
vp23_10.09.14	5	Picture	MorphM8_03_orig.jpg ; MorphM8_10_LOWER.jpg	7503697	0	220	17736	221	0	next	hit	9
vp23_10.09.14	5	Response	2	7521288	17591	1
vp23_10.09.14	6	Picture	MorphF3_03_orig.jpg ; MorphF3_00_LOWER.jpg	7521433	0	1	15127	2	0	next	incorrect	11
vp23_10.09.14	6	Response	1	7536408	14975	1
vp23_10.09.14	7	Picture	MorphF6_01_orig.jpg ; MorphF6_00_LOWER.jpg	7536560	0	1	29297	164	0	next	incorrect	13
vp23_10.09.14	7	Response	1	7565848	29288	1
vp23_10.09.14	8	Picture	MorphM5_03_orig.jpg ; MorphM5_10_LOWER.jpg	7565857	0	163	10079	332	0	next	hit	15
vp23_10.09.14	8	Response	2	7575928	10071	1
vp23_10.09.14	9	Picture	MorphF4_10_orig.jpg ; MorphF4_10_LOWER.jpg	7575936	0	169	11050	170	0	next	hit	17
vp23_10.09.14	9	Response	2	7586887	10951	1
vp23_10.09.14	10	Picture	MorphF3_02_orig.jpg ; MorphF3_00_LOWER.jpg	7586986	0	1	23030	194	0	next	incorrect	19
vp23_10.09.14	10	Response	1	7610007	23021	1
vp23_10.09.14	11	Picture	MorphM8_08_orig.jpg ; MorphM8_00_LOWER.jpg	7610016	0	193	26717	341	0	next	hit	21
vp23_10.09.14	11	Response	2	7636727	26711	1
vp23_10.09.14	12	Picture	MorphF7_04_orig.jpg ; MorphF7_10_LOWER.jpg	7636733	0	148	9120	332	0	next	hit	23
vp23_10.09.14	12	Response	2	7645847	9114	1
vp23_10.09.14	13	Picture	MorphF10_05_orig.jpg ; MorphF10_00_LOWER.jpg	7645853	0	184	9683	372	0	next	hit	25
vp23_10.09.14	13	Response	2	7655527	9674	1
vp23_10.09.14	14	Picture	MorphM4_06_orig.jpg ; MorphM4_10_LOWER.jpg	7655536	0	188	12396	189	0	next	hit	27
vp23_10.09.14	14	Response	2	7667847	12311	1
vp23_10.09.14	15	Picture	MorphF1_00_orig.jpg ; MorphF1_00_LOWER.jpg	7667932	0	1	7696	2	0	next	incorrect	29
vp23_10.09.14	15	Response	1	7675527	7595	1
vp23_10.09.14	16	Picture	MorphM1_04_orig.jpg ; MorphM1_00_LOWER.jpg	7675628	0	1	14948	182	0	next	incorrect	31
vp23_10.09.14	16	Response	1	7690567	14939	1
vp23_10.09.14	17	Picture	MorphM10_00_orig.jpg ; MorphM10_00_LOWER.jpg	7690576	0	181	11061	182	0	next	incorrect	33
vp23_10.09.14	17	Response	1	7701527	10951	1
vp23_10.09.14	18	Picture	MorphF1_08_orig.jpg ; MorphF1_10_LOWER.jpg	7701637	0	1	11098	183	0	next	hit	35
vp23_10.09.14	18	Response	2	7712726	11089	1
vp23_10.09.14	19	Picture	MorphM6_07_orig.jpg ; MorphM6_00_LOWER.jpg	7712735	0	182	13053	183	0	next	hit	37
vp23_10.09.14	19	Response	2	7725686	12951	1
vp23_10.09.14	20	Picture	MorphF7_09_orig.jpg ; MorphF7_00_LOWER.jpg	7725788	0	1	6147	225	0	next	hit	39
vp23_10.09.14	20	Response	2	7731926	6138	1
vp23_10.09.14	21	Picture	MorphF8_00_orig.jpg ; MorphF8_00_LOWER.jpg	7731935	0	224	12033	225	0	next	incorrect	41
vp23_10.09.14	21	Response	1	7743846	11911	1
vp23_10.09.14	22	Picture	MorphF9_08_orig.jpg ; MorphF9_00_LOWER.jpg	7743968	0	1	9247	176	0	next	hit	43
vp23_10.09.14	22	Response	2	7753206	9238	1
vp23_10.09.14	23	Picture	MorphM5_07_orig.jpg ; MorphM5_00_LOWER.jpg	7753215	0	175	9920	383	0	next	hit	45
vp23_10.09.14	23	Response	2	7763126	9911	1
vp23_10.09.14	24	Picture	MorphF5_04_orig.jpg ; MorphF5_00_LOWER.jpg	7763135	0	208	14538	209	0	next	incorrect	47
vp23_10.09.14	24	Response	1	7777526	14391	1
vp23_10.09.14	25	Picture	MorphF7_08_orig.jpg ; MorphF7_10_LOWER.jpg	7777673	0	1	8626	2	0	next	hit	49
vp23_10.09.14	25	Response	2	7786166	8493	1
vp23_10.09.14	26	Picture	MorphF1_10_orig.jpg ; MorphF1_10_LOWER.jpg	7786299	0	1	8835	190	0	next	hit	51
vp23_10.09.14	26	Response	2	7795126	8827	1
vp23_10.09.14	27	Picture	MorphM3_09_orig.jpg ; MorphM3_00_LOWER.jpg	7795134	0	189	32699	190	0	next	hit	53
vp23_10.09.14	27	Response	2	7827765	32631	1
vp23_10.09.14	28	Picture	MorphF1_03_orig.jpg ; MorphF1_10_LOWER.jpg	7827833	0	1	7564	2	0	next	hit	55
vp23_10.09.14	28	Response	2	7835285	7452	1
vp23_10.09.14	29	Picture	MorphM5_00_orig.jpg ; MorphM5_00_LOWER.jpg	7835397	0	1	9257	167	0	next	hit	57
vp23_10.09.14	29	Response	2	7844645	9248	1
vp23_10.09.14	30	Picture	MorphF9_10_orig.jpg ; MorphF9_00_LOWER.jpg	7844654	0	166	8923	167	0	next	hit	59
vp23_10.09.14	30	Response	2	7853445	8791	1
vp23_10.09.14	31	Picture	MorphF4_06_orig.jpg ; MorphF4_00_LOWER.jpg	7853577	0	1	6237	2	0	next	hit	61
vp23_10.09.14	31	Response	2	7859685	6108	1
vp23_10.09.14	32	Picture	MorphF5_00_orig.jpg ; MorphF5_00_LOWER.jpg	7859814	0	1	7033	2	0	next	incorrect	63
vp23_10.09.14	32	Response	1	7866725	6911	1
vp23_10.09.14	33	Picture	MorphF3_06_orig.jpg ; MorphF3_00_LOWER.jpg	7866847	0	1	7087	213	0	next	incorrect	65
vp23_10.09.14	33	Response	1	7873925	7078	1
vp23_10.09.14	34	Picture	MorphM2_01_orig.jpg ; MorphM2_10_LOWER.jpg	7873934	0	212	12800	363	0	next	incorrect	67
vp23_10.09.14	34	Response	1	7886725	12791	1
vp23_10.09.14	35	Picture	MorphM4_00_orig.jpg ; MorphM4_00_LOWER.jpg	7886734	0	151	8775	153	0	next	incorrect	69
vp23_10.09.14	35	Response	1	7895365	8631	1
vp23_10.09.14	36	Picture	MorphF8_04_orig.jpg ; MorphF8_10_LOWER.jpg	7895509	0	2	50824	3	0	next	incorrect	71
vp23_10.09.14	36	Response	1	7946244	50735	1
vp23_10.09.14	37	Picture	MorphM4_07_orig.jpg ; MorphM4_10_LOWER.jpg	7946333	0	1	14199	2	0	next	hit	73
vp23_10.09.14	37	Response	2	7960404	14071	1
vp23_10.09.14	38	Picture	MorphM6_06_orig.jpg ; MorphM6_10_LOWER.jpg	7960532	0	1	7298	2	0	next	hit	75
vp23_10.09.14	38	Response	2	7967684	7152	1
vp23_10.09.14	39	Picture	MorphF6_03_orig.jpg ; MorphF6_00_LOWER.jpg	7967830	0	1	7962	2	0	next	incorrect	77
vp23_10.09.14	39	Response	1	7975684	7854	1
vp23_10.09.14	40	Picture	MorphM1_05_orig.jpg ; MorphM1_00_LOWER.jpg	7975792	0	1	17118	2	0	next	incorrect	79
vp23_10.09.14	40	Response	1	7992804	17012	1
vp23_10.09.14	41	Picture	MorphM10_04_orig.jpg ; MorphM10_10_LOWER.jpg	7992910	0	1	11545	2	0	next	hit	81
vp23_10.09.14	41	Response	2	8004324	11414	1
vp23_10.09.14	42	Picture	MorphF5_03_orig.jpg ; MorphF5_00_LOWER.jpg	8004455	0	1	12208	2	0	next	incorrect	83
vp23_10.09.14	42	Response	1	8016564	12109	1
vp23_10.09.14	43	Picture	MorphF1_04_orig.jpg ; MorphF1_10_LOWER.jpg	8016663	0	1	8709	184	0	next	incorrect	85
vp23_10.09.14	43	Response	1	8025363	8700	1
vp23_10.09.14	44	Picture	MorphM8_09_orig.jpg ; MorphM8_00_LOWER.jpg	8025372	0	183	10267	184	0	next	hit	87
vp23_10.09.14	44	Response	2	8035523	10151	1
vp23_10.09.14	45	Picture	MorphF1_05_orig.jpg ; MorphF1_10_LOWER.jpg	8035639	0	1	10453	165	0	next	incorrect	89
vp23_10.09.14	45	Response	1	8046083	10444	1
vp23_10.09.14	46	Picture	MorphM8_06_orig.jpg ; MorphM8_10_LOWER.jpg	8046092	0	164	8639	314	0	next	hit	91
vp23_10.09.14	46	Response	2	8054723	8631	1
vp23_10.09.14	47	Picture	MorphM3_02_orig.jpg ; MorphM3_00_LOWER.jpg	8054731	0	150	13761	340	0	next	hit	93
vp23_10.09.14	47	Response	2	8068483	13752	1
vp23_10.09.14	48	Picture	MorphM10_07_orig.jpg ; MorphM10_00_LOWER.jpg	8068492	0	190	11840	350	0	next	hit	95
vp23_10.09.14	48	Response	2	8080323	11831	1
vp23_10.09.14	49	Picture	MorphF3_09_orig.jpg ; MorphF3_00_LOWER.jpg	8080332	0	160	9050	161	0	next	incorrect	97
vp23_10.09.14	49	Response	1	8089283	8951	1
vp23_10.09.14	50	Picture	MorphM6_00_orig.jpg ; MorphM6_10_LOWER.jpg	8089382	0	1	8360	2	0	next	incorrect	99
vp23_10.09.14	50	Response	1	8097603	8221	1
vp23_10.09.14	51	Picture	MorphM5_09_orig.jpg ; MorphM5_10_LOWER.jpg	8097742	0	1	14029	172	0	next	hit	101
vp23_10.09.14	51	Response	2	8111763	14021	1
vp23_10.09.14	52	Picture	MorphF5_08_orig.jpg ; MorphF5_00_LOWER.jpg	8111771	0	171	10321	371	0	next	hit	103
vp23_10.09.14	52	Response	2	8122082	10311	1
vp23_10.09.14	53	Picture	MorphF2_07_orig.jpg ; MorphF2_00_LOWER.jpg	8122092	0	200	7999	363	0	next	hit	105
vp23_10.09.14	53	Response	2	8130082	7990	1
vp23_10.09.14	54	Picture	MorphF8_05_orig.jpg ; MorphF8_10_LOWER.jpg	8130091	0	163	10513	164	0	next	incorrect	107
vp23_10.09.14	54	Response	1	8140482	10391	1
vp23_10.09.14	55	Picture	MorphF9_06_orig.jpg ; MorphF9_10_LOWER.jpg	8140604	0	1	16764	223	0	next	hit	109
vp23_10.09.14	55	Response	2	8157362	16758	1
vp23_10.09.14	56	Picture	MorphM9_09_orig.jpg ; MorphM9_00_LOWER.jpg	8157368	0	222	11500	223	0	next	hit	111
vp23_10.09.14	56	Response	2	8168722	11354	1
vp23_10.09.14	57	Picture	MorphM1_09_orig.jpg ; MorphM1_10_LOWER.jpg	8168868	0	1	13801	2	0	next	hit	113
vp23_10.09.14	57	Response	2	8182562	13694	1
vp23_10.09.14	58	Picture	MorphM7_10_orig.jpg ; MorphM7_10_LOWER.jpg	8182669	0	1	25080	2	0	next	hit	115
vp23_10.09.14	58	Response	2	8207602	24933	1
vp23_10.09.14	59	Picture	MorphF3_04_orig.jpg ; MorphF3_10_LOWER.jpg	8207749	0	1	11781	164	0	next	hit	117
vp23_10.09.14	59	Response	2	8219522	11773	1
vp23_10.09.14	60	Picture	MorphM10_01_orig.jpg ; MorphM10_00_LOWER.jpg	8219530	0	163	17360	349	0	next	incorrect	119
vp23_10.09.14	60	Response	1	8236881	17351	1
vp23_10.09.14	61	Picture	MorphM3_10_orig.jpg ; MorphM3_00_LOWER.jpg	8236890	0	186	6639	368	0	next	hit	121
vp23_10.09.14	61	Response	2	8243521	6631	1
vp23_10.09.14	62	Picture	MorphM7_08_orig.jpg ; MorphM7_10_LOWER.jpg	8243529	0	182	11681	361	0	next	hit	123
vp23_10.09.14	62	Response	2	8255201	11672	1
vp23_10.09.14	63	Picture	MorphM3_05_orig.jpg ; MorphM3_00_LOWER.jpg	8255210	0	179	9334	180	0	next	hit	125
vp23_10.09.14	63	Response	2	8264401	9191	1
vp23_10.09.14	64	Picture	MorphF9_07_orig.jpg ; MorphF9_10_LOWER.jpg	8264544	0	1	13800	3	0	next	hit	127
vp23_10.09.14	64	Response	2	8278241	13697	1
vp23_10.09.14	65	Picture	MorphM3_02_orig.jpg ; MorphM3_10_LOWER.jpg	8278344	0	2	7906	192	0	next	hit	129
vp23_10.09.14	65	Response	2	8286241	7897	1
vp23_10.09.14	66	Picture	MorphM9_07_orig.jpg ; MorphM9_10_LOWER.jpg	8286250	0	190	7680	397	0	next	hit	131
vp23_10.09.14	66	Response	2	8293921	7671	1
vp23_10.09.14	67	Picture	MorphF6_06_orig.jpg ; MorphF6_10_LOWER.jpg	8293930	0	207	7599	378	0	next	hit	133
vp23_10.09.14	67	Response	2	8301521	7591	1
vp23_10.09.14	68	Picture	MorphM6_08_orig.jpg ; MorphM6_10_LOWER.jpg	8301529	0	171	5839	342	0	next	hit	135
vp23_10.09.14	68	Response	2	8307361	5832	1
vp23_10.09.14	69	Picture	MorphM5_07_orig.jpg ; MorphM5_10_LOWER.jpg	8307368	0	171	8721	247	0	next	hit	137
vp23_10.09.14	69	Response	2	8316081	8713	1
vp23_10.09.14	70	Picture	MorphF8_08_orig.jpg ; MorphF8_00_LOWER.jpg	8316089	0	76	11885	77	0	next	hit	139
vp23_10.09.14	70	Response	2	8327840	11751	1
vp23_10.09.14	71	Picture	MorphM2_09_orig.jpg ; MorphM2_10_LOWER.jpg	8327974	0	1	5795	178	0	next	hit	141
vp23_10.09.14	71	Response	2	8333760	5786	1
vp23_10.09.14	72	Picture	MorphF8_07_orig.jpg ; MorphF8_10_LOWER.jpg	8333769	0	177	10880	355	0	next	hit	143
vp23_10.09.14	72	Response	2	8344640	10871	1
vp23_10.09.14	73	Picture	MorphM6_03_orig.jpg ; MorphM6_10_LOWER.jpg	8344649	0	178	10130	179	0	next	hit	145
vp23_10.09.14	73	Response	2	8354640	9991	1
vp23_10.09.14	74	Picture	MorphM4_03_orig.jpg ; MorphM4_10_LOWER.jpg	8354779	0	1	45228	157	0	next	hit	147
vp23_10.09.14	74	Response	2	8400000	45221	1
vp23_10.09.14	75	Picture	MorphF5_08_orig.jpg ; MorphF5_10_LOWER.jpg	8400007	0	156	32481	342	0	next	hit	149
vp23_10.09.14	75	Response	2	8432480	32473	1
vp23_10.09.14	76	Picture	MorphM6_04_orig.jpg ; MorphM6_00_LOWER.jpg	8432488	0	186	10270	187	0	next	incorrect	151
vp23_10.09.14	76	Response	1	8442640	10152	1
vp23_10.09.14	77	Picture	MorphM3_03_orig.jpg ; MorphM3_00_LOWER.jpg	8442758	0	1	19087	156	0	next	incorrect	153
vp23_10.09.14	77	Response	1	8461839	19081	1
vp23_10.09.14	78	Picture	MorphF4_02_orig.jpg ; MorphF4_00_LOWER.jpg	8461845	0	155	9310	156	0	next	incorrect	155
vp23_10.09.14	78	Response	1	8471039	9194	1
vp23_10.09.14	79	Picture	MorphM4_09_orig.jpg ; MorphM4_00_LOWER.jpg	8471155	0	1	7830	2	0	next	hit	157
vp23_10.09.14	79	Response	2	8478879	7724	1
vp23_10.09.14	80	Picture	MorphF4_05_orig.jpg ; MorphF4_10_LOWER.jpg	8478985	0	1	41743	191	0	next	hit	159
vp23_10.09.14	80	Response	2	8520719	41734	1
vp23_10.09.14	81	Picture	MorphF2_04_orig.jpg ; MorphF2_10_LOWER.jpg	8520728	0	190	22483	191	0	next	hit	161
vp23_10.09.14	81	Response	2	8543119	22391	1
vp23_10.09.14	82	Picture	MorphF5_05_orig.jpg ; MorphF5_10_LOWER.jpg	8543211	0	1	10350	2	0	next	incorrect	163
vp23_10.09.14	82	Response	1	8553438	10227	1
vp23_10.09.14	83	Picture	MorphF8_08_orig.jpg ; MorphF8_10_LOWER.jpg	8553561	0	1	14846	151	0	next	hit	165
vp23_10.09.14	83	Response	2	8568398	14837	1
vp23_10.09.14	84	Picture	MorphF9_00_orig.jpg ; MorphF9_00_LOWER.jpg	8568407	0	150	38880	301	0	next	hit	167
vp23_10.09.14	84	Response	2	8607278	38871	1
vp23_10.09.14	85	Picture	MorphF7_02_orig.jpg ; MorphF7_10_LOWER.jpg	8607287	0	151	16339	152	0	next	hit	169
vp23_10.09.14	85	Response	2	8623518	16231	1
vp23_10.09.14	86	Picture	MorphM4_03_orig.jpg ; MorphM4_00_LOWER.jpg	8623626	0	1	9952	2	0	next	incorrect	171
vp23_10.09.14	86	Response	1	8633438	9812	1
vp23_10.09.14	87	Picture	MorphF3_04_orig.jpg ; MorphF3_00_LOWER.jpg	8633578	0	1	23355	2	0	next	incorrect	173
vp23_10.09.14	87	Response	1	8656797	23219	1
vp23_10.09.14	88	Picture	MorphM7_07_orig.jpg ; MorphM7_00_LOWER.jpg	8656933	0	1	10593	158	0	next	incorrect	175
vp23_10.09.14	88	Response	1	8667517	10584	1
vp23_10.09.14	89	Picture	MorphF4_09_orig.jpg ; MorphF4_00_LOWER.jpg	8667526	0	157	14720	323	0	next	hit	177
vp23_10.09.14	89	Response	2	8682237	14711	1
vp23_10.09.14	90	Picture	MorphF10_04_orig.jpg ; MorphF10_00_LOWER.jpg	8682246	0	166	12241	167	0	next	incorrect	179
vp23_10.09.14	90	Response	1	8694397	12151	1
vp23_10.09.14	91	Picture	MorphM3_06_orig.jpg ; MorphM3_00_LOWER.jpg	8694487	0	1	16189	2	0	next	hit	181
vp23_10.09.14	91	Response	2	8710557	16070	1
vp23_10.09.14	92	Picture	MorphM9_07_orig.jpg ; MorphM9_00_LOWER.jpg	8710676	0	1	10218	2	0	next	hit	183
vp23_10.09.14	92	Response	2	8720797	10121	1
vp23_10.09.14	93	Picture	MorphM5_04_orig.jpg ; MorphM5_00_LOWER.jpg	8720894	0	1	7962	2	0	next	incorrect	185
vp23_10.09.14	93	Response	1	8728717	7823	1
vp23_10.09.14	94	Picture	MorphM8_06_orig.jpg ; MorphM8_00_LOWER.jpg	8728856	0	1	17383	2	0	next	hit	187
vp23_10.09.14	94	Response	2	8746157	17301	1
vp23_10.09.14	95	Picture	MorphF4_06_orig.jpg ; MorphF4_10_LOWER.jpg	8746239	0	1	13403	2	0	next	incorrect	189
vp23_10.09.14	95	Response	1	8759516	13277	1
vp23_10.09.14	96	Picture	MorphM5_05_orig.jpg ; MorphM5_00_LOWER.jpg	8759642	0	1	19108	2	0	next	hit	191
vp23_10.09.14	96	Response	2	8778636	18994	1
vp23_10.09.14	97	Picture	MorphM7_10_orig.jpg ; MorphM7_00_LOWER.jpg	8778750	0	1	19772	2	0	next	incorrect	193
vp23_10.09.14	97	Response	1	8798396	19646	1
vp23_10.09.14	98	Picture	MorphM8_04_orig.jpg ; MorphM8_10_LOWER.jpg	8798522	0	1	33175	2	0	next	hit	195
vp23_10.09.14	98	Response	2	8831596	33074	1
vp23_10.09.14	99	Picture	MorphF6_09_orig.jpg ; MorphF6_10_LOWER.jpg	8831697	0	1	9687	2	0	next	hit	197
vp23_10.09.14	99	Response	2	8841276	9579	1
vp23_10.09.14	100	Picture	MorphM5_08_orig.jpg ; MorphM5_00_LOWER.jpg	8841384	0	1	11545	2	0	next	incorrect	199
vp23_10.09.14	100	Response	1	8852796	11412	1
vp23_10.09.14	101	Picture	MorphM9_02_orig.jpg ; MorphM9_10_LOWER.jpg	8852929	0	1	13270	2	0	next	incorrect	201
vp23_10.09.14	101	Response	1	8866075	13146	1
vp23_10.09.14	102	Picture	MorphF2_10_orig.jpg ; MorphF2_00_LOWER.jpg	8866199	0	1	8094	2	0	next	hit	203
vp23_10.09.14	102	Response	2	8874155	7956	1
vp23_10.09.14	103	Picture	MorphF9_05_orig.jpg ; MorphF9_10_LOWER.jpg	8874293	0	1	21232	2	0	next	hit	205
vp23_10.09.14	103	Response	2	8895435	21142	1
vp23_10.09.14	104	Picture	MorphF5_07_orig.jpg ; MorphF5_10_LOWER.jpg	8895525	0	1	8318	177	0	next	incorrect	207
vp23_10.09.14	104	Response	1	8903835	8310	1
vp23_10.09.14	105	Picture	MorphF3_06_orig.jpg ; MorphF3_10_LOWER.jpg	8903843	0	176	26582	177	0	next	incorrect	209
vp23_10.09.14	105	Response	1	8930315	26472	1
vp23_10.09.14	106	Picture	MorphF9_00_orig.jpg ; MorphF9_10_LOWER.jpg	8930425	0	1	28795	2	0	next	hit	211
vp23_10.09.14	106	Response	2	8959115	28690	1
vp23_10.09.14	107	Picture	MorphF7_05_orig.jpg ; MorphF7_00_LOWER.jpg	8959220	0	1	20544	159	0	next	incorrect	213
vp23_10.09.14	107	Response	1	8979754	20534	1
vp23_10.09.14	108	Picture	MorphM2_10_orig.jpg ; MorphM2_00_LOWER.jpg	8979764	0	158	11304	159	0	next	hit	215
vp23_10.09.14	108	Response	2	8990954	11190	1
vp23_10.09.14	109	Picture	MorphF1_05_orig.jpg ; MorphF1_00_LOWER.jpg	8991068	0	1	8055	174	0	next	incorrect	217
vp23_10.09.14	109	Response	1	8999114	8046	1
vp23_10.09.14	110	Picture	MorphM2_04_orig.jpg ; MorphM2_00_LOWER.jpg	8999123	0	173	11717	174	0	next	hit	219
vp23_10.09.14	110	Response	2	9010714	11591	1
vp23_10.09.14	111	Picture	MorphM5_06_orig.jpg ; MorphM5_10_LOWER.jpg	9010840	0	1	13004	2	0	next	incorrect	221
vp23_10.09.14	111	Response	1	9023754	12914	1
vp23_10.09.14	112	Picture	MorphM9_06_orig.jpg ; MorphM9_00_LOWER.jpg	9023844	0	1	15526	2	0	next	hit	223
vp23_10.09.14	112	Response	2	9039274	15430	1
vp23_10.09.14	113	Picture	MorphF4_08_orig.jpg ; MorphF4_00_LOWER.jpg	9039370	0	1	12208	2	0	next	hit	225
vp23_10.09.14	113	Response	2	9051434	12064	1
vp23_10.09.14	114	Picture	MorphM9_05_orig.jpg ; MorphM9_10_LOWER.jpg	9051578	0	1	8184	178	0	next	hit	227
vp23_10.09.14	114	Response	2	9059754	8176	1
vp23_10.09.14	115	Picture	MorphF5_01_orig.jpg ; MorphF5_10_LOWER.jpg	9059762	0	177	7040	347	0	next	incorrect	229
vp23_10.09.14	115	Response	1	9066793	7031	1
vp23_10.09.14	116	Picture	MorphF6_10_orig.jpg ; MorphF6_00_LOWER.jpg	9066802	0	170	10320	371	0	next	hit	231
vp23_10.09.14	116	Response	2	9077113	10311	1
vp23_10.09.14	117	Picture	MorphF3_01_orig.jpg ; MorphF3_10_LOWER.jpg	9077122	0	201	7498	202	0	next	incorrect	233
vp23_10.09.14	117	Response	1	9084474	7352	1
vp23_10.09.14	118	Picture	MorphF4_08_orig.jpg ; MorphF4_10_LOWER.jpg	9084620	0	1	9939	148	0	next	hit	235
vp23_10.09.14	118	Response	2	9094553	9933	1
vp23_10.09.14	119	Picture	MorphF8_10_orig.jpg ; MorphF8_10_LOWER.jpg	9094559	0	147	13283	149	0	next	hit	237
vp23_10.09.14	119	Response	2	9107753	13194	1
vp23_10.09.14	120	Picture	MorphM4_05_orig.jpg ; MorphM4_00_LOWER.jpg	9107842	0	2	19840	201	0	next	incorrect	239
vp23_10.09.14	120	Response	1	9127673	19831	1
vp23_10.09.14	121	Picture	MorphF3_00_orig.jpg ; MorphF3_00_LOWER.jpg	9127682	0	199	6169	200	0	next	incorrect	241
vp23_10.09.14	121	Response	1	9133753	6071	1
vp23_10.09.14	122	Picture	MorphM8_04_orig.jpg ; MorphM8_00_LOWER.jpg	9133851	0	1	8626	2	0	next	hit	243
vp23_10.09.14	122	Response	2	9142393	8542	1
vp23_10.09.14	123	Picture	MorphF7_07_orig.jpg ; MorphF7_10_LOWER.jpg	9142477	0	1	10968	181	0	next	hit	245
vp23_10.09.14	123	Response	2	9153433	10956	1
vp23_10.09.14	124	Picture	MorphF4_07_orig.jpg ; MorphF4_10_LOWER.jpg	9153445	0	180	10794	181	0	next	hit	247
vp23_10.09.14	124	Response	2	9164153	10708	1
vp23_10.09.14	125	Picture	MorphM6_10_orig.jpg ; MorphM6_00_LOWER.jpg	9164239	0	1	6483	154	0	next	hit	249
vp23_10.09.14	125	Response	2	9170712	6473	1
vp23_10.09.14	126	Picture	MorphF7_00_orig.jpg ; MorphF7_10_LOWER.jpg	9170722	0	153	14749	154	0	next	incorrect	251
vp23_10.09.14	126	Response	1	9185352	14630	1
vp23_10.09.14	127	Picture	MorphF2_04_orig.jpg ; MorphF2_00_LOWER.jpg	9185471	0	1	8610	150	0	next	hit	253
vp23_10.09.14	127	Response	2	9194072	8601	1
vp23_10.09.14	128	Picture	MorphM7_03_orig.jpg ; MorphM7_00_LOWER.jpg	9194081	0	149	14560	335	0	next	incorrect	255
vp23_10.09.14	128	Response	1	9208632	14551	1
vp23_10.09.14	129	Picture	MorphF8_03_orig.jpg ; MorphF8_00_LOWER.jpg	9208641	0	186	11066	187	0	next	incorrect	257
vp23_10.09.14	129	Response	1	9219592	10951	1
vp23_10.09.14	130	Picture	MorphM8_02_orig.jpg ; MorphM8_10_LOWER.jpg	9219707	0	1	15494	167	0	next	hit	259
vp23_10.09.14	130	Response	2	9235192	15485	1
vp23_10.09.14	131	Picture	MorphM4_04_orig.jpg ; MorphM4_10_LOWER.jpg	9235201	0	166	9519	367	0	next	incorrect	261
vp23_10.09.14	131	Response	1	9244712	9511	1
vp23_10.09.14	132	Picture	MorphM9_10_orig.jpg ; MorphM9_00_LOWER.jpg	9244720	0	201	12641	367	0	next	hit	263
vp23_10.09.14	132	Response	2	9257352	12632	1
vp23_10.09.14	133	Picture	MorphM1_02_orig.jpg ; MorphM1_00_LOWER.jpg	9257361	0	166	8879	344	0	next	incorrect	265
vp23_10.09.14	133	Response	1	9266232	8871	1
vp23_10.09.14	134	Picture	MorphF7_03_orig.jpg ; MorphF7_00_LOWER.jpg	9266240	0	178	30565	179	0	next	incorrect	267
vp23_10.09.14	134	Response	1	9296711	30471	1
vp23_10.09.14	135	Picture	MorphF2_10_orig.jpg ; MorphF2_10_LOWER.jpg	9296805	0	1	7115	186	0	next	hit	269
vp23_10.09.14	135	Response	2	9303911	7106	1
vp23_10.09.14	136	Picture	MorphM3_01_orig.jpg ; MorphM3_10_LOWER.jpg	9303920	0	185	20619	186	0	next	incorrect	271
vp23_10.09.14	136	Response	1	9324391	20471	1
vp23_10.09.14	137	Picture	MorphF5_01_orig.jpg ; MorphF5_00_LOWER.jpg	9324539	0	1	9941	146	0	next	incorrect	273
vp23_10.09.14	137	Response	1	9334471	9932	1
vp23_10.09.14	138	Picture	MorphM7_06_orig.jpg ; MorphM7_00_LOWER.jpg	9334480	0	145	15758	323	0	next	incorrect	275
vp23_10.09.14	138	Response	1	9350231	15751	1
vp23_10.09.14	139	Picture	MorphF7_05_orig.jpg ; MorphF7_10_LOWER.jpg	9350238	0	178	25390	179	0	next	incorrect	277
vp23_10.09.14	139	Response	1	9375511	25273	1
vp23_10.09.14	140	Picture	MorphM7_01_orig.jpg ; MorphM7_10_LOWER.jpg	9375628	0	1	10881	2	0	next	incorrect	279
vp23_10.09.14	140	Response	1	9386391	10763	1
vp23_10.09.14	141	Picture	MorphF6_04_orig.jpg ; MorphF6_10_LOWER.jpg	9386509	0	1	19089	155	0	next	hit	281
vp23_10.09.14	141	Response	2	9405590	19081	1
vp23_10.09.14	142	Picture	MorphM2_10_orig.jpg ; MorphM2_10_LOWER.jpg	9405598	0	154	6639	303	0	next	hit	283
vp23_10.09.14	142	Response	2	9412230	6632	1
vp23_10.09.14	143	Picture	MorphF5_05_orig.jpg ; MorphF5_00_LOWER.jpg	9412237	0	149	9039	150	0	next	incorrect	285
vp23_10.09.14	143	Response	1	9421190	8953	1
vp23_10.09.14	144	Picture	MorphF4_04_orig.jpg ; MorphF4_10_LOWER.jpg	9421276	0	1	13999	202	0	next	incorrect	287
vp23_10.09.14	144	Response	1	9435270	13994	1
vp23_10.09.14	145	Picture	MorphM3_04_orig.jpg ; MorphM3_00_LOWER.jpg	9435275	0	201	22084	346	0	next	hit	289
vp23_10.09.14	145	Response	2	9457350	22075	1
vp23_10.09.14	146	Picture	MorphM10_06_orig.jpg ; MorphM10_00_LOWER.jpg	9457359	0	145	16864	146	0	next	hit	291
vp23_10.09.14	146	Response	2	9474150	16791	1
vp23_10.09.14	147	Picture	MorphF4_09_orig.jpg ; MorphF4_10_LOWER.jpg	9474223	0	1	8974	184	0	next	hit	293
vp23_10.09.14	147	Response	2	9483190	8967	1
vp23_10.09.14	148	Picture	MorphM9_10_orig.jpg ; MorphM9_10_LOWER.jpg	9483197	0	183	6286	184	0	next	hit	295
vp23_10.09.14	148	Response	2	9489349	6152	1
vp23_10.09.14	149	Picture	MorphF7_07_orig.jpg ; MorphF7_00_LOWER.jpg	9489483	0	1	16035	157	0	next	hit	297
vp23_10.09.14	149	Response	2	9505509	16026	1
vp23_10.09.14	150	Picture	MorphF3_05_orig.jpg ; MorphF3_00_LOWER.jpg	9505518	0	156	8080	326	0	next	incorrect	299
vp23_10.09.14	150	Response	1	9513589	8071	1
vp23_10.09.14	151	Picture	MorphF2_09_orig.jpg ; MorphF2_10_LOWER.jpg	9513598	0	170	12908	171	0	next	hit	301
vp23_10.09.14	151	Response	2	9526389	12791	1
vp23_10.09.14	152	Picture	MorphM2_02_orig.jpg ; MorphM2_10_LOWER.jpg	9526506	0	1	11943	2	0	next	incorrect	303
vp23_10.09.14	152	Response	1	9538309	11803	1
vp23_10.09.14	153	Picture	MorphF7_01_orig.jpg ; MorphF7_10_LOWER.jpg	9538449	0	1	18710	2	0	next	hit	305
vp23_10.09.14	153	Response	2	9557029	18580	1
vp23_10.09.14	154	Picture	MorphF9_04_orig.jpg ; MorphF9_00_LOWER.jpg	9557159	0	1	14066	3	0	next	incorrect	307
vp23_10.09.14	154	Response	1	9571109	13950	1
vp23_10.09.14	155	Picture	MorphM8_01_orig.jpg ; MorphM8_10_LOWER.jpg	9571225	0	2	12076	3	0	next	hit	309
vp23_10.09.14	155	Response	2	9583189	11964	1
vp23_10.09.14	156	Picture	MorphF10_05_orig.jpg ; MorphF10_10_LOWER.jpg	9583301	0	1	14464	2	0	next	incorrect	311
vp23_10.09.14	156	Response	1	9597669	14368	1
vp23_10.09.14	157	Picture	MorphF5_02_orig.jpg ; MorphF5_00_LOWER.jpg	9597765	0	1	5574	2	0	next	incorrect	313
vp23_10.09.14	157	Response	1	9603268	5503	1
vp23_10.09.14	158	Picture	MorphF7_09_orig.jpg ; MorphF7_10_LOWER.jpg	9603339	0	1	13378	159	0	next	hit	315
vp23_10.09.14	158	Response	2	9616708	13369	1
vp23_10.09.14	159	Picture	MorphF2_06_orig.jpg ; MorphF2_10_LOWER.jpg	9616717	0	158	7840	305	0	next	hit	317
vp23_10.09.14	159	Response	2	9624548	7831	1
vp23_10.09.14	160	Picture	MorphF10_09_orig.jpg ; MorphF10_10_LOWER.jpg	9624557	0	147	13920	307	0	next	hit	319
vp23_10.09.14	160	Response	2	9638468	13911	1
vp23_10.09.14	161	Picture	MorphF9_09_orig.jpg ; MorphF9_10_LOWER.jpg	9638477	0	160	18319	314	0	next	hit	321
vp23_10.09.14	161	Response	2	9656788	18311	1
vp23_10.09.14	162	Picture	MorphM5_10_orig.jpg ; MorphM5_00_LOWER.jpg	9656796	0	154	8320	348	0	next	hit	323
vp23_10.09.14	162	Response	2	9665108	8312	1
vp23_10.09.14	163	Picture	MorphM1_03_orig.jpg ; MorphM1_00_LOWER.jpg	9665116	0	194	13920	401	0	next	hit	325
vp23_10.09.14	163	Response	2	9679028	13912	1
vp23_10.09.14	164	Picture	MorphM7_04_orig.jpg ; MorphM7_00_LOWER.jpg	9679036	0	207	12812	208	0	next	hit	327
vp23_10.09.14	164	Response	2	9691748	12712	1
vp23_10.09.14	165	Picture	MorphM1_04_orig.jpg ; MorphM1_10_LOWER.jpg	9691848	0	1	22824	3	0	next	hit	329
vp23_10.09.14	165	Response	2	9714547	22699	1
vp23_10.09.14	166	Picture	MorphF1_02_orig.jpg ; MorphF1_10_LOWER.jpg	9714672	0	2	8891	3	0	next	incorrect	331
vp23_10.09.14	166	Response	1	9723427	8755	1
vp23_10.09.14	167	Picture	MorphF6_10_orig.jpg ; MorphF6_10_LOWER.jpg	9723563	0	1	10994	155	0	next	hit	333
vp23_10.09.14	167	Response	2	9734548	10985	1
vp23_10.09.14	168	Picture	MorphF10_01_orig.jpg ; MorphF10_10_LOWER.jpg	9734557	0	154	29347	155	0	next	hit	335
vp23_10.09.14	168	Response	2	9763747	29190	1
vp23_10.09.14	169	Picture	MorphM2_08_orig.jpg ; MorphM2_00_LOWER.jpg	9763904	0	1	13770	165	0	next	hit	337
vp23_10.09.14	169	Response	2	9777667	13763	1
vp23_10.09.14	170	Picture	MorphF1_10_orig.jpg ; MorphF1_00_LOWER.jpg	9777674	0	164	15291	165	0	next	hit	339
vp23_10.09.14	170	Response	2	9792867	15193	1
vp23_10.09.14	171	Picture	MorphM8_08_orig.jpg ; MorphM8_10_LOWER.jpg	9792965	0	1	8227	2	0	next	hit	341
vp23_10.09.14	171	Response	2	9801106	8141	2
vp23_10.09.14	172	Picture	MorphM4_09_orig.jpg ; MorphM4_10_LOWER.jpg	9801192	0	1	8891	2	0	next	hit	343
vp23_10.09.14	172	Response	2	9809987	8795	1
vp23_10.09.14	173	Picture	MorphF1_09_orig.jpg ; MorphF1_10_LOWER.jpg	9810083	0	1	9156	2	0	next	hit	345
vp23_10.09.14	173	Response	2	9819107	9024	1
vp23_10.09.14	174	Picture	MorphM1_10_orig.jpg ; MorphM1_10_LOWER.jpg	9819239	0	1	41269	2	0	next	hit	347
vp23_10.09.14	174	Response	2	9860386	41147	1
vp23_10.09.14	175	Picture	MorphM2_04_orig.jpg ; MorphM2_10_LOWER.jpg	9860508	0	1	11014	2	0	next	incorrect	349
vp23_10.09.14	175	Response	1	9871426	10918	1
vp23_10.09.14	176	Picture	MorphF10_10_orig.jpg ; MorphF10_10_LOWER.jpg	9871522	0	1	27867	2	0	next	hit	351
vp23_10.09.14	176	Response	2	9899266	27744	1
vp23_10.09.14	177	Picture	MorphM7_05_orig.jpg ; MorphM7_00_LOWER.jpg	9899389	0	1	11644	168	0	next	incorrect	353
vp23_10.09.14	177	Response	1	9911025	11636	2
vp23_10.09.14	178	Picture	MorphM3_10_orig.jpg ; MorphM3_10_LOWER.jpg	9911033	0	167	11578	168	0	next	hit	355
vp23_10.09.14	178	Response	2	9922545	11512	1
vp23_10.09.14	179	Picture	MorphM5_04_orig.jpg ; MorphM5_10_LOWER.jpg	9922611	0	1	20170	2	0	next	incorrect	357
vp23_10.09.14	179	Response	1	9942705	20094	1
vp23_10.09.14	180	Picture	MorphM1_03_orig.jpg ; MorphM1_10_LOWER.jpg	9942781	0	1	12813	194	0	next	incorrect	359
vp23_10.09.14	180	Response	1	9955585	12804	1
vp23_10.09.14	181	Picture	MorphM10_10_orig.jpg ; MorphM10_00_LOWER.jpg	9955594	0	193	23016	194	0	next	hit	361
vp23_10.09.14	181	Response	2	9978545	22951	1
vp23_10.09.14	182	Picture	MorphF3_05_orig.jpg ; MorphF3_10_LOWER.jpg	9978610	0	1	21064	170	0	next	incorrect	363
vp23_10.09.14	182	Response	1	9999665	21055	1
vp23_10.09.14	183	Picture	MorphM9_00_orig.jpg ; MorphM9_00_LOWER.jpg	9999674	0	169	15959	170	0	next	incorrect	365
vp23_10.09.14	183	Response	1	10015505	15831	1
vp23_10.09.14	184	Picture	MorphF1_04_orig.jpg ; MorphF1_00_LOWER.jpg	10015633	0	1	13933	2	0	next	incorrect	367
vp23_10.09.14	184	Response	1	10029424	13791	1
vp23_10.09.14	185	Picture	MorphM8_09_orig.jpg ; MorphM8_10_LOWER.jpg	10029566	0	1	39544	2	0	next	hit	369
vp23_10.09.14	185	Response	2	10069024	39458	1
vp23_10.09.14	186	Picture	MorphF2_00_orig.jpg ; MorphF2_10_LOWER.jpg	10069110	0	1	11545	2	0	next	hit	371
vp23_10.09.14	186	Response	2	10080544	11434	1
vp23_10.09.14	187	Picture	MorphM2_06_orig.jpg ; MorphM2_10_LOWER.jpg	10080655	0	1	8625	2	0	next	hit	373
vp23_10.09.14	187	Response	2	10089184	8529	1
vp23_10.09.14	188	Picture	MorphM4_06_orig.jpg ; MorphM4_00_LOWER.jpg	10089280	0	1	26407	2	0	next	hit	375
vp23_10.09.14	188	Response	2	10115584	26304	1
vp23_10.09.14	189	Picture	MorphM3_06_orig.jpg ; MorphM3_10_LOWER.jpg	10115687	0	1	34635	2	0	next	hit	377
vp23_10.09.14	189	Response	2	10150223	34536	1
vp23_10.09.14	190	Picture	MorphF2_03_orig.jpg ; MorphF2_00_LOWER.jpg	10150322	0	1	16189	2	0	next	hit	379
vp23_10.09.14	190	Response	2	10166383	16061	1
vp23_10.09.14	191	Picture	MorphF8_09_orig.jpg ; MorphF8_00_LOWER.jpg	10166511	0	1	13481	189	0	next	hit	381
vp23_10.09.14	191	Response	2	10179983	13472	1
vp23_10.09.14	192	Picture	MorphF2_01_orig.jpg ; MorphF2_10_LOWER.jpg	10179992	0	188	10537	189	0	next	hit	383
vp23_10.09.14	192	Response	2	10190383	10391	1
vp23_10.09.14	193	Picture	MorphM10_03_orig.jpg ; MorphM10_10_LOWER.jpg	10190529	0	1	10351	2	0	next	incorrect	385
vp23_10.09.14	193	Response	1	10200782	10253	2
vp23_10.09.14	194	Picture	MorphM1_08_orig.jpg ; MorphM1_00_LOWER.jpg	10200880	0	1	19904	2	0	next	incorrect	387
vp23_10.09.14	194	Response	1	10220703	19823	1
vp23_10.09.14	195	Picture	MorphF7_03_orig.jpg ; MorphF7_10_LOWER.jpg	10220784	0	1	13138	2	0	next	incorrect	389
vp23_10.09.14	195	Response	1	10233822	13038	1
vp23_10.09.14	196	Picture	MorphM2_05_orig.jpg ; MorphM2_00_LOWER.jpg	10233922	0	1	7298	2	0	next	incorrect	391
vp23_10.09.14	196	Response	1	10241102	7180	1
vp23_10.09.14	197	Picture	MorphM5_02_orig.jpg ; MorphM5_00_LOWER.jpg	10241220	0	1	10851	165	0	next	incorrect	393
vp23_10.09.14	197	Response	1	10252062	10842	1
vp23_10.09.14	198	Picture	MorphF10_03_orig.jpg ; MorphF10_10_LOWER.jpg	10252071	0	164	10880	329	0	next	hit	395
vp23_10.09.14	198	Response	2	10262942	10871	1
vp23_10.09.14	199	Picture	MorphF6_08_orig.jpg ; MorphF6_10_LOWER.jpg	10262951	0	165	5838	331	0	next	hit	397
vp23_10.09.14	199	Response	2	10268782	5831	1
vp23_10.09.14	200	Picture	MorphF7_01_orig.jpg ; MorphF7_00_LOWER.jpg	10268789	0	166	6242	327	0	next	hit	399
vp23_10.09.14	200	Response	2	10275022	6233	1
vp23_10.09.14	201	Picture	MorphM7_09_orig.jpg ; MorphM7_10_LOWER.jpg	10275031	0	161	41920	334	0	next	hit	401
vp23_10.09.14	201	Response	2	10316942	41911	1
vp23_10.09.14	202	Picture	MorphM10_05_orig.jpg ; MorphM10_00_LOWER.jpg	10316951	0	173	8076	365	0	next	hit	403
vp23_10.09.14	202	Response	2	10325021	8070	1
vp23_10.09.14	203	Picture	MorphF9_03_orig.jpg ; MorphF9_00_LOWER.jpg	10325027	0	192	13524	395	0	next	hit	405
vp23_10.09.14	203	Response	2	10338541	13514	1
vp23_10.09.14	204	Picture	MorphM8_00_orig.jpg ; MorphM8_10_LOWER.jpg	10338551	0	203	7899	204	0	next	hit	407
vp23_10.09.14	204	Response	2	10346301	7750	1
vp23_10.09.14	205	Picture	MorphM4_10_orig.jpg ; MorphM4_00_LOWER.jpg	10346450	0	1	10579	171	0	next	hit	409
vp23_10.09.14	205	Response	2	10357021	10571	1
vp23_10.09.14	206	Picture	MorphM9_02_orig.jpg ; MorphM9_00_LOWER.jpg	10357029	0	170	12478	336	0	next	incorrect	411
vp23_10.09.14	206	Response	1	10369501	12472	1
vp23_10.09.14	207	Picture	MorphM10_08_orig.jpg ; MorphM10_10_LOWER.jpg	10369507	0	166	9454	167	0	next	hit	413
vp23_10.09.14	207	Response	2	10378861	9354	1
vp23_10.09.14	208	Picture	MorphF10_02_orig.jpg ; MorphF10_00_LOWER.jpg	10378961	0	1	6237	2	0	next	hit	415
vp23_10.09.14	208	Response	2	10385101	6140	1
vp23_10.09.14	209	Picture	MorphM6_05_orig.jpg ; MorphM6_00_LOWER.jpg	10385198	0	1	13110	162	0	next	hit	417
vp23_10.09.14	209	Response	2	10398301	13103	1
vp23_10.09.14	210	Picture	MorphF7_00_orig.jpg ; MorphF7_00_LOWER.jpg	10398308	0	161	9847	162	0	next	incorrect	419
vp23_10.09.14	210	Response	1	10408061	9753	1
vp23_10.09.14	211	Picture	MorphM9_04_orig.jpg ; MorphM9_00_LOWER.jpg	10408155	0	1	48965	2	0	next	hit	421
vp23_10.09.14	211	Response	2	10457020	48865	1
vp23_10.09.14	212	Picture	MorphF6_00_orig.jpg ; MorphF6_10_LOWER.jpg	10457120	0	1	10869	147	0	next	incorrect	423
vp23_10.09.14	212	Response	1	10467980	10860	1
vp23_10.09.14	213	Picture	MorphM4_08_orig.jpg ; MorphM4_00_LOWER.jpg	10467989	0	146	20398	330	0	next	hit	425
vp23_10.09.14	213	Response	2	10488380	20391	1
vp23_10.09.14	214	Picture	MorphF6_00_orig.jpg ; MorphF6_00_LOWER.jpg	10488387	0	184	11728	185	0	next	incorrect	427
vp23_10.09.14	214	Response	1	10499980	11593	1
vp23_10.09.14	215	Picture	MorphM7_07_orig.jpg ; MorphM7_10_LOWER.jpg	10500115	0	1	39809	2	0	next	incorrect	429
vp23_10.09.14	215	Response	1	10539819	39704	1
vp23_10.09.14	216	Picture	MorphF9_02_orig.jpg ; MorphF9_10_LOWER.jpg	10539924	0	1	44852	2	0	next	hit	431
vp23_10.09.14	216	Response	2	10584699	44775	1
vp23_10.09.14	217	Picture	MorphF3_09_orig.jpg ; MorphF3_10_LOWER.jpg	10584776	0	1	12872	2	0	next	hit	433
vp23_10.09.14	217	Response	2	10597579	12803	1
vp23_10.09.14	218	Picture	MorphM5_10_orig.jpg ; MorphM5_10_LOWER.jpg	10597648	0	1	14420	179	0	next	hit	435
vp23_10.09.14	218	Response	2	10612059	14411	1
vp23_10.09.14	219	Picture	MorphM6_09_orig.jpg ; MorphM6_10_LOWER.jpg	10612068	0	178	7838	347	0	next	hit	437
vp23_10.09.14	219	Response	2	10619899	7831	1
vp23_10.09.14	220	Picture	MorphF5_04_orig.jpg ; MorphF5_10_LOWER.jpg	10619906	0	169	6538	170	0	next	incorrect	439
vp23_10.09.14	220	Response	1	10626299	6393	1
vp23_10.09.14	221	Picture	MorphM5_03_orig.jpg ; MorphM5_00_LOWER.jpg	10626444	0	1	9144	146	0	next	incorrect	441
vp23_10.09.14	221	Response	1	10635579	9135	1
vp23_10.09.14	222	Picture	MorphF3_07_orig.jpg ; MorphF3_10_LOWER.jpg	10635588	0	145	12087	146	0	next	hit	443
vp23_10.09.14	222	Response	2	10647579	11991	1
vp23_10.09.14	223	Picture	MorphF5_09_orig.jpg ; MorphF5_00_LOWER.jpg	10647675	0	1	22161	2	0	next	hit	445
vp23_10.09.14	223	Response	2	10669738	22063	1
vp23_10.09.14	224	Picture	MorphM10_06_orig.jpg ; MorphM10_10_LOWER.jpg	10669836	0	1	7671	160	0	next	hit	447
vp23_10.09.14	224	Response	2	10677498	7662	1
vp23_10.09.14	225	Picture	MorphF2_05_orig.jpg ; MorphF2_00_LOWER.jpg	10677507	0	159	12960	363	0	next	hit	449
vp23_10.09.14	225	Response	2	10690458	12951	1
vp23_10.09.14	226	Picture	MorphF7_06_orig.jpg ; MorphF7_10_LOWER.jpg	10690467	0	204	6174	205	0	next	hit	451
vp23_10.09.14	226	Response	2	10696538	6071	1
vp23_10.09.14	227	Picture	MorphF2_02_orig.jpg ; MorphF2_10_LOWER.jpg	10696641	0	1	17782	2	0	next	hit	453
vp23_10.09.14	227	Response	2	10714298	17657	1
vp23_10.09.14	228	Picture	MorphF10_06_orig.jpg ; MorphF10_00_LOWER.jpg	10714423	0	1	19904	2	0	next	hit	455
vp23_10.09.14	228	Response	2	10734218	19795	1
vp23_10.09.14	229	Picture	MorphM5_00_orig.jpg ; MorphM5_10_LOWER.jpg	10734327	0	1	10859	157	0	next	incorrect	457
vp23_10.09.14	229	Response	1	10745178	10851	1
vp23_10.09.14	230	Picture	MorphM8_10_orig.jpg ; MorphM8_00_LOWER.jpg	10745186	0	156	13520	328	0	next	hit	459
vp23_10.09.14	230	Response	2	10758698	13512	1
vp23_10.09.14	231	Picture	MorphF1_07_orig.jpg ; MorphF1_10_LOWER.jpg	10758706	0	172	14900	173	0	next	hit	461
vp23_10.09.14	231	Response	2	10773497	14791	1
vp23_10.09.14	232	Picture	MorphM8_07_orig.jpg ; MorphM8_00_LOWER.jpg	10773606	0	1	10483	2	0	next	hit	463
vp23_10.09.14	232	Response	2	10783977	10371	1
vp23_10.09.14	233	Picture	MorphM4_01_orig.jpg ; MorphM4_10_LOWER.jpg	10784089	0	1	17496	155	0	next	incorrect	465
vp23_10.09.14	233	Response	1	10801577	17488	1
vp23_10.09.14	234	Picture	MorphM9_04_orig.jpg ; MorphM9_10_LOWER.jpg	10801585	0	154	9442	155	0	next	hit	467
vp23_10.09.14	234	Response	2	10810937	9352	1
vp23_10.09.14	235	Picture	MorphM3_03_orig.jpg ; MorphM3_10_LOWER.jpg	10811027	0	1	8095	2	0	next	hit	469
vp23_10.09.14	235	Response	2	10819017	7990	1
vp23_10.09.14	236	Picture	MorphF8_05_orig.jpg ; MorphF8_00_LOWER.jpg	10819122	0	1	10217	2	0	next	hit	471
vp23_10.09.14	236	Response	2	10829257	10135	1
vp23_10.09.14	237	Picture	MorphF6_01_orig.jpg ; MorphF6_10_LOWER.jpg	10829339	0	1	12326	150	0	next	incorrect	473
vp23_10.09.14	237	Response	1	10841656	12317	2
vp23_10.09.14	238	Picture	MorphM9_03_orig.jpg ; MorphM9_00_LOWER.jpg	10841665	0	149	10880	299	0	next	incorrect	475
vp23_10.09.14	238	Response	1	10852537	10872	1
vp23_10.09.14	239	Picture	MorphM6_02_orig.jpg ; MorphM6_10_LOWER.jpg	10852545	0	150	10080	306	0	next	incorrect	477
vp23_10.09.14	239	Response	1	10862617	10072	1
vp23_10.09.14	240	Picture	MorphF4_00_orig.jpg ; MorphF4_10_LOWER.jpg	10862625	0	156	16719	313	0	next	incorrect	479
vp23_10.09.14	240	Response	1	10879336	16711	1
vp23_10.09.14	241	Picture	MorphF9_04_orig.jpg ; MorphF9_10_LOWER.jpg	10879344	0	157	19928	158	0	next	hit	481
vp23_10.09.14	241	Response	2	10899176	19832	1
vp23_10.09.14	242	Picture	MorphM1_01_orig.jpg ; MorphM1_10_LOWER.jpg	10899272	0	1	8758	2	0	next	incorrect	483
vp23_10.09.14	242	Response	1	10907896	8624	1
vp23_10.09.14	243	Picture	MorphF7_02_orig.jpg ; MorphF7_00_LOWER.jpg	10908030	0	1	9635	186	0	next	incorrect	485
vp23_10.09.14	243	Response	1	10917656	9626	1
vp23_10.09.14	244	Picture	MorphM5_01_orig.jpg ; MorphM5_10_LOWER.jpg	10917665	0	185	16374	186	0	next	incorrect	487
vp23_10.09.14	244	Response	1	10933976	16311	1
vp23_10.09.14	245	Picture	MorphF10_09_orig.jpg ; MorphF10_00_LOWER.jpg	10934039	0	1	12824	182	0	next	hit	489
vp23_10.09.14	245	Response	2	10946856	12817	1
vp23_10.09.14	246	Picture	MorphM6_09_orig.jpg ; MorphM6_00_LOWER.jpg	10946863	0	181	7213	182	0	next	hit	491
vp23_10.09.14	246	Response	2	10953976	7113	1
vp23_10.09.14	247	Picture	MorphM8_05_orig.jpg ; MorphM8_00_LOWER.jpg	10954076	0	1	19241	2	0	next	hit	493
vp23_10.09.14	247	Response	2	10973175	19099	1
vp23_10.09.14	248	Picture	MorphM4_10_orig.jpg ; MorphM4_10_LOWER.jpg	10973317	0	1	6827	208	0	next	hit	495
vp23_10.09.14	248	Response	2	10980135	6818	1
vp23_10.09.14	249	Picture	MorphF10_08_orig.jpg ; MorphF10_00_LOWER.jpg	10980144	0	207	10639	391	0	next	hit	497
vp23_10.09.14	249	Response	2	10990775	10631	1
vp23_10.09.14	250	Picture	MorphM7_08_orig.jpg ; MorphM7_00_LOWER.jpg	10990783	0	184	11993	185	0	next	incorrect	499
vp23_10.09.14	250	Response	1	11002695	11912	1
vp23_10.09.14	251	Picture	MorphF10_04_orig.jpg ; MorphF10_10_LOWER.jpg	11002776	0	1	33042	2	0	next	hit	501
vp23_10.09.14	251	Response	2	11035735	32959	1
vp23_10.09.14	252	Picture	MorphF9_07_orig.jpg ; MorphF9_00_LOWER.jpg	11035818	0	1	24948	2	0	next	hit	503
vp23_10.09.14	252	Response	2	11060615	24797	1
vp23_10.09.14	253	Picture	MorphM4_01_orig.jpg ; MorphM4_00_LOWER.jpg	11060766	0	1	39376	170	0	next	incorrect	505
vp23_10.09.14	253	Response	1	11100134	39368	1
vp23_10.09.14	254	Picture	MorphM9_09_orig.jpg ; MorphM9_10_LOWER.jpg	11100142	0	169	21665	170	0	next	hit	507
vp23_10.09.14	254	Response	2	11121734	21592	1
vp23_10.09.14	255	Picture	MorphF6_06_orig.jpg ; MorphF6_00_LOWER.jpg	11121807	0	1	17118	2	0	next	incorrect	509
vp23_10.09.14	255	Response	1	11138774	16967	1
vp23_10.09.14	256	Picture	MorphM1_07_orig.jpg ; MorphM1_00_LOWER.jpg	11138925	0	1	16322	2	0	next	hit	511
vp23_10.09.14	256	Response	2	11155174	16249	1
vp23_10.09.14	257	Picture	MorphM2_06_orig.jpg ; MorphM2_00_LOWER.jpg	11155247	0	1	8227	2	0	next	hit	513
vp23_10.09.14	257	Response	2	11163334	8087	1
vp23_10.09.14	258	Picture	MorphF10_10_orig.jpg ; MorphF10_00_LOWER.jpg	11163474	0	1	10085	2	0	next	hit	515
vp23_10.09.14	258	Response	2	11173414	9940	1
vp23_10.09.14	259	Picture	MorphM10_00_orig.jpg ; MorphM10_10_LOWER.jpg	11173559	0	1	10616	2	0	next	hit	517
vp23_10.09.14	259	Response	2	11184053	10494	1
vp23_10.09.14	260	Picture	MorphF1_09_orig.jpg ; MorphF1_00_LOWER.jpg	11184175	0	1	21232	2	0	next	hit	519
vp23_10.09.14	260	Response	2	11205333	21158	1
vp23_10.09.14	261	Picture	MorphM10_03_orig.jpg ; MorphM10_00_LOWER.jpg	11205407	0	1	14331	2	0	next	hit	521
vp23_10.09.14	261	Response	2	11219653	14246	1
vp23_10.09.14	262	Picture	MorphM2_03_orig.jpg ; MorphM2_00_LOWER.jpg	11219738	0	1	7682	150	0	next	hit	523
vp23_10.09.14	262	Response	2	11227413	7675	1
vp23_10.09.14	263	Picture	MorphF10_08_orig.jpg ; MorphF10_10_LOWER.jpg	11227420	0	149	14162	334	0	next	hit	525
vp23_10.09.14	263	Response	2	11241573	14153	1
vp23_10.09.14	264	Picture	MorphF9_01_orig.jpg ; MorphF9_00_LOWER.jpg	11241582	0	185	7679	388	0	next	incorrect	527
vp23_10.09.14	264	Response	1	11249253	7671	1
vp23_10.09.14	265	Picture	MorphM7_00_orig.jpg ; MorphM7_10_LOWER.jpg	11249261	0	203	15280	386	0	next	incorrect	529
vp23_10.09.14	265	Response	1	11264533	15272	1
vp23_10.09.14	266	Picture	MorphF3_10_orig.jpg ; MorphF3_10_LOWER.jpg	11264541	0	183	16504	184	0	next	hit	531
vp23_10.09.14	266	Response	2	11280933	16392	1
vp23_10.09.14	267	Picture	MorphF4_01_orig.jpg ; MorphF4_00_LOWER.jpg	11281045	0	1	8053	176	0	next	incorrect	533
vp23_10.09.14	267	Response	1	11289092	8047	1
vp23_10.09.14	268	Picture	MorphM3_08_orig.jpg ; MorphM3_00_LOWER.jpg	11289098	0	175	8243	335	0	next	hit	535
vp23_10.09.14	268	Response	2	11297332	8234	1
vp23_10.09.14	269	Picture	MorphF10_00_orig.jpg ; MorphF10_00_LOWER.jpg	11297341	0	160	15286	161	0	next	hit	537
vp23_10.09.14	269	Response	2	11312532	15191	1
vp23_10.09.14	270	Picture	MorphM9_01_orig.jpg ; MorphM9_00_LOWER.jpg	11312627	0	1	46179	2	0	next	incorrect	539
vp23_10.09.14	270	Response	1	11358692	46065	1
vp23_10.09.14	271	Picture	MorphM10_02_orig.jpg ; MorphM10_10_LOWER.jpg	11358806	0	1	10218	2	0	next	hit	541
vp23_10.09.14	271	Response	2	11368932	10126	1
vp23_10.09.14	272	Picture	MorphF2_01_orig.jpg ; MorphF2_00_LOWER.jpg	11369024	0	1	8476	151	0	next	incorrect	543
vp23_10.09.14	272	Response	1	11377492	8468	1
vp23_10.09.14	273	Picture	MorphM9_08_orig.jpg ; MorphM9_00_LOWER.jpg	11377500	0	150	15519	307	0	next	hit	545
vp23_10.09.14	273	Response	2	11393012	15512	1
vp23_10.09.14	274	Picture	MorphF2_05_orig.jpg ; MorphF2_10_LOWER.jpg	11393019	0	157	20194	158	0	next	hit	547
vp23_10.09.14	274	Response	2	11413091	20072	1
vp23_10.09.14	275	Picture	MorphM5_01_orig.jpg ; MorphM5_00_LOWER.jpg	11413213	0	1	41269	2	0	next	incorrect	549
vp23_10.09.14	275	Response	1	11454371	41158	1
vp23_10.09.14	276	Picture	MorphF2_02_orig.jpg ; MorphF2_00_LOWER.jpg	11454482	0	1	11279	2	0	next	incorrect	551
vp23_10.09.14	276	Response	1	11465651	11169	1
vp23_10.09.14	277	Picture	MorphM3_00_orig.jpg ; MorphM3_00_LOWER.jpg	11465761	0	1	14939	191	0	next	incorrect	553
vp23_10.09.14	277	Response	1	11480691	14930	1
vp23_10.09.14	278	Picture	MorphM2_00_orig.jpg ; MorphM2_10_LOWER.jpg	11480700	0	190	5895	191	0	next	incorrect	555
vp23_10.09.14	278	Response	1	11486531	5831	1
vp23_10.09.14	279	Picture	MorphF10_01_orig.jpg ; MorphF10_00_LOWER.jpg	11486595	0	1	9784	170	0	next	hit	557
vp23_10.09.14	279	Response	2	11496370	9775	1
vp23_10.09.14	280	Picture	MorphM2_07_orig.jpg ; MorphM2_10_LOWER.jpg	11496379	0	169	7865	170	0	next	hit	559
vp23_10.09.14	280	Response	2	11504130	7751	1
vp23_10.09.14	281	Picture	MorphM8_02_orig.jpg ; MorphM8_00_LOWER.jpg	11504244	0	1	8454	173	0	next	hit	561
vp23_10.09.14	281	Response	2	11512690	8446	1
vp23_10.09.14	282	Picture	MorphM7_09_orig.jpg ; MorphM7_00_LOWER.jpg	11512698	0	172	35440	335	0	next	hit	563
vp23_10.09.14	282	Response	2	11548130	35432	1
vp23_10.09.14	283	Picture	MorphF5_09_orig.jpg ; MorphF5_10_LOWER.jpg	11548138	0	163	9583	164	0	next	hit	565
vp23_10.09.14	283	Response	2	11557650	9512	1
vp23_10.09.14	284	Picture	MorphM1_02_orig.jpg ; MorphM1_10_LOWER.jpg	11557721	0	1	11378	169	0	next	incorrect	567
vp23_10.09.14	284	Response	1	11569090	11369	1
vp23_10.09.14	285	Picture	MorphF1_01_orig.jpg ; MorphF1_00_LOWER.jpg	11569099	0	168	7864	169	0	next	incorrect	569
vp23_10.09.14	285	Response	1	11576850	7751	1
vp23_10.09.14	286	Picture	MorphM9_00_orig.jpg ; MorphM9_10_LOWER.jpg	11576963	0	1	12135	208	0	next	hit	571
vp23_10.09.14	286	Response	2	11589090	12127	1
vp23_10.09.14	287	Picture	MorphF6_07_orig.jpg ; MorphF6_00_LOWER.jpg	11589098	0	207	13835	379	0	next	hit	573
vp23_10.09.14	287	Response	2	11602930	13832	1
vp23_10.09.14	288	Picture	MorphM7_04_orig.jpg ; MorphM7_10_LOWER.jpg	11602933	0	172	15284	320	0	next	hit	575
vp23_10.09.14	288	Response	2	11618209	15276	1
vp23_10.09.14	289	Picture	MorphF5_02_orig.jpg ; MorphF5_10_LOWER.jpg	11618217	0	148	11524	317	0	next	incorrect	577
vp23_10.09.14	289	Response	1	11629729	11512	1
vp23_10.09.14	290	Picture	MorphM6_04_orig.jpg ; MorphM6_10_LOWER.jpg	11629741	0	169	11978	170	0	next	hit	579
vp23_10.09.14	290	Response	2	11641569	11828	1
vp23_10.09.14	291	Picture	MorphF5_10_orig.jpg ; MorphF5_10_LOWER.jpg	11641719	0	1	9422	2	0	next	hit	581
vp23_10.09.14	291	Response	2	11651009	9290	1
vp23_10.09.14	292	Picture	MorphM7_06_orig.jpg ; MorphM7_10_LOWER.jpg	11651141	0	1	26515	159	0	next	hit	583
vp23_10.09.14	292	Response	2	11677649	26508	1
vp23_10.09.14	293	Picture	MorphM10_05_orig.jpg ; MorphM10_10_LOWER.jpg	11677656	0	158	21787	159	0	next	hit	585
vp23_10.09.14	293	Response	2	11699329	21673	1
vp23_10.09.14	294	Picture	MorphM2_01_orig.jpg ; MorphM2_00_LOWER.jpg	11699443	0	1	9289	2	0	next	hit	587
vp23_10.09.14	294	Response	2	11708609	9166	1
vp23_10.09.14	295	Picture	MorphM3_04_orig.jpg ; MorphM3_10_LOWER.jpg	11708732	0	1	7400	166	0	next	hit	589
vp23_10.09.14	295	Response	2	11716128	7396	1
vp23_10.09.14	296	Picture	MorphF8_03_orig.jpg ; MorphF8_10_LOWER.jpg	11716132	0	165	14097	166	0	next	hit	591
vp23_10.09.14	296	Response	2	11730128	13996	1
vp23_10.09.14	297	Picture	MorphM2_05_orig.jpg ; MorphM2_10_LOWER.jpg	11730229	0	1	6468	169	0	next	hit	593
vp23_10.09.14	297	Response	2	11736688	6459	1
vp23_10.09.14	298	Picture	MorphF4_03_orig.jpg ; MorphF4_10_LOWER.jpg	11736697	0	168	7677	356	0	next	hit	595
vp23_10.09.14	298	Response	2	11744368	7671	1
vp23_10.09.14	299	Picture	MorphM3_07_orig.jpg ; MorphM3_10_LOWER.jpg	11744374	0	188	8802	332	0	next	hit	597
vp23_10.09.14	299	Response	2	11753168	8794	1
vp23_10.09.14	300	Picture	MorphF9_10_orig.jpg ; MorphF9_10_LOWER.jpg	11753176	0	144	9299	145	0	next	hit	599
vp23_10.09.14	300	Response	2	11762368	9192	1
vp23_10.09.14	301	Picture	MorphF10_02_orig.jpg ; MorphF10_10_LOWER.jpg	11762475	0	1	6237	2	0	next	hit	601
vp23_10.09.14	301	Response	2	11768608	6133	1
vp23_10.09.14	302	Picture	MorphF4_03_orig.jpg ; MorphF4_00_LOWER.jpg	11768712	0	1	8891	2	0	next	incorrect	603
vp23_10.09.14	302	Response	1	11777488	8776	1
vp23_10.09.14	303	Picture	MorphF6_04_orig.jpg ; MorphF6_00_LOWER.jpg	11777603	0	1	18312	2	0	next	hit	605
vp23_10.09.14	303	Response	2	11795808	18205	1
vp23_10.09.14	304	Picture	MorphM10_10_orig.jpg ; MorphM10_10_LOWER.jpg	11795915	0	1	6222	150	0	next	hit	607
vp23_10.09.14	304	Response	2	11802128	6213	1
vp23_10.09.14	305	Picture	MorphM6_01_orig.jpg ; MorphM6_10_LOWER.jpg	11802137	0	149	15119	306	0	next	incorrect	609
vp23_10.09.14	305	Response	1	11817247	15110	1
vp23_10.09.14	306	Picture	MorphF3_08_orig.jpg ; MorphF3_00_LOWER.jpg	11817256	0	157	11303	158	0	next	incorrect	611
vp23_10.09.14	306	Response	1	11828447	11191	1
vp23_10.09.14	307	Picture	MorphM1_09_orig.jpg ; MorphM1_00_LOWER.jpg	11828559	0	1	15096	166	0	next	hit	613
vp23_10.09.14	307	Response	2	11843647	15088	1
vp23_10.09.14	308	Picture	MorphM6_02_orig.jpg ; MorphM6_00_LOWER.jpg	11843655	0	165	10382	166	0	next	hit	615
vp23_10.09.14	308	Response	2	11853887	10232	1
vp23_10.09.14	309	Picture	MorphF1_01_orig.jpg ; MorphF1_10_LOWER.jpg	11854037	0	1	9539	150	0	next	incorrect	617
vp23_10.09.14	309	Response	1	11863567	9530	1
vp23_10.09.14	310	Picture	MorphM1_00_orig.jpg ; MorphM1_00_LOWER.jpg	11863576	0	149	7579	150	0	next	incorrect	619
vp23_10.09.14	310	Response	1	11871087	7511	1
vp23_10.09.14	311	Picture	MorphM9_05_orig.jpg ; MorphM9_00_LOWER.jpg	11871155	0	1	7696	3	0	next	hit	621
vp23_10.09.14	311	Response	2	11878767	7612	1
vp23_10.09.14	312	Picture	MorphM6_08_orig.jpg ; MorphM6_00_LOWER.jpg	11878851	0	2	10723	162	0	next	hit	623
vp23_10.09.14	312	Response	2	11889567	10716	1
vp23_10.09.14	313	Picture	MorphM3_08_orig.jpg ; MorphM3_10_LOWER.jpg	11889574	0	160	8651	162	0	next	hit	625
vp23_10.09.14	313	Response	2	11898127	8553	1
vp23_10.09.14	314	Picture	MorphF8_10_orig.jpg ; MorphF8_00_LOWER.jpg	11898225	0	2	7670	163	0	next	incorrect	627
vp23_10.09.14	314	Response	1	11905887	7662	1
vp23_10.09.14	315	Picture	MorphF1_06_orig.jpg ; MorphF1_10_LOWER.jpg	11905895	0	161	21922	162	0	next	hit	629
vp23_10.09.14	315	Response	2	11927726	21831	1
vp23_10.09.14	316	Picture	MorphF2_06_orig.jpg ; MorphF2_00_LOWER.jpg	11927817	0	1	7273	160	0	next	hit	631
vp23_10.09.14	316	Response	2	11935086	7269	1
vp23_10.09.14	317	Picture	MorphM6_07_orig.jpg ; MorphM6_10_LOWER.jpg	11935090	0	159	11684	312	0	next	hit	633
vp23_10.09.14	317	Response	2	11946766	11676	1
vp23_10.09.14	318	Picture	MorphM3_00_orig.jpg ; MorphM3_10_LOWER.jpg	11946774	0	153	10961	359	0	next	incorrect	635
vp23_10.09.14	318	Response	1	11957726	10952	1
vp23_10.09.14	319	Picture	MorphM7_02_orig.jpg ; MorphM7_10_LOWER.jpg	11957735	0	206	14138	207	0	next	incorrect	637
vp23_10.09.14	319	Response	1	11971726	13991	1
vp23_10.09.14	320	Picture	MorphM9_06_orig.jpg ; MorphM9_10_LOWER.jpg	11971873	0	1	14995	2	0	next	hit	639
vp23_10.09.14	320	Response	2	11986766	14893	1
vp23_10.09.14	321	Picture	MorphM7_00_orig.jpg ; MorphM7_00_LOWER.jpg	11986868	0	1	7962	2	0	next	incorrect	641
vp23_10.09.14	321	Response	1	11994686	7818	1
vp23_10.09.14	322	Picture	MorphM1_07_orig.jpg ; MorphM1_10_LOWER.jpg	11994830	0	1	10085	2	0	next	hit	643
vp23_10.09.14	322	Response	2	12004766	9936	1
vp23_10.09.14	323	Picture	MorphF6_07_orig.jpg ; MorphF6_10_LOWER.jpg	12004915	0	1	6739	163	0	next	hit	645
vp23_10.09.14	323	Response	2	12011646	6731	1
vp23_10.09.14	324	Picture	MorphF2_08_orig.jpg ; MorphF2_10_LOWER.jpg	12011654	0	162	6265	164	0	next	hit	647
vp23_10.09.14	324	Response	2	12017806	6152	1
vp23_10.09.14	325	Picture	MorphM6_06_orig.jpg ; MorphM6_00_LOWER.jpg	12017919	0	2	9820	3	0	next	hit	649
vp23_10.09.14	325	Response	2	12027645	9726	1
vp23_10.09.14	326	Picture	MorphF6_09_orig.jpg ; MorphF6_00_LOWER.jpg	12027739	0	1	19994	178	0	next	hit	651
vp23_10.09.14	326	Response	2	12047725	19986	1
vp23_10.09.14	327	Picture	MorphM10_04_orig.jpg ; MorphM10_00_LOWER.jpg	12047733	0	177	16481	328	0	next	hit	653
vp23_10.09.14	327	Response	2	12064205	16472	1
vp23_10.09.14	328	Picture	MorphF8_02_orig.jpg ; MorphF8_10_LOWER.jpg	12064214	0	151	27884	152	0	next	incorrect	655
vp23_10.09.14	328	Response	1	12091965	27751	1
vp23_10.09.14	329	Picture	MorphF6_02_orig.jpg ; MorphF6_00_LOWER.jpg	12092098	0	1	6996	172	0	next	incorrect	657
vp23_10.09.14	329	Response	1	12099085	6987	1
vp23_10.09.14	330	Picture	MorphF8_01_orig.jpg ; MorphF8_10_LOWER.jpg	12099094	0	171	7733	172	0	next	incorrect	659
vp23_10.09.14	330	Response	1	12106685	7591	1
vp23_10.09.14	331	Picture	MorphM1_05_orig.jpg ; MorphM1_10_LOWER.jpg	12106827	0	1	15526	2	0	next	incorrect	661
vp23_10.09.14	331	Response	1	12122205	15378	1
vp23_10.09.14	332	Picture	MorphF9_01_orig.jpg ; MorphF9_10_LOWER.jpg	12122353	0	1	9156	2	0	next	hit	663
vp23_10.09.14	332	Response	2	12131404	9051	1
vp23_10.09.14	333	Picture	MorphM10_09_orig.jpg ; MorphM10_00_LOWER.jpg	12131509	0	1	6220	152	0	next	hit	665
vp23_10.09.14	333	Response	2	12137725	6216	1
vp23_10.09.14	334	Picture	MorphF9_09_orig.jpg ; MorphF9_00_LOWER.jpg	12137729	0	151	6917	153	0	next	hit	667
vp23_10.09.14	334	Response	2	12144524	6795	1
vp23_10.09.14	335	Picture	MorphM9_08_orig.jpg ; MorphM9_10_LOWER.jpg	12144646	0	2	7675	158	0	next	hit	669
vp23_10.09.14	335	Response	2	12152284	7638	1
vp23_10.09.14	336	Picture	MorphF2_03_orig.jpg ; MorphF2_10_LOWER.jpg	12152321	0	156	16211	157	0	next	incorrect	671
vp23_10.09.14	336	Response	1	12168444	16123	1
vp23_10.09.14	337	Picture	MorphM3_07_orig.jpg ; MorphM3_00_LOWER.jpg	12168532	0	1	9953	2	0	next	hit	673
vp23_10.09.14	337	Response	2	12178364	9832	1
vp23_10.09.14	338	Picture	MorphM10_02_orig.jpg ; MorphM10_00_LOWER.jpg	12178485	0	1	10881	2	0	next	incorrect	675
vp23_10.09.14	338	Response	1	12189244	10759	1
vp23_10.09.14	339	Picture	MorphF3_07_orig.jpg ; MorphF3_00_LOWER.jpg	12189366	0	1	15658	2	0	next	hit	677
vp23_10.09.14	339	Response	2	12204924	15558	1
vp23_10.09.14	340	Picture	MorphM5_02_orig.jpg ; MorphM5_10_LOWER.jpg	12205024	0	1	27187	151	0	next	hit	679
vp23_10.09.14	340	Response	2	12232204	27180	1
vp23_10.09.14	341	Picture	MorphF1_08_orig.jpg ; MorphF1_00_LOWER.jpg	12232211	0	150	10480	303	0	next	hit	681
vp23_10.09.14	341	Response	2	12242683	10472	1
vp23_10.09.14	342	Picture	MorphF4_00_orig.jpg ; MorphF4_00_LOWER.jpg	12242691	0	153	30636	324	0	next	incorrect	683
vp23_10.09.14	342	Response	1	12273323	30632	1
vp23_10.09.14	343	Picture	MorphF8_01_orig.jpg ; MorphF8_00_LOWER.jpg	12273327	0	171	7284	356	0	next	incorrect	685
vp23_10.09.14	343	Response	1	12280603	7276	1
vp23_10.09.14	344	Picture	MorphM4_07_orig.jpg ; MorphM4_00_LOWER.jpg	12280611	0	185	12127	186	0	next	hit	687
vp23_10.09.14	344	Response	2	12292603	11992	1
vp23_10.09.14	345	Picture	MorphM2_03_orig.jpg ; MorphM2_10_LOWER.jpg	12292738	0	1	21232	2	0	next	incorrect	689
vp23_10.09.14	345	Response	1	12313883	21145	1
vp23_10.09.14	346	Picture	MorphF4_04_orig.jpg ; MorphF4_00_LOWER.jpg	12313970	0	1	9156	2	0	next	incorrect	691
vp23_10.09.14	346	Response	1	12323003	9033	1
vp23_10.09.14	347	Picture	MorphF2_07_orig.jpg ; MorphF2_10_LOWER.jpg	12323126	0	1	7564	2	0	next	hit	693
vp23_10.09.14	347	Response	2	12330603	7477	1
vp23_10.09.14	348	Picture	MorphM8_05_orig.jpg ; MorphM8_10_LOWER.jpg	12330690	0	1	14160	173	0	next	hit	695
vp23_10.09.14	348	Response	2	12344842	14152	1
vp23_10.09.14	349	Picture	MorphM7_05_orig.jpg ; MorphM7_10_LOWER.jpg	12344850	0	172	22001	371	0	next	incorrect	697
vp23_10.09.14	349	Response	1	12366842	21992	1
vp23_10.09.14	350	Picture	MorphM4_02_orig.jpg ; MorphM4_00_LOWER.jpg	12366851	0	199	9089	200	0	next	hit	699
vp23_10.09.14	350	Response	2	12375802	8951	1
vp23_10.09.14	351	Picture	MorphF1_06_orig.jpg ; MorphF1_00_LOWER.jpg	12375940	0	1	20037	2	0	next	incorrect	701
vp23_10.09.14	351	Response	1	12395882	19942	1
vp23_10.09.14	352	Picture	MorphF8_02_orig.jpg ; MorphF8_00_LOWER.jpg	12395977	0	1	7299	2	0	next	incorrect	703
vp23_10.09.14	352	Response	1	12403162	7185	1
vp23_10.09.14	353	Picture	MorphF10_07_orig.jpg ; MorphF10_00_LOWER.jpg	12403276	0	1	11677	2	0	next	hit	705
vp23_10.09.14	353	Response	2	12414842	11566	1
vp23_10.09.14	354	Picture	MorphF8_06_orig.jpg ; MorphF8_00_LOWER.jpg	12414953	0	1	9953	2	0	next	incorrect	707
vp23_10.09.14	354	Response	1	12424842	9889	1
vp23_10.09.14	355	Picture	MorphM5_08_orig.jpg ; MorphM5_10_LOWER.jpg	12424906	0	1	12183	160	0	next	hit	709
vp23_10.09.14	355	Response	2	12437082	12176	1
vp23_10.09.14	356	Picture	MorphF9_03_orig.jpg ; MorphF9_10_LOWER.jpg	12437089	0	159	8783	160	0	next	hit	711
vp23_10.09.14	356	Response	2	12445802	8713	1
vp23_10.09.14	357	Picture	MorphM1_10_orig.jpg ; MorphM1_00_LOWER.jpg	12445872	0	1	17914	2	0	next	hit	713
vp23_10.09.14	357	Response	2	12463721	17849	1
vp23_10.09.14	358	Picture	MorphM4_00_orig.jpg ; MorphM4_10_LOWER.jpg	12463786	0	1	8626	2	0	next	incorrect	715
vp23_10.09.14	358	Response	1	12472281	8495	1
vp23_10.09.14	359	Picture	MorphF6_03_orig.jpg ; MorphF6_10_LOWER.jpg	12472412	0	1	8094	2	0	next	incorrect	717
vp23_10.09.14	359	Response	1	12480441	8029	1
vp23_10.09.14	360	Picture	MorphM7_03_orig.jpg ; MorphM7_10_LOWER.jpg	12480506	0	1	10085	2	0	next	hit	719
vp23_10.09.14	360	Response	2	12490521	10015	1
vp23_10.09.14	361	Picture	MorphF10_07_orig.jpg ; MorphF10_10_LOWER.jpg	12490591	0	1	22426	2	0	next	hit	721
vp23_10.09.14	361	Response	2	12512921	22330	1
vp23_10.09.14	362	Picture	MorphM1_01_orig.jpg ; MorphM1_00_LOWER.jpg	12513017	0	1	7912	185	0	next	hit	723
vp23_10.09.14	362	Response	2	12520921	7904	1
vp23_10.09.14	363	Picture	MorphF1_07_orig.jpg ; MorphF1_00_LOWER.jpg	12520929	0	184	14780	185	0	next	hit	725
vp23_10.09.14	363	Response	2	12535641	14712	1
vp23_10.09.14	364	Picture	MorphM8_00_orig.jpg ; MorphM8_00_LOWER.jpg	12535709	0	1	5539	169	0	next	hit	727
vp23_10.09.14	364	Response	2	12541241	5532	1
vp23_10.09.14	365	Picture	MorphM3_01_orig.jpg ; MorphM3_00_LOWER.jpg	12541248	0	168	9280	345	0	next	hit	729
vp23_10.09.14	365	Response	2	12550520	9272	2
vp23_10.09.14	366	Picture	MorphM8_01_orig.jpg ; MorphM8_00_LOWER.jpg	12550528	0	177	8934	178	0	next	hit	731
vp23_10.09.14	366	Response	2	12559320	8792	1
vp23_10.09.14	367	Picture	MorphM2_08_orig.jpg ; MorphM2_10_LOWER.jpg	12559462	0	1	9289	2	0	next	hit	733
vp23_10.09.14	367	Response	2	12568600	9138	1
vp23_10.09.14	368	Picture	MorphF6_05_orig.jpg ; MorphF6_00_LOWER.jpg	12568751	0	1	13270	2	0	next	incorrect	735
vp23_10.09.14	368	Response	1	12581880	13129	1
vp23_10.09.14	369	Picture	MorphM2_00_orig.jpg ; MorphM2_00_LOWER.jpg	12582021	0	1	7563	2	0	next	incorrect	737
vp23_10.09.14	369	Response	1	12589480	7459	1
vp23_10.09.14	370	Picture	MorphF6_08_orig.jpg ; MorphF6_00_LOWER.jpg	12589584	0	1	10085	3	0	next	incorrect	739
vp23_10.09.14	370	Response	1	12599560	9976	1
vp23_10.09.14	371	Picture	MorphM5_05_orig.jpg ; MorphM5_10_LOWER.jpg	12599669	0	2	8891	3	0	next	incorrect	741
vp23_10.09.14	371	Response	1	12608440	8771	1
vp23_10.09.14	372	Picture	MorphM4_05_orig.jpg ; MorphM4_10_LOWER.jpg	12608560	0	1	7962	2	0	next	hit	743
vp23_10.09.14	372	Response	2	12616440	7880	1
vp23_10.09.14	373	Picture	MorphF7_06_orig.jpg ; MorphF7_00_LOWER.jpg	12616522	0	1	15659	2	0	next	hit	745
vp23_10.09.14	373	Response	2	12632040	15518	1
vp23_10.09.14	374	Picture	MorphM10_07_orig.jpg ; MorphM10_10_LOWER.jpg	12632181	0	1	8987	171	0	next	hit	747
vp23_10.09.14	374	Response	2	12641160	8979	1
vp23_10.09.14	375	Picture	MorphM2_09_orig.jpg ; MorphM2_00_LOWER.jpg	12641168	0	170	15115	352	0	next	hit	749
vp23_10.09.14	375	Response	2	12656280	15112	1
vp23_10.09.14	376	Picture	MorphM1_00_orig.jpg ; MorphM1_10_LOWER.jpg	12656283	0	182	9603	183	0	next	incorrect	751
vp23_10.09.14	376	Response	1	12665799	9516	1
vp23_10.09.14	377	Picture	MorphM10_01_orig.jpg ; MorphM10_10_LOWER.jpg	12665886	0	1	15260	2	0	next	hit	753
vp23_10.09.14	377	Response	2	12681079	15193	1
vp23_10.09.14	378	Picture	MorphF8_06_orig.jpg ; MorphF8_10_LOWER.jpg	12681146	0	1	20303	2	0	next	hit	755
vp23_10.09.14	378	Response	2	12701319	20173	1
vp23_10.09.14	379	Picture	MorphF9_08_orig.jpg ; MorphF9_10_LOWER.jpg	12701449	0	1	5399	177	0	next	hit	757
vp23_10.09.14	379	Response	2	12706839	5390	1
vp23_10.09.14	380	Picture	MorphM1_06_orig.jpg ; MorphM1_10_LOWER.jpg	12706848	0	176	8800	177	0	next	hit	759
vp23_10.09.14	380	Response	2	12715559	8711	1
vp23_10.09.14	381	Picture	MorphF1_00_orig.jpg ; MorphF1_10_LOWER.jpg	12715648	0	1	8095	2	0	next	incorrect	761
vp23_10.09.14	381	Response	1	12723639	7991	1
vp23_10.09.14	382	Picture	MorphM6_05_orig.jpg ; MorphM6_10_LOWER.jpg	12723743	0	1	40738	2	0	next	hit	763
vp23_10.09.14	382	Response	2	12764359	40616	1
vp23_10.09.14	383	Picture	MorphF4_10_orig.jpg ; MorphF4_00_LOWER.jpg	12764481	0	1	6205	167	0	next	hit	765
vp23_10.09.14	383	Response	2	12770678	6197	1
vp23_10.09.14	384	Picture	MorphM7_01_orig.jpg ; MorphM7_00_LOWER.jpg	12770686	0	166	10515	167	0	next	incorrect	767
vp23_10.09.14	384	Response	1	12781078	10392	1
vp23_10.09.14	385	Picture	MorphF7_04_orig.jpg ; MorphF7_00_LOWER.jpg	12781201	0	1	19321	188	0	next	incorrect	769
vp23_10.09.14	385	Response	1	12800518	19317	1
vp23_10.09.14	386	Picture	MorphM8_07_orig.jpg ; MorphM8_10_LOWER.jpg	12800522	0	187	7603	334	0	next	hit	771
vp23_10.09.14	386	Response	2	12808118	7596	1
vp23_10.09.14	387	Picture	MorphF8_09_orig.jpg ; MorphF8_10_LOWER.jpg	12808125	0	147	12320	315	0	next	hit	773
vp23_10.09.14	387	Response	2	12820438	12313	1
vp23_10.09.14	388	Picture	MorphM6_01_orig.jpg ; MorphM6_00_LOWER.jpg	12820445	0	168	9121	372	0	next	incorrect	775
vp23_10.09.14	388	Response	1	12829558	9113	1
vp23_10.09.14	389	Picture	MorphF5_06_orig.jpg ; MorphF5_00_LOWER.jpg	12829566	0	204	10288	205	0	next	incorrect	777
vp23_10.09.14	389	Response	1	12839718	10152	1
vp23_10.09.14	390	Picture	MorphF2_00_orig.jpg ; MorphF2_00_LOWER.jpg	12839854	0	1	10483	2	0	next	incorrect	779
vp23_10.09.14	390	Response	1	12850198	10344	1
vp23_10.09.14	391	Picture	MorphF1_02_orig.jpg ; MorphF1_00_LOWER.jpg	12850337	0	1	8493	2	0	next	incorrect	781
vp23_10.09.14	391	Response	1	12858758	8421	1
vp23_10.09.14	392	Picture	MorphF5_03_orig.jpg ; MorphF5_10_LOWER.jpg	12858830	0	1	7829	2	0	next	incorrect	783
vp23_10.09.14	392	Response	1	12866517	7687	1
vp23_10.09.14	393	Picture	MorphM9_03_orig.jpg ; MorphM9_10_LOWER.jpg	12866659	0	1	9554	2	0	next	incorrect	785
vp23_10.09.14	393	Response	1	12876117	9458	1
vp23_10.09.14	394	Picture	MorphF5_10_orig.jpg ; MorphF5_00_LOWER.jpg	12876213	0	1	10312	173	0	next	incorrect	787
vp23_10.09.14	394	Response	1	12886517	10304	1
vp23_10.09.14	395	Picture	MorphF6_05_orig.jpg ; MorphF6_10_LOWER.jpg	12886525	0	172	9280	353	0	next	incorrect	789
vp23_10.09.14	395	Response	1	12895797	9272	1
vp23_10.09.14	396	Picture	MorphF3_10_orig.jpg ; MorphF3_00_LOWER.jpg	12895805	0	181	10398	182	0	next	incorrect	791
vp23_10.09.14	396	Response	1	12906117	10312	1
vp23_10.09.14	397	Picture	MorphF4_02_orig.jpg ; MorphF4_10_LOWER.jpg	12906203	0	1	16189	2	0	next	incorrect	793
vp23_10.09.14	397	Response	1	12922277	16074	1
vp23_10.09.14	398	Picture	MorphF10_03_orig.jpg ; MorphF10_00_LOWER.jpg	12922392	0	1	6610	160	0	next	incorrect	795
vp23_10.09.14	398	Response	1	12928997	6605	1
vp23_10.09.14	399	Picture	MorphF7_10_orig.jpg ; MorphF7_10_LOWER.jpg	12929002	0	159	8385	160	0	next	hit	797
vp23_10.09.14	399	Response	2	12937237	8235	1
vp23_10.09.14	400	Picture	MorphF4_07_orig.jpg ; MorphF4_00_LOWER.jpg	12937387	0	1	14597	2	0	next	incorrect	799
vp23_10.09.14	400	Response	1	12951877	14490	1
vp23_10.09.14	401	Picture	MorphM9_01_orig.jpg ; MorphM9_10_LOWER.jpg	12951984	0	1	10218	2	0	next	incorrect	801
vp23_10.09.14	401	Response	1	12962117	10133	1
vp23_10.09.14	402	Picture	MorphF2_08_orig.jpg ; MorphF2_00_LOWER.jpg	12962202	0	1	15791	2	0	next	hit	803
vp23_10.09.14	402	Response	2	12977877	15675	1
vp23_10.09.14	403	Picture	MorphF3_00_orig.jpg ; MorphF3_10_LOWER.jpg	12977993	0	1	8891	2	0	next	incorrect	805
vp23_10.09.14	403	Response	1	12986756	8763	1
vp23_10.09.14	404	Picture	MorphM8_03_orig.jpg ; MorphM8_00_LOWER.jpg	12986884	0	1	28397	2	0	next	hit	807
vp23_10.09.14	404	Response	2	13015156	28272	1
vp23_10.09.14	405	Picture	MorphF3_08_orig.jpg ; MorphF3_10_LOWER.jpg	13015281	0	1	16683	172	0	next	incorrect	809
vp23_10.09.14	405	Response	1	13031956	16675	1
vp23_10.09.14	406	Picture	MorphF9_02_orig.jpg ; MorphF9_00_LOWER.jpg	13031964	0	171	29363	172	0	next	hit	811
vp23_10.09.14	406	Response	2	13061236	29272	1
vp23_10.09.14	407	Picture	MorphM3_09_orig.jpg ; MorphM3_10_LOWER.jpg	13061327	0	1	10316	170	0	next	hit	813
vp23_10.09.14	407	Response	2	13071636	10309	1
vp23_10.09.14	408	Picture	MorphF5_07_orig.jpg ; MorphF5_00_LOWER.jpg	13071643	0	169	16888	170	0	next	hit	815
vp23_10.09.14	408	Response	2	13088435	16792	1
vp23_10.09.14	409	Picture	MorphF4_01_orig.jpg ; MorphF4_10_LOWER.jpg	13088531	0	1	7912	184	0	next	hit	817
vp23_10.09.14	409	Response	2	13096435	7904	1
vp23_10.09.14	410	Picture	MorphM6_00_orig.jpg ; MorphM6_00_LOWER.jpg	13096443	0	183	6684	184	0	next	incorrect	819
vp23_10.09.14	410	Response	1	13102995	6552	1
vp23_10.09.14	411	Picture	MorphF8_00_orig.jpg ; MorphF8_10_LOWER.jpg	13103127	0	1	13536	2	0	next	incorrect	821
vp23_10.09.14	411	Response	1	13116595	13468	1
vp23_10.09.14	412	Picture	MorphF9_05_orig.jpg ; MorphF9_00_LOWER.jpg	13116663	0	1	21231	2	0	next	incorrect	823
vp23_10.09.14	412	Response	1	13137795	21132	1
vp23_10.09.14	413	Picture	MorphF2_09_orig.jpg ; MorphF2_00_LOWER.jpg	13137894	0	1	6370	2	0	next	hit	825
vp23_10.09.14	413	Response	2	13144115	6221	1
vp23_10.09.14	414	Picture	MorphM3_05_orig.jpg ; MorphM3_10_LOWER.jpg	13144264	0	1	12474	2	0	next	hit	827
vp23_10.09.14	414	Response	2	13156675	12411	1
vp23_10.09.14	415	Picture	MorphM10_09_orig.jpg ; MorphM10_10_LOWER.jpg	13156738	0	1	19468	173	0	next	hit	829
vp23_10.09.14	415	Response	2	13176195	19457	1
vp23_10.09.14	416	Picture	MorphF7_08_orig.jpg ; MorphF7_00_LOWER.jpg	13176206	0	172	22156	349	0	next	hit	831
vp23_10.09.14	416	Response	2	13198354	22148	1
vp23_10.09.14	417	Picture	MorphF3_02_orig.jpg ; MorphF3_10_LOWER.jpg	13198362	0	177	9199	178	0	next	incorrect	833
vp23_10.09.14	417	Response	1	13207474	9112	1
vp23_10.09.14	418	Picture	MorphM6_10_orig.jpg ; MorphM6_10_LOWER.jpg	13207561	0	1	9120	171	0	next	hit	835
vp23_10.09.14	418	Response	2	13216674	9113	1
vp23_10.09.14	419	Picture	MorphF10_00_orig.jpg ; MorphF10_10_LOWER.jpg	13216681	0	170	13041	171	0	next	hit	837
vp23_10.09.14	419	Response	2	13229634	12953	1
vp23_10.09.14	420	Picture	MorphM2_02_orig.jpg ; MorphM2_00_LOWER.jpg	13229722	0	1	13760	175	0	next	incorrect	839
vp23_10.09.14	420	Response	1	13243474	13752	1
vp23_10.09.14	421	Picture	MorphF4_05_orig.jpg ; MorphF4_00_LOWER.jpg	13243482	0	174	7870	175	0	next	incorrect	841
vp23_10.09.14	421	Response	1	13251234	7752	1
vp23_10.09.14	422	Picture	MorphM5_09_orig.jpg ; MorphM5_00_LOWER.jpg	13251352	0	1	30786	2	0	next	hit	843
vp23_10.09.14	422	Response	2	13282034	30682	1
vp23_10.09.14	423	Picture	MorphM10_08_orig.jpg ; MorphM10_00_LOWER.jpg	13282138	0	1	24283	2	0	next	hit	845
vp23_10.09.14	423	Response	2	13306353	24215	1
vp23_10.09.14	424	Picture	MorphF3_03_orig.jpg ; MorphF3_10_LOWER.jpg	13306421	0	1	9422	2	0	next	incorrect	847
vp23_10.09.14	424	Response	1	13315713	9292	1
vp23_10.09.14	425	Picture	MorphF8_07_orig.jpg ; MorphF8_00_LOWER.jpg	13315843	0	1	17079	174	0	next	incorrect	849
vp23_10.09.14	425	Response	1	13332914	17071	1
vp23_10.09.14	426	Picture	MorphF5_06_orig.jpg ; MorphF5_10_LOWER.jpg	13332922	0	173	8878	359	0	next	incorrect	851
vp23_10.09.14	426	Response	1	13341793	8871	1
vp23_10.09.14	427	Picture	MorphM4_02_orig.jpg ; MorphM4_10_LOWER.jpg	13341800	0	186	10535	187	0	next	incorrect	853
vp23_10.09.14	427	Response	1	13352193	10393	1
vp23_10.09.14	428	Picture	MorphM7_02_orig.jpg ; MorphM7_00_LOWER.jpg	13352335	0	1	21065	169	0	next	incorrect	855
vp23_10.09.14	428	Response	1	13373393	21058	1
vp23_10.09.14	429	Picture	MorphM4_04_orig.jpg ; MorphM4_00_LOWER.jpg	13373400	0	168	9721	169	0	next	hit	857
vp23_10.09.14	429	Response	2	13382993	9593	1
vp23_10.09.14	430	Picture	MorphM1_06_orig.jpg ; MorphM1_00_LOWER.jpg	13383121	0	1	14199	2	0	next	hit	859
vp23_10.09.14	430	Response	2	13397232	14111	1
vp23_10.09.14	431	Picture	MorphM8_10_orig.jpg ; MorphM8_10_LOWER.jpg	13397320	0	1	7829	2	0	next	hit	861
vp23_10.09.14	431	Response	2	13405072	7752	1
vp23_10.09.14	432	Picture	MorphF6_02_orig.jpg ; MorphF6_10_LOWER.jpg	13405149	0	1	15658	3	0	next	incorrect	863
vp23_10.09.14	432	Response	1	13420672	15523	1
vp23_10.09.14	433	Picture	MorphM2_07_orig.jpg ; MorphM2_00_LOWER.jpg	13420807	0	2	20967	3	0	next	hit	865
vp23_10.09.14	433	Response	2	13441632	20825	1
vp23_10.09.14	434	Picture	MorphM5_06_orig.jpg ; MorphM5_00_LOWER.jpg	13441774	0	1	17865	184	0	next	hit	867
vp23_10.09.14	434	Response	2	13459632	17858	1
vp23_10.09.14	435	Picture	MorphM4_08_orig.jpg ; MorphM4_10_LOWER.jpg	13459639	0	183	20883	184	0	next	hit	869
vp23_10.09.14	435	Response	2	13480432	20793	1
vp23_10.09.14	436	Picture	MorphF9_06_orig.jpg ; MorphF9_00_LOWER.jpg	13480522	0	1	8492	3	0	next	hit	871
vp23_10.09.14	436	Response	2	13488912	8390	1
vp23_10.09.14	437	Picture	MorphF8_04_orig.jpg ; MorphF8_00_LOWER.jpg	13489014	0	2	6225	148	0	next	incorrect	873
vp23_10.09.14	437	Response	1	13495232	6218	1
vp23_10.09.14	438	Picture	MorphF3_01_orig.jpg ; MorphF3_00_LOWER.jpg	13495239	0	146	6080	316	0	next	incorrect	875
vp23_10.09.14	438	Response	1	13501312	6073	1
vp23_10.09.14	439	Picture	MorphF10_06_orig.jpg ; MorphF10_10_LOWER.jpg	13501319	0	170	11581	171	0	next	hit	877
vp23_10.09.14	439	Response	2	13512831	11512	1
vp23_10.09.14	440	Picture	MorphF7_10_orig.jpg ; MorphF7_00_LOWER.jpg	13512900	0	1	9820	2	0	next	hit	879
vp23_10.09.14	440	Response	2	13522591	9691	1
vp23_10.09.14	441	Picture	MorphM6_03_orig.jpg ; MorphM6_00_LOWER.jpg	13522720	0	1	24814	3	0	next	incorrect	881
vp23_10.09.14	441	Response	1	13547471	24751	1
vp23_10.09.14	442	Picture	MorphM1_08_orig.jpg ; MorphM1_10_LOWER.jpg	13547534	0	2	10425	194	0	next	hit	883
vp23_10.09.14	442	Response	2	13557951	10417	1
vp23_10.09.14	443	Picture	MorphM10_01_orig.jpg ; MorphM10_10_UPPER.jpg	13557959	0	192	8817	193	0	next	hit	885
vp23_10.09.14	443	Response	2	13566671	8712	1
vp23_10.09.14	444	Picture	MorphM8_02_orig.jpg ; MorphM8_10_UPPER.jpg	13566776	0	1	11343	204	0	next	hit	887
vp23_10.09.14	444	Response	2	13578111	11335	1
vp23_10.09.14	445	Picture	MorphM3_02_orig.jpg ; MorphM3_10_UPPER.jpg	13578119	0	203	24720	367	0	next	hit	889
vp23_10.09.14	445	Response	2	13602831	24712	1
vp23_10.09.14	446	Picture	MorphF5_09_orig.jpg ; MorphF5_10_UPPER.jpg	13602839	0	164	40880	320	0	next	incorrect	891
vp23_10.09.14	446	Response	1	13643710	40871	1
vp23_10.09.14	447	Picture	MorphM2_08_orig.jpg ; MorphM2_10_UPPER.jpg	13643719	0	156	9919	345	0	next	hit	893
vp23_10.09.14	447	Response	2	13653630	9911	1
vp23_10.09.14	448	Picture	MorphF10_04_orig.jpg ; MorphF10_10_UPPER.jpg	13653638	0	189	10240	356	0	next	hit	895
vp23_10.09.14	448	Response	2	13663870	10232	1
vp23_10.09.14	449	Picture	MorphF1_05_orig.jpg ; MorphF1_00_UPPER.jpg	13663878	0	167	11843	168	0	next	incorrect	897
vp23_10.09.14	449	Response	1	13675630	11752	1
vp23_10.09.14	450	Picture	MorphF4_07_orig.jpg ; MorphF4_10_UPPER.jpg	13675721	0	1	9277	147	0	next	hit	899
vp23_10.09.14	450	Response	2	13684990	9269	1
vp23_10.09.14	451	Picture	MorphF3_03_orig.jpg ; MorphF3_00_UPPER.jpg	13684998	0	146	7443	147	0	next	incorrect	901
vp23_10.09.14	451	Response	1	13692350	7352	1
vp23_10.09.14	452	Picture	MorphF5_06_orig.jpg ; MorphF5_00_UPPER.jpg	13692441	0	1	7033	2	0	next	incorrect	903
vp23_10.09.14	452	Response	1	13699390	6949	1
vp23_10.09.14	453	Picture	MorphF3_06_orig.jpg ; MorphF3_00_UPPER.jpg	13699474	0	1	6370	2	0	next	incorrect	905
vp23_10.09.14	453	Response	1	13705710	6236	1
vp23_10.09.14	454	Picture	MorphM1_07_orig.jpg ; MorphM1_00_UPPER.jpg	13705844	0	1	6594	175	0	next	incorrect	907
vp23_10.09.14	454	Response	1	13712430	6586	1
vp23_10.09.14	455	Picture	MorphF6_08_orig.jpg ; MorphF6_10_UPPER.jpg	13712438	0	174	11320	175	0	next	hit	909
vp23_10.09.14	455	Response	2	13723629	11191	1
vp23_10.09.14	456	Picture	MorphF9_08_orig.jpg ; MorphF9_10_UPPER.jpg	13723758	0	1	4999	178	0	next	hit	911
vp23_10.09.14	456	Response	2	13728749	4991	1
vp23_10.09.14	457	Picture	MorphM1_02_orig.jpg ; MorphM1_10_UPPER.jpg	13728757	0	177	10261	178	0	next	hit	913
vp23_10.09.14	457	Response	2	13738909	10152	1
vp23_10.09.14	458	Picture	MorphF8_08_orig.jpg ; MorphF8_00_UPPER.jpg	13739018	0	1	9422	2	0	next	incorrect	915
vp23_10.09.14	458	Response	1	13748349	9331	1
vp23_10.09.14	459	Picture	MorphF2_00_orig.jpg ; MorphF2_00_UPPER.jpg	13748440	0	1	11918	160	0	next	incorrect	917
vp23_10.09.14	459	Response	1	13760349	11909	1
vp23_10.09.14	460	Picture	MorphM9_03_orig.jpg ; MorphM9_10_UPPER.jpg	13760358	0	159	15152	160	0	next	hit	919
vp23_10.09.14	460	Response	2	13775389	15031	1
vp23_10.09.14	461	Picture	MorphM4_03_orig.jpg ; MorphM4_00_UPPER.jpg	13775510	0	1	9024	2	0	next	incorrect	921
vp23_10.09.14	461	Response	1	13784429	8919	1
vp23_10.09.14	462	Picture	MorphM8_08_orig.jpg ; MorphM8_10_UPPER.jpg	13784534	0	1	10483	2	0	next	hit	923
vp23_10.09.14	462	Response	2	13794909	10375	1
vp23_10.09.14	463	Picture	MorphM2_06_orig.jpg ; MorphM2_00_UPPER.jpg	13795017	0	1	14995	2	0	next	incorrect	925
vp23_10.09.14	463	Response	1	13809869	14852	1
vp23_10.09.14	464	Picture	MorphF5_08_orig.jpg ; MorphF5_10_UPPER.jpg	13810012	0	1	6104	2	0	next	incorrect	927
vp23_10.09.14	464	Response	1	13816029	6017	1
vp23_10.09.14	465	Picture	MorphM4_05_orig.jpg ; MorphM4_00_UPPER.jpg	13816116	0	1	9422	2	0	next	incorrect	929
vp23_10.09.14	465	Response	1	13825468	9352	1
vp23_10.09.14	466	Picture	MorphM8_04_orig.jpg ; MorphM8_10_UPPER.jpg	13825538	0	1	12871	3	0	next	hit	931
vp23_10.09.14	466	Response	2	13838348	12810	1
vp23_10.09.14	467	Picture	MorphM3_01_orig.jpg ; MorphM3_10_UPPER.jpg	13838409	0	2	23488	3	0	next	hit	933
vp23_10.09.14	467	Response	2	13861788	23379	1
vp23_10.09.14	468	Picture	MorphM6_07_orig.jpg ; MorphM6_00_UPPER.jpg	13861897	0	1	8360	2	0	next	incorrect	935
vp23_10.09.14	468	Response	1	13870188	8291	1
vp23_10.09.14	469	Picture	MorphF1_03_orig.jpg ; MorphF1_00_UPPER.jpg	13870257	0	1	6635	2	0	next	incorrect	937
vp23_10.09.14	469	Response	1	13876748	6491	1
vp23_10.09.14	470	Picture	MorphM6_10_orig.jpg ; MorphM6_10_UPPER.jpg	13876892	0	1	8345	150	0	next	hit	939
vp23_10.09.14	470	Response	2	13885228	8336	1
vp23_10.09.14	471	Picture	MorphF3_09_orig.jpg ; MorphF3_10_UPPER.jpg	13885237	0	149	20052	151	0	next	incorrect	941
vp23_10.09.14	471	Response	1	13905148	19911	1
vp23_10.09.14	472	Picture	MorphM2_03_orig.jpg ; MorphM2_10_UPPER.jpg	13905289	0	2	27548	190	0	next	hit	943
vp23_10.09.14	472	Response	2	13932828	27539	1
vp23_10.09.14	473	Picture	MorphF7_00_orig.jpg ; MorphF7_00_UPPER.jpg	13932837	0	188	7839	366	0	next	incorrect	945
vp23_10.09.14	473	Response	1	13940667	7830	1
vp23_10.09.14	474	Picture	MorphF1_09_orig.jpg ; MorphF1_10_UPPER.jpg	13940676	0	178	10394	180	0	next	hit	947
vp23_10.09.14	474	Response	2	13950987	10311	1
vp23_10.09.14	475	Picture	MorphM8_06_orig.jpg ; MorphM8_10_UPPER.jpg	13951070	0	2	14730	3	0	next	hit	949
vp23_10.09.14	475	Response	2	13965707	14637	1
vp23_10.09.14	476	Picture	MorphM5_00_orig.jpg ; MorphM5_10_UPPER.jpg	13965800	0	1	14730	2	0	next	hit	951
vp23_10.09.14	476	Response	2	13980427	14627	1
vp23_10.09.14	477	Picture	MorphF8_09_orig.jpg ; MorphF8_10_UPPER.jpg	13980530	0	1	6065	173	0	next	hit	953
vp23_10.09.14	477	Response	2	13986587	6057	1
vp23_10.09.14	478	Picture	MorphF2_09_orig.jpg ; MorphF2_10_UPPER.jpg	13986595	0	172	4948	174	0	next	hit	955
vp23_10.09.14	478	Response	2	13991467	4872	1
vp23_10.09.14	479	Picture	MorphM1_02_orig.jpg ; MorphM1_00_UPPER.jpg	13991543	0	2	8360	4	0	next	incorrect	957
vp23_10.09.14	479	Response	1	13999787	8244	1
vp23_10.09.14	480	Picture	MorphM2_00_orig.jpg ; MorphM2_10_UPPER.jpg	13999903	0	2	11147	3	0	next	hit	959
vp23_10.09.14	480	Response	2	14010907	11004	1
vp23_10.09.14	481	Picture	MorphF2_03_orig.jpg ; MorphF2_10_UPPER.jpg	14011050	0	1	6237	2	0	next	hit	961
vp23_10.09.14	481	Response	2	14017147	6097	1
vp23_10.09.14	482	Picture	MorphM3_08_orig.jpg ; MorphM3_00_UPPER.jpg	14017287	0	1	9687	2	0	next	incorrect	963
vp23_10.09.14	482	Response	1	14026827	9540	1
vp23_10.09.14	483	Picture	MorphF9_05_orig.jpg ; MorphF9_10_UPPER.jpg	14026974	0	1	32581	198	0	next	hit	965
vp23_10.09.14	483	Response	2	14059547	32573	1
vp23_10.09.14	484	Picture	MorphF4_06_orig.jpg ; MorphF4_00_UPPER.jpg	14059555	0	197	9750	198	0	next	incorrect	967
vp23_10.09.14	484	Response	1	14069225	9670	2
vp23_10.09.14	485	Picture	MorphM4_07_orig.jpg ; MorphM4_00_UPPER.jpg	14069305	0	1	6488	149	0	next	incorrect	969
vp23_10.09.14	485	Response	1	14075786	6481	1
vp23_10.09.14	486	Picture	MorphM3_08_orig.jpg ; MorphM3_10_UPPER.jpg	14075793	0	148	8374	149	0	next	hit	971
vp23_10.09.14	486	Response	2	14084106	8313	1
vp23_10.09.14	487	Picture	MorphF10_10_orig.jpg ; MorphF10_10_UPPER.jpg	14084167	0	1	8186	176	0	next	hit	973
vp23_10.09.14	487	Response	2	14092346	8179	1
vp23_10.09.14	488	Picture	MorphF2_04_orig.jpg ; MorphF2_10_UPPER.jpg	14092353	0	175	6013	176	0	next	hit	975
vp23_10.09.14	488	Response	2	14098266	5913	1
vp23_10.09.14	489	Picture	MorphF1_08_orig.jpg ; MorphF1_00_UPPER.jpg	14098366	0	1	5827	146	0	next	incorrect	977
vp23_10.09.14	489	Response	1	14104186	5820	1
vp23_10.09.14	490	Picture	MorphM6_03_orig.jpg ; MorphM6_00_UPPER.jpg	14104193	0	145	74455	146	0	next	incorrect	979
vp23_10.09.14	490	Response	1	14178585	74392	1
vp23_10.09.14	491	Picture	MorphF9_10_orig.jpg ; MorphF9_10_UPPER.jpg	14178648	0	1	8626	2	0	next	hit	981
vp23_10.09.14	491	Response	2	14187145	8497	1
vp23_10.09.14	492	Picture	MorphM10_05_orig.jpg ; MorphM10_10_UPPER.jpg	14187274	0	1	7033	2	0	next	hit	983
vp23_10.09.14	492	Response	2	14194185	6911	1
vp23_10.09.14	493	Picture	MorphM3_09_orig.jpg ; MorphM3_00_UPPER.jpg	14194307	0	1	55335	2	0	next	incorrect	985
vp23_10.09.14	493	Response	1	14249545	55238	1
vp23_10.09.14	494	Picture	MorphF4_05_orig.jpg ; MorphF4_10_UPPER.jpg	14249642	0	1	41003	3	0	next	hit	987
vp23_10.09.14	494	Response	2	14290504	40862	1
vp23_10.09.14	495	Picture	MorphF6_02_orig.jpg ; MorphF6_10_UPPER.jpg	14290645	0	2	15627	168	0	next	incorrect	989
vp23_10.09.14	495	Response	1	14306264	15619	1
vp23_10.09.14	496	Picture	MorphM5_06_orig.jpg ; MorphM5_10_UPPER.jpg	14306272	0	166	13120	349	0	next	hit	991
vp23_10.09.14	496	Response	2	14319384	13112	1
vp23_10.09.14	497	Picture	MorphF6_04_orig.jpg ; MorphF6_00_UPPER.jpg	14319392	0	183	9869	184	0	next	incorrect	993
vp23_10.09.14	497	Response	1	14329144	9752	1
vp23_10.09.14	498	Picture	MorphF3_05_orig.jpg ; MorphF3_10_UPPER.jpg	14329261	0	1	10483	2	0	next	incorrect	995
vp23_10.09.14	498	Response	1	14339624	10363	1
vp23_10.09.14	499	Picture	MorphM8_07_orig.jpg ; MorphM8_00_UPPER.jpg	14339744	0	1	24019	2	0	next	hit	997
vp23_10.09.14	499	Response	2	14363623	23879	1
vp23_10.09.14	500	Picture	MorphF6_02_orig.jpg ; MorphF6_00_UPPER.jpg	14363763	0	1	14862	2	0	next	incorrect	999
vp23_10.09.14	500	Response	1	14378503	14740	1
vp23_10.09.14	501	Picture	MorphF3_04_orig.jpg ; MorphF3_00_UPPER.jpg	14378625	0	1	11412	2	0	next	incorrect	1001
vp23_10.09.14	501	Response	1	14389943	11318	1
vp23_10.09.14	502	Picture	MorphM7_00_orig.jpg ; MorphM7_10_UPPER.jpg	14390037	0	1	9023	2	0	next	hit	1003
vp23_10.09.14	502	Response	2	14398983	8946	1
vp23_10.09.14	503	Picture	MorphM9_06_orig.jpg ; MorphM9_10_UPPER.jpg	14399060	0	1	9024	2	0	next	hit	1005
vp23_10.09.14	503	Response	2	14407943	8883	1
vp23_10.09.14	504	Picture	MorphF5_01_orig.jpg ; MorphF5_00_UPPER.jpg	14408084	0	1	58785	2	0	next	incorrect	1007
vp23_10.09.14	504	Response	1	14466742	58658	1
vp23_10.09.14	505	Picture	MorphM4_03_orig.jpg ; MorphM4_10_UPPER.jpg	14466869	0	1	10601	150	0	next	incorrect	1009
vp23_10.09.14	505	Response	1	14477462	10593	1
vp23_10.09.14	506	Picture	MorphF2_05_orig.jpg ; MorphF2_10_UPPER.jpg	14477470	0	149	8880	309	0	next	hit	1011
vp23_10.09.14	506	Response	2	14486342	8872	2
vp23_10.09.14	507	Picture	MorphM9_07_orig.jpg ; MorphM9_10_UPPER.jpg	14486350	0	160	7439	312	0	next	hit	1013
vp23_10.09.14	507	Response	2	14493782	7432	1
vp23_10.09.14	508	Picture	MorphM1_09_orig.jpg ; MorphM1_10_UPPER.jpg	14493789	0	152	18401	348	0	next	incorrect	1015
vp23_10.09.14	508	Response	1	14512182	18393	1
vp23_10.09.14	509	Picture	MorphF7_01_orig.jpg ; MorphF7_10_UPPER.jpg	14512190	0	196	18640	197	0	next	hit	1017
vp23_10.09.14	509	Response	2	14530742	18552	1
vp23_10.09.14	510	Picture	MorphM5_01_orig.jpg ; MorphM5_10_UPPER.jpg	14530830	0	1	34236	2	0	next	hit	1019
vp23_10.09.14	510	Response	2	14564982	34152	1
vp23_10.09.14	511	Picture	MorphF1_05_orig.jpg ; MorphF1_10_UPPER.jpg	14565066	0	1	29459	2	0	next	incorrect	1021
vp23_10.09.14	511	Response	1	14594421	29355	1
vp23_10.09.14	512	Picture	MorphF5_03_orig.jpg ; MorphF5_00_UPPER.jpg	14594525	0	1	7697	2	0	next	incorrect	1023
vp23_10.09.14	512	Response	1	14602101	7576	1
vp23_10.09.14	513	Picture	MorphF9_06_orig.jpg ; MorphF9_00_UPPER.jpg	14602222	0	1	22293	2	0	next	incorrect	1025
vp23_10.09.14	513	Response	1	14624421	22199	1
vp23_10.09.14	514	Picture	MorphM5_07_orig.jpg ; MorphM5_10_UPPER.jpg	14624515	0	1	14553	179	0	next	hit	1027
vp23_10.09.14	514	Response	2	14639061	14546	1
vp23_10.09.14	515	Picture	MorphM1_01_orig.jpg ; MorphM1_10_UPPER.jpg	14639068	0	178	5617	179	0	next	hit	1029
vp23_10.09.14	515	Response	2	14644581	5513	1
vp23_10.09.14	516	Picture	MorphF7_06_orig.jpg ; MorphF7_00_UPPER.jpg	14644685	0	1	11103	179	0	next	incorrect	1031
vp23_10.09.14	516	Response	1	14655781	11096	1
vp23_10.09.14	517	Picture	MorphF3_01_orig.jpg ; MorphF3_00_UPPER.jpg	14655788	0	178	48161	364	0	next	incorrect	1033
vp23_10.09.14	517	Response	1	14703940	48152	1
vp23_10.09.14	518	Picture	MorphM9_08_orig.jpg ; MorphM9_00_UPPER.jpg	14703949	0	186	14078	360	0	next	hit	1035
vp23_10.09.14	518	Response	2	14718020	14071	1
vp23_10.09.14	519	Picture	MorphM6_02_orig.jpg ; MorphM6_00_UPPER.jpg	14718027	0	174	8135	175	0	next	hit	1037
vp23_10.09.14	519	Response	2	14726100	8073	1
vp23_10.09.14	520	Picture	MorphM5_08_orig.jpg ; MorphM5_10_UPPER.jpg	14726162	0	1	11785	160	0	next	hit	1039
vp23_10.09.14	520	Response	2	14737940	11778	1
vp23_10.09.14	521	Picture	MorphM4_04_orig.jpg ; MorphM4_10_UPPER.jpg	14737947	0	159	13693	160	0	next	hit	1041
vp23_10.09.14	521	Response	2	14751540	13593	1
vp23_10.09.14	522	Picture	MorphF5_01_orig.jpg ; MorphF5_10_UPPER.jpg	14751640	0	1	12607	2	0	next	hit	1043
vp23_10.09.14	522	Response	2	14764180	12540	1
vp23_10.09.14	523	Picture	MorphM1_09_orig.jpg ; MorphM1_00_UPPER.jpg	14764247	0	1	18047	2	0	next	hit	1045
vp23_10.09.14	523	Response	2	14782179	17932	1
vp23_10.09.14	524	Picture	MorphM2_06_orig.jpg ; MorphM2_10_UPPER.jpg	14782294	0	1	28613	184	0	next	hit	1047
vp23_10.09.14	524	Response	2	14810899	28605	1
vp23_10.09.14	525	Picture	MorphF7_07_orig.jpg ; MorphF7_10_UPPER.jpg	14810907	0	183	6880	386	0	next	hit	1049
vp23_10.09.14	525	Response	2	14817779	6872	1
vp23_10.09.14	526	Picture	MorphM7_09_orig.jpg ; MorphM7_00_UPPER.jpg	14817787	0	203	24752	204	0	next	hit	1051
vp23_10.09.14	526	Response	2	14842419	24632	1
vp23_10.09.14	527	Picture	MorphM1_10_orig.jpg ; MorphM1_00_UPPER.jpg	14842539	0	1	5407	168	0	next	hit	1053
vp23_10.09.14	527	Response	2	14847939	5400	1
vp23_10.09.14	528	Picture	MorphF3_01_orig.jpg ; MorphF3_10_UPPER.jpg	14847946	0	167	8640	319	0	next	hit	1055
vp23_10.09.14	528	Response	2	14856579	8633	1
vp23_10.09.14	529	Picture	MorphM2_02_orig.jpg ; MorphM2_10_UPPER.jpg	14856586	0	152	11280	304	0	next	incorrect	1057
vp23_10.09.14	529	Response	1	14867859	11273	1
vp23_10.09.14	530	Picture	MorphF6_03_orig.jpg ; MorphF6_00_UPPER.jpg	14867866	0	152	11695	154	0	next	incorrect	1059
vp23_10.09.14	530	Response	1	14879458	11592	1
vp23_10.09.14	531	Picture	MorphF2_07_orig.jpg ; MorphF2_00_UPPER.jpg	14879561	0	2	13005	3	0	next	hit	1061
vp23_10.09.14	531	Response	2	14892418	12857	1
vp23_10.09.14	532	Picture	MorphF5_02_orig.jpg ; MorphF5_10_UPPER.jpg	14892566	0	1	17516	2	0	next	hit	1063
vp23_10.09.14	532	Response	2	14909938	17372	1
vp23_10.09.14	533	Picture	MorphM9_10_orig.jpg ; MorphM9_10_UPPER.jpg	14910082	0	1	60739	172	0	next	hit	1065
vp23_10.09.14	533	Response	2	14970818	60736	1
vp23_10.09.14	534	Picture	MorphF9_05_orig.jpg ; MorphF9_00_UPPER.jpg	14970821	0	171	17686	172	0	next	incorrect	1067
vp23_10.09.14	534	Response	1	14988417	17596	1
vp23_10.09.14	535	Picture	MorphF3_02_orig.jpg ; MorphF3_10_UPPER.jpg	14988507	0	1	22028	2	0	next	incorrect	1069
vp23_10.09.14	535	Response	1	15010417	21910	1
vp23_10.09.14	536	Picture	MorphM6_02_orig.jpg ; MorphM6_10_UPPER.jpg	15010535	0	1	14464	2	0	next	hit	1071
vp23_10.09.14	536	Response	2	15024897	14362	1
vp23_10.09.14	537	Picture	MorphM10_03_orig.jpg ; MorphM10_00_UPPER.jpg	15024999	0	1	13403	2	0	next	incorrect	1073
vp23_10.09.14	537	Response	1	15038257	13258	1
vp23_10.09.14	538	Picture	MorphM7_07_orig.jpg ; MorphM7_10_UPPER.jpg	15038402	0	1	15127	2	0	next	hit	1075
vp23_10.09.14	538	Response	2	15053457	15055	1
vp23_10.09.14	539	Picture	MorphM9_04_orig.jpg ; MorphM9_00_UPPER.jpg	15053529	0	1	21099	2	0	next	incorrect	1077
vp23_10.09.14	539	Response	1	15074497	20968	1
vp23_10.09.14	540	Picture	MorphM2_09_orig.jpg ; MorphM2_00_UPPER.jpg	15074628	0	1	30123	2	0	next	incorrect	1079
vp23_10.09.14	540	Response	1	15104656	30028	1
vp23_10.09.14	541	Picture	MorphM6_00_orig.jpg ; MorphM6_00_UPPER.jpg	15104751	0	1	31033	153	0	next	hit	1081
vp23_10.09.14	541	Response	2	15135776	31025	1
vp23_10.09.14	542	Picture	MorphF8_03_orig.jpg ; MorphF8_00_UPPER.jpg	15135784	0	152	59467	153	0	next	incorrect	1083
vp23_10.09.14	542	Response	1	15195135	59351	1
vp23_10.09.14	543	Picture	MorphM1_07_orig.jpg ; MorphM1_10_UPPER.jpg	15195251	0	1	10051	169	0	next	hit	1085
vp23_10.09.14	543	Response	2	15205295	10044	1
vp23_10.09.14	544	Picture	MorphF1_07_orig.jpg ; MorphF1_00_UPPER.jpg	15205302	0	168	9681	342	0	next	incorrect	1087
vp23_10.09.14	544	Response	1	15214975	9673	1
vp23_10.09.14	545	Picture	MorphM10_05_orig.jpg ; MorphM10_00_UPPER.jpg	15214983	0	174	26559	329	0	next	hit	1089
vp23_10.09.14	545	Response	2	15241535	26552	1
vp23_10.09.14	546	Picture	MorphM6_01_orig.jpg ; MorphM6_00_UPPER.jpg	15241542	0	155	9522	342	0	next	incorrect	1091
vp23_10.09.14	546	Response	1	15251055	9513	1
vp23_10.09.14	547	Picture	MorphM5_02_orig.jpg ; MorphM5_00_UPPER.jpg	15251064	0	187	54194	188	0	next	incorrect	1093
vp23_10.09.14	547	Response	1	15305134	54070	1
vp23_10.09.14	548	Picture	MorphM3_00_orig.jpg ; MorphM3_00_UPPER.jpg	15305258	0	1	25324	156	0	next	incorrect	1095
vp23_10.09.14	548	Response	1	15330574	25316	1
vp23_10.09.14	549	Picture	MorphF6_00_orig.jpg ; MorphF6_00_UPPER.jpg	15330582	0	155	8382	156	0	next	incorrect	1097
vp23_10.09.14	549	Response	1	15338894	8312	1
vp23_10.09.14	550	Picture	MorphM1_03_orig.jpg ; MorphM1_00_UPPER.jpg	15338964	0	1	16189	2	0	next	incorrect	1099
vp23_10.09.14	550	Response	1	15355054	16090	1
vp23_10.09.14	551	Picture	MorphM7_03_orig.jpg ; MorphM7_00_UPPER.jpg	15355153	0	1	29028	167	0	next	incorrect	1101
vp23_10.09.14	551	Response	1	15384174	29021	1
vp23_10.09.14	552	Picture	MorphM9_05_orig.jpg ; MorphM9_00_UPPER.jpg	15384181	0	166	16317	337	0	next	incorrect	1103
vp23_10.09.14	552	Response	1	15400494	16313	1
vp23_10.09.14	553	Picture	MorphM10_08_orig.jpg ; MorphM10_10_UPPER.jpg	15400498	0	171	7843	329	0	next	hit	1105
vp23_10.09.14	553	Response	2	15408333	7835	1
vp23_10.09.14	554	Picture	MorphF1_00_orig.jpg ; MorphF1_00_UPPER.jpg	15408341	0	158	27094	159	0	next	incorrect	1107
vp23_10.09.14	554	Response	1	15435293	26952	1
vp23_10.09.14	555	Picture	MorphF7_00_orig.jpg ; MorphF7_10_UPPER.jpg	15435435	0	1	11545	2	0	next	incorrect	1109
vp23_10.09.14	555	Response	1	15446893	11458	1
vp23_10.09.14	556	Picture	MorphF8_01_orig.jpg ; MorphF8_10_UPPER.jpg	15446980	0	1	33175	2	0	next	incorrect	1111
vp23_10.09.14	556	Response	1	15480013	33033	1
vp23_10.09.14	557	Picture	MorphM6_00_orig.jpg ; MorphM6_10_UPPER.jpg	15480155	0	1	13137	2	0	next	hit	1113
vp23_10.09.14	557	Response	2	15493213	13058	1
vp23_10.09.14	558	Picture	MorphF5_00_orig.jpg ; MorphF5_10_UPPER.jpg	15493292	0	1	9289	2	0	next	hit	1115
vp23_10.09.14	558	Response	2	15502493	9201	1
vp23_10.09.14	559	Picture	MorphF1_10_orig.jpg ; MorphF1_10_UPPER.jpg	15502581	0	1	27468	2	0	next	incorrect	1117
vp23_10.09.14	559	Response	1	15529932	27351	1
vp23_10.09.14	560	Picture	MorphF3_00_orig.jpg ; MorphF3_10_UPPER.jpg	15530049	0	1	10851	165	0	next	incorrect	1119
vp23_10.09.14	560	Response	1	15540892	10843	1
vp23_10.09.14	561	Picture	MorphM8_05_orig.jpg ; MorphM8_10_UPPER.jpg	15540900	0	164	17547	165	0	next	hit	1121
vp23_10.09.14	561	Response	2	15558332	17432	1
vp23_10.09.14	562	Picture	MorphF10_04_orig.jpg ; MorphF10_00_UPPER.jpg	15558447	0	1	20833	2	0	next	incorrect	1123
vp23_10.09.14	562	Response	1	15579212	20765	1
vp23_10.09.14	563	Picture	MorphF9_02_orig.jpg ; MorphF9_10_UPPER.jpg	15579280	0	1	55336	2	0	next	incorrect	1125
vp23_10.09.14	563	Response	1	15634491	55211	1
vp23_10.09.14	564	Picture	MorphM2_07_orig.jpg ; MorphM2_10_UPPER.jpg	15634616	0	1	35403	162	0	next	incorrect	1127
vp23_10.09.14	564	Response	1	15670011	35395	1
vp23_10.09.14	565	Picture	MorphF3_07_orig.jpg ; MorphF3_10_UPPER.jpg	15670019	0	161	11680	319	0	next	incorrect	1129
vp23_10.09.14	565	Response	1	15681691	11672	1
vp23_10.09.14	566	Picture	MorphF4_06_orig.jpg ; MorphF4_10_UPPER.jpg	15681699	0	158	10640	160	0	next	hit	1131
vp23_10.09.14	566	Response	2	15692251	10552	1
vp23_10.09.14	567	Picture	MorphM3_03_orig.jpg ; MorphM3_00_UPPER.jpg	15692339	0	2	9422	3	0	next	hit	1133
vp23_10.09.14	567	Response	2	15701691	9352	1
vp23_10.09.14	568	Picture	MorphM8_01_orig.jpg ; MorphM8_00_UPPER.jpg	15701761	0	1	16057	2	0	next	hit	1135
vp23_10.09.14	568	Response	2	15717691	15930	1
vp23_10.09.14	569	Picture	MorphF5_04_orig.jpg ; MorphF5_10_UPPER.jpg	15717818	0	1	18577	2	0	next	hit	1137
vp23_10.09.14	569	Response	2	15736331	18513	1
vp23_10.09.14	570	Picture	MorphF6_06_orig.jpg ; MorphF6_00_UPPER.jpg	15736395	0	1	17782	2	0	next	incorrect	1139
vp23_10.09.14	570	Response	1	15754090	17695	1
vp23_10.09.14	571	Picture	MorphF1_06_orig.jpg ; MorphF1_00_UPPER.jpg	15754177	0	1	16322	2	0	next	incorrect	1141
vp23_10.09.14	571	Response	1	15770410	16233	1
vp23_10.09.14	572	Picture	MorphM4_02_orig.jpg ; MorphM4_10_UPPER.jpg	15770499	0	1	9518	171	0	next	incorrect	1143
vp23_10.09.14	572	Response	1	15780010	9511	1
vp23_10.09.14	573	Picture	MorphM5_01_orig.jpg ; MorphM5_00_UPPER.jpg	15780017	0	170	10387	171	0	next	incorrect	1145
vp23_10.09.14	573	Response	1	15790330	10313	1
vp23_10.09.14	574	Picture	MorphF7_05_orig.jpg ; MorphF7_10_UPPER.jpg	15790404	0	1	51752	2	0	next	incorrect	1147
vp23_10.09.14	574	Response	1	15842089	51685	1
vp23_10.09.14	575	Picture	MorphM4_07_orig.jpg ; MorphM4_10_UPPER.jpg	15842156	0	1	18661	184	0	next	hit	1149
vp23_10.09.14	575	Response	2	15860809	18653	1
vp23_10.09.14	576	Picture	MorphM8_02_orig.jpg ; MorphM8_00_UPPER.jpg	15860817	0	183	15841	184	0	next	hit	1151
vp23_10.09.14	576	Response	2	15876569	15752	1
vp23_10.09.14	577	Picture	MorphF4_08_orig.jpg ; MorphF4_00_UPPER.jpg	15876658	0	1	19639	2	0	next	incorrect	1153
vp23_10.09.14	577	Response	1	15896169	19511	1
vp23_10.09.14	578	Picture	MorphM9_00_orig.jpg ; MorphM9_00_UPPER.jpg	15896297	0	1	11943	2	0	next	incorrect	1155
vp23_10.09.14	578	Response	1	15908169	11872	1
vp23_10.09.14	579	Picture	MorphM6_08_orig.jpg ; MorphM6_00_UPPER.jpg	15908240	0	1	20037	2	0	next	incorrect	1157
vp23_10.09.14	579	Response	1	15928169	19929	1
vp23_10.09.14	580	Picture	MorphF8_04_orig.jpg ; MorphF8_00_UPPER.jpg	15928277	0	1	11147	2	0	next	incorrect	1159
vp23_10.09.14	580	Response	1	15939288	11011	1
vp23_10.09.14	581	Picture	MorphM7_01_orig.jpg ; MorphM7_10_UPPER.jpg	15939424	0	1	26512	162	0	next	incorrect	1161
vp23_10.09.14	581	Response	1	15965928	26504	1
vp23_10.09.14	582	Picture	MorphM8_09_orig.jpg ; MorphM8_10_UPPER.jpg	15965936	0	161	26965	163	0	next	hit	1163
vp23_10.09.14	582	Response	2	15992808	26872	1
vp23_10.09.14	583	Picture	MorphF3_05_orig.jpg ; MorphF3_00_UPPER.jpg	15992901	0	2	34767	4	0	next	hit	1165
vp23_10.09.14	583	Response	2	16027528	34627	1
vp23_10.09.14	584	Picture	MorphF8_06_orig.jpg ; MorphF8_00_UPPER.jpg	16027668	0	2	22825	3	0	next	incorrect	1167
vp23_10.09.14	584	Response	1	16050407	22739	1
vp23_10.09.14	585	Picture	MorphM9_08_orig.jpg ; MorphM9_10_UPPER.jpg	16050493	0	1	14464	2	0	next	hit	1169
vp23_10.09.14	585	Response	2	16064807	14314	1
vp23_10.09.14	586	Picture	MorphF5_10_orig.jpg ; MorphF5_10_UPPER.jpg	16064957	0	1	10179	173	0	next	hit	1171
vp23_10.09.14	586	Response	2	16075127	10170	1
vp23_10.09.14	587	Picture	MorphF7_06_orig.jpg ; MorphF7_10_UPPER.jpg	16075136	0	172	55599	346	0	next	hit	1173
vp23_10.09.14	587	Response	2	16130727	55591	1
vp23_10.09.14	588	Picture	MorphF6_03_orig.jpg ; MorphF6_10_UPPER.jpg	16130735	0	174	14719	358	0	next	incorrect	1175
vp23_10.09.14	588	Response	1	16145447	14712	1
vp23_10.09.14	589	Picture	MorphF4_02_orig.jpg ; MorphF4_00_UPPER.jpg	16145454	0	184	23273	185	0	next	hit	1177
vp23_10.09.14	589	Response	2	16168646	23192	1
vp23_10.09.14	590	Picture	MorphM3_06_orig.jpg ; MorphM3_10_UPPER.jpg	16168727	0	1	34502	2	0	next	hit	1179
vp23_10.09.14	590	Response	2	16203126	34399	1
vp23_10.09.14	591	Picture	MorphF1_04_orig.jpg ; MorphF1_00_UPPER.jpg	16203229	0	1	7961	2	0	next	incorrect	1181
vp23_10.09.14	591	Response	1	16211046	7817	1
vp23_10.09.14	592	Picture	MorphF4_03_orig.jpg ; MorphF4_00_UPPER.jpg	16211190	0	1	19063	181	0	next	incorrect	1183
vp23_10.09.14	592	Response	1	16230246	19056	1
vp23_10.09.14	593	Picture	MorphM4_00_orig.jpg ; MorphM4_00_UPPER.jpg	16230253	0	180	13979	181	0	next	incorrect	1185
vp23_10.09.14	593	Response	1	16244166	13913	1
vp23_10.09.14	594	Picture	MorphF2_08_orig.jpg ; MorphF2_00_UPPER.jpg	16244232	0	1	20661	175	0	next	hit	1187
vp23_10.09.14	594	Response	2	16264885	20653	1
vp23_10.09.14	595	Picture	MorphM2_04_orig.jpg ; MorphM2_10_UPPER.jpg	16264893	0	174	35736	175	0	next	hit	1189
vp23_10.09.14	595	Response	2	16300485	35592	1
vp23_10.09.14	596	Picture	MorphF6_10_orig.jpg ; MorphF6_10_UPPER.jpg	16300629	0	1	14597	2	0	next	hit	1191
vp23_10.09.14	596	Response	2	16315125	14496	1
vp23_10.09.14	597	Picture	MorphM10_07_orig.jpg ; MorphM10_00_UPPER.jpg	16315226	0	1	9506	183	0	next	incorrect	1193
vp23_10.09.14	597	Response	1	16324725	9499	1
vp23_10.09.14	598	Picture	MorphM7_08_orig.jpg ; MorphM7_10_UPPER.jpg	16324732	0	182	13281	353	0	next	hit	1195
vp23_10.09.14	598	Response	2	16338005	13273	1
vp23_10.09.14	599	Picture	MorphF6_00_orig.jpg ; MorphF6_10_UPPER.jpg	16338013	0	171	12378	172	0	next	incorrect	1197
vp23_10.09.14	599	Response	1	16350325	12312	1
vp23_10.09.14	600	Picture	MorphF2_07_orig.jpg ; MorphF2_10_UPPER.jpg	16350391	0	1	15781	145	0	next	hit	1199
vp23_10.09.14	600	Response	2	16366164	15773	1
vp23_10.09.14	601	Picture	MorphF6_08_orig.jpg ; MorphF6_00_UPPER.jpg	16366172	0	144	17526	145	0	next	hit	1201
vp23_10.09.14	601	Response	2	16383604	17432	1
vp23_10.09.14	602	Picture	MorphF3_00_orig.jpg ; MorphF3_00_UPPER.jpg	16383698	0	1	11914	164	0	next	hit	1203
vp23_10.09.14	602	Response	2	16395604	11906	1
vp23_10.09.14	603	Picture	MorphF7_10_orig.jpg ; MorphF7_10_UPPER.jpg	16395612	0	163	36875	341	0	next	hit	1205
vp23_10.09.14	603	Response	2	16432484	36872	1
vp23_10.09.14	604	Picture	MorphF10_01_orig.jpg ; MorphF10_10_UPPER.jpg	16432487	0	178	8006	179	0	next	incorrect	1207
vp23_10.09.14	604	Response	1	16440404	7917	1
vp23_10.09.14	605	Picture	MorphF8_02_orig.jpg ; MorphF8_10_UPPER.jpg	16440493	0	1	14464	3	0	next	incorrect	1209
vp23_10.09.14	605	Response	1	16454884	14391	1
vp23_10.09.14	606	Picture	MorphM9_09_orig.jpg ; MorphM9_10_UPPER.jpg	16454957	0	2	16014	179	0	next	hit	1211
vp23_10.09.14	606	Response	2	16470963	16006	1
vp23_10.09.14	607	Picture	MorphF3_03_orig.jpg ; MorphF3_10_UPPER.jpg	16470971	0	177	18621	178	0	next	incorrect	1213
vp23_10.09.14	607	Response	1	16489443	18472	1
vp23_10.09.14	608	Picture	MorphM10_08_orig.jpg ; MorphM10_00_UPPER.jpg	16489592	0	1	12606	2	0	next	incorrect	1215
vp23_10.09.14	608	Response	1	16502083	12491	1
vp23_10.09.14	609	Picture	MorphF2_01_orig.jpg ; MorphF2_10_UPPER.jpg	16502198	0	1	22692	2	0	next	hit	1217
vp23_10.09.14	609	Response	2	16524803	22605	1
vp23_10.09.14	610	Picture	MorphM3_04_orig.jpg ; MorphM3_00_UPPER.jpg	16524890	0	1	44188	2	0	next	hit	1219
vp23_10.09.14	610	Response	2	16568963	44073	1
vp23_10.09.14	611	Picture	MorphF5_07_orig.jpg ; MorphF5_10_UPPER.jpg	16569078	0	1	36625	2	0	next	hit	1221
vp23_10.09.14	611	Response	2	16605602	36524	1
vp23_10.09.14	612	Picture	MorphF1_02_orig.jpg ; MorphF1_10_UPPER.jpg	16605703	0	1	17649	2	0	next	incorrect	1223
vp23_10.09.14	612	Response	1	16623282	17579	1
vp23_10.09.14	613	Picture	MorphM9_02_orig.jpg ; MorphM9_10_UPPER.jpg	16623352	0	1	22017	146	0	next	incorrect	1225
vp23_10.09.14	613	Response	1	16645362	22010	1
vp23_10.09.14	614	Picture	MorphF10_06_orig.jpg ; MorphF10_10_UPPER.jpg	16645369	0	145	35176	146	0	next	incorrect	1227
vp23_10.09.14	614	Response	1	16680401	35032	1
vp23_10.09.14	615	Picture	MorphM3_03_orig.jpg ; MorphM3_10_UPPER.jpg	16680545	0	1	9156	2	0	next	hit	1229
vp23_10.09.14	615	Response	2	16689601	9056	1
vp23_10.09.14	616	Picture	MorphF2_01_orig.jpg ; MorphF2_00_UPPER.jpg	16689701	0	1	26938	2	0	next	hit	1231
vp23_10.09.14	616	Response	2	16716561	26860	1
vp23_10.09.14	617	Picture	MorphM9_03_orig.jpg ; MorphM9_00_UPPER.jpg	16716639	0	1	13402	2	0	next	incorrect	1233
vp23_10.09.14	617	Response	1	16729921	13282	1
vp23_10.09.14	618	Picture	MorphF10_09_orig.jpg ; MorphF10_10_UPPER.jpg	16730041	0	1	14863	2	0	next	hit	1235
vp23_10.09.14	618	Response	2	16744801	14760	1
vp23_10.09.14	619	Picture	MorphM5_06_orig.jpg ; MorphM5_00_UPPER.jpg	16744904	0	1	36757	2	0	next	incorrect	1237
vp23_10.09.14	619	Response	1	16781521	36617	1
vp23_10.09.14	620	Picture	MorphF1_02_orig.jpg ; MorphF1_00_UPPER.jpg	16781661	0	1	19067	176	0	next	hit	1239
vp23_10.09.14	620	Response	2	16800720	19059	1
vp23_10.09.14	621	Picture	MorphM3_10_orig.jpg ; MorphM3_10_UPPER.jpg	16800728	0	175	31491	176	0	next	hit	1241
vp23_10.09.14	621	Response	2	16832080	31352	1
vp23_10.09.14	622	Picture	MorphM7_00_orig.jpg ; MorphM7_00_UPPER.jpg	16832219	0	1	14066	2	0	next	incorrect	1243
vp23_10.09.14	622	Response	1	16846160	13941	1
vp23_10.09.14	623	Picture	MorphF1_03_orig.jpg ; MorphF1_10_UPPER.jpg	16846285	0	1	14682	182	0	next	incorrect	1245
vp23_10.09.14	623	Response	1	16860960	14675	1
vp23_10.09.14	624	Picture	MorphM4_10_orig.jpg ; MorphM4_00_UPPER.jpg	16860967	0	181	11280	362	0	next	hit	1247
vp23_10.09.14	624	Response	2	16872240	11273	1
vp23_10.09.14	625	Picture	MorphM3_02_orig.jpg ; MorphM3_00_UPPER.jpg	16872247	0	181	30966	182	0	next	incorrect	1249
vp23_10.09.14	625	Response	1	16903119	30872	1
vp23_10.09.14	626	Picture	MorphM7_10_orig.jpg ; MorphM7_10_UPPER.jpg	16903213	0	1	9687	2	0	next	hit	1251
vp23_10.09.14	626	Response	2	16912799	9586	1
vp23_10.09.14	627	Picture	MorphM3_07_orig.jpg ; MorphM3_00_UPPER.jpg	16912900	0	1	11667	145	0	next	incorrect	1253
vp23_10.09.14	627	Response	1	16924559	11659	1
vp23_10.09.14	628	Picture	MorphF6_04_orig.jpg ; MorphF6_10_UPPER.jpg	16924567	0	144	21242	145	0	next	incorrect	1255
vp23_10.09.14	628	Response	1	16945679	21112	1
vp23_10.09.14	629	Picture	MorphM10_10_orig.jpg ; MorphM10_10_UPPER.jpg	16945809	0	1	10881	2	0	next	hit	1257
vp23_10.09.14	629	Response	2	16956559	10750	1
vp23_10.09.14	630	Picture	MorphF10_08_orig.jpg ; MorphF10_10_UPPER.jpg	16956690	0	1	12341	2	0	next	hit	1259
vp23_10.09.14	630	Response	2	16968959	12269	1
vp23_10.09.14	631	Picture	MorphM10_01_orig.jpg ; MorphM10_00_UPPER.jpg	16969031	0	1	8891	2	0	next	incorrect	1261
vp23_10.09.14	631	Response	1	16977839	8808	1
vp23_10.09.14	632	Picture	MorphF8_10_orig.jpg ; MorphF8_00_UPPER.jpg	16977922	0	1	14066	2	0	next	incorrect	1263
vp23_10.09.14	632	Response	1	16991839	13917	1
vp23_10.09.14	633	Picture	MorphM7_03_orig.jpg ; MorphM7_10_UPPER.jpg	16991988	0	1	14464	2	0	next	hit	1265
vp23_10.09.14	633	Response	2	17006318	14330	1
vp23_10.09.14	634	Picture	MorphM2_04_orig.jpg ; MorphM2_00_UPPER.jpg	17006452	0	1	39146	2	0	next	incorrect	1267
vp23_10.09.14	634	Response	1	17045518	39066	1
vp23_10.09.14	635	Picture	MorphF5_02_orig.jpg ; MorphF5_00_UPPER.jpg	17045598	0	1	40567	174	0	next	hit	1269
vp23_10.09.14	635	Response	2	17086158	40560	1
vp23_10.09.14	636	Picture	MorphM7_08_orig.jpg ; MorphM7_00_UPPER.jpg	17086165	0	173	14320	357	0	next	hit	1271
vp23_10.09.14	636	Response	2	17100477	14312	1
vp23_10.09.14	637	Picture	MorphF4_05_orig.jpg ; MorphF4_00_UPPER.jpg	17100485	0	184	26457	185	0	next	incorrect	1273
vp23_10.09.14	637	Response	1	17126877	26392	1
vp23_10.09.14	638	Picture	MorphF2_05_orig.jpg ; MorphF2_00_UPPER.jpg	17126942	0	1	45516	2	0	next	hit	1275
vp23_10.09.14	638	Response	2	17172397	45455	1
vp23_10.09.14	639	Picture	MorphM10_10_orig.jpg ; MorphM10_00_UPPER.jpg	17172458	0	1	21466	166	0	next	hit	1277
vp23_10.09.14	639	Response	2	17193917	21459	1
vp23_10.09.14	640	Picture	MorphM4_06_orig.jpg ; MorphM4_10_UPPER.jpg	17193924	0	165	8789	166	0	next	hit	1279
vp23_10.09.14	640	Response	2	17202637	8713	1
vp23_10.09.14	641	Picture	MorphF1_06_orig.jpg ; MorphF1_10_UPPER.jpg	17202713	0	1	11545	2	0	next	hit	1281
vp23_10.09.14	641	Response	2	17214156	11443	1
vp23_10.09.14	642	Picture	MorphF5_09_orig.jpg ; MorphF5_00_UPPER.jpg	17214258	0	1	11943	2	0	next	hit	1283
vp23_10.09.14	642	Response	2	17226076	11818	1
vp23_10.09.14	643	Picture	MorphM9_00_orig.jpg ; MorphM9_10_UPPER.jpg	17226201	0	1	13535	2	0	next	incorrect	1285
vp23_10.09.14	643	Response	1	17239596	13395	1
vp23_10.09.14	644	Picture	MorphF2_06_orig.jpg ; MorphF2_00_UPPER.jpg	17239736	0	1	11014	2	0	next	incorrect	1287
vp23_10.09.14	644	Response	1	17250636	10900	1
vp23_10.09.14	645	Picture	MorphF8_07_orig.jpg ; MorphF8_00_UPPER.jpg	17250750	0	1	9156	2	0	next	incorrect	1289
vp23_10.09.14	645	Response	1	17259836	9086	1
vp23_10.09.14	646	Picture	MorphM2_05_orig.jpg ; MorphM2_00_UPPER.jpg	17259906	0	1	99657	2	0	next	hit	1291
vp23_10.09.14	646	Response	2	17359435	99529	1
vp23_10.09.14	647	Picture	MorphM4_08_orig.jpg ; MorphM4_10_UPPER.jpg	17359563	0	1	7696	2	0	next	hit	1293
vp23_10.09.14	647	Response	2	17367195	7632	1
vp23_10.09.14	648	Picture	MorphM8_05_orig.jpg ; MorphM8_00_UPPER.jpg	17367259	0	1	24284	2	0	next	hit	1295
vp23_10.09.14	648	Response	2	17391435	24176	1
vp23_10.09.14	649	Picture	MorphM4_08_orig.jpg ; MorphM4_00_UPPER.jpg	17391543	0	1	11412	2	0	next	hit	1297
vp23_10.09.14	649	Response	2	17402874	11331	2
vp23_10.09.14	650	Picture	MorphF6_09_orig.jpg ; MorphF6_00_UPPER.jpg	17402955	0	1	17118	2	0	next	hit	1299
vp23_10.09.14	650	Response	2	17419994	17039	1
vp23_10.09.14	651	Picture	MorphM6_03_orig.jpg ; MorphM6_10_UPPER.jpg	17420073	0	1	48808	160	0	next	hit	1301
vp23_10.09.14	651	Response	2	17468874	48801	1
vp23_10.09.14	652	Picture	MorphF6_09_orig.jpg ; MorphF6_10_UPPER.jpg	17468881	0	159	12897	160	0	next	hit	1303
vp23_10.09.14	652	Response	2	17481674	12793	1
vp23_10.09.14	653	Picture	MorphF4_04_orig.jpg ; MorphF4_10_UPPER.jpg	17481778	0	1	13005	2	0	next	incorrect	1305
vp23_10.09.14	653	Response	1	17494634	12856	1
vp23_10.09.14	654	Picture	MorphM10_03_orig.jpg ; MorphM10_10_UPPER.jpg	17494783	0	1	6502	2	0	next	incorrect	1307
vp23_10.09.14	654	Response	1	17501194	6411	1
vp23_10.09.14	655	Picture	MorphF8_04_orig.jpg ; MorphF8_10_UPPER.jpg	17501285	0	1	23996	157	0	next	incorrect	1309
vp23_10.09.14	655	Response	1	17525273	23988	1
vp23_10.09.14	656	Picture	MorphM8_00_orig.jpg ; MorphM8_10_UPPER.jpg	17525281	0	156	6640	307	0	next	incorrect	1311
vp23_10.09.14	656	Response	1	17531913	6632	1
vp23_10.09.14	657	Picture	MorphF1_00_orig.jpg ; MorphF1_10_UPPER.jpg	17531921	0	151	22841	152	0	next	hit	1313
vp23_10.09.14	657	Response	2	17554633	22712	1
vp23_10.09.14	658	Picture	MorphM9_09_orig.jpg ; MorphM9_00_UPPER.jpg	17554762	0	1	36598	162	0	next	hit	1315
vp23_10.09.14	658	Response	2	17591353	36591	1
vp23_10.09.14	659	Picture	MorphF1_09_orig.jpg ; MorphF1_00_UPPER.jpg	17591360	0	161	15818	162	0	next	hit	1317
vp23_10.09.14	659	Response	2	17607113	15753	1
vp23_10.09.14	660	Picture	MorphF4_09_orig.jpg ; MorphF4_00_UPPER.jpg	17607178	0	1	21232	2	0	next	hit	1319
vp23_10.09.14	660	Response	2	17628312	21134	1
vp23_10.09.14	661	Picture	MorphF7_10_orig.jpg ; MorphF7_00_UPPER.jpg	17628410	0	1	11412	2	0	next	incorrect	1321
vp23_10.09.14	661	Response	1	17639672	11262	1
vp23_10.09.14	662	Picture	MorphM4_10_orig.jpg ; MorphM4_10_UPPER.jpg	17639822	0	1	8738	155	0	next	hit	1323
vp23_10.09.14	662	Response	2	17648552	8730	1
vp23_10.09.14	663	Picture	MorphF2_03_orig.jpg ; MorphF2_00_UPPER.jpg	17648560	0	154	11679	306	0	next	incorrect	1325
vp23_10.09.14	663	Response	1	17660232	11672	1
vp23_10.09.14	664	Picture	MorphM5_10_orig.jpg ; MorphM5_00_UPPER.jpg	17660239	0	152	16208	153	0	next	incorrect	1327
vp23_10.09.14	664	Response	1	17676312	16073	1
vp23_10.09.14	665	Picture	MorphM4_01_orig.jpg ; MorphM4_10_UPPER.jpg	17676447	0	1	15791	2	0	next	hit	1329
vp23_10.09.14	665	Response	2	17692152	15705	1
vp23_10.09.14	666	Picture	MorphF4_08_orig.jpg ; MorphF4_10_UPPER.jpg	17692238	0	1	15791	2	0	next	hit	1331
vp23_10.09.14	666	Response	2	17707912	15674	1
vp23_10.09.14	667	Picture	MorphM2_01_orig.jpg ; MorphM2_10_UPPER.jpg	17708029	0	1	7298	2	0	next	incorrect	1333
vp23_10.09.14	667	Response	1	17715192	7163	1
vp23_10.09.14	668	Picture	MorphM3_07_orig.jpg ; MorphM3_10_UPPER.jpg	17715327	0	1	17517	2	0	next	hit	1335
vp23_10.09.14	668	Response	2	17732711	17384	1
vp23_10.09.14	669	Picture	MorphF5_05_orig.jpg ; MorphF5_10_UPPER.jpg	17732844	0	1	12835	171	0	next	hit	1337
vp23_10.09.14	669	Response	2	17745671	12827	1
vp23_10.09.14	670	Picture	MorphF9_08_orig.jpg ; MorphF9_00_UPPER.jpg	17745679	0	170	22860	171	0	next	incorrect	1339
vp23_10.09.14	670	Response	1	17768391	22712	1
vp23_10.09.14	671	Picture	MorphF3_06_orig.jpg ; MorphF3_10_UPPER.jpg	17768539	0	1	31450	2	0	next	hit	1341
vp23_10.09.14	671	Response	2	17799911	31372	1
vp23_10.09.14	672	Picture	MorphM5_05_orig.jpg ; MorphM5_10_UPPER.jpg	17799989	0	1	31317	2	0	next	hit	1343
vp23_10.09.14	672	Response	2	17831190	31201	1
vp23_10.09.14	673	Picture	MorphF10_07_orig.jpg ; MorphF10_10_UPPER.jpg	17831306	0	1	11146	2	0	next	hit	1345
vp23_10.09.14	673	Response	2	17842390	11084	1
vp23_10.09.14	674	Picture	MorphF9_04_orig.jpg ; MorphF9_10_UPPER.jpg	17842452	0	1	18844	2	0	next	incorrect	1347
vp23_10.09.14	674	Response	1	17861190	18738	1
vp23_10.09.14	675	Picture	MorphF10_06_orig.jpg ; MorphF10_00_UPPER.jpg	17861296	0	1	22956	3	0	next	incorrect	1349
vp23_10.09.14	675	Response	1	17884149	22853	2
vp23_10.09.14	676	Picture	MorphM5_03_orig.jpg ; MorphM5_00_UPPER.jpg	17884252	0	2	36227	3	0	next	hit	1351
vp23_10.09.14	676	Response	2	17920390	36138	1
vp23_10.09.14	677	Picture	MorphM4_09_orig.jpg ; MorphM4_10_UPPER.jpg	17920479	0	1	9518	171	0	next	hit	1353
vp23_10.09.14	677	Response	2	17929990	9511	1
vp23_10.09.14	678	Picture	MorphM10_04_orig.jpg ; MorphM10_10_UPPER.jpg	17929997	0	170	17287	171	0	next	incorrect	1355
vp23_10.09.14	678	Response	1	17947189	17192	1
vp23_10.09.14	679	Picture	MorphF10_00_orig.jpg ; MorphF10_10_UPPER.jpg	17947284	0	1	10869	147	0	next	incorrect	1357
vp23_10.09.14	679	Response	1	17958149	10865	1
vp23_10.09.14	680	Picture	MorphF7_04_orig.jpg ; MorphF7_00_UPPER.jpg	17958153	0	146	9699	148	0	next	incorrect	1359
vp23_10.09.14	680	Response	1	17967749	9596	1
vp23_10.09.14	681	Picture	MorphF4_02_orig.jpg ; MorphF4_10_UPPER.jpg	17967852	0	2	17251	3	0	next	incorrect	1361
vp23_10.09.14	681	Response	1	17985029	17177	1
vp23_10.09.14	682	Picture	MorphM3_06_orig.jpg ; MorphM3_00_UPPER.jpg	17985103	0	1	19213	163	0	next	incorrect	1363
vp23_10.09.14	682	Response	1	18004309	19206	1
vp23_10.09.14	683	Picture	MorphF1_08_orig.jpg ; MorphF1_10_UPPER.jpg	18004316	0	162	10644	163	0	next	hit	1365
vp23_10.09.14	683	Response	2	18014869	10553	1
vp23_10.09.14	684	Picture	MorphM6_06_orig.jpg ; MorphM6_10_UPPER.jpg	18014960	0	1	38616	2	0	next	hit	1367
vp23_10.09.14	684	Response	2	18053508	38548	1
vp23_10.09.14	685	Picture	MorphM7_05_orig.jpg ; MorphM7_00_UPPER.jpg	18053576	0	1	30520	2	0	next	hit	1369
vp23_10.09.14	685	Response	2	18083989	30413	1
vp23_10.09.14	686	Picture	MorphM8_09_orig.jpg ; MorphM8_00_UPPER.jpg	18084096	0	1	17500	151	0	next	hit	1371
vp23_10.09.14	686	Response	2	18101588	17492	1
vp23_10.09.14	687	Picture	MorphF9_06_orig.jpg ; MorphF9_10_UPPER.jpg	18101596	0	150	25362	151	0	next	hit	1373
vp23_10.09.14	687	Response	2	18126868	25272	1
vp23_10.09.14	688	Picture	MorphM10_06_orig.jpg ; MorphM10_00_UPPER.jpg	18126958	0	1	11412	2	0	next	incorrect	1375
vp23_10.09.14	688	Response	1	18138228	11270	1
vp23_10.09.14	689	Picture	MorphM1_10_orig.jpg ; MorphM1_10_UPPER.jpg	18138370	0	1	13785	150	0	next	hit	1377
vp23_10.09.14	689	Response	2	18152148	13778	1
vp23_10.09.14	690	Picture	MorphM2_02_orig.jpg ; MorphM2_00_UPPER.jpg	18152155	0	149	22309	150	0	next	incorrect	1379
vp23_10.09.14	690	Response	1	18174387	22232	1
vp23_10.09.14	691	Picture	MorphF2_06_orig.jpg ; MorphF2_10_UPPER.jpg	18174464	0	1	15610	183	0	next	hit	1381
vp23_10.09.14	691	Response	2	18190067	15603	1
vp23_10.09.14	692	Picture	MorphM1_00_orig.jpg ; MorphM1_00_UPPER.jpg	18190074	0	182	19688	183	0	next	hit	1383
vp23_10.09.14	692	Response	2	18209667	19593	1
vp23_10.09.14	693	Picture	MorphM5_07_orig.jpg ; MorphM5_00_UPPER.jpg	18209762	0	1	15525	3	0	next	incorrect	1385
vp23_10.09.14	693	Response	1	18225187	15425	1
vp23_10.09.14	694	Picture	MorphF3_10_orig.jpg ; MorphF3_10_UPPER.jpg	18225287	0	2	10708	177	0	next	hit	1387
vp23_10.09.14	694	Response	2	18235987	10700	1
vp23_10.09.14	695	Picture	MorphM4_09_orig.jpg ; MorphM4_00_UPPER.jpg	18235995	0	175	58694	176	0	next	hit	1389
vp23_10.09.14	695	Response	2	18294626	58631	1
vp23_10.09.14	696	Picture	MorphM10_02_orig.jpg ; MorphM10_00_UPPER.jpg	18294689	0	1	21497	2	0	next	incorrect	1391
vp23_10.09.14	696	Response	1	18316066	21377	1
vp23_10.09.14	697	Picture	MorphF7_02_orig.jpg ; MorphF7_10_UPPER.jpg	18316186	0	1	25743	2	0	next	incorrect	1393
vp23_10.09.14	697	Response	1	18341826	25640	1
vp23_10.09.14	698	Picture	MorphM2_09_orig.jpg ; MorphM2_10_UPPER.jpg	18341929	0	1	11280	2	0	next	hit	1395
vp23_10.09.14	698	Response	2	18353106	11177	1
vp23_10.09.14	699	Picture	MorphF6_07_orig.jpg ; MorphF6_00_UPPER.jpg	18353209	0	1	12606	2	0	next	incorrect	1397
vp23_10.09.14	699	Response	1	18365665	12456	1
vp23_10.09.14	700	Picture	MorphF8_05_orig.jpg ; MorphF8_00_UPPER.jpg	18365815	0	1	18818	160	0	next	incorrect	1399
vp23_10.09.14	700	Response	1	18384625	18810	1
vp23_10.09.14	701	Picture	MorphM7_06_orig.jpg ; MorphM7_00_UPPER.jpg	18384633	0	159	19134	160	0	next	hit	1401
vp23_10.09.14	701	Response	2	18403665	19032	1
vp23_10.09.14	702	Picture	MorphF6_05_orig.jpg ; MorphF6_00_UPPER.jpg	18403767	0	1	13801	2	0	next	hit	1403
vp23_10.09.14	702	Response	2	18417425	13658	1
vp23_10.09.14	703	Picture	MorphM5_09_orig.jpg ; MorphM5_00_UPPER.jpg	18417568	0	1	41667	2	0	next	hit	1405
vp23_10.09.14	703	Response	2	18459105	41537	1
vp23_10.09.14	704	Picture	MorphM2_07_orig.jpg ; MorphM2_00_UPPER.jpg	18459235	0	1	13237	167	0	next	hit	1407
vp23_10.09.14	704	Response	2	18472464	13229	1
vp23_10.09.14	705	Picture	MorphM9_01_orig.jpg ; MorphM9_00_UPPER.jpg	18472472	0	166	7464	167	0	next	incorrect	1409
vp23_10.09.14	705	Response	1	18479824	7352	1
vp23_10.09.14	706	Picture	MorphF8_08_orig.jpg ; MorphF8_10_UPPER.jpg	18479936	0	1	13496	174	0	next	hit	1411
vp23_10.09.14	706	Response	2	18493424	13488	1
vp23_10.09.14	707	Picture	MorphF6_10_orig.jpg ; MorphF6_00_UPPER.jpg	18493432	0	173	24057	175	0	next	hit	1413
vp23_10.09.14	707	Response	2	18517424	23992	1
vp23_10.09.14	708	Picture	MorphF1_07_orig.jpg ; MorphF1_10_UPPER.jpg	18517489	0	2	7564	3	0	next	hit	1415
vp23_10.09.14	708	Response	2	18524944	7455	1
vp23_10.09.14	709	Picture	MorphM8_06_orig.jpg ; MorphM8_00_UPPER.jpg	18525053	0	1	10058	162	0	next	hit	1417
vp23_10.09.14	709	Response	2	18535104	10051	1
vp23_10.09.14	710	Picture	MorphF3_09_orig.jpg ; MorphF3_00_UPPER.jpg	18535111	0	161	20861	162	0	next	hit	1419
vp23_10.09.14	710	Response	2	18555904	20793	1
vp23_10.09.14	711	Picture	MorphF7_04_orig.jpg ; MorphF7_10_UPPER.jpg	18555972	0	1	8735	158	0	next	incorrect	1421
vp23_10.09.14	711	Response	1	18564704	8732	1
vp23_10.09.14	712	Picture	MorphF10_02_orig.jpg ; MorphF10_10_UPPER.jpg	18564707	0	157	5844	309	0	next	incorrect	1423
vp23_10.09.14	712	Response	1	18570543	5836	1
vp23_10.09.14	713	Picture	MorphM6_04_orig.jpg ; MorphM6_00_UPPER.jpg	18570551	0	152	7582	153	0	next	incorrect	1425
vp23_10.09.14	713	Response	1	18577983	7432	1
vp23_10.09.14	714	Picture	MorphF8_00_orig.jpg ; MorphF8_10_UPPER.jpg	18578133	0	1	5838	2	0	next	incorrect	1427
vp23_10.09.14	714	Response	1	18583903	5770	1
vp23_10.09.14	715	Picture	MorphM6_01_orig.jpg ; MorphM6_10_UPPER.jpg	18583971	0	1	6635	2	0	next	incorrect	1429
vp23_10.09.14	715	Response	1	18590463	6492	1
vp23_10.09.14	716	Picture	MorphM8_10_orig.jpg ; MorphM8_10_UPPER.jpg	18590606	0	1	7431	2	0	next	hit	1431
vp23_10.09.14	716	Response	2	18597903	7297	1
vp23_10.09.14	717	Picture	MorphF5_00_orig.jpg ; MorphF5_00_UPPER.jpg	18598037	0	1	7033	2	0	next	hit	1433
vp23_10.09.14	717	Response	2	18604943	6906	1
vp23_10.09.14	718	Picture	MorphF6_07_orig.jpg ; MorphF6_10_UPPER.jpg	18605070	0	1	19481	161	0	next	hit	1435
vp23_10.09.14	718	Response	2	18624543	19473	1
vp23_10.09.14	719	Picture	MorphF2_09_orig.jpg ; MorphF2_00_UPPER.jpg	18624551	0	160	6879	341	0	next	hit	1437
vp23_10.09.14	719	Response	2	18631423	6872	1
vp23_10.09.14	720	Picture	MorphF7_01_orig.jpg ; MorphF7_00_UPPER.jpg	18631430	0	181	6948	182	0	next	incorrect	1439
vp23_10.09.14	720	Response	1	18638303	6873	1
vp23_10.09.14	721	Picture	MorphF8_07_orig.jpg ; MorphF8_10_UPPER.jpg	18638378	0	1	14862	2	0	next	hit	1441
vp23_10.09.14	721	Response	2	18653103	14725	1
vp23_10.09.14	722	Picture	MorphM8_00_orig.jpg ; MorphM8_00_UPPER.jpg	18653240	0	1	8493	2	0	next	incorrect	1443
vp23_10.09.14	722	Response	1	18661583	8343	1
vp23_10.09.14	723	Picture	MorphF9_02_orig.jpg ; MorphF9_00_UPPER.jpg	18661733	0	1	6635	2	0	next	incorrect	1445
vp23_10.09.14	723	Response	1	18668303	6570	1
vp23_10.09.14	724	Picture	MorphF7_09_orig.jpg ; MorphF7_00_UPPER.jpg	18668368	0	1	25610	2	0	next	incorrect	1447
vp23_10.09.14	724	Response	1	18693903	25535	1
vp23_10.09.14	725	Picture	MorphF3_08_orig.jpg ; MorphF3_00_UPPER.jpg	18693978	0	1	20038	2	0	next	hit	1449
vp23_10.09.14	725	Response	2	18713902	19924	1
vp23_10.09.14	726	Picture	MorphM5_04_orig.jpg ; MorphM5_10_UPPER.jpg	18714016	0	1	16189	2	0	next	hit	1451
vp23_10.09.14	726	Response	2	18730142	16126	1
vp23_10.09.14	727	Picture	MorphM9_04_orig.jpg ; MorphM9_10_UPPER.jpg	18730205	0	1	36340	154	0	next	hit	1453
vp23_10.09.14	727	Response	2	18766542	36337	1
vp23_10.09.14	728	Picture	MorphF9_00_orig.jpg ; MorphF9_00_UPPER.jpg	18766545	0	153	8247	154	0	next	incorrect	1455
vp23_10.09.14	728	Response	1	18774702	8157	1
vp23_10.09.14	729	Picture	MorphM9_01_orig.jpg ; MorphM9_10_UPPER.jpg	18774792	0	1	15658	2	0	next	incorrect	1457
vp23_10.09.14	729	Response	1	18790301	15509	1
vp23_10.09.14	730	Picture	MorphM6_08_orig.jpg ; MorphM6_10_UPPER.jpg	18790450	0	1	11678	2	0	next	hit	1459
vp23_10.09.14	730	Response	2	18801981	11531	1
vp23_10.09.14	731	Picture	MorphM9_02_orig.jpg ; MorphM9_00_UPPER.jpg	18802128	0	1	11942	3	0	next	incorrect	1461
vp23_10.09.14	731	Response	1	18813981	11853	1
vp23_10.09.14	732	Picture	MorphF4_01_orig.jpg ; MorphF4_10_UPPER.jpg	18814070	0	2	9024	3	0	next	incorrect	1463
vp23_10.09.14	732	Response	1	18823021	8951	1
vp23_10.09.14	733	Picture	MorphF7_07_orig.jpg ; MorphF7_00_UPPER.jpg	18823094	0	1	12341	2	0	next	incorrect	1465
vp23_10.09.14	733	Response	1	18835341	12247	1
vp23_10.09.14	734	Picture	MorphF2_02_orig.jpg ; MorphF2_00_UPPER.jpg	18835435	0	1	6369	3	0	next	incorrect	1467
vp23_10.09.14	734	Response	1	18841741	6306	1
vp23_10.09.14	735	Picture	MorphM8_10_orig.jpg ; MorphM8_00_UPPER.jpg	18841804	0	2	9820	3	0	next	hit	1469
vp23_10.09.14	735	Response	2	18851501	9697	1
vp23_10.09.14	736	Picture	MorphM7_02_orig.jpg ; MorphM7_00_UPPER.jpg	18851624	0	1	6635	2	0	next	hit	1471
vp23_10.09.14	736	Response	2	18858141	6517	1
vp23_10.09.14	737	Picture	MorphM8_01_orig.jpg ; MorphM8_10_UPPER.jpg	18858259	0	1	7829	2	0	next	incorrect	1473
vp23_10.09.14	737	Response	1	18865981	7722	1
vp23_10.09.14	738	Picture	MorphF9_03_orig.jpg ; MorphF9_00_UPPER.jpg	18866088	0	1	7660	172	0	next	incorrect	1475
vp23_10.09.14	738	Response	1	18873741	7653	1
vp23_10.09.14	739	Picture	MorphF8_00_orig.jpg ; MorphF8_00_UPPER.jpg	18873748	0	171	7070	172	0	next	incorrect	1477
vp23_10.09.14	739	Response	1	18880701	6953	1
vp23_10.09.14	740	Picture	MorphF2_04_orig.jpg ; MorphF2_00_UPPER.jpg	18880818	0	1	6900	2	0	next	hit	1479
vp23_10.09.14	740	Response	2	18887580	6762	1
vp23_10.09.14	741	Picture	MorphF4_09_orig.jpg ; MorphF4_10_UPPER.jpg	18887718	0	1	9156	2	0	next	hit	1481
vp23_10.09.14	741	Response	2	18896780	9062	1
vp23_10.09.14	742	Picture	MorphM10_09_orig.jpg ; MorphM10_10_UPPER.jpg	18896874	0	1	17649	2	0	next	hit	1483
vp23_10.09.14	742	Response	2	18914460	17586	1
vp23_10.09.14	743	Picture	MorphF10_05_orig.jpg ; MorphF10_10_UPPER.jpg	18914523	0	1	23464	159	0	next	hit	1485
vp23_10.09.14	743	Response	2	18937980	23457	1
vp23_10.09.14	744	Picture	MorphF9_09_orig.jpg ; MorphF9_00_UPPER.jpg	18937987	0	158	15284	159	0	next	hit	1487
vp23_10.09.14	744	Response	2	18953180	15193	1
vp23_10.09.14	745	Picture	MorphF8_09_orig.jpg ; MorphF8_00_UPPER.jpg	18953271	0	1	10218	2	0	next	incorrect	1489
vp23_10.09.14	745	Response	1	18963340	10069	1
vp23_10.09.14	746	Picture	MorphF10_00_orig.jpg ; MorphF10_00_UPPER.jpg	18963489	0	1	10881	2	0	next	incorrect	1491
vp23_10.09.14	746	Response	1	18974300	10811	1
vp23_10.09.14	747	Picture	MorphF3_08_orig.jpg ; MorphF3_10_UPPER.jpg	18974370	0	1	29297	164	0	next	hit	1493
vp23_10.09.14	747	Response	2	19003659	29289	1
vp23_10.09.14	748	Picture	MorphM1_03_orig.jpg ; MorphM1_10_UPPER.jpg	19003667	0	163	6479	350	0	next	hit	1495
vp23_10.09.14	748	Response	2	19010139	6472	1
vp23_10.09.14	749	Picture	MorphM8_08_orig.jpg ; MorphM8_00_UPPER.jpg	19010146	0	187	7484	188	0	next	hit	1497
vp23_10.09.14	749	Response	2	19017499	7353	1
vp23_10.09.14	750	Picture	MorphM6_09_orig.jpg ; MorphM6_00_UPPER.jpg	19017630	0	1	13535	2	0	next	hit	1499
vp23_10.09.14	750	Response	2	19031019	13389	1
vp23_10.09.14	751	Picture	MorphF9_04_orig.jpg ; MorphF9_00_UPPER.jpg	19031165	0	1	12341	2	0	next	incorrect	1501
vp23_10.09.14	751	Response	1	19043419	12254	1
vp23_10.09.14	752	Picture	MorphM9_07_orig.jpg ; MorphM9_00_UPPER.jpg	19043506	0	1	16853	2	0	next	hit	1503
vp23_10.09.14	752	Response	2	19060219	16713	1
vp23_10.09.14	753	Picture	MorphM7_01_orig.jpg ; MorphM7_00_UPPER.jpg	19060359	0	1	10204	148	0	next	hit	1505
vp23_10.09.14	753	Response	2	19070539	10180	1
vp23_10.09.14	754	Picture	MorphM10_07_orig.jpg ; MorphM10_10_UPPER.jpg	19070563	0	147	11263	311	0	next	hit	1507
vp23_10.09.14	754	Response	2	19081819	11256	1
vp23_10.09.14	755	Picture	MorphF10_05_orig.jpg ; MorphF10_00_UPPER.jpg	19081826	0	164	31081	165	0	next	incorrect	1509
vp23_10.09.14	755	Response	1	19112778	30952	1
vp23_10.09.14	756	Picture	MorphF3_10_orig.jpg ; MorphF3_00_UPPER.jpg	19112907	0	1	19507	2	0	next	hit	1511
vp23_10.09.14	756	Response	2	19132298	19391	1
vp23_10.09.14	757	Picture	MorphM6_06_orig.jpg ; MorphM6_00_UPPER.jpg	19132414	0	1	13933	2	0	next	incorrect	1513
vp23_10.09.14	757	Response	1	19146218	13804	1
vp23_10.09.14	758	Picture	MorphF5_05_orig.jpg ; MorphF5_00_UPPER.jpg	19146347	0	1	12038	173	0	next	hit	1515
vp23_10.09.14	758	Response	2	19158378	12031	1
vp23_10.09.14	759	Picture	MorphM4_04_orig.jpg ; MorphM4_00_UPPER.jpg	19158385	0	172	9040	327	0	next	incorrect	1517
vp23_10.09.14	759	Response	1	19167418	9033	1
vp23_10.09.14	760	Picture	MorphF6_01_orig.jpg ; MorphF6_10_UPPER.jpg	19167425	0	155	25101	157	0	next	hit	1519
vp23_10.09.14	760	Response	2	19192458	25033	1
vp23_10.09.14	761	Picture	MorphF5_03_orig.jpg ; MorphF5_10_UPPER.jpg	19192526	0	2	14863	3	0	next	hit	1521
vp23_10.09.14	761	Response	2	19207258	14732	1
vp23_10.09.14	762	Picture	MorphF9_07_orig.jpg ; MorphF9_00_UPPER.jpg	19207389	0	1	13668	2	0	next	hit	1523
vp23_10.09.14	762	Response	2	19220937	13548	1
vp23_10.09.14	763	Picture	MorphF8_01_orig.jpg ; MorphF8_00_UPPER.jpg	19221057	0	1	6900	2	0	next	incorrect	1525
vp23_10.09.14	763	Response	1	19227817	6760	1
vp23_10.09.14	764	Picture	MorphF2_02_orig.jpg ; MorphF2_10_UPPER.jpg	19227957	0	1	9687	2	0	next	hit	1527
vp23_10.09.14	764	Response	2	19237497	9540	1
vp23_10.09.14	765	Picture	MorphF1_10_orig.jpg ; MorphF1_00_UPPER.jpg	19237644	0	1	13220	185	0	next	incorrect	1529
vp23_10.09.14	765	Response	1	19250857	13213	1
vp23_10.09.14	766	Picture	MorphM1_00_orig.jpg ; MorphM1_10_UPPER.jpg	19250864	0	184	26059	185	0	next	hit	1531
vp23_10.09.14	766	Response	2	19276857	25993	1
vp23_10.09.14	767	Picture	MorphM8_07_orig.jpg ; MorphM8_10_UPPER.jpg	19276923	0	1	9819	2	0	next	hit	1533
vp23_10.09.14	767	Response	2	19286617	9694	1
vp23_10.09.14	768	Picture	MorphF7_03_orig.jpg ; MorphF7_00_UPPER.jpg	19286742	0	1	8095	2	0	next	incorrect	1535
vp23_10.09.14	768	Response	1	19294697	7955	1
vp23_10.09.14	769	Picture	MorphM1_04_orig.jpg ; MorphM1_10_UPPER.jpg	19294837	0	1	6987	181	0	next	hit	1537
vp23_10.09.14	769	Response	2	19301817	6980	1
vp23_10.09.14	770	Picture	MorphM4_02_orig.jpg ; MorphM4_00_UPPER.jpg	19301824	0	180	16368	181	0	next	hit	1539
vp23_10.09.14	770	Response	2	19318056	16232	1
vp23_10.09.14	771	Picture	MorphF4_10_orig.jpg ; MorphF4_10_UPPER.jpg	19318192	0	1	14862	2	0	next	hit	1541
vp23_10.09.14	771	Response	2	19332937	14745	1
vp23_10.09.14	772	Picture	MorphF10_08_orig.jpg ; MorphF10_00_UPPER.jpg	19333054	0	1	13403	2	0	next	hit	1543
vp23_10.09.14	772	Response	2	19346376	13322	1
vp23_10.09.14	773	Picture	MorphF6_01_orig.jpg ; MorphF6_00_UPPER.jpg	19346457	0	1	7563	3	0	next	incorrect	1545
vp23_10.09.14	773	Response	1	19353896	7439	1
vp23_10.09.14	774	Picture	MorphF8_06_orig.jpg ; MorphF8_10_UPPER.jpg	19354020	0	2	7697	3	0	next	incorrect	1547
vp23_10.09.14	774	Response	1	19361576	7556	1
vp23_10.09.14	775	Picture	MorphM10_02_orig.jpg ; MorphM10_10_UPPER.jpg	19361717	0	1	10085	2	0	next	hit	1549
vp23_10.09.14	775	Response	2	19371656	9939	1
vp23_10.09.14	776	Picture	MorphF10_02_orig.jpg ; MorphF10_00_UPPER.jpg	19371802	0	1	11147	2	0	next	hit	1551
vp23_10.09.14	776	Response	2	19382856	11054	1
vp23_10.09.14	777	Picture	MorphF9_01_orig.jpg ; MorphF9_10_UPPER.jpg	19382949	0	1	7829	2	0	next	hit	1553
vp23_10.09.14	777	Response	2	19390696	7747	1
vp23_10.09.14	778	Picture	MorphF1_01_orig.jpg ; MorphF1_00_UPPER.jpg	19390778	0	1	9820	2	0	next	hit	1555
vp23_10.09.14	778	Response	2	19400456	9678	1
vp23_10.09.14	779	Picture	MorphF4_00_orig.jpg ; MorphF4_10_UPPER.jpg	19400598	0	1	15127	2	0	next	incorrect	1557
vp23_10.09.14	779	Response	1	19415655	15057	2
vp23_10.09.14	780	Picture	MorphF3_04_orig.jpg ; MorphF3_10_UPPER.jpg	19415725	0	1	9289	2	0	next	hit	1559
vp23_10.09.14	780	Response	2	19424935	9210	1
vp23_10.09.14	781	Picture	MorphM9_06_orig.jpg ; MorphM9_00_UPPER.jpg	19425014	0	1	11929	149	0	next	hit	1561
vp23_10.09.14	781	Response	2	19436935	11921	1
vp23_10.09.14	782	Picture	MorphM3_04_orig.jpg ; MorphM3_10_UPPER.jpg	19436943	0	148	16559	324	0	next	hit	1563
vp23_10.09.14	782	Response	2	19453495	16552	1
vp23_10.09.14	783	Picture	MorphM1_06_orig.jpg ; MorphM1_10_UPPER.jpg	19453502	0	176	7440	343	0	next	hit	1565
vp23_10.09.14	783	Response	2	19460935	7433	1
vp23_10.09.14	784	Picture	MorphF9_01_orig.jpg ; MorphF9_00_UPPER.jpg	19460942	0	167	10782	168	0	next	incorrect	1567
vp23_10.09.14	784	Response	1	19471655	10713	1
vp23_10.09.14	785	Picture	MorphM5_08_orig.jpg ; MorphM5_00_UPPER.jpg	19471724	0	1	14199	2	0	next	hit	1569
vp23_10.09.14	785	Response	2	19485815	14091	1
vp23_10.09.14	786	Picture	MorphF1_04_orig.jpg ; MorphF1_10_UPPER.jpg	19485923	0	1	8891	2	0	next	hit	1571
vp23_10.09.14	786	Response	2	19494695	8772	1
vp23_10.09.14	787	Picture	MorphF7_05_orig.jpg ; MorphF7_00_UPPER.jpg	19494814	0	1	9008	150	0	next	incorrect	1573
vp23_10.09.14	787	Response	1	19503815	9001	1
vp23_10.09.14	788	Picture	MorphM9_10_orig.jpg ; MorphM9_00_UPPER.jpg	19503822	0	149	11920	321	0	next	incorrect	1575
vp23_10.09.14	788	Response	1	19515734	11912	2
vp23_10.09.14	789	Picture	MorphM2_03_orig.jpg ; MorphM2_00_UPPER.jpg	19515742	0	172	8640	329	0	next	incorrect	1577
vp23_10.09.14	789	Response	1	19524374	8632	1
vp23_10.09.14	790	Picture	MorphM10_00_orig.jpg ; MorphM10_00_UPPER.jpg	19524382	0	157	6924	158	0	next	incorrect	1579
vp23_10.09.14	790	Response	1	19531174	6792	1
vp23_10.09.14	791	Picture	MorphF4_01_orig.jpg ; MorphF4_00_UPPER.jpg	19531306	0	1	5971	2	0	next	incorrect	1581
vp23_10.09.14	791	Response	1	19537174	5868	1
vp23_10.09.14	792	Picture	MorphM3_05_orig.jpg ; MorphM3_00_UPPER.jpg	19537277	0	1	13668	2	0	next	hit	1583
vp23_10.09.14	792	Response	2	19550854	13577	1
vp23_10.09.14	793	Picture	MorphF8_10_orig.jpg ; MorphF8_10_UPPER.jpg	19550945	0	1	9289	2	0	next	hit	1585
vp23_10.09.14	793	Response	2	19560134	9189	1
vp23_10.09.14	794	Picture	MorphM1_08_orig.jpg ; MorphM1_00_UPPER.jpg	19560234	0	1	20037	2	0	next	hit	1587
vp23_10.09.14	794	Response	2	19580134	19900	1
vp23_10.09.14	795	Picture	MorphM4_05_orig.jpg ; MorphM4_10_UPPER.jpg	19580271	0	1	6237	2	0	next	hit	1589
vp23_10.09.14	795	Response	2	19586374	6103	1
vp23_10.09.14	796	Picture	MorphF4_10_orig.jpg ; MorphF4_00_UPPER.jpg	19586508	0	1	20967	2	0	next	hit	1591
vp23_10.09.14	796	Response	2	19607414	20906	1
vp23_10.09.14	797	Picture	MorphF5_04_orig.jpg ; MorphF5_00_UPPER.jpg	19607475	0	1	12739	2	0	next	hit	1593
vp23_10.09.14	797	Response	2	19620134	12659	1
vp23_10.09.14	798	Picture	MorphM2_10_orig.jpg ; MorphM2_00_UPPER.jpg	19620214	0	1	6767	2	0	next	hit	1595
vp23_10.09.14	798	Response	2	19626853	6639	1
vp23_10.09.14	799	Picture	MorphM7_07_orig.jpg ; MorphM7_00_UPPER.jpg	19626981	0	1	6768	2	0	next	hit	1597
vp23_10.09.14	799	Response	2	19633653	6672	1
vp23_10.09.14	800	Picture	MorphM10_09_orig.jpg ; MorphM10_00_UPPER.jpg	19633749	0	1	13535	2	0	next	hit	1599
vp23_10.09.14	800	Response	2	19647173	13424	1
vp23_10.09.14	801	Picture	MorphF7_08_orig.jpg ; MorphF7_00_UPPER.jpg	19647284	0	1	15260	2	0	next	incorrect	1601
vp23_10.09.14	801	Response	1	19662453	15169	1
vp23_10.09.14	802	Picture	MorphF9_03_orig.jpg ; MorphF9_10_UPPER.jpg	19662544	0	1	8095	2	0	next	incorrect	1603
vp23_10.09.14	802	Response	1	19670533	7989	1
vp23_10.09.14	803	Picture	MorphM8_04_orig.jpg ; MorphM8_00_UPPER.jpg	19670639	0	1	6369	3	0	next	incorrect	1605
vp23_10.09.14	803	Response	1	19676933	6294	1
vp23_10.09.14	804	Picture	MorphM3_09_orig.jpg ; MorphM3_10_UPPER.jpg	19677008	0	2	10882	3	0	next	incorrect	1607
vp23_10.09.14	804	Response	1	19687813	10805	1
vp23_10.09.14	805	Picture	MorphM7_05_orig.jpg ; MorphM7_10_UPPER.jpg	19687890	0	1	9554	2	0	next	hit	1609
vp23_10.09.14	805	Response	2	19697333	9443	1
vp23_10.09.14	806	Picture	MorphM2_08_orig.jpg ; MorphM2_00_UPPER.jpg	19697444	0	1	8493	2	0	next	hit	1611
vp23_10.09.14	806	Response	2	19705813	8369	1
vp23_10.09.14	807	Picture	MorphF4_07_orig.jpg ; MorphF4_00_UPPER.jpg	19705937	0	1	7298	2	0	next	hit	1613
vp23_10.09.14	807	Response	2	19713173	7236	1
vp23_10.09.14	808	Picture	MorphM8_03_orig.jpg ; MorphM8_00_UPPER.jpg	19713235	0	1	12739	2	0	next	incorrect	1615
vp23_10.09.14	808	Response	1	19725893	12658	1
vp23_10.09.14	809	Picture	MorphM10_00_orig.jpg ; MorphM10_10_UPPER.jpg	19725974	0	1	12966	173	0	next	incorrect	1617
vp23_10.09.14	809	Response	1	19738932	12958	1
vp23_10.09.14	810	Picture	MorphF5_08_orig.jpg ; MorphF5_00_UPPER.jpg	19738940	0	172	17555	173	0	next	hit	1619
vp23_10.09.14	810	Response	2	19756372	17432	1
vp23_10.09.14	811	Picture	MorphM5_03_orig.jpg ; MorphM5_10_UPPER.jpg	19756495	0	1	35644	186	0	next	hit	1621
vp23_10.09.14	811	Response	2	19792132	35637	1
vp23_10.09.14	812	Picture	MorphF10_01_orig.jpg ; MorphF10_00_UPPER.jpg	19792139	0	185	13852	186	0	next	incorrect	1623
vp23_10.09.14	812	Response	1	19805892	13753	1
vp23_10.09.14	813	Picture	MorphM1_05_orig.jpg ; MorphM1_00_UPPER.jpg	19805991	0	1	10308	178	0	next	hit	1625
vp23_10.09.14	813	Response	2	19816292	10301	1
vp23_10.09.14	814	Picture	MorphM3_01_orig.jpg ; MorphM3_00_UPPER.jpg	19816299	0	177	26960	331	0	next	hit	1627
vp23_10.09.14	814	Response	2	19843251	26952	1
vp23_10.09.14	815	Picture	MorphF2_10_orig.jpg ; MorphF2_10_UPPER.jpg	19843259	0	154	8646	155	0	next	hit	1629
vp23_10.09.14	815	Response	2	19851811	8552	1
vp23_10.09.14	816	Picture	MorphF8_05_orig.jpg ; MorphF8_10_UPPER.jpg	19851905	0	1	15354	174	0	next	incorrect	1631
vp23_10.09.14	816	Response	1	19867251	15346	1
vp23_10.09.14	817	Picture	MorphF10_07_orig.jpg ; MorphF10_00_UPPER.jpg	19867259	0	173	6541	174	0	next	incorrect	1633
vp23_10.09.14	817	Response	1	19873651	6392	1
vp23_10.09.14	818	Picture	MorphM3_10_orig.jpg ; MorphM3_00_UPPER.jpg	19873800	0	1	12209	2	0	next	incorrect	1635
vp23_10.09.14	818	Response	1	19885891	12091	1
vp23_10.09.14	819	Picture	MorphM6_04_orig.jpg ; MorphM6_10_UPPER.jpg	19886009	0	1	6634	3	0	next	incorrect	1637
vp23_10.09.14	819	Response	1	19892531	6522	1
vp23_10.09.14	820	Picture	MorphM7_04_orig.jpg ; MorphM7_10_UPPER.jpg	19892643	0	2	6455	183	0	next	hit	1639
vp23_10.09.14	820	Response	2	19899091	6448	1
vp23_10.09.14	821	Picture	MorphF10_09_orig.jpg ; MorphF10_00_UPPER.jpg	19899098	0	181	37203	182	0	next	hit	1641
vp23_10.09.14	821	Response	2	19936211	37113	1
vp23_10.09.14	822	Picture	MorphM5_04_orig.jpg ; MorphM5_00_UPPER.jpg	19936301	0	1	29037	159	0	next	incorrect	1643
vp23_10.09.14	822	Response	1	19965330	29029	1
vp23_10.09.14	823	Picture	MorphM4_01_orig.jpg ; MorphM4_00_UPPER.jpg	19965338	0	158	24706	159	0	next	hit	1645
vp23_10.09.14	823	Response	2	19989970	24632	1
vp23_10.09.14	824	Picture	MorphF2_00_orig.jpg ; MorphF2_10_UPPER.jpg	19990044	0	1	29459	2	0	next	hit	1647
vp23_10.09.14	824	Response	2	20019410	29366	1
vp23_10.09.14	825	Picture	MorphM7_04_orig.jpg ; MorphM7_00_UPPER.jpg	20019503	0	1	28265	2	0	next	incorrect	1649
vp23_10.09.14	825	Response	1	20047650	28147	1
vp23_10.09.14	826	Picture	MorphF10_03_orig.jpg ; MorphF10_10_UPPER.jpg	20047768	0	1	24018	2	0	next	incorrect	1651
vp23_10.09.14	826	Response	1	20071649	23881	1
vp23_10.09.14	827	Picture	MorphF1_01_orig.jpg ; MorphF1_10_UPPER.jpg	20071786	0	1	10749	2	0	next	hit	1653
vp23_10.09.14	827	Response	2	20082449	10663	1
vp23_10.09.14	828	Picture	MorphM7_06_orig.jpg ; MorphM7_10_UPPER.jpg	20082535	0	1	17383	3	0	next	hit	1655
vp23_10.09.14	828	Response	2	20099809	17274	1
vp23_10.09.14	829	Picture	MorphM2_01_orig.jpg ; MorphM2_00_UPPER.jpg	20099918	0	2	8458	171	0	next	incorrect	1657
vp23_10.09.14	829	Response	1	20108369	8451	1
vp23_10.09.14	830	Picture	MorphM1_05_orig.jpg ; MorphM1_10_UPPER.jpg	20108376	0	169	19760	350	0	next	hit	1659
vp23_10.09.14	830	Response	2	20128128	19752	2
vp23_10.09.14	831	Picture	MorphF8_03_orig.jpg ; MorphF8_10_UPPER.jpg	20128136	0	181	9469	182	0	next	incorrect	1661
vp23_10.09.14	831	Response	1	20137489	9353	1
vp23_10.09.14	832	Picture	MorphF9_00_orig.jpg ; MorphF9_10_UPPER.jpg	20137605	0	1	15658	2	0	next	incorrect	1663
vp23_10.09.14	832	Response	1	20153168	15563	2
vp23_10.09.14	833	Picture	MorphM2_05_orig.jpg ; MorphM2_10_UPPER.jpg	20153263	0	1	8626	2	0	next	hit	1665
vp23_10.09.14	833	Response	2	20161808	8545	1
vp23_10.09.14	834	Picture	MorphF8_02_orig.jpg ; MorphF8_00_UPPER.jpg	20161889	0	1	6900	2	0	next	incorrect	1667
vp23_10.09.14	834	Response	1	20168688	6799	1
vp23_10.09.14	835	Picture	MorphF4_03_orig.jpg ; MorphF4_10_UPPER.jpg	20168789	0	1	11545	2	0	next	incorrect	1669
vp23_10.09.14	835	Response	1	20180208	11419	1
vp23_10.09.14	836	Picture	MorphF3_07_orig.jpg ; MorphF3_00_UPPER.jpg	20180334	0	1	30367	155	0	next	incorrect	1671
vp23_10.09.14	836	Response	1	20210688	30354	1
vp23_10.09.14	837	Picture	MorphM6_05_orig.jpg ; MorphM6_00_UPPER.jpg	20210701	0	154	29214	155	0	next	hit	1673
vp23_10.09.14	837	Response	2	20239808	29107	1
vp23_10.09.14	838	Picture	MorphM5_10_orig.jpg ; MorphM5_10_UPPER.jpg	20239915	0	1	6635	2	0	next	hit	1675
vp23_10.09.14	838	Response	2	20246448	6533	1
vp23_10.09.14	839	Picture	MorphM2_00_orig.jpg ; MorphM2_00_UPPER.jpg	20246550	0	1	8891	2	0	next	hit	1677
vp23_10.09.14	839	Response	2	20255327	8777	2
vp23_10.09.14	840	Picture	MorphM7_09_orig.jpg ; MorphM7_10_UPPER.jpg	20255441	0	1	13254	151	0	next	hit	1679
vp23_10.09.14	840	Response	2	20268687	13246	1
vp23_10.09.14	841	Picture	MorphF5_07_orig.jpg ; MorphF5_00_UPPER.jpg	20268695	0	150	17920	294	0	next	hit	1681
vp23_10.09.14	841	Response	2	20286607	17912	1
vp23_10.09.14	842	Picture	MorphF7_09_orig.jpg ; MorphF7_10_UPPER.jpg	20286615	0	144	8079	304	0	next	incorrect	1683
vp23_10.09.14	842	Response	1	20294687	8072	1
vp23_10.09.14	843	Picture	MorphF2_10_orig.jpg ; MorphF2_00_UPPER.jpg	20294694	0	160	14224	162	0	next	hit	1685
vp23_10.09.14	843	Response	2	20308847	14153	1
vp23_10.09.14	844	Picture	MorphM10_04_orig.jpg ; MorphM10_00_UPPER.jpg	20308918	0	2	11280	3	0	next	incorrect	1687
vp23_10.09.14	844	Response	1	20320127	11209	1
vp23_10.09.14	845	Picture	MorphF10_10_orig.jpg ; MorphF10_00_UPPER.jpg	20320198	0	1	13372	165	0	next	hit	1689
vp23_10.09.14	845	Response	2	20333567	13369	1
vp23_10.09.14	846	Picture	MorphF7_03_orig.jpg ; MorphF7_10_UPPER.jpg	20333570	0	164	9983	165	0	next	incorrect	1691
vp23_10.09.14	846	Response	1	20343487	9917	1
vp23_10.09.14	847	Picture	MorphM1_04_orig.jpg ; MorphM1_00_UPPER.jpg	20343553	0	1	21762	2	0	next	hit	1693
vp23_10.09.14	847	Response	2	20365167	21614	1
vp23_10.09.14	848	Picture	MorphF9_09_orig.jpg ; MorphF9_10_UPPER.jpg	20365315	0	1	15526	2	0	next	hit	1695
vp23_10.09.14	848	Response	2	20380766	15451	1
vp23_10.09.14	849	Picture	MorphM6_10_orig.jpg ; MorphM6_00_UPPER.jpg	20380841	0	1	27693	176	0	next	hit	1697
vp23_10.09.14	849	Response	2	20408526	27685	1
vp23_10.09.14	850	Picture	MorphM1_08_orig.jpg ; MorphM1_10_UPPER.jpg	20408534	0	175	13679	339	0	next	hit	1699
vp23_10.09.14	850	Response	2	20422206	13672	1
vp23_10.09.14	851	Picture	MorphM7_10_orig.jpg ; MorphM7_00_UPPER.jpg	20422213	0	164	6880	348	0	next	hit	1701
vp23_10.09.14	851	Response	2	20429086	6873	1
vp23_10.09.14	852	Picture	MorphM9_05_orig.jpg ; MorphM9_10_UPPER.jpg	20429093	0	184	14880	350	0	next	hit	1703
vp23_10.09.14	852	Response	2	20443966	14873	1
vp23_10.09.14	853	Picture	MorphF6_06_orig.jpg ; MorphF6_10_UPPER.jpg	20443973	0	166	6269	167	0	next	hit	1705
vp23_10.09.14	853	Response	2	20450126	6153	1
vp23_10.09.14	854	Picture	MorphM3_05_orig.jpg ; MorphM3_10_UPPER.jpg	20450242	0	1	8451	177	0	next	hit	1707
vp23_10.09.14	854	Response	2	20458686	8444	1
vp23_10.09.14	855	Picture	MorphF5_10_orig.jpg ; MorphF5_00_UPPER.jpg	20458693	0	176	13710	177	0	next	hit	1709
vp23_10.09.14	855	Response	2	20472285	13592	2
vp23_10.09.14	856	Picture	MorphF2_08_orig.jpg ; MorphF2_10_UPPER.jpg	20472403	0	1	14597	2	0	next	hit	1711
vp23_10.09.14	856	Response	2	20486926	14523	1
vp23_10.09.14	857	Picture	MorphM6_09_orig.jpg ; MorphM6_10_UPPER.jpg	20487000	0	1	8227	2	0	next	hit	1713
vp23_10.09.14	857	Response	2	20495085	8085	1
vp23_10.09.14	858	Picture	MorphM2_10_orig.jpg ; MorphM2_10_UPPER.jpg	20495227	0	1	4777	2	0	next	hit	1715
vp23_10.09.14	858	Response	2	20499885	4658	1
vp23_10.09.14	859	Picture	MorphM5_09_orig.jpg ; MorphM5_10_UPPER.jpg	20500004	0	1	6370	2	0	next	hit	1717
vp23_10.09.14	859	Response	2	20506285	6281	1
vp23_10.09.14	860	Picture	MorphM6_05_orig.jpg ; MorphM6_10_UPPER.jpg	20506374	0	1	18976	2	0	next	incorrect	1719
vp23_10.09.14	860	Response	1	20525245	18871	1
vp23_10.09.14	861	Picture	MorphM4_00_orig.jpg ; MorphM4_10_UPPER.jpg	20525350	0	1	11412	2	0	next	hit	1721
vp23_10.09.14	861	Response	2	20536685	11335	1
vp23_10.09.14	862	Picture	MorphF3_02_orig.jpg ; MorphF3_00_UPPER.jpg	20536762	0	1	7431	2	0	next	incorrect	1723
vp23_10.09.14	862	Response	1	20544045	7283	1
vp23_10.09.14	863	Picture	MorphF5_06_orig.jpg ; MorphF5_10_UPPER.jpg	20544193	0	1	34501	2	0	next	hit	1725
vp23_10.09.14	863	Response	2	20578605	34412	1
vp23_10.09.14	864	Picture	MorphM5_05_orig.jpg ; MorphM5_00_UPPER.jpg	20578694	0	1	16322	2	0	next	hit	1727
vp23_10.09.14	864	Response	2	20594924	16230	1
vp23_10.09.14	865	Picture	MorphF4_00_orig.jpg ; MorphF4_00_UPPER.jpg	20595016	0	1	7962	2	0	next	incorrect	1729
vp23_10.09.14	865	Response	1	20602844	7828	1
vp23_10.09.14	866	Picture	MorphM1_01_orig.jpg ; MorphM1_00_UPPER.jpg	20602978	0	1	13668	2	0	next	hit	1731
vp23_10.09.14	866	Response	2	20616524	13546	1
vp23_10.09.14	867	Picture	MorphF10_03_orig.jpg ; MorphF10_00_UPPER.jpg	20616646	0	1	16189	2	0	next	incorrect	1733
vp23_10.09.14	867	Response	1	20632764	16118	1
vp23_10.09.14	868	Picture	MorphM4_06_orig.jpg ; MorphM4_00_UPPER.jpg	20632835	0	1	8493	2	0	next	incorrect	1735
vp23_10.09.14	868	Response	1	20641244	8409	1
vp23_10.09.14	869	Picture	MorphM5_02_orig.jpg ; MorphM5_10_UPPER.jpg	20641328	0	1	14464	2	0	next	hit	1737
vp23_10.09.14	869	Response	2	20655644	14316	1
vp23_10.09.14	870	Picture	MorphM3_00_orig.jpg ; MorphM3_10_UPPER.jpg	20655792	0	1	14332	2	0	next	hit	1739
vp23_10.09.14	870	Response	2	20670044	14252	1
vp23_10.09.14	871	Picture	MorphF9_07_orig.jpg ; MorphF9_10_UPPER.jpg	20670124	0	1	24416	2	0	next	hit	1741
vp23_10.09.14	871	Response	2	20694443	24319	1
vp23_10.09.14	872	Picture	MorphM5_00_orig.jpg ; MorphM5_00_UPPER.jpg	20694540	0	1	18151	164	0	next	hit	1743
vp23_10.09.14	872	Response	2	20712683	18143	1
vp23_10.09.14	873	Picture	MorphM10_06_orig.jpg ; MorphM10_10_UPPER.jpg	20712691	0	163	15687	164	0	next	incorrect	1745
vp23_10.09.14	873	Response	1	20728283	15592	1
vp23_10.09.14	874	Picture	MorphF7_08_orig.jpg ; MorphF7_10_UPPER.jpg	20728378	0	1	11112	170	0	next	incorrect	1747
vp23_10.09.14	874	Response	1	20739483	11105	1
vp23_10.09.14	875	Picture	MorphF9_10_orig.jpg ; MorphF9_00_UPPER.jpg	20739490	0	169	15920	342	0	next	hit	1749
vp23_10.09.14	875	Response	2	20755403	15913	1
vp23_10.09.14	876	Picture	MorphF4_04_orig.jpg ; MorphF4_00_UPPER.jpg	20755410	0	173	8133	174	0	next	incorrect	1751
vp23_10.09.14	876	Response	1	20763483	8073	1
vp23_10.09.14	877	Picture	MorphF7_02_orig.jpg ; MorphF7_00_UPPER.jpg	20763543	0	1	11014	2	0	next	incorrect	1753
vp23_10.09.14	877	Response	1	20774443	10900	1
vp23_10.09.14	878	Picture	MorphM6_07_orig.jpg ; MorphM6_10_UPPER.jpg	20774557	0	1	21498	2	0	next	hit	1755
vp23_10.09.14	878	Response	2	20795962	21405	1
vp23_10.09.14	879	Picture	MorphM1_06_orig.jpg ; MorphM1_00_UPPER.jpg	20796055	0	1	12075	2	0	next	incorrect	1757
vp23_10.09.14	879	Response	1	20808042	11987	1
vp23_10.09.14	880	Picture	MorphM7_02_orig.jpg ; MorphM7_10_UPPER.jpg	20808130	0	1	11147	2	0	next	incorrect	1759
vp23_10.09.14	880	Response	1	20819162	11032	1
vp23_10.09.14	881	Picture	MorphM8_03_orig.jpg ; MorphM8_10_UPPER.jpg	20819277	0	1	20833	2	0	next	incorrect	1761
vp23_10.09.14	881	Response	1	20840042	20765	1
vp23_10.09.14	882	Picture	MorphF6_05_orig.jpg ; MorphF6_10_UPPER.jpg	20840110	0	1	9820	2	0	next	hit	1763
vp23_10.09.14	882	Response	2	20849882	9772	1
vp23_10.09.14	883	Picture	pause1	20849930	0	1	300031	2	0	next	other	0
vp23_10.09.14	883	Response	1	21049959	200029	2
vp23_10.09.14	884	Response	3	21192129	42168	1
vp23_10.09.14	885	Picture	MorphF10_03_orig.jpg ; MorphF10_10_LOWER.jpg	21192131	0	162	67174	163	0	next	incorrect	1768
vp23_10.09.14	885	Response	1	21259158	67027	1
vp23_10.09.14	886	Picture	MorphM10_01_orig.jpg ; MorphM10_00_LOWER.jpg	21259305	0	1	11412	2	0	next	incorrect	1770
vp23_10.09.14	886	Response	1	21270598	11293	1
vp23_10.09.14	887	Picture	MorphM6_08_orig.jpg ; MorphM6_00_LOWER.jpg	21270717	0	1	9808	146	0	next	hit	1772
vp23_10.09.14	887	Response	2	21280518	9801	1
vp23_10.09.14	888	Picture	MorphF9_01_orig.jpg ; MorphF9_10_LOWER.jpg	21280525	0	145	15405	146	0	next	incorrect	1774
vp23_10.09.14	888	Response	1	21295798	15273	1
vp23_10.09.14	889	Picture	MorphM4_06_orig.jpg ; MorphM4_00_LOWER.jpg	21295930	0	1	30786	2	0	next	incorrect	1776
vp23_10.09.14	889	Response	1	21326597	30667	1
vp23_10.09.14	890	Picture	MorphM8_00_orig.jpg ; MorphM8_00_LOWER.jpg	21326716	0	1	7649	182	0	next	hit	1778
vp23_10.09.14	890	Response	2	21334357	7641	1
vp23_10.09.14	891	Picture	MorphF3_08_orig.jpg ; MorphF3_10_LOWER.jpg	21334365	0	181	15706	182	0	next	hit	1780
vp23_10.09.14	891	Response	2	21349957	15592	1
vp23_10.09.14	892	Picture	MorphM2_04_orig.jpg ; MorphM2_10_LOWER.jpg	21350071	0	1	15393	2	0	next	incorrect	1782
vp23_10.09.14	892	Response	1	21365317	15246	1
vp23_10.09.14	893	Picture	MorphF8_05_orig.jpg ; MorphF8_00_LOWER.jpg	21365464	0	1	9288	2	0	next	incorrect	1784
vp23_10.09.14	893	Response	1	21374677	9213	1
vp23_10.09.14	894	Picture	MorphF3_02_orig.jpg ; MorphF3_10_LOWER.jpg	21374752	0	1	8332	163	0	next	incorrect	1786
vp23_10.09.14	894	Response	1	21383077	8325	1
vp23_10.09.14	895	Picture	MorphF5_06_orig.jpg ; MorphF5_00_LOWER.jpg	21383084	0	162	10777	163	0	next	incorrect	1788
vp23_10.09.14	895	Response	1	21393797	10713	1
vp23_10.09.14	896	Picture	MorphM4_07_orig.jpg ; MorphM4_00_LOWER.jpg	21393861	0	1	17623	161	0	next	hit	1790
vp23_10.09.14	896	Response	2	21411477	17616	1
vp23_10.09.14	897	Picture	MorphF4_08_orig.jpg ; MorphF4_10_LOWER.jpg	21411484	0	160	7457	161	0	next	hit	1792
vp23_10.09.14	897	Response	2	21418837	7353	1
vp23_10.09.14	898	Picture	MorphM3_05_orig.jpg ; MorphM3_00_LOWER.jpg	21418941	0	1	11545	2	0	next	incorrect	1794
vp23_10.09.14	898	Response	1	21430356	11415	1
vp23_10.09.14	899	Picture	MorphM1_08_orig.jpg ; MorphM1_10_LOWER.jpg	21430486	0	1	12739	2	0	next	incorrect	1796
vp23_10.09.14	899	Response	1	21443076	12590	1
vp23_10.09.14	900	Picture	MorphF3_03_orig.jpg ; MorphF3_10_LOWER.jpg	21443225	0	1	7539	159	0	next	incorrect	1798
vp23_10.09.14	900	Response	1	21450756	7531	1
vp23_10.09.14	901	Picture	MorphF10_04_orig.jpg ; MorphF10_10_LOWER.jpg	21450764	0	158	13958	159	0	next	hit	1800
vp23_10.09.14	901	Response	2	21464596	13832	1
vp23_10.09.14	902	Picture	MorphM1_05_orig.jpg ; MorphM1_10_LOWER.jpg	21464722	0	1	9422	2	0	next	incorrect	1802
vp23_10.09.14	902	Response	1	21474036	9314	1
vp23_10.09.14	903	Picture	MorphF7_09_orig.jpg ; MorphF7_10_LOWER.jpg	21474144	0	1	66614	2	0	next	hit	1804
vp23_10.09.14	903	Response	2	21540675	66531	1
vp23_10.09.14	904	Picture	MorphM2_03_orig.jpg ; MorphM2_10_LOWER.jpg	21540758	0	1	12474	2	0	next	incorrect	1806
vp23_10.09.14	904	Response	1	21553155	12397	1
vp23_10.09.14	905	Picture	MorphM8_06_orig.jpg ; MorphM8_00_LOWER.jpg	21553232	0	1	12606	2	0	next	hit	1808
vp23_10.09.14	905	Response	2	21565715	12483	1
vp23_10.09.14	906	Picture	MorphF7_04_orig.jpg ; MorphF7_10_LOWER.jpg	21565838	0	1	14285	181	0	next	hit	1810
vp23_10.09.14	906	Response	2	21580115	14277	1
vp23_10.09.14	907	Picture	MorphF4_10_orig.jpg ; MorphF4_10_LOWER.jpg	21580123	0	180	8805	181	0	next	hit	1812
vp23_10.09.14	907	Response	2	21588835	8712	1
vp23_10.09.14	908	Picture	MorphM2_02_orig.jpg ; MorphM2_00_LOWER.jpg	21588928	0	1	8314	180	0	next	incorrect	1814
vp23_10.09.14	908	Response	1	21597235	8307	1
vp23_10.09.14	909	Picture	MorphF3_02_orig.jpg ; MorphF3_00_LOWER.jpg	21597242	0	179	7840	348	0	next	incorrect	1816
vp23_10.09.14	909	Response	1	21605075	7833	1
vp23_10.09.14	910	Picture	MorphF4_03_orig.jpg ; MorphF4_00_LOWER.jpg	21605082	0	169	8240	325	0	next	incorrect	1818
vp23_10.09.14	910	Response	1	21613315	8233	1
vp23_10.09.14	911	Picture	MorphF5_00_orig.jpg ; MorphF5_00_LOWER.jpg	21613322	0	156	8382	157	0	next	incorrect	1820
vp23_10.09.14	911	Response	1	21621555	8233	1
vp23_10.09.14	912	Picture	MorphF10_00_orig.jpg ; MorphF10_00_LOWER.jpg	21621704	0	1	16574	148	0	next	incorrect	1822
vp23_10.09.14	912	Response	1	21638274	16570	1
vp23_10.09.14	913	Picture	MorphM8_01_orig.jpg ; MorphM8_10_LOWER.jpg	21638278	0	147	70609	148	0	next	hit	1824
vp23_10.09.14	913	Response	2	21708754	70476	1
vp23_10.09.14	914	Picture	MorphF8_08_orig.jpg ; MorphF8_10_LOWER.jpg	21708887	0	1	23716	172	0	next	hit	1826
vp23_10.09.14	914	Response	2	21732594	23707	1
vp23_10.09.14	915	Picture	MorphF9_04_orig.jpg ; MorphF9_10_LOWER.jpg	21732603	0	171	22330	173	0	next	incorrect	1828
vp23_10.09.14	915	Response	1	21754833	22230	1
vp23_10.09.14	916	Picture	MorphF5_08_orig.jpg ; MorphF5_10_LOWER.jpg	21754933	0	2	12209	3	0	next	hit	1830
vp23_10.09.14	916	Response	2	21766993	12060	1
vp23_10.09.14	917	Picture	MorphF2_08_orig.jpg ; MorphF2_00_LOWER.jpg	21767142	0	1	9687	2	0	next	hit	1832
vp23_10.09.14	917	Response	2	21776753	9611	1
vp23_10.09.14	918	Picture	MorphF8_00_orig.jpg ; MorphF8_10_LOWER.jpg	21776829	0	1	9952	2	0	next	incorrect	1834
vp23_10.09.14	918	Response	1	21786673	9844	1
vp23_10.09.14	919	Picture	MorphM5_08_orig.jpg ; MorphM5_10_LOWER.jpg	21786781	0	1	29725	2	0	next	incorrect	1836
vp23_10.09.14	919	Response	1	21816433	29652	1
vp23_10.09.14	920	Picture	MorphF3_10_orig.jpg ; MorphF3_00_LOWER.jpg	21816506	0	1	19214	162	0	next	incorrect	1838
vp23_10.09.14	920	Response	1	21835713	19207	1
vp23_10.09.14	921	Picture	MorphM10_10_orig.jpg ; MorphM10_10_LOWER.jpg	21835720	0	161	16320	324	0	next	hit	1840
vp23_10.09.14	921	Response	2	21852032	16312	1
vp23_10.09.14	922	Picture	MorphF10_09_orig.jpg ; MorphF10_00_LOWER.jpg	21852040	0	163	22057	164	0	next	hit	1842
vp23_10.09.14	922	Response	2	21873952	21912	1
vp23_10.09.14	923	Picture	MorphM3_06_orig.jpg ; MorphM3_10_LOWER.jpg	21874097	0	1	16587	2	0	next	hit	1844
vp23_10.09.14	923	Response	2	21890592	16495	1
vp23_10.09.14	924	Picture	MorphF2_01_orig.jpg ; MorphF2_10_LOWER.jpg	21890684	0	1	13535	2	0	next	incorrect	1846
vp23_10.09.14	924	Response	1	21904112	13428	1
vp23_10.09.14	925	Picture	MorphF10_10_orig.jpg ; MorphF10_00_LOWER.jpg	21904219	0	1	9555	2	0	next	incorrect	1848
vp23_10.09.14	925	Response	1	21913712	9493	1
vp23_10.09.14	926	Picture	MorphM1_02_orig.jpg ; MorphM1_10_LOWER.jpg	21913774	0	1	9288	2	0	next	incorrect	1850
vp23_10.09.14	926	Response	1	21922992	9218	1
vp23_10.09.14	927	Picture	MorphF4_01_orig.jpg ; MorphF4_10_LOWER.jpg	21923062	0	1	8360	2	0	next	incorrect	1852
vp23_10.09.14	927	Response	1	21931312	8250	1
vp23_10.09.14	928	Picture	MorphM3_03_orig.jpg ; MorphM3_10_LOWER.jpg	21931422	0	1	11147	2	0	next	incorrect	1854
vp23_10.09.14	928	Response	1	21942432	11010	1
vp23_10.09.14	929	Picture	MorphM9_06_orig.jpg ; MorphM9_00_LOWER.jpg	21942569	0	1	19374	2	0	next	incorrect	1856
vp23_10.09.14	929	Response	1	21961871	19302	1
vp23_10.09.14	930	Picture	MorphF10_02_orig.jpg ; MorphF10_10_LOWER.jpg	21961943	0	1	47856	183	0	next	incorrect	1858
vp23_10.09.14	930	Response	1	22009791	47848	1
vp23_10.09.14	931	Picture	MorphM6_03_orig.jpg ; MorphM6_10_LOWER.jpg	22009799	0	182	34019	183	0	next	incorrect	1860
vp23_10.09.14	931	Response	1	22043711	33912	1
vp23_10.09.14	932	Picture	MorphF3_05_orig.jpg ; MorphF3_10_LOWER.jpg	22043818	0	1	7564	2	0	next	incorrect	1862
vp23_10.09.14	932	Response	1	22051311	7493	1
vp23_10.09.14	933	Picture	MorphF10_06_orig.jpg ; MorphF10_00_LOWER.jpg	22051382	0	1	7431	2	0	next	hit	1864
vp23_10.09.14	933	Response	2	22058670	7288	1
vp23_10.09.14	934	Picture	MorphF3_04_orig.jpg ; MorphF3_00_LOWER.jpg	22058813	0	1	13785	150	0	next	incorrect	1866
vp23_10.09.14	934	Response	1	22072590	13777	1
vp23_10.09.14	935	Picture	MorphF4_09_orig.jpg ; MorphF4_10_LOWER.jpg	22072598	0	149	9920	331	0	next	hit	1868
vp23_10.09.14	935	Response	2	22082510	9912	1
vp23_10.09.14	936	Picture	MorphF6_06_orig.jpg ; MorphF6_00_LOWER.jpg	22082518	0	182	12240	332	0	next	hit	1870
vp23_10.09.14	936	Response	2	22094750	12232	1
vp23_10.09.14	937	Picture	MorphM10_08_orig.jpg ; MorphM10_00_LOWER.jpg	22094758	0	150	13021	151	0	next	hit	1872
vp23_10.09.14	937	Response	2	22107630	12872	1
vp23_10.09.14	938	Picture	MorphM5_03_orig.jpg ; MorphM5_10_LOWER.jpg	22107779	0	1	14862	2	0	next	incorrect	1874
vp23_10.09.14	938	Response	1	22122510	14731	1
vp23_10.09.14	939	Picture	MorphF2_04_orig.jpg ; MorphF2_00_LOWER.jpg	22122641	0	1	16836	151	0	next	incorrect	1876
vp23_10.09.14	939	Response	1	22139470	16829	1
vp23_10.09.14	940	Picture	MorphM2_09_orig.jpg ; MorphM2_10_LOWER.jpg	22139477	0	150	9920	333	0	next	incorrect	1878
vp23_10.09.14	940	Response	1	22149390	9913	1
vp23_10.09.14	941	Picture	MorphF3_08_orig.jpg ; MorphF3_00_LOWER.jpg	22149397	0	183	12641	331	0	next	incorrect	1880
vp23_10.09.14	941	Response	1	22162030	12633	1
vp23_10.09.14	942	Picture	MorphF6_02_orig.jpg ; MorphF6_00_LOWER.jpg	22162038	0	148	10232	149	0	next	incorrect	1882
vp23_10.09.14	942	Response	1	22172189	10151	1
vp23_10.09.14	943	Picture	MorphM6_09_orig.jpg ; MorphM6_10_LOWER.jpg	22172270	0	1	17607	177	0	next	hit	1884
vp23_10.09.14	943	Response	2	22189869	17599	1
vp23_10.09.14	944	Picture	MorphF4_00_orig.jpg ; MorphF4_00_LOWER.jpg	22189877	0	176	14373	178	0	next	incorrect	1886
vp23_10.09.14	944	Response	1	22204189	14312	1
vp23_10.09.14	945	Picture	MorphF2_04_orig.jpg ; MorphF2_10_LOWER.jpg	22204250	0	2	36227	3	0	next	incorrect	1888
vp23_10.09.14	945	Response	1	22240349	36099	1
vp23_10.09.14	946	Picture	MorphF5_09_orig.jpg ; MorphF5_10_LOWER.jpg	22240477	0	1	25319	161	0	next	hit	1890
vp23_10.09.14	946	Response	2	22265788	25311	1
vp23_10.09.14	947	Picture	MorphF2_05_orig.jpg ; MorphF2_10_LOWER.jpg	22265796	0	160	9714	161	0	next	incorrect	1892
vp23_10.09.14	947	Response	1	22275388	9592	1
vp23_10.09.14	948	Picture	MorphF6_07_orig.jpg ; MorphF6_10_LOWER.jpg	22275510	0	1	32366	147	0	next	hit	1894
vp23_10.09.14	948	Response	2	22307868	32358	1
vp23_10.09.14	949	Picture	MorphF2_03_orig.jpg ; MorphF2_10_LOWER.jpg	22307876	0	146	11955	147	0	next	incorrect	1896
vp23_10.09.14	949	Response	1	22319708	11832	1
vp23_10.09.14	950	Picture	MorphM2_03_orig.jpg ; MorphM2_00_LOWER.jpg	22319831	0	1	29193	3	0	next	incorrect	1898
vp23_10.09.14	950	Response	1	22348908	29077	1
vp23_10.09.14	951	Picture	MorphF10_04_orig.jpg ; MorphF10_00_LOWER.jpg	22349024	0	2	49727	171	0	next	hit	1900
vp23_10.09.14	951	Response	2	22398747	49723	1
vp23_10.09.14	952	Picture	MorphF7_08_orig.jpg ; MorphF7_00_LOWER.jpg	22398751	0	169	9855	170	0	next	hit	1902
vp23_10.09.14	952	Response	2	22408507	9756	1
vp23_10.09.14	953	Picture	MorphF6_10_orig.jpg ; MorphF6_00_LOWER.jpg	22408606	0	1	7697	2	0	next	hit	1904
vp23_10.09.14	953	Response	2	22416187	7581	1
vp23_10.09.14	954	Picture	MorphM4_09_orig.jpg ; MorphM4_00_LOWER.jpg	22416303	0	1	19772	2	0	next	hit	1906
vp23_10.09.14	954	Response	2	22435947	19644	1
vp23_10.09.14	955	Picture	MorphF7_03_orig.jpg ; MorphF7_10_LOWER.jpg	22436075	0	1	12839	167	0	next	incorrect	1908
vp23_10.09.14	955	Response	1	22448907	12832	1
vp23_10.09.14	956	Picture	MorphF5_10_orig.jpg ; MorphF5_10_LOWER.jpg	22448914	0	166	13521	346	0	next	hit	1910
vp23_10.09.14	956	Response	2	22462427	13513	1
vp23_10.09.14	957	Picture	MorphF1_05_orig.jpg ; MorphF1_10_LOWER.jpg	22462435	0	180	10663	181	0	next	incorrect	1912
vp23_10.09.14	957	Response	1	22472987	10552	1
vp23_10.09.14	958	Picture	MorphM4_00_orig.jpg ; MorphM4_10_LOWER.jpg	22473098	0	1	16985	2	0	next	incorrect	1914
vp23_10.09.14	958	Response	1	22489946	16848	1
vp23_10.09.14	959	Picture	MorphF6_09_orig.jpg ; MorphF6_00_LOWER.jpg	22490083	0	1	8493	2	0	next	hit	1916
vp23_10.09.14	959	Response	2	22498426	8343	1
vp23_10.09.14	960	Picture	MorphM5_03_orig.jpg ; MorphM5_00_LOWER.jpg	22498576	0	1	22426	2	0	next	incorrect	1918
vp23_10.09.14	960	Response	1	22520906	22330	1
vp23_10.09.14	961	Picture	MorphM10_03_orig.jpg ; MorphM10_10_LOWER.jpg	22521002	0	1	28631	166	0	next	hit	1920
vp23_10.09.14	961	Response	2	22549626	28624	1
vp23_10.09.14	962	Picture	MorphF6_09_orig.jpg ; MorphF6_10_LOWER.jpg	22549633	0	165	10249	166	0	next	hit	1922
vp23_10.09.14	962	Response	2	22559786	10153	1
vp23_10.09.14	963	Picture	MorphM4_01_orig.jpg ; MorphM4_10_LOWER.jpg	22559882	0	1	8493	2	0	next	incorrect	1924
vp23_10.09.14	963	Response	1	22568266	8384	1
vp23_10.09.14	964	Picture	MorphM3_09_orig.jpg ; MorphM3_00_LOWER.jpg	22568375	0	1	51174	182	0	next	hit	1926
vp23_10.09.14	964	Response	2	22619545	51170	1
vp23_10.09.14	965	Picture	MorphF8_04_orig.jpg ; MorphF8_10_LOWER.jpg	22619549	0	181	25764	342	0	next	incorrect	1928
vp23_10.09.14	965	Response	1	22645305	25756	1
vp23_10.09.14	966	Picture	MorphM4_10_orig.jpg ; MorphM4_00_LOWER.jpg	22645313	0	161	11174	162	0	next	hit	1930
vp23_10.09.14	966	Response	2	22656345	11032	1
vp23_10.09.14	967	Picture	MorphF6_08_orig.jpg ; MorphF6_10_LOWER.jpg	22656487	0	1	9687	2	0	next	hit	1932
vp23_10.09.14	967	Response	2	22666025	9538	1
vp23_10.09.14	968	Picture	MorphM9_00_orig.jpg ; MorphM9_00_LOWER.jpg	22666174	0	1	8360	2	0	next	incorrect	1934
vp23_10.09.14	968	Response	1	22674425	8251	1
vp23_10.09.14	969	Picture	MorphF9_07_orig.jpg ; MorphF9_00_LOWER.jpg	22674534	0	1	43098	164	0	next	hit	1936
vp23_10.09.14	969	Response	2	22717624	43090	1
vp23_10.09.14	970	Picture	MorphM5_00_orig.jpg ; MorphM5_10_LOWER.jpg	22717632	0	163	9583	164	0	next	incorrect	1938
vp23_10.09.14	970	Response	1	22727144	9512	1
vp23_10.09.14	971	Picture	MorphF5_01_orig.jpg ; MorphF5_10_LOWER.jpg	22727215	0	1	10737	146	0	next	incorrect	1940
vp23_10.09.14	971	Response	1	22737944	10729	1
vp23_10.09.14	972	Picture	MorphM5_10_orig.jpg ; MorphM5_00_LOWER.jpg	22737952	0	145	18191	146	0	next	hit	1942
vp23_10.09.14	972	Response	2	22756024	18072	1
vp23_10.09.14	973	Picture	MorphM10_09_orig.jpg ; MorphM10_00_LOWER.jpg	22756143	0	1	9248	176	0	next	hit	1944
vp23_10.09.14	973	Response	2	22765384	9241	1
vp23_10.09.14	974	Picture	MorphM7_05_orig.jpg ; MorphM7_10_LOWER.jpg	22765391	0	175	6942	176	0	next	hit	1946
vp23_10.09.14	974	Response	2	22772264	6873	1
vp23_10.09.14	975	Picture	MorphF8_04_orig.jpg ; MorphF8_00_LOWER.jpg	22772333	0	1	9819	2	0	next	incorrect	1948
vp23_10.09.14	975	Response	1	22782024	9691	1
vp23_10.09.14	976	Picture	MorphF2_06_orig.jpg ; MorphF2_00_LOWER.jpg	22782152	0	1	10039	181	0	next	hit	1950
vp23_10.09.14	976	Response	2	22792184	10032	1
vp23_10.09.14	977	Picture	MorphF3_06_orig.jpg ; MorphF3_00_LOWER.jpg	22792191	0	180	15280	340	0	next	incorrect	1952
vp23_10.09.14	977	Response	1	22807463	15272	1
vp23_10.09.14	978	Picture	MorphF10_05_orig.jpg ; MorphF10_00_LOWER.jpg	22807471	0	160	10775	161	0	next	incorrect	1954
vp23_10.09.14	978	Response	1	22818183	10712	1
vp23_10.09.14	979	Picture	MorphM7_00_orig.jpg ; MorphM7_10_LOWER.jpg	22818246	0	1	16025	166	0	next	hit	1956
vp23_10.09.14	979	Response	2	22834263	16017	1
vp23_10.09.14	980	Picture	MorphF4_01_orig.jpg ; MorphF4_00_LOWER.jpg	22834271	0	165	23519	166	0	next	hit	1958
vp23_10.09.14	980	Response	2	22857703	23432	1
vp23_10.09.14	981	Picture	MorphF10_01_orig.jpg ; MorphF10_00_LOWER.jpg	22857790	0	1	26407	2	0	next	hit	1960
vp23_10.09.14	981	Response	2	22884103	26313	1
vp23_10.09.14	982	Picture	MorphF8_09_orig.jpg ; MorphF8_10_LOWER.jpg	22884197	0	1	29833	159	0	next	hit	1962
vp23_10.09.14	982	Response	2	22914022	29825	1
vp23_10.09.14	983	Picture	MorphM9_08_orig.jpg ; MorphM9_00_LOWER.jpg	22914030	0	158	11520	341	0	next	hit	1964
vp23_10.09.14	983	Response	2	22925542	11512	1
vp23_10.09.14	984	Picture	MorphM4_09_orig.jpg ; MorphM4_10_LOWER.jpg	22925550	0	183	8001	327	0	next	hit	1966
vp23_10.09.14	984	Response	2	22933543	7993	1
vp23_10.09.14	985	Picture	MorphF6_06_orig.jpg ; MorphF6_10_LOWER.jpg	22933551	0	144	37166	145	0	next	hit	1968
vp23_10.09.14	985	Response	2	22970582	37031	1
vp23_10.09.14	986	Picture	MorphM3_00_orig.jpg ; MorphM3_00_LOWER.jpg	22970717	0	1	10483	2	0	next	incorrect	1970
vp23_10.09.14	986	Response	1	22981062	10345	1
vp23_10.09.14	987	Picture	MorphF10_08_orig.jpg ; MorphF10_00_LOWER.jpg	22981200	0	1	37155	2	0	next	hit	1972
vp23_10.09.14	987	Response	2	23018261	37061	1
vp23_10.09.14	988	Picture	MorphM10_01_orig.jpg ; MorphM10_10_LOWER.jpg	23018355	0	1	17649	2	0	next	incorrect	1974
vp23_10.09.14	988	Response	1	23035861	17506	1
vp23_10.09.14	989	Picture	MorphF2_01_orig.jpg ; MorphF2_00_LOWER.jpg	23036004	0	1	9422	2	0	next	incorrect	1976
vp23_10.09.14	989	Response	1	23045301	9297	1
vp23_10.09.14	990	Picture	MorphF5_02_orig.jpg ; MorphF5_00_LOWER.jpg	23045426	0	1	19507	2	0	next	incorrect	1978
vp23_10.09.14	990	Response	1	23064821	19395	1
vp23_10.09.14	991	Picture	MorphF3_01_orig.jpg ; MorphF3_10_LOWER.jpg	23064933	0	1	8758	2	0	next	incorrect	1980
vp23_10.09.14	991	Response	1	23073621	8688	1
vp23_10.09.14	992	Picture	MorphF2_09_orig.jpg ; MorphF2_00_LOWER.jpg	23073691	0	1	24898	184	0	next	incorrect	1982
vp23_10.09.14	992	Response	1	23098581	24890	1
vp23_10.09.14	993	Picture	MorphF6_05_orig.jpg ; MorphF6_10_LOWER.jpg	23098589	0	183	31100	184	0	next	hit	1984
vp23_10.09.14	993	Response	2	23129620	31031	1
vp23_10.09.14	994	Picture	MorphF5_03_orig.jpg ; MorphF5_10_LOWER.jpg	23129689	0	1	7299	2	0	next	incorrect	1986
vp23_10.09.14	994	Response	1	23136900	7211	1
vp23_10.09.14	995	Picture	MorphF3_06_orig.jpg ; MorphF3_10_LOWER.jpg	23136988	0	1	11014	2	0	next	incorrect	1988
vp23_10.09.14	995	Response	1	23147940	10952	1
vp23_10.09.14	996	Picture	MorphM4_02_orig.jpg ; MorphM4_00_LOWER.jpg	23148002	0	1	43658	2	0	next	incorrect	1990
vp23_10.09.14	996	Response	1	23191540	43538	1
vp23_10.09.14	997	Picture	MorphM3_02_orig.jpg ; MorphM3_10_LOWER.jpg	23191660	0	1	12208	2	0	next	incorrect	1992
vp23_10.09.14	997	Response	1	23203780	12120	1
vp23_10.09.14	998	Picture	MorphF2_02_orig.jpg ; MorphF2_10_LOWER.jpg	23203868	0	1	42159	174	0	next	incorrect	1994
vp23_10.09.14	998	Response	1	23246019	42151	1
vp23_10.09.14	999	Picture	MorphM5_10_orig.jpg ; MorphM5_10_LOWER.jpg	23246027	0	173	21920	321	0	next	hit	1996
vp23_10.09.14	999	Response	2	23267939	21912	1
vp23_10.09.14	1000	Picture	MorphF1_03_orig.jpg ; MorphF1_10_LOWER.jpg	23267947	0	148	8374	149	0	next	incorrect	1998
vp23_10.09.14	1000	Response	1	23276259	8312	1
vp23_10.09.14	1001	Picture	MorphM3_10_orig.jpg ; MorphM3_00_LOWER.jpg	23276321	0	1	14066	2	0	next	hit	2000
vp23_10.09.14	1001	Response	2	23290259	13938	1
vp23_10.09.14	1002	Picture	MorphM6_00_orig.jpg ; MorphM6_00_LOWER.jpg	23290387	0	1	32999	178	0	next	incorrect	2002
vp23_10.09.14	1002	Response	1	23323379	32992	1
vp23_10.09.14	1003	Picture	MorphF1_05_orig.jpg ; MorphF1_00_LOWER.jpg	23323386	0	177	8536	178	0	next	incorrect	2004
vp23_10.09.14	1003	Response	1	23331858	8472	1
vp23_10.09.14	1004	Picture	MorphM8_03_orig.jpg ; MorphM8_00_LOWER.jpg	23331922	0	1	65287	3	0	next	hit	2006
vp23_10.09.14	1004	Response	2	23397138	65216	1
vp23_10.09.14	1005	Picture	MorphF6_04_orig.jpg ; MorphF6_10_LOWER.jpg	23397209	0	2	11811	3	0	next	hit	2008
vp23_10.09.14	1005	Response	2	23408898	11689	1
vp23_10.09.14	1006	Picture	MorphM6_05_orig.jpg ; MorphM6_00_LOWER.jpg	23409020	0	1	16056	2	0	next	hit	2010
vp23_10.09.14	1006	Response	2	23424977	15957	1
vp23_10.09.14	1007	Picture	MorphM7_09_orig.jpg ; MorphM7_00_LOWER.jpg	23425076	0	1	8891	2	0	next	hit	2012
vp23_10.09.14	1007	Response	2	23433857	8781	1
vp23_10.09.14	1008	Picture	MorphM5_05_orig.jpg ; MorphM5_00_LOWER.jpg	23433967	0	1	10483	2	0	next	hit	2014
vp23_10.09.14	1008	Response	2	23444337	10370	1
vp23_10.09.14	1009	Picture	MorphF5_09_orig.jpg ; MorphF5_00_LOWER.jpg	23444450	0	1	12055	155	0	next	incorrect	2016
vp23_10.09.14	1009	Response	1	23456497	12047	1
vp23_10.09.14	1010	Picture	MorphM6_05_orig.jpg ; MorphM6_10_LOWER.jpg	23456505	0	154	23774	155	0	next	incorrect	2018
vp23_10.09.14	1010	Response	1	23480177	23672	1
vp23_10.09.14	1011	Picture	MorphF5_10_orig.jpg ; MorphF5_00_LOWER.jpg	23480279	0	1	18312	2	0	next	hit	2020
vp23_10.09.14	1011	Response	2	23498497	18218	1
vp23_10.09.14	1012	Picture	MorphM1_08_orig.jpg ; MorphM1_00_LOWER.jpg	23498591	0	1	21497	2	0	next	hit	2022
vp23_10.09.14	1012	Response	2	23520017	21426	1
vp23_10.09.14	1013	Picture	MorphF10_00_orig.jpg ; MorphF10_10_LOWER.jpg	23520088	0	1	31052	2	0	next	incorrect	2024
vp23_10.09.14	1013	Response	1	23551056	30968	1
vp23_10.09.14	1014	Picture	MorphM9_09_orig.jpg ; MorphM9_10_LOWER.jpg	23551140	0	1	43657	3	0	next	hit	2026
vp23_10.09.14	1014	Response	2	23594656	43516	1
vp23_10.09.14	1015	Picture	MorphF1_09_orig.jpg ; MorphF1_00_LOWER.jpg	23594797	0	2	8346	150	0	next	hit	2028
vp23_10.09.14	1015	Response	2	23603136	8339	1
vp23_10.09.14	1016	Picture	MorphF7_06_orig.jpg ; MorphF7_10_LOWER.jpg	23603143	0	148	9171	149	0	next	hit	2030
vp23_10.09.14	1016	Response	2	23612176	9033	1
vp23_10.09.14	1017	Picture	MorphM2_09_orig.jpg ; MorphM2_00_LOWER.jpg	23612314	0	1	8227	2	0	next	hit	2032
vp23_10.09.14	1017	Response	2	23620416	8102	1
vp23_10.09.14	1018	Picture	MorphM7_03_orig.jpg ; MorphM7_00_LOWER.jpg	23620541	0	1	7564	2	0	next	incorrect	2034
vp23_10.09.14	1018	Response	1	23628016	7475	1
vp23_10.09.14	1019	Picture	MorphM4_03_orig.jpg ; MorphM4_10_LOWER.jpg	23628105	0	1	11677	2	0	next	incorrect	2036
vp23_10.09.14	1019	Response	1	23639695	11590	1
vp23_10.09.14	1020	Picture	MorphM1_07_orig.jpg ; MorphM1_10_LOWER.jpg	23639782	0	1	13934	2	0	next	incorrect	2038
vp23_10.09.14	1020	Response	1	23653615	13833	1
vp23_10.09.14	1021	Picture	MorphM4_01_orig.jpg ; MorphM4_00_LOWER.jpg	23653716	0	1	7696	2	0	next	incorrect	2040
vp23_10.09.14	1021	Response	1	23661295	7579	1
vp23_10.09.14	1022	Picture	MorphF7_03_orig.jpg ; MorphF7_00_LOWER.jpg	23661412	0	1	7299	2	0	next	incorrect	2042
vp23_10.09.14	1022	Response	1	23668575	7163	1
vp23_10.09.14	1023	Picture	MorphF8_01_orig.jpg ; MorphF8_10_LOWER.jpg	23668711	0	1	7298	2	0	next	incorrect	2044
vp23_10.09.14	1023	Response	1	23675935	7224	1
vp23_10.09.14	1024	Picture	MorphF1_10_orig.jpg ; MorphF1_00_LOWER.jpg	23676009	0	1	10218	2	0	next	hit	2046
vp23_10.09.14	1024	Response	2	23686095	10086	1
vp23_10.09.14	1025	Picture	MorphF6_03_orig.jpg ; MorphF6_00_LOWER.jpg	23686227	0	1	11146	2	0	next	incorrect	2048
vp23_10.09.14	1025	Response	1	23697295	11068	1
vp23_10.09.14	1026	Picture	MorphM2_02_orig.jpg ; MorphM2_10_LOWER.jpg	23697373	0	1	17118	3	0	next	incorrect	2050
vp23_10.09.14	1026	Response	1	23714415	17042	1
vp23_10.09.14	1027	Picture	MorphF5_08_orig.jpg ; MorphF5_00_LOWER.jpg	23714491	0	2	57194	3	0	next	incorrect	2052
vp23_10.09.14	1027	Response	1	23771614	57123	1
vp23_10.09.14	1028	Picture	MorphM5_07_orig.jpg ; MorphM5_00_LOWER.jpg	23771685	0	1	27335	2	0	next	hit	2054
vp23_10.09.14	1028	Response	2	23798894	27209	1
vp23_10.09.14	1029	Picture	MorphF1_06_orig.jpg ; MorphF1_00_LOWER.jpg	23799020	0	1	25080	2	0	next	hit	2056
vp23_10.09.14	1029	Response	2	23824014	24994	1
vp23_10.09.14	1030	Picture	MorphF10_06_orig.jpg ; MorphF10_10_LOWER.jpg	23824100	0	1	13005	2	0	next	hit	2058
vp23_10.09.14	1030	Response	2	23836974	12874	1
vp23_10.09.14	1031	Picture	MorphF1_00_orig.jpg ; MorphF1_10_LOWER.jpg	23837105	0	1	7796	168	0	next	incorrect	2060
vp23_10.09.14	1031	Response	1	23844894	7789	1
vp23_10.09.14	1032	Picture	MorphF6_08_orig.jpg ; MorphF6_00_LOWER.jpg	23844901	0	167	44222	168	0	next	hit	2062
vp23_10.09.14	1032	Response	2	23888973	44072	1
vp23_10.09.14	1033	Picture	MorphM10_00_orig.jpg ; MorphM10_00_LOWER.jpg	23889123	0	1	9819	2	0	next	incorrect	2064
vp23_10.09.14	1033	Response	1	23898813	9690	1
vp23_10.09.14	1034	Picture	MorphM7_06_orig.jpg ; MorphM7_10_LOWER.jpg	23898942	0	1	22692	2	0	next	hit	2066
vp23_10.09.14	1034	Response	2	23921533	22591	1
vp23_10.09.14	1035	Picture	MorphF1_09_orig.jpg ; MorphF1_10_LOWER.jpg	23921634	0	1	9506	183	0	next	hit	2068
vp23_10.09.14	1035	Response	2	23931133	9499	1
vp23_10.09.14	1036	Picture	MorphF9_02_orig.jpg ; MorphF9_10_LOWER.jpg	23931140	0	182	13451	183	0	next	incorrect	2070
vp23_10.09.14	1036	Response	1	23944493	13353	1
vp23_10.09.14	1037	Picture	MorphF7_07_orig.jpg ; MorphF7_10_LOWER.jpg	23944591	0	1	18549	163	0	next	hit	2072
vp23_10.09.14	1037	Response	2	23963132	18541	1
vp23_10.09.14	1038	Picture	MorphF5_03_orig.jpg ; MorphF5_00_LOWER.jpg	23963140	0	162	38776	163	0	next	incorrect	2074
vp23_10.09.14	1038	Response	1	24001772	38632	1
vp23_10.09.14	1039	Picture	MorphF9_08_orig.jpg ; MorphF9_00_LOWER.jpg	24001916	0	1	26275	2	0	next	hit	2076
vp23_10.09.14	1039	Response	2	24028092	26176	1
vp23_10.09.14	1040	Picture	MorphM4_08_orig.jpg ; MorphM4_00_LOWER.jpg	24028191	0	1	15508	152	0	next	hit	2078
vp23_10.09.14	1040	Response	2	24043692	15501	1
vp23_10.09.14	1041	Picture	MorphM10_08_orig.jpg ; MorphM10_10_LOWER.jpg	24043699	0	151	6652	152	0	next	hit	2080
vp23_10.09.14	1041	Response	2	24050252	6553	1
vp23_10.09.14	1042	Picture	MorphF9_08_orig.jpg ; MorphF9_10_LOWER.jpg	24050351	0	1	35269	164	0	next	hit	2082
vp23_10.09.14	1042	Response	2	24085612	35261	1
vp23_10.09.14	1043	Picture	MorphF6_00_orig.jpg ; MorphF6_00_LOWER.jpg	24085620	0	163	10879	328	0	next	incorrect	2084
vp23_10.09.14	1043	Response	1	24096491	10871	1
vp23_10.09.14	1044	Picture	MorphF9_06_orig.jpg ; MorphF9_10_LOWER.jpg	24096499	0	165	18160	350	0	next	hit	2086
vp23_10.09.14	1044	Response	2	24114651	18152	1
vp23_10.09.14	1045	Picture	MorphF1_02_orig.jpg ; MorphF1_10_LOWER.jpg	24114659	0	185	11596	186	0	next	incorrect	2088
vp23_10.09.14	1045	Response	1	24126171	11512	1
vp23_10.09.14	1046	Picture	MorphF4_08_orig.jpg ; MorphF4_00_LOWER.jpg	24126255	0	1	22644	182	0	next	hit	2090
vp23_10.09.14	1046	Response	2	24148891	22636	1
vp23_10.09.14	1047	Picture	MorphM9_02_orig.jpg ; MorphM9_00_LOWER.jpg	24148899	0	181	11444	330	0	next	incorrect	2092
vp23_10.09.14	1047	Response	1	24160331	11432	1
vp23_10.09.14	1048	Picture	MorphF3_07_orig.jpg ; MorphF3_10_LOWER.jpg	24160343	0	149	14315	314	0	next	incorrect	2094
vp23_10.09.14	1048	Response	1	24174650	14307	1
vp23_10.09.14	1049	Picture	MorphM3_03_orig.jpg ; MorphM3_00_LOWER.jpg	24174658	0	165	18742	166	0	next	incorrect	2096
vp23_10.09.14	1049	Response	1	24193290	18632	1
vp23_10.09.14	1050	Picture	MorphM2_07_orig.jpg ; MorphM2_00_LOWER.jpg	24193400	0	1	14995	2	0	next	hit	2098
vp23_10.09.14	1050	Response	2	24208250	14850	1
vp23_10.09.14	1051	Picture	MorphF9_00_orig.jpg ; MorphF9_00_LOWER.jpg	24208395	0	1	8227	2	0	next	incorrect	2100
vp23_10.09.14	1051	Response	1	24216490	8095	1
vp23_10.09.14	1052	Picture	MorphM1_03_orig.jpg ; MorphM1_10_LOWER.jpg	24216622	0	1	8592	169	0	next	incorrect	2102
vp23_10.09.14	1052	Response	1	24225210	8588	1
vp23_10.09.14	1053	Picture	MorphM2_07_orig.jpg ; MorphM2_10_LOWER.jpg	24225214	0	168	16323	334	0	next	hit	2104
vp23_10.09.14	1053	Response	2	24241530	16316	1
vp23_10.09.14	1054	Picture	MorphF8_07_orig.jpg ; MorphF8_00_LOWER.jpg	24241537	0	166	36657	168	0	next	hit	2106
vp23_10.09.14	1054	Response	2	24278090	36553	1
vp23_10.09.14	1055	Picture	MorphM8_03_orig.jpg ; MorphM8_10_LOWER.jpg	24278194	0	2	12872	3	0	next	hit	2108
vp23_10.09.14	1055	Response	2	24290969	12775	1
vp23_10.09.14	1056	Picture	MorphM10_05_orig.jpg ; MorphM10_10_LOWER.jpg	24291066	0	1	12208	3	0	next	hit	2110
vp23_10.09.14	1056	Response	2	24303129	12063	1
vp23_10.09.14	1057	Picture	MorphF7_04_orig.jpg ; MorphF7_00_LOWER.jpg	24303274	0	2	93686	3	0	next	hit	2112
vp23_10.09.14	1057	Response	2	24396888	93614	1
vp23_10.09.14	1058	Picture	MorphM3_07_orig.jpg ; MorphM3_00_LOWER.jpg	24396960	0	1	8176	186	0	next	hit	2114
vp23_10.09.14	1058	Response	2	24405128	8168	1
vp23_10.09.14	1059	Picture	MorphM4_04_orig.jpg ; MorphM4_00_LOWER.jpg	24405136	0	185	24202	186	0	next	incorrect	2116
vp23_10.09.14	1059	Response	1	24429208	24072	1
vp23_10.09.14	1060	Picture	MorphM8_08_orig.jpg ; MorphM8_10_LOWER.jpg	24429338	0	1	11545	2	0	next	hit	2118
vp23_10.09.14	1060	Response	2	24440808	11470	1
vp23_10.09.14	1061	Picture	MorphM5_06_orig.jpg ; MorphM5_00_LOWER.jpg	24440883	0	1	13372	165	0	next	hit	2120
vp23_10.09.14	1061	Response	2	24454248	13365	1
vp23_10.09.14	1062	Picture	MorphF1_06_orig.jpg ; MorphF1_10_LOWER.jpg	24454255	0	164	17812	165	0	next	incorrect	2122
vp23_10.09.14	1062	Response	1	24471928	17673	1
vp23_10.09.14	1063	Picture	MorphM3_06_orig.jpg ; MorphM3_00_LOWER.jpg	24472067	0	1	15658	2	0	next	hit	2124
vp23_10.09.14	1063	Response	2	24487608	15541	1
vp23_10.09.14	1064	Picture	MorphM9_07_orig.jpg ; MorphM9_10_LOWER.jpg	24487725	0	1	14597	2	0	next	hit	2126
vp23_10.09.14	1064	Response	2	24502247	14522	1
vp23_10.09.14	1065	Picture	MorphF5_05_orig.jpg ; MorphF5_00_LOWER.jpg	24502322	0	1	8626	2	0	next	incorrect	2128
vp23_10.09.14	1065	Response	1	24510807	8485	1
vp23_10.09.14	1066	Picture	MorphM5_01_orig.jpg ; MorphM5_10_LOWER.jpg	24510948	0	1	10085	2	0	next	incorrect	2130
vp23_10.09.14	1066	Response	1	24520967	10019	1
vp23_10.09.14	1067	Picture	MorphM4_05_orig.jpg ; MorphM4_00_LOWER.jpg	24521033	0	1	17649	2	0	next	hit	2132
vp23_10.09.14	1067	Response	2	24538567	17534	1
vp23_10.09.14	1068	Picture	MorphF6_00_orig.jpg ; MorphF6_10_LOWER.jpg	24538682	0	1	23972	181	0	next	incorrect	2134
vp23_10.09.14	1068	Response	1	24562647	23965	1
vp23_10.09.14	1069	Picture	MorphF3_05_orig.jpg ; MorphF3_00_LOWER.jpg	24562654	0	180	9468	181	0	next	incorrect	2136
vp23_10.09.14	1069	Response	1	24572007	9353	1
vp23_10.09.14	1070	Picture	MorphF6_04_orig.jpg ; MorphF6_00_LOWER.jpg	24572122	0	1	10881	2	0	next	incorrect	2138
vp23_10.09.14	1070	Response	1	24582887	10765	1
vp23_10.09.14	1071	Picture	MorphM10_02_orig.jpg ; MorphM10_10_LOWER.jpg	24583003	0	1	37023	2	0	next	incorrect	2140
vp23_10.09.14	1071	Response	1	24619926	36923	1
vp23_10.09.14	1072	Picture	MorphF2_05_orig.jpg ; MorphF2_00_LOWER.jpg	24620026	0	1	8625	2	0	next	hit	2142
vp23_10.09.14	1072	Response	2	24628566	8540	1
vp23_10.09.14	1073	Picture	MorphM6_02_orig.jpg ; MorphM6_00_LOWER.jpg	24628651	0	1	8722	171	0	next	incorrect	2144
vp23_10.09.14	1073	Response	1	24637366	8715	1
vp23_10.09.14	1074	Picture	MorphM4_05_orig.jpg ; MorphM4_10_LOWER.jpg	24637373	0	170	27770	171	0	next	incorrect	2146
vp23_10.09.14	1074	Response	1	24665046	27673	1
vp23_10.09.14	1075	Picture	MorphF6_03_orig.jpg ; MorphF6_10_LOWER.jpg	24665143	0	1	14332	2	0	next	incorrect	2148
vp23_10.09.14	1075	Response	1	24679366	14223	1
vp23_10.09.14	1076	Picture	MorphM1_04_orig.jpg ; MorphM1_00_LOWER.jpg	24679475	0	1	9023	2	0	next	incorrect	2150
vp23_10.09.14	1076	Response	1	24688406	8931	1
vp23_10.09.14	1077	Picture	MorphM7_10_orig.jpg ; MorphM7_10_LOWER.jpg	24688498	0	1	9554	2	0	next	hit	2152
vp23_10.09.14	1077	Response	2	24697925	9427	1
vp23_10.09.14	1078	Picture	MorphF2_08_orig.jpg ; MorphF2_10_LOWER.jpg	24698052	0	1	11147	2	0	next	hit	2154
vp23_10.09.14	1078	Response	2	24709125	11073	1
vp23_10.09.14	1079	Picture	MorphM7_03_orig.jpg ; MorphM7_10_LOWER.jpg	24709199	0	1	16985	2	0	next	hit	2156
vp23_10.09.14	1079	Response	2	24726085	16886	1
vp23_10.09.14	1080	Picture	MorphF1_01_orig.jpg ; MorphF1_10_LOWER.jpg	24726184	0	1	8070	160	0	next	incorrect	2158
vp23_10.09.14	1080	Response	1	24734245	8061	1
vp23_10.09.14	1081	Picture	MorphM7_09_orig.jpg ; MorphM7_10_LOWER.jpg	24734254	0	159	37446	160	0	next	hit	2160
vp23_10.09.14	1081	Response	2	24771605	37351	1
vp23_10.09.14	1082	Picture	MorphM9_00_orig.jpg ; MorphM9_10_LOWER.jpg	24771700	0	1	10712	171	0	next	incorrect	2162
vp23_10.09.14	1082	Response	1	24782405	10705	1
vp23_10.09.14	1083	Picture	MorphF2_09_orig.jpg ; MorphF2_10_LOWER.jpg	24782412	0	170	12776	171	0	next	hit	2164
vp23_10.09.14	1083	Response	2	24795045	12633	1
vp23_10.09.14	1084	Picture	MorphM2_00_orig.jpg ; MorphM2_00_LOWER.jpg	24795188	0	1	13384	153	0	next	incorrect	2166
vp23_10.09.14	1084	Response	1	24808565	13377	1
vp23_10.09.14	1085	Picture	MorphF1_08_orig.jpg ; MorphF1_10_LOWER.jpg	24808572	0	152	11032	153	0	next	hit	2168
vp23_10.09.14	1085	Response	2	24819524	10952	1
vp23_10.09.14	1086	Picture	MorphF4_05_orig.jpg ; MorphF4_00_LOWER.jpg	24819604	0	1	12968	171	0	next	hit	2170
vp23_10.09.14	1086	Response	2	24832564	12960	1
vp23_10.09.14	1087	Picture	MorphM5_02_orig.jpg ; MorphM5_10_LOWER.jpg	24832572	0	170	12112	171	0	next	incorrect	2172
vp23_10.09.14	1087	Response	1	24844564	11992	1
vp23_10.09.14	1088	Picture	MorphF7_05_orig.jpg ; MorphF7_10_LOWER.jpg	24844684	0	1	12739	2	0	next	incorrect	2174
vp23_10.09.14	1088	Response	1	24857284	12600	1
vp23_10.09.14	1089	Picture	MorphM9_10_orig.jpg ; MorphM9_00_LOWER.jpg	24857423	0	1	7697	2	0	next	hit	2176
vp23_10.09.14	1089	Response	2	24865044	7621	1
vp23_10.09.14	1090	Picture	MorphF7_01_orig.jpg ; MorphF7_00_LOWER.jpg	24865120	0	1	9771	183	0	next	incorrect	2178
vp23_10.09.14	1090	Response	1	24874884	9764	1
vp23_10.09.14	1091	Picture	MorphM1_09_orig.jpg ; MorphM1_10_LOWER.jpg	24874891	0	182	37204	183	0	next	incorrect	2180
vp23_10.09.14	1091	Response	1	24912004	37113	1
vp23_10.09.14	1092	Picture	MorphF6_02_orig.jpg ; MorphF6_10_LOWER.jpg	24912095	0	1	12341	2	0	next	incorrect	2182
vp23_10.09.14	1092	Response	1	24924323	12228	1
vp23_10.09.14	1093	Picture	MorphF7_07_orig.jpg ; MorphF7_00_LOWER.jpg	24924436	0	1	9023	2	0	next	hit	2184
vp23_10.09.14	1093	Response	2	24933363	8927	1
vp23_10.09.14	1094	Picture	MorphF8_07_orig.jpg ; MorphF8_10_LOWER.jpg	24933459	0	1	12607	2	0	next	hit	2186
vp23_10.09.14	1094	Response	2	24945923	12464	1
vp23_10.09.14	1095	Picture	MorphM8_05_orig.jpg ; MorphM8_10_LOWER.jpg	24946066	0	1	7298	2	0	next	hit	2188
vp23_10.09.14	1095	Response	2	24953283	7217	1
vp23_10.09.14	1096	Picture	MorphF9_05_orig.jpg ; MorphF9_00_LOWER.jpg	24953364	0	1	9820	2	0	next	hit	2190
vp23_10.09.14	1096	Response	2	24963043	9679	1
vp23_10.09.14	1097	Picture	MorphM10_00_orig.jpg ; MorphM10_10_LOWER.jpg	24963184	0	1	26540	2	0	next	incorrect	2192
vp23_10.09.14	1097	Response	1	24989603	26419	1
vp23_10.09.14	1098	Picture	MorphM2_06_orig.jpg ; MorphM2_00_LOWER.jpg	24989724	0	1	49363	2	0	next	hit	2194
vp23_10.09.14	1098	Response	2	25038962	49238	1
vp23_10.09.14	1099	Picture	MorphF8_02_orig.jpg ; MorphF8_00_LOWER.jpg	25039087	0	1	26142	2	0	next	incorrect	2196
vp23_10.09.14	1099	Response	1	25065122	26035	1
vp23_10.09.14	1100	Picture	MorphM5_08_orig.jpg ; MorphM5_00_LOWER.jpg	25065229	0	1	9687	2	0	next	hit	2198
vp23_10.09.14	1100	Response	2	25074802	9573	1
vp23_10.09.14	1101	Picture	MorphF2_00_orig.jpg ; MorphF2_10_LOWER.jpg	25074916	0	1	9422	2	0	next	hit	2200
vp23_10.09.14	1101	Response	2	25084242	9326	1
vp23_10.09.14	1102	Picture	MorphM1_07_orig.jpg ; MorphM1_00_LOWER.jpg	25084338	0	1	17250	2	0	next	incorrect	2202
vp23_10.09.14	1102	Response	1	25101522	17184	1
vp23_10.09.14	1103	Picture	MorphM2_10_orig.jpg ; MorphM2_00_LOWER.jpg	25101588	0	1	11381	166	0	next	incorrect	2204
vp23_10.09.14	1103	Response	1	25112962	11374	1
vp23_10.09.14	1104	Picture	MorphF9_00_orig.jpg ; MorphF9_10_LOWER.jpg	25112969	0	165	7861	166	0	next	hit	2206
vp23_10.09.14	1104	Response	2	25120721	7752	1
vp23_10.09.14	1105	Picture	MorphF8_05_orig.jpg ; MorphF8_10_LOWER.jpg	25120830	0	1	21579	185	0	next	incorrect	2208
vp23_10.09.14	1105	Response	1	25142401	21571	1
vp23_10.09.14	1106	Picture	MorphF1_07_orig.jpg ; MorphF1_10_LOWER.jpg	25142409	0	184	21946	185	0	next	incorrect	2210
vp23_10.09.14	1106	Response	1	25164241	21832	1
vp23_10.09.14	1107	Picture	MorphM10_07_orig.jpg ; MorphM10_00_LOWER.jpg	25164355	0	1	15393	2	0	next	hit	2212
vp23_10.09.14	1107	Response	2	25179681	15326	1
vp23_10.09.14	1108	Picture	MorphF10_07_orig.jpg ; MorphF10_00_LOWER.jpg	25179748	0	1	7033	2	0	next	hit	2214
vp23_10.09.14	1108	Response	2	25186641	6893	1
vp23_10.09.14	1109	Picture	MorphF7_10_orig.jpg ; MorphF7_00_LOWER.jpg	25186781	0	1	7033	2	0	next	hit	2216
vp23_10.09.14	1109	Response	2	25193681	6900	1
vp23_10.09.14	1110	Picture	MorphM4_10_orig.jpg ; MorphM4_10_LOWER.jpg	25193814	0	1	18578	2	0	next	hit	2218
vp23_10.09.14	1110	Response	2	25212321	18507	1
vp23_10.09.14	1111	Picture	MorphM6_07_orig.jpg ; MorphM6_00_LOWER.jpg	25212392	0	1	9536	153	0	next	hit	2220
vp23_10.09.14	1111	Response	2	25221920	9528	1
vp23_10.09.14	1112	Picture	MorphF4_03_orig.jpg ; MorphF4_10_LOWER.jpg	25221928	0	152	6240	300	0	next	incorrect	2222
vp23_10.09.14	1112	Response	1	25228160	6232	1
vp23_10.09.14	1113	Picture	MorphF1_00_orig.jpg ; MorphF1_00_LOWER.jpg	25228168	0	148	5986	149	0	next	incorrect	2224
vp23_10.09.14	1113	Response	1	25234080	5912	1
vp23_10.09.14	1114	Picture	MorphF10_09_orig.jpg ; MorphF10_10_LOWER.jpg	25234154	0	1	9422	2	0	next	hit	2226
vp23_10.09.14	1114	Response	2	25243440	9286	1
vp23_10.09.14	1115	Picture	MorphF1_02_orig.jpg ; MorphF1_00_LOWER.jpg	25243576	0	1	7298	2	0	next	incorrect	2228
vp23_10.09.14	1115	Response	1	25250800	7224	1
vp23_10.09.14	1116	Picture	MorphM10_04_orig.jpg ; MorphM10_00_LOWER.jpg	25250874	0	1	8095	2	0	next	incorrect	2230
vp23_10.09.14	1116	Response	1	25258880	8006	1
vp23_10.09.14	1117	Picture	MorphM1_10_orig.jpg ; MorphM1_00_LOWER.jpg	25258969	0	1	13137	2	0	next	incorrect	2232
vp23_10.09.14	1117	Response	1	25272000	13031	1
vp23_10.09.14	1118	Picture	MorphF3_04_orig.jpg ; MorphF3_10_LOWER.jpg	25272106	0	1	7696	2	0	next	incorrect	2234
vp23_10.09.14	1118	Response	1	25279680	7574	1
vp23_10.09.14	1119	Picture	MorphF6_10_orig.jpg ; MorphF6_10_LOWER.jpg	25279802	0	1	9406	151	0	next	hit	2236
vp23_10.09.14	1119	Response	2	25289200	9398	1
vp23_10.09.14	1120	Picture	MorphM3_10_orig.jpg ; MorphM3_10_LOWER.jpg	25289208	0	150	13551	151	0	next	hit	2238
vp23_10.09.14	1120	Response	2	25302640	13432	1
vp23_10.09.14	1121	Picture	MorphF8_09_orig.jpg ; MorphF8_00_LOWER.jpg	25302759	0	1	34502	2	0	next	hit	2240
vp23_10.09.14	1121	Response	2	25337120	34361	1
vp23_10.09.14	1122	Picture	MorphF9_05_orig.jpg ; MorphF9_10_LOWER.jpg	25337261	0	1	7829	2	0	next	hit	2242
vp23_10.09.14	1122	Response	2	25344959	7698	1
vp23_10.09.14	1123	Picture	MorphM1_00_orig.jpg ; MorphM1_10_LOWER.jpg	25345090	0	1	10749	2	0	next	incorrect	2244
vp23_10.09.14	1123	Response	1	25355759	10669	1
vp23_10.09.14	1124	Picture	MorphM7_05_orig.jpg ; MorphM7_00_LOWER.jpg	25355839	0	1	18710	2	0	next	incorrect	2246
vp23_10.09.14	1124	Response	1	25374479	18640	1
vp23_10.09.14	1125	Picture	MorphF8_10_orig.jpg ; MorphF8_00_LOWER.jpg	25374549	0	1	23620	2	0	next	hit	2248
vp23_10.09.14	1125	Response	2	25398079	23530	1
vp23_10.09.14	1126	Picture	MorphM10_04_orig.jpg ; MorphM10_10_LOWER.jpg	25398169	0	1	12341	2	0	next	incorrect	2250
vp23_10.09.14	1126	Response	1	25410399	12230	1
vp23_10.09.14	1127	Picture	MorphF4_02_orig.jpg ; MorphF4_10_LOWER.jpg	25410510	0	1	13801	2	0	next	incorrect	2252
vp23_10.09.14	1127	Response	1	25424239	13729	1
vp23_10.09.14	1128	Picture	MorphF3_03_orig.jpg ; MorphF3_00_LOWER.jpg	25424311	0	1	7962	2	0	next	incorrect	2254
vp23_10.09.14	1128	Response	1	25432159	7848	1
vp23_10.09.14	1129	Picture	MorphM6_00_orig.jpg ; MorphM6_10_LOWER.jpg	25432273	0	1	8453	174	0	next	incorrect	2256
vp23_10.09.14	1129	Response	1	25440718	8445	1
vp23_10.09.14	1130	Picture	MorphF7_01_orig.jpg ; MorphF7_10_LOWER.jpg	25440726	0	173	15300	174	0	next	incorrect	2258
vp23_10.09.14	1130	Response	1	25455918	15192	1
vp23_10.09.14	1131	Picture	MorphF10_07_orig.jpg ; MorphF10_10_LOWER.jpg	25456026	0	1	7696	2	0	next	incorrect	2260
vp23_10.09.14	1131	Response	1	25463598	7572	1
vp23_10.09.14	1132	Picture	MorphM8_09_orig.jpg ; MorphM8_00_LOWER.jpg	25463722	0	1	20120	185	0	next	hit	2262
vp23_10.09.14	1132	Response	2	25483838	20116	1
vp23_10.09.14	1133	Picture	MorphF10_10_orig.jpg ; MorphF10_10_LOWER.jpg	25483842	0	184	13984	185	0	next	hit	2264
vp23_10.09.14	1133	Response	2	25497678	13836	1
vp23_10.09.14	1134	Picture	MorphM10_10_orig.jpg ; MorphM10_00_LOWER.jpg	25497826	0	1	13535	2	0	next	hit	2266
vp23_10.09.14	1134	Response	2	25511278	13452	1
vp23_10.09.14	1135	Picture	MorphM2_08_orig.jpg ; MorphM2_00_LOWER.jpg	25511361	0	1	8724	169	0	next	hit	2268
vp23_10.09.14	1135	Response	2	25520078	8717	1
vp23_10.09.14	1136	Picture	MorphF7_05_orig.jpg ; MorphF7_00_LOWER.jpg	25520085	0	168	9058	169	0	next	hit	2270
vp23_10.09.14	1136	Response	2	25529038	8953	1
vp23_10.09.14	1137	Picture	MorphF1_08_orig.jpg ; MorphF1_00_LOWER.jpg	25529143	0	1	12462	146	0	next	hit	2272
vp23_10.09.14	1137	Response	2	25541598	12455	1
vp23_10.09.14	1138	Picture	MorphF2_10_orig.jpg ; MorphF2_00_LOWER.jpg	25541605	0	145	6779	146	0	next	hit	2274
vp23_10.09.14	1138	Response	2	25548317	6712	1
vp23_10.09.14	1139	Picture	MorphF5_05_orig.jpg ; MorphF5_10_LOWER.jpg	25548384	0	1	7381	185	0	next	incorrect	2276
vp23_10.09.14	1139	Response	1	25555756	7372	2
vp23_10.09.14	1140	Picture	MorphF10_05_orig.jpg ; MorphF10_10_LOWER.jpg	25555765	0	184	20088	185	0	next	hit	2278
vp23_10.09.14	1140	Response	2	25575757	19992	1
vp23_10.09.14	1141	Picture	MorphM1_09_orig.jpg ; MorphM1_00_LOWER.jpg	25575853	0	1	12712	161	0	next	incorrect	2280
vp23_10.09.14	1141	Response	1	25588557	12704	1
vp23_10.09.14	1142	Picture	MorphM7_04_orig.jpg ; MorphM7_10_LOWER.jpg	25588565	0	160	10079	326	0	next	incorrect	2282
vp23_10.09.14	1142	Response	1	25598637	10072	1
vp23_10.09.14	1143	Picture	MorphM6_09_orig.jpg ; MorphM6_00_LOWER.jpg	25598644	0	166	26800	338	0	next	hit	2284
vp23_10.09.14	1143	Response	2	25625437	26793	1
vp23_10.09.14	1144	Picture	MorphM8_10_orig.jpg ; MorphM8_00_LOWER.jpg	25625444	0	172	5840	342	0	next	hit	2286
vp23_10.09.14	1144	Response	2	25631277	5833	1
vp23_10.09.14	1145	Picture	MorphF4_00_orig.jpg ; MorphF4_10_LOWER.jpg	25631284	0	170	7041	333	0	next	incorrect	2288
vp23_10.09.14	1145	Response	1	25638317	7033	1
vp23_10.09.14	1146	Picture	MorphM4_03_orig.jpg ; MorphM4_00_LOWER.jpg	25638325	0	163	7327	164	0	next	incorrect	2290
vp23_10.09.14	1146	Response	1	25645516	7191	1
vp23_10.09.14	1147	Picture	MorphF1_01_orig.jpg ; MorphF1_00_LOWER.jpg	25645652	0	1	6192	180	0	next	incorrect	2292
vp23_10.09.14	1147	Response	1	25651836	6184	1
vp23_10.09.14	1148	Picture	MorphM5_00_orig.jpg ; MorphM5_00_LOWER.jpg	25651844	0	179	10528	180	0	next	incorrect	2294
vp23_10.09.14	1148	Response	1	25662236	10392	1
vp23_10.09.14	1149	Picture	MorphM6_04_orig.jpg ; MorphM6_10_LOWER.jpg	25662372	0	1	10992	157	0	next	incorrect	2296
vp23_10.09.14	1149	Response	1	25673356	10984	1
vp23_10.09.14	1150	Picture	MorphM9_03_orig.jpg ; MorphM9_10_LOWER.jpg	25673364	0	156	8780	157	0	next	incorrect	2298
vp23_10.09.14	1150	Response	1	25682076	8712	1
vp23_10.09.14	1151	Picture	MorphF8_03_orig.jpg ; MorphF8_10_LOWER.jpg	25682144	0	1	6370	2	0	next	incorrect	2300
vp23_10.09.14	1151	Response	1	25688396	6252	1
vp23_10.09.14	1152	Picture	MorphF7_00_orig.jpg ; MorphF7_00_LOWER.jpg	25688514	0	1	13250	154	0	next	incorrect	2302
vp23_10.09.14	1152	Response	1	25701756	13242	1
vp23_10.09.14	1153	Picture	MorphM5_04_orig.jpg ; MorphM5_10_LOWER.jpg	25701764	0	153	11962	154	0	next	incorrect	2304
vp23_10.09.14	1153	Response	1	25713596	11832	1
vp23_10.09.14	1154	Picture	MorphM6_02_orig.jpg ; MorphM6_10_LOWER.jpg	25713726	0	1	8891	2	0	next	incorrect	2306
vp23_10.09.14	1154	Response	1	25722476	8750	1
vp23_10.09.14	1155	Picture	MorphF9_03_orig.jpg ; MorphF9_10_LOWER.jpg	25722617	0	1	20701	2	0	next	incorrect	2308
vp23_10.09.14	1155	Response	1	25743196	20579	1
vp23_10.09.14	1156	Picture	MorphM9_05_orig.jpg ; MorphM9_00_LOWER.jpg	25743318	0	1	8095	2	0	next	incorrect	2310
vp23_10.09.14	1156	Response	1	25751275	7957	1
vp23_10.09.14	1157	Picture	MorphM7_04_orig.jpg ; MorphM7_00_LOWER.jpg	25751413	0	1	10830	186	0	next	incorrect	2312
vp23_10.09.14	1157	Response	1	25762235	10822	1
vp23_10.09.14	1158	Picture	MorphM9_03_orig.jpg ; MorphM9_00_LOWER.jpg	25762243	0	185	6800	337	0	next	incorrect	2314
vp23_10.09.14	1158	Response	1	25769035	6792	1
vp23_10.09.14	1159	Picture	MorphF3_09_orig.jpg ; MorphF3_10_LOWER.jpg	25769043	0	152	31866	153	0	next	incorrect	2316
vp23_10.09.14	1159	Response	1	25800795	31752	1
vp23_10.09.14	1160	Picture	MorphM6_10_orig.jpg ; MorphM6_00_LOWER.jpg	25800909	0	1	26142	2	0	next	hit	2318
vp23_10.09.14	1160	Response	2	25826955	26046	1
vp23_10.09.14	1161	Picture	MorphF4_04_orig.jpg ; MorphF4_00_LOWER.jpg	25827051	0	1	9911	176	0	next	incorrect	2320
vp23_10.09.14	1161	Response	1	25836955	9904	1
vp23_10.09.14	1162	Picture	MorphM10_05_orig.jpg ; MorphM10_00_LOWER.jpg	25836962	0	175	18720	340	0	next	incorrect	2322
vp23_10.09.14	1162	Response	1	25855674	18712	2
vp23_10.09.14	1163	Picture	MorphM6_04_orig.jpg ; MorphM6_00_LOWER.jpg	25855682	0	165	33339	166	0	next	incorrect	2324
vp23_10.09.14	1163	Response	1	25888954	33272	1
vp23_10.09.14	1164	Picture	MorphM3_02_orig.jpg ; MorphM3_00_LOWER.jpg	25889021	0	1	11381	166	0	next	incorrect	2326
vp23_10.09.14	1164	Response	1	25900394	11373	1
vp23_10.09.14	1165	Picture	MorphM10_02_orig.jpg ; MorphM10_00_LOWER.jpg	25900402	0	165	6239	328	0	next	incorrect	2328
vp23_10.09.14	1165	Response	1	25906634	6232	1
vp23_10.09.14	1166	Picture	MorphM4_07_orig.jpg ; MorphM4_10_LOWER.jpg	25906641	0	163	15953	164	0	next	hit	2330
vp23_10.09.14	1166	Response	2	25922474	15833	1
vp23_10.09.14	1167	Picture	MorphM9_04_orig.jpg ; MorphM9_00_LOWER.jpg	25922594	0	1	10350	2	0	next	incorrect	2332
vp23_10.09.14	1167	Response	1	25932874	10280	1
vp23_10.09.14	1168	Picture	MorphF2_07_orig.jpg ; MorphF2_00_LOWER.jpg	25932944	0	1	7166	2	0	next	hit	2334
vp23_10.09.14	1168	Response	2	25939994	7050	1
vp23_10.09.14	1169	Picture	MorphF5_00_orig.jpg ; MorphF5_10_LOWER.jpg	25940110	0	1	7011	157	0	next	incorrect	2336
vp23_10.09.14	1169	Response	1	25947114	7004	1
vp23_10.09.14	1170	Picture	MorphM5_09_orig.jpg ; MorphM5_00_LOWER.jpg	25947121	0	156	20160	322	0	next	incorrect	2338
vp23_10.09.14	1170	Response	1	25967274	20153	1
vp23_10.09.14	1171	Picture	MorphF3_09_orig.jpg ; MorphF3_00_LOWER.jpg	25967281	0	166	12771	167	0	next	incorrect	2340
vp23_10.09.14	1171	Response	1	25979913	12632	1
vp23_10.09.14	1172	Picture	MorphM3_08_orig.jpg ; MorphM3_00_LOWER.jpg	25980052	0	1	17251	2	0	next	hit	2342
vp23_10.09.14	1172	Response	2	25997193	17141	1
vp23_10.09.14	1173	Picture	MorphM6_03_orig.jpg ; MorphM6_00_LOWER.jpg	25997303	0	1	8094	3	0	next	incorrect	2344
vp23_10.09.14	1173	Response	1	26005273	7970	1
vp23_10.09.14	1174	Picture	MorphM7_08_orig.jpg ; MorphM7_10_LOWER.jpg	26005397	0	2	10351	3	0	next	incorrect	2346
vp23_10.09.14	1174	Response	1	26015673	10276	1
vp23_10.09.14	1175	Picture	MorphF3_10_orig.jpg ; MorphF3_10_LOWER.jpg	26015748	0	1	17782	2	0	next	incorrect	2348
vp23_10.09.14	1175	Response	1	26033433	17685	1
vp23_10.09.14	1176	Picture	MorphF4_02_orig.jpg ; MorphF4_00_LOWER.jpg	26033530	0	1	20568	2	0	next	incorrect	2350
vp23_10.09.14	1176	Response	1	26053993	20463	1
vp23_10.09.14	1177	Picture	MorphM2_05_orig.jpg ; MorphM2_10_LOWER.jpg	26054098	0	1	6369	2	0	next	incorrect	2352
vp23_10.09.14	1177	Response	1	26060393	6295	1
vp23_10.09.14	1178	Picture	MorphM8_07_orig.jpg ; MorphM8_00_LOWER.jpg	26060467	0	1	14573	159	0	next	hit	2354
vp23_10.09.14	1178	Response	2	26075032	14565	1
vp23_10.09.14	1179	Picture	MorphF6_05_orig.jpg ; MorphF6_00_LOWER.jpg	26075040	0	158	11834	159	0	next	incorrect	2356
vp23_10.09.14	1179	Response	1	26086792	11752	1
vp23_10.09.14	1180	Picture	MorphM2_08_orig.jpg ; MorphM2_10_LOWER.jpg	26086874	0	1	36082	147	0	next	hit	2358
vp23_10.09.14	1180	Response	2	26122952	36078	1
vp23_10.09.14	1181	Picture	MorphM1_06_orig.jpg ; MorphM1_10_LOWER.jpg	26122956	0	146	13548	147	0	next	incorrect	2360
vp23_10.09.14	1181	Response	1	26136392	13436	1
vp23_10.09.14	1182	Picture	MorphF4_05_orig.jpg ; MorphF4_10_LOWER.jpg	26136504	0	1	24283	2	0	next	incorrect	2362
vp23_10.09.14	1182	Response	1	26160712	24208	1
vp23_10.09.14	1183	Picture	MorphM1_00_orig.jpg ; MorphM1_00_LOWER.jpg	26160787	0	1	7962	2	0	next	incorrect	2364
vp23_10.09.14	1183	Response	1	26168631	7844	1
vp23_10.09.14	1184	Picture	MorphM9_07_orig.jpg ; MorphM9_00_LOWER.jpg	26168749	0	1	22130	166	0	next	hit	2366
vp23_10.09.14	1184	Response	2	26190871	22122	1
vp23_10.09.14	1185	Picture	MorphF4_04_orig.jpg ; MorphF4_10_LOWER.jpg	26190879	0	165	10249	166	0	next	incorrect	2368
vp23_10.09.14	1185	Response	1	26201031	10152	1
vp23_10.09.14	1186	Picture	MorphM8_04_orig.jpg ; MorphM8_10_LOWER.jpg	26201128	0	1	16985	2	0	next	hit	2370
vp23_10.09.14	1186	Response	2	26217991	16863	1
vp23_10.09.14	1187	Picture	MorphF7_02_orig.jpg ; MorphF7_00_LOWER.jpg	26218113	0	1	28663	2	0	next	incorrect	2372
vp23_10.09.14	1187	Response	1	26246711	28598	1
vp23_10.09.14	1188	Picture	MorphF6_01_orig.jpg ; MorphF6_00_LOWER.jpg	26246776	0	1	12341	2	0	next	incorrect	2374
vp23_10.09.14	1188	Response	1	26259031	12255	1
vp23_10.09.14	1189	Picture	MorphM2_10_orig.jpg ; MorphM2_10_LOWER.jpg	26259117	0	1	18710	2	0	next	hit	2376
vp23_10.09.14	1189	Response	2	26277751	18634	1
vp23_10.09.14	1190	Picture	MorphM4_08_orig.jpg ; MorphM4_10_LOWER.jpg	26277827	0	1	11131	151	0	next	hit	2378
vp23_10.09.14	1190	Response	2	26288950	11123	1
vp23_10.09.14	1191	Picture	MorphM8_00_orig.jpg ; MorphM8_10_LOWER.jpg	26288958	0	150	8376	151	0	next	hit	2380
vp23_10.09.14	1191	Response	2	26297190	8232	1
vp23_10.09.14	1192	Picture	MorphF3_00_orig.jpg ; MorphF3_00_LOWER.jpg	26297334	0	1	7544	155	0	next	incorrect	2382
vp23_10.09.14	1192	Response	1	26304870	7536	1
vp23_10.09.14	1193	Picture	MorphF9_10_orig.jpg ; MorphF9_00_LOWER.jpg	26304878	0	154	8513	155	0	next	hit	2384
vp23_10.09.14	1193	Response	2	26313270	8392	1
vp23_10.09.14	1194	Picture	MorphM6_06_orig.jpg ; MorphM6_10_LOWER.jpg	26313391	0	1	36624	2	0	next	hit	2386
vp23_10.09.14	1194	Response	2	26349910	36519	1
vp23_10.09.14	1195	Picture	MorphM8_09_orig.jpg ; MorphM8_10_LOWER.jpg	26350015	0	1	10218	2	0	next	hit	2388
vp23_10.09.14	1195	Response	2	26360150	10135	1
vp23_10.09.14	1196	Picture	MorphM3_01_orig.jpg ; MorphM3_00_LOWER.jpg	26360233	0	1	9953	2	0	next	incorrect	2390
vp23_10.09.14	1196	Response	1	26370070	9837	1
vp23_10.09.14	1197	Picture	MorphM6_10_orig.jpg ; MorphM6_10_LOWER.jpg	26370186	0	1	7651	180	0	next	hit	2392
vp23_10.09.14	1197	Response	2	26377830	7644	1
vp23_10.09.14	1198	Picture	MorphF8_06_orig.jpg ; MorphF8_10_LOWER.jpg	26377837	0	179	18357	180	0	next	hit	2394
vp23_10.09.14	1198	Response	2	26396069	18232	1
vp23_10.09.14	1199	Picture	MorphM5_07_orig.jpg ; MorphM5_10_LOWER.jpg	26396194	0	1	21365	2	0	next	hit	2396
vp23_10.09.14	1199	Response	2	26417429	21235	1
vp23_10.09.14	1200	Picture	MorphF1_07_orig.jpg ; MorphF1_00_LOWER.jpg	26417559	0	1	22957	2	0	next	hit	2398
vp23_10.09.14	1200	Response	2	26440389	22830	1
vp23_10.09.14	1201	Picture	MorphF9_09_orig.jpg ; MorphF9_10_LOWER.jpg	26440516	0	1	24947	2	0	next	incorrect	2400
vp23_10.09.14	1201	Response	1	26465349	24833	1
vp23_10.09.14	1202	Picture	MorphF6_01_orig.jpg ; MorphF6_10_LOWER.jpg	26465463	0	1	7653	178	0	next	incorrect	2402
vp23_10.09.14	1202	Response	1	26473109	7646	1
vp23_10.09.14	1203	Picture	MorphM5_02_orig.jpg ; MorphM5_00_LOWER.jpg	26473116	0	177	21143	178	0	next	incorrect	2404
vp23_10.09.14	1203	Response	1	26494149	21033	1
vp23_10.09.14	1204	Picture	MorphF4_09_orig.jpg ; MorphF4_00_LOWER.jpg	26494259	0	1	12871	2	0	next	hit	2406
vp23_10.09.14	1204	Response	2	26507028	12769	1
vp23_10.09.14	1205	Picture	MorphM7_01_orig.jpg ; MorphM7_10_LOWER.jpg	26507130	0	1	16853	2	0	next	incorrect	2408
vp23_10.09.14	1205	Response	1	26523908	16778	1
vp23_10.09.14	1206	Picture	MorphM4_02_orig.jpg ; MorphM4_10_LOWER.jpg	26523983	0	1	40208	2	0	next	incorrect	2410
vp23_10.09.14	1206	Response	1	26564068	40085	1
vp23_10.09.14	1207	Picture	MorphF3_01_orig.jpg ; MorphF3_00_LOWER.jpg	26564191	0	1	9644	177	0	next	incorrect	2412
vp23_10.09.14	1207	Response	1	26573828	9637	1
vp23_10.09.14	1208	Picture	MorphF9_03_orig.jpg ; MorphF9_00_LOWER.jpg	26573835	0	176	9464	177	0	next	hit	2414
vp23_10.09.14	1208	Response	2	26583188	9353	1
vp23_10.09.14	1209	Picture	MorphM7_00_orig.jpg ; MorphM7_00_LOWER.jpg	26583299	0	1	16057	2	0	next	incorrect	2416
vp23_10.09.14	1209	Response	1	26599268	15969	1
vp23_10.09.14	1210	Picture	MorphM1_04_orig.jpg ; MorphM1_10_LOWER.jpg	26599356	0	1	7298	2	0	next	incorrect	2418
vp23_10.09.14	1210	Response	1	26606547	7191	1
vp23_10.09.14	1211	Picture	MorphF9_09_orig.jpg ; MorphF9_00_LOWER.jpg	26606654	0	1	10218	2	0	next	incorrect	2420
vp23_10.09.14	1211	Response	1	26616787	10133	1
vp23_10.09.14	1212	Picture	MorphM2_05_orig.jpg ; MorphM2_00_LOWER.jpg	26616872	0	1	11677	2	0	next	hit	2422
vp23_10.09.14	1212	Response	2	26628467	11595	1
vp23_10.09.14	1213	Picture	MorphF7_00_orig.jpg ; MorphF7_10_LOWER.jpg	26628549	0	1	6486	151	0	next	incorrect	2424
vp23_10.09.14	1213	Response	1	26635027	6478	1
vp23_10.09.14	1214	Picture	MorphM3_07_orig.jpg ; MorphM3_10_LOWER.jpg	26635035	0	150	8244	151	0	next	hit	2426
vp23_10.09.14	1214	Response	2	26643187	8152	1
vp23_10.09.14	1215	Picture	MorphM7_02_orig.jpg ; MorphM7_10_LOWER.jpg	26643279	0	1	11014	2	0	next	incorrect	2428
vp23_10.09.14	1215	Response	1	26654227	10948	1
vp23_10.09.14	1216	Picture	MorphF4_07_orig.jpg ; MorphF4_00_LOWER.jpg	26654293	0	1	11677	2	0	next	hit	2430
vp23_10.09.14	1216	Response	2	26665907	11614	1
vp23_10.09.14	1217	Picture	MorphF2_02_orig.jpg ; MorphF2_00_LOWER.jpg	26665970	0	1	13801	2	0	next	hit	2432
vp23_10.09.14	1217	Response	2	26679667	13697	1
vp23_10.09.14	1218	Picture	MorphF7_08_orig.jpg ; MorphF7_10_LOWER.jpg	26679771	0	1	11103	178	0	next	hit	2434
vp23_10.09.14	1218	Response	2	26690867	11096	1
vp23_10.09.14	1219	Picture	MorphF9_10_orig.jpg ; MorphF9_10_LOWER.jpg	26690874	0	177	6000	326	0	next	hit	2436
vp23_10.09.14	1219	Response	2	26696867	5993	1
vp23_10.09.14	1220	Picture	MorphM3_08_orig.jpg ; MorphM3_10_LOWER.jpg	26696874	0	149	11162	150	0	next	hit	2438
vp23_10.09.14	1220	Response	2	26707906	11032	1
vp23_10.09.14	1221	Picture	MorphF4_06_orig.jpg ; MorphF4_10_LOWER.jpg	26708036	0	1	21318	181	0	next	hit	2440
vp23_10.09.14	1221	Response	2	26729346	21310	1
vp23_10.09.14	1222	Picture	MorphF5_07_orig.jpg ; MorphF5_00_LOWER.jpg	26729354	0	180	10927	182	0	next	hit	2442
vp23_10.09.14	1222	Response	2	26740146	10792	1
vp23_10.09.14	1223	Picture	MorphM8_07_orig.jpg ; MorphM8_10_LOWER.jpg	26740281	0	2	8493	3	0	next	hit	2444
vp23_10.09.14	1223	Response	2	26748626	8345	1
vp23_10.09.14	1224	Picture	MorphF2_03_orig.jpg ; MorphF2_00_LOWER.jpg	26748774	0	1	11545	2	0	next	incorrect	2446
vp23_10.09.14	1224	Response	1	26760226	11452	1
vp23_10.09.14	1225	Picture	MorphF9_01_orig.jpg ; MorphF9_00_LOWER.jpg	26760319	0	1	9156	2	0	next	incorrect	2448
vp23_10.09.14	1225	Response	1	26769346	9027	1
vp23_10.09.14	1226	Picture	MorphM3_01_orig.jpg ; MorphM3_10_LOWER.jpg	26769475	0	1	8598	162	0	next	incorrect	2450
vp23_10.09.14	1226	Response	1	26778066	8591	1
vp23_10.09.14	1227	Picture	MorphM8_08_orig.jpg ; MorphM8_00_LOWER.jpg	26778073	0	161	18473	162	0	next	hit	2452
vp23_10.09.14	1227	Response	2	26796466	18393	1
vp23_10.09.14	1228	Picture	MorphM9_01_orig.jpg ; MorphM9_10_LOWER.jpg	26796546	0	1	6487	150	0	next	incorrect	2454
vp23_10.09.14	1228	Response	1	26803026	6480	1
vp23_10.09.14	1229	Picture	MorphM2_04_orig.jpg ; MorphM2_00_LOWER.jpg	26803033	0	149	8375	150	0	next	incorrect	2456
vp23_10.09.14	1229	Response	1	26811345	8312	1
vp23_10.09.14	1230	Picture	MorphM8_04_orig.jpg ; MorphM8_00_LOWER.jpg	26811408	0	1	10483	2	0	next	incorrect	2458
vp23_10.09.14	1230	Response	1	26821825	10417	1
vp23_10.09.14	1231	Picture	MorphM6_01_orig.jpg ; MorphM6_10_LOWER.jpg	26821891	0	1	11014	2	0	next	incorrect	2460
vp23_10.09.14	1231	Response	1	26832785	10894	1
vp23_10.09.14	1232	Picture	MorphM8_10_orig.jpg ; MorphM8_10_LOWER.jpg	26832905	0	1	15888	171	0	next	hit	2462
vp23_10.09.14	1232	Response	2	26848785	15880	1
vp23_10.09.14	1233	Picture	MorphF2_00_orig.jpg ; MorphF2_00_LOWER.jpg	26848793	0	170	10652	171	0	next	hit	2464
vp23_10.09.14	1233	Response	2	26859345	10552	1
vp23_10.09.14	1234	Picture	MorphF7_09_orig.jpg ; MorphF7_00_LOWER.jpg	26859445	0	1	13933	2	0	next	hit	2466
vp23_10.09.14	1234	Response	2	26873265	13820	1
vp23_10.09.14	1235	Picture	MorphF3_07_orig.jpg ; MorphF3_00_LOWER.jpg	26873378	0	1	30214	176	0	next	incorrect	2468
vp23_10.09.14	1235	Response	1	26903585	30207	1
vp23_10.09.14	1236	Picture	MorphM8_06_orig.jpg ; MorphM8_10_LOWER.jpg	26903592	0	175	12117	176	0	next	hit	2470
vp23_10.09.14	1236	Response	2	26915584	11992	1
vp23_10.09.14	1237	Picture	MorphF10_03_orig.jpg ; MorphF10_00_LOWER.jpg	26915709	0	1	8443	184	0	next	incorrect	2472
vp23_10.09.14	1237	Response	1	26924144	8435	1
vp23_10.09.14	1238	Picture	MorphM9_09_orig.jpg ; MorphM9_00_LOWER.jpg	26924152	0	183	16504	184	0	next	hit	2474
vp23_10.09.14	1238	Response	2	26940544	16392	1
vp23_10.09.14	1239	Picture	MorphF4_10_orig.jpg ; MorphF4_00_LOWER.jpg	26940656	0	1	8855	171	0	next	hit	2476
vp23_10.09.14	1239	Response	2	26949504	8848	1
vp23_10.09.14	1240	Picture	MorphM9_08_orig.jpg ; MorphM9_10_LOWER.jpg	26949511	0	170	11280	339	0	next	hit	2478
vp23_10.09.14	1240	Response	2	26960784	11273	1
vp23_10.09.14	1241	Picture	MorphF1_04_orig.jpg ; MorphF1_10_LOWER.jpg	26960791	0	169	17552	170	0	next	incorrect	2480
vp23_10.09.14	1241	Response	1	26978224	17433	1
vp23_10.09.14	1242	Picture	MorphF2_07_orig.jpg ; MorphF2_10_LOWER.jpg	26978343	0	1	18710	2	0	next	hit	2482
vp23_10.09.14	1242	Response	2	26996944	18601	1
vp23_10.09.14	1243	Picture	MorphF8_01_orig.jpg ; MorphF8_00_LOWER.jpg	26997053	0	1	9156	2	0	next	incorrect	2484
vp23_10.09.14	1243	Response	1	27006144	9091	1
vp23_10.09.14	1244	Picture	MorphM4_04_orig.jpg ; MorphM4_10_LOWER.jpg	27006209	0	1	10749	2	0	next	incorrect	2486
vp23_10.09.14	1244	Response	1	27016864	10655	1
vp23_10.09.14	1245	Picture	MorphM2_01_orig.jpg ; MorphM2_00_LOWER.jpg	27016958	0	1	5838	3	0	next	incorrect	2488
vp23_10.09.14	1245	Response	1	27022703	5745	1
vp23_10.09.14	1246	Picture	MorphF8_00_orig.jpg ; MorphF8_00_LOWER.jpg	27022796	0	2	5574	3	0	next	incorrect	2490
vp23_10.09.14	1246	Response	1	27028223	5427	1
vp23_10.09.14	1247	Picture	MorphF7_10_orig.jpg ; MorphF7_10_LOWER.jpg	27028370	0	1	5042	2	0	next	incorrect	2492
vp23_10.09.14	1247	Response	1	27033263	4893	1
vp23_10.09.14	1248	Picture	MorphM6_01_orig.jpg ; MorphM6_00_LOWER.jpg	27033412	0	1	6370	2	0	next	incorrect	2494
vp23_10.09.14	1248	Response	1	27039663	6251	1
vp23_10.09.14	1249	Picture	MorphM8_02_orig.jpg ; MorphM8_10_LOWER.jpg	27039782	0	1	34767	2	0	next	hit	2496
vp23_10.09.14	1249	Response	2	27074463	34681	1
vp23_10.09.14	1250	Picture	MorphF3_00_orig.jpg ; MorphF3_10_LOWER.jpg	27074549	0	1	7829	2	0	next	incorrect	2498
vp23_10.09.14	1250	Response	1	27082303	7754	1
vp23_10.09.14	1251	Picture	MorphM7_08_orig.jpg ; MorphM7_00_LOWER.jpg	27082378	0	1	39132	149	0	next	incorrect	2500
vp23_10.09.14	1251	Response	1	27121502	39124	1
vp23_10.09.14	1252	Picture	MorphF2_10_orig.jpg ; MorphF2_10_LOWER.jpg	27121510	0	148	15761	326	0	next	hit	2502
vp23_10.09.14	1252	Response	2	27137263	15753	1
vp23_10.09.14	1253	Picture	MorphM3_00_orig.jpg ; MorphM3_10_LOWER.jpg	27137271	0	178	7608	179	0	next	incorrect	2504
vp23_10.09.14	1253	Response	1	27144782	7511	1
vp23_10.09.14	1254	Picture	MorphM2_00_orig.jpg ; MorphM2_10_LOWER.jpg	27144879	0	1	7697	2	0	next	incorrect	2506
vp23_10.09.14	1254	Response	1	27152462	7583	1
vp23_10.09.14	1255	Picture	MorphM1_06_orig.jpg ; MorphM1_00_LOWER.jpg	27152576	0	1	7414	151	0	next	incorrect	2508
vp23_10.09.14	1255	Response	1	27159982	7406	1
vp23_10.09.14	1256	Picture	MorphM5_09_orig.jpg ; MorphM5_10_LOWER.jpg	27159990	0	150	16471	151	0	next	incorrect	2510
vp23_10.09.14	1256	Response	1	27176302	16312	1
vp23_10.09.14	1257	Picture	MorphM4_06_orig.jpg ; MorphM4_10_LOWER.jpg	27176461	0	1	7830	2	0	next	incorrect	2512
vp23_10.09.14	1257	Response	1	27184142	7681	1
vp23_10.09.14	1258	Picture	MorphM7_06_orig.jpg ; MorphM7_00_LOWER.jpg	27184291	0	1	5307	2	0	next	incorrect	2514
vp23_10.09.14	1258	Response	1	27189502	5211	1
vp23_10.09.14	1259	Picture	MorphM3_04_orig.jpg ; MorphM3_00_LOWER.jpg	27189598	0	1	9271	153	0	next	incorrect	2516
vp23_10.09.14	1259	Response	1	27198862	9264	1
vp23_10.09.14	1260	Picture	MorphM8_05_orig.jpg ; MorphM8_00_LOWER.jpg	27198869	0	152	17402	153	0	next	incorrect	2518
vp23_10.09.14	1260	Response	1	27216142	17273	1
vp23_10.09.14	1261	Picture	MorphF10_01_orig.jpg ; MorphF10_10_LOWER.jpg	27216271	0	1	6104	2	0	next	incorrect	2520
vp23_10.09.14	1261	Response	1	27222302	6031	1
vp23_10.09.14	1262	Picture	MorphF1_10_orig.jpg ; MorphF1_10_LOWER.jpg	27222375	0	1	7166	2	0	next	hit	2522
vp23_10.09.14	1262	Response	2	27229421	7046	1
vp23_10.09.14	1263	Picture	MorphM8_01_orig.jpg ; MorphM8_00_LOWER.jpg	27229541	0	1	10350	2	0	next	incorrect	2524
vp23_10.09.14	1263	Response	1	27239821	10280	1
vp23_10.09.14	1264	Picture	MorphF8_02_orig.jpg ; MorphF8_10_LOWER.jpg	27239891	0	1	9687	2	0	next	incorrect	2526
vp23_10.09.14	1264	Response	1	27249501	9610	1
vp23_10.09.14	1265	Picture	MorphF9_06_orig.jpg ; MorphF9_00_LOWER.jpg	27249578	0	1	7962	2	0	next	hit	2528
vp23_10.09.14	1265	Response	2	27257421	7843	1
vp23_10.09.14	1266	Picture	MorphM4_00_orig.jpg ; MorphM4_00_LOWER.jpg	27257540	0	1	7009	159	0	next	incorrect	2530
vp23_10.09.14	1266	Response	1	27264541	7001	1
vp23_10.09.14	1267	Picture	MorphF5_04_orig.jpg ; MorphF5_10_LOWER.jpg	27264549	0	158	10507	159	0	next	incorrect	2532
vp23_10.09.14	1267	Response	1	27274941	10392	1
vp23_10.09.14	1268	Picture	MorphM3_04_orig.jpg ; MorphM3_10_LOWER.jpg	27275056	0	1	9687	2	0	next	incorrect	2534
vp23_10.09.14	1268	Response	1	27284621	9565	1
vp23_10.09.14	1269	Picture	MorphM2_06_orig.jpg ; MorphM2_10_LOWER.jpg	27284743	0	1	8493	2	0	next	incorrect	2536
vp23_10.09.14	1269	Response	1	27293101	8358	1
vp23_10.09.14	1270	Picture	MorphM6_06_orig.jpg ; MorphM6_00_LOWER.jpg	27293236	0	1	14862	2	0	next	incorrect	2538
vp23_10.09.14	1270	Response	1	27307981	14745	1
vp23_10.09.14	1271	Picture	MorphM9_04_orig.jpg ; MorphM9_10_LOWER.jpg	27308098	0	1	16986	2	0	next	incorrect	2540
vp23_10.09.14	1271	Response	1	27325021	16923	1
vp23_10.09.14	1272	Picture	MorphM7_07_orig.jpg ; MorphM7_00_LOWER.jpg	27325084	0	1	5706	2	0	next	incorrect	2542
vp23_10.09.14	1272	Response	1	27330700	5616	1
vp23_10.09.14	1273	Picture	MorphM1_10_orig.jpg ; MorphM1_10_LOWER.jpg	27330790	0	1	12208	2	0	next	incorrect	2544
vp23_10.09.14	1273	Response	1	27342860	12070	1
vp23_10.09.14	1274	Picture	MorphF9_07_orig.jpg ; MorphF9_10_LOWER.jpg	27342998	0	1	9554	2	0	next	hit	2546
vp23_10.09.14	1274	Response	2	27352460	9462	1
vp23_10.09.14	1275	Picture	MorphF4_07_orig.jpg ; MorphF4_10_LOWER.jpg	27352552	0	1	5972	2	0	next	hit	2548
vp23_10.09.14	1275	Response	2	27358460	5908	1
vp23_10.09.14	1276	Picture	MorphF8_10_orig.jpg ; MorphF8_10_LOWER.jpg	27358524	0	1	7829	2	0	next	hit	2550
vp23_10.09.14	1276	Response	2	27366220	7696	1
vp23_10.09.14	1277	Picture	MorphM9_10_orig.jpg ; MorphM9_10_LOWER.jpg	27366353	0	1	12035	175	0	next	hit	2552
vp23_10.09.14	1277	Response	2	27378380	12027	1
vp23_10.09.14	1278	Picture	MorphF1_04_orig.jpg ; MorphF1_00_LOWER.jpg	27378388	0	174	7737	175	0	next	incorrect	2554
vp23_10.09.14	1278	Response	1	27385980	7592	1
vp23_10.09.14	1279	Picture	MorphF5_01_orig.jpg ; MorphF5_00_LOWER.jpg	27386125	0	1	7142	158	0	next	incorrect	2556
vp23_10.09.14	1279	Response	1	27393260	7135	1
vp23_10.09.14	1280	Picture	MorphM7_02_orig.jpg ; MorphM7_00_LOWER.jpg	27393267	0	157	14488	158	0	next	incorrect	2558
vp23_10.09.14	1280	Response	1	27407660	14393	1
vp23_10.09.14	1281	Picture	MorphF5_04_orig.jpg ; MorphF5_00_LOWER.jpg	27407755	0	1	7512	186	0	next	incorrect	2560
vp23_10.09.14	1281	Response	1	27415260	7505	1
vp23_10.09.14	1282	Picture	MorphM7_07_orig.jpg ; MorphM7_10_LOWER.jpg	27415267	0	185	6288	186	0	next	incorrect	2562
vp23_10.09.14	1282	Response	1	27421420	6153	1
vp23_10.09.14	1283	Picture	MorphM9_02_orig.jpg ; MorphM9_10_LOWER.jpg	27421555	0	1	13270	2	0	next	incorrect	2564
vp23_10.09.14	1283	Response	1	27434700	13145	1
vp23_10.09.14	1284	Picture	MorphM2_01_orig.jpg ; MorphM2_10_LOWER.jpg	27434825	0	1	9156	2	0	next	incorrect	2566
vp23_10.09.14	1284	Response	1	27443899	9074	1
vp23_10.09.14	1285	Picture	MorphM1_03_orig.jpg ; MorphM1_00_LOWER.jpg	27443981	0	1	16006	186	0	next	incorrect	2568
vp23_10.09.14	1285	Response	1	27459979	15998	1
vp23_10.09.14	1286	Picture	MorphF9_02_orig.jpg ; MorphF9_00_LOWER.jpg	27459987	0	185	13680	358	0	next	incorrect	2570
vp23_10.09.14	1286	Response	1	27473659	13672	1
vp23_10.09.14	1287	Picture	MorphF7_06_orig.jpg ; MorphF7_00_LOWER.jpg	27473667	0	173	18882	174	0	next	incorrect	2572
vp23_10.09.14	1287	Response	1	27492459	18792	1
vp23_10.09.14	1288	Picture	MorphM10_06_orig.jpg ; MorphM10_10_LOWER.jpg	27492549	0	1	13354	183	0	next	hit	2574
vp23_10.09.14	1288	Response	2	27505899	13350	1
vp23_10.09.14	1289	Picture	MorphM9_05_orig.jpg ; MorphM9_10_LOWER.jpg	27505903	0	182	12655	183	0	next	incorrect	2576
vp23_10.09.14	1289	Response	1	27518459	12556	1
vp23_10.09.14	1290	Picture	MorphF5_02_orig.jpg ; MorphF5_10_LOWER.jpg	27518558	0	1	11014	2	0	next	incorrect	2578
vp23_10.09.14	1290	Response	1	27529499	10941	1
vp23_10.09.14	1291	Picture	MorphM7_10_orig.jpg ; MorphM7_00_LOWER.jpg	27529572	0	1	44188	3	0	next	hit	2580
vp23_10.09.14	1291	Response	2	27573658	44086	1
vp23_10.09.14	1292	Picture	MorphM1_05_orig.jpg ; MorphM1_00_LOWER.jpg	27573760	0	2	20038	3	0	next	hit	2582
vp23_10.09.14	1292	Response	2	27593658	19898	1
vp23_10.09.14	1293	Picture	MorphM10_07_orig.jpg ; MorphM10_10_LOWER.jpg	27593798	0	1	9952	2	0	next	hit	2584
vp23_10.09.14	1293	Response	2	27603658	9860	1
vp23_10.09.14	1294	Picture	MorphF5_07_orig.jpg ; MorphF5_10_LOWER.jpg	27603750	0	1	14464	2	0	next	hit	2586
vp23_10.09.14	1294	Response	2	27618138	14388	1
vp23_10.09.14	1295	Picture	MorphF6_07_orig.jpg ; MorphF6_00_LOWER.jpg	27618214	0	1	9371	186	0	next	hit	2588
vp23_10.09.14	1295	Response	2	27627578	9364	1
vp23_10.09.14	1296	Picture	MorphF10_02_orig.jpg ; MorphF10_00_LOWER.jpg	27627585	0	185	6400	339	0	next	hit	2590
vp23_10.09.14	1296	Response	2	27633978	6393	1
vp23_10.09.14	1297	Picture	MorphM1_01_orig.jpg ; MorphM1_00_LOWER.jpg	27633985	0	154	6523	155	0	next	incorrect	2592
vp23_10.09.14	1297	Response	1	27640378	6393	1
vp23_10.09.14	1298	Picture	MorphM5_01_orig.jpg ; MorphM5_00_LOWER.jpg	27640508	0	1	9289	2	0	next	incorrect	2594
vp23_10.09.14	1298	Response	1	27649658	9150	1
vp23_10.09.14	1299	Picture	MorphM3_09_orig.jpg ; MorphM3_10_LOWER.jpg	27649797	0	1	13800	2	0	next	hit	2596
vp23_10.09.14	1299	Response	2	27663497	13700	1
vp23_10.09.14	1300	Picture	MorphM5_06_orig.jpg ; MorphM5_10_LOWER.jpg	27663597	0	1	20548	155	0	next	hit	2598
vp23_10.09.14	1300	Response	2	27684137	20540	1
vp23_10.09.14	1301	Picture	MorphF4_06_orig.jpg ; MorphF4_00_LOWER.jpg	27684145	0	154	18956	328	0	next	incorrect	2600
vp23_10.09.14	1301	Response	1	27703097	18952	1
vp23_10.09.14	1302	Picture	MorphF8_06_orig.jpg ; MorphF8_00_LOWER.jpg	27703101	0	174	8643	331	0	next	incorrect	2602
vp23_10.09.14	1302	Response	1	27711737	8636	1
vp23_10.09.14	1303	Picture	MorphM9_01_orig.jpg ; MorphM9_00_LOWER.jpg	27711744	0	157	7056	158	0	next	incorrect	2604
vp23_10.09.14	1303	Response	1	27718697	6953	1
vp23_10.09.14	1304	Picture	MorphM8_02_orig.jpg ; MorphM8_00_LOWER.jpg	27718800	0	1	13270	2	0	next	incorrect	2606
vp23_10.09.14	1304	Response	1	27731977	13177	1
vp23_10.09.14	1305	Picture	MorphM9_06_orig.jpg ; MorphM9_10_LOWER.jpg	27732070	0	1	6767	2	0	next	incorrect	2608
vp23_10.09.14	1305	Response	1	27738697	6627	1
vp23_10.09.14	1306	Picture	MorphM5_04_orig.jpg ; MorphM5_00_LOWER.jpg	27738837	0	1	13668	2	0	next	incorrect	2610
vp23_10.09.14	1306	Response	1	27752377	13540	1
vp23_10.09.14	1307	Picture	MorphF8_03_orig.jpg ; MorphF8_00_LOWER.jpg	27752505	0	1	6599	171	0	next	incorrect	2612
vp23_10.09.14	1307	Response	1	27759097	6592	1
vp23_10.09.14	1308	Picture	MorphM6_08_orig.jpg ; MorphM6_10_LOWER.jpg	27759104	0	170	11979	171	0	next	hit	2614
vp23_10.09.14	1308	Response	2	27771016	11912	1
vp23_10.09.14	1309	Picture	MorphM10_09_orig.jpg ; MorphM10_10_LOWER.jpg	27771083	0	1	14597	2	0	next	hit	2616
vp23_10.09.14	1309	Response	2	27785576	14493	1
vp23_10.09.14	1310	Picture	MorphM1_01_orig.jpg ; MorphM1_10_LOWER.jpg	27785680	0	1	20966	2	0	next	incorrect	2618
vp23_10.09.14	1310	Response	1	27806536	20856	1
vp23_10.09.14	1311	Picture	MorphF9_04_orig.jpg ; MorphF9_00_LOWER.jpg	27806646	0	1	8626	2	0	next	hit	2620
vp23_10.09.14	1311	Response	2	27815176	8530	1
vp23_10.09.14	1312	Picture	MorphM5_05_orig.jpg ; MorphM5_10_LOWER.jpg	27815272	0	1	11677	2	0	next	incorrect	2622
vp23_10.09.14	1312	Response	1	27826856	11584	1
vp23_10.09.14	1313	Picture	MorphM3_05_orig.jpg ; MorphM3_10_LOWER.jpg	27826949	0	1	18976	2	0	next	incorrect	2624
vp23_10.09.14	1313	Response	1	27845816	18867	1
vp23_10.09.14	1314	Picture	MorphM10_03_orig.jpg ; MorphM10_00_LOWER.jpg	27845925	0	1	8360	2	0	next	incorrect	2626
vp23_10.09.14	1314	Response	1	27854215	8290	1
vp23_10.09.14	1315	Picture	MorphF5_06_orig.jpg ; MorphF5_10_LOWER.jpg	27854285	0	1	6338	166	0	next	incorrect	2628
vp23_10.09.14	1315	Response	1	27860616	6331	1
vp23_10.09.14	1316	Picture	MorphF7_02_orig.jpg ; MorphF7_10_LOWER.jpg	27860623	0	165	10515	166	0	next	incorrect	2630
vp23_10.09.14	1316	Response	1	27871015	10392	1
vp23_10.09.14	1317	Picture	MorphM6_07_orig.jpg ; MorphM6_10_LOWER.jpg	27871138	0	1	25743	2	0	next	hit	2632
vp23_10.09.14	1317	Response	2	27896775	25637	1
vp23_10.09.14	1318	Picture	MorphF10_08_orig.jpg ; MorphF10_10_LOWER.jpg	27896881	0	1	9820	2	0	next	incorrect	2634
vp23_10.09.14	1318	Response	1	27906615	9734	1
vp23_10.09.14	1319	Picture	MorphM7_01_orig.jpg ; MorphM7_00_LOWER.jpg	27906701	0	1	19201	175	0	next	incorrect	2636
vp23_10.09.14	1319	Response	1	27925895	19194	1
vp23_10.09.14	1320	Picture	MorphM1_02_orig.jpg ; MorphM1_00_LOWER.jpg	27925902	0	174	7471	175	0	next	incorrect	2638
vp23_10.09.14	1320	Response	1	27933255	7353	1
vp23_10.09.14	1321	Picture	MorphF8_08_orig.jpg ; MorphF8_00_LOWER.jpg	27933373	0	1	13934	2	0	next	hit	2640
vp23_10.09.14	1321	Response	2	27947175	13802	1
vp23_10.09.14	1322	Picture	MorphM10_06_orig.jpg ; MorphM10_00_LOWER.jpg	27947307	0	1	11795	149	0	next	hit	2642
vp23_10.09.14	1322	Response	2	27959095	11788	1
vp23_10.09.14	1323	Picture	MorphF1_03_orig.jpg ; MorphF1_00_LOWER.jpg	27959102	0	148	23900	150	0	next	incorrect	2644
vp23_10.09.14	1323	Response	1	27982934	23832	1
vp23_10.09.14	1324	Picture	MorphF2_06_orig.jpg ; MorphF2_10_LOWER.jpg	27983002	0	2	7564	3	0	next	hit	2646
vp23_10.09.14	1324	Response	2	27990454	7452	1
vp23_10.09.14	1325	Picture	MorphM7_07_orig.jpg ; MorphM7_10_UPPER.jpg	27990566	0	1	21099	2	0	next	hit	2648
vp23_10.09.14	1325	Response	2	28011574	21008	1
vp23_10.09.14	1326	Picture	MorphM8_00_orig.jpg ; MorphM8_10_UPPER.jpg	28011665	0	1	22028	2	0	next	hit	2650
vp23_10.09.14	1326	Response	2	28033574	21909	1
vp23_10.09.14	1327	Picture	MorphF2_04_orig.jpg ; MorphF2_00_UPPER.jpg	28033693	0	1	21088	146	0	next	hit	2652
vp23_10.09.14	1327	Response	2	28054774	21081	1
vp23_10.09.14	1328	Picture	MorphM4_04_orig.jpg ; MorphM4_10_UPPER.jpg	28054781	0	145	25224	146	0	next	hit	2654
vp23_10.09.14	1328	Response	2	28079893	25112	1
vp23_10.09.14	1329	Picture	MorphF10_01_orig.jpg ; MorphF10_10_UPPER.jpg	28080005	0	1	6216	156	0	next	hit	2656
vp23_10.09.14	1329	Response	2	28086213	6208	1
vp23_10.09.14	1330	Picture	MorphF8_06_orig.jpg ; MorphF8_00_UPPER.jpg	28086221	0	155	8779	156	0	next	incorrect	2658
vp23_10.09.14	1330	Response	1	28094933	8712	1
vp23_10.09.14	1331	Picture	MorphF1_02_orig.jpg ; MorphF1_00_UPPER.jpg	28095000	0	1	5971	2	0	next	incorrect	2660
vp23_10.09.14	1331	Response	1	28100853	5853	1
vp23_10.09.14	1332	Picture	MorphF2_03_orig.jpg ; MorphF2_00_UPPER.jpg	28100971	0	1	11811	2	0	next	hit	2662
vp23_10.09.14	1332	Response	2	28112693	11722	1
vp23_10.09.14	1333	Picture	MorphF10_00_orig.jpg ; MorphF10_10_UPPER.jpg	28112782	0	1	8479	148	0	next	hit	2664
vp23_10.09.14	1333	Response	2	28121253	8471	1
vp23_10.09.14	1334	Picture	MorphF1_06_orig.jpg ; MorphF1_10_UPPER.jpg	28121261	0	147	12089	148	0	next	hit	2666
vp23_10.09.14	1334	Response	2	28133253	11992	1
vp23_10.09.14	1335	Picture	MorphM10_08_orig.jpg ; MorphM10_00_UPPER.jpg	28133350	0	1	8066	163	0	next	incorrect	2668
vp23_10.09.14	1335	Response	1	28141413	8063	1
vp23_10.09.14	1336	Picture	MorphF9_07_orig.jpg ; MorphF9_10_UPPER.jpg	28141416	0	162	8787	163	0	next	hit	2670
vp23_10.09.14	1336	Response	2	28150050	8634	4
vp23_10.09.14	1337	Picture	MorphM5_07_orig.jpg ; MorphM5_10_UPPER.jpg	28150203	0	1	9777	177	0	next	incorrect	2672
vp23_10.09.14	1337	Response	1	28159973	9770	1
vp23_10.09.14	1338	Picture	MorphF4_06_orig.jpg ; MorphF4_10_UPPER.jpg	28159980	0	176	8933	177	0	next	incorrect	2674
vp23_10.09.14	1338	Response	1	28168853	8873	1
vp23_10.09.14	1339	Picture	MorphF3_01_orig.jpg ; MorphF3_10_UPPER.jpg	28168913	0	1	6768	2	0	next	incorrect	2676
vp23_10.09.14	1339	Response	1	28175573	6660	1
vp23_10.09.14	1340	Picture	MorphM8_10_orig.jpg ; MorphM8_10_UPPER.jpg	28175681	0	1	17901	148	0	next	hit	2678
vp23_10.09.14	1340	Response	2	28193572	17891	1
vp23_10.09.14	1341	Picture	MorphF8_05_orig.jpg ; MorphF8_10_UPPER.jpg	28193582	0	147	10363	148	0	next	hit	2680
vp23_10.09.14	1341	Response	2	28203812	10230	1
vp23_10.09.14	1342	Picture	MorphM10_10_orig.jpg ; MorphM10_00_UPPER.jpg	28203945	0	1	24815	2	0	next	incorrect	2682
vp23_10.09.14	1342	Response	1	28228692	24747	1
vp23_10.09.14	1343	Picture	MorphM9_04_orig.jpg ; MorphM9_00_UPPER.jpg	28228760	0	1	14995	2	0	next	incorrect	2684
vp23_10.09.14	1343	Response	1	28243652	14892	1
vp23_10.09.14	1344	Picture	MorphM2_03_orig.jpg ; MorphM2_00_UPPER.jpg	28243755	0	1	6064	175	0	next	incorrect	2686
vp23_10.09.14	1344	Response	1	28249812	6057	1
vp23_10.09.14	1345	Picture	MorphF5_02_orig.jpg ; MorphF5_00_UPPER.jpg	28249819	0	174	83242	175	0	next	hit	2688
vp23_10.09.14	1345	Response	2	28332932	83113	1
vp23_10.09.14	1346	Picture	MorphM3_02_orig.jpg ; MorphM3_00_UPPER.jpg	28333061	0	1	10438	180	0	next	incorrect	2690
vp23_10.09.14	1346	Response	1	28343491	10430	1
vp23_10.09.14	1347	Picture	MorphM9_04_orig.jpg ; MorphM9_10_UPPER.jpg	28343499	0	179	7039	352	0	next	incorrect	2692
vp23_10.09.14	1347	Response	1	28350531	7032	1
vp23_10.09.14	1348	Picture	MorphF10_00_orig.jpg ; MorphF10_00_UPPER.jpg	28350538	0	173	6409	174	0	next	incorrect	2694
vp23_10.09.14	1348	Response	1	28356851	6313	1
vp23_10.09.14	1349	Picture	MorphM6_03_orig.jpg ; MorphM6_10_UPPER.jpg	28356947	0	1	8625	2	0	next	incorrect	2696
vp23_10.09.14	1349	Response	1	28365491	8544	1
vp23_10.09.14	1350	Picture	MorphM5_02_orig.jpg ; MorphM5_10_UPPER.jpg	28365572	0	1	7286	147	0	next	hit	2698
vp23_10.09.14	1350	Response	2	28372851	7279	1
vp23_10.09.14	1351	Picture	MorphM3_07_orig.jpg ; MorphM3_10_UPPER.jpg	28372858	0	146	21510	147	0	next	hit	2700
vp23_10.09.14	1351	Response	2	28394291	21433	1
vp23_10.09.14	1352	Picture	MorphF10_08_orig.jpg ; MorphF10_00_UPPER.jpg	28394368	0	1	10570	180	0	next	incorrect	2702
vp23_10.09.14	1352	Response	1	28404930	10562	1
vp23_10.09.14	1353	Picture	MorphM2_10_orig.jpg ; MorphM2_00_UPPER.jpg	28404938	0	179	8140	180	0	next	hit	2704
vp23_10.09.14	1353	Response	2	28413010	8072	1
vp23_10.09.14	1354	Picture	MorphF6_06_orig.jpg ; MorphF6_00_UPPER.jpg	28413078	0	1	9140	151	0	next	hit	2706
vp23_10.09.14	1354	Response	2	28422210	9132	1
vp23_10.09.14	1355	Picture	MorphM6_09_orig.jpg ; MorphM6_00_UPPER.jpg	28422218	0	150	13519	316	0	next	hit	2708
vp23_10.09.14	1355	Response	2	28435730	13512	1
vp23_10.09.14	1356	Picture	MorphM5_05_orig.jpg ; MorphM5_10_UPPER.jpg	28435737	0	166	11577	167	0	next	hit	2710
vp23_10.09.14	1356	Response	2	28447250	11513	1
vp23_10.09.14	1357	Picture	MorphF6_03_orig.jpg ; MorphF6_00_UPPER.jpg	28447314	0	1	6635	2	0	next	hit	2712
vp23_10.09.14	1357	Response	2	28453810	6496	1
vp23_10.09.14	1358	Picture	MorphM2_09_orig.jpg ; MorphM2_10_UPPER.jpg	28453949	0	1	9289	2	0	next	hit	2714
vp23_10.09.14	1358	Response	2	28463090	9141	1
vp23_10.09.14	1359	Picture	MorphM7_03_orig.jpg ; MorphM7_00_UPPER.jpg	28463238	0	1	6635	2	0	next	hit	2716
vp23_10.09.14	1359	Response	2	28469810	6572	1
vp23_10.09.14	1360	Picture	MorphM1_08_orig.jpg ; MorphM1_10_UPPER.jpg	28469873	0	1	6502	2	0	next	hit	2718
vp23_10.09.14	1360	Response	2	28476289	6416	2
vp23_10.09.14	1361	Picture	MorphM2_01_orig.jpg ; MorphM2_00_UPPER.jpg	28476375	0	1	6503	2	0	next	incorrect	2720
vp23_10.09.14	1361	Response	1	28482770	6395	1
vp23_10.09.14	1362	Picture	MorphF3_06_orig.jpg ; MorphF3_00_UPPER.jpg	28482878	0	1	6619	150	0	next	hit	2722
vp23_10.09.14	1362	Response	2	28489490	6612	1
vp23_10.09.14	1363	Picture	MorphM9_10_orig.jpg ; MorphM9_10_UPPER.jpg	28489497	0	149	10320	329	0	next	incorrect	2724
vp23_10.09.14	1363	Response	1	28499809	10312	1
vp23_10.09.14	1364	Picture	MorphM8_03_orig.jpg ; MorphM8_10_UPPER.jpg	28499817	0	180	5752	181	0	next	incorrect	2726
vp23_10.09.14	1364	Response	1	28505489	5672	1
vp23_10.09.14	1365	Picture	MorphM1_01_orig.jpg ; MorphM1_10_UPPER.jpg	28505569	0	1	6369	3	0	next	hit	2728
vp23_10.09.14	1365	Response	2	28511809	6240	1
vp23_10.09.14	1366	Picture	MorphM6_10_orig.jpg ; MorphM6_00_UPPER.jpg	28511938	0	2	8891	3	0	next	hit	2730
vp23_10.09.14	1366	Response	2	28520689	8751	1
vp23_10.09.14	1367	Picture	MorphF4_02_orig.jpg ; MorphF4_00_UPPER.jpg	28520829	0	1	9156	3	0	next	hit	2732
vp23_10.09.14	1367	Response	2	28529889	9060	1
vp23_10.09.14	1368	Picture	MorphM2_02_orig.jpg ; MorphM2_00_UPPER.jpg	28529985	0	2	6370	3	0	next	hit	2734
vp23_10.09.14	1368	Response	2	28536289	6304	1
vp23_10.09.14	1369	Picture	MorphF7_10_orig.jpg ; MorphF7_00_UPPER.jpg	28536355	0	1	6741	161	0	next	hit	2736
vp23_10.09.14	1369	Response	2	28543089	6734	1
vp23_10.09.14	1370	Picture	MorphM6_08_orig.jpg ; MorphM6_10_UPPER.jpg	28543096	0	160	7856	161	0	next	hit	2738
vp23_10.09.14	1370	Response	2	28550849	7753	1
vp23_10.09.14	1371	Picture	MorphM5_10_orig.jpg ; MorphM5_10_UPPER.jpg	28550952	0	1	5664	177	0	next	hit	2740
vp23_10.09.14	1371	Response	2	28556609	5657	1
vp23_10.09.14	1372	Picture	MorphF5_03_orig.jpg ; MorphF5_10_UPPER.jpg	28556616	0	176	10480	355	0	next	hit	2742
vp23_10.09.14	1372	Response	2	28567089	10473	1
vp23_10.09.14	1373	Picture	MorphM1_06_orig.jpg ; MorphM1_10_UPPER.jpg	28567096	0	179	35741	180	0	next	hit	2744
vp23_10.09.14	1373	Response	2	28602769	35673	1
vp23_10.09.14	1374	Picture	MorphM8_05_orig.jpg ; MorphM8_10_UPPER.jpg	28602837	0	1	14819	178	0	next	incorrect	2746
vp23_10.09.14	1374	Response	1	28617648	14811	1
vp23_10.09.14	1375	Picture	MorphF2_00_orig.jpg ; MorphF2_10_UPPER.jpg	28617656	0	177	15120	362	0	next	hit	2748
vp23_10.09.14	1375	Response	2	28632768	15112	1
vp23_10.09.14	1376	Picture	MorphM5_01_orig.jpg ; MorphM5_00_UPPER.jpg	28632776	0	185	6818	186	0	next	hit	2750
vp23_10.09.14	1376	Response	2	28639488	6712	1
vp23_10.09.14	1377	Picture	MorphM6_05_orig.jpg ; MorphM6_00_UPPER.jpg	28639594	0	1	15924	2	0	next	incorrect	2752
vp23_10.09.14	1377	Response	1	28655408	15814	1
vp23_10.09.14	1378	Picture	MorphF9_08_orig.jpg ; MorphF9_00_UPPER.jpg	28655518	0	1	21497	2	0	next	incorrect	2754
vp23_10.09.14	1378	Response	1	28676928	21410	1
vp23_10.09.14	1379	Picture	MorphF8_10_orig.jpg ; MorphF8_00_UPPER.jpg	28677015	0	1	14066	2	0	next	incorrect	2756
vp23_10.09.14	1379	Response	1	28691008	13993	1
vp23_10.09.14	1380	Picture	MorphF10_02_orig.jpg ; MorphF10_00_UPPER.jpg	28691081	0	1	7564	2	0	next	incorrect	2758
vp23_10.09.14	1380	Response	1	28698528	7447	1
vp23_10.09.14	1381	Picture	MorphM4_10_orig.jpg ; MorphM4_00_UPPER.jpg	28698645	0	1	10351	2	0	next	hit	2760
vp23_10.09.14	1381	Response	2	28708928	10283	1
vp23_10.09.14	1382	Picture	MorphF9_06_orig.jpg ; MorphF9_10_UPPER.jpg	28708996	0	1	13779	156	0	next	incorrect	2762
vp23_10.09.14	1382	Response	1	28722767	13771	1
vp23_10.09.14	1383	Picture	MorphF4_00_orig.jpg ; MorphF4_00_UPPER.jpg	28722775	0	155	7676	331	0	next	incorrect	2764
vp23_10.09.14	1383	Response	1	28730447	7672	1
vp23_10.09.14	1384	Picture	MorphM3_01_orig.jpg ; MorphM3_10_UPPER.jpg	28730451	0	176	8083	363	0	next	incorrect	2766
vp23_10.09.14	1384	Response	1	28738527	8076	1
vp23_10.09.14	1385	Picture	MorphM7_04_orig.jpg ; MorphM7_00_UPPER.jpg	28738534	0	187	20754	188	0	next	hit	2768
vp23_10.09.14	1385	Response	2	28759167	20633	1
vp23_10.09.14	1386	Picture	MorphM2_07_orig.jpg ; MorphM2_10_UPPER.jpg	28759288	0	1	12739	3	0	next	hit	2770
vp23_10.09.14	1386	Response	2	28771967	12679	1
vp23_10.09.14	1387	Picture	MorphF8_02_orig.jpg ; MorphF8_10_UPPER.jpg	28772027	0	2	35947	150	0	next	incorrect	2772
vp23_10.09.14	1387	Response	1	28807967	35940	1
vp23_10.09.14	1388	Picture	MorphF9_07_orig.jpg ; MorphF9_00_UPPER.jpg	28807974	0	148	7446	149	0	next	hit	2774
vp23_10.09.14	1388	Response	2	28815326	7352	1
vp23_10.09.14	1389	Picture	MorphM5_04_orig.jpg ; MorphM5_10_UPPER.jpg	28815420	0	1	6369	2	0	next	hit	2776
vp23_10.09.14	1389	Response	2	28821726	6306	1
vp23_10.09.14	1390	Picture	MorphM9_03_orig.jpg ; MorphM9_10_UPPER.jpg	28821789	0	1	6185	187	0	next	incorrect	2778
vp23_10.09.14	1390	Response	1	28827966	6177	1
vp23_10.09.14	1391	Picture	MorphM8_07_orig.jpg ; MorphM8_10_UPPER.jpg	28827974	0	186	5839	372	0	next	hit	2780
vp23_10.09.14	1391	Response	2	28833806	5832	1
vp23_10.09.14	1392	Picture	MorphM7_05_orig.jpg ; MorphM7_10_UPPER.jpg	28833813	0	186	5493	187	0	next	hit	2782
vp23_10.09.14	1392	Response	2	28839166	5353	1
vp23_10.09.14	1393	Picture	MorphF8_00_orig.jpg ; MorphF8_00_UPPER.jpg	28839306	0	1	5387	188	0	next	incorrect	2784
vp23_10.09.14	1393	Response	1	28844686	5380	1
vp23_10.09.14	1394	Picture	MorphF10_01_orig.jpg ; MorphF10_00_UPPER.jpg	28844693	0	187	6240	371	0	next	incorrect	2786
vp23_10.09.14	1394	Response	1	28850926	6233	1
vp23_10.09.14	1395	Picture	MorphF3_08_orig.jpg ; MorphF3_10_UPPER.jpg	28850933	0	184	7216	185	0	next	hit	2788
vp23_10.09.14	1395	Response	2	28858046	7113	1
vp23_10.09.14	1396	Picture	MorphM10_04_orig.jpg ; MorphM10_00_UPPER.jpg	28858149	0	1	9687	2	0	next	incorrect	2790
vp23_10.09.14	1396	Response	1	28867726	9577	1
vp23_10.09.14	1397	Picture	MorphM7_02_orig.jpg ; MorphM7_10_UPPER.jpg	28867836	0	1	8890	3	0	next	hit	2792
vp23_10.09.14	1397	Response	2	28876606	8770	1
vp23_10.09.14	1398	Picture	MorphF10_03_orig.jpg ; MorphF10_10_UPPER.jpg	28876726	0	2	5707	3	0	next	incorrect	2794
vp23_10.09.14	1398	Response	1	28882366	5640	1
vp23_10.09.14	1399	Picture	MorphM2_05_orig.jpg ; MorphM2_00_UPPER.jpg	28882433	0	1	8094	2	0	next	hit	2796
vp23_10.09.14	1399	Response	2	28890446	8013	1
vp23_10.09.14	1400	Picture	MorphM6_02_orig.jpg ; MorphM6_10_UPPER.jpg	28890527	0	1	7286	147	0	next	hit	2798
vp23_10.09.14	1400	Response	2	28897806	7279	1
vp23_10.09.14	1401	Picture	MorphF4_07_orig.jpg ; MorphF4_10_UPPER.jpg	28897813	0	146	6382	147	0	next	hit	2800
vp23_10.09.14	1401	Response	2	28904126	6313	1
vp23_10.09.14	1402	Picture	MorphM3_10_orig.jpg ; MorphM3_10_UPPER.jpg	28904195	0	1	11014	2	0	next	incorrect	2802
vp23_10.09.14	1402	Response	1	28915086	10891	1
vp23_10.09.14	1403	Picture	MorphM9_00_orig.jpg ; MorphM9_10_UPPER.jpg	28915209	0	1	5839	2	0	next	incorrect	2804
vp23_10.09.14	1403	Response	1	28920925	5716	1
vp23_10.09.14	1404	Picture	MorphF7_05_orig.jpg ; MorphF7_00_UPPER.jpg	28921048	0	1	5573	2	0	next	incorrect	2806
vp23_10.09.14	1404	Response	1	28926526	5478	1
vp23_10.09.14	1405	Picture	MorphF9_04_orig.jpg ; MorphF9_10_UPPER.jpg	28926621	0	1	6900	2	0	next	incorrect	2808
vp23_10.09.14	1405	Response	1	28933406	6785	1
vp23_10.09.14	1406	Picture	MorphM8_02_orig.jpg ; MorphM8_10_UPPER.jpg	28933521	0	1	5413	163	0	next	incorrect	2810
vp23_10.09.14	1406	Response	1	28938925	5404	1
vp23_10.09.14	1407	Picture	MorphM5_02_orig.jpg ; MorphM5_00_UPPER.jpg	28938934	0	162	7725	163	0	next	hit	2812
vp23_10.09.14	1407	Response	2	28946525	7591	1
vp23_10.09.14	1408	Picture	MorphF4_00_orig.jpg ; MorphF4_10_UPPER.jpg	28946659	0	1	6104	2	0	next	incorrect	2814
vp23_10.09.14	1408	Response	1	28952685	6026	1
vp23_10.09.14	1409	Picture	MorphF6_03_orig.jpg ; MorphF6_10_UPPER.jpg	28952763	0	1	5838	3	0	next	incorrect	2816
vp23_10.09.14	1409	Response	1	28958525	5762	1
vp23_10.09.14	1410	Picture	MorphF3_00_orig.jpg ; MorphF3_00_UPPER.jpg	28958601	0	2	7299	3	0	next	hit	2818
vp23_10.09.14	1410	Response	2	28965805	7204	1
vp23_10.09.14	1411	Picture	MorphM5_00_orig.jpg ; MorphM5_00_UPPER.jpg	28965900	0	1	7564	2	0	next	hit	2820
vp23_10.09.14	1411	Response	2	28973325	7425	1
vp23_10.09.14	1412	Picture	MorphM9_01_orig.jpg ; MorphM9_10_UPPER.jpg	28973464	0	1	8988	170	0	next	incorrect	2822
vp23_10.09.14	1412	Response	1	28982445	8981	1
vp23_10.09.14	1413	Picture	MorphF6_07_orig.jpg ; MorphF6_10_UPPER.jpg	28982452	0	169	5343	170	0	next	hit	2824
vp23_10.09.14	1413	Response	2	28987725	5273	1
vp23_10.09.14	1414	Picture	MorphF8_07_orig.jpg ; MorphF8_00_UPPER.jpg	28987795	0	1	6104	2	0	next	incorrect	2826
vp23_10.09.14	1414	Response	1	28993805	6010	1
vp23_10.09.14	1415	Picture	MorphF9_05_orig.jpg ; MorphF9_10_UPPER.jpg	28993899	0	1	7673	158	0	next	incorrect	2828
vp23_10.09.14	1415	Response	1	29001565	7666	1
vp23_10.09.14	1416	Picture	MorphF1_10_orig.jpg ; MorphF1_00_UPPER.jpg	29001572	0	157	7455	158	0	next	hit	2830
vp23_10.09.14	1416	Response	2	29008925	7353	1
vp23_10.09.14	1417	Picture	MorphM2_00_orig.jpg ; MorphM2_10_UPPER.jpg	29009027	0	1	6465	172	0	next	incorrect	2832
vp23_10.09.14	1417	Response	1	29015485	6458	1
vp23_10.09.14	1418	Picture	MorphM8_04_orig.jpg ; MorphM8_10_UPPER.jpg	29015492	0	171	9326	172	0	next	incorrect	2834
vp23_10.09.14	1418	Response	1	29024685	9193	1
vp23_10.09.14	1419	Picture	MorphF4_09_orig.jpg ; MorphF4_00_UPPER.jpg	29024818	0	1	12834	172	0	next	hit	2836
vp23_10.09.14	1419	Response	2	29037644	12826	1
vp23_10.09.14	1420	Picture	MorphM4_02_orig.jpg ; MorphM4_00_UPPER.jpg	29037652	0	171	58823	172	0	next	incorrect	2838
vp23_10.09.14	1420	Response	1	29096364	58712	1
vp23_10.09.14	1421	Picture	MorphM10_05_orig.jpg ; MorphM10_10_UPPER.jpg	29096475	0	1	9953	2	0	next	incorrect	2840
vp23_10.09.14	1421	Response	1	29106284	9809	1
vp23_10.09.14	1422	Picture	MorphM6_04_orig.jpg ; MorphM6_00_UPPER.jpg	29106428	0	1	20302	2	0	next	incorrect	2842
vp23_10.09.14	1422	Response	1	29126603	20175	2
vp23_10.09.14	1423	Picture	MorphF7_04_orig.jpg ; MorphF7_10_UPPER.jpg	29126730	0	1	28265	2	0	next	incorrect	2844
vp23_10.09.14	1423	Response	1	29154923	28193	1
vp23_10.09.14	1424	Picture	MorphF3_05_orig.jpg ; MorphF3_00_UPPER.jpg	29154995	0	1	19772	2	0	next	hit	2846
vp23_10.09.14	1424	Response	2	29174683	19688	1
vp23_10.09.14	1425	Picture	MorphM7_00_orig.jpg ; MorphM7_00_UPPER.jpg	29174767	0	1	18403	177	0	next	hit	2848
vp23_10.09.14	1425	Response	2	29193163	18396	1
vp23_10.09.14	1426	Picture	MorphF5_00_orig.jpg ; MorphF5_10_UPPER.jpg	29193170	0	176	12240	320	0	next	hit	2850
vp23_10.09.14	1426	Response	2	29205403	12233	1
vp23_10.09.14	1427	Picture	MorphF10_09_orig.jpg ; MorphF10_10_UPPER.jpg	29205410	0	144	15360	321	0	next	hit	2852
vp23_10.09.14	1427	Response	2	29220763	15353	1
vp23_10.09.14	1428	Picture	MorphM6_06_orig.jpg ; MorphM6_10_UPPER.jpg	29220770	0	177	12119	178	0	next	incorrect	2854
vp23_10.09.14	1428	Response	1	29232762	11992	2
vp23_10.09.14	1429	Picture	MorphF4_03_orig.jpg ; MorphF4_10_UPPER.jpg	29232889	0	1	7401	165	0	next	incorrect	2856
vp23_10.09.14	1429	Response	1	29240282	7393	1
vp23_10.09.14	1430	Picture	MorphF6_04_orig.jpg ; MorphF6_10_UPPER.jpg	29240290	0	164	23385	165	0	next	incorrect	2858
vp23_10.09.14	1430	Response	1	29263562	23272	1
vp23_10.09.14	1431	Picture	MorphM2_03_orig.jpg ; MorphM2_10_UPPER.jpg	29263675	0	1	16322	2	0	next	incorrect	2860
vp23_10.09.14	1431	Response	1	29279882	16207	1
vp23_10.09.14	1432	Picture	MorphM5_01_orig.jpg ; MorphM5_10_UPPER.jpg	29279997	0	1	19109	2	0	next	hit	2862
vp23_10.09.14	1432	Response	2	29299002	19005	1
vp23_10.09.14	1433	Picture	MorphF4_02_orig.jpg ; MorphF4_10_UPPER.jpg	29299106	0	1	12299	176	0	next	incorrect	2864
vp23_10.09.14	1433	Response	1	29311402	12296	1
vp23_10.09.14	1434	Picture	MorphF8_01_orig.jpg ; MorphF8_00_UPPER.jpg	29311405	0	175	7605	176	0	next	incorrect	2866
vp23_10.09.14	1434	Response	1	29318922	7517	1
vp23_10.09.14	1435	Picture	MorphM2_00_orig.jpg ; MorphM2_00_UPPER.jpg	29319010	0	1	6768	2	0	next	incorrect	2868
vp23_10.09.14	1435	Response	1	29325642	6632	1
vp23_10.09.14	1436	Picture	MorphM4_04_orig.jpg ; MorphM4_00_UPPER.jpg	29325778	0	1	18843	2	0	next	hit	2870
vp23_10.09.14	1436	Response	2	29344521	18743	2
vp23_10.09.14	1437	Picture	MorphM6_00_orig.jpg ; MorphM6_10_UPPER.jpg	29344621	0	1	33440	2	0	next	incorrect	2872
vp23_10.09.14	1437	Response	1	29377961	33340	1
vp23_10.09.14	1438	Picture	MorphM1_09_orig.jpg ; MorphM1_00_UPPER.jpg	29378061	0	1	26227	182	0	next	incorrect	2874
vp23_10.09.14	1438	Response	1	29404281	26220	1
vp23_10.09.14	1439	Picture	MorphF2_03_orig.jpg ; MorphF2_10_UPPER.jpg	29404288	0	181	30568	182	0	next	hit	2876
vp23_10.09.14	1439	Response	2	29434761	30473	1
vp23_10.09.14	1440	Picture	MorphM10_09_orig.jpg ; MorphM10_00_UPPER.jpg	29434856	0	1	49762	2	0	next	hit	2878
vp23_10.09.14	1440	Response	2	29484521	49665	1
vp23_10.09.14	1441	Picture	MorphF1_05_orig.jpg ; MorphF1_00_UPPER.jpg	29484618	0	1	18843	2	0	next	hit	2880
vp23_10.09.14	1441	Response	2	29503400	18782	1
vp23_10.09.14	1442	Picture	MorphM7_01_orig.jpg ; MorphM7_10_UPPER.jpg	29503461	0	1	57193	2	0	next	incorrect	2882
vp23_10.09.14	1442	Response	1	29560519	57058	1
vp23_10.09.14	1443	Picture	MorphM5_08_orig.jpg ; MorphM5_10_UPPER.jpg	29560654	0	1	8095	2	0	next	hit	2884
vp23_10.09.14	1443	Response	2	29568599	7945	1
vp23_10.09.14	1444	Picture	MorphM1_00_orig.jpg ; MorphM1_00_UPPER.jpg	29568749	0	1	22258	170	0	next	hit	2886
vp23_10.09.14	1444	Response	2	29590999	22250	1
vp23_10.09.14	1445	Picture	MorphF8_04_orig.jpg ; MorphF8_00_UPPER.jpg	29591007	0	169	9279	348	0	next	incorrect	2888
vp23_10.09.14	1445	Response	1	29600279	9272	1
vp23_10.09.14	1446	Picture	MorphF5_06_orig.jpg ; MorphF5_00_UPPER.jpg	29600286	0	179	9680	365	0	next	hit	2890
vp23_10.09.14	1446	Response	2	29609959	9673	1
vp23_10.09.14	1447	Picture	MorphF6_05_orig.jpg ; MorphF6_00_UPPER.jpg	29609966	0	186	33227	187	0	next	hit	2892
vp23_10.09.14	1447	Response	2	29643079	33113	1
vp23_10.09.14	1448	Picture	MorphF5_07_orig.jpg ; MorphF5_10_UPPER.jpg	29643193	0	1	7253	180	0	next	hit	2894
vp23_10.09.14	1448	Response	2	29650439	7246	1
vp23_10.09.14	1449	Picture	MorphM2_04_orig.jpg ; MorphM2_00_UPPER.jpg	29650446	0	179	15920	362	0	next	hit	2896
vp23_10.09.14	1449	Response	2	29666358	15912	1
vp23_10.09.14	1450	Picture	MorphF2_02_orig.jpg ; MorphF2_10_UPPER.jpg	29666366	0	183	8144	184	0	next	hit	2898
vp23_10.09.14	1450	Response	2	29674438	8072	1
vp23_10.09.14	1451	Picture	MorphM8_03_orig.jpg ; MorphM8_00_UPPER.jpg	29674510	0	1	6336	168	0	next	incorrect	2900
vp23_10.09.14	1451	Response	1	29680838	6328	1
vp23_10.09.14	1452	Picture	MorphM3_04_orig.jpg ; MorphM3_10_UPPER.jpg	29680846	0	167	6535	168	0	next	incorrect	2902
vp23_10.09.14	1452	Response	1	29687318	6472	1
vp23_10.09.14	1453	Picture	MorphF3_10_orig.jpg ; MorphF3_10_UPPER.jpg	29687381	0	1	12076	2	0	next	hit	2904
vp23_10.09.14	1453	Response	2	29699318	11937	1
vp23_10.09.14	1454	Picture	MorphF7_09_orig.jpg ; MorphF7_10_UPPER.jpg	29699457	0	1	9687	2	0	next	incorrect	2906
vp23_10.09.14	1454	Response	1	29708998	9541	1
vp23_10.09.14	1455	Picture	MorphM1_07_orig.jpg ; MorphM1_00_UPPER.jpg	29709144	0	1	20661	175	0	next	hit	2908
vp23_10.09.14	1455	Response	2	29729798	20654	1
vp23_10.09.14	1456	Picture	MorphF4_04_orig.jpg ; MorphF4_10_UPPER.jpg	29729805	0	174	16627	175	0	next	incorrect	2910
vp23_10.09.14	1456	Response	1	29746358	16553	1
vp23_10.09.14	1457	Picture	MorphM6_05_orig.jpg ; MorphM6_10_UPPER.jpg	29746432	0	1	7166	2	0	next	incorrect	2912
vp23_10.09.14	1457	Response	1	29753478	7046	1
vp23_10.09.14	1458	Picture	MorphM1_01_orig.jpg ; MorphM1_00_UPPER.jpg	29753598	0	1	18687	158	0	next	incorrect	2914
vp23_10.09.14	1458	Response	1	29772277	18679	1
vp23_10.09.14	1459	Picture	MorphF5_08_orig.jpg ; MorphF5_00_UPPER.jpg	29772285	0	157	18336	158	0	next	hit	2916
vp23_10.09.14	1459	Response	2	29790517	18232	1
vp23_10.09.14	1460	Picture	MorphF10_10_orig.jpg ; MorphF10_10_UPPER.jpg	29790621	0	1	12075	2	0	next	hit	2918
vp23_10.09.14	1460	Response	2	29802597	11976	1
vp23_10.09.14	1461	Picture	MorphM10_07_orig.jpg ; MorphM10_10_UPPER.jpg	29802696	0	1	17516	3	0	next	hit	2920
vp23_10.09.14	1461	Response	2	29820117	17421	1
vp23_10.09.14	1462	Picture	MorphM1_05_orig.jpg ; MorphM1_00_UPPER.jpg	29820212	0	2	8759	3	0	next	incorrect	2922
vp23_10.09.14	1462	Response	1	29828837	8625	1
vp23_10.09.14	1463	Picture	MorphF7_03_orig.jpg ; MorphF7_10_UPPER.jpg	29828971	0	1	14596	2	0	next	incorrect	2924
vp23_10.09.14	1463	Response	1	29843477	14506	1
vp23_10.09.14	1464	Picture	MorphM8_01_orig.jpg ; MorphM8_10_UPPER.jpg	29843567	0	1	6713	190	0	next	incorrect	2926
vp23_10.09.14	1464	Response	1	29850277	6710	1
vp23_10.09.14	1465	Picture	MorphF7_01_orig.jpg ; MorphF7_00_UPPER.jpg	29850280	0	189	4804	351	0	next	incorrect	2928
vp23_10.09.14	1465	Response	1	29855077	4797	1
vp23_10.09.14	1466	Picture	MorphM5_10_orig.jpg ; MorphM5_00_UPPER.jpg	29855084	0	162	7840	313	0	next	hit	2930
vp23_10.09.14	1466	Response	2	29862917	7833	1
vp23_10.09.14	1467	Picture	MorphM6_08_orig.jpg ; MorphM6_00_UPPER.jpg	29862924	0	151	24699	152	0	next	hit	2932
vp23_10.09.14	1467	Response	2	29887476	24552	1
vp23_10.09.14	1468	Picture	MorphM1_03_orig.jpg ; MorphM1_10_UPPER.jpg	29887623	0	1	17621	163	0	next	hit	2934
vp23_10.09.14	1468	Response	2	29905236	17613	1
vp23_10.09.14	1469	Picture	MorphF8_00_orig.jpg ; MorphF8_10_UPPER.jpg	29905244	0	162	9981	163	0	next	incorrect	2936
vp23_10.09.14	1469	Response	1	29915076	9832	1
vp23_10.09.14	1470	Picture	MorphM1_08_orig.jpg ; MorphM1_00_UPPER.jpg	29915225	0	1	11778	166	0	next	incorrect	2938
vp23_10.09.14	1470	Response	1	29926996	11771	1
vp23_10.09.14	1471	Picture	MorphM6_01_orig.jpg ; MorphM6_10_UPPER.jpg	29927003	0	165	13916	348	0	next	incorrect	2940
vp23_10.09.14	1471	Response	1	29940916	13913	1
vp23_10.09.14	1472	Picture	MorphF2_01_orig.jpg ; MorphF2_00_UPPER.jpg	29940919	0	183	4959	184	0	next	incorrect	2942
vp23_10.09.14	1472	Response	1	29945796	4877	1
vp23_10.09.14	1473	Picture	MorphF6_00_orig.jpg ; MorphF6_00_UPPER.jpg	29945878	0	1	5042	3	0	next	incorrect	2944
vp23_10.09.14	1473	Response	1	29950836	4958	1
vp23_10.09.14	1474	Picture	MorphM4_02_orig.jpg ; MorphM4_10_UPPER.jpg	29950920	0	2	14465	3	0	next	hit	2946
vp23_10.09.14	1474	Response	2	29965236	14316	1
vp23_10.09.14	1475	Picture	MorphM2_09_orig.jpg ; MorphM2_00_UPPER.jpg	29965385	0	1	16720	2	0	next	hit	2948
vp23_10.09.14	1475	Response	2	29981955	16570	1
vp23_10.09.14	1476	Picture	MorphM4_08_orig.jpg ; MorphM4_00_UPPER.jpg	29982105	0	1	12606	2	0	next	hit	2950
vp23_10.09.14	1476	Response	2	29994595	12490	1
vp23_10.09.14	1477	Picture	MorphF10_07_orig.jpg ; MorphF10_10_UPPER.jpg	29994711	0	1	11147	2	0	next	hit	2952
vp23_10.09.14	1477	Response	2	30005715	11004	1
vp23_10.09.14	1478	Picture	MorphF6_06_orig.jpg ; MorphF6_10_UPPER.jpg	30005858	0	1	15525	2	0	next	hit	2954
vp23_10.09.14	1478	Response	2	30021315	15457	1
vp23_10.09.14	1479	Picture	MorphF5_05_orig.jpg ; MorphF5_00_UPPER.jpg	30021383	0	1	6339	166	0	next	hit	2956
vp23_10.09.14	1479	Response	2	30027715	6332	1
vp23_10.09.14	1480	Picture	MorphM8_05_orig.jpg ; MorphM8_00_UPPER.jpg	30027722	0	165	16353	166	0	next	incorrect	2958
vp23_10.09.14	1480	Response	1	30043955	16233	1
vp23_10.09.14	1481	Picture	MorphF3_02_orig.jpg ; MorphF3_10_UPPER.jpg	30044075	0	1	7298	2	0	next	hit	2960
vp23_10.09.14	1481	Response	2	30051235	7160	1
vp23_10.09.14	1482	Picture	MorphM1_02_orig.jpg ; MorphM1_00_UPPER.jpg	30051373	0	1	11014	2	0	next	hit	2962
vp23_10.09.14	1482	Response	2	30062275	10902	1
vp23_10.09.14	1483	Picture	MorphM3_00_orig.jpg ; MorphM3_00_UPPER.jpg	30062387	0	1	7033	2	0	next	incorrect	2964
vp23_10.09.14	1483	Response	1	30069315	6928	1
vp23_10.09.14	1484	Picture	MorphF3_04_orig.jpg ; MorphF3_10_UPPER.jpg	30069420	0	1	30919	2	0	next	hit	2966
vp23_10.09.14	1484	Response	2	30100274	30854	1
vp23_10.09.14	1485	Picture	MorphF10_09_orig.jpg ; MorphF10_00_UPPER.jpg	30100339	0	1	26407	2	0	next	hit	2968
vp23_10.09.14	1485	Response	2	30126674	26335	1
vp23_10.09.14	1486	Picture	MorphF3_02_orig.jpg ; MorphF3_00_UPPER.jpg	30126746	0	1	12474	2	0	next	hit	2970
vp23_10.09.14	1486	Response	2	30139074	12328	1
vp23_10.09.14	1487	Picture	MorphM7_05_orig.jpg ; MorphM7_00_UPPER.jpg	30139220	0	1	17781	2	0	next	hit	2972
vp23_10.09.14	1487	Response	2	30156914	17694	1
vp23_10.09.14	1488	Picture	MorphM5_04_orig.jpg ; MorphM5_00_UPPER.jpg	30157001	0	1	16986	2	0	next	hit	2974
vp23_10.09.14	1488	Response	2	30173874	16873	1
vp23_10.09.14	1489	Picture	MorphF9_03_orig.jpg ; MorphF9_00_UPPER.jpg	30173987	0	1	9687	2	0	next	incorrect	2976
vp23_10.09.14	1489	Response	1	30183553	9566	1
vp23_10.09.14	1490	Picture	MorphF7_00_orig.jpg ; MorphF7_00_UPPER.jpg	30183674	0	1	9819	2	0	next	incorrect	2978
vp23_10.09.14	1490	Response	1	30193393	9719	1
vp23_10.09.14	1491	Picture	MorphM5_03_orig.jpg ; MorphM5_10_UPPER.jpg	30193493	0	1	14708	156	0	next	hit	2980
vp23_10.09.14	1491	Response	2	30208193	14700	1
vp23_10.09.14	1492	Picture	MorphF7_01_orig.jpg ; MorphF7_10_UPPER.jpg	30208201	0	155	10240	156	0	next	incorrect	2982
vp23_10.09.14	1492	Response	1	30218353	10152	1
vp23_10.09.14	1493	Picture	MorphF3_09_orig.jpg ; MorphF3_00_UPPER.jpg	30218441	0	1	24400	151	0	next	hit	2984
vp23_10.09.14	1493	Response	2	30242833	24392	1
vp23_10.09.14	1494	Picture	MorphM8_06_orig.jpg ; MorphM8_10_UPPER.jpg	30242841	0	150	26821	151	0	next	hit	2986
vp23_10.09.14	1494	Response	2	30269553	26712	1
vp23_10.09.14	1495	Picture	MorphF10_06_orig.jpg ; MorphF10_10_UPPER.jpg	30269662	0	1	9254	170	0	next	hit	2988
vp23_10.09.14	1495	Response	2	30278913	9251	1
vp23_10.09.14	1496	Picture	MorphF7_07_orig.jpg ; MorphF7_10_UPPER.jpg	30278916	0	169	9284	343	0	next	incorrect	2990
vp23_10.09.14	1496	Response	1	30288192	9276	1
vp23_10.09.14	1497	Picture	MorphF1_05_orig.jpg ; MorphF1_10_UPPER.jpg	30288200	0	174	7736	175	0	next	hit	2992
vp23_10.09.14	1497	Response	2	30295792	7592	1
vp23_10.09.14	1498	Picture	MorphF9_06_orig.jpg ; MorphF9_00_UPPER.jpg	30295936	0	1	19864	176	0	next	incorrect	2994
vp23_10.09.14	1498	Response	1	30315792	19856	1
vp23_10.09.14	1499	Picture	MorphF6_07_orig.jpg ; MorphF6_00_UPPER.jpg	30315800	0	175	26559	331	0	next	hit	2996
vp23_10.09.14	1499	Response	2	30342352	26552	1
vp23_10.09.14	1500	Picture	MorphM10_07_orig.jpg ; MorphM10_00_UPPER.jpg	30342359	0	156	11280	311	0	next	hit	2998
vp23_10.09.14	1500	Response	2	30353632	11273	1
vp23_10.09.14	1501	Picture	MorphM3_09_orig.jpg ; MorphM3_10_UPPER.jpg	30353639	0	155	29040	331	0	next	incorrect	3000
vp23_10.09.14	1501	Response	1	30382672	29033	1
vp23_10.09.14	1502	Picture	MorphM10_08_orig.jpg ; MorphM10_10_UPPER.jpg	30382679	0	176	26400	359	0	next	hit	3002
vp23_10.09.14	1502	Response	2	30409071	26392	1
vp23_10.09.14	1503	Picture	MorphM6_03_orig.jpg ; MorphM6_00_UPPER.jpg	30409079	0	183	8239	354	0	next	incorrect	3004
vp23_10.09.14	1503	Response	1	30417311	8232	1
vp23_10.09.14	1504	Picture	MorphM1_10_orig.jpg ; MorphM1_10_UPPER.jpg	30417318	0	171	7469	172	0	next	hit	3006
vp23_10.09.14	1504	Response	2	30424671	7353	1
vp23_10.09.14	1505	Picture	MorphF9_00_orig.jpg ; MorphF9_00_UPPER.jpg	30424787	0	1	22028	2	0	next	incorrect	3008
vp23_10.09.14	1505	Response	1	30446751	21964	1
vp23_10.09.14	1506	Picture	MorphM1_03_orig.jpg ; MorphM1_00_UPPER.jpg	30446815	0	1	10085	2	0	next	hit	3010
vp23_10.09.14	1506	Response	2	30456751	9936	1
vp23_10.09.14	1507	Picture	MorphM7_03_orig.jpg ; MorphM7_10_UPPER.jpg	30456900	0	1	14424	175	0	next	hit	3012
vp23_10.09.14	1507	Response	2	30471311	14411	1
vp23_10.09.14	1508	Picture	MorphM4_06_orig.jpg ; MorphM4_10_UPPER.jpg	30471324	0	174	5480	175	0	next	hit	3014
vp23_10.09.14	1508	Response	2	30476671	5347	1
vp23_10.09.14	1509	Picture	MorphM1_06_orig.jpg ; MorphM1_00_UPPER.jpg	30476804	0	1	6594	176	0	next	hit	3016
vp23_10.09.14	1509	Response	2	30483391	6587	1
vp23_10.09.14	1510	Picture	MorphM7_09_orig.jpg ; MorphM7_10_UPPER.jpg	30483398	0	175	15280	330	0	next	hit	3018
vp23_10.09.14	1510	Response	2	30498671	15273	1
vp23_10.09.14	1511	Picture	MorphM6_09_orig.jpg ; MorphM6_10_UPPER.jpg	30498678	0	155	10505	156	0	next	hit	3020
vp23_10.09.14	1511	Response	2	30509070	10392	1
vp23_10.09.14	1512	Picture	MorphF4_04_orig.jpg ; MorphF4_00_UPPER.jpg	30509183	0	1	14066	2	0	next	incorrect	3022
vp23_10.09.14	1512	Response	1	30523150	13967	1
vp23_10.09.14	1513	Picture	MorphF3_09_orig.jpg ; MorphF3_10_UPPER.jpg	30523249	0	1	17748	168	0	next	hit	3024
vp23_10.09.14	1513	Response	2	30540990	17741	1
vp23_10.09.14	1514	Picture	MorphF5_02_orig.jpg ; MorphF5_10_UPPER.jpg	30540997	0	167	12640	168	0	next	hit	3026
vp23_10.09.14	1514	Response	2	30553550	12553	1
vp23_10.09.14	1515	Picture	MorphF7_10_orig.jpg ; MorphF7_10_UPPER.jpg	30553637	0	1	7166	2	0	next	incorrect	3028
vp23_10.09.14	1515	Response	1	30560670	7033	1
vp23_10.09.14	1516	Picture	MorphF2_02_orig.jpg ; MorphF2_00_UPPER.jpg	30560803	0	1	5954	152	0	next	incorrect	3030
vp23_10.09.14	1516	Response	1	30566750	5947	1
vp23_10.09.14	1517	Picture	MorphF1_02_orig.jpg ; MorphF1_10_UPPER.jpg	30566757	0	151	7979	152	0	next	hit	3032
vp23_10.09.14	1517	Response	2	30574590	7833	1
vp23_10.09.14	1518	Picture	MorphF7_02_orig.jpg ; MorphF7_10_UPPER.jpg	30574736	0	1	6237	2	0	next	incorrect	3034
vp23_10.09.14	1518	Response	1	30580830	6094	1
vp23_10.09.14	1519	Picture	MorphF6_09_orig.jpg ; MorphF6_10_UPPER.jpg	30580973	0	1	8360	2	0	next	hit	3036
vp23_10.09.14	1519	Response	2	30589230	8257	1
vp23_10.09.14	1520	Picture	MorphF10_05_orig.jpg ; MorphF10_10_UPPER.jpg	30589333	0	1	6064	175	0	next	incorrect	3038
vp23_10.09.14	1520	Response	1	30595390	6057	1
vp23_10.09.14	1521	Picture	MorphM2_01_orig.jpg ; MorphM2_10_UPPER.jpg	30595397	0	174	11717	175	0	next	incorrect	3040
vp23_10.09.14	1521	Response	1	30606990	11593	1
vp23_10.09.14	1522	Picture	MorphM3_03_orig.jpg ; MorphM3_10_UPPER.jpg	30607114	0	1	10443	175	0	next	incorrect	3042
vp23_10.09.14	1522	Response	1	30617549	10435	1
vp23_10.09.14	1523	Picture	MorphF9_03_orig.jpg ; MorphF9_10_UPPER.jpg	30617557	0	174	8666	175	0	next	incorrect	3044
vp23_10.09.14	1523	Response	1	30626109	8552	1
vp23_10.09.14	1524	Picture	MorphF6_10_orig.jpg ; MorphF6_00_UPPER.jpg	30626223	0	1	9554	2	0	next	hit	3046
vp23_10.09.14	1524	Response	2	30635709	9486	1
vp23_10.09.14	1525	Picture	MorphF5_04_orig.jpg ; MorphF5_10_UPPER.jpg	30635777	0	1	12872	2	0	next	hit	3048
vp23_10.09.14	1525	Response	2	30648509	12732	1
vp23_10.09.14	1526	Picture	MorphM6_07_orig.jpg ; MorphM6_00_UPPER.jpg	30648649	0	1	44719	2	0	next	hit	3050
vp23_10.09.14	1526	Response	2	30693229	44580	1
vp23_10.09.14	1527	Picture	MorphM3_00_orig.jpg ; MorphM3_10_UPPER.jpg	30693368	0	1	8493	2	0	next	incorrect	3052
vp23_10.09.14	1527	Response	1	30701789	8421	1
vp23_10.09.14	1528	Picture	MorphM6_00_orig.jpg ; MorphM6_00_UPPER.jpg	30701861	0	1	9135	156	0	next	incorrect	3054
vp23_10.09.14	1528	Response	1	30710988	9127	1
vp23_10.09.14	1529	Picture	MorphM5_09_orig.jpg ; MorphM5_00_UPPER.jpg	30710996	0	155	13689	156	0	next	hit	3056
vp23_10.09.14	1529	Response	2	30724588	13592	1
vp23_10.09.14	1530	Picture	MorphM9_05_orig.jpg ; MorphM9_10_UPPER.jpg	30724685	0	1	25992	152	0	next	hit	3058
vp23_10.09.14	1530	Response	2	30750668	25983	1
vp23_10.09.14	1531	Picture	MorphF8_05_orig.jpg ; MorphF8_00_UPPER.jpg	30750677	0	151	14614	152	0	next	incorrect	3060
vp23_10.09.14	1531	Response	1	30765228	14551	1
vp23_10.09.14	1532	Picture	MorphF6_10_orig.jpg ; MorphF6_10_UPPER.jpg	30765291	0	1	7033	2	0	next	hit	3062
vp23_10.09.14	1532	Response	2	30772188	6897	1
vp23_10.09.14	1533	Picture	MorphF7_08_orig.jpg ; MorphF7_00_UPPER.jpg	30772324	0	1	21762	2	0	next	incorrect	3064
vp23_10.09.14	1533	Response	1	30793948	21624	1
vp23_10.09.14	1534	Picture	MorphF10_03_orig.jpg ; MorphF10_00_UPPER.jpg	30794086	0	1	14829	168	0	next	incorrect	3066
vp23_10.09.14	1534	Response	1	30808908	14822	1
vp23_10.09.14	1535	Picture	MorphF6_05_orig.jpg ; MorphF6_10_UPPER.jpg	30808915	0	167	8792	168	0	next	hit	3068
vp23_10.09.14	1535	Response	2	30817627	8712	1
vp23_10.09.14	1536	Picture	MorphM9_02_orig.jpg ; MorphM9_00_UPPER.jpg	30817707	0	1	7928	168	0	next	incorrect	3070
vp23_10.09.14	1536	Response	1	30825627	7920	1
vp23_10.09.14	1537	Picture	MorphM7_08_orig.jpg ; MorphM7_10_UPPER.jpg	30825635	0	167	13038	168	0	next	hit	3072
vp23_10.09.14	1537	Response	2	30838587	12952	1
vp23_10.09.14	1538	Picture	MorphF5_07_orig.jpg ; MorphF5_00_UPPER.jpg	30838673	0	1	9952	2	0	next	hit	3074
vp23_10.09.14	1538	Response	2	30848507	9834	1
vp23_10.09.14	1539	Picture	MorphF9_08_orig.jpg ; MorphF9_10_UPPER.jpg	30848625	0	1	7432	2	0	next	hit	3076
vp23_10.09.14	1539	Response	2	30855947	7322	1
vp23_10.09.14	1540	Picture	MorphM10_04_orig.jpg ; MorphM10_10_UPPER.jpg	30856057	0	1	6502	2	0	next	incorrect	3078
vp23_10.09.14	1540	Response	1	30862427	6370	1
vp23_10.09.14	1541	Picture	MorphF7_06_orig.jpg ; MorphF7_00_UPPER.jpg	30862559	0	1	9421	2	0	next	incorrect	3080
vp23_10.09.14	1541	Response	1	30871867	9308	1
vp23_10.09.14	1542	Picture	MorphM8_06_orig.jpg ; MorphM8_00_UPPER.jpg	30871980	0	1	9157	2	0	next	incorrect	3082
vp23_10.09.14	1542	Response	1	30880987	9007	1
vp23_10.09.14	1543	Picture	MorphM10_10_orig.jpg ; MorphM10_10_UPPER.jpg	30881137	0	1	5838	2	0	next	incorrect	3084
vp23_10.09.14	1543	Response	1	30886907	5770	1
vp23_10.09.14	1544	Picture	MorphM9_03_orig.jpg ; MorphM9_00_UPPER.jpg	30886975	0	1	12076	2	0	next	incorrect	3086
vp23_10.09.14	1544	Response	1	30898987	12012	1
vp23_10.09.14	1545	Picture	MorphF3_03_orig.jpg ; MorphF3_10_UPPER.jpg	30899051	0	1	8360	2	0	next	hit	3088
vp23_10.09.14	1545	Response	2	30907307	8256	1
vp23_10.09.14	1546	Picture	MorphF4_07_orig.jpg ; MorphF4_00_UPPER.jpg	30907411	0	1	11903	174	0	next	hit	3090
vp23_10.09.14	1546	Response	2	30919307	11896	1
vp23_10.09.14	1547	Picture	MorphF7_06_orig.jpg ; MorphF7_10_UPPER.jpg	30919314	0	173	15698	174	0	next	incorrect	3092
vp23_10.09.14	1547	Response	1	30934906	15592	1
vp23_10.09.14	1548	Picture	MorphF6_08_orig.jpg ; MorphF6_00_UPPER.jpg	30935012	0	1	6222	150	0	next	hit	3094
vp23_10.09.14	1548	Response	2	30941226	6214	1
vp23_10.09.14	1549	Picture	MorphM1_05_orig.jpg ; MorphM1_10_UPPER.jpg	30941234	0	149	18858	150	0	next	hit	3096
vp23_10.09.14	1549	Response	2	30960026	18792	1
vp23_10.09.14	1550	Picture	MorphF6_02_orig.jpg ; MorphF6_00_UPPER.jpg	30960092	0	1	5441	2	0	next	hit	3098
vp23_10.09.14	1550	Response	2	30965466	5374	1
vp23_10.09.14	1551	Picture	MorphF2_08_orig.jpg ; MorphF2_00_UPPER.jpg	30965533	0	1	6980	188	0	next	hit	3100
vp23_10.09.14	1551	Response	2	30972506	6973	1
vp23_10.09.14	1552	Picture	MorphF9_09_orig.jpg ; MorphF9_10_UPPER.jpg	30972513	0	187	4697	188	0	next	hit	3102
vp23_10.09.14	1552	Response	2	30977146	4633	1
vp23_10.09.14	1553	Picture	MorphM1_10_orig.jpg ; MorphM1_00_UPPER.jpg	30977210	0	1	13801	2	0	next	hit	3104
vp23_10.09.14	1553	Response	2	30990906	13696	1
vp23_10.09.14	1554	Picture	MorphF1_00_orig.jpg ; MorphF1_00_UPPER.jpg	30991011	0	1	8462	165	0	next	hit	3106
vp23_10.09.14	1554	Response	2	30999466	8455	1
vp23_10.09.14	1555	Picture	MorphM10_05_orig.jpg ; MorphM10_00_UPPER.jpg	30999473	0	164	8789	165	0	next	incorrect	3108
vp23_10.09.14	1555	Response	1	31008186	8713	1
vp23_10.09.14	1556	Picture	MorphM1_04_orig.jpg ; MorphM1_10_UPPER.jpg	31008262	0	1	8625	2	0	next	hit	3110
vp23_10.09.14	1556	Response	2	31016826	8564	1
vp23_10.09.14	1557	Picture	MorphF8_02_orig.jpg ; MorphF8_00_UPPER.jpg	31016887	0	1	10186	167	0	next	incorrect	3112
vp23_10.09.14	1557	Response	1	31027066	10179	1
vp23_10.09.14	1558	Picture	MorphF3_00_orig.jpg ; MorphF3_10_UPPER.jpg	31027073	0	166	7440	323	0	next	hit	3114
vp23_10.09.14	1558	Response	2	31034505	7432	1
vp23_10.09.14	1559	Picture	MorphM10_01_orig.jpg ; MorphM10_00_UPPER.jpg	31034513	0	157	6636	313	0	next	incorrect	3116
vp23_10.09.14	1559	Response	1	31041145	6632	1
vp23_10.09.14	1560	Picture	MorphM9_07_orig.jpg ; MorphM9_10_UPPER.jpg	31041149	0	156	6391	157	0	next	hit	3118
vp23_10.09.14	1560	Response	2	31047466	6317	1
vp23_10.09.14	1561	Picture	MorphF9_02_orig.jpg ; MorphF9_00_UPPER.jpg	31047540	0	1	8626	2	0	next	hit	3120
vp23_10.09.14	1561	Response	2	31056025	8485	1
vp23_10.09.14	1562	Picture	MorphM2_05_orig.jpg ; MorphM2_10_UPPER.jpg	31056166	0	1	6767	2	0	next	hit	3122
vp23_10.09.14	1562	Response	2	31062825	6659	1
vp23_10.09.14	1563	Picture	MorphF9_10_orig.jpg ; MorphF9_10_UPPER.jpg	31062933	0	1	8459	169	0	next	hit	3124
vp23_10.09.14	1563	Response	2	31071385	8452	1
vp23_10.09.14	1564	Picture	MorphF7_09_orig.jpg ; MorphF7_00_UPPER.jpg	31071392	0	168	6271	169	0	next	hit	3126
vp23_10.09.14	1564	Response	2	31077545	6153	1
vp23_10.09.14	1565	Picture	MorphM1_00_orig.jpg ; MorphM1_10_UPPER.jpg	31077663	0	1	5009	168	0	next	hit	3128
vp23_10.09.14	1565	Response	2	31082665	5002	1
vp23_10.09.14	1566	Picture	MorphF3_10_orig.jpg ; MorphF3_00_UPPER.jpg	31082672	0	167	4811	168	0	next	hit	3130
vp23_10.09.14	1566	Response	2	31087385	4713	1
vp23_10.09.14	1567	Picture	MorphF1_10_orig.jpg ; MorphF1_10_UPPER.jpg	31087483	0	1	4113	2	0	next	hit	3132
vp23_10.09.14	1567	Response	2	31091465	3982	1
vp23_10.09.14	1568	Picture	MorphM2_08_orig.jpg ; MorphM2_00_UPPER.jpg	31091596	0	1	5796	178	0	next	hit	3134
vp23_10.09.14	1568	Response	2	31097385	5789	1
vp23_10.09.14	1569	Picture	MorphM4_01_orig.jpg ; MorphM4_10_UPPER.jpg	31097392	0	177	5882	178	0	next	hit	3136
vp23_10.09.14	1569	Response	2	31103145	5753	1
vp23_10.09.14	1570	Picture	MorphF1_01_orig.jpg ; MorphF1_10_UPPER.jpg	31103274	0	1	8492	3	0	next	hit	3138
vp23_10.09.14	1570	Response	2	31111625	8351	1
vp23_10.09.14	1571	Picture	MorphM10_03_orig.jpg ; MorphM10_00_UPPER.jpg	31111766	0	2	10218	3	0	next	incorrect	3140
vp23_10.09.14	1571	Response	1	31121865	10099	1
vp23_10.09.14	1572	Picture	MorphF1_09_orig.jpg ; MorphF1_10_UPPER.jpg	31121984	0	1	7431	2	0	next	hit	3142
vp23_10.09.14	1572	Response	2	31129305	7321	1
vp23_10.09.14	1573	Picture	MorphF7_00_orig.jpg ; MorphF7_10_UPPER.jpg	31129415	0	1	8095	2	0	next	incorrect	3144
vp23_10.09.14	1573	Response	1	31137384	7969	1
vp23_10.09.14	1574	Picture	MorphM7_04_orig.jpg ; MorphM7_10_UPPER.jpg	31137510	0	1	7002	166	0	next	incorrect	3146
vp23_10.09.14	1574	Response	1	31144504	6994	1
vp23_10.09.14	1575	Picture	MorphM9_05_orig.jpg ; MorphM9_00_UPPER.jpg	31144512	0	165	13566	166	0	next	hit	3148
vp23_10.09.14	1575	Response	2	31157944	13432	1
vp23_10.09.14	1576	Picture	MorphF10_02_orig.jpg ; MorphF10_10_UPPER.jpg	31158078	0	1	6502	2	0	next	incorrect	3150
vp23_10.09.14	1576	Response	1	31164504	6426	1
vp23_10.09.14	1577	Picture	MorphF1_04_orig.jpg ; MorphF1_00_UPPER.jpg	31164580	0	1	6635	2	0	next	hit	3152
vp23_10.09.14	1577	Response	2	31171144	6564	1
vp23_10.09.14	1578	Picture	MorphF6_08_orig.jpg ; MorphF6_10_UPPER.jpg	31171215	0	1	12176	167	0	next	hit	3154
vp23_10.09.14	1578	Response	2	31183384	12169	1
vp23_10.09.14	1579	Picture	MorphF5_09_orig.jpg ; MorphF5_00_UPPER.jpg	31183391	0	166	5739	167	0	next	hit	3156
vp23_10.09.14	1579	Response	2	31188984	5593	1
vp23_10.09.14	1580	Picture	MorphM6_04_orig.jpg ; MorphM6_10_UPPER.jpg	31189130	0	1	20037	2	0	next	incorrect	3158
vp23_10.09.14	1580	Response	1	31209064	19934	1
vp23_10.09.14	1581	Picture	MorphF2_06_orig.jpg ; MorphF2_00_UPPER.jpg	31209167	0	1	8095	2	0	next	hit	3160
vp23_10.09.14	1581	Response	2	31217144	7977	1
vp23_10.09.14	1582	Picture	MorphM5_07_orig.jpg ; MorphM5_00_UPPER.jpg	31217262	0	1	8209	153	0	next	hit	3162
vp23_10.09.14	1582	Response	2	31225464	8202	1
vp23_10.09.14	1583	Picture	MorphM10_03_orig.jpg ; MorphM10_10_UPPER.jpg	31225471	0	152	7316	154	0	next	incorrect	3164
vp23_10.09.14	1583	Response	1	31232664	7193	1
vp23_10.09.14	1584	Picture	MorphF9_10_orig.jpg ; MorphF9_00_UPPER.jpg	31232787	0	2	9004	156	0	next	hit	3166
vp23_10.09.14	1584	Response	2	31241783	8996	1
vp23_10.09.14	1585	Picture	MorphF4_10_orig.jpg ; MorphF4_00_UPPER.jpg	31241791	0	154	8480	320	0	next	hit	3168
vp23_10.09.14	1585	Response	2	31250263	8472	1
vp23_10.09.14	1586	Picture	MorphM10_06_orig.jpg ; MorphM10_10_UPPER.jpg	31250271	0	166	9587	167	0	next	incorrect	3170
vp23_10.09.14	1586	Response	1	31259783	9512	1
vp23_10.09.14	1587	Picture	MorphF6_04_orig.jpg ; MorphF6_00_UPPER.jpg	31259858	0	1	11133	148	0	next	hit	3172
vp23_10.09.14	1587	Response	2	31270983	11125	1
vp23_10.09.14	1588	Picture	MorphM2_06_orig.jpg ; MorphM2_00_UPPER.jpg	31270991	0	147	5439	296	0	next	hit	3174
vp23_10.09.14	1588	Response	2	31276423	5432	1
vp23_10.09.14	1589	Picture	MorphF8_03_orig.jpg ; MorphF8_10_UPPER.jpg	31276430	0	149	6237	298	0	next	incorrect	3176
vp23_10.09.14	1589	Response	1	31282664	6234	1
vp23_10.09.14	1590	Picture	MorphF4_09_orig.jpg ; MorphF4_10_UPPER.jpg	31282667	0	149	8883	306	0	next	hit	3178
vp23_10.09.14	1590	Response	2	31291543	8876	1
vp23_10.09.14	1591	Picture	MorphF10_05_orig.jpg ; MorphF10_00_UPPER.jpg	31291550	0	157	9843	158	0	next	incorrect	3180
vp23_10.09.14	1591	Response	1	31301303	9753	1
vp23_10.09.14	1592	Picture	MorphM3_10_orig.jpg ; MorphM3_00_UPPER.jpg	31301393	0	1	13668	2	0	next	incorrect	3182
vp23_10.09.14	1592	Response	1	31314983	13590	1
vp23_10.09.14	1593	Picture	MorphF8_08_orig.jpg ; MorphF8_00_UPPER.jpg	31315061	0	1	5706	2	0	next	incorrect	3184
vp23_10.09.14	1593	Response	1	31320663	5602	1
vp23_10.09.14	1594	Picture	MorphM1_04_orig.jpg ; MorphM1_00_UPPER.jpg	31320767	0	1	13004	2	0	next	hit	3186
vp23_10.09.14	1594	Response	2	31333703	12936	1
vp23_10.09.14	1595	Picture	MorphF8_03_orig.jpg ; MorphF8_00_UPPER.jpg	31333771	0	1	11779	166	0	next	incorrect	3188
vp23_10.09.14	1595	Response	1	31345542	11771	2
vp23_10.09.14	1596	Picture	MorphF9_01_orig.jpg ; MorphF9_00_UPPER.jpg	31345550	0	165	6268	166	0	next	incorrect	3190
vp23_10.09.14	1596	Response	1	31351702	6152	1
vp23_10.09.14	1597	Picture	MorphM9_08_orig.jpg ; MorphM9_00_UPPER.jpg	31351818	0	1	9554	2	0	next	hit	3192
vp23_10.09.14	1597	Response	2	31361222	9404	1
vp23_10.09.14	1598	Picture	MorphM3_05_orig.jpg ; MorphM3_10_UPPER.jpg	31361372	0	1	7938	159	0	next	incorrect	3194
vp23_10.09.14	1598	Response	1	31369302	7930	1
vp23_10.09.14	1599	Picture	MorphM4_03_orig.jpg ; MorphM4_00_UPPER.jpg	31369310	0	158	36649	159	0	next	hit	3196
vp23_10.09.14	1599	Response	2	31405862	36552	1
vp23_10.09.14	1600	Picture	MorphF1_07_orig.jpg ; MorphF1_10_UPPER.jpg	31405959	0	1	5971	2	0	next	hit	3198
vp23_10.09.14	1600	Response	2	31411782	5823	1
vp23_10.09.14	1601	Picture	MorphM6_06_orig.jpg ; MorphM6_00_UPPER.jpg	31411930	0	1	8493	2	0	next	hit	3200
vp23_10.09.14	1601	Response	2	31420342	8412	1
vp23_10.09.14	1602	Picture	MorphF2_07_orig.jpg ; MorphF2_10_UPPER.jpg	31420423	0	1	11766	179	0	next	hit	3202
vp23_10.09.14	1602	Response	2	31432182	11759	1
vp23_10.09.14	1603	Picture	MorphF4_06_orig.jpg ; MorphF4_00_UPPER.jpg	31432189	0	178	4640	360	0	next	hit	3204
vp23_10.09.14	1603	Response	2	31436822	4633	1
vp23_10.09.14	1604	Picture	MorphF6_01_orig.jpg ; MorphF6_10_UPPER.jpg	31436829	0	182	12655	183	0	next	incorrect	3206
vp23_10.09.14	1604	Response	1	31449382	12553	1
vp23_10.09.14	1605	Picture	MorphM3_06_orig.jpg ; MorphM3_10_UPPER.jpg	31449484	0	1	7265	168	0	next	incorrect	3208
vp23_10.09.14	1605	Response	1	31456741	7257	1
vp23_10.09.14	1606	Picture	MorphM10_06_orig.jpg ; MorphM10_00_UPPER.jpg	31456749	0	167	9720	168	0	next	hit	3210
vp23_10.09.14	1606	Response	2	31466341	9592	1
vp23_10.09.14	1607	Picture	MorphM6_02_orig.jpg ; MorphM6_00_UPPER.jpg	31466469	0	1	8596	165	0	next	incorrect	3212
vp23_10.09.14	1607	Response	1	31475061	8592	1
vp23_10.09.14	1608	Picture	MorphF2_09_orig.jpg ; MorphF2_00_UPPER.jpg	31475065	0	164	11840	165	0	next	hit	3214
vp23_10.09.14	1608	Response	2	31486821	11756	1
vp23_10.09.14	1609	Picture	MorphF10_04_orig.jpg ; MorphF10_10_UPPER.jpg	31486905	0	1	5123	187	0	next	incorrect	3216
vp23_10.09.14	1609	Response	1	31492021	5116	1
vp23_10.09.14	1610	Picture	MorphM7_06_orig.jpg ; MorphM7_00_UPPER.jpg	31492028	0	186	9739	187	0	next	hit	3218
vp23_10.09.14	1610	Response	2	31501701	9673	1
vp23_10.09.14	1611	Picture	MorphF3_07_orig.jpg ; MorphF3_00_UPPER.jpg	31501767	0	1	9141	150	0	next	hit	3220
vp23_10.09.14	1611	Response	2	31510901	9134	1
vp23_10.09.14	1612	Picture	MorphM3_03_orig.jpg ; MorphM3_00_UPPER.jpg	31510908	0	149	13920	311	0	next	incorrect	3222
vp23_10.09.14	1612	Response	1	31524821	13913	1
vp23_10.09.14	1613	Picture	MorphM5_06_orig.jpg ; MorphM5_00_UPPER.jpg	31524828	0	162	45014	163	0	next	hit	3224
vp23_10.09.14	1613	Response	2	31569780	44952	1
vp23_10.09.14	1614	Picture	MorphF2_08_orig.jpg ; MorphF2_10_UPPER.jpg	31569842	0	1	8346	148	0	next	hit	3226
vp23_10.09.14	1614	Response	2	31578180	8338	1
vp23_10.09.14	1615	Picture	MorphF5_08_orig.jpg ; MorphF5_10_UPPER.jpg	31578188	0	147	5189	148	0	next	hit	3228
vp23_10.09.14	1615	Response	2	31583300	5112	1
vp23_10.09.14	1616	Picture	MorphF1_00_orig.jpg ; MorphF1_10_UPPER.jpg	31583377	0	1	4090	158	0	next	hit	3230
vp23_10.09.14	1616	Response	2	31587460	4083	1
vp23_10.09.14	1617	Picture	MorphM10_09_orig.jpg ; MorphM10_10_UPPER.jpg	31587467	0	157	6477	339	0	next	incorrect	3232
vp23_10.09.14	1617	Response	1	31593940	6473	1
vp23_10.09.14	1618	Picture	MorphM9_09_orig.jpg ; MorphM9_10_UPPER.jpg	31593944	0	182	6418	183	0	next	hit	3234
vp23_10.09.14	1618	Response	2	31600260	6316	1
vp23_10.09.14	1619	Picture	MorphF5_10_orig.jpg ; MorphF5_00_UPPER.jpg	31600362	0	1	7829	2	0	next	hit	3236
vp23_10.09.14	1619	Response	2	31608100	7738	1
vp23_10.09.14	1620	Picture	MorphM2_06_orig.jpg ; MorphM2_10_UPPER.jpg	31608191	0	1	13138	2	0	next	hit	3238
vp23_10.09.14	1620	Response	2	31621220	13029	1
vp23_10.09.14	1621	Picture	MorphF8_01_orig.jpg ; MorphF8_10_UPPER.jpg	31621329	0	1	14861	3	0	next	incorrect	3240
vp23_10.09.14	1621	Response	1	31636100	14771	1
vp23_10.09.14	1622	Picture	MorphM3_05_orig.jpg ; MorphM3_00_UPPER.jpg	31636190	0	2	6768	3	0	next	incorrect	3242
vp23_10.09.14	1622	Response	1	31642900	6710	1
vp23_10.09.14	1623	Picture	MorphF4_05_orig.jpg ; MorphF4_00_UPPER.jpg	31642958	0	1	12829	178	0	next	incorrect	3244
vp23_10.09.14	1623	Response	1	31655780	12822	1
vp23_10.09.14	1624	Picture	MorphF2_09_orig.jpg ; MorphF2_10_UPPER.jpg	31655787	0	177	13280	344	0	next	hit	3246
vp23_10.09.14	1624	Response	2	31669059	13272	1
vp23_10.09.14	1625	Picture	MorphM2_02_orig.jpg ; MorphM2_10_UPPER.jpg	31669067	0	167	4279	168	0	next	hit	3248
vp23_10.09.14	1625	Response	2	31673219	4152	1
vp23_10.09.14	1626	Picture	MorphF7_08_orig.jpg ; MorphF7_10_UPPER.jpg	31673346	0	1	8841	185	0	next	hit	3250
vp23_10.09.14	1626	Response	2	31682179	8833	1
vp23_10.09.14	1627	Picture	MorphM7_06_orig.jpg ; MorphM7_10_UPPER.jpg	31682187	0	184	9840	348	0	next	hit	3252
vp23_10.09.14	1627	Response	2	31692019	9832	1
vp23_10.09.14	1628	Picture	MorphM8_01_orig.jpg ; MorphM8_00_UPPER.jpg	31692027	0	164	7279	347	0	next	incorrect	3254
vp23_10.09.14	1628	Response	1	31699299	7272	1
vp23_10.09.14	1629	Picture	MorphF9_04_orig.jpg ; MorphF9_00_UPPER.jpg	31699306	0	183	7348	184	0	next	hit	3256
vp23_10.09.14	1629	Response	2	31706579	7273	1
vp23_10.09.14	1630	Picture	MorphM4_06_orig.jpg ; MorphM4_00_UPPER.jpg	31706654	0	1	7829	2	0	next	hit	3258
vp23_10.09.14	1630	Response	2	31714419	7765	1
vp23_10.09.14	1631	Picture	MorphF1_04_orig.jpg ; MorphF1_10_UPPER.jpg	31714483	0	1	5971	2	0	next	hit	3260
vp23_10.09.14	1631	Response	2	31720339	5856	1
vp23_10.09.14	1632	Picture	MorphF9_00_orig.jpg ; MorphF9_10_UPPER.jpg	31720454	0	1	5175	3	0	next	incorrect	3262
vp23_10.09.14	1632	Response	1	31725539	5085	1
vp23_10.09.14	1633	Picture	MorphF1_03_orig.jpg ; MorphF1_10_UPPER.jpg	31725629	0	2	5677	165	0	next	hit	3264
vp23_10.09.14	1633	Response	2	31731299	5670	1
vp23_10.09.14	1634	Picture	MorphM9_06_orig.jpg ; MorphM9_10_UPPER.jpg	31731306	0	163	10645	164	0	next	hit	3266
vp23_10.09.14	1634	Response	2	31741859	10553	1
vp23_10.09.14	1635	Picture	MorphM4_09_orig.jpg ; MorphM4_10_UPPER.jpg	31741951	0	1	6635	2	0	next	hit	3268
vp23_10.09.14	1635	Response	2	31748499	6548	1
vp23_10.09.14	1636	Picture	MorphF8_04_orig.jpg ; MorphF8_10_UPPER.jpg	31748586	0	1	9120	171	0	next	incorrect	3270
vp23_10.09.14	1636	Response	1	31757699	9113	1
vp23_10.09.14	1637	Picture	MorphM1_09_orig.jpg ; MorphM1_10_UPPER.jpg	31757706	0	170	8795	171	0	next	hit	3272
vp23_10.09.14	1637	Response	2	31766419	8713	1
vp23_10.09.14	1638	Picture	MorphM4_07_orig.jpg ; MorphM4_10_UPPER.jpg	31766501	0	1	8227	2	0	next	hit	3274
vp23_10.09.14	1638	Response	2	31774658	8157	1
vp23_10.09.14	1639	Picture	MorphF8_08_orig.jpg ; MorphF8_10_UPPER.jpg	31774728	0	1	7166	2	0	next	incorrect	3276
vp23_10.09.14	1639	Response	1	31781778	7050	1
vp23_10.09.14	1640	Picture	MorphF9_01_orig.jpg ; MorphF9_10_UPPER.jpg	31781894	0	1	6212	159	0	next	incorrect	3278
vp23_10.09.14	1640	Response	1	31788098	6204	1
vp23_10.09.14	1641	Picture	MorphF1_03_orig.jpg ; MorphF1_00_UPPER.jpg	31788106	0	158	8240	304	0	next	hit	3280
vp23_10.09.14	1641	Response	2	31796338	8232	1
vp23_10.09.14	1642	Picture	MorphM3_07_orig.jpg ; MorphM3_00_UPPER.jpg	31796346	0	146	10879	294	0	next	incorrect	3282
vp23_10.09.14	1642	Response	1	31807218	10872	1
vp23_10.09.14	1643	Picture	MorphM9_08_orig.jpg ; MorphM9_10_UPPER.jpg	31807225	0	148	7578	149	0	next	hit	3284
vp23_10.09.14	1643	Response	2	31814658	7433	1
vp23_10.09.14	1644	Picture	MorphF5_01_orig.jpg ; MorphF5_10_UPPER.jpg	31814803	0	1	5706	2	0	next	hit	3286
vp23_10.09.14	1644	Response	2	31820418	5615	1
vp23_10.09.14	1645	Picture	MorphF4_08_orig.jpg ; MorphF4_10_UPPER.jpg	31820509	0	1	11516	163	0	next	hit	3288
vp23_10.09.14	1645	Response	2	31832018	11509	1
vp23_10.09.14	1646	Picture	MorphM1_07_orig.jpg ; MorphM1_10_UPPER.jpg	31832025	0	162	10114	163	0	next	hit	3290
vp23_10.09.14	1646	Response	2	31842018	9993	1
vp23_10.09.14	1647	Picture	MorphF1_08_orig.jpg ; MorphF1_10_UPPER.jpg	31842139	0	1	6104	2	0	next	hit	3292
vp23_10.09.14	1647	Response	2	31848098	5959	1
vp23_10.09.14	1648	Picture	MorphM7_09_orig.jpg ; MorphM7_00_UPPER.jpg	31848243	0	1	12075	2	0	next	incorrect	3294
vp23_10.09.14	1648	Response	1	31860258	12015	1
vp23_10.09.14	1649	Picture	MorphF10_10_orig.jpg ; MorphF10_00_UPPER.jpg	31860318	0	1	10587	164	0	next	incorrect	3296
vp23_10.09.14	1649	Response	1	31870898	10580	1
vp23_10.09.14	1650	Picture	MorphF2_05_orig.jpg ; MorphF2_00_UPPER.jpg	31870905	0	163	10512	165	0	next	hit	3298
vp23_10.09.14	1650	Response	2	31881297	10392	1
vp23_10.09.14	1651	Picture	MorphM1_02_orig.jpg ; MorphM1_10_UPPER.jpg	31881417	0	2	7564	3	0	next	hit	3300
vp23_10.09.14	1651	Response	2	31888897	7480	1
vp23_10.09.14	1652	Picture	MorphF3_01_orig.jpg ; MorphF3_00_UPPER.jpg	31888981	0	1	5924	182	0	next	hit	3302
vp23_10.09.14	1652	Response	2	31894897	5916	1
vp23_10.09.14	1653	Picture	MorphM10_02_orig.jpg ; MorphM10_00_UPPER.jpg	31894905	0	181	8640	348	0	next	incorrect	3304
vp23_10.09.14	1653	Response	1	31903537	8632	1
vp23_10.09.14	1654	Picture	MorphF4_03_orig.jpg ; MorphF4_00_UPPER.jpg	31903545	0	167	6933	168	0	next	incorrect	3306
vp23_10.09.14	1654	Response	1	31910337	6792	1
vp23_10.09.14	1655	Picture	MorphM10_00_orig.jpg ; MorphM10_10_UPPER.jpg	31910478	0	1	5706	3	0	next	incorrect	3308
vp23_10.09.14	1655	Response	1	31916097	5619	1
vp23_10.09.14	1656	Picture	MorphM9_06_orig.jpg ; MorphM9_00_UPPER.jpg	31916184	0	2	6370	3	0	next	hit	3310
vp23_10.09.14	1656	Response	2	31922417	6233	1
vp23_10.09.14	1657	Picture	MorphF6_02_orig.jpg ; MorphF6_10_UPPER.jpg	31922554	0	1	6635	2	0	next	incorrect	3312
vp23_10.09.14	1657	Response	1	31929057	6503	1
vp23_10.09.14	1658	Picture	MorphF1_06_orig.jpg ; MorphF1_00_UPPER.jpg	31929189	0	1	6196	175	0	next	hit	3314
vp23_10.09.14	1658	Response	2	31935377	6188	1
vp23_10.09.14	1659	Picture	MorphF8_10_orig.jpg ; MorphF8_10_UPPER.jpg	31935385	0	174	5614	175	0	next	incorrect	3316
vp23_10.09.14	1659	Response	1	31940897	5512	1
vp23_10.09.14	1660	Picture	MorphM5_09_orig.jpg ; MorphM5_10_UPPER.jpg	31940999	0	1	7962	2	0	next	hit	3318
vp23_10.09.14	1660	Response	2	31948817	7818	1
vp23_10.09.14	1661	Picture	MorphM7_01_orig.jpg ; MorphM7_00_UPPER.jpg	31948961	0	1	11279	2	0	next	incorrect	3320
vp23_10.09.14	1661	Response	1	31960177	11216	1
vp23_10.09.14	1662	Picture	MorphM9_09_orig.jpg ; MorphM9_00_UPPER.jpg	31960240	0	1	5706	2	0	next	hit	3322
vp23_10.09.14	1662	Response	2	31965857	5617	1
vp23_10.09.14	1663	Picture	MorphM10_00_orig.jpg ; MorphM10_00_UPPER.jpg	31965946	0	1	7299	2	0	next	incorrect	3324
vp23_10.09.14	1663	Response	1	31973137	7191	1
vp23_10.09.14	1664	Picture	MorphF2_04_orig.jpg ; MorphF2_10_UPPER.jpg	31973245	0	1	12859	147	0	next	hit	3326
vp23_10.09.14	1664	Response	2	31986096	12851	1
vp23_10.09.14	1665	Picture	MorphF8_09_orig.jpg ; MorphF8_00_UPPER.jpg	31986104	0	146	7178	147	0	next	incorrect	3328
vp23_10.09.14	1665	Response	1	31993136	7032	1
vp23_10.09.14	1666	Picture	MorphM8_00_orig.jpg ; MorphM8_00_UPPER.jpg	31993282	0	1	6768	2	0	next	incorrect	3330
vp23_10.09.14	1666	Response	1	31999936	6654	1
vp23_10.09.14	1667	Picture	MorphF1_01_orig.jpg ; MorphF1_00_UPPER.jpg	32000050	0	1	6613	157	0	next	hit	3332
vp23_10.09.14	1667	Response	2	32006656	6606	1
vp23_10.09.14	1668	Picture	MorphF4_08_orig.jpg ; MorphF4_00_UPPER.jpg	32006663	0	156	10480	315	0	next	hit	3334
vp23_10.09.14	1668	Response	2	32017136	10473	1
vp23_10.09.14	1669	Picture	MorphM6_01_orig.jpg ; MorphM6_00_UPPER.jpg	32017143	0	159	8518	160	0	next	incorrect	3336
vp23_10.09.14	1669	Response	1	32025536	8393	1
vp23_10.09.14	1670	Picture	MorphF1_09_orig.jpg ; MorphF1_00_UPPER.jpg	32025661	0	1	10483	2	0	next	hit	3338
vp23_10.09.14	1670	Response	2	32036016	10355	1
vp23_10.09.14	1671	Picture	MorphM3_06_orig.jpg ; MorphM3_00_UPPER.jpg	32036144	0	1	24416	2	0	next	incorrect	3340
vp23_10.09.14	1671	Response	1	32060496	24352	1
vp23_10.09.14	1672	Picture	MorphF8_06_orig.jpg ; MorphF8_10_UPPER.jpg	32060560	0	1	5043	2	0	next	incorrect	3342
vp23_10.09.14	1672	Response	1	32065536	4976	1
vp23_10.09.14	1673	Picture	MorphF2_07_orig.jpg ; MorphF2_00_UPPER.jpg	32065603	0	1	8891	2	0	next	hit	3344
vp23_10.09.14	1673	Response	2	32074416	8813	1
vp23_10.09.14	1674	Picture	MorphM7_00_orig.jpg ; MorphM7_10_UPPER.jpg	32074494	0	1	7033	2	0	next	hit	3346
vp23_10.09.14	1674	Response	2	32081376	6882	1
vp23_10.09.14	1675	Picture	MorphF7_02_orig.jpg ; MorphF7_00_UPPER.jpg	32081527	0	1	7936	160	0	next	incorrect	3348
vp23_10.09.14	1675	Response	1	32089455	7928	1
vp23_10.09.14	1676	Picture	MorphM3_08_orig.jpg ; MorphM3_10_UPPER.jpg	32089463	0	159	8480	331	0	next	hit	3350
vp23_10.09.14	1676	Response	2	32097935	8472	1
vp23_10.09.14	1677	Picture	MorphF5_01_orig.jpg ; MorphF5_00_UPPER.jpg	32097943	0	172	4550	173	0	next	incorrect	3352
vp23_10.09.14	1677	Response	1	32102415	4472	1
vp23_10.09.14	1678	Picture	MorphM8_02_orig.jpg ; MorphM8_00_UPPER.jpg	32102493	0	1	7129	172	0	next	incorrect	3354
vp23_10.09.14	1678	Response	1	32109615	7122	1
vp23_10.09.14	1679	Picture	MorphF8_09_orig.jpg ; MorphF8_10_UPPER.jpg	32109622	0	171	7999	172	0	next	incorrect	3356
vp23_10.09.14	1679	Response	1	32117535	7913	1
vp23_10.09.14	1680	Picture	MorphM8_09_orig.jpg ; MorphM8_10_UPPER.jpg	32117621	0	1	7033	2	0	next	incorrect	3358
vp23_10.09.14	1680	Response	1	32124575	6954	1
vp23_10.09.14	1681	Picture	MorphM4_05_orig.jpg ; MorphM4_10_UPPER.jpg	32124654	0	1	12208	2	0	next	hit	3360
vp23_10.09.14	1681	Response	2	32136735	12081	1
vp23_10.09.14	1682	Picture	MorphF10_07_orig.jpg ; MorphF10_00_UPPER.jpg	32136862	0	1	6757	145	0	next	incorrect	3362
vp23_10.09.14	1682	Response	1	32143615	6753	1
vp23_10.09.14	1683	Picture	MorphM8_09_orig.jpg ; MorphM8_00_UPPER.jpg	32143619	0	144	6883	306	0	next	hit	3364
vp23_10.09.14	1683	Response	2	32150495	6876	1
vp23_10.09.14	1684	Picture	MorphM4_00_orig.jpg ; MorphM4_00_UPPER.jpg	32150502	0	162	6132	163	0	next	incorrect	3366
vp23_10.09.14	1684	Response	1	32156495	5993	1
vp23_10.09.14	1685	Picture	MorphF5_04_orig.jpg ; MorphF5_00_UPPER.jpg	32156634	0	1	12188	155	0	next	hit	3368
vp23_10.09.14	1685	Response	2	32168815	12181	1
vp23_10.09.14	1686	Picture	MorphF1_08_orig.jpg ; MorphF1_00_UPPER.jpg	32168822	0	154	8380	155	0	next	hit	3370
vp23_10.09.14	1686	Response	2	32177135	8313	1
vp23_10.09.14	1687	Picture	MorphM8_08_orig.jpg ; MorphM8_10_UPPER.jpg	32177202	0	1	6237	2	0	next	hit	3372
vp23_10.09.14	1687	Response	2	32183295	6093	1
vp23_10.09.14	1688	Picture	MorphM3_02_orig.jpg ; MorphM3_10_UPPER.jpg	32183439	0	1	5839	2	0	next	incorrect	3374
vp23_10.09.14	1688	Response	1	32189135	5696	1
vp23_10.09.14	1689	Picture	MorphM5_06_orig.jpg ; MorphM5_10_UPPER.jpg	32189278	0	1	7564	2	0	next	hit	3376
vp23_10.09.14	1689	Response	2	32196734	7456	1
vp23_10.09.14	1690	Picture	MorphF8_07_orig.jpg ; MorphF8_10_UPPER.jpg	32196842	0	1	8094	2	0	next	incorrect	3378
vp23_10.09.14	1690	Response	1	32204814	7972	1
vp23_10.09.14	1691	Picture	MorphF2_01_orig.jpg ; MorphF2_10_UPPER.jpg	32204936	0	1	7431	2	0	next	hit	3380
vp23_10.09.14	1691	Response	2	32212254	7318	1
vp23_10.09.14	1692	Picture	MorphF9_05_orig.jpg ; MorphF9_00_UPPER.jpg	32212367	0	1	5014	164	0	next	hit	3382
vp23_10.09.14	1692	Response	2	32217374	5007	1
vp23_10.09.14	1693	Picture	MorphM4_00_orig.jpg ; MorphM4_10_UPPER.jpg	32217381	0	163	9681	332	0	next	hit	3384
vp23_10.09.14	1693	Response	2	32227054	9673	1
vp23_10.09.14	1694	Picture	MorphF4_05_orig.jpg ; MorphF4_10_UPPER.jpg	32227062	0	169	8528	170	0	next	hit	3386
vp23_10.09.14	1694	Response	2	32235454	8392	1
vp23_10.09.14	1695	Picture	MorphM10_01_orig.jpg ; MorphM10_10_UPPER.jpg	32235590	0	1	4644	2	0	next	incorrect	3388
vp23_10.09.14	1695	Response	1	32240094	4504	1
vp23_10.09.14	1696	Picture	MorphF3_03_orig.jpg ; MorphF3_00_UPPER.jpg	32240234	0	1	5043	2	0	next	hit	3390
vp23_10.09.14	1696	Response	2	32245214	4980	1
vp23_10.09.14	1697	Picture	MorphF5_10_orig.jpg ; MorphF5_10_UPPER.jpg	32245277	0	1	7384	181	0	next	hit	3392
vp23_10.09.14	1697	Response	2	32252654	7377	1
vp23_10.09.14	1698	Picture	MorphF3_04_orig.jpg ; MorphF3_00_UPPER.jpg	32252661	0	180	5620	181	0	next	hit	3394
vp23_10.09.14	1698	Response	2	32258174	5513	1
vp23_10.09.14	1699	Picture	MorphM9_00_orig.jpg ; MorphM9_00_UPPER.jpg	32258281	0	1	6370	2	0	next	incorrect	3396
vp23_10.09.14	1699	Response	1	32264574	6293	1
vp23_10.09.14	1700	Picture	MorphM2_04_orig.jpg ; MorphM2_10_UPPER.jpg	32264651	0	1	5175	2	0	next	incorrect	3398
vp23_10.09.14	1700	Response	1	32269694	5043	1
vp23_10.09.14	1701	Picture	MorphF2_10_orig.jpg ; MorphF2_10_UPPER.jpg	32269826	0	1	8227	2	0	next	hit	3400
vp23_10.09.14	1701	Response	2	32277934	8108	1
vp23_10.09.14	1702	Picture	MorphM4_08_orig.jpg ; MorphM4_10_UPPER.jpg	32278053	0	1	8493	2	0	next	hit	3402
vp23_10.09.14	1702	Response	2	32286414	8361	1
vp23_10.09.14	1703	Picture	MorphM9_07_orig.jpg ; MorphM9_00_UPPER.jpg	32286546	0	1	6767	3	0	next	hit	3404
vp23_10.09.14	1703	Response	2	32293213	6667	1
vp23_10.09.14	1704	Picture	MorphM10_02_orig.jpg ; MorphM10_10_UPPER.jpg	32293313	0	2	5028	151	0	next	incorrect	3406
vp23_10.09.14	1704	Response	1	32298333	5020	1
vp23_10.09.14	1705	Picture	MorphF10_04_orig.jpg ; MorphF10_00_UPPER.jpg	32298341	0	149	19389	150	0	next	incorrect	3408
vp23_10.09.14	1705	Response	1	32317613	19272	1
vp23_10.09.14	1706	Picture	MorphM9_02_orig.jpg ; MorphM9_10_UPPER.jpg	32317730	0	1	8211	151	0	next	incorrect	3410
vp23_10.09.14	1706	Response	1	32325933	8203	1
vp23_10.09.14	1707	Picture	MorphF10_06_orig.jpg ; MorphF10_00_UPPER.jpg	32325941	0	150	5279	329	0	next	incorrect	3412
vp23_10.09.14	1707	Response	1	32331213	5272	1
vp23_10.09.14	1708	Picture	MorphF5_06_orig.jpg ; MorphF5_10_UPPER.jpg	32331220	0	179	7211	180	0	next	hit	3414
vp23_10.09.14	1708	Response	2	32338333	7113	1
vp23_10.09.14	1709	Picture	MorphM7_02_orig.jpg ; MorphM7_00_UPPER.jpg	32338431	0	1	10085	2	0	next	hit	3416
vp23_10.09.14	1709	Response	2	32348413	9982	1
vp23_10.09.14	1710	Picture	MorphF1_07_orig.jpg ; MorphF1_00_UPPER.jpg	32348516	0	1	4624	155	0	next	hit	3418
vp23_10.09.14	1710	Response	2	32353133	4617	1
vp23_10.09.14	1711	Picture	MorphF9_09_orig.jpg ; MorphF9_00_UPPER.jpg	32353140	0	154	6921	155	0	next	hit	3420
vp23_10.09.14	1711	Response	2	32359933	6793	1
vp23_10.09.14	1712	Picture	MorphM8_04_orig.jpg ; MorphM8_00_UPPER.jpg	32360061	0	1	5971	2	0	next	hit	3422
vp23_10.09.14	1712	Response	2	32365933	5872	1
vp23_10.09.14	1713	Picture	MorphF2_10_orig.jpg ; MorphF2_00_UPPER.jpg	32366032	0	1	7264	169	0	next	hit	3424
vp23_10.09.14	1713	Response	2	32373293	7261	1
vp23_10.09.14	1714	Picture	MorphM6_07_orig.jpg ; MorphM6_10_UPPER.jpg	32373296	0	168	6006	169	0	next	hit	3426
vp23_10.09.14	1714	Response	2	32379213	5917	1
vp23_10.09.14	1715	Picture	MorphM3_01_orig.jpg ; MorphM3_00_UPPER.jpg	32379302	0	1	9554	2	0	next	incorrect	3428
vp23_10.09.14	1715	Response	1	32388733	9431	1
vp23_10.09.14	1716	Picture	MorphM4_03_orig.jpg ; MorphM4_10_UPPER.jpg	32388856	0	1	7033	2	0	next	hit	3430
vp23_10.09.14	1716	Response	2	32395773	6917	1
vp23_10.09.14	1717	Picture	MorphF2_05_orig.jpg ; MorphF2_10_UPPER.jpg	32395889	0	1	9687	2	0	next	hit	3432
vp23_10.09.14	1717	Response	2	32405452	9563	1
vp23_10.09.14	1718	Picture	MorphM5_03_orig.jpg ; MorphM5_00_UPPER.jpg	32405576	0	1	5564	144	0	next	hit	3434
vp23_10.09.14	1718	Response	2	32411132	5556	1
vp23_10.09.14	1719	Picture	MorphF10_08_orig.jpg ; MorphF10_10_UPPER.jpg	32411140	0	143	6480	309	0	next	incorrect	3436
vp23_10.09.14	1719	Response	1	32417612	6472	1
vp23_10.09.14	1720	Picture	MorphM3_04_orig.jpg ; MorphM3_00_UPPER.jpg	32417620	0	166	9852	167	0	next	hit	3438
vp23_10.09.14	1720	Response	2	32427372	9752	1
vp23_10.09.14	1721	Picture	MorphF6_01_orig.jpg ; MorphF6_00_UPPER.jpg	32427472	0	1	7431	2	0	next	incorrect	3440
vp23_10.09.14	1721	Response	1	32434812	7340	1
vp23_10.09.14	1722	Picture	MorphM3_09_orig.jpg ; MorphM3_00_UPPER.jpg	32434903	0	1	11810	2	0	next	incorrect	3442
vp23_10.09.14	1722	Response	1	32446572	11669	1
vp23_10.09.14	1723	Picture	MorphM4_07_orig.jpg ; MorphM4_00_UPPER.jpg	32446713	0	1	6369	2	0	next	hit	3444
vp23_10.09.14	1723	Response	2	32452972	6259	1
vp23_10.09.14	1724	Picture	MorphF3_07_orig.jpg ; MorphF3_10_UPPER.jpg	32453082	0	1	6635	2	0	next	hit	3446
vp23_10.09.14	1724	Response	2	32459612	6530	1
vp23_10.09.14	1725	Picture	MorphF6_09_orig.jpg ; MorphF6_00_UPPER.jpg	32459717	0	1	6463	174	0	next	hit	3448
vp23_10.09.14	1725	Response	2	32466172	6455	1
vp23_10.09.14	1726	Picture	MorphF3_06_orig.jpg ; MorphF3_10_UPPER.jpg	32466180	0	173	6276	174	0	next	hit	3450
vp23_10.09.14	1726	Response	2	32472332	6152	1
vp23_10.09.14	1727	Picture	MorphM4_01_orig.jpg ; MorphM4_00_UPPER.jpg	32472456	0	1	5803	171	0	next	hit	3452
vp23_10.09.14	1727	Response	2	32478252	5796	1
vp23_10.09.14	1728	Picture	MorphF5_00_orig.jpg ; MorphF5_00_UPPER.jpg	32478259	0	170	5201	314	0	next	hit	3454
vp23_10.09.14	1728	Response	2	32483452	5193	1
vp23_10.09.14	1729	Picture	MorphM8_07_orig.jpg ; MorphM8_00_UPPER.jpg	32483460	0	144	9299	145	0	next	hit	3456
vp23_10.09.14	1729	Response	2	32492652	9192	1
vp23_10.09.14	1730	Picture	MorphM4_10_orig.jpg ; MorphM4_10_UPPER.jpg	32492759	0	1	4910	2	0	next	hit	3458
vp23_10.09.14	1730	Response	2	32497532	4773	1
vp23_10.09.14	1731	Picture	MorphF4_01_orig.jpg ; MorphF4_00_UPPER.jpg	32497669	0	1	9390	166	0	next	incorrect	3460
vp23_10.09.14	1731	Response	1	32507052	9383	1
vp23_10.09.14	1732	Picture	MorphF5_05_orig.jpg ; MorphF5_10_UPPER.jpg	32507059	0	165	5472	166	0	next	hit	3462
vp23_10.09.14	1732	Response	2	32512411	5352	1
vp23_10.09.14	1733	Picture	MorphM2_08_orig.jpg ; MorphM2_10_UPPER.jpg	32512531	0	1	9555	2	0	next	hit	3464
vp23_10.09.14	1733	Response	2	32522011	9480	1
vp23_10.09.14	1734	Picture	MorphF7_05_orig.jpg ; MorphF7_10_UPPER.jpg	32522086	0	1	6502	2	0	next	incorrect	3466
vp23_10.09.14	1734	Response	1	32528491	6405	1
vp23_10.09.14	1735	Picture	MorphM8_10_orig.jpg ; MorphM8_00_UPPER.jpg	32528588	0	1	8891	2	0	next	hit	3468
vp23_10.09.14	1735	Response	2	32537371	8783	1
vp23_10.09.14	1736	Picture	MorphM2_10_orig.jpg ; MorphM2_10_UPPER.jpg	32537479	0	1	9687	2	0	next	hit	3470
vp23_10.09.14	1736	Response	2	32547051	9572	1
vp23_10.09.14	1737	Picture	MorphM3_08_orig.jpg ; MorphM3_00_UPPER.jpg	32547166	0	1	5042	2	0	next	incorrect	3472
vp23_10.09.14	1737	Response	1	32552091	4925	1
vp23_10.09.14	1738	Picture	MorphM5_05_orig.jpg ; MorphM5_00_UPPER.jpg	32552208	0	1	6210	162	0	next	hit	3474
vp23_10.09.14	1738	Response	2	32558411	6203	1
vp23_10.09.14	1739	Picture	MorphF2_00_orig.jpg ; MorphF2_00_UPPER.jpg	32558418	0	161	7440	313	0	next	hit	3476
vp23_10.09.14	1739	Response	2	32565851	7433	1
vp23_10.09.14	1740	Picture	MorphF3_05_orig.jpg ; MorphF3_10_UPPER.jpg	32565858	0	152	8080	318	0	next	hit	3478
vp23_10.09.14	1740	Response	2	32573931	8073	1
vp23_10.09.14	1741	Picture	MorphF4_10_orig.jpg ; MorphF4_10_UPPER.jpg	32573938	0	166	7862	167	0	next	hit	3480
vp23_10.09.14	1741	Response	2	32581691	7753	1
vp23_10.09.14	1742	Picture	MorphM9_01_orig.jpg ; MorphM9_00_UPPER.jpg	32581800	0	1	9023	2	0	next	incorrect	3482
vp23_10.09.14	1742	Response	1	32590731	8931	1
vp23_10.09.14	1743	Picture	MorphF3_08_orig.jpg ; MorphF3_00_UPPER.jpg	32590823	0	1	6503	2	0	next	hit	3484
vp23_10.09.14	1743	Response	2	32597211	6388	1
vp23_10.09.14	1744	Picture	MorphM4_09_orig.jpg ; MorphM4_00_UPPER.jpg	32597326	0	1	10483	2	0	next	hit	3486
vp23_10.09.14	1744	Response	2	32607691	10365	1
vp23_10.09.14	1745	Picture	MorphM2_07_orig.jpg ; MorphM2_00_UPPER.jpg	32607809	0	1	19489	152	0	next	hit	3488
vp23_10.09.14	1745	Response	2	32627290	19481	1
vp23_10.09.14	1746	Picture	MorphM4_05_orig.jpg ; MorphM4_00_UPPER.jpg	32627298	0	151	8776	152	0	next	hit	3490
vp23_10.09.14	1746	Response	2	32635930	8632	1
vp23_10.09.14	1747	Picture	MorphM7_07_orig.jpg ; MorphM7_00_UPPER.jpg	32636074	0	1	7696	2	0	next	incorrect	3492
vp23_10.09.14	1747	Response	1	32643690	7616	1
vp23_10.09.14	1748	Picture	MorphF9_02_orig.jpg ; MorphF9_10_UPPER.jpg	32643770	0	1	6237	2	0	next	hit	3494
vp23_10.09.14	1748	Response	2	32649930	6160	1
vp23_10.09.14	1749	Picture	MorphF4_01_orig.jpg ; MorphF4_10_UPPER.jpg	32650007	0	1	12208	2	0	next	incorrect	3496
vp23_10.09.14	1749	Response	1	32662090	12083	1
vp23_10.09.14	1750	Picture	MorphM7_10_orig.jpg ; MorphM7_00_UPPER.jpg	32662215	0	1	11642	170	0	next	hit	3498
vp23_10.09.14	1750	Response	2	32673850	11635	1
vp23_10.09.14	1751	Picture	MorphF5_03_orig.jpg ; MorphF5_00_UPPER.jpg	32673857	0	169	8794	170	0	next	hit	3500
vp23_10.09.14	1751	Response	2	32682570	8713	1
vp23_10.09.14	1752	Picture	MorphM7_10_orig.jpg ; MorphM7_10_UPPER.jpg	32682651	0	1	5308	2	0	next	hit	3502
vp23_10.09.14	1752	Response	2	32687850	5199	1
vp23_10.09.14	1753	Picture	MorphM5_00_orig.jpg ; MorphM5_10_UPPER.jpg	32687959	0	1	10483	2	0	next	hit	3504
vp23_10.09.14	1753	Response	2	32698330	10371	1
vp23_10.09.14	1754	Picture	MorphF6_00_orig.jpg ; MorphF6_10_UPPER.jpg	32698442	0	1	7564	2	0	next	incorrect	3506
vp23_10.09.14	1754	Response	1	32705930	7488	1
vp23_10.09.14	1755	Picture	MorphM6_10_orig.jpg ; MorphM6_10_UPPER.jpg	32706006	0	1	5706	2	0	next	hit	3508
vp23_10.09.14	1755	Response	2	32711610	5604	1
vp23_10.09.14	1756	Picture	MorphF5_09_orig.jpg ; MorphF5_10_UPPER.jpg	32711712	0	1	10865	151	0	next	hit	3510
vp23_10.09.14	1756	Response	2	32722569	10857	1
vp23_10.09.14	1757	Picture	MorphF2_06_orig.jpg ; MorphF2_10_UPPER.jpg	32722577	0	150	8080	314	0	next	hit	3512
vp23_10.09.14	1757	Response	2	32730649	8072	1
vp23_10.09.14	1758	Picture	MorphF7_03_orig.jpg ; MorphF7_00_UPPER.jpg	32730657	0	164	8391	165	0	next	incorrect	3514
vp23_10.09.14	1758	Response	1	32738969	8312	1
vp23_10.09.14	1759	Picture	MorphM7_08_orig.jpg ; MorphM7_00_UPPER.jpg	32739048	0	1	11013	3	0	next	hit	3516
vp23_10.09.14	1759	Response	2	32749929	10881	1
vp23_10.09.14	1760	Picture	MorphM8_08_orig.jpg ; MorphM8_00_UPPER.jpg	32750061	0	2	5552	158	0	next	hit	3518
vp23_10.09.14	1760	Response	2	32755609	5548	1
vp23_10.09.14	1761	Picture	MorphF7_04_orig.jpg ; MorphF7_00_UPPER.jpg	32755613	0	156	8780	157	0	next	incorrect	3520
vp23_10.09.14	1761	Response	1	32764249	8636	1
vp23_10.09.14	1762	Picture	MorphM9_10_orig.jpg ; MorphM9_00_UPPER.jpg	32764393	0	1	13668	2	0	next	hit	3522
vp23_10.09.14	1762	Response	2	32777929	13536	1
vp23_10.09.14	1763	Picture	MorphF7_07_orig.jpg ; MorphF7_00_UPPER.jpg	32778061	0	1	5395	180	0	next	hit	3524
vp23_10.09.14	1763	Response	2	32783449	5388	1
vp23_10.09.14	1764	Picture	MorphM5_08_orig.jpg ; MorphM5_00_UPPER.jpg	32783456	0	179	11590	180	0	next	hit	3526
vp23_10.09.14	1764	Response	2	32790009	6553	1
vp23_10.09.14	1765	Picture	end_ins	32795046	5000	1	3512708	2	5000	next	other	0
vp23_10.09.14	1765	Response	1	36301416	3511370	1
