# Supplementary material for: Categorical Perception of Fear and Anger Expressions in Whole, Masked and Composite Faces
Source: PLoS One. 2015 Aug 11;10(8):e0134790. doi: 10.1371/journal.pone.0134790 (PMC4532458; doi:10.1371/journal.pone.0134790)
Supplement: S1 Dataset — (ZIP) [file pone.0134790.s001.zip › Exp2/Vp022-Vp022_UpDown_Identification.log]

Scenario - 
Logfile written - 09/03/2014 14:38:06

Subject	Trial	Event Type	Code	Time	TTime	Uncertainty	Duration	Uncertainty	ReqTime	ReqDur	Stim Type	Pair Index

vp21_03.09.14	1	Picture	instruction	-9867	0	1	944019	2	0	next	other	0
vp21_03.09.14	1	Response	1	934078	943945	1
vp21_03.09.14	2	Response	1	969357	35205	1
vp21_03.09.14	3	Picture	MorphM8_09_orig.jpg ; MorphM8_00_UPPER.jpg	969367	0	217	883035	377	0	next	hit	5
vp21_03.09.14	3	Response	2	1852392	883025	1
vp21_03.09.14	4	Picture	MorphM6_09_orig.jpg ; MorphM6_00_UPPER.jpg	1852402	0	160	32319	380	0	next	incorrect	7
vp21_03.09.14	4	Response	1	1884712	32310	1
vp21_03.09.14	5	Picture	MorphM7_09_orig.jpg ; MorphM7_00_UPPER.jpg	1884721	0	220	19519	427	0	next	hit	9
vp21_03.09.14	5	Response	2	1904231	19510	1
vp21_03.09.14	6	Picture	MorphF1_08_orig.jpg ; MorphF1_00_UPPER.jpg	1904240	0	207	22898	208	0	next	hit	11
vp21_03.09.14	6	Response	2	1927031	22791	1
vp21_03.09.14	7	Picture	MorphM8_05_orig.jpg ; MorphM8_10_UPPER.jpg	1927138	0	1	19822	217	0	next	hit	13
vp21_03.09.14	7	Response	2	1946951	19813	1
vp21_03.09.14	8	Picture	MorphF9_06_orig.jpg ; MorphF9_10_UPPER.jpg	1946960	0	216	19457	217	0	next	hit	15
vp21_03.09.14	8	Response	2	1966311	19351	1
vp21_03.09.14	9	Picture	MorphF1_03_orig.jpg ; MorphF1_00_UPPER.jpg	1966417	0	1	15743	183	0	next	hit	17
vp21_03.09.14	9	Response	2	1982151	15734	1
vp21_03.09.14	10	Picture	MorphF8_03_orig.jpg ; MorphF8_00_UPPER.jpg	1982160	0	182	39440	335	0	next	incorrect	19
vp21_03.09.14	10	Response	1	2021591	39431	1
vp21_03.09.14	11	Picture	MorphM10_07_orig.jpg ; MorphM10_00_UPPER.jpg	2021600	0	153	12891	154	0	next	hit	21
vp21_03.09.14	11	Response	2	2034391	12791	1
vp21_03.09.14	12	Picture	MorphM9_02_orig.jpg ; MorphM9_00_UPPER.jpg	2034491	0	1	12607	2	0	next	incorrect	23
vp21_03.09.14	12	Response	1	2046951	12460	1
vp21_03.09.14	13	Picture	MorphM10_07_orig.jpg ; MorphM10_10_UPPER.jpg	2047098	0	1	7829	2	0	next	hit	25
vp21_03.09.14	13	Response	2	2054791	7693	1
vp21_03.09.14	14	Picture	MorphF6_09_orig.jpg ; MorphF6_00_UPPER.jpg	2054927	0	1	10273	212	0	next	incorrect	27
vp21_03.09.14	14	Response	1	2065190	10263	1
vp21_03.09.14	15	Picture	MorphM3_09_orig.jpg ; MorphM3_10_UPPER.jpg	2065200	0	211	20380	212	0	next	hit	29
vp21_03.09.14	15	Response	2	2085430	20230	1
vp21_03.09.14	16	Picture	MorphF3_03_orig.jpg ; MorphF3_10_UPPER.jpg	2085580	0	1	16100	224	0	next	hit	31
vp21_03.09.14	16	Response	2	2101670	16090	1
vp21_03.09.14	17	Picture	MorphM9_00_orig.jpg ; MorphM9_10_UPPER.jpg	2101680	0	223	14156	224	0	next	hit	33
vp21_03.09.14	17	Response	2	2115750	14070	1
vp21_03.09.14	18	Picture	MorphM3_06_orig.jpg ; MorphM3_10_UPPER.jpg	2115836	0	1	25743	2	0	next	hit	35
vp21_03.09.14	18	Response	2	2141430	25594	1
vp21_03.09.14	19	Picture	MorphF7_04_orig.jpg ; MorphF7_10_UPPER.jpg	2141579	0	1	5940	166	0	next	hit	37
vp21_03.09.14	19	Response	2	2147510	5931	1
vp21_03.09.14	20	Picture	MorphF5_04_orig.jpg ; MorphF5_10_UPPER.jpg	2147519	0	165	17150	166	0	next	hit	39
vp21_03.09.14	20	Response	2	2164550	17031	1
vp21_03.09.14	21	Picture	MorphF1_04_orig.jpg ; MorphF1_00_UPPER.jpg	2164669	0	1	27734	2	0	next	incorrect	41
vp21_03.09.14	21	Response	1	2192310	27641	1
vp21_03.09.14	22	Picture	MorphF8_07_orig.jpg ; MorphF8_00_UPPER.jpg	2192403	0	1	17195	191	0	next	hit	43
vp21_03.09.14	22	Response	2	2209590	17187	1
vp21_03.09.14	23	Picture	MorphM10_09_orig.jpg ; MorphM10_00_UPPER.jpg	2209598	0	190	5629	191	0	next	hit	45
vp21_03.09.14	23	Response	2	2215110	5512	1
vp21_03.09.14	24	Picture	MorphF2_04_orig.jpg ; MorphF2_00_UPPER.jpg	2215227	0	1	6211	161	0	next	hit	47
vp21_03.09.14	24	Response	2	2221429	6202	1
vp21_03.09.14	25	Picture	MorphF10_01_orig.jpg ; MorphF10_10_UPPER.jpg	2221438	0	160	6926	161	0	next	hit	49
vp21_03.09.14	25	Response	2	2228229	6791	1
vp21_03.09.14	26	Picture	MorphF5_05_orig.jpg ; MorphF5_00_UPPER.jpg	2228364	0	1	7874	223	0	next	incorrect	51
vp21_03.09.14	26	Response	1	2236229	7865	1
vp21_03.09.14	27	Picture	MorphF1_10_orig.jpg ; MorphF1_10_UPPER.jpg	2236238	0	222	11280	443	0	next	incorrect	53
vp21_03.09.14	27	Response	1	2247509	11271	1
vp21_03.09.14	28	Picture	MorphF7_09_orig.jpg ; MorphF7_00_UPPER.jpg	2247518	0	221	8401	401	0	next	incorrect	55
vp21_03.09.14	28	Response	1	2255909	8391	1
vp21_03.09.14	29	Picture	MorphF6_03_orig.jpg ; MorphF6_10_UPPER.jpg	2255919	0	180	11459	181	0	next	incorrect	57
vp21_03.09.14	29	Response	1	2267269	11350	1
vp21_03.09.14	30	Picture	MorphM10_08_orig.jpg ; MorphM10_00_UPPER.jpg	2267378	0	1	6635	2	0	next	hit	59
vp21_03.09.14	30	Response	2	2273909	6531	1
vp21_03.09.14	31	Picture	MorphF1_01_orig.jpg ; MorphF1_10_UPPER.jpg	2274013	0	1	6224	147	0	next	hit	61
vp21_03.09.14	31	Response	2	2280229	6216	1
vp21_03.09.14	32	Picture	MorphF9_00_orig.jpg ; MorphF9_10_UPPER.jpg	2280237	0	146	9700	147	0	next	hit	63
vp21_03.09.14	32	Response	2	2289829	9592	1
vp21_03.09.14	33	Picture	MorphM1_08_orig.jpg ; MorphM1_10_UPPER.jpg	2289937	0	1	58918	2	0	next	hit	65
vp21_03.09.14	33	Response	2	2348789	58852	1
vp21_03.09.14	34	Picture	MorphF1_10_orig.jpg ; MorphF1_00_UPPER.jpg	2348855	0	1	23543	212	0	next	hit	67
vp21_03.09.14	34	Response	2	2372389	23534	1
vp21_03.09.14	35	Picture	MorphF4_04_orig.jpg ; MorphF4_10_UPPER.jpg	2372398	0	211	9234	212	0	next	hit	69
vp21_03.09.14	35	Response	2	2381508	9110	1
vp21_03.09.14	36	Picture	MorphF8_05_orig.jpg ; MorphF8_10_UPPER.jpg	2381632	0	1	5308	2	0	next	hit	71
vp21_03.09.14	36	Response	2	2386788	5156	1
vp21_03.09.14	37	Picture	MorphM4_10_orig.jpg ; MorphM4_10_UPPER.jpg	2386940	0	1	7537	161	0	next	hit	73
vp21_03.09.14	37	Response	2	2394468	7528	1
vp21_03.09.14	38	Picture	MorphF10_08_orig.jpg ; MorphF10_10_UPPER.jpg	2394477	0	160	6721	367	0	next	hit	75
vp21_03.09.14	38	Response	2	2401188	6711	1
vp21_03.09.14	39	Picture	MorphF9_10_orig.jpg ; MorphF9_00_UPPER.jpg	2401198	0	207	5599	388	0	next	hit	77
vp21_03.09.14	39	Response	2	2406788	5590	1
vp21_03.09.14	40	Picture	MorphF3_10_orig.jpg ; MorphF3_00_UPPER.jpg	2406797	0	181	11440	334	0	next	incorrect	79
vp21_03.09.14	40	Response	1	2418228	11431	1
vp21_03.09.14	41	Picture	MorphF5_10_orig.jpg ; MorphF5_10_UPPER.jpg	2418237	0	153	6522	154	0	next	incorrect	81
vp21_03.09.14	41	Response	1	2424628	6391	1
vp21_03.09.14	42	Picture	MorphM8_07_orig.jpg ; MorphM8_10_UPPER.jpg	2424759	0	1	24018	2	0	next	incorrect	83
vp21_03.09.14	42	Response	1	2448628	23869	1
vp21_03.09.14	43	Picture	MorphF1_07_orig.jpg ; MorphF1_00_UPPER.jpg	2448777	0	1	8179	183	0	next	incorrect	85
vp21_03.09.14	43	Response	1	2456948	8171	1
vp21_03.09.14	44	Picture	MorphM8_03_orig.jpg ; MorphM8_10_UPPER.jpg	2456956	0	182	6480	387	0	next	hit	87
vp21_03.09.14	44	Response	2	2463428	6472	1
vp21_03.09.14	45	Picture	MorphM10_02_orig.jpg ; MorphM10_10_UPPER.jpg	2463436	0	205	6175	206	0	next	hit	89
vp21_03.09.14	45	Response	2	2469508	6072	1
vp21_03.09.14	46	Picture	MorphF2_01_orig.jpg ; MorphF2_00_UPPER.jpg	2469611	0	1	6465	172	0	next	hit	91
vp21_03.09.14	46	Response	2	2476068	6457	1
vp21_03.09.14	47	Picture	MorphF6_06_orig.jpg ; MorphF6_10_UPPER.jpg	2476076	0	171	4880	372	0	next	incorrect	93
vp21_03.09.14	47	Response	1	2480948	4872	1
vp21_03.09.14	48	Picture	MorphM7_07_orig.jpg ; MorphM7_00_UPPER.jpg	2480956	0	201	6241	398	0	next	hit	95
vp21_03.09.14	48	Response	2	2487188	6232	1
vp21_03.09.14	49	Picture	MorphM5_05_orig.jpg ; MorphM5_00_UPPER.jpg	2487197	0	197	6963	198	0	next	hit	97
vp21_03.09.14	49	Response	2	2494068	6871	1
vp21_03.09.14	50	Picture	MorphF3_06_orig.jpg ; MorphF3_10_UPPER.jpg	2494160	0	1	15996	196	0	next	hit	99
vp21_03.09.14	50	Response	2	2510148	15988	1
vp21_03.09.14	51	Picture	MorphF2_08_orig.jpg ; MorphF2_00_UPPER.jpg	2510156	0	195	6032	196	0	next	incorrect	101
vp21_03.09.14	51	Response	1	2516068	5912	1
vp21_03.09.14	52	Picture	MorphF3_10_orig.jpg ; MorphF3_10_UPPER.jpg	2516188	0	1	10085	2	0	next	hit	103
vp21_03.09.14	52	Response	2	2526148	9960	1
vp21_03.09.14	53	Picture	MorphM8_00_orig.jpg ; MorphM8_00_UPPER.jpg	2526273	0	1	9803	152	0	next	hit	105
vp21_03.09.14	53	Response	2	2536068	9795	1
vp21_03.09.14	54	Picture	MorphF1_05_orig.jpg ; MorphF1_10_UPPER.jpg	2536076	0	151	16604	152	0	next	hit	107
vp21_03.09.14	54	Response	2	2552548	16472	1
vp21_03.09.14	55	Picture	MorphF9_00_orig.jpg ; MorphF9_00_UPPER.jpg	2552680	0	1	9636	186	0	next	incorrect	109
vp21_03.09.14	55	Response	1	2562307	9627	1
vp21_03.09.14	56	Picture	MorphM8_02_orig.jpg ; MorphM8_10_UPPER.jpg	2562316	0	185	10535	186	0	next	incorrect	111
vp21_03.09.14	56	Response	1	2572787	10471	1
vp21_03.09.14	57	Picture	MorphF6_09_orig.jpg ; MorphF6_10_UPPER.jpg	2572851	0	1	7033	2	0	next	hit	113
vp21_03.09.14	57	Response	2	2579747	6896	1
vp21_03.09.14	58	Picture	MorphF5_03_orig.jpg ; MorphF5_10_UPPER.jpg	2579884	0	1	10085	2	0	next	hit	115
vp21_03.09.14	58	Response	2	2589827	9943	1
vp21_03.09.14	59	Picture	MorphF3_08_orig.jpg ; MorphF3_10_UPPER.jpg	2589969	0	1	10428	190	0	next	incorrect	117
vp21_03.09.14	59	Response	1	2600388	10419	1
vp21_03.09.14	60	Picture	MorphM7_05_orig.jpg ; MorphM7_10_UPPER.jpg	2600397	0	189	8813	190	0	next	hit	119
vp21_03.09.14	60	Response	2	2609107	8710	1
vp21_03.09.14	61	Picture	MorphF9_10_orig.jpg ; MorphF9_10_UPPER.jpg	2609210	0	1	6622	148	0	next	hit	121
vp21_03.09.14	61	Response	2	2615827	6617	1
vp21_03.09.14	62	Picture	MorphM10_03_orig.jpg ; MorphM10_00_UPPER.jpg	2615832	0	147	5043	293	0	next	hit	123
vp21_03.09.14	62	Response	2	2620867	5035	1
vp21_03.09.14	63	Picture	MorphM5_06_orig.jpg ; MorphM5_00_UPPER.jpg	2620875	0	146	7311	147	0	next	hit	125
vp21_03.09.14	63	Response	2	2628067	7192	1
vp21_03.09.14	64	Picture	MorphM1_07_orig.jpg ; MorphM1_00_UPPER.jpg	2628186	0	1	7410	156	0	next	incorrect	127
vp21_03.09.14	64	Response	1	2635587	7401	1
vp21_03.09.14	65	Picture	MorphF4_07_orig.jpg ; MorphF4_00_UPPER.jpg	2635596	0	155	9919	343	0	next	incorrect	129
vp21_03.09.14	65	Response	1	2645507	9911	1
vp21_03.09.14	66	Picture	MorphF2_00_orig.jpg ; MorphF2_00_UPPER.jpg	2645515	0	188	5761	189	0	next	incorrect	131
vp21_03.09.14	66	Response	1	2651187	5672	1
vp21_03.09.14	67	Picture	MorphM7_00_orig.jpg ; MorphM7_00_UPPER.jpg	2651276	0	1	10483	2	0	next	hit	133
vp21_03.09.14	67	Response	2	2661667	10391	1
vp21_03.09.14	68	Picture	MorphF8_03_orig.jpg ; MorphF8_10_UPPER.jpg	2661759	0	1	5706	2	0	next	incorrect	135
vp21_03.09.14	68	Response	1	2667347	5588	1
vp21_03.09.14	69	Picture	MorphM8_08_orig.jpg ; MorphM8_10_UPPER.jpg	2667465	0	1	5810	163	0	next	hit	137
vp21_03.09.14	69	Response	2	2673267	5802	1
vp21_03.09.14	70	Picture	MorphF4_02_orig.jpg ; MorphF4_00_UPPER.jpg	2673275	0	162	5680	351	0	next	incorrect	139
vp21_03.09.14	70	Response	1	2678947	5672	1
vp21_03.09.14	71	Picture	MorphM8_10_orig.jpg ; MorphM8_10_UPPER.jpg	2678955	0	189	8240	365	0	next	hit	141
vp21_03.09.14	71	Response	2	2687187	8232	1
vp21_03.09.14	72	Picture	MorphM6_10_orig.jpg ; MorphM6_00_UPPER.jpg	2687195	0	176	4240	358	0	next	hit	143
vp21_03.09.14	72	Response	2	2691427	4232	1
vp21_03.09.14	73	Picture	MorphF3_05_orig.jpg ; MorphF3_10_UPPER.jpg	2691435	0	182	7440	355	0	next	incorrect	145
vp21_03.09.14	73	Response	1	2698867	7432	1
vp21_03.09.14	74	Picture	MorphM7_10_orig.jpg ; MorphM7_10_UPPER.jpg	2698875	0	173	12115	174	0	next	hit	147
vp21_03.09.14	74	Response	2	2710866	11991	1
vp21_03.09.14	75	Picture	MorphF9_09_orig.jpg ; MorphF9_00_UPPER.jpg	2710990	0	1	6370	2	0	next	hit	149
vp21_03.09.14	75	Response	2	2717266	6276	1
vp21_03.09.14	76	Picture	MorphM4_00_orig.jpg ; MorphM4_10_UPPER.jpg	2717360	0	1	8315	180	0	next	hit	151
vp21_03.09.14	76	Response	2	2725666	8306	1
vp21_03.09.14	77	Picture	MorphF4_05_orig.jpg ; MorphF4_10_UPPER.jpg	2725675	0	179	10793	180	0	next	incorrect	153
vp21_03.09.14	77	Response	1	2736386	10711	1
vp21_03.09.14	78	Picture	MorphF3_04_orig.jpg ; MorphF3_00_UPPER.jpg	2736468	0	1	8626	2	0	next	hit	155
vp21_03.09.14	78	Response	2	2745026	8558	1
vp21_03.09.14	79	Picture	MorphF8_05_orig.jpg ; MorphF8_00_UPPER.jpg	2745094	0	1	9377	179	0	next	incorrect	157
vp21_03.09.14	79	Response	1	2754466	9372	1
vp21_03.09.14	80	Picture	MorphM3_01_orig.jpg ; MorphM3_10_UPPER.jpg	2754471	0	178	8670	179	0	next	incorrect	159
vp21_03.09.14	80	Response	1	2763026	8555	1
vp21_03.09.14	81	Picture	MorphF9_03_orig.jpg ; MorphF9_10_UPPER.jpg	2763141	0	1	7166	2	0	next	incorrect	161
vp21_03.09.14	81	Response	1	2770226	7085	1
vp21_03.09.14	82	Picture	MorphM8_02_orig.jpg ; MorphM8_00_UPPER.jpg	2770307	0	1	20568	2	0	next	hit	163
vp21_03.09.14	82	Response	2	2790786	20479	1
vp21_03.09.14	83	Picture	MorphM4_10_orig.jpg ; MorphM4_00_UPPER.jpg	2790875	0	1	47639	2	0	next	hit	165
vp21_03.09.14	83	Response	2	2838386	47511	1
vp21_03.09.14	84	Picture	MorphF7_01_orig.jpg ; MorphF7_00_UPPER.jpg	2838514	0	1	21880	150	0	next	hit	167
vp21_03.09.14	84	Response	2	2860386	21872	1
vp21_03.09.14	85	Picture	MorphM4_05_orig.jpg ; MorphM4_10_UPPER.jpg	2860394	0	149	5120	353	0	next	hit	169
vp21_03.09.14	85	Response	2	2865505	5111	1
vp21_03.09.14	86	Picture	MorphM10_10_orig.jpg ; MorphM10_00_UPPER.jpg	2865514	0	204	4051	205	0	next	hit	171
vp21_03.09.14	86	Response	2	2869425	3911	1
vp21_03.09.14	87	Picture	MorphM8_04_orig.jpg ; MorphM8_10_UPPER.jpg	2869565	0	1	3789	194	0	next	hit	173
vp21_03.09.14	87	Response	2	2873345	3780	1
vp21_03.09.14	88	Picture	MorphM3_07_orig.jpg ; MorphM3_10_UPPER.jpg	2873354	0	193	5040	389	0	next	incorrect	175
vp21_03.09.14	88	Response	1	2878385	5031	1
vp21_03.09.14	89	Picture	MorphF2_05_orig.jpg ; MorphF2_00_UPPER.jpg	2878394	0	196	3645	197	0	next	incorrect	177
vp21_03.09.14	89	Response	1	2881905	3511	1
vp21_03.09.14	90	Picture	MorphM3_00_orig.jpg ; MorphM3_10_UPPER.jpg	2882039	0	1	4379	2	0	next	incorrect	179
vp21_03.09.14	90	Response	1	2886305	4266	1
vp21_03.09.14	91	Picture	MorphM9_00_orig.jpg ; MorphM9_00_UPPER.jpg	2886418	0	1	7816	148	0	next	incorrect	181
vp21_03.09.14	91	Response	1	2894225	7807	1
vp21_03.09.14	92	Picture	MorphM5_00_orig.jpg ; MorphM5_10_UPPER.jpg	2894234	0	147	4482	324	0	next	hit	183
vp21_03.09.14	92	Response	2	2898705	4471	1
vp21_03.09.14	93	Picture	MorphM8_01_orig.jpg ; MorphM8_10_UPPER.jpg	2898716	0	177	12251	178	0	next	incorrect	185
vp21_03.09.14	93	Response	1	2910865	12149	1
vp21_03.09.14	94	Picture	MorphM6_08_orig.jpg ; MorphM6_10_UPPER.jpg	2910967	0	1	36067	162	0	next	incorrect	187
vp21_03.09.14	94	Response	1	2947025	36058	1
vp21_03.09.14	95	Picture	MorphF3_00_orig.jpg ; MorphF3_10_UPPER.jpg	2947034	0	161	12103	162	0	next	incorrect	189
vp21_03.09.14	95	Response	1	2959025	11991	1
vp21_03.09.14	96	Picture	MorphM4_02_orig.jpg ; MorphM4_00_UPPER.jpg	2959137	0	1	14730	2	0	next	incorrect	191
vp21_03.09.14	96	Response	1	2973745	14608	1
vp21_03.09.14	97	Picture	MorphF5_06_orig.jpg ; MorphF5_00_UPPER.jpg	2973867	0	1	5807	166	0	next	incorrect	193
vp21_03.09.14	97	Response	1	2979665	5798	1
vp21_03.09.14	98	Picture	MorphF2_03_orig.jpg ; MorphF2_10_UPPER.jpg	2979674	0	165	15679	310	0	next	incorrect	195
vp21_03.09.14	98	Response	1	2995345	15671	1
vp21_03.09.14	99	Picture	MorphF7_10_orig.jpg ; MorphF7_00_UPPER.jpg	2995353	0	145	13920	303	0	next	hit	197
vp21_03.09.14	99	Response	2	3009265	13912	1
vp21_03.09.14	100	Picture	MorphM4_04_orig.jpg ; MorphM4_00_UPPER.jpg	3009273	0	158	9181	159	0	next	incorrect	199
vp21_03.09.14	100	Response	1	3018385	9112	1
vp21_03.09.14	101	Picture	MorphM7_10_orig.jpg ; MorphM7_00_UPPER.jpg	3018454	0	1	6634	3	0	next	incorrect	201
vp21_03.09.14	101	Response	1	3024945	6491	1
vp21_03.09.14	102	Picture	MorphF10_09_orig.jpg ; MorphF10_10_UPPER.jpg	3025088	0	2	7783	182	0	next	hit	203
vp21_03.09.14	102	Response	2	3032865	7777	1
vp21_03.09.14	103	Picture	MorphF4_02_orig.jpg ; MorphF4_10_UPPER.jpg	3032871	0	180	11857	181	0	next	hit	205
vp21_03.09.14	103	Response	2	3044624	11753	1
vp21_03.09.14	104	Picture	MorphF8_00_orig.jpg ; MorphF8_10_UPPER.jpg	3044728	0	1	22545	148	0	next	hit	207
vp21_03.09.14	104	Response	2	3067264	22536	1
vp21_03.09.14	105	Picture	MorphF9_08_orig.jpg ; MorphF9_00_UPPER.jpg	3067273	0	147	10880	296	0	next	incorrect	209
vp21_03.09.14	105	Response	1	3078144	10871	1
vp21_03.09.14	106	Picture	MorphF7_05_orig.jpg ; MorphF7_00_UPPER.jpg	3078153	0	149	8508	150	0	next	hit	211
vp21_03.09.14	106	Response	2	3086544	8391	1
vp21_03.09.14	107	Picture	MorphM9_05_orig.jpg ; MorphM9_10_UPPER.jpg	3086661	0	1	6451	186	0	next	hit	213
vp21_03.09.14	107	Response	2	3093104	6443	1
vp21_03.09.14	108	Picture	MorphM1_09_orig.jpg ; MorphM1_00_UPPER.jpg	3093112	0	185	26161	350	0	next	hit	215
vp21_03.09.14	108	Response	2	3119264	26152	1
vp21_03.09.14	109	Picture	MorphM2_03_orig.jpg ; MorphM2_10_UPPER.jpg	3119273	0	165	29679	376	0	next	hit	217
vp21_03.09.14	109	Response	2	3148944	29671	1
vp21_03.09.14	110	Picture	MorphM5_08_orig.jpg ; MorphM5_00_UPPER.jpg	3148952	0	211	21044	212	0	next	incorrect	219
vp21_03.09.14	110	Response	1	3169904	20952	1
vp21_03.09.14	111	Picture	MorphF5_09_orig.jpg ; MorphF5_00_UPPER.jpg	3169996	0	1	7756	208	0	next	incorrect	221
vp21_03.09.14	111	Response	1	3177744	7748	1
vp21_03.09.14	112	Picture	MorphM7_08_orig.jpg ; MorphM7_10_UPPER.jpg	3177752	0	207	26961	391	0	next	hit	223
vp21_03.09.14	112	Response	2	3204704	26952	1
vp21_03.09.14	113	Picture	MorphF8_08_orig.jpg ; MorphF8_10_UPPER.jpg	3204713	0	184	5889	185	0	next	hit	225
vp21_03.09.14	113	Response	2	3210463	5750	1
vp21_03.09.14	114	Picture	MorphM8_07_orig.jpg ; MorphM8_00_UPPER.jpg	3210602	0	1	9630	191	0	next	incorrect	227
vp21_03.09.14	114	Response	1	3220223	9621	1
vp21_03.09.14	115	Picture	MorphF8_04_orig.jpg ; MorphF8_10_UPPER.jpg	3220232	0	190	9438	364	0	next	hit	229
vp21_03.09.14	115	Response	2	3229663	9431	1
vp21_03.09.14	116	Picture	MorphF2_05_orig.jpg ; MorphF2_10_UPPER.jpg	3229670	0	174	13177	175	0	next	hit	231
vp21_03.09.14	116	Response	2	3242783	13113	1
vp21_03.09.14	117	Picture	MorphF9_09_orig.jpg ; MorphF9_10_UPPER.jpg	3242847	0	1	5785	189	0	next	hit	233
vp21_03.09.14	117	Response	2	3248623	5776	1
vp21_03.09.14	118	Picture	MorphM7_04_orig.jpg ; MorphM7_10_UPPER.jpg	3248632	0	188	12926	189	0	next	hit	235
vp21_03.09.14	118	Response	2	3261423	12791	1
vp21_03.09.14	119	Picture	MorphM5_10_orig.jpg ; MorphM5_00_UPPER.jpg	3261558	0	1	8891	2	0	next	incorrect	237
vp21_03.09.14	119	Response	1	3270303	8745	1
vp21_03.09.14	120	Picture	MorphF1_00_orig.jpg ; MorphF1_10_UPPER.jpg	3270449	0	1	9819	2	0	next	hit	239
vp21_03.09.14	120	Response	2	3280143	9694	1
vp21_03.09.14	121	Picture	MorphF2_02_orig.jpg ; MorphF2_00_UPPER.jpg	3280268	0	1	9422	2	0	next	hit	241
vp21_03.09.14	121	Response	2	3289583	9315	1
vp21_03.09.14	122	Picture	MorphF7_06_orig.jpg ; MorphF7_00_UPPER.jpg	3289690	0	1	6221	151	0	next	hit	243
vp21_03.09.14	122	Response	2	3295903	6213	1
vp21_03.09.14	123	Picture	MorphM2_02_orig.jpg ; MorphM2_10_UPPER.jpg	3295911	0	150	5440	300	0	next	hit	245
vp21_03.09.14	123	Response	2	3301343	5432	1
vp21_03.09.14	124	Picture	MorphF5_01_orig.jpg ; MorphF5_10_UPPER.jpg	3301351	0	150	10367	151	0	next	incorrect	247
vp21_03.09.14	124	Response	1	3311583	10232	1
vp21_03.09.14	125	Picture	MorphF1_05_orig.jpg ; MorphF1_00_UPPER.jpg	3311718	0	1	4193	188	0	next	hit	249
vp21_03.09.14	125	Response	2	3315903	4185	1
vp21_03.09.14	126	Picture	MorphM6_03_orig.jpg ; MorphM6_00_UPPER.jpg	3315911	0	187	2973	188	0	next	hit	251
vp21_03.09.14	126	Response	2	3318783	2872	1
vp21_03.09.14	127	Picture	MorphM9_04_orig.jpg ; MorphM9_00_UPPER.jpg	3318884	0	1	2227	163	0	next	hit	253
vp21_03.09.14	127	Response	2	3321103	2219	1
vp21_03.09.14	128	Picture	MorphF7_03_orig.jpg ; MorphF7_10_UPPER.jpg	3321111	0	162	2152	163	0	next	hit	255
vp21_03.09.14	128	Response	2	3323183	2072	1
vp21_03.09.14	129	Picture	MorphM9_02_orig.jpg ; MorphM9_10_UPPER.jpg	3323263	0	1	3185	2	0	next	incorrect	257
vp21_03.09.14	129	Response	1	3326303	3040	1
vp21_03.09.14	130	Picture	MorphF3_01_orig.jpg ; MorphF3_00_UPPER.jpg	3326448	0	1	2903	151	0	next	incorrect	259
vp21_03.09.14	130	Response	1	3329343	2895	1
vp21_03.09.14	131	Picture	MorphM9_09_orig.jpg ; MorphM9_10_UPPER.jpg	3329351	0	150	2240	316	0	next	incorrect	261
vp21_03.09.14	131	Response	1	3331583	2232	1
vp21_03.09.14	132	Picture	MorphF6_10_orig.jpg ; MorphF6_00_UPPER.jpg	3331591	0	166	5074	168	0	next	hit	263
vp21_03.09.14	132	Response	2	3336543	4952	1
vp21_03.09.14	133	Picture	MorphM7_04_orig.jpg ; MorphM7_00_UPPER.jpg	3336665	0	2	1991	3	0	next	hit	265
vp21_03.09.14	133	Response	2	3338543	1878	1
vp21_03.09.14	134	Picture	MorphF5_04_orig.jpg ; MorphF5_00_UPPER.jpg	3338656	0	1	14331	2	0	next	hit	267
vp21_03.09.14	134	Response	2	3352863	14207	1
vp21_03.09.14	135	Picture	MorphM5_07_orig.jpg ; MorphM5_10_UPPER.jpg	3352987	0	1	8442	186	0	next	hit	269
vp21_03.09.14	135	Response	2	3361422	8435	1
vp21_03.09.14	136	Picture	MorphF4_05_orig.jpg ; MorphF4_00_UPPER.jpg	3361429	0	185	6288	186	0	next	hit	271
vp21_03.09.14	136	Response	2	3367582	6153	1
vp21_03.09.14	137	Picture	MorphM1_05_orig.jpg ; MorphM1_10_UPPER.jpg	3367717	0	1	3954	162	0	next	hit	273
vp21_03.09.14	137	Response	2	3371662	3945	1
vp21_03.09.14	138	Picture	MorphF8_10_orig.jpg ; MorphF8_00_UPPER.jpg	3371671	0	161	6078	348	0	next	incorrect	275
vp21_03.09.14	138	Response	1	3377742	6071	1
vp21_03.09.14	139	Picture	MorphM10_09_orig.jpg ; MorphM10_10_UPPER.jpg	3377749	0	187	3602	355	0	next	incorrect	277
vp21_03.09.14	139	Response	1	3381342	3593	1
vp21_03.09.14	140	Picture	MorphF8_01_orig.jpg ; MorphF8_00_UPPER.jpg	3381351	0	168	15120	343	0	next	hit	279
vp21_03.09.14	140	Response	2	3396462	15111	1
vp21_03.09.14	141	Picture	MorphF10_02_orig.jpg ; MorphF10_10_UPPER.jpg	3396471	0	175	3492	176	0	next	hit	281
vp21_03.09.14	141	Response	2	3399822	3351	1
vp21_03.09.14	142	Picture	MorphM4_09_orig.jpg ; MorphM4_10_UPPER.jpg	3399963	0	1	2748	173	0	next	hit	283
vp21_03.09.14	142	Response	2	3402702	2739	1
vp21_03.09.14	143	Picture	MorphF4_06_orig.jpg ; MorphF4_00_UPPER.jpg	3402711	0	172	2427	173	0	next	hit	285
vp21_03.09.14	143	Response	2	3405022	2311	1
vp21_03.09.14	144	Picture	MorphF8_00_orig.jpg ; MorphF8_00_UPPER.jpg	3405138	0	1	3171	149	0	next	hit	287
vp21_03.09.14	144	Response	2	3408302	3164	1
vp21_03.09.14	145	Picture	MorphF3_01_orig.jpg ; MorphF3_10_UPPER.jpg	3408309	0	148	7122	339	0	next	hit	289
vp21_03.09.14	145	Response	2	3415422	7113	1
vp21_03.09.14	146	Picture	MorphM4_01_orig.jpg ; MorphM4_10_UPPER.jpg	3415431	0	191	6399	353	0	next	incorrect	291
vp21_03.09.14	146	Response	1	3421822	6391	1
vp21_03.09.14	147	Picture	MorphF5_00_orig.jpg ; MorphF5_00_UPPER.jpg	3421830	0	162	4142	163	0	next	hit	293
vp21_03.09.14	147	Response	2	3425822	3992	1
vp21_03.09.14	148	Picture	MorphF10_05_orig.jpg ; MorphF10_00_UPPER.jpg	3425972	0	1	3939	177	0	next	hit	295
vp21_03.09.14	148	Response	2	3429902	3930	1
vp21_03.09.14	149	Picture	MorphM6_01_orig.jpg ; MorphM6_10_UPPER.jpg	3429911	0	176	8136	177	0	next	incorrect	297
vp21_03.09.14	149	Response	1	3437982	8071	1
vp21_03.09.14	150	Picture	MorphF10_05_orig.jpg ; MorphF10_10_UPPER.jpg	3438047	0	1	6584	186	0	next	hit	299
vp21_03.09.14	150	Response	2	3444622	6575	1
vp21_03.09.14	151	Picture	MorphM2_04_orig.jpg ; MorphM2_00_UPPER.jpg	3444631	0	185	6479	393	0	next	incorrect	301
vp21_03.09.14	151	Response	1	3451102	6471	1
vp21_03.09.14	152	Picture	MorphM10_04_orig.jpg ; MorphM10_10_UPPER.jpg	3451110	0	208	4586	209	0	next	hit	303
vp21_03.09.14	152	Response	2	3455582	4472	1
vp21_03.09.14	153	Picture	MorphM1_03_orig.jpg ; MorphM1_10_UPPER.jpg	3455696	0	1	4910	2	0	next	incorrect	305
vp21_03.09.14	153	Response	1	3460462	4766	1
vp21_03.09.14	154	Picture	MorphF10_10_orig.jpg ; MorphF10_00_UPPER.jpg	3460606	0	1	3716	2	0	next	hit	307
vp21_03.09.14	154	Response	2	3464222	3616	1
vp21_03.09.14	155	Picture	MorphM5_02_orig.jpg ; MorphM5_00_UPPER.jpg	3464322	0	1	34103	2	0	next	hit	309
vp21_03.09.14	155	Response	2	3498302	33980	1
vp21_03.09.14	156	Picture	MorphM7_06_orig.jpg ; MorphM7_10_UPPER.jpg	3498425	0	1	27204	2	0	next	hit	311
vp21_03.09.14	156	Response	2	3525502	27077	1
vp21_03.09.14	157	Picture	MorphM6_04_orig.jpg ; MorphM6_10_UPPER.jpg	3525629	0	1	20921	180	0	next	hit	313
vp21_03.09.14	157	Response	2	3546541	20912	1
vp21_03.09.14	158	Picture	MorphF6_05_orig.jpg ; MorphF6_10_UPPER.jpg	3546550	0	179	10480	361	0	next	hit	315
vp21_03.09.14	158	Response	2	3557021	10471	1
vp21_03.09.14	159	Picture	MorphM3_04_orig.jpg ; MorphM3_10_UPPER.jpg	3557030	0	182	21015	183	0	next	hit	317
vp21_03.09.14	159	Response	2	3577901	20871	1
vp21_03.09.14	160	Picture	MorphM4_08_orig.jpg ; MorphM4_10_UPPER.jpg	3578045	0	1	11383	164	0	next	hit	319
vp21_03.09.14	160	Response	2	3589421	11376	1
vp21_03.09.14	161	Picture	MorphF1_08_orig.jpg ; MorphF1_10_UPPER.jpg	3589428	0	163	14360	164	0	next	hit	321
vp21_03.09.14	161	Response	2	3603661	14233	1
vp21_03.09.14	162	Picture	MorphF10_06_orig.jpg ; MorphF10_10_UPPER.jpg	3603788	0	1	5561	147	0	next	hit	323
vp21_03.09.14	162	Response	2	3609341	5553	1
vp21_03.09.14	163	Picture	MorphF1_02_orig.jpg ; MorphF1_10_UPPER.jpg	3609349	0	146	13415	147	0	next	incorrect	325
vp21_03.09.14	163	Response	1	3622621	13272	1
vp21_03.09.14	164	Picture	MorphF6_07_orig.jpg ; MorphF6_10_UPPER.jpg	3622764	0	1	11280	2	0	next	hit	327
vp21_03.09.14	164	Response	2	3633901	11137	1
vp21_03.09.14	165	Picture	MorphM7_00_orig.jpg ; MorphM7_10_UPPER.jpg	3634044	0	1	17649	2	0	next	hit	329
vp21_03.09.14	165	Response	2	3651581	17537	1
vp21_03.09.14	166	Picture	MorphM10_06_orig.jpg ; MorphM10_00_UPPER.jpg	3651693	0	1	12693	180	0	next	incorrect	331
vp21_03.09.14	166	Response	1	3664381	12688	1
vp21_03.09.14	167	Picture	MorphF9_02_orig.jpg ; MorphF9_00_UPPER.jpg	3664386	0	179	10482	360	0	next	incorrect	333
vp21_03.09.14	167	Response	1	3674861	10475	1
vp21_03.09.14	168	Picture	MorphM7_09_orig.jpg ; MorphM7_10_UPPER.jpg	3674868	0	181	11700	339	0	next	hit	335
vp21_03.09.14	168	Response	2	3686540	11672	1
vp21_03.09.14	169	Picture	MorphM1_09_orig.jpg ; MorphM1_10_UPPER.jpg	3686568	0	158	16877	159	0	next	hit	337
vp21_03.09.14	169	Response	2	3703340	16772	1
vp21_03.09.14	170	Picture	MorphF7_04_orig.jpg ; MorphF7_00_UPPER.jpg	3703445	0	1	4864	181	0	next	hit	339
vp21_03.09.14	170	Response	2	3708300	4855	1
vp21_03.09.14	171	Picture	MorphF4_10_orig.jpg ; MorphF4_10_UPPER.jpg	3708309	0	180	3628	182	0	next	hit	341
vp21_03.09.14	171	Response	2	3711820	3511	1
vp21_03.09.14	172	Picture	MorphF7_06_orig.jpg ; MorphF7_10_UPPER.jpg	3711937	0	2	2655	3	0	next	hit	343
vp21_03.09.14	172	Response	2	3714460	2523	1
vp21_03.09.14	173	Picture	MorphM4_07_orig.jpg ; MorphM4_00_UPPER.jpg	3714592	0	1	1725	2	0	next	hit	345
vp21_03.09.14	173	Response	2	3716220	1628	1
vp21_03.09.14	174	Picture	MorphM10_10_orig.jpg ; MorphM10_10_UPPER.jpg	3716317	0	1	2230	161	0	next	hit	347
vp21_03.09.14	174	Response	2	3718540	2223	1
vp21_03.09.14	175	Picture	MorphF5_09_orig.jpg ; MorphF5_10_UPPER.jpg	3718547	0	160	2813	161	0	next	hit	349
vp21_03.09.14	175	Response	2	3721260	2713	1
vp21_03.09.14	176	Picture	MorphM8_08_orig.jpg ; MorphM8_00_UPPER.jpg	3721360	0	1	2629	159	0	next	hit	351
vp21_03.09.14	176	Response	2	3723980	2620	1
vp21_03.09.14	177	Picture	MorphF8_06_orig.jpg ; MorphF8_10_UPPER.jpg	3723989	0	158	2080	359	0	next	hit	353
vp21_03.09.14	177	Response	2	3726060	2071	1
vp21_03.09.14	178	Picture	MorphF2_06_orig.jpg ; MorphF2_00_UPPER.jpg	3726069	0	201	2191	202	0	next	hit	355
vp21_03.09.14	178	Response	2	3728140	2071	1
vp21_03.09.14	179	Picture	MorphF5_05_orig.jpg ; MorphF5_10_UPPER.jpg	3728260	0	1	2256	2	0	next	hit	357
vp21_03.09.14	179	Response	2	3730380	2120	1
vp21_03.09.14	180	Picture	MorphF4_01_orig.jpg ; MorphF4_10_UPPER.jpg	3730516	0	1	1793	199	0	next	hit	359
vp21_03.09.14	180	Response	2	3732300	1784	1
vp21_03.09.14	181	Picture	MorphM9_06_orig.jpg ; MorphM9_00_UPPER.jpg	3732309	0	198	1755	366	0	next	hit	361
vp21_03.09.14	181	Response	2	3734060	1751	1
vp21_03.09.14	182	Picture	MorphM10_04_orig.jpg ; MorphM10_00_UPPER.jpg	3734064	0	168	2641	349	0	next	hit	363
vp21_03.09.14	182	Response	2	3736700	2636	1
vp21_03.09.14	183	Picture	MorphM9_10_orig.jpg ; MorphM9_10_UPPER.jpg	3736705	0	181	2038	182	0	next	hit	365
vp21_03.09.14	183	Response	2	3738620	1915	1
vp21_03.09.14	184	Picture	MorphM2_00_orig.jpg ; MorphM2_00_UPPER.jpg	3738743	0	1	2389	2	0	next	hit	367
vp21_03.09.14	184	Response	2	3741020	2277	1
vp21_03.09.14	185	Picture	MorphF9_03_orig.jpg ; MorphF9_00_UPPER.jpg	3741132	0	1	2056	202	0	next	hit	369
vp21_03.09.14	185	Response	2	3743180	2048	1
vp21_03.09.14	186	Picture	MorphF10_00_orig.jpg ; MorphF10_00_UPPER.jpg	3743188	0	201	2190	202	0	next	hit	371
vp21_03.09.14	186	Response	2	3745260	2072	1
vp21_03.09.14	187	Picture	MorphM8_00_orig.jpg ; MorphM8_10_UPPER.jpg	3745378	0	1	2256	2	0	next	hit	373
vp21_03.09.14	187	Response	2	3747500	2122	1
vp21_03.09.14	188	Picture	MorphF4_07_orig.jpg ; MorphF4_10_UPPER.jpg	3747634	0	1	2354	169	0	next	hit	375
vp21_03.09.14	188	Response	2	3749980	2346	1
vp21_03.09.14	189	Picture	MorphM8_06_orig.jpg ; MorphM8_00_UPPER.jpg	3749988	0	168	3087	169	0	next	hit	377
vp21_03.09.14	189	Response	2	3752940	2952	1
vp21_03.09.14	190	Picture	MorphM9_07_orig.jpg ; MorphM9_10_UPPER.jpg	3753075	0	1	2352	171	0	next	hit	379
vp21_03.09.14	190	Response	2	3755420	2345	1
vp21_03.09.14	191	Picture	MorphF3_03_orig.jpg ; MorphF3_00_UPPER.jpg	3755427	0	170	2400	329	0	next	hit	381
vp21_03.09.14	191	Response	2	3757820	2393	1
vp21_03.09.14	192	Picture	MorphM9_07_orig.jpg ; MorphM9_00_UPPER.jpg	3757827	0	159	2413	160	0	next	hit	383
vp21_03.09.14	192	Response	2	3760140	2313	1
vp21_03.09.14	193	Picture	MorphM4_09_orig.jpg ; MorphM4_00_UPPER.jpg	3760240	0	1	2522	2	0	next	hit	385
vp21_03.09.14	193	Response	2	3762700	2460	1
vp21_03.09.14	194	Picture	MorphF6_06_orig.jpg ; MorphF6_00_UPPER.jpg	3762762	0	1	2346	177	0	next	hit	387
vp21_03.09.14	194	Response	2	3765100	2338	1
vp21_03.09.14	195	Picture	MorphM3_08_orig.jpg ; MorphM3_10_UPPER.jpg	3765108	0	176	2696	177	0	next	hit	389
vp21_03.09.14	195	Response	2	3767660	2552	1
vp21_03.09.14	196	Picture	MorphM1_00_orig.jpg ; MorphM1_00_UPPER.jpg	3767804	0	1	2504	152	0	next	hit	391
vp21_03.09.14	196	Response	2	3770300	2496	1
vp21_03.09.14	197	Picture	MorphM3_01_orig.jpg ; MorphM3_00_UPPER.jpg	3770308	0	151	2671	152	0	next	hit	393
vp21_03.09.14	197	Response	2	3772860	2552	1
vp21_03.09.14	198	Picture	MorphM2_01_orig.jpg ; MorphM2_10_UPPER.jpg	3772979	0	1	2256	2	0	next	hit	395
vp21_03.09.14	198	Response	2	3775100	2121	1
vp21_03.09.14	199	Picture	MorphF6_03_orig.jpg ; MorphF6_00_UPPER.jpg	3775235	0	1	2522	2	0	next	hit	397
vp21_03.09.14	199	Response	2	3777660	2425	1
vp21_03.09.14	200	Picture	MorphF7_07_orig.jpg ; MorphF7_10_UPPER.jpg	3777757	0	1	2521	2	0	next	hit	399
vp21_03.09.14	200	Response	2	3780140	2383	1
vp21_03.09.14	201	Picture	MorphM3_07_orig.jpg ; MorphM3_00_UPPER.jpg	3780278	0	1	2787	2	0	next	hit	401
vp21_03.09.14	201	Response	2	3782940	2662	1
vp21_03.09.14	202	Picture	MorphF2_09_orig.jpg ; MorphF2_10_UPPER.jpg	3783065	0	1	2521	2	0	next	hit	403
vp21_03.09.14	202	Response	2	3785500	2435	1
vp21_03.09.14	203	Picture	MorphM6_05_orig.jpg ; MorphM6_10_UPPER.jpg	3785586	0	1	5175	2	0	next	incorrect	405
vp21_03.09.14	203	Response	1	3790620	5034	1
vp21_03.09.14	204	Picture	MorphM1_05_orig.jpg ; MorphM1_00_UPPER.jpg	3790761	0	1	4777	2	0	next	hit	407
vp21_03.09.14	204	Response	2	3795420	4659	1
vp21_03.09.14	205	Picture	MorphM7_07_orig.jpg ; MorphM7_10_UPPER.jpg	3795538	0	1	4379	2	0	next	incorrect	409
vp21_03.09.14	205	Response	1	3799820	4282	1
vp21_03.09.14	206	Picture	MorphM4_04_orig.jpg ; MorphM4_10_UPPER.jpg	3799917	0	1	4071	178	0	next	hit	411
vp21_03.09.14	206	Response	2	3803980	4063	1
vp21_03.09.14	207	Picture	MorphM10_05_orig.jpg ; MorphM10_10_UPPER.jpg	3803988	0	177	2399	343	0	next	hit	413
vp21_03.09.14	207	Response	2	3806380	2392	1
vp21_03.09.14	208	Picture	MorphM2_03_orig.jpg ; MorphM2_00_UPPER.jpg	3806387	0	166	2023	167	0	next	hit	415
vp21_03.09.14	208	Response	2	3808300	1913	1
vp21_03.09.14	209	Picture	MorphM6_07_orig.jpg ; MorphM6_00_UPPER.jpg	3808410	0	1	4246	2	0	next	incorrect	417
vp21_03.09.14	209	Response	1	3812540	4130	1
vp21_03.09.14	210	Picture	MorphM9_06_orig.jpg ; MorphM9_10_UPPER.jpg	3812656	0	1	2256	2	0	next	incorrect	419
vp21_03.09.14	210	Response	1	3814780	2124	1
vp21_03.09.14	211	Picture	MorphM2_09_orig.jpg ; MorphM2_10_UPPER.jpg	3814912	0	1	2359	165	0	next	incorrect	421
vp21_03.09.14	211	Response	1	3817260	2348	1
vp21_03.09.14	212	Picture	MorphM7_02_orig.jpg ; MorphM7_10_UPPER.jpg	3817271	0	164	2286	165	0	next	incorrect	423
vp21_03.09.14	212	Response	1	3819420	2149	1
vp21_03.09.14	213	Picture	MorphM6_06_orig.jpg ; MorphM6_10_UPPER.jpg	3819557	0	1	3450	2	0	next	hit	425
vp21_03.09.14	213	Response	2	3822860	3303	1
vp21_03.09.14	214	Picture	MorphM1_06_orig.jpg ; MorphM1_10_UPPER.jpg	3823007	0	1	2101	157	0	next	hit	427
vp21_03.09.14	214	Response	2	3825100	2093	1
vp21_03.09.14	215	Picture	MorphM4_03_orig.jpg ; MorphM4_10_UPPER.jpg	3825108	0	156	2411	157	0	next	hit	429
vp21_03.09.14	215	Response	2	3827420	2312	1
vp21_03.09.14	216	Picture	MorphM6_01_orig.jpg ; MorphM6_00_UPPER.jpg	3827519	0	1	2388	2	0	next	hit	431
vp21_03.09.14	216	Response	2	3829820	2301	1
vp21_03.09.14	217	Picture	MorphM9_01_orig.jpg ; MorphM9_10_UPPER.jpg	3829907	0	1	2787	2	0	next	hit	433
vp21_03.09.14	217	Response	2	3832620	2713	1
vp21_03.09.14	218	Picture	MorphF5_10_orig.jpg ; MorphF5_00_UPPER.jpg	3832694	0	1	3583	2	0	next	hit	435
vp21_03.09.14	218	Response	2	3836139	3445	1
vp21_03.09.14	219	Picture	MorphF10_08_orig.jpg ; MorphF10_00_UPPER.jpg	3836277	0	1	3052	2	0	next	hit	437
vp21_03.09.14	219	Response	2	3839180	2903	1
vp21_03.09.14	220	Picture	MorphF4_06_orig.jpg ; MorphF4_10_UPPER.jpg	3839329	0	1	2521	2	0	next	hit	439
vp21_03.09.14	220	Response	2	3841739	2410	1
vp21_03.09.14	221	Picture	MorphF7_08_orig.jpg ; MorphF7_00_UPPER.jpg	3841850	0	1	2389	2	0	next	hit	441
vp21_03.09.14	221	Response	2	3844139	2289	1
vp21_03.09.14	222	Picture	MorphF4_09_orig.jpg ; MorphF4_10_UPPER.jpg	3844239	0	1	2228	162	0	next	hit	443
vp21_03.09.14	222	Response	2	3846459	2220	1
vp21_03.09.14	223	Picture	MorphM9_05_orig.jpg ; MorphM9_00_UPPER.jpg	3846467	0	161	2081	365	0	next	hit	445
vp21_03.09.14	223	Response	2	3848539	2072	1
vp21_03.09.14	224	Picture	MorphF5_08_orig.jpg ; MorphF5_10_UPPER.jpg	3848548	0	204	2591	205	0	next	hit	447
vp21_03.09.14	224	Response	2	3851019	2471	1
vp21_03.09.14	225	Picture	MorphF2_10_orig.jpg ; MorphF2_10_UPPER.jpg	3851139	0	1	2609	180	0	next	hit	449
vp21_03.09.14	225	Response	2	3853739	2600	1
vp21_03.09.14	226	Picture	MorphF7_02_orig.jpg ; MorphF7_10_UPPER.jpg	3853748	0	179	2832	180	0	next	hit	451
vp21_03.09.14	226	Response	2	3856459	2711	1
vp21_03.09.14	227	Picture	MorphF10_07_orig.jpg ; MorphF10_00_UPPER.jpg	3856580	0	1	2123	2	0	next	hit	453
vp21_03.09.14	227	Response	2	3858619	2039	1
vp21_03.09.14	228	Picture	MorphM3_06_orig.jpg ; MorphM3_00_UPPER.jpg	3858703	0	1	2521	2	0	next	hit	455
vp21_03.09.14	228	Response	2	3861099	2396	1
vp21_03.09.14	229	Picture	MorphM5_01_orig.jpg ; MorphM5_00_UPPER.jpg	3861224	0	1	2256	2	0	next	hit	457
vp21_03.09.14	229	Response	2	3863419	2195	1
vp21_03.09.14	230	Picture	MorphF10_09_orig.jpg ; MorphF10_00_UPPER.jpg	3863480	0	1	2389	2	0	next	hit	459
vp21_03.09.14	230	Response	2	3865739	2259	1
vp21_03.09.14	231	Picture	MorphF7_01_orig.jpg ; MorphF7_10_UPPER.jpg	3865869	0	1	2786	2	0	next	hit	461
vp21_03.09.14	231	Response	2	3868539	2670	1
vp21_03.09.14	232	Picture	MorphM3_02_orig.jpg ; MorphM3_10_UPPER.jpg	3868655	0	1	2389	2	0	next	hit	463
vp21_03.09.14	232	Response	2	3870939	2284	1
vp21_03.09.14	233	Picture	MorphM6_00_orig.jpg ; MorphM6_00_UPPER.jpg	3871044	0	1	2388	3	0	next	hit	465
vp21_03.09.14	233	Response	2	3873339	2295	1
vp21_03.09.14	234	Picture	MorphF8_02_orig.jpg ; MorphF8_00_UPPER.jpg	3873432	0	2	2654	4	0	next	hit	467
vp21_03.09.14	234	Response	2	3875979	2547	1
vp21_03.09.14	235	Picture	MorphM1_10_orig.jpg ; MorphM1_10_UPPER.jpg	3876086	0	2	2654	4	0	next	hit	469
vp21_03.09.14	235	Response	2	3878619	2533	1
vp21_03.09.14	236	Picture	MorphF8_08_orig.jpg ; MorphF8_00_UPPER.jpg	3878740	0	2	11811	3	0	next	incorrect	471
vp21_03.09.14	236	Response	1	3890459	11719	1
vp21_03.09.14	237	Picture	MorphM1_06_orig.jpg ; MorphM1_00_UPPER.jpg	3890551	0	1	6236	3	0	next	incorrect	473
vp21_03.09.14	237	Response	1	3896699	6148	1
vp21_03.09.14	238	Picture	MorphM10_01_orig.jpg ; MorphM10_10_UPPER.jpg	3896787	0	2	9919	170	0	next	hit	475
vp21_03.09.14	238	Response	2	3906699	9912	1
vp21_03.09.14	239	Picture	MorphF10_01_orig.jpg ; MorphF10_00_UPPER.jpg	3906706	0	168	4678	169	0	next	hit	477
vp21_03.09.14	239	Response	2	3911259	4553	1
vp21_03.09.14	240	Picture	MorphM6_10_orig.jpg ; MorphM6_10_UPPER.jpg	3911384	0	1	8095	2	0	next	incorrect	479
vp21_03.09.14	240	Response	1	3919339	7955	1
vp21_03.09.14	241	Picture	MorphF4_08_orig.jpg ; MorphF4_10_UPPER.jpg	3919479	0	1	3981	2	0	next	hit	481
vp21_03.09.14	241	Response	2	3923339	3860	1
vp21_03.09.14	242	Picture	MorphM5_03_orig.jpg ; MorphM5_10_UPPER.jpg	3923460	0	1	7166	2	0	next	hit	483
vp21_03.09.14	242	Response	2	3930539	7079	1
vp21_03.09.14	243	Picture	MorphF8_06_orig.jpg ; MorphF8_00_UPPER.jpg	3930626	0	1	7518	180	0	next	hit	485
vp21_03.09.14	243	Response	2	3938139	7513	1
vp21_03.09.14	244	Picture	MorphM3_10_orig.jpg ; MorphM3_10_UPPER.jpg	3938144	0	179	3894	180	0	next	hit	487
vp21_03.09.14	244	Response	2	3941899	3755	1
vp21_03.09.14	245	Picture	MorphM8_01_orig.jpg ; MorphM8_00_UPPER.jpg	3942038	0	1	2109	149	0	next	hit	489
vp21_03.09.14	245	Response	2	3944139	2101	1
vp21_03.09.14	246	Picture	MorphF3_09_orig.jpg ; MorphF3_10_UPPER.jpg	3944147	0	148	2240	312	0	next	hit	491
vp21_03.09.14	246	Response	2	3946379	2232	1
vp21_03.09.14	247	Picture	MorphM5_04_orig.jpg ; MorphM5_10_UPPER.jpg	3946387	0	164	2286	165	0	next	hit	493
vp21_03.09.14	247	Response	2	3948539	2152	1
vp21_03.09.14	248	Picture	MorphF2_10_orig.jpg ; MorphF2_00_UPPER.jpg	3948673	0	1	2353	170	0	next	hit	495
vp21_03.09.14	248	Response	2	3951019	2346	1
vp21_03.09.14	249	Picture	MorphM1_08_orig.jpg ; MorphM1_00_UPPER.jpg	3951026	0	169	2689	170	0	next	hit	497
vp21_03.09.14	249	Response	2	3953579	2553	1
vp21_03.09.14	250	Picture	MorphM3_05_orig.jpg ; MorphM3_10_UPPER.jpg	3953715	0	1	2351	173	0	next	hit	499
vp21_03.09.14	250	Response	2	3956059	2344	1
vp21_03.09.14	251	Picture	MorphM6_04_orig.jpg ; MorphM6_00_UPPER.jpg	3956066	0	172	2692	173	0	next	hit	501
vp21_03.09.14	251	Response	2	3958699	2633	1
vp21_03.09.14	252	Picture	MorphF2_06_orig.jpg ; MorphF2_10_UPPER.jpg	3958758	0	1	2654	2	0	next	hit	503
vp21_03.09.14	252	Response	2	3961259	2501	1
vp21_03.09.14	253	Picture	MorphM3_03_orig.jpg ; MorphM3_10_UPPER.jpg	3961412	0	1	2388	2	0	next	hit	505
vp21_03.09.14	253	Response	2	3963659	2247	1
vp21_03.09.14	254	Picture	MorphM4_06_orig.jpg ; MorphM4_10_UPPER.jpg	3963800	0	1	2522	2	0	next	hit	507
vp21_03.09.14	254	Response	2	3966219	2419	1
vp21_03.09.14	255	Picture	MorphF6_05_orig.jpg ; MorphF6_00_UPPER.jpg	3966322	0	1	2865	189	0	next	hit	509
vp21_03.09.14	255	Response	2	3969179	2857	1
vp21_03.09.14	256	Picture	MorphM6_02_orig.jpg ; MorphM6_10_UPPER.jpg	3969187	0	188	4300	189	0	next	hit	511
vp21_03.09.14	256	Response	2	3973339	4152	1
vp21_03.09.14	257	Picture	MorphF10_03_orig.jpg ; MorphF10_00_UPPER.jpg	3973487	0	1	3981	2	0	next	incorrect	513
vp21_03.09.14	257	Response	1	3977339	3852	1
vp21_03.09.14	258	Picture	MorphM6_03_orig.jpg ; MorphM6_10_UPPER.jpg	3977468	0	1	4839	206	0	next	incorrect	515
vp21_03.09.14	258	Response	1	3982299	4831	1
vp21_03.09.14	259	Picture	MorphF1_06_orig.jpg ; MorphF1_00_UPPER.jpg	3982307	0	205	4318	206	0	next	hit	517
vp21_03.09.14	259	Response	2	3986539	4232	1
vp21_03.09.14	260	Picture	MorphM6_06_orig.jpg ; MorphM6_00_UPPER.jpg	3986625	0	1	2919	2	0	next	hit	519
vp21_03.09.14	260	Response	2	3989419	2794	1
vp21_03.09.14	261	Picture	MorphM1_02_orig.jpg ; MorphM1_10_UPPER.jpg	3989544	0	1	2521	2	0	next	hit	521
vp21_03.09.14	261	Response	2	3991979	2435	1
vp21_03.09.14	262	Picture	MorphM9_03_orig.jpg ; MorphM9_00_UPPER.jpg	3992065	0	1	2723	199	0	next	hit	523
vp21_03.09.14	262	Response	2	3994779	2714	1
vp21_03.09.14	263	Picture	MorphF6_01_orig.jpg ; MorphF6_00_UPPER.jpg	3994788	0	198	2558	359	0	next	hit	525
vp21_03.09.14	263	Response	2	3997339	2551	1
vp21_03.09.14	264	Picture	MorphF5_06_orig.jpg ; MorphF5_10_UPPER.jpg	3997346	0	161	4539	162	0	next	incorrect	527
vp21_03.09.14	264	Response	1	4001739	4393	1
vp21_03.09.14	265	Picture	MorphF1_02_orig.jpg ; MorphF1_00_UPPER.jpg	4001885	0	1	19109	2	0	next	incorrect	529
vp21_03.09.14	265	Response	1	4020859	18974	1
vp21_03.09.14	266	Picture	MorphM10_01_orig.jpg ; MorphM10_00_UPPER.jpg	4020994	0	1	2123	2	0	next	incorrect	531
vp21_03.09.14	266	Response	1	4023018	2024	1
vp21_03.09.14	267	Picture	MorphF7_00_orig.jpg ; MorphF7_00_UPPER.jpg	4023117	0	1	2919	2	0	next	incorrect	533
vp21_03.09.14	267	Response	1	4025898	2781	1
vp21_03.09.14	268	Picture	MorphM9_03_orig.jpg ; MorphM9_10_UPPER.jpg	4026036	0	1	8493	2	0	next	hit	535
vp21_03.09.14	268	Response	2	4034458	8422	1
vp21_03.09.14	269	Picture	MorphM4_05_orig.jpg ; MorphM4_00_UPPER.jpg	4034529	0	1	1938	187	0	next	hit	537
vp21_03.09.14	269	Response	2	4036458	1929	1
vp21_03.09.14	270	Picture	MorphF2_07_orig.jpg ; MorphF2_00_UPPER.jpg	4036467	0	186	4962	187	0	next	hit	539
vp21_03.09.14	270	Response	2	4041338	4871	1
vp21_03.09.14	271	Picture	MorphM10_02_orig.jpg ; MorphM10_00_UPPER.jpg	4041429	0	1	8095	2	0	next	hit	541
vp21_03.09.14	271	Response	2	4049418	7989	1
vp21_03.09.14	272	Picture	MorphF2_01_orig.jpg ; MorphF2_10_UPPER.jpg	4049524	0	1	12606	2	0	next	hit	543
vp21_03.09.14	272	Response	2	4062058	12534	1
vp21_03.09.14	273	Picture	MorphM7_05_orig.jpg ; MorphM7_00_UPPER.jpg	4062130	0	1	9617	205	0	next	incorrect	545
vp21_03.09.14	273	Response	1	4071738	9608	1
vp21_03.09.14	274	Picture	MorphM2_06_orig.jpg ; MorphM2_00_UPPER.jpg	4071747	0	204	7598	374	0	next	incorrect	547
vp21_03.09.14	274	Response	1	4079338	7591	1
vp21_03.09.14	275	Picture	MorphM9_09_orig.jpg ; MorphM9_00_UPPER.jpg	4079345	0	170	7998	171	0	next	incorrect	549
vp21_03.09.14	275	Response	1	4087258	7913	1
vp21_03.09.14	276	Picture	MorphF4_10_orig.jpg ; MorphF4_00_UPPER.jpg	4087343	0	1	9953	2	0	next	incorrect	551
vp21_03.09.14	276	Response	1	4097178	9835	1
vp21_03.09.14	277	Picture	MorphM8_03_orig.jpg ; MorphM8_00_UPPER.jpg	4097296	0	1	4379	2	0	next	incorrect	553
vp21_03.09.14	277	Response	1	4101578	4282	1
vp21_03.09.14	278	Picture	MorphF4_00_orig.jpg ; MorphF4_00_UPPER.jpg	4101675	0	1	3317	2	0	next	incorrect	555
vp21_03.09.14	278	Response	1	4104858	3183	1
vp21_03.09.14	279	Picture	MorphF6_04_orig.jpg ; MorphF6_10_UPPER.jpg	4104992	0	1	2594	195	0	next	incorrect	557
vp21_03.09.14	279	Response	1	4107578	2586	1
vp21_03.09.14	280	Picture	MorphM7_03_orig.jpg ; MorphM7_00_UPPER.jpg	4107586	0	194	2714	195	0	next	incorrect	559
vp21_03.09.14	280	Response	1	4110218	2632	1
vp21_03.09.14	281	Picture	MorphF6_07_orig.jpg ; MorphF6_00_UPPER.jpg	4110300	0	1	3285	167	0	next	incorrect	561
vp21_03.09.14	281	Response	1	4113578	3278	1
vp21_03.09.14	282	Picture	MorphM1_03_orig.jpg ; MorphM1_00_UPPER.jpg	4113585	0	166	4240	339	0	next	hit	563
vp21_03.09.14	282	Response	2	4117818	4233	1
vp21_03.09.14	283	Picture	MorphF4_04_orig.jpg ; MorphF4_00_UPPER.jpg	4117825	0	173	2162	174	0	next	hit	565
vp21_03.09.14	283	Response	2	4119898	2073	1
vp21_03.09.14	284	Picture	MorphM3_03_orig.jpg ; MorphM3_00_UPPER.jpg	4119987	0	1	5971	3	0	next	hit	567
vp21_03.09.14	284	Response	2	4125818	5831	1
vp21_03.09.14	285	Picture	MorphM5_07_orig.jpg ; MorphM5_00_UPPER.jpg	4125958	0	2	8587	175	0	next	incorrect	569
vp21_03.09.14	285	Response	1	4134538	8580	1
vp21_03.09.14	286	Picture	MorphM1_10_orig.jpg ; MorphM1_00_UPPER.jpg	4134545	0	173	5440	346	0	next	incorrect	571
vp21_03.09.14	286	Response	1	4139978	5433	1
vp21_03.09.14	287	Picture	MorphM5_08_orig.jpg ; MorphM5_10_UPPER.jpg	4139985	0	173	4641	350	0	next	incorrect	573
vp21_03.09.14	287	Response	1	4144618	4633	1
vp21_03.09.14	288	Picture	MorphM2_08_orig.jpg ; MorphM2_10_UPPER.jpg	4144626	0	177	5749	178	0	next	incorrect	575
vp21_03.09.14	288	Response	1	4150298	5672	1
vp21_03.09.14	289	Picture	MorphF6_04_orig.jpg ; MorphF6_00_UPPER.jpg	4150375	0	1	8360	2	0	next	hit	577
vp21_03.09.14	289	Response	2	4158618	8243	1
vp21_03.09.14	290	Picture	MorphM4_01_orig.jpg ; MorphM4_00_UPPER.jpg	4158735	0	1	15091	172	0	next	incorrect	579
vp21_03.09.14	290	Response	1	4173818	15083	1
vp21_03.09.14	291	Picture	MorphM7_01_orig.jpg ; MorphM7_10_UPPER.jpg	4173826	0	171	5610	172	0	next	incorrect	581
vp21_03.09.14	291	Response	1	4179337	5511	1
vp21_03.09.14	292	Picture	MorphM5_00_orig.jpg ; MorphM5_00_UPPER.jpg	4179436	0	1	31830	153	0	next	hit	583
vp21_03.09.14	292	Response	2	4211257	31821	1
vp21_03.09.14	293	Picture	MorphM10_00_orig.jpg ; MorphM10_10_UPPER.jpg	4211266	0	152	24798	320	0	next	hit	585
vp21_03.09.14	293	Response	2	4236057	24791	1
vp21_03.09.14	294	Picture	MorphM6_02_orig.jpg ; MorphM6_00_UPPER.jpg	4236064	0	168	6242	331	0	next	hit	587
vp21_03.09.14	294	Response	2	4242297	6233	1
vp21_03.09.14	295	Picture	MorphF9_07_orig.jpg ; MorphF9_00_UPPER.jpg	4242306	0	163	3745	164	0	next	hit	589
vp21_03.09.14	295	Response	2	4245977	3671	1
vp21_03.09.14	296	Picture	MorphM10_05_orig.jpg ; MorphM10_00_UPPER.jpg	4246051	0	1	2123	2	0	next	hit	591
vp21_03.09.14	296	Response	2	4248057	2006	1
vp21_03.09.14	297	Picture	MorphM3_10_orig.jpg ; MorphM3_00_UPPER.jpg	4248174	0	1	1971	154	0	next	hit	593
vp21_03.09.14	297	Response	2	4250137	1963	1
vp21_03.09.14	298	Picture	MorphF6_08_orig.jpg ; MorphF6_10_UPPER.jpg	4250145	0	153	2010	154	0	next	hit	595
vp21_03.09.14	298	Response	2	4252057	1912	1
vp21_03.09.14	299	Picture	MorphF3_07_orig.jpg ; MorphF3_00_UPPER.jpg	4252155	0	1	2256	2	0	next	hit	597
vp21_03.09.14	299	Response	2	4254297	2142	1
vp21_03.09.14	300	Picture	MorphF4_01_orig.jpg ; MorphF4_00_UPPER.jpg	4254411	0	1	2521	2	0	next	hit	599
vp21_03.09.14	300	Response	2	4256857	2446	1
vp21_03.09.14	301	Picture	MorphM1_07_orig.jpg ; MorphM1_10_UPPER.jpg	4256932	0	1	2093	165	0	next	hit	601
vp21_03.09.14	301	Response	2	4259017	2085	1
vp21_03.09.14	302	Picture	MorphF6_00_orig.jpg ; MorphF6_00_UPPER.jpg	4259025	0	164	2286	165	0	next	hit	603
vp21_03.09.14	302	Response	2	4261177	2152	1
vp21_03.09.14	303	Picture	MorphM5_04_orig.jpg ; MorphM5_00_UPPER.jpg	4261311	0	1	2124	2	0	next	hit	605
vp21_03.09.14	303	Response	2	4263337	2026	1
vp21_03.09.14	304	Picture	MorphF5_07_orig.jpg ; MorphF5_10_UPPER.jpg	4263435	0	1	2388	2	0	next	hit	607
vp21_03.09.14	304	Response	2	4265737	2302	1
vp21_03.09.14	305	Picture	MorphM6_00_orig.jpg ; MorphM6_10_UPPER.jpg	4265823	0	1	2389	2	0	next	hit	609
vp21_03.09.14	305	Response	2	4268137	2314	1
vp21_03.09.14	306	Picture	MorphM9_04_orig.jpg ; MorphM9_10_UPPER.jpg	4268212	0	1	1857	3	0	next	hit	611
vp21_03.09.14	306	Response	2	4269977	1765	1
vp21_03.09.14	307	Picture	MorphF9_07_orig.jpg ; MorphF9_10_UPPER.jpg	4270069	0	2	1991	3	0	next	hit	613
vp21_03.09.14	307	Response	2	4271977	1908	1
vp21_03.09.14	308	Picture	MorphF4_09_orig.jpg ; MorphF4_00_UPPER.jpg	4272060	0	1	2481	175	0	next	hit	615
vp21_03.09.14	308	Response	2	4274537	2477	1
vp21_03.09.14	309	Picture	MorphM3_04_orig.jpg ; MorphM3_00_UPPER.jpg	4274541	0	174	2827	175	0	next	hit	617
vp21_03.09.14	309	Response	2	4277257	2716	1
vp21_03.09.14	310	Picture	MorphF6_10_orig.jpg ; MorphF6_10_UPPER.jpg	4277368	0	1	2375	148	0	next	hit	619
vp21_03.09.14	310	Response	2	4279737	2369	1
vp21_03.09.14	311	Picture	MorphF3_05_orig.jpg ; MorphF3_00_UPPER.jpg	4279743	0	147	2402	148	0	next	hit	621
vp21_03.09.14	311	Response	2	4282057	2314	1
vp21_03.09.14	312	Picture	MorphF8_07_orig.jpg ; MorphF8_10_UPPER.jpg	4282145	0	1	3680	170	0	next	hit	623
vp21_03.09.14	312	Response	2	4285817	3672	1
vp21_03.09.14	313	Picture	MorphF9_01_orig.jpg ; MorphF9_10_UPPER.jpg	4285825	0	169	2292	170	0	next	hit	625
vp21_03.09.14	313	Response	2	4287977	2152	1
vp21_03.09.14	314	Picture	MorphF5_02_orig.jpg ; MorphF5_00_UPPER.jpg	4288117	0	1	1857	2	0	next	hit	627
vp21_03.09.14	314	Response	2	4289897	1780	1
vp21_03.09.14	315	Picture	MorphF6_08_orig.jpg ; MorphF6_00_UPPER.jpg	4289974	0	1	2389	2	0	next	hit	629
vp21_03.09.14	315	Response	2	4292297	2323	1
vp21_03.09.14	316	Picture	MorphM5_01_orig.jpg ; MorphM5_10_UPPER.jpg	4292363	0	1	4379	2	0	next	incorrect	631
vp21_03.09.14	316	Response	1	4296617	4254	1
vp21_03.09.14	317	Picture	MorphF5_02_orig.jpg ; MorphF5_10_UPPER.jpg	4296742	0	1	1858	2	0	next	incorrect	633
vp21_03.09.14	317	Response	1	4298537	1795	1
vp21_03.09.14	318	Picture	MorphM4_02_orig.jpg ; MorphM4_10_UPPER.jpg	4298600	0	1	1990	2	0	next	incorrect	635
vp21_03.09.14	318	Response	1	4300457	1857	1
vp21_03.09.14	319	Picture	MorphM3_00_orig.jpg ; MorphM3_00_UPPER.jpg	4300590	0	1	2256	2	0	next	incorrect	637
vp21_03.09.14	319	Response	1	4302697	2107	1
vp21_03.09.14	320	Picture	MorphF10_06_orig.jpg ; MorphF10_00_UPPER.jpg	4302846	0	1	1939	186	0	next	incorrect	639
vp21_03.09.14	320	Response	1	4304777	1931	1
vp21_03.09.14	321	Picture	MorphM9_08_orig.jpg ; MorphM9_10_UPPER.jpg	4304785	0	185	2159	335	0	next	incorrect	641
vp21_03.09.14	321	Response	1	4306937	2152	1
vp21_03.09.14	322	Picture	MorphM2_04_orig.jpg ; MorphM2_10_UPPER.jpg	4306944	0	150	2006	151	0	next	incorrect	643
vp21_03.09.14	322	Response	1	4308857	1913	1
vp21_03.09.14	323	Picture	MorphF4_08_orig.jpg ; MorphF4_00_UPPER.jpg	4308950	0	1	2075	183	0	next	incorrect	645
vp21_03.09.14	323	Response	1	4311017	2067	1
vp21_03.09.14	324	Picture	MorphM2_10_orig.jpg ; MorphM2_10_UPPER.jpg	4311025	0	182	2172	183	0	next	incorrect	647
vp21_03.09.14	324	Response	1	4313097	2072	1
vp21_03.09.14	325	Picture	MorphM5_09_orig.jpg ; MorphM5_10_UPPER.jpg	4313197	0	1	2388	2	0	next	incorrect	649
vp21_03.09.14	325	Response	1	4315497	2300	1
vp21_03.09.14	326	Picture	MorphF3_02_orig.jpg ; MorphF3_10_UPPER.jpg	4315585	0	1	2787	2	0	next	hit	651
vp21_03.09.14	326	Response	2	4318297	2712	1
vp21_03.09.14	327	Picture	MorphM4_03_orig.jpg ; MorphM4_00_UPPER.jpg	4318372	0	1	8625	2	0	next	incorrect	653
vp21_03.09.14	327	Response	1	4326937	8565	1
vp21_03.09.14	328	Picture	MorphF10_03_orig.jpg ; MorphF10_10_UPPER.jpg	4326997	0	1	5043	2	0	next	hit	655
vp21_03.09.14	328	Response	2	4331977	4980	1
vp21_03.09.14	329	Picture	MorphF1_03_orig.jpg ; MorphF1_10_UPPER.jpg	4332040	0	1	4114	2	0	next	incorrect	657
vp21_03.09.14	329	Response	1	4336056	4016	1
vp21_03.09.14	330	Picture	MorphF9_04_orig.jpg ; MorphF9_00_UPPER.jpg	4336154	0	1	3829	154	0	next	incorrect	659
vp21_03.09.14	330	Response	1	4339976	3822	1
vp21_03.09.14	331	Picture	MorphM5_10_orig.jpg ; MorphM5_10_UPPER.jpg	4339983	0	153	3734	154	0	next	hit	661
vp21_03.09.14	331	Response	2	4343576	3593	1
vp21_03.09.14	332	Picture	MorphM1_01_orig.jpg ; MorphM1_10_UPPER.jpg	4343717	0	1	3547	171	0	next	incorrect	663
vp21_03.09.14	332	Response	1	4347256	3539	1
vp21_03.09.14	333	Picture	MorphF7_05_orig.jpg ; MorphF7_10_UPPER.jpg	4347264	0	170	3486	171	0	next	incorrect	665
vp21_03.09.14	333	Response	1	4350616	3352	1
vp21_03.09.14	334	Picture	MorphM1_00_orig.jpg ; MorphM1_10_UPPER.jpg	4350750	0	1	3716	2	0	next	hit	667
vp21_03.09.14	334	Response	2	4354376	3626	1
vp21_03.09.14	335	Picture	MorphF4_00_orig.jpg ; MorphF4_10_UPPER.jpg	4354466	0	1	4114	2	0	next	incorrect	669
vp21_03.09.14	335	Response	1	4358456	3990	1
vp21_03.09.14	336	Picture	MorphM2_05_orig.jpg ; MorphM2_10_UPPER.jpg	4358580	0	1	2786	2	0	next	incorrect	671
vp21_03.09.14	336	Response	1	4361256	2676	1
vp21_03.09.14	337	Picture	MorphF5_07_orig.jpg ; MorphF5_00_UPPER.jpg	4361366	0	1	2389	2	0	next	incorrect	673
vp21_03.09.14	337	Response	1	4363656	2290	1
vp21_03.09.14	338	Picture	MorphF10_02_orig.jpg ; MorphF10_00_UPPER.jpg	4363755	0	1	2232	159	0	next	hit	675
vp21_03.09.14	338	Response	2	4365976	2221	1
vp21_03.09.14	339	Picture	MorphF5_03_orig.jpg ; MorphF5_00_UPPER.jpg	4365987	0	158	3196	304	0	next	hit	677
vp21_03.09.14	339	Response	2	4369176	3189	1
vp21_03.09.14	340	Picture	MorphM6_07_orig.jpg ; MorphM6_10_UPPER.jpg	4369183	0	146	2136	147	0	next	hit	679
vp21_03.09.14	340	Response	2	4371176	1993	1
vp21_03.09.14	341	Picture	MorphF8_01_orig.jpg ; MorphF8_10_UPPER.jpg	4371319	0	1	2744	177	0	next	incorrect	681
vp21_03.09.14	341	Response	1	4374056	2737	1
vp21_03.09.14	342	Picture	MorphM4_07_orig.jpg ; MorphM4_10_UPPER.jpg	4374063	0	176	2298	177	0	next	incorrect	683
vp21_03.09.14	342	Response	1	4376216	2153	1
vp21_03.09.14	343	Picture	MorphM2_00_orig.jpg ; MorphM2_10_UPPER.jpg	4376361	0	1	2256	2	0	next	incorrect	685
vp21_03.09.14	343	Response	1	4378536	2175	1
vp21_03.09.14	344	Picture	MorphM9_08_orig.jpg ; MorphM9_00_UPPER.jpg	4378617	0	1	2787	2	0	next	hit	687
vp21_03.09.14	344	Response	2	4381336	2719	1
vp21_03.09.14	345	Picture	MorphF5_08_orig.jpg ; MorphF5_00_UPPER.jpg	4381404	0	1	1939	186	0	next	hit	689
vp21_03.09.14	345	Response	2	4383336	1932	1
vp21_03.09.14	346	Picture	MorphM4_08_orig.jpg ; MorphM4_00_UPPER.jpg	4383343	0	185	2705	186	0	next	hit	691
vp21_03.09.14	346	Response	2	4385976	2633	1
vp21_03.09.14	347	Picture	MorphM2_01_orig.jpg ; MorphM2_00_UPPER.jpg	4386048	0	1	3135	185	0	next	incorrect	693
vp21_03.09.14	347	Response	1	4389176	3128	1
vp21_03.09.14	348	Picture	MorphF2_08_orig.jpg ; MorphF2_10_UPPER.jpg	4389183	0	184	2160	331	0	next	incorrect	695
vp21_03.09.14	348	Response	1	4391336	2153	1
vp21_03.09.14	349	Picture	MorphM8_04_orig.jpg ; MorphM8_00_UPPER.jpg	4391343	0	147	2136	150	0	next	incorrect	697
vp21_03.09.14	349	Response	1	4393416	2073	1
vp21_03.09.14	350	Picture	MorphF6_00_orig.jpg ; MorphF6_10_UPPER.jpg	4393479	0	3	2124	4	0	next	incorrect	699
vp21_03.09.14	350	Response	1	4395496	2017	1
vp21_03.09.14	351	Picture	MorphM10_03_orig.jpg ; MorphM10_10_UPPER.jpg	4395603	0	1	2123	2	0	next	incorrect	701
vp21_03.09.14	351	Response	1	4397576	1973	1
vp21_03.09.14	352	Picture	MorphM1_01_orig.jpg ; MorphM1_00_UPPER.jpg	4397726	0	1	2256	2	0	next	hit	703
vp21_03.09.14	352	Response	2	4399896	2170	1
vp21_03.09.14	353	Picture	MorphF10_04_orig.jpg ; MorphF10_10_UPPER.jpg	4399982	0	1	2123	2	0	next	hit	705
vp21_03.09.14	353	Response	2	4401976	1994	1
vp21_03.09.14	354	Picture	MorphM2_07_orig.jpg ; MorphM2_00_UPPER.jpg	4402105	0	1	2388	3	0	next	hit	707
vp21_03.09.14	354	Response	2	4404376	2271	1
vp21_03.09.14	355	Picture	MorphF2_07_orig.jpg ; MorphF2_10_UPPER.jpg	4404493	0	2	2210	182	0	next	hit	709
vp21_03.09.14	355	Response	2	4406696	2203	1
vp21_03.09.14	356	Picture	MorphM5_03_orig.jpg ; MorphM5_00_UPPER.jpg	4406703	0	180	2302	181	0	next	hit	711
vp21_03.09.14	356	Response	2	4408936	2233	1
vp21_03.09.14	357	Picture	MorphM2_09_orig.jpg ; MorphM2_00_UPPER.jpg	4409005	0	1	2256	2	0	next	hit	713
vp21_03.09.14	357	Response	2	4411176	2171	1
vp21_03.09.14	358	Picture	MorphM5_02_orig.jpg ; MorphM5_10_UPPER.jpg	4411261	0	1	2482	174	0	next	hit	715
vp21_03.09.14	358	Response	2	4413736	2475	1
vp21_03.09.14	359	Picture	MorphM3_02_orig.jpg ; MorphM3_00_UPPER.jpg	4413743	0	173	2826	174	0	next	hit	717
vp21_03.09.14	359	Response	2	4416456	2713	1
vp21_03.09.14	360	Picture	MorphM8_05_orig.jpg ; MorphM8_00_UPPER.jpg	4416569	0	1	2615	174	0	next	hit	719
vp21_03.09.14	360	Response	2	4419176	2607	1
vp21_03.09.14	361	Picture	MorphF4_03_orig.jpg ; MorphF4_00_UPPER.jpg	4419184	0	173	2826	174	0	next	hit	721
vp21_03.09.14	361	Response	2	4421896	2712	1
vp21_03.09.14	362	Picture	MorphF8_09_orig.jpg ; MorphF8_00_UPPER.jpg	4422010	0	1	3317	2	0	next	incorrect	723
vp21_03.09.14	362	Response	1	4425256	3246	1
vp21_03.09.14	363	Picture	MorphF1_07_orig.jpg ; MorphF1_10_UPPER.jpg	4425327	0	1	2389	2	0	next	incorrect	725
vp21_03.09.14	363	Response	1	4427576	2249	1
vp21_03.09.14	364	Picture	MorphF7_03_orig.jpg ; MorphF7_00_UPPER.jpg	4427716	0	1	2347	176	0	next	incorrect	727
vp21_03.09.14	364	Response	1	4430056	2340	1
vp21_03.09.14	365	Picture	MorphM6_09_orig.jpg ; MorphM6_10_UPPER.jpg	4430063	0	175	2297	176	0	next	incorrect	729
vp21_03.09.14	365	Response	1	4432296	2233	1
vp21_03.09.14	366	Picture	MorphF3_00_orig.jpg ; MorphF3_00_UPPER.jpg	4432360	0	1	2184	207	0	next	incorrect	731
vp21_03.09.14	366	Response	1	4434536	2176	1
vp21_03.09.14	367	Picture	MorphF1_09_orig.jpg ; MorphF1_00_UPPER.jpg	4434544	0	206	3522	207	0	next	hit	733
vp21_03.09.14	367	Response	2	4437976	3432	1
vp21_03.09.14	368	Picture	MorphF3_02_orig.jpg ; MorphF3_00_UPPER.jpg	4438066	0	1	2477	179	0	next	hit	735
vp21_03.09.14	368	Response	2	4440536	2470	1
vp21_03.09.14	369	Picture	MorphM3_09_orig.jpg ; MorphM3_00_UPPER.jpg	4440543	0	178	7840	346	0	next	hit	737
vp21_03.09.14	369	Response	2	4448376	7833	1
vp21_03.09.14	370	Picture	MorphM5_09_orig.jpg ; MorphM5_00_UPPER.jpg	4448383	0	168	3219	169	0	next	hit	739
vp21_03.09.14	370	Response	2	4451496	3113	1
vp21_03.09.14	371	Picture	MorphF2_00_orig.jpg ; MorphF2_10_UPPER.jpg	4451602	0	1	3052	2	0	next	hit	741
vp21_03.09.14	371	Response	2	4454536	2934	1
vp21_03.09.14	372	Picture	MorphM6_08_orig.jpg ; MorphM6_00_UPPER.jpg	4454654	0	1	3052	2	0	next	incorrect	743
vp21_03.09.14	372	Response	1	4457576	2922	1
vp21_03.09.14	373	Picture	MorphM9_01_orig.jpg ; MorphM9_00_UPPER.jpg	4457706	0	1	2256	2	0	next	incorrect	745
vp21_03.09.14	373	Response	1	4459816	2110	1
vp21_03.09.14	374	Picture	MorphF3_07_orig.jpg ; MorphF3_10_UPPER.jpg	4459962	0	1	2388	2	0	next	incorrect	747
vp21_03.09.14	374	Response	1	4462216	2254	1
vp21_03.09.14	375	Picture	MorphM5_06_orig.jpg ; MorphM5_10_UPPER.jpg	4462350	0	1	2123	2	0	next	incorrect	749
vp21_03.09.14	375	Response	1	4464376	2026	1
vp21_03.09.14	376	Picture	MorphF9_05_orig.jpg ; MorphF9_10_UPPER.jpg	4464473	0	1	2124	2	0	next	incorrect	751
vp21_03.09.14	376	Response	1	4466456	1983	1
vp21_03.09.14	377	Picture	MorphF10_04_orig.jpg ; MorphF10_00_UPPER.jpg	4466597	0	1	1990	2	0	next	incorrect	753
vp21_03.09.14	377	Response	1	4468456	1859	1
vp21_03.09.14	378	Picture	MorphM10_06_orig.jpg ; MorphM10_10_UPPER.jpg	4468587	0	1	1956	169	0	next	incorrect	755
vp21_03.09.14	378	Response	1	4470536	1949	1
vp21_03.09.14	379	Picture	MorphM8_10_orig.jpg ; MorphM8_00_UPPER.jpg	4470543	0	168	2000	327	0	next	incorrect	757
vp21_03.09.14	379	Response	1	4472536	1993	1
vp21_03.09.14	380	Picture	MorphF9_06_orig.jpg ; MorphF9_00_UPPER.jpg	4472543	0	159	2240	334	0	next	incorrect	759
vp21_03.09.14	380	Response	1	4474776	2233	1
vp21_03.09.14	381	Picture	MorphF1_09_orig.jpg ; MorphF1_10_UPPER.jpg	4474783	0	175	6400	319	0	next	incorrect	761
vp21_03.09.14	381	Response	1	4481176	6393	1
vp21_03.09.14	382	Picture	MorphM7_08_orig.jpg ; MorphM7_00_UPPER.jpg	4481183	0	144	3593	145	0	next	incorrect	763
vp21_03.09.14	382	Response	1	4484696	3513	1
vp21_03.09.14	383	Picture	MorphF7_07_orig.jpg ; MorphF7_00_UPPER.jpg	4484776	0	1	7683	149	0	next	incorrect	765
vp21_03.09.14	383	Response	1	4492456	7680	1
vp21_03.09.14	384	Picture	MorphF10_00_orig.jpg ; MorphF10_10_UPPER.jpg	4492459	0	148	11824	149	0	next	hit	767
vp21_03.09.14	384	Response	2	4504135	11676	1
vp21_03.09.14	385	Picture	MorphM1_02_orig.jpg ; MorphM1_00_UPPER.jpg	4504283	0	1	9156	2	0	next	hit	769
vp21_03.09.14	385	Response	2	4513336	9053	1
vp21_03.09.14	386	Picture	MorphF7_10_orig.jpg ; MorphF7_10_UPPER.jpg	4513439	0	1	11412	2	0	next	incorrect	771
vp21_03.09.14	386	Response	1	4524775	11336	1
vp21_03.09.14	387	Picture	MorphM9_10_orig.jpg ; MorphM9_00_UPPER.jpg	4524851	0	1	20834	2	0	next	incorrect	773
vp21_03.09.14	387	Response	1	4545575	20724	1
vp21_03.09.14	388	Picture	MorphM6_05_orig.jpg ; MorphM6_00_UPPER.jpg	4545685	0	1	52283	3	0	next	incorrect	775
vp21_03.09.14	388	Response	1	4597895	52210	1
vp21_03.09.14	389	Picture	MorphM2_02_orig.jpg ; MorphM2_00_UPPER.jpg	4597968	0	2	6370	3	0	next	incorrect	777
vp21_03.09.14	389	Response	1	4604215	6247	1
vp21_03.09.14	390	Picture	MorphF2_09_orig.jpg ; MorphF2_00_UPPER.jpg	4604338	0	1	10044	176	0	next	incorrect	779
vp21_03.09.14	390	Response	1	4614375	10037	1
vp21_03.09.14	391	Picture	MorphF6_01_orig.jpg ; MorphF6_10_UPPER.jpg	4614382	0	175	19415	176	0	next	hit	781
vp21_03.09.14	391	Response	2	4633655	19273	1
vp21_03.09.14	392	Picture	MorphF9_05_orig.jpg ; MorphF9_00_UPPER.jpg	4633797	0	1	10218	2	0	next	incorrect	783
vp21_03.09.14	392	Response	1	4643895	10098	1
vp21_03.09.14	393	Picture	MorphF8_04_orig.jpg ; MorphF8_00_UPPER.jpg	4644015	0	1	6768	2	0	next	incorrect	785
vp21_03.09.14	393	Response	1	4650695	6680	1
vp21_03.09.14	394	Picture	MorphF2_03_orig.jpg ; MorphF2_00_UPPER.jpg	4650783	0	1	30255	2	0	next	incorrect	787
vp21_03.09.14	394	Response	1	4680934	30151	1
vp21_03.09.14	395	Picture	MorphM7_03_orig.jpg ; MorphM7_10_UPPER.jpg	4681038	0	1	14199	2	0	next	hit	789
vp21_03.09.14	395	Response	2	4695094	14056	1
vp21_03.09.14	396	Picture	MorphF1_04_orig.jpg ; MorphF1_10_UPPER.jpg	4695237	0	1	5544	164	0	next	hit	791
vp21_03.09.14	396	Response	2	4700774	5537	1
vp21_03.09.14	397	Picture	MorphF10_10_orig.jpg ; MorphF10_10_UPPER.jpg	4700781	0	163	6797	164	0	next	hit	793
vp21_03.09.14	397	Response	2	4707494	6713	1
vp21_03.09.14	398	Picture	MorphM7_06_orig.jpg ; MorphM7_00_UPPER.jpg	4707578	0	1	21843	187	0	next	hit	795
vp21_03.09.14	398	Response	2	4729414	21836	1
vp21_03.09.14	399	Picture	MorphM3_08_orig.jpg ; MorphM3_00_UPPER.jpg	4729421	0	186	13720	187	0	next	incorrect	797
vp21_03.09.14	399	Response	1	4743014	13593	1
vp21_03.09.14	400	Picture	MorphF3_04_orig.jpg ; MorphF3_10_UPPER.jpg	4743141	0	1	18180	2	0	next	hit	799
vp21_03.09.14	400	Response	2	4761254	18113	1
vp21_03.09.14	401	Picture	MorphF1_01_orig.jpg ; MorphF1_00_UPPER.jpg	4761321	0	1	10085	2	0	next	incorrect	801
vp21_03.09.14	401	Response	1	4771334	10013	1
vp21_03.09.14	402	Picture	MorphM2_07_orig.jpg ; MorphM2_10_UPPER.jpg	4771406	0	1	6735	167	0	next	hit	803
vp21_03.09.14	402	Response	2	4778134	6728	1
vp21_03.09.14	403	Picture	MorphM10_00_orig.jpg ; MorphM10_00_UPPER.jpg	4778141	0	166	4641	336	0	next	incorrect	805
vp21_03.09.14	403	Response	1	4782774	4633	1
vp21_03.09.14	404	Picture	MorphM1_04_orig.jpg ; MorphM1_10_UPPER.jpg	4782782	0	170	5039	343	0	next	incorrect	807
vp21_03.09.14	404	Response	1	4787814	5032	1
vp21_03.09.14	405	Picture	MorphM7_01_orig.jpg ; MorphM7_00_UPPER.jpg	4787821	0	173	4949	174	0	next	hit	809
vp21_03.09.14	405	Response	2	4792694	4873	1
vp21_03.09.14	406	Picture	MorphM5_05_orig.jpg ; MorphM5_10_UPPER.jpg	4792770	0	1	3052	3	0	next	hit	811
vp21_03.09.14	406	Response	2	4795734	2964	1
vp21_03.09.14	407	Picture	MorphF2_02_orig.jpg ; MorphF2_10_UPPER.jpg	4795822	0	2	2389	3	0	next	hit	813
vp21_03.09.14	407	Response	2	4798134	2312	1
vp21_03.09.14	408	Picture	MorphM10_08_orig.jpg ; MorphM10_10_UPPER.jpg	4798211	0	1	4090	158	0	next	incorrect	815
vp21_03.09.14	408	Response	1	4802294	4083	1
vp21_03.09.14	409	Picture	MorphF7_02_orig.jpg ; MorphF7_00_UPPER.jpg	4802301	0	157	12880	306	0	next	hit	817
vp21_03.09.14	409	Response	2	4815174	12873	1
vp21_03.09.14	410	Picture	MorphM2_05_orig.jpg ; MorphM2_00_UPPER.jpg	4815181	0	149	11280	298	0	next	incorrect	819
vp21_03.09.14	410	Response	1	4826453	11272	1
vp21_03.09.14	411	Picture	MorphF9_01_orig.jpg ; MorphF9_00_UPPER.jpg	4826461	0	149	10233	150	0	next	hit	821
vp21_03.09.14	411	Response	2	4836613	10152	1
vp21_03.09.14	412	Picture	MorphF7_08_orig.jpg ; MorphF7_10_UPPER.jpg	4836694	0	1	11146	3	0	next	hit	823
vp21_03.09.14	412	Response	2	4847733	11039	1
vp21_03.09.14	413	Picture	MorphF10_07_orig.jpg ; MorphF10_10_UPPER.jpg	4847840	0	2	5972	3	0	next	hit	825
vp21_03.09.14	413	Response	2	4853733	5893	1
vp21_03.09.14	414	Picture	MorphF4_03_orig.jpg ; MorphF4_10_UPPER.jpg	4853812	0	1	18169	145	0	next	hit	827
vp21_03.09.14	414	Response	2	4871973	18161	1
vp21_03.09.14	415	Picture	MorphM8_06_orig.jpg ; MorphM8_10_UPPER.jpg	4871981	0	144	13015	145	0	next	hit	829
vp21_03.09.14	415	Response	2	4884853	12872	1
vp21_03.09.14	416	Picture	MorphF1_06_orig.jpg ; MorphF1_10_UPPER.jpg	4884996	0	1	7166	2	0	next	hit	831
vp21_03.09.14	416	Response	2	4892053	7057	1
vp21_03.09.14	417	Picture	MorphM2_06_orig.jpg ; MorphM2_10_UPPER.jpg	4892162	0	1	5658	183	0	next	hit	833
vp21_03.09.14	417	Response	2	4897813	5651	1
vp21_03.09.14	418	Picture	MorphM4_06_orig.jpg ; MorphM4_00_UPPER.jpg	4897820	0	182	5840	362	0	next	hit	835
vp21_03.09.14	418	Response	2	4903653	5833	1
vp21_03.09.14	419	Picture	MorphF7_09_orig.jpg ; MorphF7_10_UPPER.jpg	4903660	0	180	12347	354	0	next	hit	837
vp21_03.09.14	419	Response	2	4915973	12313	1
vp21_03.09.14	420	Picture	MorphF6_02_orig.jpg ; MorphF6_00_UPPER.jpg	4916007	0	174	9330	175	0	next	incorrect	839
vp21_03.09.14	420	Response	1	4925253	9246	1
vp21_03.09.14	421	Picture	MorphM3_05_orig.jpg ; MorphM3_00_UPPER.jpg	4925337	0	1	19374	2	0	next	hit	841
vp21_03.09.14	421	Response	2	4944613	19276	1
vp21_03.09.14	422	Picture	MorphM7_02_orig.jpg ; MorphM7_00_UPPER.jpg	4944711	0	1	10709	174	0	next	hit	843
vp21_03.09.14	422	Response	2	4955413	10702	1
vp21_03.09.14	423	Picture	MorphF9_02_orig.jpg ; MorphF9_10_UPPER.jpg	4955420	0	173	7840	335	0	next	hit	845
vp21_03.09.14	423	Response	2	4963253	7833	1
vp21_03.09.14	424	Picture	MorphF7_00_orig.jpg ; MorphF7_10_UPPER.jpg	4963260	0	162	6796	163	0	next	hit	847
vp21_03.09.14	424	Response	2	4969973	6713	1
vp21_03.09.14	425	Picture	MorphF8_10_orig.jpg ; MorphF8_10_UPPER.jpg	4970056	0	1	4379	2	0	next	hit	849
vp21_03.09.14	425	Response	2	4974293	4237	1
vp21_03.09.14	426	Picture	MorphM2_10_orig.jpg ; MorphM2_00_UPPER.jpg	4974435	0	1	3945	171	0	next	hit	851
vp21_03.09.14	426	Response	2	4978373	3938	1
vp21_03.09.14	427	Picture	MorphF5_00_orig.jpg ; MorphF5_10_UPPER.jpg	4978380	0	170	3221	171	0	next	hit	853
vp21_03.09.14	427	Response	2	4981493	3113	1
vp21_03.09.14	428	Picture	MorphM4_00_orig.jpg ; MorphM4_00_UPPER.jpg	4981601	0	1	11545	2	0	next	hit	855
vp21_03.09.14	428	Response	2	4993012	11411	1
vp21_03.09.14	429	Picture	MorphF3_08_orig.jpg ; MorphF3_00_UPPER.jpg	4993146	0	1	3848	2	0	next	hit	857
vp21_03.09.14	429	Response	2	4996852	3706	1
vp21_03.09.14	430	Picture	MorphM2_08_orig.jpg ; MorphM2_00_UPPER.jpg	4996994	0	1	5175	2	0	next	hit	859
vp21_03.09.14	430	Response	2	5002052	5058	1
vp21_03.09.14	431	Picture	MorphF9_04_orig.jpg ; MorphF9_10_UPPER.jpg	5002169	0	1	2256	2	0	next	hit	861
vp21_03.09.14	431	Response	2	5004292	2123	1
vp21_03.09.14	432	Picture	MorphF3_06_orig.jpg ; MorphF3_00_UPPER.jpg	5004425	0	1	2521	2	0	next	hit	863
vp21_03.09.14	432	Response	2	5006852	2427	1
vp21_03.09.14	433	Picture	MorphM8_09_orig.jpg ; MorphM8_10_UPPER.jpg	5006946	0	1	2389	2	0	next	hit	865
vp21_03.09.14	433	Response	2	5009252	2306	1
vp21_03.09.14	434	Picture	MorphF8_09_orig.jpg ; MorphF8_10_UPPER.jpg	5009335	0	1	6370	2	0	next	hit	867
vp21_03.09.14	434	Response	2	5015572	6237	1
vp21_03.09.14	435	Picture	MorphM1_04_orig.jpg ; MorphM1_00_UPPER.jpg	5015705	0	1	10483	2	0	next	incorrect	869
vp21_03.09.14	435	Response	1	5026052	10347	1
vp21_03.09.14	436	Picture	MorphF2_04_orig.jpg ; MorphF2_10_UPPER.jpg	5026188	0	1	8758	2	0	next	hit	871
vp21_03.09.14	436	Response	2	5034852	8664	1
vp21_03.09.14	437	Picture	MorphF1_00_orig.jpg ; MorphF1_00_UPPER.jpg	5034946	0	1	9273	151	0	next	incorrect	873
vp21_03.09.14	437	Response	1	5044212	9266	1
vp21_03.09.14	438	Picture	MorphF5_01_orig.jpg ; MorphF5_00_UPPER.jpg	5044219	0	150	7447	151	0	next	incorrect	875
vp21_03.09.14	438	Response	1	5051572	7353	1
vp21_03.09.14	439	Picture	MorphF3_09_orig.jpg ; MorphF3_00_UPPER.jpg	5051666	0	1	12341	2	0	next	incorrect	877
vp21_03.09.14	439	Response	1	5063892	12226	1
vp21_03.09.14	440	Picture	MorphF6_02_orig.jpg ; MorphF6_10_UPPER.jpg	5064007	0	1	7033	2	0	next	hit	879
vp21_03.09.14	440	Response	2	5070932	6925	1
vp21_03.09.14	441	Picture	MorphF8_02_orig.jpg ; MorphF8_10_UPPER.jpg	5071040	0	1	6502	2	0	next	hit	881
vp21_03.09.14	441	Response	2	5077412	6372	1
vp21_03.09.14	442	Picture	MorphF9_08_orig.jpg ; MorphF9_10_UPPER.jpg	5077542	0	1	4645	2	0	next	hit	883
vp21_03.09.14	442	Response	2	5082052	4510	1
vp21_03.09.14	443	Picture	MorphF3_08_orig.jpg ; MorphF3_00_LOWER.jpg	5082187	0	1	4113	2	0	next	hit	885
vp21_03.09.14	443	Response	2	5086212	4025	1
vp21_03.09.14	444	Picture	MorphM6_01_orig.jpg ; MorphM6_10_LOWER.jpg	5086300	0	1	4645	2	0	next	hit	887
vp21_03.09.14	444	Response	2	5090852	4552	1
vp21_03.09.14	445	Picture	MorphF6_05_orig.jpg ; MorphF6_10_LOWER.jpg	5090945	0	1	2072	186	0	next	hit	889
vp21_03.09.14	445	Response	2	5093012	2067	1
vp21_03.09.14	446	Picture	MorphM7_05_orig.jpg ; MorphM7_10_LOWER.jpg	5093017	0	185	2440	186	0	next	hit	891
vp21_03.09.14	446	Response	2	5095332	2315	1
vp21_03.09.14	447	Picture	MorphM3_10_orig.jpg ; MorphM3_00_LOWER.jpg	5095457	0	1	2521	2	0	next	hit	893
vp21_03.09.14	447	Response	2	5097892	2435	1
vp21_03.09.14	448	Picture	MorphF5_05_orig.jpg ; MorphF5_10_LOWER.jpg	5097978	0	1	2654	2	0	next	hit	895
vp21_03.09.14	448	Response	2	5100532	2554	1
vp21_03.09.14	449	Picture	MorphF1_05_orig.jpg ; MorphF1_00_LOWER.jpg	5100632	0	1	1990	2	0	next	hit	897
vp21_03.09.14	449	Response	2	5102532	1900	1
vp21_03.09.14	450	Picture	MorphM9_06_orig.jpg ; MorphM9_10_LOWER.jpg	5102622	0	1	2078	180	0	next	hit	899
vp21_03.09.14	450	Response	2	5104692	2070	1
vp21_03.09.14	451	Picture	MorphF4_06_orig.jpg ; MorphF4_10_LOWER.jpg	5104700	0	179	2169	180	0	next	hit	901
vp21_03.09.14	451	Response	2	5106772	2072	1
vp21_03.09.14	452	Picture	MorphM3_07_orig.jpg ; MorphM3_10_LOWER.jpg	5106869	0	1	1671	189	0	next	hit	903
vp21_03.09.14	452	Response	2	5108532	1663	1
vp21_03.09.14	453	Picture	MorphF7_05_orig.jpg ; MorphF7_00_LOWER.jpg	5108540	0	188	2177	189	0	next	hit	905
vp21_03.09.14	453	Response	2	5110612	2072	1
vp21_03.09.14	454	Picture	MorphM7_09_orig.jpg ; MorphM7_00_LOWER.jpg	5110717	0	1	4777	2	0	next	hit	907
vp21_03.09.14	454	Response	2	5115412	4695	1
vp21_03.09.14	455	Picture	MorphM1_02_orig.jpg ; MorphM1_10_LOWER.jpg	5115494	0	1	2256	2	0	next	hit	909
vp21_03.09.14	455	Response	2	5117652	2158	1
vp21_03.09.14	456	Picture	MorphF8_09_orig.jpg ; MorphF8_00_LOWER.jpg	5117750	0	1	2389	2	0	next	hit	911
vp21_03.09.14	456	Response	2	5120052	2302	1
vp21_03.09.14	457	Picture	MorphF9_00_orig.jpg ; MorphF9_10_LOWER.jpg	5120139	0	1	2081	177	0	next	hit	913
vp21_03.09.14	457	Response	2	5122212	2073	1
vp21_03.09.14	458	Picture	MorphM8_09_orig.jpg ; MorphM8_00_LOWER.jpg	5122220	0	176	3999	333	0	next	hit	915
vp21_03.09.14	458	Response	2	5126212	3992	1
vp21_03.09.14	459	Picture	MorphF3_05_orig.jpg ; MorphF3_00_LOWER.jpg	5126219	0	157	3341	158	0	next	hit	917
vp21_03.09.14	459	Response	2	5129412	3193	1
vp21_03.09.14	460	Picture	MorphM4_02_orig.jpg ; MorphM4_10_LOWER.jpg	5129560	0	1	2341	183	0	next	hit	919
vp21_03.09.14	460	Response	2	5131892	2332	1
vp21_03.09.14	461	Picture	MorphM9_04_orig.jpg ; MorphM9_00_LOWER.jpg	5131901	0	182	2154	333	0	next	hit	921
vp21_03.09.14	461	Response	2	5134052	2151	1
vp21_03.09.14	462	Picture	MorphF9_01_orig.jpg ; MorphF9_10_LOWER.jpg	5134055	0	151	15925	301	0	next	incorrect	923
vp21_03.09.14	462	Response	1	5149972	15917	1
vp21_03.09.14	463	Picture	MorphF7_06_orig.jpg ; MorphF7_10_LOWER.jpg	5149980	0	150	7049	151	0	next	hit	925
vp21_03.09.14	463	Response	2	5156931	6951	1
vp21_03.09.14	464	Picture	MorphM5_06_orig.jpg ; MorphM5_10_LOWER.jpg	5157029	0	1	17251	2	0	next	incorrect	927
vp21_03.09.14	464	Response	1	5174211	17182	1
vp21_03.09.14	465	Picture	MorphF1_08_orig.jpg ; MorphF1_00_LOWER.jpg	5174280	0	1	7140	160	0	next	incorrect	929
vp21_03.09.14	465	Response	1	5181411	7131	1
vp21_03.09.14	466	Picture	MorphF8_02_orig.jpg ; MorphF8_10_LOWER.jpg	5181420	0	159	4935	160	0	next	incorrect	931
vp21_03.09.14	466	Response	1	5186211	4791	1
vp21_03.09.14	467	Picture	MorphF10_05_orig.jpg ; MorphF10_00_LOWER.jpg	5186355	0	1	2920	2	0	next	incorrect	933
vp21_03.09.14	467	Response	1	5189171	2816	1
vp21_03.09.14	468	Picture	MorphF3_03_orig.jpg ; MorphF3_10_LOWER.jpg	5189275	0	1	8891	2	0	next	incorrect	935
vp21_03.09.14	468	Response	1	5198051	8776	1
vp21_03.09.14	469	Picture	MorphF6_07_orig.jpg ; MorphF6_00_LOWER.jpg	5198166	0	1	6853	182	0	next	hit	937
vp21_03.09.14	469	Response	2	5205011	6845	1
vp21_03.09.14	470	Picture	MorphM3_03_orig.jpg ; MorphM3_10_LOWER.jpg	5205019	0	181	8881	371	0	next	incorrect	939
vp21_03.09.14	470	Response	1	5213891	8872	1
vp21_03.09.14	471	Picture	MorphM8_07_orig.jpg ; MorphM8_10_LOWER.jpg	5213900	0	190	9346	191	0	next	hit	941
vp21_03.09.14	471	Response	2	5223171	9271	1
vp21_03.09.14	472	Picture	MorphM7_10_orig.jpg ; MorphM7_10_LOWER.jpg	5223246	0	1	7165	2	0	next	incorrect	943
vp21_03.09.14	472	Response	1	5230291	7045	1
vp21_03.09.14	473	Picture	MorphM1_10_orig.jpg ; MorphM1_00_LOWER.jpg	5230411	0	1	3052	2	0	next	incorrect	945
vp21_03.09.14	473	Response	1	5233331	2920	1
vp21_03.09.14	474	Picture	MorphM7_02_orig.jpg ; MorphM7_10_LOWER.jpg	5233463	0	1	4114	2	0	next	hit	947
vp21_03.09.14	474	Response	2	5237491	4028	1
vp21_03.09.14	475	Picture	MorphF1_02_orig.jpg ; MorphF1_00_LOWER.jpg	5237577	0	1	7921	176	0	next	incorrect	949
vp21_03.09.14	475	Response	1	5245491	7914	1
vp21_03.09.14	476	Picture	MorphF6_08_orig.jpg ; MorphF6_10_LOWER.jpg	5245498	0	175	6640	345	0	next	incorrect	951
vp21_03.09.14	476	Response	1	5252131	6633	1
vp21_03.09.14	477	Picture	MorphF8_06_orig.jpg ; MorphF8_00_LOWER.jpg	5252138	0	170	9192	171	0	next	hit	953
vp21_03.09.14	477	Response	2	5261251	9113	1
vp21_03.09.14	478	Picture	MorphM7_03_orig.jpg ; MorphM7_00_LOWER.jpg	5261330	0	1	5574	2	0	next	incorrect	955
vp21_03.09.14	478	Response	1	5266771	5441	1
vp21_03.09.14	479	Picture	MorphM2_02_orig.jpg ; MorphM2_00_LOWER.jpg	5266904	0	1	8890	2	0	next	incorrect	957
vp21_03.09.14	479	Response	1	5275731	8827	1
vp21_03.09.14	480	Picture	MorphM7_08_orig.jpg ; MorphM7_10_LOWER.jpg	5275794	0	1	9687	2	0	next	hit	959
vp21_03.09.14	480	Response	2	5285331	9537	1
vp21_03.09.14	481	Picture	MorphF9_10_orig.jpg ; MorphF9_00_LOWER.jpg	5285481	0	1	9539	150	0	next	hit	961
vp21_03.09.14	481	Response	2	5295011	9530	1
vp21_03.09.14	482	Picture	MorphM4_05_orig.jpg ; MorphM4_00_LOWER.jpg	5295020	0	149	14878	150	0	next	incorrect	963
vp21_03.09.14	482	Response	1	5309811	14791	1
vp21_03.09.14	483	Picture	MorphF7_10_orig.jpg ; MorphF7_10_LOWER.jpg	5309898	0	1	10351	2	0	next	hit	965
vp21_03.09.14	483	Response	2	5320131	10233	1
vp21_03.09.14	484	Picture	MorphM3_00_orig.jpg ; MorphM3_00_LOWER.jpg	5320249	0	1	4609	170	0	next	hit	967
vp21_03.09.14	484	Response	2	5324850	4601	1
vp21_03.09.14	485	Picture	MorphM6_00_orig.jpg ; MorphM6_10_LOWER.jpg	5324858	0	169	44320	339	0	next	incorrect	969
vp21_03.09.14	485	Response	1	5369170	44312	1
vp21_03.09.14	486	Picture	MorphF4_05_orig.jpg ; MorphF4_10_LOWER.jpg	5369178	0	170	25515	171	0	next	incorrect	971
vp21_03.09.14	486	Response	1	5394610	25432	1
vp21_03.09.14	487	Picture	MorphM5_07_orig.jpg ; MorphM5_00_LOWER.jpg	5394693	0	1	6369	2	0	next	incorrect	973
vp21_03.09.14	487	Response	1	5400930	6237	1
vp21_03.09.14	488	Picture	MorphM10_06_orig.jpg ; MorphM10_00_LOWER.jpg	5401062	0	1	7564	2	0	next	hit	975
vp21_03.09.14	488	Response	2	5408530	7468	1
vp21_03.09.14	489	Picture	MorphM9_10_orig.jpg ; MorphM9_10_LOWER.jpg	5408626	0	1	4871	174	0	next	hit	977
vp21_03.09.14	489	Response	2	5413490	4864	1
vp21_03.09.14	490	Picture	MorphF5_03_orig.jpg ; MorphF5_10_LOWER.jpg	5413497	0	173	38787	174	0	next	incorrect	979
vp21_03.09.14	490	Response	1	5452210	38713	1
vp21_03.09.14	491	Picture	MorphM8_01_orig.jpg ; MorphM8_10_LOWER.jpg	5452284	0	1	8334	161	0	next	hit	981
vp21_03.09.14	491	Response	2	5460610	8326	1
vp21_03.09.14	492	Picture	MorphF4_02_orig.jpg ; MorphF4_00_LOWER.jpg	5460618	0	160	7590	161	0	next	incorrect	983
vp21_03.09.14	492	Response	1	5468130	7512	1
vp21_03.09.14	493	Picture	MorphM8_04_orig.jpg ; MorphM8_10_LOWER.jpg	5468208	0	1	7962	2	0	next	hit	985
vp21_03.09.14	493	Response	2	5476049	7841	1
vp21_03.09.14	494	Picture	MorphF5_01_orig.jpg ; MorphF5_00_LOWER.jpg	5476170	0	1	6608	161	0	next	incorrect	987
vp21_03.09.14	494	Response	1	5482769	6599	1
vp21_03.09.14	495	Picture	MorphM2_00_orig.jpg ; MorphM2_10_LOWER.jpg	5482778	0	160	6131	161	0	next	incorrect	989
vp21_03.09.14	495	Response	1	5488770	5992	1
vp21_03.09.14	496	Picture	MorphF3_09_orig.jpg ; MorphF3_00_LOWER.jpg	5488909	0	1	9289	2	0	next	hit	991
vp21_03.09.14	496	Response	2	5498129	9220	1
vp21_03.09.14	497	Picture	MorphF5_09_orig.jpg ; MorphF5_00_LOWER.jpg	5498198	0	1	6104	2	0	next	hit	993
vp21_03.09.14	497	Response	2	5504209	6011	1
vp21_03.09.14	498	Picture	MorphM10_08_orig.jpg ; MorphM10_10_LOWER.jpg	5504302	0	1	6237	2	0	next	incorrect	995
vp21_03.09.14	498	Response	1	5510449	6147	1
vp21_03.09.14	499	Picture	MorphM5_10_orig.jpg ; MorphM5_10_LOWER.jpg	5510539	0	1	26141	2	0	next	hit	997
vp21_03.09.14	499	Response	2	5536609	26070	1
vp21_03.09.14	500	Picture	MorphF9_03_orig.jpg ; MorphF9_10_LOWER.jpg	5536680	0	1	10882	2	0	next	incorrect	999
vp21_03.09.14	500	Response	1	5547489	10809	1
vp21_03.09.14	501	Picture	MorphF6_00_orig.jpg ; MorphF6_10_LOWER.jpg	5547562	0	1	4910	2	0	next	incorrect	1001
vp21_03.09.14	501	Response	1	5552369	4807	1
vp21_03.09.14	502	Picture	MorphF7_01_orig.jpg ; MorphF7_00_LOWER.jpg	5552472	0	1	6104	2	0	next	incorrect	1003
vp21_03.09.14	502	Response	1	5558449	5977	1
vp21_03.09.14	503	Picture	MorphF8_01_orig.jpg ; MorphF8_00_LOWER.jpg	5558576	0	1	4910	2	0	next	incorrect	1005
vp21_03.09.14	503	Response	1	5563409	4833	1
vp21_03.09.14	504	Picture	MorphF9_08_orig.jpg ; MorphF9_00_LOWER.jpg	5563486	0	1	4511	2	0	next	incorrect	1007
vp21_03.09.14	504	Response	1	5567889	4403	1
vp21_03.09.14	505	Picture	MorphF8_01_orig.jpg ; MorphF8_10_LOWER.jpg	5567997	0	1	20038	2	0	next	incorrect	1009
vp21_03.09.14	505	Response	1	5587969	19972	1
vp21_03.09.14	506	Picture	MorphF7_07_orig.jpg ; MorphF7_00_LOWER.jpg	5588035	0	1	6369	2	0	next	hit	1011
vp21_03.09.14	506	Response	2	5594289	6254	1
vp21_03.09.14	507	Picture	MorphF4_07_orig.jpg ; MorphF4_10_LOWER.jpg	5594404	0	1	18180	2	0	next	hit	1013
vp21_03.09.14	507	Response	2	5612449	18045	1
vp21_03.09.14	508	Picture	MorphM5_09_orig.jpg ; MorphM5_10_LOWER.jpg	5612584	0	1	21497	2	0	next	hit	1015
vp21_03.09.14	508	Response	2	5633969	21385	1
vp21_03.09.14	509	Picture	MorphF3_07_orig.jpg ; MorphF3_10_LOWER.jpg	5634081	0	1	22136	160	0	next	incorrect	1017
vp21_03.09.14	509	Response	1	5656208	22127	1
vp21_03.09.14	510	Picture	MorphM5_08_orig.jpg ; MorphM5_10_LOWER.jpg	5656217	0	159	13919	332	0	next	incorrect	1019
vp21_03.09.14	510	Response	1	5670128	13911	1
vp21_03.09.14	511	Picture	MorphM8_02_orig.jpg ; MorphM8_00_LOWER.jpg	5670136	0	173	21935	174	0	next	hit	1021
vp21_03.09.14	511	Response	2	5691968	21832	1
vp21_03.09.14	512	Picture	MorphM1_06_orig.jpg ; MorphM1_10_LOWER.jpg	5692071	0	1	8227	2	0	next	incorrect	1023
vp21_03.09.14	512	Response	1	5700208	8137	1
vp21_03.09.14	513	Picture	MorphM4_08_orig.jpg ; MorphM4_10_LOWER.jpg	5700298	0	1	60877	167	0	next	hit	1025
vp21_03.09.14	513	Response	2	5761168	60870	1
vp21_03.09.14	514	Picture	MorphM3_04_orig.jpg ; MorphM3_10_LOWER.jpg	5761175	0	166	7680	348	0	next	incorrect	1027
vp21_03.09.14	514	Response	1	5768848	7673	1
vp21_03.09.14	515	Picture	MorphF1_10_orig.jpg ; MorphF1_00_LOWER.jpg	5768855	0	182	9337	183	0	next	incorrect	1029
vp21_03.09.14	515	Response	1	5778128	9273	1
vp21_03.09.14	516	Picture	MorphF6_04_orig.jpg ; MorphF6_00_LOWER.jpg	5778192	0	1	4984	194	0	next	incorrect	1031
vp21_03.09.14	516	Response	1	5783168	4976	1
vp21_03.09.14	517	Picture	MorphF10_06_orig.jpg ; MorphF10_10_LOWER.jpg	5783176	0	193	7357	194	0	next	hit	1033
vp21_03.09.14	517	Response	2	5790448	7272	1
vp21_03.09.14	518	Picture	MorphF5_00_orig.jpg ; MorphF5_10_LOWER.jpg	5790533	0	1	7432	2	0	next	incorrect	1035
vp21_03.09.14	518	Response	1	5797888	7355	1
vp21_03.09.14	519	Picture	MorphM1_02_orig.jpg ; MorphM1_00_LOWER.jpg	5797965	0	1	7033	2	0	next	incorrect	1037
vp21_03.09.14	519	Response	1	5804848	6883	1
vp21_03.09.14	520	Picture	MorphM8_05_orig.jpg ; MorphM8_10_LOWER.jpg	5804998	0	1	10977	171	0	next	hit	1039
vp21_03.09.14	520	Response	2	5815968	10970	1
vp21_03.09.14	521	Picture	MorphF4_08_orig.jpg ; MorphF4_00_LOWER.jpg	5815975	0	170	5345	171	0	next	incorrect	1041
vp21_03.09.14	521	Response	1	5821247	5272	1
vp21_03.09.14	522	Picture	MorphM3_02_orig.jpg ; MorphM3_10_LOWER.jpg	5821320	0	1	6502	2	0	next	incorrect	1043
vp21_03.09.14	522	Response	1	5827727	6407	1
vp21_03.09.14	523	Picture	MorphM10_09_orig.jpg ; MorphM10_00_LOWER.jpg	5827822	0	1	9914	173	0	next	hit	1045
vp21_03.09.14	523	Response	2	5837727	9905	1
vp21_03.09.14	524	Picture	MorphM6_06_orig.jpg ; MorphM6_00_LOWER.jpg	5837736	0	172	8929	173	0	next	hit	1047
vp21_03.09.14	524	Response	2	5846527	8791	1
vp21_03.09.14	525	Picture	MorphF2_09_orig.jpg ; MorphF2_00_LOWER.jpg	5846665	0	1	7033	2	0	next	hit	1049
vp21_03.09.14	525	Response	2	5853567	6902	1
vp21_03.09.14	526	Picture	MorphF8_08_orig.jpg ; MorphF8_00_LOWER.jpg	5853698	0	1	6370	2	0	next	hit	1051
vp21_03.09.14	526	Response	2	5859967	6269	1
vp21_03.09.14	527	Picture	MorphF7_04_orig.jpg ; MorphF7_10_LOWER.jpg	5860068	0	1	6236	2	0	next	hit	1053
vp21_03.09.14	527	Response	2	5866207	6139	1
vp21_03.09.14	528	Picture	MorphM3_05_orig.jpg ; MorphM3_00_LOWER.jpg	5866304	0	1	4247	2	0	next	hit	1055
vp21_03.09.14	528	Response	2	5870447	4143	1
vp21_03.09.14	529	Picture	MorphM2_07_orig.jpg ; MorphM2_10_LOWER.jpg	5870551	0	1	12703	171	0	next	incorrect	1057
vp21_03.09.14	529	Response	1	5883247	12696	1
vp21_03.09.14	530	Picture	MorphM3_08_orig.jpg ; MorphM3_00_LOWER.jpg	5883254	0	170	7680	356	0	next	incorrect	1059
vp21_03.09.14	530	Response	1	5890927	7673	1
vp21_03.09.14	531	Picture	MorphM2_03_orig.jpg ; MorphM2_00_LOWER.jpg	5890934	0	186	8014	187	0	next	incorrect	1061
vp21_03.09.14	531	Response	1	5898847	7913	1
vp21_03.09.14	532	Picture	MorphM9_06_orig.jpg ; MorphM9_00_LOWER.jpg	5898948	0	1	15526	2	0	next	hit	1063
vp21_03.09.14	532	Response	2	5914367	15419	1
vp21_03.09.14	533	Picture	MorphF10_10_orig.jpg ; MorphF10_10_LOWER.jpg	5914474	0	1	6237	2	0	next	hit	1065
vp21_03.09.14	533	Response	2	5920607	6133	1
vp21_03.09.14	534	Picture	MorphM8_03_orig.jpg ; MorphM8_10_LOWER.jpg	5920711	0	1	15791	2	0	next	hit	1067
vp21_03.09.14	534	Response	2	5936367	15656	1
vp21_03.09.14	535	Picture	MorphF5_08_orig.jpg ; MorphF5_10_LOWER.jpg	5936502	0	1	5441	2	0	next	hit	1069
vp21_03.09.14	535	Response	2	5941807	5305	1
vp21_03.09.14	536	Picture	MorphF4_03_orig.jpg ; MorphF4_00_LOWER.jpg	5941943	0	1	10431	187	0	next	incorrect	1071
vp21_03.09.14	536	Response	1	5952367	10424	1
vp21_03.09.14	537	Picture	MorphM8_08_orig.jpg ; MorphM8_10_LOWER.jpg	5952374	0	186	13840	332	0	next	hit	1073
vp21_03.09.14	537	Response	2	5966207	13833	1
vp21_03.09.14	538	Picture	MorphM1_09_orig.jpg ; MorphM1_10_LOWER.jpg	5966214	0	146	64372	147	0	next	hit	1075
vp21_03.09.14	538	Response	2	6030526	64312	1
vp21_03.09.14	539	Picture	MorphM2_09_orig.jpg ; MorphM2_00_LOWER.jpg	6030586	0	1	6104	2	0	next	hit	1077
vp21_03.09.14	539	Response	2	6036606	6020	1
vp21_03.09.14	540	Picture	MorphF1_06_orig.jpg ; MorphF1_00_LOWER.jpg	6036690	0	1	8758	2	0	next	incorrect	1079
vp21_03.09.14	540	Response	1	6045326	8636	1
vp21_03.09.14	541	Picture	MorphM9_07_orig.jpg ; MorphM9_00_LOWER.jpg	6045448	0	1	6104	2	0	next	hit	1081
vp21_03.09.14	541	Response	2	6051406	5958	1
vp21_03.09.14	542	Picture	MorphM2_04_orig.jpg ; MorphM2_10_LOWER.jpg	6051552	0	1	9781	174	0	next	incorrect	1083
vp21_03.09.14	542	Response	1	6061326	9774	1
vp21_03.09.14	543	Picture	MorphM3_03_orig.jpg ; MorphM3_00_LOWER.jpg	6061333	0	173	5600	319	0	next	incorrect	1085
vp21_03.09.14	543	Response	1	6066926	5593	1
vp21_03.09.14	544	Picture	MorphF10_07_orig.jpg ; MorphF10_00_LOWER.jpg	6066933	0	146	6382	147	0	next	hit	1087
vp21_03.09.14	544	Response	2	6073246	6313	1
vp21_03.09.14	545	Picture	MorphF8_04_orig.jpg ; MorphF8_00_LOWER.jpg	6073315	0	1	7134	166	0	next	incorrect	1089
vp21_03.09.14	545	Response	1	6080446	7131	1
vp21_03.09.14	546	Picture	MorphM3_00_orig.jpg ; MorphM3_10_LOWER.jpg	6080449	0	165	8884	337	0	next	incorrect	1091
vp21_03.09.14	546	Response	1	6089326	8877	1
vp21_03.09.14	547	Picture	MorphM4_07_orig.jpg ; MorphM4_10_LOWER.jpg	6089333	0	172	9681	350	0	next	hit	1093
vp21_03.09.14	547	Response	2	6099006	9673	1
vp21_03.09.14	548	Picture	MorphF1_02_orig.jpg ; MorphF1_10_LOWER.jpg	6099014	0	178	7839	346	0	next	incorrect	1095
vp21_03.09.14	548	Response	1	6106846	7832	1
vp21_03.09.14	549	Picture	MorphF8_10_orig.jpg ; MorphF8_10_LOWER.jpg	6106853	0	168	10476	344	0	next	hit	1097
vp21_03.09.14	549	Response	2	6117326	10473	1
vp21_03.09.14	550	Picture	MorphF4_06_orig.jpg ; MorphF4_00_LOWER.jpg	6117329	0	176	13528	359	0	next	incorrect	1099
vp21_03.09.14	550	Response	1	6130846	13517	1
vp21_03.09.14	551	Picture	MorphM8_00_orig.jpg ; MorphM8_00_LOWER.jpg	6130857	0	183	9338	184	0	next	incorrect	1101
vp21_03.09.14	551	Response	1	6140125	9268	1
vp21_03.09.14	552	Picture	MorphF5_07_orig.jpg ; MorphF5_10_LOWER.jpg	6140195	0	1	52814	2	0	next	incorrect	1103
vp21_03.09.14	552	Response	1	6192925	52730	1
vp21_03.09.14	553	Picture	MorphM3_07_orig.jpg ; MorphM3_00_LOWER.jpg	6193009	0	1	10085	2	0	next	incorrect	1105
vp21_03.09.14	553	Response	1	6203005	9996	1
vp21_03.09.14	554	Picture	MorphF1_03_orig.jpg ; MorphF1_00_LOWER.jpg	6203094	0	1	14066	2	0	next	incorrect	1107
vp21_03.09.14	554	Response	1	6217085	13991	1
vp21_03.09.14	555	Picture	MorphM1_07_orig.jpg ; MorphM1_10_LOWER.jpg	6217160	0	1	8360	2	0	next	hit	1109
vp21_03.09.14	555	Response	2	6225405	8245	1
vp21_03.09.14	556	Picture	MorphF2_06_orig.jpg ; MorphF2_10_LOWER.jpg	6225520	0	1	8228	2	0	next	incorrect	1111
vp21_03.09.14	556	Response	1	6233645	8125	1
vp21_03.09.14	557	Picture	MorphF9_05_orig.jpg ; MorphF9_10_LOWER.jpg	6233748	0	1	5573	2	0	next	incorrect	1113
vp21_03.09.14	557	Response	1	6239245	5497	1
vp21_03.09.14	558	Picture	MorphM2_05_orig.jpg ; MorphM2_10_LOWER.jpg	6239321	0	1	8331	164	0	next	incorrect	1115
vp21_03.09.14	558	Response	1	6247645	8324	1
vp21_03.09.14	559	Picture	MorphM5_02_orig.jpg ; MorphM5_00_LOWER.jpg	6247652	0	163	6664	164	0	next	incorrect	1117
vp21_03.09.14	559	Response	1	6254205	6553	1
vp21_03.09.14	560	Picture	MorphF3_01_orig.jpg ; MorphF3_10_LOWER.jpg	6254316	0	1	6056	183	0	next	incorrect	1119
vp21_03.09.14	560	Response	1	6260365	6049	1
vp21_03.09.14	561	Picture	MorphM10_02_orig.jpg ; MorphM10_00_LOWER.jpg	6260372	0	182	8939	183	0	next	incorrect	1121
vp21_03.09.14	561	Response	1	6269245	8873	1
vp21_03.09.14	562	Picture	MorphF6_05_orig.jpg ; MorphF6_00_LOWER.jpg	6269311	0	1	5043	2	0	next	incorrect	1123
vp21_03.09.14	562	Response	1	6274205	4894	1
vp21_03.09.14	563	Picture	MorphM2_01_orig.jpg ; MorphM2_10_LOWER.jpg	6274354	0	1	4777	2	0	next	incorrect	1125
vp21_03.09.14	563	Response	1	6279005	4651	1
vp21_03.09.14	564	Picture	MorphM7_09_orig.jpg ; MorphM7_10_LOWER.jpg	6279131	0	1	10441	177	0	next	hit	1127
vp21_03.09.14	564	Response	2	6289565	10434	1
vp21_03.09.14	565	Picture	MorphF8_09_orig.jpg ; MorphF8_10_LOWER.jpg	6289572	0	176	7340	177	0	next	hit	1129
vp21_03.09.14	565	Response	2	6296845	7273	1
vp21_03.09.14	566	Picture	MorphM4_00_orig.jpg ; MorphM4_10_LOWER.jpg	6296912	0	1	13403	2	0	next	incorrect	1131
vp21_03.09.14	566	Response	1	6310204	13292	1
vp21_03.09.14	567	Picture	MorphM7_04_orig.jpg ; MorphM7_00_LOWER.jpg	6310315	0	1	15128	2	0	next	incorrect	1133
vp21_03.09.14	567	Response	1	6325324	15009	1
vp21_03.09.14	568	Picture	MorphF7_09_orig.jpg ; MorphF7_00_LOWER.jpg	6325443	0	1	8360	2	0	next	hit	1135
vp21_03.09.14	568	Response	2	6333724	8281	1
vp21_03.09.14	569	Picture	MorphF6_02_orig.jpg ; MorphF6_10_LOWER.jpg	6333803	0	1	5971	2	0	next	hit	1137
vp21_03.09.14	569	Response	2	6339644	5841	1
vp21_03.09.14	570	Picture	MorphF4_09_orig.jpg ; MorphF4_00_LOWER.jpg	6339774	0	1	9953	2	0	next	incorrect	1139
vp21_03.09.14	570	Response	1	6349644	9870	1
vp21_03.09.14	571	Picture	MorphM7_06_orig.jpg ; MorphM7_00_LOWER.jpg	6349727	0	1	14729	2	0	next	hit	1141
vp21_03.09.14	571	Response	2	6364364	14637	1
vp21_03.09.14	572	Picture	MorphF9_00_orig.jpg ; MorphF9_00_LOWER.jpg	6364456	0	1	11115	167	0	next	incorrect	1143
vp21_03.09.14	572	Response	1	6375564	11108	1
vp21_03.09.14	573	Picture	MorphF5_09_orig.jpg ; MorphF5_10_LOWER.jpg	6375571	0	166	13302	167	0	next	incorrect	1145
vp21_03.09.14	573	Response	1	6388764	13193	1
vp21_03.09.14	574	Picture	MorphF2_00_orig.jpg ; MorphF2_00_LOWER.jpg	6388873	0	1	7696	2	0	next	incorrect	1147
vp21_03.09.14	574	Response	1	6396444	7571	1
vp21_03.09.14	575	Picture	MorphF4_10_orig.jpg ; MorphF4_00_LOWER.jpg	6396569	0	1	9555	2	0	next	hit	1149
vp21_03.09.14	575	Response	2	6406044	9475	1
vp21_03.09.14	576	Picture	MorphF3_00_orig.jpg ; MorphF3_00_LOWER.jpg	6406124	0	1	9554	2	0	next	incorrect	1151
vp21_03.09.14	576	Response	1	6415564	9440	1
vp21_03.09.14	577	Picture	MorphM8_00_orig.jpg ; MorphM8_10_LOWER.jpg	6415678	0	1	12872	2	0	next	incorrect	1153
vp21_03.09.14	577	Response	1	6428444	12766	1
vp21_03.09.14	578	Picture	MorphM2_07_orig.jpg ; MorphM2_00_LOWER.jpg	6428550	0	1	9156	2	0	next	incorrect	1155
vp21_03.09.14	578	Response	1	6437644	9094	1
vp21_03.09.14	579	Picture	MorphM3_06_orig.jpg ; MorphM3_00_LOWER.jpg	6437706	0	1	5945	161	0	next	incorrect	1157
vp21_03.09.14	579	Response	1	6443644	5938	1
vp21_03.09.14	580	Picture	MorphF1_00_orig.jpg ; MorphF1_10_LOWER.jpg	6443651	0	160	6080	344	0	next	incorrect	1159
vp21_03.09.14	580	Response	1	6449724	6073	1
vp21_03.09.14	581	Picture	MorphF4_05_orig.jpg ; MorphF4_00_LOWER.jpg	6449731	0	184	4297	185	0	next	incorrect	1161
vp21_03.09.14	581	Response	1	6453964	4233	1
vp21_03.09.14	582	Picture	MorphM10_01_orig.jpg ; MorphM10_00_LOWER.jpg	6454028	0	1	4343	171	0	next	incorrect	1163
vp21_03.09.14	582	Response	1	6458363	4335	1
vp21_03.09.14	583	Picture	MorphF5_08_orig.jpg ; MorphF5_00_LOWER.jpg	6458371	0	170	3619	171	0	next	incorrect	1165
vp21_03.09.14	583	Response	1	6461883	3512	1
vp21_03.09.14	584	Picture	MorphF10_03_orig.jpg ; MorphF10_00_LOWER.jpg	6461990	0	1	3981	2	0	next	incorrect	1167
vp21_03.09.14	584	Response	1	6465883	3893	1
vp21_03.09.14	585	Picture	MorphF1_01_orig.jpg ; MorphF1_00_LOWER.jpg	6465971	0	1	5838	3	0	next	incorrect	1169
vp21_03.09.14	585	Response	1	6471723	5752	1
vp21_03.09.14	586	Picture	MorphM9_08_orig.jpg ; MorphM9_10_LOWER.jpg	6471809	0	2	6503	3	0	next	hit	1171
vp21_03.09.14	586	Response	2	6478203	6394	1
vp21_03.09.14	587	Picture	MorphM8_06_orig.jpg ; MorphM8_00_LOWER.jpg	6478312	0	1	7298	2	0	next	hit	1173
vp21_03.09.14	587	Response	2	6485483	7171	1
vp21_03.09.14	588	Picture	MorphM9_03_orig.jpg ; MorphM9_10_LOWER.jpg	6485610	0	1	5175	2	0	next	hit	1175
vp21_03.09.14	588	Response	2	6490683	5073	1
vp21_03.09.14	589	Picture	MorphM6_04_orig.jpg ; MorphM6_10_LOWER.jpg	6490785	0	1	7830	2	0	next	incorrect	1177
vp21_03.09.14	589	Response	1	6498523	7738	1
vp21_03.09.14	590	Picture	MorphM3_09_orig.jpg ; MorphM3_10_LOWER.jpg	6498615	0	1	8094	2	0	next	incorrect	1179
vp21_03.09.14	590	Response	1	6506603	7988	1
vp21_03.09.14	591	Picture	MorphF10_07_orig.jpg ; MorphF10_10_LOWER.jpg	6506709	0	1	6104	2	0	next	hit	1181
vp21_03.09.14	591	Response	2	6512683	5974	1
vp21_03.09.14	592	Picture	MorphM3_06_orig.jpg ; MorphM3_10_LOWER.jpg	6512813	0	1	7697	2	0	next	incorrect	1183
vp21_03.09.14	592	Response	1	6520443	7630	1
vp21_03.09.14	593	Picture	MorphM4_06_orig.jpg ; MorphM4_10_LOWER.jpg	6520510	0	1	15526	2	0	next	incorrect	1185
vp21_03.09.14	593	Response	1	6535963	15453	1
vp21_03.09.14	594	Picture	MorphF10_01_orig.jpg ; MorphF10_10_LOWER.jpg	6536036	0	1	24151	2	0	next	incorrect	1187
vp21_03.09.14	594	Response	1	6560123	24087	1
vp21_03.09.14	595	Picture	MorphM1_08_orig.jpg ; MorphM1_10_LOWER.jpg	6560187	0	1	10881	2	0	next	incorrect	1189
vp21_03.09.14	595	Response	1	6571003	10816	1
vp21_03.09.14	596	Picture	MorphM5_00_orig.jpg ; MorphM5_10_LOWER.jpg	6571068	0	1	10351	2	0	next	incorrect	1191
vp21_03.09.14	596	Response	1	6581323	10255	1
vp21_03.09.14	597	Picture	MorphF8_00_orig.jpg ; MorphF8_10_LOWER.jpg	6581419	0	1	7962	2	0	next	incorrect	1193
vp21_03.09.14	597	Response	1	6589243	7824	1
vp21_03.09.14	598	Picture	MorphF9_08_orig.jpg ; MorphF9_10_LOWER.jpg	6589381	0	1	7949	147	0	next	hit	1195
vp21_03.09.14	598	Response	2	6597323	7942	1
vp21_03.09.14	599	Picture	MorphF2_09_orig.jpg ; MorphF2_10_LOWER.jpg	6597330	0	146	13681	147	0	next	hit	1197
vp21_03.09.14	599	Response	2	6610923	13593	1
vp21_03.09.14	600	Picture	MorphM5_09_orig.jpg ; MorphM5_00_LOWER.jpg	6611011	0	1	9819	2	0	next	hit	1199
vp21_03.09.14	600	Response	2	6620683	9672	1
vp21_03.09.14	601	Picture	MorphM4_01_orig.jpg ; MorphM4_10_LOWER.jpg	6620830	0	1	8580	181	0	next	incorrect	1201
vp21_03.09.14	601	Response	1	6629402	8572	1
vp21_03.09.14	602	Picture	MorphF8_07_orig.jpg ; MorphF8_10_LOWER.jpg	6629410	0	180	7040	353	0	next	hit	1203
vp21_03.09.14	602	Response	2	6636442	7032	1
vp21_03.09.14	603	Picture	MorphM2_05_orig.jpg ; MorphM2_00_LOWER.jpg	6636450	0	173	8001	174	0	next	hit	1205
vp21_03.09.14	603	Response	2	6644362	7912	1
vp21_03.09.14	604	Picture	MorphF10_10_orig.jpg ; MorphF10_00_LOWER.jpg	6644451	0	1	8891	2	0	next	hit	1207
vp21_03.09.14	604	Response	2	6653242	8791	1
vp21_03.09.14	605	Picture	MorphF2_10_orig.jpg ; MorphF2_00_LOWER.jpg	6653342	0	1	6369	2	0	next	hit	1209
vp21_03.09.14	605	Response	2	6659642	6300	1
vp21_03.09.14	606	Picture	MorphM3_05_orig.jpg ; MorphM3_10_LOWER.jpg	6659711	0	1	17782	2	0	next	incorrect	1211
vp21_03.09.14	606	Response	1	6677402	17691	1
vp21_03.09.14	607	Picture	MorphF9_01_orig.jpg ; MorphF9_00_LOWER.jpg	6677493	0	1	8227	2	0	next	incorrect	1213
vp21_03.09.14	607	Response	1	6685642	8149	1
vp21_03.09.14	608	Picture	MorphM1_04_orig.jpg ; MorphM1_10_LOWER.jpg	6685720	0	1	6890	145	0	next	incorrect	1215
vp21_03.09.14	608	Response	1	6692602	6882	1
vp21_03.09.14	609	Picture	MorphM7_06_orig.jpg ; MorphM7_10_LOWER.jpg	6692610	0	144	19517	145	0	next	hit	1217
vp21_03.09.14	609	Response	2	6712042	19432	1
vp21_03.09.14	610	Picture	MorphM4_00_orig.jpg ; MorphM4_00_LOWER.jpg	6712127	0	1	11545	2	0	next	incorrect	1219
vp21_03.09.14	610	Response	1	6723562	11435	1
vp21_03.09.14	611	Picture	MorphM9_05_orig.jpg ; MorphM9_00_LOWER.jpg	6723672	0	1	8227	2	0	next	incorrect	1221
vp21_03.09.14	611	Response	1	6731802	8130	1
vp21_03.09.14	612	Picture	MorphM1_08_orig.jpg ; MorphM1_00_LOWER.jpg	6731899	0	1	7830	2	0	next	incorrect	1223
vp21_03.09.14	612	Response	1	6739642	7743	1
vp21_03.09.14	613	Picture	MorphF4_04_orig.jpg ; MorphF4_00_LOWER.jpg	6739729	0	1	16454	2	0	next	incorrect	1225
vp21_03.09.14	613	Response	1	6756042	16313	1
vp21_03.09.14	614	Picture	MorphM9_03_orig.jpg ; MorphM9_00_LOWER.jpg	6756183	0	1	5146	164	0	next	incorrect	1227
vp21_03.09.14	614	Response	1	6761322	5139	1
vp21_03.09.14	615	Picture	MorphF2_03_orig.jpg ; MorphF2_00_LOWER.jpg	6761329	0	163	4000	307	0	next	incorrect	1229
vp21_03.09.14	615	Response	1	6765322	3993	1
vp21_03.09.14	616	Picture	MorphF5_02_orig.jpg ; MorphF5_00_LOWER.jpg	6765329	0	144	9565	145	0	next	incorrect	1231
vp21_03.09.14	616	Response	1	6774762	9433	1
vp21_03.09.14	617	Picture	MorphM7_00_orig.jpg ; MorphM7_10_LOWER.jpg	6774894	0	1	7155	145	0	next	hit	1233
vp21_03.09.14	617	Response	2	6782041	7147	1
vp21_03.09.14	618	Picture	MorphM5_05_orig.jpg ; MorphM5_10_LOWER.jpg	6782049	0	144	5040	291	0	next	incorrect	1235
vp21_03.09.14	618	Response	1	6787081	5032	1
vp21_03.09.14	619	Picture	MorphF9_02_orig.jpg ; MorphF9_10_LOWER.jpg	6787089	0	147	4076	331	0	next	incorrect	1237
vp21_03.09.14	619	Response	1	6791162	4073	1
vp21_03.09.14	620	Picture	MorphM9_02_orig.jpg ; MorphM9_10_LOWER.jpg	6791165	0	184	8676	185	0	next	incorrect	1239
vp21_03.09.14	620	Response	1	6799722	8557	1
vp21_03.09.14	621	Picture	MorphF7_03_orig.jpg ; MorphF7_10_LOWER.jpg	6799841	0	1	6848	187	0	next	hit	1241
vp21_03.09.14	621	Response	2	6806681	6840	1
vp21_03.09.14	622	Picture	MorphF2_00_orig.jpg ; MorphF2_10_LOWER.jpg	6806689	0	186	4000	353	0	next	hit	1243
vp21_03.09.14	622	Response	2	6810681	3992	1
vp21_03.09.14	623	Picture	MorphF3_01_orig.jpg ; MorphF3_00_LOWER.jpg	6810689	0	167	5840	333	0	next	incorrect	1245
vp21_03.09.14	623	Response	1	6816521	5832	1
vp21_03.09.14	624	Picture	MorphM8_05_orig.jpg ; MorphM8_00_LOWER.jpg	6816529	0	166	8392	167	0	next	hit	1247
vp21_03.09.14	624	Response	2	6824841	8312	1
vp21_03.09.14	625	Picture	MorphF4_09_orig.jpg ; MorphF4_10_LOWER.jpg	6824921	0	1	4328	186	0	next	incorrect	1249
vp21_03.09.14	625	Response	1	6829241	4320	1
vp21_03.09.14	626	Picture	MorphF10_00_orig.jpg ; MorphF10_00_LOWER.jpg	6829249	0	185	12923	186	0	next	incorrect	1251
vp21_03.09.14	626	Response	1	6842041	12792	1
vp21_03.09.14	627	Picture	MorphF7_05_orig.jpg ; MorphF7_10_LOWER.jpg	6842172	0	1	7033	2	0	next	incorrect	1253
vp21_03.09.14	627	Response	1	6849080	6908	3
vp21_03.09.14	628	Picture	MorphF3_05_orig.jpg ; MorphF3_10_LOWER.jpg	6849205	0	1	7829	2	0	next	incorrect	1255
vp21_03.09.14	628	Response	1	6856921	7716	1
vp21_03.09.14	629	Picture	MorphM9_02_orig.jpg ; MorphM9_00_LOWER.jpg	6857034	0	1	8851	175	0	next	incorrect	1257
vp21_03.09.14	629	Response	1	6865881	8847	1
vp21_03.09.14	630	Picture	MorphM10_10_orig.jpg ; MorphM10_10_LOWER.jpg	6865885	0	174	6542	175	0	next	hit	1259
vp21_03.09.14	630	Response	2	6872281	6396	1
vp21_03.09.14	631	Picture	MorphM5_00_orig.jpg ; MorphM5_00_LOWER.jpg	6872427	0	1	5441	2	0	next	incorrect	1261
vp21_03.09.14	631	Response	1	6877721	5294	1
vp21_03.09.14	632	Picture	MorphF2_08_orig.jpg ; MorphF2_00_LOWER.jpg	6877868	0	1	8580	180	0	next	hit	1263
vp21_03.09.14	632	Response	2	6886441	8573	1
vp21_03.09.14	633	Picture	MorphF6_00_orig.jpg ; MorphF6_00_LOWER.jpg	6886448	0	179	8671	180	0	next	hit	1265
vp21_03.09.14	633	Response	2	6895001	8553	1
vp21_03.09.14	634	Picture	MorphM6_07_orig.jpg ; MorphM6_10_LOWER.jpg	6895119	0	1	7298	2	0	next	incorrect	1267
vp21_03.09.14	634	Response	1	6902281	7162	1
vp21_03.09.14	635	Picture	MorphF8_05_orig.jpg ; MorphF8_10_LOWER.jpg	6902417	0	1	10431	187	0	next	hit	1269
vp21_03.09.14	635	Response	2	6912841	10424	1
vp21_03.09.14	636	Picture	MorphM1_00_orig.jpg ; MorphM1_10_LOWER.jpg	6912848	0	186	19559	187	0	next	incorrect	1271
vp21_03.09.14	636	Response	1	6932281	19433	1
vp21_03.09.14	637	Picture	MorphM4_03_orig.jpg ; MorphM4_10_LOWER.jpg	6932407	0	1	29961	164	0	next	incorrect	1273
vp21_03.09.14	637	Response	1	6962360	29953	1
vp21_03.09.14	638	Picture	MorphM2_10_orig.jpg ; MorphM2_00_LOWER.jpg	6962368	0	163	7195	164	0	next	hit	1275
vp21_03.09.14	638	Response	2	6969480	7112	1
vp21_03.09.14	639	Picture	MorphM6_03_orig.jpg ; MorphM6_00_LOWER.jpg	6969563	0	1	4084	164	0	next	hit	1277
vp21_03.09.14	639	Response	2	6973640	4077	1
vp21_03.09.14	640	Picture	MorphM4_05_orig.jpg ; MorphM4_10_LOWER.jpg	6973647	0	163	6481	348	0	next	hit	1279
vp21_03.09.14	640	Response	2	6980120	6473	1
vp21_03.09.14	641	Picture	MorphF6_04_orig.jpg ; MorphF6_10_LOWER.jpg	6980128	0	185	7840	359	0	next	hit	1281
vp21_03.09.14	641	Response	2	6987960	7832	1
vp21_03.09.14	642	Picture	MorphM10_05_orig.jpg ; MorphM10_00_LOWER.jpg	6987968	0	174	5879	175	0	next	hit	1283
vp21_03.09.14	642	Response	2	6993720	5752	1
vp21_03.09.14	643	Picture	MorphF10_02_orig.jpg ; MorphF10_10_LOWER.jpg	6993847	0	1	5308	2	0	next	hit	1285
vp21_03.09.14	643	Response	2	6999080	5233	1
vp21_03.09.14	644	Picture	MorphF7_03_orig.jpg ; MorphF7_00_LOWER.jpg	6999155	0	1	5293	150	0	next	hit	1287
vp21_03.09.14	644	Response	2	7004440	5285	1
vp21_03.09.14	645	Picture	MorphF3_10_orig.jpg ; MorphF3_10_LOWER.jpg	7004448	0	149	20800	331	0	next	hit	1289
vp21_03.09.14	645	Response	2	7025240	20792	1
vp21_03.09.14	646	Picture	MorphF9_07_orig.jpg ; MorphF9_10_LOWER.jpg	7025248	0	182	8674	183	0	next	hit	1291
vp21_03.09.14	646	Response	2	7033800	8552	1
vp21_03.09.14	647	Picture	MorphF2_04_orig.jpg ; MorphF2_10_LOWER.jpg	7033922	0	1	4910	2	0	next	hit	1293
vp21_03.09.14	647	Response	2	7038760	4838	1
vp21_03.09.14	648	Picture	MorphF3_07_orig.jpg ; MorphF3_00_LOWER.jpg	7038832	0	1	9535	154	0	next	incorrect	1295
vp21_03.09.14	648	Response	1	7048360	9528	1
vp21_03.09.14	649	Picture	MorphF6_10_orig.jpg ; MorphF6_10_LOWER.jpg	7048367	0	153	5725	154	0	next	hit	1297
vp21_03.09.14	649	Response	2	7053960	5593	1
vp21_03.09.14	650	Picture	MorphF8_03_orig.jpg ; MorphF8_00_LOWER.jpg	7054092	0	1	7395	171	0	next	hit	1299
vp21_03.09.14	650	Response	2	7061480	7388	1
vp21_03.09.14	651	Picture	MorphF10_06_orig.jpg ; MorphF10_00_LOWER.jpg	7061487	0	170	14716	354	0	next	hit	1301
vp21_03.09.14	651	Response	2	7076199	14712	2
vp21_03.09.14	652	Picture	MorphF7_07_orig.jpg ; MorphF7_10_LOWER.jpg	7076203	0	184	5491	185	0	next	hit	1303
vp21_03.09.14	652	Response	2	7081560	5357	1
vp21_03.09.14	653	Picture	MorphF10_04_orig.jpg ; MorphF10_10_LOWER.jpg	7081694	0	1	5793	180	0	next	hit	1305
vp21_03.09.14	653	Response	2	7087480	5786	1
vp21_03.09.14	654	Picture	MorphM7_08_orig.jpg ; MorphM7_00_LOWER.jpg	7087487	0	179	7742	180	0	next	hit	1307
vp21_03.09.14	654	Response	2	7095080	7593	1
vp21_03.09.14	655	Picture	MorphF2_05_orig.jpg ; MorphF2_10_LOWER.jpg	7095229	0	1	5308	2	0	next	hit	1309
vp21_03.09.14	655	Response	2	7100440	5211	1
vp21_03.09.14	656	Picture	MorphF9_10_orig.jpg ; MorphF9_10_LOWER.jpg	7100537	0	1	6104	2	0	next	hit	1311
vp21_03.09.14	656	Response	2	7106520	5983	1
vp21_03.09.14	657	Picture	MorphM2_03_orig.jpg ; MorphM2_10_LOWER.jpg	7106641	0	1	5175	2	0	next	hit	1313
vp21_03.09.14	657	Response	2	7111719	5078	1
vp21_03.09.14	658	Picture	MorphM10_09_orig.jpg ; MorphM10_10_LOWER.jpg	7111816	0	1	4871	174	0	next	hit	1315
vp21_03.09.14	658	Response	2	7116679	4863	1
vp21_03.09.14	659	Picture	MorphF10_09_orig.jpg ; MorphF10_00_LOWER.jpg	7116687	0	173	5040	348	0	next	hit	1317
vp21_03.09.14	659	Response	2	7121719	5032	1
vp21_03.09.14	660	Picture	MorphM2_09_orig.jpg ; MorphM2_10_LOWER.jpg	7121727	0	175	4240	357	0	next	hit	1319
vp21_03.09.14	660	Response	2	7125959	4232	1
vp21_03.09.14	661	Picture	MorphM9_09_orig.jpg ; MorphM9_10_LOWER.jpg	7125967	0	182	4560	183	0	next	hit	1321
vp21_03.09.14	661	Response	2	7130439	4472	1
vp21_03.09.14	662	Picture	MorphM1_09_orig.jpg ; MorphM1_00_LOWER.jpg	7130527	0	1	5839	2	0	next	hit	1323
vp21_03.09.14	662	Response	2	7136279	5752	1
vp21_03.09.14	663	Picture	MorphM10_03_orig.jpg ; MorphM10_00_LOWER.jpg	7136366	0	1	5573	2	0	next	hit	1325
vp21_03.09.14	663	Response	2	7141799	5433	1
vp21_03.09.14	664	Picture	MorphF2_06_orig.jpg ; MorphF2_00_LOWER.jpg	7141939	0	1	6348	156	0	next	hit	1327
vp21_03.09.14	664	Response	2	7148279	6340	1
vp21_03.09.14	665	Picture	MorphM3_10_orig.jpg ; MorphM3_10_LOWER.jpg	7148287	0	155	4240	317	0	next	hit	1329
vp21_03.09.14	665	Response	2	7152519	4232	1
vp21_03.09.14	666	Picture	MorphF1_06_orig.jpg ; MorphF1_10_LOWER.jpg	7152527	0	162	11280	323	0	next	incorrect	1331
vp21_03.09.14	666	Response	1	7163799	11272	1
vp21_03.09.14	667	Picture	MorphF7_02_orig.jpg ; MorphF7_00_LOWER.jpg	7163807	0	161	7326	162	0	next	incorrect	1333
vp21_03.09.14	667	Response	1	7170999	7192	1
vp21_03.09.14	668	Picture	MorphM6_09_orig.jpg ; MorphM6_10_LOWER.jpg	7171133	0	1	6767	2	0	next	hit	1335
vp21_03.09.14	668	Response	2	7177799	6666	1
vp21_03.09.14	669	Picture	MorphF3_03_orig.jpg ; MorphF3_00_LOWER.jpg	7177900	0	1	7166	2	0	next	incorrect	1337
vp21_03.09.14	669	Response	1	7184999	7099	1
vp21_03.09.14	670	Picture	MorphF1_09_orig.jpg ; MorphF1_00_LOWER.jpg	7185066	0	1	14021	180	0	next	incorrect	1339
vp21_03.09.14	670	Response	1	7199079	14013	1
vp21_03.09.14	671	Picture	MorphF2_01_orig.jpg ; MorphF2_00_LOWER.jpg	7199087	0	179	15681	335	0	next	hit	1341
vp21_03.09.14	671	Response	2	7214759	15672	1
vp21_03.09.14	672	Picture	MorphM10_07_orig.jpg ; MorphM10_10_LOWER.jpg	7214768	0	156	6638	309	0	next	hit	1343
vp21_03.09.14	672	Response	2	7221399	6631	1
vp21_03.09.14	673	Picture	MorphF5_07_orig.jpg ; MorphF5_00_LOWER.jpg	7221406	0	153	10105	154	0	next	incorrect	1345
vp21_03.09.14	673	Response	1	7231399	9993	1
vp21_03.09.14	674	Picture	MorphM6_05_orig.jpg ; MorphM6_10_LOWER.jpg	7231511	0	1	9952	2	0	next	hit	1347
vp21_03.09.14	674	Response	2	7241319	9808	1
vp21_03.09.14	675	Picture	MorphF7_08_orig.jpg ; MorphF7_00_LOWER.jpg	7241463	0	1	8987	171	0	next	hit	1349
vp21_03.09.14	675	Response	2	7250439	8976	1
vp21_03.09.14	676	Picture	MorphF8_05_orig.jpg ; MorphF8_00_LOWER.jpg	7250450	0	170	4946	171	0	next	hit	1351
vp21_03.09.14	676	Response	2	7255319	4869	1
vp21_03.09.14	677	Picture	MorphM2_04_orig.jpg ; MorphM2_00_LOWER.jpg	7255396	0	1	3690	161	0	next	hit	1353
vp21_03.09.14	677	Response	2	7259079	3683	1
vp21_03.09.14	678	Picture	MorphF6_01_orig.jpg ; MorphF6_10_LOWER.jpg	7259086	0	160	3440	330	0	next	hit	1355
vp21_03.09.14	678	Response	2	7262518	3432	1
vp21_03.09.14	679	Picture	MorphF2_10_orig.jpg ; MorphF2_10_LOWER.jpg	7262526	0	170	5477	171	0	next	hit	1357
vp21_03.09.14	679	Response	2	7267878	5352	1
vp21_03.09.14	680	Picture	MorphF8_04_orig.jpg ; MorphF8_10_LOWER.jpg	7268003	0	1	3583	2	0	next	hit	1359
vp21_03.09.14	680	Response	2	7271478	3475	1
vp21_03.09.14	681	Picture	MorphF1_07_orig.jpg ; MorphF1_00_LOWER.jpg	7271586	0	1	2919	2	0	next	hit	1361
vp21_03.09.14	681	Response	2	7274358	2772	1
vp21_03.09.14	682	Picture	MorphF6_02_orig.jpg ; MorphF6_00_LOWER.jpg	7274505	0	1	5141	169	0	next	hit	1363
vp21_03.09.14	682	Response	2	7279638	5133	1
vp21_03.09.14	683	Picture	MorphM1_04_orig.jpg ; MorphM1_00_LOWER.jpg	7279646	0	168	4811	170	0	next	hit	1365
vp21_03.09.14	683	Response	2	7284358	4712	1
vp21_03.09.14	684	Picture	MorphM3_09_orig.jpg ; MorphM3_00_LOWER.jpg	7284457	0	2	3849	3	0	next	hit	1367
vp21_03.09.14	684	Response	2	7288198	3741	1
vp21_03.09.14	685	Picture	MorphF10_03_orig.jpg ; MorphF10_10_LOWER.jpg	7288306	0	1	4460	186	0	next	hit	1369
vp21_03.09.14	685	Response	2	7292758	4452	1
vp21_03.09.14	686	Picture	MorphF8_08_orig.jpg ; MorphF8_10_LOWER.jpg	7292766	0	185	5200	346	0	next	hit	1371
vp21_03.09.14	686	Response	2	7297958	5192	1
vp21_03.09.14	687	Picture	MorphF3_00_orig.jpg ; MorphF3_10_LOWER.jpg	7297966	0	161	35325	162	0	next	incorrect	1373
vp21_03.09.14	687	Response	1	7333158	35192	1
vp21_03.09.14	688	Picture	MorphF2_08_orig.jpg ; MorphF2_10_LOWER.jpg	7333291	0	1	7696	2	0	next	hit	1375
vp21_03.09.14	688	Response	2	7340918	7627	1
vp21_03.09.14	689	Picture	MorphM5_02_orig.jpg ; MorphM5_10_LOWER.jpg	7340987	0	1	6768	2	0	next	incorrect	1377
vp21_03.09.14	689	Response	1	7347638	6651	1
vp21_03.09.14	690	Picture	MorphF4_08_orig.jpg ; MorphF4_10_LOWER.jpg	7347755	0	1	5010	167	0	next	hit	1379
vp21_03.09.14	690	Response	2	7352758	5003	1
vp21_03.09.14	691	Picture	MorphM8_10_orig.jpg ; MorphM8_00_LOWER.jpg	7352765	0	166	5840	331	0	next	hit	1381
vp21_03.09.14	691	Response	2	7358598	5833	1
vp21_03.09.14	692	Picture	MorphF9_04_orig.jpg ; MorphF9_00_LOWER.jpg	7358605	0	165	5840	329	0	next	hit	1383
vp21_03.09.14	692	Response	2	7364438	5833	1
vp21_03.09.14	693	Picture	MorphF4_03_orig.jpg ; MorphF4_10_LOWER.jpg	7364445	0	164	5441	327	0	next	hit	1385
vp21_03.09.14	693	Response	2	7369878	5433	1
vp21_03.09.14	694	Picture	MorphM8_06_orig.jpg ; MorphM8_10_LOWER.jpg	7369886	0	163	4939	164	0	next	hit	1387
vp21_03.09.14	694	Response	2	7374678	4792	1
vp21_03.09.14	695	Picture	MorphF6_09_orig.jpg ; MorphF6_10_LOWER.jpg	7374825	0	1	3451	2	0	next	hit	1389
vp21_03.09.14	695	Response	2	7378198	3373	1
vp21_03.09.14	696	Picture	MorphM5_07_orig.jpg ; MorphM5_10_LOWER.jpg	7378276	0	1	2786	2	0	next	hit	1391
vp21_03.09.14	696	Response	2	7380998	2722	1
vp21_03.09.14	697	Picture	MorphF7_10_orig.jpg ; MorphF7_00_LOWER.jpg	7381062	0	1	5839	2	0	next	hit	1393
vp21_03.09.14	697	Response	2	7386838	5776	1
vp21_03.09.14	698	Picture	MorphM2_06_orig.jpg ; MorphM2_10_LOWER.jpg	7386901	0	1	2104	154	0	next	hit	1395
vp21_03.09.14	698	Response	2	7388998	2097	1
vp21_03.09.14	699	Picture	MorphM4_10_orig.jpg ; MorphM4_00_LOWER.jpg	7389005	0	153	2673	154	0	next	hit	1397
vp21_03.09.14	699	Response	2	7391558	2553	1
vp21_03.09.14	700	Picture	MorphF5_04_orig.jpg ; MorphF5_00_LOWER.jpg	7391678	0	1	7648	183	0	next	incorrect	1399
vp21_03.09.14	700	Response	1	7399318	7640	1
vp21_03.09.14	701	Picture	MorphM4_04_orig.jpg ; MorphM4_00_LOWER.jpg	7399326	0	182	9039	349	0	next	hit	1401
vp21_03.09.14	701	Response	2	7408358	9032	1
vp21_03.09.14	702	Picture	MorphM1_01_orig.jpg ; MorphM1_10_LOWER.jpg	7408365	0	167	7680	351	0	next	incorrect	1403
vp21_03.09.14	702	Response	1	7416038	7673	1
vp21_03.09.14	703	Picture	MorphM10_05_orig.jpg ; MorphM10_10_LOWER.jpg	7416045	0	184	5440	368	0	next	hit	1405
vp21_03.09.14	703	Response	2	7421478	5433	1
vp21_03.09.14	704	Picture	MorphM4_04_orig.jpg ; MorphM4_10_LOWER.jpg	7421485	0	184	6553	185	0	next	incorrect	1407
vp21_03.09.14	704	Response	1	7427958	6473	1
vp21_03.09.14	705	Picture	MorphM8_10_orig.jpg ; MorphM8_10_LOWER.jpg	7428038	0	1	6087	152	0	next	hit	1409
vp21_03.09.14	705	Response	2	7434118	6080	1
vp21_03.09.14	706	Picture	MorphM1_01_orig.jpg ; MorphM1_00_LOWER.jpg	7434125	0	151	5988	152	0	next	incorrect	1411
vp21_03.09.14	706	Response	1	7440038	5913	1
vp21_03.09.14	707	Picture	MorphF6_03_orig.jpg ; MorphF6_00_LOWER.jpg	7440113	0	1	5292	151	0	next	hit	1413
vp21_03.09.14	707	Response	2	7445397	5284	1
vp21_03.09.14	708	Picture	MorphF10_00_orig.jpg ; MorphF10_10_LOWER.jpg	7445405	0	150	8509	151	0	next	hit	1415
vp21_03.09.14	708	Response	2	7453798	8393	1
vp21_03.09.14	709	Picture	MorphF9_03_orig.jpg ; MorphF9_00_LOWER.jpg	7453914	0	1	10749	2	0	next	incorrect	1417
vp21_03.09.14	709	Response	1	7464597	10683	1
vp21_03.09.14	710	Picture	MorphF6_06_orig.jpg ; MorphF6_10_LOWER.jpg	7464663	0	1	4511	2	0	next	incorrect	1419
vp21_03.09.14	710	Response	1	7469077	4414	1
vp21_03.09.14	711	Picture	MorphM8_09_orig.jpg ; MorphM8_10_LOWER.jpg	7469174	0	1	7033	2	0	next	hit	1421
vp21_03.09.14	711	Response	2	7476117	6943	1
vp21_03.09.14	712	Picture	MorphF2_02_orig.jpg ; MorphF2_00_LOWER.jpg	7476207	0	1	5839	2	0	next	hit	1423
vp21_03.09.14	712	Response	2	7481957	5750	1
vp21_03.09.14	713	Picture	MorphM5_06_orig.jpg ; MorphM5_00_LOWER.jpg	7482046	0	1	26275	2	0	next	incorrect	1425
vp21_03.09.14	713	Response	1	7508197	26151	1
vp21_03.09.14	714	Picture	MorphM6_03_orig.jpg ; MorphM6_10_LOWER.jpg	7508321	0	1	9288	3	0	next	hit	1427
vp21_03.09.14	714	Response	2	7517477	9156	1
vp21_03.09.14	715	Picture	MorphF6_08_orig.jpg ; MorphF6_00_LOWER.jpg	7517609	0	2	7166	3	0	next	hit	1429
vp21_03.09.14	715	Response	2	7524677	7068	1
vp21_03.09.14	716	Picture	MorphF9_07_orig.jpg ; MorphF9_00_LOWER.jpg	7524775	0	1	5026	152	0	next	hit	1431
vp21_03.09.14	716	Response	2	7529797	5022	1
vp21_03.09.14	717	Picture	MorphM10_06_orig.jpg ; MorphM10_10_LOWER.jpg	7529801	0	151	5457	152	0	next	hit	1433
vp21_03.09.14	717	Response	2	7535157	5356	1
vp21_03.09.14	718	Picture	MorphM7_03_orig.jpg ; MorphM7_10_LOWER.jpg	7535258	0	1	7166	2	0	next	hit	1435
vp21_03.09.14	718	Response	2	7542277	7019	1
vp21_03.09.14	719	Picture	MorphM5_04_orig.jpg ; MorphM5_00_LOWER.jpg	7542424	0	1	4910	2	0	next	hit	1437
vp21_03.09.14	719	Response	2	7547237	4813	1
vp21_03.09.14	720	Picture	MorphM4_10_orig.jpg ; MorphM4_10_LOWER.jpg	7547334	0	1	8493	2	0	next	hit	1439
vp21_03.09.14	720	Response	2	7555717	8383	1
vp21_03.09.14	721	Picture	MorphM6_08_orig.jpg ; MorphM6_00_LOWER.jpg	7555827	0	1	5657	184	0	next	hit	1441
vp21_03.09.14	721	Response	2	7561477	5650	1
vp21_03.09.14	722	Picture	MorphM9_09_orig.jpg ; MorphM9_00_LOWER.jpg	7561484	0	183	6551	184	0	next	hit	1443
vp21_03.09.14	722	Response	2	7567957	6473	1
vp21_03.09.14	723	Picture	MorphF2_07_orig.jpg ; MorphF2_00_LOWER.jpg	7568035	0	1	4777	2	0	next	hit	1445
vp21_03.09.14	723	Response	2	7572677	4642	1
vp21_03.09.14	724	Picture	MorphF7_08_orig.jpg ; MorphF7_10_LOWER.jpg	7572812	0	1	4992	186	0	next	hit	1447
vp21_03.09.14	724	Response	2	7577797	4985	1
vp21_03.09.14	725	Picture	MorphF4_02_orig.jpg ; MorphF4_10_LOWER.jpg	7577804	0	185	13453	186	0	next	incorrect	1449
vp21_03.09.14	725	Response	1	7591157	13353	1
vp21_03.09.14	726	Picture	MorphM9_04_orig.jpg ; MorphM9_10_LOWER.jpg	7591257	0	1	6867	168	0	next	incorrect	1451
vp21_03.09.14	726	Response	1	7598117	6860	1
vp21_03.09.14	727	Picture	MorphM7_00_orig.jpg ; MorphM7_00_LOWER.jpg	7598124	0	167	7680	351	0	next	hit	1453
vp21_03.09.14	727	Response	2	7605796	7672	1
vp21_03.09.14	728	Picture	MorphM6_09_orig.jpg ; MorphM6_00_LOWER.jpg	7605804	0	184	7083	185	0	next	hit	1455
vp21_03.09.14	728	Response	2	7612756	6952	1
vp21_03.09.14	729	Picture	MorphF3_10_orig.jpg ; MorphF3_00_LOWER.jpg	7612887	0	1	6901	2	0	next	incorrect	1457
vp21_03.09.14	729	Response	1	7619716	6829	1
vp21_03.09.14	730	Picture	MorphM5_01_orig.jpg ; MorphM5_00_LOWER.jpg	7619788	0	1	10736	147	0	next	incorrect	1459
vp21_03.09.14	730	Response	1	7630516	10728	1
vp21_03.09.14	731	Picture	MorphM9_07_orig.jpg ; MorphM9_10_LOWER.jpg	7630524	0	146	17120	290	0	next	incorrect	1461
vp21_03.09.14	731	Response	1	7647636	17112	1
vp21_03.09.14	732	Picture	MorphM2_01_orig.jpg ; MorphM2_00_LOWER.jpg	7647644	0	144	8720	326	0	next	incorrect	1463
vp21_03.09.14	732	Response	1	7656356	8712	1
vp21_03.09.14	733	Picture	MorphM7_02_orig.jpg ; MorphM7_00_LOWER.jpg	7656364	0	182	8276	183	0	next	hit	1465
vp21_03.09.14	733	Response	2	7664516	8152	1
vp21_03.09.14	734	Picture	MorphM8_04_orig.jpg ; MorphM8_00_LOWER.jpg	7664640	0	1	8044	185	0	next	hit	1467
vp21_03.09.14	734	Response	2	7672676	8036	1
vp21_03.09.14	735	Picture	MorphM3_01_orig.jpg ; MorphM3_10_LOWER.jpg	7672684	0	184	9439	351	0	next	incorrect	1469
vp21_03.09.14	735	Response	1	7682116	9432	1
vp21_03.09.14	736	Picture	MorphF9_06_orig.jpg ; MorphF9_10_LOWER.jpg	7682123	0	167	10118	168	0	next	incorrect	1471
vp21_03.09.14	736	Response	1	7692116	9993	1
vp21_03.09.14	737	Picture	MorphF10_08_orig.jpg ; MorphF10_00_LOWER.jpg	7692241	0	1	6502	2	0	next	hit	1473
vp21_03.09.14	737	Response	2	7698596	6355	1
vp21_03.09.14	738	Picture	MorphM6_10_orig.jpg ; MorphM6_10_LOWER.jpg	7698743	0	1	9953	2	0	next	hit	1475
vp21_03.09.14	738	Response	2	7708596	9853	1
vp21_03.09.14	739	Picture	MorphF4_07_orig.jpg ; MorphF4_00_LOWER.jpg	7708696	0	1	8493	2	0	next	hit	1477
vp21_03.09.14	739	Response	2	7717076	8380	1
vp21_03.09.14	740	Picture	MorphM3_01_orig.jpg ; MorphM3_00_LOWER.jpg	7717189	0	1	10881	2	0	next	incorrect	1479
vp21_03.09.14	740	Response	1	7727956	10767	1
vp21_03.09.14	741	Picture	MorphM6_04_orig.jpg ; MorphM6_00_LOWER.jpg	7728070	0	1	7013	155	0	next	incorrect	1481
vp21_03.09.14	741	Response	1	7735076	7006	1
vp21_03.09.14	742	Picture	MorphM2_10_orig.jpg ; MorphM2_10_LOWER.jpg	7735083	0	154	12080	303	0	next	hit	1483
vp21_03.09.14	742	Response	2	7747156	12073	1
vp21_03.09.14	743	Picture	MorphM4_08_orig.jpg ; MorphM4_00_LOWER.jpg	7747163	0	149	7845	150	0	next	hit	1485
vp21_03.09.14	743	Response	2	7754916	7753	1
vp21_03.09.14	744	Picture	MorphF3_09_orig.jpg ; MorphF3_10_LOWER.jpg	7755008	0	1	26274	2	0	next	hit	1487
vp21_03.09.14	744	Response	2	7781155	26147	1
vp21_03.09.14	745	Picture	MorphM3_08_orig.jpg ; MorphM3_10_LOWER.jpg	7781282	0	1	16720	2	0	next	incorrect	1489
vp21_03.09.14	745	Response	1	7797875	16593	1
vp21_03.09.14	746	Picture	MorphF10_05_orig.jpg ; MorphF10_10_LOWER.jpg	7798002	0	1	7829	2	0	next	hit	1491
vp21_03.09.14	746	Response	2	7805715	7713	1
vp21_03.09.14	747	Picture	MorphM7_10_orig.jpg ; MorphM7_00_LOWER.jpg	7805831	0	1	8228	2	0	next	hit	1493
vp21_03.09.14	747	Response	2	7813955	8124	1
vp21_03.09.14	748	Picture	MorphF2_02_orig.jpg ; MorphF2_10_LOWER.jpg	7814059	0	1	5706	2	0	next	hit	1495
vp21_03.09.14	748	Response	2	7819635	5576	1
vp21_03.09.14	749	Picture	MorphM10_02_orig.jpg ; MorphM10_10_LOWER.jpg	7819765	0	1	6198	173	0	next	hit	1497
vp21_03.09.14	749	Response	2	7825955	6190	1
vp21_03.09.14	750	Picture	MorphM6_06_orig.jpg ; MorphM6_10_LOWER.jpg	7825963	0	172	7337	173	0	next	hit	1499
vp21_03.09.14	750	Response	2	7833235	7272	1
vp21_03.09.14	751	Picture	MorphF5_06_orig.jpg ; MorphF5_10_LOWER.jpg	7833300	0	1	10749	2	0	next	incorrect	1501
vp21_03.09.14	751	Response	1	7843955	10655	1
vp21_03.09.14	752	Picture	MorphM6_05_orig.jpg ; MorphM6_00_LOWER.jpg	7844049	0	1	6104	2	0	next	hit	1503
vp21_03.09.14	752	Response	2	7850035	5986	1
vp21_03.09.14	753	Picture	MorphF2_04_orig.jpg ; MorphF2_00_LOWER.jpg	7850153	0	1	6104	2	0	next	hit	1505
vp21_03.09.14	753	Response	2	7856195	6042	1
vp21_03.09.14	754	Picture	MorphM4_06_orig.jpg ; MorphM4_00_LOWER.jpg	7856257	0	1	6985	183	0	next	hit	1507
vp21_03.09.14	754	Response	2	7863235	6978	1
vp21_03.09.14	755	Picture	MorphM6_00_orig.jpg ; MorphM6_00_LOWER.jpg	7863242	0	182	9470	183	0	next	incorrect	1509
vp21_03.09.14	755	Response	1	7872595	9353	1
vp21_03.09.14	756	Picture	MorphF5_10_orig.jpg ; MorphF5_00_LOWER.jpg	7872712	0	1	7962	2	0	next	incorrect	1511
vp21_03.09.14	756	Response	1	7880595	7883	1
vp21_03.09.14	757	Picture	MorphM9_10_orig.jpg ; MorphM9_00_LOWER.jpg	7880674	0	1	50956	2	0	next	hit	1513
vp21_03.09.14	757	Response	2	7931555	50881	1
vp21_03.09.14	758	Picture	MorphF2_07_orig.jpg ; MorphF2_10_LOWER.jpg	7931630	0	1	4644	3	0	next	hit	1515
vp21_03.09.14	758	Response	2	7936194	4564	1
vp21_03.09.14	759	Picture	MorphM3_02_orig.jpg ; MorphM3_00_LOWER.jpg	7936274	0	2	7564	3	0	next	incorrect	1517
vp21_03.09.14	759	Response	1	7943714	7440	1
vp21_03.09.14	760	Picture	MorphF6_01_orig.jpg ; MorphF6_00_LOWER.jpg	7943838	0	1	8360	2	0	next	incorrect	1519
vp21_03.09.14	760	Response	1	7952114	8276	1
vp21_03.09.14	761	Picture	MorphF1_10_orig.jpg ; MorphF1_10_LOWER.jpg	7952198	0	1	7524	175	0	next	incorrect	1521
vp21_03.09.14	761	Response	1	7959714	7516	1
vp21_03.09.14	762	Picture	MorphF9_06_orig.jpg ; MorphF9_00_LOWER.jpg	7959722	0	174	8533	175	0	next	incorrect	1523
vp21_03.09.14	762	Response	1	7968114	8392	1
vp21_03.09.14	763	Picture	MorphM10_00_orig.jpg ; MorphM10_10_LOWER.jpg	7968255	0	1	9554	2	0	next	incorrect	1526
vp21_03.09.14	763	Response	1	7968994	739	1
vp21_03.09.14	763	Response	1	7977714	9459	1
vp21_03.09.14	764	Picture	MorphF8_02_orig.jpg ; MorphF8_00_LOWER.jpg	7977809	0	1	9422	2	0	next	incorrect	1528
vp21_03.09.14	764	Response	1	7987154	9345	1
vp21_03.09.14	765	Picture	MorphM10_04_orig.jpg ; MorphM10_00_LOWER.jpg	7987231	0	1	7829	2	0	next	incorrect	1530
vp21_03.09.14	765	Response	1	7994994	7763	1
vp21_03.09.14	766	Picture	MorphF4_10_orig.jpg ; MorphF4_10_LOWER.jpg	7995060	0	1	10218	2	0	next	hit	1532
vp21_03.09.14	766	Response	2	8005154	10094	1
vp21_03.09.14	767	Picture	MorphM4_01_orig.jpg ; MorphM4_00_LOWER.jpg	8005278	0	1	8603	157	0	next	hit	1534
vp21_03.09.14	767	Response	2	8013874	8596	1
vp21_03.09.14	768	Picture	MorphF7_00_orig.jpg ; MorphF7_10_LOWER.jpg	8013881	0	156	14320	324	0	next	incorrect	1536
vp21_03.09.14	768	Response	1	8028194	14313	1
vp21_03.09.14	769	Picture	MorphF5_00_orig.jpg ; MorphF5_00_LOWER.jpg	8028201	0	168	6640	330	0	next	incorrect	1538
vp21_03.09.14	769	Response	1	8034834	6633	1
vp21_03.09.14	770	Picture	MorphF3_06_orig.jpg ; MorphF3_00_LOWER.jpg	8034841	0	162	6796	163	0	next	incorrect	1540
vp21_03.09.14	770	Response	1	8041554	6713	1
vp21_03.09.14	771	Picture	MorphM9_08_orig.jpg ; MorphM9_00_LOWER.jpg	8041637	0	1	14995	2	0	next	hit	1542
vp21_03.09.14	771	Response	2	8056514	14877	1
vp21_03.09.14	772	Picture	MorphM8_08_orig.jpg ; MorphM8_00_LOWER.jpg	8056632	0	1	4778	2	0	next	hit	1544
vp21_03.09.14	772	Response	2	8061314	4682	1
vp21_03.09.14	773	Picture	MorphF3_04_orig.jpg ; MorphF3_10_LOWER.jpg	8061410	0	1	6471	166	0	next	incorrect	1546
vp21_03.09.14	773	Response	1	8067874	6464	1
vp21_03.09.14	774	Picture	MorphM8_01_orig.jpg ; MorphM8_00_LOWER.jpg	8067881	0	165	6533	166	0	next	hit	1548
vp21_03.09.14	774	Response	2	8074354	6473	1
vp21_03.09.14	775	Picture	MorphF9_04_orig.jpg ; MorphF9_10_LOWER.jpg	8074414	0	1	27307	164	0	next	hit	1550
vp21_03.09.14	775	Response	2	8101713	27299	1
vp21_03.09.14	776	Picture	MorphF5_10_orig.jpg ; MorphF5_10_LOWER.jpg	8101721	0	163	17280	164	0	next	hit	1552
vp21_03.09.14	776	Response	2	8118913	17192	1
vp21_03.09.14	777	Picture	MorphF3_08_orig.jpg ; MorphF3_10_LOWER.jpg	8119001	0	1	6080	159	0	next	hit	1554
vp21_03.09.14	777	Response	2	8125073	6072	1
vp21_03.09.14	778	Picture	MorphM10_01_orig.jpg ; MorphM10_10_LOWER.jpg	8125081	0	158	7190	159	0	next	hit	1556
vp21_03.09.14	778	Response	2	8132193	7112	1
vp21_03.09.14	779	Picture	MorphF1_09_orig.jpg ; MorphF1_10_LOWER.jpg	8132271	0	1	15210	185	0	next	hit	1558
vp21_03.09.14	779	Response	2	8147473	15202	1
vp21_03.09.14	780	Picture	MorphF7_00_orig.jpg ; MorphF7_00_LOWER.jpg	8147481	0	184	6950	185	0	next	incorrect	1560
vp21_03.09.14	780	Response	1	8154353	6872	1
vp21_03.09.14	781	Picture	MorphF6_10_orig.jpg ; MorphF6_00_LOWER.jpg	8154431	0	1	9422	2	0	next	hit	1562
vp21_03.09.14	781	Response	2	8163713	9282	1
vp21_03.09.14	782	Picture	MorphM4_07_orig.jpg ; MorphM4_00_LOWER.jpg	8163853	0	1	16322	2	0	next	incorrect	1564
vp21_03.09.14	782	Response	1	8180033	16180	1
vp21_03.09.14	783	Picture	MorphF1_00_orig.jpg ; MorphF1_00_LOWER.jpg	8180175	0	1	12606	2	0	next	incorrect	1566
vp21_03.09.14	783	Response	1	8192673	12498	1
vp21_03.09.14	784	Picture	MorphF2_03_orig.jpg ; MorphF2_10_LOWER.jpg	8192781	0	1	7659	173	0	next	hit	1568
vp21_03.09.14	784	Response	2	8200433	7652	1
vp21_03.09.14	785	Picture	MorphM5_05_orig.jpg ; MorphM5_00_LOWER.jpg	8200440	0	172	10521	173	0	next	incorrect	1570
vp21_03.09.14	785	Response	1	8210833	10393	1
vp21_03.09.14	786	Picture	MorphF4_00_orig.jpg ; MorphF4_00_LOWER.jpg	8210961	0	1	7697	2	0	next	incorrect	1572
vp21_03.09.14	786	Response	1	8218513	7552	1
vp21_03.09.14	787	Picture	MorphF3_06_orig.jpg ; MorphF3_10_LOWER.jpg	8218658	0	1	5838	2	0	next	incorrect	1574
vp21_03.09.14	787	Response	1	8224353	5695	1
vp21_03.09.14	788	Picture	MorphF1_04_orig.jpg ; MorphF1_00_LOWER.jpg	8224496	0	1	5544	165	0	next	incorrect	1576
vp21_03.09.14	788	Response	1	8230033	5537	1
vp21_03.09.14	789	Picture	MorphM9_00_orig.jpg ; MorphM9_10_LOWER.jpg	8230040	0	164	7840	317	0	next	incorrect	1578
vp21_03.09.14	789	Response	1	8237873	7833	1
vp21_03.09.14	790	Picture	MorphF1_03_orig.jpg ; MorphF1_10_LOWER.jpg	8237880	0	153	5840	305	0	next	incorrect	1580
vp21_03.09.14	790	Response	1	8243713	5833	1
vp21_03.09.14	791	Picture	MorphM5_04_orig.jpg ; MorphM5_10_LOWER.jpg	8243720	0	152	7040	297	0	next	incorrect	1582
vp21_03.09.14	791	Response	1	8250753	7033	1
vp21_03.09.14	792	Picture	MorphF1_01_orig.jpg ; MorphF1_10_LOWER.jpg	8250760	0	145	5280	318	0	next	incorrect	1584
vp21_03.09.14	792	Response	1	8256032	5272	1
vp21_03.09.14	793	Picture	MorphF9_05_orig.jpg ; MorphF9_00_LOWER.jpg	8256040	0	173	8399	174	0	next	incorrect	1586
vp21_03.09.14	793	Response	1	8264352	8312	1
vp21_03.09.14	794	Picture	MorphM1_06_orig.jpg ; MorphM1_00_LOWER.jpg	8264439	0	1	19772	2	0	next	incorrect	1588
vp21_03.09.14	794	Response	1	8284112	19673	1
vp21_03.09.14	795	Picture	MorphF10_09_orig.jpg ; MorphF10_10_LOWER.jpg	8284211	0	1	9289	2	0	next	hit	1590
vp21_03.09.14	795	Response	2	8293392	9181	1
vp21_03.09.14	796	Picture	MorphF3_02_orig.jpg ; MorphF3_00_LOWER.jpg	8293500	0	1	8860	165	0	next	incorrect	1592
vp21_03.09.14	796	Response	1	8302352	8852	1
vp21_03.09.14	797	Picture	MorphM5_03_orig.jpg ; MorphM5_00_LOWER.jpg	8302360	0	164	9850	165	0	next	incorrect	1594
vp21_03.09.14	797	Response	1	8312112	9752	1
vp21_03.09.14	798	Picture	MorphF1_08_orig.jpg ; MorphF1_10_LOWER.jpg	8312210	0	1	17649	2	0	next	incorrect	1596
vp21_03.09.14	798	Response	1	8329792	17582	1
vp21_03.09.14	799	Picture	MorphF7_01_orig.jpg ; MorphF7_10_LOWER.jpg	8329859	0	1	9157	2	0	next	incorrect	1598
vp21_03.09.14	799	Response	1	8338912	9053	1
vp21_03.09.14	800	Picture	MorphF5_02_orig.jpg ; MorphF5_10_LOWER.jpg	8339016	0	1	6635	2	0	next	incorrect	1600
vp21_03.09.14	800	Response	1	8345552	6536	1
vp21_03.09.14	801	Picture	MorphM10_07_orig.jpg ; MorphM10_00_LOWER.jpg	8345651	0	1	6868	167	0	next	hit	1602
vp21_03.09.14	801	Response	2	8352512	6861	1
vp21_03.09.14	802	Picture	MorphM1_10_orig.jpg ; MorphM1_10_LOWER.jpg	8352519	0	166	5605	167	0	next	hit	1604
vp21_03.09.14	802	Response	2	8358032	5513	1
vp21_03.09.14	803	Picture	MorphF6_06_orig.jpg ; MorphF6_00_LOWER.jpg	8358124	0	1	4645	2	0	next	hit	1606
vp21_03.09.14	803	Response	2	8362672	4548	1
vp21_03.09.14	804	Picture	MorphF7_04_orig.jpg ; MorphF7_00_LOWER.jpg	8362769	0	1	4910	2	0	next	hit	1608
vp21_03.09.14	804	Response	2	8367552	4783	1
vp21_03.09.14	805	Picture	MorphM1_07_orig.jpg ; MorphM1_00_LOWER.jpg	8367679	0	1	6104	2	0	next	hit	1610
vp21_03.09.14	805	Response	2	8373712	6033	1
vp21_03.09.14	806	Picture	MorphF5_03_orig.jpg ; MorphF5_00_LOWER.jpg	8373783	0	1	8176	186	0	next	incorrect	1612
vp21_03.09.14	806	Response	1	8381952	8169	1
vp21_03.09.14	807	Picture	MorphM7_01_orig.jpg ; MorphM7_10_LOWER.jpg	8381959	0	185	7615	186	0	next	hit	1614
vp21_03.09.14	807	Response	2	8389472	7513	1
vp21_03.09.14	808	Picture	MorphF5_04_orig.jpg ; MorphF5_10_LOWER.jpg	8389574	0	1	6635	2	0	next	incorrect	1616
vp21_03.09.14	808	Response	1	8396112	6538	1
vp21_03.09.14	809	Picture	MorphM6_08_orig.jpg ; MorphM6_10_LOWER.jpg	8396209	0	1	7166	2	0	next	hit	1618
vp21_03.09.14	809	Response	2	8403232	7023	1
vp21_03.09.14	810	Picture	MorphF7_06_orig.jpg ; MorphF7_00_LOWER.jpg	8403375	0	1	5838	2	0	next	hit	1620
vp21_03.09.14	810	Response	2	8409152	5777	1
vp21_03.09.14	811	Picture	MorphM2_02_orig.jpg ; MorphM2_10_LOWER.jpg	8409213	0	1	4512	2	0	next	hit	1622
vp21_03.09.14	811	Response	2	8413632	4419	1
vp21_03.09.14	812	Picture	MorphF4_04_orig.jpg ; MorphF4_10_LOWER.jpg	8413725	0	1	5674	167	0	next	hit	1624
vp21_03.09.14	812	Response	2	8419391	5666	1
vp21_03.09.14	813	Picture	MorphM6_07_orig.jpg ; MorphM6_00_LOWER.jpg	8419399	0	166	4942	167	0	next	hit	1626
vp21_03.09.14	813	Response	2	8424271	4872	1
vp21_03.09.14	814	Picture	MorphM5_10_orig.jpg ; MorphM5_00_LOWER.jpg	8424341	0	1	8625	2	0	next	hit	1628
vp21_03.09.14	814	Response	2	8432831	8490	1
vp21_03.09.14	815	Picture	MorphM7_04_orig.jpg ; MorphM7_10_LOWER.jpg	8432966	0	1	4593	187	0	next	hit	1630
vp21_03.09.14	815	Response	2	8437551	4585	1
vp21_03.09.14	816	Picture	MorphM10_08_orig.jpg ; MorphM10_00_LOWER.jpg	8437559	0	186	6240	368	0	next	hit	1632
vp21_03.09.14	816	Response	2	8443791	6232	1
vp21_03.09.14	817	Picture	MorphF1_05_orig.jpg ; MorphF1_10_LOWER.jpg	8443799	0	182	13186	183	0	next	incorrect	1634
vp21_03.09.14	817	Response	1	8456911	13112	1
vp21_03.09.14	818	Picture	MorphF3_02_orig.jpg ; MorphF3_10_LOWER.jpg	8456985	0	1	8227	2	0	next	incorrect	1636
vp21_03.09.14	818	Response	1	8465151	8166	1
vp21_03.09.14	819	Picture	MorphM9_01_orig.jpg ; MorphM9_10_LOWER.jpg	8465212	0	1	10085	2	0	next	incorrect	1638
vp21_03.09.14	819	Response	1	8475151	9939	1
vp21_03.09.14	820	Picture	MorphM7_05_orig.jpg ; MorphM7_00_LOWER.jpg	8475297	0	1	7033	2	0	next	hit	1640
vp21_03.09.14	820	Response	2	8482190	6893	2
vp21_03.09.14	821	Picture	MorphF10_08_orig.jpg ; MorphF10_10_LOWER.jpg	8482330	0	1	8189	173	0	next	hit	1642
vp21_03.09.14	821	Response	2	8490511	8181	1
vp21_03.09.14	822	Picture	MorphM5_08_orig.jpg ; MorphM5_00_LOWER.jpg	8490519	0	172	10479	349	0	next	incorrect	1644
vp21_03.09.14	822	Response	1	8500991	10472	1
vp21_03.09.14	823	Picture	MorphF2_01_orig.jpg ; MorphF2_10_LOWER.jpg	8500998	0	177	5200	329	0	next	hit	1646
vp21_03.09.14	823	Response	2	8506191	5193	1
vp21_03.09.14	824	Picture	MorphM9_05_orig.jpg ; MorphM9_10_LOWER.jpg	8506198	0	152	5440	305	0	next	hit	1648
vp21_03.09.14	824	Response	2	8511631	5433	1
vp21_03.09.14	825	Picture	MorphM5_03_orig.jpg ; MorphM5_10_LOWER.jpg	8511638	0	153	8246	154	0	next	incorrect	1650
vp21_03.09.14	825	Response	1	8519791	8153	1
vp21_03.09.14	826	Picture	MorphM8_03_orig.jpg ; MorphM8_00_LOWER.jpg	8519884	0	1	4875	170	0	next	hit	1652
vp21_03.09.14	826	Response	2	8524751	4867	1
vp21_03.09.14	827	Picture	MorphM5_01_orig.jpg ; MorphM5_10_LOWER.jpg	8524759	0	169	4239	345	0	next	hit	1654
vp21_03.09.14	827	Response	2	8528991	4232	1
vp21_03.09.14	828	Picture	MorphM7_01_orig.jpg ; MorphM7_00_LOWER.jpg	8528998	0	176	15966	177	0	next	hit	1656
vp21_03.09.14	828	Response	2	8544831	15833	1
vp21_03.09.14	829	Picture	MorphM10_10_orig.jpg ; MorphM10_00_LOWER.jpg	8544964	0	1	8095	2	0	next	hit	1658
vp21_03.09.14	829	Response	2	8552911	7947	1
vp21_03.09.14	830	Picture	MorphM7_07_orig.jpg ; MorphM7_10_LOWER.jpg	8553059	0	1	4499	147	0	next	hit	1660
vp21_03.09.14	830	Response	2	8557551	4492	1
vp21_03.09.14	831	Picture	MorphM1_05_orig.jpg ; MorphM1_00_LOWER.jpg	8557558	0	146	7842	147	0	next	incorrect	1662
vp21_03.09.14	831	Response	1	8565311	7753	1
vp21_03.09.14	832	Picture	MorphM6_02_orig.jpg ; MorphM6_00_LOWER.jpg	8565400	0	1	5678	163	0	next	hit	1664
vp21_03.09.14	832	Response	2	8571071	5671	1
vp21_03.09.14	833	Picture	MorphM8_07_orig.jpg ; MorphM8_00_LOWER.jpg	8571078	0	162	12236	163	0	next	hit	1666
vp21_03.09.14	833	Response	2	8583230	12152	1
vp21_03.09.14	834	Picture	MorphF8_03_orig.jpg ; MorphF8_10_LOWER.jpg	8583314	0	1	5441	2	0	next	hit	1668
vp21_03.09.14	834	Response	2	8588670	5356	1
vp21_03.09.14	835	Picture	MorphM3_04_orig.jpg ; MorphM3_00_LOWER.jpg	8588755	0	1	14729	3	0	next	incorrect	1670
vp21_03.09.14	835	Response	1	8603391	14636	1
vp21_03.09.14	836	Picture	MorphF9_02_orig.jpg ; MorphF9_00_LOWER.jpg	8603484	0	2	8074	157	0	next	incorrect	1672
vp21_03.09.14	836	Response	1	8611550	8066	1
vp21_03.09.14	837	Picture	MorphF8_06_orig.jpg ; MorphF8_10_LOWER.jpg	8611558	0	155	5841	308	0	next	incorrect	1674
vp21_03.09.14	837	Response	1	8617390	5832	1
vp21_03.09.14	838	Picture	MorphM9_00_orig.jpg ; MorphM9_00_LOWER.jpg	8617399	0	153	6123	154	0	next	incorrect	1676
vp21_03.09.14	838	Response	1	8623390	5991	1
vp21_03.09.14	839	Picture	MorphM4_09_orig.jpg ; MorphM4_10_LOWER.jpg	8623522	0	1	12739	2	0	next	hit	1678
vp21_03.09.14	839	Response	2	8636190	12668	1
vp21_03.09.14	840	Picture	MorphM10_03_orig.jpg ; MorphM10_10_LOWER.jpg	8636261	0	1	8095	2	0	next	hit	1680
vp21_03.09.14	840	Response	2	8644270	8009	1
vp21_03.09.14	841	Picture	MorphM2_00_orig.jpg ; MorphM2_00_LOWER.jpg	8644356	0	1	10218	2	0	next	incorrect	1682
vp21_03.09.14	841	Response	1	8654510	10154	1
vp21_03.09.14	842	Picture	MorphM4_02_orig.jpg ; MorphM4_00_LOWER.jpg	8654574	0	1	10483	2	0	next	incorrect	1684
vp21_03.09.14	842	Response	1	8664990	10416	1
vp21_03.09.14	843	Picture	MorphM1_00_orig.jpg ; MorphM1_00_LOWER.jpg	8665057	0	1	7540	158	0	next	incorrect	1686
vp21_03.09.14	843	Response	1	8672590	7533	1
vp21_03.09.14	844	Picture	MorphF8_00_orig.jpg ; MorphF8_00_LOWER.jpg	8672597	0	157	6240	311	0	next	incorrect	1688
vp21_03.09.14	844	Response	1	8678830	6233	1
vp21_03.09.14	845	Picture	MorphM1_05_orig.jpg ; MorphM1_10_LOWER.jpg	8678837	0	154	5726	156	0	next	incorrect	1690
vp21_03.09.14	845	Response	1	8684430	5593	1
vp21_03.09.14	846	Picture	MorphF6_07_orig.jpg ; MorphF6_10_LOWER.jpg	8684563	0	2	9555	3	0	next	incorrect	1692
vp21_03.09.14	846	Response	1	8694030	9467	1
vp21_03.09.14	847	Picture	MorphF10_01_orig.jpg ; MorphF10_00_LOWER.jpg	8694118	0	1	8227	2	0	next	incorrect	1694
vp21_03.09.14	847	Response	1	8702270	8152	1
vp21_03.09.14	848	Picture	MorphF1_07_orig.jpg ; MorphF1_10_LOWER.jpg	8702345	0	1	7532	167	0	next	incorrect	1696
vp21_03.09.14	848	Response	1	8709870	7525	1
vp21_03.09.14	849	Picture	MorphF9_09_orig.jpg ; MorphF9_00_LOWER.jpg	8709877	0	166	15292	167	0	next	hit	1698
vp21_03.09.14	849	Response	2	8725070	15193	1
vp21_03.09.14	850	Picture	MorphF4_00_orig.jpg ; MorphF4_10_LOWER.jpg	8725169	0	1	9264	160	0	next	incorrect	1700
vp21_03.09.14	850	Response	1	8734430	9261	1
vp21_03.09.14	851	Picture	MorphF8_07_orig.jpg ; MorphF8_00_LOWER.jpg	8734433	0	159	19134	160	0	next	hit	1702
vp21_03.09.14	851	Response	2	8753469	19036	1
vp21_03.09.14	852	Picture	MorphM2_06_orig.jpg ; MorphM2_00_LOWER.jpg	8753567	0	1	4777	2	0	next	hit	1704
vp21_03.09.14	852	Response	2	8758269	4702	1
vp21_03.09.14	853	Picture	MorphF6_09_orig.jpg ; MorphF6_00_LOWER.jpg	8758344	0	1	5133	177	0	next	hit	1706
vp21_03.09.14	853	Response	2	8763469	5125	1
vp21_03.09.14	854	Picture	MorphF5_01_orig.jpg ; MorphF5_10_LOWER.jpg	8763477	0	176	6799	321	0	next	incorrect	1708
vp21_03.09.14	854	Response	1	8770269	6792	1
vp21_03.09.14	855	Picture	MorphF7_02_orig.jpg ; MorphF7_10_LOWER.jpg	8770276	0	145	9831	146	0	next	incorrect	1710
vp21_03.09.14	855	Response	1	8780029	9753	1
vp21_03.09.14	856	Picture	MorphM8_02_orig.jpg ; MorphM8_10_LOWER.jpg	8780107	0	1	5290	152	0	next	hit	1712
vp21_03.09.14	856	Response	2	8785389	5282	1
vp21_03.09.14	857	Picture	MorphM6_10_orig.jpg ; MorphM6_00_LOWER.jpg	8785397	0	151	5680	328	0	next	hit	1714
vp21_03.09.14	857	Response	2	8791069	5672	1
vp21_03.09.14	858	Picture	MorphF8_10_orig.jpg ; MorphF8_00_LOWER.jpg	8791077	0	177	5086	178	0	next	hit	1716
vp21_03.09.14	858	Response	2	8796029	4952	1
vp21_03.09.14	859	Picture	MorphF9_09_orig.jpg ; MorphF9_10_LOWER.jpg	8796163	0	1	4593	186	0	next	hit	1718
vp21_03.09.14	859	Response	2	8800749	4586	1
vp21_03.09.14	860	Picture	MorphF1_04_orig.jpg ; MorphF1_10_LOWER.jpg	8800756	0	185	8014	186	0	next	incorrect	1720
vp21_03.09.14	860	Response	1	8808669	7913	1
vp21_03.09.14	861	Picture	MorphM7_07_orig.jpg ; MorphM7_00_LOWER.jpg	8808770	0	1	7696	2	0	next	hit	1722
vp21_03.09.14	861	Response	2	8816349	7579	1
vp21_03.09.14	862	Picture	MorphM1_03_orig.jpg ; MorphM1_00_LOWER.jpg	8816466	0	1	7810	154	0	next	incorrect	1724
vp21_03.09.14	862	Response	1	8824269	7803	1
vp21_03.09.14	863	Picture	MorphF5_05_orig.jpg ; MorphF5_00_LOWER.jpg	8824276	0	153	7583	154	0	next	incorrect	1726
vp21_03.09.14	863	Response	1	8831709	7433	1
vp21_03.09.14	864	Picture	MorphF4_01_orig.jpg ; MorphF4_00_LOWER.jpg	8831859	0	1	7166	2	0	next	incorrect	1728
vp21_03.09.14	864	Response	1	8838909	7050	1
vp21_03.09.14	865	Picture	MorphM6_01_orig.jpg ; MorphM6_00_LOWER.jpg	8839025	0	1	4777	2	0	next	incorrect	1730
vp21_03.09.14	865	Response	1	8843709	4684	1
vp21_03.09.14	866	Picture	MorphF7_09_orig.jpg ; MorphF7_10_LOWER.jpg	8843802	0	1	8228	2	0	next	hit	1732
vp21_03.09.14	866	Response	2	8851949	8147	1
vp21_03.09.14	867	Picture	MorphM10_04_orig.jpg ; MorphM10_10_LOWER.jpg	8852030	0	1	11014	2	0	next	hit	1734
vp21_03.09.14	867	Response	2	8862909	10879	1
vp21_03.09.14	868	Picture	MorphM1_03_orig.jpg ; MorphM1_10_LOWER.jpg	8863044	0	1	6502	2	0	next	hit	1736
vp21_03.09.14	868	Response	2	8869469	6425	1
vp21_03.09.14	869	Picture	MorphM4_09_orig.jpg ; MorphM4_00_LOWER.jpg	8869546	0	1	3530	55	0	next	hit	1738
vp21_03.09.14	869	Response	2	8873069	3523	1
vp21_03.09.14	870	Picture	MorphM6_02_orig.jpg ; MorphM6_10_LOWER.jpg	8873076	0	54	9607	55	0	next	incorrect	1740
vp21_03.09.14	870	Response	1	8882589	9513	1
vp21_03.09.14	871	Picture	MorphM2_08_orig.jpg ; MorphM2_00_LOWER.jpg	8882683	0	1	7696	3	0	next	hit	1742
vp21_03.09.14	871	Response	2	8890269	7586	1
vp21_03.09.14	872	Picture	MorphF2_05_orig.jpg ; MorphF2_00_LOWER.jpg	8890379	0	2	5043	3	0	next	hit	1744
vp21_03.09.14	872	Response	2	8895309	4930	1
vp21_03.09.14	873	Picture	MorphF10_02_orig.jpg ; MorphF10_00_LOWER.jpg	8895422	0	1	11412	2	0	next	incorrect	1746
vp21_03.09.14	873	Response	1	8906748	11326	1
vp21_03.09.14	874	Picture	MorphM4_03_orig.jpg ; MorphM4_00_LOWER.jpg	8906834	0	1	5043	2	0	next	hit	1748
vp21_03.09.14	874	Response	2	8911788	4954	1
vp21_03.09.14	875	Picture	MorphM10_00_orig.jpg ; MorphM10_00_LOWER.jpg	8911877	0	1	7275	158	0	next	incorrect	1750
vp21_03.09.14	875	Response	1	8919148	7271	1
vp21_03.09.14	876	Picture	MorphM9_01_orig.jpg ; MorphM9_00_LOWER.jpg	8919152	0	157	9924	342	0	next	incorrect	1752
vp21_03.09.14	876	Response	1	8929068	9916	1
vp21_03.09.14	877	Picture	MorphM2_08_orig.jpg ; MorphM2_10_LOWER.jpg	8929076	0	185	7200	336	0	next	hit	1754
vp21_03.09.14	877	Response	2	8936268	7192	1
vp21_03.09.14	878	Picture	MorphF3_04_orig.jpg ; MorphF3_00_LOWER.jpg	8936276	0	151	7581	152	0	next	incorrect	1756
vp21_03.09.14	878	Response	1	8943708	7432	1
vp21_03.09.14	879	Picture	MorphF5_06_orig.jpg ; MorphF5_00_LOWER.jpg	8943857	0	1	8579	181	0	next	incorrect	1758
vp21_03.09.14	879	Response	1	8952428	8571	1
vp21_03.09.14	880	Picture	MorphF10_04_orig.jpg ; MorphF10_00_LOWER.jpg	8952436	0	180	11193	181	0	next	hit	1760
vp21_03.09.14	880	Response	2	8963548	11112	1
vp21_03.09.14	881	Picture	MorphF6_03_orig.jpg ; MorphF6_10_LOWER.jpg	8963629	0	1	5926	180	0	next	hit	1762
vp21_03.09.14	881	Response	2	8969548	5919	1
vp21_03.09.14	882	Picture	MorphF4_01_orig.jpg ; MorphF4_10_LOWER.jpg	8969555	0	179	7200	324	0	next	hit	1764
vp21_03.09.14	882	Response	2	8976748	7193	1
vp21_03.09.14	883	Picture	pause1	8976755	0	145	300044	146	0	next	other	0
vp21_03.09.14	883	Response	2	9003308	26553	1
vp21_03.09.14	884	Response	3	9308276	31477	1
vp21_03.09.14	885	Picture	MorphF1_01_orig.jpg ; MorphF1_10_UPPER.jpg	9308381	0	1	32113	2	0	next	hit	1769
vp21_03.09.14	885	Response	2	9340346	31965	1
vp21_03.09.14	886	Picture	MorphF4_05_orig.jpg ; MorphF4_10_UPPER.jpg	9340494	0	1	3981	2	0	next	hit	1771
vp21_03.09.14	886	Response	2	9344346	3852	1
vp21_03.09.14	887	Picture	MorphM3_08_orig.jpg ; MorphM3_10_UPPER.jpg	9344475	0	1	1954	171	0	next	hit	1773
vp21_03.09.14	887	Response	2	9346426	1951	1
vp21_03.09.14	888	Picture	MorphF8_07_orig.jpg ; MorphF8_10_UPPER.jpg	9346429	0	170	4548	171	0	next	hit	1775
vp21_03.09.14	888	Response	2	9350906	4477	1
vp21_03.09.14	889	Picture	MorphM7_02_orig.jpg ; MorphM7_10_UPPER.jpg	9350977	0	1	1858	2	0	next	hit	1777
vp21_03.09.14	889	Response	2	9352746	1769	1
vp21_03.09.14	890	Picture	MorphF10_07_orig.jpg ; MorphF10_10_UPPER.jpg	9352835	0	1	2256	2	0	next	hit	1779
vp21_03.09.14	890	Response	2	9354986	2151	1
vp21_03.09.14	891	Picture	MorphM8_04_orig.jpg ; MorphM8_10_UPPER.jpg	9355091	0	1	1990	3	0	next	hit	1781
vp21_03.09.14	891	Response	2	9356986	1895	1
vp21_03.09.14	892	Picture	MorphF1_08_orig.jpg ; MorphF1_10_UPPER.jpg	9357081	0	2	2522	3	0	next	hit	1783
vp21_03.09.14	892	Response	2	9359466	2385	1
vp21_03.09.14	893	Picture	MorphM8_09_orig.jpg ; MorphM8_00_UPPER.jpg	9359603	0	1	2654	2	0	next	hit	1785
vp21_03.09.14	893	Response	2	9362186	2583	1
vp21_03.09.14	894	Picture	MorphM10_03_orig.jpg ; MorphM10_10_UPPER.jpg	9362257	0	1	1695	165	0	next	hit	1787
vp21_03.09.14	894	Response	2	9363946	1689	1
vp21_03.09.14	895	Picture	MorphF1_06_orig.jpg ; MorphF1_10_UPPER.jpg	9363952	0	164	2241	342	0	next	hit	1789
vp21_03.09.14	895	Response	2	9366186	2234	1
vp21_03.09.14	896	Picture	MorphF3_08_orig.jpg ; MorphF3_00_UPPER.jpg	9366193	0	178	2168	179	0	next	hit	1791
vp21_03.09.14	896	Response	2	9368266	2073	1
vp21_03.09.14	897	Picture	MorphF4_08_orig.jpg ; MorphF4_10_UPPER.jpg	9368361	0	1	7512	186	0	next	hit	1793
vp21_03.09.14	897	Response	2	9375866	7505	1
vp21_03.09.14	898	Picture	MorphF6_04_orig.jpg ; MorphF6_00_UPPER.jpg	9375873	0	185	4563	187	0	next	hit	1795
vp21_03.09.14	898	Response	2	9380346	4473	1
vp21_03.09.14	899	Picture	MorphM8_06_orig.jpg ; MorphM8_00_UPPER.jpg	9380436	0	2	2637	153	0	next	hit	1797
vp21_03.09.14	899	Response	2	9383065	2629	1
vp21_03.09.14	900	Picture	MorphM6_04_orig.jpg ; MorphM6_00_UPPER.jpg	9383073	0	151	2141	152	0	next	hit	1799
vp21_03.09.14	900	Response	2	9385145	2072	1
vp21_03.09.14	901	Picture	MorphM9_02_orig.jpg ; MorphM9_00_UPPER.jpg	9385214	0	1	2739	182	0	next	hit	1801
vp21_03.09.14	901	Response	2	9387945	2731	1
vp21_03.09.14	902	Picture	MorphF6_07_orig.jpg ; MorphF6_10_UPPER.jpg	9387953	0	181	2038	182	0	next	hit	1803
vp21_03.09.14	902	Response	2	9389865	1912	1
vp21_03.09.14	903	Picture	MorphM8_02_orig.jpg ; MorphM8_10_UPPER.jpg	9389991	0	1	1858	2	0	next	hit	1805
vp21_03.09.14	903	Response	2	9391706	1715	1
vp21_03.09.14	904	Picture	MorphF5_05_orig.jpg ; MorphF5_10_UPPER.jpg	9391849	0	1	1704	155	0	next	hit	1807
vp21_03.09.14	904	Response	2	9393545	1696	1
vp21_03.09.14	905	Picture	MorphM4_05_orig.jpg ; MorphM4_00_UPPER.jpg	9393553	0	154	1840	326	0	next	hit	1809
vp21_03.09.14	905	Response	2	9395385	1832	1
vp21_03.09.14	906	Picture	MorphM1_07_orig.jpg ; MorphM1_00_UPPER.jpg	9395393	0	172	6143	173	0	next	incorrect	1811
vp21_03.09.14	906	Response	1	9401465	6072	1
vp21_03.09.14	907	Picture	MorphF4_06_orig.jpg ; MorphF4_10_UPPER.jpg	9401536	0	1	5042	2	0	next	hit	1813
vp21_03.09.14	907	Response	2	9406505	4969	1
vp21_03.09.14	908	Picture	MorphF2_03_orig.jpg ; MorphF2_10_UPPER.jpg	9406578	0	1	6635	2	0	next	hit	1815
vp21_03.09.14	908	Response	2	9413145	6567	1
vp21_03.09.14	909	Picture	MorphM4_01_orig.jpg ; MorphM4_10_UPPER.jpg	9413213	0	1	6104	2	0	next	hit	1817
vp21_03.09.14	909	Response	2	9419225	6012	1
vp21_03.09.14	910	Picture	MorphF8_00_orig.jpg ; MorphF8_00_UPPER.jpg	9419317	0	1	5675	166	0	next	incorrect	1819
vp21_03.09.14	910	Response	1	9424985	5668	1
vp21_03.09.14	911	Picture	MorphM1_03_orig.jpg ; MorphM1_00_UPPER.jpg	9424992	0	165	5440	331	0	next	incorrect	1821
vp21_03.09.14	911	Response	1	9430425	5433	1
vp21_03.09.14	912	Picture	MorphM3_00_orig.jpg ; MorphM3_00_UPPER.jpg	9430432	0	166	7065	167	0	next	incorrect	1823
vp21_03.09.14	912	Response	1	9437385	6953	1
vp21_03.09.14	913	Picture	MorphM10_09_orig.jpg ; MorphM10_10_UPPER.jpg	9437497	0	1	6052	187	0	next	hit	1825
vp21_03.09.14	913	Response	2	9443545	6048	1
vp21_03.09.14	914	Picture	MorphM9_03_orig.jpg ; MorphM9_00_UPPER.jpg	9443549	0	186	10483	372	0	next	incorrect	1827
vp21_03.09.14	914	Response	1	9454025	10476	1
vp21_03.09.14	915	Picture	MorphF7_09_orig.jpg ; MorphF7_10_UPPER.jpg	9454032	0	186	5840	371	0	next	hit	1829
vp21_03.09.14	915	Response	2	9459865	5833	1
vp21_03.09.14	916	Picture	MorphM7_10_orig.jpg ; MorphM7_00_UPPER.jpg	9459872	0	185	2174	186	0	next	hit	1831
vp21_03.09.14	916	Response	2	9461945	2073	1
vp21_03.09.14	917	Picture	MorphM6_10_orig.jpg ; MorphM6_10_UPPER.jpg	9462046	0	1	5666	175	0	next	hit	1833
vp21_03.09.14	917	Response	2	9467704	5658	2
vp21_03.09.14	918	Picture	MorphM9_00_orig.jpg ; MorphM9_10_UPPER.jpg	9467712	0	174	4396	331	0	next	hit	1835
vp21_03.09.14	918	Response	2	9472105	4393	1
vp21_03.09.14	919	Picture	MorphF9_09_orig.jpg ; MorphF9_00_UPPER.jpg	9472108	0	157	4137	158	0	next	hit	1837
vp21_03.09.14	919	Response	2	9476105	3997	1
vp21_03.09.14	920	Picture	MorphM10_01_orig.jpg ; MorphM10_10_UPPER.jpg	9476245	0	1	4645	2	0	next	hit	1839
vp21_03.09.14	920	Response	2	9480825	4580	1
vp21_03.09.14	921	Picture	MorphM1_10_orig.jpg ; MorphM1_00_UPPER.jpg	9480890	0	1	5706	2	0	next	incorrect	1841
vp21_03.09.14	921	Response	1	9486505	5615	1
vp21_03.09.14	922	Picture	MorphM2_08_orig.jpg ; MorphM2_10_UPPER.jpg	9486596	0	1	5175	2	0	next	hit	1843
vp21_03.09.14	922	Response	2	9491625	5029	1
vp21_03.09.14	923	Picture	MorphF1_09_orig.jpg ; MorphF1_00_UPPER.jpg	9491771	0	1	5839	2	0	next	incorrect	1845
vp21_03.09.14	923	Response	1	9497545	5774	1
vp21_03.09.14	924	Picture	MorphF4_03_orig.jpg ; MorphF4_00_UPPER.jpg	9497610	0	1	7033	2	0	next	incorrect	1847
vp21_03.09.14	924	Response	1	9504505	6895	1
vp21_03.09.14	925	Picture	MorphF7_03_orig.jpg ; MorphF7_00_UPPER.jpg	9504643	0	1	5549	159	0	next	incorrect	1849
vp21_03.09.14	925	Response	1	9510185	5542	1
vp21_03.09.14	926	Picture	MorphM7_06_orig.jpg ; MorphM7_10_UPPER.jpg	9510192	0	158	5067	159	0	next	hit	1851
vp21_03.09.14	926	Response	2	9515145	4953	1
vp21_03.09.14	927	Picture	MorphF7_07_orig.jpg ; MorphF7_10_UPPER.jpg	9515259	0	1	5175	2	0	next	hit	1853
vp21_03.09.14	927	Response	2	9520345	5086	1
vp21_03.09.14	928	Picture	MorphM1_04_orig.jpg ; MorphM1_10_UPPER.jpg	9520434	0	1	5042	2	0	next	hit	1855
vp21_03.09.14	928	Response	2	9525385	4951	1
vp21_03.09.14	929	Picture	MorphM9_06_orig.jpg ; MorphM9_00_UPPER.jpg	9525476	0	1	2876	179	0	next	hit	1857
vp21_03.09.14	929	Response	2	9528345	2869	1
vp21_03.09.14	930	Picture	MorphM6_03_orig.jpg ; MorphM6_00_UPPER.jpg	9528352	0	178	6811	179	0	next	incorrect	1859
vp21_03.09.14	930	Response	1	9535065	6713	1
vp21_03.09.14	931	Picture	MorphF3_00_orig.jpg ; MorphF3_10_UPPER.jpg	9535163	0	1	7166	2	0	next	incorrect	1861
vp21_03.09.14	931	Response	1	9542265	7102	1
vp21_03.09.14	932	Picture	MorphF6_10_orig.jpg ; MorphF6_00_UPPER.jpg	9542329	0	1	4777	2	0	next	hit	1863
vp21_03.09.14	932	Response	2	9546985	4656	1
vp21_03.09.14	933	Picture	MorphM3_10_orig.jpg ; MorphM3_10_UPPER.jpg	9547106	0	1	19242	2	0	next	hit	1865
vp21_03.09.14	933	Response	2	9566264	19158	1
vp21_03.09.14	934	Picture	MorphF4_09_orig.jpg ; MorphF4_10_UPPER.jpg	9566348	0	1	34324	179	0	next	hit	1867
vp21_03.09.14	934	Response	2	9600664	34316	1
vp21_03.09.14	935	Picture	MorphF10_03_orig.jpg ; MorphF10_00_UPPER.jpg	9600672	0	178	7199	323	0	next	hit	1869
vp21_03.09.14	935	Response	2	9607864	7192	1
vp21_03.09.14	936	Picture	MorphF1_04_orig.jpg ; MorphF1_10_UPPER.jpg	9607871	0	145	6248	146	0	next	hit	1871
vp21_03.09.14	936	Response	2	9614024	6153	1
vp21_03.09.14	937	Picture	MorphM1_08_orig.jpg ; MorphM1_00_UPPER.jpg	9614119	0	1	15912	147	0	next	hit	1873
vp21_03.09.14	937	Response	2	9630024	15905	1
vp21_03.09.14	938	Picture	MorphM8_08_orig.jpg ; MorphM8_00_UPPER.jpg	9630031	0	146	5585	148	0	next	hit	1875
vp21_03.09.14	938	Response	2	9635544	5513	1
vp21_03.09.14	939	Picture	MorphM7_02_orig.jpg ; MorphM7_00_UPPER.jpg	9635616	0	2	6503	3	0	next	hit	1877
vp21_03.09.14	939	Response	2	9642024	6408	1
vp21_03.09.14	940	Picture	MorphM2_04_orig.jpg ; MorphM2_00_UPPER.jpg	9642119	0	1	2123	2	0	next	hit	1879
vp21_03.09.14	940	Response	2	9644104	1985	1
vp21_03.09.14	941	Picture	MorphF8_08_orig.jpg ; MorphF8_10_UPPER.jpg	9644242	0	1	2256	2	0	next	hit	1881
vp21_03.09.14	941	Response	2	9646424	2182	1
vp21_03.09.14	942	Picture	MorphF2_08_orig.jpg ; MorphF2_10_UPPER.jpg	9646498	0	1	2388	2	0	next	hit	1883
vp21_03.09.14	942	Response	2	9648824	2326	1
vp21_03.09.14	943	Picture	MorphM3_10_orig.jpg ; MorphM3_00_UPPER.jpg	9648886	0	1	2389	2	0	next	hit	1885
vp21_03.09.14	943	Response	2	9651144	2258	1
vp21_03.09.14	944	Picture	MorphF1_02_orig.jpg ; MorphF1_10_UPPER.jpg	9651275	0	1	2389	2	0	next	hit	1887
vp21_03.09.14	944	Response	2	9653544	2269	1
vp21_03.09.14	945	Picture	MorphM1_08_orig.jpg ; MorphM1_10_UPPER.jpg	9653664	0	1	2255	2	0	next	hit	1889
vp21_03.09.14	945	Response	2	9655784	2120	1
vp21_03.09.14	946	Picture	MorphF2_07_orig.jpg ; MorphF2_10_UPPER.jpg	9655919	0	1	2124	2	0	next	hit	1891
vp21_03.09.14	946	Response	2	9657944	2025	1
vp21_03.09.14	947	Picture	MorphM9_10_orig.jpg ; MorphM9_00_UPPER.jpg	9658043	0	1	2255	3	0	next	hit	1893
vp21_03.09.14	947	Response	2	9660184	2141	1
vp21_03.09.14	948	Picture	MorphF8_03_orig.jpg ; MorphF8_10_UPPER.jpg	9660298	0	2	2389	3	0	next	hit	1895
vp21_03.09.14	948	Response	2	9662584	2286	1
vp21_03.09.14	949	Picture	MorphM8_09_orig.jpg ; MorphM8_10_UPPER.jpg	9662687	0	1	2123	2	0	next	hit	1897
vp21_03.09.14	949	Response	2	9664744	2057	1
vp21_03.09.14	950	Picture	MorphM9_04_orig.jpg ; MorphM9_00_UPPER.jpg	9664810	0	1	2256	2	0	next	hit	1899
vp21_03.09.14	950	Response	2	9666984	2174	1
vp21_03.09.14	951	Picture	MorphF8_10_orig.jpg ; MorphF8_10_UPPER.jpg	9667066	0	1	2521	2	0	next	hit	1901
vp21_03.09.14	951	Response	2	9669464	2398	1
vp21_03.09.14	952	Picture	MorphM1_09_orig.jpg ; MorphM1_10_UPPER.jpg	9669587	0	1	2204	187	0	next	hit	1903
vp21_03.09.14	952	Response	2	9671784	2197	1
vp21_03.09.14	953	Picture	MorphM7_03_orig.jpg ; MorphM7_10_UPPER.jpg	9671791	0	186	2308	187	0	next	hit	1905
vp21_03.09.14	953	Response	2	9674024	2233	1
vp21_03.09.14	954	Picture	MorphM6_02_orig.jpg ; MorphM6_00_UPPER.jpg	9674099	0	1	2123	2	0	next	hit	1907
vp21_03.09.14	954	Response	2	9676104	2005	1
vp21_03.09.14	955	Picture	MorphM5_08_orig.jpg ; MorphM5_00_UPPER.jpg	9676222	0	1	2256	2	0	next	hit	1909
vp21_03.09.14	955	Response	2	9678344	2122	1
vp21_03.09.14	956	Picture	MorphF1_07_orig.jpg ; MorphF1_10_UPPER.jpg	9678478	0	1	3052	2	0	next	incorrect	1911
vp21_03.09.14	956	Response	1	9681464	2986	1
vp21_03.09.14	957	Picture	MorphF7_05_orig.jpg ; MorphF7_00_UPPER.jpg	9681530	0	1	2123	3	0	next	incorrect	1913
vp21_03.09.14	957	Response	1	9683544	2014	1
vp21_03.09.14	958	Picture	MorphM4_04_orig.jpg ; MorphM4_10_UPPER.jpg	9683653	0	2	2389	3	0	next	incorrect	1915
vp21_03.09.14	958	Response	1	9685944	2291	1
vp21_03.09.14	959	Picture	MorphM8_05_orig.jpg ; MorphM8_00_UPPER.jpg	9686042	0	1	2123	2	0	next	incorrect	1917
vp21_03.09.14	959	Response	1	9688024	1982	1
vp21_03.09.14	960	Picture	MorphM2_01_orig.jpg ; MorphM2_10_UPPER.jpg	9688165	0	1	1706	154	0	next	incorrect	1919
vp21_03.09.14	960	Response	1	9689864	1699	1
vp21_03.09.14	961	Picture	MorphM5_05_orig.jpg ; MorphM5_00_UPPER.jpg	9689871	0	153	2010	154	0	next	incorrect	1921
vp21_03.09.14	961	Response	1	9691784	1913	1
vp21_03.09.14	962	Picture	MorphF10_10_orig.jpg ; MorphF10_00_UPPER.jpg	9691881	0	1	1725	2	0	next	incorrect	1923
vp21_03.09.14	962	Response	1	9693464	1583	1
vp21_03.09.14	963	Picture	MorphM2_00_orig.jpg ; MorphM2_00_UPPER.jpg	9693606	0	1	1705	155	0	next	incorrect	1925
vp21_03.09.14	963	Response	1	9695304	1698	1
vp21_03.09.14	964	Picture	MorphF8_03_orig.jpg ; MorphF8_00_UPPER.jpg	9695311	0	154	2409	155	0	next	incorrect	1927
vp21_03.09.14	964	Response	1	9697624	2313	1
vp21_03.09.14	965	Picture	MorphF6_07_orig.jpg ; MorphF6_00_UPPER.jpg	9697720	0	1	1725	2	0	next	incorrect	1929
vp21_03.09.14	965	Response	1	9699304	1584	1
vp21_03.09.14	966	Picture	MorphM7_07_orig.jpg ; MorphM7_10_UPPER.jpg	9699445	0	1	1990	2	0	next	incorrect	1931
vp21_03.09.14	966	Response	1	9701304	1859	1
vp21_03.09.14	967	Picture	MorphM3_02_orig.jpg ; MorphM3_10_UPPER.jpg	9701435	0	1	1858	2	0	next	incorrect	1933
vp21_03.09.14	967	Response	1	9703224	1789	1
vp21_03.09.14	968	Picture	MorphM10_02_orig.jpg ; MorphM10_00_UPPER.jpg	9703293	0	1	2123	2	0	next	incorrect	1935
vp21_03.09.14	968	Response	1	9705304	2011	1
vp21_03.09.14	969	Picture	MorphF7_06_orig.jpg ; MorphF7_00_UPPER.jpg	9705416	0	1	3419	166	0	next	incorrect	1937
vp21_03.09.14	969	Response	1	9708824	3408	1
vp21_03.09.14	970	Picture	MorphF1_10_orig.jpg ; MorphF1_00_UPPER.jpg	9708835	0	165	3036	346	0	next	incorrect	1939
vp21_03.09.14	970	Response	1	9711864	3029	1
vp21_03.09.14	971	Picture	MorphM2_09_orig.jpg ; MorphM2_00_UPPER.jpg	9711871	0	181	2569	182	0	next	incorrect	1941
vp21_03.09.14	971	Response	1	9714343	2472	1
vp21_03.09.14	972	Picture	MorphM3_01_orig.jpg ; MorphM3_00_UPPER.jpg	9714440	0	1	2631	157	0	next	hit	1943
vp21_03.09.14	972	Response	2	9717063	2623	1
vp21_03.09.14	973	Picture	MorphF3_05_orig.jpg ; MorphF3_10_UPPER.jpg	9717071	0	156	4269	157	0	next	hit	1945
vp21_03.09.14	973	Response	2	9721223	4152	1
vp21_03.09.14	974	Picture	MorphF4_05_orig.jpg ; MorphF4_00_UPPER.jpg	9721340	0	1	5043	2	0	next	incorrect	1947
vp21_03.09.14	974	Response	1	9726263	4923	1
vp21_03.09.14	975	Picture	MorphM3_03_orig.jpg ; MorphM3_00_UPPER.jpg	9726383	0	1	4644	2	0	next	hit	1949
vp21_03.09.14	975	Response	2	9730903	4520	1
vp21_03.09.14	976	Picture	MorphF10_10_orig.jpg ; MorphF10_10_UPPER.jpg	9731027	0	1	4114	2	0	next	incorrect	1951
vp21_03.09.14	976	Response	1	9735063	4036	1
vp21_03.09.14	977	Picture	MorphM1_06_orig.jpg ; MorphM1_00_UPPER.jpg	9735141	0	1	15393	2	0	next	incorrect	1953
vp21_03.09.14	977	Response	1	9750423	15282	1
vp21_03.09.14	978	Picture	MorphM7_08_orig.jpg ; MorphM7_10_UPPER.jpg	9750534	0	1	3715	2	0	next	incorrect	1955
vp21_03.09.14	978	Response	1	9754183	3649	1
vp21_03.09.14	979	Picture	MorphM9_02_orig.jpg ; MorphM9_10_UPPER.jpg	9754249	0	1	7141	160	0	next	incorrect	1957
vp21_03.09.14	979	Response	1	9761383	7134	1
vp21_03.09.14	980	Picture	MorphF1_01_orig.jpg ; MorphF1_00_UPPER.jpg	9761390	0	159	6080	342	0	next	incorrect	1959
vp21_03.09.14	980	Response	1	9767463	6073	1
vp21_03.09.14	981	Picture	MorphF5_08_orig.jpg ; MorphF5_10_UPPER.jpg	9767470	0	183	3765	184	0	next	incorrect	1961
vp21_03.09.14	981	Response	1	9771143	3673	1
vp21_03.09.14	982	Picture	MorphF6_06_orig.jpg ; MorphF6_10_UPPER.jpg	9771235	0	1	2654	2	0	next	incorrect	1963
vp21_03.09.14	982	Response	1	9773783	2548	1
vp21_03.09.14	983	Picture	MorphM6_05_orig.jpg ; MorphM6_00_UPPER.jpg	9773889	0	1	2123	2	0	next	incorrect	1965
vp21_03.09.14	983	Response	1	9775943	2054	1
vp21_03.09.14	984	Picture	MorphF5_10_orig.jpg ; MorphF5_10_UPPER.jpg	9776012	0	1	2098	160	0	next	incorrect	1967
vp21_03.09.14	984	Response	1	9778103	2091	1
vp21_03.09.14	985	Picture	MorphF4_04_orig.jpg ; MorphF4_00_UPPER.jpg	9778110	0	159	2016	160	0	next	incorrect	1969
vp21_03.09.14	985	Response	1	9780023	1913	1
vp21_03.09.14	986	Picture	MorphM1_06_orig.jpg ; MorphM1_10_UPPER.jpg	9780126	0	1	1990	2	0	next	incorrect	1971
vp21_03.09.14	986	Response	1	9782023	1897	1
vp21_03.09.14	987	Picture	MorphM2_10_orig.jpg ; MorphM2_10_UPPER.jpg	9782116	0	1	1834	159	0	next	incorrect	1973
vp21_03.09.14	987	Response	1	9783943	1827	1
vp21_03.09.14	988	Picture	MorphM4_08_orig.jpg ; MorphM4_10_UPPER.jpg	9783950	0	158	2147	159	0	next	incorrect	1975
vp21_03.09.14	988	Response	1	9786023	2073	1
vp21_03.09.14	989	Picture	MorphF10_01_orig.jpg ; MorphF10_00_UPPER.jpg	9786097	0	1	2123	2	0	next	incorrect	1977
vp21_03.09.14	989	Response	1	9788103	2006	1
vp21_03.09.14	990	Picture	MorphF7_00_orig.jpg ; MorphF7_00_UPPER.jpg	9788220	0	1	1725	2	0	next	incorrect	1979
vp21_03.09.14	990	Response	1	9789863	1643	1
vp21_03.09.14	991	Picture	MorphF2_10_orig.jpg ; MorphF2_00_UPPER.jpg	9789945	0	1	1845	148	0	next	incorrect	1981
vp21_03.09.14	991	Response	1	9791783	1838	1
vp21_03.09.14	992	Picture	MorphF5_06_orig.jpg ; MorphF5_10_UPPER.jpg	9791790	0	147	2136	148	0	next	incorrect	1983
vp21_03.09.14	992	Response	1	9793863	2073	1
vp21_03.09.14	993	Picture	MorphM4_04_orig.jpg ; MorphM4_00_UPPER.jpg	9793926	0	1	2123	2	0	next	incorrect	1985
vp21_03.09.14	993	Response	1	9795943	2017	1
vp21_03.09.14	994	Picture	MorphM1_09_orig.jpg ; MorphM1_00_UPPER.jpg	9796049	0	1	2221	170	0	next	incorrect	1987
vp21_03.09.14	994	Response	1	9798263	2214	1
vp21_03.09.14	995	Picture	MorphM10_00_orig.jpg ; MorphM10_00_UPPER.jpg	9798270	0	169	6272	170	0	next	hit	1989
vp21_03.09.14	995	Response	2	9804423	6153	1
vp21_03.09.14	996	Picture	MorphF1_03_orig.jpg ; MorphF1_10_UPPER.jpg	9804542	0	1	6608	162	0	next	hit	1991
vp21_03.09.14	996	Response	2	9811143	6601	1
vp21_03.09.14	997	Picture	MorphM2_09_orig.jpg ; MorphM2_10_UPPER.jpg	9811150	0	161	5468	162	0	next	hit	1993
vp21_03.09.14	997	Response	2	9816503	5353	1
vp21_03.09.14	998	Picture	MorphM4_09_orig.jpg ; MorphM4_00_UPPER.jpg	9816618	0	1	3583	2	0	next	hit	1995
vp21_03.09.14	998	Response	2	9820103	3485	1
vp21_03.09.14	999	Picture	MorphM3_02_orig.jpg ; MorphM3_00_UPPER.jpg	9820201	0	1	2469	187	0	next	hit	1997
vp21_03.09.14	999	Response	2	9822663	2462	1
vp21_03.09.14	1000	Picture	MorphF10_09_orig.jpg ; MorphF10_00_UPPER.jpg	9822670	0	186	2160	335	0	next	hit	1999
vp21_03.09.14	1000	Response	2	9824823	2153	1
vp21_03.09.14	1001	Picture	MorphF8_06_orig.jpg ; MorphF8_10_UPPER.jpg	9824830	0	149	2240	314	0	next	hit	2001
vp21_03.09.14	1001	Response	2	9827063	2233	1
vp21_03.09.14	1002	Picture	MorphM2_03_orig.jpg ; MorphM2_00_UPPER.jpg	9827070	0	165	2950	166	0	next	hit	2003
vp21_03.09.14	1002	Response	2	9829943	2873	1
vp21_03.09.14	1003	Picture	MorphM7_07_orig.jpg ; MorphM7_00_UPPER.jpg	9830020	0	1	2490	166	0	next	hit	2005
vp21_03.09.14	1003	Response	2	9832503	2483	1
vp21_03.09.14	1004	Picture	MorphM5_09_orig.jpg ; MorphM5_00_UPPER.jpg	9832510	0	165	2818	166	0	next	hit	2007
vp21_03.09.14	1004	Response	2	9835223	2713	1
vp21_03.09.14	1005	Picture	MorphF6_04_orig.jpg ; MorphF6_10_UPPER.jpg	9835328	0	1	2389	2	0	next	hit	2009
vp21_03.09.14	1005	Response	2	9837623	2295	1
vp21_03.09.14	1006	Picture	MorphM6_06_orig.jpg ; MorphM6_10_UPPER.jpg	9837717	0	1	1990	2	0	next	hit	2011
vp21_03.09.14	1006	Response	2	9839623	1906	1
vp21_03.09.14	1007	Picture	MorphM4_10_orig.jpg ; MorphM4_10_UPPER.jpg	9839707	0	1	2522	2	0	next	hit	2013
vp21_03.09.14	1007	Response	2	9842103	2396	1
vp21_03.09.14	1008	Picture	MorphF1_07_orig.jpg ; MorphF1_00_UPPER.jpg	9842229	0	1	2388	2	0	next	hit	2015
vp21_03.09.14	1008	Response	2	9844503	2274	1
vp21_03.09.14	1009	Picture	MorphF10_00_orig.jpg ; MorphF10_00_UPPER.jpg	9844617	0	1	2521	3	0	next	hit	2017
vp21_03.09.14	1009	Response	2	9847063	2446	1
vp21_03.09.14	1010	Picture	MorphF9_03_orig.jpg ; MorphF9_00_UPPER.jpg	9847138	0	2	1593	3	0	next	hit	2019
vp21_03.09.14	1010	Response	2	9848663	1525	1
vp21_03.09.14	1011	Picture	MorphF4_02_orig.jpg ; MorphF4_10_UPPER.jpg	9848731	0	1	2787	2	0	next	hit	2021
vp21_03.09.14	1011	Response	2	9851383	2652	1
vp21_03.09.14	1012	Picture	MorphF5_10_orig.jpg ; MorphF5_00_UPPER.jpg	9851518	0	1	1952	173	0	next	hit	2023
vp21_03.09.14	1012	Response	2	9853463	1945	1
vp21_03.09.14	1013	Picture	MorphF8_00_orig.jpg ; MorphF8_10_UPPER.jpg	9853470	0	172	2294	173	0	next	hit	2025
vp21_03.09.14	1013	Response	2	9855703	2233	1
vp21_03.09.14	1014	Picture	MorphF4_02_orig.jpg ; MorphF4_00_UPPER.jpg	9855764	0	1	2389	2	0	next	hit	2027
vp21_03.09.14	1014	Response	2	9858023	2259	1
vp21_03.09.14	1015	Picture	MorphM7_06_orig.jpg ; MorphM7_00_UPPER.jpg	9858153	0	1	2255	2	0	next	hit	2029
vp21_03.09.14	1015	Response	2	9860263	2110	1
vp21_03.09.14	1016	Picture	MorphF3_06_orig.jpg ; MorphF3_10_UPPER.jpg	9860408	0	1	2124	2	0	next	hit	2031
vp21_03.09.14	1016	Response	2	9862423	2015	1
vp21_03.09.14	1017	Picture	MorphF6_05_orig.jpg ; MorphF6_10_UPPER.jpg	9862532	0	1	2218	172	0	next	hit	2033
vp21_03.09.14	1017	Response	2	9864743	2211	1
vp21_03.09.14	1018	Picture	MorphM3_05_orig.jpg ; MorphM3_00_UPPER.jpg	9864750	0	171	2161	172	0	next	hit	2035
vp21_03.09.14	1018	Response	2	9866822	2072	1
vp21_03.09.14	1019	Picture	MorphF8_08_orig.jpg ; MorphF8_00_UPPER.jpg	9866911	0	1	1990	2	0	next	hit	2037
vp21_03.09.14	1019	Response	2	9868823	1912	1
vp21_03.09.14	1020	Picture	MorphF1_09_orig.jpg ; MorphF1_10_UPPER.jpg	9868901	0	1	1725	2	0	next	hit	2039
vp21_03.09.14	1020	Response	2	9870503	1602	1
vp21_03.09.14	1021	Picture	MorphM10_04_orig.jpg ; MorphM10_00_UPPER.jpg	9870626	0	1	1964	161	0	next	hit	2041
vp21_03.09.14	1021	Response	2	9872582	1956	1
vp21_03.09.14	1022	Picture	MorphF5_04_orig.jpg ; MorphF5_00_UPPER.jpg	9872590	0	160	2415	161	0	next	hit	2043
vp21_03.09.14	1022	Response	2	9874902	2312	1
vp21_03.09.14	1023	Picture	MorphF3_00_orig.jpg ; MorphF3_00_UPPER.jpg	9875005	0	1	3981	2	0	next	incorrect	2045
vp21_03.09.14	1023	Response	1	9878902	3897	1
vp21_03.09.14	1024	Picture	MorphM2_06_orig.jpg ; MorphM2_00_UPPER.jpg	9878986	0	1	3848	3	0	next	hit	2047
vp21_03.09.14	1024	Response	2	9882742	3756	1
vp21_03.09.14	1025	Picture	MorphF2_04_orig.jpg ; MorphF2_10_UPPER.jpg	9882834	0	2	8876	151	0	next	hit	2049
vp21_03.09.14	1025	Response	2	9891702	8868	1
vp21_03.09.14	1026	Picture	MorphM7_08_orig.jpg ; MorphM7_00_UPPER.jpg	9891710	0	149	5680	324	0	next	hit	2051
vp21_03.09.14	1026	Response	2	9897382	5672	1
vp21_03.09.14	1027	Picture	MorphM3_03_orig.jpg ; MorphM3_10_UPPER.jpg	9897390	0	175	4399	330	0	next	incorrect	2053
vp21_03.09.14	1027	Response	1	9901782	4392	1
vp21_03.09.14	1028	Picture	MorphM5_07_orig.jpg ; MorphM5_00_UPPER.jpg	9901789	0	155	2277	156	0	next	incorrect	2055
vp21_03.09.14	1028	Response	1	9903942	2153	1
vp21_03.09.14	1029	Picture	MorphF7_02_orig.jpg ; MorphF7_10_UPPER.jpg	9904066	0	1	2123	3	0	next	incorrect	2057
vp21_03.09.14	1029	Response	1	9906102	2036	1
vp21_03.09.14	1030	Picture	MorphM4_06_orig.jpg ; MorphM4_00_UPPER.jpg	9906189	0	2	1991	3	0	next	incorrect	2059
vp21_03.09.14	1030	Response	1	9908102	1913	1
vp21_03.09.14	1031	Picture	MorphF8_05_orig.jpg ; MorphF8_00_UPPER.jpg	9908180	0	1	1689	171	0	next	incorrect	2061
vp21_03.09.14	1031	Response	1	9909862	1682	1
vp21_03.09.14	1032	Picture	MorphM2_00_orig.jpg ; MorphM2_10_UPPER.jpg	9909869	0	170	2000	330	0	next	incorrect	2063
vp21_03.09.14	1032	Response	1	9911862	1993	1
vp21_03.09.14	1033	Picture	MorphM4_03_orig.jpg ; MorphM4_10_UPPER.jpg	9911869	0	160	2240	336	0	next	incorrect	2065
vp21_03.09.14	1033	Response	1	9914102	2233	1
vp21_03.09.14	1034	Picture	MorphF5_03_orig.jpg ; MorphF5_00_UPPER.jpg	9914109	0	176	2166	177	0	next	incorrect	2067
vp21_03.09.14	1034	Response	1	9916182	2073	1
vp21_03.09.14	1035	Picture	MorphF2_06_orig.jpg ; MorphF2_10_UPPER.jpg	9916275	0	1	7033	2	0	next	hit	2069
vp21_03.09.14	1035	Response	2	9923222	6947	1
vp21_03.09.14	1036	Picture	MorphM9_06_orig.jpg ; MorphM9_10_UPPER.jpg	9923308	0	1	4777	2	0	next	hit	2071
vp21_03.09.14	1036	Response	2	9927942	4634	1
vp21_03.09.14	1037	Picture	MorphF9_04_orig.jpg ; MorphF9_00_UPPER.jpg	9928085	0	1	2123	2	0	next	hit	2073
vp21_03.09.14	1037	Response	2	9930102	2017	1
vp21_03.09.14	1038	Picture	MorphF6_05_orig.jpg ; MorphF6_00_UPPER.jpg	9930208	0	1	2221	170	0	next	hit	2075
vp21_03.09.14	1038	Response	2	9932422	2214	1
vp21_03.09.14	1039	Picture	MorphF2_00_orig.jpg ; MorphF2_00_UPPER.jpg	9932429	0	169	2640	352	0	next	hit	2077
vp21_03.09.14	1039	Response	2	9935062	2633	1
vp21_03.09.14	1040	Picture	MorphM7_04_orig.jpg ; MorphM7_10_UPPER.jpg	9935069	0	183	2001	355	0	next	hit	2079
vp21_03.09.14	1040	Response	2	9937062	1993	1
vp21_03.09.14	1041	Picture	MorphM2_04_orig.jpg ; MorphM2_10_UPPER.jpg	9937070	0	172	2029	173	0	next	hit	2081
vp21_03.09.14	1041	Response	2	9938982	1912	1
vp21_03.09.14	1042	Picture	MorphM6_03_orig.jpg ; MorphM6_10_UPPER.jpg	9939099	0	1	1970	155	0	next	hit	2083
vp21_03.09.14	1042	Response	2	9941062	1963	1
vp21_03.09.14	1043	Picture	MorphM2_01_orig.jpg ; MorphM2_00_UPPER.jpg	9941069	0	154	2000	299	0	next	hit	2085
vp21_03.09.14	1043	Response	2	9943062	1993	1
vp21_03.09.14	1044	Picture	MorphF2_05_orig.jpg ; MorphF2_10_UPPER.jpg	9943069	0	145	2267	146	0	next	hit	2087
vp21_03.09.14	1044	Response	2	9945222	2153	1
vp21_03.09.14	1045	Picture	MorphF5_08_orig.jpg ; MorphF5_00_UPPER.jpg	9945336	0	1	2388	2	0	next	hit	2089
vp21_03.09.14	1045	Response	2	9947622	2286	1
vp21_03.09.14	1046	Picture	MorphF10_08_orig.jpg ; MorphF10_00_UPPER.jpg	9947724	0	1	2123	2	0	next	hit	2091
vp21_03.09.14	1046	Response	2	9949702	1978	1
vp21_03.09.14	1047	Picture	MorphM9_00_orig.jpg ; MorphM9_00_UPPER.jpg	9949847	0	1	2389	2	0	next	hit	2093
vp21_03.09.14	1047	Response	2	9952102	2255	1
vp21_03.09.14	1048	Picture	MorphF4_07_orig.jpg ; MorphF4_10_UPPER.jpg	9952236	0	1	2256	2	0	next	hit	2095
vp21_03.09.14	1048	Response	2	9954422	2186	1
vp21_03.09.14	1049	Picture	MorphM5_02_orig.jpg ; MorphM5_00_UPPER.jpg	9954492	0	1	2388	3	0	next	hit	2097
vp21_03.09.14	1049	Response	2	9956742	2250	1
vp21_03.09.14	1050	Picture	MorphM7_00_orig.jpg ; MorphM7_10_UPPER.jpg	9956880	0	2	2522	3	0	next	hit	2099
vp21_03.09.14	1050	Response	2	9959302	2422	1
vp21_03.09.14	1051	Picture	MorphF4_08_orig.jpg ; MorphF4_00_UPPER.jpg	9959402	0	1	2786	2	0	next	hit	2101
vp21_03.09.14	1051	Response	2	9962102	2700	1
vp21_03.09.14	1052	Picture	MorphF9_10_orig.jpg ; MorphF9_00_UPPER.jpg	9962188	0	1	5972	2	0	next	hit	2103
vp21_03.09.14	1052	Response	2	9968022	5834	1
vp21_03.09.14	1053	Picture	MorphF7_02_orig.jpg ; MorphF7_00_UPPER.jpg	9968160	0	1	9820	2	0	next	hit	2105
vp21_03.09.14	1053	Response	2	9977862	9702	1
vp21_03.09.14	1054	Picture	MorphM8_02_orig.jpg ; MorphM8_00_UPPER.jpg	9977980	0	1	7165	2	0	next	incorrect	2107
vp21_03.09.14	1054	Response	1	9985062	7082	1
vp21_03.09.14	1055	Picture	MorphF9_09_orig.jpg ; MorphF9_10_UPPER.jpg	9985145	0	1	3684	167	0	next	hit	2109
vp21_03.09.14	1055	Response	2	9988822	3677	1
vp21_03.09.14	1056	Picture	MorphF7_08_orig.jpg ; MorphF7_10_UPPER.jpg	9988829	0	166	8790	167	0	next	incorrect	2111
vp21_03.09.14	1056	Response	1	9997542	8713	1
vp21_03.09.14	1057	Picture	MorphM5_06_orig.jpg ; MorphM5_10_UPPER.jpg	9997619	0	1	4379	2	0	next	incorrect	2113
vp21_03.09.14	1057	Response	1	10001862	4243	1
vp21_03.09.14	1058	Picture	MorphM3_06_orig.jpg ; MorphM3_10_UPPER.jpg	10001998	0	1	13801	2	0	next	hit	2115
vp21_03.09.14	1058	Response	2	10015702	13704	1
vp21_03.09.14	1059	Picture	MorphM7_04_orig.jpg ; MorphM7_00_UPPER.jpg	10015799	0	1	7510	56	0	next	hit	2117
vp21_03.09.14	1059	Response	2	10023302	7503	1
vp21_03.09.14	1060	Picture	MorphM10_06_orig.jpg ; MorphM10_10_UPPER.jpg	10023309	0	55	5362	56	0	next	hit	2119
vp21_03.09.14	1060	Response	2	10028582	5273	1
vp21_03.09.14	1061	Picture	MorphM1_00_orig.jpg ; MorphM1_00_UPPER.jpg	10028671	0	1	3438	146	0	next	hit	2121
vp21_03.09.14	1061	Response	2	10032102	3431	1
vp21_03.09.14	1062	Picture	MorphM3_04_orig.jpg ; MorphM3_00_UPPER.jpg	10032109	0	145	9520	325	0	next	hit	2123
vp21_03.09.14	1062	Response	2	10041622	9513	1
vp21_03.09.14	1063	Picture	MorphM7_01_orig.jpg ; MorphM7_10_UPPER.jpg	10041629	0	180	10264	181	0	next	hit	2125
vp21_03.09.14	1063	Response	2	10051781	10152	1
vp21_03.09.14	1064	Picture	MorphM4_10_orig.jpg ; MorphM4_00_UPPER.jpg	10051893	0	1	4379	2	0	next	hit	2127
vp21_03.09.14	1064	Response	2	10056181	4288	1
vp21_03.09.14	1065	Picture	MorphM5_06_orig.jpg ; MorphM5_00_UPPER.jpg	10056272	0	1	7962	2	0	next	incorrect	2129
vp21_03.09.14	1065	Response	1	10064101	7829	1
vp21_03.09.14	1066	Picture	MorphF1_04_orig.jpg ; MorphF1_00_UPPER.jpg	10064234	0	1	5955	151	0	next	incorrect	2131
vp21_03.09.14	1066	Response	1	10070181	5947	1
vp21_03.09.14	1067	Picture	MorphF4_01_orig.jpg ; MorphF4_10_UPPER.jpg	10070189	0	150	7713	151	0	next	hit	2133
vp21_03.09.14	1067	Response	2	10077781	7592	1
vp21_03.09.14	1068	Picture	MorphF9_07_orig.jpg ; MorphF9_00_UPPER.jpg	10077902	0	1	5406	169	0	next	hit	2135
vp21_03.09.14	1068	Response	2	10083301	5399	1
vp21_03.09.14	1069	Picture	MorphF7_01_orig.jpg ; MorphF7_10_UPPER.jpg	10083308	0	168	6006	169	0	next	hit	2137
vp21_03.09.14	1069	Response	2	10089221	5913	1
vp21_03.09.14	1070	Picture	MorphF3_03_orig.jpg ; MorphF3_10_UPPER.jpg	10089314	0	1	12208	2	0	next	hit	2139
vp21_03.09.14	1070	Response	2	10101461	12147	1
vp21_03.09.14	1071	Picture	MorphF8_06_orig.jpg ; MorphF8_00_UPPER.jpg	10101522	0	1	5043	2	0	next	hit	2141
vp21_03.09.14	1071	Response	2	10106501	4979	1
vp21_03.09.14	1072	Picture	MorphM4_00_orig.jpg ; MorphM4_00_UPPER.jpg	10106565	0	1	9143	148	0	next	incorrect	2143
vp21_03.09.14	1072	Response	1	10115701	9136	1
vp21_03.09.14	1073	Picture	MorphF7_00_orig.jpg ; MorphF7_10_UPPER.jpg	10115708	0	147	7046	148	0	next	hit	2145
vp21_03.09.14	1073	Response	2	10122661	6953	1
vp21_03.09.14	1074	Picture	MorphM9_03_orig.jpg ; MorphM9_10_UPPER.jpg	10122754	0	1	5175	2	0	next	hit	2147
vp21_03.09.14	1074	Response	2	10127861	5107	1
vp21_03.09.14	1075	Picture	MorphF5_07_orig.jpg ; MorphF5_00_UPPER.jpg	10127929	0	1	8579	182	0	next	incorrect	2149
vp21_03.09.14	1075	Response	1	10136501	8572	1
vp21_03.09.14	1076	Picture	MorphF2_03_orig.jpg ; MorphF2_00_UPPER.jpg	10136508	0	181	5600	335	0	next	hit	2151
vp21_03.09.14	1076	Response	2	10142101	5593	1
vp21_03.09.14	1077	Picture	MorphF3_05_orig.jpg ; MorphF3_00_UPPER.jpg	10142108	0	154	13520	323	0	next	incorrect	2153
vp21_03.09.14	1077	Response	1	10155621	13513	1
vp21_03.09.14	1078	Picture	MorphF6_08_orig.jpg ; MorphF6_10_UPPER.jpg	10155628	0	169	7840	327	0	next	hit	2155
vp21_03.09.14	1078	Response	2	10163461	7833	1
vp21_03.09.14	1079	Picture	MorphM4_01_orig.jpg ; MorphM4_00_UPPER.jpg	10163468	0	158	6262	159	0	next	incorrect	2157
vp21_03.09.14	1079	Response	1	10169621	6153	1
vp21_03.09.14	1080	Picture	MorphM9_01_orig.jpg ; MorphM9_00_UPPER.jpg	10169730	0	1	10483	2	0	next	hit	2159
vp21_03.09.14	1080	Response	2	10180101	10371	1
vp21_03.09.14	1081	Picture	MorphF6_03_orig.jpg ; MorphF6_00_UPPER.jpg	10180213	0	1	5971	2	0	next	hit	2161
vp21_03.09.14	1081	Response	2	10186101	5888	1
vp21_03.09.14	1082	Picture	MorphF9_01_orig.jpg ; MorphF9_00_UPPER.jpg	10186184	0	1	5524	184	0	next	hit	2163
vp21_03.09.14	1082	Response	2	10191701	5517	1
vp21_03.09.14	1083	Picture	MorphM2_05_orig.jpg ; MorphM2_10_UPPER.jpg	10191708	0	183	10665	184	0	next	hit	2165
vp21_03.09.14	1083	Response	2	10202261	10553	1
vp21_03.09.14	1084	Picture	MorphF7_04_orig.jpg ; MorphF7_10_UPPER.jpg	10202373	0	1	6503	2	0	next	hit	2167
vp21_03.09.14	1084	Response	2	10208740	6367	1
vp21_03.09.14	1085	Picture	MorphF3_04_orig.jpg ; MorphF3_10_UPPER.jpg	10208876	0	1	12432	176	0	next	incorrect	2169
vp21_03.09.14	1085	Response	1	10221300	12424	1
vp21_03.09.14	1086	Picture	MorphM3_08_orig.jpg ; MorphM3_00_UPPER.jpg	10221308	0	175	8003	176	0	next	hit	2171
vp21_03.09.14	1086	Response	2	10229220	7912	1
vp21_03.09.14	1087	Picture	MorphM8_10_orig.jpg ; MorphM8_00_UPPER.jpg	10229311	0	1	8317	178	0	next	hit	2173
vp21_03.09.14	1087	Response	2	10237620	8309	1
vp21_03.09.14	1088	Picture	MorphF9_06_orig.jpg ; MorphF9_10_UPPER.jpg	10237628	0	177	4239	361	0	next	hit	2175
vp21_03.09.14	1088	Response	2	10241860	4232	1
vp21_03.09.14	1089	Picture	MorphF3_08_orig.jpg ; MorphF3_10_UPPER.jpg	10241867	0	184	54457	185	0	next	incorrect	2177
vp21_03.09.14	1089	Response	1	10296180	54313	1
vp21_03.09.14	1090	Picture	MorphF9_03_orig.jpg ; MorphF9_10_UPPER.jpg	10296324	0	1	22824	2	0	next	hit	2179
vp21_03.09.14	1090	Response	2	10319059	22735	2
vp21_03.09.14	1091	Picture	MorphF7_01_orig.jpg ; MorphF7_00_UPPER.jpg	10319148	0	1	4512	2	0	next	hit	2181
vp21_03.09.14	1091	Response	2	10323540	4392	1
vp21_03.09.14	1092	Picture	MorphM6_07_orig.jpg ; MorphM6_10_UPPER.jpg	10323660	0	1	10085	2	0	next	hit	2183
vp21_03.09.14	1092	Response	2	10333620	9960	1
vp21_03.09.14	1093	Picture	MorphM5_03_orig.jpg ; MorphM5_10_UPPER.jpg	10333745	0	1	7697	2	0	next	incorrect	2185
vp21_03.09.14	1093	Response	1	10341380	7635	1
vp21_03.09.14	1094	Picture	MorphM8_06_orig.jpg ; MorphM8_10_UPPER.jpg	10341442	0	1	20665	171	0	next	incorrect	2187
vp21_03.09.14	1094	Response	1	10362100	20658	1
vp21_03.09.14	1095	Picture	MorphF5_07_orig.jpg ; MorphF5_10_UPPER.jpg	10362107	0	170	8661	171	0	next	hit	2189
vp21_03.09.14	1095	Response	2	10370660	8553	1
vp21_03.09.14	1096	Picture	MorphM10_02_orig.jpg ; MorphM10_10_UPPER.jpg	10370768	0	1	5176	2	0	next	hit	2191
vp21_03.09.14	1096	Response	2	10375859	5091	1
vp21_03.09.14	1097	Picture	MorphF5_03_orig.jpg ; MorphF5_10_UPPER.jpg	10375944	0	1	16587	2	0	next	hit	2193
vp21_03.09.14	1097	Response	2	10392419	16475	1
vp21_03.09.14	1098	Picture	MorphF6_02_orig.jpg ; MorphF6_10_UPPER.jpg	10392531	0	1	5416	159	0	next	hit	2195
vp21_03.09.14	1098	Response	2	10397939	5408	1
vp21_03.09.14	1099	Picture	MorphF10_06_orig.jpg ; MorphF10_00_UPPER.jpg	10397947	0	158	5333	159	0	next	hit	2197
vp21_03.09.14	1099	Response	2	10403140	5193	1
vp21_03.09.14	1100	Picture	MorphM9_10_orig.jpg ; MorphM9_10_UPPER.jpg	10403280	0	1	4909	2	0	next	hit	2199
vp21_03.09.14	1100	Response	2	10408099	4819	1
vp21_03.09.14	1101	Picture	MorphF1_05_orig.jpg ; MorphF1_10_UPPER.jpg	10408189	0	1	8718	175	0	next	hit	2201
vp21_03.09.14	1101	Response	2	10416899	8710	1
vp21_03.09.14	1102	Picture	MorphF7_10_orig.jpg ; MorphF7_10_UPPER.jpg	10416907	0	174	4950	175	0	next	hit	2203
vp21_03.09.14	1102	Response	2	10421779	4872	1
vp21_03.09.14	1103	Picture	MorphM6_09_orig.jpg ; MorphM6_00_UPPER.jpg	10421857	0	1	4247	2	0	next	hit	2205
vp21_03.09.14	1103	Response	2	10426019	4162	1
vp21_03.09.14	1104	Picture	MorphM1_01_orig.jpg ; MorphM1_10_UPPER.jpg	10426104	0	1	15526	2	0	next	incorrect	2207
vp21_03.09.14	1104	Response	1	10441539	15435	1
vp21_03.09.14	1105	Picture	MorphF10_08_orig.jpg ; MorphF10_10_UPPER.jpg	10441630	0	1	6104	2	0	next	hit	2209
vp21_03.09.14	1105	Response	2	10447619	5989	1
vp21_03.09.14	1106	Picture	MorphM5_05_orig.jpg ; MorphM5_10_UPPER.jpg	10447734	0	1	8492	2	0	next	incorrect	2211
vp21_03.09.14	1106	Response	1	10456099	8365	1
vp21_03.09.14	1107	Picture	MorphM10_03_orig.jpg ; MorphM10_00_UPPER.jpg	10456226	0	1	5839	2	0	next	hit	2213
vp21_03.09.14	1107	Response	2	10461939	5713	1
vp21_03.09.14	1108	Picture	MorphF2_00_orig.jpg ; MorphF2_10_UPPER.jpg	10462065	0	1	10749	2	0	next	hit	2215
vp21_03.09.14	1108	Response	2	10472739	10674	1
vp21_03.09.14	1109	Picture	MorphM8_01_orig.jpg ; MorphM8_10_UPPER.jpg	10472814	0	1	7431	2	0	next	hit	2217
vp21_03.09.14	1109	Response	2	10480099	7285	1
vp21_03.09.14	1110	Picture	MorphM7_00_orig.jpg ; MorphM7_00_UPPER.jpg	10480245	0	1	5541	167	0	next	hit	2219
vp21_03.09.14	1110	Response	2	10485779	5534	1
vp21_03.09.14	1111	Picture	MorphM1_01_orig.jpg ; MorphM1_00_UPPER.jpg	10485786	0	166	4942	167	0	next	hit	2221
vp21_03.09.14	1111	Response	2	10490659	4873	1
vp21_03.09.14	1112	Picture	MorphM10_00_orig.jpg ; MorphM10_10_UPPER.jpg	10490728	0	1	6900	3	0	next	hit	2223
vp21_03.09.14	1112	Response	2	10497539	6811	1
vp21_03.09.14	1113	Picture	MorphF5_04_orig.jpg ; MorphF5_10_UPPER.jpg	10497628	0	2	6105	3	0	next	hit	2225
vp21_03.09.14	1113	Response	2	10503619	5991	1
vp21_03.09.14	1114	Picture	MorphM3_06_orig.jpg ; MorphM3_00_UPPER.jpg	10503733	0	1	5813	160	0	next	hit	2227
vp21_03.09.14	1114	Response	2	10509539	5806	1
vp21_03.09.14	1115	Picture	MorphF3_07_orig.jpg ; MorphF3_00_UPPER.jpg	10509546	0	159	5040	321	0	next	hit	2229
vp21_03.09.14	1115	Response	2	10514579	5033	1
vp21_03.09.14	1116	Picture	MorphM10_07_orig.jpg ; MorphM10_10_UPPER.jpg	10514586	0	162	4672	163	0	next	hit	2231
vp21_03.09.14	1116	Response	2	10519139	4553	1
vp21_03.09.14	1117	Picture	MorphF6_01_orig.jpg ; MorphF6_00_UPPER.jpg	10519258	0	1	3185	2	0	next	hit	2233
vp21_03.09.14	1117	Response	2	10522339	3081	1
vp21_03.09.14	1118	Picture	MorphF8_09_orig.jpg ; MorphF8_00_UPPER.jpg	10522443	0	1	4063	186	0	next	hit	2235
vp21_03.09.14	1118	Response	2	10526499	4056	1
vp21_03.09.14	1119	Picture	MorphM7_03_orig.jpg ; MorphM7_00_UPPER.jpg	10526506	0	185	2705	186	0	next	hit	2237
vp21_03.09.14	1119	Response	2	10529139	2633	1
vp21_03.09.14	1120	Picture	MorphM2_08_orig.jpg ; MorphM2_00_UPPER.jpg	10529211	0	1	9375	181	0	next	hit	2239
vp21_03.09.14	1120	Response	2	10538578	9367	1
vp21_03.09.14	1121	Picture	MorphM8_03_orig.jpg ; MorphM8_10_UPPER.jpg	10538586	0	180	2435	181	0	next	hit	2241
vp21_03.09.14	1121	Response	2	10540898	2312	1
vp21_03.09.14	1122	Picture	MorphF1_08_orig.jpg ; MorphF1_00_UPPER.jpg	10541021	0	1	2654	2	0	next	hit	2243
vp21_03.09.14	1122	Response	2	10543538	2517	1
vp21_03.09.14	1123	Picture	MorphF6_03_orig.jpg ; MorphF6_10_UPPER.jpg	10543675	0	1	2919	2	0	next	hit	2245
vp21_03.09.14	1123	Response	2	10546498	2823	1
vp21_03.09.14	1124	Picture	MorphF8_01_orig.jpg ; MorphF8_00_UPPER.jpg	10546594	0	1	2389	2	0	next	hit	2247
vp21_03.09.14	1124	Response	2	10548898	2304	1
vp21_03.09.14	1125	Picture	MorphM4_07_orig.jpg ; MorphM4_00_UPPER.jpg	10548983	0	1	2243	148	0	next	hit	2249
vp21_03.09.14	1125	Response	2	10551218	2235	1
vp21_03.09.14	1126	Picture	MorphF2_04_orig.jpg ; MorphF2_00_UPPER.jpg	10551226	0	147	2534	148	0	next	hit	2251
vp21_03.09.14	1126	Response	2	10553618	2392	1
vp21_03.09.14	1127	Picture	MorphM8_10_orig.jpg ; MorphM8_10_UPPER.jpg	10553760	0	1	5043	2	0	next	incorrect	2253
vp21_03.09.14	1127	Response	1	10558658	4898	1
vp21_03.09.14	1128	Picture	MorphF9_00_orig.jpg ; MorphF9_00_UPPER.jpg	10558803	0	1	10085	2	0	next	hit	2255
vp21_03.09.14	1128	Response	2	10568738	9935	1
vp21_03.09.14	1129	Picture	MorphF1_00_orig.jpg ; MorphF1_10_UPPER.jpg	10568888	0	1	9156	2	0	next	hit	2257
vp21_03.09.14	1129	Response	2	10577938	9050	1
vp21_03.09.14	1130	Picture	MorphM8_00_orig.jpg ; MorphM8_10_UPPER.jpg	10578044	0	1	32246	2	0	next	incorrect	2259
vp21_03.09.14	1130	Response	1	10610178	32134	1
vp21_03.09.14	1131	Picture	MorphM6_01_orig.jpg ; MorphM6_10_UPPER.jpg	10610290	0	1	11256	158	0	next	hit	2261
vp21_03.09.14	1131	Response	2	10621538	11248	1
vp21_03.09.14	1132	Picture	MorphF10_06_orig.jpg ; MorphF10_10_UPPER.jpg	10621546	0	157	6260	158	0	next	hit	2263
vp21_03.09.14	1132	Response	2	10627698	6152	1
vp21_03.09.14	1133	Picture	MorphM7_10_orig.jpg ; MorphM7_10_UPPER.jpg	10627806	0	1	9820	2	0	next	hit	2265
vp21_03.09.14	1133	Response	2	10637538	9732	1
vp21_03.09.14	1134	Picture	MorphF5_00_orig.jpg ; MorphF5_00_UPPER.jpg	10637626	0	1	31317	2	0	next	incorrect	2267
vp21_03.09.14	1134	Response	1	10668818	31192	1
vp21_03.09.14	1135	Picture	MorphM1_05_orig.jpg ; MorphM1_00_UPPER.jpg	10668943	0	1	25722	156	0	next	incorrect	2269
vp21_03.09.14	1135	Response	1	10694658	25715	1
vp21_03.09.14	1136	Picture	MorphF8_04_orig.jpg ; MorphF8_00_UPPER.jpg	10694665	0	155	8912	156	0	next	incorrect	2271
vp21_03.09.14	1136	Response	1	10703458	8793	1
vp21_03.09.14	1137	Picture	MorphM10_01_orig.jpg ; MorphM10_00_UPPER.jpg	10703577	0	1	7004	164	0	next	incorrect	2273
vp21_03.09.14	1137	Response	1	10710577	7000	1
vp21_03.09.14	1138	Picture	MorphM9_07_orig.jpg ; MorphM9_10_UPPER.jpg	10710581	0	163	4010	164	0	next	incorrect	2275
vp21_03.09.14	1138	Response	1	10714497	3916	1
vp21_03.09.14	1139	Picture	MorphM5_04_orig.jpg ; MorphM5_00_UPPER.jpg	10714591	0	1	4078	171	0	next	hit	2277
vp21_03.09.14	1139	Response	2	10718657	4066	1
vp21_03.09.14	1140	Picture	MorphF6_09_orig.jpg ; MorphF6_00_UPPER.jpg	10718669	0	170	2557	171	0	next	hit	2279
vp21_03.09.14	1140	Response	2	10721137	2468	1
vp21_03.09.14	1141	Picture	MorphM2_03_orig.jpg ; MorphM2_10_UPPER.jpg	10721226	0	1	4777	2	0	next	hit	2281
vp21_03.09.14	1141	Response	2	10725857	4631	1
vp21_03.09.14	1142	Picture	MorphM6_10_orig.jpg ; MorphM6_00_UPPER.jpg	10726003	0	1	3450	2	0	next	hit	2283
vp21_03.09.14	1142	Response	2	10729377	3374	1
vp21_03.09.14	1143	Picture	MorphF4_10_orig.jpg ; MorphF4_10_UPPER.jpg	10729453	0	1	2491	165	0	next	hit	2285
vp21_03.09.14	1143	Response	2	10731937	2484	1
vp21_03.09.14	1144	Picture	MorphM7_09_orig.jpg ; MorphM7_10_UPPER.jpg	10731944	0	164	2240	344	0	next	hit	2287
vp21_03.09.14	1144	Response	2	10734177	2233	1
vp21_03.09.14	1145	Picture	MorphF3_09_orig.jpg ; MorphF3_10_UPPER.jpg	10734184	0	180	2400	349	0	next	hit	2289
vp21_03.09.14	1145	Response	2	10736577	2393	1
vp21_03.09.14	1146	Picture	MorphM1_05_orig.jpg ; MorphM1_10_UPPER.jpg	10736584	0	169	1840	356	0	next	hit	2291
vp21_03.09.14	1146	Response	2	10738417	1833	1
vp21_03.09.14	1147	Picture	MorphF7_08_orig.jpg ; MorphF7_00_UPPER.jpg	10738424	0	187	2442	188	0	next	hit	2293
vp21_03.09.14	1147	Response	2	10740737	2313	1
vp21_03.09.14	1148	Picture	MorphF2_06_orig.jpg ; MorphF2_00_UPPER.jpg	10740866	0	1	1725	2	0	next	hit	2295
vp21_03.09.14	1148	Response	2	10742497	1631	1
vp21_03.09.14	1149	Picture	MorphM5_01_orig.jpg ; MorphM5_00_UPPER.jpg	10742591	0	1	3317	2	0	next	hit	2297
vp21_03.09.14	1149	Response	2	10745777	3186	1
vp21_03.09.14	1150	Picture	MorphM4_02_orig.jpg ; MorphM4_10_UPPER.jpg	10745908	0	1	3318	2	0	next	incorrect	2299
vp21_03.09.14	1150	Response	1	10749137	3229	1
vp21_03.09.14	1151	Picture	MorphM9_04_orig.jpg ; MorphM9_10_UPPER.jpg	10749226	0	1	2123	2	0	next	incorrect	2301
vp21_03.09.14	1151	Response	1	10751217	1991	1
vp21_03.09.14	1152	Picture	MorphM1_04_orig.jpg ; MorphM1_00_UPPER.jpg	10751349	0	1	1955	170	0	next	incorrect	2303
vp21_03.09.14	1152	Response	1	10753297	1948	1
vp21_03.09.14	1153	Picture	MorphF8_07_orig.jpg ; MorphF8_00_UPPER.jpg	10753304	0	169	1840	223	0	next	incorrect	2305
vp21_03.09.14	1153	Response	1	10755137	1833	1
vp21_03.09.14	1154	Picture	MorphF2_10_orig.jpg ; MorphF2_10_UPPER.jpg	10755144	0	54	2160	204	0	next	incorrect	2307
vp21_03.09.14	1154	Response	1	10757297	2153	1
vp21_03.09.14	1155	Picture	MorphF1_02_orig.jpg ; MorphF1_00_UPPER.jpg	10757304	0	150	2007	151	0	next	incorrect	2309
vp21_03.09.14	1155	Response	1	10759217	1913	1
vp21_03.09.14	1156	Picture	MorphM8_07_orig.jpg ; MorphM8_00_UPPER.jpg	10759311	0	1	2521	2	0	next	incorrect	2311
vp21_03.09.14	1156	Response	1	10761697	2386	1
vp21_03.09.14	1157	Picture	MorphM10_07_orig.jpg ; MorphM10_00_UPPER.jpg	10761832	0	1	2123	2	0	next	incorrect	2313
vp21_03.09.14	1157	Response	1	10763857	2025	1
vp21_03.09.14	1158	Picture	MorphF5_09_orig.jpg ; MorphF5_10_UPPER.jpg	10763955	0	1	2123	2	0	next	incorrect	2315
vp21_03.09.14	1158	Response	1	10766017	2062	1
vp21_03.09.14	1159	Picture	MorphM5_03_orig.jpg ; MorphM5_00_UPPER.jpg	10766078	0	1	2256	2	0	next	incorrect	2317
vp21_03.09.14	1159	Response	1	10768257	2179	1
vp21_03.09.14	1160	Picture	MorphM3_09_orig.jpg ; MorphM3_00_UPPER.jpg	10768334	0	1	2787	2	0	next	incorrect	2319
vp21_03.09.14	1160	Response	1	10770977	2643	1
vp21_03.09.14	1161	Picture	MorphM8_08_orig.jpg ; MorphM8_10_UPPER.jpg	10771121	0	1	2123	2	0	next	incorrect	2321
vp21_03.09.14	1161	Response	1	10773137	2016	1
vp21_03.09.14	1162	Picture	MorphF6_00_orig.jpg ; MorphF6_00_UPPER.jpg	10773244	0	1	3450	2	0	next	hit	2323
vp21_03.09.14	1162	Response	2	10776577	3333	1
vp21_03.09.14	1163	Picture	MorphF2_09_orig.jpg ; MorphF2_00_UPPER.jpg	10776694	0	1	2123	2	0	next	hit	2325
vp21_03.09.14	1163	Response	2	10778737	2043	1
vp21_03.09.14	1164	Picture	MorphM4_03_orig.jpg ; MorphM4_00_UPPER.jpg	10778817	0	1	2522	2	0	next	hit	2327
vp21_03.09.14	1164	Response	2	10781217	2400	1
vp21_03.09.14	1165	Picture	MorphM5_10_orig.jpg ; MorphM5_00_UPPER.jpg	10781339	0	1	3052	2	0	next	hit	2329
vp21_03.09.14	1165	Response	2	10784257	2918	1
vp21_03.09.14	1166	Picture	MorphF1_05_orig.jpg ; MorphF1_00_UPPER.jpg	10784391	0	1	2353	170	0	next	hit	2331
vp21_03.09.14	1166	Response	2	10786737	2346	1
vp21_03.09.14	1167	Picture	MorphM9_08_orig.jpg ; MorphM9_00_UPPER.jpg	10786744	0	169	2640	352	0	next	hit	2333
vp21_03.09.14	1167	Response	2	10789377	2633	1
vp21_03.09.14	1168	Picture	MorphF10_04_orig.jpg ; MorphF10_10_UPPER.jpg	10789384	0	183	2400	355	0	next	hit	2335
vp21_03.09.14	1168	Response	2	10791777	2393	1
vp21_03.09.14	1169	Picture	MorphM5_07_orig.jpg ; MorphM5_10_UPPER.jpg	10791784	0	172	4417	173	0	next	incorrect	2337
vp21_03.09.14	1169	Response	1	10796097	4313	1
vp21_03.09.14	1170	Picture	MorphF4_09_orig.jpg ; MorphF4_00_UPPER.jpg	10796201	0	1	4644	2	0	next	incorrect	2339
vp21_03.09.14	1170	Response	1	10800737	4536	1
vp21_03.09.14	1171	Picture	MorphF3_03_orig.jpg ; MorphF3_00_UPPER.jpg	10800845	0	1	4619	161	0	next	hit	2341
vp21_03.09.14	1171	Response	2	10805457	4612	1
vp21_03.09.14	1172	Picture	MorphF10_00_orig.jpg ; MorphF10_10_UPPER.jpg	10805464	0	160	11920	343	0	next	hit	2343
vp21_03.09.14	1172	Response	2	10817377	11913	1
vp21_03.09.14	1173	Picture	MorphM4_00_orig.jpg ; MorphM4_10_UPPER.jpg	10817384	0	183	5091	184	0	next	hit	2345
vp21_03.09.14	1173	Response	2	10822337	4953	1
vp21_03.09.14	1174	Picture	MorphF6_02_orig.jpg ; MorphF6_00_UPPER.jpg	10822475	0	1	4349	165	0	next	hit	2347
vp21_03.09.14	1174	Response	2	10826817	4342	1
vp21_03.09.14	1175	Picture	MorphF10_02_orig.jpg ; MorphF10_10_UPPER.jpg	10826824	0	164	4640	333	0	next	hit	2349
vp21_03.09.14	1175	Response	2	10831457	4633	1
vp21_03.09.14	1176	Picture	MorphM3_01_orig.jpg ; MorphM3_10_UPPER.jpg	10831464	0	169	4149	170	0	next	hit	2351
vp21_03.09.14	1176	Response	2	10835537	4073	1
vp21_03.09.14	1177	Picture	MorphM1_10_orig.jpg ; MorphM1_10_UPPER.jpg	10835613	0	1	6502	2	0	next	incorrect	2353
vp21_03.09.14	1177	Response	1	10842017	6404	1
vp21_03.09.14	1178	Picture	MorphM5_00_orig.jpg ; MorphM5_00_UPPER.jpg	10842115	0	1	6104	2	0	next	incorrect	2355
vp21_03.09.14	1178	Response	1	10848097	5982	1
vp21_03.09.14	1179	Picture	MorphF8_01_orig.jpg ; MorphF8_10_UPPER.jpg	10848219	0	1	9005	153	0	next	hit	2357
vp21_03.09.14	1179	Response	2	10857216	8997	1
vp21_03.09.14	1180	Picture	MorphF9_05_orig.jpg ; MorphF9_00_UPPER.jpg	10857224	0	152	5680	330	0	next	hit	2359
vp21_03.09.14	1180	Response	2	10862897	5673	1
vp21_03.09.14	1181	Picture	MorphF1_10_orig.jpg ; MorphF1_10_UPPER.jpg	10862904	0	178	6400	326	0	next	hit	2361
vp21_03.09.14	1181	Response	2	10869296	6392	1
vp21_03.09.14	1182	Picture	MorphF10_05_orig.jpg ; MorphF10_00_UPPER.jpg	10869304	0	148	5444	292	0	next	hit	2363
vp21_03.09.14	1182	Response	2	10874736	5432	1
vp21_03.09.14	1183	Picture	MorphF6_08_orig.jpg ; MorphF6_00_UPPER.jpg	10874748	0	144	4124	145	0	next	hit	2365
vp21_03.09.14	1183	Response	2	10878736	3988	1
vp21_03.09.14	1184	Picture	MorphM3_05_orig.jpg ; MorphM3_10_UPPER.jpg	10878872	0	1	2751	171	0	next	hit	2367
vp21_03.09.14	1184	Response	2	10881616	2744	1
vp21_03.09.14	1185	Picture	MorphF3_01_orig.jpg ; MorphF3_10_UPPER.jpg	10881623	0	170	2955	171	0	next	hit	2369
vp21_03.09.14	1185	Response	2	10884496	2873	1
vp21_03.09.14	1186	Picture	MorphF2_02_orig.jpg ; MorphF2_00_UPPER.jpg	10884578	0	1	3185	2	0	next	hit	2371
vp21_03.09.14	1186	Response	2	10887696	3118	1
vp21_03.09.14	1187	Picture	MorphF5_05_orig.jpg ; MorphF5_00_UPPER.jpg	10887763	0	1	2740	182	0	next	hit	2373
vp21_03.09.14	1187	Response	2	10890496	2733	1
vp21_03.09.14	1188	Picture	MorphM4_06_orig.jpg ; MorphM4_10_UPPER.jpg	10890503	0	181	5488	182	0	next	hit	2375
vp21_03.09.14	1188	Response	2	10895856	5353	1
vp21_03.09.14	1189	Picture	MorphF9_02_orig.jpg ; MorphF9_00_UPPER.jpg	10895991	0	1	2752	169	0	next	hit	2377
vp21_03.09.14	1189	Response	2	10898736	2745	1
vp21_03.09.14	1190	Picture	MorphF5_02_orig.jpg ; MorphF5_10_UPPER.jpg	10898743	0	168	2688	169	0	next	hit	2379
vp21_03.09.14	1190	Response	2	10901296	2553	1
vp21_03.09.14	1191	Picture	MorphM5_08_orig.jpg ; MorphM5_10_UPPER.jpg	10901431	0	1	2654	2	0	next	hit	2381
vp21_03.09.14	1191	Response	2	10903936	2505	1
vp21_03.09.14	1192	Picture	MorphM2_02_orig.jpg ; MorphM2_10_UPPER.jpg	10904085	0	1	4114	2	0	next	hit	2383
vp21_03.09.14	1192	Response	2	10908096	4011	1
vp21_03.09.14	1193	Picture	MorphM9_09_orig.jpg ; MorphM9_10_UPPER.jpg	10908199	0	1	3715	2	0	next	hit	2385
vp21_03.09.14	1193	Response	2	10911776	3577	1
vp21_03.09.14	1194	Picture	MorphF6_01_orig.jpg ; MorphF6_10_UPPER.jpg	10911914	0	1	2787	2	0	next	hit	2387
vp21_03.09.14	1194	Response	2	10914576	2662	1
vp21_03.09.14	1195	Picture	MorphF5_01_orig.jpg ; MorphF5_00_UPPER.jpg	10914701	0	1	3450	2	0	next	hit	2389
vp21_03.09.14	1195	Response	2	10918016	3315	1
vp21_03.09.14	1196	Picture	MorphM2_06_orig.jpg ; MorphM2_10_UPPER.jpg	10918151	0	1	4992	186	0	next	incorrect	2391
vp21_03.09.14	1196	Response	1	10923136	4985	1
vp21_03.09.14	1197	Picture	MorphF9_08_orig.jpg ; MorphF9_00_UPPER.jpg	10923143	0	185	2837	187	0	next	incorrect	2393
vp21_03.09.14	1197	Response	1	10925856	2713	1
vp21_03.09.14	1198	Picture	MorphF3_02_orig.jpg ; MorphF3_00_UPPER.jpg	10925980	0	2	2389	3	0	next	incorrect	2395
vp21_03.09.14	1198	Response	1	10928256	2276	1
vp21_03.09.14	1199	Picture	MorphF4_10_orig.jpg ; MorphF4_00_UPPER.jpg	10928369	0	1	3716	2	0	next	hit	2397
vp21_03.09.14	1199	Response	2	10932016	3647	1
vp21_03.09.14	1200	Picture	MorphM7_09_orig.jpg ; MorphM7_00_UPPER.jpg	10932085	0	1	3938	177	0	next	hit	2399
vp21_03.09.14	1200	Response	2	10936016	3931	1
vp21_03.09.14	1201	Picture	MorphM8_04_orig.jpg ; MorphM8_00_UPPER.jpg	10936023	0	176	2829	177	0	next	hit	2401
vp21_03.09.14	1201	Response	2	10938736	2713	1
vp21_03.09.14	1202	Picture	MorphM4_02_orig.jpg ; MorphM4_00_UPPER.jpg	10938852	0	1	2522	2	0	next	hit	2403
vp21_03.09.14	1202	Response	2	10941296	2444	1
vp21_03.09.14	1203	Picture	MorphF8_05_orig.jpg ; MorphF8_10_UPPER.jpg	10941374	0	1	2485	171	0	next	hit	2405
vp21_03.09.14	1203	Response	2	10943856	2482	1
vp21_03.09.14	1204	Picture	MorphM3_07_orig.jpg ; MorphM3_10_UPPER.jpg	10943859	0	170	2822	172	0	next	hit	2407
vp21_03.09.14	1204	Response	2	10946576	2717	1
vp21_03.09.14	1205	Picture	MorphF7_09_orig.jpg ; MorphF7_00_UPPER.jpg	10946681	0	2	2522	3	0	next	hit	2409
vp21_03.09.14	1205	Response	2	10949136	2455	1
vp21_03.09.14	1206	Picture	MorphF5_02_orig.jpg ; MorphF5_00_UPPER.jpg	10949203	0	1	2654	2	0	next	hit	2411
vp21_03.09.14	1206	Response	2	10951776	2573	1
vp21_03.09.14	1207	Picture	MorphM6_05_orig.jpg ; MorphM6_10_UPPER.jpg	10951857	0	1	3185	2	0	next	incorrect	2413
vp21_03.09.14	1207	Response	1	10954976	3119	1
vp21_03.09.14	1208	Picture	MorphM7_05_orig.jpg ; MorphM7_10_UPPER.jpg	10955042	0	1	3582	2	0	next	hit	2415
vp21_03.09.14	1208	Response	2	10958496	3454	1
vp21_03.09.14	1209	Picture	MorphM5_01_orig.jpg ; MorphM5_10_UPPER.jpg	10958624	0	1	2654	2	0	next	hit	2417
vp21_03.09.14	1209	Response	2	10961216	2592	1
vp21_03.09.14	1210	Picture	MorphM10_10_orig.jpg ; MorphM10_00_UPPER.jpg	10961278	0	1	3052	2	0	next	hit	2419
vp21_03.09.14	1210	Response	2	10964256	2978	1
vp21_03.09.14	1211	Picture	MorphF6_10_orig.jpg ; MorphF6_10_UPPER.jpg	10964330	0	1	2493	164	0	next	hit	2421
vp21_03.09.14	1211	Response	2	10966816	2486	1
vp21_03.09.14	1212	Picture	MorphF5_01_orig.jpg ; MorphF5_10_UPPER.jpg	10966823	0	163	2948	164	0	next	hit	2423
vp21_03.09.14	1212	Response	2	10969696	2873	1
vp21_03.09.14	1213	Picture	MorphM1_00_orig.jpg ; MorphM1_10_UPPER.jpg	10969771	0	1	8332	163	0	next	hit	2425
vp21_03.09.14	1213	Response	2	10978096	8325	1
vp21_03.09.14	1214	Picture	MorphM9_01_orig.jpg ; MorphM9_10_UPPER.jpg	10978103	0	162	5336	163	0	next	hit	2427
vp21_03.09.14	1214	Response	2	10983296	5193	1
vp21_03.09.14	1215	Picture	MorphF9_05_orig.jpg ; MorphF9_10_UPPER.jpg	10983439	0	1	3583	2	0	next	hit	2429
vp21_03.09.14	1215	Response	2	10986896	3457	1
vp21_03.09.14	1216	Picture	MorphM6_07_orig.jpg ; MorphM6_00_UPPER.jpg	10987022	0	1	3450	2	0	next	hit	2431
vp21_03.09.14	1216	Response	2	10990336	3314	1
vp21_03.09.14	1217	Picture	MorphF2_02_orig.jpg ; MorphF2_10_UPPER.jpg	10990472	0	1	3551	167	0	next	hit	2433
vp21_03.09.14	1217	Response	2	10994016	3544	1
vp21_03.09.14	1218	Picture	MorphM1_07_orig.jpg ; MorphM1_10_UPPER.jpg	10994023	0	166	3217	167	0	next	hit	2435
vp21_03.09.14	1218	Response	2	10997136	3113	1
vp21_03.09.14	1219	Picture	MorphM6_04_orig.jpg ; MorphM6_10_UPPER.jpg	10997240	0	1	3715	2	0	next	hit	2437
vp21_03.09.14	1219	Response	2	11000816	3576	1
vp21_03.09.14	1220	Picture	MorphM2_10_orig.jpg ; MorphM2_00_UPPER.jpg	11000955	0	1	3583	3	0	next	hit	2439
vp21_03.09.14	1220	Response	2	11004416	3461	1
vp21_03.09.14	1221	Picture	MorphF7_05_orig.jpg ; MorphF7_10_UPPER.jpg	11004538	0	2	6205	168	0	next	hit	2441
vp21_03.09.14	1221	Response	2	11010736	6198	1
vp21_03.09.14	1222	Picture	MorphF9_08_orig.jpg ; MorphF9_10_UPPER.jpg	11010743	0	166	5075	167	0	next	hit	2443
vp21_03.09.14	1222	Response	2	11015696	4953	1
vp21_03.09.14	1223	Picture	MorphF10_03_orig.jpg ; MorphF10_10_UPPER.jpg	11015818	0	1	5405	170	0	next	hit	2445
vp21_03.09.14	1223	Response	2	11021216	5398	1
vp21_03.09.14	1224	Picture	MorphM10_06_orig.jpg ; MorphM10_00_UPPER.jpg	11021223	0	169	6538	170	0	next	hit	2447
vp21_03.09.14	1224	Response	2	11027615	6392	1
vp21_03.09.14	1225	Picture	MorphM2_02_orig.jpg ; MorphM2_00_UPPER.jpg	11027761	0	1	5785	188	0	next	hit	2449
vp21_03.09.14	1225	Response	2	11033535	5774	1
vp21_03.09.14	1226	Picture	MorphF6_06_orig.jpg ; MorphF6_00_UPPER.jpg	11033546	0	187	8637	362	0	next	incorrect	2451
vp21_03.09.14	1226	Response	1	11042175	8629	1
vp21_03.09.14	1227	Picture	MorphM6_06_orig.jpg ; MorphM6_00_UPPER.jpg	11042183	0	175	5748	176	0	next	incorrect	2453
vp21_03.09.14	1227	Response	1	11047855	5672	1
vp21_03.09.14	1228	Picture	MorphM8_05_orig.jpg ; MorphM8_10_UPPER.jpg	11047931	0	1	10172	180	0	next	hit	2455
vp21_03.09.14	1228	Response	2	11058095	10164	1
vp21_03.09.14	1229	Picture	MorphF3_06_orig.jpg ; MorphF3_00_UPPER.jpg	11058103	0	179	17429	180	0	next	incorrect	2457
vp21_03.09.14	1229	Response	1	11075455	17352	1
vp21_03.09.14	1230	Picture	MorphF2_01_orig.jpg ; MorphF2_00_UPPER.jpg	11075532	0	1	5687	154	0	next	incorrect	2459
vp21_03.09.14	1230	Response	1	11081215	5683	1
vp21_03.09.14	1231	Picture	MorphM6_01_orig.jpg ; MorphM6_00_UPPER.jpg	11081219	0	153	7185	154	0	next	incorrect	2461
vp21_03.09.14	1231	Response	1	11088335	7116	1
vp21_03.09.14	1232	Picture	MorphF4_06_orig.jpg ; MorphF4_00_UPPER.jpg	11088404	0	1	9289	2	0	next	incorrect	2463
vp21_03.09.14	1232	Response	1	11097615	9211	1
vp21_03.09.14	1233	Picture	MorphM6_09_orig.jpg ; MorphM6_10_UPPER.jpg	11097693	0	1	9023	2	0	next	hit	2465
vp21_03.09.14	1233	Response	2	11106575	8882	1
vp21_03.09.14	1234	Picture	MorphF4_00_orig.jpg ; MorphF4_10_UPPER.jpg	11106716	0	1	4778	2	0	next	hit	2467
vp21_03.09.14	1234	Response	2	11111375	4659	1
vp21_03.09.14	1235	Picture	MorphF2_05_orig.jpg ; MorphF2_00_UPPER.jpg	11111494	0	1	4777	2	0	next	hit	2469
vp21_03.09.14	1235	Response	2	11116175	4681	1
vp21_03.09.14	1236	Picture	MorphM5_09_orig.jpg ; MorphM5_10_UPPER.jpg	11116271	0	1	9271	152	0	next	hit	2471
vp21_03.09.14	1236	Response	2	11125535	9264	1
vp21_03.09.14	1237	Picture	MorphF4_00_orig.jpg ; MorphF4_00_UPPER.jpg	11125542	0	151	6080	327	0	next	hit	2473
vp21_03.09.14	1237	Response	2	11131615	6073	1
vp21_03.09.14	1238	Picture	MorphF2_09_orig.jpg ; MorphF2_10_UPPER.jpg	11131622	0	176	5881	177	0	next	hit	2475
vp21_03.09.14	1238	Response	2	11137375	5753	1
vp21_03.09.14	1239	Picture	MorphF7_07_orig.jpg ; MorphF7_00_UPPER.jpg	11137503	0	1	7165	2	0	next	hit	2477
vp21_03.09.14	1239	Response	2	11144575	7072	1
vp21_03.09.14	1240	Picture	MorphF10_02_orig.jpg ; MorphF10_00_UPPER.jpg	11144668	0	1	8360	2	0	next	hit	2479
vp21_03.09.14	1240	Response	2	11152895	8227	1
vp21_03.09.14	1241	Picture	MorphF4_04_orig.jpg ; MorphF4_10_UPPER.jpg	11153028	0	1	12034	177	0	next	hit	2481
vp21_03.09.14	1241	Response	2	11165055	12027	1
vp21_03.09.14	1242	Picture	MorphF10_05_orig.jpg ; MorphF10_10_UPPER.jpg	11165062	0	176	5840	350	0	next	hit	2483
vp21_03.09.14	1242	Response	2	11170895	5833	1
vp21_03.09.14	1243	Picture	MorphF9_04_orig.jpg ; MorphF9_10_UPPER.jpg	11170902	0	174	7339	175	0	next	hit	2485
vp21_03.09.14	1243	Response	2	11178175	7273	1
vp21_03.09.14	1244	Picture	MorphF3_07_orig.jpg ; MorphF3_10_UPPER.jpg	11178241	0	1	12739	2	0	next	hit	2487
vp21_03.09.14	1244	Response	2	11190895	12654	1
vp21_03.09.14	1245	Picture	MorphM10_10_orig.jpg ; MorphM10_10_UPPER.jpg	11190980	0	1	6237	2	0	next	hit	2489
vp21_03.09.14	1245	Response	2	11197134	6154	1
vp21_03.09.14	1246	Picture	MorphF4_03_orig.jpg ; MorphF4_10_UPPER.jpg	11197217	0	1	4379	2	0	next	hit	2491
vp21_03.09.14	1246	Response	2	11201454	4237	1
vp21_03.09.14	1247	Picture	MorphM9_08_orig.jpg ; MorphM9_10_UPPER.jpg	11201596	0	1	3306	146	0	next	hit	2493
vp21_03.09.14	1247	Response	2	11204894	3298	1
vp21_03.09.14	1248	Picture	MorphM2_07_orig.jpg ; MorphM2_00_UPPER.jpg	11204902	0	145	3329	146	0	next	hit	2495
vp21_03.09.14	1248	Response	2	11208094	3192	1
vp21_03.09.14	1249	Picture	MorphM10_05_orig.jpg ; MorphM10_00_UPPER.jpg	11208231	0	1	2747	174	0	next	hit	2497
vp21_03.09.14	1249	Response	2	11210974	2743	1
vp21_03.09.14	1250	Picture	MorphM9_05_orig.jpg ; MorphM9_10_UPPER.jpg	11210978	0	173	3092	174	0	next	hit	2499
vp21_03.09.14	1250	Response	2	11213934	2956	1
vp21_03.09.14	1251	Picture	MorphM5_00_orig.jpg ; MorphM5_10_UPPER.jpg	11214070	0	1	3052	2	0	next	hit	2501
vp21_03.09.14	1251	Response	2	11217054	2984	1
vp21_03.09.14	1252	Picture	MorphM3_09_orig.jpg ; MorphM3_10_UPPER.jpg	11217122	0	1	5573	2	0	next	hit	2503
vp21_03.09.14	1252	Response	2	11222574	5452	1
vp21_03.09.14	1253	Picture	MorphF7_06_orig.jpg ; MorphF7_10_UPPER.jpg	11222695	0	1	4247	2	0	next	hit	2505
vp21_03.09.14	1253	Response	2	11226814	4119	1
vp21_03.09.14	1254	Picture	MorphM5_04_orig.jpg ; MorphM5_10_UPPER.jpg	11226942	0	1	12606	2	0	next	hit	2507
vp21_03.09.14	1254	Response	2	11239454	12512	1
vp21_03.09.14	1255	Picture	MorphM3_07_orig.jpg ; MorphM3_00_UPPER.jpg	11239548	0	1	7564	2	0	next	incorrect	2509
vp21_03.09.14	1255	Response	1	11246974	7426	1
vp21_03.09.14	1256	Picture	MorphM9_07_orig.jpg ; MorphM9_00_UPPER.jpg	11247112	0	1	6619	151	0	next	incorrect	2511
vp21_03.09.14	1256	Response	1	11253694	6582	1
vp21_03.09.14	1257	Picture	MorphM1_02_orig.jpg ; MorphM1_10_UPPER.jpg	11253731	0	150	9437	151	0	next	hit	2513
vp21_03.09.14	1257	Response	2	11263054	9323	1
vp21_03.09.14	1258	Picture	MorphM2_07_orig.jpg ; MorphM2_10_UPPER.jpg	11263168	0	1	7033	2	0	next	hit	2515
vp21_03.09.14	1258	Response	2	11270094	6926	1
vp21_03.09.14	1259	Picture	MorphF1_06_orig.jpg ; MorphF1_00_UPPER.jpg	11270201	0	1	4910	2	0	next	hit	2517
vp21_03.09.14	1259	Response	2	11274974	4773	1
vp21_03.09.14	1260	Picture	MorphM3_04_orig.jpg ; MorphM3_10_UPPER.jpg	11275111	0	1	8891	2	0	next	hit	2519
vp21_03.09.14	1260	Response	2	11283934	8823	1
vp21_03.09.14	1261	Picture	MorphM4_08_orig.jpg ; MorphM4_00_UPPER.jpg	11284002	0	1	8095	2	0	next	incorrect	2521
vp21_03.09.14	1261	Response	1	11292014	8012	1
vp21_03.09.14	1262	Picture	MorphF5_09_orig.jpg ; MorphF5_00_UPPER.jpg	11292097	0	1	8094	2	0	next	incorrect	2523
vp21_03.09.14	1262	Response	1	11300094	7997	1
vp21_03.09.14	1263	Picture	MorphF7_10_orig.jpg ; MorphF7_00_UPPER.jpg	11300191	0	1	9289	2	0	next	hit	2525
vp21_03.09.14	1263	Response	2	11309374	9183	1
vp21_03.09.14	1264	Picture	MorphF9_07_orig.jpg ; MorphF9_10_UPPER.jpg	11309480	0	1	6370	2	0	next	hit	2527
vp21_03.09.14	1264	Response	2	11315774	6294	1
vp21_03.09.14	1265	Picture	MorphF3_10_orig.jpg ; MorphF3_00_UPPER.jpg	11315850	0	1	5573	2	0	next	hit	2529
vp21_03.09.14	1265	Response	2	11321294	5444	1
vp21_03.09.14	1266	Picture	MorphF8_10_orig.jpg ; MorphF8_00_UPPER.jpg	11321423	0	1	5043	2	0	next	hit	2531
vp21_03.09.14	1266	Response	2	11326334	4911	1
vp21_03.09.14	1267	Picture	MorphM8_00_orig.jpg ; MorphM8_00_UPPER.jpg	11326466	0	1	3583	2	0	next	hit	2533
vp21_03.09.14	1267	Response	2	11329934	3468	1
vp21_03.09.14	1268	Picture	MorphM7_01_orig.jpg ; MorphM7_00_UPPER.jpg	11330049	0	1	5440	2	0	next	hit	2535
vp21_03.09.14	1268	Response	2	11335374	5325	1
vp21_03.09.14	1269	Picture	MorphF7_04_orig.jpg ; MorphF7_00_UPPER.jpg	11335489	0	1	3412	173	0	next	hit	2537
vp21_03.09.14	1269	Response	2	11338894	3405	1
vp21_03.09.14	1270	Picture	MorphM6_00_orig.jpg ; MorphM6_10_UPPER.jpg	11338901	0	172	3621	173	0	next	hit	2539
vp21_03.09.14	1270	Response	2	11342414	3513	1
vp21_03.09.14	1271	Picture	MorphF8_04_orig.jpg ; MorphF8_10_UPPER.jpg	11342522	0	1	2619	170	0	next	hit	2541
vp21_03.09.14	1271	Response	2	11345133	2611	1
vp21_03.09.14	1272	Picture	MorphM7_05_orig.jpg ; MorphM7_00_UPPER.jpg	11345141	0	169	5741	170	0	next	hit	2543
vp21_03.09.14	1272	Response	2	11350733	5592	1
vp21_03.09.14	1273	Picture	MorphF10_01_orig.jpg ; MorphF10_10_UPPER.jpg	11350882	0	1	3699	152	0	next	hit	2545
vp21_03.09.14	1273	Response	2	11354573	3691	1
vp21_03.09.14	1274	Picture	MorphM4_05_orig.jpg ; MorphM4_10_UPPER.jpg	11354581	0	151	4396	152	0	next	hit	2547
vp21_03.09.14	1274	Response	2	11358893	4312	1
vp21_03.09.14	1275	Picture	MorphM10_08_orig.jpg ; MorphM10_00_UPPER.jpg	11358977	0	1	6084	155	0	next	hit	2549
vp21_03.09.14	1275	Response	2	11365053	6076	1
vp21_03.09.14	1276	Picture	MorphF6_09_orig.jpg ; MorphF6_10_UPPER.jpg	11365061	0	154	6480	330	0	next	hit	2551
vp21_03.09.14	1276	Response	2	11371533	6472	1
vp21_03.09.14	1277	Picture	MorphM2_05_orig.jpg ; MorphM2_00_UPPER.jpg	11371541	0	176	11039	327	0	next	hit	2553
vp21_03.09.14	1277	Response	2	11382573	11032	1
vp21_03.09.14	1278	Picture	MorphF3_01_orig.jpg ; MorphF3_00_UPPER.jpg	11382580	0	151	5193	152	0	next	hit	2555
vp21_03.09.14	1278	Response	2	11387693	5113	1
vp21_03.09.14	1279	Picture	MorphM8_03_orig.jpg ; MorphM8_00_UPPER.jpg	11387773	0	1	4088	160	0	next	hit	2557
vp21_03.09.14	1279	Response	2	11391853	4080	1
vp21_03.09.14	1280	Picture	MorphF3_02_orig.jpg ; MorphF3_10_UPPER.jpg	11391861	0	159	4139	160	0	next	hit	2559
vp21_03.09.14	1280	Response	2	11395933	4072	1
vp21_03.09.14	1281	Picture	MorphM10_09_orig.jpg ; MorphM10_00_UPPER.jpg	11396000	0	1	3300	152	0	next	hit	2561
vp21_03.09.14	1281	Response	2	11399293	3293	1
vp21_03.09.14	1282	Picture	MorphF10_04_orig.jpg ; MorphF10_00_UPPER.jpg	11399300	0	151	2671	152	0	next	hit	2563
vp21_03.09.14	1282	Response	2	11401853	2553	1
vp21_03.09.14	1283	Picture	MorphF3_04_orig.jpg ; MorphF3_00_UPPER.jpg	11401971	0	1	3716	2	0	next	hit	2565
vp21_03.09.14	1283	Response	2	11405613	3642	1
vp21_03.09.14	1284	Picture	MorphM6_08_orig.jpg ; MorphM6_00_UPPER.jpg	11405687	0	1	4777	2	0	next	hit	2567
vp21_03.09.14	1284	Response	2	11410333	4646	1
vp21_03.09.14	1285	Picture	MorphM5_10_orig.jpg ; MorphM5_10_UPPER.jpg	11410464	0	1	2356	167	0	next	hit	2569
vp21_03.09.14	1285	Response	2	11412813	2349	1
vp21_03.09.14	1286	Picture	MorphF9_01_orig.jpg ; MorphF9_10_UPPER.jpg	11412820	0	166	2400	321	0	next	hit	2571
vp21_03.09.14	1286	Response	2	11415213	2393	1
vp21_03.09.14	1287	Picture	MorphM5_02_orig.jpg ; MorphM5_10_UPPER.jpg	11415220	0	155	2675	156	0	next	hit	2573
vp21_03.09.14	1287	Response	2	11417773	2553	1
vp21_03.09.14	1288	Picture	MorphM6_08_orig.jpg ; MorphM6_10_UPPER.jpg	11417895	0	1	2654	2	0	next	hit	2575
vp21_03.09.14	1288	Response	2	11420413	2518	1
vp21_03.09.14	1289	Picture	MorphF10_09_orig.jpg ; MorphF10_10_UPPER.jpg	11420549	0	1	2348	176	0	next	hit	2577
vp21_03.09.14	1289	Response	2	11422893	2344	1
vp21_03.09.14	1290	Picture	MorphM8_07_orig.jpg ; MorphM8_10_UPPER.jpg	11422897	0	175	2297	176	0	next	hit	2579
vp21_03.09.14	1290	Response	2	11425133	2236	1
vp21_03.09.14	1291	Picture	MorphF2_08_orig.jpg ; MorphF2_00_UPPER.jpg	11425194	0	1	2521	2	0	next	hit	2581
vp21_03.09.14	1291	Response	2	11427613	2419	1
vp21_03.09.14	1292	Picture	MorphM6_00_orig.jpg ; MorphM6_00_UPPER.jpg	11427715	0	1	2225	166	0	next	hit	2583
vp21_03.09.14	1292	Response	2	11429933	2218	1
vp21_03.09.14	1293	Picture	MorphF9_10_orig.jpg ; MorphF9_10_UPPER.jpg	11429940	0	165	2552	166	0	next	hit	2585
vp21_03.09.14	1293	Response	2	11432413	2473	1
vp21_03.09.14	1294	Picture	MorphF2_07_orig.jpg ; MorphF2_00_UPPER.jpg	11432492	0	1	2654	2	0	next	hit	2587
vp21_03.09.14	1294	Response	2	11435053	2561	1
vp21_03.09.14	1295	Picture	MorphF4_07_orig.jpg ; MorphF4_00_UPPER.jpg	11435146	0	1	2634	155	0	next	hit	2589
vp21_03.09.14	1295	Response	2	11437773	2627	1
vp21_03.09.14	1296	Picture	MorphM1_02_orig.jpg ; MorphM1_00_UPPER.jpg	11437780	0	154	2409	155	0	next	hit	2591
vp21_03.09.14	1296	Response	2	11440093	2313	1
vp21_03.09.14	1297	Picture	MorphF10_07_orig.jpg ; MorphF10_00_UPPER.jpg	11440189	0	1	2388	2	0	next	hit	2593
vp21_03.09.14	1297	Response	2	11442493	2304	1
vp21_03.09.14	1298	Picture	MorphF2_01_orig.jpg ; MorphF2_10_UPPER.jpg	11442577	0	1	2522	2	0	next	hit	2595
vp21_03.09.14	1298	Response	2	11444973	2396	1
vp21_03.09.14	1299	Picture	MorphM6_02_orig.jpg ; MorphM6_10_UPPER.jpg	11445099	0	1	2654	2	0	next	hit	2597
vp21_03.09.14	1299	Response	2	11447613	2514	1
vp21_03.09.14	1300	Picture	MorphF9_06_orig.jpg ; MorphF9_00_UPPER.jpg	11447753	0	1	2388	2	0	next	hit	2599
vp21_03.09.14	1300	Response	2	11450013	2260	1
vp21_03.09.14	1301	Picture	MorphM4_07_orig.jpg ; MorphM4_10_UPPER.jpg	11450141	0	1	2359	164	0	next	hit	2601
vp21_03.09.14	1301	Response	2	11452493	2352	1
vp21_03.09.14	1302	Picture	MorphM9_09_orig.jpg ; MorphM9_00_UPPER.jpg	11452500	0	163	4541	164	0	next	hit	2603
vp21_03.09.14	1302	Response	2	11456973	4473	1
vp21_03.09.14	1303	Picture	MorphF8_02_orig.jpg ; MorphF8_00_UPPER.jpg	11457041	0	1	2920	2	0	next	hit	2605
vp21_03.09.14	1303	Response	2	11459853	2812	1
vp21_03.09.14	1304	Picture	MorphM10_08_orig.jpg ; MorphM10_10_UPPER.jpg	11459961	0	1	3052	2	0	next	hit	2607
vp21_03.09.14	1304	Response	2	11462893	2932	1
vp21_03.09.14	1305	Picture	MorphF6_00_orig.jpg ; MorphF6_10_UPPER.jpg	11463013	0	1	3583	2	0	next	hit	2609
vp21_03.09.14	1305	Response	2	11466493	3480	1
vp21_03.09.14	1306	Picture	MorphF5_06_orig.jpg ; MorphF5_00_UPPER.jpg	11466596	0	1	3317	2	0	next	hit	2611
vp21_03.09.14	1306	Response	2	11469853	3257	1
vp21_03.09.14	1307	Picture	MorphF1_03_orig.jpg ; MorphF1_00_UPPER.jpg	11469913	0	1	3981	2	0	next	hit	2613
vp21_03.09.14	1307	Response	2	11473773	3860	1
vp21_03.09.14	1308	Picture	MorphF5_00_orig.jpg ; MorphF5_10_UPPER.jpg	11473894	0	1	4766	146	0	next	hit	2615
vp21_03.09.14	1308	Response	2	11478653	4759	1
vp21_03.09.14	1309	Picture	MorphF9_00_orig.jpg ; MorphF9_10_UPPER.jpg	11478660	0	145	3063	147	0	next	hit	2617
vp21_03.09.14	1309	Response	2	11481613	2953	1
vp21_03.09.14	1310	Picture	MorphF3_10_orig.jpg ; MorphF3_10_UPPER.jpg	11481723	0	2	6901	3	0	next	hit	2619
vp21_03.09.14	1310	Response	2	11488493	6770	1
vp21_03.09.14	1311	Picture	MorphM1_03_orig.jpg ; MorphM1_10_UPPER.jpg	11488624	0	1	3583	2	0	next	hit	2621
vp21_03.09.14	1311	Response	2	11492093	3469	1
vp21_03.09.14	1312	Picture	MorphM8_01_orig.jpg ; MorphM8_00_UPPER.jpg	11492207	0	1	2388	2	0	next	hit	2623
vp21_03.09.14	1312	Response	2	11494493	2286	1
vp21_03.09.14	1313	Picture	MorphF8_09_orig.jpg ; MorphF8_10_UPPER.jpg	11494595	0	1	4625	154	0	next	incorrect	2625
vp21_03.09.14	1313	Response	1	11499213	4618	1
vp21_03.09.14	1314	Picture	MorphF3_09_orig.jpg ; MorphF3_00_UPPER.jpg	11499220	0	153	2541	154	0	next	incorrect	2627
vp21_03.09.14	1314	Response	1	11501693	2473	1
vp21_03.09.14	1315	Picture	MorphM4_09_orig.jpg ; MorphM4_10_UPPER.jpg	11501761	0	1	3317	2	0	next	incorrect	2629
vp21_03.09.14	1315	Response	1	11504972	3211	1
vp21_03.09.14	1316	Picture	MorphM3_00_orig.jpg ; MorphM3_10_UPPER.jpg	11505078	0	1	3716	2	0	next	incorrect	2631
vp21_03.09.14	1316	Response	1	11508652	3574	1
vp21_03.09.14	1317	Picture	MorphF9_02_orig.jpg ; MorphF9_10_UPPER.jpg	11508794	0	1	7829	2	0	next	hit	2633
vp21_03.09.14	1317	Response	2	11516493	7699	1
vp21_03.09.14	1318	Picture	MorphF1_00_orig.jpg ; MorphF1_00_UPPER.jpg	11516623	0	1	7299	2	0	next	incorrect	2635
vp21_03.09.14	1318	Response	1	11523852	7229	1
vp21_03.09.14	1319	Picture	MorphM10_04_orig.jpg ; MorphM10_10_UPPER.jpg	11523922	0	1	5297	145	0	next	hit	2637
vp21_03.09.14	1319	Response	2	11529212	5290	1
vp21_03.09.14	1320	Picture	MorphF7_03_orig.jpg ; MorphF7_10_UPPER.jpg	11529219	0	144	4881	317	0	next	incorrect	2639
vp21_03.09.14	1320	Response	1	11534092	4873	1
vp21_03.09.14	1321	Picture	MorphF4_01_orig.jpg ; MorphF4_00_UPPER.jpg	11534100	0	173	8640	332	0	next	incorrect	2641
vp21_03.09.14	1321	Response	1	11542732	8632	1
vp21_03.09.14	1322	Picture	MorphM10_05_orig.jpg ; MorphM10_10_UPPER.jpg	11542740	0	159	5840	316	0	next	hit	2643
vp21_03.09.14	1322	Response	2	11548572	5832	1
vp21_03.09.14	1323	Picture	MorphF8_02_orig.jpg ; MorphF8_10_UPPER.jpg	11548580	0	157	7279	334	0	next	incorrect	2645
vp21_03.09.14	1323	Response	1	11555852	7272	1
vp21_03.09.14	1324	Picture	MorphM9_05_orig.jpg ; MorphM9_00_UPPER.jpg	11555859	0	177	4801	330	0	next	hit	2647
vp21_03.09.14	1324	Response	2	11560652	4793	1
vp21_03.09.14	1325	Picture	MorphM2_07_orig.jpg ; MorphM2_00_LOWER.jpg	11560660	0	153	14320	318	0	next	incorrect	2649
vp21_03.09.14	1325	Response	1	11574972	14312	1
vp21_03.09.14	1326	Picture	MorphF9_09_orig.jpg ; MorphF9_00_LOWER.jpg	11574980	0	165	5073	166	0	next	incorrect	2651
vp21_03.09.14	1326	Response	1	11579932	4952	1
vp21_03.09.14	1327	Picture	MorphM2_06_orig.jpg ; MorphM2_10_LOWER.jpg	11580053	0	1	7564	2	0	next	incorrect	2653
vp21_03.09.14	1327	Response	1	11587532	7479	1
vp21_03.09.14	1328	Picture	MorphF5_04_orig.jpg ; MorphF5_10_LOWER.jpg	11587617	0	1	6635	2	0	next	incorrect	2655
vp21_03.09.14	1328	Response	1	11594172	6555	1
vp21_03.09.14	1329	Picture	MorphF6_10_orig.jpg ; MorphF6_10_LOWER.jpg	11594252	0	1	6328	176	0	next	incorrect	2657
vp21_03.09.14	1329	Response	1	11600572	6320	1
vp21_03.09.14	1330	Picture	MorphF4_02_orig.jpg ; MorphF4_10_LOWER.jpg	11600580	0	175	6677	176	0	next	incorrect	2659
vp21_03.09.14	1330	Response	1	11607132	6552	1
vp21_03.09.14	1331	Picture	MorphF1_01_orig.jpg ; MorphF1_00_LOWER.jpg	11607257	0	1	8890	2	0	next	incorrect	2661
vp21_03.09.14	1331	Response	1	11616012	8755	1
vp21_03.09.14	1332	Picture	MorphM7_01_orig.jpg ; MorphM7_10_LOWER.jpg	11616147	0	1	7299	2	0	next	hit	2663
vp21_03.09.14	1332	Response	2	11623372	7225	1
vp21_03.09.14	1333	Picture	MorphF3_00_orig.jpg ; MorphF3_00_LOWER.jpg	11623446	0	1	9421	3	0	next	incorrect	2665
vp21_03.09.14	1333	Response	1	11632732	9286	1
vp21_03.09.14	1334	Picture	MorphM10_05_orig.jpg ; MorphM10_00_LOWER.jpg	11632867	0	2	6105	3	0	next	hit	2667
vp21_03.09.14	1334	Response	2	11638892	6025	1
vp21_03.09.14	1335	Picture	MorphM5_04_orig.jpg ; MorphM5_00_LOWER.jpg	11638972	0	1	6502	2	0	next	incorrect	2669
vp21_03.09.14	1335	Response	1	11645372	6400	1
vp21_03.09.14	1336	Picture	MorphM4_01_orig.jpg ; MorphM4_00_LOWER.jpg	11645474	0	1	12208	2	0	next	incorrect	2671
vp21_03.09.14	1336	Response	1	11657532	12058	1
vp21_03.09.14	1337	Picture	MorphF1_08_orig.jpg ; MorphF1_10_LOWER.jpg	11657682	0	1	6768	2	0	next	incorrect	2673
vp21_03.09.14	1337	Response	1	11664332	6650	1
vp21_03.09.14	1338	Picture	MorphF3_01_orig.jpg ; MorphF3_00_LOWER.jpg	11664450	0	1	6635	2	0	next	incorrect	2675
vp21_03.09.14	1338	Response	1	11670972	6522	1
vp21_03.09.14	1339	Picture	MorphM2_01_orig.jpg ; MorphM2_00_LOWER.jpg	11671085	0	1	12694	180	0	next	hit	2677
vp21_03.09.14	1339	Response	2	11683771	12686	1
vp21_03.09.14	1340	Picture	MorphM7_06_orig.jpg ; MorphM7_10_LOWER.jpg	11683779	0	179	5353	180	0	next	incorrect	2679
vp21_03.09.14	1340	Response	1	11689051	5272	1
vp21_03.09.14	1341	Picture	MorphM6_03_orig.jpg ; MorphM6_10_LOWER.jpg	11689132	0	1	18843	2	0	next	incorrect	2681
vp21_03.09.14	1341	Response	1	11707851	18719	1
vp21_03.09.14	1342	Picture	MorphM8_07_orig.jpg ; MorphM8_00_LOWER.jpg	11707975	0	1	21884	146	0	next	hit	2683
vp21_03.09.14	1342	Response	2	11729851	21876	1
vp21_03.09.14	1343	Picture	MorphM2_05_orig.jpg ; MorphM2_10_LOWER.jpg	11729859	0	145	4125	146	0	next	incorrect	2685
vp21_03.09.14	1343	Response	1	11733851	3992	1
vp21_03.09.14	1344	Picture	MorphM7_08_orig.jpg ; MorphM7_00_LOWER.jpg	11733984	0	1	9156	2	0	next	hit	2687
vp21_03.09.14	1344	Response	2	11743051	9067	1
vp21_03.09.14	1345	Picture	MorphF3_05_orig.jpg ; MorphF3_10_LOWER.jpg	11743140	0	1	9289	2	0	next	hit	2689
vp21_03.09.14	1345	Response	2	11752331	9191	1
vp21_03.09.14	1346	Picture	MorphF6_03_orig.jpg ; MorphF6_00_LOWER.jpg	11752429	0	1	7269	164	0	next	incorrect	2691
vp21_03.09.14	1346	Response	1	11759691	7262	1
vp21_03.09.14	1347	Picture	MorphF5_03_orig.jpg ; MorphF5_10_LOWER.jpg	11759698	0	163	4807	164	0	next	incorrect	2693
vp21_03.09.14	1347	Response	1	11764411	4713	1
vp21_03.09.14	1348	Picture	MorphF2_08_orig.jpg ; MorphF2_00_LOWER.jpg	11764505	0	1	4073	175	0	next	incorrect	2695
vp21_03.09.14	1348	Response	1	11768571	4066	1
vp21_03.09.14	1349	Picture	MorphM4_05_orig.jpg ; MorphM4_00_LOWER.jpg	11768578	0	174	8135	175	0	next	incorrect	2697
vp21_03.09.14	1349	Response	1	11776571	7993	1
vp21_03.09.14	1350	Picture	MorphM5_03_orig.jpg ; MorphM5_00_LOWER.jpg	11776713	0	1	4645	2	0	next	incorrect	2699
vp21_03.09.14	1350	Response	1	11781211	4498	1
vp21_03.09.14	1351	Picture	MorphM9_04_orig.jpg ; MorphM9_10_LOWER.jpg	11781358	0	1	4740	171	0	next	incorrect	2701
vp21_03.09.14	1351	Response	1	11786091	4733	1
vp21_03.09.14	1352	Picture	MorphF7_02_orig.jpg ; MorphF7_10_LOWER.jpg	11786098	0	170	4240	347	0	next	incorrect	2703
vp21_03.09.14	1352	Response	1	11790331	4233	1
vp21_03.09.14	1353	Picture	MorphM3_08_orig.jpg ; MorphM3_10_LOWER.jpg	11790338	0	177	4800	331	0	next	incorrect	2705
vp21_03.09.14	1353	Response	1	11795131	4793	1
vp21_03.09.14	1354	Picture	MorphF3_06_orig.jpg ; MorphF3_00_LOWER.jpg	11795138	0	154	25233	155	0	next	incorrect	2707
vp21_03.09.14	1354	Response	1	11820251	25113	1
vp21_03.09.14	1355	Picture	MorphF9_08_orig.jpg ; MorphF9_10_LOWER.jpg	11820371	0	1	24151	2	0	next	hit	2709
vp21_03.09.14	1355	Response	2	11844410	24039	1
vp21_03.09.14	1356	Picture	MorphM5_03_orig.jpg ; MorphM5_10_LOWER.jpg	11844522	0	1	8856	170	0	next	incorrect	2711
vp21_03.09.14	1356	Response	1	11853370	8848	1
vp21_03.09.14	1357	Picture	MorphF6_04_orig.jpg ; MorphF6_00_LOWER.jpg	11853378	0	169	11978	170	0	next	incorrect	2713
vp21_03.09.14	1357	Response	1	11865210	11832	1
vp21_03.09.14	1358	Picture	MorphF2_10_orig.jpg ; MorphF2_00_LOWER.jpg	11865356	0	1	4342	172	0	next	incorrect	2715
vp21_03.09.14	1358	Response	1	11869690	4334	1
vp21_03.09.14	1359	Picture	MorphM7_10_orig.jpg ; MorphM7_00_LOWER.jpg	11869698	0	171	6640	337	0	next	hit	2717
vp21_03.09.14	1359	Response	2	11876330	6632	1
vp21_03.09.14	1360	Picture	MorphM1_07_orig.jpg ; MorphM1_00_LOWER.jpg	11876338	0	166	4411	167	0	next	hit	2719
vp21_03.09.14	1360	Response	2	11880650	4312	1
vp21_03.09.14	1361	Picture	MorphF4_03_orig.jpg ; MorphF4_10_LOWER.jpg	11880749	0	1	6370	2	0	next	hit	2721
vp21_03.09.14	1361	Response	2	11886970	6221	1
vp21_03.09.14	1362	Picture	MorphF10_00_orig.jpg ; MorphF10_00_LOWER.jpg	11887119	0	1	9819	2	0	next	incorrect	2723
vp21_03.09.14	1362	Response	1	11896810	9691	1
vp21_03.09.14	1363	Picture	MorphM1_04_orig.jpg ; MorphM1_00_LOWER.jpg	11896938	0	1	9024	2	0	next	incorrect	2725
vp21_03.09.14	1363	Response	1	11905850	8912	1
vp21_03.09.14	1364	Picture	MorphM10_02_orig.jpg ; MorphM10_00_LOWER.jpg	11905962	0	1	5416	159	0	next	incorrect	2727
vp21_03.09.14	1364	Response	1	11911370	5408	1
vp21_03.09.14	1365	Picture	MorphM1_01_orig.jpg ; MorphM1_00_LOWER.jpg	11911378	0	158	4536	159	0	next	incorrect	2729
vp21_03.09.14	1365	Response	1	11915770	4392	1
vp21_03.09.14	1366	Picture	MorphF5_00_orig.jpg ; MorphF5_00_LOWER.jpg	11915914	0	1	5839	2	0	next	incorrect	2731
vp21_03.09.14	1366	Response	1	11921690	5776	1
vp21_03.09.14	1367	Picture	MorphM3_10_orig.jpg ; MorphM3_00_LOWER.jpg	11921753	0	1	8584	176	0	next	hit	2733
vp21_03.09.14	1367	Response	2	11930330	8577	1
vp21_03.09.14	1368	Picture	MorphM2_03_orig.jpg ; MorphM2_00_LOWER.jpg	11930337	0	175	11852	176	0	next	incorrect	2735
vp21_03.09.14	1368	Response	1	11942090	11753	1
vp21_03.09.14	1369	Picture	MorphM6_05_orig.jpg ; MorphM6_00_LOWER.jpg	11942189	0	1	12308	167	0	next	hit	2737
vp21_03.09.14	1369	Response	2	11954490	12301	1
vp21_03.09.14	1370	Picture	MorphM4_02_orig.jpg ; MorphM4_10_LOWER.jpg	11954497	0	166	8080	347	0	next	incorrect	2739
vp21_03.09.14	1370	Response	1	11962570	8073	1
vp21_03.09.14	1371	Picture	MorphF10_02_orig.jpg ; MorphF10_10_LOWER.jpg	11962577	0	181	9336	182	0	next	hit	2741
vp21_03.09.14	1371	Response	2	11971770	9193	1
vp21_03.09.14	1372	Picture	MorphM4_07_orig.jpg ; MorphM4_00_LOWER.jpg	11971913	0	1	10184	169	0	next	hit	2743
vp21_03.09.14	1372	Response	2	11982090	10177	1
vp21_03.09.14	1373	Picture	MorphF9_04_orig.jpg ; MorphF9_10_LOWER.jpg	11982097	0	168	12110	169	0	next	hit	2745
vp21_03.09.14	1373	Response	2	11994090	11993	1
vp21_03.09.14	1374	Picture	MorphF8_09_orig.jpg ; MorphF8_00_LOWER.jpg	11994207	0	1	4909	2	0	next	hit	2747
vp21_03.09.14	1374	Response	2	11999050	4843	1
vp21_03.09.14	1375	Picture	MorphM5_10_orig.jpg ; MorphM5_10_LOWER.jpg	11999116	0	1	7381	185	0	next	hit	2749
vp21_03.09.14	1375	Response	2	12006489	7373	1
vp21_03.09.14	1376	Picture	MorphM4_07_orig.jpg ; MorphM4_10_LOWER.jpg	12006497	0	184	7614	185	0	next	hit	2751
vp21_03.09.14	1376	Response	2	12014010	7513	1
vp21_03.09.14	1377	Picture	MorphF10_10_orig.jpg ; MorphF10_00_LOWER.jpg	12014111	0	1	5839	2	0	next	hit	2753
vp21_03.09.14	1377	Response	2	12019849	5738	1
vp21_03.09.14	1378	Picture	MorphM2_00_orig.jpg ; MorphM2_10_LOWER.jpg	12019950	0	1	5441	2	0	next	hit	2755
vp21_03.09.14	1378	Response	2	12025289	5339	1
vp21_03.09.14	1379	Picture	MorphF6_07_orig.jpg ; MorphF6_00_LOWER.jpg	12025391	0	1	7166	2	0	next	hit	2757
vp21_03.09.14	1379	Response	2	12032489	7098	1
vp21_03.09.14	1380	Picture	MorphF8_04_orig.jpg ; MorphF8_00_LOWER.jpg	12032557	0	1	8227	2	0	next	incorrect	2759
vp21_03.09.14	1380	Response	1	12040649	8092	1
vp21_03.09.14	1381	Picture	MorphF4_09_orig.jpg ; MorphF4_10_LOWER.jpg	12040784	0	1	6189	182	0	next	hit	2761
vp21_03.09.14	1381	Response	2	12046969	6185	1
vp21_03.09.14	1382	Picture	MorphM3_01_orig.jpg ; MorphM3_10_LOWER.jpg	12046973	0	181	10000	182	0	next	incorrect	2763
vp21_03.09.14	1382	Response	1	12056889	9916	1
vp21_03.09.14	1383	Picture	MorphM10_09_orig.jpg ; MorphM10_00_LOWER.jpg	12056973	0	1	6104	2	0	next	hit	2765
vp21_03.09.14	1383	Response	2	12062969	5996	1
vp21_03.09.14	1384	Picture	MorphM3_01_orig.jpg ; MorphM3_00_LOWER.jpg	12063077	0	1	6503	2	0	next	incorrect	2767
vp21_03.09.14	1384	Response	1	12069449	6372	1
vp21_03.09.14	1385	Picture	MorphF5_08_orig.jpg ; MorphF5_10_LOWER.jpg	12069580	0	1	7696	2	0	next	incorrect	2769
vp21_03.09.14	1385	Response	1	12077209	7629	1
vp21_03.09.14	1386	Picture	MorphM6_04_orig.jpg ; MorphM6_00_LOWER.jpg	12077276	0	1	14597	2	0	next	hit	2771
vp21_03.09.14	1386	Response	2	12091769	14493	1
vp21_03.09.14	1387	Picture	MorphM8_03_orig.jpg ; MorphM8_00_LOWER.jpg	12091873	0	1	12076	2	0	next	hit	2773
vp21_03.09.14	1387	Response	2	12103849	11976	1
vp21_03.09.14	1388	Picture	MorphM1_09_orig.jpg ; MorphM1_00_LOWER.jpg	12103949	0	1	7431	2	0	next	hit	2775
vp21_03.09.14	1388	Response	2	12111289	7340	1
vp21_03.09.14	1389	Picture	MorphF3_08_orig.jpg ; MorphF3_00_LOWER.jpg	12111380	0	1	7298	2	0	next	hit	2777
vp21_03.09.14	1389	Response	2	12118569	7189	1
vp21_03.09.14	1390	Picture	MorphM9_10_orig.jpg ; MorphM9_00_LOWER.jpg	12118678	0	1	5441	2	0	next	hit	2779
vp21_03.09.14	1390	Response	2	12124009	5331	1
vp21_03.09.14	1391	Picture	MorphM8_09_orig.jpg ; MorphM8_00_LOWER.jpg	12124119	0	1	4217	164	0	next	hit	2781
vp21_03.09.14	1391	Response	2	12128329	4210	1
vp21_03.09.14	1392	Picture	MorphM7_03_orig.jpg ; MorphM7_10_LOWER.jpg	12128336	0	163	5602	165	0	next	hit	2783
vp21_03.09.14	1392	Response	2	12133849	5513	1
vp21_03.09.14	1393	Picture	MorphF2_10_orig.jpg ; MorphF2_10_LOWER.jpg	12133938	0	2	4910	3	0	next	hit	2785
vp21_03.09.14	1393	Response	2	12138729	4791	1
vp21_03.09.14	1394	Picture	MorphF6_02_orig.jpg ; MorphF6_00_LOWER.jpg	12138848	0	1	4247	2	0	next	hit	2787
vp21_03.09.14	1394	Response	2	12142969	4121	1
vp21_03.09.14	1395	Picture	MorphF5_04_orig.jpg ; MorphF5_00_LOWER.jpg	12143095	0	1	6900	2	0	next	incorrect	2789
vp21_03.09.14	1395	Response	1	12149929	6834	1
vp21_03.09.14	1396	Picture	MorphF3_02_orig.jpg ; MorphF3_00_LOWER.jpg	12149995	0	1	6237	2	0	next	incorrect	2791
vp21_03.09.14	1396	Response	1	12156089	6094	1
vp21_03.09.14	1397	Picture	MorphM8_03_orig.jpg ; MorphM8_10_LOWER.jpg	12156232	0	1	9289	2	0	next	hit	2793
vp21_03.09.14	1397	Response	2	12165449	9217	1
vp21_03.09.14	1398	Picture	MorphF1_00_orig.jpg ; MorphF1_10_LOWER.jpg	12165521	0	1	6502	2	0	next	incorrect	2795
vp21_03.09.14	1398	Response	1	12171928	6407	1
vp21_03.09.14	1399	Picture	MorphM9_01_orig.jpg ; MorphM9_10_LOWER.jpg	12172023	0	1	6370	2	0	next	incorrect	2797
vp21_03.09.14	1399	Response	1	12178248	6225	1
vp21_03.09.14	1400	Picture	MorphM3_04_orig.jpg ; MorphM3_00_LOWER.jpg	12178393	0	1	5838	2	0	next	incorrect	2799
vp21_03.09.14	1400	Response	1	12184168	5775	1
vp21_03.09.14	1401	Picture	MorphF4_08_orig.jpg ; MorphF4_00_LOWER.jpg	12184231	0	1	6503	2	0	next	hit	2801
vp21_03.09.14	1401	Response	2	12190648	6417	1
vp21_03.09.14	1402	Picture	MorphM1_06_orig.jpg ; MorphM1_00_LOWER.jpg	12190734	0	1	11362	184	0	next	incorrect	2803
vp21_03.09.14	1402	Response	1	12202089	11355	1
vp21_03.09.14	1403	Picture	MorphF3_09_orig.jpg ; MorphF3_10_LOWER.jpg	12202096	0	183	6240	363	0	next	incorrect	2805
vp21_03.09.14	1403	Response	1	12208328	6232	1
vp21_03.09.14	1404	Picture	MorphM8_10_orig.jpg ; MorphM8_10_LOWER.jpg	12208336	0	180	6000	332	0	next	hit	2807
vp21_03.09.14	1404	Response	2	12214328	5992	1
vp21_03.09.14	1405	Picture	MorphM4_06_orig.jpg ; MorphM4_10_LOWER.jpg	12214336	0	152	6080	328	0	next	hit	2809
vp21_03.09.14	1405	Response	2	12220408	6072	1
vp21_03.09.14	1406	Picture	MorphF1_10_orig.jpg ; MorphF1_10_LOWER.jpg	12220416	0	176	6943	177	0	next	hit	2811
vp21_03.09.14	1406	Response	2	12227288	6872	1
vp21_03.09.14	1407	Picture	MorphF10_10_orig.jpg ; MorphF10_10_LOWER.jpg	12227359	0	1	4909	2	0	next	hit	2813
vp21_03.09.14	1407	Response	2	12232168	4809	1
vp21_03.09.14	1408	Picture	MorphF8_07_orig.jpg ; MorphF8_10_LOWER.jpg	12232268	0	1	4114	2	0	next	hit	2815
vp21_03.09.14	1408	Response	2	12236248	3980	1
vp21_03.09.14	1409	Picture	MorphM9_01_orig.jpg ; MorphM9_00_LOWER.jpg	12236382	0	1	8095	2	0	next	incorrect	2817
vp21_03.09.14	1409	Response	1	12244328	7946	1
vp21_03.09.14	1410	Picture	MorphF6_03_orig.jpg ; MorphF6_10_LOWER.jpg	12244477	0	1	5939	167	0	next	hit	2819
vp21_03.09.14	1410	Response	2	12250408	5931	1
vp21_03.09.14	1411	Picture	MorphF8_06_orig.jpg ; MorphF8_00_LOWER.jpg	12250416	0	166	10636	312	0	next	incorrect	2821
vp21_03.09.14	1411	Response	1	12261048	10632	1
vp21_03.09.14	1412	Picture	MorphM3_04_orig.jpg ; MorphM3_10_LOWER.jpg	12261052	0	146	5718	147	0	next	incorrect	2823
vp21_03.09.14	1412	Response	1	12266648	5596	1
vp21_03.09.14	1413	Picture	MorphM5_08_orig.jpg ; MorphM5_10_LOWER.jpg	12266770	0	1	35696	2	0	next	hit	2825
vp21_03.09.14	1413	Response	2	12302328	35558	1
vp21_03.09.14	1414	Picture	MorphF8_01_orig.jpg ; MorphF8_10_LOWER.jpg	12302466	0	1	9239	185	0	next	incorrect	2827
vp21_03.09.14	1414	Response	1	12311687	9221	2
vp21_03.09.14	1415	Picture	MorphM4_03_orig.jpg ; MorphM4_10_LOWER.jpg	12311705	0	184	13430	340	0	next	incorrect	2829
vp21_03.09.14	1415	Response	1	12325128	13423	1
vp21_03.09.14	1416	Picture	MorphF7_00_orig.jpg ; MorphF7_00_LOWER.jpg	12325135	0	156	6259	158	0	next	incorrect	2831
vp21_03.09.14	1416	Response	1	12331287	6152	1
vp21_03.09.14	1417	Picture	MorphF5_02_orig.jpg ; MorphF5_00_LOWER.jpg	12331394	0	2	4861	185	0	next	incorrect	2833
vp21_03.09.14	1417	Response	1	12336247	4853	1
vp21_03.09.14	1418	Picture	MorphM8_00_orig.jpg ; MorphM8_10_LOWER.jpg	12336255	0	183	8542	184	0	next	hit	2835
vp21_03.09.14	1418	Response	2	12344727	8472	1
vp21_03.09.14	1419	Picture	MorphM5_10_orig.jpg ; MorphM5_00_LOWER.jpg	12344797	0	1	21630	2	0	next	hit	2837
vp21_03.09.14	1419	Response	2	12366327	21530	1
vp21_03.09.14	1420	Picture	MorphF6_06_orig.jpg ; MorphF6_10_LOWER.jpg	12366427	0	1	7564	2	0	next	hit	2839
vp21_03.09.14	1420	Response	2	12373927	7500	1
vp21_03.09.14	1421	Picture	MorphM9_03_orig.jpg ; MorphM9_00_LOWER.jpg	12373991	0	1	5144	166	0	next	hit	2841
vp21_03.09.14	1421	Response	2	12379127	5136	1
vp21_03.09.14	1422	Picture	MorphF2_09_orig.jpg ; MorphF2_10_LOWER.jpg	12379135	0	165	4410	166	0	next	hit	2843
vp21_03.09.14	1422	Response	2	12383447	4312	1
vp21_03.09.14	1423	Picture	MorphF3_01_orig.jpg ; MorphF3_10_LOWER.jpg	12383545	0	1	6768	2	0	next	incorrect	2845
vp21_03.09.14	1423	Response	1	12390167	6622	1
vp21_03.09.14	1424	Picture	MorphM9_05_orig.jpg ; MorphM9_10_LOWER.jpg	12390313	0	1	9421	2	0	next	incorrect	2847
vp21_03.09.14	1424	Response	1	12399607	9294	1
vp21_03.09.14	1425	Picture	MorphM1_04_orig.jpg ; MorphM1_10_LOWER.jpg	12399734	0	1	8095	2	0	next	incorrect	2849
vp21_03.09.14	1425	Response	1	12407767	8033	1
vp21_03.09.14	1426	Picture	MorphF7_10_orig.jpg ; MorphF7_10_LOWER.jpg	12407829	0	1	5971	3	0	next	hit	2851
vp21_03.09.14	1426	Response	2	12413687	5858	1
vp21_03.09.14	1427	Picture	MorphM1_07_orig.jpg ; MorphM1_10_LOWER.jpg	12413800	0	2	7014	155	0	next	incorrect	2853
vp21_03.09.14	1427	Response	1	12420807	7007	1
vp21_03.09.14	1428	Picture	MorphF5_07_orig.jpg ; MorphF5_10_LOWER.jpg	12420814	0	153	12626	154	0	next	hit	2855
vp21_03.09.14	1428	Response	2	12433367	12553	1
vp21_03.09.14	1429	Picture	MorphF8_06_orig.jpg ; MorphF8_10_LOWER.jpg	12433440	0	1	2654	2	0	next	hit	2857
vp21_03.09.14	1429	Response	2	12436007	2567	1
vp21_03.09.14	1430	Picture	MorphM7_02_orig.jpg ; MorphM7_10_LOWER.jpg	12436094	0	1	6502	2	0	next	hit	2859
vp21_03.09.14	1430	Response	2	12442487	6393	1
vp21_03.09.14	1431	Picture	MorphM5_08_orig.jpg ; MorphM5_00_LOWER.jpg	12442596	0	1	5658	183	0	next	hit	2861
vp21_03.09.14	1431	Response	2	12448247	5651	1
vp21_03.09.14	1432	Picture	MorphF5_01_orig.jpg ; MorphF5_10_LOWER.jpg	12448254	0	182	7040	357	0	next	incorrect	2863
vp21_03.09.14	1432	Response	1	12455287	7033	1
vp21_03.09.14	1433	Picture	MorphM9_09_orig.jpg ; MorphM9_10_LOWER.jpg	12455294	0	175	7605	176	0	next	hit	2865
vp21_03.09.14	1433	Response	2	12462807	7513	1
vp21_03.09.14	1434	Picture	MorphF8_02_orig.jpg ; MorphF8_10_LOWER.jpg	12462899	0	1	31582	2	0	next	incorrect	2867
vp21_03.09.14	1434	Response	1	12494407	31508	1
vp21_03.09.14	1435	Picture	MorphF2_00_orig.jpg ; MorphF2_10_LOWER.jpg	12494481	0	1	10484	2	0	next	incorrect	2869
vp21_03.09.14	1435	Response	1	12504886	10405	1
vp21_03.09.14	1436	Picture	MorphM1_08_orig.jpg ; MorphM1_00_LOWER.jpg	12504965	0	1	43769	156	0	next	hit	2871
vp21_03.09.14	1436	Response	2	12548726	43761	1
vp21_03.09.14	1437	Picture	MorphF6_08_orig.jpg ; MorphF6_00_LOWER.jpg	12548734	0	155	5283	335	0	next	hit	2873
vp21_03.09.14	1437	Response	2	12554006	5272	1
vp21_03.09.14	1438	Picture	MorphM6_10_orig.jpg ; MorphM6_10_LOWER.jpg	12554017	0	180	4691	181	0	next	hit	2875
vp21_03.09.14	1438	Response	2	12558566	4549	1
vp21_03.09.14	1439	Picture	MorphM1_10_orig.jpg ; MorphM1_10_LOWER.jpg	12558708	0	1	4777	2	0	next	hit	2877
vp21_03.09.14	1439	Response	2	12563366	4658	1
vp21_03.09.14	1440	Picture	MorphF9_06_orig.jpg ; MorphF9_00_LOWER.jpg	12563485	0	1	3715	2	0	next	hit	2879
vp21_03.09.14	1440	Response	2	12567126	3641	1
vp21_03.09.14	1441	Picture	MorphF10_07_orig.jpg ; MorphF10_10_LOWER.jpg	12567200	0	1	4733	179	0	next	hit	2881
vp21_03.09.14	1441	Response	2	12571926	4726	1
vp21_03.09.14	1442	Picture	MorphF3_09_orig.jpg ; MorphF3_00_LOWER.jpg	12571933	0	178	4954	179	0	next	hit	2883
vp21_03.09.14	1442	Response	2	12576806	4873	1
vp21_03.09.14	1443	Picture	MorphF1_02_orig.jpg ; MorphF1_10_LOWER.jpg	12576887	0	1	4086	163	0	next	hit	2885
vp21_03.09.14	1443	Response	2	12580966	4079	1
vp21_03.09.14	1444	Picture	MorphM1_02_orig.jpg ; MorphM1_10_LOWER.jpg	12580973	0	162	7327	163	0	next	incorrect	2887
vp21_03.09.14	1444	Response	1	12588166	7193	1
vp21_03.09.14	1445	Picture	MorphM7_04_orig.jpg ; MorphM7_00_LOWER.jpg	12588300	0	1	5042	2	0	next	incorrect	2889
vp21_03.09.14	1445	Response	1	12593206	4906	1
vp21_03.09.14	1446	Picture	MorphM5_09_orig.jpg ; MorphM5_10_LOWER.jpg	12593342	0	1	5839	2	0	next	hit	2891
vp21_03.09.14	1446	Response	2	12599046	5704	1
vp21_03.09.14	1447	Picture	MorphF5_09_orig.jpg ; MorphF5_10_LOWER.jpg	12599181	0	1	9289	2	0	next	hit	2893
vp21_03.09.14	1447	Response	2	12608406	9225	1
vp21_03.09.14	1448	Picture	MorphM5_06_orig.jpg ; MorphM5_00_LOWER.jpg	12608470	0	1	5440	2	0	next	hit	2895
vp21_03.09.14	1448	Response	2	12613846	5376	1
vp21_03.09.14	1449	Picture	MorphF4_00_orig.jpg ; MorphF4_00_LOWER.jpg	12613910	0	1	6237	2	0	next	hit	2897
vp21_03.09.14	1449	Response	2	12620006	6096	1
vp21_03.09.14	1450	Picture	MorphF6_07_orig.jpg ; MorphF6_10_LOWER.jpg	12620147	0	1	4114	2	0	next	hit	2899
vp21_03.09.14	1450	Response	2	12624166	4019	1
vp21_03.09.14	1451	Picture	MorphF3_04_orig.jpg ; MorphF3_10_LOWER.jpg	12624261	0	1	7298	2	0	next	hit	2901
vp21_03.09.14	1451	Response	2	12631446	7185	1
vp21_03.09.14	1452	Picture	MorphM9_02_orig.jpg ; MorphM9_10_LOWER.jpg	12631559	0	1	7254	180	0	next	incorrect	2903
vp21_03.09.14	1452	Response	1	12638806	7247	1
vp21_03.09.14	1453	Picture	MorphF1_04_orig.jpg ; MorphF1_10_LOWER.jpg	12638813	0	179	9201	180	0	next	incorrect	2905
vp21_03.09.14	1453	Response	1	12647926	9113	1
vp21_03.09.14	1454	Picture	MorphM7_10_orig.jpg ; MorphM7_10_LOWER.jpg	12648014	0	1	8319	176	0	next	hit	2907
vp21_03.09.14	1454	Response	2	12656326	8312	1
vp21_03.09.14	1455	Picture	MorphF8_08_orig.jpg ; MorphF8_10_LOWER.jpg	12656333	0	175	8136	176	0	next	hit	2909
vp21_03.09.14	1455	Response	2	12664405	8072	1
vp21_03.09.14	1456	Picture	MorphF4_06_orig.jpg ; MorphF4_10_LOWER.jpg	12664469	0	1	5042	2	0	next	hit	2911
vp21_03.09.14	1456	Response	2	12669365	4896	1
vp21_03.09.14	1457	Picture	MorphF5_01_orig.jpg ; MorphF5_00_LOWER.jpg	12669511	0	1	6982	187	0	next	incorrect	2913
vp21_03.09.14	1457	Response	1	12676485	6974	1
vp21_03.09.14	1458	Picture	MorphF7_00_orig.jpg ; MorphF7_10_LOWER.jpg	12676493	0	186	16506	187	0	next	hit	2915
vp21_03.09.14	1458	Response	2	12692885	16392	1
vp21_03.09.14	1459	Picture	MorphM9_08_orig.jpg ; MorphM9_10_LOWER.jpg	12692999	0	1	5706	2	0	next	hit	2917
vp21_03.09.14	1459	Response	2	12698565	5566	1
vp21_03.09.14	1460	Picture	MorphM4_00_orig.jpg ; MorphM4_10_LOWER.jpg	12698705	0	1	6588	182	0	next	hit	2919
vp21_03.09.14	1460	Response	2	12705285	6580	1
vp21_03.09.14	1461	Picture	MorphM3_09_orig.jpg ; MorphM3_00_LOWER.jpg	12705293	0	181	11840	332	0	next	hit	2921
vp21_03.09.14	1461	Response	2	12717125	11832	1
vp21_03.09.14	1462	Picture	MorphM7_01_orig.jpg ; MorphM7_00_LOWER.jpg	12717133	0	151	7714	152	0	next	hit	2923
vp21_03.09.14	1462	Response	2	12724725	7592	1
vp21_03.09.14	1463	Picture	MorphF4_04_orig.jpg ; MorphF4_00_LOWER.jpg	12724847	0	1	7564	2	0	next	incorrect	2925
vp21_03.09.14	1463	Response	1	12732325	7478	1
vp21_03.09.14	1464	Picture	MorphF1_03_orig.jpg ; MorphF1_10_LOWER.jpg	12732411	0	1	5282	160	0	next	incorrect	2927
vp21_03.09.14	1464	Response	1	12737685	5274	1
vp21_03.09.14	1465	Picture	MorphF4_05_orig.jpg ; MorphF4_00_LOWER.jpg	12737693	0	159	6476	344	0	next	incorrect	2929
vp21_03.09.14	1465	Response	1	12744165	6472	1
vp21_03.09.14	1466	Picture	MorphF8_02_orig.jpg ; MorphF8_00_LOWER.jpg	12744169	0	185	9208	186	0	next	incorrect	2931
vp21_03.09.14	1466	Response	1	12753285	9116	1
vp21_03.09.14	1467	Picture	MorphM8_02_orig.jpg ; MorphM8_10_LOWER.jpg	12753377	0	1	6104	2	0	next	hit	2933
vp21_03.09.14	1467	Response	2	12759365	5988	1
vp21_03.09.14	1468	Picture	MorphM10_06_orig.jpg ; MorphM10_10_LOWER.jpg	12759481	0	1	6104	2	0	next	hit	2935
vp21_03.09.14	1468	Response	2	12765525	6044	1
vp21_03.09.14	1469	Picture	MorphM9_09_orig.jpg ; MorphM9_00_LOWER.jpg	12765585	0	1	5308	3	0	next	hit	2937
vp21_03.09.14	1469	Response	2	12770805	5220	1
vp21_03.09.14	1470	Picture	MorphM6_02_orig.jpg ; MorphM6_10_LOWER.jpg	12770893	0	2	9820	3	0	next	incorrect	2939
vp21_03.09.14	1470	Response	1	12780565	9672	1
vp21_03.09.14	1471	Picture	MorphM8_02_orig.jpg ; MorphM8_00_LOWER.jpg	12780713	0	1	5573	2	0	next	hit	2941
vp21_03.09.14	1471	Response	2	12786165	5452	1
vp21_03.09.14	1472	Picture	MorphF8_10_orig.jpg ; MorphF8_00_LOWER.jpg	12786286	0	1	5441	2	0	next	hit	2943
vp21_03.09.14	1472	Response	2	12791605	5319	1
vp21_03.09.14	1473	Picture	MorphF10_04_orig.jpg ; MorphF10_10_LOWER.jpg	12791727	0	1	6104	2	0	next	hit	2945
vp21_03.09.14	1473	Response	2	12797765	6038	1
vp21_03.09.14	1474	Picture	MorphF1_04_orig.jpg ; MorphF1_00_LOWER.jpg	12797831	0	1	8625	3	0	next	incorrect	2947
vp21_03.09.14	1474	Response	1	12806325	8494	1
vp21_03.09.14	1475	Picture	MorphM2_02_orig.jpg ; MorphM2_10_LOWER.jpg	12806456	0	2	9396	162	0	next	incorrect	2949
vp21_03.09.14	1475	Response	1	12815845	9389	1
vp21_03.09.14	1476	Picture	MorphM4_01_orig.jpg ; MorphM4_10_LOWER.jpg	12815852	0	160	19666	161	0	next	incorrect	2951
vp21_03.09.14	1476	Response	1	12835444	19592	1
vp21_03.09.14	1477	Picture	MorphF7_03_orig.jpg ; MorphF7_10_LOWER.jpg	12835518	0	1	7431	2	0	next	hit	2953
vp21_03.09.14	1477	Response	2	12842804	7286	1
vp21_03.09.14	1478	Picture	MorphM2_04_orig.jpg ; MorphM2_00_LOWER.jpg	12842949	0	1	5838	2	0	next	hit	2955
vp21_03.09.14	1478	Response	2	12848644	5695	1
vp21_03.09.14	1479	Picture	MorphF8_00_orig.jpg ; MorphF8_00_LOWER.jpg	12848787	0	1	9687	3	0	next	incorrect	2957
vp21_03.09.14	1479	Response	1	12858404	9617	1
vp21_03.09.14	1480	Picture	MorphF7_06_orig.jpg ; MorphF7_00_LOWER.jpg	12858474	0	2	15778	149	0	next	hit	2959
vp21_03.09.14	1480	Response	2	12874244	15770	1
vp21_03.09.14	1481	Picture	MorphF9_08_orig.jpg ; MorphF9_00_LOWER.jpg	12874252	0	147	4079	329	0	next	hit	2961
vp21_03.09.14	1481	Response	2	12878324	4072	1
vp21_03.09.14	1482	Picture	MorphM5_01_orig.jpg ; MorphM5_10_LOWER.jpg	12878331	0	182	9041	347	0	next	incorrect	2963
vp21_03.09.14	1482	Response	1	12887364	9033	1
vp21_03.09.14	1483	Picture	MorphM10_10_orig.jpg ; MorphM10_10_LOWER.jpg	12887372	0	165	5339	166	0	next	hit	2965
vp21_03.09.14	1483	Response	2	12892564	5192	1
vp21_03.09.14	1484	Picture	MorphM6_04_orig.jpg ; MorphM6_10_LOWER.jpg	12892711	0	1	18047	2	0	next	hit	2967
vp21_03.09.14	1484	Response	2	12910644	17933	1
vp21_03.09.14	1485	Picture	MorphM2_03_orig.jpg ; MorphM2_10_LOWER.jpg	12910758	0	1	6853	182	0	next	hit	2969
vp21_03.09.14	1485	Response	2	12917604	6846	1
vp21_03.09.14	1486	Picture	MorphF5_05_orig.jpg ; MorphF5_00_LOWER.jpg	12917611	0	181	7440	353	0	next	incorrect	2971
vp21_03.09.14	1486	Response	1	12925044	7433	1
vp21_03.09.14	1487	Picture	MorphF2_05_orig.jpg ; MorphF2_00_LOWER.jpg	12925051	0	172	11052	173	0	next	hit	2973
vp21_03.09.14	1487	Response	2	12936004	10953	1
vp21_03.09.14	1488	Picture	MorphF1_08_orig.jpg ; MorphF1_00_LOWER.jpg	12936103	0	1	6104	2	0	next	hit	2975
vp21_03.09.14	1488	Response	2	12942084	5981	1
vp21_03.09.14	1489	Picture	MorphM10_08_orig.jpg ; MorphM10_10_LOWER.jpg	12942207	0	1	5441	2	0	next	hit	2977
vp21_03.09.14	1489	Response	2	12947524	5317	1
vp21_03.09.14	1490	Picture	MorphF1_05_orig.jpg ; MorphF1_10_LOWER.jpg	12947648	0	1	8203	159	0	next	incorrect	2979
vp21_03.09.14	1490	Response	1	12955844	8196	1
vp21_03.09.14	1491	Picture	MorphF3_03_orig.jpg ; MorphF3_00_LOWER.jpg	12955851	0	158	6527	159	0	next	incorrect	2981
vp21_03.09.14	1491	Response	1	12962244	6393	1
vp21_03.09.14	1492	Picture	MorphF8_05_orig.jpg ; MorphF8_10_LOWER.jpg	12962378	0	1	9819	2	0	next	hit	2983
vp21_03.09.14	1492	Response	2	12972084	9706	1
vp21_03.09.14	1493	Picture	MorphF3_05_orig.jpg ; MorphF3_00_LOWER.jpg	12972197	0	1	7033	2	0	next	incorrect	2985
vp21_03.09.14	1493	Response	1	12979123	6926	1
vp21_03.09.14	1494	Picture	MorphM2_02_orig.jpg ; MorphM2_00_LOWER.jpg	12979230	0	1	13934	2	0	next	incorrect	2987
vp21_03.09.14	1494	Response	1	12993043	13813	1
vp21_03.09.14	1495	Picture	MorphF2_02_orig.jpg ; MorphF2_00_LOWER.jpg	12993164	0	1	19087	156	0	next	incorrect	2989
vp21_03.09.14	1495	Response	1	13012243	19079	1
vp21_03.09.14	1496	Picture	MorphF5_06_orig.jpg ; MorphF5_00_LOWER.jpg	13012251	0	155	6922	156	0	next	incorrect	2991
vp21_03.09.14	1496	Response	1	13019043	6792	1
vp21_03.09.14	1497	Picture	MorphF6_05_orig.jpg ; MorphF6_10_LOWER.jpg	13019173	0	1	18843	2	0	next	incorrect	2993
vp21_03.09.14	1497	Response	1	13037923	18750	1
vp21_03.09.14	1498	Picture	MorphM6_10_orig.jpg ; MorphM6_00_LOWER.jpg	13038016	0	1	26540	2	0	next	hit	2995
vp21_03.09.14	1498	Response	2	13064483	26467	1
vp21_03.09.14	1499	Picture	MorphM4_05_orig.jpg ; MorphM4_10_LOWER.jpg	13064556	0	1	20037	2	0	next	hit	2997
vp21_03.09.14	1499	Response	2	13084483	19927	1
vp21_03.09.14	1500	Picture	MorphF2_00_orig.jpg ; MorphF2_00_LOWER.jpg	13084593	0	1	6857	178	0	next	hit	2999
vp21_03.09.14	1500	Response	2	13091443	6850	1
vp21_03.09.14	1501	Picture	MorphM2_08_orig.jpg ; MorphM2_10_LOWER.jpg	13091450	0	177	6640	349	0	next	hit	3001
vp21_03.09.14	1501	Response	2	13098083	6633	1
vp21_03.09.14	1502	Picture	MorphF9_02_orig.jpg ; MorphF9_10_LOWER.jpg	13098090	0	172	8266	173	0	next	incorrect	3003
vp21_03.09.14	1502	Response	1	13106243	8153	1
vp21_03.09.14	1503	Picture	MorphM2_09_orig.jpg ; MorphM2_10_LOWER.jpg	13106356	0	1	7962	2	0	next	hit	3005
vp21_03.09.14	1503	Response	2	13114243	7887	1
vp21_03.09.14	1504	Picture	MorphF8_10_orig.jpg ; MorphF8_10_LOWER.jpg	13114318	0	1	4910	2	0	next	hit	3007
vp21_03.09.14	1504	Response	2	13119123	4805	1
vp21_03.09.14	1505	Picture	MorphF4_02_orig.jpg ; MorphF4_00_LOWER.jpg	13119228	0	1	14597	2	0	next	incorrect	3009
vp21_03.09.14	1505	Response	1	13133763	14535	1
vp21_03.09.14	1506	Picture	MorphM6_09_orig.jpg ; MorphM6_00_LOWER.jpg	13133825	0	1	5706	2	0	next	hit	3011
vp21_03.09.14	1506	Response	2	13139443	5618	1
vp21_03.09.14	1507	Picture	MorphM10_01_orig.jpg ; MorphM10_10_LOWER.jpg	13139531	0	1	8320	174	0	next	hit	3013
vp21_03.09.14	1507	Response	2	13147843	8312	1
vp21_03.09.14	1508	Picture	MorphM3_02_orig.jpg ; MorphM3_10_LOWER.jpg	13147851	0	173	7736	174	0	next	incorrect	3015
vp21_03.09.14	1508	Response	1	13155522	7671	1
vp21_03.09.14	1509	Picture	MorphF5_08_orig.jpg ; MorphF5_00_LOWER.jpg	13155587	0	1	16057	2	0	next	hit	3017
vp21_03.09.14	1509	Response	2	13171522	15935	1
vp21_03.09.14	1510	Picture	MorphF6_00_orig.jpg ; MorphF6_10_LOWER.jpg	13171644	0	1	12046	164	0	next	hit	3019
vp21_03.09.14	1510	Response	2	13183682	12038	1
vp21_03.09.14	1511	Picture	MorphM6_00_orig.jpg ; MorphM6_10_LOWER.jpg	13183690	0	163	9680	333	0	next	incorrect	3021
vp21_03.09.14	1511	Response	1	13193362	9672	1
vp21_03.09.14	1512	Picture	MorphM3_09_orig.jpg ; MorphM3_10_LOWER.jpg	13193370	0	170	7468	171	0	next	incorrect	3023
vp21_03.09.14	1512	Response	1	13200722	7352	1
vp21_03.09.14	1513	Picture	MorphF6_02_orig.jpg ; MorphF6_10_LOWER.jpg	13200838	0	1	15393	2	0	next	incorrect	3025
vp21_03.09.14	1513	Response	1	13216082	15244	1
vp21_03.09.14	1514	Picture	MorphM1_09_orig.jpg ; MorphM1_10_LOWER.jpg	13216231	0	1	9554	2	0	next	hit	3027
vp21_03.09.14	1514	Response	2	13225682	9451	1
vp21_03.09.14	1515	Picture	MorphM9_08_orig.jpg ; MorphM9_00_LOWER.jpg	13225785	0	1	7697	2	0	next	hit	3029
vp21_03.09.14	1515	Response	2	13233362	7577	1
vp21_03.09.14	1516	Picture	MorphM2_00_orig.jpg ; MorphM2_00_LOWER.jpg	13233482	0	1	5007	170	0	next	hit	3031
vp21_03.09.14	1516	Response	2	13238482	5000	1
vp21_03.09.14	1517	Picture	MorphF1_06_orig.jpg ; MorphF1_00_LOWER.jpg	13238489	0	169	22328	171	0	next	hit	3033
vp21_03.09.14	1517	Response	2	13260722	22233	1
vp21_03.09.14	1518	Picture	MorphF4_00_orig.jpg ; MorphF4_10_LOWER.jpg	13260817	0	2	10868	150	0	next	incorrect	3035
vp21_03.09.14	1518	Response	1	13271682	10865	1
vp21_03.09.14	1519	Picture	MorphF8_04_orig.jpg ; MorphF8_10_LOWER.jpg	13271685	0	148	17663	149	0	next	hit	3037
vp21_03.09.14	1519	Response	2	13289202	17517	1
vp21_03.09.14	1520	Picture	MorphF2_06_orig.jpg ; MorphF2_10_LOWER.jpg	13289348	0	1	7033	2	0	next	hit	3039
vp21_03.09.14	1520	Response	2	13296242	6894	1
vp21_03.09.14	1521	Picture	MorphF1_10_orig.jpg ; MorphF1_00_LOWER.jpg	13296381	0	1	8758	2	0	next	hit	3041
vp21_03.09.14	1521	Response	2	13305042	8661	1
vp21_03.09.14	1522	Picture	MorphM5_05_orig.jpg ; MorphM5_10_LOWER.jpg	13305139	0	1	13137	2	0	next	incorrect	3043
vp21_03.09.14	1522	Response	1	13318162	13023	1
vp21_03.09.14	1523	Picture	MorphF10_08_orig.jpg ; MorphF10_10_LOWER.jpg	13318276	0	1	5413	163	0	next	hit	3045
vp21_03.09.14	1523	Response	2	13323681	5405	1
vp21_03.09.14	1524	Picture	MorphM6_03_orig.jpg ; MorphM6_00_LOWER.jpg	13323689	0	162	5070	163	0	next	hit	3047
vp21_03.09.14	1524	Response	2	13328641	4952	1
vp21_03.09.14	1525	Picture	MorphF4_01_orig.jpg ; MorphF4_10_LOWER.jpg	13328759	0	1	7410	156	0	next	incorrect	3049
vp21_03.09.14	1525	Response	1	13336161	7402	1
vp21_03.09.14	1526	Picture	MorphM7_03_orig.jpg ; MorphM7_00_LOWER.jpg	13336169	0	155	8381	157	0	next	hit	3051
vp21_03.09.14	1526	Response	2	13344481	8312	1
vp21_03.09.14	1527	Picture	MorphF2_04_orig.jpg ; MorphF2_10_LOWER.jpg	13344550	0	2	6237	3	0	next	hit	3053
vp21_03.09.14	1527	Response	2	13350641	6091	1
vp21_03.09.14	1528	Picture	MorphF10_09_orig.jpg ; MorphF10_00_LOWER.jpg	13350787	0	1	8626	2	0	next	hit	3055
vp21_03.09.14	1528	Response	2	13359281	8494	1
vp21_03.09.14	1529	Picture	MorphM10_01_orig.jpg ; MorphM10_00_LOWER.jpg	13359413	0	1	4996	181	0	next	hit	3057
vp21_03.09.14	1529	Response	2	13364401	4988	1
vp21_03.09.14	1530	Picture	MorphM5_09_orig.jpg ; MorphM5_00_LOWER.jpg	13364409	0	180	6018	181	0	next	hit	3059
vp21_03.09.14	1530	Response	2	13370321	5912	1
vp21_03.09.14	1531	Picture	MorphM6_08_orig.jpg ; MorphM6_00_LOWER.jpg	13370427	0	1	36757	2	0	next	hit	3061
vp21_03.09.14	1531	Response	2	13407121	36694	1
vp21_03.09.14	1532	Picture	MorphM2_08_orig.jpg ; MorphM2_00_LOWER.jpg	13407184	0	1	4379	2	0	next	hit	3063
vp21_03.09.14	1532	Response	2	13411441	4257	1
vp21_03.09.14	1533	Picture	MorphM10_05_orig.jpg ; MorphM10_10_LOWER.jpg	13411563	0	1	6503	2	0	next	hit	3065
vp21_03.09.14	1533	Response	2	13418001	6438	1
vp21_03.09.14	1534	Picture	MorphF7_08_orig.jpg ; MorphF7_10_LOWER.jpg	13418066	0	1	7542	156	0	next	hit	3067
vp21_03.09.14	1534	Response	2	13425600	7534	2
vp21_03.09.14	1535	Picture	MorphF5_10_orig.jpg ; MorphF5_00_LOWER.jpg	13425608	0	155	10880	312	0	next	hit	3069
vp21_03.09.14	1535	Response	2	13436481	10873	1
vp21_03.09.14	1536	Picture	MorphF3_06_orig.jpg ; MorphF3_10_LOWER.jpg	13436488	0	157	14487	158	0	next	hit	3071
vp21_03.09.14	1536	Response	2	13450881	14393	1
vp21_03.09.14	1537	Picture	MorphF7_09_orig.jpg ; MorphF7_10_LOWER.jpg	13450975	0	1	7166	2	0	next	hit	3073
vp21_03.09.14	1537	Response	2	13458001	7026	1
vp21_03.09.14	1538	Picture	MorphM10_03_orig.jpg ; MorphM10_00_LOWER.jpg	13458141	0	1	5706	2	0	next	hit	3075
vp21_03.09.14	1538	Response	2	13463761	5620	1
vp21_03.09.14	1539	Picture	MorphF5_10_orig.jpg ; MorphF5_10_LOWER.jpg	13463847	0	1	7681	150	0	next	hit	3077
vp21_03.09.14	1539	Response	2	13471520	7673	1
vp21_03.09.14	1540	Picture	MorphM7_05_orig.jpg ; MorphM7_00_LOWER.jpg	13471528	0	149	5854	150	0	next	hit	3079
vp21_03.09.14	1540	Response	2	13477280	5752	1
vp21_03.09.14	1541	Picture	MorphF9_05_orig.jpg ; MorphF9_10_LOWER.jpg	13477382	0	1	16720	2	0	next	hit	3081
vp21_03.09.14	1541	Response	2	13494000	16618	1
vp21_03.09.14	1542	Picture	MorphM9_04_orig.jpg ; MorphM9_00_LOWER.jpg	13494102	0	1	9156	2	0	next	hit	3083
vp21_03.09.14	1542	Response	2	13503120	9018	1
vp21_03.09.14	1543	Picture	MorphM6_07_orig.jpg ; MorphM6_10_LOWER.jpg	13503258	0	1	8360	2	0	next	hit	3085
vp21_03.09.14	1543	Response	2	13511520	8262	1
vp21_03.09.14	1544	Picture	MorphM10_10_orig.jpg ; MorphM10_00_LOWER.jpg	13511618	0	1	5972	2	0	next	hit	3087
vp21_03.09.14	1544	Response	2	13517440	5822	1
vp21_03.09.14	1545	Picture	MorphM6_00_orig.jpg ; MorphM6_00_LOWER.jpg	13517590	0	1	6900	2	0	next	incorrect	3089
vp21_03.09.14	1545	Response	1	13524400	6810	1
vp21_03.09.14	1546	Picture	MorphF6_01_orig.jpg ; MorphF6_00_LOWER.jpg	13524490	0	1	8228	2	0	next	hit	3091
vp21_03.09.14	1546	Response	2	13532640	8150	1
vp21_03.09.14	1547	Picture	MorphF7_10_orig.jpg ; MorphF7_00_LOWER.jpg	13532718	0	1	7961	3	0	next	hit	3093
vp21_03.09.14	1547	Response	2	13540560	7842	1
vp21_03.09.14	1548	Picture	MorphM7_08_orig.jpg ; MorphM7_10_LOWER.jpg	13540679	0	2	7432	3	0	next	hit	3095
vp21_03.09.14	1548	Response	2	13548000	7321	1
vp21_03.09.14	1549	Picture	MorphF1_07_orig.jpg ; MorphF1_10_LOWER.jpg	13548111	0	1	7256	177	0	next	hit	3097
vp21_03.09.14	1549	Response	2	13555360	7249	1
vp21_03.09.14	1550	Picture	MorphM7_04_orig.jpg ; MorphM7_10_LOWER.jpg	13555367	0	176	9464	177	0	next	hit	3099
vp21_03.09.14	1550	Response	2	13564720	9353	1
vp21_03.09.14	1551	Picture	MorphF9_07_orig.jpg ; MorphF9_10_LOWER.jpg	13564831	0	1	7033	2	0	next	hit	3101
vp21_03.09.14	1551	Response	2	13571760	6929	1
vp21_03.09.14	1552	Picture	MorphM10_04_orig.jpg ; MorphM10_00_LOWER.jpg	13571864	0	1	7033	2	0	next	hit	3103
vp21_03.09.14	1552	Response	2	13578800	6936	1
vp21_03.09.14	1553	Picture	MorphF4_03_orig.jpg ; MorphF4_00_LOWER.jpg	13578897	0	1	8094	2	0	next	hit	3105
vp21_03.09.14	1553	Response	2	13586880	7983	1
vp21_03.09.14	1554	Picture	MorphM10_08_orig.jpg ; MorphM10_00_LOWER.jpg	13586991	0	1	5812	162	0	next	hit	3107
vp21_03.09.14	1554	Response	2	13592800	5809	1
vp21_03.09.14	1555	Picture	MorphF9_06_orig.jpg ; MorphF9_10_LOWER.jpg	13592803	0	161	5733	162	0	next	hit	3109
vp21_03.09.14	1555	Response	2	13598400	5597	1
vp21_03.09.14	1556	Picture	MorphM2_06_orig.jpg ; MorphM2_00_LOWER.jpg	13598536	0	1	4645	2	0	next	hit	3111
vp21_03.09.14	1556	Response	2	13603120	4584	1
vp21_03.09.14	1557	Picture	MorphM8_05_orig.jpg ; MorphM8_10_LOWER.jpg	13603181	0	1	4644	2	0	next	hit	3113
vp21_03.09.14	1557	Response	2	13607680	4499	1
vp21_03.09.14	1558	Picture	MorphM6_02_orig.jpg ; MorphM6_00_LOWER.jpg	13607825	0	1	9687	2	0	next	incorrect	3115
vp21_03.09.14	1558	Response	1	13617440	9615	1
vp21_03.09.14	1559	Picture	MorphF5_00_orig.jpg ; MorphF5_10_LOWER.jpg	13617512	0	1	7962	2	0	next	incorrect	3117
vp21_03.09.14	1559	Response	1	13625360	7848	1
vp21_03.09.14	1560	Picture	MorphM7_09_orig.jpg ; MorphM7_10_LOWER.jpg	13625474	0	1	6613	157	0	next	hit	3119
vp21_03.09.14	1560	Response	2	13632079	6605	2
vp21_03.09.14	1561	Picture	MorphM8_04_orig.jpg ; MorphM8_00_LOWER.jpg	13632087	0	156	5595	157	0	next	hit	3121
vp21_03.09.14	1561	Response	2	13637599	5512	1
vp21_03.09.14	1562	Picture	MorphF6_10_orig.jpg ; MorphF6_00_LOWER.jpg	13637682	0	1	7299	2	0	next	hit	3123
vp21_03.09.14	1562	Response	2	13644879	7197	1
vp21_03.09.14	1563	Picture	MorphM7_02_orig.jpg ; MorphM7_00_LOWER.jpg	13644981	0	1	9554	2	0	next	hit	3125
vp21_03.09.14	1563	Response	2	13654399	9418	1
vp21_03.09.14	1564	Picture	MorphF1_03_orig.jpg ; MorphF1_00_LOWER.jpg	13654535	0	1	7299	2	0	next	incorrect	3127
vp21_03.09.14	1564	Response	1	13661759	7224	1
vp21_03.09.14	1565	Picture	MorphM8_07_orig.jpg ; MorphM8_10_LOWER.jpg	13661834	0	1	5933	173	0	next	hit	3129
vp21_03.09.14	1565	Response	2	13667759	5925	1
vp21_03.09.14	1566	Picture	MorphF3_08_orig.jpg ; MorphF3_10_LOWER.jpg	13667767	0	172	8663	173	0	next	hit	3131
vp21_03.09.14	1566	Response	2	13676319	8552	1
vp21_03.09.14	1567	Picture	MorphF6_06_orig.jpg ; MorphF6_00_LOWER.jpg	13676430	0	1	5819	155	0	next	hit	3133
vp21_03.09.14	1567	Response	2	13682239	5809	1
vp21_03.09.14	1568	Picture	MorphF8_03_orig.jpg ; MorphF8_00_LOWER.jpg	13682249	0	154	8115	155	0	next	incorrect	3135
vp21_03.09.14	1568	Response	1	13690239	7990	1
vp21_03.09.14	1569	Picture	MorphM6_06_orig.jpg ; MorphM6_10_LOWER.jpg	13690364	0	1	6502	2	0	next	hit	3137
vp21_03.09.14	1569	Response	2	13696719	6355	1
vp21_03.09.14	1570	Picture	MorphF4_08_orig.jpg ; MorphF4_10_LOWER.jpg	13696866	0	1	18047	2	0	next	hit	3139
vp21_03.09.14	1570	Response	2	13714799	17933	1
vp21_03.09.14	1571	Picture	MorphF10_04_orig.jpg ; MorphF10_00_LOWER.jpg	13714913	0	1	11412	2	0	next	hit	3141
vp21_03.09.14	1571	Response	2	13726239	11326	1
vp21_03.09.14	1572	Picture	MorphF1_00_orig.jpg ; MorphF1_00_LOWER.jpg	13726325	0	1	8321	174	0	next	incorrect	3143
vp21_03.09.14	1572	Response	1	13734639	8314	1
vp21_03.09.14	1573	Picture	MorphM8_08_orig.jpg ; MorphM8_10_LOWER.jpg	13734646	0	173	5440	347	0	next	hit	3145
vp21_03.09.14	1573	Response	2	13740079	5433	1
vp21_03.09.14	1574	Picture	MorphF3_04_orig.jpg ; MorphF3_00_LOWER.jpg	13740086	0	174	8267	175	0	next	hit	3147
vp21_03.09.14	1574	Response	2	13748239	8153	1
vp21_03.09.14	1575	Picture	MorphF8_08_orig.jpg ; MorphF8_00_LOWER.jpg	13748353	0	1	16322	2	0	next	hit	3149
vp21_03.09.14	1575	Response	2	13764559	16206	1
vp21_03.09.14	1576	Picture	MorphM5_00_orig.jpg ; MorphM5_00_LOWER.jpg	13764675	0	1	7251	182	0	next	incorrect	3151
vp21_03.09.14	1576	Response	1	13771919	7244	1
vp21_03.09.14	1577	Picture	MorphF5_02_orig.jpg ; MorphF5_10_LOWER.jpg	13771926	0	181	10265	182	0	next	incorrect	3153
vp21_03.09.14	1577	Response	1	13782079	10153	1
vp21_03.09.14	1578	Picture	MorphM10_07_orig.jpg ; MorphM10_00_LOWER.jpg	13782191	0	1	32512	2	0	next	hit	3155
vp21_03.09.14	1578	Response	2	13814559	32368	1
vp21_03.09.14	1579	Picture	MorphM9_03_orig.jpg ; MorphM9_10_LOWER.jpg	13814703	0	1	9156	2	0	next	incorrect	3157
vp21_03.09.14	1579	Response	1	13823758	9055	1
vp21_03.09.14	1580	Picture	MorphM4_09_orig.jpg ; MorphM4_10_LOWER.jpg	13823859	0	1	12075	3	0	next	hit	3159
vp21_03.09.14	1580	Response	2	13835838	11979	1
vp21_03.09.14	1581	Picture	MorphM9_06_orig.jpg ; MorphM9_00_LOWER.jpg	13835934	0	2	6105	3	0	next	hit	3161
vp21_03.09.14	1581	Response	2	13841918	5984	1
vp21_03.09.14	1582	Picture	MorphM4_00_orig.jpg ; MorphM4_00_LOWER.jpg	13842039	0	1	8447	180	0	next	incorrect	3163
vp21_03.09.14	1582	Response	1	13850478	8439	1
vp21_03.09.14	1583	Picture	MorphF8_00_orig.jpg ; MorphF8_10_LOWER.jpg	13850486	0	179	6240	355	0	next	incorrect	3165
vp21_03.09.14	1583	Response	1	13856718	6232	1
vp21_03.09.14	1584	Picture	MorphM1_03_orig.jpg ; MorphM1_00_LOWER.jpg	13856726	0	176	8402	177	0	next	incorrect	3167
vp21_03.09.14	1584	Response	1	13865038	8312	1
vp21_03.09.14	1585	Picture	MorphF4_01_orig.jpg ; MorphF4_00_LOWER.jpg	13865128	0	1	9114	177	0	next	incorrect	3169
vp21_03.09.14	1585	Response	1	13874238	9110	1
vp21_03.09.14	1586	Picture	MorphF8_01_orig.jpg ; MorphF8_00_LOWER.jpg	13874242	0	176	7076	177	0	next	incorrect	3171
vp21_03.09.14	1586	Response	1	13881198	6956	1
vp21_03.09.14	1587	Picture	MorphM3_03_orig.jpg ; MorphM3_00_LOWER.jpg	13881318	0	1	7807	156	0	next	incorrect	3173
vp21_03.09.14	1587	Response	1	13889118	7800	1
vp21_03.09.14	1588	Picture	MorphF7_04_orig.jpg ; MorphF7_00_LOWER.jpg	13889125	0	155	9974	156	0	next	incorrect	3175
vp21_03.09.14	1588	Response	1	13898958	9833	1
vp21_03.09.14	1589	Picture	MorphM10_06_orig.jpg ; MorphM10_00_LOWER.jpg	13899099	0	1	23707	181	0	next	hit	3177
vp21_03.09.14	1589	Response	2	13922798	23699	1
vp21_03.09.14	1590	Picture	MorphF10_05_orig.jpg ; MorphF10_00_LOWER.jpg	13922806	0	180	5354	181	0	next	hit	3179
vp21_03.09.14	1590	Response	2	13928078	5272	1
vp21_03.09.14	1591	Picture	MorphM9_02_orig.jpg ; MorphM9_00_LOWER.jpg	13928160	0	1	10616	2	0	next	hit	3181
vp21_03.09.14	1591	Response	2	13938638	10478	1
vp21_03.09.14	1592	Picture	MorphF3_00_orig.jpg ; MorphF3_10_LOWER.jpg	13938776	0	1	7962	2	0	next	incorrect	3183
vp21_03.09.14	1592	Response	1	13946638	7862	1
vp21_03.09.14	1593	Picture	MorphF10_00_orig.jpg ; MorphF10_10_LOWER.jpg	13946738	0	1	14307	159	0	next	hit	3185
vp21_03.09.14	1593	Response	2	13961038	14300	1
vp21_03.09.14	1594	Picture	MorphF4_07_orig.jpg ; MorphF4_10_LOWER.jpg	13961045	0	158	8880	327	0	next	hit	3187
vp21_03.09.14	1594	Response	2	13969917	8872	1
vp21_03.09.14	1595	Picture	MorphM8_10_orig.jpg ; MorphM8_00_LOWER.jpg	13969925	0	169	6538	170	0	next	hit	3189
vp21_03.09.14	1595	Response	2	13976397	6472	1
vp21_03.09.14	1596	Picture	MorphM1_00_orig.jpg ; MorphM1_10_LOWER.jpg	13976463	0	1	7033	2	0	next	incorrect	3191
vp21_03.09.14	1596	Response	1	13983357	6894	1
vp21_03.09.14	1597	Picture	MorphF9_00_orig.jpg ; MorphF9_10_LOWER.jpg	13983496	0	1	8227	2	0	next	incorrect	3193
vp21_03.09.14	1597	Response	1	13991597	8101	1
vp21_03.09.14	1598	Picture	MorphM9_00_orig.jpg ; MorphM9_00_LOWER.jpg	13991723	0	1	5043	2	0	next	incorrect	3195
vp21_03.09.14	1598	Response	1	13996637	4914	1
vp21_03.09.14	1599	Picture	MorphF5_05_orig.jpg ; MorphF5_10_LOWER.jpg	13996766	0	1	6900	2	0	next	incorrect	3197
vp21_03.09.14	1599	Response	1	14003597	6831	1
vp21_03.09.14	1600	Picture	MorphM9_10_orig.jpg ; MorphM9_10_LOWER.jpg	14003666	0	1	15379	149	0	next	hit	3199
vp21_03.09.14	1600	Response	2	14019037	15371	1
vp21_03.09.14	1601	Picture	MorphF7_01_orig.jpg ; MorphF7_10_LOWER.jpg	14019045	0	148	11121	321	0	next	incorrect	3201
vp21_03.09.14	1601	Response	1	14030157	11112	1
vp21_03.09.14	1602	Picture	MorphF9_07_orig.jpg ; MorphF9_00_LOWER.jpg	14030166	0	173	5438	349	0	next	incorrect	3203
vp21_03.09.14	1602	Response	1	14035597	5431	1
vp21_03.09.14	1603	Picture	MorphM6_09_orig.jpg ; MorphM6_10_LOWER.jpg	14035604	0	176	10641	327	0	next	incorrect	3205
vp21_03.09.14	1603	Response	1	14046237	10633	1
vp21_03.09.14	1604	Picture	MorphM10_04_orig.jpg ; MorphM10_10_LOWER.jpg	14046245	0	151	10899	152	0	next	incorrect	3207
vp21_03.09.14	1604	Response	1	14057037	10792	1
vp21_03.09.14	1605	Picture	MorphM5_04_orig.jpg ; MorphM5_10_LOWER.jpg	14057144	0	1	15923	2	0	next	incorrect	3209
vp21_03.09.14	1605	Response	1	14072957	15813	1
vp21_03.09.14	1606	Picture	MorphM7_07_orig.jpg ; MorphM7_10_LOWER.jpg	14073067	0	1	8228	2	0	next	hit	3211
vp21_03.09.14	1606	Response	2	14081197	8130	1
vp21_03.09.14	1607	Picture	MorphF8_09_orig.jpg ; MorphF8_10_LOWER.jpg	14081295	0	1	6635	2	0	next	hit	3213
vp21_03.09.14	1607	Response	2	14087837	6542	1
vp21_03.09.14	1608	Picture	MorphM10_02_orig.jpg ; MorphM10_10_LOWER.jpg	14087930	0	1	4910	2	0	next	hit	3215
vp21_03.09.14	1608	Response	2	14092717	4787	1
vp21_03.09.14	1609	Picture	MorphF2_07_orig.jpg ; MorphF2_10_LOWER.jpg	14092840	0	1	3964	151	0	next	hit	3217
vp21_03.09.14	1609	Response	2	14096797	3957	1
vp21_03.09.14	1610	Picture	MorphF3_07_orig.jpg ; MorphF3_00_LOWER.jpg	14096804	0	150	7050	151	0	next	incorrect	3219
vp21_03.09.14	1610	Response	1	14103757	6953	1
vp21_03.09.14	1611	Picture	MorphF2_03_orig.jpg ; MorphF2_10_LOWER.jpg	14103854	0	1	4909	2	0	next	hit	3221
vp21_03.09.14	1611	Response	2	14108637	4783	1
vp21_03.09.14	1612	Picture	MorphM8_04_orig.jpg ; MorphM8_10_LOWER.jpg	14108763	0	1	5561	147	0	next	hit	3223
vp21_03.09.14	1612	Response	2	14114317	5554	1
vp21_03.09.14	1613	Picture	MorphF4_07_orig.jpg ; MorphF4_00_LOWER.jpg	14114324	0	146	9832	148	0	next	hit	3225
vp21_03.09.14	1613	Response	2	14124077	9753	1
vp21_03.09.14	1614	Picture	MorphF6_09_orig.jpg ; MorphF6_10_LOWER.jpg	14124156	0	2	5528	182	0	next	hit	3227
vp21_03.09.14	1614	Response	2	14129676	5520	1
vp21_03.09.14	1615	Picture	MorphM9_07_orig.jpg ; MorphM9_00_LOWER.jpg	14129684	0	180	6813	182	0	next	hit	3229
vp21_03.09.14	1615	Response	2	14136396	6712	1
vp21_03.09.14	1616	Picture	MorphF7_01_orig.jpg ; MorphF7_00_LOWER.jpg	14136497	0	2	13907	163	0	next	incorrect	3231
vp21_03.09.14	1616	Response	1	14150396	13899	1
vp21_03.09.14	1617	Picture	MorphF4_05_orig.jpg ; MorphF4_10_LOWER.jpg	14150404	0	161	9050	162	0	next	incorrect	3233
vp21_03.09.14	1617	Response	1	14159356	8952	1
vp21_03.09.14	1618	Picture	MorphF8_03_orig.jpg ; MorphF8_10_LOWER.jpg	14159454	0	1	7670	162	0	next	incorrect	3235
vp21_03.09.14	1618	Response	1	14167116	7662	1
vp21_03.09.14	1619	Picture	MorphM4_06_orig.jpg ; MorphM4_00_LOWER.jpg	14167124	0	161	43685	162	0	next	hit	3237
vp21_03.09.14	1619	Response	2	14210716	43592	1
vp21_03.09.14	1620	Picture	MorphF3_02_orig.jpg ; MorphF3_10_LOWER.jpg	14210809	0	1	4644	2	0	next	hit	3239
vp21_03.09.14	1620	Response	2	14215356	4547	1
vp21_03.09.14	1621	Picture	MorphF6_08_orig.jpg ; MorphF6_10_LOWER.jpg	14215453	0	1	16455	2	0	next	hit	3241
vp21_03.09.14	1621	Response	2	14231836	16383	1
vp21_03.09.14	1622	Picture	MorphM8_06_orig.jpg ; MorphM8_10_LOWER.jpg	14231908	0	1	5175	2	0	next	hit	3243
vp21_03.09.14	1622	Response	2	14236956	5048	1
vp21_03.09.14	1623	Picture	MorphF6_04_orig.jpg ; MorphF6_10_LOWER.jpg	14237083	0	1	4600	179	0	next	hit	3245
vp21_03.09.14	1623	Response	2	14241676	4593	1
vp21_03.09.14	1624	Picture	MorphM10_07_orig.jpg ; MorphM10_10_LOWER.jpg	14241683	0	178	8405	179	0	next	hit	3247
vp21_03.09.14	1624	Response	2	14249996	8313	1
vp21_03.09.14	1625	Picture	MorphM4_08_orig.jpg ; MorphM4_10_LOWER.jpg	14250088	0	1	8492	2	0	next	hit	3249
vp21_03.09.14	1625	Response	2	14258476	8388	1
vp21_03.09.14	1626	Picture	MorphF6_05_orig.jpg ; MorphF6_00_LOWER.jpg	14258580	0	1	13270	2	0	next	hit	3251
vp21_03.09.14	1626	Response	2	14271756	13176	1
vp21_03.09.14	1627	Picture	MorphF1_09_orig.jpg ; MorphF1_10_LOWER.jpg	14271850	0	1	8313	182	0	next	hit	3253
vp21_03.09.14	1627	Response	2	14280156	8306	1
vp21_03.09.14	1628	Picture	MorphM10_00_orig.jpg ; MorphM10_10_LOWER.jpg	14280163	0	181	18493	182	0	next	hit	3255
vp21_03.09.14	1628	Response	2	14298555	18392	1
vp21_03.09.14	1629	Picture	MorphM1_05_orig.jpg ; MorphM1_00_LOWER.jpg	14298656	0	1	36757	2	0	next	incorrect	3257
vp21_03.09.14	1629	Response	1	14335275	36619	1
vp21_03.09.14	1630	Picture	MorphF10_01_orig.jpg ; MorphF10_00_LOWER.jpg	14335413	0	1	6104	2	0	next	incorrect	3259
vp21_03.09.14	1630	Response	1	14341435	6022	1
vp21_03.09.14	1631	Picture	MorphM2_01_orig.jpg ; MorphM2_10_LOWER.jpg	14341517	0	1	6237	2	0	next	incorrect	3261
vp21_03.09.14	1631	Response	1	14347675	6158	1
vp21_03.09.14	1632	Picture	MorphF2_04_orig.jpg ; MorphF2_00_LOWER.jpg	14347754	0	1	14332	2	0	next	hit	3263
vp21_03.09.14	1632	Response	2	14361995	14241	1
vp21_03.09.14	1633	Picture	MorphF8_07_orig.jpg ; MorphF8_00_LOWER.jpg	14362086	0	1	6476	161	0	next	hit	3265
vp21_03.09.14	1633	Response	2	14368555	6469	1
vp21_03.09.14	1634	Picture	MorphM7_05_orig.jpg ; MorphM7_10_LOWER.jpg	14368562	0	160	6880	340	0	next	hit	3267
vp21_03.09.14	1634	Response	2	14375435	6873	1
vp21_03.09.14	1635	Picture	MorphM9_00_orig.jpg ; MorphM9_10_LOWER.jpg	14375442	0	180	9866	181	0	next	incorrect	3269
vp21_03.09.14	1635	Response	1	14385195	9753	1
vp21_03.09.14	1636	Picture	MorphM2_04_orig.jpg ; MorphM2_10_LOWER.jpg	14385308	0	1	6237	2	0	next	incorrect	3271
vp21_03.09.14	1636	Response	1	14391435	6127	1
vp21_03.09.14	1637	Picture	MorphM9_06_orig.jpg ; MorphM9_10_LOWER.jpg	14391545	0	1	6369	2	0	next	incorrect	3273
vp21_03.09.14	1637	Response	1	14397835	6290	1
vp21_03.09.14	1638	Picture	MorphF9_01_orig.jpg ; MorphF9_10_LOWER.jpg	14397914	0	1	9289	2	0	next	incorrect	3275
vp21_03.09.14	1638	Response	1	14407115	9201	1
vp21_03.09.14	1639	Picture	MorphF7_03_orig.jpg ; MorphF7_00_LOWER.jpg	14407203	0	1	11119	163	0	next	hit	3277
vp21_03.09.14	1639	Response	2	14418315	11112	1
vp21_03.09.14	1640	Picture	MorphF6_01_orig.jpg ; MorphF6_10_LOWER.jpg	14418322	0	162	9184	163	0	next	incorrect	3279
vp21_03.09.14	1640	Response	1	14427435	9113	1
vp21_03.09.14	1641	Picture	MorphF10_02_orig.jpg ; MorphF10_00_LOWER.jpg	14427506	0	1	36094	2	0	next	hit	3281
vp21_03.09.14	1641	Response	2	14463515	36009	1
vp21_03.09.14	1642	Picture	MorphF1_07_orig.jpg ; MorphF1_00_LOWER.jpg	14463600	0	1	8360	2	0	next	hit	3283
vp21_03.09.14	1642	Response	2	14471834	8234	1
vp21_03.09.14	1643	Picture	MorphF9_02_orig.jpg ; MorphF9_00_LOWER.jpg	14471960	0	1	16986	2	0	next	hit	3285
vp21_03.09.14	1643	Response	2	14488874	16914	1
vp21_03.09.14	1644	Picture	MorphF7_05_orig.jpg ; MorphF7_10_LOWER.jpg	14488946	0	1	5971	2	0	next	hit	3287
vp21_03.09.14	1644	Response	2	14494794	5848	1
vp21_03.09.14	1645	Picture	MorphM7_00_orig.jpg ; MorphM7_00_LOWER.jpg	14494917	0	1	6370	2	0	next	hit	3289
vp21_03.09.14	1645	Response	2	14501194	6277	1
vp21_03.09.14	1646	Picture	MorphM3_10_orig.jpg ; MorphM3_10_LOWER.jpg	14501287	0	1	13800	2	0	next	hit	3291
vp21_03.09.14	1646	Response	2	14514954	13667	1
vp21_03.09.14	1647	Picture	MorphM9_07_orig.jpg ; MorphM9_10_LOWER.jpg	14515087	0	1	6194	178	0	next	hit	3293
vp21_03.09.14	1647	Response	2	14521274	6187	1
vp21_03.09.14	1648	Picture	MorphM1_03_orig.jpg ; MorphM1_10_LOWER.jpg	14521281	0	177	10526	179	0	next	incorrect	3295
vp21_03.09.14	1648	Response	1	14531674	10393	1
vp21_03.09.14	1649	Picture	MorphF4_10_orig.jpg ; MorphF4_10_LOWER.jpg	14531807	0	2	6754	150	0	next	hit	3297
vp21_03.09.14	1649	Response	2	14538554	6747	1
vp21_03.09.14	1650	Picture	MorphF10_07_orig.jpg ; MorphF10_00_LOWER.jpg	14538561	0	148	12621	149	0	next	incorrect	3299
vp21_03.09.14	1650	Response	1	14551114	12553	1
vp21_03.09.14	1651	Picture	MorphM7_00_orig.jpg ; MorphM7_10_LOWER.jpg	14551182	0	1	6739	163	0	next	hit	3301
vp21_03.09.14	1651	Response	2	14557914	6732	1
vp21_03.09.14	1652	Picture	MorphF10_05_orig.jpg ; MorphF10_10_LOWER.jpg	14557921	0	162	21525	163	0	next	hit	3303
vp21_03.09.14	1652	Response	2	14579354	21433	1
vp21_03.09.14	1653	Picture	MorphM3_08_orig.jpg ; MorphM3_00_LOWER.jpg	14579446	0	1	15792	2	0	next	hit	3305
vp21_03.09.14	1653	Response	2	14595114	15668	1
vp21_03.09.14	1654	Picture	MorphM8_00_orig.jpg ; MorphM8_00_LOWER.jpg	14595238	0	1	5573	2	0	next	hit	3307
vp21_03.09.14	1654	Response	2	14600714	5476	1
vp21_03.09.14	1655	Picture	MorphM5_07_orig.jpg ; MorphM5_10_LOWER.jpg	14600811	0	1	7910	187	0	next	incorrect	3309
vp21_03.09.14	1655	Response	1	14608714	7903	1
vp21_03.09.14	1656	Picture	MorphF9_10_orig.jpg ; MorphF9_00_LOWER.jpg	14608721	0	186	6156	187	0	next	hit	3311
vp21_03.09.14	1656	Response	2	14614794	6073	1
vp21_03.09.14	1657	Picture	MorphM5_00_orig.jpg ; MorphM5_10_LOWER.jpg	14614877	0	1	8493	2	0	next	incorrect	3313
vp21_03.09.14	1657	Response	1	14623274	8397	1
vp21_03.09.14	1658	Picture	MorphF9_09_orig.jpg ; MorphF9_10_LOWER.jpg	14623370	0	1	5971	2	0	next	hit	3315
vp21_03.09.14	1658	Response	2	14629193	5823	1
vp21_03.09.14	1659	Picture	MorphM1_01_orig.jpg ; MorphM1_10_LOWER.jpg	14629341	0	1	7431	2	0	next	incorrect	3317
vp21_03.09.14	1659	Response	1	14636633	7292	1
vp21_03.09.14	1660	Picture	MorphF7_02_orig.jpg ; MorphF7_00_LOWER.jpg	14636772	0	1	15659	2	0	next	hit	3319
vp21_03.09.14	1660	Response	2	14652314	15542	1
vp21_03.09.14	1661	Picture	MorphF5_06_orig.jpg ; MorphF5_10_LOWER.jpg	14652431	0	1	9250	173	0	next	incorrect	3321
vp21_03.09.14	1661	Response	1	14661673	9242	1
vp21_03.09.14	1662	Picture	MorphF2_08_orig.jpg ; MorphF2_10_LOWER.jpg	14661681	0	172	6276	173	0	next	hit	3323
vp21_03.09.14	1662	Response	2	14667833	6152	1
vp21_03.09.14	1663	Picture	MorphF3_07_orig.jpg ; MorphF3_10_LOWER.jpg	14667957	0	1	13004	2	0	next	hit	3325
vp21_03.09.14	1663	Response	2	14680873	12916	1
vp21_03.09.14	1664	Picture	MorphF1_01_orig.jpg ; MorphF1_10_LOWER.jpg	14680961	0	1	8720	173	0	next	incorrect	3327
vp21_03.09.14	1664	Response	1	14689673	8712	1
vp21_03.09.14	1665	Picture	MorphF7_07_orig.jpg ; MorphF7_10_LOWER.jpg	14689681	0	172	7867	173	0	next	hit	3329
vp21_03.09.14	1665	Response	2	14697433	7752	1
vp21_03.09.14	1666	Picture	MorphF9_10_orig.jpg ; MorphF9_10_LOWER.jpg	14697548	0	1	6612	158	0	next	hit	3331
vp21_03.09.14	1666	Response	2	14704153	6605	1
vp21_03.09.14	1667	Picture	MorphM6_07_orig.jpg ; MorphM6_00_LOWER.jpg	14704160	0	157	7985	158	0	next	hit	3333
vp21_03.09.14	1667	Response	2	14712073	7913	1
vp21_03.09.14	1668	Picture	MorphF6_09_orig.jpg ; MorphF6_00_LOWER.jpg	14712145	0	1	6503	2	0	next	hit	3335
vp21_03.09.14	1668	Response	2	14718553	6408	1
vp21_03.09.14	1669	Picture	MorphM10_03_orig.jpg ; MorphM10_10_LOWER.jpg	14718648	0	1	13113	158	0	next	incorrect	3337
vp21_03.09.14	1669	Response	1	14731753	13105	1
vp21_03.09.14	1670	Picture	MorphM2_10_orig.jpg ; MorphM2_10_LOWER.jpg	14731761	0	157	7679	332	0	next	hit	3339
vp21_03.09.14	1670	Response	2	14739433	7672	1
vp21_03.09.14	1671	Picture	MorphM5_07_orig.jpg ; MorphM5_00_LOWER.jpg	14739440	0	175	13178	176	0	next	hit	3341
vp21_03.09.14	1671	Response	2	14752553	13113	1
vp21_03.09.14	1672	Picture	MorphM4_04_orig.jpg ; MorphM4_10_LOWER.jpg	14752618	0	1	20569	2	0	next	hit	3343
vp21_03.09.14	1672	Response	2	14773113	20495	1
vp21_03.09.14	1673	Picture	MorphM3_05_orig.jpg ; MorphM3_10_LOWER.jpg	14773187	0	1	9023	2	0	next	incorrect	3345
vp21_03.09.14	1673	Response	1	14782072	8885	1
vp21_03.09.14	1674	Picture	MorphF7_05_orig.jpg ; MorphF7_00_LOWER.jpg	14782210	0	1	9289	2	0	next	incorrect	3347
vp21_03.09.14	1674	Response	1	14791352	9142	1
vp21_03.09.14	1675	Picture	MorphF9_05_orig.jpg ; MorphF9_00_LOWER.jpg	14791499	0	1	6901	2	0	next	incorrect	3349
vp21_03.09.14	1675	Response	1	14798312	6813	1
vp21_03.09.14	1676	Picture	MorphM3_07_orig.jpg ; MorphM3_00_LOWER.jpg	14798400	0	1	10615	2	0	next	incorrect	3351
vp21_03.09.14	1676	Response	1	14808872	10472	1
vp21_03.09.14	1677	Picture	MorphM4_10_orig.jpg ; MorphM4_10_LOWER.jpg	14809015	0	1	7385	181	0	next	hit	3353
vp21_03.09.14	1677	Response	2	14816392	7377	1
vp21_03.09.14	1678	Picture	MorphF5_09_orig.jpg ; MorphF5_00_LOWER.jpg	14816400	0	180	7200	326	0	next	incorrect	3355
vp21_03.09.14	1678	Response	1	14823592	7192	1
vp21_03.09.14	1679	Picture	MorphF4_09_orig.jpg ; MorphF4_00_LOWER.jpg	14823600	0	146	6382	147	0	next	hit	3357
vp21_03.09.14	1679	Response	2	14829832	6232	1
vp21_03.09.14	1680	Picture	MorphM6_08_orig.jpg ; MorphM6_10_LOWER.jpg	14829982	0	1	5839	2	0	next	hit	3359
vp21_03.09.14	1680	Response	2	14835672	5690	1
vp21_03.09.14	1681	Picture	MorphM8_01_orig.jpg ; MorphM8_00_LOWER.jpg	14835821	0	1	6104	2	0	next	hit	3361
vp21_03.09.14	1681	Response	2	14841832	6011	1
vp21_03.09.14	1682	Picture	MorphM4_10_orig.jpg ; MorphM4_00_LOWER.jpg	14841925	0	1	6874	161	0	next	hit	3363
vp21_03.09.14	1682	Response	2	14848792	6867	1
vp21_03.09.14	1683	Picture	MorphM3_02_orig.jpg ; MorphM3_00_LOWER.jpg	14848799	0	160	8386	161	0	next	incorrect	3365
vp21_03.09.14	1683	Response	1	14857112	8313	1
vp21_03.09.14	1684	Picture	MorphF8_05_orig.jpg ; MorphF8_00_LOWER.jpg	14857185	0	1	22255	173	0	next	incorrect	3367
vp21_03.09.14	1684	Response	1	14879432	22247	1
vp21_03.09.14	1685	Picture	MorphM10_09_orig.jpg ; MorphM10_10_LOWER.jpg	14879440	0	172	6408	173	0	next	hit	3369
vp21_03.09.14	1685	Response	2	14885752	6312	1
vp21_03.09.14	1686	Picture	MorphM3_00_orig.jpg ; MorphM3_10_LOWER.jpg	14885848	0	1	8471	157	0	next	incorrect	3371
vp21_03.09.14	1686	Response	1	14894312	8464	1
vp21_03.09.14	1687	Picture	MorphM2_09_orig.jpg ; MorphM2_00_LOWER.jpg	14894319	0	156	12084	303	0	next	hit	3373
vp21_03.09.14	1687	Response	2	14906392	12073	1
vp21_03.09.14	1688	Picture	MorphM5_05_orig.jpg ; MorphM5_00_LOWER.jpg	14906403	0	147	8076	313	0	next	incorrect	3375
vp21_03.09.14	1688	Response	1	14914472	8069	1
vp21_03.09.14	1689	Picture	MorphF10_08_orig.jpg ; MorphF10_00_LOWER.jpg	14914479	0	166	18743	167	0	next	incorrect	3377
vp21_03.09.14	1689	Response	1	14933112	18633	1
vp21_03.09.14	1690	Picture	MorphM3_06_orig.jpg ; MorphM3_00_LOWER.jpg	14933222	0	1	6767	2	0	next	incorrect	3379
vp21_03.09.14	1690	Response	1	14939911	6689	1
vp21_03.09.14	1691	Picture	MorphF7_08_orig.jpg ; MorphF7_00_LOWER.jpg	14939989	0	1	8330	165	0	next	hit	3381
vp21_03.09.14	1691	Response	2	14948311	8322	1
vp21_03.09.14	1692	Picture	MorphM2_07_orig.jpg ; MorphM2_10_LOWER.jpg	14948319	0	164	5840	327	0	next	hit	3383
vp21_03.09.14	1692	Response	2	14954151	5832	1
vp21_03.09.14	1693	Picture	MorphF3_10_orig.jpg ; MorphF3_10_LOWER.jpg	14954159	0	163	20960	332	0	next	hit	3385
vp21_03.09.14	1693	Response	2	14975111	20952	1
vp21_03.09.14	1694	Picture	MorphM1_00_orig.jpg ; MorphM1_00_LOWER.jpg	14975119	0	169	7997	170	0	next	incorrect	3387
vp21_03.09.14	1694	Response	1	14983031	7912	1
vp21_03.09.14	1695	Picture	MorphM4_04_orig.jpg ; MorphM4_00_LOWER.jpg	14983116	0	1	12076	2	0	next	incorrect	3389
vp21_03.09.14	1695	Response	1	14995111	11995	1
vp21_03.09.14	1696	Picture	MorphM8_05_orig.jpg ; MorphM8_00_LOWER.jpg	14995192	0	1	6326	178	0	next	hit	3391
vp21_03.09.14	1696	Response	2	15001511	6319	1
vp21_03.09.14	1697	Picture	MorphM4_02_orig.jpg ; MorphM4_00_LOWER.jpg	15001518	0	177	7342	178	0	next	incorrect	3393
vp21_03.09.14	1697	Response	1	15008711	7193	1
vp21_03.09.14	1698	Picture	MorphF1_06_orig.jpg ; MorphF1_10_LOWER.jpg	15008860	0	1	7829	2	0	next	incorrect	3395
vp21_03.09.14	1698	Response	1	15016551	7691	1
vp21_03.09.14	1699	Picture	MorphM1_05_orig.jpg ; MorphM1_10_LOWER.jpg	15016689	0	1	7033	2	0	next	incorrect	3397
vp21_03.09.14	1699	Response	1	15023591	6902	1
vp21_03.09.14	1700	Picture	MorphF1_05_orig.jpg ; MorphF1_00_LOWER.jpg	15023722	0	1	6237	2	0	next	incorrect	3399
vp21_03.09.14	1700	Response	1	15029831	6109	1
vp21_03.09.14	1701	Picture	MorphM5_06_orig.jpg ; MorphM5_10_LOWER.jpg	15029959	0	1	6635	2	0	next	incorrect	3401
vp21_03.09.14	1701	Response	1	15036471	6512	1
vp21_03.09.14	1702	Picture	MorphF9_01_orig.jpg ; MorphF9_00_LOWER.jpg	15036594	0	1	7298	3	0	next	incorrect	3403
vp21_03.09.14	1702	Response	1	15043831	7237	1
vp21_03.09.14	1703	Picture	MorphM7_06_orig.jpg ; MorphM7_00_LOWER.jpg	15043892	0	2	7299	3	0	next	hit	3405
vp21_03.09.14	1703	Response	2	15051111	7219	1
vp21_03.09.14	1704	Picture	MorphF3_03_orig.jpg ; MorphF3_10_LOWER.jpg	15051191	0	1	7696	3	0	next	incorrect	3407
vp21_03.09.14	1704	Response	1	15058791	7600	1
vp21_03.09.14	1705	Picture	MorphF2_06_orig.jpg ; MorphF2_00_LOWER.jpg	15058887	0	2	6768	3	0	next	hit	3409
vp21_03.09.14	1705	Response	2	15065591	6704	1
vp21_03.09.14	1706	Picture	MorphM6_05_orig.jpg ; MorphM6_10_LOWER.jpg	15065655	0	1	10351	2	0	next	hit	3411
vp21_03.09.14	1706	Response	2	15075911	10256	1
vp21_03.09.14	1707	Picture	MorphM7_09_orig.jpg ; MorphM7_00_LOWER.jpg	15076006	0	1	8360	2	0	next	incorrect	3413
vp21_03.09.14	1707	Response	1	15084231	8225	1
vp21_03.09.14	1708	Picture	MorphM6_01_orig.jpg ; MorphM6_00_LOWER.jpg	15084366	0	1	7152	148	0	next	hit	3415
vp21_03.09.14	1708	Response	2	15091511	7145	1
vp21_03.09.14	1709	Picture	MorphM5_02_orig.jpg ; MorphM5_10_LOWER.jpg	15091518	0	147	9435	148	0	next	incorrect	3417
vp21_03.09.14	1709	Response	1	15100871	9353	1
vp21_03.09.14	1710	Picture	MorphF1_09_orig.jpg ; MorphF1_00_LOWER.jpg	15100953	0	1	7285	148	0	next	hit	3419
vp21_03.09.14	1710	Response	2	15108230	7277	1
vp21_03.09.14	1711	Picture	MorphM4_03_orig.jpg ; MorphM4_00_LOWER.jpg	15108238	0	147	10762	148	0	next	incorrect	3421
vp21_03.09.14	1711	Response	1	15118870	10632	1
vp21_03.09.14	1712	Picture	MorphM1_08_orig.jpg ; MorphM1_10_LOWER.jpg	15119000	0	1	14838	159	0	next	hit	3423
vp21_03.09.14	1712	Response	2	15133830	14830	1
vp21_03.09.14	1713	Picture	MorphM9_05_orig.jpg ; MorphM9_00_LOWER.jpg	15133838	0	158	7721	159	0	next	hit	3425
vp21_03.09.14	1713	Response	2	15141430	7592	1
vp21_03.09.14	1714	Picture	MorphF7_07_orig.jpg ; MorphF7_00_LOWER.jpg	15141559	0	1	4755	157	0	next	hit	3427
vp21_03.09.14	1714	Response	2	15146310	4751	1
vp21_03.09.14	1715	Picture	MorphM8_01_orig.jpg ; MorphM8_10_LOWER.jpg	15146314	0	156	5463	157	0	next	hit	3429
vp21_03.09.14	1715	Response	2	15151670	5356	1
vp21_03.09.14	1716	Picture	MorphF3_10_orig.jpg ; MorphF3_00_LOWER.jpg	15151777	0	1	7261	172	0	next	hit	3431
vp21_03.09.14	1716	Response	2	15159030	7253	1
vp21_03.09.14	1717	Picture	MorphM1_02_orig.jpg ; MorphM1_00_LOWER.jpg	15159038	0	171	9459	172	0	next	incorrect	3433
vp21_03.09.14	1717	Response	1	15168390	9352	1
vp21_03.09.14	1718	Picture	MorphM3_03_orig.jpg ; MorphM3_10_LOWER.jpg	15168497	0	1	8461	166	0	next	incorrect	3435
vp21_03.09.14	1718	Response	1	15176950	8453	1
vp21_03.09.14	1719	Picture	MorphF9_00_orig.jpg ; MorphF9_00_LOWER.jpg	15176958	0	165	7861	166	0	next	incorrect	3437
vp21_03.09.14	1719	Response	1	15184710	7752	1
vp21_03.09.14	1720	Picture	MorphM7_07_orig.jpg ; MorphM7_00_LOWER.jpg	15184819	0	1	7298	2	0	next	hit	3439
vp21_03.09.14	1720	Response	2	15191990	7171	1
vp21_03.09.14	1721	Picture	MorphM8_06_orig.jpg ; MorphM8_00_LOWER.jpg	15192117	0	1	7166	2	0	next	hit	3441
vp21_03.09.14	1721	Response	2	15199190	7073	1
vp21_03.09.14	1722	Picture	MorphM10_00_orig.jpg ; MorphM10_00_LOWER.jpg	15199283	0	1	7829	2	0	next	incorrect	3443
vp21_03.09.14	1722	Response	1	15207030	7747	1
vp21_03.09.14	1723	Picture	MorphF7_09_orig.jpg ; MorphF7_00_LOWER.jpg	15207112	0	1	7033	2	0	next	hit	3445
vp21_03.09.14	1723	Response	2	15214070	6958	1
vp21_03.09.14	1724	Picture	MorphM6_06_orig.jpg ; MorphM6_00_LOWER.jpg	15214145	0	1	18812	166	0	next	hit	3447
vp21_03.09.14	1724	Response	2	15232950	18805	1
vp21_03.09.14	1725	Picture	MorphF4_10_orig.jpg ; MorphF4_00_LOWER.jpg	15232957	0	165	5605	166	0	next	hit	3449
vp21_03.09.14	1725	Response	2	15238470	5513	1
vp21_03.09.14	1726	Picture	MorphF6_00_orig.jpg ; MorphF6_00_LOWER.jpg	15238562	0	1	5573	2	0	next	hit	3451
vp21_03.09.14	1726	Response	2	15243990	5428	1
vp21_03.09.14	1727	Picture	MorphM4_08_orig.jpg ; MorphM4_00_LOWER.jpg	15244135	0	1	10183	170	0	next	hit	3453
vp21_03.09.14	1727	Response	2	15254310	10175	1
vp21_03.09.14	1728	Picture	MorphM2_05_orig.jpg ; MorphM2_00_LOWER.jpg	15254318	0	169	10239	317	0	next	incorrect	3455
vp21_03.09.14	1728	Response	1	15264550	10232	1
vp21_03.09.14	1729	Picture	MorphF4_04_orig.jpg ; MorphF4_10_LOWER.jpg	15264557	0	148	7578	149	0	next	incorrect	3457
vp21_03.09.14	1729	Response	1	15271989	7432	1
vp21_03.09.14	1730	Picture	MorphF10_09_orig.jpg ; MorphF10_10_LOWER.jpg	15272135	0	1	11279	2	0	next	hit	3459
vp21_03.09.14	1730	Response	2	15283349	11214	1
vp21_03.09.14	1731	Picture	MorphM8_09_orig.jpg ; MorphM8_10_LOWER.jpg	15283414	0	1	6743	159	0	next	hit	3461
vp21_03.09.14	1731	Response	2	15290149	6735	1
vp21_03.09.14	1732	Picture	MorphF2_01_orig.jpg ; MorphF2_10_LOWER.jpg	15290157	0	158	7040	309	0	next	hit	3463
vp21_03.09.14	1732	Response	2	15297189	7032	1
vp21_03.09.14	1733	Picture	MorphF7_04_orig.jpg ; MorphF7_10_LOWER.jpg	15297197	0	151	9280	311	0	next	hit	3465
vp21_03.09.14	1733	Response	2	15306469	9272	1
vp21_03.09.14	1734	Picture	MorphM5_02_orig.jpg ; MorphM5_00_LOWER.jpg	15306477	0	160	8254	161	0	next	incorrect	3467
vp21_03.09.14	1734	Response	1	15314629	8152	1
vp21_03.09.14	1735	Picture	MorphF9_03_orig.jpg ; MorphF9_10_LOWER.jpg	15314731	0	1	31426	158	0	next	incorrect	3469
vp21_03.09.14	1735	Response	1	15346149	31418	1
vp21_03.09.14	1736	Picture	MorphF10_06_orig.jpg ; MorphF10_00_LOWER.jpg	15346157	0	157	7679	332	0	next	hit	3471
vp21_03.09.14	1736	Response	2	15353829	7672	1
vp21_03.09.14	1737	Picture	MorphM3_00_orig.jpg ; MorphM3_00_LOWER.jpg	15353836	0	175	10524	176	0	next	incorrect	3473
vp21_03.09.14	1737	Response	1	15364229	10393	1
vp21_03.09.14	1738	Picture	MorphF4_06_orig.jpg ; MorphF4_00_LOWER.jpg	15364360	0	1	8360	2	0	next	incorrect	3475
vp21_03.09.14	1738	Response	1	15372629	8269	1
vp21_03.09.14	1739	Picture	MorphF2_05_orig.jpg ; MorphF2_10_LOWER.jpg	15372720	0	1	11014	2	0	next	incorrect	3477
vp21_03.09.14	1739	Response	1	15383669	10949	1
vp21_03.09.14	1740	Picture	MorphM1_06_orig.jpg ; MorphM1_10_LOWER.jpg	15383734	0	1	21365	2	0	next	hit	3479
vp21_03.09.14	1740	Response	2	15404949	21215	1
vp21_03.09.14	1741	Picture	MorphM3_07_orig.jpg ; MorphM3_10_LOWER.jpg	15405099	0	1	20257	181	0	next	incorrect	3481
vp21_03.09.14	1741	Response	1	15425349	20250	1
vp21_03.09.14	1742	Picture	MorphF10_06_orig.jpg ; MorphF10_10_LOWER.jpg	15425356	0	180	5840	358	0	next	incorrect	3483
vp21_03.09.14	1742	Response	1	15431188	5832	1
vp21_03.09.14	1743	Picture	MorphF5_07_orig.jpg ; MorphF5_00_LOWER.jpg	15431196	0	178	9599	179	0	next	hit	3485
vp21_03.09.14	1743	Response	2	15440708	9512	1
vp21_03.09.14	1744	Picture	MorphF10_03_orig.jpg ; MorphF10_00_LOWER.jpg	15440795	0	1	7033	2	0	next	hit	3487
vp21_03.09.14	1744	Response	2	15447748	6953	1
vp21_03.09.14	1745	Picture	MorphM6_01_orig.jpg ; MorphM6_10_LOWER.jpg	15447828	0	1	12208	2	0	next	incorrect	3489
vp21_03.09.14	1745	Response	1	15459908	12080	1
vp21_03.09.14	1746	Picture	MorphF2_02_orig.jpg ; MorphF2_10_LOWER.jpg	15460036	0	1	10085	2	0	next	hit	3491
vp21_03.09.14	1746	Response	2	15469988	9952	1
vp21_03.09.14	1747	Picture	MorphF10_03_orig.jpg ; MorphF10_10_LOWER.jpg	15470121	0	1	5176	2	0	next	hit	3493
vp21_03.09.14	1747	Response	2	15475188	5067	1
vp21_03.09.14	1748	Picture	MorphF5_03_orig.jpg ; MorphF5_00_LOWER.jpg	15475297	0	1	5971	2	0	next	incorrect	3495
vp21_03.09.14	1748	Response	1	15481188	5891	1
vp21_03.09.14	1749	Picture	MorphM8_08_orig.jpg ; MorphM8_00_LOWER.jpg	15481268	0	1	5127	183	0	next	hit	3497
vp21_03.09.14	1749	Response	2	15486388	5120	1
vp21_03.09.14	1750	Picture	MorphF2_03_orig.jpg ; MorphF2_00_LOWER.jpg	15486395	0	182	16901	183	0	next	hit	3499
vp21_03.09.14	1750	Response	2	15503188	16793	1
vp21_03.09.14	1751	Picture	MorphM1_10_orig.jpg ; MorphM1_00_LOWER.jpg	15503296	0	1	6619	151	0	next	hit	3501
vp21_03.09.14	1751	Response	2	15509908	6612	1
vp21_03.09.14	1752	Picture	MorphM4_09_orig.jpg ; MorphM4_00_LOWER.jpg	15509915	0	150	5040	302	0	next	hit	3503
vp21_03.09.14	1752	Response	2	15514948	5033	1
vp21_03.09.14	1753	Picture	MorphM5_01_orig.jpg ; MorphM5_00_LOWER.jpg	15514955	0	152	7184	153	0	next	incorrect	3505
vp21_03.09.14	1753	Response	1	15522068	7113	1
vp21_03.09.14	1754	Picture	MorphF2_09_orig.jpg ; MorphF2_00_LOWER.jpg	15522139	0	1	5936	170	0	next	hit	3507
vp21_03.09.14	1754	Response	2	15528068	5929	1
vp21_03.09.14	1755	Picture	MorphF9_03_orig.jpg ; MorphF9_00_LOWER.jpg	15528075	0	169	6273	170	0	next	hit	3509
vp21_03.09.14	1755	Response	2	15534228	6153	1
vp21_03.09.14	1756	Picture	MorphF1_02_orig.jpg ; MorphF1_00_LOWER.jpg	15534348	0	1	7298	2	0	next	incorrect	3511
vp21_03.09.14	1756	Response	1	15541508	7160	1
vp21_03.09.14	1757	Picture	MorphF2_01_orig.jpg ; MorphF2_00_LOWER.jpg	15541646	0	1	11014	2	0	next	hit	3513
vp21_03.09.14	1757	Response	2	15552548	10902	1
vp21_03.09.14	1758	Picture	MorphF10_01_orig.jpg ; MorphF10_10_LOWER.jpg	15552660	0	1	11253	161	0	next	hit	3515
vp21_03.09.14	1758	Response	2	15563908	11248	1
vp21_03.09.14	1759	Picture	MorphF7_06_orig.jpg ; MorphF7_10_LOWER.jpg	15563913	0	160	5682	344	0	next	hit	3517
vp21_03.09.14	1759	Response	2	15569588	5675	1
vp21_03.09.14	1760	Picture	MorphM2_10_orig.jpg ; MorphM2_00_LOWER.jpg	15569595	0	184	5624	185	0	next	hit	3519
vp21_03.09.14	1760	Response	2	15575108	5513	1
vp21_03.09.14	1761	Picture	MorphM3_05_orig.jpg ; MorphM3_00_LOWER.jpg	15575219	0	1	8758	2	0	next	incorrect	3521
vp21_03.09.14	1761	Response	1	15583908	8689	1
vp21_03.09.14	1762	Picture	MorphF2_07_orig.jpg ; MorphF2_00_LOWER.jpg	15583977	0	1	9378	178	0	next	hit	3523
vp21_03.09.14	1762	Response	2	15593348	9371	1
vp21_03.09.14	1763	Picture	MorphF9_04_orig.jpg ; MorphF9_00_LOWER.jpg	15593355	0	177	9200	178	0	next	hit	3525
vp21_03.09.14	1763	Response	2	15602467	9112	1
vp21_03.09.14	1764	Picture	MorphM3_06_orig.jpg ; MorphM3_10_LOWER.jpg	15602555	0	1	13004	2	0	next	incorrect	3527
vp21_03.09.14	1764	Response	1	15610467	7912	1
vp21_03.09.14	1765	Picture	end_ins	15615559	5000	1	1260555	2	5000	next	other	0
vp21_03.09.14	1765	Response	1	16869660	1259101	1
