# Supplementary material for: Categorical Perception of Fear and Anger Expressions in Whole, Masked and Composite Faces
Source: PLoS One. 2015 Aug 11;10(8):e0134790. doi: 10.1371/journal.pone.0134790 (PMC4532458; doi:10.1371/journal.pone.0134790)
Supplement: S1 Dataset — (ZIP) [file pone.0134790.s001.zip › Exp2/Vp021-Vp021_UpDown_Identification.log]

Scenario - 
Logfile written - 08/29/2014 15:06:02

Subject	Trial	Event Type	Code	Time	TTime	Uncertainty	Duration	Uncertainty	ReqTime	ReqDur	Stim Type	Pair Index

Vp021	1	Picture	instruction	-9833	0	1	332818	2	0	next	other	0
Vp021	1	Response	1	322833	332666	1
Vp021	2	Response	1	437310	114325	1
Vp021	3	Picture	MorphM3_04_orig.jpg ; MorphM3_10_LOWER.jpg	437417	0	1	888183	2	0	next	incorrect	5
Vp021	3	Response	1	1325527	888110	1
Vp021	4	Picture	MorphM9_00_orig.jpg ; MorphM9_10_LOWER.jpg	1325600	0	1	17131	3	0	next	incorrect	7
Vp021	4	Response	1	1342567	16967	1
Vp021	5	Picture	MorphF4_08_orig.jpg ; MorphF4_10_LOWER.jpg	1342731	0	2	8982	3	0	next	hit	9
Vp021	5	Response	2	1351608	8877	1
Vp021	6	Picture	MorphF3_02_orig.jpg ; MorphF3_10_LOWER.jpg	1351713	0	1	13306	2	0	next	incorrect	11
Vp021	6	Response	1	1364886	13173	1
Vp021	7	Picture	MorphF9_00_orig.jpg ; MorphF9_00_LOWER.jpg	1365019	0	1	12641	2	0	next	incorrect	13
Vp021	7	Response	1	1377526	12507	1
Vp021	8	Picture	MorphF5_10_orig.jpg ; MorphF5_10_LOWER.jpg	1377660	0	1	10146	2	0	next	hit	15
Vp021	8	Response	2	1387605	9945	1
Vp021	9	Picture	MorphM4_09_orig.jpg ; MorphM4_10_LOWER.jpg	1387806	0	1	28608	2	0	next	hit	17
Vp021	9	Response	2	1416245	28439	1
Vp021	10	Picture	MorphM7_01_orig.jpg ; MorphM7_10_LOWER.jpg	1416414	0	1	19959	2	0	next	hit	19
Vp021	10	Response	2	1436244	19830	1
Vp021	11	Picture	MorphM5_07_orig.jpg ; MorphM5_00_LOWER.jpg	1436373	0	1	63038	2	0	next	hit	21
Vp021	11	Response	2	1499363	62990	1
Vp021	12	Picture	MorphF3_07_orig.jpg ; MorphF3_10_LOWER.jpg	1499411	0	1	15635	2	0	next	hit	23
Vp021	12	Response	2	1514962	15551	1
Vp021	13	Picture	MorphF2_10_orig.jpg ; MorphF2_10_LOWER.jpg	1515046	0	1	7637	182	0	next	hit	25
Vp021	13	Response	2	1522642	7596	1
Vp021	14	Picture	MorphM8_07_orig.jpg ; MorphM8_10_LOWER.jpg	1522683	0	181	7166	182	0	next	hit	27
Vp021	14	Response	2	1529762	7079	1
Vp021	15	Picture	MorphF3_00_orig.jpg ; MorphF3_10_LOWER.jpg	1529849	0	1	9480	2	0	next	incorrect	29
Vp021	15	Response	1	1539201	9352	1
Vp021	16	Picture	MorphM8_05_orig.jpg ; MorphM8_10_LOWER.jpg	1539329	0	1	49732	2	0	next	hit	31
Vp021	16	Response	2	1588881	49552	1
Vp021	17	Picture	MorphF9_07_orig.jpg ; MorphF9_00_LOWER.jpg	1589061	0	1	10977	2	0	next	hit	33
Vp021	17	Response	2	1599920	10859	1
Vp021	18	Picture	MorphM4_00_orig.jpg ; MorphM4_00_LOWER.jpg	1600038	0	1	10146	2	0	next	incorrect	35
Vp021	18	Response	1	1610000	9962	1
Vp021	19	Picture	MorphM6_02_orig.jpg ; MorphM6_10_LOWER.jpg	1610184	0	1	9647	2	0	next	incorrect	37
Vp021	19	Response	1	1619679	9495	1
Vp021	20	Picture	MorphF4_03_orig.jpg ; MorphF4_10_LOWER.jpg	1619831	0	1	51894	2	0	next	incorrect	39
Vp021	20	Response	1	1671598	51767	1
Vp021	21	Picture	MorphM10_02_orig.jpg ; MorphM10_00_LOWER.jpg	1671725	0	1	17963	2	0	next	incorrect	41
Vp021	21	Response	1	1689598	17873	1
Vp021	22	Picture	MorphM3_09_orig.jpg ; MorphM3_10_LOWER.jpg	1689688	0	1	16633	2	0	next	incorrect	43
Vp021	22	Response	1	1706157	16469	1
Vp021	23	Picture	MorphF5_07_orig.jpg ; MorphF5_10_LOWER.jpg	1706321	0	1	6486	3	0	next	hit	45
Vp021	23	Response	2	1712637	6316	1
Vp021	24	Picture	MorphF1_01_orig.jpg ; MorphF1_10_LOWER.jpg	1712807	0	2	9471	180	0	next	incorrect	47
Vp021	24	Response	1	1722237	9430	1
Vp021	25	Picture	MorphM2_05_orig.jpg ; MorphM2_10_LOWER.jpg	1722278	0	178	15312	179	0	next	incorrect	49
Vp021	25	Response	1	1737516	15238	1
Vp021	26	Picture	MorphM6_02_orig.jpg ; MorphM6_00_LOWER.jpg	1737590	0	1	11477	2	0	next	incorrect	51
Vp021	26	Response	1	1748956	11366	1
Vp021	27	Picture	MorphM1_00_orig.jpg ; MorphM1_00_LOWER.jpg	1749067	0	1	12807	2	0	next	incorrect	53
Vp021	27	Response	1	1761756	12689	1
Vp021	28	Picture	MorphM8_04_orig.jpg ; MorphM8_00_LOWER.jpg	1761874	0	1	15135	3	0	next	hit	55
Vp021	28	Response	2	1776875	15001	1
Vp021	29	Picture	MorphM5_04_orig.jpg ; MorphM5_10_LOWER.jpg	1777009	0	2	9960	190	0	next	incorrect	57
Vp021	29	Response	1	1786955	9946	1
Vp021	30	Picture	MorphM1_10_orig.jpg ; MorphM1_00_LOWER.jpg	1786969	0	188	6673	189	0	next	hit	59
Vp021	30	Response	2	1793435	6466	1
Vp021	31	Picture	MorphM8_00_orig.jpg ; MorphM8_00_LOWER.jpg	1793642	0	1	22787	2	0	next	hit	61
Vp021	31	Response	2	1816314	22672	1
Vp021	32	Picture	MorphM7_10_orig.jpg ; MorphM7_10_LOWER.jpg	1816429	0	1	5489	2	0	next	hit	63
Vp021	32	Response	2	1821754	5325	1
Vp021	33	Picture	MorphF5_05_orig.jpg ; MorphF5_00_LOWER.jpg	1821918	0	1	8981	2	0	next	hit	65
Vp021	33	Response	2	1830714	8796	1
Vp021	34	Picture	MorphM6_03_orig.jpg ; MorphM6_10_LOWER.jpg	1830899	0	1	51229	2	0	next	incorrect	67
Vp021	34	Response	1	1881913	51014	1
Vp021	35	Picture	MorphF8_10_orig.jpg ; MorphF8_00_LOWER.jpg	1882128	0	1	12474	2	0	next	hit	69
Vp021	35	Response	2	1894472	12344	1
Vp021	36	Picture	MorphF6_10_orig.jpg ; MorphF6_10_LOWER.jpg	1894602	0	1	8649	2	0	next	hit	71
Vp021	36	Response	2	1903112	8510	1
Vp021	37	Picture	MorphF1_09_orig.jpg ; MorphF1_00_LOWER.jpg	1903251	0	1	14138	2	0	next	hit	73
Vp021	37	Response	2	1917192	13941	1
Vp021	38	Picture	MorphM8_06_orig.jpg ; MorphM8_10_LOWER.jpg	1917389	0	1	6487	2	0	next	hit	75
Vp021	38	Response	2	1923752	6363	1
Vp021	39	Picture	MorphF10_00_orig.jpg ; MorphF10_10_LOWER.jpg	1923876	0	1	9979	2	0	next	hit	77
Vp021	39	Response	2	1933751	9875	1
Vp021	40	Picture	MorphF9_09_orig.jpg ; MorphF9_00_LOWER.jpg	1933855	0	1	8816	2	0	next	hit	79
Vp021	40	Response	2	1942631	8776	1
Vp021	41	Picture	MorphM5_01_orig.jpg ; MorphM5_00_LOWER.jpg	1942671	0	1	23951	2	0	next	incorrect	81
Vp021	41	Response	1	1966471	23800	1
Vp021	42	Picture	MorphF1_09_orig.jpg ; MorphF1_10_LOWER.jpg	1966622	0	1	9646	3	0	next	hit	83
Vp021	42	Response	2	1976150	9528	1
Vp021	43	Picture	MorphF9_06_orig.jpg ; MorphF9_00_LOWER.jpg	1976268	0	2	6820	3	0	next	hit	85
Vp021	43	Response	2	1983030	6762	1
Vp021	44	Picture	MorphF6_01_orig.jpg ; MorphF6_10_LOWER.jpg	1983088	0	1	10811	2	0	next	incorrect	87
Vp021	44	Response	1	1993830	10742	1
Vp021	45	Picture	MorphF3_08_orig.jpg ; MorphF3_00_LOWER.jpg	1993899	0	1	22288	2	0	next	hit	89
Vp021	45	Response	2	2016069	22170	1
Vp021	46	Picture	MorphF8_05_orig.jpg ; MorphF8_10_LOWER.jpg	2016187	0	1	7152	2	0	next	hit	91
Vp021	46	Response	2	2023189	7002	1
Vp021	47	Picture	MorphF7_01_orig.jpg ; MorphF7_00_LOWER.jpg	2023339	0	1	62871	2	0	next	hit	93
Vp021	47	Response	2	2086068	62729	1
Vp021	48	Picture	MorphF4_07_orig.jpg ; MorphF4_00_LOWER.jpg	2086210	0	1	9813	3	0	next	hit	95
Vp021	48	Response	2	2095907	9697	1
Vp021	49	Picture	MorphM4_03_orig.jpg ; MorphM4_00_LOWER.jpg	2096023	0	2	22122	3	0	next	incorrect	97
Vp021	49	Response	1	2118067	22044	1
Vp021	50	Picture	MorphM7_07_orig.jpg ; MorphM7_10_LOWER.jpg	2118145	0	1	7152	2	0	next	hit	99
Vp021	50	Response	2	2125186	7041	1
Vp021	51	Picture	MorphF7_08_orig.jpg ; MorphF7_00_LOWER.jpg	2125297	0	1	9148	2	0	next	hit	101
Vp021	51	Response	2	2134386	9089	1
Vp021	52	Picture	MorphF3_04_orig.jpg ; MorphF3_00_LOWER.jpg	2134445	0	1	9647	2	0	next	incorrect	103
Vp021	52	Response	1	2144066	9621	1
Vp021	53	Picture	MorphM8_05_orig.jpg ; MorphM8_00_LOWER.jpg	2144092	0	1	9813	2	0	next	hit	105
Vp021	53	Response	2	2153826	9734	1
Vp021	54	Picture	MorphF1_04_orig.jpg ; MorphF1_10_LOWER.jpg	2153905	0	1	8150	2	0	next	incorrect	107
Vp021	54	Response	1	2161905	8000	1
Vp021	55	Picture	MorphF7_00_orig.jpg ; MorphF7_00_LOWER.jpg	2162055	0	1	57216	2	0	next	incorrect	109
Vp021	55	Response	1	2219184	57129	1
Vp021	56	Picture	MorphF3_01_orig.jpg ; MorphF3_00_LOWER.jpg	2219271	0	1	7485	2	0	next	incorrect	111
Vp021	56	Response	1	2226544	7273	1
Vp021	57	Picture	MorphM2_07_orig.jpg ; MorphM2_00_LOWER.jpg	2226756	0	1	20458	2	0	next	hit	113
Vp021	57	Response	2	2247103	20347	1
Vp021	58	Picture	MorphF9_02_orig.jpg ; MorphF9_00_LOWER.jpg	2247214	0	1	7485	2	0	next	incorrect	115
Vp021	58	Response	1	2254543	7329	1
Vp021	59	Picture	MorphM3_03_orig.jpg ; MorphM3_00_LOWER.jpg	2254699	0	1	7817	2	0	next	incorrect	117
Vp021	59	Response	1	2262303	7604	1
Vp021	60	Picture	MorphM7_06_orig.jpg ; MorphM7_00_LOWER.jpg	2262516	0	1	9647	2	0	next	hit	119
Vp021	60	Response	2	2271983	9467	1
Vp021	61	Picture	MorphM2_03_orig.jpg ; MorphM2_00_LOWER.jpg	2272163	0	1	11809	2	0	next	incorrect	121
Vp021	61	Response	1	2283902	11739	1
Vp021	62	Picture	MorphF1_01_orig.jpg ; MorphF1_00_LOWER.jpg	2283972	0	1	7971	181	0	next	incorrect	123
Vp021	62	Response	1	2291902	7930	1
Vp021	63	Picture	MorphF2_09_orig.jpg ; MorphF2_00_LOWER.jpg	2291943	0	180	12321	181	0	next	hit	125
Vp021	63	Response	2	2304062	12119	1
Vp021	64	Picture	MorphF10_10_orig.jpg ; MorphF10_00_LOWER.jpg	2304264	0	1	9481	2	0	next	hit	127
Vp021	64	Response	2	2313582	9318	1
Vp021	65	Picture	MorphM4_03_orig.jpg ; MorphM4_10_LOWER.jpg	2313745	0	1	49731	2	0	next	incorrect	129
Vp021	65	Response	1	2363420	49675	1
Vp021	66	Picture	MorphM6_01_orig.jpg ; MorphM6_10_LOWER.jpg	2363476	0	1	18629	2	0	next	incorrect	131
Vp021	66	Response	1	2381980	18504	1
Vp021	67	Picture	MorphF1_02_orig.jpg ; MorphF1_10_LOWER.jpg	2382105	0	1	7651	2	0	next	incorrect	133
Vp021	67	Response	1	2389580	7475	1
Vp021	68	Picture	MorphF10_00_orig.jpg ; MorphF10_00_LOWER.jpg	2389756	0	1	10811	2	0	next	hit	135
Vp021	68	Response	2	2400379	10623	1
Vp021	69	Picture	MorphF9_03_orig.jpg ; MorphF9_00_LOWER.jpg	2400567	0	1	5322	3	0	next	hit	137
Vp021	69	Response	2	2405819	5252	1
Vp021	70	Picture	MorphF4_10_orig.jpg ; MorphF4_00_LOWER.jpg	2405889	0	2	6155	3	0	next	hit	139
Vp021	70	Response	2	2411899	6010	1
Vp021	71	Picture	MorphM10_07_orig.jpg ; MorphM10_00_LOWER.jpg	2412044	0	1	6653	2	0	next	hit	141
Vp021	71	Response	2	2418539	6495	1
Vp021	72	Picture	MorphF10_01_orig.jpg ; MorphF10_00_LOWER.jpg	2418697	0	1	24782	2	0	next	hit	143
Vp021	72	Response	2	2443338	24641	1
Vp021	73	Picture	MorphM2_02_orig.jpg ; MorphM2_10_LOWER.jpg	2443479	0	1	8483	2	0	next	incorrect	145
Vp021	73	Response	1	2451898	8419	1
Vp021	74	Picture	MorphM3_06_orig.jpg ; MorphM3_10_LOWER.jpg	2451962	0	1	7485	2	0	next	incorrect	147
Vp021	74	Response	1	2459258	7296	1
Vp021	75	Picture	MorphM1_04_orig.jpg ; MorphM1_00_LOWER.jpg	2459447	0	1	5655	2	0	next	incorrect	149
Vp021	75	Response	1	2464938	5491	1
Vp021	76	Picture	MorphF4_04_orig.jpg ; MorphF4_00_LOWER.jpg	2465102	0	1	6985	2	0	next	incorrect	151
Vp021	76	Response	1	2471977	6875	1
Vp021	77	Picture	MorphM9_04_orig.jpg ; MorphM9_10_LOWER.jpg	2472087	0	1	8150	2	0	next	incorrect	153
Vp021	77	Response	1	2480137	8050	1
Vp021	78	Picture	MorphM7_04_orig.jpg ; MorphM7_00_LOWER.jpg	2480237	0	1	6321	2	0	next	incorrect	155
Vp021	78	Response	1	2486457	6220	1
Vp021	79	Picture	MorphF7_05_orig.jpg ; MorphF7_00_LOWER.jpg	2486558	0	1	16466	2	0	next	hit	157
Vp021	79	Response	2	2502857	16299	1
Vp021	80	Picture	MorphM6_10_orig.jpg ; MorphM6_10_LOWER.jpg	2503024	0	1	6320	3	0	next	hit	159
Vp021	80	Response	2	2509257	6233	1
Vp021	81	Picture	MorphF4_04_orig.jpg ; MorphF4_10_LOWER.jpg	2509344	0	2	8483	3	0	next	incorrect	161
Vp021	81	Response	1	2517656	8312	1
Vp021	82	Picture	MorphF1_07_orig.jpg ; MorphF1_10_LOWER.jpg	2517827	0	1	8150	2	0	next	incorrect	163
Vp021	82	Response	1	2525816	7989	1
Vp021	83	Picture	MorphF3_03_orig.jpg ; MorphF3_00_LOWER.jpg	2525977	0	1	16799	2	0	next	incorrect	165
Vp021	83	Response	1	2542616	16639	1
Vp021	84	Picture	MorphM7_05_orig.jpg ; MorphM7_10_LOWER.jpg	2542776	0	1	7133	187	0	next	hit	167
Vp021	84	Response	2	2549895	7119	1
Vp021	85	Picture	MorphF10_06_orig.jpg ; MorphF10_10_LOWER.jpg	2549909	0	186	8169	187	0	next	hit	169
Vp021	85	Response	2	2557895	7986	1
Vp021	86	Picture	MorphM9_07_orig.jpg ; MorphM9_00_LOWER.jpg	2558078	0	1	68693	2	0	next	incorrect	171
Vp021	86	Response	1	2626694	68616	1
Vp021	87	Picture	MorphM3_01_orig.jpg ; MorphM3_10_LOWER.jpg	2626771	0	1	8649	2	0	next	incorrect	173
Vp021	87	Response	1	2635333	8562	1
Vp021	88	Picture	MorphM9_04_orig.jpg ; MorphM9_00_LOWER.jpg	2635420	0	1	11643	2	0	next	incorrect	175
Vp021	88	Response	1	2646853	11433	1
Vp021	89	Picture	MorphF8_00_orig.jpg ; MorphF8_00_LOWER.jpg	2647063	0	1	7318	2	0	next	incorrect	177
Vp021	89	Response	1	2654293	7230	1
Vp021	90	Picture	MorphM4_00_orig.jpg ; MorphM4_10_LOWER.jpg	2654381	0	1	16134	2	0	next	incorrect	179
Vp021	90	Response	1	2670452	16071	1
Vp021	91	Picture	MorphF8_09_orig.jpg ; MorphF8_10_LOWER.jpg	2670515	0	1	12474	2	0	next	hit	181
Vp021	91	Response	2	2682932	12417	1
Vp021	92	Picture	MorphM9_08_orig.jpg ; MorphM9_10_LOWER.jpg	2682989	0	1	6986	2	0	next	hit	183
Vp021	92	Response	2	2689812	6823	1
Vp021	93	Picture	MorphM7_02_orig.jpg ; MorphM7_00_LOWER.jpg	2689975	0	1	9622	193	0	next	hit	185
Vp021	93	Response	2	2699571	9596	1
Vp021	94	Picture	MorphF9_10_orig.jpg ; MorphF9_10_LOWER.jpg	2699597	0	192	8008	193	0	next	hit	187
Vp021	94	Response	2	2707411	7814	1
Vp021	95	Picture	MorphM6_06_orig.jpg ; MorphM6_10_LOWER.jpg	2707605	0	1	17132	2	0	next	hit	189
Vp021	95	Response	2	2724611	17006	1
Vp021	96	Picture	MorphF2_06_orig.jpg ; MorphF2_10_LOWER.jpg	2724737	0	1	21112	180	0	next	hit	191
Vp021	96	Response	2	2745810	21073	1
Vp021	97	Picture	MorphF6_09_orig.jpg ; MorphF6_00_LOWER.jpg	2745849	0	179	9159	180	0	next	hit	193
Vp021	97	Response	2	2754850	9001	1
Vp021	98	Picture	MorphM3_08_orig.jpg ; MorphM3_00_LOWER.jpg	2755008	0	1	14803	3	0	next	incorrect	195
Vp021	98	Response	1	2769730	14722	1
Vp021	99	Picture	MorphF5_10_orig.jpg ; MorphF5_00_LOWER.jpg	2769811	0	2	6986	3	0	next	hit	197
Vp021	99	Response	2	2776610	6799	1
Vp021	100	Picture	MorphM10_09_orig.jpg ; MorphM10_00_LOWER.jpg	2776797	0	1	7651	2	0	next	hit	199
Vp021	100	Response	2	2784369	7572	1
Vp021	101	Picture	MorphF5_01_orig.jpg ; MorphF5_00_LOWER.jpg	2784448	0	1	7817	3	0	next	incorrect	201
Vp021	101	Response	1	2792129	7681	1
Vp021	102	Picture	MorphM9_06_orig.jpg ; MorphM9_00_LOWER.jpg	2792265	0	2	17631	3	0	next	incorrect	203
Vp021	102	Response	1	2809809	17544	1
Vp021	103	Picture	MorphF8_05_orig.jpg ; MorphF8_00_LOWER.jpg	2809896	0	1	9980	2	0	next	incorrect	205
Vp021	103	Response	1	2819729	9833	1
Vp021	104	Picture	MorphF3_10_orig.jpg ; MorphF3_10_LOWER.jpg	2819876	0	1	15302	2	0	next	hit	207
Vp021	104	Response	2	2835008	15132	1
Vp021	105	Picture	MorphM2_03_orig.jpg ; MorphM2_10_LOWER.jpg	2835178	0	1	13616	191	0	next	incorrect	209
Vp021	105	Response	1	2848768	13590	1
Vp021	106	Picture	MorphM5_06_orig.jpg ; MorphM5_00_LOWER.jpg	2848794	0	190	25637	191	0	next	incorrect	211
Vp021	106	Response	1	2874367	25573	1
Vp021	107	Picture	MorphF6_07_orig.jpg ; MorphF6_10_LOWER.jpg	2874431	0	1	23618	2	0	next	hit	213
Vp021	107	Response	2	2897967	23536	1
Vp021	108	Picture	MorphF4_05_orig.jpg ; MorphF4_10_LOWER.jpg	2898049	0	1	26446	2	0	next	incorrect	215
Vp021	108	Response	1	2924366	26317	1
Vp021	109	Picture	MorphF8_10_orig.jpg ; MorphF8_10_LOWER.jpg	2924495	0	1	6986	2	0	next	hit	217
Vp021	109	Response	2	2931326	6831	1
Vp021	110	Picture	MorphM5_02_orig.jpg ; MorphM5_10_LOWER.jpg	2931481	0	1	20624	2	0	next	incorrect	219
Vp021	110	Response	1	2952045	20564	1
Vp021	111	Picture	MorphF5_02_orig.jpg ; MorphF5_10_LOWER.jpg	2952105	0	1	7651	2	0	next	incorrect	221
Vp021	111	Response	1	2959725	7620	1
Vp021	112	Picture	MorphM9_00_orig.jpg ; MorphM9_00_LOWER.jpg	2959756	0	1	7318	3	0	next	incorrect	223
Vp021	112	Response	1	2967005	7249	1
Vp021	113	Picture	MorphM8_02_orig.jpg ; MorphM8_10_LOWER.jpg	2967074	0	2	33931	3	0	next	hit	225
Vp021	113	Response	2	3000844	33770	1
Vp021	114	Picture	MorphM2_02_orig.jpg ; MorphM2_00_LOWER.jpg	3001005	0	1	7984	2	0	next	incorrect	227
Vp021	114	Response	1	3008844	7839	1
Vp021	115	Picture	MorphM5_00_orig.jpg ; MorphM5_00_LOWER.jpg	3008989	0	1	9647	2	0	next	incorrect	229
Vp021	115	Response	1	3018523	9534	1
Vp021	116	Picture	MorphF5_07_orig.jpg ; MorphF5_00_LOWER.jpg	3018636	0	1	28940	3	0	next	incorrect	231
Vp021	116	Response	1	3047483	28847	1
Vp021	117	Picture	MorphM8_09_orig.jpg ; MorphM8_00_LOWER.jpg	3047576	0	2	60044	3	0	next	hit	233
Vp021	117	Response	2	3107481	59905	1
Vp021	118	Picture	MorphM2_00_orig.jpg ; MorphM2_00_LOWER.jpg	3107620	0	1	7651	2	0	next	incorrect	235
Vp021	118	Response	1	3115161	7541	1
Vp021	119	Picture	MorphF1_10_orig.jpg ; MorphF1_10_LOWER.jpg	3115271	0	1	73017	3	0	next	incorrect	237
Vp021	119	Response	1	3188199	72928	1
Vp021	120	Picture	MorphM2_09_orig.jpg ; MorphM2_00_LOWER.jpg	3188288	0	2	78340	3	0	next	hit	239
Vp021	120	Response	2	3266437	78149	1
Vp021	121	Picture	MorphM4_06_orig.jpg ; MorphM4_00_LOWER.jpg	3266628	0	1	14970	2	0	next	incorrect	241
Vp021	121	Response	1	3281397	14769	1
Vp021	122	Picture	MorphF1_08_orig.jpg ; MorphF1_10_LOWER.jpg	3281598	0	1	12141	3	0	next	incorrect	243
Vp021	122	Response	1	3293556	11958	1
Vp021	123	Picture	MorphF6_02_orig.jpg ; MorphF6_00_LOWER.jpg	3293739	0	2	6986	3	0	next	incorrect	245
Vp021	123	Response	1	3300596	6857	1
Vp021	124	Picture	MorphM10_10_orig.jpg ; MorphM10_10_LOWER.jpg	3300725	0	1	8150	2	0	next	hit	247
Vp021	124	Response	2	3308756	8031	1
Vp021	125	Picture	MorphF6_09_orig.jpg ; MorphF6_10_LOWER.jpg	3308875	0	1	10627	186	0	next	hit	249
Vp021	125	Response	2	3319476	10601	1
Vp021	126	Picture	MorphM3_07_orig.jpg ; MorphM3_00_LOWER.jpg	3319502	0	185	25466	186	0	next	incorrect	251
Vp021	126	Response	1	3344915	25413	1
Vp021	127	Picture	MorphM5_08_orig.jpg ; MorphM5_10_LOWER.jpg	3344968	0	1	32101	2	0	next	hit	253
Vp021	127	Response	2	3376914	31946	1
Vp021	128	Picture	MorphM9_03_orig.jpg ; MorphM9_00_LOWER.jpg	3377069	0	1	8483	2	0	next	incorrect	255
Vp021	128	Response	1	3385394	8325	1
Vp021	129	Picture	MorphM6_05_orig.jpg ; MorphM6_10_LOWER.jpg	3385552	0	1	30936	2	0	next	incorrect	257
Vp021	129	Response	1	3416353	30801	1
Vp021	130	Picture	MorphM1_05_orig.jpg ; MorphM1_00_LOWER.jpg	3416488	0	1	6321	2	0	next	incorrect	259
Vp021	130	Response	1	3422753	6265	1
Vp021	131	Picture	MorphF5_03_orig.jpg ; MorphF5_10_LOWER.jpg	3422809	0	1	5821	2	0	next	incorrect	261
Vp021	131	Response	1	3428433	5624	1
Vp021	132	Picture	MorphM1_09_orig.jpg ; MorphM1_00_LOWER.jpg	3428630	0	1	24783	2	0	next	hit	263
Vp021	132	Response	2	3453232	24602	1
Vp021	133	Picture	MorphF9_01_orig.jpg ; MorphF9_00_LOWER.jpg	3453413	0	1	9480	2	0	next	incorrect	265
Vp021	133	Response	1	3462672	9259	1
Vp021	134	Picture	MorphM1_06_orig.jpg ; MorphM1_10_LOWER.jpg	3462893	0	1	14138	2	0	next	incorrect	267
Vp021	134	Response	1	3476831	13938	1
Vp021	135	Picture	MorphF7_06_orig.jpg ; MorphF7_00_LOWER.jpg	3477031	0	1	13971	3	0	next	hit	269
Vp021	135	Response	2	3490911	13880	1
Vp021	136	Picture	MorphF9_01_orig.jpg ; MorphF9_10_LOWER.jpg	3491002	0	2	10146	4	0	next	incorrect	271
Vp021	136	Response	1	3500991	9989	1
Vp021	137	Picture	MorphF7_01_orig.jpg ; MorphF7_10_LOWER.jpg	3501148	0	2	62539	3	0	next	incorrect	273
Vp021	137	Response	1	3563549	62401	1
Vp021	138	Picture	MorphM1_05_orig.jpg ; MorphM1_10_LOWER.jpg	3563687	0	1	20791	2	0	next	incorrect	275
Vp021	138	Response	1	3584349	20662	1
Vp021	139	Picture	MorphF2_09_orig.jpg ; MorphF2_10_LOWER.jpg	3584478	0	1	18129	3	0	next	hit	277
Vp021	139	Response	2	3602428	17950	1
Vp021	140	Picture	MorphF4_09_orig.jpg ; MorphF4_00_LOWER.jpg	3602607	0	2	10645	3	0	next	hit	279
Vp021	140	Response	2	3613068	10461	1
Vp021	141	Picture	MorphF2_01_orig.jpg ; MorphF2_00_LOWER.jpg	3613252	0	1	8150	2	0	next	incorrect	281
Vp021	141	Response	1	3621228	7976	1
Vp021	142	Picture	MorphF7_09_orig.jpg ; MorphF7_00_LOWER.jpg	3621402	0	1	19959	3	0	next	hit	283
Vp021	142	Response	2	3641307	19905	1
Vp021	143	Picture	MorphF9_02_orig.jpg ; MorphF9_10_LOWER.jpg	3641361	0	2	44909	3	0	next	incorrect	285
Vp021	143	Response	1	3686186	44825	1
Vp021	144	Picture	MorphM2_04_orig.jpg ; MorphM2_10_LOWER.jpg	3686270	0	1	6985	2	0	next	incorrect	287
Vp021	144	Response	1	3693066	6796	1
Vp021	145	Picture	MorphM9_08_orig.jpg ; MorphM9_00_LOWER.jpg	3693255	0	1	16633	2	0	next	hit	289
Vp021	145	Response	2	3709865	16610	1
Vp021	146	Picture	MorphF1_02_orig.jpg ; MorphF1_00_LOWER.jpg	3709888	0	1	6320	2	0	next	incorrect	291
Vp021	146	Response	1	3716105	6217	1
Vp021	147	Picture	MorphF10_09_orig.jpg ; MorphF10_00_LOWER.jpg	3716208	0	1	7818	2	0	next	hit	293
Vp021	147	Response	2	3723865	7657	1
Vp021	148	Picture	MorphM1_08_orig.jpg ; MorphM1_00_LOWER.jpg	3724026	0	1	36425	2	0	next	incorrect	295
Vp021	148	Response	1	3760424	36398	1
Vp021	149	Picture	MorphM6_03_orig.jpg ; MorphM6_00_LOWER.jpg	3760451	0	1	7485	2	0	next	incorrect	297
Vp021	149	Response	1	3767864	7413	1
Vp021	150	Picture	MorphF1_10_orig.jpg ; MorphF1_00_LOWER.jpg	3767936	0	1	49232	3	0	next	hit	299
Vp021	150	Response	2	3816983	49047	1
Vp021	151	Picture	MorphM2_05_orig.jpg ; MorphM2_00_LOWER.jpg	3817168	0	2	34929	3	0	next	hit	301
Vp021	151	Response	2	3851942	34774	1
Vp021	152	Picture	MorphF9_09_orig.jpg ; MorphF9_10_LOWER.jpg	3852097	0	1	6320	2	0	next	hit	303
Vp021	152	Response	2	3858261	6164	1
Vp021	153	Picture	MorphM9_10_orig.jpg ; MorphM9_10_LOWER.jpg	3858417	0	1	7152	2	0	next	hit	305
Vp021	153	Response	2	3865381	6964	1
Vp021	154	Picture	MorphF8_01_orig.jpg ; MorphF8_10_LOWER.jpg	3865569	0	1	20459	2	0	next	incorrect	307
Vp021	154	Response	1	3885861	20292	1
Vp021	155	Picture	MorphM8_03_orig.jpg ; MorphM8_10_LOWER.jpg	3886028	0	1	22620	2	0	next	incorrect	309
Vp021	155	Response	1	3908580	22552	1
Vp021	156	Picture	MorphM5_00_orig.jpg ; MorphM5_10_LOWER.jpg	3908648	0	1	10977	3	0	next	incorrect	311
Vp021	156	Response	1	3919460	10812	1
Vp021	157	Picture	MorphM6_05_orig.jpg ; MorphM6_00_LOWER.jpg	3919625	0	2	19960	3	0	next	incorrect	313
Vp021	157	Response	1	3939539	19914	1
Vp021	158	Picture	MorphM8_06_orig.jpg ; MorphM8_00_LOWER.jpg	3939585	0	1	11809	2	0	next	incorrect	315
Vp021	158	Response	1	3951299	11714	1
Vp021	159	Picture	MorphF9_04_orig.jpg ; MorphF9_10_LOWER.jpg	3951394	0	1	7152	2	0	next	incorrect	317
Vp021	159	Response	1	3958419	7025	1
Vp021	160	Picture	MorphM4_01_orig.jpg ; MorphM4_10_LOWER.jpg	3958546	0	1	15967	2	0	next	incorrect	319
Vp021	160	Response	1	3974339	15793	1
Vp021	161	Picture	MorphF1_05_orig.jpg ; MorphF1_00_LOWER.jpg	3974513	0	1	6653	2	0	next	incorrect	321
Vp021	161	Response	1	3981138	6625	1
Vp021	162	Picture	MorphM7_05_orig.jpg ; MorphM7_00_LOWER.jpg	3981166	0	1	5655	2	0	next	incorrect	323
Vp021	162	Response	1	3986738	5572	1
Vp021	163	Picture	MorphF7_04_orig.jpg ; MorphF7_00_LOWER.jpg	3986821	0	1	16799	2	0	next	hit	325
Vp021	163	Response	2	4003538	16717	1
Vp021	164	Picture	MorphM1_06_orig.jpg ; MorphM1_00_LOWER.jpg	4003620	0	1	9481	2	0	next	incorrect	327
Vp021	164	Response	1	4012978	9358	1
Vp021	165	Picture	MorphM5_08_orig.jpg ; MorphM5_00_LOWER.jpg	4013101	0	1	10811	2	0	next	incorrect	329
Vp021	165	Response	1	4023857	10756	1
Vp021	166	Picture	MorphM8_01_orig.jpg ; MorphM8_00_LOWER.jpg	4023912	0	1	13805	2	0	next	incorrect	331
Vp021	166	Response	1	4037617	13705	1
Vp021	167	Picture	MorphF5_08_orig.jpg ; MorphF5_10_LOWER.jpg	4037717	0	1	24450	2	0	next	incorrect	333
Vp021	167	Response	1	4062016	24299	1
Vp021	168	Picture	MorphM9_01_orig.jpg ; MorphM9_10_LOWER.jpg	4062167	0	1	7966	186	0	next	incorrect	335
Vp021	168	Response	1	4070096	7929	1
Vp021	169	Picture	MorphM10_06_orig.jpg ; MorphM10_10_LOWER.jpg	4070133	0	185	7502	187	0	next	hit	337
Vp021	169	Response	2	4077536	7403	1
Vp021	170	Picture	MorphF8_07_orig.jpg ; MorphF8_00_LOWER.jpg	4077635	0	2	32268	3	0	next	hit	339
Vp021	170	Response	2	4109775	32140	1
Vp021	171	Picture	MorphM9_06_orig.jpg ; MorphM9_10_LOWER.jpg	4109903	0	1	16466	2	0	next	incorrect	341
Vp021	171	Response	1	4126255	16352	1
Vp021	172	Picture	MorphF2_01_orig.jpg ; MorphF2_10_LOWER.jpg	4126369	0	1	6154	2	0	next	incorrect	343
Vp021	172	Response	1	4132414	6045	1
Vp021	173	Picture	MorphF8_04_orig.jpg ; MorphF8_10_LOWER.jpg	4132523	0	1	8793	191	0	next	incorrect	345
Vp021	173	Response	1	4141294	8771	1
Vp021	174	Picture	MorphM3_10_orig.jpg ; MorphM3_00_LOWER.jpg	4141316	0	190	6343	191	0	next	incorrect	347
Vp021	174	Response	1	4147534	6218	1
Vp021	175	Picture	MorphM2_06_orig.jpg ; MorphM2_10_LOWER.jpg	4147659	0	1	11476	3	0	next	incorrect	349
Vp021	175	Response	1	4159054	11395	1
Vp021	176	Picture	MorphM3_03_orig.jpg ; MorphM3_10_LOWER.jpg	4159135	0	2	7319	3	0	next	incorrect	351
Vp021	176	Response	1	4166333	7198	1
Vp021	177	Picture	MorphM1_02_orig.jpg ; MorphM1_00_LOWER.jpg	4166454	0	1	6154	2	0	next	incorrect	353
Vp021	177	Response	1	4172493	6039	1
Vp021	178	Picture	MorphF3_07_orig.jpg ; MorphF3_00_LOWER.jpg	4172608	0	1	11476	2	0	next	incorrect	355
Vp021	178	Response	1	4184013	11405	1
Vp021	179	Picture	MorphF10_03_orig.jpg ; MorphF10_00_LOWER.jpg	4184084	0	1	10978	2	0	next	hit	357
Vp021	179	Response	2	4194973	10889	1
Vp021	180	Picture	MorphM1_07_orig.jpg ; MorphM1_10_LOWER.jpg	4195062	0	1	31435	3	0	next	incorrect	359
Vp021	180	Response	1	4226412	31350	1
Vp021	181	Picture	MorphF3_05_orig.jpg ; MorphF3_10_LOWER.jpg	4226497	0	2	6809	180	0	next	incorrect	361
Vp021	181	Response	1	4233292	6795	1
Vp021	182	Picture	MorphF4_06_orig.jpg ; MorphF4_10_LOWER.jpg	4233306	0	178	10489	180	0	next	incorrect	363
Vp021	182	Response	1	4243611	10305	1
Vp021	183	Picture	MorphF6_01_orig.jpg ; MorphF6_00_LOWER.jpg	4243795	0	2	7319	3	0	next	incorrect	365
Vp021	183	Response	1	4250971	7176	1
Vp021	184	Picture	MorphM6_10_orig.jpg ; MorphM6_00_LOWER.jpg	4251114	0	1	36425	2	0	next	hit	367
Vp021	184	Response	2	4287451	36337	1
Vp021	185	Picture	MorphF8_03_orig.jpg ; MorphF8_00_LOWER.jpg	4287539	0	1	9481	2	0	next	incorrect	369
Vp021	185	Response	1	4296970	9431	1
Vp021	186	Picture	MorphF4_03_orig.jpg ; MorphF4_00_LOWER.jpg	4297020	0	1	7817	2	0	next	incorrect	371
Vp021	186	Response	1	4304650	7630	1
Vp021	187	Picture	MorphF3_02_orig.jpg ; MorphF3_00_LOWER.jpg	4304837	0	1	22454	2	0	next	incorrect	373
Vp021	187	Response	1	4327129	22292	1
Vp021	188	Picture	MorphF10_07_orig.jpg ; MorphF10_10_LOWER.jpg	4327291	0	1	7818	2	0	next	hit	375
Vp021	188	Response	2	4335049	7758	1
Vp021	189	Picture	MorphF3_04_orig.jpg ; MorphF3_10_LOWER.jpg	4335109	0	1	16799	2	0	next	incorrect	377
Vp021	189	Response	1	4351849	16740	1
Vp021	190	Picture	MorphM8_01_orig.jpg ; MorphM8_10_LOWER.jpg	4351908	0	1	60043	3	0	next	incorrect	379
Vp021	190	Response	1	4411927	60019	1
Vp021	191	Picture	MorphF4_08_orig.jpg ; MorphF4_00_LOWER.jpg	4411951	0	2	7651	4	0	next	incorrect	381
Vp021	191	Response	1	4419447	7496	1
Vp021	192	Picture	MorphF3_01_orig.jpg ; MorphF3_10_LOWER.jpg	4419602	0	2	7152	4	0	next	incorrect	383
Vp021	192	Response	1	4426567	6965	1
Vp021	193	Picture	MorphM1_10_orig.jpg ; MorphM1_10_LOWER.jpg	4426754	0	2	32434	3	0	next	hit	385
Vp021	193	Response	2	4459046	32292	1
Vp021	194	Picture	MorphM4_08_orig.jpg ; MorphM4_00_LOWER.jpg	4459188	0	1	12142	2	0	next	hit	387
Vp021	194	Response	2	4471206	12018	1
Vp021	195	Picture	MorphM2_01_orig.jpg ; MorphM2_00_LOWER.jpg	4471330	0	1	6475	180	0	next	incorrect	389
Vp021	195	Response	1	4477765	6435	1
Vp021	196	Picture	MorphF10_02_orig.jpg ; MorphF10_10_LOWER.jpg	4477805	0	179	46250	180	0	next	incorrect	391
Vp021	196	Response	1	4523924	46119	1
Vp021	197	Picture	MorphF6_00_orig.jpg ; MorphF6_00_LOWER.jpg	4524055	0	1	18296	2	0	next	incorrect	393
Vp021	197	Response	1	4542164	18109	1
Vp021	198	Picture	MorphF1_08_orig.jpg ; MorphF1_00_LOWER.jpg	4542351	0	1	98798	2	0	next	incorrect	395
Vp021	198	Response	1	4641041	98690	1
Vp021	199	Picture	MorphM5_07_orig.jpg ; MorphM5_10_LOWER.jpg	4641149	0	1	9647	2	0	next	incorrect	397
Vp021	199	Response	1	4650721	9572	1
Vp021	200	Picture	MorphM9_07_orig.jpg ; MorphM9_10_LOWER.jpg	4650796	0	1	5988	2	0	next	incorrect	399
Vp021	200	Response	1	4656641	5845	1
Vp021	201	Picture	MorphF4_05_orig.jpg ; MorphF4_00_LOWER.jpg	4656784	0	1	5821	2	0	next	incorrect	401
Vp021	201	Response	1	4662561	5777	1
Vp021	202	Picture	MorphF7_05_orig.jpg ; MorphF7_10_LOWER.jpg	4662605	0	1	9813	3	0	next	incorrect	403
Vp021	202	Response	1	4672320	9715	1
Vp021	203	Picture	MorphM4_04_orig.jpg ; MorphM4_00_LOWER.jpg	4672418	0	2	5489	3	0	next	incorrect	405
Vp021	203	Response	1	4677840	5422	1
Vp021	204	Picture	MorphF6_04_orig.jpg ; MorphF6_10_LOWER.jpg	4677907	0	1	24117	3	0	next	incorrect	407
Vp021	204	Response	1	4701840	23933	1
Vp021	205	Picture	MorphM1_03_orig.jpg ; MorphM1_00_LOWER.jpg	4702024	0	2	5489	3	0	next	incorrect	409
Vp021	205	Response	1	4707439	5415	1
Vp021	206	Picture	MorphF6_05_orig.jpg ; MorphF6_10_LOWER.jpg	4707513	0	1	15136	2	0	next	incorrect	411
Vp021	206	Response	1	4722479	14966	1
Vp021	207	Picture	MorphM9_10_orig.jpg ; MorphM9_00_LOWER.jpg	4722649	0	1	39752	2	0	next	hit	413
Vp021	207	Response	2	4762238	39589	1
Vp021	208	Picture	MorphF2_00_orig.jpg ; MorphF2_00_LOWER.jpg	4762401	0	1	7318	2	0	next	incorrect	415
Vp021	208	Response	1	4769598	7197	1
Vp021	209	Picture	MorphM1_08_orig.jpg ; MorphM1_10_LOWER.jpg	4769719	0	1	11809	3	0	next	incorrect	417
Vp021	209	Response	1	4781358	11639	1
Vp021	210	Picture	MorphM4_02_orig.jpg ; MorphM4_00_LOWER.jpg	4781528	0	2	5988	3	0	next	incorrect	419
Vp021	210	Response	1	4787437	5909	1
Vp021	211	Picture	MorphF1_06_orig.jpg ; MorphF1_10_LOWER.jpg	4787516	0	1	7319	2	0	next	incorrect	421
Vp021	211	Response	1	4794717	7201	1
Vp021	212	Picture	MorphM7_02_orig.jpg ; MorphM7_10_LOWER.jpg	4794835	0	1	53889	2	0	next	incorrect	423
Vp021	212	Response	1	4848556	53721	1
Vp021	213	Picture	MorphM6_00_orig.jpg ; MorphM6_00_LOWER.jpg	4848724	0	1	8816	2	0	next	incorrect	425
Vp021	213	Response	1	4857516	8792	1
Vp021	214	Picture	MorphM2_09_orig.jpg ; MorphM2_10_LOWER.jpg	4857540	0	1	12807	2	0	next	hit	427
Vp021	214	Response	2	4870235	12695	1
Vp021	215	Picture	MorphM10_04_orig.jpg ; MorphM10_10_LOWER.jpg	4870347	0	1	7318	2	0	next	hit	429
Vp021	215	Response	2	4877595	7248	1
Vp021	216	Picture	MorphM6_00_orig.jpg ; MorphM6_10_LOWER.jpg	4877665	0	1	8483	2	0	next	incorrect	431
Vp021	216	Response	1	4886075	8410	1
Vp021	217	Picture	MorphF1_03_orig.jpg ; MorphF1_10_LOWER.jpg	4886148	0	1	7318	2	0	next	incorrect	433
Vp021	217	Response	1	4893355	7207	1
Vp021	218	Picture	MorphF3_06_orig.jpg ; MorphF3_00_LOWER.jpg	4893466	0	1	5988	2	0	next	incorrect	435
Vp021	218	Response	1	4899274	5808	1
Vp021	219	Picture	MorphF7_08_orig.jpg ; MorphF7_10_LOWER.jpg	4899454	0	1	22454	2	0	next	hit	437
Vp021	219	Response	2	4921754	22300	1
Vp021	220	Picture	MorphF8_06_orig.jpg ; MorphF8_00_LOWER.jpg	4921908	0	1	8150	2	0	next	incorrect	439
Vp021	220	Response	1	4929914	8006	1
Vp021	221	Picture	MorphM7_03_orig.jpg ; MorphM7_10_LOWER.jpg	4930058	0	1	10977	3	0	next	hit	441
Vp021	221	Response	2	4940873	10815	1
Vp021	222	Picture	MorphF7_02_orig.jpg ; MorphF7_10_LOWER.jpg	4941035	0	2	51395	3	0	next	hit	443
Vp021	222	Response	2	4992312	51277	1
Vp021	223	Picture	MorphF2_00_orig.jpg ; MorphF2_10_LOWER.jpg	4992430	0	1	6653	2	0	next	incorrect	445
Vp021	223	Response	1	4998952	6522	1
Vp021	224	Picture	MorphM4_07_orig.jpg ; MorphM4_10_LOWER.jpg	4999083	0	1	20126	2	0	next	hit	447
Vp021	224	Response	2	5019032	19949	1
Vp021	225	Picture	MorphM7_01_orig.jpg ; MorphM7_00_LOWER.jpg	5019209	0	1	10977	3	0	next	incorrect	449
Vp021	225	Response	1	5029991	10782	1
Vp021	226	Picture	MorphM6_09_orig.jpg ; MorphM6_10_LOWER.jpg	5030186	0	2	19294	3	0	next	hit	451
Vp021	226	Response	2	5049431	19245	1
Vp021	227	Picture	MorphM5_03_orig.jpg ; MorphM5_10_LOWER.jpg	5049480	0	1	19627	2	0	next	incorrect	453
Vp021	227	Response	1	5069030	19550	1
Vp021	228	Picture	MorphM4_01_orig.jpg ; MorphM4_00_LOWER.jpg	5069107	0	1	7817	2	0	next	incorrect	455
Vp021	228	Response	1	5076790	7683	1
Vp021	229	Picture	MorphM2_10_orig.jpg ; MorphM2_00_LOWER.jpg	5076924	0	1	9647	2	0	next	hit	457
Vp021	229	Response	2	5086470	9546	1
Vp021	230	Picture	MorphM3_00_orig.jpg ; MorphM3_10_LOWER.jpg	5086571	0	1	6986	2	0	next	incorrect	459
Vp021	230	Response	1	5093430	6859	1
Vp021	231	Picture	MorphF7_03_orig.jpg ; MorphF7_00_LOWER.jpg	5093557	0	1	6486	3	0	next	incorrect	461
Vp021	231	Response	1	5099909	6352	1
Vp021	232	Picture	MorphM5_10_orig.jpg ; MorphM5_10_LOWER.jpg	5100043	0	2	6154	4	0	next	incorrect	463
Vp021	232	Response	1	5106069	6026	1
Vp021	233	Picture	MorphF8_02_orig.jpg ; MorphF8_10_LOWER.jpg	5106197	0	2	5822	3	0	next	incorrect	465
Vp021	233	Response	1	5111829	5632	1
Vp021	234	Picture	MorphM6_04_orig.jpg ; MorphM6_10_LOWER.jpg	5112019	0	1	7651	2	0	next	incorrect	467
Vp021	234	Response	1	5119589	7570	1
Vp021	235	Picture	MorphM8_04_orig.jpg ; MorphM8_10_LOWER.jpg	5119670	0	1	23286	2	0	next	incorrect	469
Vp021	235	Response	1	5142788	23118	1
Vp021	236	Picture	MorphF4_06_orig.jpg ; MorphF4_00_LOWER.jpg	5142956	0	1	111771	2	0	next	incorrect	471
Vp021	236	Response	1	5254545	111589	1
Vp021	237	Picture	MorphF3_00_orig.jpg ; MorphF3_00_LOWER.jpg	5254727	0	1	8982	2	0	next	incorrect	473
Vp021	237	Response	1	5263505	8778	1
Vp021	238	Picture	MorphF2_02_orig.jpg ; MorphF2_10_LOWER.jpg	5263709	0	1	57382	2	0	next	incorrect	475
Vp021	238	Response	1	5321024	57315	1
Vp021	239	Picture	MorphF8_01_orig.jpg ; MorphF8_00_LOWER.jpg	5321091	0	1	6487	2	0	next	incorrect	477
Vp021	239	Response	1	5327423	6332	1
Vp021	240	Picture	MorphM8_03_orig.jpg ; MorphM8_00_LOWER.jpg	5327578	0	1	6819	2	0	next	incorrect	479
Vp021	240	Response	1	5334303	6725	1
Vp021	241	Picture	MorphF10_03_orig.jpg ; MorphF10_10_LOWER.jpg	5334397	0	1	8317	2	0	next	hit	481
Vp021	241	Response	2	5342623	8226	1
Vp021	242	Picture	MorphM1_02_orig.jpg ; MorphM1_10_LOWER.jpg	5342714	0	1	6154	2	0	next	incorrect	483
Vp021	242	Response	1	5348703	5989	1
Vp021	243	Picture	MorphF2_07_orig.jpg ; MorphF2_00_LOWER.jpg	5348868	0	1	12474	2	0	next	hit	485
Vp021	243	Response	2	5361263	12395	1
Vp021	244	Picture	MorphF1_00_orig.jpg ; MorphF1_10_LOWER.jpg	5361342	0	1	7152	2	0	next	incorrect	487
Vp021	244	Response	1	5368382	7040	1
Vp021	245	Picture	MorphF5_00_orig.jpg ; MorphF5_00_LOWER.jpg	5368494	0	1	16300	2	0	next	incorrect	489
Vp021	245	Response	1	5384622	16128	1
Vp021	246	Picture	MorphM6_06_orig.jpg ; MorphM6_00_LOWER.jpg	5384794	0	1	52227	2	0	next	hit	491
Vp021	246	Response	2	5436861	52067	1
Vp021	247	Picture	MorphM10_00_orig.jpg ; MorphM10_10_LOWER.jpg	5437021	0	1	9647	2	0	next	hit	493
Vp021	247	Response	2	5446460	9439	1
Vp021	248	Picture	MorphM7_07_orig.jpg ; MorphM7_00_LOWER.jpg	5446668	0	1	16299	3	0	next	hit	495
Vp021	248	Response	2	5462780	16112	1
Vp021	249	Picture	MorphF3_08_orig.jpg ; MorphF3_10_LOWER.jpg	5462967	0	2	22621	3	0	next	hit	497
Vp021	249	Response	2	5485419	22452	1
Vp021	250	Picture	MorphF10_08_orig.jpg ; MorphF10_00_LOWER.jpg	5485588	0	1	6986	2	0	next	hit	499
Vp021	250	Response	2	5492459	6871	1
Vp021	251	Picture	MorphF8_08_orig.jpg ; MorphF8_10_LOWER.jpg	5492574	0	1	5821	2	0	next	hit	501
Vp021	251	Response	2	5498299	5725	1
Vp021	252	Picture	MorphF9_00_orig.jpg ; MorphF9_10_LOWER.jpg	5498395	0	1	19959	2	0	next	incorrect	503
Vp021	252	Response	1	5518299	19904	1
Vp021	253	Picture	MorphM4_10_orig.jpg ; MorphM4_10_LOWER.jpg	5518354	0	1	8316	3	0	next	hit	505
Vp021	253	Response	2	5526458	8104	1
Vp021	254	Picture	MorphF1_04_orig.jpg ; MorphF1_00_LOWER.jpg	5526670	0	2	9315	3	0	next	incorrect	507
Vp021	254	Response	1	5535818	9148	1
Vp021	255	Picture	MorphM9_09_orig.jpg ; MorphM9_10_LOWER.jpg	5535985	0	1	11975	2	0	next	hit	509
Vp021	255	Response	2	5547898	11913	1
Vp021	256	Picture	MorphF6_10_orig.jpg ; MorphF6_00_LOWER.jpg	5547960	0	1	6986	2	0	next	hit	511
Vp021	256	Response	2	5554858	6898	1
Vp021	257	Picture	MorphF9_03_orig.jpg ; MorphF9_10_LOWER.jpg	5554946	0	1	18961	2	0	next	incorrect	513
Vp021	257	Response	1	5573817	18871	1
Vp021	258	Picture	MorphF5_09_orig.jpg ; MorphF5_10_LOWER.jpg	5573907	0	1	13306	2	0	next	hit	515
Vp021	258	Response	2	5587017	13110	1
Vp021	259	Picture	MorphM9_05_orig.jpg ; MorphM9_10_LOWER.jpg	5587213	0	1	14138	2	0	next	incorrect	517
Vp021	259	Response	1	5601256	14043	1
Vp021	260	Picture	MorphF7_10_orig.jpg ; MorphF7_00_LOWER.jpg	5601351	0	1	8982	2	0	next	hit	519
Vp021	260	Response	2	5610216	8865	1
Vp021	261	Picture	MorphF6_07_orig.jpg ; MorphF6_00_LOWER.jpg	5610333	0	1	5987	2	0	next	hit	521
Vp021	261	Response	2	5616136	5803	1
Vp021	262	Picture	MorphM7_00_orig.jpg ; MorphM7_10_LOWER.jpg	5616320	0	1	59379	2	0	next	incorrect	523
Vp021	262	Response	1	5675575	59255	1
Vp021	263	Picture	MorphF10_04_orig.jpg ; MorphF10_10_LOWER.jpg	5675699	0	1	10146	2	0	next	hit	525
Vp021	263	Response	2	5685734	10035	1
Vp021	264	Picture	MorphF8_02_orig.jpg ; MorphF8_00_LOWER.jpg	5685845	0	1	7817	2	0	next	hit	527
Vp021	264	Response	2	5693574	7729	1
Vp021	265	Picture	MorphF2_05_orig.jpg ; MorphF2_00_LOWER.jpg	5693662	0	1	23618	3	0	next	hit	529
Vp021	265	Response	2	5717253	23591	1
Vp021	266	Picture	MorphF7_10_orig.jpg ; MorphF7_10_LOWER.jpg	5717280	0	2	7651	4	0	next	hit	531
Vp021	266	Response	2	5724773	7493	1
Vp021	267	Picture	MorphM9_02_orig.jpg ; MorphM9_00_LOWER.jpg	5724931	0	2	9814	3	0	next	incorrect	533
Vp021	267	Response	1	5734613	9682	1
Vp021	268	Picture	MorphM8_08_orig.jpg ; MorphM8_00_LOWER.jpg	5734745	0	1	10645	2	0	next	hit	535
Vp021	268	Response	2	5745253	10508	1
Vp021	269	Picture	MorphM5_05_orig.jpg ; MorphM5_00_LOWER.jpg	5745390	0	1	12640	3	0	next	incorrect	537
Vp021	269	Response	1	5757892	12502	1
Vp021	270	Picture	MorphM6_01_orig.jpg ; MorphM6_00_LOWER.jpg	5758030	0	2	8649	3	0	next	incorrect	539
Vp021	270	Response	1	5766612	8582	1
Vp021	271	Picture	MorphM2_01_orig.jpg ; MorphM2_10_LOWER.jpg	5766679	0	1	5323	2	0	next	incorrect	541
Vp021	271	Response	1	5771892	5213	1
Vp021	272	Picture	MorphF7_02_orig.jpg ; MorphF7_00_LOWER.jpg	5772002	0	1	15302	2	0	next	hit	543
Vp021	272	Response	2	5787252	15250	1
Vp021	273	Picture	MorphF9_07_orig.jpg ; MorphF9_10_LOWER.jpg	5787304	0	1	9314	2	0	next	hit	545
Vp021	273	Response	2	5796531	9227	1
Vp021	274	Picture	MorphM6_07_orig.jpg ; MorphM6_10_LOWER.jpg	5796618	0	1	7152	2	0	next	hit	547
Vp021	274	Response	2	5803571	6953	1
Vp021	275	Picture	MorphM7_08_orig.jpg ; MorphM7_00_LOWER.jpg	5803770	0	1	7817	3	0	next	hit	549
Vp021	275	Response	2	5811434	7664	1
Vp021	276	Picture	MorphF5_03_orig.jpg ; MorphF5_00_LOWER.jpg	5811587	0	2	8649	4	0	next	incorrect	551
Vp021	276	Response	1	5820051	8464	1
Vp021	277	Picture	MorphF6_00_orig.jpg ; MorphF6_10_LOWER.jpg	5820236	0	2	6654	3	0	next	incorrect	553
Vp021	277	Response	1	5826850	6614	1
Vp021	278	Picture	MorphF5_00_orig.jpg ; MorphF5_10_LOWER.jpg	5826890	0	1	9314	2	0	next	incorrect	555
Vp021	278	Response	1	5836050	9160	1
Vp021	279	Picture	MorphM3_02_orig.jpg ; MorphM3_10_LOWER.jpg	5836204	0	1	24283	3	0	next	incorrect	557
Vp021	279	Response	1	5860450	24246	1
Vp021	280	Picture	MorphM2_06_orig.jpg ; MorphM2_00_LOWER.jpg	5860487	0	2	12475	3	0	next	hit	559
Vp021	280	Response	2	5872769	12282	1
Vp021	281	Picture	MorphF3_10_orig.jpg ; MorphF3_00_LOWER.jpg	5872962	0	1	7651	2	0	next	hit	561
Vp021	281	Response	2	5880529	7567	1
Vp021	282	Picture	MorphM3_02_orig.jpg ; MorphM3_00_LOWER.jpg	5880613	0	1	7984	2	0	next	incorrect	563
Vp021	282	Response	1	5888449	7836	1
Vp021	283	Picture	MorphF6_03_orig.jpg ; MorphF6_00_LOWER.jpg	5888597	0	1	11642	3	0	next	incorrect	565
Vp021	283	Response	1	5900129	11532	1
Vp021	284	Picture	MorphF8_06_orig.jpg ; MorphF8_10_LOWER.jpg	5900239	0	2	10978	3	0	next	hit	567
Vp021	284	Response	2	5911089	10850	1
Vp021	285	Picture	MorphM8_10_orig.jpg ; MorphM8_10_LOWER.jpg	5911217	0	1	63869	2	0	next	hit	569
Vp021	285	Response	2	5974927	63710	1
Vp021	286	Picture	MorphM9_02_orig.jpg ; MorphM9_10_LOWER.jpg	5975086	0	1	7818	2	0	next	incorrect	571
Vp021	286	Response	1	5982686	7600	1
Vp021	287	Picture	MorphF2_08_orig.jpg ; MorphF2_10_LOWER.jpg	5982904	0	1	41914	2	0	next	hit	573
Vp021	287	Response	2	6024606	41702	1
Vp021	288	Picture	MorphM10_01_orig.jpg ; MorphM10_00_LOWER.jpg	6024818	0	1	10312	2	0	next	incorrect	575
Vp021	288	Response	1	6035085	10267	1
Vp021	289	Picture	MorphM5_03_orig.jpg ; MorphM5_00_LOWER.jpg	6035130	0	1	5988	2	0	next	incorrect	577
Vp021	289	Response	1	6041005	5875	1
Vp021	290	Picture	MorphM3_08_orig.jpg ; MorphM3_10_LOWER.jpg	6041118	0	1	5655	2	0	next	incorrect	579
Vp021	290	Response	1	6046605	5487	1
Vp021	291	Picture	MorphM10_09_orig.jpg ; MorphM10_10_LOWER.jpg	6046773	0	1	5655	2	0	next	hit	581
Vp021	291	Response	2	6052365	5592	1
Vp021	292	Picture	MorphM2_10_orig.jpg ; MorphM2_10_LOWER.jpg	6052428	0	1	6487	2	0	next	hit	583
Vp021	292	Response	2	6058764	6336	1
Vp021	293	Picture	MorphF6_04_orig.jpg ; MorphF6_00_LOWER.jpg	6058915	0	1	6986	2	0	next	incorrect	585
Vp021	293	Response	1	6065724	6809	1
Vp021	294	Picture	MorphM10_07_orig.jpg ; MorphM10_10_LOWER.jpg	6065901	0	1	10811	2	0	next	hit	587
Vp021	294	Response	2	6076604	10703	1
Vp021	295	Picture	MorphM3_07_orig.jpg ; MorphM3_10_LOWER.jpg	6076712	0	1	9314	2	0	next	incorrect	589
Vp021	295	Response	1	6085884	9172	1
Vp021	296	Picture	MorphF6_02_orig.jpg ; MorphF6_10_LOWER.jpg	6086026	0	1	6819	3	0	next	incorrect	591
Vp021	296	Response	1	6092684	6658	1
Vp021	297	Picture	MorphM4_06_orig.jpg ; MorphM4_10_LOWER.jpg	6092845	0	2	16617	185	0	next	hit	593
Vp021	297	Response	2	6109403	16558	1
Vp021	298	Picture	MorphF4_01_orig.jpg ; MorphF4_00_LOWER.jpg	6109462	0	183	7501	184	0	next	incorrect	595
Vp021	298	Response	1	6116843	7381	1
Vp021	299	Picture	MorphF8_00_orig.jpg ; MorphF8_10_LOWER.jpg	6116963	0	1	4490	3	0	next	incorrect	597
Vp021	299	Response	1	6121404	4441	1
Vp021	300	Picture	MorphM1_07_orig.jpg ; MorphM1_00_LOWER.jpg	6121453	0	2	7153	3	0	next	incorrect	599
Vp021	300	Response	1	6128443	6990	1
Vp021	301	Picture	MorphF10_10_orig.jpg ; MorphF10_10_LOWER.jpg	6128606	0	1	6320	2	0	next	hit	601
Vp021	301	Response	2	6134843	6237	1
Vp021	302	Picture	MorphF7_07_orig.jpg ; MorphF7_00_LOWER.jpg	6134926	0	1	8150	2	0	next	hit	603
Vp021	302	Response	2	6142842	7916	1
Vp021	303	Picture	MorphF5_02_orig.jpg ; MorphF5_00_LOWER.jpg	6143076	0	1	7152	2	0	next	incorrect	605
Vp021	303	Response	1	6150202	7126	1
Vp021	304	Picture	MorphF2_05_orig.jpg ; MorphF2_10_LOWER.jpg	6150228	0	1	8982	2	0	next	hit	607
Vp021	304	Response	2	6159162	8934	1
Vp021	305	Picture	MorphF7_04_orig.jpg ; MorphF7_10_LOWER.jpg	6159210	0	1	6819	2	0	next	hit	609
Vp021	305	Response	2	6165882	6672	1
Vp021	306	Picture	MorphM5_02_orig.jpg ; MorphM5_00_LOWER.jpg	6166029	0	1	9314	2	0	next	incorrect	611
Vp021	306	Response	1	6175162	9133	1
Vp021	307	Picture	MorphF2_06_orig.jpg ; MorphF2_00_LOWER.jpg	6175343	0	1	10978	2	0	next	hit	613
Vp021	307	Response	2	6186201	10858	1
Vp021	308	Picture	MorphF1_07_orig.jpg ; MorphF1_00_LOWER.jpg	6186321	0	1	6154	2	0	next	incorrect	615
Vp021	308	Response	1	6192361	6040	1
Vp021	309	Picture	MorphF3_06_orig.jpg ; MorphF3_10_LOWER.jpg	6192475	0	1	5655	2	0	next	incorrect	617
Vp021	309	Response	1	6198041	5566	1
Vp021	310	Picture	MorphF9_08_orig.jpg ; MorphF9_00_LOWER.jpg	6198130	0	1	7651	2	0	next	hit	619
Vp021	310	Response	2	6205641	7511	1
Vp021	311	Picture	MorphF4_09_orig.jpg ; MorphF4_10_LOWER.jpg	6205781	0	1	8483	2	0	next	hit	621
Vp021	311	Response	2	6214121	8340	1
Vp021	312	Picture	MorphF1_03_orig.jpg ; MorphF1_00_LOWER.jpg	6214264	0	1	7817	2	0	next	incorrect	623
Vp021	312	Response	1	6221880	7616	1
Vp021	313	Picture	MorphF6_06_orig.jpg ; MorphF6_10_LOWER.jpg	6222081	0	1	7485	2	0	next	hit	625
Vp021	313	Response	2	6229480	7399	1
Vp021	314	Picture	MorphF8_04_orig.jpg ; MorphF8_00_LOWER.jpg	6229566	0	1	9314	2	0	next	incorrect	627
Vp021	314	Response	1	6238760	9194	1
Vp021	315	Picture	MorphM4_05_orig.jpg ; MorphM4_00_LOWER.jpg	6238880	0	1	11144	2	0	next	incorrect	629
Vp021	315	Response	1	6249880	11000	1
Vp021	316	Picture	MorphM2_00_orig.jpg ; MorphM2_10_LOWER.jpg	6250024	0	1	8316	2	0	next	incorrect	631
Vp021	316	Response	1	6258199	8175	1
Vp021	317	Picture	MorphF4_02_orig.jpg ; MorphF4_10_LOWER.jpg	6258340	0	1	8150	2	0	next	incorrect	633
Vp021	317	Response	1	6266359	8019	1
Vp021	318	Picture	MorphF7_03_orig.jpg ; MorphF7_10_LOWER.jpg	6266490	0	1	10469	178	0	next	hit	635
Vp021	318	Response	2	6276919	10429	1
Vp021	319	Picture	MorphM5_09_orig.jpg ; MorphM5_10_LOWER.jpg	6276959	0	177	6829	178	0	next	incorrect	637
Vp021	319	Response	1	6283559	6600	1
Vp021	320	Picture	MorphF5_01_orig.jpg ; MorphF5_10_LOWER.jpg	6283788	0	1	7485	2	0	next	incorrect	639
Vp021	320	Response	1	6291158	7370	1
Vp021	321	Picture	MorphF10_06_orig.jpg ; MorphF10_00_LOWER.jpg	6291273	0	1	6985	3	0	next	hit	641
Vp021	321	Response	2	6298118	6845	1
Vp021	322	Picture	MorphM10_03_orig.jpg ; MorphM10_10_LOWER.jpg	6298258	0	2	6321	3	0	next	hit	643
Vp021	322	Response	2	6304518	6260	1
Vp021	323	Picture	MorphM3_06_orig.jpg ; MorphM3_00_LOWER.jpg	6304579	0	1	34429	2	0	next	incorrect	645
Vp021	323	Response	1	6338837	34258	1
Vp021	324	Picture	MorphF2_10_orig.jpg ; MorphF2_00_LOWER.jpg	6339008	0	1	7651	2	0	next	hit	647
Vp021	324	Response	2	6346517	7509	1
Vp021	325	Picture	MorphF6_05_orig.jpg ; MorphF6_00_LOWER.jpg	6346659	0	1	10313	2	0	next	incorrect	649
Vp021	325	Response	1	6356837	10178	1
Vp021	326	Picture	MorphM3_09_orig.jpg ; MorphM3_00_LOWER.jpg	6356972	0	1	6154	2	0	next	incorrect	651
Vp021	326	Response	1	6363077	6105	1
Vp021	327	Picture	MorphF2_07_orig.jpg ; MorphF2_10_LOWER.jpg	6363126	0	1	7152	2	0	next	hit	653
Vp021	327	Response	2	6370117	6991	1
Vp021	328	Picture	MorphM4_07_orig.jpg ; MorphM4_00_LOWER.jpg	6370278	0	1	10312	2	0	next	hit	655
Vp021	328	Response	2	6380516	10238	1
Vp021	329	Picture	MorphM3_04_orig.jpg ; MorphM3_00_LOWER.jpg	6380590	0	1	10811	2	0	next	incorrect	657
Vp021	329	Response	1	6391236	10646	1
Vp021	330	Picture	MorphM6_08_orig.jpg ; MorphM6_00_LOWER.jpg	6391401	0	1	11477	2	0	next	hit	659
Vp021	330	Response	2	6402756	11355	1
Vp021	331	Picture	MorphM1_03_orig.jpg ; MorphM1_10_LOWER.jpg	6402878	0	1	6819	2	0	next	incorrect	661
Vp021	331	Response	1	6409555	6677	1
Vp021	332	Picture	MorphM6_08_orig.jpg ; MorphM6_10_LOWER.jpg	6409697	0	1	8483	2	0	next	hit	663
Vp021	332	Response	2	6418115	8418	1
Vp021	333	Picture	MorphM10_01_orig.jpg ; MorphM10_10_LOWER.jpg	6418180	0	1	66863	2	0	next	incorrect	665
Vp021	333	Response	1	6484914	66734	1
Vp021	334	Picture	MorphF8_08_orig.jpg ; MorphF8_00_LOWER.jpg	6485043	0	1	8150	2	0	next	hit	667
Vp021	334	Response	2	6493073	8030	1
Vp021	335	Picture	MorphM4_04_orig.jpg ; MorphM4_10_LOWER.jpg	6493193	0	1	101958	2	0	next	incorrect	669
Vp021	335	Response	1	6594991	101798	1
Vp021	336	Picture	MorphM10_06_orig.jpg ; MorphM10_00_LOWER.jpg	6595151	0	1	7984	2	0	next	hit	671
Vp021	336	Response	2	6602990	7839	1
Vp021	337	Picture	MorphF8_09_orig.jpg ; MorphF8_00_LOWER.jpg	6603135	0	1	7817	2	0	next	hit	673
Vp021	337	Response	2	6610830	7695	1
Vp021	338	Picture	MorphM9_03_orig.jpg ; MorphM9_10_LOWER.jpg	6610952	0	1	9647	2	0	next	incorrect	675
Vp021	338	Response	1	6620510	9558	1
Vp021	339	Picture	MorphF2_03_orig.jpg ; MorphF2_10_LOWER.jpg	6620599	0	1	13306	2	0	next	incorrect	677
Vp021	339	Response	1	6633790	13191	1
Vp021	340	Picture	MorphF1_06_orig.jpg ; MorphF1_00_LOWER.jpg	6633905	0	1	10312	2	0	next	incorrect	679
Vp021	340	Response	1	6644109	10204	1
Vp021	341	Picture	MorphM7_10_orig.jpg ; MorphM7_00_LOWER.jpg	6644217	0	1	7984	2	0	next	hit	681
Vp021	341	Response	2	6652109	7892	1
Vp021	342	Picture	MorphF10_05_orig.jpg ; MorphF10_10_LOWER.jpg	6652201	0	1	5988	2	0	next	hit	683
Vp021	342	Response	2	6658029	5828	1
Vp021	343	Picture	MorphF7_00_orig.jpg ; MorphF7_10_LOWER.jpg	6658189	0	1	25448	2	0	next	hit	685
Vp021	343	Response	2	6683468	25279	1
Vp021	344	Picture	MorphM3_05_orig.jpg ; MorphM3_10_LOWER.jpg	6683637	0	1	15967	2	0	next	incorrect	687
Vp021	344	Response	1	6699548	15911	1
Vp021	345	Picture	MorphF3_09_orig.jpg ; MorphF3_00_LOWER.jpg	6699604	0	1	16799	2	0	next	hit	689
Vp021	345	Response	2	6716348	16744	1
Vp021	346	Picture	MorphF6_03_orig.jpg ; MorphF6_10_LOWER.jpg	6716403	0	1	23951	2	0	next	incorrect	691
Vp021	346	Response	1	6740267	23864	1
Vp021	347	Picture	MorphF2_04_orig.jpg ; MorphF2_00_LOWER.jpg	6740354	0	1	14304	2	0	next	incorrect	693
Vp021	347	Response	1	6754507	14153	1
Vp021	348	Picture	MorphM1_01_orig.jpg ; MorphM1_00_LOWER.jpg	6754658	0	1	6154	2	0	next	incorrect	695
Vp021	348	Response	1	6760746	6088	1
Vp021	349	Picture	MorphF5_05_orig.jpg ; MorphF5_10_LOWER.jpg	6760812	0	1	10312	2	0	next	hit	697
Vp021	349	Response	2	6771066	10254	1
Vp021	350	Picture	MorphM10_10_orig.jpg ; MorphM10_00_LOWER.jpg	6771124	0	1	5655	2	0	next	hit	699
Vp021	350	Response	2	6776746	5622	1
Vp021	351	Picture	MorphF3_05_orig.jpg ; MorphF3_00_LOWER.jpg	6776779	0	1	6653	2	0	next	incorrect	701
Vp021	351	Response	1	6783306	6527	1
Vp021	352	Picture	MorphM1_09_orig.jpg ; MorphM1_10_LOWER.jpg	6783432	0	1	13306	3	0	next	hit	703
Vp021	352	Response	2	6796666	13234	1
Vp021	353	Picture	MorphF10_09_orig.jpg ; MorphF10_10_LOWER.jpg	6796738	0	2	5656	3	0	next	hit	705
Vp021	353	Response	2	6802265	5527	1
Vp021	354	Picture	MorphF4_00_orig.jpg ; MorphF4_00_LOWER.jpg	6802394	0	1	10977	2	0	next	incorrect	707
Vp021	354	Response	1	6813305	10911	1
Vp021	355	Picture	MorphM8_10_orig.jpg ; MorphM8_00_LOWER.jpg	6813371	0	1	13639	2	0	next	hit	709
Vp021	355	Response	2	6826905	13534	1
Vp021	356	Picture	MorphM9_05_orig.jpg ; MorphM9_00_LOWER.jpg	6827010	0	1	10478	3	0	next	incorrect	711
Vp021	356	Response	1	6837304	10294	1
Vp021	357	Picture	MorphM2_08_orig.jpg ; MorphM2_00_LOWER.jpg	6837488	0	2	7319	3	0	next	hit	713
Vp021	357	Response	2	6844744	7256	1
Vp021	358	Picture	MorphF5_06_orig.jpg ; MorphF5_00_LOWER.jpg	6844807	0	1	8316	2	0	next	hit	715
Vp021	358	Response	2	6852984	8177	1
Vp021	359	Picture	MorphM6_07_orig.jpg ; MorphM6_00_LOWER.jpg	6853123	0	1	13306	2	0	next	hit	717
Vp021	359	Response	2	6866344	13221	1
Vp021	360	Picture	MorphF10_04_orig.jpg ; MorphF10_00_LOWER.jpg	6866429	0	1	9148	2	0	next	hit	719
Vp021	360	Response	2	6875463	9034	1
Vp021	361	Picture	MorphF4_02_orig.jpg ; MorphF4_00_LOWER.jpg	6875577	0	1	11809	2	0	next	incorrect	721
Vp021	361	Response	1	6887223	11646	1
Vp021	362	Picture	MorphM10_05_orig.jpg ; MorphM10_10_LOWER.jpg	6887386	0	1	8982	2	0	next	hit	723
Vp021	362	Response	2	6896263	8877	1
Vp021	363	Picture	MorphF5_06_orig.jpg ; MorphF5_10_LOWER.jpg	6896368	0	1	9148	2	0	next	hit	725
Vp021	363	Response	2	6905383	9015	1
Vp021	364	Picture	MorphM3_01_orig.jpg ; MorphM3_00_LOWER.jpg	6905516	0	1	9480	3	0	next	incorrect	727
Vp021	364	Response	1	6914902	9386	1
Vp021	365	Picture	MorphM8_07_orig.jpg ; MorphM8_00_LOWER.jpg	6914996	0	2	8317	3	0	next	hit	729
Vp021	365	Response	2	6923222	8226	1
Vp021	366	Picture	MorphM7_00_orig.jpg ; MorphM7_00_LOWER.jpg	6923313	0	1	11476	2	0	next	hit	731
Vp021	366	Response	2	6934742	11429	1
Vp021	367	Picture	MorphF3_03_orig.jpg ; MorphF3_10_LOWER.jpg	6934789	0	1	10645	2	0	next	incorrect	733
Vp021	367	Response	1	6945382	10593	1
Vp021	368	Picture	MorphF1_05_orig.jpg ; MorphF1_10_LOWER.jpg	6945434	0	1	6487	2	0	next	incorrect	735
Vp021	368	Response	1	6951781	6347	1
Vp021	369	Picture	MorphM3_00_orig.jpg ; MorphM3_00_LOWER.jpg	6951921	0	1	5988	2	0	next	incorrect	737
Vp021	369	Response	1	6957781	5860	1
Vp021	370	Picture	MorphM7_09_orig.jpg ; MorphM7_00_LOWER.jpg	6957909	0	1	6320	2	0	next	hit	739
Vp021	370	Response	2	6964101	6192	1
Vp021	371	Picture	MorphF5_08_orig.jpg ; MorphF5_00_LOWER.jpg	6964229	0	1	8150	2	0	next	hit	741
Vp021	371	Response	2	6972261	8032	1
Vp021	372	Picture	MorphM10_08_orig.jpg ; MorphM10_00_LOWER.jpg	6972379	0	1	7984	2	0	next	hit	743
Vp021	372	Response	2	6980181	7802	1
Vp021	373	Picture	MorphF7_07_orig.jpg ; MorphF7_10_LOWER.jpg	6980363	0	1	7484	3	0	next	hit	745
Vp021	373	Response	2	6987780	7417	1
Vp021	374	Picture	MorphM9_09_orig.jpg ; MorphM9_00_LOWER.jpg	6987847	0	2	13306	4	0	next	hit	747
Vp021	374	Response	2	7000980	13133	1
Vp021	375	Picture	MorphM4_09_orig.jpg ; MorphM4_00_LOWER.jpg	7001153	0	2	7485	3	0	next	hit	749
Vp021	375	Response	2	7008580	7427	1
Vp021	376	Picture	MorphF1_00_orig.jpg ; MorphF1_00_LOWER.jpg	7008638	0	1	6653	2	0	next	incorrect	751
Vp021	376	Response	1	7015060	6422	1
Vp021	377	Picture	MorphM4_08_orig.jpg ; MorphM4_10_LOWER.jpg	7015291	0	1	11144	2	0	next	hit	753
Vp021	377	Response	2	7026339	11048	1
Vp021	378	Picture	MorphF6_08_orig.jpg ; MorphF6_00_LOWER.jpg	7026435	0	1	53723	3	0	next	hit	755
Vp021	378	Response	2	7079938	53503	1
Vp021	379	Picture	MorphM8_00_orig.jpg ; MorphM8_10_LOWER.jpg	7080158	0	2	31935	3	0	next	hit	757
Vp021	379	Response	2	7112017	31859	1
Vp021	380	Picture	MorphM3_05_orig.jpg ; MorphM3_00_LOWER.jpg	7112093	0	1	14304	2	0	next	incorrect	759
Vp021	380	Response	1	7126257	14164	1
Vp021	381	Picture	MorphF4_00_orig.jpg ; MorphF4_10_LOWER.jpg	7126397	0	1	8982	2	0	next	incorrect	761
Vp021	381	Response	1	7135217	8820	1
Vp021	382	Picture	MorphM1_01_orig.jpg ; MorphM1_10_LOWER.jpg	7135379	0	1	7318	2	0	next	incorrect	763
Vp021	382	Response	1	7142576	7197	1
Vp021	383	Picture	MorphM6_04_orig.jpg ; MorphM6_00_LOWER.jpg	7142697	0	1	11144	2	0	next	hit	765
Vp021	383	Response	2	7153696	10999	1
Vp021	384	Picture	MorphM2_04_orig.jpg ; MorphM2_00_LOWER.jpg	7153841	0	1	6487	2	0	next	hit	767
Vp021	384	Response	2	7160176	6335	1
Vp021	385	Picture	MorphM4_05_orig.jpg ; MorphM4_10_LOWER.jpg	7160328	0	1	26113	2	0	next	incorrect	769
Vp021	385	Response	1	7186335	26007	1
Vp021	386	Picture	MorphM5_01_orig.jpg ; MorphM5_10_LOWER.jpg	7186441	0	1	9647	2	0	next	incorrect	771
Vp021	386	Response	1	7195935	9494	1
Vp021	387	Picture	MorphM7_04_orig.jpg ; MorphM7_10_LOWER.jpg	7196088	0	1	6986	2	0	next	hit	773
Vp021	387	Response	2	7202975	6887	1
Vp021	388	Picture	MorphF9_08_orig.jpg ; MorphF9_10_LOWER.jpg	7203074	0	1	8649	2	0	next	hit	775
Vp021	388	Response	2	7211615	8541	1
Vp021	389	Picture	MorphM7_09_orig.jpg ; MorphM7_10_LOWER.jpg	7211723	0	1	7651	2	0	next	hit	777
Vp021	389	Response	2	7219214	7491	1
Vp021	390	Picture	MorphM1_04_orig.jpg ; MorphM1_10_LOWER.jpg	7219374	0	1	8150	2	0	next	incorrect	779
Vp021	390	Response	1	7227454	8080	1
Vp021	391	Picture	MorphM2_08_orig.jpg ; MorphM2_10_LOWER.jpg	7227524	0	1	6819	2	0	next	hit	781
Vp021	391	Response	2	7234254	6730	1
Vp021	392	Picture	MorphF2_04_orig.jpg ; MorphF2_10_LOWER.jpg	7234343	0	1	8649	2	0	next	incorrect	783
Vp021	392	Response	1	7242814	8471	1
Vp021	393	Picture	MorphM10_08_orig.jpg ; MorphM10_10_LOWER.jpg	7242992	0	1	45074	3	0	next	hit	785
Vp021	393	Response	2	7288013	45021	1
Vp021	394	Picture	MorphF2_03_orig.jpg ; MorphF2_00_LOWER.jpg	7288066	0	2	24783	3	0	next	hit	787
Vp021	394	Response	2	7312812	24746	1
Vp021	395	Picture	MorphM8_08_orig.jpg ; MorphM8_10_LOWER.jpg	7312849	0	1	21456	2	0	next	hit	789
Vp021	395	Response	2	7334172	21323	1
Vp021	396	Picture	MorphF4_01_orig.jpg ; MorphF4_10_LOWER.jpg	7334305	0	1	44576	2	0	next	incorrect	791
Vp021	396	Response	1	7378810	44505	1
Vp021	397	Picture	MorphM10_02_orig.jpg ; MorphM10_10_LOWER.jpg	7378881	0	1	39419	2	0	next	hit	793
Vp021	397	Response	2	7418169	39288	1
Vp021	398	Picture	MorphM8_02_orig.jpg ; MorphM8_00_LOWER.jpg	7418300	0	1	19626	3	0	next	hit	795
Vp021	398	Response	2	7437769	19469	1
Vp021	399	Picture	MorphM5_06_orig.jpg ; MorphM5_10_LOWER.jpg	7437926	0	2	12142	3	0	next	incorrect	797
Vp021	399	Response	1	7450009	12083	1
Vp021	400	Picture	MorphF2_02_orig.jpg ; MorphF2_00_LOWER.jpg	7450068	0	1	6321	2	0	next	incorrect	799
Vp021	400	Response	1	7456328	6260	1
Vp021	401	Picture	MorphM9_01_orig.jpg ; MorphM9_00_LOWER.jpg	7456389	0	1	5950	206	0	next	incorrect	801
Vp021	401	Response	1	7462328	5939	1
Vp021	402	Picture	MorphF9_05_orig.jpg ; MorphF9_00_LOWER.jpg	7462339	0	205	20828	206	0	next	hit	803
Vp021	402	Response	2	7483048	20709	1
Vp021	403	Picture	MorphM3_10_orig.jpg ; MorphM3_10_LOWER.jpg	7483167	0	1	6653	2	0	next	incorrect	805
Vp021	403	Response	1	7489767	6600	1
Vp021	404	Picture	MorphM10_03_orig.jpg ; MorphM10_00_LOWER.jpg	7489820	0	1	23951	2	0	next	hit	807
Vp021	404	Response	2	7513687	23867	1
Vp021	405	Picture	MorphF10_05_orig.jpg ; MorphF10_00_LOWER.jpg	7513771	0	1	6321	2	0	next	hit	809
Vp021	405	Response	2	7519927	6156	1
Vp021	406	Picture	MorphF5_09_orig.jpg ; MorphF5_00_LOWER.jpg	7520092	0	1	6985	3	0	next	hit	811
Vp021	406	Response	2	7527046	6954	1
Vp021	407	Picture	MorphF2_08_orig.jpg ; MorphF2_00_LOWER.jpg	7527077	0	2	13473	3	0	next	hit	813
Vp021	407	Response	2	7540406	13329	1
Vp021	408	Picture	MorphF7_06_orig.jpg ; MorphF7_10_LOWER.jpg	7540550	0	1	6819	2	0	next	hit	815
Vp021	408	Response	2	7547286	6736	1
Vp021	409	Picture	MorphM5_05_orig.jpg ; MorphM5_10_LOWER.jpg	7547369	0	1	6487	2	0	next	incorrect	817
Vp021	409	Response	1	7553766	6397	1
Vp021	410	Picture	MorphF10_02_orig.jpg ; MorphF10_00_LOWER.jpg	7553856	0	1	13639	2	0	next	incorrect	819
Vp021	410	Response	1	7567365	13509	1
Vp021	411	Picture	MorphF4_10_orig.jpg ; MorphF4_10_LOWER.jpg	7567495	0	1	8981	2	0	next	hit	821
Vp021	411	Response	2	7576325	8830	1
Vp021	412	Picture	MorphM1_00_orig.jpg ; MorphM1_10_LOWER.jpg	7576476	0	1	17944	188	0	next	incorrect	823
Vp021	412	Response	1	7594405	17929	1
Vp021	413	Picture	MorphF8_07_orig.jpg ; MorphF8_10_LOWER.jpg	7594420	0	187	12328	188	0	next	hit	825
Vp021	413	Response	2	7606564	12144	1
Vp021	414	Picture	MorphM5_04_orig.jpg ; MorphM5_00_LOWER.jpg	7606748	0	1	5322	2	0	next	incorrect	827
Vp021	414	Response	1	7611924	5176	1
Vp021	415	Picture	MorphF8_03_orig.jpg ; MorphF8_10_LOWER.jpg	7612070	0	1	14970	2	0	next	incorrect	829
Vp021	415	Response	1	7626884	14814	1
Vp021	416	Picture	MorphM5_10_orig.jpg ; MorphM5_00_LOWER.jpg	7627040	0	1	10811	2	0	next	incorrect	831
Vp021	416	Response	1	7637684	10644	1
Vp021	417	Picture	MorphM8_09_orig.jpg ; MorphM8_10_LOWER.jpg	7637851	0	1	18462	2	0	next	hit	833
Vp021	417	Response	2	7656243	18392	1
Vp021	418	Picture	MorphM7_03_orig.jpg ; MorphM7_00_LOWER.jpg	7656313	0	1	9148	2	0	next	hit	835
Vp021	418	Response	2	7665283	8970	1
Vp021	419	Picture	MorphF7_09_orig.jpg ; MorphF7_10_LOWER.jpg	7665461	0	1	10645	2	0	next	hit	837
Vp021	419	Response	2	7675923	10462	1
Vp021	420	Picture	MorphM6_09_orig.jpg ; MorphM6_00_LOWER.jpg	7676106	0	1	10478	2	0	next	hit	839
Vp021	420	Response	2	7686402	10296	1
Vp021	421	Picture	MorphF6_08_orig.jpg ; MorphF6_10_LOWER.jpg	7686584	0	1	6653	3	0	next	hit	841
Vp021	421	Response	2	7693122	6538	1
Vp021	422	Picture	MorphF3_09_orig.jpg ; MorphF3_10_LOWER.jpg	7693237	0	2	12309	3	0	next	hit	843
Vp021	422	Response	2	7705362	12125	1
Vp021	423	Picture	MorphF5_04_orig.jpg ; MorphF5_10_LOWER.jpg	7705546	0	1	8981	2	0	next	hit	845
Vp021	423	Response	2	7714482	8936	1
Vp021	424	Picture	MorphF9_05_orig.jpg ; MorphF9_10_LOWER.jpg	7714527	0	1	64701	2	0	next	incorrect	847
Vp021	424	Response	1	7779120	64593	1
Vp021	425	Picture	MorphF10_07_orig.jpg ; MorphF10_00_LOWER.jpg	7779228	0	1	24450	2	0	next	hit	849
Vp021	425	Response	2	7803519	24291	1
Vp021	426	Picture	MorphM10_05_orig.jpg ; MorphM10_00_LOWER.jpg	7803678	0	1	16799	2	0	next	incorrect	851
Vp021	426	Response	1	7820399	16721	1
Vp021	427	Picture	MorphM7_08_orig.jpg ; MorphM7_10_LOWER.jpg	7820477	0	1	10645	2	0	next	hit	853
Vp021	427	Response	2	7831039	10562	1
Vp021	428	Picture	MorphF10_08_orig.jpg ; MorphF10_10_LOWER.jpg	7831122	0	1	9314	2	0	next	hit	855
Vp021	428	Response	2	7840398	9276	1
Vp021	429	Picture	MorphM4_10_orig.jpg ; MorphM4_00_LOWER.jpg	7840436	0	1	5655	2	0	next	hit	857
Vp021	429	Response	2	7845998	5562	1
Vp021	430	Picture	MorphF9_06_orig.jpg ; MorphF9_10_LOWER.jpg	7846091	0	1	22076	48	0	next	hit	859
Vp021	430	Response	2	7868158	22067	1
Vp021	431	Picture	MorphM10_04_orig.jpg ; MorphM10_00_LOWER.jpg	7868167	0	47	118958	225	0	next	hit	861
Vp021	431	Response	2	7987115	118948	1
Vp021	432	Picture	MorphF9_10_orig.jpg ; MorphF9_00_LOWER.jpg	7987125	0	178	7662	179	0	next	hit	863
Vp021	432	Response	2	7994714	7589	1
Vp021	433	Picture	MorphM5_09_orig.jpg ; MorphM5_00_LOWER.jpg	7994787	0	1	15468	3	0	next	hit	865
Vp021	433	Response	2	8010074	15287	1
Vp021	434	Picture	MorphF10_01_orig.jpg ; MorphF10_10_LOWER.jpg	8010255	0	2	45241	3	0	next	incorrect	867
Vp021	434	Response	1	8055353	45098	1
Vp021	435	Picture	MorphM2_07_orig.jpg ; MorphM2_10_LOWER.jpg	8055496	0	1	30438	2	0	next	hit	869
Vp021	435	Response	2	8085832	30336	1
Vp021	436	Picture	MorphM10_00_orig.jpg ; MorphM10_00_LOWER.jpg	8085934	0	1	8815	2	0	next	incorrect	871
Vp021	436	Response	1	8094712	8778	1
Vp021	437	Picture	MorphF5_04_orig.jpg ; MorphF5_00_LOWER.jpg	8094749	0	1	9481	2	0	next	incorrect	873
Vp021	437	Response	1	8104072	9323	1
Vp021	438	Picture	MorphF4_07_orig.jpg ; MorphF4_10_LOWER.jpg	8104230	0	1	18795	2	0	next	hit	875
Vp021	438	Response	2	8122951	18721	1
Vp021	439	Picture	MorphF9_04_orig.jpg ; MorphF9_00_LOWER.jpg	8123025	0	1	12807	2	0	next	incorrect	877
Vp021	439	Response	1	8135751	12726	1
Vp021	440	Picture	MorphM7_06_orig.jpg ; MorphM7_10_LOWER.jpg	8135832	0	1	8815	2	0	next	hit	879
Vp021	440	Response	2	8144551	8719	1
Vp021	441	Picture	MorphM4_02_orig.jpg ; MorphM4_10_LOWER.jpg	8144647	0	1	14470	3	0	next	incorrect	881
Vp021	441	Response	1	8158950	14303	1
Vp021	442	Picture	MorphF6_06_orig.jpg ; MorphF6_00_LOWER.jpg	8159117	0	2	47392	181	0	next	hit	883
Vp021	442	Response	2	8206469	47352	1
Vp021	443	Picture	MorphF10_00_orig.jpg ; MorphF10_10_UPPER.jpg	8206509	0	179	9159	181	0	next	hit	885
Vp021	443	Response	2	8215589	9080	1
Vp021	444	Picture	MorphM7_06_orig.jpg ; MorphM7_00_UPPER.jpg	8215668	0	2	46904	4	0	next	incorrect	887
Vp021	444	Response	1	8262388	46720	1
Vp021	445	Picture	MorphF9_02_orig.jpg ; MorphF9_10_UPPER.jpg	8262572	0	2	7651	4	0	next	hit	889
Vp021	445	Response	2	8270067	7495	1
Vp021	446	Picture	MorphM6_05_orig.jpg ; MorphM6_00_UPPER.jpg	8270223	0	2	17465	3	0	next	incorrect	891
Vp021	446	Response	1	8287587	17364	1
Vp021	447	Picture	MorphM4_02_orig.jpg ; MorphM4_10_UPPER.jpg	8287688	0	1	30770	2	0	next	hit	893
Vp021	447	Response	2	8318226	30538	1
Vp021	448	Picture	MorphF9_06_orig.jpg ; MorphF9_00_UPPER.jpg	8318458	0	1	7651	2	0	next	incorrect	895
Vp021	448	Response	1	8325986	7528	1
Vp021	449	Picture	MorphF1_10_orig.jpg ; MorphF1_10_UPPER.jpg	8326109	0	1	10645	2	0	next	incorrect	897
Vp021	449	Response	1	8336626	10517	1
Vp021	450	Picture	MorphM1_06_orig.jpg ; MorphM1_10_UPPER.jpg	8336754	0	1	5655	2	0	next	incorrect	899
Vp021	450	Response	1	8342305	5551	1
Vp021	451	Picture	MorphF4_04_orig.jpg ; MorphF4_00_UPPER.jpg	8342409	0	1	9148	2	0	next	incorrect	901
Vp021	451	Response	1	8351424	9015	2
Vp021	452	Picture	MorphM1_07_orig.jpg ; MorphM1_00_UPPER.jpg	8351557	0	1	5988	2	0	next	incorrect	903
Vp021	452	Response	1	8357345	5788	1
Vp021	453	Picture	MorphM5_01_orig.jpg ; MorphM5_00_UPPER.jpg	8357545	0	1	208074	2	0	next	incorrect	905
Vp021	453	Response	1	8565580	208035	1
Vp021	454	Picture	MorphM4_06_orig.jpg ; MorphM4_10_UPPER.jpg	8565619	0	1	6819	3	0	next	hit	907
Vp021	454	Response	2	8572379	6760	1
Vp021	455	Picture	MorphF4_05_orig.jpg ; MorphF4_00_UPPER.jpg	8572438	0	2	13140	3	0	next	incorrect	909
Vp021	455	Response	1	8585499	13061	1
Vp021	456	Picture	MorphF10_10_orig.jpg ; MorphF10_10_UPPER.jpg	8585578	0	1	7466	187	0	next	hit	911
Vp021	456	Response	2	8593019	7441	1
Vp021	457	Picture	MorphM4_09_orig.jpg ; MorphM4_00_UPPER.jpg	8593044	0	186	35613	187	0	next	incorrect	913
Vp021	457	Response	1	8628618	35574	1
Vp021	458	Picture	MorphF10_05_orig.jpg ; MorphF10_10_UPPER.jpg	8628657	0	1	6486	3	0	next	hit	915
Vp021	458	Response	2	8634938	6281	1
Vp021	459	Picture	MorphF8_06_orig.jpg ; MorphF8_10_UPPER.jpg	8635143	0	2	9148	4	0	next	hit	917
Vp021	459	Response	2	8644138	8995	1
Vp021	460	Picture	MorphF5_08_orig.jpg ; MorphF5_10_UPPER.jpg	8644291	0	2	6804	185	0	next	hit	919
Vp021	460	Response	2	8651018	6727	1
Vp021	461	Picture	MorphF4_06_orig.jpg ; MorphF4_10_UPPER.jpg	8651095	0	183	26108	371	0	next	hit	921
Vp021	461	Response	2	8677177	26082	1
Vp021	462	Picture	MorphF1_00_orig.jpg ; MorphF1_00_UPPER.jpg	8677203	0	188	36114	189	0	next	incorrect	923
Vp021	462	Response	1	8713176	35973	1
Vp021	463	Picture	MorphM2_10_orig.jpg ; MorphM2_10_UPPER.jpg	8713317	0	1	26945	2	0	next	incorrect	925
Vp021	463	Response	1	8740135	26818	1
Vp021	464	Picture	MorphM8_10_orig.jpg ; MorphM8_00_UPPER.jpg	8740262	0	1	16133	2	0	next	incorrect	927
Vp021	464	Response	1	8756215	15953	1
Vp021	465	Picture	MorphF2_08_orig.jpg ; MorphF2_00_UPPER.jpg	8756395	0	1	13473	2	0	next	incorrect	929
Vp021	465	Response	1	8769654	13259	1
Vp021	466	Picture	MorphM5_08_orig.jpg ; MorphM5_10_UPPER.jpg	8769868	0	1	16300	2	0	next	incorrect	931
Vp021	466	Response	1	8786054	16186	1
Vp021	467	Picture	MorphM6_02_orig.jpg ; MorphM6_10_UPPER.jpg	8786168	0	1	8482	3	0	next	incorrect	933
Vp021	467	Response	1	8794454	8286	1
Vp021	468	Picture	MorphM1_02_orig.jpg ; MorphM1_00_UPPER.jpg	8794650	0	2	11976	3	0	next	incorrect	935
Vp021	468	Response	1	8806533	11883	1
Vp021	469	Picture	MorphM2_01_orig.jpg ; MorphM2_10_UPPER.jpg	8806626	0	1	19959	2	0	next	hit	937
Vp021	469	Response	2	8826453	19827	1
Vp021	470	Picture	MorphF2_07_orig.jpg ; MorphF2_00_UPPER.jpg	8826585	0	1	9961	187	0	next	incorrect	939
Vp021	470	Response	1	8836533	9948	1
Vp021	471	Picture	MorphM7_05_orig.jpg ; MorphM7_00_UPPER.jpg	8836546	0	186	8501	187	0	next	hit	941
Vp021	471	Response	2	8844852	8306	1
Vp021	472	Picture	MorphF1_04_orig.jpg ; MorphF1_10_UPPER.jpg	8845047	0	1	8649	2	0	next	incorrect	943
Vp021	472	Response	1	8853492	8445	1
Vp021	473	Picture	MorphF6_10_orig.jpg ; MorphF6_00_UPPER.jpg	8853696	0	1	16633	2	0	next	incorrect	945
Vp021	473	Response	1	8870132	16436	1
Vp021	474	Picture	MorphF8_03_orig.jpg ; MorphF8_00_UPPER.jpg	8870329	0	1	22953	2	0	next	incorrect	947
Vp021	474	Response	1	8893091	22762	1
Vp021	475	Picture	MorphM3_09_orig.jpg ; MorphM3_10_UPPER.jpg	8893282	0	1	46239	2	0	next	hit	949
Vp021	475	Response	2	8939410	46128	1
Vp021	476	Picture	MorphF2_10_orig.jpg ; MorphF2_00_UPPER.jpg	8939521	0	1	9647	2	0	next	incorrect	951
Vp021	476	Response	1	8949090	9569	1
Vp021	477	Picture	MorphM5_04_orig.jpg ; MorphM5_10_UPPER.jpg	8949168	0	1	12474	2	0	next	incorrect	953
Vp021	477	Response	1	8961569	12401	1
Vp021	478	Picture	MorphF10_06_orig.jpg ; MorphF10_10_UPPER.jpg	8961642	0	1	6986	2	0	next	hit	955
Vp021	478	Response	2	8968449	6807	1
Vp021	479	Picture	MorphF1_02_orig.jpg ; MorphF1_00_UPPER.jpg	8968628	0	1	78173	2	0	next	incorrect	957
Vp021	479	Response	1	9046607	77979	1
Vp021	480	Picture	MorphM4_00_orig.jpg ; MorphM4_00_UPPER.jpg	9046801	0	1	14471	2	0	next	incorrect	959
Vp021	480	Response	1	9061167	14366	1
Vp021	481	Picture	MorphM10_07_orig.jpg ; MorphM10_10_UPPER.jpg	9061272	0	1	6819	2	0	next	hit	961
Vp021	481	Response	2	9067967	6695	1
Vp021	482	Picture	MorphM4_10_orig.jpg ; MorphM4_10_UPPER.jpg	9068091	0	1	8815	2	0	next	hit	963
Vp021	482	Response	2	9076766	8675	1
Vp021	483	Picture	MorphF6_10_orig.jpg ; MorphF6_10_UPPER.jpg	9076906	0	1	16467	2	0	next	hit	965
Vp021	483	Response	2	9093246	16340	1
Vp021	484	Picture	MorphM5_00_orig.jpg ; MorphM5_10_UPPER.jpg	9093373	0	1	14969	2	0	next	incorrect	967
Vp021	484	Response	1	9108206	14833	1
Vp021	485	Picture	MorphM3_08_orig.jpg ; MorphM3_10_UPPER.jpg	9108342	0	1	11310	2	0	next	incorrect	969
Vp021	485	Response	1	9119565	11223	1
Vp021	486	Picture	MorphF9_05_orig.jpg ; MorphF9_10_UPPER.jpg	9119652	0	1	16633	2	0	next	hit	971
Vp021	486	Response	2	9136205	16553	1
Vp021	487	Picture	MorphM9_08_orig.jpg ; MorphM9_00_UPPER.jpg	9136285	0	1	14636	3	0	next	incorrect	973
Vp021	487	Response	1	9150845	14560	1
Vp021	488	Picture	MorphF4_02_orig.jpg ; MorphF4_00_UPPER.jpg	9150921	0	2	25116	3	0	next	incorrect	975
Vp021	488	Response	1	9175884	24963	1
Vp021	489	Picture	MorphF8_08_orig.jpg ; MorphF8_10_UPPER.jpg	9176037	0	1	6653	2	0	next	hit	977
Vp021	489	Response	2	9182524	6487	1
Vp021	490	Picture	MorphM9_03_orig.jpg ; MorphM9_00_UPPER.jpg	9182690	0	1	12807	2	0	next	incorrect	979
Vp021	490	Response	1	9195323	12633	1
Vp021	491	Picture	MorphM6_10_orig.jpg ; MorphM6_10_UPPER.jpg	9195497	0	1	125077	2	0	next	incorrect	981
Vp021	491	Response	1	9320520	125023	1
Vp021	492	Picture	MorphM2_01_orig.jpg ; MorphM2_00_UPPER.jpg	9320574	0	1	12974	2	0	next	incorrect	983
Vp021	492	Response	1	9333480	12906	1
Vp021	493	Picture	MorphF4_10_orig.jpg ; MorphF4_10_UPPER.jpg	9333548	0	1	7318	2	0	next	hit	985
Vp021	493	Response	2	9340760	7212	1
Vp021	494	Picture	MorphF6_08_orig.jpg ; MorphF6_10_UPPER.jpg	9340866	0	1	7984	2	0	next	hit	987
Vp021	494	Response	2	9348759	7893	1
Vp021	495	Picture	MorphF4_10_orig.jpg ; MorphF4_00_UPPER.jpg	9348850	0	1	24616	2	0	next	hit	989
Vp021	495	Response	2	9373319	24469	1
Vp021	496	Picture	MorphM5_07_orig.jpg ; MorphM5_00_UPPER.jpg	9373466	0	1	12475	2	0	next	incorrect	991
Vp021	496	Response	1	9385798	12332	1
Vp021	497	Picture	MorphM1_06_orig.jpg ; MorphM1_00_UPPER.jpg	9385941	0	1	8649	2	0	next	hit	993
Vp021	497	Response	2	9394438	8497	1
Vp021	498	Picture	MorphF2_10_orig.jpg ; MorphF2_10_UPPER.jpg	9394590	0	1	77175	2	0	next	hit	995
Vp021	498	Response	2	9471636	77046	1
Vp021	499	Picture	MorphF6_00_orig.jpg ; MorphF6_10_UPPER.jpg	9471765	0	1	11144	2	0	next	hit	997
Vp021	499	Response	2	9482836	11071	1
Vp021	500	Picture	MorphM8_04_orig.jpg ; MorphM8_10_UPPER.jpg	9482909	0	1	22121	2	0	next	hit	999
Vp021	500	Response	2	9504915	22006	1
Vp021	501	Picture	MorphF6_01_orig.jpg ; MorphF6_00_UPPER.jpg	9505030	0	1	11144	2	0	next	incorrect	1001
Vp021	501	Response	1	9516035	11005	1
Vp021	502	Picture	MorphM7_00_orig.jpg ; MorphM7_00_UPPER.jpg	9516174	0	1	30937	2	0	next	hit	1003
Vp021	502	Response	2	9546914	30740	1
Vp021	503	Picture	MorphF2_09_orig.jpg ; MorphF2_00_UPPER.jpg	9547111	0	1	21788	3	0	next	hit	1005
Vp021	503	Response	2	9568754	21643	1
Vp021	504	Picture	MorphF8_01_orig.jpg ; MorphF8_10_UPPER.jpg	9568899	0	2	5489	3	0	next	hit	1007
Vp021	504	Response	2	9574353	5454	1
Vp021	505	Picture	MorphF9_08_orig.jpg ; MorphF9_00_UPPER.jpg	9574388	0	1	35262	2	0	next	incorrect	1009
Vp021	505	Response	1	9609553	35165	1
Vp021	506	Picture	MorphF7_09_orig.jpg ; MorphF7_10_UPPER.jpg	9609650	0	1	7318	2	0	next	hit	1011
Vp021	506	Response	2	9616832	7182	1
Vp021	507	Picture	MorphM2_05_orig.jpg ; MorphM2_10_UPPER.jpg	9616968	0	1	19959	2	0	next	hit	1013
Vp021	507	Response	2	9636832	19864	1
Vp021	508	Picture	MorphM1_01_orig.jpg ; MorphM1_10_UPPER.jpg	9636927	0	1	13472	3	0	next	hit	1015
Vp021	508	Response	2	9650192	13265	1
Vp021	509	Picture	MorphF8_02_orig.jpg ; MorphF8_10_UPPER.jpg	9650399	0	2	6986	3	0	next	hit	1017
Vp021	509	Response	2	9657231	6832	1
Vp021	510	Picture	MorphF9_01_orig.jpg ; MorphF9_10_UPPER.jpg	9657385	0	1	14470	3	0	next	hit	1019
Vp021	510	Response	2	9671711	14326	1
Vp021	511	Picture	MorphF8_01_orig.jpg ; MorphF8_00_UPPER.jpg	9671855	0	2	38755	3	0	next	incorrect	1021
Vp021	511	Response	1	9710430	38575	1
Vp021	512	Picture	MorphM4_10_orig.jpg ; MorphM4_00_UPPER.jpg	9710610	0	1	44076	2	0	next	hit	1023
Vp021	512	Response	2	9754589	43979	1
Vp021	513	Picture	MorphF3_07_orig.jpg ; MorphF3_10_UPPER.jpg	9754686	0	1	9813	2	0	next	hit	1025
Vp021	513	Response	2	9764349	9663	1
Vp021	514	Picture	MorphF5_00_orig.jpg ; MorphF5_00_UPPER.jpg	9764499	0	1	60210	3	0	next	incorrect	1027
Vp021	514	Response	1	9824587	60088	1
Vp021	515	Picture	MorphF9_09_orig.jpg ; MorphF9_10_UPPER.jpg	9824709	0	2	14138	3	0	next	hit	1029
Vp021	515	Response	2	9838667	13958	1
Vp021	516	Picture	MorphF7_01_orig.jpg ; MorphF7_00_UPPER.jpg	9838847	0	1	18795	2	0	next	incorrect	1031
Vp021	516	Response	1	9857466	18619	1
Vp021	517	Picture	MorphF10_10_orig.jpg ; MorphF10_00_UPPER.jpg	9857642	0	1	6487	2	0	next	hit	1033
Vp021	517	Response	2	9863946	6304	1
Vp021	518	Picture	MorphM7_03_orig.jpg ; MorphM7_10_UPPER.jpg	9864129	0	1	27277	2	0	next	hit	1035
Vp021	518	Response	2	9891226	27097	1
Vp021	519	Picture	MorphF2_04_orig.jpg ; MorphF2_00_UPPER.jpg	9891406	0	1	17298	2	0	next	incorrect	1037
Vp021	519	Response	1	9908505	17099	1
Vp021	520	Picture	MorphF8_05_orig.jpg ; MorphF8_10_UPPER.jpg	9908704	0	1	11643	2	0	next	hit	1039
Vp021	520	Response	2	9920265	11561	1
Vp021	521	Picture	MorphF10_01_orig.jpg ; MorphF10_10_UPPER.jpg	9920347	0	1	7817	2	0	next	hit	1041
Vp021	521	Response	2	9928024	7677	1
Vp021	522	Picture	MorphF9_10_orig.jpg ; MorphF9_10_UPPER.jpg	9928164	0	1	11144	2	0	next	hit	1043
Vp021	522	Response	2	9939224	11060	1
Vp021	523	Picture	MorphM1_03_orig.jpg ; MorphM1_00_UPPER.jpg	9939308	0	1	44243	2	0	next	incorrect	1045
Vp021	523	Response	1	9983383	44075	1
Vp021	524	Picture	MorphF5_03_orig.jpg ; MorphF5_10_UPPER.jpg	9983551	0	1	12974	2	0	next	hit	1047
Vp021	524	Response	2	9996343	12792	1
Vp021	525	Picture	MorphF10_05_orig.jpg ; MorphF10_00_UPPER.jpg	9996525	0	1	19460	2	0	next	incorrect	1049
Vp021	525	Response	1	10015862	19337	1
Vp021	526	Picture	MorphM4_07_orig.jpg ; MorphM4_10_UPPER.jpg	10015985	0	1	11809	2	0	next	hit	1051
Vp021	526	Response	2	10027622	11637	1
Vp021	527	Picture	MorphM6_09_orig.jpg ; MorphM6_10_UPPER.jpg	10027794	0	1	9813	2	0	next	incorrect	1053
Vp021	527	Response	1	10037462	9668	1
Vp021	528	Picture	MorphF3_03_orig.jpg ; MorphF3_00_UPPER.jpg	10037607	0	1	6653	2	0	next	incorrect	1055
Vp021	528	Response	1	10044101	6494	1
Vp021	529	Picture	MorphM3_06_orig.jpg ; MorphM3_10_UPPER.jpg	10044260	0	1	30937	2	0	next	incorrect	1057
Vp021	529	Response	1	10075141	30881	1
Vp021	530	Picture	MorphM9_05_orig.jpg ; MorphM9_00_UPPER.jpg	10075197	0	1	88984	3	0	next	incorrect	1059
Vp021	530	Response	1	10164098	88901	1
Vp021	531	Picture	MorphF3_06_orig.jpg ; MorphF3_00_UPPER.jpg	10164181	0	2	9814	3	0	next	hit	1061
Vp021	531	Response	2	10173858	9677	1
Vp021	532	Picture	MorphF8_07_orig.jpg ; MorphF8_00_UPPER.jpg	10173995	0	1	16133	2	0	next	incorrect	1063
Vp021	532	Response	1	10189938	15943	1
Vp021	533	Picture	MorphF9_07_orig.jpg ; MorphF9_10_UPPER.jpg	10190128	0	1	10978	2	0	next	hit	1065
Vp021	533	Response	2	10200977	10849	1
Vp021	534	Picture	MorphM2_06_orig.jpg ; MorphM2_10_UPPER.jpg	10201106	0	1	10977	3	0	next	hit	1067
Vp021	534	Response	2	10211937	10831	1
Vp021	535	Picture	MorphF7_06_orig.jpg ; MorphF7_10_UPPER.jpg	10212083	0	2	7319	3	0	next	hit	1069
Vp021	535	Response	2	10219217	7134	1
Vp021	536	Picture	MorphF6_06_orig.jpg ; MorphF6_10_UPPER.jpg	10219402	0	1	12807	2	0	next	hit	1071
Vp021	536	Response	2	10232017	12615	1
Vp021	537	Picture	MorphF2_00_orig.jpg ; MorphF2_10_UPPER.jpg	10232209	0	1	16965	2	0	next	hit	1073
Vp021	537	Response	2	10249056	16847	1
Vp021	538	Picture	MorphM1_09_orig.jpg ; MorphM1_10_UPPER.jpg	10249174	0	1	6487	2	0	next	hit	1075
Vp021	538	Response	2	10255536	6362	1
Vp021	539	Picture	MorphM8_00_orig.jpg ; MorphM8_10_UPPER.jpg	10255661	0	1	16954	180	0	next	incorrect	1077
Vp021	539	Response	1	10272576	16915	1
Vp021	540	Picture	MorphM2_03_orig.jpg ; MorphM2_00_UPPER.jpg	10272615	0	179	6978	199	0	next	incorrect	1079
Vp021	540	Response	1	10279535	6920	1
Vp021	541	Picture	MorphM7_10_orig.jpg ; MorphM7_10_UPPER.jpg	10279593	0	20	10664	21	0	next	hit	1081
Vp021	541	Response	2	10290095	10502	1
Vp021	542	Picture	MorphM6_07_orig.jpg ; MorphM6_10_UPPER.jpg	10290257	0	1	11144	2	0	next	incorrect	1083
Vp021	542	Response	1	10301293	11036	3
Vp021	543	Picture	MorphM4_00_orig.jpg ; MorphM4_10_UPPER.jpg	10301401	0	1	10146	2	0	next	hit	1085
Vp021	543	Response	2	10311455	10054	1
Vp021	544	Picture	MorphF8_09_orig.jpg ; MorphF8_10_UPPER.jpg	10311547	0	1	6320	2	0	next	hit	1087
Vp021	544	Response	2	10317774	6227	1
Vp021	545	Picture	MorphM9_02_orig.jpg ; MorphM9_10_UPPER.jpg	10317867	0	1	40750	2	0	next	incorrect	1089
Vp021	545	Response	1	10358493	40626	1
Vp021	546	Picture	MorphF10_04_orig.jpg ; MorphF10_10_UPPER.jpg	10358617	0	1	8815	2	0	next	hit	1091
Vp021	546	Response	2	10367373	8756	1
Vp021	547	Picture	MorphM1_10_orig.jpg ; MorphM1_00_UPPER.jpg	10367432	0	1	9148	2	0	next	hit	1093
Vp021	547	Response	2	10376493	9061	1
Vp021	548	Picture	MorphM9_10_orig.jpg ; MorphM9_00_UPPER.jpg	10376580	0	1	31769	2	0	next	incorrect	1095
Vp021	548	Response	1	10408172	31592	1
Vp021	549	Picture	MorphM5_09_orig.jpg ; MorphM5_00_UPPER.jpg	10408349	0	1	11143	3	0	next	incorrect	1097
Vp021	549	Response	1	10419372	11023	1
Vp021	550	Picture	MorphM2_08_orig.jpg ; MorphM2_10_UPPER.jpg	10419492	0	2	11810	3	0	next	hit	1099
Vp021	550	Response	2	10431211	11719	1
Vp021	551	Picture	MorphF10_03_orig.jpg ; MorphF10_00_UPPER.jpg	10431302	0	1	16466	2	0	next	incorrect	1101
Vp021	551	Response	1	10447611	16309	1
Vp021	552	Picture	MorphM7_03_orig.jpg ; MorphM7_00_UPPER.jpg	10447768	0	1	8316	2	0	next	hit	1103
Vp021	552	Response	2	10456011	8243	1
Vp021	553	Picture	MorphM6_10_orig.jpg ; MorphM6_00_UPPER.jpg	10456084	0	1	16799	2	0	next	incorrect	1105
Vp021	553	Response	1	10472730	16646	1
Vp021	554	Picture	MorphM9_05_orig.jpg ; MorphM9_10_UPPER.jpg	10472883	0	1	16633	2	0	next	incorrect	1107
Vp021	554	Response	1	10489370	16487	1
Vp021	555	Picture	MorphF7_07_orig.jpg ; MorphF7_00_UPPER.jpg	10489516	0	1	17630	3	0	next	incorrect	1109
Vp021	555	Response	1	10506969	17453	1
Vp021	556	Picture	MorphF6_05_orig.jpg ; MorphF6_10_UPPER.jpg	10507146	0	2	11810	3	0	next	hit	1111
Vp021	556	Response	2	10518809	11663	1
Vp021	557	Picture	MorphF4_09_orig.jpg ; MorphF4_00_UPPER.jpg	10518956	0	1	13139	2	0	next	hit	1113
Vp021	557	Response	2	10532009	13053	1
Vp021	558	Picture	MorphF9_07_orig.jpg ; MorphF9_00_UPPER.jpg	10532095	0	1	77342	2	0	next	incorrect	1115
Vp021	558	Response	1	10609367	77272	1
Vp021	559	Picture	MorphM8_01_orig.jpg ; MorphM8_00_UPPER.jpg	10609437	0	1	10146	2	0	next	incorrect	1117
Vp021	559	Response	1	10619526	10089	1
Vp021	560	Picture	MorphM4_07_orig.jpg ; MorphM4_00_UPPER.jpg	10619583	0	1	6487	2	0	next	hit	1119
Vp021	560	Response	2	10626006	6423	1
Vp021	561	Picture	MorphF7_09_orig.jpg ; MorphF7_00_UPPER.jpg	10626070	0	1	20957	2	0	next	incorrect	1121
Vp021	561	Response	1	10646886	20816	1
Vp021	562	Picture	MorphM1_07_orig.jpg ; MorphM1_10_UPPER.jpg	10647027	0	1	7631	188	0	next	hit	1123
Vp021	562	Response	2	10654646	7619	1
Vp021	563	Picture	MorphF5_05_orig.jpg ; MorphF5_00_UPPER.jpg	10654658	0	187	17983	188	0	next	hit	1125
Vp021	563	Response	2	10672485	17827	1
Vp021	564	Picture	MorphF1_07_orig.jpg ; MorphF1_10_UPPER.jpg	10672641	0	1	10811	2	0	next	hit	1127
Vp021	564	Response	2	10683365	10724	1
Vp021	565	Picture	MorphF7_08_orig.jpg ; MorphF7_00_UPPER.jpg	10683452	0	1	25781	2	0	next	incorrect	1129
Vp021	565	Response	1	10709204	25752	1
Vp021	566	Picture	MorphF9_04_orig.jpg ; MorphF9_10_UPPER.jpg	10709233	0	1	11628	183	0	next	hit	1131
Vp021	566	Response	2	10720804	11571	1
Vp021	567	Picture	MorphF5_02_orig.jpg ; MorphF5_00_UPPER.jpg	10720861	0	182	11658	183	0	next	hit	1133
Vp021	567	Response	2	10732484	11623	1
Vp021	568	Picture	MorphM2_08_orig.jpg ; MorphM2_00_UPPER.jpg	10732519	0	1	15289	181	0	next	incorrect	1135
Vp021	568	Response	1	10747763	15244	1
Vp021	569	Picture	MorphF3_04_orig.jpg ; MorphF3_00_UPPER.jpg	10747808	0	180	13485	181	0	next	hit	1137
Vp021	569	Response	2	10761203	13395	1
Vp021	570	Picture	MorphF10_01_orig.jpg ; MorphF10_00_UPPER.jpg	10761293	0	1	212066	2	0	next	incorrect	1139
Vp021	570	Response	1	10973277	211984	1
Vp021	571	Picture	MorphM10_04_orig.jpg ; MorphM10_00_UPPER.jpg	10973359	0	1	45574	2	0	next	hit	1141
Vp021	571	Response	2	11018716	45357	1
Vp021	572	Picture	MorphF2_02_orig.jpg ; MorphF2_00_UPPER.jpg	11018933	0	1	14969	2	0	next	incorrect	1143
Vp021	572	Response	1	11033836	14903	1
Vp021	573	Picture	MorphF7_06_orig.jpg ; MorphF7_00_UPPER.jpg	11033902	0	1	21789	2	0	next	incorrect	1145
Vp021	573	Response	1	11055595	21693	1
Vp021	574	Picture	MorphF2_06_orig.jpg ; MorphF2_10_UPPER.jpg	11055691	0	1	11962	182	0	next	incorrect	1147
Vp021	574	Response	1	11067595	11904	1
Vp021	575	Picture	MorphF5_09_orig.jpg ; MorphF5_00_UPPER.jpg	11067653	0	181	12488	182	0	next	hit	1149
Vp021	575	Response	2	11079995	12342	1
Vp021	576	Picture	MorphM5_04_orig.jpg ; MorphM5_00_UPPER.jpg	11080141	0	1	7484	2	0	next	incorrect	1151
Vp021	576	Response	1	11087514	7373	1
Vp021	577	Picture	MorphF2_05_orig.jpg ; MorphF2_10_UPPER.jpg	11087625	0	1	15624	179	0	next	incorrect	1153
Vp021	577	Response	1	11103194	15569	1
Vp021	578	Picture	MorphF1_09_orig.jpg ; MorphF1_10_UPPER.jpg	11103249	0	178	7995	180	0	next	hit	1155
Vp021	578	Response	2	11111114	7865	1
Vp021	579	Picture	MorphM3_06_orig.jpg ; MorphM3_00_UPPER.jpg	11111244	0	2	8482	3	0	next	incorrect	1157
Vp021	579	Response	1	11119513	8269	1
Vp021	580	Picture	MorphF7_03_orig.jpg ; MorphF7_10_UPPER.jpg	11119726	0	1	15968	2	0	next	hit	1159
Vp021	580	Response	2	11135513	15787	1
Vp021	581	Picture	MorphM7_02_orig.jpg ; MorphM7_10_UPPER.jpg	11135694	0	1	5488	3	0	next	hit	1161
Vp021	581	Response	2	11141033	5339	1
Vp021	582	Picture	MorphM8_02_orig.jpg ; MorphM8_00_UPPER.jpg	11141182	0	2	40085	3	0	next	incorrect	1163
Vp021	582	Response	1	11181192	40010	1
Vp021	583	Picture	MorphF2_06_orig.jpg ; MorphF2_00_UPPER.jpg	11181267	0	1	9314	2	0	next	incorrect	1165
Vp021	583	Response	1	11190392	9125	1
Vp021	584	Picture	MorphF7_04_orig.jpg ; MorphF7_10_UPPER.jpg	11190581	0	1	40917	2	0	next	incorrect	1167
Vp021	584	Response	1	11231351	40770	1
Vp021	585	Picture	MorphF8_07_orig.jpg ; MorphF8_10_UPPER.jpg	11231498	0	1	54721	2	0	next	incorrect	1169
Vp021	585	Response	1	11286149	54651	1
Vp021	586	Picture	MorphM3_03_orig.jpg ; MorphM3_10_UPPER.jpg	11286219	0	1	10478	3	0	next	incorrect	1171
Vp021	586	Response	1	11296549	10330	1
Vp021	587	Picture	MorphF3_08_orig.jpg ; MorphF3_00_UPPER.jpg	11296697	0	2	8150	4	0	next	hit	1173
Vp021	587	Response	2	11304709	8012	1
Vp021	588	Picture	MorphM10_02_orig.jpg ; MorphM10_10_UPPER.jpg	11304847	0	2	9647	4	0	next	hit	1175
Vp021	588	Response	2	11314309	9462	1
Vp021	589	Picture	MorphF1_01_orig.jpg ; MorphF1_00_UPPER.jpg	11314494	0	2	19461	3	0	next	incorrect	1177
Vp021	589	Response	1	11333748	19254	1
Vp021	590	Picture	MorphM4_08_orig.jpg ; MorphM4_10_UPPER.jpg	11333955	0	1	6486	3	0	next	hit	1179
Vp021	590	Response	2	11340388	6433	1
Vp021	591	Picture	MorphM3_10_orig.jpg ; MorphM3_00_UPPER.jpg	11340441	0	2	8649	3	0	next	incorrect	1181
Vp021	591	Response	1	11348948	8507	1
Vp021	592	Picture	MorphF2_08_orig.jpg ; MorphF2_10_UPPER.jpg	11349090	0	1	5988	2	0	next	incorrect	1183
Vp021	592	Response	1	11354947	5857	1
Vp021	593	Picture	MorphF4_00_orig.jpg ; MorphF4_10_UPPER.jpg	11355078	0	1	34263	2	0	next	hit	1185
Vp021	593	Response	2	11389267	34189	1
Vp021	594	Picture	MorphF9_10_orig.jpg ; MorphF9_00_UPPER.jpg	11389341	0	1	13473	2	0	next	incorrect	1187
Vp021	594	Response	1	11402706	13365	1
Vp021	595	Picture	MorphF5_01_orig.jpg ; MorphF5_10_UPPER.jpg	11402814	0	1	12641	2	0	next	hit	1189
Vp021	595	Response	2	11415346	12532	1
Vp021	596	Picture	MorphM7_08_orig.jpg ; MorphM7_10_UPPER.jpg	11415455	0	1	5156	2	0	next	hit	1191
Vp021	596	Response	2	11420546	5091	1
Vp021	597	Picture	MorphF7_02_orig.jpg ; MorphF7_10_UPPER.jpg	11420611	0	1	21456	2	0	next	incorrect	1193
Vp021	597	Response	1	11441985	21374	1
Vp021	598	Picture	MorphM2_04_orig.jpg ; MorphM2_00_UPPER.jpg	11442067	0	1	9647	2	0	next	incorrect	1195
Vp021	598	Response	1	11451585	9518	1
Vp021	599	Picture	MorphM7_07_orig.jpg ; MorphM7_10_UPPER.jpg	11451714	0	1	6486	3	0	next	hit	1197
Vp021	599	Response	2	11458065	6351	1
Vp021	600	Picture	MorphM8_03_orig.jpg ; MorphM8_00_UPPER.jpg	11458200	0	2	12641	3	0	next	incorrect	1199
Vp021	600	Response	1	11470784	12584	1
Vp021	601	Picture	MorphM6_08_orig.jpg ; MorphM6_10_UPPER.jpg	11470841	0	1	11643	2	0	next	incorrect	1201
Vp021	601	Response	1	11482384	11543	1
Vp021	602	Picture	MorphF9_04_orig.jpg ; MorphF9_00_UPPER.jpg	11482484	0	1	23785	2	0	next	incorrect	1203
Vp021	602	Response	1	11506224	23740	1
Vp021	603	Picture	MorphM8_00_orig.jpg ; MorphM8_00_UPPER.jpg	11506269	0	1	89816	2	0	next	incorrect	1205
Vp021	603	Response	1	11595981	89712	1
Vp021	604	Picture	MorphM2_10_orig.jpg ; MorphM2_00_UPPER.jpg	11596085	0	1	15635	2	0	next	incorrect	1207
Vp021	604	Response	1	11611661	15576	1
Vp021	605	Picture	MorphM4_02_orig.jpg ; MorphM4_00_UPPER.jpg	11611720	0	1	13306	2	0	next	incorrect	1209
Vp021	605	Response	1	11624941	13221	1
Vp021	606	Picture	MorphM6_05_orig.jpg ; MorphM6_10_UPPER.jpg	11625026	0	1	50896	2	0	next	incorrect	1211
Vp021	606	Response	1	11675739	50713	1
Vp021	607	Picture	MorphF4_05_orig.jpg ; MorphF4_10_UPPER.jpg	11675922	0	1	15634	2	0	next	incorrect	1213
Vp021	607	Response	1	11691499	15577	1
Vp021	608	Picture	MorphF7_01_orig.jpg ; MorphF7_10_UPPER.jpg	11691556	0	1	6154	2	0	next	incorrect	1215
Vp021	608	Response	1	11697498	5942	1
Vp021	609	Picture	MorphF4_07_orig.jpg ; MorphF4_00_UPPER.jpg	11697710	0	1	31270	2	0	next	incorrect	1217
Vp021	609	Response	1	11728858	31148	1
Vp021	610	Picture	MorphM3_08_orig.jpg ; MorphM3_00_UPPER.jpg	11728980	0	1	6653	2	0	next	incorrect	1219
Vp021	610	Response	1	11735577	6597	1
Vp021	611	Picture	MorphF2_02_orig.jpg ; MorphF2_10_UPPER.jpg	11735633	0	1	7318	2	0	next	incorrect	1221
Vp021	611	Response	1	11742857	7224	1
Vp021	612	Picture	MorphF6_04_orig.jpg ; MorphF6_10_UPPER.jpg	11742951	0	1	19627	2	0	next	incorrect	1223
Vp021	612	Response	1	11762457	19506	1
Vp021	613	Picture	MorphF7_04_orig.jpg ; MorphF7_00_UPPER.jpg	11762578	0	1	6819	2	0	next	incorrect	1225
Vp021	613	Response	1	11769337	6759	1
Vp021	614	Picture	MorphF4_00_orig.jpg ; MorphF4_00_UPPER.jpg	11769397	0	1	6986	2	0	next	incorrect	1227
Vp021	614	Response	1	11776297	6900	1
Vp021	615	Picture	MorphF2_00_orig.jpg ; MorphF2_00_UPPER.jpg	11776383	0	1	11144	2	0	next	incorrect	1229
Vp021	615	Response	1	11787336	10953	1
Vp021	616	Picture	MorphM9_00_orig.jpg ; MorphM9_10_UPPER.jpg	11787527	0	1	16632	2	0	next	incorrect	1231
Vp021	616	Response	1	11804136	16609	1
Vp021	617	Picture	MorphF1_07_orig.jpg ; MorphF1_00_UPPER.jpg	11804159	0	1	13639	2	0	next	incorrect	1233
Vp021	617	Response	1	11817576	13417	1
Vp021	618	Picture	MorphF4_03_orig.jpg ; MorphF4_00_UPPER.jpg	11817798	0	1	9957	191	0	next	incorrect	1235
Vp021	618	Response	1	11827735	9937	1
Vp021	619	Picture	MorphM3_04_orig.jpg ; MorphM3_00_UPPER.jpg	11827755	0	190	13162	191	0	next	incorrect	1237
Vp021	619	Response	1	11840855	13100	1
Vp021	620	Picture	MorphM10_06_orig.jpg ; MorphM10_00_UPPER.jpg	11840917	0	1	12142	2	0	next	hit	1239
Vp021	620	Response	2	11853015	12098	1
Vp021	621	Picture	MorphM1_08_orig.jpg ; MorphM1_00_UPPER.jpg	11853059	0	1	15801	2	0	next	incorrect	1241
Vp021	621	Response	1	11868694	15635	1
Vp021	622	Picture	MorphM2_09_orig.jpg ; MorphM2_10_UPPER.jpg	11868860	0	1	9314	3	0	next	hit	1243
Vp021	622	Response	2	11878054	9194	1
Vp021	623	Picture	MorphM4_03_orig.jpg ; MorphM4_10_UPPER.jpg	11878174	0	2	6154	4	0	next	hit	1245
Vp021	623	Response	2	11884214	6040	1
Vp021	624	Picture	MorphM10_08_orig.jpg ; MorphM10_00_UPPER.jpg	11884328	0	2	7652	3	0	next	hit	1247
Vp021	624	Response	2	11891894	7566	1
Vp021	625	Picture	MorphF6_02_orig.jpg ; MorphF6_10_UPPER.jpg	11891980	0	1	14636	2	0	next	hit	1249
Vp021	625	Response	2	11906453	14473	1
Vp021	626	Picture	MorphF8_03_orig.jpg ; MorphF8_10_UPPER.jpg	11906616	0	1	13140	2	0	next	incorrect	1251
Vp021	626	Response	1	11919653	13037	1
Vp021	627	Picture	MorphM10_09_orig.jpg ; MorphM10_00_UPPER.jpg	11919756	0	1	11310	2	0	next	hit	1253
Vp021	627	Response	2	11931013	11257	1
Vp021	628	Picture	MorphF5_01_orig.jpg ; MorphF5_00_UPPER.jpg	11931066	0	1	11477	2	0	next	hit	1255
Vp021	628	Response	2	11942372	11306	1
Vp021	629	Picture	MorphF1_03_orig.jpg ; MorphF1_00_UPPER.jpg	11942543	0	1	10146	2	0	next	incorrect	1257
Vp021	629	Response	1	11952452	9909	1
Vp021	630	Picture	MorphF10_09_orig.jpg ; MorphF10_00_UPPER.jpg	11952689	0	1	12141	3	0	next	incorrect	1259
Vp021	630	Response	1	11964772	12083	1
Vp021	631	Picture	MorphM1_05_orig.jpg ; MorphM1_10_UPPER.jpg	11964830	0	2	27943	3	0	next	incorrect	1261
Vp021	631	Response	1	11992611	27781	1
Vp021	632	Picture	MorphM7_04_orig.jpg ; MorphM7_00_UPPER.jpg	11992773	0	1	14288	185	0	next	incorrect	1263
Vp021	632	Response	1	12007011	14238	1
Vp021	633	Picture	MorphF9_06_orig.jpg ; MorphF9_10_UPPER.jpg	12007061	0	184	7335	185	0	next	incorrect	1265
Vp021	633	Response	1	12014210	7149	1
Vp021	634	Picture	MorphM3_02_orig.jpg ; MorphM3_00_UPPER.jpg	12014396	0	1	35427	2	0	next	incorrect	1267
Vp021	634	Response	1	12049730	35334	1
Vp021	635	Picture	MorphM7_01_orig.jpg ; MorphM7_10_UPPER.jpg	12049823	0	1	8150	2	0	next	hit	1269
Vp021	635	Response	2	12057889	8066	1
Vp021	636	Picture	MorphM9_06_orig.jpg ; MorphM9_10_UPPER.jpg	12057973	0	1	20292	2	0	next	hit	1271
Vp021	636	Response	2	12078129	20156	1
Vp021	637	Picture	MorphM1_03_orig.jpg ; MorphM1_10_UPPER.jpg	12078265	0	1	72352	2	0	next	incorrect	1273
Vp021	637	Response	1	12150447	72182	1
Vp021	638	Picture	MorphM10_02_orig.jpg ; MorphM10_00_UPPER.jpg	12150617	0	1	10811	2	0	next	incorrect	1275
Vp021	638	Response	1	12161247	10630	1
Vp021	639	Picture	MorphM9_03_orig.jpg ; MorphM9_10_UPPER.jpg	12161428	0	1	20126	2	0	next	incorrect	1277
Vp021	639	Response	1	12181486	20058	1
Vp021	640	Picture	MorphF3_08_orig.jpg ; MorphF3_10_UPPER.jpg	12181554	0	1	19792	3	0	next	hit	1279
Vp021	640	Response	2	12201166	19612	1
Vp021	641	Picture	MorphF6_07_orig.jpg ; MorphF6_00_UPPER.jpg	12201346	0	2	21789	3	0	next	incorrect	1281
Vp021	641	Response	1	12223005	21659	1
Vp021	642	Picture	MorphM8_05_orig.jpg ; MorphM8_10_UPPER.jpg	12223135	0	1	16633	2	0	next	incorrect	1283
Vp021	642	Response	1	12239725	16590	1
Vp021	643	Picture	MorphM7_02_orig.jpg ; MorphM7_00_UPPER.jpg	12239768	0	1	15967	2	0	next	incorrect	1285
Vp021	643	Response	1	12255564	15796	1
Vp021	644	Picture	MorphF6_04_orig.jpg ; MorphF6_00_UPPER.jpg	12255735	0	1	10645	2	0	next	incorrect	1287
Vp021	644	Response	1	12266204	10469	1
Vp021	645	Picture	MorphF1_05_orig.jpg ; MorphF1_10_UPPER.jpg	12266380	0	1	14969	3	0	next	incorrect	1289
Vp021	645	Response	1	12281163	14783	1
Vp021	646	Picture	MorphM6_01_orig.jpg ; MorphM6_00_UPPER.jpg	12281349	0	2	10645	3	0	next	incorrect	1291
Vp021	646	Response	1	12291963	10614	1
Vp021	647	Picture	MorphF3_04_orig.jpg ; MorphF3_10_UPPER.jpg	12291994	0	1	20957	3	0	next	hit	1293
Vp021	647	Response	2	12312763	20769	1
Vp021	648	Picture	MorphF5_07_orig.jpg ; MorphF5_10_UPPER.jpg	12312951	0	2	10146	4	0	next	hit	1295
Vp021	648	Response	2	12322922	9971	1
Vp021	649	Picture	MorphM4_04_orig.jpg ; MorphM4_00_UPPER.jpg	12323097	0	2	16799	3	0	next	incorrect	1297
Vp021	649	Response	1	12339722	16625	1
Vp021	650	Picture	MorphF2_09_orig.jpg ; MorphF2_10_UPPER.jpg	12339896	0	1	14803	2	0	next	incorrect	1299
Vp021	650	Response	1	12354522	14626	1
Vp021	651	Picture	MorphF3_00_orig.jpg ; MorphF3_00_UPPER.jpg	12354699	0	1	116096	2	0	next	incorrect	1301
Vp021	651	Response	1	12470679	115980	1
Vp021	652	Picture	MorphM1_05_orig.jpg ; MorphM1_00_UPPER.jpg	12470795	0	1	10478	3	0	next	incorrect	1303
Vp021	652	Response	1	12481078	10283	1
Vp021	653	Picture	MorphM10_00_orig.jpg ; MorphM10_10_UPPER.jpg	12481273	0	2	9648	3	0	next	hit	1305
Vp021	653	Response	2	12490838	9565	1
Vp021	654	Picture	MorphF6_02_orig.jpg ; MorphF6_00_UPPER.jpg	12490921	0	1	8150	2	0	next	incorrect	1307
Vp021	654	Response	1	12498998	8077	1
Vp021	655	Picture	MorphM6_08_orig.jpg ; MorphM6_00_UPPER.jpg	12499071	0	1	8815	2	0	next	incorrect	1309
Vp021	655	Response	1	12507797	8726	1
Vp021	656	Picture	MorphF3_09_orig.jpg ; MorphF3_00_UPPER.jpg	12507886	0	1	7318	2	0	next	incorrect	1311
Vp021	656	Response	1	12514997	7111	1
Vp021	657	Picture	MorphM5_02_orig.jpg ; MorphM5_10_UPPER.jpg	12515204	0	1	10978	2	0	next	incorrect	1313
Vp021	657	Response	1	12526117	10913	1
Vp021	658	Picture	MorphM3_04_orig.jpg ; MorphM3_10_UPPER.jpg	12526182	0	1	6985	3	0	next	incorrect	1315
Vp021	658	Response	1	12532997	6815	1
Vp021	659	Picture	MorphM10_01_orig.jpg ; MorphM10_10_UPPER.jpg	12533167	0	2	7319	3	0	next	hit	1317
Vp021	659	Response	2	12540357	7190	1
Vp021	660	Picture	MorphF2_04_orig.jpg ; MorphF2_10_UPPER.jpg	12540486	0	1	8649	2	0	next	incorrect	1319
Vp021	660	Response	1	12548997	8511	1
Vp021	661	Picture	MorphM1_04_orig.jpg ; MorphM1_00_UPPER.jpg	12549135	0	1	13306	2	0	next	incorrect	1321
Vp021	661	Response	1	12562276	13141	1
Vp021	662	Picture	MorphM3_01_orig.jpg ; MorphM3_00_UPPER.jpg	12562441	0	1	13122	186	0	next	incorrect	1323
Vp021	662	Response	1	12575556	13115	1
Vp021	663	Picture	MorphF8_02_orig.jpg ; MorphF8_00_UPPER.jpg	12575563	0	185	7669	186	0	next	incorrect	1325
Vp021	663	Response	1	12583076	7513	1
Vp021	664	Picture	MorphM4_01_orig.jpg ; MorphM4_10_UPPER.jpg	12583232	0	1	10312	2	0	next	incorrect	1327
Vp021	664	Response	1	12593476	10244	1
Vp021	665	Picture	MorphF5_04_orig.jpg ; MorphF5_00_UPPER.jpg	12593544	0	1	9813	2	0	next	hit	1329
Vp021	665	Response	2	12603315	9771	1
Vp021	666	Picture	MorphM5_01_orig.jpg ; MorphM5_10_UPPER.jpg	12603357	0	1	23120	2	0	next	incorrect	1331
Vp021	666	Response	1	12626275	22918	1
Vp021	667	Picture	MorphF1_00_orig.jpg ; MorphF1_10_UPPER.jpg	12626477	0	1	18961	2	0	next	incorrect	1333
Vp021	667	Response	1	12645314	18837	1
Vp021	668	Picture	MorphM3_07_orig.jpg ; MorphM3_10_UPPER.jpg	12645438	0	1	10811	2	0	next	incorrect	1335
Vp021	668	Response	1	12656194	10756	1
Vp021	669	Picture	MorphF6_07_orig.jpg ; MorphF6_10_UPPER.jpg	12656249	0	1	43744	2	0	next	incorrect	1337
Vp021	669	Response	1	12699953	43704	1
Vp021	670	Picture	MorphF3_07_orig.jpg ; MorphF3_00_UPPER.jpg	12699993	0	1	26113	2	0	next	incorrect	1339
Vp021	670	Response	1	12726032	26039	1
Vp021	671	Picture	MorphM6_04_orig.jpg ; MorphM6_00_UPPER.jpg	12726106	0	1	7984	2	0	next	incorrect	1341
Vp021	671	Response	1	12733952	7846	1
Vp021	672	Picture	MorphM10_00_orig.jpg ; MorphM10_00_UPPER.jpg	12734090	0	1	12308	2	0	next	incorrect	1343
Vp021	672	Response	1	12746351	12261	1
Vp021	673	Picture	MorphM7_10_orig.jpg ; MorphM7_00_UPPER.jpg	12746398	0	1	6487	2	0	next	incorrect	1345
Vp021	673	Response	1	12752831	6433	1
Vp021	674	Picture	MorphM9_07_orig.jpg ; MorphM9_00_UPPER.jpg	12752885	0	1	57382	2	0	next	incorrect	1347
Vp021	674	Response	1	12810110	57225	1
Vp021	675	Picture	MorphM8_07_orig.jpg ; MorphM8_00_UPPER.jpg	12810267	0	1	11809	3	0	next	hit	1349
Vp021	675	Response	2	12822029	11762	1
Vp021	676	Picture	MorphM3_01_orig.jpg ; MorphM3_10_UPPER.jpg	12822076	0	2	19113	184	0	next	incorrect	1351
Vp021	676	Response	1	12841149	19073	1
Vp021	677	Picture	MorphF2_03_orig.jpg ; MorphF2_10_UPPER.jpg	12841189	0	182	8830	183	0	next	incorrect	1353
Vp021	677	Response	1	12849949	8760	1
Vp021	678	Picture	MorphF3_02_orig.jpg ; MorphF3_10_UPPER.jpg	12850019	0	1	9647	2	0	next	incorrect	1355
Vp021	678	Response	1	12859468	9449	1
Vp021	679	Picture	MorphF9_03_orig.jpg ; MorphF9_00_UPPER.jpg	12859666	0	1	28442	2	0	next	incorrect	1357
Vp021	679	Response	1	12887948	28282	1
Vp021	680	Picture	MorphF3_01_orig.jpg ; MorphF3_10_UPPER.jpg	12888108	0	1	9148	2	0	next	incorrect	1359
Vp021	680	Response	1	12897227	9119	1
Vp021	681	Picture	MorphM3_07_orig.jpg ; MorphM3_00_UPPER.jpg	12897256	0	1	7817	2	0	next	incorrect	1361
Vp021	681	Response	1	12904907	7651	1
Vp021	682	Picture	MorphF7_07_orig.jpg ; MorphF7_10_UPPER.jpg	12905073	0	1	14471	2	0	next	hit	1363
Vp021	682	Response	2	12919387	14314	1
Vp021	683	Picture	MorphF9_01_orig.jpg ; MorphF9_00_UPPER.jpg	12919544	0	1	9148	2	0	next	incorrect	1365
Vp021	683	Response	1	12928587	9043	1
Vp021	684	Picture	MorphF3_01_orig.jpg ; MorphF3_00_UPPER.jpg	12928692	0	1	7318	2	0	next	incorrect	1367
Vp021	684	Response	1	12935866	7174	1
Vp021	685	Picture	MorphM9_00_orig.jpg ; MorphM9_00_UPPER.jpg	12936010	0	1	18130	2	0	next	incorrect	1369
Vp021	685	Response	1	12953946	17936	1
Vp021	686	Picture	MorphF6_08_orig.jpg ; MorphF6_00_UPPER.jpg	12954140	0	1	17131	2	0	next	incorrect	1371
Vp021	686	Response	1	12971146	17006	1
Vp021	687	Picture	MorphM8_07_orig.jpg ; MorphM8_10_UPPER.jpg	12971271	0	1	10479	2	0	next	hit	1373
Vp021	687	Response	2	12981545	10274	1
Vp021	688	Picture	MorphM5_07_orig.jpg ; MorphM5_10_UPPER.jpg	12981750	0	1	7817	2	0	next	incorrect	1375
Vp021	688	Response	1	12989385	7635	1
Vp021	689	Picture	MorphM9_04_orig.jpg ; MorphM9_10_UPPER.jpg	12989567	0	1	20791	2	0	next	incorrect	1377
Vp021	689	Response	1	13010185	20618	1
Vp021	690	Picture	MorphM7_00_orig.jpg ; MorphM7_10_UPPER.jpg	13010358	0	1	16632	3	0	next	hit	1379
Vp021	690	Response	2	13026904	16546	1
Vp021	691	Picture	MorphF5_03_orig.jpg ; MorphF5_00_UPPER.jpg	13026990	0	2	15635	3	0	next	hit	1381
Vp021	691	Response	2	13042424	15434	1
Vp021	692	Picture	MorphF4_08_orig.jpg ; MorphF4_00_UPPER.jpg	13042625	0	1	51561	2	0	next	incorrect	1383
Vp021	692	Response	1	13094023	51398	1
Vp021	693	Picture	MorphM2_02_orig.jpg ; MorphM2_00_UPPER.jpg	13094186	0	1	13805	2	0	next	incorrect	1385
Vp021	693	Response	1	13107942	13756	1
Vp021	694	Picture	MorphF3_05_orig.jpg ; MorphF3_10_UPPER.jpg	13107991	0	1	5988	2	0	next	incorrect	1387
Vp021	694	Response	1	13113862	5871	1
Vp021	695	Picture	MorphM6_03_orig.jpg ; MorphM6_10_UPPER.jpg	13113979	0	1	9813	3	0	next	incorrect	1389
Vp021	695	Response	1	13123622	9643	1
Vp021	696	Picture	MorphM10_10_orig.jpg ; MorphM10_00_UPPER.jpg	13123792	0	2	5988	3	0	next	hit	1391
Vp021	696	Response	2	13129622	5830	1
Vp021	697	Picture	MorphM9_01_orig.jpg ; MorphM9_00_UPPER.jpg	13129780	0	1	56218	3	0	next	incorrect	1393
Vp021	697	Response	1	13185940	56160	1
Vp021	698	Picture	MorphM6_04_orig.jpg ; MorphM6_10_UPPER.jpg	13185998	0	2	6653	4	0	next	incorrect	1395
Vp021	698	Response	1	13192500	6502	1
Vp021	699	Picture	MorphM7_05_orig.jpg ; MorphM7_10_UPPER.jpg	13192651	0	2	10978	3	0	next	hit	1397
Vp021	699	Response	2	13203540	10889	1
Vp021	700	Picture	MorphM6_06_orig.jpg ; MorphM6_10_UPPER.jpg	13203629	0	1	8649	2	0	next	incorrect	1399
Vp021	700	Response	1	13212179	8550	1
Vp021	701	Picture	MorphF7_03_orig.jpg ; MorphF7_00_UPPER.jpg	13212278	0	1	9647	2	0	next	incorrect	1401
Vp021	701	Response	1	13221699	9421	1
Vp021	702	Picture	MorphF6_00_orig.jpg ; MorphF6_00_UPPER.jpg	13221925	0	1	7318	2	0	next	incorrect	1403
Vp021	702	Response	1	13229059	7134	1
Vp021	703	Picture	MorphF10_08_orig.jpg ; MorphF10_00_UPPER.jpg	13229243	0	1	14471	2	0	next	incorrect	1405
Vp021	703	Response	1	13243618	14375	1
Vp021	704	Picture	MorphF9_00_orig.jpg ; MorphF9_10_UPPER.jpg	13243714	0	1	37423	2	0	next	incorrect	1407
Vp021	704	Response	1	13280978	37264	1
Vp021	705	Picture	MorphM5_05_orig.jpg ; MorphM5_10_UPPER.jpg	13281137	0	1	8483	2	0	next	incorrect	1409
Vp021	705	Response	1	13289457	8320	1
Vp021	706	Picture	MorphM7_04_orig.jpg ; MorphM7_10_UPPER.jpg	13289620	0	1	6320	2	0	next	incorrect	1411
Vp021	706	Response	1	13295777	6157	1
Vp021	707	Picture	MorphM1_08_orig.jpg ; MorphM1_10_UPPER.jpg	13295940	0	1	11310	2	0	next	incorrect	1413
Vp021	707	Response	1	13307057	11117	1
Vp021	708	Picture	MorphM8_09_orig.jpg ; MorphM8_00_UPPER.jpg	13307250	0	1	30105	2	0	next	hit	1415
Vp021	708	Response	2	13337296	30046	1
Vp021	709	Picture	MorphF2_03_orig.jpg ; MorphF2_00_UPPER.jpg	13337355	0	1	9148	2	0	next	incorrect	1417
Vp021	709	Response	1	13346336	8981	1
Vp021	710	Picture	MorphF10_02_orig.jpg ; MorphF10_00_UPPER.jpg	13346503	0	1	16799	2	0	next	incorrect	1419
Vp021	710	Response	1	13363135	16632	1
Vp021	711	Picture	MorphF7_05_orig.jpg ; MorphF7_00_UPPER.jpg	13363302	0	1	16966	2	0	next	incorrect	1421
Vp021	711	Response	1	13380095	16793	1
Vp021	712	Picture	MorphF3_03_orig.jpg ; MorphF3_10_UPPER.jpg	13380268	0	1	8150	2	0	next	incorrect	1423
Vp021	712	Response	1	13388255	7987	1
Vp021	713	Picture	MorphM9_08_orig.jpg ; MorphM9_10_UPPER.jpg	13388418	0	1	39918	2	0	next	incorrect	1425
Vp021	713	Response	1	13428254	39836	1
Vp021	714	Picture	MorphM3_00_orig.jpg ; MorphM3_00_UPPER.jpg	13428336	0	1	6320	2	0	next	incorrect	1427
Vp021	714	Response	1	13434574	6238	1
Vp021	715	Picture	MorphM8_02_orig.jpg ; MorphM8_10_UPPER.jpg	13434656	0	1	17465	2	0	next	incorrect	1429
Vp021	715	Response	1	13452013	17357	1
Vp021	716	Picture	MorphF5_09_orig.jpg ; MorphF5_10_UPPER.jpg	13452121	0	1	8815	2	0	next	hit	1431
Vp021	716	Response	2	13460733	8612	1
Vp021	717	Picture	MorphF8_06_orig.jpg ; MorphF8_00_UPPER.jpg	13460936	0	1	11476	3	0	next	incorrect	1433
Vp021	717	Response	1	13472253	11317	1
Vp021	718	Picture	MorphM2_07_orig.jpg ; MorphM2_00_UPPER.jpg	13472412	0	2	9814	3	0	next	incorrect	1435
Vp021	718	Response	1	13482092	9680	1
Vp021	719	Picture	MorphF5_06_orig.jpg ; MorphF5_00_UPPER.jpg	13482226	0	1	12640	3	0	next	incorrect	1437
Vp021	719	Response	1	13494652	12426	1
Vp021	720	Picture	MorphF2_01_orig.jpg ; MorphF2_10_UPPER.jpg	13494866	0	2	31436	3	0	next	incorrect	1439
Vp021	720	Response	1	13526091	31225	1
Vp021	721	Picture	MorphF3_10_orig.jpg ; MorphF3_00_UPPER.jpg	13526302	0	1	7318	3	0	next	incorrect	1441
Vp021	721	Response	1	13533531	7229	1
Vp021	722	Picture	MorphM8_08_orig.jpg ; MorphM8_00_UPPER.jpg	13533620	0	2	15136	3	0	next	incorrect	1443
Vp021	722	Response	1	13548571	14951	1
Vp021	723	Picture	MorphF8_09_orig.jpg ; MorphF8_00_UPPER.jpg	13548756	0	1	8962	188	0	next	incorrect	1445
Vp021	723	Response	1	13557690	8934	1
Vp021	724	Picture	MorphM6_07_orig.jpg ; MorphM6_00_UPPER.jpg	13557718	0	187	7837	188	0	next	incorrect	1447
Vp021	724	Response	1	13565450	7732	1
Vp021	725	Picture	MorphM10_05_orig.jpg ; MorphM10_10_UPPER.jpg	13565555	0	1	13805	2	0	next	hit	1449
Vp021	725	Response	2	13579290	13735	1
Vp021	726	Picture	MorphM2_02_orig.jpg ; MorphM2_10_UPPER.jpg	13579360	0	1	14138	2	0	next	incorrect	1451
Vp021	726	Response	1	13593290	13930	1
Vp021	727	Picture	MorphF10_00_orig.jpg ; MorphF10_00_UPPER.jpg	13593498	0	1	18296	2	0	next	incorrect	1453
Vp021	727	Response	1	13611609	18111	1
Vp021	728	Picture	MorphF5_04_orig.jpg ; MorphF5_10_UPPER.jpg	13611794	0	1	25428	188	0	next	hit	1455
Vp021	728	Response	2	13637208	25414	1
Vp021	729	Picture	MorphF1_02_orig.jpg ; MorphF1_10_UPPER.jpg	13637222	0	187	11496	188	0	next	incorrect	1457
Vp021	729	Response	1	13648648	11426	1
Vp021	730	Picture	MorphM8_08_orig.jpg ; MorphM8_10_UPPER.jpg	13648718	0	1	108112	3	0	next	hit	1459
Vp021	730	Response	2	13756725	108007	1
Vp021	731	Picture	MorphF7_05_orig.jpg ; MorphF7_10_UPPER.jpg	13756830	0	2	230030	3	0	next	incorrect	1461
Vp021	731	Response	1	13986720	229890	1
Vp021	732	Picture	MorphF6_09_orig.jpg ; MorphF6_10_UPPER.jpg	13986860	0	1	17797	2	0	next	hit	1463
Vp021	732	Response	2	14004559	17699	1
Vp021	733	Picture	MorphM1_02_orig.jpg ; MorphM1_10_UPPER.jpg	14004657	0	1	14137	3	0	next	incorrect	1465
Vp021	733	Response	1	14018719	14062	1
Vp021	734	Picture	MorphF8_00_orig.jpg ; MorphF8_00_UPPER.jpg	14018794	0	2	10978	3	0	next	incorrect	1467
Vp021	734	Response	1	14029598	10804	1
Vp021	735	Picture	MorphM10_03_orig.jpg ; MorphM10_00_UPPER.jpg	14029772	0	1	43245	2	0	next	incorrect	1469
Vp021	735	Response	1	14072877	43105	1
Vp021	736	Picture	MorphF8_04_orig.jpg ; MorphF8_10_UPPER.jpg	14073017	0	1	63370	2	0	next	incorrect	1471
Vp021	736	Response	1	14136316	63299	1
Vp021	737	Picture	MorphM1_01_orig.jpg ; MorphM1_00_UPPER.jpg	14136387	0	1	10811	2	0	next	incorrect	1473
Vp021	737	Response	1	14147035	10648	1
Vp021	738	Picture	MorphF7_02_orig.jpg ; MorphF7_00_UPPER.jpg	14147198	0	1	10645	2	0	next	incorrect	1475
Vp021	738	Response	1	14157675	10477	1
Vp021	739	Picture	MorphM8_03_orig.jpg ; MorphM8_10_UPPER.jpg	14157843	0	1	6487	2	0	next	incorrect	1477
Vp021	739	Response	1	14164155	6312	1
Vp021	740	Picture	MorphM4_09_orig.jpg ; MorphM4_10_UPPER.jpg	14164330	0	1	14803	2	0	next	hit	1479
Vp021	740	Response	2	14179035	14705	1
Vp021	741	Picture	MorphF5_07_orig.jpg ; MorphF5_00_UPPER.jpg	14179133	0	1	37257	2	0	next	incorrect	1481
Vp021	741	Response	1	14216233	37100	1
Vp021	742	Picture	MorphF8_10_orig.jpg ; MorphF8_00_UPPER.jpg	14216390	0	1	16466	3	0	next	incorrect	1483
Vp021	742	Response	1	14232793	16403	1
Vp021	743	Picture	MorphF1_01_orig.jpg ; MorphF1_10_UPPER.jpg	14232856	0	2	6820	3	0	next	incorrect	1485
Vp021	743	Response	1	14239513	6657	1
Vp021	744	Picture	MorphM4_06_orig.jpg ; MorphM4_00_UPPER.jpg	14239676	0	1	47735	3	0	next	hit	1487
Vp021	744	Response	2	14287272	47596	1
Vp021	745	Picture	MorphM2_00_orig.jpg ; MorphM2_10_UPPER.jpg	14287411	0	2	19627	3	0	next	hit	1489
Vp021	745	Response	2	14306871	19460	1
Vp021	746	Picture	MorphF7_10_orig.jpg ; MorphF7_10_UPPER.jpg	14307038	0	1	36924	2	0	next	incorrect	1491
Vp021	746	Response	1	14343830	36792	1
Vp021	747	Picture	MorphM8_05_orig.jpg ; MorphM8_00_UPPER.jpg	14343962	0	1	9315	2	0	next	incorrect	1493
Vp021	747	Response	1	14353190	9228	1
Vp021	748	Picture	MorphM3_05_orig.jpg ; MorphM3_10_UPPER.jpg	14353277	0	1	29772	2	0	next	incorrect	1495
Vp021	748	Response	1	14382949	29672	1
Vp021	749	Picture	MorphM5_03_orig.jpg ; MorphM5_10_UPPER.jpg	14383049	0	1	10146	2	0	next	incorrect	1497
Vp021	749	Response	1	14393029	9980	1
Vp021	750	Picture	MorphM8_01_orig.jpg ; MorphM8_10_UPPER.jpg	14393195	0	1	50730	2	0	next	incorrect	1499
Vp021	750	Response	1	14443748	50553	1
Vp021	751	Picture	MorphM3_02_orig.jpg ; MorphM3_10_UPPER.jpg	14443925	0	1	60210	2	0	next	incorrect	1501
Vp021	751	Response	1	14503986	60061	1
Vp021	752	Picture	MorphF5_00_orig.jpg ; MorphF5_10_UPPER.jpg	14504135	0	1	20624	2	0	next	hit	1503
Vp021	752	Response	2	14524545	20410	1
Vp021	753	Picture	MorphF6_05_orig.jpg ; MorphF6_00_UPPER.jpg	14524759	0	1	10479	2	0	next	incorrect	1505
Vp021	753	Response	1	14535185	10426	1
Vp021	754	Picture	MorphM10_03_orig.jpg ; MorphM10_10_UPPER.jpg	14535238	0	1	46072	2	0	next	hit	1507
Vp021	754	Response	2	14581184	45946	1
Vp021	755	Picture	MorphF1_05_orig.jpg ; MorphF1_00_UPPER.jpg	14581310	0	1	18629	2	0	next	incorrect	1509
Vp021	755	Response	1	14599904	18594	1
Vp021	756	Picture	MorphM6_01_orig.jpg ; MorphM6_10_UPPER.jpg	14599939	0	1	8649	2	0	next	incorrect	1511
Vp021	756	Response	1	14608463	8524	1
Vp021	757	Picture	MorphM5_06_orig.jpg ; MorphM5_00_UPPER.jpg	14608588	0	1	12474	2	0	next	incorrect	1513
Vp021	757	Response	1	14621023	12435	1
Vp021	758	Picture	MorphF3_09_orig.jpg ; MorphF3_10_UPPER.jpg	14621062	0	1	55886	2	0	next	incorrect	1515
Vp021	758	Response	1	14676862	55800	1
Vp021	759	Picture	MorphM10_09_orig.jpg ; MorphM10_10_UPPER.jpg	14676948	0	1	15468	2	0	next	hit	1517
Vp021	759	Response	2	14692301	15353	1
Vp021	760	Picture	MorphF10_07_orig.jpg ; MorphF10_00_UPPER.jpg	14692416	0	1	38255	2	0	next	incorrect	1519
Vp021	760	Response	1	14730540	38124	1
Vp021	761	Picture	MorphM9_10_orig.jpg ; MorphM9_10_UPPER.jpg	14730671	0	1	25257	193	0	next	incorrect	1521
Vp021	761	Response	1	14755899	25228	1
Vp021	762	Picture	MorphF9_05_orig.jpg ; MorphF9_00_UPPER.jpg	14755928	0	192	16491	193	0	next	incorrect	1523
Vp021	762	Response	1	14772299	16371	1
Vp021	763	Picture	MorphM10_01_orig.jpg ; MorphM10_00_UPPER.jpg	14772419	0	1	8982	2	0	next	incorrect	1525
Vp021	763	Response	1	14781339	8920	1
Vp021	764	Picture	MorphF9_00_orig.jpg ; MorphF9_00_UPPER.jpg	14781401	0	1	8482	2	0	next	incorrect	1527
Vp021	764	Response	1	14789739	8338	1
Vp021	765	Picture	MorphF4_02_orig.jpg ; MorphF4_10_UPPER.jpg	14789883	0	1	16467	2	0	next	incorrect	1529
Vp021	765	Response	1	14806298	16415	1
Vp021	766	Picture	MorphF5_10_orig.jpg ; MorphF5_00_UPPER.jpg	14806350	0	1	18961	2	0	next	hit	1531
Vp021	766	Response	2	14825258	18908	1
Vp021	767	Picture	MorphM2_00_orig.jpg ; MorphM2_00_UPPER.jpg	14825311	0	1	20292	2	0	next	incorrect	1533
Vp021	767	Response	1	14845497	20186	1
Vp021	768	Picture	MorphM6_00_orig.jpg ; MorphM6_10_UPPER.jpg	14845603	0	1	9480	2	0	next	incorrect	1535
Vp021	768	Response	1	14854937	9334	1
Vp021	769	Picture	MorphF10_02_orig.jpg ; MorphF10_10_UPPER.jpg	14855083	0	1	18795	2	0	next	hit	1537
Vp021	769	Response	2	14873736	18653	1
Vp021	770	Picture	MorphF6_09_orig.jpg ; MorphF6_00_UPPER.jpg	14873878	0	1	44908	2	0	next	hit	1539
Vp021	770	Response	2	14918615	44737	1
Vp021	771	Picture	MorphM9_06_orig.jpg ; MorphM9_00_UPPER.jpg	14918786	0	1	21456	2	0	next	incorrect	1541
Vp021	771	Response	1	14940135	21349	1
Vp021	772	Picture	MorphF8_10_orig.jpg ; MorphF8_10_UPPER.jpg	14940242	0	1	10146	2	0	next	hit	1543
Vp021	772	Response	2	14950294	10052	1
Vp021	773	Picture	MorphM7_09_orig.jpg ; MorphM7_00_UPPER.jpg	14950388	0	1	12142	2	0	next	hit	1545
Vp021	773	Response	2	14962454	12066	1
Vp021	774	Picture	MorphF9_08_orig.jpg ; MorphF9_10_UPPER.jpg	14962530	0	1	67196	2	0	next	hit	1547
Vp021	774	Response	2	15029572	67042	1
Vp021	775	Picture	MorphM5_10_orig.jpg ; MorphM5_00_UPPER.jpg	15029726	0	1	12807	2	0	next	incorrect	1549
Vp021	775	Response	1	15042452	12726	1
Vp021	776	Picture	MorphF7_10_orig.jpg ; MorphF7_00_UPPER.jpg	15042533	0	1	26446	2	0	next	incorrect	1551
Vp021	776	Response	1	15068851	26318	1
Vp021	777	Picture	MorphM1_10_orig.jpg ; MorphM1_10_UPPER.jpg	15068979	0	1	16965	2	0	next	incorrect	1553
Vp021	777	Response	1	15085811	16832	1
Vp021	778	Picture	MorphF4_03_orig.jpg ; MorphF4_10_UPPER.jpg	15085944	0	1	25947	2	0	next	hit	1555
Vp021	778	Response	2	15111810	25866	1
Vp021	779	Picture	MorphM4_05_orig.jpg ; MorphM4_00_UPPER.jpg	15111891	0	1	103455	2	0	next	hit	1557
Vp021	779	Response	2	15215168	103277	1
Vp021	780	Picture	MorphM5_05_orig.jpg ; MorphM5_00_UPPER.jpg	15215346	0	1	10146	2	0	next	incorrect	1559
Vp021	780	Response	1	15225327	9981	1
Vp021	781	Picture	MorphF10_03_orig.jpg ; MorphF10_10_UPPER.jpg	15225492	0	1	18961	2	0	next	hit	1561
Vp021	781	Response	2	15244287	18795	1
Vp021	782	Picture	MorphM3_10_orig.jpg ; MorphM3_10_UPPER.jpg	15244453	0	1	12807	2	0	next	incorrect	1563
Vp021	782	Response	1	15257166	12713	1
Vp021	783	Picture	MorphF6_03_orig.jpg ; MorphF6_00_UPPER.jpg	15257260	0	1	8483	2	0	next	incorrect	1565
Vp021	783	Response	1	15265646	8386	1
Vp021	784	Picture	MorphM8_06_orig.jpg ; MorphM8_10_UPPER.jpg	15265743	0	1	16799	2	0	next	incorrect	1567
Vp021	784	Response	1	15282446	16703	1
Vp021	785	Picture	MorphF8_08_orig.jpg ; MorphF8_00_UPPER.jpg	15282542	0	1	8648	3	0	next	incorrect	1569
Vp021	785	Response	1	15291006	8464	1
Vp021	786	Picture	MorphM9_07_orig.jpg ; MorphM9_10_UPPER.jpg	15291190	0	2	12143	3	0	next	incorrect	1571
Vp021	786	Response	1	15303245	12055	1
Vp021	787	Picture	MorphF1_09_orig.jpg ; MorphF1_00_UPPER.jpg	15303333	0	1	6819	2	0	next	incorrect	1573
Vp021	787	Response	1	15309965	6632	1
Vp021	788	Picture	MorphM7_06_orig.jpg ; MorphM7_10_UPPER.jpg	15310152	0	1	6487	2	0	next	hit	1575
Vp021	788	Response	2	15316525	6373	1
Vp021	789	Picture	MorphM9_09_orig.jpg ; MorphM9_10_UPPER.jpg	15316639	0	1	8150	2	0	next	incorrect	1577
Vp021	789	Response	1	15324685	8046	1
Vp021	790	Picture	MorphM5_03_orig.jpg ; MorphM5_00_UPPER.jpg	15324789	0	1	8482	3	0	next	incorrect	1579
Vp021	790	Response	1	15333084	8295	1
Vp021	791	Picture	MorphM2_09_orig.jpg ; MorphM2_00_UPPER.jpg	15333271	0	2	10645	4	0	next	incorrect	1581
Vp021	791	Response	1	15343724	10453	1
Vp021	792	Picture	MorphF9_09_orig.jpg ; MorphF9_00_UPPER.jpg	15343916	0	2	6820	3	0	next	incorrect	1583
Vp021	792	Response	1	15350604	6688	1
Vp021	793	Picture	MorphF10_07_orig.jpg ; MorphF10_10_UPPER.jpg	15350736	0	1	6653	2	0	next	hit	1585
Vp021	793	Response	2	15357244	6508	1
Vp021	794	Picture	MorphM7_01_orig.jpg ; MorphM7_00_UPPER.jpg	15357389	0	1	30604	2	0	next	incorrect	1587
Vp021	794	Response	1	15387883	30494	1
Vp021	795	Picture	MorphM4_08_orig.jpg ; MorphM4_00_UPPER.jpg	15387993	0	1	7651	2	0	next	hit	1589
Vp021	795	Response	2	15395483	7490	1
Vp021	796	Picture	MorphM3_00_orig.jpg ; MorphM3_10_UPPER.jpg	15395644	0	1	10146	2	0	next	incorrect	1591
Vp021	796	Response	1	15405723	10079	1
Vp021	797	Picture	MorphM8_10_orig.jpg ; MorphM8_10_UPPER.jpg	15405790	0	1	12142	2	0	next	hit	1593
Vp021	797	Response	2	15417802	12012	1
Vp021	798	Picture	MorphM7_08_orig.jpg ; MorphM7_00_UPPER.jpg	15417932	0	1	7152	2	0	next	hit	1595
Vp021	798	Response	2	15424922	6990	1
Vp021	799	Picture	MorphM1_04_orig.jpg ; MorphM1_10_UPPER.jpg	15425084	0	1	8150	2	0	next	incorrect	1597
Vp021	799	Response	1	15433162	8078	1
Vp021	800	Picture	MorphM3_09_orig.jpg ; MorphM3_00_UPPER.jpg	15433234	0	1	8150	2	0	next	incorrect	1599
Vp021	800	Response	1	15441242	8008	1
Vp021	801	Picture	MorphM5_02_orig.jpg ; MorphM5_00_UPPER.jpg	15441384	0	1	17630	2	0	next	incorrect	1601
Vp021	801	Response	1	15458841	17457	1
Vp021	802	Picture	MorphF5_08_orig.jpg ; MorphF5_00_UPPER.jpg	15459014	0	1	18446	185	0	next	hit	1603
Vp021	802	Response	2	15477401	18387	1
Vp021	803	Picture	MorphM2_06_orig.jpg ; MorphM2_00_UPPER.jpg	15477460	0	184	8166	186	0	next	incorrect	1605
Vp021	803	Response	1	15485480	8020	1
Vp021	804	Picture	MorphF4_09_orig.jpg ; MorphF4_10_UPPER.jpg	15485626	0	2	8317	3	0	next	hit	1607
Vp021	804	Response	2	15493800	8174	1
Vp021	805	Picture	MorphF2_05_orig.jpg ; MorphF2_00_UPPER.jpg	15493943	0	1	8316	2	0	next	incorrect	1609
Vp021	805	Response	1	15502040	8097	1
Vp021	806	Picture	MorphM8_04_orig.jpg ; MorphM8_00_UPPER.jpg	15502259	0	1	10811	2	0	next	incorrect	1611
Vp021	806	Response	1	15512920	10661	1
Vp021	807	Picture	MorphM4_04_orig.jpg ; MorphM4_10_UPPER.jpg	15513070	0	1	8483	2	0	next	hit	1613
Vp021	807	Response	2	15521479	8409	1
Vp021	808	Picture	MorphF2_07_orig.jpg ; MorphF2_10_UPPER.jpg	15521553	0	1	7651	2	0	next	incorrect	1615
Vp021	808	Response	1	15529159	7606	1
Vp021	809	Picture	MorphF3_05_orig.jpg ; MorphF3_00_UPPER.jpg	15529204	0	1	8981	3	0	next	incorrect	1617
Vp021	809	Response	1	15538119	8915	1
Vp021	810	Picture	MorphM8_09_orig.jpg ; MorphM8_10_UPPER.jpg	15538185	0	2	28941	3	0	next	hit	1619
Vp021	810	Response	2	15566998	28813	1
Vp021	811	Picture	MorphF10_04_orig.jpg ; MorphF10_00_UPPER.jpg	15567126	0	1	9814	2	0	next	incorrect	1621
Vp021	811	Response	1	15576838	9712	1
Vp021	812	Picture	MorphF1_06_orig.jpg ; MorphF1_10_UPPER.jpg	15576940	0	1	6819	2	0	next	incorrect	1623
Vp021	812	Response	1	15583558	6618	1
Vp021	813	Picture	MorphM1_00_orig.jpg ; MorphM1_10_UPPER.jpg	15583759	0	1	6320	2	0	next	incorrect	1625
Vp021	813	Response	1	15590038	6279	1
Vp021	814	Picture	MorphM8_06_orig.jpg ; MorphM8_00_UPPER.jpg	15590079	0	1	12641	2	0	next	incorrect	1627
Vp021	814	Response	1	15602597	12518	1
Vp021	815	Picture	MorphF2_01_orig.jpg ; MorphF2_00_UPPER.jpg	15602720	0	1	9148	2	0	next	incorrect	1629
Vp021	815	Response	1	15611797	9077	1
Vp021	816	Picture	MorphM2_07_orig.jpg ; MorphM2_10_UPPER.jpg	15611868	0	1	10479	2	0	next	incorrect	1631
Vp021	816	Response	1	15622277	10409	1
Vp021	817	Picture	MorphF3_10_orig.jpg ; MorphF3_10_UPPER.jpg	15622347	0	1	10146	2	0	next	incorrect	1633
Vp021	817	Response	1	15632277	9930	1
Vp021	818	Picture	MorphM10_08_orig.jpg ; MorphM10_10_UPPER.jpg	15632493	0	1	7983	2	0	next	hit	1635
Vp021	818	Response	2	15640356	7863	1
Vp021	819	Picture	MorphM6_06_orig.jpg ; MorphM6_00_UPPER.jpg	15640476	0	1	8150	2	0	next	incorrect	1637
Vp021	819	Response	1	15648436	7960	1
Vp021	820	Picture	MorphF4_07_orig.jpg ; MorphF4_10_UPPER.jpg	15648626	0	1	7984	2	0	next	hit	1639
Vp021	820	Response	2	15656436	7810	1
Vp021	821	Picture	MorphF6_01_orig.jpg ; MorphF6_10_UPPER.jpg	15656610	0	1	17963	2	0	next	incorrect	1641
Vp021	821	Response	1	15674436	17826	1
Vp021	822	Picture	MorphF5_05_orig.jpg ; MorphF5_10_UPPER.jpg	15674573	0	1	9148	2	0	next	hit	1643
Vp021	822	Response	2	15683555	8982	1
Vp021	823	Picture	MorphM4_05_orig.jpg ; MorphM4_10_UPPER.jpg	15683721	0	1	7318	3	0	next	hit	1645
Vp021	823	Response	2	15690835	7114	1
Vp021	824	Picture	MorphM10_06_orig.jpg ; MorphM10_10_UPPER.jpg	15691039	0	2	6487	3	0	next	hit	1647
Vp021	824	Response	2	15697475	6436	1
Vp021	825	Picture	MorphF4_08_orig.jpg ; MorphF4_10_UPPER.jpg	15697526	0	1	7318	3	0	next	hit	1649
Vp021	825	Response	2	15704755	7229	1
Vp021	826	Picture	MorphF5_10_orig.jpg ; MorphF5_10_UPPER.jpg	15704844	0	2	6654	3	0	next	hit	1651
Vp021	826	Response	2	15711395	6551	1
Vp021	827	Picture	MorphM7_07_orig.jpg ; MorphM7_00_UPPER.jpg	15711498	0	1	6985	2	0	next	hit	1653
Vp021	827	Response	2	15718274	6776	1
Vp021	828	Picture	MorphM2_05_orig.jpg ; MorphM2_00_UPPER.jpg	15718483	0	1	21456	2	0	next	incorrect	1655
Vp021	828	Response	1	15739794	21311	1
Vp021	829	Picture	MorphF8_00_orig.jpg ; MorphF8_10_UPPER.jpg	15739939	0	1	26268	180	0	next	incorrect	1657
Vp021	829	Response	1	15766194	26255	1
Vp021	830	Picture	MorphF6_06_orig.jpg ; MorphF6_00_UPPER.jpg	15766207	0	179	7829	180	0	next	incorrect	1659
Vp021	830	Response	1	15773953	7746	1
Vp021	831	Picture	MorphF4_06_orig.jpg ; MorphF4_00_UPPER.jpg	15774036	0	1	9980	2	0	next	hit	1661
Vp021	831	Response	2	15783953	9917	1
Vp021	832	Picture	MorphM6_09_orig.jpg ; MorphM6_00_UPPER.jpg	15784016	0	1	7484	3	0	next	incorrect	1663
Vp021	832	Response	1	15791313	7297	1
Vp021	833	Picture	MorphF5_06_orig.jpg ; MorphF5_10_UPPER.jpg	15791500	0	2	9814	3	0	next	hit	1665
Vp021	833	Response	2	15801152	9652	1
Vp021	834	Picture	MorphF1_10_orig.jpg ; MorphF1_00_UPPER.jpg	15801314	0	1	6487	2	0	next	incorrect	1667
Vp021	834	Response	1	15807632	6318	1
Vp021	835	Picture	MorphM1_00_orig.jpg ; MorphM1_00_UPPER.jpg	15807801	0	1	7969	183	0	next	incorrect	1669
Vp021	835	Response	1	15815712	7911	1
Vp021	836	Picture	MorphF7_08_orig.jpg ; MorphF7_10_UPPER.jpg	15815770	0	182	10160	183	0	next	hit	1671
Vp021	836	Response	2	15825872	10102	1
Vp021	837	Picture	MorphF6_03_orig.jpg ; MorphF6_10_UPPER.jpg	15825930	0	1	21623	2	0	next	incorrect	1673
Vp021	837	Response	1	15847391	21461	1
Vp021	838	Picture	MorphF5_02_orig.jpg ; MorphF5_10_UPPER.jpg	15847553	0	1	9813	2	0	next	hit	1675
Vp021	838	Response	2	15857151	9598	1
Vp021	839	Picture	MorphF4_01_orig.jpg ; MorphF4_10_UPPER.jpg	15857366	0	1	43910	2	0	next	incorrect	1677
Vp021	839	Response	1	15901070	43704	1
Vp021	840	Picture	MorphF9_03_orig.jpg ; MorphF9_10_UPPER.jpg	15901276	0	1	14803	2	0	next	hit	1679
Vp021	840	Response	2	15915869	14593	1
Vp021	841	Picture	MorphM4_03_orig.jpg ; MorphM4_00_UPPER.jpg	15916079	0	1	12142	2	0	next	incorrect	1681
Vp021	841	Response	1	15928109	12030	1
Vp021	842	Picture	MorphM10_10_orig.jpg ; MorphM10_10_UPPER.jpg	15928221	0	1	6154	2	0	next	hit	1683
Vp021	842	Response	2	15934189	5968	1
Vp021	843	Picture	MorphM9_02_orig.jpg ; MorphM9_00_UPPER.jpg	15934375	0	1	7318	2	0	next	incorrect	1685
Vp021	843	Response	1	15941629	7254	1
Vp021	844	Picture	MorphM6_03_orig.jpg ; MorphM6_00_UPPER.jpg	15941693	0	1	5822	2	0	next	incorrect	1687
Vp021	844	Response	1	15947308	5615	1
Vp021	845	Picture	MorphF1_04_orig.jpg ; MorphF1_00_UPPER.jpg	15947515	0	1	6154	2	0	next	incorrect	1689
Vp021	845	Response	1	15953468	5953	1
Vp021	846	Picture	MorphM2_04_orig.jpg ; MorphM2_10_UPPER.jpg	15953669	0	1	9148	2	0	next	incorrect	1691
Vp021	846	Response	1	15962748	9079	1
Vp021	847	Picture	MorphM6_00_orig.jpg ; MorphM6_00_UPPER.jpg	15962817	0	1	6320	2	0	next	incorrect	1693
Vp021	847	Response	1	15968908	6091	1
Vp021	848	Picture	MorphM5_09_orig.jpg ; MorphM5_10_UPPER.jpg	15969137	0	1	5821	3	0	next	incorrect	1695
Vp021	848	Response	1	15974908	5771	1
Vp021	849	Picture	MorphM9_01_orig.jpg ; MorphM9_10_UPPER.jpg	15974958	0	2	11477	3	0	next	incorrect	1697
Vp021	849	Response	1	15986347	11389	1
Vp021	850	Picture	MorphF8_04_orig.jpg ; MorphF8_00_UPPER.jpg	15986435	0	1	8316	2	0	next	incorrect	1699
Vp021	850	Response	1	15994667	8232	1
Vp021	851	Picture	MorphF7_00_orig.jpg ; MorphF7_00_UPPER.jpg	15994751	0	1	6154	2	0	next	incorrect	1701
Vp021	851	Response	1	16000747	5996	1
Vp021	852	Picture	MorphM1_09_orig.jpg ; MorphM1_00_UPPER.jpg	16000905	0	1	6154	3	0	next	incorrect	1703
Vp021	852	Response	1	16006987	6082	1
Vp021	853	Picture	MorphM5_10_orig.jpg ; MorphM5_10_UPPER.jpg	16007059	0	2	14637	3	0	next	incorrect	1705
Vp021	853	Response	1	16021547	14488	1
Vp021	854	Picture	MorphF10_09_orig.jpg ; MorphF10_10_UPPER.jpg	16021696	0	1	7984	2	0	next	hit	1707
Vp021	854	Response	2	16029547	7851	1
Vp021	855	Picture	MorphM10_07_orig.jpg ; MorphM10_00_UPPER.jpg	16029680	0	1	6653	2	0	next	hit	1709
Vp021	855	Response	2	16036186	6506	1
Vp021	856	Picture	MorphF8_05_orig.jpg ; MorphF8_00_UPPER.jpg	16036333	0	1	7318	2	0	next	hit	1711
Vp021	856	Response	2	16043466	7133	1
Vp021	857	Picture	MorphM10_04_orig.jpg ; MorphM10_10_UPPER.jpg	16043651	0	1	9647	2	0	next	hit	1713
Vp021	857	Response	2	16053226	9575	1
Vp021	858	Picture	MorphF10_08_orig.jpg ; MorphF10_10_UPPER.jpg	16053298	0	1	6154	2	0	next	hit	1715
Vp021	858	Response	2	16059386	6088	1
Vp021	859	Picture	MorphF4_01_orig.jpg ; MorphF4_00_UPPER.jpg	16059452	0	1	16300	2	0	next	incorrect	1717
Vp021	859	Response	1	16075705	16253	1
Vp021	860	Picture	MorphF3_06_orig.jpg ; MorphF3_10_UPPER.jpg	16075752	0	1	5822	2	0	next	incorrect	1719
Vp021	860	Response	1	16081465	5713	1
Vp021	861	Picture	MorphF9_02_orig.jpg ; MorphF9_00_UPPER.jpg	16081574	0	1	7817	2	0	next	incorrect	1721
Vp021	861	Response	1	16089225	7651	1
Vp021	862	Picture	MorphM10_05_orig.jpg ; MorphM10_00_UPPER.jpg	16089391	0	1	14470	3	0	next	hit	1723
Vp021	862	Response	2	16103704	14313	1
Vp021	863	Picture	MorphM5_06_orig.jpg ; MorphM5_10_UPPER.jpg	16103861	0	2	6653	4	0	next	incorrect	1725
Vp021	863	Response	1	16110424	6563	1
Vp021	864	Picture	MorphF1_03_orig.jpg ; MorphF1_10_UPPER.jpg	16110514	0	2	6487	3	0	next	incorrect	1727
Vp021	864	Response	1	16116824	6310	1
Vp021	865	Picture	MorphM5_00_orig.jpg ; MorphM5_00_UPPER.jpg	16117001	0	1	7651	2	0	next	incorrect	1729
Vp021	865	Response	1	16124584	7583	1
Vp021	866	Picture	MorphM3_03_orig.jpg ; MorphM3_00_UPPER.jpg	16124652	0	1	6487	2	0	next	incorrect	1731
Vp021	866	Response	1	16130984	6332	1
Vp021	867	Picture	MorphF4_04_orig.jpg ; MorphF4_10_UPPER.jpg	16131139	0	1	13140	2	0	next	hit	1733
Vp021	867	Response	2	16144103	12964	1
Vp021	868	Picture	MorphM7_09_orig.jpg ; MorphM7_10_UPPER.jpg	16144279	0	1	8150	2	0	next	hit	1735
Vp021	868	Response	2	16152263	7984	1
Vp021	869	Picture	MorphM5_08_orig.jpg ; MorphM5_00_UPPER.jpg	16152429	0	1	6985	2	0	next	incorrect	1737
Vp021	869	Response	1	16159223	6794	1
Vp021	870	Picture	MorphM9_04_orig.jpg ; MorphM9_00_UPPER.jpg	16159414	0	1	6820	2	0	next	incorrect	1739
Vp021	870	Response	1	16166183	6769	1
Vp021	871	Picture	MorphF1_06_orig.jpg ; MorphF1_00_UPPER.jpg	16166234	0	1	5987	3	0	next	incorrect	1741
Vp021	871	Response	1	16172103	5869	1
Vp021	872	Picture	MorphM9_09_orig.jpg ; MorphM9_00_UPPER.jpg	16172221	0	2	6820	3	0	next	incorrect	1743
Vp021	872	Response	1	16178902	6681	1
Vp021	873	Picture	MorphF1_08_orig.jpg ; MorphF1_10_UPPER.jpg	16179041	0	1	5821	2	0	next	incorrect	1745
Vp021	873	Response	1	16184742	5701	1
Vp021	874	Picture	MorphM3_05_orig.jpg ; MorphM3_00_UPPER.jpg	16184862	0	1	6321	2	0	next	incorrect	1747
Vp021	874	Response	1	16191062	6200	1
Vp021	875	Picture	MorphF3_02_orig.jpg ; MorphF3_00_UPPER.jpg	16191183	0	1	6154	2	0	next	incorrect	1749
Vp021	875	Response	1	16197222	6039	1
Vp021	876	Picture	MorphM2_03_orig.jpg ; MorphM2_10_UPPER.jpg	16197337	0	1	9647	2	0	next	incorrect	1751
Vp021	876	Response	1	16206822	9485	1
Vp021	877	Picture	MorphM4_01_orig.jpg ; MorphM4_00_UPPER.jpg	16206984	0	1	10146	2	0	next	incorrect	1753
Vp021	877	Response	1	16217062	10078	1
Vp021	878	Picture	MorphF1_08_orig.jpg ; MorphF1_00_UPPER.jpg	16217130	0	1	6320	2	0	next	incorrect	1755
Vp021	878	Response	1	16223301	6171	1
Vp021	879	Picture	MorphM6_02_orig.jpg ; MorphM6_00_UPPER.jpg	16223450	0	1	7973	179	0	next	incorrect	1757
Vp021	879	Response	1	16231381	7931	1
Vp021	880	Picture	MorphF10_06_orig.jpg ; MorphF10_00_UPPER.jpg	16231423	0	178	10156	180	0	next	incorrect	1759
Vp021	880	Response	1	16241541	10118	1
Vp021	881	Picture	MorphF3_00_orig.jpg ; MorphF3_10_UPPER.jpg	16241579	0	2	7319	3	0	next	incorrect	1761
Vp021	881	Response	1	16248821	7242	1
Vp021	882	Picture	MorphF7_00_orig.jpg ; MorphF7_10_UPPER.jpg	16248898	0	1	11809	2	0	next	incorrect	1763
Vp021	882	Response	1	16260660	11762	1
Vp021	883	Picture	pause1	16260707	0	1	300053	2	0	next	other	0
Vp021	884	Response	3	17641513	1080753	3
Vp021	885	Picture	MorphF1_05_orig.jpg ; MorphF1_00_LOWER.jpg	17641548	0	1	28442	2	0	next	incorrect	1767
Vp021	885	Response	1	17669824	28276	1
Vp021	886	Picture	MorphM7_02_orig.jpg ; MorphM7_00_LOWER.jpg	17669990	0	1	11144	2	0	next	incorrect	1769
Vp021	886	Response	1	17681023	11033	1
Vp021	887	Picture	MorphF6_00_orig.jpg ; MorphF6_00_LOWER.jpg	17681134	0	1	6986	2	0	next	incorrect	1771
Vp021	887	Response	1	17687983	6849	1
Vp021	888	Picture	MorphM4_01_orig.jpg ; MorphM4_10_LOWER.jpg	17688120	0	1	8981	3	0	next	incorrect	1773
Vp021	888	Response	1	17697023	8903	1
Vp021	889	Picture	MorphM1_02_orig.jpg ; MorphM1_00_LOWER.jpg	17697101	0	2	6487	3	0	next	incorrect	1775
Vp021	889	Response	1	17703503	6402	1
Vp021	890	Picture	MorphM4_09_orig.jpg ; MorphM4_00_LOWER.jpg	17703588	0	1	7651	2	0	next	hit	1777
Vp021	890	Response	2	17711103	7515	1
Vp021	891	Picture	MorphF1_05_orig.jpg ; MorphF1_10_LOWER.jpg	17711239	0	1	8649	2	0	next	incorrect	1779
Vp021	891	Response	1	17719823	8584	1
Vp021	892	Picture	MorphF9_00_orig.jpg ; MorphF9_00_LOWER.jpg	17719888	0	1	6653	2	0	next	incorrect	1781
Vp021	892	Response	1	17726382	6494	1
Vp021	893	Picture	MorphM9_09_orig.jpg ; MorphM9_10_LOWER.jpg	17726541	0	1	7152	2	0	next	hit	1783
Vp021	893	Response	2	17733662	7121	1
Vp021	894	Picture	MorphM7_06_orig.jpg ; MorphM7_00_LOWER.jpg	17733693	0	1	5822	2	0	next	hit	1785
Vp021	894	Response	2	17739422	5729	1
Vp021	895	Picture	MorphM1_00_orig.jpg ; MorphM1_10_LOWER.jpg	17739515	0	1	8150	2	0	next	incorrect	1787
Vp021	895	Response	1	17747582	8067	1
Vp021	896	Picture	MorphF8_02_orig.jpg ; MorphF8_10_LOWER.jpg	17747665	0	1	18129	2	0	next	hit	1789
Vp021	896	Response	2	17765661	17996	1
Vp021	897	Picture	MorphM6_09_orig.jpg ; MorphM6_00_LOWER.jpg	17765794	0	1	5489	2	0	next	hit	1791
Vp021	897	Response	2	17771181	5387	1
Vp021	898	Picture	MorphM5_03_orig.jpg ; MorphM5_00_LOWER.jpg	17771283	0	1	6154	2	0	next	incorrect	1793
Vp021	898	Response	1	17777261	5978	1
Vp021	899	Picture	MorphF7_05_orig.jpg ; MorphF7_00_LOWER.jpg	17777437	0	1	7318	2	0	next	hit	1795
Vp021	899	Response	2	17784701	7264	1
Vp021	900	Picture	MorphF8_07_orig.jpg ; MorphF8_10_LOWER.jpg	17784755	0	1	5822	2	0	next	hit	1797
Vp021	900	Response	2	17790541	5786	1
Vp021	901	Picture	MorphM8_06_orig.jpg ; MorphM8_10_LOWER.jpg	17790577	0	1	5489	2	0	next	hit	1799
Vp021	901	Response	2	17795901	5324	1
Vp021	902	Picture	MorphF2_02_orig.jpg ; MorphF2_00_LOWER.jpg	17796066	0	1	6808	179	0	next	incorrect	1801
Vp021	902	Response	1	17802860	6794	1
Vp021	903	Picture	MorphM2_09_orig.jpg ; MorphM2_10_LOWER.jpg	17802874	0	178	6165	179	0	next	hit	1803
Vp021	903	Response	2	17808940	6066	1
Vp021	904	Picture	MorphF1_01_orig.jpg ; MorphF1_00_LOWER.jpg	17809039	0	1	5821	3	0	next	incorrect	1805
Vp021	904	Response	1	17814780	5741	1
Vp021	905	Picture	MorphF9_09_orig.jpg ; MorphF9_10_LOWER.jpg	17814860	0	2	6321	3	0	next	hit	1807
Vp021	905	Response	2	17821100	6240	1
Vp021	906	Picture	MorphM1_08_orig.jpg ; MorphM1_10_LOWER.jpg	17821181	0	1	24616	2	0	next	hit	1809
Vp021	906	Response	2	17845659	24478	1
Vp021	907	Picture	MorphM9_05_orig.jpg ; MorphM9_10_LOWER.jpg	17845797	0	1	12475	2	0	next	incorrect	1811
Vp021	907	Response	1	17858139	12342	1
Vp021	908	Picture	MorphF4_06_orig.jpg ; MorphF4_10_LOWER.jpg	17858272	0	1	11310	2	0	next	hit	1813
Vp021	908	Response	2	17869499	11227	1
Vp021	909	Picture	MorphM7_03_orig.jpg ; MorphM7_10_LOWER.jpg	17869582	0	1	6487	2	0	next	hit	1815
Vp021	909	Response	2	17875899	6317	1
Vp021	910	Picture	MorphM9_02_orig.jpg ; MorphM9_00_LOWER.jpg	17876069	0	1	15801	2	0	next	incorrect	1817
Vp021	910	Response	1	17891818	15749	1
Vp021	911	Picture	MorphF6_06_orig.jpg ; MorphF6_00_LOWER.jpg	17891870	0	1	17131	2	0	next	hit	1819
Vp021	911	Response	2	17908858	16988	1
Vp021	912	Picture	MorphM10_05_orig.jpg ; MorphM10_10_LOWER.jpg	17909001	0	1	6487	2	0	next	hit	1821
Vp021	912	Response	2	17915337	6336	1
Vp021	913	Picture	MorphF3_02_orig.jpg ; MorphF3_10_LOWER.jpg	17915488	0	1	8150	2	0	next	incorrect	1823
Vp021	913	Response	1	17923417	7929	1
Vp021	914	Picture	MorphM8_06_orig.jpg ; MorphM8_00_LOWER.jpg	17923638	0	1	69192	2	0	next	hit	1825
Vp021	914	Response	2	17992696	69058	1
Vp021	915	Picture	MorphM10_10_orig.jpg ; MorphM10_10_LOWER.jpg	17992830	0	1	5821	2	0	next	hit	1827
Vp021	915	Response	2	17998455	5625	1
Vp021	916	Picture	MorphF1_00_orig.jpg ; MorphF1_00_LOWER.jpg	17998651	0	1	6320	3	0	next	incorrect	1829
Vp021	916	Response	1	18004775	6124	1
Vp021	917	Picture	MorphF6_04_orig.jpg ; MorphF6_00_LOWER.jpg	18004971	0	2	52393	3	0	next	incorrect	1831
Vp021	917	Response	1	18057254	52283	1
Vp021	918	Picture	MorphF1_10_orig.jpg ; MorphF1_00_LOWER.jpg	18057364	0	1	20458	3	0	next	incorrect	1833
Vp021	918	Response	1	18077653	20289	1
Vp021	919	Picture	MorphM5_09_orig.jpg ; MorphM5_00_LOWER.jpg	18077822	0	2	12142	3	0	next	hit	1835
Vp021	919	Response	2	18089813	11991	1
Vp021	920	Picture	MorphF3_01_orig.jpg ; MorphF3_00_LOWER.jpg	18089964	0	1	5988	2	0	next	incorrect	1837
Vp021	920	Response	1	18095813	5849	1
Vp021	921	Picture	MorphM9_02_orig.jpg ; MorphM9_10_LOWER.jpg	18095952	0	1	6653	2	0	next	incorrect	1839
Vp021	921	Response	1	18102533	6581	1
Vp021	922	Picture	MorphF9_02_orig.jpg ; MorphF9_10_LOWER.jpg	18102605	0	1	9481	2	0	next	incorrect	1841
Vp021	922	Response	1	18111973	9368	1
Vp021	923	Picture	MorphM1_06_orig.jpg ; MorphM1_00_LOWER.jpg	18112086	0	1	6320	2	0	next	incorrect	1843
Vp021	923	Response	1	18118292	6206	1
Vp021	924	Picture	MorphF1_09_orig.jpg ; MorphF1_00_LOWER.jpg	18118406	0	1	5821	3	0	next	incorrect	1845
Vp021	924	Response	1	18124052	5646	1
Vp021	925	Picture	MorphF10_00_orig.jpg ; MorphF10_00_LOWER.jpg	18124227	0	2	8816	3	0	next	incorrect	1847
Vp021	925	Response	1	18132852	8625	1
Vp021	926	Picture	MorphF4_00_orig.jpg ; MorphF4_00_LOWER.jpg	18133043	0	1	8482	2	0	next	incorrect	1849
Vp021	926	Response	1	18141412	8369	1
Vp021	927	Picture	MorphM8_04_orig.jpg ; MorphM8_10_LOWER.jpg	18141525	0	1	17465	2	0	next	hit	1851
Vp021	927	Response	2	18158851	17326	1
Vp021	928	Picture	MorphM6_08_orig.jpg ; MorphM6_00_LOWER.jpg	18158990	0	1	7318	2	0	next	hit	1853
Vp021	928	Response	2	18166131	7141	1
Vp021	929	Picture	MorphM9_01_orig.jpg ; MorphM9_00_LOWER.jpg	18166308	0	1	6154	2	0	next	incorrect	1855
Vp021	929	Response	1	18172371	6063	1
Vp021	930	Picture	MorphM2_08_orig.jpg ; MorphM2_10_LOWER.jpg	18172462	0	1	6320	3	0	next	hit	1857
Vp021	930	Response	2	18178611	6149	1
Vp021	931	Picture	MorphF6_01_orig.jpg ; MorphF6_10_LOWER.jpg	18178782	0	2	10812	3	0	next	incorrect	1859
Vp021	931	Response	1	18189491	10709	1
Vp021	932	Picture	MorphF7_06_orig.jpg ; MorphF7_10_LOWER.jpg	18189594	0	1	9480	2	0	next	hit	1861
Vp021	932	Response	2	18198930	9336	1
Vp021	933	Picture	MorphM6_09_orig.jpg ; MorphM6_10_LOWER.jpg	18199074	0	1	6820	2	0	next	hit	1863
Vp021	933	Response	2	18205810	6736	1
Vp021	934	Picture	MorphM3_08_orig.jpg ; MorphM3_10_LOWER.jpg	18205894	0	1	6819	2	0	next	incorrect	1865
Vp021	934	Response	1	18212610	6716	1
Vp021	935	Picture	MorphF3_07_orig.jpg ; MorphF3_10_LOWER.jpg	18212713	0	1	6154	2	0	next	incorrect	1867
Vp021	935	Response	1	18218770	6057	1
Vp021	936	Picture	MorphM7_07_orig.jpg ; MorphM7_00_LOWER.jpg	18218867	0	1	11976	2	0	next	hit	1869
Vp021	936	Response	2	18230690	11823	1
Vp021	937	Picture	MorphF5_08_orig.jpg ; MorphF5_00_LOWER.jpg	18230843	0	1	10312	2	0	next	hit	1871
Vp021	937	Response	2	18241009	10166	1
Vp021	938	Picture	MorphM4_03_orig.jpg ; MorphM4_00_LOWER.jpg	18241155	0	1	129901	3	0	next	incorrect	1873
Vp021	938	Response	1	18370926	129771	1
Vp021	939	Picture	MorphF2_10_orig.jpg ; MorphF2_00_LOWER.jpg	18371056	0	2	14137	4	0	next	hit	1875
Vp021	939	Response	2	18385085	14029	1
Vp021	940	Picture	MorphF9_03_orig.jpg ; MorphF9_10_LOWER.jpg	18385193	0	2	15469	3	0	next	incorrect	1877
Vp021	940	Response	1	18400605	15412	1
Vp021	941	Picture	MorphM1_01_orig.jpg ; MorphM1_00_LOWER.jpg	18400662	0	1	5655	2	0	next	incorrect	1879
Vp021	941	Response	1	18406205	5543	1
Vp021	942	Picture	MorphM3_04_orig.jpg ; MorphM3_10_LOWER.jpg	18406317	0	1	7152	2	0	next	incorrect	1881
Vp021	942	Response	1	18413325	7008	1
Vp021	943	Picture	MorphF5_06_orig.jpg ; MorphF5_00_LOWER.jpg	18413469	0	1	7318	2	0	next	hit	1883
Vp021	943	Response	2	18420604	7135	1
Vp021	944	Picture	MorphM1_07_orig.jpg ; MorphM1_00_LOWER.jpg	18420787	0	1	34762	3	0	next	hit	1885
Vp021	944	Response	2	18455484	34697	1
Vp021	945	Picture	MorphM10_07_orig.jpg ; MorphM10_00_LOWER.jpg	18455549	0	2	6487	3	0	next	hit	1887
Vp021	945	Response	2	18461963	6414	1
Vp021	946	Picture	MorphM2_09_orig.jpg ; MorphM2_00_LOWER.jpg	18462036	0	1	5822	2	0	next	hit	1889
Vp021	946	Response	2	18467803	5767	1
Vp021	947	Picture	MorphM9_03_orig.jpg ; MorphM9_00_LOWER.jpg	18467858	0	1	6819	2	0	next	incorrect	1891
Vp021	947	Response	1	18474523	6665	1
Vp021	948	Picture	MorphF1_01_orig.jpg ; MorphF1_10_LOWER.jpg	18474677	0	1	6154	2	0	next	incorrect	1893
Vp021	948	Response	1	18480683	6006	1
Vp021	949	Picture	MorphF2_05_orig.jpg ; MorphF2_00_LOWER.jpg	18480831	0	1	14138	2	0	next	hit	1895
Vp021	949	Response	2	18494763	13932	1
Vp021	950	Picture	MorphF3_03_orig.jpg ; MorphF3_00_LOWER.jpg	18494969	0	1	8316	2	0	next	incorrect	1897
Vp021	950	Response	1	18503242	8273	1
Vp021	951	Picture	MorphF8_00_orig.jpg ; MorphF8_10_LOWER.jpg	18503285	0	1	13972	2	0	next	incorrect	1899
Vp021	951	Response	1	18517162	13877	1
Vp021	952	Picture	MorphF1_06_orig.jpg ; MorphF1_10_LOWER.jpg	18517257	0	1	7152	2	0	next	incorrect	1901
Vp021	952	Response	1	18524202	6945	1
Vp021	953	Picture	MorphM1_05_orig.jpg ; MorphM1_00_LOWER.jpg	18524409	0	1	11476	2	0	next	incorrect	1903
Vp021	953	Response	1	18535722	11313	1
Vp021	954	Picture	MorphF5_02_orig.jpg ; MorphF5_10_LOWER.jpg	18535885	0	1	8649	2	0	next	incorrect	1905
Vp021	954	Response	1	18544361	8476	1
Vp021	955	Picture	MorphM1_01_orig.jpg ; MorphM1_10_LOWER.jpg	18544534	0	1	17797	2	0	next	incorrect	1907
Vp021	955	Response	1	18562121	17587	1
Vp021	956	Picture	MorphF9_04_orig.jpg ; MorphF9_00_LOWER.jpg	18562331	0	1	42579	3	0	next	incorrect	1909
Vp021	956	Response	1	18604760	42429	1
Vp021	957	Picture	MorphM6_01_orig.jpg ; MorphM6_10_LOWER.jpg	18604910	0	2	10146	4	0	next	incorrect	1911
Vp021	957	Response	1	18615000	10090	1
Vp021	958	Picture	MorphM3_09_orig.jpg ; MorphM3_10_LOWER.jpg	18615056	0	2	7636	185	0	next	incorrect	1913
Vp021	958	Response	1	18622679	7623	1
Vp021	959	Picture	MorphF5_07_orig.jpg ; MorphF5_00_LOWER.jpg	18622692	0	183	15816	185	0	next	incorrect	1915
Vp021	959	Response	1	18638439	15747	1
Vp021	960	Picture	MorphM7_01_orig.jpg ; MorphM7_10_LOWER.jpg	18638508	0	2	11477	3	0	next	incorrect	1917
Vp021	960	Response	1	18649799	11291	1
Vp021	961	Picture	MorphM6_06_orig.jpg ; MorphM6_10_LOWER.jpg	18649985	0	1	19460	2	0	next	hit	1919
Vp021	961	Response	2	18669238	19253	1
Vp021	962	Picture	MorphF7_04_orig.jpg ; MorphF7_10_LOWER.jpg	18669445	0	1	6820	2	0	next	hit	1921
Vp021	962	Response	2	18676118	6673	1
Vp021	963	Picture	MorphF10_08_orig.jpg ; MorphF10_00_LOWER.jpg	18676265	0	1	7318	2	0	next	hit	1923
Vp021	963	Response	2	18683398	7133	1
Vp021	964	Picture	MorphF6_08_orig.jpg ; MorphF6_10_LOWER.jpg	18683583	0	1	6154	2	0	next	hit	1925
Vp021	964	Response	2	18689558	5975	1
Vp021	965	Picture	MorphM3_00_orig.jpg ; MorphM3_00_LOWER.jpg	18689737	0	1	16466	2	0	next	incorrect	1927
Vp021	965	Response	1	18706117	16380	1
Vp021	966	Picture	MorphM8_01_orig.jpg ; MorphM8_00_LOWER.jpg	18706203	0	1	9813	3	0	next	hit	1929
Vp021	966	Response	2	18715957	9754	1
Vp021	967	Picture	MorphM7_05_orig.jpg ; MorphM7_10_LOWER.jpg	18716016	0	2	6986	3	0	next	hit	1931
Vp021	967	Response	2	18722837	6821	1
Vp021	968	Picture	MorphF7_03_orig.jpg ; MorphF7_00_LOWER.jpg	18723002	0	1	16965	3	0	next	incorrect	1933
Vp021	968	Response	1	18739876	16874	1
Vp021	969	Picture	MorphF3_05_orig.jpg ; MorphF3_10_LOWER.jpg	18739967	0	2	20791	3	0	next	incorrect	1935
Vp021	969	Response	1	18760596	20629	1
Vp021	970	Picture	MorphM8_10_orig.jpg ; MorphM8_00_LOWER.jpg	18760758	0	1	10645	2	0	next	hit	1937
Vp021	970	Response	2	18771235	10477	1
Vp021	971	Picture	MorphF9_06_orig.jpg ; MorphF9_10_LOWER.jpg	18771403	0	1	13639	2	0	next	hit	1939
Vp021	971	Response	2	18784915	13512	1
Vp021	972	Picture	MorphM6_06_orig.jpg ; MorphM6_00_LOWER.jpg	18785042	0	1	8649	2	0	next	hit	1941
Vp021	972	Response	2	18793555	8513	1
Vp021	973	Picture	MorphM4_05_orig.jpg ; MorphM4_00_LOWER.jpg	18793691	0	1	10811	2	0	next	incorrect	1943
Vp021	973	Response	1	18804354	10663	1
Vp021	974	Picture	MorphF5_07_orig.jpg ; MorphF5_10_LOWER.jpg	18804502	0	1	46572	2	0	next	hit	1945
Vp021	974	Response	2	18851001	46499	1
Vp021	975	Picture	MorphM2_04_orig.jpg ; MorphM2_10_LOWER.jpg	18851074	0	1	26944	2	0	next	incorrect	1947
Vp021	975	Response	1	18877793	26719	1
Vp021	976	Picture	MorphM8_00_orig.jpg ; MorphM8_00_LOWER.jpg	18878018	0	1	7984	2	0	next	hit	1949
Vp021	976	Response	2	18885872	7854	1
Vp021	977	Picture	MorphF5_05_orig.jpg ; MorphF5_10_LOWER.jpg	18886002	0	1	7318	3	0	next	hit	1951
Vp021	977	Response	2	18893232	7230	1
Vp021	978	Picture	MorphF9_06_orig.jpg ; MorphF9_00_LOWER.jpg	18893320	0	2	9647	3	0	next	hit	1953
Vp021	978	Response	2	18902912	9592	1
Vp021	979	Picture	MorphM5_02_orig.jpg ; MorphM5_00_LOWER.jpg	18902967	0	1	8483	2	0	next	incorrect	1955
Vp021	979	Response	1	18911392	8425	1
Vp021	980	Picture	MorphM1_06_orig.jpg ; MorphM1_10_LOWER.jpg	18911450	0	1	6140	16	0	next	incorrect	1957
Vp021	980	Response	1	18917552	6102	1
Vp021	981	Picture	MorphF5_00_orig.jpg ; MorphF5_00_LOWER.jpg	18917590	0	15	7166	16	0	next	incorrect	1959
Vp021	981	Response	1	18924591	7001	1
Vp021	982	Picture	MorphM6_04_orig.jpg ; MorphM6_00_LOWER.jpg	18924756	0	1	12308	2	0	next	hit	1961
Vp021	982	Response	2	18936991	12235	1
Vp021	983	Picture	MorphF2_05_orig.jpg ; MorphF2_10_LOWER.jpg	18937064	0	1	7152	2	0	next	hit	1963
Vp021	983	Response	2	18944191	7127	1
Vp021	984	Picture	MorphM7_05_orig.jpg ; MorphM7_00_LOWER.jpg	18944216	0	1	11809	3	0	next	hit	1965
Vp021	984	Response	2	18955871	11655	1
Vp021	985	Picture	MorphF7_07_orig.jpg ; MorphF7_10_LOWER.jpg	18956025	0	2	6986	3	0	next	hit	1967
Vp021	985	Response	2	18962831	6806	1
Vp021	986	Picture	MorphF5_00_orig.jpg ; MorphF5_10_LOWER.jpg	18963011	0	1	6986	2	0	next	incorrect	1969
Vp021	986	Response	1	18969870	6859	1
Vp021	987	Picture	MorphF10_02_orig.jpg ; MorphF10_00_LOWER.jpg	18969997	0	1	20791	2	0	next	hit	1971
Vp021	987	Response	2	18990670	20673	1
Vp021	988	Picture	MorphM4_04_orig.jpg ; MorphM4_10_LOWER.jpg	18990788	0	1	9314	2	0	next	incorrect	1973
Vp021	988	Response	1	19000029	9241	1
Vp021	989	Picture	MorphF10_06_orig.jpg ; MorphF10_10_LOWER.jpg	19000102	0	1	10645	2	0	next	hit	1975
Vp021	989	Response	2	19010589	10487	1
Vp021	990	Picture	MorphM5_04_orig.jpg ; MorphM5_10_LOWER.jpg	19010747	0	1	26279	2	0	next	incorrect	1977
Vp021	990	Response	1	19036989	26242	1
Vp021	991	Picture	MorphF3_03_orig.jpg ; MorphF3_10_LOWER.jpg	19037026	0	1	6820	2	0	next	incorrect	1979
Vp021	991	Response	1	19043708	6682	1
Vp021	992	Picture	MorphM9_07_orig.jpg ; MorphM9_00_LOWER.jpg	19043846	0	1	14279	193	0	next	hit	1981
Vp021	992	Response	2	19058108	14262	1
Vp021	993	Picture	MorphF9_05_orig.jpg ; MorphF9_00_LOWER.jpg	19058125	0	192	13497	193	0	next	hit	1983
Vp021	993	Response	2	19071468	13343	1
Vp021	994	Picture	MorphF5_08_orig.jpg ; MorphF5_10_LOWER.jpg	19071622	0	1	6321	2	0	next	hit	1985
Vp021	994	Response	2	19077787	6165	1
Vp021	995	Picture	MorphF1_04_orig.jpg ; MorphF1_10_LOWER.jpg	19077943	0	1	6320	2	0	next	incorrect	1987
Vp021	995	Response	1	19084107	6164	1
Vp021	996	Picture	MorphF2_03_orig.jpg ; MorphF2_10_LOWER.jpg	19084263	0	1	9148	2	0	next	hit	1989
Vp021	996	Response	2	19093307	9044	1
Vp021	997	Picture	MorphM3_10_orig.jpg ; MorphM3_00_LOWER.jpg	19093411	0	1	37756	2	0	next	incorrect	1991
Vp021	997	Response	1	19131066	37655	1
Vp021	998	Picture	MorphM9_03_orig.jpg ; MorphM9_10_LOWER.jpg	19131167	0	1	6320	3	0	next	incorrect	1993
Vp021	998	Response	1	19137306	6139	1
Vp021	999	Picture	MorphF1_02_orig.jpg ; MorphF1_00_LOWER.jpg	19137487	0	2	5822	3	0	next	incorrect	1995
Vp021	999	Response	1	19143226	5739	1
Vp021	1000	Picture	MorphM2_07_orig.jpg ; MorphM2_10_LOWER.jpg	19143309	0	1	9480	3	0	next	hit	1997
Vp021	1000	Response	2	19152746	9437	1
Vp021	1001	Picture	MorphM10_05_orig.jpg ; MorphM10_00_LOWER.jpg	19152789	0	2	7153	3	0	next	hit	1999
Vp021	1001	Response	2	19159865	7076	1
Vp021	1002	Picture	MorphF6_10_orig.jpg ; MorphF6_00_LOWER.jpg	19159942	0	1	6819	2	0	next	hit	2001
Vp021	1002	Response	2	19166585	6643	1
Vp021	1003	Picture	MorphM7_09_orig.jpg ; MorphM7_10_LOWER.jpg	19166761	0	1	5821	2	0	next	hit	2003
Vp021	1003	Response	2	19172505	5744	1
Vp021	1004	Picture	MorphF1_06_orig.jpg ; MorphF1_00_LOWER.jpg	19172582	0	1	6820	2	0	next	incorrect	2005
Vp021	1004	Response	1	19179225	6643	1
Vp021	1005	Picture	MorphF6_08_orig.jpg ; MorphF6_00_LOWER.jpg	19179402	0	1	6486	3	0	next	hit	2007
Vp021	1005	Response	2	19185865	6463	1
Vp021	1006	Picture	MorphF3_01_orig.jpg ; MorphF3_10_LOWER.jpg	19185888	0	2	8150	4	0	next	incorrect	2009
Vp021	1006	Response	1	19193865	7977	1
Vp021	1007	Picture	MorphF2_00_orig.jpg ; MorphF2_10_LOWER.jpg	19194038	0	2	29274	3	0	next	incorrect	2011
Vp021	1007	Response	1	19223144	29106	1
Vp021	1008	Picture	MorphM8_01_orig.jpg ; MorphM8_10_LOWER.jpg	19223312	0	1	30770	2	0	next	hit	2013
Vp021	1008	Response	2	19253863	30551	1
Vp021	1009	Picture	MorphM1_04_orig.jpg ; MorphM1_00_LOWER.jpg	19254082	0	1	7651	2	0	next	incorrect	2015
Vp021	1009	Response	1	19261623	7541	1
Vp021	1010	Picture	MorphF3_08_orig.jpg ; MorphF3_10_LOWER.jpg	19261733	0	1	18462	3	0	next	hit	2017
Vp021	1010	Response	2	19280102	18369	1
Vp021	1011	Picture	MorphM2_07_orig.jpg ; MorphM2_00_LOWER.jpg	19280195	0	2	38255	4	0	next	hit	2019
Vp021	1011	Response	2	19318261	38066	1
Vp021	1012	Picture	MorphM5_10_orig.jpg ; MorphM5_10_LOWER.jpg	19318450	0	2	9980	3	0	next	hit	2021
Vp021	1012	Response	2	19328341	9891	1
Vp021	1013	Picture	MorphM6_07_orig.jpg ; MorphM6_00_LOWER.jpg	19328430	0	1	7651	2	0	next	hit	2023
Vp021	1013	Response	2	19335941	7511	1
Vp021	1014	Picture	MorphF6_05_orig.jpg ; MorphF6_00_LOWER.jpg	19336081	0	1	50064	2	0	next	incorrect	2025
Vp021	1014	Response	1	19386020	49939	1
Vp021	1015	Picture	MorphM1_10_orig.jpg ; MorphM1_10_LOWER.jpg	19386145	0	1	39919	2	0	next	hit	2027
Vp021	1015	Response	2	19426019	39874	1
Vp021	1016	Picture	MorphM5_03_orig.jpg ; MorphM5_10_LOWER.jpg	19426064	0	1	14304	2	0	next	incorrect	2029
Vp021	1016	Response	1	19440258	14194	1
Vp021	1017	Picture	MorphM7_04_orig.jpg ; MorphM7_00_LOWER.jpg	19440368	0	1	76676	2	0	next	incorrect	2031
Vp021	1017	Response	1	19516976	76608	1
Vp021	1018	Picture	MorphM3_02_orig.jpg ; MorphM3_10_LOWER.jpg	19517044	0	1	29440	2	0	next	incorrect	2033
Vp021	1018	Response	1	19546255	29211	1
Vp021	1019	Picture	MorphM6_05_orig.jpg ; MorphM6_10_LOWER.jpg	19546484	0	1	11975	3	0	next	hit	2035
Vp021	1019	Response	2	19558335	11851	1
Vp021	1020	Picture	MorphF1_07_orig.jpg ; MorphF1_10_LOWER.jpg	19558459	0	2	9148	3	0	next	incorrect	2037
Vp021	1020	Response	1	19567535	9076	1
Vp021	1021	Picture	MorphM8_00_orig.jpg ; MorphM8_10_LOWER.jpg	19567607	0	1	7818	2	0	next	hit	2039
Vp021	1021	Response	2	19575375	7768	1
Vp021	1022	Picture	MorphF1_03_orig.jpg ; MorphF1_00_LOWER.jpg	19575425	0	1	10122	192	0	next	incorrect	2041
Vp021	1022	Response	1	19585534	10109	1
Vp021	1023	Picture	MorphM2_05_orig.jpg ; MorphM2_00_LOWER.jpg	19585547	0	191	13163	193	0	next	incorrect	2043
Vp021	1023	Response	1	19598654	13107	1
Vp021	1024	Picture	MorphF4_03_orig.jpg ; MorphF4_00_LOWER.jpg	19598710	0	2	6653	4	0	next	incorrect	2045
Vp021	1024	Response	1	19605214	6504	1
Vp021	1025	Picture	MorphM3_01_orig.jpg ; MorphM3_00_LOWER.jpg	19605363	0	2	6820	3	0	next	incorrect	2047
Vp021	1025	Response	1	19612094	6731	1
Vp021	1026	Picture	MorphM6_08_orig.jpg ; MorphM6_10_LOWER.jpg	19612183	0	1	9813	2	0	next	hit	2049
Vp021	1026	Response	2	19621933	9750	1
Vp021	1027	Picture	MorphF10_09_orig.jpg ; MorphF10_00_LOWER.jpg	19621996	0	1	5468	189	0	next	hit	2051
Vp021	1027	Response	2	19627453	5457	1
Vp021	1028	Picture	MorphF7_08_orig.jpg ; MorphF7_10_LOWER.jpg	19627464	0	188	5998	366	0	next	hit	2053
Vp021	1028	Response	2	19633453	5989	1
Vp021	1029	Picture	MorphM8_07_orig.jpg ; MorphM8_10_LOWER.jpg	19633462	0	178	5666	179	0	next	hit	2055
Vp021	1029	Response	2	19639053	5591	1
Vp021	1030	Picture	MorphF9_00_orig.jpg ; MorphF9_10_LOWER.jpg	19639128	0	1	12641	2	0	next	incorrect	2057
Vp021	1030	Response	1	19651613	12485	1
Vp021	1031	Picture	MorphF4_08_orig.jpg ; MorphF4_00_LOWER.jpg	19651769	0	1	16632	2	0	next	hit	2059
Vp021	1031	Response	2	19668172	16403	1
Vp021	1032	Picture	MorphM8_02_orig.jpg ; MorphM8_00_LOWER.jpg	19668401	0	1	16633	2	0	next	hit	2061
Vp021	1032	Response	2	19684972	16571	1
Vp021	1033	Picture	MorphF6_01_orig.jpg ; MorphF6_00_LOWER.jpg	19685034	0	1	9979	2	0	next	incorrect	2063
Vp021	1033	Response	1	19694892	9858	1
Vp021	1034	Picture	MorphM6_01_orig.jpg ; MorphM6_00_LOWER.jpg	19695013	0	1	32434	2	0	next	incorrect	2065
Vp021	1034	Response	1	19727371	32358	1
Vp021	1035	Picture	MorphF1_08_orig.jpg ; MorphF1_00_LOWER.jpg	19727447	0	1	8316	2	0	next	incorrect	2067
Vp021	1035	Response	1	19735690	8243	1
Vp021	1036	Picture	MorphF6_02_orig.jpg ; MorphF6_10_LOWER.jpg	19735763	0	1	33931	2	0	next	incorrect	2069
Vp021	1036	Response	1	19769610	33847	1
Vp021	1037	Picture	MorphM7_10_orig.jpg ; MorphM7_00_LOWER.jpg	19769694	0	1	10645	2	0	next	hit	2071
Vp021	1037	Response	2	19780169	10475	1
Vp021	1038	Picture	MorphF4_04_orig.jpg ; MorphF4_00_LOWER.jpg	19780339	0	1	35926	2	0	next	incorrect	2073
Vp021	1038	Response	1	19816168	35829	1
Vp021	1039	Picture	MorphM9_10_orig.jpg ; MorphM9_10_LOWER.jpg	19816265	0	1	8982	2	0	next	hit	2075
Vp021	1039	Response	2	19825128	8863	1
Vp021	1040	Picture	MorphF5_03_orig.jpg ; MorphF5_10_LOWER.jpg	19825247	0	1	7152	2	0	next	incorrect	2077
Vp021	1040	Response	1	19832248	7001	1
Vp021	1041	Picture	MorphF10_04_orig.jpg ; MorphF10_10_LOWER.jpg	19832399	0	1	7651	2	0	next	hit	2079
Vp021	1041	Response	2	19839928	7529	1
Vp021	1042	Picture	MorphM6_10_orig.jpg ; MorphM6_00_LOWER.jpg	19840050	0	1	5988	2	0	next	hit	2081
Vp021	1042	Response	2	19845928	5878	1
Vp021	1043	Picture	MorphM4_05_orig.jpg ; MorphM4_10_LOWER.jpg	19846038	0	1	13805	2	0	next	incorrect	2083
Vp021	1043	Response	1	19859767	13729	1
Vp021	1044	Picture	MorphM3_07_orig.jpg ; MorphM3_10_LOWER.jpg	19859843	0	1	27610	2	0	next	hit	2085
Vp021	1044	Response	2	19887287	27444	1
Vp021	1045	Picture	MorphM4_03_orig.jpg ; MorphM4_10_LOWER.jpg	19887453	0	1	10977	3	0	next	incorrect	2087
Vp021	1045	Response	1	19898326	10873	1
Vp021	1046	Picture	MorphM10_07_orig.jpg ; MorphM10_10_LOWER.jpg	19898430	0	2	14138	3	0	next	hit	2089
Vp021	1046	Response	2	19912486	14056	1
Vp021	1047	Picture	MorphF4_07_orig.jpg ; MorphF4_00_LOWER.jpg	19912568	0	1	17631	2	0	next	hit	2091
Vp021	1047	Response	2	19930086	17518	1
Vp021	1048	Picture	MorphF10_07_orig.jpg ; MorphF10_10_LOWER.jpg	19930199	0	1	6653	2	0	next	hit	2093
Vp021	1048	Response	2	19936725	6526	1
Vp021	1049	Picture	MorphM2_04_orig.jpg ; MorphM2_00_LOWER.jpg	19936852	0	1	5821	2	0	next	hit	2095
Vp021	1049	Response	2	19942565	5713	1
Vp021	1050	Picture	MorphM6_02_orig.jpg ; MorphM6_00_LOWER.jpg	19942673	0	1	15469	2	0	next	incorrect	2097
Vp021	1050	Response	1	19958085	15412	1
Vp021	1051	Picture	MorphM10_10_orig.jpg ; MorphM10_00_LOWER.jpg	19958142	0	1	7983	2	0	next	hit	2099
Vp021	1051	Response	2	19965924	7782	1
Vp021	1052	Picture	MorphF8_03_orig.jpg ; MorphF8_00_LOWER.jpg	19966125	0	1	9481	2	0	next	incorrect	2101
Vp021	1052	Response	1	19975444	9319	1
Vp021	1053	Picture	MorphF9_03_orig.jpg ; MorphF9_00_LOWER.jpg	19975606	0	1	7485	2	0	next	incorrect	2103
Vp021	1053	Response	1	19982964	7358	1
Vp021	1054	Picture	MorphF2_10_orig.jpg ; MorphF2_10_LOWER.jpg	19983091	0	1	9979	2	0	next	hit	2105
Vp021	1054	Response	2	19992884	9793	1
Vp021	1055	Picture	MorphF7_10_orig.jpg ; MorphF7_00_LOWER.jpg	19993070	0	1	28442	2	0	next	hit	2107
Vp021	1055	Response	2	20021443	28373	1
Vp021	1056	Picture	MorphM4_10_orig.jpg ; MorphM4_10_LOWER.jpg	20021512	0	1	7651	2	0	next	hit	2109
Vp021	1056	Response	2	20028963	7451	1
Vp021	1057	Picture	MorphF8_08_orig.jpg ; MorphF8_00_LOWER.jpg	20029163	0	1	6819	2	0	next	hit	2111
Vp021	1057	Response	2	20035923	6760	1
Vp021	1058	Picture	MorphF2_07_orig.jpg ; MorphF2_00_LOWER.jpg	20035982	0	1	6819	3	0	next	hit	2113
Vp021	1058	Response	2	20042642	6660	1
Vp021	1059	Picture	MorphF6_09_orig.jpg ; MorphF6_00_LOWER.jpg	20042801	0	2	6487	4	0	next	hit	2115
Vp021	1059	Response	2	20049202	6401	1
Vp021	1060	Picture	MorphF2_07_orig.jpg ; MorphF2_10_LOWER.jpg	20049288	0	2	12641	3	0	next	hit	2117
Vp021	1060	Response	2	20061842	12554	1
Vp021	1061	Picture	MorphF10_00_orig.jpg ; MorphF10_10_LOWER.jpg	20061929	0	1	21955	2	0	next	incorrect	2119
Vp021	1061	Response	1	20083682	21753	1
Vp021	1062	Picture	MorphF3_04_orig.jpg ; MorphF3_00_LOWER.jpg	20083884	0	1	9647	2	0	next	incorrect	2121
Vp021	1062	Response	1	20093361	9477	1
Vp021	1063	Picture	MorphM9_00_orig.jpg ; MorphM9_00_LOWER.jpg	20093531	0	1	11477	2	0	next	incorrect	2123
Vp021	1063	Response	1	20104881	11350	1
Vp021	1064	Picture	MorphF10_03_orig.jpg ; MorphF10_10_LOWER.jpg	20105008	0	1	30105	2	0	next	hit	2125
Vp021	1064	Response	2	20135040	30032	1
Vp021	1065	Picture	MorphF4_10_orig.jpg ; MorphF4_10_LOWER.jpg	20135113	0	1	8815	2	0	next	hit	2127
Vp021	1065	Response	2	20143760	8647	1
Vp021	1066	Picture	MorphF7_09_orig.jpg ; MorphF7_00_LOWER.jpg	20143928	0	1	7319	2	0	next	hit	2129
Vp021	1066	Response	2	20151120	7192	1
Vp021	1067	Picture	MorphF6_05_orig.jpg ; MorphF6_10_LOWER.jpg	20151247	0	1	7484	2	0	next	hit	2131
Vp021	1067	Response	2	20158639	7392	1
Vp021	1068	Picture	MorphM5_08_orig.jpg ; MorphM5_00_LOWER.jpg	20158731	0	1	5988	2	0	next	hit	2133
Vp021	1068	Response	2	20164559	5828	1
Vp021	1069	Picture	MorphF5_03_orig.jpg ; MorphF5_00_LOWER.jpg	20164719	0	1	6819	2	0	next	incorrect	2135
Vp021	1069	Response	1	20171359	6640	1
Vp021	1070	Picture	MorphF3_10_orig.jpg ; MorphF3_00_LOWER.jpg	20171538	0	1	6487	2	0	next	incorrect	2137
Vp021	1070	Response	1	20177919	6381	1
Vp021	1071	Picture	MorphF10_04_orig.jpg ; MorphF10_00_LOWER.jpg	20178025	0	1	43744	2	0	next	incorrect	2139
Vp021	1071	Response	1	20221598	43573	1
Vp021	1072	Picture	MorphM2_01_orig.jpg ; MorphM2_10_LOWER.jpg	20221769	0	1	9813	2	0	next	incorrect	2141
Vp021	1072	Response	1	20231438	9669	1
Vp021	1073	Picture	MorphF4_00_orig.jpg ; MorphF4_10_LOWER.jpg	20231582	0	1	8483	2	0	next	incorrect	2143
Vp021	1073	Response	1	20239917	8335	1
Vp021	1074	Picture	MorphF2_04_orig.jpg ; MorphF2_00_LOWER.jpg	20240065	0	1	8815	2	0	next	hit	2145
Vp021	1074	Response	2	20248717	8652	1
Vp021	1075	Picture	MorphM3_07_orig.jpg ; MorphM3_00_LOWER.jpg	20248880	0	1	17631	2	0	next	incorrect	2147
Vp021	1075	Response	1	20266397	17517	1
Vp021	1076	Picture	MorphF6_00_orig.jpg ; MorphF6_10_LOWER.jpg	20266511	0	1	8482	2	0	next	incorrect	2149
Vp021	1076	Response	1	20274796	8285	1
Vp021	1077	Picture	MorphM2_06_orig.jpg ; MorphM2_10_LOWER.jpg	20274993	0	1	16134	2	0	next	hit	2151
Vp021	1077	Response	2	20290959	15966	1
Vp021	1078	Picture	MorphF8_04_orig.jpg ; MorphF8_10_LOWER.jpg	20291127	0	1	29772	2	0	next	incorrect	2153
Vp021	1078	Response	1	20320795	29668	1
Vp021	1079	Picture	MorphM10_02_orig.jpg ; MorphM10_00_LOWER.jpg	20320899	0	1	8816	2	0	next	incorrect	2155
Vp021	1079	Response	1	20329595	8696	1
Vp021	1080	Picture	MorphF5_04_orig.jpg ; MorphF5_00_LOWER.jpg	20329715	0	1	6154	2	0	next	incorrect	2157
Vp021	1080	Response	1	20335675	5960	1
Vp021	1081	Picture	MorphF9_08_orig.jpg ; MorphF9_10_LOWER.jpg	20335869	0	1	8981	2	0	next	hit	2159
Vp021	1081	Response	2	20344795	8926	1
Vp021	1082	Picture	MorphM4_08_orig.jpg ; MorphM4_10_LOWER.jpg	20344850	0	1	34929	2	0	next	hit	2161
Vp021	1082	Response	2	20379594	34744	1
Vp021	1083	Picture	MorphM9_10_orig.jpg ; MorphM9_00_LOWER.jpg	20379779	0	1	7318	2	0	next	hit	2163
Vp021	1083	Response	2	20386954	7175	1
Vp021	1084	Picture	MorphF2_09_orig.jpg ; MorphF2_00_LOWER.jpg	20387097	0	1	6154	2	0	next	hit	2165
Vp021	1084	Response	2	20393033	5936	1
Vp021	1085	Picture	MorphM9_08_orig.jpg ; MorphM9_10_LOWER.jpg	20393251	0	1	6820	2	0	next	hit	2167
Vp021	1085	Response	2	20399913	6662	1
Vp021	1086	Picture	MorphF2_09_orig.jpg ; MorphF2_10_LOWER.jpg	20400071	0	1	5987	3	0	next	hit	2169
Vp021	1086	Response	2	20405993	5922	1
Vp021	1087	Picture	MorphM1_00_orig.jpg ; MorphM1_00_LOWER.jpg	20406058	0	2	7153	3	0	next	incorrect	2171
Vp021	1087	Response	1	20413113	7055	1
Vp021	1088	Picture	MorphM5_04_orig.jpg ; MorphM5_00_LOWER.jpg	20413211	0	1	12640	2	0	next	incorrect	2173
Vp021	1088	Response	1	20425672	12461	1
Vp021	1089	Picture	MorphF2_08_orig.jpg ; MorphF2_00_LOWER.jpg	20425851	0	1	7818	2	0	next	hit	2175
Vp021	1089	Response	2	20433512	7661	1
Vp021	1090	Picture	MorphM10_08_orig.jpg ; MorphM10_00_LOWER.jpg	20433669	0	1	7318	2	0	next	hit	2177
Vp021	1090	Response	2	20440872	7203	1
Vp021	1091	Picture	MorphM3_03_orig.jpg ; MorphM3_00_LOWER.jpg	20440987	0	1	6653	2	0	next	incorrect	2179
Vp021	1091	Response	1	20447432	6445	1
Vp021	1092	Picture	MorphM8_03_orig.jpg ; MorphM8_00_LOWER.jpg	20447640	0	1	16799	2	0	next	hit	2181
Vp021	1092	Response	2	20464232	16592	1
Vp021	1093	Picture	MorphM10_06_orig.jpg ; MorphM10_00_LOWER.jpg	20464439	0	1	5821	3	0	next	hit	2183
Vp021	1093	Response	2	20470151	5712	1
Vp021	1094	Picture	MorphF10_05_orig.jpg ; MorphF10_10_LOWER.jpg	20470260	0	2	6653	4	0	next	hit	2185
Vp021	1094	Response	2	20476791	6531	1
Vp021	1095	Picture	MorphF8_05_orig.jpg ; MorphF8_00_LOWER.jpg	20476913	0	2	8816	3	0	next	incorrect	2187
Vp021	1095	Response	1	20485671	8758	1
Vp021	1096	Picture	MorphM6_02_orig.jpg ; MorphM6_10_LOWER.jpg	20485729	0	1	39585	3	0	next	incorrect	2189
Vp021	1096	Response	1	20525270	39541	1
Vp021	1097	Picture	MorphF1_04_orig.jpg ; MorphF1_00_LOWER.jpg	20525314	0	2	6986	3	0	next	incorrect	2191
Vp021	1097	Response	1	20532230	6916	1
Vp021	1098	Picture	MorphF3_00_orig.jpg ; MorphF3_00_LOWER.jpg	20532300	0	1	9813	3	0	next	incorrect	2193
Vp021	1098	Response	1	20541909	9609	1
Vp021	1099	Picture	MorphM2_10_orig.jpg ; MorphM2_10_LOWER.jpg	20542113	0	2	9980	3	0	next	hit	2195
Vp021	1099	Response	2	20551989	9876	1
Vp021	1100	Picture	MorphM7_08_orig.jpg ; MorphM7_10_LOWER.jpg	20552093	0	1	6986	2	0	next	hit	2197
Vp021	1100	Response	2	20558949	6856	1
Vp021	1101	Picture	MorphF9_07_orig.jpg ; MorphF9_00_LOWER.jpg	20559079	0	1	9979	2	0	next	hit	2199
Vp021	1101	Response	2	20569029	9950	1
Vp021	1102	Picture	MorphF3_04_orig.jpg ; MorphF3_10_LOWER.jpg	20569058	0	1	8649	2	0	next	incorrect	2201
Vp021	1102	Response	1	20577509	8451	1
Vp021	1103	Picture	MorphF9_01_orig.jpg ; MorphF9_10_LOWER.jpg	20577707	0	1	12308	3	0	next	incorrect	2203
Vp021	1103	Response	1	20589828	12121	1
Vp021	1104	Picture	MorphM3_06_orig.jpg ; MorphM3_00_LOWER.jpg	20590015	0	2	38588	3	0	next	incorrect	2205
Vp021	1104	Response	1	20628467	38452	1
Vp021	1105	Picture	MorphF9_05_orig.jpg ; MorphF9_10_LOWER.jpg	20628603	0	1	26779	2	0	next	incorrect	2207
Vp021	1105	Response	1	20655347	26744	1
Vp021	1106	Picture	MorphF1_03_orig.jpg ; MorphF1_10_LOWER.jpg	20655382	0	1	6653	2	0	next	incorrect	2209
Vp021	1106	Response	1	20661906	6524	1
Vp021	1107	Picture	MorphF2_06_orig.jpg ; MorphF2_00_LOWER.jpg	20662035	0	1	9148	2	0	next	hit	2211
Vp021	1107	Response	2	20671026	8991	1
Vp021	1108	Picture	MorphM8_05_orig.jpg ; MorphM8_00_LOWER.jpg	20671183	0	1	15967	2	0	next	hit	2213
Vp021	1108	Response	2	20687026	15843	1
Vp021	1109	Picture	MorphF5_10_orig.jpg ; MorphF5_10_LOWER.jpg	20687150	0	1	7152	2	0	next	hit	2215
Vp021	1109	Response	2	20694146	6996	1
Vp021	1110	Picture	MorphM7_07_orig.jpg ; MorphM7_10_LOWER.jpg	20694302	0	1	5655	2	0	next	hit	2217
Vp021	1110	Response	2	20699905	5603	1
Vp021	1111	Picture	MorphM3_06_orig.jpg ; MorphM3_10_LOWER.jpg	20699957	0	1	28775	2	0	next	incorrect	2219
Vp021	1111	Response	1	20728545	28588	1
Vp021	1112	Picture	MorphF2_00_orig.jpg ; MorphF2_00_LOWER.jpg	20728732	0	1	24616	2	0	next	incorrect	2221
Vp021	1112	Response	1	20753264	24532	1
Vp021	1113	Picture	MorphF1_09_orig.jpg ; MorphF1_10_LOWER.jpg	20753348	0	1	22454	2	0	next	hit	2223
Vp021	1113	Response	2	20775744	22396	1
Vp021	1114	Picture	MorphF10_10_orig.jpg ; MorphF10_00_LOWER.jpg	20775802	0	1	6819	2	0	next	hit	2225
Vp021	1114	Response	2	20782463	6661	1
Vp021	1115	Picture	MorphM6_03_orig.jpg ; MorphM6_00_LOWER.jpg	20782621	0	1	13972	2	0	next	incorrect	2227
Vp021	1115	Response	1	20796383	13762	1
Vp021	1116	Picture	MorphF8_10_orig.jpg ; MorphF8_10_LOWER.jpg	20796593	0	1	8649	2	0	next	hit	2229
Vp021	1116	Response	2	20805183	8590	1
Vp021	1117	Picture	MorphM1_03_orig.jpg ; MorphM1_00_LOWER.jpg	20805242	0	1	7817	2	0	next	incorrect	2231
Vp021	1117	Response	1	20812943	7701	1
Vp021	1118	Picture	MorphF4_05_orig.jpg ; MorphF4_10_LOWER.jpg	20813059	0	1	32766	2	0	next	incorrect	2233
Vp021	1118	Response	1	20845742	32683	1
Vp021	1119	Picture	MorphM4_07_orig.jpg ; MorphM4_00_LOWER.jpg	20845825	0	1	51062	3	0	next	incorrect	2235
Vp021	1119	Response	1	20896781	50956	1
Vp021	1120	Picture	MorphM5_00_orig.jpg ; MorphM5_00_LOWER.jpg	20896887	0	2	13639	3	0	next	incorrect	2237
Vp021	1120	Response	1	20910300	13413	1
Vp021	1121	Picture	MorphM3_04_orig.jpg ; MorphM3_00_LOWER.jpg	20910526	0	1	11809	3	0	next	incorrect	2239
Vp021	1121	Response	1	20922140	11614	1
Vp021	1122	Picture	MorphF7_02_orig.jpg ; MorphF7_10_LOWER.jpg	20922335	0	2	17298	3	0	next	incorrect	2241
Vp021	1122	Response	1	20939579	17244	1
Vp021	1123	Picture	MorphM2_10_orig.jpg ; MorphM2_00_LOWER.jpg	20939633	0	1	9481	2	0	next	hit	2243
Vp021	1123	Response	2	20948940	9307	1
Vp021	1124	Picture	MorphM6_07_orig.jpg ; MorphM6_10_LOWER.jpg	20949114	0	1	13639	2	0	next	hit	2245
Vp021	1124	Response	2	20962619	13505	1
Vp021	1125	Picture	MorphF10_02_orig.jpg ; MorphF10_10_LOWER.jpg	20962753	0	1	15302	2	0	next	incorrect	2247
Vp021	1125	Response	1	20977978	15225	1
Vp021	1126	Picture	MorphM4_10_orig.jpg ; MorphM4_00_LOWER.jpg	20978055	0	1	12807	2	0	next	hit	2249
Vp021	1126	Response	2	20990778	12723	1
Vp021	1127	Picture	MorphM10_04_orig.jpg ; MorphM10_10_LOWER.jpg	20990862	0	1	49066	2	0	next	hit	2251
Vp021	1127	Response	2	21039737	48875	1
Vp021	1128	Picture	MorphM7_02_orig.jpg ; MorphM7_10_LOWER.jpg	21039928	0	1	23452	2	0	next	hit	2253
Vp021	1128	Response	2	21063176	23248	1
Vp021	1129	Picture	MorphF9_09_orig.jpg ; MorphF9_00_LOWER.jpg	21063380	0	1	15136	2	0	next	hit	2255
Vp021	1129	Response	2	21078296	14916	1
Vp021	1130	Picture	MorphF7_00_orig.jpg ; MorphF7_00_LOWER.jpg	21078516	0	1	49898	2	0	next	incorrect	2257
Vp021	1130	Response	1	21128295	49779	1
Vp021	1131	Picture	MorphM10_01_orig.jpg ; MorphM10_10_LOWER.jpg	21128414	0	1	52892	2	0	next	incorrect	2259
Vp021	1131	Response	1	21181173	52759	1
Vp021	1132	Picture	MorphM5_05_orig.jpg ; MorphM5_00_LOWER.jpg	21181306	0	1	9147	3	0	next	incorrect	2261
Vp021	1132	Response	1	21190293	8987	1
Vp021	1133	Picture	MorphM9_04_orig.jpg ; MorphM9_10_LOWER.jpg	21190453	0	2	7651	4	0	next	incorrect	2263
Vp021	1133	Response	1	21197973	7520	1
Vp021	1134	Picture	MorphM7_00_orig.jpg ; MorphM7_10_LOWER.jpg	21198104	0	2	36759	3	0	next	incorrect	2265
Vp021	1134	Response	1	21234772	36668	1
Vp021	1135	Picture	MorphF8_04_orig.jpg ; MorphF8_00_LOWER.jpg	21234863	0	1	16965	2	0	next	incorrect	2267
Vp021	1135	Response	1	21251651	16788	1
Vp021	1136	Picture	MorphF9_04_orig.jpg ; MorphF9_10_LOWER.jpg	21251828	0	1	12474	3	0	next	incorrect	2269
Vp021	1136	Response	1	21264211	12383	1
Vp021	1137	Picture	MorphM3_00_orig.jpg ; MorphM3_10_LOWER.jpg	21264302	0	2	5655	4	0	next	incorrect	2271
Vp021	1137	Response	1	21269891	5589	1
Vp021	1138	Picture	MorphF4_02_orig.jpg ; MorphF4_00_LOWER.jpg	21269957	0	2	7153	3	0	next	incorrect	2273
Vp021	1138	Response	1	21277010	7053	1
Vp021	1139	Picture	MorphM10_03_orig.jpg ; MorphM10_00_LOWER.jpg	21277110	0	1	10478	2	0	next	incorrect	2275
Vp021	1139	Response	1	21287490	10380	1
Vp021	1140	Picture	MorphM1_02_orig.jpg ; MorphM1_10_LOWER.jpg	21287588	0	1	6154	2	0	next	incorrect	2277
Vp021	1140	Response	1	21293570	5982	1
Vp021	1141	Picture	MorphF4_01_orig.jpg ; MorphF4_00_LOWER.jpg	21293742	0	1	7152	2	0	next	incorrect	2279
Vp021	1141	Response	1	21300690	6948	1
Vp021	1142	Picture	MorphM2_08_orig.jpg ; MorphM2_00_LOWER.jpg	21300894	0	1	14304	2	0	next	hit	2281
Vp021	1142	Response	2	21315010	14116	1
Vp021	1143	Picture	MorphF5_04_orig.jpg ; MorphF5_10_LOWER.jpg	21315198	0	1	8483	2	0	next	incorrect	2283
Vp021	1143	Response	1	21323569	8371	1
Vp021	1144	Picture	MorphF7_06_orig.jpg ; MorphF7_00_LOWER.jpg	21323681	0	1	15635	2	0	next	hit	2285
Vp021	1144	Response	2	21339169	15488	1
Vp021	1145	Picture	MorphM9_09_orig.jpg ; MorphM9_00_LOWER.jpg	21339316	0	1	17131	2	0	next	hit	2287
Vp021	1145	Response	2	21356289	16973	1
Vp021	1146	Picture	MorphM6_03_orig.jpg ; MorphM6_10_LOWER.jpg	21356447	0	1	8150	2	0	next	incorrect	2289
Vp021	1146	Response	1	21364448	8001	1
Vp021	1147	Picture	MorphM1_09_orig.jpg ; MorphM1_10_LOWER.jpg	21364597	0	1	14304	2	0	next	incorrect	2291
Vp021	1147	Response	1	21378768	14171	1
Vp021	1148	Picture	MorphF4_09_orig.jpg ; MorphF4_10_LOWER.jpg	21378901	0	1	8815	3	0	next	hit	2293
Vp021	1148	Response	2	21387648	8747	1
Vp021	1149	Picture	MorphF3_08_orig.jpg ; MorphF3_00_LOWER.jpg	21387716	0	2	12475	3	0	next	hit	2295
Vp021	1149	Response	2	21400047	12331	1
Vp021	1150	Picture	MorphM3_01_orig.jpg ; MorphM3_10_LOWER.jpg	21400191	0	1	37590	2	0	next	incorrect	2297
Vp021	1150	Response	1	21437727	37536	1
Vp021	1151	Picture	MorphM10_08_orig.jpg ; MorphM10_10_LOWER.jpg	21437781	0	1	8981	3	0	next	hit	2299
Vp021	1151	Response	2	21446606	8825	1
Vp021	1152	Picture	MorphM8_04_orig.jpg ; MorphM8_00_LOWER.jpg	21446762	0	2	12641	3	0	next	hit	2301
Vp021	1152	Response	2	21459246	12484	1
Vp021	1153	Picture	MorphF7_01_orig.jpg ; MorphF7_10_LOWER.jpg	21459403	0	1	22454	2	0	next	incorrect	2303
Vp021	1153	Response	1	21481805	22402	1
Vp021	1154	Picture	MorphF3_09_orig.jpg ; MorphF3_10_LOWER.jpg	21481857	0	1	10645	2	0	next	hit	2305
Vp021	1154	Response	2	21492365	10508	1
Vp021	1155	Picture	MorphM8_07_orig.jpg ; MorphM8_00_LOWER.jpg	21492502	0	1	10479	2	0	next	hit	2307
Vp021	1155	Response	2	21502925	10423	1
Vp021	1156	Picture	MorphM2_00_orig.jpg ; MorphM2_00_LOWER.jpg	21502981	0	1	11643	2	0	next	incorrect	2309
Vp021	1156	Response	1	21514524	11543	1
Vp021	1157	Picture	MorphF5_01_orig.jpg ; MorphF5_10_LOWER.jpg	21514624	0	1	18462	2	0	next	incorrect	2311
Vp021	1157	Response	1	21533004	18380	1
Vp021	1158	Picture	MorphF6_02_orig.jpg ; MorphF6_00_LOWER.jpg	21533086	0	1	10645	2	0	next	incorrect	2313
Vp021	1158	Response	1	21543564	10478	1
Vp021	1159	Picture	MorphM5_06_orig.jpg ; MorphM5_10_LOWER.jpg	21543731	0	1	10811	2	0	next	incorrect	2315
Vp021	1159	Response	1	21554443	10712	1
Vp021	1160	Picture	MorphF8_06_orig.jpg ; MorphF8_10_LOWER.jpg	21554542	0	1	19127	2	0	next	hit	2317
Vp021	1160	Response	2	21573483	18941	1
Vp021	1161	Picture	MorphM5_07_orig.jpg ; MorphM5_10_LOWER.jpg	21573669	0	1	16633	2	0	next	incorrect	2319
Vp021	1161	Response	1	21590123	16454	1
Vp021	1162	Picture	MorphM4_02_orig.jpg ; MorphM4_00_LOWER.jpg	21590302	0	1	11477	2	0	next	incorrect	2321
Vp021	1162	Response	1	21601642	11340	1
Vp021	1163	Picture	MorphM2_02_orig.jpg ; MorphM2_10_LOWER.jpg	21601779	0	1	8149	3	0	next	incorrect	2323
Vp021	1163	Response	1	21609882	8103	1
Vp021	1164	Picture	MorphM1_03_orig.jpg ; MorphM1_10_LOWER.jpg	21609928	0	2	5988	3	0	next	incorrect	2325
Vp021	1164	Response	1	21615802	5874	1
Vp021	1165	Picture	MorphM5_10_orig.jpg ; MorphM5_00_LOWER.jpg	21615916	0	1	99630	2	0	next	hit	2327
Vp021	1165	Response	2	21715399	99483	1
Vp021	1166	Picture	MorphF9_01_orig.jpg ; MorphF9_00_LOWER.jpg	21715546	0	1	79836	3	0	next	incorrect	2329
Vp021	1166	Response	1	21795317	79771	1
Vp021	1167	Picture	MorphF1_08_orig.jpg ; MorphF1_10_LOWER.jpg	21795382	0	2	31935	3	0	next	incorrect	2331
Vp021	1167	Response	1	21827157	31775	1
Vp021	1168	Picture	MorphF3_05_orig.jpg ; MorphF3_00_LOWER.jpg	21827317	0	1	17464	2	0	next	incorrect	2333
Vp021	1168	Response	1	21844596	17279	1
Vp021	1169	Picture	MorphM4_07_orig.jpg ; MorphM4_10_LOWER.jpg	21844781	0	1	7651	2	0	next	hit	2335
Vp021	1169	Response	2	21852276	7495	1
Vp021	1170	Picture	MorphF7_02_orig.jpg ; MorphF7_00_LOWER.jpg	21852432	0	1	14138	2	0	next	incorrect	2337
Vp021	1170	Response	1	21866435	14003	1
Vp021	1171	Picture	MorphM2_02_orig.jpg ; MorphM2_00_LOWER.jpg	21866570	0	1	7152	2	0	next	incorrect	2339
Vp021	1171	Response	1	21873555	6985	1
Vp021	1172	Picture	MorphF4_07_orig.jpg ; MorphF4_10_LOWER.jpg	21873722	0	1	21955	2	0	next	hit	2341
Vp021	1172	Response	2	21895474	21752	1
Vp021	1173	Picture	MorphM6_04_orig.jpg ; MorphM6_10_LOWER.jpg	21895677	0	1	19959	2	0	next	hit	2343
Vp021	1173	Response	2	21915474	19797	1
Vp021	1174	Picture	MorphM5_09_orig.jpg ; MorphM5_10_LOWER.jpg	21915636	0	1	8649	2	0	next	hit	2345
Vp021	1174	Response	2	21924194	8558	1
Vp021	1175	Picture	MorphM4_06_orig.jpg ; MorphM4_00_LOWER.jpg	21924285	0	1	16467	2	0	next	incorrect	2347
Vp021	1175	Response	1	21940673	16388	1
Vp021	1176	Picture	MorphM1_09_orig.jpg ; MorphM1_00_LOWER.jpg	21940752	0	1	52559	2	0	next	hit	2349
Vp021	1176	Response	2	21993152	52400	1
Vp021	1177	Picture	MorphF9_02_orig.jpg ; MorphF9_00_LOWER.jpg	21993311	0	1	14304	2	0	next	incorrect	2351
Vp021	1177	Response	1	22007472	14161	1
Vp021	1178	Picture	MorphM7_08_orig.jpg ; MorphM7_00_LOWER.jpg	22007615	0	1	8981	3	0	next	hit	2353
Vp021	1178	Response	2	22016431	8816	1
Vp021	1179	Picture	MorphM8_05_orig.jpg ; MorphM8_10_LOWER.jpg	22016596	0	2	6820	3	0	next	hit	2355
Vp021	1179	Response	2	22023311	6715	1
Vp021	1180	Picture	MorphF6_03_orig.jpg ; MorphF6_00_LOWER.jpg	22023416	0	1	11476	2	0	next	incorrect	2357
Vp021	1180	Response	1	22034671	11255	1
Vp021	1181	Picture	MorphF8_07_orig.jpg ; MorphF8_00_LOWER.jpg	22034892	0	1	12641	2	0	next	incorrect	2359
Vp021	1181	Response	1	22047391	12499	1
Vp021	1182	Picture	MorphF4_03_orig.jpg ; MorphF4_10_LOWER.jpg	22047533	0	1	7318	3	0	next	incorrect	2361
Vp021	1182	Response	1	22054670	7137	1
Vp021	1183	Picture	MorphF2_06_orig.jpg ; MorphF2_10_LOWER.jpg	22054851	0	2	8965	187	0	next	hit	2363
Vp021	1183	Response	2	22063790	8939	1
Vp021	1184	Picture	MorphF9_10_orig.jpg ; MorphF9_10_LOWER.jpg	22063816	0	185	7668	186	0	next	hit	2365
Vp021	1184	Response	2	22071310	7494	1
Vp021	1185	Picture	MorphF1_10_orig.jpg ; MorphF1_10_LOWER.jpg	22071484	0	1	6819	3	0	next	incorrect	2367
Vp021	1185	Response	1	22078270	6786	1
Vp021	1186	Picture	MorphF3_09_orig.jpg ; MorphF3_00_LOWER.jpg	22078303	0	2	10812	3	0	next	hit	2369
Vp021	1186	Response	2	22088990	10687	1
Vp021	1187	Picture	MorphM1_10_orig.jpg ; MorphM1_00_LOWER.jpg	22089115	0	1	270613	2	0	next	hit	2371
Vp021	1187	Response	2	22359622	270507	1
Vp021	1188	Picture	MorphM4_02_orig.jpg ; MorphM4_10_LOWER.jpg	22359728	0	1	8150	2	0	next	incorrect	2373
Vp021	1188	Response	1	22367702	7974	1
Vp021	1189	Picture	MorphF7_07_orig.jpg ; MorphF7_00_LOWER.jpg	22367878	0	1	17298	2	0	next	hit	2375
Vp021	1189	Response	2	22385062	17184	1
Vp021	1190	Picture	MorphF1_07_orig.jpg ; MorphF1_00_LOWER.jpg	22385176	0	1	5987	2	0	next	incorrect	2377
Vp021	1190	Response	1	22390982	5806	1
Vp021	1191	Picture	MorphF7_05_orig.jpg ; MorphF7_10_LOWER.jpg	22391163	0	1	6154	2	0	next	hit	2379
Vp021	1191	Response	2	22397142	5979	1
Vp021	1192	Picture	MorphM4_00_orig.jpg ; MorphM4_10_LOWER.jpg	22397317	0	1	9148	2	0	next	incorrect	2381
Vp021	1192	Response	1	22406421	9104	1
Vp021	1193	Picture	MorphM7_10_orig.jpg ; MorphM7_10_LOWER.jpg	22406465	0	1	6986	2	0	next	hit	2383
Vp021	1193	Response	2	22413301	6836	1
Vp021	1194	Picture	MorphM5_08_orig.jpg ; MorphM5_10_LOWER.jpg	22413451	0	1	21789	2	0	next	hit	2385
Vp021	1194	Response	2	22435061	21610	1
Vp021	1195	Picture	MorphF2_02_orig.jpg ; MorphF2_10_LOWER.jpg	22435240	0	1	13109	199	0	next	incorrect	2387
Vp021	1195	Response	1	22448340	13100	1
Vp021	1196	Picture	MorphM6_00_orig.jpg ; MorphM6_00_LOWER.jpg	22448349	0	198	10010	199	0	next	incorrect	2389
Vp021	1196	Response	1	22458180	9831	1
Vp021	1197	Picture	MorphF9_07_orig.jpg ; MorphF9_10_LOWER.jpg	22458359	0	1	14470	3	0	next	hit	2391
Vp021	1197	Response	2	22472740	14381	1
Vp021	1198	Picture	MorphM5_00_orig.jpg ; MorphM5_10_LOWER.jpg	22472829	0	2	9149	3	0	next	incorrect	2393
Vp021	1198	Response	1	22481859	9030	1
Vp021	1199	Picture	MorphM4_06_orig.jpg ; MorphM4_10_LOWER.jpg	22481978	0	1	20291	2	0	next	hit	2395
Vp021	1199	Response	2	22502179	20201	1
Vp021	1200	Picture	MorphM2_03_orig.jpg ; MorphM2_10_LOWER.jpg	22502269	0	1	12974	2	0	next	incorrect	2397
Vp021	1200	Response	1	22515059	12790	1
Vp021	1201	Picture	MorphM7_03_orig.jpg ; MorphM7_00_LOWER.jpg	22515243	0	1	23951	2	0	next	incorrect	2399
Vp021	1201	Response	1	22539058	23815	1
Vp021	1202	Picture	MorphM5_07_orig.jpg ; MorphM5_00_LOWER.jpg	22539194	0	1	16965	2	0	next	incorrect	2401
Vp021	1202	Response	1	22556097	16903	1
Vp021	1203	Picture	MorphM2_00_orig.jpg ; MorphM2_10_LOWER.jpg	22556159	0	1	7651	2	0	next	incorrect	2403
Vp021	1203	Response	1	22563617	7458	1
Vp021	1204	Picture	MorphM7_09_orig.jpg ; MorphM7_00_LOWER.jpg	22563810	0	1	7817	3	0	next	hit	2405
Vp021	1204	Response	2	22571457	7647	1
Vp021	1205	Picture	MorphM9_07_orig.jpg ; MorphM9_10_LOWER.jpg	22571627	0	2	30604	4	0	next	incorrect	2407
Vp021	1205	Response	1	22602096	30469	1
Vp021	1206	Picture	MorphF4_05_orig.jpg ; MorphF4_00_LOWER.jpg	22602231	0	2	27777	3	0	next	incorrect	2409
Vp021	1206	Response	1	22629936	27705	1
Vp021	1207	Picture	MorphM3_05_orig.jpg ; MorphM3_00_LOWER.jpg	22630008	0	1	9314	2	0	next	incorrect	2411
Vp021	1207	Response	1	22639215	9207	1
Vp021	1208	Picture	MorphM10_00_orig.jpg ; MorphM10_10_LOWER.jpg	22639322	0	1	10978	2	0	next	incorrect	2413
Vp021	1208	Response	1	22650175	10853	1
Vp021	1209	Picture	MorphM6_00_orig.jpg ; MorphM6_10_LOWER.jpg	22650300	0	1	8815	2	0	next	incorrect	2415
Vp021	1209	Response	1	22658975	8675	1
Vp021	1210	Picture	MorphM10_03_orig.jpg ; MorphM10_10_LOWER.jpg	22659115	0	1	9148	2	0	next	hit	2417
Vp021	1210	Response	2	22668095	8980	1
Vp021	1211	Picture	MorphM5_05_orig.jpg ; MorphM5_10_LOWER.jpg	22668263	0	1	198427	2	0	next	hit	2419
Vp021	1211	Response	2	22866569	198306	1
Vp021	1212	Picture	MorphM10_00_orig.jpg ; MorphM10_00_LOWER.jpg	22866690	0	1	11976	2	0	next	incorrect	2421
Vp021	1212	Response	1	22878488	11798	2
Vp021	1213	Picture	MorphF6_07_orig.jpg ; MorphF6_10_LOWER.jpg	22878666	0	1	9314	2	0	next	hit	2423
Vp021	1213	Response	2	22887849	9183	1
Vp021	1214	Picture	MorphM10_06_orig.jpg ; MorphM10_10_LOWER.jpg	22887980	0	1	5822	2	0	next	hit	2425
Vp021	1214	Response	2	22893689	5709	1
Vp021	1215	Picture	MorphM7_06_orig.jpg ; MorphM7_10_LOWER.jpg	22893802	0	1	5821	2	0	next	hit	2427
Vp021	1215	Response	2	22899528	5726	1
Vp021	1216	Picture	MorphF3_10_orig.jpg ; MorphF3_10_LOWER.jpg	22899623	0	1	6986	2	0	next	hit	2429
Vp021	1216	Response	2	22906488	6865	1
Vp021	1217	Picture	MorphF7_10_orig.jpg ; MorphF7_10_LOWER.jpg	22906609	0	1	5821	2	0	next	hit	2431
Vp021	1217	Response	2	22912328	5719	1
Vp021	1218	Picture	MorphM1_04_orig.jpg ; MorphM1_10_LOWER.jpg	22912430	0	1	7485	2	0	next	incorrect	2433
Vp021	1218	Response	1	22919768	7338	1
Vp021	1219	Picture	MorphF10_08_orig.jpg ; MorphF10_10_LOWER.jpg	22919915	0	1	11476	2	0	next	hit	2435
Vp021	1219	Response	2	22931208	11293	1
Vp021	1220	Picture	MorphM8_08_orig.jpg ; MorphM8_10_LOWER.jpg	22931391	0	1	7485	2	0	next	hit	2437
Vp021	1220	Response	2	22938807	7416	1
Vp021	1221	Picture	MorphM3_03_orig.jpg ; MorphM3_10_LOWER.jpg	22938876	0	1	6487	2	0	next	incorrect	2439
Vp021	1221	Response	1	22945207	6331	1
Vp021	1222	Picture	MorphM5_06_orig.jpg ; MorphM5_00_LOWER.jpg	22945363	0	1	21123	2	0	next	incorrect	2441
Vp021	1222	Response	1	22966327	20964	1
Vp021	1223	Picture	MorphF9_08_orig.jpg ; MorphF9_00_LOWER.jpg	22966486	0	1	8982	2	0	next	hit	2443
Vp021	1223	Response	2	22975367	8881	1
Vp021	1224	Picture	MorphF6_06_orig.jpg ; MorphF6_10_LOWER.jpg	22975468	0	1	7318	2	0	next	hit	2445
Vp021	1224	Response	2	22982726	7258	1
Vp021	1225	Picture	MorphF8_06_orig.jpg ; MorphF8_00_LOWER.jpg	22982786	0	1	12807	2	0	next	incorrect	2447
Vp021	1225	Response	1	22995446	12660	1
Vp021	1226	Picture	MorphM10_02_orig.jpg ; MorphM10_10_LOWER.jpg	22995593	0	1	12641	2	0	next	incorrect	2449
Vp021	1226	Response	1	23008086	12493	1
Vp021	1227	Picture	MorphM9_04_orig.jpg ; MorphM9_00_LOWER.jpg	23008234	0	1	8649	2	0	next	incorrect	2451
Vp021	1227	Response	1	23016725	8491	1
Vp021	1228	Picture	MorphF2_01_orig.jpg ; MorphF2_00_LOWER.jpg	23016883	0	1	9481	2	0	next	incorrect	2453
Vp021	1228	Response	1	23026165	9282	1
Vp021	1229	Picture	MorphF4_08_orig.jpg ; MorphF4_10_LOWER.jpg	23026364	0	1	10977	2	0	next	hit	2455
Vp021	1229	Response	2	23037125	10761	1
Vp021	1230	Picture	MorphF7_08_orig.jpg ; MorphF7_00_LOWER.jpg	23037341	0	1	11976	2	0	next	hit	2457
Vp021	1230	Response	2	23049125	11784	1
Vp021	1231	Picture	MorphM9_06_orig.jpg ; MorphM9_00_LOWER.jpg	23049317	0	1	53723	2	0	next	incorrect	2459
Vp021	1231	Response	1	23102883	53566	1
Vp021	1232	Picture	MorphM3_02_orig.jpg ; MorphM3_00_LOWER.jpg	23103040	0	1	7984	2	0	next	incorrect	2461
Vp021	1232	Response	1	23110965	7925	1
Vp021	1233	Picture	MorphF10_01_orig.jpg ; MorphF10_10_LOWER.jpg	23111024	0	1	17298	2	0	next	incorrect	2463
Vp021	1233	Response	1	23128163	17139	1
Vp021	1234	Picture	MorphF5_09_orig.jpg ; MorphF5_00_LOWER.jpg	23128322	0	1	8482	2	0	next	hit	2465
Vp021	1234	Response	2	23136722	8400	1
Vp021	1235	Picture	MorphM8_09_orig.jpg ; MorphM8_10_LOWER.jpg	23136804	0	1	8982	2	0	next	hit	2467
Vp021	1235	Response	2	23145602	8798	1
Vp021	1236	Picture	MorphM4_09_orig.jpg ; MorphM4_10_LOWER.jpg	23145786	0	1	8316	2	0	next	hit	2469
Vp021	1236	Response	2	23153922	8136	1
Vp021	1237	Picture	MorphM10_09_orig.jpg ; MorphM10_10_LOWER.jpg	23154102	0	1	5478	179	0	next	hit	2471
Vp021	1237	Response	2	23159522	5420	1
Vp021	1238	Picture	MorphM2_05_orig.jpg ; MorphM2_10_LOWER.jpg	23159580	0	178	15978	179	0	next	incorrect	2473
Vp021	1238	Response	1	23175521	15941	1
Vp021	1239	Picture	MorphF8_10_orig.jpg ; MorphF8_00_LOWER.jpg	23175558	0	1	14471	2	0	next	incorrect	2475
Vp021	1239	Response	1	23189921	14363	1
Vp021	1240	Picture	MorphM4_04_orig.jpg ; MorphM4_00_LOWER.jpg	23190029	0	1	10146	2	0	next	incorrect	2477
Vp021	1240	Response	1	23200081	10052	1
Vp021	1241	Picture	MorphF3_06_orig.jpg ; MorphF3_10_LOWER.jpg	23200175	0	1	26446	2	0	next	incorrect	2479
Vp021	1241	Response	1	23226480	26305	1
Vp021	1242	Picture	MorphM3_09_orig.jpg ; MorphM3_00_LOWER.jpg	23226621	0	1	9480	2	0	next	incorrect	2481
Vp021	1242	Response	1	23236000	9379	1
Vp021	1243	Picture	MorphF6_04_orig.jpg ; MorphF6_10_LOWER.jpg	23236101	0	1	16134	2	0	next	incorrect	2483
Vp021	1243	Response	1	23252159	16058	1
Vp021	1244	Picture	MorphM1_07_orig.jpg ; MorphM1_10_LOWER.jpg	23252235	0	1	8815	2	0	next	incorrect	2485
Vp021	1244	Response	1	23260961	8726	1
Vp021	1245	Picture	MorphF10_10_orig.jpg ; MorphF10_10_LOWER.jpg	23261050	0	1	17631	2	0	next	hit	2487
Vp021	1245	Response	2	23278559	17509	1
Vp021	1246	Picture	MorphF8_09_orig.jpg ; MorphF8_00_LOWER.jpg	23278681	0	1	11809	2	0	next	hit	2489
Vp021	1246	Response	2	23290398	11717	1
Vp021	1247	Picture	MorphM5_01_orig.jpg ; MorphM5_10_LOWER.jpg	23290490	0	1	21123	2	0	next	incorrect	2491
Vp021	1247	Response	1	23311438	20948	1
Vp021	1248	Picture	MorphF10_07_orig.jpg ; MorphF10_00_LOWER.jpg	23311613	0	1	8982	2	0	next	hit	2493
Vp021	1248	Response	2	23320398	8785	1
Vp021	1249	Picture	MorphF7_03_orig.jpg ; MorphF7_10_LOWER.jpg	23320595	0	1	13306	2	0	next	hit	2495
Vp021	1249	Response	2	23333757	13162	1
Vp021	1250	Picture	MorphF8_00_orig.jpg ; MorphF8_00_LOWER.jpg	23333901	0	1	6985	4	0	next	incorrect	2497
Vp021	1250	Response	1	23340717	6816	1
Vp021	1251	Picture	MorphM7_04_orig.jpg ; MorphM7_10_LOWER.jpg	23340886	0	3	45574	4	0	next	incorrect	2499
Vp021	1251	Response	1	23386316	45430	1
Vp021	1252	Picture	MorphM8_03_orig.jpg ; MorphM8_10_LOWER.jpg	23386460	0	1	7817	3	0	next	hit	2501
Vp021	1252	Response	2	23394076	7616	1
Vp021	1253	Picture	MorphF2_03_orig.jpg ; MorphF2_00_LOWER.jpg	23394277	0	2	32767	3	0	next	incorrect	2503
Vp021	1253	Response	1	23426875	32598	1
Vp021	1254	Picture	MorphM5_01_orig.jpg ; MorphM5_00_LOWER.jpg	23427044	0	1	6653	2	0	next	incorrect	2505
Vp021	1254	Response	1	23433595	6551	1
Vp021	1255	Picture	MorphF10_01_orig.jpg ; MorphF10_00_LOWER.jpg	23433697	0	1	16133	3	0	next	incorrect	2507
Vp021	1255	Response	1	23449674	15977	1
Vp021	1256	Picture	MorphM9_00_orig.jpg ; MorphM9_10_LOWER.jpg	23449830	0	2	6820	3	0	next	incorrect	2509
Vp021	1256	Response	1	23456474	6644	1
Vp021	1257	Picture	MorphM10_01_orig.jpg ; MorphM10_00_LOWER.jpg	23456650	0	1	6986	2	0	next	incorrect	2511
Vp021	1257	Response	1	23463514	6864	1
Vp021	1258	Picture	MorphM4_01_orig.jpg ; MorphM4_00_LOWER.jpg	23463636	0	1	13139	2	0	next	incorrect	2513
Vp021	1258	Response	1	23476634	12998	1
Vp021	1259	Picture	MorphF5_01_orig.jpg ; MorphF5_00_LOWER.jpg	23476775	0	1	6476	179	0	next	incorrect	2515
Vp021	1259	Response	1	23483193	6418	1
Vp021	1260	Picture	MorphM5_02_orig.jpg ; MorphM5_10_LOWER.jpg	23483251	0	178	7982	358	0	next	incorrect	2517
Vp021	1260	Response	1	23491193	7942	1
Vp021	1261	Picture	MorphM1_05_orig.jpg ; MorphM1_10_LOWER.jpg	23491233	0	180	7165	181	0	next	incorrect	2519
Vp021	1261	Response	1	23498313	7080	1
Vp021	1262	Picture	MorphM3_08_orig.jpg ; MorphM3_00_LOWER.jpg	23498398	0	1	6653	2	0	next	incorrect	2521
Vp021	1262	Response	1	23504873	6475	1
Vp021	1263	Picture	MorphM2_06_orig.jpg ; MorphM2_00_LOWER.jpg	23505051	0	1	9148	2	0	next	incorrect	2523
Vp021	1263	Response	1	23514073	9022	1
Vp021	1264	Picture	MorphF4_02_orig.jpg ; MorphF4_10_LOWER.jpg	23514199	0	1	6819	2	0	next	incorrect	2525
Vp021	1264	Response	1	23520953	6754	1
Vp021	1265	Picture	MorphM7_00_orig.jpg ; MorphM7_00_LOWER.jpg	23521018	0	1	7817	3	0	next	incorrect	2527
Vp021	1265	Response	1	23528712	7694	1
Vp021	1266	Picture	MorphF3_02_orig.jpg ; MorphF3_00_LOWER.jpg	23528835	0	2	7984	3	0	next	incorrect	2529
Vp021	1266	Response	1	23536632	7797	1
Vp021	1267	Picture	MorphM4_00_orig.jpg ; MorphM4_00_LOWER.jpg	23536819	0	1	8483	2	0	next	incorrect	2531
Vp021	1267	Response	1	23545112	8293	1
Vp021	1268	Picture	MorphM7_01_orig.jpg ; MorphM7_00_LOWER.jpg	23545302	0	1	9480	3	0	next	incorrect	2533
Vp021	1268	Response	1	23554632	9330	1
Vp021	1269	Picture	MorphM2_03_orig.jpg ; MorphM2_00_LOWER.jpg	23554782	0	2	8317	3	0	next	incorrect	2535
Vp021	1269	Response	1	23563031	8249	1
Vp021	1270	Picture	MorphF7_01_orig.jpg ; MorphF7_00_LOWER.jpg	23563099	0	1	9148	2	0	next	incorrect	2537
Vp021	1270	Response	1	23572151	9052	1
Vp021	1271	Picture	MorphM8_02_orig.jpg ; MorphM8_10_LOWER.jpg	23572247	0	1	18961	2	0	next	incorrect	2539
Vp021	1271	Response	1	23591031	18784	1
Vp021	1272	Picture	MorphF4_09_orig.jpg ; MorphF4_00_LOWER.jpg	23591208	0	1	21456	2	0	next	hit	2541
Vp021	1272	Response	2	23612550	21342	1
Vp021	1273	Picture	MorphF5_06_orig.jpg ; MorphF5_10_LOWER.jpg	23612664	0	1	11643	2	0	next	hit	2543
Vp021	1273	Response	2	23624150	11486	1
Vp021	1274	Picture	MorphF8_03_orig.jpg ; MorphF8_10_LOWER.jpg	23624307	0	1	14470	2	0	next	incorrect	2545
Vp021	1274	Response	1	23638630	14323	1
Vp021	1275	Picture	MorphF1_02_orig.jpg ; MorphF1_10_LOWER.jpg	23638777	0	1	5822	2	0	next	incorrect	2547
Vp021	1275	Response	1	23644549	5772	1
Vp021	1276	Picture	MorphF7_00_orig.jpg ; MorphF7_10_LOWER.jpg	23644599	0	1	15967	2	0	next	incorrect	2549
Vp021	1276	Response	1	23660469	15870	1
Vp021	1277	Picture	MorphF4_06_orig.jpg ; MorphF4_00_LOWER.jpg	23660566	0	1	15468	2	0	next	incorrect	2551
Vp021	1277	Response	1	23675909	15343	1
Vp021	1278	Picture	MorphF6_09_orig.jpg ; MorphF6_10_LOWER.jpg	23676034	0	1	7818	2	0	next	hit	2553
Vp021	1278	Response	2	23683668	7634	1
Vp021	1279	Picture	MorphF8_01_orig.jpg ; MorphF8_10_LOWER.jpg	23683852	0	1	7484	2	0	next	incorrect	2555
Vp021	1279	Response	1	23691188	7336	1
Vp021	1280	Picture	MorphM10_04_orig.jpg ; MorphM10_00_LOWER.jpg	23691336	0	1	15136	2	0	next	incorrect	2557
Vp021	1280	Response	1	23706308	14972	1
Vp021	1281	Picture	MorphF5_02_orig.jpg ; MorphF5_00_LOWER.jpg	23706472	0	1	6819	2	0	next	incorrect	2559
Vp021	1281	Response	1	23713188	6716	1
Vp021	1282	Picture	MorphF10_03_orig.jpg ; MorphF10_00_LOWER.jpg	23713291	0	1	10146	2	0	next	incorrect	2561
Vp021	1282	Response	1	23723267	9976	1
Vp021	1283	Picture	MorphF2_01_orig.jpg ; MorphF2_10_LOWER.jpg	23723437	0	1	10312	3	0	next	incorrect	2563
Vp021	1283	Response	1	23733587	10150	1
Vp021	1284	Picture	MorphM2_01_orig.jpg ; MorphM2_00_LOWER.jpg	23733749	0	2	8982	3	0	next	incorrect	2565
Vp021	1284	Response	1	23742547	8798	1
Vp021	1285	Picture	MorphF2_04_orig.jpg ; MorphF2_10_LOWER.jpg	23742731	0	1	5988	2	0	next	incorrect	2567
Vp021	1285	Response	1	23748627	5896	1
Vp021	1286	Picture	MorphF8_08_orig.jpg ; MorphF8_10_LOWER.jpg	23748719	0	1	8801	183	0	next	hit	2569
Vp021	1286	Response	2	23757506	8787	1
Vp021	1287	Picture	MorphF5_10_orig.jpg ; MorphF5_00_LOWER.jpg	23757520	0	182	15483	183	0	next	hit	2571
Vp021	1287	Response	2	23772946	15426	1
Vp021	1288	Picture	MorphM9_06_orig.jpg ; MorphM9_10_LOWER.jpg	23773003	0	1	24948	3	0	next	incorrect	2573
Vp021	1288	Response	1	23797825	24822	1
Vp021	1289	Picture	MorphF4_10_orig.jpg ; MorphF4_00_LOWER.jpg	23797951	0	2	8943	209	0	next	hit	2575
Vp021	1289	Response	2	23806865	8914	1
Vp021	1290	Picture	MorphF8_02_orig.jpg ; MorphF8_00_LOWER.jpg	23806894	0	207	6858	209	0	next	incorrect	2577
Vp021	1290	Response	1	23813585	6691	1
Vp021	1291	Picture	MorphM8_10_orig.jpg ; MorphM8_10_LOWER.jpg	23813752	0	2	8151	3	0	next	hit	2579
Vp021	1291	Response	2	23821825	8073	1
Vp021	1292	Picture	MorphF5_09_orig.jpg ; MorphF5_10_LOWER.jpg	23821903	0	1	5655	2	0	next	hit	2581
Vp021	1292	Response	2	23827504	5601	1
Vp021	1293	Picture	MorphF1_00_orig.jpg ; MorphF1_10_LOWER.jpg	23827558	0	1	6985	2	0	next	incorrect	2583
Vp021	1293	Response	1	23834384	6826	1
Vp021	1294	Picture	MorphF3_06_orig.jpg ; MorphF3_00_LOWER.jpg	23834543	0	1	17298	2	0	next	incorrect	2585
Vp021	1294	Response	1	23851744	17201	1
Vp021	1295	Picture	MorphM3_05_orig.jpg ; MorphM3_10_LOWER.jpg	23851841	0	1	5822	2	0	next	incorrect	2587
Vp021	1295	Response	1	23857584	5743	1
Vp021	1296	Picture	MorphM8_08_orig.jpg ; MorphM8_00_LOWER.jpg	23857663	0	1	7152	2	0	next	hit	2589
Vp021	1296	Response	2	23864704	7041	1
Vp021	1297	Picture	MorphM10_09_orig.jpg ; MorphM10_00_LOWER.jpg	23864815	0	1	6154	2	0	next	hit	2591
Vp021	1297	Response	2	23870783	5968	1
Vp021	1298	Picture	MorphM1_08_orig.jpg ; MorphM1_00_LOWER.jpg	23870969	0	1	16632	2	0	next	incorrect	2593
Vp021	1298	Response	1	23887423	16454	1
Vp021	1299	Picture	MorphF6_07_orig.jpg ; MorphF6_00_LOWER.jpg	23887601	0	1	33432	2	0	next	hit	2595
Vp021	1299	Response	2	23920886	33285	1
Vp021	1300	Picture	MorphF10_06_orig.jpg ; MorphF10_00_LOWER.jpg	23921033	0	1	13805	2	0	next	hit	2597
Vp021	1300	Response	2	23934702	13669	1
Vp021	1301	Picture	MorphF7_09_orig.jpg ; MorphF7_10_LOWER.jpg	23934838	0	1	6154	2	0	next	hit	2599
Vp021	1301	Response	2	23940941	6103	1
Vp021	1302	Picture	MorphF8_01_orig.jpg ; MorphF8_00_LOWER.jpg	23940992	0	1	15469	2	0	next	incorrect	2601
Vp021	1302	Response	1	23956301	15309	1
Vp021	1303	Picture	MorphF9_10_orig.jpg ; MorphF9_00_LOWER.jpg	23956461	0	1	7817	2	0	next	hit	2603
Vp021	1303	Response	2	23964141	7680	1
Vp021	1304	Picture	MorphM6_10_orig.jpg ; MorphM6_10_LOWER.jpg	23964278	0	1	9647	2	0	next	hit	2605
Vp021	1304	Response	2	23973821	9543	1
Vp021	1305	Picture	MorphF7_04_orig.jpg ; MorphF7_00_LOWER.jpg	23973925	0	1	11975	2	0	next	incorrect	2607
Vp021	1305	Response	1	23985740	11815	1
Vp021	1306	Picture	MorphF4_01_orig.jpg ; MorphF4_10_LOWER.jpg	23985900	0	1	5988	2	0	next	incorrect	2609
Vp021	1306	Response	1	23991740	5840	1
Vp021	1307	Picture	MorphF5_05_orig.jpg ; MorphF5_00_LOWER.jpg	23991888	0	1	34097	2	0	next	incorrect	2611
Vp021	1307	Response	1	24025899	34011	1
Vp021	1308	Picture	MorphF2_08_orig.jpg ; MorphF2_10_LOWER.jpg	24025985	0	1	14803	2	0	next	hit	2613
Vp021	1308	Response	2	24040619	14634	1
Vp021	1309	Picture	MorphM3_10_orig.jpg ; MorphM3_10_LOWER.jpg	24040788	0	1	42247	2	0	next	hit	2615
Vp021	1309	Response	2	24082938	42150	1
Vp021	1310	Picture	MorphF8_05_orig.jpg ; MorphF8_10_LOWER.jpg	24083035	0	1	18129	3	0	next	hit	2617
Vp021	1310	Response	2	24101097	18062	1
Vp021	1311	Picture	MorphF4_04_orig.jpg ; MorphF4_10_LOWER.jpg	24101164	0	2	52227	3	0	next	incorrect	2619
Vp021	1311	Response	1	24153336	52172	1
Vp021	1312	Picture	MorphF3_07_orig.jpg ; MorphF3_00_LOWER.jpg	24153391	0	1	9813	2	0	next	hit	2621
Vp021	1312	Response	2	24163096	9705	1
Vp021	1313	Picture	MorphF6_03_orig.jpg ; MorphF6_10_LOWER.jpg	24163204	0	1	10811	2	0	next	hit	2623
Vp021	1313	Response	2	24173976	10772	1
Vp021	1314	Picture	MorphM8_09_orig.jpg ; MorphM8_00_LOWER.jpg	24174015	0	1	7319	2	0	next	hit	2625
Vp021	1314	Response	2	24181255	7240	1
Vp021	1315	Picture	MorphF10_05_orig.jpg ; MorphF10_00_LOWER.jpg	24181334	0	1	9148	2	0	next	hit	2627
Vp021	1315	Response	2	24190375	9041	1
Vp021	1316	Picture	MorphF6_10_orig.jpg ; MorphF6_10_LOWER.jpg	24190482	0	1	7152	2	0	next	hit	2629
Vp021	1316	Response	2	24197415	6933	1
Vp021	1317	Picture	MorphM6_05_orig.jpg ; MorphM6_00_LOWER.jpg	24197634	0	1	9979	2	0	next	hit	2631
Vp021	1317	Response	2	24207415	9781	1
Vp021	1318	Picture	MorphM9_08_orig.jpg ; MorphM9_00_LOWER.jpg	24207613	0	1	17797	2	0	next	hit	2633
Vp021	1318	Response	2	24225254	17641	1
Vp021	1319	Picture	MorphF3_00_orig.jpg ; MorphF3_10_LOWER.jpg	24225410	0	1	6820	2	0	next	incorrect	2635
Vp021	1319	Response	1	24232054	6644	1
Vp021	1320	Picture	MorphM9_01_orig.jpg ; MorphM9_10_LOWER.jpg	24232230	0	1	7318	2	0	next	incorrect	2637
Vp021	1320	Response	1	24239414	7184	1
Vp021	1321	Picture	MorphM4_08_orig.jpg ; MorphM4_00_LOWER.jpg	24239548	0	1	25282	2	0	next	hit	2639
Vp021	1321	Response	2	24264693	25145	1
Vp021	1322	Picture	MorphF8_09_orig.jpg ; MorphF8_10_LOWER.jpg	24264830	0	1	6985	2	0	next	hit	2641
Vp021	1322	Response	2	24271733	6903	1
Vp021	1323	Picture	MorphM9_05_orig.jpg ; MorphM9_00_LOWER.jpg	24271815	0	1	16455	180	0	next	incorrect	2643
Vp021	1323	Response	1	24288213	16398	1
Vp021	1324	Picture	MorphF10_09_orig.jpg ; MorphF10_10_LOWER.jpg	24288270	0	179	11322	180	0	next	hit	2645
Vp021	1324	Response	2	24299412	11142	1
Vp021	1325	Picture	MorphF5_02_orig.jpg ; MorphF5_10_UPPER.jpg	24299592	0	1	6320	2	0	next	hit	2647
Vp021	1325	Response	2	24305812	6220	1
Vp021	1326	Picture	MorphM4_07_orig.jpg ; MorphM4_00_UPPER.jpg	24305912	0	1	19128	2	0	next	hit	2649
Vp021	1326	Response	2	24324932	19020	1
Vp021	1327	Picture	MorphF10_04_orig.jpg ; MorphF10_10_UPPER.jpg	24325040	0	1	8981	2	0	next	hit	2651
Vp021	1327	Response	2	24333811	8771	1
Vp021	1328	Picture	MorphM3_06_orig.jpg ; MorphM3_00_UPPER.jpg	24334021	0	1	21623	2	0	next	incorrect	2653
Vp021	1328	Response	1	24355491	21470	1
Vp021	1329	Picture	MorphF6_03_orig.jpg ; MorphF6_10_UPPER.jpg	24355644	0	1	8482	2	0	next	incorrect	2655
Vp021	1329	Response	1	24364051	8407	1
Vp021	1330	Picture	MorphM10_09_orig.jpg ; MorphM10_00_UPPER.jpg	24364126	0	1	6487	2	0	next	hit	2657
Vp021	1330	Response	2	24370451	6325	1
Vp021	1331	Picture	MorphM5_05_orig.jpg ; MorphM5_10_UPPER.jpg	24370613	0	1	7984	2	0	next	incorrect	2659
Vp021	1331	Response	1	24378370	7757	1
Vp021	1332	Picture	MorphF6_05_orig.jpg ; MorphF6_10_UPPER.jpg	24378597	0	1	189445	3	0	next	hit	2661
Vp021	1332	Response	2	24567966	189369	1
Vp021	1333	Picture	MorphM6_10_orig.jpg ; MorphM6_10_UPPER.jpg	24568042	0	2	11477	3	0	next	incorrect	2663
Vp021	1333	Response	1	24579485	11443	1
Vp021	1334	Picture	MorphM8_03_orig.jpg ; MorphM8_00_UPPER.jpg	24579519	0	1	8483	2	0	next	incorrect	2665
Vp021	1334	Response	1	24587885	8366	1
Vp021	1335	Picture	MorphF10_04_orig.jpg ; MorphF10_00_UPPER.jpg	24588002	0	1	10977	2	0	next	incorrect	2667
Vp021	1335	Response	1	24598844	10842	1
Vp021	1336	Picture	MorphM9_07_orig.jpg ; MorphM9_10_UPPER.jpg	24598979	0	1	7984	2	0	next	incorrect	2669
Vp021	1336	Response	1	24606924	7945	1
Vp021	1337	Picture	MorphM5_09_orig.jpg ; MorphM5_10_UPPER.jpg	24606963	0	1	6653	2	0	next	incorrect	2671
Vp021	1337	Response	1	24613404	6441	1
Vp021	1338	Picture	MorphM4_06_orig.jpg ; MorphM4_10_UPPER.jpg	24613616	0	1	7984	2	0	next	hit	2673
Vp021	1338	Response	2	24621404	7788	1
Vp021	1339	Picture	MorphF9_10_orig.jpg ; MorphF9_00_UPPER.jpg	24621600	0	1	14803	2	0	next	incorrect	2675
Vp021	1339	Response	1	24636204	14604	1
Vp021	1340	Picture	MorphF5_10_orig.jpg ; MorphF5_00_UPPER.jpg	24636403	0	1	25614	2	0	next	hit	2677
Vp021	1340	Response	2	24661803	25400	1
Vp021	1341	Picture	MorphM4_03_orig.jpg ; MorphM4_10_UPPER.jpg	24662017	0	1	5821	2	0	next	hit	2679
Vp021	1341	Response	2	24667643	5626	1
Vp021	1342	Picture	MorphF6_08_orig.jpg ; MorphF6_00_UPPER.jpg	24667838	0	1	9148	2	0	next	hit	2681
Vp021	1342	Response	2	24676763	8925	1
Vp021	1343	Picture	MorphM10_03_orig.jpg ; MorphM10_10_UPPER.jpg	24676986	0	1	7651	2	0	next	hit	2683
Vp021	1343	Response	2	24684522	7536	1
Vp021	1344	Picture	MorphM9_00_orig.jpg ; MorphM9_10_UPPER.jpg	24684637	0	1	17110	190	0	next	incorrect	2685
Vp021	1344	Response	1	24701722	17085	1
Vp021	1345	Picture	MorphM7_01_orig.jpg ; MorphM7_00_UPPER.jpg	24701747	0	189	19316	190	0	next	hit	2687
Vp021	1345	Response	2	24720922	19175	1
Vp021	1346	Picture	MorphM8_01_orig.jpg ; MorphM8_00_UPPER.jpg	24721063	0	1	9480	2	0	next	incorrect	2689
Vp021	1346	Response	1	24730441	9378	1
Vp021	1347	Picture	MorphF2_09_orig.jpg ; MorphF2_00_UPPER.jpg	24730543	0	1	8816	2	0	next	incorrect	2691
Vp021	1347	Response	1	24739241	8698	1
Vp021	1348	Picture	MorphM2_02_orig.jpg ; MorphM2_00_UPPER.jpg	24739359	0	1	31435	2	0	next	incorrect	2693
Vp021	1348	Response	1	24770600	31241	1
Vp021	1349	Picture	MorphM7_00_orig.jpg ; MorphM7_10_UPPER.jpg	24770794	0	1	7485	2	0	next	hit	2695
Vp021	1349	Response	2	24778120	7326	1
Vp021	1350	Picture	MorphM6_08_orig.jpg ; MorphM6_10_UPPER.jpg	24778279	0	1	11809	2	0	next	incorrect	2697
Vp021	1350	Response	1	24789960	11681	1
Vp021	1351	Picture	MorphM3_01_orig.jpg ; MorphM3_00_UPPER.jpg	24790088	0	1	8982	2	0	next	incorrect	2699
Vp021	1351	Response	1	24798919	8831	1
Vp021	1352	Picture	MorphF1_08_orig.jpg ; MorphF1_00_UPPER.jpg	24799070	0	1	6320	2	0	next	incorrect	2701
Vp021	1352	Response	1	24805319	6249	1
Vp021	1353	Picture	MorphM9_02_orig.jpg ; MorphM9_10_UPPER.jpg	24805390	0	1	23452	2	0	next	incorrect	2703
Vp021	1353	Response	1	24828679	23289	1
Vp021	1354	Picture	MorphM3_05_orig.jpg ; MorphM3_10_UPPER.jpg	24828842	0	1	6819	3	0	next	incorrect	2705
Vp021	1354	Response	1	24835558	6716	1
Vp021	1355	Picture	MorphF3_02_orig.jpg ; MorphF3_00_UPPER.jpg	24835661	0	2	6155	3	0	next	incorrect	2707
Vp021	1355	Response	1	24841638	5977	1
Vp021	1356	Picture	MorphM3_08_orig.jpg ; MorphM3_00_UPPER.jpg	24841816	0	1	22786	2	0	next	incorrect	2709
Vp021	1356	Response	1	24864518	22702	1
Vp021	1357	Picture	MorphM4_03_orig.jpg ; MorphM4_00_UPPER.jpg	24864602	0	1	12308	3	0	next	incorrect	2711
Vp021	1357	Response	1	24876758	12156	1
Vp021	1358	Picture	MorphM8_04_orig.jpg ; MorphM8_10_UPPER.jpg	24876910	0	2	16633	3	0	next	incorrect	2713
Vp021	1358	Response	1	24893397	16487	1
Vp021	1359	Picture	MorphM5_09_orig.jpg ; MorphM5_00_UPPER.jpg	24893543	0	1	7318	3	0	next	incorrect	2715
Vp021	1359	Response	1	24900757	7214	1
Vp021	1360	Picture	MorphF7_02_orig.jpg ; MorphF7_00_UPPER.jpg	24900861	0	2	14970	3	0	next	incorrect	2717
Vp021	1360	Response	1	24915716	14855	1
Vp021	1361	Picture	MorphM7_07_orig.jpg ; MorphM7_10_UPPER.jpg	24915831	0	1	7651	2	0	next	hit	2719
Vp021	1361	Response	2	24923396	7565	1
Vp021	1362	Picture	MorphM4_00_orig.jpg ; MorphM4_10_UPPER.jpg	24923482	0	1	158675	2	0	next	incorrect	2721
Vp021	1362	Response	1	25082032	158550	1
Vp021	1363	Picture	MorphF4_04_orig.jpg ; MorphF4_00_UPPER.jpg	25082157	0	1	16134	2	0	next	incorrect	2723
Vp021	1363	Response	1	25098192	16035	1
Vp021	1364	Picture	MorphF8_05_orig.jpg ; MorphF8_10_UPPER.jpg	25098291	0	1	18129	2	0	next	incorrect	2725
Vp021	1364	Response	1	25116271	17980	1
Vp021	1365	Picture	MorphM4_05_orig.jpg ; MorphM4_10_UPPER.jpg	25116420	0	1	19294	2	0	next	hit	2727
Vp021	1365	Response	2	25135551	19131	1
Vp021	1366	Picture	MorphM1_07_orig.jpg ; MorphM1_10_UPPER.jpg	25135714	0	1	14803	2	0	next	incorrect	2729
Vp021	1366	Response	1	25150430	14716	1
Vp021	1367	Picture	MorphF5_04_orig.jpg ; MorphF5_00_UPPER.jpg	25150517	0	1	202918	3	0	next	hit	2731
Vp021	1367	Response	2	25353305	202788	1
Vp021	1368	Picture	MorphF3_01_orig.jpg ; MorphF3_10_UPPER.jpg	25353435	0	2	16134	3	0	next	hit	2733
Vp021	1368	Response	2	25369385	15950	1
Vp021	1369	Picture	MorphF1_03_orig.jpg ; MorphF1_00_UPPER.jpg	25369569	0	1	9794	188	0	next	incorrect	2735
Vp021	1369	Response	1	25379304	9735	1
Vp021	1370	Picture	MorphM10_07_orig.jpg ; MorphM10_10_UPPER.jpg	25379363	0	187	10664	188	0	next	hit	2737
Vp021	1370	Response	2	25389864	10501	1
Vp021	1371	Picture	MorphF5_09_orig.jpg ; MorphF5_00_UPPER.jpg	25390027	0	1	10479	2	0	next	hit	2739
Vp021	1371	Response	2	25400344	10317	1
Vp021	1372	Picture	MorphF1_09_orig.jpg ; MorphF1_00_UPPER.jpg	25400506	0	1	15468	2	0	next	incorrect	2741
Vp021	1372	Response	1	25415943	15437	1
Vp021	1373	Picture	MorphF10_05_orig.jpg ; MorphF10_00_UPPER.jpg	25415974	0	1	13639	2	0	next	incorrect	2743
Vp021	1373	Response	1	25429543	13569	1
Vp021	1374	Picture	MorphF6_02_orig.jpg ; MorphF6_10_UPPER.jpg	25429613	0	1	13140	2	0	next	hit	2745
Vp021	1374	Response	2	25442583	12970	1
Vp021	1375	Picture	MorphM2_10_orig.jpg ; MorphM2_00_UPPER.jpg	25442753	0	1	7152	2	0	next	incorrect	2747
Vp021	1375	Response	1	25449782	7029	1
Vp021	1376	Picture	MorphF3_10_orig.jpg ; MorphF3_00_UPPER.jpg	25449905	0	1	6819	2	0	next	incorrect	2749
Vp021	1376	Response	1	25456582	6677	1
Vp021	1377	Picture	MorphM5_00_orig.jpg ; MorphM5_10_UPPER.jpg	25456724	0	1	5489	2	0	next	incorrect	2751
Vp021	1377	Response	1	25462182	5458	1
Vp021	1378	Picture	MorphF10_03_orig.jpg ; MorphF10_10_UPPER.jpg	25462213	0	1	15302	2	0	next	hit	2753
Vp021	1378	Response	2	25477302	15089	1
Vp021	1379	Picture	MorphF4_04_orig.jpg ; MorphF4_10_UPPER.jpg	25477515	0	1	62372	2	0	next	hit	2755
Vp021	1379	Response	2	25539780	62265	1
Vp021	1380	Picture	MorphM9_04_orig.jpg ; MorphM9_10_UPPER.jpg	25539887	0	1	11976	2	0	next	incorrect	2757
Vp021	1380	Response	1	25551700	11813	1
Vp021	1381	Picture	MorphF9_06_orig.jpg ; MorphF9_00_UPPER.jpg	25551863	0	1	13306	2	0	next	incorrect	2759
Vp021	1381	Response	1	25565059	13196	1
Vp021	1382	Picture	MorphM10_05_orig.jpg ; MorphM10_10_UPPER.jpg	25565169	0	1	5821	2	0	next	hit	2761
Vp021	1382	Response	2	25570819	5650	1
Vp021	1383	Picture	MorphM7_10_orig.jpg ; MorphM7_00_UPPER.jpg	25570990	0	1	5156	3	0	next	hit	2763
Vp021	1383	Response	2	25576019	5029	1
Vp021	1384	Picture	MorphM3_09_orig.jpg ; MorphM3_10_UPPER.jpg	25576146	0	2	8471	181	0	next	incorrect	2765
Vp021	1384	Response	1	25584579	8433	1
Vp021	1385	Picture	MorphF7_01_orig.jpg ; MorphF7_10_UPPER.jpg	25584617	0	179	6831	181	0	next	incorrect	2767
Vp021	1385	Response	1	25591299	6682	1
Vp021	1386	Picture	MorphM3_01_orig.jpg ; MorphM3_10_UPPER.jpg	25591448	0	2	5323	3	0	next	incorrect	2769
Vp021	1386	Response	1	25596659	5211	1
Vp021	1387	Picture	MorphM6_02_orig.jpg ; MorphM6_10_UPPER.jpg	25596771	0	1	6986	2	0	next	incorrect	2771
Vp021	1387	Response	1	25603699	6928	1
Vp021	1388	Picture	MorphM3_10_orig.jpg ; MorphM3_10_UPPER.jpg	25603757	0	1	7651	2	0	next	incorrect	2773
Vp021	1388	Response	1	25611218	7461	1
Vp021	1389	Picture	MorphM2_07_orig.jpg ; MorphM2_10_UPPER.jpg	25611408	0	1	8150	2	0	next	incorrect	2775
Vp021	1389	Response	1	25619458	8050	1
Vp021	1390	Picture	MorphF9_07_orig.jpg ; MorphF9_10_UPPER.jpg	25619558	0	1	15634	2	0	next	hit	2777
Vp021	1390	Response	2	25635138	15580	1
Vp021	1391	Picture	MorphM1_01_orig.jpg ; MorphM1_00_UPPER.jpg	25635192	0	1	7485	2	0	next	incorrect	2779
Vp021	1391	Response	1	25642577	7385	1
Vp021	1392	Picture	MorphF7_09_orig.jpg ; MorphF7_10_UPPER.jpg	25642677	0	1	8982	2	0	next	hit	2781
Vp021	1392	Response	2	25651457	8780	1
Vp021	1393	Picture	MorphM9_08_orig.jpg ; MorphM9_00_UPPER.jpg	25651659	0	1	7983	2	0	next	incorrect	2783
Vp021	1393	Response	1	25659617	7958	1
Vp021	1394	Picture	MorphM1_05_orig.jpg ; MorphM1_10_UPPER.jpg	25659642	0	1	7319	2	0	next	incorrect	2785
Vp021	1394	Response	1	25666817	7175	1
Vp021	1395	Picture	MorphF6_03_orig.jpg ; MorphF6_00_UPPER.jpg	25666961	0	1	10955	191	0	next	incorrect	2787
Vp021	1395	Response	1	25677857	10896	1
Vp021	1396	Picture	MorphF2_02_orig.jpg ; MorphF2_10_UPPER.jpg	25677916	0	190	7507	191	0	next	incorrect	2789
Vp021	1396	Response	1	25685216	7300	1
Vp021	1397	Picture	MorphM7_05_orig.jpg ; MorphM7_10_UPPER.jpg	25685423	0	1	7817	2	0	next	hit	2791
Vp021	1397	Response	2	25693136	7713	1
Vp021	1398	Picture	MorphF4_06_orig.jpg ; MorphF4_00_UPPER.jpg	25693240	0	1	10312	2	0	next	hit	2793
Vp021	1398	Response	2	25703456	10216	1
Vp021	1399	Picture	MorphF5_09_orig.jpg ; MorphF5_10_UPPER.jpg	25703552	0	1	5655	3	0	next	hit	2795
Vp021	1399	Response	2	25709056	5504	1
Vp021	1400	Picture	MorphF9_03_orig.jpg ; MorphF9_10_UPPER.jpg	25709207	0	2	11976	3	0	next	hit	2797
Vp021	1400	Response	2	25721055	11848	1
Vp021	1401	Picture	MorphF5_03_orig.jpg ; MorphF5_00_UPPER.jpg	25721183	0	1	12807	2	0	next	hit	2799
Vp021	1401	Response	2	25733855	12672	1
Vp021	1402	Picture	MorphM1_06_orig.jpg ; MorphM1_10_UPPER.jpg	25733990	0	1	6487	2	0	next	incorrect	2801
Vp021	1402	Response	1	25740415	6425	1
Vp021	1403	Picture	MorphM4_09_orig.jpg ; MorphM4_00_UPPER.jpg	25740477	0	1	10645	2	0	next	hit	2803
Vp021	1403	Response	2	25751055	10578	1
Vp021	1404	Picture	MorphF7_05_orig.jpg ; MorphF7_00_UPPER.jpg	25751122	0	1	10312	2	0	next	incorrect	2805
Vp021	1404	Response	1	25761374	10252	1
Vp021	1405	Picture	MorphF5_06_orig.jpg ; MorphF5_00_UPPER.jpg	25761434	0	1	10645	2	0	next	hit	2807
Vp021	1405	Response	2	25771934	10500	1
Vp021	1406	Picture	MorphF10_06_orig.jpg ; MorphF10_00_UPPER.jpg	25772079	0	1	11643	2	0	next	incorrect	2809
Vp021	1406	Response	1	25783614	11535	1
Vp021	1407	Picture	MorphM6_07_orig.jpg ; MorphM6_10_UPPER.jpg	25783722	0	1	20458	2	0	next	incorrect	2811
Vp021	1407	Response	1	25804093	20371	1
Vp021	1408	Picture	MorphF8_09_orig.jpg ; MorphF8_10_UPPER.jpg	25804180	0	1	14636	3	0	next	incorrect	2813
Vp021	1408	Response	1	25818733	14553	1
Vp021	1409	Picture	MorphM3_00_orig.jpg ; MorphM3_00_UPPER.jpg	25818816	0	2	6155	3	0	next	incorrect	2815
Vp021	1409	Response	1	25824813	5997	1
Vp021	1410	Picture	MorphM8_00_orig.jpg ; MorphM8_10_UPPER.jpg	25824971	0	1	8150	2	0	next	incorrect	2817
Vp021	1410	Response	1	25833053	8082	1
Vp021	1411	Picture	MorphF6_05_orig.jpg ; MorphF6_00_UPPER.jpg	25833121	0	1	6653	2	0	next	incorrect	2819
Vp021	1411	Response	1	25839612	6491	1
Vp021	1412	Picture	MorphF1_07_orig.jpg ; MorphF1_00_UPPER.jpg	25839774	0	1	5477	180	0	next	incorrect	2821
Vp021	1412	Response	1	25845212	5438	1
Vp021	1413	Picture	MorphM5_06_orig.jpg ; MorphM5_10_UPPER.jpg	25845251	0	179	8328	180	0	next	incorrect	2823
Vp021	1413	Response	1	25853452	8201	1
Vp021	1414	Picture	MorphM10_03_orig.jpg ; MorphM10_00_UPPER.jpg	25853579	0	1	10645	2	0	next	incorrect	2825
Vp021	1414	Response	1	25864172	10593	1
Vp021	1415	Picture	MorphM4_08_orig.jpg ; MorphM4_10_UPPER.jpg	25864224	0	1	7484	2	0	next	hit	2827
Vp021	1415	Response	2	25871612	7388	1
Vp021	1416	Picture	MorphF7_06_orig.jpg ; MorphF7_10_UPPER.jpg	25871708	0	1	7651	2	0	next	incorrect	2829
Vp021	1416	Response	1	25879211	7503	1
Vp021	1417	Picture	MorphF4_09_orig.jpg ; MorphF4_10_UPPER.jpg	25879359	0	1	7152	2	0	next	hit	2831
Vp021	1417	Response	2	25886411	7052	1
Vp021	1418	Picture	MorphF6_07_orig.jpg ; MorphF6_10_UPPER.jpg	25886511	0	1	7818	2	0	next	hit	2833
Vp021	1418	Response	2	25894171	7660	1
Vp021	1419	Picture	MorphF5_07_orig.jpg ; MorphF5_10_UPPER.jpg	25894329	0	1	6819	2	0	next	hit	2835
Vp021	1419	Response	2	25900971	6642	1
Vp021	1420	Picture	MorphF6_00_orig.jpg ; MorphF6_10_UPPER.jpg	25901148	0	1	21622	3	0	next	hit	2837
Vp021	1420	Response	2	25922570	21422	1
Vp021	1421	Picture	MorphF10_08_orig.jpg ; MorphF10_10_UPPER.jpg	25922770	0	2	58048	3	0	next	hit	2839
Vp021	1421	Response	2	25980649	57879	1
Vp021	1422	Picture	MorphM9_02_orig.jpg ; MorphM9_00_UPPER.jpg	25980818	0	1	20791	2	0	next	incorrect	2841
Vp021	1422	Response	1	26001528	20710	1
Vp021	1423	Picture	MorphM3_07_orig.jpg ; MorphM3_00_UPPER.jpg	26001609	0	1	5988	2	0	next	incorrect	2843
Vp021	1423	Response	1	26007448	5839	1
Vp021	1424	Picture	MorphM7_02_orig.jpg ; MorphM7_00_UPPER.jpg	26007597	0	1	7152	2	0	next	hit	2845
Vp021	1424	Response	2	26014568	6971	1
Vp021	1425	Picture	MorphF7_10_orig.jpg ; MorphF7_10_UPPER.jpg	26014749	0	1	13971	2	0	next	hit	2847
Vp021	1425	Response	2	26028568	13819	1
Vp021	1426	Picture	MorphM1_10_orig.jpg ; MorphM1_10_UPPER.jpg	26028720	0	1	6321	2	0	next	incorrect	2849
Vp021	1426	Response	1	26034887	6167	1
Vp021	1427	Picture	MorphF5_03_orig.jpg ; MorphF5_10_UPPER.jpg	26035041	0	1	10977	2	0	next	hit	2851
Vp021	1427	Response	2	26045847	10806	1
Vp021	1428	Picture	MorphM4_04_orig.jpg ; MorphM4_10_UPPER.jpg	26046018	0	1	6820	2	0	next	hit	2853
Vp021	1428	Response	2	26052647	6629	1
Vp021	1429	Picture	MorphM2_01_orig.jpg ; MorphM2_00_UPPER.jpg	26052838	0	1	7983	2	0	next	incorrect	2855
Vp021	1429	Response	1	26060727	7889	1
Vp021	1430	Picture	MorphM9_09_orig.jpg ; MorphM9_00_UPPER.jpg	26060821	0	1	8317	2	0	next	incorrect	2857
Vp021	1430	Response	1	26069047	8226	1
Vp021	1431	Picture	MorphM8_03_orig.jpg ; MorphM8_10_UPPER.jpg	26069138	0	1	6154	2	0	next	incorrect	2859
Vp021	1431	Response	1	26075206	6068	1
Vp021	1432	Picture	MorphF6_00_orig.jpg ; MorphF6_00_UPPER.jpg	26075292	0	1	5987	3	0	next	incorrect	2861
Vp021	1432	Response	1	26081206	5914	1
Vp021	1433	Picture	MorphF3_09_orig.jpg ; MorphF3_10_UPPER.jpg	26081279	0	2	6155	3	0	next	incorrect	2863
Vp021	1433	Response	1	26087366	6087	1
Vp021	1434	Picture	MorphM10_08_orig.jpg ; MorphM10_00_UPPER.jpg	26087434	0	1	11642	2	0	next	hit	2865
Vp021	1434	Response	2	26098966	11532	1
Vp021	1435	Picture	MorphM1_03_orig.jpg ; MorphM1_00_UPPER.jpg	26099076	0	1	22787	2	0	next	incorrect	2867
Vp021	1435	Response	1	26121685	22609	1
Vp021	1436	Picture	MorphM8_06_orig.jpg ; MorphM8_10_UPPER.jpg	26121863	0	1	5988	2	0	next	incorrect	2869
Vp021	1436	Response	1	26127765	5902	1
Vp021	1437	Picture	MorphM2_09_orig.jpg ; MorphM2_00_UPPER.jpg	26127851	0	1	6487	2	0	next	incorrect	2871
Vp021	1437	Response	1	26134165	6314	1
Vp021	1438	Picture	MorphF8_07_orig.jpg ; MorphF8_10_UPPER.jpg	26134338	0	1	19959	2	0	next	hit	2873
Vp021	1438	Response	2	26154164	19826	1
Vp021	1439	Picture	MorphM3_02_orig.jpg ; MorphM3_10_UPPER.jpg	26154297	0	1	43411	2	0	next	incorrect	2875
Vp021	1439	Response	1	26197603	43306	1
Vp021	1440	Picture	MorphM6_02_orig.jpg ; MorphM6_00_UPPER.jpg	26197708	0	1	6154	2	0	next	incorrect	2877
Vp021	1440	Response	1	26203763	6055	1
Vp021	1441	Picture	MorphM8_02_orig.jpg ; MorphM8_00_UPPER.jpg	26203862	0	1	5322	3	0	next	incorrect	2879
Vp021	1441	Response	1	26209123	5261	1
Vp021	1442	Picture	MorphM9_00_orig.jpg ; MorphM9_00_UPPER.jpg	26209184	0	2	6321	3	0	next	incorrect	2881
Vp021	1442	Response	1	26215363	6179	1
Vp021	1443	Picture	MorphM6_09_orig.jpg ; MorphM6_10_UPPER.jpg	26215505	0	1	5489	2	0	next	incorrect	2883
Vp021	1443	Response	1	26220882	5377	1
Vp021	1444	Picture	MorphF4_10_orig.jpg ; MorphF4_10_UPPER.jpg	26220994	0	1	6486	2	0	next	hit	2885
Vp021	1444	Response	2	26227362	6368	1
Vp021	1445	Picture	MorphM10_08_orig.jpg ; MorphM10_10_UPPER.jpg	26227480	0	1	5156	3	0	next	hit	2887
Vp021	1445	Response	2	26232562	5082	1
Vp021	1446	Picture	MorphM9_10_orig.jpg ; MorphM9_10_UPPER.jpg	26232636	0	2	6653	4	0	next	incorrect	2889
Vp021	1446	Response	1	26239122	6486	1
Vp021	1447	Picture	MorphM6_08_orig.jpg ; MorphM6_00_UPPER.jpg	26239289	0	2	5656	3	0	next	incorrect	2891
Vp021	1447	Response	1	26244882	5593	1
Vp021	1448	Picture	MorphM7_04_orig.jpg ; MorphM7_00_UPPER.jpg	26244945	0	1	28608	2	0	next	incorrect	2893
Vp021	1448	Response	1	26273361	28416	1
Vp021	1449	Picture	MorphF8_10_orig.jpg ; MorphF8_10_UPPER.jpg	26273553	0	1	6819	2	0	next	hit	2895
Vp021	1449	Response	2	26280161	6608	1
Vp021	1450	Picture	MorphF6_01_orig.jpg ; MorphF6_00_UPPER.jpg	26280372	0	1	6986	2	0	next	incorrect	2897
Vp021	1450	Response	1	26287201	6829	1
Vp021	1451	Picture	MorphF3_05_orig.jpg ; MorphF3_10_UPPER.jpg	26287358	0	1	6653	2	0	next	incorrect	2899
Vp021	1451	Response	1	26293841	6483	1
Vp021	1452	Picture	MorphM1_04_orig.jpg ; MorphM1_10_UPPER.jpg	26294011	0	1	5821	2	0	next	incorrect	2901
Vp021	1452	Response	1	26299680	5669	1
Vp021	1453	Picture	MorphM10_04_orig.jpg ; MorphM10_10_UPPER.jpg	26299832	0	1	8816	2	0	next	hit	2903
Vp021	1453	Response	2	26308481	8649	1
Vp021	1454	Picture	MorphM5_03_orig.jpg ; MorphM5_00_UPPER.jpg	26308648	0	1	5987	2	0	next	incorrect	2905
Vp021	1454	Response	1	26314480	5832	1
Vp021	1455	Picture	MorphF2_06_orig.jpg ; MorphF2_00_UPPER.jpg	26314635	0	1	6321	2	0	next	incorrect	2907
Vp021	1455	Response	1	26320880	6245	1
Vp021	1456	Picture	MorphF5_06_orig.jpg ; MorphF5_10_UPPER.jpg	26320956	0	1	6985	3	0	next	hit	2909
Vp021	1456	Response	2	26327840	6884	1
Vp021	1457	Picture	MorphM4_00_orig.jpg ; MorphM4_00_UPPER.jpg	26327941	0	2	11144	3	0	next	incorrect	2911
Vp021	1457	Response	1	26338959	11018	1
Vp021	1458	Picture	MorphM5_01_orig.jpg ; MorphM5_00_UPPER.jpg	26339085	0	1	6487	2	0	next	incorrect	2913
Vp021	1458	Response	1	26345359	6274	1
Vp021	1459	Picture	MorphF4_07_orig.jpg ; MorphF4_10_UPPER.jpg	26345572	0	1	7817	3	0	next	hit	2915
Vp021	1459	Response	2	26353199	7627	1
Vp021	1460	Picture	MorphF1_07_orig.jpg ; MorphF1_10_UPPER.jpg	26353389	0	2	6154	4	0	next	incorrect	2917
Vp021	1460	Response	1	26359359	5970	1
Vp021	1461	Picture	MorphM2_07_orig.jpg ; MorphM2_00_UPPER.jpg	26359543	0	2	6321	3	0	next	incorrect	2919
Vp021	1461	Response	1	26365759	6216	1
Vp021	1462	Picture	MorphF1_01_orig.jpg ; MorphF1_10_UPPER.jpg	26365864	0	1	5655	2	0	next	incorrect	2921
Vp021	1462	Response	1	26371439	5575	1
Vp021	1463	Picture	MorphM10_06_orig.jpg ; MorphM10_00_UPPER.jpg	26371519	0	1	7984	2	0	next	hit	2923
Vp021	1463	Response	2	26379438	7919	1
Vp021	1464	Picture	MorphF7_10_orig.jpg ; MorphF7_00_UPPER.jpg	26379503	0	1	7152	2	0	next	hit	2925
Vp021	1464	Response	2	26386558	7055	1
Vp021	1465	Picture	MorphM2_02_orig.jpg ; MorphM2_10_UPPER.jpg	26386655	0	1	10811	2	0	next	incorrect	2927
Vp021	1465	Response	1	26397278	10623	1
Vp021	1466	Picture	MorphF2_00_orig.jpg ; MorphF2_10_UPPER.jpg	26397466	0	1	6154	2	0	next	incorrect	2929
Vp021	1466	Response	1	26403438	5972	1
Vp021	1467	Picture	MorphF7_04_orig.jpg ; MorphF7_00_UPPER.jpg	26403620	0	1	23906	213	0	next	incorrect	2931
Vp021	1467	Response	1	26427517	23897	1
Vp021	1468	Picture	MorphF10_01_orig.jpg ; MorphF10_10_UPPER.jpg	26427526	0	212	54561	418	0	next	hit	2933
Vp021	1468	Response	2	26482076	54550	1
Vp021	1469	Picture	MorphM8_10_orig.jpg ; MorphM8_10_UPPER.jpg	26482087	0	206	8189	207	0	next	incorrect	2935
Vp021	1469	Response	1	26490156	8069	1
Vp021	1470	Picture	MorphM9_08_orig.jpg ; MorphM9_10_UPPER.jpg	26490276	0	1	7485	2	0	next	incorrect	2937
Vp021	1470	Response	1	26497675	7399	1
Vp021	1471	Picture	MorphM6_06_orig.jpg ; MorphM6_10_UPPER.jpg	26497761	0	1	5302	189	0	next	incorrect	2939
Vp021	1471	Response	1	26503035	5274	1
Vp021	1472	Picture	MorphF8_01_orig.jpg ; MorphF8_00_UPPER.jpg	26503063	0	188	6162	368	0	next	incorrect	2941
Vp021	1472	Response	1	26509195	6132	1
Vp021	1473	Picture	MorphF4_02_orig.jpg ; MorphF4_10_UPPER.jpg	26509225	0	180	6333	181	0	next	incorrect	2943
Vp021	1473	Response	1	26515515	6290	1
Vp021	1474	Picture	MorphF3_01_orig.jpg ; MorphF3_00_UPPER.jpg	26515558	0	1	5821	2	0	next	incorrect	2945
Vp021	1474	Response	1	26521195	5637	1
Vp021	1475	Picture	MorphF1_10_orig.jpg ; MorphF1_00_UPPER.jpg	26521379	0	1	4990	2	0	next	incorrect	2947
Vp021	1475	Response	1	26526155	4776	1
Vp021	1476	Picture	MorphF5_05_orig.jpg ; MorphF5_10_UPPER.jpg	26526369	0	1	15634	3	0	next	hit	2949
Vp021	1476	Response	2	26541834	15465	1
Vp021	1477	Picture	MorphF1_06_orig.jpg ; MorphF1_10_UPPER.jpg	26542003	0	2	6653	4	0	next	incorrect	2951
Vp021	1477	Response	1	26548554	6551	1
Vp021	1478	Picture	MorphM5_07_orig.jpg ; MorphM5_00_UPPER.jpg	26548656	0	2	8150	4	0	next	incorrect	2953
Vp021	1478	Response	1	26556634	7978	1
Vp021	1479	Picture	MorphF4_06_orig.jpg ; MorphF4_10_UPPER.jpg	26556806	0	2	7651	4	0	next	hit	2955
Vp021	1479	Response	2	26564394	7588	1
Vp021	1480	Picture	MorphF5_07_orig.jpg ; MorphF5_00_UPPER.jpg	26564457	0	2	8649	4	0	next	hit	2957
Vp021	1480	Response	2	26572953	8496	1
Vp021	1481	Picture	MorphM5_08_orig.jpg ; MorphM5_00_UPPER.jpg	26573106	0	2	12309	3	0	next	incorrect	2959
Vp021	1481	Response	1	26585273	12167	1
Vp021	1482	Picture	MorphF8_08_orig.jpg ; MorphF8_00_UPPER.jpg	26585415	0	1	8482	2	0	next	incorrect	2961
Vp021	1482	Response	1	26593753	8338	1
Vp021	1483	Picture	MorphF6_09_orig.jpg ; MorphF6_10_UPPER.jpg	26593897	0	1	7984	2	0	next	incorrect	2963
Vp021	1483	Response	1	26601753	7856	1
Vp021	1484	Picture	MorphF2_10_orig.jpg ; MorphF2_00_UPPER.jpg	26601881	0	1	60376	3	0	next	incorrect	2965
Vp021	1484	Response	1	26662152	60271	1
Vp021	1485	Picture	MorphF8_03_orig.jpg ; MorphF8_10_UPPER.jpg	26662257	0	2	24284	3	0	next	incorrect	2967
Vp021	1485	Response	1	26686471	24214	1
Vp021	1486	Picture	MorphM3_02_orig.jpg ; MorphM3_00_UPPER.jpg	26686541	0	1	5156	2	0	next	incorrect	2969
Vp021	1486	Response	1	26691591	5050	1
Vp021	1487	Picture	MorphM7_07_orig.jpg ; MorphM7_00_UPPER.jpg	26691697	0	1	17464	3	0	next	hit	2971
Vp021	1487	Response	2	26709030	17333	1
Vp021	1488	Picture	MorphF7_07_orig.jpg ; MorphF7_10_UPPER.jpg	26709161	0	2	12142	3	0	next	hit	2973
Vp021	1488	Response	2	26721270	12109	1
Vp021	1489	Picture	MorphF1_03_orig.jpg ; MorphF1_10_UPPER.jpg	26721303	0	1	5144	181	0	next	incorrect	2975
Vp021	1489	Response	1	26726390	5087	1
Vp021	1490	Picture	MorphM6_00_orig.jpg ; MorphM6_00_UPPER.jpg	26726447	0	180	6998	181	0	next	incorrect	2977
Vp021	1490	Response	1	26733269	6822	1
Vp021	1491	Picture	MorphM5_06_orig.jpg ; MorphM5_00_UPPER.jpg	26733445	0	1	6320	3	0	next	incorrect	2979
Vp021	1491	Response	1	26739669	6224	1
Vp021	1492	Picture	MorphM10_05_orig.jpg ; MorphM10_00_UPPER.jpg	26739765	0	2	9148	4	0	next	hit	2981
Vp021	1492	Response	2	26748789	9024	1
Vp021	1493	Picture	MorphF10_09_orig.jpg ; MorphF10_00_UPPER.jpg	26748913	0	2	9481	3	0	next	incorrect	2983
Vp021	1493	Response	1	26758229	9316	1
Vp021	1494	Picture	MorphF8_09_orig.jpg ; MorphF8_00_UPPER.jpg	26758394	0	1	18961	2	0	next	incorrect	2985
Vp021	1494	Response	1	26776627	18233	3
Vp021	1495	Picture	MorphM6_04_orig.jpg ; MorphM6_10_UPPER.jpg	26777355	0	1	6154	2	0	next	incorrect	2987
Vp021	1495	Response	1	26782953	5598	157
Vp021	1496	Picture	MorphM3_10_orig.jpg ; MorphM3_00_UPPER.jpg	26783509	0	1	4491	2	0	next	incorrect	2989
Vp021	1496	Response	1	26787907	4398	2
Vp021	1497	Picture	MorphF10_03_orig.jpg ; MorphF10_00_UPPER.jpg	26788000	0	1	10811	2	0	next	incorrect	2991
Vp021	1497	Response	1	26798631	10631	1
Vp021	1498	Picture	MorphM4_02_orig.jpg ; MorphM4_00_UPPER.jpg	26798811	0	1	11477	2	0	next	incorrect	2993
Vp021	1498	Response	1	26810148	11337	1
Vp021	1499	Picture	MorphM8_04_orig.jpg ; MorphM8_00_UPPER.jpg	26810288	0	1	5156	2	0	next	incorrect	2995
Vp021	1499	Response	1	26814946	4658	3
Vp021	1500	Picture	MorphF8_01_orig.jpg ; MorphF8_10_UPPER.jpg	26815444	0	1	27444	2	0	next	hit	2997
Vp021	1500	Response	2	26842785	27341	3
Vp021	1501	Picture	MorphF6_07_orig.jpg ; MorphF6_00_UPPER.jpg	26842888	0	1	152687	2	0	next	hit	2999
Vp021	1501	Response	2	26995423	152535	1
Vp021	1502	Picture	MorphM10_10_orig.jpg ; MorphM10_00_UPPER.jpg	26995575	0	1	5988	2	0	next	hit	3001
Vp021	1502	Response	2	27001423	5848	1
Vp021	1503	Picture	MorphF4_07_orig.jpg ; MorphF4_00_UPPER.jpg	27001563	0	1	7798	188	0	next	hit	3003
Vp021	1503	Response	2	27009343	7780	1
Vp021	1504	Picture	MorphM3_04_orig.jpg ; MorphM3_00_UPPER.jpg	27009361	0	187	6673	188	0	next	incorrect	3005
Vp021	1504	Response	1	27015903	6542	1
Vp021	1505	Picture	MorphM2_05_orig.jpg ; MorphM2_00_UPPER.jpg	27016034	0	1	30936	2	0	next	incorrect	3007
Vp021	1505	Response	1	27046700	30666	3
Vp021	1506	Picture	MorphM1_06_orig.jpg ; MorphM1_00_UPPER.jpg	27046970	0	1	6154	2	0	next	incorrect	3009
Vp021	1506	Response	1	27052941	5971	1
Vp021	1507	Picture	MorphM2_08_orig.jpg ; MorphM2_10_UPPER.jpg	27053124	0	1	9647	2	0	next	hit	3011
Vp021	1507	Response	2	27062701	9577	1
Vp021	1508	Picture	MorphM6_03_orig.jpg ; MorphM6_10_UPPER.jpg	27062771	0	1	13473	2	0	next	hit	3013
Vp021	1508	Response	2	27076061	13290	1
Vp021	1509	Picture	MorphF4_05_orig.jpg ; MorphF4_00_UPPER.jpg	27076244	0	1	5987	2	0	next	hit	3015
Vp021	1509	Response	2	27082141	5897	1
Vp021	1510	Picture	MorphM7_08_orig.jpg ; MorphM7_00_UPPER.jpg	27082231	0	1	11976	2	0	next	hit	3017
Vp021	1510	Response	2	27094140	11909	1
Vp021	1511	Picture	MorphM1_09_orig.jpg ; MorphM1_00_UPPER.jpg	27094207	0	1	11144	2	0	next	incorrect	3019
Vp021	1511	Response	1	27105180	10973	1
Vp021	1512	Picture	MorphM2_10_orig.jpg ; MorphM2_10_UPPER.jpg	27105351	0	1	8815	2	0	next	hit	3021
Vp021	1512	Response	2	27113980	8629	1
Vp021	1513	Picture	MorphM1_02_orig.jpg ; MorphM1_00_UPPER.jpg	27114166	0	1	7651	2	0	next	incorrect	3023
Vp021	1513	Response	1	27121659	7493	1
Vp021	1514	Picture	MorphM4_07_orig.jpg ; MorphM4_10_UPPER.jpg	27121817	0	1	6986	2	0	next	hit	3025
Vp021	1514	Response	2	27128619	6802	1
Vp021	1515	Picture	MorphM9_05_orig.jpg ; MorphM9_00_UPPER.jpg	27128803	0	1	19959	2	0	next	hit	3027
Vp021	1515	Response	2	27148619	19816	1
Vp021	1516	Picture	MorphF10_10_orig.jpg ; MorphF10_00_UPPER.jpg	27148762	0	1	12308	2	0	next	incorrect	3029
Vp021	1516	Response	1	27160858	12096	1
Vp021	1517	Picture	MorphF9_05_orig.jpg ; MorphF9_00_UPPER.jpg	27161070	0	1	13971	3	0	next	incorrect	3031
Vp021	1517	Response	1	27174938	13868	1
Vp021	1518	Picture	MorphM4_04_orig.jpg ; MorphM4_00_UPPER.jpg	27175041	0	2	14138	3	0	next	incorrect	3033
Vp021	1518	Response	1	27189098	14057	1
Vp021	1519	Picture	MorphM7_05_orig.jpg ; MorphM7_00_UPPER.jpg	27189179	0	1	9813	3	0	next	incorrect	3035
Vp021	1519	Response	1	27198777	9598	1
Vp021	1520	Picture	MorphM8_09_orig.jpg ; MorphM8_00_UPPER.jpg	27198992	0	2	26779	3	0	next	hit	3037
Vp021	1520	Response	2	27225737	26745	1
Vp021	1521	Picture	MorphM10_04_orig.jpg ; MorphM10_00_UPPER.jpg	27225771	0	1	10811	2	0	next	incorrect	3039
Vp021	1521	Response	1	27236456	10685	1
Vp021	1522	Picture	MorphM4_06_orig.jpg ; MorphM4_00_UPPER.jpg	27236582	0	1	31769	2	0	next	hit	3041
Vp021	1522	Response	2	27268296	31714	1
Vp021	1523	Picture	MorphF1_02_orig.jpg ; MorphF1_10_UPPER.jpg	27268351	0	1	8981	2	0	next	incorrect	3043
Vp021	1523	Response	1	27277255	8904	1
Vp021	1524	Picture	MorphM2_08_orig.jpg ; MorphM2_00_UPPER.jpg	27277332	0	1	23951	2	0	next	incorrect	3045
Vp021	1524	Response	1	27301175	23843	1
Vp021	1525	Picture	MorphF5_02_orig.jpg ; MorphF5_00_UPPER.jpg	27301283	0	1	34430	2	0	next	incorrect	3047
Vp021	1525	Response	1	27335654	34371	1
Vp021	1526	Picture	MorphF10_08_orig.jpg ; MorphF10_00_UPPER.jpg	27335713	0	1	9979	2	0	next	incorrect	3049
Vp021	1526	Response	1	27345653	9940	1
Vp021	1527	Picture	MorphM1_03_orig.jpg ; MorphM1_10_UPPER.jpg	27345692	0	1	8150	2	0	next	incorrect	3051
Vp021	1527	Response	1	27353813	8121	1
Vp021	1528	Picture	MorphM8_06_orig.jpg ; MorphM8_00_UPPER.jpg	27353842	0	1	12142	2	0	next	incorrect	3053
Vp021	1528	Response	1	27365893	12051	1
Vp021	1529	Picture	MorphM9_07_orig.jpg ; MorphM9_00_UPPER.jpg	27365984	0	1	7318	3	0	next	incorrect	3055
Vp021	1529	Response	1	27373173	7189	1
Vp021	1530	Picture	MorphM3_05_orig.jpg ; MorphM3_00_UPPER.jpg	27373302	0	2	5798	193	0	next	incorrect	3057
Vp021	1530	Response	1	27379092	5790	1
Vp021	1531	Picture	MorphF4_09_orig.jpg ; MorphF4_00_UPPER.jpg	27379100	0	191	9837	192	0	next	hit	3059
Vp021	1531	Response	2	27388852	9752	1
Vp021	1532	Picture	MorphF2_04_orig.jpg ; MorphF2_00_UPPER.jpg	27388937	0	1	11144	2	0	next	incorrect	3061
Vp021	1532	Response	1	27399972	11035	1
Vp021	1533	Picture	MorphF5_08_orig.jpg ; MorphF5_00_UPPER.jpg	27400081	0	1	23119	3	0	next	incorrect	3063
Vp021	1533	Response	1	27423012	22931	1
Vp021	1534	Picture	MorphM2_00_orig.jpg ; MorphM2_10_UPPER.jpg	27423200	0	2	21955	4	0	next	hit	3065
Vp021	1534	Response	2	27445011	21811	1
Vp021	1535	Picture	MorphF6_10_orig.jpg ; MorphF6_10_UPPER.jpg	27445155	0	2	6474	183	0	next	hit	3067
Vp021	1535	Response	2	27451571	6416	1
Vp021	1536	Picture	MorphM3_03_orig.jpg ; MorphM3_00_UPPER.jpg	27451629	0	181	9826	183	0	next	incorrect	3069
Vp021	1536	Response	1	27461330	9701	1
Vp021	1537	Picture	MorphF4_00_orig.jpg ; MorphF4_10_UPPER.jpg	27461455	0	2	6653	4	0	next	hit	3071
Vp021	1537	Response	2	27468050	6595	1
Vp021	1538	Picture	MorphF1_00_orig.jpg ; MorphF1_00_UPPER.jpg	27468108	0	2	10313	3	0	next	incorrect	3073
Vp021	1538	Response	1	27478290	10182	1
Vp021	1539	Picture	MorphM7_06_orig.jpg ; MorphM7_00_UPPER.jpg	27478421	0	1	8815	2	0	next	hit	3075
Vp021	1539	Response	2	27487090	8669	1
Vp021	1540	Picture	MorphF4_08_orig.jpg ; MorphF4_10_UPPER.jpg	27487236	0	1	7485	2	0	next	hit	3077
Vp021	1540	Response	2	27494530	7294	1
Vp021	1541	Picture	MorphF3_03_orig.jpg ; MorphF3_10_UPPER.jpg	27494721	0	1	12641	2	0	next	incorrect	3079
Vp021	1541	Response	1	27507169	12448	1
Vp021	1542	Picture	MorphM7_03_orig.jpg ; MorphM7_00_UPPER.jpg	27507362	0	1	13971	2	0	next	hit	3081
Vp021	1542	Response	2	27521249	13887	1
Vp021	1543	Picture	MorphM4_02_orig.jpg ; MorphM4_10_UPPER.jpg	27521333	0	1	6986	2	0	next	hit	3083
Vp021	1543	Response	2	27528129	6796	1
Vp021	1544	Picture	MorphF2_08_orig.jpg ; MorphF2_10_UPPER.jpg	27528319	0	1	14137	3	0	next	incorrect	3085
Vp021	1544	Response	1	27542368	14049	1
Vp021	1545	Picture	MorphF9_05_orig.jpg ; MorphF9_10_UPPER.jpg	27542456	0	2	10645	3	0	next	hit	3087
Vp021	1545	Response	2	27553008	10552	1
Vp021	1546	Picture	MorphF6_10_orig.jpg ; MorphF6_00_UPPER.jpg	27553101	0	1	21290	2	0	next	hit	3089
Vp021	1546	Response	2	27574208	21107	1
Vp021	1547	Picture	MorphF7_07_orig.jpg ; MorphF7_00_UPPER.jpg	27574391	0	1	10811	2	0	next	incorrect	3091
Vp021	1547	Response	1	27585087	10696	1
Vp021	1548	Picture	MorphF5_05_orig.jpg ; MorphF5_00_UPPER.jpg	27585202	0	1	6653	2	0	next	incorrect	3093
Vp021	1548	Response	1	27591727	6525	1
Vp021	1549	Picture	MorphM3_08_orig.jpg ; MorphM3_10_UPPER.jpg	27591855	0	1	5489	2	0	next	incorrect	3095
Vp021	1549	Response	1	27597167	5312	1
Vp021	1550	Picture	MorphM1_01_orig.jpg ; MorphM1_10_UPPER.jpg	27597344	0	1	5988	2	0	next	incorrect	3097
Vp021	1550	Response	1	27603247	5903	1
Vp021	1551	Picture	MorphF2_03_orig.jpg ; MorphF2_10_UPPER.jpg	27603332	0	1	5821	2	0	next	incorrect	3099
Vp021	1551	Response	1	27609087	5755	1
Vp021	1552	Picture	MorphM7_00_orig.jpg ; MorphM7_00_UPPER.jpg	27609153	0	1	6321	2	0	next	incorrect	3101
Vp021	1552	Response	1	27615326	6173	1
Vp021	1553	Picture	MorphF3_08_orig.jpg ; MorphF3_10_UPPER.jpg	27615474	0	1	5322	2	0	next	incorrect	3103
Vp021	1553	Response	1	27620686	5212	1
Vp021	1554	Picture	MorphM10_06_orig.jpg ; MorphM10_10_UPPER.jpg	27620796	0	1	7318	3	0	next	hit	3105
Vp021	1554	Response	2	27628046	7250	1
Vp021	1555	Picture	MorphF1_02_orig.jpg ; MorphF1_00_UPPER.jpg	27628114	0	2	6155	3	0	next	incorrect	3107
Vp021	1555	Response	1	27634206	6092	1
Vp021	1556	Picture	MorphF3_07_orig.jpg ; MorphF3_10_UPPER.jpg	27634269	0	1	19792	2	0	next	incorrect	3109
Vp021	1556	Response	1	27653966	19697	1
Vp021	1557	Picture	MorphF10_05_orig.jpg ; MorphF10_10_UPPER.jpg	27654061	0	1	9148	2	0	next	hit	3111
Vp021	1557	Response	2	27663085	9024	1
Vp021	1558	Picture	MorphM4_01_orig.jpg ; MorphM4_00_UPPER.jpg	27663209	0	1	10978	2	0	next	incorrect	3113
Vp021	1558	Response	1	27674045	10836	1
Vp021	1559	Picture	MorphF5_01_orig.jpg ; MorphF5_10_UPPER.jpg	27674187	0	1	24283	3	0	next	hit	3115
Vp021	1559	Response	2	27698284	24097	1
Vp021	1560	Picture	MorphM8_08_orig.jpg ; MorphM8_00_UPPER.jpg	27698470	0	2	16966	3	0	next	incorrect	3117
Vp021	1560	Response	1	27715324	16854	1
Vp021	1561	Picture	MorphF9_04_orig.jpg ; MorphF9_10_UPPER.jpg	27715436	0	1	11310	2	0	next	hit	3119
Vp021	1561	Response	2	27726604	11168	1
Vp021	1562	Picture	MorphM5_07_orig.jpg ; MorphM5_10_UPPER.jpg	27726746	0	1	7485	2	0	next	incorrect	3121
Vp021	1562	Response	1	27734203	7457	1
Vp021	1563	Picture	MorphF4_10_orig.jpg ; MorphF4_00_UPPER.jpg	27734231	0	1	17298	2	0	next	hit	3123
Vp021	1563	Response	2	27751483	17252	1
Vp021	1564	Picture	MorphF5_08_orig.jpg ; MorphF5_10_UPPER.jpg	27751529	0	1	7152	2	0	next	hit	3125
Vp021	1564	Response	2	27758523	6994	1
Vp021	1565	Picture	MorphF7_05_orig.jpg ; MorphF7_10_UPPER.jpg	27758681	0	1	12141	3	0	next	hit	3127
Vp021	1565	Response	2	27770763	12082	1
Vp021	1566	Picture	MorphF2_00_orig.jpg ; MorphF2_00_UPPER.jpg	27770822	0	2	8982	3	0	next	incorrect	3129
Vp021	1566	Response	1	27779642	8820	1
Vp021	1567	Picture	MorphF9_01_orig.jpg ; MorphF9_10_UPPER.jpg	27779804	0	1	7318	3	0	next	hit	3131
Vp021	1567	Response	2	27787082	7278	1
Vp021	1568	Picture	MorphM8_07_orig.jpg ; MorphM8_00_UPPER.jpg	27787122	0	2	17298	3	0	next	hit	3133
Vp021	1568	Response	2	27804362	17240	1
Vp021	1569	Picture	MorphF10_07_orig.jpg ; MorphF10_10_UPPER.jpg	27804420	0	1	7152	3	0	next	hit	3135
Vp021	1569	Response	2	27811401	6981	1
Vp021	1570	Picture	MorphM7_03_orig.jpg ; MorphM7_10_UPPER.jpg	27811572	0	2	10645	3	0	next	hit	3137
Vp021	1570	Response	2	27822041	10469	1
Vp021	1571	Picture	MorphM8_07_orig.jpg ; MorphM8_10_UPPER.jpg	27822217	0	1	26763	184	0	next	hit	3139
Vp021	1571	Response	2	27848921	26704	1
Vp021	1572	Picture	MorphF2_02_orig.jpg ; MorphF2_00_UPPER.jpg	27848980	0	183	11492	184	0	next	incorrect	3141
Vp021	1572	Response	1	27860360	11380	1
Vp021	1573	Picture	MorphM5_01_orig.jpg ; MorphM5_10_UPPER.jpg	27860472	0	1	7152	2	0	next	incorrect	3143
Vp021	1573	Response	1	27867560	7088	1
Vp021	1574	Picture	MorphF4_00_orig.jpg ; MorphF4_00_UPPER.jpg	27867624	0	1	15469	2	0	next	incorrect	3145
Vp021	1574	Response	1	27882920	15296	1
Vp021	1575	Picture	MorphM7_08_orig.jpg ; MorphM7_10_UPPER.jpg	27883093	0	1	23784	2	0	next	hit	3147
Vp021	1575	Response	2	27906839	23746	1
Vp021	1576	Picture	MorphM6_03_orig.jpg ; MorphM6_00_UPPER.jpg	27906877	0	1	65034	2	0	next	incorrect	3149
Vp021	1576	Response	1	27971877	65000	1
Vp021	1577	Picture	MorphM8_09_orig.jpg ; MorphM8_10_UPPER.jpg	27971911	0	1	8982	2	0	next	incorrect	3151
Vp021	1577	Response	1	27980837	8926	1
Vp021	1578	Picture	MorphF2_06_orig.jpg ; MorphF2_10_UPPER.jpg	27980893	0	1	5821	2	0	next	incorrect	3153
Vp021	1578	Response	1	27986597	5704	1
Vp021	1579	Picture	MorphM6_01_orig.jpg ; MorphM6_10_UPPER.jpg	27986714	0	1	4823	3	0	next	incorrect	3155
Vp021	1579	Response	1	27991477	4763	1
Vp021	1580	Picture	MorphF3_09_orig.jpg ; MorphF3_00_UPPER.jpg	27991537	0	2	9632	185	0	next	incorrect	3157
Vp021	1580	Response	1	28001156	9619	1
Vp021	1581	Picture	MorphF10_02_orig.jpg ; MorphF10_00_UPPER.jpg	28001169	0	183	28457	184	0	next	incorrect	3159
Vp021	1581	Response	1	28029476	28307	1
Vp021	1582	Picture	MorphF2_09_orig.jpg ; MorphF2_10_UPPER.jpg	28029626	0	1	5988	2	0	next	incorrect	3161
Vp021	1582	Response	1	28035476	5850	1
Vp021	1583	Picture	MorphM1_08_orig.jpg ; MorphM1_10_UPPER.jpg	28035614	0	1	8649	2	0	next	incorrect	3163
Vp021	1583	Response	1	28044035	8421	1
Vp021	1584	Picture	MorphM7_01_orig.jpg ; MorphM7_10_UPPER.jpg	28044263	0	1	5988	2	0	next	hit	3165
Vp021	1584	Response	2	28050035	5772	1
Vp021	1585	Picture	MorphF5_10_orig.jpg ; MorphF5_10_UPPER.jpg	28050251	0	1	5156	2	0	next	hit	3167
Vp021	1585	Response	2	28055235	4984	1
Vp021	1586	Picture	MorphF6_06_orig.jpg ; MorphF6_00_UPPER.jpg	28055407	0	1	25780	2	0	next	hit	3169
Vp021	1586	Response	2	28081074	25667	1
Vp021	1587	Picture	MorphM8_08_orig.jpg ; MorphM8_10_UPPER.jpg	28081187	0	1	5489	2	0	next	hit	3171
Vp021	1587	Response	2	28086594	5407	1
Vp021	1588	Picture	MorphM6_10_orig.jpg ; MorphM6_00_UPPER.jpg	28086676	0	1	13140	2	0	next	incorrect	3173
Vp021	1588	Response	1	28099634	12958	1
Vp021	1589	Picture	MorphF10_07_orig.jpg ; MorphF10_00_UPPER.jpg	28099816	0	1	14803	2	0	next	incorrect	3175
Vp021	1589	Response	1	28114434	14618	1
Vp021	1590	Picture	MorphM3_06_orig.jpg ; MorphM3_10_UPPER.jpg	28114619	0	1	6153	4	0	next	incorrect	3177
Vp021	1590	Response	1	28120593	5974	1
Vp021	1591	Picture	MorphF6_08_orig.jpg ; MorphF6_10_UPPER.jpg	28120772	0	3	6488	4	0	next	hit	3179
Vp021	1591	Response	2	28127153	6381	1
Vp021	1592	Picture	MorphM2_03_orig.jpg ; MorphM2_10_UPPER.jpg	28127260	0	1	5655	2	0	next	hit	3181
Vp021	1592	Response	2	28132753	5493	1
Vp021	1593	Picture	MorphF9_10_orig.jpg ; MorphF9_10_UPPER.jpg	28132915	0	1	6653	2	0	next	hit	3183
Vp021	1593	Response	2	28139393	6478	1
Vp021	1594	Picture	MorphF8_02_orig.jpg ; MorphF8_00_UPPER.jpg	28139568	0	1	11310	2	0	next	incorrect	3185
Vp021	1594	Response	1	28150762	11194	1
Vp021	1595	Picture	MorphF7_03_orig.jpg ; MorphF7_00_UPPER.jpg	28150878	0	1	27777	2	0	next	incorrect	3187
Vp021	1595	Response	1	28178592	27714	1
Vp021	1596	Picture	MorphM3_03_orig.jpg ; MorphM3_10_UPPER.jpg	28178655	0	1	7484	2	0	next	incorrect	3189
Vp021	1596	Response	1	28186032	7377	1
Vp021	1597	Picture	MorphM1_00_orig.jpg ; MorphM1_10_UPPER.jpg	28186139	0	1	5655	3	0	next	incorrect	3191
Vp021	1597	Response	1	28191712	5573	1
Vp021	1598	Picture	MorphF2_08_orig.jpg ; MorphF2_00_UPPER.jpg	28191794	0	2	6487	3	0	next	incorrect	3193
Vp021	1598	Response	1	28198111	6317	1
Vp021	1599	Picture	MorphF1_04_orig.jpg ; MorphF1_10_UPPER.jpg	28198281	0	1	5822	2	0	next	incorrect	3195
Vp021	1599	Response	1	28203951	5670	1
Vp021	1600	Picture	MorphF4_02_orig.jpg ; MorphF4_00_UPPER.jpg	28204103	0	1	9314	2	0	next	incorrect	3197
Vp021	1600	Response	1	28213231	9128	1
Vp021	1601	Picture	MorphF1_05_orig.jpg ; MorphF1_10_UPPER.jpg	28213417	0	1	5472	185	0	next	incorrect	3199
Vp021	1601	Response	1	28218831	5414	1
Vp021	1602	Picture	MorphM6_09_orig.jpg ; MorphM6_00_UPPER.jpg	28218889	0	184	10162	186	0	next	incorrect	3201
Vp021	1602	Response	1	28228911	10022	1
Vp021	1603	Picture	MorphF8_04_orig.jpg ; MorphF8_10_UPPER.jpg	28229051	0	2	7651	4	0	next	hit	3203
Vp021	1603	Response	2	28236670	7619	1
Vp021	1604	Picture	MorphM7_04_orig.jpg ; MorphM7_10_UPPER.jpg	28236702	0	2	8317	3	0	next	hit	3205
Vp021	1604	Response	2	28244830	8128	1
Vp021	1605	Picture	MorphM9_04_orig.jpg ; MorphM9_00_UPPER.jpg	28245019	0	1	9647	2	0	next	incorrect	3207
Vp021	1605	Response	1	28254510	9491	1
Vp021	1606	Picture	MorphF3_05_orig.jpg ; MorphF3_00_UPPER.jpg	28254666	0	1	5821	2	0	next	incorrect	3209
Vp021	1606	Response	1	28260350	5684	1
Vp021	1607	Picture	MorphM3_04_orig.jpg ; MorphM3_10_UPPER.jpg	28260487	0	1	5655	2	0	next	incorrect	3211
Vp021	1607	Response	1	28266029	5542	1
Vp021	1608	Picture	MorphF1_01_orig.jpg ; MorphF1_00_UPPER.jpg	28266142	0	1	6321	2	0	next	incorrect	3213
Vp021	1608	Response	1	28272349	6207	1
Vp021	1609	Picture	MorphM9_01_orig.jpg ; MorphM9_00_UPPER.jpg	28272463	0	1	5973	183	0	next	incorrect	3215
Vp021	1609	Response	1	28278429	5966	1
Vp021	1610	Picture	MorphM10_10_orig.jpg ; MorphM10_10_UPPER.jpg	28278436	0	182	6002	183	0	next	hit	3217
Vp021	1610	Response	2	28284349	5913	1
Vp021	1611	Picture	MorphF10_02_orig.jpg ; MorphF10_10_UPPER.jpg	28284438	0	1	16466	3	0	next	hit	3219
Vp021	1611	Response	2	28300757	16319	1
Vp021	1612	Picture	MorphF4_03_orig.jpg ; MorphF4_10_UPPER.jpg	28300904	0	2	6654	3	0	next	hit	3221
Vp021	1612	Response	2	28307468	6564	1
Vp021	1613	Picture	MorphM9_03_orig.jpg ; MorphM9_10_UPPER.jpg	28307558	0	1	16799	2	0	next	hit	3223
Vp021	1613	Response	2	28324188	16630	1
Vp021	1614	Picture	MorphM1_09_orig.jpg ; MorphM1_10_UPPER.jpg	28324357	0	1	6320	2	0	next	incorrect	3225
Vp021	1614	Response	1	28330508	6151	1
Vp021	1615	Picture	MorphF2_10_orig.jpg ; MorphF2_10_UPPER.jpg	28330677	0	1	20458	2	0	next	incorrect	3227
Vp021	1615	Response	1	28350987	20310	1
Vp021	1616	Picture	MorphM3_09_orig.jpg ; MorphM3_00_UPPER.jpg	28351135	0	1	5821	3	0	next	incorrect	3229
Vp021	1616	Response	1	28356907	5772	1
Vp021	1617	Picture	MorphM6_00_orig.jpg ; MorphM6_10_UPPER.jpg	28356956	0	2	14803	4	0	next	hit	3231
Vp021	1617	Response	2	28371707	14751	1
Vp021	1618	Picture	MorphF10_01_orig.jpg ; MorphF10_00_UPPER.jpg	28371759	0	2	6487	3	0	next	hit	3233
Vp021	1618	Response	2	28378107	6348	1
Vp021	1619	Picture	MorphM9_01_orig.jpg ; MorphM9_10_UPPER.jpg	28378246	0	1	15950	186	0	next	hit	3235
Vp021	1619	Response	2	28394186	15940	1
Vp021	1620	Picture	MorphF9_07_orig.jpg ; MorphF9_00_UPPER.jpg	28394196	0	185	13490	186	0	next	incorrect	3237
Vp021	1620	Response	1	28407546	13350	1
Vp021	1621	Picture	MorphM10_09_orig.jpg ; MorphM10_10_UPPER.jpg	28407686	0	1	6487	2	0	next	hit	3239
Vp021	1621	Response	2	28414106	6420	1
Vp021	1622	Picture	MorphM2_06_orig.jpg ; MorphM2_00_UPPER.jpg	28414173	0	1	8316	2	0	next	incorrect	3241
Vp021	1622	Response	1	28422345	8172	1
Vp021	1623	Picture	MorphM9_06_orig.jpg ; MorphM9_00_UPPER.jpg	28422489	0	1	21456	2	0	next	incorrect	3243
Vp021	1623	Response	1	28443865	21376	1
Vp021	1624	Picture	MorphF8_06_orig.jpg ; MorphF8_10_UPPER.jpg	28443945	0	1	6154	2	0	next	hit	3245
Vp021	1624	Response	2	28450025	6080	1
Vp021	1625	Picture	MorphM4_09_orig.jpg ; MorphM4_10_UPPER.jpg	28450099	0	1	7319	2	0	next	hit	3247
Vp021	1625	Response	2	28457305	7206	1
Vp021	1626	Picture	MorphM5_05_orig.jpg ; MorphM5_00_UPPER.jpg	28457418	0	1	6320	2	0	next	incorrect	3249
Vp021	1626	Response	1	28463544	6126	1
Vp021	1627	Picture	MorphF6_01_orig.jpg ; MorphF6_10_UPPER.jpg	28463738	0	1	12973	2	0	next	incorrect	3251
Vp021	1627	Response	1	28476584	12846	1
Vp021	1628	Picture	MorphF9_09_orig.jpg ; MorphF9_10_UPPER.jpg	28476711	0	1	8816	2	0	next	hit	3253
Vp021	1628	Response	2	28485464	8753	1
Vp021	1629	Picture	MorphF3_00_orig.jpg ; MorphF3_10_UPPER.jpg	28485527	0	1	19127	2	0	next	incorrect	3255
Vp021	1629	Response	1	28504503	18976	1
Vp021	1630	Picture	MorphF6_06_orig.jpg ; MorphF6_10_UPPER.jpg	28504654	0	1	9481	2	0	next	hit	3257
Vp021	1630	Response	2	28513943	9289	1
Vp021	1631	Picture	MorphM5_00_orig.jpg ; MorphM5_00_UPPER.jpg	28514135	0	1	6154	2	0	next	incorrect	3259
Vp021	1631	Response	1	28520183	6048	1
Vp021	1632	Picture	MorphF7_03_orig.jpg ; MorphF7_10_UPPER.jpg	28520289	0	1	43411	2	0	next	incorrect	3261
Vp021	1632	Response	1	28563542	43253	1
Vp021	1633	Picture	MorphM4_10_orig.jpg ; MorphM4_00_UPPER.jpg	28563700	0	1	16965	2	0	next	incorrect	3263
Vp021	1633	Response	1	28580422	16722	1
Vp021	1634	Picture	MorphM2_04_orig.jpg ; MorphM2_10_UPPER.jpg	28580665	0	1	19627	2	0	next	incorrect	3265
Vp021	1634	Response	1	28600181	19516	1
Vp021	1635	Picture	MorphF7_02_orig.jpg ; MorphF7_10_UPPER.jpg	28600292	0	1	6986	2	0	next	incorrect	3267
Vp021	1635	Response	1	28607141	6849	1
Vp021	1636	Picture	MorphF3_04_orig.jpg ; MorphF3_10_UPPER.jpg	28607278	0	1	4823	2	0	next	incorrect	3269
Vp021	1636	Response	1	28611941	4663	1
Vp021	1637	Picture	MorphM6_05_orig.jpg ; MorphM6_00_UPPER.jpg	28612101	0	1	7447	206	0	next	incorrect	3271
Vp021	1637	Response	1	28619540	7439	1
Vp021	1638	Picture	MorphF2_04_orig.jpg ; MorphF2_10_UPPER.jpg	28619548	0	205	6025	207	0	next	incorrect	3273
Vp021	1638	Response	1	28625540	5992	1
Vp021	1639	Picture	MorphM4_01_orig.jpg ; MorphM4_10_UPPER.jpg	28625573	0	2	8317	3	0	next	incorrect	3275
Vp021	1639	Response	1	28633860	8287	1
Vp021	1640	Picture	MorphF8_06_orig.jpg ; MorphF8_00_UPPER.jpg	28633890	0	1	7983	3	0	next	incorrect	3277
Vp021	1640	Response	1	28641780	7890	1
Vp021	1641	Picture	MorphF4_01_orig.jpg ; MorphF4_00_UPPER.jpg	28641873	0	2	6986	3	0	next	incorrect	3279
Vp021	1641	Response	1	28648820	6947	1
Vp021	1642	Picture	MorphF2_03_orig.jpg ; MorphF2_00_UPPER.jpg	28648859	0	1	6653	2	0	next	incorrect	3281
Vp021	1642	Response	1	28655459	6600	1
Vp021	1643	Picture	MorphF7_09_orig.jpg ; MorphF7_00_UPPER.jpg	28655512	0	1	9315	2	0	next	incorrect	3283
Vp021	1643	Response	1	28664739	9227	1
Vp021	1644	Picture	MorphF8_08_orig.jpg ; MorphF8_10_UPPER.jpg	28664827	0	1	7484	2	0	next	hit	3285
Vp021	1644	Response	2	28672179	7352	1
Vp021	1645	Picture	MorphM4_10_orig.jpg ; MorphM4_10_UPPER.jpg	28672311	0	1	6154	2	0	next	hit	3287
Vp021	1645	Response	2	28678259	5948	1
Vp021	1646	Picture	MorphM10_02_orig.jpg ; MorphM10_00_UPPER.jpg	28678465	0	1	9315	2	0	next	incorrect	3289
Vp021	1646	Response	1	28687619	9154	1
Vp021	1647	Picture	MorphF7_04_orig.jpg ; MorphF7_10_UPPER.jpg	28687780	0	1	9813	2	0	next	incorrect	3291
Vp021	1647	Response	1	28697538	9758	1
Vp021	1648	Picture	MorphM7_09_orig.jpg ; MorphM7_10_UPPER.jpg	28697593	0	1	6154	2	0	next	hit	3293
Vp021	1648	Response	2	28703538	5945	1
Vp021	1649	Picture	MorphF7_00_orig.jpg ; MorphF7_00_UPPER.jpg	28703747	0	1	6653	2	0	next	incorrect	3295
Vp021	1649	Response	1	28710258	6511	1
Vp021	1650	Picture	MorphF9_00_orig.jpg ; MorphF9_10_UPPER.jpg	28710400	0	1	18129	3	0	next	incorrect	3297
Vp021	1650	Response	1	28728418	18018	1
Vp021	1651	Picture	MorphM9_05_orig.jpg ; MorphM9_10_UPPER.jpg	28728529	0	2	7153	3	0	next	incorrect	3299
Vp021	1651	Response	1	28735537	7008	1
Vp021	1652	Picture	MorphF8_05_orig.jpg ; MorphF8_00_UPPER.jpg	28735682	0	1	6320	2	0	next	hit	3301
Vp021	1652	Response	2	28741857	6175	1
Vp021	1653	Picture	MorphF6_02_orig.jpg ; MorphF6_00_UPPER.jpg	28742002	0	1	54222	2	0	next	incorrect	3303
Vp021	1653	Response	1	28796176	54174	1
Vp021	1654	Picture	MorphF4_08_orig.jpg ; MorphF4_00_UPPER.jpg	28796224	0	1	9980	2	0	next	hit	3305
Vp021	1654	Response	2	28806096	9872	1
Vp021	1655	Picture	MorphM7_02_orig.jpg ; MorphM7_10_UPPER.jpg	28806204	0	1	7817	2	0	next	hit	3307
Vp021	1655	Response	2	28813936	7732	1
Vp021	1656	Picture	MorphF1_06_orig.jpg ; MorphF1_00_UPPER.jpg	28814021	0	1	59212	3	0	next	incorrect	3309
Vp021	1656	Response	1	28873134	59113	1
Vp021	1657	Picture	MorphM9_06_orig.jpg ; MorphM9_10_UPPER.jpg	28873233	0	2	7152	4	0	next	incorrect	3311
Vp021	1657	Response	1	28880174	6941	1
Vp021	1658	Picture	MorphM5_02_orig.jpg ; MorphM5_00_UPPER.jpg	28880385	0	2	5323	3	0	next	incorrect	3313
Vp021	1658	Response	1	28885613	5228	1
Vp021	1659	Picture	MorphM6_04_orig.jpg ; MorphM6_00_UPPER.jpg	28885708	0	1	5322	2	0	next	incorrect	3315
Vp021	1659	Response	1	28890813	5105	1
Vp021	1660	Picture	MorphM10_00_orig.jpg ; MorphM10_00_UPPER.jpg	28891030	0	1	46405	2	0	next	incorrect	3317
Vp021	1660	Response	1	28937292	46262	1
Vp021	1661	Picture	MorphF3_04_orig.jpg ; MorphF3_00_UPPER.jpg	28937435	0	1	6154	3	0	next	incorrect	3319
Vp021	1661	Response	1	28943372	5937	1
Vp021	1662	Picture	MorphM2_01_orig.jpg ; MorphM2_10_UPPER.jpg	28943589	0	2	13140	3	0	next	incorrect	3321
Vp021	1662	Response	1	28956572	12983	1
Vp021	1663	Picture	MorphM9_03_orig.jpg ; MorphM9_00_UPPER.jpg	28956729	0	1	5156	2	0	next	incorrect	3323
Vp021	1663	Response	1	28961771	5042	1
Vp021	1664	Picture	MorphM10_00_orig.jpg ; MorphM10_10_UPPER.jpg	28961885	0	1	15968	2	0	next	incorrect	3325
Vp021	1664	Response	1	28977691	15806	1
Vp021	1665	Picture	MorphF7_01_orig.jpg ; MorphF7_00_UPPER.jpg	28977853	0	1	5156	2	0	next	incorrect	3327
Vp021	1665	Response	1	28982891	5038	1
Vp021	1666	Picture	MorphM4_08_orig.jpg ; MorphM4_00_UPPER.jpg	28983009	0	1	10312	2	0	next	incorrect	3329
Vp021	1666	Response	1	28993211	10202	1
Vp021	1667	Picture	MorphF8_10_orig.jpg ; MorphF8_00_UPPER.jpg	28993321	0	1	9314	2	0	next	incorrect	3331
Vp021	1667	Response	1	29002570	9249	1
Vp021	1668	Picture	MorphF9_02_orig.jpg ; MorphF9_10_UPPER.jpg	29002635	0	1	13140	2	0	next	hit	3333
Vp021	1668	Response	2	29015690	13055	1
Vp021	1669	Picture	MorphF5_01_orig.jpg ; MorphF5_00_UPPER.jpg	29015775	0	1	12807	2	0	next	hit	3335
Vp021	1669	Response	2	29028410	12635	1
Vp021	1670	Picture	MorphM2_00_orig.jpg ; MorphM2_00_UPPER.jpg	29028582	0	1	27777	2	0	next	incorrect	3337
Vp021	1670	Response	1	29056249	27667	1
Vp021	1671	Picture	MorphF1_08_orig.jpg ; MorphF1_10_UPPER.jpg	29056359	0	1	4324	2	0	next	incorrect	3339
Vp021	1671	Response	1	29060569	4210	1
Vp021	1672	Picture	MorphF6_09_orig.jpg ; MorphF6_00_UPPER.jpg	29060683	0	1	6653	2	0	next	incorrect	3341
Vp021	1672	Response	1	29067289	6606	1
Vp021	1673	Picture	MorphF10_00_orig.jpg ; MorphF10_00_UPPER.jpg	29067336	0	1	7651	2	0	next	incorrect	3343
Vp021	1673	Response	1	29074889	7553	1
Vp021	1674	Picture	MorphF9_02_orig.jpg ; MorphF9_00_UPPER.jpg	29074987	0	1	5156	3	0	next	incorrect	3345
Vp021	1674	Response	1	29079928	4941	1
Vp021	1675	Picture	MorphF6_04_orig.jpg ; MorphF6_00_UPPER.jpg	29080143	0	2	6487	3	0	next	incorrect	3347
Vp021	1675	Response	1	29086488	6345	1
Vp021	1676	Picture	MorphF9_04_orig.jpg ; MorphF9_00_UPPER.jpg	29086630	0	1	7633	187	0	next	incorrect	3349
Vp021	1676	Response	1	29094248	7618	1
Vp021	1677	Picture	MorphM1_07_orig.jpg ; MorphM1_00_UPPER.jpg	29094263	0	186	5174	187	0	next	incorrect	3351
Vp021	1677	Response	1	29099368	5105	1
Vp021	1678	Picture	MorphF1_09_orig.jpg ; MorphF1_10_UPPER.jpg	29099437	0	1	5655	2	0	next	incorrect	3353
Vp021	1678	Response	1	29104968	5531	1
Vp021	1679	Picture	MorphF5_00_orig.jpg ; MorphF5_10_UPPER.jpg	29105092	0	1	18296	2	0	next	incorrect	3355
Vp021	1679	Response	1	29123207	18115	1
Vp021	1680	Picture	MorphF3_02_orig.jpg ; MorphF3_10_UPPER.jpg	29123388	0	1	5323	2	0	next	incorrect	3357
Vp021	1680	Response	1	29128647	5259	1
Vp021	1681	Picture	MorphF9_00_orig.jpg ; MorphF9_00_UPPER.jpg	29128711	0	1	11809	2	0	next	incorrect	3359
Vp021	1681	Response	1	29140327	11616	1
Vp021	1682	Picture	MorphM10_01_orig.jpg ; MorphM10_00_UPPER.jpg	29140520	0	1	9813	2	0	next	incorrect	3361
Vp021	1682	Response	1	29150167	9647	1
Vp021	1683	Picture	MorphF9_08_orig.jpg ; MorphF9_00_UPPER.jpg	29150333	0	1	14803	2	0	next	incorrect	3363
Vp021	1683	Response	1	29164966	14633	1
Vp021	1684	Picture	MorphF3_10_orig.jpg ; MorphF3_10_UPPER.jpg	29165136	0	1	6154	2	0	next	incorrect	3365
Vp021	1684	Response	1	29171126	5990	1
Vp021	1685	Picture	MorphM5_08_orig.jpg ; MorphM5_10_UPPER.jpg	29171290	0	1	4491	2	0	next	incorrect	3367
Vp021	1685	Response	1	29175606	4316	1
Vp021	1686	Picture	MorphF3_07_orig.jpg ; MorphF3_00_UPPER.jpg	29175781	0	1	4491	2	0	next	incorrect	3369
Vp021	1686	Response	1	29180086	4305	1
Vp021	1687	Picture	MorphF2_01_orig.jpg ; MorphF2_10_UPPER.jpg	29180272	0	1	6653	2	0	next	incorrect	3371
Vp021	1687	Response	1	29186806	6534	1
Vp021	1688	Picture	MorphM2_03_orig.jpg ; MorphM2_00_UPPER.jpg	29186925	0	1	51894	2	0	next	incorrect	3373
Vp021	1688	Response	1	29238725	51800	1
Vp021	1689	Picture	MorphF8_07_orig.jpg ; MorphF8_00_UPPER.jpg	29238819	0	1	7152	2	0	next	incorrect	3375
Vp021	1689	Response	1	29245844	7025	1
Vp021	1690	Picture	MorphF2_01_orig.jpg ; MorphF2_00_UPPER.jpg	29245971	0	1	5322	2	0	next	incorrect	3377
Vp021	1690	Response	1	29251204	5233	1
Vp021	1691	Picture	MorphM1_02_orig.jpg ; MorphM1_10_UPPER.jpg	29251293	0	1	5655	2	0	next	incorrect	3379
Vp021	1691	Response	1	29256804	5511	1
Vp021	1692	Picture	MorphF1_05_orig.jpg ; MorphF1_00_UPPER.jpg	29256948	0	1	4990	2	0	next	incorrect	3381
Vp021	1692	Response	1	29261764	4816	1
Vp021	1693	Picture	MorphM10_01_orig.jpg ; MorphM10_10_UPPER.jpg	29261938	0	1	6487	2	0	next	hit	3383
Vp021	1693	Response	2	29268244	6306	1
Vp021	1694	Picture	MorphM6_01_orig.jpg ; MorphM6_00_UPPER.jpg	29268425	0	1	26601	179	0	next	incorrect	3385
Vp021	1694	Response	1	29294963	26538	1
Vp021	1695	Picture	MorphM5_03_orig.jpg ; MorphM5_10_UPPER.jpg	29295026	0	178	5666	179	0	next	incorrect	3387
Vp021	1695	Response	1	29300483	5457	1
Vp021	1696	Picture	MorphM7_10_orig.jpg ; MorphM7_10_UPPER.jpg	29300692	0	1	5988	2	0	next	hit	3389
Vp021	1696	Response	2	29306643	5951	1
Vp021	1697	Picture	MorphM6_05_orig.jpg ; MorphM6_10_UPPER.jpg	29306680	0	1	18961	2	0	next	incorrect	3391
Vp021	1697	Response	1	29325602	18922	1
Vp021	1698	Picture	MorphF6_04_orig.jpg ; MorphF6_10_UPPER.jpg	29325641	0	1	9647	2	0	next	hit	3393
Vp021	1698	Response	2	29335202	9561	1
Vp021	1699	Picture	MorphF2_05_orig.jpg ; MorphF2_10_UPPER.jpg	29335288	0	1	6819	2	0	next	incorrect	3395
Vp021	1699	Response	1	29342002	6714	1
Vp021	1700	Picture	MorphF8_00_orig.jpg ; MorphF8_10_UPPER.jpg	29342107	0	1	7984	2	0	next	hit	3397
Vp021	1700	Response	2	29349922	7815	1
Vp021	1701	Picture	MorphM7_06_orig.jpg ; MorphM7_10_UPPER.jpg	29350091	0	1	8316	2	0	next	hit	3399
Vp021	1701	Response	2	29358241	8150	1
Vp021	1702	Picture	MorphF2_05_orig.jpg ; MorphF2_00_UPPER.jpg	29358407	0	1	6986	2	0	next	incorrect	3401
Vp021	1702	Response	1	29365281	6874	1
Vp021	1703	Picture	MorphM5_04_orig.jpg ; MorphM5_00_UPPER.jpg	29365393	0	1	6154	2	0	next	incorrect	3403
Vp021	1703	Response	1	29371441	6048	1
Vp021	1704	Picture	MorphF9_03_orig.jpg ; MorphF9_00_UPPER.jpg	29371547	0	1	8815	3	0	next	incorrect	3405
Vp021	1704	Response	1	29380241	8694	1
Vp021	1705	Picture	MorphF10_00_orig.jpg ; MorphF10_10_UPPER.jpg	29380362	0	2	7319	3	0	next	hit	3407
Vp021	1705	Response	2	29387601	7239	1
Vp021	1706	Picture	MorphF4_03_orig.jpg ; MorphF4_00_UPPER.jpg	29387681	0	1	19959	2	0	next	incorrect	3409
Vp021	1706	Response	1	29407440	19759	1
Vp021	1707	Picture	MorphM10_07_orig.jpg ; MorphM10_00_UPPER.jpg	29407640	0	1	7318	2	0	next	hit	3411
Vp021	1707	Response	2	29414880	7240	1
Vp021	1708	Picture	MorphM8_05_orig.jpg ; MorphM8_10_UPPER.jpg	29414958	0	1	7651	2	0	next	hit	3413
Vp021	1708	Response	2	29422560	7602	1
Vp021	1709	Picture	MorphM5_02_orig.jpg ; MorphM5_10_UPPER.jpg	29422609	0	1	6986	2	0	next	incorrect	3415
Vp021	1709	Response	1	29429440	6831	1
Vp021	1710	Picture	MorphM9_10_orig.jpg ; MorphM9_00_UPPER.jpg	29429595	0	1	9148	2	0	next	incorrect	3417
Vp021	1710	Response	1	29438559	8964	1
Vp021	1711	Picture	MorphM1_00_orig.jpg ; MorphM1_00_UPPER.jpg	29438743	0	1	6154	2	0	next	incorrect	3419
Vp021	1711	Response	1	29444719	5976	1
Vp021	1712	Picture	MorphF5_00_orig.jpg ; MorphF5_00_UPPER.jpg	29444897	0	1	10645	2	0	next	incorrect	3421
Vp021	1712	Response	1	29455359	10462	1
Vp021	1713	Picture	MorphF7_06_orig.jpg ; MorphF7_00_UPPER.jpg	29455542	0	1	6310	179	0	next	incorrect	3423
Vp021	1713	Response	1	29461839	6297	1
Vp021	1714	Picture	MorphF1_00_orig.jpg ; MorphF1_10_UPPER.jpg	29461852	0	178	6164	179	0	next	incorrect	3425
Vp021	1714	Response	1	29467918	6066	1
Vp021	1715	Picture	MorphM3_00_orig.jpg ; MorphM3_10_UPPER.jpg	29468016	0	1	5822	2	0	next	incorrect	3427
Vp021	1715	Response	1	29473758	5742	1
Vp021	1716	Picture	MorphM1_04_orig.jpg ; MorphM1_00_UPPER.jpg	29473838	0	1	5134	190	0	next	incorrect	3429
Vp021	1716	Response	1	29478958	5120	1
Vp021	1717	Picture	MorphF5_04_orig.jpg ; MorphF5_10_UPPER.jpg	29478972	0	189	11831	191	0	next	hit	3431
Vp021	1717	Response	2	29490638	11666	1
Vp021	1718	Picture	MorphM4_05_orig.jpg ; MorphM4_00_UPPER.jpg	29490803	0	2	12475	3	0	next	incorrect	3433
Vp021	1718	Response	1	29503198	12395	1
Vp021	1719	Picture	MorphF9_09_orig.jpg ; MorphF9_00_UPPER.jpg	29503278	0	1	11143	3	0	next	incorrect	3435
Vp021	1719	Response	1	29514237	10959	1
Vp021	1720	Picture	MorphM8_01_orig.jpg ; MorphM8_10_UPPER.jpg	29514421	0	2	16134	3	0	next	incorrect	3437
Vp021	1720	Response	1	29530397	15976	1
Vp021	1721	Picture	MorphF7_00_orig.jpg ; MorphF7_10_UPPER.jpg	29530555	0	1	5821	3	0	next	incorrect	3439
Vp021	1721	Response	1	29536317	5762	1
Vp021	1722	Picture	MorphF3_08_orig.jpg ; MorphF3_00_UPPER.jpg	29536376	0	2	6653	4	0	next	incorrect	3441
Vp021	1722	Response	1	29542957	6581	1
Vp021	1723	Picture	MorphF8_02_orig.jpg ; MorphF8_10_UPPER.jpg	29543029	0	2	25781	3	0	next	incorrect	3443
Vp021	1723	Response	1	29568716	25687	1
Vp021	1724	Picture	MorphF3_06_orig.jpg ; MorphF3_10_UPPER.jpg	29568810	0	1	4990	2	0	next	incorrect	3445
Vp021	1724	Response	1	29573596	4786	1
Vp021	1725	Picture	MorphM5_10_orig.jpg ; MorphM5_00_UPPER.jpg	29573800	0	1	5489	2	0	next	incorrect	3447
Vp021	1725	Response	1	29579194	5394	2
Vp021	1726	Picture	MorphF1_04_orig.jpg ; MorphF1_00_UPPER.jpg	29579289	0	1	6154	2	0	next	incorrect	3449
Vp021	1726	Response	1	29585355	6066	1
Vp021	1727	Picture	MorphF8_03_orig.jpg ; MorphF8_00_UPPER.jpg	29585443	0	1	7651	2	0	next	incorrect	3451
Vp021	1727	Response	1	29592955	7512	1
Vp021	1728	Picture	MorphM2_06_orig.jpg ; MorphM2_10_UPPER.jpg	29593094	0	1	12142	2	0	next	hit	3453
Vp021	1728	Response	2	29605115	12021	1
Vp021	1729	Picture	MorphM5_04_orig.jpg ; MorphM5_10_UPPER.jpg	29605236	0	1	5821	2	0	next	incorrect	3455
Vp021	1729	Response	1	29610955	5719	1
Vp021	1730	Picture	MorphF2_07_orig.jpg ; MorphF2_00_UPPER.jpg	29611057	0	1	7152	2	0	next	incorrect	3457
Vp021	1730	Response	1	29618074	7017	1
Vp021	1731	Picture	MorphF9_01_orig.jpg ; MorphF9_00_UPPER.jpg	29618209	0	1	6986	2	0	next	incorrect	3459
Vp021	1731	Response	1	29625034	6825	1
Vp021	1732	Picture	MorphM8_10_orig.jpg ; MorphM8_00_UPPER.jpg	29625195	0	1	11975	2	0	next	hit	3461
Vp021	1732	Response	2	29637034	11839	1
Vp021	1733	Picture	MorphF4_01_orig.jpg ; MorphF4_10_UPPER.jpg	29637170	0	1	6986	2	0	next	incorrect	3463
Vp021	1733	Response	1	29643994	6824	1
Vp021	1734	Picture	MorphM6_06_orig.jpg ; MorphM6_00_UPPER.jpg	29644156	0	1	3992	2	0	next	incorrect	3465
Vp021	1734	Response	1	29648074	3918	1
Vp021	1735	Picture	MorphF8_00_orig.jpg ; MorphF8_00_UPPER.jpg	29648148	0	1	7152	2	0	next	incorrect	3467
Vp021	1735	Response	1	29655194	7046	1
Vp021	1736	Picture	MorphF3_03_orig.jpg ; MorphF3_00_UPPER.jpg	29655300	0	1	6487	2	0	next	incorrect	3469
Vp021	1736	Response	1	29661593	6293	1
Vp021	1737	Picture	MorphM1_05_orig.jpg ; MorphM1_00_UPPER.jpg	29661787	0	1	6320	2	0	next	incorrect	3471
Vp021	1737	Response	1	29667914	6127	1
Vp021	1738	Picture	MorphM6_07_orig.jpg ; MorphM6_00_UPPER.jpg	29668107	0	1	21789	2	0	next	incorrect	3473
Vp021	1738	Response	1	29689833	21726	1
Vp021	1739	Picture	MorphF2_07_orig.jpg ; MorphF2_10_UPPER.jpg	29689896	0	1	5987	3	0	next	incorrect	3475
Vp021	1739	Response	1	29695752	5856	1
Vp021	1740	Picture	MorphF8_04_orig.jpg ; MorphF8_00_UPPER.jpg	29695883	0	2	7984	3	0	next	incorrect	3477
Vp021	1740	Response	1	29703752	7869	1
Vp021	1741	Picture	MorphM9_09_orig.jpg ; MorphM9_10_UPPER.jpg	29703867	0	1	6139	184	0	next	incorrect	3479
Vp021	1741	Response	1	29709992	6125	1
Vp021	1742	Picture	MorphM1_10_orig.jpg ; MorphM1_00_UPPER.jpg	29710006	0	183	6003	184	0	next	incorrect	3481
Vp021	1742	Response	1	29715912	5906	1
Vp021	1743	Picture	MorphM3_07_orig.jpg ; MorphM3_10_UPPER.jpg	29716009	0	1	5156	2	0	next	incorrect	3483
Vp021	1743	Response	1	29721112	5103	1
Vp021	1744	Picture	MorphF3_00_orig.jpg ; MorphF3_00_UPPER.jpg	29721165	0	1	5655	2	0	next	incorrect	3485
Vp021	1744	Response	1	29726632	5467	1
Vp021	1745	Picture	MorphF1_10_orig.jpg ; MorphF1_10_UPPER.jpg	29726820	0	1	5323	2	0	next	incorrect	3487
Vp021	1745	Response	1	29731992	5172	1
Vp021	1746	Picture	MorphM8_02_orig.jpg ; MorphM8_10_UPPER.jpg	29732143	0	1	7318	2	0	next	incorrect	3489
Vp021	1746	Response	1	29739271	7128	1
Vp021	1747	Picture	MorphM2_05_orig.jpg ; MorphM2_10_UPPER.jpg	29739461	0	1	8483	2	0	next	hit	3491
Vp021	1747	Response	2	29747831	8370	1
Vp021	1748	Picture	MorphF10_10_orig.jpg ; MorphF10_10_UPPER.jpg	29747944	0	1	6154	2	0	next	hit	3493
Vp021	1748	Response	2	29754071	6127	1
Vp021	1749	Picture	MorphF9_08_orig.jpg ; MorphF9_10_UPPER.jpg	29754098	0	1	9979	2	0	next	hit	3495
Vp021	1749	Response	2	29763991	9893	1
Vp021	1750	Picture	MorphF4_05_orig.jpg ; MorphF4_10_UPPER.jpg	29764077	0	1	5822	2	0	next	hit	3497
Vp021	1750	Response	2	29769751	5674	1
Vp021	1751	Picture	MorphM8_00_orig.jpg ; MorphM8_00_UPPER.jpg	29769899	0	1	8981	2	0	next	incorrect	3499
Vp021	1751	Response	1	29778710	8811	1
Vp021	1752	Picture	MorphF3_06_orig.jpg ; MorphF3_00_UPPER.jpg	29778880	0	1	5323	2	0	next	incorrect	3501
Vp021	1752	Response	1	29784150	5270	1
Vp021	1753	Picture	MorphM8_05_orig.jpg ; MorphM8_00_UPPER.jpg	29784203	0	1	5988	2	0	next	incorrect	3503
Vp021	1753	Response	1	29790070	5867	1
Vp021	1754	Picture	MorphF7_08_orig.jpg ; MorphF7_10_UPPER.jpg	29790191	0	1	14304	2	0	next	incorrect	3505
Vp021	1754	Response	1	29804310	14119	1
Vp021	1755	Picture	MorphM5_10_orig.jpg ; MorphM5_10_UPPER.jpg	29804495	0	1	4657	2	0	next	incorrect	3507
Vp021	1755	Response	1	29809110	4615	1
Vp021	1756	Picture	MorphM2_04_orig.jpg ; MorphM2_00_UPPER.jpg	29809152	0	1	8636	181	0	next	incorrect	3509
Vp021	1756	Response	1	29817749	8597	1
Vp021	1757	Picture	MorphF9_06_orig.jpg ; MorphF9_10_UPPER.jpg	29817788	0	180	7830	181	0	next	hit	3511
Vp021	1757	Response	2	29825509	7721	1
Vp021	1758	Picture	MorphF10_09_orig.jpg ; MorphF10_10_UPPER.jpg	29825618	0	1	6306	183	0	next	hit	3513
Vp021	1758	Response	2	29831908	6290	2
Vp021	1759	Picture	MorphM7_09_orig.jpg ; MorphM7_00_UPPER.jpg	29831924	0	182	11158	183	0	next	hit	3515
Vp021	1759	Response	2	29842948	11024	2
Vp021	1760	Picture	MorphM1_08_orig.jpg ; MorphM1_00_UPPER.jpg	29843082	0	1	7651	2	0	next	incorrect	3517
Vp021	1760	Response	1	29850629	7547	1
Vp021	1761	Picture	MorphF10_06_orig.jpg ; MorphF10_10_UPPER.jpg	29850733	0	1	38754	2	0	next	hit	3519
Vp021	1761	Response	2	29889348	38615	1
Vp021	1762	Picture	MorphM2_09_orig.jpg ; MorphM2_10_UPPER.jpg	29889487	0	1	6653	2	0	next	hit	3521
Vp021	1762	Response	2	29895987	6500	1
Vp021	1763	Picture	MorphF7_08_orig.jpg ; MorphF7_00_UPPER.jpg	29896140	0	1	9647	2	0	next	incorrect	3523
Vp021	1763	Response	1	29905747	9607	1
Vp021	1764	Picture	MorphM10_02_orig.jpg ; MorphM10_10_UPPER.jpg	29905787	0	1	12475	2	0	next	hit	3525
Vp021	1764	Response	2	29913107	7320	1
Vp021	1765	Picture	end_ins	29918262	5000	1	357192	2	5000	next	other	0
Vp021	1765	Response	3	30268788	355526	1
