# Supplementary material for: Categorical Perception of Fear and Anger Expressions in Whole, Masked and Composite Faces
Source: PLoS One. 2015 Aug 11;10(8):e0134790. doi: 10.1371/journal.pone.0134790 (PMC4532458; doi:10.1371/journal.pone.0134790)
Supplement: S1 Dataset — (ZIP) [file pone.0134790.s001.zip › Exp2/Vp020-Vp020_UpDown_Identification.log]

Scenario - 
Logfile written - 08/28/2014 15:06:45

Subject	Trial	Event Type	Code	Time	TTime	Uncertainty	Duration	Uncertainty	ReqTime	ReqDur	Stim Type	Pair Index

vp20	1	Picture	instruction	-9867	0	1	292598	2	0	next	other	0
vp20	1	Response	1	282702	292569	1
vp20	2	Response	1	293263	10532	1
vp20	3	Picture	MorphF8_00_orig.jpg ; MorphF8_00_UPPER.jpg	293272	0	209	898573	210	0	next	hit	5
vp20	3	Response	2	1191731	898459	1
vp20	4	Picture	MorphM6_10_orig.jpg ; MorphM6_10_UPPER.jpg	1191845	0	1	16588	2	0	next	hit	7
vp20	4	Response	2	1208290	16445	2
vp20	5	Picture	MorphM4_07_orig.jpg ; MorphM4_00_UPPER.jpg	1208433	0	1	39786	158	0	next	hit	9
vp20	5	Response	2	1248210	39777	1
vp20	6	Picture	MorphM10_04_orig.jpg ; MorphM10_10_UPPER.jpg	1248219	0	157	27999	314	0	next	hit	11
vp20	6	Response	2	1276210	27991	1
vp20	7	Picture	MorphF10_09_orig.jpg ; MorphF10_10_UPPER.jpg	1276218	0	157	18999	158	0	next	hit	13
vp20	7	Response	2	1295089	18871	1
vp20	8	Picture	MorphM10_01_orig.jpg ; MorphM10_00_UPPER.jpg	1295217	0	1	17481	170	0	next	incorrect	15
vp20	8	Response	1	1312689	17472	1
vp20	9	Picture	MorphM7_01_orig.jpg ; MorphM7_10_UPPER.jpg	1312698	0	169	26177	170	0	next	hit	17
vp20	9	Response	2	1338769	26071	1
vp20	10	Picture	MorphF9_00_orig.jpg ; MorphF9_00_UPPER.jpg	1338875	0	1	20435	2	0	next	incorrect	19
vp20	10	Response	1	1359169	20294	1
vp20	11	Picture	MorphM5_01_orig.jpg ; MorphM5_00_UPPER.jpg	1359310	0	1	26938	2	0	next	hit	21
vp20	11	Response	2	1386128	26818	1
vp20	12	Picture	MorphF4_03_orig.jpg ; MorphF4_10_UPPER.jpg	1386248	0	1	12929	210	0	next	hit	23
vp20	12	Response	2	1399168	12920	1
vp20	13	Picture	MorphM9_01_orig.jpg ; MorphM9_10_UPPER.jpg	1399177	0	209	47040	353	0	next	hit	25
vp20	13	Response	2	1446208	47031	1
vp20	14	Picture	MorphM5_06_orig.jpg ; MorphM5_10_UPPER.jpg	1446217	0	144	27279	345	0	next	hit	27
vp20	14	Response	2	1473487	27270	1
vp20	15	Picture	MorphF1_05_orig.jpg ; MorphF1_00_UPPER.jpg	1473496	0	201	26960	380	0	next	hit	29
vp20	15	Response	2	1500447	26951	1
vp20	16	Picture	MorphM1_00_orig.jpg ; MorphM1_10_UPPER.jpg	1500456	0	179	9279	367	0	next	hit	31
vp20	16	Response	2	1509727	9271	1
vp20	17	Picture	MorphM4_00_orig.jpg ; MorphM4_00_UPPER.jpg	1509735	0	188	88399	354	0	next	incorrect	33
vp20	17	Response	1	1598125	88390	1
vp20	18	Picture	MorphF9_00_orig.jpg ; MorphF9_10_UPPER.jpg	1598134	0	166	21795	167	0	next	hit	35
vp20	18	Response	2	1619805	21671	1
vp20	19	Picture	MorphM7_01_orig.jpg ; MorphM7_00_UPPER.jpg	1619929	0	1	52681	2	0	next	hit	37
vp20	19	Response	2	1672525	52596	1
vp20	20	Picture	MorphM1_07_orig.jpg ; MorphM1_10_UPPER.jpg	1672610	0	1	14963	167	0	next	hit	39
vp20	20	Response	2	1687564	14954	1
vp20	21	Picture	MorphF9_10_orig.jpg ; MorphF9_00_UPPER.jpg	1687573	0	166	11577	167	0	next	hit	41
vp20	21	Response	2	1699004	11431	1
vp20	22	Picture	MorphF10_09_orig.jpg ; MorphF10_00_UPPER.jpg	1699150	0	1	8580	180	0	next	hit	43
vp20	22	Response	2	1707724	8574	1
vp20	23	Picture	MorphF7_07_orig.jpg ; MorphF7_00_UPPER.jpg	1707730	0	179	12082	351	0	next	hit	45
vp20	23	Response	2	1719804	12074	1
vp20	24	Picture	MorphM10_02_orig.jpg ; MorphM10_10_UPPER.jpg	1719812	0	172	45952	173	0	next	incorrect	47
vp20	24	Response	1	1765643	45831	1
vp20	25	Picture	MorphM6_05_orig.jpg ; MorphM6_00_UPPER.jpg	1765764	0	1	22426	2	0	next	hit	49
vp20	25	Response	2	1788043	22279	1
vp20	26	Picture	MorphF8_10_orig.jpg ; MorphF8_10_UPPER.jpg	1788190	0	1	12422	186	0	next	hit	51
vp20	26	Response	2	1800603	12413	1
vp20	27	Picture	MorphM2_10_orig.jpg ; MorphM2_00_UPPER.jpg	1800612	0	185	22876	186	0	next	hit	53
vp20	27	Response	2	1823403	22791	1
vp20	28	Picture	MorphM6_01_orig.jpg ; MorphM6_10_UPPER.jpg	1823488	0	1	30322	200	0	next	hit	55
vp20	28	Response	2	1853802	30314	1
vp20	29	Picture	MorphM5_03_orig.jpg ; MorphM5_00_UPPER.jpg	1853810	0	199	127280	376	0	next	incorrect	57
vp20	29	Response	1	1981081	127271	1
vp20	30	Picture	MorphM2_08_orig.jpg ; MorphM2_10_UPPER.jpg	1981090	0	177	22159	355	0	next	hit	59
vp20	30	Response	2	2003240	22150	1
vp20	31	Picture	MorphM3_06_orig.jpg ; MorphM3_00_UPPER.jpg	2003249	0	178	8640	342	0	next	hit	61
vp20	31	Response	2	2011880	8631	1
vp20	32	Picture	MorphF5_09_orig.jpg ; MorphF5_10_UPPER.jpg	2011889	0	164	18077	165	0	next	hit	63
vp20	32	Response	2	2029880	17991	1
vp20	33	Picture	MorphF8_00_orig.jpg ; MorphF8_10_UPPER.jpg	2029966	0	1	27468	2	0	next	incorrect	65
vp20	33	Response	1	2057320	27354	1
vp20	34	Picture	MorphF7_03_orig.jpg ; MorphF7_10_UPPER.jpg	2057434	0	1	11495	185	0	next	incorrect	67
vp20	34	Response	1	2068919	11485	1
vp20	35	Picture	MorphF2_00_orig.jpg ; MorphF2_00_UPPER.jpg	2068929	0	184	41919	381	0	next	incorrect	69
vp20	35	Response	1	2110839	41910	1
vp20	36	Picture	MorphF10_07_orig.jpg ; MorphF10_10_UPPER.jpg	2110848	0	197	14079	381	0	next	hit	71
vp20	36	Response	2	2124919	14071	1
vp20	37	Picture	MorphM4_08_orig.jpg ; MorphM4_00_UPPER.jpg	2124927	0	184	11993	185	0	next	hit	73
vp20	37	Response	2	2136839	11912	1
vp20	38	Picture	MorphM2_10_orig.jpg ; MorphM2_10_UPPER.jpg	2136920	0	1	8967	192	0	next	hit	75
vp20	38	Response	2	2145878	8958	1
vp20	39	Picture	MorphM5_09_orig.jpg ; MorphM5_00_UPPER.jpg	2145887	0	191	33231	192	0	next	hit	77
vp20	39	Response	2	2178998	33111	1
vp20	40	Picture	MorphF6_08_orig.jpg ; MorphF6_10_UPPER.jpg	2179118	0	1	31450	2	0	next	hit	79
vp20	40	Response	2	2210438	31320	1
vp20	41	Picture	MorphF8_05_orig.jpg ; MorphF8_00_UPPER.jpg	2210568	0	1	9554	2	0	next	hit	81
vp20	41	Response	2	2220037	9469	1
vp20	42	Picture	MorphF1_08_orig.jpg ; MorphF1_00_UPPER.jpg	2220122	0	1	18164	150	0	next	hit	83
vp20	42	Response	2	2238277	18155	1
vp20	43	Picture	MorphM2_06_orig.jpg ; MorphM2_10_UPPER.jpg	2238286	0	149	17519	296	0	next	hit	85
vp20	43	Response	2	2255797	17511	1
vp20	44	Picture	MorphM6_00_orig.jpg ; MorphM6_10_UPPER.jpg	2255805	0	147	21377	148	0	next	incorrect	87
vp20	44	Response	1	2277077	21272	1
vp20	45	Picture	MorphF8_08_orig.jpg ; MorphF8_10_UPPER.jpg	2277182	0	1	16940	180	0	next	hit	89
vp20	45	Response	2	2294117	16935	1
vp20	46	Picture	MorphM3_00_orig.jpg ; MorphM3_10_UPPER.jpg	2294122	0	179	13979	180	0	next	hit	91
vp20	46	Response	2	2307956	13834	1
vp20	47	Picture	MorphF7_04_orig.jpg ; MorphF7_10_UPPER.jpg	2308101	0	1	25303	177	0	next	incorrect	93
vp20	47	Response	1	2333396	25295	1
vp20	48	Picture	MorphM9_07_orig.jpg ; MorphM9_10_UPPER.jpg	2333404	0	176	40117	177	0	next	hit	95
vp20	48	Response	2	2373395	39991	1
vp20	49	Picture	MorphF3_09_orig.jpg ; MorphF3_00_UPPER.jpg	2373521	0	1	15526	2	0	next	hit	97
vp20	49	Response	2	2388915	15394	1
vp20	50	Picture	MorphM4_02_orig.jpg ; MorphM4_00_UPPER.jpg	2389047	0	1	13004	2	0	next	hit	99
vp20	50	Response	2	2401955	12908	1
vp20	51	Picture	MorphM6_05_orig.jpg ; MorphM6_10_UPPER.jpg	2402051	0	1	33913	192	0	next	incorrect	101
vp20	51	Response	1	2435955	33904	1
vp20	52	Picture	MorphF1_03_orig.jpg ; MorphF1_00_UPPER.jpg	2435964	0	191	26199	192	0	next	hit	103
vp20	52	Response	2	2462034	26070	1
vp20	53	Picture	MorphF2_06_orig.jpg ; MorphF2_00_UPPER.jpg	2462163	0	1	29061	2	0	next	incorrect	105
vp20	53	Response	1	2491074	28911	1
vp20	54	Picture	MorphM1_02_orig.jpg ; MorphM1_00_UPPER.jpg	2491224	0	1	13270	2	0	next	hit	107
vp20	54	Response	2	2504354	13130	1
vp20	55	Picture	MorphM2_05_orig.jpg ; MorphM2_00_UPPER.jpg	2504494	0	1	22269	159	0	next	incorrect	109
vp20	55	Response	1	2526754	22260	1
vp20	56	Picture	MorphM9_04_orig.jpg ; MorphM9_00_UPPER.jpg	2526763	0	158	14356	159	0	next	incorrect	111
vp20	56	Response	1	2540993	14230	1
vp20	57	Picture	MorphM5_04_orig.jpg ; MorphM5_10_UPPER.jpg	2541119	0	1	17383	2	0	next	hit	113
vp20	57	Response	2	2558353	17234	1
vp20	58	Picture	MorphF6_08_orig.jpg ; MorphF6_00_UPPER.jpg	2558502	0	1	11780	165	0	next	hit	115
vp20	58	Response	2	2570273	11771	1
vp20	59	Picture	MorphM4_04_orig.jpg ; MorphM4_10_UPPER.jpg	2570282	0	164	14159	368	0	next	hit	117
vp20	59	Response	2	2584433	14151	1
vp20	60	Picture	MorphF10_04_orig.jpg ; MorphF10_00_UPPER.jpg	2584441	0	204	14240	366	0	next	hit	119
vp20	60	Response	2	2598673	14232	1
vp20	61	Picture	MorphM2_02_orig.jpg ; MorphM2_00_UPPER.jpg	2598681	0	162	44880	163	0	next	incorrect	121
vp20	61	Response	1	2643472	44791	1
vp20	62	Picture	MorphM3_03_orig.jpg ; MorphM3_10_UPPER.jpg	2643561	0	1	17118	3	0	next	hit	123
vp20	62	Response	2	2660592	17031	1
vp20	63	Picture	MorphF7_07_orig.jpg ; MorphF7_10_UPPER.jpg	2660679	0	2	33522	187	0	next	incorrect	125
vp20	63	Response	1	2694192	33513	1
vp20	64	Picture	MorphM4_06_orig.jpg ; MorphM4_00_UPPER.jpg	2694201	0	185	11039	345	0	next	hit	127
vp20	64	Response	2	2705231	11030	1
vp20	65	Picture	MorphM6_09_orig.jpg ; MorphM6_10_UPPER.jpg	2705240	0	160	23839	366	0	next	incorrect	129
vp20	65	Response	1	2729071	23831	1
vp20	66	Picture	MorphF5_01_orig.jpg ; MorphF5_10_UPPER.jpg	2729079	0	206	89200	385	0	next	incorrect	131
vp20	66	Response	1	2818270	89191	1
vp20	67	Picture	MorphF7_06_orig.jpg ; MorphF7_10_UPPER.jpg	2818279	0	179	11856	180	0	next	incorrect	133
vp20	67	Response	1	2830030	11751	1
vp20	68	Picture	MorphF2_01_orig.jpg ; MorphF2_10_UPPER.jpg	2830135	0	1	16383	206	0	next	incorrect	135
vp20	68	Response	1	2846510	16375	1
vp20	69	Picture	MorphM3_07_orig.jpg ; MorphM3_00_UPPER.jpg	2846518	0	205	10000	362	0	next	hit	137
vp20	69	Response	2	2856509	9991	1
vp20	70	Picture	MorphF5_06_orig.jpg ; MorphF5_00_UPPER.jpg	2856518	0	157	17009	158	0	next	hit	139
vp20	70	Response	2	2873389	16871	1
vp20	71	Picture	MorphF2_07_orig.jpg ; MorphF2_00_UPPER.jpg	2873527	0	1	18110	204	0	next	incorrect	141
vp20	71	Response	1	2891629	18102	1
vp20	72	Picture	MorphF9_09_orig.jpg ; MorphF9_00_UPPER.jpg	2891637	0	203	14881	388	0	next	hit	143
vp20	72	Response	2	2906509	14872	1
vp20	73	Picture	MorphF4_06_orig.jpg ; MorphF4_00_UPPER.jpg	2906518	0	185	13679	359	0	next	incorrect	145
vp20	73	Response	1	2920189	13671	1
vp20	74	Picture	MorphM7_04_orig.jpg ; MorphM7_10_UPPER.jpg	2920197	0	174	11280	347	0	next	hit	147
vp20	74	Response	2	2931468	11271	1
vp20	75	Picture	MorphF1_00_orig.jpg ; MorphF1_00_UPPER.jpg	2931477	0	173	12911	174	0	next	hit	149
vp20	75	Response	2	2944268	12791	1
vp20	76	Picture	MorphF7_10_orig.jpg ; MorphF7_00_UPPER.jpg	2944388	0	1	10748	2	0	next	hit	151
vp20	76	Response	2	2954988	10600	1
vp20	77	Picture	MorphM9_02_orig.jpg ; MorphM9_10_UPPER.jpg	2955136	0	1	12739	2	0	next	incorrect	153
vp20	77	Response	1	2967788	12652	1
vp20	78	Picture	MorphM7_07_orig.jpg ; MorphM7_10_UPPER.jpg	2967875	0	1	12321	155	0	next	hit	155
vp20	78	Response	2	2980188	12313	1
vp20	79	Picture	MorphF9_07_orig.jpg ; MorphF9_10_UPPER.jpg	2980196	0	154	26294	156	0	next	incorrect	157
vp20	79	Response	1	3006347	26151	1
vp20	80	Picture	MorphF2_09_orig.jpg ; MorphF2_00_UPPER.jpg	3006490	0	2	25080	3	0	next	incorrect	159
vp20	80	Response	1	3031467	24977	1
vp20	81	Picture	MorphM4_06_orig.jpg ; MorphM4_10_UPPER.jpg	3031570	0	1	12209	2	0	next	hit	161
vp20	81	Response	2	3043707	12137	1
vp20	82	Picture	MorphM6_09_orig.jpg ; MorphM6_00_UPPER.jpg	3043779	0	1	36979	178	0	next	hit	163
vp20	82	Response	2	3080746	36967	1
vp20	83	Picture	MorphM2_07_orig.jpg ; MorphM2_00_UPPER.jpg	3080758	0	177	31360	178	0	next	hit	165
vp20	83	Response	2	3112026	31268	1
vp20	84	Picture	MorphF3_06_orig.jpg ; MorphF3_00_UPPER.jpg	3112118	0	1	10316	169	0	next	hit	167
vp20	84	Response	2	3122426	10308	1
vp20	85	Picture	MorphM4_10_orig.jpg ; MorphM4_10_UPPER.jpg	3122434	0	168	17120	334	0	next	hit	169
vp20	85	Response	2	3139546	17112	1
vp20	86	Picture	MorphF7_05_orig.jpg ; MorphF7_10_UPPER.jpg	3139554	0	166	17283	167	0	next	incorrect	171
vp20	86	Response	1	3156745	17191	1
vp20	87	Picture	MorphF10_00_orig.jpg ; MorphF10_00_UPPER.jpg	3156837	0	1	18957	154	0	next	incorrect	173
vp20	87	Response	1	3175785	18948	1
vp20	88	Picture	MorphM10_10_orig.jpg ; MorphM10_10_UPPER.jpg	3175794	0	153	17933	154	0	next	hit	175
vp20	88	Response	2	3193625	17831	1
vp20	89	Picture	MorphF9_01_orig.jpg ; MorphF9_10_UPPER.jpg	3193727	0	1	24151	2	0	next	incorrect	177
vp20	89	Response	1	3217785	24058	1
vp20	90	Picture	MorphM7_08_orig.jpg ; MorphM7_10_UPPER.jpg	3217878	0	1	14199	2	0	next	hit	179
vp20	90	Response	2	3231945	14067	1
vp20	91	Picture	MorphM3_07_orig.jpg ; MorphM3_10_UPPER.jpg	3232077	0	1	20568	2	0	next	hit	181
vp20	91	Response	2	3252505	20428	1
vp20	92	Picture	MorphM4_01_orig.jpg ; MorphM4_10_UPPER.jpg	3252645	0	1	15228	167	0	next	hit	183
vp20	92	Response	2	3267864	15219	1
vp20	93	Picture	MorphM7_03_orig.jpg ; MorphM7_00_UPPER.jpg	3267873	0	166	18610	167	0	next	hit	185
vp20	93	Response	2	3286344	18471	1
vp20	94	Picture	MorphM3_05_orig.jpg ; MorphM3_10_UPPER.jpg	3286483	0	1	24682	2	0	next	incorrect	187
vp20	94	Response	1	3311064	24581	1
vp20	95	Picture	MorphF2_05_orig.jpg ; MorphF2_00_UPPER.jpg	3311165	0	1	39279	2	0	next	hit	189
vp20	95	Response	2	3350343	39178	1
vp20	96	Picture	MorphM3_01_orig.jpg ; MorphM3_00_UPPER.jpg	3350444	0	1	60510	2	0	next	incorrect	191
vp20	96	Response	1	3410822	60378	1
vp20	97	Picture	MorphF9_01_orig.jpg ; MorphF9_00_UPPER.jpg	3410954	0	1	11397	150	0	next	incorrect	193
vp20	97	Response	1	3422342	11388	1
vp20	98	Picture	MorphF10_08_orig.jpg ; MorphF10_10_UPPER.jpg	3422351	0	149	16160	327	0	next	hit	195
vp20	98	Response	2	3438502	16151	1
vp20	99	Picture	MorphM3_09_orig.jpg ; MorphM3_10_UPPER.jpg	3438511	0	178	27839	383	0	next	hit	197
vp20	99	Response	2	3466342	27831	1
vp20	100	Picture	MorphF10_06_orig.jpg ; MorphF10_10_UPPER.jpg	3466350	0	205	7757	350	0	next	hit	199
vp20	100	Response	2	3474101	7751	1
vp20	101	Picture	MorphM8_01_orig.jpg ; MorphM8_00_UPPER.jpg	3474107	0	145	13016	146	0	next	incorrect	201
vp20	101	Response	1	3486981	12874	1
vp20	102	Picture	MorphM10_09_orig.jpg ; MorphM10_00_UPPER.jpg	3487123	0	1	12426	182	0	next	hit	203
vp20	102	Response	2	3499541	12418	1
vp20	103	Picture	MorphM7_00_orig.jpg ; MorphM7_10_UPPER.jpg	3499549	0	181	29840	379	0	next	incorrect	205
vp20	103	Response	1	3529381	29832	1
vp20	104	Picture	MorphF8_07_orig.jpg ; MorphF8_00_UPPER.jpg	3529389	0	198	14880	378	0	next	incorrect	207
vp20	104	Response	1	3544261	14872	1
vp20	105	Picture	MorphM7_02_orig.jpg ; MorphM7_10_UPPER.jpg	3544269	0	180	17919	355	0	next	incorrect	209
vp20	105	Response	1	3562180	17911	1
vp20	106	Picture	MorphF5_03_orig.jpg ; MorphF5_10_UPPER.jpg	3562188	0	175	33747	176	0	next	incorrect	211
vp20	106	Response	1	3595860	33672	1
vp20	107	Picture	MorphM4_01_orig.jpg ; MorphM4_00_UPPER.jpg	3595935	0	1	23453	169	0	next	incorrect	213
vp20	107	Response	1	3619380	23445	1
vp20	108	Picture	MorphM2_01_orig.jpg ; MorphM2_00_UPPER.jpg	3619388	0	168	15162	169	0	next	incorrect	215
vp20	108	Response	1	3634419	15031	1
vp20	109	Picture	MorphM8_05_orig.jpg ; MorphM8_10_UPPER.jpg	3634550	0	1	30358	165	0	next	incorrect	217
vp20	109	Response	1	3664899	30349	1
vp20	110	Picture	MorphM5_00_orig.jpg ; MorphM5_10_UPPER.jpg	3664908	0	164	15519	334	0	next	incorrect	219
vp20	110	Response	1	3680419	15511	1
vp20	111	Picture	MorphM9_06_orig.jpg ; MorphM9_00_UPPER.jpg	3680427	0	170	13920	354	0	next	incorrect	221
vp20	111	Response	1	3694339	13912	1
vp20	112	Picture	MorphF2_03_orig.jpg ; MorphF2_10_UPPER.jpg	3694347	0	184	16239	185	0	next	incorrect	223
vp20	112	Response	1	3710498	16151	1
vp20	113	Picture	MorphM7_06_orig.jpg ; MorphM7_10_UPPER.jpg	3710586	0	1	16985	2	0	next	hit	225
vp20	113	Response	2	3727458	16872	1
vp20	114	Picture	MorphM1_03_orig.jpg ; MorphM1_00_UPPER.jpg	3727571	0	1	38483	2	0	next	incorrect	227
vp20	114	Response	1	3765938	38367	1
vp20	115	Picture	MorphF8_03_orig.jpg ; MorphF8_10_UPPER.jpg	3766054	0	1	10748	2	0	next	incorrect	229
vp20	115	Response	1	3776738	10684	1
vp20	116	Picture	MorphF5_06_orig.jpg ; MorphF5_10_UPPER.jpg	3776802	0	1	33706	2	0	next	incorrect	231
vp20	116	Response	1	3810417	33615	1
vp20	117	Picture	MorphF10_01_orig.jpg ; MorphF10_00_UPPER.jpg	3810508	0	1	11810	2	0	next	incorrect	233
vp20	117	Response	1	3822177	11669	1
vp20	118	Picture	MorphM7_07_orig.jpg ; MorphM7_00_UPPER.jpg	3822318	0	1	18710	2	0	next	hit	235
vp20	118	Response	2	3840897	18579	1
vp20	119	Picture	MorphF8_05_orig.jpg ; MorphF8_10_UPPER.jpg	3841028	0	1	11877	201	0	next	incorrect	237
vp20	119	Response	1	3852897	11869	1
vp20	120	Picture	MorphF9_06_orig.jpg ; MorphF9_00_UPPER.jpg	3852905	0	200	15459	201	0	next	incorrect	239
vp20	120	Response	1	3868256	15351	1
vp20	121	Picture	MorphF8_01_orig.jpg ; MorphF8_10_UPPER.jpg	3868364	0	1	10540	211	0	next	incorrect	241
vp20	121	Response	1	3878896	10532	1
vp20	122	Picture	MorphF3_08_orig.jpg ; MorphF3_00_UPPER.jpg	3878904	0	210	15042	372	0	next	hit	243
vp20	122	Response	2	3893936	15032	1
vp20	123	Picture	MorphM6_07_orig.jpg ; MorphM6_00_UPPER.jpg	3893946	0	162	16085	163	0	next	incorrect	245
vp20	123	Response	1	3909936	15990	1
vp20	124	Picture	MorphM9_10_orig.jpg ; MorphM9_00_UPPER.jpg	3910031	0	1	62103	2	0	next	incorrect	247
vp20	124	Response	1	3972015	61984	1
vp20	125	Picture	MorphF9_06_orig.jpg ; MorphF9_10_UPPER.jpg	3972134	0	1	11014	2	0	next	incorrect	249
vp20	125	Response	1	3983055	10921	1
vp20	126	Picture	MorphF5_07_orig.jpg ; MorphF5_00_UPPER.jpg	3983148	0	1	36714	178	0	next	hit	251
vp20	126	Response	2	4019855	36707	1
vp20	127	Picture	MorphM10_09_orig.jpg ; MorphM10_10_UPPER.jpg	4019862	0	177	9281	362	0	next	hit	253
vp20	127	Response	2	4029134	9272	1
vp20	128	Picture	MorphM3_02_orig.jpg ; MorphM3_10_UPPER.jpg	4029143	0	185	16506	186	0	next	incorrect	255
vp20	128	Response	1	4045534	16391	1
vp20	129	Picture	MorphF8_06_orig.jpg ; MorphF8_00_UPPER.jpg	4045649	0	1	37155	2	0	next	incorrect	257
vp20	129	Response	1	4082654	37005	1
vp20	130	Picture	MorphF5_00_orig.jpg ; MorphF5_10_UPPER.jpg	4082804	0	1	22957	2	0	next	incorrect	259
vp20	130	Response	1	4105693	22889	1
vp20	131	Picture	MorphM10_02_orig.jpg ; MorphM10_00_UPPER.jpg	4105761	0	1	10616	2	0	next	incorrect	261
vp20	131	Response	1	4116253	10492	1
vp20	132	Picture	MorphF9_07_orig.jpg ; MorphF9_00_UPPER.jpg	4116377	0	1	10483	2	0	next	incorrect	263
vp20	132	Response	1	4126733	10356	1
vp20	133	Picture	MorphM8_02_orig.jpg ; MorphM8_00_UPPER.jpg	4126860	0	1	8840	185	0	next	incorrect	265
vp20	133	Response	1	4135693	8833	1
vp20	134	Picture	MorphF8_03_orig.jpg ; MorphF8_00_UPPER.jpg	4135700	0	184	9737	185	0	next	incorrect	267
vp20	134	Response	1	4145293	9593	1
vp20	135	Picture	MorphM9_09_orig.jpg ; MorphM9_00_UPPER.jpg	4145437	0	1	25478	2	0	next	incorrect	269
vp20	135	Response	1	4170813	25376	1
vp20	136	Picture	MorphM4_09_orig.jpg ; MorphM4_10_UPPER.jpg	4170915	0	1	11266	149	0	next	hit	271
vp20	136	Response	2	4182172	11257	1
vp20	137	Picture	MorphF6_07_orig.jpg ; MorphF6_00_UPPER.jpg	4182181	0	148	12089	149	0	next	hit	273
vp20	137	Response	2	4194172	11991	1
vp20	138	Picture	MorphF9_04_orig.jpg ; MorphF9_00_UPPER.jpg	4194270	0	1	8493	2	0	next	incorrect	275
vp20	138	Response	1	4202652	8382	1
vp20	139	Picture	MorphM4_09_orig.jpg ; MorphM4_00_UPPER.jpg	4202763	0	1	11279	2	0	next	hit	277
vp20	139	Response	2	4213932	11169	1
vp20	140	Picture	MorphM6_00_orig.jpg ; MorphM6_00_UPPER.jpg	4214042	0	1	15898	161	0	next	incorrect	279
vp20	140	Response	1	4229932	15890	1
vp20	141	Picture	MorphF7_09_orig.jpg ; MorphF7_00_UPPER.jpg	4229940	0	160	49196	355	0	next	incorrect	281
vp20	141	Response	1	4279131	49191	1
vp20	142	Picture	MorphM8_07_orig.jpg ; MorphM8_00_UPPER.jpg	4279136	0	195	51123	355	0	next	hit	283
vp20	142	Response	2	4330251	51115	1
vp20	143	Picture	MorphM10_08_orig.jpg ; MorphM10_10_UPPER.jpg	4330259	0	160	8880	331	0	next	hit	285
vp20	143	Response	2	4339130	8871	1
vp20	144	Picture	MorphM4_05_orig.jpg ; MorphM4_10_UPPER.jpg	4339139	0	171	14319	355	0	next	hit	287
vp20	144	Response	2	4353450	14311	1
vp20	145	Picture	MorphM7_00_orig.jpg ; MorphM7_00_UPPER.jpg	4353458	0	184	10880	369	0	next	incorrect	289
vp20	145	Response	1	4364330	10872	1
vp20	146	Picture	MorphF9_05_orig.jpg ; MorphF9_10_UPPER.jpg	4364338	0	185	12641	335	0	next	incorrect	291
vp20	146	Response	1	4376970	12632	1
vp20	147	Picture	MorphF6_04_orig.jpg ; MorphF6_10_UPPER.jpg	4376979	0	150	17135	151	0	next	incorrect	293
vp20	147	Response	1	4394010	17031	1
vp20	148	Picture	MorphM10_03_orig.jpg ; MorphM10_00_UPPER.jpg	4394114	0	1	30255	2	0	next	incorrect	295
vp20	148	Response	1	4424249	30135	1
vp20	149	Picture	MorphF1_01_orig.jpg ; MorphF1_10_UPPER.jpg	4424369	0	1	10748	2	0	next	incorrect	297
vp20	149	Response	1	4434969	10600	1
vp20	150	Picture	MorphF10_08_orig.jpg ; MorphF10_00_UPPER.jpg	4435117	0	1	41861	207	0	next	hit	299
vp20	150	Response	2	4476969	41852	1
vp20	151	Picture	MorphM1_09_orig.jpg ; MorphM1_10_UPPER.jpg	4476978	0	206	27759	386	0	next	hit	301
vp20	151	Response	2	4504728	27750	1
vp20	152	Picture	MorphF4_00_orig.jpg ; MorphF4_10_UPPER.jpg	4504737	0	180	20482	181	0	next	incorrect	303
vp20	152	Response	1	4525128	20391	1
vp20	153	Picture	MorphF2_08_orig.jpg ; MorphF2_00_UPPER.jpg	4525219	0	1	10881	2	0	next	incorrect	305
vp20	153	Response	1	4536008	10789	1
vp20	154	Picture	MorphM7_05_orig.jpg ; MorphM7_00_UPPER.jpg	4536100	0	1	63032	2	0	next	hit	307
vp20	154	Response	2	4599047	62947	1
vp20	155	Picture	MorphM5_08_orig.jpg ; MorphM5_00_UPPER.jpg	4599132	0	1	13523	147	0	next	incorrect	309
vp20	155	Response	1	4612647	13515	1
vp20	156	Picture	MorphM6_06_orig.jpg ; MorphM6_00_UPPER.jpg	4612655	0	146	10761	147	0	next	incorrect	311
vp20	156	Response	1	4623287	10632	1
vp20	157	Picture	MorphF4_02_orig.jpg ; MorphF4_10_UPPER.jpg	4623416	0	1	18036	145	0	next	incorrect	313
vp20	157	Response	1	4641447	18031	1
vp20	158	Picture	MorphM3_10_orig.jpg ; MorphM3_10_UPPER.jpg	4641452	0	144	23233	145	0	next	incorrect	315
vp20	158	Response	1	4664566	23114	1
vp20	159	Picture	MorphF2_08_orig.jpg ; MorphF2_10_UPPER.jpg	4664685	0	1	49329	169	0	next	incorrect	317
vp20	159	Response	1	4714006	49321	1
vp20	160	Picture	MorphM9_08_orig.jpg ; MorphM9_00_UPPER.jpg	4714014	0	168	38119	169	0	next	hit	319
vp20	160	Response	2	4752005	37991	1
vp20	161	Picture	MorphM10_07_orig.jpg ; MorphM10_10_UPPER.jpg	4752133	0	1	12473	2	0	next	hit	321
vp20	161	Response	2	4764485	12352	1
vp20	162	Picture	MorphF6_01_orig.jpg ; MorphF6_10_UPPER.jpg	4764606	0	1	13005	2	0	next	incorrect	323
vp20	162	Response	1	4777525	12919	1
vp20	163	Picture	MorphF8_09_orig.jpg ; MorphF8_00_UPPER.jpg	4777611	0	1	24151	2	0	next	incorrect	325
vp20	163	Response	1	4801684	24073	1
vp20	164	Picture	MorphM3_06_orig.jpg ; MorphM3_10_UPPER.jpg	4801762	0	1	68339	2	0	next	hit	327
vp20	164	Response	2	4870004	68242	1
vp20	165	Picture	MorphF10_03_orig.jpg ; MorphF10_10_UPPER.jpg	4870101	0	1	12951	188	0	next	incorrect	329
vp20	165	Response	1	4883043	12942	1
vp20	166	Picture	MorphF4_01_orig.jpg ; MorphF4_10_UPPER.jpg	4883052	0	187	10537	188	0	next	incorrect	331
vp20	166	Response	1	4893523	10471	1
vp20	167	Picture	MorphM3_00_orig.jpg ; MorphM3_00_UPPER.jpg	4893589	0	1	24343	75	0	next	incorrect	333
vp20	167	Response	1	4917923	24334	1
vp20	168	Picture	MorphM4_03_orig.jpg ; MorphM4_10_UPPER.jpg	4917932	0	74	16926	75	0	next	incorrect	335
vp20	168	Response	1	4934723	16791	1
vp20	169	Picture	MorphM1_00_orig.jpg ; MorphM1_00_UPPER.jpg	4934858	0	1	18917	193	0	next	hit	337
vp20	169	Response	2	4953763	18905	1
vp20	170	Picture	MorphM10_00_orig.jpg ; MorphM10_10_UPPER.jpg	4953775	0	192	16875	362	0	next	incorrect	339
vp20	170	Response	1	4970642	16867	1
vp20	171	Picture	MorphF5_04_orig.jpg ; MorphF5_00_UPPER.jpg	4970650	0	170	15119	349	0	next	incorrect	341
vp20	171	Response	1	4985762	15112	1
vp20	172	Picture	MorphM7_05_orig.jpg ; MorphM7_10_UPPER.jpg	4985769	0	179	18092	180	0	next	hit	343
vp20	172	Response	2	5003762	17993	1
vp20	173	Picture	MorphF2_06_orig.jpg ; MorphF2_10_UPPER.jpg	5003861	0	1	10616	2	0	next	incorrect	345
vp20	173	Response	1	5014402	10541	1
vp20	174	Picture	MorphF5_09_orig.jpg ; MorphF5_00_UPPER.jpg	5014477	0	1	17250	2	0	next	hit	347
vp20	174	Response	2	5031601	17124	1
vp20	175	Picture	MorphF6_06_orig.jpg ; MorphF6_00_UPPER.jpg	5031727	0	1	20967	2	0	next	incorrect	349
vp20	175	Response	1	5052561	20834	1
vp20	176	Picture	MorphM9_06_orig.jpg ; MorphM9_10_UPPER.jpg	5052694	0	1	36757	2	0	next	hit	351
vp20	176	Response	2	5089361	36667	1
vp20	177	Picture	MorphF9_08_orig.jpg ; MorphF9_10_UPPER.jpg	5089451	0	1	28530	2	0	next	hit	353
vp20	177	Response	2	5117841	28390	1
vp20	178	Picture	MorphF2_01_orig.jpg ; MorphF2_00_UPPER.jpg	5117981	0	1	92186	174	0	next	hit	355
vp20	178	Response	2	5210159	92178	1
vp20	179	Picture	MorphM7_08_orig.jpg ; MorphM7_00_UPPER.jpg	5210167	0	173	7839	336	0	next	hit	357
vp20	179	Response	2	5217999	7832	1
vp20	180	Picture	MorphF4_06_orig.jpg ; MorphF4_10_UPPER.jpg	5218006	0	163	27202	327	0	next	hit	359
vp20	180	Response	2	5245199	27193	1
vp20	181	Picture	MorphM6_02_orig.jpg ; MorphM6_10_UPPER.jpg	5245208	0	164	14319	341	0	next	incorrect	361
vp20	181	Response	1	5259519	14311	1
vp20	182	Picture	MorphF4_04_orig.jpg ; MorphF4_10_UPPER.jpg	5259527	0	177	11040	328	0	next	incorrect	363
vp20	182	Response	1	5270558	11031	1
vp20	183	Picture	MorphF3_04_orig.jpg ; MorphF3_00_UPPER.jpg	5270567	0	151	27038	334	0	next	hit	365
vp20	183	Response	2	5297598	27031	1
vp20	184	Picture	MorphM9_09_orig.jpg ; MorphM9_10_UPPER.jpg	5297605	0	183	29243	184	0	next	hit	367
vp20	184	Response	2	5326718	29113	1
vp20	185	Picture	MorphF6_10_orig.jpg ; MorphF6_00_UPPER.jpg	5326848	0	1	9952	2	0	next	hit	369
vp20	185	Response	2	5336717	9869	1
vp20	186	Picture	MorphM6_02_orig.jpg ; MorphM6_00_UPPER.jpg	5336800	0	1	9926	161	0	next	incorrect	371
vp20	186	Response	1	5346717	9917	1
vp20	187	Picture	MorphF4_08_orig.jpg ; MorphF4_10_UPPER.jpg	5346726	0	160	34661	161	0	next	hit	373
vp20	187	Response	2	5381277	34551	1
vp20	188	Picture	MorphF2_07_orig.jpg ; MorphF2_10_UPPER.jpg	5381387	0	1	14066	2	0	next	hit	375
vp20	188	Response	2	5395357	13970	1
vp20	189	Picture	MorphF7_02_orig.jpg ; MorphF7_00_UPPER.jpg	5395453	0	1	12341	2	0	next	incorrect	377
vp20	189	Response	1	5407677	12224	1
vp20	190	Picture	MorphM8_07_orig.jpg ; MorphM8_10_UPPER.jpg	5407794	0	1	14451	147	0	next	hit	379
vp20	190	Response	2	5422236	14442	1
vp20	191	Picture	MorphF1_06_orig.jpg ; MorphF1_00_UPPER.jpg	5422245	0	146	25358	147	0	next	hit	381
vp20	191	Response	2	5447516	25271	1
vp20	192	Picture	MorphF10_01_orig.jpg ; MorphF10_10_UPPER.jpg	5447603	0	1	8758	2	0	next	incorrect	383
vp20	192	Response	1	5456236	8633	1
vp20	193	Picture	MorphM9_05_orig.jpg ; MorphM9_00_UPPER.jpg	5456361	0	1	17649	2	0	next	incorrect	385
vp20	193	Response	1	5473916	17555	1
vp20	194	Picture	MorphF10_02_orig.jpg ; MorphF10_10_UPPER.jpg	5474010	0	1	7166	2	0	next	incorrect	387
vp20	194	Response	1	5481036	7026	1
vp20	195	Picture	MorphM8_06_orig.jpg ; MorphM8_10_UPPER.jpg	5481176	0	1	25079	3	0	next	hit	389
vp20	195	Response	2	5506155	24979	1
vp20	196	Picture	MorphF6_00_orig.jpg ; MorphF6_10_UPPER.jpg	5506255	0	2	19988	186	0	next	incorrect	391
vp20	196	Response	1	5526235	19980	1
vp20	197	Picture	MorphF4_01_orig.jpg ; MorphF4_00_UPPER.jpg	5526243	0	184	59499	185	0	next	incorrect	393
vp20	197	Response	1	5585674	59431	1
vp20	198	Picture	MorphF6_01_orig.jpg ; MorphF6_00_UPPER.jpg	5585742	0	1	7379	186	0	next	incorrect	395
vp20	198	Response	1	5593114	7372	1
vp20	199	Picture	MorphF9_04_orig.jpg ; MorphF9_10_UPPER.jpg	5593121	0	185	9473	186	0	next	incorrect	397
vp20	199	Response	1	5602474	9353	1
vp20	200	Picture	MorphM8_10_orig.jpg ; MorphM8_10_UPPER.jpg	5602594	0	1	12739	2	0	next	hit	399
vp20	200	Response	2	5615194	12600	1
vp20	201	Picture	MorphM2_02_orig.jpg ; MorphM2_10_UPPER.jpg	5615333	0	1	17468	183	0	next	incorrect	401
vp20	201	Response	1	5632794	17461	1
vp20	202	Picture	MorphM6_10_orig.jpg ; MorphM6_00_UPPER.jpg	5632801	0	182	14645	183	0	next	hit	403
vp20	202	Response	2	5647354	14553	1
vp20	203	Picture	MorphM2_00_orig.jpg ; MorphM2_00_UPPER.jpg	5647446	0	1	11147	2	0	next	incorrect	405
vp20	203	Response	1	5658473	11027	1
vp20	204	Picture	MorphF1_05_orig.jpg ; MorphF1_10_UPPER.jpg	5658593	0	1	13489	181	0	next	hit	407
vp20	204	Response	2	5672073	13480	1
vp20	205	Picture	MorphF4_05_orig.jpg ; MorphF4_00_UPPER.jpg	5672082	0	180	29903	181	0	next	hit	409
vp20	205	Response	2	5701913	29831	1
vp20	206	Picture	MorphM9_10_orig.jpg ; MorphM9_10_UPPER.jpg	5701985	0	1	32113	2	0	next	hit	411
vp20	206	Response	2	5733992	32007	1
vp20	207	Picture	MorphM6_03_orig.jpg ; MorphM6_00_UPPER.jpg	5734098	0	1	10063	157	0	next	incorrect	413
vp20	207	Response	1	5744152	10054	1
vp20	208	Picture	MorphF3_10_orig.jpg ; MorphF3_00_UPPER.jpg	5744161	0	156	10771	157	0	next	hit	415
vp20	208	Response	2	5754792	10631	1
vp20	209	Picture	MorphM5_02_orig.jpg ; MorphM5_00_UPPER.jpg	5754932	0	1	39278	2	0	next	hit	417
vp20	209	Response	2	5794072	39140	1
vp20	210	Picture	MorphF8_10_orig.jpg ; MorphF8_00_UPPER.jpg	5794210	0	1	9024	2	0	next	hit	419
vp20	210	Response	2	5803112	8902	1
vp20	211	Picture	MorphM4_00_orig.jpg ; MorphM4_10_UPPER.jpg	5803234	0	1	8686	206	0	next	incorrect	421
vp20	211	Response	1	5811912	8678	1
vp20	212	Picture	MorphM8_00_orig.jpg ; MorphM8_10_UPPER.jpg	5811920	0	205	15040	365	0	next	incorrect	423
vp20	212	Response	1	5826951	15031	1
vp20	213	Picture	MorphF5_08_orig.jpg ; MorphF5_00_UPPER.jpg	5826960	0	160	11306	161	0	next	hit	425
vp20	213	Response	2	5838151	11191	1
vp20	214	Picture	MorphF7_03_orig.jpg ; MorphF7_00_UPPER.jpg	5838266	0	1	39278	3	0	next	hit	427
vp20	214	Response	2	5877431	39165	1
vp20	215	Picture	MorphF5_02_orig.jpg ; MorphF5_10_UPPER.jpg	5877544	0	2	34900	3	0	next	incorrect	429
vp20	215	Response	1	5912310	34766	1
vp20	216	Picture	MorphF3_00_orig.jpg ; MorphF3_10_UPPER.jpg	5912444	0	1	17384	2	0	next	hit	431
vp20	216	Response	2	5929750	17306	1
vp20	217	Picture	MorphM10_04_orig.jpg ; MorphM10_00_UPPER.jpg	5929828	0	1	6889	146	0	next	hit	433
vp20	217	Response	2	5936710	6882	1
vp20	218	Picture	MorphM6_01_orig.jpg ; MorphM6_00_UPPER.jpg	5936717	0	145	73260	146	0	next	incorrect	435
vp20	218	Response	1	6009829	73112	1
vp20	219	Picture	MorphM3_09_orig.jpg ; MorphM3_00_UPPER.jpg	6009977	0	1	13219	186	0	next	hit	437
vp20	219	Response	2	6023189	13212	1
vp20	220	Picture	MorphM6_07_orig.jpg ; MorphM6_10_UPPER.jpg	6023196	0	185	16904	186	0	next	incorrect	439
vp20	220	Response	1	6039989	16793	1
vp20	221	Picture	MorphF1_00_orig.jpg ; MorphF1_10_UPPER.jpg	6040100	0	1	12857	149	0	next	hit	441
vp20	221	Response	2	6052948	12848	1
vp20	222	Picture	MorphF7_00_orig.jpg ; MorphF7_00_UPPER.jpg	6052957	0	148	59596	149	0	next	incorrect	443
vp20	222	Response	1	6112468	59511	1
vp20	223	Picture	MorphM5_04_orig.jpg ; MorphM5_00_UPPER.jpg	6112553	0	1	15658	2	0	next	hit	445
vp20	223	Response	2	6128067	15514	1
vp20	224	Picture	MorphM1_06_orig.jpg ; MorphM1_00_UPPER.jpg	6128211	0	1	11785	160	0	next	hit	447
vp20	224	Response	2	6139987	11776	1
vp20	225	Picture	MorphF1_10_orig.jpg ; MorphF1_00_UPPER.jpg	6139996	0	159	9278	329	0	next	hit	449
vp20	225	Response	2	6149267	9271	1
vp20	226	Picture	MorphF5_07_orig.jpg ; MorphF5_10_UPPER.jpg	6149274	0	170	7334	171	0	next	hit	451
vp20	226	Response	2	6156467	7193	1
vp20	227	Picture	MorphF2_10_orig.jpg ; MorphF2_00_UPPER.jpg	6156608	0	1	44322	2	0	next	incorrect	453
vp20	227	Response	1	6200867	44259	1
vp20	228	Picture	MorphM5_06_orig.jpg ; MorphM5_00_UPPER.jpg	6200930	0	1	18046	3	0	next	hit	455
vp20	228	Response	2	6218866	17936	1
vp20	229	Picture	MorphM1_01_orig.jpg ; MorphM1_10_UPPER.jpg	6218976	0	2	8759	3	0	next	hit	457
vp20	229	Response	2	6227666	8690	1
vp20	230	Picture	MorphF1_10_orig.jpg ; MorphF1_10_UPPER.jpg	6227735	0	1	8625	2	0	next	hit	459
vp20	230	Response	2	6236226	8491	1
vp20	231	Picture	MorphF7_04_orig.jpg ; MorphF7_00_UPPER.jpg	6236360	0	1	40434	174	0	next	incorrect	461
vp20	231	Response	1	6276786	40426	1
vp20	232	Picture	MorphM5_10_orig.jpg ; MorphM5_10_UPPER.jpg	6276794	0	173	17555	174	0	next	hit	463
vp20	232	Response	2	6294226	17432	1
vp20	233	Picture	MorphF10_10_orig.jpg ; MorphF10_10_UPPER.jpg	6294349	0	1	8203	159	0	next	hit	465
vp20	233	Response	2	6302545	8196	1
vp20	234	Picture	MorphM9_01_orig.jpg ; MorphM9_00_UPPER.jpg	6302552	0	158	28156	159	0	next	incorrect	467
vp20	234	Response	1	6330625	28073	1
vp20	235	Picture	MorphM8_03_orig.jpg ; MorphM8_00_UPPER.jpg	6330708	0	1	8626	2	0	next	incorrect	469
vp20	235	Response	1	6339265	8557	1
vp20	236	Picture	MorphM7_04_orig.jpg ; MorphM7_00_UPPER.jpg	6339334	0	1	18819	158	0	next	hit	471
vp20	236	Response	2	6358144	18810	1
vp20	237	Picture	MorphF10_05_orig.jpg ; MorphF10_10_UPPER.jpg	6358153	0	157	13520	330	0	next	incorrect	473
vp20	237	Response	1	6371664	13511	1
vp20	238	Picture	MorphF3_01_orig.jpg ; MorphF3_10_UPPER.jpg	6371673	0	173	11438	320	0	next	hit	475
vp20	238	Response	2	6383104	11431	1
vp20	239	Picture	MorphM1_07_orig.jpg ; MorphM1_00_UPPER.jpg	6383111	0	147	9361	354	0	next	hit	477
vp20	239	Response	2	6392464	9353	1
vp20	240	Picture	MorphM7_10_orig.jpg ; MorphM7_10_UPPER.jpg	6392472	0	207	8035	208	0	next	hit	479
vp20	240	Response	2	6400384	7912	1
vp20	241	Picture	MorphM9_03_orig.jpg ; MorphM9_10_UPPER.jpg	6400507	0	1	11545	2	0	next	incorrect	481
vp20	241	Response	1	6411984	11477	1
vp20	242	Picture	MorphM2_08_orig.jpg ; MorphM2_00_UPPER.jpg	6412052	0	1	22426	2	0	next	hit	483
vp20	242	Response	2	6434384	22332	1
vp20	243	Picture	MorphF1_08_orig.jpg ; MorphF1_10_UPPER.jpg	6434478	0	1	11412	2	0	next	hit	485
vp20	243	Response	2	6445743	11265	1
vp20	244	Picture	MorphF8_09_orig.jpg ; MorphF8_10_UPPER.jpg	6445890	0	1	13270	2	0	next	hit	487
vp20	244	Response	2	6459023	13133	1
vp20	245	Picture	MorphM7_02_orig.jpg ; MorphM7_00_UPPER.jpg	6459160	0	1	12272	203	0	next	incorrect	489
vp20	245	Response	1	6471423	12263	1
vp20	246	Picture	MorphM3_08_orig.jpg ; MorphM3_00_UPPER.jpg	6471432	0	202	12410	203	0	next	hit	491
vp20	246	Response	2	6483743	12311	1
vp20	247	Picture	MorphM5_00_orig.jpg ; MorphM5_00_UPPER.jpg	6483842	0	1	38149	202	0	next	incorrect	493
vp20	247	Response	1	6521982	38140	1
vp20	248	Picture	MorphF2_02_orig.jpg ; MorphF2_00_UPPER.jpg	6521991	0	201	18880	366	0	next	incorrect	495
vp20	248	Response	1	6540862	18871	1
vp20	249	Picture	MorphF4_07_orig.jpg ; MorphF4_10_UPPER.jpg	6540871	0	165	12879	322	0	next	hit	497
vp20	249	Response	2	6553742	12871	1
vp20	250	Picture	MorphF3_07_orig.jpg ; MorphF3_00_UPPER.jpg	6553750	0	157	9445	158	0	next	hit	499
vp20	250	Response	2	6563102	9352	1
vp20	251	Picture	MorphM7_09_orig.jpg ; MorphM7_10_UPPER.jpg	6563195	0	1	12314	162	0	next	hit	501
vp20	251	Response	2	6575502	12307	1
vp20	252	Picture	MorphF10_00_orig.jpg ; MorphF10_10_UPPER.jpg	6575509	0	161	11681	318	0	next	incorrect	503
vp20	252	Response	1	6587181	11672	1
vp20	253	Picture	MorphM5_10_orig.jpg ; MorphM5_00_UPPER.jpg	6587190	0	157	40719	333	0	next	hit	505
vp20	253	Response	2	6627901	40711	1
vp20	254	Picture	MorphM8_03_orig.jpg ; MorphM8_10_UPPER.jpg	6627909	0	176	14880	335	0	next	incorrect	507
vp20	254	Response	1	6642781	14872	1
vp20	255	Picture	MorphF6_05_orig.jpg ; MorphF6_10_UPPER.jpg	6642789	0	159	17143	160	0	next	incorrect	509
vp20	255	Response	1	6659821	17032	1
vp20	256	Picture	MorphF1_04_orig.jpg ; MorphF1_10_UPPER.jpg	6659932	0	1	11496	183	0	next	hit	511
vp20	256	Response	2	6671420	11488	1
vp20	257	Picture	MorphM3_03_orig.jpg ; MorphM3_00_UPPER.jpg	6671428	0	182	12084	356	0	next	hit	513
vp20	257	Response	2	6683500	12072	1
vp20	258	Picture	MorphM1_08_orig.jpg ; MorphM1_00_UPPER.jpg	6683512	0	174	9196	175	0	next	hit	515
vp20	258	Response	2	6692620	9108	1
vp20	259	Picture	MorphF1_04_orig.jpg ; MorphF1_00_UPPER.jpg	6692708	0	1	16189	3	0	next	hit	517
vp20	259	Response	2	6708780	16072	1
vp20	260	Picture	MorphF3_01_orig.jpg ; MorphF3_00_UPPER.jpg	6708897	0	2	43127	3	0	next	hit	519
vp20	260	Response	2	6751900	43003	1
vp20	261	Picture	MorphF4_05_orig.jpg ; MorphF4_10_UPPER.jpg	6752024	0	1	18180	2	0	next	incorrect	521
vp20	261	Response	1	6770139	18115	1
vp20	262	Picture	MorphF6_07_orig.jpg ; MorphF6_10_UPPER.jpg	6770204	0	1	14464	2	0	next	hit	523
vp20	262	Response	2	6784539	14335	1
vp20	263	Picture	MorphF1_09_orig.jpg ; MorphF1_00_UPPER.jpg	6784668	0	1	15526	2	0	next	hit	525
vp20	263	Response	2	6800059	15391	1
vp20	264	Picture	MorphF6_10_orig.jpg ; MorphF6_10_UPPER.jpg	6800194	0	1	12739	2	0	next	hit	527
vp20	264	Response	2	6812859	12665	1
vp20	265	Picture	MorphF5_01_orig.jpg ; MorphF5_00_UPPER.jpg	6812933	0	1	14464	2	0	next	incorrect	529
vp20	265	Response	1	6827258	14325	1
vp20	266	Picture	MorphM10_03_orig.jpg ; MorphM10_10_UPPER.jpg	6827397	0	1	8758	2	0	next	incorrect	531
vp20	266	Response	1	6836058	8661	1
vp20	267	Picture	MorphM1_05_orig.jpg ; MorphM1_00_UPPER.jpg	6836155	0	1	11014	2	0	next	hit	533
vp20	267	Response	2	6847098	10943	1
vp20	268	Picture	MorphF9_08_orig.jpg ; MorphF9_00_UPPER.jpg	6847169	0	1	13535	2	0	next	incorrect	535
vp20	268	Response	1	6860618	13449	1
vp20	269	Picture	MorphF10_04_orig.jpg ; MorphF10_10_UPPER.jpg	6860704	0	1	11014	2	0	next	incorrect	537
vp20	269	Response	1	6871578	10874	1
vp20	270	Picture	MorphM8_09_orig.jpg ; MorphM8_10_UPPER.jpg	6871718	0	1	35563	2	0	next	hit	539
vp20	270	Response	2	6907178	35460	1
vp20	271	Picture	MorphM10_05_orig.jpg ; MorphM10_10_UPPER.jpg	6907281	0	1	11904	174	0	next	hit	541
vp20	271	Response	2	6919177	11896	1
vp20	272	Picture	MorphM8_10_orig.jpg ; MorphM8_00_UPPER.jpg	6919185	0	173	11439	319	0	next	hit	543
vp20	272	Response	2	6930617	11432	1
vp20	273	Picture	MorphF3_08_orig.jpg ; MorphF3_10_UPPER.jpg	6930624	0	146	8505	147	0	next	hit	545
vp20	273	Response	2	6939017	8393	1
vp20	274	Picture	MorphF9_02_orig.jpg ; MorphF9_10_UPPER.jpg	6939129	0	1	13656	146	0	next	incorrect	547
vp20	274	Response	1	6952777	13648	1
vp20	275	Picture	MorphF3_05_orig.jpg ; MorphF3_00_UPPER.jpg	6952785	0	145	10719	320	0	next	hit	549
vp20	275	Response	2	6963497	10712	1
vp20	276	Picture	MorphM8_01_orig.jpg ; MorphM8_10_UPPER.jpg	6963504	0	175	11851	176	0	next	incorrect	551
vp20	276	Response	1	6975256	11752	1
vp20	277	Picture	MorphM2_03_orig.jpg ; MorphM2_00_UPPER.jpg	6975355	0	1	9669	153	0	next	incorrect	553
vp20	277	Response	1	6985016	9661	1
vp20	278	Picture	MorphF3_04_orig.jpg ; MorphF3_10_UPPER.jpg	6985024	0	152	11430	153	0	next	hit	555
vp20	278	Response	2	6996376	11352	1
vp20	279	Picture	MorphM3_02_orig.jpg ; MorphM3_00_UPPER.jpg	6996454	0	1	32511	2	0	next	incorrect	557
vp20	279	Response	1	7028856	32402	1
vp20	280	Picture	MorphM9_07_orig.jpg ; MorphM9_00_UPPER.jpg	7028965	0	1	14862	2	0	next	hit	559
vp20	280	Response	2	7043736	14771	1
vp20	281	Picture	MorphM8_06_orig.jpg ; MorphM8_00_UPPER.jpg	7043827	0	1	14730	2	0	next	incorrect	561
vp20	281	Response	1	7058456	14629	1
vp20	282	Picture	MorphM10_10_orig.jpg ; MorphM10_00_UPPER.jpg	7058557	0	1	10483	2	0	next	hit	563
vp20	282	Response	2	7068935	10378	1
vp20	283	Picture	MorphF4_04_orig.jpg ; MorphF4_00_UPPER.jpg	7069040	0	1	15260	2	0	next	incorrect	565
vp20	283	Response	1	7084215	15175	1
vp20	284	Picture	MorphF8_04_orig.jpg ; MorphF8_10_UPPER.jpg	7084300	0	1	9820	2	0	next	incorrect	567
vp20	284	Response	1	7093975	9675	1
vp20	285	Picture	MorphF2_05_orig.jpg ; MorphF2_10_UPPER.jpg	7094120	0	1	14066	2	0	next	incorrect	569
vp20	285	Response	1	7108054	13934	2
vp20	286	Picture	MorphM1_10_orig.jpg ; MorphM1_10_UPPER.jpg	7108186	0	1	8758	2	0	next	hit	571
vp20	286	Response	2	7116855	8669	1
vp20	287	Picture	MorphM6_03_orig.jpg ; MorphM6_10_UPPER.jpg	7116944	0	1	12473	3	0	next	incorrect	573
vp20	287	Response	1	7129335	12391	1
vp20	288	Picture	MorphF6_02_orig.jpg ; MorphF6_10_UPPER.jpg	7129417	0	2	6726	178	0	next	incorrect	575
vp20	288	Response	1	7136134	6717	1
vp20	289	Picture	MorphF2_04_orig.jpg ; MorphF2_10_UPPER.jpg	7136143	0	176	39453	177	0	next	incorrect	577
vp20	289	Response	1	7175494	39351	1
vp20	290	Picture	MorphM3_08_orig.jpg ; MorphM3_10_UPPER.jpg	7175596	0	1	23585	170	0	next	hit	579
vp20	290	Response	2	7199174	23578	1
vp20	291	Picture	MorphM10_05_orig.jpg ; MorphM10_00_UPPER.jpg	7199181	0	169	28433	170	0	next	incorrect	581
vp20	291	Response	1	7227493	28312	1
vp20	292	Picture	MorphM6_06_orig.jpg ; MorphM6_10_UPPER.jpg	7227614	0	1	13004	2	0	next	incorrect	583
vp20	292	Response	1	7240533	12919	1
vp20	293	Picture	MorphM3_05_orig.jpg ; MorphM3_00_UPPER.jpg	7240618	0	1	15393	2	0	next	incorrect	585
vp20	293	Response	1	7255893	15275	1
vp20	294	Picture	MorphF7_01_orig.jpg ; MorphF7_00_UPPER.jpg	7256011	0	1	11490	190	0	next	incorrect	587
vp20	294	Response	1	7267493	11482	1
vp20	295	Picture	MorphF3_02_orig.jpg ; MorphF3_00_UPPER.jpg	7267501	0	189	28718	190	0	next	hit	589
vp20	295	Response	2	7296133	28632	1
vp20	296	Picture	MorphM5_05_orig.jpg ; MorphM5_10_UPPER.jpg	7296219	0	1	9122	169	0	next	hit	591
vp20	296	Response	2	7305332	9113	1
vp20	297	Picture	MorphF5_05_orig.jpg ; MorphF5_10_UPPER.jpg	7305341	0	168	12508	169	0	next	hit	593
vp20	297	Response	2	7317732	12391	1
vp20	298	Picture	MorphF1_06_orig.jpg ; MorphF1_10_UPPER.jpg	7317849	0	1	10851	165	0	next	hit	595
vp20	298	Response	2	7328692	10843	1
vp20	299	Picture	MorphF8_02_orig.jpg ; MorphF8_00_UPPER.jpg	7328700	0	164	11177	165	0	next	incorrect	597
vp20	299	Response	1	7339732	11032	1
vp20	300	Picture	MorphF6_00_orig.jpg ; MorphF6_00_UPPER.jpg	7339877	0	1	7033	2	0	next	incorrect	599
vp20	300	Response	1	7346772	6895	1
vp20	301	Picture	MorphF10_10_orig.jpg ; MorphF10_00_UPPER.jpg	7346910	0	1	7961	2	0	next	hit	601
vp20	301	Response	2	7354772	7862	1
vp20	302	Picture	MorphF8_06_orig.jpg ; MorphF8_10_UPPER.jpg	7354871	0	1	24019	2	0	next	incorrect	603
vp20	302	Response	1	7378771	23900	1
vp20	303	Picture	MorphM2_09_orig.jpg ; MorphM2_00_UPPER.jpg	7378890	0	1	11544	2	0	next	incorrect	605
vp20	303	Response	1	7390371	11481	1
vp20	304	Picture	MorphM4_07_orig.jpg ; MorphM4_10_UPPER.jpg	7390434	0	1	9289	2	0	next	hit	607
vp20	304	Response	2	7399651	9217	1
vp20	305	Picture	MorphF2_04_orig.jpg ; MorphF2_00_UPPER.jpg	7399723	0	1	25213	2	0	next	incorrect	609
vp20	305	Response	1	7424851	25128	1
vp20	306	Picture	MorphM1_03_orig.jpg ; MorphM1_10_UPPER.jpg	7424936	0	1	53683	194	0	next	incorrect	611
vp20	306	Response	1	7478610	53674	1
vp20	307	Picture	MorphF3_03_orig.jpg ; MorphF3_00_UPPER.jpg	7478619	0	193	9598	343	0	next	hit	613
vp20	307	Response	2	7488210	9591	1
vp20	308	Picture	MorphF5_00_orig.jpg ; MorphF5_00_UPPER.jpg	7488217	0	150	18561	316	0	next	incorrect	615
vp20	308	Response	1	7506770	18553	1
vp20	309	Picture	MorphM10_01_orig.jpg ; MorphM10_10_UPPER.jpg	7506778	0	166	12506	167	0	next	incorrect	617
vp20	309	Response	1	7519170	12392	1
vp20	310	Picture	MorphF6_06_orig.jpg ; MorphF6_10_UPPER.jpg	7519284	0	1	6635	2	0	next	incorrect	619
vp20	310	Response	1	7525809	6525	1
vp20	311	Picture	MorphM8_08_orig.jpg ; MorphM8_10_UPPER.jpg	7525919	0	1	9156	2	0	next	hit	621
vp20	311	Response	2	7535009	9090	1
vp20	312	Picture	MorphM5_01_orig.jpg ; MorphM5_10_UPPER.jpg	7535075	0	1	25346	2	0	next	hit	623
vp20	312	Response	2	7560289	25214	1
vp20	313	Picture	MorphF4_09_orig.jpg ; MorphF4_00_UPPER.jpg	7560421	0	1	12739	2	0	next	hit	625
vp20	313	Response	2	7573009	12588	1
vp20	314	Picture	MorphM8_04_orig.jpg ; MorphM8_10_UPPER.jpg	7573160	0	1	25056	158	0	next	incorrect	627
vp20	314	Response	1	7598209	25049	1
vp20	315	Picture	MorphM2_01_orig.jpg ; MorphM2_10_UPPER.jpg	7598216	0	157	96362	158	0	next	incorrect	629
vp20	315	Response	1	7694447	96231	1
vp20	316	Picture	MorphF3_06_orig.jpg ; MorphF3_10_UPPER.jpg	7694578	0	1	19241	3	0	next	hit	631
vp20	316	Response	2	7713727	19149	1
vp20	317	Picture	MorphM6_08_orig.jpg ; MorphM6_10_UPPER.jpg	7713819	0	2	26231	179	0	next	hit	633
vp20	317	Response	2	7740047	26228	1
vp20	318	Picture	MorphF2_02_orig.jpg ; MorphF2_10_UPPER.jpg	7740050	0	177	19764	362	0	next	incorrect	635
vp20	318	Response	1	7759807	19757	1
vp20	319	Picture	MorphM10_07_orig.jpg ; MorphM10_00_UPPER.jpg	7759814	0	185	13678	360	0	next	hit	637
vp20	319	Response	2	7773486	13672	1
vp20	320	Picture	MorphF9_03_orig.jpg ; MorphF9_10_UPPER.jpg	7773492	0	175	28572	176	0	next	incorrect	639
vp20	320	Response	1	7801966	28474	1
vp20	321	Picture	MorphM5_08_orig.jpg ; MorphM5_10_UPPER.jpg	7802064	0	1	20302	3	0	next	hit	641
vp20	321	Response	2	7822286	20222	1
vp20	322	Picture	MorphM1_05_orig.jpg ; MorphM1_10_UPPER.jpg	7822366	0	2	7287	148	0	next	hit	643
vp20	322	Response	2	7829646	7280	1
vp20	323	Picture	MorphM2_00_orig.jpg ; MorphM2_10_UPPER.jpg	7829653	0	146	21509	147	0	next	incorrect	645
vp20	323	Response	1	7851085	21432	1
vp20	324	Picture	MorphF2_09_orig.jpg ; MorphF2_10_UPPER.jpg	7851162	0	1	26890	182	0	next	hit	647
vp20	324	Response	2	7878045	26883	1
vp20	325	Picture	MorphF1_01_orig.jpg ; MorphF1_00_UPPER.jpg	7878052	0	181	12123	182	0	next	hit	649
vp20	325	Response	2	7890045	11993	1
vp20	326	Picture	MorphF3_00_orig.jpg ; MorphF3_00_UPPER.jpg	7890175	0	1	9289	2	0	next	hit	651
vp20	326	Response	2	7899325	9150	1
vp20	327	Picture	MorphM4_04_orig.jpg ; MorphM4_00_UPPER.jpg	7899464	0	1	6237	2	0	next	hit	653
vp20	327	Response	2	7905565	6101	1
vp20	328	Picture	MorphM2_05_orig.jpg ; MorphM2_10_UPPER.jpg	7905701	0	1	11412	2	0	next	incorrect	655
vp20	328	Response	1	7917004	11303	1
vp20	329	Picture	MorphM5_09_orig.jpg ; MorphM5_10_UPPER.jpg	7917113	0	1	75638	2	0	next	hit	657
vp20	329	Response	2	7992604	75491	1
vp20	330	Picture	MorphF7_00_orig.jpg ; MorphF7_10_UPPER.jpg	7992751	0	1	9421	2	0	next	incorrect	659
vp20	330	Response	1	8002043	9292	1
vp20	331	Picture	MorphF5_10_orig.jpg ; MorphF5_00_UPPER.jpg	8002172	0	1	9422	2	0	next	hit	661
vp20	331	Response	2	8011483	9311	1
vp20	332	Picture	MorphM5_07_orig.jpg ; MorphM5_10_UPPER.jpg	8011594	0	1	12606	2	0	next	hit	663
vp20	332	Response	2	8024123	12529	1
vp20	333	Picture	MorphF10_02_orig.jpg ; MorphF10_00_UPPER.jpg	8024200	0	1	8731	162	0	next	incorrect	665
vp20	333	Response	1	8032923	8723	1
vp20	334	Picture	MorphF4_10_orig.jpg ; MorphF4_10_UPPER.jpg	8032931	0	161	13960	163	0	next	hit	667
vp20	334	Response	2	8046763	13832	1
vp20	335	Picture	MorphM4_05_orig.jpg ; MorphM4_00_UPPER.jpg	8046891	0	2	10749	3	0	next	hit	669
vp20	335	Response	2	8057483	10592	1
vp20	336	Picture	MorphF9_09_orig.jpg ; MorphF9_10_UPPER.jpg	8057640	0	1	15610	183	0	next	hit	671
vp20	336	Response	2	8073243	15603	1
vp20	337	Picture	MorphF4_00_orig.jpg ; MorphF4_00_UPPER.jpg	8073250	0	182	13849	183	0	next	incorrect	673
vp20	337	Response	1	8087002	13752	1
vp20	338	Picture	MorphF5_05_orig.jpg ; MorphF5_00_UPPER.jpg	8087099	0	1	11810	2	0	next	hit	675
vp20	338	Response	2	8098762	11663	1
vp20	339	Picture	MorphM7_03_orig.jpg ; MorphM7_10_UPPER.jpg	8098909	0	1	6635	2	0	next	hit	677
vp20	339	Response	2	8105482	6573	1
vp20	340	Picture	MorphM4_03_orig.jpg ; MorphM4_00_UPPER.jpg	8105544	0	1	16322	2	0	next	incorrect	679
vp20	340	Response	1	8121722	16178	1
vp20	341	Picture	MorphM1_01_orig.jpg ; MorphM1_00_UPPER.jpg	8121866	0	1	26938	2	0	next	incorrect	681
vp20	341	Response	1	8148682	26816	1
vp20	342	Picture	MorphF10_03_orig.jpg ; MorphF10_00_UPPER.jpg	8148804	0	1	10483	2	0	next	incorrect	683
vp20	342	Response	1	8159161	10357	1
vp20	343	Picture	MorphF6_03_orig.jpg ; MorphF6_00_UPPER.jpg	8159287	0	1	13269	3	0	next	incorrect	685
vp20	343	Response	1	8172441	13154	1
vp20	344	Picture	MorphM10_06_orig.jpg ; MorphM10_00_UPPER.jpg	8172556	0	2	7493	207	0	next	hit	687
vp20	344	Response	2	8180041	7485	1
vp20	345	Picture	MorphF1_07_orig.jpg ; MorphF1_10_UPPER.jpg	8180049	0	205	15862	206	0	next	hit	689
vp20	345	Response	2	8195801	15752	1
vp20	346	Picture	MorphM3_10_orig.jpg ; MorphM3_00_UPPER.jpg	8195911	0	1	9422	2	0	next	hit	691
vp20	346	Response	2	8205241	9330	1
vp20	347	Picture	MorphF8_08_orig.jpg ; MorphF8_00_UPPER.jpg	8205333	0	1	31847	2	0	next	hit	693
vp20	347	Response	2	8237080	31747	1
vp20	348	Picture	MorphM1_09_orig.jpg ; MorphM1_00_UPPER.jpg	8237180	0	1	6901	2	0	next	hit	695
vp20	348	Response	2	8243960	6780	1
vp20	349	Picture	MorphM2_07_orig.jpg ; MorphM2_10_UPPER.jpg	8244081	0	1	14862	2	0	next	hit	697
vp20	349	Response	2	8258840	14759	1
vp20	350	Picture	MorphM1_10_orig.jpg ; MorphM1_00_UPPER.jpg	8258943	0	1	10864	152	0	next	hit	699
vp20	350	Response	2	8269800	10857	1
vp20	351	Picture	MorphF4_03_orig.jpg ; MorphF4_00_UPPER.jpg	8269807	0	151	8112	152	0	next	incorrect	701
vp20	351	Response	1	8277800	7993	1
vp20	352	Picture	MorphF1_02_orig.jpg ; MorphF1_10_UPPER.jpg	8277919	0	1	12448	160	0	next	hit	703
vp20	352	Response	2	8290360	12441	1
vp20	353	Picture	MorphF9_10_orig.jpg ; MorphF9_10_UPPER.jpg	8290367	0	159	16613	160	0	next	hit	705
vp20	353	Response	2	8306840	16473	1
vp20	354	Picture	MorphM3_01_orig.jpg ; MorphM3_10_UPPER.jpg	8306980	0	1	10828	188	0	next	incorrect	707
vp20	354	Response	1	8317799	10819	1
vp20	355	Picture	MorphM2_04_orig.jpg ; MorphM2_10_UPPER.jpg	8317808	0	187	33095	188	0	next	incorrect	709
vp20	355	Response	1	8350759	32951	1
vp20	356	Picture	MorphM5_02_orig.jpg ; MorphM5_10_UPPER.jpg	8350903	0	1	34583	186	0	next	hit	711
vp20	356	Response	2	8385479	34576	1
vp20	357	Picture	MorphF10_07_orig.jpg ; MorphF10_00_UPPER.jpg	8385486	0	185	17434	186	0	next	hit	713
vp20	357	Response	2	8402838	17352	1
vp20	358	Picture	MorphM5_03_orig.jpg ; MorphM5_10_UPPER.jpg	8402920	0	1	11412	2	0	next	hit	715
vp20	358	Response	2	8414198	11278	1
vp20	359	Picture	MorphF7_08_orig.jpg ; MorphF7_00_UPPER.jpg	8414332	0	1	10881	3	0	next	incorrect	717
vp20	359	Response	1	8425078	10746	1
vp20	360	Picture	MorphM2_06_orig.jpg ; MorphM2_00_UPPER.jpg	8425213	0	2	20171	3	0	next	incorrect	719
vp20	360	Response	1	8445318	20105	1
vp20	361	Picture	MorphF5_10_orig.jpg ; MorphF5_10_UPPER.jpg	8445384	0	1	9687	2	0	next	hit	721
vp20	361	Response	2	8454998	9614	1
vp20	362	Picture	MorphF6_05_orig.jpg ; MorphF6_00_UPPER.jpg	8455071	0	1	13774	161	0	next	incorrect	723
vp20	362	Response	1	8468837	13766	1
vp20	363	Picture	MorphF8_01_orig.jpg ; MorphF8_00_UPPER.jpg	8468845	0	160	8652	161	0	next	incorrect	725
vp20	363	Response	1	8477397	8552	1
vp20	364	Picture	MorphF10_05_orig.jpg ; MorphF10_00_UPPER.jpg	8477497	0	1	6369	2	0	next	incorrect	727
vp20	364	Response	1	8483797	6300	1
vp20	365	Picture	MorphF3_09_orig.jpg ; MorphF3_10_UPPER.jpg	8483866	0	1	22258	170	0	next	hit	729
vp20	365	Response	2	8506117	22251	1
vp20	366	Picture	MorphF6_04_orig.jpg ; MorphF6_00_UPPER.jpg	8506124	0	169	16321	339	0	next	incorrect	731
vp20	366	Response	1	8522437	16313	1
vp20	367	Picture	MorphM9_00_orig.jpg ; MorphM9_00_UPPER.jpg	8522445	0	170	15279	321	0	next	incorrect	733
vp20	367	Response	1	8537717	15272	1
vp20	368	Picture	MorphM8_00_orig.jpg ; MorphM8_00_UPPER.jpg	8537724	0	151	8377	152	0	next	incorrect	735
vp20	368	Response	1	8546036	8312	1
vp20	369	Picture	MorphF1_02_orig.jpg ; MorphF1_00_UPPER.jpg	8546101	0	1	10085	2	0	next	hit	737
vp20	369	Response	2	8556036	9935	1
vp20	370	Picture	MorphF6_03_orig.jpg ; MorphF6_10_UPPER.jpg	8556186	0	1	16177	147	0	next	incorrect	739
vp20	370	Response	1	8572356	16170	1
vp20	371	Picture	MorphF8_02_orig.jpg ; MorphF8_10_UPPER.jpg	8572363	0	146	9434	147	0	next	incorrect	741
vp20	371	Response	1	8581716	9353	1
vp20	372	Picture	MorphF4_09_orig.jpg ; MorphF4_10_UPPER.jpg	8581797	0	1	9289	2	0	next	hit	743
vp20	372	Response	2	8590996	9199	1
vp20	373	Picture	MorphM7_09_orig.jpg ; MorphM7_00_UPPER.jpg	8591086	0	1	8625	2	0	next	hit	745
vp20	373	Response	2	8599636	8550	1
vp20	374	Picture	MorphF1_07_orig.jpg ; MorphF1_00_UPPER.jpg	8599711	0	1	8626	2	0	next	hit	747
vp20	374	Response	2	8608196	8485	1
vp20	375	Picture	MorphM1_04_orig.jpg ; MorphM1_10_UPPER.jpg	8608337	0	1	10586	164	0	next	hit	749
vp20	375	Response	2	8618915	10578	1
vp20	376	Picture	MorphF3_02_orig.jpg ; MorphF3_10_UPPER.jpg	8618923	0	163	17015	164	0	next	hit	751
vp20	376	Response	2	8635795	16872	1
vp20	377	Picture	MorphM9_00_orig.jpg ; MorphM9_10_UPPER.jpg	8635938	0	1	16985	2	0	next	incorrect	753
vp20	377	Response	1	8652835	16897	1
vp20	378	Picture	MorphF7_02_orig.jpg ; MorphF7_10_UPPER.jpg	8652923	0	1	7115	186	0	next	incorrect	755
vp20	378	Response	1	8660035	7112	1
vp20	379	Picture	MorphM8_02_orig.jpg ; MorphM8_10_UPPER.jpg	8660038	0	185	10884	367	0	next	incorrect	757
vp20	379	Response	1	8670915	10877	1
vp20	380	Picture	MorphF4_08_orig.jpg ; MorphF4_00_UPPER.jpg	8670922	0	182	15308	184	0	next	hit	759
vp20	380	Response	2	8686115	15193	1
vp20	381	Picture	MorphM1_04_orig.jpg ; MorphM1_00_UPPER.jpg	8686230	0	2	7564	3	0	next	hit	761
vp20	381	Response	2	8693715	7485	1
vp20	382	Picture	MorphM5_07_orig.jpg ; MorphM5_00_UPPER.jpg	8693794	0	1	19208	168	0	next	hit	763
vp20	382	Response	2	8712994	19200	1
vp20	383	Picture	MorphF5_03_orig.jpg ; MorphF5_00_UPPER.jpg	8713002	0	167	10251	168	0	next	hit	765
vp20	383	Response	2	8723154	10152	1
vp20	384	Picture	MorphM10_06_orig.jpg ; MorphM10_10_UPPER.jpg	8723253	0	1	16948	172	0	next	hit	767
vp20	384	Response	2	8740194	16941	1
vp20	385	Picture	MorphM1_02_orig.jpg ; MorphM1_10_UPPER.jpg	8740201	0	171	21760	345	0	next	incorrect	769
vp20	385	Response	1	8761954	21753	1
vp20	386	Picture	MorphF5_08_orig.jpg ; MorphF5_10_UPPER.jpg	8761961	0	174	9063	176	0	next	hit	771
vp20	386	Response	2	8770914	8953	1
vp20	387	Picture	MorphM6_08_orig.jpg ; MorphM6_00_UPPER.jpg	8771024	0	2	8891	3	0	next	incorrect	773
vp20	387	Response	1	8779793	8769	1
vp20	388	Picture	MorphM4_10_orig.jpg ; MorphM4_00_UPPER.jpg	8779915	0	1	8445	183	0	next	hit	775
vp20	388	Response	2	8788353	8438	1
vp20	389	Picture	MorphM2_03_orig.jpg ; MorphM2_10_UPPER.jpg	8788360	0	182	11327	183	0	next	incorrect	777
vp20	389	Response	1	8799553	11193	1
vp20	390	Picture	MorphF9_05_orig.jpg ; MorphF9_00_UPPER.jpg	8799687	0	1	9024	2	0	next	incorrect	779
vp20	390	Response	1	8808593	8906	1
vp20	391	Picture	MorphF6_09_orig.jpg ; MorphF6_10_UPPER.jpg	8808711	0	1	11146	2	0	next	hit	781
vp20	391	Response	2	8819713	11002	1
vp20	392	Picture	MorphM8_09_orig.jpg ; MorphM8_00_UPPER.jpg	8819857	0	1	7830	2	0	next	hit	783
vp20	392	Response	2	8827553	7696	1
vp20	393	Picture	MorphF9_03_orig.jpg ; MorphF9_00_UPPER.jpg	8827687	0	1	11279	2	0	next	incorrect	785
vp20	393	Response	1	8838833	11146	1
vp20	394	Picture	MorphF8_04_orig.jpg ; MorphF8_00_UPPER.jpg	8838966	0	1	7033	2	0	next	incorrect	787
vp20	394	Response	1	8845873	6907	1
vp20	395	Picture	MorphM6_04_orig.jpg ; MorphM6_10_UPPER.jpg	8845999	0	1	10040	180	0	next	incorrect	789
vp20	395	Response	1	8856032	10033	1
vp20	396	Picture	MorphF3_03_orig.jpg ; MorphF3_10_UPPER.jpg	8856039	0	179	21921	332	0	next	hit	791
vp20	396	Response	2	8877952	21913	1
vp20	397	Picture	MorphM9_02_orig.jpg ; MorphM9_00_UPPER.jpg	8877960	0	153	7679	323	0	next	incorrect	793
vp20	397	Response	1	8885632	7672	1
vp20	398	Picture	MorphM7_10_orig.jpg ; MorphM7_00_UPPER.jpg	8885639	0	170	9060	171	0	next	hit	795
vp20	398	Response	2	8894592	8953	1
vp20	399	Picture	MorphF6_09_orig.jpg ; MorphF6_00_UPPER.jpg	8894699	0	1	13535	2	0	next	hit	797
vp20	399	Response	2	8908112	13413	1
vp20	400	Picture	MorphF2_00_orig.jpg ; MorphF2_10_UPPER.jpg	8908234	0	1	11147	2	0	next	incorrect	799
vp20	400	Response	1	8919312	11078	1
vp20	401	Picture	MorphF4_02_orig.jpg ; MorphF4_00_UPPER.jpg	8919381	0	1	8334	161	0	next	incorrect	801
vp20	401	Response	1	8927711	8330	1
vp20	402	Picture	MorphF8_07_orig.jpg ; MorphF8_10_UPPER.jpg	8927715	0	160	10111	161	0	next	hit	803
vp20	402	Response	2	8937711	9996	1
vp20	403	Picture	MorphF1_03_orig.jpg ; MorphF1_10_UPPER.jpg	8937826	0	1	10350	2	0	next	hit	805
vp20	403	Response	2	8948111	10285	1
vp20	404	Picture	MorphM8_04_orig.jpg ; MorphM8_00_UPPER.jpg	8948176	0	1	20834	2	0	next	incorrect	807
vp20	404	Response	1	8968911	20735	1
vp20	405	Picture	MorphF4_10_orig.jpg ; MorphF4_00_UPPER.jpg	8969010	0	1	8708	185	0	next	hit	809
vp20	405	Response	2	8977711	8701	1
vp20	406	Picture	MorphF10_06_orig.jpg ; MorphF10_00_UPPER.jpg	8977718	0	184	7879	185	0	next	hit	811
vp20	406	Response	2	8985471	7753	1
vp20	407	Picture	MorphM3_04_orig.jpg ; MorphM3_10_UPPER.jpg	8985597	0	1	22824	2	0	next	incorrect	813
vp20	407	Response	1	9008351	22754	1
vp20	408	Picture	MorphF2_03_orig.jpg ; MorphF2_00_UPPER.jpg	9008421	0	1	20657	179	0	next	hit	815
vp20	408	Response	2	9029070	20649	1
vp20	409	Picture	MorphM10_00_orig.jpg ; MorphM10_00_UPPER.jpg	9029078	0	178	12479	350	0	next	incorrect	817
vp20	409	Response	1	9041550	12472	1
vp20	410	Picture	MorphM5_05_orig.jpg ; MorphM5_00_UPPER.jpg	9041557	0	172	17157	173	0	next	hit	819
vp20	410	Response	2	9058590	17033	1
vp20	411	Picture	MorphF7_09_orig.jpg ; MorphF7_10_UPPER.jpg	9058714	0	1	22523	170	0	next	incorrect	821
vp20	411	Response	1	9081230	22516	1
vp20	412	Picture	MorphM3_04_orig.jpg ; MorphM3_00_UPPER.jpg	9081237	0	169	18613	170	0	next	hit	823
vp20	412	Response	2	9099789	18552	1
vp20	413	Picture	MorphM6_04_orig.jpg ; MorphM6_00_UPPER.jpg	9099850	0	1	37952	2	0	next	incorrect	825
vp20	413	Response	1	9137709	37859	1
vp20	414	Picture	MorphF7_06_orig.jpg ; MorphF7_00_UPPER.jpg	9137802	0	1	8314	180	0	next	incorrect	827
vp20	414	Response	1	9146109	8307	1
vp20	415	Picture	MorphF2_10_orig.jpg ; MorphF2_10_UPPER.jpg	9146116	0	179	15920	362	0	next	hit	829
vp20	415	Response	2	9162029	15913	1
vp20	416	Picture	MorphF4_07_orig.jpg ; MorphF4_00_UPPER.jpg	9162036	0	183	16504	184	0	next	hit	831
vp20	416	Response	2	9178428	16392	1
vp20	417	Picture	MorphF7_08_orig.jpg ; MorphF7_10_UPPER.jpg	9178540	0	1	15260	2	0	next	hit	833
vp20	417	Response	2	9193708	15168	1
vp20	418	Picture	MorphM8_05_orig.jpg ; MorphM8_00_UPPER.jpg	9193800	0	1	14730	2	0	next	incorrect	835
vp20	418	Response	1	9208428	14628	1
vp20	419	Picture	MorphM1_06_orig.jpg ; MorphM1_10_UPPER.jpg	9208530	0	1	61041	2	0	next	incorrect	837
vp20	419	Response	1	9269467	60937	1
vp20	420	Picture	MorphM2_09_orig.jpg ; MorphM2_10_UPPER.jpg	9269571	0	1	28265	2	0	next	incorrect	839
vp20	420	Response	1	9297707	28136	1
vp20	421	Picture	MorphF7_10_orig.jpg ; MorphF7_10_UPPER.jpg	9297836	0	1	14331	2	0	next	hit	841
vp20	421	Response	2	9312027	14191	1
vp20	422	Picture	MorphM9_03_orig.jpg ; MorphM9_00_UPPER.jpg	9312167	0	1	11014	2	0	next	incorrect	843
vp20	422	Response	1	9323066	10899	1
vp20	423	Picture	MorphM1_08_orig.jpg ; MorphM1_10_UPPER.jpg	9323181	0	1	16587	2	0	next	hit	845
vp20	423	Response	2	9339706	16525	1
vp20	424	Picture	MorphF7_05_orig.jpg ; MorphF7_00_UPPER.jpg	9339768	0	1	9785	170	0	next	incorrect	847
vp20	424	Response	1	9349546	9778	1
vp20	425	Picture	MorphM10_08_orig.jpg ; MorphM10_00_UPPER.jpg	9349553	0	169	9854	170	0	next	hit	849
vp20	425	Response	2	9359306	9753	1
vp20	426	Picture	MorphF3_05_orig.jpg ; MorphF3_10_UPPER.jpg	9359407	0	1	8626	2	0	next	hit	851
vp20	426	Response	2	9367946	8539	1
vp20	427	Picture	MorphM2_04_orig.jpg ; MorphM2_00_UPPER.jpg	9368033	0	1	33970	3	0	next	incorrect	853
vp20	427	Response	1	9401866	33833	1
vp20	428	Picture	MorphF7_01_orig.jpg ; MorphF7_10_UPPER.jpg	9402003	0	2	6635	3	0	next	incorrect	855
vp20	428	Response	1	9408505	6502	1
vp20	429	Picture	MorphM7_06_orig.jpg ; MorphM7_00_UPPER.jpg	9408638	0	1	8595	166	0	next	hit	857
vp20	429	Response	2	9417225	8587	1
vp20	430	Picture	MorphM4_02_orig.jpg ; MorphM4_10_UPPER.jpg	9417233	0	165	10779	166	0	next	incorrect	859
vp20	430	Response	1	9427865	10632	1
vp20	431	Picture	MorphF1_09_orig.jpg ; MorphF1_10_UPPER.jpg	9428012	0	1	8626	2	0	next	hit	861
vp20	431	Response	2	9436505	8493	1
vp20	432	Picture	MorphF5_04_orig.jpg ; MorphF5_10_UPPER.jpg	9436638	0	1	8199	163	0	next	hit	863
vp20	432	Response	2	9444825	8187	1
vp20	433	Picture	MorphM8_08_orig.jpg ; MorphM8_00_UPPER.jpg	9444837	0	162	9835	308	0	next	hit	865
vp20	433	Response	2	9454665	9828	1
vp20	434	Picture	MorphF3_07_orig.jpg ; MorphF3_10_UPPER.jpg	9454672	0	146	7280	311	0	next	hit	867
vp20	434	Response	2	9461945	7273	1
vp20	435	Picture	MorphM9_08_orig.jpg ; MorphM9_10_UPPER.jpg	9461952	0	165	23360	325	0	next	incorrect	869
vp20	435	Response	1	9485304	23352	1
vp20	436	Picture	MorphM4_08_orig.jpg ; MorphM4_10_UPPER.jpg	9485312	0	160	10376	161	0	next	hit	871
vp20	436	Response	2	9495624	10312	1
vp20	437	Picture	MorphF3_10_orig.jpg ; MorphF3_10_UPPER.jpg	9495688	0	1	7033	2	0	next	hit	873
vp20	437	Response	2	9502584	6896	1
vp20	438	Picture	MorphF9_02_orig.jpg ; MorphF9_00_UPPER.jpg	9502721	0	1	9687	2	0	next	incorrect	875
vp20	438	Response	1	9512344	9623	1
vp20	439	Picture	MorphF6_02_orig.jpg ; MorphF6_00_UPPER.jpg	9512408	0	1	8095	2	0	next	incorrect	877
vp20	439	Response	1	9520424	8016	1
vp20	440	Picture	MorphM9_05_orig.jpg ; MorphM9_10_UPPER.jpg	9520503	0	1	7528	170	0	next	incorrect	879
vp20	440	Response	1	9528024	7521	1
vp20	441	Picture	MorphF5_02_orig.jpg ; MorphF5_00_UPPER.jpg	9528031	0	169	16756	170	0	next	incorrect	881
vp20	441	Response	1	9544664	16633	1
vp20	442	Picture	MorphM9_04_orig.jpg ; MorphM9_10_UPPER.jpg	9544787	0	1	28397	2	0	next	incorrect	883
vp20	442	Response	1	9573063	28276	1
vp20	443	Picture	MorphM9_02_orig.jpg ; MorphM9_10_LOWER.jpg	9573184	0	1	19088	155	0	next	incorrect	885
vp20	443	Response	1	9592263	19079	1
vp20	444	Picture	MorphM5_01_orig.jpg ; MorphM5_10_LOWER.jpg	9592272	0	154	11698	155	0	next	hit	887
vp20	444	Response	2	9603863	11591	1
vp20	445	Picture	MorphM2_02_orig.jpg ; MorphM2_00_LOWER.jpg	9603970	0	1	13402	2	0	next	incorrect	889
vp20	445	Response	1	9617223	13253	1
vp20	446	Picture	MorphM8_04_orig.jpg ; MorphM8_10_LOWER.jpg	9617372	0	1	30521	2	0	next	hit	891
vp20	446	Response	2	9647782	30410	1
vp20	447	Picture	MorphM5_00_orig.jpg ; MorphM5_10_LOWER.jpg	9647893	0	1	7431	2	0	next	hit	893
vp20	447	Response	2	9655222	7329	1
vp20	448	Picture	MorphF5_01_orig.jpg ; MorphF5_10_LOWER.jpg	9655324	0	1	9289	2	0	next	hit	895
vp20	448	Response	2	9664502	9178	1
vp20	449	Picture	MorphM3_09_orig.jpg ; MorphM3_00_LOWER.jpg	9664613	0	1	12473	3	0	next	incorrect	897
vp20	449	Response	1	9676982	12369	1
vp20	450	Picture	MorphF1_07_orig.jpg ; MorphF1_00_LOWER.jpg	9677086	0	2	17104	150	0	next	hit	899
vp20	450	Response	2	9694182	17096	1
vp20	451	Picture	MorphF7_10_orig.jpg ; MorphF7_10_LOWER.jpg	9694190	0	148	11920	319	0	next	hit	901
vp20	451	Response	2	9706102	11912	1
vp20	452	Picture	MorphM5_08_orig.jpg ; MorphM5_00_LOWER.jpg	9706110	0	171	8132	172	0	next	hit	903
vp20	452	Response	2	9714102	7992	1
vp20	453	Picture	MorphF6_06_orig.jpg ; MorphF6_10_LOWER.jpg	9714242	0	1	8987	171	0	next	hit	905
vp20	453	Response	2	9723221	8979	1
vp20	454	Picture	MorphF2_03_orig.jpg ; MorphF2_10_LOWER.jpg	9723229	0	170	12721	358	0	next	hit	907
vp20	454	Response	2	9735941	12712	1
vp20	455	Picture	MorphF10_09_orig.jpg ; MorphF10_00_LOWER.jpg	9735950	0	188	7599	341	0	next	incorrect	909
vp20	455	Response	1	9743541	7591	1
vp20	456	Picture	MorphF4_03_orig.jpg ; MorphF4_10_LOWER.jpg	9743549	0	153	10104	154	0	next	hit	911
vp20	456	Response	2	9753541	9992	1
vp20	457	Picture	MorphM5_07_orig.jpg ; MorphM5_00_LOWER.jpg	9753653	0	1	22376	185	0	next	incorrect	913
vp20	457	Response	1	9776021	22368	1
vp20	458	Picture	MorphM3_01_orig.jpg ; MorphM3_00_LOWER.jpg	9776029	0	184	46160	387	0	next	incorrect	915
vp20	458	Response	1	9822180	46151	1
vp20	459	Picture	MorphM1_01_orig.jpg ; MorphM1_00_LOWER.jpg	9822189	0	203	13737	204	0	next	hit	917
vp20	459	Response	2	9835780	13591	1
vp20	460	Picture	MorphM5_00_orig.jpg ; MorphM5_00_LOWER.jpg	9835926	0	1	35165	2	0	next	incorrect	919
vp20	460	Response	1	9870980	35054	1
vp20	461	Picture	MorphM1_03_orig.jpg ; MorphM1_00_LOWER.jpg	9871091	0	1	17097	156	0	next	hit	921
vp20	461	Response	2	9888179	17088	1
vp20	462	Picture	MorphF3_06_orig.jpg ; MorphF3_00_LOWER.jpg	9888188	0	155	37973	156	0	next	incorrect	923
vp20	462	Response	1	9926019	37831	1
vp20	463	Picture	MorphF9_09_orig.jpg ; MorphF9_10_LOWER.jpg	9926161	0	1	18665	180	0	next	incorrect	925
vp20	463	Response	1	9944818	18657	1
vp20	464	Picture	MorphF3_08_orig.jpg ; MorphF3_00_LOWER.jpg	9944826	0	179	20481	180	0	next	hit	927
vp20	464	Response	2	9965218	20392	1
vp20	465	Picture	MorphM1_09_orig.jpg ; MorphM1_10_LOWER.jpg	9965307	0	1	7679	152	0	next	hit	929
vp20	465	Response	2	9972978	7671	1
vp20	466	Picture	MorphM5_02_orig.jpg ; MorphM5_10_LOWER.jpg	9972986	0	151	11694	153	0	next	hit	931
vp20	466	Response	2	9984578	11592	1
vp20	467	Picture	MorphM2_09_orig.jpg ; MorphM2_00_LOWER.jpg	9984680	0	2	11106	177	0	next	incorrect	933
vp20	467	Response	1	9995778	11098	1
vp20	468	Picture	MorphF5_03_orig.jpg ; MorphF5_00_LOWER.jpg	9995786	0	175	11586	176	0	next	incorrect	935
vp20	468	Response	1	10007298	11512	1
vp20	469	Picture	MorphF9_08_orig.jpg ; MorphF9_10_LOWER.jpg	10007372	0	1	60908	2	0	next	incorrect	937
vp20	469	Response	1	10068177	60805	1
vp20	470	Picture	MorphF7_09_orig.jpg ; MorphF7_10_LOWER.jpg	10068280	0	1	14945	185	0	next	hit	939
vp20	470	Response	2	10083217	14937	1
vp20	471	Picture	MorphM6_04_orig.jpg ; MorphM6_00_LOWER.jpg	10083225	0	184	8239	356	0	next	incorrect	941
vp20	471	Response	1	10091457	8232	1
vp20	472	Picture	MorphM5_04_orig.jpg ; MorphM5_10_LOWER.jpg	10091464	0	172	40378	174	0	next	hit	943
vp20	472	Response	2	10131696	40232	1
vp20	473	Picture	MorphF9_03_orig.jpg ; MorphF9_00_LOWER.jpg	10131842	0	2	16720	4	0	next	incorrect	945
vp20	473	Response	1	10148496	16654	1
vp20	474	Picture	MorphM5_05_orig.jpg ; MorphM5_10_LOWER.jpg	10148562	0	2	6768	3	0	next	hit	947
vp20	474	Response	2	10155216	6654	1
vp20	475	Picture	MorphF4_09_orig.jpg ; MorphF4_10_LOWER.jpg	10155330	0	1	11810	2	0	next	hit	949
vp20	475	Response	2	10167056	11726	1
vp20	476	Picture	MorphF9_00_orig.jpg ; MorphF9_10_LOWER.jpg	10167140	0	1	9422	2	0	next	hit	951
vp20	476	Response	2	10176496	9356	1
vp20	477	Picture	MorphF2_01_orig.jpg ; MorphF2_10_LOWER.jpg	10176562	0	1	12181	162	0	next	hit	953
vp20	477	Response	2	10188736	12174	1
vp20	478	Picture	MorphM1_05_orig.jpg ; MorphM1_00_LOWER.jpg	10188743	0	161	22561	319	0	next	hit	955
vp20	478	Response	2	10211295	22552	1
vp20	479	Picture	MorphM10_00_orig.jpg ; MorphM10_10_LOWER.jpg	10211304	0	158	8075	336	0	next	hit	957
vp20	479	Response	2	10219375	8071	1
vp20	480	Picture	MorphM9_10_orig.jpg ; MorphM9_10_LOWER.jpg	10219379	0	178	55363	328	0	next	incorrect	959
vp20	480	Response	1	10274734	55355	1
vp20	481	Picture	MorphM5_10_orig.jpg ; MorphM5_00_LOWER.jpg	10274742	0	150	20800	334	0	next	hit	961
vp20	481	Response	2	10295534	20792	1
vp20	482	Picture	MorphM9_08_orig.jpg ; MorphM9_10_LOWER.jpg	10295542	0	184	27600	369	0	next	incorrect	963
vp20	482	Response	1	10323134	27592	1
vp20	483	Picture	MorphF6_08_orig.jpg ; MorphF6_00_LOWER.jpg	10323142	0	185	9605	186	0	next	incorrect	965
vp20	483	Response	1	10332654	9512	1
vp20	484	Picture	MorphM8_03_orig.jpg ; MorphM8_10_LOWER.jpg	10332747	0	1	16455	2	0	next	hit	967
vp20	484	Response	2	10349133	16386	1
vp20	485	Picture	MorphF9_10_orig.jpg ; MorphF9_00_LOWER.jpg	10349202	0	1	16853	2	0	next	incorrect	969
vp20	485	Response	1	10365933	16731	1
vp20	486	Picture	MorphF7_00_orig.jpg ; MorphF7_10_LOWER.jpg	10366055	0	1	13269	2	0	next	hit	971
vp20	486	Response	2	10379213	13158	1
vp20	487	Picture	MorphM1_07_orig.jpg ; MorphM1_00_LOWER.jpg	10379324	0	1	20834	2	0	next	hit	973
vp20	487	Response	2	10400093	20769	1
vp20	488	Picture	MorphF5_10_orig.jpg ; MorphF5_00_LOWER.jpg	10400158	0	1	12341	2	0	next	incorrect	975
vp20	488	Response	1	10412413	12255	1
vp20	489	Picture	MorphF10_06_orig.jpg ; MorphF10_00_LOWER.jpg	10412499	0	1	16852	2	0	next	incorrect	977
vp20	489	Response	1	10429212	16713	1
vp20	490	Picture	MorphM7_07_orig.jpg ; MorphM7_10_LOWER.jpg	10429351	0	1	9422	2	0	next	hit	979
vp20	490	Response	2	10438652	9301	1
vp20	491	Picture	MorphM2_04_orig.jpg ; MorphM2_00_LOWER.jpg	10438773	0	1	8625	2	0	next	incorrect	981
vp20	491	Response	1	10447292	8519	1
vp20	492	Picture	MorphF6_06_orig.jpg ; MorphF6_00_LOWER.jpg	10447398	0	1	10301	185	0	next	incorrect	983
vp20	492	Response	1	10457692	10294	1
vp20	493	Picture	MorphM8_09_orig.jpg ; MorphM8_10_LOWER.jpg	10457699	0	184	14116	185	0	next	hit	985
vp20	493	Response	2	10471692	13993	1
vp20	494	Picture	MorphM6_10_orig.jpg ; MorphM6_00_LOWER.jpg	10471815	0	1	12739	2	0	next	hit	987
vp20	494	Response	2	10484492	12677	1
vp20	495	Picture	MorphM3_03_orig.jpg ; MorphM3_00_LOWER.jpg	10484554	0	1	50956	2	0	next	hit	989
vp20	495	Response	2	10535371	50817	1
vp20	496	Picture	MorphM2_08_orig.jpg ; MorphM2_00_LOWER.jpg	10535510	0	1	10029	191	0	next	incorrect	991
vp20	496	Response	1	10545531	10021	1
vp20	497	Picture	MorphM9_07_orig.jpg ; MorphM9_00_LOWER.jpg	10545539	0	190	7999	343	0	next	incorrect	993
vp20	497	Response	1	10553531	7992	1
vp20	498	Picture	MorphF6_05_orig.jpg ; MorphF6_10_LOWER.jpg	10553538	0	153	9920	338	0	next	hit	995
vp20	498	Response	2	10563451	9913	1
vp20	499	Picture	MorphF7_03_orig.jpg ; MorphF7_10_LOWER.jpg	10563458	0	185	5890	186	0	next	hit	997
vp20	499	Response	2	10569210	5752	1
vp20	500	Picture	MorphF2_10_orig.jpg ; MorphF2_10_LOWER.jpg	10569348	0	1	36990	167	0	next	hit	999
vp20	500	Response	2	10606330	36982	1
vp20	501	Picture	MorphF5_08_orig.jpg ; MorphF5_00_LOWER.jpg	10606338	0	166	14364	167	0	next	incorrect	1001
vp20	501	Response	1	10620570	14232	1
vp20	502	Picture	MorphM6_08_orig.jpg ; MorphM6_00_LOWER.jpg	10620702	0	1	11810	2	0	next	incorrect	1003
vp20	502	Response	1	10632330	11628	1
vp20	503	Picture	MorphF7_10_orig.jpg ; MorphF7_00_LOWER.jpg	10632512	0	1	5573	2	0	next	incorrect	1005
vp20	503	Response	1	10638010	5498	1
vp20	504	Picture	MorphM1_00_orig.jpg ; MorphM1_00_LOWER.jpg	10638085	0	1	12173	170	0	next	incorrect	1007
vp20	504	Response	1	10650249	12164	1
vp20	505	Picture	MorphM10_03_orig.jpg ; MorphM10_00_LOWER.jpg	10650258	0	169	9039	323	0	next	incorrect	1009
vp20	505	Response	1	10659289	9031	1
vp20	506	Picture	MorphM7_08_orig.jpg ; MorphM7_10_LOWER.jpg	10659297	0	154	13423	155	0	next	hit	1011
vp20	506	Response	2	10672569	13272	1
vp20	507	Picture	MorphM3_05_orig.jpg ; MorphM3_10_LOWER.jpg	10672720	0	1	14016	184	0	next	hit	1013
vp20	507	Response	2	10686729	14009	1
vp20	508	Picture	MorphF1_09_orig.jpg ; MorphF1_00_LOWER.jpg	10686736	0	183	10665	184	0	next	hit	1015
vp20	508	Response	2	10697289	10553	1
vp20	509	Picture	MorphF5_03_orig.jpg ; MorphF5_10_LOWER.jpg	10697401	0	1	8216	146	0	next	hit	1017
vp20	509	Response	2	10705609	8208	1
vp20	510	Picture	MorphF3_10_orig.jpg ; MorphF3_10_LOWER.jpg	10705617	0	145	13360	333	0	next	hit	1019
vp20	510	Response	2	10718969	13352	1
vp20	511	Picture	MorphM2_08_orig.jpg ; MorphM2_10_LOWER.jpg	10718977	0	188	8799	335	0	next	hit	1021
vp20	511	Response	2	10727768	8791	1
vp20	512	Picture	MorphF6_04_orig.jpg ; MorphF6_00_LOWER.jpg	10727776	0	147	7444	148	0	next	incorrect	1023
vp20	512	Response	1	10735128	7352	1
vp20	513	Picture	MorphF4_10_orig.jpg ; MorphF4_10_LOWER.jpg	10735220	0	1	8493	2	0	next	hit	1025
vp20	513	Response	2	10743608	8388	1
vp20	514	Picture	MorphM7_03_orig.jpg ; MorphM7_10_LOWER.jpg	10743713	0	1	8360	2	0	next	hit	1027
vp20	514	Response	2	10752008	8295	1
vp20	515	Picture	MorphM3_01_orig.jpg ; MorphM3_10_LOWER.jpg	10752073	0	1	15260	2	0	next	hit	1029
vp20	515	Response	2	10767208	15135	1
vp20	516	Picture	MorphM10_06_orig.jpg ; MorphM10_10_LOWER.jpg	10767333	0	1	8228	2	0	next	hit	1031
vp20	516	Response	2	10775448	8115	1
vp20	517	Picture	MorphM7_08_orig.jpg ; MorphM7_00_LOWER.jpg	10775561	0	1	21334	165	0	next	incorrect	1033
vp20	517	Response	1	10796888	21327	1
vp20	518	Picture	MorphM10_00_orig.jpg ; MorphM10_00_LOWER.jpg	10796895	0	164	8257	165	0	next	incorrect	1035
vp20	518	Response	1	10805047	8152	1
vp20	519	Picture	MorphF9_06_orig.jpg ; MorphF9_00_LOWER.jpg	10805152	0	1	9156	2	0	next	incorrect	1037
vp20	519	Response	1	10814167	9015	1
vp20	520	Picture	MorphM8_01_orig.jpg ; MorphM8_00_LOWER.jpg	10814308	0	1	28347	186	0	next	incorrect	1039
vp20	520	Response	1	10842647	28339	1
vp20	521	Picture	MorphF2_07_orig.jpg ; MorphF2_10_LOWER.jpg	10842655	0	185	9870	186	0	next	hit	1041
vp20	521	Response	2	10852407	9752	1
vp20	522	Picture	MorphF10_03_orig.jpg ; MorphF10_00_LOWER.jpg	10852525	0	1	9490	199	0	next	incorrect	1043
vp20	522	Response	1	10862007	9482	1
vp20	523	Picture	MorphM4_07_orig.jpg ; MorphM4_10_LOWER.jpg	10862015	0	198	8425	199	0	next	hit	1045
vp20	523	Response	2	10870326	8311	1
vp20	524	Picture	MorphM1_05_orig.jpg ; MorphM1_10_LOWER.jpg	10870440	0	1	7431	2	0	next	hit	1047
vp20	524	Response	2	10877767	7327	1
vp20	525	Picture	MorphM7_04_orig.jpg ; MorphM7_10_LOWER.jpg	10877871	0	1	7298	2	0	next	hit	1049
vp20	525	Response	2	10885046	7175	1
vp20	526	Picture	MorphM8_08_orig.jpg ; MorphM8_10_LOWER.jpg	10885169	0	1	21885	145	0	next	hit	1051
vp20	526	Response	2	10907046	21877	1
vp20	527	Picture	MorphM2_03_orig.jpg ; MorphM2_00_LOWER.jpg	10907054	0	144	7972	145	0	next	incorrect	1053
vp20	527	Response	1	10914886	7832	1
vp20	528	Picture	MorphF2_00_orig.jpg ; MorphF2_00_LOWER.jpg	10915026	0	1	22507	187	0	next	incorrect	1055
vp20	528	Response	1	10937526	22500	1
vp20	529	Picture	MorphF6_07_orig.jpg ; MorphF6_10_LOWER.jpg	10937533	0	186	11066	187	0	next	hit	1057
vp20	529	Response	2	10948486	10953	1
vp20	530	Picture	MorphF2_04_orig.jpg ; MorphF2_00_LOWER.jpg	10948599	0	1	18179	2	0	next	incorrect	1059
vp20	530	Response	1	10966645	18046	1
vp20	531	Picture	MorphF9_05_orig.jpg ; MorphF9_10_LOWER.jpg	10966778	0	1	10484	2	0	next	hit	1061
vp20	531	Response	2	10977125	10347	1
vp20	532	Picture	MorphF7_00_orig.jpg ; MorphF7_00_LOWER.jpg	10977262	0	1	9686	3	0	next	incorrect	1063
vp20	532	Response	1	10986805	9543	1
vp20	533	Picture	MorphF8_09_orig.jpg ; MorphF8_00_LOWER.jpg	10986948	0	2	8985	175	0	next	incorrect	1065
vp20	533	Response	1	10995925	8977	1
vp20	534	Picture	MorphM5_07_orig.jpg ; MorphM5_10_LOWER.jpg	10995933	0	173	15830	174	0	next	hit	1067
vp20	534	Response	2	11011685	15752	1
vp20	535	Picture	MorphM6_03_orig.jpg ; MorphM6_10_LOWER.jpg	11011763	0	1	21209	157	0	next	hit	1069
vp20	535	Response	2	11032965	21202	1
vp20	536	Picture	MorphF5_07_orig.jpg ; MorphF5_10_LOWER.jpg	11032972	0	156	9975	157	0	next	hit	1071
vp20	536	Response	2	11042804	9832	2
vp20	537	Picture	MorphM5_01_orig.jpg ; MorphM5_00_LOWER.jpg	11042947	0	1	37554	2	0	next	hit	1073
vp20	537	Response	2	11080404	37457	1
vp20	538	Picture	MorphF1_01_orig.jpg ; MorphF1_10_LOWER.jpg	11080501	0	1	11677	2	0	next	hit	1075
vp20	538	Response	2	11092084	11583	1
vp20	539	Picture	MorphM2_00_orig.jpg ; MorphM2_00_LOWER.jpg	11092178	0	1	7696	3	0	next	incorrect	1077
vp20	539	Response	1	11099764	7586	1
vp20	540	Picture	MorphF8_01_orig.jpg ; MorphF8_00_LOWER.jpg	11099874	0	2	7166	3	0	next	incorrect	1079
vp20	540	Response	1	11106964	7090	1
vp20	541	Picture	MorphF2_07_orig.jpg ; MorphF2_00_LOWER.jpg	11107040	0	1	42065	2	0	next	hit	1081
vp20	541	Response	2	11149043	42003	1
vp20	542	Picture	MorphF9_10_orig.jpg ; MorphF9_10_LOWER.jpg	11149105	0	1	9145	146	0	next	hit	1083
vp20	542	Response	2	11158243	9138	1
vp20	543	Picture	MorphF3_09_orig.jpg ; MorphF3_10_LOWER.jpg	11158250	0	145	14343	146	0	next	hit	1085
vp20	543	Response	2	11172483	14233	1
vp20	544	Picture	MorphM1_04_orig.jpg ; MorphM1_00_LOWER.jpg	11172593	0	1	17516	2	0	next	hit	1087
vp20	544	Response	2	11190003	17410	1
vp20	545	Picture	MorphM7_00_orig.jpg ; MorphM7_00_LOWER.jpg	11190109	0	1	13005	2	0	next	incorrect	1089
vp20	545	Response	1	11203042	12933	1
vp20	546	Picture	MorphM8_02_orig.jpg ; MorphM8_10_LOWER.jpg	11203114	0	1	54496	177	0	next	hit	1091
vp20	546	Response	2	11257602	54488	1
vp20	547	Picture	MorphM4_10_orig.jpg ; MorphM4_00_LOWER.jpg	11257610	0	176	31040	363	0	next	incorrect	1093
vp20	547	Response	1	11288641	31031	1
vp20	548	Picture	MorphF10_07_orig.jpg ; MorphF10_10_LOWER.jpg	11288650	0	187	12527	188	0	next	hit	1095
vp20	548	Response	2	11301041	12391	1
vp20	549	Picture	MorphF7_04_orig.jpg ; MorphF7_00_LOWER.jpg	11301177	0	1	7564	2	0	next	incorrect	1097
vp20	549	Response	1	11308641	7464	1
vp20	550	Picture	MorphF3_00_orig.jpg ; MorphF3_00_LOWER.jpg	11308741	0	1	23886	2	0	next	hit	1099
vp20	550	Response	2	11332561	23820	1
vp20	551	Picture	MorphF10_10_orig.jpg ; MorphF10_10_LOWER.jpg	11332627	0	1	36757	2	0	next	hit	1101
vp20	551	Response	2	11369280	36653	1
vp20	552	Picture	MorphM2_07_orig.jpg ; MorphM2_10_LOWER.jpg	11369384	0	1	13801	2	0	next	incorrect	1103
vp20	552	Response	1	11383040	13656	1
vp20	553	Picture	MorphM6_07_orig.jpg ; MorphM6_00_LOWER.jpg	11383185	0	1	6582	187	0	next	incorrect	1105
vp20	553	Response	1	11389760	6575	1
vp20	554	Picture	MorphF4_00_orig.jpg ; MorphF4_10_LOWER.jpg	11389767	0	186	9209	187	0	next	hit	1107
vp20	554	Response	2	11398880	9113	1
vp20	555	Picture	MorphF10_02_orig.jpg ; MorphF10_00_LOWER.jpg	11398976	0	1	7165	3	0	next	incorrect	1109
vp20	555	Response	1	11406000	7024	1
vp20	556	Picture	MorphM3_00_orig.jpg ; MorphM3_10_LOWER.jpg	11406141	0	2	14465	3	0	next	hit	1111
vp20	556	Response	2	11420480	14339	1
vp20	557	Picture	MorphF5_02_orig.jpg ; MorphF5_00_LOWER.jpg	11420606	0	1	11245	169	0	next	incorrect	1113
vp20	557	Response	1	11431839	11233	1
vp20	558	Picture	MorphF6_01_orig.jpg ; MorphF6_00_LOWER.jpg	11431851	0	168	12906	169	0	next	incorrect	1115
vp20	558	Response	1	11444639	12788	1
vp20	559	Picture	MorphF3_10_orig.jpg ; MorphF3_00_LOWER.jpg	11444757	0	1	57591	2	0	next	incorrect	1117
vp20	559	Response	1	11502239	57482	1
vp20	560	Picture	MorphM10_04_orig.jpg ; MorphM10_10_LOWER.jpg	11502348	0	1	6900	2	0	next	hit	1119
vp20	560	Response	2	11509118	6770	1
vp20	561	Picture	MorphF5_06_orig.jpg ; MorphF5_10_LOWER.jpg	11509248	0	1	8094	2	0	next	hit	1121
vp20	561	Response	2	11517278	8030	1
vp20	562	Picture	MorphM1_10_orig.jpg ; MorphM1_10_LOWER.jpg	11517342	0	1	6635	2	0	next	hit	1123
vp20	562	Response	2	11523838	6496	1
vp20	563	Picture	MorphF8_00_orig.jpg ; MorphF8_00_LOWER.jpg	11523977	0	1	12474	2	0	next	incorrect	1125
vp20	563	Response	1	11536318	12341	1
vp20	564	Picture	MorphF7_02_orig.jpg ; MorphF7_10_LOWER.jpg	11536451	0	1	17118	2	0	next	incorrect	1127
vp20	564	Response	1	11553438	16987	1
vp20	565	Picture	MorphF10_00_orig.jpg ; MorphF10_10_LOWER.jpg	11553569	0	1	7796	168	0	next	hit	1129
vp20	565	Response	2	11561358	7789	1
vp20	566	Picture	MorphM7_00_orig.jpg ; MorphM7_10_LOWER.jpg	11561365	0	167	9853	168	0	next	hit	1131
vp20	566	Response	2	11571118	9753	1
vp20	567	Picture	MorphF8_02_orig.jpg ; MorphF8_00_LOWER.jpg	11571218	0	1	8492	2	0	next	incorrect	1133
vp20	567	Response	1	11579598	8380	1
vp20	568	Picture	MorphF1_10_orig.jpg ; MorphF1_10_LOWER.jpg	11579710	0	1	9157	2	0	next	hit	1135
vp20	568	Response	2	11588797	9087	1
vp20	569	Picture	MorphM2_10_orig.jpg ; MorphM2_10_LOWER.jpg	11588867	0	1	12208	2	0	next	hit	1137
vp20	569	Response	2	11600957	12090	1
vp20	570	Picture	MorphF8_02_orig.jpg ; MorphF8_10_LOWER.jpg	11601075	0	1	16189	2	0	next	hit	1139
vp20	570	Response	2	11617197	16122	1
vp20	571	Picture	MorphM7_09_orig.jpg ; MorphM7_00_LOWER.jpg	11617264	0	1	8625	2	0	next	incorrect	1141
vp20	571	Response	1	11625757	8493	1
vp20	572	Picture	MorphF3_05_orig.jpg ; MorphF3_10_LOWER.jpg	11625889	0	1	9635	187	0	next	hit	1143
vp20	572	Response	2	11635517	9628	1
vp20	573	Picture	MorphM2_05_orig.jpg ; MorphM2_10_LOWER.jpg	11635524	0	186	21019	187	0	next	incorrect	1145
vp20	573	Response	1	11656477	20953	1
vp20	574	Picture	MorphM4_07_orig.jpg ; MorphM4_00_LOWER.jpg	11656543	0	1	8890	2	0	next	incorrect	1147
vp20	574	Response	1	11665356	8813	1
vp20	575	Picture	MorphM7_04_orig.jpg ; MorphM7_00_LOWER.jpg	11665433	0	1	8228	2	0	next	incorrect	1149
vp20	575	Response	1	11673516	8083	1
vp20	576	Picture	MorphF8_10_orig.jpg ; MorphF8_10_LOWER.jpg	11673661	0	1	10350	2	0	next	hit	1151
vp20	576	Response	2	11683916	10255	1
vp20	577	Picture	MorphM3_02_orig.jpg ; MorphM3_10_LOWER.jpg	11684011	0	1	20037	3	0	next	incorrect	1153
vp20	577	Response	1	11703916	19905	1
vp20	578	Picture	MorphM6_02_orig.jpg ; MorphM6_00_LOWER.jpg	11704048	0	2	7166	3	0	next	incorrect	1155
vp20	578	Response	1	11711116	7068	1
vp20	579	Picture	MorphM10_01_orig.jpg ; MorphM10_10_LOWER.jpg	11711214	0	1	7166	2	0	next	hit	1157
vp20	579	Response	2	11718236	7022	1
vp20	580	Picture	MorphM3_00_orig.jpg ; MorphM3_00_LOWER.jpg	11718380	0	1	17463	188	0	next	incorrect	1159
vp20	580	Response	1	11735836	17456	1
vp20	581	Picture	MorphM4_09_orig.jpg ; MorphM4_10_LOWER.jpg	11735843	0	187	8015	188	0	next	hit	1161
vp20	581	Response	2	11743755	7912	1
vp20	582	Picture	MorphF10_09_orig.jpg ; MorphF10_10_LOWER.jpg	11743858	0	1	14597	2	0	next	hit	1163
vp20	582	Response	2	11758315	14457	1
vp20	583	Picture	MorphM9_04_orig.jpg ; MorphM9_10_LOWER.jpg	11758455	0	1	14331	2	0	next	incorrect	1165
vp20	583	Response	1	11772715	14260	1
vp20	584	Picture	MorphF3_01_orig.jpg ; MorphF3_00_LOWER.jpg	11772786	0	1	11677	3	0	next	hit	1167
vp20	584	Response	2	11784315	11529	1
vp20	585	Picture	MorphM5_06_orig.jpg ; MorphM5_10_LOWER.jpg	11784463	0	2	13403	3	0	next	hit	1169
vp20	585	Response	2	11797755	13292	1
vp20	586	Picture	MorphM1_02_orig.jpg ; MorphM1_00_LOWER.jpg	11797866	0	1	29724	2	0	next	hit	1171
vp20	586	Response	2	11827514	29648	1
vp20	587	Picture	MorphF1_00_orig.jpg ; MorphF1_10_LOWER.jpg	11827590	0	1	8095	2	0	next	hit	1173
vp20	587	Response	2	11835594	8004	1
vp20	588	Picture	MorphF2_10_orig.jpg ; MorphF2_00_LOWER.jpg	11835685	0	1	15526	2	0	next	incorrect	1175
vp20	588	Response	1	11851114	15429	1
vp20	589	Picture	MorphM8_01_orig.jpg ; MorphM8_10_LOWER.jpg	11851211	0	1	9912	175	0	next	hit	1177
vp20	589	Response	2	11861114	9903	1
vp20	590	Picture	MorphF5_00_orig.jpg ; MorphF5_00_LOWER.jpg	11861123	0	174	10390	175	0	next	incorrect	1179
vp20	590	Response	1	11871434	10311	1
vp20	591	Picture	MorphF8_07_orig.jpg ; MorphF8_10_LOWER.jpg	11871513	0	1	43127	2	0	next	hit	1181
vp20	591	Response	2	11914553	43040	1
vp20	592	Picture	MorphF2_09_orig.jpg ; MorphF2_00_LOWER.jpg	11914640	0	1	17597	187	0	next	hit	1183
vp20	592	Response	2	11932233	17593	1
vp20	593	Picture	MorphM6_07_orig.jpg ; MorphM6_10_LOWER.jpg	11932237	0	186	11843	339	0	next	incorrect	1185
vp20	593	Response	1	11944073	11836	1
vp20	594	Picture	MorphF6_09_orig.jpg ; MorphF6_00_LOWER.jpg	11944080	0	153	8379	154	0	next	incorrect	1187
vp20	594	Response	1	11952393	8313	1
vp20	595	Picture	MorphM4_01_orig.jpg ; MorphM4_00_LOWER.jpg	11952459	0	1	6900	3	0	next	incorrect	1189
vp20	595	Response	1	11959273	6814	1
vp20	596	Picture	MorphF6_00_orig.jpg ; MorphF6_00_LOWER.jpg	11959359	0	2	6481	157	0	next	incorrect	1191
vp20	596	Response	1	11965833	6474	1
vp20	597	Picture	MorphF3_03_orig.jpg ; MorphF3_00_LOWER.jpg	11965840	0	155	20801	343	0	next	incorrect	1193
vp20	597	Response	1	11986632	20792	1
vp20	598	Picture	MorphF4_04_orig.jpg ; MorphF4_00_LOWER.jpg	11986641	0	188	10935	190	0	next	incorrect	1195
vp20	598	Response	1	11997432	10791	1
vp20	599	Picture	MorphM8_00_orig.jpg ; MorphM8_10_LOWER.jpg	11997576	0	2	11412	4	0	next	hit	1197
vp20	599	Response	2	12008872	11296	1
vp20	600	Picture	MorphM2_07_orig.jpg ; MorphM2_00_LOWER.jpg	12008988	0	2	8493	3	0	next	incorrect	1199
vp20	600	Response	1	12017352	8364	1
vp20	601	Picture	MorphF8_08_orig.jpg ; MorphF8_10_LOWER.jpg	12017481	0	1	45117	3	0	next	incorrect	1201
vp20	601	Response	1	12062471	44990	1
vp20	602	Picture	MorphM6_05_orig.jpg ; MorphM6_10_LOWER.jpg	12062598	0	2	43924	3	0	next	hit	1203
vp20	602	Response	2	12106391	43793	1
vp20	603	Picture	MorphF7_02_orig.jpg ; MorphF7_00_LOWER.jpg	12106522	0	1	8227	2	0	next	incorrect	1205
vp20	603	Response	1	12114631	8109	1
vp20	604	Picture	MorphF9_04_orig.jpg ; MorphF9_10_LOWER.jpg	12114749	0	1	11146	2	0	next	hit	1207
vp20	604	Response	2	12125751	11002	1
vp20	605	Picture	MorphF8_05_orig.jpg ; MorphF8_00_LOWER.jpg	12125895	0	1	9783	172	0	next	incorrect	1209
vp20	605	Response	1	12135670	9775	1
vp20	606	Picture	MorphM6_00_orig.jpg ; MorphM6_00_LOWER.jpg	12135678	0	171	50728	172	0	next	incorrect	1211
vp20	606	Response	1	12186310	50632	1
vp20	607	Picture	MorphF8_08_orig.jpg ; MorphF8_00_LOWER.jpg	12186406	0	1	7431	2	0	next	incorrect	1213
vp20	607	Response	1	12193750	7344	1
vp20	608	Picture	MorphM7_09_orig.jpg ; MorphM7_10_LOWER.jpg	12193837	0	1	9421	2	0	next	hit	1215
vp20	608	Response	2	12203110	9273	1
vp20	609	Picture	MorphM1_03_orig.jpg ; MorphM1_10_LOWER.jpg	12203258	0	1	9422	2	0	next	hit	1217
vp20	609	Response	2	12212550	9292	1
vp20	610	Picture	MorphF5_04_orig.jpg ; MorphF5_00_LOWER.jpg	12212680	0	1	10037	183	0	next	incorrect	1219
vp20	610	Response	1	12222709	10029	1
vp20	611	Picture	MorphM9_07_orig.jpg ; MorphM9_10_LOWER.jpg	12222717	0	182	11725	183	0	next	hit	1221
vp20	611	Response	2	12234309	11592	1
vp20	612	Picture	MorphF4_06_orig.jpg ; MorphF4_10_LOWER.jpg	12234442	0	1	10035	185	0	next	hit	1223
vp20	612	Response	2	12244469	10027	1
vp20	613	Picture	MorphM4_04_orig.jpg ; MorphM4_10_LOWER.jpg	12244477	0	184	8399	329	0	next	hit	1225
vp20	613	Response	2	12252869	8392	1
vp20	614	Picture	MorphM1_06_orig.jpg ; MorphM1_10_LOWER.jpg	12252876	0	145	13547	146	0	next	hit	1227
vp20	614	Response	2	12266309	13433	1
vp20	615	Picture	MorphM10_01_orig.jpg ; MorphM10_00_LOWER.jpg	12266423	0	1	7013	154	0	next	incorrect	1229
vp20	615	Response	1	12273429	7006	1
vp20	616	Picture	MorphF10_04_orig.jpg ; MorphF10_10_LOWER.jpg	12273436	0	153	15120	314	0	next	hit	1231
vp20	616	Response	2	12288549	15113	1
vp20	617	Picture	MorphF1_04_orig.jpg ; MorphF1_10_LOWER.jpg	12288556	0	161	9847	162	0	next	hit	1233
vp20	617	Response	2	12298308	9752	1
vp20	618	Picture	MorphF9_01_orig.jpg ; MorphF9_00_LOWER.jpg	12298403	0	1	7033	2	0	next	incorrect	1235
vp20	618	Response	1	12305348	6945	1
vp20	619	Picture	MorphF3_01_orig.jpg ; MorphF3_10_LOWER.jpg	12305436	0	1	8320	175	0	next	hit	1237
vp20	619	Response	2	12313748	8312	1
vp20	620	Picture	MorphF8_03_orig.jpg ; MorphF8_00_LOWER.jpg	12313756	0	174	7039	342	0	next	incorrect	1239
vp20	620	Response	1	12320788	7032	1
vp20	621	Picture	MorphM2_09_orig.jpg ; MorphM2_10_LOWER.jpg	12320795	0	168	8880	346	0	next	incorrect	1241
vp20	621	Response	1	12329668	8873	1
vp20	622	Picture	MorphM10_08_orig.jpg ; MorphM10_10_LOWER.jpg	12329675	0	178	7476	179	0	next	hit	1243
vp20	622	Response	2	12337028	7353	1
vp20	623	Picture	MorphM8_00_orig.jpg ; MorphM8_00_LOWER.jpg	12337151	0	1	10350	2	0	next	incorrect	1245
vp20	623	Response	1	12347428	10277	1
vp20	624	Picture	MorphF3_02_orig.jpg ; MorphF3_00_LOWER.jpg	12347501	0	1	11374	173	0	next	incorrect	1247
vp20	624	Response	1	12358868	11367	1
vp20	625	Picture	MorphF8_05_orig.jpg ; MorphF8_10_LOWER.jpg	12358875	0	172	12114	173	0	next	incorrect	1249
vp20	625	Response	1	12370867	11992	1
vp20	626	Picture	MorphF1_02_orig.jpg ; MorphF1_00_LOWER.jpg	12370989	0	1	9006	152	0	next	hit	1251
vp20	626	Response	2	12379987	8998	1
vp20	627	Picture	MorphM9_09_orig.jpg ; MorphM9_00_LOWER.jpg	12379995	0	151	10898	152	0	next	incorrect	1253
vp20	627	Response	1	12390787	10792	1
vp20	628	Picture	MorphF9_04_orig.jpg ; MorphF9_00_LOWER.jpg	12390893	0	1	6237	2	0	next	incorrect	1255
vp20	628	Response	1	12397027	6134	1
vp20	629	Picture	MorphM9_00_orig.jpg ; MorphM9_10_LOWER.jpg	12397130	0	1	9687	2	0	next	hit	1257
vp20	629	Response	2	12406707	9577	1
vp20	630	Picture	MorphF7_06_orig.jpg ; MorphF7_10_LOWER.jpg	12406817	0	1	29177	151	0	next	hit	1259
vp20	630	Response	2	12435987	29170	1
vp20	631	Picture	MorphM4_03_orig.jpg ; MorphM4_00_LOWER.jpg	12435994	0	150	7580	152	0	next	incorrect	1261
vp20	631	Response	1	12443427	7433	1
vp20	632	Picture	MorphF2_02_orig.jpg ; MorphF2_10_LOWER.jpg	12443574	0	2	16322	3	0	next	incorrect	1263
vp20	632	Response	1	12459826	16252	1
vp20	633	Picture	MorphF4_01_orig.jpg ; MorphF4_10_LOWER.jpg	12459896	0	1	7431	2	0	next	incorrect	1265
vp20	633	Response	1	12467186	7290	1
vp20	634	Picture	MorphM9_02_orig.jpg ; MorphM9_00_LOWER.jpg	12467327	0	1	41004	2	0	next	incorrect	1267
vp20	634	Response	1	12508226	40899	1
vp20	635	Picture	MorphF6_02_orig.jpg ; MorphF6_00_LOWER.jpg	12508331	0	1	6862	173	0	next	incorrect	1269
vp20	635	Response	1	12515185	6854	1
vp20	636	Picture	MorphM6_02_orig.jpg ; MorphM6_10_LOWER.jpg	12515193	0	172	36398	173	0	next	hit	1271
vp20	636	Response	2	12551505	36312	1
vp20	637	Picture	MorphF2_05_orig.jpg ; MorphF2_00_LOWER.jpg	12551591	0	1	10615	3	0	next	hit	1273
vp20	637	Response	2	12562065	10474	1
vp20	638	Picture	MorphM8_02_orig.jpg ; MorphM8_00_LOWER.jpg	12562206	0	2	10484	3	0	next	incorrect	1275
vp20	638	Response	1	12572625	10419	1
vp20	639	Picture	MorphM1_09_orig.jpg ; MorphM1_00_LOWER.jpg	12572690	0	1	18179	2	0	next	incorrect	1277
vp20	639	Response	1	12590785	18095	1
vp20	640	Picture	MorphF8_00_orig.jpg ; MorphF8_10_LOWER.jpg	12590869	0	1	12563	178	0	next	incorrect	1279
vp20	640	Response	1	12603424	12555	1
vp20	641	Picture	MorphF2_01_orig.jpg ; MorphF2_00_LOWER.jpg	12603432	0	177	16100	178	0	next	incorrect	1281
vp20	641	Response	1	12619424	15992	1
vp20	642	Picture	MorphF9_03_orig.jpg ; MorphF9_10_LOWER.jpg	12619532	0	1	12460	148	0	next	hit	1283
vp20	642	Response	2	12631984	12452	1
vp20	643	Picture	MorphF1_06_orig.jpg ; MorphF1_00_LOWER.jpg	12631992	0	147	7976	148	0	next	hit	1285
vp20	643	Response	2	12639824	7832	1
vp20	644	Picture	MorphM1_10_orig.jpg ; MorphM1_00_LOWER.jpg	12639968	0	1	12473	2	0	next	hit	1287
vp20	644	Response	2	12652304	12336	1
vp20	645	Picture	MorphF8_09_orig.jpg ; MorphF8_10_LOWER.jpg	12652441	0	1	25345	3	0	next	incorrect	1289
vp20	645	Response	1	12677663	25222	1
vp20	646	Picture	MorphM8_03_orig.jpg ; MorphM8_00_LOWER.jpg	12677786	0	2	11645	169	0	next	incorrect	1291
vp20	646	Response	1	12689423	11637	1
vp20	647	Picture	MorphM3_02_orig.jpg ; MorphM3_00_LOWER.jpg	12689431	0	167	37454	168	0	next	incorrect	1293
vp20	647	Response	1	12726783	37352	1
vp20	648	Picture	MorphM5_10_orig.jpg ; MorphM5_10_LOWER.jpg	12726885	0	1	11905	172	0	next	hit	1295
vp20	648	Response	2	12738782	11897	2
vp20	649	Picture	MorphF9_02_orig.jpg ; MorphF9_10_LOWER.jpg	12738790	0	171	9990	172	0	next	hit	1297
vp20	649	Response	2	12748703	9913	1
vp20	650	Picture	MorphM7_03_orig.jpg ; MorphM7_00_LOWER.jpg	12748780	0	1	8360	2	0	next	incorrect	1299
vp20	650	Response	1	12757022	8242	1
vp20	651	Picture	MorphF7_01_orig.jpg ; MorphF7_10_LOWER.jpg	12757140	0	1	21895	2	0	next	incorrect	1301
vp20	651	Response	1	12778942	21802	1
vp20	652	Picture	MorphM5_09_orig.jpg ; MorphM5_10_LOWER.jpg	12779035	0	1	10350	3	0	next	hit	1303
vp20	652	Response	2	12789262	10227	1
vp20	653	Picture	MorphF6_01_orig.jpg ; MorphF6_10_LOWER.jpg	12789385	0	2	12844	164	0	next	hit	1305
vp20	653	Response	2	12802222	12837	1
vp20	654	Picture	MorphM2_01_orig.jpg ; MorphM2_10_LOWER.jpg	12802229	0	162	12321	344	0	next	hit	1307
vp20	654	Response	2	12814542	12313	1
vp20	655	Picture	MorphM6_09_orig.jpg ; MorphM6_10_LOWER.jpg	12814550	0	182	12639	331	0	next	incorrect	1309
vp20	655	Response	1	12827182	12632	1
vp20	656	Picture	MorphM1_02_orig.jpg ; MorphM1_10_LOWER.jpg	12827189	0	149	7447	150	0	next	hit	1311
vp20	656	Response	2	12834541	7352	1
vp20	657	Picture	MorphM4_01_orig.jpg ; MorphM4_10_LOWER.jpg	12834636	0	1	8094	2	0	next	hit	1313
vp20	657	Response	2	12842622	7986	1
vp20	658	Picture	MorphM6_00_orig.jpg ; MorphM6_10_LOWER.jpg	12842730	0	1	14730	2	0	next	incorrect	1315
vp20	658	Response	1	12857341	14611	1
vp20	659	Picture	MorphF4_05_orig.jpg ; MorphF4_00_LOWER.jpg	12857460	0	1	10350	2	0	next	incorrect	1317
vp20	659	Response	1	12867661	10201	1
vp20	660	Picture	MorphM6_08_orig.jpg ; MorphM6_10_LOWER.jpg	12867810	0	1	10738	145	0	next	incorrect	1319
vp20	660	Response	1	12878541	10731	1
vp20	661	Picture	MorphF10_05_orig.jpg ; MorphF10_10_LOWER.jpg	12878548	0	144	9830	145	0	next	hit	1321
vp20	661	Response	2	12888301	9753	1
vp20	662	Picture	MorphM3_07_orig.jpg ; MorphM3_00_LOWER.jpg	12888378	0	1	18711	2	0	next	incorrect	1323
vp20	662	Response	1	12907021	18643	1
vp20	663	Picture	MorphF5_06_orig.jpg ; MorphF5_00_LOWER.jpg	12907089	0	1	14819	178	0	next	incorrect	1325
vp20	663	Response	1	12921900	14811	1
vp20	664	Picture	MorphM10_05_orig.jpg ; MorphM10_00_LOWER.jpg	12921908	0	177	11676	355	0	next	incorrect	1327
vp20	664	Response	1	12933580	11672	1
vp20	665	Picture	MorphM9_03_orig.jpg ; MorphM9_00_LOWER.jpg	12933584	0	178	19551	179	0	next	incorrect	1329
vp20	665	Response	1	12953020	19436	1
vp20	666	Picture	MorphF6_09_orig.jpg ; MorphF6_10_LOWER.jpg	12953135	0	1	11810	2	0	next	hit	1331
vp20	666	Response	2	12964860	11725	1
vp20	667	Picture	MorphM4_02_orig.jpg ; MorphM4_10_LOWER.jpg	12964945	0	1	9421	3	0	next	hit	1333
vp20	667	Response	2	12974220	9275	1
vp20	668	Picture	MorphM3_09_orig.jpg ; MorphM3_10_LOWER.jpg	12974366	0	2	8981	179	0	next	hit	1335
vp20	668	Response	2	12983340	8974	1
vp20	669	Picture	MorphF3_06_orig.jpg ; MorphF3_10_LOWER.jpg	12983347	0	177	24857	179	0	next	hit	1337
vp20	669	Response	2	13008059	24712	1
vp20	670	Picture	MorphF10_08_orig.jpg ; MorphF10_00_LOWER.jpg	13008204	0	2	7543	157	0	next	incorrect	1339
vp20	670	Response	1	13015739	7535	1
vp20	671	Picture	MorphM7_01_orig.jpg ; MorphM7_00_LOWER.jpg	13015747	0	155	9045	156	0	next	incorrect	1341
vp20	671	Response	1	13024699	8952	1
vp20	672	Picture	MorphM1_04_orig.jpg ; MorphM1_10_LOWER.jpg	13024792	0	1	8714	179	0	next	hit	1343
vp20	672	Response	2	13033499	8707	1
vp20	673	Picture	MorphM10_02_orig.jpg ; MorphM10_00_LOWER.jpg	13033506	0	178	9677	233	0	next	incorrect	1345
vp20	673	Response	1	13043179	9673	1
vp20	674	Picture	MorphF9_07_orig.jpg ; MorphF9_00_LOWER.jpg	13043183	0	55	8016	56	0	next	incorrect	1347
vp20	674	Response	1	13051099	7916	1
vp20	675	Picture	MorphM10_07_orig.jpg ; MorphM10_00_LOWER.jpg	13051199	0	1	8492	2	0	next	incorrect	1349
vp20	675	Response	1	13059579	8380	1
vp20	676	Picture	MorphM1_06_orig.jpg ; MorphM1_00_LOWER.jpg	13059691	0	1	8758	2	0	next	hit	1351
vp20	676	Response	2	13068379	8688	1
vp20	677	Picture	MorphM2_00_orig.jpg ; MorphM2_10_LOWER.jpg	13068449	0	1	10173	180	0	next	hit	1353
vp20	677	Response	2	13078618	10169	1
vp20	678	Picture	MorphM1_00_orig.jpg ; MorphM1_10_LOWER.jpg	13078622	0	179	9284	363	0	next	hit	1355
vp20	678	Response	2	13087898	9276	1
vp20	679	Picture	MorphM7_01_orig.jpg ; MorphM7_10_LOWER.jpg	13087906	0	184	9339	185	0	next	hit	1357
vp20	679	Response	2	13097178	9272	1
vp20	680	Picture	MorphF1_03_orig.jpg ; MorphF1_00_LOWER.jpg	13097245	0	1	8341	154	0	next	hit	1359
vp20	680	Response	2	13105578	8333	1
vp20	681	Picture	MorphF6_07_orig.jpg ; MorphF6_00_LOWER.jpg	13105586	0	153	8080	320	0	next	incorrect	1361
vp20	681	Response	1	13113658	8072	1
vp20	682	Picture	MorphF7_01_orig.jpg ; MorphF7_00_LOWER.jpg	13113666	0	167	7683	348	0	next	incorrect	1363
vp20	682	Response	1	13121338	7672	1
vp20	683	Picture	MorphF3_04_orig.jpg ; MorphF3_00_LOWER.jpg	13121349	0	181	8274	182	0	next	hit	1365
vp20	683	Response	2	13129498	8149	1
vp20	684	Picture	MorphF9_02_orig.jpg ; MorphF9_00_LOWER.jpg	13129623	0	1	8602	158	0	next	incorrect	1367
vp20	684	Response	1	13138218	8595	1
vp20	685	Picture	MorphM3_03_orig.jpg ; MorphM3_10_LOWER.jpg	13138225	0	157	9578	158	0	next	hit	1369
vp20	685	Response	2	13147657	9432	1
vp20	686	Picture	MorphM9_01_orig.jpg ; MorphM9_10_LOWER.jpg	13147803	0	1	13402	2	0	next	hit	1371
vp20	686	Response	2	13161097	13294	1
vp20	687	Picture	MorphF10_10_orig.jpg ; MorphF10_00_LOWER.jpg	13161205	0	1	8095	2	0	next	incorrect	1373
vp20	687	Response	1	13169177	7972	1
vp20	688	Picture	MorphF9_09_orig.jpg ; MorphF9_00_LOWER.jpg	13169300	0	1	21895	2	0	next	incorrect	1375
vp20	688	Response	1	13191097	21797	1
vp20	689	Picture	MorphF5_00_orig.jpg ; MorphF5_10_LOWER.jpg	13191195	0	1	9910	177	0	next	hit	1377
vp20	689	Response	2	13201097	9902	1
vp20	690	Picture	MorphM4_06_orig.jpg ; MorphM4_00_LOWER.jpg	13201105	0	176	13279	343	0	next	incorrect	1379
vp20	690	Response	1	13214377	13272	1
vp20	691	Picture	MorphM10_08_orig.jpg ; MorphM10_00_LOWER.jpg	13214384	0	167	9040	317	0	next	incorrect	1381
vp20	691	Response	1	13223417	9033	1
vp20	692	Picture	MorphM1_01_orig.jpg ; MorphM1_10_LOWER.jpg	13223424	0	150	9120	204	0	next	incorrect	1383
vp20	692	Response	1	13232536	9112	1
vp20	693	Picture	MorphM3_04_orig.jpg ; MorphM3_10_LOWER.jpg	13232544	0	54	9740	55	0	next	hit	1385
vp20	693	Response	2	13242216	9672	1
vp20	694	Picture	MorphF1_08_orig.jpg ; MorphF1_10_LOWER.jpg	13242284	0	1	8580	180	0	next	hit	1387
vp20	694	Response	2	13250856	8572	1
vp20	695	Picture	MorphM2_05_orig.jpg ; MorphM2_00_LOWER.jpg	13250864	0	179	16234	180	0	next	incorrect	1389
vp20	695	Response	1	13267016	16152	1
vp20	696	Picture	MorphM9_06_orig.jpg ; MorphM9_10_LOWER.jpg	13267098	0	1	9687	2	0	next	hit	1391
vp20	696	Response	2	13276696	9598	1
vp20	697	Picture	MorphM2_10_orig.jpg ; MorphM2_00_LOWER.jpg	13276785	0	1	9555	2	0	next	incorrect	1393
vp20	697	Response	1	13286216	9431	1
vp20	698	Picture	MorphM4_05_orig.jpg ; MorphM4_10_LOWER.jpg	13286340	0	1	9003	155	0	next	hit	1395
vp20	698	Response	2	13295336	8996	1
vp20	699	Picture	MorphM7_10_orig.jpg ; MorphM7_10_LOWER.jpg	13295343	0	154	8880	318	0	next	hit	1397
vp20	699	Response	2	13304215	8872	1
vp20	700	Picture	MorphF2_08_orig.jpg ; MorphF2_00_LOWER.jpg	13304223	0	164	13699	165	0	next	hit	1399
vp20	700	Response	2	13317815	13592	1
vp20	701	Picture	MorphM8_10_orig.jpg ; MorphM8_10_LOWER.jpg	13317922	0	1	17741	175	0	next	hit	1401
vp20	701	Response	2	13335655	17733	1
vp20	702	Picture	MorphF4_02_orig.jpg ; MorphF4_00_LOWER.jpg	13335663	0	174	9679	356	0	next	incorrect	1403
vp20	702	Response	1	13345335	9672	1
vp20	703	Picture	MorphF5_02_orig.jpg ; MorphF5_10_LOWER.jpg	13345342	0	182	9735	183	0	next	hit	1405
vp20	703	Response	2	13355015	9673	1
vp20	704	Picture	MorphM8_08_orig.jpg ; MorphM8_00_LOWER.jpg	13355077	0	1	14066	2	0	next	incorrect	1407
vp20	704	Response	1	13369015	13938	1
vp20	705	Picture	MorphF10_07_orig.jpg ; MorphF10_00_LOWER.jpg	13369143	0	1	37156	2	0	next	incorrect	1409
vp20	705	Response	1	13406214	37071	1
vp20	706	Picture	MorphM6_06_orig.jpg ; MorphM6_00_LOWER.jpg	13406299	0	1	9819	2	0	next	incorrect	1411
vp20	706	Response	1	13416054	9755	1
vp20	707	Picture	MorphF8_01_orig.jpg ; MorphF8_10_LOWER.jpg	13416118	0	1	14597	2	0	next	hit	1413
vp20	707	Response	2	13430614	14496	1
vp20	708	Picture	MorphF6_10_orig.jpg ; MorphF6_10_LOWER.jpg	13430715	0	1	8706	187	0	next	hit	1415
vp20	708	Response	2	13439414	8699	1
vp20	709	Picture	MorphM4_02_orig.jpg ; MorphM4_00_LOWER.jpg	13439421	0	186	10933	187	0	next	incorrect	1417
vp20	709	Response	1	13450214	10793	1
vp20	710	Picture	MorphM3_10_orig.jpg ; MorphM3_00_LOWER.jpg	13450354	0	1	34634	2	0	next	incorrect	1419
vp20	710	Response	1	13484853	34499	1
vp20	711	Picture	MorphF3_03_orig.jpg ; MorphF3_10_LOWER.jpg	13484988	0	1	8228	2	0	next	hit	1421
vp20	711	Response	2	13493094	8106	1
vp20	712	Picture	MorphF10_00_orig.jpg ; MorphF10_00_LOWER.jpg	13493216	0	1	8045	184	0	next	incorrect	1423
vp20	712	Response	1	13501253	8037	1
vp20	713	Picture	MorphM5_06_orig.jpg ; MorphM5_00_LOWER.jpg	13501261	0	183	44370	184	0	next	hit	1425
vp20	713	Response	2	13545492	44231	1
vp20	714	Picture	MorphM2_04_orig.jpg ; MorphM2_10_LOWER.jpg	13545631	0	1	23069	156	0	next	hit	1427
vp20	714	Response	2	13568692	23061	1
vp20	715	Picture	MorphF1_08_orig.jpg ; MorphF1_00_LOWER.jpg	13568700	0	155	8912	156	0	next	hit	1429
vp20	715	Response	2	13577492	8792	1
vp20	716	Picture	MorphM10_09_orig.jpg ; MorphM10_10_LOWER.jpg	13577612	0	1	6900	2	0	next	hit	1431
vp20	716	Response	2	13584372	6760	1
vp20	717	Picture	MorphF4_08_orig.jpg ; MorphF4_00_LOWER.jpg	13584512	0	1	11627	185	0	next	incorrect	1433
vp20	717	Response	1	13596132	11620	1
vp20	718	Picture	MorphF10_01_orig.jpg ; MorphF10_00_LOWER.jpg	13596139	0	184	5756	185	0	next	incorrect	1435
vp20	718	Response	1	13601812	5673	1
vp20	719	Picture	MorphM4_00_orig.jpg ; MorphM4_00_LOWER.jpg	13601895	0	1	7924	173	0	next	incorrect	1437
vp20	719	Response	1	13609812	7917	1
vp20	720	Picture	MorphF4_03_orig.jpg ; MorphF4_00_LOWER.jpg	13609819	0	172	15431	173	0	next	incorrect	1439
vp20	720	Response	1	13625171	15352	1
vp20	721	Picture	MorphM10_10_orig.jpg ; MorphM10_10_LOWER.jpg	13625250	0	1	9289	2	0	next	hit	1441
vp20	721	Response	2	13634451	9201	1
vp20	722	Picture	MorphM6_01_orig.jpg ; MorphM6_10_LOWER.jpg	13634539	0	1	20701	2	0	next	incorrect	1443
vp20	722	Response	1	13655091	20552	1
vp20	723	Picture	MorphM10_10_orig.jpg ; MorphM10_00_LOWER.jpg	13655240	0	1	7962	2	0	next	incorrect	1445
vp20	723	Response	1	13663091	7851	1
vp20	724	Picture	MorphF1_10_orig.jpg ; MorphF1_00_LOWER.jpg	13663202	0	1	9023	2	0	next	hit	1447
vp20	724	Response	2	13672131	8929	1
vp20	725	Picture	MorphM9_09_orig.jpg ; MorphM9_10_LOWER.jpg	13672225	0	1	9289	2	0	next	hit	1449
vp20	725	Response	2	13681411	9186	1
vp20	726	Picture	MorphM3_05_orig.jpg ; MorphM3_00_LOWER.jpg	13681514	0	1	11943	2	0	next	incorrect	1451
vp20	726	Response	1	13693331	11817	1
vp20	727	Picture	MorphF2_04_orig.jpg ; MorphF2_10_LOWER.jpg	13693457	0	1	14464	2	0	next	hit	1453
vp20	727	Response	2	13707810	14353	1
vp20	728	Picture	MorphM3_08_orig.jpg ; MorphM3_00_LOWER.jpg	13707921	0	1	15924	2	0	next	incorrect	1455
vp20	728	Response	1	13723730	15809	1
vp20	729	Picture	MorphM9_05_orig.jpg ; MorphM9_10_LOWER.jpg	13723845	0	1	12208	2	0	next	hit	1457
vp20	729	Response	2	13735970	12125	1
vp20	730	Picture	MorphM8_10_orig.jpg ; MorphM8_00_LOWER.jpg	13736053	0	1	9124	167	0	next	incorrect	1459
vp20	730	Response	1	13745170	9117	1
vp20	731	Picture	MorphF4_10_orig.jpg ; MorphF4_00_LOWER.jpg	13745177	0	166	9985	167	0	next	incorrect	1461
vp20	731	Response	1	13755090	9913	1
vp20	732	Picture	MorphF8_06_orig.jpg ; MorphF8_10_LOWER.jpg	13755162	0	1	26937	2	0	next	hit	1463
vp20	732	Response	2	13781969	26807	1
vp20	733	Picture	MorphM4_05_orig.jpg ; MorphM4_00_LOWER.jpg	13782099	0	1	9289	2	0	next	incorrect	1465
vp20	733	Response	1	13791249	9150	1
vp20	734	Picture	MorphF1_06_orig.jpg ; MorphF1_10_LOWER.jpg	13791388	0	1	9024	2	0	next	hit	1467
vp20	734	Response	2	13800289	8901	1
vp20	735	Picture	MorphF7_05_orig.jpg ; MorphF7_10_LOWER.jpg	13800412	0	1	12340	3	0	next	hit	1469
vp20	735	Response	2	13812689	12277	1
vp20	736	Picture	MorphM6_09_orig.jpg ; MorphM6_00_LOWER.jpg	13812752	0	2	12076	3	0	next	incorrect	1471
vp20	736	Response	1	13824689	11937	1
vp20	737	Picture	MorphM3_06_orig.jpg ; MorphM3_00_LOWER.jpg	13824828	0	1	8758	2	0	next	incorrect	1473
vp20	737	Response	1	13833489	8661	1
vp20	738	Picture	MorphM7_06_orig.jpg ; MorphM7_10_LOWER.jpg	13833586	0	1	9110	181	0	next	hit	1475
vp20	738	Response	2	13842689	9103	1
vp20	739	Picture	MorphM1_08_orig.jpg ; MorphM1_00_LOWER.jpg	13842696	0	180	10397	181	0	next	incorrect	1477
vp20	739	Response	1	13853008	10312	1
vp20	740	Picture	MorphM4_09_orig.jpg ; MorphM4_00_LOWER.jpg	13853093	0	1	8360	2	0	next	incorrect	1479
vp20	740	Response	1	13861328	8235	1
vp20	741	Picture	MorphM2_03_orig.jpg ; MorphM2_10_LOWER.jpg	13861453	0	1	14198	2	0	next	hit	1481
vp20	741	Response	2	13875568	14115	1
vp20	742	Picture	MorphF5_10_orig.jpg ; MorphF5_10_LOWER.jpg	13875651	0	1	7925	172	0	next	hit	1483
vp20	742	Response	2	13883568	7917	1
vp20	743	Picture	MorphM9_08_orig.jpg ; MorphM9_00_LOWER.jpg	13883576	0	171	8132	172	0	next	incorrect	1485
vp20	743	Response	1	13891568	7992	1
vp20	744	Picture	MorphF5_07_orig.jpg ; MorphF5_00_LOWER.jpg	13891708	0	1	12827	179	0	next	incorrect	1487
vp20	744	Response	1	13904528	12820	1
vp20	745	Picture	MorphM10_05_orig.jpg ; MorphM10_10_LOWER.jpg	13904535	0	178	16632	179	0	next	hit	1489
vp20	745	Response	2	13921088	16553	1
vp20	746	Picture	MorphM9_00_orig.jpg ; MorphM9_00_LOWER.jpg	13921167	0	1	9156	2	0	next	incorrect	1491
vp20	746	Response	1	13930207	9040	1
vp20	747	Picture	MorphM6_01_orig.jpg ; MorphM6_00_LOWER.jpg	13930323	0	1	8212	150	0	next	incorrect	1493
vp20	747	Response	1	13938527	8204	1
vp20	748	Picture	MorphM10_02_orig.jpg ; MorphM10_10_LOWER.jpg	13938535	0	149	7579	150	0	next	hit	1495
vp20	748	Response	2	13945967	7432	1
vp20	749	Picture	MorphM7_07_orig.jpg ; MorphM7_00_LOWER.jpg	13946114	0	1	7564	2	0	next	incorrect	1497
vp20	749	Response	1	13953567	7453	1
vp20	750	Picture	MorphF10_06_orig.jpg ; MorphF10_10_LOWER.jpg	13953678	0	1	18537	175	0	next	hit	1499
vp20	750	Response	2	13972207	18529	1
vp20	751	Picture	MorphF6_00_orig.jpg ; MorphF6_10_LOWER.jpg	13972215	0	174	9860	175	0	next	hit	1501
vp20	751	Response	2	13981967	9752	1
vp20	752	Picture	MorphF7_06_orig.jpg ; MorphF7_00_LOWER.jpg	13982075	0	1	9659	163	0	next	incorrect	1503
vp20	752	Response	1	13991727	9652	1
vp20	753	Picture	MorphF1_09_orig.jpg ; MorphF1_10_LOWER.jpg	13991734	0	162	13537	322	0	next	hit	1505
vp20	753	Response	2	14005246	13512	1
vp20	754	Picture	MorphF5_05_orig.jpg ; MorphF5_00_LOWER.jpg	14005271	0	160	43263	317	0	next	incorrect	1507
vp20	754	Response	1	14048526	43255	1
vp20	755	Picture	MorphF3_07_orig.jpg ; MorphF3_00_LOWER.jpg	14048534	0	157	9577	159	0	next	incorrect	1509
vp20	755	Response	1	14057966	9432	1
vp20	756	Picture	MorphM3_06_orig.jpg ; MorphM3_10_LOWER.jpg	14058111	0	2	12076	3	0	next	hit	1511
vp20	756	Response	2	14070046	11935	1
vp20	757	Picture	MorphF4_04_orig.jpg ; MorphF4_10_LOWER.jpg	14070187	0	1	10085	2	0	next	hit	1513
vp20	757	Response	2	14080125	9938	1
vp20	758	Picture	MorphF5_04_orig.jpg ; MorphF5_10_LOWER.jpg	14080272	0	1	14596	2	0	next	hit	1515
vp20	758	Response	2	14094766	14494	1
vp20	759	Picture	MorphF7_03_orig.jpg ; MorphF7_00_LOWER.jpg	14094868	0	1	9555	2	0	next	incorrect	1517
vp20	759	Response	1	14104285	9417	1
vp20	760	Picture	MorphM8_07_orig.jpg ; MorphM8_00_LOWER.jpg	14104423	0	1	10431	187	0	next	incorrect	1519
vp20	760	Response	1	14114845	10422	1
vp20	761	Picture	MorphM5_09_orig.jpg ; MorphM5_00_LOWER.jpg	14114854	0	186	14478	358	0	next	hit	1521
vp20	761	Response	2	14129325	14471	1
vp20	762	Picture	MorphF7_07_orig.jpg ; MorphF7_00_LOWER.jpg	14129332	0	172	10654	173	0	next	incorrect	1523
vp20	762	Response	1	14139885	10553	1
vp20	763	Picture	MorphF2_03_orig.jpg ; MorphF2_00_LOWER.jpg	14139986	0	1	20170	2	0	next	incorrect	1525
vp20	763	Response	1	14160045	20059	1
vp20	764	Picture	MorphF6_02_orig.jpg ; MorphF6_10_LOWER.jpg	14160156	0	1	8758	2	0	next	hit	1527
vp20	764	Response	2	14168844	8688	1
vp20	765	Picture	MorphM9_04_orig.jpg ; MorphM9_00_LOWER.jpg	14168914	0	1	11677	2	0	next	incorrect	1529
vp20	765	Response	1	14180524	11610	1
vp20	766	Picture	MorphM2_06_orig.jpg ; MorphM2_10_LOWER.jpg	14180591	0	1	13536	2	0	next	hit	1531
vp20	766	Response	2	14194044	13453	1
vp20	767	Picture	MorphF6_04_orig.jpg ; MorphF6_10_LOWER.jpg	14194127	0	1	9554	2	0	next	hit	1533
vp20	767	Response	2	14203564	9437	1
vp20	768	Picture	MorphM8_09_orig.jpg ; MorphM8_00_LOWER.jpg	14203681	0	1	11014	2	0	next	incorrect	1535
vp20	768	Response	1	14214604	10923	1
vp20	769	Picture	MorphM5_03_orig.jpg ; MorphM5_00_LOWER.jpg	14214695	0	1	13516	154	0	next	hit	1537
vp20	769	Response	2	14228204	13509	1
vp20	770	Picture	MorphM7_06_orig.jpg ; MorphM7_00_LOWER.jpg	14228211	0	153	9308	154	0	next	incorrect	1539
vp20	770	Response	1	14237404	9193	1
vp20	771	Picture	MorphF6_03_orig.jpg ; MorphF6_10_LOWER.jpg	14237519	0	1	14597	2	0	next	hit	1541
vp20	771	Response	2	14252043	14524	1
vp20	772	Picture	MorphM7_10_orig.jpg ; MorphM7_00_LOWER.jpg	14252116	0	1	9531	158	0	next	incorrect	1543
vp20	772	Response	1	14261643	9527	1
vp20	773	Picture	MorphF6_08_orig.jpg ; MorphF6_10_LOWER.jpg	14261647	0	157	6643	305	0	next	hit	1545
vp20	773	Response	2	14268283	6636	1
vp20	774	Picture	MorphM9_01_orig.jpg ; MorphM9_00_LOWER.jpg	14268290	0	148	16735	149	0	next	incorrect	1547
vp20	774	Response	1	14284923	16633	1
vp20	775	Picture	MorphM10_06_orig.jpg ; MorphM10_00_LOWER.jpg	14285025	0	1	8706	186	0	next	incorrect	1549
vp20	775	Response	1	14293723	8698	1
vp20	776	Picture	MorphF7_08_orig.jpg ; MorphF7_10_LOWER.jpg	14293731	0	185	7616	186	0	next	incorrect	1551
vp20	776	Response	1	14301243	7512	1
vp20	777	Picture	MorphF3_09_orig.jpg ; MorphF3_00_LOWER.jpg	14301347	0	1	14331	2	0	next	hit	1553
vp20	777	Response	2	14315563	14216	1
vp20	778	Picture	MorphF4_07_orig.jpg ; MorphF4_10_LOWER.jpg	14315678	0	1	11014	2	0	next	hit	1555
vp20	778	Response	2	14326602	10924	1
vp20	779	Picture	MorphF2_06_orig.jpg ; MorphF2_00_LOWER.jpg	14326692	0	1	21099	2	0	next	incorrect	1557
vp20	779	Response	1	14347722	21030	1
vp20	780	Picture	MorphF10_04_orig.jpg ; MorphF10_00_LOWER.jpg	14347791	0	1	16179	145	0	next	incorrect	1559
vp20	780	Response	1	14363962	16171	1
vp20	781	Picture	MorphM10_04_orig.jpg ; MorphM10_00_LOWER.jpg	14363970	0	144	8105	145	0	next	incorrect	1561
vp20	781	Response	1	14371962	7992	1
vp20	782	Picture	MorphF8_10_orig.jpg ; MorphF8_00_LOWER.jpg	14372075	0	1	7961	3	0	next	incorrect	1563
vp20	782	Response	1	14379962	7887	1
vp20	783	Picture	MorphF10_01_orig.jpg ; MorphF10_10_LOWER.jpg	14380036	0	2	9533	157	0	next	hit	1565
vp20	783	Response	2	14389562	9526	1
vp20	784	Picture	MorphM10_07_orig.jpg ; MorphM10_10_LOWER.jpg	14389569	0	155	6126	156	0	next	hit	1567
vp20	784	Response	2	14395561	5992	1
vp20	785	Picture	MorphM5_04_orig.jpg ; MorphM5_00_LOWER.jpg	14395695	0	1	24682	2	0	next	incorrect	1569
vp20	785	Response	1	14420281	24586	1
vp20	786	Picture	MorphF7_04_orig.jpg ; MorphF7_10_LOWER.jpg	14420377	0	1	29724	2	0	next	hit	1571
vp20	786	Response	2	14449961	29584	1
vp20	787	Picture	MorphF6_10_orig.jpg ; MorphF6_00_LOWER.jpg	14450101	0	1	6747	155	0	next	incorrect	1573
vp20	787	Response	1	14456841	6740	1
vp20	788	Picture	MorphF8_06_orig.jpg ; MorphF8_00_LOWER.jpg	14456848	0	154	8646	155	0	next	incorrect	1575
vp20	788	Response	1	14465401	8553	1
vp20	789	Picture	MorphM8_05_orig.jpg ; MorphM8_10_LOWER.jpg	14465494	0	1	9952	2	0	next	hit	1577
vp20	789	Response	2	14475320	9826	1
vp20	790	Picture	MorphM7_05_orig.jpg ; MorphM7_10_LOWER.jpg	14475446	0	1	7299	2	0	next	hit	1579
vp20	790	Response	2	14482600	7154	1
vp20	791	Picture	MorphM8_05_orig.jpg ; MorphM8_00_LOWER.jpg	14482745	0	1	10085	2	0	next	incorrect	1581
vp20	791	Response	1	14492760	10015	1
vp20	792	Picture	MorphF5_05_orig.jpg ; MorphF5_10_LOWER.jpg	14492830	0	1	14198	2	0	next	hit	1583
vp20	792	Response	2	14506920	14090	1
vp20	793	Picture	MorphM4_00_orig.jpg ; MorphM4_10_LOWER.jpg	14507028	0	1	6859	176	0	next	hit	1585
vp20	793	Response	2	14513880	6852	1
vp20	794	Picture	MorphF5_09_orig.jpg ; MorphF5_10_LOWER.jpg	14513887	0	175	8402	176	0	next	hit	1587
vp20	794	Response	2	14522200	8313	1
vp20	795	Picture	MorphM8_04_orig.jpg ; MorphM8_00_LOWER.jpg	14522289	0	1	12718	155	0	next	hit	1589
vp20	795	Response	2	14535000	12711	1
vp20	796	Picture	MorphM1_08_orig.jpg ; MorphM1_10_LOWER.jpg	14535007	0	154	17537	155	0	next	hit	1591
vp20	796	Response	2	14552439	17432	1
vp20	797	Picture	MorphF1_00_orig.jpg ; MorphF1_00_LOWER.jpg	14552544	0	1	27734	2	0	next	hit	1593
vp20	797	Response	2	14580199	27655	1
vp20	798	Picture	MorphF2_09_orig.jpg ; MorphF2_10_LOWER.jpg	14580278	0	1	11528	151	0	next	hit	1595
vp20	798	Response	2	14591799	11521	1
vp20	799	Picture	MorphF3_08_orig.jpg ; MorphF3_10_LOWER.jpg	14591806	0	150	8509	151	0	next	hit	1597
vp20	799	Response	2	14600199	8393	1
vp20	800	Picture	MorphM9_10_orig.jpg ; MorphM9_00_LOWER.jpg	14600315	0	1	12076	2	0	next	incorrect	1599
vp20	800	Response	1	14612279	11964	1
vp20	801	Picture	MorphM1_07_orig.jpg ; MorphM1_10_LOWER.jpg	14612391	0	1	7415	151	0	next	hit	1601
vp20	801	Response	2	14619799	7408	1
vp20	802	Picture	MorphF3_00_orig.jpg ; MorphF3_10_LOWER.jpg	14619806	0	150	8508	151	0	next	hit	1603
vp20	802	Response	2	14628198	8392	1
vp20	803	Picture	MorphF4_08_orig.jpg ; MorphF4_10_LOWER.jpg	14628314	0	1	8228	2	0	next	hit	1605
vp20	803	Response	2	14636439	8125	1
vp20	804	Picture	MorphF2_05_orig.jpg ; MorphF2_10_LOWER.jpg	14636542	0	1	25212	2	0	next	incorrect	1607
vp20	804	Response	1	14661638	25096	1
vp20	805	Picture	MorphF10_02_orig.jpg ; MorphF10_10_LOWER.jpg	14661754	0	1	8360	2	0	next	hit	1609
vp20	805	Response	2	14670038	8284	1
vp20	806	Picture	MorphF3_04_orig.jpg ; MorphF3_10_LOWER.jpg	14670114	0	1	8493	2	0	next	hit	1611
vp20	806	Response	2	14678518	8404	1
vp20	807	Picture	MorphF7_05_orig.jpg ; MorphF7_00_LOWER.jpg	14678607	0	1	7518	180	0	next	incorrect	1613
vp20	807	Response	1	14686118	7511	1
vp20	808	Picture	MorphF1_04_orig.jpg ; MorphF1_00_LOWER.jpg	14686125	0	179	23761	350	0	next	hit	1615
vp20	808	Response	2	14709878	23753	1
vp20	809	Picture	MorphF2_00_orig.jpg ; MorphF2_10_LOWER.jpg	14709886	0	171	32416	172	0	next	hit	1617
vp20	809	Response	2	14742197	32311	1
vp20	810	Picture	MorphM10_03_orig.jpg ; MorphM10_10_LOWER.jpg	14742302	0	1	8891	2	0	next	hit	1619
vp20	810	Response	2	14751077	8775	1
vp20	811	Picture	MorphM6_05_orig.jpg ; MorphM6_00_LOWER.jpg	14751193	0	1	7696	2	0	next	incorrect	1621
vp20	811	Response	1	14758757	7564	1
vp20	812	Picture	MorphF10_05_orig.jpg ; MorphF10_00_LOWER.jpg	14758889	0	1	6502	3	0	next	incorrect	1623
vp20	812	Response	1	14765317	6428	1
vp20	813	Picture	MorphM6_04_orig.jpg ; MorphM6_10_LOWER.jpg	14765391	0	2	53610	4	0	next	hit	1625
vp20	813	Response	2	14818916	53525	1
vp20	814	Picture	MorphM3_04_orig.jpg ; MorphM3_00_LOWER.jpg	14819001	0	2	11014	3	0	next	incorrect	1627
vp20	814	Response	1	14829876	10875	1
vp20	815	Picture	MorphF8_03_orig.jpg ; MorphF8_10_LOWER.jpg	14830015	0	1	7548	151	0	next	incorrect	1629
vp20	815	Response	1	14837556	7541	1
vp20	816	Picture	MorphM6_06_orig.jpg ; MorphM6_10_LOWER.jpg	14837563	0	150	14480	151	0	next	incorrect	1631
vp20	816	Response	1	14851956	14393	1
vp20	817	Picture	MorphF10_08_orig.jpg ; MorphF10_10_LOWER.jpg	14852043	0	1	8626	2	0	next	hit	1633
vp20	817	Response	2	14860596	8553	1
vp20	818	Picture	MorphM2_06_orig.jpg ; MorphM2_00_LOWER.jpg	14860669	0	1	10483	2	0	next	incorrect	1635
vp20	818	Response	1	14871075	10406	1
vp20	819	Picture	MorphF9_05_orig.jpg ; MorphF9_00_LOWER.jpg	14871152	0	1	6502	2	0	next	incorrect	1637
vp20	819	Response	1	14877555	6403	1
vp20	820	Picture	MorphM9_05_orig.jpg ; MorphM9_00_LOWER.jpg	14877654	0	1	9023	2	0	next	incorrect	1639
vp20	820	Response	1	14886595	8941	1
vp20	821	Picture	MorphM4_08_orig.jpg ; MorphM4_10_LOWER.jpg	14886677	0	1	7432	2	0	next	hit	1641
vp20	821	Response	2	14894035	7358	1
vp20	822	Picture	MorphM2_02_orig.jpg ; MorphM2_10_LOWER.jpg	14894109	0	1	11412	2	0	next	hit	1643
vp20	822	Response	2	14905395	11286	1
vp20	823	Picture	MorphF2_02_orig.jpg ; MorphF2_00_LOWER.jpg	14905521	0	1	15477	183	0	next	hit	1645
vp20	823	Response	2	14920995	15474	1
vp20	824	Picture	MorphM6_10_orig.jpg ; MorphM6_10_LOWER.jpg	14920998	0	182	26588	183	0	next	incorrect	1647
vp20	824	Response	1	14947474	26476	1
vp20	825	Picture	MorphF7_07_orig.jpg ; MorphF7_10_LOWER.jpg	14947586	0	1	11810	2	0	next	hit	1649
vp20	825	Response	2	14959314	11728	1
vp20	826	Picture	MorphF3_02_orig.jpg ; MorphF3_10_LOWER.jpg	14959396	0	1	6768	2	0	next	hit	1651
vp20	826	Response	2	14966034	6638	1
vp20	827	Picture	MorphF1_03_orig.jpg ; MorphF1_10_LOWER.jpg	14966164	0	1	22425	3	0	next	hit	1653
vp20	827	Response	2	14988514	22350	1
vp20	828	Picture	MorphM5_03_orig.jpg ; MorphM5_10_LOWER.jpg	14988589	0	2	14730	3	0	next	hit	1655
vp20	828	Response	2	15003234	14645	1
vp20	829	Picture	MorphM3_08_orig.jpg ; MorphM3_10_LOWER.jpg	15003319	0	1	16189	2	0	next	hit	1657
vp20	829	Response	2	15019394	16075	1
vp20	830	Picture	MorphF3_05_orig.jpg ; MorphF3_00_LOWER.jpg	15019508	0	1	15393	2	0	next	incorrect	1659
vp20	830	Response	1	15034833	15325	1
vp20	831	Picture	MorphF1_07_orig.jpg ; MorphF1_10_LOWER.jpg	15034901	0	1	63139	160	0	next	hit	1661
vp20	831	Response	2	15098033	63132	1
vp20	832	Picture	MorphF7_09_orig.jpg ; MorphF7_00_LOWER.jpg	15098040	0	159	29200	312	0	next	incorrect	1663
vp20	832	Response	1	15127232	29192	1
vp20	833	Picture	MorphM5_02_orig.jpg ; MorphM5_00_LOWER.jpg	15127240	0	153	13156	154	0	next	hit	1665
vp20	833	Response	2	15140272	13032	1
vp20	834	Picture	MorphF10_03_orig.jpg ; MorphF10_10_LOWER.jpg	15140396	0	1	16439	150	0	next	hit	1667
vp20	834	Response	2	15156832	16436	1
vp20	835	Picture	MorphM8_07_orig.jpg ; MorphM8_10_LOWER.jpg	15156835	0	149	14214	150	0	next	hit	1669
vp20	835	Response	2	15170912	14077	1
vp20	836	Picture	MorphF9_01_orig.jpg ; MorphF9_10_LOWER.jpg	15171049	0	1	16588	2	0	next	hit	1671
vp20	836	Response	2	15187551	16502	1
vp20	837	Picture	MorphF4_01_orig.jpg ; MorphF4_00_LOWER.jpg	15187637	0	1	6883	152	0	next	incorrect	1673
vp20	837	Response	1	15194511	6874	1
vp20	838	Picture	MorphF9_06_orig.jpg ; MorphF9_10_LOWER.jpg	15194520	0	151	11960	152	0	next	hit	1675
vp20	838	Response	2	15206351	11831	1
vp20	839	Picture	MorphM3_07_orig.jpg ; MorphM3_10_LOWER.jpg	15206480	0	1	10999	149	0	next	hit	1677
vp20	839	Response	2	15217471	10991	1
vp20	840	Picture	MorphM7_02_orig.jpg ; MorphM7_00_LOWER.jpg	15217479	0	148	8375	149	0	next	incorrect	1679
vp20	840	Response	1	15225711	8232	1
vp20	841	Picture	MorphM2_01_orig.jpg ; MorphM2_00_LOWER.jpg	15225854	0	1	24681	2	0	next	incorrect	1681
vp20	841	Response	1	15250431	24577	1
vp20	842	Picture	MorphM9_06_orig.jpg ; MorphM9_00_LOWER.jpg	15250535	0	1	7023	145	0	next	incorrect	1683
vp20	842	Response	1	15257550	7015	1
vp20	843	Picture	MorphM4_08_orig.jpg ; MorphM4_00_LOWER.jpg	15257558	0	144	8768	145	0	next	incorrect	1685
vp20	843	Response	1	15266190	8632	1
vp20	844	Picture	MorphM8_06_orig.jpg ; MorphM8_00_LOWER.jpg	15266326	0	1	8626	2	0	next	incorrect	1687
vp20	844	Response	1	15274830	8504	1
vp20	845	Picture	MorphF8_07_orig.jpg ; MorphF8_00_LOWER.jpg	15274952	0	1	6767	2	0	next	incorrect	1689
vp20	845	Response	1	15281630	6678	1
vp20	846	Picture	MorphF5_01_orig.jpg ; MorphF5_00_LOWER.jpg	15281719	0	1	10616	2	0	next	incorrect	1691
vp20	846	Response	1	15292270	10551	1
vp20	847	Picture	MorphF1_01_orig.jpg ; MorphF1_00_LOWER.jpg	15292335	0	1	19109	2	0	next	incorrect	1693
vp20	847	Response	1	15311310	18975	1
vp20	848	Picture	MorphF8_04_orig.jpg ; MorphF8_10_LOWER.jpg	15311444	0	1	10085	2	0	next	incorrect	1695
vp20	848	Response	1	15321390	9946	1
vp20	849	Picture	MorphM4_03_orig.jpg ; MorphM4_10_LOWER.jpg	15321529	0	1	7948	148	0	next	hit	1697
vp20	849	Response	2	15329469	7940	1
vp20	850	Picture	MorphF2_08_orig.jpg ; MorphF2_10_LOWER.jpg	15329477	0	147	15120	302	0	next	hit	1699
vp20	850	Response	2	15344589	15112	1
vp20	851	Picture	MorphF4_05_orig.jpg ; MorphF4_10_LOWER.jpg	15344597	0	155	8116	156	0	next	hit	1701
vp20	851	Response	2	15352589	7992	1
vp20	852	Picture	MorphF5_08_orig.jpg ; MorphF5_10_LOWER.jpg	15352713	0	1	9156	2	0	next	hit	1703
vp20	852	Response	2	15361789	9076	1
vp20	853	Picture	MorphF4_00_orig.jpg ; MorphF4_00_LOWER.jpg	15361869	0	1	12739	2	0	next	incorrect	1705
vp20	853	Response	1	15374509	12640	1
vp20	854	Picture	MorphM10_09_orig.jpg ; MorphM10_00_LOWER.jpg	15374608	0	1	8095	2	0	next	incorrect	1707
vp20	854	Response	1	15382589	7981	1
vp20	855	Picture	MorphF1_05_orig.jpg ; MorphF1_10_LOWER.jpg	15382703	0	1	13893	175	0	next	hit	1709
vp20	855	Response	2	15396589	13886	1
vp20	856	Picture	MorphF4_02_orig.jpg ; MorphF4_10_LOWER.jpg	15396596	0	174	11452	175	0	next	hit	1711
vp20	856	Response	2	15407949	11353	1
vp20	857	Picture	MorphM8_06_orig.jpg ; MorphM8_10_LOWER.jpg	15408048	0	1	16853	2	0	next	hit	1713
vp20	857	Response	2	15424828	16780	1
vp20	858	Picture	MorphF4_09_orig.jpg ; MorphF4_00_LOWER.jpg	15424901	0	1	7431	2	0	next	incorrect	1715
vp20	858	Response	1	15432188	7287	1
vp20	859	Picture	MorphF5_09_orig.jpg ; MorphF5_00_LOWER.jpg	15432332	0	1	9288	3	0	next	incorrect	1717
vp20	859	Response	1	15441548	9216	1
vp20	860	Picture	MorphM4_04_orig.jpg ; MorphM4_00_LOWER.jpg	15441620	0	2	10882	3	0	next	hit	1719
vp20	860	Response	2	15452428	10808	1
vp20	861	Picture	MorphF4_07_orig.jpg ; MorphF4_00_LOWER.jpg	15452502	0	1	22160	2	0	next	incorrect	1721
vp20	861	Response	1	15474588	22086	1
vp20	862	Picture	MorphM3_10_orig.jpg ; MorphM3_10_LOWER.jpg	15474662	0	1	12573	168	0	next	hit	1723
vp20	862	Response	2	15487227	12565	1
vp20	863	Picture	MorphF1_02_orig.jpg ; MorphF1_10_LOWER.jpg	15487235	0	167	14080	320	0	next	hit	1725
vp20	863	Response	2	15501307	14072	1
vp20	864	Picture	MorphF9_00_orig.jpg ; MorphF9_00_LOWER.jpg	15501315	0	153	20160	316	0	next	incorrect	1727
vp20	864	Response	1	15521467	20152	1
vp20	865	Picture	MorphM6_03_orig.jpg ; MorphM6_00_LOWER.jpg	15521475	0	163	42228	164	0	next	incorrect	1729
vp20	865	Response	1	15563627	42152	1
vp20	866	Picture	MorphF1_05_orig.jpg ; MorphF1_00_LOWER.jpg	15563703	0	1	13137	2	0	next	hit	1731
vp20	866	Response	2	15576746	13043	1
vp20	867	Picture	MorphF9_07_orig.jpg ; MorphF9_10_LOWER.jpg	15576840	0	1	10748	2	0	next	hit	1733
vp20	867	Response	2	15587466	10626	1
vp20	868	Picture	MorphM9_03_orig.jpg ; MorphM9_10_LOWER.jpg	15587588	0	1	8846	180	0	next	hit	1735
vp20	868	Response	2	15596426	8838	1
vp20	869	Picture	MorphF8_04_orig.jpg ; MorphF8_00_LOWER.jpg	15596434	0	179	6799	326	0	next	incorrect	1737
vp20	869	Response	1	15603226	6792	1
vp20	870	Picture	MorphM7_05_orig.jpg ; MorphM7_00_LOWER.jpg	15603233	0	147	7577	149	0	next	incorrect	1739
vp20	870	Response	1	15610746	7513	1
vp20	871	Picture	MorphM5_08_orig.jpg ; MorphM5_10_LOWER.jpg	15610810	0	2	10085	4	0	next	hit	1741
vp20	871	Response	2	15620826	10016	1
vp20	872	Picture	MorphF3_07_orig.jpg ; MorphF3_10_LOWER.jpg	15620895	0	2	9024	3	0	next	hit	1743
vp20	872	Response	2	15629786	8891	1
vp20	873	Picture	MorphM5_05_orig.jpg ; MorphM5_00_LOWER.jpg	15629919	0	1	29724	2	0	next	hit	1745
vp20	873	Response	2	15659545	29626	1
vp20	874	Picture	MorphF4_06_orig.jpg ; MorphF4_00_LOWER.jpg	15659643	0	1	8870	156	0	next	incorrect	1747
vp20	874	Response	1	15668505	8862	1
vp20	875	Picture	MorphF2_06_orig.jpg ; MorphF2_10_LOWER.jpg	15668513	0	155	13120	327	0	next	hit	1749
vp20	875	Response	2	15681625	13112	1
vp20	876	Picture	MorphM4_06_orig.jpg ; MorphM4_10_LOWER.jpg	15681633	0	172	8239	332	0	next	hit	1751
vp20	876	Response	2	15689865	8232	1
vp20	877	Picture	MorphF9_08_orig.jpg ; MorphF9_00_LOWER.jpg	15689872	0	160	7059	162	0	next	incorrect	1753
vp20	877	Response	1	15696825	6953	1
vp20	878	Picture	MorphM7_02_orig.jpg ; MorphM7_10_LOWER.jpg	15696931	0	2	7417	150	0	next	hit	1755
vp20	878	Response	2	15704345	7414	1
vp20	879	Picture	MorphF6_03_orig.jpg ; MorphF6_00_LOWER.jpg	15704348	0	148	9569	149	0	next	incorrect	1757
vp20	879	Response	1	15713785	9437	1
vp20	880	Picture	MorphM4_10_orig.jpg ; MorphM4_10_LOWER.jpg	15713917	0	1	8360	2	0	next	hit	1759
vp20	880	Response	2	15722184	8267	1
vp20	881	Picture	MorphF6_05_orig.jpg ; MorphF6_00_LOWER.jpg	15722277	0	1	7115	185	0	next	incorrect	1761
vp20	881	Response	1	15729384	7107	1
vp20	882	Picture	MorphF7_08_orig.jpg ; MorphF7_00_LOWER.jpg	15729392	0	184	6685	185	0	next	incorrect	1763
vp20	882	Response	1	15736024	6632	1
vp20	883	Picture	pause1	15736077	0	1	300031	2	0	next	other	0
vp20	883	Response	1	15898102	162025	1
vp20	883	Response	1	15962101	226024	1
vp20	883	Response	2	15969301	233224	1
vp20	884	Response	3	16119149	83041	1
vp20	885	Picture	MorphF7_03_orig.jpg ; MorphF7_10_UPPER.jpg	16119152	0	158	85880	159	0	next	incorrect	1770
vp20	885	Response	1	16204898	85746	1
vp20	886	Picture	MorphF3_00_orig.jpg ; MorphF3_00_UPPER.jpg	16205032	0	1	14034	167	0	next	hit	1772
vp20	886	Response	2	16219058	14026	1
vp20	887	Picture	MorphM1_00_orig.jpg ; MorphM1_10_UPPER.jpg	16219066	0	166	11710	167	0	next	hit	1774
vp20	887	Response	2	16230658	11592	1
vp20	888	Picture	MorphM7_02_orig.jpg ; MorphM7_00_UPPER.jpg	16230776	0	1	82768	170	0	next	incorrect	1776
vp20	888	Response	1	16313537	82761	1
vp20	889	Picture	MorphF2_07_orig.jpg ; MorphF2_10_UPPER.jpg	16313544	0	169	10518	170	0	next	hit	1778
vp20	889	Response	2	16323937	10393	1
vp20	890	Picture	MorphM9_04_orig.jpg ; MorphM9_10_UPPER.jpg	16324062	0	1	15642	151	0	next	hit	1780
vp20	890	Response	2	16339697	15635	1
vp20	891	Picture	MorphM8_06_orig.jpg ; MorphM8_10_UPPER.jpg	16339704	0	150	9124	333	0	next	hit	1782
vp20	891	Response	2	16348816	9112	1
vp20	892	Picture	MorphM4_00_orig.jpg ; MorphM4_10_UPPER.jpg	16348828	0	183	35036	362	0	next	hit	1784
vp20	892	Response	2	16383856	35028	1
vp20	893	Picture	MorphF10_08_orig.jpg ; MorphF10_00_UPPER.jpg	16383864	0	179	19950	180	0	next	hit	1786
vp20	893	Response	2	16403696	19832	1
vp20	894	Picture	MorphM9_09_orig.jpg ; MorphM9_10_UPPER.jpg	16403814	0	1	16056	2	0	next	hit	1788
vp20	894	Response	2	16419776	15962	1
vp20	895	Picture	MorphM5_07_orig.jpg ; MorphM5_00_UPPER.jpg	16419870	0	1	11014	2	0	next	incorrect	1790
vp20	895	Response	1	16430815	10945	1
vp20	896	Picture	MorphF10_00_orig.jpg ; MorphF10_00_UPPER.jpg	16430884	0	1	10881	2	0	next	incorrect	1792
vp20	896	Response	1	16441695	10811	1
vp20	897	Picture	MorphM4_02_orig.jpg ; MorphM4_00_UPPER.jpg	16441765	0	1	7299	2	0	next	incorrect	1794
vp20	897	Response	1	16448975	7210	1
vp20	898	Picture	MorphF6_02_orig.jpg ; MorphF6_10_UPPER.jpg	16449064	0	1	19198	178	0	next	hit	1796
vp20	898	Response	2	16468255	19191	1
vp20	899	Picture	MorphM9_10_orig.jpg ; MorphM9_10_UPPER.jpg	16468262	0	177	76960	359	0	next	incorrect	1798
vp20	899	Response	1	16545214	76952	1
vp20	900	Picture	MorphM1_02_orig.jpg ; MorphM1_00_UPPER.jpg	16545222	0	182	54159	345	0	next	hit	1800
vp20	900	Response	2	16599373	54151	1
vp20	901	Picture	MorphM3_10_orig.jpg ; MorphM3_10_UPPER.jpg	16599381	0	163	23360	321	0	next	hit	1802
vp20	901	Response	2	16622733	23352	1
vp20	902	Picture	MorphM8_07_orig.jpg ; MorphM8_10_UPPER.jpg	16622741	0	158	37279	325	0	next	hit	1804
vp20	902	Response	2	16660013	37272	1
vp20	903	Picture	MorphF8_06_orig.jpg ; MorphF8_10_UPPER.jpg	16660020	0	167	22858	168	0	next	hit	1806
vp20	903	Response	2	16682812	22792	1
vp20	904	Picture	MorphF9_06_orig.jpg ; MorphF9_10_UPPER.jpg	16682878	0	1	35381	184	0	next	incorrect	1808
vp20	904	Response	1	16718252	35374	1
vp20	905	Picture	MorphM7_01_orig.jpg ; MorphM7_10_UPPER.jpg	16718259	0	183	7347	184	0	next	incorrect	1810
vp20	905	Response	1	16725532	7273	1
vp20	906	Picture	MorphF3_01_orig.jpg ; MorphF3_00_UPPER.jpg	16725606	0	1	25744	2	0	next	incorrect	1812
vp20	906	Response	1	16751211	25605	1
vp20	907	Picture	MorphF1_02_orig.jpg ; MorphF1_00_UPPER.jpg	16751350	0	1	48965	2	0	next	hit	1814
vp20	907	Response	2	16800171	48821	1
vp20	908	Picture	MorphM3_03_orig.jpg ; MorphM3_00_UPPER.jpg	16800315	0	1	31303	149	0	next	incorrect	1816
vp20	908	Response	1	16831610	31295	1
vp20	909	Picture	MorphM1_06_orig.jpg ; MorphM1_10_UPPER.jpg	16831618	0	148	10497	149	0	next	hit	1818
vp20	909	Response	2	16842010	10392	1
vp20	910	Picture	MorphF4_09_orig.jpg ; MorphF4_10_UPPER.jpg	16842115	0	1	14597	2	0	next	hit	1820
vp20	910	Response	2	16856650	14535	1
vp20	911	Picture	MorphM4_08_orig.jpg ; MorphM4_10_UPPER.jpg	16856712	0	1	9146	145	0	next	hit	1822
vp20	911	Response	2	16865850	9138	1
vp20	912	Picture	MorphM8_02_orig.jpg ; MorphM8_10_UPPER.jpg	16865858	0	144	25599	300	0	next	incorrect	1824
vp20	912	Response	1	16891450	25592	1
vp20	913	Picture	MorphM10_00_orig.jpg ; MorphM10_00_UPPER.jpg	16891457	0	156	6922	157	0	next	incorrect	1826
vp20	913	Response	1	16898249	6792	1
vp20	914	Picture	MorphF9_01_orig.jpg ; MorphF9_00_UPPER.jpg	16898379	0	1	5158	152	0	next	incorrect	1828
vp20	914	Response	1	16903529	5150	1
vp20	915	Picture	MorphM2_05_orig.jpg ; MorphM2_10_UPPER.jpg	16903537	0	151	72959	327	0	next	hit	1830
vp20	915	Response	2	16976488	72951	1
vp20	916	Picture	MorphM9_05_orig.jpg ; MorphM9_00_UPPER.jpg	16976496	0	176	19682	177	0	next	hit	1832
vp20	916	Response	2	16996088	19592	1
vp20	917	Picture	MorphM3_06_orig.jpg ; MorphM3_10_UPPER.jpg	16996178	0	1	14158	175	0	next	hit	1834
vp20	917	Response	2	17010328	14150	1
vp20	918	Picture	MorphF10_02_orig.jpg ; MorphF10_10_UPPER.jpg	17010336	0	174	8533	175	0	next	incorrect	1836
vp20	918	Response	1	17018808	8472	1
vp20	919	Picture	MorphF8_10_orig.jpg ; MorphF8_00_UPPER.jpg	17018869	0	1	15924	2	0	next	hit	1838
vp20	919	Response	2	17034648	15779	1
vp20	920	Picture	MorphM8_07_orig.jpg ; MorphM8_00_UPPER.jpg	17034793	0	1	12208	2	0	next	hit	1840
vp20	920	Response	2	17046888	12095	1
vp20	921	Picture	MorphM4_01_orig.jpg ; MorphM4_00_UPPER.jpg	17047001	0	1	22028	2	0	next	incorrect	1842
vp20	921	Response	1	17068967	21966	1
vp20	922	Picture	MorphM10_05_orig.jpg ; MorphM10_00_UPPER.jpg	17069029	0	1	12187	156	0	next	hit	1844
vp20	922	Response	2	17081207	12178	1
vp20	923	Picture	MorphF7_04_orig.jpg ; MorphF7_00_UPPER.jpg	17081216	0	155	8878	323	0	next	incorrect	1846
vp20	923	Response	1	17090087	8871	1
vp20	924	Picture	MorphF8_08_orig.jpg ; MorphF8_10_UPPER.jpg	17090094	0	168	38251	169	0	next	incorrect	1848
vp20	924	Response	1	17128247	38153	1
vp20	925	Picture	MorphM9_04_orig.jpg ; MorphM9_00_UPPER.jpg	17128345	0	1	60864	179	0	next	incorrect	1850
vp20	925	Response	1	17189206	60861	1
vp20	926	Picture	MorphM10_07_orig.jpg ; MorphM10_00_UPPER.jpg	17189209	0	178	6944	180	0	next	hit	1852
vp20	926	Response	2	17196086	6877	1
vp20	927	Picture	MorphF4_08_orig.jpg ; MorphF4_00_UPPER.jpg	17196153	0	2	7962	3	0	next	hit	1854
vp20	927	Response	2	17204005	7852	1
vp20	928	Picture	MorphF5_04_orig.jpg ; MorphF5_00_UPPER.jpg	17204115	0	1	17338	181	0	next	hit	1856
vp20	928	Response	2	17221445	17330	1
vp20	929	Picture	MorphM6_01_orig.jpg ; MorphM6_00_UPPER.jpg	17221453	0	180	18889	181	0	next	incorrect	1858
vp20	929	Response	1	17240245	18792	1
vp20	930	Picture	MorphM3_05_orig.jpg ; MorphM3_00_UPPER.jpg	17240342	0	1	14151	182	0	next	hit	1860
vp20	930	Response	2	17254485	14143	1
vp20	931	Picture	MorphF7_09_orig.jpg ; MorphF7_10_UPPER.jpg	17254493	0	181	29759	328	0	next	hit	1862
vp20	931	Response	2	17284245	29752	1
vp20	932	Picture	MorphM9_07_orig.jpg ; MorphM9_00_UPPER.jpg	17284252	0	147	22000	322	0	next	hit	1864
vp20	932	Response	2	17306244	21992	1
vp20	933	Picture	MorphF6_05_orig.jpg ; MorphF6_00_UPPER.jpg	17306252	0	175	11440	322	0	next	hit	1866
vp20	933	Response	2	17317684	11432	1
vp20	934	Picture	MorphF10_03_orig.jpg ; MorphF10_00_UPPER.jpg	17317692	0	147	9915	331	0	next	incorrect	1868
vp20	934	Response	1	17327604	9912	1
vp20	935	Picture	MorphM8_03_orig.jpg ; MorphM8_00_UPPER.jpg	17327607	0	184	10135	185	0	next	incorrect	1870
vp20	935	Response	1	17337604	9997	1
vp20	936	Picture	MorphM7_04_orig.jpg ; MorphM7_10_UPPER.jpg	17337742	0	1	10749	2	0	next	hit	1872
vp20	936	Response	2	17348404	10662	1
vp20	937	Picture	MorphM4_01_orig.jpg ; MorphM4_10_UPPER.jpg	17348491	0	1	8094	2	0	next	incorrect	1874
vp20	937	Response	1	17356484	7993	1
vp20	938	Picture	MorphF6_01_orig.jpg ; MorphF6_00_UPPER.jpg	17356585	0	1	13270	2	0	next	incorrect	1876
vp20	938	Response	1	17369763	13178	1
vp20	939	Picture	MorphM10_02_orig.jpg ; MorphM10_10_UPPER.jpg	17369855	0	1	15526	2	0	next	incorrect	1878
vp20	939	Response	1	17385283	15428	1
vp20	940	Picture	MorphM3_00_orig.jpg ; MorphM3_10_UPPER.jpg	17385381	0	1	14066	2	0	next	incorrect	1880
vp20	940	Response	1	17399363	13982	1
vp20	941	Picture	MorphM2_08_orig.jpg ; MorphM2_00_UPPER.jpg	17399447	0	1	13137	2	0	next	hit	1882
vp20	941	Response	2	17412483	13036	1
vp20	942	Picture	MorphM6_05_orig.jpg ; MorphM6_10_UPPER.jpg	17412584	0	1	16322	2	0	next	hit	1884
vp20	942	Response	2	17428803	16219	1
vp20	943	Picture	MorphF4_04_orig.jpg ; MorphF4_10_UPPER.jpg	17428906	0	1	32245	2	0	next	incorrect	1886
vp20	943	Response	1	17461042	32136	1
vp20	944	Picture	MorphM6_04_orig.jpg ; MorphM6_10_UPPER.jpg	17461151	0	1	29990	2	0	next	incorrect	1888
vp20	944	Response	1	17491042	29891	1
vp20	945	Picture	MorphF6_04_orig.jpg ; MorphF6_10_UPPER.jpg	17491141	0	1	9953	2	0	next	incorrect	1890
vp20	945	Response	1	17500962	9821	1
vp20	946	Picture	MorphF1_04_orig.jpg ; MorphF1_00_UPPER.jpg	17501094	0	1	13269	2	0	next	hit	1892
vp20	946	Response	2	17514242	13148	1
vp20	947	Picture	MorphM2_01_orig.jpg ; MorphM2_00_UPPER.jpg	17514363	0	1	21326	173	0	next	incorrect	1894
vp20	947	Response	1	17535681	21318	1
vp20	948	Picture	MorphF5_06_orig.jpg ; MorphF5_10_UPPER.jpg	17535689	0	172	13919	359	0	next	hit	1896
vp20	948	Response	2	17549601	13912	1
vp20	949	Picture	MorphF2_06_orig.jpg ; MorphF2_10_UPPER.jpg	17549608	0	187	26460	188	0	next	hit	1898
vp20	949	Response	2	17575921	26313	1
vp20	950	Picture	MorphF6_00_orig.jpg ; MorphF6_10_UPPER.jpg	17576068	0	1	10350	2	0	next	incorrect	1900
vp20	950	Response	1	17586321	10253	1
vp20	951	Picture	MorphM2_09_orig.jpg ; MorphM2_00_UPPER.jpg	17586418	0	1	12872	2	0	next	hit	1902
vp20	951	Response	2	17599200	12782	1
vp20	952	Picture	MorphF5_00_orig.jpg ; MorphF5_10_UPPER.jpg	17599290	0	1	14862	2	0	next	incorrect	1904
vp20	952	Response	1	17614080	14790	1
vp20	953	Picture	MorphF2_01_orig.jpg ; MorphF2_00_UPPER.jpg	17614152	0	1	53056	158	0	next	incorrect	1906
vp20	953	Response	1	17667200	53048	1
vp20	954	Picture	MorphM2_05_orig.jpg ; MorphM2_00_UPPER.jpg	17667208	0	157	16559	342	0	next	hit	1908
vp20	954	Response	2	17683759	16551	1
vp20	955	Picture	MorphF4_08_orig.jpg ; MorphF4_10_UPPER.jpg	17683767	0	185	13681	357	0	next	hit	1910
vp20	955	Response	2	17697439	13672	1
vp20	956	Picture	MorphM10_03_orig.jpg ; MorphM10_00_UPPER.jpg	17697448	0	172	7602	173	0	next	incorrect	1912
vp20	956	Response	1	17704959	7511	1
vp20	957	Picture	MorphF5_09_orig.jpg ; MorphF5_00_UPPER.jpg	17705050	0	1	11916	162	0	next	hit	1914
vp20	957	Response	2	17716959	11909	1
vp20	958	Picture	MorphM10_00_orig.jpg ; MorphM10_10_UPPER.jpg	17716966	0	161	9581	162	0	next	incorrect	1916
vp20	958	Response	1	17726399	9433	1
vp20	959	Picture	MorphF2_00_orig.jpg ; MorphF2_00_UPPER.jpg	17726547	0	1	28265	2	0	next	incorrect	1918
vp20	959	Response	1	17754719	28172	1
vp20	960	Picture	MorphM7_10_orig.jpg ; MorphM7_00_UPPER.jpg	17754812	0	1	13137	2	0	next	hit	1920
vp20	960	Response	2	17767838	13026	1
vp20	961	Picture	MorphF6_09_orig.jpg ; MorphF6_00_UPPER.jpg	17767949	0	1	8227	3	0	next	hit	1922
vp20	961	Response	2	17776078	8129	1
vp20	962	Picture	MorphF7_07_orig.jpg ; MorphF7_00_UPPER.jpg	17776176	0	2	41270	3	0	next	incorrect	1924
vp20	962	Response	1	17817358	41182	1
vp20	963	Picture	MorphM6_09_orig.jpg ; MorphM6_10_UPPER.jpg	17817446	0	1	12208	2	0	next	incorrect	1926
vp20	963	Response	1	17829517	12071	1
vp20	964	Picture	MorphF4_07_orig.jpg ; MorphF4_10_UPPER.jpg	17829654	0	1	8094	2	0	next	hit	1928
vp20	964	Response	2	17837677	8023	1
vp20	965	Picture	MorphM1_10_orig.jpg ; MorphM1_00_UPPER.jpg	17837748	0	1	7431	2	0	next	hit	1930
vp20	965	Response	2	17845037	7289	1
vp20	966	Picture	MorphM7_10_orig.jpg ; MorphM7_10_UPPER.jpg	17845179	0	1	5972	2	0	next	hit	1932
vp20	966	Response	2	17851037	5858	1
vp20	967	Picture	MorphM5_02_orig.jpg ; MorphM5_00_UPPER.jpg	17851151	0	1	34501	2	0	next	hit	1934
vp20	967	Response	2	17885517	34366	1
vp20	968	Picture	MorphM4_04_orig.jpg ; MorphM4_00_UPPER.jpg	17885652	0	1	9392	165	0	next	incorrect	1936
vp20	968	Response	1	17895037	9385	1
vp20	969	Picture	MorphF5_05_orig.jpg ; MorphF5_00_UPPER.jpg	17895044	0	164	10380	165	0	next	hit	1938
vp20	969	Response	2	17905357	10313	1
vp20	970	Picture	MorphF2_08_orig.jpg ; MorphF2_10_UPPER.jpg	17905424	0	1	17384	2	0	next	hit	1940
vp20	970	Response	2	17922716	17292	1
vp20	971	Picture	MorphM5_05_orig.jpg ; MorphM5_00_UPPER.jpg	17922808	0	1	31435	149	0	next	hit	1942
vp20	971	Response	2	17954236	31428	1
vp20	972	Picture	MorphF2_09_orig.jpg ; MorphF2_10_UPPER.jpg	17954243	0	148	27615	149	0	next	incorrect	1944
vp20	972	Response	1	17981756	27513	1
vp20	973	Picture	MorphF1_08_orig.jpg ; MorphF1_10_UPPER.jpg	17981858	0	1	12739	2	0	next	hit	1946
vp20	973	Response	2	17994475	12617	1
vp20	974	Picture	MorphF4_07_orig.jpg ; MorphF4_00_UPPER.jpg	17994597	0	1	22426	2	0	next	hit	1948
vp20	974	Response	2	18016955	22358	1
vp20	975	Picture	MorphM6_02_orig.jpg ; MorphM6_10_UPPER.jpg	18017023	0	1	8579	181	0	next	incorrect	1950
vp20	975	Response	1	18025595	8572	1
vp20	976	Picture	MorphF3_04_orig.jpg ; MorphF3_00_UPPER.jpg	18025602	0	180	13449	181	0	next	hit	1952
vp20	976	Response	2	18038955	13353	1
vp20	977	Picture	MorphM5_07_orig.jpg ; MorphM5_10_UPPER.jpg	18039051	0	1	30653	3	0	next	hit	1954
vp20	977	Response	2	18069594	30543	1
vp20	978	Picture	MorphM1_01_orig.jpg ; MorphM1_10_UPPER.jpg	18069704	0	2	12872	3	0	next	hit	1956
vp20	978	Response	2	18082474	12770	1
vp20	979	Picture	MorphF6_10_orig.jpg ; MorphF6_00_UPPER.jpg	18082576	0	1	9820	2	0	next	hit	1958
vp20	979	Response	2	18092314	9738	1
vp20	980	Picture	MorphM10_09_orig.jpg ; MorphM10_10_UPPER.jpg	18092396	0	1	8625	2	0	next	hit	1960
vp20	980	Response	2	18100954	8558	1
vp20	981	Picture	MorphF3_08_orig.jpg ; MorphF3_10_UPPER.jpg	18101021	0	1	9289	2	0	next	hit	1962
vp20	981	Response	2	18110234	9213	1
vp20	982	Picture	MorphM3_04_orig.jpg ; MorphM3_10_UPPER.jpg	18110310	0	1	11412	2	0	next	incorrect	1964
vp20	982	Response	1	18121594	11284	1
vp20	983	Picture	MorphM7_08_orig.jpg ; MorphM7_00_UPPER.jpg	18121722	0	1	13239	166	0	next	hit	1966
vp20	983	Response	2	18134954	13232	1
vp20	984	Picture	MorphM5_01_orig.jpg ; MorphM5_10_UPPER.jpg	18134961	0	165	14080	316	0	next	hit	1968
vp20	984	Response	2	18149033	14072	1
vp20	985	Picture	MorphM10_04_orig.jpg ; MorphM10_00_UPPER.jpg	18149041	0	151	11519	327	0	next	incorrect	1970
vp20	985	Response	1	18160553	11512	1
vp20	986	Picture	MorphF1_05_orig.jpg ; MorphF1_00_UPPER.jpg	18160560	0	176	16895	177	0	next	hit	1972
vp20	986	Response	2	18177353	16793	1
vp20	987	Picture	MorphF10_06_orig.jpg ; MorphF10_10_UPPER.jpg	18177455	0	1	15906	153	0	next	hit	1974
vp20	987	Response	2	18193353	15898	1
vp20	988	Picture	MorphM3_01_orig.jpg ; MorphM3_00_UPPER.jpg	18193361	0	152	9279	314	0	next	incorrect	1976
vp20	988	Response	1	18202633	9272	1
vp20	989	Picture	MorphM9_06_orig.jpg ; MorphM9_10_UPPER.jpg	18202640	0	162	13696	163	0	next	incorrect	1978
vp20	989	Response	1	18216233	13593	1
vp20	990	Picture	MorphF10_01_orig.jpg ; MorphF10_10_UPPER.jpg	18216336	0	1	7165	3	0	next	incorrect	1980
vp20	990	Response	1	18223352	7016	1
vp20	991	Picture	MorphM10_08_orig.jpg ; MorphM10_00_UPPER.jpg	18223501	0	2	8579	183	0	next	hit	1982
vp20	991	Response	2	18232072	8571	1
vp20	992	Picture	MorphF10_02_orig.jpg ; MorphF10_00_UPPER.jpg	18232080	0	181	9203	182	0	next	incorrect	1984
vp20	992	Response	1	18241192	9112	1
vp20	993	Picture	MorphF5_07_orig.jpg ; MorphF5_10_UPPER.jpg	18241283	0	1	12341	2	0	next	hit	1986
vp20	993	Response	2	18253512	12229	1
vp20	994	Picture	MorphF7_00_orig.jpg ; MorphF7_00_UPPER.jpg	18253624	0	1	9952	2	0	next	incorrect	1988
vp20	994	Response	1	18263512	9888	1
vp20	995	Picture	MorphM7_05_orig.jpg ; MorphM7_10_UPPER.jpg	18263576	0	1	37144	146	0	next	hit	1990
vp20	995	Response	2	18300712	37136	1
vp20	996	Picture	MorphM10_02_orig.jpg ; MorphM10_00_UPPER.jpg	18300720	0	145	8770	146	0	next	incorrect	1992
vp20	996	Response	1	18309351	8631	1
vp20	997	Picture	MorphM8_02_orig.jpg ; MorphM8_00_UPPER.jpg	18309490	0	1	7564	2	0	next	incorrect	1994
vp20	997	Response	1	18316951	7461	1
vp20	998	Picture	MorphM2_00_orig.jpg ; MorphM2_00_UPPER.jpg	18317054	0	1	7033	2	0	next	incorrect	1996
vp20	998	Response	1	18323991	6937	1
vp20	999	Picture	MorphF8_02_orig.jpg ; MorphF8_00_UPPER.jpg	18324087	0	1	7671	160	0	next	incorrect	1998
vp20	999	Response	1	18331751	7664	1
vp20	1000	Picture	MorphF5_09_orig.jpg ; MorphF5_10_UPPER.jpg	18331758	0	159	9579	160	0	next	hit	2000
vp20	1000	Response	2	18341271	9513	1
vp20	1001	Picture	MorphF9_09_orig.jpg ; MorphF9_10_UPPER.jpg	18341337	0	1	9820	2	0	next	incorrect	2002
vp20	1001	Response	1	18351031	9694	1
vp20	1002	Picture	MorphF10_03_orig.jpg ; MorphF10_10_UPPER.jpg	18351157	0	1	26274	2	0	next	incorrect	2004
vp20	1002	Response	1	18377350	26193	1
vp20	1003	Picture	MorphM7_03_orig.jpg ; MorphM7_10_UPPER.jpg	18377431	0	1	53446	166	0	next	hit	2006
vp20	1003	Response	2	18430870	53439	1
vp20	1004	Picture	MorphF2_07_orig.jpg ; MorphF2_00_UPPER.jpg	18430877	0	165	22059	166	0	next	incorrect	2008
vp20	1004	Response	1	18452790	21913	1
vp20	1005	Picture	MorphF9_05_orig.jpg ; MorphF9_10_UPPER.jpg	18452936	0	1	76434	2	0	next	hit	2010
vp20	1005	Response	2	18529269	76333	1
vp20	1006	Picture	MorphM10_10_orig.jpg ; MorphM10_00_UPPER.jpg	18529370	0	1	7166	2	0	next	hit	2012
vp20	1006	Response	2	18536468	7098	1
vp20	1007	Picture	MorphF10_10_orig.jpg ; MorphF10_00_UPPER.jpg	18536536	0	1	7298	2	0	next	hit	2014
vp20	1007	Response	2	18543748	7212	1
vp20	1008	Picture	MorphF9_08_orig.jpg ; MorphF9_10_UPPER.jpg	18543834	0	1	21498	2	0	next	hit	2016
vp20	1008	Response	2	18565268	21434	1
vp20	1009	Picture	MorphM5_10_orig.jpg ; MorphM5_10_UPPER.jpg	18565332	0	1	19223	152	0	next	hit	2018
vp20	1009	Response	2	18584548	19216	1
vp20	1010	Picture	MorphM10_07_orig.jpg ; MorphM10_10_UPPER.jpg	18584555	0	151	8510	152	0	next	incorrect	2020
vp20	1010	Response	1	18592948	8393	1
vp20	1011	Picture	MorphM6_00_orig.jpg ; MorphM6_10_UPPER.jpg	18593065	0	1	17118	3	0	next	incorrect	2022
vp20	1011	Response	1	18610068	17003	1
vp20	1012	Picture	MorphM2_02_orig.jpg ; MorphM2_00_UPPER.jpg	18610183	0	2	9953	3	0	next	incorrect	2024
vp20	1012	Response	1	18619987	9804	1
vp20	1013	Picture	MorphM7_00_orig.jpg ; MorphM7_00_UPPER.jpg	18620136	0	1	8579	181	0	next	incorrect	2026
vp20	1013	Response	1	18628707	8571	1
vp20	1014	Picture	MorphF7_05_orig.jpg ; MorphF7_10_UPPER.jpg	18628715	0	180	10662	181	0	next	incorrect	2028
vp20	1014	Response	1	18639267	10552	1
vp20	1015	Picture	MorphF3_07_orig.jpg ; MorphF3_10_UPPER.jpg	18639377	0	1	11279	2	0	next	hit	2030
vp20	1015	Response	2	18650547	11170	1
vp20	1016	Picture	MorphM2_04_orig.jpg ; MorphM2_10_UPPER.jpg	18650656	0	1	7660	172	0	next	incorrect	2032
vp20	1016	Response	1	18658307	7651	1
vp20	1017	Picture	MorphM5_00_orig.jpg ; MorphM5_00_UPPER.jpg	18658316	0	171	15118	351	0	next	hit	2034
vp20	1017	Response	2	18673427	15111	1
vp20	1018	Picture	MorphM4_03_orig.jpg ; MorphM4_10_UPPER.jpg	18673434	0	180	11591	181	0	next	incorrect	2036
vp20	1018	Response	1	18684946	11512	1
vp20	1019	Picture	MorphM6_05_orig.jpg ; MorphM6_00_UPPER.jpg	18685025	0	1	17782	2	0	next	incorrect	2038
vp20	1019	Response	1	18702706	17681	1
vp20	1020	Picture	MorphF4_01_orig.jpg ; MorphF4_10_UPPER.jpg	18702807	0	1	7165	2	0	next	incorrect	2040
vp20	1020	Response	1	18709906	7099	1
vp20	1021	Picture	MorphM2_01_orig.jpg ; MorphM2_10_UPPER.jpg	18709972	0	1	15526	2	0	next	incorrect	2042
vp20	1021	Response	1	18725426	15454	1
vp20	1022	Picture	MorphF1_03_orig.jpg ; MorphF1_10_UPPER.jpg	18725498	0	1	32776	2	0	next	hit	2044
vp20	1022	Response	2	18758146	32648	1
vp20	1023	Picture	MorphF2_06_orig.jpg ; MorphF2_00_UPPER.jpg	18758274	0	1	9555	2	0	next	hit	2046
vp20	1023	Response	2	18767745	9471	1
vp20	1024	Picture	MorphM5_03_orig.jpg ; MorphM5_10_UPPER.jpg	18767829	0	1	11279	2	0	next	hit	2048
vp20	1024	Response	2	18779025	11196	1
vp20	1025	Picture	MorphM3_07_orig.jpg ; MorphM3_00_UPPER.jpg	18779108	0	1	12564	177	0	next	hit	2050
vp20	1025	Response	2	18791665	12557	1
vp20	1026	Picture	MorphM1_03_orig.jpg ; MorphM1_10_UPPER.jpg	18791672	0	176	21805	177	0	next	incorrect	2052
vp20	1026	Response	1	18813345	21673	1
vp20	1027	Picture	MorphM5_03_orig.jpg ; MorphM5_00_UPPER.jpg	18813477	0	1	19772	2	0	next	hit	2054
vp20	1027	Response	2	18833105	19628	1
vp20	1028	Picture	MorphM8_05_orig.jpg ; MorphM8_00_UPPER.jpg	18833249	0	1	24947	2	0	next	hit	2056
vp20	1028	Response	2	18858064	24815	1
vp20	1029	Picture	MorphM2_07_orig.jpg ; MorphM2_00_UPPER.jpg	18858196	0	1	26356	186	0	next	incorrect	2058
vp20	1029	Response	1	18884544	26348	1
vp20	1030	Picture	MorphM1_06_orig.jpg ; MorphM1_00_UPPER.jpg	18884552	0	185	15280	350	0	next	hit	2060
vp20	1030	Response	2	18899824	15272	1
vp20	1031	Picture	MorphM4_06_orig.jpg ; MorphM4_00_UPPER.jpg	18899832	0	165	6931	167	0	next	hit	2062
vp20	1031	Response	2	18906624	6792	1
vp20	1032	Picture	MorphF3_03_orig.jpg ; MorphF3_10_UPPER.jpg	18906763	0	2	11147	3	0	next	hit	2064
vp20	1032	Response	2	18917824	11061	1
vp20	1033	Picture	MorphF6_07_orig.jpg ; MorphF6_10_UPPER.jpg	18917910	0	1	10351	2	0	next	hit	2066
vp20	1033	Response	2	18928143	10233	1
vp20	1034	Picture	MorphM9_03_orig.jpg ; MorphM9_00_UPPER.jpg	18928261	0	1	17890	159	0	next	incorrect	2068
vp20	1034	Response	1	18946143	17882	1
vp20	1035	Picture	MorphM8_10_orig.jpg ; MorphM8_00_UPPER.jpg	18946151	0	158	11516	344	0	next	hit	2070
vp20	1035	Response	2	18957663	11512	1
vp20	1036	Picture	MorphF10_07_orig.jpg ; MorphF10_00_UPPER.jpg	18957667	0	186	8412	188	0	next	hit	2072
vp20	1036	Response	2	18965983	8316	1
vp20	1037	Picture	MorphM9_08_orig.jpg ; MorphM9_10_UPPER.jpg	18966079	0	2	25744	3	0	next	incorrect	2074
vp20	1037	Response	1	18991743	25664	1
vp20	1038	Picture	MorphM7_01_orig.jpg ; MorphM7_00_UPPER.jpg	18991823	0	1	9927	160	0	next	incorrect	2076
vp20	1038	Response	1	19001742	9919	1
vp20	1039	Picture	MorphF2_08_orig.jpg ; MorphF2_00_UPPER.jpg	19001750	0	159	14091	160	0	next	hit	2078
vp20	1039	Response	2	19015742	13992	1
vp20	1040	Picture	MorphM6_09_orig.jpg ; MorphM6_00_UPPER.jpg	19015841	0	1	16548	174	0	next	hit	2080
vp20	1040	Response	2	19032382	16541	1
vp20	1041	Picture	MorphF5_06_orig.jpg ; MorphF5_00_UPPER.jpg	19032389	0	173	10921	174	0	next	hit	2082
vp20	1041	Response	2	19043182	10793	1
vp20	1042	Picture	MorphF6_09_orig.jpg ; MorphF6_10_UPPER.jpg	19043310	0	1	7962	2	0	next	hit	2084
vp20	1042	Response	2	19051182	7872	1
vp20	1043	Picture	MorphF5_02_orig.jpg ; MorphF5_00_UPPER.jpg	19051272	0	1	17250	2	0	next	incorrect	2086
vp20	1043	Response	1	19068382	17110	1
vp20	1044	Picture	MorphF2_09_orig.jpg ; MorphF2_00_UPPER.jpg	19068522	0	1	20834	2	0	next	hit	2088
vp20	1044	Response	2	19089261	20739	1
vp20	1045	Picture	MorphM2_06_orig.jpg ; MorphM2_10_UPPER.jpg	19089356	0	1	19353	156	0	next	hit	2090
vp20	1045	Response	2	19108701	19345	1
vp20	1046	Picture	MorphM1_10_orig.jpg ; MorphM1_10_UPPER.jpg	19108709	0	155	7187	156	0	next	hit	2092
vp20	1046	Response	2	19115821	7112	1
vp20	1047	Picture	MorphF8_00_orig.jpg ; MorphF8_10_UPPER.jpg	19115896	0	1	7829	2	0	next	incorrect	2094
vp20	1047	Response	1	19123661	7765	1
vp20	1048	Picture	MorphF7_02_orig.jpg ; MorphF7_00_UPPER.jpg	19123725	0	1	9819	2	0	next	incorrect	2096
vp20	1048	Response	1	19133421	9696	1
vp20	1049	Picture	MorphM6_01_orig.jpg ; MorphM6_10_UPPER.jpg	19133544	0	1	35298	2	0	next	incorrect	2098
vp20	1049	Response	1	19168780	35236	1
vp20	1050	Picture	MorphM1_05_orig.jpg ; MorphM1_10_UPPER.jpg	19168842	0	1	23307	183	0	next	hit	2100
vp20	1050	Response	2	19192140	23298	1
vp20	1051	Picture	MorphM9_02_orig.jpg ; MorphM9_00_UPPER.jpg	19192149	0	182	11327	183	0	next	incorrect	2102
vp20	1051	Response	1	19203340	11191	1
vp20	1052	Picture	MorphM5_08_orig.jpg ; MorphM5_00_UPPER.jpg	19203476	0	1	15791	2	0	next	hit	2104
vp20	1052	Response	2	19219180	15704	1
vp20	1053	Picture	MorphF6_02_orig.jpg ; MorphF6_00_UPPER.jpg	19219267	0	1	7564	2	0	next	incorrect	2106
vp20	1053	Response	1	19226700	7433	1
vp20	1054	Picture	MorphF10_00_orig.jpg ; MorphF10_10_UPPER.jpg	19226831	0	1	8596	164	0	next	incorrect	2108
vp20	1054	Response	1	19235419	8588	1
vp20	1055	Picture	MorphM9_05_orig.jpg ; MorphM9_10_UPPER.jpg	19235427	0	163	18873	164	0	next	incorrect	2110
vp20	1055	Response	1	19254219	18792	1
vp20	1056	Picture	MorphF2_02_orig.jpg ; MorphF2_10_UPPER.jpg	19254300	0	1	16189	2	0	next	incorrect	2112
vp20	1056	Response	1	19270379	16079	1
vp20	1057	Picture	MorphF4_04_orig.jpg ; MorphF4_00_UPPER.jpg	19270489	0	1	29017	178	0	next	incorrect	2114
vp20	1057	Response	1	19299499	29010	1
vp20	1058	Picture	MorphF9_01_orig.jpg ; MorphF9_10_UPPER.jpg	19299506	0	177	8138	178	0	next	incorrect	2116
vp20	1058	Response	1	19307498	7992	1
vp20	1059	Picture	MorphF8_03_orig.jpg ; MorphF8_00_UPPER.jpg	19307644	0	1	8742	151	0	next	incorrect	2118
vp20	1059	Response	1	19316378	8734	1
vp20	1060	Picture	MorphM7_07_orig.jpg ; MorphM7_10_UPPER.jpg	19316386	0	150	10320	330	0	next	hit	2120
vp20	1060	Response	2	19326698	10312	1
vp20	1061	Picture	MorphM6_04_orig.jpg ; MorphM6_00_UPPER.jpg	19326706	0	180	13040	325	0	next	incorrect	2122
vp20	1061	Response	1	19339738	13032	1
vp20	1062	Picture	MorphM8_00_orig.jpg ; MorphM8_10_UPPER.jpg	19339746	0	145	6779	146	0	next	incorrect	2124
vp20	1062	Response	1	19346458	6712	1
vp20	1063	Picture	MorphF9_07_orig.jpg ; MorphF9_10_UPPER.jpg	19346525	0	1	99523	2	0	next	incorrect	2126
vp20	1063	Response	1	19445977	99452	1
vp20	1064	Picture	MorphM1_07_orig.jpg ; MorphM1_00_UPPER.jpg	19446048	0	1	21630	2	0	next	hit	2128
vp20	1064	Response	2	19467576	21528	1
vp20	1065	Picture	MorphM9_07_orig.jpg ; MorphM9_10_UPPER.jpg	19467678	0	1	20386	184	0	next	incorrect	2130
vp20	1065	Response	1	19488056	20378	1
vp20	1066	Picture	MorphF8_06_orig.jpg ; MorphF8_00_UPPER.jpg	19488064	0	183	12390	184	0	next	incorrect	2132
vp20	1066	Response	1	19500376	12312	1
vp20	1067	Picture	MorphF4_05_orig.jpg ; MorphF4_00_UPPER.jpg	19500454	0	1	7930	167	0	next	incorrect	2134
vp20	1067	Response	1	19508376	7922	1
vp20	1068	Picture	MorphF3_06_orig.jpg ; MorphF3_10_UPPER.jpg	19508384	0	166	15279	313	0	next	hit	2136
vp20	1068	Response	2	19523656	15272	1
vp20	1069	Picture	MorphM2_04_orig.jpg ; MorphM2_00_UPPER.jpg	19523663	0	147	11280	294	0	next	incorrect	2138
vp20	1069	Response	1	19534936	11273	1
vp20	1070	Picture	MorphF1_10_orig.jpg ; MorphF1_00_UPPER.jpg	19534943	0	147	12619	148	0	next	hit	2140
vp20	1070	Response	2	19547496	12553	1
vp20	1071	Picture	MorphF9_10_orig.jpg ; MorphF9_10_UPPER.jpg	19547562	0	1	9024	2	0	next	incorrect	2142
vp20	1071	Response	1	19556455	8893	1
vp20	1072	Picture	MorphF4_03_orig.jpg ; MorphF4_10_UPPER.jpg	19556586	0	1	12437	171	0	next	incorrect	2144
vp20	1072	Response	1	19569015	12429	1
vp20	1073	Picture	MorphM8_01_orig.jpg ; MorphM8_00_UPPER.jpg	19569023	0	170	9723	171	0	next	incorrect	2146
vp20	1073	Response	1	19578615	9592	1
vp20	1074	Picture	MorphF10_09_orig.jpg ; MorphF10_00_UPPER.jpg	19578746	0	1	8996	162	0	next	hit	2148
vp20	1074	Response	2	19587735	8989	1
vp20	1075	Picture	MorphM2_10_orig.jpg ; MorphM2_10_UPPER.jpg	19587742	0	161	26036	163	0	next	incorrect	2150
vp20	1075	Response	1	19613655	25913	1
vp20	1076	Picture	MorphF5_04_orig.jpg ; MorphF5_10_UPPER.jpg	19613778	0	2	17084	170	0	next	incorrect	2152
vp20	1076	Response	1	19630854	17076	1
vp20	1077	Picture	MorphF10_09_orig.jpg ; MorphF10_10_UPPER.jpg	19630862	0	168	10385	169	0	next	hit	2154
vp20	1077	Response	2	19641174	10312	1
vp20	1078	Picture	MorphF9_02_orig.jpg ; MorphF9_10_UPPER.jpg	19641247	0	1	13137	2	0	next	incorrect	2156
vp20	1078	Response	1	19654294	13047	1
vp20	1079	Picture	MorphM1_08_orig.jpg ; MorphM1_00_UPPER.jpg	19654384	0	1	9554	2	0	next	hit	2158
vp20	1079	Response	2	19663814	9430	1
vp20	1080	Picture	MorphM4_07_orig.jpg ; MorphM4_10_UPPER.jpg	19663938	0	1	8228	2	0	next	hit	2160
vp20	1080	Response	2	19672054	8116	1
vp20	1081	Picture	MorphF1_09_orig.jpg ; MorphF1_10_UPPER.jpg	19672166	0	1	20435	2	0	next	hit	2162
vp20	1081	Response	2	19692454	20288	1
vp20	1082	Picture	MorphM6_00_orig.jpg ; MorphM6_00_UPPER.jpg	19692601	0	1	19860	180	0	next	incorrect	2164
vp20	1082	Response	1	19712453	19852	1
vp20	1083	Picture	MorphM1_07_orig.jpg ; MorphM1_10_UPPER.jpg	19712461	0	179	11039	332	0	next	hit	2166
vp20	1083	Response	2	19723493	11032	1
vp20	1084	Picture	MorphF4_05_orig.jpg ; MorphF4_10_UPPER.jpg	19723500	0	153	14882	154	0	next	incorrect	2168
vp20	1084	Response	1	19738293	14793	1
vp20	1085	Picture	MorphM10_06_orig.jpg ; MorphM10_10_UPPER.jpg	19738382	0	1	11518	161	0	next	hit	2170
vp20	1085	Response	2	19749893	11511	1
vp20	1086	Picture	MorphM6_06_orig.jpg ; MorphM6_10_UPPER.jpg	19749900	0	160	13827	161	0	next	incorrect	2172
vp20	1086	Response	1	19763653	13753	1
vp20	1087	Picture	MorphF4_09_orig.jpg ; MorphF4_00_UPPER.jpg	19763727	0	1	9289	2	0	next	hit	2174
vp20	1087	Response	2	19772933	9206	1
vp20	1088	Picture	MorphF9_04_orig.jpg ; MorphF9_10_UPPER.jpg	19773016	0	1	8758	2	0	next	incorrect	2176
vp20	1088	Response	1	19781652	8636	1
vp20	1089	Picture	MorphM8_08_orig.jpg ; MorphM8_10_UPPER.jpg	19781774	0	1	10863	153	0	next	hit	2178
vp20	1089	Response	2	19792612	10838	1
vp20	1090	Picture	MorphF9_03_orig.jpg ; MorphF9_10_UPPER.jpg	19792637	0	152	11829	153	0	next	incorrect	2180
vp20	1090	Response	1	19804372	11735	1
vp20	1091	Picture	MorphM6_02_orig.jpg ; MorphM6_00_UPPER.jpg	19804466	0	1	13114	157	0	next	incorrect	2182
vp20	1091	Response	1	19817572	13106	1
vp20	1092	Picture	MorphF7_05_orig.jpg ; MorphF7_00_UPPER.jpg	19817580	0	156	10373	157	0	next	incorrect	2184
vp20	1092	Response	1	19827812	10232	1
vp20	1093	Picture	MorphF3_05_orig.jpg ; MorphF3_10_UPPER.jpg	19827953	0	1	11786	159	0	next	hit	2186
vp20	1093	Response	2	19839732	11779	1
vp20	1094	Picture	MorphF5_08_orig.jpg ; MorphF5_00_UPPER.jpg	19839739	0	158	10880	317	0	next	hit	2188
vp20	1094	Response	2	19850612	10873	1
vp20	1095	Picture	MorphM5_00_orig.jpg ; MorphM5_10_UPPER.jpg	19850619	0	159	35440	308	0	next	hit	2190
vp20	1095	Response	2	19886051	35432	1
vp20	1096	Picture	MorphF3_06_orig.jpg ; MorphF3_00_UPPER.jpg	19886059	0	149	9919	332	0	next	hit	2192
vp20	1096	Response	2	19895971	9912	1
vp20	1097	Picture	MorphF2_00_orig.jpg ; MorphF2_10_UPPER.jpg	19895978	0	183	51005	184	0	next	incorrect	2194
vp20	1097	Response	1	19946850	50872	1
vp20	1098	Picture	MorphF8_05_orig.jpg ; MorphF8_00_UPPER.jpg	19946983	0	1	6994	174	0	next	incorrect	2196
vp20	1098	Response	1	19953970	6987	1
vp20	1099	Picture	MorphF6_01_orig.jpg ; MorphF6_10_UPPER.jpg	19953977	0	173	7470	174	0	next	incorrect	2198
vp20	1099	Response	1	19961330	7353	1
vp20	1100	Picture	MorphF8_05_orig.jpg ; MorphF8_10_UPPER.jpg	19961447	0	1	8891	2	0	next	incorrect	2200
vp20	1100	Response	1	19970210	8763	1
vp20	1101	Picture	MorphF1_07_orig.jpg ; MorphF1_00_UPPER.jpg	19970338	0	1	11147	2	0	next	hit	2202
vp20	1101	Response	2	19981410	11072	1
vp20	1102	Picture	MorphM5_05_orig.jpg ; MorphM5_10_UPPER.jpg	19981485	0	1	23052	172	0	next	hit	2204
vp20	1102	Response	2	20004530	23045	1
vp20	1103	Picture	MorphM1_05_orig.jpg ; MorphM1_00_UPPER.jpg	20004537	0	171	57097	172	0	next	incorrect	2206
vp20	1103	Response	1	20061569	57032	1
vp20	1104	Picture	MorphF1_08_orig.jpg ; MorphF1_00_UPPER.jpg	20061634	0	1	9687	2	0	next	hit	2208
vp20	1104	Response	2	20071249	9615	1
vp20	1105	Picture	MorphM10_08_orig.jpg ; MorphM10_10_UPPER.jpg	20071321	0	1	9156	2	0	next	hit	2210
vp20	1105	Response	2	20080369	9048	1
vp20	1106	Picture	MorphF7_02_orig.jpg ; MorphF7_10_UPPER.jpg	20080477	0	1	8360	2	0	next	incorrect	2212
vp20	1106	Response	1	20088689	8212	1
vp20	1107	Picture	MorphM9_01_orig.jpg ; MorphM9_00_UPPER.jpg	20088837	0	1	10351	2	0	next	incorrect	2214
vp20	1107	Response	1	20099089	10252	1
vp20	1108	Picture	MorphF3_04_orig.jpg ; MorphF3_10_UPPER.jpg	20099188	0	1	16948	172	0	next	hit	2216
vp20	1108	Response	2	20116128	16940	1
vp20	1109	Picture	MorphM4_10_orig.jpg ; MorphM4_00_UPPER.jpg	20116136	0	171	7866	172	0	next	hit	2218
vp20	1109	Response	2	20123888	7752	1
vp20	1110	Picture	MorphF9_10_orig.jpg ; MorphF9_00_UPPER.jpg	20124002	0	1	14862	3	0	next	hit	2220
vp20	1110	Response	2	20138768	14766	1
vp20	1111	Picture	MorphM4_08_orig.jpg ; MorphM4_00_UPPER.jpg	20138864	0	2	12555	188	0	next	hit	2222
vp20	1111	Response	2	20151408	12544	1
vp20	1112	Picture	MorphF10_07_orig.jpg ; MorphF10_10_UPPER.jpg	20151419	0	186	16506	187	0	next	incorrect	2224
vp20	1112	Response	1	20167808	16389	1
vp20	1113	Picture	MorphM1_04_orig.jpg ; MorphM1_00_UPPER.jpg	20167925	0	1	19905	2	0	next	incorrect	2226
vp20	1113	Response	1	20187727	19802	1
vp20	1114	Picture	MorphM3_08_orig.jpg ; MorphM3_10_UPPER.jpg	20187830	0	1	11279	2	0	next	incorrect	2228
vp20	1114	Response	1	20199007	11177	1
vp20	1115	Picture	MorphM4_10_orig.jpg ; MorphM4_10_UPPER.jpg	20199109	0	1	11014	2	0	next	hit	2230
vp20	1115	Response	2	20210047	10938	1
vp20	1116	Picture	MorphM2_00_orig.jpg ; MorphM2_10_UPPER.jpg	20210123	0	1	9024	2	0	next	incorrect	2232
vp20	1116	Response	1	20219007	8884	1
vp20	1117	Picture	MorphM6_08_orig.jpg ; MorphM6_10_UPPER.jpg	20219147	0	1	14198	2	0	next	incorrect	2234
vp20	1117	Response	1	20233247	14100	1
vp20	1118	Picture	MorphF5_03_orig.jpg ; MorphF5_00_UPPER.jpg	20233345	0	1	19349	160	0	next	incorrect	2236
vp20	1118	Response	1	20252686	19341	1
vp20	1119	Picture	MorphM3_03_orig.jpg ; MorphM3_10_UPPER.jpg	20252694	0	159	14720	328	0	next	incorrect	2238
vp20	1119	Response	1	20267406	14712	1
vp20	1120	Picture	MorphM7_06_orig.jpg ; MorphM7_00_UPPER.jpg	20267414	0	169	20319	321	0	next	incorrect	2240
vp20	1120	Response	1	20287726	20312	1
vp20	1121	Picture	MorphF8_07_orig.jpg ; MorphF8_00_UPPER.jpg	20287733	0	152	10634	154	0	next	incorrect	2242
vp20	1121	Response	1	20298286	10553	1
vp20	1122	Picture	MorphF6_03_orig.jpg ; MorphF6_10_UPPER.jpg	20298367	0	2	7299	3	0	next	incorrect	2244
vp20	1122	Response	1	20305566	7199	1
vp20	1123	Picture	MorphF7_04_orig.jpg ; MorphF7_10_UPPER.jpg	20305666	0	1	11267	147	0	next	incorrect	2246
vp20	1123	Response	1	20316926	11260	1
vp20	1124	Picture	MorphM9_00_orig.jpg ; MorphM9_10_UPPER.jpg	20316933	0	146	10495	147	0	next	incorrect	2248
vp20	1124	Response	1	20327325	10392	1
vp20	1125	Picture	MorphF9_06_orig.jpg ; MorphF9_00_UPPER.jpg	20327428	0	1	11280	2	0	next	incorrect	2250
vp20	1125	Response	1	20338605	11177	1
vp20	1126	Picture	MorphF10_05_orig.jpg ; MorphF10_10_UPPER.jpg	20338708	0	1	9952	2	0	next	incorrect	2252
vp20	1126	Response	1	20348525	9817	1
vp20	1127	Picture	MorphF8_04_orig.jpg ; MorphF8_10_UPPER.jpg	20348660	0	1	8360	2	0	next	incorrect	2254
vp20	1127	Response	1	20356925	8265	1
vp20	1128	Picture	MorphM3_05_orig.jpg ; MorphM3_10_UPPER.jpg	20357020	0	1	10616	2	0	next	incorrect	2256
vp20	1128	Response	1	20367565	10545	1
vp20	1129	Picture	MorphF8_08_orig.jpg ; MorphF8_00_UPPER.jpg	20367636	0	1	10336	149	0	next	incorrect	2258
vp20	1129	Response	1	20377965	10329	1
vp20	1130	Picture	MorphF3_02_orig.jpg ; MorphF3_00_UPPER.jpg	20377972	0	148	22573	149	0	next	hit	2260
vp20	1130	Response	2	20400445	22473	1
vp20	1131	Picture	MorphF2_03_orig.jpg ; MorphF2_00_UPPER.jpg	20400545	0	1	33307	2	0	next	incorrect	2262
vp20	1131	Response	1	20433724	33179	1
vp20	1132	Picture	MorphM5_09_orig.jpg ; MorphM5_10_UPPER.jpg	20433852	0	1	10483	2	0	next	hit	2264
vp20	1132	Response	2	20444204	10352	1
vp20	1133	Picture	MorphF10_01_orig.jpg ; MorphF10_00_UPPER.jpg	20444335	0	1	10596	155	0	next	incorrect	2266
vp20	1133	Response	1	20454924	10589	1
vp20	1134	Picture	MorphF1_02_orig.jpg ; MorphF1_10_UPPER.jpg	20454931	0	154	8880	319	0	next	hit	2268
vp20	1134	Response	2	20463804	8873	1
vp20	1135	Picture	MorphF5_10_orig.jpg ; MorphF5_10_UPPER.jpg	20463811	0	165	8524	166	0	next	hit	2270
vp20	1135	Response	2	20472204	8393	1
vp20	1136	Picture	MorphF3_03_orig.jpg ; MorphF3_00_UPPER.jpg	20472335	0	1	13402	2	0	next	hit	2272
vp20	1136	Response	2	20485643	13308	1
vp20	1137	Picture	MorphF8_01_orig.jpg ; MorphF8_10_UPPER.jpg	20485737	0	1	15393	2	0	next	incorrect	2274
vp20	1137	Response	1	20501003	15266	1
vp20	1138	Picture	MorphM3_00_orig.jpg ; MorphM3_00_UPPER.jpg	20501130	0	1	10749	2	0	next	incorrect	2276
vp20	1138	Response	1	20511803	10673	1
vp20	1139	Picture	MorphM2_03_orig.jpg ; MorphM2_10_UPPER.jpg	20511879	0	1	7696	2	0	next	incorrect	2278
vp20	1139	Response	1	20519483	7604	1
vp20	1140	Picture	MorphM9_08_orig.jpg ; MorphM9_00_UPPER.jpg	20519575	0	1	8625	2	0	next	hit	2280
vp20	1140	Response	2	20528123	8548	1
vp20	1141	Picture	MorphM6_07_orig.jpg ; MorphM6_00_UPPER.jpg	20528200	0	1	15261	2	0	next	incorrect	2282
vp20	1141	Response	1	20543323	15123	1
vp20	1142	Picture	MorphF7_01_orig.jpg ; MorphF7_10_UPPER.jpg	20543461	0	1	6900	2	0	next	incorrect	2284
vp20	1142	Response	1	20550283	6822	1
vp20	1143	Picture	MorphM6_07_orig.jpg ; MorphM6_10_UPPER.jpg	20550361	0	1	11929	149	0	next	incorrect	2286
vp20	1143	Response	1	20562282	11921	1
vp20	1144	Picture	MorphF3_01_orig.jpg ; MorphF3_10_UPPER.jpg	20562290	0	148	8241	149	0	next	hit	2288
vp20	1144	Response	2	20570442	8152	1
vp20	1145	Picture	MorphF4_02_orig.jpg ; MorphF4_00_UPPER.jpg	20570531	0	1	12076	2	0	next	incorrect	2290
vp20	1145	Response	1	20582522	11991	1
vp20	1146	Picture	MorphF3_02_orig.jpg ; MorphF3_10_UPPER.jpg	20582607	0	1	8722	170	0	next	hit	2292
vp20	1146	Response	2	20591322	8715	1
vp20	1147	Picture	MorphM5_09_orig.jpg ; MorphM5_00_UPPER.jpg	20591329	0	169	11978	171	0	next	hit	2294
vp20	1147	Response	2	20603162	11833	1
vp20	1148	Picture	MorphM4_06_orig.jpg ; MorphM4_10_UPPER.jpg	20603307	0	2	8360	4	0	next	hit	2296
vp20	1148	Response	2	20611562	8255	1
vp20	1149	Picture	MorphF3_10_orig.jpg ; MorphF3_10_UPPER.jpg	20611667	0	2	7564	3	0	next	hit	2298
vp20	1149	Response	2	20619162	7495	1
vp20	1150	Picture	MorphF10_04_orig.jpg ; MorphF10_10_UPPER.jpg	20619231	0	1	7431	2	0	next	incorrect	2300
vp20	1150	Response	1	20626522	7291	1
vp20	1151	Picture	MorphM7_05_orig.jpg ; MorphM7_00_UPPER.jpg	20626662	0	1	12587	154	0	next	incorrect	2302
vp20	1151	Response	1	20639242	12580	1
vp20	1152	Picture	MorphF5_08_orig.jpg ; MorphF5_10_UPPER.jpg	20639249	0	153	8645	154	0	next	hit	2304
vp20	1152	Response	2	20647802	8553	1
vp20	1153	Picture	MorphF9_00_orig.jpg ; MorphF9_00_UPPER.jpg	20647894	0	1	23222	2	0	next	incorrect	2306
vp20	1153	Response	1	20671001	23107	1
vp20	1154	Picture	MorphF4_10_orig.jpg ; MorphF4_00_UPPER.jpg	20671116	0	1	11653	159	0	next	hit	2308
vp20	1154	Response	2	20682761	11645	1
vp20	1155	Picture	MorphF7_06_orig.jpg ; MorphF7_10_UPPER.jpg	20682769	0	158	17541	159	0	next	hit	2310
vp20	1155	Response	2	20700201	17432	1
vp20	1156	Picture	MorphF8_01_orig.jpg ; MorphF8_00_UPPER.jpg	20700310	0	1	7564	2	0	next	incorrect	2312
vp20	1156	Response	1	20707801	7491	1
vp20	1157	Picture	MorphF3_10_orig.jpg ; MorphF3_00_UPPER.jpg	20707874	0	1	8974	184	0	next	hit	2314
vp20	1157	Response	2	20716840	8966	1
vp20	1158	Picture	MorphM4_05_orig.jpg ; MorphM4_00_UPPER.jpg	20716848	0	183	12639	333	0	next	hit	2316
vp20	1158	Response	2	20729480	12632	1
vp20	1159	Picture	MorphF3_05_orig.jpg ; MorphF3_00_UPPER.jpg	20729487	0	150	12080	296	0	next	incorrect	2318
vp20	1159	Response	1	20741560	12073	1
vp20	1160	Picture	MorphM5_01_orig.jpg ; MorphM5_00_UPPER.jpg	20741567	0	146	18457	147	0	next	hit	2320
vp20	1160	Response	2	20759880	18313	1
vp20	1161	Picture	MorphM6_08_orig.jpg ; MorphM6_00_UPPER.jpg	20760024	0	1	14066	2	0	next	incorrect	2322
vp20	1161	Response	1	20773960	13936	1
vp20	1162	Picture	MorphM3_07_orig.jpg ; MorphM3_10_UPPER.jpg	20774090	0	1	22277	151	0	next	hit	2324
vp20	1162	Response	2	20796360	22270	1
vp20	1163	Picture	MorphM10_04_orig.jpg ; MorphM10_10_UPPER.jpg	20796367	0	150	19655	151	0	next	incorrect	2326
vp20	1163	Response	1	20815879	19512	1
vp20	1164	Picture	MorphF2_05_orig.jpg ; MorphF2_00_UPPER.jpg	20816022	0	1	30919	2	0	next	hit	2328
vp20	1164	Response	2	20846839	30817	1
vp20	1165	Picture	MorphM8_09_orig.jpg ; MorphM8_00_UPPER.jpg	20846941	0	1	9820	2	0	next	hit	2330
vp20	1165	Response	2	20856679	9738	1
vp20	1166	Picture	MorphM3_01_orig.jpg ; MorphM3_10_UPPER.jpg	20856761	0	1	17383	2	0	next	incorrect	2332
vp20	1166	Response	1	20874038	17277	1
vp20	1167	Picture	MorphF1_03_orig.jpg ; MorphF1_00_UPPER.jpg	20874144	0	1	12208	2	0	next	hit	2334
vp20	1167	Response	2	20886278	12134	1
vp20	1168	Picture	MorphF9_02_orig.jpg ; MorphF9_00_UPPER.jpg	20886352	0	1	95676	2	0	next	incorrect	2336
vp20	1168	Response	1	20981957	95605	1
vp20	1169	Picture	MorphF6_10_orig.jpg ; MorphF6_10_UPPER.jpg	20982028	0	1	10336	149	0	next	hit	2338
vp20	1169	Response	2	20992357	10329	1
vp20	1170	Picture	MorphF7_09_orig.jpg ; MorphF7_00_UPPER.jpg	20992364	0	148	6880	316	0	next	hit	2340
vp20	1170	Response	2	20999237	6873	1
vp20	1171	Picture	MorphF9_00_orig.jpg ; MorphF9_10_UPPER.jpg	20999244	0	168	10119	169	0	next	incorrect	2342
vp20	1171	Response	1	21009237	9993	1
vp20	1172	Picture	MorphM2_08_orig.jpg ; MorphM2_10_UPPER.jpg	21009363	0	1	23721	167	0	next	hit	2344
vp20	1172	Response	2	21033076	23713	1
vp20	1173	Picture	MorphM9_02_orig.jpg ; MorphM9_10_UPPER.jpg	21033084	0	166	8641	316	0	next	incorrect	2346
vp20	1173	Response	1	21041716	8632	1
vp20	1174	Picture	MorphF5_07_orig.jpg ; MorphF5_00_UPPER.jpg	21041725	0	150	9278	311	0	next	hit	2348
vp20	1174	Response	2	21050996	9271	1
vp20	1175	Picture	MorphF9_07_orig.jpg ; MorphF9_00_UPPER.jpg	21051003	0	161	10480	325	0	next	hit	2350
vp20	1175	Response	2	21061476	10473	1
vp20	1176	Picture	MorphM3_04_orig.jpg ; MorphM3_00_UPPER.jpg	21061483	0	164	16220	165	0	next	incorrect	2352
vp20	1176	Response	1	21077636	16153	1
vp20	1177	Picture	MorphM10_05_orig.jpg ; MorphM10_10_UPPER.jpg	21077703	0	1	9540	149	0	next	hit	2354
vp20	1177	Response	2	21087236	9533	1
vp20	1178	Picture	MorphF6_06_orig.jpg ; MorphF6_10_UPPER.jpg	21087243	0	148	9303	149	0	next	incorrect	2356
vp20	1178	Response	1	21096436	9193	1
vp20	1179	Picture	MorphF1_00_orig.jpg ; MorphF1_10_UPPER.jpg	21096546	0	1	9554	2	0	next	hit	2358
vp20	1179	Response	2	21106035	9489	1
vp20	1180	Picture	MorphM8_06_orig.jpg ; MorphM8_00_UPPER.jpg	21106100	0	1	95382	163	0	next	hit	2360
vp20	1180	Response	2	21201474	95374	1
vp20	1181	Picture	MorphM3_08_orig.jpg ; MorphM3_00_UPPER.jpg	21201482	0	162	13920	337	0	next	hit	2362
vp20	1181	Response	2	21215394	13912	1
vp20	1182	Picture	MorphM4_00_orig.jpg ; MorphM4_00_UPPER.jpg	21215402	0	175	9198	176	0	next	incorrect	2364
vp20	1182	Response	1	21224514	9112	1
vp20	1183	Picture	MorphF8_10_orig.jpg ; MorphF8_10_UPPER.jpg	21224600	0	1	14066	2	0	next	hit	2366
vp20	1183	Response	2	21238594	13994	1
vp20	1184	Picture	MorphM4_09_orig.jpg ; MorphM4_00_UPPER.jpg	21238666	0	1	14198	2	0	next	hit	2368
vp20	1184	Response	2	21252754	14088	1
vp20	1185	Picture	MorphM1_04_orig.jpg ; MorphM1_10_UPPER.jpg	21252864	0	1	14199	2	0	next	incorrect	2370
vp20	1185	Response	1	21266993	14129	1
vp20	1186	Picture	MorphM6_03_orig.jpg ; MorphM6_00_UPPER.jpg	21267063	0	1	11378	169	0	next	incorrect	2372
vp20	1186	Response	1	21278433	11370	1
vp20	1187	Picture	MorphM3_02_orig.jpg ; MorphM3_10_UPPER.jpg	21278441	0	168	9279	346	0	next	incorrect	2374
vp20	1187	Response	1	21287713	9272	1
vp20	1188	Picture	MorphF5_01_orig.jpg ; MorphF5_10_UPPER.jpg	21287720	0	178	22470	179	0	next	incorrect	2376
vp20	1188	Response	1	21310113	22393	1
vp20	1189	Picture	MorphF2_05_orig.jpg ; MorphF2_10_UPPER.jpg	21310190	0	1	14597	2	0	next	incorrect	2378
vp20	1189	Response	1	21324673	14483	1
vp20	1190	Picture	MorphM4_02_orig.jpg ; MorphM4_10_UPPER.jpg	21324787	0	1	8613	147	0	next	incorrect	2380
vp20	1190	Response	1	21333393	8606	1
vp20	1191	Picture	MorphM2_03_orig.jpg ; MorphM2_00_UPPER.jpg	21333400	0	146	12087	147	0	next	incorrect	2382
vp20	1191	Response	1	21345392	11992	1
vp20	1192	Picture	MorphF4_01_orig.jpg ; MorphF4_00_UPPER.jpg	21345487	0	1	12209	2	0	next	incorrect	2384
vp20	1192	Response	1	21357632	12145	1
vp20	1193	Picture	MorphF9_05_orig.jpg ; MorphF9_00_UPPER.jpg	21357696	0	1	22558	2	0	next	incorrect	2386
vp20	1193	Response	1	21380192	22496	1
vp20	1194	Picture	MorphM9_01_orig.jpg ; MorphM9_10_UPPER.jpg	21380254	0	1	11280	2	0	next	incorrect	2388
vp20	1194	Response	1	21391392	11138	1
vp20	1195	Picture	MorphF2_02_orig.jpg ; MorphF2_00_UPPER.jpg	21391534	0	1	12425	183	0	next	hit	2390
vp20	1195	Response	2	21403952	12418	1
vp20	1196	Picture	MorphF8_09_orig.jpg ; MorphF8_10_UPPER.jpg	21403959	0	182	7745	183	0	next	hit	2392
vp20	1196	Response	2	21411632	7673	1
vp20	1197	Picture	MorphM8_04_orig.jpg ; MorphM8_10_UPPER.jpg	21411704	0	1	12473	2	0	next	incorrect	2394
vp20	1197	Response	1	21424111	12407	1
vp20	1198	Picture	MorphF2_10_orig.jpg ; MorphF2_00_UPPER.jpg	21424177	0	1	10185	168	0	next	hit	2396
vp20	1198	Response	2	21434351	10174	1
vp20	1199	Picture	MorphM5_08_orig.jpg ; MorphM5_10_UPPER.jpg	21434362	0	167	32796	314	0	next	hit	2398
vp20	1199	Response	2	21467151	32789	1
vp20	1200	Picture	MorphF4_06_orig.jpg ; MorphF4_10_UPPER.jpg	21467158	0	147	22439	148	0	next	hit	2400
vp20	1200	Response	2	21489471	22313	1
vp20	1201	Picture	MorphM8_03_orig.jpg ; MorphM8_10_UPPER.jpg	21489597	0	1	10041	179	0	next	incorrect	2402
vp20	1201	Response	1	21499630	10033	1
vp20	1202	Picture	MorphM5_10_orig.jpg ; MorphM5_00_UPPER.jpg	21499638	0	178	11324	179	0	next	hit	2404
vp20	1202	Response	2	21510830	11192	1
vp20	1203	Picture	MorphM9_03_orig.jpg ; MorphM9_10_UPPER.jpg	21510962	0	1	13402	2	0	next	incorrect	2406
vp20	1203	Response	1	21524270	13308	1
vp20	1204	Picture	MorphF9_09_orig.jpg ; MorphF9_00_UPPER.jpg	21524364	0	1	13270	2	0	next	hit	2408
vp20	1204	Response	2	21537550	13186	1
vp20	1205	Picture	MorphF2_04_orig.jpg ; MorphF2_10_UPPER.jpg	21537634	0	1	19507	2	0	next	incorrect	2410
vp20	1205	Response	1	21557070	19436	1
vp20	1206	Picture	MorphM7_07_orig.jpg ; MorphM7_00_UPPER.jpg	21557141	0	1	11776	169	0	next	hit	2412
vp20	1206	Response	2	21568910	11769	1
vp20	1207	Picture	MorphM2_07_orig.jpg ; MorphM2_10_UPPER.jpg	21568917	0	168	14233	169	0	next	hit	2414
vp20	1207	Response	2	21583069	14152	1
vp20	1208	Picture	MorphM10_06_orig.jpg ; MorphM10_00_UPPER.jpg	21583150	0	1	11146	2	0	next	hit	2416
vp20	1208	Response	2	21594189	11039	1
vp20	1209	Picture	MorphM3_06_orig.jpg ; MorphM3_00_UPPER.jpg	21594296	0	1	9820	2	0	next	hit	2418
vp20	1209	Response	2	21604029	9733	1
vp20	1210	Picture	MorphM7_03_orig.jpg ; MorphM7_00_UPPER.jpg	21604116	0	1	9920	167	0	next	incorrect	2420
vp20	1210	Response	1	21614029	9913	1
vp20	1211	Picture	MorphM3_09_orig.jpg ; MorphM3_10_UPPER.jpg	21614036	0	166	20560	340	0	next	incorrect	2422
vp20	1211	Response	1	21634589	20553	1
vp20	1212	Picture	MorphF7_10_orig.jpg ; MorphF7_10_UPPER.jpg	21634596	0	174	39186	175	0	next	hit	2424
vp20	1212	Response	2	21673708	39112	1
vp20	1213	Picture	MorphM7_04_orig.jpg ; MorphM7_00_UPPER.jpg	21673782	0	1	7829	3	0	next	incorrect	2426
vp20	1213	Response	1	21681468	7686	1
vp20	1214	Picture	MorphM6_10_orig.jpg ; MorphM6_10_UPPER.jpg	21681611	0	2	16720	3	0	next	hit	2428
vp20	1214	Response	2	21698268	16657	1
vp20	1215	Picture	MorphM1_03_orig.jpg ; MorphM1_00_UPPER.jpg	21698331	0	1	12474	2	0	next	incorrect	2430
vp20	1215	Response	1	21710668	12337	1
vp20	1216	Picture	MorphF7_01_orig.jpg ; MorphF7_00_UPPER.jpg	21710805	0	1	7962	2	0	next	incorrect	2432
vp20	1216	Response	1	21718668	7863	1
vp20	1217	Picture	MorphM10_01_orig.jpg ; MorphM10_10_UPPER.jpg	21718767	0	1	9687	2	0	next	incorrect	2434
vp20	1217	Response	1	21728348	9581	1
vp20	1218	Picture	MorphF5_10_orig.jpg ; MorphF5_00_UPPER.jpg	21728454	0	1	9156	2	0	next	hit	2436
vp20	1218	Response	2	21737547	9093	1
vp20	1219	Picture	MorphF1_10_orig.jpg ; MorphF1_10_UPPER.jpg	21737610	0	1	13384	153	0	next	hit	2438
vp20	1219	Response	2	21750987	13377	1
vp20	1220	Picture	MorphM4_04_orig.jpg ; MorphM4_10_UPPER.jpg	21750994	0	152	36378	153	0	next	incorrect	2440
vp20	1220	Response	1	21787227	36233	1
vp20	1221	Picture	MorphF5_00_orig.jpg ; MorphF5_00_UPPER.jpg	21787372	0	1	25345	2	0	next	incorrect	2442
vp20	1221	Response	1	21812586	25214	1
vp20	1222	Picture	MorphF8_02_orig.jpg ; MorphF8_10_UPPER.jpg	21812717	0	1	12474	2	0	next	incorrect	2444
vp20	1222	Response	1	21825066	12349	1
vp20	1223	Picture	MorphF7_07_orig.jpg ; MorphF7_10_UPPER.jpg	21825191	0	1	23753	2	0	next	incorrect	2446
vp20	1223	Response	1	21848826	23635	1
vp20	1224	Picture	MorphM7_06_orig.jpg ; MorphM7_10_UPPER.jpg	21848944	0	1	19241	2	0	next	hit	2448
vp20	1224	Response	2	21868106	19162	1
vp20	1225	Picture	MorphM4_09_orig.jpg ; MorphM4_10_UPPER.jpg	21868185	0	1	11412	2	0	next	hit	2450
vp20	1225	Response	2	21879466	11281	1
vp20	1226	Picture	MorphM10_10_orig.jpg ; MorphM10_10_UPPER.jpg	21879597	0	1	9687	2	0	next	hit	2452
vp20	1226	Response	2	21889146	9549	1
vp20	1227	Picture	MorphM8_10_orig.jpg ; MorphM8_10_UPPER.jpg	21889284	0	1	14597	2	0	next	hit	2454
vp20	1227	Response	2	21903785	14501	1
vp20	1228	Picture	MorphF2_01_orig.jpg ; MorphF2_10_UPPER.jpg	21903881	0	1	14729	2	0	next	incorrect	2456
vp20	1228	Response	1	21918505	14624	1
vp20	1229	Picture	MorphF10_08_orig.jpg ; MorphF10_10_UPPER.jpg	21918610	0	1	14730	2	0	next	incorrect	2458
vp20	1229	Response	1	21933225	14615	1
vp20	1230	Picture	MorphM7_00_orig.jpg ; MorphM7_10_UPPER.jpg	21933340	0	1	64756	2	0	next	incorrect	2460
vp20	1230	Response	1	21998024	64684	1
vp20	1231	Picture	MorphF1_00_orig.jpg ; MorphF1_00_UPPER.jpg	21998096	0	1	14199	2	0	next	incorrect	2462
vp20	1231	Response	1	22012184	14088	1
vp20	1232	Picture	MorphF2_10_orig.jpg ; MorphF2_10_UPPER.jpg	22012295	0	1	9023	2	0	next	incorrect	2464
vp20	1232	Response	1	22021224	8929	1
vp20	1233	Picture	MorphF1_01_orig.jpg ; MorphF1_00_UPPER.jpg	22021318	0	1	14730	2	0	next	hit	2466
vp20	1233	Response	2	22035944	14626	1
vp20	1234	Picture	MorphM8_05_orig.jpg ; MorphM8_10_UPPER.jpg	22036048	0	1	20143	162	0	next	incorrect	2468
vp20	1234	Response	1	22056183	20135	1
vp20	1235	Picture	MorphM3_02_orig.jpg ; MorphM3_00_UPPER.jpg	22056191	0	161	13562	162	0	next	incorrect	2470
vp20	1235	Response	1	22069623	13432	1
vp20	1236	Picture	MorphF7_06_orig.jpg ; MorphF7_00_UPPER.jpg	22069753	0	1	22957	2	0	next	incorrect	2472
vp20	1236	Response	1	22092583	22830	1
vp20	1237	Picture	MorphF6_00_orig.jpg ; MorphF6_00_UPPER.jpg	22092710	0	1	10200	152	0	next	incorrect	2474
vp20	1237	Response	1	22102903	10193	1
vp20	1238	Picture	MorphM4_03_orig.jpg ; MorphM4_00_UPPER.jpg	22102910	0	151	14349	152	0	next	incorrect	2476
vp20	1238	Response	1	22117143	14233	1
vp20	1239	Picture	MorphF6_07_orig.jpg ; MorphF6_00_UPPER.jpg	22117259	0	1	11251	163	0	next	hit	2478
vp20	1239	Response	2	22128502	11243	1
vp20	1240	Picture	MorphM1_01_orig.jpg ; MorphM1_00_UPPER.jpg	22128510	0	162	33840	322	0	next	hit	2480
vp20	1240	Response	2	22162342	33832	1
vp20	1241	Picture	MorphF1_01_orig.jpg ; MorphF1_10_UPPER.jpg	22162350	0	160	8243	304	0	next	hit	2482
vp20	1241	Response	2	22170582	8232	1
vp20	1242	Picture	MorphM3_10_orig.jpg ; MorphM3_00_UPPER.jpg	22170593	0	144	11116	319	0	next	hit	2484
vp20	1242	Response	2	22181702	11109	1
vp20	1243	Picture	MorphF7_08_orig.jpg ; MorphF7_10_UPPER.jpg	22181709	0	175	30827	176	0	next	hit	2486
vp20	1243	Response	2	22212421	30712	1
vp20	1244	Picture	MorphF6_08_orig.jpg ; MorphF6_00_UPPER.jpg	22212536	0	1	10052	168	0	next	hit	2488
vp20	1244	Response	2	22222581	10045	1
vp20	1245	Picture	MorphM6_06_orig.jpg ; MorphM6_00_UPPER.jpg	22222588	0	167	14232	168	0	next	incorrect	2490
vp20	1245	Response	1	22236741	14153	1
vp20	1246	Picture	MorphM9_10_orig.jpg ; MorphM9_00_UPPER.jpg	22236820	0	1	25611	2	0	next	incorrect	2492
vp20	1246	Response	1	22262341	25521	1
vp20	1247	Picture	MorphM3_09_orig.jpg ; MorphM3_00_UPPER.jpg	22262431	0	1	37113	177	0	next	hit	2494
vp20	1247	Response	2	22299540	37109	1
vp20	1248	Picture	MorphF8_09_orig.jpg ; MorphF8_00_UPPER.jpg	22299544	0	176	36003	177	0	next	incorrect	2496
vp20	1248	Response	1	22335460	35916	1
vp20	1249	Picture	MorphF1_05_orig.jpg ; MorphF1_10_UPPER.jpg	22335547	0	1	9953	2	0	next	hit	2498
vp20	1249	Response	2	22345380	9833	1
vp20	1250	Picture	MorphF7_00_orig.jpg ; MorphF7_10_UPPER.jpg	22345500	0	1	12606	2	0	next	incorrect	2500
vp20	1250	Response	1	22358019	12519	1
vp20	1251	Picture	MorphF9_08_orig.jpg ; MorphF9_00_UPPER.jpg	22358106	0	1	24682	2	0	next	hit	2502
vp20	1251	Response	2	22382659	24553	1
vp20	1252	Picture	MorphF8_07_orig.jpg ; MorphF8_10_UPPER.jpg	22382788	0	1	16322	2	0	next	incorrect	2504
vp20	1252	Response	1	22398979	16191	1
vp20	1253	Picture	MorphF9_03_orig.jpg ; MorphF9_00_UPPER.jpg	22399110	0	1	7563	2	0	next	incorrect	2506
vp20	1253	Response	1	22406579	7469	1
vp20	1254	Picture	MorphF5_05_orig.jpg ; MorphF5_10_UPPER.jpg	22406673	0	1	8313	182	0	next	hit	2508
vp20	1254	Response	2	22414979	8306	1
vp20	1255	Picture	MorphF1_07_orig.jpg ; MorphF1_10_UPPER.jpg	22414986	0	181	10480	365	0	next	hit	2510
vp20	1255	Response	2	22425459	10473	1
vp20	1256	Picture	MorphM7_09_orig.jpg ; MorphM7_00_UPPER.jpg	22425466	0	184	8941	185	0	next	hit	2512
vp20	1256	Response	2	22434258	8792	1
vp20	1257	Picture	MorphF1_06_orig.jpg ; MorphF1_10_UPPER.jpg	22434407	0	1	26673	2	0	next	hit	2514
vp20	1257	Response	2	22460978	26571	1
vp20	1258	Picture	MorphF4_02_orig.jpg ; MorphF4_10_UPPER.jpg	22461080	0	1	14994	2	0	next	incorrect	2516
vp20	1258	Response	1	22475938	14858	1
vp20	1259	Picture	MorphF3_07_orig.jpg ; MorphF3_00_UPPER.jpg	22476074	0	1	11014	2	0	next	hit	2518
vp20	1259	Response	2	22486978	10904	1
vp20	1260	Picture	MorphM2_09_orig.jpg ; MorphM2_10_UPPER.jpg	22487088	0	1	13137	3	0	next	hit	2520
vp20	1260	Response	2	22500098	13010	1
vp20	1261	Picture	MorphF8_04_orig.jpg ; MorphF8_00_UPPER.jpg	22500225	0	2	8626	3	0	next	incorrect	2522
vp20	1261	Response	1	22508738	8513	1
vp20	1262	Picture	MorphF2_03_orig.jpg ; MorphF2_10_UPPER.jpg	22508851	0	1	18930	180	0	next	incorrect	2524
vp20	1262	Response	1	22527777	18926	1
vp20	1263	Picture	MorphM6_10_orig.jpg ; MorphM6_00_UPPER.jpg	22527781	0	179	16884	327	0	next	hit	2526
vp20	1263	Response	2	22544657	16876	1
vp20	1264	Picture	MorphM1_09_orig.jpg ; MorphM1_00_UPPER.jpg	22544665	0	148	22399	323	0	next	hit	2528
vp20	1264	Response	2	22567057	22392	1
vp20	1265	Picture	MorphM5_06_orig.jpg ; MorphM5_10_UPPER.jpg	22567064	0	175	10392	176	0	next	hit	2530
vp20	1265	Response	2	22577377	10313	1
vp20	1266	Picture	MorphF7_03_orig.jpg ; MorphF7_00_UPPER.jpg	22577456	0	1	11677	2	0	next	incorrect	2532
vp20	1266	Response	1	22589057	11601	1
vp20	1267	Picture	MorphF6_03_orig.jpg ; MorphF6_00_UPPER.jpg	22589133	0	1	8758	2	0	next	incorrect	2534
vp20	1267	Response	1	22597776	8643	1
vp20	1268	Picture	MorphF5_02_orig.jpg ; MorphF5_10_UPPER.jpg	22597891	0	1	14464	2	0	next	incorrect	2536
vp20	1268	Response	1	22612256	14365	1
vp20	1269	Picture	MorphM5_02_orig.jpg ; MorphM5_10_UPPER.jpg	22612355	0	1	11508	172	0	next	hit	2538
vp20	1269	Response	2	22623856	11501	1
vp20	1270	Picture	MorphF4_00_orig.jpg ; MorphF4_00_UPPER.jpg	22623863	0	171	15961	172	0	next	incorrect	2540
vp20	1270	Response	1	22639696	15833	1
vp20	1271	Picture	MorphF8_03_orig.jpg ; MorphF8_10_UPPER.jpg	22639824	0	1	8891	2	0	next	incorrect	2542
vp20	1271	Response	1	22648576	8752	1
vp20	1272	Picture	MorphF4_10_orig.jpg ; MorphF4_10_UPPER.jpg	22648715	0	1	12075	2	0	next	hit	2544
vp20	1272	Response	2	22660656	11941	1
vp20	1273	Picture	MorphM7_02_orig.jpg ; MorphM7_10_UPPER.jpg	22660790	0	1	32593	185	0	next	incorrect	2546
vp20	1273	Response	1	22693375	32585	1
vp20	1274	Picture	MorphF3_00_orig.jpg ; MorphF3_10_UPPER.jpg	22693383	0	184	12259	185	0	next	hit	2548
vp20	1274	Response	2	22705535	12152	1
vp20	1275	Picture	MorphF7_08_orig.jpg ; MorphF7_00_UPPER.jpg	22705642	0	1	23089	2	0	next	hit	2550
vp20	1275	Response	2	22728655	23013	1
vp20	1276	Picture	MorphM1_08_orig.jpg ; MorphM1_10_UPPER.jpg	22728731	0	1	8626	2	0	next	hit	2552
vp20	1276	Response	2	22737295	8564	1
vp20	1277	Picture	MorphM2_10_orig.jpg ; MorphM2_00_UPPER.jpg	22737357	0	1	24416	2	0	next	hit	2554
vp20	1277	Response	2	22761694	24337	1
vp20	1278	Picture	MorphM6_03_orig.jpg ; MorphM6_10_UPPER.jpg	22761773	0	1	13768	168	0	next	incorrect	2556
vp20	1278	Response	1	22775534	13761	1
vp20	1279	Picture	MorphM7_09_orig.jpg ; MorphM7_10_UPPER.jpg	22775541	0	167	9040	317	0	next	hit	2558
vp20	1279	Response	2	22784574	9033	1
vp20	1280	Picture	MorphF6_04_orig.jpg ; MorphF6_00_UPPER.jpg	22784581	0	150	22575	151	0	next	incorrect	2560
vp20	1280	Response	1	22807054	22473	1
vp20	1281	Picture	MorphM5_06_orig.jpg ; MorphM5_00_UPPER.jpg	22807156	0	1	13933	2	0	next	hit	2562
vp20	1281	Response	2	22820973	13817	1
vp20	1282	Picture	MorphF10_05_orig.jpg ; MorphF10_00_UPPER.jpg	22821089	0	1	15260	3	0	next	incorrect	2564
vp20	1282	Response	1	22836253	15164	1
vp20	1283	Picture	MorphF4_06_orig.jpg ; MorphF4_00_UPPER.jpg	22836349	0	2	14067	3	0	next	hit	2566
vp20	1283	Response	2	22850333	13984	1
vp20	1284	Picture	MorphM1_09_orig.jpg ; MorphM1_10_UPPER.jpg	22850416	0	1	6767	2	0	next	hit	2568
vp20	1284	Response	2	22857053	6637	1
vp20	1285	Picture	MorphF7_10_orig.jpg ; MorphF7_00_UPPER.jpg	22857183	0	1	10601	150	0	next	hit	2570
vp20	1285	Response	2	22867773	10590	1
vp20	1286	Picture	MorphM1_02_orig.jpg ; MorphM1_10_UPPER.jpg	22867784	0	149	14316	313	0	next	hit	2572
vp20	1286	Response	2	22882093	14309	1
vp20	1287	Picture	MorphM7_08_orig.jpg ; MorphM7_10_UPPER.jpg	22882100	0	164	27499	165	0	next	hit	2574
vp20	1287	Response	2	22909533	27433	1
vp20	1288	Picture	MorphM8_01_orig.jpg ; MorphM8_10_UPPER.jpg	22909599	0	1	16322	2	0	next	incorrect	2576
vp20	1288	Response	1	22925772	16173	1
vp20	1289	Picture	MorphF6_05_orig.jpg ; MorphF6_10_UPPER.jpg	22925921	0	1	38747	3	0	next	incorrect	2578
vp20	1289	Response	1	22964572	38651	1
vp20	1290	Picture	MorphF10_06_orig.jpg ; MorphF10_00_UPPER.jpg	22964668	0	2	9511	179	0	next	incorrect	2580
vp20	1290	Response	1	22974172	9504	1
vp20	1291	Picture	MorphF1_09_orig.jpg ; MorphF1_00_UPPER.jpg	22974179	0	177	13977	178	0	next	incorrect	2582
vp20	1291	Response	1	22988011	13832	1
vp20	1292	Picture	MorphM8_00_orig.jpg ; MorphM8_00_UPPER.jpg	22988156	0	1	19623	151	0	next	incorrect	2584
vp20	1292	Response	1	23007771	19615	1
vp20	1293	Picture	MorphF5_03_orig.jpg ; MorphF5_10_UPPER.jpg	23007779	0	150	15675	151	0	next	incorrect	2586
vp20	1293	Response	1	23023371	15592	1
vp20	1294	Picture	MorphM9_00_orig.jpg ; MorphM9_00_UPPER.jpg	23023454	0	1	11014	2	0	next	incorrect	2588
vp20	1294	Response	1	23034331	10877	1
vp20	1295	Picture	MorphM10_09_orig.jpg ; MorphM10_00_UPPER.jpg	23034468	0	1	6990	177	0	next	hit	2590
vp20	1295	Response	2	23041451	6983	1
vp20	1296	Picture	MorphM8_04_orig.jpg ; MorphM8_00_UPPER.jpg	23041458	0	176	10526	177	0	next	incorrect	2592
vp20	1296	Response	1	23051851	10393	1
vp20	1297	Picture	MorphF6_08_orig.jpg ; MorphF6_10_UPPER.jpg	23051984	0	1	10217	3	0	next	hit	2594
vp20	1297	Response	2	23062090	10106	1
vp20	1298	Picture	MorphM2_02_orig.jpg ; MorphM2_10_UPPER.jpg	23062201	0	2	13934	3	0	next	incorrect	2596
vp20	1298	Response	1	23076010	13809	1
vp20	1299	Picture	MorphF8_00_orig.jpg ; MorphF8_00_UPPER.jpg	23076135	0	1	10043	177	0	next	incorrect	2598
vp20	1299	Response	1	23086170	10035	1
vp20	1300	Picture	MorphM10_01_orig.jpg ; MorphM10_00_UPPER.jpg	23086178	0	176	12480	345	0	next	incorrect	2600
vp20	1300	Response	1	23098650	12472	1
vp20	1301	Picture	MorphM8_09_orig.jpg ; MorphM8_10_UPPER.jpg	23098658	0	169	10386	170	0	next	hit	2602
vp20	1301	Response	2	23108970	10312	1
vp20	1302	Picture	MorphF3_09_orig.jpg ; MorphF3_00_UPPER.jpg	23109044	0	1	11677	2	0	next	hit	2604
vp20	1302	Response	2	23120650	11606	1
vp20	1303	Picture	MorphM5_04_orig.jpg ; MorphM5_10_UPPER.jpg	23120721	0	1	12607	2	0	next	hit	2606
vp20	1303	Response	2	23133210	12489	1
vp20	1304	Picture	MorphM4_05_orig.jpg ; MorphM4_10_UPPER.jpg	23133328	0	1	28795	2	0	next	hit	2608
vp20	1304	Response	2	23162009	28681	1
vp20	1305	Picture	MorphM5_04_orig.jpg ; MorphM5_00_UPPER.jpg	23162123	0	1	15393	2	0	next	hit	2610
vp20	1305	Response	2	23177449	15326	1
vp20	1306	Picture	MorphM2_06_orig.jpg ; MorphM2_00_UPPER.jpg	23177516	0	1	16720	2	0	next	hit	2612
vp20	1306	Response	2	23194089	16573	1
vp20	1307	Picture	MorphF4_00_orig.jpg ; MorphF4_10_UPPER.jpg	23194236	0	1	11412	2	0	next	incorrect	2614
vp20	1307	Response	1	23205529	11293	1
vp20	1308	Picture	MorphM4_07_orig.jpg ; MorphM4_00_UPPER.jpg	23205648	0	1	9808	146	0	next	hit	2616
vp20	1308	Response	2	23215449	9801	1
vp20	1309	Picture	MorphM8_08_orig.jpg ; MorphM8_00_UPPER.jpg	23215456	0	145	16864	146	0	next	hit	2618
vp20	1309	Response	2	23232248	16792	1
vp20	1310	Picture	MorphM1_00_orig.jpg ; MorphM1_00_UPPER.jpg	23232320	0	1	13270	2	0	next	incorrect	2620
vp20	1310	Response	1	23245528	13208	1
vp20	1311	Picture	MorphF3_08_orig.jpg ; MorphF3_00_UPPER.jpg	23245590	0	1	9785	170	0	next	hit	2622
vp20	1311	Response	2	23255368	9778	1
vp20	1312	Picture	MorphM9_06_orig.jpg ; MorphM9_00_UPPER.jpg	23255375	0	169	11580	170	0	next	incorrect	2624
vp20	1312	Response	1	23266888	11513	1
vp20	1313	Picture	MorphF9_04_orig.jpg ; MorphF9_00_UPPER.jpg	23266955	0	1	10736	147	0	next	incorrect	2626
vp20	1313	Response	1	23277688	10733	1
vp20	1314	Picture	MorphM10_03_orig.jpg ; MorphM10_10_UPPER.jpg	23277691	0	146	15524	293	0	next	incorrect	2628
vp20	1314	Response	1	23293208	15517	1
vp20	1315	Picture	MorphF1_04_orig.jpg ; MorphF1_10_UPPER.jpg	23293215	0	147	12320	315	0	next	hit	2630
vp20	1315	Response	2	23305527	12312	1
vp20	1316	Picture	MorphF3_09_orig.jpg ; MorphF3_10_UPPER.jpg	23305535	0	168	8660	169	0	next	hit	2632
vp20	1316	Response	2	23314087	8552	1
vp20	1317	Picture	MorphF2_04_orig.jpg ; MorphF2_00_UPPER.jpg	23314195	0	1	13403	2	0	next	hit	2634
vp20	1317	Response	2	23327527	13332	1
vp20	1318	Picture	MorphF6_06_orig.jpg ; MorphF6_00_UPPER.jpg	23327598	0	1	12075	2	0	next	hit	2636
vp20	1318	Response	2	23339607	12009	1
vp20	1319	Picture	MorphF5_01_orig.jpg ; MorphF5_00_UPPER.jpg	23339673	0	1	14066	2	0	next	incorrect	2638
vp20	1319	Response	1	23353607	13934	1
vp20	1320	Picture	MorphM9_09_orig.jpg ; MorphM9_00_UPPER.jpg	23353739	0	1	14464	2	0	next	hit	2640
vp20	1320	Response	2	23368087	14348	1
vp20	1321	Picture	MorphF10_04_orig.jpg ; MorphF10_00_UPPER.jpg	23368203	0	1	11147	2	0	next	incorrect	2642
vp20	1321	Response	1	23379206	11003	1
vp20	1322	Picture	MorphF1_06_orig.jpg ; MorphF1_00_UPPER.jpg	23379350	0	1	14824	173	0	next	hit	2644
vp20	1322	Response	2	23394166	14816	1
vp20	1323	Picture	MorphF10_10_orig.jpg ; MorphF10_10_UPPER.jpg	23394174	0	172	13971	173	0	next	hit	2646
vp20	1323	Response	2	23408006	13832	1
vp20	1324	Picture	MorphF4_03_orig.jpg ; MorphF4_00_UPPER.jpg	23408145	0	1	10188	165	0	next	incorrect	2648
vp20	1324	Response	1	23418326	10181	1
vp20	1325	Picture	MorphF7_01_orig.jpg ; MorphF7_00_LOWER.jpg	23418333	0	164	10380	165	0	next	incorrect	2650
vp20	1325	Response	1	23428566	10233	1
vp20	1326	Picture	MorphF8_09_orig.jpg ; MorphF8_00_LOWER.jpg	23428713	0	1	13380	158	0	next	incorrect	2652
vp20	1326	Response	1	23442086	13373	1
vp20	1327	Picture	MorphM6_05_orig.jpg ; MorphM6_10_LOWER.jpg	23442093	0	157	14222	158	0	next	incorrect	2654
vp20	1327	Response	1	23456245	14152	1
vp20	1328	Picture	MorphF6_08_orig.jpg ; MorphF6_00_LOWER.jpg	23456315	0	1	12075	2	0	next	incorrect	2656
vp20	1328	Response	1	23468245	11930	1
vp20	1329	Picture	MorphM6_06_orig.jpg ; MorphM6_00_LOWER.jpg	23468390	0	1	15619	174	0	next	incorrect	2658
vp20	1329	Response	1	23484005	15615	1
vp20	1330	Picture	MorphF2_07_orig.jpg ; MorphF2_10_LOWER.jpg	23484009	0	173	16627	174	0	next	hit	2660
vp20	1330	Response	2	23500565	16556	1
vp20	1331	Picture	MorphM1_07_orig.jpg ; MorphM1_10_LOWER.jpg	23500636	0	1	9687	2	0	next	hit	2662
vp20	1331	Response	2	23510245	9609	1
vp20	1332	Picture	MorphM9_08_orig.jpg ; MorphM9_00_LOWER.jpg	23510323	0	1	11929	148	0	next	incorrect	2664
vp20	1332	Response	1	23522245	11922	1
vp20	1333	Picture	MorphM2_10_orig.jpg ; MorphM2_10_LOWER.jpg	23522252	0	147	15008	148	0	next	hit	2666
vp20	1333	Response	2	23537124	14872	1
vp20	1334	Picture	MorphM4_01_orig.jpg ; MorphM4_10_LOWER.jpg	23537260	0	1	13934	2	0	next	hit	2668
vp20	1334	Response	2	23551044	13784	1
vp20	1335	Picture	MorphF2_03_orig.jpg ; MorphF2_10_LOWER.jpg	23551194	0	1	13402	2	0	next	hit	2670
vp20	1335	Response	2	23564484	13290	1
vp20	1336	Picture	MorphM8_06_orig.jpg ; MorphM8_10_LOWER.jpg	23564596	0	1	11496	184	0	next	hit	2672
vp20	1336	Response	2	23576084	11488	1
vp20	1337	Picture	MorphM1_06_orig.jpg ; MorphM1_10_LOWER.jpg	23576092	0	183	10240	343	0	next	hit	2674
vp20	1337	Response	2	23586324	10232	1
vp20	1338	Picture	MorphM6_09_orig.jpg ; MorphM6_10_LOWER.jpg	23586332	0	160	26434	161	0	next	hit	2676
vp20	1338	Response	2	23612644	26312	1
vp20	1339	Picture	MorphM1_08_orig.jpg ; MorphM1_10_LOWER.jpg	23612766	0	1	30205	184	0	next	incorrect	2678
vp20	1339	Response	1	23642963	30197	1
vp20	1340	Picture	MorphM7_06_orig.jpg ; MorphM7_00_LOWER.jpg	23642971	0	183	51922	329	0	next	hit	2680
vp20	1340	Response	2	23694883	51912	1
vp20	1341	Picture	MorphM3_01_orig.jpg ; MorphM3_00_LOWER.jpg	23694893	0	146	34477	317	0	next	incorrect	2682
vp20	1341	Response	1	23729362	34469	1
vp20	1342	Picture	MorphM9_04_orig.jpg ; MorphM9_00_LOWER.jpg	23729370	0	171	33212	172	0	next	incorrect	2684
vp20	1342	Response	1	23762482	33112	1
vp20	1343	Picture	MorphF4_09_orig.jpg ; MorphF4_10_LOWER.jpg	23762582	0	1	13402	2	0	next	hit	2686
vp20	1343	Response	2	23775841	13259	1
vp20	1344	Picture	MorphF3_02_orig.jpg ; MorphF3_00_LOWER.jpg	23775984	0	1	14464	2	0	next	incorrect	2688
vp20	1344	Response	1	23790321	14337	1
vp20	1345	Picture	MorphF8_04_orig.jpg ; MorphF8_10_LOWER.jpg	23790448	0	1	17481	170	0	next	incorrect	2690
vp20	1345	Response	1	23807921	17473	1
vp20	1346	Picture	MorphM5_02_orig.jpg ; MorphM5_10_LOWER.jpg	23807929	0	169	21919	314	0	next	incorrect	2692
vp20	1346	Response	1	23829841	21912	1
vp20	1347	Picture	MorphM2_04_orig.jpg ; MorphM2_00_LOWER.jpg	23829848	0	145	38320	320	0	next	incorrect	2694
vp20	1347	Response	1	23868160	38312	1
vp20	1348	Picture	MorphF1_09_orig.jpg ; MorphF1_10_LOWER.jpg	23868168	0	175	12913	176	0	next	hit	2696
vp20	1348	Response	2	23880960	12792	1
vp20	1349	Picture	MorphM6_01_orig.jpg ; MorphM6_00_LOWER.jpg	23881081	0	1	11147	2	0	next	hit	2698
vp20	1349	Response	2	23892080	10999	1
vp20	1350	Picture	MorphF5_06_orig.jpg ; MorphF5_00_LOWER.jpg	23892228	0	1	11379	167	0	next	hit	2700
vp20	1350	Response	2	23903600	11372	1
vp20	1351	Picture	MorphF2_08_orig.jpg ; MorphF2_10_LOWER.jpg	23903607	0	166	18560	350	0	next	hit	2702
vp20	1351	Response	2	23922159	18552	1
vp20	1352	Picture	MorphM8_02_orig.jpg ; MorphM8_00_LOWER.jpg	23922167	0	184	69319	185	0	next	hit	2704
vp20	1352	Response	2	23991359	69192	1
vp20	1353	Picture	MorphF5_03_orig.jpg ; MorphF5_10_LOWER.jpg	23991486	0	1	13880	55	0	next	incorrect	2706
vp20	1353	Response	1	24005358	13872	1
vp20	1354	Picture	MorphM1_05_orig.jpg ; MorphM1_00_LOWER.jpg	24005366	0	54	9474	56	0	next	incorrect	2708
vp20	1354	Response	1	24014718	9352	1
vp20	1355	Picture	MorphM8_02_orig.jpg ; MorphM8_10_LOWER.jpg	24014840	0	2	11280	3	0	next	hit	2710
vp20	1355	Response	2	24025998	11158	1
vp20	1356	Picture	MorphF1_03_orig.jpg ; MorphF1_10_LOWER.jpg	24026120	0	1	15658	2	0	next	incorrect	2712
vp20	1356	Response	1	24041678	15558	1
vp20	1357	Picture	MorphM3_02_orig.jpg ; MorphM3_00_LOWER.jpg	24041778	0	1	13507	163	0	next	incorrect	2714
vp20	1357	Response	1	24055278	13500	1
vp20	1358	Picture	MorphM1_02_orig.jpg ; MorphM1_10_LOWER.jpg	24055285	0	162	10512	163	0	next	incorrect	2716
vp20	1358	Response	1	24065678	10393	1
vp20	1359	Picture	MorphF10_08_orig.jpg ; MorphF10_10_LOWER.jpg	24065797	0	1	9554	2	0	next	hit	2718
vp20	1359	Response	2	24075277	9480	1
vp20	1360	Picture	MorphF5_09_orig.jpg ; MorphF5_10_LOWER.jpg	24075351	0	1	8625	2	0	next	hit	2720
vp20	1360	Response	2	24083837	8486	1
vp20	1361	Picture	MorphM10_05_orig.jpg ; MorphM10_00_LOWER.jpg	24083976	0	1	10085	2	0	next	hit	2722
vp20	1361	Response	2	24093997	10021	1
vp20	1362	Picture	MorphF2_06_orig.jpg ; MorphF2_10_LOWER.jpg	24094061	0	1	12984	155	0	next	hit	2724
vp20	1362	Response	2	24107037	12976	1
vp20	1363	Picture	MorphM9_09_orig.jpg ; MorphM9_10_LOWER.jpg	24107045	0	154	9177	155	0	next	hit	2726
vp20	1363	Response	2	24116077	9032	1
vp20	1364	Picture	MorphF9_07_orig.jpg ; MorphF9_00_LOWER.jpg	24116222	0	1	21063	171	0	next	hit	2728
vp20	1364	Response	2	24137277	21055	1
vp20	1365	Picture	MorphF3_09_orig.jpg ; MorphF3_00_LOWER.jpg	24137285	0	170	53911	171	0	next	hit	2730
vp20	1365	Response	2	24191116	53831	1
vp20	1366	Picture	MorphM1_00_orig.jpg ; MorphM1_10_LOWER.jpg	24191196	0	1	9024	2	0	next	incorrect	2732
vp20	1366	Response	1	24200156	8960	1
vp20	1367	Picture	MorphF5_02_orig.jpg ; MorphF5_00_LOWER.jpg	24200220	0	1	11279	2	0	next	incorrect	2734
vp20	1367	Response	1	24211356	11136	1
vp20	1368	Picture	MorphF4_08_orig.jpg ; MorphF4_10_LOWER.jpg	24211499	0	1	13624	179	0	next	hit	2736
vp20	1368	Response	2	24225116	13617	1
vp20	1369	Picture	MorphF6_01_orig.jpg ; MorphF6_00_LOWER.jpg	24225123	0	178	16080	332	0	next	incorrect	2738
vp20	1369	Response	1	24241195	16072	1
vp20	1370	Picture	MorphF3_09_orig.jpg ; MorphF3_10_LOWER.jpg	24241203	0	154	20058	155	0	next	hit	2740
vp20	1370	Response	2	24261195	19992	1
vp20	1371	Picture	MorphF2_10_orig.jpg ; MorphF2_00_LOWER.jpg	24261261	0	1	12473	2	0	next	hit	2742
vp20	1371	Response	2	24273595	12334	1
vp20	1372	Picture	MorphM4_01_orig.jpg ; MorphM4_00_LOWER.jpg	24273734	0	1	13228	177	0	next	incorrect	2744
vp20	1372	Response	1	24286955	13221	1
vp20	1373	Picture	MorphF8_08_orig.jpg ; MorphF8_00_LOWER.jpg	24286962	0	176	9837	335	0	next	hit	2746
vp20	1373	Response	2	24296795	9833	1
vp20	1374	Picture	MorphM3_08_orig.jpg ; MorphM3_10_LOWER.jpg	24296799	0	159	12498	160	0	next	hit	2748
vp20	1374	Response	2	24309195	12396	1
vp20	1375	Picture	MorphM1_04_orig.jpg ; MorphM1_00_LOWER.jpg	24309297	0	1	7564	2	0	next	incorrect	2750
vp20	1375	Response	1	24316794	7497	1
vp20	1376	Picture	MorphF9_09_orig.jpg ; MorphF9_10_LOWER.jpg	24316861	0	1	9024	2	0	next	hit	2752
vp20	1376	Response	2	24325754	8893	1
vp20	1377	Picture	MorphF2_01_orig.jpg ; MorphF2_00_LOWER.jpg	24325885	0	1	12739	2	0	next	hit	2754
vp20	1377	Response	2	24338554	12669	1
vp20	1378	Picture	MorphF6_00_orig.jpg ; MorphF6_00_LOWER.jpg	24338624	0	1	8577	183	0	next	incorrect	2756
vp20	1378	Response	1	24347194	8570	1
vp20	1379	Picture	MorphF7_02_orig.jpg ; MorphF7_00_LOWER.jpg	24347201	0	182	11327	183	0	next	hit	2758
vp20	1379	Response	2	24358394	11193	1
vp20	1380	Picture	MorphM6_08_orig.jpg ; MorphM6_00_LOWER.jpg	24358528	0	1	15128	2	0	next	hit	2760
vp20	1380	Response	2	24373514	14986	1
vp20	1381	Picture	MorphM7_09_orig.jpg ; MorphM7_10_LOWER.jpg	24373656	0	1	9141	150	0	next	hit	2762
vp20	1381	Response	2	24382793	9137	1
vp20	1382	Picture	MorphF6_09_orig.jpg ; MorphF6_10_LOWER.jpg	24382797	0	149	23370	150	0	next	hit	2764
vp20	1382	Response	2	24406073	23276	1
vp20	1383	Picture	MorphM10_06_orig.jpg ; MorphM10_00_LOWER.jpg	24406167	0	1	38350	2	0	next	hit	2766
vp20	1383	Response	2	24444393	38226	1
vp20	1384	Picture	MorphF10_00_orig.jpg ; MorphF10_00_LOWER.jpg	24444517	0	1	10350	2	0	next	incorrect	2768
vp20	1384	Response	1	24454793	10276	1
vp20	1385	Picture	MorphM8_07_orig.jpg ; MorphM8_00_LOWER.jpg	24454867	0	1	19507	2	0	next	hit	2770
vp20	1385	Response	2	24474232	19365	1
vp20	1386	Picture	MorphF6_00_orig.jpg ; MorphF6_10_LOWER.jpg	24474374	0	1	13269	3	0	next	incorrect	2772
vp20	1386	Response	1	24487512	13138	1
vp20	1387	Picture	MorphM8_09_orig.jpg ; MorphM8_00_LOWER.jpg	24487643	0	2	36227	3	0	next	hit	2774
vp20	1387	Response	2	24523752	36109	1
vp20	1388	Picture	MorphM3_09_orig.jpg ; MorphM3_10_LOWER.jpg	24523870	0	1	29990	2	0	next	incorrect	2776
vp20	1388	Response	1	24553751	29881	1
vp20	1389	Picture	MorphF8_06_orig.jpg ; MorphF8_00_LOWER.jpg	24553860	0	1	9687	2	0	next	incorrect	2778
vp20	1389	Response	1	24563431	9571	1
vp20	1390	Picture	MorphF5_00_orig.jpg ; MorphF5_00_LOWER.jpg	24563547	0	1	15092	170	0	next	incorrect	2780
vp20	1390	Response	1	24578631	15084	1
vp20	1391	Picture	MorphF4_09_orig.jpg ; MorphF4_00_LOWER.jpg	24578639	0	169	11049	170	0	next	hit	2782
vp20	1391	Response	2	24589591	10952	1
vp20	1392	Picture	MorphF3_03_orig.jpg ; MorphF3_00_LOWER.jpg	24589688	0	1	22692	2	0	next	incorrect	2784
vp20	1392	Response	1	24612311	22623	1
vp20	1393	Picture	MorphM5_08_orig.jpg ; MorphM5_00_LOWER.jpg	24612380	0	1	11942	2	0	next	hit	2786
vp20	1393	Response	2	24624230	11850	1
vp20	1394	Picture	MorphM2_02_orig.jpg ; MorphM2_10_LOWER.jpg	24624322	0	1	11116	166	0	next	incorrect	2788
vp20	1394	Response	1	24635430	11108	1
vp20	1395	Picture	MorphF10_01_orig.jpg ; MorphF10_10_LOWER.jpg	24635438	0	165	14495	166	0	next	incorrect	2790
vp20	1395	Response	1	24649830	14392	1
vp20	1396	Picture	MorphM8_01_orig.jpg ; MorphM8_00_LOWER.jpg	24649933	0	1	10301	184	0	next	hit	2792
vp20	1396	Response	2	24660230	10297	1
vp20	1397	Picture	MorphF7_08_orig.jpg ; MorphF7_10_LOWER.jpg	24660234	0	183	9471	184	0	next	hit	2794
vp20	1397	Response	2	24669590	9356	1
vp20	1398	Picture	MorphM3_02_orig.jpg ; MorphM3_10_LOWER.jpg	24669705	0	1	36625	2	0	next	incorrect	2796
vp20	1398	Response	1	24706229	36524	1
vp20	1399	Picture	MorphM8_10_orig.jpg ; MorphM8_00_LOWER.jpg	24706330	0	1	7033	2	0	next	hit	2798
vp20	1399	Response	2	24713269	6939	1
vp20	1400	Picture	MorphM7_04_orig.jpg ; MorphM7_00_LOWER.jpg	24713363	0	1	16954	166	0	next	incorrect	2800
vp20	1400	Response	1	24730309	16946	1
vp20	1401	Picture	MorphM9_06_orig.jpg ; MorphM9_10_LOWER.jpg	24730317	0	165	12770	166	0	next	hit	2802
vp20	1401	Response	2	24742949	12632	1
vp20	1402	Picture	MorphM5_06_orig.jpg ; MorphM5_10_LOWER.jpg	24743087	0	1	31317	2	0	next	hit	2804
vp20	1402	Response	2	24774309	31222	1
vp20	1403	Picture	MorphM6_10_orig.jpg ; MorphM6_00_LOWER.jpg	24774404	0	1	10483	2	0	next	hit	2806
vp20	1403	Response	2	24784788	10384	1
vp20	1404	Picture	MorphM4_00_orig.jpg ; MorphM4_10_LOWER.jpg	24784887	0	1	11677	2	0	next	incorrect	2808
vp20	1404	Response	1	24796468	11581	1
vp20	1405	Picture	MorphM2_08_orig.jpg ; MorphM2_10_LOWER.jpg	24796564	0	1	29990	2	0	next	hit	2810
vp20	1405	Response	2	24826468	29904	1
vp20	1406	Picture	MorphF3_08_orig.jpg ; MorphF3_10_LOWER.jpg	24826554	0	1	19905	2	0	next	incorrect	2812
vp20	1406	Response	1	24846388	19834	1
vp20	1407	Picture	MorphM1_00_orig.jpg ; MorphM1_00_LOWER.jpg	24846459	0	1	12872	2	0	next	incorrect	2814
vp20	1407	Response	1	24859187	12728	1
vp20	1408	Picture	MorphF8_05_orig.jpg ; MorphF8_00_LOWER.jpg	24859331	0	1	19373	3	0	next	incorrect	2816
vp20	1408	Response	1	24878627	19296	1
vp20	1409	Picture	MorphF1_04_orig.jpg ; MorphF1_00_LOWER.jpg	24878704	0	2	14066	4	0	next	incorrect	2818
vp20	1409	Response	1	24892707	14003	1
vp20	1410	Picture	MorphF8_06_orig.jpg ; MorphF8_10_LOWER.jpg	24892770	0	2	20265	174	0	next	hit	2820
vp20	1410	Response	2	24913027	20257	1
vp20	1411	Picture	MorphF3_04_orig.jpg ; MorphF3_00_LOWER.jpg	24913035	0	172	9839	325	0	next	incorrect	2822
vp20	1411	Response	1	24922867	9832	1
vp20	1412	Picture	MorphM1_08_orig.jpg ; MorphM1_00_LOWER.jpg	24922874	0	153	11680	303	0	next	incorrect	2824
vp20	1412	Response	1	24934546	11672	1
vp20	1413	Picture	MorphF2_06_orig.jpg ; MorphF2_00_LOWER.jpg	24934554	0	150	10080	305	0	next	hit	2826
vp20	1413	Response	2	24944626	10072	1
vp20	1414	Picture	MorphF10_06_orig.jpg ; MorphF10_10_LOWER.jpg	24944634	0	155	10505	156	0	next	hit	2828
vp20	1414	Response	2	24955026	10392	1
vp20	1415	Picture	MorphF1_07_orig.jpg ; MorphF1_00_LOWER.jpg	24955139	0	1	14055	145	0	next	incorrect	2830
vp20	1415	Response	1	24969186	14047	1
vp20	1416	Picture	MorphM8_01_orig.jpg ; MorphM8_10_LOWER.jpg	24969194	0	144	26285	145	0	next	hit	2832
vp20	1416	Response	2	24995346	26152	1
vp20	1417	Picture	MorphF10_01_orig.jpg ; MorphF10_00_LOWER.jpg	24995479	0	1	9023	2	0	next	incorrect	2834
vp20	1417	Response	1	25004386	8907	1
vp20	1418	Picture	MorphM8_06_orig.jpg ; MorphM8_00_LOWER.jpg	25004502	0	1	9289	2	0	next	hit	2836
vp20	1418	Response	2	25013666	9164	1
vp20	1419	Picture	MorphF9_10_orig.jpg ; MorphF9_00_LOWER.jpg	25013791	0	1	9024	2	0	next	hit	2838
vp20	1419	Response	2	25022705	8914	1
vp20	1420	Picture	MorphF6_10_orig.jpg ; MorphF6_00_LOWER.jpg	25022815	0	1	11412	2	0	next	hit	2840
vp20	1420	Response	2	25034145	11330	1
vp20	1421	Picture	MorphF4_10_orig.jpg ; MorphF4_10_LOWER.jpg	25034227	0	1	15393	2	0	next	hit	2842
vp20	1421	Response	2	25049505	15278	1
vp20	1422	Picture	MorphF6_05_orig.jpg ; MorphF6_00_LOWER.jpg	25049620	0	1	33412	162	0	next	incorrect	2844
vp20	1422	Response	1	25083025	33405	1
vp20	1423	Picture	MorphM1_01_orig.jpg ; MorphM1_00_LOWER.jpg	25083032	0	161	8918	162	0	next	incorrect	2846
vp20	1423	Response	1	25091824	8792	1
vp20	1424	Picture	MorphF10_07_orig.jpg ; MorphF10_10_LOWER.jpg	25091950	0	1	12872	2	0	next	hit	2848
vp20	1424	Response	2	25104704	12754	1
vp20	1425	Picture	MorphF7_01_orig.jpg ; MorphF7_10_LOWER.jpg	25104822	0	1	29990	2	0	next	incorrect	2850
vp20	1425	Response	1	25134704	29882	1
vp20	1426	Picture	MorphM6_00_orig.jpg ; MorphM6_00_LOWER.jpg	25134812	0	1	13269	2	0	next	incorrect	2852
vp20	1426	Response	1	25147984	13172	1
vp20	1427	Picture	MorphF9_08_orig.jpg ; MorphF9_10_LOWER.jpg	25148081	0	1	7962	2	0	next	hit	2854
vp20	1427	Response	2	25155904	7823	1
vp20	1428	Picture	MorphF2_00_orig.jpg ; MorphF2_10_LOWER.jpg	25156043	0	1	16455	2	0	next	hit	2856
vp20	1428	Response	2	25172383	16340	1
vp20	1429	Picture	MorphM6_07_orig.jpg ; MorphM6_00_LOWER.jpg	25172498	0	1	10218	2	0	next	hit	2858
vp20	1429	Response	2	25182623	10125	1
vp20	1430	Picture	MorphF1_01_orig.jpg ; MorphF1_00_LOWER.jpg	25182716	0	1	9275	148	0	next	incorrect	2860
vp20	1430	Response	1	25191983	9267	1
vp20	1431	Picture	MorphM9_03_orig.jpg ; MorphM9_00_LOWER.jpg	25191991	0	147	12753	148	0	next	incorrect	2862
vp20	1431	Response	1	25204623	12632	1
vp20	1432	Picture	MorphM1_10_orig.jpg ; MorphM1_00_LOWER.jpg	25204744	0	1	13402	2	0	next	hit	2864
vp20	1432	Response	2	25218063	13319	1
vp20	1433	Picture	MorphF9_02_orig.jpg ; MorphF9_00_LOWER.jpg	25218146	0	1	16405	184	0	next	incorrect	2866
vp20	1433	Response	1	25234543	16397	1
vp20	1434	Picture	MorphM6_09_orig.jpg ; MorphM6_00_LOWER.jpg	25234551	0	183	17919	362	0	next	hit	2868
vp20	1434	Response	2	25252462	17911	1
vp20	1435	Picture	MorphM2_10_orig.jpg ; MorphM2_00_LOWER.jpg	25252470	0	179	7476	180	0	next	hit	2870
vp20	1435	Response	2	25259822	7352	1
vp20	1436	Picture	MorphF7_04_orig.jpg ; MorphF7_00_LOWER.jpg	25259946	0	1	80923	157	0	next	hit	2872
vp20	1436	Response	2	25340861	80915	1
vp20	1437	Picture	MorphF6_08_orig.jpg ; MorphF6_10_LOWER.jpg	25340869	0	156	13558	157	0	next	hit	2874
vp20	1437	Response	2	25354301	13432	1
vp20	1438	Picture	MorphM6_05_orig.jpg ; MorphM6_00_LOWER.jpg	25354427	0	1	17881	168	0	next	incorrect	2876
vp20	1438	Response	1	25372301	17874	1
vp20	1439	Picture	MorphF8_10_orig.jpg ; MorphF8_00_LOWER.jpg	25372308	0	167	14763	168	0	next	hit	2878
vp20	1439	Response	2	25386941	14633	1
vp20	1440	Picture	MorphM6_01_orig.jpg ; MorphM6_10_LOWER.jpg	25387071	0	1	7298	2	0	next	incorrect	2880
vp20	1440	Response	1	25394221	7150	1
vp20	1441	Picture	MorphM4_08_orig.jpg ; MorphM4_10_LOWER.jpg	25394369	0	1	33139	170	0	next	hit	2882
vp20	1441	Response	2	25427500	33131	1
vp20	1442	Picture	MorphM10_04_orig.jpg ; MorphM10_10_LOWER.jpg	25427508	0	169	10240	316	0	next	incorrect	2884
vp20	1442	Response	1	25437740	10232	1
vp20	1443	Picture	MorphF5_05_orig.jpg ; MorphF5_10_LOWER.jpg	25437748	0	147	10894	148	0	next	incorrect	2886
vp20	1443	Response	1	25448540	10792	1
vp20	1444	Picture	MorphF7_04_orig.jpg ; MorphF7_10_LOWER.jpg	25448642	0	1	14305	162	0	next	hit	2888
vp20	1444	Response	2	25462940	14298	1
vp20	1445	Picture	MorphM2_03_orig.jpg ; MorphM2_00_LOWER.jpg	25462947	0	161	8519	163	0	next	incorrect	2890
vp20	1445	Response	1	25471340	8393	1
vp20	1446	Picture	MorphM9_05_orig.jpg ; MorphM9_10_LOWER.jpg	25471466	0	2	10597	155	0	next	incorrect	2892
vp20	1446	Response	1	25482059	10593	1
vp20	1447	Picture	MorphM10_05_orig.jpg ; MorphM10_10_LOWER.jpg	25482063	0	153	11685	298	0	next	hit	2894
vp20	1447	Response	2	25493740	11677	1
vp20	1448	Picture	MorphF1_02_orig.jpg ; MorphF1_00_LOWER.jpg	25493748	0	145	10628	146	0	next	incorrect	2896
vp20	1448	Response	1	25504299	10551	1
vp20	1449	Picture	MorphF3_03_orig.jpg ; MorphF3_10_LOWER.jpg	25504376	0	1	7930	166	0	next	incorrect	2898
vp20	1449	Response	1	25512299	7923	1
vp20	1450	Picture	MorphM6_04_orig.jpg ; MorphM6_00_LOWER.jpg	25512306	0	165	30817	166	0	next	incorrect	2900
vp20	1450	Response	1	25543019	30713	1
vp20	1451	Picture	MorphM5_00_orig.jpg ; MorphM5_00_LOWER.jpg	25543123	0	1	13005	2	0	next	incorrect	2902
vp20	1451	Response	1	25556058	12935	1
vp20	1452	Picture	MorphM3_03_orig.jpg ; MorphM3_00_LOWER.jpg	25556128	0	1	15778	148	0	next	incorrect	2904
vp20	1452	Response	1	25571898	15770	1
vp20	1453	Picture	MorphM5_05_orig.jpg ; MorphM5_00_LOWER.jpg	25571906	0	147	15539	148	0	next	incorrect	2906
vp20	1453	Response	1	25587338	15432	1
vp20	1454	Picture	MorphF4_00_orig.jpg ; MorphF4_10_LOWER.jpg	25587445	0	1	7420	145	0	next	incorrect	2908
vp20	1454	Response	1	25594858	7413	1
vp20	1455	Picture	MorphF6_02_orig.jpg ; MorphF6_00_LOWER.jpg	25594865	0	144	18961	303	0	next	incorrect	2910
vp20	1455	Response	1	25613818	18953	1
vp20	1456	Picture	MorphM6_06_orig.jpg ; MorphM6_10_LOWER.jpg	25613826	0	159	10079	324	0	next	hit	2912
vp20	1456	Response	2	25623898	10072	1
vp20	1457	Picture	MorphM3_05_orig.jpg ; MorphM3_10_LOWER.jpg	25623905	0	165	36876	344	0	next	hit	2914
vp20	1457	Response	2	25660777	36872	1
vp20	1458	Picture	MorphF8_08_orig.jpg ; MorphF8_10_LOWER.jpg	25660781	0	179	8936	180	0	next	hit	2916
vp20	1458	Response	2	25669577	8796	1
vp20	1459	Picture	MorphM1_09_orig.jpg ; MorphM1_00_LOWER.jpg	25669717	0	1	21467	165	0	next	hit	2918
vp20	1459	Response	2	25691177	21460	1
vp20	1460	Picture	MorphF1_04_orig.jpg ; MorphF1_10_LOWER.jpg	25691184	0	164	9680	335	0	next	incorrect	2920
vp20	1460	Response	1	25700857	9673	1
vp20	1461	Picture	MorphM7_03_orig.jpg ; MorphM7_00_LOWER.jpg	25700864	0	171	57496	172	0	next	hit	2922
vp20	1461	Response	2	25758216	57352	1
vp20	1462	Picture	MorphF4_06_orig.jpg ; MorphF4_10_LOWER.jpg	25758360	0	1	18263	184	0	next	hit	2924
vp20	1462	Response	2	25776616	18256	1
vp20	1463	Picture	MorphF5_08_orig.jpg ; MorphF5_00_LOWER.jpg	25776623	0	183	9338	184	0	next	hit	2926
vp20	1463	Response	2	25785816	9193	1
vp20	1464	Picture	MorphF1_08_orig.jpg ; MorphF1_00_LOWER.jpg	25785961	0	1	17622	161	0	next	hit	2928
vp20	1464	Response	2	25803575	17614	1
vp20	1465	Picture	MorphM5_09_orig.jpg ; MorphM5_10_LOWER.jpg	25803583	0	160	10908	161	0	next	hit	2930
vp20	1465	Response	2	25814375	10792	1
vp20	1466	Picture	MorphM7_04_orig.jpg ; MorphM7_10_LOWER.jpg	25814491	0	1	19506	2	0	next	incorrect	2932
vp20	1466	Response	1	25833895	19404	1
vp20	1467	Picture	MorphF7_03_orig.jpg ; MorphF7_10_LOWER.jpg	25833997	0	1	17782	2	0	next	hit	2934
vp20	1467	Response	2	25851655	17658	1
vp20	1468	Picture	MorphM6_00_orig.jpg ; MorphM6_10_LOWER.jpg	25851779	0	1	9687	2	0	next	incorrect	2936
vp20	1468	Response	1	25861335	9556	1
vp20	1469	Picture	MorphM7_07_orig.jpg ; MorphM7_10_LOWER.jpg	25861466	0	1	12436	172	0	next	hit	2938
vp20	1469	Response	2	25873894	12428	1
vp20	1470	Picture	MorphM9_05_orig.jpg ; MorphM9_00_LOWER.jpg	25873902	0	171	18217	172	0	next	hit	2940
vp20	1470	Response	2	25892054	18152	1
vp20	1471	Picture	MorphM6_10_orig.jpg ; MorphM6_10_LOWER.jpg	25892119	0	1	7166	2	0	next	hit	2942
vp20	1471	Response	2	25899174	7055	1
vp20	1472	Picture	MorphF7_09_orig.jpg ; MorphF7_00_LOWER.jpg	25899285	0	1	12473	3	0	next	hit	2944
vp20	1472	Response	2	25911654	12369	1
vp20	1473	Picture	MorphF10_07_orig.jpg ; MorphF10_00_LOWER.jpg	25911758	0	2	13536	3	0	next	hit	2946
vp20	1473	Response	2	25925174	13416	1
vp20	1474	Picture	MorphM3_04_orig.jpg ; MorphM3_00_LOWER.jpg	25925294	0	1	25743	2	0	next	incorrect	2948
vp20	1474	Response	1	25950934	25640	1
vp20	1475	Picture	MorphM4_09_orig.jpg ; MorphM4_10_LOWER.jpg	25951037	0	1	7829	2	0	next	hit	2950
vp20	1475	Response	2	25958773	7736	1
vp20	1476	Picture	MorphM1_06_orig.jpg ; MorphM1_00_LOWER.jpg	25958866	0	1	21365	2	0	next	incorrect	2952
vp20	1476	Response	1	25980133	21267	1
vp20	1477	Picture	MorphM10_00_orig.jpg ; MorphM10_10_LOWER.jpg	25980231	0	1	12473	2	0	next	incorrect	2954
vp20	1477	Response	1	25992613	12382	1
vp20	1478	Picture	MorphF1_01_orig.jpg ; MorphF1_10_LOWER.jpg	25992704	0	1	8716	177	0	next	incorrect	2956
vp20	1478	Response	1	26001413	8709	1
vp20	1479	Picture	MorphM4_04_orig.jpg ; MorphM4_00_LOWER.jpg	26001420	0	176	19018	177	0	next	incorrect	2958
vp20	1479	Response	1	26020293	18873	1
vp20	1480	Picture	MorphM5_05_orig.jpg ; MorphM5_10_LOWER.jpg	26020438	0	1	21365	2	0	next	incorrect	2960
vp20	1480	Response	1	26041652	21214	1
vp20	1481	Picture	MorphF3_06_orig.jpg ; MorphF3_10_LOWER.jpg	26041803	0	1	35695	2	0	next	incorrect	2962
vp20	1481	Response	1	26077412	35609	1
vp20	1482	Picture	MorphM9_02_orig.jpg ; MorphM9_00_LOWER.jpg	26077498	0	1	12961	178	0	next	incorrect	2964
vp20	1482	Response	1	26090452	12954	1
vp20	1483	Picture	MorphM7_09_orig.jpg ; MorphM7_00_LOWER.jpg	26090459	0	177	8138	178	0	next	hit	2966
vp20	1483	Response	2	26098532	8073	1
vp20	1484	Picture	MorphF8_00_orig.jpg ; MorphF8_00_LOWER.jpg	26098597	0	1	27702	167	0	next	incorrect	2968
vp20	1484	Response	1	26126291	27694	1
vp20	1485	Picture	MorphM4_05_orig.jpg ; MorphM4_00_LOWER.jpg	26126299	0	166	14364	167	0	next	hit	2970
vp20	1485	Response	2	26140531	14232	1
vp20	1486	Picture	MorphF8_02_orig.jpg ; MorphF8_10_LOWER.jpg	26140663	0	1	13800	2	0	next	incorrect	2972
vp20	1486	Response	1	26154371	13708	1
vp20	1487	Picture	MorphF3_00_orig.jpg ; MorphF3_10_LOWER.jpg	26154463	0	1	9115	176	0	next	incorrect	2974
vp20	1487	Response	1	26163571	9108	1
vp20	1488	Picture	MorphF7_05_orig.jpg ; MorphF7_00_LOWER.jpg	26163578	0	175	9994	176	0	next	hit	2976
vp20	1488	Response	2	26173491	9913	1
vp20	1489	Picture	MorphM3_05_orig.jpg ; MorphM3_00_LOWER.jpg	26173572	0	1	82246	161	0	next	hit	2978
vp20	1489	Response	2	26255810	82238	1
vp20	1490	Picture	MorphF9_06_orig.jpg ; MorphF9_00_LOWER.jpg	26255818	0	160	11519	346	0	next	hit	2980
vp20	1490	Response	2	26267329	11511	1
vp20	1491	Picture	MorphF3_07_orig.jpg ; MorphF3_00_LOWER.jpg	26267337	0	186	18720	362	0	next	hit	2982
vp20	1491	Response	2	26286049	18712	1
vp20	1492	Picture	MorphF10_02_orig.jpg ; MorphF10_00_LOWER.jpg	26286057	0	176	11056	178	0	next	incorrect	2984
vp20	1492	Response	1	26297009	10952	1
vp20	1493	Picture	MorphM3_06_orig.jpg ; MorphM3_10_LOWER.jpg	26297113	0	2	26407	3	0	next	hit	2986
vp20	1493	Response	2	26323409	26296	1
vp20	1494	Picture	MorphM9_02_orig.jpg ; MorphM9_10_LOWER.jpg	26323520	0	1	10456	162	0	next	incorrect	2988
vp20	1494	Response	1	26333969	10449	1
vp20	1495	Picture	MorphM3_06_orig.jpg ; MorphM3_00_LOWER.jpg	26333976	0	161	42225	163	0	next	hit	2990
vp20	1495	Response	2	26376128	42152	1
vp20	1496	Picture	MorphM7_01_orig.jpg ; MorphM7_10_LOWER.jpg	26376201	0	2	10882	3	0	next	hit	2992
vp20	1496	Response	2	26387008	10807	1
vp20	1497	Picture	MorphF4_05_orig.jpg ; MorphF4_00_LOWER.jpg	26387083	0	1	14812	185	0	next	incorrect	2994
vp20	1497	Response	1	26401888	14805	1
vp20	1498	Picture	MorphM5_04_orig.jpg ; MorphM5_00_LOWER.jpg	26401895	0	184	40523	185	0	next	hit	2996
vp20	1498	Response	2	26442287	40392	1
vp20	1499	Picture	MorphF3_02_orig.jpg ; MorphF3_10_LOWER.jpg	26442418	0	1	8360	2	0	next	incorrect	2998
vp20	1499	Response	1	26450687	8269	1
vp20	1500	Picture	MorphF2_04_orig.jpg ; MorphF2_10_LOWER.jpg	26450778	0	1	10350	2	0	next	hit	3000
vp20	1500	Response	2	26461007	10229	1
vp20	1501	Picture	MorphM5_06_orig.jpg ; MorphM5_00_LOWER.jpg	26461128	0	1	14286	180	0	next	hit	3002
vp20	1501	Response	2	26475407	14279	1
vp20	1502	Picture	MorphF4_02_orig.jpg ; MorphF4_00_LOWER.jpg	26475414	0	179	10080	363	0	next	incorrect	3004
vp20	1502	Response	1	26485487	10073	1
vp20	1503	Picture	MorphM2_09_orig.jpg ; MorphM2_00_LOWER.jpg	26485494	0	184	10880	370	0	next	incorrect	3006
vp20	1503	Response	1	26496366	10872	1
vp20	1504	Picture	MorphM8_04_orig.jpg ; MorphM8_00_LOWER.jpg	26496374	0	186	10240	349	0	next	incorrect	3008
vp20	1504	Response	1	26506606	10232	1
vp20	1505	Picture	MorphM3_00_orig.jpg ; MorphM3_10_LOWER.jpg	26506614	0	163	43555	164	0	next	hit	3010
vp20	1505	Response	2	26550046	43432	1
vp20	1506	Picture	MorphM10_04_orig.jpg ; MorphM10_00_LOWER.jpg	26550169	0	1	10881	2	0	next	hit	3012
vp20	1506	Response	2	26560926	10757	1
vp20	1507	Picture	MorphF8_01_orig.jpg ; MorphF8_00_LOWER.jpg	26561050	0	1	9421	2	0	next	incorrect	3014
vp20	1507	Response	1	26570365	9315	1
vp20	1508	Picture	MorphM5_08_orig.jpg ; MorphM5_10_LOWER.jpg	26570471	0	1	15742	184	0	next	hit	3016
vp20	1508	Response	2	26586205	15734	1
vp20	1509	Picture	MorphM1_02_orig.jpg ; MorphM1_00_LOWER.jpg	26586213	0	183	11036	344	0	next	incorrect	3018
vp20	1509	Response	1	26597245	11032	1
vp20	1510	Picture	MorphM2_01_orig.jpg ; MorphM2_10_LOWER.jpg	26597249	0	161	10378	162	0	next	incorrect	3020
vp20	1510	Response	1	26607485	10236	1
vp20	1511	Picture	MorphM3_09_orig.jpg ; MorphM3_00_LOWER.jpg	26607627	0	1	9386	170	0	next	hit	3022
vp20	1511	Response	2	26617005	9378	1
vp20	1512	Picture	MorphF10_08_orig.jpg ; MorphF10_00_LOWER.jpg	26617013	0	169	9059	170	0	next	hit	3024
vp20	1512	Response	2	26625965	8952	1
vp20	1513	Picture	MorphF2_09_orig.jpg ; MorphF2_10_LOWER.jpg	26626072	0	1	12473	2	0	next	hit	3026
vp20	1513	Response	2	26638445	12373	1
vp20	1514	Picture	MorphM10_03_orig.jpg ; MorphM10_10_LOWER.jpg	26638545	0	1	29027	169	0	next	hit	3028
vp20	1514	Response	2	26667564	29019	1
vp20	1515	Picture	MorphM5_04_orig.jpg ; MorphM5_10_LOWER.jpg	26667572	0	168	11280	335	0	next	hit	3030
vp20	1515	Response	2	26678844	11272	1
vp20	1516	Picture	MorphF10_00_orig.jpg ; MorphF10_10_LOWER.jpg	26678852	0	167	8080	349	0	next	incorrect	3032
vp20	1516	Response	1	26686924	8072	1
vp20	1517	Picture	MorphF1_00_orig.jpg ; MorphF1_10_LOWER.jpg	26686932	0	182	10664	183	0	next	incorrect	3034
vp20	1517	Response	1	26697484	10552	1
vp20	1518	Picture	MorphF7_08_orig.jpg ; MorphF7_00_LOWER.jpg	26697596	0	1	9011	147	0	next	hit	3036
vp20	1518	Response	2	26706604	9008	1
vp20	1519	Picture	MorphM8_09_orig.jpg ; MorphM8_10_LOWER.jpg	26706607	0	146	9169	147	0	next	hit	3038
vp20	1519	Response	2	26715644	9037	1
vp20	1520	Picture	MorphF8_05_orig.jpg ; MorphF8_10_LOWER.jpg	26715776	0	1	15393	2	0	next	incorrect	3040
vp20	1520	Response	1	26731083	15307	1
vp20	1521	Picture	MorphF7_06_orig.jpg ; MorphF7_00_LOWER.jpg	26731169	0	1	9122	169	0	next	hit	3042
vp20	1521	Response	2	26740283	9114	1
vp20	1522	Picture	MorphF4_08_orig.jpg ; MorphF4_00_LOWER.jpg	26740291	0	168	23123	169	0	next	incorrect	3044
vp20	1522	Response	1	26763323	23032	1
vp20	1523	Picture	MorphM3_10_orig.jpg ; MorphM3_10_LOWER.jpg	26763414	0	1	12607	2	0	next	incorrect	3046
vp20	1523	Response	1	26775883	12469	1
vp20	1524	Picture	MorphM10_03_orig.jpg ; MorphM10_00_LOWER.jpg	26776021	0	1	16030	161	0	next	incorrect	3048
vp20	1524	Response	1	26792043	16022	1
vp20	1525	Picture	MorphF6_07_orig.jpg ; MorphF6_10_LOWER.jpg	26792051	0	160	20860	161	0	next	hit	3050
vp20	1525	Response	2	26812842	20791	1
vp20	1526	Picture	MorphF10_04_orig.jpg ; MorphF10_00_LOWER.jpg	26812911	0	1	13619	183	0	next	incorrect	3052
vp20	1526	Response	1	26826522	13611	1
vp20	1527	Picture	MorphM6_02_orig.jpg ; MorphM6_10_LOWER.jpg	26826530	0	182	12788	183	0	next	incorrect	3054
vp20	1527	Response	1	26839242	12712	1
vp20	1528	Picture	MorphM7_02_orig.jpg ; MorphM7_10_LOWER.jpg	26839318	0	1	44984	2	0	next	incorrect	3056
vp20	1528	Response	1	26884202	44884	1
vp20	1529	Picture	MorphM4_10_orig.jpg ; MorphM4_00_LOWER.jpg	26884302	0	1	10616	2	0	next	hit	3058
vp20	1529	Response	2	26894841	10539	1
vp20	1530	Picture	MorphM10_09_orig.jpg ; MorphM10_10_LOWER.jpg	26894918	0	1	10731	152	0	next	hit	3060
vp20	1530	Response	2	26905641	10723	1
vp20	1531	Picture	MorphM4_10_orig.jpg ; MorphM4_10_LOWER.jpg	26905649	0	151	14614	152	0	next	hit	3062
vp20	1531	Response	2	26920201	14552	1
vp20	1532	Picture	MorphF6_07_orig.jpg ; MorphF6_00_LOWER.jpg	26920263	0	1	12025	186	0	next	hit	3064
vp20	1532	Response	2	26932281	12018	1
vp20	1533	Picture	MorphM6_03_orig.jpg ; MorphM6_10_LOWER.jpg	26932288	0	185	60800	345	0	next	incorrect	3066
vp20	1533	Response	1	26993080	60792	1
vp20	1534	Picture	MorphF3_05_orig.jpg ; MorphF3_10_LOWER.jpg	26993088	0	160	11306	161	0	next	incorrect	3068
vp20	1534	Response	1	27004280	11192	1
vp20	1535	Picture	MorphF5_02_orig.jpg ; MorphF5_10_LOWER.jpg	27004394	0	1	16933	187	0	next	incorrect	3070
vp20	1535	Response	1	27021320	16926	1
vp20	1536	Picture	MorphM7_10_orig.jpg ; MorphM7_10_LOWER.jpg	27021327	0	186	10270	187	0	next	hit	3072
vp20	1536	Response	2	27031479	10152	1
vp20	1537	Picture	MorphF2_10_orig.jpg ; MorphF2_10_LOWER.jpg	27031597	0	1	7650	181	0	next	hit	3074
vp20	1537	Response	2	27039239	7642	1
vp20	1538	Picture	MorphF3_06_orig.jpg ; MorphF3_00_LOWER.jpg	27039247	0	180	23799	181	0	next	incorrect	3076
vp20	1538	Response	1	27062919	23672	1
vp20	1539	Picture	MorphF5_04_orig.jpg ; MorphF5_10_LOWER.jpg	27063046	0	1	23621	2	0	next	incorrect	3078
vp20	1539	Response	1	27086599	23553	1
vp20	1540	Picture	MorphF4_01_orig.jpg ; MorphF4_00_LOWER.jpg	27086667	0	1	8890	2	0	next	incorrect	3080
vp20	1540	Response	1	27095479	8812	1
vp20	1541	Picture	MorphM4_05_orig.jpg ; MorphM4_10_LOWER.jpg	27095557	0	1	14066	2	0	next	incorrect	3082
vp20	1541	Response	1	27109559	14002	1
vp20	1542	Picture	MorphF5_01_orig.jpg ; MorphF5_10_LOWER.jpg	27109623	0	1	16986	2	0	next	incorrect	3084
vp20	1542	Response	1	27126518	16895	1
vp20	1543	Picture	MorphF4_04_orig.jpg ; MorphF4_10_LOWER.jpg	27126609	0	1	15791	2	0	next	incorrect	3086
vp20	1543	Response	1	27142278	15669	1
vp20	1544	Picture	MorphF8_03_orig.jpg ; MorphF8_10_LOWER.jpg	27142400	0	1	20526	177	0	next	incorrect	3088
vp20	1544	Response	1	27162918	20518	1
vp20	1545	Picture	MorphM10_00_orig.jpg ; MorphM10_00_LOWER.jpg	27162926	0	176	8269	177	0	next	hit	3090
vp20	1545	Response	2	27171078	8152	1
vp20	1546	Picture	MorphM9_06_orig.jpg ; MorphM9_00_LOWER.jpg	27171195	0	1	10749	2	0	next	hit	3092
vp20	1546	Response	2	27181878	10683	1
vp20	1547	Picture	MorphF2_03_orig.jpg ; MorphF2_00_LOWER.jpg	27181944	0	1	9819	2	0	next	hit	3094
vp20	1547	Response	2	27191638	9694	1
vp20	1548	Picture	MorphM7_00_orig.jpg ; MorphM7_00_LOWER.jpg	27191763	0	1	35033	2	0	next	hit	3096
vp20	1548	Response	2	27226677	34914	1
vp20	1549	Picture	MorphM6_03_orig.jpg ; MorphM6_00_LOWER.jpg	27226796	0	1	31316	2	0	next	incorrect	3098
vp20	1549	Response	1	27258037	31241	1
vp20	1550	Picture	MorphF1_00_orig.jpg ; MorphF1_00_LOWER.jpg	27258112	0	1	16853	2	0	next	incorrect	3100
vp20	1550	Response	1	27274836	16724	1
vp20	1551	Picture	MorphM2_09_orig.jpg ; MorphM2_10_LOWER.jpg	27274965	0	1	6999	169	0	next	hit	3102
vp20	1551	Response	2	27281956	6991	1
vp20	1552	Picture	MorphM10_08_orig.jpg ; MorphM10_00_LOWER.jpg	27281964	0	168	9986	169	0	next	hit	3104
vp20	1552	Response	2	27291876	9912	1
vp20	1553	Picture	MorphM5_01_orig.jpg ; MorphM5_10_LOWER.jpg	27291950	0	1	16455	2	0	next	hit	3106
vp20	1553	Response	2	27308276	16326	1
vp20	1554	Picture	MorphM1_01_orig.jpg ; MorphM1_10_LOWER.jpg	27308405	0	1	10881	2	0	next	incorrect	3108
vp20	1554	Response	1	27319156	10751	1
vp20	1555	Picture	MorphM3_07_orig.jpg ; MorphM3_00_LOWER.jpg	27319286	0	1	15924	2	0	next	hit	3110
vp20	1555	Response	2	27335076	15790	1
vp20	1556	Picture	MorphM2_05_orig.jpg ; MorphM2_00_LOWER.jpg	27335210	0	1	9687	2	0	next	incorrect	3112
vp20	1556	Response	1	27344836	9626	1
vp20	1557	Picture	MorphF7_00_orig.jpg ; MorphF7_00_LOWER.jpg	27344897	0	1	9820	2	0	next	incorrect	3114
vp20	1557	Response	1	27354595	9698	1
vp20	1558	Picture	MorphF9_06_orig.jpg ; MorphF9_10_LOWER.jpg	27354717	0	1	13535	2	0	next	hit	3116
vp20	1558	Response	2	27368115	13398	1
vp20	1559	Picture	MorphM7_06_orig.jpg ; MorphM7_10_LOWER.jpg	27368252	0	1	19071	172	0	next	hit	3118
vp20	1559	Response	2	27387315	19063	1
vp20	1560	Picture	MorphF2_02_orig.jpg ; MorphF2_00_LOWER.jpg	27387323	0	171	20738	172	0	next	hit	3120
vp20	1560	Response	2	27407955	20632	1
vp20	1561	Picture	MorphF5_04_orig.jpg ; MorphF5_00_LOWER.jpg	27408061	0	1	68472	2	0	next	incorrect	3122
vp20	1561	Response	1	27476434	68373	1
vp20	1562	Picture	MorphF1_05_orig.jpg ; MorphF1_10_LOWER.jpg	27476533	0	1	29990	2	0	next	incorrect	3124
vp20	1562	Response	1	27506434	29901	1
vp20	1563	Picture	MorphF4_03_orig.jpg ; MorphF4_00_LOWER.jpg	27506523	0	1	9820	2	0	next	incorrect	3126
vp20	1563	Response	1	27516193	9670	1
vp20	1564	Picture	MorphM4_03_orig.jpg ; MorphM4_00_LOWER.jpg	27516343	0	1	9554	2	0	next	incorrect	3128
vp20	1564	Response	1	27525793	9450	1
vp20	1565	Picture	MorphF10_09_orig.jpg ; MorphF10_00_LOWER.jpg	27525897	0	1	7829	2	0	next	hit	3130
vp20	1565	Response	2	27533633	7736	1
vp20	1566	Picture	MorphM5_07_orig.jpg ; MorphM5_10_LOWER.jpg	27533726	0	1	12555	186	0	next	hit	3132
vp20	1566	Response	2	27546273	12547	1
vp20	1567	Picture	MorphM9_03_orig.jpg ; MorphM9_10_LOWER.jpg	27546281	0	185	18719	362	0	next	incorrect	3134
vp20	1567	Response	1	27564993	18712	1
vp20	1568	Picture	MorphM7_00_orig.jpg ; MorphM7_10_LOWER.jpg	27565000	0	177	24194	178	0	next	hit	3136
vp20	1568	Response	2	27589073	24073	1
vp20	1569	Picture	MorphM8_04_orig.jpg ; MorphM8_10_LOWER.jpg	27589194	0	1	10350	2	0	next	hit	3138
vp20	1569	Response	2	27599472	10278	1
vp20	1570	Picture	MorphM6_08_orig.jpg ; MorphM6_10_LOWER.jpg	27599544	0	1	18313	2	0	next	hit	3140
vp20	1570	Response	2	27617712	18168	1
vp20	1571	Picture	MorphF5_08_orig.jpg ; MorphF5_10_LOWER.jpg	27617857	0	1	15923	3	0	next	hit	3142
vp20	1571	Response	2	27633712	15855	1
vp20	1572	Picture	MorphM2_04_orig.jpg ; MorphM2_10_LOWER.jpg	27633780	0	2	11412	4	0	next	incorrect	3144
vp20	1572	Response	1	27645072	11292	1
vp20	1573	Picture	MorphM8_08_orig.jpg ; MorphM8_00_LOWER.jpg	27645192	0	2	9647	176	0	next	hit	3146
vp20	1573	Response	2	27654832	9640	1
vp20	1574	Picture	MorphM7_02_orig.jpg ; MorphM7_00_LOWER.jpg	27654839	0	174	20960	355	0	next	hit	3148
vp20	1574	Response	2	27675791	20952	1
vp20	1575	Picture	MorphF3_01_orig.jpg ; MorphF3_10_LOWER.jpg	27675799	0	181	8805	182	0	next	incorrect	3150
vp20	1575	Response	1	27684511	8712	1
vp20	1576	Picture	MorphM9_07_orig.jpg ; MorphM9_00_LOWER.jpg	27684604	0	1	13402	2	0	next	hit	3152
vp20	1576	Response	2	27697871	13267	1
vp20	1577	Picture	MorphF1_10_orig.jpg ; MorphF1_00_LOWER.jpg	27698006	0	1	10351	2	0	next	hit	3154
vp20	1577	Response	2	27708271	10265	1
vp20	1578	Picture	MorphF4_06_orig.jpg ; MorphF4_00_LOWER.jpg	27708357	0	1	10085	2	0	next	incorrect	3156
vp20	1578	Response	1	27718351	9994	1
vp20	1579	Picture	MorphM8_08_orig.jpg ; MorphM8_10_LOWER.jpg	27718442	0	1	15791	2	0	next	hit	3158
vp20	1579	Response	2	27734111	15669	1
vp20	1580	Picture	MorphF4_02_orig.jpg ; MorphF4_10_LOWER.jpg	27734233	0	1	8441	186	0	next	incorrect	3160
vp20	1580	Response	1	27742671	8438	1
vp20	1581	Picture	MorphM3_00_orig.jpg ; MorphM3_00_LOWER.jpg	27742674	0	185	15312	186	0	next	hit	3162
vp20	1581	Response	2	27757870	15196	1
vp20	1582	Picture	MorphM2_06_orig.jpg ; MorphM2_10_LOWER.jpg	27757986	0	1	9289	2	0	next	hit	3164
vp20	1582	Response	2	27767150	9164	1
vp20	1583	Picture	MorphF3_08_orig.jpg ; MorphF3_00_LOWER.jpg	27767275	0	1	24151	2	0	next	hit	3166
vp20	1583	Response	2	27791310	24035	1
vp20	1584	Picture	MorphF4_07_orig.jpg ; MorphF4_10_LOWER.jpg	27791426	0	1	25567	178	0	next	hit	3168
vp20	1584	Response	2	27816990	25564	1
vp20	1585	Picture	MorphM3_10_orig.jpg ; MorphM3_00_LOWER.jpg	27816993	0	177	7873	178	0	next	hit	3170
vp20	1585	Response	2	27824749	7756	1
vp20	1586	Picture	MorphF1_02_orig.jpg ; MorphF1_10_LOWER.jpg	27824866	0	1	9023	2	0	next	incorrect	3172
vp20	1586	Response	1	27833789	8923	1
vp20	1587	Picture	MorphF10_09_orig.jpg ; MorphF10_10_LOWER.jpg	27833889	0	1	10749	2	0	next	hit	3174
vp20	1587	Response	2	27844509	10620	1
vp20	1588	Picture	MorphF9_02_orig.jpg ; MorphF9_10_LOWER.jpg	27844638	0	1	27203	2	0	next	incorrect	3176
vp20	1588	Response	1	27871709	27071	1
vp20	1589	Picture	MorphM10_06_orig.jpg ; MorphM10_10_LOWER.jpg	27871841	0	1	12606	2	0	next	hit	3178
vp20	1589	Response	2	27884349	12508	1
vp20	1590	Picture	MorphF6_04_orig.jpg ; MorphF6_00_LOWER.jpg	27884447	0	1	17251	2	0	next	hit	3180
vp20	1590	Response	2	27901549	17102	1
vp20	1591	Picture	MorphF10_02_orig.jpg ; MorphF10_10_LOWER.jpg	27901698	0	1	14862	2	0	next	incorrect	3182
vp20	1591	Response	1	27916428	14730	1
vp20	1592	Picture	MorphF3_01_orig.jpg ; MorphF3_00_LOWER.jpg	27916560	0	1	11279	2	0	next	incorrect	3184
vp20	1592	Response	1	27927708	11148	1
vp20	1593	Picture	MorphF8_00_orig.jpg ; MorphF8_10_LOWER.jpg	27927839	0	1	15637	156	0	next	incorrect	3186
vp20	1593	Response	1	27943468	15629	1
vp20	1594	Picture	MorphM10_01_orig.jpg ; MorphM10_00_LOWER.jpg	27943476	0	155	15919	315	0	next	incorrect	3188
vp20	1594	Response	1	27959388	15912	1
vp20	1595	Picture	MorphM2_03_orig.jpg ; MorphM2_10_LOWER.jpg	27959395	0	160	13562	161	0	next	incorrect	3190
vp20	1595	Response	1	27972828	13433	1
vp20	1596	Picture	MorphF8_07_orig.jpg ; MorphF8_10_LOWER.jpg	27972957	0	1	9952	2	0	next	hit	3192
vp20	1596	Response	2	27982827	9870	1
vp20	1597	Picture	MorphF7_07_orig.jpg ; MorphF7_10_LOWER.jpg	27982909	0	1	12474	2	0	next	hit	3194
vp20	1597	Response	2	27995307	12398	1
vp20	1598	Picture	MorphM9_07_orig.jpg ; MorphM9_10_LOWER.jpg	27995383	0	1	12340	2	0	next	hit	3196
vp20	1598	Response	2	28007627	12244	1
vp20	1599	Picture	MorphF4_00_orig.jpg ; MorphF4_00_LOWER.jpg	28007723	0	1	10711	173	0	next	incorrect	3198
vp20	1599	Response	1	28018427	10704	1
vp20	1600	Picture	MorphM2_02_orig.jpg ; MorphM2_00_LOWER.jpg	28018434	0	172	13920	357	0	next	incorrect	3200
vp20	1600	Response	1	28032347	13913	1
vp20	1601	Picture	MorphF7_06_orig.jpg ; MorphF7_10_LOWER.jpg	28032354	0	185	10269	186	0	next	hit	3202
vp20	1601	Response	2	28042507	10153	1
vp20	1602	Picture	MorphF2_05_orig.jpg ; MorphF2_00_LOWER.jpg	28042623	0	1	27171	167	0	next	hit	3204
vp20	1602	Response	2	28069786	27163	1
vp20	1603	Picture	MorphM7_01_orig.jpg ; MorphM7_00_LOWER.jpg	28069794	0	166	40372	167	0	next	incorrect	3206
vp20	1603	Response	1	28110026	40232	1
vp20	1604	Picture	MorphM4_00_orig.jpg ; MorphM4_00_LOWER.jpg	28110166	0	1	24284	2	0	next	incorrect	3208
vp20	1604	Response	1	28134345	24179	1
vp20	1605	Picture	MorphF5_01_orig.jpg ; MorphF5_00_LOWER.jpg	28134450	0	1	14464	2	0	next	incorrect	3210
vp20	1605	Response	1	28148825	14375	1
vp20	1606	Picture	MorphM10_01_orig.jpg ; MorphM10_10_LOWER.jpg	28148914	0	1	13119	153	0	next	hit	3212
vp20	1606	Response	2	28162025	13111	1
vp20	1607	Picture	MorphM5_09_orig.jpg ; MorphM5_00_LOWER.jpg	28162033	0	152	15013	153	0	next	hit	3214
vp20	1607	Response	2	28176905	14872	1
vp20	1608	Picture	MorphM4_08_orig.jpg ; MorphM4_00_LOWER.jpg	28177046	0	1	14730	2	0	next	hit	3216
vp20	1608	Response	2	28191705	14659	1
vp20	1609	Picture	MorphM2_07_orig.jpg ; MorphM2_00_LOWER.jpg	28191776	0	1	13269	2	0	next	hit	3218
vp20	1609	Response	2	28204904	13128	1
vp20	1610	Picture	MorphF8_07_orig.jpg ; MorphF8_00_LOWER.jpg	28205045	0	1	46710	2	0	next	hit	3220
vp20	1610	Response	2	28251624	46579	1
vp20	1611	Picture	MorphM8_05_orig.jpg ; MorphM8_10_LOWER.jpg	28251755	0	1	9422	2	0	next	hit	3222
vp20	1611	Response	2	28261064	9309	1
vp20	1612	Picture	MorphF8_02_orig.jpg ; MorphF8_00_LOWER.jpg	28261177	0	1	8214	148	0	next	incorrect	3224
vp20	1612	Response	1	28269384	8207	1
vp20	1613	Picture	MorphF6_06_orig.jpg ; MorphF6_00_LOWER.jpg	28269391	0	147	13283	148	0	next	hit	3226
vp20	1613	Response	2	28282584	13193	1
vp20	1614	Picture	MorphM10_09_orig.jpg ; MorphM10_00_LOWER.jpg	28282674	0	1	10616	2	0	next	hit	3228
vp20	1614	Response	2	28293223	10549	1
vp20	1615	Picture	MorphM1_05_orig.jpg ; MorphM1_10_LOWER.jpg	28293290	0	1	15221	174	0	next	incorrect	3230
vp20	1615	Response	1	28308503	15213	1
vp20	1616	Picture	MorphF1_09_orig.jpg ; MorphF1_00_LOWER.jpg	28308511	0	173	20872	174	0	next	hit	3232
vp20	1616	Response	2	28329303	20792	1
vp20	1617	Picture	MorphM5_03_orig.jpg ; MorphM5_00_LOWER.jpg	28329383	0	1	12739	2	0	next	incorrect	3234
vp20	1617	Response	1	28342023	12640	1
vp20	1618	Picture	MorphF8_01_orig.jpg ; MorphF8_10_LOWER.jpg	28342122	0	1	18948	163	0	next	incorrect	3236
vp20	1618	Response	1	28361063	18941	1
vp20	1619	Picture	MorphM4_09_orig.jpg ; MorphM4_00_LOWER.jpg	28361070	0	162	11920	347	0	next	hit	3238
vp20	1619	Response	2	28372982	11912	1
vp20	1620	Picture	MorphF4_05_orig.jpg ; MorphF4_10_LOWER.jpg	28372990	0	185	10932	186	0	next	incorrect	3240
vp20	1620	Response	1	28383782	10792	1
vp20	1621	Picture	MorphM7_05_orig.jpg ; MorphM7_00_LOWER.jpg	28383922	0	1	18711	2	0	next	incorrect	3242
vp20	1621	Response	1	28402502	18580	1
vp20	1622	Picture	MorphF7_03_orig.jpg ; MorphF7_00_LOWER.jpg	28402633	0	1	14198	2	0	next	hit	3244
vp20	1622	Response	2	28416742	14109	1
vp20	1623	Picture	MorphF2_04_orig.jpg ; MorphF2_00_LOWER.jpg	28416831	0	1	10882	2	0	next	hit	3246
vp20	1623	Response	2	28427622	10791	1
vp20	1624	Picture	MorphM10_07_orig.jpg ; MorphM10_10_LOWER.jpg	28427713	0	1	10217	2	0	next	hit	3248
vp20	1624	Response	2	28437782	10069	1
vp20	1625	Picture	MorphF5_05_orig.jpg ; MorphF5_00_LOWER.jpg	28437930	0	1	39279	2	0	next	hit	3250
vp20	1625	Response	2	28477061	39131	1
vp20	1626	Picture	MorphM7_03_orig.jpg ; MorphM7_10_LOWER.jpg	28477209	0	1	17914	2	0	next	hit	3252
vp20	1626	Response	2	28495061	17852	1
vp20	1627	Picture	MorphM2_06_orig.jpg ; MorphM2_00_LOWER.jpg	28495123	0	1	9554	3	0	next	hit	3254
vp20	1627	Response	2	28504581	9458	1
vp20	1628	Picture	MorphM1_09_orig.jpg ; MorphM1_10_LOWER.jpg	28504677	0	2	13111	162	0	next	incorrect	3256
vp20	1628	Response	1	28517781	13104	1
vp20	1629	Picture	MorphF3_10_orig.jpg ; MorphF3_10_LOWER.jpg	28517788	0	160	17920	315	0	next	hit	3258
vp20	1629	Response	2	28535700	17912	1
vp20	1630	Picture	MorphF1_08_orig.jpg ; MorphF1_10_LOWER.jpg	28535708	0	155	16320	311	0	next	incorrect	3260
vp20	1630	Response	1	28552020	16312	1
vp20	1631	Picture	MorphM9_00_orig.jpg ; MorphM9_10_LOWER.jpg	28552028	0	156	19927	157	0	next	incorrect	3262
vp20	1631	Response	1	28571860	19832	1
vp20	1632	Picture	MorphF4_03_orig.jpg ; MorphF4_10_LOWER.jpg	28571955	0	1	8493	2	0	next	incorrect	3264
vp20	1632	Response	1	28580340	8385	1
vp20	1633	Picture	MorphM7_08_orig.jpg ; MorphM7_10_LOWER.jpg	28580448	0	1	7564	2	0	next	hit	3266
vp20	1633	Response	2	28587940	7492	1
vp20	1634	Picture	MorphF6_09_orig.jpg ; MorphF6_00_LOWER.jpg	28588012	0	1	10335	150	0	next	hit	3268
vp20	1634	Response	2	28598339	10327	1
vp20	1635	Picture	MorphM5_03_orig.jpg ; MorphM5_10_LOWER.jpg	28598347	0	149	11693	150	0	next	incorrect	3270
vp20	1635	Response	1	28609939	11592	1
vp20	1636	Picture	MorphF2_01_orig.jpg ; MorphF2_10_LOWER.jpg	28610040	0	1	14066	2	0	next	hit	3272
vp20	1636	Response	2	28624019	13979	1
vp20	1637	Picture	MorphF5_07_orig.jpg ; MorphF5_10_LOWER.jpg	28624106	0	1	19361	147	0	next	hit	3274
vp20	1637	Response	2	28643459	19353	1
vp20	1638	Picture	MorphM7_05_orig.jpg ; MorphM7_10_LOWER.jpg	28643467	0	146	16467	147	0	next	hit	3276
vp20	1638	Response	2	28659859	16392	1
vp20	1639	Picture	MorphM9_10_orig.jpg ; MorphM9_10_LOWER.jpg	28659934	0	1	7132	169	0	next	hit	3278
vp20	1639	Response	2	28667059	7125	1
vp20	1640	Picture	MorphM2_01_orig.jpg ; MorphM2_00_LOWER.jpg	28667066	0	168	9280	344	0	next	incorrect	3280
vp20	1640	Response	1	28676338	9272	1
vp20	1641	Picture	MorphM4_07_orig.jpg ; MorphM4_00_LOWER.jpg	28676346	0	176	17957	177	0	next	hit	3282
vp20	1641	Response	2	28694178	17832	1
vp20	1642	Picture	MorphF3_07_orig.jpg ; MorphF3_10_LOWER.jpg	28694303	0	1	15791	2	0	next	incorrect	3284
vp20	1642	Response	1	28710018	15715	1
vp20	1643	Picture	MorphM2_00_orig.jpg ; MorphM2_00_LOWER.jpg	28710094	0	1	11412	2	0	next	incorrect	3286
vp20	1643	Response	1	28721378	11284	1
vp20	1644	Picture	MorphM5_01_orig.jpg ; MorphM5_00_LOWER.jpg	28721506	0	1	38748	2	0	next	incorrect	3288
vp20	1644	Response	1	28760178	38672	1
vp20	1645	Picture	MorphF10_04_orig.jpg ; MorphF10_10_LOWER.jpg	28760254	0	1	18312	2	0	next	hit	3290
vp20	1645	Response	2	28778417	18163	1
vp20	1646	Picture	MorphF6_05_orig.jpg ; MorphF6_10_LOWER.jpg	28778566	0	1	7564	2	0	next	hit	3292
vp20	1646	Response	2	28786017	7451	1
vp20	1647	Picture	MorphM10_07_orig.jpg ; MorphM10_00_LOWER.jpg	28786130	0	1	9655	167	0	next	hit	3294
vp20	1647	Response	2	28795777	9647	1
vp20	1648	Picture	MorphF6_03_orig.jpg ; MorphF6_00_LOWER.jpg	28795785	0	166	14496	167	0	next	hit	3296
vp20	1648	Response	2	28810177	14392	1
vp20	1649	Picture	MorphF10_10_orig.jpg ; MorphF10_10_LOWER.jpg	28810281	0	1	23222	2	0	next	hit	3298
vp20	1649	Response	2	28833377	23096	1
vp20	1650	Picture	MorphF9_07_orig.jpg ; MorphF9_10_LOWER.jpg	28833503	0	1	17516	2	0	next	hit	3300
vp20	1650	Response	2	28850896	17393	1
vp20	1651	Picture	MorphF6_01_orig.jpg ; MorphF6_10_LOWER.jpg	28851019	0	1	12045	166	0	next	incorrect	3302
vp20	1651	Response	1	28863056	12037	1
vp20	1652	Picture	MorphF3_04_orig.jpg ; MorphF3_10_LOWER.jpg	28863064	0	165	13519	346	0	next	incorrect	3304
vp20	1652	Response	1	28876576	13512	1
vp20	1653	Picture	MorphF1_05_orig.jpg ; MorphF1_00_LOWER.jpg	28876583	0	181	10928	182	0	next	incorrect	3306
vp20	1653	Response	1	28887376	10793	1
vp20	1654	Picture	MorphF2_05_orig.jpg ; MorphF2_10_LOWER.jpg	28887511	0	1	7152	149	0	next	hit	3308
vp20	1654	Response	2	28894656	7145	1
vp20	1655	Picture	MorphM10_02_orig.jpg ; MorphM10_00_LOWER.jpg	28894663	0	148	14716	309	0	next	incorrect	3310
vp20	1655	Response	1	28909376	14713	1
vp20	1656	Picture	MorphM9_00_orig.jpg ; MorphM9_00_LOWER.jpg	28909379	0	161	17278	163	0	next	incorrect	3312
vp20	1656	Response	1	28926575	17196	1
vp20	1657	Picture	MorphF2_00_orig.jpg ; MorphF2_00_LOWER.jpg	28926657	0	2	19241	3	0	next	hit	3314
vp20	1657	Response	2	28945775	19118	1
vp20	1658	Picture	MorphF9_04_orig.jpg ; MorphF9_10_LOWER.jpg	28945898	0	1	10351	2	0	next	hit	3316
vp20	1658	Response	2	28956175	10277	1
vp20	1659	Picture	MorphM3_01_orig.jpg ; MorphM3_10_LOWER.jpg	28956249	0	1	15773	153	0	next	incorrect	3318
vp20	1659	Response	1	28972015	15766	1
vp20	1660	Picture	MorphF7_10_orig.jpg ; MorphF7_10_LOWER.jpg	28972022	0	152	7582	153	0	next	hit	3320
vp20	1660	Response	2	28979455	7433	1
vp20	1661	Picture	MorphM2_00_orig.jpg ; MorphM2_10_LOWER.jpg	28979604	0	1	9952	2	0	next	incorrect	3322
vp20	1661	Response	1	28989455	9851	1
vp20	1662	Picture	MorphM6_02_orig.jpg ; MorphM6_00_LOWER.jpg	28989556	0	1	31822	160	0	next	incorrect	3324
vp20	1662	Response	1	29021374	31818	1
vp20	1663	Picture	MorphF2_02_orig.jpg ; MorphF2_10_LOWER.jpg	29021378	0	159	40884	305	0	next	hit	3326
vp20	1663	Response	2	29062254	40876	1
vp20	1664	Picture	MorphF9_05_orig.jpg ; MorphF9_00_LOWER.jpg	29062262	0	146	10363	147	0	next	hit	3328
vp20	1664	Response	2	29072493	10231	1
vp20	1665	Picture	MorphM6_07_orig.jpg ; MorphM6_10_LOWER.jpg	29072625	0	1	33838	2	0	next	hit	3330
vp20	1665	Response	2	29106333	33708	1
vp20	1666	Picture	MorphF10_03_orig.jpg ; MorphF10_00_LOWER.jpg	29106463	0	1	27999	2	0	next	incorrect	3332
vp20	1666	Response	1	29134333	27870	1
vp20	1667	Picture	MorphM4_02_orig.jpg ; MorphM4_10_LOWER.jpg	29134462	0	1	24417	2	0	next	incorrect	3334
vp20	1667	Response	1	29158732	24270	1
vp20	1668	Picture	MorphM9_09_orig.jpg ; MorphM9_00_LOWER.jpg	29158879	0	1	9023	2	0	next	hit	3336
vp20	1668	Response	2	29167772	8893	1
vp20	1669	Picture	MorphF1_07_orig.jpg ; MorphF1_10_LOWER.jpg	29167902	0	1	15260	2	0	next	hit	3338
vp20	1669	Response	2	29183052	15150	1
vp20	1670	Picture	MorphM4_06_orig.jpg ; MorphM4_10_LOWER.jpg	29183162	0	1	19507	2	0	next	incorrect	3340
vp20	1670	Response	1	29202572	19410	1
vp20	1671	Picture	MorphM8_00_orig.jpg ; MorphM8_10_LOWER.jpg	29202669	0	1	9820	2	0	next	hit	3342
vp20	1671	Response	2	29212412	9743	1
vp20	1672	Picture	MorphF7_07_orig.jpg ; MorphF7_00_LOWER.jpg	29212489	0	1	8360	2	0	next	hit	3344
vp20	1672	Response	2	29220732	8243	1
vp20	1673	Picture	MorphM9_08_orig.jpg ; MorphM9_10_LOWER.jpg	29220849	0	1	9421	2	0	next	hit	3346
vp20	1673	Response	2	29230171	9322	1
vp20	1674	Picture	MorphM1_03_orig.jpg ; MorphM1_10_LOWER.jpg	29230270	0	1	8360	2	0	next	incorrect	3348
vp20	1674	Response	1	29238491	8221	1
vp20	1675	Picture	MorphF4_01_orig.jpg ; MorphF4_10_LOWER.jpg	29238630	0	1	6900	2	0	next	incorrect	3350
vp20	1675	Response	1	29245451	6821	1
vp20	1676	Picture	MorphF5_00_orig.jpg ; MorphF5_10_LOWER.jpg	29245530	0	1	9555	2	0	next	incorrect	3352
vp20	1676	Response	1	29254971	9441	1
vp20	1677	Picture	MorphM4_06_orig.jpg ; MorphM4_00_LOWER.jpg	29255085	0	1	16933	187	0	next	hit	3354
vp20	1677	Response	2	29272011	16926	1
vp20	1678	Picture	MorphF5_06_orig.jpg ; MorphF5_10_LOWER.jpg	29272018	0	186	10535	187	0	next	incorrect	3356
vp20	1678	Response	1	29282411	10393	1
vp20	1679	Picture	MorphF9_05_orig.jpg ; MorphF9_10_LOWER.jpg	29282553	0	1	22161	2	0	next	hit	3358
vp20	1679	Response	2	29304570	22017	1
vp20	1680	Picture	MorphF2_09_orig.jpg ; MorphF2_00_LOWER.jpg	29304714	0	1	8758	2	0	next	hit	3360
vp20	1680	Response	2	29313371	8657	1
vp20	1681	Picture	MorphM1_07_orig.jpg ; MorphM1_00_LOWER.jpg	29313472	0	1	13270	2	0	next	incorrect	3362
vp20	1681	Response	1	29326650	13178	1
vp20	1682	Picture	MorphF9_00_orig.jpg ; MorphF9_00_LOWER.jpg	29326742	0	1	14596	2	0	next	incorrect	3364
vp20	1682	Response	1	29341210	14468	1
vp20	1683	Picture	MorphF7_02_orig.jpg ; MorphF7_10_LOWER.jpg	29341338	0	1	13005	2	0	next	hit	3366
vp20	1683	Response	2	29354250	12912	1
vp20	1684	Picture	MorphM4_07_orig.jpg ; MorphM4_10_LOWER.jpg	29354343	0	1	29274	187	0	next	incorrect	3368
vp20	1684	Response	1	29383609	29266	1
vp20	1685	Picture	MorphM1_03_orig.jpg ; MorphM1_00_LOWER.jpg	29383617	0	186	12393	187	0	next	incorrect	3370
vp20	1685	Response	1	29395929	12312	1
vp20	1686	Picture	MorphF1_06_orig.jpg ; MorphF1_00_LOWER.jpg	29396010	0	1	9927	160	0	next	incorrect	3372
vp20	1686	Response	1	29405929	9919	1
vp20	1687	Picture	MorphF9_03_orig.jpg ; MorphF9_10_LOWER.jpg	29405937	0	159	21655	160	0	next	incorrect	3374
vp20	1687	Response	1	29427529	21592	1
vp20	1688	Picture	MorphM5_00_orig.jpg ; MorphM5_10_LOWER.jpg	29427592	0	1	17649	2	0	next	incorrect	3376
vp20	1688	Response	1	29445129	17537	1
vp20	1689	Picture	MorphM8_07_orig.jpg ; MorphM8_10_LOWER.jpg	29445241	0	1	10350	2	0	next	hit	3378
vp20	1689	Response	2	29455449	10208	1
vp20	1690	Picture	MorphM4_04_orig.jpg ; MorphM4_10_LOWER.jpg	29455591	0	1	17782	2	0	next	incorrect	3380
vp20	1690	Response	1	29473288	17697	1
vp20	1691	Picture	MorphF10_05_orig.jpg ; MorphF10_00_LOWER.jpg	29473373	0	1	75107	2	0	next	incorrect	3382
vp20	1691	Response	1	29548407	75034	1
vp20	1692	Picture	MorphM4_02_orig.jpg ; MorphM4_00_LOWER.jpg	29548480	0	1	14464	2	0	next	incorrect	3384
vp20	1692	Response	1	29562807	14327	1
vp20	1693	Picture	MorphF5_07_orig.jpg ; MorphF5_00_LOWER.jpg	29562944	0	1	11677	3	0	next	hit	3386
vp20	1693	Response	2	29574487	11543	1
vp20	1694	Picture	MorphF6_03_orig.jpg ; MorphF6_10_LOWER.jpg	29574621	0	2	9555	3	0	next	hit	3388
vp20	1694	Response	2	29584087	9466	1
vp20	1695	Picture	MorphF10_03_orig.jpg ; MorphF10_10_LOWER.jpg	29584176	0	1	12715	159	0	next	incorrect	3390
vp20	1695	Response	1	29596887	12711	1
vp20	1696	Picture	MorphM8_00_orig.jpg ; MorphM8_00_LOWER.jpg	29596891	0	158	8251	159	0	next	hit	3392
vp20	1696	Response	2	29605047	8156	1
vp20	1697	Picture	MorphF9_00_orig.jpg ; MorphF9_10_LOWER.jpg	29605142	0	1	41534	3	0	next	incorrect	3394
vp20	1697	Response	1	29646566	41424	1
vp20	1698	Picture	MorphM4_03_orig.jpg ; MorphM4_10_LOWER.jpg	29646676	0	2	18698	149	0	next	incorrect	3396
vp20	1698	Response	1	29665366	18690	1
vp20	1699	Picture	MorphM10_02_orig.jpg ; MorphM10_10_LOWER.jpg	29665374	0	147	14742	148	0	next	incorrect	3398
vp20	1699	Response	1	29680006	14632	1
vp20	1700	Picture	MorphM8_10_orig.jpg ; MorphM8_10_LOWER.jpg	29680116	0	1	6857	178	0	next	hit	3400
vp20	1700	Response	2	29686966	6850	1
vp20	1701	Picture	MorphF1_03_orig.jpg ; MorphF1_00_LOWER.jpg	29686973	0	177	12081	349	0	next	incorrect	3402
vp20	1701	Response	1	29699046	12073	1
vp20	1702	Picture	MorphF9_01_orig.jpg ; MorphF9_10_LOWER.jpg	29699054	0	172	19519	332	0	next	incorrect	3404
vp20	1702	Response	1	29718565	19511	1
vp20	1703	Picture	MorphM7_10_orig.jpg ; MorphM7_00_LOWER.jpg	29718573	0	160	10907	161	0	next	hit	3406
vp20	1703	Response	2	29729365	10792	1
vp20	1704	Picture	MorphF4_04_orig.jpg ; MorphF4_00_LOWER.jpg	29729480	0	1	10350	3	0	next	incorrect	3408
vp20	1704	Response	1	29739685	10205	1
vp20	1705	Picture	MorphM10_08_orig.jpg ; MorphM10_10_LOWER.jpg	29739830	0	2	12474	3	0	next	hit	3410
vp20	1705	Response	2	29752165	12335	1
vp20	1706	Picture	MorphF4_10_orig.jpg ; MorphF4_00_LOWER.jpg	29752304	0	1	7788	176	0	next	hit	3412
vp20	1706	Response	2	29760085	7781	1
vp20	1707	Picture	MorphF6_06_orig.jpg ; MorphF6_10_LOWER.jpg	29760092	0	175	24060	176	0	next	hit	3414
vp20	1707	Response	2	29784004	23912	1
vp20	1708	Picture	MorphM10_10_orig.jpg ; MorphM10_00_LOWER.jpg	29784152	0	1	8227	2	0	next	hit	3416
vp20	1708	Response	2	29792244	8092	1
vp20	1709	Picture	MorphF10_05_orig.jpg ; MorphF10_10_LOWER.jpg	29792379	0	1	20701	2	0	next	hit	3418
vp20	1709	Response	2	29812964	20585	1
vp20	1710	Picture	MorphF6_02_orig.jpg ; MorphF6_10_LOWER.jpg	29813080	0	1	11891	186	0	next	incorrect	3420
vp20	1710	Response	1	29824964	11884	1
vp20	1711	Picture	MorphF5_10_orig.jpg ; MorphF5_10_LOWER.jpg	29824971	0	185	11440	342	0	next	hit	3422
vp20	1711	Response	2	29836404	11433	1
vp20	1712	Picture	MorphF8_09_orig.jpg ; MorphF8_10_LOWER.jpg	29836411	0	157	9976	158	0	next	hit	3424
vp20	1712	Response	2	29846323	9912	1
vp20	1713	Picture	MorphF7_09_orig.jpg ; MorphF7_10_LOWER.jpg	29846387	0	1	10584	167	0	next	hit	3426
vp20	1713	Response	2	29856963	10576	1
vp20	1714	Picture	MorphM10_10_orig.jpg ; MorphM10_10_LOWER.jpg	29856971	0	166	13276	325	0	next	hit	3428
vp20	1714	Response	2	29870243	13272	1
vp20	1715	Picture	MorphM9_04_orig.jpg ; MorphM9_10_LOWER.jpg	29870247	0	159	9580	160	0	next	incorrect	3430
vp20	1715	Response	1	29879763	9516	1
vp20	1716	Picture	MorphF5_10_orig.jpg ; MorphF5_00_LOWER.jpg	29879827	0	1	10616	2	0	next	hit	3432
vp20	1716	Response	2	29890323	10496	1
vp20	1717	Picture	MorphM7_07_orig.jpg ; MorphM7_00_LOWER.jpg	29890443	0	1	9952	2	0	next	hit	3434
vp20	1717	Response	2	29900323	9880	1
vp20	1718	Picture	MorphF3_10_orig.jpg ; MorphF3_00_LOWER.jpg	29900395	0	1	28796	2	0	next	hit	3436
vp20	1718	Response	2	29929043	28648	1
vp20	1719	Picture	MorphF1_10_orig.jpg ; MorphF1_10_LOWER.jpg	29929191	0	1	21231	2	0	next	hit	3438
vp20	1719	Response	2	29950322	21131	1
vp20	1720	Picture	MorphM8_03_orig.jpg ; MorphM8_10_LOWER.jpg	29950422	0	1	15526	2	0	next	hit	3440
vp20	1720	Response	2	29965842	15420	1
vp20	1721	Picture	MorphF6_04_orig.jpg ; MorphF6_10_LOWER.jpg	29965948	0	1	13901	167	0	next	incorrect	3442
vp20	1721	Response	1	29979842	13894	1
vp20	1722	Picture	MorphF2_08_orig.jpg ; MorphF2_00_LOWER.jpg	29979849	0	166	16320	334	0	next	hit	3444
vp20	1722	Response	2	29996162	16313	1
vp20	1723	Picture	MorphF7_00_orig.jpg ; MorphF7_10_LOWER.jpg	29996169	0	168	9854	169	0	next	incorrect	3446
vp20	1723	Response	1	30005921	9752	1
vp20	1724	Picture	MorphF9_10_orig.jpg ; MorphF9_10_LOWER.jpg	30006023	0	1	8492	2	0	next	hit	3448
vp20	1724	Response	2	30014401	8378	1
vp20	1725	Picture	MorphM2_08_orig.jpg ; MorphM2_00_LOWER.jpg	30014515	0	1	8450	178	0	next	hit	3450
vp20	1725	Response	2	30022961	8446	1
vp20	1726	Picture	MorphM1_04_orig.jpg ; MorphM1_10_LOWER.jpg	30022965	0	177	7474	178	0	next	incorrect	3452
vp20	1726	Response	1	30030321	7356	1
vp20	1727	Picture	MorphF9_09_orig.jpg ; MorphF9_00_LOWER.jpg	30030439	0	1	8210	152	0	next	hit	3454
vp20	1727	Response	2	30038641	8202	1
vp20	1728	Picture	MorphF10_06_orig.jpg ; MorphF10_00_LOWER.jpg	30038649	0	151	46959	318	0	next	incorrect	3456
vp20	1728	Response	1	30085601	46952	1
vp20	1729	Picture	MorphM5_10_orig.jpg ; MorphM5_10_LOWER.jpg	30085608	0	167	22061	168	0	next	hit	3458
vp20	1729	Response	2	30107600	21992	1
vp20	1730	Picture	MorphM9_01_orig.jpg ; MorphM9_10_LOWER.jpg	30107669	0	1	12076	2	0	next	incorrect	3460
vp20	1730	Response	1	30119680	12011	1
vp20	1731	Picture	MorphF8_03_orig.jpg ; MorphF8_00_LOWER.jpg	30119745	0	1	8493	2	0	next	incorrect	3462
vp20	1731	Response	1	30128160	8415	1
vp20	1732	Picture	MorphM2_07_orig.jpg ; MorphM2_10_LOWER.jpg	30128238	0	1	7829	2	0	next	hit	3464
vp20	1732	Response	2	30135920	7682	1
vp20	1733	Picture	MorphM5_02_orig.jpg ; MorphM5_00_LOWER.jpg	30136067	0	1	8492	2	0	next	incorrect	3466
vp20	1733	Response	1	30144480	8413	1
vp20	1734	Picture	MorphF9_01_orig.jpg ; MorphF9_00_LOWER.jpg	30144559	0	1	12209	2	0	next	incorrect	3468
vp20	1734	Response	1	30156640	12081	1
vp20	1735	Picture	MorphM9_10_orig.jpg ; MorphM9_00_LOWER.jpg	30156768	0	1	9799	155	0	next	hit	3470
vp20	1735	Response	2	30166559	9791	1
vp20	1736	Picture	MorphF7_10_orig.jpg ; MorphF7_00_LOWER.jpg	30166567	0	154	13423	155	0	next	hit	3472
vp20	1736	Response	2	30179839	13272	1
vp20	1737	Picture	MorphM6_04_orig.jpg ; MorphM6_10_LOWER.jpg	30179990	0	1	17251	2	0	next	incorrect	3474
vp20	1737	Response	1	30197119	17129	1
vp20	1738	Picture	MorphM2_05_orig.jpg ; MorphM2_10_LOWER.jpg	30197241	0	1	8205	157	0	next	incorrect	3476
vp20	1738	Response	1	30205439	8198	1
vp20	1739	Picture	MorphF5_09_orig.jpg ; MorphF5_00_LOWER.jpg	30205446	0	156	16078	157	0	next	hit	3478
vp20	1739	Response	2	30221439	15993	1
vp20	1740	Picture	MorphF9_04_orig.jpg ; MorphF9_00_LOWER.jpg	30221524	0	1	11678	2	0	next	incorrect	3480
vp20	1740	Response	1	30233119	11595	1
vp20	1741	Picture	MorphF2_07_orig.jpg ; MorphF2_00_LOWER.jpg	30233202	0	1	15260	2	0	next	hit	3482
vp20	1741	Response	2	30248319	15117	1
vp20	1742	Picture	MorphM5_07_orig.jpg ; MorphM5_00_LOWER.jpg	30248462	0	1	15924	2	0	next	incorrect	3484
vp20	1742	Response	1	30264238	15776	1
vp20	1743	Picture	MorphM7_08_orig.jpg ; MorphM7_00_LOWER.jpg	30264386	0	1	9156	2	0	next	hit	3486
vp20	1743	Response	2	30273438	9052	1
vp20	1744	Picture	MorphF3_00_orig.jpg ; MorphF3_00_LOWER.jpg	30273542	0	1	9263	160	0	next	incorrect	3488
vp20	1744	Response	1	30282798	9256	1
vp20	1745	Picture	MorphF5_03_orig.jpg ; MorphF5_00_LOWER.jpg	30282805	0	159	8784	160	0	next	incorrect	3490
vp20	1745	Response	1	30291518	8713	1
vp20	1746	Picture	MorphF10_10_orig.jpg ; MorphF10_00_LOWER.jpg	30291589	0	1	13004	2	0	next	hit	3492
vp20	1746	Response	2	30304478	12889	1
vp20	1747	Picture	MorphM3_07_orig.jpg ; MorphM3_10_LOWER.jpg	30304593	0	1	17092	161	0	next	hit	3494
vp20	1747	Response	2	30321677	17084	1
vp20	1748	Picture	MorphF6_10_orig.jpg ; MorphF6_10_LOWER.jpg	30321685	0	160	7840	309	0	next	hit	3496
vp20	1748	Response	2	30329517	7832	1
vp20	1749	Picture	MorphF3_05_orig.jpg ; MorphF3_00_LOWER.jpg	30329525	0	149	7680	315	0	next	incorrect	3498
vp20	1749	Response	1	30337197	7672	1
vp20	1750	Picture	MorphM9_01_orig.jpg ; MorphM9_00_LOWER.jpg	30337205	0	166	7198	167	0	next	incorrect	3500
vp20	1750	Response	1	30344317	7112	1
vp20	1751	Picture	MorphM3_08_orig.jpg ; MorphM3_00_LOWER.jpg	30344403	0	1	11942	2	0	next	hit	3502
vp20	1751	Response	2	30356237	11834	1
vp20	1752	Picture	MorphF9_03_orig.jpg ; MorphF9_00_LOWER.jpg	30356345	0	1	15128	2	0	next	incorrect	3504
vp20	1752	Response	1	30371357	15012	1
vp20	1753	Picture	MorphM3_03_orig.jpg ; MorphM3_10_LOWER.jpg	30371473	0	1	19905	2	0	next	incorrect	3506
vp20	1753	Response	1	30391277	19804	1
vp20	1754	Picture	MorphM5_10_orig.jpg ; MorphM5_00_LOWER.jpg	30391378	0	1	20833	2	0	next	hit	3508
vp20	1754	Response	2	30412076	20698	1
vp20	1755	Picture	MorphM3_04_orig.jpg ; MorphM3_10_LOWER.jpg	30412211	0	1	15924	2	0	next	incorrect	3510
vp20	1755	Response	1	30427996	15785	1
vp20	1756	Picture	MorphF4_07_orig.jpg ; MorphF4_00_LOWER.jpg	30428135	0	1	11385	162	0	next	hit	3512
vp20	1756	Response	2	30439516	11381	1
vp20	1757	Picture	MorphF8_10_orig.jpg ; MorphF8_10_LOWER.jpg	30439520	0	161	8254	162	0	next	hit	3514
vp20	1757	Response	2	30447676	8156	1
vp20	1758	Picture	MorphM1_10_orig.jpg ; MorphM1_10_LOWER.jpg	30447774	0	1	13110	162	0	next	hit	3516
vp20	1758	Response	2	30460876	13102	1
vp20	1759	Picture	MorphF9_08_orig.jpg ; MorphF9_00_LOWER.jpg	30460884	0	161	10879	324	0	next	hit	3518
vp20	1759	Response	2	30471755	10871	1
vp20	1760	Picture	MorphM8_05_orig.jpg ; MorphM8_00_LOWER.jpg	30471763	0	163	10777	165	0	next	hit	3520
vp20	1760	Response	2	30482475	10712	1
vp20	1761	Picture	MorphF8_04_orig.jpg ; MorphF8_00_LOWER.jpg	30482540	0	2	10750	3	0	next	incorrect	3522
vp20	1761	Response	1	30493195	10655	1
vp20	1762	Picture	MorphM8_03_orig.jpg ; MorphM8_00_LOWER.jpg	30493290	0	1	7909	187	0	next	hit	3524
vp20	1762	Response	2	30501195	7905	1
vp20	1763	Picture	MorphF7_05_orig.jpg ; MorphF7_10_LOWER.jpg	30501199	0	186	12394	187	0	next	hit	3526
vp20	1763	Response	2	30513515	12316	1
vp20	1764	Picture	MorphF1_06_orig.jpg ; MorphF1_10_LOWER.jpg	30513593	0	1	12075	2	0	next	incorrect	3528
vp20	1764	Response	1	30520635	7042	1
vp20	1765	Picture	end_ins	30525668	5000	1	4057406	2	5000	next	other	0
vp20	1765	Response	1	34576663	4055995	1
