# Supplementary material for: Categorical Perception of Fear and Anger Expressions in Whole, Masked and Composite Faces
Source: PLoS One. 2015 Aug 11;10(8):e0134790. doi: 10.1371/journal.pone.0134790 (PMC4532458; doi:10.1371/journal.pone.0134790)
Supplement: S1 Dataset — (ZIP) [file pone.0134790.s001.zip › Exp2/Vp019-Vp019_UpDown_Identification.log]

Scenario - 
Logfile written - 08/28/2014 11:20:23

Subject	Trial	Event Type	Code	Time	TTime	Uncertainty	Duration	Uncertainty	ReqTime	ReqDur	Stim Type	Pair Index

Vp019	1	Picture	instruction	-9833	0	1	179465	2	0	next	other	0
Vp019	1	Response	1	169596	179429	1
Vp019	2	Response	1	305833	136201	1
Vp019	3	Picture	MorphM7_05_orig.jpg ; MorphM7_10_LOWER.jpg	306021	0	1	675620	2	0	next	hit	5
Vp019	3	Response	2	981498	675477	1
Vp019	4	Picture	MorphF9_05_orig.jpg ; MorphF9_00_LOWER.jpg	981641	0	1	32600	2	0	next	incorrect	7
Vp019	4	Response	1	1014138	32497	1
Vp019	5	Picture	MorphF10_06_orig.jpg ; MorphF10_00_LOWER.jpg	1014241	0	1	10312	2	0	next	hit	9
Vp019	5	Response	2	1024457	10216	1
Vp019	6	Picture	MorphM3_01_orig.jpg ; MorphM3_10_LOWER.jpg	1024553	0	1	12641	2	0	next	incorrect	11
Vp019	6	Response	1	1037097	12544	1
Vp019	7	Picture	MorphF5_04_orig.jpg ; MorphF5_10_LOWER.jpg	1037194	0	1	9979	2	0	next	incorrect	13
Vp019	7	Response	1	1047017	9823	1
Vp019	8	Picture	MorphM6_09_orig.jpg ; MorphM6_00_LOWER.jpg	1047173	0	1	7152	2	0	next	hit	15
Vp019	8	Response	2	1054216	7043	1
Vp019	9	Picture	MorphM2_01_orig.jpg ; MorphM2_10_LOWER.jpg	1054325	0	1	12309	2	0	next	incorrect	17
Vp019	9	Response	1	1066456	12131	1
Vp019	10	Picture	MorphM6_05_orig.jpg ; MorphM6_00_LOWER.jpg	1066634	0	1	11642	3	0	next	incorrect	19
Vp019	10	Response	1	1078136	11502	1
Vp019	11	Picture	MorphF4_06_orig.jpg ; MorphF4_00_LOWER.jpg	1078276	0	2	16799	4	0	next	incorrect	21
Vp019	11	Response	1	1095016	16740	1
Vp019	12	Picture	MorphM1_10_orig.jpg ; MorphM1_00_LOWER.jpg	1095075	0	2	11643	3	0	next	hit	23
Vp019	12	Response	2	1106616	11541	1
Vp019	13	Picture	MorphM8_05_orig.jpg ; MorphM8_10_LOWER.jpg	1106718	0	1	7818	2	0	next	hit	25
Vp019	13	Response	2	1114455	7737	1
Vp019	14	Picture	MorphM9_06_orig.jpg ; MorphM9_10_LOWER.jpg	1114536	0	1	12641	2	0	next	incorrect	27
Vp019	14	Response	1	1127015	12479	1
Vp019	15	Picture	MorphF6_01_orig.jpg ; MorphF6_00_LOWER.jpg	1127177	0	1	10478	2	0	next	incorrect	29
Vp019	15	Response	1	1137575	10398	1
Vp019	16	Picture	MorphM8_07_orig.jpg ; MorphM8_00_LOWER.jpg	1137655	0	1	16799	2	0	next	hit	31
Vp019	16	Response	2	1154294	16639	1
Vp019	17	Picture	MorphM5_10_orig.jpg ; MorphM5_00_LOWER.jpg	1154454	0	1	16281	22	0	next	incorrect	33
Vp019	17	Response	1	1170694	16240	1
Vp019	18	Picture	MorphM7_07_orig.jpg ; MorphM7_00_LOWER.jpg	1170735	0	21	9999	22	0	next	hit	35
Vp019	18	Response	2	1180614	9879	1
Vp019	19	Picture	MorphF10_10_orig.jpg ; MorphF10_00_LOWER.jpg	1180734	0	1	7318	2	0	next	hit	37
Vp019	19	Response	2	1187974	7240	1
Vp019	20	Picture	MorphF3_05_orig.jpg ; MorphF3_10_LOWER.jpg	1188052	0	1	15635	2	0	next	hit	39
Vp019	20	Response	2	1203573	15521	1
Vp019	21	Picture	MorphF8_06_orig.jpg ; MorphF8_00_LOWER.jpg	1203687	0	1	11975	3	0	next	incorrect	41
Vp019	21	Response	1	1215573	11886	1
Vp019	22	Picture	MorphF1_10_orig.jpg ; MorphF1_10_LOWER.jpg	1215662	0	2	10313	3	0	next	hit	43
Vp019	22	Response	2	1225813	10151	1
Vp019	23	Picture	MorphF5_00_orig.jpg ; MorphF5_10_LOWER.jpg	1225975	0	1	19294	2	0	next	incorrect	45
Vp019	23	Response	1	1245172	19197	1
Vp019	24	Picture	MorphF3_04_orig.jpg ; MorphF3_00_LOWER.jpg	1245269	0	1	8815	2	0	next	incorrect	47
Vp019	24	Response	1	1253892	8623	1
Vp019	25	Picture	MorphF1_09_orig.jpg ; MorphF1_00_LOWER.jpg	1254084	0	1	7318	3	0	next	incorrect	49
Vp019	25	Response	1	1261332	7248	1
Vp019	26	Picture	MorphF7_00_orig.jpg ; MorphF7_00_LOWER.jpg	1261402	0	2	22455	3	0	next	incorrect	51
Vp019	26	Response	1	1283652	22250	1
Vp019	27	Picture	MorphM3_02_orig.jpg ; MorphM3_00_LOWER.jpg	1283857	0	1	14636	2	0	next	incorrect	53
Vp019	27	Response	1	1298371	14514	1
Vp019	28	Picture	MorphM10_08_orig.jpg ; MorphM10_00_LOWER.jpg	1298493	0	1	8649	2	0	next	hit	55
Vp019	28	Response	2	1307011	8518	1
Vp019	29	Picture	MorphM9_10_orig.jpg ; MorphM9_00_LOWER.jpg	1307142	0	1	8483	2	0	next	hit	57
Vp019	29	Response	2	1315411	8269	1
Vp019	30	Picture	MorphM1_04_orig.jpg ; MorphM1_10_LOWER.jpg	1315625	0	1	14637	2	0	next	incorrect	59
Vp019	30	Response	1	1330051	14426	1
Vp019	31	Picture	MorphM4_07_orig.jpg ; MorphM4_00_LOWER.jpg	1330262	0	1	48567	2	0	next	incorrect	61
Vp019	31	Response	1	1378769	48507	1
Vp019	32	Picture	MorphM8_03_orig.jpg ; MorphM8_10_LOWER.jpg	1378829	0	1	30438	2	0	next	incorrect	63
Vp019	32	Response	1	1409089	30260	1
Vp019	33	Picture	MorphM10_07_orig.jpg ; MorphM10_00_LOWER.jpg	1409267	0	1	8316	2	0	next	hit	65
Vp019	33	Response	2	1417488	8221	1
Vp019	34	Picture	MorphF1_07_orig.jpg ; MorphF1_10_LOWER.jpg	1417583	0	1	10313	2	0	next	incorrect	67
Vp019	34	Response	1	1427728	10145	1
Vp019	35	Picture	MorphM9_03_orig.jpg ; MorphM9_10_LOWER.jpg	1427896	0	1	17606	193	0	next	incorrect	69
Vp019	35	Response	1	1445488	17592	1
Vp019	36	Picture	MorphM2_00_orig.jpg ; MorphM2_10_LOWER.jpg	1445502	0	192	14162	193	0	next	incorrect	71
Vp019	36	Response	1	1459487	13985	1
Vp019	37	Picture	MorphF8_10_orig.jpg ; MorphF8_00_LOWER.jpg	1459664	0	1	10811	3	0	next	hit	73
Vp019	37	Response	2	1470287	10623	1
Vp019	38	Picture	MorphF10_08_orig.jpg ; MorphF10_00_LOWER.jpg	1470475	0	2	6653	4	0	next	hit	75
Vp019	38	Response	2	1477087	6612	1
Vp019	39	Picture	MorphF3_02_orig.jpg ; MorphF3_10_LOWER.jpg	1477128	0	2	12974	3	0	next	incorrect	77
Vp019	39	Response	1	1489967	12839	1
Vp019	40	Picture	MorphF1_00_orig.jpg ; MorphF1_10_LOWER.jpg	1490102	0	1	7152	2	0	next	incorrect	79
Vp019	40	Response	1	1497087	6985	1
Vp019	41	Picture	MorphM1_02_orig.jpg ; MorphM1_10_LOWER.jpg	1497254	0	1	31602	2	0	next	incorrect	81
Vp019	41	Response	1	1528686	31432	1
Vp019	42	Picture	MorphM10_00_orig.jpg ; MorphM10_10_LOWER.jpg	1528856	0	1	8815	3	0	next	hit	83
Vp019	42	Response	2	1537566	8710	1
Vp019	43	Picture	MorphF10_08_orig.jpg ; MorphF10_10_LOWER.jpg	1537671	0	2	8150	4	0	next	hit	85
Vp019	43	Response	2	1545726	8055	1
Vp019	44	Picture	MorphM7_03_orig.jpg ; MorphM7_00_LOWER.jpg	1545821	0	2	8483	3	0	next	hit	87
Vp019	44	Response	2	1554205	8384	1
Vp019	45	Picture	MorphM6_05_orig.jpg ; MorphM6_10_LOWER.jpg	1554304	0	1	16633	2	0	next	incorrect	89
Vp019	45	Response	1	1570845	16541	1
Vp019	46	Picture	MorphF1_05_orig.jpg ; MorphF1_00_LOWER.jpg	1570937	0	1	9314	2	0	next	incorrect	91
Vp019	46	Response	1	1580125	9188	1
Vp019	47	Picture	MorphM1_07_orig.jpg ; MorphM1_10_LOWER.jpg	1580251	0	1	41416	2	0	next	incorrect	93
Vp019	47	Response	1	1621564	41313	1
Vp019	48	Picture	MorphM10_06_orig.jpg ; MorphM10_00_LOWER.jpg	1621667	0	1	23784	2	0	next	hit	95
Vp019	48	Response	2	1645323	23656	1
Vp019	49	Picture	MorphF9_09_orig.jpg ; MorphF9_00_LOWER.jpg	1645451	0	1	7152	2	0	next	hit	97
Vp019	49	Response	2	1652443	6992	1
Vp019	50	Picture	MorphF8_05_orig.jpg ; MorphF8_00_LOWER.jpg	1652603	0	1	10645	2	0	next	incorrect	99
Vp019	50	Response	1	1663163	10560	1
Vp019	51	Picture	MorphF6_04_orig.jpg ; MorphF6_00_LOWER.jpg	1663248	0	1	8150	2	0	next	incorrect	101
Vp019	51	Response	1	1671323	8075	1
Vp019	52	Picture	MorphM5_06_orig.jpg ; MorphM5_10_LOWER.jpg	1671398	0	1	8649	2	0	next	incorrect	103
Vp019	52	Response	1	1679963	8565	1
Vp019	53	Picture	MorphM1_07_orig.jpg ; MorphM1_00_LOWER.jpg	1680047	0	1	14304	3	0	next	hit	105
Vp019	53	Response	2	1694283	14236	1
Vp019	54	Picture	MorphF1_06_orig.jpg ; MorphF1_00_LOWER.jpg	1694351	0	2	7984	3	0	next	incorrect	107
Vp019	54	Response	1	1702202	7851	1
Vp019	55	Picture	MorphM3_07_orig.jpg ; MorphM3_10_LOWER.jpg	1702335	0	1	6653	2	0	next	incorrect	109
Vp019	55	Response	1	1708842	6507	1
Vp019	56	Picture	MorphM7_10_orig.jpg ; MorphM7_00_LOWER.jpg	1708988	0	1	5974	182	0	next	hit	111
Vp019	56	Response	2	1714922	5934	1
Vp019	57	Picture	MorphF9_08_orig.jpg ; MorphF9_00_LOWER.jpg	1714962	0	181	20472	182	0	next	incorrect	113
Vp019	57	Response	1	1735321	20359	1
Vp019	58	Picture	MorphF1_03_orig.jpg ; MorphF1_00_LOWER.jpg	1735434	0	1	5489	2	0	next	incorrect	115
Vp019	58	Response	1	1740841	5407	1
Vp019	59	Picture	MorphM1_03_orig.jpg ; MorphM1_00_LOWER.jpg	1740923	0	1	7318	2	0	next	incorrect	117
Vp019	59	Response	1	1748201	7278	1
Vp019	60	Picture	MorphF9_09_orig.jpg ; MorphF9_10_LOWER.jpg	1748241	0	1	9148	2	0	next	hit	119
Vp019	60	Response	2	1757321	9080	1
Vp019	61	Picture	MorphM6_08_orig.jpg ; MorphM6_00_LOWER.jpg	1757389	0	1	6487	2	0	next	hit	121
Vp019	61	Response	2	1763801	6412	1
Vp019	62	Picture	MorphF3_03_orig.jpg ; MorphF3_10_LOWER.jpg	1763876	0	1	6320	3	0	next	incorrect	123
Vp019	62	Response	1	1770041	6165	1
Vp019	63	Picture	MorphM7_05_orig.jpg ; MorphM7_00_LOWER.jpg	1770196	0	2	5297	195	0	next	hit	125
Vp019	63	Response	2	1775480	5284	1
Vp019	64	Picture	MorphF10_04_orig.jpg ; MorphF10_00_LOWER.jpg	1775493	0	193	8010	194	0	next	hit	127
Vp019	64	Response	2	1783401	7908	1
Vp019	65	Picture	MorphM6_06_orig.jpg ; MorphM6_10_LOWER.jpg	1783503	0	1	5655	2	0	next	hit	129
Vp019	65	Response	2	1789080	5577	1
Vp019	66	Picture	MorphF1_01_orig.jpg ; MorphF1_00_LOWER.jpg	1789158	0	1	5821	2	0	next	incorrect	131
Vp019	66	Response	1	1794840	5682	1
Vp019	67	Picture	MorphF8_10_orig.jpg ; MorphF8_10_LOWER.jpg	1794979	0	1	9647	2	0	next	hit	133
Vp019	67	Response	2	1804440	9461	1
Vp019	68	Picture	MorphF9_02_orig.jpg ; MorphF9_10_LOWER.jpg	1804626	0	1	10479	2	0	next	incorrect	135
Vp019	68	Response	1	1814920	10294	1
Vp019	69	Picture	MorphF10_03_orig.jpg ; MorphF10_10_LOWER.jpg	1815105	0	1	9480	3	0	next	hit	137
Vp019	69	Response	2	1824519	9414	1
Vp019	70	Picture	MorphF1_02_orig.jpg ; MorphF1_10_LOWER.jpg	1824585	0	2	16799	4	0	next	incorrect	139
Vp019	70	Response	1	1841239	16654	1
Vp019	71	Picture	MorphM2_00_orig.jpg ; MorphM2_00_LOWER.jpg	1841384	0	2	10645	3	0	next	incorrect	141
Vp019	71	Response	1	1851959	10575	1
Vp019	72	Picture	MorphF7_02_orig.jpg ; MorphF7_00_LOWER.jpg	1852029	0	1	18463	2	0	next	incorrect	143
Vp019	72	Response	1	1870358	18329	1
Vp019	73	Picture	MorphM5_03_orig.jpg ; MorphM5_10_LOWER.jpg	1870492	0	1	10645	2	0	next	incorrect	145
Vp019	73	Response	1	1880998	10506	1
Vp019	74	Picture	MorphF1_00_orig.jpg ; MorphF1_00_LOWER.jpg	1881137	0	1	8981	2	0	next	incorrect	147
Vp019	74	Response	1	1890038	8901	1
Vp019	75	Picture	MorphF3_00_orig.jpg ; MorphF3_10_LOWER.jpg	1890118	0	1	10479	2	0	next	incorrect	149
Vp019	75	Response	1	1900518	10400	1
Vp019	76	Picture	MorphM8_08_orig.jpg ; MorphM8_00_LOWER.jpg	1900597	0	1	6819	2	0	next	hit	151
Vp019	76	Response	2	1907238	6641	1
Vp019	77	Picture	MorphF2_00_orig.jpg ; MorphF2_10_LOWER.jpg	1907416	0	1	6635	187	0	next	hit	153
Vp019	77	Response	2	1914037	6621	1
Vp019	78	Picture	MorphF8_09_orig.jpg ; MorphF8_10_LOWER.jpg	1914051	0	186	6838	187	0	next	incorrect	155
Vp019	78	Response	1	1920757	6706	1
Vp019	79	Picture	MorphF3_08_orig.jpg ; MorphF3_00_LOWER.jpg	1920889	0	1	8316	2	0	next	incorrect	157
Vp019	79	Response	1	1928997	8108	1
Vp019	80	Picture	MorphM8_06_orig.jpg ; MorphM8_00_LOWER.jpg	1929205	0	1	19294	2	0	next	incorrect	159
Vp019	80	Response	1	1948357	19152	1
Vp019	81	Picture	MorphF5_07_orig.jpg ; MorphF5_10_LOWER.jpg	1948499	0	1	6320	2	0	next	incorrect	161
Vp019	81	Response	1	1954676	6177	1
Vp019	82	Picture	MorphF9_05_orig.jpg ; MorphF9_10_LOWER.jpg	1954819	0	1	12475	2	0	next	incorrect	163
Vp019	82	Response	1	1967156	12337	1
Vp019	83	Picture	MorphM3_09_orig.jpg ; MorphM3_10_LOWER.jpg	1967294	0	1	5156	2	0	next	incorrect	165
Vp019	83	Response	1	1972356	5062	1
Vp019	84	Picture	MorphF1_07_orig.jpg ; MorphF1_00_LOWER.jpg	1972450	0	1	6653	2	0	next	incorrect	167
Vp019	84	Response	1	1978916	6466	1
Vp019	85	Picture	MorphM5_00_orig.jpg ; MorphM5_00_LOWER.jpg	1979103	0	1	6487	2	0	next	incorrect	169
Vp019	85	Response	1	1985476	6373	1
Vp019	86	Picture	MorphF1_10_orig.jpg ; MorphF1_00_LOWER.jpg	1985590	0	1	5489	2	0	next	incorrect	171
Vp019	86	Response	1	1990996	5406	1
Vp019	87	Picture	MorphF9_04_orig.jpg ; MorphF9_00_LOWER.jpg	1991079	0	1	11476	2	0	next	incorrect	173
Vp019	87	Response	1	2002355	11276	1
Vp019	88	Picture	MorphF6_09_orig.jpg ; MorphF6_00_LOWER.jpg	2002555	0	1	6820	2	0	next	incorrect	175
Vp019	88	Response	1	2009235	6680	1
Vp019	89	Picture	MorphF1_09_orig.jpg ; MorphF1_10_LOWER.jpg	2009375	0	1	9979	2	0	next	incorrect	177
Vp019	89	Response	1	2019315	9940	1
Vp019	90	Picture	MorphM5_10_orig.jpg ; MorphM5_10_LOWER.jpg	2019354	0	1	6653	2	0	next	incorrect	179
Vp019	90	Response	1	2025955	6601	1
Vp019	91	Picture	MorphF3_09_orig.jpg ; MorphF3_00_LOWER.jpg	2026007	0	1	9481	2	0	next	incorrect	181
Vp019	91	Response	1	2035395	9388	1
Vp019	92	Picture	MorphM6_00_orig.jpg ; MorphM6_00_LOWER.jpg	2035488	0	1	12641	2	0	next	incorrect	183
Vp019	92	Response	1	2048035	12547	1
Vp019	93	Picture	MorphM7_00_orig.jpg ; MorphM7_10_LOWER.jpg	2048129	0	1	5821	2	0	next	hit	185
Vp019	93	Response	2	2053794	5665	1
Vp019	94	Picture	MorphF5_02_orig.jpg ; MorphF5_10_LOWER.jpg	2053950	0	1	8982	2	0	next	incorrect	187
Vp019	94	Response	1	2062834	8884	1
Vp019	95	Picture	MorphM9_08_orig.jpg ; MorphM9_00_LOWER.jpg	2062932	0	1	6986	2	0	next	hit	189
Vp019	95	Response	2	2069794	6862	1
Vp019	96	Picture	MorphF4_09_orig.jpg ; MorphF4_00_LOWER.jpg	2069918	0	1	6320	2	0	next	hit	191
Vp019	96	Response	2	2076114	6196	1
Vp019	97	Picture	MorphM1_05_orig.jpg ; MorphM1_00_LOWER.jpg	2076238	0	1	7318	3	0	next	incorrect	193
Vp019	97	Response	1	2083474	7236	1
Vp019	98	Picture	MorphF9_07_orig.jpg ; MorphF9_10_LOWER.jpg	2083556	0	2	5157	3	0	next	hit	195
Vp019	98	Response	2	2088594	5038	1
Vp019	99	Picture	MorphM9_03_orig.jpg ; MorphM9_00_LOWER.jpg	2088713	0	1	10478	2	0	next	incorrect	197
Vp019	99	Response	1	2098993	10280	1
Vp019	100	Picture	MorphF5_09_orig.jpg ; MorphF5_00_LOWER.jpg	2099191	0	1	11144	2	0	next	hit	199
Vp019	100	Response	2	2110273	11082	1
Vp019	101	Picture	MorphM2_05_orig.jpg ; MorphM2_00_LOWER.jpg	2110335	0	1	42912	3	0	next	incorrect	201
Vp019	101	Response	1	2153152	42817	1
Vp019	102	Picture	MorphM9_04_orig.jpg ; MorphM9_00_LOWER.jpg	2153247	0	2	7984	3	0	next	incorrect	203
Vp019	102	Response	1	2161072	7825	1
Vp019	103	Picture	MorphF6_06_orig.jpg ; MorphF6_00_LOWER.jpg	2161231	0	1	5655	2	0	next	incorrect	205
Vp019	103	Response	1	2166832	5601	1
Vp019	104	Picture	MorphM1_08_orig.jpg ; MorphM1_00_LOWER.jpg	2166886	0	1	12142	2	0	next	incorrect	207
Vp019	104	Response	1	2178831	11945	1
Vp019	105	Picture	MorphF7_05_orig.jpg ; MorphF7_00_LOWER.jpg	2179028	0	1	7984	2	0	next	hit	209
Vp019	105	Response	2	2186911	7883	1
Vp019	106	Picture	MorphF1_08_orig.jpg ; MorphF1_00_LOWER.jpg	2187012	0	1	6653	2	0	next	incorrect	211
Vp019	106	Response	1	2193551	6539	1
Vp019	107	Picture	MorphF3_05_orig.jpg ; MorphF3_00_LOWER.jpg	2193665	0	1	6986	2	0	next	incorrect	213
Vp019	107	Response	1	2200591	6926	1
Vp019	108	Picture	MorphM9_08_orig.jpg ; MorphM9_10_LOWER.jpg	2200651	0	1	10644	3	0	next	hit	215
Vp019	108	Response	2	2211231	10580	1
Vp019	109	Picture	MorphF8_00_orig.jpg ; MorphF8_00_LOWER.jpg	2211295	0	2	10812	3	0	next	incorrect	217
Vp019	109	Response	1	2221950	10655	1
Vp019	110	Picture	MorphF9_06_orig.jpg ; MorphF9_00_LOWER.jpg	2222107	0	1	8482	3	0	next	incorrect	219
Vp019	110	Response	1	2230510	8403	1
Vp019	111	Picture	MorphM2_09_orig.jpg ; MorphM2_10_LOWER.jpg	2230589	0	2	6487	3	0	next	hit	221
Vp019	111	Response	2	2236910	6321	1
Vp019	112	Picture	MorphM3_05_orig.jpg ; MorphM3_10_LOWER.jpg	2237076	0	1	6986	2	0	next	incorrect	223
Vp019	112	Response	1	2243870	6794	1
Vp019	113	Picture	MorphF2_05_orig.jpg ; MorphF2_00_LOWER.jpg	2244062	0	1	10312	2	0	next	hit	225
Vp019	113	Response	2	2254270	10208	1
Vp019	114	Picture	MorphF4_07_orig.jpg ; MorphF4_00_LOWER.jpg	2254374	0	1	10312	3	0	next	hit	227
Vp019	114	Response	2	2264590	10216	1
Vp019	115	Picture	MorphM8_09_orig.jpg ; MorphM8_10_LOWER.jpg	2264686	0	2	11643	4	0	next	hit	229
Vp019	115	Response	2	2276190	11504	1
Vp019	116	Picture	MorphF2_01_orig.jpg ; MorphF2_00_LOWER.jpg	2276329	0	2	9814	3	0	next	incorrect	231
Vp019	116	Response	1	2285949	9620	1
Vp019	117	Picture	MorphF5_01_orig.jpg ; MorphF5_00_LOWER.jpg	2286143	0	1	7983	2	0	next	incorrect	233
Vp019	117	Response	1	2294029	7886	1
Vp019	118	Picture	MorphM10_02_orig.jpg ; MorphM10_10_LOWER.jpg	2294126	0	1	101293	3	0	next	incorrect	235
Vp019	118	Response	1	2395307	101181	1
Vp019	119	Picture	MorphF8_08_orig.jpg ; MorphF8_10_LOWER.jpg	2395419	0	2	20791	3	0	next	incorrect	237
Vp019	119	Response	1	2416026	20607	1
Vp019	120	Picture	MorphM6_03_orig.jpg ; MorphM6_00_LOWER.jpg	2416210	0	1	7319	2	0	next	incorrect	239
Vp019	120	Response	1	2423386	7176	1
Vp019	121	Picture	MorphF3_03_orig.jpg ; MorphF3_00_LOWER.jpg	2423529	0	1	6154	2	0	next	incorrect	241
Vp019	121	Response	1	2429546	6017	1
Vp019	122	Picture	MorphF8_02_orig.jpg ; MorphF8_00_LOWER.jpg	2429683	0	1	26601	180	0	next	incorrect	243
Vp019	122	Response	1	2456265	26582	1
Vp019	123	Picture	MorphF4_09_orig.jpg ; MorphF4_10_LOWER.jpg	2456284	0	179	14814	180	0	next	hit	245
Vp019	123	Response	2	2470905	14621	1
Vp019	124	Picture	MorphM7_09_orig.jpg ; MorphM7_00_LOWER.jpg	2471098	0	1	5822	2	0	next	hit	247
Vp019	124	Response	2	2476745	5647	1
Vp019	125	Picture	MorphM4_05_orig.jpg ; MorphM4_10_LOWER.jpg	2476920	0	1	16965	2	0	next	hit	249
Vp019	125	Response	2	2493705	16785	1
Vp019	126	Picture	MorphM8_06_orig.jpg ; MorphM8_10_LOWER.jpg	2493885	0	1	7152	2	0	next	hit	251
Vp019	126	Response	2	2500904	7019	1
Vp019	127	Picture	MorphM9_01_orig.jpg ; MorphM9_10_LOWER.jpg	2501037	0	1	11809	2	0	next	incorrect	253
Vp019	127	Response	1	2512744	11707	1
Vp019	128	Picture	MorphF10_04_orig.jpg ; MorphF10_10_LOWER.jpg	2512846	0	1	15136	2	0	next	hit	255
Vp019	128	Response	2	2527944	15098	1
Vp019	129	Picture	MorphM6_03_orig.jpg ; MorphM6_10_LOWER.jpg	2527982	0	1	10645	2	0	next	incorrect	257
Vp019	129	Response	1	2538583	10601	1
Vp019	130	Picture	MorphF9_08_orig.jpg ; MorphF9_10_LOWER.jpg	2538627	0	1	15468	2	0	next	hit	259
Vp019	130	Response	2	2554023	15396	1
Vp019	131	Picture	MorphM5_07_orig.jpg ; MorphM5_10_LOWER.jpg	2554095	0	1	35927	2	0	next	hit	261
Vp019	131	Response	2	2589941	35846	3
Vp019	132	Picture	MorphM8_08_orig.jpg ; MorphM8_10_LOWER.jpg	2590022	0	1	12142	2	0	next	hit	263
Vp019	132	Response	2	2602022	12000	1
Vp019	133	Picture	MorphM1_02_orig.jpg ; MorphM1_00_LOWER.jpg	2602164	0	1	10146	2	0	next	incorrect	265
Vp019	133	Response	1	2612182	10018	1
Vp019	134	Picture	MorphM8_03_orig.jpg ; MorphM8_00_LOWER.jpg	2612310	0	1	10146	2	0	next	hit	267
Vp019	134	Response	2	2622342	10032	1
Vp019	135	Picture	MorphM3_04_orig.jpg ; MorphM3_00_LOWER.jpg	2622456	0	1	8649	2	0	next	incorrect	269
Vp019	135	Response	1	2630901	8445	1
Vp019	136	Picture	MorphM5_09_orig.jpg ; MorphM5_10_LOWER.jpg	2631105	0	1	25780	3	0	next	hit	271
Vp019	136	Response	2	2656741	25636	1
Vp019	137	Picture	MorphM2_01_orig.jpg ; MorphM2_00_LOWER.jpg	2656885	0	2	9814	3	0	next	incorrect	273
Vp019	137	Response	1	2666581	9696	1
Vp019	138	Picture	MorphM5_02_orig.jpg ; MorphM5_10_LOWER.jpg	2666699	0	1	8981	2	0	next	hit	275
Vp019	138	Response	2	2675540	8841	1
Vp019	139	Picture	MorphM9_02_orig.jpg ; MorphM9_00_LOWER.jpg	2675680	0	1	16300	2	0	next	incorrect	277
Vp019	139	Response	1	2691780	16100	1
Vp019	140	Picture	MorphF2_08_orig.jpg ; MorphF2_10_LOWER.jpg	2691980	0	1	34929	2	0	next	hit	279
Vp019	140	Response	2	2726739	34759	1
Vp019	141	Picture	MorphM10_06_orig.jpg ; MorphM10_10_LOWER.jpg	2726909	0	1	11144	2	0	next	hit	281
Vp019	141	Response	2	2737939	11030	1
Vp019	142	Picture	MorphF4_04_orig.jpg ; MorphF4_00_LOWER.jpg	2738053	0	1	14304	2	0	next	incorrect	283
Vp019	142	Response	1	2752179	14126	1
Vp019	143	Picture	MorphF7_01_orig.jpg ; MorphF7_00_LOWER.jpg	2752357	0	1	7318	3	0	next	hit	285
Vp019	143	Response	2	2759618	7261	1
Vp019	144	Picture	MorphM6_02_orig.jpg ; MorphM6_10_LOWER.jpg	2759675	0	2	7971	183	0	next	incorrect	287
Vp019	144	Response	1	2767618	7943	1
Vp019	145	Picture	MorphM3_03_orig.jpg ; MorphM3_00_LOWER.jpg	2767646	0	181	6001	182	0	next	incorrect	289
Vp019	145	Response	1	2773538	5892	1
Vp019	146	Picture	MorphM2_09_orig.jpg ; MorphM2_00_LOWER.jpg	2773647	0	1	6986	2	0	next	hit	291
Vp019	146	Response	2	2780578	6931	1
Vp019	147	Picture	MorphF4_02_orig.jpg ; MorphF4_00_LOWER.jpg	2780633	0	1	8981	2	0	next	incorrect	293
Vp019	147	Response	1	2789538	8905	1
Vp019	148	Picture	MorphF6_08_orig.jpg ; MorphF6_10_LOWER.jpg	2789614	0	1	10978	2	0	next	hit	295
Vp019	148	Response	2	2800498	10884	1
Vp019	149	Picture	MorphM10_01_orig.jpg ; MorphM10_10_LOWER.jpg	2800592	0	1	13140	2	0	next	hit	297
Vp019	149	Response	2	2813537	12945	1
Vp019	150	Picture	MorphM5_05_orig.jpg ; MorphM5_00_LOWER.jpg	2813732	0	1	11643	2	0	next	hit	299
Vp019	150	Response	2	2825217	11485	1
Vp019	151	Picture	MorphM4_02_orig.jpg ; MorphM4_10_LOWER.jpg	2825375	0	1	16466	2	0	next	hit	301
Vp019	151	Response	2	2841697	16322	1
Vp019	152	Picture	MorphF2_04_orig.jpg ; MorphF2_00_LOWER.jpg	2841841	0	1	30916	189	0	next	hit	303
Vp019	152	Response	2	2872736	30895	1
Vp019	153	Picture	MorphM6_10_orig.jpg ; MorphM6_00_LOWER.jpg	2872757	0	188	6840	189	0	next	hit	305
Vp019	153	Response	2	2879536	6779	1
Vp019	154	Picture	MorphF3_07_orig.jpg ; MorphF3_10_LOWER.jpg	2879597	0	1	7817	3	0	next	incorrect	307
Vp019	154	Response	1	2887296	7699	1
Vp019	155	Picture	MorphM8_01_orig.jpg ; MorphM8_00_LOWER.jpg	2887414	0	2	12309	3	0	next	hit	309
Vp019	155	Response	2	2899615	12201	1
Vp019	156	Picture	MorphF1_03_orig.jpg ; MorphF1_10_LOWER.jpg	2899723	0	1	28442	2	0	next	incorrect	311
Vp019	156	Response	1	2928095	28372	1
Vp019	157	Picture	MorphF7_01_orig.jpg ; MorphF7_10_LOWER.jpg	2928165	0	1	19793	2	0	next	hit	313
Vp019	157	Response	2	2947855	19690	1
Vp019	158	Picture	MorphF1_04_orig.jpg ; MorphF1_10_LOWER.jpg	2947958	0	1	9646	3	0	next	incorrect	315
Vp019	158	Response	1	2957454	9496	1
Vp019	159	Picture	MorphF3_08_orig.jpg ; MorphF3_10_LOWER.jpg	2957604	0	2	24597	189	0	next	hit	317
Vp019	159	Response	2	2982174	24570	1
Vp019	160	Picture	MorphM2_02_orig.jpg ; MorphM2_00_LOWER.jpg	2982201	0	187	20977	188	0	next	incorrect	319
Vp019	160	Response	1	3003133	20932	1
Vp019	161	Picture	MorphM4_07_orig.jpg ; MorphM4_10_LOWER.jpg	3003178	0	1	13472	3	0	next	hit	321
Vp019	161	Response	2	3016573	13395	1
Vp019	162	Picture	MorphF8_00_orig.jpg ; MorphF8_10_LOWER.jpg	3016650	0	2	17631	3	0	next	incorrect	323
Vp019	162	Response	1	3034093	17443	1
Vp019	163	Picture	MorphM4_04_orig.jpg ; MorphM4_10_LOWER.jpg	3034281	0	1	13306	3	0	next	hit	325
Vp019	163	Response	2	3047452	13171	1
Vp019	164	Picture	MorphF3_06_orig.jpg ; MorphF3_00_LOWER.jpg	3047587	0	2	15469	3	0	next	incorrect	327
Vp019	164	Response	1	3062972	15385	1
Vp019	165	Picture	MorphF5_03_orig.jpg ; MorphF5_10_LOWER.jpg	3063056	0	1	13306	2	0	next	incorrect	329
Vp019	165	Response	1	3076332	13276	1
Vp019	166	Picture	MorphM3_02_orig.jpg ; MorphM3_10_LOWER.jpg	3076362	0	1	11476	3	0	next	incorrect	331
Vp019	166	Response	1	3087691	11329	1
Vp019	167	Picture	MorphF4_00_orig.jpg ; MorphF4_10_LOWER.jpg	3087838	0	2	8982	3	0	next	incorrect	333
Vp019	167	Response	1	3096731	8893	1
Vp019	168	Picture	MorphM6_07_orig.jpg ; MorphM6_10_LOWER.jpg	3096820	0	1	6653	2	0	next	incorrect	335
Vp019	168	Response	1	3103371	6551	1
Vp019	169	Picture	MorphM1_08_orig.jpg ; MorphM1_10_LOWER.jpg	3103473	0	1	12475	2	0	next	hit	337
Vp019	169	Response	2	3115771	12298	1
Vp019	170	Picture	MorphF8_03_orig.jpg ; MorphF8_00_LOWER.jpg	3115948	0	1	12807	2	0	next	incorrect	339
Vp019	170	Response	1	3128570	12622	1
Vp019	171	Picture	MorphF10_09_orig.jpg ; MorphF10_00_LOWER.jpg	3128755	0	1	8150	2	0	next	hit	341
Vp019	171	Response	2	3136810	8055	1
Vp019	172	Picture	MorphM5_02_orig.jpg ; MorphM5_00_LOWER.jpg	3136905	0	1	9314	2	0	next	incorrect	343
Vp019	172	Response	1	3146170	9265	1
Vp019	173	Picture	MorphM6_04_orig.jpg ; MorphM6_10_LOWER.jpg	3146219	0	1	9481	2	0	next	incorrect	345
Vp019	173	Response	1	3155610	9391	1
Vp019	174	Picture	MorphF9_10_orig.jpg ; MorphF9_10_LOWER.jpg	3155700	0	1	6964	190	0	next	hit	347
Vp019	174	Response	2	3162650	6950	1
Vp019	175	Picture	MorphF6_05_orig.jpg ; MorphF6_10_LOWER.jpg	3162664	0	189	8320	374	0	next	hit	349
Vp019	175	Response	2	3170969	8305	1
Vp019	176	Picture	MorphM2_08_orig.jpg ; MorphM2_10_LOWER.jpg	3170984	0	185	6505	186	0	next	hit	351
Vp019	176	Response	2	3177369	6385	1
Vp019	177	Picture	MorphF4_01_orig.jpg ; MorphF4_10_LOWER.jpg	3177489	0	1	7983	2	0	next	incorrect	353
Vp019	177	Response	1	3185369	7880	1
Vp019	178	Picture	MorphM3_05_orig.jpg ; MorphM3_00_LOWER.jpg	3185472	0	1	7651	3	0	next	incorrect	355
Vp019	178	Response	1	3193049	7577	1
Vp019	179	Picture	MorphF7_04_orig.jpg ; MorphF7_10_LOWER.jpg	3193123	0	2	10812	3	0	next	hit	357
Vp019	179	Response	2	3203769	10646	1
Vp019	180	Picture	MorphF9_07_orig.jpg ; MorphF9_00_LOWER.jpg	3203935	0	1	8482	2	0	next	hit	359
Vp019	180	Response	2	3212248	8313	1
Vp019	181	Picture	MorphM7_03_orig.jpg ; MorphM7_10_LOWER.jpg	3212417	0	1	11477	2	0	next	hit	361
Vp019	181	Response	2	3223848	11431	1
Vp019	182	Picture	MorphM3_03_orig.jpg ; MorphM3_10_LOWER.jpg	3223894	0	1	8316	2	0	next	incorrect	363
Vp019	182	Response	1	3232168	8274	1
Vp019	183	Picture	MorphM9_00_orig.jpg ; MorphM9_00_LOWER.jpg	3232210	0	1	5489	2	0	next	hit	365
Vp019	183	Response	2	3237528	5318	1
Vp019	184	Picture	MorphF8_09_orig.jpg ; MorphF8_00_LOWER.jpg	3237699	0	1	10146	2	0	next	hit	367
Vp019	184	Response	2	3247688	9989	1
Vp019	185	Picture	MorphF10_09_orig.jpg ; MorphF10_10_LOWER.jpg	3247845	0	1	6154	2	0	next	hit	369
Vp019	185	Response	2	3253927	6082	1
Vp019	186	Picture	MorphM10_09_orig.jpg ; MorphM10_00_LOWER.jpg	3253999	0	1	5988	2	0	next	hit	371
Vp019	186	Response	2	3259847	5848	1
Vp019	187	Picture	MorphM5_01_orig.jpg ; MorphM5_10_LOWER.jpg	3259987	0	1	12308	2	0	next	hit	373
Vp019	187	Response	2	3272087	12100	1
Vp019	188	Picture	MorphM6_01_orig.jpg ; MorphM6_00_LOWER.jpg	3272295	0	1	9813	2	0	next	incorrect	375
Vp019	188	Response	1	3281927	9632	1
Vp019	189	Picture	MorphM9_06_orig.jpg ; MorphM9_00_LOWER.jpg	3282108	0	1	11477	2	0	next	incorrect	377
Vp019	189	Response	1	3293527	11419	1
Vp019	190	Picture	MorphF6_07_orig.jpg ; MorphF6_10_LOWER.jpg	3293585	0	1	6320	2	0	next	incorrect	379
Vp019	190	Response	1	3299846	6261	1
Vp019	191	Picture	MorphF9_00_orig.jpg ; MorphF9_10_LOWER.jpg	3299905	0	1	15801	3	0	next	incorrect	381
Vp019	191	Response	1	3315526	15621	1
Vp019	192	Picture	MorphM8_07_orig.jpg ; MorphM8_10_LOWER.jpg	3315706	0	2	8150	4	0	next	hit	383
Vp019	192	Response	2	3323686	7980	1
Vp019	193	Picture	MorphM2_06_orig.jpg ; MorphM2_10_LOWER.jpg	3323856	0	2	5988	3	0	next	hit	385
Vp019	193	Response	2	3329686	5830	1
Vp019	194	Picture	MorphF2_08_orig.jpg ; MorphF2_00_LOWER.jpg	3329844	0	1	7152	2	0	next	hit	387
Vp019	194	Response	2	3336886	7042	1
Vp019	195	Picture	MorphM1_01_orig.jpg ; MorphM1_10_LOWER.jpg	3336996	0	1	11310	3	0	next	incorrect	389
Vp019	195	Response	1	3348246	11250	1
Vp019	196	Picture	MorphM2_02_orig.jpg ; MorphM2_10_LOWER.jpg	3348306	0	2	9980	3	0	next	incorrect	391
Vp019	196	Response	1	3358245	9939	1
Vp019	197	Picture	MorphM9_00_orig.jpg ; MorphM9_10_LOWER.jpg	3358286	0	1	7651	2	0	next	incorrect	393
Vp019	197	Response	1	3365845	7559	1
Vp019	198	Picture	MorphF4_00_orig.jpg ; MorphF4_00_LOWER.jpg	3365937	0	1	6986	2	0	next	incorrect	395
Vp019	198	Response	1	3372885	6948	1
Vp019	199	Picture	MorphF5_03_orig.jpg ; MorphF5_00_LOWER.jpg	3372923	0	1	6986	2	0	next	incorrect	397
Vp019	199	Response	1	3379765	6842	1
Vp019	200	Picture	MorphM5_01_orig.jpg ; MorphM5_00_LOWER.jpg	3379909	0	1	33265	2	0	next	incorrect	399
Vp019	200	Response	1	3412964	33055	1
Vp019	201	Picture	MorphM10_04_orig.jpg ; MorphM10_10_LOWER.jpg	3413174	0	1	6819	2	0	next	hit	401
Vp019	201	Response	2	3419844	6670	1
Vp019	202	Picture	MorphM5_07_orig.jpg ; MorphM5_00_LOWER.jpg	3419993	0	1	7319	2	0	next	incorrect	403
Vp019	202	Response	1	3427284	7291	1
Vp019	203	Picture	MorphF10_03_orig.jpg ; MorphF10_00_LOWER.jpg	3427312	0	1	14137	3	0	next	hit	405
Vp019	203	Response	2	3441363	14051	1
Vp019	204	Picture	MorphM7_04_orig.jpg ; MorphM7_00_LOWER.jpg	3441449	0	2	5822	3	0	next	hit	407
Vp019	204	Response	2	3447203	5754	1
Vp019	205	Picture	MorphM4_10_orig.jpg ; MorphM4_00_LOWER.jpg	3447271	0	1	30272	2	0	next	hit	409
Vp019	205	Response	2	3477443	30172	1
Vp019	206	Picture	MorphF10_07_orig.jpg ; MorphF10_10_LOWER.jpg	3477543	0	1	5821	2	0	next	hit	411
Vp019	206	Response	2	3483202	5659	1
Vp019	207	Picture	MorphF5_07_orig.jpg ; MorphF5_00_LOWER.jpg	3483364	0	1	7651	2	0	next	hit	413
Vp019	207	Response	2	3490802	7438	1
Vp019	208	Picture	MorphF2_07_orig.jpg ; MorphF2_00_LOWER.jpg	3491015	0	1	8150	2	0	next	hit	415
Vp019	208	Response	2	3499122	8107	1
Vp019	209	Picture	MorphF6_07_orig.jpg ; MorphF6_00_LOWER.jpg	3499165	0	1	6986	2	0	next	hit	417
Vp019	209	Response	2	3506002	6837	1
Vp019	210	Picture	MorphF4_08_orig.jpg ; MorphF4_00_LOWER.jpg	3506151	0	1	5145	179	0	next	hit	419
Vp019	210	Response	2	3511282	5131	1
Vp019	211	Picture	MorphM8_10_orig.jpg ; MorphM8_00_LOWER.jpg	3511296	0	178	7496	179	0	next	hit	421
Vp019	211	Response	2	3518642	7346	1
Vp019	212	Picture	MorphF7_07_orig.jpg ; MorphF7_10_LOWER.jpg	3518792	0	1	5987	2	0	next	hit	423
Vp019	212	Response	2	3524721	5929	1
Vp019	213	Picture	MorphF9_04_orig.jpg ; MorphF9_10_LOWER.jpg	3524779	0	1	15789	181	0	next	hit	425
Vp019	213	Response	2	3540561	15782	1
Vp019	214	Picture	MorphM9_01_orig.jpg ; MorphM9_00_LOWER.jpg	3540568	0	180	13651	181	0	next	incorrect	427
Vp019	214	Response	1	3554081	13513	1
Vp019	215	Picture	MorphF8_01_orig.jpg ; MorphF8_10_LOWER.jpg	3554219	0	1	6154	2	0	next	hit	429
Vp019	215	Response	2	3560241	6022	1
Vp019	216	Picture	MorphF5_05_orig.jpg ; MorphF5_00_LOWER.jpg	3560373	0	1	8816	2	0	next	hit	431
Vp019	216	Response	2	3569121	8748	1
Vp019	217	Picture	MorphF3_09_orig.jpg ; MorphF3_10_LOWER.jpg	3569189	0	1	10146	2	0	next	hit	433
Vp019	217	Response	2	3579200	10011	1
Vp019	218	Picture	MorphF7_03_orig.jpg ; MorphF7_00_LOWER.jpg	3579335	0	1	8316	2	0	next	hit	435
Vp019	218	Response	2	3587520	8185	1
Vp019	219	Picture	MorphF10_00_orig.jpg ; MorphF10_10_LOWER.jpg	3587651	0	1	5156	2	0	next	hit	437
Vp019	219	Response	2	3592720	5069	1
Vp019	220	Picture	MorphF9_10_orig.jpg ; MorphF9_00_LOWER.jpg	3592807	0	1	7651	2	0	next	hit	439
Vp019	220	Response	2	3600400	7593	1
Vp019	221	Picture	MorphM5_04_orig.jpg ; MorphM5_10_LOWER.jpg	3600458	0	1	23785	2	0	next	incorrect	441
Vp019	221	Response	1	3624079	23621	1
Vp019	222	Picture	MorphF10_05_orig.jpg ; MorphF10_00_LOWER.jpg	3624243	0	1	8316	2	0	next	hit	443
Vp019	222	Response	2	3632480	8237	1
Vp019	223	Picture	MorphM8_10_orig.jpg ; MorphM8_10_LOWER.jpg	3632559	0	1	8982	2	0	next	hit	445
Vp019	223	Response	2	3641359	8800	1
Vp019	224	Picture	MorphM7_01_orig.jpg ; MorphM7_10_LOWER.jpg	3641541	0	1	8482	3	0	next	hit	447
Vp019	224	Response	2	3649999	8458	1
Vp019	225	Picture	MorphF5_01_orig.jpg ; MorphF5_10_LOWER.jpg	3650023	0	2	21956	3	0	next	incorrect	449
Vp019	225	Response	1	3671918	21895	1
Vp019	226	Picture	MorphM9_05_orig.jpg ; MorphM9_10_LOWER.jpg	3671979	0	1	10811	2	0	next	incorrect	451
Vp019	226	Response	1	3682718	10739	1
Vp019	227	Picture	MorphM6_02_orig.jpg ; MorphM6_00_LOWER.jpg	3682790	0	1	9980	2	0	next	incorrect	453
Vp019	227	Response	1	3692558	9768	1
Vp019	228	Picture	MorphM10_10_orig.jpg ; MorphM10_10_LOWER.jpg	3692770	0	1	6819	2	0	next	hit	455
Vp019	228	Response	2	3699438	6668	1
Vp019	229	Picture	MorphF5_10_orig.jpg ; MorphF5_10_LOWER.jpg	3699589	0	1	8483	2	0	next	hit	457
Vp019	229	Response	2	3707997	8408	1
Vp019	230	Picture	MorphM3_00_orig.jpg ; MorphM3_10_LOWER.jpg	3708072	0	1	9314	2	0	next	incorrect	459
Vp019	230	Response	1	3717277	9205	1
Vp019	231	Picture	MorphF1_06_orig.jpg ; MorphF1_10_LOWER.jpg	3717386	0	1	10978	2	0	next	incorrect	461
Vp019	231	Response	1	3728237	10851	1
Vp019	232	Picture	MorphM4_02_orig.jpg ; MorphM4_00_LOWER.jpg	3728364	0	1	14137	2	0	next	incorrect	463
Vp019	232	Response	1	3742317	13953	1
Vp019	233	Picture	MorphF5_08_orig.jpg ; MorphF5_00_LOWER.jpg	3742501	0	1	8816	2	0	next	hit	465
Vp019	233	Response	2	3751196	8695	1
Vp019	234	Picture	MorphM5_05_orig.jpg ; MorphM5_10_LOWER.jpg	3751317	0	1	23285	3	0	next	hit	467
Vp019	234	Response	2	3774396	23079	1
Vp019	235	Picture	MorphF5_06_orig.jpg ; MorphF5_00_LOWER.jpg	3774602	0	2	10978	3	0	next	hit	469
Vp019	235	Response	2	3785516	10914	1
Vp019	236	Picture	MorphM8_02_orig.jpg ; MorphM8_00_LOWER.jpg	3785580	0	1	23951	2	0	next	hit	471
Vp019	236	Response	2	3809435	23855	1
Vp019	237	Picture	MorphM4_00_orig.jpg ; MorphM4_10_LOWER.jpg	3809531	0	1	10811	2	0	next	incorrect	473
Vp019	237	Response	1	3820155	10624	1
Vp019	238	Picture	MorphF3_10_orig.jpg ; MorphF3_10_LOWER.jpg	3820342	0	1	9814	2	0	next	hit	475
Vp019	238	Response	2	3829995	9653	1
Vp019	239	Picture	MorphM5_09_orig.jpg ; MorphM5_00_LOWER.jpg	3830156	0	1	6819	2	0	next	incorrect	477
Vp019	239	Response	1	3836794	6638	1
Vp019	240	Picture	MorphF7_09_orig.jpg ; MorphF7_10_LOWER.jpg	3836975	0	1	8815	2	0	next	hit	479
Vp019	240	Response	2	3845674	8699	1
Vp019	241	Picture	MorphM4_08_orig.jpg ; MorphM4_00_LOWER.jpg	3845790	0	1	7651	2	0	next	hit	481
Vp019	241	Response	2	3853354	7564	1
Vp019	242	Picture	MorphF7_00_orig.jpg ; MorphF7_10_LOWER.jpg	3853441	0	1	14471	2	0	next	hit	483
Vp019	242	Response	2	3867754	14313	1
Vp019	243	Picture	MorphF10_10_orig.jpg ; MorphF10_10_LOWER.jpg	3867912	0	1	5156	2	0	next	hit	485
Vp019	243	Response	2	3873034	5122	1
Vp019	244	Picture	MorphF9_06_orig.jpg ; MorphF9_10_LOWER.jpg	3873068	0	1	8649	2	0	next	hit	487
Vp019	244	Response	2	3881674	8606	1
Vp019	245	Picture	MorphF8_01_orig.jpg ; MorphF8_00_LOWER.jpg	3881717	0	1	10811	2	0	next	hit	489
Vp019	245	Response	2	3892393	10676	1
Vp019	246	Picture	MorphM3_10_orig.jpg ; MorphM3_10_LOWER.jpg	3892528	0	1	13960	180	0	next	incorrect	491
Vp019	246	Response	1	3906473	13945	1
Vp019	247	Picture	MorphM5_08_orig.jpg ; MorphM5_00_LOWER.jpg	3906488	0	179	9160	180	0	next	hit	493
Vp019	247	Response	2	3915593	9105	1
Vp019	248	Picture	MorphF2_10_orig.jpg ; MorphF2_00_LOWER.jpg	3915648	0	1	7318	2	0	next	hit	495
Vp019	248	Response	2	3922873	7225	1
Vp019	249	Picture	MorphM10_04_orig.jpg ; MorphM10_00_LOWER.jpg	3922966	0	1	8150	2	0	next	incorrect	497
Vp019	249	Response	1	3930952	7986	1
Vp019	250	Picture	MorphF7_08_orig.jpg ; MorphF7_00_LOWER.jpg	3931116	0	1	15468	3	0	next	hit	499
Vp019	250	Response	2	3946472	15356	1
Vp019	251	Picture	MorphM8_04_orig.jpg ; MorphM8_10_LOWER.jpg	3946584	0	2	9814	3	0	next	hit	501
Vp019	251	Response	2	3956232	9648	1
Vp019	252	Picture	MorphM2_07_orig.jpg ; MorphM2_10_LOWER.jpg	3956398	0	1	13639	2	0	next	hit	503
Vp019	252	Response	2	3969992	13594	1
Vp019	253	Picture	MorphF2_05_orig.jpg ; MorphF2_10_LOWER.jpg	3970037	0	1	6985	2	0	next	hit	505
Vp019	253	Response	2	3976951	6914	1
Vp019	254	Picture	MorphM8_02_orig.jpg ; MorphM8_10_LOWER.jpg	3977022	0	1	5988	2	0	next	hit	507
Vp019	254	Response	2	3982871	5849	1
Vp019	255	Picture	MorphF2_10_orig.jpg ; MorphF2_10_LOWER.jpg	3983010	0	1	9148	2	0	next	hit	509
Vp019	255	Response	2	3991991	8981	1
Vp019	256	Picture	MorphM2_10_orig.jpg ; MorphM2_10_LOWER.jpg	3992158	0	1	6487	2	0	next	hit	511
Vp019	256	Response	2	3998551	6393	1
Vp019	257	Picture	MorphM4_09_orig.jpg ; MorphM4_10_LOWER.jpg	3998645	0	1	14969	2	0	next	hit	513
Vp019	257	Response	2	4013431	14786	1
Vp019	258	Picture	MorphM8_00_orig.jpg ; MorphM8_00_LOWER.jpg	4013614	0	1	4657	2	0	next	hit	515
Vp019	258	Response	2	4018150	4536	1
Vp019	259	Picture	MorphM4_09_orig.jpg ; MorphM4_00_LOWER.jpg	4018271	0	1	9814	2	0	next	hit	517
Vp019	259	Response	2	4027990	9719	1
Vp019	260	Picture	MorphF4_05_orig.jpg ; MorphF4_10_LOWER.jpg	4028085	0	1	31934	3	0	next	incorrect	519
Vp019	260	Response	1	4059990	31905	1
Vp019	261	Picture	MorphM5_08_orig.jpg ; MorphM5_10_LOWER.jpg	4060019	0	2	5489	3	0	next	hit	521
Vp019	261	Response	2	4065429	5410	1
Vp019	262	Picture	MorphM1_06_orig.jpg ; MorphM1_00_LOWER.jpg	4065508	0	1	14471	2	0	next	incorrect	523
Vp019	262	Response	1	4079829	14321	1
Vp019	263	Picture	MorphM4_08_orig.jpg ; MorphM4_10_LOWER.jpg	4079979	0	1	16965	2	0	next	hit	525
Vp019	263	Response	2	4096869	16890	1
Vp019	264	Picture	MorphF5_02_orig.jpg ; MorphF5_00_LOWER.jpg	4096944	0	1	7817	2	0	next	incorrect	527
Vp019	264	Response	1	4104628	7684	1
Vp019	265	Picture	MorphF3_01_orig.jpg ; MorphF3_10_LOWER.jpg	4104761	0	1	14138	2	0	next	incorrect	529
Vp019	265	Response	1	4118708	13947	1
Vp019	266	Picture	MorphF10_01_orig.jpg ; MorphF10_00_LOWER.jpg	4118899	0	1	13140	2	0	next	incorrect	531
Vp019	266	Response	1	4131908	13009	1
Vp019	267	Picture	MorphF2_06_orig.jpg ; MorphF2_00_LOWER.jpg	4132039	0	1	14138	2	0	next	hit	533
Vp019	267	Response	2	4145988	13949	1
Vp019	268	Picture	MorphF6_01_orig.jpg ; MorphF6_10_LOWER.jpg	4146177	0	1	8316	2	0	next	hit	535
Vp019	268	Response	2	4154307	8130	1
Vp019	269	Picture	MorphF9_03_orig.jpg ; MorphF9_00_LOWER.jpg	4154493	0	1	8150	2	0	next	hit	537
Vp019	269	Response	2	4162467	7974	1
Vp019	270	Picture	MorphM2_04_orig.jpg ; MorphM2_00_LOWER.jpg	4162643	0	1	16965	3	0	next	hit	539
Vp019	270	Response	2	4179427	16784	1
Vp019	271	Picture	MorphF4_05_orig.jpg ; MorphF4_00_LOWER.jpg	4179608	0	2	29440	3	0	next	incorrect	541
Vp019	271	Response	1	4208866	29258	1
Vp019	272	Picture	MorphF5_10_orig.jpg ; MorphF5_00_LOWER.jpg	4209048	0	1	6986	2	0	next	hit	543
Vp019	272	Response	2	4215826	6778	1
Vp019	273	Picture	MorphF2_02_orig.jpg ; MorphF2_00_LOWER.jpg	4216034	0	1	6986	2	0	next	hit	545
Vp019	273	Response	2	4222946	6912	1
Vp019	274	Picture	MorphM4_01_orig.jpg ; MorphM4_00_LOWER.jpg	4223020	0	1	19793	2	0	next	incorrect	547
Vp019	274	Response	1	4242706	19686	1
Vp019	275	Picture	MorphF6_08_orig.jpg ; MorphF6_00_LOWER.jpg	4242813	0	1	25780	3	0	next	hit	549
Vp019	275	Response	2	4268385	25572	1
Vp019	276	Picture	MorphM3_08_orig.jpg ; MorphM3_10_LOWER.jpg	4268593	0	2	7485	3	0	next	incorrect	551
Vp019	276	Response	1	4275905	7312	1
Vp019	277	Picture	MorphF10_01_orig.jpg ; MorphF10_10_LOWER.jpg	4276078	0	1	7318	3	0	next	hit	553
Vp019	277	Response	2	4283185	7107	1
Vp019	278	Picture	MorphF8_07_orig.jpg ; MorphF8_00_LOWER.jpg	4283396	0	2	7153	3	0	next	hit	555
Vp019	278	Response	2	4290384	6988	1
Vp019	279	Picture	MorphF2_09_orig.jpg ; MorphF2_10_LOWER.jpg	4290549	0	1	6154	2	0	next	hit	557
Vp019	279	Response	2	4296624	6075	1
Vp019	280	Picture	MorphM7_10_orig.jpg ; MorphM7_10_LOWER.jpg	4296703	0	1	9314	2	0	next	hit	559
Vp019	280	Response	2	4305824	9121	1
Vp019	281	Picture	MorphF2_00_orig.jpg ; MorphF2_00_LOWER.jpg	4306017	0	1	5821	2	0	next	hit	561
Vp019	281	Response	2	4311744	5727	1
Vp019	282	Picture	MorphF5_04_orig.jpg ; MorphF5_00_LOWER.jpg	4311838	0	1	17797	2	0	next	incorrect	563
Vp019	282	Response	1	4329584	17746	1
Vp019	283	Picture	MorphM2_10_orig.jpg ; MorphM2_00_LOWER.jpg	4329635	0	1	5157	2	0	next	hit	565
Vp019	283	Response	2	4334703	5068	1
Vp019	284	Picture	MorphF9_01_orig.jpg ; MorphF9_00_LOWER.jpg	4334792	0	1	6653	2	0	next	hit	567
Vp019	284	Response	2	4341343	6551	1
Vp019	285	Picture	MorphM4_03_orig.jpg ; MorphM4_10_LOWER.jpg	4341445	0	1	16799	2	0	next	incorrect	569
Vp019	285	Response	1	4358063	16618	1
Vp019	286	Picture	MorphM10_02_orig.jpg ; MorphM10_00_LOWER.jpg	4358244	0	1	4324	2	0	next	hit	571
Vp019	286	Response	2	4362463	4219	1
Vp019	287	Picture	MorphF4_04_orig.jpg ; MorphF4_10_LOWER.jpg	4362568	0	1	9314	3	0	next	incorrect	573
Vp019	287	Response	1	4371743	9175	1
Vp019	288	Picture	MorphF2_03_orig.jpg ; MorphF2_10_LOWER.jpg	4371882	0	2	5656	3	0	next	hit	575
Vp019	288	Response	2	4377423	5541	1
Vp019	289	Picture	MorphM1_04_orig.jpg ; MorphM1_00_LOWER.jpg	4377538	0	1	7318	2	0	next	incorrect	577
Vp019	289	Response	1	4384622	7084	1
Vp019	290	Picture	MorphM6_09_orig.jpg ; MorphM6_10_LOWER.jpg	4384856	0	1	10811	2	0	next	hit	579
Vp019	290	Response	2	4395502	10646	1
Vp019	291	Picture	MorphM1_10_orig.jpg ; MorphM1_10_LOWER.jpg	4395667	0	1	11477	2	0	next	hit	581
Vp019	291	Response	2	4407022	11355	1
Vp019	292	Picture	MorphM3_04_orig.jpg ; MorphM3_10_LOWER.jpg	4407144	0	1	21456	2	0	next	incorrect	583
Vp019	292	Response	1	4428461	21317	1
Vp019	293	Picture	MorphF2_07_orig.jpg ; MorphF2_10_LOWER.jpg	4428600	0	1	8799	185	0	next	hit	585
Vp019	293	Response	2	4437341	8741	1
Vp019	294	Picture	MorphM3_06_orig.jpg ; MorphM3_00_LOWER.jpg	4437399	0	184	11493	185	0	next	incorrect	587
Vp019	294	Response	1	4448861	11462	1
Vp019	295	Picture	MorphF5_06_orig.jpg ; MorphF5_10_LOWER.jpg	4448892	0	1	9314	2	0	next	hit	589
Vp019	295	Response	2	4457981	9089	1
Vp019	296	Picture	MorphF10_02_orig.jpg ; MorphF10_00_LOWER.jpg	4458206	0	1	9314	3	0	next	hit	591
Vp019	296	Response	2	4467341	9135	1
Vp019	297	Picture	MorphF7_04_orig.jpg ; MorphF7_00_LOWER.jpg	4467520	0	2	5323	3	0	next	hit	593
Vp019	297	Response	2	4472780	5260	1
Vp019	298	Picture	MorphM7_06_orig.jpg ; MorphM7_10_LOWER.jpg	4472843	0	1	9979	3	0	next	hit	595
Vp019	298	Response	2	4482620	9777	1
Vp019	299	Picture	MorphM8_09_orig.jpg ; MorphM8_00_LOWER.jpg	4482822	0	2	7984	3	0	next	hit	597
Vp019	299	Response	2	4490620	7798	1
Vp019	300	Picture	MorphF3_02_orig.jpg ; MorphF3_00_LOWER.jpg	4490806	0	1	11310	3	0	next	incorrect	599
Vp019	300	Response	1	4501980	11174	1
Vp019	301	Picture	MorphM6_08_orig.jpg ; MorphM6_10_LOWER.jpg	4502116	0	2	21124	3	0	next	hit	601
Vp019	301	Response	2	4523099	20983	1
Vp019	302	Picture	MorphM2_05_orig.jpg ; MorphM2_10_LOWER.jpg	4523240	0	1	5489	2	0	next	hit	603
Vp019	302	Response	2	4528619	5379	1
Vp019	303	Picture	MorphF4_03_orig.jpg ; MorphF4_00_LOWER.jpg	4528729	0	1	8316	2	0	next	incorrect	605
Vp019	303	Response	1	4536939	8210	1
Vp019	304	Picture	MorphF6_06_orig.jpg ; MorphF6_10_LOWER.jpg	4537045	0	1	7817	3	0	next	hit	607
Vp019	304	Response	2	4544699	7654	1
Vp019	305	Picture	MorphM7_07_orig.jpg ; MorphM7_10_LOWER.jpg	4544862	0	2	9444	207	0	next	hit	609
Vp019	305	Response	2	4554298	9436	1
Vp019	306	Picture	MorphF6_05_orig.jpg ; MorphF6_00_LOWER.jpg	4554306	0	205	6856	207	0	next	hit	611
Vp019	306	Response	2	4561098	6792	1
Vp019	307	Picture	MorphM7_00_orig.jpg ; MorphM7_00_LOWER.jpg	4561162	0	2	12808	3	0	next	hit	613
Vp019	307	Response	2	4573818	12656	1
Vp019	308	Picture	MorphM3_00_orig.jpg ; MorphM3_00_LOWER.jpg	4573970	0	1	5987	2	0	next	incorrect	615
Vp019	308	Response	1	4579898	5928	1
Vp019	309	Picture	MorphM10_09_orig.jpg ; MorphM10_10_LOWER.jpg	4579957	0	1	7485	2	0	next	hit	617
Vp019	309	Response	2	4587338	7381	1
Vp019	310	Picture	MorphM8_00_orig.jpg ; MorphM8_10_LOWER.jpg	4587442	0	1	8483	2	0	next	hit	619
Vp019	310	Response	2	4595818	8376	1
Vp019	311	Picture	MorphF10_00_orig.jpg ; MorphF10_00_LOWER.jpg	4595925	0	1	26446	2	0	next	incorrect	621
Vp019	311	Response	1	4622297	26372	1
Vp019	312	Picture	MorphF7_08_orig.jpg ; MorphF7_10_LOWER.jpg	4622371	0	1	8482	3	0	next	hit	623
Vp019	312	Response	2	4630697	8326	1
Vp019	313	Picture	MorphM3_10_orig.jpg ; MorphM3_00_LOWER.jpg	4630853	0	2	25615	3	0	next	incorrect	625
Vp019	313	Response	1	4656297	25444	1
Vp019	314	Picture	MorphM4_10_orig.jpg ; MorphM4_10_LOWER.jpg	4656468	0	1	12474	2	0	next	hit	627
Vp019	314	Response	2	4668776	12308	1
Vp019	315	Picture	MorphM10_05_orig.jpg ; MorphM10_10_LOWER.jpg	4668942	0	1	6487	2	0	next	hit	629
Vp019	315	Response	2	4675256	6314	1
Vp019	316	Picture	MorphM7_01_orig.jpg ; MorphM7_00_LOWER.jpg	4675429	0	1	8150	2	0	next	hit	631
Vp019	316	Response	2	4683416	7987	1
Vp019	317	Picture	MorphF7_10_orig.jpg ; MorphF7_10_LOWER.jpg	4683579	0	1	10146	2	0	next	hit	633
Vp019	317	Response	2	4693575	9996	1
Vp019	318	Picture	MorphF2_06_orig.jpg ; MorphF2_10_LOWER.jpg	4693725	0	1	8316	3	0	next	hit	635
Vp019	318	Response	2	4701895	8170	1
Vp019	319	Picture	MorphM8_01_orig.jpg ; MorphM8_10_LOWER.jpg	4702041	0	2	13473	3	0	next	incorrect	637
Vp019	319	Response	1	4715415	13374	1
Vp019	320	Picture	MorphM6_10_orig.jpg ; MorphM6_10_LOWER.jpg	4715514	0	1	4657	2	0	next	hit	639
Vp019	320	Response	2	4719975	4461	1
Vp019	321	Picture	MorphF1_08_orig.jpg ; MorphF1_10_LOWER.jpg	4720171	0	1	8483	2	0	next	incorrect	641
Vp019	321	Response	1	4728535	8364	1
Vp019	322	Picture	MorphF3_10_orig.jpg ; MorphF3_00_LOWER.jpg	4728654	0	1	14138	2	0	next	hit	643
Vp019	322	Response	2	4742694	14040	1
Vp019	323	Picture	MorphF8_06_orig.jpg ; MorphF8_10_LOWER.jpg	4742792	0	1	9314	2	0	next	hit	645
Vp019	323	Response	2	4752054	9262	1
Vp019	324	Picture	MorphM1_06_orig.jpg ; MorphM1_10_LOWER.jpg	4752106	0	1	14304	2	0	next	hit	647
Vp019	324	Response	2	4766294	14188	1
Vp019	325	Picture	MorphM10_07_orig.jpg ; MorphM10_10_LOWER.jpg	4766410	0	1	7152	2	0	next	hit	649
Vp019	325	Response	2	4773494	7084	1
Vp019	326	Picture	MorphM7_08_orig.jpg ; MorphM7_10_LOWER.jpg	4773562	0	1	9481	2	0	next	hit	651
Vp019	326	Response	2	4782934	9372	1
Vp019	327	Picture	MorphM2_04_orig.jpg ; MorphM2_10_LOWER.jpg	4783043	0	1	28940	3	0	next	incorrect	653
Vp019	327	Response	1	4811893	28850	1
Vp019	328	Picture	MorphF6_02_orig.jpg ; MorphF6_10_LOWER.jpg	4811983	0	2	8150	4	0	next	hit	655
Vp019	328	Response	2	4819972	7989	1
Vp019	329	Picture	MorphF9_01_orig.jpg ; MorphF9_10_LOWER.jpg	4820133	0	2	20958	3	0	next	hit	657
Vp019	329	Response	2	4841012	20879	1
Vp019	330	Picture	MorphF7_05_orig.jpg ; MorphF7_10_LOWER.jpg	4841091	0	1	7817	2	0	next	incorrect	659
Vp019	330	Response	1	4848852	7761	1
Vp019	331	Picture	MorphM6_07_orig.jpg ; MorphM6_00_LOWER.jpg	4848908	0	1	21623	2	0	next	incorrect	661
Vp019	331	Response	1	4870372	21464	1
Vp019	332	Picture	MorphF4_07_orig.jpg ; MorphF4_10_LOWER.jpg	4870531	0	1	9314	2	0	next	hit	663
Vp019	332	Response	2	4879651	9120	1
Vp019	333	Picture	MorphM10_00_orig.jpg ; MorphM10_00_LOWER.jpg	4879845	0	1	8316	2	0	next	hit	665
Vp019	333	Response	2	4888051	8206	1
Vp019	334	Picture	MorphM6_06_orig.jpg ; MorphM6_00_LOWER.jpg	4888161	0	1	16966	2	0	next	hit	667
Vp019	334	Response	2	4905091	16930	1
Vp019	335	Picture	MorphM2_08_orig.jpg ; MorphM2_00_LOWER.jpg	4905127	0	1	62705	2	0	next	incorrect	669
Vp019	335	Response	1	4967729	62602	1
Vp019	336	Picture	MorphM1_00_orig.jpg ; MorphM1_00_LOWER.jpg	4967832	0	1	5988	2	0	next	incorrect	671
Vp019	336	Response	1	4973649	5817	1
Vp019	337	Picture	MorphF5_00_orig.jpg ; MorphF5_00_LOWER.jpg	4973820	0	1	5987	3	0	next	incorrect	673
Vp019	337	Response	1	4979649	5829	1
Vp019	338	Picture	MorphM1_05_orig.jpg ; MorphM1_10_LOWER.jpg	4979807	0	2	13140	3	0	next	incorrect	675
Vp019	338	Response	1	4992769	12962	1
Vp019	339	Picture	MorphF8_04_orig.jpg ; MorphF8_00_LOWER.jpg	4992947	0	1	12974	2	0	next	incorrect	677
Vp019	339	Response	1	5005728	12781	1
Vp019	340	Picture	MorphM4_06_orig.jpg ; MorphM4_10_LOWER.jpg	5005921	0	1	8981	2	0	next	incorrect	679
Vp019	340	Response	1	5014768	8847	1
Vp019	341	Picture	MorphM5_04_orig.jpg ; MorphM5_00_LOWER.jpg	5014902	0	1	7319	2	0	next	incorrect	681
Vp019	341	Response	1	5022048	7146	1
Vp019	342	Picture	MorphF4_08_orig.jpg ; MorphF4_10_LOWER.jpg	5022221	0	1	25614	2	0	next	hit	683
Vp019	342	Response	2	5047648	25427	1
Vp019	343	Picture	MorphF10_05_orig.jpg ; MorphF10_10_LOWER.jpg	5047835	0	1	6653	2	0	next	hit	685
Vp019	343	Response	2	5054447	6612	1
Vp019	344	Picture	MorphM7_06_orig.jpg ; MorphM7_00_LOWER.jpg	5054488	0	1	6653	2	0	next	hit	687
Vp019	344	Response	2	5061007	6519	1
Vp019	345	Picture	MorphF5_05_orig.jpg ; MorphF5_10_LOWER.jpg	5061141	0	1	9647	2	0	next	hit	689
Vp019	345	Response	2	5070687	9546	1
Vp019	346	Picture	MorphF8_07_orig.jpg ; MorphF8_10_LOWER.jpg	5070788	0	1	16300	2	0	next	hit	691
Vp019	346	Response	2	5086927	16139	1
Vp019	347	Picture	MorphM2_03_orig.jpg ; MorphM2_00_LOWER.jpg	5087088	0	1	6154	2	0	next	hit	693
Vp019	347	Response	2	5093086	5998	1
Vp019	348	Picture	MorphF6_10_orig.jpg ; MorphF6_10_LOWER.jpg	5093242	0	1	6653	3	0	next	hit	695
Vp019	348	Response	2	5099806	6564	1
Vp019	349	Picture	MorphM10_03_orig.jpg ; MorphM10_10_LOWER.jpg	5099895	0	2	5822	3	0	next	hit	697
Vp019	349	Response	2	5105646	5751	1
Vp019	350	Picture	MorphM1_01_orig.jpg ; MorphM1_00_LOWER.jpg	5105717	0	1	6986	2	0	next	incorrect	699
Vp019	350	Response	1	5112526	6809	1
Vp019	351	Picture	MorphM4_06_orig.jpg ; MorphM4_00_LOWER.jpg	5112703	0	1	10478	2	0	next	incorrect	701
Vp019	351	Response	1	5123086	10383	1
Vp019	352	Picture	MorphF6_02_orig.jpg ; MorphF6_00_LOWER.jpg	5123181	0	1	6487	2	0	next	hit	703
Vp019	352	Response	2	5129486	6305	1
Vp019	353	Picture	MorphM7_09_orig.jpg ; MorphM7_10_LOWER.jpg	5129668	0	1	7485	2	0	next	incorrect	705
Vp019	353	Response	1	5137006	7338	1
Vp019	354	Picture	MorphF2_02_orig.jpg ; MorphF2_10_LOWER.jpg	5137153	0	1	5655	2	0	next	hit	707
Vp019	354	Response	2	5142685	5532	1
Vp019	355	Picture	MorphM1_09_orig.jpg ; MorphM1_00_LOWER.jpg	5142808	0	1	9979	2	0	next	hit	709
Vp019	355	Response	2	5152685	9877	1
Vp019	356	Picture	MorphF7_07_orig.jpg ; MorphF7_00_LOWER.jpg	5152787	0	1	5655	3	0	next	hit	711
Vp019	356	Response	2	5158365	5578	1
Vp019	357	Picture	MorphF3_04_orig.jpg ; MorphF3_10_LOWER.jpg	5158442	0	2	9647	4	0	next	hit	713
Vp019	357	Response	2	5168045	9603	1
Vp019	358	Picture	MorphF4_03_orig.jpg ; MorphF4_10_LOWER.jpg	5168089	0	2	7984	3	0	next	incorrect	715
Vp019	358	Response	1	5175885	7796	1
Vp019	359	Picture	MorphM9_07_orig.jpg ; MorphM9_10_LOWER.jpg	5176073	0	1	9647	2	0	next	incorrect	717
Vp019	359	Response	1	5185644	9571	1
Vp019	360	Picture	MorphF6_00_orig.jpg ; MorphF6_10_LOWER.jpg	5185720	0	1	11976	2	0	next	incorrect	719
Vp019	360	Response	1	5197564	11844	1
Vp019	361	Picture	MorphM5_06_orig.jpg ; MorphM5_00_LOWER.jpg	5197696	0	1	8815	2	0	next	incorrect	721
Vp019	361	Response	1	5206444	8748	1
Vp019	362	Picture	MorphF8_08_orig.jpg ; MorphF8_00_LOWER.jpg	5206511	0	1	17631	2	0	next	incorrect	723
Vp019	362	Response	1	5224044	17533	1
Vp019	363	Picture	MorphF1_05_orig.jpg ; MorphF1_10_LOWER.jpg	5224142	0	1	8316	2	0	next	incorrect	725
Vp019	363	Response	1	5232363	8221	1
Vp019	364	Picture	MorphF4_10_orig.jpg ; MorphF4_10_LOWER.jpg	5232458	0	1	16799	2	0	next	hit	727
Vp019	364	Response	2	5249163	16705	1
Vp019	365	Picture	MorphM3_01_orig.jpg ; MorphM3_00_LOWER.jpg	5249257	0	1	8815	2	0	next	incorrect	729
Vp019	365	Response	1	5257963	8706	1
Vp019	366	Picture	MorphM9_04_orig.jpg ; MorphM9_10_LOWER.jpg	5258072	0	1	15968	2	0	next	incorrect	731
Vp019	366	Response	1	5273963	15891	1
Vp019	367	Picture	MorphF9_03_orig.jpg ; MorphF9_10_LOWER.jpg	5274040	0	1	10811	2	0	next	incorrect	733
Vp019	367	Response	1	5284682	10642	1
Vp019	368	Picture	MorphF6_03_orig.jpg ; MorphF6_10_LOWER.jpg	5284851	0	1	5821	3	0	next	incorrect	735
Vp019	368	Response	1	5290522	5671	1
Vp019	369	Picture	MorphM1_00_orig.jpg ; MorphM1_10_LOWER.jpg	5290672	0	2	12808	3	0	next	incorrect	737
Vp019	369	Response	1	5303402	12730	1
Vp019	370	Picture	MorphM7_08_orig.jpg ; MorphM7_00_LOWER.jpg	5303480	0	1	6819	2	0	next	hit	739
Vp019	370	Response	2	5310202	6722	1
Vp019	371	Picture	MorphF5_09_orig.jpg ; MorphF5_10_LOWER.jpg	5310299	0	1	10811	2	0	next	hit	741
Vp019	371	Response	2	5320921	10622	1
Vp019	372	Picture	MorphF7_10_orig.jpg ; MorphF7_00_LOWER.jpg	5321110	0	1	8483	2	0	next	hit	743
Vp019	372	Response	2	5329481	8371	1
Vp019	373	Picture	MorphM10_03_orig.jpg ; MorphM10_00_LOWER.jpg	5329593	0	1	13140	2	0	next	incorrect	745
Vp019	373	Response	1	5342601	13008	1
Vp019	374	Picture	MorphF7_09_orig.jpg ; MorphF7_00_LOWER.jpg	5342733	0	1	40583	3	0	next	hit	747
Vp019	374	Response	2	5383160	40427	1
Vp019	375	Picture	MorphM9_10_orig.jpg ; MorphM9_10_LOWER.jpg	5383316	0	2	15802	3	0	next	hit	749
Vp019	375	Response	2	5399000	15684	1
Vp019	376	Picture	MorphF8_04_orig.jpg ; MorphF8_10_LOWER.jpg	5399118	0	1	12973	2	0	next	incorrect	751
Vp019	376	Response	1	5411879	12761	1
Vp019	377	Picture	MorphF7_06_orig.jpg ; MorphF7_10_LOWER.jpg	5412091	0	1	61208	3	0	next	hit	753
Vp019	377	Response	2	5473158	61067	1
Vp019	378	Picture	MorphF6_10_orig.jpg ; MorphF6_00_LOWER.jpg	5473299	0	2	10645	3	0	next	hit	755
Vp019	378	Response	2	5483798	10499	1
Vp019	379	Picture	MorphF5_08_orig.jpg ; MorphF5_10_LOWER.jpg	5483944	0	1	5988	2	0	next	hit	757
Vp019	379	Response	2	5489878	5934	1
Vp019	380	Picture	MorphF8_03_orig.jpg ; MorphF8_10_LOWER.jpg	5489932	0	1	9148	2	0	next	incorrect	759
Vp019	380	Response	1	5498917	8985	1
Vp019	381	Picture	MorphF6_03_orig.jpg ; MorphF6_00_LOWER.jpg	5499080	0	1	5323	2	0	next	hit	761
Vp019	381	Response	2	5504277	5197	1
Vp019	382	Picture	MorphF9_02_orig.jpg ; MorphF9_00_LOWER.jpg	5504403	0	1	21622	2	0	next	incorrect	763
Vp019	382	Response	1	5525877	21474	1
Vp019	383	Picture	MorphM4_04_orig.jpg ; MorphM4_00_LOWER.jpg	5526025	0	1	7984	2	0	next	incorrect	765
Vp019	383	Response	1	5533877	7852	1
Vp019	384	Picture	MorphF9_00_orig.jpg ; MorphF9_00_LOWER.jpg	5534009	0	1	10616	197	0	next	incorrect	767
Vp019	384	Response	1	5544596	10587	1
Vp019	385	Picture	MorphM9_02_orig.jpg ; MorphM9_10_LOWER.jpg	5544625	0	196	15164	197	0	next	incorrect	769
Vp019	385	Response	1	5559636	15011	1
Vp019	386	Picture	MorphF7_03_orig.jpg ; MorphF7_10_LOWER.jpg	5559789	0	1	7319	2	0	next	hit	771
Vp019	386	Response	2	5566996	7207	1
Vp019	387	Picture	MorphM10_05_orig.jpg ; MorphM10_00_LOWER.jpg	5567108	0	1	6819	2	0	next	hit	773
Vp019	387	Response	2	5573716	6608	1
Vp019	388	Picture	MorphM6_00_orig.jpg ; MorphM6_10_LOWER.jpg	5573927	0	1	9980	2	0	next	incorrect	775
Vp019	388	Response	1	5583876	9949	1
Vp019	389	Picture	MorphM1_09_orig.jpg ; MorphM1_10_LOWER.jpg	5583907	0	1	15635	2	0	next	hit	777
Vp019	389	Response	2	5599395	15488	1
Vp019	390	Picture	MorphF3_07_orig.jpg ; MorphF3_00_LOWER.jpg	5599542	0	1	25115	2	0	next	incorrect	779
Vp019	390	Response	1	5624595	25053	1
Vp019	391	Picture	MorphM3_08_orig.jpg ; MorphM3_00_LOWER.jpg	5624657	0	1	7485	2	0	next	incorrect	781
Vp019	391	Response	1	5631955	7298	1
Vp019	392	Picture	MorphM4_01_orig.jpg ; MorphM4_10_LOWER.jpg	5632142	0	1	8316	2	0	next	incorrect	783
Vp019	392	Response	1	5640274	8132	1
Vp019	393	Picture	MorphM7_04_orig.jpg ; MorphM7_10_LOWER.jpg	5640458	0	1	6154	2	0	next	hit	785
Vp019	393	Response	2	5646514	6056	1
Vp019	394	Picture	MorphM3_07_orig.jpg ; MorphM3_00_LOWER.jpg	5646612	0	1	12142	2	0	next	hit	787
Vp019	394	Response	2	5658594	11982	1
Vp019	395	Picture	MorphF1_02_orig.jpg ; MorphF1_00_LOWER.jpg	5658754	0	1	22288	2	0	next	incorrect	789
Vp019	395	Response	1	5680913	22159	1
Vp019	396	Picture	MorphM6_01_orig.jpg ; MorphM6_10_LOWER.jpg	5681042	0	1	8316	2	0	next	incorrect	791
Vp019	396	Response	1	5689233	8191	1
Vp019	397	Picture	MorphF7_06_orig.jpg ; MorphF7_00_LOWER.jpg	5689358	0	1	8150	2	0	next	hit	793
Vp019	397	Response	2	5697313	7955	1
Vp019	398	Picture	MorphF3_06_orig.jpg ; MorphF3_10_LOWER.jpg	5697508	0	1	9481	2	0	next	incorrect	795
Vp019	398	Response	1	5706913	9405	1
Vp019	399	Picture	MorphM1_03_orig.jpg ; MorphM1_10_LOWER.jpg	5706989	0	1	13971	2	0	next	incorrect	797
Vp019	399	Response	1	5720832	13843	1
Vp019	400	Picture	MorphM7_02_orig.jpg ; MorphM7_10_LOWER.jpg	5720960	0	1	15968	2	0	next	incorrect	799
Vp019	400	Response	1	5736832	15872	1
Vp019	401	Picture	MorphM8_04_orig.jpg ; MorphM8_00_LOWER.jpg	5736928	0	1	12141	3	0	next	hit	801
Vp019	401	Response	2	5748912	11984	1
Vp019	402	Picture	MorphM5_03_orig.jpg ; MorphM5_00_LOWER.jpg	5749069	0	2	10146	3	0	next	incorrect	803
Vp019	402	Response	1	5759072	10003	1
Vp019	403	Picture	MorphM9_09_orig.jpg ; MorphM9_00_LOWER.jpg	5759215	0	1	14471	2	0	next	hit	805
Vp019	403	Response	2	5773551	14336	1
Vp019	404	Picture	MorphF6_04_orig.jpg ; MorphF6_10_LOWER.jpg	5773686	0	1	17797	2	0	next	incorrect	807
Vp019	404	Response	1	5791391	17705	1
Vp019	405	Picture	MorphM3_06_orig.jpg ; MorphM3_10_LOWER.jpg	5791483	0	1	10146	2	0	next	incorrect	809
Vp019	405	Response	1	5801551	10068	1
Vp019	406	Picture	MorphM9_09_orig.jpg ; MorphM9_10_LOWER.jpg	5801629	0	1	11310	2	0	next	hit	811
Vp019	406	Response	2	5812830	11201	1
Vp019	407	Picture	MorphF4_06_orig.jpg ; MorphF4_10_LOWER.jpg	5812939	0	1	18462	2	0	next	hit	813
Vp019	407	Response	2	5831230	18291	1
Vp019	408	Picture	MorphF6_09_orig.jpg ; MorphF6_10_LOWER.jpg	5831401	0	1	24284	2	0	next	hit	815
Vp019	408	Response	2	5855550	24149	1
Vp019	409	Picture	MorphF1_04_orig.jpg ; MorphF1_00_LOWER.jpg	5855685	0	1	6653	2	0	next	incorrect	817
Vp019	409	Response	1	5862189	6504	1
Vp019	410	Picture	MorphM2_03_orig.jpg ; MorphM2_10_LOWER.jpg	5862338	0	1	11144	2	0	next	incorrect	819
Vp019	410	Response	1	5873309	10971	1
Vp019	411	Picture	MorphF10_06_orig.jpg ; MorphF10_10_LOWER.jpg	5873482	0	1	6653	2	0	next	hit	821
Vp019	411	Response	2	5879949	6467	1
Vp019	412	Picture	MorphM4_05_orig.jpg ; MorphM4_00_LOWER.jpg	5880135	0	1	8316	2	0	next	incorrect	823
Vp019	412	Response	1	5888269	8134	1
Vp019	413	Picture	MorphM7_02_orig.jpg ; MorphM7_00_LOWER.jpg	5888451	0	1	6487	2	0	next	hit	825
Vp019	413	Response	2	5894909	6458	1
Vp019	414	Picture	MorphF10_02_orig.jpg ; MorphF10_10_LOWER.jpg	5894938	0	1	14471	2	0	next	hit	827
Vp019	414	Response	2	5909228	14290	1
Vp019	415	Picture	MorphF7_02_orig.jpg ; MorphF7_10_LOWER.jpg	5909409	0	1	6985	2	0	next	hit	829
Vp019	415	Response	2	5916268	6859	1
Vp019	416	Picture	MorphF3_01_orig.jpg ; MorphF3_00_LOWER.jpg	5916394	0	1	6321	2	0	next	incorrect	831
Vp019	416	Response	1	5922508	6114	1
Vp019	417	Picture	MorphM10_01_orig.jpg ; MorphM10_00_LOWER.jpg	5922715	0	1	6653	2	0	next	hit	833
Vp019	417	Response	2	5929228	6513	1
Vp019	418	Picture	MorphF4_01_orig.jpg ; MorphF4_00_LOWER.jpg	5929368	0	1	11643	2	0	next	incorrect	835
Vp019	418	Response	1	5940908	11540	1
Vp019	419	Picture	MorphM10_08_orig.jpg ; MorphM10_10_LOWER.jpg	5941011	0	1	8316	2	0	next	hit	837
Vp019	419	Response	2	5949147	8136	1
Vp019	420	Picture	MorphM4_03_orig.jpg ; MorphM4_00_LOWER.jpg	5949327	0	1	12807	2	0	next	incorrect	839
Vp019	420	Response	1	5961947	12620	1
Vp019	421	Picture	MorphM6_04_orig.jpg ; MorphM6_00_LOWER.jpg	5962134	0	1	10479	2	0	next	incorrect	841
Vp019	421	Response	1	5972507	10373	1
Vp019	422	Picture	MorphF2_01_orig.jpg ; MorphF2_10_LOWER.jpg	5972613	0	1	8316	2	0	next	hit	843
Vp019	422	Response	2	5980747	8134	1
Vp019	423	Picture	MorphF1_01_orig.jpg ; MorphF1_10_LOWER.jpg	5980929	0	1	7984	2	0	next	incorrect	845
Vp019	423	Response	1	5988827	7898	1
Vp019	424	Picture	MorphF3_00_orig.jpg ; MorphF3_00_LOWER.jpg	5988913	0	1	5655	2	0	next	incorrect	847
Vp019	424	Response	1	5994426	5513	1
Vp019	425	Picture	MorphM10_10_orig.jpg ; MorphM10_00_LOWER.jpg	5994568	0	1	8815	2	0	next	hit	849
Vp019	425	Response	2	6003226	8658	1
Vp019	426	Picture	MorphF8_05_orig.jpg ; MorphF8_10_LOWER.jpg	6003383	0	1	13972	2	0	next	incorrect	851
Vp019	426	Response	1	6017226	13843	1
Vp019	427	Picture	MorphF2_04_orig.jpg ; MorphF2_10_LOWER.jpg	6017355	0	1	6154	2	0	next	hit	853
Vp019	427	Response	2	6023386	6031	1
Vp019	428	Picture	MorphM8_05_orig.jpg ; MorphM8_00_LOWER.jpg	6023509	0	1	11144	2	0	next	hit	855
Vp019	428	Response	2	6034585	11076	1
Vp019	429	Picture	MorphM9_05_orig.jpg ; MorphM9_00_LOWER.jpg	6034653	0	1	13971	2	0	next	incorrect	857
Vp019	429	Response	1	6048505	13852	1
Vp019	430	Picture	MorphF4_10_orig.jpg ; MorphF4_00_LOWER.jpg	6048624	0	1	9315	2	0	next	hit	859
Vp019	430	Response	2	6057865	9241	1
Vp019	431	Picture	MorphF8_02_orig.jpg ; MorphF8_10_LOWER.jpg	6057939	0	1	14636	2	0	next	incorrect	861
Vp019	431	Response	1	6072505	14566	1
Vp019	432	Picture	MorphF2_09_orig.jpg ; MorphF2_00_LOWER.jpg	6072575	0	1	5655	3	0	next	hit	863
Vp019	432	Response	2	6078024	5449	1
Vp019	433	Picture	MorphM3_09_orig.jpg ; MorphM3_00_LOWER.jpg	6078230	0	2	15635	3	0	next	incorrect	865
Vp019	433	Response	1	6093704	15474	1
Vp019	434	Picture	MorphM2_06_orig.jpg ; MorphM2_00_LOWER.jpg	6093865	0	1	11976	2	0	next	incorrect	867
Vp019	434	Response	1	6105704	11839	1
Vp019	435	Picture	MorphM4_00_orig.jpg ; MorphM4_00_LOWER.jpg	6105841	0	1	23951	2	0	next	incorrect	869
Vp019	435	Response	1	6129623	23782	1
Vp019	436	Picture	MorphF4_02_orig.jpg ; MorphF4_10_LOWER.jpg	6129792	0	1	9480	3	0	next	hit	871
Vp019	436	Response	2	6139223	9431	1
Vp019	437	Picture	MorphM9_07_orig.jpg ; MorphM9_00_LOWER.jpg	6139272	0	2	21290	3	0	next	hit	873
Vp019	437	Response	2	6160423	21151	1
Vp019	438	Picture	MorphM2_07_orig.jpg ; MorphM2_00_LOWER.jpg	6160562	0	1	6820	2	0	next	hit	875
Vp019	438	Response	2	6167303	6741	1
Vp019	439	Picture	MorphF2_03_orig.jpg ; MorphF2_00_LOWER.jpg	6167382	0	1	7817	2	0	next	hit	877
Vp019	439	Response	2	6175142	7760	1
Vp019	440	Picture	MorphM5_00_orig.jpg ; MorphM5_10_LOWER.jpg	6175199	0	1	14304	2	0	next	incorrect	879
Vp019	440	Response	1	6189462	14263	1
Vp019	441	Picture	MorphF6_00_orig.jpg ; MorphF6_00_LOWER.jpg	6189503	0	1	6653	2	0	next	incorrect	881
Vp019	441	Response	1	6196022	6519	1
Vp019	442	Picture	MorphF10_07_orig.jpg ; MorphF10_00_LOWER.jpg	6196156	0	1	5988	2	0	next	hit	883
Vp019	442	Response	2	6202022	5866	1
Vp019	443	Picture	MorphM3_08_orig.jpg ; MorphM3_00_UPPER.jpg	6202144	0	1	84125	205	0	next	incorrect	885
Vp019	443	Response	1	6286260	84116	1
Vp019	444	Picture	MorphF8_08_orig.jpg ; MorphF8_00_UPPER.jpg	6286269	0	204	8186	206	0	next	incorrect	887
Vp019	444	Response	1	6294260	7991	1
Vp019	445	Picture	MorphM3_02_orig.jpg ; MorphM3_00_UPPER.jpg	6294455	0	2	9814	3	0	next	hit	889
Vp019	445	Response	2	6304099	9644	1
Vp019	446	Picture	MorphM10_09_orig.jpg ; MorphM10_10_UPPER.jpg	6304269	0	1	7983	3	0	next	hit	891
Vp019	446	Response	2	6312179	7910	1
Vp019	447	Picture	MorphF9_00_orig.jpg ; MorphF9_10_UPPER.jpg	6312252	0	2	15801	4	0	next	hit	893
Vp019	447	Response	2	6327859	15607	1
Vp019	448	Picture	MorphF3_03_orig.jpg ; MorphF3_00_UPPER.jpg	6328053	0	2	9980	3	0	next	incorrect	895
Vp019	448	Response	1	6337939	9886	1
Vp019	449	Picture	MorphF9_08_orig.jpg ; MorphF9_00_UPPER.jpg	6338033	0	1	21124	2	0	next	incorrect	897
Vp019	449	Response	1	6358978	20945	1
Vp019	450	Picture	MorphM8_01_orig.jpg ; MorphM8_00_UPPER.jpg	6359157	0	1	14304	2	0	next	incorrect	899
Vp019	450	Response	1	6373298	14141	1
Vp019	451	Picture	MorphF4_01_orig.jpg ; MorphF4_00_UPPER.jpg	6373461	0	1	23951	2	0	next	incorrect	901
Vp019	451	Response	1	6397218	23757	1
Vp019	452	Picture	MorphM9_02_orig.jpg ; MorphM9_10_UPPER.jpg	6397412	0	1	7984	2	0	next	incorrect	903
Vp019	452	Response	1	6405217	7805	1
Vp019	453	Picture	MorphM10_07_orig.jpg ; MorphM10_10_UPPER.jpg	6405396	0	1	5322	2	0	next	hit	905
Vp019	453	Response	2	6410657	5261	1
Vp019	454	Picture	MorphF4_02_orig.jpg ; MorphF4_00_UPPER.jpg	6410718	0	1	7651	2	0	next	incorrect	907
Vp019	454	Response	1	6418177	7459	1
Vp019	455	Picture	MorphM1_08_orig.jpg ; MorphM1_10_UPPER.jpg	6418369	0	1	7628	191	0	next	hit	909
Vp019	455	Response	2	6425937	7568	1
Vp019	456	Picture	MorphM2_02_orig.jpg ; MorphM2_00_UPPER.jpg	6425997	0	190	10003	191	0	next	incorrect	911
Vp019	456	Response	1	6435857	9860	1
Vp019	457	Picture	MorphM3_07_orig.jpg ; MorphM3_10_UPPER.jpg	6436000	0	1	6985	3	0	next	incorrect	913
Vp019	457	Response	1	6442896	6896	1
Vp019	458	Picture	MorphF1_10_orig.jpg ; MorphF1_10_UPPER.jpg	6442985	0	2	16633	3	0	next	incorrect	915
Vp019	458	Response	1	6459536	16551	1
Vp019	459	Picture	MorphM2_06_orig.jpg ; MorphM2_10_UPPER.jpg	6459618	0	1	21124	2	0	next	incorrect	917
Vp019	459	Response	1	6480576	20958	1
Vp019	460	Picture	MorphF5_08_orig.jpg ; MorphF5_00_UPPER.jpg	6480742	0	1	10977	2	0	next	incorrect	919
Vp019	460	Response	1	6491695	10953	1
Vp019	461	Picture	MorphM2_03_orig.jpg ; MorphM2_00_UPPER.jpg	6491719	0	1	10146	2	0	next	incorrect	921
Vp019	461	Response	1	6501695	9976	1
Vp019	462	Picture	MorphM10_03_orig.jpg ; MorphM10_10_UPPER.jpg	6501865	0	1	7485	2	0	next	hit	923
Vp019	462	Response	2	6509135	7270	1
Vp019	463	Picture	MorphF5_02_orig.jpg ; MorphF5_00_UPPER.jpg	6509350	0	1	5489	2	0	next	incorrect	925
Vp019	463	Response	1	6514655	5305	1
Vp019	464	Picture	MorphM1_09_orig.jpg ; MorphM1_00_UPPER.jpg	6514839	0	1	4657	2	0	next	incorrect	927
Vp019	464	Response	1	6519295	4456	1
Vp019	465	Picture	MorphM5_05_orig.jpg ; MorphM5_10_UPPER.jpg	6519496	0	1	8649	2	0	next	incorrect	929
Vp019	465	Response	1	6528015	8519	1
Vp019	466	Picture	MorphF7_08_orig.jpg ; MorphF7_10_UPPER.jpg	6528145	0	1	9480	3	0	next	hit	931
Vp019	466	Response	2	6537454	9309	1
Vp019	467	Picture	MorphF3_03_orig.jpg ; MorphF3_10_UPPER.jpg	6537625	0	2	11144	3	0	next	incorrect	933
Vp019	467	Response	1	6548654	11029	1
Vp019	468	Picture	MorphF2_06_orig.jpg ; MorphF2_10_UPPER.jpg	6548769	0	1	25781	2	0	next	incorrect	935
Vp019	468	Response	1	6574494	25725	1
Vp019	469	Picture	MorphF7_03_orig.jpg ; MorphF7_10_UPPER.jpg	6574550	0	1	13971	3	0	next	incorrect	937
Vp019	469	Response	1	6588413	13863	1
Vp019	470	Picture	MorphM8_04_orig.jpg ; MorphM8_00_UPPER.jpg	6588521	0	2	9315	3	0	next	incorrect	939
Vp019	470	Response	1	6597693	9172	1
Vp019	471	Picture	MorphM5_06_orig.jpg ; MorphM5_10_UPPER.jpg	6597836	0	1	8815	2	0	next	hit	941
Vp019	471	Response	2	6606573	8737	1
Vp019	472	Picture	MorphF6_03_orig.jpg ; MorphF6_10_UPPER.jpg	6606651	0	1	14138	2	0	next	incorrect	943
Vp019	472	Response	1	6620732	14081	1
Vp019	473	Picture	MorphM8_07_orig.jpg ; MorphM8_00_UPPER.jpg	6620789	0	1	8649	2	0	next	hit	945
Vp019	473	Response	2	6629292	8503	1
Vp019	474	Picture	MorphF4_09_orig.jpg ; MorphF4_00_UPPER.jpg	6629438	0	1	14138	2	0	next	incorrect	947
Vp019	474	Response	1	6643452	14014	1
Vp019	475	Picture	MorphF10_08_orig.jpg ; MorphF10_00_UPPER.jpg	6643576	0	1	9979	2	0	next	hit	949
Vp019	475	Response	2	6653452	9876	1
Vp019	476	Picture	MorphM10_06_orig.jpg ; MorphM10_10_UPPER.jpg	6653555	0	1	6487	2	0	next	hit	951
Vp019	476	Response	2	6660012	6457	1
Vp019	477	Picture	MorphF6_10_orig.jpg ; MorphF6_10_UPPER.jpg	6660042	0	1	9647	2	0	next	hit	953
Vp019	477	Response	2	6669531	9489	1
Vp019	478	Picture	MorphF5_06_orig.jpg ; MorphF5_00_UPPER.jpg	6669689	0	1	53890	2	0	next	hit	955
Vp019	478	Response	2	6723370	53681	1
Vp019	479	Picture	MorphF9_10_orig.jpg ; MorphF9_10_UPPER.jpg	6723579	0	1	8982	2	0	next	hit	957
Vp019	479	Response	2	6732490	8911	1
Vp019	480	Picture	MorphF1_01_orig.jpg ; MorphF1_10_UPPER.jpg	6732561	0	1	8981	2	0	next	hit	959
Vp019	480	Response	2	6741450	8889	1
Vp019	481	Picture	MorphM6_08_orig.jpg ; MorphM6_00_UPPER.jpg	6741542	0	1	11477	2	0	next	incorrect	961
Vp019	481	Response	1	6752889	11347	1
Vp019	482	Picture	MorphM3_06_orig.jpg ; MorphM3_10_UPPER.jpg	6753019	0	1	11310	2	0	next	hit	963
Vp019	482	Response	2	6764169	11150	1
Vp019	483	Picture	MorphF5_08_orig.jpg ; MorphF5_10_UPPER.jpg	6764329	0	1	6986	2	0	next	hit	965
Vp019	483	Response	2	6771209	6880	1
Vp019	484	Picture	MorphF3_01_orig.jpg ; MorphF3_00_UPPER.jpg	6771315	0	1	19294	2	0	next	hit	967
Vp019	484	Response	2	6790569	19254	1
Vp019	485	Picture	MorphF7_09_orig.jpg ; MorphF7_10_UPPER.jpg	6790609	0	1	6985	3	0	next	hit	969
Vp019	485	Response	2	6797528	6919	1
Vp019	486	Picture	MorphM2_00_orig.jpg ; MorphM2_10_UPPER.jpg	6797594	0	2	7651	4	0	next	incorrect	971
Vp019	486	Response	1	6805048	7454	1
Vp019	487	Picture	MorphM3_04_orig.jpg ; MorphM3_10_UPPER.jpg	6805245	0	2	11976	3	0	next	hit	973
Vp019	487	Response	2	6817128	11883	1
Vp019	488	Picture	MorphM8_06_orig.jpg ; MorphM8_00_UPPER.jpg	6817221	0	1	12475	2	0	next	incorrect	975
Vp019	488	Response	1	6829528	12307	1
Vp019	489	Picture	MorphF8_07_orig.jpg ; MorphF8_00_UPPER.jpg	6829696	0	1	8316	2	0	next	incorrect	977
Vp019	489	Response	1	6837848	8152	1
Vp019	490	Picture	MorphF2_02_orig.jpg ; MorphF2_10_UPPER.jpg	6838012	0	1	7984	2	0	next	hit	979
Vp019	490	Response	2	6845927	7915	1
Vp019	491	Picture	MorphM3_00_orig.jpg ; MorphM3_10_UPPER.jpg	6845996	0	1	23452	2	0	next	incorrect	981
Vp019	491	Response	1	6869367	23371	1
Vp019	492	Picture	MorphM7_10_orig.jpg ; MorphM7_00_UPPER.jpg	6869448	0	1	5987	3	0	next	hit	983
Vp019	492	Response	2	6875367	5919	1
Vp019	493	Picture	MorphF4_07_orig.jpg ; MorphF4_00_UPPER.jpg	6875435	0	2	16467	3	0	next	incorrect	985
Vp019	493	Response	1	6891686	16251	1
Vp019	494	Picture	MorphF10_04_orig.jpg ; MorphF10_00_UPPER.jpg	6891902	0	1	6985	3	0	next	hit	987
Vp019	494	Response	2	6898806	6904	1
Vp019	495	Picture	MorphM5_04_orig.jpg ; MorphM5_00_UPPER.jpg	6898887	0	2	14970	3	0	next	hit	989
Vp019	495	Response	2	6913606	14719	1
Vp019	496	Picture	MorphM8_10_orig.jpg ; MorphM8_10_UPPER.jpg	6913857	0	1	7318	2	0	next	hit	991
Vp019	496	Response	2	6920966	7109	1
Vp019	497	Picture	MorphF8_06_orig.jpg ; MorphF8_00_UPPER.jpg	6921175	0	1	8982	2	0	next	incorrect	993
Vp019	497	Response	1	6929926	8751	1
Vp019	498	Picture	MorphF2_00_orig.jpg ; MorphF2_00_UPPER.jpg	6930157	0	1	11643	2	0	next	incorrect	995
Vp019	498	Response	1	6941605	11448	1
Vp019	499	Picture	MorphF1_08_orig.jpg ; MorphF1_00_UPPER.jpg	6941800	0	1	8483	2	0	next	hit	997
Vp019	499	Response	2	6950245	8445	1
Vp019	500	Picture	MorphM9_10_orig.jpg ; MorphM9_10_UPPER.jpg	6950283	0	1	9979	2	0	next	hit	999
Vp019	500	Response	2	6960085	9802	1
Vp019	501	Picture	MorphF4_07_orig.jpg ; MorphF4_10_UPPER.jpg	6960262	0	1	9314	3	0	next	hit	1001
Vp019	501	Response	2	6969445	9183	1
Vp019	502	Picture	MorphF2_10_orig.jpg ; MorphF2_10_UPPER.jpg	6969576	0	2	7485	3	0	next	hit	1003
Vp019	502	Response	2	6976884	7308	1
Vp019	503	Picture	MorphM10_10_orig.jpg ; MorphM10_10_UPPER.jpg	6977061	0	1	7319	2	0	next	hit	1005
Vp019	503	Response	2	6984244	7183	1
Vp019	504	Picture	MorphF3_05_orig.jpg ; MorphF3_00_UPPER.jpg	6984380	0	1	9813	2	0	next	hit	1007
Vp019	504	Response	2	6994004	9624	1
Vp019	505	Picture	MorphM8_03_orig.jpg ; MorphM8_10_UPPER.jpg	6994193	0	1	9314	2	0	next	incorrect	1009
Vp019	505	Response	1	7003444	9251	1
Vp019	506	Picture	MorphM9_10_orig.jpg ; MorphM9_00_UPPER.jpg	7003507	0	1	6487	2	0	next	incorrect	1011
Vp019	506	Response	1	7009844	6337	1
Vp019	507	Picture	MorphM10_02_orig.jpg ; MorphM10_10_UPPER.jpg	7009994	0	1	5655	2	0	next	hit	1013
Vp019	507	Response	2	7015604	5610	1
Vp019	508	Picture	MorphF1_09_orig.jpg ; MorphF1_00_UPPER.jpg	7015649	0	1	7817	3	0	next	incorrect	1015
Vp019	508	Response	1	7023443	7794	1
Vp019	509	Picture	MorphF9_03_orig.jpg ; MorphF9_00_UPPER.jpg	7023466	0	2	13473	3	0	next	incorrect	1017
Vp019	509	Response	1	7036883	13417	1
Vp019	510	Picture	MorphM7_10_orig.jpg ; MorphM7_10_UPPER.jpg	7036939	0	1	6487	2	0	next	hit	1019
Vp019	510	Response	2	7043363	6424	1
Vp019	511	Picture	MorphF1_00_orig.jpg ; MorphF1_00_UPPER.jpg	7043426	0	1	9979	2	0	next	hit	1021
Vp019	511	Response	2	7053363	9937	1
Vp019	512	Picture	MorphM10_08_orig.jpg ; MorphM10_00_UPPER.jpg	7053405	0	1	13639	2	0	next	hit	1023
Vp019	512	Response	2	7066963	13558	1
Vp019	513	Picture	MorphF9_02_orig.jpg ; MorphF9_00_UPPER.jpg	7067044	0	1	8483	2	0	next	incorrect	1025
Vp019	513	Response	1	7075442	8398	1
Vp019	514	Picture	MorphF2_03_orig.jpg ; MorphF2_10_UPPER.jpg	7075527	0	1	9802	179	0	next	hit	1027
Vp019	514	Response	2	7085282	9755	1
Vp019	515	Picture	MorphF10_10_orig.jpg ; MorphF10_00_UPPER.jpg	7085329	0	178	12818	179	0	next	hit	1029
Vp019	515	Response	2	7098082	12753	1
Vp019	516	Picture	MorphF3_04_orig.jpg ; MorphF3_10_UPPER.jpg	7098147	0	1	8649	2	0	next	hit	1031
Vp019	516	Response	2	7106642	8495	1
Vp019	517	Picture	MorphF10_06_orig.jpg ; MorphF10_10_UPPER.jpg	7106796	0	1	6820	2	0	next	hit	1033
Vp019	517	Response	2	7113441	6645	1
Vp019	518	Picture	MorphM10_00_orig.jpg ; MorphM10_00_UPPER.jpg	7113616	0	1	11963	181	0	next	incorrect	1035
Vp019	518	Response	1	7125521	11905	1
Vp019	519	Picture	MorphF7_05_orig.jpg ; MorphF7_10_UPPER.jpg	7125579	0	180	10491	181	0	next	hit	1037
Vp019	519	Response	2	7136001	10422	1
Vp019	520	Picture	MorphF10_07_orig.jpg ; MorphF10_10_UPPER.jpg	7136070	0	1	6985	3	0	next	hit	1039
Vp019	520	Response	2	7142961	6891	1
Vp019	521	Picture	MorphM9_09_orig.jpg ; MorphM9_00_UPPER.jpg	7143055	0	2	13639	3	0	next	incorrect	1041
Vp019	521	Response	1	7156480	13425	1
Vp019	522	Picture	MorphF4_00_orig.jpg ; MorphF4_00_UPPER.jpg	7156694	0	1	11144	2	0	next	incorrect	1043
Vp019	522	Response	1	7167680	10986	1
Vp019	523	Picture	MorphM10_01_orig.jpg ; MorphM10_10_UPPER.jpg	7167838	0	1	10978	2	0	next	incorrect	1045
Vp019	523	Response	1	7178640	10802	1
Vp019	524	Picture	MorphF2_04_orig.jpg ; MorphF2_10_UPPER.jpg	7178816	0	1	30271	2	0	next	hit	1047
Vp019	524	Response	2	7209039	30223	1
Vp019	525	Picture	MorphM2_00_orig.jpg ; MorphM2_00_UPPER.jpg	7209087	0	1	43079	2	0	next	incorrect	1049
Vp019	525	Response	1	7251998	42911	1
Vp019	526	Picture	MorphM5_09_orig.jpg ; MorphM5_10_UPPER.jpg	7252166	0	1	7651	2	0	next	hit	1051
Vp019	526	Response	2	7259678	7512	1
Vp019	527	Picture	MorphF5_06_orig.jpg ; MorphF5_10_UPPER.jpg	7259817	0	1	6986	2	0	next	hit	1053
Vp019	527	Response	2	7266718	6901	1
Vp019	528	Picture	MorphF1_05_orig.jpg ; MorphF1_00_UPPER.jpg	7266803	0	1	6653	2	0	next	hit	1055
Vp019	528	Response	2	7273358	6555	1
Vp019	529	Picture	MorphF6_07_orig.jpg ; MorphF6_10_UPPER.jpg	7273456	0	1	9813	2	0	next	hit	1057
Vp019	529	Response	2	7283118	9662	1
Vp019	530	Picture	MorphF1_02_orig.jpg ; MorphF1_00_UPPER.jpg	7283269	0	1	5156	2	0	next	hit	1059
Vp019	530	Response	2	7288317	5048	1
Vp019	531	Picture	MorphF4_08_orig.jpg ; MorphF4_00_UPPER.jpg	7288425	0	1	9980	2	0	next	incorrect	1061
Vp019	531	Response	1	7298318	9893	1
Vp019	532	Picture	MorphF10_03_orig.jpg ; MorphF10_00_UPPER.jpg	7298405	0	1	6803	185	0	next	hit	1063
Vp019	532	Response	2	7305197	6792	1
Vp019	533	Picture	MorphF7_07_orig.jpg ; MorphF7_10_UPPER.jpg	7305208	0	184	7335	185	0	next	hit	1065
Vp019	533	Response	2	7312397	7189	1
Vp019	534	Picture	MorphM4_02_orig.jpg ; MorphM4_10_UPPER.jpg	7312543	0	1	10312	2	0	next	hit	1067
Vp019	534	Response	2	7322717	10174	1
Vp019	535	Picture	MorphM3_05_orig.jpg ; MorphM3_00_UPPER.jpg	7322855	0	1	14969	2	0	next	hit	1069
Vp019	535	Response	2	7337756	14901	1
Vp019	536	Picture	MorphM8_08_orig.jpg ; MorphM8_10_UPPER.jpg	7337824	0	1	7651	2	0	next	hit	1071
Vp019	536	Response	2	7345276	7452	1
Vp019	537	Picture	MorphM10_04_orig.jpg ; MorphM10_10_UPPER.jpg	7345475	0	1	9148	2	0	next	hit	1073
Vp019	537	Response	2	7354476	9001	1
Vp019	538	Picture	MorphF3_07_orig.jpg ; MorphF3_00_UPPER.jpg	7354623	0	1	7485	2	0	next	hit	1075
Vp019	538	Response	2	7361916	7293	1
Vp019	539	Picture	MorphM2_01_orig.jpg ; MorphM2_10_UPPER.jpg	7362108	0	1	8316	3	0	next	incorrect	1077
Vp019	539	Response	1	7370316	8208	1
Vp019	540	Picture	MorphF3_01_orig.jpg ; MorphF3_10_UPPER.jpg	7370424	0	2	7818	3	0	next	hit	1079
Vp019	540	Response	2	7378075	7651	1
Vp019	541	Picture	MorphM1_10_orig.jpg ; MorphM1_10_UPPER.jpg	7378242	0	1	7484	3	0	next	hit	1081
Vp019	541	Response	2	7385675	7433	1
Vp019	542	Picture	MorphF4_02_orig.jpg ; MorphF4_10_UPPER.jpg	7385726	0	2	9148	4	0	next	incorrect	1083
Vp019	542	Response	1	7394795	9069	1
Vp019	543	Picture	MorphM5_07_orig.jpg ; MorphM5_00_UPPER.jpg	7394874	0	2	15635	3	0	next	hit	1085
Vp019	543	Response	2	7410475	15601	1
Vp019	544	Picture	MorphM1_10_orig.jpg ; MorphM1_00_UPPER.jpg	7410509	0	1	9148	2	0	next	hit	1087
Vp019	544	Response	2	7419515	9006	1
Vp019	545	Picture	MorphF9_01_orig.jpg ; MorphF9_00_UPPER.jpg	7419657	0	1	7485	2	0	next	incorrect	1089
Vp019	545	Response	1	7426954	7297	1
Vp019	546	Picture	MorphF8_00_orig.jpg ; MorphF8_10_UPPER.jpg	7427142	0	1	9813	2	0	next	incorrect	1091
Vp019	546	Response	1	7436874	9732	1
Vp019	547	Picture	MorphF5_03_orig.jpg ; MorphF5_00_UPPER.jpg	7436955	0	1	6820	2	0	next	hit	1093
Vp019	547	Response	2	7443594	6639	1
Vp019	548	Picture	MorphM8_00_orig.jpg ; MorphM8_10_UPPER.jpg	7443775	0	1	9647	2	0	next	hit	1095
Vp019	548	Response	2	7453194	9419	1
Vp019	549	Picture	MorphM6_05_orig.jpg ; MorphM6_00_UPPER.jpg	7453422	0	1	11476	2	0	next	hit	1097
Vp019	549	Response	2	7464873	11451	1
Vp019	550	Picture	MorphM8_04_orig.jpg ; MorphM8_10_UPPER.jpg	7464898	0	1	12142	2	0	next	hit	1099
Vp019	550	Response	2	7476873	11975	1
Vp019	551	Picture	MorphM3_03_orig.jpg ; MorphM3_00_UPPER.jpg	7477040	0	1	36259	2	0	next	incorrect	1101
Vp019	551	Response	1	7513112	36072	1
Vp019	552	Picture	MorphF3_10_orig.jpg ; MorphF3_10_UPPER.jpg	7513299	0	1	5156	3	0	next	hit	1103
Vp019	552	Response	2	7518392	5093	1
Vp019	553	Picture	MorphM10_02_orig.jpg ; MorphM10_00_UPPER.jpg	7518455	0	2	10297	185	0	next	incorrect	1105
Vp019	553	Response	1	7528712	10257	1
Vp019	554	Picture	MorphM4_06_orig.jpg ; MorphM4_00_UPPER.jpg	7528752	0	183	9330	184	0	next	hit	1107
Vp019	554	Response	2	7537912	9160	1
Vp019	555	Picture	MorphM10_10_orig.jpg ; MorphM10_00_UPPER.jpg	7538082	0	1	8316	2	0	next	hit	1109
Vp019	555	Response	2	7546232	8150	1
Vp019	556	Picture	MorphF3_06_orig.jpg ; MorphF3_00_UPPER.jpg	7546398	0	1	7485	2	0	next	incorrect	1111
Vp019	556	Response	1	7553672	7274	1
Vp019	557	Picture	MorphM2_09_orig.jpg ; MorphM2_10_UPPER.jpg	7553883	0	1	22787	2	0	next	hit	1113
Vp019	557	Response	2	7576551	22668	1
Vp019	558	Picture	MorphF6_07_orig.jpg ; MorphF6_00_UPPER.jpg	7576670	0	1	15635	2	0	next	hit	1115
Vp019	558	Response	2	7592151	15481	1
Vp019	559	Picture	MorphM4_08_orig.jpg ; MorphM4_10_UPPER.jpg	7592305	0	1	20790	3	0	next	hit	1117
Vp019	559	Response	2	7612950	20645	1
Vp019	560	Picture	MorphM1_01_orig.jpg ; MorphM1_00_UPPER.jpg	7613095	0	2	5489	3	0	next	hit	1119
Vp019	560	Response	2	7618470	5375	1
Vp019	561	Picture	MorphM3_09_orig.jpg ; MorphM3_00_UPPER.jpg	7618584	0	1	25282	2	0	next	incorrect	1121
Vp019	561	Response	1	7643750	25166	1
Vp019	562	Picture	MorphM2_07_orig.jpg ; MorphM2_00_UPPER.jpg	7643866	0	1	17963	2	0	next	incorrect	1123
Vp019	562	Response	1	7661669	17803	1
Vp019	563	Picture	MorphM1_02_orig.jpg ; MorphM1_10_UPPER.jpg	7661829	0	1	9148	2	0	next	hit	1125
Vp019	563	Response	2	7670789	8960	1
Vp019	564	Picture	MorphM2_02_orig.jpg ; MorphM2_10_UPPER.jpg	7670977	0	1	11477	2	0	next	incorrect	1127
Vp019	564	Response	1	7682227	11250	3
Vp019	565	Picture	MorphF9_05_orig.jpg ; MorphF9_10_UPPER.jpg	7682454	0	1	10811	2	0	next	incorrect	1129
Vp019	565	Response	1	7693109	10655	1
Vp019	566	Picture	MorphM8_01_orig.jpg ; MorphM8_10_UPPER.jpg	7693265	0	1	7817	2	0	next	incorrect	1131
Vp019	566	Response	1	7700948	7683	1
Vp019	567	Picture	MorphF9_09_orig.jpg ; MorphF9_00_UPPER.jpg	7701082	0	1	6321	2	0	next	incorrect	1133
Vp019	567	Response	1	7707268	6186	1
Vp019	568	Picture	MorphF1_07_orig.jpg ; MorphF1_00_UPPER.jpg	7707403	0	1	8649	2	0	next	hit	1135
Vp019	568	Response	2	7715908	8505	1
Vp019	569	Picture	MorphF4_05_orig.jpg ; MorphF4_00_UPPER.jpg	7716052	0	1	13140	2	0	next	incorrect	1137
Vp019	569	Response	1	7729108	13056	1
Vp019	570	Picture	MorphF8_03_orig.jpg ; MorphF8_10_UPPER.jpg	7729192	0	1	8981	2	0	next	incorrect	1139
Vp019	570	Response	1	7738067	8875	1
Vp019	571	Picture	MorphM6_08_orig.jpg ; MorphM6_10_UPPER.jpg	7738173	0	1	10978	2	0	next	hit	1141
Vp019	571	Response	2	7749027	10854	1
Vp019	572	Picture	MorphF10_06_orig.jpg ; MorphF10_00_UPPER.jpg	7749151	0	1	16633	2	0	next	hit	1143
Vp019	572	Response	2	7765587	16436	1
Vp019	573	Picture	MorphM1_07_orig.jpg ; MorphM1_00_UPPER.jpg	7765784	0	1	26446	2	0	next	hit	1145
Vp019	573	Response	2	7792066	26282	1
Vp019	574	Picture	MorphF10_05_orig.jpg ; MorphF10_00_UPPER.jpg	7792230	0	1	19293	3	0	next	hit	1147
Vp019	574	Response	2	7811346	19116	1
Vp019	575	Picture	MorphF8_01_orig.jpg ; MorphF8_00_UPPER.jpg	7811523	0	2	16467	3	0	next	incorrect	1149
Vp019	575	Response	1	7827826	16303	1
Vp019	576	Picture	MorphM7_07_orig.jpg ; MorphM7_00_UPPER.jpg	7827990	0	1	6154	2	0	next	hit	1151
Vp019	576	Response	2	7834065	6075	1
Vp019	577	Picture	MorphF5_03_orig.jpg ; MorphF5_10_UPPER.jpg	7834144	0	1	11310	2	0	next	hit	1153
Vp019	577	Response	2	7845265	11121	1
Vp019	578	Picture	MorphF10_02_orig.jpg ; MorphF10_10_UPPER.jpg	7845454	0	1	14803	2	0	next	hit	1155
Vp019	578	Response	2	7860065	14611	1
Vp019	579	Picture	MorphF4_04_orig.jpg ; MorphF4_10_UPPER.jpg	7860257	0	1	28442	2	0	next	incorrect	1157
Vp019	579	Response	1	7888543	28286	2
Vp019	580	Picture	MorphF7_07_orig.jpg ; MorphF7_00_UPPER.jpg	7888699	0	1	11809	2	0	next	incorrect	1159
Vp019	580	Response	1	7900464	11765	1
Vp019	581	Picture	MorphF2_04_orig.jpg ; MorphF2_00_UPPER.jpg	7900508	0	1	9148	2	0	next	incorrect	1161
Vp019	581	Response	1	7909584	9076	1
Vp019	582	Picture	MorphM4_00_orig.jpg ; MorphM4_00_UPPER.jpg	7909656	0	1	20625	2	0	next	hit	1163
Vp019	582	Response	2	7930143	20487	1
Vp019	583	Picture	MorphF9_04_orig.jpg ; MorphF9_00_UPPER.jpg	7930281	0	1	22953	2	0	next	incorrect	1165
Vp019	583	Response	1	7953023	22742	1
Vp019	584	Picture	MorphF8_05_orig.jpg ; MorphF8_00_UPPER.jpg	7953234	0	1	20957	2	0	next	incorrect	1167
Vp019	584	Response	1	7974062	20828	1
Vp019	585	Picture	MorphF2_07_orig.jpg ; MorphF2_00_UPPER.jpg	7974191	0	1	14471	2	0	next	incorrect	1169
Vp019	585	Response	1	7988462	14271	1
Vp019	586	Picture	MorphM9_07_orig.jpg ; MorphM9_10_UPPER.jpg	7988662	0	1	9148	2	0	next	incorrect	1171
Vp019	586	Response	1	7997662	9000	1
Vp019	587	Picture	MorphF3_00_orig.jpg ; MorphF3_10_UPPER.jpg	7997810	0	1	6985	2	0	next	hit	1173
Vp019	587	Response	2	8004621	6811	1
Vp019	588	Picture	MorphF1_03_orig.jpg ; MorphF1_10_UPPER.jpg	8004795	0	1	5323	2	0	next	hit	1175
Vp019	588	Response	2	8009981	5186	1
Vp019	589	Picture	MorphM3_01_orig.jpg ; MorphM3_10_UPPER.jpg	8010118	0	1	17298	2	0	next	incorrect	1177
Vp019	589	Response	1	8027181	17063	1
Vp019	590	Picture	MorphM1_00_orig.jpg ; MorphM1_00_UPPER.jpg	8027416	0	1	11476	2	0	next	hit	1179
Vp019	590	Response	2	8038781	11365	1
Vp019	591	Picture	MorphF8_00_orig.jpg ; MorphF8_00_UPPER.jpg	8038892	0	1	28110	2	0	next	incorrect	1181
Vp019	591	Response	1	8066780	27888	1
Vp019	592	Picture	MorphM1_05_orig.jpg ; MorphM1_10_UPPER.jpg	8067002	0	1	7651	2	0	next	hit	1183
Vp019	592	Response	2	8074540	7538	1
Vp019	593	Picture	MorphF8_06_orig.jpg ; MorphF8_10_UPPER.jpg	8074653	0	1	11144	2	0	next	incorrect	1185
Vp019	593	Response	1	8085660	11007	1
Vp019	594	Picture	MorphM8_00_orig.jpg ; MorphM8_00_UPPER.jpg	8085797	0	1	18296	2	0	next	incorrect	1187
Vp019	594	Response	1	8104059	18262	1
Vp019	595	Picture	MorphF3_00_orig.jpg ; MorphF3_00_UPPER.jpg	8104093	0	1	7318	2	0	next	hit	1189
Vp019	595	Response	2	8111339	7246	1
Vp019	596	Picture	MorphM2_04_orig.jpg ; MorphM2_00_UPPER.jpg	8111411	0	1	43411	2	0	next	incorrect	1191
Vp019	596	Response	1	8154698	43287	1
Vp019	597	Picture	MorphM9_01_orig.jpg ; MorphM9_10_UPPER.jpg	8154822	0	1	10312	3	0	next	incorrect	1193
Vp019	597	Response	1	8165018	10196	1
Vp019	598	Picture	MorphF5_04_orig.jpg ; MorphF5_00_UPPER.jpg	8165134	0	2	12974	3	0	next	hit	1195
Vp019	598	Response	2	8178058	12924	1
Vp019	599	Picture	MorphM8_06_orig.jpg ; MorphM8_10_UPPER.jpg	8178108	0	1	15302	2	0	next	hit	1197
Vp019	599	Response	2	8193257	15149	1
Vp019	600	Picture	MorphM2_07_orig.jpg ; MorphM2_10_UPPER.jpg	8193410	0	1	6819	3	0	next	hit	1199
Vp019	600	Response	2	8200057	6647	1
Vp019	601	Picture	MorphF1_08_orig.jpg ; MorphF1_10_UPPER.jpg	8200229	0	2	6321	3	0	next	hit	1201
Vp019	601	Response	2	8206457	6228	1
Vp019	602	Picture	MorphF10_00_orig.jpg ; MorphF10_10_UPPER.jpg	8206550	0	1	13639	2	0	next	hit	1203
Vp019	602	Response	2	8220137	13587	1
Vp019	603	Picture	MorphF9_06_orig.jpg ; MorphF9_00_UPPER.jpg	8220189	0	1	9813	2	0	next	incorrect	1205
Vp019	603	Response	1	8229897	9708	1
Vp019	604	Picture	MorphM3_04_orig.jpg ; MorphM3_00_UPPER.jpg	8230002	0	1	16965	2	0	next	incorrect	1207
Vp019	604	Response	1	8246776	16774	1
Vp019	605	Picture	MorphM9_05_orig.jpg ; MorphM9_00_UPPER.jpg	8246967	0	1	7818	2	0	next	incorrect	1209
Vp019	605	Response	1	8254616	7649	1
Vp019	606	Picture	MorphM6_02_orig.jpg ; MorphM6_10_UPPER.jpg	8254785	0	1	10146	2	0	next	incorrect	1211
Vp019	606	Response	1	8264856	10071	1
Vp019	607	Picture	MorphF9_09_orig.jpg ; MorphF9_10_UPPER.jpg	8264931	0	1	5821	2	0	next	incorrect	1213
Vp019	607	Response	1	8270615	5684	1
Vp019	608	Picture	MorphM10_04_orig.jpg ; MorphM10_00_UPPER.jpg	8270752	0	1	16754	214	0	next	incorrect	1215
Vp019	608	Response	1	8287495	16743	1
Vp019	609	Picture	MorphF9_07_orig.jpg ; MorphF9_10_UPPER.jpg	8287506	0	213	6366	214	0	next	incorrect	1217
Vp019	609	Response	1	8293815	6309	1
Vp019	610	Picture	MorphM7_08_orig.jpg ; MorphM7_10_UPPER.jpg	8293872	0	1	7817	2	0	next	hit	1219
Vp019	610	Response	2	8301575	7703	1
Vp019	611	Picture	MorphM1_06_orig.jpg ; MorphM1_00_UPPER.jpg	8301689	0	1	7485	2	0	next	hit	1221
Vp019	611	Response	2	8309095	7406	1
Vp019	612	Picture	MorphF4_04_orig.jpg ; MorphF4_00_UPPER.jpg	8309174	0	1	10478	2	0	next	incorrect	1223
Vp019	612	Response	1	8319575	10401	1
Vp019	613	Picture	MorphF7_00_orig.jpg ; MorphF7_10_UPPER.jpg	8319652	0	1	9148	2	0	next	incorrect	1225
Vp019	613	Response	1	8328614	8962	1
Vp019	614	Picture	MorphF6_00_orig.jpg ; MorphF6_00_UPPER.jpg	8328800	0	1	8317	2	0	next	incorrect	1227
Vp019	614	Response	1	8336934	8134	1
Vp019	615	Picture	MorphM7_03_orig.jpg ; MorphM7_10_UPPER.jpg	8337117	0	1	11143	3	0	next	hit	1229
Vp019	615	Response	2	8348054	10937	1
Vp019	616	Picture	MorphF2_05_orig.jpg ; MorphF2_00_UPPER.jpg	8348260	0	2	18629	3	0	next	incorrect	1231
Vp019	616	Response	1	8366774	18514	1
Vp019	617	Picture	MorphM4_04_orig.jpg ; MorphM4_00_UPPER.jpg	8366889	0	1	11976	2	0	next	incorrect	1233
Vp019	617	Response	1	8378773	11884	1
Vp019	618	Picture	MorphM5_07_orig.jpg ; MorphM5_10_UPPER.jpg	8378865	0	1	13472	2	0	next	hit	1235
Vp019	618	Response	2	8392133	13268	1
Vp019	619	Picture	MorphF1_04_orig.jpg ; MorphF1_10_UPPER.jpg	8392337	0	1	6653	2	0	next	hit	1237
Vp019	619	Response	2	8398933	6596	1
Vp019	620	Picture	MorphF2_09_orig.jpg ; MorphF2_10_UPPER.jpg	8398990	0	1	7319	2	0	next	hit	1239
Vp019	620	Response	2	8406213	7223	1
Vp019	621	Picture	MorphM9_03_orig.jpg ; MorphM9_00_UPPER.jpg	8406309	0	1	8815	2	0	next	incorrect	1241
Vp019	621	Response	1	8415092	8783	1
Vp019	622	Picture	MorphF2_02_orig.jpg ; MorphF2_00_UPPER.jpg	8415124	0	1	6653	2	0	next	hit	1243
Vp019	622	Response	2	8421652	6528	1
Vp019	623	Picture	MorphM6_10_orig.jpg ; MorphM6_10_UPPER.jpg	8421777	0	1	11476	3	0	next	hit	1245
Vp019	623	Response	2	8433092	11315	1
Vp019	624	Picture	MorphF7_01_orig.jpg ; MorphF7_10_UPPER.jpg	8433253	0	2	17132	3	0	next	incorrect	1247
Vp019	624	Response	1	8450292	17039	1
Vp019	625	Picture	MorphF8_01_orig.jpg ; MorphF8_10_UPPER.jpg	8450385	0	1	16134	2	0	next	incorrect	1249
Vp019	625	Response	1	8466451	16066	1
Vp019	626	Picture	MorphM7_06_orig.jpg ; MorphM7_10_UPPER.jpg	8466519	0	1	4990	2	0	next	hit	1251
Vp019	626	Response	2	8471331	4812	1
Vp019	627	Picture	MorphM9_06_orig.jpg ; MorphM9_10_UPPER.jpg	8471509	0	1	5821	2	0	next	hit	1253
Vp019	627	Response	2	8477171	5662	1
Vp019	628	Picture	MorphF3_02_orig.jpg ; MorphF3_10_UPPER.jpg	8477330	0	1	6820	2	0	next	hit	1255
Vp019	628	Response	2	8483971	6641	1
Vp019	629	Picture	MorphM3_08_orig.jpg ; MorphM3_10_UPPER.jpg	8484150	0	1	16632	2	0	next	incorrect	1257
Vp019	629	Response	1	8500611	16461	1
Vp019	630	Picture	MorphF3_09_orig.jpg ; MorphF3_00_UPPER.jpg	8500782	0	1	6321	2	0	next	hit	1259
Vp019	630	Response	2	8507010	6228	1
Vp019	631	Picture	MorphM6_03_orig.jpg ; MorphM6_10_UPPER.jpg	8507103	0	1	8815	2	0	next	incorrect	1261
Vp019	631	Response	1	8515730	8627	1
Vp019	632	Picture	MorphM5_06_orig.jpg ; MorphM5_00_UPPER.jpg	8515918	0	1	7152	2	0	next	hit	1263
Vp019	632	Response	2	8522930	7012	1
Vp019	633	Picture	MorphF2_09_orig.jpg ; MorphF2_00_UPPER.jpg	8523070	0	1	7984	2	0	next	hit	1265
Vp019	633	Response	2	8530930	7860	1
Vp019	634	Picture	MorphM4_03_orig.jpg ; MorphM4_10_UPPER.jpg	8531054	0	1	11144	2	0	next	hit	1267
Vp019	634	Response	2	8542129	11075	1
Vp019	635	Picture	MorphM8_08_orig.jpg ; MorphM8_00_UPPER.jpg	8542198	0	1	5488	3	0	next	hit	1269
Vp019	635	Response	2	8547569	5371	1
Vp019	636	Picture	MorphF6_09_orig.jpg ; MorphF6_00_UPPER.jpg	8547686	0	2	5489	3	0	next	hit	1271
Vp019	636	Response	2	8553009	5323	1
Vp019	637	Picture	MorphF4_10_orig.jpg ; MorphF4_10_UPPER.jpg	8553175	0	1	13972	2	0	next	hit	1273
Vp019	637	Response	2	8567009	13834	1
Vp019	638	Picture	MorphM5_00_orig.jpg ; MorphM5_10_UPPER.jpg	8567147	0	1	10960	186	0	next	hit	1275
Vp019	638	Response	2	8578049	10902	1
Vp019	639	Picture	MorphF7_10_orig.jpg ; MorphF7_00_UPPER.jpg	8578107	0	185	22970	186	0	next	incorrect	1277
Vp019	639	Response	1	8600928	22821	1
Vp019	640	Picture	MorphM1_09_orig.jpg ; MorphM1_10_UPPER.jpg	8601077	0	1	7818	2	0	next	hit	1279
Vp019	640	Response	2	8608688	7611	1
Vp019	641	Picture	MorphM6_00_orig.jpg ; MorphM6_10_UPPER.jpg	8608895	0	1	14304	2	0	next	incorrect	1281
Vp019	641	Response	1	8623008	14113	1
Vp019	642	Picture	MorphF6_01_orig.jpg ; MorphF6_10_UPPER.jpg	8623199	0	1	6320	2	0	next	incorrect	1283
Vp019	642	Response	1	8629408	6209	1
Vp019	643	Picture	MorphM4_03_orig.jpg ; MorphM4_00_UPPER.jpg	8629519	0	1	10479	2	0	next	hit	1285
Vp019	643	Response	2	8639887	10368	1
Vp019	644	Picture	MorphF8_04_orig.jpg ; MorphF8_00_UPPER.jpg	8639998	0	1	12973	3	0	next	incorrect	1287
Vp019	644	Response	1	8652847	12849	1
Vp019	645	Picture	MorphM2_05_orig.jpg ; MorphM2_00_UPPER.jpg	8652971	0	2	20610	184	0	next	incorrect	1289
Vp019	645	Response	1	8673567	20596	1
Vp019	646	Picture	MorphM7_09_orig.jpg ; MorphM7_10_UPPER.jpg	8673581	0	182	10660	183	0	next	hit	1291
Vp019	646	Response	2	8684126	10545	1
Vp019	647	Picture	MorphM4_09_orig.jpg ; MorphM4_00_UPPER.jpg	8684241	0	1	5156	2	0	next	hit	1293
Vp019	647	Response	2	8689326	5085	1
Vp019	648	Picture	MorphF10_08_orig.jpg ; MorphF10_10_UPPER.jpg	8689397	0	1	9980	2	0	next	hit	1295
Vp019	648	Response	2	8699166	9769	1
Vp019	649	Picture	MorphF5_07_orig.jpg ; MorphF5_00_UPPER.jpg	8699377	0	1	25281	2	0	next	incorrect	1297
Vp019	649	Response	1	8724606	25229	1
Vp019	650	Picture	MorphF3_09_orig.jpg ; MorphF3_10_UPPER.jpg	8724658	0	1	8317	2	0	next	hit	1299
Vp019	650	Response	2	8732845	8187	1
Vp019	651	Picture	MorphF9_07_orig.jpg ; MorphF9_00_UPPER.jpg	8732975	0	1	44243	2	0	next	incorrect	1301
Vp019	651	Response	1	8777164	44189	1
Vp019	652	Picture	MorphM9_06_orig.jpg ; MorphM9_00_UPPER.jpg	8777218	0	1	8150	2	0	next	incorrect	1303
Vp019	652	Response	1	8785244	8026	1
Vp019	653	Picture	MorphF1_04_orig.jpg ; MorphF1_00_UPPER.jpg	8785368	0	1	13139	3	0	next	hit	1305
Vp019	653	Response	2	8798444	13076	1
Vp019	654	Picture	MorphM1_07_orig.jpg ; MorphM1_10_UPPER.jpg	8798507	0	2	8317	3	0	next	hit	1307
Vp019	654	Response	2	8806684	8177	1
Vp019	655	Picture	MorphF7_00_orig.jpg ; MorphF7_00_UPPER.jpg	8806824	0	1	11144	2	0	next	incorrect	1309
Vp019	655	Response	1	8817803	10979	1
Vp019	656	Picture	MorphF5_00_orig.jpg ; MorphF5_00_UPPER.jpg	8817968	0	1	13140	2	0	next	incorrect	1311
Vp019	656	Response	1	8831003	13035	1
Vp019	657	Picture	MorphF10_01_orig.jpg ; MorphF10_00_UPPER.jpg	8831108	0	1	15468	2	0	next	incorrect	1313
Vp019	657	Response	1	8846443	15335	1
Vp019	658	Picture	MorphF8_09_orig.jpg ; MorphF8_10_UPPER.jpg	8846576	0	1	9647	2	0	next	hit	1315
Vp019	658	Response	2	8856123	9547	1
Vp019	659	Picture	MorphM9_02_orig.jpg ; MorphM9_00_UPPER.jpg	8856223	0	1	13971	3	0	next	incorrect	1317
Vp019	659	Response	1	8870042	13819	1
Vp019	660	Picture	MorphF1_01_orig.jpg ; MorphF1_00_UPPER.jpg	8870194	0	2	5655	4	0	next	hit	1319
Vp019	660	Response	2	8875802	5608	1
Vp019	661	Picture	MorphF4_10_orig.jpg ; MorphF4_00_UPPER.jpg	8875849	0	2	36093	4	0	next	hit	1321
Vp019	661	Response	2	8911801	35952	1
Vp019	662	Picture	MorphF9_03_orig.jpg ; MorphF9_10_UPPER.jpg	8911942	0	2	26280	3	0	next	incorrect	1323
Vp019	662	Response	1	8938121	26179	1
Vp019	663	Picture	MorphF6_04_orig.jpg ; MorphF6_00_UPPER.jpg	8938222	0	1	14637	2	0	next	incorrect	1325
Vp019	663	Response	1	8952680	14458	1
Vp019	664	Picture	MorphF8_09_orig.jpg ; MorphF8_00_UPPER.jpg	8952859	0	1	19959	2	0	next	incorrect	1327
Vp019	664	Response	1	8972680	19821	1
Vp019	665	Picture	MorphM7_07_orig.jpg ; MorphM7_10_UPPER.jpg	8972818	0	1	9813	3	0	next	hit	1329
Vp019	665	Response	2	8982520	9702	1
Vp019	666	Picture	MorphM6_01_orig.jpg ; MorphM6_10_UPPER.jpg	8982631	0	2	50397	4	0	next	hit	1331
Vp019	666	Response	2	9032839	50208	1
Vp019	667	Picture	MorphM4_07_orig.jpg ; MorphM4_00_UPPER.jpg	9033028	0	2	13473	3	0	next	hit	1333
Vp019	667	Response	2	9046438	13410	1
Vp019	668	Picture	MorphM2_08_orig.jpg ; MorphM2_10_UPPER.jpg	9046501	0	1	22121	3	0	next	incorrect	1335
Vp019	668	Response	1	9068438	21937	1
Vp019	669	Picture	MorphM7_06_orig.jpg ; MorphM7_00_UPPER.jpg	9068622	0	2	6487	3	0	next	hit	1337
Vp019	669	Response	2	9074918	6296	1
Vp019	670	Picture	MorphM3_10_orig.jpg ; MorphM3_10_UPPER.jpg	9075109	0	1	26267	181	0	next	incorrect	1339
Vp019	670	Response	1	9101317	26208	1
Vp019	671	Picture	MorphF1_06_orig.jpg ; MorphF1_00_UPPER.jpg	9101376	0	180	26292	182	0	next	incorrect	1341
Vp019	671	Response	1	9127477	26101	1
Vp019	672	Picture	MorphM6_06_orig.jpg ; MorphM6_00_UPPER.jpg	9127668	0	2	26114	3	0	next	hit	1343
Vp019	672	Response	2	9153716	26048	1
Vp019	673	Picture	MorphF9_01_orig.jpg ; MorphF9_10_UPPER.jpg	9153782	0	1	17464	2	0	next	incorrect	1345
Vp019	673	Response	1	9171076	17294	1
Vp019	674	Picture	MorphF8_03_orig.jpg ; MorphF8_00_UPPER.jpg	9171246	0	1	8316	3	0	next	incorrect	1347
Vp019	674	Response	1	9179395	8149	1
Vp019	675	Picture	MorphF7_10_orig.jpg ; MorphF7_10_UPPER.jpg	9179562	0	2	10479	3	0	next	incorrect	1349
Vp019	675	Response	1	9189955	10393	1
Vp019	676	Picture	MorphM8_07_orig.jpg ; MorphM8_10_UPPER.jpg	9190041	0	1	18961	2	0	next	hit	1351
Vp019	676	Response	2	9208835	18794	1
Vp019	677	Picture	MorphM9_09_orig.jpg ; MorphM9_10_UPPER.jpg	9209002	0	1	11311	2	0	next	hit	1353
Vp019	677	Response	2	9220114	11112	1
Vp019	678	Picture	MorphF6_08_orig.jpg ; MorphF6_10_UPPER.jpg	9220313	0	1	14470	2	0	next	incorrect	1355
Vp019	678	Response	1	9234594	14281	1
Vp019	679	Picture	MorphM9_04_orig.jpg ; MorphM9_00_UPPER.jpg	9234783	0	1	7984	2	0	next	incorrect	1357
Vp019	679	Response	1	9242594	7811	1
Vp019	680	Picture	MorphM10_00_orig.jpg ; MorphM10_10_UPPER.jpg	9242767	0	1	6653	2	0	next	hit	1359
Vp019	680	Response	2	9249234	6467	1
Vp019	681	Picture	MorphF10_01_orig.jpg ; MorphF10_10_UPPER.jpg	9249420	0	1	20957	2	0	next	hit	1361
Vp019	681	Response	2	9270353	20933	1
Vp019	682	Picture	MorphF5_00_orig.jpg ; MorphF5_10_UPPER.jpg	9270377	0	1	19627	2	0	next	incorrect	1363
Vp019	682	Response	1	9289793	19416	1
Vp019	683	Picture	MorphM8_02_orig.jpg ; MorphM8_00_UPPER.jpg	9290004	0	1	22113	10	0	next	incorrect	1365
Vp019	683	Response	1	9312032	22028	1
Vp019	684	Picture	MorphF6_06_orig.jpg ; MorphF6_00_UPPER.jpg	9312117	0	9	30612	10	0	next	incorrect	1367
Vp019	684	Response	1	9342592	30475	1
Vp019	685	Picture	MorphM7_03_orig.jpg ; MorphM7_00_UPPER.jpg	9342729	0	1	12641	2	0	next	hit	1369
Vp019	685	Response	2	9355231	12502	1
Vp019	686	Picture	MorphF2_10_orig.jpg ; MorphF2_00_UPPER.jpg	9355370	0	1	26779	2	0	next	incorrect	1371
Vp019	686	Response	1	9382031	26661	1
Vp019	687	Picture	MorphF8_08_orig.jpg ; MorphF8_10_UPPER.jpg	9382149	0	1	14137	3	0	next	hit	1373
Vp019	687	Response	2	9396111	13962	1
Vp019	688	Picture	MorphM4_10_orig.jpg ; MorphM4_10_UPPER.jpg	9396286	0	2	12974	3	0	next	hit	1375
Vp019	688	Response	2	9409151	12865	1
Vp019	689	Picture	MorphM8_09_orig.jpg ; MorphM8_10_UPPER.jpg	9409260	0	1	41914	2	0	next	hit	1377
Vp019	689	Response	2	9450989	41729	1
Vp019	690	Picture	MorphF2_06_orig.jpg ; MorphF2_00_UPPER.jpg	9451174	0	1	16467	2	0	next	incorrect	1379
Vp019	690	Response	1	9467549	16375	1
Vp019	691	Picture	MorphM7_00_orig.jpg ; MorphM7_10_UPPER.jpg	9467641	0	1	6653	2	0	next	hit	1381
Vp019	691	Response	2	9474109	6468	1
Vp019	692	Picture	MorphM9_05_orig.jpg ; MorphM9_10_UPPER.jpg	9474294	0	1	20957	2	0	next	incorrect	1383
Vp019	692	Response	1	9495069	20775	1
Vp019	693	Picture	MorphF5_01_orig.jpg ; MorphF5_10_UPPER.jpg	9495251	0	1	15136	2	0	next	incorrect	1385
Vp019	693	Response	1	9510268	15017	1
Vp019	694	Picture	MorphF8_05_orig.jpg ; MorphF8_10_UPPER.jpg	9510387	0	1	30438	2	0	next	incorrect	1387
Vp019	694	Response	1	9540667	30280	1
Vp019	695	Picture	MorphM5_00_orig.jpg ; MorphM5_00_UPPER.jpg	9540825	0	1	16632	2	0	next	incorrect	1389
Vp019	695	Response	1	9557387	16562	1
Vp019	696	Picture	MorphF4_03_orig.jpg ; MorphF4_00_UPPER.jpg	9557457	0	1	9980	2	0	next	incorrect	1391
Vp019	696	Response	1	9567307	9850	1
Vp019	697	Picture	MorphM7_08_orig.jpg ; MorphM7_00_UPPER.jpg	9567437	0	1	8316	2	0	next	hit	1393
Vp019	697	Response	2	9575627	8190	1
Vp019	698	Picture	MorphF8_10_orig.jpg ; MorphF8_10_UPPER.jpg	9575753	0	1	9813	3	0	next	hit	1395
Vp019	698	Response	2	9585466	9713	1
Vp019	699	Picture	MorphM2_03_orig.jpg ; MorphM2_10_UPPER.jpg	9585566	0	2	18795	4	0	next	incorrect	1397
Vp019	699	Response	1	9604186	18620	1
Vp019	700	Picture	MorphF5_07_orig.jpg ; MorphF5_10_UPPER.jpg	9604361	0	2	7818	3	0	next	incorrect	1399
Vp019	700	Response	1	9612026	7665	1
Vp019	701	Picture	MorphF9_00_orig.jpg ; MorphF9_00_UPPER.jpg	9612179	0	1	46239	2	0	next	incorrect	1401
Vp019	701	Response	1	9658265	46086	1
Vp019	702	Picture	MorphM3_06_orig.jpg ; MorphM3_00_UPPER.jpg	9658418	0	1	12474	2	0	next	hit	1403
Vp019	702	Response	2	9670824	12406	1
Vp019	703	Picture	MorphF10_05_orig.jpg ; MorphF10_10_UPPER.jpg	9670892	0	1	10479	2	0	next	hit	1405
Vp019	703	Response	2	9681304	10412	1
Vp019	704	Picture	MorphM2_09_orig.jpg ; MorphM2_00_UPPER.jpg	9681371	0	1	11643	2	0	next	incorrect	1407
Vp019	704	Response	1	9692984	11613	1
Vp019	705	Picture	MorphF1_06_orig.jpg ; MorphF1_10_UPPER.jpg	9693014	0	1	9148	2	0	next	hit	1409
Vp019	705	Response	2	9701944	8930	1
Vp019	706	Picture	MorphF9_10_orig.jpg ; MorphF9_00_UPPER.jpg	9702162	0	1	28442	2	0	next	incorrect	1411
Vp019	706	Response	1	9730423	28261	1
Vp019	707	Picture	MorphM7_01_orig.jpg ; MorphM7_00_UPPER.jpg	9730604	0	1	33265	2	0	next	hit	1413
Vp019	707	Response	2	9763702	33098	1
Vp019	708	Picture	MorphM10_07_orig.jpg ; MorphM10_00_UPPER.jpg	9763869	0	1	16134	2	0	next	hit	1415
Vp019	708	Response	2	9779862	15993	1
Vp019	709	Picture	MorphM6_00_orig.jpg ; MorphM6_00_UPPER.jpg	9780003	0	1	10299	181	0	next	incorrect	1417
Vp019	709	Response	1	9790262	10259	1
Vp019	710	Picture	MorphM8_05_orig.jpg ; MorphM8_00_UPPER.jpg	9790302	0	180	18642	181	0	next	incorrect	1419
Vp019	710	Response	1	9808901	18599	1
Vp019	711	Picture	MorphM1_06_orig.jpg ; MorphM1_10_UPPER.jpg	9808944	0	1	8649	2	0	next	hit	1421
Vp019	711	Response	2	9817461	8517	1
Vp019	712	Picture	MorphM2_10_orig.jpg ; MorphM2_10_UPPER.jpg	9817593	0	1	13971	2	0	next	hit	1423
Vp019	712	Response	2	9831381	13788	1
Vp019	713	Picture	MorphM9_07_orig.jpg ; MorphM9_00_UPPER.jpg	9831564	0	1	12142	2	0	next	incorrect	1425
Vp019	713	Response	1	9843620	12056	1
Vp019	714	Picture	MorphF3_05_orig.jpg ; MorphF3_10_UPPER.jpg	9843706	0	1	7651	2	0	next	hit	1427
Vp019	714	Response	2	9851220	7514	1
Vp019	715	Picture	MorphF2_01_orig.jpg ; MorphF2_10_UPPER.jpg	9851357	0	1	10312	2	0	next	hit	1429
Vp019	715	Response	2	9861460	10103	1
Vp019	716	Picture	MorphM3_00_orig.jpg ; MorphM3_00_UPPER.jpg	9861669	0	1	13473	2	0	next	hit	1431
Vp019	716	Response	2	9875060	13391	1
Vp019	717	Picture	MorphM4_05_orig.jpg ; MorphM4_10_UPPER.jpg	9875142	0	1	24117	2	0	next	hit	1433
Vp019	717	Response	2	9899219	24077	1
Vp019	718	Picture	MorphM3_01_orig.jpg ; MorphM3_00_UPPER.jpg	9899259	0	1	11477	2	0	next	incorrect	1435
Vp019	718	Response	1	9910579	11320	1
Vp019	719	Picture	MorphM9_04_orig.jpg ; MorphM9_10_UPPER.jpg	9910736	0	1	12474	2	0	next	incorrect	1437
Vp019	719	Response	1	9923139	12403	1
Vp019	720	Picture	MorphM1_03_orig.jpg ; MorphM1_10_UPPER.jpg	9923210	0	1	7818	2	0	next	hit	1439
Vp019	720	Response	2	9930819	7609	1
Vp019	721	Picture	MorphF6_02_orig.jpg ; MorphF6_00_UPPER.jpg	9931028	0	1	16133	2	0	next	incorrect	1441
Vp019	721	Response	1	9946978	15950	1
Vp019	722	Picture	MorphM9_08_orig.jpg ; MorphM9_00_UPPER.jpg	9947161	0	1	13473	2	0	next	incorrect	1443
Vp019	722	Response	1	9960578	13417	1
Vp019	723	Picture	MorphM7_01_orig.jpg ; MorphM7_10_UPPER.jpg	9960634	0	1	5988	2	0	next	hit	1445
Vp019	723	Response	2	9966498	5864	1
Vp019	724	Picture	MorphM5_08_orig.jpg ; MorphM5_00_UPPER.jpg	9966622	0	1	23285	2	0	next	hit	1447
Vp019	724	Response	2	9989857	23235	1
Vp019	725	Picture	MorphM6_02_orig.jpg ; MorphM6_00_UPPER.jpg	9989907	0	1	10645	2	0	next	incorrect	1449
Vp019	725	Response	1	10000417	10510	1
Vp019	726	Picture	MorphF10_07_orig.jpg ; MorphF10_00_UPPER.jpg	10000552	0	1	24617	2	0	next	hit	1451
Vp019	726	Response	2	10025057	24505	1
Vp019	727	Picture	MorphM9_00_orig.jpg ; MorphM9_00_UPPER.jpg	10025169	0	1	13638	3	0	next	hit	1453
Vp019	727	Response	2	10038736	13567	1
Vp019	728	Picture	MorphM8_05_orig.jpg ; MorphM8_10_UPPER.jpg	10038807	0	2	18130	3	0	next	incorrect	1455
Vp019	728	Response	1	10056896	18089	1
Vp019	729	Picture	MorphM4_07_orig.jpg ; MorphM4_10_UPPER.jpg	10056937	0	1	15801	2	0	next	hit	1457
Vp019	729	Response	2	10072655	15718	1
Vp019	730	Picture	MorphF8_04_orig.jpg ; MorphF8_10_UPPER.jpg	10072738	0	1	12475	2	0	next	incorrect	1459
Vp019	730	Response	1	10085135	12397	1
Vp019	731	Picture	MorphM5_02_orig.jpg ; MorphM5_00_UPPER.jpg	10085213	0	1	13971	2	0	next	hit	1461
Vp019	731	Response	2	10099135	13922	1
Vp019	732	Picture	MorphM2_04_orig.jpg ; MorphM2_10_UPPER.jpg	10099184	0	1	13972	2	0	next	incorrect	1463
Vp019	732	Response	1	10112974	13790	1
Vp019	733	Picture	MorphM3_05_orig.jpg ; MorphM3_10_UPPER.jpg	10113156	0	1	53058	2	0	next	hit	1465
Vp019	733	Response	2	10166014	52858	1
Vp019	734	Picture	MorphM1_01_orig.jpg ; MorphM1_10_UPPER.jpg	10166214	0	1	13639	2	0	next	hit	1467
Vp019	734	Response	2	10179773	13559	1
Vp019	735	Picture	MorphM5_05_orig.jpg ; MorphM5_00_UPPER.jpg	10179853	0	1	25115	2	0	next	hit	1469
Vp019	735	Response	2	10204813	24960	1
Vp019	736	Picture	MorphF5_05_orig.jpg ; MorphF5_00_UPPER.jpg	10204968	0	1	14470	3	0	next	incorrect	1471
Vp019	736	Response	1	10219292	14324	1
Vp019	737	Picture	MorphM5_10_orig.jpg ; MorphM5_10_UPPER.jpg	10219438	0	2	6321	3	0	next	hit	1473
Vp019	737	Response	2	10225612	6174	1
Vp019	738	Picture	MorphF7_08_orig.jpg ; MorphF7_00_UPPER.jpg	10225759	0	1	16633	2	0	next	hit	1475
Vp019	738	Response	2	10242253	16494	1
Vp019	739	Picture	MorphM8_09_orig.jpg ; MorphM8_00_UPPER.jpg	10242392	0	1	15967	2	0	next	incorrect	1477
Vp019	739	Response	1	10258251	15859	1
Vp019	740	Picture	MorphF7_05_orig.jpg ; MorphF7_00_UPPER.jpg	10258359	0	1	30271	3	0	next	incorrect	1479
Vp019	740	Response	1	10288491	30132	1
Vp019	741	Picture	MorphM10_09_orig.jpg ; MorphM10_00_UPPER.jpg	10288630	0	2	10812	3	0	next	hit	1481
Vp019	741	Response	2	10299290	10660	1
Vp019	742	Picture	MorphF9_05_orig.jpg ; MorphF9_00_UPPER.jpg	10299442	0	1	16466	2	0	next	incorrect	1483
Vp019	742	Response	1	10315850	16408	1
Vp019	743	Picture	MorphM5_01_orig.jpg ; MorphM5_10_UPPER.jpg	10315908	0	1	12308	2	0	next	incorrect	1485
Vp019	743	Response	1	10328090	12182	1
Vp019	744	Picture	MorphF10_09_orig.jpg ; MorphF10_10_UPPER.jpg	10328216	0	1	8816	2	0	next	hit	1487
Vp019	744	Response	2	10336809	8593	1
Vp019	745	Picture	MorphF5_02_orig.jpg ; MorphF5_10_UPPER.jpg	10337032	0	1	9148	2	0	next	incorrect	1489
Vp019	745	Response	1	10346089	9057	1
Vp019	746	Picture	MorphF6_09_orig.jpg ; MorphF6_10_UPPER.jpg	10346180	0	1	33099	2	0	next	incorrect	1491
Vp019	746	Response	1	10379129	32949	1
Vp019	747	Picture	MorphM7_02_orig.jpg ; MorphM7_10_UPPER.jpg	10379279	0	1	6985	2	0	next	hit	1493
Vp019	747	Response	2	10386169	6890	1
Vp019	748	Picture	MorphF5_04_orig.jpg ; MorphF5_10_UPPER.jpg	10386264	0	1	15302	3	0	next	incorrect	1495
Vp019	748	Response	1	10401448	15184	1
Vp019	749	Picture	MorphF10_03_orig.jpg ; MorphF10_10_UPPER.jpg	10401566	0	2	12142	3	0	next	hit	1497
Vp019	749	Response	2	10413608	12042	1
Vp019	750	Picture	MorphF6_10_orig.jpg ; MorphF6_00_UPPER.jpg	10413708	0	1	12974	2	0	next	incorrect	1499
Vp019	750	Response	1	10426568	12860	1
Vp019	751	Picture	MorphM5_03_orig.jpg ; MorphM5_10_UPPER.jpg	10426682	0	1	13306	2	0	next	incorrect	1501
Vp019	751	Response	1	10439927	13245	1
Vp019	752	Picture	MorphM1_00_orig.jpg ; MorphM1_10_UPPER.jpg	10439988	0	1	21955	2	0	next	hit	1503
Vp019	752	Response	2	10461767	21779	1
Vp019	753	Picture	MorphF9_02_orig.jpg ; MorphF9_10_UPPER.jpg	10461943	0	1	14970	2	0	next	incorrect	1505
Vp019	753	Response	1	10476726	14783	1
Vp019	754	Picture	MorphF5_09_orig.jpg ; MorphF5_10_UPPER.jpg	10476913	0	1	23784	2	0	next	hit	1507
Vp019	754	Response	2	10500486	23573	1
Vp019	755	Picture	MorphM4_01_orig.jpg ; MorphM4_10_UPPER.jpg	10500697	0	1	14637	2	0	next	hit	1509
Vp019	755	Response	2	10515206	14509	1
Vp019	756	Picture	MorphM6_03_orig.jpg ; MorphM6_00_UPPER.jpg	10515334	0	1	16797	4	0	next	incorrect	1511
Vp019	756	Response	1	10532005	16671	1
Vp019	757	Picture	MorphF1_00_orig.jpg ; MorphF1_10_UPPER.jpg	10532131	0	3	42582	4	0	next	incorrect	1513
Vp019	757	Response	1	10574564	42433	1
Vp019	758	Picture	MorphM5_08_orig.jpg ; MorphM5_10_UPPER.jpg	10574713	0	1	7651	2	0	next	hit	1515
Vp019	758	Response	2	10582243	7530	2
Vp019	759	Picture	MorphM8_10_orig.jpg ; MorphM8_00_UPPER.jpg	10582364	0	1	23951	2	0	next	incorrect	1517
Vp019	759	Response	1	10606244	23880	1
Vp019	760	Picture	MorphM3_10_orig.jpg ; MorphM3_00_UPPER.jpg	10606315	0	1	16633	2	0	next	incorrect	1519
Vp019	760	Response	1	10622803	16488	1
Vp019	761	Picture	MorphM2_10_orig.jpg ; MorphM2_00_UPPER.jpg	10622948	0	1	13306	2	0	next	incorrect	1521
Vp019	761	Response	1	10636163	13215	1
Vp019	762	Picture	MorphM9_08_orig.jpg ; MorphM9_10_UPPER.jpg	10636254	0	1	12308	2	0	next	incorrect	1523
Vp019	762	Response	1	10648403	12149	1
Vp019	763	Picture	MorphF9_06_orig.jpg ; MorphF9_10_UPPER.jpg	10648562	0	1	9481	2	0	next	incorrect	1525
Vp019	763	Response	1	10658002	9440	1
Vp019	764	Picture	MorphM1_03_orig.jpg ; MorphM1_00_UPPER.jpg	10658043	0	1	10977	2	0	next	hit	1527
Vp019	764	Response	2	10668882	10839	1
Vp019	765	Picture	MorphF7_03_orig.jpg ; MorphF7_00_UPPER.jpg	10669020	0	1	15136	2	0	next	incorrect	1529
Vp019	765	Response	1	10684082	15062	1
Vp019	766	Picture	MorphF5_09_orig.jpg ; MorphF5_00_UPPER.jpg	10684156	0	1	17631	2	0	next	incorrect	1531
Vp019	766	Response	1	10701601	17445	1
Vp019	767	Picture	MorphF4_03_orig.jpg ; MorphF4_10_UPPER.jpg	10701787	0	1	26446	2	0	next	incorrect	1533
Vp019	767	Response	1	10728161	26374	1
Vp019	768	Picture	MorphM1_08_orig.jpg ; MorphM1_00_UPPER.jpg	10728233	0	1	11143	3	0	next	incorrect	1535
Vp019	768	Response	1	10739200	10967	1
Vp019	769	Picture	MorphM3_09_orig.jpg ; MorphM3_10_UPPER.jpg	10739376	0	2	13639	3	0	next	incorrect	1537
Vp019	769	Response	1	10752880	13504	1
Vp019	770	Picture	MorphM6_07_orig.jpg ; MorphM6_10_UPPER.jpg	10753015	0	1	23120	2	0	next	incorrect	1539
Vp019	770	Response	1	10776000	22985	1
Vp019	771	Picture	MorphF7_02_orig.jpg ; MorphF7_10_UPPER.jpg	10776135	0	1	19626	2	0	next	incorrect	1541
Vp019	771	Response	1	10795599	19464	1
Vp019	772	Picture	MorphM6_04_orig.jpg ; MorphM6_00_UPPER.jpg	10795761	0	1	6319	10	0	next	incorrect	1543
Vp019	772	Response	1	10801919	6158	1
Vp019	773	Picture	MorphF10_10_orig.jpg ; MorphF10_10_UPPER.jpg	10802080	0	9	9815	10	0	next	hit	1545
Vp019	773	Response	2	10811759	9679	1
Vp019	774	Picture	MorphM3_07_orig.jpg ; MorphM3_00_UPPER.jpg	10811895	0	1	9314	2	0	next	hit	1547
Vp019	774	Response	2	10821039	9144	1
Vp019	775	Picture	MorphM5_04_orig.jpg ; MorphM5_10_UPPER.jpg	10821209	0	1	11477	2	0	next	incorrect	1549
Vp019	775	Response	1	10832478	11269	1
Vp019	776	Picture	MorphM4_04_orig.jpg ; MorphM4_10_UPPER.jpg	10832686	0	1	14637	2	0	next	hit	1551
Vp019	776	Response	2	10847198	14512	1
Vp019	777	Picture	MorphF1_02_orig.jpg ; MorphF1_10_UPPER.jpg	10847323	0	1	14470	2	0	next	incorrect	1553
Vp019	777	Response	1	10861678	14355	1
Vp019	778	Picture	MorphF2_08_orig.jpg ; MorphF2_10_UPPER.jpg	10861793	0	1	15635	2	0	next	incorrect	1555
Vp019	778	Response	1	10877278	15485	1
Vp019	779	Picture	MorphF6_08_orig.jpg ; MorphF6_00_UPPER.jpg	10877428	0	1	8649	2	0	next	incorrect	1557
Vp019	779	Response	1	10885997	8569	1
Vp019	780	Picture	MorphM7_02_orig.jpg ; MorphM7_00_UPPER.jpg	10886077	0	1	11975	2	0	next	hit	1559
Vp019	780	Response	2	10897837	11760	1
Vp019	781	Picture	MorphF7_04_orig.jpg ; MorphF7_10_UPPER.jpg	10898052	0	1	8982	2	0	next	incorrect	1561
Vp019	781	Response	1	10906877	8825	1
Vp019	782	Picture	MorphF10_09_orig.jpg ; MorphF10_00_UPPER.jpg	10907034	0	1	5322	3	0	next	hit	1563
Vp019	782	Response	2	10912317	5283	1
Vp019	783	Picture	MorphF6_02_orig.jpg ; MorphF6_10_UPPER.jpg	10912356	0	2	21457	3	0	next	incorrect	1565
Vp019	783	Response	1	10933676	21320	1
Vp019	784	Picture	MorphF4_01_orig.jpg ; MorphF4_10_UPPER.jpg	10933813	0	1	7318	2	0	next	incorrect	1567
Vp019	784	Response	1	10940956	7143	1
Vp019	785	Picture	MorphM10_05_orig.jpg ; MorphM10_10_UPPER.jpg	10941131	0	1	8815	2	0	next	hit	1569
Vp019	785	Response	2	10949836	8705	1
Vp019	786	Picture	MorphF5_01_orig.jpg ; MorphF5_00_UPPER.jpg	10949946	0	1	8150	2	0	next	incorrect	1571
Vp019	786	Response	1	10957916	7970	1
Vp019	787	Picture	MorphF6_00_orig.jpg ; MorphF6_10_UPPER.jpg	10958096	0	1	36093	2	0	next	incorrect	1573
Vp019	787	Response	1	10993995	35899	1
Vp019	788	Picture	MorphF4_08_orig.jpg ; MorphF4_10_UPPER.jpg	10994189	0	1	5988	2	0	next	incorrect	1575
Vp019	788	Response	1	10999995	5806	1
Vp019	789	Picture	MorphM10_05_orig.jpg ; MorphM10_00_UPPER.jpg	11000177	0	1	16799	2	0	next	hit	1577
Vp019	789	Response	2	11016874	16697	1
Vp019	790	Picture	MorphF6_01_orig.jpg ; MorphF6_00_UPPER.jpg	11016976	0	1	9980	2	0	next	incorrect	1579
Vp019	790	Response	1	11026874	9898	1
Vp019	791	Picture	MorphM1_04_orig.jpg ; MorphM1_00_UPPER.jpg	11026956	0	1	11144	2	0	next	incorrect	1581
Vp019	791	Response	1	11038074	11118	1
Vp019	792	Picture	MorphF2_08_orig.jpg ; MorphF2_00_UPPER.jpg	11038100	0	1	9314	2	0	next	incorrect	1583
Vp019	792	Response	1	11047354	9254	1
Vp019	793	Picture	MorphM2_08_orig.jpg ; MorphM2_00_UPPER.jpg	11047414	0	1	6653	2	0	next	incorrect	1585
Vp019	793	Response	1	11053993	6579	1
Vp019	794	Picture	MorphF1_05_orig.jpg ; MorphF1_10_UPPER.jpg	11054067	0	1	6986	2	0	next	incorrect	1587
Vp019	794	Response	1	11060953	6886	1
Vp019	795	Picture	MorphF7_06_orig.jpg ; MorphF7_10_UPPER.jpg	11061053	0	1	16799	2	0	next	incorrect	1589
Vp019	795	Response	1	11077753	16700	1
Vp019	796	Picture	MorphF3_07_orig.jpg ; MorphF3_10_UPPER.jpg	11077852	0	1	8150	2	0	next	incorrect	1591
Vp019	796	Response	1	11085833	7981	1
Vp019	797	Picture	MorphM10_01_orig.jpg ; MorphM10_00_UPPER.jpg	11086002	0	1	23452	2	0	next	incorrect	1593
Vp019	797	Response	1	11109352	23350	1
Vp019	798	Picture	MorphF4_06_orig.jpg ; MorphF4_10_UPPER.jpg	11109454	0	1	10478	3	0	next	hit	1595
Vp019	798	Response	2	11119752	10298	1
Vp019	799	Picture	MorphF2_00_orig.jpg ; MorphF2_10_UPPER.jpg	11119932	0	2	8151	3	0	next	incorrect	1597
Vp019	799	Response	1	11127912	7980	1
Vp019	800	Picture	MorphF10_00_orig.jpg ; MorphF10_00_UPPER.jpg	11128083	0	1	21788	2	0	next	hit	1599
Vp019	800	Response	2	11149751	21668	1
Vp019	801	Picture	MorphM5_02_orig.jpg ; MorphM5_10_UPPER.jpg	11149871	0	1	13140	2	0	next	incorrect	1601
Vp019	801	Response	1	11162871	13000	1
Vp019	802	Picture	MorphM6_09_orig.jpg ; MorphM6_10_UPPER.jpg	11163011	0	1	12308	2	0	next	incorrect	1603
Vp019	802	Response	1	11175271	12260	1
Vp019	803	Picture	MorphF7_02_orig.jpg ; MorphF7_00_UPPER.jpg	11175319	0	1	68860	2	0	next	incorrect	1605
Vp019	803	Response	1	11244069	68750	1
Vp019	804	Picture	MorphM5_10_orig.jpg ; MorphM5_00_UPPER.jpg	11244179	0	1	7651	2	0	next	incorrect	1607
Vp019	804	Response	1	11251669	7490	1
Vp019	805	Picture	MorphM7_00_orig.jpg ; MorphM7_00_UPPER.jpg	11251830	0	1	13971	2	0	next	incorrect	1609
Vp019	805	Response	1	11265669	13839	1
Vp019	806	Picture	MorphM4_09_orig.jpg ; MorphM4_10_UPPER.jpg	11265801	0	1	7651	2	0	next	hit	1611
Vp019	806	Response	2	11273349	7548	1
Vp019	807	Picture	MorphF4_06_orig.jpg ; MorphF4_00_UPPER.jpg	11273452	0	1	10313	2	0	next	incorrect	1613
Vp019	807	Response	1	11283588	10136	1
Vp019	808	Picture	MorphM8_03_orig.jpg ; MorphM8_00_UPPER.jpg	11283765	0	1	11809	2	0	next	incorrect	1615
Vp019	808	Response	1	11295508	11743	1
Vp019	809	Picture	MorphF8_02_orig.jpg ; MorphF8_10_UPPER.jpg	11295574	0	1	20957	2	0	next	incorrect	1617
Vp019	809	Response	1	11316388	20814	1
Vp019	810	Picture	MorphF3_04_orig.jpg ; MorphF3_00_UPPER.jpg	11316531	0	1	21123	3	0	next	incorrect	1619
Vp019	810	Response	1	11337587	21056	1
Vp019	811	Picture	MorphM9_03_orig.jpg ; MorphM9_10_UPPER.jpg	11337654	0	2	43744	4	0	next	incorrect	1621
Vp019	811	Response	1	11381266	43612	1
Vp019	812	Picture	MorphM5_03_orig.jpg ; MorphM5_00_UPPER.jpg	11381398	0	2	14471	3	0	next	hit	1623
Vp019	812	Response	2	11395826	14428	1
Vp019	813	Picture	MorphF8_02_orig.jpg ; MorphF8_00_UPPER.jpg	11395869	0	1	6986	2	0	next	incorrect	1625
Vp019	813	Response	1	11402706	6837	1
Vp019	814	Picture	MorphF7_01_orig.jpg ; MorphF7_00_UPPER.jpg	11402855	0	1	9979	2	0	next	incorrect	1627
Vp019	814	Response	1	11412706	9851	1
Vp019	815	Picture	MorphM6_06_orig.jpg ; MorphM6_10_UPPER.jpg	11412834	0	1	8982	2	0	next	incorrect	1629
Vp019	815	Response	1	11421745	8911	1
Vp019	816	Picture	MorphF2_05_orig.jpg ; MorphF2_10_UPPER.jpg	11421816	0	1	10977	3	0	next	incorrect	1631
Vp019	816	Response	1	11432705	10889	1
Vp019	817	Picture	MorphM4_01_orig.jpg ; MorphM4_00_UPPER.jpg	11432793	0	2	9481	3	0	next	hit	1633
Vp019	817	Response	2	11442064	9271	8
Vp019	818	Picture	MorphM7_09_orig.jpg ; MorphM7_00_UPPER.jpg	11442274	0	1	6487	2	0	next	hit	1635
Vp019	818	Response	2	11448705	6431	1
Vp019	819	Picture	MorphM4_00_orig.jpg ; MorphM4_10_UPPER.jpg	11448761	0	1	5821	2	0	next	hit	1637
Vp019	819	Response	2	11454465	5704	1
Vp019	820	Picture	MorphM7_05_orig.jpg ; MorphM7_10_UPPER.jpg	11454582	0	1	5323	2	0	next	hit	1639
Vp019	820	Response	2	11459744	5162	1
Vp019	821	Picture	MorphF3_08_orig.jpg ; MorphF3_00_UPPER.jpg	11459905	0	1	5988	2	0	next	hit	1641
Vp019	821	Response	2	11465744	5839	1
Vp019	822	Picture	MorphF6_05_orig.jpg ; MorphF6_00_UPPER.jpg	11465893	0	1	7152	2	0	next	incorrect	1643
Vp019	822	Response	1	11472944	7051	1
Vp019	823	Picture	MorphF1_09_orig.jpg ; MorphF1_10_UPPER.jpg	11473045	0	1	7484	2	0	next	incorrect	1645
Vp019	823	Response	1	11480384	7339	1
Vp019	824	Picture	MorphF10_04_orig.jpg ; MorphF10_10_UPPER.jpg	11480529	0	1	9782	200	0	next	hit	1647
Vp019	824	Response	2	11490304	9775	1
Vp019	825	Picture	MorphM8_02_orig.jpg ; MorphM8_10_UPPER.jpg	11490311	0	199	22818	200	0	next	hit	1649
Vp019	825	Response	2	11512943	22632	1
Vp019	826	Picture	MorphF5_10_orig.jpg ; MorphF5_00_UPPER.jpg	11513129	0	1	16799	3	0	next	hit	1651
Vp019	826	Response	2	11529823	16694	1
Vp019	827	Picture	MorphF7_04_orig.jpg ; MorphF7_00_UPPER.jpg	11529928	0	2	15968	3	0	next	incorrect	1653
Vp019	827	Response	1	11545743	15815	1
Vp019	828	Picture	MorphM2_05_orig.jpg ; MorphM2_10_UPPER.jpg	11545896	0	1	7817	2	0	next	incorrect	1655
Vp019	828	Response	1	11553582	7686	1
Vp019	829	Picture	MorphM7_04_orig.jpg ; MorphM7_10_UPPER.jpg	11553713	0	1	7485	2	0	next	hit	1657
Vp019	829	Response	2	11561022	7309	1
Vp019	830	Picture	MorphM1_02_orig.jpg ; MorphM1_00_UPPER.jpg	11561198	0	1	6154	2	0	next	hit	1659
Vp019	830	Response	2	11567262	6064	1
Vp019	831	Picture	MorphM3_02_orig.jpg ; MorphM3_10_UPPER.jpg	11567352	0	1	14637	2	0	next	incorrect	1661
Vp019	831	Response	1	11581822	14470	1
Vp019	832	Picture	MorphF7_09_orig.jpg ; MorphF7_00_UPPER.jpg	11581989	0	1	10811	2	0	next	hit	1663
Vp019	832	Response	2	11592702	10713	1
Vp019	833	Picture	MorphM10_03_orig.jpg ; MorphM10_00_UPPER.jpg	11592800	0	1	10146	2	0	next	hit	1665
Vp019	833	Response	2	11602781	9981	1
Vp019	834	Picture	MorphF3_08_orig.jpg ; MorphF3_10_UPPER.jpg	11602946	0	1	38255	2	0	next	hit	1667
Vp019	834	Response	2	11641101	38155	1
Vp019	835	Picture	MorphF2_01_orig.jpg ; MorphF2_00_UPPER.jpg	11641201	0	1	14118	22	0	next	incorrect	1669
Vp019	835	Response	1	11655260	14059	1
Vp019	836	Picture	MorphF9_04_orig.jpg ; MorphF9_10_UPPER.jpg	11655319	0	21	10665	22	0	next	incorrect	1671
Vp019	836	Response	1	11665820	10501	1
Vp019	837	Picture	MorphF1_07_orig.jpg ; MorphF1_10_UPPER.jpg	11665984	0	1	10811	2	0	next	incorrect	1673
Vp019	837	Response	1	11676700	10716	1
Vp019	838	Picture	MorphF3_02_orig.jpg ; MorphF3_00_UPPER.jpg	11676795	0	1	17298	2	0	next	incorrect	1675
Vp019	838	Response	1	11693979	17184	1
Vp019	839	Picture	MorphF4_09_orig.jpg ; MorphF4_10_UPPER.jpg	11694093	0	1	9481	2	0	next	hit	1677
Vp019	839	Response	2	11703419	9326	1
Vp019	840	Picture	MorphF10_02_orig.jpg ; MorphF10_00_UPPER.jpg	11703574	0	1	25281	2	0	next	hit	1679
Vp019	840	Response	2	11728779	25205	1
Vp019	841	Picture	MorphF1_10_orig.jpg ; MorphF1_00_UPPER.jpg	11728855	0	1	8982	2	0	next	incorrect	1681
Vp019	841	Response	1	11737738	8883	1
Vp019	842	Picture	MorphM9_00_orig.jpg ; MorphM9_10_UPPER.jpg	11737837	0	1	34097	2	0	next	incorrect	1683
Vp019	842	Response	1	11771817	33980	1
Vp019	843	Picture	MorphM1_05_orig.jpg ; MorphM1_00_UPPER.jpg	11771934	0	1	20625	2	0	next	hit	1685
Vp019	843	Response	2	11792457	20523	1
Vp019	844	Picture	MorphF9_08_orig.jpg ; MorphF9_10_UPPER.jpg	11792559	0	1	21456	2	0	next	incorrect	1687
Vp019	844	Response	1	11813817	21258	1
Vp019	845	Picture	MorphM4_10_orig.jpg ; MorphM4_00_UPPER.jpg	11814015	0	1	19959	2	0	next	hit	1689
Vp019	845	Response	2	11833896	19881	1
Vp019	846	Picture	MorphM6_09_orig.jpg ; MorphM6_00_UPPER.jpg	11833974	0	1	11144	2	0	next	incorrect	1691
Vp019	846	Response	1	11845016	11042	1
Vp019	847	Picture	MorphM2_06_orig.jpg ; MorphM2_00_UPPER.jpg	11845118	0	1	6984	4	0	next	incorrect	1693
Vp019	847	Response	1	11851976	6858	1
Vp019	848	Picture	MorphM6_01_orig.jpg ; MorphM6_00_UPPER.jpg	11852102	0	3	8473	182	0	next	incorrect	1695
Vp019	848	Response	1	11860536	8434	1
Vp019	849	Picture	MorphF4_00_orig.jpg ; MorphF4_10_UPPER.jpg	11860575	0	179	8660	180	0	next	incorrect	1697
Vp019	849	Response	1	11869095	8520	1
Vp019	850	Picture	MorphM2_01_orig.jpg ; MorphM2_00_UPPER.jpg	11869235	0	1	6321	2	0	next	incorrect	1699
Vp019	850	Response	1	11875495	6260	1
Vp019	851	Picture	MorphM1_04_orig.jpg ; MorphM1_10_UPPER.jpg	11875556	0	1	15302	2	0	next	hit	1701
Vp019	851	Response	2	11890695	15139	1
Vp019	852	Picture	MorphM7_05_orig.jpg ; MorphM7_00_UPPER.jpg	11890858	0	1	6154	2	0	next	hit	1703
Vp019	852	Response	2	11896855	5997	1
Vp019	853	Picture	MorphF6_05_orig.jpg ; MorphF6_10_UPPER.jpg	11897012	0	1	25781	2	0	next	hit	1705
Vp019	853	Response	2	11922614	25602	1
Vp019	854	Picture	MorphF4_05_orig.jpg ; MorphF4_10_UPPER.jpg	11922793	0	1	11431	214	0	next	hit	1707
Vp019	854	Response	2	11934214	11421	1
Vp019	855	Picture	MorphF8_10_orig.jpg ; MorphF8_00_UPPER.jpg	11934224	0	213	11355	215	0	next	incorrect	1709
Vp019	855	Response	1	11945494	11270	1
Vp019	856	Picture	MorphM5_01_orig.jpg ; MorphM5_00_UPPER.jpg	11945579	0	2	29773	3	0	next	hit	1711
Vp019	856	Response	2	11975173	29594	1
Vp019	857	Picture	MorphM6_10_orig.jpg ; MorphM6_00_UPPER.jpg	11975352	0	1	12641	2	0	next	incorrect	1713
Vp019	857	Response	1	11987893	12541	1
Vp019	858	Picture	MorphM3_03_orig.jpg ; MorphM3_10_UPPER.jpg	11987993	0	1	15468	2	0	next	incorrect	1715
Vp019	858	Response	1	12003332	15339	1
Vp019	859	Picture	MorphM4_06_orig.jpg ; MorphM4_10_UPPER.jpg	12003461	0	1	6986	2	0	next	hit	1717
Vp019	859	Response	2	12010372	6911	1
Vp019	860	Picture	MorphM7_04_orig.jpg ; MorphM7_00_UPPER.jpg	12010447	0	1	6653	2	0	next	hit	1719
Vp019	860	Response	2	12017012	6565	1
Vp019	861	Picture	MorphF6_06_orig.jpg ; MorphF6_10_UPPER.jpg	12017100	0	1	10966	180	0	next	hit	1721
Vp019	861	Response	2	12028052	10952	1
Vp019	862	Picture	MorphM4_08_orig.jpg ; MorphM4_00_UPPER.jpg	12028066	0	179	7164	180	0	next	hit	1723
Vp019	862	Response	2	12035092	7026	1
Vp019	863	Picture	MorphM6_05_orig.jpg ; MorphM6_10_UPPER.jpg	12035230	0	1	8610	207	0	next	incorrect	1725
Vp019	863	Response	1	12043812	8582	1
Vp019	864	Picture	MorphF2_03_orig.jpg ; MorphF2_00_UPPER.jpg	12043840	0	206	14010	207	0	next	incorrect	1727
Vp019	864	Response	1	12057651	13811	1
Vp019	865	Picture	MorphF1_03_orig.jpg ; MorphF1_00_UPPER.jpg	12057850	0	1	4480	179	0	next	hit	1729
Vp019	865	Response	2	12062291	4441	1
Vp019	866	Picture	MorphF3_10_orig.jpg ; MorphF3_00_UPPER.jpg	12062330	0	178	11155	179	0	next	hit	1731
Vp019	866	Response	2	12073331	11001	1
Vp019	867	Picture	MorphM10_06_orig.jpg ; MorphM10_00_UPPER.jpg	12073485	0	1	8981	3	0	next	hit	1733
Vp019	867	Response	2	12082371	8886	1
Vp019	868	Picture	MorphF2_07_orig.jpg ; MorphF2_10_UPPER.jpg	12082466	0	2	13972	3	0	next	incorrect	1735
Vp019	868	Response	1	12096290	13824	1
Vp019	869	Picture	MorphM6_07_orig.jpg ; MorphM6_00_UPPER.jpg	12096438	0	1	7485	2	0	next	incorrect	1737
Vp019	869	Response	1	12103810	7372	1
Vp019	870	Picture	MorphF6_03_orig.jpg ; MorphF6_00_UPPER.jpg	12103923	0	1	12973	2	0	next	incorrect	1739
Vp019	870	Response	1	12116770	12847	1
Vp019	871	Picture	MorphF5_10_orig.jpg ; MorphF5_10_UPPER.jpg	12116896	0	1	11809	2	0	next	hit	1741
Vp019	871	Response	2	12128610	11714	1
Vp019	872	Picture	MorphF3_06_orig.jpg ; MorphF3_10_UPPER.jpg	12128705	0	1	15801	3	0	next	hit	1743
Vp019	872	Response	2	12144369	15664	1
Vp019	873	Picture	MorphM9_01_orig.jpg ; MorphM9_00_UPPER.jpg	12144506	0	2	12142	3	0	next	incorrect	1745
Vp019	873	Response	1	12156449	11943	1
Vp019	874	Picture	MorphM4_02_orig.jpg ; MorphM4_00_UPPER.jpg	12156648	0	1	5822	2	0	next	hit	1747
Vp019	874	Response	2	12162289	5641	1
Vp019	875	Picture	MorphF5_05_orig.jpg ; MorphF5_10_UPPER.jpg	12162470	0	1	7651	2	0	next	hit	1749
Vp019	875	Response	2	12170049	7579	1
Vp019	876	Picture	MorphF7_06_orig.jpg ; MorphF7_00_UPPER.jpg	12170121	0	1	29772	2	0	next	hit	1751
Vp019	876	Response	2	12199728	29607	1
Vp019	877	Picture	MorphF8_07_orig.jpg ; MorphF8_10_UPPER.jpg	12199893	0	1	12142	2	0	next	hit	1753
Vp019	877	Response	2	12211968	12075	1
Vp019	878	Picture	MorphM4_05_orig.jpg ; MorphM4_00_UPPER.jpg	12212035	0	1	9148	2	0	next	hit	1755
Vp019	878	Response	2	12221007	8972	1
Vp019	879	Picture	MorphM10_08_orig.jpg ; MorphM10_10_UPPER.jpg	12221183	0	1	5655	2	0	next	hit	1757
Vp019	879	Response	2	12226767	5584	1
Vp019	880	Picture	MorphM6_04_orig.jpg ; MorphM6_10_UPPER.jpg	12226838	0	1	10146	2	0	next	incorrect	1759
Vp019	880	Response	1	12236927	10089	1
Vp019	881	Picture	MorphF6_04_orig.jpg ; MorphF6_10_UPPER.jpg	12236984	0	1	8649	2	0	next	hit	1761
Vp019	881	Response	2	12245487	8503	1
Vp019	882	Picture	MorphM5_09_orig.jpg ; MorphM5_00_UPPER.jpg	12245633	0	1	12807	2	0	next	hit	1763
Vp019	882	Response	2	12258367	12734	1
Vp019	883	Picture	pause1	12258440	0	1	300054	2	0	next	other	0
Vp019	883	Response	2	12297486	39046	1
Vp019	883	Response	1	12306606	48166	1
Vp019	883	Response	1	12390444	132004	1
Vp019	883	Response	1	12513321	254881	1
Vp019	884	Response	3	12590209	31715	1
Vp019	885	Picture	MorphM5_03_orig.jpg ; MorphM5_10_LOWER.jpg	12590263	0	1	62871	2	0	next	incorrect	1771
Vp019	885	Response	1	12652998	62735	1
Vp019	886	Picture	MorphM6_05_orig.jpg ; MorphM6_00_LOWER.jpg	12653134	0	1	8483	2	0	next	incorrect	1773
Vp019	886	Response	1	12661398	8264	1
Vp019	887	Picture	MorphM9_09_orig.jpg ; MorphM9_10_LOWER.jpg	12661617	0	1	8150	2	0	next	hit	1775
Vp019	887	Response	2	12669638	8021	1
Vp019	888	Picture	MorphF5_06_orig.jpg ; MorphF5_00_LOWER.jpg	12669767	0	1	10146	2	0	next	hit	1777
Vp019	888	Response	2	12679877	10110	1
Vp019	889	Picture	MorphF3_08_orig.jpg ; MorphF3_10_LOWER.jpg	12679913	0	1	9813	2	0	next	hit	1779
Vp019	889	Response	2	12689557	9644	1
Vp019	890	Picture	MorphM9_10_orig.jpg ; MorphM9_00_LOWER.jpg	12689726	0	1	7319	2	0	next	hit	1781
Vp019	890	Response	2	12696837	7111	1
Vp019	891	Picture	MorphM2_02_orig.jpg ; MorphM2_10_LOWER.jpg	12697045	0	1	6819	2	0	next	incorrect	1783
Vp019	891	Response	1	12703717	6672	1
Vp019	892	Picture	MorphM9_04_orig.jpg ; MorphM9_00_LOWER.jpg	12703864	0	1	15468	2	0	next	incorrect	1785
Vp019	892	Response	1	12719156	15292	1
Vp019	893	Picture	MorphM4_03_orig.jpg ; MorphM4_10_LOWER.jpg	12719332	0	1	9481	2	0	next	incorrect	1787
Vp019	893	Response	1	12728676	9344	1
Vp019	894	Picture	MorphM3_09_orig.jpg ; MorphM3_10_LOWER.jpg	12728813	0	1	10312	2	0	next	hit	1789
Vp019	894	Response	2	12738996	10183	1
Vp019	895	Picture	MorphM6_09_orig.jpg ; MorphM6_00_LOWER.jpg	12739125	0	1	6653	2	0	next	hit	1791
Vp019	895	Response	2	12745636	6511	1
Vp019	896	Picture	MorphF3_03_orig.jpg ; MorphF3_00_LOWER.jpg	12745778	0	1	6986	2	0	next	incorrect	1793
Vp019	896	Response	1	12752676	6898	1
Vp019	897	Picture	MorphM10_00_orig.jpg ; MorphM10_10_LOWER.jpg	12752764	0	1	7318	3	0	next	hit	1795
Vp019	897	Response	2	12760035	7271	1
Vp019	898	Picture	MorphM4_03_orig.jpg ; MorphM4_00_LOWER.jpg	12760082	0	2	13639	3	0	next	incorrect	1797
Vp019	898	Response	1	12773635	13553	1
Vp019	899	Picture	MorphF2_04_orig.jpg ; MorphF2_10_LOWER.jpg	12773721	0	1	9481	2	0	next	hit	1799
Vp019	899	Response	2	12783075	9354	1
Vp019	900	Picture	MorphM3_08_orig.jpg ; MorphM3_00_LOWER.jpg	12783202	0	1	22121	2	0	next	incorrect	1801
Vp019	900	Response	1	12805235	22033	1
Vp019	901	Picture	MorphM10_09_orig.jpg ; MorphM10_10_LOWER.jpg	12805323	0	1	9814	2	0	next	hit	1803
Vp019	901	Response	2	12815074	9751	1
Vp019	902	Picture	MorphM7_00_orig.jpg ; MorphM7_10_LOWER.jpg	12815137	0	1	6486	2	0	next	hit	1805
Vp019	902	Response	2	12821474	6337	1
Vp019	903	Picture	MorphF4_04_orig.jpg ; MorphF4_10_LOWER.jpg	12821623	0	1	19294	2	0	next	incorrect	1807
Vp019	903	Response	1	12840754	19131	1
Vp019	904	Picture	MorphM1_05_orig.jpg ; MorphM1_00_LOWER.jpg	12840917	0	1	8982	2	0	next	incorrect	1809
Vp019	904	Response	1	12849714	8797	1
Vp019	905	Picture	MorphM3_00_orig.jpg ; MorphM3_00_LOWER.jpg	12849899	0	1	6986	2	0	next	incorrect	1811
Vp019	905	Response	1	12856833	6934	1
Vp019	906	Picture	MorphM9_03_orig.jpg ; MorphM9_00_LOWER.jpg	12856885	0	1	14949	189	0	next	incorrect	1813
Vp019	906	Response	1	12871793	14908	1
Vp019	907	Picture	MorphM2_04_orig.jpg ; MorphM2_00_LOWER.jpg	12871834	0	188	10665	189	0	next	incorrect	1815
Vp019	907	Response	1	12882353	10519	1
Vp019	908	Picture	MorphF4_00_orig.jpg ; MorphF4_00_LOWER.jpg	12882499	0	1	6154	2	0	next	incorrect	1817
Vp019	908	Response	1	12888593	6094	1
Vp019	909	Picture	MorphM1_00_orig.jpg ; MorphM1_00_LOWER.jpg	12888653	0	1	6321	2	0	next	incorrect	1819
Vp019	909	Response	1	12894832	6179	1
Vp019	910	Picture	MorphM7_02_orig.jpg ; MorphM7_00_LOWER.jpg	12894974	0	1	9467	182	0	next	hit	1821
Vp019	910	Response	2	12904432	9458	1
Vp019	911	Picture	MorphF6_06_orig.jpg ; MorphF6_00_LOWER.jpg	12904441	0	181	7498	182	0	next	hit	1823
Vp019	911	Response	2	12911792	7351	1
Vp019	912	Picture	MorphM2_00_orig.jpg ; MorphM2_10_LOWER.jpg	12911939	0	1	8631	186	0	next	incorrect	1825
Vp019	912	Response	1	12920512	8573	1
Vp019	913	Picture	MorphM3_06_orig.jpg ; MorphM3_10_LOWER.jpg	12920570	0	185	10995	187	0	next	incorrect	1827
Vp019	913	Response	1	12931392	10822	1
Vp019	914	Picture	MorphF5_09_orig.jpg ; MorphF5_10_LOWER.jpg	12931565	0	2	7319	3	0	next	hit	1829
Vp019	914	Response	2	12938671	7106	1
Vp019	915	Picture	MorphM8_09_orig.jpg ; MorphM8_10_LOWER.jpg	12938884	0	1	6320	2	0	next	hit	1831
Vp019	915	Response	2	12945071	6187	1
Vp019	916	Picture	MorphF5_05_orig.jpg ; MorphF5_00_LOWER.jpg	12945204	0	1	5988	2	0	next	incorrect	1833
Vp019	916	Response	1	12951071	5867	1
Vp019	917	Picture	MorphF10_03_orig.jpg ; MorphF10_10_LOWER.jpg	12951192	0	1	12308	2	0	next	incorrect	1835
Vp019	917	Response	1	12963391	12199	1
Vp019	918	Picture	MorphM4_01_orig.jpg ; MorphM4_00_LOWER.jpg	12963500	0	1	4990	2	0	next	hit	1837
Vp019	918	Response	2	12968431	4931	1
Vp019	919	Picture	MorphF3_01_orig.jpg ; MorphF3_10_LOWER.jpg	12968490	0	1	14637	2	0	next	incorrect	1839
Vp019	919	Response	1	12982990	14500	1
Vp019	920	Picture	MorphM3_08_orig.jpg ; MorphM3_10_LOWER.jpg	12983127	0	1	6819	2	0	next	incorrect	1841
Vp019	920	Response	1	12989790	6663	1
Vp019	921	Picture	MorphF8_08_orig.jpg ; MorphF8_00_LOWER.jpg	12989946	0	1	9148	2	0	next	hit	1843
Vp019	921	Response	2	12998910	8964	1
Vp019	922	Picture	MorphM10_05_orig.jpg ; MorphM10_10_LOWER.jpg	12999094	0	1	6321	2	0	next	hit	1845
Vp019	922	Response	2	13005390	6296	1
Vp019	923	Picture	MorphF5_01_orig.jpg ; MorphF5_00_LOWER.jpg	13005415	0	1	6486	2	0	next	incorrect	1847
Vp019	923	Response	1	13011790	6375	1
Vp019	924	Picture	MorphF10_10_orig.jpg ; MorphF10_10_LOWER.jpg	13011901	0	1	6820	2	0	next	hit	1849
Vp019	924	Response	2	13018590	6689	1
Vp019	925	Picture	MorphF8_01_orig.jpg ; MorphF8_00_LOWER.jpg	13018721	0	1	9979	3	0	next	hit	1851
Vp019	925	Response	2	13028590	9869	1
Vp019	926	Picture	MorphM1_07_orig.jpg ; MorphM1_00_LOWER.jpg	13028700	0	2	8649	4	0	next	hit	1853
Vp019	926	Response	2	13037229	8529	1
Vp019	927	Picture	MorphM7_03_orig.jpg ; MorphM7_00_LOWER.jpg	13037349	0	2	12475	3	0	next	hit	1855
Vp019	927	Response	2	13049709	12360	1
Vp019	928	Picture	MorphM6_05_orig.jpg ; MorphM6_10_LOWER.jpg	13049824	0	1	7318	2	0	next	hit	1857
Vp019	928	Response	2	13057069	7245	1
Vp019	929	Picture	MorphF8_04_orig.jpg ; MorphF8_00_LOWER.jpg	13057142	0	1	6820	2	0	next	hit	1859
Vp019	929	Response	2	13063789	6647	1
Vp019	930	Picture	MorphM3_07_orig.jpg ; MorphM3_00_LOWER.jpg	13063962	0	1	7983	3	0	next	hit	1861
Vp019	930	Response	2	13071789	7827	1
Vp019	931	Picture	MorphF9_03_orig.jpg ; MorphF9_00_LOWER.jpg	13071945	0	2	10812	3	0	next	hit	1863
Vp019	931	Response	2	13082668	10723	1
Vp019	932	Picture	MorphM10_06_orig.jpg ; MorphM10_10_LOWER.jpg	13082757	0	1	7817	2	0	next	hit	1865
Vp019	932	Response	2	13090508	7751	1
Vp019	933	Picture	MorphM4_05_orig.jpg ; MorphM4_10_LOWER.jpg	13090574	0	1	14304	2	0	next	hit	1867
Vp019	933	Response	2	13104748	14174	1
Vp019	934	Picture	MorphM8_09_orig.jpg ; MorphM8_00_LOWER.jpg	13104878	0	1	7318	3	0	next	hit	1869
Vp019	934	Response	2	13112030	7152	1
Vp019	935	Picture	MorphF1_05_orig.jpg ; MorphF1_10_LOWER.jpg	13112196	0	2	18629	3	0	next	hit	1871
Vp019	935	Response	2	13130667	18471	1
Vp019	936	Picture	MorphM5_08_orig.jpg ; MorphM5_00_LOWER.jpg	13130825	0	1	13639	2	0	next	incorrect	1873
Vp019	936	Response	1	13144347	13522	1
Vp019	937	Picture	MorphM6_03_orig.jpg ; MorphM6_10_LOWER.jpg	13144464	0	1	8316	2	0	next	incorrect	1875
Vp019	937	Response	1	13152667	8203	1
Vp019	938	Picture	MorphM8_02_orig.jpg ; MorphM8_10_LOWER.jpg	13152780	0	1	14637	2	0	next	incorrect	1877
Vp019	938	Response	1	13167306	14526	1
Vp019	939	Picture	MorphF1_06_orig.jpg ; MorphF1_10_LOWER.jpg	13167417	0	1	8483	2	0	next	incorrect	1879
Vp019	939	Response	1	13175866	8449	1
Vp019	940	Picture	MorphM6_06_orig.jpg ; MorphM6_00_LOWER.jpg	13175900	0	1	20292	2	0	next	incorrect	1881
Vp019	940	Response	1	13196026	20126	1
Vp019	941	Picture	MorphM7_05_orig.jpg ; MorphM7_00_LOWER.jpg	13196192	0	1	7152	2	0	next	hit	1883
Vp019	941	Response	2	13203226	7034	1
Vp019	942	Picture	MorphF8_10_orig.jpg ; MorphF8_10_LOWER.jpg	13203344	0	1	6486	3	0	next	hit	1885
Vp019	942	Response	2	13209705	6361	1
Vp019	943	Picture	MorphM1_03_orig.jpg ; MorphM1_00_LOWER.jpg	13209830	0	2	8483	3	0	next	incorrect	1887
Vp019	943	Response	1	13218185	8355	1
Vp019	944	Picture	MorphF6_02_orig.jpg ; MorphF6_00_LOWER.jpg	13218313	0	1	15801	2	0	next	incorrect	1889
Vp019	944	Response	1	13234025	15712	1
Vp019	945	Picture	MorphF9_04_orig.jpg ; MorphF9_10_LOWER.jpg	13234114	0	1	9148	2	0	next	incorrect	1891
Vp019	945	Response	1	13243065	8951	1
Vp019	946	Picture	MorphF8_06_orig.jpg ; MorphF8_10_LOWER.jpg	13243262	0	1	13972	2	0	next	hit	1893
Vp019	946	Response	2	13257144	13882	1
Vp019	947	Picture	MorphF2_09_orig.jpg ; MorphF2_00_LOWER.jpg	13257234	0	1	6819	2	0	next	hit	1895
Vp019	947	Response	2	13263864	6630	1
Vp019	948	Picture	MorphM10_07_orig.jpg ; MorphM10_00_LOWER.jpg	13264053	0	1	7152	2	0	next	hit	1897
Vp019	948	Response	2	13271144	7091	1
Vp019	949	Picture	MorphM5_09_orig.jpg ; MorphM5_00_LOWER.jpg	13271205	0	1	9647	2	0	next	incorrect	1899
Vp019	949	Response	1	13280744	9539	1
Vp019	950	Picture	MorphF7_08_orig.jpg ; MorphF7_00_LOWER.jpg	13280852	0	1	9813	2	0	next	hit	1901
Vp019	950	Response	2	13290504	9652	1
Vp019	951	Picture	MorphF4_10_orig.jpg ; MorphF4_00_LOWER.jpg	13290665	0	1	5655	3	0	next	hit	1903
Vp019	951	Response	2	13296183	5518	1
Vp019	952	Picture	MorphF6_04_orig.jpg ; MorphF6_10_LOWER.jpg	13296320	0	2	9980	3	0	next	incorrect	1905
Vp019	952	Response	1	13306263	9943	1
Vp019	953	Picture	MorphF3_03_orig.jpg ; MorphF3_10_LOWER.jpg	13306300	0	1	8649	2	0	next	incorrect	1907
Vp019	953	Response	1	13314903	8603	1
Vp019	954	Picture	MorphM10_06_orig.jpg ; MorphM10_00_LOWER.jpg	13314949	0	1	8982	2	0	next	hit	1909
Vp019	954	Response	2	13323863	8914	1
Vp019	955	Picture	MorphF10_05_orig.jpg ; MorphF10_00_LOWER.jpg	13323931	0	1	37257	2	0	next	incorrect	1911
Vp019	955	Response	1	13361062	37131	1
Vp019	956	Picture	MorphF9_02_orig.jpg ; MorphF9_10_LOWER.jpg	13361188	0	1	10312	2	0	next	incorrect	1913
Vp019	956	Response	1	13371302	10114	1
Vp019	957	Picture	MorphF10_01_orig.jpg ; MorphF10_00_LOWER.jpg	13371500	0	1	9980	2	0	next	hit	1915
Vp019	957	Response	2	13381381	9881	1
Vp019	958	Picture	MorphM8_05_orig.jpg ; MorphM8_00_LOWER.jpg	13381480	0	1	9979	3	0	next	hit	1917
Vp019	958	Response	2	13391381	9901	1
Vp019	959	Picture	MorphM1_01_orig.jpg ; MorphM1_00_LOWER.jpg	13391459	0	2	11311	3	0	next	incorrect	1919
Vp019	959	Response	1	13402741	11282	1
Vp019	960	Picture	MorphF4_04_orig.jpg ; MorphF4_00_LOWER.jpg	13402770	0	1	12807	2	0	next	incorrect	1921
Vp019	960	Response	1	13415461	12691	1
Vp019	961	Picture	MorphF1_03_orig.jpg ; MorphF1_10_LOWER.jpg	13415577	0	1	8981	3	0	next	incorrect	1923
Vp019	961	Response	1	13424501	8924	1
Vp019	962	Picture	MorphM10_09_orig.jpg ; MorphM10_00_LOWER.jpg	13424558	0	2	9149	3	0	next	hit	1925
Vp019	962	Response	2	13433620	9062	1
Vp019	963	Picture	MorphF10_05_orig.jpg ; MorphF10_10_LOWER.jpg	13433707	0	1	7983	2	0	next	hit	1927
Vp019	963	Response	2	13441620	7913	1
Vp019	964	Picture	MorphF9_08_orig.jpg ; MorphF9_00_LOWER.jpg	13441690	0	1	8317	2	0	next	hit	1929
Vp019	964	Response	2	13449940	8250	1
Vp019	965	Picture	MorphF8_07_orig.jpg ; MorphF8_10_LOWER.jpg	13450007	0	1	6486	2	0	next	hit	1931
Vp019	965	Response	2	13456340	6333	1
Vp019	966	Picture	MorphM9_05_orig.jpg ; MorphM9_10_LOWER.jpg	13456493	0	1	9980	2	0	next	incorrect	1933
Vp019	966	Response	1	13466260	9767	1
Vp019	967	Picture	MorphF8_09_orig.jpg ; MorphF8_00_LOWER.jpg	13466473	0	1	8815	2	0	next	incorrect	1935
Vp019	967	Response	1	13475219	8746	1
Vp019	968	Picture	MorphM2_05_orig.jpg ; MorphM2_00_LOWER.jpg	13475288	0	1	10146	2	0	next	incorrect	1937
Vp019	968	Response	1	13485379	10091	1
Vp019	969	Picture	MorphM3_01_orig.jpg ; MorphM3_10_LOWER.jpg	13485434	0	1	6820	2	0	next	incorrect	1939
Vp019	969	Response	1	13492100	6666	1
Vp019	970	Picture	MorphF6_00_orig.jpg ; MorphF6_00_LOWER.jpg	13492254	0	1	7484	2	0	next	incorrect	1941
Vp019	970	Response	1	13499619	7365	1
Vp019	971	Picture	MorphF8_09_orig.jpg ; MorphF8_10_LOWER.jpg	13499738	0	1	7818	2	0	next	hit	1943
Vp019	971	Response	2	13507459	7721	1
Vp019	972	Picture	MorphM4_02_orig.jpg ; MorphM4_10_LOWER.jpg	13507556	0	1	14137	3	0	next	incorrect	1945
Vp019	972	Response	1	13521538	13982	1
Vp019	973	Picture	MorphF7_01_orig.jpg ; MorphF7_00_LOWER.jpg	13521693	0	2	13473	3	0	next	hit	1947
Vp019	973	Response	2	13534978	13285	1
Vp019	974	Picture	MorphM10_03_orig.jpg ; MorphM10_10_LOWER.jpg	13535166	0	1	10977	3	0	next	hit	1949
Vp019	974	Response	2	13546018	10852	1
Vp019	975	Picture	MorphM7_07_orig.jpg ; MorphM7_10_LOWER.jpg	13546143	0	2	10812	3	0	next	hit	1951
Vp019	975	Response	2	13556898	10755	1
Vp019	976	Picture	MorphM5_01_orig.jpg ; MorphM5_00_LOWER.jpg	13556955	0	1	11975	2	0	next	hit	1953
Vp019	976	Response	2	13568898	11943	1
Vp019	977	Picture	MorphF6_04_orig.jpg ; MorphF6_00_LOWER.jpg	13568930	0	1	7319	2	0	next	incorrect	1955
Vp019	977	Response	1	13576177	7247	1
Vp019	978	Picture	MorphM6_06_orig.jpg ; MorphM6_10_LOWER.jpg	13576249	0	1	12141	3	0	next	incorrect	1957
Vp019	978	Response	1	13588177	11928	1
Vp019	979	Picture	MorphM8_10_orig.jpg ; MorphM8_00_LOWER.jpg	13588390	0	2	11976	3	0	next	hit	1959
Vp019	979	Response	2	13600257	11867	1
Vp019	980	Picture	MorphM6_02_orig.jpg ; MorphM6_00_LOWER.jpg	13600366	0	1	10312	3	0	next	incorrect	1961
Vp019	980	Response	1	13610497	10131	1
Vp019	981	Picture	MorphM7_06_orig.jpg ; MorphM7_00_LOWER.jpg	13610678	0	2	6321	3	0	next	hit	1963
Vp019	981	Response	2	13616816	6138	1
Vp019	982	Picture	MorphF1_07_orig.jpg ; MorphF1_00_LOWER.jpg	13616999	0	1	17131	3	0	next	hit	1965
Vp019	982	Response	2	13633936	16937	1
Vp019	983	Picture	MorphF9_10_orig.jpg ; MorphF9_00_LOWER.jpg	13634130	0	2	7319	3	0	next	hit	1967
Vp019	983	Response	2	13641296	7166	1
Vp019	984	Picture	MorphM3_00_orig.jpg ; MorphM3_10_LOWER.jpg	13641449	0	1	7485	2	0	next	incorrect	1969
Vp019	984	Response	1	13648736	7287	1
Vp019	985	Picture	MorphF7_05_orig.jpg ; MorphF7_10_LOWER.jpg	13648934	0	1	7817	2	0	next	hit	1971
Vp019	985	Response	2	13656575	7641	1
Vp019	986	Picture	MorphF10_04_orig.jpg ; MorphF10_00_LOWER.jpg	13656751	0	1	8316	2	0	next	hit	1973
Vp019	986	Response	2	13664895	8144	1
Vp019	987	Picture	MorphM8_10_orig.jpg ; MorphM8_10_LOWER.jpg	13665067	0	1	6154	2	0	next	hit	1975
Vp019	987	Response	2	13671135	6068	1
Vp019	988	Picture	MorphM2_10_orig.jpg ; MorphM2_10_LOWER.jpg	13671221	0	1	6653	3	0	next	hit	1977
Vp019	988	Response	2	13677695	6474	1
Vp019	989	Picture	MorphM1_10_orig.jpg ; MorphM1_00_LOWER.jpg	13677874	0	2	6986	3	0	next	hit	1979
Vp019	989	Response	2	13684815	6941	1
Vp019	990	Picture	MorphM6_01_orig.jpg ; MorphM6_00_LOWER.jpg	13684860	0	1	7651	2	0	next	incorrect	1981
Vp019	990	Response	1	13692335	7475	1
Vp019	991	Picture	MorphM10_04_orig.jpg ; MorphM10_00_LOWER.jpg	13692511	0	1	5655	2	0	next	hit	1983
Vp019	991	Response	2	13698094	5583	1
Vp019	992	Picture	MorphF7_09_orig.jpg ; MorphF7_00_LOWER.jpg	13698166	0	1	7818	2	0	next	hit	1985
Vp019	992	Response	2	13705854	7688	1
Vp019	993	Picture	MorphM8_07_orig.jpg ; MorphM8_10_LOWER.jpg	13705984	0	1	8649	2	0	next	hit	1987
Vp019	993	Response	2	13714494	8510	1
Vp019	994	Picture	MorphF5_02_orig.jpg ; MorphF5_10_LOWER.jpg	13714633	0	1	7651	2	0	next	incorrect	1989
Vp019	994	Response	1	13722174	7541	1
Vp019	995	Picture	MorphM8_08_orig.jpg ; MorphM8_10_LOWER.jpg	13722284	0	1	6819	2	0	next	hit	1991
Vp019	995	Response	2	13728974	6690	1
Vp019	996	Picture	MorphF4_03_orig.jpg ; MorphF4_10_LOWER.jpg	13729103	0	1	6986	2	0	next	incorrect	1993
Vp019	996	Response	1	13735934	6831	1
Vp019	997	Picture	MorphF2_06_orig.jpg ; MorphF2_10_LOWER.jpg	13736089	0	1	16300	2	0	next	incorrect	1995
Vp019	997	Response	1	13752333	16244	1
Vp019	998	Picture	MorphM1_00_orig.jpg ; MorphM1_10_LOWER.jpg	13752389	0	1	7152	2	0	next	incorrect	1997
Vp019	998	Response	1	13759453	7064	1
Vp019	999	Picture	MorphF3_10_orig.jpg ; MorphF3_00_LOWER.jpg	13759541	0	1	7984	2	0	next	hit	1999
Vp019	999	Response	2	13767373	7832	1
Vp019	1000	Picture	MorphM6_00_orig.jpg ; MorphM6_10_LOWER.jpg	13767525	0	1	7484	2	0	next	incorrect	2001
Vp019	1000	Response	1	13774893	7368	1
Vp019	1001	Picture	MorphM3_09_orig.jpg ; MorphM3_00_LOWER.jpg	13775009	0	1	7319	2	0	next	incorrect	2003
Vp019	1001	Response	1	13782253	7244	1
Vp019	1002	Picture	MorphF8_02_orig.jpg ; MorphF8_10_LOWER.jpg	13782328	0	1	10478	2	0	next	incorrect	2005
Vp019	1002	Response	1	13792652	10324	1
Vp019	1003	Picture	MorphF2_09_orig.jpg ; MorphF2_10_LOWER.jpg	13792806	0	1	7485	2	0	next	hit	2007
Vp019	1003	Response	2	13800172	7366	1
Vp019	1004	Picture	MorphM9_02_orig.jpg ; MorphM9_00_LOWER.jpg	13800291	0	1	8150	2	0	next	incorrect	2009
Vp019	1004	Response	1	13808252	7961	1
Vp019	1005	Picture	MorphF10_07_orig.jpg ; MorphF10_00_LOWER.jpg	13808441	0	1	7152	2	0	next	hit	2011
Vp019	1005	Response	2	13815532	7091	1
Vp019	1006	Picture	MorphF3_05_orig.jpg ; MorphF3_10_LOWER.jpg	13815593	0	1	10645	2	0	next	incorrect	2013
Vp019	1006	Response	1	13826172	10579	1
Vp019	1007	Picture	MorphM9_00_orig.jpg ; MorphM9_00_LOWER.jpg	13826238	0	1	12807	2	0	next	incorrect	2015
Vp019	1007	Response	1	13838891	12653	1
Vp019	1008	Picture	MorphM1_07_orig.jpg ; MorphM1_10_LOWER.jpg	13839045	0	1	13473	2	0	next	hit	2017
Vp019	1008	Response	2	13852331	13286	1
Vp019	1009	Picture	MorphM8_08_orig.jpg ; MorphM8_00_LOWER.jpg	13852518	0	1	6653	2	0	next	hit	2019
Vp019	1009	Response	2	13859131	6613	1
Vp019	1010	Picture	MorphF4_07_orig.jpg ; MorphF4_10_LOWER.jpg	13859171	0	1	7152	2	0	next	incorrect	2021
Vp019	1010	Response	1	13866251	7080	1
Vp019	1011	Picture	MorphF2_03_orig.jpg ; MorphF2_00_LOWER.jpg	13866323	0	1	15468	2	0	next	incorrect	2023
Vp019	1011	Response	1	13881690	15367	1
Vp019	1012	Picture	MorphF7_06_orig.jpg ; MorphF7_00_LOWER.jpg	13881791	0	1	12475	2	0	next	hit	2025
Vp019	1012	Response	2	13894170	12379	1
Vp019	1013	Picture	MorphM5_00_orig.jpg ; MorphM5_10_LOWER.jpg	13894266	0	1	10146	2	0	next	incorrect	2027
Vp019	1013	Response	1	13904250	9984	1
Vp019	1014	Picture	MorphM3_01_orig.jpg ; MorphM3_00_LOWER.jpg	13904412	0	1	10977	2	0	next	incorrect	2029
Vp019	1014	Response	1	13915210	10798	1
Vp019	1015	Picture	MorphM8_01_orig.jpg ; MorphM8_00_LOWER.jpg	13915389	0	1	7984	2	0	next	incorrect	2031
Vp019	1015	Response	1	13923209	7820	1
Vp019	1016	Picture	MorphF8_10_orig.jpg ; MorphF8_00_LOWER.jpg	13923373	0	1	26113	2	0	next	incorrect	2033
Vp019	1016	Response	1	13949289	25916	1
Vp019	1017	Picture	MorphF10_06_orig.jpg ; MorphF10_00_LOWER.jpg	13949486	0	1	9315	2	0	next	incorrect	2035
Vp019	1017	Response	1	13958729	9243	1
Vp019	1018	Picture	MorphM8_01_orig.jpg ; MorphM8_10_LOWER.jpg	13958801	0	1	11476	2	0	next	incorrect	2037
Vp019	1018	Response	1	13970169	11368	1
Vp019	1019	Picture	MorphM2_06_orig.jpg ; MorphM2_10_LOWER.jpg	13970277	0	1	16966	2	0	next	incorrect	2039
Vp019	1019	Response	1	13987048	16771	1
Vp019	1020	Picture	MorphF2_00_orig.jpg ; MorphF2_10_LOWER.jpg	13987243	0	1	8648	3	0	next	incorrect	2041
Vp019	1020	Response	1	13995848	8605	1
Vp019	1021	Picture	MorphF5_08_orig.jpg ; MorphF5_10_LOWER.jpg	13995891	0	2	12641	3	0	next	hit	2043
Vp019	1021	Response	2	14008328	12437	1
Vp019	1022	Picture	MorphF2_08_orig.jpg ; MorphF2_10_LOWER.jpg	14008532	0	1	6321	2	0	next	hit	2045
Vp019	1022	Response	2	14014727	6195	1
Vp019	1023	Picture	MorphF5_02_orig.jpg ; MorphF5_00_LOWER.jpg	14014853	0	1	8649	2	0	next	incorrect	2047
Vp019	1023	Response	1	14023367	8514	1
Vp019	1024	Picture	MorphF4_02_orig.jpg ; MorphF4_00_LOWER.jpg	14023502	0	1	12973	2	0	next	incorrect	2049
Vp019	1024	Response	1	14036327	12825	1
Vp019	1025	Picture	MorphM3_06_orig.jpg ; MorphM3_00_LOWER.jpg	14036475	0	1	6653	3	0	next	incorrect	2051
Vp019	1025	Response	1	14043047	6572	1
Vp019	1026	Picture	MorphF1_01_orig.jpg ; MorphF1_00_LOWER.jpg	14043128	0	2	5988	3	0	next	incorrect	2053
Vp019	1026	Response	1	14048967	5839	1
Vp019	1027	Picture	MorphM8_06_orig.jpg ; MorphM8_10_LOWER.jpg	14049116	0	1	8150	2	0	next	hit	2055
Vp019	1027	Response	2	14057126	8010	1
Vp019	1028	Picture	MorphM9_08_orig.jpg ; MorphM9_00_LOWER.jpg	14057266	0	1	8982	2	0	next	hit	2057
Vp019	1028	Response	2	14066086	8820	1
Vp019	1029	Picture	MorphF3_08_orig.jpg ; MorphF3_00_LOWER.jpg	14066248	0	1	6487	2	0	next	hit	2059
Vp019	1029	Response	2	14072566	6318	1
Vp019	1030	Picture	MorphF4_09_orig.jpg ; MorphF4_10_LOWER.jpg	14072735	0	1	5655	2	0	next	hit	2061
Vp019	1030	Response	2	14078326	5591	1
Vp019	1031	Picture	MorphM2_00_orig.jpg ; MorphM2_00_LOWER.jpg	14078390	0	1	7817	2	0	next	incorrect	2063
Vp019	1031	Response	1	14086086	7696	1
Vp019	1032	Picture	MorphM5_06_orig.jpg ; MorphM5_10_LOWER.jpg	14086207	0	1	9813	2	0	next	incorrect	2065
Vp019	1032	Response	1	14095846	9639	1
Vp019	1033	Picture	MorphF6_06_orig.jpg ; MorphF6_10_LOWER.jpg	14096020	0	1	10313	2	0	next	hit	2067
Vp019	1033	Response	2	14106246	10226	1
Vp019	1034	Picture	MorphM8_04_orig.jpg ; MorphM8_00_LOWER.jpg	14106333	0	1	10977	2	0	next	incorrect	2069
Vp019	1034	Response	1	14117205	10872	1
Vp019	1035	Picture	MorphF7_02_orig.jpg ; MorphF7_00_LOWER.jpg	14117310	0	1	14637	2	0	next	hit	2071
Vp019	1035	Response	2	14131845	14535	1
Vp019	1036	Picture	MorphF3_09_orig.jpg ; MorphF3_00_LOWER.jpg	14131947	0	1	14470	2	0	next	hit	2073
Vp019	1036	Response	2	14146325	14378	1
Vp019	1037	Picture	MorphM7_03_orig.jpg ; MorphM7_10_LOWER.jpg	14146417	0	1	6986	2	0	next	hit	2075
Vp019	1037	Response	2	14153204	6787	1
Vp019	1038	Picture	MorphF9_09_orig.jpg ; MorphF9_10_LOWER.jpg	14153403	0	1	6461	194	0	next	hit	2077
Vp019	1038	Response	2	14159844	6441	1
Vp019	1039	Picture	MorphM10_01_orig.jpg ; MorphM10_00_LOWER.jpg	14159864	0	193	9174	194	0	next	incorrect	2079
Vp019	1039	Response	1	14168884	9020	1
Vp019	1040	Picture	MorphF3_00_orig.jpg ; MorphF3_10_LOWER.jpg	14169038	0	1	37074	185	0	next	incorrect	2081
Vp019	1040	Response	1	14206083	37045	1
Vp019	1041	Picture	MorphM6_07_orig.jpg ; MorphM6_10_LOWER.jpg	14206112	0	184	9331	185	0	next	incorrect	2083
Vp019	1041	Response	1	14215283	9171	1
Vp019	1042	Picture	MorphF9_09_orig.jpg ; MorphF9_00_LOWER.jpg	14215443	0	1	7152	2	0	next	hit	2085
Vp019	1042	Response	2	14222483	7040	1
Vp019	1043	Picture	MorphF6_10_orig.jpg ; MorphF6_10_LOWER.jpg	14222595	0	1	4990	2	0	next	hit	2087
Vp019	1043	Response	2	14227443	4848	1
Vp019	1044	Picture	MorphM3_03_orig.jpg ; MorphM3_10_LOWER.jpg	14227585	0	1	5965	25	0	next	incorrect	2089
Vp019	1044	Response	1	14233522	5937	1
Vp019	1045	Picture	MorphM1_09_orig.jpg ; MorphM1_10_LOWER.jpg	14233550	0	24	9171	25	0	next	hit	2091
Vp019	1045	Response	2	14242642	9092	1
Vp019	1046	Picture	MorphF4_01_orig.jpg ; MorphF4_10_LOWER.jpg	14242721	0	1	6985	3	0	next	incorrect	2093
Vp019	1046	Response	1	14249683	6962	1
Vp019	1047	Picture	MorphM8_05_orig.jpg ; MorphM8_10_LOWER.jpg	14249706	0	2	10146	3	0	next	hit	2095
Vp019	1047	Response	2	14259601	9895	3
Vp019	1048	Picture	MorphM9_06_orig.jpg ; MorphM9_00_LOWER.jpg	14259852	0	1	7984	2	0	next	incorrect	2097
Vp019	1048	Response	1	14267762	7910	1
Vp019	1049	Picture	MorphM5_07_orig.jpg ; MorphM5_00_LOWER.jpg	14267836	0	1	8483	2	0	next	incorrect	2099
Vp019	1049	Response	1	14276162	8326	1
Vp019	1050	Picture	MorphM3_02_orig.jpg ; MorphM3_00_LOWER.jpg	14276319	0	1	9647	2	0	next	incorrect	2101
Vp019	1050	Response	1	14285842	9523	1
Vp019	1051	Picture	MorphM7_01_orig.jpg ; MorphM7_10_LOWER.jpg	14285966	0	1	5821	2	0	next	hit	2103
Vp019	1051	Response	2	14291601	5635	1
Vp019	1052	Picture	MorphF2_01_orig.jpg ; MorphF2_00_LOWER.jpg	14291787	0	1	10146	2	0	next	incorrect	2105
Vp019	1052	Response	1	14301841	10054	1
Vp019	1053	Picture	MorphF10_10_orig.jpg ; MorphF10_00_LOWER.jpg	14301933	0	1	6819	3	0	next	hit	2107
Vp019	1053	Response	2	14308641	6708	1
Vp019	1054	Picture	MorphM4_07_orig.jpg ; MorphM4_00_LOWER.jpg	14308752	0	2	7818	3	0	next	hit	2109
Vp019	1054	Response	2	14316401	7649	1
Vp019	1055	Picture	MorphM7_09_orig.jpg ; MorphM7_00_LOWER.jpg	14316570	0	1	5821	2	0	next	hit	2111
Vp019	1055	Response	2	14322321	5751	1
Vp019	1056	Picture	MorphF4_03_orig.jpg ; MorphF4_00_LOWER.jpg	14322391	0	1	11477	2	0	next	incorrect	2113
Vp019	1056	Response	1	14333760	11369	1
Vp019	1057	Picture	MorphF9_07_orig.jpg ; MorphF9_10_LOWER.jpg	14333868	0	1	18296	2	0	next	hit	2115
Vp019	1057	Response	2	14352080	18212	1
Vp019	1058	Picture	MorphF1_03_orig.jpg ; MorphF1_00_LOWER.jpg	14352164	0	1	11144	2	0	next	incorrect	2117
Vp019	1058	Response	1	14363200	11036	1
Vp019	1059	Picture	MorphM2_01_orig.jpg ; MorphM2_00_LOWER.jpg	14363308	0	1	7484	3	0	next	hit	2119
Vp019	1059	Response	2	14370720	7412	1
Vp019	1060	Picture	MorphM9_08_orig.jpg ; MorphM9_10_LOWER.jpg	14370792	0	2	12974	3	0	next	hit	2121
Vp019	1060	Response	2	14383679	12887	1
Vp019	1061	Picture	MorphM5_10_orig.jpg ; MorphM5_10_LOWER.jpg	14383766	0	1	7984	2	0	next	incorrect	2123
Vp019	1061	Response	1	14391599	7833	1
Vp019	1062	Picture	MorphF7_04_orig.jpg ; MorphF7_10_LOWER.jpg	14391750	0	1	18129	2	0	next	hit	2125
Vp019	1062	Response	2	14409759	18009	1
Vp019	1063	Picture	MorphM2_05_orig.jpg ; MorphM2_10_LOWER.jpg	14409879	0	1	7984	2	0	next	incorrect	2127
Vp019	1063	Response	1	14417678	7799	1
Vp019	1064	Picture	MorphM9_01_orig.jpg ; MorphM9_00_LOWER.jpg	14417863	0	1	5988	2	0	next	incorrect	2129
Vp019	1064	Response	1	14423678	5815	1
Vp019	1065	Picture	MorphM7_02_orig.jpg ; MorphM7_10_LOWER.jpg	14423851	0	1	5987	3	0	next	hit	2131
Vp019	1065	Response	2	14429678	5827	1
Vp019	1066	Picture	MorphF7_01_orig.jpg ; MorphF7_10_LOWER.jpg	14429838	0	2	27444	4	0	next	hit	2133
Vp019	1066	Response	2	14457198	27360	1
Vp019	1067	Picture	MorphF3_00_orig.jpg ; MorphF3_00_LOWER.jpg	14457282	0	2	8317	3	0	next	incorrect	2135
Vp019	1067	Response	1	14465437	8155	1
Vp019	1068	Picture	MorphM6_01_orig.jpg ; MorphM6_10_LOWER.jpg	14465599	0	1	9480	3	0	next	incorrect	2137
Vp019	1068	Response	1	14474877	9278	1
Vp019	1069	Picture	MorphF7_03_orig.jpg ; MorphF7_00_LOWER.jpg	14475079	0	2	9980	3	0	next	hit	2139
Vp019	1069	Response	2	14484957	9878	1
Vp019	1070	Picture	MorphM1_06_orig.jpg ; MorphM1_00_LOWER.jpg	14485059	0	1	25781	2	0	next	hit	2141
Vp019	1070	Response	2	14510717	25658	1
Vp019	1071	Picture	MorphF1_05_orig.jpg ; MorphF1_00_LOWER.jpg	14510840	0	1	10312	2	0	next	hit	2143
Vp019	1071	Response	2	14521036	10196	1
Vp019	1072	Picture	MorphF8_00_orig.jpg ; MorphF8_00_LOWER.jpg	14521152	0	1	21955	2	0	next	incorrect	2145
Vp019	1072	Response	1	14542956	21804	1
Vp019	1073	Picture	MorphF1_00_orig.jpg ; MorphF1_10_LOWER.jpg	14543107	0	1	6321	2	0	next	incorrect	2147
Vp019	1073	Response	1	14549276	6169	1
Vp019	1074	Picture	MorphM2_03_orig.jpg ; MorphM2_00_LOWER.jpg	14549428	0	1	7817	2	0	next	incorrect	2149
Vp019	1074	Response	1	14557035	7607	1
Vp019	1075	Picture	MorphF2_10_orig.jpg ; MorphF2_10_LOWER.jpg	14557245	0	1	6986	2	0	next	hit	2151
Vp019	1075	Response	2	14564155	6910	1
Vp019	1076	Picture	MorphM3_05_orig.jpg ; MorphM3_10_LOWER.jpg	14564231	0	1	7318	2	0	next	incorrect	2153
Vp019	1076	Response	1	14571355	7124	1
Vp019	1077	Picture	MorphF10_00_orig.jpg ; MorphF10_00_LOWER.jpg	14571549	0	1	8982	2	0	next	hit	2155
Vp019	1077	Response	2	14580475	8926	1
Vp019	1078	Picture	MorphM5_09_orig.jpg ; MorphM5_10_LOWER.jpg	14580531	0	1	8482	3	0	next	hit	2157
Vp019	1078	Response	2	14588875	8344	1
Vp019	1079	Picture	MorphM10_08_orig.jpg ; MorphM10_10_LOWER.jpg	14589013	0	2	14637	3	0	next	hit	2159
Vp019	1079	Response	2	14603514	14501	1
Vp019	1080	Picture	MorphM4_00_orig.jpg ; MorphM4_00_LOWER.jpg	14603650	0	1	8150	2	0	next	incorrect	2161
Vp019	1080	Response	1	14611674	8024	1
Vp019	1081	Picture	MorphM2_06_orig.jpg ; MorphM2_00_LOWER.jpg	14611800	0	1	23951	2	0	next	hit	2163
Vp019	1081	Response	2	14635674	23874	1
Vp019	1082	Picture	MorphF9_08_orig.jpg ; MorphF9_10_LOWER.jpg	14635751	0	1	5489	2	0	next	hit	2165
Vp019	1082	Response	2	14641033	5282	1
Vp019	1083	Picture	MorphM8_00_orig.jpg ; MorphM8_10_LOWER.jpg	14641240	0	1	5821	3	0	next	hit	2167
Vp019	1083	Response	2	14646953	5713	1
Vp019	1084	Picture	MorphF8_04_orig.jpg ; MorphF8_10_LOWER.jpg	14647061	0	2	9315	3	0	next	hit	2169
Vp019	1084	Response	2	14656313	9252	1
Vp019	1085	Picture	MorphM10_10_orig.jpg ; MorphM10_10_LOWER.jpg	14656376	0	1	6487	2	0	next	hit	2171
Vp019	1085	Response	2	14662633	6257	1
Vp019	1086	Picture	MorphM1_04_orig.jpg ; MorphM1_00_LOWER.jpg	14662863	0	1	6819	2	0	next	incorrect	2173
Vp019	1086	Response	1	14669593	6730	1
Vp019	1087	Picture	MorphM9_02_orig.jpg ; MorphM9_10_LOWER.jpg	14669682	0	1	8316	2	0	next	incorrect	2175
Vp019	1087	Response	1	14677913	8231	1
Vp019	1088	Picture	MorphF2_06_orig.jpg ; MorphF2_00_LOWER.jpg	14677998	0	1	9148	2	0	next	hit	2177
Vp019	1088	Response	2	14687033	9035	1
Vp019	1089	Picture	MorphF10_09_orig.jpg ; MorphF10_00_LOWER.jpg	14687146	0	1	20791	2	0	next	hit	2179
Vp019	1089	Response	2	14707752	20606	1
Vp019	1090	Picture	MorphF6_00_orig.jpg ; MorphF6_10_LOWER.jpg	14707937	0	1	8150	2	0	next	incorrect	2181
Vp019	1090	Response	1	14715992	8055	1
Vp019	1091	Picture	MorphM6_08_orig.jpg ; MorphM6_00_LOWER.jpg	14716087	0	1	20126	2	0	next	incorrect	2183
Vp019	1091	Response	1	14736071	19984	1
Vp019	1092	Picture	MorphF4_05_orig.jpg ; MorphF4_00_LOWER.jpg	14736213	0	1	7484	3	0	next	incorrect	2185
Vp019	1092	Response	1	14743671	7458	1
Vp019	1093	Picture	MorphM1_01_orig.jpg ; MorphM1_10_LOWER.jpg	14743697	0	2	7319	3	0	next	incorrect	2187
Vp019	1093	Response	1	14750951	7254	1
Vp019	1094	Picture	MorphM2_03_orig.jpg ; MorphM2_10_LOWER.jpg	14751016	0	1	7152	2	0	next	incorrect	2189
Vp019	1094	Response	1	14757991	6975	1
Vp019	1095	Picture	MorphF4_08_orig.jpg ; MorphF4_00_LOWER.jpg	14758168	0	1	10977	3	0	next	hit	2191
Vp019	1095	Response	2	14769031	10863	1
Vp019	1096	Picture	MorphF5_08_orig.jpg ; MorphF5_00_LOWER.jpg	14769145	0	2	7485	3	0	next	hit	2193
Vp019	1096	Response	2	14776550	7405	1
Vp019	1097	Picture	MorphM1_08_orig.jpg ; MorphM1_00_LOWER.jpg	14776630	0	1	12308	2	0	next	hit	2195
Vp019	1097	Response	2	14788790	12160	1
Vp019	1098	Picture	MorphF4_08_orig.jpg ; MorphF4_10_LOWER.jpg	14788938	0	1	9647	2	0	next	hit	2197
Vp019	1098	Response	2	14798470	9532	1
Vp019	1099	Picture	MorphF6_10_orig.jpg ; MorphF6_00_LOWER.jpg	14798585	0	1	5988	2	0	next	hit	2199
Vp019	1099	Response	2	14804470	5885	1
Vp019	1100	Picture	MorphF9_02_orig.jpg ; MorphF9_00_LOWER.jpg	14804573	0	1	10146	2	0	next	incorrect	2201
Vp019	1100	Response	1	14814550	9977	1
Vp019	1101	Picture	MorphF8_07_orig.jpg ; MorphF8_00_LOWER.jpg	14814719	0	1	15967	3	0	next	incorrect	2203
Vp019	1101	Response	1	14830549	15830	1
Vp019	1102	Picture	MorphM4_09_orig.jpg ; MorphM4_10_LOWER.jpg	14830686	0	2	17465	3	0	next	hit	2205
Vp019	1102	Response	2	14847989	17303	1
Vp019	1103	Picture	MorphF7_10_orig.jpg ; MorphF7_10_LOWER.jpg	14848151	0	1	6486	3	0	next	hit	2207
Vp019	1103	Response	2	14854469	6318	1
Vp019	1104	Picture	MorphM8_07_orig.jpg ; MorphM8_00_LOWER.jpg	14854637	0	2	5988	3	0	next	hit	2209
Vp019	1104	Response	2	14860549	5912	1
Vp019	1105	Picture	MorphM6_09_orig.jpg ; MorphM6_10_LOWER.jpg	14860625	0	1	5655	2	0	next	hit	2211
Vp019	1105	Response	2	14866149	5524	1
Vp019	1106	Picture	MorphF5_10_orig.jpg ; MorphF5_10_LOWER.jpg	14866280	0	1	8982	2	0	next	hit	2213
Vp019	1106	Response	2	14875108	8828	1
Vp019	1107	Picture	MorphM4_01_orig.jpg ; MorphM4_10_LOWER.jpg	14875262	0	1	10312	2	0	next	incorrect	2215
Vp019	1107	Response	1	14885428	10166	1
Vp019	1108	Picture	MorphF3_04_orig.jpg ; MorphF3_10_LOWER.jpg	14885574	0	1	7984	2	0	next	incorrect	2217
Vp019	1108	Response	1	14893348	7774	1
Vp019	1109	Picture	MorphF9_05_orig.jpg ; MorphF9_00_LOWER.jpg	14893558	0	1	8281	204	0	next	hit	2219
Vp019	1109	Response	2	14901828	8270	1
Vp019	1110	Picture	MorphM9_04_orig.jpg ; MorphM9_10_LOWER.jpg	14901839	0	203	10476	408	0	next	incorrect	2221
Vp019	1110	Response	1	14912307	10468	1
Vp019	1111	Picture	MorphM10_08_orig.jpg ; MorphM10_00_LOWER.jpg	14912315	0	205	6192	206	0	next	hit	2223
Vp019	1111	Response	2	14918387	6072	1
Vp019	1112	Picture	MorphF5_07_orig.jpg ; MorphF5_10_LOWER.jpg	14918507	0	1	7152	2	0	next	hit	2225
Vp019	1112	Response	2	14925587	7080	1
Vp019	1113	Picture	MorphF6_08_orig.jpg ; MorphF6_00_LOWER.jpg	14925659	0	1	7318	3	0	next	hit	2227
Vp019	1113	Response	2	14932947	7288	1
Vp019	1114	Picture	MorphF7_10_orig.jpg ; MorphF7_00_LOWER.jpg	14932977	0	2	14471	3	0	next	hit	2229
Vp019	1114	Response	2	14947267	14290	1
Vp019	1115	Picture	MorphF3_02_orig.jpg ; MorphF3_00_LOWER.jpg	14947448	0	1	5821	2	0	next	incorrect	2231
Vp019	1115	Response	1	14953187	5739	1
Vp019	1116	Picture	MorphM3_04_orig.jpg ; MorphM3_00_LOWER.jpg	14953269	0	1	7152	3	0	next	incorrect	2233
Vp019	1116	Response	1	14960306	7037	1
Vp019	1117	Picture	MorphM5_02_orig.jpg ; MorphM5_10_LOWER.jpg	14960421	0	2	13140	3	0	next	incorrect	2235
Vp019	1117	Response	1	14973506	13085	1
Vp019	1118	Picture	MorphF10_08_orig.jpg ; MorphF10_10_LOWER.jpg	14973561	0	1	9315	2	0	next	hit	2237
Vp019	1118	Response	2	14982786	9225	1
Vp019	1119	Picture	MorphF5_05_orig.jpg ; MorphF5_10_LOWER.jpg	14982876	0	1	5821	2	0	next	hit	2239
Vp019	1119	Response	2	14988626	5750	1
Vp019	1120	Picture	MorphM1_06_orig.jpg ; MorphM1_10_LOWER.jpg	14988697	0	1	9314	2	0	next	hit	2241
Vp019	1120	Response	2	14997986	9289	1
Vp019	1121	Picture	MorphF8_02_orig.jpg ; MorphF8_00_LOWER.jpg	14998011	0	1	11477	2	0	next	incorrect	2243
Vp019	1121	Response	1	15009345	11334	1
Vp019	1122	Picture	MorphM3_04_orig.jpg ; MorphM3_10_LOWER.jpg	15009488	0	1	5655	2	0	next	incorrect	2245
Vp019	1122	Response	1	15015105	5617	1
Vp019	1123	Picture	MorphM9_00_orig.jpg ; MorphM9_10_LOWER.jpg	15015143	0	1	7651	2	0	next	incorrect	2247
Vp019	1123	Response	1	15022705	7562	1
Vp019	1124	Picture	MorphM8_03_orig.jpg ; MorphM8_10_LOWER.jpg	15022794	0	1	8483	2	0	next	hit	2249
Vp019	1124	Response	2	15031185	8391	1
Vp019	1125	Picture	MorphM9_10_orig.jpg ; MorphM9_10_LOWER.jpg	15031277	0	1	13140	2	0	next	hit	2251
Vp019	1125	Response	2	15044305	13028	1
Vp019	1126	Picture	MorphF7_03_orig.jpg ; MorphF7_10_LOWER.jpg	15044417	0	1	7318	2	0	next	hit	2253
Vp019	1126	Response	2	15051584	7167	1
Vp019	1127	Picture	MorphF10_06_orig.jpg ; MorphF10_10_LOWER.jpg	15051735	0	1	12973	3	0	next	hit	2255
Vp019	1127	Response	2	15064544	12809	1
Vp019	1128	Picture	MorphM7_06_orig.jpg ; MorphM7_10_LOWER.jpg	15064708	0	2	5822	3	0	next	hit	2257
Vp019	1128	Response	2	15070384	5676	1
Vp019	1129	Picture	MorphM1_05_orig.jpg ; MorphM1_10_LOWER.jpg	15070530	0	1	15468	2	0	next	hit	2259
Vp019	1129	Response	2	15085824	15294	1
Vp019	1130	Picture	MorphM2_01_orig.jpg ; MorphM2_10_LOWER.jpg	15085998	0	1	8483	2	0	next	incorrect	2261
Vp019	1130	Response	1	15094383	8385	1
Vp019	1131	Picture	MorphM7_10_orig.jpg ; MorphM7_00_LOWER.jpg	15094481	0	1	5821	2	0	next	hit	2263
Vp019	1131	Response	2	15100223	5742	1
Vp019	1132	Picture	MorphF5_04_orig.jpg ; MorphF5_00_LOWER.jpg	15100302	0	1	10146	2	0	next	incorrect	2265
Vp019	1132	Response	1	15110383	10081	1
Vp019	1133	Picture	MorphF2_07_orig.jpg ; MorphF2_00_LOWER.jpg	15110448	0	1	6321	2	0	next	hit	2267
Vp019	1133	Response	2	15116623	6175	1
Vp019	1134	Picture	MorphF4_01_orig.jpg ; MorphF4_00_LOWER.jpg	15116769	0	1	7152	2	0	next	incorrect	2269
Vp019	1134	Response	1	15123823	7054	1
Vp019	1135	Picture	MorphM4_06_orig.jpg ; MorphM4_00_LOWER.jpg	15123921	0	1	16633	2	0	next	hit	2271
Vp019	1135	Response	2	15140462	16541	1
Vp019	1136	Picture	MorphF5_09_orig.jpg ; MorphF5_00_LOWER.jpg	15140554	0	1	6320	2	0	next	hit	2273
Vp019	1136	Response	2	15146702	6148	1
Vp019	1137	Picture	MorphF9_07_orig.jpg ; MorphF9_00_LOWER.jpg	15146874	0	1	11809	2	0	next	hit	2275
Vp019	1137	Response	2	15158542	11668	1
Vp019	1138	Picture	MorphF1_09_orig.jpg ; MorphF1_00_LOWER.jpg	15158683	0	1	6986	2	0	next	hit	2277
Vp019	1138	Response	2	15165502	6819	1
Vp019	1139	Picture	MorphF3_06_orig.jpg ; MorphF3_00_LOWER.jpg	15165669	0	1	8649	2	0	next	hit	2279
Vp019	1139	Response	2	15174222	8553	1
Vp019	1140	Picture	MorphM5_05_orig.jpg ; MorphM5_10_LOWER.jpg	15174318	0	1	10811	2	0	next	incorrect	2281
Vp019	1140	Response	1	15184941	10623	1
Vp019	1141	Picture	MorphF9_03_orig.jpg ; MorphF9_10_LOWER.jpg	15185129	0	1	4158	2	0	next	hit	2283
Vp019	1141	Response	2	15189261	4132	1
Vp019	1142	Picture	MorphM7_01_orig.jpg ; MorphM7_00_LOWER.jpg	15189287	0	1	10645	2	0	next	hit	2285
Vp019	1142	Response	2	15199821	10534	1
Vp019	1143	Picture	MorphM8_00_orig.jpg ; MorphM8_00_LOWER.jpg	15199932	0	1	8982	2	0	next	hit	2287
Vp019	1143	Response	2	15208781	8849	1
Vp019	1144	Picture	MorphM1_02_orig.jpg ; MorphM1_10_LOWER.jpg	15208914	0	1	15635	2	0	next	incorrect	2289
Vp019	1144	Response	1	15224460	15546	1
Vp019	1145	Picture	MorphF8_03_orig.jpg ; MorphF8_00_LOWER.jpg	15224549	0	1	13282	192	0	next	incorrect	2291
Vp019	1145	Response	1	15237820	13271	1
Vp019	1146	Picture	MorphF4_06_orig.jpg ; MorphF4_10_LOWER.jpg	15237831	0	191	21979	192	0	next	incorrect	2293
Vp019	1146	Response	1	15259580	21749	1
Vp019	1147	Picture	MorphM2_09_orig.jpg ; MorphM2_00_LOWER.jpg	15259810	0	1	12474	3	0	next	hit	2295
Vp019	1147	Response	2	15272139	12329	1
Vp019	1148	Picture	MorphF8_06_orig.jpg ; MorphF8_00_LOWER.jpg	15272284	0	2	7651	4	0	next	hit	2297
Vp019	1148	Response	2	15279819	7535	1
Vp019	1149	Picture	MorphM6_00_orig.jpg ; MorphM6_00_LOWER.jpg	15279935	0	2	7818	3	0	next	incorrect	2299
Vp019	1149	Response	1	15287659	7724	1
Vp019	1150	Picture	MorphF7_07_orig.jpg ; MorphF7_00_LOWER.jpg	15287753	0	1	6320	2	0	next	hit	2301
Vp019	1150	Response	2	15293979	6226	1
Vp019	1151	Picture	MorphM2_10_orig.jpg ; MorphM2_00_LOWER.jpg	15294073	0	1	6653	2	0	next	hit	2303
Vp019	1151	Response	2	15300699	6626	1
Vp019	1152	Picture	MorphF1_01_orig.jpg ; MorphF1_10_LOWER.jpg	15300726	0	1	7152	3	0	next	incorrect	2305
Vp019	1152	Response	1	15307739	7013	1
Vp019	1153	Picture	MorphM7_07_orig.jpg ; MorphM7_00_LOWER.jpg	15307878	0	2	6653	4	0	next	hit	2307
Vp019	1153	Response	2	15314458	6580	1
Vp019	1154	Picture	MorphF3_10_orig.jpg ; MorphF3_10_LOWER.jpg	15314531	0	2	11311	3	0	next	incorrect	2309
Vp019	1154	Response	1	15325818	11287	1
Vp019	1155	Picture	MorphF1_00_orig.jpg ; MorphF1_00_LOWER.jpg	15325842	0	1	18129	2	0	next	incorrect	2311
Vp019	1155	Response	1	15343898	18056	1
Vp019	1156	Picture	MorphF5_07_orig.jpg ; MorphF5_00_LOWER.jpg	15343971	0	1	9647	2	0	next	hit	2313
Vp019	1156	Response	2	15353418	9447	1
Vp019	1157	Picture	MorphF1_10_orig.jpg ; MorphF1_10_LOWER.jpg	15353618	0	1	6653	2	0	next	hit	2315
Vp019	1157	Response	2	15360057	6439	1
Vp019	1158	Picture	MorphF6_09_orig.jpg ; MorphF6_10_LOWER.jpg	15360271	0	1	6487	2	0	next	hit	2317
Vp019	1158	Response	2	15366617	6346	1
Vp019	1159	Picture	MorphF7_02_orig.jpg ; MorphF7_10_LOWER.jpg	15366758	0	1	5489	2	0	next	hit	2319
Vp019	1159	Response	2	15372137	5379	1
Vp019	1160	Picture	MorphF1_09_orig.jpg ; MorphF1_10_LOWER.jpg	15372247	0	1	7651	2	0	next	hit	2321
Vp019	1160	Response	2	15379737	7490	1
Vp019	1161	Picture	MorphM4_02_orig.jpg ; MorphM4_00_LOWER.jpg	15379898	0	1	7318	2	0	next	incorrect	2323
Vp019	1161	Response	1	15387097	7199	1
Vp019	1162	Picture	MorphF7_00_orig.jpg ; MorphF7_10_LOWER.jpg	15387216	0	1	8982	2	0	next	hit	2325
Vp019	1162	Response	2	15396137	8921	1
Vp019	1163	Picture	MorphM7_08_orig.jpg ; MorphM7_10_LOWER.jpg	15396198	0	1	5655	2	0	next	hit	2327
Vp019	1163	Response	2	15401736	5538	1
Vp019	1164	Picture	MorphM4_08_orig.jpg ; MorphM4_10_LOWER.jpg	15401853	0	1	6819	3	0	next	hit	2329
Vp019	1164	Response	2	15408456	6603	1
Vp019	1165	Picture	MorphM2_08_orig.jpg ; MorphM2_10_LOWER.jpg	15408672	0	2	9814	3	0	next	hit	2331
Vp019	1165	Response	2	15418456	9784	1
Vp019	1166	Picture	MorphM9_01_orig.jpg ; MorphM9_10_LOWER.jpg	15418486	0	1	6819	2	0	next	incorrect	2333
Vp019	1166	Response	1	15425256	6770	1
Vp019	1167	Picture	MorphF10_03_orig.jpg ; MorphF10_00_LOWER.jpg	15425305	0	1	6653	2	0	next	hit	2335
Vp019	1167	Response	2	15431816	6511	1
Vp019	1168	Picture	MorphF2_08_orig.jpg ; MorphF2_00_LOWER.jpg	15431958	0	1	11311	2	0	next	hit	2337
Vp019	1168	Response	2	15443096	11138	1
Vp019	1169	Picture	MorphM2_04_orig.jpg ; MorphM2_10_LOWER.jpg	15443269	0	1	5488	2	0	next	hit	2339
Vp019	1169	Response	2	15448695	5426	1
Vp019	1170	Picture	MorphM10_04_orig.jpg ; MorphM10_10_LOWER.jpg	15448757	0	1	7319	2	0	next	hit	2341
Vp019	1170	Response	2	15455895	7138	1
Vp019	1171	Picture	MorphF4_00_orig.jpg ; MorphF4_10_LOWER.jpg	15456076	0	1	6154	2	0	next	hit	2343
Vp019	1171	Response	2	15462135	6059	1
Vp019	1172	Picture	MorphM7_08_orig.jpg ; MorphM7_00_LOWER.jpg	15462230	0	1	5489	2	0	next	hit	2345
Vp019	1172	Response	2	15467575	5345	1
Vp019	1173	Picture	MorphF4_09_orig.jpg ; MorphF4_00_LOWER.jpg	15467719	0	1	11476	2	0	next	hit	2347
Vp019	1173	Response	2	15479095	11376	1
Vp019	1174	Picture	MorphM10_03_orig.jpg ; MorphM10_00_LOWER.jpg	15479195	0	1	7485	2	0	next	hit	2349
Vp019	1174	Response	2	15486615	7420	1
Vp019	1175	Picture	MorphM5_04_orig.jpg ; MorphM5_10_LOWER.jpg	15486680	0	1	16466	2	0	next	incorrect	2351
Vp019	1175	Response	1	15502934	16254	1
Vp019	1176	Picture	MorphF9_06_orig.jpg ; MorphF9_10_LOWER.jpg	15503146	0	1	15136	2	0	next	hit	2353
Vp019	1176	Response	2	15518134	14988	1
Vp019	1177	Picture	MorphM6_10_orig.jpg ; MorphM6_00_LOWER.jpg	15518282	0	1	11144	2	0	next	hit	2355
Vp019	1177	Response	2	15529334	11052	1
Vp019	1178	Picture	MorphM4_05_orig.jpg ; MorphM4_00_LOWER.jpg	15529426	0	1	7485	2	0	next	incorrect	2357
Vp019	1178	Response	1	15536773	7347	1
Vp019	1179	Picture	MorphM1_09_orig.jpg ; MorphM1_00_LOWER.jpg	15536911	0	1	14137	2	0	next	hit	2359
Vp019	1179	Response	2	15550933	14022	1
Vp019	1180	Picture	MorphM10_10_orig.jpg ; MorphM10_00_LOWER.jpg	15551048	0	1	6154	3	0	next	hit	2361
Vp019	1180	Response	2	15557173	6125	1
Vp019	1181	Picture	MorphM5_02_orig.jpg ; MorphM5_00_LOWER.jpg	15557202	0	2	13140	3	0	next	incorrect	2363
Vp019	1181	Response	1	15570213	13011	1
Vp019	1182	Picture	MorphM7_10_orig.jpg ; MorphM7_10_LOWER.jpg	15570342	0	1	12142	2	0	next	hit	2365
Vp019	1182	Response	2	15582292	11950	1
Vp019	1183	Picture	MorphF2_05_orig.jpg ; MorphF2_00_LOWER.jpg	15582484	0	1	16965	3	0	next	hit	2367
Vp019	1183	Response	2	15599332	16848	1
Vp019	1184	Picture	MorphF9_10_orig.jpg ; MorphF9_10_LOWER.jpg	15599449	0	2	7651	4	0	next	hit	2369
Vp019	1184	Response	2	15607012	7563	1
Vp019	1185	Picture	MorphF6_02_orig.jpg ; MorphF6_10_LOWER.jpg	15607100	0	2	12142	4	0	next	incorrect	2371
Vp019	1185	Response	1	15619092	11992	1
Vp019	1186	Picture	MorphM4_00_orig.jpg ; MorphM4_10_LOWER.jpg	15619242	0	2	16134	3	0	next	incorrect	2373
Vp019	1186	Response	1	15635171	15929	1
Vp019	1187	Picture	MorphF5_03_orig.jpg ; MorphF5_00_LOWER.jpg	15635376	0	1	7485	2	0	next	incorrect	2375
Vp019	1187	Response	1	15642771	7395	1
Vp019	1188	Picture	MorphF6_01_orig.jpg ; MorphF6_10_LOWER.jpg	15642861	0	1	8150	2	0	next	hit	2377
Vp019	1188	Response	2	15650931	8070	1
Vp019	1189	Picture	MorphM1_08_orig.jpg ; MorphM1_10_LOWER.jpg	15651011	0	1	27277	3	0	next	hit	2379
Vp019	1189	Response	2	15678130	27119	1
Vp019	1190	Picture	MorphF4_06_orig.jpg ; MorphF4_00_LOWER.jpg	15678288	0	2	17797	4	0	next	incorrect	2381
Vp019	1190	Response	1	15695890	17602	1
Vp019	1191	Picture	MorphM10_07_orig.jpg ; MorphM10_10_LOWER.jpg	15696085	0	2	7485	3	0	next	hit	2383
Vp019	1191	Response	2	15703490	7405	1
Vp019	1192	Picture	MorphF1_10_orig.jpg ; MorphF1_00_LOWER.jpg	15703570	0	1	13972	2	0	next	hit	2385
Vp019	1192	Response	2	15717490	13920	1
Vp019	1193	Picture	MorphF5_03_orig.jpg ; MorphF5_10_LOWER.jpg	15717542	0	1	19127	2	0	next	incorrect	2387
Vp019	1193	Response	1	15736529	18987	1
Vp019	1194	Picture	MorphF3_07_orig.jpg ; MorphF3_10_LOWER.jpg	15736669	0	1	36093	2	0	next	incorrect	2389
Vp019	1194	Response	1	15772528	35859	1
Vp019	1195	Picture	MorphF9_01_orig.jpg ; MorphF9_10_LOWER.jpg	15772762	0	1	23785	2	0	next	hit	2391
Vp019	1195	Response	2	15796368	23606	1
Vp019	1196	Picture	MorphF5_00_orig.jpg ; MorphF5_00_LOWER.jpg	15796547	0	1	6653	2	0	next	incorrect	2393
Vp019	1196	Response	1	15803008	6461	1
Vp019	1197	Picture	MorphF8_05_orig.jpg ; MorphF8_00_LOWER.jpg	15803200	0	1	19793	2	0	next	incorrect	2395
Vp019	1197	Response	1	15822847	19647	1
Vp019	1198	Picture	MorphM10_02_orig.jpg ; MorphM10_10_LOWER.jpg	15822993	0	1	22288	2	0	next	incorrect	2397
Vp019	1198	Response	1	15845167	22174	1
Vp019	1199	Picture	MorphM9_06_orig.jpg ; MorphM9_10_LOWER.jpg	15845281	0	1	8482	3	0	next	incorrect	2399
Vp019	1199	Response	1	15853726	8445	1
Vp019	1200	Picture	MorphM6_07_orig.jpg ; MorphM6_00_LOWER.jpg	15853763	0	2	7818	3	0	next	incorrect	2401
Vp019	1200	Response	1	15861406	7643	1
Vp019	1201	Picture	MorphF6_08_orig.jpg ; MorphF6_10_LOWER.jpg	15861581	0	1	8981	2	0	next	hit	2403
Vp019	1201	Response	2	15870446	8865	1
Vp019	1202	Picture	MorphM3_05_orig.jpg ; MorphM3_00_LOWER.jpg	15870562	0	1	8317	2	0	next	incorrect	2405
Vp019	1202	Response	1	15878766	8204	1
Vp019	1203	Picture	MorphF5_00_orig.jpg ; MorphF5_10_LOWER.jpg	15878879	0	1	10146	2	0	next	incorrect	2407
Vp019	1203	Response	1	15888846	9967	1
Vp019	1204	Picture	MorphM5_10_orig.jpg ; MorphM5_00_LOWER.jpg	15889025	0	1	9813	2	0	next	incorrect	2409
Vp019	1204	Response	1	15898685	9660	1
Vp019	1205	Picture	MorphF2_03_orig.jpg ; MorphF2_10_LOWER.jpg	15898838	0	1	17132	2	0	next	hit	2411
Vp019	1205	Response	2	15915805	16967	1
Vp019	1206	Picture	MorphM10_05_orig.jpg ; MorphM10_00_LOWER.jpg	15915970	0	1	12807	2	0	next	hit	2413
Vp019	1206	Response	2	15928685	12715	1
Vp019	1207	Picture	MorphF2_02_orig.jpg ; MorphF2_10_LOWER.jpg	15928777	0	1	5156	2	0	next	hit	2415
Vp019	1207	Response	2	15933805	5028	1
Vp019	1208	Picture	MorphF8_01_orig.jpg ; MorphF8_10_LOWER.jpg	15933933	0	1	7817	2	0	next	incorrect	2417
Vp019	1208	Response	1	15941644	7711	1
Vp019	1209	Picture	MorphF6_05_orig.jpg ; MorphF6_00_LOWER.jpg	15941750	0	1	14138	2	0	next	incorrect	2419
Vp019	1209	Response	1	15955724	13974	1
Vp019	1210	Picture	MorphF9_05_orig.jpg ; MorphF9_10_LOWER.jpg	15955888	0	1	17298	2	0	next	hit	2421
Vp019	1210	Response	2	15973004	17116	1
Vp019	1211	Picture	MorphM5_04_orig.jpg ; MorphM5_00_LOWER.jpg	15973186	0	1	14471	2	0	next	incorrect	2423
Vp019	1211	Response	1	15987484	14298	1
Vp019	1212	Picture	MorphF10_07_orig.jpg ; MorphF10_10_LOWER.jpg	15987657	0	1	33099	2	0	next	hit	2425
Vp019	1212	Response	2	16020683	33026	1
Vp019	1213	Picture	MorphM7_09_orig.jpg ; MorphM7_10_LOWER.jpg	16020756	0	1	5655	2	0	next	hit	2427
Vp019	1213	Response	2	16026363	5607	1
Vp019	1214	Picture	MorphF6_05_orig.jpg ; MorphF6_10_LOWER.jpg	16026411	0	1	13639	2	0	next	hit	2429
Vp019	1214	Response	2	16039882	13471	1
Vp019	1215	Picture	MorphF4_05_orig.jpg ; MorphF4_10_LOWER.jpg	16040050	0	1	7817	2	0	next	hit	2431
Vp019	1215	Response	2	16047802	7752	1
Vp019	1216	Picture	MorphM6_03_orig.jpg ; MorphM6_00_LOWER.jpg	16047867	0	1	7651	2	0	next	hit	2433
Vp019	1216	Response	2	16055402	7535	1
Vp019	1217	Picture	MorphM2_09_orig.jpg ; MorphM2_10_LOWER.jpg	16055518	0	1	11975	3	0	next	hit	2435
Vp019	1217	Response	2	16067402	11884	1
Vp019	1218	Picture	MorphM5_01_orig.jpg ; MorphM5_10_LOWER.jpg	16067493	0	2	7485	3	0	next	incorrect	2437
Vp019	1218	Response	1	16074762	7269	1
Vp019	1219	Picture	MorphM3_03_orig.jpg ; MorphM3_00_LOWER.jpg	16074978	0	1	6653	2	0	next	incorrect	2439
Vp019	1219	Response	1	16081481	6503	1
Vp019	1220	Picture	MorphM4_10_orig.jpg ; MorphM4_10_LOWER.jpg	16081631	0	1	7319	2	0	next	hit	2441
Vp019	1220	Response	2	16088761	7130	1
Vp019	1221	Picture	MorphF9_04_orig.jpg ; MorphF9_00_LOWER.jpg	16088950	0	1	11975	2	0	next	hit	2443
Vp019	1221	Response	2	16100841	11891	1
Vp019	1222	Picture	MorphF10_01_orig.jpg ; MorphF10_10_LOWER.jpg	16100925	0	1	6820	2	0	next	hit	2445
Vp019	1222	Response	2	16107641	6716	1
Vp019	1223	Picture	MorphM6_02_orig.jpg ; MorphM6_10_LOWER.jpg	16107745	0	1	7817	2	0	next	incorrect	2447
Vp019	1223	Response	1	16115481	7736	1
Vp019	1224	Picture	MorphF7_06_orig.jpg ; MorphF7_10_LOWER.jpg	16115562	0	1	7152	2	0	next	hit	2449
Vp019	1224	Response	2	16122600	7038	1
Vp019	1225	Picture	MorphM5_00_orig.jpg ; MorphM5_00_LOWER.jpg	16122714	0	1	6653	2	0	next	incorrect	2451
Vp019	1225	Response	1	16129240	6526	1
Vp019	1226	Picture	MorphM1_02_orig.jpg ; MorphM1_00_LOWER.jpg	16129367	0	1	6986	2	0	next	incorrect	2453
Vp019	1226	Response	1	16136280	6913	1
Vp019	1227	Picture	MorphF2_07_orig.jpg ; MorphF2_10_LOWER.jpg	16136353	0	1	10645	2	0	next	hit	2455
Vp019	1227	Response	2	16146920	10567	1
Vp019	1228	Picture	MorphM4_09_orig.jpg ; MorphM4_00_LOWER.jpg	16146998	0	1	8981	3	0	next	hit	2457
Vp019	1228	Response	2	16155880	8882	1
Vp019	1229	Picture	MorphF4_02_orig.jpg ; MorphF4_10_LOWER.jpg	16155979	0	2	8649	4	0	next	incorrect	2459
Vp019	1229	Response	1	16164439	8460	1
Vp019	1230	Picture	MorphM7_05_orig.jpg ; MorphM7_10_LOWER.jpg	16164628	0	2	5988	3	0	next	hit	2461
Vp019	1230	Response	2	16170439	5811	1
Vp019	1231	Picture	MorphM5_05_orig.jpg ; MorphM5_00_LOWER.jpg	16170616	0	1	6986	2	0	next	incorrect	2463
Vp019	1231	Response	1	16177479	6863	1
Vp019	1232	Picture	MorphM9_07_orig.jpg ; MorphM9_00_LOWER.jpg	16177602	0	1	11643	2	0	next	incorrect	2465
Vp019	1232	Response	1	16189159	11557	1
Vp019	1233	Picture	MorphF6_07_orig.jpg ; MorphF6_10_LOWER.jpg	16189245	0	1	15635	2	0	next	hit	2467
Vp019	1233	Response	2	16204679	15434	1
Vp019	1234	Picture	MorphF8_08_orig.jpg ; MorphF8_10_LOWER.jpg	16204880	0	1	7318	2	0	next	hit	2469
Vp019	1234	Response	2	16211958	7078	1
Vp019	1235	Picture	MorphM1_03_orig.jpg ; MorphM1_10_LOWER.jpg	16212198	0	1	8982	2	0	next	incorrect	2471
Vp019	1235	Response	1	16220998	8800	1
Vp019	1236	Picture	MorphF7_05_orig.jpg ; MorphF7_00_LOWER.jpg	16221180	0	1	6819	2	0	next	hit	2473
Vp019	1236	Response	2	16227798	6618	1
Vp019	1237	Picture	MorphF3_05_orig.jpg ; MorphF3_00_LOWER.jpg	16227999	0	1	9314	2	0	next	incorrect	2475
Vp019	1237	Response	1	16237238	9239	1
Vp019	1238	Picture	MorphF6_09_orig.jpg ; MorphF6_00_LOWER.jpg	16237313	0	1	6986	2	0	next	incorrect	2477
Vp019	1238	Response	1	16244118	6805	1
Vp019	1239	Picture	MorphF5_06_orig.jpg ; MorphF5_10_LOWER.jpg	16244299	0	1	18462	2	0	next	hit	2479
Vp019	1239	Response	2	16262677	18378	1
Vp019	1240	Picture	MorphF7_04_orig.jpg ; MorphF7_00_LOWER.jpg	16262761	0	1	6321	2	0	next	hit	2481
Vp019	1240	Response	2	16268997	6236	1
Vp019	1241	Picture	MorphM9_05_orig.jpg ; MorphM9_00_LOWER.jpg	16269082	0	1	13140	2	0	next	incorrect	2483
Vp019	1241	Response	1	16282117	13035	1
Vp019	1242	Picture	MorphF1_04_orig.jpg ; MorphF1_00_LOWER.jpg	16282222	0	1	13306	2	0	next	incorrect	2485
Vp019	1242	Response	1	16295477	13255	1
Vp019	1243	Picture	MorphF3_02_orig.jpg ; MorphF3_10_LOWER.jpg	16295528	0	1	7484	3	0	next	incorrect	2487
Vp019	1243	Response	1	16302836	7308	1
Vp019	1244	Picture	MorphF7_00_orig.jpg ; MorphF7_00_LOWER.jpg	16303012	0	2	24118	3	0	next	incorrect	2489
Vp019	1244	Response	1	16327076	24064	1
Vp019	1245	Picture	MorphM7_04_orig.jpg ; MorphM7_00_LOWER.jpg	16327130	0	1	6819	2	0	next	hit	2491
Vp019	1245	Response	2	16333796	6666	1
Vp019	1246	Picture	MorphF4_07_orig.jpg ; MorphF4_00_LOWER.jpg	16333949	0	1	31602	2	0	next	incorrect	2493
Vp019	1246	Response	1	16365395	31446	1
Vp019	1247	Picture	MorphF7_07_orig.jpg ; MorphF7_10_LOWER.jpg	16365551	0	1	14637	2	0	next	hit	2495
Vp019	1247	Response	2	16380035	14484	1
Vp019	1248	Picture	MorphM5_08_orig.jpg ; MorphM5_10_LOWER.jpg	16380188	0	1	10645	2	0	next	incorrect	2497
Vp019	1248	Response	1	16390675	10487	1
Vp019	1249	Picture	MorphM4_10_orig.jpg ; MorphM4_00_LOWER.jpg	16390833	0	1	13805	2	0	next	hit	2499
Vp019	1249	Response	2	16404514	13681	1
Vp019	1250	Picture	MorphF7_08_orig.jpg ; MorphF7_10_LOWER.jpg	16404638	0	1	8483	2	0	next	hit	2501
Vp019	1250	Response	2	16412994	8356	1
Vp019	1251	Picture	MorphF3_06_orig.jpg ; MorphF3_10_LOWER.jpg	16413121	0	1	19294	2	0	next	incorrect	2503
Vp019	1251	Response	1	16432354	19233	1
Vp019	1252	Picture	MorphF8_00_orig.jpg ; MorphF8_10_LOWER.jpg	16432415	0	1	8150	2	0	next	incorrect	2505
Vp019	1252	Response	1	16440353	7938	1
Vp019	1253	Picture	MorphF3_01_orig.jpg ; MorphF3_00_LOWER.jpg	16440565	0	1	6154	2	0	next	incorrect	2507
Vp019	1253	Response	1	16446593	6028	1
Vp019	1254	Picture	MorphM5_06_orig.jpg ; MorphM5_00_LOWER.jpg	16446719	0	1	8150	2	0	next	incorrect	2509
Vp019	1254	Response	1	16454833	8114	1
Vp019	1255	Picture	MorphF6_07_orig.jpg ; MorphF6_00_LOWER.jpg	16454869	0	1	8815	2	0	next	hit	2511
Vp019	1255	Response	2	16463553	8684	1
Vp019	1256	Picture	MorphM9_03_orig.jpg ; MorphM9_10_LOWER.jpg	16463684	0	1	9814	2	0	next	incorrect	2513
Vp019	1256	Response	1	16473313	9629	1
Vp019	1257	Picture	MorphF10_09_orig.jpg ; MorphF10_10_LOWER.jpg	16473498	0	1	5987	2	0	next	hit	2515
Vp019	1257	Response	2	16479312	5814	1
Vp019	1258	Picture	MorphF9_06_orig.jpg ; MorphF9_00_LOWER.jpg	16479485	0	1	6986	2	0	next	hit	2517
Vp019	1258	Response	2	16486352	6867	1
Vp019	1259	Picture	MorphF10_02_orig.jpg ; MorphF10_00_LOWER.jpg	16486471	0	1	5988	2	0	next	hit	2519
Vp019	1259	Response	2	16492272	5801	1
Vp019	1260	Picture	MorphF3_04_orig.jpg ; MorphF3_00_LOWER.jpg	16492459	0	1	10645	2	0	next	incorrect	2521
Vp019	1260	Response	1	16502992	10533	1
Vp019	1261	Picture	MorphM9_07_orig.jpg ; MorphM9_10_LOWER.jpg	16503104	0	1	8815	2	0	next	incorrect	2523
Vp019	1261	Response	1	16511792	8688	1
Vp019	1262	Picture	MorphM6_04_orig.jpg ; MorphM6_10_LOWER.jpg	16511919	0	1	15302	2	0	next	incorrect	2525
Vp019	1262	Response	1	16527152	15233	1
Vp019	1263	Picture	MorphM7_04_orig.jpg ; MorphM7_10_LOWER.jpg	16527221	0	1	5655	2	0	next	hit	2527
Vp019	1263	Response	2	16532671	5450	1
Vp019	1264	Picture	MorphM4_04_orig.jpg ; MorphM4_00_LOWER.jpg	16532876	0	1	12142	2	0	next	hit	2529
Vp019	1264	Response	2	16544911	12035	1
Vp019	1265	Picture	MorphF5_10_orig.jpg ; MorphF5_00_LOWER.jpg	16545018	0	1	5988	2	0	next	hit	2531
Vp019	1265	Response	2	16550831	5813	1
Vp019	1266	Picture	MorphF6_03_orig.jpg ; MorphF6_00_LOWER.jpg	16551006	0	1	16799	2	0	next	incorrect	2533
Vp019	1266	Response	1	16567711	16705	1
Vp019	1267	Picture	MorphM4_04_orig.jpg ; MorphM4_10_LOWER.jpg	16567805	0	1	19627	2	0	next	incorrect	2535
Vp019	1267	Response	1	16587310	19505	1
Vp019	1268	Picture	MorphM6_10_orig.jpg ; MorphM6_10_LOWER.jpg	16587432	0	1	9813	2	0	next	hit	2537
Vp019	1268	Response	2	16597070	9638	1
Vp019	1269	Picture	MorphM10_01_orig.jpg ; MorphM10_10_LOWER.jpg	16597245	0	1	18129	3	0	next	hit	2539
Vp019	1269	Response	2	16615230	17985	1
Vp019	1270	Picture	MorphF3_07_orig.jpg ; MorphF3_00_LOWER.jpg	16615374	0	2	8982	3	0	next	incorrect	2541
Vp019	1270	Response	1	16624269	8895	1
Vp019	1271	Picture	MorphF10_08_orig.jpg ; MorphF10_00_LOWER.jpg	16624356	0	1	18961	2	0	next	hit	2543
Vp019	1271	Response	2	16643229	18873	1
Vp019	1272	Picture	MorphM3_07_orig.jpg ; MorphM3_10_LOWER.jpg	16643317	0	1	19627	2	0	next	incorrect	2545
Vp019	1272	Response	1	16662748	19431	1
Vp019	1273	Picture	MorphF2_01_orig.jpg ; MorphF2_10_LOWER.jpg	16662944	0	1	6320	2	0	next	hit	2547
Vp019	1273	Response	2	16669068	6124	1
Vp019	1274	Picture	MorphM3_02_orig.jpg ; MorphM3_10_LOWER.jpg	16669264	0	1	15302	3	0	next	incorrect	2549
Vp019	1274	Response	1	16684508	15244	1
Vp019	1275	Picture	MorphF2_05_orig.jpg ; MorphF2_10_LOWER.jpg	16684566	0	2	12309	3	0	next	hit	2551
Vp019	1275	Response	2	16696668	12102	1
Vp019	1276	Picture	MorphF1_08_orig.jpg ; MorphF1_10_LOWER.jpg	16696875	0	1	11310	2	0	next	hit	2553
Vp019	1276	Response	2	16708107	11232	1
Vp019	1277	Picture	MorphM8_02_orig.jpg ; MorphM8_00_LOWER.jpg	16708185	0	1	61042	2	0	next	hit	2555
Vp019	1277	Response	2	16769146	60961	1
Vp019	1278	Picture	MorphF2_04_orig.jpg ; MorphF2_00_LOWER.jpg	16769227	0	1	8316	2	0	next	hit	2557
Vp019	1278	Response	2	16777386	8159	1
Vp019	1279	Picture	MorphF6_03_orig.jpg ; MorphF6_10_LOWER.jpg	16777543	0	1	8982	2	0	next	incorrect	2559
Vp019	1279	Response	1	16786426	8883	1
Vp019	1280	Picture	MorphF10_02_orig.jpg ; MorphF10_10_LOWER.jpg	16786525	0	1	12807	2	0	next	incorrect	2561
Vp019	1280	Response	1	16799225	12700	1
Vp019	1281	Picture	MorphF1_08_orig.jpg ; MorphF1_00_LOWER.jpg	16799332	0	1	21124	2	0	next	incorrect	2563
Vp019	1281	Response	1	16820265	20933	1
Vp019	1282	Picture	MorphM8_06_orig.jpg ; MorphM8_00_LOWER.jpg	16820456	0	1	8150	2	0	next	hit	2565
Vp019	1282	Response	2	16828425	7969	1
Vp019	1283	Picture	MorphF1_07_orig.jpg ; MorphF1_10_LOWER.jpg	16828606	0	1	8150	2	0	next	incorrect	2567
Vp019	1283	Response	1	16836665	8059	1
Vp019	1284	Picture	MorphM5_07_orig.jpg ; MorphM5_10_LOWER.jpg	16836756	0	1	8815	2	0	next	incorrect	2569
Vp019	1284	Response	1	16845544	8788	1
Vp019	1285	Picture	MorphF2_02_orig.jpg ; MorphF2_00_LOWER.jpg	16845571	0	1	30438	2	0	next	hit	2571
Vp019	1285	Response	2	16875864	30293	1
Vp019	1286	Picture	MorphF5_04_orig.jpg ; MorphF5_10_LOWER.jpg	16876009	0	1	10312	2	0	next	hit	2573
Vp019	1286	Response	2	16886263	10254	1
Vp019	1287	Picture	MorphM8_03_orig.jpg ; MorphM8_00_LOWER.jpg	16886321	0	1	20791	2	0	next	hit	2575
Vp019	1287	Response	2	16906903	20582	1
Vp019	1288	Picture	MorphF9_00_orig.jpg ; MorphF9_00_LOWER.jpg	16907112	0	1	33598	2	0	next	hit	2577
Vp019	1288	Response	2	16940582	33470	1
Vp019	1289	Picture	MorphM10_02_orig.jpg ; MorphM10_00_LOWER.jpg	16940710	0	1	8649	2	0	next	hit	2579
Vp019	1289	Response	2	16949222	8512	1
Vp019	1290	Picture	MorphF1_06_orig.jpg ; MorphF1_00_LOWER.jpg	16949359	0	1	9148	2	0	next	incorrect	2581
Vp019	1290	Response	1	16958342	8983	1
Vp019	1291	Picture	MorphM4_07_orig.jpg ; MorphM4_10_LOWER.jpg	16958507	0	1	10811	2	0	next	incorrect	2583
Vp019	1291	Response	1	16969142	10635	1
Vp019	1292	Picture	MorphM10_00_orig.jpg ; MorphM10_00_LOWER.jpg	16969318	0	1	11976	2	0	next	incorrect	2585
Vp019	1292	Response	1	16981061	11743	1
Vp019	1293	Picture	MorphF2_00_orig.jpg ; MorphF2_00_LOWER.jpg	16981294	0	1	20458	2	0	next	hit	2587
Vp019	1293	Response	2	17001541	20247	1
Vp019	1294	Picture	MorphF1_02_orig.jpg ; MorphF1_10_LOWER.jpg	17001752	0	1	10146	2	0	next	hit	2589
Vp019	1294	Response	2	17011781	10029	1
Vp019	1295	Picture	MorphM2_02_orig.jpg ; MorphM2_00_LOWER.jpg	17011898	0	1	8316	2	0	next	incorrect	2591
Vp019	1295	Response	1	17020180	8282	1
Vp019	1296	Picture	MorphF9_00_orig.jpg ; MorphF9_10_LOWER.jpg	17020214	0	1	8649	2	0	next	hit	2593
Vp019	1296	Response	2	17028740	8526	1
Vp019	1297	Picture	MorphF8_03_orig.jpg ; MorphF8_10_LOWER.jpg	17028863	0	1	24450	2	0	next	hit	2595
Vp019	1297	Response	2	17053220	24357	1
Vp019	1298	Picture	MorphF5_01_orig.jpg ; MorphF5_10_LOWER.jpg	17053313	0	1	10479	2	0	next	incorrect	2597
Vp019	1298	Response	1	17063619	10306	1
Vp019	1299	Picture	MorphF1_04_orig.jpg ; MorphF1_10_LOWER.jpg	17063792	0	1	6819	2	0	next	incorrect	2599
Vp019	1299	Response	1	17070579	6787	1
Vp019	1300	Picture	MorphM2_08_orig.jpg ; MorphM2_00_LOWER.jpg	17070611	0	1	8317	2	0	next	hit	2601
Vp019	1300	Response	2	17078819	8208	1
Vp019	1301	Picture	MorphM6_08_orig.jpg ; MorphM6_10_LOWER.jpg	17078928	0	1	6320	2	0	next	hit	2603
Vp019	1301	Response	2	17085059	6131	1
Vp019	1302	Picture	MorphM8_04_orig.jpg ; MorphM8_10_LOWER.jpg	17085248	0	1	4990	2	0	next	hit	2605
Vp019	1302	Response	2	17090179	4931	1
Vp019	1303	Picture	MorphF2_10_orig.jpg ; MorphF2_00_LOWER.jpg	17090238	0	1	5988	2	0	next	hit	2607
Vp019	1303	Response	2	17096179	5941	1
Vp019	1304	Picture	MorphM4_06_orig.jpg ; MorphM4_10_LOWER.jpg	17096226	0	1	12973	2	0	next	hit	2609
Vp019	1304	Response	2	17109059	12833	1
Vp019	1305	Picture	MorphM1_10_orig.jpg ; MorphM1_10_LOWER.jpg	17109199	0	1	7318	3	0	next	hit	2611
Vp019	1305	Response	2	17116338	7139	1
Vp019	1306	Picture	MorphF8_05_orig.jpg ; MorphF8_10_LOWER.jpg	17116517	0	2	10645	4	0	next	hit	2613
Vp019	1306	Response	2	17126978	10461	1
Vp019	1307	Picture	MorphM5_03_orig.jpg ; MorphM5_00_LOWER.jpg	17127162	0	2	11477	3	0	next	incorrect	2615
Vp019	1307	Response	1	17138498	11336	1
Vp019	1308	Picture	MorphM1_04_orig.jpg ; MorphM1_10_LOWER.jpg	17138639	0	1	6154	2	0	next	incorrect	2617
Vp019	1308	Response	1	17144738	6099	1
Vp019	1309	Picture	MorphF4_10_orig.jpg ; MorphF4_10_LOWER.jpg	17144793	0	1	7651	2	0	next	hit	2619
Vp019	1309	Response	2	17152257	7464	1
Vp019	1310	Picture	MorphM9_09_orig.jpg ; MorphM9_00_LOWER.jpg	17152444	0	1	13639	2	0	next	hit	2621
Vp019	1310	Response	2	17166017	13573	1
Vp019	1311	Picture	MorphM2_07_orig.jpg ; MorphM2_00_LOWER.jpg	17166083	0	1	8649	2	0	next	hit	2623
Vp019	1311	Response	2	17174576	8493	2
Vp019	1312	Picture	MorphF10_00_orig.jpg ; MorphF10_10_LOWER.jpg	17174732	0	1	10146	2	0	next	incorrect	2625
Vp019	1312	Response	1	17184737	10005	1
Vp019	1313	Picture	MorphM3_10_orig.jpg ; MorphM3_00_LOWER.jpg	17184878	0	1	9314	2	0	next	hit	2627
Vp019	1313	Response	2	17194017	9139	1
Vp019	1314	Picture	MorphF6_01_orig.jpg ; MorphF6_00_LOWER.jpg	17194192	0	1	8483	2	0	next	incorrect	2629
Vp019	1314	Response	1	17202496	8304	1
Vp019	1315	Picture	MorphF7_09_orig.jpg ; MorphF7_10_LOWER.jpg	17202675	0	1	9480	3	0	next	hit	2631
Vp019	1315	Response	2	17212096	9421	1
Vp019	1316	Picture	MorphM3_10_orig.jpg ; MorphM3_10_LOWER.jpg	17212155	0	2	5489	3	0	next	hit	2633
Vp019	1316	Response	2	17217456	5301	1
Vp019	1317	Picture	MorphM7_00_orig.jpg ; MorphM7_00_LOWER.jpg	17217644	0	1	8816	2	0	next	hit	2635
Vp019	1317	Response	2	17226416	8772	1
Vp019	1318	Picture	MorphM2_07_orig.jpg ; MorphM2_10_LOWER.jpg	17226460	0	1	12474	2	0	next	hit	2637
Vp019	1318	Response	2	17238816	12356	1
Vp019	1319	Picture	MorphF3_09_orig.jpg ; MorphF3_10_LOWER.jpg	17238934	0	1	35095	2	0	next	hit	2639
Vp019	1319	Response	2	17273935	35001	1
Vp019	1320	Picture	MorphF10_04_orig.jpg ; MorphF10_10_LOWER.jpg	17274029	0	1	19627	2	0	next	incorrect	2641
Vp019	1320	Response	1	17293534	19505	1
Vp019	1321	Picture	MorphM4_08_orig.jpg ; MorphM4_00_LOWER.jpg	17293656	0	1	29107	2	0	next	hit	2643
Vp019	1321	Response	2	17322734	29078	1
Vp019	1322	Picture	MorphF9_01_orig.jpg ; MorphF9_00_LOWER.jpg	17322763	0	1	11476	3	0	next	incorrect	2645
Vp019	1322	Response	1	17334093	11330	1
Vp019	1323	Picture	MorphF1_02_orig.jpg ; MorphF1_00_LOWER.jpg	17334239	0	2	6653	4	0	next	incorrect	2647
Vp019	1323	Response	1	17340813	6574	1
Vp019	1324	Picture	MorphM6_04_orig.jpg ; MorphM6_00_LOWER.jpg	17340892	0	2	7818	3	0	next	incorrect	2649
Vp019	1324	Response	1	17348653	7761	1
Vp019	1325	Picture	MorphF1_10_orig.jpg ; MorphF1_00_UPPER.jpg	17348710	0	1	6130	192	0	next	incorrect	2651
Vp019	1325	Response	1	17354813	6103	1
Vp019	1326	Picture	MorphF3_08_orig.jpg ; MorphF3_00_UPPER.jpg	17354840	0	191	8340	192	0	next	incorrect	2653
Vp019	1326	Response	1	17363053	8213	1
Vp019	1327	Picture	MorphM8_00_orig.jpg ; MorphM8_00_UPPER.jpg	17363180	0	1	14637	2	0	next	hit	2655
Vp019	1327	Response	2	17377693	14513	1
Vp019	1328	Picture	MorphF3_03_orig.jpg ; MorphF3_10_UPPER.jpg	17377817	0	1	11144	2	0	next	hit	2657
Vp019	1328	Response	2	17388892	11075	1
Vp019	1329	Picture	MorphM10_08_orig.jpg ; MorphM10_00_UPPER.jpg	17388961	0	1	20791	2	0	next	incorrect	2659
Vp019	1329	Response	1	17409692	20731	1
Vp019	1330	Picture	MorphM2_09_orig.jpg ; MorphM2_00_UPPER.jpg	17409752	0	1	6653	2	0	next	incorrect	2661
Vp019	1330	Response	1	17416332	6580	1
Vp019	1331	Picture	MorphM9_01_orig.jpg ; MorphM9_00_UPPER.jpg	17416405	0	1	6653	2	0	next	incorrect	2663
Vp019	1331	Response	1	17422971	6566	1
Vp019	1332	Picture	MorphM5_06_orig.jpg ; MorphM5_00_UPPER.jpg	17423058	0	1	11477	2	0	next	incorrect	2665
Vp019	1332	Response	1	17434411	11353	1
Vp019	1333	Picture	MorphF8_01_orig.jpg ; MorphF8_10_UPPER.jpg	17434535	0	1	9148	2	0	next	hit	2667
Vp019	1333	Response	2	17443531	8996	1
Vp019	1334	Picture	MorphF5_05_orig.jpg ; MorphF5_00_UPPER.jpg	17443683	0	1	6985	2	0	next	hit	2669
Vp019	1334	Response	2	17450491	6808	1
Vp019	1335	Picture	MorphM3_05_orig.jpg ; MorphM3_00_UPPER.jpg	17450668	0	1	31103	3	0	next	incorrect	2671
Vp019	1335	Response	1	17481610	30942	1
Vp019	1336	Picture	MorphF3_07_orig.jpg ; MorphF3_10_UPPER.jpg	17481771	0	2	24284	3	0	next	hit	2673
Vp019	1336	Response	2	17506010	24239	1
Vp019	1337	Picture	MorphF5_00_orig.jpg ; MorphF5_00_UPPER.jpg	17506055	0	1	9813	3	0	next	incorrect	2675
Vp019	1337	Response	1	17515769	9714	1
Vp019	1338	Picture	MorphM2_06_orig.jpg ; MorphM2_00_UPPER.jpg	17515868	0	2	6487	3	0	next	incorrect	2677
Vp019	1338	Response	1	17522249	6381	1
Vp019	1339	Picture	MorphF3_08_orig.jpg ; MorphF3_10_UPPER.jpg	17522355	0	1	8483	2	0	next	hit	2679
Vp019	1339	Response	2	17530649	8294	1
Vp019	1340	Picture	MorphF2_01_orig.jpg ; MorphF2_00_UPPER.jpg	17530838	0	1	7817	2	0	next	hit	2681
Vp019	1340	Response	2	17538489	7651	1
Vp019	1341	Picture	MorphF4_06_orig.jpg ; MorphF4_10_UPPER.jpg	17538655	0	1	10811	3	0	next	hit	2683
Vp019	1341	Response	2	17549289	10634	1
Vp019	1342	Picture	MorphF7_06_orig.jpg ; MorphF7_00_UPPER.jpg	17549466	0	2	15303	3	0	next	incorrect	2685
Vp019	1342	Response	1	17564648	15182	1
Vp019	1343	Picture	MorphM5_02_orig.jpg ; MorphM5_00_UPPER.jpg	17564769	0	1	7304	182	0	next	incorrect	2687
Vp019	1343	Response	1	17572008	7239	1
Vp019	1344	Picture	MorphF7_02_orig.jpg ; MorphF7_10_UPPER.jpg	17572073	0	181	5669	182	0	next	incorrect	2689
Vp019	1344	Response	1	17577528	5455	1
Vp019	1345	Picture	MorphF2_00_orig.jpg ; MorphF2_10_UPPER.jpg	17577742	0	1	7485	2	0	next	hit	2691
Vp019	1345	Response	2	17585128	7386	1
Vp019	1346	Picture	MorphM3_07_orig.jpg ; MorphM3_00_UPPER.jpg	17585227	0	1	9480	3	0	next	incorrect	2693
Vp019	1346	Response	1	17594568	9341	1
Vp019	1347	Picture	MorphF10_04_orig.jpg ; MorphF10_00_UPPER.jpg	17594707	0	2	11643	3	0	next	incorrect	2695
Vp019	1347	Response	1	17606247	11540	1
Vp019	1348	Picture	MorphF9_09_orig.jpg ; MorphF9_00_UPPER.jpg	17606350	0	1	6487	2	0	next	incorrect	2697
Vp019	1348	Response	1	17612807	6457	1
Vp019	1349	Picture	MorphF8_08_orig.jpg ; MorphF8_10_UPPER.jpg	17612837	0	1	8150	2	0	next	hit	2699
Vp019	1349	Response	2	17620807	7970	1
Vp019	1350	Picture	MorphM9_10_orig.jpg ; MorphM9_10_UPPER.jpg	17620987	0	1	8316	3	0	next	hit	2701
Vp019	1350	Response	2	17629207	8220	1
Vp019	1351	Picture	MorphF7_04_orig.jpg ; MorphF7_00_UPPER.jpg	17629303	0	2	9814	3	0	next	incorrect	2703
Vp019	1351	Response	1	17639047	9744	1
Vp019	1352	Picture	MorphF3_09_orig.jpg ; MorphF3_00_UPPER.jpg	17639117	0	1	7152	2	0	next	incorrect	2705
Vp019	1352	Response	1	17646167	7050	1
Vp019	1353	Picture	MorphF7_03_orig.jpg ; MorphF7_00_UPPER.jpg	17646269	0	1	6986	2	0	next	incorrect	2707
Vp019	1353	Response	1	17653126	6857	1
Vp019	1354	Picture	MorphM5_00_orig.jpg ; MorphM5_10_UPPER.jpg	17653255	0	1	8316	2	0	next	incorrect	2709
Vp019	1354	Response	1	17661446	8191	1
Vp019	1355	Picture	MorphM1_08_orig.jpg ; MorphM1_10_UPPER.jpg	17661571	0	1	5988	2	0	next	hit	2711
Vp019	1355	Response	2	17667526	5955	1
Vp019	1356	Picture	MorphF4_07_orig.jpg ; MorphF4_00_UPPER.jpg	17667559	0	1	9647	2	0	next	incorrect	2713
Vp019	1356	Response	1	17677126	9567	1
Vp019	1357	Picture	MorphM3_01_orig.jpg ; MorphM3_00_UPPER.jpg	17677206	0	1	8482	2	0	next	incorrect	2715
Vp019	1357	Response	1	17685446	8240	1
Vp019	1358	Picture	MorphM10_03_orig.jpg ; MorphM10_00_UPPER.jpg	17685688	0	1	6653	2	0	next	hit	2717
Vp019	1358	Response	2	17692165	6477	1
Vp019	1359	Picture	MorphM1_05_orig.jpg ; MorphM1_10_UPPER.jpg	17692341	0	1	12808	2	0	next	hit	2719
Vp019	1359	Response	2	17704965	12624	1
Vp019	1360	Picture	MorphM2_08_orig.jpg ; MorphM2_10_UPPER.jpg	17705149	0	1	5821	2	0	next	hit	2721
Vp019	1360	Response	2	17710885	5736	1
Vp019	1361	Picture	MorphF1_08_orig.jpg ; MorphF1_00_UPPER.jpg	17710970	0	1	5988	2	0	next	incorrect	2723
Vp019	1361	Response	1	17716805	5835	1
Vp019	1362	Picture	MorphF4_02_orig.jpg ; MorphF4_10_UPPER.jpg	17716958	0	1	8815	2	0	next	hit	2725
Vp019	1362	Response	2	17725685	8727	1
Vp019	1363	Picture	MorphF10_07_orig.jpg ; MorphF10_10_UPPER.jpg	17725773	0	1	27278	2	0	next	hit	2727
Vp019	1363	Response	2	17752884	27111	1
Vp019	1364	Picture	MorphF3_02_orig.jpg ; MorphF3_00_UPPER.jpg	17753051	0	1	9480	3	0	next	incorrect	2729
Vp019	1364	Response	1	17762404	9353	1
Vp019	1365	Picture	MorphM8_05_orig.jpg ; MorphM8_00_UPPER.jpg	17762531	0	2	10812	3	0	next	hit	2731
Vp019	1365	Response	2	17773284	10753	1
Vp019	1366	Picture	MorphM6_02_orig.jpg ; MorphM6_00_UPPER.jpg	17773343	0	1	7484	2	0	next	incorrect	2733
Vp019	1366	Response	1	17780643	7300	1
Vp019	1367	Picture	MorphM3_02_orig.jpg ; MorphM3_10_UPPER.jpg	17780827	0	1	23120	2	0	next	hit	2735
Vp019	1367	Response	2	17803763	22936	1
Vp019	1368	Picture	MorphM5_06_orig.jpg ; MorphM5_10_UPPER.jpg	17803947	0	1	25281	3	0	next	hit	2737
Vp019	1368	Response	2	17829123	25176	1
Vp019	1369	Picture	MorphM8_07_orig.jpg ; MorphM8_10_UPPER.jpg	17829228	0	2	7319	3	0	next	hit	2739
Vp019	1369	Response	2	17836402	7174	1
Vp019	1370	Picture	MorphF6_03_orig.jpg ; MorphF6_00_UPPER.jpg	17836547	0	1	9813	2	0	next	incorrect	2741
Vp019	1370	Response	1	17846322	9775	1
Vp019	1371	Picture	MorphF10_02_orig.jpg ; MorphF10_00_UPPER.jpg	17846360	0	1	8483	2	0	next	incorrect	2743
Vp019	1371	Response	1	17854722	8362	1
Vp019	1372	Picture	MorphF3_10_orig.jpg ; MorphF3_10_UPPER.jpg	17854843	0	1	10312	2	0	next	hit	2745
Vp019	1372	Response	2	17865122	10279	1
Vp019	1373	Picture	MorphM2_07_orig.jpg ; MorphM2_10_UPPER.jpg	17865155	0	1	7984	2	0	next	hit	2747
Vp019	1373	Response	2	17872961	7806	1
Vp019	1374	Picture	MorphF7_08_orig.jpg ; MorphF7_10_UPPER.jpg	17873139	0	1	6653	2	0	next	hit	2749
Vp019	1374	Response	2	17879681	6542	1
Vp019	1375	Picture	MorphM9_01_orig.jpg ; MorphM9_10_UPPER.jpg	17879792	0	1	8316	2	0	next	hit	2751
Vp019	1375	Response	2	17888001	8209	1
Vp019	1376	Picture	MorphF4_09_orig.jpg ; MorphF4_10_UPPER.jpg	17888108	0	1	6321	2	0	next	hit	2753
Vp019	1376	Response	2	17894241	6133	1
Vp019	1377	Picture	MorphF7_07_orig.jpg ; MorphF7_00_UPPER.jpg	17894429	0	1	7983	2	0	next	incorrect	2755
Vp019	1377	Response	1	17902241	7812	1
Vp019	1378	Picture	MorphF10_03_orig.jpg ; MorphF10_10_UPPER.jpg	17902412	0	1	8483	2	0	next	hit	2757
Vp019	1378	Response	2	17910721	8309	1
Vp019	1379	Picture	MorphF5_03_orig.jpg ; MorphF5_00_UPPER.jpg	17910895	0	1	13140	2	0	next	incorrect	2759
Vp019	1379	Response	1	17923840	12945	1
Vp019	1380	Picture	MorphM4_05_orig.jpg ; MorphM4_10_UPPER.jpg	17924035	0	1	20624	2	0	next	hit	2761
Vp019	1380	Response	2	17944480	20445	1
Vp019	1381	Picture	MorphM8_10_orig.jpg ; MorphM8_10_UPPER.jpg	17944659	0	1	6321	2	0	next	hit	2763
Vp019	1381	Response	2	17950880	6221	1
Vp019	1382	Picture	MorphM7_00_orig.jpg ; MorphM7_00_UPPER.jpg	17950980	0	1	9647	2	0	next	hit	2765
Vp019	1382	Response	2	17960479	9499	1
Vp019	1383	Picture	MorphM1_06_orig.jpg ; MorphM1_00_UPPER.jpg	17960627	0	1	11310	2	0	next	incorrect	2767
Vp019	1383	Response	1	17971839	11212	1
Vp019	1384	Picture	MorphF8_02_orig.jpg ; MorphF8_00_UPPER.jpg	17971937	0	1	9647	2	0	next	incorrect	2769
Vp019	1384	Response	1	17981359	9422	1
Vp019	1385	Picture	MorphF9_04_orig.jpg ; MorphF9_10_UPPER.jpg	17981584	0	1	8483	2	0	next	hit	2771
Vp019	1385	Response	2	17989919	8335	1
Vp019	1386	Picture	MorphM7_03_orig.jpg ; MorphM7_10_UPPER.jpg	17990067	0	1	8981	2	0	next	hit	2773
Vp019	1386	Response	2	17998959	8892	1
Vp019	1387	Picture	MorphF5_07_orig.jpg ; MorphF5_00_UPPER.jpg	17999048	0	1	6653	2	0	next	incorrect	2775
Vp019	1387	Response	1	18005678	6630	1
Vp019	1388	Picture	MorphF10_00_orig.jpg ; MorphF10_10_UPPER.jpg	18005701	0	1	25781	2	0	next	hit	2777
Vp019	1388	Response	2	18031278	25577	1
Vp019	1389	Picture	MorphM8_08_orig.jpg ; MorphM8_10_UPPER.jpg	18031482	0	1	5322	2	0	next	hit	2779
Vp019	1389	Response	2	18036638	5156	1
Vp019	1390	Picture	MorphM5_09_orig.jpg ; MorphM5_10_UPPER.jpg	18036804	0	1	7635	185	0	next	hit	2781
Vp019	1390	Response	2	18044398	7594	1
Vp019	1391	Picture	MorphM6_06_orig.jpg ; MorphM6_10_UPPER.jpg	18044439	0	184	6337	185	0	next	hit	2783
Vp019	1391	Response	2	18050637	6198	1
Vp019	1392	Picture	MorphF9_00_orig.jpg ; MorphF9_00_UPPER.jpg	18050776	0	1	8649	2	0	next	incorrect	2785
Vp019	1392	Response	1	18059357	8581	1
Vp019	1393	Picture	MorphF8_02_orig.jpg ; MorphF8_10_UPPER.jpg	18059425	0	1	8649	2	0	next	hit	2787
Vp019	1393	Response	2	18067917	8492	1
Vp019	1394	Picture	MorphF6_05_orig.jpg ; MorphF6_00_UPPER.jpg	18068074	0	1	8301	184	0	next	incorrect	2789
Vp019	1394	Response	1	18076317	8243	1
Vp019	1395	Picture	MorphM3_03_orig.jpg ; MorphM3_00_UPPER.jpg	18076375	0	183	7999	184	0	next	incorrect	2791
Vp019	1395	Response	1	18084237	7862	1
Vp019	1396	Picture	MorphF8_00_orig.jpg ; MorphF8_10_UPPER.jpg	18084374	0	1	10146	2	0	next	hit	2793
Vp019	1396	Response	2	18094316	9942	1
Vp019	1397	Picture	MorphF9_10_orig.jpg ; MorphF9_10_UPPER.jpg	18094520	0	1	6154	2	0	next	hit	2795
Vp019	1397	Response	2	18100476	5956	1
Vp019	1398	Picture	MorphF1_01_orig.jpg ; MorphF1_00_UPPER.jpg	18100674	0	1	7651	2	0	next	incorrect	2797
Vp019	1398	Response	1	18108236	7562	1
Vp019	1399	Picture	MorphF5_06_orig.jpg ; MorphF5_00_UPPER.jpg	18108325	0	1	6819	2	0	next	incorrect	2799
Vp019	1399	Response	1	18115036	6711	1
Vp019	1400	Picture	MorphM5_04_orig.jpg ; MorphM5_10_UPPER.jpg	18115144	0	1	11477	2	0	next	incorrect	2801
Vp019	1400	Response	1	18126556	11412	1
Vp019	1401	Picture	MorphF10_01_orig.jpg ; MorphF10_10_UPPER.jpg	18126621	0	1	10479	2	0	next	hit	2803
Vp019	1401	Response	2	18136956	10335	1
Vp019	1402	Picture	MorphF1_04_orig.jpg ; MorphF1_00_UPPER.jpg	18137100	0	1	8815	2	0	next	incorrect	2805
Vp019	1402	Response	1	18145755	8655	1
Vp019	1403	Picture	MorphM8_09_orig.jpg ; MorphM8_10_UPPER.jpg	18145915	0	1	7152	2	0	next	hit	2807
Vp019	1403	Response	2	18152875	6960	1
Vp019	1404	Picture	MorphF10_06_orig.jpg ; MorphF10_00_UPPER.jpg	18153067	0	1	15635	2	0	next	incorrect	2809
Vp019	1404	Response	1	18168555	15488	1
Vp019	1405	Picture	MorphM2_05_orig.jpg ; MorphM2_00_UPPER.jpg	18168702	0	1	8815	2	0	next	incorrect	2811
Vp019	1405	Response	1	18177355	8653	1
Vp019	1406	Picture	MorphF10_04_orig.jpg ; MorphF10_10_UPPER.jpg	18177517	0	1	11144	2	0	next	hit	2813
Vp019	1406	Response	2	18188474	10957	1
Vp019	1407	Picture	MorphF8_03_orig.jpg ; MorphF8_00_UPPER.jpg	18188661	0	1	10479	2	0	next	incorrect	2815
Vp019	1407	Response	1	18199114	10453	1
Vp019	1408	Picture	MorphF7_07_orig.jpg ; MorphF7_10_UPPER.jpg	18199140	0	1	8781	202	0	next	hit	2817
Vp019	1408	Response	2	18207914	8774	1
Vp019	1409	Picture	MorphF10_08_orig.jpg ; MorphF10_00_UPPER.jpg	18207921	0	201	12342	202	0	next	incorrect	2819
Vp019	1409	Response	1	18220074	12153	1
Vp019	1410	Picture	MorphF5_03_orig.jpg ; MorphF5_10_UPPER.jpg	18220263	0	1	9148	2	0	next	hit	2821
Vp019	1410	Response	2	18229194	8931	1
Vp019	1411	Picture	MorphM3_06_orig.jpg ; MorphM3_00_UPPER.jpg	18229411	0	1	26915	198	0	next	incorrect	2823
Vp019	1411	Response	1	18256313	26902	1
Vp019	1412	Picture	MorphF4_01_orig.jpg ; MorphF4_10_UPPER.jpg	18256326	0	197	7016	198	0	next	hit	2825
Vp019	1412	Response	2	18263273	6947	1
Vp019	1413	Picture	MorphM4_10_orig.jpg ; MorphM4_10_UPPER.jpg	18263342	0	1	6653	2	0	next	hit	2827
Vp019	1413	Response	2	18269833	6491	1
Vp019	1414	Picture	MorphM1_01_orig.jpg ; MorphM1_00_UPPER.jpg	18269995	0	1	6138	184	0	next	incorrect	2829
Vp019	1414	Response	1	18276072	6077	1
Vp019	1415	Picture	MorphM4_04_orig.jpg ; MorphM4_00_UPPER.jpg	18276133	0	183	7667	184	0	next	incorrect	2831
Vp019	1415	Response	1	18283752	7619	1
Vp019	1416	Picture	MorphM8_05_orig.jpg ; MorphM8_10_UPPER.jpg	18283800	0	1	6487	2	0	next	hit	2833
Vp019	1416	Response	2	18290152	6352	1
Vp019	1417	Picture	MorphM7_05_orig.jpg ; MorphM7_00_UPPER.jpg	18290287	0	1	7651	2	0	next	hit	2835
Vp019	1417	Response	2	18297752	7465	1
Vp019	1418	Picture	MorphM6_03_orig.jpg ; MorphM6_00_UPPER.jpg	18297938	0	1	7817	2	0	next	incorrect	2837
Vp019	1418	Response	1	18305672	7734	1
Vp019	1419	Picture	MorphM8_08_orig.jpg ; MorphM8_00_UPPER.jpg	18305755	0	1	6986	2	0	next	hit	2839
Vp019	1419	Response	2	18312632	6877	1
Vp019	1420	Picture	MorphM2_01_orig.jpg ; MorphM2_10_UPPER.jpg	18312741	0	1	22454	2	0	next	hit	2841
Vp019	1420	Response	2	18335111	22370	1
Vp019	1421	Picture	MorphF8_05_orig.jpg ; MorphF8_10_UPPER.jpg	18335195	0	1	13639	2	0	next	hit	2843
Vp019	1421	Response	2	18348711	13516	1
Vp019	1422	Picture	MorphM3_02_orig.jpg ; MorphM3_00_UPPER.jpg	18348834	0	1	7152	2	0	next	incorrect	2845
Vp019	1422	Response	1	18355831	6997	1
Vp019	1423	Picture	MorphM4_03_orig.jpg ; MorphM4_00_UPPER.jpg	18355986	0	1	7817	2	0	next	incorrect	2847
Vp019	1423	Response	1	18363590	7604	1
Vp019	1424	Picture	MorphF3_01_orig.jpg ; MorphF3_10_UPPER.jpg	18363803	0	1	7817	3	0	next	hit	2849
Vp019	1424	Response	2	18371510	7707	1
Vp019	1425	Picture	MorphF9_02_orig.jpg ; MorphF9_10_UPPER.jpg	18371620	0	2	7319	3	0	next	hit	2851
Vp019	1425	Response	2	18378790	7170	1
Vp019	1426	Picture	MorphM4_05_orig.jpg ; MorphM4_00_UPPER.jpg	18378939	0	1	6487	2	0	next	incorrect	2853
Vp019	1426	Response	1	18385270	6331	1
Vp019	1427	Picture	MorphM7_09_orig.jpg ; MorphM7_10_UPPER.jpg	18385426	0	1	6320	2	0	next	hit	2855
Vp019	1427	Response	2	18391590	6164	1
Vp019	1428	Picture	MorphM1_04_orig.jpg ; MorphM1_10_UPPER.jpg	18391746	0	1	10978	2	0	next	hit	2857
Vp019	1428	Response	2	18402550	10804	1
Vp019	1429	Picture	MorphF6_02_orig.jpg ; MorphF6_10_UPPER.jpg	18402724	0	1	7817	2	0	next	incorrect	2859
Vp019	1429	Response	1	18410469	7745	1
Vp019	1430	Picture	MorphF4_05_orig.jpg ; MorphF4_00_UPPER.jpg	18410541	0	1	20625	2	0	next	incorrect	2861
Vp019	1430	Response	1	18431109	20568	1
Vp019	1431	Picture	MorphM9_06_orig.jpg ; MorphM9_00_UPPER.jpg	18431166	0	1	14270	202	0	next	incorrect	2863
Vp019	1431	Response	1	18445429	14263	1
Vp019	1432	Picture	MorphF9_01_orig.jpg ; MorphF9_00_UPPER.jpg	18445436	0	201	10679	202	0	next	incorrect	2865
Vp019	1432	Response	1	18456068	10632	1
Vp019	1433	Picture	MorphF8_10_orig.jpg ; MorphF8_00_UPPER.jpg	18456115	0	1	6653	2	0	next	incorrect	2867
Vp019	1433	Response	1	18462708	6593	1
Vp019	1434	Picture	MorphM7_09_orig.jpg ; MorphM7_00_UPPER.jpg	18462768	0	1	7983	2	0	next	hit	2869
Vp019	1434	Response	2	18470708	7940	1
Vp019	1435	Picture	MorphM4_06_orig.jpg ; MorphM4_10_UPPER.jpg	18470751	0	1	5822	2	0	next	hit	2871
Vp019	1435	Response	2	18476388	5637	1
Vp019	1436	Picture	MorphM10_09_orig.jpg ; MorphM10_10_UPPER.jpg	18476573	0	1	5655	2	0	next	hit	2873
Vp019	1436	Response	2	18482068	5495	1
Vp019	1437	Picture	MorphF2_08_orig.jpg ; MorphF2_00_UPPER.jpg	18482228	0	1	6819	2	0	next	hit	2875
Vp019	1437	Response	2	18488948	6720	1
Vp019	1438	Picture	MorphM10_02_orig.jpg ; MorphM10_10_UPPER.jpg	18489047	0	1	6487	2	0	next	hit	2877
Vp019	1438	Response	2	18495507	6460	1
Vp019	1439	Picture	MorphM6_04_orig.jpg ; MorphM6_10_UPPER.jpg	18495534	0	1	6320	3	0	next	hit	2879
Vp019	1439	Response	2	18501667	6133	1
Vp019	1440	Picture	MorphF4_03_orig.jpg ; MorphF4_00_UPPER.jpg	18501854	0	2	23785	3	0	next	incorrect	2881
Vp019	1440	Response	1	18525507	23653	1
Vp019	1441	Picture	MorphF1_04_orig.jpg ; MorphF1_10_UPPER.jpg	18525639	0	1	8982	2	0	next	hit	2883
Vp019	1441	Response	2	18534467	8828	1
Vp019	1442	Picture	MorphM7_07_orig.jpg ; MorphM7_00_UPPER.jpg	18534621	0	1	6986	2	0	next	hit	2885
Vp019	1442	Response	2	18541426	6805	1
Vp019	1443	Picture	MorphF5_06_orig.jpg ; MorphF5_10_UPPER.jpg	18541607	0	1	6486	3	0	next	hit	2887
Vp019	1443	Response	2	18547986	6379	1
Vp019	1444	Picture	MorphF4_00_orig.jpg ; MorphF4_00_UPPER.jpg	18548093	0	2	6653	4	0	next	incorrect	2889
Vp019	1444	Response	1	18554626	6533	1
Vp019	1445	Picture	MorphF8_08_orig.jpg ; MorphF8_00_UPPER.jpg	18554746	0	2	8982	3	0	next	incorrect	2891
Vp019	1445	Response	1	18563506	8760	1
Vp019	1446	Picture	MorphM2_00_orig.jpg ; MorphM2_10_UPPER.jpg	18563728	0	1	9148	2	0	next	hit	2893
Vp019	1446	Response	2	18572706	8978	1
Vp019	1447	Picture	MorphF4_04_orig.jpg ; MorphF4_10_UPPER.jpg	18572876	0	1	8483	2	0	next	hit	2895
Vp019	1447	Response	2	18581186	8310	1
Vp019	1448	Picture	MorphM3_08_orig.jpg ; MorphM3_10_UPPER.jpg	18581359	0	1	5988	2	0	next	hit	2897
Vp019	1448	Response	2	18587186	5827	1
Vp019	1449	Picture	MorphF7_04_orig.jpg ; MorphF7_10_UPPER.jpg	18587347	0	1	7318	2	0	next	hit	2899
Vp019	1449	Response	2	18594545	7198	1
Vp019	1450	Picture	MorphM9_04_orig.jpg ; MorphM9_00_UPPER.jpg	18594665	0	1	8316	2	0	next	incorrect	2901
Vp019	1450	Response	1	18602865	8200	1
Vp019	1451	Picture	MorphF5_05_orig.jpg ; MorphF5_10_UPPER.jpg	18602981	0	1	7485	2	0	next	hit	2903
Vp019	1451	Response	2	18610385	7404	1
Vp019	1452	Picture	MorphM5_08_orig.jpg ; MorphM5_10_UPPER.jpg	18610466	0	1	7485	2	0	next	incorrect	2905
Vp019	1452	Response	1	18617825	7359	1
Vp019	1453	Picture	MorphM3_08_orig.jpg ; MorphM3_00_UPPER.jpg	18617951	0	1	10312	2	0	next	incorrect	2907
Vp019	1453	Response	1	18628065	10114	1
Vp019	1454	Picture	MorphF1_09_orig.jpg ; MorphF1_00_UPPER.jpg	18628263	0	1	5988	2	0	next	incorrect	2909
Vp019	1454	Response	1	18634065	5802	1
Vp019	1455	Picture	MorphF8_09_orig.jpg ; MorphF8_00_UPPER.jpg	18634251	0	1	8316	2	0	next	incorrect	2911
Vp019	1455	Response	1	18642385	8134	1
Vp019	1456	Picture	MorphM8_10_orig.jpg ; MorphM8_00_UPPER.jpg	18642567	0	1	5822	2	0	next	hit	2913
Vp019	1456	Response	2	18648224	5657	1
Vp019	1457	Picture	MorphF5_04_orig.jpg ; MorphF5_00_UPPER.jpg	18648389	0	1	5987	2	0	next	incorrect	2915
Vp019	1457	Response	1	18654224	5835	1
Vp019	1458	Picture	MorphM1_03_orig.jpg ; MorphM1_00_UPPER.jpg	18654376	0	1	8483	2	0	next	incorrect	2917
Vp019	1458	Response	1	18662704	8328	1
Vp019	1459	Picture	MorphM9_00_orig.jpg ; MorphM9_00_UPPER.jpg	18662859	0	1	9314	2	0	next	incorrect	2919
Vp019	1459	Response	1	18671984	9125	1
Vp019	1460	Picture	MorphM1_09_orig.jpg ; MorphM1_00_UPPER.jpg	18672173	0	1	5323	2	0	next	incorrect	2921
Vp019	1460	Response	1	18677423	5250	1
Vp019	1461	Picture	MorphF9_03_orig.jpg ; MorphF9_10_UPPER.jpg	18677496	0	1	7318	2	0	next	hit	2923
Vp019	1461	Response	2	18684703	7207	1
Vp019	1462	Picture	MorphM7_01_orig.jpg ; MorphM7_00_UPPER.jpg	18684814	0	1	8150	2	0	next	hit	2925
Vp019	1462	Response	2	18692863	8049	1
Vp019	1463	Picture	MorphF8_04_orig.jpg ; MorphF8_00_UPPER.jpg	18692964	0	1	8483	2	0	next	incorrect	2927
Vp019	1463	Response	1	18701263	8299	1
Vp019	1464	Picture	MorphF1_07_orig.jpg ; MorphF1_10_UPPER.jpg	18701447	0	1	7485	2	0	next	hit	2929
Vp019	1464	Response	2	18708863	7416	1
Vp019	1465	Picture	MorphM5_02_orig.jpg ; MorphM5_10_UPPER.jpg	18708932	0	1	8316	2	0	next	incorrect	2931
Vp019	1465	Response	1	18717023	8091	1
Vp019	1466	Picture	MorphF3_06_orig.jpg ; MorphF3_10_UPPER.jpg	18717248	0	1	9148	2	0	next	hit	2933
Vp019	1466	Response	2	18726222	8974	1
Vp019	1467	Picture	MorphF9_05_orig.jpg ; MorphF9_00_UPPER.jpg	18726396	0	1	8649	2	0	next	incorrect	2935
Vp019	1467	Response	1	18734942	8546	1
Vp019	1468	Picture	MorphF4_08_orig.jpg ; MorphF4_10_UPPER.jpg	18735045	0	1	6320	2	0	next	hit	2937
Vp019	1468	Response	2	18741262	6217	1
Vp019	1469	Picture	MorphM9_06_orig.jpg ; MorphM9_10_UPPER.jpg	18741365	0	1	8816	2	0	next	hit	2939
Vp019	1469	Response	2	18749982	8617	1
Vp019	1470	Picture	MorphM8_06_orig.jpg ; MorphM8_00_UPPER.jpg	18750181	0	1	5655	2	0	next	hit	2941
Vp019	1470	Response	2	18755742	5561	1
Vp019	1471	Picture	MorphM4_00_orig.jpg ; MorphM4_10_UPPER.jpg	18755836	0	1	15302	2	0	next	hit	2943
Vp019	1471	Response	2	18771021	15185	1
Vp019	1472	Picture	MorphM3_09_orig.jpg ; MorphM3_00_UPPER.jpg	18771138	0	1	11310	2	0	next	incorrect	2945
Vp019	1472	Response	1	18782301	11163	1
Vp019	1473	Picture	MorphM5_09_orig.jpg ; MorphM5_00_UPPER.jpg	18782448	0	1	8150	2	0	next	incorrect	2947
Vp019	1473	Response	1	18790541	8093	1
Vp019	1474	Picture	MorphF5_08_orig.jpg ; MorphF5_00_UPPER.jpg	18790598	0	1	6819	3	0	next	incorrect	2949
Vp019	1474	Response	1	18797261	6663	1
Vp019	1475	Picture	MorphF3_06_orig.jpg ; MorphF3_00_UPPER.jpg	18797417	0	2	5656	3	0	next	incorrect	2951
Vp019	1475	Response	1	18802941	5524	1
Vp019	1476	Picture	MorphM10_07_orig.jpg ; MorphM10_00_UPPER.jpg	18803073	0	1	13472	2	0	next	hit	2953
Vp019	1476	Response	2	18816461	13388	1
Vp019	1477	Picture	MorphM6_06_orig.jpg ; MorphM6_00_UPPER.jpg	18816545	0	1	10146	2	0	next	incorrect	2955
Vp019	1477	Response	1	18826620	10075	1
Vp019	1478	Picture	MorphM3_10_orig.jpg ; MorphM3_00_UPPER.jpg	18826691	0	1	16466	3	0	next	incorrect	2957
Vp019	1478	Response	1	18842940	16249	1
Vp019	1479	Picture	MorphM9_07_orig.jpg ; MorphM9_00_UPPER.jpg	18843157	0	2	16450	186	0	next	incorrect	2959
Vp019	1479	Response	1	18859579	16422	1
Vp019	1480	Picture	MorphM2_06_orig.jpg ; MorphM2_10_UPPER.jpg	18859607	0	184	8998	186	0	next	hit	2961
Vp019	1480	Response	2	18868459	8852	1
Vp019	1481	Picture	MorphM10_01_orig.jpg ; MorphM10_10_UPPER.jpg	18868605	0	2	5988	3	0	next	hit	2963
Vp019	1481	Response	2	18874539	5934	1
Vp019	1482	Picture	MorphM5_00_orig.jpg ; MorphM5_00_UPPER.jpg	18874593	0	1	10146	2	0	next	incorrect	2965
Vp019	1482	Response	1	18884699	10106	1
Vp019	1483	Picture	MorphM8_07_orig.jpg ; MorphM8_00_UPPER.jpg	18884739	0	1	8316	3	0	next	hit	2967
Vp019	1483	Response	2	18892859	8120	1
Vp019	1484	Picture	MorphM1_00_orig.jpg ; MorphM1_00_UPPER.jpg	18893055	0	2	8151	3	0	next	incorrect	2969
Vp019	1484	Response	1	18901178	8123	1
Vp019	1485	Picture	MorphM3_06_orig.jpg ; MorphM3_10_UPPER.jpg	18901206	0	1	15950	185	0	next	incorrect	2971
Vp019	1485	Response	1	18917098	15892	1
Vp019	1486	Picture	MorphF6_08_orig.jpg ; MorphF6_10_UPPER.jpg	18917156	0	184	6171	185	0	next	incorrect	2973
Vp019	1486	Response	1	18923178	6022	1
Vp019	1487	Picture	MorphF5_00_orig.jpg ; MorphF5_10_UPPER.jpg	18923327	0	1	13306	2	0	next	incorrect	2975
Vp019	1487	Response	1	18936458	13131	1
Vp019	1488	Picture	MorphM10_00_orig.jpg ; MorphM10_00_UPPER.jpg	18936633	0	1	28109	2	0	next	hit	2977
Vp019	1488	Response	2	18964617	27984	1
Vp019	1489	Picture	MorphF2_09_orig.jpg ; MorphF2_00_UPPER.jpg	18964742	0	1	12309	2	0	next	hit	2979
Vp019	1489	Response	2	18976857	12115	1
Vp019	1490	Picture	MorphM5_05_orig.jpg ; MorphM5_00_UPPER.jpg	18977051	0	1	5987	2	0	next	incorrect	2981
Vp019	1490	Response	1	18982857	5806	1
Vp019	1491	Picture	MorphF1_03_orig.jpg ; MorphF1_00_UPPER.jpg	18983038	0	1	16799	3	0	next	incorrect	2983
Vp019	1491	Response	1	18999736	16698	1
Vp019	1492	Picture	MorphM3_10_orig.jpg ; MorphM3_10_UPPER.jpg	18999837	0	2	23939	182	0	next	hit	2985
Vp019	1492	Response	2	19023736	23899	1
Vp019	1493	Picture	MorphM10_04_orig.jpg ; MorphM10_10_UPPER.jpg	19023776	0	180	7663	182	0	next	hit	2987
Vp019	1493	Response	2	19031336	7560	1
Vp019	1494	Picture	MorphF4_01_orig.jpg ; MorphF4_00_UPPER.jpg	19031439	0	2	6487	3	0	next	incorrect	2989
Vp019	1494	Response	1	19037815	6376	1
Vp019	1495	Picture	MorphM3_03_orig.jpg ; MorphM3_10_UPPER.jpg	19037926	0	1	7485	2	0	next	incorrect	2991
Vp019	1495	Response	1	19045255	7329	1
Vp019	1496	Picture	MorphF3_00_orig.jpg ; MorphF3_10_UPPER.jpg	19045411	0	1	8982	2	0	next	hit	2993
Vp019	1496	Response	2	19054295	8884	1
Vp019	1497	Picture	MorphF10_05_orig.jpg ; MorphF10_10_UPPER.jpg	19054393	0	1	6653	2	0	next	hit	2995
Vp019	1497	Response	2	19060855	6462	1
Vp019	1498	Picture	MorphM6_09_orig.jpg ; MorphM6_00_UPPER.jpg	19061046	0	1	6819	2	0	next	incorrect	2997
Vp019	1498	Response	1	19067815	6769	1
Vp019	1499	Picture	MorphM4_10_orig.jpg ; MorphM4_00_UPPER.jpg	19067865	0	1	10312	2	0	next	incorrect	2999
Vp019	1499	Response	1	19078054	10189	1
Vp019	1500	Picture	MorphM7_10_orig.jpg ; MorphM7_00_UPPER.jpg	19078177	0	1	12309	2	0	next	hit	3001
Vp019	1500	Response	2	19090294	12117	1
Vp019	1501	Picture	MorphM3_00_orig.jpg ; MorphM3_00_UPPER.jpg	19090486	0	1	11143	3	0	next	incorrect	3003
Vp019	1501	Response	1	19101574	11088	1
Vp019	1502	Picture	MorphM1_02_orig.jpg ; MorphM1_10_UPPER.jpg	19101629	0	2	8649	4	0	next	hit	3005
Vp019	1502	Response	2	19110054	8425	1
Vp019	1503	Picture	MorphF1_06_orig.jpg ; MorphF1_10_UPPER.jpg	19110278	0	2	6820	3	0	next	hit	3007
Vp019	1503	Response	2	19117014	6736	1
Vp019	1504	Picture	MorphF5_08_orig.jpg ; MorphF5_10_UPPER.jpg	19117098	0	1	5156	2	0	next	hit	3009
Vp019	1504	Response	2	19122054	4956	1
Vp019	1505	Picture	MorphF6_00_orig.jpg ; MorphF6_10_UPPER.jpg	19122254	0	1	6320	3	0	next	hit	3011
Vp019	1505	Response	2	19128533	6279	1
Vp019	1506	Picture	MorphF1_08_orig.jpg ; MorphF1_10_UPPER.jpg	19128574	0	2	7152	4	0	next	hit	3013
Vp019	1506	Response	2	19135573	6999	1
Vp019	1507	Picture	MorphF10_09_orig.jpg ; MorphF10_00_UPPER.jpg	19135726	0	2	10146	4	0	next	hit	3015
Vp019	1507	Response	2	19145653	9927	1
Vp019	1508	Picture	MorphF3_04_orig.jpg ; MorphF3_00_UPPER.jpg	19145872	0	2	6487	3	0	next	incorrect	3017
Vp019	1508	Response	1	19152213	6341	1
Vp019	1509	Picture	MorphF8_07_orig.jpg ; MorphF8_00_UPPER.jpg	19152359	0	1	8150	2	0	next	incorrect	3019
Vp019	1509	Response	1	19160373	8014	1
Vp019	1510	Picture	MorphF10_09_orig.jpg ; MorphF10_10_UPPER.jpg	19160509	0	1	7485	2	0	next	hit	3021
Vp019	1510	Response	2	19167813	7304	1
Vp019	1511	Picture	MorphM5_03_orig.jpg ; MorphM5_10_UPPER.jpg	19167994	0	1	7984	2	0	next	incorrect	3023
Vp019	1511	Response	1	19175812	7818	1
Vp019	1512	Picture	MorphF3_01_orig.jpg ; MorphF3_00_UPPER.jpg	19175978	0	1	11975	2	0	next	incorrect	3025
Vp019	1512	Response	1	19187812	11834	1
Vp019	1513	Picture	MorphF2_06_orig.jpg ; MorphF2_00_UPPER.jpg	19187953	0	1	16134	2	0	next	incorrect	3027
Vp019	1513	Response	1	19203892	15939	1
Vp019	1514	Picture	MorphF6_06_orig.jpg ; MorphF6_00_UPPER.jpg	19204087	0	1	15136	2	0	next	incorrect	3029
Vp019	1514	Response	1	19219091	15004	1
Vp019	1515	Picture	MorphM2_02_orig.jpg ; MorphM2_00_UPPER.jpg	19219223	0	1	6320	2	0	next	incorrect	3031
Vp019	1515	Response	1	19225491	6268	1
Vp019	1516	Picture	MorphM10_10_orig.jpg ; MorphM10_10_UPPER.jpg	19225543	0	1	6320	3	0	next	hit	3033
Vp019	1516	Response	2	19231651	6108	1
Vp019	1517	Picture	MorphM6_07_orig.jpg ; MorphM6_00_UPPER.jpg	19231863	0	2	6986	3	0	next	incorrect	3035
Vp019	1517	Response	1	19238691	6828	1
Vp019	1518	Picture	MorphM7_01_orig.jpg ; MorphM7_10_UPPER.jpg	19238849	0	1	5323	2	0	next	hit	3037
Vp019	1518	Response	2	19244051	5202	1
Vp019	1519	Picture	MorphM5_07_orig.jpg ; MorphM5_00_UPPER.jpg	19244172	0	1	8649	2	0	next	incorrect	3039
Vp019	1519	Response	1	19252691	8519	1
Vp019	1520	Picture	MorphF7_01_orig.jpg ; MorphF7_10_UPPER.jpg	19252821	0	1	13306	2	0	next	hit	3041
Vp019	1520	Response	2	19265970	13149	1
Vp019	1521	Picture	MorphM4_02_orig.jpg ; MorphM4_00_UPPER.jpg	19266127	0	1	11962	182	0	next	incorrect	3043
Vp019	1521	Response	1	19278050	11923	1
Vp019	1522	Picture	MorphM7_02_orig.jpg ; MorphM7_10_UPPER.jpg	19278089	0	181	6500	182	0	next	hit	3045
Vp019	1522	Response	2	19284530	6441	1
Vp019	1523	Picture	MorphM4_00_orig.jpg ; MorphM4_00_UPPER.jpg	19284589	0	1	6321	2	0	next	incorrect	3047
Vp019	1523	Response	1	19290850	6261	1
Vp019	1524	Picture	MorphF2_02_orig.jpg ; MorphF2_00_UPPER.jpg	19290910	0	1	21456	2	0	next	incorrect	3049
Vp019	1524	Response	1	19312289	21379	1
Vp019	1525	Picture	MorphF1_06_orig.jpg ; MorphF1_00_UPPER.jpg	19312366	0	1	8316	2	0	next	incorrect	3051
Vp019	1525	Response	1	19320609	8243	1
Vp019	1526	Picture	MorphM6_09_orig.jpg ; MorphM6_10_UPPER.jpg	19320682	0	1	8649	2	0	next	hit	3053
Vp019	1526	Response	2	19329169	8487	1
Vp019	1527	Picture	MorphM10_02_orig.jpg ; MorphM10_00_UPPER.jpg	19329331	0	1	11643	2	0	next	incorrect	3055
Vp019	1527	Response	1	19340849	11518	1
Vp019	1528	Picture	MorphF1_02_orig.jpg ; MorphF1_10_UPPER.jpg	19340974	0	1	12641	2	0	next	hit	3057
Vp019	1528	Response	2	19353568	12594	1
Vp019	1529	Picture	MorphM10_01_orig.jpg ; MorphM10_00_UPPER.jpg	19353615	0	1	7318	2	0	next	incorrect	3059
Vp019	1529	Response	1	19360848	7233	1
Vp019	1530	Picture	MorphM8_04_orig.jpg ; MorphM8_10_UPPER.jpg	19360933	0	1	6986	2	0	next	hit	3061
Vp019	1530	Response	2	19367808	6875	1
Vp019	1531	Picture	MorphF2_09_orig.jpg ; MorphF2_10_UPPER.jpg	19367919	0	1	5988	2	0	next	hit	3063
Vp019	1531	Response	2	19373808	5889	1
Vp019	1532	Picture	MorphF9_05_orig.jpg ; MorphF9_10_UPPER.jpg	19373907	0	1	6154	2	0	next	hit	3065
Vp019	1532	Response	2	19379968	6061	1
Vp019	1533	Picture	MorphM7_07_orig.jpg ; MorphM7_10_UPPER.jpg	19380061	0	1	12142	2	0	next	hit	3067
Vp019	1533	Response	2	19392048	11987	1
Vp019	1534	Picture	MorphF5_01_orig.jpg ; MorphF5_00_UPPER.jpg	19392203	0	1	6470	185	0	next	incorrect	3069
Vp019	1534	Response	1	19398607	6404	1
Vp019	1535	Picture	MorphM8_02_orig.jpg ; MorphM8_00_UPPER.jpg	19398673	0	184	12158	185	0	next	incorrect	3071
Vp019	1535	Response	1	19410767	12094	1
Vp019	1536	Picture	MorphM9_08_orig.jpg ; MorphM9_10_UPPER.jpg	19410831	0	1	15136	2	0	next	hit	3073
Vp019	1536	Response	2	19425887	15056	1
Vp019	1537	Picture	MorphM2_05_orig.jpg ; MorphM2_10_UPPER.jpg	19425967	0	1	5821	3	0	next	hit	3075
Vp019	1537	Response	2	19431647	5680	1
Vp019	1538	Picture	MorphM9_07_orig.jpg ; MorphM9_10_UPPER.jpg	19431788	0	2	4990	3	0	next	hit	3077
Vp019	1538	Response	2	19436686	4898	1
Vp019	1539	Picture	MorphM7_04_orig.jpg ; MorphM7_00_UPPER.jpg	19436778	0	1	8317	2	0	next	hit	3079
Vp019	1539	Response	2	19444926	8148	1
Vp019	1540	Picture	MorphM4_09_orig.jpg ; MorphM4_10_UPPER.jpg	19445095	0	1	34429	2	0	next	hit	3081
Vp019	1540	Response	2	19479406	34311	1
Vp019	1541	Picture	MorphF4_09_orig.jpg ; MorphF4_00_UPPER.jpg	19479524	0	1	8816	2	0	next	incorrect	3083
Vp019	1541	Response	1	19488205	8681	1
Vp019	1542	Picture	MorphF10_06_orig.jpg ; MorphF10_10_UPPER.jpg	19488340	0	1	25614	2	0	next	incorrect	3085
Vp019	1542	Response	1	19513805	25465	1
Vp019	1543	Picture	MorphM4_02_orig.jpg ; MorphM4_10_UPPER.jpg	19513954	0	1	16300	2	0	next	hit	3087
Vp019	1543	Response	2	19530045	16091	1
Vp019	1544	Picture	MorphM7_08_orig.jpg ; MorphM7_00_UPPER.jpg	19530254	0	1	5322	3	0	next	hit	3089
Vp019	1544	Response	2	19535484	5230	1
Vp019	1545	Picture	MorphM4_08_orig.jpg ; MorphM4_10_UPPER.jpg	19535576	0	2	4325	3	0	next	hit	3091
Vp019	1545	Response	2	19539724	4148	1
Vp019	1546	Picture	MorphM9_05_orig.jpg ; MorphM9_10_UPPER.jpg	19539901	0	1	6819	2	0	next	hit	3093
Vp019	1546	Response	2	19546524	6623	1
Vp019	1547	Picture	MorphM8_03_orig.jpg ; MorphM8_00_UPPER.jpg	19546720	0	1	13140	2	0	next	incorrect	3095
Vp019	1547	Response	1	19559724	13004	1
Vp019	1548	Picture	MorphF6_10_orig.jpg ; MorphF6_10_UPPER.jpg	19559860	0	1	18629	2	0	next	hit	3097
Vp019	1548	Response	2	19578364	18504	1
Vp019	1549	Picture	MorphF1_00_orig.jpg ; MorphF1_00_UPPER.jpg	19578489	0	1	7651	2	0	next	incorrect	3099
Vp019	1549	Response	1	19585963	7474	1
Vp019	1550	Picture	MorphM2_09_orig.jpg ; MorphM2_10_UPPER.jpg	19586140	0	1	5821	2	0	next	hit	3101
Vp019	1550	Response	2	19591883	5743	1
Vp019	1551	Picture	MorphM3_07_orig.jpg ; MorphM3_10_UPPER.jpg	19591961	0	1	8483	2	0	next	incorrect	3103
Vp019	1551	Response	1	19600283	8322	1
Vp019	1552	Picture	MorphF1_00_orig.jpg ; MorphF1_10_UPPER.jpg	19600444	0	1	5821	3	0	next	hit	3105
Vp019	1552	Response	2	19606043	5599	1
Vp019	1553	Picture	MorphF10_10_orig.jpg ; MorphF10_00_UPPER.jpg	19606265	0	2	6487	3	0	next	hit	3107
Vp019	1553	Response	2	19612603	6338	1
Vp019	1554	Picture	MorphF2_08_orig.jpg ; MorphF2_10_UPPER.jpg	19612752	0	1	7485	2	0	next	hit	3109
Vp019	1554	Response	2	19620202	7450	1
Vp019	1555	Picture	MorphM3_09_orig.jpg ; MorphM3_10_UPPER.jpg	19620237	0	1	13140	2	0	next	hit	3111
Vp019	1555	Response	2	19633242	13005	1
Vp019	1556	Picture	MorphF6_05_orig.jpg ; MorphF6_10_UPPER.jpg	19633377	0	1	7817	2	0	next	hit	3113
Vp019	1556	Response	2	19641002	7625	1
Vp019	1557	Picture	MorphF4_06_orig.jpg ; MorphF4_00_UPPER.jpg	19641194	0	1	9148	2	0	next	incorrect	3115
Vp019	1557	Response	1	19650202	9008	1
Vp019	1558	Picture	MorphM6_08_orig.jpg ; MorphM6_00_UPPER.jpg	19650342	0	1	17298	2	0	next	incorrect	3117
Vp019	1558	Response	1	19667482	17140	1
Vp019	1559	Picture	MorphF7_03_orig.jpg ; MorphF7_10_UPPER.jpg	19667640	0	1	8815	2	0	next	hit	3119
Vp019	1559	Response	2	19676361	8721	1
Vp019	1560	Picture	MorphM1_01_orig.jpg ; MorphM1_10_UPPER.jpg	19676455	0	1	6653	3	0	next	hit	3121
Vp019	1560	Response	2	19683081	6626	1
Vp019	1561	Picture	MorphF10_05_orig.jpg ; MorphF10_00_UPPER.jpg	19683108	0	2	16134	3	0	next	incorrect	3123
Vp019	1561	Response	1	19699161	16053	1
Vp019	1562	Picture	MorphF9_07_orig.jpg ; MorphF9_00_UPPER.jpg	19699242	0	1	8649	2	0	next	incorrect	3125
Vp019	1562	Response	1	19707721	8479	1
Vp019	1563	Picture	MorphM1_06_orig.jpg ; MorphM1_10_UPPER.jpg	19707891	0	1	9813	3	0	next	hit	3127
Vp019	1563	Response	2	19717640	9749	1
Vp019	1564	Picture	MorphF4_08_orig.jpg ; MorphF4_00_UPPER.jpg	19717704	0	2	7152	4	0	next	incorrect	3129
Vp019	1564	Response	1	19724760	7056	1
Vp019	1565	Picture	MorphF6_07_orig.jpg ; MorphF6_10_UPPER.jpg	19724856	0	2	7485	3	0	next	hit	3131
Vp019	1565	Response	2	19732200	7344	1
Vp019	1566	Picture	MorphM5_01_orig.jpg ; MorphM5_00_UPPER.jpg	19732341	0	1	6820	2	0	next	incorrect	3133
Vp019	1566	Response	1	19739080	6739	1
Vp019	1567	Picture	MorphF2_05_orig.jpg ; MorphF2_10_UPPER.jpg	19739161	0	1	10977	2	0	next	hit	3135
Vp019	1567	Response	2	19750040	10879	1
Vp019	1568	Picture	MorphM8_03_orig.jpg ; MorphM8_10_UPPER.jpg	19750138	0	1	7152	2	0	next	hit	3137
Vp019	1568	Response	2	19757159	7021	1
Vp019	1569	Picture	MorphM10_04_orig.jpg ; MorphM10_00_UPPER.jpg	19757290	0	1	6820	2	0	next	incorrect	3139
Vp019	1569	Response	1	19763959	6669	1
Vp019	1570	Picture	MorphF10_08_orig.jpg ; MorphF10_10_UPPER.jpg	19764110	0	1	9148	2	0	next	hit	3141
Vp019	1570	Response	2	19773159	9049	1
Vp019	1571	Picture	MorphM6_07_orig.jpg ; MorphM6_10_UPPER.jpg	19773258	0	1	8482	2	0	next	hit	3143
Vp019	1571	Response	2	19781639	8381	1
Vp019	1572	Picture	MorphM4_04_orig.jpg ; MorphM4_10_UPPER.jpg	19781740	0	1	7485	2	0	next	hit	3145
Vp019	1572	Response	2	19789159	7419	1
Vp019	1573	Picture	MorphM7_02_orig.jpg ; MorphM7_00_UPPER.jpg	19789225	0	1	6986	2	0	next	hit	3147
Vp019	1573	Response	2	19796039	6814	1
Vp019	1574	Picture	MorphF7_00_orig.jpg ; MorphF7_10_UPPER.jpg	19796211	0	1	6653	2	0	next	hit	3149
Vp019	1574	Response	2	19802758	6547	1
Vp019	1575	Picture	MorphF9_08_orig.jpg ; MorphF9_00_UPPER.jpg	19802864	0	1	11144	2	0	next	incorrect	3151
Vp019	1575	Response	1	19813958	11094	1
Vp019	1576	Picture	MorphF4_02_orig.jpg ; MorphF4_00_UPPER.jpg	19814008	0	1	6320	2	0	next	incorrect	3153
Vp019	1576	Response	1	19820198	6190	1
Vp019	1577	Picture	MorphF7_05_orig.jpg ; MorphF7_00_UPPER.jpg	19820328	0	1	23785	2	0	next	incorrect	3155
Vp019	1577	Response	1	19843958	23630	1
Vp019	1578	Picture	MorphM2_10_orig.jpg ; MorphM2_00_UPPER.jpg	19844113	0	1	7984	2	0	next	incorrect	3157
Vp019	1578	Response	1	19851878	7765	1
Vp019	1579	Picture	MorphM9_10_orig.jpg ; MorphM9_00_UPPER.jpg	19852097	0	1	6653	2	0	next	incorrect	3159
Vp019	1579	Response	1	19858597	6500	1
Vp019	1580	Picture	MorphM2_03_orig.jpg ; MorphM2_00_UPPER.jpg	19858750	0	1	5156	2	0	next	incorrect	3161
Vp019	1580	Response	1	19863717	4967	1
Vp019	1581	Picture	MorphM9_08_orig.jpg ; MorphM9_00_UPPER.jpg	19863906	0	1	5156	2	0	next	incorrect	3163
Vp019	1581	Response	1	19868917	5011	1
Vp019	1582	Picture	MorphF2_04_orig.jpg ; MorphF2_00_UPPER.jpg	19869062	0	1	14637	2	0	next	incorrect	3165
Vp019	1582	Response	1	19883637	14575	1
Vp019	1583	Picture	MorphM5_08_orig.jpg ; MorphM5_00_UPPER.jpg	19883699	0	1	6154	2	0	next	incorrect	3167
Vp019	1583	Response	1	19889636	5937	1
Vp019	1584	Picture	MorphM6_10_orig.jpg ; MorphM6_00_UPPER.jpg	19889853	0	1	6113	209	0	next	incorrect	3169
Vp019	1584	Response	1	19895956	6103	1
Vp019	1585	Picture	MorphF2_01_orig.jpg ; MorphF2_10_UPPER.jpg	19895966	0	208	7193	209	0	next	hit	3171
Vp019	1585	Response	2	19903076	7110	1
Vp019	1586	Picture	MorphM7_03_orig.jpg ; MorphM7_00_UPPER.jpg	19903159	0	1	8316	2	0	next	hit	3173
Vp019	1586	Response	2	19911316	8157	1
Vp019	1587	Picture	MorphF9_10_orig.jpg ; MorphF9_00_UPPER.jpg	19911475	0	1	12807	3	0	next	incorrect	3175
Vp019	1587	Response	1	19924196	12721	1
Vp019	1588	Picture	MorphM10_06_orig.jpg ; MorphM10_10_UPPER.jpg	19924282	0	2	9281	203	0	next	hit	3177
Vp019	1588	Response	2	19933555	9273	1
Vp019	1589	Picture	MorphM9_04_orig.jpg ; MorphM9_10_UPPER.jpg	19933563	0	201	9182	202	0	next	hit	3179
Vp019	1589	Response	2	19942595	9032	1
Vp019	1590	Picture	MorphF2_03_orig.jpg ; MorphF2_10_UPPER.jpg	19942745	0	1	5655	2	0	next	hit	3181
Vp019	1590	Response	2	19948275	5530	1
Vp019	1591	Picture	MorphM7_06_orig.jpg ; MorphM7_00_UPPER.jpg	19948400	0	1	6154	2	0	next	hit	3183
Vp019	1591	Response	2	19954355	5955	1
Vp019	1592	Picture	MorphF6_09_orig.jpg ; MorphF6_10_UPPER.jpg	19954554	0	1	6986	2	0	next	hit	3185
Vp019	1592	Response	2	19961315	6761	1
Vp019	1593	Picture	MorphF10_01_orig.jpg ; MorphF10_00_UPPER.jpg	19961540	0	1	11144	2	0	next	incorrect	3187
Vp019	1593	Response	1	19972595	11055	1
Vp019	1594	Picture	MorphF1_05_orig.jpg ; MorphF1_10_UPPER.jpg	19972684	0	1	7651	2	0	next	hit	3189
Vp019	1594	Response	2	19980194	7510	1
Vp019	1595	Picture	MorphF3_05_orig.jpg ; MorphF3_00_UPPER.jpg	19980335	0	1	6320	2	0	next	incorrect	3191
Vp019	1595	Response	1	19986514	6179	1
Vp019	1596	Picture	MorphF8_05_orig.jpg ; MorphF8_00_UPPER.jpg	19986655	0	1	12475	2	0	next	incorrect	3193
Vp019	1596	Response	1	19998914	12259	1
Vp019	1597	Picture	MorphM10_08_orig.jpg ; MorphM10_10_UPPER.jpg	19999130	0	1	9148	2	0	next	hit	3195
Vp019	1597	Response	2	20008194	9064	1
Vp019	1598	Picture	MorphF6_01_orig.jpg ; MorphF6_00_UPPER.jpg	20008278	0	1	6819	2	0	next	incorrect	3197
Vp019	1598	Response	1	20014994	6716	1
Vp019	1599	Picture	MorphM3_04_orig.jpg ; MorphM3_00_UPPER.jpg	20015097	0	1	23452	2	0	next	incorrect	3199
Vp019	1599	Response	1	20038353	23256	1
Vp019	1600	Picture	MorphF7_08_orig.jpg ; MorphF7_00_UPPER.jpg	20038549	0	1	6819	3	0	next	hit	3201
Vp019	1600	Response	2	20045313	6764	1
Vp019	1601	Picture	MorphF6_00_orig.jpg ; MorphF6_00_UPPER.jpg	20045368	0	2	7818	3	0	next	incorrect	3203
Vp019	1601	Response	1	20053073	7705	1
Vp019	1602	Picture	MorphM2_04_orig.jpg ; MorphM2_00_UPPER.jpg	20053186	0	1	6986	2	0	next	incorrect	3205
Vp019	1602	Response	1	20060113	6927	1
Vp019	1603	Picture	MorphF10_02_orig.jpg ; MorphF10_10_UPPER.jpg	20060172	0	1	7318	2	0	next	hit	3207
Vp019	1603	Response	2	20067313	7141	1
Vp019	1604	Picture	MorphM8_09_orig.jpg ; MorphM8_00_UPPER.jpg	20067490	0	1	25448	2	0	next	hit	3209
Vp019	1604	Response	2	20092832	25342	1
Vp019	1605	Picture	MorphF4_00_orig.jpg ; MorphF4_10_UPPER.jpg	20092938	0	1	7984	2	0	next	hit	3211
Vp019	1605	Response	2	20100752	7814	1
Vp019	1606	Picture	MorphF1_01_orig.jpg ; MorphF1_10_UPPER.jpg	20100922	0	1	17298	2	0	next	hit	3213
Vp019	1606	Response	2	20118031	17109	1
Vp019	1607	Picture	MorphF7_00_orig.jpg ; MorphF7_00_UPPER.jpg	20118220	0	1	45740	2	0	next	incorrect	3215
Vp019	1607	Response	1	20163870	45650	1
Vp019	1608	Picture	MorphF2_04_orig.jpg ; MorphF2_10_UPPER.jpg	20163960	0	1	5488	2	0	next	hit	3217
Vp019	1608	Response	2	20169310	5350	1
Vp019	1609	Picture	MorphF8_00_orig.jpg ; MorphF8_00_UPPER.jpg	20169448	0	1	7984	2	0	next	incorrect	3219
Vp019	1609	Response	1	20177390	7942	1
Vp019	1610	Picture	MorphM10_00_orig.jpg ; MorphM10_10_UPPER.jpg	20177432	0	1	6986	2	0	next	hit	3221
Vp019	1610	Response	2	20184350	6918	1
Vp019	1611	Picture	MorphM8_02_orig.jpg ; MorphM8_10_UPPER.jpg	20184418	0	1	7817	2	0	next	hit	3223
Vp019	1611	Response	2	20192190	7772	1
Vp019	1612	Picture	MorphF2_06_orig.jpg ; MorphF2_10_UPPER.jpg	20192235	0	1	5822	2	0	next	hit	3225
Vp019	1612	Response	2	20197869	5634	1
Vp019	1613	Picture	MorphF3_04_orig.jpg ; MorphF3_10_UPPER.jpg	20198057	0	1	9314	2	0	next	hit	3227
Vp019	1613	Response	2	20207229	9172	1
Vp019	1614	Picture	MorphF1_09_orig.jpg ; MorphF1_10_UPPER.jpg	20207371	0	1	7485	2	0	next	hit	3229
Vp019	1614	Response	2	20214749	7378	1
Vp019	1615	Picture	MorphF7_10_orig.jpg ; MorphF7_10_UPPER.jpg	20214856	0	1	6320	2	0	next	hit	3231
Vp019	1615	Response	2	20221069	6213	1
Vp019	1616	Picture	MorphF8_06_orig.jpg ; MorphF8_10_UPPER.jpg	20221176	0	1	13805	2	0	next	hit	3233
Vp019	1616	Response	2	20234829	13653	1
Vp019	1617	Picture	MorphF7_06_orig.jpg ; MorphF7_10_UPPER.jpg	20234981	0	1	7319	2	0	next	hit	3235
Vp019	1617	Response	2	20242188	7207	1
Vp019	1618	Picture	MorphM1_08_orig.jpg ; MorphM1_00_UPPER.jpg	20242300	0	1	7152	2	0	next	incorrect	3237
Vp019	1618	Response	1	20249308	7008	1
Vp019	1619	Picture	MorphM7_08_orig.jpg ; MorphM7_10_UPPER.jpg	20249452	0	1	5821	2	0	next	hit	3239
Vp019	1619	Response	2	20255148	5696	1
Vp019	1620	Picture	MorphM6_01_orig.jpg ; MorphM6_00_UPPER.jpg	20255273	0	1	6653	3	0	next	incorrect	3241
Vp019	1620	Response	1	20261788	6515	1
Vp019	1621	Picture	MorphM10_10_orig.jpg ; MorphM10_00_UPPER.jpg	20261926	0	2	12142	3	0	next	incorrect	3243
Vp019	1621	Response	1	20274028	12102	1
Vp019	1622	Picture	MorphF2_02_orig.jpg ; MorphF2_10_UPPER.jpg	20274068	0	1	5489	2	0	next	hit	3245
Vp019	1622	Response	2	20279388	5320	1
Vp019	1623	Picture	MorphM1_04_orig.jpg ; MorphM1_00_UPPER.jpg	20279557	0	1	4990	2	0	next	incorrect	3247
Vp019	1623	Response	1	20284428	4871	1
Vp019	1624	Picture	MorphF9_02_orig.jpg ; MorphF9_00_UPPER.jpg	20284547	0	1	9480	2	0	next	incorrect	3249
Vp019	1624	Response	1	20293947	9400	1
Vp019	1625	Picture	MorphM2_01_orig.jpg ; MorphM2_00_UPPER.jpg	20294027	0	1	6653	2	0	next	incorrect	3251
Vp019	1625	Response	1	20300587	6560	1
Vp019	1626	Picture	MorphF3_00_orig.jpg ; MorphF3_00_UPPER.jpg	20300680	0	1	7651	2	0	next	incorrect	3253
Vp019	1626	Response	1	20308187	7507	1
Vp019	1627	Picture	MorphM2_10_orig.jpg ; MorphM2_10_UPPER.jpg	20308331	0	1	7152	3	0	next	hit	3255
Vp019	1627	Response	2	20315307	6976	1
Vp019	1628	Picture	MorphM1_02_orig.jpg ; MorphM1_00_UPPER.jpg	20315483	0	2	6321	3	0	next	incorrect	3257
Vp019	1628	Response	1	20321707	6224	1
Vp019	1629	Picture	MorphF2_07_orig.jpg ; MorphF2_10_UPPER.jpg	20321804	0	1	5821	2	0	next	hit	3259
Vp019	1629	Response	2	20327467	5663	1
Vp019	1630	Picture	MorphF5_04_orig.jpg ; MorphF5_10_UPPER.jpg	20327625	0	1	8150	2	0	next	hit	3261
Vp019	1630	Response	2	20335626	8001	1
Vp019	1631	Picture	MorphF4_05_orig.jpg ; MorphF4_10_UPPER.jpg	20335775	0	1	7818	2	0	next	hit	3263
Vp019	1631	Response	2	20343466	7691	1
Vp019	1632	Picture	MorphM1_03_orig.jpg ; MorphM1_10_UPPER.jpg	20343593	0	1	8649	2	0	next	hit	3265
Vp019	1632	Response	2	20352026	8433	1
Vp019	1633	Picture	MorphM9_02_orig.jpg ; MorphM9_10_UPPER.jpg	20352242	0	1	13639	2	0	next	hit	3267
Vp019	1633	Response	2	20365786	13544	1
Vp019	1634	Picture	MorphF9_06_orig.jpg ; MorphF9_00_UPPER.jpg	20365881	0	1	7151	3	0	next	incorrect	3269
Vp019	1634	Response	1	20372986	7105	1
Vp019	1635	Picture	MorphM6_02_orig.jpg ; MorphM6_10_UPPER.jpg	20373032	0	2	5656	3	0	next	hit	3271
Vp019	1635	Response	2	20378585	5553	1
Vp019	1636	Picture	MorphF6_08_orig.jpg ; MorphF6_00_UPPER.jpg	20378688	0	1	7983	2	0	next	incorrect	3273
Vp019	1636	Response	1	20386505	7817	1
Vp019	1637	Picture	MorphM1_05_orig.jpg ; MorphM1_00_UPPER.jpg	20386671	0	1	6154	3	0	next	incorrect	3275
Vp019	1637	Response	1	20392665	5994	1
Vp019	1638	Picture	MorphF9_01_orig.jpg ; MorphF9_10_UPPER.jpg	20392825	0	2	11477	3	0	next	hit	3277
Vp019	1638	Response	2	20404105	11280	1
Vp019	1639	Picture	MorphM4_03_orig.jpg ; MorphM4_10_UPPER.jpg	20404302	0	1	8483	2	0	next	hit	3279
Vp019	1639	Response	2	20412665	8363	1
Vp019	1640	Picture	MorphF7_09_orig.jpg ; MorphF7_00_UPPER.jpg	20412785	0	1	6154	2	0	next	hit	3281
Vp019	1640	Response	2	20418905	6120	1
Vp019	1641	Picture	MorphM2_02_orig.jpg ; MorphM2_10_UPPER.jpg	20418939	0	1	10645	2	0	next	hit	3283
Vp019	1641	Response	2	20429544	10605	1
Vp019	1642	Picture	MorphM8_04_orig.jpg ; MorphM8_00_UPPER.jpg	20429584	0	1	7817	2	0	next	hit	3285
Vp019	1642	Response	2	20437304	7720	1
Vp019	1643	Picture	MorphM9_00_orig.jpg ; MorphM9_10_UPPER.jpg	20437401	0	1	7318	3	0	next	hit	3287
Vp019	1643	Response	2	20444504	7103	1
Vp019	1644	Picture	MorphM6_00_orig.jpg ; MorphM6_00_UPPER.jpg	20444719	0	2	6487	3	0	next	incorrect	3289
Vp019	1644	Response	1	20451064	6345	1
Vp019	1645	Picture	MorphF6_04_orig.jpg ; MorphF6_10_UPPER.jpg	20451206	0	1	9314	3	0	next	hit	3291
Vp019	1645	Response	2	20460344	9138	1
Vp019	1646	Picture	MorphM4_01_orig.jpg ; MorphM4_00_UPPER.jpg	20460520	0	2	10645	4	0	next	incorrect	3293
Vp019	1646	Response	1	20471064	10544	1
Vp019	1647	Picture	MorphF9_03_orig.jpg ; MorphF9_00_UPPER.jpg	20471165	0	2	16799	4	0	next	incorrect	3295
Vp019	1647	Response	1	20487863	16698	1
Vp019	1648	Picture	MorphF5_02_orig.jpg ; MorphF5_10_UPPER.jpg	20487964	0	2	6321	3	0	next	hit	3297
Vp019	1648	Response	2	20494103	6139	1
Vp019	1649	Picture	MorphF3_10_orig.jpg ; MorphF3_00_UPPER.jpg	20494285	0	1	7817	2	0	next	incorrect	3299
Vp019	1649	Response	1	20502023	7738	1
Vp019	1650	Picture	MorphF7_09_orig.jpg ; MorphF7_10_UPPER.jpg	20502102	0	1	5655	2	0	next	hit	3301
Vp019	1650	Response	2	20507703	5601	1
Vp019	1651	Picture	MorphM1_00_orig.jpg ; MorphM1_10_UPPER.jpg	20507757	0	1	7152	3	0	next	hit	3303
Vp019	1651	Response	2	20514742	6985	1
Vp019	1652	Picture	MorphF6_01_orig.jpg ; MorphF6_10_UPPER.jpg	20514909	0	2	10313	3	0	next	hit	3305
Vp019	1652	Response	2	20525142	10233	1
Vp019	1653	Picture	MorphM2_00_orig.jpg ; MorphM2_00_UPPER.jpg	20525222	0	1	6985	3	0	next	incorrect	3307
Vp019	1653	Response	1	20532102	6880	1
Vp019	1654	Picture	MorphF10_10_orig.jpg ; MorphF10_10_UPPER.jpg	20532207	0	2	5822	3	0	next	hit	3309
Vp019	1654	Response	2	20537942	5735	1
Vp019	1655	Picture	MorphM1_10_orig.jpg ; MorphM1_00_UPPER.jpg	20538029	0	1	5655	2	0	next	incorrect	3311
Vp019	1655	Response	1	20543542	5513	1
Vp019	1656	Picture	MorphM4_07_orig.jpg ; MorphM4_10_UPPER.jpg	20543684	0	1	10312	2	0	next	hit	3313
Vp019	1656	Response	2	20553862	10178	1
Vp019	1657	Picture	MorphF7_05_orig.jpg ; MorphF7_10_UPPER.jpg	20553996	0	1	15635	2	0	next	hit	3315
Vp019	1657	Response	2	20569541	15545	1
Vp019	1658	Picture	MorphF9_06_orig.jpg ; MorphF9_10_UPPER.jpg	20569631	0	1	5322	3	0	next	hit	3317
Vp019	1658	Response	2	20574901	5270	1
Vp019	1659	Picture	MorphM5_07_orig.jpg ; MorphM5_10_UPPER.jpg	20574953	0	2	7818	3	0	next	incorrect	3319
Vp019	1659	Response	1	20582661	7708	1
Vp019	1660	Picture	MorphF7_10_orig.jpg ; MorphF7_00_UPPER.jpg	20582771	0	1	6154	2	0	next	hit	3321
Vp019	1660	Response	2	20588821	6050	1
Vp019	1661	Picture	MorphF3_03_orig.jpg ; MorphF3_00_UPPER.jpg	20588925	0	1	5489	2	0	next	incorrect	3323
Vp019	1661	Response	1	20594341	5416	1
Vp019	1662	Picture	MorphF4_10_orig.jpg ; MorphF4_00_UPPER.jpg	20594414	0	1	7484	2	0	next	incorrect	3325
Vp019	1662	Response	1	20601867	7453	1
Vp019	1663	Picture	MorphF2_05_orig.jpg ; MorphF2_00_UPPER.jpg	20601898	0	1	12142	2	0	next	incorrect	3327
Vp019	1663	Response	1	20613940	12042	1
Vp019	1664	Picture	MorphM9_05_orig.jpg ; MorphM9_00_UPPER.jpg	20614040	0	1	6487	2	0	next	incorrect	3329
Vp019	1664	Response	1	20620420	6380	1
Vp019	1665	Picture	MorphF1_02_orig.jpg ; MorphF1_00_UPPER.jpg	20620527	0	1	8815	2	0	next	incorrect	3331
Vp019	1665	Response	1	20629140	8613	1
Vp019	1666	Picture	MorphF5_07_orig.jpg ; MorphF5_10_UPPER.jpg	20629342	0	1	7319	2	0	next	hit	3333
Vp019	1666	Response	2	20636580	7238	1
Vp019	1667	Picture	MorphM4_08_orig.jpg ; MorphM4_00_UPPER.jpg	20636661	0	1	7318	2	0	next	incorrect	3335
Vp019	1667	Response	1	20643940	7279	1
Vp019	1668	Picture	MorphM7_04_orig.jpg ; MorphM7_10_UPPER.jpg	20643979	0	1	5655	2	0	next	hit	3337
Vp019	1668	Response	2	20649540	5561	1
Vp019	1669	Picture	MorphM1_07_orig.jpg ; MorphM1_10_UPPER.jpg	20649634	0	1	8649	2	0	next	hit	3339
Vp019	1669	Response	2	20658099	8465	1
Vp019	1670	Picture	MorphF4_04_orig.jpg ; MorphF4_00_UPPER.jpg	20658283	0	1	7319	2	0	next	incorrect	3341
Vp019	1670	Response	1	20665459	7176	1
Vp019	1671	Picture	MorphM5_10_orig.jpg ; MorphM5_00_UPPER.jpg	20665602	0	1	9480	2	0	next	incorrect	3343
Vp019	1671	Response	1	20674979	9377	1
Vp019	1672	Picture	MorphF6_02_orig.jpg ; MorphF6_00_UPPER.jpg	20675082	0	1	13972	2	0	next	incorrect	3345
Vp019	1672	Response	1	20688899	13817	1
Vp019	1673	Picture	MorphM8_00_orig.jpg ; MorphM8_10_UPPER.jpg	20689054	0	1	33099	2	0	next	hit	3347
Vp019	1673	Response	2	20721938	32884	1
Vp019	1674	Picture	MorphM10_07_orig.jpg ; MorphM10_10_UPPER.jpg	20722153	0	1	4823	2	0	next	hit	3349
Vp019	1674	Response	2	20726898	4745	1
Vp019	1675	Picture	MorphF9_00_orig.jpg ; MorphF9_10_UPPER.jpg	20726976	0	1	10978	2	0	next	incorrect	3351
Vp019	1675	Response	1	20737858	10882	1
Vp019	1676	Picture	MorphF7_01_orig.jpg ; MorphF7_00_UPPER.jpg	20737954	0	1	13639	2	0	next	incorrect	3353
Vp019	1676	Response	1	20751537	13583	1
Vp019	1677	Picture	MorphM4_07_orig.jpg ; MorphM4_00_UPPER.jpg	20751593	0	1	8150	2	0	next	incorrect	3355
Vp019	1677	Response	1	20759537	7944	1
Vp019	1678	Picture	MorphM8_06_orig.jpg ; MorphM8_10_UPPER.jpg	20759743	0	1	7318	2	0	next	hit	3357
Vp019	1678	Response	2	20766897	7154	1
Vp019	1679	Picture	MorphM6_05_orig.jpg ; MorphM6_00_UPPER.jpg	20767061	0	1	6487	2	0	next	incorrect	3359
Vp019	1679	Response	1	20773377	6316	1
Vp019	1680	Picture	MorphF10_00_orig.jpg ; MorphF10_00_UPPER.jpg	20773548	0	1	12474	2	0	next	incorrect	3361
Vp019	1680	Response	1	20785857	12309	1
Vp019	1681	Picture	MorphM2_07_orig.jpg ; MorphM2_00_UPPER.jpg	20786022	0	1	5655	3	0	next	incorrect	3363
Vp019	1681	Response	1	20791616	5594	1
Vp019	1682	Picture	MorphM7_00_orig.jpg ; MorphM7_10_UPPER.jpg	20791677	0	2	9647	4	0	next	hit	3365
Vp019	1682	Response	2	20801136	9459	1
Vp019	1683	Picture	MorphF9_08_orig.jpg ; MorphF9_10_UPPER.jpg	20801324	0	2	12309	3	0	next	hit	3367
Vp019	1683	Response	2	20813536	12212	1
Vp019	1684	Picture	MorphM6_00_orig.jpg ; MorphM6_10_UPPER.jpg	20813633	0	1	5987	2	0	next	hit	3369
Vp019	1684	Response	2	20819456	5823	1
Vp019	1685	Picture	MorphM3_04_orig.jpg ; MorphM3_10_UPPER.jpg	20819620	0	1	12974	2	0	next	hit	3371
Vp019	1685	Response	2	20832495	12875	1
Vp019	1686	Picture	MorphM1_10_orig.jpg ; MorphM1_10_UPPER.jpg	20832594	0	1	6986	2	0	next	hit	3373
Vp019	1686	Response	2	20839455	6861	1
Vp019	1687	Picture	MorphF2_10_orig.jpg ; MorphF2_00_UPPER.jpg	20839580	0	1	10977	2	0	next	incorrect	3375
Vp019	1687	Response	1	20850415	10835	1
Vp019	1688	Picture	MorphF5_10_orig.jpg ; MorphF5_00_UPPER.jpg	20850557	0	1	7485	2	0	next	hit	3377
Vp019	1688	Response	2	20857855	7298	1
Vp019	1689	Picture	MorphM5_03_orig.jpg ; MorphM5_00_UPPER.jpg	20858042	0	1	15468	2	0	next	incorrect	3379
Vp019	1689	Response	1	20873295	15253	1
Vp019	1690	Picture	MorphF9_04_orig.jpg ; MorphF9_00_UPPER.jpg	20873510	0	1	35594	2	0	next	incorrect	3381
Vp019	1690	Response	1	20908894	35384	1
Vp019	1691	Picture	MorphF8_09_orig.jpg ; MorphF8_10_UPPER.jpg	20909104	0	1	8982	2	0	next	incorrect	3383
Vp019	1691	Response	1	20917934	8830	1
Vp019	1692	Picture	MorphM9_09_orig.jpg ; MorphM9_00_UPPER.jpg	20918086	0	1	6487	2	0	next	incorrect	3385
Vp019	1692	Response	1	20924493	6407	1
Vp019	1693	Picture	MorphM7_05_orig.jpg ; MorphM7_10_UPPER.jpg	20924573	0	1	7983	2	0	next	hit	3387
Vp019	1693	Response	2	20932493	7920	1
Vp019	1694	Picture	MorphM6_08_orig.jpg ; MorphM6_10_UPPER.jpg	20932556	0	1	7319	2	0	next	hit	3389
Vp019	1694	Response	2	20939773	7217	1
Vp019	1695	Picture	MorphM10_09_orig.jpg ; MorphM10_00_UPPER.jpg	20939875	0	1	9148	2	0	next	hit	3391
Vp019	1695	Response	2	20948973	9098	1
Vp019	1696	Picture	MorphF4_10_orig.jpg ; MorphF4_10_UPPER.jpg	20949023	0	1	5655	2	0	next	hit	3393
Vp019	1696	Response	2	20954493	5470	1
Vp019	1697	Picture	MorphM5_04_orig.jpg ; MorphM5_00_UPPER.jpg	20954678	0	1	10478	3	0	next	incorrect	3395
Vp019	1697	Response	1	20964972	10294	1
Vp019	1698	Picture	MorphM6_01_orig.jpg ; MorphM6_10_UPPER.jpg	20965156	0	2	10645	3	0	next	hit	3397
Vp019	1698	Response	2	20975692	10536	1
Vp019	1699	Picture	MorphM2_03_orig.jpg ; MorphM2_10_UPPER.jpg	20975801	0	1	5156	3	0	next	hit	3399
Vp019	1699	Response	2	20980812	5011	1
Vp019	1700	Picture	MorphF1_07_orig.jpg ; MorphF1_00_UPPER.jpg	20980957	0	2	5822	3	0	next	incorrect	3401
Vp019	1700	Response	1	20986572	5615	1
Vp019	1701	Picture	MorphM3_01_orig.jpg ; MorphM3_10_UPPER.jpg	20986779	0	1	7651	2	0	next	hit	3403
Vp019	1701	Response	2	20994252	7473	1
Vp019	1702	Picture	MorphF8_06_orig.jpg ; MorphF8_00_UPPER.jpg	20994430	0	1	8483	2	0	next	incorrect	3405
Vp019	1702	Response	1	21002731	8301	1
Vp019	1703	Picture	MorphF4_07_orig.jpg ; MorphF4_10_UPPER.jpg	21002913	0	1	7152	2	0	next	hit	3407
Vp019	1703	Response	2	21009932	7019	1
Vp019	1704	Picture	MorphF7_02_orig.jpg ; MorphF7_00_UPPER.jpg	21010065	0	1	5821	2	0	next	incorrect	3409
Vp019	1704	Response	1	21015771	5706	1
Vp019	1705	Picture	MorphF8_04_orig.jpg ; MorphF8_10_UPPER.jpg	21015886	0	1	5822	2	0	next	hit	3411
Vp019	1705	Response	2	21021611	5725	1
Vp019	1706	Picture	MorphF5_10_orig.jpg ; MorphF5_10_UPPER.jpg	21021708	0	1	11462	17	0	next	hit	3413
Vp019	1706	Response	2	21033131	11423	1
Vp019	1707	Picture	MorphF4_03_orig.jpg ; MorphF4_10_UPPER.jpg	21033170	0	16	7665	17	0	next	hit	3415
Vp019	1707	Response	2	21040651	7481	1
Vp019	1708	Picture	MorphF8_03_orig.jpg ; MorphF8_10_UPPER.jpg	21040835	0	1	4990	2	0	next	hit	3417
Vp019	1708	Response	2	21045691	4856	1
Vp019	1709	Picture	MorphF2_03_orig.jpg ; MorphF2_00_UPPER.jpg	21045825	0	1	8982	2	0	next	incorrect	3419
Vp019	1709	Response	1	21054730	8905	1
Vp019	1710	Picture	MorphM5_10_orig.jpg ; MorphM5_10_UPPER.jpg	21054807	0	1	18628	2	0	next	hit	3421
Vp019	1710	Response	2	21073370	18563	1
Vp019	1711	Picture	MorphF3_09_orig.jpg ; MorphF3_10_UPPER.jpg	21073435	0	1	10312	3	0	next	incorrect	3423
Vp019	1711	Response	1	21083690	10255	1
Vp019	1712	Picture	MorphM1_07_orig.jpg ; MorphM1_00_UPPER.jpg	21083747	0	2	11976	3	0	next	incorrect	3425
Vp019	1712	Response	1	21095690	11943	1
Vp019	1713	Picture	MorphM9_02_orig.jpg ; MorphM9_00_UPPER.jpg	21095723	0	1	9148	2	0	next	incorrect	3427
Vp019	1713	Response	1	21104809	9086	1
Vp019	1714	Picture	MorphF2_00_orig.jpg ; MorphF2_00_UPPER.jpg	21104871	0	1	9813	2	0	next	incorrect	3429
Vp019	1714	Response	1	21114569	9698	1
Vp019	1715	Picture	MorphM9_09_orig.jpg ; MorphM9_10_UPPER.jpg	21114684	0	1	9647	2	0	next	hit	3431
Vp019	1715	Response	2	21124249	9565	1
Vp019	1716	Picture	MorphM6_05_orig.jpg ; MorphM6_10_UPPER.jpg	21124331	0	1	7319	2	0	next	hit	3433
Vp019	1716	Response	2	21131449	7118	1
Vp019	1717	Picture	MorphM1_09_orig.jpg ; MorphM1_10_UPPER.jpg	21131650	0	1	6320	2	0	next	hit	3435
Vp019	1717	Response	2	21137768	6118	1
Vp019	1718	Picture	MorphF1_03_orig.jpg ; MorphF1_10_UPPER.jpg	21137970	0	1	10645	2	0	next	hit	3437
Vp019	1718	Response	2	21148488	10518	1
Vp019	1719	Picture	MorphM4_09_orig.jpg ; MorphM4_00_UPPER.jpg	21148615	0	1	7651	2	0	next	incorrect	3439
Vp019	1719	Response	1	21156168	7553	1
Vp019	1720	Picture	MorphF6_06_orig.jpg ; MorphF6_10_UPPER.jpg	21156266	0	1	8483	2	0	next	hit	3441
Vp019	1720	Response	2	21164568	8302	1
Vp019	1721	Picture	MorphM3_00_orig.jpg ; MorphM3_10_UPPER.jpg	21164749	0	1	11809	2	0	next	hit	3443
Vp019	1721	Response	2	21176488	11739	1
Vp019	1722	Picture	MorphF3_05_orig.jpg ; MorphF3_10_UPPER.jpg	21176558	0	1	15967	2	0	next	hit	3445
Vp019	1722	Response	2	21192407	15849	1
Vp019	1723	Picture	MorphM8_01_orig.jpg ; MorphM8_00_UPPER.jpg	21192525	0	1	10146	2	0	next	hit	3447
Vp019	1723	Response	2	21202487	9962	1
Vp019	1724	Picture	MorphM6_03_orig.jpg ; MorphM6_10_UPPER.jpg	21202671	0	1	11144	2	0	next	hit	3449
Vp019	1724	Response	2	21213607	10936	1
Vp019	1725	Picture	MorphM10_05_orig.jpg ; MorphM10_00_UPPER.jpg	21213815	0	1	14471	2	0	next	hit	3451
Vp019	1725	Response	2	21228167	14352	1
Vp019	1726	Picture	MorphF6_07_orig.jpg ; MorphF6_00_UPPER.jpg	21228286	0	1	12474	2	0	next	incorrect	3453
Vp019	1726	Response	1	21240646	12360	1
Vp019	1727	Picture	MorphM9_03_orig.jpg ; MorphM9_10_UPPER.jpg	21240760	0	1	8460	191	0	next	hit	3455
Vp019	1727	Response	2	21249206	8446	1
Vp019	1728	Picture	MorphF5_01_orig.jpg ; MorphF5_10_UPPER.jpg	21249220	0	190	8007	191	0	next	hit	3457
Vp019	1728	Response	2	21257126	7906	1
Vp019	1729	Picture	MorphM10_03_orig.jpg ; MorphM10_10_UPPER.jpg	21257227	0	1	8981	2	0	next	hit	3459
Vp019	1729	Response	2	21266086	8859	1
Vp019	1730	Picture	MorphF2_10_orig.jpg ; MorphF2_10_UPPER.jpg	21266208	0	1	10146	2	0	next	hit	3461
Vp019	1730	Response	2	21276246	10038	1
Vp019	1731	Picture	MorphM7_06_orig.jpg ; MorphM7_10_UPPER.jpg	21276354	0	1	16945	189	0	next	hit	3463
Vp019	1731	Response	2	21293285	16931	1
Vp019	1732	Picture	MorphM5_05_orig.jpg ; MorphM5_10_UPPER.jpg	21293299	0	188	8669	190	0	next	incorrect	3465
Vp019	1732	Response	1	21301845	8546	1
Vp019	1733	Picture	MorphF8_07_orig.jpg ; MorphF8_10_UPPER.jpg	21301968	0	2	14637	3	0	next	hit	3467
Vp019	1733	Response	2	21316405	14437	1
Vp019	1734	Picture	MorphF1_10_orig.jpg ; MorphF1_10_UPPER.jpg	21316605	0	1	10312	3	0	next	hit	3469
Vp019	1734	Response	2	21326724	10119	1
Vp019	1735	Picture	MorphF3_02_orig.jpg ; MorphF3_10_UPPER.jpg	21326917	0	2	9980	3	0	next	hit	3471
Vp019	1735	Response	2	21336804	9887	1
Vp019	1736	Picture	MorphM4_01_orig.jpg ; MorphM4_10_UPPER.jpg	21336897	0	1	6487	2	0	next	hit	3473
Vp019	1736	Response	2	21343204	6307	1
Vp019	1737	Picture	MorphF5_02_orig.jpg ; MorphF5_00_UPPER.jpg	21343384	0	1	14304	2	0	next	incorrect	3475
Vp019	1737	Response	1	21357524	14140	1
Vp019	1738	Picture	MorphF10_03_orig.jpg ; MorphF10_00_UPPER.jpg	21357688	0	1	9314	2	0	next	incorrect	3477
Vp019	1738	Response	1	21366884	9196	1
Vp019	1739	Picture	MorphF5_09_orig.jpg ; MorphF5_00_UPPER.jpg	21367002	0	1	5988	2	0	next	incorrect	3479
Vp019	1739	Response	1	21372963	5961	1
Vp019	1740	Picture	MorphM10_05_orig.jpg ; MorphM10_10_UPPER.jpg	21372990	0	1	9314	2	0	next	hit	3481
Vp019	1740	Response	2	21382243	9253	1
Vp019	1741	Picture	MorphF6_10_orig.jpg ; MorphF6_00_UPPER.jpg	21382304	0	1	9315	2	0	next	incorrect	3483
Vp019	1741	Response	1	21391443	9139	1
Vp019	1742	Picture	MorphF2_07_orig.jpg ; MorphF2_00_UPPER.jpg	21391619	0	1	12640	3	0	next	incorrect	3485
Vp019	1742	Response	1	21404163	12544	1
Vp019	1743	Picture	MorphM2_04_orig.jpg ; MorphM2_10_UPPER.jpg	21404259	0	2	9315	3	0	next	hit	3487
Vp019	1743	Response	2	21413442	9183	1
Vp019	1744	Picture	MorphM3_05_orig.jpg ; MorphM3_10_UPPER.jpg	21413574	0	1	16134	2	0	next	incorrect	3489
Vp019	1744	Response	1	21429602	16028	1
Vp019	1745	Picture	MorphM5_01_orig.jpg ; MorphM5_10_UPPER.jpg	21429708	0	1	7651	2	0	next	incorrect	3491
Vp019	1745	Response	1	21437202	7494	1
Vp019	1746	Picture	MorphF6_04_orig.jpg ; MorphF6_00_UPPER.jpg	21437359	0	1	7983	2	0	next	incorrect	3493
Vp019	1746	Response	1	21445202	7843	1
Vp019	1747	Picture	MorphM6_04_orig.jpg ; MorphM6_00_UPPER.jpg	21445342	0	1	8150	2	0	next	incorrect	3495
Vp019	1747	Response	1	21453362	8020	1
Vp019	1748	Picture	MorphM9_03_orig.jpg ; MorphM9_00_UPPER.jpg	21453492	0	1	6138	185	0	next	incorrect	3497
Vp019	1748	Response	1	21459601	6109	1
Vp019	1749	Picture	MorphF9_07_orig.jpg ; MorphF9_10_UPPER.jpg	21459630	0	184	9830	185	0	next	incorrect	3499
Vp019	1749	Response	1	21469361	9731	1
Vp019	1750	Picture	MorphF1_05_orig.jpg ; MorphF1_00_UPPER.jpg	21469460	0	1	6486	3	0	next	incorrect	3501
Vp019	1750	Response	1	21475761	6301	1
Vp019	1751	Picture	MorphF6_03_orig.jpg ; MorphF6_10_UPPER.jpg	21475946	0	2	8649	4	0	next	hit	3503
Vp019	1751	Response	2	21484401	8455	1
Vp019	1752	Picture	MorphF8_10_orig.jpg ; MorphF8_10_UPPER.jpg	21484595	0	2	9481	3	0	next	hit	3505
Vp019	1752	Response	2	21494001	9406	1
Vp019	1753	Picture	MorphM4_06_orig.jpg ; MorphM4_00_UPPER.jpg	21494076	0	1	9647	2	0	next	incorrect	3507
Vp019	1753	Response	1	21503521	9445	1
Vp019	1754	Picture	MorphM10_06_orig.jpg ; MorphM10_00_UPPER.jpg	21503723	0	1	9481	2	0	next	incorrect	3509
Vp019	1754	Response	1	21513120	9397	1
Vp019	1755	Picture	MorphF5_09_orig.jpg ; MorphF5_10_UPPER.jpg	21513204	0	1	6819	2	0	next	hit	3511
Vp019	1755	Response	2	21519920	6716	1
Vp019	1756	Picture	MorphF10_07_orig.jpg ; MorphF10_00_UPPER.jpg	21520023	0	1	10312	2	0	next	hit	3513
Vp019	1756	Response	2	21530240	10217	1
Vp019	1757	Picture	MorphF6_09_orig.jpg ; MorphF6_00_UPPER.jpg	21530335	0	1	18962	2	0	next	incorrect	3516
Vp019	1757	Response	1	21531040	705	1
Vp019	1757	Response	1	21549119	18784	1
Vp019	1758	Picture	MorphF9_09_orig.jpg ; MorphF9_10_UPPER.jpg	21549297	0	1	9647	2	0	next	hit	3518
Vp019	1758	Response	2	21558798	9501	2
Vp019	1759	Picture	MorphM6_10_orig.jpg ; MorphM6_10_UPPER.jpg	21558944	0	1	8649	2	0	next	hit	3520
Vp019	1759	Response	2	21567439	8495	1
Vp019	1760	Picture	MorphM8_01_orig.jpg ; MorphM8_10_UPPER.jpg	21567593	0	1	7484	2	0	next	hit	3522
Vp019	1760	Response	2	21574879	7286	1
Vp019	1761	Picture	MorphF8_01_orig.jpg ; MorphF8_00_UPPER.jpg	21575077	0	1	49233	2	0	next	incorrect	3524
Vp019	1761	Response	1	21624158	49081	1
Vp019	1762	Picture	MorphM2_08_orig.jpg ; MorphM2_00_UPPER.jpg	21624310	0	1	7152	2	0	next	incorrect	3526
Vp019	1762	Response	1	21631358	7048	1
Vp019	1763	Picture	MorphF3_07_orig.jpg ; MorphF3_00_UPPER.jpg	21631462	0	1	5655	2	0	next	incorrect	3528
Vp019	1763	Response	1	21637037	5575	1
Vp019	1764	Picture	MorphM7_10_orig.jpg ; MorphM7_10_UPPER.jpg	21637117	0	1	19793	2	0	next	hit	3530
Vp019	1764	Response	2	21651757	14640	1
Vp019	1765	Picture	end_ins	21656910	5000	1	8067	2	5000	next	other	0
Vp019	1765	Response	2	21657997	6087	1
