# Supplementary material for: Categorical Perception of Fear and Anger Expressions in Whole, Masked and Composite Faces
Source: PLoS One. 2015 Aug 11;10(8):e0134790. doi: 10.1371/journal.pone.0134790 (PMC4532458; doi:10.1371/journal.pone.0134790)
Supplement: S1 Dataset — (ZIP) [file pone.0134790.s001.zip › Exp2/Vp018-Vp018_UpDown_Identification.log]

Scenario - 
Logfile written - 08/28/2014 11:13:28

Subject	Trial	Event Type	Code	Time	TTime	Uncertainty	Duration	Uncertainty	ReqTime	ReqDur	Stim Type	Pair Index

Vp018	1	Picture	instruction	-9867	0	1	283708	2	0	next	other	0
Vp018	1	Response	1	273794	283661	1
Vp018	2	Response	1	387713	113872	1
Vp018	3	Picture	MorphF10_09_orig.jpg ; MorphF10_00_UPPER.jpg	387829	0	1	523968	193	0	next	hit	5
Vp018	3	Response	2	911788	523959	1
Vp018	4	Picture	MorphM5_07_orig.jpg ; MorphM5_10_UPPER.jpg	911797	0	192	24342	193	0	next	hit	7
Vp018	4	Response	2	936028	24231	1
Vp018	5	Picture	MorphF10_06_orig.jpg ; MorphF10_10_UPPER.jpg	936139	0	1	54777	163	0	next	hit	9
Vp018	5	Response	2	990907	54768	1
Vp018	6	Picture	MorphF6_08_orig.jpg ; MorphF6_00_UPPER.jpg	990916	0	162	15600	382	0	next	incorrect	11
Vp018	6	Response	1	1006507	15591	1
Vp018	7	Picture	MorphM5_09_orig.jpg ; MorphM5_00_UPPER.jpg	1006516	0	220	34640	434	0	next	incorrect	13
Vp018	7	Response	1	1041147	34631	1
Vp018	8	Picture	MorphM2_07_orig.jpg ; MorphM2_10_UPPER.jpg	1041156	0	214	34184	215	0	next	hit	15
Vp018	8	Response	2	1075227	34071	1
Vp018	9	Picture	MorphF6_05_orig.jpg ; MorphF6_10_UPPER.jpg	1075340	0	1	17496	155	0	next	hit	17
Vp018	9	Response	2	1092827	17487	1
Vp018	10	Picture	MorphM9_05_orig.jpg ; MorphM9_00_UPPER.jpg	1092836	0	154	54476	371	0	next	incorrect	19
Vp018	10	Response	1	1147306	54470	1
Vp018	11	Picture	MorphM10_00_orig.jpg ; MorphM10_10_UPPER.jpg	1147312	0	217	34983	218	0	next	hit	21
Vp018	11	Response	2	1182186	34874	1
Vp018	12	Picture	MorphF8_10_orig.jpg ; MorphF8_00_UPPER.jpg	1182295	0	1	14862	2	0	next	incorrect	23
Vp018	12	Response	1	1197065	14770	1
Vp018	13	Picture	MorphF10_10_orig.jpg ; MorphF10_00_UPPER.jpg	1197157	0	1	35696	2	0	next	hit	25
Vp018	13	Response	2	1232745	35588	1
Vp018	14	Picture	MorphM8_10_orig.jpg ; MorphM8_00_UPPER.jpg	1232853	0	1	27469	2	0	next	hit	27
Vp018	14	Response	2	1260185	27332	1
Vp018	15	Picture	MorphF3_01_orig.jpg ; MorphF3_10_UPPER.jpg	1260322	0	1	14331	2	0	next	hit	29
Vp018	15	Response	2	1274505	14183	1
Vp018	16	Picture	MorphM9_03_orig.jpg ; MorphM9_10_UPPER.jpg	1274653	0	1	85591	2	0	next	incorrect	31
Vp018	16	Response	1	1360104	85451	1
Vp018	17	Picture	MorphF5_06_orig.jpg ; MorphF5_10_UPPER.jpg	1360244	0	1	23089	2	0	next	hit	33
Vp018	17	Response	2	1383224	22980	1
Vp018	18	Picture	MorphF9_10_orig.jpg ; MorphF9_10_UPPER.jpg	1383333	0	1	38939	209	0	next	hit	35
Vp018	18	Response	2	1422263	38930	1
Vp018	19	Picture	MorphF1_10_orig.jpg ; MorphF1_10_UPPER.jpg	1422272	0	208	19679	377	0	next	hit	37
Vp018	19	Response	2	1441943	19671	1
Vp018	20	Picture	MorphM10_06_orig.jpg ; MorphM10_10_UPPER.jpg	1441951	0	169	12720	357	0	next	hit	39
Vp018	20	Response	2	1454663	12712	1
Vp018	21	Picture	MorphF10_00_orig.jpg ; MorphF10_10_UPPER.jpg	1454671	0	188	15314	189	0	next	hit	41
Vp018	21	Response	2	1469863	15192	1
Vp018	22	Picture	MorphM1_00_orig.jpg ; MorphM1_00_UPPER.jpg	1469985	0	1	26127	150	0	next	incorrect	43
Vp018	22	Response	1	1496103	26118	1
Vp018	23	Picture	MorphF4_10_orig.jpg ; MorphF4_10_UPPER.jpg	1496112	0	149	138635	332	0	next	incorrect	45
Vp018	23	Response	1	1634741	138629	1
Vp018	24	Picture	MorphM3_10_orig.jpg ; MorphM3_10_UPPER.jpg	1634747	0	183	23202	387	0	next	incorrect	47
Vp018	24	Response	1	1657941	23194	1
Vp018	25	Picture	MorphM10_04_orig.jpg ; MorphM10_10_UPPER.jpg	1657949	0	204	14238	368	0	next	hit	49
Vp018	25	Response	2	1672181	14232	1
Vp018	26	Picture	MorphF9_09_orig.jpg ; MorphF9_00_UPPER.jpg	1672187	0	164	19935	165	0	next	incorrect	51
Vp018	26	Response	1	1692021	19834	1
Vp018	27	Picture	MorphF4_05_orig.jpg ; MorphF4_10_UPPER.jpg	1692122	0	1	41507	163	0	next	incorrect	53
Vp018	27	Response	1	1733620	41498	1
Vp018	28	Picture	MorphM4_02_orig.jpg ; MorphM4_00_UPPER.jpg	1733629	0	162	18959	341	0	next	incorrect	55
Vp018	28	Response	1	1752580	18951	1
Vp018	29	Picture	MorphM5_00_orig.jpg ; MorphM5_10_UPPER.jpg	1752588	0	179	12917	180	0	next	incorrect	57
Vp018	29	Response	1	1765380	12792	1
Vp018	30	Picture	MorphF7_04_orig.jpg ; MorphF7_00_UPPER.jpg	1765505	0	1	16720	2	0	next	incorrect	59
Vp018	30	Response	1	1782100	16595	1
Vp018	31	Picture	MorphF4_03_orig.jpg ; MorphF4_00_UPPER.jpg	1782225	0	1	19484	157	0	next	incorrect	61
Vp018	31	Response	1	1801700	19475	1
Vp018	32	Picture	MorphM6_07_orig.jpg ; MorphM6_00_UPPER.jpg	1801709	0	156	25199	326	0	next	incorrect	63
Vp018	32	Response	1	1826899	25190	1
Vp018	33	Picture	MorphM1_07_orig.jpg ; MorphM1_10_UPPER.jpg	1826908	0	170	11448	171	0	next	hit	65
Vp018	33	Response	2	1838259	11351	1
Vp018	34	Picture	MorphF7_09_orig.jpg ; MorphF7_00_UPPER.jpg	1838356	0	1	12711	163	0	next	hit	67
Vp018	34	Response	2	1851059	12703	1
Vp018	35	Picture	MorphM3_07_orig.jpg ; MorphM3_10_UPPER.jpg	1851067	0	162	94111	163	0	next	hit	69
Vp018	35	Response	2	1945058	93991	1
Vp018	36	Picture	MorphF7_00_orig.jpg ; MorphF7_00_UPPER.jpg	1945178	0	1	13403	2	0	next	incorrect	71
Vp018	36	Response	1	1958498	13320	1
Vp018	37	Picture	MorphM8_09_orig.jpg ; MorphM8_00_UPPER.jpg	1958581	0	1	18843	2	0	next	hit	73
Vp018	37	Response	2	1977298	18717	1
Vp018	38	Picture	MorphM2_08_orig.jpg ; MorphM2_10_UPPER.jpg	1977424	0	1	84927	2	0	next	incorrect	75
Vp018	38	Response	1	2062257	84833	1
Vp018	39	Picture	MorphF8_08_orig.jpg ; MorphF8_00_UPPER.jpg	2062351	0	1	24633	184	0	next	incorrect	77
Vp018	39	Response	1	2086977	24626	1
Vp018	40	Picture	MorphM5_00_orig.jpg ; MorphM5_00_UPPER.jpg	2086984	0	183	14562	401	0	next	incorrect	79
Vp018	40	Response	1	2101537	14553	1
Vp018	41	Picture	MorphF3_08_orig.jpg ; MorphF3_00_UPPER.jpg	2101546	0	218	33759	382	0	next	hit	81
Vp018	41	Response	2	2135297	33751	1
Vp018	42	Picture	MorphF8_03_orig.jpg ; MorphF8_00_UPPER.jpg	2135305	0	164	71953	165	0	next	incorrect	83
Vp018	42	Response	1	2207136	71831	1
Vp018	43	Picture	MorphM5_07_orig.jpg ; MorphM5_00_UPPER.jpg	2207258	0	1	25967	176	0	next	incorrect	85
Vp018	43	Response	1	2233216	25958	1
Vp018	44	Picture	MorphM2_01_orig.jpg ; MorphM2_00_UPPER.jpg	2233225	0	175	45955	176	0	next	hit	87
Vp018	44	Response	2	2279055	45830	1
Vp018	45	Picture	MorphM10_03_orig.jpg ; MorphM10_00_UPPER.jpg	2279180	0	1	10484	2	0	next	hit	89
Vp018	45	Response	2	2289535	10355	1
Vp018	46	Picture	MorphF1_00_orig.jpg ; MorphF1_00_UPPER.jpg	2289664	0	1	16439	150	0	next	hit	91
Vp018	46	Response	2	2306095	16431	1
Vp018	47	Picture	MorphM5_06_orig.jpg ; MorphM5_10_UPPER.jpg	2306103	0	149	18858	150	0	next	hit	93
Vp018	47	Response	2	2324815	18712	1
Vp018	48	Picture	MorphM4_08_orig.jpg ; MorphM4_00_UPPER.jpg	2324961	0	1	18662	184	0	next	hit	95
Vp018	48	Response	2	2343615	18654	1
Vp018	49	Picture	MorphM1_02_orig.jpg ; MorphM1_10_UPPER.jpg	2343623	0	183	10532	184	0	next	hit	97
Vp018	49	Response	2	2354015	10392	1
Vp018	50	Picture	MorphF7_08_orig.jpg ; MorphF7_10_UPPER.jpg	2354155	0	1	11627	185	0	next	hit	99
Vp018	50	Response	2	2365774	11619	1
Vp018	51	Picture	MorphF4_02_orig.jpg ; MorphF4_00_UPPER.jpg	2365782	0	184	18481	332	0	next	incorrect	101
Vp018	51	Response	1	2384254	18472	1
Vp018	52	Picture	MorphF2_07_orig.jpg ; MorphF2_10_UPPER.jpg	2384263	0	148	14081	149	0	next	incorrect	103
Vp018	52	Response	1	2398254	13991	1
Vp018	53	Picture	MorphM1_03_orig.jpg ; MorphM1_00_UPPER.jpg	2398344	0	1	13518	152	0	next	hit	105
Vp018	53	Response	2	2411854	13510	1
Vp018	54	Picture	MorphF4_09_orig.jpg ; MorphF4_00_UPPER.jpg	2411862	0	151	46992	152	0	next	incorrect	107
Vp018	54	Response	1	2458733	46871	1
Vp018	55	Picture	MorphM7_07_orig.jpg ; MorphM7_00_UPPER.jpg	2458854	0	1	11545	2	0	next	hit	109
Vp018	55	Response	2	2470253	11399	1
Vp018	56	Picture	MorphM9_01_orig.jpg ; MorphM9_00_UPPER.jpg	2470399	0	1	50502	191	0	next	hit	111
Vp018	56	Response	2	2520893	50494	1
Vp018	57	Picture	MorphM3_10_orig.jpg ; MorphM3_00_UPPER.jpg	2520901	0	190	10937	191	0	next	hit	113
Vp018	57	Response	2	2531693	10792	1
Vp018	58	Picture	MorphM1_04_orig.jpg ; MorphM1_10_UPPER.jpg	2531838	0	1	9864	223	0	next	hit	115
Vp018	58	Response	2	2541693	9855	1
Vp018	59	Picture	MorphM6_08_orig.jpg ; MorphM6_10_UPPER.jpg	2541702	0	222	32319	371	0	next	hit	117
Vp018	59	Response	2	2574012	32310	1
Vp018	60	Picture	MorphM4_10_orig.jpg ; MorphM4_10_UPPER.jpg	2574021	0	149	11520	323	0	next	hit	119
Vp018	60	Response	2	2585532	11511	1
Vp018	61	Picture	MorphM8_02_orig.jpg ; MorphM8_10_UPPER.jpg	2585541	0	174	13575	175	0	next	hit	121
Vp018	61	Response	2	2598972	13431	1
Vp018	62	Picture	MorphF3_02_orig.jpg ; MorphF3_10_UPPER.jpg	2599116	0	1	14265	201	0	next	hit	123
Vp018	62	Response	2	2613372	14256	1
Vp018	63	Picture	MorphF8_07_orig.jpg ; MorphF8_10_UPPER.jpg	2613381	0	200	12479	395	0	next	hit	125
Vp018	63	Response	2	2625852	12471	1
Vp018	64	Picture	MorphM2_09_orig.jpg ; MorphM2_00_UPPER.jpg	2625860	0	195	14658	196	0	next	incorrect	127
Vp018	64	Response	1	2640412	14552	1
Vp018	65	Picture	MorphM5_04_orig.jpg ; MorphM5_10_UPPER.jpg	2640518	0	1	15742	184	0	next	incorrect	129
Vp018	65	Response	1	2656252	15734	1
Vp018	66	Picture	MorphM4_03_orig.jpg ; MorphM4_00_UPPER.jpg	2656260	0	183	18720	357	0	next	hit	131
Vp018	66	Response	2	2674971	18711	1
Vp018	67	Picture	MorphM8_07_orig.jpg ; MorphM8_10_UPPER.jpg	2674980	0	174	13310	175	0	next	hit	133
Vp018	67	Response	2	2688171	13191	1
Vp018	68	Picture	MorphM7_10_orig.jpg ; MorphM7_10_UPPER.jpg	2688290	0	1	27969	165	0	next	hit	135
Vp018	68	Response	2	2716251	27961	1
Vp018	69	Picture	MorphM10_07_orig.jpg ; MorphM10_00_UPPER.jpg	2716259	0	164	14494	165	0	next	hit	137
Vp018	69	Response	2	2730651	14392	1
Vp018	70	Picture	MorphF4_00_orig.jpg ; MorphF4_10_UPPER.jpg	2730753	0	1	54225	184	0	next	hit	139
Vp018	70	Response	2	2784970	54217	1
Vp018	71	Picture	MorphM1_03_orig.jpg ; MorphM1_10_UPPER.jpg	2784978	0	183	10532	184	0	next	hit	141
Vp018	71	Response	2	2795371	10393	1
Vp018	72	Picture	MorphM9_10_orig.jpg ; MorphM9_10_UPPER.jpg	2795510	0	1	46046	2	0	next	incorrect	143
Vp018	72	Response	1	2841450	45940	1
Vp018	73	Picture	MorphM8_00_orig.jpg ; MorphM8_10_UPPER.jpg	2841556	0	1	19507	2	0	next	hit	145
Vp018	73	Response	2	2860970	19414	1
Vp018	74	Picture	MorphF7_10_orig.jpg ; MorphF7_10_UPPER.jpg	2861063	0	1	18956	155	0	next	incorrect	147
Vp018	74	Response	1	2880010	18947	1
Vp018	75	Picture	MorphF9_06_orig.jpg ; MorphF9_10_UPPER.jpg	2880019	0	154	17359	332	0	next	incorrect	149
Vp018	75	Response	1	2897369	17350	1
Vp018	76	Picture	MorphM7_05_orig.jpg ; MorphM7_10_UPPER.jpg	2897378	0	178	20082	179	0	next	hit	151
Vp018	76	Response	2	2917369	19991	1
Vp018	77	Picture	MorphF8_07_orig.jpg ; MorphF8_00_UPPER.jpg	2917460	0	1	22426	2	0	next	incorrect	153
Vp018	77	Response	1	2939769	22309	1
Vp018	78	Picture	MorphF2_04_orig.jpg ; MorphF2_10_UPPER.jpg	2939886	0	1	13668	2	0	next	incorrect	155
Vp018	78	Response	1	2953449	13563	1
Vp018	79	Picture	MorphM2_04_orig.jpg ; MorphM2_10_UPPER.jpg	2953554	0	1	109821	188	0	next	incorrect	157
Vp018	79	Response	1	3063368	109814	1
Vp018	80	Picture	MorphF6_05_orig.jpg ; MorphF6_00_UPPER.jpg	3063375	0	187	10138	188	0	next	incorrect	159
Vp018	80	Response	1	3073368	9993	1
Vp018	81	Picture	MorphF3_00_orig.jpg ; MorphF3_10_UPPER.jpg	3073513	0	1	15393	2	0	next	incorrect	161
Vp018	81	Response	1	3088808	15295	1
Vp018	82	Picture	MorphM9_07_orig.jpg ; MorphM9_00_UPPER.jpg	3088906	0	1	10150	203	0	next	incorrect	163
Vp018	82	Response	1	3099047	10141	1
Vp018	83	Picture	MorphM2_06_orig.jpg ; MorphM2_00_UPPER.jpg	3099056	0	202	12807	203	0	next	incorrect	165
Vp018	83	Response	1	3111767	12711	1
Vp018	84	Picture	MorphM8_08_orig.jpg ; MorphM8_00_UPPER.jpg	3111863	0	1	16853	2	0	next	incorrect	167
Vp018	84	Response	1	3128567	16704	1
Vp018	85	Picture	MorphF2_05_orig.jpg ; MorphF2_10_UPPER.jpg	3128716	0	1	22340	221	0	next	hit	169
Vp018	85	Response	2	3151047	22331	1
Vp018	86	Picture	MorphF5_01_orig.jpg ; MorphF5_00_UPPER.jpg	3151056	0	220	52900	221	0	next	incorrect	171
Vp018	86	Response	1	3203846	52790	1
Vp018	87	Picture	MorphF8_02_orig.jpg ; MorphF8_00_UPPER.jpg	3203956	0	1	106378	181	0	next	incorrect	173
Vp018	87	Response	1	3310325	106369	1
Vp018	88	Picture	MorphM10_05_orig.jpg ; MorphM10_10_UPPER.jpg	3310334	0	180	9202	181	0	next	hit	175
Vp018	88	Response	2	3319445	9111	1
Vp018	89	Picture	MorphF9_04_orig.jpg ; MorphF9_10_UPPER.jpg	3319536	0	1	18557	156	0	next	incorrect	177
Vp018	89	Response	1	3338085	18549	1
Vp018	90	Picture	MorphM1_09_orig.jpg ; MorphM1_00_UPPER.jpg	3338093	0	155	60240	315	0	next	hit	179
Vp018	90	Response	2	3398325	60232	1
Vp018	91	Picture	MorphM8_04_orig.jpg ; MorphM8_00_UPPER.jpg	3398333	0	160	11173	161	0	next	hit	181
Vp018	91	Response	2	3409364	11031	1
Vp018	92	Picture	MorphF6_09_orig.jpg ; MorphF6_00_UPPER.jpg	3409506	0	1	12187	156	0	next	incorrect	183
Vp018	92	Response	1	3421684	12178	1
Vp018	93	Picture	MorphM5_05_orig.jpg ; MorphM5_10_UPPER.jpg	3421693	0	155	29480	156	0	next	incorrect	185
Vp018	93	Response	1	3451044	29351	1
Vp018	94	Picture	MorphF3_09_orig.jpg ; MorphF3_00_UPPER.jpg	3451173	0	1	18843	2	0	next	hit	187
Vp018	94	Response	2	3469924	18751	1
Vp018	95	Picture	MorphM9_09_orig.jpg ; MorphM9_10_UPPER.jpg	3470016	0	1	20436	2	0	next	hit	189
Vp018	95	Response	2	3490324	20308	1
Vp018	96	Picture	MorphF9_00_orig.jpg ; MorphF9_00_UPPER.jpg	3490452	0	1	31980	2	0	next	incorrect	191
Vp018	96	Response	1	3522323	31871	1
Vp018	97	Picture	MorphM8_01_orig.jpg ; MorphM8_00_UPPER.jpg	3522432	0	1	51979	174	0	next	hit	193
Vp018	97	Response	2	3574403	51971	1
Vp018	98	Picture	MorphM5_08_orig.jpg ; MorphM5_00_UPPER.jpg	3574411	0	173	19015	174	0	next	incorrect	195
Vp018	98	Response	1	3593283	18872	1
Vp018	99	Picture	MorphF3_07_orig.jpg ; MorphF3_00_UPPER.jpg	3593426	0	1	20105	200	0	next	hit	197
Vp018	99	Response	2	3613522	20096	1
Vp018	100	Picture	MorphM10_01_orig.jpg ; MorphM10_00_UPPER.jpg	3613531	0	199	75276	362	0	next	hit	199
Vp018	100	Response	2	3688802	75271	1
Vp018	101	Picture	MorphM9_02_orig.jpg ; MorphM9_10_UPPER.jpg	3688807	0	163	29886	164	0	next	hit	201
Vp018	101	Response	2	3718561	29754	1
Vp018	102	Picture	MorphF5_02_orig.jpg ; MorphF5_10_UPPER.jpg	3718693	0	1	28356	176	0	next	hit	203
Vp018	102	Response	2	3747041	28348	1
Vp018	103	Picture	MorphF9_04_orig.jpg ; MorphF9_00_UPPER.jpg	3747049	0	175	25785	176	0	next	hit	205
Vp018	103	Response	2	3772721	25672	1
Vp018	104	Picture	MorphM1_09_orig.jpg ; MorphM1_10_UPPER.jpg	3772834	0	1	10455	163	0	next	hit	207
Vp018	104	Response	2	3783281	10447	1
Vp018	105	Picture	MorphF6_06_orig.jpg ; MorphF6_00_UPPER.jpg	3783289	0	162	18320	316	0	next	incorrect	209
Vp018	105	Response	1	3801601	18312	1
Vp018	106	Picture	MorphF10_03_orig.jpg ; MorphF10_00_UPPER.jpg	3801609	0	154	12494	155	0	next	hit	211
Vp018	106	Response	2	3814001	12392	1
Vp018	107	Picture	MorphM6_09_orig.jpg ; MorphM6_10_UPPER.jpg	3814103	0	1	24384	168	0	next	hit	213
Vp018	107	Response	2	3838480	24377	1
Vp018	108	Picture	MorphF1_10_orig.jpg ; MorphF1_00_UPPER.jpg	3838487	0	167	32942	168	0	next	incorrect	215
Vp018	108	Response	1	3871360	32873	1
Vp018	109	Picture	MorphF7_00_orig.jpg ; MorphF7_10_UPPER.jpg	3871429	0	1	87695	153	0	next	incorrect	217
Vp018	109	Response	1	3959119	87690	1
Vp018	110	Picture	MorphM8_05_orig.jpg ; MorphM8_10_UPPER.jpg	3959124	0	152	29202	296	0	next	hit	219
Vp018	110	Response	2	3988319	29195	1
Vp018	111	Picture	MorphF6_08_orig.jpg ; MorphF6_10_UPPER.jpg	3988326	0	144	20161	297	0	next	hit	221
Vp018	111	Response	2	4008479	20153	1
Vp018	112	Picture	MorphF7_02_orig.jpg ; MorphF7_10_UPPER.jpg	4008487	0	153	25841	341	0	next	hit	223
Vp018	112	Response	2	4034319	25832	1
Vp018	113	Picture	MorphF2_02_orig.jpg ; MorphF2_00_UPPER.jpg	4034328	0	188	43447	189	0	next	hit	225
Vp018	113	Response	2	4077678	43350	1
Vp018	114	Picture	MorphM7_04_orig.jpg ; MorphM7_10_UPPER.jpg	4077775	0	1	10151	202	0	next	hit	227
Vp018	114	Response	2	4087918	10143	1
Vp018	115	Picture	MorphF5_04_orig.jpg ; MorphF5_10_UPPER.jpg	4087926	0	201	15280	382	0	next	hit	229
Vp018	115	Response	2	4103198	15272	1
Vp018	116	Picture	MorphM2_02_orig.jpg ; MorphM2_10_UPPER.jpg	4103206	0	181	16320	364	0	next	hit	231
Vp018	116	Response	2	4119518	16312	1
Vp018	117	Picture	MorphM4_09_orig.jpg ; MorphM4_10_UPPER.jpg	4119526	0	183	22320	339	0	next	hit	233
Vp018	117	Response	2	4141838	22312	1
Vp018	118	Picture	MorphM3_02_orig.jpg ; MorphM3_10_UPPER.jpg	4141846	0	156	84684	157	0	next	hit	235
Vp018	118	Response	2	4226397	84551	1
Vp018	119	Picture	MorphF1_01_orig.jpg ; MorphF1_10_UPPER.jpg	4226530	0	1	14275	191	0	next	hit	237
Vp018	119	Response	2	4240797	14267	1
Vp018	120	Picture	MorphF6_03_orig.jpg ; MorphF6_10_UPPER.jpg	4240805	0	190	11999	191	0	next	hit	239
Vp018	120	Response	2	4252716	11911	1
Vp018	121	Picture	MorphM6_03_orig.jpg ; MorphM6_10_UPPER.jpg	4252804	0	1	74640	204	0	next	hit	241
Vp018	121	Response	2	4327436	74632	1
Vp018	122	Picture	MorphF8_01_orig.jpg ; MorphF8_00_UPPER.jpg	4327444	0	203	13074	204	0	next	incorrect	243
Vp018	122	Response	1	4340396	12952	1
Vp018	123	Picture	MorphM9_00_orig.jpg ; MorphM9_10_UPPER.jpg	4340518	0	1	12341	2	0	next	incorrect	245
Vp018	123	Response	1	4352796	12278	1
Vp018	124	Picture	MorphF7_10_orig.jpg ; MorphF7_00_UPPER.jpg	4352859	0	1	12585	156	0	next	incorrect	247
Vp018	124	Response	1	4365435	12576	1
Vp018	125	Picture	MorphM7_00_orig.jpg ; MorphM7_00_UPPER.jpg	4365444	0	155	17007	156	0	next	hit	249
Vp018	125	Response	2	4382315	16871	1
Vp018	126	Picture	MorphF9_01_orig.jpg ; MorphF9_00_UPPER.jpg	4382451	0	1	30755	166	0	next	incorrect	251
Vp018	126	Response	1	4413195	30744	1
Vp018	127	Picture	MorphF10_03_orig.jpg ; MorphF10_10_UPPER.jpg	4413206	0	165	9117	369	0	next	hit	253
Vp018	127	Response	2	4422315	9109	1
Vp018	128	Picture	MorphM7_02_orig.jpg ; MorphM7_00_UPPER.jpg	4422323	0	204	32714	205	0	next	incorrect	255
Vp018	128	Response	1	4454954	32631	2
Vp018	129	Picture	MorphF3_10_orig.jpg ; MorphF3_10_UPPER.jpg	4455037	0	1	11943	2	0	next	hit	257
Vp018	129	Response	2	4466874	11837	1
Vp018	130	Picture	MorphM1_04_orig.jpg ; MorphM1_00_UPPER.jpg	4466980	0	1	25423	190	0	next	hit	259
Vp018	130	Response	2	4492394	25414	1
Vp018	131	Picture	MorphM9_06_orig.jpg ; MorphM9_10_UPPER.jpg	4492403	0	189	26159	360	0	next	hit	261
Vp018	131	Response	2	4518554	26151	1
Vp018	132	Picture	MorphF8_04_orig.jpg ; MorphF8_00_UPPER.jpg	4518562	0	171	48472	172	0	next	hit	263
Vp018	132	Response	2	4566954	48392	1
Vp018	133	Picture	MorphM6_07_orig.jpg ; MorphM6_10_UPPER.jpg	4567034	0	1	11810	2	0	next	hit	265
Vp018	133	Response	2	4578713	11679	1
Vp018	134	Picture	MorphM10_01_orig.jpg ; MorphM10_10_UPPER.jpg	4578844	0	1	10218	2	0	next	hit	267
Vp018	134	Response	2	4588953	10109	1
Vp018	135	Picture	MorphF1_07_orig.jpg ; MorphF1_00_UPPER.jpg	4589062	0	1	14862	3	0	next	hit	269
Vp018	135	Response	2	4603833	14771	1
Vp018	136	Picture	MorphF8_06_orig.jpg ; MorphF8_10_UPPER.jpg	4603924	0	2	13513	158	0	next	hit	271
Vp018	136	Response	2	4617433	13509	1
Vp018	137	Picture	MorphF4_03_orig.jpg ; MorphF4_10_UPPER.jpg	4617437	0	156	20165	318	0	next	hit	273
Vp018	137	Response	2	4637593	20156	1
Vp018	138	Picture	MorphM1_01_orig.jpg ; MorphM1_00_UPPER.jpg	4637602	0	162	24577	163	0	next	incorrect	275
Vp018	138	Response	1	4662073	24471	1
Vp018	139	Picture	MorphF5_08_orig.jpg ; MorphF5_00_UPPER.jpg	4662179	0	1	85020	175	0	next	incorrect	277
Vp018	139	Response	1	4747192	85013	1
Vp018	140	Picture	MorphF9_01_orig.jpg ; MorphF9_10_UPPER.jpg	4747199	0	174	14239	175	0	next	hit	279
Vp018	140	Response	2	4761352	14153	1
Vp018	141	Picture	MorphM2_09_orig.jpg ; MorphM2_10_UPPER.jpg	4761438	0	1	72586	2	0	next	hit	281
Vp018	141	Response	2	4833911	72473	1
Vp018	142	Picture	MorphM3_09_orig.jpg ; MorphM3_00_UPPER.jpg	4834024	0	1	33174	2	0	next	hit	283
Vp018	142	Response	2	4867111	33087	1
Vp018	143	Picture	MorphM2_00_orig.jpg ; MorphM2_10_UPPER.jpg	4867198	0	1	13005	2	0	next	hit	285
Vp018	143	Response	2	4880071	12873	1
Vp018	144	Picture	MorphF8_04_orig.jpg ; MorphF8_10_UPPER.jpg	4880203	0	1	9289	2	0	next	hit	287
Vp018	144	Response	2	4889350	9147	1
Vp018	145	Picture	MorphM5_10_orig.jpg ; MorphM5_00_UPPER.jpg	4889492	0	1	25478	2	0	next	hit	289
Vp018	145	Response	2	4914870	25378	1
Vp018	146	Picture	MorphF6_04_orig.jpg ; MorphF6_10_UPPER.jpg	4914970	0	1	11146	2	0	next	hit	291
Vp018	146	Response	2	4925990	11020	1
Vp018	147	Picture	MorphM2_02_orig.jpg ; MorphM2_00_UPPER.jpg	4926116	0	1	55734	2	0	next	hit	293
Vp018	147	Response	2	4981750	55634	1
Vp018	148	Picture	MorphF8_02_orig.jpg ; MorphF8_10_UPPER.jpg	4981850	0	1	13907	161	0	next	hit	295
Vp018	148	Response	2	4995749	13899	1
Vp018	149	Picture	MorphF7_02_orig.jpg ; MorphF7_00_UPPER.jpg	4995757	0	160	12632	161	0	next	hit	297
Vp018	149	Response	2	5008309	12552	1
Vp018	150	Picture	MorphM9_10_orig.jpg ; MorphM9_00_UPPER.jpg	5008389	0	1	12405	204	0	next	hit	299
Vp018	150	Response	2	5020789	12400	1
Vp018	151	Picture	MorphF9_08_orig.jpg ; MorphF9_10_UPPER.jpg	5020794	0	203	18381	204	0	next	hit	301
Vp018	151	Response	2	5039109	18315	1
Vp018	152	Picture	MorphF8_01_orig.jpg ; MorphF8_10_UPPER.jpg	5039175	0	1	36342	153	0	next	hit	303
Vp018	152	Response	2	5075509	36334	1
Vp018	153	Picture	MorphM5_01_orig.jpg ; MorphM5_00_UPPER.jpg	5075517	0	152	22444	153	0	next	incorrect	305
Vp018	153	Response	1	5097829	22312	1
Vp018	154	Picture	MorphM4_07_orig.jpg ; MorphM4_00_UPPER.jpg	5097961	0	1	11412	2	0	next	hit	307
Vp018	154	Response	2	5109268	11307	1
Vp018	155	Picture	MorphF3_02_orig.jpg ; MorphF3_00_UPPER.jpg	5109373	0	1	12703	171	0	next	hit	309
Vp018	155	Response	2	5122068	12695	1
Vp018	156	Picture	MorphM3_08_orig.jpg ; MorphM3_10_UPPER.jpg	5122076	0	170	9988	171	0	next	hit	311
Vp018	156	Response	2	5131988	9912	1
Vp018	157	Picture	MorphM1_00_orig.jpg ; MorphM1_10_UPPER.jpg	5132064	0	1	11612	201	0	next	hit	313
Vp018	157	Response	2	5143668	11604	1
Vp018	158	Picture	MorphM9_08_orig.jpg ; MorphM9_10_UPPER.jpg	5143676	0	200	13601	201	0	next	hit	315
Vp018	158	Response	2	5157188	13512	1
Vp018	159	Picture	MorphF6_07_orig.jpg ; MorphF6_10_UPPER.jpg	5157277	0	1	21599	166	0	next	hit	317
Vp018	159	Response	2	5178868	21591	1
Vp018	160	Picture	MorphM5_03_orig.jpg ; MorphM5_10_UPPER.jpg	5178876	0	165	38381	166	0	next	hit	319
Vp018	160	Response	2	5217187	38311	1
Vp018	161	Picture	MorphF2_07_orig.jpg ; MorphF2_00_UPPER.jpg	5217257	0	1	20259	178	0	next	hit	321
Vp018	161	Response	2	5237507	20250	1
Vp018	162	Picture	MorphM3_04_orig.jpg ; MorphM3_00_UPPER.jpg	5237516	0	177	30697	178	0	next	hit	323
Vp018	162	Response	2	5268067	30551	1
Vp018	163	Picture	MorphF8_03_orig.jpg ; MorphF8_10_UPPER.jpg	5268213	0	1	9623	199	0	next	hit	325
Vp018	163	Response	2	5277827	9614	1
Vp018	164	Picture	MorphM6_06_orig.jpg ; MorphM6_00_UPPER.jpg	5277836	0	198	18078	365	0	next	incorrect	327
Vp018	164	Response	1	5295907	18071	1
Vp018	165	Picture	MorphM10_03_orig.jpg ; MorphM10_10_UPPER.jpg	5295914	0	167	7441	324	0	next	hit	329
Vp018	165	Response	2	5303346	7432	1
Vp018	166	Picture	MorphF6_01_orig.jpg ; MorphF6_00_UPPER.jpg	5303355	0	157	16560	341	0	next	incorrect	331
Vp018	166	Response	1	5319906	16551	1
Vp018	167	Picture	MorphM10_09_orig.jpg ; MorphM10_00_UPPER.jpg	5319915	0	184	10135	185	0	next	hit	333
Vp018	167	Response	2	5329906	9991	1
Vp018	168	Picture	MorphF10_05_orig.jpg ; MorphF10_10_UPPER.jpg	5330050	0	1	8891	2	0	next	hit	335
Vp018	168	Response	2	5338786	8736	1
Vp018	169	Picture	MorphF8_06_orig.jpg ; MorphF8_00_UPPER.jpg	5338941	0	1	21232	2	0	next	hit	337
Vp018	169	Response	2	5360066	21125	1
Vp018	170	Picture	MorphM10_10_orig.jpg ; MorphM10_10_UPPER.jpg	5360173	0	1	7818	146	0	next	hit	339
Vp018	170	Response	2	5367986	7813	1
Vp018	171	Picture	MorphF9_02_orig.jpg ; MorphF9_10_UPPER.jpg	5367991	0	145	19363	301	0	next	incorrect	341
Vp018	171	Response	1	5387346	19355	1
Vp018	172	Picture	MorphF10_07_orig.jpg ; MorphF10_00_UPPER.jpg	5387354	0	156	11120	339	0	next	hit	343
Vp018	172	Response	2	5398466	11112	1
Vp018	173	Picture	MorphM3_05_orig.jpg ; MorphM3_00_UPPER.jpg	5398474	0	183	22740	184	0	next	hit	345
Vp018	173	Response	2	5421105	22631	1
Vp018	174	Picture	MorphM9_03_orig.jpg ; MorphM9_00_UPPER.jpg	5421214	0	1	17338	180	0	next	incorrect	347
Vp018	174	Response	1	5438545	17331	1
Vp018	175	Picture	MorphF4_00_orig.jpg ; MorphF4_00_UPPER.jpg	5438552	0	179	57441	376	0	next	hit	349
Vp018	175	Response	2	5495985	57433	1
Vp018	176	Picture	MorphM7_09_orig.jpg ; MorphM7_10_UPPER.jpg	5495993	0	197	8798	354	0	next	hit	351
Vp018	176	Response	2	5504785	8792	1
Vp018	177	Picture	MorphM6_06_orig.jpg ; MorphM6_10_UPPER.jpg	5504791	0	157	16080	158	0	next	hit	353
Vp018	177	Response	2	5520784	15993	1
Vp018	178	Picture	MorphM10_06_orig.jpg ; MorphM10_00_UPPER.jpg	5520871	0	1	8962	196	0	next	hit	355
Vp018	178	Response	2	5529824	8953	1
Vp018	179	Picture	MorphM1_06_orig.jpg ; MorphM1_00_UPPER.jpg	5529833	0	195	10399	341	0	next	hit	357
Vp018	179	Response	2	5540224	10391	1
Vp018	180	Picture	MorphM8_06_orig.jpg ; MorphM8_10_UPPER.jpg	5540232	0	146	13150	147	0	next	hit	359
Vp018	180	Response	2	5553264	13032	1
Vp018	181	Picture	MorphF5_09_orig.jpg ; MorphF5_00_UPPER.jpg	5553382	0	1	27410	193	0	next	hit	361
Vp018	181	Response	2	5580784	27402	1
Vp018	182	Picture	MorphF2_03_orig.jpg ; MorphF2_00_UPPER.jpg	5580792	0	192	17309	193	0	next	incorrect	363
Vp018	182	Response	1	5597984	17192	1
Vp018	183	Picture	MorphF4_07_orig.jpg ; MorphF4_10_UPPER.jpg	5598101	0	1	17118	2	0	next	hit	365
Vp018	183	Response	2	5615104	17003	1
Vp018	184	Picture	MorphF5_09_orig.jpg ; MorphF5_10_UPPER.jpg	5615219	0	1	30613	175	0	next	hit	367
Vp018	184	Response	2	5645823	30604	1
Vp018	185	Picture	MorphF7_06_orig.jpg ; MorphF7_10_UPPER.jpg	5645832	0	174	19359	363	0	next	hit	369
Vp018	185	Response	2	5665183	19351	1
Vp018	186	Picture	MorphM10_08_orig.jpg ; MorphM10_00_UPPER.jpg	5665191	0	189	8681	190	0	next	hit	371
Vp018	186	Response	2	5673743	8552	1
Vp018	187	Picture	MorphM2_07_orig.jpg ; MorphM2_00_UPPER.jpg	5673872	0	1	56358	174	0	next	incorrect	373
Vp018	187	Response	1	5730223	56351	1
Vp018	188	Picture	MorphF9_09_orig.jpg ; MorphF9_10_UPPER.jpg	5730230	0	173	13309	174	0	next	hit	375
Vp018	188	Response	2	5743422	13192	1
Vp018	189	Picture	MorphM10_00_orig.jpg ; MorphM10_00_UPPER.jpg	5743539	0	1	11250	164	0	next	hit	377
Vp018	189	Response	2	5754782	11243	1
Vp018	190	Picture	MorphM6_03_orig.jpg ; MorphM6_00_UPPER.jpg	5754789	0	163	15820	164	0	next	hit	379
Vp018	190	Response	2	5770542	15753	1
Vp018	191	Picture	MorphF9_08_orig.jpg ; MorphF9_00_UPPER.jpg	5770609	0	1	19701	206	0	next	hit	381
Vp018	191	Response	2	5790302	19693	1
Vp018	192	Picture	MorphF3_06_orig.jpg ; MorphF3_00_UPPER.jpg	5790310	0	205	12640	376	0	next	hit	383
Vp018	192	Response	2	5802942	12632	1
Vp018	193	Picture	MorphF5_07_orig.jpg ; MorphF5_00_UPPER.jpg	5802950	0	171	13307	173	0	next	hit	385
Vp018	193	Response	2	5816142	13192	1
Vp018	194	Picture	MorphM8_04_orig.jpg ; MorphM8_10_UPPER.jpg	5816257	0	2	13333	206	0	next	hit	387
Vp018	194	Response	2	5829582	13325	1
Vp018	195	Picture	MorphM1_08_orig.jpg ; MorphM1_10_UPPER.jpg	5829590	0	204	9359	205	0	next	hit	389
Vp018	195	Response	2	5838862	9272	1
Vp018	196	Picture	MorphM6_00_orig.jpg ; MorphM6_00_UPPER.jpg	5838949	0	1	15128	2	0	next	hit	391
Vp018	196	Response	2	5853981	15032	1
Vp018	197	Picture	MorphM7_06_orig.jpg ; MorphM7_00_UPPER.jpg	5854077	0	1	13269	2	0	next	hit	393
Vp018	197	Response	2	5867261	13184	1
Vp018	198	Picture	MorphF8_00_orig.jpg ; MorphF8_10_UPPER.jpg	5867346	0	1	18244	204	0	next	hit	395
Vp018	198	Response	2	5885581	18235	1
Vp018	199	Picture	MorphM6_04_orig.jpg ; MorphM6_10_UPPER.jpg	5885590	0	203	44655	205	0	next	hit	397
Vp018	199	Response	2	5930141	44551	1
Vp018	200	Picture	MorphM7_01_orig.jpg ; MorphM7_00_UPPER.jpg	5930245	0	2	12705	170	0	next	hit	399
Vp018	200	Response	2	5942940	12695	1
Vp018	201	Picture	MorphF5_03_orig.jpg ; MorphF5_00_UPPER.jpg	5942950	0	168	20957	346	0	next	incorrect	401
Vp018	201	Response	1	5963900	20950	1
Vp018	202	Picture	MorphM6_00_orig.jpg ; MorphM6_10_UPPER.jpg	5963907	0	178	35442	344	0	next	hit	403
Vp018	202	Response	2	5999340	35433	1
Vp018	203	Picture	MorphM10_02_orig.jpg ; MorphM10_10_UPPER.jpg	5999349	0	166	7839	322	0	next	hit	405
Vp018	203	Response	2	6007180	7831	1
Vp018	204	Picture	MorphM2_05_orig.jpg ; MorphM2_10_UPPER.jpg	6007188	0	156	13279	303	0	next	hit	407
Vp018	204	Response	2	6020460	13272	1
Vp018	205	Picture	MorphF5_04_orig.jpg ; MorphF5_00_UPPER.jpg	6020467	0	147	27217	148	0	next	incorrect	409
Vp018	205	Response	1	6047579	27112	1
Vp018	206	Picture	MorphM4_10_orig.jpg ; MorphM4_00_UPPER.jpg	6047684	0	1	15127	2	0	next	hit	411
Vp018	206	Response	2	6062699	15015	1
Vp018	207	Picture	MorphF9_07_orig.jpg ; MorphF9_00_UPPER.jpg	6062811	0	1	40341	2	0	next	hit	413
Vp018	207	Response	2	6103019	40208	1
Vp018	208	Picture	MorphM5_01_orig.jpg ; MorphM5_10_UPPER.jpg	6103152	0	1	11810	2	0	next	hit	415
Vp018	208	Response	2	6114859	11707	1
Vp018	209	Picture	MorphM7_00_orig.jpg ; MorphM7_10_UPPER.jpg	6114962	0	1	11345	202	0	next	hit	417
Vp018	209	Response	2	6126299	11337	1
Vp018	210	Picture	MorphF1_04_orig.jpg ; MorphF1_10_UPPER.jpg	6126307	0	201	13283	388	0	next	hit	419
Vp018	210	Response	2	6139579	13272	1
Vp018	211	Picture	MorphM1_10_orig.jpg ; MorphM1_10_UPPER.jpg	6139590	0	187	11200	188	0	next	hit	421
Vp018	211	Response	2	6150698	11108	1
Vp018	212	Picture	MorphM8_05_orig.jpg ; MorphM8_00_UPPER.jpg	6150790	0	1	11412	2	0	next	hit	423
Vp018	212	Response	2	6162138	11348	1
Vp018	213	Picture	MorphF9_10_orig.jpg ; MorphF9_00_UPPER.jpg	6162202	0	1	12739	2	0	next	hit	425
Vp018	213	Response	2	6174858	12656	1
Vp018	214	Picture	MorphF4_01_orig.jpg ; MorphF4_10_UPPER.jpg	6174941	0	1	12341	2	0	next	hit	427
Vp018	214	Response	2	6187178	12237	1
Vp018	215	Picture	MorphM3_02_orig.jpg ; MorphM3_00_UPPER.jpg	6187282	0	1	23424	199	0	next	hit	429
Vp018	215	Response	2	6210698	23416	1
Vp018	216	Picture	MorphM1_05_orig.jpg ; MorphM1_00_UPPER.jpg	6210706	0	198	16519	199	0	next	hit	431
Vp018	216	Response	2	6227098	16392	1
Vp018	217	Picture	MorphM9_09_orig.jpg ; MorphM9_00_UPPER.jpg	6227225	0	1	65239	183	0	next	hit	433
Vp018	217	Response	2	6292457	65232	1
Vp018	218	Picture	MorphM7_05_orig.jpg ; MorphM7_00_UPPER.jpg	6292464	0	182	13318	183	0	next	hit	435
Vp018	218	Response	2	6305657	13193	1
Vp018	219	Picture	MorphF4_05_orig.jpg ; MorphF4_00_UPPER.jpg	6305782	0	1	14843	154	0	next	hit	437
Vp018	219	Response	2	6320617	14835	1
Vp018	220	Picture	MorphM6_10_orig.jpg ; MorphM6_00_UPPER.jpg	6320625	0	153	14882	154	0	next	hit	439
Vp018	220	Response	2	6335417	14792	1
Vp018	221	Picture	MorphF7_05_orig.jpg ; MorphF7_00_UPPER.jpg	6335507	0	1	14953	176	0	next	hit	441
Vp018	221	Response	2	6350457	14950	1
Vp018	222	Picture	MorphM8_10_orig.jpg ; MorphM8_10_UPPER.jpg	6350460	0	175	27205	348	0	next	hit	443
Vp018	222	Response	2	6377656	27196	1
Vp018	223	Picture	MorphF9_03_orig.jpg ; MorphF9_00_UPPER.jpg	6377665	0	173	16494	174	0	next	incorrect	445
Vp018	223	Response	1	6394056	16391	1
Vp018	224	Picture	MorphF4_07_orig.jpg ; MorphF4_00_UPPER.jpg	6394159	0	1	17986	196	0	next	incorrect	447
Vp018	224	Response	1	6412136	17977	1
Vp018	225	Picture	MorphF10_08_orig.jpg ; MorphF10_10_UPPER.jpg	6412145	0	195	10489	384	0	next	hit	449
Vp018	225	Response	2	6422616	10471	1
Vp018	226	Picture	MorphM3_00_orig.jpg ; MorphM3_10_UPPER.jpg	6422634	0	189	15670	367	0	next	hit	451
Vp018	226	Response	2	6438296	15662	1
Vp018	227	Picture	MorphM9_04_orig.jpg ; MorphM9_00_UPPER.jpg	6438304	0	178	14773	179	0	next	hit	453
Vp018	227	Response	2	6452936	14632	1
Vp018	228	Picture	MorphM7_03_orig.jpg ; MorphM7_10_UPPER.jpg	6453077	0	1	9387	170	0	next	hit	455
Vp018	228	Response	2	6462455	9378	1
Vp018	229	Picture	MorphM4_00_orig.jpg ; MorphM4_00_UPPER.jpg	6462464	0	169	12509	170	0	next	hit	457
Vp018	229	Response	2	6474856	12392	1
Vp018	230	Picture	MorphF7_09_orig.jpg ; MorphF7_10_UPPER.jpg	6474973	0	1	10850	166	0	next	hit	459
Vp018	230	Response	2	6485815	10842	1
Vp018	231	Picture	MorphF4_10_orig.jpg ; MorphF4_00_UPPER.jpg	6485823	0	165	17414	166	0	next	incorrect	461
Vp018	231	Response	1	6503175	17352	1
Vp018	232	Picture	MorphF5_01_orig.jpg ; MorphF5_10_UPPER.jpg	6503237	0	1	19640	2	0	next	hit	463
Vp018	232	Response	2	6522775	19538	1
Vp018	233	Picture	MorphM7_04_orig.jpg ; MorphM7_00_UPPER.jpg	6522877	0	1	34899	2	0	next	hit	465
Vp018	233	Response	2	6557655	34778	1
Vp018	234	Picture	MorphF6_06_orig.jpg ; MorphF6_10_UPPER.jpg	6557776	0	1	14995	2	0	next	hit	467
Vp018	234	Response	2	6572694	14918	1
Vp018	235	Picture	MorphF9_00_orig.jpg ; MorphF9_10_UPPER.jpg	6572771	0	1	16571	151	0	next	hit	469
Vp018	235	Response	2	6589334	16563	1
Vp018	236	Picture	MorphF10_08_orig.jpg ; MorphF10_00_UPPER.jpg	6589342	0	150	8642	151	0	next	hit	471
Vp018	236	Response	2	6597894	8552	1
Vp018	237	Picture	MorphM1_10_orig.jpg ; MorphM1_00_UPPER.jpg	6597984	0	1	20037	3	0	next	hit	473
Vp018	237	Response	2	6617894	19910	1
Vp018	238	Picture	MorphM4_09_orig.jpg ; MorphM4_00_UPPER.jpg	6618021	0	2	27602	3	0	next	hit	475
Vp018	238	Response	2	6645494	27473	1
Vp018	239	Picture	MorphF10_04_orig.jpg ; MorphF10_00_UPPER.jpg	6645623	0	1	15479	181	0	next	hit	477
Vp018	239	Response	2	6661094	15471	1
Vp018	240	Picture	MorphF2_08_orig.jpg ; MorphF2_10_UPPER.jpg	6661102	0	180	27359	337	0	next	hit	479
Vp018	240	Response	2	6688453	27351	1
Vp018	241	Picture	MorphF7_08_orig.jpg ; MorphF7_00_UPPER.jpg	6688461	0	157	23757	310	0	next	incorrect	481
Vp018	241	Response	1	6712213	23752	1
Vp018	242	Picture	MorphF10_01_orig.jpg ; MorphF10_00_UPPER.jpg	6712218	0	153	10635	154	0	next	hit	483
Vp018	242	Response	2	6722773	10555	1
Vp018	243	Picture	MorphM1_01_orig.jpg ; MorphM1_10_UPPER.jpg	6722853	0	1	9927	160	0	next	hit	485
Vp018	243	Response	2	6732773	9920	1
Vp018	244	Picture	MorphF6_07_orig.jpg ; MorphF6_00_UPPER.jpg	6732780	0	159	14755	160	0	next	incorrect	487
Vp018	244	Response	1	6747413	14633	1
Vp018	245	Picture	MorphM5_04_orig.jpg ; MorphM5_00_UPPER.jpg	6747535	0	1	22028	2	0	next	hit	489
Vp018	245	Response	2	6769413	21878	1
Vp018	246	Picture	MorphF7_07_orig.jpg ; MorphF7_10_UPPER.jpg	6769563	0	1	11373	174	0	next	hit	491
Vp018	246	Response	2	6780933	11370	1
Vp018	247	Picture	MorphF10_09_orig.jpg ; MorphF10_10_UPPER.jpg	6780936	0	173	8665	174	0	next	hit	493
Vp018	247	Response	2	6789492	8556	1
Vp018	248	Picture	MorphM6_05_orig.jpg ; MorphM6_00_UPPER.jpg	6789601	0	1	18179	2	0	next	incorrect	495
Vp018	248	Response	1	6807652	18051	1
Vp018	249	Picture	MorphF2_05_orig.jpg ; MorphF2_00_UPPER.jpg	6807780	0	1	40341	2	0	next	hit	497
Vp018	249	Response	2	6847972	40192	1
Vp018	250	Picture	MorphM1_06_orig.jpg ; MorphM1_10_UPPER.jpg	6848121	0	1	10085	2	0	next	hit	499
Vp018	250	Response	2	6858132	10011	1
Vp018	251	Picture	MorphM4_02_orig.jpg ; MorphM4_10_UPPER.jpg	6858206	0	1	19639	2	0	next	hit	501
Vp018	251	Response	2	6877732	19526	1
Vp018	252	Picture	MorphF3_03_orig.jpg ; MorphF3_10_UPPER.jpg	6877845	0	1	7123	178	0	next	hit	503
Vp018	252	Response	2	6884932	7087	1
Vp018	253	Picture	MorphF2_00_orig.jpg ; MorphF2_00_UPPER.jpg	6884968	0	177	16051	359	0	next	incorrect	505
Vp018	253	Response	1	6901011	16043	1
Vp018	254	Picture	MorphF8_08_orig.jpg ; MorphF8_10_UPPER.jpg	6901019	0	182	23801	183	0	next	hit	507
Vp018	254	Response	2	6924691	23672	1
Vp018	255	Picture	MorphF4_01_orig.jpg ; MorphF4_00_UPPER.jpg	6924820	0	1	22679	148	0	next	hit	509
Vp018	255	Response	2	6947491	22671	1
Vp018	256	Picture	MorphM4_05_orig.jpg ; MorphM4_10_UPPER.jpg	6947499	0	147	9434	148	0	next	hit	511
Vp018	256	Response	2	6956851	9352	1
Vp018	257	Picture	MorphM1_08_orig.jpg ; MorphM1_00_UPPER.jpg	6956933	0	1	9926	161	0	next	hit	513
Vp018	257	Response	2	6966851	9918	1
Vp018	258	Picture	MorphF1_06_orig.jpg ; MorphF1_10_UPPER.jpg	6966859	0	160	34480	342	0	next	hit	515
Vp018	258	Response	2	7001330	34471	2
Vp018	259	Picture	MorphM3_03_orig.jpg ; MorphM3_10_UPPER.jpg	7001339	0	182	12257	183	0	next	hit	517
Vp018	259	Response	2	7013490	12151	1
Vp018	260	Picture	MorphF8_00_orig.jpg ; MorphF8_00_UPPER.jpg	7013596	0	1	16538	184	0	next	hit	519
Vp018	260	Response	2	7030130	16534	1
Vp018	261	Picture	MorphM3_00_orig.jpg ; MorphM3_00_UPPER.jpg	7030134	0	183	24067	184	0	next	hit	521
Vp018	261	Response	2	7054050	23916	1
Vp018	262	Picture	MorphM4_04_orig.jpg ; MorphM4_00_UPPER.jpg	7054201	0	1	19109	2	0	next	hit	523
Vp018	262	Response	2	7073170	18969	1
Vp018	263	Picture	MorphF5_08_orig.jpg ; MorphF5_10_UPPER.jpg	7073310	0	1	11810	2	0	next	hit	525
Vp018	263	Response	2	7085010	11700	1
Vp018	264	Picture	MorphF1_05_orig.jpg ; MorphF1_00_UPPER.jpg	7085120	0	1	25178	170	0	next	hit	527
Vp018	264	Response	2	7110289	25169	1
Vp018	265	Picture	MorphF7_03_orig.jpg ; MorphF7_10_UPPER.jpg	7110298	0	169	29096	170	0	next	incorrect	529
Vp018	265	Response	1	7139329	29031	1
Vp018	266	Picture	MorphM6_04_orig.jpg ; MorphM6_00_UPPER.jpg	7139394	0	1	14423	176	0	next	incorrect	531
Vp018	266	Response	1	7153809	14415	1
Vp018	267	Picture	MorphM8_03_orig.jpg ; MorphM8_10_UPPER.jpg	7153817	0	175	18319	343	0	next	hit	533
Vp018	267	Response	2	7172129	18312	1
Vp018	268	Picture	MorphF3_03_orig.jpg ; MorphF3_00_UPPER.jpg	7172136	0	168	25200	349	0	next	incorrect	535
Vp018	268	Response	1	7197329	25193	1
Vp018	269	Picture	MorphM3_08_orig.jpg ; MorphM3_00_UPPER.jpg	7197336	0	181	29360	328	0	next	hit	537
Vp018	269	Response	2	7226688	29352	1
Vp018	270	Picture	MorphF6_01_orig.jpg ; MorphF6_10_UPPER.jpg	7226696	0	147	11519	320	0	next	hit	539
Vp018	270	Response	2	7238208	11512	1
Vp018	271	Picture	MorphF9_02_orig.jpg ; MorphF9_00_UPPER.jpg	7238215	0	173	30825	174	0	next	incorrect	541
Vp018	271	Response	1	7268928	30713	1
Vp018	272	Picture	MorphF3_04_orig.jpg ; MorphF3_00_UPPER.jpg	7269040	0	1	21099	2	0	next	hit	543
Vp018	272	Response	2	7290048	21008	1
Vp018	273	Picture	MorphF2_06_orig.jpg ; MorphF2_00_UPPER.jpg	7290139	0	1	15356	172	0	next	hit	545
Vp018	273	Response	2	7305487	15348	2
Vp018	274	Picture	MorphM8_00_orig.jpg ; MorphM8_00_UPPER.jpg	7305495	0	171	38241	318	0	next	hit	547
Vp018	274	Response	2	7343727	38232	1
Vp018	275	Picture	MorphF2_01_orig.jpg ; MorphF2_10_UPPER.jpg	7343736	0	147	15358	329	0	next	hit	549
Vp018	275	Response	2	7359087	15351	1
Vp018	276	Picture	MorphM2_05_orig.jpg ; MorphM2_00_UPPER.jpg	7359094	0	182	15309	183	0	next	incorrect	551
Vp018	276	Response	1	7374287	15193	1
Vp018	277	Picture	MorphF8_05_orig.jpg ; MorphF8_00_UPPER.jpg	7374403	0	1	14331	2	0	next	incorrect	553
Vp018	277	Response	1	7388607	14204	1
Vp018	278	Picture	MorphM6_10_orig.jpg ; MorphM6_10_UPPER.jpg	7388734	0	1	20303	2	0	next	hit	555
Vp018	278	Response	2	7408927	20193	1
Vp018	279	Picture	MorphF6_02_orig.jpg ; MorphF6_10_UPPER.jpg	7409037	0	1	13657	146	0	next	hit	557
Vp018	279	Response	2	7422686	13649	1
Vp018	280	Picture	MorphM4_04_orig.jpg ; MorphM4_10_UPPER.jpg	7422694	0	145	13921	302	0	next	hit	559
Vp018	280	Response	2	7436606	13912	1
Vp018	281	Picture	MorphF1_02_orig.jpg ; MorphF1_00_UPPER.jpg	7436615	0	157	27492	158	0	next	hit	561
Vp018	281	Response	2	7463966	27351	1
Vp018	282	Picture	MorphM3_06_orig.jpg ; MorphM3_10_UPPER.jpg	7464107	0	1	14464	2	0	next	hit	563
Vp018	282	Response	2	7478446	14339	1
Vp018	283	Picture	MorphM4_03_orig.jpg ; MorphM4_10_UPPER.jpg	7478571	0	1	15526	2	0	next	hit	565
Vp018	283	Response	2	7493966	15395	1
Vp018	284	Picture	MorphF2_00_orig.jpg ; MorphF2_10_UPPER.jpg	7494097	0	1	34236	2	0	next	hit	567
Vp018	284	Response	2	7528205	34108	1
Vp018	285	Picture	MorphM4_07_orig.jpg ; MorphM4_10_UPPER.jpg	7528333	0	1	8891	2	0	next	hit	569
Vp018	285	Response	2	7537085	8752	1
Vp018	286	Picture	MorphF9_03_orig.jpg ; MorphF9_10_UPPER.jpg	7537224	0	1	19639	2	0	next	hit	571
Vp018	286	Response	2	7556765	19541	1
Vp018	287	Picture	MorphM2_03_orig.jpg ; MorphM2_10_UPPER.jpg	7556863	0	1	21430	202	0	next	hit	573
Vp018	287	Response	2	7578285	21422	1
Vp018	288	Picture	MorphM4_06_orig.jpg ; MorphM4_10_UPPER.jpg	7578293	0	201	13337	202	0	next	hit	575
Vp018	288	Response	2	7591565	13272	1
Vp018	289	Picture	MorphM8_09_orig.jpg ; MorphM8_10_UPPER.jpg	7591630	0	1	11677	3	0	next	hit	577
Vp018	289	Response	2	7603245	11615	1
Vp018	290	Picture	MorphF3_00_orig.jpg ; MorphF3_00_UPPER.jpg	7603307	0	2	13801	3	0	next	incorrect	579
Vp018	290	Response	1	7617005	13698	1
Vp018	291	Picture	MorphF10_07_orig.jpg ; MorphF10_10_UPPER.jpg	7617108	0	1	9289	2	0	next	hit	581
Vp018	291	Response	2	7626285	9177	1
Vp018	292	Picture	MorphF5_02_orig.jpg ; MorphF5_00_UPPER.jpg	7626397	0	1	16720	2	0	next	incorrect	583
Vp018	292	Response	1	7643004	16607	1
Vp018	293	Picture	MorphM7_06_orig.jpg ; MorphM7_10_UPPER.jpg	7643117	0	1	11014	2	0	next	hit	585
Vp018	293	Response	2	7654044	10927	1
Vp018	294	Picture	MorphM5_05_orig.jpg ; MorphM5_00_UPPER.jpg	7654131	0	1	13403	2	0	next	incorrect	587
Vp018	294	Response	1	7667404	13273	1
Vp018	295	Picture	MorphF6_04_orig.jpg ; MorphF6_00_UPPER.jpg	7667534	0	1	17648	2	0	next	hit	589
Vp018	295	Response	2	7685084	17550	1
Vp018	296	Picture	MorphM2_10_orig.jpg ; MorphM2_00_UPPER.jpg	7685182	0	1	52814	2	0	next	incorrect	591
Vp018	296	Response	1	7737883	52701	1
Vp018	297	Picture	MorphM6_01_orig.jpg ; MorphM6_10_UPPER.jpg	7737996	0	1	18694	152	0	next	hit	593
Vp018	297	Response	2	7756683	18687	1
Vp018	298	Picture	MorphM2_03_orig.jpg ; MorphM2_00_UPPER.jpg	7756690	0	151	22841	152	0	next	incorrect	595
Vp018	298	Response	1	7779403	22713	1
Vp018	299	Picture	MorphF2_06_orig.jpg ; MorphF2_10_UPPER.jpg	7779531	0	1	69401	2	0	next	incorrect	597
Vp018	299	Response	1	7848842	69311	1
Vp018	300	Picture	MorphM1_02_orig.jpg ; MorphM1_00_UPPER.jpg	7848932	0	1	8559	201	0	next	hit	599
Vp018	300	Response	2	7857482	8550	1
Vp018	301	Picture	MorphF1_03_orig.jpg ; MorphF1_00_UPPER.jpg	7857491	0	200	40238	370	0	next	incorrect	601
Vp018	301	Response	1	7897722	40231	1
Vp018	302	Picture	MorphM8_08_orig.jpg ; MorphM8_10_UPPER.jpg	7897729	0	170	61608	171	0	next	hit	603
Vp018	302	Response	2	7959241	61512	1
Vp018	303	Picture	MorphF1_00_orig.jpg ; MorphF1_10_UPPER.jpg	7959337	0	1	41113	159	0	next	hit	605
Vp018	303	Response	2	8000441	41104	1
Vp018	304	Picture	MorphF5_00_orig.jpg ; MorphF5_10_UPPER.jpg	8000450	0	158	14355	159	0	next	hit	607
Vp018	304	Response	2	8014681	14231	1
Vp018	305	Picture	MorphF2_08_orig.jpg ; MorphF2_00_UPPER.jpg	8014805	0	1	18180	2	0	next	incorrect	609
Vp018	305	Response	1	8032841	18036	1
Vp018	306	Picture	MorphF1_02_orig.jpg ; MorphF1_10_UPPER.jpg	8032985	0	1	15924	2	0	next	incorrect	611
Vp018	306	Response	1	8048761	15776	1
Vp018	307	Picture	MorphF6_00_orig.jpg ; MorphF6_10_UPPER.jpg	8048909	0	1	19858	181	0	next	hit	613
Vp018	307	Response	2	8068760	19851	1
Vp018	308	Picture	MorphF3_04_orig.jpg ; MorphF3_10_UPPER.jpg	8068767	0	180	48349	181	0	next	hit	615
Vp018	308	Response	2	8117000	48233	1
Vp018	309	Picture	MorphF6_02_orig.jpg ; MorphF6_00_UPPER.jpg	8117116	0	1	12739	2	0	next	hit	617
Vp018	309	Response	2	8129719	12603	2
Vp018	310	Picture	MorphM7_10_orig.jpg ; MorphM7_00_UPPER.jpg	8129855	0	1	14331	2	0	next	hit	619
Vp018	310	Response	2	8144040	14185	1
Vp018	311	Picture	MorphM2_01_orig.jpg ; MorphM2_10_UPPER.jpg	8144186	0	1	62236	2	0	next	hit	621
Vp018	311	Response	2	8206359	62173	1
Vp018	312	Picture	MorphF3_06_orig.jpg ; MorphF3_10_UPPER.jpg	8206422	0	1	20665	171	0	next	hit	623
Vp018	312	Response	2	8227079	20657	1
Vp018	313	Picture	MorphM2_10_orig.jpg ; MorphM2_10_UPPER.jpg	8227087	0	170	18160	359	0	next	hit	625
Vp018	313	Response	2	8245239	18152	1
Vp018	314	Picture	MorphF5_05_orig.jpg ; MorphF5_10_UPPER.jpg	8245247	0	189	14879	362	0	next	hit	627
Vp018	314	Response	2	8260119	14872	1
Vp018	315	Picture	MorphF4_02_orig.jpg ; MorphF4_10_UPPER.jpg	8260126	0	173	56160	317	0	next	hit	629
Vp018	315	Response	2	8316278	56152	1
Vp018	316	Picture	MorphF7_03_orig.jpg ; MorphF7_00_UPPER.jpg	8316286	0	144	11519	314	0	next	incorrect	631
Vp018	316	Response	1	8327798	11512	1
Vp018	317	Picture	MorphF2_02_orig.jpg ; MorphF2_10_UPPER.jpg	8327805	0	170	15121	346	0	next	hit	633
Vp018	317	Response	2	8342918	15113	1
Vp018	318	Picture	MorphF4_04_orig.jpg ; MorphF4_10_UPPER.jpg	8342926	0	176	25786	177	0	next	hit	635
Vp018	318	Response	2	8368597	25671	1
Vp018	319	Picture	MorphF10_04_orig.jpg ; MorphF10_10_UPPER.jpg	8368712	0	1	6768	2	0	next	hit	637
Vp018	319	Response	2	8375397	6685	1
Vp018	320	Picture	MorphF3_01_orig.jpg ; MorphF3_00_UPPER.jpg	8375480	0	1	31582	2	0	next	incorrect	639
Vp018	320	Response	1	8406917	31437	1
Vp018	321	Picture	MorphF2_10_orig.jpg ; MorphF2_00_UPPER.jpg	8407062	0	1	58502	153	0	next	hit	641
Vp018	321	Response	2	8465557	58495	1
Vp018	322	Picture	MorphM3_05_orig.jpg ; MorphM3_10_UPPER.jpg	8465564	0	152	10961	357	0	next	hit	643
Vp018	322	Response	2	8476516	10952	1
Vp018	323	Picture	MorphF10_02_orig.jpg ; MorphF10_10_UPPER.jpg	8476525	0	205	9600	364	0	next	hit	645
Vp018	323	Response	2	8486116	9591	1
Vp018	324	Picture	MorphF9_05_orig.jpg ; MorphF9_10_UPPER.jpg	8486125	0	159	14622	160	0	next	hit	647
Vp018	324	Response	2	8500596	14471	1
Vp018	325	Picture	MorphF8_09_orig.jpg ; MorphF8_10_UPPER.jpg	8500747	0	1	13403	2	0	next	hit	649
Vp018	325	Response	2	8514036	13289	1
Vp018	326	Picture	MorphM9_01_orig.jpg ; MorphM9_10_UPPER.jpg	8514150	0	1	11093	188	0	next	hit	651
Vp018	326	Response	2	8525236	11086	1
Vp018	327	Picture	MorphM3_06_orig.jpg ; MorphM3_00_UPPER.jpg	8525243	0	187	15518	382	0	next	hit	653
Vp018	327	Response	2	8540756	15513	1
Vp018	328	Picture	MorphF4_06_orig.jpg ; MorphF4_00_UPPER.jpg	8540761	0	195	18241	196	0	next	incorrect	655
Vp018	328	Response	1	8558916	18155	1
Vp018	329	Picture	MorphF2_09_orig.jpg ; MorphF2_10_UPPER.jpg	8559002	0	1	13762	173	0	next	hit	657
Vp018	329	Response	2	8572756	13754	1
Vp018	330	Picture	MorphF1_09_orig.jpg ; MorphF1_10_UPPER.jpg	8572764	0	172	19545	173	0	next	hit	659
Vp018	330	Response	2	8592195	19431	1
Vp018	331	Picture	MorphM6_05_orig.jpg ; MorphM6_10_UPPER.jpg	8592309	0	1	45733	183	0	next	hit	661
Vp018	331	Response	2	8638035	45726	1
Vp018	332	Picture	MorphM4_06_orig.jpg ; MorphM4_00_UPPER.jpg	8638042	0	182	23934	183	0	next	hit	663
Vp018	332	Response	2	8661875	23833	1
Vp018	333	Picture	MorphF5_07_orig.jpg ; MorphF5_10_UPPER.jpg	8661976	0	1	11146	2	0	next	hit	665
Vp018	333	Response	2	8672995	11019	1
Vp018	334	Picture	MorphF1_01_orig.jpg ; MorphF1_00_UPPER.jpg	8673122	0	1	31960	155	0	next	hit	667
Vp018	334	Response	2	8705074	31952	1
Vp018	335	Picture	MorphF7_04_orig.jpg ; MorphF7_10_UPPER.jpg	8705082	0	154	10637	155	0	next	hit	669
Vp018	335	Response	2	8715554	10472	1
Vp018	336	Picture	MorphF6_10_orig.jpg ; MorphF6_00_UPPER.jpg	8715719	0	1	20966	2	0	next	incorrect	671
Vp018	336	Response	1	8736594	20875	1
Vp018	337	Picture	MorphM1_05_orig.jpg ; MorphM1_10_UPPER.jpg	8736685	0	1	12872	2	0	next	hit	673
Vp018	337	Response	2	8749474	12789	1
Vp018	338	Picture	MorphF3_09_orig.jpg ; MorphF3_10_UPPER.jpg	8749557	0	1	16005	186	0	next	hit	675
Vp018	338	Response	2	8765554	15997	1
Vp018	339	Picture	MorphF4_08_orig.jpg ; MorphF4_00_UPPER.jpg	8765562	0	185	34877	393	0	next	incorrect	677
Vp018	339	Response	1	8800433	34871	1
Vp018	340	Picture	MorphM3_01_orig.jpg ; MorphM3_00_UPPER.jpg	8800439	0	208	29363	379	0	next	hit	679
Vp018	340	Response	2	8829793	29354	1
Vp018	341	Picture	MorphF3_05_orig.jpg ; MorphF3_10_UPPER.jpg	8829802	0	171	17686	172	0	next	hit	681
Vp018	341	Response	2	8847393	17591	1
Vp018	342	Picture	MorphF1_05_orig.jpg ; MorphF1_10_UPPER.jpg	8847488	0	1	26938	2	0	next	hit	683
Vp018	342	Response	2	8874353	26865	1
Vp018	343	Picture	MorphF10_10_orig.jpg ; MorphF10_10_UPPER.jpg	8874426	0	1	11147	2	0	next	hit	685
Vp018	343	Response	2	8885473	11047	1
Vp018	344	Picture	MorphF2_04_orig.jpg ; MorphF2_00_UPPER.jpg	8885573	0	1	29591	2	0	next	incorrect	687
Vp018	344	Response	1	8915072	29499	1
Vp018	345	Picture	MorphM10_02_orig.jpg ; MorphM10_00_UPPER.jpg	8915164	0	1	10717	167	0	next	hit	689
Vp018	345	Response	2	8925872	10708	1
Vp018	346	Picture	MorphM7_08_orig.jpg ; MorphM7_10_UPPER.jpg	8925881	0	166	31998	314	0	next	hit	691
Vp018	346	Response	2	8957872	31991	1
Vp018	347	Picture	MorphM3_09_orig.jpg ; MorphM3_10_UPPER.jpg	8957879	0	148	26952	149	0	next	hit	693
Vp018	347	Response	2	8984752	26873	1
Vp018	348	Picture	MorphM5_03_orig.jpg ; MorphM5_00_UPPER.jpg	8984831	0	1	24008	145	0	next	incorrect	695
Vp018	348	Response	1	9008831	24000	1
Vp018	349	Picture	MorphF5_06_orig.jpg ; MorphF5_00_UPPER.jpg	9008839	0	144	14740	145	0	next	incorrect	697
Vp018	349	Response	1	9023471	14632	1
Vp018	350	Picture	MorphF8_05_orig.jpg ; MorphF8_10_UPPER.jpg	9023579	0	1	16720	2	0	next	hit	699
Vp018	350	Response	2	9040191	16612	1
Vp018	351	Picture	MorphF4_06_orig.jpg ; MorphF4_10_UPPER.jpg	9040299	0	1	37554	2	0	next	hit	701
Vp018	351	Response	2	9077711	37412	1
Vp018	352	Picture	MorphM6_09_orig.jpg ; MorphM6_00_UPPER.jpg	9077853	0	1	50265	162	0	next	incorrect	703
Vp018	352	Response	1	9128110	50257	1
Vp018	353	Picture	MorphF4_04_orig.jpg ; MorphF4_00_UPPER.jpg	9128118	0	161	51759	316	0	next	hit	705
Vp018	353	Response	2	9179870	51752	1
Vp018	354	Picture	MorphF1_07_orig.jpg ; MorphF1_10_UPPER.jpg	9179877	0	155	11120	336	0	next	hit	707
Vp018	354	Response	2	9190990	11113	1
Vp018	355	Picture	MorphF3_08_orig.jpg ; MorphF3_10_UPPER.jpg	9190997	0	181	9040	346	0	next	hit	709
Vp018	355	Response	2	9200030	9033	1
Vp018	356	Picture	MorphM8_06_orig.jpg ; MorphM8_00_UPPER.jpg	9200037	0	165	12770	166	0	next	hit	711
Vp018	356	Response	2	9212669	12632	1
Vp018	357	Picture	MorphF1_08_orig.jpg ; MorphF1_00_UPPER.jpg	9212807	0	1	9952	2	0	next	hit	713
Vp018	357	Response	2	9222669	9862	1
Vp018	358	Picture	MorphM2_08_orig.jpg ; MorphM2_00_UPPER.jpg	9222759	0	1	17251	2	0	next	incorrect	715
Vp018	358	Response	1	9239949	17190	1
Vp018	359	Picture	MorphM9_00_orig.jpg ; MorphM9_00_UPPER.jpg	9240010	0	1	21895	2	0	next	incorrect	717
Vp018	359	Response	1	9261789	21779	1
Vp018	360	Picture	MorphM7_03_orig.jpg ; MorphM7_00_UPPER.jpg	9261905	0	1	31583	2	0	next	hit	719
Vp018	360	Response	2	9293389	31484	1
Vp018	361	Picture	MorphM10_05_orig.jpg ; MorphM10_00_UPPER.jpg	9293488	0	1	10616	2	0	next	hit	721
Vp018	361	Response	2	9304029	10541	1
Vp018	362	Picture	MorphM9_06_orig.jpg ; MorphM9_00_UPPER.jpg	9304104	0	1	34236	2	0	next	incorrect	723
Vp018	362	Response	1	9338268	34164	1
Vp018	363	Picture	MorphM7_08_orig.jpg ; MorphM7_00_UPPER.jpg	9338340	0	1	11810	2	0	next	hit	725
Vp018	363	Response	2	9350028	11688	1
Vp018	364	Picture	MorphF4_09_orig.jpg ; MorphF4_10_UPPER.jpg	9350150	0	1	20285	152	0	next	incorrect	727
Vp018	364	Response	1	9370428	20278	1
Vp018	365	Picture	MorphM2_04_orig.jpg ; MorphM2_00_UPPER.jpg	9370435	0	151	12491	152	0	next	incorrect	729
Vp018	365	Response	1	9382828	12393	1
Vp018	366	Picture	MorphM8_01_orig.jpg ; MorphM8_10_UPPER.jpg	9382926	0	1	65553	2	0	next	hit	731
Vp018	366	Response	2	9448347	65421	1
Vp018	367	Picture	MorphF1_06_orig.jpg ; MorphF1_00_UPPER.jpg	9448479	0	1	19109	2	0	next	incorrect	733
Vp018	367	Response	1	9467467	18988	1
Vp018	368	Picture	MorphM10_08_orig.jpg ; MorphM10_10_UPPER.jpg	9467588	0	1	7962	2	0	next	hit	735
Vp018	368	Response	2	9475467	7879	1
Vp018	369	Picture	MorphM3_01_orig.jpg ; MorphM3_10_UPPER.jpg	9475550	0	1	11364	183	0	next	incorrect	737
Vp018	369	Response	1	9486907	11357	1
Vp018	370	Picture	MorphM5_08_orig.jpg ; MorphM5_10_UPPER.jpg	9486914	0	182	13052	183	0	next	incorrect	739
Vp018	370	Response	1	9499867	12953	1
Vp018	371	Picture	MorphF5_10_orig.jpg ; MorphF5_00_UPPER.jpg	9499966	0	1	17119	2	0	next	hit	741
Vp018	371	Response	2	9516987	17021	1
Vp018	372	Picture	MorphF7_01_orig.jpg ; MorphF7_00_UPPER.jpg	9517085	0	1	46046	2	0	next	incorrect	743
Vp018	372	Response	1	9562986	45901	1
Vp018	373	Picture	MorphF3_07_orig.jpg ; MorphF3_10_UPPER.jpg	9563131	0	1	9820	2	0	next	hit	745
Vp018	373	Response	2	9572826	9695	1
Vp018	374	Picture	MorphM8_07_orig.jpg ; MorphM8_00_UPPER.jpg	9572951	0	1	20833	2	0	next	incorrect	747
Vp018	374	Response	1	9593706	20755	1
Vp018	375	Picture	MorphF7_05_orig.jpg ; MorphF7_10_UPPER.jpg	9593784	0	1	16189	2	0	next	incorrect	749
Vp018	375	Response	1	9609866	16082	1
Vp018	376	Picture	MorphM7_07_orig.jpg ; MorphM7_10_UPPER.jpg	9609973	0	1	16720	2	0	next	hit	751
Vp018	376	Response	2	9626586	16613	1
Vp018	377	Picture	MorphF7_01_orig.jpg ; MorphF7_10_UPPER.jpg	9626693	0	1	14995	2	0	next	incorrect	753
Vp018	377	Response	1	9641545	14852	1
Vp018	378	Picture	MorphF2_09_orig.jpg ; MorphF2_00_UPPER.jpg	9641688	0	1	16057	2	0	next	incorrect	755
Vp018	378	Response	1	9657625	15937	1
Vp018	379	Picture	MorphM2_00_orig.jpg ; MorphM2_00_UPPER.jpg	9657745	0	1	26540	2	0	next	incorrect	757
Vp018	379	Response	1	9684185	26440	1
Vp018	380	Picture	MorphM9_02_orig.jpg ; MorphM9_00_UPPER.jpg	9684285	0	1	21187	179	0	next	hit	759
Vp018	380	Response	2	9705465	21180	1
Vp018	381	Picture	MorphF10_02_orig.jpg ; MorphF10_00_UPPER.jpg	9705472	0	178	17693	179	0	next	hit	761
Vp018	381	Response	2	9723065	17593	1
Vp018	382	Picture	MorphF7_06_orig.jpg ; MorphF7_00_UPPER.jpg	9723165	0	1	40341	2	0	next	incorrect	763
Vp018	382	Response	1	9763384	40219	1
Vp018	383	Picture	MorphM5_02_orig.jpg ; MorphM5_00_UPPER.jpg	9763506	0	1	18842	3	0	next	hit	765
Vp018	383	Response	2	9782264	18758	1
Vp018	384	Picture	MorphF6_09_orig.jpg ; MorphF6_10_UPPER.jpg	9782348	0	2	16986	3	0	next	hit	767
Vp018	384	Response	2	9799224	16876	1
Vp018	385	Picture	MorphF1_08_orig.jpg ; MorphF1_10_UPPER.jpg	9799334	0	1	12857	150	0	next	hit	769
Vp018	385	Response	2	9812184	12850	1
Vp018	386	Picture	MorphM2_06_orig.jpg ; MorphM2_10_UPPER.jpg	9812191	0	149	23901	150	0	next	hit	771
Vp018	386	Response	2	9835944	23753	1
Vp018	387	Picture	MorphM8_02_orig.jpg ; MorphM8_00_UPPER.jpg	9836092	0	1	30499	156	0	next	hit	773
Vp018	387	Response	2	9866583	30491	1
Vp018	388	Picture	MorphM5_06_orig.jpg ; MorphM5_00_UPPER.jpg	9866591	0	155	14087	156	0	next	incorrect	775
Vp018	388	Response	1	9880583	13992	1
Vp018	389	Picture	MorphM6_02_orig.jpg ; MorphM6_00_UPPER.jpg	9880678	0	1	47108	2	0	next	incorrect	777
Vp018	389	Response	1	9927703	47025	1
Vp018	390	Picture	MorphM9_04_orig.jpg ; MorphM9_10_UPPER.jpg	9927786	0	1	49844	186	0	next	incorrect	779
Vp018	390	Response	1	9977622	49836	1
Vp018	391	Picture	MorphF7_07_orig.jpg ; MorphF7_00_UPPER.jpg	9977630	0	185	10667	186	0	next	incorrect	781
Vp018	391	Response	1	9988182	10552	1
Vp018	392	Picture	MorphF9_06_orig.jpg ; MorphF9_00_UPPER.jpg	9988297	0	1	40293	182	0	next	incorrect	783
Vp018	392	Response	1	10028582	40285	1
Vp018	393	Picture	MorphM7_09_orig.jpg ; MorphM7_00_UPPER.jpg	10028590	0	181	10132	182	0	next	hit	785
Vp018	393	Response	2	10038662	10072	1
Vp018	394	Picture	MorphM9_05_orig.jpg ; MorphM9_10_UPPER.jpg	10038722	0	1	10183	170	0	next	hit	787
Vp018	394	Response	2	10048901	10179	1
Vp018	395	Picture	MorphF9_05_orig.jpg ; MorphF9_00_UPPER.jpg	10048905	0	169	16888	170	0	next	incorrect	789
Vp018	395	Response	1	10065701	16796	1
Vp018	396	Picture	MorphF10_05_orig.jpg ; MorphF10_00_UPPER.jpg	10065793	0	1	8360	2	0	next	hit	791
Vp018	396	Response	2	10074022	8229	1
Vp018	397	Picture	MorphF9_07_orig.jpg ; MorphF9_10_UPPER.jpg	10074153	0	1	35828	2	0	next	hit	793
Vp018	397	Response	2	10109861	35708	1
Vp018	398	Picture	MorphF3_05_orig.jpg ; MorphF3_00_UPPER.jpg	10109981	0	1	12047	163	0	next	hit	795
Vp018	398	Response	2	10122021	12040	1
Vp018	399	Picture	MorphM9_08_orig.jpg ; MorphM9_00_UPPER.jpg	10122028	0	162	13033	163	0	next	incorrect	797
Vp018	399	Response	1	10134981	12953	1
Vp018	400	Picture	MorphM5_10_orig.jpg ; MorphM5_10_UPPER.jpg	10135061	0	1	25346	2	0	next	hit	799
Vp018	400	Response	2	10160260	25199	1
Vp018	401	Picture	MorphF5_03_orig.jpg ; MorphF5_10_UPPER.jpg	10160407	0	1	17250	2	0	next	hit	801
Vp018	401	Response	2	10177540	17133	1
Vp018	402	Picture	MorphM6_01_orig.jpg ; MorphM6_00_UPPER.jpg	10177657	0	1	39651	161	0	next	incorrect	803
Vp018	402	Response	1	10217300	39643	1
Vp018	403	Picture	MorphM10_10_orig.jpg ; MorphM10_00_UPPER.jpg	10217308	0	160	9979	161	0	next	hit	805
Vp018	403	Response	2	10227220	9912	1
Vp018	404	Picture	MorphM6_08_orig.jpg ; MorphM6_00_UPPER.jpg	10227287	0	1	74045	2	0	next	hit	807
Vp018	404	Response	2	10301219	73932	1
Vp018	405	Picture	MorphF10_06_orig.jpg ; MorphF10_00_UPPER.jpg	10301332	0	1	10749	2	0	next	hit	809
Vp018	405	Response	2	10312019	10687	1
Vp018	406	Picture	MorphF2_03_orig.jpg ; MorphF2_10_UPPER.jpg	10312081	0	1	19465	176	0	next	hit	811
Vp018	406	Response	2	10331539	19458	1
Vp018	407	Picture	MorphF6_03_orig.jpg ; MorphF6_00_UPPER.jpg	10331546	0	175	13577	176	0	next	incorrect	813
Vp018	407	Response	1	10344979	13433	1
Vp018	408	Picture	MorphM10_07_orig.jpg ; MorphM10_10_UPPER.jpg	10345123	0	1	11384	163	0	next	hit	815
Vp018	408	Response	2	10356499	11376	1
Vp018	409	Picture	MorphM4_01_orig.jpg ; MorphM4_10_UPPER.jpg	10356507	0	162	13961	163	0	next	hit	817
Vp018	409	Response	2	10370338	13831	1
Vp018	410	Picture	MorphM10_09_orig.jpg ; MorphM10_10_UPPER.jpg	10370468	0	1	11883	195	0	next	hit	819
Vp018	410	Response	2	10382338	11870	1
Vp018	411	Picture	MorphM7_02_orig.jpg ; MorphM7_10_UPPER.jpg	10382351	0	194	19674	353	0	next	hit	821
Vp018	411	Response	2	10402018	19667	1
Vp018	412	Picture	MorphF2_01_orig.jpg ; MorphF2_00_UPPER.jpg	10402025	0	159	11968	160	0	next	incorrect	823
Vp018	412	Response	1	10413858	11833	1
Vp018	413	Picture	MorphM6_02_orig.jpg ; MorphM6_10_UPPER.jpg	10413993	0	1	16272	185	0	next	incorrect	825
Vp018	413	Response	1	10430258	16265	1
Vp018	414	Picture	MorphF10_01_orig.jpg ; MorphF10_10_UPPER.jpg	10430265	0	184	14080	354	0	next	hit	827
Vp018	414	Response	2	10444338	14073	1
Vp018	415	Picture	MorphM7_01_orig.jpg ; MorphM7_10_UPPER.jpg	10444345	0	170	62405	171	0	next	hit	829
Vp018	415	Response	2	10506657	62312	1
Vp018	416	Picture	MorphM3_03_orig.jpg ; MorphM3_00_UPPER.jpg	10506750	0	1	12739	2	0	next	incorrect	831
Vp018	416	Response	1	10519377	12627	1
Vp018	417	Picture	MorphF3_10_orig.jpg ; MorphF3_00_UPPER.jpg	10519489	0	1	15791	2	0	next	hit	833
Vp018	417	Response	2	10535217	15728	1
Vp018	418	Picture	MorphF5_10_orig.jpg ; MorphF5_10_UPPER.jpg	10535280	0	1	18424	156	0	next	hit	835
Vp018	418	Response	2	10553697	18417	1
Vp018	419	Picture	MorphM3_04_orig.jpg ; MorphM3_10_UPPER.jpg	10553704	0	155	18333	156	0	next	incorrect	837
Vp018	419	Response	1	10571937	18233	1
Vp018	420	Picture	MorphM5_09_orig.jpg ; MorphM5_10_UPPER.jpg	10572037	0	1	78147	147	0	next	hit	839
Vp018	420	Response	2	10650176	78139	1
Vp018	421	Picture	MorphM4_08_orig.jpg ; MorphM4_10_UPPER.jpg	10650184	0	146	11690	147	0	next	hit	841
Vp018	421	Response	2	10661776	11592	1
Vp018	422	Picture	MorphM8_03_orig.jpg ; MorphM8_00_UPPER.jpg	10661874	0	1	17649	2	0	next	hit	843
Vp018	422	Response	2	10679456	17582	1
Vp018	423	Picture	MorphF1_04_orig.jpg ; MorphF1_00_UPPER.jpg	10679523	0	1	13535	2	0	next	incorrect	845
Vp018	423	Response	1	10692975	13452	1
Vp018	424	Picture	MorphF6_10_orig.jpg ; MorphF6_10_UPPER.jpg	10693058	0	1	28000	2	0	next	hit	847
Vp018	424	Response	2	10720975	27917	1
Vp018	425	Picture	MorphF5_00_orig.jpg ; MorphF5_00_UPPER.jpg	10721058	0	1	64226	2	0	next	incorrect	849
Vp018	425	Response	1	10785215	64157	1
Vp018	426	Picture	MorphF1_03_orig.jpg ; MorphF1_10_UPPER.jpg	10785284	0	1	11677	2	0	next	hit	851
Vp018	426	Response	2	10796894	11610	1
Vp018	427	Picture	MorphM5_02_orig.jpg ; MorphM5_10_UPPER.jpg	10796961	0	1	14597	2	0	next	hit	853
Vp018	427	Response	2	10811454	14493	1
Vp018	428	Picture	MorphM4_00_orig.jpg ; MorphM4_10_UPPER.jpg	10811558	0	1	12075	2	0	next	hit	855
Vp018	428	Response	2	10823534	11976	1
Vp018	429	Picture	MorphM1_07_orig.jpg ; MorphM1_00_UPPER.jpg	10823633	0	1	23886	2	0	next	hit	857
Vp018	429	Response	2	10847454	23821	1
Vp018	430	Picture	MorphF1_09_orig.jpg ; MorphF1_00_UPPER.jpg	10847519	0	1	17862	187	0	next	hit	859
Vp018	430	Response	2	10865374	17855	1
Vp018	431	Picture	MorphM4_01_orig.jpg ; MorphM4_00_UPPER.jpg	10865381	0	186	23142	187	0	next	hit	861
Vp018	431	Response	2	10888414	23033	1
Vp018	432	Picture	MorphM3_07_orig.jpg ; MorphM3_00_UPPER.jpg	10888523	0	1	30919	2	0	next	incorrect	863
Vp018	432	Response	1	10919293	30770	1
Vp018	433	Picture	MorphF2_10_orig.jpg ; MorphF2_10_UPPER.jpg	10919442	0	1	14597	2	0	next	hit	865
Vp018	433	Response	2	10933933	14491	1
Vp018	434	Picture	MorphF10_00_orig.jpg ; MorphF10_00_UPPER.jpg	10934039	0	1	11677	2	0	next	hit	867
Vp018	434	Response	2	10945613	11574	1
Vp018	435	Picture	MorphF5_05_orig.jpg ; MorphF5_00_UPPER.jpg	10945716	0	1	21497	2	0	next	incorrect	869
Vp018	435	Response	1	10967133	21417	1
Vp018	436	Picture	MorphM10_04_orig.jpg ; MorphM10_00_UPPER.jpg	10967213	0	1	13403	2	0	next	hit	871
Vp018	436	Response	2	10980493	13280	1
Vp018	437	Picture	MorphF6_00_orig.jpg ; MorphF6_00_UPPER.jpg	10980616	0	1	17383	2	0	next	incorrect	873
Vp018	437	Response	1	10997853	17237	1
Vp018	438	Picture	MorphF8_10_orig.jpg ; MorphF8_10_UPPER.jpg	10997999	0	1	20038	2	0	next	hit	875
Vp018	438	Response	2	11017932	19933	1
Vp018	439	Picture	MorphF4_08_orig.jpg ; MorphF4_10_UPPER.jpg	11018037	0	1	14596	3	0	next	hit	877
Vp018	439	Response	2	11032572	14535	1
Vp018	440	Picture	MorphM4_05_orig.jpg ; MorphM4_00_UPPER.jpg	11032633	0	2	17915	3	0	next	hit	879
Vp018	440	Response	2	11050412	17779	1
Vp018	441	Picture	MorphM9_07_orig.jpg ; MorphM9_10_UPPER.jpg	11050548	0	1	10192	160	0	next	hit	881
Vp018	441	Response	2	11060732	10184	1
Vp018	442	Picture	MorphF8_09_orig.jpg ; MorphF8_00_UPPER.jpg	11060740	0	159	11520	343	0	next	incorrect	883
Vp018	442	Response	1	11072252	11512	1
Vp018	443	Picture	MorphM5_03_orig.jpg ; MorphM5_00_LOWER.jpg	11072260	0	184	66400	185	0	next	incorrect	885
Vp018	443	Response	1	11138571	66311	1
Vp018	444	Picture	MorphF1_06_orig.jpg ; MorphF1_00_LOWER.jpg	11138660	0	1	29039	156	0	next	incorrect	887
Vp018	444	Response	1	11167691	29031	1
Vp018	445	Picture	MorphF10_01_orig.jpg ; MorphF10_00_LOWER.jpg	11167699	0	155	28640	333	0	next	incorrect	889
Vp018	445	Response	1	11196331	28632	1
Vp018	446	Picture	MorphM1_00_orig.jpg ; MorphM1_00_LOWER.jpg	11196339	0	178	12080	352	0	next	incorrect	891
Vp018	446	Response	1	11208411	12072	1
Vp018	447	Picture	MorphM8_02_orig.jpg ; MorphM8_00_LOWER.jpg	11208419	0	174	15964	175	0	next	hit	893
Vp018	447	Response	2	11224250	15831	1
Vp018	448	Picture	MorphM5_07_orig.jpg ; MorphM5_10_LOWER.jpg	11224383	0	1	24814	2	0	next	incorrect	895
Vp018	448	Response	1	11249050	24667	1
Vp018	449	Picture	MorphM9_08_orig.jpg ; MorphM9_10_LOWER.jpg	11249197	0	1	28132	2	0	next	incorrect	897
Vp018	449	Response	1	11277210	28013	1
Vp018	450	Picture	MorphM5_04_orig.jpg ; MorphM5_10_LOWER.jpg	11277329	0	1	17730	187	0	next	incorrect	899
Vp018	450	Response	1	11295050	17721	1
Vp018	451	Picture	MorphF5_02_orig.jpg ; MorphF5_10_LOWER.jpg	11295059	0	186	9839	352	0	next	incorrect	901
Vp018	451	Response	1	11304890	9831	1
Vp018	452	Picture	MorphM3_08_orig.jpg ; MorphM3_10_LOWER.jpg	11304898	0	166	17814	167	0	next	hit	903
Vp018	452	Response	2	11322569	17671	2
Vp018	453	Picture	MorphM5_02_orig.jpg ; MorphM5_10_LOWER.jpg	11322712	0	1	18906	205	0	next	incorrect	905
Vp018	453	Response	1	11341609	18897	1
Vp018	454	Picture	MorphM4_01_orig.jpg ; MorphM4_10_LOWER.jpg	11341618	0	204	37491	205	0	next	incorrect	907
Vp018	454	Response	1	11378969	37351	1
Vp018	455	Picture	MorphM5_08_orig.jpg ; MorphM5_10_LOWER.jpg	11379109	0	1	22908	184	0	next	incorrect	909
Vp018	455	Response	1	11402009	22900	1
Vp018	456	Picture	MorphF1_05_orig.jpg ; MorphF1_10_LOWER.jpg	11402017	0	183	12640	332	0	next	incorrect	911
Vp018	456	Response	1	11414649	12632	1
Vp018	457	Picture	MorphM6_05_orig.jpg ; MorphM6_10_LOWER.jpg	11414657	0	149	61120	352	0	next	incorrect	913
Vp018	457	Response	1	11475768	61111	1
Vp018	458	Picture	MorphF5_01_orig.jpg ; MorphF5_00_LOWER.jpg	11475777	0	203	8799	365	0	next	incorrect	915
Vp018	458	Response	1	11484568	8791	1
Vp018	459	Picture	MorphF7_02_orig.jpg ; MorphF7_00_LOWER.jpg	11484576	0	162	11971	163	0	next	incorrect	917
Vp018	459	Response	1	11496408	11832	1
Vp018	460	Picture	MorphF4_02_orig.jpg ; MorphF4_00_LOWER.jpg	11496547	0	1	8585	175	0	next	incorrect	919
Vp018	460	Response	1	11505128	8581	1
Vp018	461	Picture	MorphM3_10_orig.jpg ; MorphM3_10_LOWER.jpg	11505132	0	174	21936	175	0	next	incorrect	921
Vp018	461	Response	1	11526968	21836	1
Vp018	462	Picture	MorphF1_03_orig.jpg ; MorphF1_10_LOWER.jpg	11527068	0	1	19905	2	0	next	incorrect	923
Vp018	462	Response	1	11546887	19819	1
Vp018	463	Picture	MorphF9_07_orig.jpg ; MorphF9_00_LOWER.jpg	11546973	0	1	14597	2	0	next	hit	925
Vp018	463	Response	2	11561447	14474	1
Vp018	464	Picture	MorphM3_00_orig.jpg ; MorphM3_00_LOWER.jpg	11561570	0	1	14685	179	0	next	incorrect	927
Vp018	464	Response	1	11576247	14677	1
Vp018	465	Picture	MorphM8_00_orig.jpg ; MorphM8_00_LOWER.jpg	11576255	0	178	36403	179	0	next	hit	929
Vp018	465	Response	2	11612567	36312	1
Vp018	466	Picture	MorphF9_03_orig.jpg ; MorphF9_10_LOWER.jpg	11612658	0	1	20237	201	0	next	hit	931
Vp018	466	Response	2	11632886	20228	2
Vp018	467	Picture	MorphF8_04_orig.jpg ; MorphF8_00_LOWER.jpg	11632895	0	200	14929	201	0	next	hit	933
Vp018	467	Response	2	11647687	14792	1
Vp018	468	Picture	MorphF2_07_orig.jpg ; MorphF2_00_LOWER.jpg	11647824	0	1	14271	195	0	next	hit	935
Vp018	468	Response	2	11662086	14262	1
Vp018	469	Picture	MorphF8_00_orig.jpg ; MorphF8_10_LOWER.jpg	11662095	0	194	11043	359	0	next	incorrect	937
Vp018	469	Response	1	11673126	11031	1
Vp018	470	Picture	MorphM8_06_orig.jpg ; MorphM8_00_LOWER.jpg	11673138	0	165	13035	166	0	next	hit	939
Vp018	470	Response	2	11686086	12948	1
Vp018	471	Picture	MorphM5_10_orig.jpg ; MorphM5_10_LOWER.jpg	11686173	0	1	59582	2	0	next	incorrect	941
Vp018	471	Response	1	11745606	59433	1
Vp018	472	Picture	MorphM6_07_orig.jpg ; MorphM6_10_LOWER.jpg	11745755	0	1	19458	183	0	next	incorrect	943
Vp018	472	Response	1	11765205	19450	1
Vp018	473	Picture	MorphF1_00_orig.jpg ; MorphF1_00_LOWER.jpg	11765213	0	182	9205	183	0	next	incorrect	945
Vp018	473	Response	1	11774325	9112	1
Vp018	474	Picture	MorphM8_01_orig.jpg ; MorphM8_00_LOWER.jpg	11774418	0	1	16853	2	0	next	hit	947
Vp018	474	Response	2	11791125	16707	1
Vp018	475	Picture	MorphF10_09_orig.jpg ; MorphF10_00_LOWER.jpg	11791271	0	1	11544	2	0	next	hit	949
Vp018	475	Response	2	11802725	11454	1
Vp018	476	Picture	MorphM6_06_orig.jpg ; MorphM6_10_LOWER.jpg	11802815	0	1	19438	204	0	next	hit	951
Vp018	476	Response	2	11822245	19430	1
Vp018	477	Picture	MorphM9_06_orig.jpg ; MorphM9_00_LOWER.jpg	11822253	0	203	14931	204	0	next	incorrect	953
Vp018	477	Response	1	11837045	14792	1
Vp018	478	Picture	MorphF10_04_orig.jpg ; MorphF10_10_LOWER.jpg	11837184	0	1	19629	145	0	next	hit	955
Vp018	478	Response	2	11856804	19620	1
Vp018	479	Picture	MorphM10_04_orig.jpg ; MorphM10_00_LOWER.jpg	11856813	0	144	15920	296	0	next	incorrect	957
Vp018	479	Response	1	11872724	15911	1
Vp018	480	Picture	MorphM6_08_orig.jpg ; MorphM6_00_LOWER.jpg	11872733	0	152	76979	154	0	next	hit	959
Vp018	480	Response	2	11949604	76871	1
Vp018	481	Picture	MorphF4_08_orig.jpg ; MorphF4_00_LOWER.jpg	11949712	0	2	13899	171	0	next	incorrect	961
Vp018	481	Response	1	11963603	13891	1
Vp018	482	Picture	MorphF6_00_orig.jpg ; MorphF6_00_LOWER.jpg	11963611	0	169	17121	335	0	next	incorrect	963
Vp018	482	Response	1	11980723	17112	1
Vp018	483	Picture	MorphM2_04_orig.jpg ; MorphM2_00_LOWER.jpg	11980732	0	166	17920	326	0	next	incorrect	965
Vp018	483	Response	1	11998643	17911	1
Vp018	484	Picture	MorphM8_09_orig.jpg ; MorphM8_10_LOWER.jpg	11998652	0	160	11836	161	0	next	hit	967
Vp018	484	Response	2	12010403	11751	1
Vp018	485	Picture	MorphF2_06_orig.jpg ; MorphF2_00_LOWER.jpg	12010488	0	1	72403	185	0	next	hit	969
Vp018	485	Response	2	12082882	72394	1
Vp018	486	Picture	MorphM2_09_orig.jpg ; MorphM2_10_LOWER.jpg	12082891	0	184	10401	185	0	next	hit	971
Vp018	486	Response	2	12093202	10311	1
Vp018	487	Picture	MorphM1_06_orig.jpg ; MorphM1_00_LOWER.jpg	12093292	0	1	22028	2	0	next	incorrect	973
Vp018	487	Response	1	12115202	21910	1
Vp018	488	Picture	MorphM6_01_orig.jpg ; MorphM6_10_LOWER.jpg	12115320	0	1	23090	2	0	next	incorrect	975
Vp018	488	Response	1	12138322	23002	1
Vp018	489	Picture	MorphF3_10_orig.jpg ; MorphF3_10_LOWER.jpg	12138410	0	1	18799	179	0	next	hit	977
Vp018	489	Response	2	12157202	18792	1
Vp018	490	Picture	MorphF10_01_orig.jpg ; MorphF10_10_LOWER.jpg	12157209	0	178	19551	179	0	next	hit	979
Vp018	490	Response	2	12176641	19432	1
Vp018	491	Picture	MorphM7_09_orig.jpg ; MorphM7_00_LOWER.jpg	12176760	0	1	34368	2	0	next	hit	981
Vp018	491	Response	2	12211041	34281	1
Vp018	492	Picture	MorphM8_05_orig.jpg ; MorphM8_10_LOWER.jpg	12211128	0	1	11121	161	0	next	hit	983
Vp018	492	Response	2	12222241	11113	1
Vp018	493	Picture	MorphF8_08_orig.jpg ; MorphF8_00_LOWER.jpg	12222249	0	160	9978	162	0	next	incorrect	985
Vp018	493	Response	1	12232081	9832	1
Vp018	494	Picture	MorphF1_03_orig.jpg ; MorphF1_00_LOWER.jpg	12232227	0	2	14262	206	0	next	incorrect	987
Vp018	494	Response	1	12246481	14254	1
Vp018	495	Picture	MorphM7_00_orig.jpg ; MorphM7_10_LOWER.jpg	12246489	0	204	11482	205	0	next	hit	989
Vp018	495	Response	2	12257841	11352	1
Vp018	496	Picture	MorphF2_06_orig.jpg ; MorphF2_10_LOWER.jpg	12257971	0	1	21232	2	0	next	incorrect	991
Vp018	496	Response	1	12279120	21149	1
Vp018	497	Picture	MorphM5_00_orig.jpg ; MorphM5_00_LOWER.jpg	12279203	0	1	14597	2	0	next	incorrect	993
Vp018	497	Response	1	12293680	14477	1
Vp018	498	Picture	MorphF1_06_orig.jpg ; MorphF1_10_LOWER.jpg	12293800	0	1	8890	2	0	next	incorrect	995
Vp018	498	Response	1	12302560	8760	1
Vp018	499	Picture	MorphM7_01_orig.jpg ; MorphM7_10_LOWER.jpg	12302690	0	1	13078	194	0	next	hit	997
Vp018	499	Response	2	12315759	13069	2
Vp018	500	Picture	MorphM1_07_orig.jpg ; MorphM1_10_LOWER.jpg	12315768	0	193	17708	194	0	next	hit	999
Vp018	500	Response	2	12333360	17592	1
Vp018	501	Picture	MorphF4_00_orig.jpg ; MorphF4_10_LOWER.jpg	12333476	0	1	9651	171	0	next	incorrect	1001
Vp018	501	Response	1	12343120	9644	1
Vp018	502	Picture	MorphF9_09_orig.jpg ; MorphF9_10_LOWER.jpg	12343127	0	170	11979	171	0	next	hit	1003
Vp018	502	Response	2	12355040	11913	1
Vp018	503	Picture	MorphM7_04_orig.jpg ; MorphM7_10_LOWER.jpg	12355106	0	1	52814	2	0	next	hit	1005
Vp018	503	Response	2	12407839	52733	1
Vp018	504	Picture	MorphF4_03_orig.jpg ; MorphF4_10_LOWER.jpg	12407920	0	1	15208	187	0	next	incorrect	1007
Vp018	504	Response	1	12423119	15199	1
Vp018	505	Picture	MorphF3_02_orig.jpg ; MorphF3_10_LOWER.jpg	12423128	0	186	22080	188	0	next	incorrect	1009
Vp018	505	Response	1	12445119	21991	1
Vp018	506	Picture	MorphF6_03_orig.jpg ; MorphF6_00_LOWER.jpg	12445208	0	2	11280	3	0	next	incorrect	1011
Vp018	506	Response	1	12456399	11191	1
Vp018	507	Picture	MorphM7_10_orig.jpg ; MorphM7_00_LOWER.jpg	12456488	0	1	14199	2	0	next	hit	1013
Vp018	507	Response	2	12470559	14071	1
Vp018	508	Picture	MorphF5_00_orig.jpg ; MorphF5_10_LOWER.jpg	12470687	0	1	9799	155	0	next	incorrect	1015
Vp018	508	Response	1	12480479	9792	1
Vp018	509	Picture	MorphM1_05_orig.jpg ; MorphM1_10_LOWER.jpg	12480486	0	154	17116	310	0	next	hit	1017
Vp018	509	Response	2	12497598	17112	1
Vp018	510	Picture	MorphM2_05_orig.jpg ; MorphM2_10_LOWER.jpg	12497602	0	156	17205	358	0	next	incorrect	1019
Vp018	510	Response	1	12514798	17196	1
Vp018	511	Picture	MorphM10_05_orig.jpg ; MorphM10_10_LOWER.jpg	12514807	0	202	24750	203	0	next	hit	1021
Vp018	511	Response	2	12539438	24631	1
Vp018	512	Picture	MorphF10_10_orig.jpg ; MorphF10_00_LOWER.jpg	12539557	0	1	10448	170	0	next	hit	1023
Vp018	512	Response	2	12549998	10441	1
Vp018	513	Picture	MorphM4_10_orig.jpg ; MorphM4_10_LOWER.jpg	12550005	0	169	14480	322	0	next	hit	1025
Vp018	513	Response	2	12564478	14473	1
Vp018	514	Picture	MorphM5_02_orig.jpg ; MorphM5_00_LOWER.jpg	12564485	0	153	15811	154	0	next	incorrect	1027
Vp018	514	Response	1	12580158	15673	1
Vp018	515	Picture	MorphF4_04_orig.jpg ; MorphF4_10_LOWER.jpg	12580296	0	1	13629	173	0	next	incorrect	1029
Vp018	515	Response	1	12593918	13622	1
Vp018	516	Picture	MorphM9_02_orig.jpg ; MorphM9_00_LOWER.jpg	12593925	0	172	9840	324	0	next	incorrect	1031
Vp018	516	Response	1	12603757	9832	1
Vp018	517	Picture	MorphM2_01_orig.jpg ; MorphM2_10_LOWER.jpg	12603765	0	152	12880	296	0	next	incorrect	1033
Vp018	517	Response	1	12616637	12872	1
Vp018	518	Picture	MorphM3_03_orig.jpg ; MorphM3_10_LOWER.jpg	12616645	0	144	11360	340	0	next	incorrect	1035
Vp018	518	Response	1	12627997	11352	1
Vp018	519	Picture	MorphF3_09_orig.jpg ; MorphF3_00_LOWER.jpg	12628005	0	196	18109	197	0	next	incorrect	1037
Vp018	519	Response	1	12645997	17992	1
Vp018	520	Picture	MorphF8_02_orig.jpg ; MorphF8_10_LOWER.jpg	12646114	0	1	39942	2	0	next	incorrect	1039
Vp018	520	Response	1	12685917	39803	1
Vp018	521	Picture	MorphM9_10_orig.jpg ; MorphM9_00_LOWER.jpg	12686056	0	1	11388	159	0	next	hit	1041
Vp018	521	Response	2	12697436	11380	1
Vp018	522	Picture	MorphF8_06_orig.jpg ; MorphF8_00_LOWER.jpg	12697444	0	158	18961	331	0	next	incorrect	1043
Vp018	522	Response	1	12716396	18952	1
Vp018	523	Picture	MorphF6_08_orig.jpg ; MorphF6_10_LOWER.jpg	12716405	0	173	17278	319	0	next	hit	1045
Vp018	523	Response	2	12733676	17271	1
Vp018	524	Picture	MorphF8_00_orig.jpg ; MorphF8_00_LOWER.jpg	12733683	0	146	10320	322	0	next	incorrect	1047
Vp018	524	Response	1	12743996	10313	1
Vp018	525	Picture	MorphM2_08_orig.jpg ; MorphM2_10_LOWER.jpg	12744003	0	176	13843	177	0	next	hit	1049
Vp018	525	Response	2	12757756	13753	1
Vp018	526	Picture	MorphF9_01_orig.jpg ; MorphF9_10_LOWER.jpg	12757846	0	1	21232	2	0	next	hit	1051
Vp018	526	Response	2	12778956	21110	1
Vp018	527	Picture	MorphM10_09_orig.jpg ; MorphM10_10_LOWER.jpg	12779078	0	1	11645	167	0	next	hit	1053
Vp018	527	Response	2	12790716	11638	1
Vp018	528	Picture	MorphM1_04_orig.jpg ; MorphM1_10_LOWER.jpg	12790723	0	166	17416	167	0	next	hit	1055
Vp018	528	Response	2	12808075	17352	1
Vp018	529	Picture	MorphM6_00_orig.jpg ; MorphM6_00_LOWER.jpg	12808139	0	1	12824	182	0	next	incorrect	1057
Vp018	529	Response	1	12820955	12816	1
Vp018	530	Picture	MorphF3_05_orig.jpg ; MorphF3_10_LOWER.jpg	12820963	0	181	19687	182	0	next	incorrect	1059
Vp018	530	Response	1	12840555	19592	1
Vp018	531	Picture	MorphF10_00_orig.jpg ; MorphF10_10_LOWER.jpg	12840650	0	1	12606	2	0	next	hit	1061
Vp018	531	Response	2	12853195	12545	1
Vp018	532	Picture	MorphM7_03_orig.jpg ; MorphM7_10_LOWER.jpg	12853256	0	1	10483	2	0	next	hit	1063
Vp018	532	Response	2	12863595	10339	1
Vp018	533	Picture	MorphF7_07_orig.jpg ; MorphF7_00_LOWER.jpg	12863739	0	1	14584	148	0	next	hit	1065
Vp018	533	Response	2	12878315	14576	1
Vp018	534	Picture	MorphM4_01_orig.jpg ; MorphM4_00_LOWER.jpg	12878323	0	147	13681	148	0	next	incorrect	1067
Vp018	534	Response	1	12891915	13592	1
Vp018	535	Picture	MorphM5_01_orig.jpg ; MorphM5_10_LOWER.jpg	12892004	0	1	26540	2	0	next	incorrect	1069
Vp018	535	Response	1	12918474	26470	1
Vp018	536	Picture	MorphM2_06_orig.jpg ; MorphM2_00_LOWER.jpg	12918544	0	1	19858	181	0	next	hit	1071
Vp018	536	Response	2	12938394	19850	1
Vp018	537	Picture	MorphF4_03_orig.jpg ; MorphF4_00_LOWER.jpg	12938402	0	180	10636	340	0	next	incorrect	1073
Vp018	537	Response	1	12949034	10632	1
Vp018	538	Picture	MorphF8_01_orig.jpg ; MorphF8_10_LOWER.jpg	12949038	0	160	60404	161	0	next	incorrect	1075
Vp018	538	Response	1	13009354	60316	1
Vp018	539	Picture	MorphM2_10_orig.jpg ; MorphM2_00_LOWER.jpg	13009442	0	1	9289	2	0	next	hit	1077
Vp018	539	Response	2	13018633	9191	1
Vp018	540	Picture	MorphF6_04_orig.jpg ; MorphF6_00_LOWER.jpg	13018731	0	1	9953	2	0	next	incorrect	1079
Vp018	540	Response	1	13028553	9822	1
Vp018	541	Picture	MorphM3_08_orig.jpg ; MorphM3_00_LOWER.jpg	13028684	0	1	46179	2	0	next	incorrect	1081
Vp018	541	Response	1	13074793	46109	1
Vp018	542	Picture	MorphM2_07_orig.jpg ; MorphM2_00_LOWER.jpg	13074863	0	1	12075	2	0	next	hit	1083
Vp018	542	Response	2	13086793	11930	1
Vp018	543	Picture	MorphF3_08_orig.jpg ; MorphF3_00_LOWER.jpg	13086938	0	1	25478	2	0	next	incorrect	1085
Vp018	543	Response	1	13112313	25375	1
Vp018	544	Picture	MorphM6_03_orig.jpg ; MorphM6_10_LOWER.jpg	13112416	0	1	10085	2	0	next	incorrect	1087
Vp018	544	Response	1	13122392	9976	1
Vp018	545	Picture	MorphF7_09_orig.jpg ; MorphF7_00_LOWER.jpg	13122501	0	1	12699	175	0	next	hit	1089
Vp018	545	Response	2	13135192	12691	1
Vp018	546	Picture	MorphF3_10_orig.jpg ; MorphF3_00_LOWER.jpg	13135200	0	174	10080	353	0	next	incorrect	1091
Vp018	546	Response	1	13145272	10072	1
Vp018	547	Picture	MorphM10_07_orig.jpg ; MorphM10_00_LOWER.jpg	13145280	0	179	10640	334	0	next	hit	1093
Vp018	547	Response	2	13155912	10632	1
Vp018	548	Picture	MorphF1_09_orig.jpg ; MorphF1_00_LOWER.jpg	13155920	0	155	107374	156	0	next	hit	1095
Vp018	548	Response	2	13263191	107271	1
Vp018	549	Picture	MorphM8_08_orig.jpg ; MorphM8_10_LOWER.jpg	13263294	0	1	12065	146	0	next	hit	1097
Vp018	549	Response	2	13275351	12057	1
Vp018	550	Picture	MorphM3_07_orig.jpg ; MorphM3_10_LOWER.jpg	13275359	0	145	10229	146	0	next	incorrect	1099
Vp018	550	Response	1	13285511	10152	1
Vp018	551	Picture	MorphF1_01_orig.jpg ; MorphF1_00_LOWER.jpg	13285588	0	1	8891	2	0	next	incorrect	1101
Vp018	551	Response	1	13294391	8803	1
Vp018	552	Picture	MorphF9_10_orig.jpg ; MorphF9_10_LOWER.jpg	13294479	0	1	10217	2	0	next	hit	1103
Vp018	552	Response	2	13304631	10152	1
Vp018	553	Picture	MorphM7_02_orig.jpg ; MorphM7_10_LOWER.jpg	13304696	0	1	14464	2	0	next	hit	1105
Vp018	553	Response	2	13319031	14335	1
Vp018	554	Picture	MorphF7_05_orig.jpg ; MorphF7_00_LOWER.jpg	13319160	0	1	10198	155	0	next	hit	1107
Vp018	554	Response	2	13329350	10190	1
Vp018	555	Picture	MorphF8_10_orig.jpg ; MorphF8_00_LOWER.jpg	13329358	0	154	13676	300	0	next	hit	1109
Vp018	555	Response	2	13343030	13672	1
Vp018	556	Picture	MorphM3_06_orig.jpg ; MorphM3_00_LOWER.jpg	13343034	0	146	107999	309	0	next	incorrect	1111
Vp018	556	Response	1	13451029	107995	1
Vp018	557	Picture	MorphF8_01_orig.jpg ; MorphF8_00_LOWER.jpg	13451033	0	163	12636	164	0	next	incorrect	1113
Vp018	557	Response	1	13463589	12556	1
Vp018	558	Picture	MorphF1_04_orig.jpg ; MorphF1_10_LOWER.jpg	13463669	0	1	10168	185	0	next	incorrect	1115
Vp018	558	Response	1	13473829	10160	1
Vp018	559	Picture	MorphM5_06_orig.jpg ; MorphM5_00_LOWER.jpg	13473837	0	184	12523	186	0	next	incorrect	1117
Vp018	559	Response	1	13486229	12392	1
Vp018	560	Picture	MorphM9_00_orig.jpg ; MorphM9_00_LOWER.jpg	13486360	0	2	9796	160	0	next	incorrect	1119
Vp018	560	Response	1	13496149	9789	1
Vp018	561	Picture	MorphM4_04_orig.jpg ; MorphM4_00_LOWER.jpg	13496156	0	158	21256	159	0	next	hit	1121
Vp018	561	Response	2	13517349	21193	1
Vp018	562	Picture	MorphF6_05_orig.jpg ; MorphF6_00_LOWER.jpg	13517412	0	1	18976	2	0	next	hit	1123
Vp018	562	Response	2	13536308	18896	1
Vp018	563	Picture	MorphF2_00_orig.jpg ; MorphF2_00_LOWER.jpg	13536388	0	1	13668	2	0	next	incorrect	1125
Vp018	563	Response	1	13549908	13520	1
Vp018	564	Picture	MorphM9_03_orig.jpg ; MorphM9_00_LOWER.jpg	13550056	0	1	14066	2	0	next	incorrect	1127
Vp018	564	Response	1	13563988	13932	1
Vp018	565	Picture	MorphM4_00_orig.jpg ; MorphM4_10_LOWER.jpg	13564122	0	1	17649	2	0	next	incorrect	1129
Vp018	565	Response	1	13581668	17546	1
Vp018	566	Picture	MorphM2_10_orig.jpg ; MorphM2_10_LOWER.jpg	13581771	0	1	9421	2	0	next	hit	1131
Vp018	566	Response	2	13591108	9337	1
Vp018	567	Picture	MorphF4_10_orig.jpg ; MorphF4_00_LOWER.jpg	13591192	0	1	10963	186	0	next	hit	1133
Vp018	567	Response	2	13602148	10956	1
Vp018	568	Picture	MorphM8_07_orig.jpg ; MorphM8_10_LOWER.jpg	13602155	0	185	14117	186	0	next	hit	1135
Vp018	568	Response	2	13616148	13993	1
Vp018	569	Picture	MorphM10_06_orig.jpg ; MorphM10_10_LOWER.jpg	13616272	0	1	12045	166	0	next	hit	1137
Vp018	569	Response	2	13628308	12036	1
Vp018	570	Picture	MorphF7_07_orig.jpg ; MorphF7_10_LOWER.jpg	13628317	0	165	9718	166	0	next	hit	1139
Vp018	570	Response	2	13637908	9591	1
Vp018	571	Picture	MorphF4_05_orig.jpg ; MorphF4_00_LOWER.jpg	13638035	0	1	15260	2	0	next	incorrect	1141
Vp018	571	Response	1	13653187	15152	1
Vp018	572	Picture	MorphM5_03_orig.jpg ; MorphM5_10_LOWER.jpg	13653295	0	1	10483	2	0	next	incorrect	1143
Vp018	572	Response	1	13663667	10372	1
Vp018	573	Picture	MorphF5_08_orig.jpg ; MorphF5_10_LOWER.jpg	13663778	0	1	17915	2	0	next	hit	1145
Vp018	573	Response	2	13681587	17809	1
Vp018	574	Picture	MorphM9_04_orig.jpg ; MorphM9_10_LOWER.jpg	13681693	0	1	35695	3	0	next	incorrect	1147
Vp018	574	Response	1	13717267	35574	1
Vp018	575	Picture	MorphF3_09_orig.jpg ; MorphF3_10_LOWER.jpg	13717388	0	2	13270	3	0	next	hit	1149
Vp018	575	Response	2	13730547	13159	1
Vp018	576	Picture	MorphM3_09_orig.jpg ; MorphM3_00_LOWER.jpg	13730658	0	1	36056	173	0	next	hit	1151
Vp018	576	Response	2	13766706	36048	1
Vp018	577	Picture	MorphF3_07_orig.jpg ; MorphF3_00_LOWER.jpg	13766714	0	172	10640	320	0	next	incorrect	1153
Vp018	577	Response	1	13777346	10632	1
Vp018	578	Picture	MorphF1_00_orig.jpg ; MorphF1_10_LOWER.jpg	13777354	0	148	9170	149	0	next	incorrect	1155
Vp018	578	Response	1	13786386	9032	1
Vp018	579	Picture	MorphF3_04_orig.jpg ; MorphF3_10_LOWER.jpg	13786524	0	1	15791	3	0	next	incorrect	1157
Vp018	579	Response	1	13802226	15702	1
Vp018	580	Picture	MorphF8_08_orig.jpg ; MorphF8_10_LOWER.jpg	13802315	0	2	19242	3	0	next	hit	1159
Vp018	580	Response	2	13821426	19111	1
Vp018	581	Picture	MorphF2_08_orig.jpg ; MorphF2_00_LOWER.jpg	13821557	0	1	18578	2	0	next	hit	1161
Vp018	581	Response	2	13839986	18429	1
Vp018	582	Picture	MorphF1_04_orig.jpg ; MorphF1_00_LOWER.jpg	13840135	0	1	13004	2	0	next	incorrect	1163
Vp018	582	Response	1	13853025	12890	1
Vp018	583	Picture	MorphM2_00_orig.jpg ; MorphM2_00_LOWER.jpg	13853139	0	1	13890	178	0	next	incorrect	1165
Vp018	583	Response	1	13867025	13886	1
Vp018	584	Picture	MorphM1_01_orig.jpg ; MorphM1_00_LOWER.jpg	13867029	0	177	17524	346	0	next	incorrect	1167
Vp018	584	Response	1	13884545	17516	1
Vp018	585	Picture	MorphF8_03_orig.jpg ; MorphF8_00_LOWER.jpg	13884553	0	169	15163	170	0	next	hit	1169
Vp018	585	Response	2	13899585	15032	1
Vp018	586	Picture	MorphM10_07_orig.jpg ; MorphM10_10_LOWER.jpg	13899716	0	1	8227	3	0	next	hit	1171
Vp018	586	Response	2	13907825	8109	1
Vp018	587	Picture	MorphM8_07_orig.jpg ; MorphM8_00_LOWER.jpg	13907943	0	2	15659	3	0	next	hit	1173
Vp018	587	Response	2	13923505	15562	1
Vp018	588	Picture	MorphF7_05_orig.jpg ; MorphF7_10_LOWER.jpg	13923602	0	1	12341	2	0	next	hit	1175
Vp018	588	Response	2	13935825	12223	1
Vp018	589	Picture	MorphF8_07_orig.jpg ; MorphF8_10_LOWER.jpg	13935943	0	1	17251	2	0	next	hit	1177
Vp018	589	Response	2	13953105	17162	1
Vp018	590	Picture	MorphM8_06_orig.jpg ; MorphM8_10_LOWER.jpg	13953194	0	1	23885	2	0	next	hit	1179
Vp018	590	Response	2	13976944	23750	1
Vp018	591	Picture	MorphM4_08_orig.jpg ; MorphM4_00_LOWER.jpg	13977079	0	1	22113	183	0	next	incorrect	1181
Vp018	591	Response	1	13999184	22105	1
Vp018	592	Picture	MorphM6_09_orig.jpg ; MorphM6_00_LOWER.jpg	13999192	0	182	13583	183	0	next	hit	1183
Vp018	592	Response	2	14012704	13512	1
Vp018	593	Picture	MorphM2_05_orig.jpg ; MorphM2_00_LOWER.jpg	14012775	0	1	15791	2	0	next	incorrect	1185
Vp018	593	Response	1	14028464	15689	1
Vp018	594	Picture	MorphM1_08_orig.jpg ; MorphM1_10_LOWER.jpg	14028566	0	1	11147	2	0	next	hit	1187
Vp018	594	Response	2	14039584	11018	1
Vp018	595	Picture	MorphF10_06_orig.jpg ; MorphF10_10_LOWER.jpg	14039713	0	1	13638	165	0	next	hit	1189
Vp018	595	Response	2	14053344	13631	1
Vp018	596	Picture	MorphM9_01_orig.jpg ; MorphM9_10_LOWER.jpg	14053351	0	164	15556	165	0	next	incorrect	1191
Vp018	596	Response	1	14068783	15432	1
Vp018	597	Picture	MorphM4_02_orig.jpg ; MorphM4_00_LOWER.jpg	14068907	0	1	25610	3	0	next	incorrect	1193
Vp018	597	Response	1	14094383	25476	1
Vp018	598	Picture	MorphF7_01_orig.jpg ; MorphF7_10_LOWER.jpg	14094517	0	2	38218	3	0	next	hit	1195
Vp018	598	Response	2	14132623	38106	1
Vp018	599	Picture	MorphF2_07_orig.jpg ; MorphF2_10_LOWER.jpg	14132735	0	1	18577	2	0	next	hit	1197
Vp018	599	Response	2	14151183	18448	1
Vp018	600	Picture	MorphM6_00_orig.jpg ; MorphM6_10_LOWER.jpg	14151312	0	1	22957	2	0	next	incorrect	1199
Vp018	600	Response	1	14174142	22830	1
Vp018	601	Picture	MorphM10_05_orig.jpg ; MorphM10_00_LOWER.jpg	14174269	0	1	29561	166	0	next	hit	1201
Vp018	601	Response	2	14203822	29553	1
Vp018	602	Picture	MorphF2_00_orig.jpg ; MorphF2_10_LOWER.jpg	14203830	0	165	9718	166	0	next	incorrect	1203
Vp018	602	Response	1	14213422	9592	1
Vp018	603	Picture	MorphM10_01_orig.jpg ; MorphM10_10_LOWER.jpg	14213548	0	1	65237	185	0	next	hit	1205
Vp018	603	Response	2	14278781	65233	1
Vp018	604	Picture	MorphF9_09_orig.jpg ; MorphF9_00_LOWER.jpg	14278785	0	184	16484	339	0	next	hit	1207
Vp018	604	Response	2	14295261	16476	1
Vp018	605	Picture	MorphF1_01_orig.jpg ; MorphF1_10_LOWER.jpg	14295269	0	155	9310	156	0	next	incorrect	1209
Vp018	605	Response	1	14304461	9192	1
Vp018	606	Picture	MorphM1_03_orig.jpg ; MorphM1_10_LOWER.jpg	14304579	0	1	12690	184	0	next	incorrect	1211
Vp018	606	Response	1	14317261	12682	1
Vp018	607	Picture	MorphF7_06_orig.jpg ; MorphF7_10_LOWER.jpg	14317269	0	183	15279	347	0	next	hit	1213
Vp018	607	Response	2	14332541	15272	1
Vp018	608	Picture	MorphF6_04_orig.jpg ; MorphF6_10_LOWER.jpg	14332548	0	164	10116	165	0	next	incorrect	1215
Vp018	608	Response	1	14342541	9993	1
Vp018	609	Picture	MorphM4_02_orig.jpg ; MorphM4_10_LOWER.jpg	14342664	0	1	47373	2	0	next	incorrect	1217
Vp018	609	Response	1	14389901	47237	1
Vp018	610	Picture	MorphM2_07_orig.jpg ; MorphM2_10_LOWER.jpg	14390037	0	1	9289	2	0	next	hit	1219
Vp018	610	Response	2	14399260	9223	1
Vp018	611	Picture	MorphF6_08_orig.jpg ; MorphF6_00_LOWER.jpg	14399326	0	1	13800	3	0	next	hit	1221
Vp018	611	Response	2	14413020	13694	1
Vp018	612	Picture	MorphM8_08_orig.jpg ; MorphM8_00_LOWER.jpg	14413126	0	2	31583	3	0	next	hit	1223
Vp018	612	Response	2	14444620	31494	1
Vp018	613	Picture	MorphM3_10_orig.jpg ; MorphM3_00_LOWER.jpg	14444709	0	1	41918	149	0	next	incorrect	1225
Vp018	613	Response	1	14486620	41911	1
Vp018	614	Picture	MorphM5_10_orig.jpg ; MorphM5_00_LOWER.jpg	14486627	0	148	14213	149	0	next	incorrect	1227
Vp018	614	Response	1	14500699	14072	1
Vp018	615	Picture	MorphF9_01_orig.jpg ; MorphF9_00_LOWER.jpg	14500840	0	1	15659	2	0	next	incorrect	1229
Vp018	615	Response	1	14516379	15539	1
Vp018	616	Picture	MorphM6_04_orig.jpg ; MorphM6_00_LOWER.jpg	14516499	0	1	11412	2	0	next	incorrect	1231
Vp018	616	Response	1	14527819	11320	1
Vp018	617	Picture	MorphF1_08_orig.jpg ; MorphF1_00_LOWER.jpg	14527911	0	1	14862	2	0	next	hit	1233
Vp018	617	Response	2	14542699	14788	1
Vp018	618	Picture	MorphM3_06_orig.jpg ; MorphM3_10_LOWER.jpg	14542773	0	1	120733	157	0	next	incorrect	1235
Vp018	618	Response	1	14663498	120725	1
Vp018	619	Picture	MorphF6_03_orig.jpg ; MorphF6_10_LOWER.jpg	14663506	0	156	8879	324	0	next	incorrect	1237
Vp018	619	Response	1	14672378	8872	1
Vp018	620	Picture	MorphM4_03_orig.jpg ; MorphM4_00_LOWER.jpg	14672385	0	168	13280	326	0	next	incorrect	1239
Vp018	620	Response	1	14685658	13273	1
Vp018	621	Picture	MorphF1_10_orig.jpg ; MorphF1_10_LOWER.jpg	14685665	0	158	27840	342	0	next	hit	1241
Vp018	621	Response	2	14713497	27832	1
Vp018	622	Picture	MorphF3_03_orig.jpg ; MorphF3_00_LOWER.jpg	14713505	0	184	8400	328	0	next	incorrect	1243
Vp018	622	Response	1	14721897	8392	1
Vp018	623	Picture	MorphM5_08_orig.jpg ; MorphM5_00_LOWER.jpg	14721905	0	144	20712	145	0	next	incorrect	1245
Vp018	623	Response	1	14742537	20632	1
Vp018	624	Picture	MorphF4_04_orig.jpg ; MorphF4_00_LOWER.jpg	14742617	0	1	24647	169	0	next	incorrect	1247
Vp018	624	Response	1	14767257	24640	1
Vp018	625	Picture	MorphF2_10_orig.jpg ; MorphF2_10_LOWER.jpg	14767264	0	168	13304	170	0	next	hit	1249
Vp018	625	Response	2	14780457	13193	1
Vp018	626	Picture	MorphF6_09_orig.jpg ; MorphF6_10_LOWER.jpg	14780568	0	2	9555	3	0	next	hit	1251
Vp018	626	Response	2	14789977	9409	1
Vp018	627	Picture	MorphF8_04_orig.jpg ; MorphF8_10_LOWER.jpg	14790123	0	1	11279	2	0	next	hit	1253
Vp018	627	Response	2	14801256	11133	1
Vp018	628	Picture	MorphM7_08_orig.jpg ; MorphM7_10_LOWER.jpg	14801402	0	1	9782	173	0	next	hit	1255
Vp018	628	Response	2	14811176	9774	1
Vp018	629	Picture	MorphM10_04_orig.jpg ; MorphM10_10_LOWER.jpg	14811184	0	172	8265	173	0	next	hit	1257
Vp018	629	Response	2	14819336	8152	1
Vp018	630	Picture	MorphM7_03_orig.jpg ; MorphM7_00_LOWER.jpg	14819449	0	1	11279	3	0	next	hit	1259
Vp018	630	Response	2	14830616	11167	1
Vp018	631	Picture	MorphM9_09_orig.jpg ; MorphM9_00_LOWER.jpg	14830728	0	2	9157	3	0	next	hit	1261
Vp018	631	Response	2	14839816	9088	1
Vp018	632	Picture	MorphM4_09_orig.jpg ; MorphM4_00_LOWER.jpg	14839885	0	1	20170	2	0	next	hit	1263
Vp018	632	Response	2	14859976	20091	1
Vp018	633	Picture	MorphF6_01_orig.jpg ; MorphF6_10_LOWER.jpg	14860055	0	1	12568	173	0	next	incorrect	1265
Vp018	633	Response	1	14872616	12561	1
Vp018	634	Picture	MorphM2_03_orig.jpg ; MorphM2_10_LOWER.jpg	14872623	0	172	11981	173	0	next	incorrect	1267
Vp018	634	Response	1	14884536	11913	1
Vp018	635	Picture	MorphF5_10_orig.jpg ; MorphF5_00_LOWER.jpg	14884604	0	1	18259	188	0	next	hit	1269
Vp018	635	Response	2	14902856	18252	1
Vp018	636	Picture	MorphF7_08_orig.jpg ; MorphF7_00_LOWER.jpg	14902863	0	187	12660	188	0	next	hit	1271
Vp018	636	Response	2	14915415	12552	1
Vp018	637	Picture	MorphF4_07_orig.jpg ; MorphF4_10_LOWER.jpg	14915523	0	1	26274	2	0	next	incorrect	1273
Vp018	637	Response	1	14941735	26212	1
Vp018	638	Picture	MorphF8_05_orig.jpg ; MorphF8_10_LOWER.jpg	14941797	0	1	8746	147	0	next	hit	1275
Vp018	638	Response	2	14950535	8738	1
Vp018	639	Picture	MorphM1_08_orig.jpg ; MorphM1_00_LOWER.jpg	14950543	0	146	10230	147	0	next	hit	1277
Vp018	639	Response	2	14960695	10152	1
Vp018	640	Picture	MorphF7_04_orig.jpg ; MorphF7_10_LOWER.jpg	14960773	0	1	8758	2	0	next	hit	1279
Vp018	640	Response	2	14969415	8642	1
Vp018	641	Picture	MorphM1_10_orig.jpg ; MorphM1_00_LOWER.jpg	14969531	0	1	8758	2	0	next	hit	1281
Vp018	641	Response	2	14978215	8684	1
Vp018	642	Picture	MorphM6_05_orig.jpg ; MorphM6_00_LOWER.jpg	14978289	0	1	14862	2	0	next	incorrect	1283
Vp018	642	Response	1	14993015	14726	1
Vp018	643	Picture	MorphM7_02_orig.jpg ; MorphM7_00_LOWER.jpg	14993151	0	1	55999	2	0	next	hit	1285
Vp018	643	Response	2	15049014	55863	1
Vp018	644	Picture	MorphM1_02_orig.jpg ; MorphM1_10_LOWER.jpg	15049150	0	1	13933	3	0	next	incorrect	1287
Vp018	644	Response	1	15062934	13784	1
Vp018	645	Picture	MorphM3_01_orig.jpg ; MorphM3_10_LOWER.jpg	15063083	0	2	18418	163	0	next	incorrect	1289
Vp018	645	Response	1	15081494	18411	1
Vp018	646	Picture	MorphF2_02_orig.jpg ; MorphF2_10_LOWER.jpg	15081501	0	161	17278	162	0	next	incorrect	1291
Vp018	646	Response	1	15098694	17193	1
Vp018	647	Picture	MorphM9_08_orig.jpg ; MorphM9_00_LOWER.jpg	15098779	0	1	13522	148	0	next	incorrect	1293
Vp018	647	Response	1	15112294	13515	1
Vp018	648	Picture	MorphF3_00_orig.jpg ; MorphF3_00_LOWER.jpg	15112301	0	147	10895	148	0	next	incorrect	1295
Vp018	648	Response	1	15123093	10792	1
Vp018	649	Picture	MorphF1_05_orig.jpg ; MorphF1_00_LOWER.jpg	15123196	0	1	15127	3	0	next	incorrect	1297
Vp018	649	Response	1	15138213	15017	1
Vp018	650	Picture	MorphF9_07_orig.jpg ; MorphF9_10_LOWER.jpg	15138323	0	2	19905	3	0	next	hit	1299
Vp018	650	Response	2	15158133	19810	1
Vp018	651	Picture	MorphF5_06_orig.jpg ; MorphF5_00_LOWER.jpg	15158228	0	1	11412	2	0	next	hit	1301
Vp018	651	Response	2	15169493	11265	1
Vp018	652	Picture	MorphM4_07_orig.jpg ; MorphM4_10_LOWER.jpg	15169640	0	1	44985	2	0	next	hit	1303
Vp018	652	Response	2	15214533	44893	1
Vp018	653	Picture	MorphM7_07_orig.jpg ; MorphM7_00_LOWER.jpg	15214625	0	1	8315	180	0	next	hit	1305
Vp018	653	Response	2	15222932	8307	1
Vp018	654	Picture	MorphM9_09_orig.jpg ; MorphM9_10_LOWER.jpg	15222940	0	179	11590	180	0	next	hit	1307
Vp018	654	Response	2	15234452	11512	1
Vp018	655	Picture	MorphM5_07_orig.jpg ; MorphM5_00_LOWER.jpg	15234530	0	1	34634	2	0	next	incorrect	1309
Vp018	655	Response	1	15269092	34562	1
Vp018	656	Picture	MorphF7_08_orig.jpg ; MorphF7_10_LOWER.jpg	15269164	0	1	9687	2	0	next	hit	1311
Vp018	656	Response	2	15278772	9608	1
Vp018	657	Picture	MorphM10_02_orig.jpg ; MorphM10_00_LOWER.jpg	15278851	0	1	26540	2	0	next	incorrect	1313
Vp018	657	Response	1	15305332	26481	1
Vp018	658	Picture	MorphM9_00_orig.jpg ; MorphM9_10_LOWER.jpg	15305391	0	1	31449	2	0	next	incorrect	1315
Vp018	658	Response	1	15336771	31380	1
Vp018	659	Picture	MorphF3_02_orig.jpg ; MorphF3_00_LOWER.jpg	15336840	0	1	12076	2	0	next	incorrect	1317
Vp018	659	Response	1	15348851	12011	1
Vp018	660	Picture	MorphF9_00_orig.jpg ; MorphF9_10_LOWER.jpg	15348916	0	1	36094	2	0	next	hit	1319
Vp018	660	Response	2	15384931	36015	1
Vp018	661	Picture	MorphM1_03_orig.jpg ; MorphM1_00_LOWER.jpg	15385010	0	1	81344	2	0	next	incorrect	1321
Vp018	661	Response	1	15466210	81200	1
Vp018	662	Picture	MorphM6_08_orig.jpg ; MorphM6_10_LOWER.jpg	15466354	0	1	26904	169	0	next	incorrect	1323
Vp018	662	Response	1	15493250	26896	1
Vp018	663	Picture	MorphM8_01_orig.jpg ; MorphM8_10_LOWER.jpg	15493258	0	168	13702	169	0	next	incorrect	1325
Vp018	663	Response	1	15506850	13592	1
Vp018	664	Picture	MorphF2_08_orig.jpg ; MorphF2_10_LOWER.jpg	15506960	0	1	16720	2	0	next	hit	1327
Vp018	664	Response	2	15523570	16610	1
Vp018	665	Picture	MorphM5_06_orig.jpg ; MorphM5_10_LOWER.jpg	15523680	0	1	23089	2	0	next	incorrect	1329
Vp018	665	Response	1	15546689	23009	1
Vp018	666	Picture	MorphF1_02_orig.jpg ; MorphF1_10_LOWER.jpg	15546769	0	1	22008	155	0	next	incorrect	1331
Vp018	666	Response	1	15568769	22000	1
Vp018	667	Picture	MorphF4_08_orig.jpg ; MorphF4_10_LOWER.jpg	15568777	0	154	89459	155	0	next	hit	1333
Vp018	667	Response	2	15658129	89352	1
Vp018	668	Picture	MorphM6_02_orig.jpg ; MorphM6_00_LOWER.jpg	15658236	0	1	11147	2	0	next	incorrect	1335
Vp018	668	Response	1	15669248	11012	1
Vp018	669	Picture	MorphM10_02_orig.jpg ; MorphM10_10_LOWER.jpg	15669383	0	1	11544	2	0	next	hit	1337
Vp018	669	Response	2	15680848	11465	1
Vp018	670	Picture	MorphM8_03_orig.jpg ; MorphM8_00_LOWER.jpg	15680927	0	1	19374	2	0	next	hit	1339
Vp018	670	Response	2	15700208	19281	1
Vp018	671	Picture	MorphF9_02_orig.jpg ; MorphF9_10_LOWER.jpg	15700301	0	1	13668	2	0	next	hit	1341
Vp018	671	Response	2	15713888	13587	1
Vp018	672	Picture	MorphM8_09_orig.jpg ; MorphM8_00_LOWER.jpg	15713969	0	1	8726	167	0	next	hit	1343
Vp018	672	Response	2	15722688	8719	1
Vp018	673	Picture	MorphM10_10_orig.jpg ; MorphM10_00_LOWER.jpg	15722695	0	166	9680	339	0	next	hit	1345
Vp018	673	Response	2	15732368	9673	1
Vp018	674	Picture	MorphF3_03_orig.jpg ; MorphF3_10_LOWER.jpg	15732375	0	173	9440	328	0	next	incorrect	1347
Vp018	674	Response	1	15741808	9433	1
Vp018	675	Picture	MorphM7_06_orig.jpg ; MorphM7_00_LOWER.jpg	15741815	0	155	15120	317	0	next	hit	1349
Vp018	675	Response	2	15756927	15112	1
Vp018	676	Picture	MorphM9_07_orig.jpg ; MorphM9_10_LOWER.jpg	15756935	0	162	11573	163	0	next	incorrect	1351
Vp018	676	Response	1	15768447	11512	1
Vp018	677	Picture	MorphF5_07_orig.jpg ; MorphF5_10_LOWER.jpg	15768508	0	1	10431	55	0	next	hit	1353
Vp018	677	Response	2	15778927	10419	1
Vp018	678	Picture	MorphM6_01_orig.jpg ; MorphM6_00_LOWER.jpg	15778939	0	54	14876	227	0	next	incorrect	1355
Vp018	678	Response	1	15793807	14868	1
Vp018	679	Picture	MorphF7_02_orig.jpg ; MorphF7_10_LOWER.jpg	15793815	0	173	19120	334	0	next	hit	1357
Vp018	679	Response	2	15812927	19112	1
Vp018	680	Picture	MorphF2_05_orig.jpg ; MorphF2_10_LOWER.jpg	15812935	0	161	27496	162	0	next	hit	1359
Vp018	680	Response	2	15840287	27352	1
Vp018	681	Picture	MorphM2_01_orig.jpg ; MorphM2_00_LOWER.jpg	15840431	0	1	10085	2	0	next	incorrect	1361
Vp018	681	Response	1	15850447	10016	1
Vp018	682	Picture	MorphF2_01_orig.jpg ; MorphF2_10_LOWER.jpg	15850516	0	1	15128	2	0	next	incorrect	1363
Vp018	682	Response	1	15865566	15050	1
Vp018	683	Picture	MorphF7_06_orig.jpg ; MorphF7_00_LOWER.jpg	15865644	0	1	31184	2	0	next	hit	1365
Vp018	683	Response	2	15896686	31042	1
Vp018	684	Picture	MorphM1_10_orig.jpg ; MorphM1_10_LOWER.jpg	15896828	0	1	13402	2	0	next	hit	1367
Vp018	684	Response	2	15910126	13298	1
Vp018	685	Picture	MorphF10_08_orig.jpg ; MorphF10_10_LOWER.jpg	15910230	0	1	8493	2	0	next	hit	1369
Vp018	685	Response	2	15918606	8376	1
Vp018	686	Picture	MorphF3_05_orig.jpg ; MorphF3_00_LOWER.jpg	15918723	0	1	10085	2	0	next	incorrect	1371
Vp018	686	Response	1	15928686	9963	1
Vp018	687	Picture	MorphM1_09_orig.jpg ; MorphM1_00_LOWER.jpg	15928808	0	1	10351	2	0	next	hit	1373
Vp018	687	Response	2	15939086	10278	1
Vp018	688	Picture	MorphF6_10_orig.jpg ; MorphF6_00_LOWER.jpg	15939159	0	1	14974	155	0	next	hit	1375
Vp018	688	Response	2	15954126	14967	1
Vp018	689	Picture	MorphM4_10_orig.jpg ; MorphM4_00_LOWER.jpg	15954133	0	154	40880	299	0	next	hit	1377
Vp018	689	Response	2	15995005	40872	1
Vp018	690	Picture	MorphF2_09_orig.jpg ; MorphF2_00_LOWER.jpg	15995013	0	145	10480	294	0	next	hit	1379
Vp018	690	Response	2	16005485	10472	1
Vp018	691	Picture	MorphM4_09_orig.jpg ; MorphM4_10_LOWER.jpg	16005493	0	149	14719	308	0	next	hit	1381
Vp018	691	Response	2	16020205	14712	1
Vp018	692	Picture	MorphF6_07_orig.jpg ; MorphF6_10_LOWER.jpg	16020212	0	159	10907	160	0	next	hit	1383
Vp018	692	Response	2	16031005	10793	1
Vp018	693	Picture	MorphM8_03_orig.jpg ; MorphM8_10_LOWER.jpg	16031119	0	1	13004	2	0	next	hit	1385
Vp018	693	Response	2	16044045	12926	1
Vp018	694	Picture	MorphF1_02_orig.jpg ; MorphF1_00_LOWER.jpg	16044123	0	1	8360	2	0	next	incorrect	1387
Vp018	694	Response	1	16052365	8242	1
Vp018	695	Picture	MorphF10_02_orig.jpg ; MorphF10_00_LOWER.jpg	16052483	0	1	17914	2	0	next	incorrect	1389
Vp018	695	Response	1	16070284	17801	1
Vp018	696	Picture	MorphF4_02_orig.jpg ; MorphF4_10_LOWER.jpg	16070397	0	1	17118	3	0	next	incorrect	1391
Vp018	696	Response	1	16087405	17008	1
Vp018	697	Picture	MorphF10_09_orig.jpg ; MorphF10_10_LOWER.jpg	16087515	0	2	9157	3	0	next	hit	1393
Vp018	697	Response	2	16096604	9089	1
Vp018	698	Picture	MorphM6_09_orig.jpg ; MorphM6_10_LOWER.jpg	16096672	0	1	18445	2	0	next	hit	1395
Vp018	698	Response	2	16115004	18332	1
Vp018	699	Picture	MorphF3_04_orig.jpg ; MorphF3_00_LOWER.jpg	16115117	0	1	10616	2	0	next	incorrect	1397
Vp018	699	Response	1	16125644	10527	1
Vp018	700	Picture	MorphF1_10_orig.jpg ; MorphF1_00_LOWER.jpg	16125733	0	1	14718	146	0	next	hit	1399
Vp018	700	Response	2	16140444	14711	1
Vp018	701	Picture	MorphM2_08_orig.jpg ; MorphM2_00_LOWER.jpg	16140451	0	145	11280	289	0	next	hit	1401
Vp018	701	Response	2	16151724	11273	1
Vp018	702	Picture	MorphF7_03_orig.jpg ; MorphF7_00_LOWER.jpg	16151731	0	144	19915	145	0	next	incorrect	1403
Vp018	702	Response	1	16171563	19832	2
Vp018	703	Picture	MorphF5_06_orig.jpg ; MorphF5_10_LOWER.jpg	16171646	0	1	13125	147	0	next	hit	1405
Vp018	703	Response	2	16184763	13117	1
Vp018	704	Picture	MorphM5_05_orig.jpg ; MorphM5_00_LOWER.jpg	16184771	0	146	33983	147	0	next	incorrect	1407
Vp018	704	Response	1	16218683	33912	1
Vp018	705	Picture	MorphF5_03_orig.jpg ; MorphF5_00_LOWER.jpg	16218754	0	1	15261	2	0	next	incorrect	1409
Vp018	705	Response	1	16233883	15129	1
Vp018	706	Picture	MorphF4_06_orig.jpg ; MorphF4_10_LOWER.jpg	16234015	0	1	33395	179	0	next	incorrect	1411
Vp018	706	Response	1	16267403	33388	1
Vp018	707	Picture	MorphM1_09_orig.jpg ; MorphM1_10_LOWER.jpg	16267410	0	178	11280	356	0	next	hit	1413
Vp018	707	Response	2	16278683	11273	1
Vp018	708	Picture	MorphF6_06_orig.jpg ; MorphF6_00_LOWER.jpg	16278690	0	178	15520	361	0	next	incorrect	1415
Vp018	708	Response	1	16294202	15512	1
Vp018	709	Picture	MorphF2_02_orig.jpg ; MorphF2_00_LOWER.jpg	16294210	0	183	19822	184	0	next	incorrect	1417
Vp018	709	Response	1	16313962	19752	1
Vp018	710	Picture	MorphM6_10_orig.jpg ; MorphM6_10_LOWER.jpg	16314032	0	1	36624	3	0	next	hit	1419
Vp018	710	Response	2	16350522	36490	1
Vp018	711	Picture	MorphF9_03_orig.jpg ; MorphF9_00_LOWER.jpg	16350656	0	2	16190	3	0	next	hit	1421
Vp018	711	Response	2	16366762	16106	1
Vp018	712	Picture	MorphM3_04_orig.jpg ; MorphM3_10_LOWER.jpg	16366846	0	1	27683	185	0	next	hit	1423
Vp018	712	Response	2	16394522	27676	1
Vp018	713	Picture	MorphF10_06_orig.jpg ; MorphF10_00_LOWER.jpg	16394529	0	184	9040	352	0	next	hit	1425
Vp018	713	Response	2	16403561	9032	1
Vp018	714	Picture	MorphM5_01_orig.jpg ; MorphM5_00_LOWER.jpg	16403569	0	168	14720	345	0	next	incorrect	1427
Vp018	714	Response	1	16418281	14712	1
Vp018	715	Picture	MorphF8_07_orig.jpg ; MorphF8_00_LOWER.jpg	16418289	0	177	54583	178	0	next	hit	1429
Vp018	715	Response	2	16472761	54472	1
Vp018	716	Picture	MorphF4_07_orig.jpg ; MorphF4_00_LOWER.jpg	16472872	0	1	18047	2	0	next	hit	1431
Vp018	716	Response	2	16490841	17969	1
Vp018	717	Picture	MorphM3_03_orig.jpg ; MorphM3_00_LOWER.jpg	16490919	0	1	18169	145	0	next	incorrect	1433
Vp018	717	Response	1	16509080	18161	1
Vp018	718	Picture	MorphF10_05_orig.jpg ; MorphF10_10_LOWER.jpg	16509088	0	144	16200	145	0	next	hit	1435
Vp018	718	Response	2	16525160	16072	1
Vp018	719	Picture	MorphM5_09_orig.jpg ; MorphM5_00_LOWER.jpg	16525288	0	1	13884	184	0	next	incorrect	1437
Vp018	719	Response	1	16539160	13872	1
Vp018	720	Picture	MorphM1_01_orig.jpg ; MorphM1_10_LOWER.jpg	16539172	0	183	15044	184	0	next	incorrect	1439
Vp018	720	Response	1	16554119	14947	2
Vp018	721	Picture	MorphM7_08_orig.jpg ; MorphM7_00_LOWER.jpg	16554216	0	1	10881	2	0	next	hit	1441
Vp018	721	Response	2	16564999	10783	2
Vp018	722	Picture	MorphM10_08_orig.jpg ; MorphM10_00_LOWER.jpg	16565097	0	1	10749	2	0	next	hit	1443
Vp018	722	Response	2	16575720	10623	1
Vp018	723	Picture	MorphM7_09_orig.jpg ; MorphM7_10_LOWER.jpg	16575846	0	1	11241	173	0	next	hit	1445
Vp018	723	Response	2	16587080	11234	1
Vp018	724	Picture	MorphM5_04_orig.jpg ; MorphM5_00_LOWER.jpg	16587087	0	172	15298	173	0	next	incorrect	1447
Vp018	724	Response	1	16602280	15193	1
Vp018	725	Picture	MorphF5_09_orig.jpg ; MorphF5_00_LOWER.jpg	16602385	0	1	8862	164	0	next	hit	1449
Vp018	725	Response	2	16611239	8854	1
Vp018	726	Picture	MorphF9_05_orig.jpg ; MorphF9_10_LOWER.jpg	16611247	0	163	46076	164	0	next	hit	1451
Vp018	726	Response	2	16657239	45992	1
Vp018	727	Picture	MorphM5_05_orig.jpg ; MorphM5_10_LOWER.jpg	16657323	0	1	21099	2	0	next	incorrect	1453
Vp018	727	Response	1	16678279	20956	1
Vp018	728	Picture	MorphF4_01_orig.jpg ; MorphF4_00_LOWER.jpg	16678422	0	1	9687	2	0	next	incorrect	1455
Vp018	728	Response	1	16688039	9617	1
Vp018	729	Picture	MorphF2_01_orig.jpg ; MorphF2_00_LOWER.jpg	16688109	0	1	12977	162	0	next	incorrect	1457
Vp018	729	Response	1	16701079	12970	1
Vp018	730	Picture	MorphM10_03_orig.jpg ; MorphM10_10_LOWER.jpg	16701086	0	161	26434	162	0	next	hit	1459
Vp018	730	Response	2	16727398	26312	1
Vp018	731	Picture	MorphM6_10_orig.jpg ; MorphM6_00_LOWER.jpg	16727520	0	1	25744	2	0	next	hit	1461
Vp018	731	Response	2	16753158	25638	1
Vp018	732	Picture	MorphF9_02_orig.jpg ; MorphF9_00_LOWER.jpg	16753264	0	1	13004	2	0	next	incorrect	1463
Vp018	732	Response	1	16766118	12854	1
Vp018	733	Picture	MorphF10_07_orig.jpg ; MorphF10_00_LOWER.jpg	16766268	0	1	8095	2	0	next	hit	1465
Vp018	733	Response	2	16774278	8010	1
Vp018	734	Picture	MorphF5_05_orig.jpg ; MorphF5_00_LOWER.jpg	16774363	0	1	11762	183	0	next	hit	1467
Vp018	734	Response	2	16786118	11755	1
Vp018	735	Picture	MorphF9_04_orig.jpg ; MorphF9_10_LOWER.jpg	16786125	0	182	32692	183	0	next	hit	1469
Vp018	735	Response	2	16818757	32632	1
Vp018	736	Picture	MorphM10_09_orig.jpg ; MorphM10_00_LOWER.jpg	16818817	0	1	9388	168	0	next	hit	1471
Vp018	736	Response	2	16828197	9380	1
Vp018	737	Picture	MorphF10_04_orig.jpg ; MorphF10_00_LOWER.jpg	16828205	0	167	10118	168	0	next	hit	1473
Vp018	737	Response	2	16838197	9992	1
Vp018	738	Picture	MorphF2_03_orig.jpg ; MorphF2_10_LOWER.jpg	16838323	0	1	11280	2	0	next	incorrect	1475
Vp018	738	Response	1	16849477	11154	1
Vp018	739	Picture	MorphM9_01_orig.jpg ; MorphM9_00_LOWER.jpg	16849603	0	1	8041	188	0	next	incorrect	1477
Vp018	739	Response	1	16857637	8034	1
Vp018	740	Picture	MorphF3_01_orig.jpg ; MorphF3_00_LOWER.jpg	16857644	0	187	8546	188	0	next	incorrect	1479
Vp018	740	Response	1	16866117	8473	1
Vp018	741	Picture	MorphM3_09_orig.jpg ; MorphM3_10_LOWER.jpg	16866190	0	1	24549	2	0	next	hit	1481
Vp018	741	Response	2	16890677	24487	1
Vp018	742	Picture	MorphM8_04_orig.jpg ; MorphM8_10_LOWER.jpg	16890739	0	1	17625	159	0	next	hit	1483
Vp018	742	Response	2	16908357	17618	1
Vp018	743	Picture	MorphM3_01_orig.jpg ; MorphM3_00_LOWER.jpg	16908364	0	158	9578	159	0	next	incorrect	1485
Vp018	743	Response	1	16917876	9512	1
Vp018	744	Picture	MorphM1_06_orig.jpg ; MorphM1_10_LOWER.jpg	16917942	0	1	24550	2	0	next	hit	1487
Vp018	744	Response	2	16942356	24414	1
Vp018	745	Picture	MorphF7_00_orig.jpg ; MorphF7_00_LOWER.jpg	16942492	0	1	16189	2	0	next	incorrect	1489
Vp018	745	Response	1	16958596	16104	1
Vp018	746	Picture	MorphM4_05_orig.jpg ; MorphM4_10_LOWER.jpg	16958681	0	1	92490	3	0	next	incorrect	1491
Vp018	746	Response	1	17051075	92394	1
Vp018	747	Picture	MorphM1_07_orig.jpg ; MorphM1_00_LOWER.jpg	17051171	0	2	23621	3	0	next	hit	1493
Vp018	747	Response	2	17074675	23504	1
Vp018	748	Picture	MorphM7_04_orig.jpg ; MorphM7_00_LOWER.jpg	17074792	0	1	16322	2	0	next	hit	1495
Vp018	748	Response	2	17090995	16203	1
Vp018	749	Picture	MorphF2_03_orig.jpg ; MorphF2_00_LOWER.jpg	17091114	0	1	11545	2	0	next	incorrect	1497
Vp018	749	Response	1	17102595	11481	1
Vp018	750	Picture	MorphM7_01_orig.jpg ; MorphM7_00_LOWER.jpg	17102659	0	1	16322	2	0	next	hit	1499
Vp018	750	Response	2	17118915	16256	1
Vp018	751	Picture	MorphM10_00_orig.jpg ; MorphM10_00_LOWER.jpg	17118981	0	1	9952	2	0	next	incorrect	1501
Vp018	751	Response	1	17128834	9853	1
Vp018	752	Picture	MorphF10_10_orig.jpg ; MorphF10_10_LOWER.jpg	17128933	0	1	10309	176	0	next	hit	1503
Vp018	752	Response	2	17139234	10301	1
Vp018	753	Picture	MorphM2_04_orig.jpg ; MorphM2_10_LOWER.jpg	17139242	0	175	12382	176	0	next	incorrect	1505
Vp018	753	Response	1	17151474	12232	1
Vp018	754	Picture	MorphM9_05_orig.jpg ; MorphM9_00_LOWER.jpg	17151624	0	1	9938	149	0	next	incorrect	1507
Vp018	754	Response	1	17161554	9930	1
Vp018	755	Picture	MorphF1_09_orig.jpg ; MorphF1_10_LOWER.jpg	17161562	0	148	15939	149	0	next	hit	1509
Vp018	755	Response	2	17177394	15832	1
Vp018	756	Picture	MorphF5_02_orig.jpg ; MorphF5_00_LOWER.jpg	17177501	0	1	11677	2	0	next	incorrect	1511
Vp018	756	Response	1	17189074	11573	1
Vp018	757	Picture	MorphM6_07_orig.jpg ; MorphM6_00_LOWER.jpg	17189178	0	1	32909	2	0	next	incorrect	1513
Vp018	757	Response	1	17221954	32776	1
Vp018	758	Picture	MorphF3_08_orig.jpg ; MorphF3_10_LOWER.jpg	17222087	0	1	19772	2	0	next	hit	1515
Vp018	758	Response	2	17241793	19706	1
Vp018	759	Picture	MorphF5_09_orig.jpg ; MorphF5_10_LOWER.jpg	17241859	0	1	9142	149	0	next	hit	1517
Vp018	759	Response	2	17250993	9134	1
Vp018	760	Picture	MorphM9_04_orig.jpg ; MorphM9_00_LOWER.jpg	17251001	0	148	11920	319	0	next	incorrect	1519
Vp018	760	Response	1	17262913	11912	1
Vp018	761	Picture	MorphM8_00_orig.jpg ; MorphM8_10_LOWER.jpg	17262921	0	171	65060	172	0	next	hit	1521
Vp018	761	Response	2	17327872	64951	1
Vp018	762	Picture	MorphF6_01_orig.jpg ; MorphF6_00_LOWER.jpg	17327981	0	1	8890	2	0	next	incorrect	1523
Vp018	762	Response	1	17336753	8772	1
Vp018	763	Picture	MorphM4_00_orig.jpg ; MorphM4_00_LOWER.jpg	17336871	0	1	29592	2	0	next	incorrect	1525
Vp018	763	Response	1	17366352	29481	1
Vp018	764	Picture	MorphF5_10_orig.jpg ; MorphF5_10_LOWER.jpg	17366463	0	1	11678	2	0	next	hit	1527
Vp018	764	Response	2	17378032	11569	1
Vp018	765	Picture	MorphM8_10_orig.jpg ; MorphM8_10_LOWER.jpg	17378141	0	1	11810	2	0	next	hit	1529
Vp018	765	Response	2	17389872	11731	1
Vp018	766	Picture	MorphF3_07_orig.jpg ; MorphF3_10_LOWER.jpg	17389951	0	1	15208	187	0	next	hit	1531
Vp018	766	Response	2	17405152	15201	1
Vp018	767	Picture	MorphM4_04_orig.jpg ; MorphM4_10_LOWER.jpg	17405159	0	186	17436	187	0	next	incorrect	1533
Vp018	767	Response	1	17422512	17353	1
Vp018	768	Picture	MorphF6_07_orig.jpg ; MorphF6_00_LOWER.jpg	17422595	0	1	8360	2	0	next	incorrect	1535
Vp018	768	Response	1	17430832	8237	1
Vp018	769	Picture	MorphM3_05_orig.jpg ; MorphM3_00_LOWER.jpg	17430955	0	1	23089	2	0	next	incorrect	1537
Vp018	769	Response	1	17453951	22996	1
Vp018	770	Picture	MorphF3_01_orig.jpg ; MorphF3_10_LOWER.jpg	17454044	0	1	9820	2	0	next	incorrect	1539
Vp018	770	Response	1	17463791	9747	1
Vp018	771	Picture	MorphF6_00_orig.jpg ; MorphF6_10_LOWER.jpg	17463864	0	1	12473	2	0	next	incorrect	1541
Vp018	771	Response	1	17476191	12327	1
Vp018	772	Picture	MorphM4_07_orig.jpg ; MorphM4_00_LOWER.jpg	17476337	0	1	21099	3	0	next	hit	1543
Vp018	772	Response	2	17497311	20974	1
Vp018	773	Picture	MorphM9_10_orig.jpg ; MorphM9_10_LOWER.jpg	17497436	0	2	12341	3	0	next	hit	1545
Vp018	773	Response	2	17509711	12275	1
Vp018	774	Picture	MorphM2_00_orig.jpg ; MorphM2_10_LOWER.jpg	17509777	0	1	13138	2	0	next	incorrect	1547
Vp018	774	Response	1	17522831	13054	1
Vp018	775	Picture	MorphM9_05_orig.jpg ; MorphM9_10_LOWER.jpg	17522915	0	1	26274	2	0	next	incorrect	1549
Vp018	775	Response	1	17549071	26156	1
Vp018	776	Picture	MorphF7_10_orig.jpg ; MorphF7_10_LOWER.jpg	17549189	0	1	9687	2	0	next	hit	1551
Vp018	776	Response	2	17558750	9561	1
Vp018	777	Picture	MorphM4_08_orig.jpg ; MorphM4_10_LOWER.jpg	17558876	0	1	87801	180	0	next	hit	1553
Vp018	777	Response	2	17646670	87794	1
Vp018	778	Picture	MorphF4_06_orig.jpg ; MorphF4_00_LOWER.jpg	17646677	0	179	10396	180	0	next	incorrect	1555
Vp018	778	Response	1	17656989	10312	1
Vp018	779	Picture	MorphM8_04_orig.jpg ; MorphM8_00_LOWER.jpg	17657073	0	1	15791	2	0	next	hit	1557
Vp018	779	Response	2	17672749	15676	1
Vp018	780	Picture	MorphM7_05_orig.jpg ; MorphM7_10_LOWER.jpg	17672864	0	1	10748	2	0	next	hit	1559
Vp018	780	Response	2	17683469	10605	1
Vp018	781	Picture	MorphF5_03_orig.jpg ; MorphF5_10_LOWER.jpg	17683612	0	1	12076	2	0	next	incorrect	1561
Vp018	781	Response	1	17695549	11937	1
Vp018	782	Picture	MorphF1_07_orig.jpg ; MorphF1_10_LOWER.jpg	17695688	0	1	32378	2	0	next	hit	1563
Vp018	782	Response	2	17727949	32261	1
Vp018	783	Picture	MorphF4_09_orig.jpg ; MorphF4_00_LOWER.jpg	17728066	0	1	11280	2	0	next	hit	1565
Vp018	783	Response	2	17739229	11163	1
Vp018	784	Picture	MorphM4_06_orig.jpg ; MorphM4_10_LOWER.jpg	17739346	0	1	19090	153	0	next	hit	1567
Vp018	784	Response	2	17758428	19082	1
Vp018	785	Picture	MorphM3_04_orig.jpg ; MorphM3_00_LOWER.jpg	17758436	0	152	15760	335	0	next	incorrect	1569
Vp018	785	Response	1	17774188	15752	1
Vp018	786	Picture	MorphF9_08_orig.jpg ; MorphF9_00_LOWER.jpg	17774196	0	183	10002	184	0	next	hit	1571
Vp018	786	Response	2	17784108	9912	1
Vp018	787	Picture	MorphF5_04_orig.jpg ; MorphF5_10_LOWER.jpg	17784198	0	1	11147	2	0	next	incorrect	1573
Vp018	787	Response	1	17795228	11030	1
Vp018	788	Picture	MorphM1_04_orig.jpg ; MorphM1_00_LOWER.jpg	17795345	0	1	33174	2	0	next	incorrect	1575
Vp018	788	Response	1	17828428	33083	1
Vp018	789	Picture	MorphF5_01_orig.jpg ; MorphF5_10_LOWER.jpg	17828519	0	1	12316	160	0	next	incorrect	1577
Vp018	789	Response	1	17840828	12309	1
Vp018	790	Picture	MorphF8_09_orig.jpg ; MorphF8_00_LOWER.jpg	17840835	0	159	13693	160	0	next	hit	1579
Vp018	790	Response	2	17854428	13593	1
Vp018	791	Picture	MorphF5_04_orig.jpg ; MorphF5_00_LOWER.jpg	17854528	0	1	13137	2	0	next	incorrect	1581
Vp018	791	Response	1	17867547	13019	1
Vp018	792	Picture	MorphM10_01_orig.jpg ; MorphM10_00_LOWER.jpg	17867665	0	1	10351	2	0	next	incorrect	1583
Vp018	792	Response	1	17877948	10283	1
Vp018	793	Picture	MorphM4_03_orig.jpg ; MorphM4_10_LOWER.jpg	17878016	0	1	31316	3	0	next	incorrect	1585
Vp018	793	Response	1	17909227	31211	1
Vp018	794	Picture	MorphM1_02_orig.jpg ; MorphM1_00_LOWER.jpg	17909332	0	2	10749	3	0	next	incorrect	1587
Vp018	794	Response	1	17919947	10615	1
Vp018	795	Picture	MorphM10_10_orig.jpg ; MorphM10_10_LOWER.jpg	17920081	0	1	8193	169	0	next	hit	1589
Vp018	795	Response	2	17928267	8186	1
Vp018	796	Picture	MorphM2_09_orig.jpg ; MorphM2_00_LOWER.jpg	17928274	0	168	8925	169	0	next	hit	1591
Vp018	796	Response	2	17937067	8793	1
Vp018	797	Picture	MorphF2_04_orig.jpg ; MorphF2_00_LOWER.jpg	17937199	0	1	11545	2	0	next	incorrect	1593
Vp018	797	Response	1	17948667	11468	1
Vp018	798	Picture	MorphM2_02_orig.jpg ; MorphM2_10_LOWER.jpg	17948744	0	1	12330	146	0	next	incorrect	1595
Vp018	798	Response	1	17961067	12323	1
Vp018	799	Picture	MorphF8_02_orig.jpg ; MorphF8_00_LOWER.jpg	17961074	0	145	19356	308	0	next	incorrect	1597
Vp018	799	Response	1	17980426	19352	1
Vp018	800	Picture	MorphM3_07_orig.jpg ; MorphM3_00_LOWER.jpg	17980430	0	163	21924	164	0	next	incorrect	1599
Vp018	800	Response	1	18002266	21836	1
Vp018	801	Picture	MorphF5_08_orig.jpg ; MorphF5_00_LOWER.jpg	18002354	0	1	10218	2	0	next	hit	1601
Vp018	801	Response	2	18012426	10072	1
Vp018	802	Picture	MorphM7_07_orig.jpg ; MorphM7_10_LOWER.jpg	18012572	0	1	7941	156	0	next	hit	1603
Vp018	802	Response	2	18020505	7933	2
Vp018	803	Picture	MorphF10_00_orig.jpg ; MorphF10_00_LOWER.jpg	18020513	0	155	8480	322	0	next	hit	1605
Vp018	803	Response	2	18028986	8473	1
Vp018	804	Picture	MorphM6_06_orig.jpg ; MorphM6_00_LOWER.jpg	18028993	0	167	18479	168	0	next	hit	1607
Vp018	804	Response	2	18047386	18393	1
Vp018	805	Picture	MorphF3_00_orig.jpg ; MorphF3_10_LOWER.jpg	18047472	0	1	11361	185	0	next	incorrect	1609
Vp018	805	Response	1	18058826	11354	1
Vp018	806	Picture	MorphF6_10_orig.jpg ; MorphF6_10_LOWER.jpg	18058833	0	184	10534	185	0	next	hit	1611
Vp018	806	Response	2	18069306	10473	1
Vp018	807	Picture	MorphM2_02_orig.jpg ; MorphM2_00_LOWER.jpg	18069367	0	1	13800	2	0	next	incorrect	1613
Vp018	807	Response	1	18083065	13698	1
Vp018	808	Picture	MorphM9_02_orig.jpg ; MorphM9_10_LOWER.jpg	18083167	0	1	10086	2	0	next	incorrect	1615
Vp018	808	Response	1	18093145	9978	1
Vp018	809	Picture	MorphM10_00_orig.jpg ; MorphM10_10_LOWER.jpg	18093253	0	1	10860	156	0	next	hit	1617
Vp018	809	Response	2	18104105	10852	1
Vp018	810	Picture	MorphF2_05_orig.jpg ; MorphF2_00_LOWER.jpg	18104113	0	155	13520	325	0	next	incorrect	1619
Vp018	810	Response	1	18117625	13512	1
Vp018	811	Picture	MorphF6_02_orig.jpg ; MorphF6_00_LOWER.jpg	18117633	0	170	40376	171	0	next	incorrect	1621
Vp018	811	Response	1	18157865	40232	1
Vp018	812	Picture	MorphF4_10_orig.jpg ; MorphF4_10_LOWER.jpg	18158009	0	1	27204	2	0	next	hit	1623
Vp018	812	Response	2	18185064	27055	1
Vp018	813	Picture	MorphF9_04_orig.jpg ; MorphF9_00_LOWER.jpg	18185213	0	1	9687	2	0	next	hit	1625
Vp018	813	Response	2	18194824	9611	1
Vp018	814	Picture	MorphF5_05_orig.jpg ; MorphF5_10_LOWER.jpg	18194900	0	1	16454	2	0	next	hit	1627
Vp018	814	Response	2	18211224	16324	1
Vp018	815	Picture	MorphF3_06_orig.jpg ; MorphF3_10_LOWER.jpg	18211354	0	1	16720	2	0	next	incorrect	1629
Vp018	815	Response	1	18227944	16590	1
Vp018	816	Picture	MorphF8_10_orig.jpg ; MorphF8_10_LOWER.jpg	18228074	0	1	11147	2	0	next	hit	1631
Vp018	816	Response	2	18239144	11070	1
Vp018	817	Picture	MorphM1_00_orig.jpg ; MorphM1_10_LOWER.jpg	18239221	0	1	10170	182	0	next	incorrect	1633
Vp018	817	Response	1	18249384	10163	1
Vp018	818	Picture	MorphF7_10_orig.jpg ; MorphF7_00_LOWER.jpg	18249391	0	181	14114	182	0	next	hit	1635
Vp018	818	Response	2	18263384	13993	1
Vp018	819	Picture	MorphM5_09_orig.jpg ; MorphM5_10_LOWER.jpg	18263505	0	1	25743	2	0	next	incorrect	1637
Vp018	819	Response	1	18289144	25639	1
Vp018	820	Picture	MorphF1_08_orig.jpg ; MorphF1_10_LOWER.jpg	18289248	0	1	36890	2	0	next	hit	1639
Vp018	820	Response	2	18326023	36775	1
Vp018	821	Picture	MorphF4_00_orig.jpg ; MorphF4_00_LOWER.jpg	18326138	0	1	9156	3	0	next	incorrect	1641
Vp018	821	Response	1	18335223	9085	1
Vp018	822	Picture	MorphF10_03_orig.jpg ; MorphF10_00_LOWER.jpg	18335294	0	2	9024	3	0	next	hit	1643
Vp018	822	Response	2	18344183	8889	1
Vp018	823	Picture	MorphM10_03_orig.jpg ; MorphM10_00_LOWER.jpg	18344318	0	1	13232	173	0	next	hit	1645
Vp018	823	Response	2	18357543	13225	1
Vp018	824	Picture	MorphF10_08_orig.jpg ; MorphF10_00_LOWER.jpg	18357550	0	172	17819	173	0	next	hit	1647
Vp018	824	Response	2	18375223	17673	1
Vp018	825	Picture	MorphF6_05_orig.jpg ; MorphF6_10_LOWER.jpg	18375369	0	1	15381	147	0	next	incorrect	1649
Vp018	825	Response	1	18390743	15374	1
Vp018	826	Picture	MorphM9_07_orig.jpg ; MorphM9_00_LOWER.jpg	18390750	0	146	14560	329	0	next	incorrect	1651
Vp018	826	Response	1	18405302	14552	1
Vp018	827	Picture	MorphF6_06_orig.jpg ; MorphF6_10_LOWER.jpg	18405310	0	183	15310	184	0	next	hit	1653
Vp018	827	Response	2	18420502	15192	1
Vp018	828	Picture	MorphM6_03_orig.jpg ; MorphM6_00_LOWER.jpg	18420620	0	1	65420	2	0	next	incorrect	1655
Vp018	828	Response	1	18485942	65322	1
Vp018	829	Picture	MorphF9_06_orig.jpg ; MorphF9_00_LOWER.jpg	18486040	0	1	10483	2	0	next	hit	1657
Vp018	829	Response	2	18496421	10381	1
Vp018	830	Picture	MorphM6_02_orig.jpg ; MorphM6_10_LOWER.jpg	18496523	0	1	9952	3	0	next	incorrect	1659
Vp018	830	Response	1	18506341	9818	1
Vp018	831	Picture	MorphF7_03_orig.jpg ; MorphF7_10_LOWER.jpg	18506475	0	2	23754	3	0	next	hit	1661
Vp018	831	Response	2	18530101	23626	1
Vp018	832	Picture	MorphM7_05_orig.jpg ; MorphM7_00_LOWER.jpg	18530229	0	1	9421	2	0	next	hit	1663
Vp018	832	Response	2	18539541	9312	1
Vp018	833	Picture	MorphM3_05_orig.jpg ; MorphM3_10_LOWER.jpg	18539650	0	1	25478	2	0	next	hit	1665
Vp018	833	Response	2	18565061	25411	1
Vp018	834	Picture	MorphF4_09_orig.jpg ; MorphF4_10_LOWER.jpg	18565128	0	1	20568	3	0	next	hit	1667
Vp018	834	Response	2	18585621	20493	1
Vp018	835	Picture	MorphM8_02_orig.jpg ; MorphM8_10_LOWER.jpg	18585696	0	2	12740	3	0	next	incorrect	1669
Vp018	835	Response	1	18598341	12645	1
Vp018	836	Picture	MorphF2_10_orig.jpg ; MorphF2_00_LOWER.jpg	18598436	0	1	12473	2	0	next	hit	1671
Vp018	836	Response	2	18610820	12384	1
Vp018	837	Picture	MorphM4_06_orig.jpg ; MorphM4_00_LOWER.jpg	18610909	0	1	44321	3	0	next	hit	1673
Vp018	837	Response	2	18655140	44231	1
Vp018	838	Picture	MorphM3_00_orig.jpg ; MorphM3_10_LOWER.jpg	18655230	0	2	11413	3	0	next	incorrect	1675
Vp018	838	Response	1	18666500	11270	1
Vp018	839	Picture	MorphF4_05_orig.jpg ; MorphF4_10_LOWER.jpg	18666643	0	1	19904	2	0	next	incorrect	1677
Vp018	839	Response	1	18686420	19777	1
Vp018	840	Picture	MorphF8_06_orig.jpg ; MorphF8_10_LOWER.jpg	18686547	0	1	9289	2	0	next	hit	1679
Vp018	840	Response	2	18695700	9153	1
Vp018	841	Picture	MorphM8_10_orig.jpg ; MorphM8_00_LOWER.jpg	18695836	0	1	11280	2	0	next	hit	1681
Vp018	841	Response	2	18706980	11144	1
Vp018	842	Picture	MorphF6_02_orig.jpg ; MorphF6_10_LOWER.jpg	18707116	0	1	15067	195	0	next	incorrect	1683
Vp018	842	Response	1	18722179	15063	1
Vp018	843	Picture	MorphM7_06_orig.jpg ; MorphM7_10_LOWER.jpg	18722183	0	194	17178	195	0	next	hit	1685
Vp018	843	Response	2	18739219	17036	1
Vp018	844	Picture	MorphF9_06_orig.jpg ; MorphF9_10_LOWER.jpg	18739361	0	1	13005	2	0	next	hit	1687
Vp018	844	Response	2	18752259	12898	1
Vp018	845	Picture	MorphF6_09_orig.jpg ; MorphF6_00_LOWER.jpg	18752366	0	1	11810	2	0	next	hit	1689
Vp018	845	Response	2	18764099	11733	1
Vp018	846	Picture	MorphM3_02_orig.jpg ; MorphM3_10_LOWER.jpg	18764176	0	1	35961	2	0	next	incorrect	1691
Vp018	846	Response	1	18800019	35843	1
Vp018	847	Picture	MorphM8_05_orig.jpg ; MorphM8_00_LOWER.jpg	18800137	0	1	10218	2	0	next	hit	1693
Vp018	847	Response	2	18810259	10122	1
Vp018	848	Picture	MorphF7_00_orig.jpg ; MorphF7_10_LOWER.jpg	18810355	0	1	12311	165	0	next	incorrect	1695
Vp018	848	Response	1	18822658	12303	1
Vp018	849	Picture	MorphM9_03_orig.jpg ; MorphM9_10_LOWER.jpg	18822666	0	164	11973	165	0	next	incorrect	1697
Vp018	849	Response	1	18834578	11912	1
Vp018	850	Picture	MorphF9_10_orig.jpg ; MorphF9_00_LOWER.jpg	18834639	0	1	9787	167	0	next	hit	1699
Vp018	850	Response	2	18844418	9779	1
Vp018	851	Picture	MorphF10_03_orig.jpg ; MorphF10_10_LOWER.jpg	18844426	0	166	10239	311	0	next	hit	1701
Vp018	851	Response	2	18854658	10232	1
Vp018	852	Picture	MorphF9_05_orig.jpg ; MorphF9_00_LOWER.jpg	18854665	0	145	16961	314	0	next	hit	1703
Vp018	852	Response	2	18871618	16953	1
Vp018	853	Picture	MorphF2_09_orig.jpg ; MorphF2_10_LOWER.jpg	18871626	0	169	12377	170	0	next	hit	1705
Vp018	853	Response	2	18883858	12232	1
Vp018	854	Picture	MorphM9_06_orig.jpg ; MorphM9_10_LOWER.jpg	18884003	0	1	29857	2	0	next	incorrect	1707
Vp018	854	Response	1	18913778	29775	1
Vp018	855	Picture	MorphF7_01_orig.jpg ; MorphF7_00_LOWER.jpg	18913860	0	1	12473	2	0	next	hit	1709
Vp018	855	Response	2	18926257	12397	1
Vp018	856	Picture	MorphM4_05_orig.jpg ; MorphM4_00_LOWER.jpg	18926333	0	1	23355	2	0	next	incorrect	1711
Vp018	856	Response	1	18949617	23284	1
Vp018	857	Picture	MorphM2_03_orig.jpg ; MorphM2_00_LOWER.jpg	18949688	0	1	14464	2	0	next	incorrect	1713
Vp018	857	Response	1	18964017	14329	1
Vp018	858	Picture	MorphF8_05_orig.jpg ; MorphF8_00_LOWER.jpg	18964152	0	1	10993	156	0	next	hit	1715
Vp018	858	Response	2	18975137	10985	1
Vp018	859	Picture	MorphM10_06_orig.jpg ; MorphM10_00_LOWER.jpg	18975145	0	155	10770	156	0	next	hit	1717
Vp018	859	Response	2	18985777	10632	1
Vp018	860	Picture	MorphF9_00_orig.jpg ; MorphF9_00_LOWER.jpg	18985915	0	1	15128	2	0	next	incorrect	1719
Vp018	860	Response	1	19000977	15062	1
Vp018	861	Picture	MorphF8_09_orig.jpg ; MorphF8_10_LOWER.jpg	19001043	0	1	11810	2	0	next	hit	1721
Vp018	861	Response	2	19012737	11694	1
Vp018	862	Picture	MorphF10_02_orig.jpg ; MorphF10_10_LOWER.jpg	19012853	0	1	18843	2	0	next	hit	1723
Vp018	862	Response	2	19031617	18764	1
Vp018	863	Picture	MorphM5_00_orig.jpg ; MorphM5_10_LOWER.jpg	19031696	0	1	15526	2	0	next	incorrect	1725
Vp018	863	Response	1	19047136	15440	1
Vp018	864	Picture	MorphF7_09_orig.jpg ; MorphF7_10_LOWER.jpg	19047222	0	1	10350	2	0	next	hit	1727
Vp018	864	Response	2	19057456	10234	1
Vp018	865	Picture	MorphM7_00_orig.jpg ; MorphM7_00_LOWER.jpg	19057572	0	1	65819	2	0	next	hit	1729
Vp018	865	Response	2	19123296	65724	1
Vp018	866	Picture	MorphF10_05_orig.jpg ; MorphF10_00_LOWER.jpg	19123391	0	1	12606	2	0	next	hit	1731
Vp018	866	Response	2	19135855	12464	1
Vp018	867	Picture	MorphF7_04_orig.jpg ; MorphF7_00_LOWER.jpg	19135997	0	1	15526	2	0	next	hit	1733
Vp018	867	Response	2	19151375	15378	1
Vp018	868	Picture	MorphF5_00_orig.jpg ; MorphF5_00_LOWER.jpg	19151523	0	1	19220	156	0	next	incorrect	1735
Vp018	868	Response	1	19170735	19212	1
Vp018	869	Picture	MorphF9_08_orig.jpg ; MorphF9_10_LOWER.jpg	19170743	0	155	10902	156	0	next	hit	1737
Vp018	869	Response	2	19181535	10792	1
Vp018	870	Picture	MorphF1_07_orig.jpg ; MorphF1_00_LOWER.jpg	19181645	0	1	11497	183	0	next	hit	1739
Vp018	870	Response	2	19193135	11490	1
Vp018	871	Picture	MorphM6_04_orig.jpg ; MorphM6_10_LOWER.jpg	19193142	0	182	9735	183	0	next	incorrect	1741
Vp018	871	Response	1	19202815	9673	1
Vp018	872	Picture	MorphF2_04_orig.jpg ; MorphF2_10_LOWER.jpg	19202877	0	1	14331	2	0	next	incorrect	1743
Vp018	872	Response	1	19217135	14258	1
Vp018	873	Picture	MorphF10_07_orig.jpg ; MorphF10_10_LOWER.jpg	19217208	0	1	21454	178	0	next	hit	1745
Vp018	873	Response	2	19238654	21446	1
Vp018	874	Picture	MorphM3_02_orig.jpg ; MorphM3_00_LOWER.jpg	19238662	0	177	16100	178	0	next	incorrect	1747
Vp018	874	Response	1	19254654	15992	1
Vp018	875	Picture	MorphF8_03_orig.jpg ; MorphF8_10_LOWER.jpg	19254762	0	1	16455	2	0	next	incorrect	1749
Vp018	875	Response	1	19271134	16372	1
Vp018	876	Picture	MorphM2_06_orig.jpg ; MorphM2_10_LOWER.jpg	19271217	0	1	16805	182	0	next	hit	1751
Vp018	876	Response	2	19288014	16797	1
Vp018	877	Picture	MorphM10_08_orig.jpg ; MorphM10_10_LOWER.jpg	19288022	0	181	11858	182	0	next	hit	1753
Vp018	877	Response	2	19299774	11752	1
Vp018	878	Picture	MorphF3_06_orig.jpg ; MorphF3_00_LOWER.jpg	19299880	0	1	12701	172	0	next	incorrect	1755
Vp018	878	Response	1	19312574	12694	1
Vp018	879	Picture	MorphM7_10_orig.jpg ; MorphM7_10_LOWER.jpg	19312581	0	171	9725	172	0	next	hit	1757
Vp018	879	Response	2	19322174	9593	1
Vp018	880	Picture	MorphM1_05_orig.jpg ; MorphM1_00_LOWER.jpg	19322306	0	1	59050	2	0	next	hit	1759
Vp018	880	Response	2	19381293	58987	1
Vp018	881	Picture	MorphF5_07_orig.jpg ; MorphF5_00_LOWER.jpg	19381356	0	1	10085	2	0	next	hit	1761
Vp018	881	Response	2	19391293	9937	1
Vp018	882	Picture	MorphF4_01_orig.jpg ; MorphF4_10_LOWER.jpg	19391441	0	1	9422	2	0	next	incorrect	1763
Vp018	882	Response	1	19400813	9372	1
Vp018	883	Picture	pause1	19400863	0	1	300031	2	0	next	other	0
Vp018	884	Response	3	19770180	69286	1
Vp018	885	Picture	MorphF1_07_orig.jpg ; MorphF1_10_UPPER.jpg	19770295	0	2	57459	3	0	next	hit	1767
Vp018	885	Response	2	19827689	57394	1
Vp018	886	Picture	MorphM7_04_orig.jpg ; MorphM7_00_UPPER.jpg	19827754	0	1	15128	2	0	next	hit	1769
Vp018	886	Response	2	19842809	15055	1
Vp018	887	Picture	MorphF6_02_orig.jpg ; MorphF6_00_UPPER.jpg	19842882	0	1	12574	167	0	next	incorrect	1771
Vp018	887	Response	1	19855449	12567	1
Vp018	888	Picture	MorphF2_07_orig.jpg ; MorphF2_00_UPPER.jpg	19855456	0	166	14880	314	0	next	incorrect	1773
Vp018	888	Response	1	19870329	14873	1
Vp018	889	Picture	MorphM7_05_orig.jpg ; MorphM7_00_UPPER.jpg	19870336	0	148	13520	311	0	next	hit	1775
Vp018	889	Response	2	19883848	13512	1
Vp018	890	Picture	MorphM1_00_orig.jpg ; MorphM1_00_UPPER.jpg	19883856	0	163	10480	329	0	next	hit	1777
Vp018	890	Response	2	19894328	10472	1
Vp018	891	Picture	MorphF9_01_orig.jpg ; MorphF9_10_UPPER.jpg	19894336	0	166	15824	167	0	next	incorrect	1779
Vp018	891	Response	1	19910088	15752	1
Vp018	892	Picture	MorphM9_01_orig.jpg ; MorphM9_00_UPPER.jpg	19910160	0	1	16587	2	0	next	incorrect	1781
Vp018	892	Response	1	19926648	16488	1
Vp018	893	Picture	MorphM5_08_orig.jpg ; MorphM5_10_UPPER.jpg	19926747	0	1	16189	2	0	next	hit	1783
Vp018	893	Response	2	19942808	16061	1
Vp018	894	Picture	MorphF3_09_orig.jpg ; MorphF3_10_UPPER.jpg	19942936	0	1	17079	174	0	next	hit	1785
Vp018	894	Response	2	19960008	17072	1
Vp018	895	Picture	MorphM6_07_orig.jpg ; MorphM6_10_UPPER.jpg	19960015	0	173	17555	175	0	next	hit	1787
Vp018	895	Response	2	19977447	17432	1
Vp018	896	Picture	MorphM4_08_orig.jpg ; MorphM4_00_UPPER.jpg	19977570	0	2	61405	171	0	next	hit	1789
Vp018	896	Response	2	20038967	61397	1
Vp018	897	Picture	MorphF7_00_orig.jpg ; MorphF7_10_UPPER.jpg	20038975	0	169	10239	316	0	next	incorrect	1791
Vp018	897	Response	1	20049207	10232	1
Vp018	898	Picture	MorphM10_00_orig.jpg ; MorphM10_00_UPPER.jpg	20049214	0	147	17928	148	0	next	incorrect	1793
Vp018	898	Response	1	20067047	17833	1
Vp018	899	Picture	MorphF5_03_orig.jpg ; MorphF5_10_UPPER.jpg	20067142	0	1	31672	178	0	next	hit	1795
Vp018	899	Response	2	20098806	31664	1
Vp018	900	Picture	MorphM5_01_orig.jpg ; MorphM5_00_UPPER.jpg	20098814	0	177	26848	178	0	next	incorrect	1797
Vp018	900	Response	1	20125526	26712	1
Vp018	901	Picture	MorphM2_09_orig.jpg ; MorphM2_00_UPPER.jpg	20125662	0	1	23711	177	0	next	incorrect	1799
Vp018	901	Response	1	20149366	23704	1
Vp018	902	Picture	MorphF7_09_orig.jpg ; MorphF7_10_UPPER.jpg	20149373	0	176	20160	362	0	next	hit	1801
Vp018	902	Response	2	20169526	20153	1
Vp018	903	Picture	MorphF9_06_orig.jpg ; MorphF9_00_UPPER.jpg	20169533	0	186	22876	187	0	next	incorrect	1803
Vp018	903	Response	1	20192326	22793	1
Vp018	904	Picture	MorphF7_06_orig.jpg ; MorphF7_10_UPPER.jpg	20192409	0	1	11412	2	0	next	hit	1805
Vp018	904	Response	2	20203685	11276	1
Vp018	905	Picture	MorphF4_00_orig.jpg ; MorphF4_10_UPPER.jpg	20203821	0	1	8992	167	0	next	hit	1807
Vp018	905	Response	2	20212805	8984	1
Vp018	906	Picture	MorphM2_05_orig.jpg ; MorphM2_10_UPPER.jpg	20212813	0	166	22591	167	0	next	incorrect	1809
Vp018	906	Response	1	20235285	22472	1
Vp018	907	Picture	MorphF6_09_orig.jpg ; MorphF6_10_UPPER.jpg	20235404	0	1	16454	2	0	next	hit	1811
Vp018	907	Response	2	20251765	16361	1
Vp018	908	Picture	MorphF1_02_orig.jpg ; MorphF1_10_UPPER.jpg	20251858	0	1	18578	2	0	next	hit	1813
Vp018	908	Response	2	20270325	18467	1
Vp018	909	Picture	MorphM1_10_orig.jpg ; MorphM1_10_UPPER.jpg	20270436	0	1	8095	2	0	next	hit	1815
Vp018	909	Response	2	20278405	7969	1
Vp018	910	Picture	MorphF4_00_orig.jpg ; MorphF4_00_UPPER.jpg	20278531	0	1	9288	2	0	next	incorrect	1817
Vp018	910	Response	1	20287685	9154	1
Vp018	911	Picture	MorphM9_10_orig.jpg ; MorphM9_10_UPPER.jpg	20287819	0	1	13633	170	0	next	incorrect	1819
Vp018	911	Response	1	20301444	13625	2
Vp018	912	Picture	MorphF3_08_orig.jpg ; MorphF3_00_UPPER.jpg	20301452	0	169	8130	170	0	next	hit	1821
Vp018	912	Response	2	20309444	7992	1
Vp018	913	Picture	MorphM3_01_orig.jpg ; MorphM3_10_UPPER.jpg	20309582	0	1	77065	168	0	next	hit	1823
Vp018	913	Response	2	20386644	77062	1
Vp018	914	Picture	MorphF4_08_orig.jpg ; MorphF4_10_UPPER.jpg	20386647	0	167	17682	168	0	next	incorrect	1825
Vp018	914	Response	1	20404243	17596	1
Vp018	915	Picture	MorphM8_07_orig.jpg ; MorphM8_00_UPPER.jpg	20404329	0	1	12322	153	0	next	incorrect	1827
Vp018	915	Response	1	20416643	12314	1
Vp018	916	Picture	MorphM5_07_orig.jpg ; MorphM5_00_UPPER.jpg	20416651	0	152	17269	153	0	next	hit	1829
Vp018	916	Response	2	20433843	17192	1
Vp018	917	Picture	MorphM6_06_orig.jpg ; MorphM6_10_UPPER.jpg	20433920	0	1	15128	2	0	next	hit	1831
Vp018	917	Response	2	20448963	15043	1
Vp018	918	Picture	MorphM2_06_orig.jpg ; MorphM2_10_UPPER.jpg	20449048	0	1	43791	2	0	next	incorrect	1833
Vp018	918	Response	1	20492723	43675	1
Vp018	919	Picture	MorphM7_01_orig.jpg ; MorphM7_10_UPPER.jpg	20492839	0	1	13091	180	0	next	hit	1835
Vp018	919	Response	2	20505922	13083	1
Vp018	920	Picture	MorphM6_05_orig.jpg ; MorphM6_00_UPPER.jpg	20505930	0	179	57371	180	0	next	incorrect	1837
Vp018	920	Response	1	20563202	57272	1
Vp018	921	Picture	MorphM3_09_orig.jpg ; MorphM3_00_UPPER.jpg	20563301	0	1	10868	148	0	next	incorrect	1839
Vp018	921	Response	1	20574162	10861	1
Vp018	922	Picture	MorphM5_02_orig.jpg ; MorphM5_10_UPPER.jpg	20574169	0	147	13416	148	0	next	hit	1841
Vp018	922	Response	2	20587522	13353	1
Vp018	923	Picture	MorphM4_00_orig.jpg ; MorphM4_00_UPPER.jpg	20587585	0	1	22692	2	0	next	hit	1843
Vp018	923	Response	2	20610161	22576	1
Vp018	924	Picture	MorphF7_07_orig.jpg ; MorphF7_00_UPPER.jpg	20610277	0	1	13933	2	0	next	incorrect	1845
Vp018	924	Response	1	20624081	13804	1
Vp018	925	Picture	MorphF8_06_orig.jpg ; MorphF8_00_UPPER.jpg	20624210	0	1	8493	2	0	next	incorrect	1847
Vp018	925	Response	1	20632641	8431	1
Vp018	926	Picture	MorphF6_00_orig.jpg ; MorphF6_10_UPPER.jpg	20632703	0	1	10748	2	0	next	hit	1849
Vp018	926	Response	2	20643361	10658	1
Vp018	927	Picture	MorphM10_07_orig.jpg ; MorphM10_10_UPPER.jpg	20643451	0	1	9289	2	0	next	hit	1851
Vp018	927	Response	2	20652641	9190	1
Vp018	928	Picture	MorphF3_01_orig.jpg ; MorphF3_00_UPPER.jpg	20652740	0	1	24788	162	0	next	hit	1853
Vp018	928	Response	2	20677521	24781	1
Vp018	929	Picture	MorphF8_03_orig.jpg ; MorphF8_10_UPPER.jpg	20677528	0	161	16320	323	0	next	incorrect	1855
Vp018	929	Response	1	20693841	16313	1
Vp018	930	Picture	MorphF1_08_orig.jpg ; MorphF1_00_UPPER.jpg	20693848	0	162	16483	163	0	next	hit	1857
Vp018	930	Response	2	20710240	16392	1
Vp018	931	Picture	MorphM8_08_orig.jpg ; MorphM8_00_UPPER.jpg	20710331	0	1	26805	2	0	next	hit	1859
Vp018	931	Response	2	20737040	26709	1
Vp018	932	Picture	MorphM4_08_orig.jpg ; MorphM4_10_UPPER.jpg	20737136	0	1	10311	175	0	next	hit	1861
Vp018	932	Response	2	20747440	10304	1
Vp018	933	Picture	MorphF10_00_orig.jpg ; MorphF10_00_UPPER.jpg	20747447	0	174	20960	354	0	next	hit	1863
Vp018	933	Response	2	20768400	20953	1
Vp018	934	Picture	MorphF8_02_orig.jpg ; MorphF8_00_UPPER.jpg	20768407	0	180	9440	342	0	next	incorrect	1865
Vp018	934	Response	1	20777840	9433	1
Vp018	935	Picture	MorphF10_08_orig.jpg ; MorphF10_10_UPPER.jpg	20777847	0	162	9980	163	0	next	hit	1867
Vp018	935	Response	2	20787760	9913	1
Vp018	936	Picture	MorphF8_10_orig.jpg ; MorphF8_10_UPPER.jpg	20787827	0	1	12076	2	0	next	hit	1869
Vp018	936	Response	2	20799840	12013	1
Vp018	937	Picture	MorphF4_02_orig.jpg ; MorphF4_10_UPPER.jpg	20799903	0	1	13620	182	0	next	hit	1871
Vp018	937	Response	2	20813520	13617	1
Vp018	938	Picture	MorphM3_05_orig.jpg ; MorphM3_00_UPPER.jpg	20813523	0	181	171627	182	0	next	hit	1873
Vp018	938	Response	2	20985038	171515	1
Vp018	939	Picture	MorphF6_06_orig.jpg ; MorphF6_10_UPPER.jpg	20985150	0	1	20966	2	0	next	incorrect	1875
Vp018	939	Response	1	21005998	20848	1
Vp018	940	Picture	MorphM3_02_orig.jpg ; MorphM3_10_UPPER.jpg	21006116	0	1	14199	2	0	next	hit	1877
Vp018	940	Response	2	21020238	14122	1
Vp018	941	Picture	MorphM1_08_orig.jpg ; MorphM1_00_UPPER.jpg	21020315	0	1	13668	2	0	next	hit	1879
Vp018	941	Response	2	21033837	13522	1
Vp018	942	Picture	MorphF4_10_orig.jpg ; MorphF4_00_UPPER.jpg	21033983	0	1	16022	169	0	next	incorrect	1881
Vp018	942	Response	1	21049997	16014	1
Vp018	943	Picture	MorphM6_01_orig.jpg ; MorphM6_10_UPPER.jpg	21050005	0	168	16224	169	0	next	incorrect	1883
Vp018	943	Response	1	21066157	16152	1
Vp018	944	Picture	MorphF7_04_orig.jpg ; MorphF7_00_UPPER.jpg	21066229	0	1	11135	146	0	next	incorrect	1885
Vp018	944	Response	1	21077357	11128	1
Vp018	945	Picture	MorphM6_00_orig.jpg ; MorphM6_00_UPPER.jpg	21077364	0	145	12485	146	0	next	incorrect	1887
Vp018	945	Response	1	21089757	12393	1
Vp018	946	Picture	MorphM8_07_orig.jpg ; MorphM8_10_UPPER.jpg	21089849	0	1	27035	170	0	next	hit	1889
Vp018	946	Response	2	21116877	27028	1
Vp018	947	Picture	MorphF6_08_orig.jpg ; MorphF6_00_UPPER.jpg	21116884	0	169	11978	170	0	next	incorrect	1891
Vp018	947	Response	1	21128717	11833	1
Vp018	948	Picture	MorphM8_00_orig.jpg ; MorphM8_00_UPPER.jpg	21128862	0	1	21365	2	0	next	incorrect	1893
Vp018	948	Response	1	21150156	21294	1
Vp018	949	Picture	MorphF9_05_orig.jpg ; MorphF9_10_UPPER.jpg	21150227	0	1	10616	2	0	next	hit	1895
Vp018	949	Response	2	21160716	10489	1
Vp018	950	Picture	MorphF6_05_orig.jpg ; MorphF6_10_UPPER.jpg	21160843	0	1	17383	2	0	next	incorrect	1897
Vp018	950	Response	1	21178156	17313	1
Vp018	951	Picture	MorphF10_09_orig.jpg ; MorphF10_10_UPPER.jpg	21178226	0	1	8891	2	0	next	hit	1899
Vp018	951	Response	2	21187036	8810	1
Vp018	952	Picture	MorphM8_02_orig.jpg ; MorphM8_00_UPPER.jpg	21187117	0	1	60726	184	0	next	hit	1901
Vp018	952	Response	2	21247835	60718	1
Vp018	953	Picture	MorphM4_03_orig.jpg ; MorphM4_00_UPPER.jpg	21247843	0	183	11064	184	0	next	hit	1903
Vp018	953	Response	2	21258795	10952	1
Vp018	954	Picture	MorphF1_04_orig.jpg ; MorphF1_10_UPPER.jpg	21258907	0	1	10350	2	0	next	hit	1905
Vp018	954	Response	2	21269195	10288	1
Vp018	955	Picture	MorphM9_09_orig.jpg ; MorphM9_10_UPPER.jpg	21269257	0	1	12985	154	0	next	hit	1907
Vp018	955	Response	2	21282235	12978	1
Vp018	956	Picture	MorphM2_04_orig.jpg ; MorphM2_00_UPPER.jpg	21282242	0	153	17138	154	0	next	incorrect	1909
Vp018	956	Response	1	21299275	17033	1
Vp018	957	Picture	MorphF7_09_orig.jpg ; MorphF7_00_UPPER.jpg	21299380	0	1	30388	2	0	next	incorrect	1911
Vp018	957	Response	1	21329675	30295	1
Vp018	958	Picture	MorphM8_02_orig.jpg ; MorphM8_10_UPPER.jpg	21329768	0	1	10217	2	0	next	incorrect	1913
Vp018	958	Response	1	21339915	10147	1
Vp018	959	Picture	MorphF3_07_orig.jpg ; MorphF3_10_UPPER.jpg	21339985	0	1	9422	2	0	next	hit	1915
Vp018	959	Response	2	21349274	9289	1
Vp018	960	Picture	MorphM2_08_orig.jpg ; MorphM2_10_UPPER.jpg	21349407	0	1	12606	2	0	next	incorrect	1917
Vp018	960	Response	1	21361914	12507	1
Vp018	961	Picture	MorphM7_09_orig.jpg ; MorphM7_00_UPPER.jpg	21362013	0	1	9953	2	0	next	hit	1919
Vp018	961	Response	2	21371834	9821	1
Vp018	962	Picture	MorphF9_02_orig.jpg ; MorphF9_10_UPPER.jpg	21371966	0	1	9636	186	0	next	hit	1921
Vp018	962	Response	2	21381594	9628	1
Vp018	963	Picture	MorphM2_03_orig.jpg ; MorphM2_10_UPPER.jpg	21381602	0	185	44480	343	0	next	incorrect	1923
Vp018	963	Response	1	21426074	44472	1
Vp018	964	Picture	MorphM7_03_orig.jpg ; MorphM7_10_UPPER.jpg	21426082	0	158	14223	160	0	next	hit	1925
Vp018	964	Response	2	21440234	14152	1
Vp018	965	Picture	MorphF10_00_orig.jpg ; MorphF10_10_UPPER.jpg	21440305	0	2	9376	182	0	next	hit	1927
Vp018	965	Response	2	21449674	9369	1
Vp018	966	Picture	MorphF5_10_orig.jpg ; MorphF5_00_UPPER.jpg	21449681	0	180	17695	181	0	next	hit	1929
Vp018	966	Response	2	21467273	17592	1
Vp018	967	Picture	MorphM3_09_orig.jpg ; MorphM3_10_UPPER.jpg	21467376	0	1	14199	2	0	next	hit	1931
Vp018	967	Response	2	21481513	14137	1
Vp018	968	Picture	MorphF7_02_orig.jpg ; MorphF7_10_UPPER.jpg	21481575	0	1	16322	2	0	next	hit	1933
Vp018	968	Response	2	21497753	16178	1
Vp018	969	Picture	MorphM5_05_orig.jpg ; MorphM5_00_UPPER.jpg	21497897	0	1	19639	2	0	next	incorrect	1935
Vp018	969	Response	1	21517433	19536	1
Vp018	970	Picture	MorphM8_03_orig.jpg ; MorphM8_00_UPPER.jpg	21517536	0	1	20944	157	0	next	hit	1937
Vp018	970	Response	2	21538473	20937	1
Vp018	971	Picture	MorphM6_07_orig.jpg ; MorphM6_00_UPPER.jpg	21538480	0	156	10720	341	0	next	incorrect	1939
Vp018	971	Response	1	21549193	10713	1
Vp018	972	Picture	MorphM5_06_orig.jpg ; MorphM5_00_UPPER.jpg	21549200	0	185	23671	186	0	next	incorrect	1941
Vp018	972	Response	1	21572792	23592	1
Vp018	973	Picture	MorphF2_00_orig.jpg ; MorphF2_00_UPPER.jpg	21572871	0	1	48809	159	0	next	incorrect	1943
Vp018	973	Response	1	21621672	48801	1
Vp018	974	Picture	MorphM2_02_orig.jpg ; MorphM2_10_UPPER.jpg	21621680	0	158	45274	159	0	next	hit	1945
Vp018	974	Response	2	21666871	45191	1
Vp018	975	Picture	MorphF8_04_orig.jpg ; MorphF8_00_UPPER.jpg	21666954	0	1	9820	2	0	next	hit	1947
Vp018	975	Response	2	21676631	9677	1
Vp018	976	Picture	MorphM9_08_orig.jpg ; MorphM9_00_UPPER.jpg	21676774	0	1	9024	2	0	next	incorrect	1949
Vp018	976	Response	1	21685671	8897	1
Vp018	977	Picture	MorphM7_05_orig.jpg ; MorphM7_10_UPPER.jpg	21685798	0	1	20701	2	0	next	hit	1951
Vp018	977	Response	2	21706391	20593	1
Vp018	978	Picture	MorphF9_04_orig.jpg ; MorphF9_00_UPPER.jpg	21706499	0	1	39278	2	0	next	incorrect	1953
Vp018	978	Response	1	21745671	39172	1
Vp018	979	Picture	MorphF8_10_orig.jpg ; MorphF8_00_UPPER.jpg	21745777	0	1	11678	2	0	next	hit	1955
Vp018	979	Response	2	21757351	11574	1
Vp018	980	Picture	MorphF7_01_orig.jpg ; MorphF7_00_UPPER.jpg	21757455	0	1	15127	2	0	next	hit	1957
Vp018	980	Response	2	21772470	15015	1
Vp018	981	Picture	MorphM7_04_orig.jpg ; MorphM7_10_UPPER.jpg	21772582	0	1	8758	3	0	next	hit	1959
Vp018	981	Response	2	21781190	8608	1
Vp018	982	Picture	MorphF2_10_orig.jpg ; MorphF2_10_UPPER.jpg	21781340	0	2	15378	151	0	next	hit	1961
Vp018	982	Response	2	21796710	15370	1
Vp018	983	Picture	MorphF9_06_orig.jpg ; MorphF9_10_UPPER.jpg	21796718	0	149	8876	313	0	next	hit	1963
Vp018	983	Response	2	21805590	8872	1
Vp018	984	Picture	MorphM9_06_orig.jpg ; MorphM9_00_UPPER.jpg	21805594	0	164	43290	165	0	next	incorrect	1965
Vp018	984	Response	1	21848790	43196	1
Vp018	985	Picture	MorphF1_08_orig.jpg ; MorphF1_10_UPPER.jpg	21848884	0	1	15924	2	0	next	hit	1967
Vp018	985	Response	2	21864710	15826	1
Vp018	986	Picture	MorphM6_02_orig.jpg ; MorphM6_10_UPPER.jpg	21864808	0	1	33838	2	0	next	hit	1969
Vp018	986	Response	2	21898549	33741	1
Vp018	987	Picture	MorphF8_01_orig.jpg ; MorphF8_10_UPPER.jpg	21898646	0	1	9510	179	0	next	hit	1971
Vp018	987	Response	2	21908149	9503	1
Vp018	988	Picture	MorphF1_09_orig.jpg ; MorphF1_00_UPPER.jpg	21908156	0	178	17826	179	0	next	incorrect	1973
Vp018	988	Response	1	21925909	17753	1
Vp018	989	Picture	MorphM7_03_orig.jpg ; MorphM7_00_UPPER.jpg	21925982	0	1	7431	2	0	next	hit	1975
Vp018	989	Response	2	21933349	7367	1
Vp018	990	Picture	MorphM2_10_orig.jpg ; MorphM2_00_UPPER.jpg	21933413	0	1	13402	3	0	next	incorrect	1977
Vp018	990	Response	1	21946709	13296	1
Vp018	991	Picture	MorphF10_02_orig.jpg ; MorphF10_00_UPPER.jpg	21946815	0	2	8493	3	0	next	hit	1979
Vp018	991	Response	2	21955189	8374	1
Vp018	992	Picture	MorphF4_07_orig.jpg ; MorphF4_00_UPPER.jpg	21955308	0	1	54128	148	0	next	incorrect	1981
Vp018	992	Response	1	22009428	54120	1
Vp018	993	Picture	MorphM1_04_orig.jpg ; MorphM1_00_UPPER.jpg	22009436	0	147	13760	335	0	next	hit	1983
Vp018	993	Response	2	22023189	13753	1
Vp018	994	Picture	MorphM6_01_orig.jpg ; MorphM6_00_UPPER.jpg	22023196	0	188	23760	369	0	next	incorrect	1985
Vp018	994	Response	1	22046948	23752	1
Vp018	995	Picture	MorphM10_09_orig.jpg ; MorphM10_10_UPPER.jpg	22046956	0	181	8639	348	0	next	hit	1987
Vp018	995	Response	2	22055588	8632	1
Vp018	996	Picture	MorphF8_07_orig.jpg ; MorphF8_10_UPPER.jpg	22055595	0	167	10384	168	0	next	hit	1989
Vp018	996	Response	2	22065908	10313	1
Vp018	997	Picture	MorphM10_03_orig.jpg ; MorphM10_10_UPPER.jpg	22065979	0	1	15217	178	0	next	hit	1991
Vp018	997	Response	2	22081188	15209	1
Vp018	998	Picture	MorphF6_04_orig.jpg ; MorphF6_10_UPPER.jpg	22081196	0	177	28042	178	0	next	incorrect	1993
Vp018	998	Response	1	22109107	27911	1
Vp018	999	Picture	MorphM8_09_orig.jpg ; MorphM8_10_UPPER.jpg	22109238	0	1	34356	148	0	next	incorrect	1995
Vp018	999	Response	1	22143587	34349	1
Vp018	1000	Picture	MorphM4_10_orig.jpg ; MorphM4_10_UPPER.jpg	22143594	0	147	10629	148	0	next	hit	1997
Vp018	1000	Response	2	22154147	10553	1
Vp018	1001	Picture	MorphF6_10_orig.jpg ; MorphF6_10_UPPER.jpg	22154223	0	1	12474	2	0	next	hit	1999
Vp018	1001	Response	2	22166627	12404	1
Vp018	1002	Picture	MorphM10_06_orig.jpg ; MorphM10_10_UPPER.jpg	22166697	0	1	9938	149	0	next	hit	2001
Vp018	1002	Response	2	22176627	9930	1
Vp018	1003	Picture	MorphF4_03_orig.jpg ; MorphF4_00_UPPER.jpg	22176635	0	148	10232	149	0	next	incorrect	2003
Vp018	1003	Response	1	22186787	10152	1
Vp018	1004	Picture	MorphM9_06_orig.jpg ; MorphM9_10_UPPER.jpg	22186867	0	1	15607	186	0	next	incorrect	2005
Vp018	1004	Response	1	22202466	15599	1
Vp018	1005	Picture	MorphF4_02_orig.jpg ; MorphF4_00_UPPER.jpg	22202474	0	185	20885	186	0	next	incorrect	2007
Vp018	1005	Response	1	22223266	20792	1
Vp018	1006	Picture	MorphM5_00_orig.jpg ; MorphM5_00_UPPER.jpg	22223359	0	1	39914	163	0	next	hit	2009
Vp018	1006	Response	2	22263266	39907	1
Vp018	1007	Picture	MorphM7_10_orig.jpg ; MorphM7_10_UPPER.jpg	22263273	0	162	9280	333	0	next	hit	2011
Vp018	1007	Response	2	22272546	9273	1
Vp018	1008	Picture	MorphF9_02_orig.jpg ; MorphF9_00_UPPER.jpg	22272553	0	171	12880	334	0	next	incorrect	2013
Vp018	1008	Response	1	22285426	12873	1
Vp018	1009	Picture	MorphM1_04_orig.jpg ; MorphM1_10_UPPER.jpg	22285433	0	163	11043	164	0	next	hit	2015
Vp018	1009	Response	2	22296385	10952	1
Vp018	1010	Picture	MorphF2_09_orig.jpg ; MorphF2_10_UPPER.jpg	22296476	0	1	39279	2	0	next	hit	2017
Vp018	1010	Response	2	22335665	39189	1
Vp018	1011	Picture	MorphF10_04_orig.jpg ; MorphF10_00_UPPER.jpg	22335755	0	1	8317	177	0	next	hit	2019
Vp018	1011	Response	2	22344065	8310	1
Vp018	1012	Picture	MorphM5_07_orig.jpg ; MorphM5_10_UPPER.jpg	22344072	0	176	15680	331	0	next	incorrect	2021
Vp018	1012	Response	1	22359745	15673	1
Vp018	1013	Picture	MorphM4_07_orig.jpg ; MorphM4_00_UPPER.jpg	22359752	0	155	19262	156	0	next	hit	2023
Vp018	1013	Response	2	22378945	19193	1
Vp018	1014	Picture	MorphM2_03_orig.jpg ; MorphM2_00_UPPER.jpg	22379014	0	1	15924	2	0	next	incorrect	2025
Vp018	1014	Response	1	22394785	15771	1
Vp018	1015	Picture	MorphM3_01_orig.jpg ; MorphM3_00_UPPER.jpg	22394938	0	1	35930	166	0	next	hit	2027
Vp018	1015	Response	2	22430864	35926	1
Vp018	1016	Picture	MorphF4_06_orig.jpg ; MorphF4_00_UPPER.jpg	22430868	0	165	18078	166	0	next	incorrect	2029
Vp018	1016	Response	1	22448864	17996	1
Vp018	1017	Picture	MorphM1_02_orig.jpg ; MorphM1_00_UPPER.jpg	22448946	0	1	11147	2	0	next	hit	2031
Vp018	1017	Response	2	22459984	11038	1
Vp018	1018	Picture	MorphM9_03_orig.jpg ; MorphM9_10_UPPER.jpg	22460093	0	1	12606	2	0	next	hit	2033
Vp018	1018	Response	2	22472623	12530	2
Vp018	1019	Picture	MorphM8_10_orig.jpg ; MorphM8_00_UPPER.jpg	22472699	0	1	11280	2	0	next	hit	2035
Vp018	1019	Response	2	22483904	11205	1
Vp018	1020	Picture	MorphM9_02_orig.jpg ; MorphM9_00_UPPER.jpg	22483979	0	1	9289	2	0	next	incorrect	2037
Vp018	1020	Response	1	22493184	9205	1
Vp018	1021	Picture	MorphF5_02_orig.jpg ; MorphF5_10_UPPER.jpg	22493268	0	1	13763	172	0	next	incorrect	2039
Vp018	1021	Response	1	22507024	13756	1
Vp018	1022	Picture	MorphM5_09_orig.jpg ; MorphM5_10_UPPER.jpg	22507031	0	171	10122	172	0	next	incorrect	2041
Vp018	1022	Response	1	22517023	9992	1
Vp018	1023	Picture	MorphM3_00_orig.jpg ; MorphM3_00_UPPER.jpg	22517153	0	1	28918	145	0	next	incorrect	2043
Vp018	1023	Response	1	22546063	28910	1
Vp018	1024	Picture	MorphM4_03_orig.jpg ; MorphM4_10_UPPER.jpg	22546071	0	144	12617	145	0	next	hit	2045
Vp018	1024	Response	2	22558623	12552	1
Vp018	1025	Picture	MorphM3_00_orig.jpg ; MorphM3_10_UPPER.jpg	22558688	0	1	19462	179	0	next	incorrect	2047
Vp018	1025	Response	1	22578143	19455	1
Vp018	1026	Picture	MorphM6_06_orig.jpg ; MorphM6_00_UPPER.jpg	22578150	0	178	52859	179	0	next	incorrect	2049
Vp018	1026	Response	1	22630942	52792	1
Vp018	1027	Picture	MorphF8_01_orig.jpg ; MorphF8_00_UPPER.jpg	22631009	0	1	16985	2	0	next	incorrect	2051
Vp018	1027	Response	1	22647902	16893	1
Vp018	1028	Picture	MorphF9_03_orig.jpg ; MorphF9_00_UPPER.jpg	22647994	0	1	63563	2	0	next	hit	2053
Vp018	1028	Response	2	22711422	63428	1
Vp018	1029	Picture	MorphF8_02_orig.jpg ; MorphF8_10_UPPER.jpg	22711557	0	1	8992	166	0	next	hit	2055
Vp018	1029	Response	2	22720541	8984	1
Vp018	1030	Picture	MorphM5_03_orig.jpg ; MorphM5_10_UPPER.jpg	22720549	0	165	10647	166	0	next	incorrect	2057
Vp018	1030	Response	1	22731101	10552	1
Vp018	1031	Picture	MorphF1_03_orig.jpg ; MorphF1_10_UPPER.jpg	22731196	0	1	18180	2	0	next	hit	2059
Vp018	1031	Response	2	22749261	18065	1
Vp018	1032	Picture	MorphF6_03_orig.jpg ; MorphF6_10_UPPER.jpg	22749376	0	1	12853	153	0	next	hit	2061
Vp018	1032	Response	2	22762221	12845	1
Vp018	1033	Picture	MorphF8_09_orig.jpg ; MorphF8_00_UPPER.jpg	22762229	0	152	27839	332	0	next	incorrect	2063
Vp018	1033	Response	1	22790061	27832	1
Vp018	1034	Picture	MorphF2_06_orig.jpg ; MorphF2_00_UPPER.jpg	22790068	0	180	21411	181	0	next	incorrect	2065
Vp018	1034	Response	1	22811341	21273	1
Vp018	1035	Picture	MorphM3_04_orig.jpg ; MorphM3_10_UPPER.jpg	22811479	0	1	17648	2	0	next	hit	2067
Vp018	1035	Response	2	22829021	17542	1
Vp018	1036	Picture	MorphM10_04_orig.jpg ; MorphM10_10_UPPER.jpg	22829127	0	1	9953	2	0	next	hit	2069
Vp018	1036	Response	2	22838940	9813	1
Vp018	1037	Picture	MorphM4_02_orig.jpg ; MorphM4_10_UPPER.jpg	22839080	0	1	13004	2	0	next	hit	2071
Vp018	1037	Response	2	22851980	12900	1
Vp018	1038	Picture	MorphM3_05_orig.jpg ; MorphM3_10_UPPER.jpg	22852084	0	1	13403	2	0	next	hit	2073
Vp018	1038	Response	2	22865420	13336	1
Vp018	1039	Picture	MorphF6_06_orig.jpg ; MorphF6_00_UPPER.jpg	22865487	0	1	16985	2	0	next	incorrect	2075
Vp018	1039	Response	1	22882380	16893	1
Vp018	1040	Picture	MorphF9_10_orig.jpg ; MorphF9_10_UPPER.jpg	22882472	0	1	20568	3	0	next	hit	2077
Vp018	1040	Response	2	22902940	20468	1
Vp018	1041	Picture	MorphF3_10_orig.jpg ; MorphF3_10_UPPER.jpg	22903040	0	2	8891	3	0	next	hit	2079
Vp018	1041	Response	2	22911820	8780	1
Vp018	1042	Picture	MorphM1_09_orig.jpg ; MorphM1_00_UPPER.jpg	22911931	0	1	10351	2	0	next	hit	2081
Vp018	1042	Response	2	22922220	10289	1
Vp018	1043	Picture	MorphM8_04_orig.jpg ; MorphM8_00_UPPER.jpg	22922282	0	1	13625	177	0	next	incorrect	2083
Vp018	1043	Response	1	22935899	13617	1
Vp018	1044	Picture	MorphM5_06_orig.jpg ; MorphM5_10_UPPER.jpg	22935907	0	176	21142	177	0	next	incorrect	2085
Vp018	1044	Response	1	22956939	21032	1
Vp018	1045	Picture	MorphF3_04_orig.jpg ; MorphF3_00_UPPER.jpg	22957049	0	1	11657	155	0	next	hit	2087
Vp018	1045	Response	2	22968699	11650	1
Vp018	1046	Picture	MorphF8_03_orig.jpg ; MorphF8_00_UPPER.jpg	22968706	0	154	13821	155	0	next	incorrect	2089
Vp018	1046	Response	1	22982379	13673	1
Vp018	1047	Picture	MorphM4_04_orig.jpg ; MorphM4_10_UPPER.jpg	22982527	0	1	10748	2	0	next	hit	2091
Vp018	1047	Response	2	22993179	10652	1
Vp018	1048	Picture	MorphF7_02_orig.jpg ; MorphF7_00_UPPER.jpg	22993275	0	1	11280	2	0	next	incorrect	2093
Vp018	1048	Response	1	23004459	11184	1
Vp018	1049	Picture	MorphM7_07_orig.jpg ; MorphM7_00_UPPER.jpg	23004555	0	1	10616	2	0	next	hit	2095
Vp018	1049	Response	2	23015099	10544	1
Vp018	1050	Picture	MorphF4_05_orig.jpg ; MorphF4_10_UPPER.jpg	23015171	0	1	10975	173	0	next	hit	2097
Vp018	1050	Response	2	23026139	10968	1
Vp018	1051	Picture	MorphM6_03_orig.jpg ; MorphM6_10_UPPER.jpg	23026146	0	172	35735	173	0	next	incorrect	2099
Vp018	1051	Response	1	23061818	35672	1
Vp018	1052	Picture	MorphF8_08_orig.jpg ; MorphF8_10_UPPER.jpg	23061881	0	1	9781	173	0	next	hit	2101
Vp018	1052	Response	2	23071658	9777	1
Vp018	1053	Picture	MorphM3_03_orig.jpg ; MorphM3_00_UPPER.jpg	23071662	0	172	19014	173	0	next	incorrect	2103
Vp018	1053	Response	1	23090538	18876	1
Vp018	1054	Picture	MorphM4_05_orig.jpg ; MorphM4_10_UPPER.jpg	23090676	0	1	9554	2	0	next	hit	2105
Vp018	1054	Response	2	23100138	9462	1
Vp018	1055	Picture	MorphF3_09_orig.jpg ; MorphF3_00_UPPER.jpg	23100230	0	1	9555	2	0	next	hit	2107
Vp018	1055	Response	2	23109658	9428	1
Vp018	1056	Picture	MorphM6_05_orig.jpg ; MorphM6_10_UPPER.jpg	23109785	0	1	14331	2	0	next	hit	2109
Vp018	1056	Response	2	23123978	14193	1
Vp018	1057	Picture	MorphF8_05_orig.jpg ; MorphF8_00_UPPER.jpg	23124116	0	1	69401	2	0	next	hit	2111
Vp018	1057	Response	2	23193417	69301	1
Vp018	1058	Picture	MorphF5_00_orig.jpg ; MorphF5_00_UPPER.jpg	23193517	0	1	12307	169	0	next	incorrect	2113
Vp018	1058	Response	1	23205817	12300	1
Vp018	1059	Picture	MorphF4_04_orig.jpg ; MorphF4_10_UPPER.jpg	23205824	0	168	19276	169	0	next	hit	2115
Vp018	1059	Response	2	23225017	19193	1
Vp018	1060	Picture	MorphM9_04_orig.jpg ; MorphM9_10_UPPER.jpg	23225100	0	1	15764	161	0	next	hit	2117
Vp018	1060	Response	2	23240857	15757	1
Vp018	1061	Picture	MorphF2_03_orig.jpg ; MorphF2_00_UPPER.jpg	23240864	0	160	13031	161	0	next	incorrect	2119
Vp018	1061	Response	1	23253816	12952	1
Vp018	1062	Picture	MorphF4_03_orig.jpg ; MorphF4_10_UPPER.jpg	23253895	0	1	56264	2	0	next	hit	2121
Vp018	1062	Response	2	23310056	56161	1
Vp018	1063	Picture	MorphF3_03_orig.jpg ; MorphF3_00_UPPER.jpg	23310159	0	1	9555	2	0	next	hit	2123
Vp018	1063	Response	2	23319576	9417	1
Vp018	1064	Picture	MorphM9_00_orig.jpg ; MorphM9_00_UPPER.jpg	23319714	0	1	8758	2	0	next	incorrect	2125
Vp018	1064	Response	1	23328376	8662	1
Vp018	1065	Picture	MorphM1_09_orig.jpg ; MorphM1_10_UPPER.jpg	23328472	0	1	9421	2	0	next	hit	2127
Vp018	1065	Response	2	23337816	9344	1
Vp018	1066	Picture	MorphF5_04_orig.jpg ; MorphF5_00_UPPER.jpg	23337893	0	1	18313	2	0	next	incorrect	2129
Vp018	1066	Response	1	23356135	18242	1
Vp018	1067	Picture	MorphF6_10_orig.jpg ; MorphF6_00_UPPER.jpg	23356206	0	1	11377	169	0	next	incorrect	2131
Vp018	1067	Response	1	23367575	11369	1
Vp018	1068	Picture	MorphM4_00_orig.jpg ; MorphM4_10_UPPER.jpg	23367583	0	168	11679	335	0	next	hit	2133
Vp018	1068	Response	2	23379255	11672	1
Vp018	1069	Picture	MorphM9_07_orig.jpg ; MorphM9_10_UPPER.jpg	23379262	0	167	32146	168	0	next	incorrect	2135
Vp018	1069	Response	1	23411335	32073	1
Vp018	1070	Picture	MorphF6_03_orig.jpg ; MorphF6_00_UPPER.jpg	23411408	0	1	14862	2	0	next	incorrect	2137
Vp018	1070	Response	1	23426135	14727	1
Vp018	1071	Picture	MorphM4_01_orig.jpg ; MorphM4_00_UPPER.jpg	23426270	0	1	10086	2	0	next	hit	2139
Vp018	1071	Response	2	23436295	10025	1
Vp018	1072	Picture	MorphM7_00_orig.jpg ; MorphM7_10_UPPER.jpg	23436356	0	1	12186	157	0	next	hit	2141
Vp018	1072	Response	2	23448535	12179	1
Vp018	1073	Picture	MorphF1_09_orig.jpg ; MorphF1_10_UPPER.jpg	23448542	0	156	11699	157	0	next	hit	2143
Vp018	1073	Response	2	23460134	11592	1
Vp018	1074	Picture	MorphF6_08_orig.jpg ; MorphF6_10_UPPER.jpg	23460241	0	1	16141	183	0	next	hit	2145
Vp018	1074	Response	2	23476374	16133	1
Vp018	1075	Picture	MorphM3_04_orig.jpg ; MorphM3_00_UPPER.jpg	23476382	0	182	68479	358	0	next	incorrect	2147
Vp018	1075	Response	1	23544854	68472	1
Vp018	1076	Picture	MorphF10_03_orig.jpg ; MorphF10_00_UPPER.jpg	23544861	0	176	7871	177	0	next	hit	2149
Vp018	1076	Response	2	23552614	7753	1
Vp018	1077	Picture	MorphM6_08_orig.jpg ; MorphM6_10_UPPER.jpg	23552732	0	1	14049	152	0	next	hit	2151
Vp018	1077	Response	2	23566773	14041	1
Vp018	1078	Picture	MorphM1_07_orig.jpg ; MorphM1_10_UPPER.jpg	23566781	0	151	10320	332	0	next	hit	2153
Vp018	1078	Response	2	23577093	10312	1
Vp018	1079	Picture	MorphF7_01_orig.jpg ; MorphF7_10_UPPER.jpg	23577101	0	181	33488	182	0	next	incorrect	2155
Vp018	1079	Response	1	23610453	33352	1
Vp018	1080	Picture	MorphF5_08_orig.jpg ; MorphF5_10_UPPER.jpg	23610589	0	1	10191	161	0	next	hit	2157
Vp018	1080	Response	2	23620773	10184	1
Vp018	1081	Picture	MorphF7_10_orig.jpg ; MorphF7_00_UPPER.jpg	23620780	0	160	19268	161	0	next	hit	2159
Vp018	1081	Response	2	23639973	19193	1
Vp018	1082	Picture	MorphF2_06_orig.jpg ; MorphF2_10_UPPER.jpg	23640048	0	1	22426	2	0	next	hit	2161
Vp018	1082	Response	2	23662373	22325	1
Vp018	1083	Picture	MorphM8_06_orig.jpg ; MorphM8_00_UPPER.jpg	23662474	0	1	46046	2	0	next	incorrect	2163
Vp018	1083	Response	1	23708452	45978	1
Vp018	1084	Picture	MorphM10_00_orig.jpg ; MorphM10_10_UPPER.jpg	23708520	0	1	15219	176	0	next	hit	2165
Vp018	1084	Response	2	23723732	15212	1
Vp018	1085	Picture	MorphF8_08_orig.jpg ; MorphF8_00_UPPER.jpg	23723739	0	175	15965	176	0	next	incorrect	2167
Vp018	1085	Response	1	23739572	15833	1
Vp018	1086	Picture	MorphF2_05_orig.jpg ; MorphF2_10_UPPER.jpg	23739704	0	1	46710	2	0	next	hit	2169
Vp018	1086	Response	2	23786291	46587	1
Vp018	1087	Picture	MorphF5_08_orig.jpg ; MorphF5_00_UPPER.jpg	23786414	0	1	26009	2	0	next	hit	2171
Vp018	1087	Response	2	23812291	25877	1
Vp018	1088	Picture	MorphF1_01_orig.jpg ; MorphF1_10_UPPER.jpg	23812423	0	1	12076	2	0	next	hit	2173
Vp018	1088	Response	2	23824371	11948	1
Vp018	1089	Picture	MorphM6_09_orig.jpg ; MorphM6_00_UPPER.jpg	23824499	0	1	17496	154	0	next	hit	2175
Vp018	1089	Response	2	23841970	17471	2
Vp018	1090	Picture	MorphF4_01_orig.jpg ; MorphF4_10_UPPER.jpg	23841995	0	153	10370	154	0	next	incorrect	2177
Vp018	1090	Response	1	23852290	10295	2
Vp018	1091	Picture	MorphF2_04_orig.jpg ; MorphF2_00_UPPER.jpg	23852365	0	1	24284	2	0	next	hit	2179
Vp018	1091	Response	2	23876531	24166	1
Vp018	1092	Picture	MorphF1_06_orig.jpg ; MorphF1_10_UPPER.jpg	23876649	0	1	10749	2	0	next	hit	2181
Vp018	1092	Response	2	23887250	10601	1
Vp018	1093	Picture	MorphM10_05_orig.jpg ; MorphM10_10_UPPER.jpg	23887398	0	1	7563	2	0	next	hit	2183
Vp018	1093	Response	2	23894850	7452	1
Vp018	1094	Picture	MorphF7_04_orig.jpg ; MorphF7_10_UPPER.jpg	23894961	0	1	18445	3	0	next	hit	2185
Vp018	1094	Response	2	23913330	18369	1
Vp018	1095	Picture	MorphM10_08_orig.jpg ; MorphM10_00_UPPER.jpg	23913406	0	2	7697	3	0	next	hit	2187
Vp018	1095	Response	2	23921010	7604	1
Vp018	1096	Picture	MorphF7_05_orig.jpg ; MorphF7_10_UPPER.jpg	23921103	0	1	11810	2	0	next	hit	2189
Vp018	1096	Response	2	23932850	11747	1
Vp018	1097	Picture	MorphF10_01_orig.jpg ; MorphF10_10_UPPER.jpg	23932913	0	1	8584	176	0	next	hit	2191
Vp018	1097	Response	2	23941490	8577	1
Vp018	1098	Picture	MorphF1_04_orig.jpg ; MorphF1_00_UPPER.jpg	23941497	0	175	14320	362	0	next	hit	2193
Vp018	1098	Response	2	23955810	14313	1
Vp018	1099	Picture	MorphF6_01_orig.jpg ; MorphF6_00_UPPER.jpg	23955817	0	187	19920	358	0	next	incorrect	2195
Vp018	1099	Response	1	23975730	19913	1
Vp018	1100	Picture	MorphF7_03_orig.jpg ; MorphF7_00_UPPER.jpg	23975737	0	171	34640	337	0	next	incorrect	2197
Vp018	1100	Response	1	24010369	34632	1
Vp018	1101	Picture	MorphF2_01_orig.jpg ; MorphF2_00_UPPER.jpg	24010377	0	166	13679	321	0	next	incorrect	2199
Vp018	1101	Response	1	24024049	13672	1
Vp018	1102	Picture	MorphM1_02_orig.jpg ; MorphM1_10_UPPER.jpg	24024056	0	155	8646	156	0	next	hit	2201
Vp018	1102	Response	2	24032609	8553	1
Vp018	1103	Picture	MorphM6_00_orig.jpg ; MorphM6_10_UPPER.jpg	24032702	0	1	12314	162	0	next	hit	2203
Vp018	1103	Response	2	24045008	12306	2
Vp018	1104	Picture	MorphM2_08_orig.jpg ; MorphM2_00_UPPER.jpg	24045016	0	161	14890	162	0	next	incorrect	2205
Vp018	1104	Response	1	24059809	14793	1
Vp018	1105	Picture	MorphM10_08_orig.jpg ; MorphM10_10_UPPER.jpg	24059906	0	1	16720	2	0	next	hit	2207
Vp018	1105	Response	2	24076528	16622	2
Vp018	1106	Picture	MorphF3_06_orig.jpg ; MorphF3_10_UPPER.jpg	24076626	0	1	29989	2	0	next	hit	2209
Vp018	1106	Response	2	24106528	29902	1
Vp018	1107	Picture	MorphF10_08_orig.jpg ; MorphF10_00_UPPER.jpg	24106615	0	1	9687	2	0	next	hit	2211
Vp018	1107	Response	2	24116208	9593	1
Vp018	1108	Picture	MorphF1_00_orig.jpg ; MorphF1_00_UPPER.jpg	24116302	0	1	10882	2	0	next	hit	2213
Vp018	1108	Response	2	24127088	10786	1
Vp018	1109	Picture	MorphM2_09_orig.jpg ; MorphM2_10_UPPER.jpg	24127184	0	1	18047	2	0	next	hit	2215
Vp018	1109	Response	2	24145168	17984	1
Vp018	1110	Picture	MorphF10_09_orig.jpg ; MorphF10_00_UPPER.jpg	24145231	0	1	14580	151	0	next	hit	2217
Vp018	1110	Response	2	24159808	14577	1
Vp018	1111	Picture	MorphM8_00_orig.jpg ; MorphM8_10_UPPER.jpg	24159811	0	150	17533	151	0	next	hit	2219
Vp018	1111	Response	2	24177248	17437	1
Vp018	1112	Picture	MorphF9_08_orig.jpg ; MorphF9_00_UPPER.jpg	24177344	0	1	23591	164	0	next	incorrect	2221
Vp018	1112	Response	1	24200928	23584	1
Vp018	1113	Picture	MorphM1_08_orig.jpg ; MorphM1_10_UPPER.jpg	24200935	0	163	25600	337	0	next	hit	2223
Vp018	1113	Response	2	24226527	25592	1
Vp018	1114	Picture	MorphM8_01_orig.jpg ; MorphM8_00_UPPER.jpg	24226535	0	174	24589	175	0	next	incorrect	2225
Vp018	1114	Response	1	24251007	24472	1
Vp018	1115	Picture	MorphF3_02_orig.jpg ; MorphF3_00_UPPER.jpg	24251124	0	1	31570	147	0	next	hit	2227
Vp018	1115	Response	2	24282687	31563	1
Vp018	1116	Picture	MorphF10_02_orig.jpg ; MorphF10_10_UPPER.jpg	24282694	0	146	10628	147	0	next	hit	2229
Vp018	1116	Response	2	24293247	10553	1
Vp018	1117	Picture	MorphM3_06_orig.jpg ; MorphM3_00_UPPER.jpg	24293322	0	1	53743	2	0	next	incorrect	2231
Vp018	1117	Response	1	24346926	53604	1
Vp018	1118	Picture	MorphM2_01_orig.jpg ; MorphM2_00_UPPER.jpg	24347065	0	1	10988	161	0	next	incorrect	2233
Vp018	1118	Response	1	24358046	10981	1
Vp018	1119	Picture	MorphF3_05_orig.jpg ; MorphF3_10_UPPER.jpg	24358053	0	160	10480	323	0	next	hit	2235
Vp018	1119	Response	2	24368526	10473	1
Vp018	1120	Picture	MorphM8_05_orig.jpg ; MorphM8_10_UPPER.jpg	24368533	0	163	84956	164	0	next	incorrect	2237
Vp018	1120	Response	1	24453405	84872	1
Vp018	1121	Picture	MorphF7_10_orig.jpg ; MorphF7_10_UPPER.jpg	24453489	0	1	15260	2	0	next	hit	2239
Vp018	1121	Response	2	24468605	15116	1
Vp018	1122	Picture	MorphF5_03_orig.jpg ; MorphF5_00_UPPER.jpg	24468749	0	1	9687	2	0	next	incorrect	2241
Vp018	1122	Response	1	24478365	9616	1
Vp018	1123	Picture	MorphM10_02_orig.jpg ; MorphM10_10_UPPER.jpg	24478436	0	1	9372	185	0	next	hit	2243
Vp018	1123	Response	2	24487805	9369	1
Vp018	1124	Picture	MorphM9_07_orig.jpg ; MorphM9_00_UPPER.jpg	24487808	0	184	17301	185	0	next	incorrect	2245
Vp018	1124	Response	1	24505005	17197	1
Vp018	1125	Picture	MorphF5_01_orig.jpg ; MorphF5_10_UPPER.jpg	24505109	0	1	17503	148	0	next	incorrect	2247
Vp018	1125	Response	1	24522604	17495	1
Vp018	1126	Picture	MorphF10_10_orig.jpg ; MorphF10_10_UPPER.jpg	24522612	0	147	7975	148	0	next	hit	2249
Vp018	1126	Response	2	24530524	7912	1
Vp018	1127	Picture	MorphM9_05_orig.jpg ; MorphM9_10_UPPER.jpg	24530587	0	1	13785	150	0	next	incorrect	2251
Vp018	1127	Response	1	24544364	13777	1
Vp018	1128	Picture	MorphF7_07_orig.jpg ; MorphF7_10_UPPER.jpg	24544372	0	149	43275	150	0	next	hit	2253
Vp018	1128	Response	2	24587564	43192	1
Vp018	1129	Picture	MorphF9_00_orig.jpg ; MorphF9_00_UPPER.jpg	24587647	0	1	13270	2	0	next	incorrect	2255
Vp018	1129	Response	1	24600844	13197	1
Vp018	1130	Picture	MorphM6_10_orig.jpg ; MorphM6_00_UPPER.jpg	24600917	0	1	40606	2	0	next	incorrect	2257
Vp018	1130	Response	1	24641403	40486	1
Vp018	1131	Picture	MorphF1_05_orig.jpg ; MorphF1_10_UPPER.jpg	24641523	0	1	12848	158	0	next	hit	2259
Vp018	1131	Response	2	24654363	12840	1
Vp018	1132	Picture	MorphM8_08_orig.jpg ; MorphM8_10_UPPER.jpg	24654371	0	157	11119	342	0	next	hit	2261
Vp018	1132	Response	2	24665483	11112	1
Vp018	1133	Picture	MorphM10_10_orig.jpg ; MorphM10_00_UPPER.jpg	24665490	0	185	7600	334	0	next	hit	2263
Vp018	1133	Response	2	24673083	7593	1
Vp018	1134	Picture	MorphM4_09_orig.jpg ; MorphM4_10_UPPER.jpg	24673090	0	149	7844	150	0	next	hit	2265
Vp018	1134	Response	2	24680843	7753	1
Vp018	1135	Picture	MorphF10_07_orig.jpg ; MorphF10_00_UPPER.jpg	24680934	0	1	13668	3	0	next	hit	2267
Vp018	1135	Response	2	24694522	13588	2
Vp018	1136	Picture	MorphF8_07_orig.jpg ; MorphF8_00_UPPER.jpg	24694602	0	2	10728	157	0	next	incorrect	2269
Vp018	1136	Response	1	24705323	10721	1
Vp018	1137	Picture	MorphM6_09_orig.jpg ; MorphM6_10_UPPER.jpg	24705330	0	155	22712	156	0	next	hit	2271
Vp018	1137	Response	2	24727963	22633	1
Vp018	1138	Picture	MorphM10_04_orig.jpg ; MorphM10_00_UPPER.jpg	24728042	0	1	9422	2	0	next	hit	2273
Vp018	1138	Response	2	24737322	9280	1
Vp018	1139	Picture	MorphF9_01_orig.jpg ; MorphF9_00_UPPER.jpg	24737464	0	1	47639	2	0	next	hit	2275
Vp018	1139	Response	2	24785002	47538	1
Vp018	1140	Picture	MorphM9_09_orig.jpg ; MorphM9_00_UPPER.jpg	24785103	0	1	13004	2	0	next	incorrect	2277
Vp018	1140	Response	1	24797962	12859	1
Vp018	1141	Picture	MorphM1_05_orig.jpg ; MorphM1_00_UPPER.jpg	24798107	0	1	8182	180	0	next	hit	2279
Vp018	1141	Response	2	24806282	8175	1
Vp018	1142	Picture	MorphM3_08_orig.jpg ; MorphM3_00_UPPER.jpg	24806289	0	179	19120	347	0	next	incorrect	2281
Vp018	1142	Response	1	24825402	19113	1
Vp018	1143	Picture	MorphF1_07_orig.jpg ; MorphF1_00_UPPER.jpg	24825409	0	168	8792	169	0	next	incorrect	2283
Vp018	1143	Response	1	24834122	8713	1
Vp018	1144	Picture	MorphM7_02_orig.jpg ; MorphM7_00_UPPER.jpg	24834201	0	1	16853	2	0	next	hit	2285
Vp018	1144	Response	2	24850921	16720	1
Vp018	1145	Picture	MorphF9_05_orig.jpg ; MorphF9_00_UPPER.jpg	24851054	0	1	17516	2	0	next	incorrect	2287
Vp018	1145	Response	1	24868441	17387	1
Vp018	1146	Picture	MorphF8_00_orig.jpg ; MorphF8_00_UPPER.jpg	24868570	0	1	15878	180	0	next	incorrect	2289
Vp018	1146	Response	1	24884441	15871	1
Vp018	1147	Picture	MorphM2_00_orig.jpg ; MorphM2_10_UPPER.jpg	24884448	0	179	15173	180	0	next	hit	2291
Vp018	1147	Response	2	24899561	15113	1
Vp018	1148	Picture	MorphM5_00_orig.jpg ; MorphM5_10_UPPER.jpg	24899621	0	1	34988	179	0	next	hit	2293
Vp018	1148	Response	2	24934601	34980	1
Vp018	1149	Picture	MorphF9_00_orig.jpg ; MorphF9_10_UPPER.jpg	24934609	0	178	20480	179	0	next	incorrect	2295
Vp018	1149	Response	1	24955000	20391	1
Vp018	1150	Picture	MorphM10_07_orig.jpg ; MorphM10_00_UPPER.jpg	24955089	0	1	7697	2	0	next	hit	2297
Vp018	1150	Response	2	24962680	7591	1
Vp018	1151	Picture	MorphF8_04_orig.jpg ; MorphF8_10_UPPER.jpg	24962786	0	1	13800	2	0	next	hit	2299
Vp018	1151	Response	2	24976440	13654	1
Vp018	1152	Picture	MorphF3_05_orig.jpg ; MorphF3_00_UPPER.jpg	24976586	0	1	9541	148	0	next	hit	2301
Vp018	1152	Response	2	24986120	9534	1
Vp018	1153	Picture	MorphF2_07_orig.jpg ; MorphF2_10_UPPER.jpg	24986127	0	147	12222	148	0	next	hit	2303
Vp018	1153	Response	2	24998280	12153	1
Vp018	1154	Picture	MorphM10_03_orig.jpg ; MorphM10_00_UPPER.jpg	24998349	0	1	11279	2	0	next	hit	2305
Vp018	1154	Response	2	25009560	11211	1
Vp018	1155	Picture	MorphF8_06_orig.jpg ; MorphF8_10_UPPER.jpg	25009628	0	1	15924	2	0	next	hit	2307
Vp018	1155	Response	2	25025480	15852	1
Vp018	1156	Picture	MorphM10_06_orig.jpg ; MorphM10_00_UPPER.jpg	25025552	0	1	7829	2	0	next	hit	2309
Vp018	1156	Response	2	25033320	7768	1
Vp018	1157	Picture	MorphF10_06_orig.jpg ; MorphF10_10_UPPER.jpg	25033381	0	1	9687	2	0	next	hit	2311
Vp018	1157	Response	2	25042999	9618	2
Vp018	1158	Picture	MorphM9_00_orig.jpg ; MorphM9_10_UPPER.jpg	25043068	0	1	13536	2	0	next	incorrect	2313
Vp018	1158	Response	1	25056519	13451	1
Vp018	1159	Picture	MorphF3_03_orig.jpg ; MorphF3_10_UPPER.jpg	25056604	0	1	27843	158	0	next	hit	2315
Vp018	1159	Response	2	25084439	27835	1
Vp018	1160	Picture	MorphF8_05_orig.jpg ; MorphF8_10_UPPER.jpg	25084447	0	157	10879	316	0	next	hit	2317
Vp018	1160	Response	2	25095319	10872	1
Vp018	1161	Picture	MorphM5_05_orig.jpg ; MorphM5_10_UPPER.jpg	25095326	0	159	10509	160	0	next	incorrect	2319
Vp018	1161	Response	1	25105719	10393	1
Vp018	1162	Picture	MorphM3_08_orig.jpg ; MorphM3_10_UPPER.jpg	25105835	0	1	15127	2	0	next	incorrect	2321
Vp018	1162	Response	1	25120839	15004	1
Vp018	1163	Picture	MorphM2_05_orig.jpg ; MorphM2_00_UPPER.jpg	25120962	0	1	13137	3	0	next	incorrect	2323
Vp018	1163	Response	1	25134039	13077	1
Vp018	1164	Picture	MorphM1_06_orig.jpg ; MorphM1_00_UPPER.jpg	25134099	0	2	8361	3	0	next	hit	2325
Vp018	1164	Response	2	25142359	8260	1
Vp018	1165	Picture	MorphM8_01_orig.jpg ; MorphM8_10_UPPER.jpg	25142460	0	1	10085	2	0	next	hit	2327
Vp018	1165	Response	2	25152438	9978	1
Vp018	1166	Picture	MorphM6_10_orig.jpg ; MorphM6_10_UPPER.jpg	25152545	0	1	11412	2	0	next	hit	2329
Vp018	1166	Response	2	25163878	11333	1
Vp018	1167	Picture	MorphM2_01_orig.jpg ; MorphM2_10_UPPER.jpg	25163957	0	1	14066	2	0	next	hit	2331
Vp018	1167	Response	2	25177878	13921	1
Vp018	1168	Picture	MorphM4_09_orig.jpg ; MorphM4_00_UPPER.jpg	25178023	0	1	9023	2	0	next	hit	2333
Vp018	1168	Response	2	25186918	8895	1
Vp018	1169	Picture	MorphM1_03_orig.jpg ; MorphM1_10_UPPER.jpg	25187046	0	1	8200	162	0	next	hit	2335
Vp018	1169	Response	2	25195238	8192	1
Vp018	1170	Picture	MorphF6_07_orig.jpg ; MorphF6_10_UPPER.jpg	25195246	0	161	17759	345	0	next	incorrect	2337
Vp018	1170	Response	1	25212998	17752	1
Vp018	1171	Picture	MorphM3_10_orig.jpg ; MorphM3_10_UPPER.jpg	25213005	0	184	26855	185	0	next	incorrect	2339
Vp018	1171	Response	1	25239798	26793	1
Vp018	1172	Picture	MorphF10_03_orig.jpg ; MorphF10_10_UPPER.jpg	25239860	0	1	6345	159	0	next	hit	2341
Vp018	1172	Response	2	25246198	6338	1
Vp018	1173	Picture	MorphF9_08_orig.jpg ; MorphF9_10_UPPER.jpg	25246205	0	158	19399	159	0	next	hit	2343
Vp018	1173	Response	2	25265477	19272	1
Vp018	1174	Picture	MorphF5_05_orig.jpg ; MorphF5_10_UPPER.jpg	25265604	0	1	18281	166	0	next	hit	2345
Vp018	1174	Response	2	25283877	18273	1
Vp018	1175	Picture	MorphM3_07_orig.jpg ; MorphM3_00_UPPER.jpg	25283885	0	165	10912	166	0	next	incorrect	2347
Vp018	1175	Response	1	25294677	10792	1
Vp018	1176	Picture	MorphF6_07_orig.jpg ; MorphF6_00_UPPER.jpg	25294797	0	1	18527	186	0	next	incorrect	2349
Vp018	1176	Response	1	25313317	18520	1
Vp018	1177	Picture	MorphF5_07_orig.jpg ; MorphF5_10_UPPER.jpg	25313324	0	185	14781	186	0	next	hit	2351
Vp018	1177	Response	2	25328037	14713	1
Vp018	1178	Picture	MorphF1_00_orig.jpg ; MorphF1_10_UPPER.jpg	25328105	0	1	7539	159	0	next	hit	2353
Vp018	1178	Response	2	25335637	7532	1
Vp018	1179	Picture	MorphF5_06_orig.jpg ; MorphF5_00_UPPER.jpg	25335644	0	158	11038	159	0	next	hit	2355
Vp018	1179	Response	2	25346597	10953	1
Vp018	1180	Picture	MorphM5_09_orig.jpg ; MorphM5_00_UPPER.jpg	25346682	0	1	11811	2	0	next	hit	2357
Vp018	1180	Response	2	25358357	11675	1
Vp018	1181	Picture	MorphM3_10_orig.jpg ; MorphM3_00_UPPER.jpg	25358493	0	1	24511	173	0	next	incorrect	2359
Vp018	1181	Response	1	25382996	24503	1
Vp018	1182	Picture	MorphM1_05_orig.jpg ; MorphM1_10_UPPER.jpg	25383004	0	172	17520	340	0	next	hit	2361
Vp018	1182	Response	2	25400516	17512	1
Vp018	1183	Picture	MorphM9_08_orig.jpg ; MorphM9_10_UPPER.jpg	25400524	0	168	13038	170	0	next	hit	2363
Vp018	1183	Response	2	25413476	12952	1
Vp018	1184	Picture	MorphF7_08_orig.jpg ; MorphF7_10_UPPER.jpg	25413562	0	2	11014	3	0	next	hit	2365
Vp018	1184	Response	2	25424436	10874	1
Vp018	1185	Picture	MorphM7_06_orig.jpg ; MorphM7_00_UPPER.jpg	25424576	0	1	16588	2	0	next	hit	2367
Vp018	1185	Response	2	25441076	16500	1
Vp018	1186	Picture	MorphF4_04_orig.jpg ; MorphF4_00_UPPER.jpg	25441164	0	1	10217	3	0	next	incorrect	2369
Vp018	1186	Response	1	25451316	10152	1
Vp018	1187	Picture	MorphM6_08_orig.jpg ; MorphM6_00_UPPER.jpg	25451381	0	2	12076	3	0	next	incorrect	2371
Vp018	1187	Response	1	25463396	12015	1
Vp018	1188	Picture	MorphM8_05_orig.jpg ; MorphM8_00_UPPER.jpg	25463457	0	1	24106	180	0	next	incorrect	2373
Vp018	1188	Response	1	25487555	24098	1
Vp018	1189	Picture	MorphF4_07_orig.jpg ; MorphF4_10_UPPER.jpg	25487563	0	179	12121	180	0	next	hit	2375
Vp018	1189	Response	2	25499555	11992	1
Vp018	1190	Picture	MorphM9_05_orig.jpg ; MorphM9_00_UPPER.jpg	25499684	0	1	29159	169	0	next	incorrect	2377
Vp018	1190	Response	1	25528835	29151	1
Vp018	1191	Picture	MorphF1_05_orig.jpg ; MorphF1_00_UPPER.jpg	25528843	0	168	17519	333	0	next	incorrect	2379
Vp018	1191	Response	1	25546355	17512	1
Vp018	1192	Picture	MorphF4_06_orig.jpg ; MorphF4_10_UPPER.jpg	25546362	0	165	20600	166	0	next	incorrect	2381
Vp018	1192	Response	1	25566835	20473	1
Vp018	1193	Picture	MorphM5_03_orig.jpg ; MorphM5_00_UPPER.jpg	25566962	0	1	45080	172	0	next	incorrect	2383
Vp018	1193	Response	1	25612034	45072	1
Vp018	1194	Picture	MorphF6_09_orig.jpg ; MorphF6_00_UPPER.jpg	25612042	0	171	15298	172	0	next	incorrect	2385
Vp018	1194	Response	1	25627234	15192	1
Vp018	1195	Picture	MorphM1_01_orig.jpg ; MorphM1_10_UPPER.jpg	25627340	0	1	13137	2	0	next	hit	2387
Vp018	1195	Response	2	25640354	13014	1
Vp018	1196	Picture	MorphM2_10_orig.jpg ; MorphM2_10_UPPER.jpg	25640477	0	1	9804	150	0	next	hit	2389
Vp018	1196	Response	2	25650274	9797	1
Vp018	1197	Picture	MorphF9_07_orig.jpg ; MorphF9_00_UPPER.jpg	25650281	0	149	15939	150	0	next	hit	2391
Vp018	1197	Response	2	25666114	15833	1
Vp018	1198	Picture	MorphF3_00_orig.jpg ; MorphF3_10_UPPER.jpg	25666220	0	1	7697	2	0	next	hit	2393
Vp018	1198	Response	2	25673794	7574	1
Vp018	1199	Picture	MorphM9_10_orig.jpg ; MorphM9_00_UPPER.jpg	25673917	0	1	10483	2	0	next	hit	2395
Vp018	1199	Response	2	25684274	10357	1
Vp018	1200	Picture	MorphF10_05_orig.jpg ; MorphF10_10_UPPER.jpg	25684400	0	1	8625	2	0	next	hit	2397
Vp018	1200	Response	2	25692913	8513	1
Vp018	1201	Picture	MorphF2_09_orig.jpg ; MorphF2_00_UPPER.jpg	25693025	0	1	13496	174	0	next	hit	2399
Vp018	1201	Response	2	25706513	13488	1
Vp018	1202	Picture	MorphM3_02_orig.jpg ; MorphM3_00_UPPER.jpg	25706521	0	173	10921	174	0	next	incorrect	2401
Vp018	1202	Response	1	25717313	10792	1
Vp018	1203	Picture	MorphM7_02_orig.jpg ; MorphM7_10_UPPER.jpg	25717442	0	1	22918	173	0	next	hit	2403
Vp018	1203	Response	2	25740353	22911	1
Vp018	1204	Picture	MorphF7_06_orig.jpg ; MorphF7_00_UPPER.jpg	25740360	0	172	14880	327	0	next	incorrect	2405
Vp018	1204	Response	1	25755233	14873	1
Vp018	1205	Picture	MorphM2_02_orig.jpg ; MorphM2_00_UPPER.jpg	25755240	0	155	10902	156	0	next	incorrect	2407
Vp018	1205	Response	1	25766033	10793	1
Vp018	1206	Picture	MorphM1_01_orig.jpg ; MorphM1_00_UPPER.jpg	25766142	0	1	12298	178	0	next	hit	2409
Vp018	1206	Response	2	25778433	12291	1
Vp018	1207	Picture	MorphF1_10_orig.jpg ; MorphF1_00_UPPER.jpg	25778440	0	177	10880	355	0	next	hit	2411
Vp018	1207	Response	2	25789312	10872	1
Vp018	1208	Picture	MorphM9_03_orig.jpg ; MorphM9_00_UPPER.jpg	25789320	0	178	25360	342	0	next	incorrect	2413
Vp018	1208	Response	1	25814672	25352	1
Vp018	1209	Picture	MorphF1_06_orig.jpg ; MorphF1_00_UPPER.jpg	25814680	0	164	9849	166	0	next	hit	2415
Vp018	1209	Response	2	25824432	9752	1
Vp018	1210	Picture	MorphF9_03_orig.jpg ; MorphF9_10_UPPER.jpg	25824529	0	2	9953	3	0	next	hit	2417
Vp018	1210	Response	2	25834352	9823	1
Vp018	1211	Picture	MorphF3_07_orig.jpg ; MorphF3_00_UPPER.jpg	25834482	0	1	11014	2	0	next	hit	2419
Vp018	1211	Response	2	25845392	10910	1
Vp018	1212	Picture	MorphM1_03_orig.jpg ; MorphM1_00_UPPER.jpg	25845496	0	1	8094	3	0	next	hit	2421
Vp018	1212	Response	2	25853472	7976	1
Vp018	1213	Picture	MorphF5_05_orig.jpg ; MorphF5_00_UPPER.jpg	25853590	0	2	22559	3	0	next	incorrect	2423
Vp018	1213	Response	1	25876032	22442	1
Vp018	1214	Picture	MorphM6_04_orig.jpg ; MorphM6_00_UPPER.jpg	25876149	0	1	30786	2	0	next	hit	2425
Vp018	1214	Response	2	25906831	30682	1
Vp018	1215	Picture	MorphM2_06_orig.jpg ; MorphM2_00_UPPER.jpg	25906935	0	1	9156	2	0	next	hit	2427
Vp018	1215	Response	2	25915951	9016	1
Vp018	1216	Picture	MorphF5_02_orig.jpg ; MorphF5_00_UPPER.jpg	25916091	0	1	87051	2	0	next	incorrect	2429
Vp018	1216	Response	1	26003071	86980	1
Vp018	1217	Picture	MorphM7_06_orig.jpg ; MorphM7_10_UPPER.jpg	26003142	0	1	12576	165	0	next	hit	2431
Vp018	1217	Response	2	26015710	12568	1
Vp018	1218	Picture	MorphF6_04_orig.jpg ; MorphF6_00_UPPER.jpg	26015718	0	164	20598	165	0	next	hit	2433
Vp018	1218	Response	2	26036190	20472	1
Vp018	1219	Picture	MorphM6_02_orig.jpg ; MorphM6_00_UPPER.jpg	26036316	0	1	9687	2	0	next	hit	2435
Vp018	1219	Response	2	26045870	9554	1
Vp018	1220	Picture	MorphM8_04_orig.jpg ; MorphM8_10_UPPER.jpg	26046003	0	1	9394	163	0	next	hit	2437
Vp018	1220	Response	2	26055390	9387	1
Vp018	1221	Picture	MorphF4_08_orig.jpg ; MorphF4_00_UPPER.jpg	26055397	0	162	9582	163	0	next	hit	2439
Vp018	1221	Response	2	26064830	9433	1
Vp018	1222	Picture	MorphF2_08_orig.jpg ; MorphF2_10_UPPER.jpg	26064979	0	1	42418	180	0	next	hit	2441
Vp018	1222	Response	2	26107390	42411	1
Vp018	1223	Picture	MorphM2_04_orig.jpg ; MorphM2_10_UPPER.jpg	26107397	0	179	8640	344	0	next	hit	2443
Vp018	1223	Response	2	26116029	8632	1
Vp018	1224	Picture	MorphF9_09_orig.jpg ; MorphF9_10_UPPER.jpg	26116037	0	165	21661	166	0	next	hit	2445
Vp018	1224	Response	2	26137549	21512	1
Vp018	1225	Picture	MorphF2_08_orig.jpg ; MorphF2_00_UPPER.jpg	26137698	0	1	12583	158	0	next	incorrect	2447
Vp018	1225	Response	1	26150269	12571	1
Vp018	1226	Picture	MorphM7_08_orig.jpg ; MorphM7_10_UPPER.jpg	26150281	0	157	8914	158	0	next	hit	2449
Vp018	1226	Response	2	26159069	8788	1
Vp018	1227	Picture	MorphF5_07_orig.jpg ; MorphF5_00_UPPER.jpg	26159195	0	1	16455	2	0	next	hit	2451
Vp018	1227	Response	2	26175549	16354	1
Vp018	1228	Picture	MorphM10_05_orig.jpg ; MorphM10_00_UPPER.jpg	26175650	0	1	7431	2	0	next	hit	2453
Vp018	1228	Response	2	26182989	7339	1
Vp018	1229	Picture	MorphM5_08_orig.jpg ; MorphM5_00_UPPER.jpg	26183081	0	1	18047	2	0	next	incorrect	2455
Vp018	1229	Response	1	26200989	17908	1
Vp018	1230	Picture	MorphF10_05_orig.jpg ; MorphF10_00_UPPER.jpg	26201128	0	1	16189	2	0	next	hit	2457
Vp018	1230	Response	2	26217228	16100	1
Vp018	1231	Picture	MorphM7_08_orig.jpg ; MorphM7_00_UPPER.jpg	26217317	0	1	10085	2	0	next	hit	2459
Vp018	1231	Response	2	26227309	9992	1
Vp018	1232	Picture	MorphM10_10_orig.jpg ; MorphM10_10_UPPER.jpg	26227402	0	1	6768	2	0	next	hit	2461
Vp018	1232	Response	2	26234028	6626	1
Vp018	1233	Picture	MorphF9_07_orig.jpg ; MorphF9_10_UPPER.jpg	26234170	0	1	9952	2	0	next	hit	2463
Vp018	1233	Response	2	26244028	9858	1
Vp018	1234	Picture	MorphF2_01_orig.jpg ; MorphF2_10_UPPER.jpg	26244122	0	1	9673	149	0	next	hit	2465
Vp018	1234	Response	2	26253788	9666	1
Vp018	1235	Picture	MorphF4_01_orig.jpg ; MorphF4_00_UPPER.jpg	26253795	0	148	10480	299	0	next	incorrect	2467
Vp018	1235	Response	1	26264268	10473	1
Vp018	1236	Picture	MorphM1_07_orig.jpg ; MorphM1_00_UPPER.jpg	26264275	0	151	11297	152	0	next	hit	2469
Vp018	1236	Response	2	26275468	11193	1
Vp018	1237	Picture	MorphF1_03_orig.jpg ; MorphF1_00_UPPER.jpg	26275572	0	1	8758	2	0	next	hit	2471
Vp018	1237	Response	2	26284268	8696	1
Vp018	1238	Picture	MorphM9_02_orig.jpg ; MorphM9_10_UPPER.jpg	26284330	0	1	27336	2	0	next	incorrect	2473
Vp018	1238	Response	1	26311547	27217	1
Vp018	1239	Picture	MorphF6_01_orig.jpg ; MorphF6_10_UPPER.jpg	26311666	0	1	20833	2	0	next	incorrect	2475
Vp018	1239	Response	1	26332427	20761	1
Vp018	1240	Picture	MorphM7_00_orig.jpg ; MorphM7_00_UPPER.jpg	26332499	0	1	15215	180	0	next	hit	2477
Vp018	1240	Response	2	26347707	15208	1
Vp018	1241	Picture	MorphF2_00_orig.jpg ; MorphF2_10_UPPER.jpg	26347714	0	179	10661	180	0	next	hit	2479
Vp018	1241	Response	2	26358267	10553	1
Vp018	1242	Picture	MorphF7_05_orig.jpg ; MorphF7_00_UPPER.jpg	26358375	0	1	11099	183	0	next	incorrect	2481
Vp018	1242	Response	1	26369467	11092	1
Vp018	1243	Picture	MorphM4_05_orig.jpg ; MorphM4_00_UPPER.jpg	26369474	0	182	22160	364	0	next	hit	2483
Vp018	1243	Response	2	26391626	22152	2
Vp018	1244	Picture	MorphF10_06_orig.jpg ; MorphF10_00_UPPER.jpg	26391634	0	182	6418	183	0	next	hit	2485
Vp018	1244	Response	2	26397947	6313	1
Vp018	1245	Picture	MorphM9_04_orig.jpg ; MorphM9_00_UPPER.jpg	26398052	0	1	9289	2	0	next	incorrect	2487
Vp018	1245	Response	1	26407227	9175	1
Vp018	1246	Picture	MorphF1_01_orig.jpg ; MorphF1_00_UPPER.jpg	26407341	0	1	17516	2	0	next	hit	2489
Vp018	1246	Response	2	26424746	17405	1
Vp018	1247	Picture	MorphF10_01_orig.jpg ; MorphF10_00_UPPER.jpg	26424857	0	1	16322	2	0	next	hit	2491
Vp018	1247	Response	2	26441066	16209	1
Vp018	1248	Picture	MorphF3_04_orig.jpg ; MorphF3_10_UPPER.jpg	26441179	0	1	11147	2	0	next	hit	2493
Vp018	1248	Response	2	26452186	11007	1
Vp018	1249	Picture	MorphM7_10_orig.jpg ; MorphM7_00_UPPER.jpg	26452326	0	1	7947	150	0	next	hit	2495
Vp018	1249	Response	2	26460266	7940	1
Vp018	1250	Picture	MorphF7_03_orig.jpg ; MorphF7_10_UPPER.jpg	26460273	0	149	13920	311	0	next	hit	2497
Vp018	1250	Response	2	26474186	13913	1
Vp018	1251	Picture	MorphM4_10_orig.jpg ; MorphM4_00_UPPER.jpg	26474193	0	162	28240	349	0	next	hit	2499
Vp018	1251	Response	2	26502426	28233	1
Vp018	1252	Picture	MorphF2_02_orig.jpg ; MorphF2_10_UPPER.jpg	26502433	0	187	12080	369	0	next	hit	2501
Vp018	1252	Response	2	26514506	12073	1
Vp018	1253	Picture	MorphM3_03_orig.jpg ; MorphM3_10_UPPER.jpg	26514513	0	182	14114	184	0	next	hit	2503
Vp018	1253	Response	2	26528505	13992	1
Vp018	1254	Picture	MorphF7_00_orig.jpg ; MorphF7_00_UPPER.jpg	26528627	0	2	11646	168	0	next	incorrect	2505
Vp018	1254	Response	1	26540265	11638	1
Vp018	1255	Picture	MorphF9_09_orig.jpg ; MorphF9_00_UPPER.jpg	26540273	0	166	20319	316	0	next	incorrect	2507
Vp018	1255	Response	1	26560585	20312	1
Vp018	1256	Picture	MorphF7_08_orig.jpg ; MorphF7_00_UPPER.jpg	26560592	0	150	16470	151	0	next	incorrect	2509
Vp018	1256	Response	1	26576905	16313	1
Vp018	1257	Picture	MorphM4_06_orig.jpg ; MorphM4_10_UPPER.jpg	26577062	0	1	8228	2	0	next	hit	2511
Vp018	1257	Response	2	26585145	8083	1
Vp018	1258	Picture	MorphM5_04_orig.jpg ; MorphM5_10_UPPER.jpg	26585290	0	1	9382	174	0	next	hit	2513
Vp018	1258	Response	2	26594665	9375	1
Vp018	1259	Picture	MorphF2_10_orig.jpg ; MorphF2_00_UPPER.jpg	26594672	0	173	30693	174	0	next	incorrect	2515
Vp018	1259	Response	1	26625225	30553	1
Vp018	1260	Picture	MorphM5_10_orig.jpg ; MorphM5_00_UPPER.jpg	26625365	0	1	17250	3	0	next	hit	2517
Vp018	1260	Response	2	26642504	17139	1
Vp018	1261	Picture	MorphF5_04_orig.jpg ; MorphF5_10_UPPER.jpg	26642615	0	2	8891	3	0	next	hit	2519
Vp018	1261	Response	2	26651384	8769	1
Vp018	1262	Picture	MorphM2_00_orig.jpg ; MorphM2_00_UPPER.jpg	26651506	0	1	14199	2	0	next	incorrect	2521
Vp018	1262	Response	1	26665624	14118	1
Vp018	1263	Picture	MorphM10_01_orig.jpg ; MorphM10_10_UPPER.jpg	26665705	0	1	9422	2	0	next	hit	2523
Vp018	1263	Response	2	26675064	9359	1
Vp018	1264	Picture	MorphF3_01_orig.jpg ; MorphF3_10_UPPER.jpg	26675127	0	1	15923	2	0	next	hit	2525
Vp018	1264	Response	2	26690984	15857	1
Vp018	1265	Picture	MorphF8_00_orig.jpg ; MorphF8_10_UPPER.jpg	26691050	0	1	19374	2	0	next	incorrect	2527
Vp018	1265	Response	1	26710344	19294	1
Vp018	1266	Picture	MorphM4_01_orig.jpg ; MorphM4_10_UPPER.jpg	26710424	0	1	8228	2	0	next	hit	2529
Vp018	1266	Response	2	26718584	8160	1
Vp018	1267	Picture	MorphF3_08_orig.jpg ; MorphF3_10_UPPER.jpg	26718652	0	1	6635	2	0	next	hit	2531
Vp018	1267	Response	2	26725143	6491	1
Vp018	1268	Picture	MorphM10_09_orig.jpg ; MorphM10_00_UPPER.jpg	26725287	0	1	10085	2	0	next	hit	2533
Vp018	1268	Response	2	26735223	9936	1
Vp018	1269	Picture	MorphM7_01_orig.jpg ; MorphM7_00_UPPER.jpg	26735372	0	1	17516	2	0	next	hit	2535
Vp018	1269	Response	2	26752823	17451	1
Vp018	1270	Picture	MorphM5_02_orig.jpg ; MorphM5_00_UPPER.jpg	26752888	0	1	17862	187	0	next	incorrect	2537
Vp018	1270	Response	1	26770743	17855	1
Vp018	1271	Picture	MorphM1_00_orig.jpg ; MorphM1_10_UPPER.jpg	26770750	0	186	7840	361	0	next	hit	2539
Vp018	1271	Response	2	26778583	7833	1
Vp018	1272	Picture	MorphM5_04_orig.jpg ; MorphM5_00_UPPER.jpg	26778590	0	175	10080	355	0	next	incorrect	2541
Vp018	1272	Response	1	26788663	10073	1
Vp018	1273	Picture	MorphF3_00_orig.jpg ; MorphF3_00_UPPER.jpg	26788670	0	180	24728	181	0	next	incorrect	2543
Vp018	1273	Response	1	26813303	24633	1
Vp018	1274	Picture	MorphM3_06_orig.jpg ; MorphM3_10_UPPER.jpg	26813398	0	1	52682	2	0	next	hit	2545
Vp018	1274	Response	2	26865942	52544	1
Vp018	1275	Picture	MorphM8_09_orig.jpg ; MorphM8_00_UPPER.jpg	26866080	0	1	12341	2	0	next	incorrect	2547
Vp018	1275	Response	1	26878342	12262	1
Vp018	1276	Picture	MorphM7_07_orig.jpg ; MorphM7_10_UPPER.jpg	26878421	0	1	20302	3	0	next	hit	2549
Vp018	1276	Response	2	26898662	20241	1
Vp018	1277	Picture	MorphM4_06_orig.jpg ; MorphM4_00_UPPER.jpg	26898723	0	2	11280	3	0	next	hit	2551
Vp018	1277	Response	2	26909942	11219	1
Vp018	1278	Picture	MorphM6_04_orig.jpg ; MorphM6_10_UPPER.jpg	26910003	0	1	15127	2	0	next	incorrect	2553
Vp018	1278	Response	1	26925062	15059	1
Vp018	1279	Picture	MorphF5_00_orig.jpg ; MorphF5_10_UPPER.jpg	26925130	0	1	21459	173	0	next	hit	2555
Vp018	1279	Response	2	26946581	21451	1
Vp018	1280	Picture	MorphM10_01_orig.jpg ; MorphM10_00_UPPER.jpg	26946589	0	172	15166	173	0	next	incorrect	2557
Vp018	1280	Response	1	26961621	15032	1
Vp018	1281	Picture	MorphF3_10_orig.jpg ; MorphF3_00_UPPER.jpg	26961755	0	1	11793	152	0	next	hit	2559
Vp018	1281	Response	2	26973541	11786	1
Vp018	1282	Picture	MorphM3_07_orig.jpg ; MorphM3_10_UPPER.jpg	26973548	0	151	44720	301	0	next	hit	2561
Vp018	1282	Response	2	27018261	44713	1
Vp018	1283	Picture	MorphF5_06_orig.jpg ; MorphF5_10_UPPER.jpg	27018268	0	150	26000	309	0	next	hit	2563
Vp018	1283	Response	2	27044261	25993	1
Vp018	1284	Picture	MorphM8_03_orig.jpg ; MorphM8_10_UPPER.jpg	27044268	0	159	14876	305	0	next	incorrect	2565
Vp018	1284	Response	1	27059140	14872	1
Vp018	1285	Picture	MorphF10_04_orig.jpg ; MorphF10_10_UPPER.jpg	27059144	0	146	7310	147	0	next	hit	2567
Vp018	1285	Response	2	27066340	7196	1
Vp018	1286	Picture	MorphF4_09_orig.jpg ; MorphF4_00_UPPER.jpg	27066454	0	1	11412	2	0	next	incorrect	2569
Vp018	1286	Response	1	27077780	11326	1
Vp018	1287	Picture	MorphM8_10_orig.jpg ; MorphM8_10_UPPER.jpg	27077866	0	1	18398	182	0	next	hit	2571
Vp018	1287	Response	2	27096260	18394	1
Vp018	1288	Picture	MorphF10_07_orig.jpg ; MorphF10_10_UPPER.jpg	27096264	0	181	7443	350	0	next	hit	2573
Vp018	1288	Response	2	27103700	7436	1
Vp018	1289	Picture	MorphM4_07_orig.jpg ; MorphM4_10_UPPER.jpg	27103707	0	169	7599	170	0	next	hit	2575
Vp018	1289	Response	2	27111220	7513	1
Vp018	1290	Picture	MorphM7_09_orig.jpg ; MorphM7_10_UPPER.jpg	27111306	0	1	5521	187	0	next	hit	2577
Vp018	1290	Response	2	27116820	5514	1
Vp018	1291	Picture	MorphM5_10_orig.jpg ; MorphM5_10_UPPER.jpg	27116827	0	186	14880	355	0	next	incorrect	2579
Vp018	1291	Response	1	27131700	14873	1
Vp018	1292	Picture	MorphF2_02_orig.jpg ; MorphF2_00_UPPER.jpg	27131707	0	169	22328	170	0	next	incorrect	2581
Vp018	1292	Response	1	27153939	22232	1
Vp018	1293	Picture	MorphF5_01_orig.jpg ; MorphF5_00_UPPER.jpg	27154035	0	1	36094	2	0	next	incorrect	2583
Vp018	1293	Response	1	27190019	35984	1
Vp018	1294	Picture	MorphF4_05_orig.jpg ; MorphF4_00_UPPER.jpg	27190129	0	1	28929	2	0	next	incorrect	2585
Vp018	1294	Response	1	27218979	28850	1
Vp018	1295	Picture	MorphM10_02_orig.jpg ; MorphM10_00_UPPER.jpg	27219058	0	1	9768	186	0	next	hit	2587
Vp018	1295	Response	2	27228819	9761	1
Vp018	1296	Picture	MorphF5_10_orig.jpg ; MorphF5_10_UPPER.jpg	27228826	0	185	13454	186	0	next	hit	2589
Vp018	1296	Response	2	27242179	13353	1
Vp018	1297	Picture	MorphM4_04_orig.jpg ; MorphM4_00_UPPER.jpg	27242280	0	1	14729	2	0	next	hit	2591
Vp018	1297	Response	2	27256899	14619	1
Vp018	1298	Picture	MorphF2_05_orig.jpg ; MorphF2_00_UPPER.jpg	27257009	0	1	11014	2	0	next	incorrect	2593
Vp018	1298	Response	1	27267938	10929	1
Vp018	1299	Picture	MorphF5_09_orig.jpg ; MorphF5_10_UPPER.jpg	27268023	0	1	32883	161	0	next	hit	2595
Vp018	1299	Response	2	27300898	32875	1
Vp018	1300	Picture	MorphF9_10_orig.jpg ; MorphF9_00_UPPER.jpg	27300906	0	160	30239	336	0	next	incorrect	2597
Vp018	1300	Response	1	27331138	30232	1
Vp018	1301	Picture	MorphM6_03_orig.jpg ; MorphM6_00_UPPER.jpg	27331145	0	176	8933	178	0	next	incorrect	2599
Vp018	1301	Response	1	27340018	8873	1
Vp018	1302	Picture	MorphM2_07_orig.jpg ; MorphM2_00_UPPER.jpg	27340078	0	2	10882	3	0	next	incorrect	2601
Vp018	1302	Response	1	27350898	10820	1
Vp018	1303	Picture	MorphM1_06_orig.jpg ; MorphM1_10_UPPER.jpg	27350960	0	1	8985	173	0	next	hit	2603
Vp018	1303	Response	2	27359938	8978	1
Vp018	1304	Picture	MorphF2_03_orig.jpg ; MorphF2_10_UPPER.jpg	27359945	0	172	11280	343	0	next	hit	2605
Vp018	1304	Response	2	27371217	11272	1
Vp018	1305	Picture	MorphF1_02_orig.jpg ; MorphF1_00_UPPER.jpg	27371225	0	171	9592	172	0	next	hit	2607
Vp018	1305	Response	2	27380737	9512	1
Vp018	1306	Picture	MorphF4_09_orig.jpg ; MorphF4_10_UPPER.jpg	27380817	0	1	9289	2	0	next	hit	2609
Vp018	1306	Response	2	27390017	9200	1
Vp018	1307	Picture	MorphF3_02_orig.jpg ; MorphF3_10_UPPER.jpg	27390106	0	1	13402	2	0	next	hit	2611
Vp018	1307	Response	2	27403377	13271	1
Vp018	1308	Picture	MorphF5_09_orig.jpg ; MorphF5_00_UPPER.jpg	27403508	0	1	20917	184	0	next	hit	2613
Vp018	1308	Response	2	27424417	20909	1
Vp018	1309	Picture	MorphM2_07_orig.jpg ; MorphM2_10_UPPER.jpg	27424425	0	183	23519	335	0	next	hit	2615
Vp018	1309	Response	2	27447936	23511	2
Vp018	1310	Picture	MorphM1_10_orig.jpg ; MorphM1_00_UPPER.jpg	27447944	0	152	11961	153	0	next	hit	2617
Vp018	1310	Response	2	27459777	11833	1
Vp018	1311	Picture	MorphF3_06_orig.jpg ; MorphF3_00_UPPER.jpg	27459905	0	1	18283	164	0	next	hit	2619
Vp018	1311	Response	2	27478176	18271	1
Vp018	1312	Picture	MorphM5_01_orig.jpg ; MorphM5_10_UPPER.jpg	27478188	0	163	11707	164	0	next	hit	2621
Vp018	1312	Response	2	27489776	11588	1
Vp018	1313	Picture	MorphF9_04_orig.jpg ; MorphF9_10_UPPER.jpg	27489895	0	1	11279	2	0	next	hit	2623
Vp018	1313	Response	2	27501056	11161	1
Vp018	1314	Picture	MorphF8_09_orig.jpg ; MorphF8_10_UPPER.jpg	27501174	0	1	25570	176	0	next	hit	2625
Vp018	1314	Response	2	27526736	25562	1
Vp018	1315	Picture	MorphF6_00_orig.jpg ; MorphF6_00_UPPER.jpg	27526744	0	175	10657	176	0	next	incorrect	2627
Vp018	1315	Response	1	27537296	10552	1
Vp018	1316	Picture	MorphF10_10_orig.jpg ; MorphF10_00_UPPER.jpg	27537401	0	1	11502	178	0	next	hit	2629
Vp018	1316	Response	2	27548896	11495	1
Vp018	1317	Picture	MorphF6_02_orig.jpg ; MorphF6_10_UPPER.jpg	27548903	0	177	7739	178	0	next	incorrect	2631
Vp018	1317	Response	1	27556496	7593	1
Vp018	1318	Picture	MorphM8_06_orig.jpg ; MorphM8_10_UPPER.jpg	27556642	0	1	29941	184	0	next	incorrect	2633
Vp018	1318	Response	1	27586576	29934	1
Vp018	1319	Picture	MorphF1_10_orig.jpg ; MorphF1_10_UPPER.jpg	27586583	0	183	17520	362	0	next	hit	2635
Vp018	1319	Response	2	27604095	17512	1
Vp018	1320	Picture	MorphM4_02_orig.jpg ; MorphM4_00_UPPER.jpg	27604103	0	179	6639	354	0	next	hit	2637
Vp018	1320	Response	2	27610735	6632	1
Vp018	1321	Picture	MorphF2_04_orig.jpg ; MorphF2_10_UPPER.jpg	27610742	0	175	19017	176	0	next	hit	2639
Vp018	1321	Response	2	27629615	18873	1
Vp018	1322	Picture	MorphM9_01_orig.jpg ; MorphM9_10_UPPER.jpg	27629759	0	1	11545	2	0	next	hit	2641
Vp018	1322	Response	2	27641215	11456	1
Vp018	1323	Picture	MorphF6_05_orig.jpg ; MorphF6_00_UPPER.jpg	27641304	0	1	12872	2	0	next	incorrect	2643
Vp018	1323	Response	1	27654094	12790	2
Vp018	1324	Picture	MorphF4_10_orig.jpg ; MorphF4_10_UPPER.jpg	27654176	0	1	21231	3	0	next	hit	2645
Vp018	1324	Response	2	27675295	21119	1
Vp018	1325	Picture	MorphF2_01_orig.jpg ; MorphF2_10_LOWER.jpg	27675407	0	2	16190	3	0	next	hit	2647
Vp018	1325	Response	2	27691454	16047	1
Vp018	1326	Picture	MorphF7_01_orig.jpg ; MorphF7_00_LOWER.jpg	27691597	0	1	41785	149	0	next	incorrect	2649
Vp018	1326	Response	1	27733374	41777	1
Vp018	1327	Picture	MorphM4_10_orig.jpg ; MorphM4_00_LOWER.jpg	27733382	0	148	13417	149	0	next	hit	2651
Vp018	1327	Response	2	27746654	13272	1
Vp018	1328	Picture	MorphF7_06_orig.jpg ; MorphF7_10_LOWER.jpg	27746799	0	1	16720	2	0	next	hit	2653
Vp018	1328	Response	2	27763374	16575	1
Vp018	1329	Picture	MorphM5_00_orig.jpg ; MorphM5_00_LOWER.jpg	27763519	0	1	9542	147	0	next	incorrect	2655
Vp018	1329	Response	1	27773054	9535	1
Vp018	1330	Picture	MorphM10_02_orig.jpg ; MorphM10_00_LOWER.jpg	27773061	0	146	8320	332	0	next	incorrect	2657
Vp018	1330	Response	1	27781374	8313	1
Vp018	1331	Picture	MorphF6_07_orig.jpg ; MorphF6_00_LOWER.jpg	27781381	0	186	13720	188	0	next	hit	2659
Vp018	1331	Response	2	27794973	13592	1
Vp018	1332	Picture	MorphM7_03_orig.jpg ; MorphM7_00_LOWER.jpg	27795101	0	2	36094	3	0	next	hit	2661
Vp018	1332	Response	2	27831053	35952	1
Vp018	1333	Picture	MorphM3_06_orig.jpg ; MorphM3_10_LOWER.jpg	27831195	0	1	12582	160	0	next	incorrect	2663
Vp018	1333	Response	1	27843773	12578	1
Vp018	1334	Picture	MorphF8_08_orig.jpg ; MorphF8_00_LOWER.jpg	27843777	0	159	18204	161	0	next	hit	2665
Vp018	1334	Response	2	27861853	18076	1
Vp018	1335	Picture	MorphF4_09_orig.jpg ; MorphF4_10_LOWER.jpg	27861981	0	2	21232	3	0	next	hit	2667
Vp018	1335	Response	2	27883133	21152	1
Vp018	1336	Picture	MorphM4_10_orig.jpg ; MorphM4_10_LOWER.jpg	27883213	0	1	9767	188	0	next	hit	2669
Vp018	1336	Response	2	27892972	9759	1
Vp018	1337	Picture	MorphF10_06_orig.jpg ; MorphF10_00_LOWER.jpg	27892980	0	187	30043	188	0	next	incorrect	2671
Vp018	1337	Response	1	27922892	29912	1
Vp018	1338	Picture	MorphF1_04_orig.jpg ; MorphF1_00_LOWER.jpg	27923023	0	1	8094	2	0	next	incorrect	2673
Vp018	1338	Response	1	27931052	8029	1
Vp018	1339	Picture	MorphM8_00_orig.jpg ; MorphM8_00_LOWER.jpg	27931117	0	1	13801	2	0	next	incorrect	2675
Vp018	1339	Response	1	27944812	13695	1
Vp018	1340	Picture	MorphF10_07_orig.jpg ; MorphF10_00_LOWER.jpg	27944918	0	1	9263	161	0	next	hit	2677
Vp018	1340	Response	2	27954172	9254	1
Vp018	1341	Picture	MorphM9_07_orig.jpg ; MorphM9_10_LOWER.jpg	27954181	0	160	13918	335	0	next	incorrect	2679
Vp018	1341	Response	1	27968092	13911	1
Vp018	1342	Picture	MorphF6_05_orig.jpg ; MorphF6_10_LOWER.jpg	27968099	0	175	19415	176	0	next	incorrect	2681
Vp018	1342	Response	1	27987372	19273	1
Vp018	1343	Picture	MorphM3_04_orig.jpg ; MorphM3_10_LOWER.jpg	27987514	0	1	38483	2	0	next	incorrect	2683
Vp018	1343	Response	1	28025851	38337	1
Vp018	1344	Picture	MorphF10_10_orig.jpg ; MorphF10_10_LOWER.jpg	28025997	0	1	7542	156	0	next	hit	2685
Vp018	1344	Response	2	28033531	7534	1
Vp018	1345	Picture	MorphM6_06_orig.jpg ; MorphM6_10_LOWER.jpg	28033539	0	155	17936	156	0	next	incorrect	2687
Vp018	1345	Response	1	28051371	17832	1
Vp018	1346	Picture	MorphM9_03_orig.jpg ; MorphM9_00_LOWER.jpg	28051475	0	1	8063	166	0	next	incorrect	2689
Vp018	1346	Response	1	28059531	8056	1
Vp018	1347	Picture	MorphF5_06_orig.jpg ; MorphF5_10_LOWER.jpg	28059538	0	165	11576	166	0	next	hit	2691
Vp018	1347	Response	2	28070971	11433	1
Vp018	1348	Picture	MorphF4_07_orig.jpg ; MorphF4_00_LOWER.jpg	28071114	0	1	23061	164	0	next	hit	2693
Vp018	1348	Response	2	28094171	23057	1
Vp018	1349	Picture	MorphF8_01_orig.jpg ; MorphF8_00_LOWER.jpg	28094175	0	163	23251	164	0	next	incorrect	2695
Vp018	1349	Response	1	28117290	23115	1
Vp018	1350	Picture	MorphM9_02_orig.jpg ; MorphM9_00_LOWER.jpg	28117426	0	1	7431	2	0	next	incorrect	2697
Vp018	1350	Response	1	28124730	7304	1
Vp018	1351	Picture	MorphM2_07_orig.jpg ; MorphM2_00_LOWER.jpg	28124857	0	1	9001	157	0	next	hit	2699
Vp018	1351	Response	2	28133850	8993	1
Vp018	1352	Picture	MorphM6_02_orig.jpg ; MorphM6_00_LOWER.jpg	28133858	0	156	8781	157	0	next	incorrect	2701
Vp018	1352	Response	1	28142570	8712	1
Vp018	1353	Picture	MorphM1_03_orig.jpg ; MorphM1_10_LOWER.jpg	28142639	0	1	11677	2	0	next	incorrect	2703
Vp018	1353	Response	1	28154170	11531	1
Vp018	1354	Picture	MorphF7_01_orig.jpg ; MorphF7_10_LOWER.jpg	28154316	0	1	18976	2	0	next	hit	2705
Vp018	1354	Response	2	28173210	18894	1
Vp018	1355	Picture	MorphF9_05_orig.jpg ; MorphF9_10_LOWER.jpg	28173292	0	1	9554	2	0	next	hit	2707
Vp018	1355	Response	2	28182730	9438	1
Vp018	1356	Picture	MorphM9_00_orig.jpg ; MorphM9_00_LOWER.jpg	28182846	0	1	16986	2	0	next	incorrect	2709
Vp018	1356	Response	1	28199770	16924	1
Vp018	1357	Picture	MorphF3_02_orig.jpg ; MorphF3_10_LOWER.jpg	28199832	0	1	7945	151	0	next	incorrect	2711
Vp018	1357	Response	1	28207770	7938	1
Vp018	1358	Picture	MorphF7_10_orig.jpg ; MorphF7_00_LOWER.jpg	28207777	0	150	8244	151	0	next	hit	2713
Vp018	1358	Response	2	28215929	8152	1
Vp018	1359	Picture	MorphM5_03_orig.jpg ; MorphM5_00_LOWER.jpg	28216021	0	1	27036	169	0	next	incorrect	2715
Vp018	1359	Response	1	28243049	27028	1
Vp018	1360	Picture	MorphF8_04_orig.jpg ; MorphF8_00_LOWER.jpg	28243057	0	168	14366	169	0	next	hit	2717
Vp018	1360	Response	2	28257289	14232	1
Vp018	1361	Picture	MorphF7_03_orig.jpg ; MorphF7_00_LOWER.jpg	28257423	0	1	12034	176	0	next	hit	2719
Vp018	1361	Response	2	28269449	12026	1
Vp018	1362	Picture	MorphF1_05_orig.jpg ; MorphF1_00_LOWER.jpg	28269457	0	175	16363	176	0	next	incorrect	2721
Vp018	1362	Response	1	28285689	16232	1
Vp018	1363	Picture	MorphM1_06_orig.jpg ; MorphM1_10_LOWER.jpg	28285820	0	1	23316	174	0	next	hit	2723
Vp018	1363	Response	2	28309129	23309	1
Vp018	1364	Picture	MorphM3_06_orig.jpg ; MorphM3_00_LOWER.jpg	28309136	0	173	12778	174	0	next	incorrect	2725
Vp018	1364	Response	1	28321849	12713	1
Vp018	1365	Picture	MorphF5_00_orig.jpg ; MorphF5_10_LOWER.jpg	28321914	0	1	7542	157	0	next	incorrect	2727
Vp018	1365	Response	1	28329448	7534	1
Vp018	1366	Picture	MorphF1_00_orig.jpg ; MorphF1_10_LOWER.jpg	28329456	0	156	7851	157	0	next	incorrect	2729
Vp018	1366	Response	1	28337208	7752	1
Vp018	1367	Picture	MorphM3_10_orig.jpg ; MorphM3_00_LOWER.jpg	28337307	0	1	13403	2	0	next	hit	2731
Vp018	1367	Response	2	28350568	13261	1
Vp018	1368	Picture	MorphM1_04_orig.jpg ; MorphM1_00_LOWER.jpg	28350710	0	1	44587	2	0	next	incorrect	2733
Vp018	1368	Response	1	28395208	44498	1
Vp018	1369	Picture	MorphM4_03_orig.jpg ; MorphM4_00_LOWER.jpg	28395297	0	1	11014	2	0	next	incorrect	2735
Vp018	1369	Response	1	28406168	10871	1
Vp018	1370	Picture	MorphM1_09_orig.jpg ; MorphM1_10_LOWER.jpg	28406311	0	1	8227	2	0	next	hit	2737
Vp018	1370	Response	2	28414408	8097	1
Vp018	1371	Picture	MorphM7_10_orig.jpg ; MorphM7_10_LOWER.jpg	28414538	0	1	9156	2	0	next	hit	2739
Vp018	1371	Response	2	28423607	9069	1
Vp018	1372	Picture	MorphM8_07_orig.jpg ; MorphM8_10_LOWER.jpg	28423694	0	1	11921	157	0	next	hit	2741
Vp018	1372	Response	2	28435607	11913	1
Vp018	1373	Picture	MorphF1_02_orig.jpg ; MorphF1_10_LOWER.jpg	28435615	0	156	8249	157	0	next	incorrect	2743
Vp018	1373	Response	1	28443767	8152	1
Vp018	1374	Picture	MorphM7_07_orig.jpg ; MorphM7_00_LOWER.jpg	28443864	0	1	22151	145	0	next	hit	2745
Vp018	1374	Response	2	28466007	22143	1
Vp018	1375	Picture	MorphM4_05_orig.jpg ; MorphM4_00_LOWER.jpg	28466015	0	144	13545	145	0	next	incorrect	2747
Vp018	1375	Response	1	28479447	13432	1
Vp018	1376	Picture	MorphM10_03_orig.jpg ; MorphM10_10_LOWER.jpg	28479560	0	1	45090	162	0	next	hit	2749
Vp018	1376	Response	2	28524647	45087	1
Vp018	1377	Picture	MorphM9_04_orig.jpg ; MorphM9_00_LOWER.jpg	28524650	0	161	9582	162	0	next	incorrect	2751
Vp018	1377	Response	1	28534166	9516	1
Vp018	1378	Picture	MorphM5_01_orig.jpg ; MorphM5_10_LOWER.jpg	28534232	0	1	15658	2	0	next	incorrect	2753
Vp018	1378	Response	1	28549766	15534	1
Vp018	1379	Picture	MorphM3_00_orig.jpg ; MorphM3_10_LOWER.jpg	28549890	0	1	10604	147	0	next	incorrect	2755
Vp018	1379	Response	1	28560486	10596	1
Vp018	1380	Picture	MorphF10_04_orig.jpg ; MorphF10_10_LOWER.jpg	28560494	0	146	14344	147	0	next	hit	2757
Vp018	1380	Response	2	28574726	14232	1
Vp018	1381	Picture	MorphF8_03_orig.jpg ; MorphF8_00_LOWER.jpg	28574838	0	1	15496	164	0	next	incorrect	2759
Vp018	1381	Response	1	28590326	15488	1
Vp018	1382	Picture	MorphM2_04_orig.jpg ; MorphM2_00_LOWER.jpg	28590334	0	163	19005	164	0	next	incorrect	2761
Vp018	1382	Response	1	28609206	18872	1
Vp018	1383	Picture	MorphM3_02_orig.jpg ; MorphM3_00_LOWER.jpg	28609339	0	1	13403	2	0	next	incorrect	2763
Vp018	1383	Response	1	28622646	13307	1
Vp018	1384	Picture	MorphF9_08_orig.jpg ; MorphF9_00_LOWER.jpg	28622742	0	1	8871	154	0	next	hit	2765
Vp018	1384	Response	2	28631606	8864	1
Vp018	1385	Picture	MorphF10_00_orig.jpg ; MorphF10_10_LOWER.jpg	28631613	0	153	15280	154	0	next	hit	2767
Vp018	1385	Response	2	28646805	15192	1
Vp018	1386	Picture	MorphM2_07_orig.jpg ; MorphM2_10_LOWER.jpg	28646893	0	1	13360	177	0	next	hit	2769
Vp018	1386	Response	2	28660245	13352	1
Vp018	1387	Picture	MorphM8_02_orig.jpg ; MorphM8_10_LOWER.jpg	28660253	0	176	20321	334	0	next	hit	2771
Vp018	1387	Response	2	28680565	20312	1
Vp018	1388	Picture	MorphF9_00_orig.jpg ; MorphF9_00_LOWER.jpg	28680574	0	158	48592	159	0	next	incorrect	2773
Vp018	1388	Response	1	28729045	48471	1
Vp018	1389	Picture	MorphM8_05_orig.jpg ; MorphM8_10_LOWER.jpg	28729166	0	1	9820	2	0	next	hit	2775
Vp018	1389	Response	2	28738885	9719	1
Vp018	1390	Picture	MorphM10_10_orig.jpg ; MorphM10_00_LOWER.jpg	28738986	0	1	10066	153	0	next	hit	2777
Vp018	1390	Response	2	28749044	10058	1
Vp018	1391	Picture	MorphM4_01_orig.jpg ; MorphM4_10_LOWER.jpg	28749052	0	152	11563	153	0	next	incorrect	2779
Vp018	1391	Response	1	28760484	11432	1
Vp018	1392	Picture	MorphM3_01_orig.jpg ; MorphM3_00_LOWER.jpg	28760615	0	1	16322	2	0	next	incorrect	2781
Vp018	1392	Response	1	28776804	16189	1
Vp018	1393	Picture	MorphM5_10_orig.jpg ; MorphM5_10_LOWER.jpg	28776937	0	1	14863	2	0	next	incorrect	2783
Vp018	1393	Response	1	28791684	14747	1
Vp018	1394	Picture	MorphF5_07_orig.jpg ; MorphF5_10_LOWER.jpg	28791800	0	1	8611	149	0	next	hit	2785
Vp018	1394	Response	2	28800404	8604	1
Vp018	1395	Picture	MorphM6_05_orig.jpg ; MorphM6_00_LOWER.jpg	28800411	0	148	14611	149	0	next	incorrect	2787
Vp018	1395	Response	1	28814884	14473	1
Vp018	1396	Picture	MorphF10_01_orig.jpg ; MorphF10_00_LOWER.jpg	28815022	0	1	8590	170	0	next	hit	2789
Vp018	1396	Response	2	28823604	8582	1
Vp018	1397	Picture	MorphF3_09_orig.jpg ; MorphF3_00_LOWER.jpg	28823612	0	169	10120	170	0	next	incorrect	2791
Vp018	1397	Response	1	28833604	9992	1
Vp018	1398	Picture	MorphM6_08_orig.jpg ; MorphM6_10_LOWER.jpg	28833732	0	1	65239	184	0	next	hit	2793
Vp018	1398	Response	2	28898963	65231	1
Vp018	1399	Picture	MorphF3_10_orig.jpg ; MorphF3_00_LOWER.jpg	28898971	0	183	17034	184	0	next	hit	2795
Vp018	1399	Response	2	28915923	16952	1
Vp018	1400	Picture	MorphM4_03_orig.jpg ; MorphM4_10_LOWER.jpg	28916005	0	1	13005	2	0	next	incorrect	2797
Vp018	1400	Response	1	28928883	12878	1
Vp018	1401	Picture	MorphF9_05_orig.jpg ; MorphF9_00_LOWER.jpg	28929010	0	1	10200	152	0	next	hit	2799
Vp018	1401	Response	2	28939203	10193	1
Vp018	1402	Picture	MorphM7_02_orig.jpg ; MorphM7_00_LOWER.jpg	28939210	0	151	13420	152	0	next	hit	2801
Vp018	1402	Response	2	28952483	13273	1
Vp018	1403	Picture	MorphM1_05_orig.jpg ; MorphM1_00_LOWER.jpg	28952630	0	1	25460	153	0	next	incorrect	2803
Vp018	1403	Response	1	28978082	25452	1
Vp018	1404	Picture	MorphF6_00_orig.jpg ; MorphF6_10_LOWER.jpg	28978090	0	152	12720	323	0	next	incorrect	2805
Vp018	1404	Response	1	28990802	12712	1
Vp018	1405	Picture	MorphM5_10_orig.jpg ; MorphM5_00_LOWER.jpg	28990810	0	171	14103	172	0	next	incorrect	2807
Vp018	1405	Response	1	29004802	13992	1
Vp018	1406	Picture	MorphM10_00_orig.jpg ; MorphM10_00_LOWER.jpg	29004913	0	1	16986	2	0	next	incorrect	2809
Vp018	1406	Response	1	29021762	16849	1
Vp018	1407	Picture	MorphM1_00_orig.jpg ; MorphM1_00_LOWER.jpg	29021899	0	1	9289	2	0	next	incorrect	2811
Vp018	1407	Response	1	29031122	9223	1
Vp018	1408	Picture	MorphM3_09_orig.jpg ; MorphM3_10_LOWER.jpg	29031188	0	1	16454	2	0	next	hit	2813
Vp018	1408	Response	2	29047522	16334	1
Vp018	1409	Picture	MorphM2_00_orig.jpg ; MorphM2_00_LOWER.jpg	29047642	0	1	12076	2	0	next	incorrect	2815
Vp018	1409	Response	1	29059601	11959	1
Vp018	1410	Picture	MorphF1_01_orig.jpg ; MorphF1_10_LOWER.jpg	29059718	0	1	8051	178	0	next	incorrect	2817
Vp018	1410	Response	1	29067761	8043	1
Vp018	1411	Picture	MorphM7_08_orig.jpg ; MorphM7_00_LOWER.jpg	29067769	0	177	10526	179	0	next	hit	2819
Vp018	1411	Response	2	29078161	10392	1
Vp018	1412	Picture	MorphF2_01_orig.jpg ; MorphF2_00_LOWER.jpg	29078295	0	2	10034	187	0	next	incorrect	2821
Vp018	1412	Response	1	29088321	10026	1
Vp018	1413	Picture	MorphM8_09_orig.jpg ; MorphM8_10_LOWER.jpg	29088329	0	185	37840	349	0	next	hit	2823
Vp018	1413	Response	2	29126161	37832	1
Vp018	1414	Picture	MorphF2_06_orig.jpg ; MorphF2_00_LOWER.jpg	29126169	0	164	10079	334	0	next	incorrect	2825
Vp018	1414	Response	1	29136241	10072	1
Vp018	1415	Picture	MorphM8_01_orig.jpg ; MorphM8_10_LOWER.jpg	29136248	0	170	18316	337	0	next	incorrect	2827
Vp018	1415	Response	1	29154561	18313	1
Vp018	1416	Picture	MorphF7_10_orig.jpg ; MorphF7_10_LOWER.jpg	29154564	0	167	14895	168	0	next	hit	2829
Vp018	1416	Response	2	29169360	14796	1
Vp018	1417	Picture	MorphF10_05_orig.jpg ; MorphF10_10_LOWER.jpg	29169459	0	1	8758	2	0	next	hit	2831
Vp018	1417	Response	2	29178080	8621	1
Vp018	1418	Picture	MorphM2_05_orig.jpg ; MorphM2_10_LOWER.jpg	29178217	0	1	17649	2	0	next	incorrect	2833
Vp018	1418	Response	1	29195760	17543	1
Vp018	1419	Picture	MorphF6_06_orig.jpg ; MorphF6_10_LOWER.jpg	29195866	0	1	16853	2	0	next	hit	2835
Vp018	1419	Response	2	29212640	16774	1
Vp018	1420	Picture	MorphM3_05_orig.jpg ; MorphM3_10_LOWER.jpg	29212719	0	1	31529	55	0	next	incorrect	2837
Vp018	1420	Response	1	29244240	31521	1
Vp018	1421	Picture	MorphF10_03_orig.jpg ; MorphF10_00_LOWER.jpg	29244248	0	54	7352	55	0	next	hit	2839
Vp018	1421	Response	2	29251520	7272	1
Vp018	1422	Picture	MorphM1_06_orig.jpg ; MorphM1_00_LOWER.jpg	29251600	0	1	30388	2	0	next	incorrect	2841
Vp018	1422	Response	1	29281920	30320	1
Vp018	1423	Picture	MorphF5_05_orig.jpg ; MorphF5_00_LOWER.jpg	29281988	0	1	15127	2	0	next	hit	2843
Vp018	1423	Response	2	29296959	14971	1
Vp018	1424	Picture	MorphF4_05_orig.jpg ; MorphF4_00_LOWER.jpg	29297115	0	1	19905	2	0	next	incorrect	2845
Vp018	1424	Response	1	29316879	19764	1
Vp018	1425	Picture	MorphM3_02_orig.jpg ; MorphM3_10_LOWER.jpg	29317020	0	1	8360	2	0	next	incorrect	2847
Vp018	1425	Response	1	29325279	8259	1
Vp018	1426	Picture	MorphF5_06_orig.jpg ; MorphF5_00_LOWER.jpg	29325380	0	1	14464	2	0	next	hit	2849
Vp018	1426	Response	2	29339759	14379	1
Vp018	1427	Picture	MorphF3_09_orig.jpg ; MorphF3_10_LOWER.jpg	29339844	0	1	38217	2	0	next	hit	2851
Vp018	1427	Response	2	29377999	38155	1
Vp018	1428	Picture	MorphF5_03_orig.jpg ; MorphF5_10_LOWER.jpg	29378061	0	1	8758	2	0	next	incorrect	2853
Vp018	1428	Response	1	29386718	8657	1
Vp018	1429	Picture	MorphM8_03_orig.jpg ; MorphM8_00_LOWER.jpg	29386819	0	1	18047	2	0	next	hit	2855
Vp018	1429	Response	2	29404718	17899	1
Vp018	1430	Picture	MorphF2_02_orig.jpg ; MorphF2_10_LOWER.jpg	29404866	0	1	9687	2	0	next	incorrect	2857
Vp018	1430	Response	1	29414478	9612	1
Vp018	1431	Picture	MorphM3_09_orig.jpg ; MorphM3_00_LOWER.jpg	29414553	0	1	26893	180	0	next	incorrect	2859
Vp018	1431	Response	1	29441438	26885	1
Vp018	1432	Picture	MorphM4_08_orig.jpg ; MorphM4_10_LOWER.jpg	29441446	0	179	15173	180	0	next	hit	2861
Vp018	1432	Response	2	29456558	15112	1
Vp018	1433	Picture	MorphM1_04_orig.jpg ; MorphM1_10_LOWER.jpg	29456619	0	1	11146	2	0	next	incorrect	2863
Vp018	1433	Response	1	29467678	11059	1
Vp018	1434	Picture	MorphM10_01_orig.jpg ; MorphM10_10_LOWER.jpg	29467765	0	1	14597	2	0	next	hit	2865
Vp018	1434	Response	2	29482238	14473	1
Vp018	1435	Picture	MorphM8_02_orig.jpg ; MorphM8_00_LOWER.jpg	29482362	0	1	32607	172	0	next	hit	2867
Vp018	1435	Response	2	29514957	32595	1
Vp018	1436	Picture	MorphF8_06_orig.jpg ; MorphF8_10_LOWER.jpg	29514969	0	171	12378	172	0	next	hit	2869
Vp018	1436	Response	2	29527197	12228	1
Vp018	1437	Picture	MorphF9_04_orig.jpg ; MorphF9_10_LOWER.jpg	29527347	0	1	14417	182	0	next	hit	2871
Vp018	1437	Response	2	29541757	14410	1
Vp018	1438	Picture	MorphM7_00_orig.jpg ; MorphM7_00_LOWER.jpg	29541764	0	181	24320	326	0	next	hit	2873
Vp018	1438	Response	2	29566076	24312	2
Vp018	1439	Picture	MorphM5_07_orig.jpg ; MorphM5_10_LOWER.jpg	29566084	0	145	12320	311	0	next	incorrect	2875
Vp018	1439	Response	1	29578397	12313	1
Vp018	1440	Picture	MorphF9_02_orig.jpg ; MorphF9_00_LOWER.jpg	29578404	0	166	10648	167	0	next	hit	2877
Vp018	1440	Response	2	29588957	10553	1
Vp018	1441	Picture	MorphM9_02_orig.jpg ; MorphM9_10_LOWER.jpg	29589052	0	1	9952	2	0	next	incorrect	2879
Vp018	1441	Response	1	29598876	9824	1
Vp018	1442	Picture	MorphM5_03_orig.jpg ; MorphM5_10_LOWER.jpg	29599004	0	1	37156	2	0	next	incorrect	2881
Vp018	1442	Response	1	29636076	37072	1
Vp018	1443	Picture	MorphF4_08_orig.jpg ; MorphF4_10_LOWER.jpg	29636160	0	1	33307	2	0	next	hit	2883
Vp018	1443	Response	2	29669356	33196	1
Vp018	1444	Picture	MorphF5_02_orig.jpg ; MorphF5_00_LOWER.jpg	29669467	0	1	9024	2	0	next	incorrect	2885
Vp018	1444	Response	1	29678396	8929	1
Vp018	1445	Picture	MorphM3_07_orig.jpg ; MorphM3_10_LOWER.jpg	29678491	0	1	22426	2	0	next	hit	2887
Vp018	1445	Response	2	29700795	22304	1
Vp018	1446	Picture	MorphF10_04_orig.jpg ; MorphF10_00_LOWER.jpg	29700917	0	1	8094	2	0	next	hit	2889
Vp018	1446	Response	2	29708875	7958	1
Vp018	1447	Picture	MorphM6_01_orig.jpg ; MorphM6_00_LOWER.jpg	29709011	0	1	11014	2	0	next	incorrect	2891
Vp018	1447	Response	1	29719915	10904	1
Vp018	1448	Picture	MorphM3_07_orig.jpg ; MorphM3_00_LOWER.jpg	29720025	0	1	19640	2	0	next	hit	2893
Vp018	1448	Response	2	29739515	19490	1
Vp018	1449	Picture	MorphM5_00_orig.jpg ; MorphM5_10_LOWER.jpg	29739665	0	1	27203	2	0	next	hit	2895
Vp018	1449	Response	2	29766795	27130	1
Vp018	1450	Picture	MorphF1_02_orig.jpg ; MorphF1_00_LOWER.jpg	29766868	0	1	10616	2	0	next	incorrect	2897
Vp018	1450	Response	1	29777355	10487	1
Vp018	1451	Picture	MorphM8_04_orig.jpg ; MorphM8_00_LOWER.jpg	29777484	0	1	10217	2	0	next	hit	2899
Vp018	1451	Response	2	29787595	10111	1
Vp018	1452	Picture	MorphM6_03_orig.jpg ; MorphM6_10_LOWER.jpg	29787701	0	1	8626	2	0	next	incorrect	2901
Vp018	1452	Response	1	29796235	8534	1
Vp018	1453	Picture	MorphF9_09_orig.jpg ; MorphF9_00_LOWER.jpg	29796327	0	1	30475	180	0	next	hit	2903
Vp018	1453	Response	2	29826794	30467	1
Vp018	1454	Picture	MorphM2_04_orig.jpg ; MorphM2_10_LOWER.jpg	29826802	0	179	11280	358	0	next	incorrect	2905
Vp018	1454	Response	1	29838074	11272	1
Vp018	1455	Picture	MorphM8_07_orig.jpg ; MorphM8_00_LOWER.jpg	29838082	0	179	22959	355	0	next	hit	2907
Vp018	1455	Response	2	29861034	22952	1
Vp018	1456	Picture	MorphM1_08_orig.jpg ; MorphM1_10_LOWER.jpg	29861041	0	176	25521	177	0	next	hit	2909
Vp018	1456	Response	2	29886474	25433	1
Vp018	1457	Picture	MorphM8_04_orig.jpg ; MorphM8_10_LOWER.jpg	29886562	0	1	14729	2	0	next	hit	2911
Vp018	1457	Response	2	29901194	14632	1
Vp018	1458	Picture	MorphF5_08_orig.jpg ; MorphF5_00_LOWER.jpg	29901291	0	1	9555	2	0	next	hit	2913
Vp018	1458	Response	2	29910713	9422	1
Vp018	1459	Picture	MorphF4_06_orig.jpg ; MorphF4_00_LOWER.jpg	29910846	0	1	10615	2	0	next	incorrect	2915
Vp018	1459	Response	1	29921353	10507	1
Vp018	1460	Picture	MorphM8_10_orig.jpg ; MorphM8_00_LOWER.jpg	29921461	0	1	14730	2	0	next	hit	2917
Vp018	1460	Response	2	29936073	14612	1
Vp018	1461	Picture	MorphM4_08_orig.jpg ; MorphM4_00_LOWER.jpg	29936191	0	1	12474	2	0	next	hit	2919
Vp018	1461	Response	2	29948553	12362	1
Vp018	1462	Picture	MorphF4_10_orig.jpg ; MorphF4_00_LOWER.jpg	29948665	0	1	61970	2	0	next	hit	2921
Vp018	1462	Response	2	30010552	61887	2
Vp018	1463	Picture	MorphM6_01_orig.jpg ; MorphM6_10_LOWER.jpg	30010635	0	1	8094	2	0	next	incorrect	2923
Vp018	1463	Response	1	30018632	7997	1
Vp018	1464	Picture	MorphM2_01_orig.jpg ; MorphM2_10_LOWER.jpg	30018729	0	1	24284	2	0	next	incorrect	2925
Vp018	1464	Response	1	30042872	24143	1
Vp018	1465	Picture	MorphF4_03_orig.jpg ; MorphF4_00_LOWER.jpg	30043013	0	1	9787	168	0	next	incorrect	2927
Vp018	1465	Response	1	30052792	9779	1
Vp018	1466	Picture	MorphF7_08_orig.jpg ; MorphF7_00_LOWER.jpg	30052800	0	167	9189	168	0	next	hit	2929
Vp018	1466	Response	2	30061912	9112	1
Vp018	1467	Picture	MorphF5_04_orig.jpg ; MorphF5_00_LOWER.jpg	30061989	0	1	11770	175	0	next	incorrect	2931
Vp018	1467	Response	1	30073752	11763	1
Vp018	1468	Picture	MorphF2_07_orig.jpg ; MorphF2_10_LOWER.jpg	30073759	0	174	18220	175	0	next	hit	2933
Vp018	1468	Response	2	30091832	18073	1
Vp018	1469	Picture	MorphM7_04_orig.jpg ; MorphM7_00_LOWER.jpg	30091979	0	1	12606	2	0	next	hit	2935
Vp018	1469	Response	2	30104472	12493	1
Vp018	1470	Picture	MorphF2_00_orig.jpg ; MorphF2_10_LOWER.jpg	30104585	0	1	10882	2	0	next	incorrect	2937
Vp018	1470	Response	1	30115351	10766	1
Vp018	1471	Picture	MorphM6_10_orig.jpg ; MorphM6_00_LOWER.jpg	30115467	0	1	48567	2	0	next	hit	2939
Vp018	1471	Response	2	30163911	48444	1
Vp018	1472	Picture	MorphF7_04_orig.jpg ; MorphF7_00_LOWER.jpg	30164034	0	1	19772	2	0	next	incorrect	2941
Vp018	1472	Response	1	30183671	19637	1
Vp018	1473	Picture	MorphF1_04_orig.jpg ; MorphF1_10_LOWER.jpg	30183806	0	1	11280	2	0	next	incorrect	2943
Vp018	1473	Response	1	30194951	11145	1
Vp018	1474	Picture	MorphF6_05_orig.jpg ; MorphF6_00_LOWER.jpg	30195086	0	1	10032	187	0	next	incorrect	2945
Vp018	1474	Response	1	30205111	10025	1
Vp018	1475	Picture	MorphF2_04_orig.jpg ; MorphF2_10_LOWER.jpg	30205118	0	186	14384	187	0	next	incorrect	2947
Vp018	1475	Response	1	30219431	14313	1
Vp018	1476	Picture	MorphM10_09_orig.jpg ; MorphM10_00_LOWER.jpg	30219502	0	1	11376	171	0	next	hit	2949
Vp018	1476	Response	2	30230870	11368	1
Vp018	1477	Picture	MorphM8_05_orig.jpg ; MorphM8_00_LOWER.jpg	30230878	0	170	16324	338	0	next	hit	2951
Vp018	1477	Response	2	30247190	16312	1
Vp018	1478	Picture	MorphM10_08_orig.jpg ; MorphM10_00_LOWER.jpg	30247202	0	168	25778	169	0	next	hit	2953
Vp018	1478	Response	2	30272870	25668	1
Vp018	1479	Picture	MorphF7_05_orig.jpg ; MorphF7_10_LOWER.jpg	30272980	0	1	11257	157	0	next	hit	2955
Vp018	1479	Response	2	30284230	11250	1
Vp018	1480	Picture	MorphM6_10_orig.jpg ; MorphM6_10_LOWER.jpg	30284237	0	156	12363	157	0	next	hit	2957
Vp018	1480	Response	2	30296470	12233	1
Vp018	1481	Picture	MorphM5_04_orig.jpg ; MorphM5_00_LOWER.jpg	30296600	0	1	12075	3	0	next	incorrect	2959
Vp018	1481	Response	1	30308550	11950	1
Vp018	1482	Picture	MorphF3_04_orig.jpg ; MorphF3_10_LOWER.jpg	30308675	0	2	8759	3	0	next	incorrect	2961
Vp018	1482	Response	1	30317350	8675	1
Vp018	1483	Picture	MorphF6_09_orig.jpg ; MorphF6_10_LOWER.jpg	30317434	0	1	11123	158	0	next	hit	2963
Vp018	1483	Response	2	30328549	11115	1
Vp018	1484	Picture	MorphM2_09_orig.jpg ; MorphM2_00_LOWER.jpg	30328557	0	157	15814	158	0	next	hit	2965
Vp018	1484	Response	2	30344229	15672	1
Vp018	1485	Picture	MorphM8_00_orig.jpg ; MorphM8_10_LOWER.jpg	30344371	0	1	17226	160	0	next	incorrect	2967
Vp018	1485	Response	1	30361589	17218	1
Vp018	1486	Picture	MorphM10_04_orig.jpg ; MorphM10_00_LOWER.jpg	30361597	0	159	13560	160	0	next	hit	2969
Vp018	1486	Response	2	30375029	13432	1
Vp018	1487	Picture	MorphF10_10_orig.jpg ; MorphF10_00_LOWER.jpg	30375157	0	1	9820	2	0	next	hit	2971
Vp018	1487	Response	2	30384869	9712	1
Vp018	1488	Picture	MorphF9_03_orig.jpg ; MorphF9_10_LOWER.jpg	30384977	0	1	12059	151	0	next	hit	2973
Vp018	1488	Response	2	30397029	12052	1
Vp018	1489	Picture	MorphF2_08_orig.jpg ; MorphF2_00_LOWER.jpg	30397036	0	150	13154	151	0	next	hit	2975
Vp018	1489	Response	2	30410069	13033	1
Vp018	1490	Picture	MorphF8_09_orig.jpg ; MorphF8_10_LOWER.jpg	30410190	0	1	14331	2	0	next	hit	2977
Vp018	1490	Response	2	30424389	14199	1
Vp018	1491	Picture	MorphF6_01_orig.jpg ; MorphF6_10_LOWER.jpg	30424521	0	1	9024	2	0	next	incorrect	2979
Vp018	1491	Response	1	30433429	8908	1
Vp018	1492	Picture	MorphM6_06_orig.jpg ; MorphM6_00_LOWER.jpg	30433545	0	1	14729	2	0	next	incorrect	2981
Vp018	1492	Response	1	30448148	14603	1
Vp018	1493	Picture	MorphM10_09_orig.jpg ; MorphM10_10_LOWER.jpg	30448274	0	1	8758	2	0	next	hit	2983
Vp018	1493	Response	2	30456948	8674	1
Vp018	1494	Picture	MorphF2_05_orig.jpg ; MorphF2_10_LOWER.jpg	30457032	0	1	9924	163	0	next	incorrect	2985
Vp018	1494	Response	1	30466948	9916	1
Vp018	1495	Picture	MorphM9_09_orig.jpg ; MorphM9_00_LOWER.jpg	30466956	0	162	22057	163	0	next	hit	2987
Vp018	1495	Response	2	30488868	21912	1
Vp018	1496	Picture	MorphF1_03_orig.jpg ; MorphF1_00_LOWER.jpg	30489013	0	1	10217	2	0	next	incorrect	2989
Vp018	1496	Response	1	30499108	10095	1
Vp018	1497	Picture	MorphF5_07_orig.jpg ; MorphF5_00_LOWER.jpg	30499230	0	1	9805	150	0	next	hit	2991
Vp018	1497	Response	2	30509028	9798	1
Vp018	1498	Picture	MorphF2_08_orig.jpg ; MorphF2_10_LOWER.jpg	30509035	0	149	16602	150	0	next	hit	2993
Vp018	1498	Response	2	30525508	16473	1
Vp018	1499	Picture	MorphF7_08_orig.jpg ; MorphF7_10_LOWER.jpg	30525637	0	1	31317	2	0	next	hit	2995
Vp018	1499	Response	2	30556867	31230	1
Vp018	1500	Picture	MorphM4_06_orig.jpg ; MorphM4_00_LOWER.jpg	30556954	0	1	44961	159	0	next	incorrect	2997
Vp018	1500	Response	1	30601907	44953	1
Vp018	1501	Picture	MorphF10_00_orig.jpg ; MorphF10_00_LOWER.jpg	30601915	0	158	7679	333	0	next	hit	2999
Vp018	1501	Response	2	30609587	7672	1
Vp018	1502	Picture	MorphM6_00_orig.jpg ; MorphM6_00_LOWER.jpg	30609594	0	175	9040	334	0	next	incorrect	3001
Vp018	1502	Response	1	30618627	9033	1
Vp018	1503	Picture	MorphM2_10_orig.jpg ; MorphM2_10_LOWER.jpg	30618634	0	159	12080	313	0	next	hit	3003
Vp018	1503	Response	2	30630707	12073	1
Vp018	1504	Picture	MorphM9_08_orig.jpg ; MorphM9_00_LOWER.jpg	30630714	0	154	15148	155	0	next	hit	3005
Vp018	1504	Response	2	30645746	15032	1
Vp018	1505	Picture	MorphF1_07_orig.jpg ; MorphF1_10_LOWER.jpg	30645862	0	1	28772	159	0	next	hit	3007
Vp018	1505	Response	2	30674626	28764	1
Vp018	1506	Picture	MorphM9_00_orig.jpg ; MorphM9_10_LOWER.jpg	30674634	0	158	10905	159	0	next	incorrect	3009
Vp018	1506	Response	1	30685426	10792	1
Vp018	1507	Picture	MorphF9_04_orig.jpg ; MorphF9_00_LOWER.jpg	30685539	0	1	16696	159	0	next	hit	3011
Vp018	1507	Response	2	30702226	16687	1
Vp018	1508	Picture	MorphF4_10_orig.jpg ; MorphF4_10_LOWER.jpg	30702235	0	158	10478	321	0	next	hit	3013
Vp018	1508	Response	2	30712706	10471	1
Vp018	1509	Picture	MorphM10_03_orig.jpg ; MorphM10_00_LOWER.jpg	30712713	0	163	13299	164	0	next	incorrect	3015
Vp018	1509	Response	1	30725906	13193	1
Vp018	1510	Picture	MorphM7_06_orig.jpg ; MorphM7_10_LOWER.jpg	30726012	0	1	9820	2	0	next	hit	3017
Vp018	1510	Response	2	30735744	9732	3
Vp018	1511	Picture	MorphM4_07_orig.jpg ; MorphM4_10_LOWER.jpg	30735832	0	1	22028	2	0	next	hit	3019
Vp018	1511	Response	2	30757745	21913	1
Vp018	1512	Picture	MorphM2_10_orig.jpg ; MorphM2_00_LOWER.jpg	30757860	0	1	9023	2	0	next	hit	3021
Vp018	1512	Response	2	30766785	8925	1
Vp018	1513	Picture	MorphF9_06_orig.jpg ; MorphF9_10_LOWER.jpg	30766883	0	1	14199	2	0	next	hit	3023
Vp018	1513	Response	2	30780945	14062	1
Vp018	1514	Picture	MorphF4_07_orig.jpg ; MorphF4_10_LOWER.jpg	30781082	0	1	45648	2	0	next	incorrect	3025
Vp018	1514	Response	1	30826625	45543	1
Vp018	1515	Picture	MorphF2_07_orig.jpg ; MorphF2_00_LOWER.jpg	30826730	0	1	9156	2	0	next	incorrect	3027
Vp018	1515	Response	1	30835825	9095	1
Vp018	1516	Picture	MorphM5_08_orig.jpg ; MorphM5_10_LOWER.jpg	30835886	0	1	39279	2	0	next	incorrect	3029
Vp018	1516	Response	1	30875024	39138	1
Vp018	1517	Picture	MorphF1_09_orig.jpg ; MorphF1_00_LOWER.jpg	30875165	0	1	13535	2	0	next	hit	3031
Vp018	1517	Response	2	30888624	13459	1
Vp018	1518	Picture	MorphM6_05_orig.jpg ; MorphM6_10_LOWER.jpg	30888700	0	1	11943	2	0	next	incorrect	3033
Vp018	1518	Response	1	30900544	11844	1
Vp018	1519	Picture	MorphF1_08_orig.jpg ; MorphF1_10_LOWER.jpg	30900643	0	1	16708	147	0	next	hit	3035
Vp018	1519	Response	2	30917344	16701	1
Vp018	1520	Picture	MorphF7_03_orig.jpg ; MorphF7_10_LOWER.jpg	30917351	0	146	8903	147	0	next	hit	3037
Vp018	1520	Response	2	30926144	8793	1
Vp018	1521	Picture	MorphF1_03_orig.jpg ; MorphF1_10_LOWER.jpg	30926254	0	1	10749	2	0	next	incorrect	3039
Vp018	1521	Response	1	30936864	10610	1
Vp018	1522	Picture	MorphM2_03_orig.jpg ; MorphM2_00_LOWER.jpg	30937003	0	1	13137	2	0	next	incorrect	3041
Vp018	1522	Response	1	30950064	13061	1
Vp018	1523	Picture	MorphM9_07_orig.jpg ; MorphM9_00_LOWER.jpg	30950140	0	1	15658	2	0	next	hit	3043
Vp018	1523	Response	2	30965663	15523	1
Vp018	1524	Picture	MorphF3_08_orig.jpg ; MorphF3_10_LOWER.jpg	30965798	0	1	36890	2	0	next	hit	3045
Vp018	1524	Response	2	31002623	36825	1
Vp018	1525	Picture	MorphM7_01_orig.jpg ; MorphM7_00_LOWER.jpg	31002688	0	1	25213	2	0	next	hit	3047
Vp018	1525	Response	2	31027823	25135	1
Vp018	1526	Picture	MorphM9_01_orig.jpg ; MorphM9_10_LOWER.jpg	31027901	0	1	10616	2	0	next	incorrect	3049
Vp018	1526	Response	1	31038383	10482	1
Vp018	1527	Picture	MorphM3_10_orig.jpg ; MorphM3_10_LOWER.jpg	31038517	0	1	15791	2	0	next	hit	3051
Vp018	1527	Response	2	31054223	15706	1
Vp018	1528	Picture	MorphF4_05_orig.jpg ; MorphF4_10_LOWER.jpg	31054308	0	1	170119	3	0	next	incorrect	3053
Vp018	1528	Response	1	31224301	169993	1
Vp018	1529	Picture	MorphF10_05_orig.jpg ; MorphF10_00_LOWER.jpg	31224427	0	2	6768	3	0	next	hit	3055
Vp018	1529	Response	2	31231101	6674	1
Vp018	1530	Picture	MorphF6_04_orig.jpg ; MorphF6_10_LOWER.jpg	31231195	0	1	7697	2	0	next	incorrect	3057
Vp018	1530	Response	1	31238781	7586	1
Vp018	1531	Picture	MorphF5_01_orig.jpg ; MorphF5_10_LOWER.jpg	31238892	0	1	10085	2	0	next	incorrect	3059
Vp018	1531	Response	1	31248861	9969	1
Vp018	1532	Picture	MorphM7_09_orig.jpg ; MorphM7_00_LOWER.jpg	31248977	0	1	9252	171	0	next	hit	3061
Vp018	1532	Response	2	31258221	9244	1
Vp018	1533	Picture	MorphF5_00_orig.jpg ; MorphF5_00_LOWER.jpg	31258229	0	170	9724	171	0	next	incorrect	3063
Vp018	1533	Response	1	31267821	9592	1
Vp018	1534	Picture	MorphM9_03_orig.jpg ; MorphM9_10_LOWER.jpg	31267953	0	1	11635	177	0	next	incorrect	3065
Vp018	1534	Response	1	31279580	11627	1
Vp018	1535	Picture	MorphM3_01_orig.jpg ; MorphM3_10_LOWER.jpg	31279588	0	176	11587	177	0	next	incorrect	3067
Vp018	1535	Response	1	31291100	11512	1
Vp018	1536	Picture	MorphF10_02_orig.jpg ; MorphF10_00_LOWER.jpg	31291175	0	1	23853	167	0	next	hit	3069
Vp018	1536	Response	2	31315020	23845	1
Vp018	1537	Picture	MorphF3_00_orig.jpg ; MorphF3_00_LOWER.jpg	31315028	0	166	9321	167	0	next	incorrect	3071
Vp018	1537	Response	1	31324220	9192	1
Vp018	1538	Picture	MorphM10_10_orig.jpg ; MorphM10_10_LOWER.jpg	31324349	0	1	9422	2	0	next	hit	3073
Vp018	1538	Response	2	31333660	9311	1
Vp018	1539	Picture	MorphM9_09_orig.jpg ; MorphM9_10_LOWER.jpg	31333771	0	1	11943	2	0	next	hit	3075
Vp018	1539	Response	2	31345580	11809	1
Vp018	1540	Picture	MorphM1_09_orig.jpg ; MorphM1_00_LOWER.jpg	31345714	0	1	10833	183	0	next	hit	3077
Vp018	1540	Response	2	31356540	10826	1
Vp018	1541	Picture	MorphM8_06_orig.jpg ; MorphM8_00_LOWER.jpg	31356547	0	182	11062	183	0	next	hit	3079
Vp018	1541	Response	2	31367500	10953	1
Vp018	1542	Picture	MorphF4_00_orig.jpg ; MorphF4_10_LOWER.jpg	31367609	0	1	16057	2	0	next	incorrect	3081
Vp018	1542	Response	1	31383579	15970	2
Vp018	1543	Picture	MorphM1_10_orig.jpg ; MorphM1_00_LOWER.jpg	31383666	0	1	13933	2	0	next	hit	3083
Vp018	1543	Response	2	31397499	13833	1
Vp018	1544	Picture	MorphM6_03_orig.jpg ; MorphM6_00_LOWER.jpg	31397599	0	1	14066	2	0	next	incorrect	3085
Vp018	1544	Response	1	31411579	13980	1
Vp018	1545	Picture	MorphF9_02_orig.jpg ; MorphF9_10_LOWER.jpg	31411665	0	1	22426	2	0	next	hit	3087
Vp018	1545	Response	2	31433979	22314	1
Vp018	1546	Picture	MorphM4_00_orig.jpg ; MorphM4_10_LOWER.jpg	31434091	0	1	14597	2	0	next	incorrect	3089
Vp018	1546	Response	1	31448619	14528	1
Vp018	1547	Picture	MorphF9_10_orig.jpg ; MorphF9_00_LOWER.jpg	31448688	0	1	9023	2	0	next	hit	3091
Vp018	1547	Response	2	31457579	8891	1
Vp018	1548	Picture	MorphM5_06_orig.jpg ; MorphM5_00_LOWER.jpg	31457711	0	1	19772	2	0	next	incorrect	3093
Vp018	1548	Response	1	31477419	19708	1
Vp018	1549	Picture	MorphF9_03_orig.jpg ; MorphF9_00_LOWER.jpg	31477483	0	1	25303	178	0	next	hit	3095
Vp018	1549	Response	2	31502778	25295	1
Vp018	1550	Picture	MorphF4_04_orig.jpg ; MorphF4_10_LOWER.jpg	31502786	0	177	13445	178	0	next	incorrect	3097
Vp018	1550	Response	1	31516138	13352	1
Vp018	1551	Picture	MorphM7_01_orig.jpg ; MorphM7_10_LOWER.jpg	31516231	0	1	10616	2	0	next	hit	3099
Vp018	1551	Response	2	31526778	10547	1
Vp018	1552	Picture	MorphF10_08_orig.jpg ; MorphF10_10_LOWER.jpg	31526847	0	1	10218	2	0	next	hit	3101
Vp018	1552	Response	2	31536938	10091	1
Vp018	1553	Picture	MorphF8_09_orig.jpg ; MorphF8_00_LOWER.jpg	31537065	0	1	37640	181	0	next	hit	3103
Vp018	1553	Response	2	31574698	37633	1
Vp018	1554	Picture	MorphF5_05_orig.jpg ; MorphF5_10_LOWER.jpg	31574705	0	180	8937	181	0	next	hit	3105
Vp018	1554	Response	2	31583498	8793	1
Vp018	1555	Picture	MorphM8_08_orig.jpg ; MorphM8_00_LOWER.jpg	31583642	0	1	10616	2	0	next	hit	3107
Vp018	1555	Response	2	31594137	10495	1
Vp018	1556	Picture	MorphF1_06_orig.jpg ; MorphF1_00_LOWER.jpg	31594258	0	1	15247	148	0	next	incorrect	3109
Vp018	1556	Response	1	31609497	15239	1
Vp018	1557	Picture	MorphF4_03_orig.jpg ; MorphF4_10_LOWER.jpg	31609505	0	147	18458	149	0	next	incorrect	3111
Vp018	1557	Response	1	31627817	18312	1
Vp018	1558	Picture	MorphF9_08_orig.jpg ; MorphF9_10_LOWER.jpg	31627963	0	2	7778	187	0	next	hit	3113
Vp018	1558	Response	2	31635737	7774	1
Vp018	1559	Picture	MorphM10_05_orig.jpg ; MorphM10_10_LOWER.jpg	31635741	0	185	10004	186	0	next	hit	3115
Vp018	1559	Response	2	31645657	9916	1
Vp018	1560	Picture	MorphF1_00_orig.jpg ; MorphF1_00_LOWER.jpg	31645745	0	1	9924	163	0	next	incorrect	3117
Vp018	1560	Response	1	31655657	9912	1
Vp018	1561	Picture	MorphM4_09_orig.jpg ; MorphM4_00_LOWER.jpg	31655669	0	162	17117	325	0	next	hit	3119
Vp018	1561	Response	2	31672777	17108	1
Vp018	1562	Picture	MorphM6_04_orig.jpg ; MorphM6_00_LOWER.jpg	31672786	0	163	11442	164	0	next	incorrect	3121
Vp018	1562	Response	1	31684137	11351	1
Vp018	1563	Picture	MorphM8_10_orig.jpg ; MorphM8_10_LOWER.jpg	31684228	0	1	11756	188	0	next	hit	3123
Vp018	1563	Response	2	31695977	11749	1
Vp018	1564	Picture	MorphM4_04_orig.jpg ; MorphM4_10_LOWER.jpg	31695984	0	187	12240	343	0	next	incorrect	3125
Vp018	1564	Response	1	31708216	12232	1
Vp018	1565	Picture	MorphM1_03_orig.jpg ; MorphM1_00_LOWER.jpg	31708224	0	156	10320	342	0	next	incorrect	3127
Vp018	1565	Response	1	31718536	10312	1
Vp018	1566	Picture	MorphM7_04_orig.jpg ; MorphM7_10_LOWER.jpg	31718544	0	186	10668	187	0	next	hit	3129
Vp018	1566	Response	2	31729096	10552	1
Vp018	1567	Picture	MorphM10_08_orig.jpg ; MorphM10_10_LOWER.jpg	31729212	0	1	10882	2	0	next	hit	3131
Vp018	1567	Response	2	31739976	10764	1
Vp018	1568	Picture	MorphF4_02_orig.jpg ; MorphF4_10_LOWER.jpg	31740094	0	1	12341	2	0	next	incorrect	3133
Vp018	1568	Response	1	31752296	12202	1
Vp018	1569	Picture	MorphF7_02_orig.jpg ; MorphF7_10_LOWER.jpg	31752435	0	1	9421	2	0	next	hit	3135
Vp018	1569	Response	2	31761736	9301	1
Vp018	1570	Picture	MorphM7_10_orig.jpg ; MorphM7_00_LOWER.jpg	31761856	0	1	25744	2	0	next	hit	3137
Vp018	1570	Response	2	31787496	25640	1
Vp018	1571	Picture	MorphM9_01_orig.jpg ; MorphM9_00_LOWER.jpg	31787600	0	1	10863	153	0	next	incorrect	3139
Vp018	1571	Response	1	31798456	10856	1
Vp018	1572	Picture	MorphF8_07_orig.jpg ; MorphF8_10_LOWER.jpg	31798463	0	152	9174	153	0	next	hit	3141
Vp018	1572	Response	2	31807575	9112	1
Vp018	1573	Picture	MorphF4_08_orig.jpg ; MorphF4_00_LOWER.jpg	31807637	0	1	9820	2	0	next	incorrect	3143
Vp018	1573	Response	1	31817335	9698	1
Vp018	1574	Picture	MorphM9_06_orig.jpg ; MorphM9_10_LOWER.jpg	31817457	0	1	26926	146	0	next	incorrect	3145
Vp018	1574	Response	1	31844375	26918	1
Vp018	1575	Picture	MorphF8_01_orig.jpg ; MorphF8_10_LOWER.jpg	31844383	0	145	11279	291	0	next	hit	3147
Vp018	1575	Response	2	31855655	11272	1
Vp018	1576	Picture	MorphM4_05_orig.jpg ; MorphM4_10_LOWER.jpg	31855662	0	146	53755	147	0	next	hit	3149
Vp018	1576	Response	2	31909335	53673	1
Vp018	1577	Picture	MorphM3_05_orig.jpg ; MorphM3_00_LOWER.jpg	31909417	0	1	10565	185	0	next	incorrect	3151
Vp018	1577	Response	1	31919974	10557	1
Vp018	1578	Picture	MorphF1_09_orig.jpg ; MorphF1_10_LOWER.jpg	31919982	0	184	9870	185	0	next	hit	3153
Vp018	1578	Response	2	31929734	9752	1
Vp018	1579	Picture	MorphF3_05_orig.jpg ; MorphF3_00_LOWER.jpg	31929852	0	1	8210	152	0	next	incorrect	3155
Vp018	1579	Response	1	31938054	8202	1
Vp018	1580	Picture	MorphF10_09_orig.jpg ; MorphF10_10_LOWER.jpg	31938062	0	151	17120	301	0	next	hit	3157
Vp018	1580	Response	2	31955174	17112	1
Vp018	1581	Picture	MorphM2_09_orig.jpg ; MorphM2_10_LOWER.jpg	31955182	0	150	8509	151	0	next	hit	3159
Vp018	1581	Response	2	31963574	8392	1
Vp018	1582	Picture	MorphF7_09_orig.jpg ; MorphF7_10_LOWER.jpg	31963691	0	1	17118	2	0	next	hit	3161
Vp018	1582	Response	2	31980694	17003	1
Vp018	1583	Picture	MorphM3_03_orig.jpg ; MorphM3_00_LOWER.jpg	31980809	0	1	12606	2	0	next	incorrect	3163
Vp018	1583	Response	1	31993334	12525	1
Vp018	1584	Picture	MorphM10_02_orig.jpg ; MorphM10_10_LOWER.jpg	31993415	0	1	24151	2	0	next	hit	3165
Vp018	1584	Response	2	32017493	24078	1
Vp018	1585	Picture	MorphF8_00_orig.jpg ; MorphF8_00_LOWER.jpg	32017566	0	1	29592	2	0	next	incorrect	3167
Vp018	1585	Response	1	32047013	29447	1
Vp018	1586	Picture	MorphF4_06_orig.jpg ; MorphF4_10_LOWER.jpg	32047158	0	1	19463	178	0	next	incorrect	3169
Vp018	1586	Response	1	32066613	19455	1
Vp018	1587	Picture	MorphM4_02_orig.jpg ; MorphM4_00_LOWER.jpg	32066621	0	177	25389	178	0	next	incorrect	3171
Vp018	1587	Response	1	32091893	25272	1
Vp018	1588	Picture	MorphM9_06_orig.jpg ; MorphM9_00_LOWER.jpg	32092010	0	1	22957	2	0	next	hit	3173
Vp018	1588	Response	2	32114853	22843	1
Vp018	1589	Picture	MorphM4_09_orig.jpg ; MorphM4_10_LOWER.jpg	32114967	0	1	32511	2	0	next	hit	3175
Vp018	1589	Response	2	32147332	32365	1
Vp018	1590	Picture	MorphF3_04_orig.jpg ; MorphF3_00_LOWER.jpg	32147478	0	1	7431	2	0	next	incorrect	3177
Vp018	1590	Response	1	32154772	7294	1
Vp018	1591	Picture	MorphF8_05_orig.jpg ; MorphF8_10_LOWER.jpg	32154909	0	1	30388	2	0	next	incorrect	3179
Vp018	1591	Response	1	32185172	30263	1
Vp018	1592	Picture	MorphM5_07_orig.jpg ; MorphM5_00_LOWER.jpg	32185297	0	1	13137	2	0	next	incorrect	3181
Vp018	1592	Response	1	32198292	12995	1
Vp018	1593	Picture	MorphM7_00_orig.jpg ; MorphM7_10_LOWER.jpg	32198434	0	1	9952	3	0	next	hit	3183
Vp018	1593	Response	2	32208292	9858	1
Vp018	1594	Picture	MorphF8_05_orig.jpg ; MorphF8_00_LOWER.jpg	32208386	0	2	13668	3	0	next	hit	3185
Vp018	1594	Response	2	32221971	13585	2
Vp018	1595	Picture	MorphM4_07_orig.jpg ; MorphM4_00_LOWER.jpg	32222054	0	1	14965	165	0	next	hit	3187
Vp018	1595	Response	2	32237011	14957	1
Vp018	1596	Picture	MorphF8_02_orig.jpg ; MorphF8_10_LOWER.jpg	32237019	0	164	14627	165	0	next	hit	3189
Vp018	1596	Response	2	32251571	14552	1
Vp018	1597	Picture	MorphM5_06_orig.jpg ; MorphM5_10_LOWER.jpg	32251646	0	1	28398	2	0	next	incorrect	3191
Vp018	1597	Response	1	32279971	28325	1
Vp018	1598	Picture	MorphM10_00_orig.jpg ; MorphM10_10_LOWER.jpg	32280044	0	1	8360	2	0	next	hit	3193
Vp018	1598	Response	2	32288291	8247	1
Vp018	1599	Picture	MorphF9_00_orig.jpg ; MorphF9_10_LOWER.jpg	32288404	0	1	15260	2	0	next	hit	3195
Vp018	1599	Response	2	32303571	15167	1
Vp018	1600	Picture	MorphM9_04_orig.jpg ; MorphM9_10_LOWER.jpg	32303664	0	1	9915	172	0	next	incorrect	3197
Vp018	1600	Response	1	32313571	9907	1
Vp018	1601	Picture	MorphM3_03_orig.jpg ; MorphM3_10_LOWER.jpg	32313579	0	171	53647	173	0	next	incorrect	3199
Vp018	1601	Response	1	32367090	53511	1
Vp018	1602	Picture	MorphF6_04_orig.jpg ; MorphF6_00_LOWER.jpg	32367226	0	2	20276	163	0	next	incorrect	3201
Vp018	1602	Response	1	32387490	20264	1
Vp018	1603	Picture	MorphM10_06_orig.jpg ; MorphM10_00_LOWER.jpg	32387502	0	161	11705	162	0	next	hit	3203
Vp018	1603	Response	2	32399090	11588	1
Vp018	1604	Picture	MorphM7_06_orig.jpg ; MorphM7_00_LOWER.jpg	32399207	0	1	8758	2	0	next	hit	3205
Vp018	1604	Response	2	32407890	8683	1
Vp018	1605	Picture	MorphF8_06_orig.jpg ; MorphF8_00_LOWER.jpg	32407965	0	1	12872	2	0	next	hit	3207
Vp018	1605	Response	2	32420690	12725	1
Vp018	1606	Picture	MorphM6_07_orig.jpg ; MorphM6_00_LOWER.jpg	32420837	0	1	11780	165	0	next	incorrect	3209
Vp018	1606	Response	1	32432610	11773	1
Vp018	1607	Picture	MorphM5_05_orig.jpg ; MorphM5_10_LOWER.jpg	32432617	0	164	33040	329	0	next	incorrect	3211
Vp018	1607	Response	1	32465649	33032	1
Vp018	1608	Picture	MorphM2_02_orig.jpg ; MorphM2_00_LOWER.jpg	32465657	0	165	9440	312	0	next	incorrect	3213
Vp018	1608	Response	1	32475089	9432	1
Vp018	1609	Picture	MorphM4_00_orig.jpg ; MorphM4_00_LOWER.jpg	32475097	0	147	7975	148	0	next	incorrect	3215
Vp018	1609	Response	1	32483009	7912	1
Vp018	1610	Picture	MorphF5_01_orig.jpg ; MorphF5_00_LOWER.jpg	32483072	0	1	9784	171	0	next	incorrect	3217
Vp018	1610	Response	1	32492849	9777	1
Vp018	1611	Picture	MorphM7_03_orig.jpg ; MorphM7_10_LOWER.jpg	32492856	0	170	14500	171	0	next	hit	3219
Vp018	1611	Response	2	32507249	14393	1
Vp018	1612	Picture	MorphF8_08_orig.jpg ; MorphF8_10_LOWER.jpg	32507356	0	1	10085	2	0	next	hit	3221
Vp018	1612	Response	2	32517329	9973	1
Vp018	1613	Picture	MorphF5_09_orig.jpg ; MorphF5_00_LOWER.jpg	32517441	0	1	16587	3	0	next	hit	3223
Vp018	1613	Response	2	32533889	16448	1
Vp018	1614	Picture	MorphF7_04_orig.jpg ; MorphF7_10_LOWER.jpg	32534028	0	2	11784	162	0	next	hit	3225
Vp018	1614	Response	2	32545808	11780	1
Vp018	1615	Picture	MorphM8_08_orig.jpg ; MorphM8_10_LOWER.jpg	32545812	0	160	20164	327	0	next	hit	3227
Vp018	1615	Response	2	32565968	20156	1
Vp018	1616	Picture	MorphF6_10_orig.jpg ; MorphF6_00_LOWER.jpg	32565976	0	167	14080	320	0	next	hit	3229
Vp018	1616	Response	2	32580048	14072	1
Vp018	1617	Picture	MorphF10_06_orig.jpg ; MorphF10_10_LOWER.jpg	32580056	0	153	16559	334	0	next	hit	3231
Vp018	1617	Response	2	32596608	16552	1
Vp018	1618	Picture	MorphF1_01_orig.jpg ; MorphF1_00_LOWER.jpg	32596615	0	181	11592	182	0	next	incorrect	3233
Vp018	1618	Response	1	32608128	11513	1
Vp018	1619	Picture	MorphM9_05_orig.jpg ; MorphM9_00_LOWER.jpg	32608207	0	1	12728	146	0	next	incorrect	3235
Vp018	1619	Response	1	32620928	12721	1
Vp018	1620	Picture	MorphF5_09_orig.jpg ; MorphF5_10_LOWER.jpg	32620935	0	145	9300	146	0	next	hit	3237
Vp018	1620	Response	2	32630128	9193	1
Vp018	1621	Picture	MorphF9_01_orig.jpg ; MorphF9_10_LOWER.jpg	32630235	0	1	12060	150	0	next	hit	3239
Vp018	1621	Response	2	32642288	12053	1
Vp018	1622	Picture	MorphM2_02_orig.jpg ; MorphM2_10_LOWER.jpg	32642295	0	149	8906	150	0	next	incorrect	3241
Vp018	1622	Response	1	32651087	8792	1
Vp018	1623	Picture	MorphF2_02_orig.jpg ; MorphF2_00_LOWER.jpg	32651201	0	1	13535	2	0	next	incorrect	3243
Vp018	1623	Response	1	32664607	13406	1
Vp018	1624	Picture	MorphF8_02_orig.jpg ; MorphF8_00_LOWER.jpg	32664736	0	1	19374	2	0	next	incorrect	3245
Vp018	1624	Response	1	32683967	19231	1
Vp018	1625	Picture	MorphM4_02_orig.jpg ; MorphM4_10_LOWER.jpg	32684110	0	1	37156	2	0	next	incorrect	3247
Vp018	1625	Response	1	32721167	37057	1
Vp018	1626	Picture	MorphF3_10_orig.jpg ; MorphF3_10_LOWER.jpg	32721266	0	1	10308	177	0	next	hit	3249
Vp018	1626	Response	2	32731567	10301	1
Vp018	1627	Picture	MorphF2_03_orig.jpg ; MorphF2_00_LOWER.jpg	32731574	0	176	16080	329	0	next	incorrect	3251
Vp018	1627	Response	1	32747647	16073	1
Vp018	1628	Picture	MorphM1_07_orig.jpg ; MorphM1_10_LOWER.jpg	32747654	0	153	43411	154	0	next	hit	3253
Vp018	1628	Response	2	32790926	43272	1
Vp018	1629	Picture	MorphF8_07_orig.jpg ; MorphF8_00_LOWER.jpg	32791065	0	1	14597	2	0	next	hit	3255
Vp018	1629	Response	2	32805566	14501	1
Vp018	1630	Picture	MorphF4_09_orig.jpg ; MorphF4_00_LOWER.jpg	32805662	0	1	8712	181	0	next	hit	3257
Vp018	1630	Response	2	32814366	8704	1
Vp018	1631	Picture	MorphF10_07_orig.jpg ; MorphF10_10_LOWER.jpg	32814374	0	180	8008	181	0	next	hit	3259
Vp018	1631	Response	2	32822286	7912	1
Vp018	1632	Picture	MorphM3_00_orig.jpg ; MorphM3_00_LOWER.jpg	32822382	0	1	10218	2	0	next	incorrect	3261
Vp018	1632	Response	1	32832526	10144	1
Vp018	1633	Picture	MorphM6_00_orig.jpg ; MorphM6_10_LOWER.jpg	32832600	0	1	11133	148	0	next	incorrect	3263
Vp018	1633	Response	1	32843726	11126	1
Vp018	1634	Picture	MorphM2_06_orig.jpg ; MorphM2_00_LOWER.jpg	32843733	0	147	13018	148	0	next	hit	3265
Vp018	1634	Response	2	32856606	12873	1
Vp018	1635	Picture	MorphM6_04_orig.jpg ; MorphM6_10_LOWER.jpg	32856751	0	1	12984	155	0	next	incorrect	3267
Vp018	1635	Response	1	32869725	12974	1
Vp018	1636	Picture	MorphM7_09_orig.jpg ; MorphM7_10_LOWER.jpg	32869735	0	154	18558	328	0	next	hit	3269
Vp018	1636	Response	2	32888286	18551	1
Vp018	1637	Picture	MorphF9_09_orig.jpg ; MorphF9_10_LOWER.jpg	32888293	0	174	11040	322	0	next	hit	3271
Vp018	1637	Response	2	32899325	11032	1
Vp018	1638	Picture	MorphM1_01_orig.jpg ; MorphM1_10_LOWER.jpg	32899333	0	148	12319	318	0	next	incorrect	3273
Vp018	1638	Response	1	32911645	12312	1
Vp018	1639	Picture	MorphF7_00_orig.jpg ; MorphF7_10_LOWER.jpg	32911652	0	170	11316	171	0	next	incorrect	3275
Vp018	1639	Response	1	32922845	11193	1
Vp018	1640	Picture	MorphF3_02_orig.jpg ; MorphF3_00_LOWER.jpg	32922968	0	1	13645	157	0	next	incorrect	3277
Vp018	1640	Response	1	32936605	13637	1
Vp018	1641	Picture	MorphF6_00_orig.jpg ; MorphF6_00_LOWER.jpg	32936613	0	156	11302	157	0	next	incorrect	3279
Vp018	1641	Response	1	32947805	11192	1
Vp018	1642	Picture	MorphF9_07_orig.jpg ; MorphF9_10_LOWER.jpg	32947915	0	1	21630	2	0	next	hit	3281
Vp018	1642	Response	2	32969404	21489	1
Vp018	1643	Picture	MorphF6_01_orig.jpg ; MorphF6_00_LOWER.jpg	32969545	0	1	8187	175	0	next	incorrect	3283
Vp018	1643	Response	1	32977724	8179	1
Vp018	1644	Picture	MorphF10_01_orig.jpg ; MorphF10_10_LOWER.jpg	32977732	0	174	11850	175	0	next	hit	3285
Vp018	1644	Response	2	32989484	11752	1
Vp018	1645	Picture	MorphM10_07_orig.jpg ; MorphM10_00_LOWER.jpg	32989582	0	1	10351	2	0	next	hit	3287
Vp018	1645	Response	2	32999804	10222	1
Vp018	1646	Picture	MorphF2_05_orig.jpg ; MorphF2_00_LOWER.jpg	32999933	0	1	18577	3	0	next	hit	3289
Vp018	1646	Response	2	33018444	18511	1
Vp018	1647	Picture	MorphF10_09_orig.jpg ; MorphF10_00_LOWER.jpg	33018510	0	2	19773	3	0	next	hit	3291
Vp018	1647	Response	2	33038204	19694	1
Vp018	1648	Picture	MorphM6_09_orig.jpg ; MorphM6_10_LOWER.jpg	33038283	0	1	12208	2	0	next	hit	3293
Vp018	1648	Response	2	33050364	12081	1
Vp018	1649	Picture	MorphF8_04_orig.jpg ; MorphF8_10_LOWER.jpg	33050491	0	1	15658	2	0	next	hit	3295
Vp018	1649	Response	2	33066043	15552	1
Vp018	1650	Picture	MorphM5_09_orig.jpg ; MorphM5_10_LOWER.jpg	33066149	0	1	15659	2	0	next	incorrect	3297
Vp018	1650	Response	1	33081723	15574	1
Vp018	1651	Picture	MorphM8_09_orig.jpg ; MorphM8_00_LOWER.jpg	33081808	0	1	11523	156	0	next	hit	3299
Vp018	1651	Response	2	33093323	11515	1
Vp018	1652	Picture	MorphF9_10_orig.jpg ; MorphF9_10_LOWER.jpg	33093331	0	155	8480	323	0	next	hit	3301
Vp018	1652	Response	2	33101803	8472	1
Vp018	1653	Picture	MorphM7_02_orig.jpg ; MorphM7_10_LOWER.jpg	33101811	0	168	17520	332	0	next	hit	3303
Vp018	1653	Response	2	33119323	17512	1
Vp018	1654	Picture	MorphF3_06_orig.jpg ; MorphF3_00_LOWER.jpg	33119331	0	164	15919	333	0	next	incorrect	3305
Vp018	1654	Response	1	33135243	15912	1
Vp018	1655	Picture	MorphM1_02_orig.jpg ; MorphM1_10_LOWER.jpg	33135250	0	169	19409	170	0	next	incorrect	3307
Vp018	1655	Response	1	33154523	19273	1
Vp018	1656	Picture	MorphF3_03_orig.jpg ; MorphF3_10_LOWER.jpg	33154659	0	1	10085	2	0	next	incorrect	3309
Vp018	1656	Response	1	33164603	9944	1
Vp018	1657	Picture	MorphF6_03_orig.jpg ; MorphF6_00_LOWER.jpg	33164744	0	1	14597	2	0	next	incorrect	3311
Vp018	1657	Response	1	33179242	14498	1
Vp018	1658	Picture	MorphF1_05_orig.jpg ; MorphF1_10_LOWER.jpg	33179341	0	1	34900	2	0	next	incorrect	3313
Vp018	1658	Response	1	33214122	34781	1
Vp018	1659	Picture	MorphF5_10_orig.jpg ; MorphF5_00_LOWER.jpg	33214241	0	1	8758	2	0	next	hit	3315
Vp018	1659	Response	2	33222922	8681	1
Vp018	1660	Picture	MorphM6_09_orig.jpg ; MorphM6_00_LOWER.jpg	33222999	0	1	10350	2	0	next	hit	3317
Vp018	1660	Response	2	33233242	10243	1
Vp018	1661	Picture	MorphM2_08_orig.jpg ; MorphM2_00_LOWER.jpg	33233349	0	1	8360	2	0	next	hit	3319
Vp018	1661	Response	2	33241642	8293	1
Vp018	1662	Picture	MorphF4_01_orig.jpg ; MorphF4_10_LOWER.jpg	33241709	0	1	23488	2	0	next	incorrect	3321
Vp018	1662	Response	1	33265082	23373	1
Vp018	1663	Picture	MorphF3_08_orig.jpg ; MorphF3_00_LOWER.jpg	33265197	0	1	15260	2	0	next	hit	3323
Vp018	1663	Response	2	33280361	15164	1
Vp018	1664	Picture	MorphF2_10_orig.jpg ; MorphF2_10_LOWER.jpg	33280457	0	1	12872	2	0	next	hit	3325
Vp018	1664	Response	2	33293241	12784	1
Vp018	1665	Picture	MorphM1_07_orig.jpg ; MorphM1_00_LOWER.jpg	33293329	0	1	16056	3	0	next	hit	3327
Vp018	1665	Response	2	33309321	15992	1
Vp018	1666	Picture	MorphM9_10_orig.jpg ; MorphM9_00_LOWER.jpg	33309385	0	2	12740	3	0	next	hit	3329
Vp018	1666	Response	2	33322041	12656	1
Vp018	1667	Picture	MorphF3_07_orig.jpg ; MorphF3_10_LOWER.jpg	33322125	0	1	18843	2	0	next	incorrect	3331
Vp018	1667	Response	1	33340841	18716	1
Vp018	1668	Picture	MorphM1_01_orig.jpg ; MorphM1_00_LOWER.jpg	33340968	0	1	9400	156	0	next	incorrect	3333
Vp018	1668	Response	1	33350361	9393	1
Vp018	1669	Picture	MorphF4_04_orig.jpg ; MorphF4_00_LOWER.jpg	33350368	0	155	8249	156	0	next	incorrect	3335
Vp018	1669	Response	1	33358521	8153	1
Vp018	1670	Picture	MorphF1_10_orig.jpg ; MorphF1_10_LOWER.jpg	33358617	0	1	11014	2	0	next	hit	3337
Vp018	1670	Response	2	33369561	10944	1
Vp018	1671	Picture	MorphF7_02_orig.jpg ; MorphF7_00_LOWER.jpg	33369631	0	1	14977	152	0	next	incorrect	3339
Vp018	1671	Response	1	33384600	14969	1
Vp018	1672	Picture	MorphM10_04_orig.jpg ; MorphM10_10_LOWER.jpg	33384608	0	151	12716	325	0	next	hit	3341
Vp018	1672	Response	2	33397320	12712	1
Vp018	1673	Picture	MorphF9_01_orig.jpg ; MorphF9_00_LOWER.jpg	33397324	0	174	276002	359	0	next	incorrect	3343
Vp018	1673	Response	1	33673318	275994	1
Vp018	1674	Picture	MorphF10_03_orig.jpg ; MorphF10_10_LOWER.jpg	33673326	0	185	10896	356	0	next	hit	3345
Vp018	1674	Response	2	33684198	10872	1
Vp018	1675	Picture	MorphM4_04_orig.jpg ; MorphM4_00_LOWER.jpg	33684222	0	171	8783	316	0	next	incorrect	3347
Vp018	1675	Response	1	33692998	8776	1
Vp018	1676	Picture	MorphM9_10_orig.jpg ; MorphM9_10_LOWER.jpg	33693005	0	145	9831	146	0	next	hit	3349
Vp018	1676	Response	2	33702757	9752	1
Vp018	1677	Picture	MorphM7_05_orig.jpg ; MorphM7_10_LOWER.jpg	33702836	0	1	9555	2	0	next	hit	3351
Vp018	1677	Response	2	33712277	9441	1
Vp018	1678	Picture	MorphM5_02_orig.jpg ; MorphM5_00_LOWER.jpg	33712391	0	1	11810	2	0	next	incorrect	3353
Vp018	1678	Response	1	33724117	11726	1
Vp018	1679	Picture	MorphF3_01_orig.jpg ; MorphF3_00_LOWER.jpg	33724201	0	1	7564	2	0	next	incorrect	3355
Vp018	1679	Response	1	33731637	7436	1
Vp018	1680	Picture	MorphM1_08_orig.jpg ; MorphM1_00_LOWER.jpg	33731765	0	1	11943	2	0	next	hit	3357
Vp018	1680	Response	2	33743637	11872	1
Vp018	1681	Picture	MorphF7_07_orig.jpg ; MorphF7_10_LOWER.jpg	33743708	0	1	21099	2	0	next	hit	3359
Vp018	1681	Response	2	33764677	20969	1
Vp018	1682	Picture	MorphF4_01_orig.jpg ; MorphF4_00_LOWER.jpg	33764807	0	1	11810	2	0	next	incorrect	3361
Vp018	1682	Response	1	33776517	11710	1
Vp018	1683	Picture	MorphM6_08_orig.jpg ; MorphM6_00_LOWER.jpg	33776617	0	1	11279	2	0	next	hit	3363
Vp018	1683	Response	2	33787797	11180	1
Vp018	1684	Picture	MorphF4_00_orig.jpg ; MorphF4_00_LOWER.jpg	33787896	0	1	7908	189	0	next	incorrect	3365
Vp018	1684	Response	1	33795797	7901	1
Vp018	1685	Picture	MorphM6_07_orig.jpg ; MorphM6_10_LOWER.jpg	33795804	0	188	27760	350	0	next	hit	3367
Vp018	1685	Response	2	33823556	27752	1
Vp018	1686	Picture	MorphF5_04_orig.jpg ; MorphF5_10_LOWER.jpg	33823564	0	162	10480	327	0	next	incorrect	3369
Vp018	1686	Response	1	33834036	10472	1
Vp018	1687	Picture	MorphM1_10_orig.jpg ; MorphM1_10_LOWER.jpg	33834044	0	165	11576	166	0	next	hit	3371
Vp018	1687	Response	2	33845476	11432	1
Vp018	1688	Picture	MorphM4_01_orig.jpg ; MorphM4_00_LOWER.jpg	33845620	0	1	11943	2	0	next	incorrect	3373
Vp018	1688	Response	1	33857476	11856	1
Vp018	1689	Picture	MorphM8_06_orig.jpg ; MorphM8_10_LOWER.jpg	33857563	0	1	9421	2	0	next	hit	3375
Vp018	1689	Response	2	33866916	9353	1
Vp018	1690	Picture	MorphM9_05_orig.jpg ; MorphM9_10_LOWER.jpg	33866984	0	1	17251	2	0	next	incorrect	3377
Vp018	1690	Response	1	33884116	17132	1
Vp018	1691	Picture	MorphM7_05_orig.jpg ; MorphM7_00_LOWER.jpg	33884235	0	1	8891	2	0	next	hit	3379
Vp018	1691	Response	2	33892996	8761	1
Vp018	1692	Picture	MorphF6_03_orig.jpg ; MorphF6_10_LOWER.jpg	33893126	0	1	10616	2	0	next	incorrect	3381
Vp018	1692	Response	1	33903636	10510	1
Vp018	1693	Picture	MorphF1_08_orig.jpg ; MorphF1_00_LOWER.jpg	33903742	0	1	17341	177	0	next	hit	3383
Vp018	1693	Response	2	33921075	17333	1
Vp018	1694	Picture	MorphM5_08_orig.jpg ; MorphM5_00_LOWER.jpg	33921083	0	176	23760	345	0	next	incorrect	3385
Vp018	1694	Response	1	33944835	23752	1
Vp018	1695	Picture	MorphF7_09_orig.jpg ; MorphF7_00_LOWER.jpg	33944843	0	169	12774	170	0	next	hit	3387
Vp018	1695	Response	2	33957475	12632	1
Vp018	1696	Picture	MorphM1_00_orig.jpg ; MorphM1_10_LOWER.jpg	33957617	0	1	11626	187	0	next	incorrect	3389
Vp018	1696	Response	1	33969235	11618	1
Vp018	1697	Picture	MorphF8_00_orig.jpg ; MorphF8_10_LOWER.jpg	33969243	0	186	14781	187	0	next	incorrect	3391
Vp018	1697	Response	1	33983875	14632	1
Vp018	1698	Picture	MorphM2_08_orig.jpg ; MorphM2_10_LOWER.jpg	33984024	0	1	12209	2	0	next	hit	3393
Vp018	1698	Response	2	33996115	12091	1
Vp018	1699	Picture	MorphM5_02_orig.jpg ; MorphM5_10_LOWER.jpg	33996233	0	1	31316	3	0	next	incorrect	3395
Vp018	1699	Response	1	34027475	31242	1
Vp018	1700	Picture	MorphF6_07_orig.jpg ; MorphF6_10_LOWER.jpg	34027549	0	2	13270	3	0	next	hit	3397
Vp018	1700	Response	2	34040674	13125	1
Vp018	1701	Picture	MorphF2_06_orig.jpg ; MorphF2_10_LOWER.jpg	34040819	0	1	13270	2	0	next	hit	3399
Vp018	1701	Response	2	34053954	13135	1
Vp018	1702	Picture	MorphM3_08_orig.jpg ; MorphM3_00_LOWER.jpg	34054089	0	1	19772	2	0	next	incorrect	3401
Vp018	1702	Response	1	34073794	19705	1
Vp018	1703	Picture	MorphM5_05_orig.jpg ; MorphM5_00_LOWER.jpg	34073861	0	1	30901	153	0	next	incorrect	3403
Vp018	1703	Response	1	34104754	30893	1
Vp018	1704	Picture	MorphF1_07_orig.jpg ; MorphF1_00_LOWER.jpg	34104762	0	152	10719	333	0	next	hit	3405
Vp018	1704	Response	2	34115474	10712	1
Vp018	1705	Picture	MorphM10_06_orig.jpg ; MorphM10_10_LOWER.jpg	34115481	0	181	8275	182	0	next	hit	3407
Vp018	1705	Response	2	34123634	8153	1
Vp018	1706	Picture	MorphF3_06_orig.jpg ; MorphF3_10_LOWER.jpg	34123756	0	1	23222	2	0	next	incorrect	3409
Vp018	1706	Response	1	34146833	23077	1
Vp018	1707	Picture	MorphF1_06_orig.jpg ; MorphF1_10_LOWER.jpg	34146978	0	1	27071	2	0	next	hit	3411
Vp018	1707	Response	2	34173953	26975	1
Vp018	1708	Picture	MorphF6_02_orig.jpg ; MorphF6_10_LOWER.jpg	34174049	0	1	10472	145	0	next	incorrect	3413
Vp018	1708	Response	1	34184513	10464	1
Vp018	1709	Picture	MorphF2_09_orig.jpg ; MorphF2_10_LOWER.jpg	34184521	0	144	11821	145	0	next	hit	3415
Vp018	1709	Response	2	34196193	11672	1
Vp018	1710	Picture	MorphF3_05_orig.jpg ; MorphF3_10_LOWER.jpg	34196342	0	1	14066	2	0	next	incorrect	3417
Vp018	1710	Response	1	34210273	13931	1
Vp018	1711	Picture	MorphM7_08_orig.jpg ; MorphM7_10_LOWER.jpg	34210408	0	1	9687	2	0	next	hit	3419
Vp018	1711	Response	2	34219953	9545	1
Vp018	1712	Picture	MorphM5_01_orig.jpg ; MorphM5_00_LOWER.jpg	34220095	0	1	9156	2	0	next	incorrect	3421
Vp018	1712	Response	1	34229152	9057	1
Vp018	1713	Picture	MorphF7_06_orig.jpg ; MorphF7_00_LOWER.jpg	34229251	0	1	15349	179	0	next	incorrect	3423
Vp018	1713	Response	1	34244592	15341	1
Vp018	1714	Picture	MorphM9_08_orig.jpg ; MorphM9_10_LOWER.jpg	34244600	0	178	19120	344	0	next	incorrect	3425
Vp018	1714	Response	1	34263712	19112	1
Vp018	1715	Picture	MorphM1_05_orig.jpg ; MorphM1_10_LOWER.jpg	34263720	0	166	79917	167	0	next	incorrect	3427
Vp018	1715	Response	1	34343551	79831	1
Vp018	1716	Picture	MorphM2_06_orig.jpg ; MorphM2_10_LOWER.jpg	34343637	0	1	9156	2	0	next	hit	3429
Vp018	1716	Response	2	34352671	9034	1
Vp018	1717	Picture	MorphF2_03_orig.jpg ; MorphF2_10_LOWER.jpg	34352793	0	1	8626	2	0	next	incorrect	3431
Vp018	1717	Response	1	34361311	8518	1
Vp018	1718	Picture	MorphM10_01_orig.jpg ; MorphM10_00_LOWER.jpg	34361419	0	1	13933	2	0	next	incorrect	3433
Vp018	1718	Response	1	34375231	13812	1
Vp018	1719	Picture	MorphF2_09_orig.jpg ; MorphF2_00_LOWER.jpg	34375352	0	1	12847	160	0	next	hit	3435
Vp018	1719	Response	2	34388191	12839	1
Vp018	1720	Picture	MorphM5_09_orig.jpg ; MorphM5_00_LOWER.jpg	34388199	0	159	16720	318	0	next	incorrect	3437
Vp018	1720	Response	1	34404911	16712	1
Vp018	1721	Picture	MorphF8_10_orig.jpg ; MorphF8_00_LOWER.jpg	34404919	0	159	15020	160	0	next	hit	3439
Vp018	1721	Response	2	34419871	14952	1
Vp018	1722	Picture	MorphF7_07_orig.jpg ; MorphF7_00_LOWER.jpg	34419939	0	1	11677	2	0	next	hit	3441
Vp018	1722	Response	2	34431551	11612	1
Vp018	1723	Picture	MorphF3_01_orig.jpg ; MorphF3_10_LOWER.jpg	34431616	0	1	9142	149	0	next	incorrect	3443
Vp018	1723	Response	1	34440751	9135	1
Vp018	1724	Picture	MorphF6_09_orig.jpg ; MorphF6_00_LOWER.jpg	34440758	0	148	9436	149	0	next	hit	3445
Vp018	1724	Response	2	34450110	9352	1
Vp018	1725	Picture	MorphM8_03_orig.jpg ; MorphM8_10_LOWER.jpg	34450194	0	1	18004	178	0	next	incorrect	3447
Vp018	1725	Response	1	34468190	17996	1
Vp018	1726	Picture	MorphF3_03_orig.jpg ; MorphF3_00_LOWER.jpg	34468198	0	177	15171	178	0	next	incorrect	3449
Vp018	1726	Response	1	34483230	15032	1
Vp018	1727	Picture	MorphF9_07_orig.jpg ; MorphF9_00_LOWER.jpg	34483369	0	1	10085	2	0	next	hit	3451
Vp018	1727	Response	2	34493390	10021	1
Vp018	1728	Picture	MorphF8_03_orig.jpg ; MorphF8_10_LOWER.jpg	34493454	0	1	10984	164	0	next	hit	3453
Vp018	1728	Response	2	34504430	10976	1
Vp018	1729	Picture	MorphF6_06_orig.jpg ; MorphF6_00_LOWER.jpg	34504438	0	163	20959	334	0	next	incorrect	3455
Vp018	1729	Response	1	34525390	20952	1
Vp018	1730	Picture	MorphF4_02_orig.jpg ; MorphF4_00_LOWER.jpg	34525397	0	171	9989	172	0	next	incorrect	3457
Vp018	1730	Response	1	34535310	9913	1
Vp018	1731	Picture	MorphF3_00_orig.jpg ; MorphF3_10_LOWER.jpg	34535386	0	1	9953	2	0	next	incorrect	3459
Vp018	1731	Response	1	34545230	9844	1
Vp018	1732	Picture	MorphM8_01_orig.jpg ; MorphM8_00_LOWER.jpg	34545339	0	1	16698	157	0	next	incorrect	3461
Vp018	1732	Response	1	34562029	16690	1
Vp018	1733	Picture	MorphM2_03_orig.jpg ; MorphM2_10_LOWER.jpg	34562037	0	156	10880	313	0	next	incorrect	3463
Vp018	1733	Response	1	34572909	10872	1
Vp018	1734	Picture	MorphF3_07_orig.jpg ; MorphF3_00_LOWER.jpg	34572917	0	157	14753	158	0	next	incorrect	3465
Vp018	1734	Response	1	34587549	14632	1
Vp018	1735	Picture	MorphF2_04_orig.jpg ; MorphF2_00_LOWER.jpg	34587670	0	1	12739	2	0	next	incorrect	3467
Vp018	1735	Response	1	34600269	12599	1
Vp018	1736	Picture	MorphM2_00_orig.jpg ; MorphM2_10_LOWER.jpg	34600409	0	1	18267	180	0	next	incorrect	3469
Vp018	1736	Response	1	34618669	18260	1
Vp018	1737	Picture	MorphF6_08_orig.jpg ; MorphF6_00_LOWER.jpg	34618676	0	179	9281	366	0	next	hit	3471
Vp018	1737	Response	2	34627949	9273	1
Vp018	1738	Picture	MorphF10_02_orig.jpg ; MorphF10_10_LOWER.jpg	34627957	0	187	7995	341	0	next	hit	3473
Vp018	1738	Response	2	34635949	7992	1
Vp018	1739	Picture	MorphF7_00_orig.jpg ; MorphF7_00_LOWER.jpg	34635952	0	154	9840	155	0	next	hit	3475
Vp018	1739	Response	2	34645709	9757	1
Vp018	1740	Picture	MorphF6_08_orig.jpg ; MorphF6_10_LOWER.jpg	34645792	0	1	10724	159	0	next	hit	3477
Vp018	1740	Response	2	34656508	10716	1
Vp018	1741	Picture	MorphM1_02_orig.jpg ; MorphM1_00_LOWER.jpg	34656516	0	158	12232	159	0	next	incorrect	3479
Vp018	1741	Response	1	34668668	12152	1
Vp018	1742	Picture	MorphM3_08_orig.jpg ; MorphM3_10_LOWER.jpg	34668748	0	1	21365	2	0	next	hit	3481
Vp018	1742	Response	2	34690028	21280	1
Vp018	1743	Picture	MorphF5_02_orig.jpg ; MorphF5_10_LOWER.jpg	34690113	0	1	17914	2	0	next	incorrect	3483
Vp018	1743	Response	1	34707948	17835	1
Vp018	1744	Picture	MorphM2_05_orig.jpg ; MorphM2_00_LOWER.jpg	34708027	0	1	14995	2	0	next	hit	3485
Vp018	1744	Response	2	34722908	14881	1
Vp018	1745	Picture	MorphF1_10_orig.jpg ; MorphF1_00_LOWER.jpg	34723022	0	1	12606	2	0	next	hit	3487
Vp018	1745	Response	2	34735548	12526	1
Vp018	1746	Picture	MorphF2_10_orig.jpg ; MorphF2_00_LOWER.jpg	34735628	0	1	10749	2	0	next	hit	3489
Vp018	1746	Response	2	34746268	10640	1
Vp018	1747	Picture	MorphM7_07_orig.jpg ; MorphM7_10_LOWER.jpg	34746377	0	1	16455	2	0	next	hit	3491
Vp018	1747	Response	2	34762747	16370	1
Vp018	1748	Picture	MorphF8_10_orig.jpg ; MorphF8_10_LOWER.jpg	34762832	0	1	10748	2	0	next	hit	3493
Vp018	1748	Response	2	34773467	10635	1
Vp018	1749	Picture	MorphF5_10_orig.jpg ; MorphF5_10_LOWER.jpg	34773580	0	1	11095	187	0	next	hit	3495
Vp018	1749	Response	2	34784667	11087	1
Vp018	1750	Picture	MorphM5_04_orig.jpg ; MorphM5_10_LOWER.jpg	34784675	0	186	16772	187	0	next	incorrect	3497
Vp018	1750	Response	1	34801307	16632	1
Vp018	1751	Picture	MorphM10_05_orig.jpg ; MorphM10_00_LOWER.jpg	34801447	0	1	15791	2	0	next	hit	3499
Vp018	1751	Response	2	34817147	15700	1
Vp018	1752	Picture	MorphF5_08_orig.jpg ; MorphF5_10_LOWER.jpg	34817238	0	1	9917	170	0	next	hit	3501
Vp018	1752	Response	2	34827147	9909	1
Vp018	1753	Picture	MorphF9_06_orig.jpg ; MorphF9_00_LOWER.jpg	34827155	0	169	21267	170	0	next	hit	3503
Vp018	1753	Response	2	34848347	21192	1
Vp018	1754	Picture	MorphF7_05_orig.jpg ; MorphF7_00_LOWER.jpg	34848422	0	1	9532	157	0	next	incorrect	3505
Vp018	1754	Response	1	34857946	9524	1
Vp018	1755	Picture	MorphF6_02_orig.jpg ; MorphF6_00_LOWER.jpg	34857954	0	156	9046	157	0	next	incorrect	3507
Vp018	1755	Response	1	34866906	8952	2
Vp018	1756	Picture	MorphF5_03_orig.jpg ; MorphF5_00_LOWER.jpg	34867000	0	1	8874	151	0	next	incorrect	3509
Vp018	1756	Response	1	34875866	8866	1
Vp018	1757	Picture	MorphF2_00_orig.jpg ; MorphF2_00_LOWER.jpg	34875874	0	150	12092	151	0	next	incorrect	3511
Vp018	1757	Response	1	34887866	11992	1
Vp018	1758	Picture	MorphM10_07_orig.jpg ; MorphM10_10_LOWER.jpg	34887966	0	1	26938	2	0	next	hit	3513
Vp018	1758	Response	2	34914826	26860	1
Vp018	1759	Picture	MorphM4_06_orig.jpg ; MorphM4_10_LOWER.jpg	34914904	0	1	65818	2	0	next	incorrect	3515
Vp018	1759	Response	1	34980585	65681	1
Vp018	1760	Picture	MorphF10_08_orig.jpg ; MorphF10_00_LOWER.jpg	34980722	0	1	8493	2	0	next	hit	3517
Vp018	1760	Response	2	34989065	8343	1
Vp018	1761	Picture	MorphM6_02_orig.jpg ; MorphM6_10_LOWER.jpg	34989215	0	1	17618	166	0	next	incorrect	3519
Vp018	1761	Response	1	35006825	17610	1
Vp018	1762	Picture	MorphM2_01_orig.jpg ; MorphM2_00_LOWER.jpg	35006833	0	165	41964	166	0	next	incorrect	3521
Vp018	1762	Response	1	35048665	41832	1
Vp018	1763	Picture	MorphM3_04_orig.jpg ; MorphM3_00_LOWER.jpg	35048797	0	1	14597	2	0	next	incorrect	3523
Vp018	1763	Response	1	35063305	14508	1
Vp018	1764	Picture	MorphF6_10_orig.jpg ; MorphF6_10_LOWER.jpg	35063394	0	1	17914	2	0	next	hit	3525
Vp018	1764	Response	2	35076265	12871	1
Vp018	1765	Picture	end_ins	35081308	5000	1	2641766	2	5000	next	other	0
Vp018	1765	Response	1	37716639	2640331	1
