# Supplementary material for: Categorical Perception of Fear and Anger Expressions in Whole, Masked and Composite Faces
Source: PLoS One. 2015 Aug 11;10(8):e0134790. doi: 10.1371/journal.pone.0134790 (PMC4532458; doi:10.1371/journal.pone.0134790)
Supplement: S1 Dataset — (ZIP) [file pone.0134790.s001.zip › Exp2/Vp017-Vp017_UpDown_Identification.log]

Scenario - 
Logfile written - 08/27/2014 10:41:16

Subject	Trial	Event Type	Code	Time	TTime	Uncertainty	Duration	Uncertainty	ReqTime	ReqDur	Stim Type	Pair Index

Vp017	1	Picture	instruction	-9867	0	1	5285511	2	0	next	other	0
Vp017	1	Response	1	5275536	5285403	1
Vp017	2	Response	1	5389935	114291	1
Vp017	3	Picture	MorphM8_01_orig.jpg ; MorphM8_00_LOWER.jpg	5389944	0	220	98283	221	0	next	hit	5
Vp017	3	Response	2	5488094	98150	1
Vp017	4	Picture	MorphF4_01_orig.jpg ; MorphF4_10_LOWER.jpg	5488227	0	1	459004	2	0	next	incorrect	7
Vp017	4	Response	1	5947130	458903	1
Vp017	5	Picture	MorphM3_05_orig.jpg ; MorphM3_00_LOWER.jpg	5947231	0	1	19428	213	0	next	incorrect	9
Vp017	5	Response	1	5966650	19419	1
Vp017	6	Picture	MorphM10_00_orig.jpg ; MorphM10_10_LOWER.jpg	5966659	0	212	14076	414	0	next	hit	11
Vp017	6	Response	2	5980729	14070	1
Vp017	7	Picture	MorphM9_07_orig.jpg ; MorphM9_10_LOWER.jpg	5980735	0	202	32049	203	0	next	hit	13
Vp017	7	Response	2	6012649	31914	1
Vp017	8	Picture	MorphF5_07_orig.jpg ; MorphF5_10_LOWER.jpg	6012784	0	1	43658	2	0	next	incorrect	15
Vp017	8	Response	1	6056329	43545	1
Vp017	9	Picture	MorphM7_05_orig.jpg ; MorphM7_00_LOWER.jpg	6056442	0	1	14055	145	0	next	incorrect	17
Vp017	9	Response	1	6070488	14046	1
Vp017	10	Picture	MorphF4_09_orig.jpg ; MorphF4_10_LOWER.jpg	6070497	0	144	15200	349	0	next	hit	19
Vp017	10	Response	2	6085688	15191	1
Vp017	11	Picture	MorphF3_07_orig.jpg ; MorphF3_10_LOWER.jpg	6085697	0	205	32640	414	0	next	incorrect	21
Vp017	11	Response	1	6118328	32631	1
Vp017	12	Picture	MorphM1_09_orig.jpg ; MorphM1_10_LOWER.jpg	6118337	0	209	10880	419	0	next	incorrect	23
Vp017	12	Response	1	6129208	10871	1
Vp017	13	Picture	MorphM4_04_orig.jpg ; MorphM4_00_LOWER.jpg	6129217	0	210	13600	355	0	next	incorrect	25
Vp017	13	Response	1	6142808	13591	1
Vp017	14	Picture	MorphF10_09_orig.jpg ; MorphF10_00_LOWER.jpg	6142817	0	145	17793	146	0	next	hit	27
Vp017	14	Response	2	6160488	17671	1
Vp017	15	Picture	MorphM8_08_orig.jpg ; MorphM8_00_LOWER.jpg	6160610	0	1	8046	183	0	next	hit	29
Vp017	15	Response	2	6168648	8038	1
Vp017	16	Picture	MorphM4_10_orig.jpg ; MorphM4_00_LOWER.jpg	6168656	0	182	8240	352	0	next	hit	31
Vp017	16	Response	2	6176888	8232	1
Vp017	17	Picture	MorphM7_00_orig.jpg ; MorphM7_00_LOWER.jpg	6176896	0	170	14500	171	0	next	incorrect	33
Vp017	17	Response	1	6191287	14391	1
Vp017	18	Picture	MorphF6_07_orig.jpg ; MorphF6_00_LOWER.jpg	6191396	0	1	17118	2	0	next	incorrect	35
Vp017	18	Response	1	6208407	17011	1
Vp017	19	Picture	MorphM7_04_orig.jpg ; MorphM7_10_LOWER.jpg	6208514	0	1	49182	184	0	next	incorrect	37
Vp017	19	Response	1	6257687	49173	1
Vp017	20	Picture	MorphF3_08_orig.jpg ; MorphF3_00_LOWER.jpg	6257696	0	183	18080	333	0	next	incorrect	39
Vp017	20	Response	1	6275767	18071	1
Vp017	21	Picture	MorphM5_08_orig.jpg ; MorphM5_00_LOWER.jpg	6275776	0	150	13817	151	0	next	incorrect	41
Vp017	21	Response	1	6289446	13670	1
Vp017	22	Picture	MorphF1_10_orig.jpg ; MorphF1_00_LOWER.jpg	6289593	0	1	13462	208	0	next	incorrect	43
Vp017	22	Response	1	6303046	13453	1
Vp017	23	Picture	MorphF6_10_orig.jpg ; MorphF6_10_LOWER.jpg	6303055	0	207	10424	208	0	next	incorrect	45
Vp017	23	Response	1	6313366	10311	1
Vp017	24	Picture	MorphF5_02_orig.jpg ; MorphF5_00_LOWER.jpg	6313479	0	1	12856	150	0	next	incorrect	47
Vp017	24	Response	1	6326326	12847	1
Vp017	25	Picture	MorphM2_09_orig.jpg ; MorphM2_00_LOWER.jpg	6326335	0	149	9680	305	0	next	hit	49
Vp017	25	Response	2	6336006	9671	1
Vp017	26	Picture	MorphF10_02_orig.jpg ; MorphF10_00_LOWER.jpg	6336015	0	156	8382	157	0	next	hit	51
Vp017	26	Response	2	6344246	8231	1
Vp017	27	Picture	MorphM6_07_orig.jpg ; MorphM6_00_LOWER.jpg	6344397	0	1	7962	2	0	next	hit	53
Vp017	27	Response	2	6352246	7849	1
Vp017	28	Picture	MorphM2_04_orig.jpg ; MorphM2_10_LOWER.jpg	6352359	0	1	22824	2	0	next	hit	55
Vp017	28	Response	2	6375046	22687	1
Vp017	29	Picture	MorphF7_04_orig.jpg ; MorphF7_10_LOWER.jpg	6375183	0	1	11871	207	0	next	hit	57
Vp017	29	Response	2	6387046	11863	1
Vp017	30	Picture	MorphM1_08_orig.jpg ; MorphM1_10_LOWER.jpg	6387054	0	206	19681	370	0	next	incorrect	59
Vp017	30	Response	1	6406725	19671	1
Vp017	31	Picture	MorphF10_03_orig.jpg ; MorphF10_10_LOWER.jpg	6406735	0	164	20799	363	0	next	hit	61
Vp017	31	Response	2	6427525	20790	1
Vp017	32	Picture	MorphM4_03_orig.jpg ; MorphM4_00_LOWER.jpg	6427534	0	199	23686	200	0	next	incorrect	63
Vp017	32	Response	1	6451125	23591	1
Vp017	33	Picture	MorphM7_06_orig.jpg ; MorphM7_10_LOWER.jpg	6451220	0	1	9023	2	0	next	incorrect	65
Vp017	33	Response	1	6460165	8945	1
Vp017	34	Picture	MorphM2_04_orig.jpg ; MorphM2_00_LOWER.jpg	6460243	0	1	32909	2	0	next	incorrect	67
Vp017	34	Response	1	6493045	32802	1
Vp017	35	Picture	MorphM6_05_orig.jpg ; MorphM6_10_LOWER.jpg	6493152	0	1	11014	2	0	next	incorrect	69
Vp017	35	Response	1	6504084	10932	1
Vp017	36	Picture	MorphM3_05_orig.jpg ; MorphM3_10_LOWER.jpg	6504166	0	1	15367	161	0	next	hit	71
Vp017	36	Response	2	6519524	15358	1
Vp017	37	Picture	MorphF6_00_orig.jpg ; MorphF6_10_LOWER.jpg	6519533	0	160	10775	161	0	next	incorrect	73
Vp017	37	Response	1	6530164	10631	1
Vp017	38	Picture	MorphM10_04_orig.jpg ; MorphM10_00_LOWER.jpg	6530308	0	1	15224	171	0	next	incorrect	75
Vp017	38	Response	1	6545524	15216	1
Vp017	39	Picture	MorphF3_08_orig.jpg ; MorphF3_10_LOWER.jpg	6545532	0	170	24800	355	0	next	incorrect	77
Vp017	39	Response	1	6570324	24792	1
Vp017	40	Picture	MorphM9_05_orig.jpg ; MorphM9_10_LOWER.jpg	6570332	0	185	23273	186	0	next	incorrect	79
Vp017	40	Response	1	6593524	23192	1
Vp017	41	Picture	MorphF6_07_orig.jpg ; MorphF6_10_LOWER.jpg	6593605	0	1	16853	2	0	next	hit	81
Vp017	41	Response	2	6610323	16718	1
Vp017	42	Picture	MorphM3_02_orig.jpg ; MorphM3_10_LOWER.jpg	6610458	0	1	9023	2	0	next	incorrect	83
Vp017	42	Response	1	6619363	8905	1
Vp017	43	Picture	MorphF8_00_orig.jpg ; MorphF8_10_LOWER.jpg	6619481	0	1	8227	3	0	next	hit	85
Vp017	43	Response	2	6627603	8122	1
Vp017	44	Picture	MorphM4_08_orig.jpg ; MorphM4_00_LOWER.jpg	6627708	0	2	17384	3	0	next	incorrect	87
Vp017	44	Response	1	6644963	17255	1
Vp017	45	Picture	MorphM2_01_orig.jpg ; MorphM2_10_LOWER.jpg	6645092	0	1	9800	154	0	next	hit	89
Vp017	45	Response	2	6654883	9791	1
Vp017	46	Picture	MorphF9_10_orig.jpg ; MorphF9_10_LOWER.jpg	6654892	0	153	7849	154	0	next	hit	91
Vp017	46	Response	2	6662643	7751	1
Vp017	47	Picture	MorphM8_10_orig.jpg ; MorphM8_00_LOWER.jpg	6662741	0	1	6502	2	0	next	hit	93
Vp017	47	Response	2	6669123	6382	1
Vp017	48	Picture	MorphF1_03_orig.jpg ; MorphF1_00_LOWER.jpg	6669243	0	1	10047	173	0	next	incorrect	95
Vp017	48	Response	1	6679283	10040	1
Vp017	49	Picture	MorphF5_02_orig.jpg ; MorphF5_10_LOWER.jpg	6679290	0	172	8080	359	0	next	incorrect	97
Vp017	49	Response	1	6687363	8073	1
Vp017	50	Picture	MorphF10_02_orig.jpg ; MorphF10_10_LOWER.jpg	6687370	0	187	11199	189	0	next	hit	99
Vp017	50	Response	2	6698482	11112	1
Vp017	51	Picture	MorphM10_06_orig.jpg ; MorphM10_10_LOWER.jpg	6698569	0	2	9024	3	0	next	hit	101
Vp017	51	Response	2	6707442	8873	1
Vp017	52	Picture	MorphF10_04_orig.jpg ; MorphF10_00_LOWER.jpg	6707593	0	1	8178	184	0	next	hit	103
Vp017	52	Response	2	6715762	8169	1
Vp017	53	Picture	MorphF4_02_orig.jpg ; MorphF4_00_LOWER.jpg	6715771	0	183	14381	184	0	next	incorrect	105
Vp017	53	Response	1	6730002	14231	1
Vp017	54	Picture	MorphF10_05_orig.jpg ; MorphF10_00_LOWER.jpg	6730152	0	1	11810	2	0	next	hit	107
Vp017	54	Response	2	6741842	11690	1
Vp017	55	Picture	MorphM6_00_orig.jpg ; MorphM6_10_LOWER.jpg	6741962	0	1	12341	2	0	next	hit	109
Vp017	55	Response	2	6754162	12200	1
Vp017	56	Picture	MorphF10_00_orig.jpg ; MorphF10_00_LOWER.jpg	6754303	0	1	8625	2	0	next	hit	111
Vp017	56	Response	2	6762802	8499	1
Vp017	57	Picture	MorphF9_07_orig.jpg ; MorphF9_00_LOWER.jpg	6762928	0	1	7962	2	0	next	hit	113
Vp017	57	Response	2	6770802	7874	1
Vp017	58	Picture	MorphF3_04_orig.jpg ; MorphF3_10_LOWER.jpg	6770890	0	1	7681	150	0	next	incorrect	115
Vp017	58	Response	1	6778562	7672	1
Vp017	59	Picture	MorphM4_09_orig.jpg ; MorphM4_10_LOWER.jpg	6778571	0	149	10480	302	0	next	hit	117
Vp017	59	Response	2	6789042	10471	1
Vp017	60	Picture	MorphF7_01_orig.jpg ; MorphF7_00_LOWER.jpg	6789051	0	153	14560	342	0	next	hit	119
Vp017	60	Response	2	6803602	14551	1
Vp017	61	Picture	MorphF8_05_orig.jpg ; MorphF8_10_LOWER.jpg	6803611	0	189	11280	378	0	next	hit	121
Vp017	61	Response	2	6814881	11270	1
Vp017	62	Picture	MorphM8_04_orig.jpg ; MorphM8_10_LOWER.jpg	6814891	0	189	13679	367	0	next	hit	123
Vp017	62	Response	2	6828561	13670	1
Vp017	63	Picture	MorphF5_10_orig.jpg ; MorphF5_10_LOWER.jpg	6828570	0	178	8935	179	0	next	hit	125
Vp017	63	Response	2	6837441	8871	1
Vp017	64	Picture	MorphF3_04_orig.jpg ; MorphF3_00_LOWER.jpg	6837505	0	1	9554	2	0	next	incorrect	127
Vp017	64	Response	1	6846961	9456	1
Vp017	65	Picture	MorphM2_07_orig.jpg ; MorphM2_00_LOWER.jpg	6847059	0	1	7564	2	0	next	hit	129
Vp017	65	Response	2	6854481	7422	1
Vp017	66	Picture	MorphF8_09_orig.jpg ; MorphF8_00_LOWER.jpg	6854623	0	1	7962	2	0	next	hit	131
Vp017	66	Response	2	6862481	7858	1
Vp017	67	Picture	MorphM2_02_orig.jpg ; MorphM2_10_LOWER.jpg	6862585	0	1	12871	3	0	next	incorrect	133
Vp017	67	Response	1	6875361	12776	1
Vp017	68	Picture	MorphF7_00_orig.jpg ; MorphF7_00_LOWER.jpg	6875456	0	2	19242	3	0	next	incorrect	135
Vp017	68	Response	1	6894561	19105	1
Vp017	69	Picture	MorphF4_06_orig.jpg ; MorphF4_00_LOWER.jpg	6894698	0	1	8191	171	0	next	incorrect	137
Vp017	69	Response	1	6902881	8183	1
Vp017	70	Picture	MorphF7_06_orig.jpg ; MorphF7_10_LOWER.jpg	6902889	0	170	7998	171	0	next	incorrect	139
Vp017	70	Response	1	6910800	7911	1
Vp017	71	Picture	MorphF9_02_orig.jpg ; MorphF9_00_LOWER.jpg	6910887	0	1	12474	2	0	next	hit	141
Vp017	71	Response	2	6923280	12393	1
Vp017	72	Picture	MorphF5_10_orig.jpg ; MorphF5_00_LOWER.jpg	6923361	0	1	5688	152	0	next	hit	143
Vp017	72	Response	2	6929040	5679	1
Vp017	73	Picture	MorphF6_03_orig.jpg ; MorphF6_10_LOWER.jpg	6929049	0	151	18728	152	0	next	hit	145
Vp017	73	Response	2	6947680	18631	1
Vp017	74	Picture	MorphF9_01_orig.jpg ; MorphF9_10_LOWER.jpg	6947777	0	1	8891	2	0	next	hit	147
Vp017	74	Response	2	6956560	8783	1
Vp017	75	Picture	MorphF10_08_orig.jpg ; MorphF10_10_LOWER.jpg	6956668	0	1	8493	2	0	next	hit	149
Vp017	75	Response	2	6965040	8372	1
Vp017	76	Picture	MorphM4_04_orig.jpg ; MorphM4_10_LOWER.jpg	6965161	0	1	17649	2	0	next	incorrect	151
Vp017	76	Response	1	6982720	17559	1
Vp017	77	Picture	MorphM6_02_orig.jpg ; MorphM6_10_LOWER.jpg	6982810	0	1	7298	2	0	next	hit	153
Vp017	77	Response	2	6990000	7190	1
Vp017	78	Picture	MorphM7_01_orig.jpg ; MorphM7_00_LOWER.jpg	6990108	0	1	15658	2	0	next	incorrect	155
Vp017	78	Response	1	7005680	15572	1
Vp017	79	Picture	MorphF4_04_orig.jpg ; MorphF4_00_LOWER.jpg	7005766	0	1	25213	2	0	next	incorrect	157
Vp017	79	Response	1	7030879	25113	1
Vp017	80	Picture	MorphF5_06_orig.jpg ; MorphF5_10_LOWER.jpg	7030979	0	1	7962	2	0	next	incorrect	159
Vp017	80	Response	1	7038799	7820	1
Vp017	81	Picture	MorphM10_04_orig.jpg ; MorphM10_10_LOWER.jpg	7038941	0	1	8987	171	0	next	incorrect	161
Vp017	81	Response	1	7047919	8978	1
Vp017	82	Picture	MorphM5_07_orig.jpg ; MorphM5_00_LOWER.jpg	7047928	0	170	11524	361	0	next	hit	163
Vp017	82	Response	2	7059439	11511	1
Vp017	83	Picture	MorphF9_04_orig.jpg ; MorphF9_10_LOWER.jpg	7059452	0	191	21952	193	0	next	hit	165
Vp017	83	Response	2	7081279	21827	1
Vp017	84	Picture	MorphF8_07_orig.jpg ; MorphF8_10_LOWER.jpg	7081404	0	2	12044	168	0	next	hit	167
Vp017	84	Response	2	7093439	12035	1
Vp017	85	Picture	MorphF2_07_orig.jpg ; MorphF2_00_LOWER.jpg	7093448	0	166	19360	346	0	next	hit	169
Vp017	85	Response	2	7112799	19351	1
Vp017	86	Picture	MorphM9_04_orig.jpg ; MorphM9_00_LOWER.jpg	7112808	0	180	10529	181	0	next	hit	171
Vp017	86	Response	2	7123198	10390	1
Vp017	87	Picture	MorphM10_02_orig.jpg ; MorphM10_00_LOWER.jpg	7123337	0	1	26407	2	0	next	incorrect	173
Vp017	87	Response	1	7149598	26261	1
Vp017	88	Picture	MorphF2_03_orig.jpg ; MorphF2_10_LOWER.jpg	7149744	0	1	7383	183	0	next	hit	175
Vp017	88	Response	2	7157118	7374	1
Vp017	89	Picture	MorphM7_09_orig.jpg ; MorphM7_10_LOWER.jpg	7157127	0	182	16080	341	0	next	hit	177
Vp017	89	Response	2	7173198	16071	1
Vp017	90	Picture	MorphM9_00_orig.jpg ; MorphM9_00_LOWER.jpg	7173207	0	159	19600	357	0	next	hit	179
Vp017	90	Response	2	7192798	19591	1
Vp017	91	Picture	MorphF7_05_orig.jpg ; MorphF7_10_LOWER.jpg	7192807	0	198	63494	199	0	next	hit	181
Vp017	91	Response	2	7256157	63350	1
Vp017	92	Picture	MorphF9_09_orig.jpg ; MorphF9_00_LOWER.jpg	7256301	0	1	5545	163	0	next	hit	183
Vp017	92	Response	2	7261837	5536	1
Vp017	93	Picture	MorphF3_10_orig.jpg ; MorphF3_00_LOWER.jpg	7261846	0	162	8388	163	0	next	hit	185
Vp017	93	Response	2	7270157	8311	1
Vp017	94	Picture	MorphF9_07_orig.jpg ; MorphF9_10_LOWER.jpg	7270234	0	1	9131	160	0	next	hit	187
Vp017	94	Response	2	7279357	9123	1
Vp017	95	Picture	MorphF10_07_orig.jpg ; MorphF10_10_LOWER.jpg	7279365	0	159	9049	160	0	next	hit	189
Vp017	95	Response	2	7288317	8952	1
Vp017	96	Picture	MorphF5_05_orig.jpg ; MorphF5_10_LOWER.jpg	7288414	0	1	16791	197	0	next	incorrect	191
Vp017	96	Response	1	7305197	16783	1
Vp017	97	Picture	MorphM3_01_orig.jpg ; MorphM3_00_LOWER.jpg	7305205	0	196	55120	341	0	next	incorrect	193
Vp017	97	Response	1	7360316	55111	1
Vp017	98	Picture	MorphM7_03_orig.jpg ; MorphM7_10_LOWER.jpg	7360325	0	145	26286	146	0	next	incorrect	195
Vp017	98	Response	1	7386476	26151	1
Vp017	99	Picture	MorphM2_01_orig.jpg ; MorphM2_00_LOWER.jpg	7386611	0	1	14597	2	0	next	incorrect	197
Vp017	99	Response	1	7401116	14505	1
Vp017	100	Picture	MorphF1_02_orig.jpg ; MorphF1_00_LOWER.jpg	7401208	0	1	18843	2	0	next	incorrect	199
Vp017	100	Response	1	7419916	18708	1
Vp017	101	Picture	MorphF5_00_orig.jpg ; MorphF5_10_LOWER.jpg	7420051	0	1	12274	202	0	next	incorrect	201
Vp017	101	Response	1	7432316	12265	1
Vp017	102	Picture	MorphM1_02_orig.jpg ; MorphM1_00_LOWER.jpg	7432325	0	201	11279	402	0	next	incorrect	203
Vp017	102	Response	1	7443595	11270	1
Vp017	103	Picture	MorphM9_10_orig.jpg ; MorphM9_10_LOWER.jpg	7443604	0	201	10020	202	0	next	hit	205
Vp017	103	Response	2	7453515	9911	1
Vp017	104	Picture	MorphM1_07_orig.jpg ; MorphM1_00_LOWER.jpg	7453624	0	1	9952	2	0	next	hit	207
Vp017	104	Response	2	7463435	9811	1
Vp017	105	Picture	MorphF8_09_orig.jpg ; MorphF8_10_LOWER.jpg	7463576	0	1	18668	177	0	next	hit	209
Vp017	105	Response	2	7482235	18659	1
Vp017	106	Picture	MorphM10_08_orig.jpg ; MorphM10_10_LOWER.jpg	7482244	0	176	18089	178	0	next	hit	211
Vp017	106	Response	2	7500235	17991	1
Vp017	107	Picture	MorphM1_10_orig.jpg ; MorphM1_00_LOWER.jpg	7500333	0	2	6869	168	0	next	hit	213
Vp017	107	Response	2	7507195	6862	1
Vp017	108	Picture	MorphF10_00_orig.jpg ; MorphF10_10_LOWER.jpg	7507202	0	166	8080	346	0	next	hit	215
Vp017	108	Response	2	7515275	8073	1
Vp017	109	Picture	MorphM10_00_orig.jpg ; MorphM10_00_LOWER.jpg	7515282	0	180	13040	325	0	next	incorrect	217
Vp017	109	Response	1	7528315	13033	1
Vp017	110	Picture	MorphM6_02_orig.jpg ; MorphM6_00_LOWER.jpg	7528322	0	145	15760	321	0	next	incorrect	219
Vp017	110	Response	1	7544074	15752	1
Vp017	111	Picture	MorphM8_08_orig.jpg ; MorphM8_10_LOWER.jpg	7544082	0	176	33037	357	0	next	hit	221
Vp017	111	Response	2	7577114	33032	1
Vp017	112	Picture	MorphF7_07_orig.jpg ; MorphF7_00_LOWER.jpg	7577119	0	181	7743	182	0	next	hit	223
Vp017	112	Response	2	7584714	7595	1
Vp017	113	Picture	MorphF2_09_orig.jpg ; MorphF2_00_LOWER.jpg	7584862	0	1	11381	166	0	next	hit	225
Vp017	113	Response	2	7596234	11372	1
Vp017	114	Picture	MorphM3_06_orig.jpg ; MorphM3_10_LOWER.jpg	7596243	0	165	25244	166	0	next	hit	227
Vp017	114	Response	2	7621354	25111	1
Vp017	115	Picture	MorphF9_02_orig.jpg ; MorphF9_10_LOWER.jpg	7621487	0	1	18115	200	0	next	incorrect	229
Vp017	115	Response	1	7639594	18107	1
Vp017	116	Picture	MorphF7_09_orig.jpg ; MorphF7_00_LOWER.jpg	7639602	0	199	12273	200	0	next	hit	231
Vp017	116	Response	2	7651754	12152	1
Vp017	117	Picture	MorphF8_02_orig.jpg ; MorphF8_10_LOWER.jpg	7651875	0	1	58255	2	0	next	hit	233
Vp017	117	Response	2	7709993	58118	1
Vp017	118	Picture	MorphM5_07_orig.jpg ; MorphM5_10_LOWER.jpg	7710130	0	1	17711	205	0	next	incorrect	235
Vp017	118	Response	1	7727833	17703	1
Vp017	119	Picture	MorphF4_00_orig.jpg ; MorphF4_00_LOWER.jpg	7727841	0	204	11482	205	0	next	incorrect	237
Vp017	119	Response	1	7739193	11352	1
Vp017	120	Picture	MorphM5_00_orig.jpg ; MorphM5_10_LOWER.jpg	7739323	0	1	14678	187	0	next	incorrect	239
Vp017	120	Response	1	7753993	14670	1
Vp017	121	Picture	MorphM1_03_orig.jpg ; MorphM1_00_LOWER.jpg	7754001	0	186	8943	187	0	next	incorrect	241
Vp017	121	Response	1	7762872	8871	1
Vp017	122	Picture	MorphM2_09_orig.jpg ; MorphM2_10_LOWER.jpg	7762944	0	1	8577	183	0	next	hit	243
Vp017	122	Response	2	7771512	8568	1
Vp017	123	Picture	MorphF7_03_orig.jpg ; MorphF7_10_LOWER.jpg	7771521	0	182	23200	386	0	next	hit	245
Vp017	123	Response	2	7794712	23191	1
Vp017	124	Picture	MorphM6_06_orig.jpg ; MorphM6_00_LOWER.jpg	7794721	0	204	9890	205	0	next	hit	247
Vp017	124	Response	2	7804472	9751	1
Vp017	125	Picture	MorphF1_00_orig.jpg ; MorphF1_00_LOWER.jpg	7804611	0	1	40829	177	0	next	incorrect	249
Vp017	125	Response	1	7845432	40821	1
Vp017	126	Picture	MorphM9_06_orig.jpg ; MorphM9_10_LOWER.jpg	7845440	0	176	8933	177	0	next	incorrect	251
Vp017	126	Response	1	7854311	8871	1
Vp017	127	Picture	MorphF8_00_orig.jpg ; MorphF8_00_LOWER.jpg	7854373	0	1	9289	2	0	next	hit	253
Vp017	127	Response	2	7863591	9218	1
Vp017	128	Picture	MorphM4_09_orig.jpg ; MorphM4_00_LOWER.jpg	7863662	0	1	28897	166	0	next	hit	255
Vp017	128	Response	2	7892551	28889	1
Vp017	129	Picture	MorphM2_02_orig.jpg ; MorphM2_00_LOWER.jpg	7892559	0	165	15822	166	0	next	hit	257
Vp017	129	Response	2	7908231	15672	1
Vp017	130	Picture	MorphM3_07_orig.jpg ; MorphM3_00_LOWER.jpg	7908381	0	1	21630	2	0	next	hit	259
Vp017	130	Response	2	7929911	21530	1
Vp017	131	Picture	MorphM10_06_orig.jpg ; MorphM10_00_LOWER.jpg	7930011	0	1	5043	2	0	next	hit	261
Vp017	131	Response	2	7934951	4940	1
Vp017	132	Picture	MorphM7_03_orig.jpg ; MorphM7_00_LOWER.jpg	7935054	0	1	7298	2	0	next	hit	263
Vp017	132	Response	2	7942231	7177	1
Vp017	133	Picture	MorphF7_08_orig.jpg ; MorphF7_00_LOWER.jpg	7942352	0	1	6207	165	0	next	hit	265
Vp017	133	Response	2	7948550	6198	2
Vp017	134	Picture	MorphF9_05_orig.jpg ; MorphF9_00_LOWER.jpg	7948559	0	164	5072	165	0	next	hit	267
Vp017	134	Response	2	7953511	4952	1
Vp017	135	Picture	MorphM8_02_orig.jpg ; MorphM8_00_LOWER.jpg	7953631	0	1	6608	162	0	next	hit	269
Vp017	135	Response	2	7960231	6600	1
Vp017	136	Picture	MorphF3_06_orig.jpg ; MorphF3_10_LOWER.jpg	7960239	0	161	9920	354	0	next	incorrect	271
Vp017	136	Response	1	7970150	9911	1
Vp017	137	Picture	MorphF2_04_orig.jpg ; MorphF2_10_LOWER.jpg	7970159	0	193	15040	341	0	next	hit	273
Vp017	137	Response	2	7985190	15031	1
Vp017	138	Picture	MorphF4_03_orig.jpg ; MorphF4_00_LOWER.jpg	7985199	0	148	9280	305	0	next	hit	275
Vp017	138	Response	2	7994470	9271	1
Vp017	139	Picture	MorphF2_05_orig.jpg ; MorphF2_00_LOWER.jpg	7994479	0	157	16478	158	0	next	hit	277
Vp017	139	Response	2	8010870	16391	1
Vp017	140	Picture	MorphF3_10_orig.jpg ; MorphF3_10_LOWER.jpg	8010957	0	1	10351	2	0	next	hit	279
Vp017	140	Response	2	8021190	10233	1
Vp017	141	Picture	MorphM6_09_orig.jpg ; MorphM6_10_LOWER.jpg	8021308	0	1	13269	3	0	next	hit	281
Vp017	141	Response	2	8034470	13162	1
Vp017	142	Picture	MorphM7_10_orig.jpg ; MorphM7_00_LOWER.jpg	8034577	0	2	5261	183	0	next	hit	283
Vp017	142	Response	2	8039830	5253	1
Vp017	143	Picture	MorphF9_03_orig.jpg ; MorphF9_00_LOWER.jpg	8039838	0	181	10265	182	0	next	incorrect	285
Vp017	143	Response	1	8049990	10152	1
Vp017	144	Picture	MorphM8_07_orig.jpg ; MorphM8_10_LOWER.jpg	8050103	0	1	15924	2	0	next	hit	287
Vp017	144	Response	2	8065910	15807	1
Vp017	145	Picture	MorphF9_03_orig.jpg ; MorphF9_10_LOWER.jpg	8066027	0	1	27336	2	0	next	incorrect	289
Vp017	145	Response	1	8093269	27242	1
Vp017	146	Picture	MorphF5_09_orig.jpg ; MorphF5_00_LOWER.jpg	8093363	0	1	7564	2	0	next	incorrect	291
Vp017	146	Response	1	8100789	7426	1
Vp017	147	Picture	MorphM8_02_orig.jpg ; MorphM8_10_LOWER.jpg	8100927	0	1	14862	2	0	next	hit	293
Vp017	147	Response	2	8115669	14742	1
Vp017	148	Picture	MorphF4_10_orig.jpg ; MorphF4_10_LOWER.jpg	8115789	0	1	8849	176	0	next	hit	295
Vp017	148	Response	2	8124629	8840	1
Vp017	149	Picture	MorphF9_06_orig.jpg ; MorphF9_10_LOWER.jpg	8124638	0	175	10127	176	0	next	hit	297
Vp017	149	Response	2	8134629	9991	1
Vp017	150	Picture	MorphF5_09_orig.jpg ; MorphF5_10_LOWER.jpg	8134765	0	1	7962	2	0	next	hit	299
Vp017	150	Response	2	8142629	7864	1
Vp017	151	Picture	MorphF8_05_orig.jpg ; MorphF8_00_LOWER.jpg	8142727	0	1	18843	2	0	next	hit	301
Vp017	151	Response	2	8161429	18702	1
Vp017	152	Picture	MorphF3_09_orig.jpg ; MorphF3_00_LOWER.jpg	8161570	0	1	22824	2	0	next	hit	303
Vp017	152	Response	2	8184308	22738	1
Vp017	153	Picture	MorphM6_01_orig.jpg ; MorphM6_00_LOWER.jpg	8184394	0	1	8963	195	0	next	hit	305
Vp017	153	Response	2	8193348	8954	1
Vp017	154	Picture	MorphF7_10_orig.jpg ; MorphF7_10_LOWER.jpg	8193357	0	194	9280	397	0	next	hit	307
Vp017	154	Response	2	8202628	9271	1
Vp017	155	Picture	MorphM1_06_orig.jpg ; MorphM1_00_LOWER.jpg	8202637	0	203	17680	375	0	next	hit	309
Vp017	155	Response	2	8220308	17671	1
Vp017	156	Picture	MorphM8_06_orig.jpg ; MorphM8_00_LOWER.jpg	8220317	0	172	12080	340	0	next	hit	311
Vp017	156	Response	2	8232388	12071	1
Vp017	157	Picture	MorphM3_00_orig.jpg ; MorphM3_10_LOWER.jpg	8232397	0	168	10915	169	0	next	incorrect	313
Vp017	157	Response	1	8243188	10791	1
Vp017	158	Picture	MorphF7_02_orig.jpg ; MorphF7_10_LOWER.jpg	8243312	0	1	16683	172	0	next	hit	315
Vp017	158	Response	2	8259988	16676	1
Vp017	159	Picture	MorphF5_00_orig.jpg ; MorphF5_00_LOWER.jpg	8259995	0	171	24719	172	0	next	incorrect	317
Vp017	159	Response	1	8284628	24633	1
Vp017	160	Picture	MorphF1_08_orig.jpg ; MorphF1_00_LOWER.jpg	8284714	0	1	10351	2	0	next	incorrect	319
Vp017	160	Response	1	8294947	10233	1
Vp017	161	Picture	MorphM10_05_orig.jpg ; MorphM10_10_LOWER.jpg	8295065	0	1	16056	2	0	next	hit	321
Vp017	161	Response	2	8311027	15962	1
Vp017	162	Picture	MorphM6_05_orig.jpg ; MorphM6_00_LOWER.jpg	8311121	0	1	15595	198	0	next	incorrect	323
Vp017	162	Response	1	8326707	15586	1
Vp017	163	Picture	MorphM8_00_orig.jpg ; MorphM8_10_LOWER.jpg	8326716	0	197	13068	198	0	next	hit	325
Vp017	163	Response	2	8339667	12951	1
Vp017	164	Picture	MorphM5_06_orig.jpg ; MorphM5_00_LOWER.jpg	8339784	0	1	12739	2	0	next	incorrect	327
Vp017	164	Response	1	8352387	12603	1
Vp017	165	Picture	MorphF9_09_orig.jpg ; MorphF9_10_LOWER.jpg	8352523	0	1	12341	2	0	next	hit	329
Vp017	165	Response	2	8364787	12264	1
Vp017	166	Picture	MorphF4_04_orig.jpg ; MorphF4_10_LOWER.jpg	8364864	0	1	12208	2	0	next	incorrect	331
Vp017	166	Response	1	8376947	12083	1
Vp017	167	Picture	MorphF7_10_orig.jpg ; MorphF7_00_LOWER.jpg	8377072	0	1	9554	2	0	next	hit	333
Vp017	167	Response	2	8386547	9475	1
Vp017	168	Picture	MorphM7_00_orig.jpg ; MorphM7_10_LOWER.jpg	8386626	0	1	17087	166	0	next	hit	335
Vp017	168	Response	2	8403666	17040	1
Vp017	169	Picture	MorphF10_10_orig.jpg ; MorphF10_10_LOWER.jpg	8403713	0	165	11562	313	0	next	hit	337
Vp017	169	Response	2	8415266	11553	1
Vp017	170	Picture	MorphM10_01_orig.jpg ; MorphM10_00_LOWER.jpg	8415275	0	148	14213	149	0	next	incorrect	339
Vp017	170	Response	1	8429346	14071	1
Vp017	171	Picture	MorphM6_10_orig.jpg ; MorphM6_10_LOWER.jpg	8429488	0	1	7387	179	0	next	hit	341
Vp017	171	Response	2	8436866	7378	1
Vp017	172	Picture	MorphF9_08_orig.jpg ; MorphF9_00_LOWER.jpg	8436875	0	178	5839	356	0	next	hit	343
Vp017	172	Response	2	8442706	5831	1
Vp017	173	Picture	MorphF5_03_orig.jpg ; MorphF5_10_LOWER.jpg	8442714	0	178	9731	179	0	next	incorrect	345
Vp017	173	Response	1	8452306	9592	1
Vp017	174	Picture	MorphF8_03_orig.jpg ; MorphF8_00_LOWER.jpg	8452445	0	1	7829	2	0	next	hit	347
Vp017	174	Response	2	8460146	7701	1
Vp017	175	Picture	MorphF3_03_orig.jpg ; MorphF3_00_LOWER.jpg	8460274	0	1	8493	2	0	next	incorrect	349
Vp017	175	Response	1	8468626	8352	1
Vp017	176	Picture	MorphM6_00_orig.jpg ; MorphM6_00_LOWER.jpg	8468767	0	1	8094	2	0	next	hit	351
Vp017	176	Response	2	8476786	8019	1
Vp017	177	Picture	MorphF6_00_orig.jpg ; MorphF6_00_LOWER.jpg	8476861	0	1	20834	2	0	next	incorrect	353
Vp017	177	Response	1	8497586	20725	1
Vp017	178	Picture	MorphF2_07_orig.jpg ; MorphF2_10_LOWER.jpg	8497695	0	1	10483	2	0	next	hit	355
Vp017	178	Response	2	8508065	10370	1
Vp017	179	Picture	MorphF3_02_orig.jpg ; MorphF3_10_LOWER.jpg	8508178	0	1	24019	2	0	next	incorrect	357
Vp017	179	Response	1	8532065	23887	1
Vp017	180	Picture	MorphM4_06_orig.jpg ; MorphM4_10_LOWER.jpg	8532197	0	1	7165	2	0	next	incorrect	359
Vp017	180	Response	1	8539265	7068	1
Vp017	181	Picture	MorphF6_02_orig.jpg ; MorphF6_00_LOWER.jpg	8539362	0	1	9751	204	0	next	incorrect	361
Vp017	181	Response	1	8549105	9743	1
Vp017	182	Picture	MorphM1_05_orig.jpg ; MorphM1_00_LOWER.jpg	8549113	0	203	11441	377	0	next	incorrect	363
Vp017	182	Response	1	8560545	11432	1
Vp017	183	Picture	MorphF2_06_orig.jpg ; MorphF2_10_LOWER.jpg	8560554	0	174	11452	175	0	next	hit	365
Vp017	183	Response	2	8571905	11351	1
Vp017	184	Picture	MorphF10_04_orig.jpg ; MorphF10_10_LOWER.jpg	8572006	0	1	6768	2	0	next	hit	367
Vp017	184	Response	2	8578625	6619	1
Vp017	185	Picture	MorphM3_00_orig.jpg ; MorphM3_00_LOWER.jpg	8578774	0	1	21458	174	0	next	incorrect	369
Vp017	185	Response	1	8600225	21451	1
Vp017	186	Picture	MorphF8_10_orig.jpg ; MorphF8_10_LOWER.jpg	8600232	0	173	25650	174	0	next	hit	371
Vp017	186	Response	2	8625744	25512	1
Vp017	187	Picture	MorphM6_08_orig.jpg ; MorphM6_10_LOWER.jpg	8625882	0	1	16670	184	0	next	hit	373
Vp017	187	Response	2	8642544	16662	1
Vp017	188	Picture	MorphM10_05_orig.jpg ; MorphM10_00_LOWER.jpg	8642552	0	183	7200	332	0	next	hit	375
Vp017	188	Response	2	8649744	7192	1
Vp017	189	Picture	MorphM1_04_orig.jpg ; MorphM1_00_LOWER.jpg	8649752	0	149	15807	150	0	next	incorrect	377
Vp017	189	Response	1	8665424	15672	1
Vp017	190	Picture	MorphM5_04_orig.jpg ; MorphM5_10_LOWER.jpg	8665559	0	1	7033	2	0	next	incorrect	379
Vp017	190	Response	1	8672464	6905	1
Vp017	191	Picture	MorphF6_05_orig.jpg ; MorphF6_10_LOWER.jpg	8672592	0	1	18710	2	0	next	hit	381
Vp017	191	Response	2	8691184	18592	1
Vp017	192	Picture	MorphF8_02_orig.jpg ; MorphF8_00_LOWER.jpg	8691302	0	1	8493	2	0	next	hit	383
Vp017	192	Response	2	8699664	8362	1
Vp017	193	Picture	MorphM5_09_orig.jpg ; MorphM5_10_LOWER.jpg	8699795	0	1	8996	162	0	next	incorrect	385
Vp017	193	Response	1	8708784	8989	1
Vp017	194	Picture	MorphF7_02_orig.jpg ; MorphF7_00_LOWER.jpg	8708791	0	161	12881	313	0	next	incorrect	387
Vp017	194	Response	1	8721663	12872	1
Vp017	195	Picture	MorphM2_10_orig.jpg ; MorphM2_10_LOWER.jpg	8721672	0	152	7847	153	0	next	hit	389
Vp017	195	Response	2	8729423	7751	1
Vp017	196	Picture	MorphM10_10_orig.jpg ; MorphM10_10_LOWER.jpg	8729519	0	1	6873	162	0	next	hit	391
Vp017	196	Response	2	8736383	6864	1
Vp017	197	Picture	MorphF6_08_orig.jpg ; MorphF6_10_LOWER.jpg	8736392	0	161	9280	331	0	next	hit	393
Vp017	197	Response	2	8745663	9271	1
Vp017	198	Picture	MorphF5_01_orig.jpg ; MorphF5_00_LOWER.jpg	8745672	0	170	7040	333	0	next	incorrect	395
Vp017	198	Response	1	8752703	7031	1
Vp017	199	Picture	MorphM7_08_orig.jpg ; MorphM7_10_LOWER.jpg	8752712	0	163	12318	349	0	next	hit	397
Vp017	199	Response	2	8765023	12311	1
Vp017	200	Picture	MorphF7_06_orig.jpg ; MorphF7_00_LOWER.jpg	8765030	0	186	11681	369	0	next	hit	399
Vp017	200	Response	2	8776703	11673	1
Vp017	201	Picture	MorphF2_00_orig.jpg ; MorphF2_10_LOWER.jpg	8776711	0	183	13121	382	0	next	incorrect	401
Vp017	201	Response	1	8789823	13112	1
Vp017	202	Picture	MorphF1_09_orig.jpg ; MorphF1_00_LOWER.jpg	8789832	0	199	14879	381	0	next	incorrect	403
Vp017	202	Response	1	8804703	14871	1
Vp017	203	Picture	MorphF10_06_orig.jpg ; MorphF10_00_LOWER.jpg	8804711	0	182	18879	328	0	next	hit	405
Vp017	203	Response	2	8823582	18871	1
Vp017	204	Picture	MorphF5_05_orig.jpg ; MorphF5_00_LOWER.jpg	8823590	0	146	28081	343	0	next	incorrect	407
Vp017	204	Response	1	8851662	28072	1
Vp017	205	Picture	MorphM3_04_orig.jpg ; MorphM3_00_LOWER.jpg	8851671	0	197	10879	397	0	next	incorrect	409
Vp017	205	Response	1	8862542	10871	1
Vp017	206	Picture	MorphM10_03_orig.jpg ; MorphM10_00_LOWER.jpg	8862550	0	200	11478	201	0	next	incorrect	411
Vp017	206	Response	1	8873902	11352	1
Vp017	207	Picture	MorphM4_10_orig.jpg ; MorphM4_10_LOWER.jpg	8874028	0	1	14841	156	0	next	hit	413
Vp017	207	Response	2	8888862	14834	1
Vp017	208	Picture	MorphF10_09_orig.jpg ; MorphF10_10_LOWER.jpg	8888869	0	155	24000	328	0	next	hit	415
Vp017	208	Response	2	8912862	23993	1
Vp017	209	Picture	MorphF6_02_orig.jpg ; MorphF6_10_LOWER.jpg	8912869	0	173	11982	174	0	next	incorrect	417
Vp017	209	Response	1	8924781	11912	1
Vp017	210	Picture	MorphM1_03_orig.jpg ; MorphM1_10_LOWER.jpg	8924851	0	1	21232	2	0	next	incorrect	419
Vp017	210	Response	1	8945981	21130	1
Vp017	211	Picture	MorphF2_08_orig.jpg ; MorphF2_10_LOWER.jpg	8946083	0	1	10067	153	0	next	hit	421
Vp017	211	Response	2	8956141	10058	1
Vp017	212	Picture	MorphF1_06_orig.jpg ; MorphF1_00_LOWER.jpg	8956150	0	152	17800	153	0	next	incorrect	423
Vp017	212	Response	1	8973821	17671	1
Vp017	213	Picture	MorphM2_03_orig.jpg ; MorphM2_10_LOWER.jpg	8973950	0	1	41402	2	0	next	hit	425
Vp017	213	Response	2	9015261	41311	1
Vp017	214	Picture	MorphM3_01_orig.jpg ; MorphM3_10_LOWER.jpg	9015352	0	1	14331	2	0	next	incorrect	427
Vp017	214	Response	1	9029580	14228	1
Vp017	215	Picture	MorphM4_07_orig.jpg ; MorphM4_00_LOWER.jpg	9029683	0	1	12474	2	0	next	incorrect	429
Vp017	215	Response	1	9042060	12377	1
Vp017	216	Picture	MorphF2_05_orig.jpg ; MorphF2_10_LOWER.jpg	9042157	0	1	16587	2	0	next	incorrect	431
Vp017	216	Response	1	9058620	16463	1
Vp017	217	Picture	MorphM9_01_orig.jpg ; MorphM9_10_LOWER.jpg	9058744	0	1	10881	2	0	next	hit	433
Vp017	217	Response	2	9069500	10756	1
Vp017	218	Picture	MorphF6_03_orig.jpg ; MorphF6_00_LOWER.jpg	9069625	0	1	7962	2	0	next	hit	435
Vp017	218	Response	2	9077500	7875	1
Vp017	219	Picture	MorphM5_02_orig.jpg ; MorphM5_10_LOWER.jpg	9077587	0	1	15791	2	0	next	incorrect	437
Vp017	219	Response	1	9093260	15673	1
Vp017	220	Picture	MorphF5_03_orig.jpg ; MorphF5_00_LOWER.jpg	9093378	0	1	7166	2	0	next	incorrect	439
Vp017	220	Response	1	9100460	7082	1
Vp017	221	Picture	MorphF1_01_orig.jpg ; MorphF1_00_LOWER.jpg	9100544	0	1	9156	2	0	next	incorrect	441
Vp017	221	Response	1	9109580	9036	1
Vp017	222	Picture	MorphF7_07_orig.jpg ; MorphF7_10_LOWER.jpg	9109700	0	1	7809	155	0	next	hit	443
Vp017	222	Response	2	9117500	7800	1
Vp017	223	Picture	MorphM2_05_orig.jpg ; MorphM2_00_LOWER.jpg	9117509	0	154	5278	338	0	next	hit	445
Vp017	223	Response	2	9122780	5271	1
Vp017	224	Picture	MorphM7_04_orig.jpg ; MorphM7_00_LOWER.jpg	9122787	0	184	6685	185	0	next	hit	447
Vp017	224	Response	2	9129339	6552	1
Vp017	225	Picture	MorphM10_07_orig.jpg ; MorphM10_00_LOWER.jpg	9129472	0	1	6237	2	0	next	hit	449
Vp017	225	Response	2	9135579	6107	1
Vp017	226	Picture	MorphF4_00_orig.jpg ; MorphF4_10_LOWER.jpg	9135709	0	1	9820	2	0	next	incorrect	451
Vp017	226	Response	1	9145419	9710	1
Vp017	227	Picture	MorphF1_03_orig.jpg ; MorphF1_10_LOWER.jpg	9145529	0	1	14539	192	0	next	incorrect	453
Vp017	227	Response	1	9160059	14530	1
Vp017	228	Picture	MorphM5_10_orig.jpg ; MorphM5_10_LOWER.jpg	9160068	0	191	8480	395	0	next	hit	455
Vp017	228	Response	2	9168539	8471	1
Vp017	229	Picture	MorphM3_08_orig.jpg ; MorphM3_10_LOWER.jpg	9168548	0	204	13039	374	0	next	incorrect	457
Vp017	229	Response	1	9181579	13031	1
Vp017	230	Picture	MorphF10_07_orig.jpg ; MorphF10_00_LOWER.jpg	9181587	0	170	11521	363	0	next	hit	459
Vp017	230	Response	2	9193099	11512	1
Vp017	231	Picture	MorphM6_04_orig.jpg ; MorphM6_10_LOWER.jpg	9193108	0	193	6031	194	0	next	hit	461
Vp017	231	Response	2	9199019	5911	1
Vp017	232	Picture	MorphM2_06_orig.jpg ; MorphM2_00_LOWER.jpg	9199139	0	1	6104	2	0	next	hit	463
Vp017	232	Response	2	9205099	5960	1
Vp017	233	Picture	MorphF4_02_orig.jpg ; MorphF4_10_LOWER.jpg	9205243	0	1	13535	2	0	next	incorrect	465
Vp017	233	Response	1	9218699	13456	1
Vp017	234	Picture	MorphM5_04_orig.jpg ; MorphM5_00_LOWER.jpg	9218778	0	1	8626	2	0	next	incorrect	467
Vp017	234	Response	1	9227259	8481	1
Vp017	235	Picture	MorphF6_09_orig.jpg ; MorphF6_00_LOWER.jpg	9227404	0	1	9554	2	0	next	hit	469
Vp017	235	Response	2	9236858	9454	1
Vp017	236	Picture	MorphM2_10_orig.jpg ; MorphM2_00_LOWER.jpg	9236958	0	1	7166	2	0	next	hit	471
Vp017	236	Response	2	9243978	7020	1
Vp017	237	Picture	MorphM1_00_orig.jpg ; MorphM1_00_LOWER.jpg	9244124	0	1	7431	2	0	next	incorrect	473
Vp017	237	Response	1	9251418	7294	1
Vp017	238	Picture	MorphF8_03_orig.jpg ; MorphF8_10_LOWER.jpg	9251555	0	1	10991	158	0	next	hit	475
Vp017	238	Response	2	9262538	10983	1
Vp017	239	Picture	MorphF1_00_orig.jpg ; MorphF1_10_LOWER.jpg	9262546	0	157	7985	158	0	next	incorrect	477
Vp017	239	Response	1	9270458	7912	1
Vp017	240	Picture	MorphF9_06_orig.jpg ; MorphF9_00_LOWER.jpg	9270531	0	1	10483	2	0	next	hit	479
Vp017	240	Response	2	9280938	10407	1
Vp017	241	Picture	MorphF4_06_orig.jpg ; MorphF4_10_LOWER.jpg	9281014	0	1	7564	2	0	next	hit	481
Vp017	241	Response	2	9288458	7444	1
Vp017	242	Picture	MorphM10_07_orig.jpg ; MorphM10_10_LOWER.jpg	9288578	0	1	7647	184	0	next	hit	483
Vp017	242	Response	2	9296218	7640	1
Vp017	243	Picture	MorphF4_09_orig.jpg ; MorphF4_00_LOWER.jpg	9296225	0	183	5888	184	0	next	hit	485
Vp017	243	Response	2	9301978	5753	1
Vp017	244	Picture	MorphM7_01_orig.jpg ; MorphM7_10_LOWER.jpg	9302113	0	1	24114	172	0	next	hit	487
Vp017	244	Response	2	9326218	24105	1
Vp017	245	Picture	MorphF1_07_orig.jpg ; MorphF1_10_LOWER.jpg	9326227	0	171	12719	362	0	next	incorrect	489
Vp017	245	Response	1	9338937	12710	1
Vp017	246	Picture	MorphF4_05_orig.jpg ; MorphF4_00_LOWER.jpg	9338946	0	191	14879	365	0	next	incorrect	491
Vp017	246	Response	1	9353817	14871	1
Vp017	247	Picture	MorphM8_06_orig.jpg ; MorphM8_10_LOWER.jpg	9353825	0	174	7870	175	0	next	hit	493
Vp017	247	Response	2	9361577	7752	1
Vp017	248	Picture	MorphF3_00_orig.jpg ; MorphF3_00_LOWER.jpg	9361695	0	1	12851	155	0	next	incorrect	495
Vp017	248	Response	1	9374537	12842	1
Vp017	249	Picture	MorphM3_09_orig.jpg ; MorphM3_10_LOWER.jpg	9374546	0	154	10902	155	0	next	hit	497
Vp017	249	Response	2	9385337	10791	1
Vp017	250	Picture	MorphM6_01_orig.jpg ; MorphM6_10_LOWER.jpg	9385448	0	1	10457	161	0	next	incorrect	499
Vp017	250	Response	1	9395897	10449	1
Vp017	251	Picture	MorphM2_00_orig.jpg ; MorphM2_00_LOWER.jpg	9395905	0	160	12499	162	0	next	incorrect	501
Vp017	251	Response	1	9408297	12392	1
Vp017	252	Picture	MorphM9_03_orig.jpg ; MorphM9_10_LOWER.jpg	9408404	0	2	6503	3	0	next	incorrect	503
Vp017	252	Response	1	9414777	6373	1
Vp017	253	Picture	MorphM4_00_orig.jpg ; MorphM4_10_LOWER.jpg	9414907	0	1	5957	149	0	next	incorrect	505
Vp017	253	Response	1	9420857	5950	1
Vp017	254	Picture	MorphF4_10_orig.jpg ; MorphF4_00_LOWER.jpg	9420864	0	148	8507	149	0	next	hit	507
Vp017	254	Response	2	9429257	8393	1
Vp017	255	Picture	MorphM7_06_orig.jpg ; MorphM7_00_LOWER.jpg	9429371	0	1	5308	2	0	next	hit	509
Vp017	255	Response	2	9434617	5246	1
Vp017	256	Picture	MorphM1_07_orig.jpg ; MorphM1_10_LOWER.jpg	9434679	0	1	5971	2	0	next	hit	511
Vp017	256	Response	2	9440537	5858	1
Vp017	257	Picture	MorphM4_07_orig.jpg ; MorphM4_10_LOWER.jpg	9440650	0	1	9953	2	0	next	incorrect	513
Vp017	257	Response	1	9450536	9886	1
Vp017	258	Picture	MorphF6_09_orig.jpg ; MorphF6_10_LOWER.jpg	9450603	0	1	7381	184	0	next	hit	515
Vp017	258	Response	2	9457976	7373	1
Vp017	259	Picture	MorphM1_08_orig.jpg ; MorphM1_00_LOWER.jpg	9457984	0	183	6950	184	0	next	incorrect	517
Vp017	259	Response	1	9464856	6872	1
Vp017	260	Picture	MorphM3_04_orig.jpg ; MorphM3_10_LOWER.jpg	9464934	0	1	25876	2	0	next	hit	519
Vp017	260	Response	2	9490696	25762	1
Vp017	261	Picture	MorphM8_04_orig.jpg ; MorphM8_00_LOWER.jpg	9490810	0	1	19575	199	0	next	hit	521
Vp017	261	Response	2	9510376	19566	1
Vp017	262	Picture	MorphM9_08_orig.jpg ; MorphM9_10_LOWER.jpg	9510385	0	198	5373	199	0	next	hit	523
Vp017	262	Response	2	9515656	5271	1
Vp017	263	Picture	MorphM7_07_orig.jpg ; MorphM7_00_LOWER.jpg	9515758	0	1	5175	2	0	next	hit	525
Vp017	263	Response	2	9520856	5098	1
Vp017	264	Picture	MorphM3_07_orig.jpg ; MorphM3_10_LOWER.jpg	9520933	0	1	5440	2	0	next	hit	527
Vp017	264	Response	2	9526296	5363	1
Vp017	265	Picture	MorphF1_01_orig.jpg ; MorphF1_10_LOWER.jpg	9526373	0	1	7130	171	0	next	incorrect	529
Vp017	265	Response	1	9533496	7123	1
Vp017	266	Picture	MorphM7_08_orig.jpg ; MorphM7_00_LOWER.jpg	9533503	0	170	10917	171	0	next	hit	531
Vp017	266	Response	2	9544296	10793	1
Vp017	267	Picture	MorphM8_03_orig.jpg ; MorphM8_10_LOWER.jpg	9544420	0	1	25213	2	0	next	hit	533
Vp017	267	Response	2	9569496	25076	1
Vp017	268	Picture	MorphF8_01_orig.jpg ; MorphF8_00_LOWER.jpg	9569633	0	1	17870	179	0	next	incorrect	535
Vp017	268	Response	1	9587495	17862	1
Vp017	269	Picture	MorphF7_08_orig.jpg ; MorphF7_10_LOWER.jpg	9587503	0	178	9997	179	0	next	hit	537
Vp017	269	Response	2	9597415	9912	1
Vp017	270	Picture	MorphM5_05_orig.jpg ; MorphM5_10_LOWER.jpg	9597500	0	1	11279	2	0	next	hit	539
Vp017	270	Response	2	9608695	11195	1
Vp017	271	Picture	MorphF9_01_orig.jpg ; MorphF9_00_LOWER.jpg	9608779	0	1	9024	2	0	next	hit	541
Vp017	271	Response	2	9617735	8956	1
Vp017	272	Picture	MorphF1_10_orig.jpg ; MorphF1_10_LOWER.jpg	9617803	0	1	16587	2	0	next	hit	543
Vp017	272	Response	2	9634295	16492	1
Vp017	273	Picture	MorphF3_01_orig.jpg ; MorphF3_00_LOWER.jpg	9634390	0	1	12341	2	0	next	incorrect	545
Vp017	273	Response	1	9646615	12225	1
Vp017	274	Picture	MorphM8_09_orig.jpg ; MorphM8_00_LOWER.jpg	9646731	0	1	10451	167	0	next	hit	547
Vp017	274	Response	2	9657174	10443	1
Vp017	275	Picture	MorphM10_08_orig.jpg ; MorphM10_00_LOWER.jpg	9657182	0	166	8392	167	0	next	hit	549
Vp017	275	Response	2	9665494	8312	1
Vp017	276	Picture	MorphF2_00_orig.jpg ; MorphF2_00_LOWER.jpg	9665574	0	1	15369	159	0	next	incorrect	551
Vp017	276	Response	1	9680934	15360	1
Vp017	277	Picture	MorphF1_04_orig.jpg ; MorphF1_00_LOWER.jpg	9680943	0	158	12232	159	0	next	incorrect	553
Vp017	277	Response	1	9693094	12151	1
Vp017	278	Picture	MorphM9_05_orig.jpg ; MorphM9_00_LOWER.jpg	9693175	0	1	14730	2	0	next	hit	555
Vp017	278	Response	2	9707814	14639	1
Vp017	279	Picture	MorphM3_06_orig.jpg ; MorphM3_00_LOWER.jpg	9707905	0	1	48700	2	0	next	hit	557
Vp017	279	Response	2	9756534	48629	1
Vp017	280	Picture	MorphM2_06_orig.jpg ; MorphM2_10_LOWER.jpg	9756605	0	1	10483	2	0	next	hit	559
Vp017	280	Response	2	9767013	10408	1
Vp017	281	Picture	MorphF4_05_orig.jpg ; MorphF4_10_LOWER.jpg	9767088	0	1	7431	3	0	next	incorrect	561
Vp017	281	Response	1	9774373	7285	1
Vp017	282	Picture	MorphF10_05_orig.jpg ; MorphF10_10_LOWER.jpg	9774519	0	2	8095	3	0	next	hit	563
Vp017	282	Response	2	9782533	8014	1
Vp017	283	Picture	MorphM5_08_orig.jpg ; MorphM5_10_LOWER.jpg	9782614	0	1	22692	2	0	next	incorrect	565
Vp017	283	Response	1	9805173	22559	1
Vp017	284	Picture	MorphM7_09_orig.jpg ; MorphM7_00_LOWER.jpg	9805306	0	1	6754	148	0	next	hit	567
Vp017	284	Response	2	9812053	6747	1
Vp017	285	Picture	MorphM6_04_orig.jpg ; MorphM6_00_LOWER.jpg	9812060	0	147	11920	317	0	next	hit	569
Vp017	285	Response	2	9823973	11913	1
Vp017	286	Picture	MorphF7_05_orig.jpg ; MorphF7_00_LOWER.jpg	9823980	0	170	7840	329	0	next	hit	571
Vp017	286	Response	2	9831813	7833	1
Vp017	287	Picture	MorphF5_01_orig.jpg ; MorphF5_10_LOWER.jpg	9831820	0	159	12962	360	0	next	incorrect	573
Vp017	287	Response	1	9844773	12953	1
Vp017	288	Picture	MorphF8_08_orig.jpg ; MorphF8_00_LOWER.jpg	9844782	0	201	10153	202	0	next	hit	575
Vp017	288	Response	2	9854853	10071	1
Vp017	289	Picture	MorphM3_10_orig.jpg ; MorphM3_10_LOWER.jpg	9854935	0	1	8758	2	0	next	hit	577
Vp017	289	Response	2	9863573	8638	1
Vp017	290	Picture	MorphF1_07_orig.jpg ; MorphF1_00_LOWER.jpg	9863693	0	1	15526	2	0	next	incorrect	579
Vp017	290	Response	1	9879092	15399	1
Vp017	291	Picture	MorphM3_10_orig.jpg ; MorphM3_00_LOWER.jpg	9879219	0	1	9882	205	0	next	hit	581
Vp017	291	Response	2	9889092	9873	1
Vp017	292	Picture	MorphF5_04_orig.jpg ; MorphF5_00_LOWER.jpg	9889101	0	204	8800	366	0	next	incorrect	583
Vp017	292	Response	1	9897892	8791	1
Vp017	293	Picture	MorphM10_09_orig.jpg ; MorphM10_10_LOWER.jpg	9897901	0	162	7678	342	0	next	hit	585
Vp017	293	Response	2	9905572	7671	1
Vp017	294	Picture	MorphF3_03_orig.jpg ; MorphF3_10_LOWER.jpg	9905579	0	180	10482	361	0	next	incorrect	587
Vp017	294	Response	1	9916052	10473	1
Vp017	295	Picture	MorphM3_03_orig.jpg ; MorphM3_10_LOWER.jpg	9916061	0	181	18095	182	0	next	hit	589
Vp017	295	Response	2	9934052	17991	1
Vp017	296	Picture	MorphF10_10_orig.jpg ; MorphF10_00_LOWER.jpg	9934156	0	1	7033	2	0	next	hit	591
Vp017	296	Response	2	9941092	6936	1
Vp017	297	Picture	MorphF1_04_orig.jpg ; MorphF1_10_LOWER.jpg	9941189	0	1	12341	2	0	next	incorrect	593
Vp017	297	Response	1	9953412	12223	1
Vp017	298	Picture	MorphM2_08_orig.jpg ; MorphM2_10_LOWER.jpg	9953530	0	1	9023	2	0	next	hit	595
Vp017	298	Response	2	9962452	8922	1
Vp017	299	Picture	MorphM9_09_orig.jpg ; MorphM9_00_LOWER.jpg	9962553	0	1	9289	2	0	next	hit	597
Vp017	299	Response	2	9971731	9178	1
Vp017	300	Picture	MorphM8_05_orig.jpg ; MorphM8_00_LOWER.jpg	9971842	0	1	8053	176	0	next	hit	599
Vp017	300	Response	2	9979891	8049	1
Vp017	301	Picture	MorphF7_01_orig.jpg ; MorphF7_10_LOWER.jpg	9979895	0	175	10259	177	0	next	hit	601
Vp017	301	Response	2	9990051	10156	1
Vp017	302	Picture	MorphM10_01_orig.jpg ; MorphM10_10_LOWER.jpg	9990154	0	2	10865	152	0	next	hit	603
Vp017	302	Response	2	10001011	10857	1
Vp017	303	Picture	MorphF1_06_orig.jpg ; MorphF1_10_LOWER.jpg	10001019	0	150	14746	151	0	next	incorrect	605
Vp017	303	Response	1	10015651	14632	1
Vp017	304	Picture	MorphM6_10_orig.jpg ; MorphM6_00_LOWER.jpg	10015765	0	1	8891	2	0	next	hit	607
Vp017	304	Response	2	10024531	8766	1
Vp017	305	Picture	MorphM8_03_orig.jpg ; MorphM8_00_LOWER.jpg	10024656	0	1	7298	3	0	next	hit	609
Vp017	305	Response	2	10031811	7155	1
Vp017	306	Picture	MorphF4_08_orig.jpg ; MorphF4_00_LOWER.jpg	10031954	0	2	10351	3	0	next	hit	611
Vp017	306	Response	2	10042211	10257	1
Vp017	307	Picture	MorphF2_02_orig.jpg ; MorphF2_10_LOWER.jpg	10042305	0	1	10881	2	0	next	hit	613
Vp017	307	Response	2	10053091	10786	1
Vp017	308	Picture	MorphF6_06_orig.jpg ; MorphF6_10_LOWER.jpg	10053186	0	1	7672	159	0	next	hit	615
Vp017	308	Response	2	10060851	7665	1
Vp017	309	Picture	MorphF3_09_orig.jpg ; MorphF3_10_LOWER.jpg	10060858	0	158	7280	335	0	next	hit	617
Vp017	309	Response	2	10068131	7273	1
Vp017	310	Picture	MorphM3_08_orig.jpg ; MorphM3_00_LOWER.jpg	10068138	0	177	14480	338	0	next	incorrect	619
Vp017	310	Response	1	10082611	14473	1
Vp017	311	Picture	MorphF6_08_orig.jpg ; MorphF6_00_LOWER.jpg	10082618	0	161	6880	342	0	next	hit	621
Vp017	311	Response	2	10089490	6872	1
Vp017	312	Picture	MorphF5_07_orig.jpg ; MorphF5_00_LOWER.jpg	10089498	0	181	7200	328	0	next	hit	623
Vp017	312	Response	2	10096690	7192	1
Vp017	313	Picture	MorphM8_10_orig.jpg ; MorphM8_10_LOWER.jpg	10096698	0	147	7046	148	0	next	hit	625
Vp017	313	Response	2	10103650	6952	1
Vp017	314	Picture	MorphM1_01_orig.jpg ; MorphM1_00_LOWER.jpg	10103744	0	1	9914	173	0	next	incorrect	627
Vp017	314	Response	1	10113650	9906	1
Vp017	315	Picture	MorphM5_10_orig.jpg ; MorphM5_00_LOWER.jpg	10113658	0	172	9460	173	0	next	incorrect	629
Vp017	315	Response	1	10123010	9352	1
Vp017	316	Picture	MorphF10_06_orig.jpg ; MorphF10_10_LOWER.jpg	10123118	0	1	10085	2	0	next	hit	631
Vp017	316	Response	2	10133090	9972	1
Vp017	317	Picture	MorphM8_00_orig.jpg ; MorphM8_00_LOWER.jpg	10133203	0	1	6105	2	0	next	hit	633
Vp017	317	Response	2	10139170	5967	1
Vp017	318	Picture	MorphM2_07_orig.jpg ; MorphM2_10_LOWER.jpg	10139308	0	1	9156	2	0	next	hit	635
Vp017	318	Response	2	10148370	9062	1
Vp017	319	Picture	MorphM8_07_orig.jpg ; MorphM8_00_LOWER.jpg	10148464	0	1	8713	180	0	next	hit	637
Vp017	319	Response	2	10157170	8706	1
Vp017	320	Picture	MorphM10_03_orig.jpg ; MorphM10_10_LOWER.jpg	10157177	0	179	10130	180	0	next	incorrect	639
Vp017	320	Response	1	10167170	9993	1
Vp017	321	Picture	MorphF2_01_orig.jpg ; MorphF2_00_LOWER.jpg	10167307	0	1	14331	2	0	next	incorrect	641
Vp017	321	Response	1	10181570	14263	1
Vp017	322	Picture	MorphF3_06_orig.jpg ; MorphF3_00_LOWER.jpg	10181638	0	1	14995	2	0	next	incorrect	643
Vp017	322	Response	1	10196529	14891	1
Vp017	323	Picture	MorphM10_09_orig.jpg ; MorphM10_00_LOWER.jpg	10196633	0	1	6768	2	0	next	hit	645
Vp017	323	Response	2	10203329	6696	1
Vp017	324	Picture	MorphM3_09_orig.jpg ; MorphM3_00_LOWER.jpg	10203401	0	1	10977	172	0	next	incorrect	647
Vp017	324	Response	1	10214369	10968	1
Vp017	325	Picture	MorphF9_00_orig.jpg ; MorphF9_00_LOWER.jpg	10214378	0	171	10239	320	0	next	incorrect	649
Vp017	325	Response	1	10224609	10231	1
Vp017	326	Picture	MorphM5_09_orig.jpg ; MorphM5_00_LOWER.jpg	10224617	0	149	32792	150	0	next	hit	651
Vp017	326	Response	2	10257329	32712	1
Vp017	327	Picture	MorphM1_09_orig.jpg ; MorphM1_00_LOWER.jpg	10257409	0	1	36890	2	0	next	hit	653
Vp017	327	Response	2	10294209	36800	1
Vp017	328	Picture	MorphM9_06_orig.jpg ; MorphM9_00_LOWER.jpg	10294299	0	1	20170	3	0	next	incorrect	655
Vp017	328	Response	1	10314368	20069	1
Vp017	329	Picture	MorphM5_02_orig.jpg ; MorphM5_00_LOWER.jpg	10314469	0	2	7564	3	0	next	incorrect	657
Vp017	329	Response	1	10321888	7419	1
Vp017	330	Picture	MorphM9_03_orig.jpg ; MorphM9_00_LOWER.jpg	10322033	0	1	11147	2	0	next	incorrect	659
Vp017	330	Response	1	10333088	11055	1
Vp017	331	Picture	MorphF3_05_orig.jpg ; MorphF3_00_LOWER.jpg	10333180	0	1	10317	168	0	next	incorrect	661
Vp017	331	Response	1	10343488	10308	1
Vp017	332	Picture	MorphF2_10_orig.jpg ; MorphF2_00_LOWER.jpg	10343497	0	167	10649	168	0	next	incorrect	663
Vp017	332	Response	1	10354048	10551	1
Vp017	333	Picture	MorphM9_02_orig.jpg ; MorphM9_10_LOWER.jpg	10354146	0	1	10218	2	0	next	incorrect	665
Vp017	333	Response	1	10364288	10142	1
Vp017	334	Picture	MorphM1_00_orig.jpg ; MorphM1_10_LOWER.jpg	10364364	0	1	8227	2	0	next	incorrect	667
Vp017	334	Response	1	10372448	8084	1
Vp017	335	Picture	MorphF5_08_orig.jpg ; MorphF5_10_LOWER.jpg	10372591	0	1	7299	2	0	next	hit	669
Vp017	335	Response	2	10379728	7137	1
Vp017	336	Picture	MorphM8_09_orig.jpg ; MorphM8_10_LOWER.jpg	10379890	0	1	6767	2	0	next	hit	671
Vp017	336	Response	2	10386528	6638	1
Vp017	337	Picture	MorphM3_03_orig.jpg ; MorphM3_00_LOWER.jpg	10386657	0	1	9687	2	0	next	hit	673
Vp017	337	Response	2	10396207	9550	1
Vp017	338	Picture	MorphF1_05_orig.jpg ; MorphF1_00_LOWER.jpg	10396344	0	1	7432	2	0	next	incorrect	675
Vp017	338	Response	1	10403648	7304	1
Vp017	339	Picture	MorphF8_04_orig.jpg ; MorphF8_10_LOWER.jpg	10403776	0	1	18577	2	0	next	hit	677
Vp017	339	Response	2	10422287	18511	1
Vp017	340	Picture	MorphM9_10_orig.jpg ; MorphM9_00_LOWER.jpg	10422353	0	1	37952	2	0	next	hit	679
Vp017	340	Response	2	10460207	37854	1
Vp017	341	Picture	MorphF10_01_orig.jpg ; MorphF10_00_LOWER.jpg	10460305	0	1	16309	148	0	next	hit	681
Vp017	341	Response	2	10476607	16302	1
Vp017	342	Picture	MorphM4_08_orig.jpg ; MorphM4_10_LOWER.jpg	10476614	0	147	11558	148	0	next	hit	683
Vp017	342	Response	2	10488047	11433	1
Vp017	343	Picture	MorphF7_09_orig.jpg ; MorphF7_10_LOWER.jpg	10488172	0	1	7802	162	0	next	hit	685
Vp017	343	Response	2	10495967	7795	1
Vp017	344	Picture	MorphF4_08_orig.jpg ; MorphF4_10_LOWER.jpg	10495974	0	161	6662	162	0	next	hit	687
Vp017	344	Response	2	10502526	6552	1
Vp017	345	Picture	MorphM5_03_orig.jpg ; MorphM5_10_LOWER.jpg	10502636	0	1	10298	187	0	next	incorrect	689
Vp017	345	Response	1	10512926	10290	1
Vp017	346	Picture	MorphF2_08_orig.jpg ; MorphF2_00_LOWER.jpg	10512934	0	186	9872	187	0	next	incorrect	691
Vp017	346	Response	1	10522686	9752	1
Vp017	347	Picture	MorphM5_06_orig.jpg ; MorphM5_10_LOWER.jpg	10522806	0	1	22161	2	0	next	incorrect	693
Vp017	347	Response	1	10544846	22040	1
Vp017	348	Picture	MorphM2_08_orig.jpg ; MorphM2_00_LOWER.jpg	10544967	0	1	14729	2	0	next	hit	695
Vp017	348	Response	2	10559566	14599	1
Vp017	349	Picture	MorphF2_02_orig.jpg ; MorphF2_00_LOWER.jpg	10559696	0	1	13137	2	0	next	incorrect	697
Vp017	349	Response	1	10572686	12990	1
Vp017	350	Picture	MorphM9_08_orig.jpg ; MorphM9_00_LOWER.jpg	10572833	0	1	14180	154	0	next	incorrect	699
Vp017	350	Response	1	10587006	14173	1
Vp017	351	Picture	MorphF1_09_orig.jpg ; MorphF1_10_LOWER.jpg	10587013	0	153	11920	329	0	next	hit	701
Vp017	351	Response	2	10598926	11913	1
Vp017	352	Picture	MorphM8_05_orig.jpg ; MorphM8_10_LOWER.jpg	10598933	0	176	8240	339	0	next	hit	703
Vp017	352	Response	2	10607165	8232	1
Vp017	353	Picture	MorphM2_05_orig.jpg ; MorphM2_10_LOWER.jpg	10607173	0	163	7062	164	0	next	hit	705
Vp017	353	Response	2	10614125	6952	1
Vp017	354	Picture	MorphM1_01_orig.jpg ; MorphM1_10_LOWER.jpg	10614235	0	1	9658	164	0	next	incorrect	707
Vp017	354	Response	1	10623885	9650	1
Vp017	355	Picture	MorphF6_06_orig.jpg ; MorphF6_00_LOWER.jpg	10623893	0	163	8238	315	0	next	hit	709
Vp017	355	Response	2	10632125	8232	1
Vp017	356	Picture	MorphM7_02_orig.jpg ; MorphM7_10_LOWER.jpg	10632131	0	152	24802	317	0	next	incorrect	711
Vp017	356	Response	1	10656925	24794	1
Vp017	357	Picture	MorphF1_02_orig.jpg ; MorphF1_10_LOWER.jpg	10656933	0	165	7064	166	0	next	incorrect	713
Vp017	357	Response	1	10663885	6952	1
Vp017	358	Picture	MorphF7_00_orig.jpg ; MorphF7_10_LOWER.jpg	10663997	0	1	10483	2	0	next	incorrect	715
Vp017	358	Response	1	10674365	10368	1
Vp017	359	Picture	MorphM4_02_orig.jpg ; MorphM4_10_LOWER.jpg	10674480	0	1	11892	186	0	next	incorrect	717
Vp017	359	Response	1	10686365	11885	1
Vp017	360	Picture	MorphM6_06_orig.jpg ; MorphM6_10_LOWER.jpg	10686372	0	185	20089	186	0	next	hit	719
Vp017	360	Response	2	10706365	19993	1
Vp017	361	Picture	MorphF6_05_orig.jpg ; MorphF6_00_LOWER.jpg	10706461	0	1	7298	2	0	next	incorrect	721
Vp017	361	Response	1	10713644	7183	1
Vp017	362	Picture	MorphF7_04_orig.jpg ; MorphF7_00_LOWER.jpg	10713759	0	1	6104	2	0	next	incorrect	723
Vp017	362	Response	1	10719724	5965	1
Vp017	363	Picture	MorphM9_07_orig.jpg ; MorphM9_00_LOWER.jpg	10719863	0	1	11014	2	0	next	hit	725
Vp017	363	Response	2	10730764	10901	1
Vp017	364	Picture	MorphF1_08_orig.jpg ; MorphF1_10_LOWER.jpg	10730877	0	1	18578	2	0	next	hit	727
Vp017	364	Response	2	10749324	18447	1
Vp017	365	Picture	MorphM4_01_orig.jpg ; MorphM4_10_LOWER.jpg	10749455	0	1	8038	191	0	next	hit	729
Vp017	365	Response	2	10757484	8029	1
Vp017	366	Picture	MorphM5_01_orig.jpg ; MorphM5_10_LOWER.jpg	10757493	0	190	8284	191	0	next	hit	731
Vp017	366	Response	2	10765644	8151	1
Vp017	367	Picture	MorphM4_05_orig.jpg ; MorphM4_10_LOWER.jpg	10765777	0	1	11235	179	0	next	hit	733
Vp017	367	Response	2	10777004	11227	1
Vp017	368	Picture	MorphM1_05_orig.jpg ; MorphM1_10_LOWER.jpg	10777012	0	178	7839	346	0	next	hit	735
Vp017	368	Response	2	10784844	7832	1
Vp017	369	Picture	MorphM10_02_orig.jpg ; MorphM10_10_LOWER.jpg	10784851	0	168	21399	169	0	next	hit	737
Vp017	369	Response	2	10806124	21273	1
Vp017	370	Picture	MorphM9_00_orig.jpg ; MorphM9_10_LOWER.jpg	10806250	0	1	14729	3	0	next	hit	739
Vp017	370	Response	2	10820843	14593	1
Vp017	371	Picture	MorphM1_04_orig.jpg ; MorphM1_10_LOWER.jpg	10820979	0	2	12474	3	0	next	hit	741
Vp017	371	Response	2	10833323	12344	1
Vp017	372	Picture	MorphM6_07_orig.jpg ; MorphM6_10_LOWER.jpg	10833453	0	1	23355	2	0	next	hit	743
Vp017	372	Response	2	10856683	23230	1
Vp017	373	Picture	MorphF4_03_orig.jpg ; MorphF4_10_LOWER.jpg	10856808	0	1	15079	183	0	next	incorrect	745
Vp017	373	Response	1	10871883	15075	1
Vp017	374	Picture	MorphF8_01_orig.jpg ; MorphF8_10_LOWER.jpg	10871887	0	182	7043	354	0	next	incorrect	747
Vp017	374	Response	1	10878923	7036	1
Vp017	375	Picture	MorphM7_07_orig.jpg ; MorphM7_10_LOWER.jpg	10878930	0	172	7440	336	0	next	hit	749
Vp017	375	Response	2	10886363	7433	1
Vp017	376	Picture	MorphF8_04_orig.jpg ; MorphF8_00_LOWER.jpg	10886370	0	164	7328	165	0	next	incorrect	751
Vp017	376	Response	1	10893563	7193	1
Vp017	377	Picture	MorphM5_01_orig.jpg ; MorphM5_00_LOWER.jpg	10893698	0	1	11545	2	0	next	incorrect	753
Vp017	377	Response	1	10905163	11465	1
Vp017	378	Picture	MorphF8_07_orig.jpg ; MorphF8_00_LOWER.jpg	10905243	0	1	14597	2	0	next	hit	755
Vp017	378	Response	2	10919723	14480	1
Vp017	379	Picture	MorphF3_05_orig.jpg ; MorphF3_10_LOWER.jpg	10919840	0	1	11412	2	0	next	incorrect	757
Vp017	379	Response	1	10931162	11322	1
Vp017	380	Picture	MorphF2_03_orig.jpg ; MorphF2_00_LOWER.jpg	10931252	0	1	10350	2	0	next	incorrect	759
Vp017	380	Response	1	10941482	10230	1
Vp017	381	Picture	MorphF6_01_orig.jpg ; MorphF6_00_LOWER.jpg	10941602	0	1	8452	176	0	next	incorrect	761
Vp017	381	Response	1	10950041	8439	3
Vp017	382	Picture	MorphF9_10_orig.jpg ; MorphF9_00_LOWER.jpg	10950054	0	175	7605	176	0	next	hit	763
Vp017	382	Response	2	10957562	7508	1
Vp017	383	Picture	MorphM7_02_orig.jpg ; MorphM7_00_LOWER.jpg	10957659	0	1	9023	2	0	next	incorrect	765
Vp017	383	Response	1	10966602	8943	1
Vp017	384	Picture	MorphM5_03_orig.jpg ; MorphM5_00_LOWER.jpg	10966682	0	1	7033	2	0	next	hit	767
Vp017	384	Response	2	10973642	6960	1
Vp017	385	Picture	MorphM9_02_orig.jpg ; MorphM9_00_LOWER.jpg	10973715	0	1	13536	2	0	next	incorrect	769
Vp017	385	Response	1	10987162	13447	1
Vp017	386	Picture	MorphF9_05_orig.jpg ; MorphF9_10_LOWER.jpg	10987251	0	1	27601	2	0	next	incorrect	771
Vp017	386	Response	1	11014762	27511	1
Vp017	387	Picture	MorphF2_10_orig.jpg ; MorphF2_10_LOWER.jpg	11014852	0	1	11412	2	0	next	hit	773
Vp017	387	Response	2	11026202	11350	1
Vp017	388	Picture	MorphM2_00_orig.jpg ; MorphM2_10_LOWER.jpg	11026264	0	1	14729	3	0	next	incorrect	775
Vp017	388	Response	1	11040921	14657	1
Vp017	389	Picture	MorphF3_07_orig.jpg ; MorphF3_00_LOWER.jpg	11040993	0	2	12341	4	0	next	incorrect	777
Vp017	389	Response	1	11053241	12248	1
Vp017	390	Picture	MorphF9_00_orig.jpg ; MorphF9_10_LOWER.jpg	11053334	0	2	12739	4	0	next	incorrect	779
Vp017	390	Response	1	11065961	12627	1
Vp017	391	Picture	MorphM4_02_orig.jpg ; MorphM4_00_LOWER.jpg	11066073	0	2	10856	162	0	next	incorrect	781
Vp017	391	Response	1	11076921	10848	1
Vp017	392	Picture	MorphF3_00_orig.jpg ; MorphF3_10_LOWER.jpg	11076929	0	160	9182	161	0	next	incorrect	783
Vp017	392	Response	1	11085961	9032	1
Vp017	393	Picture	MorphM4_06_orig.jpg ; MorphM4_00_LOWER.jpg	11086111	0	1	7696	3	0	next	incorrect	785
Vp017	393	Response	1	11093721	7610	1
Vp017	394	Picture	MorphF7_03_orig.jpg ; MorphF7_00_LOWER.jpg	11093807	0	2	28081	187	0	next	hit	787
Vp017	394	Response	2	11121881	28074	1
Vp017	395	Picture	MorphM3_02_orig.jpg ; MorphM3_00_LOWER.jpg	11121888	0	185	10269	186	0	next	incorrect	789
Vp017	395	Response	1	11132040	10152	1
Vp017	396	Picture	MorphF6_04_orig.jpg ; MorphF6_00_LOWER.jpg	11132157	0	1	9687	2	0	next	hit	791
Vp017	396	Response	2	11141720	9563	1
Vp017	397	Picture	MorphM6_03_orig.jpg ; MorphM6_00_LOWER.jpg	11141844	0	1	6503	2	0	next	hit	793
Vp017	397	Response	2	11148280	6436	1
Vp017	398	Picture	MorphF9_04_orig.jpg ; MorphF9_00_LOWER.jpg	11148347	0	1	5971	2	0	next	hit	795
Vp017	398	Response	2	11154200	5853	1
Vp017	399	Picture	MorphF3_02_orig.jpg ; MorphF3_00_LOWER.jpg	11154318	0	1	10616	2	0	next	incorrect	797
Vp017	399	Response	1	11164840	10522	1
Vp017	400	Picture	MorphF5_06_orig.jpg ; MorphF5_00_LOWER.jpg	11164934	0	1	6104	2	0	next	incorrect	799
Vp017	400	Response	1	11170920	5986	1
Vp017	401	Picture	MorphM4_03_orig.jpg ; MorphM4_10_LOWER.jpg	11171038	0	1	12076	2	0	next	incorrect	801
Vp017	401	Response	1	11183000	11962	1
Vp017	402	Picture	MorphF6_04_orig.jpg ; MorphF6_10_LOWER.jpg	11183114	0	1	12208	2	0	next	hit	803
Vp017	402	Response	2	11195240	12126	1
Vp017	403	Picture	MorphM6_03_orig.jpg ; MorphM6_10_LOWER.jpg	11195322	0	1	18843	2	0	next	hit	805
Vp017	403	Response	2	11214040	18718	1
Vp017	404	Picture	MorphM9_01_orig.jpg ; MorphM9_00_LOWER.jpg	11214165	0	1	12076	2	0	next	hit	807
Vp017	404	Response	2	11226120	11955	1
Vp017	405	Picture	MorphF2_01_orig.jpg ; MorphF2_10_LOWER.jpg	11226241	0	1	21762	2	0	next	hit	809
Vp017	405	Response	2	11247879	21638	1
Vp017	406	Picture	MorphM7_05_orig.jpg ; MorphM7_10_LOWER.jpg	11248003	0	1	6768	2	0	next	incorrect	811
Vp017	406	Response	1	11254679	6676	1
Vp017	407	Picture	MorphF8_06_orig.jpg ; MorphF8_00_LOWER.jpg	11254771	0	1	7298	2	0	next	hit	813
Vp017	407	Response	2	11261959	7188	1
Vp017	408	Picture	MorphF4_07_orig.jpg ; MorphF4_00_LOWER.jpg	11262069	0	1	20701	2	0	next	incorrect	815
Vp017	408	Response	1	11282679	20610	1
Vp017	409	Picture	MorphM5_00_orig.jpg ; MorphM5_00_LOWER.jpg	11282770	0	1	10616	2	0	next	incorrect	817
Vp017	409	Response	1	11293319	10549	1
Vp017	410	Picture	MorphM4_01_orig.jpg ; MorphM4_00_LOWER.jpg	11293386	0	1	5175	2	0	next	incorrect	819
Vp017	410	Response	1	11298439	5053	1
Vp017	411	Picture	MorphF10_01_orig.jpg ; MorphF10_10_LOWER.jpg	11298561	0	1	9245	179	0	next	hit	821
Vp017	411	Response	2	11307799	9238	1
Vp017	412	Picture	MorphF2_04_orig.jpg ; MorphF2_00_LOWER.jpg	11307806	0	178	7608	179	0	next	incorrect	823
Vp017	412	Response	1	11315319	7513	1
Vp017	413	Picture	MorphM4_05_orig.jpg ; MorphM4_00_LOWER.jpg	11315414	0	1	14862	2	0	next	incorrect	825
Vp017	413	Response	1	11330199	14785	1
Vp017	414	Picture	MorphF2_09_orig.jpg ; MorphF2_10_LOWER.jpg	11330276	0	1	10085	2	0	next	hit	827
Vp017	414	Response	2	11340279	10003	1
Vp017	415	Picture	MorphF10_03_orig.jpg ; MorphF10_00_LOWER.jpg	11340361	0	1	11014	2	0	next	incorrect	829
Vp017	415	Response	1	11351238	10877	1
Vp017	416	Picture	MorphF8_06_orig.jpg ; MorphF8_10_LOWER.jpg	11351375	0	1	37023	2	0	next	hit	831
Vp017	416	Response	2	11388278	36903	1
Vp017	417	Picture	MorphF6_01_orig.jpg ; MorphF6_10_LOWER.jpg	11388398	0	1	16189	2	0	next	incorrect	833
Vp017	417	Response	1	11404518	16120	1
Vp017	418	Picture	MorphM1_02_orig.jpg ; MorphM1_10_LOWER.jpg	11404587	0	1	7564	2	0	next	incorrect	835
Vp017	418	Response	1	11412038	7451	1
Vp017	419	Picture	MorphM5_05_orig.jpg ; MorphM5_00_LOWER.jpg	11412151	0	1	8360	2	0	next	incorrect	837
Vp017	419	Response	1	11420358	8207	1
Vp017	420	Picture	MorphM9_09_orig.jpg ; MorphM9_10_LOWER.jpg	11420511	0	1	14199	2	0	next	incorrect	839
Vp017	420	Response	1	11434598	14087	1
Vp017	421	Picture	MorphM1_06_orig.jpg ; MorphM1_10_LOWER.jpg	11434710	0	1	14596	3	0	next	incorrect	841
Vp017	421	Response	1	11449238	14528	1
Vp017	422	Picture	MorphF5_08_orig.jpg ; MorphF5_00_LOWER.jpg	11449306	0	2	6237	3	0	next	hit	843
Vp017	422	Response	2	11455477	6171	1
Vp017	423	Picture	MorphF8_08_orig.jpg ; MorphF8_10_LOWER.jpg	11455543	0	1	6635	2	0	next	hit	845
Vp017	423	Response	2	11462117	6574	1
Vp017	424	Picture	MorphF4_07_orig.jpg ; MorphF4_10_LOWER.jpg	11462178	0	1	10749	2	0	next	incorrect	847
Vp017	424	Response	1	11472837	10659	1
Vp017	425	Picture	MorphM6_08_orig.jpg ; MorphM6_00_LOWER.jpg	11472927	0	1	9952	2	0	next	hit	849
Vp017	425	Response	2	11482757	9830	1
Vp017	426	Picture	MorphF10_08_orig.jpg ; MorphF10_00_LOWER.jpg	11482879	0	1	6503	2	0	next	hit	851
Vp017	426	Response	2	11489237	6358	1
Vp017	427	Picture	MorphF3_01_orig.jpg ; MorphF3_10_LOWER.jpg	11489382	0	1	7543	155	0	next	incorrect	853
Vp017	427	Response	1	11496917	7535	1
Vp017	428	Picture	MorphM10_10_orig.jpg ; MorphM10_00_LOWER.jpg	11496925	0	154	7440	299	0	next	hit	855
Vp017	428	Response	2	11504357	7432	1
Vp017	429	Picture	MorphF1_05_orig.jpg ; MorphF1_10_LOWER.jpg	11504365	0	145	8879	302	0	next	incorrect	857
Vp017	429	Response	1	11513237	8872	1
Vp017	430	Picture	MorphM7_10_orig.jpg ; MorphM7_10_LOWER.jpg	11513244	0	157	6880	334	0	next	hit	859
Vp017	430	Response	2	11520117	6873	1
Vp017	431	Picture	MorphM1_10_orig.jpg ; MorphM1_10_LOWER.jpg	11520124	0	177	10792	178	0	next	hit	861
Vp017	431	Response	2	11530837	10713	1
Vp017	432	Picture	MorphF9_08_orig.jpg ; MorphF9_10_LOWER.jpg	11530916	0	1	6104	2	0	next	hit	863
Vp017	432	Response	2	11536917	6001	1
Vp017	433	Picture	MorphF2_06_orig.jpg ; MorphF2_00_LOWER.jpg	11537020	0	1	7431	2	0	next	incorrect	865
Vp017	433	Response	1	11544357	7337	1
Vp017	434	Picture	MorphM4_00_orig.jpg ; MorphM4_00_LOWER.jpg	11544451	0	1	13754	182	0	next	incorrect	867
Vp017	434	Response	1	11558197	13746	1
Vp017	435	Picture	MorphM2_03_orig.jpg ; MorphM2_00_LOWER.jpg	11558205	0	181	11839	333	0	next	hit	869
Vp017	435	Response	2	11570036	11831	1
Vp017	436	Picture	MorphF5_04_orig.jpg ; MorphF5_10_LOWER.jpg	11570044	0	152	19259	154	0	next	incorrect	871
Vp017	436	Response	1	11589156	19112	1
Vp017	437	Picture	MorphF4_01_orig.jpg ; MorphF4_00_LOWER.jpg	11589303	0	2	16421	170	0	next	incorrect	873
Vp017	437	Response	1	11605716	16413	1
Vp017	438	Picture	MorphM6_09_orig.jpg ; MorphM6_00_LOWER.jpg	11605724	0	168	7440	327	0	next	hit	875
Vp017	438	Response	2	11613156	7432	1
Vp017	439	Picture	MorphM9_04_orig.jpg ; MorphM9_10_LOWER.jpg	11613164	0	159	8385	160	0	next	incorrect	877
Vp017	439	Response	1	11621476	8312	1
Vp017	440	Picture	MorphF6_10_orig.jpg ; MorphF6_00_LOWER.jpg	11621549	0	1	5706	2	0	next	hit	879
Vp017	440	Response	2	11627156	5607	1
Vp017	441	Picture	MorphF8_10_orig.jpg ; MorphF8_00_LOWER.jpg	11627255	0	1	15108	155	0	next	hit	881
Vp017	441	Response	2	11642356	15101	1
Vp017	442	Picture	MorphM8_01_orig.jpg ; MorphM8_10_LOWER.jpg	11642363	0	154	16161	336	0	next	hit	883
Vp017	442	Response	2	11658516	16153	1
Vp017	443	Picture	MorphF9_09_orig.jpg ; MorphF9_10_UPPER.jpg	11658524	0	182	7877	183	0	next	hit	885
Vp017	443	Response	2	11666275	7751	1
Vp017	444	Picture	MorphM1_03_orig.jpg ; MorphM1_00_UPPER.jpg	11666401	0	1	7299	2	0	next	incorrect	887
Vp017	444	Response	1	11673555	7154	1
Vp017	445	Picture	MorphM4_00_orig.jpg ; MorphM4_10_UPPER.jpg	11673700	0	1	41783	151	0	next	incorrect	889
Vp017	445	Response	1	11715475	41775	1
Vp017	446	Picture	MorphF1_03_orig.jpg ; MorphF1_10_UPPER.jpg	11715483	0	150	20320	151	0	next	hit	891
Vp017	446	Response	2	11735715	20232	1
Vp017	447	Picture	MorphF10_10_orig.jpg ; MorphF10_10_UPPER.jpg	11735803	0	1	11146	2	0	next	hit	893
Vp017	447	Response	2	11746835	11032	1
Vp017	448	Picture	MorphF3_01_orig.jpg ; MorphF3_00_UPPER.jpg	11746949	0	1	14934	196	0	next	incorrect	895
Vp017	448	Response	1	11761875	14926	1
Vp017	449	Picture	MorphM8_10_orig.jpg ; MorphM8_00_UPPER.jpg	11761883	0	195	11280	389	0	next	hit	897
Vp017	449	Response	2	11773154	11271	1
Vp017	450	Picture	MorphF6_07_orig.jpg ; MorphF6_10_UPPER.jpg	11773163	0	194	20479	345	0	next	hit	899
Vp017	450	Response	2	11793634	20471	1
Vp017	451	Picture	MorphF10_06_orig.jpg ; MorphF10_10_UPPER.jpg	11793642	0	151	16800	355	0	next	hit	901
Vp017	451	Response	2	11810434	16792	1
Vp017	452	Picture	MorphM7_01_orig.jpg ; MorphM7_00_UPPER.jpg	11810442	0	204	10686	205	0	next	incorrect	903
Vp017	452	Response	1	11820994	10552	1
Vp017	453	Picture	MorphM9_09_orig.jpg ; MorphM9_00_UPPER.jpg	11821128	0	1	16433	156	0	next	incorrect	905
Vp017	453	Response	1	11837554	16426	1
Vp017	454	Picture	MorphF10_07_orig.jpg ; MorphF10_10_UPPER.jpg	11837561	0	155	8381	156	0	next	hit	907
Vp017	454	Response	2	11845794	8233	1
Vp017	455	Picture	MorphM2_02_orig.jpg ; MorphM2_10_UPPER.jpg	11845942	0	1	17251	2	0	next	hit	909
Vp017	455	Response	2	11863074	17132	1
Vp017	456	Picture	MorphF3_05_orig.jpg ; MorphF3_10_UPPER.jpg	11863193	0	1	24929	153	0	next	incorrect	911
Vp017	456	Response	1	11888113	24920	1
Vp017	457	Picture	MorphM2_07_orig.jpg ; MorphM2_00_UPPER.jpg	11888122	0	152	29079	153	0	next	incorrect	913
Vp017	457	Response	1	11917073	28951	1
Vp017	458	Picture	MorphF2_10_orig.jpg ; MorphF2_10_UPPER.jpg	11917201	0	1	8200	162	0	next	incorrect	915
Vp017	458	Response	1	11925393	8192	1
Vp017	459	Picture	MorphF8_02_orig.jpg ; MorphF8_00_UPPER.jpg	11925401	0	161	14624	163	0	next	hit	917
Vp017	459	Response	2	11939952	14551	2
Vp017	460	Picture	MorphF2_08_orig.jpg ; MorphF2_10_UPPER.jpg	11940025	0	2	11280	3	0	next	incorrect	919
Vp017	460	Response	1	11951233	11208	1
Vp017	461	Picture	MorphF8_01_orig.jpg ; MorphF8_00_UPPER.jpg	11951305	0	1	10175	177	0	next	hit	921
Vp017	461	Response	2	11961473	10168	1
Vp017	462	Picture	MorphF2_09_orig.jpg ; MorphF2_10_UPPER.jpg	11961480	0	176	8081	366	0	next	incorrect	923
Vp017	462	Response	1	11969553	8073	1
Vp017	463	Picture	MorphF10_02_orig.jpg ; MorphF10_00_UPPER.jpg	11969561	0	190	13326	191	0	next	hit	925
Vp017	463	Response	2	11982752	13191	1
Vp017	464	Picture	MorphM4_04_orig.jpg ; MorphM4_00_UPPER.jpg	11982887	0	1	10616	2	0	next	incorrect	927
Vp017	464	Response	1	11993392	10505	1
Vp017	465	Picture	MorphM5_06_orig.jpg ; MorphM5_00_UPPER.jpg	11993503	0	1	7898	199	0	next	incorrect	929
Vp017	465	Response	1	12001392	7889	1
Vp017	466	Picture	MorphF4_08_orig.jpg ; MorphF4_00_UPPER.jpg	12001401	0	198	14480	380	0	next	incorrect	931
Vp017	466	Response	1	12015872	14471	1
Vp017	467	Picture	MorphF5_02_orig.jpg ; MorphF5_00_UPPER.jpg	12015881	0	182	13679	353	0	next	incorrect	933
Vp017	467	Response	1	12029552	13671	1
Vp017	468	Picture	MorphF4_06_orig.jpg ; MorphF4_10_UPPER.jpg	12029560	0	171	11520	366	0	next	hit	935
Vp017	468	Response	2	12041072	11512	1
Vp017	469	Picture	MorphM10_01_orig.jpg ; MorphM10_10_UPPER.jpg	12041080	0	195	13332	196	0	next	hit	937
Vp017	469	Response	2	12054272	13192	1
Vp017	470	Picture	MorphM2_08_orig.jpg ; MorphM2_00_UPPER.jpg	12054412	0	1	9023	2	0	next	incorrect	939
Vp017	470	Response	1	12063312	8900	1
Vp017	471	Picture	MorphF8_00_orig.jpg ; MorphF8_00_UPPER.jpg	12063435	0	1	8891	2	0	next	hit	941
Vp017	471	Response	2	12072192	8757	1
Vp017	472	Picture	MorphM2_00_orig.jpg ; MorphM2_10_UPPER.jpg	12072326	0	1	14274	192	0	next	hit	943
Vp017	472	Response	2	12086591	14265	1
Vp017	473	Picture	MorphM10_07_orig.jpg ; MorphM10_00_UPPER.jpg	12086600	0	191	6559	193	0	next	hit	945
Vp017	473	Response	2	12093071	6471	1
Vp017	474	Picture	MorphF8_10_orig.jpg ; MorphF8_00_UPPER.jpg	12093159	0	2	7299	3	0	next	hit	947
Vp017	474	Response	2	12100351	7192	1
Vp017	475	Picture	MorphF1_01_orig.jpg ; MorphF1_00_UPPER.jpg	12100458	0	1	8460	167	0	next	incorrect	949
Vp017	475	Response	1	12108911	8453	1
Vp017	476	Picture	MorphF2_01_orig.jpg ; MorphF2_10_UPPER.jpg	12108918	0	166	13520	348	0	next	hit	951
Vp017	476	Response	2	12122431	13513	1
Vp017	477	Picture	MorphF9_01_orig.jpg ; MorphF9_10_UPPER.jpg	12122438	0	182	19687	183	0	next	hit	953
Vp017	477	Response	2	12142031	19593	1
Vp017	478	Picture	MorphF8_02_orig.jpg ; MorphF8_10_UPPER.jpg	12142125	0	1	12341	2	0	next	hit	955
Vp017	478	Response	2	12154351	12226	1
Vp017	479	Picture	MorphM8_02_orig.jpg ; MorphM8_10_UPPER.jpg	12154466	0	1	12453	156	0	next	incorrect	957
Vp017	479	Response	1	12166911	12445	1
Vp017	480	Picture	MorphM1_05_orig.jpg ; MorphM1_10_UPPER.jpg	12166919	0	155	6921	156	0	next	incorrect	959
Vp017	480	Response	1	12173711	6792	1
Vp017	481	Picture	MorphM7_08_orig.jpg ; MorphM7_00_UPPER.jpg	12173840	0	1	6370	2	0	next	incorrect	961
Vp017	481	Response	1	12180111	6271	1
Vp017	482	Picture	MorphF2_00_orig.jpg ; MorphF2_10_UPPER.jpg	12180210	0	1	12871	2	0	next	incorrect	963
Vp017	482	Response	1	12192991	12781	1
Vp017	483	Picture	MorphM5_03_orig.jpg ; MorphM5_00_UPPER.jpg	12193081	0	1	9118	173	0	next	incorrect	965
Vp017	483	Response	1	12202191	9110	1
Vp017	484	Picture	MorphF6_04_orig.jpg ; MorphF6_10_UPPER.jpg	12202199	0	172	18218	173	0	next	incorrect	967
Vp017	484	Response	1	12220350	18151	1
Vp017	485	Picture	MorphF10_00_orig.jpg ; MorphF10_00_UPPER.jpg	12220417	0	1	6182	190	0	next	incorrect	969
Vp017	485	Response	1	12226590	6173	1
Vp017	486	Picture	MorphM6_04_orig.jpg ; MorphM6_10_UPPER.jpg	12226599	0	189	11279	378	0	next	incorrect	971
Vp017	486	Response	1	12237870	11271	1
Vp017	487	Picture	MorphM3_05_orig.jpg ; MorphM3_10_UPPER.jpg	12237878	0	189	15280	359	0	next	incorrect	973
Vp017	487	Response	1	12253150	15272	1
Vp017	488	Picture	MorphF5_05_orig.jpg ; MorphF5_10_UPPER.jpg	12253158	0	170	23125	171	0	next	hit	975
Vp017	488	Response	2	12276190	23032	1
Vp017	489	Picture	MorphF2_07_orig.jpg ; MorphF2_00_UPPER.jpg	12276283	0	1	11014	2	0	next	incorrect	977
Vp017	489	Response	1	12287230	10947	1
Vp017	490	Picture	MorphF3_00_orig.jpg ; MorphF3_00_UPPER.jpg	12287297	0	1	12341	2	0	next	incorrect	979
Vp017	490	Response	1	12299549	12252	1
Vp017	491	Picture	MorphM9_07_orig.jpg ; MorphM9_00_UPPER.jpg	12299638	0	1	10560	191	0	next	incorrect	981
Vp017	491	Response	1	12310189	10551	1
Vp017	492	Picture	MorphM5_03_orig.jpg ; MorphM5_10_UPPER.jpg	12310198	0	190	7753	191	0	next	incorrect	983
Vp017	492	Response	1	12317869	7671	1
Vp017	493	Picture	MorphF2_01_orig.jpg ; MorphF2_00_UPPER.jpg	12317951	0	1	10166	186	0	next	incorrect	985
Vp017	493	Response	1	12328109	10158	1
Vp017	494	Picture	MorphM2_06_orig.jpg ; MorphM2_10_UPPER.jpg	12328117	0	185	8639	357	0	next	incorrect	987
Vp017	494	Response	1	12336749	8632	1
Vp017	495	Picture	MorphM10_09_orig.jpg ; MorphM10_00_UPPER.jpg	12336756	0	172	6540	173	0	next	hit	989
Vp017	495	Response	2	12343229	6473	1
Vp017	496	Picture	MorphF6_06_orig.jpg ; MorphF6_10_UPPER.jpg	12343296	0	1	9687	2	0	next	incorrect	991
Vp017	496	Response	1	12352909	9613	1
Vp017	497	Picture	MorphF4_07_orig.jpg ; MorphF4_00_UPPER.jpg	12352983	0	1	14066	2	0	next	incorrect	993
Vp017	497	Response	1	12366909	13926	1
Vp017	498	Picture	MorphM2_03_orig.jpg ; MorphM2_10_UPPER.jpg	12367049	0	1	15128	2	0	next	incorrect	995
Vp017	498	Response	1	12382109	15060	1
Vp017	499	Picture	MorphF2_10_orig.jpg ; MorphF2_00_UPPER.jpg	12382177	0	1	7829	2	0	next	incorrect	997
Vp017	499	Response	1	12389869	7692	1
Vp017	500	Picture	MorphF4_06_orig.jpg ; MorphF4_00_UPPER.jpg	12390006	0	1	9687	2	0	next	incorrect	999
Vp017	500	Response	1	12399549	9543	1
Vp017	501	Picture	MorphM8_06_orig.jpg ; MorphM8_10_UPPER.jpg	12399693	0	1	22293	2	0	next	incorrect	1001
Vp017	501	Response	1	12421868	22175	1
Vp017	502	Picture	MorphF4_04_orig.jpg ; MorphF4_10_UPPER.jpg	12421986	0	1	6237	2	0	next	incorrect	1003
Vp017	502	Response	1	12428108	6122	1
Vp017	503	Picture	MorphM4_09_orig.jpg ; MorphM4_10_UPPER.jpg	12428223	0	1	11545	2	0	next	hit	1005
Vp017	503	Response	2	12439628	11405	1
Vp017	504	Picture	MorphF5_06_orig.jpg ; MorphF5_10_UPPER.jpg	12439768	0	1	7431	2	0	next	hit	1007
Vp017	504	Response	2	12447068	7300	1
Vp017	505	Picture	MorphF6_00_orig.jpg ; MorphF6_10_UPPER.jpg	12447199	0	1	14331	2	0	next	incorrect	1009
Vp017	505	Response	1	12461468	14269	1
Vp017	506	Picture	MorphF1_08_orig.jpg ; MorphF1_00_UPPER.jpg	12461530	0	1	10882	2	0	next	incorrect	1011
Vp017	506	Response	1	12472268	10738	1
Vp017	507	Picture	MorphF2_02_orig.jpg ; MorphF2_10_UPPER.jpg	12472412	0	1	8743	149	0	next	incorrect	1013
Vp017	507	Response	1	12481148	8736	1
Vp017	508	Picture	MorphF3_06_orig.jpg ; MorphF3_10_UPPER.jpg	12481155	0	148	16401	350	0	next	hit	1015
Vp017	508	Response	2	12497548	16393	1
Vp017	509	Picture	MorphM3_08_orig.jpg ; MorphM3_00_UPPER.jpg	12497556	0	202	12277	203	0	next	incorrect	1017
Vp017	509	Response	1	12509707	12151	1
Vp017	510	Picture	MorphM6_08_orig.jpg ; MorphM6_10_UPPER.jpg	12509833	0	1	14278	188	0	next	incorrect	1019
Vp017	510	Response	1	12524107	14274	1
Vp017	511	Picture	MorphF2_07_orig.jpg ; MorphF2_10_UPPER.jpg	12524111	0	187	6004	341	0	next	incorrect	1021
Vp017	511	Response	1	12530107	5996	1
Vp017	512	Picture	MorphM4_02_orig.jpg ; MorphM4_10_UPPER.jpg	12530115	0	154	16475	155	0	next	hit	1023
Vp017	512	Response	2	12546507	16392	1
Vp017	513	Picture	MorphF1_00_orig.jpg ; MorphF1_00_UPPER.jpg	12546590	0	1	14165	169	0	next	incorrect	1025
Vp017	513	Response	1	12560747	14157	1
Vp017	514	Picture	MorphF6_09_orig.jpg ; MorphF6_00_UPPER.jpg	12560755	0	168	17019	169	0	next	incorrect	1027
Vp017	514	Response	1	12577627	16872	1
Vp017	515	Picture	MorphM1_01_orig.jpg ; MorphM1_00_UPPER.jpg	12577774	0	1	17649	2	0	next	incorrect	1029
Vp017	515	Response	1	12595307	17533	1
Vp017	516	Picture	MorphM6_01_orig.jpg ; MorphM6_10_UPPER.jpg	12595423	0	1	12208	2	0	next	incorrect	1031
Vp017	516	Response	1	12607547	12124	1
Vp017	517	Picture	MorphF10_09_orig.jpg ; MorphF10_10_UPPER.jpg	12607631	0	1	15363	165	0	next	hit	1033
Vp017	517	Response	2	12622986	15355	1
Vp017	518	Picture	MorphM9_00_orig.jpg ; MorphM9_00_UPPER.jpg	12622994	0	164	14720	338	0	next	incorrect	1035
Vp017	518	Response	1	12637706	14712	1
Vp017	519	Picture	MorphF8_10_orig.jpg ; MorphF8_10_UPPER.jpg	12637714	0	174	8533	175	0	next	hit	1037
Vp017	519	Response	2	12646106	8392	1
Vp017	520	Picture	MorphF10_01_orig.jpg ; MorphF10_00_UPPER.jpg	12646247	0	1	6186	185	0	next	hit	1039
Vp017	520	Response	2	12652426	6179	1
Vp017	521	Picture	MorphF4_00_orig.jpg ; MorphF4_10_UPPER.jpg	12652433	0	184	14880	350	0	next	incorrect	1041
Vp017	521	Response	1	12667306	14873	1
Vp017	522	Picture	MorphM1_08_orig.jpg ; MorphM1_10_UPPER.jpg	12667313	0	166	8641	317	0	next	hit	1043
Vp017	522	Response	2	12675946	8633	1
Vp017	523	Picture	MorphM3_04_orig.jpg ; MorphM3_10_UPPER.jpg	12675954	0	151	15119	310	0	next	incorrect	1045
Vp017	523	Response	1	12691066	15112	1
Vp017	524	Picture	MorphF6_04_orig.jpg ; MorphF6_00_UPPER.jpg	12691073	0	159	9978	160	0	next	incorrect	1047
Vp017	524	Response	1	12700906	9833	1
Vp017	525	Picture	MorphM1_01_orig.jpg ; MorphM1_10_UPPER.jpg	12701051	0	1	14582	150	0	next	hit	1049
Vp017	525	Response	2	12715626	14575	1
Vp017	526	Picture	MorphM10_05_orig.jpg ; MorphM10_10_UPPER.jpg	12715633	0	149	9304	150	0	next	hit	1051
Vp017	526	Response	2	12724825	9192	1
Vp017	527	Picture	MorphF8_08_orig.jpg ; MorphF8_10_UPPER.jpg	12724937	0	1	6237	2	0	next	hit	1053
Vp017	527	Response	2	12731065	6128	1
Vp017	528	Picture	MorphM7_10_orig.jpg ; MorphM7_00_UPPER.jpg	12731174	0	1	12208	2	0	next	incorrect	1055
Vp017	528	Response	1	12743305	12131	1
Vp017	529	Picture	MorphF9_06_orig.jpg ; MorphF9_10_UPPER.jpg	12743382	0	1	24549	2	0	next	incorrect	1057
Vp017	529	Response	1	12767785	24403	1
Vp017	530	Picture	MorphM8_07_orig.jpg ; MorphM8_00_UPPER.jpg	12767931	0	1	18047	2	0	next	incorrect	1059
Vp017	530	Response	1	12785865	17934	1
Vp017	531	Picture	MorphM1_06_orig.jpg ; MorphM1_10_UPPER.jpg	12785978	0	1	8227	2	0	next	hit	1061
Vp017	531	Response	2	12794105	8127	1
Vp017	532	Picture	MorphM3_02_orig.jpg ; MorphM3_10_UPPER.jpg	12794205	0	1	16308	149	0	next	hit	1063
Vp017	532	Response	2	12810505	16300	1
Vp017	533	Picture	MorphM8_00_orig.jpg ; MorphM8_10_UPPER.jpg	12810513	0	148	8479	310	0	next	hit	1065
Vp017	533	Response	2	12818985	8472	1
Vp017	534	Picture	MorphM5_09_orig.jpg ; MorphM5_00_UPPER.jpg	12818992	0	162	10378	164	0	next	incorrect	1067
Vp017	534	Response	1	12829224	10232	1
Vp017	535	Picture	MorphM1_07_orig.jpg ; MorphM1_10_UPPER.jpg	12829370	0	2	12872	3	0	next	incorrect	1069
Vp017	535	Response	1	12842104	12734	1
Vp017	536	Picture	MorphM3_05_orig.jpg ; MorphM3_00_UPPER.jpg	12842242	0	1	20303	2	0	next	hit	1071
Vp017	536	Response	2	12862424	20182	1
Vp017	537	Picture	MorphM5_09_orig.jpg ; MorphM5_10_UPPER.jpg	12862545	0	1	11545	2	0	next	incorrect	1073
Vp017	537	Response	1	12874024	11479	1
Vp017	538	Picture	MorphF10_05_orig.jpg ; MorphF10_10_UPPER.jpg	12874090	0	1	8579	181	0	next	hit	1075
Vp017	538	Response	2	12882664	8574	1
Vp017	539	Picture	MorphF7_02_orig.jpg ; MorphF7_10_UPPER.jpg	12882669	0	180	13581	182	0	next	hit	1077
Vp017	539	Response	2	12896104	13435	1
Vp017	540	Picture	MorphM4_05_orig.jpg ; MorphM4_10_UPPER.jpg	12896250	0	2	24284	3	0	next	hit	1079
Vp017	540	Response	2	12920424	24174	1
Vp017	541	Picture	MorphM7_10_orig.jpg ; MorphM7_10_UPPER.jpg	12920534	0	1	6617	153	0	next	hit	1081
Vp017	541	Response	2	12927143	6609	1
Vp017	542	Picture	MorphF4_02_orig.jpg ; MorphF4_10_UPPER.jpg	12927151	0	152	20560	312	0	next	incorrect	1083
Vp017	542	Response	1	12947703	20552	1
Vp017	543	Picture	MorphM8_08_orig.jpg ; MorphM8_10_UPPER.jpg	12947711	0	160	14479	305	0	next	incorrect	1085
Vp017	543	Response	1	12962183	14472	1
Vp017	544	Picture	MorphM1_00_orig.jpg ; MorphM1_10_UPPER.jpg	12962190	0	145	9035	146	0	next	incorrect	1087
Vp017	544	Response	1	12971143	8953	1
Vp017	545	Picture	MorphF10_03_orig.jpg ; MorphF10_00_UPPER.jpg	12971225	0	1	10749	2	0	next	hit	1089
Vp017	545	Response	2	12981863	10638	1
Vp017	546	Picture	MorphM7_05_orig.jpg ; MorphM7_10_UPPER.jpg	12981974	0	1	20568	2	0	next	incorrect	1091
Vp017	546	Response	1	13002423	20449	1
Vp017	547	Picture	MorphF3_10_orig.jpg ; MorphF3_10_UPPER.jpg	13002542	0	1	13801	2	0	next	incorrect	1093
Vp017	547	Response	1	13016263	13721	1
Vp017	548	Picture	MorphM7_03_orig.jpg ; MorphM7_10_UPPER.jpg	13016343	0	1	11146	2	0	next	hit	1095
Vp017	548	Response	2	13027383	11040	1
Vp017	549	Picture	MorphF1_09_orig.jpg ; MorphF1_00_UPPER.jpg	13027489	0	1	11943	2	0	next	incorrect	1097
Vp017	549	Response	1	13039302	11813	1
Vp017	550	Picture	MorphF7_06_orig.jpg ; MorphF7_00_UPPER.jpg	13039432	0	1	9024	2	0	next	incorrect	1099
Vp017	550	Response	1	13048342	8910	1
Vp017	551	Picture	MorphF8_05_orig.jpg ; MorphF8_00_UPPER.jpg	13048456	0	1	16294	162	0	next	incorrect	1101
Vp017	551	Response	1	13064742	16286	1
Vp017	552	Picture	MorphM9_02_orig.jpg ; MorphM9_00_UPPER.jpg	13064750	0	161	22559	322	0	next	incorrect	1103
Vp017	552	Response	1	13087302	22552	1
Vp017	553	Picture	MorphM1_09_orig.jpg ; MorphM1_00_UPPER.jpg	13087309	0	161	25638	162	0	next	incorrect	1105
Vp017	553	Response	1	13112822	25513	1
Vp017	554	Picture	MorphF1_00_orig.jpg ; MorphF1_10_UPPER.jpg	13112947	0	1	6104	2	0	next	incorrect	1107
Vp017	554	Response	1	13118902	5955	1
Vp017	555	Picture	MorphF5_03_orig.jpg ; MorphF5_10_UPPER.jpg	13119051	0	1	5972	2	0	next	incorrect	1109
Vp017	555	Response	1	13124902	5851	1
Vp017	556	Picture	MorphF3_06_orig.jpg ; MorphF3_00_UPPER.jpg	13125023	0	1	6767	2	0	next	incorrect	1111
Vp017	556	Response	1	13131702	6679	1
Vp017	557	Picture	MorphM10_07_orig.jpg ; MorphM10_10_UPPER.jpg	13131790	0	1	11014	2	0	next	hit	1113
Vp017	557	Response	2	13142661	10871	1
Vp017	558	Picture	MorphM3_07_orig.jpg ; MorphM3_10_UPPER.jpg	13142804	0	1	6185	187	0	next	hit	1115
Vp017	558	Response	2	13148981	6177	1
Vp017	559	Picture	MorphM2_10_orig.jpg ; MorphM2_10_UPPER.jpg	13148989	0	186	20620	187	0	next	incorrect	1117
Vp017	559	Response	1	13169541	20552	1
Vp017	560	Picture	MorphF5_01_orig.jpg ; MorphF5_10_UPPER.jpg	13169609	0	1	9289	2	0	next	incorrect	1119
Vp017	560	Response	1	13178821	9212	1
Vp017	561	Picture	MorphF4_05_orig.jpg ; MorphF4_10_UPPER.jpg	13178898	0	1	8758	2	0	next	incorrect	1121
Vp017	561	Response	1	13187541	8643	1
Vp017	562	Picture	MorphM9_07_orig.jpg ; MorphM9_10_UPPER.jpg	13187656	0	1	8095	2	0	next	incorrect	1123
Vp017	562	Response	1	13195621	7965	1
Vp017	563	Picture	MorphF6_02_orig.jpg ; MorphF6_00_UPPER.jpg	13195751	0	1	7431	2	0	next	incorrect	1125
Vp017	563	Response	1	13203061	7310	1
Vp017	564	Picture	MorphF1_06_orig.jpg ; MorphF1_00_UPPER.jpg	13203182	0	1	8227	2	0	next	incorrect	1127
Vp017	564	Response	1	13211301	8119	1
Vp017	565	Picture	MorphM10_05_orig.jpg ; MorphM10_00_UPPER.jpg	13211409	0	1	10085	2	0	next	hit	1129
Vp017	565	Response	2	13221381	9972	1
Vp017	566	Picture	MorphF9_08_orig.jpg ; MorphF9_10_UPPER.jpg	13221494	0	1	10749	2	0	next	hit	1131
Vp017	566	Response	2	13232101	10607	1
Vp017	567	Picture	MorphF5_05_orig.jpg ; MorphF5_00_UPPER.jpg	13232243	0	1	10085	2	0	next	incorrect	1133
Vp017	567	Response	1	13242181	9938	1
Vp017	568	Picture	MorphM3_01_orig.jpg ; MorphM3_00_UPPER.jpg	13242328	0	1	20260	178	0	next	incorrect	1135
Vp017	568	Response	1	13262580	20252	1
Vp017	569	Picture	MorphF2_09_orig.jpg ; MorphF2_00_UPPER.jpg	13262588	0	177	11986	178	0	next	incorrect	1137
Vp017	569	Response	1	13274500	11912	1
Vp017	570	Picture	MorphM8_05_orig.jpg ; MorphM8_10_UPPER.jpg	13274574	0	1	9134	157	0	next	incorrect	1139
Vp017	570	Response	1	13283700	9126	1
Vp017	571	Picture	MorphF3_04_orig.jpg ; MorphF3_00_UPPER.jpg	13283708	0	156	10079	318	0	next	incorrect	1141
Vp017	571	Response	1	13293780	10072	1
Vp017	572	Picture	MorphF6_00_orig.jpg ; MorphF6_00_UPPER.jpg	13293787	0	162	13563	163	0	next	incorrect	1143
Vp017	572	Response	1	13307220	13433	1
Vp017	573	Picture	MorphM4_04_orig.jpg ; MorphM4_10_UPPER.jpg	13307350	0	1	10997	152	0	next	hit	1145
Vp017	573	Response	2	13318340	10990	1
Vp017	574	Picture	MorphF5_00_orig.jpg ; MorphF5_10_UPPER.jpg	13318347	0	151	7581	152	0	next	incorrect	1147
Vp017	574	Response	1	13325780	7433	1
Vp017	575	Picture	MorphM7_04_orig.jpg ; MorphM7_10_UPPER.jpg	13325928	0	1	6370	2	0	next	hit	1149
Vp017	575	Response	2	13332180	6252	1
Vp017	576	Picture	MorphM10_03_orig.jpg ; MorphM10_00_UPPER.jpg	13332298	0	1	10049	170	0	next	hit	1151
Vp017	576	Response	2	13342340	10042	1
Vp017	577	Picture	MorphF4_03_orig.jpg ; MorphF4_10_UPPER.jpg	13342347	0	169	7443	327	0	next	incorrect	1153
Vp017	577	Response	1	13349779	7432	2
Vp017	578	Picture	MorphF5_08_orig.jpg ; MorphF5_10_UPPER.jpg	13349790	0	158	7057	159	0	next	hit	1155
Vp017	578	Response	2	13356739	6949	1
Vp017	579	Picture	MorphM7_00_orig.jpg ; MorphM7_00_UPPER.jpg	13356847	0	1	16454	2	0	next	incorrect	1157
Vp017	579	Response	1	13373219	16372	1
Vp017	580	Picture	MorphM10_00_orig.jpg ; MorphM10_10_UPPER.jpg	13373301	0	1	6503	2	0	next	incorrect	1159
Vp017	580	Response	1	13379699	6398	1
Vp017	581	Picture	MorphF4_08_orig.jpg ; MorphF4_10_UPPER.jpg	13379804	0	1	6862	173	0	next	incorrect	1161
Vp017	581	Response	1	13386659	6855	1
Vp017	582	Picture	MorphF5_09_orig.jpg ; MorphF5_00_UPPER.jpg	13386666	0	172	14237	173	0	next	incorrect	1163
Vp017	582	Response	1	13400819	14153	1
Vp017	583	Picture	MorphM5_01_orig.jpg ; MorphM5_00_UPPER.jpg	13400903	0	1	8360	2	0	next	incorrect	1165
Vp017	583	Response	1	13409139	8236	1
Vp017	584	Picture	MorphF8_01_orig.jpg ; MorphF8_10_UPPER.jpg	13409263	0	1	10483	2	0	next	hit	1167
Vp017	584	Response	2	13419619	10356	1
Vp017	585	Picture	MorphF10_03_orig.jpg ; MorphF10_10_UPPER.jpg	13419746	0	1	6369	2	0	next	hit	1169
Vp017	585	Response	2	13426019	6273	1
Vp017	586	Picture	MorphM9_09_orig.jpg ; MorphM9_10_UPPER.jpg	13426115	0	1	12209	2	0	next	incorrect	1171
Vp017	586	Response	1	13438179	12064	1
Vp017	587	Picture	MorphF8_05_orig.jpg ; MorphF8_10_UPPER.jpg	13438324	0	1	7382	184	0	next	hit	1173
Vp017	587	Response	2	13445699	7375	1
Vp017	588	Picture	MorphM6_03_orig.jpg ; MorphM6_10_UPPER.jpg	13445706	0	183	7347	184	0	next	incorrect	1175
Vp017	588	Response	1	13452979	7273	1
Vp017	589	Picture	MorphM2_04_orig.jpg ; MorphM2_10_UPPER.jpg	13453053	0	1	7033	2	0	next	hit	1177
Vp017	589	Response	2	13460018	6965	1
Vp017	590	Picture	MorphF9_00_orig.jpg ; MorphF9_10_UPPER.jpg	13460086	0	1	13224	181	0	next	hit	1179
Vp017	590	Response	2	13473298	13212	1
Vp017	591	Picture	MorphF1_10_orig.jpg ; MorphF1_10_UPPER.jpg	13473310	0	180	11458	181	0	next	incorrect	1181
Vp017	591	Response	1	13484658	11348	1
Vp017	592	Picture	MorphM1_05_orig.jpg ; MorphM1_00_UPPER.jpg	13484768	0	1	14730	2	0	next	incorrect	1183
Vp017	592	Response	1	13499378	14610	1
Vp017	593	Picture	MorphM6_05_orig.jpg ; MorphM6_10_UPPER.jpg	13499498	0	1	8227	2	0	next	incorrect	1185
Vp017	593	Response	1	13507618	8120	1
Vp017	594	Picture	MorphM4_08_orig.jpg ; MorphM4_10_UPPER.jpg	13507725	0	1	7020	148	0	next	incorrect	1187
Vp017	594	Response	1	13514738	7013	1
Vp017	595	Picture	MorphF1_05_orig.jpg ; MorphF1_10_UPPER.jpg	13514745	0	147	10762	148	0	next	incorrect	1189
Vp017	595	Response	1	13525378	10633	1
Vp017	596	Picture	MorphM3_10_orig.jpg ; MorphM3_00_UPPER.jpg	13525507	0	1	6634	3	0	next	hit	1191
Vp017	596	Response	2	13532018	6511	1
Vp017	597	Picture	MorphF7_07_orig.jpg ; MorphF7_00_UPPER.jpg	13532141	0	2	6237	3	0	next	incorrect	1193
Vp017	597	Response	1	13538258	6117	1
Vp017	598	Picture	MorphF4_09_orig.jpg ; MorphF4_10_UPPER.jpg	13538378	0	1	6502	3	0	next	hit	1195
Vp017	598	Response	2	13544738	6360	1
Vp017	599	Picture	MorphM1_02_orig.jpg ; MorphM1_00_UPPER.jpg	13544880	0	2	8759	3	0	next	incorrect	1197
Vp017	599	Response	1	13553538	8658	1
Vp017	600	Picture	MorphF3_00_orig.jpg ; MorphF3_10_UPPER.jpg	13553639	0	1	6066	172	0	next	incorrect	1199
Vp017	600	Response	1	13559697	6058	1
Vp017	601	Picture	MorphF5_09_orig.jpg ; MorphF5_10_UPPER.jpg	13559705	0	171	16481	316	0	next	incorrect	1201
Vp017	601	Response	1	13576177	16472	1
Vp017	602	Picture	MorphF9_01_orig.jpg ; MorphF9_00_UPPER.jpg	13576186	0	145	11158	146	0	next	incorrect	1203
Vp017	602	Response	1	13587217	11031	1
Vp017	603	Picture	MorphF5_10_orig.jpg ; MorphF5_10_UPPER.jpg	13587344	0	1	8891	2	0	next	hit	1205
Vp017	603	Response	2	13596097	8753	1
Vp017	604	Picture	MorphM3_07_orig.jpg ; MorphM3_00_UPPER.jpg	13596235	0	1	14729	2	0	next	incorrect	1207
Vp017	604	Response	1	13610897	14662	1
Vp017	605	Picture	MorphM9_05_orig.jpg ; MorphM9_10_UPPER.jpg	13610964	0	1	6635	2	0	next	incorrect	1209
Vp017	605	Response	1	13617457	6493	1
Vp017	606	Picture	MorphM8_08_orig.jpg ; MorphM8_00_UPPER.jpg	13617599	0	1	7697	2	0	next	incorrect	1211
Vp017	606	Response	1	13625217	7618	1
Vp017	607	Picture	MorphM10_09_orig.jpg ; MorphM10_10_UPPER.jpg	13625296	0	1	6728	174	0	next	hit	1213
Vp017	607	Response	2	13632017	6721	1
Vp017	608	Picture	MorphF7_09_orig.jpg ; MorphF7_00_UPPER.jpg	13632024	0	173	6240	343	0	next	incorrect	1215
Vp017	608	Response	1	13638257	6233	1
Vp017	609	Picture	MorphM7_07_orig.jpg ; MorphM7_10_UPPER.jpg	13638264	0	170	5200	315	0	next	hit	1217
Vp017	609	Response	2	13643457	5193	1
Vp017	610	Picture	MorphM9_04_orig.jpg ; MorphM9_10_UPPER.jpg	13643464	0	145	6880	311	0	next	incorrect	1219
Vp017	610	Response	1	13650337	6873	1
Vp017	611	Picture	MorphF7_05_orig.jpg ; MorphF7_00_UPPER.jpg	13650344	0	166	9280	340	0	next	hit	1221
Vp017	611	Response	2	13659617	9273	1
Vp017	612	Picture	MorphM9_06_orig.jpg ; MorphM9_10_UPPER.jpg	13659624	0	174	5879	175	0	next	incorrect	1223
Vp017	612	Response	1	13665376	5752	1
Vp017	613	Picture	MorphF3_08_orig.jpg ; MorphF3_00_UPPER.jpg	13665503	0	1	9801	154	0	next	incorrect	1225
Vp017	613	Response	1	13675296	9793	1
Vp017	614	Picture	MorphF7_08_orig.jpg ; MorphF7_10_UPPER.jpg	13675304	0	153	22047	154	0	next	incorrect	1227
Vp017	614	Response	1	13697216	21912	1
Vp017	615	Picture	MorphM3_09_orig.jpg ; MorphM3_10_UPPER.jpg	13697351	0	1	6593	177	0	next	incorrect	1229
Vp017	615	Response	1	13703936	6585	1
Vp017	616	Picture	MorphF9_10_orig.jpg ; MorphF9_10_UPPER.jpg	13703944	0	176	7340	177	0	next	incorrect	1231
Vp017	616	Response	1	13711136	7192	1
Vp017	617	Picture	MorphM4_06_orig.jpg ; MorphM4_10_UPPER.jpg	13711284	0	1	12076	2	0	next	hit	1233
Vp017	617	Response	2	13723296	12012	1
Vp017	618	Picture	MorphM7_07_orig.jpg ; MorphM7_00_UPPER.jpg	13723360	0	1	6344	160	0	next	hit	1235
Vp017	618	Response	2	13729696	6336	1
Vp017	619	Picture	MorphM4_10_orig.jpg ; MorphM4_10_UPPER.jpg	13729704	0	159	6479	341	0	next	hit	1237
Vp017	619	Response	2	13736176	6472	1
Vp017	620	Picture	MorphF4_03_orig.jpg ; MorphF4_00_UPPER.jpg	13736183	0	182	7745	183	0	next	incorrect	1239
Vp017	620	Response	1	13743856	7673	1
Vp017	621	Picture	MorphF8_04_orig.jpg ; MorphF8_10_UPPER.jpg	13743928	0	1	10085	2	0	next	hit	1241
Vp017	621	Response	2	13753936	10008	1
Vp017	622	Picture	MorphF7_04_orig.jpg ; MorphF7_10_UPPER.jpg	13754013	0	1	11014	2	0	next	incorrect	1243
Vp017	622	Response	1	13764896	10883	1
Vp017	623	Picture	MorphM6_09_orig.jpg ; MorphM6_00_UPPER.jpg	13765027	0	1	10036	184	0	next	hit	1245
Vp017	623	Response	2	13775056	10029	1
Vp017	624	Picture	MorphF10_06_orig.jpg ; MorphF10_00_UPPER.jpg	13775063	0	183	10002	184	0	next	hit	1247
Vp017	624	Response	2	13784975	9912	1
Vp017	625	Picture	MorphM1_06_orig.jpg ; MorphM1_00_UPPER.jpg	13785065	0	1	8478	149	0	next	incorrect	1249
Vp017	625	Response	1	13793535	8470	1
Vp017	626	Picture	MorphF7_04_orig.jpg ; MorphF7_00_UPPER.jpg	13793543	0	148	8242	149	0	next	incorrect	1251
Vp017	626	Response	1	13801695	8152	1
Vp017	627	Picture	MorphM10_01_orig.jpg ; MorphM10_00_UPPER.jpg	13801785	0	1	11810	2	0	next	hit	1253
Vp017	627	Response	2	13813455	11670	1
Vp017	628	Picture	MorphM1_03_orig.jpg ; MorphM1_10_UPPER.jpg	13813595	0	1	14729	2	0	next	incorrect	1255
Vp017	628	Response	1	13828175	14580	1
Vp017	629	Picture	MorphF2_04_orig.jpg ; MorphF2_00_UPPER.jpg	13828324	0	1	12607	2	0	next	incorrect	1257
Vp017	629	Response	1	13840815	12491	1
Vp017	630	Picture	MorphM4_05_orig.jpg ; MorphM4_00_UPPER.jpg	13840931	0	1	13004	2	0	next	incorrect	1259
Vp017	630	Response	1	13853855	12924	1
Vp017	631	Picture	MorphM5_04_orig.jpg ; MorphM5_10_UPPER.jpg	13853935	0	1	9554	3	0	next	incorrect	1261
Vp017	631	Response	1	13863375	9440	1
Vp017	632	Picture	MorphM4_02_orig.jpg ; MorphM4_00_UPPER.jpg	13863489	0	2	18844	3	0	next	hit	1263
Vp017	632	Response	2	13882254	18765	1
Vp017	633	Picture	MorphM8_05_orig.jpg ; MorphM8_00_UPPER.jpg	13882333	0	1	16852	2	0	next	incorrect	1265
Vp017	633	Response	1	13899054	16721	1
Vp017	634	Picture	MorphF2_08_orig.jpg ; MorphF2_00_UPPER.jpg	13899185	0	1	5972	2	0	next	incorrect	1267
Vp017	634	Response	1	13905054	5869	1
Vp017	635	Picture	MorphF5_00_orig.jpg ; MorphF5_00_UPPER.jpg	13905157	0	1	10218	2	0	next	incorrect	1269
Vp017	635	Response	1	13915294	10137	1
Vp017	636	Picture	MorphM10_02_orig.jpg ; MorphM10_10_UPPER.jpg	13915375	0	1	12341	2	0	next	hit	1271
Vp017	636	Response	2	13927614	12239	1
Vp017	637	Picture	MorphM8_03_orig.jpg ; MorphM8_00_UPPER.jpg	13927716	0	1	12871	2	0	next	incorrect	1273
Vp017	637	Response	1	13940494	12778	1
Vp017	638	Picture	MorphF3_04_orig.jpg ; MorphF3_10_UPPER.jpg	13940587	0	1	15659	2	0	next	incorrect	1275
Vp017	638	Response	1	13956174	15587	1
Vp017	639	Picture	MorphM4_06_orig.jpg ; MorphM4_00_UPPER.jpg	13956246	0	1	9554	2	0	next	incorrect	1277
Vp017	639	Response	1	13965694	9448	1
Vp017	640	Picture	MorphF5_04_orig.jpg ; MorphF5_10_UPPER.jpg	13965800	0	1	11677	3	0	next	incorrect	1279
Vp017	640	Response	1	13977374	11574	1
Vp017	641	Picture	MorphM8_09_orig.jpg ; MorphM8_00_UPPER.jpg	13977477	0	2	12076	3	0	next	incorrect	1281
Vp017	641	Response	1	13989454	11977	1
Vp017	642	Picture	MorphM10_10_orig.jpg ; MorphM10_10_UPPER.jpg	13989553	0	1	8227	2	0	next	hit	1283
Vp017	642	Response	2	13997693	8140	1
Vp017	643	Picture	MorphF5_03_orig.jpg ; MorphF5_00_UPPER.jpg	13997780	0	1	10616	2	0	next	incorrect	1285
Vp017	643	Response	1	14008333	10553	1
Vp017	644	Picture	MorphF1_08_orig.jpg ; MorphF1_10_UPPER.jpg	14008396	0	1	8095	2	0	next	incorrect	1287
Vp017	644	Response	1	14016413	8017	1
Vp017	645	Picture	MorphM7_06_orig.jpg ; MorphM7_10_UPPER.jpg	14016491	0	1	6729	173	0	next	hit	1289
Vp017	645	Response	2	14023213	6722	1
Vp017	646	Picture	MorphF6_01_orig.jpg ; MorphF6_00_UPPER.jpg	14023220	0	172	9062	173	0	next	incorrect	1291
Vp017	646	Response	1	14032173	8953	1
Vp017	647	Picture	MorphF4_10_orig.jpg ; MorphF4_00_UPPER.jpg	14032282	0	1	11014	2	0	next	incorrect	1293
Vp017	647	Response	1	14043213	10931	1
Vp017	648	Picture	MorphF9_07_orig.jpg ; MorphF9_00_UPPER.jpg	14043296	0	1	11014	2	0	next	incorrect	1295
Vp017	648	Response	1	14054173	10877	1
Vp017	649	Picture	MorphM8_01_orig.jpg ; MorphM8_00_UPPER.jpg	14054310	0	1	14862	2	0	next	incorrect	1297
Vp017	649	Response	1	14069053	14743	1
Vp017	650	Picture	MorphM10_06_orig.jpg ; MorphM10_10_UPPER.jpg	14069172	0	1	7166	2	0	next	hit	1299
Vp017	650	Response	2	14076253	7081	1
Vp017	651	Picture	MorphM8_01_orig.jpg ; MorphM8_10_UPPER.jpg	14076338	0	1	8482	145	0	next	incorrect	1301
Vp017	651	Response	1	14084813	8475	1
Vp017	652	Picture	MorphM4_03_orig.jpg ; MorphM4_00_UPPER.jpg	14084820	0	144	13280	145	0	next	incorrect	1303
Vp017	652	Response	1	14098013	13193	1
Vp017	653	Picture	MorphM5_08_orig.jpg ; MorphM5_10_UPPER.jpg	14098100	0	1	7520	179	0	next	incorrect	1305
Vp017	653	Response	1	14105612	7512	1
Vp017	654	Picture	MorphF7_01_orig.jpg ; MorphF7_10_UPPER.jpg	14105620	0	178	12916	179	0	next	incorrect	1307
Vp017	654	Response	1	14118412	12792	1
Vp017	655	Picture	MorphF10_04_orig.jpg ; MorphF10_00_UPPER.jpg	14118536	0	1	7298	2	0	next	hit	1309
Vp017	655	Response	2	14125772	7236	1
Vp017	656	Picture	MorphF4_05_orig.jpg ; MorphF4_00_UPPER.jpg	14125834	0	1	8095	2	0	next	incorrect	1311
Vp017	656	Response	1	14133852	8018	1
Vp017	657	Picture	MorphF10_05_orig.jpg ; MorphF10_00_UPPER.jpg	14133929	0	1	6490	147	0	next	hit	1313
Vp017	657	Response	2	14140412	6483	1
Vp017	658	Picture	MorphF9_03_orig.jpg ; MorphF9_10_UPPER.jpg	14140419	0	146	10880	293	0	next	incorrect	1315
Vp017	658	Response	1	14151292	10873	1
Vp017	659	Picture	MorphM3_09_orig.jpg ; MorphM3_00_UPPER.jpg	14151299	0	147	11920	317	0	next	incorrect	1317
Vp017	659	Response	1	14163212	11913	1
Vp017	660	Picture	MorphM2_04_orig.jpg ; MorphM2_00_UPPER.jpg	14163219	0	170	6937	171	0	next	incorrect	1319
Vp017	660	Response	1	14170012	6793	1
Vp017	661	Picture	MorphM1_02_orig.jpg ; MorphM1_10_UPPER.jpg	14170156	0	1	9543	146	0	next	incorrect	1321
Vp017	661	Response	1	14179692	9536	1
Vp017	662	Picture	MorphF8_04_orig.jpg ; MorphF8_00_UPPER.jpg	14179699	0	145	8504	146	0	next	incorrect	1323
Vp017	662	Response	1	14188092	8393	1
Vp017	663	Picture	MorphM4_08_orig.jpg ; MorphM4_00_UPPER.jpg	14188203	0	1	8456	171	0	next	hit	1325
Vp017	663	Response	2	14196651	8448	1
Vp017	664	Picture	MorphM2_03_orig.jpg ; MorphM2_00_UPPER.jpg	14196659	0	170	6406	171	0	next	incorrect	1327
Vp017	664	Response	1	14202971	6312	1
Vp017	665	Picture	MorphM6_02_orig.jpg ; MorphM6_10_UPPER.jpg	14203065	0	1	9114	177	0	next	incorrect	1329
Vp017	665	Response	1	14212171	9106	1
Vp017	666	Picture	MorphM3_03_orig.jpg ; MorphM3_00_UPPER.jpg	14212179	0	176	18222	177	0	next	incorrect	1331
Vp017	666	Response	1	14230331	18152	1
Vp017	667	Picture	MorphM8_02_orig.jpg ; MorphM8_00_UPPER.jpg	14230401	0	1	7829	2	0	next	incorrect	1333
Vp017	667	Response	1	14238091	7690	1
Vp017	668	Picture	MorphM5_04_orig.jpg ; MorphM5_00_UPPER.jpg	14238230	0	1	7829	2	0	next	incorrect	1335
Vp017	668	Response	1	14245931	7701	1
Vp017	669	Picture	MorphF5_08_orig.jpg ; MorphF5_00_UPPER.jpg	14246059	0	1	8839	187	0	next	incorrect	1337
Vp017	669	Response	1	14254891	8832	1
Vp017	670	Picture	MorphM8_06_orig.jpg ; MorphM8_00_UPPER.jpg	14254898	0	186	7040	365	0	next	incorrect	1339
Vp017	670	Response	1	14261931	7033	1
Vp017	671	Picture	MorphF9_03_orig.jpg ; MorphF9_00_UPPER.jpg	14261938	0	179	13978	180	0	next	incorrect	1341
Vp017	671	Response	1	14275851	13913	1
Vp017	672	Picture	MorphM3_01_orig.jpg ; MorphM3_10_UPPER.jpg	14275916	0	1	9778	177	0	next	incorrect	1343
Vp017	672	Response	1	14285691	9775	1
Vp017	673	Picture	MorphF4_10_orig.jpg ; MorphF4_10_UPPER.jpg	14285694	0	176	9596	177	0	next	incorrect	1345
Vp017	673	Response	1	14295211	9517	1
Vp017	674	Picture	MorphF7_08_orig.jpg ; MorphF7_00_UPPER.jpg	14295290	0	1	7128	173	0	next	incorrect	1347
Vp017	674	Response	1	14302410	7120	1
Vp017	675	Picture	MorphF9_08_orig.jpg ; MorphF9_00_UPPER.jpg	14302418	0	172	7204	173	0	next	incorrect	1349
Vp017	675	Response	1	14309530	7112	1
Vp017	676	Picture	MorphM7_05_orig.jpg ; MorphM7_00_UPPER.jpg	14309622	0	1	11677	2	0	next	hit	1351
Vp017	676	Response	2	14321210	11588	1
Vp017	677	Picture	MorphF10_10_orig.jpg ; MorphF10_00_UPPER.jpg	14321299	0	1	7278	155	0	next	hit	1353
Vp017	677	Response	2	14328570	7271	1
Vp017	678	Picture	MorphF6_10_orig.jpg ; MorphF6_00_UPPER.jpg	14328577	0	154	8911	155	0	next	incorrect	1355
Vp017	678	Response	1	14337370	8793	1
Vp017	679	Picture	MorphM1_04_orig.jpg ; MorphM1_10_UPPER.jpg	14337488	0	1	7409	157	0	next	incorrect	1357
Vp017	679	Response	1	14344890	7402	1
Vp017	680	Picture	MorphF7_00_orig.jpg ; MorphF7_10_UPPER.jpg	14344897	0	156	6790	157	0	next	incorrect	1359
Vp017	680	Response	1	14351610	6713	1
Vp017	681	Picture	MorphF3_07_orig.jpg ; MorphF3_10_UPPER.jpg	14351687	0	1	9024	2	0	next	hit	1361
Vp017	681	Response	2	14360650	8963	1
Vp017	682	Picture	MorphF2_05_orig.jpg ; MorphF2_00_UPPER.jpg	14360711	0	1	7033	2	0	next	incorrect	1363
Vp017	682	Response	1	14367610	6899	1
Vp017	683	Picture	MorphF8_07_orig.jpg ; MorphF8_00_UPPER.jpg	14367744	0	1	6993	174	0	next	hit	1365
Vp017	683	Response	2	14374730	6986	1
Vp017	684	Picture	MorphF10_04_orig.jpg ; MorphF10_10_UPPER.jpg	14374737	0	173	6011	174	0	next	hit	1367
Vp017	684	Response	2	14380650	5913	1
Vp017	685	Picture	MorphF8_07_orig.jpg ; MorphF8_10_UPPER.jpg	14380748	0	1	6104	2	0	next	hit	1369
Vp017	685	Response	2	14386729	5981	2
Vp017	686	Picture	MorphM2_01_orig.jpg ; MorphM2_00_UPPER.jpg	14386852	0	1	7431	2	0	next	incorrect	1371
Vp017	686	Response	1	14394170	7318	1
Vp017	687	Picture	MorphF8_06_orig.jpg ; MorphF8_10_UPPER.jpg	14394283	0	1	9953	2	0	next	incorrect	1373
Vp017	687	Response	1	14404089	9806	1
Vp017	688	Picture	MorphM4_10_orig.jpg ; MorphM4_00_UPPER.jpg	14404236	0	1	10483	2	0	next	hit	1375
Vp017	688	Response	2	14414569	10333	1
Vp017	689	Picture	MorphM1_10_orig.jpg ; MorphM1_00_UPPER.jpg	14414719	0	1	7298	2	0	next	hit	1377
Vp017	689	Response	2	14421929	7210	1
Vp017	690	Picture	MorphM8_00_orig.jpg ; MorphM8_00_UPPER.jpg	14422017	0	1	9024	2	0	next	incorrect	1379
Vp017	690	Response	1	14430969	8952	1
Vp017	691	Picture	MorphF2_06_orig.jpg ; MorphF2_00_UPPER.jpg	14431041	0	1	10881	2	0	next	incorrect	1381
Vp017	691	Response	1	14441849	10808	1
Vp017	692	Picture	MorphM5_00_orig.jpg ; MorphM5_00_UPPER.jpg	14441922	0	1	5573	2	0	next	incorrect	1383
Vp017	692	Response	1	14447369	5447	1
Vp017	693	Picture	MorphF9_07_orig.jpg ; MorphF9_10_UPPER.jpg	14447495	0	1	10201	152	0	next	incorrect	1385
Vp017	693	Response	1	14457689	10194	1
Vp017	694	Picture	MorphM3_00_orig.jpg ; MorphM3_00_UPPER.jpg	14457696	0	151	9120	206	0	next	incorrect	1387
Vp017	694	Response	1	14466809	9113	1
Vp017	695	Picture	MorphM2_07_orig.jpg ; MorphM2_10_UPPER.jpg	14466816	0	55	9475	56	0	next	incorrect	1389
Vp017	695	Response	1	14476169	9353	1
Vp017	696	Picture	MorphM6_00_orig.jpg ; MorphM6_00_UPPER.jpg	14476291	0	1	7696	2	0	next	incorrect	1391
Vp017	696	Response	1	14483849	7558	1
Vp017	697	Picture	MorphF3_02_orig.jpg ; MorphF3_00_UPPER.jpg	14483987	0	1	6370	2	0	next	incorrect	1393
Vp017	697	Response	1	14490249	6262	1
Vp017	698	Picture	MorphM7_03_orig.jpg ; MorphM7_00_UPPER.jpg	14490357	0	1	9023	3	0	next	incorrect	1395
Vp017	698	Response	1	14499289	8932	1
Vp017	699	Picture	MorphF4_04_orig.jpg ; MorphF4_00_UPPER.jpg	14499380	0	2	10086	3	0	next	incorrect	1397
Vp017	699	Response	1	14509369	9989	1
Vp017	700	Picture	MorphM4_09_orig.jpg ; MorphM4_00_UPPER.jpg	14509466	0	1	7431	2	0	next	hit	1399
Vp017	700	Response	2	14516808	7342	1
Vp017	701	Picture	MorphM10_08_orig.jpg ; MorphM10_00_UPPER.jpg	14516897	0	1	8758	2	0	next	hit	1401
Vp017	701	Response	2	14525528	8631	1
Vp017	702	Picture	MorphF5_07_orig.jpg ; MorphF5_00_UPPER.jpg	14525655	0	1	6502	2	0	next	incorrect	1403
Vp017	702	Response	1	14532008	6353	1
Vp017	703	Picture	MorphM9_10_orig.jpg ; MorphM9_10_UPPER.jpg	14532157	0	1	9539	150	0	next	incorrect	1405
Vp017	703	Response	1	14541688	9531	1
Vp017	704	Picture	MorphM6_09_orig.jpg ; MorphM6_10_UPPER.jpg	14541696	0	149	8481	310	0	next	incorrect	1407
Vp017	704	Response	1	14550168	8472	1
Vp017	705	Picture	MorphM8_04_orig.jpg ; MorphM8_10_UPPER.jpg	14550177	0	161	7591	162	0	next	incorrect	1409
Vp017	705	Response	1	14557688	7511	1
Vp017	706	Picture	MorphF5_06_orig.jpg ; MorphF5_00_UPPER.jpg	14557768	0	1	18843	2	0	next	incorrect	1411
Vp017	706	Response	1	14576488	18720	1
Vp017	707	Picture	MorphM5_08_orig.jpg ; MorphM5_00_UPPER.jpg	14576611	0	1	7829	2	0	next	incorrect	1413
Vp017	707	Response	1	14584328	7717	1
Vp017	708	Picture	MorphF2_05_orig.jpg ; MorphF2_10_UPPER.jpg	14584440	0	1	6370	2	0	next	incorrect	1415
Vp017	708	Response	1	14590728	6288	1
Vp017	709	Picture	MorphM6_08_orig.jpg ; MorphM6_00_UPPER.jpg	14590810	0	1	8625	2	0	next	incorrect	1417
Vp017	709	Response	1	14599368	8558	1
Vp017	710	Picture	MorphM2_10_orig.jpg ; MorphM2_00_UPPER.jpg	14599435	0	1	6900	2	0	next	incorrect	1419
Vp017	710	Response	1	14606248	6813	1
Vp017	711	Picture	MorphF7_10_orig.jpg ; MorphF7_10_UPPER.jpg	14606335	0	1	7830	2	0	next	incorrect	1421
Vp017	711	Response	1	14614088	7753	1
Vp017	712	Picture	MorphM1_00_orig.jpg ; MorphM1_00_UPPER.jpg	14614165	0	1	9554	2	0	next	incorrect	1423
Vp017	712	Response	1	14623607	9442	1
Vp017	713	Picture	MorphF6_03_orig.jpg ; MorphF6_00_UPPER.jpg	14623719	0	1	8625	2	0	next	incorrect	1425
Vp017	713	Response	1	14632247	8528	1
Vp017	714	Picture	MorphF9_10_orig.jpg ; MorphF9_00_UPPER.jpg	14632344	0	1	6503	2	0	next	incorrect	1427
Vp017	714	Response	1	14638727	6383	1
Vp017	715	Picture	MorphM1_04_orig.jpg ; MorphM1_00_UPPER.jpg	14638847	0	1	8227	2	0	next	hit	1429
Vp017	715	Response	2	14646967	8120	1
Vp017	716	Picture	MorphM2_06_orig.jpg ; MorphM2_00_UPPER.jpg	14647074	0	1	5660	181	0	next	incorrect	1431
Vp017	716	Response	1	14652727	5653	1
Vp017	717	Picture	MorphF1_07_orig.jpg ; MorphF1_10_UPPER.jpg	14652734	0	180	7477	181	0	next	incorrect	1433
Vp017	717	Response	1	14660087	7353	1
Vp017	718	Picture	MorphF6_03_orig.jpg ; MorphF6_10_UPPER.jpg	14660211	0	1	8203	159	0	next	incorrect	1435
Vp017	718	Response	1	14668407	8196	1
Vp017	719	Picture	MorphF1_02_orig.jpg ; MorphF1_10_UPPER.jpg	14668414	0	158	8517	159	0	next	incorrect	1437
Vp017	719	Response	1	14676807	8393	1
Vp017	720	Picture	MorphF8_09_orig.jpg ; MorphF8_10_UPPER.jpg	14676931	0	1	10483	2	0	next	hit	1439
Vp017	720	Response	2	14687287	10356	1
Vp017	721	Picture	MorphF4_01_orig.jpg ; MorphF4_00_UPPER.jpg	14687414	0	1	12474	2	0	next	incorrect	1441
Vp017	721	Response	1	14699767	12353	1
Vp017	722	Picture	MorphM3_02_orig.jpg ; MorphM3_00_UPPER.jpg	14699888	0	1	7696	2	0	next	hit	1443
Vp017	722	Response	2	14707447	7559	1
Vp017	723	Picture	MorphM7_01_orig.jpg ; MorphM7_10_UPPER.jpg	14707584	0	1	8891	2	0	next	hit	1445
Vp017	723	Response	2	14716407	8823	1
Vp017	724	Picture	MorphM2_09_orig.jpg ; MorphM2_10_UPPER.jpg	14716475	0	1	8227	2	0	next	incorrect	1447
Vp017	724	Response	1	14724566	8091	1
Vp017	725	Picture	MorphF1_05_orig.jpg ; MorphF1_00_UPPER.jpg	14724702	0	1	8759	2	0	next	hit	1449
Vp017	725	Response	2	14733366	8664	1
Vp017	726	Picture	MorphF10_00_orig.jpg ; MorphF10_10_UPPER.jpg	14733461	0	1	9513	176	0	next	hit	1451
Vp017	726	Response	2	14742966	9505	1
Vp017	727	Picture	MorphF9_09_orig.jpg ; MorphF9_00_UPPER.jpg	14742974	0	175	9197	176	0	next	incorrect	1453
Vp017	727	Response	1	14752086	9112	1
Vp017	728	Picture	MorphF8_09_orig.jpg ; MorphF8_00_UPPER.jpg	14752171	0	1	7298	2	0	next	hit	1455
Vp017	728	Response	2	14759366	7195	1
Vp017	729	Picture	MorphF1_02_orig.jpg ; MorphF1_00_UPPER.jpg	14759469	0	1	6503	2	0	next	incorrect	1457
Vp017	729	Response	1	14765846	6377	1
Vp017	730	Picture	MorphM3_06_orig.jpg ; MorphM3_00_UPPER.jpg	14765972	0	1	14331	2	0	next	incorrect	1459
Vp017	730	Response	1	14780166	14194	1
Vp017	731	Picture	MorphF1_03_orig.jpg ; MorphF1_00_UPPER.jpg	14780303	0	1	7431	2	0	next	incorrect	1461
Vp017	731	Response	1	14787606	7303	1
Vp017	732	Picture	MorphF2_03_orig.jpg ; MorphF2_10_UPPER.jpg	14787734	0	1	10039	181	0	next	incorrect	1463
Vp017	732	Response	1	14797766	10032	1
Vp017	733	Picture	MorphM8_09_orig.jpg ; MorphM8_10_UPPER.jpg	14797773	0	180	9680	367	0	next	hit	1465
Vp017	733	Response	2	14807446	9673	1
Vp017	734	Picture	MorphF8_00_orig.jpg ; MorphF8_10_UPPER.jpg	14807453	0	187	5627	188	0	next	incorrect	1467
Vp017	734	Response	1	14812966	5513	1
Vp017	735	Picture	MorphF9_02_orig.jpg ; MorphF9_10_UPPER.jpg	14813080	0	1	8609	151	0	next	incorrect	1469
Vp017	735	Response	1	14821686	8606	1
Vp017	736	Picture	MorphM9_05_orig.jpg ; MorphM9_00_UPPER.jpg	14821689	0	150	8774	151	0	next	incorrect	1471
Vp017	736	Response	1	14830325	8636	1
Vp017	737	Picture	MorphF7_07_orig.jpg ; MorphF7_10_UPPER.jpg	14830463	0	1	11279	2	0	next	incorrect	1473
Vp017	737	Response	1	14841605	11142	1
Vp017	738	Picture	MorphF5_04_orig.jpg ; MorphF5_00_UPPER.jpg	14841742	0	1	8891	2	0	next	incorrect	1475
Vp017	738	Response	1	14850565	8823	1
Vp017	739	Picture	MorphM2_09_orig.jpg ; MorphM2_00_UPPER.jpg	14850633	0	1	9024	2	0	next	incorrect	1477
Vp017	739	Response	1	14859525	8892	1
Vp017	740	Picture	MorphM5_10_orig.jpg ; MorphM5_10_UPPER.jpg	14859657	0	1	6755	147	0	next	incorrect	1479
Vp017	740	Response	1	14866405	6748	1
Vp017	741	Picture	MorphM2_05_orig.jpg ; MorphM2_00_UPPER.jpg	14866412	0	146	10880	293	0	next	incorrect	1481
Vp017	741	Response	1	14877285	10873	1
Vp017	742	Picture	MorphF2_04_orig.jpg ; MorphF2_10_UPPER.jpg	14877292	0	147	9568	148	0	next	incorrect	1483
Vp017	742	Response	1	14886724	9432	2
Vp017	743	Picture	MorphM8_10_orig.jpg ; MorphM8_10_UPPER.jpg	14886860	0	1	17251	2	0	next	incorrect	1485
Vp017	743	Response	1	14904005	17145	1
Vp017	744	Picture	MorphM9_08_orig.jpg ; MorphM9_00_UPPER.jpg	14904111	0	1	6617	152	0	next	incorrect	1487
Vp017	744	Response	1	14910725	6614	1
Vp017	745	Picture	MorphM10_10_orig.jpg ; MorphM10_00_UPPER.jpg	14910728	0	151	6387	152	0	next	hit	1489
Vp017	745	Response	2	14917045	6317	1
Vp017	746	Picture	MorphF5_02_orig.jpg ; MorphF5_10_UPPER.jpg	14917115	0	1	9156	2	0	next	incorrect	1491
Vp017	746	Response	1	14926165	9050	1
Vp017	747	Picture	MorphF7_10_orig.jpg ; MorphF7_00_UPPER.jpg	14926271	0	1	12341	2	0	next	hit	1493
Vp017	747	Response	2	14938484	12213	1
Vp017	748	Picture	MorphM10_06_orig.jpg ; MorphM10_00_UPPER.jpg	14938612	0	1	7564	2	0	next	hit	1495
Vp017	748	Response	2	14946084	7472	1
Vp017	749	Picture	MorphF6_05_orig.jpg ; MorphF6_10_UPPER.jpg	14946176	0	1	7829	2	0	next	incorrect	1497
Vp017	749	Response	1	14953924	7748	1
Vp017	750	Picture	MorphM5_02_orig.jpg ; MorphM5_00_UPPER.jpg	14954005	0	1	7927	170	0	next	incorrect	1499
Vp017	750	Response	1	14961924	7919	1
Vp017	751	Picture	MorphF6_08_orig.jpg ; MorphF6_10_UPPER.jpg	14961932	0	169	6405	170	0	next	incorrect	1501
Vp017	751	Response	1	14968244	6312	1
Vp017	752	Picture	MorphF10_01_orig.jpg ; MorphF10_10_UPPER.jpg	14968337	0	1	6104	2	0	next	hit	1503
Vp017	752	Response	2	14974324	5987	1
Vp017	753	Picture	MorphM3_06_orig.jpg ; MorphM3_10_UPPER.jpg	14974441	0	1	8758	2	0	next	hit	1505
Vp017	753	Response	2	14983044	8603	1
Vp017	754	Picture	MorphF7_03_orig.jpg ; MorphF7_10_UPPER.jpg	14983199	0	1	6092	147	0	next	incorrect	1507
Vp017	754	Response	1	14989284	6085	1
Vp017	755	Picture	MorphM9_00_orig.jpg ; MorphM9_10_UPPER.jpg	14989291	0	146	5840	291	0	next	hit	1509
Vp017	755	Response	2	14995124	5833	1
Vp017	756	Picture	MorphF4_02_orig.jpg ; MorphF4_00_UPPER.jpg	14995131	0	145	8238	146	0	next	incorrect	1511
Vp017	756	Response	1	15003284	8153	1
Vp017	757	Picture	MorphM5_06_orig.jpg ; MorphM5_10_UPPER.jpg	15003369	0	1	7522	177	0	next	incorrect	1513
Vp017	757	Response	1	15010884	7515	1
Vp017	758	Picture	MorphF4_09_orig.jpg ; MorphF4_00_UPPER.jpg	15010891	0	176	9862	177	0	next	incorrect	1515
Vp017	758	Response	1	15020644	9753	1
Vp017	759	Picture	MorphF5_10_orig.jpg ; MorphF5_00_UPPER.jpg	15020753	0	1	8227	2	0	next	incorrect	1517
Vp017	759	Response	1	15028884	8131	1
Vp017	760	Picture	MorphF7_01_orig.jpg ; MorphF7_00_UPPER.jpg	15028980	0	1	9511	178	0	next	incorrect	1519
Vp017	760	Response	1	15038483	9503	1
Vp017	761	Picture	MorphM4_07_orig.jpg ; MorphM4_10_UPPER.jpg	15038491	0	177	11681	350	0	next	incorrect	1521
Vp017	761	Response	1	15050164	11673	1
Vp017	762	Picture	MorphF10_02_orig.jpg ; MorphF10_10_UPPER.jpg	15050172	0	173	11839	318	0	next	hit	1523
Vp017	762	Response	2	15062003	11831	1
Vp017	763	Picture	MorphM5_05_orig.jpg ; MorphM5_00_UPPER.jpg	15062011	0	145	6380	146	0	next	incorrect	1525
Vp017	763	Response	1	15068323	6312	1
Vp017	764	Picture	MorphM6_10_orig.jpg ; MorphM6_10_UPPER.jpg	15068391	0	1	8891	2	0	next	incorrect	1527
Vp017	764	Response	1	15077203	8812	1
Vp017	765	Picture	MorphF1_10_orig.jpg ; MorphF1_00_UPPER.jpg	15077282	0	1	13668	2	0	next	incorrect	1529
Vp017	765	Response	1	15090803	13521	1
Vp017	766	Picture	MorphF6_06_orig.jpg ; MorphF6_00_UPPER.jpg	15090950	0	1	6900	2	0	next	incorrect	1531
Vp017	766	Response	1	15097763	6813	1
Vp017	767	Picture	MorphF8_03_orig.jpg ; MorphF8_00_UPPER.jpg	15097850	0	1	6635	2	0	next	incorrect	1533
Vp017	767	Response	1	15104403	6553	1
Vp017	768	Picture	MorphM10_04_orig.jpg ; MorphM10_10_UPPER.jpg	15104485	0	1	7033	2	0	next	hit	1535
Vp017	768	Response	2	15111443	6958	1
Vp017	769	Picture	MorphF3_01_orig.jpg ; MorphF3_10_UPPER.jpg	15111518	0	1	10085	3	0	next	incorrect	1537
Vp017	769	Response	1	15121523	10005	1
Vp017	770	Picture	MorphF1_04_orig.jpg ; MorphF1_10_UPPER.jpg	15121603	0	2	7697	3	0	next	incorrect	1539
Vp017	770	Response	1	15129203	7600	1
Vp017	771	Picture	MorphF3_03_orig.jpg ; MorphF3_00_UPPER.jpg	15129300	0	1	5308	2	0	next	incorrect	1541
Vp017	771	Response	1	15134483	5183	1
Vp017	772	Picture	MorphM3_03_orig.jpg ; MorphM3_10_UPPER.jpg	15134608	0	1	7298	2	0	next	hit	1543
Vp017	772	Response	2	15141842	7234	1
Vp017	773	Picture	MorphM9_04_orig.jpg ; MorphM9_00_UPPER.jpg	15141906	0	1	7166	2	0	next	incorrect	1545
Vp017	773	Response	1	15148962	7056	1
Vp017	774	Picture	MorphM6_02_orig.jpg ; MorphM6_00_UPPER.jpg	15149072	0	1	7818	146	0	next	incorrect	1547
Vp017	774	Response	1	15156882	7810	1
Vp017	775	Picture	MorphF9_04_orig.jpg ; MorphF9_00_UPPER.jpg	15156890	0	145	7177	146	0	next	incorrect	1549
Vp017	775	Response	1	15163922	7032	1
Vp017	776	Picture	MorphM2_00_orig.jpg ; MorphM2_00_UPPER.jpg	15164067	0	1	6983	185	0	next	incorrect	1551
Vp017	776	Response	1	15171042	6975	1
Vp017	777	Picture	MorphM9_02_orig.jpg ; MorphM9_10_UPPER.jpg	15171050	0	184	7840	357	0	next	incorrect	1553
Vp017	777	Response	1	15178882	7832	1
Vp017	778	Picture	MorphF10_08_orig.jpg ; MorphF10_00_UPPER.jpg	15178890	0	173	9063	174	0	next	hit	1555
Vp017	778	Response	2	15187841	8951	2
Vp017	779	Picture	MorphM3_00_orig.jpg ; MorphM3_10_UPPER.jpg	15187953	0	1	9554	2	0	next	hit	1557
Vp017	779	Response	2	15197362	9409	1
Vp017	780	Picture	MorphF8_06_orig.jpg ; MorphF8_00_UPPER.jpg	15197507	0	1	15526	2	0	next	hit	1559
Vp017	780	Response	2	15212962	15455	1
Vp017	781	Picture	MorphM6_03_orig.jpg ; MorphM6_00_UPPER.jpg	15213033	0	1	5971	2	0	next	incorrect	1561
Vp017	781	Response	1	15218882	5849	1
Vp017	782	Picture	MorphM10_04_orig.jpg ; MorphM10_00_UPPER.jpg	15219004	0	1	8095	2	0	next	hit	1563
Vp017	782	Response	2	15226962	7958	1
Vp017	783	Picture	MorphF1_01_orig.jpg ; MorphF1_10_UPPER.jpg	15227099	0	1	5550	158	0	next	incorrect	1565
Vp017	783	Response	1	15232642	5543	1
Vp017	784	Picture	MorphF7_05_orig.jpg ; MorphF7_10_UPPER.jpg	15232649	0	157	7189	158	0	next	hit	1567
Vp017	784	Response	2	15239762	7113	1
Vp017	785	Picture	MorphF6_05_orig.jpg ; MorphF6_00_UPPER.jpg	15239838	0	1	6502	2	0	next	incorrect	1569
Vp017	785	Response	1	15246242	6404	1
Vp017	786	Picture	MorphM9_03_orig.jpg ; MorphM9_10_UPPER.jpg	15246340	0	1	6635	2	0	next	incorrect	1571
Vp017	786	Response	1	15252881	6541	1
Vp017	787	Picture	MorphM4_03_orig.jpg ; MorphM4_10_UPPER.jpg	15252975	0	1	8493	2	0	next	hit	1573
Vp017	787	Response	2	15261361	8386	1
Vp017	788	Picture	MorphM7_04_orig.jpg ; MorphM7_00_UPPER.jpg	15261468	0	1	8060	169	0	next	hit	1575
Vp017	788	Response	2	15269521	8053	1
Vp017	789	Picture	MorphF5_01_orig.jpg ; MorphF5_00_UPPER.jpg	15269528	0	168	6935	169	0	next	incorrect	1577
Vp017	789	Response	1	15276321	6793	1
Vp017	790	Picture	MorphM3_04_orig.jpg ; MorphM3_00_UPPER.jpg	15276463	0	1	10185	167	0	next	incorrect	1579
Vp017	790	Response	1	15286641	10178	1
Vp017	791	Picture	MorphM5_02_orig.jpg ; MorphM5_10_UPPER.jpg	15286648	0	166	11577	167	0	next	incorrect	1581
Vp017	791	Response	1	15298161	11513	1
Vp017	792	Picture	MorphM9_01_orig.jpg ; MorphM9_10_UPPER.jpg	15298225	0	1	8583	177	0	next	incorrect	1583
Vp017	792	Response	1	15306801	8576	1
Vp017	793	Picture	MorphM5_05_orig.jpg ; MorphM5_10_UPPER.jpg	15306808	0	176	15568	177	0	next	hit	1585
Vp017	793	Response	2	15322241	15433	1
Vp017	794	Picture	MorphF3_09_orig.jpg ; MorphF3_00_UPPER.jpg	15322376	0	1	13632	171	0	next	incorrect	1587
Vp017	794	Response	1	15336001	13625	1
Vp017	795	Picture	MorphM4_07_orig.jpg ; MorphM4_00_UPPER.jpg	15336008	0	170	8794	171	0	next	incorrect	1589
Vp017	795	Response	1	15344721	8713	1
Vp017	796	Picture	MorphF9_06_orig.jpg ; MorphF9_00_UPPER.jpg	15344802	0	1	10616	2	0	next	incorrect	1591
Vp017	796	Response	1	15355281	10479	1
Vp017	797	Picture	MorphF3_10_orig.jpg ; MorphF3_00_UPPER.jpg	15355418	0	1	10430	55	0	next	incorrect	1593
Vp017	797	Response	1	15365840	10422	1
Vp017	798	Picture	MorphM5_07_orig.jpg ; MorphM5_10_UPPER.jpg	15365848	0	54	8148	55	0	next	incorrect	1595
Vp017	798	Response	1	15373920	8072	1
Vp017	799	Picture	MorphM4_01_orig.jpg ; MorphM4_00_UPPER.jpg	15373996	0	1	13933	2	0	next	incorrect	1597
Vp017	799	Response	1	15387840	13844	1
Vp017	800	Picture	MorphF6_01_orig.jpg ; MorphF6_10_UPPER.jpg	15387929	0	1	7962	2	0	next	incorrect	1599
Vp017	800	Response	1	15395760	7831	1
Vp017	801	Picture	MorphM6_06_orig.jpg ; MorphM6_00_UPPER.jpg	15395891	0	1	8997	161	0	next	incorrect	1601
Vp017	801	Response	1	15404880	8989	1
Vp017	802	Picture	MorphF6_07_orig.jpg ; MorphF6_00_UPPER.jpg	15404888	0	160	8387	161	0	next	incorrect	1603
Vp017	802	Response	1	15413200	8312	1
Vp017	803	Picture	MorphF8_08_orig.jpg ; MorphF8_00_UPPER.jpg	15413275	0	1	12341	2	0	next	incorrect	1605
Vp017	803	Response	1	15425520	12245	1
Vp017	804	Picture	MorphM7_09_orig.jpg ; MorphM7_00_UPPER.jpg	15425616	0	1	14596	2	0	next	incorrect	1607
Vp017	804	Response	1	15440080	14464	1
Vp017	805	Picture	MorphF1_09_orig.jpg ; MorphF1_10_UPPER.jpg	15440212	0	1	7697	2	0	next	incorrect	1609
Vp017	805	Response	1	15447760	7548	1
Vp017	806	Picture	MorphF2_02_orig.jpg ; MorphF2_00_UPPER.jpg	15447909	0	1	7298	2	0	next	incorrect	1611
Vp017	806	Response	1	15455120	7211	1
Vp017	807	Picture	MorphM10_02_orig.jpg ; MorphM10_00_UPPER.jpg	15455207	0	1	6503	2	0	next	hit	1613
Vp017	807	Response	2	15461600	6393	1
Vp017	808	Picture	MorphM8_03_orig.jpg ; MorphM8_10_UPPER.jpg	15461710	0	1	6767	2	0	next	incorrect	1615
Vp017	808	Response	1	15468399	6689	1
Vp017	809	Picture	MorphF1_04_orig.jpg ; MorphF1_00_UPPER.jpg	15468477	0	1	5930	176	0	next	hit	1617
Vp017	809	Response	2	15474399	5922	1
Vp017	810	Picture	MorphF9_05_orig.jpg ; MorphF9_10_UPPER.jpg	15474407	0	175	7340	176	0	next	incorrect	1619
Vp017	810	Response	1	15481599	7192	1
Vp017	811	Picture	MorphM5_10_orig.jpg ; MorphM5_00_UPPER.jpg	15481747	0	1	5441	2	0	next	incorrect	1621
Vp017	811	Response	1	15487039	5292	1
Vp017	812	Picture	MorphF7_00_orig.jpg ; MorphF7_00_UPPER.jpg	15487188	0	1	7298	2	0	next	incorrect	1623
Vp017	812	Response	1	15494399	7211	1
Vp017	813	Picture	MorphF8_03_orig.jpg ; MorphF8_10_UPPER.jpg	15494486	0	1	13933	3	0	next	hit	1625
Vp017	813	Response	2	15508319	13833	1
Vp017	814	Picture	MorphF3_09_orig.jpg ; MorphF3_10_UPPER.jpg	15508419	0	2	9289	3	0	next	incorrect	1627
Vp017	814	Response	1	15517599	9180	1
Vp017	815	Picture	MorphM8_07_orig.jpg ; MorphM8_10_UPPER.jpg	15517708	0	1	9422	2	0	next	hit	1629
Vp017	815	Response	2	15527039	9331	1
Vp017	816	Picture	MorphM10_03_orig.jpg ; MorphM10_10_UPPER.jpg	15527130	0	1	6768	2	0	next	hit	1631
Vp017	816	Response	2	15533759	6629	1
Vp017	817	Picture	MorphF9_00_orig.jpg ; MorphF9_00_UPPER.jpg	15533898	0	1	12028	182	0	next	incorrect	1633
Vp017	817	Response	1	15545919	12021	1
Vp017	818	Picture	MorphF7_02_orig.jpg ; MorphF7_00_UPPER.jpg	15545926	0	181	7040	355	0	next	incorrect	1635
Vp017	818	Response	1	15552959	7033	1
Vp017	819	Picture	MorphF3_08_orig.jpg ; MorphF3_10_UPPER.jpg	15552966	0	174	7471	175	0	next	incorrect	1637
Vp017	819	Response	1	15560319	7353	1
Vp017	820	Picture	MorphF6_09_orig.jpg ; MorphF6_10_UPPER.jpg	15560437	0	1	8209	153	0	next	incorrect	1639
Vp017	820	Response	1	15568639	8202	1
Vp017	821	Picture	MorphM9_01_orig.jpg ; MorphM9_00_UPPER.jpg	15568646	0	152	6653	154	0	next	incorrect	1641
Vp017	821	Response	1	15575198	6552	1
Vp017	822	Picture	MorphM7_02_orig.jpg ; MorphM7_00_UPPER.jpg	15575299	0	2	12307	170	0	next	hit	1643
Vp017	822	Response	2	15587598	12299	1
Vp017	823	Picture	MorphF6_02_orig.jpg ; MorphF6_10_UPPER.jpg	15587606	0	168	7679	354	0	next	incorrect	1645
Vp017	823	Response	1	15595278	7672	1
Vp017	824	Picture	MorphM7_06_orig.jpg ; MorphM7_00_UPPER.jpg	15595285	0	186	7200	337	0	next	hit	1647
Vp017	824	Response	2	15602478	7193	1
Vp017	825	Picture	MorphF2_00_orig.jpg ; MorphF2_00_UPPER.jpg	15602485	0	151	6785	152	0	next	incorrect	1649
Vp017	825	Response	1	15609198	6713	1
Vp017	826	Picture	MorphF10_08_orig.jpg ; MorphF10_10_UPPER.jpg	15609270	0	1	6237	2	0	next	hit	1651
Vp017	826	Response	2	15615358	6088	1
Vp017	827	Picture	MorphM10_08_orig.jpg ; MorphM10_10_UPPER.jpg	15615507	0	1	6738	165	0	next	hit	1653
Vp017	827	Response	2	15622238	6731	1
Vp017	828	Picture	MorphF4_00_orig.jpg ; MorphF4_00_UPPER.jpg	15622245	0	164	7594	165	0	next	incorrect	1655
Vp017	828	Response	1	15629758	7513	1
Vp017	829	Picture	MorphM2_05_orig.jpg ; MorphM2_10_UPPER.jpg	15629839	0	1	6767	2	0	next	incorrect	1657
Vp017	829	Response	1	15636478	6639	1
Vp017	830	Picture	MorphF10_09_orig.jpg ; MorphF10_00_UPPER.jpg	15636606	0	1	5159	151	0	next	hit	1659
Vp017	830	Response	2	15641758	5152	1
Vp017	831	Picture	MorphM6_00_orig.jpg ; MorphM6_10_UPPER.jpg	15641765	0	150	7182	151	0	next	incorrect	1661
Vp017	831	Response	1	15648798	7033	1
Vp017	832	Picture	MorphM4_00_orig.jpg ; MorphM4_00_UPPER.jpg	15648947	0	1	13778	158	0	next	incorrect	1663
Vp017	832	Response	1	15662718	13771	1
Vp017	833	Picture	MorphM3_10_orig.jpg ; MorphM3_10_UPPER.jpg	15662725	0	157	13027	158	0	next	hit	1665
Vp017	833	Response	2	15675678	12953	1
Vp017	834	Picture	MorphM6_06_orig.jpg ; MorphM6_10_UPPER.jpg	15675752	0	1	7134	167	0	next	incorrect	1667
Vp017	834	Response	1	15682877	7125	1
Vp017	835	Picture	MorphF10_07_orig.jpg ; MorphF10_00_UPPER.jpg	15682886	0	166	7198	167	0	next	hit	1669
Vp017	835	Response	2	15689997	7111	1
Vp017	836	Picture	MorphF4_07_orig.jpg ; MorphF4_10_UPPER.jpg	15690084	0	1	6320	184	0	next	incorrect	1671
Vp017	836	Response	1	15696397	6313	1
Vp017	837	Picture	MorphF3_05_orig.jpg ; MorphF3_00_UPPER.jpg	15696404	0	183	12656	184	0	next	incorrect	1673
Vp017	837	Response	1	15708957	12553	1
Vp017	838	Picture	MorphM9_03_orig.jpg ; MorphM9_00_UPPER.jpg	15709060	0	1	5706	2	0	next	incorrect	1675
Vp017	838	Response	1	15714637	5577	1
Vp017	839	Picture	MorphF6_08_orig.jpg ; MorphF6_00_UPPER.jpg	15714766	0	1	6634	2	0	next	incorrect	1677
Vp017	839	Response	1	15721277	6511	1
Vp017	840	Picture	MorphF1_07_orig.jpg ; MorphF1_00_UPPER.jpg	15721400	0	1	6503	2	0	next	incorrect	1679
Vp017	840	Response	1	15727837	6437	1
Vp017	841	Picture	MorphF9_02_orig.jpg ; MorphF9_00_UPPER.jpg	15727903	0	1	7541	157	0	next	incorrect	1681
Vp017	841	Response	1	15735437	7534	1
Vp017	842	Picture	MorphM7_09_orig.jpg ; MorphM7_10_UPPER.jpg	15735444	0	156	10638	157	0	next	hit	1683
Vp017	842	Response	2	15745997	10553	1
Vp017	843	Picture	MorphF3_03_orig.jpg ; MorphF3_10_UPPER.jpg	15746082	0	1	8095	2	0	next	incorrect	1685
Vp017	843	Response	1	15754077	7995	1
Vp017	844	Picture	MorphM2_08_orig.jpg ; MorphM2_10_UPPER.jpg	15754177	0	1	7962	2	0	next	incorrect	1687
Vp017	844	Response	1	15761997	7820	1
Vp017	845	Picture	MorphM1_07_orig.jpg ; MorphM1_00_UPPER.jpg	15762139	0	1	7545	153	0	next	hit	1689
Vp017	845	Response	2	15769677	7538	1
Vp017	846	Picture	MorphM8_04_orig.jpg ; MorphM8_00_UPPER.jpg	15769684	0	152	6480	327	0	next	incorrect	1691
Vp017	846	Response	1	15776156	6472	1
Vp017	847	Picture	MorphM5_01_orig.jpg ; MorphM5_10_UPPER.jpg	15776164	0	175	8640	335	0	next	incorrect	1693
Vp017	847	Response	1	15784796	8632	1
Vp017	848	Picture	MorphM9_08_orig.jpg ; MorphM9_10_UPPER.jpg	15784804	0	160	6263	161	0	next	incorrect	1695
Vp017	848	Response	1	15790956	6152	1
Vp017	849	Picture	MorphM2_01_orig.jpg ; MorphM2_10_UPPER.jpg	15791067	0	1	7697	2	0	next	incorrect	1697
Vp017	849	Response	1	15798636	7569	1
Vp017	850	Picture	MorphM4_01_orig.jpg ; MorphM4_10_UPPER.jpg	15798764	0	1	8044	185	0	next	hit	1699
Vp017	850	Response	2	15806796	8032	1
Vp017	851	Picture	MorphF2_06_orig.jpg ; MorphF2_10_UPPER.jpg	15806808	0	184	12524	185	0	next	incorrect	1701
Vp017	851	Response	1	15819196	12388	1
Vp017	852	Picture	MorphF5_07_orig.jpg ; MorphF5_10_UPPER.jpg	15819332	0	1	11147	2	0	next	incorrect	1703
Vp017	852	Response	1	15830396	11064	1
Vp017	853	Picture	MorphF7_09_orig.jpg ; MorphF7_10_UPPER.jpg	15830479	0	1	7829	2	0	next	incorrect	1705
Vp017	853	Response	1	15838236	7757	1
Vp017	854	Picture	MorphM6_04_orig.jpg ; MorphM6_00_UPPER.jpg	15838308	0	1	11677	2	0	next	incorrect	1707
Vp017	854	Response	1	15849916	11608	1
Vp017	855	Picture	MorphM1_08_orig.jpg ; MorphM1_00_UPPER.jpg	15849985	0	1	7431	2	0	next	hit	1709
Vp017	855	Response	2	15857276	7291	1
Vp017	856	Picture	MorphF3_02_orig.jpg ; MorphF3_10_UPPER.jpg	15857416	0	1	6104	3	0	next	incorrect	1711
Vp017	856	Response	1	15863436	6020	1
Vp017	857	Picture	MorphM3_08_orig.jpg ; MorphM3_10_UPPER.jpg	15863520	0	2	11280	3	0	next	hit	1713
Vp017	857	Response	2	15874716	11196	1
Vp017	858	Picture	MorphM6_01_orig.jpg ; MorphM6_00_UPPER.jpg	15874800	0	1	3583	2	0	next	incorrect	1715
Vp017	858	Response	1	15878316	3516	1
Vp017	859	Picture	MorphF7_03_orig.jpg ; MorphF7_00_UPPER.jpg	15878383	0	1	7696	2	0	next	incorrect	1717
Vp017	859	Response	1	15885996	7613	1
Vp017	860	Picture	MorphM7_08_orig.jpg ; MorphM7_10_UPPER.jpg	15886079	0	1	5972	2	0	next	incorrect	1719
Vp017	860	Response	1	15891915	5836	1
Vp017	861	Picture	MorphM6_05_orig.jpg ; MorphM6_00_UPPER.jpg	15892051	0	1	5391	184	0	next	incorrect	1721
Vp017	861	Response	1	15897435	5384	1
Vp017	862	Picture	MorphM5_07_orig.jpg ; MorphM5_00_UPPER.jpg	15897442	0	183	6817	184	0	next	incorrect	1723
Vp017	862	Response	1	15904155	6713	1
Vp017	863	Picture	MorphM7_02_orig.jpg ; MorphM7_10_UPPER.jpg	15904259	0	1	4623	156	0	next	incorrect	1725
Vp017	863	Response	1	15908875	4616	1
Vp017	864	Picture	MorphF1_06_orig.jpg ; MorphF1_10_UPPER.jpg	15908882	0	155	6789	156	0	next	incorrect	1727
Vp017	864	Response	1	15915595	6713	1
Vp017	865	Picture	MorphM6_10_orig.jpg ; MorphM6_00_UPPER.jpg	15915671	0	1	9156	2	0	next	incorrect	1729
Vp017	865	Response	1	15924715	9044	1
Vp017	866	Picture	MorphM2_02_orig.jpg ; MorphM2_00_UPPER.jpg	15924827	0	1	5706	2	0	next	incorrect	1731
Vp017	866	Response	1	15930395	5568	1
Vp017	867	Picture	MorphF2_03_orig.jpg ; MorphF2_00_UPPER.jpg	15930533	0	1	5549	159	0	next	incorrect	1733
Vp017	867	Response	1	15936075	5542	1
Vp017	868	Picture	MorphM9_06_orig.jpg ; MorphM9_00_UPPER.jpg	15936082	0	158	11680	314	0	next	incorrect	1735
Vp017	868	Response	1	15947755	11673	1
Vp017	869	Picture	MorphM1_10_orig.jpg ; MorphM1_10_UPPER.jpg	15947762	0	156	6524	157	0	next	hit	1737
Vp017	869	Response	2	15954155	6393	1
Vp017	870	Picture	MorphM6_07_orig.jpg ; MorphM6_00_UPPER.jpg	15954286	0	1	8493	2	0	next	incorrect	1739
Vp017	870	Response	1	15962715	8429	1
Vp017	871	Picture	MorphF4_01_orig.jpg ; MorphF4_10_UPPER.jpg	15962779	0	1	8983	175	0	next	hit	1741
Vp017	871	Response	2	15971755	8976	1
Vp017	872	Picture	MorphF9_04_orig.jpg ; MorphF9_10_UPPER.jpg	15971762	0	174	9727	175	0	next	hit	1743
Vp017	872	Response	2	15981355	9593	1
Vp017	873	Picture	MorphF7_06_orig.jpg ; MorphF7_10_UPPER.jpg	15981489	0	1	6353	152	0	next	incorrect	1745
Vp017	873	Response	1	15987835	6346	1
Vp017	874	Picture	MorphF6_10_orig.jpg ; MorphF6_10_UPPER.jpg	15987842	0	151	6386	153	0	next	hit	1747
Vp017	874	Response	2	15994154	6312	1
Vp017	875	Picture	MorphM10_00_orig.jpg ; MorphM10_00_UPPER.jpg	15994228	0	2	6635	3	0	next	incorrect	1749
Vp017	875	Response	1	16000714	6486	1
Vp017	876	Picture	MorphM5_00_orig.jpg ; MorphM5_10_UPPER.jpg	16000863	0	1	13378	160	0	next	hit	1751
Vp017	876	Response	2	16014234	13371	1
Vp017	877	Picture	MorphF3_07_orig.jpg ; MorphF3_00_UPPER.jpg	16014241	0	159	8480	330	0	next	hit	1753
Vp017	877	Response	2	16022714	8473	1
Vp017	878	Picture	MorphM1_09_orig.jpg ; MorphM1_10_UPPER.jpg	16022721	0	171	8398	172	0	next	hit	1755
Vp017	878	Response	2	16031034	8313	1
Vp017	879	Picture	MorphM7_00_orig.jpg ; MorphM7_10_UPPER.jpg	16031119	0	1	9687	2	0	next	hit	1757
Vp017	879	Response	2	16040714	9595	1
Vp017	880	Picture	MorphM9_10_orig.jpg ; MorphM9_00_UPPER.jpg	16040806	0	1	9112	179	0	next	hit	1759
Vp017	880	Response	2	16049914	9108	1
Vp017	881	Picture	MorphF9_05_orig.jpg ; MorphF9_00_UPPER.jpg	16049918	0	178	7077	179	0	next	hit	1761
Vp017	881	Response	2	16056874	6956	1
Vp017	882	Picture	MorphM6_07_orig.jpg ; MorphM6_10_UPPER.jpg	16056995	0	1	9820	2	0	next	incorrect	1763
Vp017	882	Response	1	16066714	9719	1
Vp017	883	Picture	pause1	16066815	0	1	300031	2	0	next	other	0
Vp017	883	Response	1	16350311	283496	1
Vp017	883	Response	2	16359190	292375	2
Vp017	883	Response	1	16361831	295016	1
Vp017	884	Response	3	16379281	12435	1
Vp017	885	Picture	MorphF7_09_orig.jpg ; MorphF7_00_LOWER.jpg	16379283	0	170	43111	356	0	next	hit	1770
Vp017	885	Response	2	16422390	43107	1
Vp017	886	Picture	MorphM8_08_orig.jpg ; MorphM8_00_LOWER.jpg	16422394	0	186	10005	187	0	next	hit	1772
Vp017	886	Response	2	16432310	9916	1
Vp017	887	Picture	MorphF2_04_orig.jpg ; MorphF2_10_LOWER.jpg	16432399	0	1	7519	179	0	next	incorrect	1774
Vp017	887	Response	1	16439910	7511	1
Vp017	888	Picture	MorphF8_06_orig.jpg ; MorphF8_10_LOWER.jpg	16439918	0	178	11457	179	0	next	hit	1776
Vp017	888	Response	2	16451270	11352	1
Vp017	889	Picture	MorphM3_01_orig.jpg ; MorphM3_00_LOWER.jpg	16451375	0	1	10702	181	0	next	incorrect	1778
Vp017	889	Response	1	16462070	10695	1
Vp017	890	Picture	MorphF2_10_orig.jpg ; MorphF2_00_LOWER.jpg	16462077	0	180	20349	181	0	next	incorrect	1780
Vp017	890	Response	1	16482310	20233	1
Vp017	891	Picture	MorphM6_06_orig.jpg ; MorphM6_10_LOWER.jpg	16482426	0	1	13251	154	0	next	hit	1782
Vp017	891	Response	2	16495670	13244	1
Vp017	892	Picture	MorphM8_05_orig.jpg ; MorphM8_00_LOWER.jpg	16495677	0	153	25600	316	0	next	hit	1784
Vp017	892	Response	2	16521269	25592	1
Vp017	893	Picture	MorphM5_05_orig.jpg ; MorphM5_10_LOWER.jpg	16521277	0	163	10911	164	0	next	incorrect	1786
Vp017	893	Response	1	16532069	10792	1
Vp017	894	Picture	MorphF8_00_orig.jpg ; MorphF8_00_LOWER.jpg	16532188	0	1	10350	3	0	next	incorrect	1788
Vp017	894	Response	1	16542389	10201	1
Vp017	895	Picture	MorphF3_09_orig.jpg ; MorphF3_10_LOWER.jpg	16542538	0	2	9820	3	0	next	hit	1790
Vp017	895	Response	2	16552229	9691	1
Vp017	896	Picture	MorphM7_04_orig.jpg ; MorphM7_00_LOWER.jpg	16552358	0	1	9953	2	0	next	hit	1792
Vp017	896	Response	2	16562229	9871	1
Vp017	897	Picture	MorphM2_06_orig.jpg ; MorphM2_10_LOWER.jpg	16562311	0	1	10748	2	0	next	hit	1794
Vp017	897	Response	2	16572949	10638	1
Vp017	898	Picture	MorphF6_10_orig.jpg ; MorphF6_10_LOWER.jpg	16573059	0	1	7033	2	0	next	hit	1796
Vp017	898	Response	2	16579989	6930	1
Vp017	899	Picture	MorphM3_05_orig.jpg ; MorphM3_10_LOWER.jpg	16580092	0	1	12474	2	0	next	incorrect	1798
Vp017	899	Response	1	16592469	12377	1
Vp017	900	Picture	MorphF10_06_orig.jpg ; MorphF10_00_LOWER.jpg	16592566	0	1	6870	165	0	next	hit	1800
Vp017	900	Response	2	16599429	6863	1
Vp017	901	Picture	MorphM6_04_orig.jpg ; MorphM6_00_LOWER.jpg	16599436	0	164	7328	166	0	next	hit	1802
Vp017	901	Response	2	16606629	7193	1
Vp017	902	Picture	MorphF3_01_orig.jpg ; MorphF3_10_LOWER.jpg	16606764	0	2	10086	3	0	next	incorrect	1804
Vp017	902	Response	1	16616709	9945	1
Vp017	903	Picture	MorphM6_08_orig.jpg ; MorphM6_00_LOWER.jpg	16616850	0	1	7829	2	0	next	hit	1806
Vp017	903	Response	2	16624548	7698	1
Vp017	904	Picture	MorphF4_10_orig.jpg ; MorphF4_10_LOWER.jpg	16624679	0	1	7696	2	0	next	hit	1808
Vp017	904	Response	2	16632228	7549	1
Vp017	905	Picture	MorphF3_10_orig.jpg ; MorphF3_10_LOWER.jpg	16632375	0	1	6768	2	0	next	incorrect	1810
Vp017	905	Response	1	16639028	6653	1
Vp017	906	Picture	MorphM8_07_orig.jpg ; MorphM8_00_LOWER.jpg	16639143	0	1	15658	2	0	next	hit	1812
Vp017	906	Response	2	16654708	15565	1
Vp017	907	Picture	MorphM4_02_orig.jpg ; MorphM4_10_LOWER.jpg	16654801	0	1	8075	155	0	next	incorrect	1814
Vp017	907	Response	1	16662868	8067	1
Vp017	908	Picture	MorphF5_10_orig.jpg ; MorphF5_10_LOWER.jpg	16662876	0	154	6920	155	0	next	hit	1816
Vp017	908	Response	2	16669668	6792	1
Vp017	909	Picture	MorphF4_01_orig.jpg ; MorphF4_00_LOWER.jpg	16669796	0	1	8891	2	0	next	incorrect	1818
Vp017	909	Response	1	16678548	8752	1
Vp017	910	Picture	MorphM1_00_orig.jpg ; MorphM1_10_LOWER.jpg	16678687	0	1	6635	2	0	next	incorrect	1820
Vp017	910	Response	1	16685188	6501	1
Vp017	911	Picture	MorphF6_01_orig.jpg ; MorphF6_10_LOWER.jpg	16685322	0	1	8891	2	0	next	hit	1822
Vp017	911	Response	2	16694068	8746	1
Vp017	912	Picture	MorphF5_03_orig.jpg ; MorphF5_10_LOWER.jpg	16694213	0	1	9382	174	0	next	incorrect	1824
Vp017	912	Response	1	16703588	9375	1
Vp017	913	Picture	MorphF6_09_orig.jpg ; MorphF6_00_LOWER.jpg	16703595	0	173	12080	342	0	next	hit	1826
Vp017	913	Response	2	16715668	12073	1
Vp017	914	Picture	MorphF3_04_orig.jpg ; MorphF3_00_LOWER.jpg	16715675	0	169	14880	320	0	next	incorrect	1828
Vp017	914	Response	1	16730547	14872	1
Vp017	915	Picture	MorphM1_01_orig.jpg ; MorphM1_10_LOWER.jpg	16730555	0	151	13420	152	0	next	incorrect	1830
Vp017	915	Response	1	16743827	13272	1
Vp017	916	Picture	MorphM3_05_orig.jpg ; MorphM3_00_LOWER.jpg	16743975	0	1	16454	2	0	next	incorrect	1832
Vp017	916	Response	1	16760307	16332	1
Vp017	917	Picture	MorphM2_01_orig.jpg ; MorphM2_10_LOWER.jpg	16760429	0	1	9646	176	0	next	incorrect	1834
Vp017	917	Response	1	16770067	9638	1
Vp017	918	Picture	MorphM4_06_orig.jpg ; MorphM4_10_LOWER.jpg	16770075	0	175	8136	176	0	next	incorrect	1836
Vp017	918	Response	1	16778147	8072	1
Vp017	919	Picture	MorphM5_07_orig.jpg ; MorphM5_10_LOWER.jpg	16778211	0	1	9421	3	0	next	incorrect	1838
Vp017	919	Response	1	16787507	9296	1
Vp017	920	Picture	MorphF4_09_orig.jpg ; MorphF4_10_LOWER.jpg	16787632	0	2	9422	3	0	next	hit	1840
Vp017	920	Response	2	16796947	9315	1
Vp017	921	Picture	MorphM10_07_orig.jpg ; MorphM10_00_LOWER.jpg	16797054	0	1	5839	2	0	next	hit	1842
Vp017	921	Response	2	16802787	5733	1
Vp017	922	Picture	MorphF1_05_orig.jpg ; MorphF1_00_LOWER.jpg	16802893	0	1	9503	186	0	next	incorrect	1844
Vp017	922	Response	1	16812387	9494	1
Vp017	923	Picture	MorphM8_02_orig.jpg ; MorphM8_00_LOWER.jpg	16812396	0	185	10667	186	0	next	hit	1846
Vp017	923	Response	2	16822947	10551	1
Vp017	924	Picture	MorphF5_09_orig.jpg ; MorphF5_10_LOWER.jpg	16823063	0	1	5839	2	0	next	hit	1848
Vp017	924	Response	2	16828787	5724	1
Vp017	925	Picture	MorphM6_09_orig.jpg ; MorphM6_10_LOWER.jpg	16828902	0	1	6612	157	0	next	hit	1850
Vp017	925	Response	2	16835506	6604	1
Vp017	926	Picture	MorphF1_01_orig.jpg ; MorphF1_00_LOWER.jpg	16835514	0	156	9312	157	0	next	hit	1852
Vp017	926	Response	2	16844706	9192	1
Vp017	927	Picture	MorphF9_00_orig.jpg ; MorphF9_00_LOWER.jpg	16844826	0	1	13884	184	0	next	hit	1854
Vp017	927	Response	2	16858706	13880	1
Vp017	928	Picture	MorphM10_10_orig.jpg ; MorphM10_00_LOWER.jpg	16858710	0	183	14248	184	0	next	hit	1856
Vp017	928	Response	2	16872866	14156	1
Vp017	929	Picture	MorphF6_05_orig.jpg ; MorphF6_00_LOWER.jpg	16872958	0	1	6502	2	0	next	incorrect	1858
Vp017	929	Response	1	16879346	6388	1
Vp017	930	Picture	MorphM10_00_orig.jpg ; MorphM10_10_LOWER.jpg	16879460	0	1	9654	168	0	next	incorrect	1860
Vp017	930	Response	1	16889106	9646	1
Vp017	931	Picture	MorphM7_08_orig.jpg ; MorphM7_00_LOWER.jpg	16889114	0	167	20070	168	0	next	hit	1862
Vp017	931	Response	2	16909106	19992	1
Vp017	932	Picture	MorphM9_10_orig.jpg ; MorphM9_10_LOWER.jpg	16909184	0	1	6889	146	0	next	hit	1864
Vp017	932	Response	2	16916066	6882	1
Vp017	933	Picture	MorphM3_07_orig.jpg ; MorphM3_00_LOWER.jpg	16916073	0	145	9699	146	0	next	incorrect	1866
Vp017	933	Response	1	16925666	9593	1
Vp017	934	Picture	MorphF4_09_orig.jpg ; MorphF4_00_LOWER.jpg	16925772	0	1	7961	3	0	next	hit	1868
Vp017	934	Response	2	16933586	7814	1
Vp017	935	Picture	MorphM10_00_orig.jpg ; MorphM10_00_LOWER.jpg	16933733	0	2	8493	3	0	next	incorrect	1870
Vp017	935	Response	1	16942145	8412	1
Vp017	936	Picture	MorphF7_08_orig.jpg ; MorphF7_10_LOWER.jpg	16942226	0	1	8732	161	0	next	hit	1872
Vp017	936	Response	2	16950946	8720	1
Vp017	937	Picture	MorphM5_00_orig.jpg ; MorphM5_10_LOWER.jpg	16950958	0	160	19515	312	0	next	incorrect	1874
Vp017	937	Response	1	16970465	19507	1
Vp017	938	Picture	MorphM10_09_orig.jpg ; MorphM10_00_LOWER.jpg	16970473	0	152	9520	338	0	next	hit	1876
Vp017	938	Response	2	16979985	9512	1
Vp017	939	Picture	MorphM6_02_orig.jpg ; MorphM6_00_LOWER.jpg	16979993	0	186	10005	187	0	next	incorrect	1878
Vp017	939	Response	1	16989905	9912	1
Vp017	940	Picture	MorphM4_04_orig.jpg ; MorphM4_10_LOWER.jpg	16989998	0	1	23487	2	0	next	incorrect	1880
Vp017	940	Response	1	17013345	23347	1
Vp017	941	Picture	MorphF9_03_orig.jpg ; MorphF9_10_LOWER.jpg	17013485	0	1	9687	2	0	next	incorrect	1882
Vp017	941	Response	1	17023025	9540	1
Vp017	942	Picture	MorphF10_01_orig.jpg ; MorphF10_10_LOWER.jpg	17023172	0	1	7962	2	0	next	hit	1884
Vp017	942	Response	2	17031025	7853	1
Vp017	943	Picture	MorphF8_03_orig.jpg ; MorphF8_00_LOWER.jpg	17031134	0	1	15924	2	0	next	hit	1886
Vp017	943	Response	2	17046945	15811	1
Vp017	944	Picture	MorphM6_08_orig.jpg ; MorphM6_10_LOWER.jpg	17047058	0	1	8227	2	0	next	incorrect	1888
Vp017	944	Response	1	17055184	8126	1
Vp017	945	Picture	MorphM1_07_orig.jpg ; MorphM1_10_LOWER.jpg	17055285	0	1	41402	2	0	next	hit	1890
Vp017	945	Response	2	17096624	41339	1
Vp017	946	Picture	MorphF4_05_orig.jpg ; MorphF4_00_LOWER.jpg	17096687	0	1	9554	3	0	next	hit	1892
Vp017	946	Response	2	17106144	9457	1
Vp017	947	Picture	MorphF7_00_orig.jpg ; MorphF7_10_LOWER.jpg	17106241	0	2	6470	168	0	next	hit	1894
Vp017	947	Response	2	17112704	6463	1
Vp017	948	Picture	MorphF1_00_orig.jpg ; MorphF1_10_LOWER.jpg	17112711	0	166	8080	347	0	next	incorrect	1896
Vp017	948	Response	1	17120784	8073	1
Vp017	949	Picture	MorphF9_05_orig.jpg ; MorphF9_00_LOWER.jpg	17120791	0	181	7478	182	0	next	hit	1898
Vp017	949	Response	2	17128144	7353	1
Vp017	950	Picture	MorphF8_05_orig.jpg ; MorphF8_10_LOWER.jpg	17128269	0	1	7564	2	0	next	hit	1900
Vp017	950	Response	2	17135744	7475	1
Vp017	951	Picture	MorphF1_10_orig.jpg ; MorphF1_00_LOWER.jpg	17135833	0	1	10616	2	0	next	hit	1902
Vp017	951	Response	2	17146384	10551	1
Vp017	952	Picture	MorphF10_06_orig.jpg ; MorphF10_10_LOWER.jpg	17146449	0	1	6982	186	0	next	hit	1904
Vp017	952	Response	2	17153423	6974	1
Vp017	953	Picture	MorphM1_04_orig.jpg ; MorphM1_10_LOWER.jpg	17153431	0	185	7880	186	0	next	incorrect	1906
Vp017	953	Response	1	17161183	7752	1
Vp017	954	Picture	MorphF5_08_orig.jpg ; MorphF5_00_LOWER.jpg	17161311	0	1	9024	2	0	next	hit	1908
Vp017	954	Response	2	17170223	8912	1
Vp017	955	Picture	MorphF10_04_orig.jpg ; MorphF10_10_LOWER.jpg	17170335	0	1	10085	2	0	next	hit	1910
Vp017	955	Response	2	17180303	9968	1
Vp017	956	Picture	MorphM3_09_orig.jpg ; MorphM3_00_LOWER.jpg	17180420	0	1	10748	3	0	next	hit	1912
Vp017	956	Response	2	17191023	10603	1
Vp017	957	Picture	MorphF5_09_orig.jpg ; MorphF5_00_LOWER.jpg	17191168	0	2	8493	3	0	next	hit	1914
Vp017	957	Response	2	17199583	8415	1
Vp017	958	Picture	MorphM10_07_orig.jpg ; MorphM10_10_LOWER.jpg	17199661	0	1	10749	2	0	next	hit	1916
Vp017	958	Response	2	17210303	10642	1
Vp017	959	Picture	MorphM6_01_orig.jpg ; MorphM6_10_LOWER.jpg	17210410	0	1	7431	2	0	next	incorrect	1918
Vp017	959	Response	1	17217743	7333	1
Vp017	960	Picture	MorphM5_04_orig.jpg ; MorphM5_00_LOWER.jpg	17217841	0	1	7696	2	0	next	incorrect	1920
Vp017	960	Response	1	17225423	7582	1
Vp017	961	Picture	MorphF8_09_orig.jpg ; MorphF8_10_LOWER.jpg	17225537	0	1	8360	2	0	next	hit	1922
Vp017	961	Response	2	17233823	8286	1
Vp017	962	Picture	MorphM6_04_orig.jpg ; MorphM6_10_LOWER.jpg	17233897	0	1	7697	2	0	next	incorrect	1924
Vp017	962	Response	1	17241503	7606	1
Vp017	963	Picture	MorphF3_03_orig.jpg ; MorphF3_10_LOWER.jpg	17241594	0	1	11014	2	0	next	incorrect	1926
Vp017	963	Response	1	17252543	10949	1
Vp017	964	Picture	MorphF9_06_orig.jpg ; MorphF9_10_LOWER.jpg	17252608	0	1	11279	2	0	next	hit	1928
Vp017	964	Response	2	17263742	11134	1
Vp017	965	Picture	MorphF7_06_orig.jpg ; MorphF7_10_LOWER.jpg	17263887	0	1	8983	175	0	next	hit	1930
Vp017	965	Response	2	17272862	8975	1
Vp017	966	Picture	MorphF9_07_orig.jpg ; MorphF9_00_LOWER.jpg	17272870	0	174	9040	332	0	next	hit	1932
Vp017	966	Response	2	17281902	9032	1
Vp017	967	Picture	MorphF3_02_orig.jpg ; MorphF3_00_LOWER.jpg	17281910	0	158	6925	159	0	next	incorrect	1934
Vp017	967	Response	1	17288702	6792	1
Vp017	968	Picture	MorphF2_02_orig.jpg ; MorphF2_00_LOWER.jpg	17288835	0	1	9952	2	0	next	incorrect	1936
Vp017	968	Response	1	17298702	9867	1
Vp017	969	Picture	MorphM10_08_orig.jpg ; MorphM10_00_LOWER.jpg	17298787	0	1	9023	2	0	next	hit	1938
Vp017	969	Response	2	17307662	8875	1
Vp017	970	Picture	MorphF6_06_orig.jpg ; MorphF6_00_LOWER.jpg	17307810	0	1	15380	148	0	next	hit	1940
Vp017	970	Response	2	17323182	15372	1
Vp017	971	Picture	MorphF5_00_orig.jpg ; MorphF5_10_LOWER.jpg	17323190	0	147	6781	148	0	next	incorrect	1942
Vp017	971	Response	1	17329902	6712	1
Vp017	972	Picture	MorphM5_03_orig.jpg ; MorphM5_00_LOWER.jpg	17329971	0	1	8493	2	0	next	incorrect	1944
Vp017	972	Response	1	17338382	8411	1
Vp017	973	Picture	MorphM9_10_orig.jpg ; MorphM9_00_LOWER.jpg	17338464	0	1	9819	2	0	next	incorrect	1946
Vp017	973	Response	1	17348222	9758	1
Vp017	974	Picture	MorphF4_02_orig.jpg ; MorphF4_00_LOWER.jpg	17348283	0	1	9387	170	0	next	incorrect	1948
Vp017	974	Response	1	17357662	9379	1
Vp017	975	Picture	MorphM5_04_orig.jpg ; MorphM5_10_LOWER.jpg	17357670	0	169	9722	170	0	next	incorrect	1950
Vp017	975	Response	1	17367261	9591	1
Vp017	976	Picture	MorphF5_07_orig.jpg ; MorphF5_10_LOWER.jpg	17367392	0	1	8493	2	0	next	hit	1952
Vp017	976	Response	2	17375821	8429	1
Vp017	977	Picture	MorphF2_06_orig.jpg ; MorphF2_00_LOWER.jpg	17375885	0	1	12075	2	0	next	incorrect	1954
Vp017	977	Response	1	17387821	11936	1
Vp017	978	Picture	MorphM9_05_orig.jpg ; MorphM9_10_LOWER.jpg	17387960	0	1	10882	2	0	next	incorrect	1956
Vp017	978	Response	1	17398701	10741	1
Vp017	979	Picture	MorphF8_02_orig.jpg ; MorphF8_10_LOWER.jpg	17398842	0	1	7298	2	0	next	incorrect	1958
Vp017	979	Response	1	17406061	7219	1
Vp017	980	Picture	MorphF1_09_orig.jpg ; MorphF1_00_LOWER.jpg	17406140	0	1	14464	2	0	next	hit	1960
Vp017	980	Response	2	17420461	14321	1
Vp017	981	Picture	MorphM2_09_orig.jpg ; MorphM2_10_LOWER.jpg	17420604	0	1	7784	180	0	next	hit	1962
Vp017	981	Response	2	17428381	7777	1
Vp017	982	Picture	MorphF10_08_orig.jpg ; MorphF10_10_LOWER.jpg	17428388	0	179	8240	345	0	next	hit	1964
Vp017	982	Response	2	17436621	8233	1
Vp017	983	Picture	MorphF5_03_orig.jpg ; MorphF5_00_LOWER.jpg	17436628	0	166	9587	167	0	next	incorrect	1966
Vp017	983	Response	1	17446141	9513	1
Vp017	984	Picture	MorphM1_03_orig.jpg ; MorphM1_10_LOWER.jpg	17446215	0	1	9133	158	0	next	incorrect	1968
Vp017	984	Response	1	17455341	9126	1
Vp017	985	Picture	MorphF7_10_orig.jpg ; MorphF7_10_LOWER.jpg	17455348	0	157	8781	158	0	next	hit	1970
Vp017	985	Response	2	17463981	8633	1
Vp017	986	Picture	MorphF6_04_orig.jpg ; MorphF6_10_LOWER.jpg	17464129	0	1	14019	182	0	next	hit	1972
Vp017	986	Response	2	17478140	14011	1
Vp017	987	Picture	MorphM10_06_orig.jpg ; MorphM10_10_LOWER.jpg	17478148	0	181	8142	182	0	next	hit	1974
Vp017	987	Response	2	17486220	8072	1
Vp017	988	Picture	MorphM7_05_orig.jpg ; MorphM7_10_LOWER.jpg	17486290	0	1	6369	2	0	next	hit	1976
Vp017	988	Response	2	17492540	6250	1
Vp017	989	Picture	MorphM2_02_orig.jpg ; MorphM2_00_LOWER.jpg	17492659	0	1	15526	2	0	next	hit	1978
Vp017	989	Response	2	17508060	15401	1
Vp017	990	Picture	MorphF5_01_orig.jpg ; MorphF5_10_LOWER.jpg	17508185	0	1	8204	158	0	next	incorrect	1980
Vp017	990	Response	1	17516380	8195	1
Vp017	991	Picture	MorphM2_04_orig.jpg ; MorphM2_00_LOWER.jpg	17516389	0	157	14078	302	0	next	hit	1982
Vp017	991	Response	2	17530460	14071	1
Vp017	992	Picture	MorphM7_03_orig.jpg ; MorphM7_10_LOWER.jpg	17530467	0	145	8080	305	0	next	hit	1984
Vp017	992	Response	2	17538540	8073	1
Vp017	993	Picture	MorphM5_10_orig.jpg ; MorphM5_00_LOWER.jpg	17538547	0	160	18321	311	0	next	hit	1986
Vp017	993	Response	2	17556860	18313	1
Vp017	994	Picture	MorphM4_10_orig.jpg ; MorphM4_00_LOWER.jpg	17556868	0	151	7979	152	0	next	hit	1988
Vp017	994	Response	2	17564700	7832	1
Vp017	995	Picture	MorphM1_06_orig.jpg ; MorphM1_10_LOWER.jpg	17564847	0	1	7697	2	0	next	hit	1990
Vp017	995	Response	2	17572459	7612	1
Vp017	996	Picture	MorphM7_09_orig.jpg ; MorphM7_00_LOWER.jpg	17572544	0	1	9952	2	0	next	hit	1992
Vp017	996	Response	2	17582379	9835	1
Vp017	997	Picture	MorphF2_05_orig.jpg ; MorphF2_00_LOWER.jpg	17582496	0	1	16189	2	0	next	incorrect	1994
Vp017	997	Response	1	17598539	16043	1
Vp017	998	Picture	MorphF3_07_orig.jpg ; MorphF3_10_LOWER.jpg	17598685	0	1	10182	171	0	next	hit	1996
Vp017	998	Response	2	17608859	10174	1
Vp017	999	Picture	MorphM3_07_orig.jpg ; MorphM3_10_LOWER.jpg	17608867	0	170	13676	332	0	next	incorrect	1998
Vp017	999	Response	1	17622539	13672	1
Vp017	1000	Picture	MorphF4_01_orig.jpg ; MorphF4_10_LOWER.jpg	17622543	0	162	10483	324	0	next	hit	2000
Vp017	1000	Response	2	17633019	10476	1
Vp017	1001	Picture	MorphF1_01_orig.jpg ; MorphF1_10_LOWER.jpg	17633026	0	162	12104	163	0	next	incorrect	2002
Vp017	1001	Response	1	17645019	11993	1
Vp017	1002	Picture	MorphF9_10_orig.jpg ; MorphF9_10_LOWER.jpg	17645130	0	1	8625	2	0	next	hit	2004
Vp017	1002	Response	2	17653659	8529	1
Vp017	1003	Picture	MorphF8_07_orig.jpg ; MorphF8_00_LOWER.jpg	17653755	0	1	6370	2	0	next	hit	2006
Vp017	1003	Response	2	17660059	6304	1
Vp017	1004	Picture	MorphF7_09_orig.jpg ; MorphF7_10_LOWER.jpg	17660125	0	1	7033	2	0	next	hit	2008
Vp017	1004	Response	2	17667019	6894	1
Vp017	1005	Picture	MorphM8_03_orig.jpg ; MorphM8_10_LOWER.jpg	17667158	0	1	33174	2	0	next	hit	2010
Vp017	1005	Response	2	17700218	33060	1
Vp017	1006	Picture	MorphF1_10_orig.jpg ; MorphF1_10_LOWER.jpg	17700332	0	1	12454	155	0	next	hit	2012
Vp017	1006	Response	2	17712778	12446	1
Vp017	1007	Picture	MorphF4_00_orig.jpg ; MorphF4_10_LOWER.jpg	17712786	0	154	11034	155	0	next	incorrect	2014
Vp017	1007	Response	1	17723738	10952	1
Vp017	1008	Picture	MorphM9_06_orig.jpg ; MorphM9_10_LOWER.jpg	17723820	0	1	8227	2	0	next	hit	2016
Vp017	1008	Response	2	17731898	8078	1
Vp017	1009	Picture	MorphM8_04_orig.jpg ; MorphM8_10_LOWER.jpg	17732047	0	1	8493	2	0	next	hit	2018
Vp017	1009	Response	2	17740458	8411	1
Vp017	1010	Picture	MorphM2_05_orig.jpg ; MorphM2_00_LOWER.jpg	17740540	0	1	9925	162	0	next	hit	2020
Vp017	1010	Response	2	17750458	9918	1
Vp017	1011	Picture	MorphM9_03_orig.jpg ; MorphM9_10_LOWER.jpg	17750465	0	161	10481	324	0	next	incorrect	2022
Vp017	1011	Response	1	17760938	10473	1
Vp017	1012	Picture	MorphF2_03_orig.jpg ; MorphF2_10_LOWER.jpg	17760946	0	163	7461	164	0	next	hit	2024
Vp017	1012	Response	2	17768298	7352	1
Vp017	1013	Picture	MorphF10_05_orig.jpg ; MorphF10_00_LOWER.jpg	17768407	0	1	9819	2	0	next	hit	2026
Vp017	1013	Response	2	17778138	9731	1
Vp017	1014	Picture	MorphM8_03_orig.jpg ; MorphM8_00_LOWER.jpg	17778226	0	1	7919	178	0	next	hit	2028
Vp017	1014	Response	2	17786138	7912	1
Vp017	1015	Picture	MorphM5_00_orig.jpg ; MorphM5_00_LOWER.jpg	17786145	0	177	9332	178	0	next	incorrect	2030
Vp017	1015	Response	1	17795337	9192	1
Vp017	1016	Picture	MorphF3_04_orig.jpg ; MorphF3_10_LOWER.jpg	17795477	0	1	6370	2	0	next	incorrect	2032
Vp017	1016	Response	1	17801737	6260	1
Vp017	1017	Picture	MorphF1_04_orig.jpg ; MorphF1_00_LOWER.jpg	17801847	0	1	6237	2	0	next	incorrect	2034
Vp017	1017	Response	1	17807977	6130	1
Vp017	1018	Picture	MorphF5_06_orig.jpg ; MorphF5_00_LOWER.jpg	17808084	0	1	10085	2	0	next	hit	2036
Vp017	1018	Response	2	17818057	9973	1
Vp017	1019	Picture	MorphF6_05_orig.jpg ; MorphF6_10_LOWER.jpg	17818169	0	1	7416	149	0	next	incorrect	2038
Vp017	1019	Response	1	17825577	7408	1
Vp017	1020	Picture	MorphM1_01_orig.jpg ; MorphM1_00_LOWER.jpg	17825585	0	148	14560	333	0	next	incorrect	2040
Vp017	1020	Response	1	17840137	14552	1
Vp017	1021	Picture	MorphF10_01_orig.jpg ; MorphF10_00_LOWER.jpg	17840145	0	185	9839	351	0	next	hit	2042
Vp017	1021	Response	2	17849977	9832	1
Vp017	1022	Picture	MorphM10_09_orig.jpg ; MorphM10_10_LOWER.jpg	17849984	0	166	9840	312	0	next	hit	2044
Vp017	1022	Response	2	17859817	9833	1
Vp017	1023	Picture	MorphF4_03_orig.jpg ; MorphF4_00_LOWER.jpg	17859824	0	146	6912	147	0	next	incorrect	2046
Vp017	1023	Response	1	17866617	6793	1
Vp017	1024	Picture	MorphM2_07_orig.jpg ; MorphM2_10_LOWER.jpg	17866736	0	1	7564	2	0	next	hit	2048
Vp017	1024	Response	2	17874217	7481	1
Vp017	1025	Picture	MorphM5_02_orig.jpg ; MorphM5_10_LOWER.jpg	17874300	0	1	12474	2	0	next	incorrect	2050
Vp017	1025	Response	1	17886616	12316	2
Vp017	1026	Picture	MorphM3_06_orig.jpg ; MorphM3_00_LOWER.jpg	17886774	0	1	10085	2	0	next	hit	2052
Vp017	1026	Response	2	17896776	10002	1
Vp017	1027	Picture	MorphF7_02_orig.jpg ; MorphF7_00_LOWER.jpg	17896859	0	1	13125	147	0	next	hit	2054
Vp017	1027	Response	2	17909976	13117	1
Vp017	1028	Picture	MorphM7_02_orig.jpg ; MorphM7_00_LOWER.jpg	17909984	0	146	13149	147	0	next	incorrect	2056
Vp017	1028	Response	1	17923016	13032	1
Vp017	1029	Picture	MorphM1_10_orig.jpg ; MorphM1_10_LOWER.jpg	17923133	0	1	10218	2	0	next	hit	2058
Vp017	1029	Response	2	17933256	10123	1
Vp017	1030	Picture	MorphF9_07_orig.jpg ; MorphF9_10_LOWER.jpg	17933351	0	1	8758	2	0	next	hit	2060
Vp017	1030	Response	2	17941976	8625	1
Vp017	1031	Picture	MorphF3_06_orig.jpg ; MorphF3_00_LOWER.jpg	17942109	0	1	10085	2	0	next	incorrect	2062
Vp017	1031	Response	1	17952056	9947	1
Vp017	1032	Picture	MorphF1_02_orig.jpg ; MorphF1_00_LOWER.jpg	17952194	0	1	8349	146	0	next	incorrect	2064
Vp017	1032	Response	1	17960536	8342	1
Vp017	1033	Picture	MorphF5_06_orig.jpg ; MorphF5_10_LOWER.jpg	17960543	0	145	9035	146	0	next	hit	2066
Vp017	1033	Response	2	17969496	8953	1
Vp017	1034	Picture	MorphM7_02_orig.jpg ; MorphM7_10_LOWER.jpg	17969578	0	1	20701	2	0	next	incorrect	2068
Vp017	1034	Response	1	17990136	20558	1
Vp017	1035	Picture	MorphF9_02_orig.jpg ; MorphF9_10_LOWER.jpg	17990279	0	1	10615	2	0	next	incorrect	2070
Vp017	1035	Response	1	18000775	10496	1
Vp017	1036	Picture	MorphM9_09_orig.jpg ; MorphM9_00_LOWER.jpg	18000894	0	1	18929	182	0	next	hit	2072
Vp017	1036	Response	2	18019815	18921	1
Vp017	1037	Picture	MorphM1_09_orig.jpg ; MorphM1_00_LOWER.jpg	18019823	0	181	14246	182	0	next	hit	2074
Vp017	1037	Response	2	18033975	14152	1
Vp017	1038	Picture	MorphF1_03_orig.jpg ; MorphF1_00_LOWER.jpg	18034069	0	1	20834	2	0	next	incorrect	2076
Vp017	1038	Response	1	18054775	20706	1
Vp017	1039	Picture	MorphM8_09_orig.jpg ; MorphM8_10_LOWER.jpg	18054903	0	1	8999	159	0	next	hit	2078
Vp017	1039	Response	2	18063895	8992	1
Vp017	1040	Picture	MorphF9_01_orig.jpg ; MorphF9_00_LOWER.jpg	18063902	0	158	11436	159	0	next	incorrect	2080
Vp017	1040	Response	1	18075255	11353	1
Vp017	1041	Picture	MorphM9_09_orig.jpg ; MorphM9_10_LOWER.jpg	18075338	0	1	16400	190	0	next	hit	2082
Vp017	1041	Response	2	18091735	16397	1
Vp017	1042	Picture	MorphF9_02_orig.jpg ; MorphF9_00_LOWER.jpg	18091738	0	189	8946	190	0	next	incorrect	2084
Vp017	1042	Response	1	18100534	8796	1
Vp017	1043	Picture	MorphF2_05_orig.jpg ; MorphF2_10_LOWER.jpg	18100684	0	1	14729	2	0	next	incorrect	2086
Vp017	1043	Response	1	18115334	14650	1
Vp017	1044	Picture	MorphM9_05_orig.jpg ; MorphM9_00_LOWER.jpg	18115413	0	1	6768	2	0	next	incorrect	2088
Vp017	1044	Response	1	18122054	6641	1
Vp017	1045	Picture	MorphM5_01_orig.jpg ; MorphM5_10_LOWER.jpg	18122181	0	1	10085	2	0	next	incorrect	2090
Vp017	1045	Response	1	18132134	9953	1
Vp017	1046	Picture	MorphF8_05_orig.jpg ; MorphF8_00_LOWER.jpg	18132266	0	1	15127	3	0	next	incorrect	2092
Vp017	1046	Response	1	18147254	14988	1
Vp017	1047	Picture	MorphM6_00_orig.jpg ; MorphM6_10_LOWER.jpg	18147393	0	2	7962	3	0	next	incorrect	2094
Vp017	1047	Response	1	18155254	7861	1
Vp017	1048	Picture	MorphM1_10_orig.jpg ; MorphM1_00_LOWER.jpg	18155355	0	1	11906	172	0	next	hit	2096
Vp017	1048	Response	2	18167254	11899	1
Vp017	1049	Picture	MorphF7_04_orig.jpg ; MorphF7_00_LOWER.jpg	18167261	0	171	7468	172	0	next	hit	2098
Vp017	1049	Response	2	18174614	7353	1
Vp017	1050	Picture	MorphM5_08_orig.jpg ; MorphM5_10_LOWER.jpg	18174729	0	1	9953	2	0	next	incorrect	2100
Vp017	1050	Response	1	18184614	9885	1
Vp017	1051	Picture	MorphM1_02_orig.jpg ; MorphM1_10_LOWER.jpg	18184682	0	1	6635	2	0	next	incorrect	2102
Vp017	1051	Response	1	18191254	6572	1
Vp017	1052	Picture	MorphF7_03_orig.jpg ; MorphF7_00_LOWER.jpg	18191317	0	1	17383	2	0	next	incorrect	2104
Vp017	1052	Response	1	18208614	17297	1
Vp017	1053	Picture	MorphM8_09_orig.jpg ; MorphM8_00_LOWER.jpg	18208700	0	1	16853	2	0	next	hit	2106
Vp017	1053	Response	2	18225413	16713	1
Vp017	1054	Picture	MorphF6_03_orig.jpg ; MorphF6_10_LOWER.jpg	18225553	0	1	8188	174	0	next	incorrect	2108
Vp017	1054	Response	1	18233733	8180	1
Vp017	1055	Picture	MorphM6_05_orig.jpg ; MorphM6_10_LOWER.jpg	18233741	0	173	14720	355	0	next	hit	2110
Vp017	1055	Response	2	18248453	14712	1
Vp017	1056	Picture	MorphM7_07_orig.jpg ; MorphM7_00_LOWER.jpg	18248461	0	182	13451	183	0	next	hit	2112
Vp017	1056	Response	2	18261813	13352	1
Vp017	1057	Picture	MorphF6_08_orig.jpg ; MorphF6_10_LOWER.jpg	18261912	0	1	9156	2	0	next	incorrect	2114
Vp017	1057	Response	1	18270933	9021	1
Vp017	1058	Picture	MorphF4_05_orig.jpg ; MorphF4_10_LOWER.jpg	18271068	0	1	9024	2	0	next	hit	2116
Vp017	1058	Response	2	18279973	8905	1
Vp017	1059	Picture	MorphM4_09_orig.jpg ; MorphM4_10_LOWER.jpg	18280092	0	1	31317	2	0	next	hit	2118
Vp017	1059	Response	2	18311333	31241	1
Vp017	1060	Picture	MorphF3_01_orig.jpg ; MorphF3_00_LOWER.jpg	18311409	0	1	7696	2	0	next	incorrect	2120
Vp017	1060	Response	1	18319012	7603	1
Vp017	1061	Picture	MorphM8_10_orig.jpg ; MorphM8_00_LOWER.jpg	18319105	0	1	7299	2	0	next	hit	2122
Vp017	1061	Response	2	18326292	7187	1
Vp017	1062	Picture	MorphF9_08_orig.jpg ; MorphF9_10_LOWER.jpg	18326404	0	1	5816	157	0	next	hit	2124
Vp017	1062	Response	2	18332212	5808	1
Vp017	1063	Picture	MorphM2_03_orig.jpg ; MorphM2_00_LOWER.jpg	18332220	0	156	6790	157	0	next	hit	2126
Vp017	1063	Response	2	18338932	6712	1
Vp017	1064	Picture	MorphM9_04_orig.jpg ; MorphM9_00_LOWER.jpg	18339010	0	1	7431	2	0	next	hit	2128
Vp017	1064	Response	2	18346292	7282	1
Vp017	1065	Picture	MorphF8_04_orig.jpg ; MorphF8_10_LOWER.jpg	18346441	0	1	17782	2	0	next	hit	2130
Vp017	1065	Response	2	18364132	17691	1
Vp017	1066	Picture	MorphF6_07_orig.jpg ; MorphF6_00_LOWER.jpg	18364223	0	1	9917	170	0	next	hit	2132
Vp017	1066	Response	2	18374132	9909	1
Vp017	1067	Picture	MorphM6_10_orig.jpg ; MorphM6_10_LOWER.jpg	18374140	0	169	12485	327	0	next	hit	2134
Vp017	1067	Response	2	18386611	12471	2
Vp017	1068	Picture	MorphM8_00_orig.jpg ; MorphM8_00_LOWER.jpg	18386625	0	158	7674	338	0	next	hit	2136
Vp017	1068	Response	2	18394292	7667	1
Vp017	1069	Picture	MorphM7_06_orig.jpg ; MorphM7_10_LOWER.jpg	18394299	0	180	8406	181	0	next	hit	2138
Vp017	1069	Response	2	18402612	8313	1
Vp017	1070	Picture	MorphM3_04_orig.jpg ; MorphM3_10_LOWER.jpg	18402705	0	1	8095	2	0	next	incorrect	2140
Vp017	1070	Response	1	18410692	7987	1
Vp017	1071	Picture	MorphM6_07_orig.jpg ; MorphM6_00_LOWER.jpg	18410800	0	1	8493	2	0	next	hit	2142
Vp017	1071	Response	2	18419171	8371	1
Vp017	1072	Picture	MorphF9_00_orig.jpg ; MorphF9_10_LOWER.jpg	18419293	0	1	7962	2	0	next	incorrect	2144
Vp017	1072	Response	1	18427171	7878	1
Vp017	1073	Picture	MorphF10_00_orig.jpg ; MorphF10_00_LOWER.jpg	18427255	0	1	7165	2	0	next	incorrect	2146
Vp017	1073	Response	1	18434291	7036	1
Vp017	1074	Picture	MorphF6_03_orig.jpg ; MorphF6_00_LOWER.jpg	18434420	0	1	9639	183	0	next	incorrect	2148
Vp017	1074	Response	1	18444051	9631	1
Vp017	1075	Picture	MorphF3_03_orig.jpg ; MorphF3_00_LOWER.jpg	18444059	0	182	8541	183	0	next	incorrect	2150
Vp017	1075	Response	1	18452531	8472	1
Vp017	1076	Picture	MorphM8_05_orig.jpg ; MorphM8_10_LOWER.jpg	18452600	0	1	11135	146	0	next	hit	2152
Vp017	1076	Response	2	18463731	11131	1
Vp017	1077	Picture	MorphF7_04_orig.jpg ; MorphF7_10_LOWER.jpg	18463735	0	145	9566	146	0	next	incorrect	2154
Vp017	1077	Response	1	18473171	9436	1
Vp017	1078	Picture	MorphM3_06_orig.jpg ; MorphM3_10_LOWER.jpg	18473301	0	1	8891	2	0	next	incorrect	2156
Vp017	1078	Response	1	18482051	8750	1
Vp017	1079	Picture	MorphM2_00_orig.jpg ; MorphM2_10_LOWER.jpg	18482192	0	1	8360	2	0	next	incorrect	2158
Vp017	1079	Response	1	18490451	8259	1
Vp017	1080	Picture	MorphM5_05_orig.jpg ; MorphM5_00_LOWER.jpg	18490552	0	1	10085	2	0	next	incorrect	2160
Vp017	1080	Response	1	18500531	9979	1
Vp017	1081	Picture	MorphF6_10_orig.jpg ; MorphF6_00_LOWER.jpg	18500637	0	1	7962	2	0	next	hit	2162
Vp017	1081	Response	2	18508531	7894	1
Vp017	1082	Picture	MorphM3_00_orig.jpg ; MorphM3_00_LOWER.jpg	18508599	0	1	26539	2	0	next	incorrect	2164
Vp017	1082	Response	1	18535010	26411	1
Vp017	1083	Picture	MorphF10_05_orig.jpg ; MorphF10_10_LOWER.jpg	18535138	0	1	9000	159	0	next	hit	2166
Vp017	1083	Response	2	18544130	8992	1
Vp017	1084	Picture	MorphF6_08_orig.jpg ; MorphF6_00_LOWER.jpg	18544138	0	158	6080	340	0	next	hit	2168
Vp017	1084	Response	2	18550210	6072	1
Vp017	1085	Picture	MorphM3_02_orig.jpg ; MorphM3_10_LOWER.jpg	18550218	0	182	8636	353	0	next	hit	2170
Vp017	1085	Response	2	18558850	8632	1
Vp017	1086	Picture	MorphF8_04_orig.jpg ; MorphF8_00_LOWER.jpg	18558854	0	171	8265	172	0	next	hit	2172
Vp017	1086	Response	2	18567010	8156	1
Vp017	1087	Picture	MorphM4_00_orig.jpg ; MorphM4_00_LOWER.jpg	18567119	0	1	8094	2	0	next	incorrect	2174
Vp017	1087	Response	1	18575090	7971	1
Vp017	1088	Picture	MorphM2_08_orig.jpg ; MorphM2_00_LOWER.jpg	18575213	0	1	7004	164	0	next	hit	2176
Vp017	1088	Response	2	18582210	6997	1
Vp017	1089	Picture	MorphF4_10_orig.jpg ; MorphF4_00_LOWER.jpg	18582217	0	163	8898	319	0	next	hit	2178
Vp017	1089	Response	2	18591090	8873	1
Vp017	1090	Picture	MorphF6_02_orig.jpg ; MorphF6_10_LOWER.jpg	18591115	0	156	7321	157	0	next	incorrect	2180
Vp017	1090	Response	1	18598290	7175	1
Vp017	1091	Picture	MorphF4_04_orig.jpg ; MorphF4_10_LOWER.jpg	18598436	0	1	7381	184	0	next	hit	2182
Vp017	1091	Response	2	18605809	7373	2
Vp017	1092	Picture	MorphM8_06_orig.jpg ; MorphM8_00_LOWER.jpg	18605817	0	183	10880	368	0	next	hit	2184
Vp017	1092	Response	2	18616690	10873	1
Vp017	1093	Picture	MorphM7_06_orig.jpg ; MorphM7_00_LOWER.jpg	18616697	0	185	13055	186	0	next	hit	2186
Vp017	1093	Response	2	18629649	12952	1
Vp017	1094	Picture	MorphM4_05_orig.jpg ; MorphM4_00_LOWER.jpg	18629752	0	1	8095	2	0	next	incorrect	2188
Vp017	1094	Response	1	18637729	7977	1
Vp017	1095	Picture	MorphM2_02_orig.jpg ; MorphM2_10_LOWER.jpg	18637847	0	1	7250	183	0	next	incorrect	2190
Vp017	1095	Response	1	18645089	7242	1
Vp017	1096	Picture	MorphF8_09_orig.jpg ; MorphF8_00_LOWER.jpg	18645097	0	182	8000	326	0	next	hit	2192
Vp017	1096	Response	2	18653089	7992	1
Vp017	1097	Picture	MorphF5_10_orig.jpg ; MorphF5_00_LOWER.jpg	18653097	0	144	5982	145	0	next	hit	2194
Vp017	1097	Response	2	18658929	5832	1
Vp017	1098	Picture	MorphM1_07_orig.jpg ; MorphM1_00_LOWER.jpg	18659079	0	1	7033	2	0	next	hit	2196
Vp017	1098	Response	2	18666049	6970	1
Vp017	1099	Picture	MorphF10_10_orig.jpg ; MorphF10_10_LOWER.jpg	18666112	0	1	6635	2	0	next	hit	2198
Vp017	1099	Response	2	18672609	6497	1
Vp017	1100	Picture	MorphM8_07_orig.jpg ; MorphM8_10_LOWER.jpg	18672747	0	1	14586	145	0	next	hit	2200
Vp017	1100	Response	2	18687329	14582	1
Vp017	1101	Picture	MorphF10_02_orig.jpg ; MorphF10_10_LOWER.jpg	18687333	0	144	13944	145	0	next	hit	2202
Vp017	1101	Response	2	18701169	13836	1
Vp017	1102	Picture	MorphM9_01_orig.jpg ; MorphM9_10_LOWER.jpg	18701277	0	1	9952	2	0	next	hit	2204
Vp017	1102	Response	2	18711089	9812	1
Vp017	1103	Picture	MorphF6_02_orig.jpg ; MorphF6_00_LOWER.jpg	18711229	0	1	11014	2	0	next	incorrect	2206
Vp017	1103	Response	1	18722129	10900	1
Vp017	1104	Picture	MorphM10_04_orig.jpg ; MorphM10_00_LOWER.jpg	18722243	0	1	7166	2	0	next	incorrect	2208
Vp017	1104	Response	1	18729329	7086	1
Vp017	1105	Picture	MorphF8_01_orig.jpg ; MorphF8_10_LOWER.jpg	18729409	0	1	10723	160	0	next	incorrect	2210
Vp017	1105	Response	1	18740128	10719	1
Vp017	1106	Picture	MorphM3_09_orig.jpg ; MorphM3_10_LOWER.jpg	18740132	0	159	10243	160	0	next	hit	2212
Vp017	1106	Response	2	18750289	10157	1
Vp017	1107	Picture	MorphF6_06_orig.jpg ; MorphF6_10_LOWER.jpg	18750375	0	1	15924	2	0	next	hit	2214
Vp017	1107	Response	2	18766208	15833	1
Vp017	1108	Picture	MorphM2_09_orig.jpg ; MorphM2_00_LOWER.jpg	18766299	0	1	6635	2	0	next	hit	2216
Vp017	1108	Response	2	18772848	6549	1
Vp017	1109	Picture	MorphM6_09_orig.jpg ; MorphM6_00_LOWER.jpg	18772934	0	1	4777	2	0	next	hit	2218
Vp017	1109	Response	2	18777648	4714	1
Vp017	1110	Picture	MorphM7_01_orig.jpg ; MorphM7_00_LOWER.jpg	18777711	0	1	11279	3	0	next	incorrect	2220
Vp017	1110	Response	1	18788928	11217	1
Vp017	1111	Picture	MorphF4_08_orig.jpg ; MorphF4_00_LOWER.jpg	18788990	0	2	17119	3	0	next	hit	2222
Vp017	1111	Response	2	18805968	16978	1
Vp017	1112	Picture	MorphM10_05_orig.jpg ; MorphM10_00_LOWER.jpg	18806109	0	1	9023	2	0	next	hit	2224
Vp017	1112	Response	2	18815008	8899	1
Vp017	1113	Picture	MorphF3_06_orig.jpg ; MorphF3_10_LOWER.jpg	18815132	0	1	9803	152	0	next	hit	2226
Vp017	1113	Response	2	18824928	9796	1
Vp017	1114	Picture	MorphF9_04_orig.jpg ; MorphF9_00_LOWER.jpg	18824935	0	151	13154	152	0	next	hit	2228
Vp017	1114	Response	2	18837968	13033	1
Vp017	1115	Picture	MorphM10_05_orig.jpg ; MorphM10_10_LOWER.jpg	18838089	0	1	18180	2	0	next	hit	2230
Vp017	1115	Response	2	18856207	18118	1
Vp017	1116	Picture	MorphF7_05_orig.jpg ; MorphF7_00_LOWER.jpg	18856269	0	1	8625	2	0	next	hit	2232
Vp017	1116	Response	2	18864767	8498	1
Vp017	1117	Picture	MorphF10_04_orig.jpg ; MorphF10_00_LOWER.jpg	18864894	0	1	11279	2	0	next	incorrect	2234
Vp017	1117	Response	1	18876047	11153	1
Vp017	1118	Picture	MorphM8_02_orig.jpg ; MorphM8_10_LOWER.jpg	18876173	0	1	10445	173	0	next	hit	2236
Vp017	1118	Response	2	18886606	10433	2
Vp017	1119	Picture	MorphF9_09_orig.jpg ; MorphF9_00_LOWER.jpg	18886618	0	172	7072	173	0	next	hit	2238
Vp017	1119	Response	2	18893567	6949	1
Vp017	1120	Picture	MorphM3_04_orig.jpg ; MorphM3_00_LOWER.jpg	18893690	0	1	8625	2	0	next	hit	2240
Vp017	1120	Response	2	18902207	8517	1
Vp017	1121	Picture	MorphM10_02_orig.jpg ; MorphM10_10_LOWER.jpg	18902315	0	1	8227	2	0	next	incorrect	2242
Vp017	1121	Response	1	18910447	8132	1
Vp017	1122	Picture	MorphM3_10_orig.jpg ; MorphM3_00_LOWER.jpg	18910542	0	1	6370	2	0	next	hit	2244
Vp017	1122	Response	2	18916767	6225	1
Vp017	1123	Picture	MorphF5_02_orig.jpg ; MorphF5_10_LOWER.jpg	18916912	0	1	7431	2	0	next	incorrect	2246
Vp017	1123	Response	1	18924207	7295	1
Vp017	1124	Picture	MorphF2_07_orig.jpg ; MorphF2_10_LOWER.jpg	18924343	0	1	9820	2	0	next	incorrect	2248
Vp017	1124	Response	1	18934047	9704	1
Vp017	1125	Picture	MorphF3_02_orig.jpg ; MorphF3_10_LOWER.jpg	18934163	0	1	6211	160	0	next	incorrect	2250
Vp017	1125	Response	1	18940367	6204	1
Vp017	1126	Picture	MorphM2_10_orig.jpg ; MorphM2_10_LOWER.jpg	18940374	0	159	7191	160	0	next	hit	2252
Vp017	1126	Response	2	18947486	7112	1
Vp017	1127	Picture	MorphM4_05_orig.jpg ; MorphM4_10_LOWER.jpg	18947565	0	1	11014	2	0	next	incorrect	2254
Vp017	1127	Response	1	18958447	10882	1
Vp017	1128	Picture	MorphF6_01_orig.jpg ; MorphF6_00_LOWER.jpg	18958579	0	1	18843	2	0	next	incorrect	2256
Vp017	1128	Response	1	18977326	18747	1
Vp017	1129	Picture	MorphF4_06_orig.jpg ; MorphF4_00_LOWER.jpg	18977422	0	1	8891	2	0	next	incorrect	2258
Vp017	1129	Response	1	18986206	8784	1
Vp017	1130	Picture	MorphM9_02_orig.jpg ; MorphM9_00_LOWER.jpg	18986313	0	1	8057	172	0	next	incorrect	2260
Vp017	1130	Response	1	18994366	8053	1
Vp017	1131	Picture	MorphM10_02_orig.jpg ; MorphM10_00_LOWER.jpg	18994370	0	171	8265	172	0	next	incorrect	2262
Vp017	1131	Response	1	19002526	8156	1
Vp017	1132	Picture	MorphF5_08_orig.jpg ; MorphF5_10_LOWER.jpg	19002635	0	1	9023	3	0	next	hit	2264
Vp017	1132	Response	2	19011565	8930	2
Vp017	1133	Picture	MorphM3_01_orig.jpg ; MorphM3_10_LOWER.jpg	19011658	0	2	9820	3	0	next	incorrect	2266
Vp017	1133	Response	1	19021406	9748	1
Vp017	1134	Picture	MorphM5_06_orig.jpg ; MorphM5_10_LOWER.jpg	19021478	0	1	7535	164	0	next	hit	2268
Vp017	1134	Response	2	19029006	7528	1
Vp017	1135	Picture	MorphF3_08_orig.jpg ; MorphF3_00_LOWER.jpg	19029013	0	163	10512	164	0	next	incorrect	2270
Vp017	1135	Response	1	19039406	10393	1
Vp017	1136	Picture	MorphM8_10_orig.jpg ; MorphM8_10_LOWER.jpg	19039525	0	1	22957	2	0	next	hit	2272
Vp017	1136	Response	2	19062365	22840	1
Vp017	1137	Picture	MorphF6_09_orig.jpg ; MorphF6_10_LOWER.jpg	19062482	0	1	8611	149	0	next	hit	2274
Vp017	1137	Response	2	19071085	8603	1
Vp017	1138	Picture	MorphF10_10_orig.jpg ; MorphF10_00_LOWER.jpg	19071093	0	148	7313	149	0	next	hit	2276
Vp017	1138	Response	2	19078285	7192	1
Vp017	1139	Picture	MorphF2_01_orig.jpg ; MorphF2_10_LOWER.jpg	19078406	0	1	7007	161	0	next	incorrect	2278
Vp017	1139	Response	1	19085405	6999	1
Vp017	1140	Picture	MorphM4_06_orig.jpg ; MorphM4_00_LOWER.jpg	19085413	0	160	8917	161	0	next	incorrect	2280
Vp017	1140	Response	1	19094205	8792	1
Vp017	1141	Picture	MorphF4_04_orig.jpg ; MorphF4_00_LOWER.jpg	19094330	0	1	13535	2	0	next	incorrect	2282
Vp017	1141	Response	1	19107725	13395	1
Vp017	1142	Picture	MorphF6_04_orig.jpg ; MorphF6_00_LOWER.jpg	19107865	0	1	7962	2	0	next	incorrect	2284
Vp017	1142	Response	1	19115725	7860	1
Vp017	1143	Picture	MorphM7_05_orig.jpg ; MorphM7_00_LOWER.jpg	19115827	0	1	9105	186	0	next	incorrect	2286
Vp017	1143	Response	1	19124925	9098	1
Vp017	1144	Picture	MorphF5_05_orig.jpg ; MorphF5_00_LOWER.jpg	19124932	0	185	16904	186	0	next	incorrect	2288
Vp017	1144	Response	1	19141725	16793	1
Vp017	1145	Picture	MorphF1_06_orig.jpg ; MorphF1_10_LOWER.jpg	19141836	0	1	17118	2	0	next	incorrect	2290
Vp017	1145	Response	1	19158845	17009	1
Vp017	1146	Picture	MorphF5_02_orig.jpg ; MorphF5_00_LOWER.jpg	19158954	0	1	6502	2	0	next	incorrect	2292
Vp017	1146	Response	1	19165324	6370	1
Vp017	1147	Picture	MorphF2_08_orig.jpg ; MorphF2_00_LOWER.jpg	19165456	0	1	7829	2	0	next	incorrect	2294
Vp017	1147	Response	1	19173164	7708	1
Vp017	1148	Picture	MorphM4_01_orig.jpg ; MorphM4_00_LOWER.jpg	19173285	0	1	13487	183	0	next	incorrect	2296
Vp017	1148	Response	1	19186764	13479	1
Vp017	1149	Picture	MorphF8_10_orig.jpg ; MorphF8_00_LOWER.jpg	19186772	0	182	6800	332	0	next	hit	2298
Vp017	1149	Response	2	19193564	6792	1
Vp017	1150	Picture	MorphM4_02_orig.jpg ; MorphM4_00_LOWER.jpg	19193572	0	150	8079	315	0	next	incorrect	2300
Vp017	1150	Response	1	19201644	8072	1
Vp017	1151	Picture	MorphF9_05_orig.jpg ; MorphF9_10_LOWER.jpg	19201651	0	165	7728	166	0	next	hit	2302
Vp017	1151	Response	2	19209244	7593	1
Vp017	1152	Picture	MorphM9_07_orig.jpg ; MorphM9_10_LOWER.jpg	19209379	0	1	12432	177	0	next	incorrect	2304
Vp017	1152	Response	1	19221804	12425	1
Vp017	1153	Picture	MorphF4_07_orig.jpg ; MorphF4_10_LOWER.jpg	19221811	0	176	15435	177	0	next	incorrect	2306
Vp017	1153	Response	1	19237164	15353	1
Vp017	1154	Picture	MorphF1_07_orig.jpg ; MorphF1_00_LOWER.jpg	19237246	0	1	9554	2	0	next	incorrect	2308
Vp017	1154	Response	1	19246684	9438	1
Vp017	1155	Picture	MorphM1_02_orig.jpg ; MorphM1_00_LOWER.jpg	19246800	0	1	9554	2	0	next	incorrect	2310
Vp017	1155	Response	1	19256284	9484	1
Vp017	1156	Picture	MorphM3_02_orig.jpg ; MorphM3_00_LOWER.jpg	19256354	0	1	7166	2	0	next	incorrect	2312
Vp017	1156	Response	1	19263403	7049	1
Vp017	1157	Picture	MorphF1_05_orig.jpg ; MorphF1_10_LOWER.jpg	19263520	0	1	6237	2	0	next	incorrect	2314
Vp017	1157	Response	1	19269643	6123	1
Vp017	1158	Picture	MorphF7_00_orig.jpg ; MorphF7_00_LOWER.jpg	19269757	0	1	9023	2	0	next	hit	2316
Vp017	1158	Response	2	19278683	8926	1
Vp017	1159	Picture	MorphM3_08_orig.jpg ; MorphM3_00_LOWER.jpg	19278780	0	1	11014	2	0	next	incorrect	2318
Vp017	1159	Response	1	19289723	10943	1
Vp017	1160	Picture	MorphF9_08_orig.jpg ; MorphF9_00_LOWER.jpg	19289794	0	1	9936	152	0	next	hit	2320
Vp017	1160	Response	2	19299723	9929	1
Vp017	1161	Picture	MorphM7_04_orig.jpg ; MorphM7_10_LOWER.jpg	19299730	0	151	9704	152	0	next	hit	2322
Vp017	1161	Response	2	19309323	9593	1
Vp017	1162	Picture	MorphF10_08_orig.jpg ; MorphF10_00_LOWER.jpg	19309434	0	1	14199	2	0	next	hit	2324
Vp017	1162	Response	2	19323563	14129	1
Vp017	1163	Picture	MorphM7_09_orig.jpg ; MorphM7_10_LOWER.jpg	19323633	0	1	12871	2	0	next	hit	2326
Vp017	1163	Response	2	19336443	12810	1
Vp017	1164	Picture	MorphF5_04_orig.jpg ; MorphF5_10_LOWER.jpg	19336504	0	1	11386	161	0	next	hit	2328
Vp017	1164	Response	2	19347883	11379	1
Vp017	1165	Picture	MorphF2_07_orig.jpg ; MorphF2_00_LOWER.jpg	19347890	0	160	10881	320	0	next	incorrect	2330
Vp017	1165	Response	1	19358763	10873	1
Vp017	1166	Picture	MorphM7_00_orig.jpg ; MorphM7_00_LOWER.jpg	19358771	0	160	25199	334	0	next	hit	2332
Vp017	1166	Response	2	19383962	25191	1
Vp017	1167	Picture	MorphM4_08_orig.jpg ; MorphM4_00_LOWER.jpg	19383970	0	174	15520	354	0	next	hit	2334
Vp017	1167	Response	2	19399482	15512	1
Vp017	1168	Picture	MorphF4_03_orig.jpg ; MorphF4_10_LOWER.jpg	19399490	0	180	12640	326	0	next	hit	2336
Vp017	1168	Response	2	19412122	12632	1
Vp017	1169	Picture	MorphF7_01_orig.jpg ; MorphF7_10_LOWER.jpg	19412130	0	146	12619	147	0	next	incorrect	2338
Vp017	1169	Response	1	19424682	12552	1
Vp017	1170	Picture	MorphM9_02_orig.jpg ; MorphM9_10_LOWER.jpg	19424749	0	1	5971	2	0	next	incorrect	2340
Vp017	1170	Response	1	19430602	5853	1
Vp017	1171	Picture	MorphM7_08_orig.jpg ; MorphM7_10_LOWER.jpg	19430720	0	1	7962	2	0	next	hit	2342
Vp017	1171	Response	2	19438602	7882	1
Vp017	1172	Picture	MorphM2_04_orig.jpg ; MorphM2_10_LOWER.jpg	19438682	0	1	7564	2	0	next	incorrect	2344
Vp017	1172	Response	1	19446122	7440	1
Vp017	1173	Picture	MorphM9_01_orig.jpg ; MorphM9_00_LOWER.jpg	19446246	0	1	5839	2	0	next	incorrect	2346
Vp017	1173	Response	1	19451962	5716	1
Vp017	1174	Picture	MorphM4_00_orig.jpg ; MorphM4_10_LOWER.jpg	19452085	0	1	6236	3	0	next	hit	2348
Vp017	1174	Response	2	19458202	6117	1
Vp017	1175	Picture	MorphF1_03_orig.jpg ; MorphF1_10_LOWER.jpg	19458321	0	2	5706	4	0	next	incorrect	2350
Vp017	1175	Response	1	19463962	5641	1
Vp017	1176	Picture	MorphM2_00_orig.jpg ; MorphM2_00_LOWER.jpg	19464027	0	2	7830	3	0	next	hit	2352
Vp017	1176	Response	2	19471722	7695	1
Vp017	1177	Picture	MorphM5_01_orig.jpg ; MorphM5_00_LOWER.jpg	19471857	0	1	50691	2	0	next	incorrect	2354
Vp017	1177	Response	1	19522441	50584	1
Vp017	1178	Picture	MorphM2_05_orig.jpg ; MorphM2_10_LOWER.jpg	19522548	0	1	11661	151	0	next	hit	2356
Vp017	1178	Response	2	19534201	11653	1
Vp017	1179	Picture	MorphM5_08_orig.jpg ; MorphM5_00_LOWER.jpg	19534209	0	150	6879	321	0	next	incorrect	2358
Vp017	1179	Response	1	19541081	6872	1
Vp017	1180	Picture	MorphF2_00_orig.jpg ; MorphF2_10_LOWER.jpg	19541088	0	171	9680	349	0	next	incorrect	2360
Vp017	1180	Response	1	19550761	9673	1
Vp017	1181	Picture	MorphM3_10_orig.jpg ; MorphM3_10_LOWER.jpg	19550768	0	178	10240	334	0	next	incorrect	2362
Vp017	1181	Response	1	19561001	10233	1
Vp017	1182	Picture	MorphM10_04_orig.jpg ; MorphM10_10_LOWER.jpg	19561008	0	156	24800	326	0	next	incorrect	2364
Vp017	1182	Response	1	19585800	24792	1
Vp017	1183	Picture	MorphM8_04_orig.jpg ; MorphM8_00_LOWER.jpg	19585808	0	170	16093	171	0	next	hit	2366
Vp017	1183	Response	2	19601800	15992	1
Vp017	1184	Picture	MorphF10_07_orig.jpg ; MorphF10_00_LOWER.jpg	19601901	0	1	10881	2	0	next	hit	2368
Vp017	1184	Response	2	19612680	10779	1
Vp017	1185	Picture	MorphF2_06_orig.jpg ; MorphF2_10_LOWER.jpg	19612782	0	1	6901	2	0	next	incorrect	2370
Vp017	1185	Response	1	19619560	6778	1
Vp017	1186	Picture	MorphF3_00_orig.jpg ; MorphF3_00_LOWER.jpg	19619683	0	1	11014	2	0	next	incorrect	2372
Vp017	1186	Response	1	19630600	10917	1
Vp017	1187	Picture	MorphM2_08_orig.jpg ; MorphM2_10_LOWER.jpg	19630697	0	1	7829	2	0	next	hit	2374
Vp017	1187	Response	2	19638440	7743	1
Vp017	1188	Picture	MorphF10_03_orig.jpg ; MorphF10_10_LOWER.jpg	19638526	0	1	6768	2	0	next	hit	2376
Vp017	1188	Response	2	19645160	6634	1
Vp017	1189	Picture	MorphM9_03_orig.jpg ; MorphM9_00_LOWER.jpg	19645294	0	1	143152	164	0	next	hit	2378
Vp017	1189	Response	2	19788439	143145	1
Vp017	1190	Picture	MorphM5_02_orig.jpg ; MorphM5_00_LOWER.jpg	19788446	0	163	19536	164	0	next	incorrect	2380
Vp017	1190	Response	1	19807878	19432	1
Vp017	1191	Picture	MorphF8_02_orig.jpg ; MorphF8_00_LOWER.jpg	19807982	0	1	8360	2	0	next	hit	2382
Vp017	1191	Response	2	19816198	8216	1
Vp017	1192	Picture	MorphF2_10_orig.jpg ; MorphF2_10_LOWER.jpg	19816342	0	1	6584	186	0	next	hit	2384
Vp017	1192	Response	2	19822918	6576	1
Vp017	1193	Picture	MorphM2_01_orig.jpg ; MorphM2_00_LOWER.jpg	19822926	0	185	13680	357	0	next	incorrect	2386
Vp017	1193	Response	1	19836598	13672	1
Vp017	1194	Picture	MorphF3_09_orig.jpg ; MorphF3_00_LOWER.jpg	19836606	0	172	20872	173	0	next	hit	2388
Vp017	1194	Response	2	19857398	20792	1
Vp017	1195	Picture	MorphF7_10_orig.jpg ; MorphF7_00_LOWER.jpg	19857478	0	1	13403	2	0	next	hit	2390
Vp017	1195	Response	2	19870758	13280	1
Vp017	1196	Picture	MorphM2_10_orig.jpg ; MorphM2_00_LOWER.jpg	19870881	0	1	8758	2	0	next	hit	2392
Vp017	1196	Response	2	19879558	8677	1
Vp017	1197	Picture	MorphM4_03_orig.jpg ; MorphM4_00_LOWER.jpg	19879639	0	1	9126	165	0	next	incorrect	2394
Vp017	1197	Response	1	19888758	9119	1
Vp017	1198	Picture	MorphF3_05_orig.jpg ; MorphF3_10_LOWER.jpg	19888765	0	164	13433	165	0	next	incorrect	2396
Vp017	1198	Response	1	19902117	13352	1
Vp017	1199	Picture	MorphF2_09_orig.jpg ; MorphF2_10_LOWER.jpg	19902198	0	1	9023	2	0	next	incorrect	2398
Vp017	1199	Response	1	19911157	8959	1
Vp017	1200	Picture	MorphF6_07_orig.jpg ; MorphF6_10_LOWER.jpg	19911221	0	1	10085	2	0	next	hit	2400
Vp017	1200	Response	2	19921157	9936	1
Vp017	1201	Picture	MorphF8_01_orig.jpg ; MorphF8_00_LOWER.jpg	19921306	0	1	9939	148	0	next	hit	2402
Vp017	1201	Response	2	19931237	9931	1
Vp017	1202	Picture	MorphF7_06_orig.jpg ; MorphF7_00_LOWER.jpg	19931245	0	147	9120	331	0	next	hit	2404
Vp017	1202	Response	2	19940357	9112	1
Vp017	1203	Picture	MorphM1_05_orig.jpg ; MorphM1_00_LOWER.jpg	19940365	0	184	11462	185	0	next	incorrect	2406
Vp017	1203	Response	1	19951717	11352	1
Vp017	1204	Picture	MorphF8_08_orig.jpg ; MorphF8_10_LOWER.jpg	19951827	0	1	8758	2	0	next	hit	2408
Vp017	1204	Response	2	19960437	8610	1
Vp017	1205	Picture	MorphM4_08_orig.jpg ; MorphM4_10_LOWER.jpg	19960585	0	1	7939	158	0	next	incorrect	2410
Vp017	1205	Response	1	19968517	7932	1
Vp017	1206	Picture	MorphM10_10_orig.jpg ; MorphM10_10_LOWER.jpg	19968524	0	157	7720	158	0	next	hit	2412
Vp017	1206	Response	2	19976117	7593	1
Vp017	1207	Picture	MorphF5_07_orig.jpg ; MorphF5_00_LOWER.jpg	19976244	0	1	7298	2	0	next	hit	2414
Vp017	1207	Response	2	19983397	7153	1
Vp017	1208	Picture	MorphM10_06_orig.jpg ; MorphM10_00_LOWER.jpg	19983542	0	1	6237	2	0	next	hit	2416
Vp017	1208	Response	2	19989717	6175	1
Vp017	1209	Picture	MorphF7_01_orig.jpg ; MorphF7_00_LOWER.jpg	19989779	0	1	9145	146	0	next	incorrect	2418
Vp017	1209	Response	1	19998917	9138	1
Vp017	1210	Picture	MorphF5_04_orig.jpg ; MorphF5_00_LOWER.jpg	19998924	0	145	8902	146	0	next	hit	2420
Vp017	1210	Response	2	20007716	8792	1
Vp017	1211	Picture	MorphF8_08_orig.jpg ; MorphF8_00_LOWER.jpg	20007826	0	1	13898	170	0	next	hit	2422
Vp017	1211	Response	2	20021716	13890	1
Vp017	1212	Picture	MorphF2_03_orig.jpg ; MorphF2_00_LOWER.jpg	20021724	0	169	15693	171	0	next	incorrect	2424
Vp017	1212	Response	1	20037316	15592	1
Vp017	1213	Picture	MorphM7_03_orig.jpg ; MorphM7_00_LOWER.jpg	20037417	0	2	12607	3	0	next	hit	2426
Vp017	1213	Response	2	20049876	12459	1
Vp017	1214	Picture	MorphF10_07_orig.jpg ; MorphF10_10_LOWER.jpg	20050024	0	1	30520	3	0	next	hit	2428
Vp017	1214	Response	2	20080436	30412	1
Vp017	1215	Picture	MorphF4_02_orig.jpg ; MorphF4_10_LOWER.jpg	20080544	0	2	11259	157	0	next	incorrect	2430
Vp017	1215	Response	1	20091796	11252	1
Vp017	1216	Picture	MorphM1_03_orig.jpg ; MorphM1_00_LOWER.jpg	20091803	0	155	8480	322	0	next	incorrect	2432
Vp017	1216	Response	1	20100276	8473	1
Vp017	1217	Picture	MorphM7_00_orig.jpg ; MorphM7_10_LOWER.jpg	20100283	0	167	12080	330	0	next	incorrect	2434
Vp017	1217	Response	1	20112355	12072	1
Vp017	1218	Picture	MorphF8_10_orig.jpg ; MorphF8_10_LOWER.jpg	20112363	0	163	9053	164	0	next	hit	2436
Vp017	1218	Response	2	20121315	8952	1
Vp017	1219	Picture	MorphM9_07_orig.jpg ; MorphM9_00_LOWER.jpg	20121416	0	1	15791	2	0	next	hit	2438
Vp017	1219	Response	2	20137075	15659	1
Vp017	1220	Picture	MorphM1_08_orig.jpg ; MorphM1_00_LOWER.jpg	20137207	0	1	7696	2	0	next	hit	2440
Vp017	1220	Response	2	20144835	7628	1
Vp017	1221	Picture	MorphM7_07_orig.jpg ; MorphM7_10_LOWER.jpg	20144903	0	1	7564	2	0	next	hit	2442
Vp017	1221	Response	2	20152355	7452	1
Vp017	1222	Picture	MorphF4_08_orig.jpg ; MorphF4_10_LOWER.jpg	20152467	0	1	8758	2	0	next	hit	2444
Vp017	1222	Response	2	20161155	8688	1
Vp017	1223	Picture	MorphM9_04_orig.jpg ; MorphM9_10_LOWER.jpg	20161225	0	1	9289	2	0	next	hit	2446
Vp017	1223	Response	2	20170435	9210	1
Vp017	1224	Picture	MorphF2_08_orig.jpg ; MorphF2_10_LOWER.jpg	20170514	0	1	10350	3	0	next	incorrect	2448
Vp017	1224	Response	1	20180755	10241	1
Vp017	1225	Picture	MorphF5_00_orig.jpg ; MorphF5_00_LOWER.jpg	20180864	0	2	7818	147	0	next	incorrect	2450
Vp017	1225	Response	1	20188674	7810	2
Vp017	1226	Picture	MorphF3_05_orig.jpg ; MorphF3_00_LOWER.jpg	20188682	0	145	9280	299	0	next	incorrect	2452
Vp017	1226	Response	1	20197955	9273	1
Vp017	1227	Picture	MorphM2_07_orig.jpg ; MorphM2_00_LOWER.jpg	20197962	0	154	9840	155	0	next	hit	2454
Vp017	1227	Response	2	20207715	9753	1
Vp017	1228	Picture	MorphM4_04_orig.jpg ; MorphM4_00_LOWER.jpg	20207802	0	1	12960	179	0	next	incorrect	2456
Vp017	1228	Response	1	20220754	12952	1
Vp017	1229	Picture	MorphF3_07_orig.jpg ; MorphF3_00_LOWER.jpg	20220762	0	178	8405	179	0	next	incorrect	2458
Vp017	1229	Response	1	20229074	8312	1
Vp017	1230	Picture	MorphM4_01_orig.jpg ; MorphM4_10_LOWER.jpg	20229167	0	1	7829	2	0	next	incorrect	2460
Vp017	1230	Response	1	20236914	7747	1
Vp017	1231	Picture	MorphM3_08_orig.jpg ; MorphM3_10_LOWER.jpg	20236996	0	1	8493	2	0	next	incorrect	2462
Vp017	1231	Response	1	20245394	8398	1
Vp017	1232	Picture	MorphF8_00_orig.jpg ; MorphF8_10_LOWER.jpg	20245489	0	1	12208	2	0	next	hit	2464
Vp017	1232	Response	2	20257634	12145	1
Vp017	1233	Picture	MorphM9_00_orig.jpg ; MorphM9_10_LOWER.jpg	20257697	0	1	19772	2	0	next	incorrect	2466
Vp017	1233	Response	1	20277394	19697	1
Vp017	1234	Picture	MorphF7_05_orig.jpg ; MorphF7_10_LOWER.jpg	20277469	0	1	5573	2	0	next	hit	2468
Vp017	1234	Response	2	20282914	5445	1
Vp017	1235	Picture	MorphM5_09_orig.jpg ; MorphM5_10_LOWER.jpg	20283042	0	1	10439	179	0	next	incorrect	2470
Vp017	1235	Response	1	20293474	10432	1
Vp017	1236	Picture	MorphF3_10_orig.jpg ; MorphF3_00_LOWER.jpg	20293481	0	178	7210	179	0	next	hit	2472
Vp017	1236	Response	2	20300594	7113	1
Vp017	1237	Picture	MorphF1_08_orig.jpg ; MorphF1_10_LOWER.jpg	20300691	0	1	9110	181	0	next	hit	2474
Vp017	1237	Response	2	20309794	9103	1
Vp017	1238	Picture	MorphF3_08_orig.jpg ; MorphF3_10_LOWER.jpg	20309801	0	180	9840	340	0	next	hit	2476
Vp017	1238	Response	2	20319633	9832	1
Vp017	1239	Picture	MorphM1_09_orig.jpg ; MorphM1_10_LOWER.jpg	20319641	0	160	10111	161	0	next	hit	2478
Vp017	1239	Response	2	20329633	9992	1
Vp017	1240	Picture	MorphM8_01_orig.jpg ; MorphM8_00_LOWER.jpg	20329752	0	1	21895	2	0	next	hit	2480
Vp017	1240	Response	2	20351553	21801	1
Vp017	1241	Picture	MorphF1_02_orig.jpg ; MorphF1_10_LOWER.jpg	20351647	0	1	11943	2	0	next	incorrect	2482
Vp017	1241	Response	1	20363473	11826	1
Vp017	1242	Picture	MorphM7_01_orig.jpg ; MorphM7_10_LOWER.jpg	20363590	0	1	6502	3	0	next	incorrect	2484
Vp017	1242	Response	1	20369953	6363	1
Vp017	1243	Picture	MorphM5_07_orig.jpg ; MorphM5_00_LOWER.jpg	20370092	0	2	9389	169	0	next	incorrect	2486
Vp017	1243	Response	1	20379473	9381	1
Vp017	1244	Picture	MorphM10_01_orig.jpg ; MorphM10_00_LOWER.jpg	20379481	0	167	14879	317	0	next	incorrect	2488
Vp017	1244	Response	1	20394353	14872	1
Vp017	1245	Picture	MorphM4_10_orig.jpg ; MorphM4_10_LOWER.jpg	20394360	0	150	8376	151	0	next	hit	2490
Vp017	1245	Response	2	20402673	8313	1
Vp017	1246	Picture	MorphF7_07_orig.jpg ; MorphF7_10_LOWER.jpg	20402736	0	1	6503	2	0	next	hit	2492
Vp017	1246	Response	2	20409153	6417	1
Vp017	1247	Picture	MorphF4_07_orig.jpg ; MorphF4_00_LOWER.jpg	20409239	0	1	5521	187	0	next	hit	2494
Vp017	1247	Response	2	20414753	5514	1
Vp017	1248	Picture	MorphM6_00_orig.jpg ; MorphM6_00_LOWER.jpg	20414760	0	186	8412	187	0	next	hit	2496
Vp017	1248	Response	2	20423073	8313	1
Vp017	1249	Picture	MorphF1_06_orig.jpg ; MorphF1_00_LOWER.jpg	20423172	0	1	7962	2	0	next	incorrect	2498
Vp017	1249	Response	1	20430992	7820	1
Vp017	1250	Picture	MorphF7_02_orig.jpg ; MorphF7_10_LOWER.jpg	20431134	0	1	20422	148	0	next	hit	2500
Vp017	1250	Response	2	20451552	20418	1
Vp017	1251	Picture	MorphF10_09_orig.jpg ; MorphF10_00_LOWER.jpg	20451556	0	147	6781	148	0	next	hit	2502
Vp017	1251	Response	2	20458192	6636	1
Vp017	1252	Picture	MorphF4_00_orig.jpg ; MorphF4_00_LOWER.jpg	20458337	0	1	8983	175	0	next	incorrect	2504
Vp017	1252	Response	1	20467312	8975	1
Vp017	1253	Picture	MorphM6_02_orig.jpg ; MorphM6_10_LOWER.jpg	20467320	0	174	12514	175	0	next	hit	2506
Vp017	1253	Response	2	20479712	12392	1
Vp017	1254	Picture	MorphM8_08_orig.jpg ; MorphM8_10_LOWER.jpg	20479834	0	1	10351	2	0	next	hit	2508
Vp017	1254	Response	2	20490112	10278	1
Vp017	1255	Picture	MorphF8_03_orig.jpg ; MorphF8_10_LOWER.jpg	20490185	0	1	11942	3	0	next	incorrect	2510
Vp017	1255	Response	1	20502032	11847	1
Vp017	1256	Picture	MorphM5_06_orig.jpg ; MorphM5_00_LOWER.jpg	20502127	0	2	9422	3	0	next	incorrect	2512
Vp017	1256	Response	1	20511392	9265	1
Vp017	1257	Picture	MorphM6_03_orig.jpg ; MorphM6_10_LOWER.jpg	20511549	0	1	14066	2	0	next	incorrect	2514
Vp017	1257	Response	1	20525472	13923	1
Vp017	1258	Picture	MorphM9_06_orig.jpg ; MorphM9_00_LOWER.jpg	20525615	0	1	18312	3	0	next	incorrect	2516
Vp017	1258	Response	1	20543791	18176	1
Vp017	1259	Picture	MorphM6_05_orig.jpg ; MorphM6_00_LOWER.jpg	20543927	0	2	7564	3	0	next	incorrect	2518
Vp017	1259	Response	1	20551392	7465	1
Vp017	1260	Picture	MorphM10_03_orig.jpg ; MorphM10_10_LOWER.jpg	20551491	0	1	7697	2	0	next	incorrect	2520
Vp017	1260	Response	1	20559071	7580	1
Vp017	1261	Picture	MorphF5_05_orig.jpg ; MorphF5_10_LOWER.jpg	20559188	0	1	7033	2	0	next	hit	2522
Vp017	1261	Response	2	20566111	6923	1
Vp017	1262	Picture	MorphF7_08_orig.jpg ; MorphF7_00_LOWER.jpg	20566221	0	1	6218	153	0	next	hit	2524
Vp017	1262	Response	2	20572431	6210	1
Vp017	1263	Picture	MorphM3_03_orig.jpg ; MorphM3_00_LOWER.jpg	20572439	0	152	9175	153	0	next	hit	2526
Vp017	1263	Response	2	20581471	9032	1
Vp017	1264	Picture	MorphM4_07_orig.jpg ; MorphM4_10_LOWER.jpg	20581614	0	1	14995	2	0	next	hit	2528
Vp017	1264	Response	2	20596511	14897	1
Vp017	1265	Picture	MorphF2_01_orig.jpg ; MorphF2_00_LOWER.jpg	20596609	0	1	11412	2	0	next	incorrect	2530
Vp017	1265	Response	1	20607871	11262	1
Vp017	1266	Picture	MorphM10_08_orig.jpg ; MorphM10_10_LOWER.jpg	20608021	0	1	9537	152	0	next	hit	2532
Vp017	1266	Response	2	20617551	9530	1
Vp017	1267	Picture	MorphM8_01_orig.jpg ; MorphM8_10_LOWER.jpg	20617558	0	151	8775	152	0	next	hit	2534
Vp017	1267	Response	2	20626271	8713	1
Vp017	1268	Picture	MorphF9_01_orig.jpg ; MorphF9_10_LOWER.jpg	20626333	0	1	11785	160	0	next	incorrect	2536
Vp017	1268	Response	1	20638110	11777	1
Vp017	1269	Picture	MorphF2_09_orig.jpg ; MorphF2_00_LOWER.jpg	20638118	0	159	7444	305	0	next	incorrect	2538
Vp017	1269	Response	1	20645550	7432	1
Vp017	1270	Picture	MorphM4_03_orig.jpg ; MorphM4_10_LOWER.jpg	20645562	0	146	28543	147	0	next	incorrect	2540
Vp017	1270	Response	1	20674030	28468	1
Vp017	1271	Picture	MorphF2_00_orig.jpg ; MorphF2_00_LOWER.jpg	20674105	0	1	10733	150	0	next	incorrect	2542
Vp017	1271	Response	1	20684830	10725	1
Vp017	1272	Picture	MorphM10_03_orig.jpg ; MorphM10_00_LOWER.jpg	20684838	0	149	15120	306	0	next	hit	2544
Vp017	1272	Response	2	20699949	15111	2
Vp017	1273	Picture	MorphF1_08_orig.jpg ; MorphF1_00_LOWER.jpg	20699958	0	157	24041	158	0	next	incorrect	2546
Vp017	1273	Response	1	20723870	23912	1
Vp017	1274	Picture	MorphF8_07_orig.jpg ; MorphF8_10_LOWER.jpg	20723999	0	1	13638	165	0	next	incorrect	2548
Vp017	1274	Response	1	20737630	13631	1
Vp017	1275	Picture	MorphF1_04_orig.jpg ; MorphF1_10_LOWER.jpg	20737637	0	164	7461	165	0	next	incorrect	2550
Vp017	1275	Response	1	20744989	7352	1
Vp017	1276	Picture	MorphM1_08_orig.jpg ; MorphM1_10_LOWER.jpg	20745098	0	1	9156	3	0	next	hit	2552
Vp017	1276	Response	2	20754109	9011	1
Vp017	1277	Picture	MorphF9_03_orig.jpg ; MorphF9_00_LOWER.jpg	20754254	0	2	8983	177	0	next	hit	2554
Vp017	1277	Response	2	20763229	8975	1
Vp017	1278	Picture	MorphM7_10_orig.jpg ; MorphM7_00_LOWER.jpg	20763237	0	175	13280	340	0	next	incorrect	2556
Vp017	1278	Response	1	20776509	13272	1
Vp017	1279	Picture	MorphM9_00_orig.jpg ; MorphM9_00_LOWER.jpg	20776517	0	165	7462	166	0	next	incorrect	2558
Vp017	1279	Response	1	20783869	7352	1
Vp017	1280	Picture	MorphF8_06_orig.jpg ; MorphF8_00_LOWER.jpg	20783979	0	1	10350	2	0	next	incorrect	2560
Vp017	1280	Response	1	20794189	10210	1
Vp017	1281	Picture	MorphM6_01_orig.jpg ; MorphM6_00_LOWER.jpg	20794329	0	1	6987	181	0	next	incorrect	2562
Vp017	1281	Response	1	20801309	6980	1
Vp017	1282	Picture	MorphM1_04_orig.jpg ; MorphM1_00_LOWER.jpg	20801316	0	180	7345	181	0	next	incorrect	2564
Vp017	1282	Response	1	20808589	7273	1
Vp017	1283	Picture	MorphM6_06_orig.jpg ; MorphM6_00_LOWER.jpg	20808661	0	1	9375	181	0	next	hit	2566
Vp017	1283	Response	2	20818029	9368	1
Vp017	1284	Picture	MorphM4_07_orig.jpg ; MorphM4_00_LOWER.jpg	20818036	0	180	9468	181	0	next	hit	2568
Vp017	1284	Response	2	20827389	9353	1
Vp017	1285	Picture	MorphM9_08_orig.jpg ; MorphM9_00_LOWER.jpg	20827504	0	1	11892	186	0	next	incorrect	2570
Vp017	1285	Response	1	20839389	11885	1
Vp017	1286	Picture	MorphF1_09_orig.jpg ; MorphF1_10_LOWER.jpg	20839396	0	185	13984	186	0	next	hit	2572
Vp017	1286	Response	2	20853308	13912	1
Vp017	1287	Picture	MorphF2_04_orig.jpg ; MorphF2_00_LOWER.jpg	20853380	0	1	10616	2	0	next	hit	2574
Vp017	1287	Response	2	20863868	10488	1
Vp017	1288	Picture	MorphF10_00_orig.jpg ; MorphF10_10_LOWER.jpg	20863996	0	1	8626	2	0	next	hit	2576
Vp017	1288	Response	2	20872508	8512	1
Vp017	1289	Picture	MorphF7_03_orig.jpg ; MorphF7_10_LOWER.jpg	20872622	0	1	9686	3	0	next	hit	2578
Vp017	1289	Response	2	20882188	9566	1
Vp017	1290	Picture	MorphM6_03_orig.jpg ; MorphM6_00_LOWER.jpg	20882308	0	2	11678	3	0	next	hit	2580
Vp017	1290	Response	2	20893868	11560	1
Vp017	1291	Picture	MorphF6_00_orig.jpg ; MorphF6_10_LOWER.jpg	20893986	0	1	19241	2	0	next	incorrect	2582
Vp017	1291	Response	1	20913148	19162	1
Vp017	1292	Picture	MorphM1_06_orig.jpg ; MorphM1_00_LOWER.jpg	20913227	0	1	7928	169	0	next	hit	2584
Vp017	1292	Response	2	20921148	7921	1
Vp017	1293	Picture	MorphF3_00_orig.jpg ; MorphF3_10_LOWER.jpg	20921155	0	168	15029	169	0	next	incorrect	2586
Vp017	1293	Response	1	20936108	14953	1
Vp017	1294	Picture	MorphF9_04_orig.jpg ; MorphF9_10_LOWER.jpg	20936184	0	1	9156	2	0	next	incorrect	2588
Vp017	1294	Response	1	20945228	9044	1
Vp017	1295	Picture	MorphM2_06_orig.jpg ; MorphM2_00_LOWER.jpg	20945340	0	1	8626	2	0	next	incorrect	2590
Vp017	1295	Response	1	20953867	8527	1
Vp017	1296	Picture	MorphF7_07_orig.jpg ; MorphF7_00_LOWER.jpg	20953966	0	1	17250	3	0	next	incorrect	2592
Vp017	1296	Response	1	20971147	17181	1
Vp017	1297	Picture	MorphM1_00_orig.jpg ; MorphM1_00_LOWER.jpg	20971216	0	2	10335	152	0	next	incorrect	2594
Vp017	1297	Response	1	20981547	10331	1
Vp017	1298	Picture	MorphM2_03_orig.jpg ; MorphM2_10_LOWER.jpg	20981551	0	150	14964	331	0	next	incorrect	2596
Vp017	1298	Response	1	20996507	14956	1
Vp017	1299	Picture	MorphM3_00_orig.jpg ; MorphM3_10_LOWER.jpg	20996515	0	181	12653	182	0	next	incorrect	2598
Vp017	1299	Response	1	21009067	12552	1
Vp017	1300	Picture	MorphF1_00_orig.jpg ; MorphF1_00_LOWER.jpg	21009168	0	1	6866	169	0	next	incorrect	2600
Vp017	1300	Response	1	21016027	6859	1
Vp017	1301	Picture	MorphM5_09_orig.jpg ; MorphM5_00_LOWER.jpg	21016034	0	168	6006	169	0	next	incorrect	2602
Vp017	1301	Response	1	21021947	5913	1
Vp017	1302	Picture	MorphF9_06_orig.jpg ; MorphF9_00_LOWER.jpg	21022040	0	1	5839	2	0	next	incorrect	2604
Vp017	1302	Response	1	21027787	5747	1
Vp017	1303	Picture	MorphF2_02_orig.jpg ; MorphF2_10_LOWER.jpg	21027879	0	1	8875	150	0	next	incorrect	2606
Vp017	1303	Response	1	21036747	8868	1
Vp017	1304	Picture	MorphM4_09_orig.jpg ; MorphM4_00_LOWER.jpg	21036754	0	149	7579	150	0	next	incorrect	2608
Vp017	1304	Response	1	21044267	7513	1
Vp017	1305	Picture	MorphF10_09_orig.jpg ; MorphF10_10_LOWER.jpg	21044333	0	1	20834	2	0	next	hit	2610
Vp017	1305	Response	2	21065066	20733	1
Vp017	1306	Picture	MorphF1_07_orig.jpg ; MorphF1_10_LOWER.jpg	21065167	0	1	9267	157	0	next	hit	2612
Vp017	1306	Response	2	21074426	9259	1
Vp017	1307	Picture	MorphF9_10_orig.jpg ; MorphF9_00_LOWER.jpg	21074434	0	156	7586	157	0	next	hit	2614
Vp017	1307	Response	2	21081946	7512	1
Vp017	1308	Picture	MorphM10_01_orig.jpg ; MorphM10_10_LOWER.jpg	21082020	0	1	11374	172	0	next	incorrect	2616
Vp017	1308	Response	1	21093386	11366	1
Vp017	1309	Picture	MorphM6_07_orig.jpg ; MorphM6_10_LOWER.jpg	21093394	0	171	15829	172	0	next	hit	2618
Vp017	1309	Response	2	21109146	15752	1
Vp017	1310	Picture	MorphM7_10_orig.jpg ; MorphM7_10_LOWER.jpg	21109223	0	1	8227	2	0	next	hit	2620
Vp017	1310	Response	2	21117386	8163	1
Vp017	1311	Picture	MorphM5_03_orig.jpg ; MorphM5_10_LOWER.jpg	21117450	0	1	13223	182	0	next	incorrect	2622
Vp017	1311	Response	1	21130666	13216	1
Vp017	1312	Picture	MorphF5_01_orig.jpg ; MorphF5_00_LOWER.jpg	21130673	0	181	9203	182	0	next	incorrect	2624
Vp017	1312	Response	1	21139786	9113	1
Vp017	1313	Picture	MorphM1_05_orig.jpg ; MorphM1_10_LOWER.jpg	21139876	0	1	16958	162	0	next	incorrect	2626
Vp017	1313	Response	1	21156826	16950	1
Vp017	1314	Picture	MorphF9_09_orig.jpg ; MorphF9_10_LOWER.jpg	21156834	0	161	12079	319	0	next	hit	2628
Vp017	1314	Response	2	21168905	12071	1
Vp017	1315	Picture	MorphF10_03_orig.jpg ; MorphF10_00_LOWER.jpg	21168913	0	158	5332	159	0	next	hit	2630
Vp017	1315	Response	2	21174105	5192	1
Vp017	1316	Picture	MorphM3_03_orig.jpg ; MorphM3_10_LOWER.jpg	21174245	0	1	14995	2	0	next	incorrect	2632
Vp017	1316	Response	1	21189145	14900	1
Vp017	1317	Picture	MorphM9_08_orig.jpg ; MorphM9_10_LOWER.jpg	21189240	0	1	10074	146	0	next	incorrect	2634
Vp017	1317	Response	1	21199305	10065	1
Vp017	1318	Picture	MorphM8_00_orig.jpg ; MorphM8_10_LOWER.jpg	21199314	0	145	9167	146	0	next	hit	2636
Vp017	1318	Response	2	21208345	9031	1
Vp017	1319	Picture	MorphM5_10_orig.jpg ; MorphM5_10_LOWER.jpg	21208481	0	1	44032	159	0	next	incorrect	2638
Vp017	1319	Response	1	21252505	44024	1
Vp017	1320	Picture	MorphM8_06_orig.jpg ; MorphM8_10_LOWER.jpg	21252513	0	158	11171	159	0	next	hit	2640
Vp017	1320	Response	2	21263545	11032	1
Vp017	1321	Picture	MorphF10_02_orig.jpg ; MorphF10_00_LOWER.jpg	21263684	0	1	7388	178	0	next	incorrect	2642
Vp017	1321	Response	1	21271064	7380	1
Vp017	1322	Picture	MorphM6_10_orig.jpg ; MorphM6_00_LOWER.jpg	21271072	0	177	10526	178	0	next	hit	2644
Vp017	1322	Response	2	21281464	10392	1
Vp017	1323	Picture	MorphF6_00_orig.jpg ; MorphF6_00_LOWER.jpg	21281598	0	1	8194	168	0	next	incorrect	2646
Vp017	1323	Response	1	21289784	8186	1
Vp017	1324	Picture	MorphF4_06_orig.jpg ; MorphF4_10_LOWER.jpg	21289792	0	167	8659	168	0	next	incorrect	2648
Vp017	1324	Response	1	21298344	8552	1
Vp017	1325	Picture	MorphM1_09_orig.jpg ; MorphM1_10_UPPER.jpg	21298451	0	1	190379	178	0	next	incorrect	2650
Vp017	1325	Response	1	21488822	190371	1
Vp017	1326	Picture	MorphF7_06_orig.jpg ; MorphF7_00_UPPER.jpg	21488830	0	177	12384	178	0	next	hit	2652
Vp017	1326	Response	2	21501142	12312	1
Vp017	1327	Picture	MorphM8_08_orig.jpg ; MorphM8_10_UPPER.jpg	21501214	0	1	7697	2	0	next	incorrect	2654
Vp017	1327	Response	1	21508822	7608	1
Vp017	1328	Picture	MorphM1_10_orig.jpg ; MorphM1_00_UPPER.jpg	21508911	0	1	28238	161	0	next	incorrect	2656
Vp017	1328	Response	1	21537142	28231	1
Vp017	1329	Picture	MorphM9_08_orig.jpg ; MorphM9_10_UPPER.jpg	21537149	0	160	6641	314	0	next	incorrect	2658
Vp017	1329	Response	1	21543782	6633	1
Vp017	1330	Picture	MorphF6_09_orig.jpg ; MorphF6_00_UPPER.jpg	21543790	0	154	7717	155	0	next	incorrect	2660
Vp017	1330	Response	1	21551382	7592	1
Vp017	1331	Picture	MorphF9_03_orig.jpg ; MorphF9_10_UPPER.jpg	21551507	0	1	10042	178	0	next	hit	2662
Vp017	1331	Response	2	21561542	10035	1
Vp017	1332	Picture	MorphM2_07_orig.jpg ; MorphM2_10_UPPER.jpg	21561549	0	177	6943	178	0	next	incorrect	2664
Vp017	1332	Response	1	21568422	6873	1
Vp017	1333	Picture	MorphM8_07_orig.jpg ; MorphM8_00_UPPER.jpg	21568492	0	1	15924	2	0	next	hit	2666
Vp017	1333	Response	2	21584342	15850	1
Vp017	1334	Picture	MorphF9_06_orig.jpg ; MorphF9_10_UPPER.jpg	21584416	0	1	8625	2	0	next	hit	2668
Vp017	1334	Response	2	21592901	8485	1
Vp017	1335	Picture	MorphM7_01_orig.jpg ; MorphM7_00_UPPER.jpg	21593041	0	1	10085	3	0	next	hit	2670
Vp017	1335	Response	2	21603061	10020	1
Vp017	1336	Picture	MorphM2_02_orig.jpg ; MorphM2_00_UPPER.jpg	21603126	0	2	12474	3	0	next	incorrect	2672
Vp017	1336	Response	1	21615461	12335	1
Vp017	1337	Picture	MorphF5_01_orig.jpg ; MorphF5_10_UPPER.jpg	21615600	0	1	19241	2	0	next	incorrect	2674
Vp017	1337	Response	1	21634741	19141	1
Vp017	1338	Picture	MorphM2_03_orig.jpg ; MorphM2_00_UPPER.jpg	21634841	0	1	10307	179	0	next	hit	2676
Vp017	1338	Response	2	21645141	10300	1
Vp017	1339	Picture	MorphF6_05_orig.jpg ; MorphF6_10_UPPER.jpg	21645148	0	178	22337	179	0	next	hit	2678
Vp017	1339	Response	2	21667381	22233	1
Vp017	1340	Picture	MorphF8_02_orig.jpg ; MorphF8_10_UPPER.jpg	21667485	0	1	5574	2	0	next	hit	2680
Vp017	1340	Response	2	21672981	5496	1
Vp017	1341	Picture	MorphM6_04_orig.jpg ; MorphM6_00_UPPER.jpg	21673059	0	1	8360	2	0	next	hit	2682
Vp017	1341	Response	2	21681301	8242	1
Vp017	1342	Picture	MorphM3_03_orig.jpg ; MorphM3_10_UPPER.jpg	21681419	0	1	6104	2	0	next	hit	2684
Vp017	1342	Response	2	21687461	6042	1
Vp017	1343	Picture	MorphM9_04_orig.jpg ; MorphM9_00_UPPER.jpg	21687523	0	1	9687	2	0	next	incorrect	2686
Vp017	1343	Response	1	21697060	9537	1
Vp017	1344	Picture	MorphF7_09_orig.jpg ; MorphF7_00_UPPER.jpg	21697210	0	1	7777	187	0	next	incorrect	2688
Vp017	1344	Response	1	21704980	7770	1
Vp017	1345	Picture	MorphF8_05_orig.jpg ; MorphF8_10_UPPER.jpg	21704987	0	186	7085	187	0	next	hit	2690
Vp017	1345	Response	2	21711940	6953	1
Vp017	1346	Picture	MorphF7_02_orig.jpg ; MorphF7_10_UPPER.jpg	21712072	0	1	9235	189	0	next	incorrect	2692
Vp017	1346	Response	1	21721300	9228	1
Vp017	1347	Picture	MorphM5_00_orig.jpg ; MorphM5_00_UPPER.jpg	21721307	0	188	11068	189	0	next	incorrect	2694
Vp017	1347	Response	1	21732260	10953	1
Vp017	1348	Picture	MorphF4_01_orig.jpg ; MorphF4_00_UPPER.jpg	21732375	0	1	9289	2	0	next	incorrect	2696
Vp017	1348	Response	1	21741540	9165	1
Vp017	1349	Picture	MorphM3_04_orig.jpg ; MorphM3_10_UPPER.jpg	21741664	0	1	6900	2	0	next	incorrect	2698
Vp017	1349	Response	1	21748420	6756	1
Vp017	1350	Picture	MorphM6_01_orig.jpg ; MorphM6_10_UPPER.jpg	21748564	0	1	8744	149	0	next	incorrect	2700
Vp017	1350	Response	1	21757300	8736	1
Vp017	1351	Picture	MorphF5_08_orig.jpg ; MorphF5_00_UPPER.jpg	21757308	0	148	11293	149	0	next	incorrect	2702
Vp017	1351	Response	1	21768500	11192	1
Vp017	1352	Picture	MorphM8_05_orig.jpg ; MorphM8_00_UPPER.jpg	21768601	0	1	17649	2	0	next	hit	2704
Vp017	1352	Response	2	21786180	17579	1
Vp017	1353	Picture	MorphM10_06_orig.jpg ; MorphM10_00_UPPER.jpg	21786250	0	1	8177	185	0	next	hit	2706
Vp017	1353	Response	2	21794420	8170	1
Vp017	1354	Picture	MorphF2_06_orig.jpg ; MorphF2_00_UPPER.jpg	21794427	0	184	10534	185	0	next	incorrect	2708
Vp017	1354	Response	1	21804819	10392	1
Vp017	1355	Picture	MorphF4_04_orig.jpg ; MorphF4_00_UPPER.jpg	21804961	0	1	7786	178	0	next	incorrect	2710
Vp017	1355	Response	1	21812739	7778	1
Vp017	1356	Picture	MorphM8_04_orig.jpg ; MorphM8_00_UPPER.jpg	21812747	0	177	11680	351	0	next	hit	2712
Vp017	1356	Response	2	21824419	11672	1
Vp017	1357	Picture	MorphM3_05_orig.jpg ; MorphM3_10_UPPER.jpg	21824427	0	174	9839	329	0	next	incorrect	2714
Vp017	1357	Response	1	21834259	9832	1
Vp017	1358	Picture	MorphF1_10_orig.jpg ; MorphF1_10_UPPER.jpg	21834266	0	155	11566	156	0	next	incorrect	2716
Vp017	1358	Response	1	21845699	11433	1
Vp017	1359	Picture	MorphF10_09_orig.jpg ; MorphF10_00_UPPER.jpg	21845832	0	1	9289	2	0	next	hit	2718
Vp017	1359	Response	2	21855059	9227	1
Vp017	1360	Picture	MorphM4_03_orig.jpg ; MorphM4_10_UPPER.jpg	21855121	0	1	10881	2	0	next	hit	2720
Vp017	1360	Response	2	21865859	10738	1
Vp017	1361	Picture	MorphM5_10_orig.jpg ; MorphM5_10_UPPER.jpg	21866002	0	1	10616	2	0	next	incorrect	2722
Vp017	1361	Response	1	21876499	10497	1
Vp017	1362	Picture	MorphF5_06_orig.jpg ; MorphF5_00_UPPER.jpg	21876618	0	1	12208	2	0	next	incorrect	2724
Vp017	1362	Response	1	21888739	12121	1
Vp017	1363	Picture	MorphM7_10_orig.jpg ; MorphM7_00_UPPER.jpg	21888826	0	1	9024	2	0	next	hit	2726
Vp017	1363	Response	2	21897779	8953	1
Vp017	1364	Picture	MorphM5_04_orig.jpg ; MorphM5_10_UPPER.jpg	21897850	0	1	11412	2	0	next	incorrect	2728
Vp017	1364	Response	1	21909138	11288	1
Vp017	1365	Picture	MorphF2_09_orig.jpg ; MorphF2_10_UPPER.jpg	21909262	0	1	16044	147	0	next	incorrect	2730
Vp017	1365	Response	1	21925298	16036	1
Vp017	1366	Picture	MorphF4_00_orig.jpg ; MorphF4_00_UPPER.jpg	21925306	0	146	23500	147	0	next	incorrect	2732
Vp017	1366	Response	1	21948738	23432	1
Vp017	1367	Picture	MorphF7_10_orig.jpg ; MorphF7_10_UPPER.jpg	21948806	0	1	12208	2	0	next	hit	2734
Vp017	1367	Response	2	21960898	12092	1
Vp017	1368	Picture	MorphF6_05_orig.jpg ; MorphF6_00_UPPER.jpg	21961014	0	1	6611	159	0	next	incorrect	2736
Vp017	1368	Response	1	21967618	6604	1
Vp017	1369	Picture	MorphF9_04_orig.jpg ; MorphF9_10_UPPER.jpg	21967625	0	158	6080	340	0	next	hit	2738
Vp017	1369	Response	2	21973698	6073	1
Vp017	1370	Picture	MorphM3_07_orig.jpg ; MorphM3_00_UPPER.jpg	21973705	0	182	5840	363	0	next	incorrect	2740
Vp017	1370	Response	1	21979538	5833	1
Vp017	1371	Picture	MorphF10_09_orig.jpg ; MorphF10_10_UPPER.jpg	21979545	0	181	6682	182	0	next	hit	2742
Vp017	1371	Response	2	21986098	6553	1
Vp017	1372	Picture	MorphM1_01_orig.jpg ; MorphM1_00_UPPER.jpg	21986227	0	1	14862	2	0	next	hit	2744
Vp017	1372	Response	2	22000978	14751	1
Vp017	1373	Picture	MorphM4_01_orig.jpg ; MorphM4_10_UPPER.jpg	22001089	0	1	7299	2	0	next	hit	2746
Vp017	1373	Response	2	22008257	7168	1
Vp017	1374	Picture	MorphF9_00_orig.jpg ; MorphF9_00_UPPER.jpg	22008388	0	1	20037	2	0	next	incorrect	2748
Vp017	1374	Response	1	22028337	19949	1
Vp017	1375	Picture	MorphM5_04_orig.jpg ; MorphM5_00_UPPER.jpg	22028425	0	1	7519	180	0	next	incorrect	2750
Vp017	1375	Response	1	22035937	7512	1
Vp017	1376	Picture	MorphF5_08_orig.jpg ; MorphF5_10_UPPER.jpg	22035944	0	179	7343	180	0	next	incorrect	2752
Vp017	1376	Response	1	22043217	7273	1
Vp017	1377	Picture	MorphF7_00_orig.jpg ; MorphF7_10_UPPER.jpg	22043287	0	1	11545	2	0	next	incorrect	2754
Vp017	1377	Response	1	22054737	11450	1
Vp017	1378	Picture	MorphF4_08_orig.jpg ; MorphF4_10_UPPER.jpg	22054832	0	1	9023	3	0	next	incorrect	2756
Vp017	1378	Response	1	22063777	8945	1
Vp017	1379	Picture	MorphF2_03_orig.jpg ; MorphF2_10_UPPER.jpg	22063855	0	2	18844	3	0	next	incorrect	2758
Vp017	1379	Response	1	22082577	18722	1
Vp017	1380	Picture	MorphM8_00_orig.jpg ; MorphM8_10_UPPER.jpg	22082699	0	1	8492	2	0	next	incorrect	2760
Vp017	1380	Response	1	22091057	8358	1
Vp017	1381	Picture	MorphM9_06_orig.jpg ; MorphM9_10_UPPER.jpg	22091191	0	1	7393	173	0	next	incorrect	2762
Vp017	1381	Response	1	22098577	7386	1
Vp017	1382	Picture	MorphF1_02_orig.jpg ; MorphF1_10_UPPER.jpg	22098584	0	172	8000	173	0	next	incorrect	2764
Vp017	1382	Response	1	22106497	7913	1
Vp017	1383	Picture	MorphF3_03_orig.jpg ; MorphF3_00_UPPER.jpg	22106584	0	1	8480	148	0	next	incorrect	2766
Vp017	1383	Response	1	22115057	8473	1
Vp017	1384	Picture	MorphM6_08_orig.jpg ; MorphM6_00_UPPER.jpg	22115064	0	147	6079	319	0	next	incorrect	2768
Vp017	1384	Response	1	22121136	6072	1
Vp017	1385	Picture	MorphF7_08_orig.jpg ; MorphF7_00_UPPER.jpg	22121143	0	172	8241	330	0	next	hit	2770
Vp017	1385	Response	2	22129376	8233	1
Vp017	1386	Picture	MorphF5_02_orig.jpg ; MorphF5_00_UPPER.jpg	22129384	0	158	6527	159	0	next	incorrect	2772
Vp017	1386	Response	1	22135776	6392	1
Vp017	1387	Picture	MorphF10_05_orig.jpg ; MorphF10_10_UPPER.jpg	22135911	0	1	7298	2	0	next	hit	2774
Vp017	1387	Response	2	22143136	7225	1
Vp017	1388	Picture	MorphM3_00_orig.jpg ; MorphM3_10_UPPER.jpg	22143209	0	1	15374	154	0	next	hit	2776
Vp017	1388	Response	2	22158576	15367	1
Vp017	1389	Picture	MorphM5_00_orig.jpg ; MorphM5_10_UPPER.jpg	22158583	0	153	9280	315	0	next	incorrect	2778
Vp017	1389	Response	1	22167856	9273	1
Vp017	1390	Picture	MorphM7_02_orig.jpg ; MorphM7_10_UPPER.jpg	22167863	0	162	10777	163	0	next	hit	2780
Vp017	1390	Response	2	22178496	10633	1
Vp017	1391	Picture	MorphM5_08_orig.jpg ; MorphM5_00_UPPER.jpg	22178640	0	1	7033	2	0	next	incorrect	2782
Vp017	1391	Response	1	22185536	6896	1
Vp017	1392	Picture	MorphF10_01_orig.jpg ; MorphF10_10_UPPER.jpg	22185673	0	1	9554	2	0	next	hit	2784
Vp017	1392	Response	2	22195136	9463	1
Vp017	1393	Picture	MorphM1_08_orig.jpg ; MorphM1_00_UPPER.jpg	22195227	0	1	5573	2	0	next	incorrect	2786
Vp017	1393	Response	1	22200656	5429	1
Vp017	1394	Picture	MorphM6_06_orig.jpg ; MorphM6_10_UPPER.jpg	22200800	0	1	12983	156	0	next	incorrect	2788
Vp017	1394	Response	1	22213776	12976	1
Vp017	1395	Picture	MorphM1_01_orig.jpg ; MorphM1_10_UPPER.jpg	22213783	0	155	8480	323	0	next	incorrect	2790
Vp017	1395	Response	1	22222255	8472	1
Vp017	1396	Picture	MorphF9_05_orig.jpg ; MorphF9_00_UPPER.jpg	22222263	0	168	10636	316	0	next	incorrect	2792
Vp017	1396	Response	1	22232895	10632	1
Vp017	1397	Picture	MorphM9_02_orig.jpg ; MorphM9_00_UPPER.jpg	22232899	0	148	14346	149	0	next	hit	2794
Vp017	1397	Response	2	22247135	14236	1
Vp017	1398	Picture	MorphM8_06_orig.jpg ; MorphM8_10_UPPER.jpg	22247245	0	1	8891	2	0	next	incorrect	2796
Vp017	1398	Response	1	22256015	8770	1
Vp017	1399	Picture	MorphM10_05_orig.jpg ; MorphM10_00_UPPER.jpg	22256136	0	1	8446	181	0	next	hit	2798
Vp017	1399	Response	2	22264575	8439	1
Vp017	1400	Picture	MorphF7_02_orig.jpg ; MorphF7_00_UPPER.jpg	22264582	0	180	6947	181	0	next	incorrect	2800
Vp017	1400	Response	1	22271455	6873	1
Vp017	1401	Picture	MorphF3_00_orig.jpg ; MorphF3_00_UPPER.jpg	22271529	0	1	7431	2	0	next	incorrect	2802
Vp017	1401	Response	1	22278895	7366	1
Vp017	1402	Picture	MorphM4_08_orig.jpg ; MorphM4_00_UPPER.jpg	22278960	0	1	6582	187	0	next	hit	2804
Vp017	1402	Response	2	22285535	6575	1
Vp017	1403	Picture	MorphM10_07_orig.jpg ; MorphM10_00_UPPER.jpg	22285542	0	186	7086	187	0	next	hit	2806
Vp017	1403	Response	2	22292495	6953	1
Vp017	1404	Picture	MorphF4_03_orig.jpg ; MorphF4_10_UPPER.jpg	22292628	0	1	7563	2	0	next	incorrect	2808
Vp017	1404	Response	1	22300095	7467	1
Vp017	1405	Picture	MorphF10_01_orig.jpg ; MorphF10_00_UPPER.jpg	22300191	0	1	5308	2	0	next	hit	2810
Vp017	1405	Response	2	22305375	5184	1
Vp017	1406	Picture	MorphM7_08_orig.jpg ; MorphM7_10_UPPER.jpg	22305499	0	1	8228	2	0	next	incorrect	2812
Vp017	1406	Response	1	22313615	8116	1
Vp017	1407	Picture	MorphF6_01_orig.jpg ; MorphF6_10_UPPER.jpg	22313727	0	1	15895	163	0	next	incorrect	2814
Vp017	1407	Response	1	22329614	15887	1
Vp017	1408	Picture	MorphF3_03_orig.jpg ; MorphF3_10_UPPER.jpg	22329622	0	162	8787	163	0	next	incorrect	2816
Vp017	1408	Response	1	22338334	8712	1
Vp017	1409	Picture	MorphM4_08_orig.jpg ; MorphM4_10_UPPER.jpg	22338409	0	1	7696	2	0	next	hit	2818
Vp017	1409	Response	2	22346014	7605	1
Vp017	1410	Picture	MorphF6_04_orig.jpg ; MorphF6_00_UPPER.jpg	22346105	0	1	15393	2	0	next	incorrect	2820
Vp017	1410	Response	1	22361374	15269	1
Vp017	1411	Picture	MorphF9_09_orig.jpg ; MorphF9_00_UPPER.jpg	22361498	0	1	9554	2	0	next	incorrect	2822
Vp017	1411	Response	1	22370974	9476	1
Vp017	1412	Picture	MorphM8_10_orig.jpg ; MorphM8_00_UPPER.jpg	22371052	0	1	9929	159	0	next	hit	2824
Vp017	1412	Response	2	22380974	9922	1
Vp017	1413	Picture	MorphM1_05_orig.jpg ; MorphM1_10_UPPER.jpg	22380981	0	158	7057	159	0	next	hit	2826
Vp017	1413	Response	2	22387934	6953	1
Vp017	1414	Picture	MorphM7_05_orig.jpg ; MorphM7_00_UPPER.jpg	22388038	0	1	7564	2	0	next	hit	2828
Vp017	1414	Response	2	22395454	7416	1
Vp017	1415	Picture	MorphF3_09_orig.jpg ; MorphF3_00_UPPER.jpg	22395602	0	1	6340	164	0	next	hit	2830
Vp017	1415	Response	2	22401934	6332	1
Vp017	1416	Picture	MorphF9_09_orig.jpg ; MorphF9_10_UPPER.jpg	22401942	0	163	8655	164	0	next	hit	2832
Vp017	1416	Response	2	22410494	8552	1
Vp017	1417	Picture	MorphF2_03_orig.jpg ; MorphF2_00_UPPER.jpg	22410597	0	1	9554	2	0	next	incorrect	2834
Vp017	1417	Response	1	22420014	9417	1
Vp017	1418	Picture	MorphF7_01_orig.jpg ; MorphF7_10_UPPER.jpg	22420151	0	1	6369	2	0	next	incorrect	2836
Vp017	1418	Response	1	22426414	6263	1
Vp017	1419	Picture	MorphF2_05_orig.jpg ; MorphF2_10_UPPER.jpg	22426520	0	1	7421	145	0	next	incorrect	2838
Vp017	1419	Response	1	22433933	7413	1
Vp017	1420	Picture	MorphF7_00_orig.jpg ; MorphF7_00_UPPER.jpg	22433941	0	144	13760	329	0	next	incorrect	2840
Vp017	1420	Response	1	22447693	13752	1
Vp017	1421	Picture	MorphM7_09_orig.jpg ; MorphM7_00_UPPER.jpg	22447701	0	185	9040	353	0	next	hit	2842
Vp017	1421	Response	2	22456733	9032	1
Vp017	1422	Picture	MorphM3_07_orig.jpg ; MorphM3_10_UPPER.jpg	22456741	0	168	8479	350	0	next	hit	2844
Vp017	1422	Response	2	22465213	8472	1
Vp017	1423	Picture	MorphF9_00_orig.jpg ; MorphF9_10_UPPER.jpg	22465220	0	182	8010	183	0	next	incorrect	2846
Vp017	1423	Response	1	22473053	7833	1
Vp017	1424	Picture	MorphF8_03_orig.jpg ; MorphF8_00_UPPER.jpg	22473230	0	1	6768	2	0	next	hit	2848
Vp017	1424	Response	2	22479853	6623	1
Vp017	1425	Picture	MorphF3_04_orig.jpg ; MorphF3_00_UPPER.jpg	22479998	0	1	11782	163	0	next	incorrect	2850
Vp017	1425	Response	1	22491773	11775	1
Vp017	1426	Picture	MorphF1_08_orig.jpg ; MorphF1_10_UPPER.jpg	22491780	0	162	9582	163	0	next	hit	2852
Vp017	1426	Response	2	22501293	9513	1
Vp017	1427	Picture	MorphF10_03_orig.jpg ; MorphF10_00_UPPER.jpg	22501362	0	1	9778	177	0	next	hit	2854
Vp017	1427	Response	2	22511133	9771	1
Vp017	1428	Picture	MorphM5_09_orig.jpg ; MorphM5_10_UPPER.jpg	22511140	0	176	10260	177	0	next	incorrect	2856
Vp017	1428	Response	1	22521293	10153	1
Vp017	1429	Picture	MorphF1_06_orig.jpg ; MorphF1_10_UPPER.jpg	22521400	0	1	13137	2	0	next	hit	2858
Vp017	1429	Response	2	22534413	13013	1
Vp017	1430	Picture	MorphM1_03_orig.jpg ; MorphM1_10_UPPER.jpg	22534537	0	1	6900	2	0	next	hit	2860
Vp017	1430	Response	2	22541292	6755	1
Vp017	1431	Picture	MorphF8_08_orig.jpg ; MorphF8_00_UPPER.jpg	22541437	0	1	10881	3	0	next	hit	2862
Vp017	1431	Response	2	22552172	10735	1
Vp017	1432	Picture	MorphF1_09_orig.jpg ; MorphF1_10_UPPER.jpg	22552318	0	2	8342	154	0	next	hit	2864
Vp017	1432	Response	2	22560652	8334	1
Vp017	1433	Picture	MorphM10_04_orig.jpg ; MorphM10_00_UPPER.jpg	22560660	0	152	12227	153	0	next	hit	2866
Vp017	1433	Response	2	22572812	12152	1
Vp017	1434	Picture	MorphF4_07_orig.jpg ; MorphF4_00_UPPER.jpg	22572887	0	1	8736	157	0	next	incorrect	2868
Vp017	1434	Response	1	22581612	8725	1
Vp017	1435	Picture	MorphF9_10_orig.jpg ; MorphF9_00_UPPER.jpg	22581623	0	156	6077	339	0	next	incorrect	2870
Vp017	1435	Response	1	22587692	6069	1
Vp017	1436	Picture	MorphF1_06_orig.jpg ; MorphF1_00_UPPER.jpg	22587700	0	183	9338	184	0	next	incorrect	2872
Vp017	1436	Response	1	22596972	9272	1
Vp017	1437	Picture	MorphF8_10_orig.jpg ; MorphF8_10_UPPER.jpg	22597038	0	1	49857	172	0	next	hit	2874
Vp017	1437	Response	2	22646891	49853	1
Vp017	1438	Picture	MorphM3_03_orig.jpg ; MorphM3_00_UPPER.jpg	22646895	0	171	11450	172	0	next	hit	2876
Vp017	1438	Response	2	22658251	11356	1
Vp017	1439	Picture	MorphF7_04_orig.jpg ; MorphF7_00_UPPER.jpg	22658345	0	1	6104	2	0	next	hit	2878
Vp017	1439	Response	2	22664331	5986	1
Vp017	1440	Picture	MorphM5_05_orig.jpg ; MorphM5_10_UPPER.jpg	22664449	0	1	7696	2	0	next	hit	2880
Vp017	1440	Response	2	22672011	7562	1
Vp017	1441	Picture	MorphF8_08_orig.jpg ; MorphF8_10_UPPER.jpg	22672145	0	1	5706	2	0	next	incorrect	2882
Vp017	1441	Response	1	22677771	5626	1
Vp017	1442	Picture	MorphM8_04_orig.jpg ; MorphM8_10_UPPER.jpg	22677851	0	1	5527	181	0	next	hit	2884
Vp017	1442	Response	2	22683371	5520	1
Vp017	1443	Picture	MorphF6_02_orig.jpg ; MorphF6_00_UPPER.jpg	22683378	0	180	11680	358	0	next	incorrect	2886
Vp017	1443	Response	1	22695051	11673	1
Vp017	1444	Picture	MorphF10_05_orig.jpg ; MorphF10_00_UPPER.jpg	22695058	0	178	7873	179	0	next	hit	2888
Vp017	1444	Response	2	22702811	7753	1
Vp017	1445	Picture	MorphM7_06_orig.jpg ; MorphM7_00_UPPER.jpg	22702931	0	1	21365	2	0	next	incorrect	2890
Vp017	1445	Response	1	22724171	21240	1
Vp017	1446	Picture	MorphF7_03_orig.jpg ; MorphF7_10_UPPER.jpg	22724296	0	1	6635	2	0	next	incorrect	2892
Vp017	1446	Response	1	22730811	6515	1
Vp017	1447	Picture	MorphF5_09_orig.jpg ; MorphF5_10_UPPER.jpg	22730931	0	1	7431	2	0	next	incorrect	2894
Vp017	1447	Response	1	22738251	7320	1
Vp017	1448	Picture	MorphF10_07_orig.jpg ; MorphF10_00_UPPER.jpg	22738362	0	1	18532	181	0	next	hit	2896
Vp017	1448	Response	2	22756890	18528	1
Vp017	1449	Picture	MorphF7_09_orig.jpg ; MorphF7_10_UPPER.jpg	22756894	0	180	5619	181	0	next	hit	2898
Vp017	1449	Response	2	22762410	5516	1
Vp017	1450	Picture	MorphF8_06_orig.jpg ; MorphF8_10_UPPER.jpg	22762513	0	1	6625	144	0	next	hit	2900
Vp017	1450	Response	2	22769130	6617	1
Vp017	1451	Picture	MorphM9_00_orig.jpg ; MorphM9_00_UPPER.jpg	22769138	0	143	9166	144	0	next	incorrect	2902
Vp017	1451	Response	1	22778170	9032	1
Vp017	1452	Picture	MorphF4_03_orig.jpg ; MorphF4_00_UPPER.jpg	22778304	0	1	10993	156	0	next	incorrect	2904
Vp017	1452	Response	1	22789290	10986	1
Vp017	1453	Picture	MorphM5_01_orig.jpg ; MorphM5_00_UPPER.jpg	22789297	0	155	7319	156	0	next	hit	2906
Vp017	1453	Response	2	22796490	7193	1
Vp017	1454	Picture	MorphM9_07_orig.jpg ; MorphM9_00_UPPER.jpg	22796616	0	1	5176	2	0	next	incorrect	2908
Vp017	1454	Response	1	22801690	5074	1
Vp017	1455	Picture	MorphM10_02_orig.jpg ; MorphM10_00_UPPER.jpg	22801792	0	1	8625	2	0	next	hit	2910
Vp017	1455	Response	2	22810330	8538	1
Vp017	1456	Picture	MorphM7_00_orig.jpg ; MorphM7_00_UPPER.jpg	22810417	0	1	9520	169	0	next	hit	2912
Vp017	1456	Response	2	22819930	9513	1
Vp017	1457	Picture	MorphM9_07_orig.jpg ; MorphM9_10_UPPER.jpg	22819937	0	168	6536	170	0	next	incorrect	2914
Vp017	1457	Response	1	22826409	6472	2
Vp017	1458	Picture	MorphM6_07_orig.jpg ; MorphM6_00_UPPER.jpg	22826473	0	2	6184	57	0	next	incorrect	2916
Vp017	1458	Response	1	22832650	6177	1
Vp017	1459	Picture	MorphF8_00_orig.jpg ; MorphF8_10_UPPER.jpg	22832657	0	55	7040	235	0	next	hit	2918
Vp017	1459	Response	2	22839690	7033	1
Vp017	1460	Picture	MorphF7_01_orig.jpg ; MorphF7_00_UPPER.jpg	22839697	0	180	11040	334	0	next	incorrect	2920
Vp017	1460	Response	1	22850730	11033	1
Vp017	1461	Picture	MorphM6_04_orig.jpg ; MorphM6_10_UPPER.jpg	22850737	0	154	6079	333	0	next	incorrect	2922
Vp017	1461	Response	1	22856809	6072	1
Vp017	1462	Picture	MorphF4_06_orig.jpg ; MorphF4_10_UPPER.jpg	22856816	0	179	7201	323	0	next	incorrect	2924
Vp017	1462	Response	1	22864009	7193	1
Vp017	1463	Picture	MorphF6_03_orig.jpg ; MorphF6_10_UPPER.jpg	22864017	0	144	5451	145	0	next	incorrect	2926
Vp017	1463	Response	1	22869369	5352	1
Vp017	1464	Picture	MorphM6_00_orig.jpg ; MorphM6_10_UPPER.jpg	22869468	0	1	5429	146	0	next	incorrect	2928
Vp017	1464	Response	1	22874889	5421	1
Vp017	1465	Picture	MorphF10_06_orig.jpg ; MorphF10_10_UPPER.jpg	22874897	0	145	7973	146	0	next	hit	2930
Vp017	1465	Response	2	22882729	7832	1
Vp017	1466	Picture	MorphF7_08_orig.jpg ; MorphF7_10_UPPER.jpg	22882870	0	1	5574	2	0	next	hit	2932
Vp017	1466	Response	2	22888329	5459	1
Vp017	1467	Picture	MorphM10_08_orig.jpg ; MorphM10_00_UPPER.jpg	22888444	0	1	5838	2	0	next	hit	2934
Vp017	1467	Response	2	22894169	5725	1
Vp017	1468	Picture	MorphF4_05_orig.jpg ; MorphF4_00_UPPER.jpg	22894282	0	1	6237	2	0	next	incorrect	2936
Vp017	1468	Response	1	22900409	6127	1
Vp017	1469	Picture	MorphM10_02_orig.jpg ; MorphM10_10_UPPER.jpg	22900519	0	1	5017	160	0	next	hit	2938
Vp017	1469	Response	2	22905529	5010	1
Vp017	1470	Picture	MorphM7_09_orig.jpg ; MorphM7_10_UPPER.jpg	22905536	0	159	7680	335	0	next	hit	2940
Vp017	1470	Response	2	22913209	7673	1
Vp017	1471	Picture	MorphM10_07_orig.jpg ; MorphM10_10_UPPER.jpg	22913216	0	176	9331	177	0	next	hit	2942
Vp017	1471	Response	2	22922409	9193	1
Vp017	1472	Picture	MorphM6_08_orig.jpg ; MorphM6_10_UPPER.jpg	22922547	0	1	5789	185	0	next	incorrect	2944
Vp017	1472	Response	1	22928329	5782	1
Vp017	1473	Picture	MorphM8_06_orig.jpg ; MorphM8_00_UPPER.jpg	22928336	0	184	6000	339	0	next	incorrect	2946
Vp017	1473	Response	1	22934329	5993	1
Vp017	1474	Picture	MorphM7_07_orig.jpg ; MorphM7_10_UPPER.jpg	22934336	0	155	9680	317	0	next	hit	2948
Vp017	1474	Response	2	22944009	9673	1
Vp017	1475	Picture	MorphM5_07_orig.jpg ; MorphM5_10_UPPER.jpg	22944016	0	162	8641	308	0	next	incorrect	2950
Vp017	1475	Response	1	22952649	8633	1
Vp017	1476	Picture	MorphF8_01_orig.jpg ; MorphF8_10_UPPER.jpg	22952657	0	146	8879	304	0	next	incorrect	2952
Vp017	1476	Response	1	22961528	8871	1
Vp017	1477	Picture	MorphM2_00_orig.jpg ; MorphM2_00_UPPER.jpg	22961536	0	158	10906	159	0	next	hit	2954
Vp017	1477	Response	2	22972328	10792	1
Vp017	1478	Picture	MorphM9_01_orig.jpg ; MorphM9_10_UPPER.jpg	22972442	0	1	8891	2	0	next	hit	2956
Vp017	1478	Response	2	22981208	8766	1
Vp017	1479	Picture	MorphF2_04_orig.jpg ; MorphF2_00_UPPER.jpg	22981333	0	1	15243	152	0	next	hit	2958
Vp017	1479	Response	2	22996568	15235	1
Vp017	1480	Picture	MorphF6_09_orig.jpg ; MorphF6_10_UPPER.jpg	22996576	0	151	13419	152	0	next	incorrect	2960
Vp017	1480	Response	1	23009848	13272	1
Vp017	1481	Picture	MorphF5_04_orig.jpg ; MorphF5_00_UPPER.jpg	23009995	0	1	8493	2	0	next	incorrect	2962
Vp017	1481	Response	1	23018408	8413	1
Vp017	1482	Picture	MorphM10_10_orig.jpg ; MorphM10_00_UPPER.jpg	23018488	0	1	8332	163	0	next	hit	2964
Vp017	1482	Response	2	23026808	8320	1
Vp017	1483	Picture	MorphF10_08_orig.jpg ; MorphF10_00_UPPER.jpg	23026820	0	162	5469	163	0	next	hit	2966
Vp017	1483	Response	2	23032168	5348	1
Vp017	1484	Picture	MorphF1_08_orig.jpg ; MorphF1_00_UPPER.jpg	23032289	0	1	8846	179	0	next	incorrect	2968
Vp017	1484	Response	1	23041128	8839	1
Vp017	1485	Picture	MorphM8_10_orig.jpg ; MorphM8_10_UPPER.jpg	23041135	0	178	11324	179	0	next	hit	2970
Vp017	1485	Response	2	23052327	11192	2
Vp017	1486	Picture	MorphM2_01_orig.jpg ; MorphM2_00_UPPER.jpg	23052459	0	1	12196	147	0	next	incorrect	2972
Vp017	1486	Response	1	23064648	12189	1
Vp017	1487	Picture	MorphF4_05_orig.jpg ; MorphF4_10_UPPER.jpg	23064655	0	146	5840	291	0	next	incorrect	2974
Vp017	1487	Response	1	23070487	5832	1
Vp017	1488	Picture	MorphM10_03_orig.jpg ; MorphM10_10_UPPER.jpg	23070495	0	145	12219	146	0	next	hit	2976
Vp017	1488	Response	2	23082567	12072	1
Vp017	1489	Picture	MorphF5_07_orig.jpg ; MorphF5_10_UPPER.jpg	23082714	0	1	6635	2	0	next	incorrect	2978
Vp017	1489	Response	1	23089287	6573	1
Vp017	1490	Picture	MorphM9_00_orig.jpg ; MorphM9_10_UPPER.jpg	23089349	0	1	13801	2	0	next	incorrect	2980
Vp017	1490	Response	1	23103047	13698	1
Vp017	1491	Picture	MorphF2_01_orig.jpg ; MorphF2_10_UPPER.jpg	23103150	0	1	8227	2	0	next	incorrect	2982
Vp017	1491	Response	1	23111287	8137	1
Vp017	1492	Picture	MorphM2_01_orig.jpg ; MorphM2_10_UPPER.jpg	23111377	0	1	24284	2	0	next	incorrect	2984
Vp017	1492	Response	1	23135527	24150	1
Vp017	1493	Picture	MorphM9_08_orig.jpg ; MorphM9_00_UPPER.jpg	23135661	0	1	6767	3	0	next	incorrect	2986
Vp017	1493	Response	1	23142327	6666	1
Vp017	1494	Picture	MorphF4_09_orig.jpg ; MorphF4_10_UPPER.jpg	23142428	0	2	7564	3	0	next	incorrect	2988
Vp017	1494	Response	1	23149927	7499	1
Vp017	1495	Picture	MorphF2_08_orig.jpg ; MorphF2_10_UPPER.jpg	23149992	0	1	7829	3	0	next	incorrect	2990
Vp017	1495	Response	1	23157687	7695	1
Vp017	1496	Picture	MorphF10_00_orig.jpg ; MorphF10_00_UPPER.jpg	23157821	0	2	5839	3	0	next	hit	2992
Vp017	1496	Response	2	23163527	5706	1
Vp017	1497	Picture	MorphF5_10_orig.jpg ; MorphF5_10_UPPER.jpg	23163660	0	1	7394	172	0	next	incorrect	2994
Vp017	1497	Response	1	23171046	7386	1
Vp017	1498	Picture	MorphF3_09_orig.jpg ; MorphF3_10_UPPER.jpg	23171054	0	171	6672	172	0	next	hit	2996
Vp017	1498	Response	2	23177606	6552	1
Vp017	1499	Picture	MorphM2_04_orig.jpg ; MorphM2_00_UPPER.jpg	23177726	0	1	8360	2	0	next	incorrect	2998
Vp017	1499	Response	1	23186006	8280	1
Vp017	1500	Picture	MorphM6_07_orig.jpg ; MorphM6_10_UPPER.jpg	23186086	0	1	7697	2	0	next	incorrect	3000
Vp017	1500	Response	1	23193686	7600	1
Vp017	1501	Picture	MorphF6_08_orig.jpg ; MorphF6_00_UPPER.jpg	23193783	0	1	7033	2	0	next	incorrect	3002
Vp017	1501	Response	1	23200726	6943	1
Vp017	1502	Picture	MorphF5_01_orig.jpg ; MorphF5_00_UPPER.jpg	23200816	0	1	8492	3	0	next	incorrect	3004
Vp017	1502	Response	1	23209206	8390	1
Vp017	1503	Picture	MorphF7_07_orig.jpg ; MorphF7_10_UPPER.jpg	23209308	0	2	11413	3	0	next	hit	3006
Vp017	1503	Response	2	23220646	11338	1
Vp017	1504	Picture	MorphM7_05_orig.jpg ; MorphM7_10_UPPER.jpg	23220721	0	1	9156	2	0	next	hit	3008
Vp017	1504	Response	2	23229766	9045	1
Vp017	1505	Picture	MorphF2_01_orig.jpg ; MorphF2_00_UPPER.jpg	23229877	0	1	7298	2	0	next	incorrect	3010
Vp017	1505	Response	1	23237046	7169	1
Vp017	1506	Picture	MorphF5_00_orig.jpg ; MorphF5_00_UPPER.jpg	23237175	0	1	10438	180	0	next	incorrect	3012
Vp017	1506	Response	1	23247606	10431	1
Vp017	1507	Picture	MorphM1_00_orig.jpg ; MorphM1_10_UPPER.jpg	23247613	0	179	11192	180	0	next	incorrect	3014
Vp017	1507	Response	1	23258726	11113	1
Vp017	1508	Picture	MorphM10_05_orig.jpg ; MorphM10_10_UPPER.jpg	23258805	0	1	10218	2	0	next	hit	3016
Vp017	1508	Response	2	23268886	10081	1
Vp017	1509	Picture	MorphM7_08_orig.jpg ; MorphM7_00_UPPER.jpg	23269023	0	1	6237	2	0	next	incorrect	3018
Vp017	1509	Response	1	23275126	6103	1
Vp017	1510	Picture	MorphM3_04_orig.jpg ; MorphM3_00_UPPER.jpg	23275260	0	1	11412	2	0	next	incorrect	3020
Vp017	1510	Response	1	23286565	11305	1
Vp017	1511	Picture	MorphM6_06_orig.jpg ; MorphM6_00_UPPER.jpg	23286672	0	1	6635	2	0	next	incorrect	3022
Vp017	1511	Response	1	23293205	6533	1
Vp017	1512	Picture	MorphF5_09_orig.jpg ; MorphF5_00_UPPER.jpg	23293307	0	1	4865	179	0	next	hit	3024
Vp017	1512	Response	2	23298165	4858	1
Vp017	1513	Picture	MorphF1_09_orig.jpg ; MorphF1_00_UPPER.jpg	23298172	0	178	8139	179	0	next	incorrect	3026
Vp017	1513	Response	1	23306165	7993	1
Vp017	1514	Picture	MorphF5_04_orig.jpg ; MorphF5_10_UPPER.jpg	23306311	0	1	7298	3	0	next	incorrect	3028
Vp017	1514	Response	1	23313525	7214	1
Vp017	1515	Picture	MorphF2_00_orig.jpg ; MorphF2_00_UPPER.jpg	23313609	0	2	13923	147	0	next	incorrect	3030
Vp017	1515	Response	1	23327525	13916	1
Vp017	1516	Picture	MorphF10_02_orig.jpg ; MorphF10_10_UPPER.jpg	23327532	0	145	6115	146	0	next	hit	3032
Vp017	1516	Response	2	23333525	5993	1
Vp017	1517	Picture	MorphF4_06_orig.jpg ; MorphF4_00_UPPER.jpg	23333647	0	1	9554	2	0	next	incorrect	3034
Vp017	1517	Response	1	23343125	9478	1
Vp017	1518	Picture	MorphM4_02_orig.jpg ; MorphM4_10_UPPER.jpg	23343201	0	1	9931	156	0	next	incorrect	3036
Vp017	1518	Response	1	23353125	9924	1
Vp017	1519	Picture	MorphM5_06_orig.jpg ; MorphM5_00_UPPER.jpg	23353132	0	155	10239	156	0	next	incorrect	3038
Vp017	1519	Response	1	23363285	10153	1
Vp017	1520	Picture	MorphF5_03_orig.jpg ; MorphF5_00_UPPER.jpg	23363371	0	1	7697	2	0	next	incorrect	3040
Vp017	1520	Response	1	23370965	7594	1
Vp017	1521	Picture	MorphM2_05_orig.jpg ; MorphM2_10_UPPER.jpg	23371068	0	1	10464	154	0	next	incorrect	3042
Vp017	1521	Response	1	23381524	10456	1
Vp017	1522	Picture	MorphM1_10_orig.jpg ; MorphM1_10_UPPER.jpg	23381532	0	153	6880	326	0	next	incorrect	3044
Vp017	1522	Response	1	23388404	6872	1
Vp017	1523	Picture	MorphF3_10_orig.jpg ; MorphF3_00_UPPER.jpg	23388412	0	173	5600	319	0	next	hit	3046
Vp017	1523	Response	2	23394004	5592	1
Vp017	1524	Picture	MorphM4_01_orig.jpg ; MorphM4_00_UPPER.jpg	23394012	0	146	10083	295	0	next	incorrect	3048
Vp017	1524	Response	1	23404084	10072	1
Vp017	1525	Picture	MorphF3_06_orig.jpg ; MorphF3_00_UPPER.jpg	23404095	0	149	10877	302	0	next	hit	3050
Vp017	1525	Response	2	23414964	10869	1
Vp017	1526	Picture	MorphM1_08_orig.jpg ; MorphM1_10_UPPER.jpg	23414972	0	153	8080	320	0	next	hit	3052
Vp017	1526	Response	2	23423044	8072	1
Vp017	1527	Picture	MorphM10_06_orig.jpg ; MorphM10_10_UPPER.jpg	23423052	0	167	6536	168	0	next	hit	3054
Vp017	1527	Response	2	23429524	6472	1
Vp017	1528	Picture	MorphM2_07_orig.jpg ; MorphM2_00_UPPER.jpg	23429588	0	1	6635	2	0	next	incorrect	3056
Vp017	1528	Response	1	23436084	6496	1
Vp017	1529	Picture	MorphF8_02_orig.jpg ; MorphF8_00_UPPER.jpg	23436223	0	1	8360	2	0	next	hit	3058
Vp017	1529	Response	2	23444484	8261	1
Vp017	1530	Picture	MorphF3_06_orig.jpg ; MorphF3_10_UPPER.jpg	23444583	0	1	10068	152	0	next	incorrect	3060
Vp017	1530	Response	1	23454644	10061	1
Vp017	1531	Picture	MorphM4_03_orig.jpg ; MorphM4_00_UPPER.jpg	23454651	0	151	9571	152	0	next	incorrect	3062
Vp017	1531	Response	1	23464084	9433	1
Vp017	1532	Picture	MorphF5_06_orig.jpg ; MorphF5_10_UPPER.jpg	23464222	0	1	7166	2	0	next	incorrect	3064
Vp017	1532	Response	1	23471284	7062	1
Vp017	1533	Picture	MorphM1_00_orig.jpg ; MorphM1_00_UPPER.jpg	23471388	0	1	8463	164	0	next	incorrect	3066
Vp017	1533	Response	1	23479844	8456	1
Vp017	1534	Picture	MorphM9_02_orig.jpg ; MorphM9_10_UPPER.jpg	23479851	0	163	15157	164	0	next	incorrect	3068
Vp017	1534	Response	1	23494883	15032	1
Vp017	1535	Picture	MorphM6_02_orig.jpg ; MorphM6_00_UPPER.jpg	23495008	0	1	6901	2	0	next	incorrect	3070
Vp017	1535	Response	1	23501763	6755	1
Vp017	1536	Picture	MorphF4_09_orig.jpg ; MorphF4_00_UPPER.jpg	23501909	0	1	7696	2	0	next	incorrect	3072
Vp017	1536	Response	1	23509523	7614	1
Vp017	1537	Picture	MorphF2_10_orig.jpg ; MorphF2_00_UPPER.jpg	23509605	0	1	12341	2	0	next	incorrect	3074
Vp017	1537	Response	1	23521843	12238	1
Vp017	1538	Picture	MorphM6_10_orig.jpg ; MorphM6_10_UPPER.jpg	23521946	0	1	8864	162	0	next	incorrect	3076
Vp017	1538	Response	1	23530803	8857	1
Vp017	1539	Picture	MorphF3_02_orig.jpg ; MorphF3_10_UPPER.jpg	23530810	0	161	8918	162	0	next	incorrect	3078
Vp017	1539	Response	1	23539603	8793	1
Vp017	1540	Picture	MorphF9_07_orig.jpg ; MorphF9_10_UPPER.jpg	23539728	0	1	9289	2	0	next	hit	3080
Vp017	1540	Response	2	23548883	9155	1
Vp017	1541	Picture	MorphF10_04_orig.jpg ; MorphF10_00_UPPER.jpg	23549017	0	1	5554	154	0	next	hit	3082
Vp017	1541	Response	2	23554563	5546	1
Vp017	1542	Picture	MorphF5_00_orig.jpg ; MorphF5_10_UPPER.jpg	23554571	0	153	7981	154	0	next	incorrect	3084
Vp017	1542	Response	1	23562403	7832	1
Vp017	1543	Picture	MorphF7_03_orig.jpg ; MorphF7_00_UPPER.jpg	23562552	0	1	8974	184	0	next	incorrect	3086
Vp017	1543	Response	1	23571523	8971	1
Vp017	1544	Picture	MorphM8_02_orig.jpg ; MorphM8_10_UPPER.jpg	23571526	0	183	6644	357	0	next	hit	3088
Vp017	1544	Response	2	23578163	6637	1
Vp017	1545	Picture	MorphM9_06_orig.jpg ; MorphM9_00_UPPER.jpg	23578170	0	174	7339	175	0	next	incorrect	3090
Vp017	1545	Response	1	23585443	7273	1
Vp017	1546	Picture	MorphF2_10_orig.jpg ; MorphF2_10_UPPER.jpg	23585509	0	1	7141	159	0	next	incorrect	3092
Vp017	1546	Response	1	23592642	7133	1
Vp017	1547	Picture	MorphF8_09_orig.jpg ; MorphF8_00_UPPER.jpg	23592650	0	158	6792	159	0	next	hit	3094
Vp017	1547	Response	2	23599362	6712	1
Vp017	1548	Picture	MorphF2_09_orig.jpg ; MorphF2_00_UPPER.jpg	23599442	0	1	5573	2	0	next	incorrect	3096
Vp017	1548	Response	1	23604882	5440	1
Vp017	1549	Picture	MorphM7_01_orig.jpg ; MorphM7_10_UPPER.jpg	23605015	0	1	7962	2	0	next	incorrect	3098
Vp017	1549	Response	1	23612882	7867	1
Vp017	1550	Picture	MorphF2_05_orig.jpg ; MorphF2_00_UPPER.jpg	23612977	0	1	15393	2	0	next	incorrect	3100
Vp017	1550	Response	1	23628242	15265	1
Vp017	1551	Picture	MorphF3_05_orig.jpg ; MorphF3_10_UPPER.jpg	23628370	0	1	5839	2	0	next	incorrect	3102
Vp017	1551	Response	1	23634082	5712	1
Vp017	1552	Picture	MorphF1_03_orig.jpg ; MorphF1_00_UPPER.jpg	23634209	0	1	6369	2	0	next	incorrect	3104
Vp017	1552	Response	1	23640482	6273	1
Vp017	1553	Picture	MorphF4_08_orig.jpg ; MorphF4_00_UPPER.jpg	23640578	0	1	6237	2	0	next	incorrect	3106
Vp017	1553	Response	1	23646722	6144	1
Vp017	1554	Picture	MorphM9_04_orig.jpg ; MorphM9_10_UPPER.jpg	23646815	0	1	8626	2	0	next	incorrect	3108
Vp017	1554	Response	1	23655362	8547	1
Vp017	1555	Picture	MorphM3_10_orig.jpg ; MorphM3_00_UPPER.jpg	23655441	0	1	6728	174	0	next	hit	3110
Vp017	1555	Response	2	23662162	6721	1
Vp017	1556	Picture	MorphF6_08_orig.jpg ; MorphF6_10_UPPER.jpg	23662169	0	173	5200	321	0	next	incorrect	3112
Vp017	1556	Response	1	23667362	5193	1
Vp017	1557	Picture	MorphM2_10_orig.jpg ; MorphM2_00_UPPER.jpg	23667369	0	148	6080	320	0	next	hit	3114
Vp017	1557	Response	2	23673442	6073	1
Vp017	1558	Picture	MorphF2_02_orig.jpg ; MorphF2_00_UPPER.jpg	23673449	0	172	6541	173	0	next	incorrect	3116
Vp017	1558	Response	1	23679922	6473	1
Vp017	1559	Picture	MorphF1_05_orig.jpg ; MorphF1_10_UPPER.jpg	23679990	0	1	8979	179	0	next	incorrect	3118
Vp017	1559	Response	1	23688962	8972	1
Vp017	1560	Picture	MorphM9_05_orig.jpg ; MorphM9_00_UPPER.jpg	23688969	0	178	5600	329	0	next	incorrect	3120
Vp017	1560	Response	1	23694562	5593	1
Vp017	1561	Picture	MorphF3_04_orig.jpg ; MorphF3_10_UPPER.jpg	23694569	0	151	7582	152	0	next	incorrect	3122
Vp017	1561	Response	1	23702081	7512	1
Vp017	1562	Picture	MorphM6_01_orig.jpg ; MorphM6_00_UPPER.jpg	23702151	0	1	5706	2	0	next	incorrect	3124
Vp017	1562	Response	1	23707761	5610	1
Vp017	1563	Picture	MorphM5_03_orig.jpg ; MorphM5_00_UPPER.jpg	23707857	0	1	7696	2	0	next	incorrect	3126
Vp017	1563	Response	1	23715441	7584	1
Vp017	1564	Picture	MorphM2_04_orig.jpg ; MorphM2_10_UPPER.jpg	23715553	0	1	12606	2	0	next	incorrect	3128
Vp017	1564	Response	1	23728081	12528	1
Vp017	1565	Picture	MorphM8_01_orig.jpg ; MorphM8_10_UPPER.jpg	23728159	0	1	6090	149	0	next	hit	3130
Vp017	1565	Response	2	23734241	6082	1
Vp017	1566	Picture	MorphF3_07_orig.jpg ; MorphF3_10_UPPER.jpg	23734249	0	148	7180	149	0	next	hit	3132
Vp017	1566	Response	2	23741281	7032	1
Vp017	1567	Picture	MorphM4_07_orig.jpg ; MorphM4_10_UPPER.jpg	23741429	0	1	5441	2	0	next	hit	3134
Vp017	1567	Response	2	23746721	5292	1
Vp017	1568	Picture	MorphF2_06_orig.jpg ; MorphF2_10_UPPER.jpg	23746870	0	1	8891	2	0	next	incorrect	3136
Vp017	1568	Response	1	23755681	8811	1
Vp017	1569	Picture	MorphM6_03_orig.jpg ; MorphM6_10_UPPER.jpg	23755761	0	1	11943	2	0	next	incorrect	3138
Vp017	1569	Response	1	23767601	11840	1
Vp017	1570	Picture	MorphF6_00_orig.jpg ; MorphF6_00_UPPER.jpg	23767704	0	1	9104	187	0	next	incorrect	3140
Vp017	1570	Response	1	23776801	9097	1
Vp017	1571	Picture	MorphF9_02_orig.jpg ; MorphF9_10_UPPER.jpg	23776808	0	186	11597	187	0	next	incorrect	3142
Vp017	1571	Response	1	23788321	11513	1
Vp017	1572	Picture	MorphM6_05_orig.jpg ; MorphM6_00_UPPER.jpg	23788405	0	1	6723	179	0	next	incorrect	3144
Vp017	1572	Response	1	23795121	6716	1
Vp017	1573	Picture	MorphM4_05_orig.jpg ; MorphM4_10_UPPER.jpg	23795128	0	178	8404	179	0	next	hit	3146
Vp017	1573	Response	2	23803440	8312	1
Vp017	1574	Picture	MorphF3_07_orig.jpg ; MorphF3_00_UPPER.jpg	23803532	0	1	5175	2	0	next	hit	3148
Vp017	1574	Response	2	23808560	5028	1
Vp017	1575	Picture	MorphF5_05_orig.jpg ; MorphF5_10_UPPER.jpg	23808707	0	1	5141	169	0	next	hit	3150
Vp017	1575	Response	2	23813840	5133	1
Vp017	1576	Picture	MorphM2_00_orig.jpg ; MorphM2_10_UPPER.jpg	23813848	0	168	6404	169	0	next	incorrect	3152
Vp017	1576	Response	1	23820160	6312	1
Vp017	1577	Picture	MorphF2_02_orig.jpg ; MorphF2_10_UPPER.jpg	23820252	0	1	6370	2	0	next	hit	3154
Vp017	1577	Response	2	23826560	6308	1
Vp017	1578	Picture	MorphM1_03_orig.jpg ; MorphM1_00_UPPER.jpg	23826622	0	1	7033	2	0	next	incorrect	3156
Vp017	1578	Response	1	23833520	6898	1
Vp017	1579	Picture	MorphM7_06_orig.jpg ; MorphM7_10_UPPER.jpg	23833655	0	1	8227	2	0	next	hit	3158
Vp017	1579	Response	2	23841760	8105	1
Vp017	1580	Picture	MorphF3_00_orig.jpg ; MorphF3_10_UPPER.jpg	23841882	0	1	6104	2	0	next	incorrect	3160
Vp017	1580	Response	1	23847920	6038	1
Vp017	1581	Picture	MorphM9_01_orig.jpg ; MorphM9_00_UPPER.jpg	23847986	0	1	10881	2	0	next	incorrect	3162
Vp017	1581	Response	1	23858800	10814	1
Vp017	1582	Picture	MorphF6_01_orig.jpg ; MorphF6_00_UPPER.jpg	23858867	0	1	6635	2	0	next	incorrect	3164
Vp017	1582	Response	1	23865440	6573	1
Vp017	1583	Picture	MorphM3_09_orig.jpg ; MorphM3_00_UPPER.jpg	23865502	0	1	6237	2	0	next	incorrect	3166
Vp017	1583	Response	1	23871600	6098	1
Vp017	1584	Picture	MorphM4_04_orig.jpg ; MorphM4_00_UPPER.jpg	23871739	0	1	7548	151	0	next	hit	3168
Vp017	1584	Response	2	23879280	7541	1
Vp017	1585	Picture	MorphM5_05_orig.jpg ; MorphM5_00_UPPER.jpg	23879287	0	150	10765	151	0	next	hit	3170
Vp017	1585	Response	2	23889920	10633	1
Vp017	1586	Picture	MorphF1_07_orig.jpg ; MorphF1_00_UPPER.jpg	23890052	0	1	6195	176	0	next	incorrect	3172
Vp017	1586	Response	1	23896240	6188	1
Vp017	1587	Picture	MorphF5_10_orig.jpg ; MorphF5_00_UPPER.jpg	23896247	0	175	7472	177	0	next	incorrect	3174
Vp017	1587	Response	1	23903599	7352	1
Vp017	1588	Picture	MorphF2_04_orig.jpg ; MorphF2_10_UPPER.jpg	23903719	0	2	6503	3	0	next	incorrect	3176
Vp017	1588	Response	1	23910159	6440	1
Vp017	1589	Picture	MorphM5_03_orig.jpg ; MorphM5_10_UPPER.jpg	23910222	0	1	12739	2	0	next	hit	3178
Vp017	1589	Response	2	23922879	12657	1
Vp017	1590	Picture	MorphM4_07_orig.jpg ; MorphM4_00_UPPER.jpg	23922961	0	1	7696	2	0	next	hit	3180
Vp017	1590	Response	2	23930559	7598	1
Vp017	1591	Picture	MorphF10_10_orig.jpg ; MorphF10_00_UPPER.jpg	23930657	0	1	7033	2	0	next	hit	3182
Vp017	1591	Response	2	23937599	6942	1
Vp017	1592	Picture	MorphF1_00_orig.jpg ; MorphF1_10_UPPER.jpg	23937690	0	1	6768	2	0	next	incorrect	3184
Vp017	1592	Response	1	23944319	6629	1
Vp017	1593	Picture	MorphM4_09_orig.jpg ; MorphM4_00_UPPER.jpg	23944458	0	1	7388	178	0	next	incorrect	3186
Vp017	1593	Response	1	23951839	7381	1
Vp017	1594	Picture	MorphM2_02_orig.jpg ; MorphM2_10_UPPER.jpg	23951846	0	177	7740	178	0	next	incorrect	3188
Vp017	1594	Response	1	23959519	7673	1
Vp017	1595	Picture	MorphM1_07_orig.jpg ; MorphM1_00_UPPER.jpg	23959586	0	1	9288	2	0	next	incorrect	3190
Vp017	1595	Response	1	23968799	9213	1
Vp017	1596	Picture	MorphF3_01_orig.jpg ; MorphF3_00_UPPER.jpg	23968874	0	1	11678	2	0	next	incorrect	3192
Vp017	1596	Response	1	23980479	11605	1
Vp017	1597	Picture	MorphF7_05_orig.jpg ; MorphF7_00_UPPER.jpg	23980552	0	1	7134	166	0	next	incorrect	3194
Vp017	1597	Response	1	23987679	7127	1
Vp017	1598	Picture	MorphF2_07_orig.jpg ; MorphF2_10_UPPER.jpg	23987686	0	165	5472	166	0	next	incorrect	3196
Vp017	1598	Response	1	23993039	5353	1
Vp017	1599	Picture	MorphM6_02_orig.jpg ; MorphM6_10_UPPER.jpg	23993158	0	1	8048	182	0	next	incorrect	3198
Vp017	1599	Response	1	24001199	8041	1
Vp017	1600	Picture	MorphF8_06_orig.jpg ; MorphF8_00_UPPER.jpg	24001206	0	181	9203	182	0	next	hit	3200
Vp017	1600	Response	2	24010318	9112	2
Vp017	1601	Picture	MorphF1_01_orig.jpg ; MorphF1_00_UPPER.jpg	24010409	0	1	5573	2	0	next	incorrect	3202
Vp017	1601	Response	1	24015838	5429	1
Vp017	1602	Picture	MorphM1_06_orig.jpg ; MorphM1_10_UPPER.jpg	24015982	0	1	6984	184	0	next	hit	3204
Vp017	1602	Response	2	24022958	6976	1
Vp017	1603	Picture	MorphM4_00_orig.jpg ; MorphM4_00_UPPER.jpg	24022966	0	183	8542	184	0	next	incorrect	3206
Vp017	1603	Response	1	24031438	8472	1
Vp017	1604	Picture	MorphF1_01_orig.jpg ; MorphF1_10_UPPER.jpg	24031508	0	1	9952	3	0	next	incorrect	3208
Vp017	1604	Response	1	24041358	9850	1
Vp017	1605	Picture	MorphM4_09_orig.jpg ; MorphM4_10_UPPER.jpg	24041460	0	2	5176	3	0	next	incorrect	3210
Vp017	1605	Response	1	24046558	5098	1
Vp017	1606	Picture	MorphF1_00_orig.jpg ; MorphF1_00_UPPER.jpg	24046636	0	1	11129	152	0	next	incorrect	3212
Vp017	1606	Response	1	24057758	11122	1
Vp017	1607	Picture	MorphF7_04_orig.jpg ; MorphF7_10_UPPER.jpg	24057765	0	151	9041	152	0	next	incorrect	3214
Vp017	1607	Response	1	24066718	8953	1
Vp017	1608	Picture	MorphF6_10_orig.jpg ; MorphF6_10_UPPER.jpg	24066806	0	1	5679	162	0	next	incorrect	3216
Vp017	1608	Response	1	24072478	5672	1
Vp017	1609	Picture	MorphM7_03_orig.jpg ; MorphM7_00_UPPER.jpg	24072485	0	161	6662	162	0	next	incorrect	3218
Vp017	1609	Response	1	24079037	6552	2
Vp017	1610	Picture	MorphF4_02_orig.jpg ; MorphF4_00_UPPER.jpg	24079147	0	1	6458	179	0	next	incorrect	3220
Vp017	1610	Response	1	24085598	6451	1
Vp017	1611	Picture	MorphM6_09_orig.jpg ; MorphM6_10_UPPER.jpg	24085605	0	178	6015	180	0	next	incorrect	3222
Vp017	1611	Response	1	24091518	5913	1
Vp017	1612	Picture	MorphF6_07_orig.jpg ; MorphF6_00_UPPER.jpg	24091620	0	2	5707	3	0	next	incorrect	3224
Vp017	1612	Response	1	24097198	5578	1
Vp017	1613	Picture	MorphM9_10_orig.jpg ; MorphM9_00_UPPER.jpg	24097327	0	1	7961	2	0	next	incorrect	3226
Vp017	1613	Response	1	24105198	7871	1
Vp017	1614	Picture	MorphF9_02_orig.jpg ; MorphF9_00_UPPER.jpg	24105288	0	1	9289	2	0	next	incorrect	3228
Vp017	1614	Response	1	24114478	9190	1
Vp017	1615	Picture	MorphF6_03_orig.jpg ; MorphF6_00_UPPER.jpg	24114577	0	1	7962	2	0	next	incorrect	3230
Vp017	1615	Response	1	24122397	7820	1
Vp017	1616	Picture	MorphM7_03_orig.jpg ; MorphM7_10_UPPER.jpg	24122539	0	1	11626	186	0	next	hit	3232
Vp017	1616	Response	2	24134157	11618	1
Vp017	1617	Picture	MorphM5_01_orig.jpg ; MorphM5_10_UPPER.jpg	24134165	0	185	5094	186	0	next	hit	3234
Vp017	1617	Response	2	24139197	5032	1
Vp017	1618	Picture	MorphF4_01_orig.jpg ; MorphF4_10_UPPER.jpg	24139259	0	1	7166	2	0	next	incorrect	3236
Vp017	1618	Response	1	24146317	7058	1
Vp017	1619	Picture	MorphM10_08_orig.jpg ; MorphM10_10_UPPER.jpg	24146425	0	1	5971	2	0	next	hit	3238
Vp017	1619	Response	2	24152317	5892	1
Vp017	1620	Picture	MorphF6_00_orig.jpg ; MorphF6_10_UPPER.jpg	24152396	0	1	8228	2	0	next	incorrect	3240
Vp017	1620	Response	1	24160557	8161	1
Vp017	1621	Picture	MorphF1_10_orig.jpg ; MorphF1_00_UPPER.jpg	24160624	0	1	6502	2	0	next	incorrect	3242
Vp017	1621	Response	1	24167037	6413	1
Vp017	1622	Picture	MorphM1_09_orig.jpg ; MorphM1_00_UPPER.jpg	24167126	0	1	11943	2	0	next	hit	3244
Vp017	1622	Response	2	24178957	11831	1
Vp017	1623	Picture	MorphM7_10_orig.jpg ; MorphM7_10_UPPER.jpg	24179069	0	1	5655	186	0	next	hit	3246
Vp017	1623	Response	2	24184717	5648	1
Vp017	1624	Picture	MorphF2_08_orig.jpg ; MorphF2_00_UPPER.jpg	24184724	0	185	6800	337	0	next	incorrect	3248
Vp017	1624	Response	1	24191517	6793	1
Vp017	1625	Picture	MorphM3_01_orig.jpg ; MorphM3_00_UPPER.jpg	24191524	0	152	12721	322	0	next	hit	3250
Vp017	1625	Response	2	24204237	12713	1
Vp017	1626	Picture	MorphM1_07_orig.jpg ; MorphM1_10_UPPER.jpg	24204245	0	170	6239	338	0	next	incorrect	3252
Vp017	1626	Response	1	24210477	6232	1
Vp017	1627	Picture	MorphM7_00_orig.jpg ; MorphM7_10_UPPER.jpg	24210484	0	168	8527	169	0	next	hit	3254
Vp017	1627	Response	2	24218877	8393	1
Vp017	1628	Picture	MorphF7_06_orig.jpg ; MorphF7_10_UPPER.jpg	24219011	0	1	6635	2	0	next	incorrect	3256
Vp017	1628	Response	1	24225516	6505	1
Vp017	1629	Picture	MorphM6_09_orig.jpg ; MorphM6_00_UPPER.jpg	24225646	0	1	5958	148	0	next	hit	3258
Vp017	1629	Response	2	24231596	5950	1
Vp017	1630	Picture	MorphF8_01_orig.jpg ; MorphF8_00_UPPER.jpg	24231604	0	147	5852	148	0	next	incorrect	3260
Vp017	1630	Response	1	24237356	5752	1
Vp017	1631	Picture	MorphM10_00_orig.jpg ; MorphM10_10_UPPER.jpg	24237456	0	1	11508	172	0	next	hit	3262
Vp017	1631	Response	2	24248956	11500	1
Vp017	1632	Picture	MorphM8_01_orig.jpg ; MorphM8_00_UPPER.jpg	24248964	0	171	7440	333	0	next	incorrect	3264
Vp017	1632	Response	1	24256396	7432	1
Vp017	1633	Picture	MorphF3_08_orig.jpg ; MorphF3_10_UPPER.jpg	24256404	0	162	11838	163	0	next	incorrect	3266
Vp017	1633	Response	1	24268156	11752	1
Vp017	1634	Picture	MorphF4_07_orig.jpg ; MorphF4_10_UPPER.jpg	24268242	0	1	6081	158	0	next	incorrect	3268
Vp017	1634	Response	1	24274316	6074	1
Vp017	1635	Picture	MorphF10_08_orig.jpg ; MorphF10_10_UPPER.jpg	24274323	0	157	7852	159	0	next	hit	3270
Vp017	1635	Response	2	24282076	7753	1
Vp017	1636	Picture	MorphM1_05_orig.jpg ; MorphM1_00_UPPER.jpg	24282175	0	2	9508	182	0	next	incorrect	3272
Vp017	1636	Response	1	24291676	9501	1
Vp017	1637	Picture	MorphM4_00_orig.jpg ; MorphM4_10_UPPER.jpg	24291683	0	180	8539	181	0	next	incorrect	3274
Vp017	1637	Response	1	24300076	8393	1
Vp017	1638	Picture	MorphM8_03_orig.jpg ; MorphM8_00_UPPER.jpg	24300222	0	1	7541	158	0	next	hit	3276
Vp017	1638	Response	2	24307756	7534	1
Vp017	1639	Picture	MorphF4_10_orig.jpg ; MorphF4_00_UPPER.jpg	24307763	0	157	7189	158	0	next	incorrect	3278
Vp017	1639	Response	1	24314876	7113	1
Vp017	1640	Picture	MorphM2_10_orig.jpg ; MorphM2_10_UPPER.jpg	24314952	0	1	9131	160	0	next	incorrect	3280
Vp017	1640	Response	1	24324076	9124	1
Vp017	1641	Picture	MorphM6_10_orig.jpg ; MorphM6_00_UPPER.jpg	24324083	0	159	7589	160	0	next	incorrect	3282
Vp017	1641	Response	1	24331595	7512	1
Vp017	1642	Picture	MorphM8_08_orig.jpg ; MorphM8_00_UPPER.jpg	24331672	0	1	6502	2	0	next	hit	3284
Vp017	1642	Response	2	24338075	6403	1
Vp017	1643	Picture	MorphF8_04_orig.jpg ; MorphF8_10_UPPER.jpg	24338174	0	1	6069	170	0	next	incorrect	3286
Vp017	1643	Response	1	24344235	6061	1
Vp017	1644	Picture	MorphF1_04_orig.jpg ; MorphF1_10_UPPER.jpg	24344243	0	169	6640	333	0	next	incorrect	3288
Vp017	1644	Response	1	24350875	6632	1
Vp017	1645	Picture	MorphF9_08_orig.jpg ; MorphF9_10_UPPER.jpg	24350883	0	164	14229	165	0	next	hit	3290
Vp017	1645	Response	2	24365035	14152	1
Vp017	1646	Picture	MorphF7_07_orig.jpg ; MorphF7_00_UPPER.jpg	24365112	0	1	5530	178	0	next	incorrect	3292
Vp017	1646	Response	1	24370635	5523	1
Vp017	1647	Picture	MorphM10_09_orig.jpg ; MorphM10_00_UPPER.jpg	24370642	0	177	6413	178	0	next	hit	3294
Vp017	1647	Response	2	24376955	6313	1
Vp017	1648	Picture	MorphM4_10_orig.jpg ; MorphM4_10_UPPER.jpg	24377055	0	1	10350	2	0	next	hit	3296
Vp017	1648	Response	2	24387275	10220	1
Vp017	1649	Picture	MorphM5_07_orig.jpg ; MorphM5_00_UPPER.jpg	24387405	0	1	8493	2	0	next	incorrect	3298
Vp017	1649	Response	1	24395835	8430	1
Vp017	1650	Picture	MorphM9_09_orig.jpg ; MorphM9_10_UPPER.jpg	24395898	0	1	10749	2	0	next	incorrect	3300
Vp017	1650	Response	1	24406555	10657	1
Vp017	1651	Picture	MorphF3_01_orig.jpg ; MorphF3_10_UPPER.jpg	24406647	0	1	9915	172	0	next	incorrect	3302
Vp017	1651	Response	1	24416555	9908	1
Vp017	1652	Picture	MorphM8_03_orig.jpg ; MorphM8_10_UPPER.jpg	24416562	0	171	10918	172	0	next	hit	3304
Vp017	1652	Response	2	24427355	10793	1
Vp017	1653	Picture	MorphF3_08_orig.jpg ; MorphF3_00_UPPER.jpg	24427480	0	1	6901	2	0	next	incorrect	3306
Vp017	1653	Response	1	24434234	6754	1
Vp017	1654	Picture	MorphM2_09_orig.jpg ; MorphM2_10_UPPER.jpg	24434381	0	1	12473	2	0	next	incorrect	3308
Vp017	1654	Response	1	24446714	12333	1
Vp017	1655	Picture	MorphM5_02_orig.jpg ; MorphM5_00_UPPER.jpg	24446854	0	1	6588	182	0	next	incorrect	3310
Vp017	1655	Response	1	24453434	6580	1
Vp017	1656	Picture	MorphM2_05_orig.jpg ; MorphM2_00_UPPER.jpg	24453442	0	181	7213	182	0	next	incorrect	3312
Vp017	1656	Response	1	24460554	7112	1
Vp017	1657	Picture	MorphF5_02_orig.jpg ; MorphF5_10_UPPER.jpg	24460655	0	1	8360	2	0	next	incorrect	3314
Vp017	1657	Response	1	24468954	8299	1
Vp017	1658	Picture	MorphF7_10_orig.jpg ; MorphF7_00_UPPER.jpg	24469015	0	1	8586	174	0	next	incorrect	3316
Vp017	1658	Response	1	24477594	8579	1
Vp017	1659	Picture	MorphF6_07_orig.jpg ; MorphF6_10_UPPER.jpg	24477601	0	173	7072	175	0	next	incorrect	3318
Vp017	1659	Response	1	24484554	6953	1
Vp017	1660	Picture	MorphM8_00_orig.jpg ; MorphM8_00_UPPER.jpg	24484673	0	2	8891	3	0	next	incorrect	3320
Vp017	1660	Response	1	24493434	8761	1
Vp017	1661	Picture	MorphF3_10_orig.jpg ; MorphF3_10_UPPER.jpg	24493564	0	1	13237	168	0	next	incorrect	3322
Vp017	1661	Response	1	24506794	13230	1
Vp017	1662	Picture	MorphF6_10_orig.jpg ; MorphF6_00_UPPER.jpg	24506801	0	167	13170	168	0	next	incorrect	3324
Vp017	1662	Response	1	24519834	13033	1
Vp017	1663	Picture	MorphF10_00_orig.jpg ; MorphF10_10_UPPER.jpg	24519971	0	1	10085	2	0	next	hit	3326
Vp017	1663	Response	2	24529914	9943	1
Vp017	1664	Picture	MorphM4_05_orig.jpg ; MorphM4_00_UPPER.jpg	24530056	0	1	7166	2	0	next	incorrect	3328
Vp017	1664	Response	1	24537114	7058	1
Vp017	1665	Picture	MorphF7_05_orig.jpg ; MorphF7_10_UPPER.jpg	24537222	0	1	10085	2	0	next	incorrect	3330
Vp017	1665	Response	1	24547193	9971	1
Vp017	1666	Picture	MorphM1_04_orig.jpg ; MorphM1_10_UPPER.jpg	24547307	0	1	6635	2	0	next	incorrect	3332
Vp017	1666	Response	1	24553833	6526	1
Vp017	1667	Picture	MorphM10_04_orig.jpg ; MorphM10_10_UPPER.jpg	24553942	0	1	7829	2	0	next	hit	3334
Vp017	1667	Response	2	24561673	7731	1
Vp017	1668	Picture	MorphM7_02_orig.jpg ; MorphM7_00_UPPER.jpg	24561771	0	1	8758	2	0	next	incorrect	3336
Vp017	1668	Response	1	24570393	8622	1
Vp017	1669	Picture	MorphF1_03_orig.jpg ; MorphF1_10_UPPER.jpg	24570529	0	1	6237	2	0	next	incorrect	3338
Vp017	1669	Response	1	24576633	6104	1
Vp017	1670	Picture	MorphM4_04_orig.jpg ; MorphM4_10_UPPER.jpg	24576766	0	1	8493	2	0	next	hit	3340
Vp017	1670	Response	2	24585113	8347	1
Vp017	1671	Picture	MorphM3_02_orig.jpg ; MorphM3_00_UPPER.jpg	24585259	0	1	10483	2	0	next	hit	3342
Vp017	1671	Response	2	24595673	10414	1
Vp017	1672	Picture	MorphF8_04_orig.jpg ; MorphF8_00_UPPER.jpg	24595742	0	1	6338	166	0	next	incorrect	3344
Vp017	1672	Response	1	24602073	6331	1
Vp017	1673	Picture	MorphM2_06_orig.jpg ; MorphM2_10_UPPER.jpg	24602080	0	165	8080	345	0	next	incorrect	3346
Vp017	1673	Response	1	24610153	8073	1
Vp017	1674	Picture	MorphM3_09_orig.jpg ; MorphM3_10_UPPER.jpg	24610160	0	180	10264	181	0	next	incorrect	3348
Vp017	1674	Response	1	24620313	10153	1
Vp017	1675	Picture	MorphM2_09_orig.jpg ; MorphM2_00_UPPER.jpg	24620424	0	1	8758	2	0	next	incorrect	3350
Vp017	1675	Response	1	24629033	8609	1
Vp017	1676	Picture	MorphF8_10_orig.jpg ; MorphF8_00_UPPER.jpg	24629182	0	1	8738	155	0	next	hit	3352
Vp017	1676	Response	2	24637913	8731	1
Vp017	1677	Picture	MorphF9_08_orig.jpg ; MorphF9_00_UPPER.jpg	24637920	0	154	5991	155	0	next	incorrect	3354
Vp017	1677	Response	1	24643833	5913	1
Vp017	1678	Picture	MorphM5_06_orig.jpg ; MorphM5_10_UPPER.jpg	24643911	0	1	8759	2	0	next	incorrect	3356
Vp017	1678	Response	1	24652552	8641	1
Vp017	1679	Picture	MorphF5_03_orig.jpg ; MorphF5_10_UPPER.jpg	24652670	0	1	9421	2	0	next	incorrect	3358
Vp017	1679	Response	1	24661992	9322	1
Vp017	1680	Picture	MorphF9_01_orig.jpg ; MorphF9_10_UPPER.jpg	24662091	0	1	7431	2	0	next	incorrect	3360
Vp017	1680	Response	1	24669432	7341	1
Vp017	1681	Picture	MorphM10_01_orig.jpg ; MorphM10_10_UPPER.jpg	24669522	0	1	6635	2	0	next	hit	3362
Vp017	1681	Response	2	24676072	6550	1
Vp017	1682	Picture	MorphF9_10_orig.jpg ; MorphF9_10_UPPER.jpg	24676157	0	1	5308	2	0	next	incorrect	3364
Vp017	1682	Response	1	24681352	5195	1
Vp017	1683	Picture	MorphM9_05_orig.jpg ; MorphM9_10_UPPER.jpg	24681465	0	1	5441	2	0	next	incorrect	3366
Vp017	1683	Response	1	24686792	5327	1
Vp017	1684	Picture	MorphM10_10_orig.jpg ; MorphM10_10_UPPER.jpg	24686906	0	1	5971	2	0	next	hit	3368
Vp017	1684	Response	2	24692791	5885	2
Vp017	1685	Picture	MorphM5_02_orig.jpg ; MorphM5_10_UPPER.jpg	24692877	0	1	6237	2	0	next	incorrect	3370
Vp017	1685	Response	1	24699032	6155	1
Vp017	1686	Picture	MorphM3_08_orig.jpg ; MorphM3_00_UPPER.jpg	24699114	0	1	6237	2	0	next	hit	3372
Vp017	1686	Response	2	24705272	6158	1
Vp017	1687	Picture	MorphF1_07_orig.jpg ; MorphF1_10_UPPER.jpg	24705351	0	1	7829	2	0	next	incorrect	3374
Vp017	1687	Response	1	24713112	7761	1
Vp017	1688	Picture	MorphM3_02_orig.jpg ; MorphM3_10_UPPER.jpg	24713180	0	1	8979	179	0	next	hit	3376
Vp017	1688	Response	2	24722152	8972	1
Vp017	1689	Picture	MorphF9_04_orig.jpg ; MorphF9_00_UPPER.jpg	24722159	0	178	4954	179	0	next	incorrect	3378
Vp017	1689	Response	1	24727032	4873	1
Vp017	1690	Picture	MorphF4_10_orig.jpg ; MorphF4_10_UPPER.jpg	24727113	0	1	5839	2	0	next	incorrect	3380
Vp017	1690	Response	1	24732872	5759	1
Vp017	1691	Picture	MorphM10_03_orig.jpg ; MorphM10_00_UPPER.jpg	24732952	0	1	5927	179	0	next	hit	3382
Vp017	1691	Response	2	24738872	5920	1
Vp017	1692	Picture	MorphF6_06_orig.jpg ; MorphF6_00_UPPER.jpg	24738879	0	178	5087	179	0	next	incorrect	3384
Vp017	1692	Response	1	24743832	4953	1
Vp017	1693	Picture	MorphM6_05_orig.jpg ; MorphM6_10_UPPER.jpg	24743966	0	1	5550	158	0	next	incorrect	3386
Vp017	1693	Response	1	24749511	5545	2
Vp017	1694	Picture	MorphF2_00_orig.jpg ; MorphF2_10_UPPER.jpg	24749516	0	157	6658	158	0	next	hit	3388
Vp017	1694	Response	2	24756071	6555	1
Vp017	1695	Picture	MorphM3_05_orig.jpg ; MorphM3_00_UPPER.jpg	24756174	0	1	5825	149	0	next	incorrect	3390
Vp017	1695	Response	1	24761991	5817	1
Vp017	1696	Picture	MorphF1_02_orig.jpg ; MorphF1_00_UPPER.jpg	24761999	0	148	5985	150	0	next	incorrect	3392
Vp017	1696	Response	1	24767911	5912	1
Vp017	1697	Picture	MorphM3_00_orig.jpg ; MorphM3_00_UPPER.jpg	24767984	0	2	9024	3	0	next	incorrect	3394
Vp017	1697	Response	1	24776871	8887	1
Vp017	1698	Picture	MorphM10_00_orig.jpg ; MorphM10_00_UPPER.jpg	24777008	0	1	8095	2	0	next	incorrect	3396
Vp017	1698	Response	1	24785031	8023	1
Vp017	1699	Picture	MorphM8_07_orig.jpg ; MorphM8_10_UPPER.jpg	24785103	0	1	5042	2	0	next	incorrect	3398
Vp017	1699	Response	1	24790071	4968	1
Vp017	1700	Picture	MorphF8_07_orig.jpg ; MorphF8_10_UPPER.jpg	24790145	0	1	8891	2	0	next	hit	3400
Vp017	1700	Response	2	24798951	8806	1
Vp017	1701	Picture	MorphF4_02_orig.jpg ; MorphF4_10_UPPER.jpg	24799036	0	1	7696	2	0	next	incorrect	3402
Vp017	1701	Response	1	24806631	7595	1
Vp017	1702	Picture	MorphM8_09_orig.jpg ; MorphM8_00_UPPER.jpg	24806732	0	1	5972	2	0	next	incorrect	3404
Vp017	1702	Response	1	24812631	5899	1
Vp017	1703	Picture	MorphF10_04_orig.jpg ; MorphF10_10_UPPER.jpg	24812704	0	1	9820	2	0	next	hit	3406
Vp017	1703	Response	2	24822391	9687	1
Vp017	1704	Picture	MorphM5_08_orig.jpg ; MorphM5_10_UPPER.jpg	24822524	0	1	5440	2	0	next	incorrect	3408
Vp017	1704	Response	1	24827831	5307	1
Vp017	1705	Picture	MorphF4_04_orig.jpg ; MorphF4_10_UPPER.jpg	24827964	0	1	9156	2	0	next	incorrect	3410
Vp017	1705	Response	1	24837031	9067	1
Vp017	1706	Picture	MorphM4_10_orig.jpg ; MorphM4_00_UPPER.jpg	24837120	0	1	7299	2	0	next	hit	3412
Vp017	1706	Response	2	24844311	7191	1
Vp017	1707	Picture	MorphM1_04_orig.jpg ; MorphM1_00_UPPER.jpg	24844419	0	1	5175	2	0	next	hit	3414
Vp017	1707	Response	2	24849511	5092	1
Vp017	1708	Picture	MorphF10_02_orig.jpg ; MorphF10_00_UPPER.jpg	24849594	0	1	8625	2	0	next	hit	3416
Vp017	1708	Response	2	24858150	8556	1
Vp017	1709	Picture	MorphM3_01_orig.jpg ; MorphM3_10_UPPER.jpg	24858219	0	1	7830	2	0	next	hit	3418
Vp017	1709	Response	2	24865910	7691	1
Vp017	1710	Picture	MorphF6_04_orig.jpg ; MorphF6_10_UPPER.jpg	24866049	0	1	8094	2	0	next	hit	3420
Vp017	1710	Response	2	24874070	8021	1
Vp017	1711	Picture	MorphM9_03_orig.jpg ; MorphM9_00_UPPER.jpg	24874143	0	1	5441	2	0	next	incorrect	3422
Vp017	1711	Response	1	24879510	5367	1
Vp017	1712	Picture	MorphM10_09_orig.jpg ; MorphM10_10_UPPER.jpg	24879584	0	1	6635	2	0	next	hit	3424
Vp017	1712	Response	2	24886070	6486	1
Vp017	1713	Picture	MorphM8_05_orig.jpg ; MorphM8_10_UPPER.jpg	24886219	0	1	7938	158	0	next	incorrect	3426
Vp017	1713	Response	1	24894150	7931	1
Vp017	1714	Picture	MorphM2_06_orig.jpg ; MorphM2_00_UPPER.jpg	24894157	0	157	5995	158	0	next	hit	3428
Vp017	1714	Response	2	24900070	5913	1
Vp017	1715	Picture	MorphF8_09_orig.jpg ; MorphF8_10_UPPER.jpg	24900152	0	1	7431	2	0	next	hit	3430
Vp017	1715	Response	2	24907510	7358	1
Vp017	1716	Picture	MorphM9_09_orig.jpg ; MorphM9_00_UPPER.jpg	24907583	0	1	6370	2	0	next	incorrect	3432
Vp017	1716	Response	1	24913829	6246	2
Vp017	1717	Picture	MorphF8_05_orig.jpg ; MorphF8_00_UPPER.jpg	24913953	0	1	11677	2	0	next	hit	3434
Vp017	1717	Response	2	24925510	11557	1
Vp017	1718	Picture	MorphM1_06_orig.jpg ; MorphM1_00_UPPER.jpg	24925630	0	1	7564	2	0	next	incorrect	3436
Vp017	1718	Response	1	24933110	7480	1
Vp017	1719	Picture	MorphF3_05_orig.jpg ; MorphF3_00_UPPER.jpg	24933194	0	1	10749	2	0	next	hit	3438
Vp017	1719	Response	2	24943830	10636	1
Vp017	1720	Picture	MorphM5_09_orig.jpg ; MorphM5_00_UPPER.jpg	24943943	0	1	9156	2	0	next	incorrect	3440
Vp017	1720	Response	1	24952950	9007	1
Vp017	1721	Picture	MorphM4_06_orig.jpg ; MorphM4_10_UPPER.jpg	24953099	0	1	6739	163	0	next	hit	3442
Vp017	1721	Response	2	24959829	6730	1
Vp017	1722	Picture	MorphF4_00_orig.jpg ; MorphF4_10_UPPER.jpg	24959838	0	162	6239	322	0	next	incorrect	3444
Vp017	1722	Response	1	24966069	6231	1
Vp017	1723	Picture	MorphM2_03_orig.jpg ; MorphM2_10_UPPER.jpg	24966077	0	160	9315	161	0	next	hit	3446
Vp017	1723	Response	2	24975269	9192	1
Vp017	1724	Picture	MorphF1_04_orig.jpg ; MorphF1_00_UPPER.jpg	24975392	0	1	4765	147	0	next	incorrect	3448
Vp017	1724	Response	1	24980149	4757	1
Vp017	1725	Picture	MorphF5_07_orig.jpg ; MorphF5_00_UPPER.jpg	24980157	0	146	7280	310	0	next	incorrect	3450
Vp017	1725	Response	1	24987429	7272	1
Vp017	1726	Picture	MorphF9_07_orig.jpg ; MorphF9_00_UPPER.jpg	24987437	0	164	8789	165	0	next	incorrect	3452
Vp017	1726	Response	1	24996149	8712	1
Vp017	1727	Picture	MorphF8_07_orig.jpg ; MorphF8_00_UPPER.jpg	24996226	0	1	8625	2	0	next	hit	3454
Vp017	1727	Response	2	25004709	8483	1
Vp017	1728	Picture	MorphF10_03_orig.jpg ; MorphF10_10_UPPER.jpg	25004851	0	1	6185	187	0	next	hit	3456
Vp017	1728	Response	2	25011029	6178	1
Vp017	1729	Picture	MorphF9_05_orig.jpg ; MorphF9_10_UPPER.jpg	25011036	0	186	7483	187	0	next	incorrect	3458
Vp017	1729	Response	1	25018389	7353	1
Vp017	1730	Picture	MorphM4_02_orig.jpg ; MorphM4_00_UPPER.jpg	25018519	0	1	11545	2	0	next	incorrect	3460
Vp017	1730	Response	1	25029989	11470	1
Vp017	1731	Picture	MorphM5_10_orig.jpg ; MorphM5_00_UPPER.jpg	25030064	0	1	10332	153	0	next	hit	3462
Vp017	1731	Response	2	25040389	10325	1
Vp017	1732	Picture	MorphF9_03_orig.jpg ; MorphF9_00_UPPER.jpg	25040396	0	152	8378	153	0	next	incorrect	3464
Vp017	1732	Response	1	25048629	8233	1
Vp017	1733	Picture	MorphM1_02_orig.jpg ; MorphM1_00_UPPER.jpg	25048774	0	1	11678	2	0	next	incorrect	3466
Vp017	1733	Response	1	25060388	11614	2
Vp017	1734	Picture	MorphF10_07_orig.jpg ; MorphF10_10_UPPER.jpg	25060452	0	1	6980	188	0	next	hit	3468
Vp017	1734	Response	2	25067429	6977	1
Vp017	1735	Picture	MorphM8_09_orig.jpg ; MorphM8_10_UPPER.jpg	25067432	0	187	7484	188	0	next	incorrect	3470
Vp017	1735	Response	1	25074788	7356	1
Vp017	1736	Picture	MorphM7_04_orig.jpg ; MorphM7_10_UPPER.jpg	25074916	0	1	8493	2	0	next	hit	3472
Vp017	1736	Response	2	25083268	8352	1
Vp017	1737	Picture	MorphM4_06_orig.jpg ; MorphM4_00_UPPER.jpg	25083409	0	1	6747	155	0	next	hit	3474
Vp017	1737	Response	2	25090148	6739	1
Vp017	1738	Picture	MorphF8_00_orig.jpg ; MorphF8_00_UPPER.jpg	25090156	0	154	6240	305	0	next	incorrect	3476
Vp017	1738	Response	1	25096388	6232	1
Vp017	1739	Picture	MorphF10_10_orig.jpg ; MorphF10_10_UPPER.jpg	25096396	0	151	7979	152	0	next	hit	3478
Vp017	1739	Response	2	25104308	7912	1
Vp017	1740	Picture	MorphM2_08_orig.jpg ; MorphM2_10_UPPER.jpg	25104375	0	1	8227	2	0	next	incorrect	3480
Vp017	1740	Response	1	25112468	8093	1
Vp017	1741	Picture	MorphM10_01_orig.jpg ; MorphM10_00_UPPER.jpg	25112602	0	1	5574	2	0	next	hit	3482
Vp017	1741	Response	2	25118068	5466	1
Vp017	1742	Picture	MorphF6_06_orig.jpg ; MorphF6_10_UPPER.jpg	25118176	0	1	6502	2	0	next	incorrect	3484
Vp017	1742	Response	1	25124548	6372	1
Vp017	1743	Picture	MorphF9_01_orig.jpg ; MorphF9_00_UPPER.jpg	25124678	0	1	8997	161	0	next	incorrect	3486
Vp017	1743	Response	1	25133668	8990	1
Vp017	1744	Picture	MorphF2_07_orig.jpg ; MorphF2_00_UPPER.jpg	25133675	0	160	7280	339	0	next	incorrect	3488
Vp017	1744	Response	1	25140948	7273	1
Vp017	1745	Picture	MorphF9_06_orig.jpg ; MorphF9_00_UPPER.jpg	25140955	0	179	7436	353	0	next	incorrect	3490
Vp017	1745	Response	1	25148388	7433	1
Vp017	1746	Picture	MorphM9_10_orig.jpg ; MorphM9_10_UPPER.jpg	25148391	0	174	8644	329	0	next	incorrect	3492
Vp017	1746	Response	1	25157028	8637	1
Vp017	1747	Picture	MorphM3_10_orig.jpg ; MorphM3_10_UPPER.jpg	25157035	0	155	7718	156	0	next	hit	3494
Vp017	1747	Response	2	25164628	7593	1
Vp017	1748	Picture	MorphM1_02_orig.jpg ; MorphM1_10_UPPER.jpg	25164753	0	1	4602	177	0	next	incorrect	3496
Vp017	1748	Response	1	25169348	4595	1
Vp017	1749	Picture	MorphM7_04_orig.jpg ; MorphM7_00_UPPER.jpg	25169355	0	176	5483	177	0	next	hit	3498
Vp017	1749	Response	2	25174708	5353	1
Vp017	1750	Picture	MorphM8_02_orig.jpg ; MorphM8_00_UPPER.jpg	25174838	0	1	4757	155	0	next	incorrect	3500
Vp017	1750	Response	1	25179587	4749	1
Vp017	1751	Picture	MorphF6_02_orig.jpg ; MorphF6_10_UPPER.jpg	25179595	0	154	9840	155	0	next	incorrect	3502
Vp017	1751	Response	1	25189347	9752	1
Vp017	1752	Picture	MorphF10_06_orig.jpg ; MorphF10_00_UPPER.jpg	25189435	0	1	5680	161	0	next	hit	3504
Vp017	1752	Response	2	25195107	5672	1
Vp017	1753	Picture	MorphF5_05_orig.jpg ; MorphF5_00_UPPER.jpg	25195115	0	160	7191	162	0	next	incorrect	3506
Vp017	1753	Response	1	25202227	7112	1
Vp017	1754	Picture	MorphM3_08_orig.jpg ; MorphM3_10_UPPER.jpg	25202306	0	2	5308	3	0	next	hit	3508
Vp017	1754	Response	2	25207507	5201	1
Vp017	1755	Picture	MorphM7_07_orig.jpg ; MorphM7_00_UPPER.jpg	25207614	0	1	5820	154	0	next	incorrect	3510
Vp017	1755	Response	1	25213427	5813	1
Vp017	1756	Picture	MorphM2_08_orig.jpg ; MorphM2_00_UPPER.jpg	25213434	0	153	7185	154	0	next	hit	3512
Vp017	1756	Response	2	25220547	7113	1
Vp017	1757	Picture	MorphM6_00_orig.jpg ; MorphM6_00_UPPER.jpg	25220619	0	1	7564	2	0	next	incorrect	3514
Vp017	1757	Response	1	25228067	7448	1
Vp017	1758	Picture	MorphM3_06_orig.jpg ; MorphM3_10_UPPER.jpg	25228183	0	1	10085	2	0	next	hit	3516
Vp017	1758	Response	2	25238147	9964	1
Vp017	1759	Picture	MorphF3_02_orig.jpg ; MorphF3_00_UPPER.jpg	25238268	0	1	9646	175	0	next	incorrect	3518
Vp017	1759	Response	1	25247907	9639	1
Vp017	1760	Picture	MorphM6_03_orig.jpg ; MorphM6_00_UPPER.jpg	25247914	0	174	9840	328	0	next	incorrect	3520
Vp017	1760	Response	1	25257747	9833	1
Vp017	1761	Picture	MorphM3_06_orig.jpg ; MorphM3_00_UPPER.jpg	25257754	0	154	5840	307	0	next	incorrect	3522
Vp017	1761	Response	1	25263587	5833	1
Vp017	1762	Picture	MorphM9_03_orig.jpg ; MorphM9_10_UPPER.jpg	25263594	0	153	5991	154	0	next	hit	3524
Vp017	1762	Response	2	25269507	5913	1
Vp017	1763	Picture	MorphF8_03_orig.jpg ; MorphF8_10_UPPER.jpg	25269585	0	1	4777	2	0	next	incorrect	3526
Vp017	1763	Response	1	25274227	4642	1
Vp017	1764	Picture	MorphF1_05_orig.jpg ; MorphF1_00_UPPER.jpg	25274362	0	1	11943	2	0	next	hit	3528
Vp017	1764	Response	2	25281267	6905	1
Vp017	1765	Picture	end_ins	25286305	5000	1	24177	2	5000	next	other	0
Vp017	1765	Response	1	25303986	22681	1
