# Supplementary material for: Categorical Perception of Fear and Anger Expressions in Whole, Masked and Composite Faces
Source: PLoS One. 2015 Aug 11;10(8):e0134790. doi: 10.1371/journal.pone.0134790 (PMC4532458; doi:10.1371/journal.pone.0134790)
Supplement: S1 Dataset — (ZIP) [file pone.0134790.s001.zip › Exp2/Vp016-Vp016_UpDown_Identification.log]

Scenario - 
Logfile written - 08/27/2014 11:06:37

Subject	Trial	Event Type	Code	Time	TTime	Uncertainty	Duration	Uncertainty	ReqTime	ReqDur	Stim Type	Pair Index

Vp016	1	Picture	instruction	-9833	0	1	247658	2	0	next	other	0
Vp016	1	Response	1	237659	247492	1
Vp016	2	Response	1	437413	199588	1
Vp016	3	Picture	MorphM2_01_orig.jpg ; MorphM2_10_UPPER.jpg	437582	0	1	704722	2	0	next	hit	5
Vp016	3	Response	2	1142113	704531	1
Vp016	4	Picture	MorphF8_06_orig.jpg ; MorphF8_00_UPPER.jpg	1142304	0	1	113102	2	0	next	hit	7
Vp016	4	Response	2	1255309	113005	1
Vp016	5	Picture	MorphF7_06_orig.jpg ; MorphF7_10_UPPER.jpg	1255406	0	1	25614	2	0	next	hit	9
Vp016	5	Response	2	1280828	25422	1
Vp016	6	Picture	MorphM8_10_orig.jpg ; MorphM8_10_UPPER.jpg	1281020	0	1	77175	2	0	next	hit	11
Vp016	6	Response	2	1358106	77086	1
Vp016	7	Picture	MorphM4_05_orig.jpg ; MorphM4_10_UPPER.jpg	1358195	0	1	61540	3	0	next	hit	13
Vp016	7	Response	2	1419624	61429	1
Vp016	8	Picture	MorphM10_09_orig.jpg ; MorphM10_10_UPPER.jpg	1419735	0	2	35428	3	0	next	hit	15
Vp016	8	Response	2	1454983	35248	1
Vp016	9	Picture	MorphM5_01_orig.jpg ; MorphM5_10_UPPER.jpg	1455163	0	1	70189	2	0	next	incorrect	17
Vp016	9	Response	1	1525141	69978	1
Vp016	10	Picture	MorphF10_00_orig.jpg ; MorphF10_00_UPPER.jpg	1525352	0	1	65034	2	0	next	incorrect	19
Vp016	10	Response	1	1590179	64827	1
Vp016	11	Picture	MorphF1_08_orig.jpg ; MorphF1_10_UPPER.jpg	1590386	0	1	46571	2	0	next	hit	21
Vp016	11	Response	2	1636818	46432	1
Vp016	12	Picture	MorphM6_01_orig.jpg ; MorphM6_00_UPPER.jpg	1636957	0	1	191095	182	0	next	incorrect	23
Vp016	12	Response	1	1828012	191055	1
Vp016	13	Picture	MorphF10_09_orig.jpg ; MorphF10_00_UPPER.jpg	1828052	0	181	27789	183	0	next	hit	25
Vp016	13	Response	2	1855771	27719	1
Vp016	14	Picture	MorphF3_08_orig.jpg ; MorphF3_00_UPPER.jpg	1855841	0	2	49898	3	0	next	hit	27
Vp016	14	Response	2	1905610	49769	1
Vp016	15	Picture	MorphF10_10_orig.jpg ; MorphF10_00_UPPER.jpg	1905739	0	1	51229	2	0	next	hit	29
Vp016	15	Response	2	1956888	51149	1
Vp016	16	Picture	MorphM9_08_orig.jpg ; MorphM9_00_UPPER.jpg	1956968	0	1	15468	2	0	next	incorrect	31
Vp016	16	Response	1	1972328	15360	1
Vp016	17	Picture	MorphF6_05_orig.jpg ; MorphF6_10_UPPER.jpg	1972436	0	1	74347	3	0	next	hit	33
Vp016	17	Response	2	2046646	74210	1
Vp016	18	Picture	MorphM6_09_orig.jpg ; MorphM6_10_UPPER.jpg	2046783	0	2	14803	4	0	next	incorrect	35
Vp016	18	Response	1	2061445	14662	1
Vp016	19	Picture	MorphM8_06_orig.jpg ; MorphM8_10_UPPER.jpg	2061586	0	2	45574	3	0	next	incorrect	37
Vp016	19	Response	1	2107044	45458	1
Vp016	20	Picture	MorphF4_08_orig.jpg ; MorphF4_10_UPPER.jpg	2107160	0	1	25614	2	0	next	hit	39
Vp016	20	Response	2	2132643	25483	1
Vp016	21	Picture	MorphM8_10_orig.jpg ; MorphM8_00_UPPER.jpg	2132774	0	1	65188	180	0	next	hit	41
Vp016	21	Response	2	2197921	65147	1
Vp016	22	Picture	MorphF4_07_orig.jpg ; MorphF4_00_UPPER.jpg	2197962	0	179	34108	180	0	next	incorrect	43
Vp016	22	Response	1	2231920	33958	1
Vp016	23	Picture	MorphF8_03_orig.jpg ; MorphF8_10_UPPER.jpg	2232070	0	1	21290	2	0	next	incorrect	45
Vp016	23	Response	1	2253280	21210	1
Vp016	24	Picture	MorphM7_05_orig.jpg ; MorphM7_00_UPPER.jpg	2253360	0	1	12142	2	0	next	hit	47
Vp016	24	Response	2	2265359	11999	1
Vp016	25	Picture	MorphF9_04_orig.jpg ; MorphF9_10_UPPER.jpg	2265502	0	1	44056	189	0	next	hit	49
Vp016	25	Response	2	2309518	44016	1
Vp016	26	Picture	MorphM1_00_orig.jpg ; MorphM1_00_UPPER.jpg	2309558	0	188	16320	189	0	next	hit	51
Vp016	26	Response	2	2325757	16199	1
Vp016	27	Picture	MorphF1_02_orig.jpg ; MorphF1_00_UPPER.jpg	2325878	0	1	42413	2	0	next	hit	53
Vp016	27	Response	2	2368236	42358	1
Vp016	28	Picture	MorphF4_04_orig.jpg ; MorphF4_00_UPPER.jpg	2368291	0	1	28608	2	0	next	incorrect	55
Vp016	28	Response	1	2396795	28504	1
Vp016	29	Picture	MorphM8_05_orig.jpg ; MorphM8_00_UPPER.jpg	2396899	0	1	157344	2	0	next	incorrect	57
Vp016	29	Response	1	2554151	157252	1
Vp016	30	Picture	MorphF4_01_orig.jpg ; MorphF4_00_UPPER.jpg	2554243	0	1	35428	2	0	next	incorrect	59
Vp016	30	Response	1	2589590	35347	1
Vp016	31	Picture	MorphF5_09_orig.jpg ; MorphF5_10_UPPER.jpg	2589671	0	1	16599	202	0	next	hit	61
Vp016	31	Response	2	2606229	16558	1
Vp016	32	Picture	MorphF9_07_orig.jpg ; MorphF9_00_UPPER.jpg	2606270	0	201	45607	202	0	next	hit	63
Vp016	32	Response	2	2651748	45478	1
Vp016	33	Picture	MorphM5_02_orig.jpg ; MorphM5_00_UPPER.jpg	2651877	0	1	80667	3	0	next	incorrect	65
Vp016	33	Response	1	2732386	80509	1
Vp016	34	Picture	MorphM10_08_orig.jpg ; MorphM10_10_UPPER.jpg	2732544	0	2	45721	189	0	next	hit	67
Vp016	34	Response	2	2778224	45680	1
Vp016	35	Picture	MorphM1_04_orig.jpg ; MorphM1_10_UPPER.jpg	2778265	0	187	15321	188	0	next	hit	69
Vp016	35	Response	2	2793504	15239	1
Vp016	36	Picture	MorphF6_03_orig.jpg ; MorphF6_10_UPPER.jpg	2793586	0	1	58380	3	0	next	incorrect	71
Vp016	36	Response	1	2851822	58236	1
Vp016	37	Picture	MorphF4_00_orig.jpg ; MorphF4_00_UPPER.jpg	2851966	0	2	11976	3	0	next	incorrect	73
Vp016	37	Response	1	2863742	11776	1
Vp016	38	Picture	MorphM3_10_orig.jpg ; MorphM3_10_UPPER.jpg	2863942	0	1	25448	2	0	next	hit	75
Vp016	38	Response	2	2889341	25399	1
Vp016	39	Picture	MorphF5_03_orig.jpg ; MorphF5_10_UPPER.jpg	2889390	0	1	52891	2	0	next	incorrect	77
Vp016	39	Response	1	2942139	52749	1
Vp016	40	Picture	MorphM9_10_orig.jpg ; MorphM9_00_UPPER.jpg	2942281	0	1	153852	2	0	next	hit	79
Vp016	40	Response	2	3095975	153694	1
Vp016	41	Picture	MorphM1_07_orig.jpg ; MorphM1_00_UPPER.jpg	3096133	0	1	14137	2	0	next	hit	81
Vp016	41	Response	2	3110134	14001	1
Vp016	42	Picture	MorphF4_05_orig.jpg ; MorphF4_10_UPPER.jpg	3110270	0	1	78839	2	0	next	incorrect	83
Vp016	42	Response	1	3189012	78742	1
Vp016	43	Picture	MorphM6_09_orig.jpg ; MorphM6_00_UPPER.jpg	3189109	0	1	32766	2	0	next	incorrect	85
Vp016	43	Response	1	3221811	32702	1
Vp016	44	Picture	MorphM5_09_orig.jpg ; MorphM5_00_UPPER.jpg	3221875	0	1	62039	2	0	next	incorrect	87
Vp016	44	Response	1	3283809	61934	1
Vp016	45	Picture	MorphM8_07_orig.jpg ; MorphM8_00_UPPER.jpg	3283914	0	1	99796	2	0	next	hit	89
Vp016	45	Response	2	3383646	99732	1
Vp016	46	Picture	MorphM9_02_orig.jpg ; MorphM9_00_UPPER.jpg	3383710	0	1	13638	3	0	next	incorrect	91
Vp016	46	Response	1	3397166	13456	1
Vp016	47	Picture	MorphM6_00_orig.jpg ; MorphM6_00_UPPER.jpg	3397348	0	2	19461	3	0	next	incorrect	93
Vp016	47	Response	1	3416685	19337	1
Vp016	48	Picture	MorphF10_07_orig.jpg ; MorphF10_00_UPPER.jpg	3416809	0	1	10146	2	0	next	hit	95
Vp016	48	Response	2	3426765	9956	1
Vp016	49	Picture	MorphF9_09_orig.jpg ; MorphF9_00_UPPER.jpg	3426955	0	1	34263	2	0	next	hit	97
Vp016	49	Response	2	3461004	34049	1
Vp016	50	Picture	MorphM6_06_orig.jpg ; MorphM6_00_UPPER.jpg	3461218	0	1	148196	2	0	next	incorrect	99
Vp016	50	Response	1	3609240	148022	1
Vp016	51	Picture	MorphF6_06_orig.jpg ; MorphF6_00_UPPER.jpg	3609414	0	1	24616	2	0	next	hit	101
Vp016	51	Response	2	3633959	24545	1
Vp016	52	Picture	MorphF2_05_orig.jpg ; MorphF2_00_UPPER.jpg	3634030	0	1	30438	2	0	next	incorrect	103
Vp016	52	Response	1	3664358	30328	1
Vp016	53	Picture	MorphM9_05_orig.jpg ; MorphM9_10_UPPER.jpg	3664468	0	1	12640	3	0	next	incorrect	105
Vp016	53	Response	1	3676998	12530	1
Vp016	54	Picture	MorphM10_04_orig.jpg ; MorphM10_10_UPPER.jpg	3677108	0	2	10645	3	0	next	hit	107
Vp016	54	Response	2	3687557	10449	1
Vp016	55	Picture	MorphF3_04_orig.jpg ; MorphF3_00_UPPER.jpg	3687753	0	1	130400	2	0	next	incorrect	109
Vp016	55	Response	1	3818033	130280	1
Vp016	56	Picture	MorphF8_04_orig.jpg ; MorphF8_00_UPPER.jpg	3818153	0	1	171315	2	0	next	incorrect	111
Vp016	56	Response	1	3989389	171236	1
Vp016	57	Picture	MorphM10_03_orig.jpg ; MorphM10_00_UPPER.jpg	3989468	0	1	107114	2	0	next	incorrect	113
Vp016	57	Response	1	4096425	106957	1
Vp016	58	Picture	MorphM9_09_orig.jpg ; MorphM9_00_UPPER.jpg	4096582	0	1	25780	3	0	next	hit	115
Vp016	58	Response	2	4122265	25683	1
Vp016	59	Picture	MorphM1_00_orig.jpg ; MorphM1_10_UPPER.jpg	4122362	0	2	37091	3	0	next	hit	117
Vp016	59	Response	2	4159383	37021	1
Vp016	60	Picture	MorphF10_02_orig.jpg ; MorphF10_00_UPPER.jpg	4159453	0	1	20957	2	0	next	incorrect	119
Vp016	60	Response	1	4180263	20810	1
Vp016	61	Picture	MorphM7_05_orig.jpg ; MorphM7_10_UPPER.jpg	4180410	0	1	20292	2	0	next	hit	121
Vp016	61	Response	2	4200582	20172	1
Vp016	62	Picture	MorphF2_05_orig.jpg ; MorphF2_10_UPPER.jpg	4200702	0	1	40417	2	0	next	hit	123
Vp016	62	Response	2	4241061	40359	1
Vp016	63	Picture	MorphM9_02_orig.jpg ; MorphM9_10_UPPER.jpg	4241119	0	1	27943	2	0	next	incorrect	125
Vp016	63	Response	1	4268900	27781	1
Vp016	64	Picture	MorphF8_04_orig.jpg ; MorphF8_10_UPPER.jpg	4269062	0	1	12640	3	0	next	hit	127
Vp016	64	Response	2	4281620	12558	1
Vp016	65	Picture	MorphM1_06_orig.jpg ; MorphM1_00_UPPER.jpg	4281702	0	2	15801	4	0	next	hit	129
Vp016	65	Response	2	4297459	15757	1
Vp016	66	Picture	MorphM10_02_orig.jpg ; MorphM10_00_UPPER.jpg	4297503	0	2	37923	3	0	next	incorrect	131
Vp016	66	Response	1	4335218	37715	1
Vp016	67	Picture	MorphM1_10_orig.jpg ; MorphM1_10_UPPER.jpg	4335426	0	1	19626	2	0	next	hit	133
Vp016	67	Response	2	4354978	19552	1
Vp016	68	Picture	MorphF1_03_orig.jpg ; MorphF1_00_UPPER.jpg	4355052	0	1	37756	2	0	next	incorrect	135
Vp016	68	Response	1	4392657	37605	1
Vp016	69	Picture	MorphF10_03_orig.jpg ; MorphF10_00_UPPER.jpg	4392808	0	1	37091	2	0	next	incorrect	137
Vp016	69	Response	1	4429775	36967	1
Vp016	70	Picture	MorphF9_08_orig.jpg ; MorphF9_00_UPPER.jpg	4429899	0	1	16466	2	0	next	incorrect	139
Vp016	70	Response	1	4446255	16356	1
Vp016	71	Picture	MorphF1_04_orig.jpg ; MorphF1_10_UPPER.jpg	4446365	0	1	17963	2	0	next	hit	141
Vp016	71	Response	2	4464254	17889	1
Vp016	72	Picture	MorphF5_03_orig.jpg ; MorphF5_00_UPPER.jpg	4464328	0	1	39918	2	0	next	incorrect	143
Vp016	72	Response	1	4504093	39765	1
Vp016	73	Picture	MorphM5_07_orig.jpg ; MorphM5_00_UPPER.jpg	4504246	0	1	31602	2	0	next	incorrect	145
Vp016	73	Response	1	4535692	31446	1
Vp016	74	Picture	MorphM7_02_orig.jpg ; MorphM7_00_UPPER.jpg	4535848	0	1	38754	2	0	next	incorrect	147
Vp016	74	Response	1	4574491	38643	1
Vp016	75	Picture	MorphM3_02_orig.jpg ; MorphM3_00_UPPER.jpg	4574602	0	1	60695	182	0	next	incorrect	149
Vp016	75	Response	1	4635289	60687	1
Vp016	76	Picture	MorphF4_01_orig.jpg ; MorphF4_10_UPPER.jpg	4635297	0	181	19973	182	0	next	incorrect	151
Vp016	76	Response	1	4655129	19832	1
Vp016	77	Picture	MorphM9_00_orig.jpg ; MorphM9_10_UPPER.jpg	4655270	0	1	9481	2	0	next	incorrect	153
Vp016	77	Response	1	4664649	9379	1
Vp016	78	Picture	MorphM4_01_orig.jpg ; MorphM4_10_UPPER.jpg	4664751	0	1	23784	2	0	next	hit	155
Vp016	78	Response	2	4688328	23577	1
Vp016	79	Picture	MorphF8_10_orig.jpg ; MorphF8_10_UPPER.jpg	4688535	0	1	27111	2	0	next	hit	157
Vp016	79	Response	2	4715447	26912	1
Vp016	80	Picture	MorphF1_06_orig.jpg ; MorphF1_10_UPPER.jpg	4715646	0	1	26779	2	0	next	hit	159
Vp016	80	Response	2	4742246	26600	1
Vp016	81	Picture	MorphM8_04_orig.jpg ; MorphM8_00_UPPER.jpg	4742425	0	1	14304	2	0	next	hit	161
Vp016	81	Response	2	4756646	14221	1
Vp016	82	Picture	MorphF1_10_orig.jpg ; MorphF1_00_UPPER.jpg	4756729	0	1	13638	3	0	next	hit	163
Vp016	82	Response	2	4770325	13596	1
Vp016	83	Picture	MorphM8_07_orig.jpg ; MorphM8_10_UPPER.jpg	4770367	0	2	8131	189	0	next	hit	165
Vp016	83	Response	2	4778485	8118	1
Vp016	84	Picture	MorphM7_09_orig.jpg ; MorphM7_00_UPPER.jpg	4778498	0	187	8668	189	0	next	hit	167
Vp016	84	Response	2	4786965	8467	1
Vp016	85	Picture	MorphF9_10_orig.jpg ; MorphF9_10_UPPER.jpg	4787166	0	2	24284	3	0	next	hit	169
Vp016	85	Response	2	4811284	24118	1
Vp016	86	Picture	MorphM9_09_orig.jpg ; MorphM9_10_UPPER.jpg	4811450	0	1	16134	2	0	next	hit	171
Vp016	86	Response	2	4827524	16074	1
Vp016	87	Picture	MorphF10_01_orig.jpg ; MorphF10_00_UPPER.jpg	4827584	0	1	29938	2	0	next	incorrect	173
Vp016	87	Response	1	4857443	29859	1
Vp016	88	Picture	MorphM4_04_orig.jpg ; MorphM4_10_UPPER.jpg	4857522	0	1	7485	2	0	next	hit	175
Vp016	88	Response	2	4864963	7441	1
Vp016	89	Picture	MorphF1_02_orig.jpg ; MorphF1_10_UPPER.jpg	4865007	0	1	6986	2	0	next	hit	177
Vp016	89	Response	2	4871842	6835	1
Vp016	90	Picture	MorphM2_05_orig.jpg ; MorphM2_10_UPPER.jpg	4871993	0	1	19792	2	0	next	hit	179
Vp016	90	Response	2	4891682	19689	1
Vp016	91	Picture	MorphF9_01_orig.jpg ; MorphF9_10_UPPER.jpg	4891785	0	1	28276	2	0	next	hit	181
Vp016	91	Response	2	4919921	28136	1
Vp016	92	Picture	MorphM1_10_orig.jpg ; MorphM1_00_UPPER.jpg	4920061	0	1	9148	2	0	next	hit	183
Vp016	92	Response	2	4929041	8980	1
Vp016	93	Picture	MorphF8_07_orig.jpg ; MorphF8_00_UPPER.jpg	4929209	0	1	53390	2	0	next	incorrect	185
Vp016	93	Response	1	4982399	53190	1
Vp016	94	Picture	MorphF10_06_orig.jpg ; MorphF10_10_UPPER.jpg	4982599	0	1	15967	3	0	next	hit	187
Vp016	94	Response	2	4998477	15878	2
Vp016	95	Picture	MorphF3_04_orig.jpg ; MorphF3_10_UPPER.jpg	4998566	0	2	9647	3	0	next	hit	189
Vp016	95	Response	2	5008078	9512	1
Vp016	96	Picture	MorphF4_02_orig.jpg ; MorphF4_10_UPPER.jpg	5008213	0	1	28608	3	0	next	incorrect	191
Vp016	96	Response	1	5036638	28425	1
Vp016	97	Picture	MorphF10_04_orig.jpg ; MorphF10_10_UPPER.jpg	5036821	0	2	17465	3	0	next	hit	193
Vp016	97	Response	2	5054157	17336	1
Vp016	98	Picture	MorphM9_01_orig.jpg ; MorphM9_10_UPPER.jpg	5054286	0	1	23250	204	0	next	hit	195
Vp016	98	Response	2	5077516	23230	1
Vp016	99	Picture	MorphF9_06_orig.jpg ; MorphF9_10_UPPER.jpg	5077536	0	203	53925	204	0	next	hit	197
Vp016	99	Response	2	5131275	53739	1
Vp016	100	Picture	MorphF5_05_orig.jpg ; MorphF5_10_UPPER.jpg	5131461	0	1	21955	2	0	next	hit	199
Vp016	100	Response	2	5153274	21813	1
Vp016	101	Picture	MorphF7_04_orig.jpg ; MorphF7_00_UPPER.jpg	5153416	0	1	60709	2	0	next	hit	201
Vp016	101	Response	2	5213992	60576	1
Vp016	102	Picture	MorphM4_03_orig.jpg ; MorphM4_10_UPPER.jpg	5214125	0	1	37423	2	0	next	incorrect	203
Vp016	102	Response	1	5251431	37306	1
Vp016	103	Picture	MorphF3_07_orig.jpg ; MorphF3_00_UPPER.jpg	5251548	0	1	25780	2	0	next	incorrect	205
Vp016	103	Response	1	5277191	25643	1
Vp016	104	Picture	MorphM10_10_orig.jpg ; MorphM10_00_UPPER.jpg	5277328	0	1	38255	2	0	next	hit	207
Vp016	104	Response	2	5315509	38181	1
Vp016	105	Picture	MorphM7_07_orig.jpg ; MorphM7_10_UPPER.jpg	5315583	0	1	10479	2	0	next	hit	209
Vp016	105	Response	2	5325989	10406	1
Vp016	106	Picture	MorphF9_08_orig.jpg ; MorphF9_10_UPPER.jpg	5326062	0	1	22620	2	0	next	hit	211
Vp016	106	Response	2	5348547	22485	2
Vp016	107	Picture	MorphM9_05_orig.jpg ; MorphM9_00_UPPER.jpg	5348682	0	1	152354	3	0	next	incorrect	213
Vp016	107	Response	1	5500864	152182	1
Vp016	108	Picture	MorphF2_07_orig.jpg ; MorphF2_10_UPPER.jpg	5501036	0	2	13473	3	0	next	hit	215
Vp016	108	Response	2	5514383	13347	1
Vp016	109	Picture	MorphF9_07_orig.jpg ; MorphF9_10_UPPER.jpg	5514509	0	1	11144	2	0	next	hit	217
Vp016	109	Response	2	5525503	10994	1
Vp016	110	Picture	MorphM7_04_orig.jpg ; MorphM7_00_UPPER.jpg	5525653	0	1	28774	2	0	next	incorrect	219
Vp016	110	Response	1	5554302	28649	1
Vp016	111	Picture	MorphF3_05_orig.jpg ; MorphF3_10_UPPER.jpg	5554427	0	1	16466	2	0	next	hit	221
Vp016	111	Response	2	5570782	16355	1
Vp016	112	Picture	MorphF1_07_orig.jpg ; MorphF1_00_UPPER.jpg	5570893	0	1	30604	2	0	next	incorrect	223
Vp016	112	Response	1	5601421	30528	1
Vp016	113	Picture	MorphF7_04_orig.jpg ; MorphF7_10_UPPER.jpg	5601497	0	1	31270	2	0	next	hit	225
Vp016	113	Response	2	5632700	31203	1
Vp016	114	Picture	MorphF5_08_orig.jpg ; MorphF5_10_UPPER.jpg	5632767	0	1	13959	180	0	next	hit	227
Vp016	114	Response	2	5646700	13933	1
Vp016	115	Picture	MorphF3_00_orig.jpg ; MorphF3_10_UPPER.jpg	5646726	0	179	8972	368	0	next	hit	229
Vp016	115	Response	2	5655659	8933	1
Vp016	116	Picture	MorphM2_09_orig.jpg ; MorphM2_00_UPPER.jpg	5655698	0	189	18816	190	0	next	incorrect	231
Vp016	116	Response	1	5674379	18681	1
Vp016	117	Picture	MorphM6_03_orig.jpg ; MorphM6_00_UPPER.jpg	5674514	0	1	13639	2	0	next	incorrect	233
Vp016	117	Response	1	5687978	13464	1
Vp016	118	Picture	MorphF7_05_orig.jpg ; MorphF7_10_UPPER.jpg	5688153	0	1	13805	2	0	next	incorrect	235
Vp016	118	Response	1	5701898	13745	1
Vp016	119	Picture	MorphF6_08_orig.jpg ; MorphF6_00_UPPER.jpg	5701958	0	1	38255	2	0	next	incorrect	237
Vp016	119	Response	1	5740137	38179	1
Vp016	120	Picture	MorphM5_05_orig.jpg ; MorphM5_00_UPPER.jpg	5740213	0	1	15468	2	0	next	incorrect	239
Vp016	120	Response	1	5755496	15283	1
Vp016	121	Picture	MorphF2_03_orig.jpg ; MorphF2_00_UPPER.jpg	5755681	0	1	14637	2	0	next	incorrect	241
Vp016	121	Response	1	5770136	14455	1
Vp016	122	Picture	MorphM8_06_orig.jpg ; MorphM8_00_UPPER.jpg	5770318	0	1	14138	2	0	next	incorrect	243
Vp016	122	Response	1	5784375	14057	1
Vp016	123	Picture	MorphF6_03_orig.jpg ; MorphF6_00_UPPER.jpg	5784456	0	1	36591	2	0	next	incorrect	245
Vp016	123	Response	1	5821013	36557	3
Vp016	124	Picture	MorphF9_06_orig.jpg ; MorphF9_00_UPPER.jpg	5821047	0	1	53557	2	0	next	incorrect	247
Vp016	124	Response	1	5874533	53486	1
Vp016	125	Picture	MorphF1_00_orig.jpg ; MorphF1_10_UPPER.jpg	5874604	0	1	20292	2	0	next	hit	249
Vp016	125	Response	2	5894771	20167	2
Vp016	126	Picture	MorphF7_07_orig.jpg ; MorphF7_00_UPPER.jpg	5894896	0	1	17630	3	0	next	hit	251
Vp016	126	Response	2	5912452	17556	1
Vp016	127	Picture	MorphM7_01_orig.jpg ; MorphM7_10_UPPER.jpg	5912526	0	2	12807	4	0	next	hit	253
Vp016	127	Response	2	5925171	12645	1
Vp016	128	Picture	MorphM5_06_orig.jpg ; MorphM5_00_UPPER.jpg	5925333	0	2	14970	3	0	next	incorrect	255
Vp016	128	Response	1	5940131	14798	1
Vp016	129	Picture	MorphF6_10_orig.jpg ; MorphF6_00_UPPER.jpg	5940303	0	1	57216	2	0	next	incorrect	257
Vp016	129	Response	1	5997489	57186	1
Vp016	130	Picture	MorphM6_03_orig.jpg ; MorphM6_10_UPPER.jpg	5997519	0	1	54876	180	0	next	incorrect	259
Vp016	130	Response	1	6052368	54849	1
Vp016	131	Picture	MorphF6_02_orig.jpg ; MorphF6_10_UPPER.jpg	6052395	0	179	38100	180	0	next	hit	261
Vp016	131	Response	2	6090367	37972	1
Vp016	132	Picture	MorphM8_08_orig.jpg ; MorphM8_10_UPPER.jpg	6090495	0	1	19127	3	0	next	hit	263
Vp016	132	Response	2	6109566	19071	1
Vp016	133	Picture	MorphM9_06_orig.jpg ; MorphM9_10_UPPER.jpg	6109622	0	2	53225	3	0	next	hit	265
Vp016	133	Response	2	6162684	53062	1
Vp016	134	Picture	MorphM2_00_orig.jpg ; MorphM2_00_UPPER.jpg	6162847	0	1	16632	2	0	next	incorrect	267
Vp016	134	Response	1	6179404	16557	1
Vp016	135	Picture	MorphF3_10_orig.jpg ; MorphF3_10_UPPER.jpg	6179479	0	1	14803	2	0	next	hit	269
Vp016	135	Response	2	6194203	14724	1
Vp016	136	Picture	MorphF1_06_orig.jpg ; MorphF1_00_UPPER.jpg	6194282	0	1	19948	180	0	next	incorrect	271
Vp016	136	Response	1	6214203	19921	1
Vp016	137	Picture	MorphF2_02_orig.jpg ; MorphF2_00_UPPER.jpg	6214230	0	179	29118	180	0	next	incorrect	273
Vp016	137	Response	1	6243322	29092	1
Vp016	138	Picture	MorphF7_07_orig.jpg ; MorphF7_10_UPPER.jpg	6243348	0	1	35760	2	0	next	hit	275
Vp016	138	Response	2	6279001	35653	1
Vp016	139	Picture	MorphM3_03_orig.jpg ; MorphM3_00_UPPER.jpg	6279108	0	1	13805	2	0	next	incorrect	277
Vp016	139	Response	1	6292841	13733	1
Vp016	140	Picture	MorphM1_07_orig.jpg ; MorphM1_10_UPPER.jpg	6292913	0	1	9647	2	0	next	hit	279
Vp016	140	Response	2	6302360	9447	1
Vp016	141	Picture	MorphF9_00_orig.jpg ; MorphF9_10_UPPER.jpg	6302560	0	1	223542	2	0	next	hit	281
Vp016	141	Response	2	6525954	223394	1
Vp016	142	Picture	MorphM5_08_orig.jpg ; MorphM5_00_UPPER.jpg	6526102	0	1	22787	2	0	next	incorrect	283
Vp016	142	Response	1	6548833	22731	1
Vp016	143	Picture	MorphF5_02_orig.jpg ; MorphF5_10_UPPER.jpg	6548889	0	1	16965	2	0	next	hit	285
Vp016	143	Response	2	6565793	16904	1
Vp016	144	Picture	MorphF4_10_orig.jpg ; MorphF4_10_UPPER.jpg	6565854	0	1	27610	2	0	next	hit	287
Vp016	144	Response	2	6593392	27538	1
Vp016	145	Picture	MorphM10_08_orig.jpg ; MorphM10_00_UPPER.jpg	6593464	0	1	33265	2	0	next	hit	289
Vp016	145	Response	2	6626671	33207	1
Vp016	146	Picture	MorphM5_03_orig.jpg ; MorphM5_10_UPPER.jpg	6626729	0	1	10479	2	0	next	incorrect	291
Vp016	146	Response	1	6637070	10341	1
Vp016	147	Picture	MorphM2_07_orig.jpg ; MorphM2_00_UPPER.jpg	6637208	0	1	16632	2	0	next	incorrect	293
Vp016	147	Response	1	6653710	16502	1
Vp016	148	Picture	MorphF2_06_orig.jpg ; MorphF2_10_UPPER.jpg	6653840	0	1	22787	2	0	next	hit	295
Vp016	148	Response	2	6676509	22669	1
Vp016	149	Picture	MorphF7_03_orig.jpg ; MorphF7_10_UPPER.jpg	6676627	0	1	12142	2	0	next	hit	297
Vp016	149	Response	2	6688589	11962	1
Vp016	150	Picture	MorphM4_07_orig.jpg ; MorphM4_00_UPPER.jpg	6688769	0	1	10478	2	0	next	hit	299
Vp016	150	Response	2	6699069	10300	1
Vp016	151	Picture	MorphF6_01_orig.jpg ; MorphF6_00_UPPER.jpg	6699247	0	1	24783	2	0	next	incorrect	301
Vp016	151	Response	1	6723868	24621	1
Vp016	152	Picture	MorphF8_09_orig.jpg ; MorphF8_10_UPPER.jpg	6724030	0	1	13139	3	0	next	hit	303
Vp016	152	Response	2	6736987	12957	1
Vp016	153	Picture	MorphF7_05_orig.jpg ; MorphF7_00_UPPER.jpg	6737169	0	2	13140	3	0	next	hit	305
Vp016	153	Response	2	6750267	13098	1
Vp016	154	Picture	MorphM7_04_orig.jpg ; MorphM7_10_UPPER.jpg	6750309	0	1	13805	2	0	next	hit	307
Vp016	154	Response	2	6763947	13638	1
Vp016	155	Picture	MorphM6_04_orig.jpg ; MorphM6_00_UPPER.jpg	6764114	0	1	20458	2	0	next	incorrect	309
Vp016	155	Response	1	6784506	20392	1
Vp016	156	Picture	MorphF8_08_orig.jpg ; MorphF8_00_UPPER.jpg	6784572	0	1	27111	2	0	next	incorrect	311
Vp016	156	Response	1	6811625	27053	1
Vp016	157	Picture	MorphM2_05_orig.jpg ; MorphM2_00_UPPER.jpg	6811683	0	1	36426	2	0	next	incorrect	313
Vp016	157	Response	1	6847944	36261	1
Vp016	158	Picture	MorphF8_00_orig.jpg ; MorphF8_10_UPPER.jpg	6848109	0	1	34096	3	0	next	hit	315
Vp016	158	Response	2	6882103	33994	1
Vp016	159	Picture	MorphM9_00_orig.jpg ; MorphM9_00_UPPER.jpg	6882205	0	2	15968	3	0	next	incorrect	317
Vp016	159	Response	1	6898103	15898	1
Vp016	160	Picture	MorphM3_09_orig.jpg ; MorphM3_10_UPPER.jpg	6898173	0	1	55552	3	0	next	hit	319
Vp016	160	Response	2	6953621	55448	1
Vp016	161	Picture	MorphM8_03_orig.jpg ; MorphM8_10_UPPER.jpg	6953725	0	2	13972	3	0	next	hit	321
Vp016	161	Response	2	6967621	13896	1
Vp016	162	Picture	MorphM5_08_orig.jpg ; MorphM5_10_UPPER.jpg	6967697	0	1	52393	2	0	next	hit	323
Vp016	162	Response	2	7020019	52322	1
Vp016	163	Picture	MorphM4_08_orig.jpg ; MorphM4_10_UPPER.jpg	7020090	0	1	14304	2	0	next	hit	325
Vp016	163	Response	2	7034339	14249	1
Vp016	164	Picture	MorphM8_03_orig.jpg ; MorphM8_00_UPPER.jpg	7034394	0	1	15301	3	0	next	incorrect	327
Vp016	164	Response	1	7049538	15144	1
Vp016	165	Picture	MorphM2_07_orig.jpg ; MorphM2_10_UPPER.jpg	7049695	0	2	25282	3	0	next	hit	329
Vp016	165	Response	2	7074818	25123	1
Vp016	166	Picture	MorphM4_03_orig.jpg ; MorphM4_00_UPPER.jpg	7074977	0	1	19626	3	0	next	incorrect	331
Vp016	166	Response	1	7094497	19520	1
Vp016	167	Picture	MorphF3_06_orig.jpg ; MorphF3_00_UPPER.jpg	7094603	0	2	55054	3	0	next	hit	333
Vp016	167	Response	2	7149615	55012	1
Vp016	168	Picture	MorphM1_03_orig.jpg ; MorphM1_00_UPPER.jpg	7149657	0	1	26446	2	0	next	incorrect	335
Vp016	168	Response	1	7176014	26357	1
Vp016	169	Picture	MorphM8_02_orig.jpg ; MorphM8_00_UPPER.jpg	7176103	0	1	29772	2	0	next	incorrect	337
Vp016	169	Response	1	7205694	29591	1
Vp016	170	Picture	MorphF2_03_orig.jpg ; MorphF2_10_UPPER.jpg	7205875	0	1	11976	2	0	next	hit	339
Vp016	170	Response	2	7217773	11898	1
Vp016	171	Picture	MorphF5_00_orig.jpg ; MorphF5_10_UPPER.jpg	7217851	0	1	24283	2	0	next	hit	341
Vp016	171	Response	2	7242013	24162	1
Vp016	172	Picture	MorphM3_02_orig.jpg ; MorphM3_10_UPPER.jpg	7242134	0	1	37257	3	0	next	incorrect	343
Vp016	172	Response	1	7279212	37078	1
Vp016	173	Picture	MorphF9_03_orig.jpg ; MorphF9_10_UPPER.jpg	7279391	0	2	31270	3	0	next	hit	345
Vp016	173	Response	2	7310491	31100	1
Vp016	174	Picture	MorphF2_08_orig.jpg ; MorphF2_10_UPPER.jpg	7310661	0	1	11143	2	0	next	hit	347
Vp016	174	Response	2	7321770	11109	1
Vp016	175	Picture	MorphF1_08_orig.jpg ; MorphF1_00_UPPER.jpg	7321804	0	1	38245	179	0	next	incorrect	349
Vp016	175	Response	1	7360009	38205	1
Vp016	176	Picture	MorphM10_05_orig.jpg ; MorphM10_00_UPPER.jpg	7360049	0	178	18140	179	0	next	hit	351
Vp016	176	Response	2	7378009	17960	1
Vp016	177	Picture	MorphF9_05_orig.jpg ; MorphF9_10_UPPER.jpg	7378189	0	1	13971	2	0	next	hit	353
Vp016	177	Response	2	7392008	13819	1
Vp016	178	Picture	MorphM3_09_orig.jpg ; MorphM3_00_UPPER.jpg	7392160	0	1	43567	179	0	next	incorrect	355
Vp016	178	Response	1	7435687	43527	1
Vp016	179	Picture	MorphM10_07_orig.jpg ; MorphM10_10_UPPER.jpg	7435727	0	178	14814	179	0	next	hit	357
Vp016	179	Response	2	7450406	14679	1
Vp016	180	Picture	MorphM4_00_orig.jpg ; MorphM4_00_UPPER.jpg	7450541	0	1	38254	3	0	next	hit	359
Vp016	180	Response	2	7488725	38184	1
Vp016	181	Picture	MorphF8_06_orig.jpg ; MorphF8_10_UPPER.jpg	7488795	0	2	39586	3	0	next	hit	361
Vp016	181	Response	2	7528324	39529	1
Vp016	182	Picture	MorphM7_08_orig.jpg ; MorphM7_10_UPPER.jpg	7528381	0	1	10645	2	0	next	hit	363
Vp016	182	Response	2	7538884	10503	1
Vp016	183	Picture	MorphF7_02_orig.jpg ; MorphF7_00_UPPER.jpg	7539026	0	1	79670	2	0	next	incorrect	365
Vp016	183	Response	1	7618481	79455	1
Vp016	184	Picture	MorphF6_09_orig.jpg ; MorphF6_00_UPPER.jpg	7618696	0	1	32932	2	0	next	incorrect	367
Vp016	184	Response	1	7651600	32904	1
Vp016	185	Picture	MorphF2_07_orig.jpg ; MorphF2_00_UPPER.jpg	7651628	0	1	29606	2	0	next	incorrect	369
Vp016	185	Response	1	7681040	29412	1
Vp016	186	Picture	MorphM1_09_orig.jpg ; MorphM1_10_UPPER.jpg	7681234	0	1	7152	3	0	next	hit	371
Vp016	186	Response	2	7688319	7085	1
Vp016	187	Picture	MorphM2_02_orig.jpg ; MorphM2_00_UPPER.jpg	7688386	0	2	16467	3	0	next	incorrect	373
Vp016	187	Response	1	7704639	16253	1
Vp016	188	Picture	MorphM6_07_orig.jpg ; MorphM6_00_UPPER.jpg	7704853	0	1	78505	2	0	next	incorrect	375
Vp016	188	Response	1	7783197	78344	1
Vp016	189	Picture	MorphF7_09_orig.jpg ; MorphF7_10_UPPER.jpg	7783358	0	1	14304	3	0	next	hit	377
Vp016	189	Response	2	7797596	14238	1
Vp016	190	Picture	MorphF3_06_orig.jpg ; MorphF3_10_UPPER.jpg	7797662	0	2	22454	4	0	next	hit	379
Vp016	190	Response	2	7819996	22334	1
Vp016	191	Picture	MorphF8_09_orig.jpg ; MorphF8_00_UPPER.jpg	7820116	0	2	10313	3	0	next	hit	381
Vp016	191	Response	2	7830235	10119	1
Vp016	192	Picture	MorphM2_06_orig.jpg ; MorphM2_10_UPPER.jpg	7830429	0	1	12973	2	0	next	incorrect	383
Vp016	192	Response	1	7843195	12766	1
Vp016	193	Picture	MorphF2_01_orig.jpg ; MorphF2_00_UPPER.jpg	7843402	0	1	58048	2	0	next	incorrect	385
Vp016	193	Response	1	7901273	57871	1
Vp016	194	Picture	MorphF6_04_orig.jpg ; MorphF6_10_UPPER.jpg	7901450	0	1	30604	2	0	next	incorrect	387
Vp016	194	Response	1	7931912	30462	1
Vp016	195	Picture	MorphF8_05_orig.jpg ; MorphF8_10_UPPER.jpg	7932054	0	1	11310	2	0	next	hit	389
Vp016	195	Response	2	7943192	11138	1
Vp016	196	Picture	MorphF9_03_orig.jpg ; MorphF9_00_UPPER.jpg	7943364	0	1	34429	2	0	next	incorrect	391
Vp016	196	Response	1	7977671	34307	1
Vp016	197	Picture	MorphM2_03_orig.jpg ; MorphM2_00_UPPER.jpg	7977793	0	1	24949	2	0	next	incorrect	393
Vp016	197	Response	1	8002630	24837	1
Vp016	198	Picture	MorphM3_00_orig.jpg ; MorphM3_10_UPPER.jpg	8002742	0	1	15967	2	0	next	incorrect	395
Vp016	198	Response	1	8018630	15888	1
Vp016	199	Picture	MorphM5_03_orig.jpg ; MorphM5_00_UPPER.jpg	8018709	0	1	19793	2	0	next	hit	397
Vp016	199	Response	2	8038309	19600	1
Vp016	200	Picture	MorphM1_01_orig.jpg ; MorphM1_00_UPPER.jpg	8038502	0	1	24450	2	0	next	incorrect	399
Vp016	200	Response	1	8062788	24286	1
Vp016	201	Picture	MorphM5_06_orig.jpg ; MorphM5_10_UPPER.jpg	8062952	0	1	24436	16	0	next	hit	401
Vp016	201	Response	2	8087348	24396	1
Vp016	202	Picture	MorphF2_00_orig.jpg ; MorphF2_10_UPPER.jpg	8087388	0	15	21802	17	0	next	hit	403
Vp016	202	Response	2	8109027	21639	1
Vp016	203	Picture	MorphM10_01_orig.jpg ; MorphM10_00_UPPER.jpg	8109190	0	2	31769	3	0	next	incorrect	405
Vp016	203	Response	1	8140866	31676	1
Vp016	204	Picture	MorphM3_08_orig.jpg ; MorphM3_10_UPPER.jpg	8140959	0	1	20790	3	0	next	incorrect	407
Vp016	204	Response	1	8161586	20627	1
Vp016	205	Picture	MorphM2_08_orig.jpg ; MorphM2_10_UPPER.jpg	8161749	0	2	15956	181	0	next	hit	409
Vp016	205	Response	2	8177665	15916	1
Vp016	206	Picture	MorphM3_06_orig.jpg ; MorphM3_00_UPPER.jpg	8177705	0	179	9326	180	0	next	hit	411
Vp016	206	Response	2	8186945	9240	1
Vp016	207	Picture	MorphM4_08_orig.jpg ; MorphM4_00_UPPER.jpg	8187031	0	1	11144	2	0	next	hit	413
Vp016	207	Response	2	8197984	10953	1
Vp016	208	Picture	MorphM9_07_orig.jpg ; MorphM9_00_UPPER.jpg	8198175	0	1	139381	2	0	next	hit	415
Vp016	208	Response	2	8337420	139245	1
Vp016	209	Picture	MorphM4_10_orig.jpg ; MorphM4_00_UPPER.jpg	8337556	0	1	9647	2	0	next	hit	417
Vp016	209	Response	2	8347020	9464	1
Vp016	210	Picture	MorphF1_00_orig.jpg ; MorphF1_00_UPPER.jpg	8347203	0	1	71520	2	0	next	hit	419
Vp016	210	Response	2	8418618	71415	1
Vp016	211	Picture	MorphF3_09_orig.jpg ; MorphF3_10_UPPER.jpg	8418723	0	1	26445	3	0	next	hit	421
Vp016	211	Response	2	8445097	26374	1
Vp016	212	Picture	MorphF8_01_orig.jpg ; MorphF8_00_UPPER.jpg	8445168	0	2	63204	3	0	next	incorrect	423
Vp016	212	Response	1	8508295	63127	1
Vp016	213	Picture	MorphF10_03_orig.jpg ; MorphF10_10_UPPER.jpg	8508372	0	1	32267	3	0	next	hit	425
Vp016	213	Response	2	8540534	32162	1
Vp016	214	Picture	MorphM10_03_orig.jpg ; MorphM10_10_UPPER.jpg	8540639	0	2	23105	184	0	next	hit	427
Vp016	214	Response	2	8563734	23095	1
Vp016	215	Picture	MorphF9_02_orig.jpg ; MorphF9_10_UPPER.jpg	8563744	0	182	51908	183	0	next	hit	429
Vp016	215	Response	2	8615492	51748	1
Vp016	216	Picture	MorphF4_02_orig.jpg ; MorphF4_00_UPPER.jpg	8615652	0	1	17132	2	0	next	incorrect	431
Vp016	216	Response	1	8632612	16960	1
Vp016	217	Picture	MorphM7_01_orig.jpg ; MorphM7_00_UPPER.jpg	8632784	0	1	15634	3	0	next	incorrect	433
Vp016	217	Response	1	8648211	15427	1
Vp016	218	Picture	MorphF8_02_orig.jpg ; MorphF8_10_UPPER.jpg	8648418	0	2	37091	3	0	next	hit	435
Vp016	218	Response	2	8685330	36912	1
Vp016	219	Picture	MorphM3_00_orig.jpg ; MorphM3_00_UPPER.jpg	8685509	0	1	11809	2	0	next	hit	437
Vp016	219	Response	2	8697170	11661	1
Vp016	220	Picture	MorphF2_02_orig.jpg ; MorphF2_10_UPPER.jpg	8697318	0	1	9148	2	0	next	hit	439
Vp016	220	Response	2	8706370	9052	1
Vp016	221	Picture	MorphF7_00_orig.jpg ; MorphF7_10_UPPER.jpg	8706466	0	1	8150	2	0	next	incorrect	441
Vp016	221	Response	1	8714449	7983	1
Vp016	222	Picture	MorphM3_01_orig.jpg ; MorphM3_10_UPPER.jpg	8714616	0	1	12142	2	0	next	hit	443
Vp016	222	Response	2	8726689	12073	1
Vp016	223	Picture	MorphF1_10_orig.jpg ; MorphF1_10_UPPER.jpg	8726758	0	1	32433	3	0	next	hit	445
Vp016	223	Response	2	8759088	32330	1
Vp016	224	Picture	MorphM1_03_orig.jpg ; MorphM1_10_UPPER.jpg	8759191	0	2	14138	3	0	next	incorrect	447
Vp016	224	Response	1	8773246	14055	2
Vp016	225	Picture	MorphM4_02_orig.jpg ; MorphM4_10_UPPER.jpg	8773329	0	1	8483	2	0	next	incorrect	449
Vp016	225	Response	1	8781727	8398	1
Vp016	226	Picture	MorphF3_10_orig.jpg ; MorphF3_00_UPPER.jpg	8781812	0	1	11809	2	0	next	hit	451
Vp016	226	Response	2	8793567	11755	1
Vp016	227	Picture	MorphF1_09_orig.jpg ; MorphF1_00_UPPER.jpg	8793621	0	1	47403	2	0	next	incorrect	453
Vp016	227	Response	1	8840845	47224	1
Vp016	228	Picture	MorphF8_00_orig.jpg ; MorphF8_00_UPPER.jpg	8841024	0	1	80501	3	0	next	incorrect	455
Vp016	228	Response	1	8921403	80379	1
Vp016	229	Picture	MorphF10_01_orig.jpg ; MorphF10_10_UPPER.jpg	8921525	0	2	15136	3	0	next	hit	457
Vp016	229	Response	2	8936523	14998	1
Vp016	230	Picture	MorphM1_01_orig.jpg ; MorphM1_10_UPPER.jpg	8936661	0	1	10978	2	0	next	hit	459
Vp016	230	Response	2	8947482	10821	1
Vp016	231	Picture	MorphF1_03_orig.jpg ; MorphF1_10_UPPER.jpg	8947639	0	1	11310	2	0	next	hit	461
Vp016	231	Response	2	8958762	11123	1
Vp016	232	Picture	MorphF7_01_orig.jpg ; MorphF7_00_UPPER.jpg	8958949	0	1	22620	2	0	next	incorrect	463
Vp016	232	Response	1	8981481	22532	1
Vp016	233	Picture	MorphF4_06_orig.jpg ; MorphF4_00_UPPER.jpg	8981569	0	1	19959	2	0	next	incorrect	465
Vp016	233	Response	1	9001401	19832	1
Vp016	234	Picture	MorphF2_09_orig.jpg ; MorphF2_00_UPPER.jpg	9001528	0	1	17631	2	0	next	incorrect	467
Vp016	234	Response	1	9019080	17552	1
Vp016	235	Picture	MorphM1_05_orig.jpg ; MorphM1_00_UPPER.jpg	9019159	0	1	25281	2	0	next	incorrect	469
Vp016	235	Response	1	9044279	25120	1
Vp016	236	Picture	MorphM7_07_orig.jpg ; MorphM7_00_UPPER.jpg	9044440	0	1	49732	2	0	next	incorrect	471
Vp016	236	Response	1	9094038	49598	1
Vp016	237	Picture	MorphF7_03_orig.jpg ; MorphF7_00_UPPER.jpg	9094172	0	1	14969	2	0	next	incorrect	473
Vp016	237	Response	1	9108998	14826	1
Vp016	238	Picture	MorphF10_09_orig.jpg ; MorphF10_10_UPPER.jpg	9109141	0	1	13639	2	0	next	hit	475
Vp016	238	Response	2	9122597	13456	1
Vp016	239	Picture	MorphF2_04_orig.jpg ; MorphF2_00_UPPER.jpg	9122780	0	1	9813	2	0	next	hit	477
Vp016	239	Response	2	9132517	9737	1
Vp016	240	Picture	MorphM8_09_orig.jpg ; MorphM8_00_UPPER.jpg	9132593	0	1	50064	2	0	next	incorrect	479
Vp016	240	Response	1	9182515	49922	1
Vp016	241	Picture	MorphF6_08_orig.jpg ; MorphF6_10_UPPER.jpg	9182657	0	1	17298	2	0	next	hit	481
Vp016	241	Response	2	9199795	17138	1
Vp016	242	Picture	MorphF5_04_orig.jpg ; MorphF5_00_UPPER.jpg	9199955	0	1	18795	2	0	next	incorrect	483
Vp016	242	Response	1	9218594	18639	1
Vp016	243	Picture	MorphM4_07_orig.jpg ; MorphM4_10_UPPER.jpg	9218750	0	1	15800	3	0	next	hit	485
Vp016	243	Response	2	9234354	15604	1
Vp016	244	Picture	MorphM2_10_orig.jpg ; MorphM2_10_UPPER.jpg	9234550	0	2	87654	3	0	next	hit	487
Vp016	244	Response	2	9322031	87481	1
Vp016	245	Picture	MorphF7_09_orig.jpg ; MorphF7_00_UPPER.jpg	9322204	0	1	12308	2	0	next	hit	489
Vp016	245	Response	2	9334351	12147	1
Vp016	246	Picture	MorphF4_04_orig.jpg ; MorphF4_10_UPPER.jpg	9334512	0	1	22953	2	0	next	incorrect	491
Vp016	246	Response	1	9357390	22878	1
Vp016	247	Picture	MorphF3_02_orig.jpg ; MorphF3_10_UPPER.jpg	9357465	0	1	53538	188	0	next	hit	493
Vp016	247	Response	2	9410989	53524	1
Vp016	248	Picture	MorphF5_06_orig.jpg ; MorphF5_00_UPPER.jpg	9411003	0	187	13658	188	0	next	hit	495
Vp016	248	Response	2	9424588	13585	1
Vp016	249	Picture	MorphF10_02_orig.jpg ; MorphF10_10_UPPER.jpg	9424661	0	1	21622	2	0	next	hit	497
Vp016	249	Response	2	9446108	21447	1
Vp016	250	Picture	MorphM10_00_orig.jpg ; MorphM10_00_UPPER.jpg	9446283	0	1	8316	3	0	next	hit	499
Vp016	250	Response	2	9454427	8144	1
Vp016	251	Picture	MorphF6_01_orig.jpg ; MorphF6_10_UPPER.jpg	9454599	0	2	12641	3	0	next	incorrect	501
Vp016	251	Response	1	9467067	12468	1
Vp016	252	Picture	MorphM5_07_orig.jpg ; MorphM5_10_UPPER.jpg	9467240	0	1	26446	2	0	next	incorrect	503
Vp016	252	Response	1	9493546	26306	1
Vp016	253	Picture	MorphM8_09_orig.jpg ; MorphM8_10_UPPER.jpg	9493686	0	1	36592	2	0	next	incorrect	505
Vp016	253	Response	1	9530105	36419	1
Vp016	254	Picture	MorphM7_00_orig.jpg ; MorphM7_00_UPPER.jpg	9530278	0	1	27610	2	0	next	incorrect	507
Vp016	254	Response	1	9557784	27506	1
Vp016	255	Picture	MorphF1_05_orig.jpg ; MorphF1_00_UPPER.jpg	9557888	0	1	16466	2	0	next	incorrect	509
Vp016	255	Response	1	9574264	16376	1
Vp016	256	Picture	MorphF4_05_orig.jpg ; MorphF4_00_UPPER.jpg	9574354	0	1	19294	2	0	next	incorrect	511
Vp016	256	Response	1	9593463	19109	1
Vp016	257	Picture	MorphM4_09_orig.jpg ; MorphM4_00_UPPER.jpg	9593648	0	1	11809	2	0	next	hit	513
Vp016	257	Response	2	9605383	11735	1
Vp016	258	Picture	MorphM8_08_orig.jpg ; MorphM8_00_UPPER.jpg	9605457	0	1	11809	2	0	next	hit	515
Vp016	258	Response	2	9617062	11605	1
Vp016	259	Picture	MorphM3_05_orig.jpg ; MorphM3_10_UPPER.jpg	9617266	0	1	7485	2	0	next	hit	517
Vp016	259	Response	2	9624662	7396	1
Vp016	260	Picture	MorphF5_02_orig.jpg ; MorphF5_00_UPPER.jpg	9624751	0	1	16965	2	0	next	incorrect	519
Vp016	260	Response	1	9641542	16791	1
Vp016	261	Picture	MorphM7_09_orig.jpg ; MorphM7_10_UPPER.jpg	9641716	0	1	22620	2	0	next	hit	521
Vp016	261	Response	2	9664181	22465	1
Vp016	262	Picture	MorphF6_04_orig.jpg ; MorphF6_00_UPPER.jpg	9664336	0	1	17464	2	0	next	incorrect	523
Vp016	262	Response	1	9681621	17285	1
Vp016	263	Picture	MorphF8_08_orig.jpg ; MorphF8_10_UPPER.jpg	9681800	0	1	18629	2	0	next	hit	525
Vp016	263	Response	2	9700340	18540	1
Vp016	264	Picture	MorphF9_02_orig.jpg ; MorphF9_00_UPPER.jpg	9700429	0	1	124411	3	0	next	incorrect	527
Vp016	264	Response	1	9824656	124227	1
Vp016	265	Picture	MorphM2_08_orig.jpg ; MorphM2_00_UPPER.jpg	9824840	0	2	30438	3	0	next	incorrect	529
Vp016	265	Response	1	9855136	30296	1
Vp016	266	Picture	MorphM1_08_orig.jpg ; MorphM1_00_UPPER.jpg	9855278	0	1	18296	2	0	next	incorrect	531
Vp016	266	Response	1	9873535	18257	1
Vp016	267	Picture	MorphF2_06_orig.jpg ; MorphF2_00_UPPER.jpg	9873574	0	1	32766	2	0	next	incorrect	533
Vp016	267	Response	1	9906174	32600	1
Vp016	268	Picture	MorphM6_00_orig.jpg ; MorphM6_10_UPPER.jpg	9906340	0	1	126075	2	0	next	hit	535
Vp016	268	Response	2	10032330	125990	1
Vp016	269	Picture	MorphM5_04_orig.jpg ; MorphM5_00_UPPER.jpg	10032415	0	1	15801	2	0	next	incorrect	537
Vp016	269	Response	1	10048010	15595	1
Vp016	270	Picture	MorphM6_02_orig.jpg ; MorphM6_00_UPPER.jpg	10048216	0	1	238511	2	0	next	incorrect	539
Vp016	270	Response	1	10286643	238427	1
Vp016	271	Picture	MorphF7_02_orig.jpg ; MorphF7_10_UPPER.jpg	10286727	0	1	12308	2	0	next	incorrect	541
Vp016	271	Response	1	10298882	12155	1
Vp016	272	Picture	MorphF6_07_orig.jpg ; MorphF6_10_UPPER.jpg	10299035	0	1	29773	2	0	next	hit	543
Vp016	272	Response	2	10328722	29687	1
Vp016	273	Picture	MorphF4_06_orig.jpg ; MorphF4_10_UPPER.jpg	10328808	0	1	27776	2	0	next	hit	545
Vp016	273	Response	2	10356481	27673	1
Vp016	274	Picture	MorphM6_02_orig.jpg ; MorphM6_10_UPPER.jpg	10356584	0	1	249488	3	0	next	hit	547
Vp016	274	Response	2	10605994	249410	1
Vp016	275	Picture	MorphM5_02_orig.jpg ; MorphM5_10_UPPER.jpg	10606072	0	2	17298	4	0	next	hit	549
Vp016	275	Response	2	10623273	17201	1
Vp016	276	Picture	MorphM6_08_orig.jpg ; MorphM6_10_UPPER.jpg	10623370	0	2	27610	4	0	next	hit	551
Vp016	276	Response	2	10650952	27582	1
Vp016	277	Picture	MorphM2_00_orig.jpg ; MorphM2_10_UPPER.jpg	10650980	0	2	15801	4	0	next	incorrect	553
Vp016	277	Response	1	10666632	15652	1
Vp016	278	Picture	MorphM7_03_orig.jpg ; MorphM7_10_UPPER.jpg	10666781	0	2	9647	3	0	next	hit	555
Vp016	278	Response	2	10676231	9450	1
Vp016	279	Picture	MorphM3_07_orig.jpg ; MorphM3_00_UPPER.jpg	10676428	0	1	12142	2	0	next	hit	557
Vp016	279	Response	2	10688391	11963	1
Vp016	280	Picture	MorphF9_04_orig.jpg ; MorphF9_00_UPPER.jpg	10688570	0	1	13306	2	0	next	incorrect	559
Vp016	280	Response	1	10701831	13261	1
Vp016	281	Picture	MorphF6_02_orig.jpg ; MorphF6_00_UPPER.jpg	10701876	0	1	11310	2	0	next	incorrect	561
Vp016	281	Response	1	10713030	11154	1
Vp016	282	Picture	MorphF8_07_orig.jpg ; MorphF8_10_UPPER.jpg	10713186	0	1	22787	2	0	next	hit	563
Vp016	282	Response	2	10735830	22644	1
Vp016	283	Picture	MorphM9_07_orig.jpg ; MorphM9_10_UPPER.jpg	10735973	0	1	8483	2	0	next	hit	565
Vp016	283	Response	2	10744389	8416	1
Vp016	284	Picture	MorphF7_00_orig.jpg ; MorphF7_00_UPPER.jpg	10744456	0	1	11143	2	0	next	incorrect	567
Vp016	284	Response	1	10755509	11053	1
Vp016	285	Picture	MorphF9_05_orig.jpg ; MorphF9_00_UPPER.jpg	10755599	0	1	35428	2	0	next	incorrect	569
Vp016	285	Response	1	10790948	35349	1
Vp016	286	Picture	MorphF8_01_orig.jpg ; MorphF8_10_UPPER.jpg	10791027	0	1	9812	3	0	next	incorrect	571
Vp016	286	Response	1	10800788	9761	1
Vp016	287	Picture	MorphF5_04_orig.jpg ; MorphF5_10_UPPER.jpg	10800839	0	2	18796	3	0	next	incorrect	573
Vp016	287	Response	1	10819507	18668	1
Vp016	288	Picture	MorphF8_05_orig.jpg ; MorphF8_00_UPPER.jpg	10819635	0	1	9813	2	0	next	hit	575
Vp016	288	Response	2	10829347	9712	1
Vp016	289	Picture	MorphF7_08_orig.jpg ; MorphF7_00_UPPER.jpg	10829448	0	1	9314	2	0	next	hit	577
Vp016	289	Response	2	10838706	9258	1
Vp016	290	Picture	MorphF6_00_orig.jpg ; MorphF6_10_UPPER.jpg	10838762	0	1	24284	2	0	next	hit	579
Vp016	290	Response	2	10862946	24184	1
Vp016	291	Picture	MorphM7_06_orig.jpg ; MorphM7_10_UPPER.jpg	10863046	0	1	21123	2	0	next	hit	581
Vp016	291	Response	2	10884065	21019	1
Vp016	292	Picture	MorphF5_05_orig.jpg ; MorphF5_00_UPPER.jpg	10884169	0	1	20126	2	0	next	incorrect	583
Vp016	292	Response	1	10904145	19976	1
Vp016	293	Picture	MorphM2_06_orig.jpg ; MorphM2_00_UPPER.jpg	10904295	0	1	14137	2	0	next	hit	585
Vp016	293	Response	2	10918304	14009	1
Vp016	294	Picture	MorphM7_10_orig.jpg ; MorphM7_10_UPPER.jpg	10918432	0	1	21789	2	0	next	hit	587
Vp016	294	Response	2	10940064	21632	1
Vp016	295	Picture	MorphF10_06_orig.jpg ; MorphF10_00_UPPER.jpg	10940221	0	1	8316	2	0	next	hit	589
Vp016	295	Response	2	10948383	8162	1
Vp016	296	Picture	MorphM2_04_orig.jpg ; MorphM2_00_UPPER.jpg	10948537	0	1	19793	2	0	next	incorrect	591
Vp016	296	Response	1	10968143	19606	1
Vp016	297	Picture	MorphM9_03_orig.jpg ; MorphM9_00_UPPER.jpg	10968330	0	1	20791	2	0	next	incorrect	593
Vp016	297	Response	1	10988942	20612	1
Vp016	298	Picture	MorphF8_02_orig.jpg ; MorphF8_00_UPPER.jpg	10989121	0	1	17131	2	0	next	incorrect	595
Vp016	298	Response	1	11006142	17021	1
Vp016	299	Picture	MorphM6_07_orig.jpg ; MorphM6_10_UPPER.jpg	11006252	0	1	17132	2	0	next	hit	597
Vp016	299	Response	2	11023341	17089	1
Vp016	300	Picture	MorphM7_03_orig.jpg ; MorphM7_00_UPPER.jpg	11023384	0	1	26778	2	0	next	incorrect	599
Vp016	300	Response	1	11049980	26596	1
Vp016	301	Picture	MorphM3_01_orig.jpg ; MorphM3_00_UPPER.jpg	11050162	0	1	36758	2	0	next	incorrect	601
Vp016	301	Response	1	11086779	36617	1
Vp016	302	Picture	MorphM7_00_orig.jpg ; MorphM7_10_UPPER.jpg	11086920	0	1	16300	2	0	next	hit	603
Vp016	302	Response	2	11103019	16099	1
Vp016	303	Picture	MorphF5_01_orig.jpg ; MorphF5_00_UPPER.jpg	11103220	0	1	73849	2	0	next	hit	605
Vp016	303	Response	2	11177017	73797	1
Vp016	304	Picture	MorphF3_02_orig.jpg ; MorphF3_00_UPPER.jpg	11177069	0	1	43244	3	0	next	incorrect	607
Vp016	304	Response	1	11220215	43146	1
Vp016	305	Picture	MorphM4_02_orig.jpg ; MorphM4_00_UPPER.jpg	11220313	0	2	8649	4	0	next	incorrect	609
Vp016	305	Response	1	11228775	8462	1
Vp016	306	Picture	MorphM7_10_orig.jpg ; MorphM7_00_UPPER.jpg	11228962	0	2	7984	3	0	next	hit	611
Vp016	306	Response	2	11236855	7893	1
Vp016	307	Picture	MorphM4_06_orig.jpg ; MorphM4_00_UPPER.jpg	11236946	0	1	11976	2	0	next	hit	613
Vp016	307	Response	2	11248854	11908	1
Vp016	308	Picture	MorphF10_05_orig.jpg ; MorphF10_10_UPPER.jpg	11248922	0	1	23285	2	0	next	hit	615
Vp016	308	Response	2	11272134	23212	1
Vp016	309	Picture	MorphF3_07_orig.jpg ; MorphF3_10_UPPER.jpg	11272207	0	1	20945	181	0	next	incorrect	617
Vp016	309	Response	1	11293093	20886	1
Vp016	310	Picture	MorphF4_03_orig.jpg ; MorphF4_00_UPPER.jpg	11293152	0	180	29452	181	0	next	incorrect	619
Vp016	310	Response	1	11322452	29300	1
Vp016	311	Picture	MorphM5_00_orig.jpg ; MorphM5_00_UPPER.jpg	11322604	0	1	19626	2	0	next	incorrect	621
Vp016	311	Response	1	11342132	19528	1
Vp016	312	Picture	MorphF3_03_orig.jpg ; MorphF3_10_UPPER.jpg	11342230	0	1	57715	2	0	next	hit	623
Vp016	312	Response	2	11399810	57580	1
Vp016	313	Picture	MorphF4_00_orig.jpg ; MorphF4_10_UPPER.jpg	11399945	0	1	117925	2	0	next	incorrect	625
Vp016	313	Response	1	11517727	117782	1
Vp016	314	Picture	MorphM8_01_orig.jpg ; MorphM8_00_UPPER.jpg	11517870	0	1	17132	2	0	next	incorrect	627
Vp016	314	Response	1	11534926	17056	1
Vp016	315	Picture	MorphM2_04_orig.jpg ; MorphM2_10_UPPER.jpg	11535002	0	1	7318	2	0	next	incorrect	629
Vp016	315	Response	1	11542286	7284	1
Vp016	316	Picture	MorphM10_01_orig.jpg ; MorphM10_10_UPPER.jpg	11542320	0	1	24284	2	0	next	hit	631
Vp016	316	Response	2	11566445	24125	1
Vp016	317	Picture	MorphF6_00_orig.jpg ; MorphF6_00_UPPER.jpg	11566604	0	1	48234	2	0	next	incorrect	633
Vp016	317	Response	1	11614604	48000	1
Vp016	318	Picture	MorphF2_10_orig.jpg ; MorphF2_00_UPPER.jpg	11614838	0	1	12475	2	0	next	incorrect	635
Vp016	318	Response	1	11627163	12325	1
Vp016	319	Picture	MorphF4_10_orig.jpg ; MorphF4_00_UPPER.jpg	11627313	0	1	29273	2	0	next	incorrect	637
Vp016	319	Response	1	11656443	29130	1
Vp016	320	Picture	MorphM5_04_orig.jpg ; MorphM5_10_UPPER.jpg	11656586	0	1	14470	2	0	next	hit	639
Vp016	320	Response	2	11670922	14336	1
Vp016	321	Picture	MorphM7_06_orig.jpg ; MorphM7_00_UPPER.jpg	11671056	0	1	11976	2	0	next	hit	641
Vp016	321	Response	2	11682922	11866	1
Vp016	322	Picture	MorphM9_04_orig.jpg ; MorphM9_00_UPPER.jpg	11683032	0	1	12142	2	0	next	incorrect	643
Vp016	322	Response	1	11695001	11969	1
Vp016	323	Picture	MorphM10_04_orig.jpg ; MorphM10_00_UPPER.jpg	11695174	0	1	13805	2	0	next	hit	645
Vp016	323	Response	2	11708921	13747	1
Vp016	324	Picture	MorphM2_03_orig.jpg ; MorphM2_10_UPPER.jpg	11708979	0	1	21622	2	0	next	hit	647
Vp016	324	Response	2	11730520	21541	1
Vp016	325	Picture	MorphF6_05_orig.jpg ; MorphF6_00_UPPER.jpg	11730601	0	1	22787	2	0	next	incorrect	649
Vp016	325	Response	1	11753240	22639	1
Vp016	326	Picture	MorphM5_05_orig.jpg ; MorphM5_10_UPPER.jpg	11753388	0	1	14304	2	0	next	hit	651
Vp016	326	Response	2	11767639	14251	1
Vp016	327	Picture	MorphM2_02_orig.jpg ; MorphM2_10_UPPER.jpg	11767692	0	1	35261	2	0	next	hit	653
Vp016	327	Response	2	11802838	35146	1
Vp016	328	Picture	MorphM4_04_orig.jpg ; MorphM4_00_UPPER.jpg	11802953	0	1	31103	2	0	next	incorrect	655
Vp016	328	Response	1	11833877	30924	1
Vp016	329	Picture	MorphF8_10_orig.jpg ; MorphF8_00_UPPER.jpg	11834056	0	1	81333	2	0	next	incorrect	657
Vp016	329	Response	1	11915315	81259	1
Vp016	330	Picture	MorphF6_09_orig.jpg ; MorphF6_10_UPPER.jpg	11915389	0	1	27943	2	0	next	hit	659
Vp016	330	Response	2	11943154	27765	1
Vp016	331	Picture	MorphF7_06_orig.jpg ; MorphF7_00_UPPER.jpg	11943332	0	1	19959	2	0	next	incorrect	661
Vp016	331	Response	1	11963233	19901	1
Vp016	332	Picture	MorphM3_04_orig.jpg ; MorphM3_00_UPPER.jpg	11963291	0	1	10145	3	0	next	incorrect	663
Vp016	332	Response	1	11973313	10022	1
Vp016	333	Picture	MorphM6_05_orig.jpg ; MorphM6_10_UPPER.jpg	11973436	0	2	10146	3	0	next	incorrect	665
Vp016	333	Response	1	11983393	9957	1
Vp016	334	Picture	MorphM8_05_orig.jpg ; MorphM8_10_UPPER.jpg	11983582	0	1	14471	2	0	next	incorrect	667
Vp016	334	Response	1	11997872	14290	1
Vp016	335	Picture	MorphM1_08_orig.jpg ; MorphM1_10_UPPER.jpg	11998053	0	1	7651	2	0	next	hit	669
Vp016	335	Response	2	12005632	7579	1
Vp016	336	Picture	MorphF10_08_orig.jpg ; MorphF10_10_UPPER.jpg	12005704	0	1	8306	178	0	next	hit	671
Vp016	336	Response	2	12013952	8248	1
Vp016	337	Picture	MorphM10_02_orig.jpg ; MorphM10_10_UPPER.jpg	12014010	0	177	21133	178	0	next	hit	673
Vp016	337	Response	2	12035071	21061	1
Vp016	338	Picture	MorphM8_02_orig.jpg ; MorphM8_10_UPPER.jpg	12035143	0	1	12807	3	0	next	incorrect	675
Vp016	338	Response	1	12047791	12648	1
Vp016	339	Picture	MorphF3_03_orig.jpg ; MorphF3_00_UPPER.jpg	12047950	0	2	26945	3	0	next	incorrect	677
Vp016	339	Response	1	12074750	26800	1
Vp016	340	Picture	MorphM6_06_orig.jpg ; MorphM6_10_UPPER.jpg	12074895	0	1	46072	3	0	next	hit	679
Vp016	340	Response	2	12120829	45934	1
Vp016	341	Picture	MorphF9_01_orig.jpg ; MorphF9_00_UPPER.jpg	12120967	0	2	16633	3	0	next	incorrect	681
Vp016	341	Response	1	12137548	16581	1
Vp016	342	Picture	MorphM10_07_orig.jpg ; MorphM10_00_UPPER.jpg	12137600	0	1	6819	2	0	next	hit	683
Vp016	342	Response	2	12144348	6748	1
Vp016	343	Picture	MorphF1_05_orig.jpg ; MorphF1_10_UPPER.jpg	12144419	0	1	49233	2	0	next	hit	685
Vp016	343	Response	2	12193467	49048	1
Vp016	344	Picture	MorphM6_05_orig.jpg ; MorphM6_00_UPPER.jpg	12193652	0	1	40084	2	0	next	incorrect	687
Vp016	344	Response	1	12233625	39973	1
Vp016	345	Picture	MorphF7_08_orig.jpg ; MorphF7_10_UPPER.jpg	12233736	0	1	9813	3	0	next	hit	689
Vp016	345	Response	2	12243385	9649	1
Vp016	346	Picture	MorphM1_05_orig.jpg ; MorphM1_10_UPPER.jpg	12243549	0	2	9315	3	0	next	hit	691
Vp016	346	Response	2	12252745	9196	1
Vp016	347	Picture	MorphM2_10_orig.jpg ; MorphM2_00_UPPER.jpg	12252864	0	1	22287	2	0	next	incorrect	693
Vp016	347	Response	1	12274984	22120	1
Vp016	348	Picture	MorphM9_06_orig.jpg ; MorphM9_00_UPPER.jpg	12275151	0	1	14304	3	0	next	incorrect	695
Vp016	348	Response	1	12289304	14153	1
Vp016	349	Picture	MorphF3_09_orig.jpg ; MorphF3_00_UPPER.jpg	12289455	0	2	17132	3	0	next	incorrect	697
Vp016	349	Response	1	12306503	17048	1
Vp016	350	Picture	MorphF4_07_orig.jpg ; MorphF4_10_UPPER.jpg	12306587	0	1	15468	2	0	next	incorrect	699
Vp016	350	Response	1	12321943	15356	1
Vp016	351	Picture	MorphF2_10_orig.jpg ; MorphF2_10_UPPER.jpg	12322055	0	1	11809	2	0	next	incorrect	701
Vp016	351	Response	1	12333702	11647	1
Vp016	352	Picture	MorphF10_00_orig.jpg ; MorphF10_10_UPPER.jpg	12333864	0	1	14304	3	0	next	hit	703
Vp016	352	Response	2	12348022	14158	1
Vp016	353	Picture	MorphM2_09_orig.jpg ; MorphM2_10_UPPER.jpg	12348168	0	2	25947	3	0	next	incorrect	705
Vp016	353	Response	1	12374021	25853	1
Vp016	354	Picture	MorphF7_10_orig.jpg ; MorphF7_00_UPPER.jpg	12374115	0	1	8982	2	0	next	hit	707
Vp016	354	Response	2	12382901	8786	1
Vp016	355	Picture	MorphM3_03_orig.jpg ; MorphM3_10_UPPER.jpg	12383097	0	1	6154	2	0	next	hit	709
Vp016	355	Response	2	12389221	6124	1
Vp016	356	Picture	MorphM6_08_orig.jpg ; MorphM6_00_UPPER.jpg	12389251	0	1	65342	192	0	next	hit	711
Vp016	356	Response	2	12454579	65328	1
Vp016	357	Picture	MorphM4_01_orig.jpg ; MorphM4_00_UPPER.jpg	12454593	0	191	10170	192	0	next	incorrect	713
Vp016	357	Response	1	12464739	10146	1
Vp016	358	Picture	MorphF2_01_orig.jpg ; MorphF2_10_UPPER.jpg	12464763	0	1	80834	2	0	next	hit	715
Vp016	358	Response	2	12545456	80693	1
Vp016	359	Picture	MorphF4_09_orig.jpg ; MorphF4_10_UPPER.jpg	12545597	0	1	8483	2	0	next	hit	717
Vp016	359	Response	2	12553936	8339	1
Vp016	360	Picture	MorphF9_09_orig.jpg ; MorphF9_10_UPPER.jpg	12554080	0	1	13139	3	0	next	hit	719
Vp016	360	Response	2	12567136	13056	1
Vp016	361	Picture	MorphF8_03_orig.jpg ; MorphF8_00_UPPER.jpg	12567219	0	2	6653	4	0	next	hit	721
Vp016	361	Response	2	12573775	6556	1
Vp016	362	Picture	MorphM9_10_orig.jpg ; MorphM9_10_UPPER.jpg	12573872	0	2	12641	3	0	next	hit	723
Vp016	362	Response	2	12586335	12463	1
Vp016	363	Picture	MorphF5_00_orig.jpg ; MorphF5_00_UPPER.jpg	12586513	0	1	11809	2	0	next	incorrect	725
Vp016	363	Response	1	12598175	11662	1
Vp016	364	Picture	MorphM5_00_orig.jpg ; MorphM5_10_UPPER.jpg	12598322	0	1	22787	2	0	next	hit	727
Vp016	364	Response	2	12621054	22732	1
Vp016	365	Picture	MorphF5_08_orig.jpg ; MorphF5_00_UPPER.jpg	12621109	0	1	21955	2	0	next	incorrect	729
Vp016	365	Response	1	12642893	21784	1
Vp016	366	Picture	MorphM9_03_orig.jpg ; MorphM9_10_UPPER.jpg	12643064	0	1	30770	2	0	next	hit	731
Vp016	366	Response	2	12673692	30628	1
Vp016	367	Picture	MorphM6_01_orig.jpg ; MorphM6_10_UPPER.jpg	12673834	0	1	7152	2	0	next	hit	733
Vp016	367	Response	2	12680892	7058	1
Vp016	368	Picture	MorphF1_01_orig.jpg ; MorphF1_00_UPPER.jpg	12680986	0	1	13972	2	0	next	hit	735
Vp016	368	Response	2	12694812	13826	1
Vp016	369	Picture	MorphM3_04_orig.jpg ; MorphM3_10_UPPER.jpg	12694958	0	1	9627	188	0	next	incorrect	737
Vp016	369	Response	1	12704572	9614	1
Vp016	370	Picture	MorphF3_05_orig.jpg ; MorphF3_00_UPPER.jpg	12704585	0	187	9001	188	0	next	incorrect	739
Vp016	370	Response	1	12713451	8866	1
Vp016	371	Picture	MorphF10_10_orig.jpg ; MorphF10_10_UPPER.jpg	12713586	0	1	31269	2	0	next	hit	741
Vp016	371	Response	2	12744730	31144	1
Vp016	372	Picture	MorphM9_01_orig.jpg ; MorphM9_00_UPPER.jpg	12744855	0	1	56884	2	0	next	hit	743
Vp016	372	Response	2	12801609	56754	1
Vp016	373	Picture	MorphF3_00_orig.jpg ; MorphF3_00_UPPER.jpg	12801739	0	1	19792	3	0	next	incorrect	745
Vp016	373	Response	1	12821368	19629	1
Vp016	374	Picture	MorphM4_10_orig.jpg ; MorphM4_10_UPPER.jpg	12821531	0	2	31270	3	0	next	hit	747
Vp016	374	Response	2	12852567	31036	1
Vp016	375	Picture	MorphM8_00_orig.jpg ; MorphM8_00_UPPER.jpg	12852801	0	1	11975	2	0	next	incorrect	749
Vp016	375	Response	1	12864647	11846	1
Vp016	376	Picture	MorphM7_08_orig.jpg ; MorphM7_00_UPPER.jpg	12864776	0	1	10811	2	0	next	hit	751
Vp016	376	Response	2	12875526	10750	1
Vp016	377	Picture	MorphF4_08_orig.jpg ; MorphF4_00_UPPER.jpg	12875587	0	1	23619	2	0	next	incorrect	753
Vp016	377	Response	1	12899046	23459	1
Vp016	378	Picture	MorphF7_10_orig.jpg ; MorphF7_10_UPPER.jpg	12899206	0	1	12640	2	0	next	incorrect	755
Vp016	378	Response	1	12911766	12560	1
Vp016	379	Picture	MorphM10_00_orig.jpg ; MorphM10_10_UPPER.jpg	12911846	0	1	40085	2	0	next	incorrect	757
Vp016	379	Response	1	12951764	39918	1
Vp016	380	Picture	MorphM1_02_orig.jpg ; MorphM1_00_UPPER.jpg	12951931	0	1	20125	2	0	next	incorrect	759
Vp016	380	Response	1	12971844	19913	1
Vp016	381	Picture	MorphF5_10_orig.jpg ; MorphF5_00_UPPER.jpg	12972056	0	1	15136	2	0	next	incorrect	761
Vp016	381	Response	1	12987123	15067	1
Vp016	382	Picture	MorphF2_08_orig.jpg ; MorphF2_00_UPPER.jpg	12987192	0	1	68859	2	0	next	incorrect	763
Vp016	382	Response	1	13055841	68649	1
Vp016	383	Picture	MorphM10_06_orig.jpg ; MorphM10_00_UPPER.jpg	13056051	0	1	11476	2	0	next	hit	765
Vp016	383	Response	2	13067441	11390	1
Vp016	384	Picture	MorphF10_08_orig.jpg ; MorphF10_00_UPPER.jpg	13067527	0	1	10146	2	0	next	hit	767
Vp016	384	Response	2	13077600	10073	1
Vp016	385	Picture	MorphF9_00_orig.jpg ; MorphF9_00_UPPER.jpg	13077673	0	1	10645	2	0	next	incorrect	769
Vp016	385	Response	1	13088160	10487	1
Vp016	386	Picture	MorphF7_01_orig.jpg ; MorphF7_10_UPPER.jpg	13088318	0	1	6320	2	0	next	incorrect	771
Vp016	386	Response	1	13094560	6242	1
Vp016	387	Picture	MorphF4_03_orig.jpg ; MorphF4_10_UPPER.jpg	13094638	0	1	8649	2	0	next	incorrect	773
Vp016	387	Response	1	13103200	8562	1
Vp016	388	Picture	MorphM4_00_orig.jpg ; MorphM4_10_UPPER.jpg	13103287	0	1	10146	2	0	next	incorrect	775
Vp016	388	Response	1	13113359	10072	1
Vp016	389	Picture	MorphM3_05_orig.jpg ; MorphM3_00_UPPER.jpg	13113433	0	1	22454	2	0	next	incorrect	777
Vp016	389	Response	1	13135759	22326	1
Vp016	390	Picture	MorphM5_01_orig.jpg ; MorphM5_00_UPPER.jpg	13135887	0	1	14803	2	0	next	hit	779
Vp016	390	Response	2	13150478	14591	1
Vp016	391	Picture	MorphF6_10_orig.jpg ; MorphF6_10_UPPER.jpg	13150690	0	1	23119	2	0	next	hit	781
Vp016	391	Response	2	13173678	22988	1
Vp016	392	Picture	MorphF10_05_orig.jpg ; MorphF10_00_UPPER.jpg	13173809	0	1	31935	2	0	next	hit	783
Vp016	392	Response	2	13205517	31708	1
Vp016	393	Picture	MorphM10_09_orig.jpg ; MorphM10_00_UPPER.jpg	13205744	0	1	8815	2	0	next	hit	785
Vp016	393	Response	2	13214396	8652	1
Vp016	394	Picture	MorphM4_06_orig.jpg ; MorphM4_10_UPPER.jpg	13214559	0	1	21955	2	0	next	hit	787
Vp016	394	Response	2	13236396	21837	1
Vp016	395	Picture	MorphF2_00_orig.jpg ; MorphF2_00_UPPER.jpg	13236514	0	1	16799	2	0	next	incorrect	789
Vp016	395	Response	1	13253115	16601	1
Vp016	396	Picture	MorphM2_01_orig.jpg ; MorphM2_00_UPPER.jpg	13253313	0	1	7318	3	0	next	incorrect	791
Vp016	396	Response	1	13260475	7162	1
Vp016	397	Picture	MorphM4_05_orig.jpg ; MorphM4_00_UPPER.jpg	13260631	0	2	29939	3	0	next	incorrect	793
Vp016	397	Response	1	13290394	29763	1
Vp016	398	Picture	MorphF3_01_orig.jpg ; MorphF3_10_UPPER.jpg	13290570	0	1	41082	3	0	next	hit	795
Vp016	398	Response	2	13331593	41023	1
Vp016	399	Picture	MorphM3_10_orig.jpg ; MorphM3_00_UPPER.jpg	13331652	0	2	22454	4	0	next	hit	797
Vp016	399	Response	2	13353992	22340	1
Vp016	400	Picture	MorphF5_01_orig.jpg ; MorphF5_10_UPPER.jpg	13354106	0	2	48568	3	0	next	incorrect	799
Vp016	400	Response	1	13402551	48445	1
Vp016	401	Picture	MorphF10_04_orig.jpg ; MorphF10_00_UPPER.jpg	13402674	0	1	24782	2	0	next	hit	801
Vp016	401	Response	2	13427270	24596	1
Vp016	402	Picture	MorphF5_06_orig.jpg ; MorphF5_10_UPPER.jpg	13427456	0	1	15136	2	0	next	incorrect	803
Vp016	402	Response	1	13442470	15014	1
Vp016	403	Picture	MorphM7_02_orig.jpg ; MorphM7_10_UPPER.jpg	13442592	0	1	13971	2	0	next	hit	805
Vp016	403	Response	2	13456469	13877	1
Vp016	404	Picture	MorphF9_10_orig.jpg ; MorphF9_00_UPPER.jpg	13456563	0	1	48734	2	0	next	incorrect	807
Vp016	404	Response	1	13505188	48625	1
Vp016	405	Picture	MorphM8_04_orig.jpg ; MorphM8_10_UPPER.jpg	13505297	0	1	9147	3	0	next	incorrect	809
Vp016	405	Response	1	13514388	9091	1
Vp016	406	Picture	MorphM3_07_orig.jpg ; MorphM3_10_UPPER.jpg	13514444	0	2	8483	3	0	next	hit	811
Vp016	406	Response	2	13522787	8343	1
Vp016	407	Picture	MorphM4_09_orig.jpg ; MorphM4_10_UPPER.jpg	13522927	0	1	17631	2	0	next	hit	813
Vp016	407	Response	2	13540467	17540	1
Vp016	408	Picture	MorphM9_08_orig.jpg ; MorphM9_10_UPPER.jpg	13540558	0	1	74846	2	0	next	hit	815
Vp016	408	Response	2	13615265	74707	1
Vp016	409	Picture	MorphF3_01_orig.jpg ; MorphF3_00_UPPER.jpg	13615404	0	1	22454	2	0	next	incorrect	817
Vp016	409	Response	1	13637744	22340	1
Vp016	410	Picture	MorphM10_10_orig.jpg ; MorphM10_10_UPPER.jpg	13637858	0	1	10645	2	0	next	hit	819
Vp016	410	Response	2	13648302	10444	2
Vp016	411	Picture	MorphF10_07_orig.jpg ; MorphF10_10_UPPER.jpg	13648503	0	1	7984	2	0	next	hit	821
Vp016	411	Response	2	13656303	7800	1
Vp016	412	Picture	MorphM5_09_orig.jpg ; MorphM5_10_UPPER.jpg	13656487	0	1	18961	2	0	next	incorrect	823
Vp016	412	Response	1	13675343	18856	1
Vp016	413	Picture	MorphM1_09_orig.jpg ; MorphM1_00_UPPER.jpg	13675448	0	1	38587	2	0	next	incorrect	825
Vp016	413	Response	1	13713822	38374	1
Vp016	414	Picture	MorphM5_10_orig.jpg ; MorphM5_00_UPPER.jpg	13714035	0	1	84161	2	0	next	hit	827
Vp016	414	Response	2	13798059	84024	1
Vp016	415	Picture	MorphF5_07_orig.jpg ; MorphF5_00_UPPER.jpg	13798196	0	1	13306	2	0	next	hit	829
Vp016	415	Response	2	13811419	13223	1
Vp016	416	Picture	MorphF3_08_orig.jpg ; MorphF3_10_UPPER.jpg	13811502	0	1	14304	2	0	next	incorrect	831
Vp016	416	Response	1	13825579	14077	1
Vp016	417	Picture	MorphF1_07_orig.jpg ; MorphF1_10_UPPER.jpg	13825806	0	1	9813	3	0	next	incorrect	833
Vp016	417	Response	1	13835418	9612	1
Vp016	418	Picture	MorphM1_06_orig.jpg ; MorphM1_10_UPPER.jpg	13835619	0	2	6155	3	0	next	incorrect	835
Vp016	418	Response	1	13841658	6039	1
Vp016	419	Picture	MorphM8_00_orig.jpg ; MorphM8_10_UPPER.jpg	13841774	0	1	8482	2	0	next	incorrect	837
Vp016	419	Response	1	13850058	8284	1
Vp016	420	Picture	MorphM3_08_orig.jpg ; MorphM3_00_UPPER.jpg	13850256	0	1	10146	2	0	next	hit	839
Vp016	420	Response	2	13860378	10122	1
Vp016	421	Picture	MorphM9_04_orig.jpg ; MorphM9_10_UPPER.jpg	13860402	0	1	10645	2	0	next	incorrect	841
Vp016	421	Response	1	13870857	10455	1
Vp016	422	Picture	MorphM3_06_orig.jpg ; MorphM3_10_UPPER.jpg	13871047	0	1	10146	2	0	next	hit	843
Vp016	422	Response	2	13881097	10050	1
Vp016	423	Picture	MorphF6_07_orig.jpg ; MorphF6_00_UPPER.jpg	13881193	0	1	21788	3	0	next	hit	845
Vp016	423	Response	2	13902936	21743	1
Vp016	424	Picture	MorphF5_07_orig.jpg ; MorphF5_10_UPPER.jpg	13902981	0	2	14803	4	0	next	hit	847
Vp016	424	Response	2	13917656	14675	1
Vp016	425	Picture	MorphF1_01_orig.jpg ; MorphF1_10_UPPER.jpg	13917784	0	2	14803	4	0	next	incorrect	849
Vp016	425	Response	1	13932535	14751	1
Vp016	426	Picture	MorphM5_10_orig.jpg ; MorphM5_10_UPPER.jpg	13932587	0	2	10467	181	0	next	hit	851
Vp016	426	Response	2	13943015	10428	1
Vp016	427	Picture	MorphF1_09_orig.jpg ; MorphF1_10_UPPER.jpg	13943054	0	179	24462	180	0	next	hit	853
Vp016	427	Response	2	13967334	24280	1
Vp016	428	Picture	MorphM6_10_orig.jpg ; MorphM6_00_UPPER.jpg	13967516	0	1	33764	2	0	next	incorrect	855
Vp016	428	Response	1	14001173	33657	1
Vp016	429	Picture	MorphM10_06_orig.jpg ; MorphM10_10_UPPER.jpg	14001280	0	1	53871	187	0	next	hit	857
Vp016	429	Response	2	14055092	53812	1
Vp016	430	Picture	MorphF2_04_orig.jpg ; MorphF2_10_UPPER.jpg	14055151	0	186	18813	187	0	next	hit	859
Vp016	430	Response	2	14073811	18660	1
Vp016	431	Picture	MorphM1_02_orig.jpg ; MorphM1_10_UPPER.jpg	14073964	0	1	11809	2	0	next	hit	861
Vp016	431	Response	2	14085651	11687	1
Vp016	432	Picture	MorphF1_04_orig.jpg ; MorphF1_00_UPPER.jpg	14085773	0	1	13805	3	0	next	incorrect	863
Vp016	432	Response	1	14099410	13637	1
Vp016	433	Picture	MorphF5_09_orig.jpg ; MorphF5_00_UPPER.jpg	14099578	0	2	9814	3	0	next	incorrect	865
Vp016	433	Response	1	14109250	9672	1
Vp016	434	Picture	MorphM6_10_orig.jpg ; MorphM6_10_UPPER.jpg	14109392	0	1	13788	185	0	next	hit	867
Vp016	434	Response	2	14123170	13778	1
Vp016	435	Picture	MorphF2_09_orig.jpg ; MorphF2_10_UPPER.jpg	14123180	0	184	6503	186	0	next	hit	869
Vp016	435	Response	2	14129489	6309	1
Vp016	436	Picture	MorphM10_05_orig.jpg ; MorphM10_10_UPPER.jpg	14129683	0	2	11810	3	0	next	hit	871
Vp016	436	Response	2	14141409	11726	1
Vp016	437	Picture	MorphM6_04_orig.jpg ; MorphM6_10_UPPER.jpg	14141493	0	1	24449	3	0	next	hit	873
Vp016	437	Response	2	14165809	24316	1
Vp016	438	Picture	MorphF6_06_orig.jpg ; MorphF6_10_UPPER.jpg	14165942	0	2	39420	3	0	next	hit	875
Vp016	438	Response	2	14205327	39385	1
Vp016	439	Picture	MorphM8_01_orig.jpg ; MorphM8_10_UPPER.jpg	14205362	0	1	10811	2	0	next	incorrect	877
Vp016	439	Response	1	14216127	10765	1
Vp016	440	Picture	MorphF5_10_orig.jpg ; MorphF5_10_UPPER.jpg	14216173	0	1	9314	2	0	next	hit	879
Vp016	440	Response	2	14225407	9234	1
Vp016	441	Picture	MorphF4_09_orig.jpg ; MorphF4_00_UPPER.jpg	14225487	0	1	10978	2	0	next	incorrect	881
Vp016	441	Response	1	14236286	10799	1
Vp016	442	Picture	MorphM1_04_orig.jpg ; MorphM1_00_UPPER.jpg	14236465	0	1	5641	182	0	next	incorrect	883
Vp016	442	Response	1	14242046	5581	1
Vp016	443	Picture	MorphM1_01_orig.jpg ; MorphM1_10_LOWER.jpg	14242106	0	181	32613	183	0	next	hit	885
Vp016	443	Response	2	14274605	32499	1
Vp016	444	Picture	MorphF2_04_orig.jpg ; MorphF2_00_LOWER.jpg	14274719	0	2	19627	3	0	next	incorrect	887
Vp016	444	Response	1	14294205	19486	1
Vp016	445	Picture	MorphM7_08_orig.jpg ; MorphM7_10_LOWER.jpg	14294346	0	1	318015	2	0	next	hit	889
Vp016	445	Response	2	14612195	317849	1
Vp016	446	Picture	MorphF2_02_orig.jpg ; MorphF2_10_LOWER.jpg	14612361	0	1	11643	2	0	next	incorrect	891
Vp016	446	Response	1	14623875	11514	1
Vp016	447	Picture	MorphF6_03_orig.jpg ; MorphF6_00_LOWER.jpg	14624004	0	1	54222	2	0	next	incorrect	893
Vp016	447	Response	1	14678033	54029	1
Vp016	448	Picture	MorphF7_03_orig.jpg ; MorphF7_10_LOWER.jpg	14678226	0	1	23452	2	0	next	incorrect	895
Vp016	448	Response	1	14701553	23327	1
Vp016	449	Picture	MorphM4_03_orig.jpg ; MorphM4_10_LOWER.jpg	14701678	0	1	17464	2	0	next	incorrect	897
Vp016	449	Response	1	14719072	17394	1
Vp016	450	Picture	MorphF6_07_orig.jpg ; MorphF6_00_LOWER.jpg	14719142	0	1	9314	2	0	next	incorrect	899
Vp016	450	Response	1	14728352	9210	1
Vp016	451	Picture	MorphF7_05_orig.jpg ; MorphF7_00_LOWER.jpg	14728456	0	1	14304	2	0	next	hit	901
Vp016	451	Response	2	14742591	14135	1
Vp016	452	Picture	MorphM6_05_orig.jpg ; MorphM6_10_LOWER.jpg	14742760	0	1	109941	3	0	next	hit	903
Vp016	452	Response	2	14852508	109748	1
Vp016	453	Picture	MorphM7_09_orig.jpg ; MorphM7_10_LOWER.jpg	14852701	0	2	20292	3	0	next	hit	905
Vp016	453	Response	2	14872828	20127	1
Vp016	454	Picture	MorphF8_03_orig.jpg ; MorphF8_10_LOWER.jpg	14872993	0	1	11643	2	0	next	incorrect	907
Vp016	454	Response	1	14884427	11434	1
Vp016	455	Picture	MorphF10_10_orig.jpg ; MorphF10_00_LOWER.jpg	14884636	0	1	10146	2	0	next	hit	909
Vp016	455	Response	2	14894667	10031	1
Vp016	456	Picture	MorphF6_05_orig.jpg ; MorphF6_10_LOWER.jpg	14894782	0	1	15135	3	0	next	hit	911
Vp016	456	Response	2	14909787	15005	1
Vp016	457	Picture	MorphF10_08_orig.jpg ; MorphF10_00_LOWER.jpg	14909917	0	2	11643	3	0	next	hit	913
Vp016	457	Response	2	14921386	11469	1
Vp016	458	Picture	MorphM9_10_orig.jpg ; MorphM9_00_LOWER.jpg	14921560	0	1	10135	180	0	next	hit	915
Vp016	458	Response	2	14931626	10066	1
Vp016	459	Picture	MorphM2_07_orig.jpg ; MorphM2_00_LOWER.jpg	14931695	0	179	13982	181	0	next	hit	917
Vp016	459	Response	2	14945466	13771	1
Vp016	460	Picture	MorphM3_00_orig.jpg ; MorphM3_10_LOWER.jpg	14945677	0	2	14304	4	0	next	incorrect	919
Vp016	460	Response	1	14959865	14188	1
Vp016	461	Picture	MorphM1_03_orig.jpg ; MorphM1_00_LOWER.jpg	14959981	0	2	6820	3	0	next	incorrect	921
Vp016	461	Response	1	14966665	6684	1
Vp016	462	Picture	MorphF6_00_orig.jpg ; MorphF6_10_LOWER.jpg	14966801	0	1	20791	2	0	next	incorrect	923
Vp016	462	Response	1	14987384	20583	1
Vp016	463	Picture	MorphM6_05_orig.jpg ; MorphM6_00_LOWER.jpg	14987592	0	1	42080	2	0	next	hit	925
Vp016	463	Response	2	15029543	41951	1
Vp016	464	Picture	MorphF10_06_orig.jpg ; MorphF10_10_LOWER.jpg	15029672	0	1	10478	3	0	next	hit	927
Vp016	464	Response	2	15040023	10351	1
Vp016	465	Picture	MorphM7_08_orig.jpg ; MorphM7_00_LOWER.jpg	15040150	0	2	79338	3	0	next	hit	929
Vp016	465	Response	2	15119300	79150	1
Vp016	466	Picture	MorphF4_09_orig.jpg ; MorphF4_10_LOWER.jpg	15119488	0	1	51228	2	0	next	incorrect	931
Vp016	466	Response	1	15170659	51171	1
Vp016	467	Picture	MorphM8_04_orig.jpg ; MorphM8_00_LOWER.jpg	15170716	0	1	33931	2	0	next	hit	933
Vp016	467	Response	2	15204578	33862	1
Vp016	468	Picture	MorphF4_01_orig.jpg ; MorphF4_10_LOWER.jpg	15204647	0	1	7651	2	0	next	incorrect	935
Vp016	468	Response	1	15212098	7451	1
Vp016	469	Picture	MorphF3_06_orig.jpg ; MorphF3_00_LOWER.jpg	15212298	0	1	10644	3	0	next	incorrect	937
Vp016	469	Response	1	15222737	10439	1
Vp016	470	Picture	MorphF8_08_orig.jpg ; MorphF8_00_LOWER.jpg	15222942	0	2	56385	3	0	next	incorrect	939
Vp016	470	Response	1	15279216	56274	1
Vp016	471	Picture	MorphM2_01_orig.jpg ; MorphM2_10_LOWER.jpg	15279327	0	1	87654	2	0	next	incorrect	941
Vp016	471	Response	1	15366813	87486	1
Vp016	472	Picture	MorphM4_10_orig.jpg ; MorphM4_00_LOWER.jpg	15366981	0	1	17630	2	0	next	hit	943
Vp016	472	Response	2	15384413	17432	1
Vp016	473	Picture	MorphF10_01_orig.jpg ; MorphF10_00_LOWER.jpg	15384611	0	1	30937	2	0	next	incorrect	945
Vp016	473	Response	1	15415372	30761	1
Vp016	474	Picture	MorphM5_10_orig.jpg ; MorphM5_10_LOWER.jpg	15415548	0	1	20790	3	0	next	hit	947
Vp016	474	Response	2	15436251	20703	1
Vp016	475	Picture	MorphF7_09_orig.jpg ; MorphF7_10_LOWER.jpg	15436338	0	2	26446	3	0	next	hit	949
Vp016	475	Response	2	15462650	26312	1
Vp016	476	Picture	MorphM9_06_orig.jpg ; MorphM9_10_LOWER.jpg	15462784	0	1	12641	2	0	next	incorrect	951
Vp016	476	Response	1	15475370	12586	1
Vp016	477	Picture	MorphM4_02_orig.jpg ; MorphM4_00_LOWER.jpg	15475425	0	1	21789	2	0	next	incorrect	953
Vp016	477	Response	1	15497130	21705	1
Vp016	478	Picture	MorphF5_03_orig.jpg ; MorphF5_10_LOWER.jpg	15497214	0	1	7983	2	0	next	incorrect	955
Vp016	478	Response	1	15505049	7835	1
Vp016	479	Picture	MorphF3_10_orig.jpg ; MorphF3_10_LOWER.jpg	15505197	0	1	12475	2	0	next	hit	957
Vp016	479	Response	2	15517529	12332	1
Vp016	480	Picture	MorphF2_01_orig.jpg ; MorphF2_10_LOWER.jpg	15517672	0	1	14304	2	0	next	incorrect	959
Vp016	480	Response	1	15531848	14176	1
Vp016	481	Picture	MorphM2_04_orig.jpg ; MorphM2_10_LOWER.jpg	15531976	0	1	38587	2	0	next	incorrect	961
Vp016	481	Response	1	15570407	38431	1
Vp016	482	Picture	MorphF1_01_orig.jpg ; MorphF1_10_LOWER.jpg	15570563	0	1	8649	2	0	next	incorrect	963
Vp016	482	Response	1	15579127	8564	1
Vp016	483	Picture	MorphM2_01_orig.jpg ; MorphM2_00_LOWER.jpg	15579212	0	1	11809	2	0	next	incorrect	965
Vp016	483	Response	1	15590807	11595	1
Vp016	484	Picture	MorphF7_00_orig.jpg ; MorphF7_00_LOWER.jpg	15591021	0	1	14970	2	0	next	hit	967
Vp016	484	Response	2	15605846	14825	1
Vp016	485	Picture	MorphM6_02_orig.jpg ; MorphM6_00_LOWER.jpg	15605991	0	1	12640	3	0	next	hit	969
Vp016	485	Response	2	15618486	12495	1
Vp016	486	Picture	MorphF9_10_orig.jpg ; MorphF9_00_LOWER.jpg	15618631	0	2	7651	4	0	next	hit	971
Vp016	486	Response	2	15626165	7534	1
Vp016	487	Picture	MorphM3_07_orig.jpg ; MorphM3_10_LOWER.jpg	15626282	0	2	12974	3	0	next	hit	973
Vp016	487	Response	2	15639125	12843	1
Vp016	488	Picture	MorphF7_09_orig.jpg ; MorphF7_00_LOWER.jpg	15639256	0	1	6819	2	0	next	hit	975
Vp016	488	Response	2	15645925	6669	1
Vp016	489	Picture	MorphM6_07_orig.jpg ; MorphM6_00_LOWER.jpg	15646075	0	1	12475	2	0	next	hit	977
Vp016	489	Response	2	15658404	12329	1
Vp016	490	Picture	MorphM9_02_orig.jpg ; MorphM9_00_LOWER.jpg	15658550	0	1	19460	2	0	next	incorrect	979
Vp016	490	Response	1	15677844	19294	1
Vp016	491	Picture	MorphF9_07_orig.jpg ; MorphF9_00_LOWER.jpg	15678010	0	1	9148	2	0	next	hit	981
Vp016	491	Response	2	15687124	9114	1
Vp016	492	Picture	MorphM1_05_orig.jpg ; MorphM1_10_LOWER.jpg	15687158	0	1	13139	2	0	next	incorrect	983
Vp016	492	Response	1	15700163	13005	1
Vp016	493	Picture	MorphM9_01_orig.jpg ; MorphM9_10_LOWER.jpg	15700297	0	1	7152	3	0	next	incorrect	985
Vp016	493	Response	1	15707283	6986	1
Vp016	494	Picture	MorphF7_04_orig.jpg ; MorphF7_00_LOWER.jpg	15707449	0	2	8483	3	0	next	hit	987
Vp016	494	Response	2	15715844	8395	1
Vp016	495	Picture	MorphF10_10_orig.jpg ; MorphF10_10_LOWER.jpg	15715932	0	1	11476	3	0	next	hit	989
Vp016	495	Response	2	15727282	11350	1
Vp016	496	Picture	MorphM3_03_orig.jpg ; MorphM3_00_LOWER.jpg	15727408	0	2	9481	3	0	next	incorrect	991
Vp016	496	Response	1	15736802	9394	1
Vp016	497	Picture	MorphF8_05_orig.jpg ; MorphF8_10_LOWER.jpg	15736889	0	1	86822	2	0	next	hit	993
Vp016	497	Response	2	15823600	86711	1
Vp016	498	Picture	MorphF9_08_orig.jpg ; MorphF9_10_LOWER.jpg	15823711	0	1	7318	3	0	next	hit	995
Vp016	498	Response	2	15830879	7168	1
Vp016	499	Picture	MorphM5_00_orig.jpg ; MorphM5_10_LOWER.jpg	15831029	0	2	9980	3	0	next	incorrect	997
Vp016	499	Response	1	15840799	9770	1
Vp016	500	Picture	MorphF8_04_orig.jpg ; MorphF8_10_LOWER.jpg	15841009	0	1	21456	2	0	next	incorrect	999
Vp016	500	Response	1	15862319	21310	1
Vp016	501	Picture	MorphM5_04_orig.jpg ; MorphM5_00_LOWER.jpg	15862465	0	1	14138	2	0	next	incorrect	1001
Vp016	501	Response	1	15876558	14093	1
Vp016	502	Picture	MorphM2_09_orig.jpg ; MorphM2_00_LOWER.jpg	15876603	0	1	10811	2	0	next	hit	1003
Vp016	502	Response	2	15887198	10595	1
Vp016	503	Picture	MorphM5_05_orig.jpg ; MorphM5_00_LOWER.jpg	15887414	0	1	10478	3	0	next	incorrect	1005
Vp016	503	Response	1	15897837	10423	1
Vp016	504	Picture	MorphF7_01_orig.jpg ; MorphF7_00_LOWER.jpg	15897892	0	2	23452	3	0	next	incorrect	1007
Vp016	504	Response	1	15921277	23385	1
Vp016	505	Picture	MorphF10_00_orig.jpg ; MorphF10_00_LOWER.jpg	15921344	0	1	122416	2	0	next	incorrect	1009
Vp016	505	Response	1	16043673	122329	1
Vp016	506	Picture	MorphF2_08_orig.jpg ; MorphF2_00_LOWER.jpg	16043760	0	1	18462	2	0	next	hit	1011
Vp016	506	Response	2	16062073	18313	1
Vp016	507	Picture	MorphF5_08_orig.jpg ; MorphF5_00_LOWER.jpg	16062222	0	1	30271	3	0	next	hit	1013
Vp016	507	Response	2	16092312	30090	1
Vp016	508	Picture	MorphM3_04_orig.jpg ; MorphM3_00_LOWER.jpg	16092493	0	2	20126	3	0	next	hit	1015
Vp016	508	Response	2	16112471	19978	1
Vp016	509	Picture	MorphM8_04_orig.jpg ; MorphM8_10_LOWER.jpg	16112619	0	1	16300	2	0	next	hit	1017
Vp016	509	Response	2	16128711	16092	1
Vp016	510	Picture	MorphF9_01_orig.jpg ; MorphF9_10_LOWER.jpg	16128919	0	1	16466	2	0	next	hit	1019
Vp016	510	Response	2	16145190	16271	1
Vp016	511	Picture	MorphF4_10_orig.jpg ; MorphF4_00_LOWER.jpg	16145385	0	1	8316	2	0	next	hit	1021
Vp016	511	Response	2	16153670	8285	1
Vp016	512	Picture	MorphM4_03_orig.jpg ; MorphM4_00_LOWER.jpg	16153701	0	1	10146	2	0	next	incorrect	1023
Vp016	512	Response	1	16163750	10049	1
Vp016	513	Picture	MorphM5_10_orig.jpg ; MorphM5_00_LOWER.jpg	16163847	0	1	7651	2	0	next	incorrect	1025
Vp016	513	Response	1	16171269	7422	1
Vp016	514	Picture	MorphF5_04_orig.jpg ; MorphF5_00_LOWER.jpg	16171498	0	1	8804	180	0	next	incorrect	1027
Vp016	514	Response	1	16180229	8731	1
Vp016	515	Picture	MorphM8_09_orig.jpg ; MorphM8_00_LOWER.jpg	16180302	0	179	10324	180	0	next	hit	1029
Vp016	515	Response	2	16190549	10247	1
Vp016	516	Picture	MorphF7_06_orig.jpg ; MorphF7_10_LOWER.jpg	16190626	0	1	10146	2	0	next	hit	1031
Vp016	516	Response	2	16200709	10083	1
Vp016	517	Picture	MorphM1_00_orig.jpg ; MorphM1_00_LOWER.jpg	16200772	0	1	21622	2	0	next	incorrect	1033
Vp016	517	Response	1	16222308	21536	1
Vp016	518	Picture	MorphM8_00_orig.jpg ; MorphM8_00_LOWER.jpg	16222394	0	1	11975	2	0	next	hit	1035
Vp016	518	Response	2	16234147	11753	1
Vp016	519	Picture	MorphF6_01_orig.jpg ; MorphF6_00_LOWER.jpg	16234369	0	1	19959	3	0	next	incorrect	1037
Vp016	519	Response	1	16254147	19778	1
Vp016	520	Picture	MorphF9_03_orig.jpg ; MorphF9_00_LOWER.jpg	16254328	0	2	15801	4	0	next	incorrect	1039
Vp016	520	Response	1	16269986	15658	1
Vp016	521	Picture	MorphF2_08_orig.jpg ; MorphF2_10_LOWER.jpg	16270129	0	2	9315	3	0	next	incorrect	1041
Vp016	521	Response	1	16279266	9137	1
Vp016	522	Picture	MorphF6_02_orig.jpg ; MorphF6_10_LOWER.jpg	16279444	0	1	24616	2	0	next	incorrect	1043
Vp016	522	Response	1	16303906	24462	1
Vp016	523	Picture	MorphM4_07_orig.jpg ; MorphM4_00_LOWER.jpg	16304060	0	1	9979	2	0	next	incorrect	1045
Vp016	523	Response	1	16313985	9925	1
Vp016	524	Picture	MorphF9_03_orig.jpg ; MorphF9_10_LOWER.jpg	16314039	0	1	67362	2	0	next	incorrect	1047
Vp016	524	Response	1	16381263	67224	1
Vp016	525	Picture	MorphM9_02_orig.jpg ; MorphM9_10_LOWER.jpg	16381401	0	1	13473	2	0	next	incorrect	1049
Vp016	525	Response	1	16394703	13302	1
Vp016	526	Picture	MorphM2_05_orig.jpg ; MorphM2_10_LOWER.jpg	16394874	0	1	8649	2	0	next	incorrect	1051
Vp016	526	Response	1	16403423	8549	1
Vp016	527	Picture	MorphF1_07_orig.jpg ; MorphF1_10_LOWER.jpg	16403523	0	1	10811	2	0	next	incorrect	1053
Vp016	527	Response	1	16414302	10779	1
Vp016	528	Picture	MorphF8_03_orig.jpg ; MorphF8_00_LOWER.jpg	16414334	0	1	31933	8	0	next	incorrect	1055
Vp016	528	Response	1	16446221	31887	1
Vp016	529	Picture	MorphF9_04_orig.jpg ; MorphF9_10_LOWER.jpg	16446267	0	7	15969	8	0	next	incorrect	1057
Vp016	529	Response	1	16462141	15874	1
Vp016	530	Picture	MorphF10_02_orig.jpg ; MorphF10_00_LOWER.jpg	16462236	0	1	30936	2	0	next	incorrect	1059
Vp016	530	Response	1	16493020	30784	1
Vp016	531	Picture	MorphM5_00_orig.jpg ; MorphM5_00_LOWER.jpg	16493172	0	1	12308	2	0	next	incorrect	1061
Vp016	531	Response	1	16505420	12248	1
Vp016	532	Picture	MorphF5_10_orig.jpg ; MorphF5_00_LOWER.jpg	16505480	0	1	23619	2	0	next	hit	1063
Vp016	532	Response	2	16528939	23459	1
Vp016	533	Picture	MorphM6_04_orig.jpg ; MorphM6_00_LOWER.jpg	16529099	0	1	13472	2	0	next	incorrect	1065
Vp016	533	Response	1	16542458	13359	1
Vp016	534	Picture	MorphF4_07_orig.jpg ; MorphF4_00_LOWER.jpg	16542571	0	1	12641	2	0	next	incorrect	1067
Vp016	534	Response	1	16555098	12527	1
Vp016	535	Picture	MorphM10_10_orig.jpg ; MorphM10_10_LOWER.jpg	16555212	0	1	14137	3	0	next	hit	1069
Vp016	535	Response	2	16569178	13966	1
Vp016	536	Picture	MorphF6_08_orig.jpg ; MorphF6_00_LOWER.jpg	16569349	0	2	28083	196	0	next	incorrect	1071
Vp016	536	Response	1	16597417	28068	1
Vp016	537	Picture	MorphF1_00_orig.jpg ; MorphF1_00_LOWER.jpg	16597432	0	194	11836	195	0	next	incorrect	1073
Vp016	537	Response	1	16609176	11744	1
Vp016	538	Picture	MorphF2_00_orig.jpg ; MorphF2_00_LOWER.jpg	16609268	0	1	16965	2	0	next	incorrect	1075
Vp016	538	Response	1	16626136	16868	1
Vp016	539	Picture	MorphF4_02_orig.jpg ; MorphF4_00_LOWER.jpg	16626233	0	1	23784	2	0	next	incorrect	1077
Vp016	539	Response	1	16649895	23662	1
Vp016	540	Picture	MorphM2_00_orig.jpg ; MorphM2_00_LOWER.jpg	16650017	0	1	21623	2	0	next	incorrect	1079
Vp016	540	Response	1	16671575	21558	1
Vp016	541	Picture	MorphF4_03_orig.jpg ; MorphF4_10_LOWER.jpg	16671640	0	1	31768	2	0	next	hit	1081
Vp016	541	Response	2	16703334	31694	1
Vp016	542	Picture	MorphF5_06_orig.jpg ; MorphF5_10_LOWER.jpg	16703408	0	1	13971	2	0	next	hit	1083
Vp016	542	Response	2	16717173	13765	1
Vp016	543	Picture	MorphM8_06_orig.jpg ; MorphM8_00_LOWER.jpg	16717379	0	1	27610	2	0	next	hit	1085
Vp016	543	Response	2	16744933	27554	1
Vp016	544	Picture	MorphM7_07_orig.jpg ; MorphM7_00_LOWER.jpg	16744989	0	1	13805	3	0	next	hit	1087
Vp016	544	Response	2	16758692	13703	1
Vp016	545	Picture	MorphF8_02_orig.jpg ; MorphF8_00_LOWER.jpg	16758794	0	2	34762	4	0	next	incorrect	1089
Vp016	545	Response	1	16793491	34697	1
Vp016	546	Picture	MorphF6_06_orig.jpg ; MorphF6_00_LOWER.jpg	16793556	0	2	16633	3	0	next	incorrect	1091
Vp016	546	Response	1	16810051	16495	1
Vp016	547	Picture	MorphM5_02_orig.jpg ; MorphM5_00_LOWER.jpg	16810189	0	1	26446	2	0	next	incorrect	1093
Vp016	547	Response	1	16836530	26341	1
Vp016	548	Picture	MorphM3_08_orig.jpg ; MorphM3_10_LOWER.jpg	16836635	0	1	10811	2	0	next	hit	1095
Vp016	548	Response	2	16847329	10694	1
Vp016	549	Picture	MorphF6_10_orig.jpg ; MorphF6_00_LOWER.jpg	16847446	0	1	9980	2	0	next	hit	1097
Vp016	549	Response	2	16857249	9803	1
Vp016	550	Picture	MorphF2_01_orig.jpg ; MorphF2_00_LOWER.jpg	16857426	0	1	9314	2	0	next	incorrect	1099
Vp016	550	Response	1	16866609	9183	1
Vp016	551	Picture	MorphM3_01_orig.jpg ; MorphM3_10_LOWER.jpg	16866740	0	1	10811	2	0	next	hit	1101
Vp016	551	Response	2	16877489	10749	1
Vp016	552	Picture	MorphF1_09_orig.jpg ; MorphF1_10_LOWER.jpg	16877551	0	1	35095	2	0	next	hit	1103
Vp016	552	Response	2	16912528	34977	1
Vp016	553	Picture	MorphM5_09_orig.jpg ; MorphM5_00_LOWER.jpg	16912646	0	1	79171	2	0	next	incorrect	1105
Vp016	553	Response	1	16991645	78999	1
Vp016	554	Picture	MorphF9_05_orig.jpg ; MorphF9_00_LOWER.jpg	16991817	0	1	11310	2	0	next	hit	1107
Vp016	554	Response	2	17003005	11188	1
Vp016	555	Picture	MorphF5_09_orig.jpg ; MorphF5_10_LOWER.jpg	17003127	0	1	8815	2	0	next	hit	1109
Vp016	555	Response	2	17011805	8678	1
Vp016	556	Picture	MorphF10_01_orig.jpg ; MorphF10_10_LOWER.jpg	17011942	0	1	11310	2	0	next	incorrect	1111
Vp016	556	Response	1	17023164	11222	1
Vp016	557	Picture	MorphM6_08_orig.jpg ; MorphM6_00_LOWER.jpg	17023252	0	1	30771	2	0	next	hit	1113
Vp016	557	Response	2	17053883	30631	1
Vp016	558	Picture	MorphF4_06_orig.jpg ; MorphF4_10_LOWER.jpg	17054023	0	1	16965	2	0	next	incorrect	1115
Vp016	558	Response	1	17070923	16900	1
Vp016	559	Picture	MorphM8_10_orig.jpg ; MorphM8_10_LOWER.jpg	17070988	0	1	14803	2	0	next	hit	1117
Vp016	559	Response	2	17085642	14654	1
Vp016	560	Picture	MorphF1_05_orig.jpg ; MorphF1_10_LOWER.jpg	17085791	0	1	10312	2	0	next	incorrect	1119
Vp016	560	Response	1	17095962	10171	1
Vp016	561	Picture	MorphM4_00_orig.jpg ; MorphM4_00_LOWER.jpg	17096103	0	1	9647	2	0	next	incorrect	1121
Vp016	561	Response	1	17105562	9459	1
Vp016	562	Picture	MorphF3_00_orig.jpg ; MorphF3_00_LOWER.jpg	17105750	0	1	11643	2	0	next	incorrect	1123
Vp016	562	Response	1	17117241	11491	1
Vp016	563	Picture	MorphM1_08_orig.jpg ; MorphM1_10_LOWER.jpg	17117393	0	1	7817	2	0	next	incorrect	1125
Vp016	563	Response	1	17125081	7688	1
Vp016	564	Picture	MorphM3_09_orig.jpg ; MorphM3_00_LOWER.jpg	17125210	0	1	9148	2	0	next	hit	1127
Vp016	564	Response	2	17134201	8991	1
Vp016	565	Picture	MorphM9_05_orig.jpg ; MorphM9_10_LOWER.jpg	17134358	0	1	26430	184	0	next	hit	1129
Vp016	565	Response	2	17160760	26402	1
Vp016	566	Picture	MorphF8_00_orig.jpg ; MorphF8_10_LOWER.jpg	17160788	0	183	12158	184	0	next	incorrect	1131
Vp016	566	Response	1	17172920	12132	1
Vp016	567	Picture	MorphM8_01_orig.jpg ; MorphM8_10_LOWER.jpg	17172946	0	1	13792	181	0	next	hit	1133
Vp016	567	Response	2	17186679	13733	1
Vp016	568	Picture	MorphM2_08_orig.jpg ; MorphM2_10_LOWER.jpg	17186738	0	180	9493	181	0	next	hit	1135
Vp016	568	Response	2	17196199	9461	1
Vp016	569	Picture	MorphF9_05_orig.jpg ; MorphF9_10_LOWER.jpg	17196231	0	1	9813	2	0	next	hit	1137
Vp016	569	Response	2	17205959	9728	1
Vp016	570	Picture	MorphF6_05_orig.jpg ; MorphF6_00_LOWER.jpg	17206044	0	1	11477	2	0	next	incorrect	1139
Vp016	570	Response	1	17217318	11274	1
Vp016	571	Picture	MorphM4_04_orig.jpg ; MorphM4_00_LOWER.jpg	17217521	0	1	7817	2	0	next	incorrect	1141
Vp016	571	Response	1	17225158	7637	1
Vp016	572	Picture	MorphM9_04_orig.jpg ; MorphM9_00_LOWER.jpg	17225338	0	1	27278	2	0	next	incorrect	1143
Vp016	572	Response	1	17252517	27179	1
Vp016	573	Picture	MorphF2_10_orig.jpg ; MorphF2_00_LOWER.jpg	17252616	0	1	14636	2	0	next	hit	1145
Vp016	573	Response	2	17267077	14461	1
Vp016	574	Picture	MorphM3_01_orig.jpg ; MorphM3_00_LOWER.jpg	17267252	0	1	35095	2	0	next	hit	1147
Vp016	574	Response	2	17302276	35024	1
Vp016	575	Picture	MorphF9_02_orig.jpg ; MorphF9_00_LOWER.jpg	17302347	0	1	47403	2	0	next	incorrect	1149
Vp016	575	Response	1	17349715	47368	1
Vp016	576	Picture	MorphF6_06_orig.jpg ; MorphF6_10_LOWER.jpg	17349750	0	1	191773	3	0	next	incorrect	1151
Vp016	576	Response	1	17541389	191639	1
Vp016	577	Picture	MorphF2_06_orig.jpg ; MorphF2_00_LOWER.jpg	17541523	0	2	15635	3	0	next	hit	1153
Vp016	577	Response	2	17557069	15546	1
Vp016	578	Picture	MorphM9_08_orig.jpg ; MorphM9_00_LOWER.jpg	17557158	0	1	13639	2	0	next	hit	1155
Vp016	578	Response	2	17570668	13510	1
Vp016	579	Picture	MorphM8_01_orig.jpg ; MorphM8_00_LOWER.jpg	17570797	0	1	8781	202	0	next	hit	1157
Vp016	579	Response	2	17579548	8751	1
Vp016	580	Picture	MorphF10_09_orig.jpg ; MorphF10_10_LOWER.jpg	17579578	0	201	11344	202	0	next	hit	1159
Vp016	580	Response	2	17590827	11249	1
Vp016	581	Picture	MorphF6_10_orig.jpg ; MorphF6_10_LOWER.jpg	17590922	0	1	10146	2	0	next	hit	1161
Vp016	581	Response	2	17600907	9985	1
Vp016	582	Picture	MorphF4_00_orig.jpg ; MorphF4_10_LOWER.jpg	17601068	0	1	32766	2	0	next	incorrect	1163
Vp016	582	Response	1	17633706	32638	1
Vp016	583	Picture	MorphM3_04_orig.jpg ; MorphM3_10_LOWER.jpg	17633834	0	1	8815	3	0	next	hit	1165
Vp016	583	Response	2	17642506	8672	1
Vp016	584	Picture	MorphM2_00_orig.jpg ; MorphM2_10_LOWER.jpg	17642649	0	2	9148	3	0	next	incorrect	1167
Vp016	584	Response	1	17651706	9057	1
Vp016	585	Picture	MorphF1_04_orig.jpg ; MorphF1_10_LOWER.jpg	17651797	0	1	10479	2	0	next	incorrect	1169
Vp016	585	Response	1	17662185	10388	1
Vp016	586	Picture	MorphF3_05_orig.jpg ; MorphF3_00_LOWER.jpg	17662276	0	1	6653	2	0	next	incorrect	1171
Vp016	586	Response	1	17668825	6549	1
Vp016	587	Picture	MorphF9_09_orig.jpg ; MorphF9_00_LOWER.jpg	17668929	0	1	6985	3	0	next	hit	1173
Vp016	587	Response	2	17675786	6857	1
Vp016	588	Picture	MorphM10_01_orig.jpg ; MorphM10_10_LOWER.jpg	17675914	0	2	8816	3	0	next	hit	1175
Vp016	588	Response	2	17684665	8751	1
Vp016	589	Picture	MorphM4_05_orig.jpg ; MorphM4_00_LOWER.jpg	17684730	0	1	51727	2	0	next	incorrect	1177
Vp016	589	Response	1	17736343	51613	1
Vp016	590	Picture	MorphM9_07_orig.jpg ; MorphM9_00_LOWER.jpg	17736457	0	1	7817	3	0	next	hit	1179
Vp016	590	Response	2	17744103	7646	1
Vp016	591	Picture	MorphM8_06_orig.jpg ; MorphM8_10_LOWER.jpg	17744274	0	2	48401	3	0	next	hit	1181
Vp016	591	Response	2	17792502	48228	1
Vp016	592	Picture	MorphF5_02_orig.jpg ; MorphF5_10_LOWER.jpg	17792675	0	1	14138	2	0	next	hit	1183
Vp016	592	Response	2	17806661	13986	1
Vp016	593	Picture	MorphF1_09_orig.jpg ; MorphF1_00_LOWER.jpg	17806813	0	1	71187	2	0	next	incorrect	1185
Vp016	593	Response	1	17877859	71046	1
Vp016	594	Picture	MorphM10_08_orig.jpg ; MorphM10_00_LOWER.jpg	17878000	0	1	20292	2	0	next	hit	1187
Vp016	594	Response	2	17898099	20099	1
Vp016	595	Picture	MorphM3_05_orig.jpg ; MorphM3_10_LOWER.jpg	17898292	0	1	58879	3	0	next	incorrect	1189
Vp016	595	Response	1	17957137	58845	1
Vp016	596	Picture	MorphM5_05_orig.jpg ; MorphM5_10_LOWER.jpg	17957171	0	2	24617	3	0	next	incorrect	1191
Vp016	596	Response	1	17981696	24525	1
Vp016	597	Picture	MorphF10_09_orig.jpg ; MorphF10_00_LOWER.jpg	17981788	0	1	14304	2	0	next	hit	1193
Vp016	597	Response	2	17995936	14148	1
Vp016	598	Picture	MorphM2_02_orig.jpg ; MorphM2_00_LOWER.jpg	17996092	0	1	13617	190	0	next	incorrect	1195
Vp016	598	Response	1	18009695	13603	1
Vp016	599	Picture	MorphM7_01_orig.jpg ; MorphM7_10_LOWER.jpg	18009709	0	189	102977	190	0	next	hit	1197
Vp016	599	Response	2	18112492	102783	1
Vp016	600	Picture	MorphM1_07_orig.jpg ; MorphM1_00_LOWER.jpg	18112686	0	1	21622	2	0	next	incorrect	1199
Vp016	600	Response	1	18134172	21486	1
Vp016	601	Picture	MorphM8_03_orig.jpg ; MorphM8_00_LOWER.jpg	18134308	0	1	128736	3	0	next	incorrect	1201
Vp016	601	Response	1	18262968	128660	1
Vp016	602	Picture	MorphM6_03_orig.jpg ; MorphM6_10_LOWER.jpg	18263044	0	2	18463	3	0	next	incorrect	1203
Vp016	602	Response	1	18281447	18403	1
Vp016	603	Picture	MorphF5_04_orig.jpg ; MorphF5_10_LOWER.jpg	18281507	0	1	6819	2	0	next	incorrect	1205
Vp016	603	Response	1	18288167	6660	1
Vp016	604	Picture	MorphF10_02_orig.jpg ; MorphF10_10_LOWER.jpg	18288326	0	1	8649	2	0	next	hit	1207
Vp016	604	Response	2	18296887	8561	1
Vp016	605	Picture	MorphF8_10_orig.jpg ; MorphF8_10_LOWER.jpg	18296975	0	1	9148	2	0	next	hit	1209
Vp016	605	Response	2	18306086	9111	1
Vp016	606	Picture	MorphF2_00_orig.jpg ; MorphF2_10_LOWER.jpg	18306123	0	1	10811	2	0	next	incorrect	1211
Vp016	606	Response	1	18316806	10683	1
Vp016	607	Picture	MorphM5_08_orig.jpg ; MorphM5_00_LOWER.jpg	18316934	0	1	34097	2	0	next	incorrect	1213
Vp016	607	Response	1	18350965	34031	1
Vp016	608	Picture	MorphM1_06_orig.jpg ; MorphM1_00_LOWER.jpg	18351031	0	1	8981	2	0	next	incorrect	1215
Vp016	608	Response	1	18359925	8894	1
Vp016	609	Picture	MorphM2_02_orig.jpg ; MorphM2_10_LOWER.jpg	18360012	0	1	10978	2	0	next	incorrect	1217
Vp016	609	Response	1	18370885	10873	1
Vp016	610	Picture	MorphM7_06_orig.jpg ; MorphM7_10_LOWER.jpg	18370990	0	1	11144	2	0	next	hit	1219
Vp016	610	Response	2	18381924	10934	1
Vp016	611	Picture	MorphF5_01_orig.jpg ; MorphF5_10_LOWER.jpg	18382134	0	1	18295	3	0	next	incorrect	1221
Vp016	611	Response	1	18400324	18190	1
Vp016	612	Picture	MorphF3_09_orig.jpg ; MorphF3_10_LOWER.jpg	18400429	0	2	12641	3	0	next	hit	1223
Vp016	612	Response	2	18412883	12454	1
Vp016	613	Picture	MorphM4_01_orig.jpg ; MorphM4_00_LOWER.jpg	18413070	0	1	42746	2	0	next	incorrect	1225
Vp016	613	Response	1	18455772	42702	1
Vp016	614	Picture	MorphM9_04_orig.jpg ; MorphM9_10_LOWER.jpg	18455816	0	1	14138	2	0	next	hit	1227
Vp016	614	Response	2	18469842	14026	1
Vp016	615	Picture	MorphM5_08_orig.jpg ; MorphM5_10_LOWER.jpg	18469954	0	1	51228	2	0	next	incorrect	1229
Vp016	615	Response	1	18521040	51086	1
Vp016	616	Picture	MorphF7_04_orig.jpg ; MorphF7_10_LOWER.jpg	18521182	0	1	26279	3	0	next	hit	1231
Vp016	616	Response	2	18547359	26177	1
Vp016	617	Picture	MorphM6_01_orig.jpg ; MorphM6_00_LOWER.jpg	18547461	0	2	10479	3	0	next	incorrect	1233
Vp016	617	Response	1	18557759	10298	1
Vp016	618	Picture	MorphM4_05_orig.jpg ; MorphM4_10_LOWER.jpg	18557940	0	1	13639	2	0	next	incorrect	1235
Vp016	618	Response	1	18571439	13499	1
Vp016	619	Picture	MorphF8_09_orig.jpg ; MorphF8_00_LOWER.jpg	18571579	0	1	12141	3	0	next	hit	1237
Vp016	619	Response	2	18583598	12019	1
Vp016	620	Picture	MorphF2_05_orig.jpg ; MorphF2_10_LOWER.jpg	18583720	0	2	52227	3	0	next	hit	1239
Vp016	620	Response	2	18635837	52117	1
Vp016	621	Picture	MorphM6_02_orig.jpg ; MorphM6_10_LOWER.jpg	18635947	0	1	31934	2	0	next	incorrect	1241
Vp016	621	Response	1	18667756	31809	1
Vp016	622	Picture	MorphF1_10_orig.jpg ; MorphF1_00_LOWER.jpg	18667881	0	1	10479	2	0	next	hit	1243
Vp016	622	Response	2	18678234	10353	2
Vp016	623	Picture	MorphM1_10_orig.jpg ; MorphM1_10_LOWER.jpg	18678360	0	1	35926	2	0	next	hit	1245
Vp016	623	Response	2	18714075	35715	1
Vp016	624	Picture	MorphM8_08_orig.jpg ; MorphM8_00_LOWER.jpg	18714286	0	1	10479	2	0	next	hit	1247
Vp016	624	Response	2	18724554	10268	1
Vp016	625	Picture	MorphM1_01_orig.jpg ; MorphM1_00_LOWER.jpg	18724765	0	1	7983	2	0	next	incorrect	1249
Vp016	625	Response	1	18732554	7789	1
Vp016	626	Picture	MorphF10_04_orig.jpg ; MorphF10_10_LOWER.jpg	18732748	0	1	14803	2	0	next	hit	1251
Vp016	626	Response	2	18747514	14766	1
Vp016	627	Picture	MorphF9_09_orig.jpg ; MorphF9_10_LOWER.jpg	18747551	0	1	8483	2	0	next	hit	1253
Vp016	627	Response	2	18755993	8442	1
Vp016	628	Picture	MorphF2_07_orig.jpg ; MorphF2_10_LOWER.jpg	18756034	0	1	8982	2	0	next	hit	1255
Vp016	628	Response	2	18764873	8839	1
Vp016	629	Picture	MorphM3_10_orig.jpg ; MorphM3_00_LOWER.jpg	18765016	0	1	11310	2	0	next	hit	1257
Vp016	629	Response	2	18776153	11137	1
Vp016	630	Picture	MorphM1_09_orig.jpg ; MorphM1_00_LOWER.jpg	18776326	0	1	12141	3	0	next	incorrect	1259
Vp016	630	Response	1	18788392	12066	1
Vp016	631	Picture	MorphF7_00_orig.jpg ; MorphF7_10_LOWER.jpg	18788467	0	2	7818	3	0	next	incorrect	1261
Vp016	631	Response	1	18796152	7685	1
Vp016	632	Picture	MorphF6_03_orig.jpg ; MorphF6_10_LOWER.jpg	18796285	0	1	8649	2	0	next	incorrect	1263
Vp016	632	Response	1	18804872	8587	1
Vp016	633	Picture	MorphF4_02_orig.jpg ; MorphF4_10_LOWER.jpg	18804934	0	1	10645	2	0	next	incorrect	1265
Vp016	633	Response	1	18815511	10577	1
Vp016	634	Picture	MorphM9_10_orig.jpg ; MorphM9_10_LOWER.jpg	18815579	0	1	16133	2	0	next	hit	1267
Vp016	634	Response	2	18831671	16092	1
Vp016	635	Picture	MorphF1_04_orig.jpg ; MorphF1_00_LOWER.jpg	18831712	0	1	8316	3	0	next	incorrect	1269
Vp016	635	Response	1	18839991	8279	1
Vp016	636	Picture	MorphM3_03_orig.jpg ; MorphM3_10_LOWER.jpg	18840028	0	2	14970	3	0	next	incorrect	1271
Vp016	636	Response	1	18854870	14842	1
Vp016	637	Picture	MorphF5_00_orig.jpg ; MorphF5_10_LOWER.jpg	18854998	0	1	7817	2	0	next	incorrect	1273
Vp016	637	Response	1	18862710	7712	1
Vp016	638	Picture	MorphM5_06_orig.jpg ; MorphM5_00_LOWER.jpg	18862815	0	1	13140	2	0	next	incorrect	1275
Vp016	638	Response	1	18875910	13095	1
Vp016	639	Picture	MorphF9_08_orig.jpg ; MorphF9_00_LOWER.jpg	18875955	0	1	10645	2	0	next	hit	1277
Vp016	639	Response	2	18886389	10434	1
Vp016	640	Picture	MorphF2_04_orig.jpg ; MorphF2_10_LOWER.jpg	18886600	0	1	7651	2	0	next	hit	1279
Vp016	640	Response	2	18894149	7549	1
Vp016	641	Picture	MorphF6_00_orig.jpg ; MorphF6_00_LOWER.jpg	18894251	0	1	7983	2	0	next	incorrect	1281
Vp016	641	Response	1	18902069	7818	1
Vp016	642	Picture	MorphM6_01_orig.jpg ; MorphM6_10_LOWER.jpg	18902234	0	1	15302	2	0	next	incorrect	1283
Vp016	642	Response	1	18917348	15114	1
Vp016	643	Picture	MorphF7_10_orig.jpg ; MorphF7_10_LOWER.jpg	18917536	0	1	25947	2	0	next	hit	1285
Vp016	643	Response	2	18943348	25812	1
Vp016	644	Picture	MorphM2_03_orig.jpg ; MorphM2_00_LOWER.jpg	18943483	0	1	9148	2	0	next	incorrect	1287
Vp016	644	Response	1	18952467	8984	1
Vp016	645	Picture	MorphM10_05_orig.jpg ; MorphM10_00_LOWER.jpg	18952631	0	1	12807	2	0	next	hit	1289
Vp016	645	Response	2	18965267	12636	1
Vp016	646	Picture	MorphM7_05_orig.jpg ; MorphM7_10_LOWER.jpg	18965438	0	1	7318	2	0	next	hit	1291
Vp016	646	Response	2	18972547	7109	1
Vp016	647	Picture	MorphM6_06_orig.jpg ; MorphM6_10_LOWER.jpg	18972756	0	1	46405	2	0	next	incorrect	1293
Vp016	647	Response	1	19019026	46270	1
Vp016	648	Picture	MorphF8_10_orig.jpg ; MorphF8_00_LOWER.jpg	19019161	0	1	173977	2	0	next	hit	1295
Vp016	648	Response	2	19193021	173860	1
Vp016	649	Picture	MorphM4_02_orig.jpg ; MorphM4_10_LOWER.jpg	19193138	0	1	178467	3	0	next	incorrect	1297
Vp016	649	Response	1	19371575	178437	1
Vp016	650	Picture	MorphF4_06_orig.jpg ; MorphF4_00_LOWER.jpg	19371605	0	2	31270	3	0	next	incorrect	1299
Vp016	650	Response	1	19402694	31089	1
Vp016	651	Picture	MorphM2_10_orig.jpg ; MorphM2_10_LOWER.jpg	19402875	0	1	7983	3	0	next	hit	1301
Vp016	651	Response	2	19410694	7819	1
Vp016	652	Picture	MorphF3_01_orig.jpg ; MorphF3_00_LOWER.jpg	19410858	0	2	9481	3	0	next	incorrect	1303
Vp016	652	Response	1	19420134	9276	1
Vp016	653	Picture	MorphM7_09_orig.jpg ; MorphM7_00_LOWER.jpg	19420339	0	1	21955	2	0	next	hit	1305
Vp016	653	Response	2	19442213	21874	1
Vp016	654	Picture	MorphF10_00_orig.jpg ; MorphF10_10_LOWER.jpg	19442294	0	1	13306	2	0	next	incorrect	1307
Vp016	654	Response	1	19455413	13119	1
Vp016	655	Picture	MorphM9_01_orig.jpg ; MorphM9_00_LOWER.jpg	19455600	0	1	10811	2	0	next	incorrect	1309
Vp016	655	Response	1	19466372	10772	1
Vp016	656	Picture	MorphF6_02_orig.jpg ; MorphF6_00_LOWER.jpg	19466411	0	1	11477	2	0	next	incorrect	1311
Vp016	656	Response	1	19477732	11321	1
Vp016	657	Picture	MorphM7_04_orig.jpg ; MorphM7_10_LOWER.jpg	19477888	0	1	10146	2	0	next	hit	1313
Vp016	657	Response	2	19487892	10004	1
Vp016	658	Picture	MorphF6_09_orig.jpg ; MorphF6_00_LOWER.jpg	19488034	0	1	8482	2	0	next	hit	1315
Vp016	658	Response	2	19496371	8337	1
Vp016	659	Picture	MorphM1_03_orig.jpg ; MorphM1_10_LOWER.jpg	19496516	0	1	9813	2	0	next	incorrect	1317
Vp016	659	Response	1	19506291	9775	1
Vp016	660	Picture	MorphF2_07_orig.jpg ; MorphF2_00_LOWER.jpg	19506329	0	1	8150	2	0	next	hit	1319
Vp016	660	Response	2	19514371	8042	1
Vp016	661	Picture	MorphF3_00_orig.jpg ; MorphF3_10_LOWER.jpg	19514479	0	1	9814	2	0	next	incorrect	1321
Vp016	661	Response	1	19524211	9732	1
Vp016	662	Picture	MorphM10_08_orig.jpg ; MorphM10_10_LOWER.jpg	19524293	0	1	13971	2	0	next	hit	1323
Vp016	662	Response	2	19538130	13837	1
Vp016	663	Picture	MorphF3_03_orig.jpg ; MorphF3_00_LOWER.jpg	19538264	0	1	9979	3	0	next	incorrect	1325
Vp016	663	Response	1	19548210	9946	1
Vp016	664	Picture	MorphM9_08_orig.jpg ; MorphM9_10_LOWER.jpg	19548243	0	2	15968	3	0	next	hit	1327
Vp016	664	Response	2	19564049	15806	1
Vp016	665	Picture	MorphM7_00_orig.jpg ; MorphM7_10_LOWER.jpg	19564211	0	1	27942	3	0	next	hit	1329
Vp016	665	Response	2	19591969	27758	1
Vp016	666	Picture	MorphF3_04_orig.jpg ; MorphF3_00_LOWER.jpg	19592153	0	2	7319	3	0	next	incorrect	1331
Vp016	666	Response	1	19599328	7175	1
Vp016	667	Picture	MorphM10_07_orig.jpg ; MorphM10_00_LOWER.jpg	19599472	0	1	8981	3	0	next	hit	1333
Vp016	667	Response	2	19608368	8896	1
Vp016	668	Picture	MorphF4_05_orig.jpg ; MorphF4_00_LOWER.jpg	19608453	0	2	11311	3	0	next	incorrect	1335
Vp016	668	Response	1	19619568	11115	1
Vp016	669	Picture	MorphM6_10_orig.jpg ; MorphM6_00_LOWER.jpg	19619764	0	1	13139	2	0	next	hit	1337
Vp016	669	Response	2	19632847	13083	1
Vp016	670	Picture	MorphM9_00_orig.jpg ; MorphM9_00_LOWER.jpg	19632903	0	1	7651	2	0	next	incorrect	1339
Vp016	670	Response	1	19640447	7544	1
Vp016	671	Picture	MorphF4_03_orig.jpg ; MorphF4_00_LOWER.jpg	19640554	0	1	14970	2	0	next	incorrect	1341
Vp016	671	Response	1	19655327	14773	1
Vp016	672	Picture	MorphM10_03_orig.jpg ; MorphM10_10_LOWER.jpg	19655524	0	1	14470	2	0	next	hit	1343
Vp016	672	Response	2	19669806	14282	1
Vp016	673	Picture	MorphF2_10_orig.jpg ; MorphF2_10_LOWER.jpg	19669994	0	1	7984	2	0	next	hit	1345
Vp016	673	Response	2	19677806	7812	1
Vp016	674	Picture	MorphF1_05_orig.jpg ; MorphF1_00_LOWER.jpg	19677978	0	1	26445	2	0	next	hit	1347
Vp016	674	Response	2	19704365	26387	1
Vp016	675	Picture	MorphM8_05_orig.jpg ; MorphM8_10_LOWER.jpg	19704423	0	1	17465	2	0	next	hit	1349
Vp016	675	Response	2	19721725	17302	1
Vp016	676	Picture	MorphF1_02_orig.jpg ; MorphF1_10_LOWER.jpg	19721888	0	1	7983	2	0	next	incorrect	1351
Vp016	676	Response	1	19729724	7836	1
Vp016	677	Picture	MorphM4_06_orig.jpg ; MorphM4_10_LOWER.jpg	19729871	0	1	17797	2	0	next	incorrect	1353
Vp016	677	Response	1	19747484	17613	1
Vp016	678	Picture	MorphF6_08_orig.jpg ; MorphF6_10_LOWER.jpg	19747668	0	1	11310	2	0	next	hit	1355
Vp016	678	Response	2	19758844	11176	1
Vp016	679	Picture	MorphF9_00_orig.jpg ; MorphF9_00_LOWER.jpg	19758978	0	1	45241	2	0	next	incorrect	1357
Vp016	679	Response	1	19804122	45144	1
Vp016	680	Picture	MorphM9_07_orig.jpg ; MorphM9_10_LOWER.jpg	19804219	0	1	11144	2	0	next	incorrect	1359
Vp016	680	Response	1	19815322	11103	1
Vp016	681	Picture	MorphF2_06_orig.jpg ; MorphF2_10_LOWER.jpg	19815363	0	1	8316	2	0	next	hit	1361
Vp016	681	Response	2	19823562	8199	1
Vp016	682	Picture	MorphF7_08_orig.jpg ; MorphF7_00_LOWER.jpg	19823679	0	1	10146	2	0	next	hit	1363
Vp016	682	Response	2	19833641	9962	1
Vp016	683	Picture	MorphM6_00_orig.jpg ; MorphM6_00_LOWER.jpg	19833825	0	1	7152	2	0	next	incorrect	1365
Vp016	683	Response	1	19840841	7016	1
Vp016	684	Picture	MorphF5_08_orig.jpg ; MorphF5_10_LOWER.jpg	19840977	0	1	17131	2	0	next	hit	1367
Vp016	684	Response	2	19858041	17064	1
Vp016	685	Picture	MorphM10_01_orig.jpg ; MorphM10_00_LOWER.jpg	19858108	0	1	27278	2	0	next	incorrect	1369
Vp016	685	Response	1	19885320	27212	1
Vp016	686	Picture	MorphF1_03_orig.jpg ; MorphF1_00_LOWER.jpg	19885386	0	1	7484	3	0	next	incorrect	1371
Vp016	686	Response	1	19892759	7373	1
Vp016	687	Picture	MorphM6_09_orig.jpg ; MorphM6_00_LOWER.jpg	19892870	0	2	10978	3	0	next	hit	1373
Vp016	687	Response	2	19903639	10769	1
Vp016	688	Picture	MorphF7_05_orig.jpg ; MorphF7_10_LOWER.jpg	19903848	0	1	12305	7	0	next	hit	1375
Vp016	688	Response	2	19916039	12191	1
Vp016	689	Picture	MorphM2_07_orig.jpg ; MorphM2_10_LOWER.jpg	19916153	0	6	28278	8	0	next	hit	1377
Vp016	689	Response	2	19944358	28205	1
Vp016	690	Picture	MorphM1_04_orig.jpg ; MorphM1_00_LOWER.jpg	19944431	0	2	12142	3	0	next	incorrect	1379
Vp016	690	Response	1	19956438	12007	1
Vp016	691	Picture	MorphF8_05_orig.jpg ; MorphF8_00_LOWER.jpg	19956573	0	1	27278	2	0	next	incorrect	1381
Vp016	691	Response	1	19983717	27144	1
Vp016	692	Picture	MorphM7_03_orig.jpg ; MorphM7_00_LOWER.jpg	19983851	0	1	12474	2	0	next	hit	1383
Vp016	692	Response	2	19996197	12346	1
Vp016	693	Picture	MorphF8_04_orig.jpg ; MorphF8_00_LOWER.jpg	19996325	0	1	30604	2	0	next	incorrect	1385
Vp016	693	Response	1	20026754	30429	2
Vp016	694	Picture	MorphM1_08_orig.jpg ; MorphM1_00_LOWER.jpg	20026929	0	1	29772	2	0	next	incorrect	1387
Vp016	694	Response	1	20056595	29666	1
Vp016	695	Picture	MorphF5_05_orig.jpg ; MorphF5_10_LOWER.jpg	20056701	0	1	15302	2	0	next	incorrect	1389
Vp016	695	Response	1	20071874	15173	1
Vp016	696	Picture	MorphF2_09_orig.jpg ; MorphF2_10_LOWER.jpg	20072003	0	1	8815	3	0	next	hit	1391
Vp016	696	Response	2	20080754	8751	1
Vp016	697	Picture	MorphF5_03_orig.jpg ; MorphF5_00_LOWER.jpg	20080818	0	2	7485	3	0	next	incorrect	1393
Vp016	697	Response	1	20088114	7296	1
Vp016	698	Picture	MorphM9_00_orig.jpg ; MorphM9_10_LOWER.jpg	20088303	0	1	51228	3	0	next	incorrect	1395
Vp016	698	Response	1	20139472	51169	1
Vp016	699	Picture	MorphM7_04_orig.jpg ; MorphM7_00_LOWER.jpg	20139531	0	2	8483	3	0	next	hit	1397
Vp016	699	Response	2	20147872	8341	1
Vp016	700	Picture	MorphM1_02_orig.jpg ; MorphM1_10_LOWER.jpg	20148014	0	1	188281	2	0	next	incorrect	1399
Vp016	700	Response	1	20336107	188093	1
Vp016	701	Picture	MorphM8_02_orig.jpg ; MorphM8_00_LOWER.jpg	20336295	0	1	30936	3	0	next	incorrect	1401
Vp016	701	Response	1	20367066	30771	1
Vp016	702	Picture	MorphF7_07_orig.jpg ; MorphF7_10_LOWER.jpg	20367231	0	2	63870	3	0	next	incorrect	1403
Vp016	702	Response	1	20430984	63753	1
Vp016	703	Picture	MorphF3_03_orig.jpg ; MorphF3_10_LOWER.jpg	20431101	0	1	8648	3	0	next	incorrect	1405
Vp016	703	Response	1	20439703	8602	1
Vp016	704	Picture	MorphM6_09_orig.jpg ; MorphM6_10_LOWER.jpg	20439749	0	2	10479	3	0	next	hit	1407
Vp016	704	Response	2	20450023	10274	1
Vp016	705	Picture	MorphM8_07_orig.jpg ; MorphM8_00_LOWER.jpg	20450228	0	1	9481	2	0	next	hit	1409
Vp016	705	Response	2	20459543	9315	1
Vp016	706	Picture	MorphF10_05_orig.jpg ; MorphF10_00_LOWER.jpg	20459709	0	1	8805	178	0	next	hit	1411
Vp016	706	Response	2	20468503	8794	1
Vp016	707	Picture	MorphM8_09_orig.jpg ; MorphM8_10_LOWER.jpg	20468514	0	177	9490	178	0	next	hit	1413
Vp016	707	Response	2	20477862	9348	1
Vp016	708	Picture	MorphM6_06_orig.jpg ; MorphM6_00_LOWER.jpg	20478004	0	1	8483	2	0	next	incorrect	1415
Vp016	708	Response	1	20486422	8418	1
Vp016	709	Picture	MorphM8_03_orig.jpg ; MorphM8_10_LOWER.jpg	20486487	0	1	15468	2	0	next	incorrect	1417
Vp016	709	Response	1	20501862	15375	1
Vp016	710	Picture	MorphF8_00_orig.jpg ; MorphF8_00_LOWER.jpg	20501955	0	1	10645	2	0	next	incorrect	1419
Vp016	710	Response	1	20512501	10546	1
Vp016	711	Picture	MorphF3_04_orig.jpg ; MorphF3_10_LOWER.jpg	20512600	0	1	7817	3	0	next	incorrect	1421
Vp016	711	Response	1	20520341	7741	1
Vp016	712	Picture	MorphM10_04_orig.jpg ; MorphM10_00_LOWER.jpg	20520417	0	2	25781	3	0	next	incorrect	1423
Vp016	712	Response	1	20546100	25683	1
Vp016	713	Picture	MorphM3_09_orig.jpg ; MorphM3_10_LOWER.jpg	20546198	0	1	18628	3	0	next	incorrect	1425
Vp016	713	Response	1	20564740	18542	1
Vp016	714	Picture	MorphF1_08_orig.jpg ; MorphF1_00_LOWER.jpg	20564826	0	2	13473	3	0	next	hit	1427
Vp016	714	Response	2	20578260	13434	1
Vp016	715	Picture	MorphF4_00_orig.jpg ; MorphF4_00_LOWER.jpg	20578299	0	1	7152	2	0	next	incorrect	1429
Vp016	715	Response	1	20585379	7080	1
Vp016	716	Picture	MorphF1_06_orig.jpg ; MorphF1_10_LOWER.jpg	20585451	0	1	33764	2	0	next	hit	1431
Vp016	716	Response	2	20619138	33687	1
Vp016	717	Picture	MorphF8_08_orig.jpg ; MorphF8_10_LOWER.jpg	20619215	0	1	9314	2	0	next	hit	1433
Vp016	717	Response	2	20628338	9123	1
Vp016	718	Picture	MorphF4_04_orig.jpg ; MorphF4_10_LOWER.jpg	20628529	0	1	41415	2	0	next	incorrect	1435
Vp016	718	Response	1	20669777	41248	1
Vp016	719	Picture	MorphM2_04_orig.jpg ; MorphM2_00_LOWER.jpg	20669944	0	1	26113	3	0	next	incorrect	1437
Vp016	719	Response	1	20695936	25992	1
Vp016	720	Picture	MorphF4_08_orig.jpg ; MorphF4_10_LOWER.jpg	20696057	0	2	35594	3	0	next	hit	1439
Vp016	720	Response	2	20731535	35478	1
Vp016	721	Picture	MorphM8_08_orig.jpg ; MorphM8_10_LOWER.jpg	20731651	0	1	14138	2	0	next	hit	1441
Vp016	721	Response	2	20745695	14044	1
Vp016	722	Picture	MorphM9_09_orig.jpg ; MorphM9_00_LOWER.jpg	20745789	0	1	82830	2	0	next	hit	1443
Vp016	722	Response	2	20828492	82703	1
Vp016	723	Picture	MorphF1_03_orig.jpg ; MorphF1_10_LOWER.jpg	20828619	0	1	51561	2	0	next	hit	1445
Vp016	723	Response	2	20880011	51392	1
Vp016	724	Picture	MorphF8_01_orig.jpg ; MorphF8_00_LOWER.jpg	20880180	0	1	73516	2	0	next	incorrect	1447
Vp016	724	Response	1	20953529	73349	1
Vp016	725	Picture	MorphM4_09_orig.jpg ; MorphM4_10_LOWER.jpg	20953696	0	1	12973	3	0	next	hit	1449
Vp016	725	Response	2	20966568	12872	1
Vp016	726	Picture	MorphM10_09_orig.jpg ; MorphM10_00_LOWER.jpg	20966669	0	2	8317	3	0	next	hit	1451
Vp016	726	Response	2	20974808	8139	1
Vp016	727	Picture	MorphM5_07_orig.jpg ; MorphM5_10_LOWER.jpg	20974986	0	1	7817	2	0	next	incorrect	1453
Vp016	727	Response	1	20982727	7741	1
Vp016	728	Picture	MorphF3_07_orig.jpg ; MorphF3_00_LOWER.jpg	20982803	0	1	7984	2	0	next	incorrect	1455
Vp016	728	Response	1	20990647	7844	1
Vp016	729	Picture	MorphM9_03_orig.jpg ; MorphM9_10_LOWER.jpg	20990787	0	1	10478	2	0	next	incorrect	1457
Vp016	729	Response	1	21001207	10420	1
Vp016	730	Picture	MorphM1_04_orig.jpg ; MorphM1_10_LOWER.jpg	21001265	0	1	7817	3	0	next	incorrect	1459
Vp016	730	Response	1	21008967	7702	1
Vp016	731	Picture	MorphF8_07_orig.jpg ; MorphF8_10_LOWER.jpg	21009082	0	2	10645	3	0	next	hit	1461
Vp016	731	Response	2	21019526	10444	1
Vp016	732	Picture	MorphF5_10_orig.jpg ; MorphF5_10_LOWER.jpg	21019727	0	1	6653	2	0	next	hit	1463
Vp016	732	Response	2	21026166	6439	1
Vp016	733	Picture	MorphF4_09_orig.jpg ; MorphF4_00_LOWER.jpg	21026380	0	1	7152	2	0	next	hit	1465
Vp016	733	Response	2	21033446	7066	1
Vp016	734	Picture	MorphF6_01_orig.jpg ; MorphF6_10_LOWER.jpg	21033532	0	1	9148	2	0	next	incorrect	1467
Vp016	734	Response	1	21042566	9034	1
Vp016	735	Picture	MorphM1_06_orig.jpg ; MorphM1_10_LOWER.jpg	21042680	0	1	7984	2	0	next	incorrect	1469
Vp016	735	Response	1	21050486	7806	1
Vp016	736	Picture	MorphM10_05_orig.jpg ; MorphM10_10_LOWER.jpg	21050664	0	1	11975	2	0	next	incorrect	1471
Vp016	736	Response	1	21062405	11741	1
Vp016	737	Picture	MorphF7_01_orig.jpg ; MorphF7_10_LOWER.jpg	21062639	0	1	45740	2	0	next	incorrect	1473
Vp016	737	Response	1	21108164	45525	1
Vp016	738	Picture	MorphM7_10_orig.jpg ; MorphM7_00_LOWER.jpg	21108379	0	1	7317	4	0	next	hit	1475
Vp016	738	Response	2	21115603	7224	1
Vp016	739	Picture	MorphM3_06_orig.jpg ; MorphM3_10_LOWER.jpg	21115696	0	3	14305	4	0	next	hit	1477
Vp016	739	Response	2	21129843	14147	1
Vp016	740	Picture	MorphM7_10_orig.jpg ; MorphM7_10_LOWER.jpg	21130001	0	1	9132	185	0	next	hit	1479
Vp016	740	Response	2	21139123	9122	1
Vp016	741	Picture	MorphF6_04_orig.jpg ; MorphF6_10_LOWER.jpg	21139133	0	184	12491	185	0	next	incorrect	1481
Vp016	741	Response	1	21151443	12310	1
Vp016	742	Picture	MorphF3_09_orig.jpg ; MorphF3_00_LOWER.jpg	21151624	0	1	8649	2	0	next	hit	1483
Vp016	742	Response	2	21160242	8618	1
Vp016	743	Picture	MorphM7_01_orig.jpg ; MorphM7_00_LOWER.jpg	21160273	0	1	25946	3	0	next	incorrect	1485
Vp016	743	Response	1	21186082	25809	1
Vp016	744	Picture	MorphF7_06_orig.jpg ; MorphF7_00_LOWER.jpg	21186219	0	2	13805	4	0	next	hit	1487
Vp016	744	Response	2	21199921	13702	1
Vp016	745	Picture	MorphM2_03_orig.jpg ; MorphM2_10_LOWER.jpg	21200024	0	2	48567	4	0	next	incorrect	1489
Vp016	745	Response	1	21248480	48456	1
Vp016	746	Picture	MorphF7_08_orig.jpg ; MorphF7_10_LOWER.jpg	21248591	0	2	12142	3	0	next	incorrect	1491
Vp016	746	Response	1	21260559	11968	1
Vp016	747	Picture	MorphM6_07_orig.jpg ; MorphM6_10_LOWER.jpg	21260733	0	1	7152	2	0	next	incorrect	1493
Vp016	747	Response	1	21267759	7026	1
Vp016	748	Picture	MorphF8_06_orig.jpg ; MorphF8_10_LOWER.jpg	21267885	0	1	9980	2	0	next	incorrect	1495
Vp016	748	Response	1	21277759	9874	1
Vp016	749	Picture	MorphF4_04_orig.jpg ; MorphF4_00_LOWER.jpg	21277865	0	1	8316	2	0	next	incorrect	1497
Vp016	749	Response	1	21286079	8214	1
Vp016	750	Picture	MorphM6_08_orig.jpg ; MorphM6_10_LOWER.jpg	21286181	0	1	6986	2	0	next	hit	1499
Vp016	750	Response	2	21293038	6857	1
Vp016	751	Picture	MorphF1_07_orig.jpg ; MorphF1_00_LOWER.jpg	21293167	0	1	10645	2	0	next	hit	1501
Vp016	751	Response	2	21303678	10511	1
Vp016	752	Picture	MorphM1_05_orig.jpg ; MorphM1_00_LOWER.jpg	21303812	0	1	14304	2	0	next	incorrect	1503
Vp016	752	Response	1	21317998	14186	1
Vp016	753	Picture	MorphF2_05_orig.jpg ; MorphF2_00_LOWER.jpg	21318116	0	1	14137	3	0	next	incorrect	1505
Vp016	753	Response	1	21332077	13961	1
Vp016	754	Picture	MorphF5_07_orig.jpg ; MorphF5_00_LOWER.jpg	21332253	0	2	25781	3	0	next	hit	1507
Vp016	754	Response	2	21357837	25584	1
Vp016	755	Picture	MorphM7_02_orig.jpg ; MorphM7_00_LOWER.jpg	21358034	0	1	30105	2	0	next	incorrect	1509
Vp016	755	Response	1	21388076	30042	1
Vp016	756	Picture	MorphF9_06_orig.jpg ; MorphF9_10_LOWER.jpg	21388139	0	1	40084	2	0	next	incorrect	1511
Vp016	756	Response	1	21428155	40016	1
Vp016	757	Picture	MorphM1_09_orig.jpg ; MorphM1_10_LOWER.jpg	21428223	0	1	30771	2	0	next	incorrect	1513
Vp016	757	Response	1	21458794	30571	1
Vp016	758	Picture	MorphM3_05_orig.jpg ; MorphM3_00_LOWER.jpg	21458994	0	1	43910	2	0	next	incorrect	1515
Vp016	758	Response	1	21502873	43879	1
Vp016	759	Picture	MorphM4_06_orig.jpg ; MorphM4_00_LOWER.jpg	21502904	0	1	183457	2	0	next	incorrect	1517
Vp016	759	Response	1	21686227	183323	1
Vp016	760	Picture	MorphM5_06_orig.jpg ; MorphM5_10_LOWER.jpg	21686361	0	1	16965	2	0	next	incorrect	1519
Vp016	760	Response	1	21703266	16905	1
Vp016	761	Picture	MorphM6_10_orig.jpg ; MorphM6_10_LOWER.jpg	21703326	0	1	7152	2	0	next	hit	1521
Vp016	761	Response	2	21710386	7060	1
Vp016	762	Picture	MorphF3_02_orig.jpg ; MorphF3_00_LOWER.jpg	21710478	0	1	7318	3	0	next	incorrect	1523
Vp016	762	Response	1	21717586	7108	1
Vp016	763	Picture	MorphM2_06_orig.jpg ; MorphM2_00_LOWER.jpg	21717796	0	2	21456	4	0	next	hit	1525
Vp016	763	Response	2	21739105	21309	1
Vp016	764	Picture	MorphM8_05_orig.jpg ; MorphM8_00_LOWER.jpg	21739252	0	2	7984	3	0	next	hit	1527
Vp016	764	Response	2	21747105	7853	1
Vp016	765	Picture	MorphM10_06_orig.jpg ; MorphM10_10_LOWER.jpg	21747236	0	1	11144	2	0	next	incorrect	1529
Vp016	765	Response	1	21758305	11069	1
Vp016	766	Picture	MorphF7_10_orig.jpg ; MorphF7_00_LOWER.jpg	21758380	0	1	20791	2	0	next	hit	1531
Vp016	766	Response	2	21779024	20644	1
Vp016	767	Picture	MorphM6_00_orig.jpg ; MorphM6_10_LOWER.jpg	21779171	0	1	12807	2	0	next	incorrect	1533
Vp016	767	Response	1	21791824	12653	1
Vp016	768	Picture	MorphF3_07_orig.jpg ; MorphF3_10_LOWER.jpg	21791978	0	1	14125	181	0	next	hit	1535
Vp016	768	Response	2	21806063	14085	1
Vp016	769	Picture	MorphM4_00_orig.jpg ; MorphM4_10_LOWER.jpg	21806103	0	180	7331	181	0	next	incorrect	1537
Vp016	769	Response	1	21813343	7240	1
Vp016	770	Picture	MorphF10_04_orig.jpg ; MorphF10_00_LOWER.jpg	21813434	0	1	11476	2	0	next	hit	1539
Vp016	770	Response	2	21824783	11349	1
Vp016	771	Picture	MorphF7_02_orig.jpg ; MorphF7_00_LOWER.jpg	21824910	0	1	7818	2	0	next	hit	1541
Vp016	771	Response	2	21832622	7712	1
Vp016	772	Picture	MorphF5_05_orig.jpg ; MorphF5_00_LOWER.jpg	21832728	0	1	15121	183	0	next	hit	1543
Vp016	772	Response	2	21847822	15094	1
Vp016	773	Picture	MorphM5_01_orig.jpg ; MorphM5_10_LOWER.jpg	21847849	0	182	9162	183	0	next	incorrect	1545
Vp016	773	Response	1	21856862	9013	1
Vp016	774	Picture	MorphM10_02_orig.jpg ; MorphM10_00_LOWER.jpg	21857011	0	1	47569	2	0	next	incorrect	1547
Vp016	774	Response	1	21904461	47450	1
Vp016	775	Picture	MorphF9_02_orig.jpg ; MorphF9_10_LOWER.jpg	21904580	0	1	12142	2	0	next	incorrect	1549
Vp016	775	Response	1	21916620	12040	1
Vp016	776	Picture	MorphF10_05_orig.jpg ; MorphF10_10_LOWER.jpg	21916722	0	1	29107	2	0	next	hit	1551
Vp016	776	Response	2	21945659	28937	1
Vp016	777	Picture	MorphF2_09_orig.jpg ; MorphF2_00_LOWER.jpg	21945829	0	1	17963	2	0	next	hit	1553
Vp016	777	Response	2	21963659	17830	1
Vp016	778	Picture	MorphM7_06_orig.jpg ; MorphM7_00_LOWER.jpg	21963792	0	1	24284	2	0	next	incorrect	1555
Vp016	778	Response	1	21987898	24106	1
Vp016	779	Picture	MorphM3_02_orig.jpg ; MorphM3_00_LOWER.jpg	21988076	0	1	9647	2	0	next	incorrect	1557
Vp016	779	Response	1	21997578	9502	1
Vp016	780	Picture	MorphM1_00_orig.jpg ; MorphM1_10_LOWER.jpg	21997723	0	1	8815	2	0	next	incorrect	1559
Vp016	780	Response	1	22006457	8734	1
Vp016	781	Picture	MorphF2_03_orig.jpg ; MorphF2_00_LOWER.jpg	22006538	0	1	10645	2	0	next	incorrect	1561
Vp016	781	Response	1	22017017	10479	1
Vp016	782	Picture	MorphF3_05_orig.jpg ; MorphF3_10_LOWER.jpg	22017183	0	1	10977	2	0	next	incorrect	1563
Vp016	782	Response	1	22027977	10794	1
Vp016	783	Picture	MorphF8_09_orig.jpg ; MorphF8_10_LOWER.jpg	22028160	0	1	7984	2	0	next	hit	1565
Vp016	783	Response	2	22035976	7816	1
Vp016	784	Picture	MorphM10_02_orig.jpg ; MorphM10_10_LOWER.jpg	22036144	0	1	9979	3	0	next	incorrect	1567
Vp016	784	Response	1	22045976	9832	1
Vp016	785	Picture	MorphM4_09_orig.jpg ; MorphM4_00_LOWER.jpg	22046123	0	2	14970	3	0	next	hit	1569
Vp016	785	Response	2	22061016	14893	1
Vp016	786	Picture	MorphF2_02_orig.jpg ; MorphF2_00_LOWER.jpg	22061093	0	1	8981	3	0	next	incorrect	1571
Vp016	786	Response	1	22069975	8882	1
Vp016	787	Picture	MorphF7_02_orig.jpg ; MorphF7_10_LOWER.jpg	22070074	0	2	7152	4	0	next	hit	1573
Vp016	787	Response	2	22077015	6941	1
Vp016	788	Picture	MorphM5_09_orig.jpg ; MorphM5_10_LOWER.jpg	22077226	0	2	8649	3	0	next	incorrect	1575
Vp016	788	Response	1	22085735	8509	1
Vp016	789	Picture	MorphM10_10_orig.jpg ; MorphM10_00_LOWER.jpg	22085875	0	1	23951	2	0	next	hit	1577
Vp016	789	Response	2	22109735	23860	1
Vp016	790	Picture	MorphM3_07_orig.jpg ; MorphM3_00_LOWER.jpg	22109826	0	1	22787	2	0	next	incorrect	1579
Vp016	790	Response	1	22132534	22708	1
Vp016	791	Picture	MorphF3_02_orig.jpg ; MorphF3_10_LOWER.jpg	22132613	0	1	10312	2	0	next	hit	1581
Vp016	791	Response	2	22142853	10240	1
Vp016	792	Picture	MorphM8_02_orig.jpg ; MorphM8_10_LOWER.jpg	22142925	0	1	49565	2	0	next	hit	1583
Vp016	792	Response	2	22192372	49447	1
Vp016	793	Picture	MorphF1_01_orig.jpg ; MorphF1_00_LOWER.jpg	22192490	0	1	17797	2	0	next	incorrect	1585
Vp016	793	Response	1	22210131	17641	1
Vp016	794	Picture	MorphF5_00_orig.jpg ; MorphF5_00_LOWER.jpg	22210287	0	1	7318	2	0	next	incorrect	1587
Vp016	794	Response	1	22217491	7204	1
Vp016	795	Picture	MorphM10_07_orig.jpg ; MorphM10_10_LOWER.jpg	22217605	0	1	13639	2	0	next	hit	1589
Vp016	795	Response	2	22231091	13486	1
Vp016	796	Picture	MorphF3_08_orig.jpg ; MorphF3_00_LOWER.jpg	22231244	0	1	13472	3	0	next	hit	1591
Vp016	796	Response	2	22244610	13366	1
Vp016	797	Picture	MorphM10_00_orig.jpg ; MorphM10_00_LOWER.jpg	22244716	0	2	12782	195	0	next	incorrect	1593
Vp016	797	Response	1	22257490	12774	1
Vp016	798	Picture	MorphM9_09_orig.jpg ; MorphM9_10_LOWER.jpg	22257498	0	193	8841	194	0	next	hit	1595
Vp016	798	Response	2	22266130	8632	1
Vp016	799	Picture	MorphM2_05_orig.jpg ; MorphM2_00_LOWER.jpg	22266339	0	1	16778	189	0	next	incorrect	1597
Vp016	799	Response	1	22283089	16750	1
Vp016	800	Picture	MorphM5_03_orig.jpg ; MorphM5_10_LOWER.jpg	22283117	0	188	15822	189	0	next	incorrect	1599
Vp016	800	Response	1	22298849	15732	1
Vp016	801	Picture	MorphM7_00_orig.jpg ; MorphM7_00_LOWER.jpg	22298939	0	1	8316	2	0	next	incorrect	1601
Vp016	801	Response	1	22307169	8230	1
Vp016	802	Picture	MorphF3_10_orig.jpg ; MorphF3_00_LOWER.jpg	22307255	0	1	14969	2	0	next	hit	1603
Vp016	802	Response	2	22322048	14793	1
Vp016	803	Picture	MorphM9_03_orig.jpg ; MorphM9_00_LOWER.jpg	22322224	0	1	10312	3	0	next	incorrect	1605
Vp016	803	Response	1	22332448	10224	1
Vp016	804	Picture	MorphM5_02_orig.jpg ; MorphM5_10_LOWER.jpg	22332536	0	2	11311	3	0	next	incorrect	1607
Vp016	804	Response	1	22343807	11271	1
Vp016	805	Picture	MorphF4_08_orig.jpg ; MorphF4_00_LOWER.jpg	22343847	0	1	30437	2	0	next	hit	1609
Vp016	805	Response	2	22374206	30359	1
Vp016	806	Picture	MorphM4_10_orig.jpg ; MorphM4_10_LOWER.jpg	22374284	0	1	7485	2	0	next	hit	1611
Vp016	806	Response	2	22381726	7442	1
Vp016	807	Picture	MorphF8_07_orig.jpg ; MorphF8_00_LOWER.jpg	22381769	0	1	20125	2	0	next	hit	1613
Vp016	807	Response	2	22401806	20037	1
Vp016	808	Picture	MorphM4_08_orig.jpg ; MorphM4_10_LOWER.jpg	22401894	0	1	21955	2	0	next	incorrect	1615
Vp016	808	Response	1	22423645	21751	1
Vp016	809	Picture	MorphM6_04_orig.jpg ; MorphM6_10_LOWER.jpg	22423849	0	1	35261	2	0	next	incorrect	1617
Vp016	809	Response	1	22459084	35235	1
Vp016	810	Picture	MorphM5_07_orig.jpg ; MorphM5_00_LOWER.jpg	22459110	0	1	122238	180	0	next	incorrect	1619
Vp016	810	Response	1	22581321	122211	1
Vp016	811	Picture	MorphF3_06_orig.jpg ; MorphF3_10_LOWER.jpg	22581348	0	179	30449	180	0	next	hit	1621
Vp016	811	Response	2	22611720	30372	1
Vp016	812	Picture	MorphF5_02_orig.jpg ; MorphF5_00_LOWER.jpg	22611797	0	1	18795	2	0	next	incorrect	1623
Vp016	812	Response	1	22630359	18562	1
Vp016	813	Picture	MorphF7_03_orig.jpg ; MorphF7_00_LOWER.jpg	22630592	0	1	178800	2	0	next	incorrect	1625
Vp016	813	Response	1	22809314	178722	1
Vp016	814	Picture	MorphM10_09_orig.jpg ; MorphM10_10_LOWER.jpg	22809392	0	1	8317	2	0	next	hit	1627
Vp016	814	Response	2	22817553	8161	1
Vp016	815	Picture	MorphM3_06_orig.jpg ; MorphM3_00_LOWER.jpg	22817709	0	1	8649	2	0	next	hit	1629
Vp016	815	Response	2	22826273	8564	1
Vp016	816	Picture	MorphM4_01_orig.jpg ; MorphM4_10_LOWER.jpg	22826358	0	1	10977	2	0	next	incorrect	1631
Vp016	816	Response	1	22837233	10875	1
Vp016	817	Picture	MorphF1_08_orig.jpg ; MorphF1_10_LOWER.jpg	22837335	0	1	12142	2	0	next	incorrect	1633
Vp016	817	Response	1	22849313	11978	1
Vp016	818	Picture	MorphF5_09_orig.jpg ; MorphF5_00_LOWER.jpg	22849477	0	1	15801	2	0	next	hit	1635
Vp016	818	Response	2	22865072	15595	1
Vp016	819	Picture	MorphF8_02_orig.jpg ; MorphF8_10_LOWER.jpg	22865278	0	1	33598	2	0	next	hit	1637
Vp016	819	Response	2	22898831	33553	1
Vp016	820	Picture	MorphM10_06_orig.jpg ; MorphM10_00_LOWER.jpg	22898876	0	1	11310	2	0	next	hit	1639
Vp016	820	Response	2	22910111	11235	1
Vp016	821	Picture	MorphF8_01_orig.jpg ; MorphF8_10_LOWER.jpg	22910186	0	1	6985	3	0	next	incorrect	1641
Vp016	821	Response	1	22916991	6805	1
Vp016	822	Picture	MorphF3_01_orig.jpg ; MorphF3_10_LOWER.jpg	22917171	0	2	8816	3	0	next	incorrect	1643
Vp016	822	Response	1	22925790	8619	1
Vp016	823	Picture	MorphF10_03_orig.jpg ; MorphF10_10_LOWER.jpg	22925987	0	1	56717	2	0	next	incorrect	1645
Vp016	823	Response	1	22982588	56601	1
Vp016	824	Picture	MorphM7_02_orig.jpg ; MorphM7_10_LOWER.jpg	22982704	0	1	50895	3	0	next	hit	1647
Vp016	824	Response	2	23033387	50683	1
Vp016	825	Picture	MorphM3_10_orig.jpg ; MorphM3_10_LOWER.jpg	23033599	0	2	23452	3	0	next	hit	1649
Vp016	825	Response	2	23056907	23308	1
Vp016	826	Picture	MorphM6_03_orig.jpg ; MorphM6_00_LOWER.jpg	23057051	0	1	26280	2	0	next	incorrect	1651
Vp016	826	Response	1	23083146	26095	1
Vp016	827	Picture	MorphM3_02_orig.jpg ; MorphM3_10_LOWER.jpg	23083331	0	1	14803	2	0	next	incorrect	1653
Vp016	827	Response	1	23097945	14614	1
Vp016	828	Picture	MorphM9_06_orig.jpg ; MorphM9_00_LOWER.jpg	23098134	0	1	23452	2	0	next	incorrect	1655
Vp016	828	Response	1	23121465	23331	1
Vp016	829	Picture	MorphF10_07_orig.jpg ; MorphF10_00_LOWER.jpg	23121586	0	1	13306	2	0	next	hit	1657
Vp016	829	Response	2	23134744	13158	1
Vp016	830	Picture	MorphM1_10_orig.jpg ; MorphM1_00_LOWER.jpg	23134892	0	1	30105	2	0	next	hit	1659
Vp016	830	Response	2	23164823	29931	1
Vp016	831	Picture	MorphM2_08_orig.jpg ; MorphM2_00_LOWER.jpg	23164997	0	1	36591	2	0	next	incorrect	1661
Vp016	831	Response	1	23201462	36465	1
Vp016	832	Picture	MorphM5_01_orig.jpg ; MorphM5_00_LOWER.jpg	23201588	0	1	123913	2	0	next	incorrect	1663
Vp016	832	Response	1	23325299	123711	1
Vp016	833	Picture	MorphM4_04_orig.jpg ; MorphM4_10_LOWER.jpg	23325501	0	1	14470	3	0	next	incorrect	1665
Vp016	833	Response	1	23339778	14277	1
Vp016	834	Picture	MorphF10_06_orig.jpg ; MorphF10_00_LOWER.jpg	23339971	0	2	8816	3	0	next	hit	1667
Vp016	834	Response	2	23348738	8767	1
Vp016	835	Picture	MorphF3_08_orig.jpg ; MorphF3_10_LOWER.jpg	23348787	0	1	29439	2	0	next	hit	1669
Vp016	835	Response	2	23378177	29390	1
Vp016	836	Picture	MorphF1_02_orig.jpg ; MorphF1_00_LOWER.jpg	23378226	0	1	14637	2	0	next	incorrect	1671
Vp016	836	Response	1	23392737	14511	1
Vp016	837	Picture	MorphM3_00_orig.jpg ; MorphM3_00_LOWER.jpg	23392863	0	1	12142	2	0	next	incorrect	1673
Vp016	837	Response	1	23404816	11953	1
Vp016	838	Picture	MorphF2_03_orig.jpg ; MorphF2_10_LOWER.jpg	23405005	0	1	36092	3	0	next	hit	1675
Vp016	838	Response	2	23441055	36050	1
Vp016	839	Picture	MorphF1_06_orig.jpg ; MorphF1_00_LOWER.jpg	23441097	0	2	23951	4	0	next	hit	1677
Vp016	839	Response	2	23464974	23877	1
Vp016	840	Picture	MorphM8_00_orig.jpg ; MorphM8_10_LOWER.jpg	23465048	0	2	38255	3	0	next	hit	1679
Vp016	840	Response	2	23503132	38084	2
Vp016	841	Picture	MorphF5_06_orig.jpg ; MorphF5_00_LOWER.jpg	23503303	0	1	16467	2	0	next	incorrect	1681
Vp016	841	Response	1	23519613	16310	1
Vp016	842	Picture	MorphM7_07_orig.jpg ; MorphM7_10_LOWER.jpg	23519770	0	1	37090	2	0	next	hit	1683
Vp016	842	Response	2	23556652	36882	1
Vp016	843	Picture	MorphM5_04_orig.jpg ; MorphM5_10_LOWER.jpg	23556860	0	1	96968	2	0	next	incorrect	1685
Vp016	843	Response	1	23653609	96749	1
Vp016	844	Picture	MorphF6_09_orig.jpg ; MorphF6_10_LOWER.jpg	23653828	0	1	25947	2	0	next	hit	1687
Vp016	844	Response	2	23679688	25860	1
Vp016	845	Picture	MorphM7_03_orig.jpg ; MorphM7_10_LOWER.jpg	23679775	0	1	71686	2	0	next	hit	1689
Vp016	845	Response	2	23751286	71511	1
Vp016	846	Picture	MorphF5_07_orig.jpg ; MorphF5_10_LOWER.jpg	23751461	0	1	34929	2	0	next	hit	1691
Vp016	846	Response	2	23786245	34784	1
Vp016	847	Picture	MorphF4_07_orig.jpg ; MorphF4_10_LOWER.jpg	23786390	0	1	27433	179	0	next	incorrect	1693
Vp016	847	Response	1	23813764	27374	1
Vp016	848	Picture	MorphF1_10_orig.jpg ; MorphF1_10_LOWER.jpg	23813823	0	178	42424	179	0	next	hit	1695
Vp016	848	Response	2	23856163	42340	1
Vp016	849	Picture	MorphM3_08_orig.jpg ; MorphM3_00_LOWER.jpg	23856247	0	1	46238	2	0	next	hit	1697
Vp016	849	Response	2	23902402	46155	1
Vp016	850	Picture	MorphF6_07_orig.jpg ; MorphF6_10_LOWER.jpg	23902485	0	1	50397	2	0	next	hit	1699
Vp016	850	Response	2	23952720	50235	1
Vp016	851	Picture	MorphF10_07_orig.jpg ; MorphF10_10_LOWER.jpg	23952882	0	1	26778	2	0	next	hit	1701
Vp016	851	Response	2	23979519	26637	1
Vp016	852	Picture	MorphF4_05_orig.jpg ; MorphF4_10_LOWER.jpg	23979660	0	1	19460	2	0	next	hit	1703
Vp016	852	Response	2	23998959	19299	1
Vp016	853	Picture	MorphM9_05_orig.jpg ; MorphM9_00_LOWER.jpg	23999120	0	1	25115	3	0	next	incorrect	1705
Vp016	853	Response	1	24024078	24958	1
Vp016	854	Picture	MorphM4_08_orig.jpg ; MorphM4_00_LOWER.jpg	24024235	0	2	23120	3	0	next	incorrect	1707
Vp016	854	Response	1	24047278	23043	1
Vp016	855	Picture	MorphM1_07_orig.jpg ; MorphM1_10_LOWER.jpg	24047355	0	1	27111	2	0	next	hit	1709
Vp016	855	Response	2	24074316	26961	1
Vp016	856	Picture	MorphM10_04_orig.jpg ; MorphM10_10_LOWER.jpg	24074466	0	1	28109	2	0	next	hit	1711
Vp016	856	Response	2	24102476	28010	1
Vp016	857	Picture	MorphM2_10_orig.jpg ; MorphM2_00_LOWER.jpg	24102575	0	1	31768	2	0	next	hit	1713
Vp016	857	Response	2	24134155	31580	1
Vp016	858	Picture	MorphM8_07_orig.jpg ; MorphM8_10_LOWER.jpg	24134343	0	1	9647	2	0	next	incorrect	1715
Vp016	858	Response	1	24143914	9571	1
Vp016	859	Picture	MorphM1_02_orig.jpg ; MorphM1_00_LOWER.jpg	24143990	0	1	9481	2	0	next	incorrect	1717
Vp016	859	Response	1	24153274	9284	1
Vp016	860	Picture	MorphM7_05_orig.jpg ; MorphM7_00_LOWER.jpg	24153471	0	1	13472	2	0	next	hit	1719
Vp016	860	Response	2	24166794	13323	1
Vp016	861	Picture	MorphF7_07_orig.jpg ; MorphF7_00_LOWER.jpg	24166943	0	1	27610	2	0	next	incorrect	1721
Vp016	861	Response	1	24194473	27530	1
Vp016	862	Picture	MorphF9_01_orig.jpg ; MorphF9_00_LOWER.jpg	24194553	0	1	147531	2	0	next	hit	1723
Vp016	862	Response	2	24341909	147356	1
Vp016	863	Picture	MorphM2_06_orig.jpg ; MorphM2_10_LOWER.jpg	24342084	0	1	21931	193	0	next	incorrect	1725
Vp016	863	Response	1	24363988	21904	1
Vp016	864	Picture	MorphF9_00_orig.jpg ; MorphF9_10_LOWER.jpg	24364015	0	192	8340	193	0	next	incorrect	1727
Vp016	864	Response	1	24372228	8213	1
Vp016	865	Picture	MorphM4_07_orig.jpg ; MorphM4_10_LOWER.jpg	24372355	0	1	32933	2	0	next	hit	1729
Vp016	865	Response	2	24405107	32752	1
Vp016	866	Picture	MorphF10_08_orig.jpg ; MorphF10_10_LOWER.jpg	24405288	0	1	25614	2	0	next	hit	1731
Vp016	866	Response	2	24430786	25498	1
Vp016	867	Picture	MorphF9_04_orig.jpg ; MorphF9_00_LOWER.jpg	24430902	0	1	20292	2	0	next	incorrect	1733
Vp016	867	Response	1	24451025	20123	1
Vp016	868	Picture	MorphM8_10_orig.jpg ; MorphM8_00_LOWER.jpg	24451194	0	1	20125	2	0	next	hit	1735
Vp016	868	Response	2	24471185	19991	1
Vp016	869	Picture	MorphF1_00_orig.jpg ; MorphF1_10_LOWER.jpg	24471319	0	1	6653	2	0	next	incorrect	1737
Vp016	869	Response	1	24477905	6586	1
Vp016	870	Picture	MorphF8_06_orig.jpg ; MorphF8_00_LOWER.jpg	24477972	0	1	13306	2	0	next	hit	1739
Vp016	870	Response	2	24491184	13212	1
Vp016	871	Picture	MorphF10_03_orig.jpg ; MorphF10_00_LOWER.jpg	24491278	0	1	7818	2	0	next	hit	1741
Vp016	871	Response	2	24499024	7746	1
Vp016	872	Picture	MorphM2_09_orig.jpg ; MorphM2_10_LOWER.jpg	24499096	0	1	15302	2	0	next	incorrect	1743
Vp016	872	Response	1	24514303	15207	1
Vp016	873	Picture	MorphF9_06_orig.jpg ; MorphF9_00_LOWER.jpg	24514398	0	1	29439	2	0	next	incorrect	1745
Vp016	873	Response	1	24543743	29345	1
Vp016	874	Picture	MorphF4_01_orig.jpg ; MorphF4_00_LOWER.jpg	24543837	0	1	16466	2	0	next	incorrect	1747
Vp016	874	Response	1	24560142	16305	1
Vp016	875	Picture	MorphM5_03_orig.jpg ; MorphM5_00_LOWER.jpg	24560303	0	1	7818	2	0	next	incorrect	1749
Vp016	875	Response	1	24567982	7679	1
Vp016	876	Picture	MorphM10_03_orig.jpg ; MorphM10_00_LOWER.jpg	24568121	0	1	24594	190	0	next	incorrect	1751
Vp016	876	Response	1	24592701	24580	1
Vp016	877	Picture	MorphF5_01_orig.jpg ; MorphF5_00_LOWER.jpg	24592715	0	189	11332	190	0	next	incorrect	1753
Vp016	877	Response	1	24603901	11186	1
Vp016	878	Picture	MorphF9_07_orig.jpg ; MorphF9_10_LOWER.jpg	24604047	0	1	102099	193	0	next	incorrect	1755
Vp016	878	Response	1	24706138	102091	1
Vp016	879	Picture	MorphM10_00_orig.jpg ; MorphM10_10_LOWER.jpg	24706146	0	192	43436	193	0	next	hit	1757
Vp016	879	Response	2	24749497	43351	1
Vp016	880	Picture	MorphF9_10_orig.jpg ; MorphF9_10_LOWER.jpg	24749582	0	1	44076	3	0	next	hit	1759
Vp016	880	Response	2	24793575	43993	1
Vp016	881	Picture	MorphF4_10_orig.jpg ; MorphF4_10_LOWER.jpg	24793658	0	2	19793	3	0	next	hit	1761
Vp016	881	Response	2	24813335	19677	1
Vp016	882	Picture	MorphF6_04_orig.jpg ; MorphF6_00_LOWER.jpg	24813451	0	1	10811	3	0	next	incorrect	1763
Vp016	882	Response	1	24824215	10764	1
Vp016	883	Picture	pause1	24824262	0	2	300052	3	0	next	other	0
Vp016	884	Response	3	26731768	1607454	1
Vp016	885	Picture	MorphM10_04_orig.jpg ; MorphM10_00_UPPER.jpg	26731852	0	1	220881	2	0	next	hit	1767
Vp016	885	Response	2	26952632	220780	1
Vp016	886	Picture	MorphM3_07_orig.jpg ; MorphM3_10_UPPER.jpg	26952733	0	1	14637	2	0	next	hit	1769
Vp016	886	Response	2	26967190	14457	2
Vp016	887	Picture	MorphF3_03_orig.jpg ; MorphF3_00_UPPER.jpg	26967370	0	1	8150	2	0	next	hit	1771
Vp016	887	Response	2	26975431	8061	1
Vp016	888	Picture	MorphM10_07_orig.jpg ; MorphM10_00_UPPER.jpg	26975520	0	1	13139	2	0	next	hit	1773
Vp016	888	Response	2	26988551	13031	1
Vp016	889	Picture	MorphM4_10_orig.jpg ; MorphM4_00_UPPER.jpg	26988659	0	1	8483	2	0	next	hit	1775
Vp016	889	Response	2	26997110	8451	1
Vp016	890	Picture	MorphF7_10_orig.jpg ; MorphF7_10_UPPER.jpg	26997142	0	1	18462	2	0	next	hit	1777
Vp016	890	Response	2	27015510	18368	1
Vp016	891	Picture	MorphF4_08_orig.jpg ; MorphF4_00_UPPER.jpg	27015604	0	1	17963	2	0	next	incorrect	1779
Vp016	891	Response	1	27033429	17825	1
Vp016	892	Picture	MorphM8_00_orig.jpg ; MorphM8_10_UPPER.jpg	27033567	0	1	9481	2	0	next	incorrect	1781
Vp016	892	Response	1	27042868	9301	2
Vp016	893	Picture	MorphM2_07_orig.jpg ; MorphM2_10_UPPER.jpg	27043048	0	1	17630	2	0	next	hit	1783
Vp016	893	Response	2	27060627	17579	2
Vp016	894	Picture	MorphM10_03_orig.jpg ; MorphM10_10_UPPER.jpg	27060678	0	1	21788	4	0	next	hit	1785
Vp016	894	Response	2	27082388	21710	1
Vp016	895	Picture	MorphM8_05_orig.jpg ; MorphM8_00_UPPER.jpg	27082466	0	3	7319	4	0	next	incorrect	1787
Vp016	895	Response	1	27089668	7202	1
Vp016	896	Picture	MorphM5_10_orig.jpg ; MorphM5_00_UPPER.jpg	27089785	0	1	17631	2	0	next	incorrect	1789
Vp016	896	Response	1	27107347	17562	1
Vp016	897	Picture	MorphF9_10_orig.jpg ; MorphF9_10_UPPER.jpg	27107416	0	1	9647	2	0	next	incorrect	1791
Vp016	897	Response	1	27116947	9531	1
Vp016	898	Picture	MorphM4_09_orig.jpg ; MorphM4_10_UPPER.jpg	27117063	0	1	18628	2	0	next	hit	1793
Vp016	898	Response	2	27135586	18523	1
Vp016	899	Picture	MorphF2_08_orig.jpg ; MorphF2_00_UPPER.jpg	27135691	0	1	109426	19	0	next	incorrect	1795
Vp016	899	Response	1	27245103	109412	1
Vp016	900	Picture	MorphF1_01_orig.jpg ; MorphF1_10_UPPER.jpg	27245117	0	18	38937	19	0	next	incorrect	1797
Vp016	900	Response	1	27283822	38705	1
Vp016	901	Picture	MorphM4_05_orig.jpg ; MorphM4_00_UPPER.jpg	27284054	0	1	8649	2	0	next	hit	1799
Vp016	901	Response	2	27292541	8487	1
Vp016	902	Picture	MorphM7_06_orig.jpg ; MorphM7_00_UPPER.jpg	27292703	0	1	37257	2	0	next	incorrect	1801
Vp016	902	Response	1	27329821	37118	1
Vp016	903	Picture	MorphF3_07_orig.jpg ; MorphF3_10_UPPER.jpg	27329960	0	1	38920	2	0	next	hit	1803
Vp016	903	Response	2	27368699	38739	1
Vp016	904	Picture	MorphM3_02_orig.jpg ; MorphM3_00_UPPER.jpg	27368880	0	1	59046	2	0	next	incorrect	1805
Vp016	904	Response	1	27427818	58938	1
Vp016	905	Picture	MorphF3_02_orig.jpg ; MorphF3_10_UPPER.jpg	27427926	0	1	23618	2	0	next	hit	1807
Vp016	905	Response	2	27451417	23491	1
Vp016	906	Picture	MorphM4_04_orig.jpg ; MorphM4_10_UPPER.jpg	27451544	0	1	15634	3	0	next	hit	1809
Vp016	906	Response	2	27467016	15472	1
Vp016	907	Picture	MorphF4_10_orig.jpg ; MorphF4_10_UPPER.jpg	27467178	0	2	10645	3	0	next	incorrect	1811
Vp016	907	Response	1	27477656	10478	1
Vp016	908	Picture	MorphM5_10_orig.jpg ; MorphM5_10_UPPER.jpg	27477823	0	1	23286	2	0	next	hit	1813
Vp016	908	Response	2	27500936	23113	1
Vp016	909	Picture	MorphF9_01_orig.jpg ; MorphF9_10_UPPER.jpg	27501109	0	1	43078	2	0	next	incorrect	1815
Vp016	909	Response	1	27544054	42945	1
Vp016	910	Picture	MorphF8_03_orig.jpg ; MorphF8_10_UPPER.jpg	27544187	0	1	11643	2	0	next	incorrect	1817
Vp016	910	Response	1	27555654	11467	1
Vp016	911	Picture	MorphF4_04_orig.jpg ; MorphF4_10_UPPER.jpg	27555830	0	1	8649	2	0	next	incorrect	1819
Vp016	911	Response	1	27564373	8543	1
Vp016	912	Picture	MorphM6_01_orig.jpg ; MorphM6_00_UPPER.jpg	27564479	0	1	9980	2	0	next	incorrect	1821
Vp016	912	Response	1	27574293	9814	1
Vp016	913	Picture	MorphF7_09_orig.jpg ; MorphF7_00_UPPER.jpg	27574459	0	1	8149	3	0	next	hit	1823
Vp016	913	Response	2	27582453	7994	1
Vp016	914	Picture	MorphM8_03_orig.jpg ; MorphM8_10_UPPER.jpg	27582608	0	2	10146	3	0	next	incorrect	1825
Vp016	914	Response	1	27592613	10005	1
Vp016	915	Picture	MorphF8_04_orig.jpg ; MorphF8_10_UPPER.jpg	27592754	0	1	6653	2	0	next	hit	1827
Vp016	915	Response	2	27599333	6579	1
Vp016	916	Picture	MorphM3_03_orig.jpg ; MorphM3_10_UPPER.jpg	27599407	0	1	17964	2	0	next	hit	1829
Vp016	916	Response	2	27617252	17845	1
Vp016	917	Picture	MorphM9_03_orig.jpg ; MorphM9_10_UPPER.jpg	27617371	0	1	24616	2	0	next	hit	1831
Vp016	917	Response	2	27641811	24440	1
Vp016	918	Picture	MorphM7_00_orig.jpg ; MorphM7_10_UPPER.jpg	27641987	0	1	19127	2	0	next	incorrect	1833
Vp016	918	Response	1	27661011	19024	1
Vp016	919	Picture	MorphF4_09_orig.jpg ; MorphF4_10_UPPER.jpg	27661114	0	1	9980	2	0	next	incorrect	1835
Vp016	919	Response	1	27670930	9816	1
Vp016	920	Picture	MorphM2_05_orig.jpg ; MorphM2_00_UPPER.jpg	27671094	0	1	25614	2	0	next	incorrect	1837
Vp016	920	Response	1	27696610	25516	1
Vp016	921	Picture	MorphF10_09_orig.jpg ; MorphF10_10_UPPER.jpg	27696708	0	1	6819	2	0	next	hit	1839
Vp016	921	Response	2	27703329	6621	1
Vp016	922	Picture	MorphM6_07_orig.jpg ; MorphM6_10_UPPER.jpg	27703527	0	1	32600	2	0	next	hit	1841
Vp016	922	Response	2	27735969	32442	1
Vp016	923	Picture	MorphM1_06_orig.jpg ; MorphM1_00_UPPER.jpg	27736127	0	1	25115	2	0	next	incorrect	1843
Vp016	923	Response	1	27761168	25041	1
Vp016	924	Picture	MorphF10_07_orig.jpg ; MorphF10_10_UPPER.jpg	27761242	0	1	34596	2	0	next	hit	1845
Vp016	924	Response	2	27795727	34485	1
Vp016	925	Picture	MorphM2_04_orig.jpg ; MorphM2_10_UPPER.jpg	27795838	0	1	97134	2	0	next	hit	1847
Vp016	925	Response	2	27892844	97006	1
Vp016	926	Picture	MorphM3_04_orig.jpg ; MorphM3_10_UPPER.jpg	27892972	0	1	25116	2	0	next	hit	1849
Vp016	926	Response	2	27918043	25071	1
Vp016	927	Picture	MorphM2_06_orig.jpg ; MorphM2_10_UPPER.jpg	27918088	0	1	17796	3	0	next	hit	1851
Vp016	927	Response	2	27935723	17635	1
Vp016	928	Picture	MorphF5_04_orig.jpg ; MorphF5_10_UPPER.jpg	27935884	0	2	37923	3	0	next	incorrect	1853
Vp016	928	Response	1	27973642	37758	1
Vp016	929	Picture	MorphM4_03_orig.jpg ; MorphM4_00_UPPER.jpg	27973807	0	1	17464	2	0	next	incorrect	1855
Vp016	929	Response	1	27991161	17354	1
Vp016	930	Picture	MorphM8_07_orig.jpg ; MorphM8_00_UPPER.jpg	27991271	0	1	69191	2	0	next	hit	1857
Vp016	930	Response	2	28060279	69008	1
Vp016	931	Picture	MorphF8_00_orig.jpg ; MorphF8_10_UPPER.jpg	28060462	0	1	19294	2	0	next	incorrect	1859
Vp016	931	Response	1	28079639	19177	1
Vp016	932	Picture	MorphM9_10_orig.jpg ; MorphM9_00_UPPER.jpg	28079756	0	1	12308	2	0	next	hit	1861
Vp016	932	Response	2	28091878	12122	1
Vp016	933	Picture	MorphF4_05_orig.jpg ; MorphF4_10_UPPER.jpg	28092064	0	1	18795	2	0	next	hit	1863
Vp016	933	Response	2	28110758	18694	1
Vp016	934	Picture	MorphF6_04_orig.jpg ; MorphF6_10_UPPER.jpg	28110859	0	1	20791	2	0	next	hit	1865
Vp016	934	Response	2	28131477	20618	1
Vp016	935	Picture	MorphM8_04_orig.jpg ; MorphM8_00_UPPER.jpg	28131650	0	1	15801	2	0	next	incorrect	1867
Vp016	935	Response	1	28147316	15666	1
Vp016	936	Picture	MorphM10_03_orig.jpg ; MorphM10_00_UPPER.jpg	28147451	0	1	8482	2	0	next	hit	1869
Vp016	936	Response	2	28155795	8344	2
Vp016	937	Picture	MorphF3_00_orig.jpg ; MorphF3_00_UPPER.jpg	28155933	0	1	20957	2	0	next	incorrect	1871
Vp016	937	Response	1	28176754	20821	2
Vp016	938	Picture	MorphF7_01_orig.jpg ; MorphF7_00_UPPER.jpg	28176890	0	1	338457	185	0	next	incorrect	1873
Vp016	938	Response	1	28515306	338416	1
Vp016	939	Picture	MorphF5_03_orig.jpg ; MorphF5_00_UPPER.jpg	28515347	0	184	14487	185	0	next	incorrect	1875
Vp016	939	Response	1	28529705	14358	1
Vp016	940	Picture	MorphM9_02_orig.jpg ; MorphM9_10_UPPER.jpg	28529834	0	1	17464	2	0	next	hit	1877
Vp016	940	Response	2	28547145	17311	1
Vp016	941	Picture	MorphF10_04_orig.jpg ; MorphF10_00_UPPER.jpg	28547298	0	1	54056	2	0	next	incorrect	1879
Vp016	941	Response	1	28601143	53845	1
Vp016	942	Picture	MorphF2_07_orig.jpg ; MorphF2_10_UPPER.jpg	28601354	0	1	11143	3	0	next	hit	1881
Vp016	942	Response	2	28612343	10989	1
Vp016	943	Picture	MorphM1_07_orig.jpg ; MorphM1_10_UPPER.jpg	28612497	0	2	9315	3	0	next	hit	1883
Vp016	943	Response	2	28621702	9205	1
Vp016	944	Picture	MorphM4_08_orig.jpg ; MorphM4_10_UPPER.jpg	28621812	0	1	8815	2	0	next	hit	1885
Vp016	944	Response	2	28630502	8690	1
Vp016	945	Picture	MorphM5_09_orig.jpg ; MorphM5_10_UPPER.jpg	28630627	0	1	11620	191	0	next	hit	1887
Vp016	945	Response	2	28642180	11553	2
Vp016	946	Picture	MorphM3_09_orig.jpg ; MorphM3_10_UPPER.jpg	28642247	0	190	9836	191	0	next	hit	1889
Vp016	946	Response	2	28652021	9774	1
Vp016	947	Picture	MorphF6_09_orig.jpg ; MorphF6_00_UPPER.jpg	28652083	0	1	17298	2	0	next	incorrect	1891
Vp016	947	Response	1	28669221	17138	1
Vp016	948	Picture	MorphM6_09_orig.jpg ; MorphM6_00_UPPER.jpg	28669381	0	1	12142	2	0	next	incorrect	1893
Vp016	948	Response	1	28681461	12080	1
Vp016	949	Picture	MorphM9_04_orig.jpg ; MorphM9_10_UPPER.jpg	28681523	0	1	12807	2	0	next	hit	1895
Vp016	949	Response	2	28694260	12737	1
Vp016	950	Picture	MorphF5_08_orig.jpg ; MorphF5_10_UPPER.jpg	28694330	0	1	25947	2	0	next	hit	1897
Vp016	950	Response	2	28720179	25849	1
Vp016	951	Picture	MorphM7_02_orig.jpg ; MorphM7_00_UPPER.jpg	28720277	0	1	20790	2	0	next	incorrect	1899
Vp016	951	Response	1	28740899	20622	1
Vp016	952	Picture	MorphF2_10_orig.jpg ; MorphF2_00_UPPER.jpg	28741067	0	1	26280	2	0	next	incorrect	1901
Vp016	952	Response	1	28767218	26151	1
Vp016	953	Picture	MorphF3_05_orig.jpg ; MorphF3_00_UPPER.jpg	28767347	0	1	13306	2	0	next	incorrect	1903
Vp016	953	Response	1	28780498	13151	1
Vp016	954	Picture	MorphM3_00_orig.jpg ; MorphM3_00_UPPER.jpg	28780653	0	1	46238	3	0	next	incorrect	1905
Vp016	954	Response	1	28826736	46083	1
Vp016	955	Picture	MorphF5_00_orig.jpg ; MorphF5_10_UPPER.jpg	28826891	0	2	20625	3	0	next	hit	1907
Vp016	955	Response	2	28847376	20485	1
Vp016	956	Picture	MorphF8_07_orig.jpg ; MorphF8_10_UPPER.jpg	28847516	0	1	9813	2	0	next	hit	1909
Vp016	956	Response	2	28857294	9778	2
Vp016	957	Picture	MorphM6_01_orig.jpg ; MorphM6_10_UPPER.jpg	28857329	0	1	12474	3	0	next	hit	1911
Vp016	957	Response	2	28869695	12366	1
Vp016	958	Picture	MorphF8_03_orig.jpg ; MorphF8_00_UPPER.jpg	28869803	0	2	8982	3	0	next	hit	1913
Vp016	958	Response	2	28878735	8932	1
Vp016	959	Picture	MorphM9_06_orig.jpg ; MorphM9_10_UPPER.jpg	28878785	0	1	26113	2	0	next	hit	1915
Vp016	959	Response	2	28904734	25949	1
Vp016	960	Picture	MorphM7_00_orig.jpg ; MorphM7_00_UPPER.jpg	28904898	0	1	27610	2	0	next	incorrect	1917
Vp016	960	Response	1	28932413	27515	1
Vp016	961	Picture	MorphM5_02_orig.jpg ; MorphM5_00_UPPER.jpg	28932508	0	1	245331	2	0	next	hit	1919
Vp016	961	Response	2	29177766	245258	1
Vp016	962	Picture	MorphM6_06_orig.jpg ; MorphM6_10_UPPER.jpg	29177839	0	1	177303	2	0	next	incorrect	1921
Vp016	962	Response	1	29354961	177122	1
Vp016	963	Picture	MorphM3_09_orig.jpg ; MorphM3_00_UPPER.jpg	29355142	0	1	10146	2	0	next	hit	1923
Vp016	963	Response	2	29365200	10058	1
Vp016	964	Picture	MorphM7_09_orig.jpg ; MorphM7_00_UPPER.jpg	29365288	0	1	58214	2	0	next	hit	1925
Vp016	964	Response	2	29423439	58151	1
Vp016	965	Picture	MorphF9_07_orig.jpg ; MorphF9_10_UPPER.jpg	29423502	0	1	13306	2	0	next	incorrect	1927
Vp016	965	Response	1	29436638	13136	1
Vp016	966	Picture	MorphF7_00_orig.jpg ; MorphF7_00_UPPER.jpg	29436808	0	1	10977	2	0	next	incorrect	1929
Vp016	966	Response	1	29447598	10790	1
Vp016	967	Picture	MorphM9_00_orig.jpg ; MorphM9_10_UPPER.jpg	29447785	0	1	9148	2	0	next	incorrect	1931
Vp016	967	Response	1	29456718	8933	1
Vp016	968	Picture	MorphF2_00_orig.jpg ; MorphF2_00_UPPER.jpg	29456933	0	1	50896	2	0	next	incorrect	1933
Vp016	968	Response	1	29507676	50743	1
Vp016	969	Picture	MorphM4_06_orig.jpg ; MorphM4_00_UPPER.jpg	29507829	0	1	46405	2	0	next	incorrect	1935
Vp016	969	Response	1	29554155	46326	1
Vp016	970	Picture	MorphM9_05_orig.jpg ; MorphM9_00_UPPER.jpg	29554234	0	1	14969	2	0	next	hit	1937
Vp016	970	Response	2	29569114	14880	1
Vp016	971	Picture	MorphF1_04_orig.jpg ; MorphF1_00_UPPER.jpg	29569203	0	1	11144	2	0	next	hit	1939
Vp016	971	Response	2	29580314	11111	1
Vp016	972	Picture	MorphF8_04_orig.jpg ; MorphF8_00_UPPER.jpg	29580347	0	1	14138	2	0	next	incorrect	1941
Vp016	972	Response	1	29594314	13967	1
Vp016	973	Picture	MorphM2_03_orig.jpg ; MorphM2_00_UPPER.jpg	29594485	0	1	6985	3	0	next	incorrect	1943
Vp016	973	Response	1	29601273	6788	1
Vp016	974	Picture	MorphM4_02_orig.jpg ; MorphM4_10_UPPER.jpg	29601470	0	2	11144	3	0	next	incorrect	1945
Vp016	974	Response	1	29612473	11003	1
Vp016	975	Picture	MorphM7_03_orig.jpg ; MorphM7_10_UPPER.jpg	29612614	0	1	83828	2	0	next	incorrect	1947
Vp016	975	Response	1	29696311	83697	1
Vp016	976	Picture	MorphF1_02_orig.jpg ; MorphF1_00_UPPER.jpg	29696442	0	1	12807	3	0	next	hit	1949
Vp016	976	Response	2	29709110	12668	1
Vp016	977	Picture	MorphM1_03_orig.jpg ; MorphM1_10_UPPER.jpg	29709249	0	2	14138	3	0	next	hit	1951
Vp016	977	Response	2	29723270	14021	1
Vp016	978	Picture	MorphM10_04_orig.jpg ; MorphM10_10_UPPER.jpg	29723387	0	1	12308	2	0	next	hit	1953
Vp016	978	Response	2	29735670	12283	1
Vp016	979	Picture	MorphF5_06_orig.jpg ; MorphF5_00_UPPER.jpg	29735695	0	1	25614	3	0	next	incorrect	1955
Vp016	979	Response	1	29761269	25574	1
Vp016	980	Picture	MorphM7_07_orig.jpg ; MorphM7_10_UPPER.jpg	29761309	0	2	10313	3	0	next	hit	1957
Vp016	980	Response	2	29771508	10199	1
Vp016	981	Picture	MorphM10_05_orig.jpg ; MorphM10_00_UPPER.jpg	29771622	0	1	60209	3	0	next	incorrect	1959
Vp016	981	Response	1	29831667	60045	1
Vp016	982	Picture	MorphF9_04_orig.jpg ; MorphF9_00_UPPER.jpg	29831831	0	2	23785	3	0	next	incorrect	1961
Vp016	982	Response	1	29855426	23595	1
Vp016	983	Picture	MorphM7_01_orig.jpg ; MorphM7_10_UPPER.jpg	29855616	0	1	22953	2	0	next	hit	1963
Vp016	983	Response	2	29878385	22769	1
Vp016	984	Picture	MorphF8_07_orig.jpg ; MorphF8_00_UPPER.jpg	29878569	0	1	29273	2	0	next	incorrect	1965
Vp016	984	Response	1	29907665	29096	1
Vp016	985	Picture	MorphM3_08_orig.jpg ; MorphM3_10_UPPER.jpg	29907842	0	1	22953	2	0	next	hit	1967
Vp016	985	Response	2	29930624	22782	1
Vp016	986	Picture	MorphF2_00_orig.jpg ; MorphF2_10_UPPER.jpg	29930795	0	1	26612	3	0	next	incorrect	1969
Vp016	986	Response	1	29957183	26388	1
Vp016	987	Picture	MorphF8_01_orig.jpg ; MorphF8_10_UPPER.jpg	29957407	0	2	29274	3	0	next	hit	1971
Vp016	987	Response	2	29986462	29055	1
Vp016	988	Picture	MorphM5_08_orig.jpg ; MorphM5_10_UPPER.jpg	29986681	0	1	90481	2	0	next	hit	1973
Vp016	988	Response	2	30077100	90419	1
Vp016	989	Picture	MorphM9_09_orig.jpg ; MorphM9_00_UPPER.jpg	30077162	0	1	34596	2	0	next	hit	1975
Vp016	989	Response	2	30111579	34417	1
Vp016	990	Picture	MorphM1_02_orig.jpg ; MorphM1_10_UPPER.jpg	30111758	0	1	270944	2	0	next	hit	1977
Vp016	990	Response	2	30382611	270853	1
Vp016	991	Picture	MorphM8_09_orig.jpg ; MorphM8_00_UPPER.jpg	30382702	0	1	36592	2	0	next	hit	1979
Vp016	991	Response	2	30419089	36387	1
Vp016	992	Picture	MorphM6_10_orig.jpg ; MorphM6_00_UPPER.jpg	30419294	0	1	211234	2	0	next	hit	1981
Vp016	992	Response	2	30630443	211149	1
Vp016	993	Picture	MorphF4_04_orig.jpg ; MorphF4_00_UPPER.jpg	30630528	0	1	12640	3	0	next	incorrect	1983
Vp016	993	Response	1	30643083	12555	1
Vp016	994	Picture	MorphM2_01_orig.jpg ; MorphM2_10_UPPER.jpg	30643168	0	2	305873	4	0	next	incorrect	1985
Vp016	994	Response	1	30948834	305666	1
Vp016	995	Picture	MorphM7_10_orig.jpg ; MorphM7_00_UPPER.jpg	30949041	0	2	9814	3	0	next	hit	1987
Vp016	995	Response	2	30958674	9633	1
Vp016	996	Picture	MorphF7_04_orig.jpg ; MorphF7_00_UPPER.jpg	30958855	0	1	16632	2	0	next	hit	1989
Vp016	996	Response	2	30975393	16538	1
Vp016	997	Picture	MorphM2_04_orig.jpg ; MorphM2_00_UPPER.jpg	30975487	0	1	22454	2	0	next	incorrect	1991
Vp016	997	Response	1	30997792	22305	1
Vp016	998	Picture	MorphM8_07_orig.jpg ; MorphM8_10_UPPER.jpg	30997941	0	1	10645	2	0	next	hit	1993
Vp016	998	Response	2	31008432	10491	1
Vp016	999	Picture	MorphF7_06_orig.jpg ; MorphF7_00_UPPER.jpg	31008586	0	1	38588	2	0	next	incorrect	1995
Vp016	999	Response	1	31046991	38405	1
Vp016	1000	Picture	MorphM5_05_orig.jpg ; MorphM5_10_UPPER.jpg	31047174	0	1	25780	2	0	next	hit	1997
Vp016	1000	Response	2	31072830	25656	1
Vp016	1001	Picture	MorphF8_01_orig.jpg ; MorphF8_00_UPPER.jpg	31072954	0	1	17264	202	0	next	incorrect	1999
Vp016	1001	Response	1	31090190	17236	1
Vp016	1002	Picture	MorphM3_10_orig.jpg ; MorphM3_00_UPPER.jpg	31090218	0	201	11178	202	0	next	hit	2001
Vp016	1002	Response	2	31101309	11091	1
Vp016	1003	Picture	MorphM6_04_orig.jpg ; MorphM6_10_UPPER.jpg	31101396	0	1	19294	2	0	next	incorrect	2003
Vp016	1003	Response	1	31120509	19113	1
Vp016	1004	Picture	MorphM9_09_orig.jpg ; MorphM9_10_UPPER.jpg	31120690	0	1	10645	2	0	next	hit	2005
Vp016	1004	Response	2	31131308	10618	1
Vp016	1005	Picture	MorphF4_08_orig.jpg ; MorphF4_10_UPPER.jpg	31131335	0	1	15302	2	0	next	incorrect	2007
Vp016	1005	Response	1	31146588	15253	1
Vp016	1006	Picture	MorphM2_10_orig.jpg ; MorphM2_00_UPPER.jpg	31146637	0	1	27443	2	0	next	hit	2009
Vp016	1006	Response	2	31173947	27310	1
Vp016	1007	Picture	MorphM5_03_orig.jpg ; MorphM5_10_UPPER.jpg	31174080	0	1	10146	2	0	next	hit	2011
Vp016	1007	Response	2	31184107	10027	1
Vp016	1008	Picture	MorphF10_00_orig.jpg ; MorphF10_10_UPPER.jpg	31184226	0	1	13472	3	0	next	incorrect	2013
Vp016	1008	Response	1	31197626	13400	1
Vp016	1009	Picture	MorphF8_09_orig.jpg ; MorphF8_10_UPPER.jpg	31197698	0	2	8649	4	0	next	hit	2015
Vp016	1009	Response	2	31206266	8568	1
Vp016	1010	Picture	MorphM4_07_orig.jpg ; MorphM4_00_UPPER.jpg	31206347	0	2	105451	3	0	next	hit	2017
Vp016	1010	Response	2	31311623	105276	1
Vp016	1011	Picture	MorphF6_00_orig.jpg ; MorphF6_10_UPPER.jpg	31311798	0	1	37590	2	0	next	incorrect	2019
Vp016	1011	Response	1	31349302	37504	1
Vp016	1012	Picture	MorphF5_10_orig.jpg ; MorphF5_10_UPPER.jpg	31349388	0	1	23119	2	0	next	hit	2021
Vp016	1012	Response	2	31372422	23034	1
Vp016	1013	Picture	MorphM2_03_orig.jpg ; MorphM2_10_UPPER.jpg	31372507	0	1	135389	2	0	next	hit	2023
Vp016	1013	Response	2	31507698	135191	1
Vp016	1014	Picture	MorphM9_08_orig.jpg ; MorphM9_10_UPPER.jpg	31507896	0	1	14803	2	0	next	hit	2025
Vp016	1014	Response	2	31522657	14761	1
Vp016	1015	Picture	MorphM4_08_orig.jpg ; MorphM4_00_UPPER.jpg	31522699	0	1	8982	2	0	next	hit	2027
Vp016	1015	Response	2	31531537	8838	1
Vp016	1016	Picture	MorphF4_02_orig.jpg ; MorphF4_10_UPPER.jpg	31531681	0	1	7318	2	0	next	incorrect	2029
Vp016	1016	Response	1	31538816	7135	1
Vp016	1017	Picture	MorphM3_08_orig.jpg ; MorphM3_00_UPPER.jpg	31538999	0	1	7817	2	0	next	hit	2031
Vp016	1017	Response	2	31546736	7737	1
Vp016	1018	Picture	MorphF4_09_orig.jpg ; MorphF4_00_UPPER.jpg	31546816	0	1	14138	2	0	next	incorrect	2033
Vp016	1018	Response	1	31560896	14080	1
Vp016	1019	Picture	MorphM8_08_orig.jpg ; MorphM8_10_UPPER.jpg	31560954	0	1	9647	2	0	next	hit	2035
Vp016	1019	Response	2	31570415	9461	1
Vp016	1020	Picture	MorphM3_03_orig.jpg ; MorphM3_00_UPPER.jpg	31570601	0	1	6653	2	0	next	hit	2037
Vp016	1020	Response	2	31577215	6614	1
Vp016	1021	Picture	MorphF7_00_orig.jpg ; MorphF7_10_UPPER.jpg	31577254	0	1	6804	17	0	next	incorrect	2039
Vp016	1021	Response	1	31584015	6761	1
Vp016	1022	Picture	MorphM9_01_orig.jpg ; MorphM9_10_UPPER.jpg	31584058	0	16	7001	17	0	next	incorrect	2041
Vp016	1022	Response	1	31590895	6837	1
Vp016	1023	Picture	MorphM3_04_orig.jpg ; MorphM3_00_UPPER.jpg	31591059	0	1	12142	2	0	next	hit	2043
Vp016	1023	Response	2	31603055	11996	1
Vp016	1024	Picture	MorphM5_00_orig.jpg ; MorphM5_10_UPPER.jpg	31603201	0	1	68027	2	0	next	hit	2045
Vp016	1024	Response	2	31671053	67852	1
Vp016	1025	Picture	MorphF10_06_orig.jpg ; MorphF10_00_UPPER.jpg	31671228	0	1	32101	2	0	next	hit	2047
Vp016	1025	Response	2	31703212	31984	1
Vp016	1026	Picture	MorphM7_01_orig.jpg ; MorphM7_00_UPPER.jpg	31703329	0	1	75013	2	0	next	incorrect	2049
Vp016	1026	Response	1	31778169	74840	1
Vp016	1027	Picture	MorphM5_07_orig.jpg ; MorphM5_10_UPPER.jpg	31778342	0	1	10146	2	0	next	hit	2051
Vp016	1027	Response	2	31788408	10066	2
Vp016	1028	Picture	MorphM9_00_orig.jpg ; MorphM9_00_UPPER.jpg	31788488	0	1	121251	2	0	next	incorrect	2053
Vp016	1028	Response	1	31909526	121038	1
Vp016	1029	Picture	MorphM1_01_orig.jpg ; MorphM1_10_UPPER.jpg	31909739	0	1	18628	3	0	next	incorrect	2055
Vp016	1029	Response	1	31928325	18586	1
Vp016	1030	Picture	MorphF3_01_orig.jpg ; MorphF3_10_UPPER.jpg	31928367	0	2	71521	3	0	next	hit	2057
Vp016	1030	Response	2	31999763	71396	1
Vp016	1031	Picture	MorphM2_00_orig.jpg ; MorphM2_00_UPPER.jpg	31999888	0	1	64534	2	0	next	incorrect	2059
Vp016	1031	Response	1	32064321	64433	1
Vp016	1032	Picture	MorphF8_08_orig.jpg ; MorphF8_10_UPPER.jpg	32064422	0	1	6487	2	0	next	hit	2061
Vp016	1032	Response	2	32070801	6379	1
Vp016	1033	Picture	MorphF7_05_orig.jpg ; MorphF7_10_UPPER.jpg	32070909	0	1	11975	2	0	next	incorrect	2063
Vp016	1033	Response	1	32082800	11891	1
Vp016	1034	Picture	MorphM5_01_orig.jpg ; MorphM5_10_UPPER.jpg	32082884	0	1	8483	2	0	next	hit	2065
Vp016	1034	Response	2	32091200	8316	1
Vp016	1035	Picture	MorphF5_05_orig.jpg ; MorphF5_10_UPPER.jpg	32091367	0	1	8981	2	0	next	hit	2067
Vp016	1035	Response	2	32100320	8953	1
Vp016	1036	Picture	MorphF10_06_orig.jpg ; MorphF10_10_UPPER.jpg	32100348	0	1	8816	2	0	next	hit	2069
Vp016	1036	Response	2	32109040	8692	1
Vp016	1037	Picture	MorphM6_08_orig.jpg ; MorphM6_00_UPPER.jpg	32109164	0	1	7817	2	0	next	incorrect	2071
Vp016	1037	Response	1	32116799	7635	1
Vp016	1038	Picture	MorphM5_05_orig.jpg ; MorphM5_00_UPPER.jpg	32116981	0	1	11310	2	0	next	hit	2073
Vp016	1038	Response	2	32128159	11178	1
Vp016	1039	Picture	MorphF9_09_orig.jpg ; MorphF9_00_UPPER.jpg	32128291	0	1	13971	3	0	next	incorrect	2075
Vp016	1039	Response	1	32142159	13868	1
Vp016	1040	Picture	MorphF1_08_orig.jpg ; MorphF1_00_UPPER.jpg	32142262	0	2	10645	3	0	next	hit	2077
Vp016	1040	Response	2	32152798	10536	1
Vp016	1041	Picture	MorphF9_03_orig.jpg ; MorphF9_10_UPPER.jpg	32152907	0	1	12308	2	0	next	incorrect	2079
Vp016	1041	Response	1	32165118	12211	1
Vp016	1042	Picture	MorphM10_01_orig.jpg ; MorphM10_10_UPPER.jpg	32165215	0	1	30105	2	0	next	hit	2081
Vp016	1042	Response	2	32195117	29902	1
Vp016	1043	Picture	MorphF6_03_orig.jpg ; MorphF6_00_UPPER.jpg	32195320	0	1	18611	186	0	next	hit	2083
Vp016	1043	Response	2	32213917	18597	1
Vp016	1044	Picture	MorphF1_05_orig.jpg ; MorphF1_10_UPPER.jpg	32213931	0	185	9166	186	0	next	hit	2085
Vp016	1044	Response	2	32222956	9025	1
Vp016	1045	Picture	MorphM4_00_orig.jpg ; MorphM4_10_UPPER.jpg	32223097	0	1	7484	3	0	next	incorrect	2087
Vp016	1045	Response	1	32230396	7299	1
Vp016	1046	Picture	MorphM3_05_orig.jpg ; MorphM3_00_UPPER.jpg	32230581	0	2	7485	3	0	next	hit	2089
Vp016	1046	Response	2	32237996	7415	1
Vp016	1047	Picture	MorphF6_10_orig.jpg ; MorphF6_10_UPPER.jpg	32238066	0	1	11477	2	0	next	hit	2091
Vp016	1047	Response	2	32249436	11370	1
Vp016	1048	Picture	MorphM2_06_orig.jpg ; MorphM2_00_UPPER.jpg	32249543	0	1	9147	3	0	next	incorrect	2093
Vp016	1048	Response	1	32258475	8932	1
Vp016	1049	Picture	MorphM9_07_orig.jpg ; MorphM9_00_UPPER.jpg	32258690	0	2	24118	3	0	next	hit	2095
Vp016	1049	Response	2	32282715	24025	1
Vp016	1050	Picture	MorphM4_04_orig.jpg ; MorphM4_00_UPPER.jpg	32282808	0	1	14803	2	0	next	incorrect	2097
Vp016	1050	Response	1	32297514	14706	1
Vp016	1051	Picture	MorphM9_03_orig.jpg ; MorphM9_00_UPPER.jpg	32297611	0	1	18295	3	0	next	incorrect	2099
Vp016	1051	Response	1	32315834	18223	1
Vp016	1052	Picture	MorphM10_01_orig.jpg ; MorphM10_00_UPPER.jpg	32315906	0	2	8150	4	0	next	hit	2101
Vp016	1052	Response	2	32323913	8007	1
Vp016	1053	Picture	MorphM7_04_orig.jpg ; MorphM7_00_UPPER.jpg	32324056	0	2	15283	189	0	next	incorrect	2103
Vp016	1053	Response	1	32339273	15217	1
Vp016	1054	Picture	MorphF6_05_orig.jpg ; MorphF6_10_UPPER.jpg	32339339	0	187	12494	188	0	next	hit	2105
Vp016	1054	Response	2	32351673	12334	1
Vp016	1055	Picture	MorphM1_05_orig.jpg ; MorphM1_10_UPPER.jpg	32351833	0	1	8649	2	0	next	incorrect	2107
Vp016	1055	Response	1	32360312	8479	1
Vp016	1056	Picture	MorphM4_03_orig.jpg ; MorphM4_10_UPPER.jpg	32360482	0	1	7651	2	0	next	incorrect	2109
Vp016	1056	Response	1	32367992	7510	1
Vp016	1057	Picture	MorphF9_01_orig.jpg ; MorphF9_00_UPPER.jpg	32368133	0	1	14969	2	0	next	hit	2111
Vp016	1057	Response	2	32382872	14739	1
Vp016	1058	Picture	MorphM7_05_orig.jpg ; MorphM7_10_UPPER.jpg	32383102	0	1	13140	2	0	next	incorrect	2113
Vp016	1058	Response	1	32396151	13049	1
Vp016	1059	Picture	MorphM2_09_orig.jpg ; MorphM2_00_UPPER.jpg	32396242	0	1	21456	2	0	next	incorrect	2115
Vp016	1059	Response	1	32417591	21349	1
Vp016	1060	Picture	MorphM10_02_orig.jpg ; MorphM10_10_UPPER.jpg	32417698	0	1	20624	2	0	next	hit	2117
Vp016	1060	Response	2	32438149	20451	2
Vp016	1061	Picture	MorphF9_05_orig.jpg ; MorphF9_00_UPPER.jpg	32438322	0	1	25282	2	0	next	incorrect	2119
Vp016	1061	Response	1	32463509	25187	1
Vp016	1062	Picture	MorphM8_02_orig.jpg ; MorphM8_10_UPPER.jpg	32463604	0	1	360927	2	0	next	hit	2121
Vp016	1062	Response	2	32824459	360855	1
Vp016	1063	Picture	MorphF10_00_orig.jpg ; MorphF10_00_UPPER.jpg	32824531	0	1	46903	3	0	next	incorrect	2123
Vp016	1063	Response	1	32871337	46806	1
Vp016	1064	Picture	MorphM5_08_orig.jpg ; MorphM5_00_UPPER.jpg	32871434	0	2	13639	3	0	next	hit	2125
Vp016	1064	Response	2	32884937	13503	1
Vp016	1065	Picture	MorphM2_09_orig.jpg ; MorphM2_10_UPPER.jpg	32885073	0	1	23119	3	0	next	hit	2127
Vp016	1065	Response	2	32908136	23063	1
Vp016	1066	Picture	MorphF5_04_orig.jpg ; MorphF5_00_UPPER.jpg	32908192	0	2	8649	3	0	next	hit	2129
Vp016	1066	Response	2	32916696	8504	1
Vp016	1067	Picture	MorphF3_10_orig.jpg ; MorphF3_00_UPPER.jpg	32916841	0	1	23286	2	0	next	incorrect	2131
Vp016	1067	Response	1	32939975	23134	1
Vp016	1068	Picture	MorphM7_04_orig.jpg ; MorphM7_10_UPPER.jpg	32940127	0	1	68859	2	0	next	hit	2133
Vp016	1068	Response	2	33008933	68806	1
Vp016	1069	Picture	MorphF2_10_orig.jpg ; MorphF2_10_UPPER.jpg	33008986	0	1	13971	2	0	next	incorrect	2135
Vp016	1069	Response	1	33022773	13787	1
Vp016	1070	Picture	MorphF7_08_orig.jpg ; MorphF7_10_UPPER.jpg	33022957	0	1	12303	9	0	next	hit	2137
Vp016	1070	Response	2	33035092	12135	1
Vp016	1071	Picture	MorphM4_07_orig.jpg ; MorphM4_10_UPPER.jpg	33035260	0	8	10317	10	0	next	hit	2139
Vp016	1071	Response	2	33045412	10152	1
Vp016	1072	Picture	MorphM2_08_orig.jpg ; MorphM2_10_UPPER.jpg	33045577	0	2	8982	3	0	next	incorrect	2141
Vp016	1072	Response	1	33054372	8795	1
Vp016	1073	Picture	MorphF6_07_orig.jpg ; MorphF6_00_UPPER.jpg	33054559	0	1	17298	2	0	next	incorrect	2143
Vp016	1073	Response	1	33071731	17172	1
Vp016	1074	Picture	MorphF2_04_orig.jpg ; MorphF2_10_UPPER.jpg	33071857	0	1	11310	2	0	next	hit	2145
Vp016	1074	Response	2	33083091	11234	1
Vp016	1075	Picture	MorphM9_04_orig.jpg ; MorphM9_00_UPPER.jpg	33083167	0	1	53224	2	0	next	incorrect	2147
Vp016	1075	Response	1	33136209	53042	1
Vp016	1076	Picture	MorphF3_01_orig.jpg ; MorphF3_00_UPPER.jpg	33136391	0	1	154517	2	0	next	hit	2149
Vp016	1076	Response	2	33290845	154454	1
Vp016	1077	Picture	MorphM9_06_orig.jpg ; MorphM9_00_UPPER.jpg	33290908	0	1	739651	2	0	next	incorrect	2151
Vp016	1077	Response	1	34030423	739515	1
Vp016	1078	Picture	MorphM1_08_orig.jpg ; MorphM1_00_UPPER.jpg	34030559	0	1	18794	3	0	next	incorrect	2153
Vp016	1078	Response	1	34049222	18663	1
Vp016	1079	Picture	MorphF1_09_orig.jpg ; MorphF1_10_UPPER.jpg	34049353	0	2	12308	4	0	next	hit	2155
Vp016	1079	Response	2	34061462	12109	1
Vp016	1080	Picture	MorphF2_05_orig.jpg ; MorphF2_10_UPPER.jpg	34061661	0	2	66697	3	0	next	incorrect	2157
Vp016	1080	Response	1	34128180	66519	1
Vp016	1081	Picture	MorphF5_08_orig.jpg ; MorphF5_00_UPPER.jpg	34128358	0	1	6986	2	0	next	hit	2159
Vp016	1081	Response	2	34135140	6782	1
Vp016	1082	Picture	MorphM10_10_orig.jpg ; MorphM10_10_UPPER.jpg	34135344	0	1	7318	2	0	next	hit	2161
Vp016	1082	Response	2	34142579	7235	1
Vp016	1083	Picture	MorphF8_02_orig.jpg ; MorphF8_00_UPPER.jpg	34142662	0	1	13140	2	0	next	incorrect	2163
Vp016	1083	Response	1	34155619	12957	1
Vp016	1084	Picture	MorphM1_08_orig.jpg ; MorphM1_10_UPPER.jpg	34155802	0	1	49898	2	0	next	hit	2165
Vp016	1084	Response	2	34205538	49736	1
Vp016	1085	Picture	MorphF1_07_orig.jpg ; MorphF1_10_UPPER.jpg	34205700	0	1	18129	2	0	next	hit	2167
Vp016	1085	Response	2	34223697	17997	1
Vp016	1086	Picture	MorphF3_09_orig.jpg ; MorphF3_10_UPPER.jpg	34223829	0	1	6986	2	0	next	hit	2169
Vp016	1086	Response	2	34230657	6828	1
Vp016	1087	Picture	MorphM5_06_orig.jpg ; MorphM5_00_UPPER.jpg	34230815	0	1	8981	2	0	next	incorrect	2171
Vp016	1087	Response	1	34239617	8802	1
Vp016	1088	Picture	MorphF10_08_orig.jpg ; MorphF10_10_UPPER.jpg	34239796	0	1	28109	3	0	next	hit	2173
Vp016	1088	Response	2	34267776	27980	1
Vp016	1089	Picture	MorphM5_01_orig.jpg ; MorphM5_00_UPPER.jpg	34267905	0	2	25615	3	0	next	hit	2175
Vp016	1089	Response	2	34293455	25550	1
Vp016	1090	Picture	MorphF4_07_orig.jpg ; MorphF4_10_UPPER.jpg	34293520	0	1	21289	2	0	next	incorrect	2177
Vp016	1090	Response	1	34314735	21215	1
Vp016	1091	Picture	MorphM1_04_orig.jpg ; MorphM1_00_UPPER.jpg	34314809	0	1	41914	2	0	next	incorrect	2179
Vp016	1091	Response	1	34356573	41764	1
Vp016	1092	Picture	MorphF9_02_orig.jpg ; MorphF9_10_UPPER.jpg	34356723	0	1	13140	2	0	next	hit	2181
Vp016	1092	Response	2	34369693	12970	1
Vp016	1093	Picture	MorphM1_00_orig.jpg ; MorphM1_00_UPPER.jpg	34369863	0	1	23618	2	0	next	incorrect	2183
Vp016	1093	Response	1	34393291	23428	2
Vp016	1094	Picture	MorphF6_08_orig.jpg ; MorphF6_00_UPPER.jpg	34393481	0	1	14970	2	0	next	incorrect	2185
Vp016	1094	Response	1	34408252	14771	1
Vp016	1095	Picture	MorphF9_06_orig.jpg ; MorphF9_00_UPPER.jpg	34408451	0	1	23285	2	0	next	incorrect	2187
Vp016	1095	Response	1	34431611	23160	1
Vp016	1096	Picture	MorphF7_08_orig.jpg ; MorphF7_00_UPPER.jpg	34431736	0	1	25102	182	0	next	incorrect	2189
Vp016	1096	Response	1	34456811	25075	1
Vp016	1097	Picture	MorphM2_05_orig.jpg ; MorphM2_10_UPPER.jpg	34456838	0	181	18808	182	0	next	incorrect	2191
Vp016	1097	Response	1	34475610	18772	1
Vp016	1098	Picture	MorphM1_05_orig.jpg ; MorphM1_00_UPPER.jpg	34475646	0	1	7152	2	0	next	hit	2193
Vp016	1098	Response	2	34482730	7084	1
Vp016	1099	Picture	MorphM4_01_orig.jpg ; MorphM4_10_UPPER.jpg	34482798	0	1	5489	2	0	next	hit	2195
Vp016	1099	Response	2	34488169	5371	1
Vp016	1100	Picture	MorphF3_02_orig.jpg ; MorphF3_00_UPPER.jpg	34488287	0	1	26279	3	0	next	hit	2197
Vp016	1100	Response	2	34514409	26122	1
Vp016	1101	Picture	MorphF8_06_orig.jpg ; MorphF8_10_UPPER.jpg	34514566	0	2	25615	3	0	next	hit	2199
Vp016	1101	Response	2	34540008	25442	1
Vp016	1102	Picture	MorphF2_01_orig.jpg ; MorphF2_10_UPPER.jpg	34540181	0	1	6819	2	0	next	incorrect	2201
Vp016	1102	Response	1	34546968	6787	1
Vp016	1103	Picture	MorphM1_02_orig.jpg ; MorphM1_00_UPPER.jpg	34547000	0	1	11809	2	0	next	incorrect	2203
Vp016	1103	Response	1	34558647	11647	1
Vp016	1104	Picture	MorphM7_06_orig.jpg ; MorphM7_10_UPPER.jpg	34558809	0	1	15302	2	0	next	hit	2205
Vp016	1104	Response	2	34574007	15198	1
Vp016	1105	Picture	MorphF7_07_orig.jpg ; MorphF7_00_UPPER.jpg	34574111	0	1	19626	3	0	next	incorrect	2207
Vp016	1105	Response	1	34593686	19575	1
Vp016	1106	Picture	MorphF3_00_orig.jpg ; MorphF3_10_UPPER.jpg	34593737	0	2	289407	3	0	next	hit	2209
Vp016	1106	Response	2	34882958	289221	1
Vp016	1107	Picture	MorphM8_09_orig.jpg ; MorphM8_10_UPPER.jpg	34883144	0	1	11310	3	0	next	hit	2211
Vp016	1107	Response	2	34894317	11173	1
Vp016	1108	Picture	MorphM4_09_orig.jpg ; MorphM4_00_UPPER.jpg	34894454	0	2	31436	3	0	next	hit	2213
Vp016	1108	Response	2	34925757	31303	1
Vp016	1109	Picture	MorphF1_09_orig.jpg ; MorphF1_00_UPPER.jpg	34925890	0	1	12641	2	0	next	hit	2215
Vp016	1109	Response	2	34938316	12426	1
Vp016	1110	Picture	MorphM8_00_orig.jpg ; MorphM8_00_UPPER.jpg	34938531	0	1	7983	3	0	next	incorrect	2217
Vp016	1110	Response	1	34946396	7865	1
Vp016	1111	Picture	MorphF3_09_orig.jpg ; MorphF3_00_UPPER.jpg	34946514	0	2	9315	3	0	next	hit	2219
Vp016	1111	Response	2	34955676	9162	1
Vp016	1112	Picture	MorphF10_03_orig.jpg ; MorphF10_10_UPPER.jpg	34955829	0	1	8815	2	0	next	incorrect	2221
Vp016	1112	Response	1	34964475	8646	1
Vp016	1113	Picture	MorphM3_01_orig.jpg ; MorphM3_10_UPPER.jpg	34964644	0	1	7651	2	0	next	hit	2223
Vp016	1113	Response	2	34972155	7511	1
Vp016	1114	Picture	MorphF2_09_orig.jpg ; MorphF2_10_UPPER.jpg	34972295	0	1	9148	2	0	next	incorrect	2225
Vp016	1114	Response	1	34981355	9060	1
Vp016	1115	Picture	MorphF10_05_orig.jpg ; MorphF10_00_UPPER.jpg	34981443	0	1	16300	2	0	next	hit	2227
Vp016	1115	Response	2	34997674	16231	1
Vp016	1116	Picture	MorphM6_00_orig.jpg ; MorphM6_10_UPPER.jpg	34997743	0	1	11476	2	0	next	incorrect	2229
Vp016	1116	Response	1	35009114	11371	1
Vp016	1117	Picture	MorphF5_10_orig.jpg ; MorphF5_00_UPPER.jpg	35009219	0	1	8815	3	0	next	hit	2231
Vp016	1117	Response	2	35017834	8615	1
Vp016	1118	Picture	MorphM2_02_orig.jpg ; MorphM2_00_UPPER.jpg	35018034	0	2	8483	3	0	next	incorrect	2233
Vp016	1118	Response	1	35026394	8360	1
Vp016	1119	Picture	MorphF2_07_orig.jpg ; MorphF2_00_UPPER.jpg	35026517	0	1	15967	3	0	next	incorrect	2235
Vp016	1119	Response	1	35042313	15796	1
Vp016	1120	Picture	MorphF5_07_orig.jpg ; MorphF5_10_UPPER.jpg	35042484	0	2	7984	3	0	next	hit	2237
Vp016	1120	Response	2	35050313	7829	1
Vp016	1121	Picture	MorphM3_05_orig.jpg ; MorphM3_10_UPPER.jpg	35050468	0	1	7651	2	0	next	hit	2239
Vp016	1121	Response	2	35058073	7605	1
Vp016	1122	Picture	MorphM6_04_orig.jpg ; MorphM6_00_UPPER.jpg	35058119	0	1	7651	2	0	next	incorrect	2241
Vp016	1122	Response	1	35065592	7473	1
Vp016	1123	Picture	MorphF4_06_orig.jpg ; MorphF4_10_UPPER.jpg	35065770	0	1	8636	181	0	next	incorrect	2243
Vp016	1123	Response	1	35074392	8622	1
Vp016	1124	Picture	MorphM7_03_orig.jpg ; MorphM7_00_UPPER.jpg	35074406	0	180	9327	181	0	next	incorrect	2245
Vp016	1124	Response	1	35083672	9266	1
Vp016	1125	Picture	MorphM1_07_orig.jpg ; MorphM1_00_UPPER.jpg	35083733	0	1	7319	2	0	next	hit	2247
Vp016	1125	Response	2	35090952	7219	1
Vp016	1126	Picture	MorphM5_06_orig.jpg ; MorphM5_10_UPPER.jpg	35091052	0	1	30936	2	0	next	hit	2249
Vp016	1126	Response	2	35121911	30859	1
Vp016	1127	Picture	MorphF7_03_orig.jpg ; MorphF7_10_UPPER.jpg	35121988	0	1	8982	2	0	next	incorrect	2251
Vp016	1127	Response	1	35130869	8881	2
Vp016	1128	Picture	MorphF2_01_orig.jpg ; MorphF2_00_UPPER.jpg	35130970	0	1	6653	2	0	next	incorrect	2253
Vp016	1128	Response	1	35137510	6540	1
Vp016	1129	Picture	MorphF6_00_orig.jpg ; MorphF6_00_UPPER.jpg	35137623	0	1	8649	2	0	next	incorrect	2255
Vp016	1129	Response	1	35146229	8606	2
Vp016	1130	Picture	MorphM6_00_orig.jpg ; MorphM6_00_UPPER.jpg	35146272	0	1	13472	2	0	next	incorrect	2257
Vp016	1130	Response	1	35159670	13398	1
Vp016	1131	Picture	MorphM1_06_orig.jpg ; MorphM1_10_UPPER.jpg	35159744	0	1	7152	2	0	next	hit	2259
Vp016	1131	Response	2	35166789	7045	1
Vp016	1132	Picture	MorphF10_02_orig.jpg ; MorphF10_00_UPPER.jpg	35166896	0	1	8316	2	0	next	hit	2261
Vp016	1132	Response	2	35175029	8133	1
Vp016	1133	Picture	MorphM5_09_orig.jpg ; MorphM5_00_UPPER.jpg	35175212	0	1	9814	2	0	next	incorrect	2263
Vp016	1133	Response	1	35184949	9737	1
Vp016	1134	Picture	MorphF3_06_orig.jpg ; MorphF3_00_UPPER.jpg	35185026	0	1	9147	3	0	next	hit	2265
Vp016	1134	Response	2	35194149	9123	1
Vp016	1135	Picture	MorphM9_07_orig.jpg ; MorphM9_10_UPPER.jpg	35194173	0	2	13306	4	0	next	incorrect	2267
Vp016	1135	Response	1	35207268	13095	1
Vp016	1136	Picture	MorphF4_03_orig.jpg ; MorphF4_00_UPPER.jpg	35207479	0	2	7651	4	0	next	incorrect	2269
Vp016	1136	Response	1	35215028	7549	1
Vp016	1137	Picture	MorphM6_02_orig.jpg ; MorphM6_10_UPPER.jpg	35215130	0	2	9148	4	0	next	incorrect	2271
Vp016	1137	Response	1	35224148	9018	1
Vp016	1138	Picture	MorphM3_07_orig.jpg ; MorphM3_00_UPPER.jpg	35224278	0	2	5988	3	0	next	hit	2273
Vp016	1138	Response	2	35230067	5789	1
Vp016	1139	Picture	MorphF2_08_orig.jpg ; MorphF2_10_UPPER.jpg	35230266	0	1	10978	2	0	next	incorrect	2275
Vp016	1139	Response	1	35241187	10921	1
Vp016	1140	Picture	MorphM4_05_orig.jpg ; MorphM4_10_UPPER.jpg	35241244	0	1	23784	2	0	next	hit	2277
Vp016	1140	Response	2	35264947	23703	1
Vp016	1141	Picture	MorphM10_07_orig.jpg ; MorphM10_10_UPPER.jpg	35265028	0	1	18296	2	0	next	hit	2279
Vp016	1141	Response	2	35283266	18238	1
Vp016	1142	Picture	MorphF5_02_orig.jpg ; MorphF5_00_UPPER.jpg	35283324	0	1	8982	2	0	next	hit	2281
Vp016	1142	Response	2	35292226	8902	1
Vp016	1143	Picture	MorphF9_08_orig.jpg ; MorphF9_00_UPPER.jpg	35292306	0	1	27942	2	0	next	hit	2283
Vp016	1143	Response	2	35320145	27839	1
Vp016	1144	Picture	MorphF3_03_orig.jpg ; MorphF3_10_UPPER.jpg	35320248	0	1	43910	2	0	next	hit	2285
Vp016	1144	Response	2	35363984	43736	1
Vp016	1145	Picture	MorphF8_06_orig.jpg ; MorphF8_00_UPPER.jpg	35364158	0	1	7818	2	0	next	hit	2287
Vp016	1145	Response	2	35371903	7745	1
Vp016	1146	Picture	MorphF9_06_orig.jpg ; MorphF9_10_UPPER.jpg	35371976	0	1	6985	3	0	next	incorrect	2289
Vp016	1146	Response	1	35378863	6887	1
Vp016	1147	Picture	MorphM9_08_orig.jpg ; MorphM9_00_UPPER.jpg	35378961	0	2	10313	3	0	next	hit	2291
Vp016	1147	Response	2	35389183	10222	1
Vp016	1148	Picture	MorphM3_06_orig.jpg ; MorphM3_00_UPPER.jpg	35389274	0	1	7152	2	0	next	hit	2293
Vp016	1148	Response	2	35396383	7109	1
Vp016	1149	Picture	MorphM6_02_orig.jpg ; MorphM6_00_UPPER.jpg	35396426	0	1	9147	3	0	next	incorrect	2295
Vp016	1149	Response	1	35405421	8995	2
Vp016	1150	Picture	MorphF8_09_orig.jpg ; MorphF8_00_UPPER.jpg	35405573	0	2	5822	3	0	next	hit	2297
Vp016	1150	Response	2	35411182	5609	1
Vp016	1151	Picture	MorphF1_10_orig.jpg ; MorphF1_00_UPPER.jpg	35411395	0	1	9979	3	0	next	hit	2299
Vp016	1151	Response	2	35421182	9787	1
Vp016	1152	Picture	MorphM1_10_orig.jpg ; MorphM1_00_UPPER.jpg	35421374	0	2	9647	3	0	next	hit	2301
Vp016	1152	Response	2	35430862	9488	1
Vp016	1153	Picture	MorphF8_08_orig.jpg ; MorphF8_00_UPPER.jpg	35431021	0	1	10479	2	0	next	hit	2303
Vp016	1153	Response	2	35441341	10320	1
Vp016	1154	Picture	MorphF7_09_orig.jpg ; MorphF7_10_UPPER.jpg	35441500	0	1	15302	2	0	next	hit	2305
Vp016	1154	Response	2	35456621	15121	1
Vp016	1155	Picture	MorphF6_06_orig.jpg ; MorphF6_00_UPPER.jpg	35456802	0	1	10811	2	0	next	incorrect	2307
Vp016	1155	Response	1	35467421	10619	1
Vp016	1156	Picture	MorphM8_04_orig.jpg ; MorphM8_10_UPPER.jpg	35467613	0	1	7817	2	0	next	incorrect	2309
Vp016	1156	Response	1	35475260	7647	1
Vp016	1157	Picture	MorphF3_04_orig.jpg ; MorphF3_10_UPPER.jpg	35475430	0	1	11809	3	0	next	hit	2311
Vp016	1157	Response	2	35487180	11750	1
Vp016	1158	Picture	MorphF4_10_orig.jpg ; MorphF4_00_UPPER.jpg	35487239	0	2	10146	3	0	next	incorrect	2313
Vp016	1158	Response	1	35497180	9941	1
Vp016	1159	Picture	MorphM9_02_orig.jpg ; MorphM9_00_UPPER.jpg	35497385	0	1	14803	2	0	next	incorrect	2315
Vp016	1159	Response	1	35512139	14754	1
Vp016	1160	Picture	MorphF9_05_orig.jpg ; MorphF9_10_UPPER.jpg	35512188	0	1	23785	2	0	next	hit	2317
Vp016	1160	Response	2	35535899	23711	1
Vp016	1161	Picture	MorphM7_09_orig.jpg ; MorphM7_10_UPPER.jpg	35535973	0	1	21123	2	0	next	hit	2319
Vp016	1161	Response	2	35557018	21045	1
Vp016	1162	Picture	MorphF5_00_orig.jpg ; MorphF5_00_UPPER.jpg	35557096	0	1	15302	2	0	next	hit	2321
Vp016	1162	Response	2	35572298	15202	1
Vp016	1163	Picture	MorphF8_10_orig.jpg ; MorphF8_10_UPPER.jpg	35572398	0	1	17631	2	0	next	hit	2323
Vp016	1163	Response	2	35589897	17499	1
Vp016	1164	Picture	MorphM1_09_orig.jpg ; MorphM1_10_UPPER.jpg	35590029	0	1	31435	2	0	next	hit	2325
Vp016	1164	Response	2	35621416	31387	1
Vp016	1165	Picture	MorphF2_09_orig.jpg ; MorphF2_00_UPPER.jpg	35621464	0	1	14970	2	0	next	incorrect	2327
Vp016	1165	Response	1	35636296	14832	1
Vp016	1166	Picture	MorphM10_06_orig.jpg ; MorphM10_00_UPPER.jpg	35636434	0	1	11143	3	0	next	hit	2329
Vp016	1166	Response	2	35647415	10981	1
Vp016	1167	Picture	MorphF1_00_orig.jpg ; MorphF1_10_UPPER.jpg	35647577	0	2	11311	3	0	next	hit	2331
Vp016	1167	Response	2	35658695	11118	1
Vp016	1168	Picture	MorphM8_03_orig.jpg ; MorphM8_00_UPPER.jpg	35658888	0	1	8149	3	0	next	incorrect	2333
Vp016	1168	Response	1	35666855	7967	1
Vp016	1169	Picture	MorphM5_07_orig.jpg ; MorphM5_00_UPPER.jpg	35667037	0	2	8816	3	0	next	hit	2335
Vp016	1169	Response	2	35675814	8777	1
Vp016	1170	Picture	MorphF5_07_orig.jpg ; MorphF5_00_UPPER.jpg	35675853	0	1	9480	3	0	next	hit	2337
Vp016	1170	Response	2	35685174	9321	1
Vp016	1171	Picture	MorphM7_02_orig.jpg ; MorphM7_10_UPPER.jpg	35685333	0	2	9148	3	0	next	incorrect	2339
Vp016	1171	Response	1	35694294	8961	1
Vp016	1172	Picture	MorphF1_06_orig.jpg ; MorphF1_10_UPPER.jpg	35694481	0	1	7319	2	0	next	hit	2341
Vp016	1172	Response	2	35701734	7253	1
Vp016	1173	Picture	MorphF2_03_orig.jpg ; MorphF2_00_UPPER.jpg	35701800	0	1	29273	2	0	next	hit	2343
Vp016	1173	Response	2	35731013	29213	1
Vp016	1174	Picture	MorphF10_09_orig.jpg ; MorphF10_00_UPPER.jpg	35731073	0	1	9813	2	0	next	hit	2345
Vp016	1174	Response	2	35740773	9700	1
Vp016	1175	Picture	MorphF4_03_orig.jpg ; MorphF4_10_UPPER.jpg	35740886	0	1	7152	2	0	next	incorrect	2347
Vp016	1175	Response	1	35747892	7006	1
Vp016	1176	Picture	MorphF1_01_orig.jpg ; MorphF1_00_UPPER.jpg	35748038	0	1	10645	2	0	next	hit	2349
Vp016	1176	Response	2	35758532	10494	1
Vp016	1177	Picture	MorphF10_05_orig.jpg ; MorphF10_10_UPPER.jpg	35758683	0	1	6986	2	0	next	hit	2351
Vp016	1177	Response	2	35765572	6889	1
Vp016	1178	Picture	MorphM1_03_orig.jpg ; MorphM1_00_UPPER.jpg	35765669	0	1	8649	2	0	next	incorrect	2353
Vp016	1178	Response	1	35774291	8622	1
Vp016	1179	Picture	MorphF9_08_orig.jpg ; MorphF9_10_UPPER.jpg	35774318	0	1	8649	2	0	next	hit	2355
Vp016	1179	Response	2	35782851	8533	1
Vp016	1180	Picture	MorphF6_03_orig.jpg ; MorphF6_10_UPPER.jpg	35782967	0	1	8150	2	0	next	hit	2357
Vp016	1180	Response	2	35791011	8044	1
Vp016	1181	Picture	MorphF5_05_orig.jpg ; MorphF5_00_UPPER.jpg	35791117	0	1	8482	2	0	next	hit	2359
Vp016	1181	Response	2	35799411	8294	1
Vp016	1182	Picture	MorphF2_02_orig.jpg ; MorphF2_00_UPPER.jpg	35799599	0	1	8483	2	0	next	incorrect	2361
Vp016	1182	Response	1	35808051	8452	1
Vp016	1183	Picture	MorphF8_02_orig.jpg ; MorphF8_10_UPPER.jpg	35808082	0	1	8815	2	0	next	hit	2363
Vp016	1183	Response	2	35816770	8688	1
Vp016	1184	Picture	MorphM2_02_orig.jpg ; MorphM2_10_UPPER.jpg	35816897	0	1	6487	2	0	next	incorrect	2365
Vp016	1184	Response	1	35823250	6353	1
Vp016	1185	Picture	MorphF10_01_orig.jpg ; MorphF10_00_UPPER.jpg	35823384	0	1	23119	2	0	next	incorrect	2367
Vp016	1185	Response	1	35846450	23066	1
Vp016	1186	Picture	MorphM1_10_orig.jpg ; MorphM1_10_UPPER.jpg	35846503	0	1	12474	3	0	next	hit	2369
Vp016	1186	Response	2	35858849	12346	1
Vp016	1187	Picture	MorphF7_06_orig.jpg ; MorphF7_10_UPPER.jpg	35858977	0	2	21124	3	0	next	hit	2371
Vp016	1187	Response	2	35879889	20912	1
Vp016	1188	Picture	MorphM7_07_orig.jpg ; MorphM7_00_UPPER.jpg	35880101	0	1	15801	2	0	next	hit	2373
Vp016	1188	Response	2	35895808	15707	1
Vp016	1189	Picture	MorphF7_03_orig.jpg ; MorphF7_00_UPPER.jpg	35895902	0	1	9148	2	0	next	hit	2375
Vp016	1189	Response	2	35904928	9026	1
Vp016	1190	Picture	MorphF3_06_orig.jpg ; MorphF3_10_UPPER.jpg	35905050	0	1	65698	2	0	next	hit	2377
Vp016	1190	Response	2	35970686	65636	1
Vp016	1191	Picture	MorphF4_00_orig.jpg ; MorphF4_10_UPPER.jpg	35970748	0	1	13473	2	0	next	incorrect	2379
Vp016	1191	Response	1	35984045	13297	1
Vp016	1192	Picture	MorphM8_01_orig.jpg ; MorphM8_10_UPPER.jpg	35984221	0	1	5655	2	0	next	incorrect	2381
Vp016	1192	Response	1	35989805	5584	1
Vp016	1193	Picture	MorphF6_04_orig.jpg ; MorphF6_00_UPPER.jpg	35989876	0	1	10146	2	0	next	incorrect	2383
Vp016	1193	Response	1	35999805	9929	1
Vp016	1194	Picture	MorphM6_05_orig.jpg ; MorphM6_00_UPPER.jpg	36000022	0	1	9314	2	0	next	incorrect	2385
Vp016	1194	Response	1	36009245	9223	1
Vp016	1195	Picture	MorphM10_05_orig.jpg ; MorphM10_10_UPPER.jpg	36009336	0	1	4657	2	0	next	hit	2387
Vp016	1195	Response	2	36013804	4468	1
Vp016	1196	Picture	MorphF5_06_orig.jpg ; MorphF5_10_UPPER.jpg	36013993	0	1	7152	2	0	next	hit	2389
Vp016	1196	Response	2	36021005	7012	1
Vp016	1197	Picture	MorphF10_01_orig.jpg ; MorphF10_10_UPPER.jpg	36021145	0	1	18462	2	0	next	hit	2391
Vp016	1197	Response	2	36039484	18339	1
Vp016	1198	Picture	MorphM1_01_orig.jpg ; MorphM1_00_UPPER.jpg	36039607	0	1	20625	2	0	next	incorrect	2393
Vp016	1198	Response	1	36060123	20516	1
Vp016	1199	Picture	MorphF3_08_orig.jpg ; MorphF3_10_UPPER.jpg	36060232	0	1	6985	2	0	next	hit	2395
Vp016	1199	Response	2	36067083	6851	1
Vp016	1200	Picture	MorphF2_05_orig.jpg ; MorphF2_00_UPPER.jpg	36067217	0	1	8649	2	0	next	incorrect	2397
Vp016	1200	Response	1	36075723	8506	1
Vp016	1201	Picture	MorphF8_05_orig.jpg ; MorphF8_00_UPPER.jpg	36075866	0	1	18296	2	0	next	incorrect	2399
Vp016	1201	Response	1	36094042	18176	1
Vp016	1202	Picture	MorphF10_02_orig.jpg ; MorphF10_10_UPPER.jpg	36094162	0	1	28608	2	0	next	incorrect	2401
Vp016	1202	Response	1	36122601	28439	1
Vp016	1203	Picture	MorphF6_08_orig.jpg ; MorphF6_10_UPPER.jpg	36122770	0	1	20624	3	0	next	incorrect	2403
Vp016	1203	Response	1	36143241	20471	1
Vp016	1204	Picture	MorphF4_07_orig.jpg ; MorphF4_00_UPPER.jpg	36143394	0	2	8816	3	0	next	incorrect	2405
Vp016	1204	Response	1	36152120	8726	1
Vp016	1205	Picture	MorphF2_06_orig.jpg ; MorphF2_00_UPPER.jpg	36152210	0	1	7651	2	0	next	incorrect	2407
Vp016	1205	Response	1	36159640	7430	1
Vp016	1206	Picture	MorphM9_10_orig.jpg ; MorphM9_10_UPPER.jpg	36159861	0	1	7152	2	0	next	incorrect	2409
Vp016	1206	Response	1	36166920	7059	1
Vp016	1207	Picture	MorphM10_09_orig.jpg ; MorphM10_00_UPPER.jpg	36167013	0	1	7651	2	0	next	hit	2411
Vp016	1207	Response	2	36174600	7587	1
Vp016	1208	Picture	MorphF1_03_orig.jpg ; MorphF1_10_UPPER.jpg	36174664	0	1	7318	2	0	next	hit	2413
Vp016	1208	Response	2	36181800	7136	1
Vp016	1209	Picture	MorphM10_02_orig.jpg ; MorphM10_00_UPPER.jpg	36181982	0	1	50896	2	0	next	incorrect	2415
Vp016	1209	Response	1	36232838	50856	1
Vp016	1210	Picture	MorphM1_04_orig.jpg ; MorphM1_10_UPPER.jpg	36232878	0	1	8150	2	0	next	hit	2417
Vp016	1210	Response	2	36240838	7960	1
Vp016	1211	Picture	MorphF6_05_orig.jpg ; MorphF6_00_UPPER.jpg	36241028	0	1	12640	3	0	next	hit	2419
Vp016	1211	Response	2	36253477	12449	1
Vp016	1212	Picture	MorphM8_02_orig.jpg ; MorphM8_00_UPPER.jpg	36253668	0	2	41083	3	0	next	incorrect	2421
Vp016	1212	Response	1	36294596	40928	1
Vp016	1213	Picture	MorphF1_04_orig.jpg ; MorphF1_10_UPPER.jpg	36294751	0	1	6986	2	0	next	hit	2423
Vp016	1213	Response	2	36301636	6885	1
Vp016	1214	Picture	MorphF10_10_orig.jpg ; MorphF10_00_UPPER.jpg	36301737	0	1	8789	194	0	next	hit	2425
Vp016	1214	Response	2	36310516	8779	1
Vp016	1215	Picture	MorphM8_10_orig.jpg ; MorphM8_10_UPPER.jpg	36310526	0	193	23311	195	0	next	hit	2427
Vp016	1215	Response	2	36333715	23189	1
Vp016	1216	Picture	MorphF7_05_orig.jpg ; MorphF7_00_UPPER.jpg	36333837	0	2	32268	3	0	next	hit	2429
Vp016	1216	Response	2	36365954	32117	1
Vp016	1217	Picture	MorphM8_06_orig.jpg ; MorphM8_00_UPPER.jpg	36366105	0	1	12474	2	0	next	incorrect	2431
Vp016	1217	Response	1	36378434	12329	1
Vp016	1218	Picture	MorphF4_06_orig.jpg ; MorphF4_00_UPPER.jpg	36378579	0	1	14803	2	0	next	incorrect	2433
Vp016	1218	Response	1	36393313	14734	1
Vp016	1219	Picture	MorphM5_02_orig.jpg ; MorphM5_10_UPPER.jpg	36393382	0	1	9980	2	0	next	hit	2435
Vp016	1219	Response	2	36403313	9931	1
Vp016	1220	Picture	MorphF3_10_orig.jpg ; MorphF3_10_UPPER.jpg	36403362	0	1	71686	2	0	next	hit	2437
Vp016	1220	Response	2	36474910	71548	2
Vp016	1221	Picture	MorphF4_01_orig.jpg ; MorphF4_00_UPPER.jpg	36475048	0	1	14304	2	0	next	incorrect	2439
Vp016	1221	Response	1	36489231	14183	1
Vp016	1222	Picture	MorphF2_02_orig.jpg ; MorphF2_10_UPPER.jpg	36489352	0	1	17132	2	0	next	hit	2441
Vp016	1222	Response	2	36506350	16998	1
Vp016	1223	Picture	MorphM4_06_orig.jpg ; MorphM4_10_UPPER.jpg	36506484	0	1	110274	2	0	next	hit	2443
Vp016	1223	Response	2	36616667	110183	1
Vp016	1224	Picture	MorphF9_00_orig.jpg ; MorphF9_00_UPPER.jpg	36616758	0	1	9646	3	0	next	incorrect	2445
Vp016	1224	Response	1	36626347	9589	1
Vp016	1225	Picture	MorphF8_00_orig.jpg ; MorphF8_00_UPPER.jpg	36626404	0	2	9148	4	0	next	incorrect	2447
Vp016	1225	Response	1	36635466	9062	1
Vp016	1226	Picture	MorphF7_02_orig.jpg ; MorphF7_00_UPPER.jpg	36635552	0	2	6487	3	0	next	incorrect	2449
Vp016	1226	Response	1	36641946	6394	1
Vp016	1227	Picture	MorphM6_03_orig.jpg ; MorphM6_00_UPPER.jpg	36642039	0	1	8150	2	0	next	incorrect	2451
Vp016	1227	Response	1	36650026	7987	1
Vp016	1228	Picture	MorphM1_09_orig.jpg ; MorphM1_00_UPPER.jpg	36650189	0	1	5302	189	0	next	hit	2453
Vp016	1228	Response	2	36655466	5277	1
Vp016	1229	Picture	MorphM7_10_orig.jpg ; MorphM7_10_UPPER.jpg	36655491	0	188	6174	190	0	next	hit	2455
Vp016	1229	Response	2	36661465	5974	1
Vp016	1230	Picture	MorphM10_08_orig.jpg ; MorphM10_00_UPPER.jpg	36661665	0	2	8649	4	0	next	hit	2457
Vp016	1230	Response	2	36670265	8600	1
Vp016	1231	Picture	MorphM4_02_orig.jpg ; MorphM4_00_UPPER.jpg	36670314	0	2	8649	4	0	next	incorrect	2459
Vp016	1231	Response	1	36678905	8591	1
Vp016	1232	Picture	MorphF1_02_orig.jpg ; MorphF1_10_UPPER.jpg	36678963	0	2	8816	3	0	next	hit	2461
Vp016	1232	Response	2	36687625	8662	1
Vp016	1233	Picture	MorphF6_02_orig.jpg ; MorphF6_00_UPPER.jpg	36687779	0	1	9314	2	0	next	incorrect	2463
Vp016	1233	Response	1	36697064	9285	1
Vp016	1234	Picture	MorphM3_06_orig.jpg ; MorphM3_10_UPPER.jpg	36697093	0	1	8815	2	0	next	hit	2465
Vp016	1234	Response	2	36705784	8691	1
Vp016	1235	Picture	MorphM5_04_orig.jpg ; MorphM5_00_UPPER.jpg	36705908	0	1	7984	2	0	next	incorrect	2467
Vp016	1235	Response	1	36713704	7796	1
Vp016	1236	Picture	MorphF5_01_orig.jpg ; MorphF5_10_UPPER.jpg	36713892	0	1	8150	2	0	next	hit	2469
Vp016	1236	Response	2	36721864	7972	1
Vp016	1237	Picture	MorphF1_08_orig.jpg ; MorphF1_10_UPPER.jpg	36722042	0	1	6819	2	0	next	hit	2471
Vp016	1237	Response	2	36728823	6781	1
Vp016	1238	Picture	MorphM8_10_orig.jpg ; MorphM8_00_UPPER.jpg	36728861	0	1	11477	2	0	next	hit	2473
Vp016	1238	Response	2	36740263	11402	1
Vp016	1239	Picture	MorphF2_04_orig.jpg ; MorphF2_00_UPPER.jpg	36740338	0	1	11642	2	0	next	incorrect	2475
Vp016	1239	Response	1	36751783	11445	1
Vp016	1240	Picture	MorphM7_05_orig.jpg ; MorphM7_00_UPPER.jpg	36751980	0	1	17631	2	0	next	incorrect	2477
Vp016	1240	Response	1	36769462	17482	1
Vp016	1241	Picture	MorphF6_01_orig.jpg ; MorphF6_00_UPPER.jpg	36769611	0	1	14803	2	0	next	incorrect	2479
Vp016	1241	Response	1	36784182	14571	1
Vp016	1242	Picture	MorphM4_00_orig.jpg ; MorphM4_00_UPPER.jpg	36784414	0	1	8483	2	0	next	incorrect	2481
Vp016	1242	Response	1	36792820	8406	2
Vp016	1243	Picture	MorphF6_10_orig.jpg ; MorphF6_00_UPPER.jpg	36792897	0	1	13805	2	0	next	hit	2483
Vp016	1243	Response	2	36806501	13604	1
Vp016	1244	Picture	MorphM3_00_orig.jpg ; MorphM3_10_UPPER.jpg	36806702	0	1	6653	2	0	next	hit	2485
Vp016	1244	Response	2	36813301	6599	1
Vp016	1245	Picture	MorphF10_10_orig.jpg ; MorphF10_10_UPPER.jpg	36813355	0	1	7983	2	0	next	hit	2487
Vp016	1245	Response	2	36821221	7866	1
Vp016	1246	Picture	MorphF3_04_orig.jpg ; MorphF3_00_UPPER.jpg	36821338	0	1	15967	3	0	next	hit	2489
Vp016	1246	Response	2	36837220	15882	1
Vp016	1247	Picture	MorphF9_03_orig.jpg ; MorphF9_00_UPPER.jpg	36837305	0	2	17609	191	0	next	incorrect	2491
Vp016	1247	Response	1	36854900	17595	1
Vp016	1248	Picture	MorphF5_03_orig.jpg ; MorphF5_10_UPPER.jpg	36854914	0	189	19149	191	0	next	incorrect	2493
Vp016	1248	Response	1	36873939	19025	1
Vp016	1249	Picture	MorphM2_10_orig.jpg ; MorphM2_10_UPPER.jpg	36874063	0	2	10479	3	0	next	incorrect	2495
Vp016	1249	Response	1	36884499	10436	1
Vp016	1250	Picture	MorphF1_10_orig.jpg ; MorphF1_10_UPPER.jpg	36884542	0	1	7651	2	0	next	hit	2497
Vp016	1250	Response	2	36892018	7476	1
Vp016	1251	Picture	MorphM7_08_orig.jpg ; MorphM7_00_UPPER.jpg	36892193	0	1	10312	2	0	next	hit	2499
Vp016	1251	Response	2	36902418	10225	1
Vp016	1252	Picture	MorphF4_01_orig.jpg ; MorphF4_10_UPPER.jpg	36902505	0	1	49399	2	0	next	hit	2501
Vp016	1252	Response	2	36951777	49272	1
Vp016	1253	Picture	MorphM9_01_orig.jpg ; MorphM9_00_UPPER.jpg	36951904	0	1	27444	2	0	next	incorrect	2503
Vp016	1253	Response	1	36979136	27232	1
Vp016	1254	Picture	MorphF6_07_orig.jpg ; MorphF6_10_UPPER.jpg	36979348	0	1	19626	2	0	next	hit	2505
Vp016	1254	Response	2	36998895	19547	1
Vp016	1255	Picture	MorphM8_01_orig.jpg ; MorphM8_00_UPPER.jpg	36998974	0	1	48734	2	0	next	incorrect	2507
Vp016	1255	Response	1	37047534	48560	1
Vp016	1256	Picture	MorphF5_09_orig.jpg ; MorphF5_10_UPPER.jpg	37047708	0	1	19959	2	0	next	hit	2509
Vp016	1256	Response	2	37067533	19825	1
Vp016	1257	Picture	MorphF1_03_orig.jpg ; MorphF1_00_UPPER.jpg	37067667	0	1	69357	3	0	next	hit	2511
Vp016	1257	Response	2	37136892	69225	1
Vp016	1258	Picture	MorphF6_01_orig.jpg ; MorphF6_10_UPPER.jpg	37137024	0	2	14471	3	0	next	hit	2513
Vp016	1258	Response	2	37151291	14267	1
Vp016	1259	Picture	MorphF10_04_orig.jpg ; MorphF10_10_UPPER.jpg	37151495	0	1	13971	2	0	next	hit	2515
Vp016	1259	Response	2	37165371	13876	1
Vp016	1260	Picture	MorphF9_04_orig.jpg ; MorphF9_10_UPPER.jpg	37165466	0	1	14470	3	0	next	hit	2517
Vp016	1260	Response	2	37179770	14304	1
Vp016	1261	Picture	MorphM5_00_orig.jpg ; MorphM5_00_UPPER.jpg	37179936	0	2	19793	3	0	next	incorrect	2519
Vp016	1261	Response	1	37199690	19754	1
Vp016	1262	Picture	MorphF8_05_orig.jpg ; MorphF8_10_UPPER.jpg	37199729	0	1	20458	2	0	next	hit	2521
Vp016	1262	Response	2	37220009	20280	1
Vp016	1263	Picture	MorphM10_00_orig.jpg ; MorphM10_10_UPPER.jpg	37220187	0	1	25614	3	0	next	hit	2523
Vp016	1263	Response	2	37245768	25581	1
Vp016	1264	Picture	MorphF5_09_orig.jpg ; MorphF5_00_UPPER.jpg	37245801	0	2	24118	3	0	next	hit	2525
Vp016	1264	Response	2	37269848	24047	1
Vp016	1265	Picture	MorphF7_10_orig.jpg ; MorphF7_00_UPPER.jpg	37269919	0	1	35926	2	0	next	hit	2527
Vp016	1265	Response	2	37305767	35848	1
Vp016	1266	Picture	MorphM10_06_orig.jpg ; MorphM10_10_UPPER.jpg	37305845	0	1	8649	2	0	next	hit	2529
Vp016	1266	Response	2	37314406	8561	1
Vp016	1267	Picture	MorphF9_09_orig.jpg ; MorphF9_10_UPPER.jpg	37314494	0	1	17298	2	0	next	incorrect	2531
Vp016	1267	Response	1	37331606	17112	1
Vp016	1268	Picture	MorphF2_03_orig.jpg ; MorphF2_10_UPPER.jpg	37331792	0	1	12142	2	0	next	incorrect	2533
Vp016	1268	Response	1	37343765	11973	1
Vp016	1269	Picture	MorphM2_08_orig.jpg ; MorphM2_00_UPPER.jpg	37343934	0	1	84161	2	0	next	hit	2535
Vp016	1269	Response	2	37428003	84069	1
Vp016	1270	Picture	MorphM7_08_orig.jpg ; MorphM7_10_UPPER.jpg	37428095	0	1	48567	2	0	next	hit	2537
Vp016	1270	Response	2	37476481	48386	1
Vp016	1271	Picture	MorphM3_10_orig.jpg ; MorphM3_10_UPPER.jpg	37476662	0	1	11270	208	0	next	incorrect	2539
Vp016	1271	Response	1	37487921	11259	1
Vp016	1272	Picture	MorphF4_02_orig.jpg ; MorphF4_00_UPPER.jpg	37487932	0	207	8689	208	0	next	incorrect	2541
Vp016	1272	Response	1	37496401	8469	1
Vp016	1273	Picture	MorphM6_10_orig.jpg ; MorphM6_10_UPPER.jpg	37496621	0	1	10478	2	0	next	incorrect	2543
Vp016	1273	Response	1	37507041	10420	1
Vp016	1274	Picture	MorphF6_06_orig.jpg ; MorphF6_10_UPPER.jpg	37507099	0	1	7818	2	0	next	hit	2545
Vp016	1274	Response	2	37514800	7701	1
Vp016	1275	Picture	MorphF10_03_orig.jpg ; MorphF10_00_UPPER.jpg	37514917	0	1	7651	2	0	next	hit	2547
Vp016	1275	Response	2	37522480	7563	1
Vp016	1276	Picture	MorphM6_03_orig.jpg ; MorphM6_10_UPPER.jpg	37522568	0	1	8981	2	0	next	incorrect	2549
Vp016	1276	Response	1	37531440	8872	1
Vp016	1277	Picture	MorphM3_01_orig.jpg ; MorphM3_00_UPPER.jpg	37531549	0	1	7318	3	0	next	hit	2551
Vp016	1277	Response	2	37538720	7171	1
Vp016	1278	Picture	MorphF7_04_orig.jpg ; MorphF7_10_UPPER.jpg	37538867	0	2	10313	3	0	next	incorrect	2553
Vp016	1278	Response	1	37549119	10252	1
Vp016	1279	Picture	MorphF1_05_orig.jpg ; MorphF1_00_UPPER.jpg	37549180	0	1	23951	2	0	next	hit	2555
Vp016	1279	Response	2	37573039	23859	1
Vp016	1280	Picture	MorphF4_00_orig.jpg ; MorphF4_00_UPPER.jpg	37573131	0	1	42745	2	0	next	incorrect	2557
Vp016	1280	Response	1	37615677	42546	1
Vp016	1281	Picture	MorphM1_00_orig.jpg ; MorphM1_10_UPPER.jpg	37615876	0	1	25115	3	0	next	incorrect	2559
Vp016	1281	Response	1	37640877	25001	1
Vp016	1282	Picture	MorphM2_07_orig.jpg ; MorphM2_00_UPPER.jpg	37640991	0	2	11144	3	0	next	incorrect	2561
Vp016	1282	Response	1	37651996	11005	1
Vp016	1283	Picture	MorphF7_07_orig.jpg ; MorphF7_10_UPPER.jpg	37652135	0	1	7651	2	0	next	incorrect	2563
Vp016	1283	Response	1	37659676	7541	1
Vp016	1284	Picture	MorphF9_10_orig.jpg ; MorphF9_00_UPPER.jpg	37659786	0	1	11477	2	0	next	incorrect	2565
Vp016	1284	Response	1	37671196	11410	1
Vp016	1285	Picture	MorphF8_10_orig.jpg ; MorphF8_00_UPPER.jpg	37671263	0	1	6486	3	0	next	hit	2567
Vp016	1285	Response	2	37677595	6332	1
Vp016	1286	Picture	MorphF7_01_orig.jpg ; MorphF7_10_UPPER.jpg	37677749	0	2	9481	3	0	next	incorrect	2569
Vp016	1286	Response	1	37687115	9366	1
Vp016	1287	Picture	MorphM5_04_orig.jpg ; MorphM5_10_UPPER.jpg	37687230	0	1	13306	2	0	next	hit	2571
Vp016	1287	Response	2	37700395	13165	1
Vp016	1288	Picture	MorphM6_08_orig.jpg ; MorphM6_10_UPPER.jpg	37700536	0	1	8982	2	0	next	incorrect	2573
Vp016	1288	Response	1	37709354	8818	1
Vp016	1289	Picture	MorphF5_01_orig.jpg ; MorphF5_00_UPPER.jpg	37709518	0	1	19792	3	0	next	hit	2575
Vp016	1289	Response	2	37729194	19676	1
Vp016	1290	Picture	MorphM6_07_orig.jpg ; MorphM6_00_UPPER.jpg	37729310	0	2	64867	4	0	next	incorrect	2577
Vp016	1290	Response	1	37794072	64762	1
Vp016	1291	Picture	MorphF10_07_orig.jpg ; MorphF10_00_UPPER.jpg	37794177	0	2	10313	3	0	next	hit	2579
Vp016	1291	Response	2	37804392	10215	1
Vp016	1292	Picture	MorphF9_02_orig.jpg ; MorphF9_00_UPPER.jpg	37804490	0	1	10478	2	0	next	incorrect	2581
Vp016	1292	Response	1	37814791	10301	1
Vp016	1293	Picture	MorphM4_10_orig.jpg ; MorphM4_10_UPPER.jpg	37814968	0	1	12142	2	0	next	hit	2583
Vp016	1293	Response	2	37826951	11983	1
Vp016	1294	Picture	MorphM2_01_orig.jpg ; MorphM2_00_UPPER.jpg	37827110	0	1	13805	2	0	next	incorrect	2585
Vp016	1294	Response	1	37840871	13761	1
Vp016	1295	Picture	MorphF5_02_orig.jpg ; MorphF5_10_UPPER.jpg	37840915	0	1	10978	2	0	next	hit	2587
Vp016	1295	Response	2	37851750	10835	1
Vp016	1296	Picture	MorphM9_05_orig.jpg ; MorphM9_10_UPPER.jpg	37851893	0	1	13139	2	0	next	hit	2589
Vp016	1296	Response	2	37864950	13057	1
Vp016	1297	Picture	MorphM6_09_orig.jpg ; MorphM6_10_UPPER.jpg	37865032	0	1	7651	2	0	next	hit	2591
Vp016	1297	Response	2	37872470	7438	1
Vp016	1298	Picture	MorphF3_07_orig.jpg ; MorphF3_00_UPPER.jpg	37872683	0	1	8150	2	0	next	hit	2593
Vp016	1298	Response	2	37880710	8027	1
Vp016	1299	Picture	MorphM2_00_orig.jpg ; MorphM2_10_UPPER.jpg	37880833	0	1	11976	2	0	next	incorrect	2595
Vp016	1299	Response	1	37892709	11876	1
Vp016	1300	Picture	MorphF3_05_orig.jpg ; MorphF3_10_UPPER.jpg	37892809	0	1	10644	3	0	next	hit	2597
Vp016	1300	Response	2	37903349	10540	1
Vp016	1301	Picture	MorphF10_08_orig.jpg ; MorphF10_00_UPPER.jpg	37903453	0	2	8649	4	0	next	hit	2599
Vp016	1301	Response	2	37911989	8536	1
Vp016	1302	Picture	MorphF9_07_orig.jpg ; MorphF9_00_UPPER.jpg	37912102	0	2	9315	3	0	next	hit	2601
Vp016	1302	Response	2	37921188	9086	1
Vp016	1303	Picture	MorphM6_06_orig.jpg ; MorphM6_00_UPPER.jpg	37921417	0	1	21289	4	0	next	incorrect	2603
Vp016	1303	Response	1	37942628	21211	1
Vp016	1304	Picture	MorphF7_02_orig.jpg ; MorphF7_10_UPPER.jpg	37942706	0	3	8982	4	0	next	incorrect	2605
Vp016	1304	Response	1	37951507	8801	1
Vp016	1305	Picture	MorphM10_00_orig.jpg ; MorphM10_00_UPPER.jpg	37951688	0	1	6320	2	0	next	incorrect	2607
Vp016	1305	Response	1	37957827	6139	1
Vp016	1306	Picture	MorphM8_06_orig.jpg ; MorphM8_10_UPPER.jpg	37958008	0	1	8816	2	0	next	incorrect	2609
Vp016	1306	Response	1	37966787	8779	1
Vp016	1307	Picture	MorphF6_02_orig.jpg ; MorphF6_10_UPPER.jpg	37966824	0	1	79503	2	0	next	hit	2611
Vp016	1307	Response	2	38046225	79401	1
Vp016	1308	Picture	MorphM3_02_orig.jpg ; MorphM3_10_UPPER.jpg	38046327	0	1	60210	2	0	next	hit	2613
Vp016	1308	Response	2	38106383	60056	1
Vp016	1309	Picture	MorphF2_06_orig.jpg ; MorphF2_10_UPPER.jpg	38106537	0	1	23119	3	0	next	hit	2615
Vp016	1309	Response	2	38129502	22965	1
Vp016	1310	Picture	MorphF4_05_orig.jpg ; MorphF4_00_UPPER.jpg	38129656	0	2	7984	3	0	next	incorrect	2617
Vp016	1310	Response	1	38137502	7846	1
Vp016	1311	Picture	MorphF1_06_orig.jpg ; MorphF1_00_UPPER.jpg	38137640	0	1	11976	2	0	next	incorrect	2619
Vp016	1311	Response	1	38149582	11942	1
Vp016	1312	Picture	MorphM6_05_orig.jpg ; MorphM6_10_UPPER.jpg	38149616	0	1	14969	2	0	next	hit	2621
Vp016	1312	Response	2	38164461	14845	1
Vp016	1313	Picture	MorphM10_10_orig.jpg ; MorphM10_00_UPPER.jpg	38164585	0	1	7152	2	0	next	hit	2623
Vp016	1313	Response	2	38171581	6996	1
Vp016	1314	Picture	MorphF9_00_orig.jpg ; MorphF9_10_UPPER.jpg	38171737	0	1	11975	2	0	next	hit	2625
Vp016	1314	Response	2	38183661	11924	1
Vp016	1315	Picture	MorphM10_09_orig.jpg ; MorphM10_10_UPPER.jpg	38183712	0	1	6653	2	0	next	hit	2627
Vp016	1315	Response	2	38190221	6509	1
Vp016	1316	Picture	MorphM4_01_orig.jpg ; MorphM4_00_UPPER.jpg	38190365	0	1	7984	2	0	next	incorrect	2629
Vp016	1316	Response	1	38198220	7855	1
Vp016	1317	Picture	MorphF6_09_orig.jpg ; MorphF6_10_UPPER.jpg	38198349	0	1	10645	2	0	next	incorrect	2631
Vp016	1317	Response	1	38208940	10591	1
Vp016	1318	Picture	MorphF3_08_orig.jpg ; MorphF3_00_UPPER.jpg	38208994	0	1	10977	3	0	next	incorrect	2633
Vp016	1318	Response	1	38219819	10825	1
Vp016	1319	Picture	MorphM10_08_orig.jpg ; MorphM10_10_UPPER.jpg	38219971	0	2	9315	3	0	next	hit	2635
Vp016	1319	Response	2	38229099	9128	1
Vp016	1320	Picture	MorphM5_03_orig.jpg ; MorphM5_00_UPPER.jpg	38229286	0	1	12640	3	0	next	hit	2637
Vp016	1320	Response	2	38241819	12533	1
Vp016	1321	Picture	MorphF1_00_orig.jpg ; MorphF1_00_UPPER.jpg	38241926	0	2	9647	3	0	next	hit	2639
Vp016	1321	Response	2	38251499	9573	1
Vp016	1322	Picture	MorphM8_05_orig.jpg ; MorphM8_10_UPPER.jpg	38251573	0	1	10479	2	0	next	incorrect	2641
Vp016	1322	Response	1	38261978	10405	1
Vp016	1323	Picture	MorphF1_07_orig.jpg ; MorphF1_00_UPPER.jpg	38262052	0	1	7152	2	0	next	hit	2643
Vp016	1323	Response	2	38269018	6966	1
Vp016	1324	Picture	MorphM8_08_orig.jpg ; MorphM8_00_UPPER.jpg	38269204	0	1	29938	3	0	next	hit	2645
Vp016	1324	Response	2	38299017	29813	1
Vp016	1325	Picture	MorphM1_02_orig.jpg ; MorphM1_10_LOWER.jpg	38299142	0	2	227700	3	0	next	incorrect	2647
Vp016	1325	Response	1	38526691	227549	1
Vp016	1326	Picture	MorphF5_02_orig.jpg ; MorphF5_10_LOWER.jpg	38526842	0	1	9814	2	0	next	incorrect	2649
Vp016	1326	Response	1	38536450	9608	1
Vp016	1327	Picture	MorphM5_05_orig.jpg ; MorphM5_00_LOWER.jpg	38536656	0	1	13805	2	0	next	incorrect	2651
Vp016	1327	Response	1	38550370	13714	1
Vp016	1328	Picture	MorphF2_08_orig.jpg ; MorphF2_00_LOWER.jpg	38550461	0	1	12474	2	0	next	hit	2653
Vp016	1328	Response	2	38562849	12388	1
Vp016	1329	Picture	MorphF4_02_orig.jpg ; MorphF4_10_LOWER.jpg	38562935	0	1	11975	3	0	next	incorrect	2655
Vp016	1329	Response	1	38574769	11834	1
Vp016	1330	Picture	MorphM7_01_orig.jpg ; MorphM7_00_LOWER.jpg	38574910	0	2	12808	3	0	next	hit	2657
Vp016	1330	Response	2	38587569	12659	1
Vp016	1331	Picture	MorphM1_05_orig.jpg ; MorphM1_00_LOWER.jpg	38587718	0	1	50396	2	0	next	incorrect	2659
Vp016	1331	Response	1	38637887	50169	1
Vp016	1332	Picture	MorphF4_09_orig.jpg ; MorphF4_00_LOWER.jpg	38638114	0	1	12142	2	0	next	hit	2661
Vp016	1332	Response	2	38650127	12013	1
Vp016	1333	Picture	MorphM1_01_orig.jpg ; MorphM1_00_LOWER.jpg	38650256	0	1	7152	2	0	next	incorrect	2663
Vp016	1333	Response	1	38657327	7071	1
Vp016	1334	Picture	MorphM6_10_orig.jpg ; MorphM6_10_LOWER.jpg	38657408	0	1	9647	2	0	next	hit	2665
Vp016	1334	Response	2	38667006	9598	1
Vp016	1335	Picture	MorphM4_01_orig.jpg ; MorphM4_10_LOWER.jpg	38667055	0	1	9148	2	0	next	incorrect	2667
Vp016	1335	Response	1	38676046	8991	1
Vp016	1336	Picture	MorphM8_02_orig.jpg ; MorphM8_00_LOWER.jpg	38676203	0	1	27111	2	0	next	hit	2669
Vp016	1336	Response	2	38703245	27042	1
Vp016	1337	Picture	MorphM3_08_orig.jpg ; MorphM3_00_LOWER.jpg	38703314	0	1	9481	2	0	next	incorrect	2671
Vp016	1337	Response	1	38712605	9291	1
Vp016	1338	Picture	MorphM9_00_orig.jpg ; MorphM9_10_LOWER.jpg	38712795	0	1	7983	2	0	next	incorrect	2673
Vp016	1338	Response	1	38720605	7810	1
Vp016	1339	Picture	MorphF10_01_orig.jpg ; MorphF10_10_LOWER.jpg	38720778	0	1	11477	2	0	next	incorrect	2675
Vp016	1339	Response	1	38732124	11346	1
Vp016	1340	Picture	MorphM1_00_orig.jpg ; MorphM1_00_LOWER.jpg	38732255	0	1	8150	2	0	next	incorrect	2677
Vp016	1340	Response	1	38740284	8029	1
Vp016	1341	Picture	MorphM7_04_orig.jpg ; MorphM7_10_LOWER.jpg	38740405	0	1	12640	2	0	next	hit	2679
Vp016	1341	Response	2	38752924	12519	1
Vp016	1342	Picture	MorphF8_07_orig.jpg ; MorphF8_10_LOWER.jpg	38753045	0	1	15302	3	0	next	hit	2681
Vp016	1342	Response	2	38768203	15158	1
Vp016	1343	Picture	MorphF7_01_orig.jpg ; MorphF7_10_LOWER.jpg	38768347	0	2	12641	3	0	next	incorrect	2683
Vp016	1343	Response	1	38780923	12576	1
Vp016	1344	Picture	MorphF8_06_orig.jpg ; MorphF8_00_LOWER.jpg	38780988	0	1	16134	2	0	next	incorrect	2685
Vp016	1344	Response	1	38797002	16014	1
Vp016	1345	Picture	MorphF4_09_orig.jpg ; MorphF4_10_LOWER.jpg	38797122	0	1	11643	2	0	next	hit	2687
Vp016	1345	Response	2	38808602	11480	1
Vp016	1346	Picture	MorphF6_05_orig.jpg ; MorphF6_00_LOWER.jpg	38808765	0	1	60376	2	0	next	incorrect	2689
Vp016	1346	Response	1	38869001	60236	1
Vp016	1347	Picture	MorphM2_06_orig.jpg ; MorphM2_10_LOWER.jpg	38869141	0	1	174974	3	0	next	hit	2691
Vp016	1347	Response	2	39043955	174814	1
Vp016	1348	Picture	MorphF2_06_orig.jpg ; MorphF2_00_LOWER.jpg	39044115	0	2	9647	3	0	next	hit	2693
Vp016	1348	Response	2	39053635	9520	1
Vp016	1349	Picture	MorphM7_09_orig.jpg ; MorphM7_10_LOWER.jpg	39053762	0	1	9647	2	0	next	hit	2695
Vp016	1349	Response	2	39063235	9473	1
Vp016	1350	Picture	MorphF7_09_orig.jpg ; MorphF7_10_LOWER.jpg	39063409	0	1	6986	2	0	next	hit	2697
Vp016	1350	Response	2	39070194	6785	1
Vp016	1351	Picture	MorphF2_09_orig.jpg ; MorphF2_00_LOWER.jpg	39070395	0	1	7651	2	0	next	hit	2699
Vp016	1351	Response	2	39077954	7559	1
Vp016	1352	Picture	MorphF6_04_orig.jpg ; MorphF6_10_LOWER.jpg	39078046	0	1	11975	2	0	next	incorrect	2701
Vp016	1352	Response	1	39089874	11828	1
Vp016	1353	Picture	MorphF2_08_orig.jpg ; MorphF2_10_LOWER.jpg	39090021	0	1	24450	2	0	next	hit	2703
Vp016	1353	Response	2	39114433	24412	1
Vp016	1354	Picture	MorphF3_10_orig.jpg ; MorphF3_00_LOWER.jpg	39114471	0	1	21789	2	0	next	hit	2705
Vp016	1354	Response	2	39136193	21722	1
Vp016	1355	Picture	MorphM1_04_orig.jpg ; MorphM1_10_LOWER.jpg	39136260	0	1	7318	2	0	next	incorrect	2707
Vp016	1355	Response	1	39143392	7132	1
Vp016	1356	Picture	MorphF9_02_orig.jpg ; MorphF9_00_LOWER.jpg	39143578	0	1	12475	2	0	next	incorrect	2709
Vp016	1356	Response	1	39155952	12374	1
Vp016	1357	Picture	MorphF8_09_orig.jpg ; MorphF8_00_LOWER.jpg	39156053	0	1	11143	3	0	next	hit	2711
Vp016	1357	Response	2	39166992	10939	1
Vp016	1358	Picture	MorphM9_02_orig.jpg ; MorphM9_10_LOWER.jpg	39167196	0	2	11294	186	0	next	incorrect	2713
Vp016	1358	Response	1	39178431	11235	1
Vp016	1359	Picture	MorphF3_01_orig.jpg ; MorphF3_00_LOWER.jpg	39178490	0	184	11160	186	0	next	incorrect	2715
Vp016	1359	Response	1	39189551	11061	1
Vp016	1360	Picture	MorphF5_09_orig.jpg ; MorphF5_10_LOWER.jpg	39189650	0	2	28442	3	0	next	hit	2717
Vp016	1360	Response	2	39218030	28380	1
Vp016	1361	Picture	MorphF3_08_orig.jpg ; MorphF3_00_LOWER.jpg	39218092	0	1	32101	2	0	next	hit	2719
Vp016	1361	Response	2	39250109	32017	1
Vp016	1362	Picture	MorphF10_00_orig.jpg ; MorphF10_10_LOWER.jpg	39250193	0	1	9481	2	0	next	incorrect	2721
Vp016	1362	Response	1	39259549	9356	1
Vp016	1363	Picture	MorphM2_10_orig.jpg ; MorphM2_00_LOWER.jpg	39259674	0	1	29595	179	0	next	hit	2723
Vp016	1363	Response	2	39289228	29554	1
Vp016	1364	Picture	MorphF9_01_orig.jpg ; MorphF9_00_LOWER.jpg	39289269	0	178	13317	179	0	next	incorrect	2725
Vp016	1364	Response	1	39302428	13159	1
Vp016	1365	Picture	MorphF10_07_orig.jpg ; MorphF10_00_LOWER.jpg	39302586	0	1	17963	2	0	next	hit	2727
Vp016	1365	Response	2	39320427	17841	1
Vp016	1366	Picture	MorphM8_06_orig.jpg ; MorphM8_00_LOWER.jpg	39320549	0	1	17298	2	0	next	hit	2729
Vp016	1366	Response	2	39337787	17238	1
Vp016	1367	Picture	MorphF10_08_orig.jpg ; MorphF10_10_LOWER.jpg	39337847	0	1	10478	2	0	next	hit	2731
Vp016	1367	Response	2	39348106	10259	1
Vp016	1368	Picture	MorphM10_01_orig.jpg ; MorphM10_10_LOWER.jpg	39348325	0	1	19128	2	0	next	incorrect	2733
Vp016	1368	Response	1	39367306	18981	1
Vp016	1369	Picture	MorphF5_05_orig.jpg ; MorphF5_10_LOWER.jpg	39367453	0	1	16300	2	0	next	hit	2735
Vp016	1369	Response	2	39383626	16173	1
Vp016	1370	Picture	MorphM10_10_orig.jpg ; MorphM10_10_LOWER.jpg	39383753	0	1	13139	2	0	next	hit	2737
Vp016	1370	Response	2	39396825	13072	1
Vp016	1371	Picture	MorphF9_08_orig.jpg ; MorphF9_10_LOWER.jpg	39396892	0	1	25448	2	0	next	hit	2739
Vp016	1371	Response	2	39422184	25292	1
Vp016	1372	Picture	MorphF1_08_orig.jpg ; MorphF1_10_LOWER.jpg	39422340	0	1	31436	2	0	next	incorrect	2741
Vp016	1372	Response	1	39453703	31363	1
Vp016	1373	Picture	MorphM3_07_orig.jpg ; MorphM3_00_LOWER.jpg	39453776	0	1	17630	2	0	next	hit	2743
Vp016	1373	Response	2	39471223	17447	1
Vp016	1374	Picture	MorphF3_02_orig.jpg ; MorphF3_10_LOWER.jpg	39471406	0	1	11976	2	0	next	incorrect	2745
Vp016	1374	Response	1	39483302	11896	1
Vp016	1375	Picture	MorphM4_07_orig.jpg ; MorphM4_10_LOWER.jpg	39483382	0	1	17131	2	0	next	hit	2747
Vp016	1375	Response	2	39500342	16960	1
Vp016	1376	Picture	MorphM10_05_orig.jpg ; MorphM10_10_LOWER.jpg	39500513	0	1	141360	186	0	next	hit	2749
Vp016	1376	Response	2	39641858	141345	1
Vp016	1377	Picture	MorphM1_08_orig.jpg ; MorphM1_10_LOWER.jpg	39641873	0	185	56568	186	0	next	incorrect	2751
Vp016	1377	Response	1	39698256	56383	1
Vp016	1378	Picture	MorphM9_03_orig.jpg ; MorphM9_00_LOWER.jpg	39698441	0	1	12807	2	0	next	hit	2753
Vp016	1378	Response	2	39711136	12695	1
Vp016	1379	Picture	MorphM7_02_orig.jpg ; MorphM7_10_LOWER.jpg	39711248	0	1	43744	2	0	next	hit	2755
Vp016	1379	Response	2	39754894	43646	1
Vp016	1380	Picture	MorphF8_05_orig.jpg ; MorphF8_00_LOWER.jpg	39754992	0	1	12474	2	0	next	incorrect	2757
Vp016	1380	Response	1	39767374	12382	1
Vp016	1381	Picture	MorphF1_01_orig.jpg ; MorphF1_10_LOWER.jpg	39767466	0	1	93808	2	0	next	incorrect	2759
Vp016	1381	Response	1	39861131	93665	1
Vp016	1382	Picture	MorphM2_02_orig.jpg ; MorphM2_00_LOWER.jpg	39861274	0	1	7983	3	0	next	incorrect	2761
Vp016	1382	Response	1	39869211	7937	1
Vp016	1383	Picture	MorphM5_00_orig.jpg ; MorphM5_00_LOWER.jpg	39869257	0	2	8483	3	0	next	incorrect	2763
Vp016	1383	Response	1	39877691	8434	1
Vp016	1384	Picture	MorphF3_04_orig.jpg ; MorphF3_00_LOWER.jpg	39877740	0	1	7317	4	0	next	incorrect	2765
Vp016	1384	Response	1	39884890	7150	1
Vp016	1385	Picture	MorphF5_08_orig.jpg ; MorphF5_10_LOWER.jpg	39885057	0	3	10646	4	0	next	hit	2767
Vp016	1385	Response	2	39895610	10553	1
Vp016	1386	Picture	MorphM1_08_orig.jpg ; MorphM1_00_LOWER.jpg	39895703	0	1	13639	2	0	next	hit	2769
Vp016	1386	Response	2	39909210	13507	1
Vp016	1387	Picture	MorphF10_09_orig.jpg ; MorphF10_00_LOWER.jpg	39909342	0	1	16632	3	0	next	hit	2771
Vp016	1387	Response	2	39925769	16427	1
Vp016	1388	Picture	MorphM4_06_orig.jpg ; MorphM4_00_LOWER.jpg	39925974	0	2	11144	3	0	next	hit	2773
Vp016	1388	Response	2	39937049	11075	1
Vp016	1389	Picture	MorphF1_00_orig.jpg ; MorphF1_00_LOWER.jpg	39937118	0	1	5655	3	0	next	incorrect	2775
Vp016	1389	Response	1	39942569	5451	1
Vp016	1390	Picture	MorphM7_10_orig.jpg ; MorphM7_10_LOWER.jpg	39942773	0	2	11477	3	0	next	hit	2777
Vp016	1390	Response	2	39954168	11395	1
Vp016	1391	Picture	MorphM8_05_orig.jpg ; MorphM8_10_LOWER.jpg	39954250	0	1	16799	2	0	next	hit	2779
Vp016	1391	Response	2	39970968	16718	1
Vp016	1392	Picture	MorphF3_03_orig.jpg ; MorphF3_00_LOWER.jpg	39971049	0	1	6154	2	0	next	incorrect	2781
Vp016	1392	Response	1	39977048	5999	1
Vp016	1393	Picture	MorphF10_05_orig.jpg ; MorphF10_00_LOWER.jpg	39977203	0	1	9452	197	0	next	incorrect	2783
Vp016	1393	Response	1	39986647	9444	1
Vp016	1394	Picture	MorphF7_07_orig.jpg ; MorphF7_10_LOWER.jpg	39986655	0	196	11339	197	0	next	hit	2785
Vp016	1394	Response	2	39997927	11272	1
Vp016	1395	Picture	MorphF6_03_orig.jpg ; MorphF6_00_LOWER.jpg	39997994	0	1	19293	3	0	next	hit	2787
Vp016	1395	Response	2	40017127	19133	1
Vp016	1396	Picture	MorphF8_02_orig.jpg ; MorphF8_10_LOWER.jpg	40017287	0	2	21623	3	0	next	incorrect	2789
Vp016	1396	Response	1	40038886	21599	1
Vp016	1397	Picture	MorphF6_02_orig.jpg ; MorphF6_10_LOWER.jpg	40038910	0	1	11143	3	0	next	incorrect	2791
Vp016	1397	Response	1	40050006	11096	1
Vp016	1398	Picture	MorphM3_02_orig.jpg ; MorphM3_00_LOWER.jpg	40050053	0	2	18629	3	0	next	incorrect	2793
Vp016	1398	Response	1	40068485	18432	1
Vp016	1399	Picture	MorphF6_10_orig.jpg ; MorphF6_10_LOWER.jpg	40068682	0	1	8316	2	0	next	hit	2795
Vp016	1399	Response	2	40076885	8203	1
Vp016	1400	Picture	MorphM9_10_orig.jpg ; MorphM9_10_LOWER.jpg	40076998	0	1	11477	2	0	next	hit	2797
Vp016	1400	Response	2	40088325	11327	1
Vp016	1401	Picture	MorphF1_03_orig.jpg ; MorphF1_10_LOWER.jpg	40088475	0	1	6154	2	0	next	incorrect	2799
Vp016	1401	Response	1	40094564	6089	1
Vp016	1402	Picture	MorphF4_10_orig.jpg ; MorphF4_00_LOWER.jpg	40094629	0	1	19793	2	0	next	hit	2801
Vp016	1402	Response	2	40114324	19695	1
Vp016	1403	Picture	MorphM7_01_orig.jpg ; MorphM7_10_LOWER.jpg	40114422	0	1	11143	3	0	next	hit	2803
Vp016	1403	Response	2	40125523	11101	1
Vp016	1404	Picture	MorphM8_02_orig.jpg ; MorphM8_10_LOWER.jpg	40125565	0	2	10146	3	0	next	incorrect	2805
Vp016	1404	Response	1	40135603	10038	1
Vp016	1405	Picture	MorphF3_05_orig.jpg ; MorphF3_00_LOWER.jpg	40135711	0	1	12475	2	0	next	hit	2807
Vp016	1405	Response	2	40148003	12292	1
Vp016	1406	Picture	MorphF9_00_orig.jpg ; MorphF9_00_LOWER.jpg	40148186	0	1	12474	2	0	next	incorrect	2809
Vp016	1406	Response	1	40160482	12296	1
Vp016	1407	Picture	MorphM1_03_orig.jpg ; MorphM1_00_LOWER.jpg	40160660	0	1	15967	3	0	next	incorrect	2811
Vp016	1407	Response	1	40176562	15902	1
Vp016	1408	Picture	MorphF4_10_orig.jpg ; MorphF4_10_LOWER.jpg	40176627	0	2	12974	3	0	next	hit	2813
Vp016	1408	Response	2	40189441	12814	1
Vp016	1409	Picture	MorphM2_06_orig.jpg ; MorphM2_00_LOWER.jpg	40189601	0	1	13971	2	0	next	incorrect	2815
Vp016	1409	Response	1	40203361	13760	1
Vp016	1410	Picture	MorphF8_00_orig.jpg ; MorphF8_00_LOWER.jpg	40203572	0	1	9813	3	0	next	hit	2817
Vp016	1410	Response	2	40213361	9789	1
Vp016	1411	Picture	MorphF9_09_orig.jpg ; MorphF9_00_LOWER.jpg	40213385	0	2	271111	4	0	next	hit	2819
Vp016	1411	Response	2	40484393	271008	1
Vp016	1412	Picture	MorphF5_10_orig.jpg ; MorphF5_00_LOWER.jpg	40484496	0	2	7485	3	0	next	hit	2821
Vp016	1412	Response	2	40491913	7417	1
Vp016	1413	Picture	MorphM5_08_orig.jpg ; MorphM5_10_LOWER.jpg	40491981	0	1	18795	2	0	next	hit	2823
Vp016	1413	Response	2	40510712	18731	1
Vp016	1414	Picture	MorphF6_06_orig.jpg ; MorphF6_00_LOWER.jpg	40510776	0	1	6301	188	0	next	incorrect	2825
Vp016	1414	Response	1	40517032	6256	1
Vp016	1415	Picture	MorphM10_03_orig.jpg ; MorphM10_00_LOWER.jpg	40517077	0	187	12494	188	0	next	incorrect	2827
Vp016	1415	Response	1	40529511	12434	1
Vp016	1416	Picture	MorphM7_03_orig.jpg ; MorphM7_00_LOWER.jpg	40529571	0	1	56717	2	0	next	incorrect	2829
Vp016	1416	Response	1	40586150	56579	1
Vp016	1417	Picture	MorphF9_05_orig.jpg ; MorphF9_10_LOWER.jpg	40586288	0	1	20291	3	0	next	hit	2831
Vp016	1417	Response	2	40606549	20261	1
Vp016	1418	Picture	MorphF1_03_orig.jpg ; MorphF1_00_LOWER.jpg	40606579	0	2	8816	3	0	next	incorrect	2833
Vp016	1418	Response	1	40615269	8690	1
Vp016	1419	Picture	MorphF7_03_orig.jpg ; MorphF7_00_LOWER.jpg	40615395	0	1	9979	2	0	next	hit	2835
Vp016	1419	Response	2	40625349	9954	1
Vp016	1420	Picture	MorphF3_10_orig.jpg ; MorphF3_10_LOWER.jpg	40625374	0	1	22953	2	0	next	incorrect	2837
Vp016	1420	Response	1	40648148	22774	1
Vp016	1421	Picture	MorphM6_10_orig.jpg ; MorphM6_00_LOWER.jpg	40648327	0	1	11643	2	0	next	hit	2839
Vp016	1421	Response	2	40659908	11581	1
Vp016	1422	Picture	MorphM10_09_orig.jpg ; MorphM10_00_LOWER.jpg	40659970	0	1	5489	2	0	next	hit	2841
Vp016	1422	Response	2	40665347	5377	1
Vp016	1423	Picture	MorphF5_03_orig.jpg ; MorphF5_10_LOWER.jpg	40665459	0	1	6320	2	0	next	incorrect	2843
Vp016	1423	Response	1	40671587	6128	1
Vp016	1424	Picture	MorphF4_07_orig.jpg ; MorphF4_10_LOWER.jpg	40671779	0	1	11477	2	0	next	incorrect	2845
Vp016	1424	Response	1	40683187	11408	1
Vp016	1425	Picture	MorphF5_04_orig.jpg ; MorphF5_00_LOWER.jpg	40683256	0	1	6320	2	0	next	incorrect	2847
Vp016	1425	Response	1	40689507	6251	1
Vp016	1426	Picture	MorphF8_01_orig.jpg ; MorphF8_00_LOWER.jpg	40689576	0	1	8316	2	0	next	incorrect	2849
Vp016	1426	Response	1	40697826	8250	1
Vp016	1427	Picture	MorphM4_01_orig.jpg ; MorphM4_00_LOWER.jpg	40697892	0	1	6986	2	0	next	incorrect	2851
Vp016	1427	Response	1	40704786	6894	1
Vp016	1428	Picture	MorphM6_02_orig.jpg ; MorphM6_10_LOWER.jpg	40704878	0	1	18129	3	0	next	incorrect	2853
Vp016	1428	Response	1	40722946	18068	1
Vp016	1429	Picture	MorphM10_00_orig.jpg ; MorphM10_10_LOWER.jpg	40723007	0	2	8150	4	0	next	incorrect	2855
Vp016	1429	Response	1	40731025	8018	1
Vp016	1430	Picture	MorphM9_09_orig.jpg ; MorphM9_00_LOWER.jpg	40731157	0	2	9315	3	0	next	hit	2857
Vp016	1430	Response	2	40740305	9148	1
Vp016	1431	Picture	MorphF10_06_orig.jpg ; MorphF10_00_LOWER.jpg	40740472	0	1	7152	2	0	next	hit	2859
Vp016	1431	Response	2	40747505	7033	1
Vp016	1432	Picture	MorphF7_00_orig.jpg ; MorphF7_10_LOWER.jpg	40747624	0	1	7152	2	0	next	hit	2861
Vp016	1432	Response	2	40754625	7001	1
Vp016	1433	Picture	MorphF2_04_orig.jpg ; MorphF2_00_LOWER.jpg	40754776	0	1	7318	2	0	next	incorrect	2863
Vp016	1433	Response	1	40761985	7209	1
Vp016	1434	Picture	MorphM2_09_orig.jpg ; MorphM2_00_LOWER.jpg	40762094	0	1	10479	2	0	next	hit	2865
Vp016	1434	Response	2	40772384	10290	1
Vp016	1435	Picture	MorphF10_10_orig.jpg ; MorphF10_00_LOWER.jpg	40772573	0	1	9480	2	0	next	hit	2867
Vp016	1435	Response	2	40781904	9331	1
Vp016	1436	Picture	MorphM3_00_orig.jpg ; MorphM3_00_LOWER.jpg	40782053	0	1	8150	2	0	next	incorrect	2869
Vp016	1436	Response	1	40790064	8011	1
Vp016	1437	Picture	MorphM9_10_orig.jpg ; MorphM9_00_LOWER.jpg	40790203	0	1	13140	2	0	next	hit	2871
Vp016	1437	Response	2	40803183	12980	1
Vp016	1438	Picture	MorphM10_04_orig.jpg ; MorphM10_10_LOWER.jpg	40803343	0	1	7152	2	0	next	incorrect	2873
Vp016	1438	Response	1	40810463	7120	1
Vp016	1439	Picture	MorphM6_05_orig.jpg ; MorphM6_00_LOWER.jpg	40810495	0	1	17963	2	0	next	hit	2875
Vp016	1439	Response	2	40828383	17888	1
Vp016	1440	Picture	MorphM4_10_orig.jpg ; MorphM4_00_LOWER.jpg	40828458	0	1	13639	2	0	next	hit	2877
Vp016	1440	Response	2	40841902	13444	1
Vp016	1441	Picture	MorphM1_09_orig.jpg ; MorphM1_10_LOWER.jpg	40842097	0	1	76177	2	0	next	incorrect	2879
Vp016	1441	Response	1	40918060	75963	1
Vp016	1442	Picture	MorphM5_09_orig.jpg ; MorphM5_10_LOWER.jpg	40918274	0	1	17797	2	0	next	incorrect	2881
Vp016	1442	Response	1	40935980	17706	1
Vp016	1443	Picture	MorphF5_01_orig.jpg ; MorphF5_00_LOWER.jpg	40936071	0	1	15135	2	0	next	incorrect	2883
Vp016	1443	Response	1	40951179	15108	1
Vp016	1444	Picture	MorphM3_00_orig.jpg ; MorphM3_10_LOWER.jpg	40951206	0	1	13306	3	0	next	incorrect	2885
Vp016	1444	Response	1	40964379	13173	1
Vp016	1445	Picture	MorphM7_03_orig.jpg ; MorphM7_10_LOWER.jpg	40964512	0	2	12974	3	0	next	incorrect	2887
Vp016	1445	Response	1	40977258	12746	1
Vp016	1446	Picture	MorphF10_03_orig.jpg ; MorphF10_00_LOWER.jpg	40977486	0	1	10132	182	0	next	incorrect	2889
Vp016	1446	Response	1	40987578	10092	1
Vp016	1447	Picture	MorphF9_10_orig.jpg ; MorphF9_10_LOWER.jpg	40987618	0	181	8663	182	0	next	hit	2891
Vp016	1447	Response	2	40996218	8600	1
Vp016	1448	Picture	MorphM10_04_orig.jpg ; MorphM10_00_LOWER.jpg	40996281	0	1	13472	2	0	next	incorrect	2893
Vp016	1448	Response	1	41009577	13296	1
Vp016	1449	Picture	MorphM5_05_orig.jpg ; MorphM5_10_LOWER.jpg	41009753	0	1	35594	2	0	next	incorrect	2895
Vp016	1449	Response	1	41045177	35424	1
Vp016	1450	Picture	MorphM1_09_orig.jpg ; MorphM1_00_LOWER.jpg	41045347	0	1	14621	184	0	next	incorrect	2897
Vp016	1450	Response	1	41059896	14549	1
Vp016	1451	Picture	MorphM3_01_orig.jpg ; MorphM3_10_LOWER.jpg	41059968	0	183	7999	184	0	next	incorrect	2899
Vp016	1451	Response	1	41067896	7928	1
Vp016	1452	Picture	MorphM5_01_orig.jpg ; MorphM5_10_LOWER.jpg	41067967	0	1	11643	2	0	next	incorrect	2901
Vp016	1452	Response	1	41079495	11528	1
Vp016	1453	Picture	MorphM3_07_orig.jpg ; MorphM3_10_LOWER.jpg	41079610	0	1	10312	2	0	next	hit	2903
Vp016	1453	Response	2	41089735	10125	1
Vp016	1454	Picture	MorphM6_08_orig.jpg ; MorphM6_10_LOWER.jpg	41089922	0	1	74015	2	0	next	hit	2905
Vp016	1454	Response	2	41163813	73891	1
Vp016	1455	Picture	MorphF8_08_orig.jpg ; MorphF8_10_LOWER.jpg	41163937	0	1	20292	2	0	next	hit	2907
Vp016	1455	Response	2	41184132	20195	1
Vp016	1456	Picture	MorphM2_03_orig.jpg ; MorphM2_10_LOWER.jpg	41184229	0	1	50396	3	0	next	incorrect	2909
Vp016	1456	Response	1	41234531	50302	1
Vp016	1457	Picture	MorphM5_04_orig.jpg ; MorphM5_10_LOWER.jpg	41234625	0	2	31935	3	0	next	incorrect	2911
Vp016	1457	Response	1	41266450	31825	1
Vp016	1458	Picture	MorphM3_03_orig.jpg ; MorphM3_00_LOWER.jpg	41266560	0	1	12641	2	0	next	incorrect	2913
Vp016	1458	Response	1	41279009	12449	1
Vp016	1459	Picture	MorphF3_07_orig.jpg ; MorphF3_10_LOWER.jpg	41279201	0	1	17115	185	0	next	hit	2915
Vp016	1459	Response	2	41296289	17088	1
Vp016	1460	Picture	MorphF5_07_orig.jpg ; MorphF5_10_LOWER.jpg	41296316	0	184	10329	185	0	next	hit	2917
Vp016	1460	Response	2	41306529	10213	1
Vp016	1461	Picture	MorphM10_07_orig.jpg ; MorphM10_10_LOWER.jpg	41306645	0	1	8150	2	0	next	hit	2919
Vp016	1461	Response	2	41314608	7963	1
Vp016	1462	Picture	MorphF4_07_orig.jpg ; MorphF4_00_LOWER.jpg	41314795	0	1	61873	2	0	next	incorrect	2921
Vp016	1462	Response	1	41376447	61652	1
Vp016	1463	Picture	MorphM8_04_orig.jpg ; MorphM8_10_LOWER.jpg	41376668	0	1	358931	2	0	next	hit	2923
Vp016	1463	Response	2	41735476	358808	1
Vp016	1464	Picture	MorphM5_06_orig.jpg ; MorphM5_10_LOWER.jpg	41735599	0	1	18462	2	0	next	incorrect	2925
Vp016	1464	Response	1	41753955	18356	1
Vp016	1465	Picture	MorphM7_05_orig.jpg ; MorphM7_00_LOWER.jpg	41754061	0	1	14470	2	0	next	hit	2927
Vp016	1465	Response	2	41768435	14374	1
Vp016	1466	Picture	MorphM8_07_orig.jpg ; MorphM8_00_LOWER.jpg	41768531	0	1	7651	2	0	next	hit	2929
Vp016	1466	Response	2	41776035	7504	1
Vp016	1467	Picture	MorphM4_03_orig.jpg ; MorphM4_00_LOWER.jpg	41776182	0	1	6320	3	0	next	incorrect	2932
Vp016	1467	Response	2	41776274	92	1
Vp016	1467	Response	1	41782354	6172	1
Vp016	1468	Picture	MorphM10_07_orig.jpg ; MorphM10_00_LOWER.jpg	41782502	0	2	8483	3	0	next	hit	2934
Vp016	1468	Response	2	41790914	8412	1
Vp016	1469	Picture	MorphF5_05_orig.jpg ; MorphF5_00_LOWER.jpg	41790985	0	1	12974	2	0	next	incorrect	2936
Vp016	1469	Response	1	41803794	12809	1
Vp016	1470	Picture	MorphM10_08_orig.jpg ; MorphM10_00_LOWER.jpg	41803959	0	1	12141	2	0	next	hit	2938
Vp016	1470	Response	2	41816033	12074	1
Vp016	1471	Picture	MorphM5_09_orig.jpg ; MorphM5_00_LOWER.jpg	41816100	0	1	9647	2	0	next	incorrect	2940
Vp016	1471	Response	1	41825633	9533	1
Vp016	1472	Picture	MorphM1_07_orig.jpg ; MorphM1_00_LOWER.jpg	41825747	0	1	8316	3	0	next	incorrect	2942
Vp016	1472	Response	1	41833953	8206	1
Vp016	1473	Picture	MorphF4_04_orig.jpg ; MorphF4_10_LOWER.jpg	41834063	0	2	9980	3	0	next	incorrect	2944
Vp016	1473	Response	1	41843873	9810	1
Vp016	1474	Picture	MorphM10_01_orig.jpg ; MorphM10_00_LOWER.jpg	41844043	0	1	6487	2	0	next	incorrect	2946
Vp016	1474	Response	1	41850352	6309	1
Vp016	1475	Picture	MorphM8_00_orig.jpg ; MorphM8_10_LOWER.jpg	41850530	0	1	17464	2	0	next	hit	2948
Vp016	1475	Response	2	41867952	17422	1
Vp016	1476	Picture	MorphF6_02_orig.jpg ; MorphF6_00_LOWER.jpg	41867994	0	1	8131	187	0	next	incorrect	2950
Vp016	1476	Response	1	41876112	8118	1
Vp016	1477	Picture	MorphF7_10_orig.jpg ; MorphF7_10_LOWER.jpg	41876125	0	186	10165	187	0	next	hit	2952
Vp016	1477	Response	2	41886192	10067	1
Vp016	1478	Picture	MorphM8_01_orig.jpg ; MorphM8_00_LOWER.jpg	41886290	0	1	29107	2	0	next	incorrect	2954
Vp016	1478	Response	1	41915231	28941	1
Vp016	1479	Picture	MorphF9_02_orig.jpg ; MorphF9_10_LOWER.jpg	41915397	0	1	9148	2	0	next	incorrect	2956
Vp016	1479	Response	1	41924430	9033	1
Vp016	1480	Picture	MorphM3_05_orig.jpg ; MorphM3_10_LOWER.jpg	41924545	0	1	9148	2	0	next	incorrect	2958
Vp016	1480	Response	1	41933549	9004	2
Vp016	1481	Picture	MorphM5_10_orig.jpg ; MorphM5_10_LOWER.jpg	41933693	0	1	107113	3	0	next	hit	2960
Vp016	1481	Response	2	42040667	106974	1
Vp016	1482	Picture	MorphF7_00_orig.jpg ; MorphF7_00_LOWER.jpg	42040806	0	2	68693	3	0	next	incorrect	2962
Vp016	1482	Response	1	42109465	68659	1
Vp016	1483	Picture	MorphF5_01_orig.jpg ; MorphF5_10_LOWER.jpg	42109499	0	1	8815	2	0	next	incorrect	2964
Vp016	1483	Response	1	42118105	8606	1
Vp016	1484	Picture	MorphM6_00_orig.jpg ; MorphM6_10_LOWER.jpg	42118314	0	1	56551	2	0	next	incorrect	2966
Vp016	1484	Response	1	42174823	56509	1
Vp016	1485	Picture	MorphF1_06_orig.jpg ; MorphF1_00_LOWER.jpg	42174865	0	1	15801	2	0	next	hit	2968
Vp016	1485	Response	2	42190503	15638	1
Vp016	1486	Picture	MorphM10_02_orig.jpg ; MorphM10_10_LOWER.jpg	42190666	0	1	58713	2	0	next	hit	2970
Vp016	1486	Response	2	42249301	58635	1
Vp016	1487	Picture	MorphF3_08_orig.jpg ; MorphF3_10_LOWER.jpg	42249379	0	1	13971	2	0	next	hit	2972
Vp016	1487	Response	2	42263220	13841	1
Vp016	1488	Picture	MorphF2_06_orig.jpg ; MorphF2_10_LOWER.jpg	42263350	0	1	15801	2	0	next	hit	2974
Vp016	1488	Response	2	42278980	15630	1
Vp016	1489	Picture	MorphM6_04_orig.jpg ; MorphM6_10_LOWER.jpg	42279151	0	1	13306	2	0	next	incorrect	2976
Vp016	1489	Response	1	42292259	13108	1
Vp016	1490	Picture	MorphM2_00_orig.jpg ; MorphM2_00_LOWER.jpg	42292457	0	1	7817	3	0	next	incorrect	2978
Vp016	1490	Response	1	42300179	7722	1
Vp016	1491	Picture	MorphM6_07_orig.jpg ; MorphM6_00_LOWER.jpg	42300274	0	2	8982	3	0	next	hit	2980
Vp016	1491	Response	2	42309059	8785	1
Vp016	1492	Picture	MorphF7_08_orig.jpg ; MorphF7_10_LOWER.jpg	42309256	0	1	9813	2	0	next	hit	2982
Vp016	1492	Response	2	42318899	9643	1
Vp016	1493	Picture	MorphM3_03_orig.jpg ; MorphM3_10_LOWER.jpg	42319069	0	1	11477	2	0	next	hit	2984
Vp016	1493	Response	2	42330418	11349	1
Vp016	1494	Picture	MorphM4_03_orig.jpg ; MorphM4_10_LOWER.jpg	42330546	0	1	80169	2	0	next	hit	2986
Vp016	1494	Response	2	42410496	79950	1
Vp016	1495	Picture	MorphF2_03_orig.jpg ; MorphF2_00_LOWER.jpg	42410715	0	1	25115	2	0	next	incorrect	2988
Vp016	1495	Response	1	42435775	25060	1
Vp016	1496	Picture	MorphF8_03_orig.jpg ; MorphF8_10_LOWER.jpg	42435830	0	1	105783	2	0	next	incorrect	2990
Vp016	1496	Response	1	42541532	105702	1
Vp016	1497	Picture	MorphM1_06_orig.jpg ; MorphM1_10_LOWER.jpg	42541613	0	1	76344	2	0	next	incorrect	2992
Vp016	1497	Response	1	42617770	76157	1
Vp016	1498	Picture	MorphM5_06_orig.jpg ; MorphM5_00_LOWER.jpg	42617957	0	1	43411	2	0	next	incorrect	2994
Vp016	1498	Response	1	42661289	43332	1
Vp016	1499	Picture	MorphM1_07_orig.jpg ; MorphM1_10_LOWER.jpg	42661368	0	1	10645	2	0	next	incorrect	2996
Vp016	1499	Response	1	42671928	10560	1
Vp016	1500	Picture	MorphF5_07_orig.jpg ; MorphF5_00_LOWER.jpg	42672013	0	1	10811	2	0	next	hit	2998
Vp016	1500	Response	2	42682648	10635	1
Vp016	1501	Picture	MorphF6_00_orig.jpg ; MorphF6_00_LOWER.jpg	42682824	0	1	12130	53	0	next	incorrect	3000
Vp016	1501	Response	1	42694888	12064	1
Vp016	1502	Picture	MorphF8_06_orig.jpg ; MorphF8_10_LOWER.jpg	42694954	0	52	39763	53	0	next	incorrect	3002
Vp016	1502	Response	1	42734646	39692	1
Vp016	1503	Picture	MorphM6_07_orig.jpg ; MorphM6_10_LOWER.jpg	42734717	0	1	105118	2	0	next	incorrect	3004
Vp016	1503	Response	1	42839683	104966	1
Vp016	1504	Picture	MorphM10_00_orig.jpg ; MorphM10_00_LOWER.jpg	42839835	0	1	13473	2	0	next	incorrect	3006
Vp016	1504	Response	1	42853283	13448	1
Vp016	1505	Picture	MorphF1_08_orig.jpg ; MorphF1_00_LOWER.jpg	42853308	0	1	28940	2	0	next	hit	3008
Vp016	1505	Response	2	42882162	28854	1
Vp016	1506	Picture	MorphM7_00_orig.jpg ; MorphM7_10_LOWER.jpg	42882248	0	1	7651	2	0	next	hit	3010
Vp016	1506	Response	2	42889842	7594	1
Vp016	1507	Picture	MorphF10_08_orig.jpg ; MorphF10_00_LOWER.jpg	42889899	0	1	8150	2	0	next	hit	3012
Vp016	1507	Response	2	42897842	7943	1
Vp016	1508	Picture	MorphF4_06_orig.jpg ; MorphF4_00_LOWER.jpg	42898049	0	1	10811	3	0	next	incorrect	3014
Vp016	1508	Response	1	42908721	10672	1
Vp016	1509	Picture	MorphM9_04_orig.jpg ; MorphM9_10_LOWER.jpg	42908860	0	2	40750	3	0	next	incorrect	3016
Vp016	1509	Response	1	42949440	40580	1
Vp016	1510	Picture	MorphF1_06_orig.jpg ; MorphF1_10_LOWER.jpg	42949610	0	1	14637	2	0	next	hit	3018
Vp016	1510	Response	2	42964160	14550	1
Vp016	1511	Picture	MorphM4_05_orig.jpg ; MorphM4_00_LOWER.jpg	42964247	0	1	60709	2	0	next	incorrect	3020
Vp016	1511	Response	1	43024798	60551	1
Vp016	1512	Picture	MorphM8_09_orig.jpg ; MorphM8_00_LOWER.jpg	43024956	0	1	27776	2	0	next	hit	3022
Vp016	1512	Response	2	43052557	27601	1
Vp016	1513	Picture	MorphF6_01_orig.jpg ; MorphF6_00_LOWER.jpg	43052732	0	1	11310	2	0	next	incorrect	3025
Vp016	1513	Response	2	43052877	145	1
Vp016	1513	Response	1	43063917	11185	1
Vp016	1514	Picture	MorphF4_03_orig.jpg ; MorphF4_10_LOWER.jpg	43064042	0	1	10811	3	0	next	incorrect	3028
Vp016	1514	Response	1	43064157	115	1
Vp016	1514	Response	1	43074716	10674	1
Vp016	1515	Picture	MorphF9_10_orig.jpg ; MorphF9_00_LOWER.jpg	43074853	0	2	10313	3	0	next	hit	3030
Vp016	1515	Response	2	43085037	10184	1
Vp016	1516	Picture	MorphM2_04_orig.jpg ; MorphM2_10_LOWER.jpg	43085166	0	1	7817	2	0	next	incorrect	3032
Vp016	1516	Response	1	43092796	7630	1
Vp016	1517	Picture	MorphM9_07_orig.jpg ; MorphM9_00_LOWER.jpg	43092983	0	1	21622	3	0	next	incorrect	3034
Vp016	1517	Response	1	43114555	21572	1
Vp016	1518	Picture	MorphF9_00_orig.jpg ; MorphF9_10_LOWER.jpg	43114605	0	2	18130	3	0	next	incorrect	3036
Vp016	1518	Response	1	43132555	17950	1
Vp016	1519	Picture	MorphF10_07_orig.jpg ; MorphF10_10_LOWER.jpg	43132735	0	1	13306	2	0	next	hit	3038
Vp016	1519	Response	2	43145914	13179	1
Vp016	1520	Picture	MorphF1_02_orig.jpg ; MorphF1_10_LOWER.jpg	43146041	0	1	14470	2	0	next	incorrect	3040
Vp016	1520	Response	1	43160394	14353	1
Vp016	1521	Picture	MorphM4_02_orig.jpg ; MorphM4_10_LOWER.jpg	43160511	0	1	47237	2	0	next	incorrect	3042
Vp016	1521	Response	1	43207673	47162	1
Vp016	1522	Picture	MorphF6_06_orig.jpg ; MorphF6_10_LOWER.jpg	43207748	0	1	138715	3	0	next	hit	3044
Vp016	1522	Response	2	43346309	138561	1
Vp016	1523	Picture	MorphM6_03_orig.jpg ; MorphM6_00_LOWER.jpg	43346463	0	2	76510	3	0	next	incorrect	3046
Vp016	1523	Response	1	43422866	76403	1
Vp016	1524	Picture	MorphM5_08_orig.jpg ; MorphM5_00_LOWER.jpg	43422973	0	1	11958	32	0	next	hit	3048
Vp016	1524	Response	2	43434785	11812	1
Vp016	1525	Picture	MorphF8_05_orig.jpg ; MorphF8_10_LOWER.jpg	43434931	0	31	9332	32	0	next	incorrect	3050
Vp016	1525	Response	1	43444146	9215	1
Vp016	1526	Picture	MorphM2_09_orig.jpg ; MorphM2_10_LOWER.jpg	43444263	0	1	13472	2	0	next	hit	3052
Vp016	1526	Response	2	43457585	13322	1
Vp016	1527	Picture	MorphM9_02_orig.jpg ; MorphM9_00_LOWER.jpg	43457735	0	1	10978	2	0	next	incorrect	3054
Vp016	1527	Response	1	43468625	10890	1
Vp016	1528	Picture	MorphF4_04_orig.jpg ; MorphF4_00_LOWER.jpg	43468713	0	1	11310	2	0	next	incorrect	3056
Vp016	1528	Response	1	43479825	11112	1
Vp016	1529	Picture	MorphF8_04_orig.jpg ; MorphF8_10_LOWER.jpg	43480023	0	1	12308	2	0	next	hit	3058
Vp016	1529	Response	2	43492144	12121	1
Vp016	1530	Picture	MorphM4_08_orig.jpg ; MorphM4_00_LOWER.jpg	43492331	0	1	26612	2	0	next	hit	3060
Vp016	1530	Response	2	43518864	26533	1
Vp016	1531	Picture	MorphF10_01_orig.jpg ; MorphF10_00_LOWER.jpg	43518943	0	1	7640	180	0	next	hit	3062
Vp016	1531	Response	2	43526543	7600	1
Vp016	1532	Picture	MorphM2_08_orig.jpg ; MorphM2_00_LOWER.jpg	43526583	0	179	25293	180	0	next	incorrect	3064
Vp016	1532	Response	1	43551662	25079	1
Vp016	1533	Picture	MorphM4_00_orig.jpg ; MorphM4_10_LOWER.jpg	43551876	0	1	30437	2	0	next	incorrect	3066
Vp016	1533	Response	1	43582222	30346	1
Vp016	1534	Picture	MorphF6_08_orig.jpg ; MorphF6_10_LOWER.jpg	43582313	0	1	19460	3	0	next	hit	3068
Vp016	1534	Response	2	43601661	19348	1
Vp016	1535	Picture	MorphM4_06_orig.jpg ; MorphM4_10_LOWER.jpg	43601773	0	2	14803	4	0	next	hit	3070
Vp016	1535	Response	2	43616460	14687	1
Vp016	1536	Picture	MorphF6_05_orig.jpg ; MorphF6_10_LOWER.jpg	43616576	0	2	12808	3	0	next	incorrect	3072
Vp016	1536	Response	1	43629180	12604	1
Vp016	1537	Picture	MorphM9_08_orig.jpg ; MorphM9_00_LOWER.jpg	43629384	0	1	59211	3	0	next	incorrect	3074
Vp016	1537	Response	1	43688458	59074	1
Vp016	1538	Picture	MorphM3_09_orig.jpg ; MorphM3_10_LOWER.jpg	43688595	0	2	262961	4	0	next	hit	3076
Vp016	1538	Response	2	43951491	262896	1
Vp016	1539	Picture	MorphF4_00_orig.jpg ; MorphF4_10_LOWER.jpg	43951556	0	2	203583	3	0	next	incorrect	3078
Vp016	1539	Response	1	44155085	203529	1
Vp016	1540	Picture	MorphM6_08_orig.jpg ; MorphM6_00_LOWER.jpg	44155139	0	1	17298	2	0	next	hit	3080
Vp016	1540	Response	2	44172284	17145	1
Vp016	1541	Picture	MorphM8_03_orig.jpg ; MorphM8_10_LOWER.jpg	44172437	0	1	9813	2	0	next	hit	3082
Vp016	1541	Response	2	44182204	9767	1
Vp016	1542	Picture	MorphF3_06_orig.jpg ; MorphF3_10_LOWER.jpg	44182250	0	1	9647	2	0	next	incorrect	3084
Vp016	1542	Response	1	44191723	9473	1
Vp016	1543	Picture	MorphM7_08_orig.jpg ; MorphM7_10_LOWER.jpg	44191897	0	1	46738	2	0	next	hit	3086
Vp016	1543	Response	2	44238442	46545	1
Vp016	1544	Picture	MorphF2_02_orig.jpg ; MorphF2_00_LOWER.jpg	44238635	0	1	7983	2	0	next	incorrect	3088
Vp016	1544	Response	1	44246442	7807	1
Vp016	1545	Picture	MorphM9_05_orig.jpg ; MorphM9_00_LOWER.jpg	44246618	0	1	10313	2	0	next	incorrect	3090
Vp016	1545	Response	1	44256842	10224	1
Vp016	1546	Picture	MorphM3_10_orig.jpg ; MorphM3_10_LOWER.jpg	44256931	0	1	17630	2	0	next	hit	3092
Vp016	1546	Response	2	44274361	17430	1
Vp016	1547	Picture	MorphF2_10_orig.jpg ; MorphF2_00_LOWER.jpg	44274561	0	1	7817	2	0	next	hit	3094
Vp016	1547	Response	2	44282201	7640	1
Vp016	1548	Picture	MorphM7_00_orig.jpg ; MorphM7_00_LOWER.jpg	44282378	0	1	19793	2	0	next	incorrect	3096
Vp016	1548	Response	1	44302041	19663	1
Vp016	1549	Picture	MorphM2_03_orig.jpg ; MorphM2_00_LOWER.jpg	44302171	0	1	11144	2	0	next	incorrect	3098
Vp016	1549	Response	1	44313240	11069	1
Vp016	1550	Picture	MorphM8_01_orig.jpg ; MorphM8_10_LOWER.jpg	44313315	0	1	101942	184	0	next	hit	3100
Vp016	1550	Response	2	44415237	101922	1
Vp016	1551	Picture	MorphF7_02_orig.jpg ; MorphF7_00_LOWER.jpg	44415257	0	183	42096	184	0	next	incorrect	3102
Vp016	1551	Response	1	44457156	41899	1
Vp016	1552	Picture	MorphF9_03_orig.jpg ; MorphF9_10_LOWER.jpg	44457353	0	1	8150	2	0	next	incorrect	3104
Vp016	1552	Response	1	44465395	8042	1
Vp016	1553	Picture	MorphF6_09_orig.jpg ; MorphF6_00_LOWER.jpg	44465503	0	1	6986	2	0	next	hit	3106
Vp016	1553	Response	2	44472275	6772	1
Vp016	1554	Picture	MorphM9_01_orig.jpg ; MorphM9_00_LOWER.jpg	44472489	0	1	7318	2	0	next	incorrect	3108
Vp016	1554	Response	1	44479635	7146	1
Vp016	1555	Picture	MorphM8_10_orig.jpg ; MorphM8_10_LOWER.jpg	44479807	0	1	129900	3	0	next	hit	3110
Vp016	1555	Response	2	44609631	129824	1
Vp016	1556	Picture	MorphM1_05_orig.jpg ; MorphM1_10_LOWER.jpg	44609707	0	2	13639	3	0	next	incorrect	3112
Vp016	1556	Response	1	44623151	13444	1
Vp016	1557	Picture	MorphF9_04_orig.jpg ; MorphF9_00_LOWER.jpg	44623346	0	1	14803	2	0	next	hit	3114
Vp016	1557	Response	2	44638030	14684	1
Vp016	1558	Picture	MorphF4_08_orig.jpg ; MorphF4_00_LOWER.jpg	44638149	0	1	10146	2	0	next	incorrect	3116
Vp016	1558	Response	1	44648190	10041	1
Vp016	1559	Picture	MorphF6_10_orig.jpg ; MorphF6_00_LOWER.jpg	44648295	0	1	7318	3	0	next	hit	3118
Vp016	1559	Response	2	44655550	7255	1
Vp016	1560	Picture	MorphF7_01_orig.jpg ; MorphF7_00_LOWER.jpg	44655613	0	2	13791	184	0	next	hit	3120
Vp016	1560	Response	2	44669389	13776	1
Vp016	1561	Picture	MorphM2_01_orig.jpg ; MorphM2_10_LOWER.jpg	44669404	0	182	17479	183	0	next	incorrect	3122
Vp016	1561	Response	1	44686829	17425	1
Vp016	1562	Picture	MorphF8_03_orig.jpg ; MorphF8_00_LOWER.jpg	44686883	0	1	168488	2	0	next	incorrect	3124
Vp016	1562	Response	1	44855304	168421	1
Vp016	1563	Picture	MorphM4_09_orig.jpg ; MorphM4_10_LOWER.jpg	44855371	0	1	86489	2	0	next	incorrect	3126
Vp016	1563	Response	1	44941702	86331	1
Vp016	1564	Picture	MorphF7_03_orig.jpg ; MorphF7_10_LOWER.jpg	44941860	0	1	30770	2	0	next	hit	3128
Vp016	1564	Response	2	44972581	30721	1
Vp016	1565	Picture	MorphF2_05_orig.jpg ; MorphF2_10_LOWER.jpg	44972630	0	1	24284	2	0	next	incorrect	3130
Vp016	1565	Response	1	44996740	24110	1
Vp016	1566	Picture	MorphF5_08_orig.jpg ; MorphF5_00_LOWER.jpg	44996914	0	1	9647	2	0	next	hit	3132
Vp016	1566	Response	2	45006500	9586	1
Vp016	1567	Picture	MorphF1_09_orig.jpg ; MorphF1_10_LOWER.jpg	45006561	0	1	24283	2	0	next	hit	3134
Vp016	1567	Response	2	45030659	24098	1
Vp016	1568	Picture	MorphF3_09_orig.jpg ; MorphF3_00_LOWER.jpg	45030844	0	1	9148	2	0	next	hit	3136
Vp016	1568	Response	2	45039859	9015	1
Vp016	1569	Picture	MorphM8_07_orig.jpg ; MorphM8_10_LOWER.jpg	45039992	0	1	10978	2	0	next	hit	3138
Vp016	1569	Response	2	45050738	10746	1
Vp016	1570	Picture	MorphM7_02_orig.jpg ; MorphM7_00_LOWER.jpg	45050970	0	1	8649	2	0	next	incorrect	3141
Vp016	1570	Response	2	45050978	8	1
Vp016	1570	Response	1	45059458	8488	1
Vp016	1571	Picture	MorphF9_01_orig.jpg ; MorphF9_10_LOWER.jpg	45059619	0	1	10297	183	0	next	incorrect	3143
Vp016	1571	Response	1	45069858	10239	1
Vp016	1572	Picture	MorphF5_06_orig.jpg ; MorphF5_10_LOWER.jpg	45069916	0	182	9495	183	0	next	hit	3145
Vp016	1572	Response	2	45079297	9381	1
Vp016	1573	Picture	MorphM6_00_orig.jpg ; MorphM6_00_LOWER.jpg	45079411	0	1	7651	2	0	next	incorrect	3147
Vp016	1573	Response	1	45086897	7486	1
Vp016	1574	Picture	MorphF10_05_orig.jpg ; MorphF10_10_LOWER.jpg	45087062	0	1	8150	2	0	next	hit	3149
Vp016	1574	Response	2	45095057	7995	1
Vp016	1575	Picture	MorphF3_03_orig.jpg ; MorphF3_10_LOWER.jpg	45095212	0	1	6820	2	0	next	incorrect	3151
Vp016	1575	Response	1	45101857	6645	1
Vp016	1576	Picture	MorphM2_04_orig.jpg ; MorphM2_00_LOWER.jpg	45102032	0	1	32766	2	0	next	incorrect	3153
Vp016	1576	Response	1	45134736	32704	1
Vp016	1577	Picture	MorphF1_04_orig.jpg ; MorphF1_00_LOWER.jpg	45134798	0	1	10645	2	0	next	incorrect	3155
Vp016	1577	Response	1	45145375	10577	1
Vp016	1578	Picture	MorphF10_06_orig.jpg ; MorphF10_10_LOWER.jpg	45145443	0	1	6985	2	0	next	hit	3157
Vp016	1578	Response	2	45152335	6892	1
Vp016	1579	Picture	MorphF1_10_orig.jpg ; MorphF1_00_LOWER.jpg	45152428	0	1	11643	2	0	next	hit	3159
Vp016	1579	Response	2	45163855	11427	1
Vp016	1580	Picture	MorphM4_04_orig.jpg ; MorphM4_10_LOWER.jpg	45164071	0	1	11643	2	0	next	incorrect	3161
Vp016	1580	Response	1	45175534	11463	1
Vp016	1581	Picture	MorphM10_06_orig.jpg ; MorphM10_10_LOWER.jpg	45175714	0	1	9979	3	0	next	hit	3163
Vp016	1581	Response	2	45185614	9900	1
Vp016	1582	Picture	MorphF1_00_orig.jpg ; MorphF1_10_LOWER.jpg	45185693	0	2	6487	3	0	next	incorrect	3165
Vp016	1582	Response	1	45192094	6401	1
Vp016	1583	Picture	MorphF2_07_orig.jpg ; MorphF2_00_LOWER.jpg	45192180	0	1	10312	2	0	next	hit	3167
Vp016	1583	Response	2	45202334	10154	1
Vp016	1584	Picture	MorphM1_00_orig.jpg ; MorphM1_10_LOWER.jpg	45202492	0	1	6154	3	0	next	incorrect	3169
Vp016	1584	Response	1	45208494	6002	1
Vp016	1585	Picture	MorphF6_04_orig.jpg ; MorphF6_00_LOWER.jpg	45208646	0	2	7651	4	0	next	hit	3171
Vp016	1585	Response	2	45216173	7527	1
Vp016	1586	Picture	MorphF8_00_orig.jpg ; MorphF8_10_LOWER.jpg	45216297	0	2	10812	3	0	next	incorrect	3173
Vp016	1586	Response	1	45226973	10676	1
Vp016	1587	Picture	MorphF9_05_orig.jpg ; MorphF9_00_LOWER.jpg	45227109	0	1	9646	3	0	next	incorrect	3175
Vp016	1587	Response	1	45236653	9544	1
Vp016	1588	Picture	MorphM5_03_orig.jpg ; MorphM5_00_LOWER.jpg	45236755	0	2	9647	3	0	next	incorrect	3177
Vp016	1588	Response	1	45246332	9577	1
Vp016	1589	Picture	MorphM6_04_orig.jpg ; MorphM6_00_LOWER.jpg	45246402	0	1	10313	2	0	next	incorrect	3179
Vp016	1589	Response	1	45256652	10250	1
Vp016	1590	Picture	MorphM3_10_orig.jpg ; MorphM3_00_LOWER.jpg	45256715	0	1	36591	2	0	next	hit	3181
Vp016	1590	Response	2	45293131	36416	1
Vp016	1591	Picture	MorphF4_01_orig.jpg ; MorphF4_10_LOWER.jpg	45293306	0	1	6653	2	0	next	incorrect	3183
Vp016	1591	Response	1	45299771	6465	1
Vp016	1592	Picture	MorphM1_04_orig.jpg ; MorphM1_00_LOWER.jpg	45299959	0	1	6321	2	0	next	incorrect	3185
Vp016	1592	Response	1	45306091	6132	1
Vp016	1593	Picture	MorphM9_04_orig.jpg ; MorphM9_00_LOWER.jpg	45306280	0	1	7318	2	0	next	incorrect	3187
Vp016	1593	Response	1	45313370	7090	1
Vp016	1594	Picture	MorphF1_07_orig.jpg ; MorphF1_10_LOWER.jpg	45313598	0	1	9148	2	0	next	hit	3189
Vp016	1594	Response	2	45322650	9052	1
Vp016	1595	Picture	MorphM5_10_orig.jpg ; MorphM5_00_LOWER.jpg	45322746	0	1	6154	2	0	next	incorrect	3191
Vp016	1595	Response	1	45328810	6064	1
Vp016	1596	Picture	MorphM7_09_orig.jpg ; MorphM7_00_LOWER.jpg	45328900	0	1	6819	2	0	next	incorrect	3193
Vp016	1596	Response	1	45335530	6630	1
Vp016	1597	Picture	MorphM5_07_orig.jpg ; MorphM5_00_LOWER.jpg	45335719	0	1	9647	2	0	next	incorrect	3195
Vp016	1597	Response	1	45345209	9490	1
Vp016	1598	Picture	MorphM9_06_orig.jpg ; MorphM9_10_LOWER.jpg	45345366	0	1	9314	3	0	next	incorrect	3197
Vp016	1598	Response	1	45354569	9203	1
Vp016	1599	Picture	MorphM10_09_orig.jpg ; MorphM10_10_LOWER.jpg	45354680	0	2	8150	4	0	next	hit	3199
Vp016	1599	Response	2	45362729	8049	1
Vp016	1600	Picture	MorphM6_06_orig.jpg ; MorphM6_10_LOWER.jpg	45362830	0	2	15302	3	0	next	incorrect	3201
Vp016	1600	Response	1	45378009	15179	1
Vp016	1601	Picture	MorphF7_07_orig.jpg ; MorphF7_00_LOWER.jpg	45378132	0	1	12641	2	0	next	hit	3203
Vp016	1601	Response	2	45390568	12436	1
Vp016	1602	Picture	MorphF9_06_orig.jpg ; MorphF9_00_LOWER.jpg	45390773	0	1	12974	2	0	next	incorrect	3205
Vp016	1602	Response	1	45403608	12835	1
Vp016	1603	Picture	MorphF10_00_orig.jpg ; MorphF10_00_LOWER.jpg	45403747	0	1	14969	2	0	next	incorrect	3207
Vp016	1603	Response	1	45418647	14900	1
Vp016	1604	Picture	MorphF6_07_orig.jpg ; MorphF6_00_LOWER.jpg	45418716	0	1	29273	2	0	next	incorrect	3209
Vp016	1604	Response	1	45447847	29131	1
Vp016	1605	Picture	MorphM6_09_orig.jpg ; MorphM6_00_LOWER.jpg	45447989	0	1	36093	2	0	next	incorrect	3211
Vp016	1605	Response	1	45483926	35937	1
Vp016	1606	Picture	MorphM9_07_orig.jpg ; MorphM9_10_LOWER.jpg	45484082	0	1	10312	2	0	next	incorrect	3213
Vp016	1606	Response	1	45494245	10163	1
Vp016	1607	Picture	MorphF4_00_orig.jpg ; MorphF4_00_LOWER.jpg	45494394	0	1	6320	3	0	next	incorrect	3215
Vp016	1607	Response	1	45500485	6091	1
Vp016	1608	Picture	MorphM2_05_orig.jpg ; MorphM2_00_LOWER.jpg	45500714	0	2	7485	3	0	next	incorrect	3217
Vp016	1608	Response	1	45508165	7451	1
Vp016	1609	Picture	MorphF3_09_orig.jpg ; MorphF3_10_LOWER.jpg	45508199	0	1	14803	2	0	next	hit	3219
Vp016	1609	Response	2	45522884	14685	1
Vp016	1610	Picture	MorphF9_09_orig.jpg ; MorphF9_10_LOWER.jpg	45523002	0	1	35095	2	0	next	hit	3221
Vp016	1610	Response	2	45558003	35001	1
Vp016	1611	Picture	MorphF10_03_orig.jpg ; MorphF10_10_LOWER.jpg	45558097	0	1	24616	2	0	next	hit	3223
Vp016	1611	Response	2	45582563	24466	1
Vp016	1612	Picture	MorphF7_06_orig.jpg ; MorphF7_10_LOWER.jpg	45582713	0	1	6986	2	0	next	hit	3225
Vp016	1612	Response	2	45589602	6889	1
Vp016	1613	Picture	MorphM6_05_orig.jpg ; MorphM6_10_LOWER.jpg	45589699	0	1	12474	2	0	next	incorrect	3227
Vp016	1613	Response	1	45602082	12383	1
Vp016	1614	Picture	MorphM7_07_orig.jpg ; MorphM7_10_LOWER.jpg	45602173	0	1	83828	2	0	next	incorrect	3229
Vp016	1614	Response	1	45685920	83747	1
Vp016	1615	Picture	MorphF2_10_orig.jpg ; MorphF2_10_LOWER.jpg	45686001	0	1	16300	2	0	next	hit	3231
Vp016	1615	Response	2	45702239	16238	1
Vp016	1616	Picture	MorphF3_02_orig.jpg ; MorphF3_00_LOWER.jpg	45702301	0	1	8649	2	0	next	incorrect	3233
Vp016	1616	Response	1	45710879	8578	1
Vp016	1617	Picture	MorphF4_01_orig.jpg ; MorphF4_00_LOWER.jpg	45710950	0	1	7152	2	0	next	incorrect	3235
Vp016	1617	Response	1	45717918	6968	1
Vp016	1618	Picture	MorphF7_05_orig.jpg ; MorphF7_00_LOWER.jpg	45718102	0	1	18296	2	0	next	hit	3237
Vp016	1618	Response	2	45736238	18136	1
Vp016	1619	Picture	MorphF2_01_orig.jpg ; MorphF2_00_LOWER.jpg	45736398	0	1	17797	2	0	next	incorrect	3239
Vp016	1619	Response	1	45753998	17600	1
Vp016	1620	Picture	MorphM10_10_orig.jpg ; MorphM10_00_LOWER.jpg	45754195	0	1	8316	2	0	next	hit	3241
Vp016	1620	Response	2	45762397	8202	1
Vp016	1621	Picture	MorphM2_01_orig.jpg ; MorphM2_00_LOWER.jpg	45762511	0	1	10146	2	0	next	incorrect	3243
Vp016	1621	Response	1	45772477	9966	1
Vp016	1622	Picture	MorphM8_03_orig.jpg ; MorphM8_00_LOWER.jpg	45772657	0	1	15468	3	0	next	hit	3245
Vp016	1622	Response	2	45788077	15420	1
Vp016	1623	Picture	MorphM4_00_orig.jpg ; MorphM4_00_LOWER.jpg	45788125	0	2	7818	3	0	next	incorrect	3247
Vp016	1623	Response	1	45795756	7631	1
Vp016	1624	Picture	MorphM10_06_orig.jpg ; MorphM10_00_LOWER.jpg	45795943	0	1	25115	2	0	next	hit	3249
Vp016	1624	Response	2	45820876	24933	1
Vp016	1625	Picture	MorphF6_03_orig.jpg ; MorphF6_10_LOWER.jpg	45821058	0	1	14636	3	0	next	incorrect	3251
Vp016	1625	Response	1	45835515	14457	1
Vp016	1626	Picture	MorphM7_07_orig.jpg ; MorphM7_00_LOWER.jpg	45835694	0	2	16966	3	0	next	hit	3253
Vp016	1626	Response	2	45852475	16781	1
Vp016	1627	Picture	MorphM8_04_orig.jpg ; MorphM8_00_LOWER.jpg	45852660	0	1	16632	2	0	next	hit	3255
Vp016	1627	Response	2	45869114	16454	1
Vp016	1628	Picture	MorphM2_05_orig.jpg ; MorphM2_10_LOWER.jpg	45869292	0	1	13140	2	0	next	incorrect	3257
Vp016	1628	Response	1	45882234	12942	1
Vp016	1629	Picture	MorphM3_04_orig.jpg ; MorphM3_00_LOWER.jpg	45882432	0	1	9980	2	0	next	incorrect	3259
Vp016	1629	Response	1	45892313	9881	1
Vp016	1630	Picture	MorphM9_08_orig.jpg ; MorphM9_10_LOWER.jpg	45892412	0	1	10811	2	0	next	hit	3261
Vp016	1630	Response	2	45903113	10701	1
Vp016	1631	Picture	MorphM6_03_orig.jpg ; MorphM6_10_LOWER.jpg	45903223	0	1	9314	2	0	next	incorrect	3263
Vp016	1631	Response	1	45912473	9250	1
Vp016	1632	Picture	MorphF5_00_orig.jpg ; MorphF5_10_LOWER.jpg	45912537	0	1	7984	2	0	next	incorrect	3265
Vp016	1632	Response	1	45920393	7856	1
Vp016	1633	Picture	MorphM1_10_orig.jpg ; MorphM1_00_LOWER.jpg	45920521	0	1	27111	2	0	next	hit	3267
Vp016	1633	Response	2	45947432	26911	1
Vp016	1634	Picture	MorphF3_00_orig.jpg ; MorphF3_00_LOWER.jpg	45947632	0	1	11975	2	0	next	incorrect	3269
Vp016	1634	Response	1	45959511	11879	1
Vp016	1635	Picture	MorphM6_01_orig.jpg ; MorphM6_10_LOWER.jpg	45959607	0	1	39586	2	0	next	incorrect	3271
Vp016	1635	Response	1	45999110	39503	1
Vp016	1636	Picture	MorphM2_02_orig.jpg ; MorphM2_10_LOWER.jpg	45999193	0	1	9813	2	0	next	incorrect	3273
Vp016	1636	Response	1	46008870	9677	1
Vp016	1637	Picture	MorphM7_05_orig.jpg ; MorphM7_10_LOWER.jpg	46009006	0	1	11144	2	0	next	hit	3275
Vp016	1637	Response	2	46019990	10984	1
Vp016	1638	Picture	MorphF7_06_orig.jpg ; MorphF7_00_LOWER.jpg	46020150	0	1	30936	2	0	next	incorrect	3277
Vp016	1638	Response	1	46051029	30879	1
Vp016	1639	Picture	MorphM5_01_orig.jpg ; MorphM5_00_LOWER.jpg	46051086	0	1	10811	3	0	next	incorrect	3279
Vp016	1639	Response	1	46061748	10662	1
Vp016	1640	Picture	MorphF7_09_orig.jpg ; MorphF7_00_LOWER.jpg	46061897	0	2	18451	181	0	next	incorrect	3281
Vp016	1640	Response	1	46080308	18411	1
Vp016	1641	Picture	MorphF3_07_orig.jpg ; MorphF3_00_LOWER.jpg	46080348	0	179	18806	181	0	next	hit	3283
Vp016	1641	Response	2	46099027	18679	1
Vp016	1642	Picture	MorphM2_08_orig.jpg ; MorphM2_10_LOWER.jpg	46099154	0	2	19128	3	0	next	incorrect	3285
Vp016	1642	Response	1	46118227	19073	1
Vp016	1643	Picture	MorphF4_08_orig.jpg ; MorphF4_10_LOWER.jpg	46118282	0	1	29606	2	0	next	hit	3287
Vp016	1643	Response	2	46147826	29544	1
Vp016	1644	Picture	MorphF7_02_orig.jpg ; MorphF7_10_LOWER.jpg	46147888	0	1	97799	3	0	next	incorrect	3289
Vp016	1644	Response	1	46245663	97775	1
Vp016	1645	Picture	MorphF8_04_orig.jpg ; MorphF8_00_LOWER.jpg	46245687	0	2	23619	3	0	next	incorrect	3291
Vp016	1645	Response	1	46269182	23495	1
Vp016	1646	Picture	MorphF9_07_orig.jpg ; MorphF9_10_LOWER.jpg	46269306	0	1	25115	2	0	next	incorrect	3293
Vp016	1646	Response	1	46294382	25076	1
Vp016	1647	Picture	MorphF5_06_orig.jpg ; MorphF5_00_LOWER.jpg	46294421	0	1	7817	2	0	next	incorrect	3295
Vp016	1647	Response	1	46302061	7640	1
Vp016	1648	Picture	MorphF7_04_orig.jpg ; MorphF7_00_LOWER.jpg	46302238	0	1	11477	2	0	next	incorrect	3297
Vp016	1648	Response	1	46313581	11343	1
Vp016	1649	Picture	MorphF10_02_orig.jpg ; MorphF10_00_LOWER.jpg	46313715	0	1	20624	2	0	next	incorrect	3299
Vp016	1649	Response	1	46334220	20505	1
Vp016	1650	Picture	MorphM4_08_orig.jpg ; MorphM4_10_LOWER.jpg	46334339	0	1	24117	2	0	next	hit	3301
Vp016	1650	Response	2	46358300	23961	1
Vp016	1651	Picture	MorphF1_04_orig.jpg ; MorphF1_10_LOWER.jpg	46358456	0	1	7651	2	0	next	incorrect	3303
Vp016	1651	Response	1	46365979	7523	1
Vp016	1652	Picture	MorphF9_03_orig.jpg ; MorphF9_00_LOWER.jpg	46366107	0	1	31103	2	0	next	hit	3305
Vp016	1652	Response	2	46397099	30992	1
Vp016	1653	Picture	MorphF10_02_orig.jpg ; MorphF10_10_LOWER.jpg	46397210	0	1	11477	2	0	next	incorrect	3307
Vp016	1653	Response	1	46408538	11328	1
Vp016	1654	Picture	MorphF9_06_orig.jpg ; MorphF9_10_LOWER.jpg	46408687	0	1	34096	3	0	next	hit	3309
Vp016	1654	Response	2	46442697	34010	1
Vp016	1655	Picture	MorphM9_00_orig.jpg ; MorphM9_00_LOWER.jpg	46442783	0	2	8483	3	0	next	incorrect	3311
Vp016	1655	Response	1	46451097	8314	1
Vp016	1656	Picture	MorphF2_03_orig.jpg ; MorphF2_10_LOWER.jpg	46451266	0	1	26945	2	0	next	incorrect	3313
Vp016	1656	Response	1	46478056	26790	1
Vp016	1657	Picture	MorphM3_02_orig.jpg ; MorphM3_10_LOWER.jpg	46478211	0	1	182459	2	0	next	incorrect	3315
Vp016	1657	Response	1	46660531	182320	1
Vp016	1658	Picture	MorphM7_06_orig.jpg ; MorphM7_10_LOWER.jpg	46660670	0	1	12289	188	0	next	hit	3317
Vp016	1658	Response	2	46672930	12260	1
Vp016	1659	Picture	MorphM10_05_orig.jpg ; MorphM10_00_LOWER.jpg	46672959	0	187	98650	189	0	next	incorrect	3319
Vp016	1659	Response	1	46771488	98529	1
Vp016	1660	Picture	MorphF1_10_orig.jpg ; MorphF1_10_LOWER.jpg	46771609	0	2	8816	3	0	next	hit	3321
Vp016	1660	Response	2	46780367	8758	1
Vp016	1661	Picture	MorphF8_09_orig.jpg ; MorphF8_10_LOWER.jpg	46780425	0	1	8649	2	0	next	hit	3323
Vp016	1661	Response	2	46788927	8502	1
Vp016	1662	Picture	MorphM3_06_orig.jpg ; MorphM3_10_LOWER.jpg	46789074	0	1	14137	2	0	next	hit	3325
Vp016	1662	Response	2	46803166	14092	1
Vp016	1663	Picture	MorphM4_09_orig.jpg ; MorphM4_00_LOWER.jpg	46803211	0	1	6475	181	0	next	hit	3327
Vp016	1663	Response	2	46809646	6435	1
Vp016	1664	Picture	MorphF10_10_orig.jpg ; MorphF10_10_LOWER.jpg	46809686	0	180	9160	181	0	next	hit	3329
Vp016	1664	Response	2	46818686	9000	1
Vp016	1665	Picture	MorphM7_06_orig.jpg ; MorphM7_00_LOWER.jpg	46818846	0	1	11310	2	0	next	hit	3331
Vp016	1665	Response	2	46830046	11200	1
Vp016	1666	Picture	MorphF6_08_orig.jpg ; MorphF6_00_LOWER.jpg	46830156	0	1	7485	2	0	next	incorrect	3333
Vp016	1666	Response	1	46837565	7409	1
Vp016	1667	Picture	MorphF1_02_orig.jpg ; MorphF1_00_LOWER.jpg	46837641	0	1	8482	3	0	next	incorrect	3335
Vp016	1667	Response	1	46846044	8403	2
Vp016	1668	Picture	MorphM4_05_orig.jpg ; MorphM4_10_LOWER.jpg	46846123	0	2	15968	3	0	next	incorrect	3337
Vp016	1668	Response	1	46862045	15922	1
Vp016	1669	Picture	MorphM1_02_orig.jpg ; MorphM1_00_LOWER.jpg	46862091	0	1	6653	2	0	next	incorrect	3339
Vp016	1669	Response	1	46868604	6513	1
Vp016	1670	Picture	MorphF6_09_orig.jpg ; MorphF6_10_LOWER.jpg	46868744	0	1	9148	2	0	next	incorrect	3341
Vp016	1670	Response	1	46877804	9060	1
Vp016	1671	Picture	MorphM3_08_orig.jpg ; MorphM3_10_LOWER.jpg	46877892	0	1	20291	3	0	next	hit	3343
Vp016	1671	Response	2	46898044	20152	1
Vp016	1672	Picture	MorphM5_03_orig.jpg ; MorphM5_10_LOWER.jpg	46898183	0	2	15302	3	0	next	incorrect	3345
Vp016	1672	Response	1	46913403	15220	1
Vp016	1673	Picture	MorphF1_05_orig.jpg ; MorphF1_00_LOWER.jpg	46913485	0	1	6820	2	0	next	incorrect	3347
Vp016	1673	Response	1	46920123	6638	1
Vp016	1674	Picture	MorphM1_10_orig.jpg ; MorphM1_10_LOWER.jpg	46920305	0	1	16965	2	0	next	hit	3349
Vp016	1674	Response	2	46937163	16858	1
Vp016	1675	Picture	MorphM7_08_orig.jpg ; MorphM7_00_LOWER.jpg	46937270	0	1	10645	2	0	next	hit	3351
Vp016	1675	Response	2	46947722	10452	1
Vp016	1676	Picture	MorphF10_09_orig.jpg ; MorphF10_10_LOWER.jpg	46947915	0	1	9813	2	0	next	hit	3353
Vp016	1676	Response	2	46957562	9647	1
Vp016	1677	Picture	MorphM8_09_orig.jpg ; MorphM8_10_LOWER.jpg	46957728	0	1	16799	2	0	next	incorrect	3355
Vp016	1677	Response	1	46974361	16633	1
Vp016	1678	Picture	MorphM9_01_orig.jpg ; MorphM9_10_LOWER.jpg	46974527	0	1	8815	2	0	next	incorrect	3357
Vp016	1678	Response	1	46983161	8634	1
Vp016	1679	Picture	MorphF10_04_orig.jpg ; MorphF10_00_LOWER.jpg	46983342	0	1	14637	2	0	next	incorrect	3359
Vp016	1679	Response	1	46997801	14459	1
Vp016	1680	Picture	MorphM6_06_orig.jpg ; MorphM6_00_LOWER.jpg	46997979	0	1	6985	3	0	next	incorrect	3361
Vp016	1680	Response	1	47004855	6876	1
Vp016	1681	Picture	MorphF7_05_orig.jpg ; MorphF7_10_LOWER.jpg	47004964	0	2	6155	3	0	next	incorrect	3363
Vp016	1681	Response	1	47010920	5956	1
Vp016	1682	Picture	MorphM2_07_orig.jpg ; MorphM2_00_LOWER.jpg	47011119	0	1	10312	2	0	next	incorrect	3365
Vp016	1682	Response	1	47021400	10281	1
Vp016	1683	Picture	MorphF9_07_orig.jpg ; MorphF9_00_LOWER.jpg	47021431	0	1	9148	2	0	next	incorrect	3367
Vp016	1683	Response	1	47030520	9089	1
Vp016	1684	Picture	MorphF3_06_orig.jpg ; MorphF3_00_LOWER.jpg	47030579	0	1	11310	2	0	next	incorrect	3369
Vp016	1684	Response	1	47041720	11141	1
Vp016	1685	Picture	MorphM2_00_orig.jpg ; MorphM2_10_LOWER.jpg	47041889	0	1	7318	2	0	next	incorrect	3371
Vp016	1685	Response	1	47048999	7110	1
Vp016	1686	Picture	MorphM4_10_orig.jpg ; MorphM4_10_LOWER.jpg	47049207	0	1	12308	2	0	next	hit	3373
Vp016	1686	Response	2	47061319	12112	1
Vp016	1687	Picture	MorphF5_03_orig.jpg ; MorphF5_00_LOWER.jpg	47061515	0	1	9314	3	0	next	incorrect	3375
Vp016	1687	Response	1	47070679	9164	1
Vp016	1688	Picture	MorphF8_08_orig.jpg ; MorphF8_00_LOWER.jpg	47070829	0	2	32419	184	0	next	hit	3377
Vp016	1688	Response	2	47103238	32409	1
Vp016	1689	Picture	MorphF4_02_orig.jpg ; MorphF4_00_LOWER.jpg	47103248	0	182	10161	183	0	next	incorrect	3379
Vp016	1689	Response	1	47113317	10069	1
Vp016	1690	Picture	MorphM3_09_orig.jpg ; MorphM3_00_LOWER.jpg	47113409	0	1	8639	178	0	next	incorrect	3381
Vp016	1690	Response	1	47122036	8627	2
Vp016	1691	Picture	MorphF8_10_orig.jpg ; MorphF8_10_LOWER.jpg	47122048	0	177	12651	178	0	next	incorrect	3383
Vp016	1691	Response	1	47134517	12469	1
Vp016	1692	Picture	MorphM5_07_orig.jpg ; MorphM5_10_LOWER.jpg	47134699	0	1	16798	3	0	next	incorrect	3385
Vp016	1692	Response	1	47151316	16617	1
Vp016	1693	Picture	MorphM8_05_orig.jpg ; MorphM8_00_LOWER.jpg	47151497	0	2	38255	4	0	next	hit	3387
Vp016	1693	Response	2	47189555	38058	1
Vp016	1694	Picture	MorphF2_04_orig.jpg ; MorphF2_10_LOWER.jpg	47189752	0	2	21124	3	0	next	incorrect	3389
Vp016	1694	Response	1	47210675	20923	1
Vp016	1695	Picture	MorphF7_08_orig.jpg ; MorphF7_00_LOWER.jpg	47210876	0	1	34762	2	0	next	incorrect	3391
Vp016	1695	Response	1	47245474	34598	1
Vp016	1696	Picture	MorphF8_07_orig.jpg ; MorphF8_00_LOWER.jpg	47245638	0	1	10645	2	0	next	incorrect	3393
Vp016	1696	Response	1	47256193	10555	1
Vp016	1697	Picture	MorphM7_10_orig.jpg ; MorphM7_00_LOWER.jpg	47256283	0	1	12640	3	0	next	hit	3395
Vp016	1697	Response	2	47268753	12470	1
Vp016	1698	Picture	MorphF1_05_orig.jpg ; MorphF1_10_LOWER.jpg	47268923	0	2	12309	3	0	next	hit	3397
Vp016	1698	Response	2	47281073	12150	1
Vp016	1699	Picture	MorphM2_10_orig.jpg ; MorphM2_10_LOWER.jpg	47281232	0	1	14470	2	0	next	incorrect	3399
Vp016	1699	Response	1	47295552	14320	1
Vp016	1700	Picture	MorphM3_05_orig.jpg ; MorphM3_00_LOWER.jpg	47295702	0	1	15801	2	0	next	incorrect	3401
Vp016	1700	Response	1	47311312	15610	1
Vp016	1701	Picture	MorphF9_08_orig.jpg ; MorphF9_00_LOWER.jpg	47311503	0	1	70688	2	0	next	incorrect	3403
Vp016	1701	Response	1	47382030	70527	1
Vp016	1702	Picture	MorphM6_01_orig.jpg ; MorphM6_00_LOWER.jpg	47382191	0	1	10811	3	0	next	incorrect	3405
Vp016	1702	Response	1	47392829	10638	1
Vp016	1703	Picture	MorphF2_05_orig.jpg ; MorphF2_00_LOWER.jpg	47393002	0	2	36240	189	0	next	incorrect	3407
Vp016	1703	Response	1	47429228	36226	1
Vp016	1704	Picture	MorphF5_10_orig.jpg ; MorphF5_10_LOWER.jpg	47429242	0	187	74533	189	0	next	hit	3409
Vp016	1704	Response	2	47503546	74304	1
Vp016	1705	Picture	MorphM3_01_orig.jpg ; MorphM3_00_LOWER.jpg	47503775	0	2	9148	3	0	next	incorrect	3411
Vp016	1705	Response	1	47512826	9051	1
Vp016	1706	Picture	MorphM4_02_orig.jpg ; MorphM4_00_LOWER.jpg	47512923	0	1	13639	2	0	next	incorrect	3413
Vp016	1706	Response	1	47526425	13502	1
Vp016	1707	Picture	MorphM1_03_orig.jpg ; MorphM1_10_LOWER.jpg	47526562	0	1	6154	2	0	next	incorrect	3415
Vp016	1707	Response	1	47532665	6103	1
Vp016	1708	Picture	MorphF7_04_orig.jpg ; MorphF7_10_LOWER.jpg	47532716	0	1	11144	2	0	next	incorrect	3417
Vp016	1708	Response	1	47543625	10909	1
Vp016	1709	Picture	MorphF2_02_orig.jpg ; MorphF2_10_LOWER.jpg	47543860	0	1	9813	2	0	next	hit	3419
Vp016	1709	Response	2	47553544	9684	1
Vp016	1710	Picture	MorphM10_03_orig.jpg ; MorphM10_10_LOWER.jpg	47553673	0	1	25448	2	0	next	hit	3421
Vp016	1710	Response	2	47579064	25391	1
Vp016	1711	Picture	MorphM8_10_orig.jpg ; MorphM8_00_LOWER.jpg	47579121	0	1	20624	2	0	next	hit	3423
Vp016	1711	Response	2	47599623	20502	1
Vp016	1712	Picture	MorphF4_06_orig.jpg ; MorphF4_10_LOWER.jpg	47599745	0	1	7651	2	0	next	incorrect	3425
Vp016	1712	Response	1	47607223	7478	1
Vp016	1713	Picture	MorphF5_02_orig.jpg ; MorphF5_00_LOWER.jpg	47607396	0	1	13140	2	0	next	incorrect	3427
Vp016	1713	Response	1	47620423	13027	1
Vp016	1714	Picture	MorphM5_00_orig.jpg ; MorphM5_10_LOWER.jpg	47620536	0	1	7651	2	0	next	incorrect	3429
Vp016	1714	Response	1	47628102	7566	1
Vp016	1715	Picture	MorphF1_09_orig.jpg ; MorphF1_00_LOWER.jpg	47628187	0	1	9647	2	0	next	hit	3431
Vp016	1715	Response	2	47637622	9435	1
Vp016	1716	Picture	MorphF2_09_orig.jpg ; MorphF2_10_LOWER.jpg	47637834	0	1	8150	2	0	next	hit	3433
Vp016	1716	Response	2	47645782	7948	1
Vp016	1717	Picture	MorphF3_05_orig.jpg ; MorphF3_10_LOWER.jpg	47645984	0	1	53390	3	0	next	incorrect	3435
Vp016	1717	Response	1	47699220	53236	1
Vp016	1718	Picture	MorphM8_08_orig.jpg ; MorphM8_00_LOWER.jpg	47699374	0	2	26114	3	0	next	hit	3437
Vp016	1718	Response	2	47725299	25925	1
Vp016	1719	Picture	MorphF6_00_orig.jpg ; MorphF6_10_LOWER.jpg	47725488	0	1	12141	2	0	next	hit	3439
Vp016	1719	Response	2	47737539	12051	1
Vp016	1720	Picture	MorphM9_09_orig.jpg ; MorphM9_10_LOWER.jpg	47737629	0	1	22288	2	0	next	hit	3441
Vp016	1720	Response	2	47759778	22149	1
Vp016	1721	Picture	MorphF4_05_orig.jpg ; MorphF4_00_LOWER.jpg	47759917	0	1	6487	2	0	next	incorrect	3443
Vp016	1721	Response	1	47766258	6341	1
Vp016	1722	Picture	MorphF8_01_orig.jpg ; MorphF8_10_LOWER.jpg	47766404	0	1	8482	2	0	next	incorrect	3445
Vp016	1722	Response	1	47774738	8334	1
Vp016	1723	Picture	MorphF5_04_orig.jpg ; MorphF5_10_LOWER.jpg	47774886	0	1	9148	2	0	next	incorrect	3447
Vp016	1723	Response	1	47783858	8972	1
Vp016	1724	Picture	MorphM7_04_orig.jpg ; MorphM7_00_LOWER.jpg	47784034	0	1	33598	2	0	next	incorrect	3449
Vp016	1724	Response	1	47817457	33423	1
Vp016	1725	Picture	MorphM1_01_orig.jpg ; MorphM1_10_LOWER.jpg	47817632	0	1	10811	2	0	next	incorrect	3451
Vp016	1725	Response	1	47828256	10624	1
Vp016	1726	Picture	MorphM10_08_orig.jpg ; MorphM10_10_LOWER.jpg	47828443	0	1	9481	2	0	next	hit	3453
Vp016	1726	Response	2	47837776	9333	1
Vp016	1727	Picture	MorphM3_04_orig.jpg ; MorphM3_10_LOWER.jpg	47837924	0	1	19127	2	0	next	hit	3455
Vp016	1727	Response	2	47856896	18972	1
Vp016	1728	Picture	MorphF2_00_orig.jpg ; MorphF2_00_LOWER.jpg	47857051	0	1	18961	3	0	next	incorrect	3457
Vp016	1728	Response	1	47875935	18884	1
Vp016	1729	Picture	MorphM8_08_orig.jpg ; MorphM8_10_LOWER.jpg	47876012	0	2	12308	4	0	next	hit	3459
Vp016	1729	Response	2	47888255	12243	1
Vp016	1730	Picture	MorphF8_02_orig.jpg ; MorphF8_00_LOWER.jpg	47888320	0	2	88319	4	0	next	incorrect	3461
Vp016	1730	Response	1	47976572	88252	1
Vp016	1731	Picture	MorphM3_06_orig.jpg ; MorphM3_00_LOWER.jpg	47976639	0	2	15968	3	0	next	hit	3463
Vp016	1731	Response	2	47992412	15773	1
Vp016	1732	Picture	MorphF3_01_orig.jpg ; MorphF3_10_LOWER.jpg	47992607	0	1	7484	2	0	next	incorrect	3465
Vp016	1732	Response	1	48000011	7404	1
Vp016	1733	Picture	MorphM5_02_orig.jpg ; MorphM5_00_LOWER.jpg	48000091	0	1	10313	2	0	next	incorrect	3467
Vp016	1733	Response	1	48010251	10160	1
Vp016	1734	Picture	MorphF5_09_orig.jpg ; MorphF5_00_LOWER.jpg	48010404	0	1	7983	2	0	next	hit	3469
Vp016	1734	Response	2	48018251	7847	1
Vp016	1735	Picture	MorphM10_02_orig.jpg ; MorphM10_00_LOWER.jpg	48018387	0	1	10479	2	0	next	incorrect	3471
Vp016	1735	Response	1	48028650	10263	1
Vp016	1736	Picture	MorphF6_01_orig.jpg ; MorphF6_10_LOWER.jpg	48028866	0	1	7318	2	0	next	incorrect	3473
Vp016	1736	Response	1	48036090	7224	1
Vp016	1737	Picture	MorphM6_02_orig.jpg ; MorphM6_00_LOWER.jpg	48036184	0	1	9647	2	0	next	incorrect	3475
Vp016	1737	Response	1	48045770	9586	1
Vp016	1738	Picture	MorphF2_01_orig.jpg ; MorphF2_10_LOWER.jpg	48045831	0	1	10811	2	0	next	incorrect	3477
Vp016	1738	Response	1	48056570	10739	1
Vp016	1739	Picture	MorphM9_05_orig.jpg ; MorphM9_10_LOWER.jpg	48056642	0	1	8649	2	0	next	incorrect	3479
Vp016	1739	Response	1	48065209	8567	1
Vp016	1740	Picture	MorphF1_01_orig.jpg ; MorphF1_00_LOWER.jpg	48065291	0	1	8815	2	0	next	incorrect	3481
Vp016	1740	Response	1	48074009	8718	1
Vp016	1741	Picture	MorphM1_06_orig.jpg ; MorphM1_00_LOWER.jpg	48074106	0	1	9481	2	0	next	incorrect	3483
Vp016	1741	Response	1	48083529	9423	1
Vp016	1742	Picture	MorphF6_07_orig.jpg ; MorphF6_10_LOWER.jpg	48083587	0	1	6819	2	0	next	hit	3485
Vp016	1742	Response	2	48090329	6742	1
Vp016	1743	Picture	MorphM9_06_orig.jpg ; MorphM9_00_LOWER.jpg	48090406	0	1	7651	2	0	next	hit	3487
Vp016	1743	Response	2	48097928	7522	1
Vp016	1744	Picture	MorphF3_00_orig.jpg ; MorphF3_10_LOWER.jpg	48098057	0	1	7152	2	0	next	incorrect	3489
Vp016	1744	Response	1	48105128	7071	1
Vp016	1745	Picture	MorphF5_00_orig.jpg ; MorphF5_00_LOWER.jpg	48105209	0	1	8150	2	0	next	incorrect	3491
Vp016	1745	Response	1	48113288	8079	1
Vp016	1746	Picture	MorphF7_10_orig.jpg ; MorphF7_00_LOWER.jpg	48113359	0	1	8150	2	0	next	hit	3493
Vp016	1746	Response	2	48121368	8009	1
Vp016	1747	Picture	MorphM4_07_orig.jpg ; MorphM4_00_LOWER.jpg	48121509	0	1	18795	2	0	next	incorrect	3495
Vp016	1747	Response	1	48140248	18739	1
Vp016	1748	Picture	MorphF8_10_orig.jpg ; MorphF8_00_LOWER.jpg	48140304	0	1	8483	2	0	next	hit	3497
Vp016	1748	Response	2	48148727	8423	1
Vp016	1749	Picture	MorphF4_03_orig.jpg ; MorphF4_00_LOWER.jpg	48148787	0	1	9480	2	0	next	incorrect	3499
Vp016	1749	Response	1	48158087	9300	1
Vp016	1750	Picture	MorphF2_00_orig.jpg ; MorphF2_10_LOWER.jpg	48158267	0	1	10645	2	0	next	incorrect	3501
Vp016	1750	Response	1	48168726	10459	1
Vp016	1751	Picture	MorphF10_04_orig.jpg ; MorphF10_10_LOWER.jpg	48168912	0	1	6320	3	0	next	hit	3503
Vp016	1751	Response	2	48175126	6214	1
Vp016	1752	Picture	MorphF4_05_orig.jpg ; MorphF4_10_LOWER.jpg	48175232	0	2	21955	3	0	next	incorrect	3505
Vp016	1752	Response	1	48197126	21894	1
Vp016	1753	Picture	MorphF3_04_orig.jpg ; MorphF3_10_LOWER.jpg	48197187	0	1	9814	2	0	next	hit	3507
Vp016	1753	Response	2	48206805	9618	1
Vp016	1754	Picture	MorphM8_00_orig.jpg ; MorphM8_00_LOWER.jpg	48207001	0	1	18794	3	0	next	incorrect	3509
Vp016	1754	Response	1	48225685	18684	1
Vp016	1755	Picture	MorphM5_04_orig.jpg ; MorphM5_00_LOWER.jpg	48225795	0	2	16633	3	0	next	incorrect	3511
Vp016	1755	Response	1	48242404	16609	1
Vp016	1756	Picture	MorphM6_09_orig.jpg ; MorphM6_10_LOWER.jpg	48242428	0	1	7485	2	0	next	hit	3513
Vp016	1756	Response	2	48249764	7336	1
Vp016	1757	Picture	MorphF2_07_orig.jpg ; MorphF2_10_LOWER.jpg	48249913	0	1	7318	2	0	next	hit	3515
Vp016	1757	Response	2	48257124	7211	1
Vp016	1758	Picture	MorphF9_04_orig.jpg ; MorphF9_10_LOWER.jpg	48257231	0	1	8483	2	0	next	hit	3517
Vp016	1758	Response	2	48265523	8292	1
Vp016	1759	Picture	MorphM4_04_orig.jpg ; MorphM4_00_LOWER.jpg	48265714	0	1	6486	2	0	next	incorrect	3519
Vp016	1759	Response	1	48272082	6368	2
Vp016	1760	Picture	MorphM9_03_orig.jpg ; MorphM9_10_LOWER.jpg	48272200	0	1	29606	2	0	next	incorrect	3521
Vp016	1760	Response	1	48301682	29482	1
Vp016	1761	Picture	MorphF1_07_orig.jpg ; MorphF1_00_LOWER.jpg	48301806	0	1	69857	2	0	next	hit	3523
Vp016	1761	Response	2	48371520	69714	1
Vp016	1762	Picture	MorphM8_06_orig.jpg ; MorphM8_10_LOWER.jpg	48371663	0	1	25448	2	0	next	hit	3525
Vp016	1762	Response	2	48396960	25297	1
Vp016	1763	Picture	MorphM2_07_orig.jpg ; MorphM2_10_LOWER.jpg	48397111	0	1	30271	2	0	next	hit	3527
Vp016	1763	Response	2	48427279	30168	1
Vp016	1764	Picture	MorphM5_02_orig.jpg ; MorphM5_10_LOWER.jpg	48427382	0	1	11976	2	0	next	incorrect	3529
Vp016	1764	Response	1	48434318	6936	1
Vp016	1765	Picture	end_ins	48439358	5000	1	2210443	2	5000	next	other	0
Vp016	1765	Response	3	50642904	2208546	1
