# Supplementary material for: Categorical Perception of Fear and Anger Expressions in Whole, Masked and Composite Faces
Source: PLoS One. 2015 Aug 11;10(8):e0134790. doi: 10.1371/journal.pone.0134790 (PMC4532458; doi:10.1371/journal.pone.0134790)
Supplement: S1 Dataset — (ZIP) [file pone.0134790.s001.zip › Exp2/Vp015-Vp015_UpDown_Identification.log]

Scenario - 
Logfile written - 08/26/2014 15:30:30

Subject	Trial	Event Type	Code	Time	TTime	Uncertainty	Duration	Uncertainty	ReqTime	ReqDur	Stim Type	Pair Index

Vp015	1	Picture	instruction	-9833	0	1	211568	2	0	next	other	0
Vp015	1	Response	3	201675	211508	2
Vp015	2	Response	1	354944	153209	1
Vp015	3	Picture	MorphM5_02_orig.jpg ; MorphM5_00_LOWER.jpg	355089	0	2	555869	3	0	next	hit	5
Vp015	3	Response	1	910855	555766	1
Vp015	4	Picture	MorphM10_07_orig.jpg ; MorphM10_10_LOWER.jpg	910958	0	1	12974	2	0	next	hit	7
Vp015	4	Response	1	923815	12857	1
Vp015	5	Picture	MorphM7_07_orig.jpg ; MorphM7_00_LOWER.jpg	923932	0	1	17098	36	0	next	hit	9
Vp015	5	Response	1	941015	17083	1
Vp015	6	Picture	MorphM10_10_orig.jpg ; MorphM10_00_LOWER.jpg	941030	0	35	15003	36	0	next	hit	11
Vp015	6	Response	1	955895	14865	1
Vp015	7	Picture	MorphM1_09_orig.jpg ; MorphM1_10_LOWER.jpg	956033	0	1	12308	2	0	next	incorrect	13
Vp015	7	Response	2	968214	12181	1
Vp015	8	Picture	MorphF10_00_orig.jpg ; MorphF10_00_LOWER.jpg	968341	0	1	12641	2	0	next	incorrect	15
Vp015	8	Response	2	980854	12513	1
Vp015	9	Picture	MorphF7_04_orig.jpg ; MorphF7_00_LOWER.jpg	980982	0	1	21290	2	0	next	incorrect	17
Vp015	9	Response	2	1002214	21232	1
Vp015	10	Picture	MorphM5_10_orig.jpg ; MorphM5_00_LOWER.jpg	1002272	0	1	32767	2	0	next	hit	19
Vp015	10	Response	1	1034933	32661	1
Vp015	11	Picture	MorphF6_01_orig.jpg ; MorphF6_10_LOWER.jpg	1035039	0	1	14789	183	0	next	hit	21
Vp015	11	Response	1	1049813	14774	1
Vp015	12	Picture	MorphF9_08_orig.jpg ; MorphF9_10_LOWER.jpg	1049828	0	182	13121	382	0	next	hit	23
Vp015	12	Response	1	1062933	13105	1
Vp015	13	Picture	MorphM2_00_orig.jpg ; MorphM2_10_LOWER.jpg	1062949	0	200	8848	202	0	next	incorrect	25
Vp015	13	Response	2	1071733	8784	1
Vp015	14	Picture	MorphF1_08_orig.jpg ; MorphF1_10_LOWER.jpg	1071797	0	2	56030	192	0	next	hit	27
Vp015	14	Response	1	1127812	56015	1
Vp015	15	Picture	MorphF2_07_orig.jpg ; MorphF2_00_LOWER.jpg	1127827	0	190	11001	191	0	next	hit	29
Vp015	15	Response	1	1138772	10945	1
Vp015	16	Picture	MorphM1_02_orig.jpg ; MorphM1_10_LOWER.jpg	1138828	0	1	9148	2	0	next	incorrect	31
Vp015	16	Response	2	1147892	9064	1
Vp015	17	Picture	MorphM9_08_orig.jpg ; MorphM9_10_LOWER.jpg	1147976	0	1	10811	2	0	next	hit	33
Vp015	17	Response	1	1158692	10716	1
Vp015	18	Picture	MorphM5_10_orig.jpg ; MorphM5_10_LOWER.jpg	1158787	0	1	36426	2	0	next	hit	35
Vp015	18	Response	1	1195091	36304	1
Vp015	19	Picture	MorphM4_10_orig.jpg ; MorphM4_10_LOWER.jpg	1195213	0	1	9813	2	0	next	hit	37
Vp015	19	Response	1	1204931	9718	1
Vp015	20	Picture	MorphM6_03_orig.jpg ; MorphM6_00_LOWER.jpg	1205026	0	1	10801	179	0	next	incorrect	39
Vp015	20	Response	2	1215811	10785	1
Vp015	21	Picture	MorphF6_00_orig.jpg ; MorphF6_00_LOWER.jpg	1215827	0	178	6165	179	0	next	incorrect	41
Vp015	21	Response	2	1221890	6063	1
Vp015	22	Picture	MorphF9_02_orig.jpg ; MorphF9_00_LOWER.jpg	1221992	0	1	5489	2	0	next	incorrect	43
Vp015	22	Response	2	1227330	5338	1
Vp015	23	Picture	MorphF5_05_orig.jpg ; MorphF5_10_LOWER.jpg	1227481	0	1	14470	2	0	next	hit	45
Vp015	23	Response	1	1241890	14409	1
Vp015	24	Picture	MorphM5_00_orig.jpg ; MorphM5_00_LOWER.jpg	1241951	0	1	18463	2	0	next	hit	47
Vp015	24	Response	1	1260290	18339	1
Vp015	25	Picture	MorphM7_00_orig.jpg ; MorphM7_00_LOWER.jpg	1260414	0	1	17797	2	0	next	incorrect	49
Vp015	25	Response	2	1278130	17716	1
Vp015	26	Picture	MorphF1_06_orig.jpg ; MorphF1_10_LOWER.jpg	1278211	0	1	20292	2	0	next	incorrect	51
Vp015	26	Response	2	1298449	20238	1
Vp015	27	Picture	MorphM7_09_orig.jpg ; MorphM7_10_LOWER.jpg	1298503	0	1	9314	2	0	next	hit	53
Vp015	27	Response	1	1307729	9226	1
Vp015	28	Picture	MorphF2_07_orig.jpg ; MorphF2_10_LOWER.jpg	1307817	0	1	14637	2	0	next	hit	55
Vp015	28	Response	1	1322369	14552	1
Vp015	29	Picture	MorphF8_05_orig.jpg ; MorphF8_00_LOWER.jpg	1322454	0	1	8649	2	0	next	incorrect	57
Vp015	29	Response	2	1330929	8475	1
Vp015	30	Picture	MorphM9_09_orig.jpg ; MorphM9_00_LOWER.jpg	1331103	0	1	78673	2	0	next	incorrect	59
Vp015	30	Response	2	1409648	78545	1
Vp015	31	Picture	MorphF1_03_orig.jpg ; MorphF1_00_LOWER.jpg	1409776	0	1	13972	2	0	next	incorrect	61
Vp015	31	Response	2	1423567	13791	1
Vp015	32	Picture	MorphM4_09_orig.jpg ; MorphM4_00_LOWER.jpg	1423748	0	1	25448	2	0	next	hit	63
Vp015	32	Response	1	1449087	25339	1
Vp015	33	Picture	MorphM5_03_orig.jpg ; MorphM5_00_LOWER.jpg	1449196	0	1	27777	2	0	next	hit	65
Vp015	33	Response	1	1476847	27651	1
Vp015	34	Picture	MorphF4_03_orig.jpg ; MorphF4_10_LOWER.jpg	1476973	0	1	9979	3	0	next	hit	67
Vp015	34	Response	1	1486846	9873	1
Vp015	35	Picture	MorphM8_02_orig.jpg ; MorphM8_10_LOWER.jpg	1486952	0	2	16134	3	0	next	incorrect	69
Vp015	35	Response	2	1503006	16054	1
Vp015	36	Picture	MorphF3_06_orig.jpg ; MorphF3_10_LOWER.jpg	1503086	0	1	10812	2	0	next	incorrect	71
Vp015	36	Response	2	1513726	10640	1
Vp015	37	Picture	MorphF1_10_orig.jpg ; MorphF1_10_LOWER.jpg	1513898	0	1	10977	2	0	next	hit	73
Vp015	37	Response	1	1524686	10788	1
Vp015	38	Picture	MorphM10_00_orig.jpg ; MorphM10_00_LOWER.jpg	1524875	0	1	23427	194	0	next	incorrect	75
Vp015	38	Response	2	1548286	23411	1
Vp015	39	Picture	MorphM5_06_orig.jpg ; MorphM5_10_LOWER.jpg	1548302	0	193	7998	372	0	next	hit	77
Vp015	39	Response	1	1556285	7983	1
Vp015	40	Picture	MorphM4_08_orig.jpg ; MorphM4_10_LOWER.jpg	1556300	0	179	11155	180	0	next	hit	79
Vp015	40	Response	1	1567405	11105	1
Vp015	41	Picture	MorphF2_10_orig.jpg ; MorphF2_00_LOWER.jpg	1567455	0	1	7485	2	0	next	hit	81
Vp015	41	Response	1	1574765	7310	1
Vp015	42	Picture	MorphF3_07_orig.jpg ; MorphF3_10_LOWER.jpg	1574940	0	1	39253	3	0	next	hit	83
Vp015	42	Response	1	1614125	39185	1
Vp015	43	Picture	MorphM6_01_orig.jpg ; MorphM6_00_LOWER.jpg	1614193	0	2	8649	4	0	next	incorrect	85
Vp015	43	Response	2	1622684	8491	1
Vp015	44	Picture	MorphM7_04_orig.jpg ; MorphM7_00_LOWER.jpg	1622842	0	2	7652	3	0	next	hit	87
Vp015	44	Response	1	1630284	7442	1
Vp015	45	Picture	MorphM8_07_orig.jpg ; MorphM8_00_LOWER.jpg	1630494	0	1	6985	3	0	next	hit	89
Vp015	45	Response	1	1637404	6910	1
Vp015	46	Picture	MorphF8_07_orig.jpg ; MorphF8_10_LOWER.jpg	1637479	0	2	6986	3	0	next	hit	91
Vp015	46	Response	1	1644284	6805	1
Vp015	47	Picture	MorphF1_03_orig.jpg ; MorphF1_10_LOWER.jpg	1644465	0	1	5822	2	0	next	incorrect	93
Vp015	47	Response	2	1650124	5659	1
Vp015	48	Picture	MorphF2_06_orig.jpg ; MorphF2_00_LOWER.jpg	1650287	0	1	6320	2	0	next	hit	95
Vp015	48	Response	1	1656524	6237	1
Vp015	49	Picture	MorphM10_06_orig.jpg ; MorphM10_00_LOWER.jpg	1656607	0	1	10811	3	0	next	hit	97
Vp015	49	Response	1	1667244	10637	1
Vp015	50	Picture	MorphF9_10_orig.jpg ; MorphF9_00_LOWER.jpg	1667418	0	2	6155	3	0	next	hit	99
Vp015	50	Response	1	1673484	6066	1
Vp015	51	Picture	MorphF4_05_orig.jpg ; MorphF4_10_LOWER.jpg	1673573	0	1	4823	2	0	next	hit	101
Vp015	51	Response	1	1678284	4711	1
Vp015	52	Picture	MorphM3_07_orig.jpg ; MorphM3_00_LOWER.jpg	1678396	0	1	4990	2	0	next	hit	103
Vp015	52	Response	1	1683243	4847	1
Vp015	53	Picture	MorphM7_05_orig.jpg ; MorphM7_00_LOWER.jpg	1683386	0	1	23785	2	0	next	hit	105
Vp015	53	Response	1	1707083	23697	1
Vp015	54	Picture	MorphM3_08_orig.jpg ; MorphM3_10_LOWER.jpg	1707171	0	1	6487	2	0	next	hit	107
Vp015	54	Response	1	1713483	6312	1
Vp015	55	Picture	MorphF7_00_orig.jpg ; MorphF7_10_LOWER.jpg	1713658	0	1	15801	2	0	next	hit	109
Vp015	55	Response	1	1729323	15665	1
Vp015	56	Picture	MorphF5_07_orig.jpg ; MorphF5_10_LOWER.jpg	1729459	0	1	12308	2	0	next	incorrect	111
Vp015	56	Response	2	1741723	12264	1
Vp015	57	Picture	MorphM5_06_orig.jpg ; MorphM5_00_LOWER.jpg	1741767	0	1	7485	2	0	next	hit	113
Vp015	57	Response	1	1749082	7315	1
Vp015	58	Picture	MorphM6_10_orig.jpg ; MorphM6_10_LOWER.jpg	1749252	0	1	6819	2	0	next	hit	115
Vp015	58	Response	1	1755882	6630	1
Vp015	59	Picture	MorphF4_02_orig.jpg ; MorphF4_10_LOWER.jpg	1756071	0	1	26280	2	0	next	incorrect	117
Vp015	59	Response	2	1782282	26211	1
Vp015	60	Picture	MorphM3_00_orig.jpg ; MorphM3_00_LOWER.jpg	1782351	0	1	18795	2	0	next	incorrect	119
Vp015	60	Response	2	1801002	18651	1
Vp015	61	Picture	MorphF5_05_orig.jpg ; MorphF5_00_LOWER.jpg	1801146	0	1	6487	2	0	next	incorrect	121
Vp015	61	Response	2	1807482	6336	1
Vp015	62	Picture	MorphF6_03_orig.jpg ; MorphF6_00_LOWER.jpg	1807633	0	1	7984	2	0	next	hit	123
Vp015	62	Response	1	1815401	7768	1
Vp015	63	Picture	MorphM9_03_orig.jpg ; MorphM9_10_LOWER.jpg	1815617	0	1	6819	2	0	next	hit	125
Vp015	63	Response	1	1822361	6744	1
Vp015	64	Picture	MorphF2_03_orig.jpg ; MorphF2_00_LOWER.jpg	1822436	0	1	6487	2	0	next	hit	127
Vp015	64	Response	1	1828841	6405	1
Vp015	65	Picture	MorphF1_04_orig.jpg ; MorphF1_00_LOWER.jpg	1828923	0	1	7485	2	0	next	incorrect	129
Vp015	65	Response	2	1836281	7358	1
Vp015	66	Picture	MorphF7_06_orig.jpg ; MorphF7_10_LOWER.jpg	1836408	0	1	7318	2	0	next	hit	131
Vp015	66	Response	1	1843561	7153	1
Vp015	67	Picture	MorphM9_04_orig.jpg ; MorphM9_00_LOWER.jpg	1843726	0	1	6487	2	0	next	hit	133
Vp015	67	Response	1	1850121	6395	1
Vp015	68	Picture	MorphF10_09_orig.jpg ; MorphF10_00_LOWER.jpg	1850213	0	1	17631	2	0	next	hit	135
Vp015	68	Response	1	1867721	17508	1
Vp015	69	Picture	MorphM9_01_orig.jpg ; MorphM9_10_LOWER.jpg	1867844	0	1	56551	3	0	next	incorrect	137
Vp015	69	Response	2	1924200	56356	1
Vp015	70	Picture	MorphM6_08_orig.jpg ; MorphM6_10_LOWER.jpg	1924395	0	2	8139	181	0	next	hit	139
Vp015	70	Response	1	1932520	8125	1
Vp015	71	Picture	MorphM5_09_orig.jpg ; MorphM5_10_LOWER.jpg	1932534	0	179	31447	181	0	next	hit	141
Vp015	71	Response	1	1963879	31345	1
Vp015	72	Picture	MorphM8_05_orig.jpg ; MorphM8_00_LOWER.jpg	1963981	0	2	34929	4	0	next	hit	143
Vp015	72	Response	1	1998759	34778	1
Vp015	73	Picture	MorphM2_09_orig.jpg ; MorphM2_00_LOWER.jpg	1998910	0	2	7485	3	0	next	hit	145
Vp015	73	Response	1	2006278	7368	1
Vp015	74	Picture	MorphF9_03_orig.jpg ; MorphF9_10_LOWER.jpg	2006395	0	1	10312	3	0	next	incorrect	147
Vp015	74	Response	2	2016519	10124	1
Vp015	75	Picture	MorphF5_08_orig.jpg ; MorphF5_00_LOWER.jpg	2016707	0	2	7319	3	0	next	incorrect	149
Vp015	75	Response	2	2023958	7251	1
Vp015	76	Picture	MorphF10_04_orig.jpg ; MorphF10_10_LOWER.jpg	2024026	0	1	6320	3	0	next	incorrect	151
Vp015	76	Response	2	2030278	6252	1
Vp015	77	Picture	MorphF5_04_orig.jpg ; MorphF5_00_LOWER.jpg	2030346	0	2	4990	3	0	next	incorrect	153
Vp015	77	Response	2	2035238	4892	1
Vp015	78	Picture	MorphF4_08_orig.jpg ; MorphF4_00_LOWER.jpg	2035336	0	1	5655	3	0	next	hit	155
Vp015	78	Response	1	2040838	5502	1
Vp015	79	Picture	MorphM4_04_orig.jpg ; MorphM4_10_LOWER.jpg	2040991	0	2	9647	4	0	next	hit	157
Vp015	79	Response	1	2050518	9527	1
Vp015	80	Picture	MorphF2_08_orig.jpg ; MorphF2_00_LOWER.jpg	2050638	0	2	6820	3	0	next	hit	159
Vp015	80	Response	1	2057398	6760	1
Vp015	81	Picture	MorphF6_08_orig.jpg ; MorphF6_00_LOWER.jpg	2057458	0	1	7817	2	0	next	hit	161
Vp015	81	Response	1	2065158	7700	1
Vp015	82	Picture	MorphF10_03_orig.jpg ; MorphF10_00_LOWER.jpg	2065275	0	1	5489	2	0	next	hit	163
Vp015	82	Response	1	2070598	5323	1
Vp015	83	Picture	MorphM10_04_orig.jpg ; MorphM10_10_LOWER.jpg	2070764	0	1	10479	2	0	next	hit	165
Vp015	83	Response	1	2081158	10394	1
Vp015	84	Picture	MorphM1_10_orig.jpg ; MorphM1_00_LOWER.jpg	2081243	0	1	11809	2	0	next	hit	167
Vp015	84	Response	1	2092837	11594	1
Vp015	85	Picture	MorphM6_00_orig.jpg ; MorphM6_10_LOWER.jpg	2093052	0	1	10146	2	0	next	incorrect	169
Vp015	85	Response	2	2103077	10025	1
Vp015	86	Picture	MorphM2_06_orig.jpg ; MorphM2_00_LOWER.jpg	2103198	0	1	10811	3	0	next	hit	171
Vp015	86	Response	1	2113957	10759	1
Vp015	87	Picture	MorphM4_06_orig.jpg ; MorphM4_10_LOWER.jpg	2114009	0	2	12974	3	0	next	incorrect	173
Vp015	87	Response	2	2126837	12828	1
Vp015	88	Picture	MorphF9_01_orig.jpg ; MorphF9_00_LOWER.jpg	2126983	0	1	14304	3	0	next	incorrect	175
Vp015	88	Response	2	2141157	14174	1
Vp015	89	Picture	MorphM6_09_orig.jpg ; MorphM6_10_LOWER.jpg	2141287	0	2	7984	3	0	next	hit	177
Vp015	89	Response	1	2149076	7789	1
Vp015	90	Picture	MorphM9_10_orig.jpg ; MorphM9_00_LOWER.jpg	2149271	0	1	6819	3	0	next	hit	179
Vp015	90	Response	1	2156036	6765	1
Vp015	91	Picture	MorphF5_01_orig.jpg ; MorphF5_10_LOWER.jpg	2156090	0	2	5656	3	0	next	incorrect	181
Vp015	91	Response	2	2161636	5546	1
Vp015	92	Picture	MorphM6_04_orig.jpg ; MorphM6_10_LOWER.jpg	2161746	0	1	9148	2	0	next	incorrect	183
Vp015	92	Response	2	2170836	9090	1
Vp015	93	Picture	MorphM3_08_orig.jpg ; MorphM3_00_LOWER.jpg	2170894	0	1	8316	2	0	next	hit	185
Vp015	93	Response	1	2179076	8182	1
Vp015	94	Picture	MorphM2_07_orig.jpg ; MorphM2_10_LOWER.jpg	2179210	0	1	5156	2	0	next	hit	187
Vp015	94	Response	1	2184276	5066	1
Vp015	95	Picture	MorphM1_06_orig.jpg ; MorphM1_00_LOWER.jpg	2184366	0	1	5489	2	0	next	hit	189
Vp015	95	Response	1	2189716	5350	1
Vp015	96	Picture	MorphF6_06_orig.jpg ; MorphF6_00_LOWER.jpg	2189855	0	1	5323	2	0	next	hit	191
Vp015	96	Response	1	2195076	5221	1
Vp015	97	Picture	MorphF2_01_orig.jpg ; MorphF2_10_LOWER.jpg	2195178	0	1	4324	2	0	next	hit	193
Vp015	97	Response	1	2199476	4298	1
Vp015	98	Picture	MorphF7_00_orig.jpg ; MorphF7_00_LOWER.jpg	2199502	0	1	6487	2	0	next	incorrect	195
Vp015	98	Response	2	2205875	6373	1
Vp015	99	Picture	MorphM9_00_orig.jpg ; MorphM9_10_LOWER.jpg	2205989	0	1	6154	2	0	next	incorrect	197
Vp015	99	Response	2	2211955	5966	1
Vp015	100	Picture	MorphF3_00_orig.jpg ; MorphF3_10_LOWER.jpg	2212143	0	1	6986	2	0	next	incorrect	199
Vp015	100	Response	2	2219075	6932	1
Vp015	101	Picture	MorphM4_07_orig.jpg ; MorphM4_00_LOWER.jpg	2219129	0	1	6986	2	0	next	hit	201
Vp015	101	Response	1	2225955	6826	1
Vp015	102	Picture	MorphM3_07_orig.jpg ; MorphM3_10_LOWER.jpg	2226115	0	1	4657	2	0	next	hit	203
Vp015	102	Response	1	2230675	4560	1
Vp015	103	Picture	MorphM9_02_orig.jpg ; MorphM9_10_LOWER.jpg	2230772	0	1	4657	2	0	next	hit	205
Vp015	103	Response	1	2235235	4463	1
Vp015	104	Picture	MorphF5_00_orig.jpg ; MorphF5_10_LOWER.jpg	2235429	0	1	4657	2	0	next	incorrect	207
Vp015	104	Response	2	2239955	4526	1
Vp015	105	Picture	MorphM7_04_orig.jpg ; MorphM7_10_LOWER.jpg	2240086	0	1	5156	3	0	next	hit	209
Vp015	105	Response	1	2245155	5069	1
Vp015	106	Picture	MorphF3_02_orig.jpg ; MorphF3_10_LOWER.jpg	2245242	0	2	8982	3	0	next	incorrect	211
Vp015	106	Response	2	2254035	8793	1
Vp015	107	Picture	MorphF10_08_orig.jpg ; MorphF10_10_LOWER.jpg	2254224	0	1	13473	2	0	next	hit	213
Vp015	107	Response	1	2267555	13331	1
Vp015	108	Picture	MorphM3_10_orig.jpg ; MorphM3_10_LOWER.jpg	2267697	0	1	11809	2	0	next	hit	215
Vp015	108	Response	1	2279395	11698	1
Vp015	109	Picture	MorphM6_07_orig.jpg ; MorphM6_00_LOWER.jpg	2279506	0	1	6320	3	0	next	hit	217
Vp015	109	Response	1	2285634	6128	1
Vp015	110	Picture	MorphF10_07_orig.jpg ; MorphF10_10_LOWER.jpg	2285826	0	2	10645	4	0	next	incorrect	219
Vp015	110	Response	2	2296354	10528	1
Vp015	111	Picture	MorphM7_09_orig.jpg ; MorphM7_00_LOWER.jpg	2296471	0	2	4990	3	0	next	hit	221
Vp015	111	Response	1	2301394	4923	1
Vp015	112	Picture	MorphF6_05_orig.jpg ; MorphF6_00_LOWER.jpg	2301461	0	1	6820	2	0	next	hit	223
Vp015	112	Response	1	2308114	6653	1
Vp015	113	Picture	MorphF7_09_orig.jpg ; MorphF7_00_LOWER.jpg	2308281	0	1	8815	2	0	next	hit	225
Vp015	113	Response	1	2316914	8633	1
Vp015	114	Picture	MorphM6_05_orig.jpg ; MorphM6_00_LOWER.jpg	2317096	0	1	4990	2	0	next	hit	227
Vp015	114	Response	1	2321954	4858	1
Vp015	115	Picture	MorphF6_03_orig.jpg ; MorphF6_10_LOWER.jpg	2322086	0	1	6320	3	0	next	hit	229
Vp015	115	Response	1	2328354	6268	1
Vp015	116	Picture	MorphM2_00_orig.jpg ; MorphM2_00_LOWER.jpg	2328406	0	2	7153	3	0	next	incorrect	231
Vp015	116	Response	2	2335394	6988	1
Vp015	117	Picture	MorphF9_05_orig.jpg ; MorphF9_00_LOWER.jpg	2335559	0	1	6975	49	0	next	hit	233
Vp015	117	Response	1	2342433	6874	1
Vp015	118	Picture	MorphM1_05_orig.jpg ; MorphM1_10_LOWER.jpg	2342534	0	48	10323	49	0	next	incorrect	235
Vp015	118	Response	2	2352753	10219	1
Vp015	119	Picture	MorphM3_09_orig.jpg ; MorphM3_00_LOWER.jpg	2352857	0	1	5488	3	0	next	hit	237
Vp015	119	Response	1	2358193	5336	1
Vp015	120	Picture	MorphM1_03_orig.jpg ; MorphM1_00_LOWER.jpg	2358345	0	2	5822	3	0	next	incorrect	239
Vp015	120	Response	2	2364033	5688	1
Vp015	121	Picture	MorphF6_01_orig.jpg ; MorphF6_00_LOWER.jpg	2364167	0	1	5988	2	0	next	hit	241
Vp015	121	Response	1	2370033	5866	1
Vp015	122	Picture	MorphM7_05_orig.jpg ; MorphM7_10_LOWER.jpg	2370155	0	1	6466	189	0	next	incorrect	243
Vp015	122	Response	2	2376593	6438	1
Vp015	123	Picture	MorphF2_02_orig.jpg ; MorphF2_10_LOWER.jpg	2376621	0	188	6674	189	0	next	hit	245
Vp015	123	Response	1	2383153	6532	1
Vp015	124	Picture	MorphM4_09_orig.jpg ; MorphM4_10_LOWER.jpg	2383295	0	1	10645	2	0	next	hit	247
Vp015	124	Response	1	2393793	10498	1
Vp015	125	Picture	MorphM6_02_orig.jpg ; MorphM6_10_LOWER.jpg	2393940	0	1	7651	2	0	next	incorrect	249
Vp015	125	Response	2	2401393	7453	1
Vp015	126	Picture	MorphF7_01_orig.jpg ; MorphF7_10_LOWER.jpg	2401591	0	1	9979	3	0	next	incorrect	251
Vp015	126	Response	2	2411472	9881	1
Vp015	127	Picture	MorphM10_02_orig.jpg ; MorphM10_00_LOWER.jpg	2411570	0	2	5988	3	0	next	incorrect	253
Vp015	127	Response	2	2417392	5822	1
Vp015	128	Picture	MorphF3_01_orig.jpg ; MorphF3_00_LOWER.jpg	2417558	0	1	5822	2	0	next	incorrect	255
Vp015	128	Response	2	2423312	5754	1
Vp015	129	Picture	MorphF6_04_orig.jpg ; MorphF6_10_LOWER.jpg	2423380	0	1	7639	180	0	next	hit	257
Vp015	129	Response	1	2430992	7612	1
Vp015	130	Picture	MorphM9_06_orig.jpg ; MorphM9_10_LOWER.jpg	2431019	0	179	17310	180	0	next	hit	259
Vp015	130	Response	1	2448192	17173	1
Vp015	131	Picture	MorphM10_03_orig.jpg ; MorphM10_00_LOWER.jpg	2448329	0	1	5489	2	0	next	hit	261
Vp015	131	Response	1	2453632	5303	1
Vp015	132	Picture	MorphM3_03_orig.jpg ; MorphM3_00_LOWER.jpg	2453818	0	1	12973	3	0	next	incorrect	263
Vp015	132	Response	2	2466592	12774	1
Vp015	133	Picture	MorphM5_05_orig.jpg ; MorphM5_10_LOWER.jpg	2466791	0	2	10812	3	0	next	hit	265
Vp015	133	Response	1	2477472	10681	1
Vp015	134	Picture	MorphM9_03_orig.jpg ; MorphM9_00_LOWER.jpg	2477603	0	1	12142	2	0	next	incorrect	267
Vp015	134	Response	2	2489631	12028	1
Vp015	135	Picture	MorphF7_02_orig.jpg ; MorphF7_00_LOWER.jpg	2489745	0	1	10977	2	0	next	incorrect	269
Vp015	135	Response	2	2500591	10846	1
Vp015	136	Picture	MorphM2_06_orig.jpg ; MorphM2_10_LOWER.jpg	2500722	0	1	25615	2	0	next	incorrect	271
Vp015	136	Response	2	2526271	25549	1
Vp015	137	Picture	MorphF6_07_orig.jpg ; MorphF6_10_LOWER.jpg	2526337	0	1	30604	2	0	next	hit	273
Vp015	137	Response	1	2556830	30493	1
Vp015	138	Picture	MorphM5_08_orig.jpg ; MorphM5_10_LOWER.jpg	2556941	0	1	12808	2	0	next	hit	275
Vp015	138	Response	1	2569630	12689	1
Vp015	139	Picture	MorphF9_07_orig.jpg ; MorphF9_00_LOWER.jpg	2569749	0	1	7983	2	0	next	hit	277
Vp015	139	Response	1	2577630	7881	1
Vp015	140	Picture	MorphF7_04_orig.jpg ; MorphF7_10_LOWER.jpg	2577732	0	1	7485	2	0	next	hit	279
Vp015	140	Response	1	2585070	7338	1
Vp015	141	Picture	MorphM8_03_orig.jpg ; MorphM8_00_LOWER.jpg	2585217	0	1	9813	3	0	next	incorrect	281
Vp015	141	Response	2	2594990	9773	1
Vp015	142	Picture	MorphF3_02_orig.jpg ; MorphF3_00_LOWER.jpg	2595030	0	2	12787	190	0	next	incorrect	283
Vp015	142	Response	2	2607789	12759	1
Vp015	143	Picture	MorphF7_05_orig.jpg ; MorphF7_00_LOWER.jpg	2607817	0	188	7672	189	0	next	hit	285
Vp015	143	Response	1	2615389	7572	1
Vp015	144	Picture	MorphM2_02_orig.jpg ; MorphM2_10_LOWER.jpg	2615489	0	1	8483	2	0	next	incorrect	287
Vp015	144	Response	2	2623869	8380	1
Vp015	145	Picture	MorphM6_04_orig.jpg ; MorphM6_00_LOWER.jpg	2623972	0	1	14470	2	0	next	incorrect	289
Vp015	145	Response	2	2638349	14377	1
Vp015	146	Picture	MorphM7_02_orig.jpg ; MorphM7_00_LOWER.jpg	2638442	0	1	41582	2	0	next	incorrect	291
Vp015	146	Response	2	2679868	41426	1
Vp015	147	Picture	MorphF6_06_orig.jpg ; MorphF6_10_LOWER.jpg	2680024	0	1	22596	193	0	next	hit	293
Vp015	147	Response	1	2702588	22564	1
Vp015	148	Picture	MorphM8_06_orig.jpg ; MorphM8_10_LOWER.jpg	2702620	0	192	5513	194	0	next	hit	295
Vp015	148	Response	1	2708028	5408	1
Vp015	149	Picture	MorphM7_08_orig.jpg ; MorphM7_00_LOWER.jpg	2708133	0	2	8982	3	0	next	hit	297
Vp015	149	Response	1	2716988	8855	1
Vp015	150	Picture	MorphM6_02_orig.jpg ; MorphM6_00_LOWER.jpg	2717115	0	1	7152	3	0	next	incorrect	299
Vp015	150	Response	2	2724188	7073	1
Vp015	151	Picture	MorphF9_01_orig.jpg ; MorphF9_10_LOWER.jpg	2724267	0	2	7152	4	0	next	incorrect	301
Vp015	151	Response	2	2731228	6961	1
Vp015	152	Picture	MorphF3_03_orig.jpg ; MorphF3_00_LOWER.jpg	2731419	0	2	7652	3	0	next	incorrect	303
Vp015	152	Response	2	2738908	7489	1
Vp015	153	Picture	MorphM8_06_orig.jpg ; MorphM8_00_LOWER.jpg	2739071	0	1	8150	2	0	next	hit	305
Vp015	153	Response	1	2747147	8076	1
Vp015	154	Picture	MorphF3_03_orig.jpg ; MorphF3_10_LOWER.jpg	2747221	0	1	26446	2	0	next	incorrect	307
Vp015	154	Response	2	2773627	26406	1
Vp015	155	Picture	MorphF2_03_orig.jpg ; MorphF2_10_LOWER.jpg	2773667	0	1	16466	2	0	next	incorrect	309
Vp015	155	Response	2	2790027	16360	1
Vp015	156	Picture	MorphM3_00_orig.jpg ; MorphM3_10_LOWER.jpg	2790133	0	1	10479	2	0	next	incorrect	311
Vp015	156	Response	2	2800427	10294	1
Vp015	157	Picture	MorphF5_09_orig.jpg ; MorphF5_10_LOWER.jpg	2800612	0	1	6320	3	0	next	incorrect	313
Vp015	157	Response	2	2806826	6214	1
Vp015	158	Picture	MorphF10_07_orig.jpg ; MorphF10_00_LOWER.jpg	2806932	0	2	7984	3	0	next	hit	315
Vp015	158	Response	1	2814826	7894	1
Vp015	159	Picture	MorphM1_10_orig.jpg ; MorphM1_10_LOWER.jpg	2814916	0	1	7611	53	0	next	hit	317
Vp015	159	Response	1	2822426	7510	1
Vp015	160	Picture	MorphF6_07_orig.jpg ; MorphF6_00_LOWER.jpg	2822527	0	52	8166	78	0	next	incorrect	319
Vp015	160	Response	2	2830666	8139	1
Vp015	161	Picture	MorphM2_08_orig.jpg ; MorphM2_00_LOWER.jpg	2830693	0	26	13830	27	0	next	incorrect	321
Vp015	161	Response	2	2844346	13653	1
Vp015	162	Picture	MorphM8_00_orig.jpg ; MorphM8_00_LOWER.jpg	2844523	0	1	18961	2	0	next	incorrect	323
Vp015	162	Response	2	2863306	18783	1
Vp015	163	Picture	MorphF2_04_orig.jpg ; MorphF2_00_LOWER.jpg	2863484	0	1	11290	189	0	next	incorrect	325
Vp015	163	Response	2	2874746	11262	1
Vp015	164	Picture	MorphF1_01_orig.jpg ; MorphF1_00_LOWER.jpg	2874774	0	188	8503	189	0	next	incorrect	327
Vp015	164	Response	2	2883225	8451	1
Vp015	165	Picture	MorphF9_05_orig.jpg ; MorphF9_10_LOWER.jpg	2883277	0	1	16467	2	0	next	incorrect	329
Vp015	165	Response	2	2899625	16348	1
Vp015	166	Picture	MorphM9_07_orig.jpg ; MorphM9_00_LOWER.jpg	2899744	0	1	11975	2	0	next	incorrect	331
Vp015	166	Response	2	2911625	11881	1
Vp015	167	Picture	MorphF10_01_orig.jpg ; MorphF10_10_LOWER.jpg	2911719	0	1	14970	2	0	next	incorrect	333
Vp015	167	Response	2	2926665	14946	1
Vp015	168	Picture	MorphM10_04_orig.jpg ; MorphM10_00_LOWER.jpg	2926689	0	1	7817	2	0	next	hit	335
Vp015	168	Response	1	2934424	7735	1
Vp015	169	Picture	MorphM4_01_orig.jpg ; MorphM4_10_LOWER.jpg	2934506	0	1	15302	2	0	next	incorrect	337
Vp015	169	Response	2	2949704	15198	1
Vp015	170	Picture	MorphM9_09_orig.jpg ; MorphM9_10_LOWER.jpg	2949808	0	1	7984	2	0	next	hit	339
Vp015	170	Response	1	2957704	7896	1
Vp015	171	Picture	MorphM10_08_orig.jpg ; MorphM10_10_LOWER.jpg	2957792	0	1	7319	2	0	next	hit	341
Vp015	171	Response	1	2965064	7272	1
Vp015	172	Picture	MorphF4_01_orig.jpg ; MorphF4_00_LOWER.jpg	2965111	0	1	6154	2	0	next	incorrect	343
Vp015	172	Response	2	2971144	6033	1
Vp015	173	Picture	MorphF10_02_orig.jpg ; MorphF10_00_LOWER.jpg	2971265	0	1	9480	2	0	next	hit	345
Vp015	173	Response	1	2980584	9319	1
Vp015	174	Picture	MorphM4_00_orig.jpg ; MorphM4_10_LOWER.jpg	2980745	0	1	11144	2	0	next	incorrect	347
Vp015	174	Response	2	2991704	10959	1
Vp015	175	Picture	MorphM6_10_orig.jpg ; MorphM6_00_LOWER.jpg	2991889	0	1	8469	182	0	next	hit	349
Vp015	175	Response	1	3000344	8455	1
Vp015	176	Picture	MorphM4_05_orig.jpg ; MorphM4_00_LOWER.jpg	3000358	0	181	7831	183	0	next	hit	351
Vp015	176	Response	1	3008023	7665	1
Vp015	177	Picture	MorphM8_03_orig.jpg ; MorphM8_10_LOWER.jpg	3008189	0	2	7485	3	0	next	hit	353
Vp015	177	Response	1	3015543	7354	1
Vp015	178	Picture	MorphF3_05_orig.jpg ; MorphF3_00_LOWER.jpg	3015674	0	1	9814	2	0	next	hit	355
Vp015	178	Response	1	3025463	9789	1
Vp015	179	Picture	MorphM4_10_orig.jpg ; MorphM4_00_LOWER.jpg	3025488	0	1	8649	2	0	next	hit	357
Vp015	179	Response	1	3033943	8455	1
Vp015	180	Picture	MorphM2_03_orig.jpg ; MorphM2_00_LOWER.jpg	3034137	0	1	6486	3	0	next	incorrect	359
Vp015	180	Response	2	3040503	6366	1
Vp015	181	Picture	MorphM8_08_orig.jpg ; MorphM8_00_LOWER.jpg	3040623	0	2	5822	3	0	next	incorrect	361
Vp015	181	Response	2	3046343	5720	1
Vp015	182	Picture	MorphF4_06_orig.jpg ; MorphF4_00_LOWER.jpg	3046445	0	1	8982	2	0	next	incorrect	363
Vp015	182	Response	2	3055303	8858	1
Vp015	183	Picture	MorphM6_00_orig.jpg ; MorphM6_00_LOWER.jpg	3055427	0	1	9647	2	0	next	incorrect	365
Vp015	183	Response	2	3064903	9476	1
Vp015	184	Picture	MorphF2_04_orig.jpg ; MorphF2_10_LOWER.jpg	3065074	0	1	8482	3	0	next	incorrect	367
Vp015	184	Response	2	3073462	8388	1
Vp015	185	Picture	MorphM1_06_orig.jpg ; MorphM1_10_LOWER.jpg	3073556	0	2	14637	3	0	next	incorrect	369
Vp015	185	Response	2	3088022	14466	1
Vp015	186	Picture	MorphM6_05_orig.jpg ; MorphM6_10_LOWER.jpg	3088193	0	1	7319	2	0	next	incorrect	371
Vp015	186	Response	2	3095382	7189	1
Vp015	187	Picture	MorphM5_09_orig.jpg ; MorphM5_00_LOWER.jpg	3095512	0	1	6487	2	0	next	hit	373
Vp015	187	Response	1	3101862	6350	1
Vp015	188	Picture	MorphM2_10_orig.jpg ; MorphM2_00_LOWER.jpg	3101999	0	1	8316	2	0	next	hit	375
Vp015	188	Response	1	3110182	8183	1
Vp015	189	Picture	MorphF4_01_orig.jpg ; MorphF4_10_LOWER.jpg	3110315	0	1	6154	2	0	next	incorrect	377
Vp015	189	Response	2	3116422	6107	1
Vp015	190	Picture	MorphM7_02_orig.jpg ; MorphM7_10_LOWER.jpg	3116469	0	1	7984	2	0	next	hit	379
Vp015	190	Response	1	3124342	7873	1
Vp015	191	Picture	MorphF4_04_orig.jpg ; MorphF4_10_LOWER.jpg	3124453	0	1	7984	2	0	next	incorrect	381
Vp015	191	Response	2	3132341	7888	1
Vp015	192	Picture	MorphM6_01_orig.jpg ; MorphM6_10_LOWER.jpg	3132437	0	1	5488	3	0	next	incorrect	383
Vp015	192	Response	2	3137781	5344	1
Vp015	193	Picture	MorphF1_00_orig.jpg ; MorphF1_00_LOWER.jpg	3137925	0	2	7984	3	0	next	incorrect	385
Vp015	193	Response	2	3145701	7776	1
Vp015	194	Picture	MorphM8_10_orig.jpg ; MorphM8_10_LOWER.jpg	3145909	0	1	7485	2	0	next	hit	387
Vp015	194	Response	1	3153221	7312	1
Vp015	195	Picture	MorphF8_10_orig.jpg ; MorphF8_10_LOWER.jpg	3153394	0	1	6986	2	0	next	hit	389
Vp015	195	Response	1	3160261	6867	1
Vp015	196	Picture	MorphM9_00_orig.jpg ; MorphM9_00_LOWER.jpg	3160380	0	1	5821	2	0	next	incorrect	391
Vp015	196	Response	2	3166101	5721	1
Vp015	197	Picture	MorphF5_00_orig.jpg ; MorphF5_00_LOWER.jpg	3166201	0	1	8150	2	0	next	incorrect	393
Vp015	197	Response	2	3174261	8060	1
Vp015	198	Picture	MorphF2_01_orig.jpg ; MorphF2_00_LOWER.jpg	3174351	0	1	8317	2	0	next	incorrect	395
Vp015	198	Response	2	3182501	8150	1
Vp015	199	Picture	MorphF7_10_orig.jpg ; MorphF7_10_LOWER.jpg	3182668	0	1	6819	2	0	next	hit	397
Vp015	199	Response	1	3189381	6713	1
Vp015	200	Picture	MorphM2_02_orig.jpg ; MorphM2_00_LOWER.jpg	3189487	0	1	7485	2	0	next	incorrect	399
Vp015	200	Response	2	3196901	7414	1
Vp015	201	Picture	MorphF9_04_orig.jpg ; MorphF9_00_LOWER.jpg	3196972	0	1	5156	2	0	next	hit	401
Vp015	201	Response	1	3202100	5128	1
Vp015	202	Picture	MorphF7_05_orig.jpg ; MorphF7_10_LOWER.jpg	3202128	0	1	9980	2	0	next	hit	403
Vp015	202	Response	1	3212020	9892	1
Vp015	203	Picture	MorphF1_02_orig.jpg ; MorphF1_10_LOWER.jpg	3212108	0	1	5988	2	0	next	incorrect	405
Vp015	203	Response	2	3218020	5912	1
Vp015	204	Picture	MorphM5_07_orig.jpg ; MorphM5_10_LOWER.jpg	3218096	0	1	5488	3	0	next	hit	407
Vp015	204	Response	1	3223460	5364	1
Vp015	205	Picture	MorphM1_05_orig.jpg ; MorphM1_00_LOWER.jpg	3223584	0	2	5822	3	0	next	incorrect	409
Vp015	205	Response	2	3229220	5636	1
Vp015	206	Picture	MorphF1_01_orig.jpg ; MorphF1_10_LOWER.jpg	3229406	0	1	4813	179	0	next	hit	411
Vp015	206	Response	1	3234180	4774	1
Vp015	207	Picture	MorphF8_06_orig.jpg ; MorphF8_00_LOWER.jpg	3234219	0	178	9491	179	0	next	incorrect	413
Vp015	207	Response	2	3243540	9321	1
Vp015	208	Picture	MorphF9_06_orig.jpg ; MorphF9_00_LOWER.jpg	3243710	0	1	7152	2	0	next	hit	415
Vp015	208	Response	1	3250740	7030	1
Vp015	209	Picture	MorphF7_03_orig.jpg ; MorphF7_00_LOWER.jpg	3250862	0	1	9315	2	0	next	hit	417
Vp015	209	Response	1	3260100	9238	1
Vp015	210	Picture	MorphF6_02_orig.jpg ; MorphF6_10_LOWER.jpg	3260177	0	1	15777	192	0	next	incorrect	419
Vp015	210	Response	2	3275939	15762	1
Vp015	211	Picture	MorphF4_09_orig.jpg ; MorphF4_00_LOWER.jpg	3275954	0	191	7841	192	0	next	incorrect	421
Vp015	211	Response	2	3283699	7745	1
Vp015	212	Picture	MorphF3_09_orig.jpg ; MorphF3_00_LOWER.jpg	3283795	0	1	6154	2	0	next	hit	423
Vp015	212	Response	1	3289779	5984	1
Vp015	213	Picture	MorphM7_03_orig.jpg ; MorphM7_00_LOWER.jpg	3289949	0	1	6986	2	0	next	hit	425
Vp015	213	Response	1	3296899	6950	1
Vp015	214	Picture	MorphF10_04_orig.jpg ; MorphF10_00_LOWER.jpg	3296935	0	1	7319	2	0	next	incorrect	427
Vp015	214	Response	2	3304179	7244	1
Vp015	215	Picture	MorphF8_04_orig.jpg ; MorphF8_10_LOWER.jpg	3304254	0	1	11809	2	0	next	incorrect	429
Vp015	215	Response	2	3315939	11685	1
Vp015	216	Picture	MorphM1_08_orig.jpg ; MorphM1_00_LOWER.jpg	3316063	0	1	9813	2	0	next	incorrect	431
Vp015	216	Response	2	3325779	9716	1
Vp015	217	Picture	MorphM9_05_orig.jpg ; MorphM9_00_LOWER.jpg	3325876	0	1	5655	2	0	next	incorrect	433
Vp015	217	Response	2	3331458	5582	1
Vp015	218	Picture	MorphF1_04_orig.jpg ; MorphF1_10_LOWER.jpg	3331531	0	1	6986	2	0	next	incorrect	435
Vp015	218	Response	2	3338418	6887	1
Vp015	219	Picture	MorphM4_06_orig.jpg ; MorphM4_00_LOWER.jpg	3338517	0	1	9148	2	0	next	hit	437
Vp015	219	Response	1	3347538	9021	1
Vp015	220	Picture	MorphF9_10_orig.jpg ; MorphF9_10_LOWER.jpg	3347665	0	1	8982	2	0	next	hit	439
Vp015	220	Response	1	3356498	8833	1
Vp015	221	Picture	MorphM3_09_orig.jpg ; MorphM3_10_LOWER.jpg	3356647	0	1	5987	3	0	next	hit	441
Vp015	221	Response	1	3362498	5851	1
Vp015	222	Picture	MorphF7_02_orig.jpg ; MorphF7_10_LOWER.jpg	3362634	0	2	5490	3	0	next	hit	443
Vp015	222	Response	1	3368018	5384	1
Vp015	223	Picture	MorphM4_00_orig.jpg ; MorphM4_00_LOWER.jpg	3368124	0	1	12807	2	0	next	incorrect	445
Vp015	223	Response	2	3380818	12694	1
Vp015	224	Picture	MorphF4_07_orig.jpg ; MorphF4_10_LOWER.jpg	3380931	0	1	5322	2	0	next	hit	447
Vp015	224	Response	1	3386098	5167	1
Vp015	225	Picture	MorphM1_03_orig.jpg ; MorphM1_10_LOWER.jpg	3386253	0	1	9148	2	0	next	incorrect	449
Vp015	225	Response	2	3395298	9045	1
Vp015	226	Picture	MorphF9_00_orig.jpg ; MorphF9_10_LOWER.jpg	3395401	0	1	8317	2	0	next	incorrect	451
Vp015	226	Response	2	3403617	8216	1
Vp015	227	Picture	MorphM8_04_orig.jpg ; MorphM8_00_LOWER.jpg	3403718	0	1	13460	181	0	next	hit	453
Vp015	227	Response	1	3417137	13419	1
Vp015	228	Picture	MorphM2_05_orig.jpg ; MorphM2_10_LOWER.jpg	3417178	0	180	8994	181	0	next	incorrect	455
Vp015	228	Response	2	3426097	8919	1
Vp015	229	Picture	MorphF8_03_orig.jpg ; MorphF8_10_LOWER.jpg	3426172	0	1	9314	3	0	next	hit	457
Vp015	229	Response	1	3435377	9205	1
Vp015	230	Picture	MorphF9_03_orig.jpg ; MorphF9_00_LOWER.jpg	3435486	0	2	10812	3	0	next	incorrect	459
Vp015	230	Response	2	3446177	10691	1
Vp015	231	Picture	MorphM3_05_orig.jpg ; MorphM3_00_LOWER.jpg	3446298	0	1	10289	192	0	next	incorrect	461
Vp015	231	Response	2	3456577	10279	1
Vp015	232	Picture	MorphF4_10_orig.jpg ; MorphF4_10_LOWER.jpg	3456587	0	191	7508	192	0	next	hit	463
Vp015	232	Response	1	3463936	7349	1
Vp015	233	Picture	MorphF3_06_orig.jpg ; MorphF3_00_LOWER.jpg	3464095	0	1	8815	2	0	next	incorrect	465
Vp015	233	Response	2	3472816	8721	1
Vp015	234	Picture	MorphF8_08_orig.jpg ; MorphF8_00_LOWER.jpg	3472910	0	1	8816	2	0	next	hit	467
Vp015	234	Response	1	3481696	8786	1
Vp015	235	Picture	MorphM5_08_orig.jpg ; MorphM5_00_LOWER.jpg	3481726	0	1	8482	2	0	next	hit	469
Vp015	235	Response	1	3490176	8450	1
Vp015	236	Picture	MorphM9_05_orig.jpg ; MorphM9_10_LOWER.jpg	3490208	0	1	7818	2	0	next	incorrect	471
Vp015	236	Response	2	3497856	7648	1
Vp015	237	Picture	MorphF10_02_orig.jpg ; MorphF10_10_LOWER.jpg	3498026	0	1	10146	2	0	next	incorrect	473
Vp015	237	Response	2	3508096	10070	1
Vp015	238	Picture	MorphM5_05_orig.jpg ; MorphM5_00_LOWER.jpg	3508172	0	1	11964	180	0	next	hit	475
Vp015	238	Response	1	3520096	11924	1
Vp015	239	Picture	MorphF7_08_orig.jpg ; MorphF7_10_LOWER.jpg	3520136	0	179	7814	361	0	next	hit	477
Vp015	239	Response	1	3527936	7800	1
Vp015	240	Picture	MorphF5_03_orig.jpg ; MorphF5_10_LOWER.jpg	3527950	0	182	6169	183	0	next	incorrect	479
Vp015	240	Response	2	3533935	5985	1
Vp015	241	Picture	MorphF6_09_orig.jpg ; MorphF6_00_LOWER.jpg	3534119	0	1	6487	2	0	next	hit	481
Vp015	241	Response	1	3540495	6376	1
Vp015	242	Picture	MorphF2_05_orig.jpg ; MorphF2_10_LOWER.jpg	3540606	0	1	6819	2	0	next	incorrect	483
Vp015	242	Response	2	3547295	6689	1
Vp015	243	Picture	MorphF10_03_orig.jpg ; MorphF10_10_LOWER.jpg	3547425	0	1	17465	2	0	next	hit	485
Vp015	243	Response	1	3564735	17310	1
Vp015	244	Picture	MorphM3_10_orig.jpg ; MorphM3_00_LOWER.jpg	3564890	0	1	11476	2	0	next	incorrect	487
Vp015	244	Response	2	3576255	11365	1
Vp015	245	Picture	MorphF3_00_orig.jpg ; MorphF3_00_LOWER.jpg	3576366	0	1	8816	2	0	next	incorrect	489
Vp015	245	Response	2	3585135	8769	1
Vp015	246	Picture	MorphM4_01_orig.jpg ; MorphM4_00_LOWER.jpg	3585182	0	1	10645	2	0	next	incorrect	491
Vp015	246	Response	2	3595775	10593	1
Vp015	247	Picture	MorphM10_08_orig.jpg ; MorphM10_00_LOWER.jpg	3595827	0	1	6985	3	0	next	hit	493
Vp015	247	Response	1	3602654	6827	1
Vp015	248	Picture	MorphM5_02_orig.jpg ; MorphM5_10_LOWER.jpg	3602812	0	2	7296	192	0	next	incorrect	495
Vp015	248	Response	2	3610094	7282	1
Vp015	249	Picture	MorphF10_05_orig.jpg ; MorphF10_10_LOWER.jpg	3610108	0	190	17986	192	0	next	hit	497
Vp015	249	Response	1	3628014	17906	1
Vp015	250	Picture	MorphF8_03_orig.jpg ; MorphF8_00_LOWER.jpg	3628094	0	2	9647	4	0	next	incorrect	499
Vp015	250	Response	2	3637694	9600	1
Vp015	251	Picture	MorphF9_04_orig.jpg ; MorphF9_10_LOWER.jpg	3637741	0	2	7806	181	0	next	incorrect	501
Vp015	251	Response	2	3645534	7793	1
Vp015	252	Picture	MorphF5_06_orig.jpg ; MorphF5_00_LOWER.jpg	3645547	0	179	16977	180	0	next	incorrect	503
Vp015	252	Response	2	3662334	16787	1
Vp015	253	Picture	MorphF7_06_orig.jpg ; MorphF7_00_LOWER.jpg	3662524	0	1	8982	2	0	next	hit	505
Vp015	253	Response	1	3671373	8849	1
Vp015	254	Picture	MorphM4_08_orig.jpg ; MorphM4_00_LOWER.jpg	3671506	0	1	6986	2	0	next	hit	507
Vp015	254	Response	1	3678333	6827	1
Vp015	255	Picture	MorphM6_09_orig.jpg ; MorphM6_00_LOWER.jpg	3678492	0	1	6320	2	0	next	hit	509
Vp015	255	Response	1	3684733	6241	1
Vp015	256	Picture	MorphM1_00_orig.jpg ; MorphM1_00_LOWER.jpg	3684812	0	1	7803	183	0	next	incorrect	511
Vp015	256	Response	2	3692573	7761	1
Vp015	257	Picture	MorphF4_05_orig.jpg ; MorphF4_00_LOWER.jpg	3692615	0	182	8497	184	0	next	incorrect	513
Vp015	257	Response	2	3701053	8438	1
Vp015	258	Picture	MorphM3_06_orig.jpg ; MorphM3_00_LOWER.jpg	3701112	0	2	18629	3	0	next	incorrect	515
Vp015	258	Response	2	3719533	18421	1
Vp015	259	Picture	MorphF9_09_orig.jpg ; MorphF9_10_LOWER.jpg	3719741	0	1	6321	2	0	next	hit	517
Vp015	259	Response	1	3726012	6271	1
Vp015	260	Picture	MorphF7_03_orig.jpg ; MorphF7_10_LOWER.jpg	3726062	0	1	5488	3	0	next	hit	519
Vp015	260	Response	1	3731372	5310	1
Vp015	261	Picture	MorphF6_08_orig.jpg ; MorphF6_10_LOWER.jpg	3731550	0	2	7818	3	0	next	hit	521
Vp015	261	Response	1	3739292	7742	1
Vp015	262	Picture	MorphM1_04_orig.jpg ; MorphM1_00_LOWER.jpg	3739368	0	1	7485	2	0	next	incorrect	523
Vp015	262	Response	2	3746732	7364	1
Vp015	263	Picture	MorphF2_00_orig.jpg ; MorphF2_10_LOWER.jpg	3746853	0	1	9647	2	0	next	incorrect	525
Vp015	263	Response	2	3756332	9479	1
Vp015	264	Picture	MorphM7_06_orig.jpg ; MorphM7_10_LOWER.jpg	3756500	0	1	6320	2	0	next	hit	527
Vp015	264	Response	1	3762732	6232	1
Vp015	265	Picture	MorphM3_01_orig.jpg ; MorphM3_00_LOWER.jpg	3762820	0	1	54556	2	0	next	incorrect	529
Vp015	265	Response	2	3817211	54391	1
Vp015	266	Picture	MorphM10_09_orig.jpg ; MorphM10_00_LOWER.jpg	3817376	0	1	9314	2	0	next	hit	531
Vp015	266	Response	1	3826651	9275	1
Vp015	267	Picture	MorphF4_06_orig.jpg ; MorphF4_10_LOWER.jpg	3826690	0	1	6321	2	0	next	hit	533
Vp015	267	Response	1	3832891	6201	1
Vp015	268	Picture	MorphF5_02_orig.jpg ; MorphF5_00_LOWER.jpg	3833011	0	1	6154	2	0	next	incorrect	535
Vp015	268	Response	2	3839051	6040	1
Vp015	269	Picture	MorphM6_07_orig.jpg ; MorphM6_10_LOWER.jpg	3839165	0	1	8815	2	0	next	hit	537
Vp015	269	Response	1	3847851	8686	1
Vp015	270	Picture	MorphM2_09_orig.jpg ; MorphM2_10_LOWER.jpg	3847980	0	1	5822	2	0	next	hit	539
Vp015	270	Response	1	3853690	5710	1
Vp015	271	Picture	MorphM7_06_orig.jpg ; MorphM7_00_LOWER.jpg	3853802	0	1	6653	2	0	next	hit	541
Vp015	271	Response	1	3860331	6529	1
Vp015	272	Picture	MorphF1_02_orig.jpg ; MorphF1_00_LOWER.jpg	3860455	0	1	5821	2	0	next	incorrect	543
Vp015	272	Response	2	3866090	5635	1
Vp015	273	Picture	MorphM9_06_orig.jpg ; MorphM9_00_LOWER.jpg	3866276	0	1	6820	2	0	next	hit	545
Vp015	273	Response	1	3872890	6614	1
Vp015	274	Picture	MorphF8_09_orig.jpg ; MorphF8_10_LOWER.jpg	3873096	0	1	4823	2	0	next	hit	547
Vp015	274	Response	1	3877850	4754	1
Vp015	275	Picture	MorphM8_07_orig.jpg ; MorphM8_10_LOWER.jpg	3877919	0	1	6321	2	0	next	hit	549
Vp015	275	Response	1	3884090	6171	1
Vp015	276	Picture	MorphM9_07_orig.jpg ; MorphM9_10_LOWER.jpg	3884240	0	1	4657	2	0	next	hit	551
Vp015	276	Response	1	3888810	4570	1
Vp015	277	Picture	MorphF6_09_orig.jpg ; MorphF6_10_LOWER.jpg	3888897	0	1	4823	3	0	next	hit	553
Vp015	277	Response	1	3893690	4793	1
Vp015	278	Picture	MorphF4_10_orig.jpg ; MorphF4_00_LOWER.jpg	3893720	0	2	4990	3	0	next	hit	555
Vp015	278	Response	1	3898570	4850	1
Vp015	279	Picture	MorphM2_01_orig.jpg ; MorphM2_00_LOWER.jpg	3898710	0	1	7651	2	0	next	incorrect	557
Vp015	279	Response	2	3906170	7460	1
Vp015	280	Picture	MorphF3_04_orig.jpg ; MorphF3_00_LOWER.jpg	3906361	0	1	7818	2	0	next	incorrect	559
Vp015	280	Response	2	3914090	7729	1
Vp015	281	Picture	MorphF10_10_orig.jpg ; MorphF10_10_LOWER.jpg	3914179	0	1	6320	2	0	next	hit	561
Vp015	281	Response	1	3920410	6231	1
Vp015	282	Picture	MorphF8_04_orig.jpg ; MorphF8_00_LOWER.jpg	3920499	0	1	12309	2	0	next	incorrect	563
Vp015	282	Response	2	3932650	12151	1
Vp015	283	Picture	MorphF9_08_orig.jpg ; MorphF9_00_LOWER.jpg	3932808	0	1	5488	2	0	next	hit	565
Vp015	283	Response	1	3938089	5281	1
Vp015	284	Picture	MorphM5_01_orig.jpg ; MorphM5_00_LOWER.jpg	3938296	0	1	19461	2	0	next	incorrect	567
Vp015	284	Response	2	3957609	19313	1
Vp015	285	Picture	MorphM1_04_orig.jpg ; MorphM1_10_LOWER.jpg	3957757	0	1	7152	2	0	next	incorrect	569
Vp015	285	Response	2	3964729	6972	1
Vp015	286	Picture	MorphM2_10_orig.jpg ; MorphM2_10_LOWER.jpg	3964909	0	1	6487	2	0	next	hit	571
Vp015	286	Response	1	3971289	6380	1
Vp015	287	Picture	MorphF2_06_orig.jpg ; MorphF2_10_LOWER.jpg	3971396	0	1	7484	3	0	next	incorrect	573
Vp015	287	Response	2	3978649	7253	1
Vp015	288	Picture	MorphM10_06_orig.jpg ; MorphM10_10_LOWER.jpg	3978880	0	2	6654	3	0	next	hit	575
Vp015	288	Response	1	3985449	6569	1
Vp015	289	Picture	MorphM7_10_orig.jpg ; MorphM7_10_LOWER.jpg	3985534	0	1	5156	2	0	next	hit	577
Vp015	289	Response	1	3990488	4954	1
Vp015	290	Picture	MorphF8_05_orig.jpg ; MorphF8_10_LOWER.jpg	3990690	0	1	5655	2	0	next	hit	579
Vp015	290	Response	1	3996168	5478	1
Vp015	291	Picture	MorphM8_09_orig.jpg ; MorphM8_00_LOWER.jpg	3996345	0	1	5655	2	0	next	hit	581
Vp015	291	Response	1	4001928	5583	1
Vp015	292	Picture	MorphF6_04_orig.jpg ; MorphF6_00_LOWER.jpg	4002000	0	1	8982	2	0	next	hit	583
Vp015	292	Response	1	4010808	8808	1
Vp015	293	Picture	MorphM1_00_orig.jpg ; MorphM1_10_LOWER.jpg	4010982	0	1	6487	2	0	next	incorrect	585
Vp015	293	Response	2	4017288	6306	1
Vp015	294	Picture	MorphM8_05_orig.jpg ; MorphM8_10_LOWER.jpg	4017469	0	1	10811	2	0	next	hit	587
Vp015	294	Response	1	4028168	10699	1
Vp015	295	Picture	MorphF1_05_orig.jpg ; MorphF1_00_LOWER.jpg	4028280	0	1	8150	2	0	next	hit	589
Vp015	295	Response	1	4036328	8048	1
Vp015	296	Picture	MorphM8_01_orig.jpg ; MorphM8_10_LOWER.jpg	4036430	0	1	9481	2	0	next	hit	591
Vp015	296	Response	1	4045848	9418	1
Vp015	297	Picture	MorphM10_03_orig.jpg ; MorphM10_10_LOWER.jpg	4045911	0	1	10811	2	0	next	hit	593
Vp015	297	Response	1	4056568	10657	1
Vp015	298	Picture	MorphM2_03_orig.jpg ; MorphM2_10_LOWER.jpg	4056722	0	1	8483	2	0	next	incorrect	595
Vp015	298	Response	2	4065127	8405	1
Vp015	299	Picture	MorphM4_02_orig.jpg ; MorphM4_10_LOWER.jpg	4065205	0	1	7651	2	0	next	incorrect	597
Vp015	299	Response	2	4072647	7442	1
Vp015	300	Picture	MorphM10_00_orig.jpg ; MorphM10_10_LOWER.jpg	4072856	0	1	14304	2	0	next	incorrect	599
Vp015	300	Response	2	4087047	14191	1
Vp015	301	Picture	MorphF3_05_orig.jpg ; MorphF3_10_LOWER.jpg	4087160	0	1	12308	2	0	next	incorrect	601
Vp015	301	Response	2	4099287	12127	1
Vp015	302	Picture	MorphF2_10_orig.jpg ; MorphF2_10_LOWER.jpg	4099468	0	1	6820	2	0	next	hit	603
Vp015	302	Response	1	4106247	6779	1
Vp015	303	Picture	MorphF5_09_orig.jpg ; MorphF5_00_LOWER.jpg	4106288	0	1	7318	2	0	next	hit	605
Vp015	303	Response	1	4113527	7239	1
Vp015	304	Picture	MorphF4_07_orig.jpg ; MorphF4_00_LOWER.jpg	4113606	0	1	13972	2	0	next	incorrect	607
Vp015	304	Response	2	4127447	13841	1
Vp015	305	Picture	MorphM3_05_orig.jpg ; MorphM3_10_LOWER.jpg	4127578	0	1	5802	188	0	next	incorrect	609
Vp015	305	Response	2	4133366	5788	1
Vp015	306	Picture	MorphM1_01_orig.jpg ; MorphM1_00_LOWER.jpg	4133380	0	187	9666	188	0	next	incorrect	611
Vp015	306	Response	2	4142886	9506	1
Vp015	307	Picture	MorphF9_09_orig.jpg ; MorphF9_00_LOWER.jpg	4143046	0	1	6820	2	0	next	hit	613
Vp015	307	Response	1	4149686	6640	1
Vp015	308	Picture	MorphM10_02_orig.jpg ; MorphM10_10_LOWER.jpg	4149866	0	1	14304	2	0	next	incorrect	615
Vp015	308	Response	2	4164006	14140	1
Vp015	309	Picture	MorphF9_00_orig.jpg ; MorphF9_00_LOWER.jpg	4164170	0	1	10479	2	0	next	incorrect	617
Vp015	309	Response	2	4174486	10316	1
Vp015	310	Picture	MorphM1_07_orig.jpg ; MorphM1_10_LOWER.jpg	4174649	0	1	8316	2	0	next	incorrect	619
Vp015	310	Response	2	4182886	8237	1
Vp015	311	Picture	MorphF2_00_orig.jpg ; MorphF2_00_LOWER.jpg	4182965	0	1	15801	2	0	next	incorrect	621
Vp015	311	Response	2	4198645	15680	1
Vp015	312	Picture	MorphM4_07_orig.jpg ; MorphM4_10_LOWER.jpg	4198766	0	1	6321	2	0	next	incorrect	623
Vp015	312	Response	2	4204885	6119	1
Vp015	313	Picture	MorphF1_10_orig.jpg ; MorphF1_00_LOWER.jpg	4205087	0	1	8649	2	0	next	incorrect	625
Vp015	313	Response	2	4213605	8518	1
Vp015	314	Picture	MorphM8_02_orig.jpg ; MorphM8_00_LOWER.jpg	4213736	0	1	6320	2	0	next	incorrect	627
Vp015	314	Response	2	4219925	6189	1
Vp015	315	Picture	MorphM7_07_orig.jpg ; MorphM7_10_LOWER.jpg	4220056	0	1	5988	2	0	next	hit	629
Vp015	315	Response	1	4225845	5789	1
Vp015	316	Picture	MorphM9_08_orig.jpg ; MorphM9_00_LOWER.jpg	4226044	0	1	10811	3	0	next	hit	631
Vp015	316	Response	1	4236725	10681	1
Vp015	317	Picture	MorphF10_05_orig.jpg ; MorphF10_00_LOWER.jpg	4236855	0	2	6986	3	0	next	hit	633
Vp015	317	Response	1	4243685	6830	1
Vp015	318	Picture	MorphF5_01_orig.jpg ; MorphF5_00_LOWER.jpg	4243841	0	1	6154	2	0	next	incorrect	635
Vp015	318	Response	2	4249765	5924	1
Vp015	319	Picture	MorphM2_07_orig.jpg ; MorphM2_00_LOWER.jpg	4249995	0	1	5655	3	0	next	hit	637
Vp015	319	Response	1	4255605	5610	1
Vp015	320	Picture	MorphM4_05_orig.jpg ; MorphM4_10_LOWER.jpg	4255650	0	2	7984	3	0	next	incorrect	639
Vp015	320	Response	2	4263524	7874	1
Vp015	321	Picture	MorphF8_00_orig.jpg ; MorphF8_10_LOWER.jpg	4263634	0	1	10298	183	0	next	incorrect	641
Vp015	321	Response	2	4273924	10290	1
Vp015	322	Picture	MorphF4_09_orig.jpg ; MorphF4_10_LOWER.jpg	4273932	0	182	8830	183	0	next	hit	643
Vp015	322	Response	1	4282564	8632	1
Vp015	323	Picture	MorphM1_09_orig.jpg ; MorphM1_00_LOWER.jpg	4282762	0	1	9647	2	0	next	hit	645
Vp015	323	Response	1	4292244	9482	1
Vp015	324	Picture	MorphF5_08_orig.jpg ; MorphF5_10_LOWER.jpg	4292409	0	1	7152	2	0	next	hit	647
Vp015	324	Response	1	4299444	7035	1
Vp015	325	Picture	MorphM3_04_orig.jpg ; MorphM3_10_LOWER.jpg	4299561	0	1	7485	2	0	next	incorrect	649
Vp015	325	Response	2	4306884	7323	1
Vp015	326	Picture	MorphF9_07_orig.jpg ; MorphF9_10_LOWER.jpg	4307046	0	1	7817	2	0	next	hit	651
Vp015	326	Response	1	4314643	7597	1
Vp015	327	Picture	MorphF7_07_orig.jpg ; MorphF7_00_LOWER.jpg	4314863	0	1	5655	3	0	next	hit	653
Vp015	327	Response	1	4320404	5541	1
Vp015	328	Picture	MorphF2_05_orig.jpg ; MorphF2_00_LOWER.jpg	4320518	0	2	8792	193	0	next	incorrect	655
Vp015	328	Response	2	4329283	8765	1
Vp015	329	Picture	MorphF4_08_orig.jpg ; MorphF4_10_LOWER.jpg	4329310	0	191	7176	192	0	next	hit	657
Vp015	329	Response	1	4336403	7093	1
Vp015	330	Picture	MorphM3_01_orig.jpg ; MorphM3_10_LOWER.jpg	4336486	0	1	13472	3	0	next	hit	659
Vp015	330	Response	1	4349843	13357	1
Vp015	331	Picture	MorphF7_01_orig.jpg ; MorphF7_00_LOWER.jpg	4349958	0	2	26114	3	0	next	hit	661
Vp015	331	Response	1	4375923	25965	1
Vp015	332	Picture	MorphF1_08_orig.jpg ; MorphF1_00_LOWER.jpg	4376072	0	1	11643	2	0	next	incorrect	663
Vp015	332	Response	2	4387603	11531	1
Vp015	333	Picture	MorphF8_02_orig.jpg ; MorphF8_10_LOWER.jpg	4387715	0	1	10146	2	0	next	incorrect	665
Vp015	333	Response	2	4397762	10047	1
Vp015	334	Picture	MorphM10_01_orig.jpg ; MorphM10_10_LOWER.jpg	4397861	0	1	7318	3	0	next	hit	667
Vp015	334	Response	1	4405122	7261	1
Vp015	335	Picture	MorphF8_06_orig.jpg ; MorphF8_10_LOWER.jpg	4405179	0	2	10479	3	0	next	incorrect	669
Vp015	335	Response	2	4415442	10263	1
Vp015	336	Picture	MorphF6_10_orig.jpg ; MorphF6_00_LOWER.jpg	4415658	0	1	8649	2	0	next	hit	671
Vp015	336	Response	1	4424082	8424	1
Vp015	337	Picture	MorphF7_09_orig.jpg ; MorphF7_10_LOWER.jpg	4424307	0	1	5988	2	0	next	hit	673
Vp015	337	Response	1	4430162	5855	1
Vp015	338	Picture	MorphM7_01_orig.jpg ; MorphM7_00_LOWER.jpg	4430295	0	1	6986	2	0	next	incorrect	675
Vp015	338	Response	2	4437202	6907	1
Vp015	339	Picture	MorphF3_09_orig.jpg ; MorphF3_10_LOWER.jpg	4437281	0	1	8815	2	0	next	hit	677
Vp015	339	Response	1	4446002	8721	1
Vp015	340	Picture	MorphF5_10_orig.jpg ; MorphF5_10_LOWER.jpg	4446096	0	1	5988	2	0	next	hit	679
Vp015	340	Response	1	4451921	5825	1
Vp015	341	Picture	MorphM5_00_orig.jpg ; MorphM5_10_LOWER.jpg	4452084	0	1	8982	2	0	next	incorrect	681
Vp015	341	Response	2	4460881	8797	1
Vp015	342	Picture	MorphM4_03_orig.jpg ; MorphM4_00_LOWER.jpg	4461066	0	1	9480	2	0	next	incorrect	683
Vp015	342	Response	2	4470401	9335	1
Vp015	343	Picture	MorphM1_08_orig.jpg ; MorphM1_10_LOWER.jpg	4470546	0	1	13639	2	0	next	hit	685
Vp015	343	Response	1	4484081	13535	1
Vp015	344	Picture	MorphF9_02_orig.jpg ; MorphF9_10_LOWER.jpg	4484185	0	1	8816	2	0	next	incorrect	687
Vp015	344	Response	2	4492801	8616	1
Vp015	345	Picture	MorphM5_04_orig.jpg ; MorphM5_10_LOWER.jpg	4493001	0	1	13805	2	0	next	incorrect	689
Vp015	345	Response	2	4506721	13720	1
Vp015	346	Picture	MorphM2_01_orig.jpg ; MorphM2_10_LOWER.jpg	4506806	0	1	8982	2	0	next	incorrect	691
Vp015	346	Response	2	4515600	8794	1
Vp015	347	Picture	MorphF10_08_orig.jpg ; MorphF10_00_LOWER.jpg	4515788	0	1	6486	3	0	next	hit	693
Vp015	347	Response	1	4522240	6452	1
Vp015	348	Picture	MorphF5_02_orig.jpg ; MorphF5_10_LOWER.jpg	4522274	0	2	6986	3	0	next	incorrect	695
Vp015	348	Response	2	4529200	6926	1
Vp015	349	Picture	MorphM1_01_orig.jpg ; MorphM1_10_LOWER.jpg	4529260	0	1	7152	2	0	next	incorrect	697
Vp015	349	Response	2	4536320	7060	1
Vp015	350	Picture	MorphM3_03_orig.jpg ; MorphM3_10_LOWER.jpg	4536412	0	1	29607	2	0	next	incorrect	699
Vp015	350	Response	2	4565840	29428	1
Vp015	351	Picture	MorphM4_04_orig.jpg ; MorphM4_00_LOWER.jpg	4566019	0	1	7640	179	0	next	incorrect	701
Vp015	351	Response	2	4573600	7581	1
Vp015	352	Picture	MorphM9_02_orig.jpg ; MorphM9_00_LOWER.jpg	4573659	0	178	9325	179	0	next	incorrect	703
Vp015	352	Response	2	4582800	9141	1
Vp015	353	Picture	MorphF5_07_orig.jpg ; MorphF5_00_LOWER.jpg	4582984	0	1	6487	2	0	next	hit	705
Vp015	353	Response	1	4589279	6295	1
Vp015	354	Picture	MorphM8_00_orig.jpg ; MorphM8_10_LOWER.jpg	4589471	0	1	8150	2	0	next	hit	707
Vp015	354	Response	1	4597439	7968	1
Vp015	355	Picture	MorphF6_10_orig.jpg ; MorphF6_10_LOWER.jpg	4597621	0	1	5655	2	0	next	hit	709
Vp015	355	Response	1	4603119	5498	1
Vp015	356	Picture	MorphF1_09_orig.jpg ; MorphF1_10_LOWER.jpg	4603276	0	1	6154	3	0	next	hit	711
Vp015	356	Response	1	4609359	6083	1
Vp015	357	Picture	MorphF3_08_orig.jpg ; MorphF3_10_LOWER.jpg	4609430	0	2	6986	3	0	next	hit	713
Vp015	357	Response	1	4616239	6809	1
Vp015	358	Picture	MorphM7_03_orig.jpg ; MorphM7_10_LOWER.jpg	4616416	0	1	7281	206	0	next	incorrect	715
Vp015	358	Response	2	4623679	7263	1
Vp015	359	Picture	MorphF6_05_orig.jpg ; MorphF6_10_LOWER.jpg	4623697	0	205	9851	206	0	next	hit	717
Vp015	359	Response	1	4633439	9742	1
Vp015	360	Picture	MorphF3_10_orig.jpg ; MorphF3_00_LOWER.jpg	4633548	0	1	10479	2	0	next	hit	719
Vp015	360	Response	1	4643839	10291	1
Vp015	361	Picture	MorphF7_07_orig.jpg ; MorphF7_10_LOWER.jpg	4644027	0	1	7152	2	0	next	hit	721
Vp015	361	Response	1	4651039	7012	1
Vp015	362	Picture	MorphF2_08_orig.jpg ; MorphF2_10_LOWER.jpg	4651179	0	1	6986	2	0	next	incorrect	723
Vp015	362	Response	2	4657998	6819	1
Vp015	363	Picture	MorphM6_08_orig.jpg ; MorphM6_00_LOWER.jpg	4658165	0	1	25115	2	0	next	hit	725
Vp015	363	Response	1	4683118	24953	1
Vp015	364	Picture	MorphM10_05_orig.jpg ; MorphM10_10_LOWER.jpg	4683280	0	1	5323	2	0	next	hit	727
Vp015	364	Response	1	4688558	5278	1
Vp015	365	Picture	MorphF1_07_orig.jpg ; MorphF1_10_LOWER.jpg	4688603	0	1	7817	2	0	next	hit	729
Vp015	365	Response	1	4696318	7715	1
Vp015	366	Picture	MorphF6_02_orig.jpg ; MorphF6_00_LOWER.jpg	4696420	0	1	8982	2	0	next	incorrect	731
Vp015	366	Response	2	4705278	8858	1
Vp015	367	Picture	MorphM6_06_orig.jpg ; MorphM6_00_LOWER.jpg	4705402	0	1	11462	183	0	next	incorrect	733
Vp015	367	Response	2	4716798	11396	1
Vp015	368	Picture	MorphF4_00_orig.jpg ; MorphF4_10_LOWER.jpg	4716864	0	182	7832	183	0	next	incorrect	735
Vp015	368	Response	2	4724557	7693	1
Vp015	369	Picture	MorphF2_02_orig.jpg ; MorphF2_00_LOWER.jpg	4724696	0	1	14304	2	0	next	incorrect	737
Vp015	369	Response	2	4738957	14261	1
Vp015	370	Picture	MorphF8_09_orig.jpg ; MorphF8_00_LOWER.jpg	4739000	0	1	6819	3	0	next	hit	739
Vp015	370	Response	1	4745677	6677	1
Vp015	371	Picture	MorphM7_10_orig.jpg ; MorphM7_00_LOWER.jpg	4745819	0	2	17964	3	0	next	hit	741
Vp015	371	Response	1	4763677	17858	1
Vp015	372	Picture	MorphF1_05_orig.jpg ; MorphF1_10_LOWER.jpg	4763783	0	1	11310	2	0	next	hit	743
Vp015	372	Response	1	4775037	11254	1
Vp015	373	Picture	MorphF4_00_orig.jpg ; MorphF4_00_LOWER.jpg	4775093	0	1	7984	2	0	next	incorrect	745
Vp015	373	Response	2	4782957	7864	1
Vp015	374	Picture	MorphF5_03_orig.jpg ; MorphF5_00_LOWER.jpg	4783077	0	1	16633	2	0	next	incorrect	747
Vp015	374	Response	2	4799596	16519	1
Vp015	375	Picture	MorphM6_06_orig.jpg ; MorphM6_10_LOWER.jpg	4799710	0	1	6653	2	0	next	incorrect	749
Vp015	375	Response	2	4806316	6606	1
Vp015	376	Picture	MorphM10_01_orig.jpg ; MorphM10_00_LOWER.jpg	4806363	0	1	13805	2	0	next	incorrect	751
Vp015	376	Response	2	4820076	13713	1
Vp015	377	Picture	MorphM2_08_orig.jpg ; MorphM2_10_LOWER.jpg	4820168	0	1	6321	2	0	next	hit	753
Vp015	377	Response	1	4826316	6148	1
Vp015	378	Picture	MorphM5_07_orig.jpg ; MorphM5_00_LOWER.jpg	4826489	0	1	11476	2	0	next	incorrect	755
Vp015	378	Response	2	4837836	11347	1
Vp015	379	Picture	MorphM10_09_orig.jpg ; MorphM10_10_LOWER.jpg	4837965	0	1	6820	2	0	next	hit	757
Vp015	379	Response	1	4844635	6670	1
Vp015	380	Picture	MorphF1_00_orig.jpg ; MorphF1_10_LOWER.jpg	4844785	0	1	6653	2	0	next	incorrect	759
Vp015	380	Response	2	4851356	6571	1
Vp015	381	Picture	MorphF3_04_orig.jpg ; MorphF3_10_LOWER.jpg	4851438	0	1	10146	2	0	next	incorrect	761
Vp015	381	Response	2	4861436	9998	1
Vp015	382	Picture	MorphM8_10_orig.jpg ; MorphM8_00_LOWER.jpg	4861584	0	1	10645	2	0	next	hit	763
Vp015	382	Response	1	4871995	10411	1
Vp015	383	Picture	MorphM10_10_orig.jpg ; MorphM10_10_LOWER.jpg	4872229	0	1	7318	2	0	next	hit	765
Vp015	383	Response	1	4879435	7206	1
Vp015	384	Picture	MorphM3_04_orig.jpg ; MorphM3_00_LOWER.jpg	4879547	0	1	14947	191	0	next	incorrect	767
Vp015	384	Response	2	4894475	14928	1
Vp015	385	Picture	MorphF4_04_orig.jpg ; MorphF4_00_LOWER.jpg	4894494	0	190	10335	191	0	next	incorrect	769
Vp015	385	Response	2	4904715	10221	1
Vp015	386	Picture	MorphM5_03_orig.jpg ; MorphM5_10_LOWER.jpg	4904829	0	1	6653	2	0	next	incorrect	771
Vp015	386	Response	2	4911275	6446	1
Vp015	387	Picture	MorphF10_06_orig.jpg ; MorphF10_00_LOWER.jpg	4911482	0	1	8649	2	0	next	hit	773
Vp015	387	Response	1	4920074	8592	1
Vp015	388	Picture	MorphM10_05_orig.jpg ; MorphM10_00_LOWER.jpg	4920131	0	1	6142	181	0	next	hit	775
Vp015	388	Response	1	4926234	6103	1
Vp015	389	Picture	MorphF3_01_orig.jpg ; MorphF3_10_LOWER.jpg	4926273	0	180	6000	181	0	next	incorrect	777
Vp015	389	Response	2	4932234	5961	1
Vp015	390	Picture	MorphM8_04_orig.jpg ; MorphM8_10_LOWER.jpg	4932273	0	1	15801	3	0	next	hit	779
Vp015	390	Response	1	4947914	15641	1
Vp015	391	Picture	MorphM10_07_orig.jpg ; MorphM10_00_LOWER.jpg	4948074	0	2	5656	3	0	next	hit	781
Vp015	391	Response	1	4953594	5520	1
Vp015	392	Picture	MorphF2_09_orig.jpg ; MorphF2_10_LOWER.jpg	4953730	0	1	5987	3	0	next	incorrect	783
Vp015	392	Response	2	4959594	5864	1
Vp015	393	Picture	MorphF3_10_orig.jpg ; MorphF3_10_LOWER.jpg	4959717	0	2	20126	3	0	next	hit	785
Vp015	393	Response	1	4979754	20037	1
Vp015	394	Picture	MorphM3_06_orig.jpg ; MorphM3_10_LOWER.jpg	4979843	0	1	13306	2	0	next	incorrect	787
Vp015	394	Response	2	4993034	13191	1
Vp015	395	Picture	MorphF2_09_orig.jpg ; MorphF2_00_LOWER.jpg	4993149	0	1	12309	2	0	next	hit	789
Vp015	395	Response	1	5005353	12204	1
Vp015	396	Picture	MorphF10_09_orig.jpg ; MorphF10_10_LOWER.jpg	5005458	0	1	12142	2	0	next	hit	791
Vp015	396	Response	1	5017433	11975	1
Vp015	397	Picture	MorphF8_08_orig.jpg ; MorphF8_10_LOWER.jpg	5017600	0	1	6320	2	0	next	hit	793
Vp015	397	Response	1	5023753	6153	1
Vp015	398	Picture	MorphF7_08_orig.jpg ; MorphF7_00_LOWER.jpg	5023920	0	1	4990	2	0	next	hit	795
Vp015	398	Response	1	5028793	4873	1
Vp015	399	Picture	MorphM8_09_orig.jpg ; MorphM8_10_LOWER.jpg	5028910	0	1	6986	2	0	next	hit	797
Vp015	399	Response	1	5035753	6843	1
Vp015	400	Picture	MorphF5_04_orig.jpg ; MorphF5_10_LOWER.jpg	5035896	0	1	11476	2	0	next	hit	799
Vp015	400	Response	1	5047273	11377	1
Vp015	401	Picture	MorphF9_06_orig.jpg ; MorphF9_10_LOWER.jpg	5047372	0	1	5489	2	0	next	hit	801
Vp015	401	Response	1	5052792	5420	1
Vp015	402	Picture	MorphF10_00_orig.jpg ; MorphF10_10_LOWER.jpg	5052861	0	1	5156	2	0	next	hit	803
Vp015	402	Response	1	5057832	4971	1
Vp015	403	Picture	MorphM2_04_orig.jpg ; MorphM2_00_LOWER.jpg	5058017	0	1	6154	3	0	next	hit	805
Vp015	403	Response	1	5063992	5975	1
Vp015	404	Picture	MorphF8_07_orig.jpg ; MorphF8_00_LOWER.jpg	5064171	0	2	10479	3	0	next	hit	807
Vp015	404	Response	1	5074552	10381	1
Vp015	405	Picture	MorphM1_07_orig.jpg ; MorphM1_00_LOWER.jpg	5074650	0	1	19960	2	0	next	incorrect	809
Vp015	405	Response	2	5094552	19902	1
Vp015	406	Picture	MorphF3_07_orig.jpg ; MorphF3_00_LOWER.jpg	5094610	0	1	8316	2	0	next	incorrect	811
Vp015	406	Response	2	5102792	8182	1
Vp015	407	Picture	MorphF8_02_orig.jpg ; MorphF8_00_LOWER.jpg	5102926	0	1	9813	2	0	next	incorrect	813
Vp015	407	Response	2	5112712	9786	1
Vp015	408	Picture	MorphF3_08_orig.jpg ; MorphF3_00_LOWER.jpg	5112739	0	1	9481	2	0	next	incorrect	815
Vp015	408	Response	2	5122151	9412	1
Vp015	409	Picture	MorphF10_01_orig.jpg ; MorphF10_00_LOWER.jpg	5122220	0	1	23452	2	0	next	incorrect	817
Vp015	409	Response	2	5145591	23371	1
Vp015	410	Picture	MorphM5_04_orig.jpg ; MorphM5_00_LOWER.jpg	5145672	0	1	14304	3	0	next	incorrect	819
Vp015	410	Response	2	5159911	14239	1
Vp015	411	Picture	MorphF8_01_orig.jpg ; MorphF8_10_LOWER.jpg	5159976	0	2	7652	3	0	next	incorrect	821
Vp015	411	Response	2	5167591	7615	1
Vp015	412	Picture	MorphM4_03_orig.jpg ; MorphM4_10_LOWER.jpg	5167628	0	1	8316	2	0	next	incorrect	823
Vp015	412	Response	2	5175750	8122	1
Vp015	413	Picture	MorphF4_02_orig.jpg ; MorphF4_00_LOWER.jpg	5175944	0	1	6653	2	0	next	incorrect	825
Vp015	413	Response	2	5182470	6526	1
Vp015	414	Picture	MorphM5_01_orig.jpg ; MorphM5_10_LOWER.jpg	5182597	0	1	5822	2	0	next	incorrect	827
Vp015	414	Response	2	5188230	5633	1
Vp015	415	Picture	MorphM7_01_orig.jpg ; MorphM7_10_LOWER.jpg	5188419	0	1	5821	2	0	next	incorrect	829
Vp015	415	Response	2	5194070	5651	1
Vp015	416	Picture	MorphM9_10_orig.jpg ; MorphM9_10_LOWER.jpg	5194240	0	1	6986	2	0	next	hit	831
Vp015	416	Response	1	5201110	6870	1
Vp015	417	Picture	MorphM7_08_orig.jpg ; MorphM7_10_LOWER.jpg	5201226	0	1	9481	2	0	next	hit	833
Vp015	417	Response	1	5210550	9324	1
Vp015	418	Picture	MorphF6_00_orig.jpg ; MorphF6_10_LOWER.jpg	5210707	0	1	11643	2	0	next	incorrect	835
Vp015	418	Response	2	5222150	11443	1
Vp015	419	Picture	MorphF8_10_orig.jpg ; MorphF8_00_LOWER.jpg	5222350	0	1	7318	2	0	next	hit	837
Vp015	419	Response	1	5229510	7160	1
Vp015	420	Picture	MorphM6_03_orig.jpg ; MorphM6_10_LOWER.jpg	5229668	0	1	6320	3	0	next	incorrect	839
Vp015	420	Response	2	5235830	6162	1
Vp015	421	Picture	MorphM3_02_orig.jpg ; MorphM3_10_LOWER.jpg	5235988	0	2	11144	4	0	next	hit	841
Vp015	421	Response	1	5247029	11041	1
Vp015	422	Picture	MorphF10_10_orig.jpg ; MorphF10_00_LOWER.jpg	5247132	0	2	9980	3	0	next	hit	843
Vp015	422	Response	1	5256949	9817	1
Vp015	423	Picture	MorphM9_01_orig.jpg ; MorphM9_00_LOWER.jpg	5257112	0	1	7651	2	0	next	incorrect	845
Vp015	423	Response	2	5264548	7436	3
Vp015	424	Picture	MorphF7_10_orig.jpg ; MorphF7_00_LOWER.jpg	5264763	0	1	6321	2	0	next	hit	847
Vp015	424	Response	1	5270949	6186	1
Vp015	425	Picture	MorphF10_06_orig.jpg ; MorphF10_10_LOWER.jpg	5271084	0	1	7152	2	0	next	hit	849
Vp015	425	Response	1	5278149	7065	1
Vp015	426	Picture	MorphF1_07_orig.jpg ; MorphF1_00_LOWER.jpg	5278236	0	1	8815	2	0	next	hit	851
Vp015	426	Response	1	5286949	8713	1
Vp015	427	Picture	MorphM7_00_orig.jpg ; MorphM7_10_LOWER.jpg	5287051	0	1	6820	2	0	next	incorrect	853
Vp015	427	Response	2	5293749	6698	1
Vp015	428	Picture	MorphF5_06_orig.jpg ; MorphF5_10_LOWER.jpg	5293871	0	1	6819	2	0	next	hit	855
Vp015	428	Response	1	5300549	6678	1
Vp015	429	Picture	MorphF8_00_orig.jpg ; MorphF8_00_LOWER.jpg	5300690	0	1	30438	2	0	next	incorrect	857
Vp015	429	Response	2	5330948	30258	1
Vp015	430	Picture	MorphF1_06_orig.jpg ; MorphF1_00_LOWER.jpg	5331128	0	1	8150	2	0	next	hit	859
Vp015	430	Response	1	5339108	7980	1
Vp015	431	Picture	MorphM2_04_orig.jpg ; MorphM2_10_LOWER.jpg	5339278	0	1	5489	2	0	next	incorrect	861
Vp015	431	Response	2	5344628	5350	1
Vp015	432	Picture	MorphM3_02_orig.jpg ; MorphM3_00_LOWER.jpg	5344767	0	1	9148	2	0	next	hit	863
Vp015	432	Response	1	5353828	9061	1
Vp015	433	Picture	MorphM8_01_orig.jpg ; MorphM8_00_LOWER.jpg	5353915	0	1	10146	2	0	next	hit	865
Vp015	433	Response	1	5363908	9993	1
Vp015	434	Picture	MorphF4_03_orig.jpg ; MorphF4_00_LOWER.jpg	5364061	0	1	6154	2	0	next	incorrect	867
Vp015	434	Response	2	5370068	6007	1
Vp015	435	Picture	MorphM2_05_orig.jpg ; MorphM2_00_LOWER.jpg	5370215	0	1	12974	2	0	next	incorrect	869
Vp015	435	Response	2	5383107	12892	1
Vp015	436	Picture	MorphM4_02_orig.jpg ; MorphM4_00_LOWER.jpg	5383189	0	1	6154	2	0	next	incorrect	871
Vp015	436	Response	2	5389187	5998	1
Vp015	437	Picture	MorphF8_01_orig.jpg ; MorphF8_00_LOWER.jpg	5389343	0	1	6487	2	0	next	incorrect	873
Vp015	437	Response	2	5395667	6324	1
Vp015	438	Picture	MorphF1_09_orig.jpg ; MorphF1_00_LOWER.jpg	5395830	0	1	6154	2	0	next	incorrect	875
Vp015	438	Response	2	5401827	5997	1
Vp015	439	Picture	MorphM9_04_orig.jpg ; MorphM9_10_LOWER.jpg	5401984	0	1	6487	2	0	next	incorrect	877
Vp015	439	Response	2	5408387	6403	1
Vp015	440	Picture	MorphM1_02_orig.jpg ; MorphM1_00_LOWER.jpg	5408471	0	1	7983	3	0	next	incorrect	879
Vp015	440	Response	2	5416387	7916	1
Vp015	441	Picture	MorphM8_08_orig.jpg ; MorphM8_10_LOWER.jpg	5416454	0	2	9481	3	0	next	hit	881
Vp015	441	Response	1	5425747	9293	1
Vp015	442	Picture	MorphF5_10_orig.jpg ; MorphF5_00_LOWER.jpg	5425935	0	1	7984	2	0	next	hit	883
Vp015	442	Response	1	5433827	7892	1
Vp015	443	Picture	MorphM2_01_orig.jpg ; MorphM2_00_UPPER.jpg	5433919	0	1	6986	2	0	next	incorrect	885
Vp015	443	Response	2	5440867	6948	1
Vp015	444	Picture	MorphF10_05_orig.jpg ; MorphF10_00_UPPER.jpg	5440905	0	1	7817	2	0	next	hit	887
Vp015	444	Response	1	5448546	7641	1
Vp015	445	Picture	MorphM2_06_orig.jpg ; MorphM2_00_UPPER.jpg	5448722	0	1	9481	2	0	next	incorrect	889
Vp015	445	Response	2	5458066	9344	1
Vp015	446	Picture	MorphF7_03_orig.jpg ; MorphF7_10_UPPER.jpg	5458203	0	1	8316	2	0	next	hit	891
Vp015	446	Response	1	5466306	8103	1
Vp015	447	Picture	MorphF3_01_orig.jpg ; MorphF3_00_UPPER.jpg	5466519	0	1	6986	2	0	next	incorrect	893
Vp015	447	Response	2	5473346	6827	1
Vp015	448	Picture	MorphM1_01_orig.jpg ; MorphM1_00_UPPER.jpg	5473505	0	1	6653	2	0	next	incorrect	895
Vp015	448	Response	2	5479986	6481	1
Vp015	449	Picture	MorphF3_04_orig.jpg ; MorphF3_10_UPPER.jpg	5480158	0	1	20458	3	0	next	incorrect	897
Vp015	449	Response	2	5500546	20388	1
Vp015	450	Picture	MorphM2_02_orig.jpg ; MorphM2_00_UPPER.jpg	5500616	0	2	7153	3	0	next	incorrect	899
Vp015	450	Response	2	5507666	7050	1
Vp015	451	Picture	MorphF2_04_orig.jpg ; MorphF2_10_UPPER.jpg	5507769	0	1	9314	2	0	next	hit	901
Vp015	451	Response	1	5516945	9176	1
Vp015	452	Picture	MorphF3_04_orig.jpg ; MorphF3_00_UPPER.jpg	5517083	0	1	7651	2	0	next	incorrect	903
Vp015	452	Response	2	5524545	7462	1
Vp015	453	Picture	MorphM2_00_orig.jpg ; MorphM2_00_UPPER.jpg	5524734	0	1	5655	2	0	next	incorrect	905
Vp015	453	Response	2	5530225	5491	1
Vp015	454	Picture	MorphF6_04_orig.jpg ; MorphF6_10_UPPER.jpg	5530389	0	1	17132	2	0	next	hit	907
Vp015	454	Response	1	5547345	16956	1
Vp015	455	Picture	MorphF5_09_orig.jpg ; MorphF5_00_UPPER.jpg	5547521	0	1	14138	2	0	next	incorrect	909
Vp015	455	Response	2	5561505	13984	1
Vp015	456	Picture	MorphM2_06_orig.jpg ; MorphM2_10_UPPER.jpg	5561659	0	1	19793	2	0	next	incorrect	911
Vp015	456	Response	2	5581265	19606	1
Vp015	457	Picture	MorphM10_08_orig.jpg ; MorphM10_10_UPPER.jpg	5581452	0	1	14304	2	0	next	incorrect	913
Vp015	457	Response	2	5595584	14132	1
Vp015	458	Picture	MorphF10_03_orig.jpg ; MorphF10_10_UPPER.jpg	5595756	0	1	27611	2	0	next	hit	915
Vp015	458	Response	1	5623184	27428	1
Vp015	459	Picture	MorphF9_06_orig.jpg ; MorphF9_00_UPPER.jpg	5623367	0	1	6154	2	0	next	incorrect	917
Vp015	459	Response	2	5629344	5977	1
Vp015	460	Picture	MorphM5_03_orig.jpg ; MorphM5_00_UPPER.jpg	5629521	0	1	9979	3	0	next	incorrect	919
Vp015	460	Response	2	5639344	9823	1
Vp015	461	Picture	MorphM3_00_orig.jpg ; MorphM3_10_UPPER.jpg	5639500	0	2	14970	3	0	next	incorrect	921
Vp015	461	Response	2	5654303	14803	1
Vp015	462	Picture	MorphF4_09_orig.jpg ; MorphF4_00_UPPER.jpg	5654470	0	1	5988	2	0	next	incorrect	923
Vp015	462	Response	2	5660303	5833	1
Vp015	463	Picture	MorphF7_08_orig.jpg ; MorphF7_00_UPPER.jpg	5660458	0	1	5322	2	0	next	incorrect	925
Vp015	463	Response	2	5665663	5205	1
Vp015	464	Picture	MorphF4_07_orig.jpg ; MorphF4_00_UPPER.jpg	5665780	0	1	4824	2	0	next	incorrect	927
Vp015	464	Response	2	5670543	4763	1
Vp015	465	Picture	MorphF3_07_orig.jpg ; MorphF3_10_UPPER.jpg	5670604	0	1	6487	2	0	next	incorrect	929
Vp015	465	Response	2	5676943	6339	1
Vp015	466	Picture	MorphM9_08_orig.jpg ; MorphM9_10_UPPER.jpg	5677091	0	1	11310	2	0	next	hit	931
Vp015	466	Response	1	5688223	11132	1
Vp015	467	Picture	MorphF6_03_orig.jpg ; MorphF6_00_UPPER.jpg	5688401	0	1	8815	2	0	next	incorrect	933
Vp015	467	Response	2	5697103	8702	1
Vp015	468	Picture	MorphF4_02_orig.jpg ; MorphF4_00_UPPER.jpg	5697216	0	1	7818	2	0	next	incorrect	935
Vp015	468	Response	2	5704862	7646	1
Vp015	469	Picture	MorphF5_09_orig.jpg ; MorphF5_10_UPPER.jpg	5705034	0	1	5655	2	0	next	hit	937
Vp015	469	Response	1	5710623	5589	1
Vp015	470	Picture	MorphF2_06_orig.jpg ; MorphF2_10_UPPER.jpg	5710689	0	1	8483	2	0	next	incorrect	939
Vp015	470	Response	2	5719022	8333	1
Vp015	471	Picture	MorphF9_10_orig.jpg ; MorphF9_00_UPPER.jpg	5719172	0	1	28109	2	0	next	incorrect	941
Vp015	471	Response	2	5747182	28010	1
Vp015	472	Picture	MorphM5_08_orig.jpg ; MorphM5_00_UPPER.jpg	5747281	0	1	6321	2	0	next	incorrect	943
Vp015	472	Response	2	5753422	6141	1
Vp015	473	Picture	MorphF4_08_orig.jpg ; MorphF4_00_UPPER.jpg	5753602	0	1	7318	2	0	next	incorrect	945
Vp015	473	Response	2	5760862	7260	1
Vp015	474	Picture	MorphF1_10_orig.jpg ; MorphF1_00_UPPER.jpg	5760920	0	1	8316	3	0	next	incorrect	947
Vp015	474	Response	2	5769181	8261	1
Vp015	475	Picture	MorphM7_03_orig.jpg ; MorphM7_00_UPPER.jpg	5769236	0	2	14138	3	0	next	incorrect	949
Vp015	475	Response	2	5783341	14105	1
Vp015	476	Picture	MorphF3_08_orig.jpg ; MorphF3_10_UPPER.jpg	5783374	0	1	7152	2	0	next	hit	951
Vp015	476	Response	1	5790461	7087	1
Vp015	477	Picture	MorphF5_06_orig.jpg ; MorphF5_00_UPPER.jpg	5790526	0	1	5988	2	0	next	incorrect	953
Vp015	477	Response	2	5796381	5855	1
Vp015	478	Picture	MorphF8_08_orig.jpg ; MorphF8_10_UPPER.jpg	5796514	0	1	7152	2	0	next	hit	955
Vp015	478	Response	1	5803501	6987	1
Vp015	479	Picture	MorphM9_02_orig.jpg ; MorphM9_00_UPPER.jpg	5803666	0	1	4657	3	0	next	incorrect	957
Vp015	479	Response	2	5808141	4475	1
Vp015	480	Picture	MorphM8_09_orig.jpg ; MorphM8_00_UPPER.jpg	5808323	0	2	6321	3	0	next	incorrect	959
Vp015	480	Response	2	5814461	6138	1
Vp015	481	Picture	MorphF1_10_orig.jpg ; MorphF1_10_UPPER.jpg	5814644	0	1	7485	2	0	next	incorrect	961
Vp015	481	Response	2	5821981	7337	1
Vp015	482	Picture	MorphF6_06_orig.jpg ; MorphF6_00_UPPER.jpg	5822129	0	1	15468	2	0	next	incorrect	963
Vp015	482	Response	2	5837501	15372	1
Vp015	483	Picture	MorphF3_05_orig.jpg ; MorphF3_10_UPPER.jpg	5837597	0	1	8649	2	0	next	incorrect	965
Vp015	483	Response	2	5846060	8463	1
Vp015	484	Picture	MorphF7_01_orig.jpg ; MorphF7_10_UPPER.jpg	5846246	0	1	26433	182	0	next	hit	967
Vp015	484	Response	1	5872620	26374	1
Vp015	485	Picture	MorphF6_09_orig.jpg ; MorphF6_00_UPPER.jpg	5872679	0	181	10658	183	0	next	incorrect	969
Vp015	485	Response	2	5883180	10501	1
Vp015	486	Picture	MorphM10_02_orig.jpg ; MorphM10_00_UPPER.jpg	5883337	0	2	7652	3	0	next	hit	971
Vp015	486	Response	1	5890860	7523	1
Vp015	487	Picture	MorphF3_06_orig.jpg ; MorphF3_10_UPPER.jpg	5890989	0	1	6653	2	0	next	incorrect	973
Vp015	487	Response	2	5897580	6591	1
Vp015	488	Picture	MorphM3_09_orig.jpg ; MorphM3_10_UPPER.jpg	5897642	0	1	6985	3	0	next	incorrect	975
Vp015	488	Response	2	5904460	6818	1
Vp015	489	Picture	MorphF7_00_orig.jpg ; MorphF7_00_UPPER.jpg	5904627	0	2	13473	3	0	next	hit	977
Vp015	489	Response	1	5917899	13272	1
Vp015	490	Picture	MorphM4_10_orig.jpg ; MorphM4_10_UPPER.jpg	5918100	0	1	3992	2	0	next	incorrect	979
Vp015	490	Response	2	5921899	3799	1
Vp015	491	Picture	MorphM8_03_orig.jpg ; MorphM8_00_UPPER.jpg	5922092	0	1	15136	2	0	next	incorrect	981
Vp015	491	Response	2	5937099	15007	1
Vp015	492	Picture	MorphF9_06_orig.jpg ; MorphF9_10_UPPER.jpg	5937228	0	1	25614	2	0	next	hit	983
Vp015	492	Response	1	5962779	25551	1
Vp015	493	Picture	MorphM8_06_orig.jpg ; MorphM8_00_UPPER.jpg	5962842	0	1	10295	186	0	next	hit	985
Vp015	493	Response	1	5973098	10256	1
Vp015	494	Picture	MorphM1_00_orig.jpg ; MorphM1_10_UPPER.jpg	5973137	0	185	12482	363	0	next	hit	987
Vp015	494	Response	1	5985578	12441	1
Vp015	495	Picture	MorphM4_05_orig.jpg ; MorphM4_00_UPPER.jpg	5985619	0	178	7828	179	0	next	hit	989
Vp015	495	Response	1	5993258	7639	1
Vp015	496	Picture	MorphF1_05_orig.jpg ; MorphF1_00_UPPER.jpg	5993447	0	1	11809	2	0	next	hit	991
Vp015	496	Response	1	6005098	11651	1
Vp015	497	Picture	MorphM2_08_orig.jpg ; MorphM2_00_UPPER.jpg	6005256	0	1	12807	2	0	next	incorrect	993
Vp015	497	Response	2	6017978	12722	1
Vp015	498	Picture	MorphF5_08_orig.jpg ; MorphF5_00_UPPER.jpg	6018063	0	1	5822	2	0	next	incorrect	995
Vp015	498	Response	2	6023738	5675	1
Vp015	499	Picture	MorphF1_08_orig.jpg ; MorphF1_00_UPPER.jpg	6023885	0	1	5988	2	0	next	hit	997
Vp015	499	Response	1	6029818	5933	1
Vp015	500	Picture	MorphM10_02_orig.jpg ; MorphM10_10_UPPER.jpg	6029873	0	1	4490	3	0	next	incorrect	999
Vp015	500	Response	2	6034297	4424	1
Vp015	501	Picture	MorphF1_09_orig.jpg ; MorphF1_00_UPPER.jpg	6034363	0	2	13140	3	0	next	incorrect	1001
Vp015	501	Response	2	6047336	12973	2
Vp015	502	Picture	MorphF4_02_orig.jpg ; MorphF4_10_UPPER.jpg	6047503	0	1	7485	2	0	next	incorrect	1003
Vp015	502	Response	2	6054777	7274	1
Vp015	503	Picture	MorphF1_03_orig.jpg ; MorphF1_00_UPPER.jpg	6054988	0	1	7319	2	0	next	incorrect	1005
Vp015	503	Response	2	6062137	7149	1
Vp015	504	Picture	MorphM1_07_orig.jpg ; MorphM1_10_UPPER.jpg	6062307	0	1	6320	2	0	next	hit	1007
Vp015	504	Response	1	6068457	6150	1
Vp015	505	Picture	MorphF7_06_orig.jpg ; MorphF7_10_UPPER.jpg	6068627	0	1	10129	186	0	next	hit	1009
Vp015	505	Response	1	6078697	10070	1
Vp015	506	Picture	MorphF9_02_orig.jpg ; MorphF9_00_UPPER.jpg	6078756	0	185	10995	186	0	next	incorrect	1011
Vp015	506	Response	2	6089657	10901	1
Vp015	507	Picture	MorphM3_07_orig.jpg ; MorphM3_10_UPPER.jpg	6089751	0	1	7983	3	0	next	hit	1013
Vp015	507	Response	1	6097657	7906	1
Vp015	508	Picture	MorphF7_01_orig.jpg ; MorphF7_00_UPPER.jpg	6097734	0	2	10479	3	0	next	incorrect	1015
Vp015	508	Response	2	6108056	10322	1
Vp015	509	Picture	MorphM4_10_orig.jpg ; MorphM4_00_UPPER.jpg	6108213	0	1	4491	2	0	next	hit	1017
Vp015	509	Response	1	6112616	4403	1
Vp015	510	Picture	MorphM6_10_orig.jpg ; MorphM6_10_UPPER.jpg	6112704	0	1	6487	2	0	next	incorrect	1019
Vp015	510	Response	2	6119096	6392	1
Vp015	511	Picture	MorphF6_07_orig.jpg ; MorphF6_10_UPPER.jpg	6119191	0	1	7485	2	0	next	incorrect	1021
Vp015	511	Response	2	6126616	7425	1
Vp015	512	Picture	MorphF7_08_orig.jpg ; MorphF7_10_UPPER.jpg	6126676	0	1	8649	2	0	next	hit	1023
Vp015	512	Response	1	6135256	8580	1
Vp015	513	Picture	MorphF8_04_orig.jpg ; MorphF8_00_UPPER.jpg	6135325	0	1	6320	2	0	next	hit	1025
Vp015	513	Response	1	6141496	6171	1
Vp015	514	Picture	MorphF2_00_orig.jpg ; MorphF2_00_UPPER.jpg	6141645	0	1	12641	2	0	next	incorrect	1027
Vp015	514	Response	2	6154216	12571	1
Vp015	515	Picture	MorphM10_07_orig.jpg ; MorphM10_00_UPPER.jpg	6154286	0	1	6320	3	0	next	hit	1029
Vp015	515	Response	1	6160456	6170	1
Vp015	516	Picture	MorphM4_08_orig.jpg ; MorphM4_00_UPPER.jpg	6160606	0	2	13473	3	0	next	hit	1031
Vp015	516	Response	1	6173976	13370	1
Vp015	517	Picture	MorphM9_01_orig.jpg ; MorphM9_00_UPPER.jpg	6174079	0	1	9647	2	0	next	incorrect	1033
Vp015	517	Response	2	6183656	9577	1
Vp015	518	Picture	MorphF2_09_orig.jpg ; MorphF2_10_UPPER.jpg	6183726	0	1	6819	3	0	next	hit	1035
Vp015	518	Response	1	6190375	6649	1
Vp015	519	Picture	MorphM3_06_orig.jpg ; MorphM3_10_UPPER.jpg	6190545	0	2	8151	3	0	next	hit	1037
Vp015	519	Response	1	6198535	7990	1
Vp015	520	Picture	MorphM4_00_orig.jpg ; MorphM4_00_UPPER.jpg	6198696	0	1	8815	2	0	next	hit	1039
Vp015	520	Response	1	6207335	8639	1
Vp015	521	Picture	MorphF3_08_orig.jpg ; MorphF3_00_UPPER.jpg	6207511	0	1	6320	3	0	next	hit	1041
Vp015	521	Response	1	6213655	6144	1
Vp015	522	Picture	MorphM2_09_orig.jpg ; MorphM2_10_UPPER.jpg	6213831	0	2	8483	3	0	next	incorrect	1043
Vp015	522	Response	2	6222135	8304	1
Vp015	523	Picture	MorphM5_10_orig.jpg ; MorphM5_10_UPPER.jpg	6222314	0	1	9481	2	0	next	incorrect	1045
Vp015	523	Response	2	6231655	9341	1
Vp015	524	Picture	MorphF4_10_orig.jpg ; MorphF4_10_UPPER.jpg	6231795	0	1	7651	2	0	next	hit	1047
Vp015	524	Response	1	6239335	7540	1
Vp015	525	Picture	MorphF3_09_orig.jpg ; MorphF3_00_UPPER.jpg	6239446	0	1	8150	2	0	next	hit	1049
Vp015	525	Response	1	6247494	8048	1
Vp015	526	Picture	MorphF10_05_orig.jpg ; MorphF10_10_UPPER.jpg	6247596	0	1	6820	2	0	next	hit	1051
Vp015	526	Response	1	6254294	6698	1
Vp015	527	Picture	MorphM5_02_orig.jpg ; MorphM5_10_UPPER.jpg	6254416	0	1	11975	2	0	next	incorrect	1053
Vp015	527	Response	2	6266294	11878	1
Vp015	528	Picture	MorphM9_06_orig.jpg ; MorphM9_00_UPPER.jpg	6266391	0	1	5988	2	0	next	hit	1055
Vp015	528	Response	1	6272214	5823	1
Vp015	529	Picture	MorphF8_01_orig.jpg ; MorphF8_00_UPPER.jpg	6272379	0	1	6986	2	0	next	hit	1057
Vp015	529	Response	1	6279334	6955	1
Vp015	530	Picture	MorphF6_00_orig.jpg ; MorphF6_00_UPPER.jpg	6279365	0	1	23785	2	0	next	incorrect	1059
Vp015	530	Response	2	6303014	23649	1
Vp015	531	Picture	MorphF7_09_orig.jpg ; MorphF7_00_UPPER.jpg	6303150	0	1	12973	2	0	next	hit	1061
Vp015	531	Response	1	6316053	12903	1
Vp015	532	Picture	MorphF8_00_orig.jpg ; MorphF8_10_UPPER.jpg	6316123	0	1	7457	196	0	next	hit	1063
Vp015	532	Response	1	6323573	7450	1
Vp015	533	Picture	MorphF4_07_orig.jpg ; MorphF4_10_UPPER.jpg	6323580	0	195	7513	196	0	next	incorrect	1065
Vp015	533	Response	2	6330933	7353	1
Vp015	534	Picture	MorphM1_06_orig.jpg ; MorphM1_00_UPPER.jpg	6331093	0	1	6320	2	0	next	hit	1067
Vp015	534	Response	1	6337253	6160	1
Vp015	535	Picture	MorphM6_09_orig.jpg ; MorphM6_10_UPPER.jpg	6337413	0	1	11130	183	0	next	hit	1069
Vp015	535	Response	1	6348533	11120	1
Vp015	536	Picture	MorphF2_05_orig.jpg ; MorphF2_10_UPPER.jpg	6348543	0	182	8331	183	0	next	hit	1071
Vp015	536	Response	1	6356773	8230	1
Vp015	537	Picture	MorphM7_00_orig.jpg ; MorphM7_00_UPPER.jpg	6356874	0	1	15967	2	0	next	hit	1073
Vp015	537	Response	1	6372692	15818	1
Vp015	538	Picture	MorphF5_05_orig.jpg ; MorphF5_00_UPPER.jpg	6372841	0	1	11144	2	0	next	hit	1075
Vp015	538	Response	1	6383812	10971	1
Vp015	539	Picture	MorphF1_00_orig.jpg ; MorphF1_00_UPPER.jpg	6383985	0	1	8483	9	0	next	hit	1077
Vp015	539	Response	1	6392292	8307	1
Vp015	540	Picture	MorphM4_04_orig.jpg ; MorphM4_00_UPPER.jpg	6392468	0	8	5988	9	0	next	hit	1079
Vp015	540	Response	1	6398292	5824	1
Vp015	541	Picture	MorphM1_04_orig.jpg ; MorphM1_00_UPPER.jpg	6398456	0	1	10146	2	0	next	hit	1081
Vp015	541	Response	1	6408452	9996	1
Vp015	542	Picture	MorphM4_03_orig.jpg ; MorphM4_10_UPPER.jpg	6408602	0	1	4491	2	0	next	hit	1083
Vp015	542	Response	1	6412932	4330	1
Vp015	543	Picture	MorphM9_02_orig.jpg ; MorphM9_10_UPPER.jpg	6413093	0	1	6320	2	0	next	incorrect	1085
Vp015	543	Response	2	6419332	6239	1
Vp015	544	Picture	MorphM1_07_orig.jpg ; MorphM1_00_UPPER.jpg	6419413	0	1	4990	2	0	next	hit	1087
Vp015	544	Response	1	6424212	4799	1
Vp015	545	Picture	MorphF10_02_orig.jpg ; MorphF10_00_UPPER.jpg	6424403	0	1	8649	2	0	next	hit	1089
Vp015	545	Response	1	6432932	8529	1
Vp015	546	Picture	MorphM2_07_orig.jpg ; MorphM2_00_UPPER.jpg	6433052	0	1	6487	2	0	next	incorrect	1091
Vp015	546	Response	2	6439491	6439	1
Vp015	547	Picture	MorphM3_09_orig.jpg ; MorphM3_00_UPPER.jpg	6439539	0	1	14637	2	0	next	incorrect	1093
Vp015	547	Response	2	6454131	14592	1
Vp015	548	Picture	MorphF7_09_orig.jpg ; MorphF7_10_UPPER.jpg	6454176	0	1	6819	2	0	next	hit	1095
Vp015	548	Response	1	6460851	6675	1
Vp015	549	Picture	MorphF2_07_orig.jpg ; MorphF2_10_UPPER.jpg	6460995	0	1	23452	2	0	next	hit	1097
Vp015	549	Response	1	6484291	23296	1
Vp015	550	Picture	MorphF9_04_orig.jpg ; MorphF9_00_UPPER.jpg	6484447	0	1	15136	2	0	next	incorrect	1099
Vp015	550	Response	2	6499411	14964	1
Vp015	551	Picture	MorphM3_04_orig.jpg ; MorphM3_10_UPPER.jpg	6499583	0	1	15469	2	0	next	incorrect	1101
Vp015	551	Response	2	6514930	15347	1
Vp015	552	Picture	MorphF10_01_orig.jpg ; MorphF10_00_UPPER.jpg	6515052	0	1	5156	2	0	next	hit	1103
Vp015	552	Response	1	6520130	5078	1
Vp015	553	Picture	MorphM4_07_orig.jpg ; MorphM4_10_UPPER.jpg	6520208	0	1	6653	2	0	next	incorrect	1105
Vp015	553	Response	2	6526690	6482	1
Vp015	554	Picture	MorphF10_06_orig.jpg ; MorphF10_00_UPPER.jpg	6526861	0	1	5988	2	0	next	hit	1107
Vp015	554	Response	1	6532770	5909	1
Vp015	555	Picture	MorphF5_07_orig.jpg ; MorphF5_10_UPPER.jpg	6532849	0	1	8982	2	0	next	incorrect	1109
Vp015	555	Response	2	6541650	8801	1
Vp015	556	Picture	MorphM8_05_orig.jpg ; MorphM8_00_UPPER.jpg	6541831	0	1	31768	2	0	next	incorrect	1111
Vp015	556	Response	2	6573489	31658	1
Vp015	557	Picture	MorphM4_01_orig.jpg ; MorphM4_10_UPPER.jpg	6573599	0	1	8483	2	0	next	hit	1113
Vp015	557	Response	1	6581969	8370	1
Vp015	558	Picture	MorphM10_10_orig.jpg ; MorphM10_10_UPPER.jpg	6582082	0	1	6137	186	0	next	hit	1115
Vp015	558	Response	1	6588209	6127	1
Vp015	559	Picture	MorphM9_00_orig.jpg ; MorphM9_00_UPPER.jpg	6588219	0	185	7668	186	0	next	incorrect	1117
Vp015	559	Response	2	6595729	7510	1
Vp015	560	Picture	MorphF4_03_orig.jpg ; MorphF4_10_UPPER.jpg	6595887	0	1	13306	3	0	next	incorrect	1119
Vp015	560	Response	2	6609089	13202	1
Vp015	561	Picture	MorphM5_08_orig.jpg ; MorphM5_10_UPPER.jpg	6609193	0	2	7818	3	0	next	incorrect	1121
Vp015	561	Response	2	6616929	7736	1
Vp015	562	Picture	MorphF1_06_orig.jpg ; MorphF1_00_UPPER.jpg	6617011	0	1	8316	2	0	next	incorrect	1123
Vp015	562	Response	2	6625249	8238	1
Vp015	563	Picture	MorphM7_07_orig.jpg ; MorphM7_00_UPPER.jpg	6625327	0	1	4990	2	0	next	hit	1125
Vp015	563	Response	1	6630208	4881	1
Vp015	564	Picture	MorphM3_07_orig.jpg ; MorphM3_00_UPPER.jpg	6630317	0	1	5323	2	0	next	incorrect	1127
Vp015	564	Response	2	6635569	5252	1
Vp015	565	Picture	MorphF8_05_orig.jpg ; MorphF8_00_UPPER.jpg	6635640	0	1	5987	3	0	next	incorrect	1129
Vp015	565	Response	2	6641568	5928	1
Vp015	566	Picture	MorphM9_00_orig.jpg ; MorphM9_10_UPPER.jpg	6641627	0	2	6487	3	0	next	incorrect	1131
Vp015	566	Response	2	6647968	6341	1
Vp015	567	Picture	MorphF1_02_orig.jpg ; MorphF1_10_UPPER.jpg	6648114	0	1	6321	2	0	next	incorrect	1133
Vp015	567	Response	2	6654368	6254	1
Vp015	568	Picture	MorphM7_06_orig.jpg ; MorphM7_10_UPPER.jpg	6654435	0	1	4990	2	0	next	hit	1135
Vp015	568	Response	1	6659248	4813	1
Vp015	569	Picture	MorphM5_05_orig.jpg ; MorphM5_00_UPPER.jpg	6659425	0	1	6486	2	0	next	incorrect	1137
Vp015	569	Response	2	6665808	6383	1
Vp015	570	Picture	MorphF3_00_orig.jpg ; MorphF3_00_UPPER.jpg	6665911	0	1	5157	2	0	next	incorrect	1139
Vp015	570	Response	2	6671008	5097	1
Vp015	571	Picture	MorphM4_02_orig.jpg ; MorphM4_10_UPPER.jpg	6671068	0	1	6985	2	0	next	hit	1141
Vp015	571	Response	1	6677888	6820	1
Vp015	572	Picture	MorphF2_04_orig.jpg ; MorphF2_00_UPPER.jpg	6678053	0	1	7485	2	0	next	incorrect	1143
Vp015	572	Response	2	6685488	7435	1
Vp015	573	Picture	MorphF9_02_orig.jpg ; MorphF9_10_UPPER.jpg	6685538	0	1	9481	2	0	next	hit	1145
Vp015	573	Response	1	6694928	9390	1
Vp015	574	Picture	MorphM3_06_orig.jpg ; MorphM3_00_UPPER.jpg	6695019	0	1	6799	189	0	next	incorrect	1147
Vp015	574	Response	2	6701807	6788	1
Vp015	575	Picture	MorphF8_03_orig.jpg ; MorphF8_00_UPPER.jpg	6701818	0	188	6840	189	0	next	hit	1149
Vp015	575	Response	1	6708527	6709	1
Vp015	576	Picture	MorphM5_10_orig.jpg ; MorphM5_00_UPPER.jpg	6708658	0	1	4309	184	0	next	incorrect	1151
Vp015	576	Response	2	6712927	4269	1
Vp015	577	Picture	MorphM6_05_orig.jpg ; MorphM6_00_UPPER.jpg	6712967	0	183	4506	184	0	next	incorrect	1153
Vp015	577	Response	2	6717327	4360	1
Vp015	578	Picture	MorphF8_01_orig.jpg ; MorphF8_10_UPPER.jpg	6717473	0	1	10146	2	0	next	incorrect	1155
Vp015	578	Response	2	6727407	9934	1
Vp015	579	Picture	MorphF6_01_orig.jpg ; MorphF6_10_UPPER.jpg	6727619	0	1	8982	2	0	next	hit	1157
Vp015	579	Response	1	6736527	8908	1
Vp015	580	Picture	MorphM10_01_orig.jpg ; MorphM10_00_UPPER.jpg	6736601	0	1	43910	2	0	next	incorrect	1159
Vp015	580	Response	2	6780366	43765	1
Vp015	581	Picture	MorphF6_02_orig.jpg ; MorphF6_10_UPPER.jpg	6780511	0	1	8816	2	0	next	incorrect	1161
Vp015	581	Response	2	6789246	8735	1
Vp015	582	Picture	MorphF5_02_orig.jpg ; MorphF5_00_UPPER.jpg	6789327	0	1	21456	2	0	next	incorrect	1163
Vp015	582	Response	2	6810606	21279	1
Vp015	583	Picture	MorphF3_00_orig.jpg ; MorphF3_10_UPPER.jpg	6810783	0	1	7651	2	0	next	hit	1165
Vp015	583	Response	1	6818366	7583	1
Vp015	584	Picture	MorphM3_05_orig.jpg ; MorphM3_00_UPPER.jpg	6818434	0	1	7152	2	0	next	incorrect	1167
Vp015	584	Response	2	6825405	6971	1
Vp015	585	Picture	MorphF8_04_orig.jpg ; MorphF8_10_UPPER.jpg	6825586	0	1	6653	3	0	next	incorrect	1169
Vp015	585	Response	2	6832045	6459	1
Vp015	586	Picture	MorphM6_04_orig.jpg ; MorphM6_00_UPPER.jpg	6832239	0	2	8816	3	0	next	incorrect	1171
Vp015	586	Response	2	6840925	8686	1
Vp015	587	Picture	MorphM4_01_orig.jpg ; MorphM4_00_UPPER.jpg	6841055	0	1	5655	2	0	next	hit	1173
Vp015	587	Response	1	6846525	5470	1
Vp015	588	Picture	MorphM3_10_orig.jpg ; MorphM3_00_UPPER.jpg	6846710	0	1	11144	2	0	next	incorrect	1175
Vp015	588	Response	2	6857805	11095	1
Vp015	589	Picture	MorphM4_04_orig.jpg ; MorphM4_10_UPPER.jpg	6857854	0	1	6320	3	0	next	hit	1177
Vp015	589	Response	1	6863965	6111	1
Vp015	590	Picture	MorphF8_10_orig.jpg ; MorphF8_10_UPPER.jpg	6864174	0	2	4491	3	0	next	incorrect	1179
Vp015	590	Response	2	6868605	4431	1
Vp015	591	Picture	MorphM10_06_orig.jpg ; MorphM10_00_UPPER.jpg	6868665	0	1	15635	2	0	next	hit	1181
Vp015	591	Response	1	6884205	15540	1
Vp015	592	Picture	MorphM1_02_orig.jpg ; MorphM1_00_UPPER.jpg	6884300	0	1	9148	2	0	next	hit	1183
Vp015	592	Response	1	6893325	9025	1
Vp015	593	Picture	MorphF6_10_orig.jpg ; MorphF6_00_UPPER.jpg	6893448	0	1	6986	2	0	next	incorrect	1185
Vp015	593	Response	2	6900365	6917	1
Vp015	594	Picture	MorphM10_08_orig.jpg ; MorphM10_00_UPPER.jpg	6900434	0	1	5156	2	0	next	hit	1187
Vp015	594	Response	1	6905484	5050	1
Vp015	595	Picture	MorphM9_09_orig.jpg ; MorphM9_10_UPPER.jpg	6905590	0	1	74349	2	0	next	hit	1189
Vp015	595	Response	1	6979803	74213	2
Vp015	596	Picture	MorphF10_09_orig.jpg ; MorphF10_00_UPPER.jpg	6979939	0	1	10811	2	0	next	hit	1191
Vp015	596	Response	1	6990603	10664	1
Vp015	597	Picture	MorphM1_04_orig.jpg ; MorphM1_10_UPPER.jpg	6990750	0	1	8150	2	0	next	hit	1193
Vp015	597	Response	1	6998843	8093	1
Vp015	598	Picture	MorphF3_03_orig.jpg ; MorphF3_00_UPPER.jpg	6998900	0	1	6986	2	0	next	hit	1195
Vp015	598	Response	1	7005723	6823	1
Vp015	599	Picture	MorphM10_07_orig.jpg ; MorphM10_10_UPPER.jpg	7005886	0	1	5156	2	0	next	hit	1197
Vp015	599	Response	1	7010923	5037	1
Vp015	600	Picture	MorphF8_09_orig.jpg ; MorphF8_10_UPPER.jpg	7011042	0	1	3992	2	0	next	hit	1199
Vp015	600	Response	1	7014923	3881	1
Vp015	601	Picture	MorphM7_07_orig.jpg ; MorphM7_10_UPPER.jpg	7015034	0	1	6321	2	0	next	hit	1201
Vp015	601	Response	1	7021243	6209	1
Vp015	602	Picture	MorphF10_09_orig.jpg ; MorphF10_10_UPPER.jpg	7021355	0	1	4490	3	0	next	hit	1203
Vp015	602	Response	1	7025802	4447	1
Vp015	603	Picture	MorphM4_06_orig.jpg ; MorphM4_10_UPPER.jpg	7025845	0	2	5822	3	0	next	hit	1205
Vp015	603	Response	1	7031482	5637	1
Vp015	604	Picture	MorphF9_01_orig.jpg ; MorphF9_00_UPPER.jpg	7031667	0	1	7817	2	0	next	hit	1207
Vp015	604	Response	1	7039322	7655	1
Vp015	605	Picture	MorphM10_00_orig.jpg ; MorphM10_00_UPPER.jpg	7039484	0	1	13607	201	0	next	hit	1209
Vp015	605	Response	1	7053082	13598	1
Vp015	606	Picture	MorphF9_03_orig.jpg ; MorphF9_00_UPPER.jpg	7053091	0	200	17663	201	0	next	incorrect	1211
Vp015	606	Response	2	7070602	17511	1
Vp015	607	Picture	MorphM10_00_orig.jpg ; MorphM10_10_UPPER.jpg	7070754	0	1	6986	2	0	next	hit	1213
Vp015	607	Response	1	7077562	6808	1
Vp015	608	Picture	MorphM4_00_orig.jpg ; MorphM4_10_UPPER.jpg	7077740	0	1	7318	2	0	next	hit	1215
Vp015	608	Response	1	7084922	7182	1
Vp015	609	Picture	MorphM7_09_orig.jpg ; MorphM7_10_UPPER.jpg	7085058	0	1	4657	2	0	next	hit	1217
Vp015	609	Response	1	7089641	4583	1
Vp015	610	Picture	MorphF9_08_orig.jpg ; MorphF9_10_UPPER.jpg	7089715	0	1	6487	2	0	next	incorrect	1219
Vp015	610	Response	2	7096122	6407	1
Vp015	611	Picture	MorphF10_10_orig.jpg ; MorphF10_10_UPPER.jpg	7096202	0	1	9148	2	0	next	hit	1221
Vp015	611	Response	1	7105241	9039	1
Vp015	612	Picture	MorphF3_09_orig.jpg ; MorphF3_10_UPPER.jpg	7105350	0	1	11643	2	0	next	hit	1223
Vp015	612	Response	1	7116841	11491	1
Vp015	613	Picture	MorphM2_03_orig.jpg ; MorphM2_00_UPPER.jpg	7116993	0	1	7485	2	0	next	incorrect	1225
Vp015	613	Response	2	7124441	7448	1
Vp015	614	Picture	MorphM3_05_orig.jpg ; MorphM3_10_UPPER.jpg	7124478	0	1	10479	2	0	next	hit	1227
Vp015	614	Response	1	7134761	10283	1
Vp015	615	Picture	MorphM10_05_orig.jpg ; MorphM10_00_UPPER.jpg	7134957	0	1	6154	2	0	next	hit	1229
Vp015	615	Response	1	7140921	5964	1
Vp015	616	Picture	MorphF7_03_orig.jpg ; MorphF7_00_UPPER.jpg	7141111	0	1	14803	2	0	next	incorrect	1231
Vp015	616	Response	2	7155801	14690	1
Vp015	617	Picture	MorphF10_00_orig.jpg ; MorphF10_10_UPPER.jpg	7155914	0	1	5489	2	0	next	hit	1233
Vp015	617	Response	1	7161320	5406	1
Vp015	618	Picture	MorphF5_04_orig.jpg ; MorphF5_00_UPPER.jpg	7161403	0	1	10977	3	0	next	hit	1235
Vp015	618	Response	1	7172280	10877	1
Vp015	619	Picture	MorphF3_06_orig.jpg ; MorphF3_00_UPPER.jpg	7172380	0	2	9980	3	0	next	hit	1237
Vp015	619	Response	1	7182281	9901	1
Vp015	620	Picture	MorphM6_02_orig.jpg ; MorphM6_10_UPPER.jpg	7182360	0	1	6986	2	0	next	incorrect	1239
Vp015	620	Response	2	7189160	6800	1
Vp015	621	Picture	MorphM10_04_orig.jpg ; MorphM10_00_UPPER.jpg	7189346	0	1	5988	2	0	next	hit	1241
Vp015	621	Response	1	7195240	5894	1
Vp015	622	Picture	MorphF4_08_orig.jpg ; MorphF4_10_UPPER.jpg	7195334	0	1	6487	2	0	next	incorrect	1243
Vp015	622	Response	2	7201720	6386	1
Vp015	623	Picture	MorphM8_06_orig.jpg ; MorphM8_10_UPPER.jpg	7201821	0	1	15967	2	0	next	hit	1245
Vp015	623	Response	1	7217560	15739	1
Vp015	624	Picture	MorphF4_01_orig.jpg ; MorphF4_10_UPPER.jpg	7217788	0	1	5322	3	0	next	hit	1247
Vp015	624	Response	1	7222999	5211	1
Vp015	625	Picture	MorphF9_07_orig.jpg ; MorphF9_10_UPPER.jpg	7223110	0	2	7319	3	0	next	hit	1249
Vp015	625	Response	1	7230279	7169	1
Vp015	626	Picture	MorphF2_10_orig.jpg ; MorphF2_10_UPPER.jpg	7230429	0	1	5618	206	0	next	hit	1251
Vp015	626	Response	1	7236039	5610	1
Vp015	627	Picture	MorphM6_04_orig.jpg ; MorphM6_10_UPPER.jpg	7236047	0	205	18998	207	0	next	incorrect	1253
Vp015	627	Response	2	7254999	18952	1
Vp015	628	Picture	MorphM7_09_orig.jpg ; MorphM7_00_UPPER.jpg	7255045	0	2	5323	3	0	next	hit	1255
Vp015	628	Response	1	7260279	5234	1
Vp015	629	Picture	MorphF6_08_orig.jpg ; MorphF6_10_UPPER.jpg	7260368	0	1	8150	2	0	next	incorrect	1257
Vp015	629	Response	2	7268439	8071	1
Vp015	630	Picture	MorphM1_09_orig.jpg ; MorphM1_00_UPPER.jpg	7268518	0	1	4824	2	0	next	hit	1259
Vp015	630	Response	1	7273159	4641	1
Vp015	631	Picture	MorphM7_02_orig.jpg ; MorphM7_00_UPPER.jpg	7273342	0	1	7152	2	0	next	incorrect	1261
Vp015	631	Response	2	7280439	7097	1
Vp015	632	Picture	MorphF10_10_orig.jpg ; MorphF10_00_UPPER.jpg	7280494	0	1	5156	2	0	next	hit	1263
Vp015	632	Response	1	7285558	5064	1
Vp015	633	Picture	MorphF6_07_orig.jpg ; MorphF6_00_UPPER.jpg	7285650	0	1	6154	2	0	next	incorrect	1265
Vp015	633	Response	2	7291719	6069	1
Vp015	634	Picture	MorphM7_04_orig.jpg ; MorphM7_00_UPPER.jpg	7291804	0	1	6321	2	0	next	hit	1267
Vp015	634	Response	1	7298038	6234	1
Vp015	635	Picture	MorphF10_00_orig.jpg ; MorphF10_00_UPPER.jpg	7298125	0	1	10811	2	0	next	hit	1269
Vp015	635	Response	1	7308758	10633	1
Vp015	636	Picture	MorphF2_09_orig.jpg ; MorphF2_00_UPPER.jpg	7308936	0	1	8815	2	0	next	hit	1271
Vp015	636	Response	1	7317638	8702	1
Vp015	637	Picture	MorphM8_01_orig.jpg ; MorphM8_10_UPPER.jpg	7317751	0	1	6820	2	0	next	hit	1273
Vp015	637	Response	1	7324438	6687	1
Vp015	638	Picture	MorphF10_08_orig.jpg ; MorphF10_00_UPPER.jpg	7324571	0	1	5821	2	0	next	hit	1275
Vp015	638	Response	1	7330358	5787	1
Vp015	639	Picture	MorphF8_09_orig.jpg ; MorphF8_00_UPPER.jpg	7330392	0	1	8150	2	0	next	incorrect	1277
Vp015	639	Response	2	7338358	7966	1
Vp015	640	Picture	MorphF9_08_orig.jpg ; MorphF9_00_UPPER.jpg	7338542	0	1	8649	2	0	next	incorrect	1279
Vp015	640	Response	2	7347078	8536	1
Vp015	641	Picture	MorphM8_09_orig.jpg ; MorphM8_10_UPPER.jpg	7347191	0	1	8649	3	0	next	incorrect	1281
Vp015	641	Response	2	7355717	8526	1
Vp015	642	Picture	MorphM6_00_orig.jpg ; MorphM6_10_UPPER.jpg	7355840	0	2	10479	3	0	next	incorrect	1283
Vp015	642	Response	2	7366197	10357	1
Vp015	643	Picture	MorphF1_01_orig.jpg ; MorphF1_00_UPPER.jpg	7366319	0	1	9314	3	0	next	incorrect	1285
Vp015	643	Response	2	7375557	9238	1
Vp015	644	Picture	MorphM3_02_orig.jpg ; MorphM3_00_UPPER.jpg	7375633	0	2	9814	3	0	next	incorrect	1287
Vp015	644	Response	2	7385317	9684	1
Vp015	645	Picture	MorphF10_06_orig.jpg ; MorphF10_10_UPPER.jpg	7385447	0	1	7318	2	0	next	hit	1289
Vp015	645	Response	1	7392677	7230	1
Vp015	646	Picture	MorphM10_03_orig.jpg ; MorphM10_00_UPPER.jpg	7392765	0	1	8966	184	0	next	hit	1291
Vp015	646	Response	1	7401717	8952	1
Vp015	647	Picture	MorphM8_00_orig.jpg ; MorphM8_00_UPPER.jpg	7401731	0	183	7168	184	0	next	incorrect	1293
Vp015	647	Response	2	7408837	7106	1
Vp015	648	Picture	MorphM1_03_orig.jpg ; MorphM1_00_UPPER.jpg	7408899	0	1	5489	2	0	next	hit	1295
Vp015	648	Response	1	7414357	5458	1
Vp015	649	Picture	MorphM8_01_orig.jpg ; MorphM8_00_UPPER.jpg	7414388	0	1	5988	2	0	next	incorrect	1297
Vp015	649	Response	2	7420277	5889	1
Vp015	650	Picture	MorphM6_08_orig.jpg ; MorphM6_10_UPPER.jpg	7420376	0	1	7152	2	0	next	hit	1299
Vp015	650	Response	1	7427317	6941	1
Vp015	651	Picture	MorphF4_05_orig.jpg ; MorphF4_10_UPPER.jpg	7427528	0	1	5322	2	0	next	incorrect	1301
Vp015	651	Response	2	7432676	5148	1
Vp015	652	Picture	MorphM1_09_orig.jpg ; MorphM1_10_UPPER.jpg	7432850	0	1	6653	3	0	next	hit	1303
Vp015	652	Response	1	7439396	6546	1
Vp015	653	Picture	MorphM6_07_orig.jpg ; MorphM6_10_UPPER.jpg	7439503	0	2	6973	183	0	next	incorrect	1305
Vp015	653	Response	2	7446436	6933	1
Vp015	654	Picture	MorphM8_07_orig.jpg ; MorphM8_10_UPPER.jpg	7446476	0	181	5502	182	0	next	incorrect	1307
Vp015	654	Response	2	7451796	5320	1
Vp015	655	Picture	MorphF3_03_orig.jpg ; MorphF3_10_UPPER.jpg	7451978	0	1	7651	2	0	next	hit	1309
Vp015	655	Response	1	7459556	7578	1
Vp015	656	Picture	MorphM6_03_orig.jpg ; MorphM6_00_UPPER.jpg	7459629	0	1	6154	2	0	next	incorrect	1311
Vp015	656	Response	2	7465716	6087	1
Vp015	657	Picture	MorphF4_04_orig.jpg ; MorphF4_10_UPPER.jpg	7465783	0	1	7780	206	0	next	incorrect	1313
Vp015	657	Response	2	7473556	7773	1
Vp015	658	Picture	MorphF8_03_orig.jpg ; MorphF8_10_UPPER.jpg	7473563	0	205	9019	207	0	next	incorrect	1315
Vp015	658	Response	2	7482436	8873	1
Vp015	659	Picture	MorphF6_02_orig.jpg ; MorphF6_00_UPPER.jpg	7482582	0	2	7652	3	0	next	incorrect	1317
Vp015	659	Response	2	7490116	7534	1
Vp015	660	Picture	MorphF2_10_orig.jpg ; MorphF2_00_UPPER.jpg	7490234	0	1	6640	181	0	next	hit	1319
Vp015	660	Response	1	7496835	6601	1
Vp015	661	Picture	MorphM9_03_orig.jpg ; MorphM9_00_UPPER.jpg	7496874	0	180	6167	181	0	next	incorrect	1321
Vp015	661	Response	2	7502915	6041	1
Vp015	662	Picture	MorphM3_02_orig.jpg ; MorphM3_10_UPPER.jpg	7503041	0	1	7984	2	0	next	incorrect	1323
Vp015	662	Response	2	7510915	7874	1
Vp015	663	Picture	MorphF8_00_orig.jpg ; MorphF8_00_UPPER.jpg	7511025	0	1	6486	2	0	next	incorrect	1325
Vp015	663	Response	2	7517475	6450	1
Vp015	664	Picture	MorphM6_08_orig.jpg ; MorphM6_00_UPPER.jpg	7517511	0	1	7152	3	0	next	incorrect	1327
Vp015	664	Response	2	7524435	6924	1
Vp015	665	Picture	MorphM8_08_orig.jpg ; MorphM8_00_UPPER.jpg	7524663	0	2	5489	3	0	next	incorrect	1329
Vp015	665	Response	2	7530035	5372	1
Vp015	666	Picture	MorphM1_08_orig.jpg ; MorphM1_00_UPPER.jpg	7530152	0	1	7485	2	0	next	hit	1331
Vp015	666	Response	1	7537555	7403	1
Vp015	667	Picture	MorphM7_02_orig.jpg ; MorphM7_10_UPPER.jpg	7537637	0	1	10978	2	0	next	hit	1333
Vp015	667	Response	1	7548435	10798	1
Vp015	668	Picture	MorphM1_10_orig.jpg ; MorphM1_10_UPPER.jpg	7548615	0	1	5655	2	0	next	hit	1335
Vp015	668	Response	1	7554194	5579	1
Vp015	669	Picture	MorphM7_06_orig.jpg ; MorphM7_00_UPPER.jpg	7554270	0	1	6986	2	0	next	hit	1337
Vp015	669	Response	1	7561155	6885	1
Vp015	670	Picture	MorphF9_01_orig.jpg ; MorphF9_10_UPPER.jpg	7561256	0	1	6486	3	0	next	incorrect	1339
Vp015	670	Response	2	7567554	6298	1
Vp015	671	Picture	MorphF3_01_orig.jpg ; MorphF3_10_UPPER.jpg	7567742	0	2	5822	3	0	next	incorrect	1341
Vp015	671	Response	2	7573394	5652	1
Vp015	672	Picture	MorphM2_00_orig.jpg ; MorphM2_10_UPPER.jpg	7573564	0	1	6986	2	0	next	incorrect	1343
Vp015	672	Response	2	7580354	6790	1
Vp015	673	Picture	MorphM7_08_orig.jpg ; MorphM7_00_UPPER.jpg	7580550	0	1	6631	190	0	next	hit	1345
Vp015	673	Response	1	7587154	6604	1
Vp015	674	Picture	MorphM5_06_orig.jpg ; MorphM5_10_UPPER.jpg	7587181	0	189	10168	190	0	next	incorrect	1347
Vp015	674	Response	2	7597234	10053	1
Vp015	675	Picture	MorphF3_02_orig.jpg ; MorphF3_10_UPPER.jpg	7597349	0	1	11476	3	0	next	incorrect	1349
Vp015	675	Response	2	7608674	11325	1
Vp015	676	Picture	MorphF5_08_orig.jpg ; MorphF5_10_UPPER.jpg	7608825	0	2	7485	3	0	next	hit	1351
Vp015	676	Response	1	7616114	7289	1
Vp015	677	Picture	MorphM3_01_orig.jpg ; MorphM3_00_UPPER.jpg	7616310	0	1	5655	2	0	next	incorrect	1353
Vp015	677	Response	2	7621793	5483	1
Vp015	678	Picture	MorphM1_03_orig.jpg ; MorphM1_10_UPPER.jpg	7621965	0	1	3826	2	0	next	incorrect	1355
Vp015	678	Response	2	7625713	3748	1
Vp015	679	Picture	MorphM4_08_orig.jpg ; MorphM4_10_UPPER.jpg	7625791	0	1	6154	2	0	next	incorrect	1357
Vp015	679	Response	2	7631793	6002	1
Vp015	680	Picture	MorphM5_04_orig.jpg ; MorphM5_10_UPPER.jpg	7631945	0	1	7152	2	0	next	incorrect	1359
Vp015	680	Response	2	7638993	7048	1
Vp015	681	Picture	MorphF7_05_orig.jpg ; MorphF7_10_UPPER.jpg	7639097	0	1	11477	2	0	next	hit	1361
Vp015	681	Response	1	7650513	11416	1
Vp015	682	Picture	MorphF8_10_orig.jpg ; MorphF8_00_UPPER.jpg	7650574	0	1	3493	2	0	next	incorrect	1363
Vp015	682	Response	2	7653953	3379	1
Vp015	683	Picture	MorphM4_07_orig.jpg ; MorphM4_00_UPPER.jpg	7654067	0	1	7152	2	0	next	hit	1365
Vp015	683	Response	1	7660993	6926	1
Vp015	684	Picture	MorphM2_08_orig.jpg ; MorphM2_10_UPPER.jpg	7661219	0	1	7152	2	0	next	incorrect	1367
Vp015	684	Response	2	7668193	6974	1
Vp015	685	Picture	MorphM7_10_orig.jpg ; MorphM7_00_UPPER.jpg	7668371	0	1	4491	2	0	next	incorrect	1369
Vp015	685	Response	2	7672753	4382	1
Vp015	686	Picture	MorphF1_09_orig.jpg ; MorphF1_10_UPPER.jpg	7672862	0	1	5821	2	0	next	incorrect	1371
Vp015	686	Response	2	7678513	5651	1
Vp015	687	Picture	MorphF6_05_orig.jpg ; MorphF6_00_UPPER.jpg	7678683	0	1	6653	3	0	next	incorrect	1373
Vp015	687	Response	2	7685232	6549	1
Vp015	688	Picture	MorphF2_02_orig.jpg ; MorphF2_00_UPPER.jpg	7685336	0	2	5489	3	0	next	incorrect	1375
Vp015	688	Response	2	7690752	5416	1
Vp015	689	Picture	MorphM4_09_orig.jpg ; MorphM4_10_UPPER.jpg	7690825	0	1	6487	2	0	next	hit	1377
Vp015	689	Response	1	7697232	6407	1
Vp015	690	Picture	MorphF4_01_orig.jpg ; MorphF4_00_UPPER.jpg	7697312	0	1	6487	2	0	next	incorrect	1379
Vp015	690	Response	2	7703712	6400	1
Vp015	691	Picture	MorphM8_05_orig.jpg ; MorphM8_10_UPPER.jpg	7703799	0	1	6320	2	0	next	incorrect	1381
Vp015	691	Response	2	7709952	6153	1
Vp015	692	Picture	MorphF4_10_orig.jpg ; MorphF4_00_UPPER.jpg	7710119	0	1	7984	2	0	next	hit	1383
Vp015	692	Response	1	7718032	7913	1
Vp015	693	Picture	MorphM3_04_orig.jpg ; MorphM3_00_UPPER.jpg	7718103	0	1	5156	2	0	next	incorrect	1385
Vp015	693	Response	2	7723152	5049	1
Vp015	694	Picture	MorphM7_05_orig.jpg ; MorphM7_00_UPPER.jpg	7723259	0	1	4990	2	0	next	incorrect	1387
Vp015	694	Response	2	7728032	4773	1
Vp015	695	Picture	MorphM5_00_orig.jpg ; MorphM5_10_UPPER.jpg	7728249	0	1	6819	3	0	next	incorrect	1389
Vp015	695	Response	2	7734912	6663	1
Vp015	696	Picture	MorphF5_00_orig.jpg ; MorphF5_10_UPPER.jpg	7735068	0	2	9149	3	0	next	hit	1391
Vp015	696	Response	1	7744112	9044	1
Vp015	697	Picture	MorphF6_10_orig.jpg ; MorphF6_10_UPPER.jpg	7744217	0	1	4490	3	0	next	incorrect	1393
Vp015	697	Response	2	7748592	4375	1
Vp015	698	Picture	MorphF10_01_orig.jpg ; MorphF10_10_UPPER.jpg	7748707	0	2	7319	3	0	next	hit	1395
Vp015	698	Response	1	7755952	7245	1
Vp015	699	Picture	MorphM2_01_orig.jpg ; MorphM2_10_UPPER.jpg	7756026	0	1	13805	2	0	next	incorrect	1397
Vp015	699	Response	2	7769711	13685	1
Vp015	700	Picture	MorphM8_04_orig.jpg ; MorphM8_10_UPPER.jpg	7769831	0	1	5655	2	0	next	incorrect	1399
Vp015	700	Response	2	7775311	5480	1
Vp015	701	Picture	MorphF1_03_orig.jpg ; MorphF1_10_UPPER.jpg	7775486	0	1	5988	2	0	next	incorrect	1401
Vp015	701	Response	2	7781311	5825	1
Vp015	702	Picture	MorphM9_07_orig.jpg ; MorphM9_10_UPPER.jpg	7781474	0	1	7485	2	0	next	incorrect	1403
Vp015	702	Response	2	7788831	7357	1
Vp015	703	Picture	MorphM2_05_orig.jpg ; MorphM2_00_UPPER.jpg	7788959	0	1	8815	2	0	next	incorrect	1405
Vp015	703	Response	2	7797711	8752	1
Vp015	704	Picture	MorphM5_07_orig.jpg ; MorphM5_10_UPPER.jpg	7797774	0	1	5988	2	0	next	hit	1407
Vp015	704	Response	1	7803631	5857	1
Vp015	705	Picture	MorphM4_05_orig.jpg ; MorphM4_10_UPPER.jpg	7803762	0	1	5323	2	0	next	hit	1409
Vp015	705	Response	1	7808911	5149	1
Vp015	706	Picture	MorphF5_03_orig.jpg ; MorphF5_10_UPPER.jpg	7809085	0	1	8150	2	0	next	hit	1411
Vp015	706	Response	1	7817151	8066	1
Vp015	707	Picture	MorphM8_10_orig.jpg ; MorphM8_10_UPPER.jpg	7817235	0	1	8150	2	0	next	incorrect	1413
Vp015	707	Response	2	7825230	7995	1
Vp015	708	Picture	MorphF9_09_orig.jpg ; MorphF9_00_UPPER.jpg	7825385	0	1	4990	2	0	next	incorrect	1415
Vp015	708	Response	2	7830190	4805	1
Vp015	709	Picture	MorphM8_02_orig.jpg ; MorphM8_10_UPPER.jpg	7830375	0	1	4823	2	0	next	incorrect	1417
Vp015	709	Response	2	7835070	4695	1
Vp015	710	Picture	MorphF9_00_orig.jpg ; MorphF9_00_UPPER.jpg	7835198	0	1	4824	2	0	next	incorrect	1419
Vp015	710	Response	2	7839950	4752	1
Vp015	711	Picture	MorphF5_05_orig.jpg ; MorphF5_10_UPPER.jpg	7840022	0	1	7983	2	0	next	hit	1421
Vp015	711	Response	1	7847790	7768	1
Vp015	712	Picture	MorphF7_07_orig.jpg ; MorphF7_10_UPPER.jpg	7848005	0	1	6986	2	0	next	hit	1423
Vp015	712	Response	1	7854830	6825	1
Vp015	713	Picture	MorphM9_06_orig.jpg ; MorphM9_10_UPPER.jpg	7854991	0	1	5655	2	0	next	incorrect	1425
Vp015	713	Response	2	7860510	5519	1
Vp015	714	Picture	MorphF10_03_orig.jpg ; MorphF10_00_UPPER.jpg	7860646	0	1	4642	184	0	next	incorrect	1427
Vp015	714	Response	2	7865230	4584	1
Vp015	715	Picture	MorphF1_05_orig.jpg ; MorphF1_10_UPPER.jpg	7865288	0	183	9829	184	0	next	incorrect	1429
Vp015	715	Response	2	7875070	9782	1
Vp015	716	Picture	MorphF3_02_orig.jpg ; MorphF3_00_UPPER.jpg	7875117	0	1	5489	2	0	next	incorrect	1431
Vp015	716	Response	2	7880430	5313	1
Vp015	717	Picture	MorphM10_01_orig.jpg ; MorphM10_10_UPPER.jpg	7880606	0	1	5987	3	0	next	incorrect	1433
Vp015	717	Response	2	7886429	5823	1
Vp015	718	Picture	MorphF5_01_orig.jpg ; MorphF5_10_UPPER.jpg	7886593	0	2	6654	3	0	next	incorrect	1435
Vp015	718	Response	2	7893070	6477	1
Vp015	719	Picture	MorphM5_06_orig.jpg ; MorphM5_00_UPPER.jpg	7893247	0	1	6320	2	0	next	incorrect	1437
Vp015	719	Response	2	7899470	6223	1
Vp015	720	Picture	MorphF4_00_orig.jpg ; MorphF4_00_UPPER.jpg	7899567	0	1	6986	2	0	next	hit	1439
Vp015	720	Response	1	7906429	6862	1
Vp015	721	Picture	MorphF2_03_orig.jpg ; MorphF2_10_UPPER.jpg	7906553	0	1	4491	2	0	next	incorrect	1441
Vp015	721	Response	2	7910909	4356	1
Vp015	722	Picture	MorphF10_07_orig.jpg ; MorphF10_10_UPPER.jpg	7911044	0	1	4990	2	0	next	incorrect	1443
Vp015	722	Response	2	7915949	4905	1
Vp015	723	Picture	MorphM5_07_orig.jpg ; MorphM5_00_UPPER.jpg	7916034	0	1	6154	2	0	next	incorrect	1445
Vp015	723	Response	2	7922029	5995	1
Vp015	724	Picture	MorphM9_10_orig.jpg ; MorphM9_00_UPPER.jpg	7922188	0	1	10146	2	0	next	incorrect	1447
Vp015	724	Response	2	7932189	10001	1
Vp015	725	Picture	MorphM5_04_orig.jpg ; MorphM5_00_UPPER.jpg	7932334	0	1	9148	2	0	next	incorrect	1449
Vp015	725	Response	2	7941309	8975	1
Vp015	726	Picture	MorphM2_10_orig.jpg ; MorphM2_10_UPPER.jpg	7941482	0	1	5322	2	0	next	incorrect	1451
Vp015	726	Response	2	7946668	5186	1
Vp015	727	Picture	MorphF6_03_orig.jpg ; MorphF6_10_UPPER.jpg	7946804	0	1	9814	2	0	next	hit	1453
Vp015	727	Response	1	7956509	9705	1
Vp015	728	Picture	MorphF4_09_orig.jpg ; MorphF4_10_UPPER.jpg	7956618	0	1	3492	3	0	next	incorrect	1455
Vp015	728	Response	2	7959948	3330	1
Vp015	729	Picture	MorphM7_04_orig.jpg ; MorphM7_10_UPPER.jpg	7960110	0	2	5988	3	0	next	incorrect	1457
Vp015	729	Response	2	7966028	5918	1
Vp015	730	Picture	MorphF1_04_orig.jpg ; MorphF1_00_UPPER.jpg	7966098	0	1	4657	3	0	next	incorrect	1459
Vp015	730	Response	2	7970668	4570	1
Vp015	731	Picture	MorphM10_09_orig.jpg ; MorphM10_00_UPPER.jpg	7970755	0	2	5656	3	0	next	hit	1461
Vp015	731	Response	1	7976268	5513	1
Vp015	732	Picture	MorphF8_05_orig.jpg ; MorphF8_10_UPPER.jpg	7976411	0	1	7651	2	0	next	hit	1463
Vp015	732	Response	1	7983948	7537	1
Vp015	733	Picture	MorphF3_10_orig.jpg ; MorphF3_10_UPPER.jpg	7984062	0	1	6154	2	0	next	hit	1465
Vp015	733	Response	1	7990108	6046	1
Vp015	734	Picture	MorphM5_09_orig.jpg ; MorphM5_00_UPPER.jpg	7990216	0	1	10312	2	0	next	incorrect	1467
Vp015	734	Response	2	8000428	10212	1
Vp015	735	Picture	MorphM2_07_orig.jpg ; MorphM2_10_UPPER.jpg	8000528	0	1	9814	2	0	next	incorrect	1469
Vp015	735	Response	2	8010268	9740	1
Vp015	736	Picture	MorphM6_06_orig.jpg ; MorphM6_10_UPPER.jpg	8010342	0	1	8649	2	0	next	hit	1471
Vp015	736	Response	1	8018828	8486	1
Vp015	737	Picture	MorphF7_05_orig.jpg ; MorphF7_00_UPPER.jpg	8018991	0	1	4324	2	0	next	incorrect	1473
Vp015	737	Response	2	8023147	4156	1
Vp015	738	Picture	MorphM3_10_orig.jpg ; MorphM3_10_UPPER.jpg	8023315	0	1	5156	2	0	next	incorrect	1475
Vp015	738	Response	2	8028347	5032	1
Vp015	739	Picture	MorphF5_10_orig.jpg ; MorphF5_00_UPPER.jpg	8028471	0	1	5489	2	0	next	incorrect	1477
Vp015	739	Response	2	8033787	5316	1
Vp015	740	Picture	MorphM5_09_orig.jpg ; MorphM5_10_UPPER.jpg	8033960	0	1	5822	2	0	next	incorrect	1479
Vp015	740	Response	2	8039707	5747	1
Vp015	741	Picture	MorphM8_03_orig.jpg ; MorphM8_10_UPPER.jpg	8039782	0	1	6653	2	0	next	hit	1481
Vp015	741	Response	1	8046267	6485	1
Vp015	742	Picture	MorphF7_10_orig.jpg ; MorphF7_00_UPPER.jpg	8046435	0	1	5489	2	0	next	incorrect	1483
Vp015	742	Response	2	8051787	5352	1
Vp015	743	Picture	MorphM2_09_orig.jpg ; MorphM2_00_UPPER.jpg	8051924	0	1	5322	2	0	next	incorrect	1485
Vp015	743	Response	2	8057067	5143	1
Vp015	744	Picture	MorphF8_07_orig.jpg ; MorphF8_00_UPPER.jpg	8057246	0	1	6487	2	0	next	incorrect	1487
Vp015	744	Response	2	8063627	6381	1
Vp015	745	Picture	MorphF1_04_orig.jpg ; MorphF1_10_UPPER.jpg	8063733	0	1	6986	2	0	next	incorrect	1489
Vp015	745	Response	2	8070587	6854	1
Vp015	746	Picture	MorphM6_00_orig.jpg ; MorphM6_00_UPPER.jpg	8070719	0	1	6819	2	0	next	incorrect	1491
Vp015	746	Response	2	8077467	6748	1
Vp015	747	Picture	MorphM1_05_orig.jpg ; MorphM1_00_UPPER.jpg	8077538	0	1	4990	2	0	next	incorrect	1493
Vp015	747	Response	2	8082426	4888	1
Vp015	748	Picture	MorphF5_03_orig.jpg ; MorphF5_00_UPPER.jpg	8082528	0	1	5489	2	0	next	incorrect	1495
Vp015	748	Response	2	8087866	5338	1
Vp015	749	Picture	MorphF2_03_orig.jpg ; MorphF2_00_UPPER.jpg	8088017	0	1	8150	2	0	next	hit	1497
Vp015	749	Response	1	8096026	8009	1
Vp015	750	Picture	MorphM10_05_orig.jpg ; MorphM10_10_UPPER.jpg	8096167	0	1	3493	2	0	next	incorrect	1499
Vp015	750	Response	2	8099466	3299	1
Vp015	751	Picture	MorphF10_04_orig.jpg ; MorphF10_00_UPPER.jpg	8099660	0	1	6819	2	0	next	hit	1501
Vp015	751	Response	1	8106347	6687	1
Vp015	752	Picture	MorphF9_10_orig.jpg ; MorphF9_10_UPPER.jpg	8106479	0	1	4325	2	0	next	incorrect	1503
Vp015	752	Response	2	8110666	4187	1
Vp015	753	Picture	MorphF5_04_orig.jpg ; MorphF5_10_UPPER.jpg	8110804	0	1	5988	2	0	next	incorrect	1505
Vp015	753	Response	2	8116586	5782	1
Vp015	754	Picture	MorphM2_04_orig.jpg ; MorphM2_00_UPPER.jpg	8116792	0	1	4989	3	0	next	incorrect	1507
Vp015	754	Response	2	8121626	4834	1
Vp015	755	Picture	MorphM9_04_orig.jpg ; MorphM9_00_UPPER.jpg	8121781	0	2	4325	3	0	next	incorrect	1509
Vp015	755	Response	2	8126026	4245	1
Vp015	756	Picture	MorphM5_03_orig.jpg ; MorphM5_10_UPPER.jpg	8126106	0	1	5133	192	0	next	incorrect	1511
Vp015	756	Response	2	8131226	5120	1
Vp015	757	Picture	MorphM1_06_orig.jpg ; MorphM1_10_UPPER.jpg	8131239	0	191	6510	192	0	next	hit	1513
Vp015	757	Response	1	8137706	6467	1
Vp015	758	Picture	MorphM10_09_orig.jpg ; MorphM10_10_UPPER.jpg	8137749	0	1	2827	3	0	next	incorrect	1515
Vp015	758	Response	2	8140426	2677	1
Vp015	759	Picture	MorphM9_01_orig.jpg ; MorphM9_10_UPPER.jpg	8140576	0	2	8317	3	0	next	incorrect	1517
Vp015	759	Response	2	8148826	8250	1
Vp015	760	Picture	MorphF4_04_orig.jpg ; MorphF4_00_UPPER.jpg	8148893	0	1	9647	2	0	next	incorrect	1519
Vp015	760	Response	2	8158425	9532	1
Vp015	761	Picture	MorphF7_04_orig.jpg ; MorphF7_10_UPPER.jpg	8158540	0	1	9148	2	0	next	incorrect	1521
Vp015	761	Response	2	8167625	9085	1
Vp015	762	Picture	MorphF2_07_orig.jpg ; MorphF2_00_UPPER.jpg	8167688	0	1	11310	2	0	next	incorrect	1523
Vp015	762	Response	2	8178825	11137	1
Vp015	763	Picture	MorphM10_03_orig.jpg ; MorphM10_10_UPPER.jpg	8178998	0	1	5988	2	0	next	hit	1525
Vp015	763	Response	1	8184825	5827	1
Vp015	764	Picture	MorphF4_00_orig.jpg ; MorphF4_10_UPPER.jpg	8184986	0	1	5988	2	0	next	hit	1527
Vp015	764	Response	1	8190905	5919	1
Vp015	765	Picture	MorphF6_09_orig.jpg ; MorphF6_10_UPPER.jpg	8190974	0	1	8982	2	0	next	incorrect	1529
Vp015	765	Response	2	8199785	8811	1
Vp015	766	Picture	MorphM9_04_orig.jpg ; MorphM9_10_UPPER.jpg	8199956	0	1	9314	2	0	next	incorrect	1531
Vp015	766	Response	2	8209065	9109	1
Vp015	767	Picture	MorphM7_03_orig.jpg ; MorphM7_10_UPPER.jpg	8209270	0	1	5821	3	0	next	hit	1533
Vp015	767	Response	1	8214904	5634	1
Vp015	768	Picture	MorphM5_00_orig.jpg ; MorphM5_00_UPPER.jpg	8215091	0	2	5157	3	0	next	hit	1535
Vp015	768	Response	1	8220104	5013	1
Vp015	769	Picture	MorphM7_10_orig.jpg ; MorphM7_10_UPPER.jpg	8220248	0	1	4823	2	0	next	hit	1537
Vp015	769	Response	1	8224904	4656	1
Vp015	770	Picture	MorphM6_09_orig.jpg ; MorphM6_00_UPPER.jpg	8225071	0	1	5822	2	0	next	incorrect	1539
Vp015	770	Response	2	8230824	5753	1
Vp015	771	Picture	MorphF7_02_orig.jpg ; MorphF7_00_UPPER.jpg	8230893	0	1	5156	2	0	next	incorrect	1541
Vp015	771	Response	2	8235864	4971	1
Vp015	772	Picture	MorphM9_08_orig.jpg ; MorphM9_00_UPPER.jpg	8236049	0	1	7318	2	0	next	incorrect	1543
Vp015	772	Response	2	8243304	7255	1
Vp015	773	Picture	MorphM3_08_orig.jpg ; MorphM3_10_UPPER.jpg	8243367	0	1	6321	2	0	next	hit	1545
Vp015	773	Response	1	8249624	6257	1
Vp015	774	Picture	MorphF3_05_orig.jpg ; MorphF3_00_UPPER.jpg	8249688	0	1	8649	2	0	next	incorrect	1547
Vp015	774	Response	2	8258184	8496	1
Vp015	775	Picture	MorphF7_10_orig.jpg ; MorphF7_10_UPPER.jpg	8258337	0	1	5988	2	0	next	incorrect	1549
Vp015	775	Response	2	8264184	5847	1
Vp015	776	Picture	MorphM8_07_orig.jpg ; MorphM8_00_UPPER.jpg	8264325	0	1	5821	2	0	next	incorrect	1551
Vp015	776	Response	2	8270024	5699	1
Vp015	777	Picture	MorphM2_04_orig.jpg ; MorphM2_10_UPPER.jpg	8270146	0	1	7651	2	0	next	incorrect	1553
Vp015	777	Response	2	8277624	7478	1
Vp015	778	Picture	MorphM5_01_orig.jpg ; MorphM5_10_UPPER.jpg	8277797	0	1	9814	2	0	next	hit	1555
Vp015	778	Response	1	8287463	9666	1
Vp015	779	Picture	MorphM10_10_orig.jpg ; MorphM10_00_UPPER.jpg	8287611	0	1	5322	2	0	next	hit	1557
Vp015	779	Response	1	8292823	5212	1
Vp015	780	Picture	MorphF1_01_orig.jpg ; MorphF1_10_UPPER.jpg	8292933	0	1	10978	2	0	next	hit	1559
Vp015	780	Response	1	8303783	10850	1
Vp015	781	Picture	MorphM7_01_orig.jpg ; MorphM7_00_UPPER.jpg	8303911	0	1	6320	2	0	next	hit	1561
Vp015	781	Response	1	8310183	6272	1
Vp015	782	Picture	MorphM6_06_orig.jpg ; MorphM6_00_UPPER.jpg	8310231	0	1	7485	2	0	next	incorrect	1563
Vp015	782	Response	2	8317543	7312	1
Vp015	783	Picture	MorphF8_06_orig.jpg ; MorphF8_10_UPPER.jpg	8317716	0	1	5655	2	0	next	incorrect	1565
Vp015	783	Response	2	8323223	5507	1
Vp015	784	Picture	MorphM3_00_orig.jpg ; MorphM3_00_UPPER.jpg	8323371	0	1	6820	2	0	next	incorrect	1567
Vp015	784	Response	2	8330103	6732	1
Vp015	785	Picture	MorphF2_01_orig.jpg ; MorphF2_10_UPPER.jpg	8330191	0	1	10977	2	0	next	hit	1569
Vp015	785	Response	1	8340983	10792	1
Vp015	786	Picture	MorphF6_05_orig.jpg ; MorphF6_10_UPPER.jpg	8341168	0	1	10313	2	0	next	incorrect	1571
Vp015	786	Response	2	8351303	10135	1
Vp015	787	Picture	MorphF8_08_orig.jpg ; MorphF8_00_UPPER.jpg	8351481	0	1	5821	2	0	next	incorrect	1573
Vp015	787	Response	2	8357142	5661	1
Vp015	788	Picture	MorphM5_05_orig.jpg ; MorphM5_10_UPPER.jpg	8357302	0	1	10645	2	0	next	hit	1575
Vp015	788	Response	1	8367862	10560	1
Vp015	789	Picture	MorphF1_06_orig.jpg ; MorphF1_10_UPPER.jpg	8367947	0	1	4824	2	0	next	incorrect	1577
Vp015	789	Response	2	8372742	4795	1
Vp015	790	Picture	MorphM9_07_orig.jpg ; MorphM9_00_UPPER.jpg	8372771	0	1	8482	2	0	next	hit	1579
Vp015	790	Response	1	8381062	8291	1
Vp015	791	Picture	MorphF1_07_orig.jpg ; MorphF1_00_UPPER.jpg	8381253	0	1	9980	2	0	next	hit	1581
Vp015	791	Response	1	8391062	9809	1
Vp015	792	Picture	MorphF7_04_orig.jpg ; MorphF7_00_UPPER.jpg	8391233	0	1	3992	2	0	next	incorrect	1583
Vp015	792	Response	2	8395142	3909	1
Vp015	793	Picture	MorphM4_09_orig.jpg ; MorphM4_00_UPPER.jpg	8395225	0	1	6487	2	0	next	hit	1585
Vp015	793	Response	1	8401542	6317	1
Vp015	794	Picture	MorphF1_02_orig.jpg ; MorphF1_00_UPPER.jpg	8401712	0	1	9148	2	0	next	hit	1587
Vp015	794	Response	1	8410661	8949	1
Vp015	795	Picture	MorphM9_09_orig.jpg ; MorphM9_00_UPPER.jpg	8410860	0	1	5488	3	0	next	incorrect	1589
Vp015	795	Response	2	8416262	5402	1
Vp015	796	Picture	MorphF8_07_orig.jpg ; MorphF8_10_UPPER.jpg	8416348	0	2	9481	3	0	next	incorrect	1591
Vp015	796	Response	2	8425701	9353	1
Vp015	797	Picture	MorphF7_06_orig.jpg ; MorphF7_00_UPPER.jpg	8425829	0	1	9814	2	0	next	incorrect	1593
Vp015	797	Response	2	8435541	9712	1
Vp015	798	Picture	MorphM1_10_orig.jpg ; MorphM1_00_UPPER.jpg	8435643	0	1	6486	3	0	next	hit	1595
Vp015	798	Response	1	8441941	6298	1
Vp015	799	Picture	MorphM3_03_orig.jpg ; MorphM3_00_UPPER.jpg	8442129	0	2	6154	4	0	next	hit	1597
Vp015	799	Response	1	8448101	5972	1
Vp015	800	Picture	MorphM1_02_orig.jpg ; MorphM1_10_UPPER.jpg	8448283	0	2	10146	4	0	next	incorrect	1599
Vp015	800	Response	2	8458261	9978	1
Vp015	801	Picture	MorphF6_06_orig.jpg ; MorphF6_10_UPPER.jpg	8458429	0	2	6820	3	0	next	incorrect	1601
Vp015	801	Response	2	8465061	6632	1
Vp015	802	Picture	MorphM8_04_orig.jpg ; MorphM8_00_UPPER.jpg	8465249	0	1	9314	2	0	next	incorrect	1603
Vp015	802	Response	2	8474501	9252	1
Vp015	803	Picture	MorphF6_04_orig.jpg ; MorphF6_00_UPPER.jpg	8474563	0	1	8317	2	0	next	incorrect	1605
Vp015	803	Response	2	8482741	8178	1
Vp015	804	Picture	MorphF5_10_orig.jpg ; MorphF5_10_UPPER.jpg	8482880	0	1	8483	2	0	next	hit	1607
Vp015	804	Response	1	8491220	8340	1
Vp015	805	Picture	MorphF4_06_orig.jpg ; MorphF4_10_UPPER.jpg	8491363	0	1	10977	2	0	next	hit	1609
Vp015	805	Response	1	8502260	10897	1
Vp015	806	Picture	MorphM1_00_orig.jpg ; MorphM1_00_UPPER.jpg	8502340	0	1	5988	2	0	next	hit	1611
Vp015	806	Response	1	8508180	5840	1
Vp015	807	Picture	MorphF7_00_orig.jpg ; MorphF7_10_UPPER.jpg	8508328	0	1	8483	2	0	next	hit	1613
Vp015	807	Response	1	8516660	8332	1
Vp015	808	Picture	MorphF8_02_orig.jpg ; MorphF8_10_UPPER.jpg	8516811	0	1	9979	2	0	next	incorrect	1615
Vp015	808	Response	2	8526660	9849	1
Vp015	809	Picture	MorphF4_03_orig.jpg ; MorphF4_00_UPPER.jpg	8526790	0	1	11477	2	0	next	incorrect	1617
Vp015	809	Response	2	8538180	11390	1
Vp015	810	Picture	MorphM8_10_orig.jpg ; MorphM8_00_UPPER.jpg	8538267	0	1	6487	2	0	next	incorrect	1619
Vp015	810	Response	2	8544579	6312	1
Vp015	811	Picture	MorphM3_03_orig.jpg ; MorphM3_10_UPPER.jpg	8544754	0	1	7152	2	0	next	incorrect	1621
Vp015	811	Response	2	8551779	7025	1
Vp015	812	Picture	MorphF9_07_orig.jpg ; MorphF9_00_UPPER.jpg	8551906	0	1	7485	2	0	next	incorrect	1623
Vp015	812	Response	2	8559219	7313	1
Vp015	813	Picture	MorphM9_10_orig.jpg ; MorphM9_10_UPPER.jpg	8559391	0	1	6486	3	0	next	incorrect	1625
Vp015	813	Response	2	8565779	6388	1
Vp015	814	Picture	MorphF9_00_orig.jpg ; MorphF9_10_UPPER.jpg	8565877	0	2	6820	3	0	next	hit	1627
Vp015	814	Response	1	8572579	6702	1
Vp015	815	Picture	MorphM6_03_orig.jpg ; MorphM6_10_UPPER.jpg	8572697	0	1	5988	2	0	next	incorrect	1629
Vp015	815	Response	2	8578499	5802	1
Vp015	816	Picture	MorphF9_03_orig.jpg ; MorphF9_10_UPPER.jpg	8578685	0	1	6154	2	0	next	hit	1631
Vp015	816	Response	1	8584659	5974	1
Vp015	817	Picture	MorphM6_10_orig.jpg ; MorphM6_00_UPPER.jpg	8584839	0	1	5489	2	0	next	incorrect	1633
Vp015	817	Response	2	8590259	5420	1
Vp015	818	Picture	MorphM3_01_orig.jpg ; MorphM3_10_UPPER.jpg	8590328	0	1	10478	3	0	next	incorrect	1635
Vp015	818	Response	2	8600739	10411	1
Vp015	819	Picture	MorphM7_01_orig.jpg ; MorphM7_10_UPPER.jpg	8600806	0	2	8816	3	0	next	incorrect	1637
Vp015	819	Response	2	8609459	8653	1
Vp015	820	Picture	MorphF2_01_orig.jpg ; MorphF2_00_UPPER.jpg	8609622	0	1	9979	3	0	next	hit	1639
Vp015	820	Response	1	8619538	9916	1
Vp015	821	Picture	MorphF1_08_orig.jpg ; MorphF1_10_UPPER.jpg	8619601	0	2	6321	3	0	next	incorrect	1641
Vp015	821	Response	2	8625778	6177	1
Vp015	822	Picture	MorphM5_02_orig.jpg ; MorphM5_00_UPPER.jpg	8625922	0	1	4824	2	0	next	incorrect	1643
Vp015	822	Response	2	8630658	4736	1
Vp015	823	Picture	MorphM8_02_orig.jpg ; MorphM8_00_UPPER.jpg	8630746	0	1	6653	2	0	next	incorrect	1645
Vp015	823	Response	2	8637218	6472	1
Vp015	824	Picture	MorphM7_05_orig.jpg ; MorphM7_10_UPPER.jpg	8637399	0	1	8316	2	0	next	hit	1647
Vp015	824	Response	1	8645618	8219	1
Vp015	825	Picture	MorphM9_05_orig.jpg ; MorphM9_10_UPPER.jpg	8645715	0	1	10645	2	0	next	incorrect	1649
Vp015	825	Response	2	8656258	10543	1
Vp015	826	Picture	MorphF9_05_orig.jpg ; MorphF9_10_UPPER.jpg	8656360	0	1	8982	2	0	next	incorrect	1651
Vp015	826	Response	2	8665298	8938	1
Vp015	827	Picture	MorphM3_08_orig.jpg ; MorphM3_00_UPPER.jpg	8665342	0	1	6819	2	0	next	incorrect	1653
Vp015	827	Response	2	8672097	6755	1
Vp015	828	Picture	MorphF6_08_orig.jpg ; MorphF6_00_UPPER.jpg	8672161	0	1	6653	2	0	next	incorrect	1655
Vp015	828	Response	2	8678658	6497	1
Vp015	829	Picture	MorphF9_04_orig.jpg ; MorphF9_10_UPPER.jpg	8678814	0	1	12641	2	0	next	incorrect	1657
Vp015	829	Response	2	8691377	12563	1
Vp015	830	Picture	MorphF7_02_orig.jpg ; MorphF7_10_UPPER.jpg	8691455	0	1	9969	179	0	next	incorrect	1659
Vp015	830	Response	2	8701377	9922	1
Vp015	831	Picture	MorphF2_00_orig.jpg ; MorphF2_10_UPPER.jpg	8701424	0	178	9991	179	0	next	hit	1661
Vp015	831	Response	1	8711377	9953	1
Vp015	832	Picture	MorphM1_05_orig.jpg ; MorphM1_10_UPPER.jpg	8711415	0	1	10312	2	0	next	hit	1663
Vp015	832	Response	1	8721537	10122	1
Vp015	833	Picture	MorphM4_03_orig.jpg ; MorphM4_00_UPPER.jpg	8721727	0	1	5489	2	0	next	hit	1665
Vp015	833	Response	1	8727057	5330	1
Vp015	834	Picture	MorphF8_06_orig.jpg ; MorphF8_00_UPPER.jpg	8727216	0	1	10977	3	0	next	incorrect	1667
Vp015	834	Response	2	8738017	10801	1
Vp015	835	Picture	MorphF10_08_orig.jpg ; MorphF10_10_UPPER.jpg	8738193	0	2	6487	3	0	next	hit	1669
Vp015	835	Response	1	8744496	6303	1
Vp015	836	Picture	MorphF8_02_orig.jpg ; MorphF8_00_UPPER.jpg	8744680	0	1	4824	2	0	next	incorrect	1671
Vp015	836	Response	2	8749456	4776	1
Vp015	837	Picture	MorphM4_02_orig.jpg ; MorphM4_00_UPPER.jpg	8749504	0	1	62373	2	0	next	hit	1673
Vp015	837	Response	1	8811776	62272	1
Vp015	838	Picture	MorphM8_08_orig.jpg ; MorphM8_10_UPPER.jpg	8811877	0	1	5156	2	0	next	incorrect	1675
Vp015	838	Response	2	8816815	4938	1
Vp015	839	Picture	MorphF5_02_orig.jpg ; MorphF5_10_UPPER.jpg	8817033	0	1	8649	2	0	next	hit	1677
Vp015	839	Response	1	8825615	8582	1
Vp015	840	Picture	MorphM2_10_orig.jpg ; MorphM2_00_UPPER.jpg	8825682	0	1	4158	2	0	next	incorrect	1679
Vp015	840	Response	2	8829695	4013	1
Vp015	841	Picture	MorphF2_08_orig.jpg ; MorphF2_10_UPPER.jpg	8829840	0	1	7818	2	0	next	hit	1681
Vp015	841	Response	1	8837455	7615	1
Vp015	842	Picture	MorphM1_01_orig.jpg ; MorphM1_10_UPPER.jpg	8837658	0	1	4822	3	0	next	incorrect	1683
Vp015	842	Response	2	8842335	4677	1
Vp015	843	Picture	MorphF10_02_orig.jpg ; MorphF10_10_UPPER.jpg	8842480	0	2	10646	3	0	next	hit	1685
Vp015	843	Response	1	8852975	10495	1
Vp015	844	Picture	MorphF2_06_orig.jpg ; MorphF2_00_UPPER.jpg	8853126	0	1	13140	2	0	next	incorrect	1687
Vp015	844	Response	2	8866095	12969	1
Vp015	845	Picture	MorphF10_07_orig.jpg ; MorphF10_00_UPPER.jpg	8866266	0	1	6653	2	0	next	hit	1689
Vp015	845	Response	1	8872735	6469	1
Vp015	846	Picture	MorphM6_02_orig.jpg ; MorphM6_00_UPPER.jpg	8872919	0	1	6321	2	0	next	incorrect	1691
Vp015	846	Response	2	8879055	6136	1
Vp015	847	Picture	MorphM4_06_orig.jpg ; MorphM4_00_UPPER.jpg	8879240	0	1	8482	3	0	next	hit	1693
Vp015	847	Response	1	8887694	8454	1
Vp015	848	Picture	MorphF3_10_orig.jpg ; MorphF3_00_UPPER.jpg	8887722	0	2	6321	3	0	next	hit	1695
Vp015	848	Response	1	8893934	6212	1
Vp015	849	Picture	MorphM5_01_orig.jpg ; MorphM5_00_UPPER.jpg	8894043	0	1	5988	2	0	next	hit	1697
Vp015	849	Response	1	8899854	5811	1
Vp015	850	Picture	MorphF2_05_orig.jpg ; MorphF2_00_UPPER.jpg	8900031	0	1	8316	2	0	next	hit	1699
Vp015	850	Response	1	8908174	8143	1
Vp015	851	Picture	MorphF9_09_orig.jpg ; MorphF9_10_UPPER.jpg	8908347	0	1	10978	2	0	next	incorrect	1701
Vp015	851	Response	2	8919134	10787	1
Vp015	852	Picture	MorphF1_00_orig.jpg ; MorphF1_10_UPPER.jpg	8919325	0	1	7485	2	0	next	incorrect	1703
Vp015	852	Response	2	8926734	7409	1
Vp015	853	Picture	MorphF2_08_orig.jpg ; MorphF2_00_UPPER.jpg	8926810	0	1	6653	2	0	next	incorrect	1705
Vp015	853	Response	2	8933294	6484	1
Vp015	854	Picture	MorphM6_01_orig.jpg ; MorphM6_10_UPPER.jpg	8933463	0	1	10801	178	0	next	incorrect	1707
Vp015	854	Response	2	8944254	10791	1
Vp015	855	Picture	MorphF2_02_orig.jpg ; MorphF2_10_UPPER.jpg	8944264	0	177	6330	179	0	next	hit	1709
Vp015	855	Response	1	8950413	6149	1
Vp015	856	Picture	MorphM9_03_orig.jpg ; MorphM9_10_UPPER.jpg	8950594	0	2	8151	3	0	next	incorrect	1711
Vp015	856	Response	2	8958573	7979	1
Vp015	857	Picture	MorphF6_01_orig.jpg ; MorphF6_00_UPPER.jpg	8958745	0	1	14803	2	0	next	incorrect	1713
Vp015	857	Response	2	8973373	14628	1
Vp015	858	Picture	MorphF5_01_orig.jpg ; MorphF5_00_UPPER.jpg	8973548	0	1	7983	3	0	next	hit	1715
Vp015	858	Response	1	8981373	7825	1
Vp015	859	Picture	MorphM7_00_orig.jpg ; MorphM7_10_UPPER.jpg	8981531	0	2	8151	3	0	next	hit	1717
Vp015	859	Response	1	8989613	8082	1
Vp015	860	Picture	MorphM6_01_orig.jpg ; MorphM6_00_UPPER.jpg	8989682	0	1	9647	2	0	next	hit	1719
Vp015	860	Response	1	8999133	9451	1
Vp015	861	Picture	MorphM10_04_orig.jpg ; MorphM10_10_UPPER.jpg	8999329	0	1	18462	2	0	next	hit	1721
Vp015	861	Response	1	9017692	18363	1
Vp015	862	Picture	MorphF4_06_orig.jpg ; MorphF4_00_UPPER.jpg	9017791	0	1	10811	3	0	next	hit	1723
Vp015	862	Response	1	9028572	10781	1
Vp015	863	Picture	MorphF10_04_orig.jpg ; MorphF10_10_UPPER.jpg	9028602	0	2	6820	3	0	next	hit	1725
Vp015	863	Response	1	9035292	6690	1
Vp015	864	Picture	MorphM9_05_orig.jpg ; MorphM9_00_UPPER.jpg	9035422	0	1	5821	2	0	next	incorrect	1727
Vp015	864	Response	2	9041052	5630	1
Vp015	865	Picture	MorphF5_06_orig.jpg ; MorphF5_10_UPPER.jpg	9041243	0	1	7152	3	0	next	hit	1729
Vp015	865	Response	1	9048252	7009	1
Vp015	866	Picture	MorphF6_00_orig.jpg ; MorphF6_10_UPPER.jpg	9048395	0	2	12974	3	0	next	hit	1731
Vp015	866	Response	1	9061292	12897	1
Vp015	867	Picture	MorphM2_02_orig.jpg ; MorphM2_10_UPPER.jpg	9061369	0	1	6653	2	0	next	hit	1733
Vp015	867	Response	1	9067852	6483	1
Vp015	868	Picture	MorphF9_05_orig.jpg ; MorphF9_00_UPPER.jpg	9068022	0	1	9314	3	0	next	incorrect	1735
Vp015	868	Response	2	9077132	9110	1
Vp015	869	Picture	MorphM6_07_orig.jpg ; MorphM6_00_UPPER.jpg	9077336	0	2	11643	4	0	next	incorrect	1737
Vp015	869	Response	2	9088891	11555	1
Vp015	870	Picture	MorphM2_05_orig.jpg ; MorphM2_10_UPPER.jpg	9088979	0	2	15136	3	0	next	incorrect	1739
Vp015	870	Response	2	9104011	15032	1
Vp015	871	Picture	MorphM8_00_orig.jpg ; MorphM8_10_UPPER.jpg	9104115	0	1	5988	2	0	next	hit	1741
Vp015	871	Response	1	9110011	5896	1
Vp015	872	Picture	MorphF5_07_orig.jpg ; MorphF5_00_UPPER.jpg	9110103	0	1	7485	2	0	next	hit	1743
Vp015	872	Response	1	9117371	7268	1
Vp015	873	Picture	MorphM1_08_orig.jpg ; MorphM1_10_UPPER.jpg	9117588	0	1	6320	2	0	next	hit	1745
Vp015	873	Response	1	9123771	6183	1
Vp015	874	Picture	MorphF4_05_orig.jpg ; MorphF4_00_UPPER.jpg	9123908	0	1	11643	2	0	next	incorrect	1747
Vp015	874	Response	2	9135451	11543	1
Vp015	875	Picture	MorphF1_07_orig.jpg ; MorphF1_10_UPPER.jpg	9135551	0	1	5822	2	0	next	incorrect	1749
Vp015	875	Response	2	9141291	5740	1
Vp015	876	Picture	MorphM2_03_orig.jpg ; MorphM2_10_UPPER.jpg	9141373	0	1	6986	2	0	next	incorrect	1751
Vp015	876	Response	2	9148250	6877	1
Vp015	877	Picture	MorphM7_08_orig.jpg ; MorphM7_10_UPPER.jpg	9148359	0	1	6154	2	0	next	hit	1753
Vp015	877	Response	1	9154330	5971	1
Vp015	878	Picture	MorphF5_00_orig.jpg ; MorphF5_00_UPPER.jpg	9154513	0	1	6653	2	0	next	hit	1755
Vp015	878	Response	1	9160970	6457	1
Vp015	879	Picture	MorphM6_05_orig.jpg ; MorphM6_10_UPPER.jpg	9161166	0	1	10146	2	0	next	incorrect	1757
Vp015	879	Response	2	9171130	9964	1
Vp015	880	Picture	MorphF3_07_orig.jpg ; MorphF3_00_UPPER.jpg	9171312	0	1	13306	2	0	next	hit	1759
Vp015	880	Response	1	9184490	13178	1
Vp015	881	Picture	MorphM10_06_orig.jpg ; MorphM10_10_UPPER.jpg	9184618	0	1	12807	3	0	next	hit	1761
Vp015	881	Response	1	9197370	12752	1
Vp015	882	Picture	MorphF7_07_orig.jpg ; MorphF7_00_UPPER.jpg	9197425	0	2	6654	3	0	next	incorrect	1763
Vp015	882	Response	2	9203930	6505	1
Vp015	883	Picture	pause1	9204079	0	1	300055	3	0	next	other	0
Vp015	884	Response	3	11673341	2169207	3
Vp015	885	Picture	MorphM7_03_orig.jpg ; MorphM7_10_LOWER.jpg	11673386	0	1	64535	2	0	next	incorrect	1767
Vp015	885	Response	2	11737811	64425	1
Vp015	886	Picture	MorphM3_04_orig.jpg ; MorphM3_10_LOWER.jpg	11737921	0	1	8649	2	0	next	incorrect	1769
Vp015	886	Response	2	11746531	8610	1
Vp015	887	Picture	MorphM8_00_orig.jpg ; MorphM8_00_LOWER.jpg	11746570	0	1	10479	2	0	next	incorrect	1771
Vp015	887	Response	2	11756931	10361	1
Vp015	888	Picture	MorphM1_01_orig.jpg ; MorphM1_10_LOWER.jpg	11757049	0	1	5322	3	0	next	incorrect	1773
Vp015	888	Response	2	11762291	5242	1
Vp015	889	Picture	MorphF8_00_orig.jpg ; MorphF8_00_LOWER.jpg	11762371	0	2	4658	3	0	next	incorrect	1775
Vp015	889	Response	2	11766851	4480	1
Vp015	890	Picture	MorphM1_03_orig.jpg ; MorphM1_10_LOWER.jpg	11767029	0	1	4823	2	0	next	incorrect	1777
Vp015	890	Response	2	11771731	4702	1
Vp015	891	Picture	MorphF2_02_orig.jpg ; MorphF2_10_LOWER.jpg	11771852	0	1	8982	2	0	next	incorrect	1779
Vp015	891	Response	2	11780691	8839	1
Vp015	892	Picture	MorphM8_08_orig.jpg ; MorphM8_00_LOWER.jpg	11780834	0	1	8483	2	0	next	hit	1781
Vp015	892	Response	1	11789250	8416	1
Vp015	893	Picture	MorphF2_06_orig.jpg ; MorphF2_00_LOWER.jpg	11789317	0	1	42580	2	0	next	incorrect	1783
Vp015	893	Response	2	11831810	42493	1
Vp015	894	Picture	MorphF7_00_orig.jpg ; MorphF7_00_LOWER.jpg	11831897	0	1	7318	2	0	next	incorrect	1785
Vp015	894	Response	2	11839090	7193	1
Vp015	895	Picture	MorphM8_03_orig.jpg ; MorphM8_10_LOWER.jpg	11839215	0	1	8483	2	0	next	hit	1787
Vp015	895	Response	1	11847490	8275	1
Vp015	896	Picture	MorphF5_08_orig.jpg ; MorphF5_00_LOWER.jpg	11847698	0	1	5821	2	0	next	hit	1789
Vp015	896	Response	1	11853489	5791	1
Vp015	897	Picture	MorphF8_07_orig.jpg ; MorphF8_00_LOWER.jpg	11853519	0	1	7152	3	0	next	incorrect	1791
Vp015	897	Response	2	11860609	7090	1
Vp015	898	Picture	MorphM10_03_orig.jpg ; MorphM10_10_LOWER.jpg	11860671	0	2	20958	3	0	next	incorrect	1793
Vp015	898	Response	2	11881489	20818	1
Vp015	899	Picture	MorphM2_07_orig.jpg ; MorphM2_10_LOWER.jpg	11881629	0	1	6320	2	0	next	hit	1795
Vp015	899	Response	1	11887809	6180	1
Vp015	900	Picture	MorphM6_08_orig.jpg ; MorphM6_00_LOWER.jpg	11887949	0	1	5156	2	0	next	hit	1797
Vp015	900	Response	1	11893009	5060	1
Vp015	901	Picture	MorphF8_03_orig.jpg ; MorphF8_00_LOWER.jpg	11893105	0	1	6820	2	0	next	incorrect	1799
Vp015	901	Response	2	11899889	6784	1
Vp015	902	Picture	MorphM9_09_orig.jpg ; MorphM9_10_LOWER.jpg	11899925	0	1	5322	2	0	next	hit	1801
Vp015	902	Response	1	11905169	5244	1
Vp015	903	Picture	MorphM2_10_orig.jpg ; MorphM2_10_LOWER.jpg	11905247	0	1	6487	2	0	next	hit	1803
Vp015	903	Response	1	11911649	6402	1
Vp015	904	Picture	MorphM4_02_orig.jpg ; MorphM4_10_LOWER.jpg	11911734	0	1	6487	2	0	next	incorrect	1805
Vp015	904	Response	2	11918129	6395	1
Vp015	905	Picture	MorphF2_10_orig.jpg ; MorphF2_00_LOWER.jpg	11918221	0	1	7651	2	0	next	incorrect	1807
Vp015	905	Response	2	11925808	7587	1
Vp015	906	Picture	MorphM8_07_orig.jpg ; MorphM8_00_LOWER.jpg	11925872	0	1	12807	2	0	next	hit	1809
Vp015	906	Response	1	11938608	12736	1
Vp015	907	Picture	MorphF9_09_orig.jpg ; MorphF9_10_LOWER.jpg	11938679	0	1	15469	2	0	next	hit	1811
Vp015	907	Response	1	11953968	15289	1
Vp015	908	Picture	MorphM6_10_orig.jpg ; MorphM6_10_LOWER.jpg	11954148	0	1	4324	2	0	next	hit	1813
Vp015	908	Response	1	11958288	4140	1
Vp015	909	Picture	MorphF5_01_orig.jpg ; MorphF5_10_LOWER.jpg	11958472	0	1	7485	2	0	next	incorrect	1815
Vp015	909	Response	2	11965888	7416	1
Vp015	910	Picture	MorphF2_09_orig.jpg ; MorphF2_10_LOWER.jpg	11965957	0	1	11310	3	0	next	hit	1817
Vp015	910	Response	1	11977168	11211	1
Vp015	911	Picture	MorphF7_09_orig.jpg ; MorphF7_00_LOWER.jpg	11977267	0	2	9814	3	0	next	incorrect	1819
Vp015	911	Response	2	11986927	9660	1
Vp015	912	Picture	MorphF5_01_orig.jpg ; MorphF5_00_LOWER.jpg	11987081	0	1	11809	2	0	next	incorrect	1821
Vp015	912	Response	2	11998687	11606	1
Vp015	913	Picture	MorphM6_04_orig.jpg ; MorphM6_00_LOWER.jpg	11998890	0	1	5323	2	0	next	incorrect	1823
Vp015	913	Response	2	12004047	5157	1
Vp015	914	Picture	MorphF7_04_orig.jpg ; MorphF7_00_LOWER.jpg	12004213	0	1	7152	2	0	next	hit	1825
Vp015	914	Response	1	12011247	7034	1
Vp015	915	Picture	MorphF5_10_orig.jpg ; MorphF5_10_LOWER.jpg	12011365	0	1	6819	2	0	next	hit	1827
Vp015	915	Response	1	12018127	6762	1
Vp015	916	Picture	MorphM6_02_orig.jpg ; MorphM6_00_LOWER.jpg	12018184	0	1	5655	2	0	next	incorrect	1829
Vp015	916	Response	2	12023727	5543	1
Vp015	917	Picture	MorphF3_03_orig.jpg ; MorphF3_10_LOWER.jpg	12023839	0	1	8150	2	0	next	incorrect	1831
Vp015	917	Response	2	12031887	8048	1
Vp015	918	Picture	MorphM3_09_orig.jpg ; MorphM3_00_LOWER.jpg	12031989	0	1	8317	2	0	next	hit	1833
Vp015	918	Response	1	12040207	8218	1
Vp015	919	Picture	MorphM5_06_orig.jpg ; MorphM5_00_LOWER.jpg	12040306	0	1	8649	2	0	next	incorrect	1835
Vp015	919	Response	2	12048766	8460	1
Vp015	920	Picture	MorphF6_09_orig.jpg ; MorphF6_10_LOWER.jpg	12048955	0	1	7485	2	0	next	hit	1837
Vp015	920	Response	1	12056366	7411	1
Vp015	921	Picture	MorphM4_01_orig.jpg ; MorphM4_10_LOWER.jpg	12056440	0	1	11476	2	0	next	incorrect	1839
Vp015	921	Response	2	12067886	11446	1
Vp015	922	Picture	MorphF10_08_orig.jpg ; MorphF10_10_LOWER.jpg	12067916	0	1	39420	2	0	next	incorrect	1841
Vp015	922	Response	2	12107246	39330	1
Vp015	923	Picture	MorphM10_04_orig.jpg ; MorphM10_00_LOWER.jpg	12107336	0	1	12142	2	0	next	incorrect	1843
Vp015	923	Response	2	12119406	12070	1
Vp015	924	Picture	MorphM9_08_orig.jpg ; MorphM9_00_LOWER.jpg	12119478	0	1	7318	2	0	next	hit	1845
Vp015	924	Response	1	12126685	7207	1
Vp015	925	Picture	MorphM3_10_orig.jpg ; MorphM3_00_LOWER.jpg	12126796	0	1	16467	2	0	next	incorrect	1847
Vp015	925	Response	2	12143165	16369	1
Vp015	926	Picture	MorphF7_09_orig.jpg ; MorphF7_10_LOWER.jpg	12143263	0	1	5821	3	0	next	hit	1849
Vp015	926	Response	1	12149005	5742	1
Vp015	927	Picture	MorphF5_04_orig.jpg ; MorphF5_10_LOWER.jpg	12149084	0	2	6820	3	0	next	incorrect	1851
Vp015	927	Response	2	12155805	6721	1
Vp015	928	Picture	MorphM10_01_orig.jpg ; MorphM10_00_LOWER.jpg	12155904	0	1	6466	49	0	next	incorrect	1853
Vp015	928	Response	2	12162205	6301	1
Vp015	929	Picture	MorphF10_07_orig.jpg ; MorphF10_00_LOWER.jpg	12162370	0	48	8337	49	0	next	hit	1855
Vp015	929	Response	1	12170605	8235	1
Vp015	930	Picture	MorphM2_07_orig.jpg ; MorphM2_00_LOWER.jpg	12170707	0	1	7152	2	0	next	hit	1857
Vp015	930	Response	1	12177645	6938	1
Vp015	931	Picture	MorphF6_03_orig.jpg ; MorphF6_10_LOWER.jpg	12177859	0	1	6820	2	0	next	incorrect	1859
Vp015	931	Response	2	12184604	6745	1
Vp015	932	Picture	MorphF5_02_orig.jpg ; MorphF5_10_LOWER.jpg	12184679	0	1	6486	2	0	next	incorrect	1861
Vp015	932	Response	2	12191084	6405	1
Vp015	933	Picture	MorphM2_01_orig.jpg ; MorphM2_10_LOWER.jpg	12191165	0	1	10479	2	0	next	incorrect	1863
Vp015	933	Response	2	12201564	10399	1
Vp015	934	Picture	MorphM8_01_orig.jpg ; MorphM8_00_LOWER.jpg	12201644	0	1	6487	2	0	next	hit	1865
Vp015	934	Response	1	12207964	6320	1
Vp015	935	Picture	MorphF7_10_orig.jpg ; MorphF7_10_LOWER.jpg	12208131	0	1	8969	181	0	next	hit	1867
Vp015	935	Response	1	12217084	8953	1
Vp015	936	Picture	MorphM4_04_orig.jpg ; MorphM4_00_LOWER.jpg	12217100	0	180	17643	181	0	next	incorrect	1869
Vp015	936	Response	2	12234524	17424	1
Vp015	937	Picture	MorphF4_01_orig.jpg ; MorphF4_10_LOWER.jpg	12234743	0	1	6487	2	0	next	incorrect	1871
Vp015	937	Response	2	12241084	6341	1
Vp015	938	Picture	MorphF9_07_orig.jpg ; MorphF9_00_LOWER.jpg	12241230	0	1	7984	2	0	next	hit	1873
Vp015	938	Response	1	12249164	7934	1
Vp015	939	Picture	MorphM5_06_orig.jpg ; MorphM5_10_LOWER.jpg	12249214	0	1	7651	2	0	next	incorrect	1875
Vp015	939	Response	2	12256683	7469	1
Vp015	940	Picture	MorphM3_03_orig.jpg ; MorphM3_00_LOWER.jpg	12256865	0	1	8316	3	0	next	incorrect	1877
Vp015	940	Response	2	12265083	8218	1
Vp015	941	Picture	MorphM9_00_orig.jpg ; MorphM9_10_LOWER.jpg	12265181	0	2	7319	3	0	next	incorrect	1879
Vp015	941	Response	2	12272363	7182	1
Vp015	942	Picture	MorphM7_09_orig.jpg ; MorphM7_00_LOWER.jpg	12272500	0	1	6819	2	0	next	hit	1881
Vp015	942	Response	1	12279163	6663	1
Vp015	943	Picture	MorphF8_02_orig.jpg ; MorphF8_10_LOWER.jpg	12279319	0	1	8982	2	0	next	incorrect	1883
Vp015	943	Response	2	12288123	8804	1
Vp015	944	Picture	MorphM6_09_orig.jpg ; MorphM6_10_LOWER.jpg	12288301	0	1	7651	2	0	next	hit	1885
Vp015	944	Response	1	12295723	7422	1
Vp015	945	Picture	MorphF6_05_orig.jpg ; MorphF6_10_LOWER.jpg	12295952	0	1	7651	2	0	next	hit	1887
Vp015	945	Response	1	12303403	7451	1
Vp015	946	Picture	MorphF7_08_orig.jpg ; MorphF7_10_LOWER.jpg	12303603	0	1	5988	2	0	next	hit	1889
Vp015	946	Response	1	12309483	5880	1
Vp015	947	Picture	MorphM8_04_orig.jpg ; MorphM8_10_LOWER.jpg	12309591	0	1	17631	2	0	next	hit	1891
Vp015	947	Response	1	12327082	17491	1
Vp015	948	Picture	MorphM9_00_orig.jpg ; MorphM9_00_LOWER.jpg	12327222	0	1	7152	2	0	next	incorrect	1893
Vp015	948	Response	2	12334282	7060	1
Vp015	949	Picture	MorphF5_00_orig.jpg ; MorphF5_10_LOWER.jpg	12334374	0	1	10146	2	0	next	incorrect	1895
Vp015	949	Response	2	12344442	10068	1
Vp015	950	Picture	MorphF1_05_orig.jpg ; MorphF1_00_LOWER.jpg	12344520	0	1	17631	2	0	next	incorrect	1897
Vp015	950	Response	2	12362122	17602	1
Vp015	951	Picture	MorphF10_07_orig.jpg ; MorphF10_10_LOWER.jpg	12362151	0	1	7318	2	0	next	hit	1899
Vp015	951	Response	1	12369402	7251	1
Vp015	952	Picture	MorphM3_03_orig.jpg ; MorphM3_10_LOWER.jpg	12369469	0	1	6154	2	0	next	incorrect	1901
Vp015	952	Response	2	12375481	6012	1
Vp015	953	Picture	MorphF6_01_orig.jpg ; MorphF6_00_LOWER.jpg	12375623	0	1	26114	2	0	next	incorrect	1903
Vp015	953	Response	2	12401561	25938	1
Vp015	954	Picture	MorphM6_09_orig.jpg ; MorphM6_00_LOWER.jpg	12401737	0	1	6320	2	0	next	hit	1905
Vp015	954	Response	1	12407961	6224	1
Vp015	955	Picture	MorphF8_09_orig.jpg ; MorphF8_10_LOWER.jpg	12408057	0	1	12807	3	0	next	hit	1907
Vp015	955	Response	1	12420761	12704	1
Vp015	956	Picture	MorphM6_10_orig.jpg ; MorphM6_00_LOWER.jpg	12420864	0	2	5822	3	0	next	hit	1909
Vp015	956	Response	1	12426521	5657	1
Vp015	957	Picture	MorphM8_05_orig.jpg ; MorphM8_00_LOWER.jpg	12426686	0	1	12807	2	0	next	hit	1911
Vp015	957	Response	1	12439401	12715	1
Vp015	958	Picture	MorphF4_02_orig.jpg ; MorphF4_10_LOWER.jpg	12439493	0	1	6154	2	0	next	incorrect	1913
Vp015	958	Response	2	12445560	6067	1
Vp015	959	Picture	MorphM5_05_orig.jpg ; MorphM5_10_LOWER.jpg	12445647	0	1	8317	2	0	next	incorrect	1915
Vp015	959	Response	2	12453800	8153	1
Vp015	960	Picture	MorphF6_02_orig.jpg ; MorphF6_00_LOWER.jpg	12453964	0	1	23951	2	0	next	incorrect	1917
Vp015	960	Response	2	12477800	23836	1
Vp015	961	Picture	MorphM1_10_orig.jpg ; MorphM1_10_LOWER.jpg	12477915	0	1	16300	2	0	next	hit	1919
Vp015	961	Response	1	12494120	16205	1
Vp015	962	Picture	MorphM4_07_orig.jpg ; MorphM4_00_LOWER.jpg	12494215	0	1	16633	2	0	next	hit	1921
Vp015	962	Response	1	12510680	16465	1
Vp015	963	Picture	MorphM8_00_orig.jpg ; MorphM8_10_LOWER.jpg	12510848	0	1	8649	2	0	next	incorrect	1923
Vp015	963	Response	2	12519319	8471	1
Vp015	964	Picture	MorphF6_03_orig.jpg ; MorphF6_00_LOWER.jpg	12519497	0	1	16300	2	0	next	incorrect	1925
Vp015	964	Response	2	12535719	16222	1
Vp015	965	Picture	MorphF2_07_orig.jpg ; MorphF2_00_LOWER.jpg	12535797	0	1	10978	2	0	next	hit	1927
Vp015	965	Response	1	12546679	10882	1
Vp015	966	Picture	MorphM9_04_orig.jpg ; MorphM9_00_LOWER.jpg	12546775	0	1	8649	2	0	next	incorrect	1929
Vp015	966	Response	2	12555319	8544	1
Vp015	967	Picture	MorphF3_07_orig.jpg ; MorphF3_00_LOWER.jpg	12555424	0	1	9980	2	0	next	incorrect	1931
Vp015	967	Response	2	12565239	9815	1
Vp015	968	Picture	MorphF7_01_orig.jpg ; MorphF7_10_LOWER.jpg	12565404	0	1	8981	3	0	next	incorrect	1933
Vp015	968	Response	2	12574278	8874	1
Vp015	969	Picture	MorphM6_00_orig.jpg ; MorphM6_10_LOWER.jpg	12574385	0	2	7978	9	0	next	hit	1935
Vp015	969	Response	1	12582198	7813	1
Vp015	970	Picture	MorphM10_06_orig.jpg ; MorphM10_00_LOWER.jpg	12582363	0	7	10318	9	0	next	incorrect	1937
Vp015	970	Response	2	12592518	10155	1
Vp015	971	Picture	MorphF8_09_orig.jpg ; MorphF8_00_LOWER.jpg	12592681	0	2	8982	3	0	next	hit	1939
Vp015	971	Response	1	12601638	8957	1
Vp015	972	Picture	MorphF9_04_orig.jpg ; MorphF9_10_LOWER.jpg	12601663	0	1	6653	2	0	next	incorrect	1941
Vp015	972	Response	2	12608118	6455	1
Vp015	973	Picture	MorphM7_06_orig.jpg ; MorphM7_10_LOWER.jpg	12608316	0	1	9980	2	0	next	incorrect	1943
Vp015	973	Response	2	12618198	9882	1
Vp015	974	Picture	MorphF8_08_orig.jpg ; MorphF8_00_LOWER.jpg	12618296	0	1	14970	2	0	next	incorrect	1945
Vp015	974	Response	2	12633078	14782	1
Vp015	975	Picture	MorphM10_07_orig.jpg ; MorphM10_00_LOWER.jpg	12633266	0	1	6154	2	0	next	hit	1947
Vp015	975	Response	1	12639318	6052	1
Vp015	976	Picture	MorphF6_06_orig.jpg ; MorphF6_00_LOWER.jpg	12639420	0	1	27610	2	0	next	incorrect	1949
Vp015	976	Response	2	12666997	27577	1
Vp015	977	Picture	MorphM9_03_orig.jpg ; MorphM9_10_LOWER.jpg	12667030	0	1	9463	186	0	next	incorrect	1951
Vp015	977	Response	2	12676437	9407	1
Vp015	978	Picture	MorphF4_00_orig.jpg ; MorphF4_10_LOWER.jpg	12676493	0	185	7318	371	0	next	incorrect	1953
Vp015	978	Response	2	12683797	7304	1
Vp015	979	Picture	MorphF5_09_orig.jpg ; MorphF5_00_LOWER.jpg	12683811	0	186	6172	187	0	next	hit	1955
Vp015	979	Response	1	12689797	5986	1
Vp015	980	Picture	MorphM5_03_orig.jpg ; MorphM5_10_LOWER.jpg	12689983	0	1	5988	2	0	next	incorrect	1957
Vp015	980	Response	2	12695797	5814	1
Vp015	981	Picture	MorphM7_00_orig.jpg ; MorphM7_10_LOWER.jpg	12695971	0	1	6321	2	0	next	incorrect	1959
Vp015	981	Response	2	12702116	6145	1
Vp015	982	Picture	MorphF9_10_orig.jpg ; MorphF9_00_LOWER.jpg	12702292	0	1	6819	2	0	next	hit	1961
Vp015	982	Response	1	12709076	6784	1
Vp015	983	Picture	MorphM1_08_orig.jpg ; MorphM1_10_LOWER.jpg	12709111	0	1	21124	2	0	next	hit	1963
Vp015	983	Response	1	12730116	21005	1
Vp015	984	Picture	MorphM4_09_orig.jpg ; MorphM4_00_LOWER.jpg	12730235	0	1	6819	2	0	next	hit	1965
Vp015	984	Response	1	12736916	6681	1
Vp015	985	Picture	MorphF9_00_orig.jpg ; MorphF9_00_LOWER.jpg	12737054	0	1	6487	2	0	next	incorrect	1967
Vp015	985	Response	2	12743476	6422	1
Vp015	986	Picture	MorphM6_05_orig.jpg ; MorphM6_10_LOWER.jpg	12743541	0	1	5489	2	0	next	incorrect	1969
Vp015	986	Response	2	12748836	5295	1
Vp015	987	Picture	MorphM3_07_orig.jpg ; MorphM3_00_LOWER.jpg	12749030	0	1	9647	2	0	next	hit	1971
Vp015	987	Response	1	12758516	9486	1
Vp015	988	Picture	MorphF1_09_orig.jpg ; MorphF1_10_LOWER.jpg	12758677	0	1	9481	2	0	next	incorrect	1973
Vp015	988	Response	2	12768036	9359	1
Vp015	989	Picture	MorphM7_08_orig.jpg ; MorphM7_00_LOWER.jpg	12768158	0	1	8981	2	0	next	hit	1975
Vp015	989	Response	1	12776996	8838	1
Vp015	990	Picture	MorphM4_06_orig.jpg ; MorphM4_10_LOWER.jpg	12777139	0	1	9980	2	0	next	incorrect	1977
Vp015	990	Response	2	12786995	9856	1
Vp015	991	Picture	MorphM3_10_orig.jpg ; MorphM3_10_LOWER.jpg	12787119	0	1	8316	3	0	next	incorrect	1979
Vp015	991	Response	2	12795315	8196	1
Vp015	992	Picture	MorphM4_05_orig.jpg ; MorphM4_00_LOWER.jpg	12795435	0	2	6321	3	0	next	incorrect	1981
Vp015	992	Response	2	12801715	6280	1
Vp015	993	Picture	MorphF4_05_orig.jpg ; MorphF4_10_LOWER.jpg	12801756	0	1	8649	2	0	next	incorrect	1983
Vp015	993	Response	2	12810195	8439	1
Vp015	994	Picture	MorphF6_04_orig.jpg ; MorphF6_10_LOWER.jpg	12810405	0	1	7817	3	0	next	hit	1985
Vp015	994	Response	1	12818115	7710	1
Vp015	995	Picture	MorphM4_03_orig.jpg ; MorphM4_00_LOWER.jpg	12818222	0	2	4824	3	0	next	incorrect	1987
Vp015	995	Response	2	12822915	4693	1
Vp015	996	Picture	MorphF8_10_orig.jpg ; MorphF8_10_LOWER.jpg	12823046	0	1	5655	2	0	next	hit	1989
Vp015	996	Response	1	12828595	5549	1
Vp015	997	Picture	MorphM9_01_orig.jpg ; MorphM9_00_LOWER.jpg	12828701	0	1	7152	2	0	next	incorrect	1991
Vp015	997	Response	2	12835715	7014	1
Vp015	998	Picture	MorphM8_08_orig.jpg ; MorphM8_10_LOWER.jpg	12835853	0	1	9481	2	0	next	hit	1993
Vp015	998	Response	1	12845234	9381	1
Vp015	999	Picture	MorphM4_08_orig.jpg ; MorphM4_00_LOWER.jpg	12845334	0	1	5322	3	0	next	incorrect	1995
Vp015	999	Response	2	12850514	5180	1
Vp015	1000	Picture	MorphM1_05_orig.jpg ; MorphM1_00_LOWER.jpg	12850656	0	2	8317	3	0	next	incorrect	1997
Vp015	1000	Response	2	12858914	8258	1
Vp015	1001	Picture	MorphM6_03_orig.jpg ; MorphM6_00_LOWER.jpg	12858973	0	1	5489	2	0	next	incorrect	1999
Vp015	1001	Response	2	12864434	5461	1
Vp015	1002	Picture	MorphF9_05_orig.jpg ; MorphF9_00_LOWER.jpg	12864462	0	1	5821	2	0	next	incorrect	2001
Vp015	1002	Response	2	12870114	5652	1
Vp015	1003	Picture	MorphM10_10_orig.jpg ; MorphM10_10_LOWER.jpg	12870283	0	1	6321	2	0	next	hit	2003
Vp015	1003	Response	1	12876434	6151	1
Vp015	1004	Picture	MorphM5_08_orig.jpg ; MorphM5_00_LOWER.jpg	12876604	0	1	8649	2	0	next	incorrect	2005
Vp015	1004	Response	2	12885154	8550	1
Vp015	1005	Picture	MorphM6_06_orig.jpg ; MorphM6_10_LOWER.jpg	12885253	0	1	10645	2	0	next	hit	2007
Vp015	1005	Response	1	12895794	10541	1
Vp015	1006	Picture	MorphF6_09_orig.jpg ; MorphF6_00_LOWER.jpg	12895898	0	1	10478	2	0	next	hit	2009
Vp015	1006	Response	1	12906354	10456	1
Vp015	1007	Picture	MorphM8_07_orig.jpg ; MorphM8_10_LOWER.jpg	12906376	0	1	13972	2	0	next	incorrect	2011
Vp015	1007	Response	2	12920193	13817	1
Vp015	1008	Picture	MorphF9_02_orig.jpg ; MorphF9_10_LOWER.jpg	12920348	0	1	6154	2	0	next	incorrect	2013
Vp015	1008	Response	2	12926433	6085	1
Vp015	1009	Picture	MorphF5_09_orig.jpg ; MorphF5_10_LOWER.jpg	12926502	0	1	5821	3	0	next	hit	2015
Vp015	1009	Response	1	12932193	5691	1
Vp015	1010	Picture	MorphF1_10_orig.jpg ; MorphF1_00_LOWER.jpg	12932323	0	2	6986	3	0	next	incorrect	2017
Vp015	1010	Response	2	12939153	6830	1
Vp015	1011	Picture	MorphF7_00_orig.jpg ; MorphF7_10_LOWER.jpg	12939309	0	1	6653	3	0	next	incorrect	2019
Vp015	1011	Response	2	12945793	6484	1
Vp015	1012	Picture	MorphM5_04_orig.jpg ; MorphM5_10_LOWER.jpg	12945962	0	2	11477	3	0	next	incorrect	2021
Vp015	1012	Response	2	12957393	11431	1
Vp015	1013	Picture	MorphM4_06_orig.jpg ; MorphM4_00_LOWER.jpg	12957439	0	1	9148	2	0	next	incorrect	2023
Vp015	1013	Response	2	12966513	9074	1
Vp015	1014	Picture	MorphF1_01_orig.jpg ; MorphF1_00_LOWER.jpg	12966587	0	1	6487	2	0	next	incorrect	2025
Vp015	1014	Response	2	12972912	6325	1
Vp015	1015	Picture	MorphM1_06_orig.jpg ; MorphM1_00_LOWER.jpg	12973074	0	1	5988	2	0	next	incorrect	2027
Vp015	1015	Response	2	12978912	5838	1
Vp015	1016	Picture	MorphF2_06_orig.jpg ; MorphF2_10_LOWER.jpg	12979062	0	1	38421	3	0	next	hit	2029
Vp015	1016	Response	1	13017312	38250	1
Vp015	1017	Picture	MorphM1_02_orig.jpg ; MorphM1_00_LOWER.jpg	13017483	0	2	5656	3	0	next	incorrect	2031
Vp015	1017	Response	2	13023072	5589	1
Vp015	1018	Picture	MorphF3_07_orig.jpg ; MorphF3_10_LOWER.jpg	13023139	0	1	8981	3	0	next	incorrect	2033
Vp015	1018	Response	2	13032032	8893	1
Vp015	1019	Picture	MorphF5_07_orig.jpg ; MorphF5_10_LOWER.jpg	13032120	0	2	6487	3	0	next	incorrect	2035
Vp015	1019	Response	2	13038512	6392	1
Vp015	1020	Picture	MorphM5_07_orig.jpg ; MorphM5_00_LOWER.jpg	13038607	0	1	18962	2	0	next	incorrect	2037
Vp015	1020	Response	2	13057471	18864	1
Vp015	1021	Picture	MorphM3_06_orig.jpg ; MorphM3_00_LOWER.jpg	13057569	0	1	6653	2	0	next	incorrect	2039
Vp015	1021	Response	2	13064111	6542	1
Vp015	1022	Picture	MorphF10_01_orig.jpg ; MorphF10_10_LOWER.jpg	13064222	0	1	8316	2	0	next	incorrect	2041
Vp015	1022	Response	2	13072431	8209	1
Vp015	1023	Picture	MorphM7_04_orig.jpg ; MorphM7_10_LOWER.jpg	13072538	0	1	7152	2	0	next	incorrect	2043
Vp015	1023	Response	2	13079551	7013	1
Vp015	1024	Picture	MorphM9_07_orig.jpg ; MorphM9_00_LOWER.jpg	13079690	0	1	9814	2	0	next	hit	2045
Vp015	1024	Response	1	13089471	9781	1
Vp015	1025	Picture	MorphM2_05_orig.jpg ; MorphM2_00_LOWER.jpg	13089504	0	1	15801	2	0	next	incorrect	2047
Vp015	1025	Response	2	13105231	15727	1
Vp015	1026	Picture	MorphM3_04_orig.jpg ; MorphM3_00_LOWER.jpg	13105305	0	1	12308	2	0	next	incorrect	2049
Vp015	1026	Response	2	13117470	12165	1
Vp015	1027	Picture	MorphM5_00_orig.jpg ; MorphM5_10_LOWER.jpg	13117613	0	1	7152	2	0	next	incorrect	2051
Vp015	1027	Response	2	13124670	7057	1
Vp015	1028	Picture	MorphM4_09_orig.jpg ; MorphM4_10_LOWER.jpg	13124765	0	1	10978	2	0	next	hit	2053
Vp015	1028	Response	1	13135550	10785	1
Vp015	1029	Picture	MorphM1_09_orig.jpg ; MorphM1_10_LOWER.jpg	13135743	0	1	5655	2	0	next	hit	2055
Vp015	1029	Response	1	13141310	5567	1
Vp015	1030	Picture	MorphM7_06_orig.jpg ; MorphM7_00_LOWER.jpg	13141398	0	1	7152	2	0	next	incorrect	2057
Vp015	1030	Response	2	13148350	6952	1
Vp015	1031	Picture	MorphM2_00_orig.jpg ; MorphM2_00_LOWER.jpg	13148550	0	1	7651	2	0	next	incorrect	2059
Vp015	1031	Response	2	13156110	7560	1
Vp015	1032	Picture	MorphM5_05_orig.jpg ; MorphM5_00_LOWER.jpg	13156201	0	1	9814	2	0	next	incorrect	2061
Vp015	1032	Response	2	13165870	9669	1
Vp015	1033	Picture	MorphF5_06_orig.jpg ; MorphF5_00_LOWER.jpg	13166015	0	1	8649	2	0	next	hit	2063
Vp015	1033	Response	1	13174429	8414	1
Vp015	1034	Picture	MorphF9_06_orig.jpg ; MorphF9_10_LOWER.jpg	13174664	0	1	7152	2	0	next	hit	2065
Vp015	1034	Response	1	13181629	6965	1
Vp015	1035	Picture	MorphM10_05_orig.jpg ; MorphM10_10_LOWER.jpg	13181816	0	1	6320	2	0	next	hit	2067
Vp015	1035	Response	1	13187949	6133	1
Vp015	1036	Picture	MorphF9_08_orig.jpg ; MorphF9_10_LOWER.jpg	13188136	0	1	13805	3	0	next	hit	2069
Vp015	1036	Response	1	13201789	13653	1
Vp015	1037	Picture	MorphM1_03_orig.jpg ; MorphM1_00_LOWER.jpg	13201941	0	2	6986	3	0	next	incorrect	2071
Vp015	1037	Response	2	13208749	6808	1
Vp015	1038	Picture	MorphF5_10_orig.jpg ; MorphF5_00_LOWER.jpg	13208927	0	1	6487	2	0	next	hit	2073
Vp015	1038	Response	1	13215229	6302	1
Vp015	1039	Picture	MorphM9_06_orig.jpg ; MorphM9_00_LOWER.jpg	13215414	0	1	8316	2	0	next	incorrect	2075
Vp015	1039	Response	2	13223549	8135	1
Vp015	1040	Picture	MorphF7_02_orig.jpg ; MorphF7_10_LOWER.jpg	13223730	0	1	6321	2	0	next	incorrect	2077
Vp015	1040	Response	2	13229869	6139	1
Vp015	1041	Picture	MorphM4_02_orig.jpg ; MorphM4_00_LOWER.jpg	13230051	0	1	8649	2	0	next	hit	2079
Vp015	1041	Response	1	13238589	8538	1
Vp015	1042	Picture	MorphF8_06_orig.jpg ; MorphF8_10_LOWER.jpg	13238700	0	1	14637	2	0	next	incorrect	2081
Vp015	1042	Response	2	13253228	14528	1
Vp015	1043	Picture	MorphF3_03_orig.jpg ; MorphF3_00_LOWER.jpg	13253337	0	1	6320	2	0	next	incorrect	2083
Vp015	1043	Response	2	13259628	6291	1
Vp015	1044	Picture	MorphM4_03_orig.jpg ; MorphM4_10_LOWER.jpg	13259657	0	1	8317	2	0	next	incorrect	2085
Vp015	1044	Response	2	13267868	8211	1
Vp015	1045	Picture	MorphF1_00_orig.jpg ; MorphF1_00_LOWER.jpg	13267974	0	1	13294	180	0	next	incorrect	2087
Vp015	1045	Response	2	13281228	13254	1
Vp015	1046	Picture	MorphF2_01_orig.jpg ; MorphF2_10_LOWER.jpg	13281268	0	179	6499	180	0	next	incorrect	2089
Vp015	1046	Response	2	13287708	6440	1
Vp015	1047	Picture	MorphF6_00_orig.jpg ; MorphF6_10_LOWER.jpg	13287767	0	1	10977	2	0	next	incorrect	2091
Vp015	1047	Response	2	13298508	10741	1
Vp015	1048	Picture	MorphM3_08_orig.jpg ; MorphM3_10_LOWER.jpg	13298744	0	1	5822	2	0	next	incorrect	2093
Vp015	1048	Response	2	13304507	5763	1
Vp015	1049	Picture	MorphF3_00_orig.jpg ; MorphF3_10_LOWER.jpg	13304566	0	1	6320	2	0	next	incorrect	2095
Vp015	1049	Response	2	13310827	6261	1
Vp015	1050	Picture	MorphM4_00_orig.jpg ; MorphM4_10_LOWER.jpg	13310886	0	1	5822	2	0	next	incorrect	2097
Vp015	1050	Response	2	13316587	5701	1
Vp015	1051	Picture	MorphF7_04_orig.jpg ; MorphF7_10_LOWER.jpg	13316708	0	1	5821	2	0	next	incorrect	2099
Vp015	1051	Response	2	13322347	5639	1
Vp015	1052	Picture	MorphM2_09_orig.jpg ; MorphM2_10_LOWER.jpg	13322529	0	1	6820	2	0	next	hit	2101
Vp015	1052	Response	1	13329227	6698	1
Vp015	1053	Picture	MorphF4_04_orig.jpg ; MorphF4_00_LOWER.jpg	13329349	0	1	7152	2	0	next	incorrect	2103
Vp015	1053	Response	2	13336267	6918	1
Vp015	1054	Picture	MorphF7_06_orig.jpg ; MorphF7_10_LOWER.jpg	13336501	0	1	5156	2	0	next	hit	2105
Vp015	1054	Response	1	13341467	4966	1
Vp015	1055	Picture	MorphF3_08_orig.jpg ; MorphF3_00_LOWER.jpg	13341657	0	1	12641	2	0	next	hit	2107
Vp015	1055	Response	1	13354187	12530	1
Vp015	1056	Picture	MorphM3_00_orig.jpg ; MorphM3_10_LOWER.jpg	13354298	0	1	6154	2	0	next	incorrect	2109
Vp015	1056	Response	2	13360347	6049	1
Vp015	1057	Picture	MorphF4_06_orig.jpg ; MorphF4_00_LOWER.jpg	13360452	0	1	9481	2	0	next	hit	2111
Vp015	1057	Response	1	13369787	9335	1
Vp015	1058	Picture	MorphM6_03_orig.jpg ; MorphM6_10_LOWER.jpg	13369933	0	1	4990	2	0	next	incorrect	2113
Vp015	1058	Response	2	13374826	4893	1
Vp015	1059	Picture	MorphF2_05_orig.jpg ; MorphF2_00_LOWER.jpg	13374923	0	1	17630	3	0	next	incorrect	2115
Vp015	1059	Response	2	13392346	17423	1
Vp015	1060	Picture	MorphF1_02_orig.jpg ; MorphF1_00_LOWER.jpg	13392553	0	2	8317	3	0	next	incorrect	2117
Vp015	1060	Response	2	13400826	8273	1
Vp015	1061	Picture	MorphM6_04_orig.jpg ; MorphM6_10_LOWER.jpg	13400870	0	1	6653	2	0	next	incorrect	2119
Vp015	1061	Response	2	13407386	6516	1
Vp015	1062	Picture	MorphM9_05_orig.jpg ; MorphM9_00_LOWER.jpg	13407523	0	1	13306	2	0	next	incorrect	2121
Vp015	1062	Response	2	13420666	13143	1
Vp015	1063	Picture	MorphM7_05_orig.jpg ; MorphM7_00_LOWER.jpg	13420829	0	1	4990	2	0	next	incorrect	2123
Vp015	1063	Response	2	13425786	4957	1
Vp015	1064	Picture	MorphM6_00_orig.jpg ; MorphM6_00_LOWER.jpg	13425819	0	1	6819	3	0	next	incorrect	2125
Vp015	1064	Response	2	13432585	6766	1
Vp015	1065	Picture	MorphM1_05_orig.jpg ; MorphM1_10_LOWER.jpg	13432638	0	2	6986	3	0	next	incorrect	2127
Vp015	1065	Response	2	13439466	6828	1
Vp015	1066	Picture	MorphF3_04_orig.jpg ; MorphF3_00_LOWER.jpg	13439624	0	1	6321	2	0	next	incorrect	2129
Vp015	1066	Response	2	13445865	6241	1
Vp015	1067	Picture	MorphF1_04_orig.jpg ; MorphF1_10_LOWER.jpg	13445945	0	1	8815	2	0	next	hit	2131
Vp015	1067	Response	1	13454585	8640	1
Vp015	1068	Picture	MorphF4_10_orig.jpg ; MorphF4_00_LOWER.jpg	13454760	0	1	9481	2	0	next	hit	2133
Vp015	1068	Response	1	13464025	9265	1
Vp015	1069	Picture	MorphM5_09_orig.jpg ; MorphM5_10_LOWER.jpg	13464241	0	1	5988	2	0	next	incorrect	2135
Vp015	1069	Response	2	13470185	5944	1
Vp015	1070	Picture	MorphM8_05_orig.jpg ; MorphM8_10_LOWER.jpg	13470229	0	1	13472	2	0	next	hit	2137
Vp015	1070	Response	1	13483545	13316	1
Vp015	1071	Picture	MorphM9_04_orig.jpg ; MorphM9_10_LOWER.jpg	13483701	0	1	8150	2	0	next	incorrect	2139
Vp015	1071	Response	2	13491785	8084	1
Vp015	1072	Picture	MorphM10_05_orig.jpg ; MorphM10_00_LOWER.jpg	13491851	0	1	5973	17	0	next	hit	2141
Vp015	1072	Response	1	13497785	5934	1
Vp015	1073	Picture	MorphF10_10_orig.jpg ; MorphF10_00_LOWER.jpg	13497824	0	16	6169	17	0	next	hit	2143
Vp015	1073	Response	1	13503784	5960	1
Vp015	1074	Picture	MorphM7_07_orig.jpg ; MorphM7_00_LOWER.jpg	13503993	0	1	4824	2	0	next	hit	2145
Vp015	1074	Response	1	13508664	4671	1
Vp015	1075	Picture	MorphM10_06_orig.jpg ; MorphM10_10_LOWER.jpg	13508817	0	1	4990	2	0	next	hit	2147
Vp015	1075	Response	1	13513704	4887	1
Vp015	1076	Picture	MorphF7_07_orig.jpg ; MorphF7_10_LOWER.jpg	13513807	0	1	7484	2	0	next	hit	2149
Vp015	1076	Response	1	13521144	7337	1
Vp015	1077	Picture	MorphF2_05_orig.jpg ; MorphF2_10_LOWER.jpg	13521291	0	1	11144	2	0	next	incorrect	2151
Vp015	1077	Response	2	13532344	11053	1
Vp015	1078	Picture	MorphF10_06_orig.jpg ; MorphF10_10_LOWER.jpg	13532435	0	1	5822	2	0	next	hit	2153
Vp015	1078	Response	1	13538184	5749	1
Vp015	1079	Picture	MorphF4_02_orig.jpg ; MorphF4_00_LOWER.jpg	13538257	0	1	9148	2	0	next	incorrect	2155
Vp015	1079	Response	2	13547304	9047	1
Vp015	1080	Picture	MorphM7_04_orig.jpg ; MorphM7_00_LOWER.jpg	13547405	0	1	8815	2	0	next	hit	2157
Vp015	1080	Response	1	13556104	8699	1
Vp015	1081	Picture	MorphF7_03_orig.jpg ; MorphF7_10_LOWER.jpg	13556220	0	1	6154	3	0	next	hit	2159
Vp015	1081	Response	1	13562184	5964	1
Vp015	1082	Picture	MorphF3_05_orig.jpg ; MorphF3_00_LOWER.jpg	13562374	0	2	7984	3	0	next	incorrect	2161
Vp015	1082	Response	2	13570263	7889	1
Vp015	1083	Picture	MorphM8_09_orig.jpg ; MorphM8_00_LOWER.jpg	13570358	0	1	5822	2	0	next	hit	2163
Vp015	1083	Response	1	13576023	5665	1
Vp015	1084	Picture	MorphM9_10_orig.jpg ; MorphM9_00_LOWER.jpg	13576180	0	1	4657	2	0	next	hit	2165
Vp015	1084	Response	1	13580663	4483	1
Vp015	1085	Picture	MorphF5_00_orig.jpg ; MorphF5_00_LOWER.jpg	13580837	0	1	7152	2	0	next	incorrect	2167
Vp015	1085	Response	2	13587783	6946	1
Vp015	1086	Picture	MorphM9_02_orig.jpg ; MorphM9_00_LOWER.jpg	13587989	0	1	8483	2	0	next	incorrect	2169
Vp015	1086	Response	2	13596343	8354	1
Vp015	1087	Picture	MorphF3_02_orig.jpg ; MorphF3_10_LOWER.jpg	13596472	0	1	6320	2	0	next	incorrect	2171
Vp015	1087	Response	2	13602663	6191	1
Vp015	1088	Picture	MorphM2_00_orig.jpg ; MorphM2_10_LOWER.jpg	13602792	0	1	8982	2	0	next	incorrect	2173
Vp015	1088	Response	2	13611543	8751	1
Vp015	1089	Picture	MorphF4_07_orig.jpg ; MorphF4_00_LOWER.jpg	13611774	0	1	11144	2	0	next	hit	2175
Vp015	1089	Response	1	13622743	10969	1
Vp015	1090	Picture	MorphM9_10_orig.jpg ; MorphM9_10_LOWER.jpg	13622918	0	1	5988	2	0	next	hit	2177
Vp015	1090	Response	1	13628823	5905	1
Vp015	1091	Picture	MorphF1_10_orig.jpg ; MorphF1_10_LOWER.jpg	13628906	0	1	8482	3	0	next	hit	2179
Vp015	1091	Response	1	13637223	8317	1
Vp015	1092	Picture	MorphM1_04_orig.jpg ; MorphM1_10_LOWER.jpg	13637388	0	2	6654	3	0	next	incorrect	2181
Vp015	1092	Response	2	13643862	6474	1
Vp015	1093	Picture	MorphF2_04_orig.jpg ; MorphF2_00_LOWER.jpg	13644042	0	1	11643	2	0	next	incorrect	2183
Vp015	1093	Response	2	13655542	11500	1
Vp015	1094	Picture	MorphM2_09_orig.jpg ; MorphM2_00_LOWER.jpg	13655685	0	1	4989	2	0	next	hit	2185
Vp015	1094	Response	1	13660582	4897	1
Vp015	1095	Picture	MorphF9_01_orig.jpg ; MorphF9_10_LOWER.jpg	13660674	0	1	5988	2	0	next	incorrect	2187
Vp015	1095	Response	2	13666582	5908	1
Vp015	1096	Picture	MorphM8_06_orig.jpg ; MorphM8_00_LOWER.jpg	13666662	0	1	8816	2	0	next	hit	2189
Vp015	1096	Response	1	13675302	8640	1
Vp015	1097	Picture	MorphM6_07_orig.jpg ; MorphM6_10_LOWER.jpg	13675478	0	1	6819	2	0	next	hit	2191
Vp015	1097	Response	1	13682182	6704	1
Vp015	1098	Picture	MorphM3_06_orig.jpg ; MorphM3_10_LOWER.jpg	13682297	0	1	6986	2	0	next	incorrect	2193
Vp015	1098	Response	2	13689222	6925	1
Vp015	1099	Picture	MorphM1_09_orig.jpg ; MorphM1_00_LOWER.jpg	13689283	0	1	6154	2	0	next	hit	2195
Vp015	1099	Response	1	13695301	6018	1
Vp015	1100	Picture	MorphF8_05_orig.jpg ; MorphF8_10_LOWER.jpg	13695437	0	1	10978	2	0	next	incorrect	2197
Vp015	1100	Response	2	13706261	10824	1
Vp015	1101	Picture	MorphM1_07_orig.jpg ; MorphM1_10_LOWER.jpg	13706415	0	1	7318	2	0	next	incorrect	2199
Vp015	1101	Response	2	13713621	7206	1
Vp015	1102	Picture	MorphM10_07_orig.jpg ; MorphM10_10_LOWER.jpg	13713733	0	1	9980	2	0	next	hit	2201
Vp015	1102	Response	1	13723621	9888	1
Vp015	1103	Picture	MorphF3_10_orig.jpg ; MorphF3_00_LOWER.jpg	13723713	0	1	5489	2	0	next	hit	2203
Vp015	1103	Response	1	13729141	5428	1
Vp015	1104	Picture	MorphF4_01_orig.jpg ; MorphF4_00_LOWER.jpg	13729202	0	1	5821	2	0	next	incorrect	2205
Vp015	1104	Response	2	13734901	5699	1
Vp015	1105	Picture	MorphF3_01_orig.jpg ; MorphF3_00_LOWER.jpg	13735023	0	1	6487	2	0	next	incorrect	2207
Vp015	1105	Response	2	13741381	6358	1
Vp015	1106	Picture	MorphF2_03_orig.jpg ; MorphF2_10_LOWER.jpg	13741510	0	1	5655	2	0	next	incorrect	2209
Vp015	1106	Response	2	13747061	5551	1
Vp015	1107	Picture	MorphF3_10_orig.jpg ; MorphF3_10_LOWER.jpg	13747165	0	1	10312	2	0	next	hit	2211
Vp015	1107	Response	1	13757381	10216	1
Vp015	1108	Picture	MorphF5_08_orig.jpg ; MorphF5_10_LOWER.jpg	13757477	0	1	5988	2	0	next	hit	2213
Vp015	1108	Response	1	13763380	5903	1
Vp015	1109	Picture	MorphF7_02_orig.jpg ; MorphF7_00_LOWER.jpg	13763465	0	1	7818	2	0	next	hit	2215
Vp015	1109	Response	1	13771140	7675	1
Vp015	1110	Picture	MorphM10_02_orig.jpg ; MorphM10_10_LOWER.jpg	13771283	0	1	7152	2	0	next	incorrect	2217
Vp015	1110	Response	2	13778260	6977	1
Vp015	1111	Picture	MorphM2_04_orig.jpg ; MorphM2_10_LOWER.jpg	13778435	0	1	7318	2	0	next	hit	2219
Vp015	1111	Response	1	13785620	7185	1
Vp015	1112	Picture	MorphF10_09_orig.jpg ; MorphF10_00_LOWER.jpg	13785753	0	1	7319	2	0	next	hit	2221
Vp015	1112	Response	1	13792900	7147	1
Vp015	1113	Picture	MorphM7_10_orig.jpg ; MorphM7_00_LOWER.jpg	13793072	0	1	6154	2	0	next	hit	2223
Vp015	1113	Response	1	13799060	5988	1
Vp015	1114	Picture	MorphF6_00_orig.jpg ; MorphF6_00_LOWER.jpg	13799226	0	1	6819	2	0	next	incorrect	2225
Vp015	1114	Response	2	13805860	6634	1
Vp015	1115	Picture	MorphF10_02_orig.jpg ; MorphF10_10_LOWER.jpg	13806045	0	1	6653	2	0	next	hit	2227
Vp015	1115	Response	1	13812580	6535	1
Vp015	1116	Picture	MorphM8_02_orig.jpg ; MorphM8_00_LOWER.jpg	13812698	0	1	5988	2	0	next	incorrect	2229
Vp015	1116	Response	2	13818660	5962	1
Vp015	1117	Picture	MorphF4_07_orig.jpg ; MorphF4_10_LOWER.jpg	13818686	0	1	7485	2	0	next	hit	2231
Vp015	1117	Response	1	13826100	7414	1
Vp015	1118	Picture	MorphM1_02_orig.jpg ; MorphM1_10_LOWER.jpg	13826171	0	1	6653	2	0	next	incorrect	2233
Vp015	1118	Response	2	13832659	6488	1
Vp015	1119	Picture	MorphM6_01_orig.jpg ; MorphM6_10_LOWER.jpg	13832824	0	1	5988	2	0	next	hit	2235
Vp015	1119	Response	1	13838579	5755	1
Vp015	1120	Picture	MorphM8_10_orig.jpg ; MorphM8_00_LOWER.jpg	13838812	0	1	6986	2	0	next	hit	2237
Vp015	1120	Response	1	13845619	6807	1
Vp015	1121	Picture	MorphF3_05_orig.jpg ; MorphF3_10_LOWER.jpg	13845798	0	1	6486	2	0	next	incorrect	2239
Vp015	1121	Response	2	13852179	6381	1
Vp015	1122	Picture	MorphM7_08_orig.jpg ; MorphM7_10_LOWER.jpg	13852284	0	1	6487	2	0	next	hit	2241
Vp015	1122	Response	1	13858579	6295	1
Vp015	1123	Picture	MorphF8_04_orig.jpg ; MorphF8_10_LOWER.jpg	13858771	0	1	6820	2	0	next	hit	2243
Vp015	1123	Response	1	13865459	6688	1
Vp015	1124	Picture	MorphF9_03_orig.jpg ; MorphF9_10_LOWER.jpg	13865591	0	1	7651	2	0	next	incorrect	2245
Vp015	1124	Response	2	13873059	7468	1
Vp015	1125	Picture	MorphM7_02_orig.jpg ; MorphM7_10_LOWER.jpg	13873242	0	1	7484	3	0	next	hit	2247
Vp015	1125	Response	1	13880579	7337	1
Vp015	1126	Picture	MorphF7_10_orig.jpg ; MorphF7_00_LOWER.jpg	13880726	0	2	5656	3	0	next	incorrect	2249
Vp015	1126	Response	2	13886259	5533	1
Vp015	1127	Picture	MorphF8_07_orig.jpg ; MorphF8_10_LOWER.jpg	13886382	0	1	10811	2	0	next	hit	2251
Vp015	1127	Response	1	13897059	10677	1
Vp015	1128	Picture	MorphM7_00_orig.jpg ; MorphM7_00_LOWER.jpg	13897193	0	1	6487	2	0	next	incorrect	2253
Vp015	1128	Response	2	13903538	6345	1
Vp015	1129	Picture	MorphF2_08_orig.jpg ; MorphF2_00_LOWER.jpg	13903680	0	1	8815	2	0	next	incorrect	2255
Vp015	1129	Response	2	13912338	8658	1
Vp015	1130	Picture	MorphM2_02_orig.jpg ; MorphM2_10_LOWER.jpg	13912495	0	1	6154	2	0	next	incorrect	2257
Vp015	1130	Response	2	13918578	6083	1
Vp015	1131	Picture	MorphM7_01_orig.jpg ; MorphM7_00_LOWER.jpg	13918649	0	1	5988	2	0	next	incorrect	2259
Vp015	1131	Response	2	13924418	5769	1
Vp015	1132	Picture	MorphM1_01_orig.jpg ; MorphM1_00_LOWER.jpg	13924637	0	1	5489	2	0	next	incorrect	2261
Vp015	1132	Response	2	13929938	5301	1
Vp015	1133	Picture	MorphM7_02_orig.jpg ; MorphM7_00_LOWER.jpg	13930126	0	1	4158	2	0	next	incorrect	2263
Vp015	1133	Response	2	13934258	4132	1
Vp015	1134	Picture	MorphF10_01_orig.jpg ; MorphF10_00_LOWER.jpg	13934284	0	1	9148	2	0	next	hit	2265
Vp015	1134	Response	1	13943218	8934	1
Vp015	1135	Picture	MorphM3_01_orig.jpg ; MorphM3_00_LOWER.jpg	13943432	0	1	4158	2	0	next	incorrect	2267
Vp015	1135	Response	2	13947458	4026	1
Vp015	1136	Picture	MorphF1_07_orig.jpg ; MorphF1_10_LOWER.jpg	13947590	0	1	7152	3	0	next	hit	2269
Vp015	1136	Response	1	13954658	7068	1
Vp015	1137	Picture	MorphM9_07_orig.jpg ; MorphM9_10_LOWER.jpg	13954742	0	2	6155	3	0	next	incorrect	2271
Vp015	1137	Response	2	13960738	5996	1
Vp015	1138	Picture	MorphF3_01_orig.jpg ; MorphF3_10_LOWER.jpg	13960897	0	1	9979	2	0	next	incorrect	2273
Vp015	1138	Response	2	13970817	9920	1
Vp015	1139	Picture	MorphF5_07_orig.jpg ; MorphF5_00_LOWER.jpg	13970876	0	1	6154	3	0	next	hit	2275
Vp015	1139	Response	1	13976817	5941	1
Vp015	1140	Picture	MorphM5_01_orig.jpg ; MorphM5_10_LOWER.jpg	13977030	0	2	12808	3	0	next	incorrect	2277
Vp015	1140	Response	2	13989777	12747	1
Vp015	1141	Picture	MorphM4_04_orig.jpg ; MorphM4_10_LOWER.jpg	13989838	0	1	15468	2	0	next	incorrect	2279
Vp015	1141	Response	2	14005217	15379	1
Vp015	1142	Picture	MorphF4_05_orig.jpg ; MorphF4_00_LOWER.jpg	14005306	0	1	5489	2	0	next	incorrect	2281
Vp015	1142	Response	2	14010737	5431	1
Vp015	1143	Picture	MorphF2_08_orig.jpg ; MorphF2_10_LOWER.jpg	14010795	0	1	5655	2	0	next	incorrect	2283
Vp015	1143	Response	2	14016257	5462	1
Vp015	1144	Picture	MorphM10_03_orig.jpg ; MorphM10_00_LOWER.jpg	14016450	0	1	5489	2	0	next	incorrect	2285
Vp015	1144	Response	2	14021857	5407	1
Vp015	1145	Picture	MorphM1_10_orig.jpg ; MorphM1_00_LOWER.jpg	14021939	0	1	6653	2	0	next	hit	2287
Vp015	1145	Response	1	14028496	6557	1
Vp015	1146	Picture	MorphM2_04_orig.jpg ; MorphM2_00_LOWER.jpg	14028592	0	1	6653	2	0	next	incorrect	2289
Vp015	1146	Response	2	14035056	6464	1
Vp015	1147	Picture	MorphF1_06_orig.jpg ; MorphF1_00_LOWER.jpg	14035245	0	1	9315	2	0	next	hit	2291
Vp015	1147	Response	1	14044496	9251	1
Vp015	1148	Picture	MorphF4_06_orig.jpg ; MorphF4_10_LOWER.jpg	14044560	0	1	6320	2	0	next	incorrect	2293
Vp015	1148	Response	2	14050736	6176	1
Vp015	1149	Picture	MorphM9_03_orig.jpg ; MorphM9_00_LOWER.jpg	14050880	0	1	6321	2	0	next	incorrect	2295
Vp015	1149	Response	2	14057136	6256	1
Vp015	1150	Picture	MorphF5_05_orig.jpg ; MorphF5_00_LOWER.jpg	14057201	0	1	7152	2	0	next	hit	2297
Vp015	1150	Response	1	14064256	7055	1
Vp015	1151	Picture	MorphF8_01_orig.jpg ; MorphF8_00_LOWER.jpg	14064353	0	1	7651	2	0	next	incorrect	2299
Vp015	1151	Response	2	14071856	7503	1
Vp015	1152	Picture	MorphF9_02_orig.jpg ; MorphF9_00_LOWER.jpg	14072004	0	1	7152	2	0	next	incorrect	2301
Vp015	1152	Response	2	14078976	6972	1
Vp015	1153	Picture	MorphM8_01_orig.jpg ; MorphM8_10_LOWER.jpg	14079156	0	1	7318	2	0	next	hit	2303
Vp015	1153	Response	1	14086416	7260	1
Vp015	1154	Picture	MorphM10_10_orig.jpg ; MorphM10_00_LOWER.jpg	14086474	0	1	7651	3	0	next	hit	2305
Vp015	1154	Response	1	14094015	7541	1
Vp015	1155	Picture	MorphF9_01_orig.jpg ; MorphF9_00_LOWER.jpg	14094125	0	2	6155	3	0	next	incorrect	2307
Vp015	1155	Response	2	14100176	6051	1
Vp015	1156	Picture	MorphF4_08_orig.jpg ; MorphF4_00_LOWER.jpg	14100280	0	1	28608	2	0	next	incorrect	2309
Vp015	1156	Response	2	14128815	28535	1
Vp015	1157	Picture	MorphM2_01_orig.jpg ; MorphM2_00_LOWER.jpg	14128888	0	1	5988	2	0	next	incorrect	2311
Vp015	1157	Response	2	14134655	5767	1
Vp015	1158	Picture	MorphF8_03_orig.jpg ; MorphF8_10_LOWER.jpg	14134876	0	1	6986	2	0	next	incorrect	2313
Vp015	1158	Response	2	14141695	6819	1
Vp015	1159	Picture	MorphF6_08_orig.jpg ; MorphF6_10_LOWER.jpg	14141862	0	1	19793	2	0	next	hit	2315
Vp015	1159	Response	1	14161615	19753	1
Vp015	1160	Picture	MorphM2_02_orig.jpg ; MorphM2_00_LOWER.jpg	14161655	0	1	31436	2	0	next	incorrect	2317
Vp015	1160	Response	2	14192974	31319	1
Vp015	1161	Picture	MorphF3_00_orig.jpg ; MorphF3_00_LOWER.jpg	14193091	0	1	36259	2	0	next	incorrect	2319
Vp015	1161	Response	2	14229214	36123	1
Vp015	1162	Picture	MorphF1_00_orig.jpg ; MorphF1_10_LOWER.jpg	14229350	0	1	44576	2	0	next	incorrect	2321
Vp015	1162	Response	2	14273773	44423	1
Vp015	1163	Picture	MorphF3_06_orig.jpg ; MorphF3_00_LOWER.jpg	14273926	0	1	12308	3	0	next	incorrect	2323
Vp015	1163	Response	2	14286093	12167	1
Vp015	1164	Picture	MorphF9_10_orig.jpg ; MorphF9_10_LOWER.jpg	14286234	0	2	14138	3	0	next	hit	2325
Vp015	1164	Response	1	14300253	14019	1
Vp015	1165	Picture	MorphF3_02_orig.jpg ; MorphF3_00_LOWER.jpg	14300372	0	1	59379	3	0	next	incorrect	2327
Vp015	1165	Response	2	14359692	59320	1
Vp015	1166	Picture	MorphM5_09_orig.jpg ; MorphM5_00_LOWER.jpg	14359751	0	2	48735	3	0	next	hit	2329
Vp015	1166	Response	1	14408331	48580	1
Vp015	1167	Picture	MorphF1_07_orig.jpg ; MorphF1_00_LOWER.jpg	14408486	0	1	7651	2	0	next	incorrect	2331
Vp015	1167	Response	2	14416011	7525	1
Vp015	1168	Picture	MorphF7_07_orig.jpg ; MorphF7_00_LOWER.jpg	14416137	0	1	12807	2	0	next	hit	2333
Vp015	1168	Response	1	14428811	12674	1
Vp015	1169	Picture	MorphF8_02_orig.jpg ; MorphF8_00_LOWER.jpg	14428944	0	1	6154	2	0	next	incorrect	2335
Vp015	1169	Response	2	14434970	6026	1
Vp015	1170	Picture	MorphF9_03_orig.jpg ; MorphF9_00_LOWER.jpg	14435098	0	1	11310	3	0	next	incorrect	2337
Vp015	1170	Response	2	14446330	11232	1
Vp015	1171	Picture	MorphM10_09_orig.jpg ; MorphM10_00_LOWER.jpg	14446408	0	2	5822	3	0	next	hit	2339
Vp015	1171	Response	1	14452090	5682	1
Vp015	1172	Picture	MorphF3_09_orig.jpg ; MorphF3_00_LOWER.jpg	14452230	0	1	5988	2	0	next	incorrect	2341
Vp015	1172	Response	2	14458170	5940	1
Vp015	1173	Picture	MorphF4_04_orig.jpg ; MorphF4_10_LOWER.jpg	14458218	0	1	39918	3	0	next	incorrect	2343
Vp015	1173	Response	2	14498010	39792	1
Vp015	1174	Picture	MorphM6_07_orig.jpg ; MorphM6_00_LOWER.jpg	14498136	0	2	5822	3	0	next	incorrect	2345
Vp015	1174	Response	2	14503769	5633	1
Vp015	1175	Picture	MorphM3_02_orig.jpg ; MorphM3_10_LOWER.jpg	14503958	0	1	16300	2	0	next	incorrect	2347
Vp015	1175	Response	2	14520089	16131	1
Vp015	1176	Picture	MorphM10_00_orig.jpg ; MorphM10_00_LOWER.jpg	14520258	0	1	5988	2	0	next	incorrect	2349
Vp015	1176	Response	2	14526089	5831	1
Vp015	1177	Picture	MorphF6_01_orig.jpg ; MorphF6_10_LOWER.jpg	14526246	0	1	11297	182	0	next	incorrect	2351
Vp015	1177	Response	2	14537529	11283	1
Vp015	1178	Picture	MorphM3_07_orig.jpg ; MorphM3_10_LOWER.jpg	14537543	0	181	7664	182	0	next	incorrect	2353
Vp015	1178	Response	2	14545049	7506	1
Vp015	1179	Picture	MorphF1_04_orig.jpg ; MorphF1_00_LOWER.jpg	14545207	0	1	5323	2	0	next	incorrect	2355
Vp015	1179	Response	2	14550489	5282	1
Vp015	1180	Picture	MorphM1_08_orig.jpg ; MorphM1_00_LOWER.jpg	14550530	0	1	7152	2	0	next	hit	2357
Vp015	1180	Response	1	14557607	7077	3
Vp015	1181	Picture	MorphM5_10_orig.jpg ; MorphM5_00_LOWER.jpg	14557682	0	1	7318	2	0	next	hit	2359
Vp015	1181	Response	1	14564888	7206	1
Vp015	1182	Picture	MorphM2_10_orig.jpg ; MorphM2_00_LOWER.jpg	14565000	0	1	6487	2	0	next	hit	2361
Vp015	1182	Response	1	14571368	6368	1
Vp015	1183	Picture	MorphM9_08_orig.jpg ; MorphM9_10_LOWER.jpg	14571487	0	1	6986	2	0	next	hit	2363
Vp015	1183	Response	1	14578328	6841	1
Vp015	1184	Picture	MorphF1_09_orig.jpg ; MorphF1_00_LOWER.jpg	14578473	0	1	8483	2	0	next	hit	2365
Vp015	1184	Response	1	14586808	8335	1
Vp015	1185	Picture	MorphF4_03_orig.jpg ; MorphF4_10_LOWER.jpg	14586956	0	1	12807	2	0	next	incorrect	2367
Vp015	1185	Response	2	14599608	12652	1
Vp015	1186	Picture	MorphM8_02_orig.jpg ; MorphM8_10_LOWER.jpg	14599763	0	1	12641	2	0	next	hit	2369
Vp015	1186	Response	1	14612328	12565	1
Vp015	1187	Picture	MorphM6_01_orig.jpg ; MorphM6_00_LOWER.jpg	14612404	0	1	9481	2	0	next	incorrect	2371
Vp015	1187	Response	2	14621688	9284	1
Vp015	1188	Picture	MorphF1_03_orig.jpg ; MorphF1_10_LOWER.jpg	14621885	0	1	7484	2	0	next	incorrect	2373
Vp015	1188	Response	2	14629207	7322	1
Vp015	1189	Picture	MorphM4_05_orig.jpg ; MorphM4_10_LOWER.jpg	14629369	0	1	23120	2	0	next	hit	2375
Vp015	1189	Response	1	14652327	22958	1
Vp015	1190	Picture	MorphM7_10_orig.jpg ; MorphM7_10_LOWER.jpg	14652489	0	1	7485	2	0	next	hit	2377
Vp015	1190	Response	1	14659927	7438	1
Vp015	1191	Picture	MorphF3_09_orig.jpg ; MorphF3_10_LOWER.jpg	14659974	0	1	8482	3	0	next	hit	2379
Vp015	1191	Response	1	14668247	8273	1
Vp015	1192	Picture	MorphM1_00_orig.jpg ; MorphM1_00_LOWER.jpg	14668456	0	2	7319	3	0	next	incorrect	2381
Vp015	1192	Response	2	14675607	7151	1
Vp015	1193	Picture	MorphM3_00_orig.jpg ; MorphM3_00_LOWER.jpg	14675775	0	1	15302	2	0	next	incorrect	2383
Vp015	1193	Response	2	14690887	15112	1
Vp015	1194	Picture	MorphM5_03_orig.jpg ; MorphM5_00_LOWER.jpg	14691077	0	1	10479	2	0	next	incorrect	2385
Vp015	1194	Response	2	14701446	10369	1
Vp015	1195	Picture	MorphF9_07_orig.jpg ; MorphF9_10_LOWER.jpg	14701556	0	1	10298	183	0	next	hit	2387
Vp015	1195	Response	1	14711846	10290	1
Vp015	1196	Picture	MorphM10_09_orig.jpg ; MorphM10_10_LOWER.jpg	14711854	0	182	6501	183	0	next	hit	2389
Vp015	1196	Response	1	14718166	6312	1
Vp015	1197	Picture	MorphM6_05_orig.jpg ; MorphM6_00_LOWER.jpg	14718355	0	1	6986	2	0	next	incorrect	2391
Vp015	1197	Response	2	14725286	6931	1
Vp015	1198	Picture	MorphM7_05_orig.jpg ; MorphM7_10_LOWER.jpg	14725341	0	1	7651	2	0	next	incorrect	2393
Vp015	1198	Response	2	14732806	7465	1
Vp015	1199	Picture	MorphM3_05_orig.jpg ; MorphM3_10_LOWER.jpg	14732992	0	1	20791	2	0	next	hit	2395
Vp015	1199	Response	1	14753686	20694	1
Vp015	1200	Picture	MorphM10_00_orig.jpg ; MorphM10_10_LOWER.jpg	14753783	0	1	6154	2	0	next	incorrect	2397
Vp015	1200	Response	2	14759766	5983	1
Vp015	1201	Picture	MorphF7_01_orig.jpg ; MorphF7_00_LOWER.jpg	14759937	0	1	9481	2	0	next	incorrect	2399
Vp015	1201	Response	2	14769285	9348	1
Vp015	1202	Picture	MorphM8_09_orig.jpg ; MorphM8_10_LOWER.jpg	14769418	0	1	26279	3	0	next	incorrect	2401
Vp015	1202	Response	2	14795525	26107	1
Vp015	1203	Picture	MorphF1_01_orig.jpg ; MorphF1_10_LOWER.jpg	14795697	0	2	5489	3	0	next	incorrect	2403
Vp015	1203	Response	2	14801125	5428	1
Vp015	1204	Picture	MorphF9_00_orig.jpg ; MorphF9_10_LOWER.jpg	14801186	0	1	8150	3	0	next	incorrect	2405
Vp015	1204	Response	2	14809285	8099	1
Vp015	1205	Picture	MorphM9_05_orig.jpg ; MorphM9_10_LOWER.jpg	14809336	0	2	11976	3	0	next	incorrect	2407
Vp015	1205	Response	2	14821125	11789	1
Vp015	1206	Picture	MorphF5_06_orig.jpg ; MorphF5_10_LOWER.jpg	14821312	0	1	6972	182	0	next	hit	2409
Vp015	1206	Response	1	14828244	6932	1
Vp015	1207	Picture	MorphF2_09_orig.jpg ; MorphF2_00_LOWER.jpg	14828284	0	181	16148	182	0	next	incorrect	2411
Vp015	1207	Response	2	14844244	15960	1
Vp015	1208	Picture	MorphF1_03_orig.jpg ; MorphF1_00_LOWER.jpg	14844432	0	1	9813	2	0	next	incorrect	2413
Vp015	1208	Response	2	14854164	9732	1
Vp015	1209	Picture	MorphF3_06_orig.jpg ; MorphF3_10_LOWER.jpg	14854245	0	1	7485	2	0	next	incorrect	2415
Vp015	1209	Response	2	14861684	7439	1
Vp015	1210	Picture	MorphF10_10_orig.jpg ; MorphF10_10_LOWER.jpg	14861730	0	1	10645	2	0	next	incorrect	2417
Vp015	1210	Response	2	14872244	10514	1
Vp015	1211	Picture	MorphF1_08_orig.jpg ; MorphF1_00_LOWER.jpg	14872375	0	1	5489	2	0	next	incorrect	2419
Vp015	1211	Response	2	14877764	5389	1
Vp015	1212	Picture	MorphF7_03_orig.jpg ; MorphF7_00_LOWER.jpg	14877864	0	1	7152	2	0	next	incorrect	2421
Vp015	1212	Response	2	14884883	7019	1
Vp015	1213	Picture	MorphM8_06_orig.jpg ; MorphM8_10_LOWER.jpg	14885016	0	1	5488	3	0	next	incorrect	2423
Vp015	1213	Response	2	14890403	5387	1
Vp015	1214	Picture	MorphF8_08_orig.jpg ; MorphF8_10_LOWER.jpg	14890504	0	2	8982	3	0	next	hit	2425
Vp015	1214	Response	1	14899363	8859	1
Vp015	1215	Picture	MorphF10_00_orig.jpg ; MorphF10_00_LOWER.jpg	14899486	0	1	8816	2	0	next	hit	2427
Vp015	1215	Response	1	14908163	8677	1
Vp015	1216	Picture	MorphM10_01_orig.jpg ; MorphM10_10_LOWER.jpg	14908302	0	1	9979	2	0	next	incorrect	2429
Vp015	1216	Response	2	14918083	9781	1
Vp015	1217	Picture	MorphM5_07_orig.jpg ; MorphM5_10_LOWER.jpg	14918281	0	1	9148	2	0	next	incorrect	2431
Vp015	1217	Response	2	14927203	8922	1
Vp015	1218	Picture	MorphF6_10_orig.jpg ; MorphF6_00_LOWER.jpg	14927429	0	1	8816	2	0	next	hit	2433
Vp015	1218	Response	1	14936083	8654	1
Vp015	1219	Picture	MorphM2_05_orig.jpg ; MorphM2_10_LOWER.jpg	14936245	0	1	5322	2	0	next	incorrect	2435
Vp015	1219	Response	2	14941443	5198	1
Vp015	1220	Picture	MorphF10_03_orig.jpg ; MorphF10_00_LOWER.jpg	14941567	0	1	10146	2	0	next	incorrect	2437
Vp015	1220	Response	2	14951683	10116	1
Vp015	1221	Picture	MorphF4_03_orig.jpg ; MorphF4_00_LOWER.jpg	14951713	0	1	6154	3	0	next	incorrect	2439
Vp015	1221	Response	2	14957762	6049	1
Vp015	1222	Picture	MorphM2_06_orig.jpg ; MorphM2_10_LOWER.jpg	14957867	0	2	6986	3	0	next	incorrect	2441
Vp015	1222	Response	2	14964802	6935	1
Vp015	1223	Picture	MorphF8_01_orig.jpg ; MorphF8_10_LOWER.jpg	14964853	0	1	6321	2	0	next	incorrect	2443
Vp015	1223	Response	2	14971042	6189	1
Vp015	1224	Picture	MorphM8_03_orig.jpg ; MorphM8_00_LOWER.jpg	14971174	0	1	8815	2	0	next	hit	2445
Vp015	1224	Response	1	14979922	8748	1
Vp015	1225	Picture	MorphF9_08_orig.jpg ; MorphF9_00_LOWER.jpg	14979989	0	1	13805	2	0	next	hit	2447
Vp015	1225	Response	1	14993682	13693	1
Vp015	1226	Picture	MorphM4_08_orig.jpg ; MorphM4_10_LOWER.jpg	14993794	0	1	9647	2	0	next	incorrect	2449
Vp015	1226	Response	2	15003282	9488	1
Vp015	1227	Picture	MorphM7_07_orig.jpg ; MorphM7_10_LOWER.jpg	15003441	0	1	6321	2	0	next	hit	2451
Vp015	1227	Response	1	15009682	6241	1
Vp015	1228	Picture	MorphF7_05_orig.jpg ; MorphF7_10_LOWER.jpg	15009762	0	1	6819	2	0	next	hit	2453
Vp015	1228	Response	1	15016402	6640	1
Vp015	1229	Picture	MorphF8_00_orig.jpg ; MorphF8_10_LOWER.jpg	15016581	0	1	6820	2	0	next	incorrect	2455
Vp015	1229	Response	2	15023201	6620	1
Vp015	1230	Picture	MorphM2_03_orig.jpg ; MorphM2_00_LOWER.jpg	15023401	0	1	8316	2	0	next	incorrect	2457
Vp015	1230	Response	2	15031601	8200	1
Vp015	1231	Picture	MorphF3_04_orig.jpg ; MorphF3_10_LOWER.jpg	15031717	0	1	5323	2	0	next	incorrect	2459
Vp015	1231	Response	2	15036961	5244	1
Vp015	1232	Picture	MorphF2_01_orig.jpg ; MorphF2_00_LOWER.jpg	15037040	0	1	12641	2	0	next	incorrect	2461
Vp015	1232	Response	2	15049521	12481	1
Vp015	1233	Picture	MorphM2_08_orig.jpg ; MorphM2_00_LOWER.jpg	15049681	0	1	11809	2	0	next	hit	2463
Vp015	1233	Response	1	15061441	11760	1
Vp015	1234	Picture	MorphF10_03_orig.jpg ; MorphF10_10_LOWER.jpg	15061490	0	1	7984	2	0	next	hit	2465
Vp015	1234	Response	1	15069361	7871	1
Vp015	1235	Picture	MorphM5_04_orig.jpg ; MorphM5_00_LOWER.jpg	15069474	0	1	6320	2	0	next	incorrect	2467
Vp015	1235	Response	2	15075681	6207	1
Vp015	1236	Picture	MorphM1_00_orig.jpg ; MorphM1_10_LOWER.jpg	15075794	0	1	6986	2	0	next	incorrect	2469
Vp015	1236	Response	2	15082641	6847	1
Vp015	1237	Picture	MorphF6_04_orig.jpg ; MorphF6_00_LOWER.jpg	15082780	0	1	13472	3	0	next	hit	2471
Vp015	1237	Response	1	15096080	13300	1
Vp015	1238	Picture	MorphM1_06_orig.jpg ; MorphM1_10_LOWER.jpg	15096252	0	2	7984	3	0	next	hit	2473
Vp015	1238	Response	1	15104160	7908	1
Vp015	1239	Picture	MorphF4_09_orig.jpg ; MorphF4_10_LOWER.jpg	15104236	0	1	11643	2	0	next	incorrect	2475
Vp015	1239	Response	2	15115759	11523	2
Vp015	1240	Picture	MorphM4_00_orig.jpg ; MorphM4_00_LOWER.jpg	15115879	0	1	8483	2	0	next	incorrect	2477
Vp015	1240	Response	2	15124320	8441	1
Vp015	1241	Picture	MorphF6_10_orig.jpg ; MorphF6_10_LOWER.jpg	15124362	0	1	9296	187	0	next	hit	2479
Vp015	1241	Response	1	15133600	9238	1
Vp015	1242	Picture	MorphF1_05_orig.jpg ; MorphF1_10_LOWER.jpg	15133658	0	186	8661	194	0	next	hit	2481
Vp015	1242	Response	1	15142160	8502	1
Vp015	1243	Picture	MorphF6_08_orig.jpg ; MorphF6_00_LOWER.jpg	15142319	0	8	8489	9	0	next	hit	2483
Vp015	1243	Response	1	15150639	8320	1
Vp015	1244	Picture	MorphM3_01_orig.jpg ; MorphM3_10_LOWER.jpg	15150808	0	1	7984	2	0	next	incorrect	2485
Vp015	1244	Response	2	15158719	7911	1
Vp015	1245	Picture	MorphM1_04_orig.jpg ; MorphM1_00_LOWER.jpg	15158792	0	1	7984	2	0	next	incorrect	2487
Vp015	1245	Response	2	15166719	7927	1
Vp015	1246	Picture	MorphM2_06_orig.jpg ; MorphM2_00_LOWER.jpg	15166776	0	1	13472	2	0	next	incorrect	2489
Vp015	1246	Response	2	15180159	13383	1
Vp015	1247	Picture	MorphF6_06_orig.jpg ; MorphF6_10_LOWER.jpg	15180248	0	1	9970	178	0	next	hit	2491
Vp015	1247	Response	1	15190159	9911	1
Vp015	1248	Picture	MorphF2_00_orig.jpg ; MorphF2_10_LOWER.jpg	15190218	0	177	25957	178	0	next	incorrect	2493
Vp015	1248	Response	2	15216079	25861	1
Vp015	1249	Picture	MorphF6_05_orig.jpg ; MorphF6_00_LOWER.jpg	15216175	0	1	5655	2	0	next	incorrect	2495
Vp015	1249	Response	2	15221678	5503	1
Vp015	1250	Picture	MorphM6_06_orig.jpg ; MorphM6_00_LOWER.jpg	15221830	0	1	8483	2	0	next	incorrect	2497
Vp015	1250	Response	2	15230158	8328	1
Vp015	1251	Picture	MorphF5_04_orig.jpg ; MorphF5_00_LOWER.jpg	15230313	0	1	5489	2	0	next	incorrect	2499
Vp015	1251	Response	2	15235678	5365	1
Vp015	1252	Picture	MorphM5_02_orig.jpg ; MorphM5_10_LOWER.jpg	15235802	0	1	6487	2	0	next	incorrect	2501
Vp015	1252	Response	2	15242238	6436	1
Vp015	1253	Picture	MorphM3_05_orig.jpg ; MorphM3_00_LOWER.jpg	15242289	0	1	10118	196	0	next	incorrect	2503
Vp015	1253	Response	2	15252398	10109	1
Vp015	1254	Picture	MorphF8_04_orig.jpg ; MorphF8_00_LOWER.jpg	15252407	0	195	5516	197	0	next	incorrect	2505
Vp015	1254	Response	2	15257838	5431	1
Vp015	1255	Picture	MorphM6_08_orig.jpg ; MorphM6_10_LOWER.jpg	15257923	0	2	7651	4	0	next	hit	2507
Vp015	1255	Response	1	15265438	7515	1
Vp015	1256	Picture	MorphF10_02_orig.jpg ; MorphF10_00_LOWER.jpg	15265574	0	2	7485	3	0	next	incorrect	2509
Vp015	1256	Response	2	15272958	7384	1
Vp015	1257	Picture	MorphM5_01_orig.jpg ; MorphM5_00_LOWER.jpg	15273059	0	1	7485	2	0	next	incorrect	2511
Vp015	1257	Response	2	15280398	7339	1
Vp015	1258	Picture	MorphF5_03_orig.jpg ; MorphF5_00_LOWER.jpg	15280544	0	1	6154	2	0	next	incorrect	2513
Vp015	1258	Response	2	15286557	6013	1
Vp015	1259	Picture	MorphF9_04_orig.jpg ; MorphF9_00_LOWER.jpg	15286698	0	1	5323	2	0	next	incorrect	2515
Vp015	1259	Response	2	15291837	5139	1
Vp015	1260	Picture	MorphF10_05_orig.jpg ; MorphF10_10_LOWER.jpg	15292021	0	1	5821	2	0	next	hit	2517
Vp015	1260	Response	1	15297677	5656	1
Vp015	1261	Picture	MorphM4_10_orig.jpg ; MorphM4_00_LOWER.jpg	15297842	0	1	7319	2	0	next	hit	2519
Vp015	1261	Response	1	15305117	7275	1
Vp015	1262	Picture	MorphF3_08_orig.jpg ; MorphF3_10_LOWER.jpg	15305161	0	1	7318	2	0	next	hit	2521
Vp015	1262	Response	1	15312397	7236	1
Vp015	1263	Picture	MorphF2_07_orig.jpg ; MorphF2_10_LOWER.jpg	15312479	0	1	11144	2	0	next	incorrect	2523
Vp015	1263	Response	2	15323437	10958	1
Vp015	1264	Picture	MorphF7_06_orig.jpg ; MorphF7_00_LOWER.jpg	15323623	0	1	22787	2	0	next	hit	2525
Vp015	1264	Response	1	15346237	22614	1
Vp015	1265	Picture	MorphM5_00_orig.jpg ; MorphM5_00_LOWER.jpg	15346410	0	1	11310	2	0	next	incorrect	2527
Vp015	1265	Response	2	15357597	11187	1
Vp015	1266	Picture	MorphF2_03_orig.jpg ; MorphF2_00_LOWER.jpg	15357720	0	1	7152	2	0	next	incorrect	2529
Vp015	1266	Response	2	15364796	7076	1
Vp015	1267	Picture	MorphF7_08_orig.jpg ; MorphF7_00_LOWER.jpg	15364872	0	1	6155	2	0	next	hit	2531
Vp015	1267	Response	1	15370956	6084	1
Vp015	1268	Picture	MorphF8_10_orig.jpg ; MorphF8_00_LOWER.jpg	15371027	0	1	5156	2	0	next	hit	2533
Vp015	1268	Response	1	15375996	4969	1
Vp015	1269	Picture	MorphM10_04_orig.jpg ; MorphM10_10_LOWER.jpg	15376183	0	1	6486	3	0	next	incorrect	2535
Vp015	1269	Response	2	15382477	6294	1
Vp015	1270	Picture	MorphF2_04_orig.jpg ; MorphF2_10_LOWER.jpg	15382669	0	2	7485	3	0	next	incorrect	2537
Vp015	1270	Response	2	15390076	7407	1
Vp015	1271	Picture	MorphM2_03_orig.jpg ; MorphM2_10_LOWER.jpg	15390154	0	1	7485	2	0	next	hit	2539
Vp015	1271	Response	1	15397436	7282	1
Vp015	1272	Picture	MorphM9_01_orig.jpg ; MorphM9_10_LOWER.jpg	15397639	0	1	8483	2	0	next	incorrect	2541
Vp015	1272	Response	2	15405996	8357	1
Vp015	1273	Picture	MorphF8_05_orig.jpg ; MorphF8_00_LOWER.jpg	15406122	0	1	20458	2	0	next	incorrect	2543
Vp015	1273	Response	2	15426475	20353	1
Vp015	1274	Picture	MorphM8_04_orig.jpg ; MorphM8_00_LOWER.jpg	15426580	0	1	6487	2	0	next	incorrect	2545
Vp015	1274	Response	2	15432875	6295	1
Vp015	1275	Picture	MorphM7_03_orig.jpg ; MorphM7_00_LOWER.jpg	15433067	0	1	7984	2	0	next	incorrect	2547
Vp015	1275	Response	2	15440955	7888	1
Vp015	1276	Picture	MorphM3_08_orig.jpg ; MorphM3_00_LOWER.jpg	15441051	0	1	8649	2	0	next	incorrect	2549
Vp015	1276	Response	2	15449515	8464	1
Vp015	1277	Picture	MorphM9_02_orig.jpg ; MorphM9_10_LOWER.jpg	15449700	0	1	10645	2	0	next	incorrect	2551
Vp015	1277	Response	2	15460155	10455	1
Vp015	1278	Picture	MorphF6_07_orig.jpg ; MorphF6_00_LOWER.jpg	15460345	0	1	9314	3	0	next	hit	2553
Vp015	1278	Response	1	15469595	9250	1
Vp015	1279	Picture	MorphM5_02_orig.jpg ; MorphM5_00_LOWER.jpg	15469659	0	2	6320	4	0	next	incorrect	2555
Vp015	1279	Response	2	15475835	6176	1
Vp015	1280	Picture	MorphF10_06_orig.jpg ; MorphF10_00_LOWER.jpg	15475979	0	2	51063	3	0	next	incorrect	2557
Vp015	1280	Response	2	15526874	50895	1
Vp015	1281	Picture	MorphF9_06_orig.jpg ; MorphF9_00_LOWER.jpg	15527042	0	1	30261	179	0	next	incorrect	2559
Vp015	1281	Response	2	15557274	30232	1
Vp015	1282	Picture	MorphM9_06_orig.jpg ; MorphM9_10_LOWER.jpg	15557303	0	178	5999	179	0	next	incorrect	2561
Vp015	1282	Response	2	15563273	5970	1
Vp015	1283	Picture	MorphF5_05_orig.jpg ; MorphF5_10_LOWER.jpg	15563302	0	1	13805	2	0	next	hit	2563
Vp015	1283	Response	1	15577033	13731	1
Vp015	1284	Picture	MorphM10_08_orig.jpg ; MorphM10_00_LOWER.jpg	15577107	0	1	5655	2	0	next	hit	2565
Vp015	1284	Response	1	15582553	5446	1
Vp015	1285	Picture	MorphF4_00_orig.jpg ; MorphF4_00_LOWER.jpg	15582762	0	1	7818	2	0	next	incorrect	2567
Vp015	1285	Response	2	15590553	7791	1
Vp015	1286	Picture	MorphF7_05_orig.jpg ; MorphF7_00_LOWER.jpg	15590580	0	1	5156	2	0	next	hit	2569
Vp015	1286	Response	1	15595593	5013	1
Vp015	1287	Picture	MorphF10_04_orig.jpg ; MorphF10_10_LOWER.jpg	15595736	0	1	8815	2	0	next	hit	2571
Vp015	1287	Response	1	15604393	8657	1
Vp015	1288	Picture	MorphF4_08_orig.jpg ; MorphF4_10_LOWER.jpg	15604551	0	1	6986	2	0	next	hit	2573
Vp015	1288	Response	1	15611352	6801	1
Vp015	1289	Picture	MorphF1_06_orig.jpg ; MorphF1_10_LOWER.jpg	15611537	0	1	6629	193	0	next	incorrect	2575
Vp015	1289	Response	2	15618153	6616	1
Vp015	1290	Picture	MorphF5_02_orig.jpg ; MorphF5_00_LOWER.jpg	15618166	0	192	7343	193	0	next	incorrect	2577
Vp015	1290	Response	2	15625352	7186	1
Vp015	1291	Picture	MorphM1_07_orig.jpg ; MorphM1_00_LOWER.jpg	15625509	0	1	6154	2	0	next	hit	2579
Vp015	1291	Response	1	15631512	6003	1
Vp015	1292	Picture	MorphF4_10_orig.jpg ; MorphF4_10_LOWER.jpg	15631663	0	1	16300	2	0	next	incorrect	2581
Vp015	1292	Response	2	15647832	16169	1
Vp015	1293	Picture	MorphF10_09_orig.jpg ; MorphF10_10_LOWER.jpg	15647963	0	1	7152	2	0	next	hit	2583
Vp015	1293	Response	1	15655032	7069	1
Vp015	1294	Picture	MorphM4_07_orig.jpg ; MorphM4_10_LOWER.jpg	15655115	0	1	10146	2	0	next	incorrect	2585
Vp015	1294	Response	2	15665112	9997	1
Vp015	1295	Picture	MorphF2_00_orig.jpg ; MorphF2_00_LOWER.jpg	15665261	0	1	10146	2	0	next	incorrect	2587
Vp015	1295	Response	2	15675272	10011	1
Vp015	1296	Picture	MorphM3_02_orig.jpg ; MorphM3_00_LOWER.jpg	15675407	0	1	8483	2	0	next	incorrect	2589
Vp015	1296	Response	2	15683751	8344	1
Vp015	1297	Picture	MorphF5_03_orig.jpg ; MorphF5_10_LOWER.jpg	15683890	0	1	6320	2	0	next	incorrect	2591
Vp015	1297	Response	2	15690151	6261	1
Vp015	1298	Picture	MorphF1_08_orig.jpg ; MorphF1_10_LOWER.jpg	15690210	0	1	5988	2	0	next	hit	2593
Vp015	1298	Response	1	15696071	5861	1
Vp015	1299	Picture	MorphM10_02_orig.jpg ; MorphM10_00_LOWER.jpg	15696198	0	1	8982	2	0	next	incorrect	2595
Vp015	1299	Response	2	15705031	8833	1
Vp015	1300	Picture	MorphF8_06_orig.jpg ; MorphF8_00_LOWER.jpg	15705180	0	1	8815	2	0	next	hit	2597
Vp015	1300	Response	1	15713831	8651	1
Vp015	1301	Picture	MorphF10_04_orig.jpg ; MorphF10_00_LOWER.jpg	15713995	0	1	10312	3	0	next	incorrect	2599
Vp015	1301	Response	2	15724151	10156	1
Vp015	1302	Picture	MorphF2_02_orig.jpg ; MorphF2_00_LOWER.jpg	15724307	0	2	9481	3	0	next	incorrect	2601
Vp015	1302	Response	2	15733751	9444	1
Vp015	1303	Picture	MorphF10_05_orig.jpg ; MorphF10_00_LOWER.jpg	15733788	0	1	8816	2	0	next	incorrect	2603
Vp015	1303	Response	2	15742471	8683	1
Vp015	1304	Picture	MorphM7_09_orig.jpg ; MorphM7_10_LOWER.jpg	15742604	0	1	6819	2	0	next	hit	2605
Vp015	1304	Response	1	15749270	6666	1
Vp015	1305	Picture	MorphM10_08_orig.jpg ; MorphM10_10_LOWER.jpg	15749423	0	1	5297	194	0	next	hit	2607
Vp015	1305	Response	1	15754710	5287	1
Vp015	1306	Picture	MorphF9_09_orig.jpg ; MorphF9_00_LOWER.jpg	15754720	0	193	9340	194	0	next	hit	2609
Vp015	1306	Response	1	15763990	9270	1
Vp015	1307	Picture	MorphM9_09_orig.jpg ; MorphM9_00_LOWER.jpg	15764060	0	1	10645	2	0	next	hit	2611
Vp015	1307	Response	1	15774630	10570	1
Vp015	1308	Picture	MorphM4_01_orig.jpg ; MorphM4_00_LOWER.jpg	15774705	0	1	11809	2	0	next	incorrect	2613
Vp015	1308	Response	2	15786390	11685	1
Vp015	1309	Picture	MorphM5_10_orig.jpg ; MorphM5_10_LOWER.jpg	15786514	0	1	33432	2	0	next	incorrect	2615
Vp015	1309	Response	2	15819910	33396	1
Vp015	1310	Picture	MorphF6_07_orig.jpg ; MorphF6_10_LOWER.jpg	15819946	0	1	28110	2	0	next	hit	2617
Vp015	1310	Response	1	15847989	28043	1
Vp015	1311	Picture	MorphF2_10_orig.jpg ; MorphF2_10_LOWER.jpg	15848056	0	1	9813	2	0	next	incorrect	2619
Vp015	1311	Response	2	15857749	9693	1
Vp015	1312	Picture	MorphF4_09_orig.jpg ; MorphF4_00_LOWER.jpg	15857869	0	1	8649	2	0	next	incorrect	2621
Vp015	1312	Response	2	15866469	8600	1
Vp015	1313	Picture	MorphF10_00_orig.jpg ; MorphF10_10_LOWER.jpg	15866518	0	1	6154	2	0	next	hit	2623
Vp015	1313	Response	1	15872548	6030	1
Vp015	1314	Picture	MorphM2_08_orig.jpg ; MorphM2_10_LOWER.jpg	15872672	0	1	4975	183	0	next	hit	2625
Vp015	1314	Response	1	15877589	4917	1
Vp015	1315	Picture	MorphM6_02_orig.jpg ; MorphM6_10_LOWER.jpg	15877647	0	182	9995	183	0	next	incorrect	2627
Vp015	1315	Response	2	15887508	9861	1
Vp015	1316	Picture	MorphM5_08_orig.jpg ; MorphM5_10_LOWER.jpg	15887642	0	1	10977	2	0	next	incorrect	2629
Vp015	1316	Response	2	15898468	10826	1
Vp015	1317	Picture	MorphM7_01_orig.jpg ; MorphM7_10_LOWER.jpg	15898619	0	1	8816	2	0	next	incorrect	2631
Vp015	1317	Response	2	15907268	8649	1
Vp015	1318	Picture	MorphF6_02_orig.jpg ; MorphF6_10_LOWER.jpg	15907435	0	1	7484	3	0	next	incorrect	2633
Vp015	1318	Response	2	15914788	7353	1
Vp015	1319	Picture	MorphF9_05_orig.jpg ; MorphF9_10_LOWER.jpg	15914919	0	2	9648	3	0	next	incorrect	2635
Vp015	1319	Response	2	15924468	9549	1
Vp015	1320	Picture	MorphF1_02_orig.jpg ; MorphF1_10_LOWER.jpg	15924567	0	1	7141	179	0	next	incorrect	2637
Vp015	1320	Response	2	15931668	7101	1
Vp015	1321	Picture	MorphM3_09_orig.jpg ; MorphM3_10_LOWER.jpg	15931708	0	178	8992	179	0	next	incorrect	2639
Vp015	1321	Response	2	15940628	8920	1
Vp015	1322	Picture	MorphF10_08_orig.jpg ; MorphF10_00_LOWER.jpg	15940700	0	1	11477	2	0	next	hit	2641
Vp015	1322	Response	1	15951987	11287	1
Vp015	1323	Picture	MorphM8_10_orig.jpg ; MorphM8_10_LOWER.jpg	15952177	0	1	5489	2	0	next	hit	2643
Vp015	1323	Response	1	15957507	5330	1
Vp015	1324	Picture	MorphM4_10_orig.jpg ; MorphM4_10_LOWER.jpg	15957666	0	1	12973	2	0	next	hit	2645
Vp015	1324	Response	1	15970547	12881	1
Vp015	1325	Picture	MorphF6_10_orig.jpg ; MorphF6_10_UPPER.jpg	15970639	0	1	8982	2	0	next	hit	2647
Vp015	1325	Response	1	15979507	8868	1
Vp015	1326	Picture	MorphF5_04_orig.jpg ; MorphF5_10_UPPER.jpg	15979621	0	1	6820	2	0	next	hit	2649
Vp015	1326	Response	1	15986227	6606	1
Vp015	1327	Picture	MorphF1_00_orig.jpg ; MorphF1_00_UPPER.jpg	15986441	0	1	10645	2	0	next	incorrect	2651
Vp015	1327	Response	2	15996947	10506	1
Vp015	1328	Picture	MorphM9_00_orig.jpg ; MorphM9_10_UPPER.jpg	15997086	0	1	7651	2	0	next	hit	2653
Vp015	1328	Response	1	16004626	7540	1
Vp015	1329	Picture	MorphF3_02_orig.jpg ; MorphF3_00_UPPER.jpg	16004737	0	1	60210	3	0	next	incorrect	2655
Vp015	1329	Response	2	16064786	60049	1
Vp015	1330	Picture	MorphF1_05_orig.jpg ; MorphF1_10_UPPER.jpg	16064947	0	2	7818	3	0	next	hit	2657
Vp015	1330	Response	1	16072706	7759	1
Vp015	1331	Picture	MorphM7_09_orig.jpg ; MorphM7_10_UPPER.jpg	16072765	0	1	5988	2	0	next	hit	2659
Vp015	1331	Response	1	16078626	5861	1
Vp015	1332	Picture	MorphF2_07_orig.jpg ; MorphF2_10_UPPER.jpg	16078753	0	1	7651	2	0	next	hit	2661
Vp015	1332	Response	1	16086225	7472	1
Vp015	1333	Picture	MorphM2_02_orig.jpg ; MorphM2_00_UPPER.jpg	16086404	0	1	10811	2	0	next	incorrect	2663
Vp015	1333	Response	2	16097025	10621	1
Vp015	1334	Picture	MorphF5_06_orig.jpg ; MorphF5_10_UPPER.jpg	16097215	0	1	7318	3	0	next	hit	2665
Vp015	1334	Response	1	16104385	7170	1
Vp015	1335	Picture	MorphM2_05_orig.jpg ; MorphM2_00_UPPER.jpg	16104533	0	2	9980	3	0	next	incorrect	2667
Vp015	1335	Response	2	16114465	9932	1
Vp015	1336	Picture	MorphF6_02_orig.jpg ; MorphF6_10_UPPER.jpg	16114513	0	1	7818	2	0	next	hit	2669
Vp015	1336	Response	1	16122145	7632	1
Vp015	1337	Picture	MorphM1_03_orig.jpg ; MorphM1_00_UPPER.jpg	16122331	0	1	6985	3	0	next	hit	2671
Vp015	1337	Response	1	16129185	6854	1
Vp015	1338	Picture	MorphM2_07_orig.jpg ; MorphM2_10_UPPER.jpg	16129316	0	2	8483	3	0	next	incorrect	2673
Vp015	1338	Response	2	16137585	8269	1
Vp015	1339	Picture	MorphM10_03_orig.jpg ; MorphM10_00_UPPER.jpg	16137799	0	1	24450	3	0	next	hit	2675
Vp015	1339	Response	1	16162144	24345	1
Vp015	1340	Picture	MorphM6_00_orig.jpg ; MorphM6_00_UPPER.jpg	16162249	0	2	10313	3	0	next	incorrect	2677
Vp015	1340	Response	2	16172464	10215	1
Vp015	1341	Picture	MorphM9_09_orig.jpg ; MorphM9_10_UPPER.jpg	16172562	0	1	17132	2	0	next	incorrect	2679
Vp015	1341	Response	2	16189584	17022	1
Vp015	1342	Picture	MorphM6_00_orig.jpg ; MorphM6_10_UPPER.jpg	16189694	0	1	11143	3	0	next	incorrect	2681
Vp015	1342	Response	2	16200704	11010	1
Vp015	1343	Picture	MorphM9_00_orig.jpg ; MorphM9_00_UPPER.jpg	16200837	0	2	9149	3	0	next	incorrect	2683
Vp015	1343	Response	2	16209824	8987	1
Vp015	1344	Picture	MorphM4_02_orig.jpg ; MorphM4_00_UPPER.jpg	16209986	0	1	6320	2	0	next	hit	2685
Vp015	1344	Response	1	16216143	6157	1
Vp015	1345	Picture	MorphF4_02_orig.jpg ; MorphF4_00_UPPER.jpg	16216306	0	1	10645	2	0	next	incorrect	2687
Vp015	1345	Response	2	16226863	10557	1
Vp015	1346	Picture	MorphF5_03_orig.jpg ; MorphF5_10_UPPER.jpg	16226951	0	1	6653	2	0	next	hit	2689
Vp015	1346	Response	1	16233423	6472	1
Vp015	1347	Picture	MorphM9_01_orig.jpg ; MorphM9_00_UPPER.jpg	16233604	0	1	10812	2	0	next	incorrect	2691
Vp015	1347	Response	2	16244303	10699	1
Vp015	1348	Picture	MorphF10_09_orig.jpg ; MorphF10_00_UPPER.jpg	16244416	0	1	6154	2	0	next	hit	2693
Vp015	1348	Response	1	16250383	5967	1
Vp015	1349	Picture	MorphM2_03_orig.jpg ; MorphM2_10_UPPER.jpg	16250570	0	1	8649	2	0	next	incorrect	2695
Vp015	1349	Response	2	16259103	8533	1
Vp015	1350	Picture	MorphF9_05_orig.jpg ; MorphF9_10_UPPER.jpg	16259219	0	1	10645	2	0	next	incorrect	2697
Vp015	1350	Response	2	16269663	10444	1
Vp015	1351	Picture	MorphF3_09_orig.jpg ; MorphF3_10_UPPER.jpg	16269864	0	1	7983	3	0	next	hit	2699
Vp015	1351	Response	1	16277823	7959	1
Vp015	1352	Picture	MorphF4_00_orig.jpg ; MorphF4_00_UPPER.jpg	16277847	0	2	6820	3	0	next	incorrect	2701
Vp015	1352	Response	2	16284543	6696	1
Vp015	1353	Picture	MorphF10_01_orig.jpg ; MorphF10_10_UPPER.jpg	16284667	0	1	6487	2	0	next	hit	2703
Vp015	1353	Response	1	16291022	6355	1
Vp015	1354	Picture	MorphF2_05_orig.jpg ; MorphF2_00_UPPER.jpg	16291154	0	1	5488	3	0	next	incorrect	2705
Vp015	1354	Response	2	16296462	5308	1
Vp015	1355	Picture	MorphF3_09_orig.jpg ; MorphF3_00_UPPER.jpg	16296642	0	2	7319	3	0	next	hit	2707
Vp015	1355	Response	1	16303742	7100	1
Vp015	1356	Picture	MorphM4_09_orig.jpg ; MorphM4_00_UPPER.jpg	16303961	0	1	6819	3	0	next	hit	2709
Vp015	1356	Response	1	16310622	6661	1
Vp015	1357	Picture	MorphM8_06_orig.jpg ; MorphM8_10_UPPER.jpg	16310780	0	2	10313	3	0	next	hit	2711
Vp015	1357	Response	1	16320942	10162	1
Vp015	1358	Picture	MorphF1_00_orig.jpg ; MorphF1_10_UPPER.jpg	16321093	0	1	9148	2	0	next	hit	2713
Vp015	1358	Response	1	16330062	8969	1
Vp015	1359	Picture	MorphM3_00_orig.jpg ; MorphM3_00_UPPER.jpg	16330241	0	1	17298	2	0	next	incorrect	2715
Vp015	1359	Response	2	16347422	17181	1
Vp015	1360	Picture	MorphM5_03_orig.jpg ; MorphM5_00_UPPER.jpg	16347539	0	1	7651	2	0	next	hit	2717
Vp015	1360	Response	1	16355021	7482	1
Vp015	1361	Picture	MorphM8_02_orig.jpg ; MorphM8_10_UPPER.jpg	16355190	0	1	64702	2	0	next	hit	2719
Vp015	1361	Response	1	16419821	64631	1
Vp015	1362	Picture	MorphF6_08_orig.jpg ; MorphF6_10_UPPER.jpg	16419892	0	1	38754	2	0	next	incorrect	2721
Vp015	1362	Response	2	16458540	38648	1
Vp015	1363	Picture	MorphF7_06_orig.jpg ; MorphF7_00_UPPER.jpg	16458646	0	1	11976	2	0	next	incorrect	2723
Vp015	1363	Response	2	16470540	11894	1
Vp015	1364	Picture	MorphM2_08_orig.jpg ; MorphM2_00_UPPER.jpg	16470622	0	1	46405	2	0	next	hit	2725
Vp015	1364	Response	1	16516859	46237	1
Vp015	1365	Picture	MorphF9_00_orig.jpg ; MorphF9_00_UPPER.jpg	16517027	0	1	14803	3	0	next	incorrect	2727
Vp015	1365	Response	2	16531739	14712	1
Vp015	1366	Picture	MorphM10_05_orig.jpg ; MorphM10_10_UPPER.jpg	16531830	0	2	9647	4	0	next	hit	2729
Vp015	1366	Response	1	16541339	9509	1
Vp015	1367	Picture	MorphM5_10_orig.jpg ; MorphM5_00_UPPER.jpg	16541477	0	2	14461	179	0	next	incorrect	2731
Vp015	1367	Response	2	16555898	14421	1
Vp015	1368	Picture	MorphM1_10_orig.jpg ; MorphM1_00_UPPER.jpg	16555938	0	177	30614	179	0	next	hit	2733
Vp015	1368	Response	1	16586458	30520	1
Vp015	1369	Picture	MorphM3_02_orig.jpg ; MorphM3_10_UPPER.jpg	16586552	0	2	12641	4	0	next	hit	2735
Vp015	1369	Response	1	16599098	12546	1
Vp015	1370	Picture	MorphM7_03_orig.jpg ; MorphM7_10_UPPER.jpg	16599193	0	2	8150	4	0	next	hit	2737
Vp015	1370	Response	1	16607258	8065	1
Vp015	1371	Picture	MorphF8_06_orig.jpg ; MorphF8_00_UPPER.jpg	16607343	0	2	8483	3	0	next	hit	2739
Vp015	1371	Response	1	16615657	8314	1
Vp015	1372	Picture	MorphF2_01_orig.jpg ; MorphF2_10_UPPER.jpg	16615826	0	1	9148	2	0	next	hit	2741
Vp015	1372	Response	1	16624857	9031	1
Vp015	1373	Picture	MorphM4_10_orig.jpg ; MorphM4_00_UPPER.jpg	16624974	0	1	7984	2	0	next	hit	2743
Vp015	1373	Response	1	16632857	7883	1
Vp015	1374	Picture	MorphM3_08_orig.jpg ; MorphM3_10_UPPER.jpg	16632958	0	1	6986	2	0	next	incorrect	2745
Vp015	1374	Response	2	16639817	6859	1
Vp015	1375	Picture	MorphM5_02_orig.jpg ; MorphM5_00_UPPER.jpg	16639944	0	1	9314	2	0	next	hit	2747
Vp015	1375	Response	1	16649177	9233	1
Vp015	1376	Picture	MorphF4_10_orig.jpg ; MorphF4_10_UPPER.jpg	16649258	0	1	6653	2	0	next	hit	2749
Vp015	1376	Response	1	16655817	6559	1
Vp015	1377	Picture	MorphF3_04_orig.jpg ; MorphF3_10_UPPER.jpg	16655911	0	1	6653	3	0	next	hit	2751
Vp015	1377	Response	1	16662377	6466	1
Vp015	1378	Picture	MorphF4_01_orig.jpg ; MorphF4_00_UPPER.jpg	16662564	0	2	6654	3	0	next	incorrect	2753
Vp015	1378	Response	2	16669016	6452	1
Vp015	1379	Picture	MorphF5_08_orig.jpg ; MorphF5_00_UPPER.jpg	16669218	0	1	7817	2	0	next	hit	2755
Vp015	1379	Response	1	16676856	7638	1
Vp015	1380	Picture	MorphF3_10_orig.jpg ; MorphF3_00_UPPER.jpg	16677035	0	1	5655	2	0	next	hit	2757
Vp015	1380	Response	1	16682456	5421	1
Vp015	1381	Picture	MorphF1_10_orig.jpg ; MorphF1_00_UPPER.jpg	16682690	0	1	9148	2	0	next	hit	2759
Vp015	1381	Response	1	16691736	9046	1
Vp015	1382	Picture	MorphF3_05_orig.jpg ; MorphF3_00_UPPER.jpg	16691838	0	1	7319	2	0	next	hit	2761
Vp015	1382	Response	1	16699096	7258	1
Vp015	1383	Picture	MorphM10_06_orig.jpg ; MorphM10_10_UPPER.jpg	16699157	0	1	7651	2	0	next	hit	2763
Vp015	1383	Response	1	16706616	7459	1
Vp015	1384	Picture	MorphF3_00_orig.jpg ; MorphF3_00_UPPER.jpg	16706808	0	1	7817	2	0	next	hit	2765
Vp015	1384	Response	1	16714456	7648	1
Vp015	1385	Picture	MorphM8_09_orig.jpg ; MorphM8_00_UPPER.jpg	16714625	0	1	8150	2	0	next	incorrect	2767
Vp015	1385	Response	2	16722536	7911	1
Vp015	1386	Picture	MorphM7_06_orig.jpg ; MorphM7_00_UPPER.jpg	16722775	0	1	5489	2	0	next	hit	2769
Vp015	1386	Response	1	16728136	5361	1
Vp015	1387	Picture	MorphM8_05_orig.jpg ; MorphM8_10_UPPER.jpg	16728264	0	1	11809	2	0	next	incorrect	2771
Vp015	1387	Response	2	16739976	11712	1
Vp015	1388	Picture	MorphF8_03_orig.jpg ; MorphF8_10_UPPER.jpg	16740073	0	1	7152	3	0	next	incorrect	2773
Vp015	1388	Response	2	16747015	6942	1
Vp015	1389	Picture	MorphF5_07_orig.jpg ; MorphF5_00_UPPER.jpg	16747225	0	2	5822	3	0	next	hit	2775
Vp015	1389	Response	1	16753015	5790	1
Vp015	1390	Picture	MorphF4_09_orig.jpg ; MorphF4_00_UPPER.jpg	16753047	0	1	8649	2	0	next	hit	2777
Vp015	1390	Response	1	16761575	8528	1
Vp015	1391	Picture	MorphM4_00_orig.jpg ; MorphM4_00_UPPER.jpg	16761696	0	1	12807	2	0	next	hit	2779
Vp015	1391	Response	1	16774455	12759	1
Vp015	1392	Picture	MorphF3_05_orig.jpg ; MorphF3_10_UPPER.jpg	16774503	0	1	7152	2	0	next	hit	2781
Vp015	1392	Response	1	16781495	6992	1
Vp015	1393	Picture	MorphF9_06_orig.jpg ; MorphF9_00_UPPER.jpg	16781655	0	1	7152	3	0	next	incorrect	2783
Vp015	1393	Response	2	16788615	6960	1
Vp015	1394	Picture	MorphF4_04_orig.jpg ; MorphF4_10_UPPER.jpg	16788807	0	2	6820	3	0	next	hit	2785
Vp015	1394	Response	1	16795575	6768	1
Vp015	1395	Picture	MorphM4_09_orig.jpg ; MorphM4_10_UPPER.jpg	16795627	0	1	6154	2	0	next	hit	2787
Vp015	1395	Response	1	16801654	6027	1
Vp015	1396	Picture	MorphM5_08_orig.jpg ; MorphM5_00_UPPER.jpg	16801781	0	1	10312	3	0	next	incorrect	2789
Vp015	1396	Response	2	16811974	10193	1
Vp015	1397	Picture	MorphF9_08_orig.jpg ; MorphF9_10_UPPER.jpg	16812093	0	2	7485	3	0	next	hit	2791
Vp015	1397	Response	1	16819494	7401	1
Vp015	1398	Picture	MorphF6_05_orig.jpg ; MorphF6_10_UPPER.jpg	16819578	0	1	5988	2	0	next	hit	2793
Vp015	1398	Response	1	16825494	5916	1
Vp015	1399	Picture	MorphM4_02_orig.jpg ; MorphM4_10_UPPER.jpg	16825566	0	1	8982	2	0	next	incorrect	2795
Vp015	1399	Response	2	16834374	8808	1
Vp015	1400	Picture	MorphM9_08_orig.jpg ; MorphM9_10_UPPER.jpg	16834548	0	1	27111	2	0	next	hit	2797
Vp015	1400	Response	1	16861494	26946	1
Vp015	1401	Picture	MorphF4_07_orig.jpg ; MorphF4_00_UPPER.jpg	16861659	0	1	7651	2	0	next	hit	2799
Vp015	1401	Response	1	16869173	7514	1
Vp015	1402	Picture	MorphM10_10_orig.jpg ; MorphM10_00_UPPER.jpg	16869310	0	1	5489	2	0	next	hit	2801
Vp015	1402	Response	1	16874773	5463	1
Vp015	1403	Picture	MorphM7_09_orig.jpg ; MorphM7_00_UPPER.jpg	16874799	0	1	5988	2	0	next	hit	2803
Vp015	1403	Response	1	16880613	5814	1
Vp015	1404	Picture	MorphM10_00_orig.jpg ; MorphM10_10_UPPER.jpg	16880787	0	1	6986	2	0	next	hit	2805
Vp015	1404	Response	1	16887653	6866	1
Vp015	1405	Picture	MorphM5_01_orig.jpg ; MorphM5_10_UPPER.jpg	16887773	0	1	6985	3	0	next	incorrect	2807
Vp015	1405	Response	2	16894613	6840	1
Vp015	1406	Picture	MorphF9_04_orig.jpg ; MorphF9_00_UPPER.jpg	16894758	0	2	9148	4	0	next	incorrect	2809
Vp015	1406	Response	2	16903813	9055	1
Vp015	1407	Picture	MorphF10_02_orig.jpg ; MorphF10_00_UPPER.jpg	16903906	0	2	6321	3	0	next	hit	2811
Vp015	1407	Response	1	16910133	6227	1
Vp015	1408	Picture	MorphM1_04_orig.jpg ; MorphM1_00_UPPER.jpg	16910227	0	1	8483	2	0	next	incorrect	2813
Vp015	1408	Response	2	16918613	8386	1
Vp015	1409	Picture	MorphF10_00_orig.jpg ; MorphF10_10_UPPER.jpg	16918710	0	1	5156	2	0	next	hit	2815
Vp015	1409	Response	1	16923733	5023	1
Vp015	1410	Picture	MorphM4_05_orig.jpg ; MorphM4_00_UPPER.jpg	16923866	0	1	7318	2	0	next	incorrect	2817
Vp015	1410	Response	2	16931093	7227	1
Vp015	1411	Picture	MorphM7_02_orig.jpg ; MorphM7_10_UPPER.jpg	16931184	0	1	9481	2	0	next	hit	2819
Vp015	1411	Response	1	16940453	9269	1
Vp015	1412	Picture	MorphF9_10_orig.jpg ; MorphF9_00_UPPER.jpg	16940665	0	1	5798	192	0	next	incorrect	2821
Vp015	1412	Response	2	16946452	5787	1
Vp015	1413	Picture	MorphM9_10_orig.jpg ; MorphM9_00_UPPER.jpg	16946463	0	191	8673	192	0	next	incorrect	2823
Vp015	1413	Response	2	16955012	8549	1
Vp015	1414	Picture	MorphM3_04_orig.jpg ; MorphM3_10_UPPER.jpg	16955136	0	1	10811	2	0	next	hit	2825
Vp015	1414	Response	1	16965892	10756	1
Vp015	1415	Picture	MorphM7_08_orig.jpg ; MorphM7_10_UPPER.jpg	16965947	0	1	6154	2	0	next	hit	2827
Vp015	1415	Response	1	16972052	6105	1
Vp015	1416	Picture	MorphM2_02_orig.jpg ; MorphM2_10_UPPER.jpg	16972101	0	1	17631	2	0	next	hit	2829
Vp015	1416	Response	1	16989652	17551	1
Vp015	1417	Picture	MorphF8_05_orig.jpg ; MorphF8_10_UPPER.jpg	16989732	0	1	8982	2	0	next	hit	2831
Vp015	1417	Response	1	16998532	8800	1
Vp015	1418	Picture	MorphF6_05_orig.jpg ; MorphF6_00_UPPER.jpg	16998714	0	1	9148	2	0	next	hit	2833
Vp015	1418	Response	1	17007731	9017	1
Vp015	1419	Picture	MorphM8_04_orig.jpg ; MorphM8_00_UPPER.jpg	17007862	0	1	11310	2	0	next	incorrect	2835
Vp015	1419	Response	2	17019011	11149	1
Vp015	1420	Picture	MorphM9_04_orig.jpg ; MorphM9_10_UPPER.jpg	17019172	0	1	6653	2	0	next	incorrect	2837
Vp015	1420	Response	2	17025731	6559	1
Vp015	1421	Picture	MorphM2_01_orig.jpg ; MorphM2_00_UPPER.jpg	17025825	0	1	6154	2	0	next	incorrect	2839
Vp015	1421	Response	2	17031891	6066	1
Vp015	1422	Picture	MorphF8_10_orig.jpg ; MorphF8_00_UPPER.jpg	17031979	0	1	9315	2	0	next	hit	2841
Vp015	1422	Response	1	17041171	9192	1
Vp015	1423	Picture	MorphM9_08_orig.jpg ; MorphM9_00_UPPER.jpg	17041294	0	1	8815	2	0	next	incorrect	2843
Vp015	1423	Response	2	17049971	8677	1
Vp015	1424	Picture	MorphF1_09_orig.jpg ; MorphF1_00_UPPER.jpg	17050109	0	1	6986	2	0	next	hit	2845
Vp015	1424	Response	1	17057011	6902	1
Vp015	1425	Picture	MorphF4_01_orig.jpg ; MorphF4_10_UPPER.jpg	17057095	0	1	9979	3	0	next	hit	2847
Vp015	1425	Response	1	17067010	9915	1
Vp015	1426	Picture	MorphM9_03_orig.jpg ; MorphM9_10_UPPER.jpg	17067074	0	2	7153	3	0	next	incorrect	2849
Vp015	1426	Response	2	17074050	6976	1
Vp015	1427	Picture	MorphF2_06_orig.jpg ; MorphF2_00_UPPER.jpg	17074227	0	1	10146	2	0	next	incorrect	2851
Vp015	1427	Response	2	17084291	10064	1
Vp015	1428	Picture	MorphM8_01_orig.jpg ; MorphM8_00_UPPER.jpg	17084373	0	1	11144	2	0	next	incorrect	2853
Vp015	1428	Response	2	17095410	11037	1
Vp015	1429	Picture	MorphF9_02_orig.jpg ; MorphF9_00_UPPER.jpg	17095517	0	1	6653	2	0	next	incorrect	2855
Vp015	1429	Response	2	17102130	6613	1
Vp015	1430	Picture	MorphM5_06_orig.jpg ; MorphM5_10_UPPER.jpg	17102170	0	1	6807	181	0	next	hit	2857
Vp015	1430	Response	1	17108930	6760	1
Vp015	1431	Picture	MorphF7_03_orig.jpg ; MorphF7_00_UPPER.jpg	17108977	0	180	9493	181	0	next	incorrect	2859
Vp015	1431	Response	2	17118290	9313	1
Vp015	1432	Picture	MorphM8_05_orig.jpg ; MorphM8_00_UPPER.jpg	17118470	0	1	9314	2	0	next	incorrect	2861
Vp015	1432	Response	2	17127650	9180	1
Vp015	1433	Picture	MorphF2_08_orig.jpg ; MorphF2_00_UPPER.jpg	17127784	0	1	6820	2	0	next	hit	2863
Vp015	1433	Response	1	17134529	6745	1
Vp015	1434	Picture	MorphM7_02_orig.jpg ; MorphM7_00_UPPER.jpg	17134604	0	1	3326	2	0	next	incorrect	2865
Vp015	1434	Response	2	17137889	3285	1
Vp015	1435	Picture	MorphF10_04_orig.jpg ; MorphF10_00_UPPER.jpg	17137930	0	1	7984	2	0	next	hit	2867
Vp015	1435	Response	1	17145729	7799	1
Vp015	1436	Picture	MorphM6_05_orig.jpg ; MorphM6_10_UPPER.jpg	17145914	0	1	8649	2	0	next	incorrect	2869
Vp015	1436	Response	2	17154449	8535	1
Vp015	1437	Picture	MorphF3_01_orig.jpg ; MorphF3_00_UPPER.jpg	17154563	0	1	12475	2	0	next	hit	2871
Vp015	1437	Response	1	17166929	12366	1
Vp015	1438	Picture	MorphM6_09_orig.jpg ; MorphM6_10_UPPER.jpg	17167038	0	1	9148	2	0	next	incorrect	2873
Vp015	1438	Response	2	17176049	9011	1
Vp015	1439	Picture	MorphF8_08_orig.jpg ; MorphF8_00_UPPER.jpg	17176186	0	1	11809	2	0	next	incorrect	2875
Vp015	1439	Response	2	17187809	11623	1
Vp015	1440	Picture	MorphF2_05_orig.jpg ; MorphF2_10_UPPER.jpg	17187995	0	1	10479	2	0	next	hit	2877
Vp015	1440	Response	1	17198289	10294	1
Vp015	1441	Picture	MorphM6_08_orig.jpg ; MorphM6_00_UPPER.jpg	17198474	0	1	6154	2	0	next	incorrect	2879
Vp015	1441	Response	2	17204448	5974	1
Vp015	1442	Picture	MorphF2_04_orig.jpg ; MorphF2_10_UPPER.jpg	17204628	0	1	7651	2	0	next	hit	2881
Vp015	1442	Response	1	17212048	7420	1
Vp015	1443	Picture	MorphM9_06_orig.jpg ; MorphM9_00_UPPER.jpg	17212279	0	1	9314	2	0	next	incorrect	2883
Vp015	1443	Response	2	17221408	9129	1
Vp015	1444	Picture	MorphM6_10_orig.jpg ; MorphM6_10_UPPER.jpg	17221593	0	1	8150	2	0	next	incorrect	2885
Vp015	1444	Response	2	17229568	7975	1
Vp015	1445	Picture	MorphF5_09_orig.jpg ; MorphF5_00_UPPER.jpg	17229743	0	1	5988	2	0	next	hit	2887
Vp015	1445	Response	1	17235648	5905	1
Vp015	1446	Picture	MorphF10_10_orig.jpg ; MorphF10_00_UPPER.jpg	17235731	0	1	6154	2	0	next	hit	2889
Vp015	1446	Response	1	17241728	5997	1
Vp015	1447	Picture	MorphF7_01_orig.jpg ; MorphF7_10_UPPER.jpg	17241885	0	1	6820	2	0	next	incorrect	2891
Vp015	1447	Response	2	17248608	6723	1
Vp015	1448	Picture	MorphF8_00_orig.jpg ; MorphF8_10_UPPER.jpg	17248705	0	1	11144	2	0	next	incorrect	2893
Vp015	1448	Response	2	17259648	10943	1
Vp015	1449	Picture	MorphM6_01_orig.jpg ; MorphM6_00_UPPER.jpg	17259849	0	1	24616	2	0	next	incorrect	2895
Vp015	1449	Response	2	17284286	24437	3
Vp015	1450	Picture	MorphF6_01_orig.jpg ; MorphF6_00_UPPER.jpg	17284465	0	1	7984	2	0	next	hit	2897
Vp015	1450	Response	1	17292292	7827	1
Vp015	1451	Picture	MorphM3_04_orig.jpg ; MorphM3_00_UPPER.jpg	17292449	0	1	4657	2	0	next	incorrect	2899
Vp015	1451	Response	2	17297007	4558	1
Vp015	1452	Picture	MorphM7_06_orig.jpg ; MorphM7_10_UPPER.jpg	17297106	0	1	13140	2	0	next	hit	2901
Vp015	1452	Response	1	17310207	13101	1
Vp015	1453	Picture	MorphM5_07_orig.jpg ; MorphM5_10_UPPER.jpg	17310246	0	1	9314	3	0	next	incorrect	2903
Vp015	1453	Response	2	17319407	9161	1
Vp015	1454	Picture	MorphF10_04_orig.jpg ; MorphF10_10_UPPER.jpg	17319560	0	2	8650	3	0	next	hit	2905
Vp015	1454	Response	1	17328127	8567	1
Vp015	1455	Picture	MorphF3_01_orig.jpg ; MorphF3_10_UPPER.jpg	17328210	0	1	5488	2	0	next	hit	2907
Vp015	1455	Response	1	17333566	5356	1
Vp015	1456	Picture	MorphF5_08_orig.jpg ; MorphF5_10_UPPER.jpg	17333698	0	1	5656	2	0	next	hit	2909
Vp015	1456	Response	1	17339246	5548	1
Vp015	1457	Picture	MorphF8_10_orig.jpg ; MorphF8_10_UPPER.jpg	17339354	0	1	5987	3	0	next	incorrect	2911
Vp015	1457	Response	2	17345246	5892	1
Vp015	1458	Picture	MorphM3_00_orig.jpg ; MorphM3_10_UPPER.jpg	17345341	0	2	14804	3	0	next	incorrect	2913
Vp015	1458	Response	2	17359966	14625	1
Vp015	1459	Picture	MorphM10_03_orig.jpg ; MorphM10_10_UPPER.jpg	17360145	0	1	7817	2	0	next	hit	2915
Vp015	1459	Response	1	17367886	7741	1
Vp015	1460	Picture	MorphF4_06_orig.jpg ; MorphF4_10_UPPER.jpg	17367962	0	1	5988	2	0	next	hit	2917
Vp015	1460	Response	1	17373886	5924	1
Vp015	1461	Picture	MorphF10_08_orig.jpg ; MorphF10_10_UPPER.jpg	17373950	0	1	6116	206	0	next	hit	2919
Vp015	1461	Response	1	17380046	6096	1
Vp015	1462	Picture	MorphM8_03_orig.jpg ; MorphM8_00_UPPER.jpg	17380066	0	205	7190	206	0	next	incorrect	2921
Vp015	1462	Response	2	17387086	7020	1
Vp015	1463	Picture	MorphM6_06_orig.jpg ; MorphM6_10_UPPER.jpg	17387256	0	1	6819	3	0	next	incorrect	2923
Vp015	1463	Response	2	17393966	6710	1
Vp015	1464	Picture	MorphF8_06_orig.jpg ; MorphF8_10_UPPER.jpg	17394075	0	2	9980	3	0	next	incorrect	2925
Vp015	1464	Response	2	17403965	9890	1
Vp015	1465	Picture	MorphM1_04_orig.jpg ; MorphM1_10_UPPER.jpg	17404055	0	1	7651	2	0	next	hit	2927
Vp015	1465	Response	1	17411565	7510	1
Vp015	1466	Picture	MorphM6_03_orig.jpg ; MorphM6_00_UPPER.jpg	17411706	0	1	7651	2	0	next	incorrect	2929
Vp015	1466	Response	2	17419245	7539	1
Vp015	1467	Picture	MorphM1_02_orig.jpg ; MorphM1_10_UPPER.jpg	17419357	0	1	6820	2	0	next	hit	2931
Vp015	1467	Response	1	17426045	6688	1
Vp015	1468	Picture	MorphM5_03_orig.jpg ; MorphM5_10_UPPER.jpg	17426177	0	1	7961	191	0	next	hit	2933
Vp015	1468	Response	1	17434125	7948	1
Vp015	1469	Picture	MorphF4_03_orig.jpg ; MorphF4_10_UPPER.jpg	17434138	0	190	10002	191	0	next	incorrect	2935
Vp015	1469	Response	2	17443965	9827	1
Vp015	1470	Picture	MorphM3_10_orig.jpg ; MorphM3_00_UPPER.jpg	17444140	0	1	6653	3	0	next	incorrect	2937
Vp015	1470	Response	2	17450605	6465	1
Vp015	1471	Picture	MorphM1_00_orig.jpg ; MorphM1_10_UPPER.jpg	17450793	0	2	5656	3	0	next	hit	2939
Vp015	1471	Response	1	17456365	5572	1
Vp015	1472	Picture	MorphF3_03_orig.jpg ; MorphF3_00_UPPER.jpg	17456449	0	1	6154	2	0	next	hit	2941
Vp015	1472	Response	1	17462444	5995	1
Vp015	1473	Picture	MorphF2_09_orig.jpg ; MorphF2_00_UPPER.jpg	17462603	0	1	6985	3	0	next	incorrect	2943
Vp015	1473	Response	2	17469564	6961	1
Vp015	1474	Picture	MorphM7_08_orig.jpg ; MorphM7_00_UPPER.jpg	17469588	0	2	5323	3	0	next	hit	2945
Vp015	1474	Response	1	17474844	5256	1
Vp015	1475	Picture	MorphF2_10_orig.jpg ; MorphF2_00_UPPER.jpg	17474911	0	1	7984	2	0	next	incorrect	2947
Vp015	1475	Response	2	17482764	7853	1
Vp015	1476	Picture	MorphF7_07_orig.jpg ; MorphF7_10_UPPER.jpg	17482895	0	1	7484	3	0	next	incorrect	2949
Vp015	1476	Response	2	17490284	7389	1
Vp015	1477	Picture	MorphF5_02_orig.jpg ; MorphF5_10_UPPER.jpg	17490379	0	2	7984	3	0	next	hit	2951
Vp015	1477	Response	1	17498204	7825	1
Vp015	1478	Picture	MorphF4_05_orig.jpg ; MorphF4_00_UPPER.jpg	17498363	0	1	8317	2	0	next	incorrect	2953
Vp015	1478	Response	2	17506604	8241	1
Vp015	1479	Picture	MorphM9_07_orig.jpg ; MorphM9_10_UPPER.jpg	17506680	0	1	8482	3	0	next	incorrect	2955
Vp015	1479	Response	2	17515084	8404	1
Vp015	1480	Picture	MorphM2_08_orig.jpg ; MorphM2_10_UPPER.jpg	17515162	0	2	6155	3	0	next	incorrect	2957
Vp015	1480	Response	2	17521244	6082	1
Vp015	1481	Picture	MorphM5_04_orig.jpg ; MorphM5_10_UPPER.jpg	17521317	0	1	13805	2	0	next	incorrect	2959
Vp015	1481	Response	2	17535003	13686	1
Vp015	1482	Picture	MorphF1_02_orig.jpg ; MorphF1_10_UPPER.jpg	17535122	0	1	17797	2	0	next	hit	2961
Vp015	1482	Response	1	17552763	17641	1
Vp015	1483	Picture	MorphM2_00_orig.jpg ; MorphM2_10_UPPER.jpg	17552919	0	1	19460	2	0	next	incorrect	2963
Vp015	1483	Response	2	17572203	19284	1
Vp015	1484	Picture	MorphM4_07_orig.jpg ; MorphM4_10_UPPER.jpg	17572379	0	1	8483	2	0	next	hit	2965
Vp015	1484	Response	1	17580683	8304	1
Vp015	1485	Picture	MorphM7_01_orig.jpg ; MorphM7_10_UPPER.jpg	17580862	0	1	5821	3	0	next	hit	2967
Vp015	1485	Response	1	17586523	5661	1
Vp015	1486	Picture	MorphM5_09_orig.jpg ; MorphM5_10_UPPER.jpg	17586683	0	2	8483	3	0	next	hit	2969
Vp015	1486	Response	1	17595002	8319	1
Vp015	1487	Picture	MorphM3_05_orig.jpg ; MorphM3_00_UPPER.jpg	17595166	0	1	5975	181	0	next	incorrect	2971
Vp015	1487	Response	2	17601083	5917	1
Vp015	1488	Picture	MorphF10_05_orig.jpg ; MorphF10_10_UPPER.jpg	17601141	0	180	6999	181	0	next	hit	2973
Vp015	1488	Response	1	17607962	6821	1
Vp015	1489	Picture	MorphF8_04_orig.jpg ; MorphF8_00_UPPER.jpg	17608140	0	1	6653	2	0	next	incorrect	2975
Vp015	1489	Response	2	17614682	6542	1
Vp015	1490	Picture	MorphM7_04_orig.jpg ; MorphM7_00_UPPER.jpg	17614793	0	1	8815	2	0	next	hit	2977
Vp015	1490	Response	1	17623482	8689	1
Vp015	1491	Picture	MorphF9_07_orig.jpg ; MorphF9_10_UPPER.jpg	17623608	0	1	12974	2	0	next	incorrect	2979
Vp015	1491	Response	2	17636522	12914	1
Vp015	1492	Picture	MorphM7_03_orig.jpg ; MorphM7_00_UPPER.jpg	17636582	0	1	7318	3	0	next	hit	2981
Vp015	1492	Response	1	17643722	7140	1
Vp015	1493	Picture	MorphF8_01_orig.jpg ; MorphF8_10_UPPER.jpg	17643900	0	2	13972	3	0	next	incorrect	2983
Vp015	1493	Response	2	17657722	13822	1
Vp015	1494	Picture	MorphF9_01_orig.jpg ; MorphF9_00_UPPER.jpg	17657872	0	1	9813	2	0	next	incorrect	2985
Vp015	1494	Response	2	17667481	9609	1
Vp015	1495	Picture	MorphM3_01_orig.jpg ; MorphM3_10_UPPER.jpg	17667685	0	1	8444	207	0	next	incorrect	2987
Vp015	1495	Response	2	17676121	8436	1
Vp015	1496	Picture	MorphF8_01_orig.jpg ; MorphF8_00_UPPER.jpg	17676129	0	206	8189	207	0	next	incorrect	2989
Vp015	1496	Response	2	17684201	8072	1
Vp015	1497	Picture	MorphM1_07_orig.jpg ; MorphM1_00_UPPER.jpg	17684318	0	1	5988	2	0	next	hit	2991
Vp015	1497	Response	1	17690121	5803	1
Vp015	1498	Picture	MorphM10_01_orig.jpg ; MorphM10_00_UPPER.jpg	17690306	0	1	7817	2	0	next	hit	2993
Vp015	1498	Response	1	17697961	7655	1
Vp015	1499	Picture	MorphF10_03_orig.jpg ; MorphF10_10_UPPER.jpg	17698123	0	1	5323	2	0	next	hit	2995
Vp015	1499	Response	1	17703241	5118	1
Vp015	1500	Picture	MorphM9_02_orig.jpg ; MorphM9_00_UPPER.jpg	17703446	0	1	6986	2	0	next	incorrect	2997
Vp015	1500	Response	2	17710281	6835	1
Vp015	1501	Picture	MorphM3_07_orig.jpg ; MorphM3_00_UPPER.jpg	17710432	0	1	9314	2	0	next	incorrect	2999
Vp015	1501	Response	2	17719641	9209	1
Vp015	1502	Picture	MorphF7_08_orig.jpg ; MorphF7_10_UPPER.jpg	17719746	0	1	8150	2	0	next	hit	3001
Vp015	1502	Response	1	17727801	8055	1
Vp015	1503	Picture	MorphM7_00_orig.jpg ; MorphM7_00_UPPER.jpg	17727896	0	1	8316	3	0	next	hit	3003
Vp015	1503	Response	1	17736120	8224	1
Vp015	1504	Picture	MorphM5_10_orig.jpg ; MorphM5_10_UPPER.jpg	17736212	0	2	4824	3	0	next	hit	3005
Vp015	1504	Response	1	17741000	4788	1
Vp015	1505	Picture	MorphM1_02_orig.jpg ; MorphM1_00_UPPER.jpg	17741036	0	1	5988	2	0	next	hit	3007
Vp015	1505	Response	1	17746840	5804	1
Vp015	1506	Picture	MorphF6_07_orig.jpg ; MorphF6_00_UPPER.jpg	17747024	0	1	10478	3	0	next	incorrect	3009
Vp015	1506	Response	2	17757400	10376	1
Vp015	1507	Picture	MorphM1_09_orig.jpg ; MorphM1_00_UPPER.jpg	17757502	0	2	6155	3	0	next	hit	3011
Vp015	1507	Response	1	17763480	5978	1
Vp015	1508	Picture	MorphF5_01_orig.jpg ; MorphF5_00_UPPER.jpg	17763657	0	1	13140	2	0	next	hit	3013
Vp015	1508	Response	1	17776680	13023	1
Vp015	1509	Picture	MorphM6_03_orig.jpg ; MorphM6_10_UPPER.jpg	17776797	0	1	19626	2	0	next	incorrect	3015
Vp015	1509	Response	2	17796360	19563	1
Vp015	1510	Picture	MorphM10_06_orig.jpg ; MorphM10_00_UPPER.jpg	17796423	0	1	6321	2	0	next	hit	3017
Vp015	1510	Response	1	17802599	6176	1
Vp015	1511	Picture	MorphF2_09_orig.jpg ; MorphF2_10_UPPER.jpg	17802744	0	1	6985	3	0	next	incorrect	3019
Vp015	1511	Response	2	17809559	6815	1
Vp015	1512	Picture	MorphM9_02_orig.jpg ; MorphM9_10_UPPER.jpg	17809729	0	2	20625	3	0	next	incorrect	3021
Vp015	1512	Response	2	17830199	20470	1
Vp015	1513	Picture	MorphF4_10_orig.jpg ; MorphF4_00_UPPER.jpg	17830354	0	1	5822	2	0	next	hit	3023
Vp015	1513	Response	1	17835959	5605	1
Vp015	1514	Picture	MorphF2_00_orig.jpg ; MorphF2_10_UPPER.jpg	17836176	0	1	11144	2	0	next	hit	3025
Vp015	1514	Response	1	17847159	10983	1
Vp015	1515	Picture	MorphM3_06_orig.jpg ; MorphM3_10_UPPER.jpg	17847320	0	1	6985	3	0	next	incorrect	3027
Vp015	1515	Response	2	17854279	6959	1
Vp015	1516	Picture	MorphF6_07_orig.jpg ; MorphF6_10_UPPER.jpg	17854305	0	2	7319	3	0	next	incorrect	3029
Vp015	1516	Response	2	17861559	7254	1
Vp015	1517	Picture	MorphM4_05_orig.jpg ; MorphM4_10_UPPER.jpg	17861624	0	1	6154	2	0	next	hit	3031
Vp015	1517	Response	1	17867718	6094	1
Vp015	1518	Picture	MorphM2_05_orig.jpg ; MorphM2_10_UPPER.jpg	17867778	0	1	8649	2	0	next	incorrect	3033
Vp015	1518	Response	2	17876358	8580	1
Vp015	1519	Picture	MorphM10_05_orig.jpg ; MorphM10_00_UPPER.jpg	17876427	0	1	5822	2	0	next	hit	3035
Vp015	1519	Response	1	17882038	5611	1
Vp015	1520	Picture	MorphF6_02_orig.jpg ; MorphF6_00_UPPER.jpg	17882249	0	1	7963	189	0	next	hit	3037
Vp015	1520	Response	1	17890198	7949	1
Vp015	1521	Picture	MorphF1_01_orig.jpg ; MorphF1_10_UPPER.jpg	17890212	0	188	7172	190	0	next	hit	3039
Vp015	1521	Response	1	17897318	7106	1
Vp015	1522	Picture	MorphF8_05_orig.jpg ; MorphF8_00_UPPER.jpg	17897384	0	2	8816	3	0	next	hit	3041
Vp015	1522	Response	1	17906038	8654	1
Vp015	1523	Picture	MorphF10_06_orig.jpg ; MorphF10_00_UPPER.jpg	17906200	0	1	5655	2	0	next	hit	3043
Vp015	1523	Response	1	17911718	5518	1
Vp015	1524	Picture	MorphM8_08_orig.jpg ; MorphM8_10_UPPER.jpg	17911855	0	1	37756	3	0	next	incorrect	3045
Vp015	1524	Response	2	17949477	37622	1
Vp015	1525	Picture	MorphF7_04_orig.jpg ; MorphF7_00_UPPER.jpg	17949611	0	2	26946	3	0	next	incorrect	3047
Vp015	1525	Response	2	17976437	26826	1
Vp015	1526	Picture	MorphM1_00_orig.jpg ; MorphM1_00_UPPER.jpg	17976557	0	1	11809	2	0	next	hit	3049
Vp015	1526	Response	1	17988277	11720	1
Vp015	1527	Picture	MorphM4_08_orig.jpg ; MorphM4_00_UPPER.jpg	17988366	0	1	5156	2	0	next	hit	3051
Vp015	1527	Response	1	17993396	5030	1
Vp015	1528	Picture	MorphF8_07_orig.jpg ; MorphF8_00_UPPER.jpg	17993522	0	1	6487	2	0	next	incorrect	3053
Vp015	1528	Response	2	17999956	6434	1
Vp015	1529	Picture	MorphM7_00_orig.jpg ; MorphM7_10_UPPER.jpg	18000009	0	1	5800	190	0	next	hit	3055
Vp015	1529	Response	1	18005796	5787	1
Vp015	1530	Picture	MorphF2_01_orig.jpg ; MorphF2_00_UPPER.jpg	18005809	0	189	12995	190	0	next	incorrect	3057
Vp015	1530	Response	2	18018676	12867	1
Vp015	1531	Picture	MorphF6_04_orig.jpg ; MorphF6_00_UPPER.jpg	18018804	0	1	7152	2	0	next	incorrect	3059
Vp015	1531	Response	2	18025796	6992	1
Vp015	1532	Picture	MorphF9_00_orig.jpg ; MorphF9_10_UPPER.jpg	18025956	0	1	6986	2	0	next	hit	3061
Vp015	1532	Response	1	18032836	6880	1
Vp015	1533	Picture	MorphM8_10_orig.jpg ; MorphM8_00_UPPER.jpg	18032942	0	1	7152	2	0	next	incorrect	3063
Vp015	1533	Response	2	18040036	7094	1
Vp015	1534	Picture	MorphM1_01_orig.jpg ; MorphM1_00_UPPER.jpg	18040094	0	1	6986	2	0	next	hit	3065
Vp015	1534	Response	1	18046916	6822	1
Vp015	1535	Picture	MorphF4_07_orig.jpg ; MorphF4_10_UPPER.jpg	18047080	0	1	6486	3	0	next	hit	3067
Vp015	1535	Response	1	18053396	6316	1
Vp015	1536	Picture	MorphM1_10_orig.jpg ; MorphM1_10_UPPER.jpg	18053566	0	2	5988	3	0	next	hit	3069
Vp015	1536	Response	1	18059396	5830	1
Vp015	1537	Picture	MorphF9_03_orig.jpg ; MorphF9_00_UPPER.jpg	18059554	0	1	8483	2	0	next	incorrect	3071
Vp015	1537	Response	2	18067875	8321	1
Vp015	1538	Picture	MorphM8_03_orig.jpg ; MorphM8_10_UPPER.jpg	18068037	0	1	5988	2	0	next	hit	3073
Vp015	1538	Response	1	18073875	5838	1
Vp015	1539	Picture	MorphF9_03_orig.jpg ; MorphF9_10_UPPER.jpg	18074025	0	1	6320	2	0	next	hit	3075
Vp015	1539	Response	1	18080195	6170	1
Vp015	1540	Picture	MorphF5_09_orig.jpg ; MorphF5_10_UPPER.jpg	18080345	0	1	5822	2	0	next	hit	3077
Vp015	1540	Response	1	18086115	5770	1
Vp015	1541	Picture	MorphF10_07_orig.jpg ; MorphF10_00_UPPER.jpg	18086167	0	1	5821	2	0	next	hit	3079
Vp015	1541	Response	1	18091875	5708	1
Vp015	1542	Picture	MorphF1_04_orig.jpg ; MorphF1_00_UPPER.jpg	18091988	0	1	8483	2	0	next	incorrect	3081
Vp015	1542	Response	2	18100355	8367	1
Vp015	1543	Picture	MorphM8_07_orig.jpg ; MorphM8_00_UPPER.jpg	18100471	0	1	14471	2	0	next	incorrect	3083
Vp015	1543	Response	2	18114755	14284	1
Vp015	1544	Picture	MorphM10_04_orig.jpg ; MorphM10_00_UPPER.jpg	18114942	0	1	9979	2	0	next	hit	3085
Vp015	1544	Response	1	18124835	9893	1
Vp015	1545	Picture	MorphF1_04_orig.jpg ; MorphF1_10_UPPER.jpg	18124921	0	1	7984	2	0	next	hit	3087
Vp015	1545	Response	1	18132754	7833	1
Vp015	1546	Picture	MorphF3_07_orig.jpg ; MorphF3_10_UPPER.jpg	18132905	0	1	6320	3	0	next	hit	3089
Vp015	1546	Response	1	18139074	6169	1
Vp015	1547	Picture	MorphF5_01_orig.jpg ; MorphF5_10_UPPER.jpg	18139225	0	2	6487	3	0	next	hit	3091
Vp015	1547	Response	1	18145634	6409	1
Vp015	1548	Picture	MorphM6_01_orig.jpg ; MorphM6_10_UPPER.jpg	18145712	0	1	7485	2	0	next	incorrect	3093
Vp015	1548	Response	2	18153074	7362	1
Vp015	1549	Picture	MorphM8_09_orig.jpg ; MorphM8_10_UPPER.jpg	18153197	0	1	7651	2	0	next	incorrect	3095
Vp015	1549	Response	2	18160754	7557	1
Vp015	1550	Picture	MorphM9_03_orig.jpg ; MorphM9_00_UPPER.jpg	18160848	0	1	7319	2	0	next	incorrect	3097
Vp015	1550	Response	2	18168034	7186	1
Vp015	1551	Picture	MorphF8_09_orig.jpg ; MorphF8_00_UPPER.jpg	18168167	0	1	7152	2	0	next	incorrect	3099
Vp015	1551	Response	2	18175234	7067	1
Vp015	1552	Picture	MorphF7_02_orig.jpg ; MorphF7_10_UPPER.jpg	18175319	0	1	6154	2	0	next	incorrect	3101
Vp015	1552	Response	2	18181394	6075	1
Vp015	1553	Picture	MorphM1_05_orig.jpg ; MorphM1_00_UPPER.jpg	18181473	0	1	4823	2	0	next	incorrect	3103
Vp015	1553	Response	2	18186113	4640	1
Vp015	1554	Picture	MorphM6_04_orig.jpg ; MorphM6_00_UPPER.jpg	18186296	0	1	7152	3	0	next	incorrect	3105
Vp015	1554	Response	2	18193393	7097	1
Vp015	1555	Picture	MorphM8_01_orig.jpg ; MorphM8_10_UPPER.jpg	18193448	0	2	16301	3	0	next	incorrect	3107
Vp015	1555	Response	2	18209633	16185	1
Vp015	1556	Picture	MorphF5_05_orig.jpg ; MorphF5_10_UPPER.jpg	18209749	0	1	10645	2	0	next	hit	3109
Vp015	1556	Response	1	18220273	10524	1
Vp015	1557	Picture	MorphM6_07_orig.jpg ; MorphM6_00_UPPER.jpg	18220394	0	1	8981	2	0	next	incorrect	3111
Vp015	1557	Response	2	18229233	8839	1
Vp015	1558	Picture	MorphF9_04_orig.jpg ; MorphF9_10_UPPER.jpg	18229375	0	1	6986	2	0	next	incorrect	3113
Vp015	1558	Response	2	18236193	6818	1
Vp015	1559	Picture	MorphF7_07_orig.jpg ; MorphF7_00_UPPER.jpg	18236361	0	1	5822	2	0	next	incorrect	3115
Vp015	1559	Response	2	18242033	5672	1
Vp015	1560	Picture	MorphF2_02_orig.jpg ; MorphF2_00_UPPER.jpg	18242183	0	1	5655	2	0	next	incorrect	3117
Vp015	1560	Response	2	18247633	5450	1
Vp015	1561	Picture	MorphF10_01_orig.jpg ; MorphF10_00_UPPER.jpg	18247838	0	1	29606	2	0	next	hit	3119
Vp015	1561	Response	1	18277232	29394	1
Vp015	1562	Picture	MorphF6_09_orig.jpg ; MorphF6_00_UPPER.jpg	18277444	0	1	5655	2	0	next	incorrect	3121
Vp015	1562	Response	2	18282992	5548	1
Vp015	1563	Picture	MorphF3_08_orig.jpg ; MorphF3_10_UPPER.jpg	18283099	0	1	5822	2	0	next	hit	3123
Vp015	1563	Response	1	18288832	5733	1
Vp015	1564	Picture	MorphM3_03_orig.jpg ; MorphM3_10_UPPER.jpg	18288921	0	1	5988	2	0	next	incorrect	3125
Vp015	1564	Response	2	18294752	5831	1
Vp015	1565	Picture	MorphM2_04_orig.jpg ; MorphM2_00_UPPER.jpg	18294909	0	1	6302	187	0	next	incorrect	3127
Vp015	1565	Response	2	18301152	6243	1
Vp015	1566	Picture	MorphF7_00_orig.jpg ; MorphF7_00_UPPER.jpg	18301211	0	186	7004	187	0	next	incorrect	3129
Vp015	1566	Response	2	18308112	6901	1
Vp015	1567	Picture	MorphF6_00_orig.jpg ; MorphF6_00_UPPER.jpg	18308215	0	1	5156	2	0	next	incorrect	3131
Vp015	1567	Response	2	18313312	5097	1
Vp015	1568	Picture	MorphF1_03_orig.jpg ; MorphF1_10_UPPER.jpg	18313371	0	1	6487	2	0	next	hit	3133
Vp015	1568	Response	1	18319712	6341	1
Vp015	1569	Picture	MorphF7_06_orig.jpg ; MorphF7_10_UPPER.jpg	18319858	0	1	10645	2	0	next	incorrect	3135
Vp015	1569	Response	2	18330351	10493	1
Vp015	1570	Picture	MorphM1_01_orig.jpg ; MorphM1_10_UPPER.jpg	18330503	0	1	7318	2	0	next	hit	3137
Vp015	1570	Response	1	18337711	7208	1
Vp015	1571	Picture	MorphF8_02_orig.jpg ; MorphF8_00_UPPER.jpg	18337821	0	1	10146	2	0	next	incorrect	3139
Vp015	1571	Response	2	18347871	10050	1
Vp015	1572	Picture	MorphF5_10_orig.jpg ; MorphF5_00_UPPER.jpg	18347967	0	1	6321	2	0	next	hit	3141
Vp015	1572	Response	1	18354111	6144	1
Vp015	1573	Picture	MorphM4_03_orig.jpg ; MorphM4_00_UPPER.jpg	18354288	0	1	13639	2	0	next	hit	3143
Vp015	1573	Response	1	18367711	13423	1
Vp015	1574	Picture	MorphF4_08_orig.jpg ; MorphF4_10_UPPER.jpg	18367927	0	1	6486	3	0	next	hit	3145
Vp015	1574	Response	1	18374271	6344	1
Vp015	1575	Picture	MorphF1_02_orig.jpg ; MorphF1_00_UPPER.jpg	18374413	0	2	8982	3	0	next	hit	3147
Vp015	1575	Response	1	18383231	8818	1
Vp015	1576	Picture	MorphM10_01_orig.jpg ; MorphM10_10_UPPER.jpg	18383395	0	1	7485	2	0	next	hit	3149
Vp015	1576	Response	1	18390830	7435	1
Vp015	1577	Picture	MorphF6_04_orig.jpg ; MorphF6_10_UPPER.jpg	18390880	0	1	7651	2	0	next	incorrect	3151
Vp015	1577	Response	2	18398430	7550	1
Vp015	1578	Picture	MorphF4_02_orig.jpg ; MorphF4_10_UPPER.jpg	18398531	0	1	4990	2	0	next	incorrect	3153
Vp015	1578	Response	2	18403470	4939	1
Vp015	1579	Picture	MorphF2_04_orig.jpg ; MorphF2_00_UPPER.jpg	18403521	0	1	5156	2	0	next	incorrect	3155
Vp015	1579	Response	2	18408510	4989	1
Vp015	1580	Picture	MorphF10_06_orig.jpg ; MorphF10_10_UPPER.jpg	18408677	0	1	5822	2	0	next	hit	3157
Vp015	1580	Response	1	18414350	5673	1
Vp015	1581	Picture	MorphM10_10_orig.jpg ; MorphM10_10_UPPER.jpg	18414499	0	1	6320	2	0	next	hit	3159
Vp015	1581	Response	1	18420750	6251	1
Vp015	1582	Picture	MorphF8_04_orig.jpg ; MorphF8_10_UPPER.jpg	18420819	0	1	9941	207	0	next	incorrect	3161
Vp015	1582	Response	2	18430750	9931	1
Vp015	1583	Picture	MorphF4_09_orig.jpg ; MorphF4_10_UPPER.jpg	18430760	0	206	4696	207	0	next	incorrect	3163
Vp015	1583	Response	2	18435389	4629	2
Vp015	1584	Picture	MorphF7_01_orig.jpg ; MorphF7_00_UPPER.jpg	18435456	0	1	9980	2	0	next	incorrect	3165
Vp015	1584	Response	2	18445388	9932	3
Vp015	1585	Picture	MorphF9_07_orig.jpg ; MorphF9_00_UPPER.jpg	18445436	0	1	5987	3	0	next	incorrect	3167
Vp015	1585	Response	2	18451309	5873	1
Vp015	1586	Picture	MorphM8_04_orig.jpg ; MorphM8_10_UPPER.jpg	18451423	0	2	6140	184	0	next	incorrect	3169
Vp015	1586	Response	2	18457550	6127	1
Vp015	1587	Picture	MorphF3_02_orig.jpg ; MorphF3_10_UPPER.jpg	18457563	0	182	12157	183	0	next	hit	3171
Vp015	1587	Response	1	18469549	11986	1
Vp015	1588	Picture	MorphM6_08_orig.jpg ; MorphM6_10_UPPER.jpg	18469720	0	1	6486	2	0	next	incorrect	3173
Vp015	1588	Response	2	18476109	6389	1
Vp015	1589	Picture	MorphM7_01_orig.jpg ; MorphM7_00_UPPER.jpg	18476206	0	1	6820	2	0	next	hit	3175
Vp015	1589	Response	1	18482989	6783	1
Vp015	1590	Picture	MorphM5_04_orig.jpg ; MorphM5_00_UPPER.jpg	18483026	0	1	10645	2	0	next	hit	3177
Vp015	1590	Response	1	18493549	10523	1
Vp015	1591	Picture	MorphM10_08_orig.jpg ; MorphM10_10_UPPER.jpg	18493671	0	1	6154	2	0	next	hit	3179
Vp015	1591	Response	1	18499709	6038	1
Vp015	1592	Picture	MorphF9_05_orig.jpg ; MorphF9_00_UPPER.jpg	18499825	0	1	7651	2	0	next	hit	3181
Vp015	1592	Response	1	18507309	7484	1
Vp015	1593	Picture	MorphM2_06_orig.jpg ; MorphM2_00_UPPER.jpg	18507476	0	1	10978	2	0	next	incorrect	3183
Vp015	1593	Response	2	18518429	10953	1
Vp015	1594	Picture	MorphF1_01_orig.jpg ; MorphF1_00_UPPER.jpg	18518454	0	1	7152	2	0	next	hit	3185
Vp015	1594	Response	1	18525468	7014	1
Vp015	1595	Picture	MorphF7_05_orig.jpg ; MorphF7_00_UPPER.jpg	18525606	0	1	10811	2	0	next	incorrect	3187
Vp015	1595	Response	2	18536348	10742	1
Vp015	1596	Picture	MorphF3_10_orig.jpg ; MorphF3_10_UPPER.jpg	18536417	0	1	7318	3	0	next	hit	3189
Vp015	1596	Response	1	18543628	7211	1
Vp015	1597	Picture	MorphM5_00_orig.jpg ; MorphM5_10_UPPER.jpg	18543735	0	2	13792	183	0	next	hit	3191
Vp015	1597	Response	1	18557468	13733	1
Vp015	1598	Picture	MorphF2_06_orig.jpg ; MorphF2_10_UPPER.jpg	18557527	0	181	13653	182	0	next	incorrect	3193
Vp015	1598	Response	2	18570988	13461	1
Vp015	1599	Picture	MorphF3_06_orig.jpg ; MorphF3_00_UPPER.jpg	18571180	0	1	191942	2	0	next	hit	3195
Vp015	1599	Response	1	18762985	191805	1
Vp015	1600	Picture	MorphF1_07_orig.jpg ; MorphF1_00_UPPER.jpg	18763122	0	1	11311	2	0	next	incorrect	3197
Vp015	1600	Response	2	18774345	11223	1
Vp015	1601	Picture	MorphF2_03_orig.jpg ; MorphF2_00_UPPER.jpg	18774433	0	1	6320	2	0	next	incorrect	3199
Vp015	1601	Response	2	18780665	6232	1
Vp015	1602	Picture	MorphF8_07_orig.jpg ; MorphF8_10_UPPER.jpg	18780753	0	1	6487	2	0	next	incorrect	3201
Vp015	1602	Response	2	18787144	6391	1
Vp015	1603	Picture	MorphM5_06_orig.jpg ; MorphM5_00_UPPER.jpg	18787240	0	1	8316	2	0	next	hit	3203
Vp015	1603	Response	1	18795384	8144	1
Vp015	1604	Picture	MorphM2_00_orig.jpg ; MorphM2_00_UPPER.jpg	18795556	0	1	6820	2	0	next	incorrect	3205
Vp015	1604	Response	2	18802266	6710	1
Vp015	1605	Picture	MorphM10_04_orig.jpg ; MorphM10_10_UPPER.jpg	18802376	0	1	5322	2	0	next	hit	3207
Vp015	1605	Response	1	18807544	5168	1
Vp015	1606	Picture	MorphM1_06_orig.jpg ; MorphM1_10_UPPER.jpg	18807698	0	1	6154	3	0	next	hit	3209
Vp015	1606	Response	1	18813784	6086	1
Vp015	1607	Picture	MorphM6_06_orig.jpg ; MorphM6_00_UPPER.jpg	18813852	0	2	9647	4	0	next	incorrect	3211
Vp015	1607	Response	2	18823304	9452	1
Vp015	1608	Picture	MorphM2_07_orig.jpg ; MorphM2_00_UPPER.jpg	18823499	0	2	16966	3	0	next	incorrect	3213
Vp015	1608	Response	2	18840344	16845	1
Vp015	1609	Picture	MorphF10_02_orig.jpg ; MorphF10_10_UPPER.jpg	18840465	0	1	6819	2	0	next	hit	3215
Vp015	1609	Response	1	18847144	6679	1
Vp015	1610	Picture	MorphM4_10_orig.jpg ; MorphM4_10_UPPER.jpg	18847284	0	1	8150	3	0	next	hit	3217
Vp015	1610	Response	1	18855383	8099	1
Vp015	1611	Picture	MorphM3_05_orig.jpg ; MorphM3_10_UPPER.jpg	18855434	0	2	8150	4	0	next	hit	3219
Vp015	1611	Response	1	18863463	8029	1
Vp015	1612	Picture	MorphM9_06_orig.jpg ; MorphM9_10_UPPER.jpg	18863584	0	2	6155	3	0	next	incorrect	3221
Vp015	1612	Response	2	18869623	6039	1
Vp015	1613	Picture	MorphM3_08_orig.jpg ; MorphM3_00_UPPER.jpg	18869739	0	1	15136	2	0	next	incorrect	3223
Vp015	1613	Response	2	18884823	15084	1
Vp015	1614	Picture	MorphF9_01_orig.jpg ; MorphF9_10_UPPER.jpg	18884875	0	1	14969	2	0	next	incorrect	3225
Vp015	1614	Response	2	18899703	14828	1
Vp015	1615	Picture	MorphM5_00_orig.jpg ; MorphM5_00_UPPER.jpg	18899844	0	1	10146	2	0	next	hit	3227
Vp015	1615	Response	1	18909863	10019	1
Vp015	1616	Picture	MorphF10_00_orig.jpg ; MorphF10_00_UPPER.jpg	18909990	0	1	9314	3	0	next	hit	3229
Vp015	1616	Response	1	18919143	9153	1
Vp015	1617	Picture	MorphF1_05_orig.jpg ; MorphF1_00_UPPER.jpg	18919304	0	2	6654	3	0	next	hit	3231
Vp015	1617	Response	1	18925782	6478	1
Vp015	1618	Picture	MorphM2_06_orig.jpg ; MorphM2_10_UPPER.jpg	18925958	0	1	9314	2	0	next	incorrect	3233
Vp015	1618	Response	2	18935142	9184	1
Vp015	1619	Picture	MorphF6_09_orig.jpg ; MorphF6_10_UPPER.jpg	18935272	0	1	9314	2	0	next	hit	3235
Vp015	1619	Response	1	18944502	9230	1
Vp015	1620	Picture	MorphF2_10_orig.jpg ; MorphF2_10_UPPER.jpg	18944586	0	1	11311	2	0	next	hit	3237
Vp015	1620	Response	1	18955782	11196	1
Vp015	1621	Picture	MorphM3_02_orig.jpg ; MorphM3_00_UPPER.jpg	18955897	0	1	13805	2	0	next	hit	3239
Vp015	1621	Response	1	18969542	13645	1
Vp015	1622	Picture	MorphM10_00_orig.jpg ; MorphM10_00_UPPER.jpg	18969702	0	1	7984	2	0	next	hit	3241
Vp015	1622	Response	1	18977542	7840	1
Vp015	1623	Picture	MorphM7_07_orig.jpg ; MorphM7_00_UPPER.jpg	18977686	0	1	6653	2	0	next	hit	3243
Vp015	1623	Response	1	18984261	6575	1
Vp015	1624	Picture	MorphF3_04_orig.jpg ; MorphF3_00_UPPER.jpg	18984339	0	1	9979	3	0	next	hit	3245
Vp015	1624	Response	1	18994181	9842	1
Vp015	1625	Picture	MorphM1_05_orig.jpg ; MorphM1_10_UPPER.jpg	18994318	0	2	5489	3	0	next	hit	3247
Vp015	1625	Response	1	18999701	5383	1
Vp015	1626	Picture	MorphF8_08_orig.jpg ; MorphF8_10_UPPER.jpg	18999807	0	1	7984	2	0	next	incorrect	3249
Vp015	1626	Response	2	19007621	7814	1
Vp015	1627	Picture	MorphM1_09_orig.jpg ; MorphM1_10_UPPER.jpg	19007791	0	1	12807	2	0	next	hit	3251
Vp015	1627	Response	1	19020501	12710	1
Vp015	1628	Picture	MorphF7_05_orig.jpg ; MorphF7_10_UPPER.jpg	19020598	0	1	11477	2	0	next	incorrect	3253
Vp015	1628	Response	2	19031941	11343	1
Vp015	1629	Picture	MorphM3_09_orig.jpg ; MorphM3_00_UPPER.jpg	19032075	0	1	25781	2	0	next	hit	3255
Vp015	1629	Response	1	19057781	25706	1
Vp015	1630	Picture	MorphM4_06_orig.jpg ; MorphM4_00_UPPER.jpg	19057856	0	1	6487	2	0	next	hit	3257
Vp015	1630	Response	1	19064260	6404	1
Vp015	1631	Picture	MorphF2_08_orig.jpg ; MorphF2_10_UPPER.jpg	19064343	0	1	10146	2	0	next	hit	3259
Vp015	1631	Response	1	19074420	10077	1
Vp015	1632	Picture	MorphF8_03_orig.jpg ; MorphF8_00_UPPER.jpg	19074489	0	1	5987	2	0	next	hit	3261
Vp015	1632	Response	1	19080260	5771	1
Vp015	1633	Picture	MorphM2_10_orig.jpg ; MorphM2_00_UPPER.jpg	19080476	0	1	9148	3	0	next	incorrect	3263
Vp015	1633	Response	2	19089460	8984	1
Vp015	1634	Picture	MorphM7_05_orig.jpg ; MorphM7_10_UPPER.jpg	19089624	0	2	8982	3	0	next	hit	3265
Vp015	1634	Response	1	19098420	8796	1
Vp015	1635	Picture	MorphM3_10_orig.jpg ; MorphM3_10_UPPER.jpg	19098606	0	1	7319	2	0	next	incorrect	3267
Vp015	1635	Response	2	19105860	7254	1
Vp015	1636	Picture	MorphF3_00_orig.jpg ; MorphF3_10_UPPER.jpg	19105925	0	1	6653	2	0	next	hit	3269
Vp015	1636	Response	1	19112339	6414	1
Vp015	1637	Picture	MorphM9_04_orig.jpg ; MorphM9_00_UPPER.jpg	19112578	0	1	6487	2	0	next	incorrect	3271
Vp015	1637	Response	2	19118980	6402	1
Vp015	1638	Picture	MorphF6_06_orig.jpg ; MorphF6_10_UPPER.jpg	19119065	0	1	32101	2	0	next	incorrect	3273
Vp015	1638	Response	2	19151059	31994	1
Vp015	1639	Picture	MorphF1_06_orig.jpg ; MorphF1_10_UPPER.jpg	19151166	0	1	6819	2	0	next	hit	3275
Vp015	1639	Response	1	19157779	6613	1
Vp015	1640	Picture	MorphM5_05_orig.jpg ; MorphM5_00_UPPER.jpg	19157985	0	1	6321	2	0	next	hit	3277
Vp015	1640	Response	1	19164179	6194	1
Vp015	1641	Picture	MorphM4_01_orig.jpg ; MorphM4_00_UPPER.jpg	19164306	0	1	6653	2	0	next	hit	3279
Vp015	1641	Response	1	19170819	6513	1
Vp015	1642	Picture	MorphF9_02_orig.jpg ; MorphF9_10_UPPER.jpg	19170959	0	1	7651	2	0	next	incorrect	3281
Vp015	1642	Response	2	19178499	7540	1
Vp015	1643	Picture	MorphF1_07_orig.jpg ; MorphF1_10_UPPER.jpg	19178610	0	1	6819	3	0	next	hit	3283
Vp015	1643	Response	1	19185378	6768	1
Vp015	1644	Picture	MorphF7_08_orig.jpg ; MorphF7_00_UPPER.jpg	19185429	0	2	8483	3	0	next	hit	3285
Vp015	1644	Response	1	19193858	8429	1
Vp015	1645	Picture	MorphF3_03_orig.jpg ; MorphF3_10_UPPER.jpg	19193912	0	1	6154	2	0	next	hit	3287
Vp015	1645	Response	1	19199858	5946	1
Vp015	1646	Picture	MorphM9_10_orig.jpg ; MorphM9_10_UPPER.jpg	19200066	0	1	13639	2	0	next	incorrect	3289
Vp015	1646	Response	2	19213538	13472	1
Vp015	1647	Picture	MorphM6_04_orig.jpg ; MorphM6_10_UPPER.jpg	19213705	0	1	7485	2	0	next	incorrect	3291
Vp015	1647	Response	2	19220978	7273	1
Vp015	1648	Picture	MorphF6_03_orig.jpg ; MorphF6_10_UPPER.jpg	19221190	0	1	9813	2	0	next	incorrect	3293
Vp015	1648	Response	2	19230898	9708	1
Vp015	1649	Picture	MorphM4_06_orig.jpg ; MorphM4_10_UPPER.jpg	19231003	0	1	5988	2	0	next	hit	3295
Vp015	1649	Response	1	19236818	5815	1
Vp015	1650	Picture	MorphM3_03_orig.jpg ; MorphM3_00_UPPER.jpg	19236991	0	1	7152	2	0	next	incorrect	3297
Vp015	1650	Response	2	19244097	7106	1
Vp015	1651	Picture	MorphF2_02_orig.jpg ; MorphF2_10_UPPER.jpg	19244143	0	1	5323	2	0	next	hit	3299
Vp015	1651	Response	1	19249377	5234	1
Vp015	1652	Picture	MorphF4_00_orig.jpg ; MorphF4_10_UPPER.jpg	19249466	0	1	7817	2	0	next	hit	3301
Vp015	1652	Response	1	19257217	7751	1
Vp015	1653	Picture	MorphF5_07_orig.jpg ; MorphF5_10_UPPER.jpg	19257283	0	1	7628	192	0	next	incorrect	3303
Vp015	1653	Response	2	19264897	7614	1
Vp015	1654	Picture	MorphM4_07_orig.jpg ; MorphM4_00_UPPER.jpg	19264911	0	191	4514	192	0	next	hit	3305
Vp015	1654	Response	1	19269297	4386	1
Vp015	1655	Picture	MorphF7_10_orig.jpg ; MorphF7_00_UPPER.jpg	19269425	0	1	23120	2	0	next	incorrect	3307
Vp015	1655	Response	2	19292417	22992	1
Vp015	1656	Picture	MorphM10_08_orig.jpg ; MorphM10_00_UPPER.jpg	19292545	0	1	5987	3	0	next	hit	3309
Vp015	1656	Response	1	19298417	5872	1
Vp015	1657	Picture	MorphF7_02_orig.jpg ; MorphF7_00_UPPER.jpg	19298532	0	2	7818	3	0	next	incorrect	3311
Vp015	1657	Response	2	19306257	7725	1
Vp015	1658	Picture	MorphM10_09_orig.jpg ; MorphM10_10_UPPER.jpg	19306350	0	1	4491	2	0	next	hit	3313
Vp015	1658	Response	1	19310736	4386	1
Vp015	1659	Picture	MorphM8_08_orig.jpg ; MorphM8_00_UPPER.jpg	19310841	0	1	6653	2	0	next	incorrect	3315
Vp015	1659	Response	2	19317377	6536	1
Vp015	1660	Picture	MorphF2_03_orig.jpg ; MorphF2_10_UPPER.jpg	19317494	0	1	9300	183	0	next	hit	3317
Vp015	1660	Response	1	19326736	9242	1
Vp015	1661	Picture	MorphF9_08_orig.jpg ; MorphF9_00_UPPER.jpg	19326794	0	182	12822	183	0	next	incorrect	3319
Vp015	1661	Response	2	19339376	12582	1
Vp015	1662	Picture	MorphF5_04_orig.jpg ; MorphF5_00_UPPER.jpg	19339616	0	1	7983	2	0	next	hit	3321
Vp015	1662	Response	1	19347456	7840	1
Vp015	1663	Picture	MorphF9_10_orig.jpg ; MorphF9_10_UPPER.jpg	19347599	0	1	12808	2	0	next	incorrect	3323
Vp015	1663	Response	2	19360256	12657	1
Vp015	1664	Picture	MorphM2_01_orig.jpg ; MorphM2_10_UPPER.jpg	19360407	0	1	8482	2	0	next	incorrect	3325
Vp015	1664	Response	2	19368656	8249	1
Vp015	1665	Picture	MorphF2_07_orig.jpg ; MorphF2_00_UPPER.jpg	19368889	0	1	7152	3	0	next	incorrect	3327
Vp015	1665	Response	2	19375936	7047	1
Vp015	1666	Picture	MorphM4_00_orig.jpg ; MorphM4_10_UPPER.jpg	19376041	0	2	6820	3	0	next	hit	3329
Vp015	1666	Response	1	19382735	6694	1
Vp015	1667	Picture	MorphM6_05_orig.jpg ; MorphM6_00_UPPER.jpg	19382861	0	1	7651	2	0	next	incorrect	3331
Vp015	1667	Response	2	19390335	7474	1
Vp015	1668	Picture	MorphF5_02_orig.jpg ; MorphF5_00_UPPER.jpg	19390512	0	1	5821	3	0	next	hit	3333
Vp015	1668	Response	1	19396255	5743	1
Vp015	1669	Picture	MorphM3_07_orig.jpg ; MorphM3_10_UPPER.jpg	19396333	0	2	6654	3	0	next	incorrect	3335
Vp015	1669	Response	2	19402895	6562	1
Vp015	1670	Picture	MorphF8_00_orig.jpg ; MorphF8_00_UPPER.jpg	19402987	0	1	6819	2	0	next	incorrect	3337
Vp015	1670	Response	2	19409615	6628	1
Vp015	1671	Picture	MorphM7_10_orig.jpg ; MorphM7_00_UPPER.jpg	19409806	0	1	5489	2	0	next	hit	3339
Vp015	1671	Response	1	19415215	5409	1
Vp015	1672	Picture	MorphF10_07_orig.jpg ; MorphF10_10_UPPER.jpg	19415295	0	1	7817	2	0	next	hit	3341
Vp015	1672	Response	1	19423055	7760	1
Vp015	1673	Picture	MorphF5_10_orig.jpg ; MorphF5_10_UPPER.jpg	19423112	0	1	6154	3	0	next	hit	3343
Vp015	1673	Response	1	19429135	6023	1
Vp015	1674	Picture	MorphF4_05_orig.jpg ; MorphF4_10_UPPER.jpg	19429266	0	2	7319	3	0	next	incorrect	3345
Vp015	1674	Response	2	19436415	7149	1
Vp015	1675	Picture	MorphM9_09_orig.jpg ; MorphM9_00_UPPER.jpg	19436585	0	1	9314	2	0	next	incorrect	3347
Vp015	1675	Response	2	19445774	9189	1
Vp015	1676	Picture	MorphF6_01_orig.jpg ; MorphF6_10_UPPER.jpg	19445899	0	1	8483	2	0	next	hit	3349
Vp015	1676	Response	1	19454174	8275	1
Vp015	1677	Picture	MorphM3_06_orig.jpg ; MorphM3_00_UPPER.jpg	19454382	0	1	6653	2	0	next	incorrect	3351
Vp015	1677	Response	2	19460974	6592	1
Vp015	1678	Picture	MorphM5_05_orig.jpg ; MorphM5_10_UPPER.jpg	19461035	0	1	9315	2	0	next	hit	3353
Vp015	1678	Response	1	19470174	9139	1
Vp015	1679	Picture	MorphF9_09_orig.jpg ; MorphF9_00_UPPER.jpg	19470350	0	1	7817	2	0	next	incorrect	3355
Vp015	1679	Response	2	19478094	7744	1
Vp015	1680	Picture	MorphM8_07_orig.jpg ; MorphM8_10_UPPER.jpg	19478167	0	1	7651	2	0	next	incorrect	3357
Vp015	1680	Response	2	19485694	7527	1
Vp015	1681	Picture	MorphM10_07_orig.jpg ; MorphM10_00_UPPER.jpg	19485818	0	1	5822	2	0	next	hit	3359
Vp015	1681	Response	1	19491534	5716	1
Vp015	1682	Picture	MorphM6_02_orig.jpg ; MorphM6_00_UPPER.jpg	19491640	0	1	7318	2	0	next	incorrect	3361
Vp015	1682	Response	2	19498814	7174	1
Vp015	1683	Picture	MorphF1_10_orig.jpg ; MorphF1_10_UPPER.jpg	19498958	0	1	11144	2	0	next	hit	3363
Vp015	1683	Response	1	19510014	11056	1
Vp015	1684	Picture	MorphM4_04_orig.jpg ; MorphM4_10_UPPER.jpg	19510102	0	1	7152	2	0	next	hit	3365
Vp015	1684	Response	1	19517134	7032	1
Vp015	1685	Picture	MorphF5_06_orig.jpg ; MorphF5_00_UPPER.jpg	19517254	0	1	6154	2	0	next	hit	3367
Vp015	1685	Response	1	19523213	5959	1
Vp015	1686	Picture	MorphM8_06_orig.jpg ; MorphM8_00_UPPER.jpg	19523408	0	1	11144	2	0	next	incorrect	3369
Vp015	1686	Response	2	19534493	11085	1
Vp015	1687	Picture	MorphM3_09_orig.jpg ; MorphM3_10_UPPER.jpg	19534552	0	1	6653	2	0	next	incorrect	3371
Vp015	1687	Response	2	19541053	6501	1
Vp015	1688	Picture	MorphF10_03_orig.jpg ; MorphF10_00_UPPER.jpg	19541205	0	1	5156	3	0	next	hit	3373
Vp015	1688	Response	1	19546173	4968	1
Vp015	1689	Picture	MorphM2_09_orig.jpg ; MorphM2_10_UPPER.jpg	19546361	0	2	5157	3	0	next	incorrect	3375
Vp015	1689	Response	2	19551453	5092	1
Vp015	1690	Picture	MorphM5_01_orig.jpg ; MorphM5_00_UPPER.jpg	19551518	0	1	6634	187	0	next	hit	3377
Vp015	1690	Response	1	19558093	6575	1
Vp015	1691	Picture	MorphF6_08_orig.jpg ; MorphF6_00_UPPER.jpg	19558152	0	186	7836	187	0	next	incorrect	3379
Vp015	1691	Response	2	19565933	7781	1
Vp015	1692	Picture	MorphM2_10_orig.jpg ; MorphM2_10_UPPER.jpg	19565988	0	1	6487	2	0	next	incorrect	3381
Vp015	1692	Response	2	19572412	6424	1
Vp015	1693	Picture	MorphM1_08_orig.jpg ; MorphM1_10_UPPER.jpg	19572475	0	1	8150	2	0	next	hit	3383
Vp015	1693	Response	1	19580573	8098	1
Vp015	1694	Picture	MorphF3_06_orig.jpg ; MorphF3_10_UPPER.jpg	19580625	0	1	9481	2	0	next	hit	3385
Vp015	1694	Response	1	19589932	9307	1
Vp015	1695	Picture	MorphM8_00_orig.jpg ; MorphM8_10_UPPER.jpg	19590106	0	1	12474	2	0	next	hit	3387
Vp015	1695	Response	1	19602492	12386	1
Vp015	1696	Picture	MorphM1_07_orig.jpg ; MorphM1_10_UPPER.jpg	19602580	0	1	8150	3	0	next	hit	3389
Vp015	1696	Response	1	19610652	8072	1
Vp015	1697	Picture	MorphF6_06_orig.jpg ; MorphF6_00_UPPER.jpg	19610730	0	2	6820	3	0	next	incorrect	3391
Vp015	1697	Response	2	19617372	6642	1
Vp015	1698	Picture	MorphF4_03_orig.jpg ; MorphF4_00_UPPER.jpg	19617550	0	1	5655	2	0	next	incorrect	3393
Vp015	1698	Response	2	19623052	5502	1
Vp015	1699	Picture	MorphM5_09_orig.jpg ; MorphM5_00_UPPER.jpg	19623205	0	1	5821	3	0	next	hit	3395
Vp015	1699	Response	1	19628972	5767	1
Vp015	1700	Picture	MorphF1_03_orig.jpg ; MorphF1_00_UPPER.jpg	19629026	0	2	7984	3	0	next	hit	3397
Vp015	1700	Response	1	19636812	7786	1
Vp015	1701	Picture	MorphF4_04_orig.jpg ; MorphF4_00_UPPER.jpg	19637010	0	1	16134	2	0	next	incorrect	3399
Vp015	1701	Response	2	19653051	16041	1
Vp015	1702	Picture	MorphM7_10_orig.jpg ; MorphM7_10_UPPER.jpg	19653144	0	1	6154	2	0	next	hit	3401
Vp015	1702	Response	1	19659211	6067	1
Vp015	1703	Picture	MorphM8_02_orig.jpg ; MorphM8_00_UPPER.jpg	19659298	0	1	6321	2	0	next	incorrect	3403
Vp015	1703	Response	2	19665451	6153	1
Vp015	1704	Picture	MorphM4_04_orig.jpg ; MorphM4_00_UPPER.jpg	19665619	0	1	5655	2	0	next	hit	3405
Vp015	1704	Response	1	19671211	5592	1
Vp015	1705	Picture	MorphF6_03_orig.jpg ; MorphF6_00_UPPER.jpg	19671274	0	1	6986	2	0	next	incorrect	3407
Vp015	1705	Response	2	19678091	6817	1
Vp015	1706	Picture	MorphM7_04_orig.jpg ; MorphM7_10_UPPER.jpg	19678260	0	1	4990	2	0	next	hit	3409
Vp015	1706	Response	1	19683131	4871	1
Vp015	1707	Picture	MorphF1_09_orig.jpg ; MorphF1_10_UPPER.jpg	19683250	0	1	8815	2	0	next	hit	3411
Vp015	1707	Response	1	19691931	8681	1
Vp015	1708	Picture	MorphM1_08_orig.jpg ; MorphM1_00_UPPER.jpg	19692065	0	1	5655	2	0	next	hit	3413
Vp015	1708	Response	1	19697611	5546	1
Vp015	1709	Picture	MorphF7_03_orig.jpg ; MorphF7_10_UPPER.jpg	19697720	0	1	7485	2	0	next	incorrect	3415
Vp015	1709	Response	2	19704971	7251	1
Vp015	1710	Picture	MorphF4_06_orig.jpg ; MorphF4_00_UPPER.jpg	19705205	0	1	11144	2	0	next	incorrect	3417
Vp015	1710	Response	2	19716250	11045	1
Vp015	1711	Picture	MorphM2_09_orig.jpg ; MorphM2_00_UPPER.jpg	19716349	0	1	6154	2	0	next	incorrect	3419
Vp015	1711	Response	2	19722410	6061	1
Vp015	1712	Picture	MorphF1_08_orig.jpg ; MorphF1_00_UPPER.jpg	19722503	0	1	5322	3	0	next	incorrect	3421
Vp015	1712	Response	2	19727770	5267	1
Vp015	1713	Picture	MorphF3_07_orig.jpg ; MorphF3_00_UPPER.jpg	19727825	0	2	9980	3	0	next	hit	3423
Vp015	1713	Response	1	19737770	9945	1
Vp015	1714	Picture	MorphM4_03_orig.jpg ; MorphM4_10_UPPER.jpg	19737805	0	1	5988	2	0	next	hit	3425
Vp015	1714	Response	1	19743690	5885	1
Vp015	1715	Picture	MorphF10_09_orig.jpg ; MorphF10_10_UPPER.jpg	19743793	0	1	7651	2	0	next	hit	3427
Vp015	1715	Response	1	19751290	7497	1
Vp015	1716	Picture	MorphM7_07_orig.jpg ; MorphM7_10_UPPER.jpg	19751444	0	1	5822	2	0	next	hit	3429
Vp015	1716	Response	1	19757130	5686	1
Vp015	1717	Picture	MorphM5_07_orig.jpg ; MorphM5_00_UPPER.jpg	19757266	0	1	9314	2	0	next	hit	3431
Vp015	1717	Response	1	19766410	9144	1
Vp015	1718	Picture	MorphM9_07_orig.jpg ; MorphM9_00_UPPER.jpg	19766580	0	1	6986	2	0	next	incorrect	3433
Vp015	1718	Response	2	19773530	6950	1
Vp015	1719	Picture	MorphM6_02_orig.jpg ; MorphM6_10_UPPER.jpg	19773566	0	1	6653	2	0	next	incorrect	3435
Vp015	1719	Response	2	19780169	6603	1
Vp015	1720	Picture	MorphM10_07_orig.jpg ; MorphM10_10_UPPER.jpg	19780219	0	1	5489	2	0	next	hit	3437
Vp015	1720	Response	1	19785529	5310	1
Vp015	1721	Picture	MorphM2_03_orig.jpg ; MorphM2_00_UPPER.jpg	19785708	0	1	5821	2	0	next	incorrect	3439
Vp015	1721	Response	2	19791449	5741	1
Vp015	1722	Picture	MorphF10_10_orig.jpg ; MorphF10_10_UPPER.jpg	19791529	0	1	5469	188	0	next	hit	3441
Vp015	1722	Response	1	19796969	5440	1
Vp015	1723	Picture	MorphM8_10_orig.jpg ; MorphM8_10_UPPER.jpg	19796998	0	187	4344	189	0	next	incorrect	3443
Vp015	1723	Response	2	19801129	4131	1
Vp015	1724	Picture	MorphM6_10_orig.jpg ; MorphM6_00_UPPER.jpg	19801342	0	2	10978	3	0	next	incorrect	3445
Vp015	1724	Response	2	19812249	10907	1
Vp015	1725	Picture	MorphF1_06_orig.jpg ; MorphF1_00_UPPER.jpg	19812320	0	1	7152	2	0	next	hit	3447
Vp015	1725	Response	1	19819289	6969	1
Vp015	1726	Picture	MorphM9_05_orig.jpg ; MorphM9_00_UPPER.jpg	19819472	0	1	6487	2	0	next	incorrect	3449
Vp015	1726	Response	2	19825769	6297	1
Vp015	1727	Picture	MorphM6_07_orig.jpg ; MorphM6_10_UPPER.jpg	19825959	0	1	30105	3	0	next	incorrect	3451
Vp015	1727	Response	2	19855849	29890	1
Vp015	1728	Picture	MorphM10_02_orig.jpg ; MorphM10_10_UPPER.jpg	19856064	0	2	7319	3	0	next	hit	3453
Vp015	1728	Response	1	19863288	7224	1
Vp015	1729	Picture	MorphF7_00_orig.jpg ; MorphF7_10_UPPER.jpg	19863383	0	1	6487	2	0	next	hit	3455
Vp015	1729	Response	1	19869768	6385	1
Vp015	1730	Picture	MorphF4_08_orig.jpg ; MorphF4_00_UPPER.jpg	19869870	0	1	6819	2	0	next	hit	3457
Vp015	1730	Response	1	19876488	6618	1
Vp015	1731	Picture	MorphM6_09_orig.jpg ; MorphM6_00_UPPER.jpg	19876689	0	1	6986	2	0	next	incorrect	3459
Vp015	1731	Response	2	19883608	6919	1
Vp015	1732	Picture	MorphF2_00_orig.jpg ; MorphF2_00_UPPER.jpg	19883675	0	1	4990	2	0	next	incorrect	3461
Vp015	1732	Response	2	19888488	4813	1
Vp015	1733	Picture	MorphF5_03_orig.jpg ; MorphF5_00_UPPER.jpg	19888665	0	1	6320	2	0	next	hit	3463
Vp015	1733	Response	1	19894888	6223	1
Vp015	1734	Picture	MorphM7_05_orig.jpg ; MorphM7_00_UPPER.jpg	19894985	0	1	6321	2	0	next	hit	3465
Vp015	1734	Response	1	19901208	6223	1
Vp015	1735	Picture	MorphF5_00_orig.jpg ; MorphF5_00_UPPER.jpg	19901306	0	1	6653	2	0	next	hit	3467
Vp015	1735	Response	1	19907767	6461	1
Vp015	1736	Picture	MorphF3_08_orig.jpg ; MorphF3_00_UPPER.jpg	19907959	0	1	5156	2	0	next	hit	3469
Vp015	1736	Response	1	19913047	5088	1
Vp015	1737	Picture	MorphM9_05_orig.jpg ; MorphM9_10_UPPER.jpg	19913115	0	1	6154	2	0	next	incorrect	3471
Vp015	1737	Response	2	19919127	6012	1
Vp015	1738	Picture	MorphF10_08_orig.jpg ; MorphF10_00_UPPER.jpg	19919269	0	1	5156	2	0	next	hit	3473
Vp015	1738	Response	1	19924247	4978	1
Vp015	1739	Picture	MorphM4_01_orig.jpg ; MorphM4_10_UPPER.jpg	19924425	0	1	4657	3	0	next	incorrect	3475
Vp015	1739	Response	2	19928967	4542	1
Vp015	1740	Picture	MorphF8_09_orig.jpg ; MorphF8_10_UPPER.jpg	19929082	0	2	28775	3	0	next	incorrect	3477
Vp015	1740	Response	2	19957767	28685	1
Vp015	1741	Picture	MorphM5_08_orig.jpg ; MorphM5_10_UPPER.jpg	19957857	0	1	6487	2	0	next	hit	3479
Vp015	1741	Response	1	19964247	6390	1
Vp015	1742	Picture	MorphM4_08_orig.jpg ; MorphM4_10_UPPER.jpg	19964344	0	1	5655	2	0	next	hit	3481
Vp015	1742	Response	1	19969847	5503	1
Vp015	1743	Picture	MorphM5_02_orig.jpg ; MorphM5_10_UPPER.jpg	19969999	0	1	4990	2	0	next	hit	3483
Vp015	1743	Response	1	19974806	4807	1
Vp015	1744	Picture	MorphF5_05_orig.jpg ; MorphF5_00_UPPER.jpg	19974989	0	1	6819	3	0	next	hit	3485
Vp015	1744	Response	1	19981606	6617	1
Vp015	1745	Picture	MorphF8_02_orig.jpg ; MorphF8_10_UPPER.jpg	19981808	0	2	8151	3	0	next	incorrect	3487
Vp015	1745	Response	2	19989846	8038	1
Vp015	1746	Picture	MorphF7_09_orig.jpg ; MorphF7_10_UPPER.jpg	19989959	0	1	6320	2	0	next	incorrect	3489
Vp015	1746	Response	2	19996166	6207	1
Vp015	1747	Picture	MorphM3_01_orig.jpg ; MorphM3_00_UPPER.jpg	19996279	0	1	6986	2	0	next	incorrect	3491
Vp015	1747	Response	2	20003206	6927	1
Vp015	1748	Picture	MorphM10_09_orig.jpg ; MorphM10_00_UPPER.jpg	20003265	0	1	6653	2	0	next	hit	3493
Vp015	1748	Response	1	20009766	6501	1
Vp015	1749	Picture	MorphF5_00_orig.jpg ; MorphF5_10_UPPER.jpg	20009918	0	1	6986	2	0	next	hit	3495
Vp015	1749	Response	1	20016806	6888	1
Vp015	1750	Picture	MorphF7_10_orig.jpg ; MorphF7_10_UPPER.jpg	20016904	0	1	8482	3	0	next	incorrect	3497
Vp015	1750	Response	2	20025286	8382	1
Vp015	1751	Picture	MorphF6_00_orig.jpg ; MorphF6_10_UPPER.jpg	20025386	0	2	6321	3	0	next	incorrect	3499
Vp015	1751	Response	2	20031606	6220	1
Vp015	1752	Picture	MorphF7_04_orig.jpg ; MorphF7_10_UPPER.jpg	20031707	0	1	7798	188	0	next	incorrect	3501
Vp015	1752	Response	2	20039446	7739	1
Vp015	1753	Picture	MorphM9_01_orig.jpg ; MorphM9_10_UPPER.jpg	20039505	0	187	6839	188	0	next	incorrect	3503
Vp015	1753	Response	2	20046245	6740	1
Vp015	1754	Picture	MorphM1_06_orig.jpg ; MorphM1_00_UPPER.jpg	20046344	0	1	8649	2	0	next	hit	3505
Vp015	1754	Response	1	20054885	8541	1
Vp015	1755	Picture	MorphM10_02_orig.jpg ; MorphM10_00_UPPER.jpg	20054993	0	1	34097	2	0	next	incorrect	3507
Vp015	1755	Response	2	20089045	34052	1
Vp015	1756	Picture	MorphF7_09_orig.jpg ; MorphF7_00_UPPER.jpg	20089090	0	1	12475	2	0	next	incorrect	3509
Vp015	1756	Response	2	20101445	12355	1
Vp015	1757	Picture	MorphM8_00_orig.jpg ; MorphM8_00_UPPER.jpg	20101565	0	1	4990	2	0	next	incorrect	3511
Vp015	1757	Response	2	20106484	4919	1
Vp015	1758	Picture	MorphM2_04_orig.jpg ; MorphM2_10_UPPER.jpg	20106555	0	1	12641	2	0	next	incorrect	3513
Vp015	1758	Response	2	20119124	12569	1
Vp015	1759	Picture	MorphF10_05_orig.jpg ; MorphF10_00_UPPER.jpg	20119196	0	1	6819	2	0	next	hit	3515
Vp015	1759	Response	1	20125924	6728	1
Vp015	1760	Picture	MorphF9_06_orig.jpg ; MorphF9_10_UPPER.jpg	20126015	0	1	10811	2	0	next	incorrect	3517
Vp015	1760	Response	2	20136644	10629	1
Vp015	1761	Picture	MorphF6_10_orig.jpg ; MorphF6_00_UPPER.jpg	20136826	0	1	7152	3	0	next	incorrect	3519
Vp015	1761	Response	2	20143924	7098	1
Vp015	1762	Picture	MorphF9_09_orig.jpg ; MorphF9_10_UPPER.jpg	20143978	0	2	6155	3	0	next	incorrect	3521
Vp015	1762	Response	2	20150084	6106	1
Vp015	1763	Picture	MorphM1_03_orig.jpg ; MorphM1_10_UPPER.jpg	20150133	0	1	6653	2	0	next	hit	3523
Vp015	1763	Response	1	20156644	6511	1
Vp015	1764	Picture	MorphF1_08_orig.jpg ; MorphF1_10_UPPER.jpg	20156786	0	1	11809	2	0	next	hit	3525
Vp015	1764	Response	1	20163524	6738	1
Vp015	1765	Picture	end_ins	20168595	5000	1	2385011	2	5000	next	other	0
Vp015	1765	Response	3	22546696	2383101	3
