# Supplementary material for: Categorical Perception of Fear and Anger Expressions in Whole, Masked and Composite Faces
Source: PLoS One. 2015 Aug 11;10(8):e0134790. doi: 10.1371/journal.pone.0134790 (PMC4532458; doi:10.1371/journal.pone.0134790)
Supplement: S1 Dataset — (ZIP) [file pone.0134790.s001.zip › Exp2/Vp014-Vp014_UpDown_Identification.log]

Scenario - 
Logfile written - 08/26/2014 11:42:12

Subject	Trial	Event Type	Code	Time	TTime	Uncertainty	Duration	Uncertainty	ReqTime	ReqDur	Stim Type	Pair Index

Vp014	1	Picture	instruction	-9833	0	1	159672	2	0	next	other	0
Vp014	1	Response	1	149716	159549	2
Vp014	2	Response	1	263554	113715	1
Vp014	3	Picture	MorphF9_04_orig.jpg ; MorphF9_00_UPPER.jpg	263773	0	1	592288	2	0	next	hit	5
Vp014	3	Response	1	855859	592086	1
Vp014	4	Picture	MorphM4_06_orig.jpg ; MorphM4_00_UPPER.jpg	856061	0	1	41581	2	0	next	hit	7
Vp014	4	Response	1	897458	41397	1
Vp014	5	Picture	MorphF2_00_orig.jpg ; MorphF2_10_UPPER.jpg	897642	0	1	79171	3	0	next	hit	9
Vp014	5	Response	1	976736	79094	1
Vp014	6	Picture	MorphM8_09_orig.jpg ; MorphM8_10_UPPER.jpg	976813	0	2	28609	3	0	next	hit	11
Vp014	6	Response	1	1005295	28482	1
Vp014	7	Picture	MorphM4_00_orig.jpg ; MorphM4_00_UPPER.jpg	1005422	0	1	12141	3	0	next	incorrect	13
Vp014	7	Response	2	1017375	11953	1
Vp014	8	Picture	MorphF3_10_orig.jpg ; MorphF3_00_UPPER.jpg	1017563	0	2	29773	3	0	next	incorrect	15
Vp014	8	Response	2	1047214	29651	1
Vp014	9	Picture	MorphF10_10_orig.jpg ; MorphF10_00_UPPER.jpg	1047336	0	1	47569	2	0	next	hit	17
Vp014	9	Response	1	1094733	47397	1
Vp014	10	Picture	MorphM3_07_orig.jpg ; MorphM3_00_UPPER.jpg	1094905	0	1	55553	2	0	next	incorrect	19
Vp014	10	Response	2	1150252	55347	1
Vp014	11	Picture	MorphF4_04_orig.jpg ; MorphF4_10_UPPER.jpg	1150458	0	1	43578	2	0	next	incorrect	21
Vp014	11	Response	2	1193850	43392	1
Vp014	12	Picture	MorphF7_01_orig.jpg ; MorphF7_00_UPPER.jpg	1194036	0	1	14137	3	0	next	incorrect	23
Vp014	12	Response	2	1208090	14054	1
Vp014	13	Picture	MorphF4_02_orig.jpg ; MorphF4_10_UPPER.jpg	1208173	0	2	35761	3	0	next	incorrect	25
Vp014	13	Response	2	1243769	35596	1
Vp014	14	Picture	MorphM1_09_orig.jpg ; MorphM1_10_UPPER.jpg	1243934	0	1	40916	2	0	next	incorrect	27
Vp014	14	Response	2	1284728	40794	1
Vp014	15	Picture	MorphM5_05_orig.jpg ; MorphM5_10_UPPER.jpg	1284850	0	1	25438	178	0	next	hit	29
Vp014	15	Response	1	1310247	25397	1
Vp014	16	Picture	MorphF1_00_orig.jpg ; MorphF1_00_UPPER.jpg	1310288	0	177	9657	178	0	next	incorrect	31
Vp014	16	Response	2	1319767	9479	1
Vp014	17	Picture	MorphM4_09_orig.jpg ; MorphM4_10_UPPER.jpg	1319945	0	1	14803	2	0	next	hit	33
Vp014	17	Response	1	1334566	14621	1
Vp014	18	Picture	MorphM3_10_orig.jpg ; MorphM3_00_UPPER.jpg	1334748	0	1	56883	3	0	next	incorrect	35
Vp014	18	Response	2	1391525	56777	1
Vp014	19	Picture	MorphM7_00_orig.jpg ; MorphM7_10_UPPER.jpg	1391631	0	2	7651	3	0	next	incorrect	37
Vp014	19	Response	2	1399125	7494	1
Vp014	20	Picture	MorphM3_05_orig.jpg ; MorphM3_10_UPPER.jpg	1399282	0	1	46405	3	0	next	hit	39
Vp014	20	Response	1	1445604	46322	1
Vp014	21	Picture	MorphM6_01_orig.jpg ; MorphM6_00_UPPER.jpg	1445687	0	2	12641	3	0	next	incorrect	41
Vp014	21	Response	2	1458163	12476	1
Vp014	22	Picture	MorphF2_10_orig.jpg ; MorphF2_00_UPPER.jpg	1458328	0	1	26280	2	0	next	incorrect	43
Vp014	22	Response	2	1484403	26075	1
Vp014	23	Picture	MorphM8_05_orig.jpg ; MorphM8_10_UPPER.jpg	1484608	0	1	40084	3	0	next	hit	45
Vp014	23	Response	1	1524642	40034	1
Vp014	24	Picture	MorphM4_03_orig.jpg ; MorphM4_10_UPPER.jpg	1524692	0	2	26779	3	0	next	incorrect	47
Vp014	24	Response	2	1551361	26669	1
Vp014	25	Picture	MorphM5_08_orig.jpg ; MorphM5_10_UPPER.jpg	1551471	0	1	45573	3	0	next	hit	49
Vp014	25	Response	1	1596880	45409	1
Vp014	26	Picture	MorphF6_07_orig.jpg ; MorphF6_00_UPPER.jpg	1597044	0	2	32767	3	0	next	incorrect	51
Vp014	26	Response	2	1629679	32635	1
Vp014	27	Picture	MorphM9_04_orig.jpg ; MorphM9_00_UPPER.jpg	1629811	0	1	13805	2	0	next	incorrect	53
Vp014	27	Response	2	1643518	13707	1
Vp014	28	Picture	MorphF6_10_orig.jpg ; MorphF6_00_UPPER.jpg	1643616	0	1	22953	2	0	next	hit	55
Vp014	28	Response	1	1666478	22862	1
Vp014	29	Picture	MorphF7_03_orig.jpg ; MorphF7_00_UPPER.jpg	1666569	0	1	10977	2	0	next	incorrect	57
Vp014	29	Response	2	1677438	10869	1
Vp014	30	Picture	MorphM4_05_orig.jpg ; MorphM4_00_UPPER.jpg	1677546	0	1	30105	3	0	next	incorrect	59
Vp014	30	Response	2	1707517	29971	1
Vp014	31	Picture	MorphF6_03_orig.jpg ; MorphF6_00_UPPER.jpg	1707651	0	2	9814	3	0	next	incorrect	61
Vp014	31	Response	2	1717276	9625	1
Vp014	32	Picture	MorphM5_08_orig.jpg ; MorphM5_00_UPPER.jpg	1717465	0	1	22121	2	0	next	hit	63
Vp014	32	Response	1	1739516	22051	1
Vp014	33	Picture	MorphF8_03_orig.jpg ; MorphF8_00_UPPER.jpg	1739586	0	1	48068	2	0	next	incorrect	65
Vp014	33	Response	2	1787595	48009	1
Vp014	34	Picture	MorphM5_05_orig.jpg ; MorphM5_00_UPPER.jpg	1787654	0	1	29274	2	0	next	hit	67
Vp014	34	Response	1	1816794	29140	1
Vp014	35	Picture	MorphF4_08_orig.jpg ; MorphF4_10_UPPER.jpg	1816928	0	1	13971	2	0	next	hit	69
Vp014	35	Response	1	1830714	13786	1
Vp014	36	Picture	MorphM7_06_orig.jpg ; MorphM7_00_UPPER.jpg	1830899	0	1	11477	2	0	next	incorrect	71
Vp014	36	Response	2	1842233	11334	1
Vp014	37	Picture	MorphF4_05_orig.jpg ; MorphF4_00_UPPER.jpg	1842376	0	1	77341	3	0	next	hit	73
Vp014	37	Response	1	1919511	77135	1
Vp014	38	Picture	MorphM10_09_orig.jpg ; MorphM10_00_UPPER.jpg	1919717	0	2	23275	181	0	next	hit	75
Vp014	38	Response	1	1942951	23234	1
Vp014	39	Picture	MorphM8_04_orig.jpg ; MorphM8_00_UPPER.jpg	1942992	0	179	34940	180	0	next	hit	77
Vp014	39	Response	1	1977750	34758	1
Vp014	40	Picture	MorphM7_09_orig.jpg ; MorphM7_10_UPPER.jpg	1977932	0	1	11975	2	0	next	hit	79
Vp014	40	Response	1	1989829	11897	1
Vp014	41	Picture	MorphF7_06_orig.jpg ; MorphF7_10_UPPER.jpg	1989907	0	1	15136	2	0	next	hit	81
Vp014	41	Response	1	2004869	14962	1
Vp014	42	Picture	MorphM1_06_orig.jpg ; MorphM1_00_UPPER.jpg	2005043	0	1	11310	2	0	next	incorrect	83
Vp014	42	Response	2	2016229	11186	1
Vp014	43	Picture	MorphM3_03_orig.jpg ; MorphM3_10_UPPER.jpg	2016353	0	1	12641	2	0	next	hit	85
Vp014	43	Response	1	2028869	12516	1
Vp014	44	Picture	MorphM2_01_orig.jpg ; MorphM2_10_UPPER.jpg	2028994	0	1	27776	3	0	next	hit	87
Vp014	44	Response	1	2056708	27714	1
Vp014	45	Picture	MorphF4_07_orig.jpg ; MorphF4_10_UPPER.jpg	2056770	0	2	12974	3	0	next	hit	89
Vp014	45	Response	1	2069587	12817	1
Vp014	46	Picture	MorphF1_03_orig.jpg ; MorphF1_10_UPPER.jpg	2069744	0	1	7983	3	0	next	incorrect	91
Vp014	46	Response	2	2077667	7923	1
Vp014	47	Picture	MorphF2_06_orig.jpg ; MorphF2_00_UPPER.jpg	2077727	0	2	13140	3	0	next	incorrect	93
Vp014	47	Response	2	2090787	13060	1
Vp014	48	Picture	MorphM7_05_orig.jpg ; MorphM7_00_UPPER.jpg	2090867	0	1	10313	2	0	next	incorrect	95
Vp014	48	Response	2	2101027	10160	1
Vp014	49	Picture	MorphM4_02_orig.jpg ; MorphM4_00_UPPER.jpg	2101180	0	1	6985	2	0	next	incorrect	97
Vp014	49	Response	2	2108066	6886	1
Vp014	50	Picture	MorphF9_07_orig.jpg ; MorphF9_10_UPPER.jpg	2108165	0	1	14304	2	0	next	hit	99
Vp014	50	Response	1	2122386	14221	1
Vp014	51	Picture	MorphM9_04_orig.jpg ; MorphM9_10_UPPER.jpg	2122469	0	1	55553	2	0	next	hit	101
Vp014	51	Response	1	2177905	55436	1
Vp014	52	Picture	MorphF4_03_orig.jpg ; MorphF4_00_UPPER.jpg	2178022	0	1	11643	2	0	next	incorrect	103
Vp014	52	Response	2	2189504	11482	1
Vp014	53	Picture	MorphM3_02_orig.jpg ; MorphM3_10_UPPER.jpg	2189665	0	1	12974	2	0	next	hit	105
Vp014	53	Response	1	2202544	12879	1
Vp014	54	Picture	MorphM10_06_orig.jpg ; MorphM10_10_UPPER.jpg	2202639	0	1	7651	2	0	next	hit	107
Vp014	54	Response	1	2210224	7585	1
Vp014	55	Picture	MorphF9_04_orig.jpg ; MorphF9_10_UPPER.jpg	2210290	0	1	80502	2	0	next	hit	109
Vp014	55	Response	1	2290702	80412	1
Vp014	56	Picture	MorphF10_02_orig.jpg ; MorphF10_10_UPPER.jpg	2290792	0	1	8150	2	0	next	hit	111
Vp014	56	Response	1	2298782	7990	1
Vp014	57	Picture	MorphF6_05_orig.jpg ; MorphF6_10_UPPER.jpg	2298942	0	1	68526	2	0	next	hit	113
Vp014	57	Response	1	2367420	68478	1
Vp014	58	Picture	MorphM1_09_orig.jpg ; MorphM1_00_UPPER.jpg	2367468	0	1	7152	2	0	next	incorrect	115
Vp014	58	Response	2	2374539	7071	1
Vp014	59	Picture	MorphF9_09_orig.jpg ; MorphF9_10_UPPER.jpg	2374620	0	1	29274	2	0	next	hit	117
Vp014	59	Response	1	2403819	29199	1
Vp014	60	Picture	MorphM6_02_orig.jpg ; MorphM6_00_UPPER.jpg	2403894	0	1	10145	3	0	next	incorrect	119
Vp014	60	Response	2	2413979	10085	1
Vp014	61	Picture	MorphF2_10_orig.jpg ; MorphF2_10_UPPER.jpg	2414039	0	2	46073	3	0	next	hit	121
Vp014	61	Response	1	2459897	45858	1
Vp014	62	Picture	MorphM8_02_orig.jpg ; MorphM8_00_UPPER.jpg	2460112	0	1	12434	209	0	next	incorrect	123
Vp014	62	Response	2	2472537	12425	1
Vp014	63	Picture	MorphF7_05_orig.jpg ; MorphF7_10_UPPER.jpg	2472546	0	208	32474	209	0	next	hit	125
Vp014	63	Response	1	2504856	32310	1
Vp014	64	Picture	MorphF4_00_orig.jpg ; MorphF4_00_UPPER.jpg	2505020	0	1	8982	2	0	next	incorrect	127
Vp014	64	Response	2	2513896	8876	1
Vp014	65	Picture	MorphF8_04_orig.jpg ; MorphF8_10_UPPER.jpg	2514002	0	1	10312	2	0	next	hit	129
Vp014	65	Response	1	2524136	10134	1
Vp014	66	Picture	MorphM1_04_orig.jpg ; MorphM1_10_UPPER.jpg	2524314	0	1	7817	2	0	next	incorrect	131
Vp014	66	Response	2	2531975	7661	1
Vp014	67	Picture	MorphF5_06_orig.jpg ; MorphF5_00_UPPER.jpg	2532131	0	1	13639	2	0	next	incorrect	133
Vp014	67	Response	2	2545655	13524	1
Vp014	68	Picture	MorphM4_08_orig.jpg ; MorphM4_10_UPPER.jpg	2545770	0	1	12308	2	0	next	hit	135
Vp014	68	Response	1	2557975	12205	1
Vp014	69	Picture	MorphM9_08_orig.jpg ; MorphM9_10_UPPER.jpg	2558078	0	1	18462	2	0	next	hit	137
Vp014	69	Response	1	2576454	18376	1
Vp014	70	Picture	MorphM1_07_orig.jpg ; MorphM1_00_UPPER.jpg	2576540	0	1	6487	2	0	next	incorrect	139
Vp014	70	Response	2	2582854	6314	1
Vp014	71	Picture	MorphM9_05_orig.jpg ; MorphM9_10_UPPER.jpg	2583027	0	1	14803	2	0	next	hit	141
Vp014	71	Response	1	2597654	14627	1
Vp014	72	Picture	MorphF2_05_orig.jpg ; MorphF2_10_UPPER.jpg	2597830	0	1	24117	2	0	next	hit	143
Vp014	72	Response	1	2621813	23983	1
Vp014	73	Picture	MorphM10_01_orig.jpg ; MorphM10_00_UPPER.jpg	2621947	0	1	8649	2	0	next	incorrect	145
Vp014	73	Response	2	2630453	8506	1
Vp014	74	Picture	MorphF8_05_orig.jpg ; MorphF8_00_UPPER.jpg	2630596	0	1	45407	2	0	next	hit	147
Vp014	74	Response	1	2675812	45216	1
Vp014	75	Picture	MorphF6_02_orig.jpg ; MorphF6_00_UPPER.jpg	2676003	0	1	18629	2	0	next	incorrect	149
Vp014	75	Response	2	2694531	18528	1
Vp014	76	Picture	MorphF4_06_orig.jpg ; MorphF4_00_UPPER.jpg	2694632	0	1	42247	2	0	next	hit	151
Vp014	76	Response	1	2736690	42058	1
Vp014	77	Picture	MorphM7_08_orig.jpg ; MorphM7_10_UPPER.jpg	2736879	0	1	8649	2	0	next	hit	153
Vp014	77	Response	1	2745490	8611	1
Vp014	78	Picture	MorphM4_08_orig.jpg ; MorphM4_00_UPPER.jpg	2745528	0	1	18462	2	0	next	incorrect	155
Vp014	78	Response	2	2763809	18281	1
Vp014	79	Picture	MorphM9_05_orig.jpg ; MorphM9_00_UPPER.jpg	2763990	0	1	9813	2	0	next	incorrect	157
Vp014	79	Response	2	2773649	9659	1
Vp014	80	Picture	MorphM1_03_orig.jpg ; MorphM1_10_UPPER.jpg	2773803	0	1	7984	2	0	next	incorrect	159
Vp014	80	Response	2	2781649	7846	1
Vp014	81	Picture	MorphF1_01_orig.jpg ; MorphF1_00_UPPER.jpg	2781787	0	1	10312	2	0	next	incorrect	161
Vp014	81	Response	2	2791889	10102	1
Vp014	82	Picture	MorphM6_09_orig.jpg ; MorphM6_10_UPPER.jpg	2792099	0	1	16965	3	0	next	incorrect	163
Vp014	82	Response	2	2808848	16749	1
Vp014	83	Picture	MorphF4_01_orig.jpg ; MorphF4_10_UPPER.jpg	2809064	0	2	22787	3	0	next	hit	165
Vp014	83	Response	1	2831648	22584	1
Vp014	84	Picture	MorphM6_00_orig.jpg ; MorphM6_10_UPPER.jpg	2831851	0	1	13306	2	0	next	hit	167
Vp014	84	Response	1	2845087	13236	1
Vp014	85	Picture	MorphF9_05_orig.jpg ; MorphF9_10_UPPER.jpg	2845157	0	1	10146	2	0	next	hit	169
Vp014	85	Response	1	2855167	10010	1
Vp014	86	Picture	MorphF4_09_orig.jpg ; MorphF4_00_UPPER.jpg	2855303	0	1	10463	184	0	next	hit	171
Vp014	86	Response	1	2865727	10424	1
Vp014	87	Picture	MorphM2_04_orig.jpg ; MorphM2_00_UPPER.jpg	2865766	0	183	61224	184	0	next	incorrect	173
Vp014	87	Response	2	2926845	61079	1
Vp014	88	Picture	MorphF5_06_orig.jpg ; MorphF5_10_UPPER.jpg	2926990	0	1	10811	2	0	next	hit	175
Vp014	88	Response	1	2937725	10735	1
Vp014	89	Picture	MorphM9_10_orig.jpg ; MorphM9_10_UPPER.jpg	2937801	0	1	15967	3	0	next	hit	177
Vp014	89	Response	1	2953645	15844	1
Vp014	90	Picture	MorphF3_04_orig.jpg ; MorphF3_10_UPPER.jpg	2953768	0	2	8483	3	0	next	incorrect	179
Vp014	90	Response	2	2962124	8356	1
Vp014	91	Picture	MorphF4_04_orig.jpg ; MorphF4_00_UPPER.jpg	2962251	0	1	15302	2	0	next	hit	181
Vp014	91	Response	1	2977404	15153	1
Vp014	92	Picture	MorphM6_03_orig.jpg ; MorphM6_10_UPPER.jpg	2977553	0	1	10811	2	0	next	incorrect	183
Vp014	92	Response	2	2988204	10651	1
Vp014	93	Picture	MorphF10_03_orig.jpg ; MorphF10_00_UPPER.jpg	2988364	0	1	8649	2	0	next	hit	185
Vp014	93	Response	1	2996923	8559	1
Vp014	94	Picture	MorphF3_01_orig.jpg ; MorphF3_00_UPPER.jpg	2997013	0	1	38089	2	0	next	incorrect	187
Vp014	94	Response	2	3034923	37910	1
Vp014	95	Picture	MorphF5_00_orig.jpg ; MorphF5_00_UPPER.jpg	3035102	0	1	27776	3	0	next	incorrect	189
Vp014	95	Response	2	3062762	27660	1
Vp014	96	Picture	MorphM3_05_orig.jpg ; MorphM3_00_UPPER.jpg	3062878	0	2	12641	3	0	next	hit	191
Vp014	96	Response	1	3075321	12443	1
Vp014	97	Picture	MorphM4_04_orig.jpg ; MorphM4_10_UPPER.jpg	3075519	0	1	8982	2	0	next	hit	193
Vp014	97	Response	1	3084361	8842	1
Vp014	98	Picture	MorphF8_05_orig.jpg ; MorphF8_10_UPPER.jpg	3084501	0	1	8316	2	0	next	hit	195
Vp014	98	Response	1	3092761	8260	1
Vp014	99	Picture	MorphM9_07_orig.jpg ; MorphM9_10_UPPER.jpg	3092817	0	1	22621	2	0	next	hit	197
Vp014	99	Response	1	3115400	22583	1
Vp014	100	Picture	MorphM1_03_orig.jpg ; MorphM1_00_UPPER.jpg	3115438	0	1	8150	2	0	next	incorrect	199
Vp014	100	Response	2	3123480	8042	1
Vp014	101	Picture	MorphM2_00_orig.jpg ; MorphM2_10_UPPER.jpg	3123588	0	1	33930	2	0	next	incorrect	201
Vp014	101	Response	2	3157319	33731	1
Vp014	102	Picture	MorphF8_08_orig.jpg ; MorphF8_10_UPPER.jpg	3157518	0	1	7984	2	0	next	hit	203
Vp014	102	Response	1	3165319	7801	1
Vp014	103	Picture	MorphM2_05_orig.jpg ; MorphM2_10_UPPER.jpg	3165502	0	1	38421	2	0	next	incorrect	205
Vp014	103	Response	2	3203798	38296	1
Vp014	104	Picture	MorphF5_07_orig.jpg ; MorphF5_10_UPPER.jpg	3203923	0	1	11643	2	0	next	hit	207
Vp014	104	Response	1	3215478	11555	1
Vp014	105	Picture	MorphF1_09_orig.jpg ; MorphF1_00_UPPER.jpg	3215566	0	1	7485	2	0	next	incorrect	209
Vp014	105	Response	2	3222918	7352	1
Vp014	106	Picture	MorphM10_10_orig.jpg ; MorphM10_00_UPPER.jpg	3223051	0	1	11643	2	0	next	hit	211
Vp014	106	Response	1	3234517	11466	1
Vp014	107	Picture	MorphF9_10_orig.jpg ; MorphF9_10_UPPER.jpg	3234694	0	1	10811	2	0	next	hit	213
Vp014	107	Response	1	3245317	10623	1
Vp014	108	Picture	MorphF5_08_orig.jpg ; MorphF5_00_UPPER.jpg	3245505	0	1	14969	2	0	next	incorrect	215
Vp014	108	Response	2	3260357	14852	1
Vp014	109	Picture	MorphM10_04_orig.jpg ; MorphM10_10_UPPER.jpg	3260474	0	1	9314	2	0	next	hit	217
Vp014	109	Response	1	3269636	9162	1
Vp014	110	Picture	MorphM8_03_orig.jpg ; MorphM8_10_UPPER.jpg	3269788	0	1	11976	2	0	next	incorrect	219
Vp014	110	Response	2	3281716	11928	1
Vp014	111	Picture	MorphM6_03_orig.jpg ; MorphM6_00_UPPER.jpg	3281764	0	1	9480	3	0	next	incorrect	221
Vp014	111	Response	2	3291156	9392	1
Vp014	112	Picture	MorphF3_00_orig.jpg ; MorphF3_10_UPPER.jpg	3291244	0	2	11976	3	0	next	incorrect	223
Vp014	112	Response	2	3303075	11831	1
Vp014	113	Picture	MorphM2_03_orig.jpg ; MorphM2_00_UPPER.jpg	3303220	0	1	23618	2	0	next	incorrect	225
Vp014	113	Response	2	3326755	23535	1
Vp014	114	Picture	MorphF1_02_orig.jpg ; MorphF1_00_UPPER.jpg	3326838	0	1	16134	2	0	next	incorrect	227
Vp014	114	Response	2	3342834	15996	1
Vp014	115	Picture	MorphF3_09_orig.jpg ; MorphF3_10_UPPER.jpg	3342972	0	1	22288	2	0	next	hit	229
Vp014	115	Response	1	3365234	22262	1
Vp014	116	Picture	MorphM3_10_orig.jpg ; MorphM3_10_UPPER.jpg	3365260	0	1	10799	180	0	next	hit	231
Vp014	116	Response	1	3376034	10774	1
Vp014	117	Picture	MorphM7_01_orig.jpg ; MorphM7_10_UPPER.jpg	3376059	0	179	19472	180	0	next	incorrect	233
Vp014	117	Response	2	3395393	19334	1
Vp014	118	Picture	MorphM5_01_orig.jpg ; MorphM5_10_UPPER.jpg	3395531	0	1	12129	181	0	next	hit	235
Vp014	118	Response	1	3407633	12102	1
Vp014	119	Picture	MorphF8_01_orig.jpg ; MorphF8_00_UPPER.jpg	3407660	0	180	34775	181	0	next	hit	237
Vp014	119	Response	1	3442352	34692	1
Vp014	120	Picture	MorphF3_07_orig.jpg ; MorphF3_00_UPPER.jpg	3442435	0	1	17464	3	0	next	incorrect	239
Vp014	120	Response	2	3459791	17356	1
Vp014	121	Picture	MorphM3_03_orig.jpg ; MorphM3_00_UPPER.jpg	3459899	0	2	12641	3	0	next	hit	241
Vp014	121	Response	1	3472431	12532	1
Vp014	122	Picture	MorphF5_00_orig.jpg ; MorphF5_10_UPPER.jpg	3472540	0	1	14803	2	0	next	hit	243
Vp014	122	Response	1	3487151	14611	1
Vp014	123	Picture	MorphF7_10_orig.jpg ; MorphF7_10_UPPER.jpg	3487343	0	1	11976	2	0	next	hit	245
Vp014	123	Response	1	3499150	11807	1
Vp014	124	Picture	MorphF2_02_orig.jpg ; MorphF2_10_UPPER.jpg	3499319	0	1	15618	185	0	next	hit	247
Vp014	124	Response	1	3514910	15591	1
Vp014	125	Picture	MorphM8_07_orig.jpg ; MorphM8_00_UPPER.jpg	3514937	0	184	17481	185	0	next	hit	249
Vp014	125	Response	1	3532270	17333	1
Vp014	126	Picture	MorphF10_00_orig.jpg ; MorphF10_00_UPPER.jpg	3532418	0	1	18961	2	0	next	incorrect	251
Vp014	126	Response	2	3551229	18811	1
Vp014	127	Picture	MorphF9_06_orig.jpg ; MorphF9_00_UPPER.jpg	3551379	0	1	88153	2	0	next	hit	253
Vp014	127	Response	1	3639387	88008	1
Vp014	128	Picture	MorphM7_10_orig.jpg ; MorphM7_00_UPPER.jpg	3639532	0	1	8150	2	0	next	incorrect	255
Vp014	128	Response	2	3647547	8015	1
Vp014	129	Picture	MorphF2_03_orig.jpg ; MorphF2_10_UPPER.jpg	3647682	0	1	30936	3	0	next	hit	257
Vp014	129	Response	1	3678586	30904	1
Vp014	130	Picture	MorphM2_00_orig.jpg ; MorphM2_00_UPPER.jpg	3678618	0	2	35761	3	0	next	incorrect	259
Vp014	130	Response	2	3714185	35567	1
Vp014	131	Picture	MorphM6_08_orig.jpg ; MorphM6_10_UPPER.jpg	3714379	0	1	14953	185	0	next	incorrect	261
Vp014	131	Response	2	3729305	14926	1
Vp014	132	Picture	MorphF10_06_orig.jpg ; MorphF10_10_UPPER.jpg	3729332	0	184	7501	185	0	next	hit	263
Vp014	132	Response	1	3736744	7412	1
Vp014	133	Picture	MorphM5_07_orig.jpg ; MorphM5_10_UPPER.jpg	3736833	0	1	17131	2	0	next	hit	265
Vp014	133	Response	1	3753864	17031	1
Vp014	134	Picture	MorphM4_06_orig.jpg ; MorphM4_10_UPPER.jpg	3753964	0	1	9315	2	0	next	hit	267
Vp014	134	Response	1	3763144	9180	1
Vp014	135	Picture	MorphF2_04_orig.jpg ; MorphF2_00_UPPER.jpg	3763279	0	1	35094	3	0	next	hit	269
Vp014	135	Response	1	3798263	34984	1
Vp014	136	Picture	MorphM9_10_orig.jpg ; MorphM9_00_UPPER.jpg	3798373	0	2	35761	3	0	next	hit	271
Vp014	136	Response	1	3833942	35569	1
Vp014	137	Picture	MorphF1_04_orig.jpg ; MorphF1_00_UPPER.jpg	3834134	0	1	14304	2	0	next	incorrect	273
Vp014	137	Response	2	3848341	14207	1
Vp014	138	Picture	MorphM3_01_orig.jpg ; MorphM3_00_UPPER.jpg	3848438	0	1	25614	2	0	next	incorrect	275
Vp014	138	Response	2	3873861	25423	1
Vp014	139	Picture	MorphM10_02_orig.jpg ; MorphM10_10_UPPER.jpg	3874052	0	1	8150	2	0	next	hit	277
Vp014	139	Response	1	3882100	8048	1
Vp014	140	Picture	MorphF4_00_orig.jpg ; MorphF4_10_UPPER.jpg	3882202	0	1	21123	3	0	next	incorrect	279
Vp014	140	Response	2	3903140	20938	1
Vp014	141	Picture	MorphF10_08_orig.jpg ; MorphF10_00_UPPER.jpg	3903325	0	2	24450	3	0	next	incorrect	281
Vp014	141	Response	2	3927619	24294	1
Vp014	142	Picture	MorphF3_08_orig.jpg ; MorphF3_10_UPPER.jpg	3927775	0	1	13307	2	0	next	incorrect	283
Vp014	142	Response	2	3940979	13204	1
Vp014	143	Picture	MorphM8_04_orig.jpg ; MorphM8_10_UPPER.jpg	3941082	0	1	166326	2	0	next	incorrect	285
Vp014	143	Response	2	4107375	166293	1
Vp014	144	Picture	MorphF9_09_orig.jpg ; MorphF9_00_UPPER.jpg	4107408	0	1	15635	2	0	next	hit	287
Vp014	144	Response	1	4122894	15486	1
Vp014	145	Picture	MorphF3_06_orig.jpg ; MorphF3_00_UPPER.jpg	4123043	0	1	10145	3	0	next	incorrect	289
Vp014	145	Response	2	4133134	10091	1
Vp014	146	Picture	MorphM10_01_orig.jpg ; MorphM10_10_UPPER.jpg	4133188	0	2	16134	3	0	next	incorrect	291
Vp014	146	Response	2	4149134	15946	1
Vp014	147	Picture	MorphM8_01_orig.jpg ; MorphM8_10_UPPER.jpg	4149322	0	1	11310	2	0	next	incorrect	293
Vp014	147	Response	2	4160493	11171	1
Vp014	148	Picture	MorphF10_02_orig.jpg ; MorphF10_00_UPPER.jpg	4160632	0	1	10811	3	0	next	incorrect	295
Vp014	148	Response	2	4171373	10741	1
Vp014	149	Picture	MorphM7_03_orig.jpg ; MorphM7_10_UPPER.jpg	4171443	0	2	14305	3	0	next	hit	297
Vp014	149	Response	1	4185693	14250	1
Vp014	150	Picture	MorphM3_00_orig.jpg ; MorphM3_10_UPPER.jpg	4185748	0	1	53723	2	0	next	incorrect	299
Vp014	150	Response	2	4239291	53543	1
Vp014	151	Picture	MorphF8_06_orig.jpg ; MorphF8_00_UPPER.jpg	4239471	0	1	43910	2	0	next	hit	301
Vp014	151	Response	1	4283290	43819	1
Vp014	152	Picture	MorphF3_03_orig.jpg ; MorphF3_00_UPPER.jpg	4283381	0	1	7318	3	0	next	incorrect	303
Vp014	152	Response	2	4290570	7189	1
Vp014	153	Picture	MorphF6_03_orig.jpg ; MorphF6_10_UPPER.jpg	4290699	0	2	27444	3	0	next	hit	305
Vp014	153	Response	1	4317929	27230	1
Vp014	154	Picture	MorphF9_03_orig.jpg ; MorphF9_10_UPPER.jpg	4318143	0	1	22600	189	0	next	hit	307
Vp014	154	Response	1	4340729	22586	1
Vp014	155	Picture	MorphF7_02_orig.jpg ; MorphF7_10_UPPER.jpg	4340743	0	188	12329	189	0	next	incorrect	309
Vp014	155	Response	2	4352888	12145	1
Vp014	156	Picture	MorphM3_04_orig.jpg ; MorphM3_00_UPPER.jpg	4353072	0	1	49731	3	0	next	incorrect	311
Vp014	156	Response	2	4402727	49655	1
Vp014	157	Picture	MorphF1_07_orig.jpg ; MorphF1_10_UPPER.jpg	4402803	0	2	19938	191	0	next	hit	313
Vp014	157	Response	1	4422727	19924	1
Vp014	158	Picture	MorphF10_09_orig.jpg ; MorphF10_00_UPPER.jpg	4422741	0	189	19981	190	0	next	hit	315
Vp014	158	Response	1	4442646	19905	1
Vp014	159	Picture	MorphM7_00_orig.jpg ; MorphM7_00_UPPER.jpg	4442722	0	1	13458	183	0	next	incorrect	317
Vp014	159	Response	2	4456166	13444	1
Vp014	160	Picture	MorphM2_10_orig.jpg ; MorphM2_10_UPPER.jpg	4456180	0	182	13487	183	0	next	hit	319
Vp014	160	Response	1	4469605	13425	1
Vp014	161	Picture	MorphM5_10_orig.jpg ; MorphM5_00_UPPER.jpg	4469667	0	1	35926	2	0	next	hit	321
Vp014	161	Response	1	4505444	35777	1
Vp014	162	Picture	MorphM2_09_orig.jpg ; MorphM2_10_UPPER.jpg	4505593	0	1	11785	193	0	next	hit	323
Vp014	162	Response	1	4517363	11770	2
Vp014	163	Picture	MorphF10_04_orig.jpg ; MorphF10_00_UPPER.jpg	4517378	0	192	36782	194	0	next	incorrect	325
Vp014	163	Response	2	4554083	36705	1
Vp014	164	Picture	MorphM10_07_orig.jpg ; MorphM10_10_UPPER.jpg	4554160	0	2	11976	3	0	next	hit	327
Vp014	164	Response	1	4566083	11923	1
Vp014	165	Picture	MorphM7_04_orig.jpg ; MorphM7_00_UPPER.jpg	4566136	0	1	17963	2	0	next	incorrect	329
Vp014	165	Response	2	4583922	17786	1
Vp014	166	Picture	MorphM2_09_orig.jpg ; MorphM2_00_UPPER.jpg	4584099	0	1	40584	2	0	next	hit	331
Vp014	166	Response	1	4624561	40462	1
Vp014	167	Picture	MorphF1_08_orig.jpg ; MorphF1_10_UPPER.jpg	4624683	0	1	41082	2	0	next	hit	333
Vp014	167	Response	1	4665600	40917	1
Vp014	168	Picture	MorphF9_08_orig.jpg ; MorphF9_10_UPPER.jpg	4665765	0	1	22122	2	0	next	hit	335
Vp014	168	Response	1	4687840	22075	1
Vp014	169	Picture	MorphM1_04_orig.jpg ; MorphM1_00_UPPER.jpg	4687887	0	1	24782	3	0	next	incorrect	337
Vp014	169	Response	2	4712639	24752	1
Vp014	170	Picture	MorphF4_01_orig.jpg ; MorphF4_00_UPPER.jpg	4712669	0	2	13805	4	0	next	incorrect	339
Vp014	170	Response	2	4726399	13730	1
Vp014	171	Picture	MorphM2_08_orig.jpg ; MorphM2_00_UPPER.jpg	4726474	0	2	37923	3	0	next	hit	341
Vp014	171	Response	1	4764238	37764	1
Vp014	172	Picture	MorphF6_09_orig.jpg ; MorphF6_00_UPPER.jpg	4764397	0	1	22454	2	0	next	hit	343
Vp014	172	Response	1	4786797	22400	1
Vp014	173	Picture	MorphF1_04_orig.jpg ; MorphF1_10_UPPER.jpg	4786851	0	1	19626	3	0	next	hit	345
Vp014	173	Response	1	4806397	19546	1
Vp014	174	Picture	MorphM10_05_orig.jpg ; MorphM10_10_UPPER.jpg	4806477	0	2	9647	3	0	next	hit	347
Vp014	174	Response	1	4815916	9439	1
Vp014	175	Picture	MorphF10_07_orig.jpg ; MorphF10_00_UPPER.jpg	4816124	0	1	8317	2	0	next	incorrect	349
Vp014	175	Response	2	4824316	8192	1
Vp014	176	Picture	MorphF4_03_orig.jpg ; MorphF4_10_UPPER.jpg	4824441	0	1	35261	2	0	next	incorrect	351
Vp014	176	Response	2	4859675	35234	1
Vp014	177	Picture	MorphM1_06_orig.jpg ; MorphM1_10_UPPER.jpg	4859702	0	1	29606	2	0	next	hit	353
Vp014	177	Response	1	4889195	29493	1
Vp014	178	Picture	MorphM5_04_orig.jpg ; MorphM5_00_UPPER.jpg	4889308	0	1	9481	2	0	next	hit	355
Vp014	178	Response	1	4898644	9336	1
Vp014	179	Picture	MorphM6_04_orig.jpg ; MorphM6_10_UPPER.jpg	4898789	0	1	16799	2	0	next	incorrect	357
Vp014	179	Response	2	4915434	16645	1
Vp014	180	Picture	MorphF5_01_orig.jpg ; MorphF5_00_UPPER.jpg	4915588	0	1	33597	3	0	next	hit	359
Vp014	180	Response	1	4949033	33445	1
Vp014	181	Picture	MorphF8_00_orig.jpg ; MorphF8_00_UPPER.jpg	4949185	0	2	14803	4	0	next	incorrect	361
Vp014	181	Response	2	4963912	14727	1
Vp014	182	Picture	MorphF10_01_orig.jpg ; MorphF10_10_UPPER.jpg	4963988	0	2	24783	3	0	next	incorrect	363
Vp014	182	Response	2	4988669	24681	1
Vp014	183	Picture	MorphM5_02_orig.jpg ; MorphM5_00_UPPER.jpg	4988771	0	1	29273	3	0	next	hit	365
Vp014	183	Response	1	5017991	29220	1
Vp014	184	Picture	MorphF1_05_orig.jpg ; MorphF1_10_UPPER.jpg	5018044	0	2	6986	3	0	next	hit	367
Vp014	184	Response	1	5024871	6827	1
Vp014	185	Picture	MorphM9_06_orig.jpg ; MorphM9_10_UPPER.jpg	5025030	0	1	14138	2	0	next	hit	369
Vp014	185	Response	1	5039031	14001	1
Vp014	186	Picture	MorphM10_05_orig.jpg ; MorphM10_00_UPPER.jpg	5039168	0	1	14138	2	0	next	incorrect	371
Vp014	186	Response	2	5053110	13942	1
Vp014	187	Picture	MorphF6_07_orig.jpg ; MorphF6_10_UPPER.jpg	5053306	0	1	13638	3	0	next	hit	373
Vp014	187	Response	1	5066790	13484	1
Vp014	188	Picture	MorphF3_05_orig.jpg ; MorphF3_10_UPPER.jpg	5066944	0	2	12309	3	0	next	hit	375
Vp014	188	Response	1	5079189	12245	1
Vp014	189	Picture	MorphM3_04_orig.jpg ; MorphM3_10_UPPER.jpg	5079253	0	1	24117	2	0	next	incorrect	377
Vp014	189	Response	2	5103189	23936	1
Vp014	190	Picture	MorphM7_02_orig.jpg ; MorphM7_00_UPPER.jpg	5103370	0	1	54888	2	0	next	incorrect	379
Vp014	190	Response	2	5158148	54778	1
Vp014	191	Picture	MorphM8_07_orig.jpg ; MorphM8_10_UPPER.jpg	5158258	0	1	15468	2	0	next	hit	381
Vp014	191	Response	1	5173587	15329	1
Vp014	192	Picture	MorphF8_10_orig.jpg ; MorphF8_10_UPPER.jpg	5173726	0	1	7984	2	0	next	hit	383
Vp014	192	Response	1	5181507	7781	1
Vp014	193	Picture	MorphF2_01_orig.jpg ; MorphF2_00_UPPER.jpg	5181710	0	1	24117	2	0	next	hit	385
Vp014	193	Response	1	5205666	23956	1
Vp014	194	Picture	MorphM6_06_orig.jpg ; MorphM6_10_UPPER.jpg	5205827	0	1	63038	2	0	next	incorrect	387
Vp014	194	Response	2	5268783	62956	3
Vp014	195	Picture	MorphF5_01_orig.jpg ; MorphF5_10_UPPER.jpg	5268865	0	1	10478	2	0	next	hit	389
Vp014	195	Response	1	5279264	10399	1
Vp014	196	Picture	MorphF2_07_orig.jpg ; MorphF2_00_UPPER.jpg	5279343	0	1	52892	2	0	next	hit	391
Vp014	196	Response	1	5332063	52720	1
Vp014	197	Picture	MorphF8_01_orig.jpg ; MorphF8_10_UPPER.jpg	5332235	0	1	15967	2	0	next	incorrect	393
Vp014	197	Response	2	5348063	15828	1
Vp014	198	Picture	MorphF6_00_orig.jpg ; MorphF6_10_UPPER.jpg	5348202	0	1	10645	2	0	next	incorrect	395
Vp014	198	Response	2	5358782	10580	1
Vp014	199	Picture	MorphM4_02_orig.jpg ; MorphM4_10_UPPER.jpg	5358847	0	1	34263	3	0	next	incorrect	397
Vp014	199	Response	2	5393021	34174	1
Vp014	200	Picture	MorphM10_10_orig.jpg ; MorphM10_10_UPPER.jpg	5393110	0	2	29939	3	0	next	hit	399
Vp014	200	Response	1	5422941	29831	1
Vp014	201	Picture	MorphM6_09_orig.jpg ; MorphM6_00_UPPER.jpg	5423049	0	1	54223	2	0	next	incorrect	401
Vp014	201	Response	2	5477099	54050	1
Vp014	202	Picture	MorphM10_04_orig.jpg ; MorphM10_00_UPPER.jpg	5477272	0	1	9813	2	0	next	incorrect	403
Vp014	202	Response	2	5487019	9747	1
Vp014	203	Picture	MorphF10_09_orig.jpg ; MorphF10_10_UPPER.jpg	5487085	0	1	11975	2	0	next	hit	405
Vp014	203	Response	1	5498859	11774	1
Vp014	204	Picture	MorphF8_09_orig.jpg ; MorphF8_10_UPPER.jpg	5499060	0	1	7651	2	0	next	hit	407
Vp014	204	Response	1	5506618	7558	1
Vp014	205	Picture	MorphM2_06_orig.jpg ; MorphM2_10_UPPER.jpg	5506711	0	1	13639	2	0	next	hit	409
Vp014	205	Response	1	5520298	13587	1
Vp014	206	Picture	MorphM4_00_orig.jpg ; MorphM4_10_UPPER.jpg	5520350	0	1	10811	2	0	next	incorrect	411
Vp014	206	Response	2	5531098	10748	1
Vp014	207	Picture	MorphF9_02_orig.jpg ; MorphF9_10_UPPER.jpg	5531161	0	1	25781	2	0	next	hit	413
Vp014	207	Response	1	5556777	25616	1
Vp014	208	Picture	MorphM7_02_orig.jpg ; MorphM7_10_UPPER.jpg	5556942	0	1	16965	2	0	next	hit	415
Vp014	208	Response	1	5573817	16875	1
Vp014	209	Picture	MorphM5_01_orig.jpg ; MorphM5_00_UPPER.jpg	5573907	0	1	29274	2	0	next	hit	417
Vp014	209	Response	1	5603096	29189	1
Vp014	210	Picture	MorphF7_08_orig.jpg ; MorphF7_00_UPPER.jpg	5603181	0	1	61707	2	0	next	incorrect	419
Vp014	210	Response	2	5664774	61593	1
Vp014	211	Picture	MorphF3_07_orig.jpg ; MorphF3_10_UPPER.jpg	5664888	0	1	18795	2	0	next	hit	421
Vp014	211	Response	1	5683494	18606	1
Vp014	212	Picture	MorphM8_09_orig.jpg ; MorphM8_00_UPPER.jpg	5683683	0	1	36591	2	0	next	hit	423
Vp014	212	Response	1	5720133	36450	1
Vp014	213	Picture	MorphM2_02_orig.jpg ; MorphM2_00_UPPER.jpg	5720274	0	1	15968	2	0	next	incorrect	425
Vp014	213	Response	2	5736133	15859	1
Vp014	214	Picture	MorphM10_03_orig.jpg ; MorphM10_10_UPPER.jpg	5736242	0	1	77009	2	0	next	incorrect	427
Vp014	214	Response	2	5813091	76849	1
Vp014	215	Picture	MorphM8_06_orig.jpg ; MorphM8_10_UPPER.jpg	5813251	0	1	85159	2	0	next	incorrect	429
Vp014	215	Response	2	5898288	85037	1
Vp014	216	Picture	MorphF5_09_orig.jpg ; MorphF5_10_UPPER.jpg	5898410	0	1	11310	2	0	next	hit	431
Vp014	216	Response	1	5909648	11238	1
Vp014	217	Picture	MorphF4_02_orig.jpg ; MorphF4_00_UPPER.jpg	5909720	0	1	12641	2	0	next	incorrect	433
Vp014	217	Response	2	5922208	12488	1
Vp014	218	Picture	MorphM6_07_orig.jpg ; MorphM6_10_UPPER.jpg	5922361	0	1	24450	2	0	next	incorrect	435
Vp014	218	Response	2	5946687	24326	1
Vp014	219	Picture	MorphM4_01_orig.jpg ; MorphM4_00_UPPER.jpg	5946811	0	1	8981	3	0	next	incorrect	437
Vp014	219	Response	2	5955727	8916	1
Vp014	220	Picture	MorphF10_07_orig.jpg ; MorphF10_10_UPPER.jpg	5955792	0	2	11976	3	0	next	hit	439
Vp014	220	Response	1	5967727	11935	1
Vp014	221	Picture	MorphM2_03_orig.jpg ; MorphM2_10_UPPER.jpg	5967768	0	1	15635	2	0	next	incorrect	441
Vp014	221	Response	2	5983246	15478	1
Vp014	222	Picture	MorphF6_02_orig.jpg ; MorphF6_10_UPPER.jpg	5983403	0	1	12807	2	0	next	incorrect	443
Vp014	222	Response	2	5996126	12723	1
Vp014	223	Picture	MorphM3_00_orig.jpg ; MorphM3_00_UPPER.jpg	5996210	0	1	17797	2	0	next	incorrect	445
Vp014	223	Response	2	6013965	17755	1
Vp014	224	Picture	MorphM1_01_orig.jpg ; MorphM1_10_UPPER.jpg	6014007	0	1	20624	2	0	next	hit	447
Vp014	224	Response	1	6034445	20438	1
Vp014	225	Picture	MorphF8_03_orig.jpg ; MorphF8_10_UPPER.jpg	6034631	0	1	25947	2	0	next	hit	449
Vp014	225	Response	1	6060524	25893	1
Vp014	226	Picture	MorphF6_10_orig.jpg ; MorphF6_10_UPPER.jpg	6060578	0	1	9813	2	0	next	hit	451
Vp014	226	Response	1	6070284	9706	1
Vp014	227	Picture	MorphF1_01_orig.jpg ; MorphF1_10_UPPER.jpg	6070391	0	1	13639	2	0	next	hit	453
Vp014	227	Response	1	6083963	13572	1
Vp014	228	Picture	MorphF4_06_orig.jpg ; MorphF4_10_UPPER.jpg	6084030	0	1	21789	2	0	next	hit	455
Vp014	228	Response	1	6105723	21693	1
Vp014	229	Picture	MorphF6_00_orig.jpg ; MorphF6_00_UPPER.jpg	6105819	0	1	14969	2	0	next	incorrect	457
Vp014	229	Response	2	6120683	14864	1
Vp014	230	Picture	MorphM4_03_orig.jpg ; MorphM4_00_UPPER.jpg	6120788	0	1	8483	2	0	next	incorrect	459
Vp014	230	Response	2	6129082	8294	1
Vp014	231	Picture	MorphM9_00_orig.jpg ; MorphM9_00_UPPER.jpg	6129271	0	1	15468	2	0	next	incorrect	461
Vp014	231	Response	2	6144682	15411	1
Vp014	232	Picture	MorphF5_02_orig.jpg ; MorphF5_00_UPPER.jpg	6144739	0	1	52227	2	0	next	incorrect	463
Vp014	232	Response	2	6196841	52102	1
Vp014	233	Picture	MorphM7_01_orig.jpg ; MorphM7_00_UPPER.jpg	6196966	0	1	22121	2	0	next	incorrect	465
Vp014	233	Response	2	6219000	22034	1
Vp014	234	Picture	MorphM3_08_orig.jpg ; MorphM3_10_UPPER.jpg	6219087	0	1	11809	2	0	next	hit	467
Vp014	234	Response	1	6230760	11673	1
Vp014	235	Picture	MorphM4_04_orig.jpg ; MorphM4_00_UPPER.jpg	6230896	0	1	14471	2	0	next	incorrect	469
Vp014	235	Response	2	6245318	14422	2
Vp014	236	Picture	MorphM8_06_orig.jpg ; MorphM8_00_UPPER.jpg	6245367	0	1	25947	2	0	next	incorrect	471
Vp014	236	Response	2	6271159	25792	1
Vp014	237	Picture	MorphF8_06_orig.jpg ; MorphF8_10_UPPER.jpg	6271314	0	1	9480	2	0	next	hit	473
Vp014	237	Response	1	6280678	9364	1
Vp014	238	Picture	MorphF10_03_orig.jpg ; MorphF10_10_UPPER.jpg	6280794	0	1	15468	3	0	next	incorrect	475
Vp014	238	Response	2	6296118	15324	1
Vp014	239	Picture	MorphF5_04_orig.jpg ; MorphF5_10_UPPER.jpg	6296262	0	2	9481	3	0	next	hit	477
Vp014	239	Response	1	6305638	9376	1
Vp014	240	Picture	MorphF7_01_orig.jpg ; MorphF7_10_UPPER.jpg	6305743	0	1	11144	2	0	next	incorrect	479
Vp014	240	Response	2	6316758	11015	1
Vp014	241	Picture	MorphF3_09_orig.jpg ; MorphF3_00_UPPER.jpg	6316887	0	1	19793	2	0	next	incorrect	481
Vp014	241	Response	2	6336517	19630	1
Vp014	242	Picture	MorphM10_07_orig.jpg ; MorphM10_00_UPPER.jpg	6336680	0	1	38587	3	0	next	hit	483
Vp014	242	Response	1	6375156	38476	1
Vp014	243	Picture	MorphF7_07_orig.jpg ; MorphF7_00_UPPER.jpg	6375267	0	2	10645	4	0	next	hit	485
Vp014	243	Response	1	6385716	10449	1
Vp014	244	Picture	MorphF8_07_orig.jpg ; MorphF8_10_UPPER.jpg	6385912	0	2	7818	3	0	next	hit	487
Vp014	244	Response	1	6393555	7643	1
Vp014	245	Picture	MorphM2_05_orig.jpg ; MorphM2_00_UPPER.jpg	6393730	0	1	45573	2	0	next	incorrect	489
Vp014	245	Response	2	6439154	45424	1
Vp014	246	Picture	MorphF8_02_orig.jpg ; MorphF8_10_UPPER.jpg	6439303	0	1	12308	2	0	next	incorrect	491
Vp014	246	Response	2	6451554	12251	1
Vp014	247	Picture	MorphM9_08_orig.jpg ; MorphM9_00_UPPER.jpg	6451611	0	1	13956	184	0	next	hit	493
Vp014	247	Response	1	6465554	13943	1
Vp014	248	Picture	MorphF3_10_orig.jpg ; MorphF3_10_UPPER.jpg	6465567	0	183	11991	184	0	next	hit	495
Vp014	248	Response	1	6477393	11826	1
Vp014	249	Picture	MorphM3_09_orig.jpg ; MorphM3_00_UPPER.jpg	6477558	0	1	44409	2	0	next	hit	497
Vp014	249	Response	1	6521872	44314	1
Vp014	250	Picture	MorphM2_10_orig.jpg ; MorphM2_00_UPPER.jpg	6521967	0	1	44409	3	0	next	incorrect	499
Vp014	250	Response	2	6566111	44144	1
Vp014	251	Picture	MorphM1_07_orig.jpg ; MorphM1_10_UPPER.jpg	6566376	0	2	12142	3	0	next	hit	501
Vp014	251	Response	1	6578431	12055	1
Vp014	252	Picture	MorphM9_03_orig.jpg ; MorphM9_00_UPPER.jpg	6578518	0	1	18462	3	0	next	incorrect	503
Vp014	252	Response	2	6596910	18392	1
Vp014	253	Picture	MorphM10_09_orig.jpg ; MorphM10_10_UPPER.jpg	6596980	0	2	6986	3	0	next	hit	505
Vp014	253	Response	1	6603790	6810	1
Vp014	254	Picture	MorphF7_00_orig.jpg ; MorphF7_00_UPPER.jpg	6603966	0	1	24616	3	0	next	incorrect	507
Vp014	254	Response	2	6628350	24384	1
Vp014	255	Picture	MorphM1_10_orig.jpg ; MorphM1_00_UPPER.jpg	6628582	0	2	28775	3	0	next	hit	509
Vp014	255	Response	1	6657309	28727	1
Vp014	256	Picture	MorphM8_03_orig.jpg ; MorphM8_00_UPPER.jpg	6657357	0	1	32933	2	0	next	incorrect	511
Vp014	256	Response	2	6690108	32751	1
Vp014	257	Picture	MorphM3_06_orig.jpg ; MorphM3_00_UPPER.jpg	6690290	0	1	12308	2	0	next	hit	513
Vp014	257	Response	1	6702507	12217	1
Vp014	258	Picture	MorphM7_03_orig.jpg ; MorphM7_00_UPPER.jpg	6702598	0	1	16466	2	0	next	incorrect	515
Vp014	258	Response	2	6718907	16309	1
Vp014	259	Picture	MorphM9_01_orig.jpg ; MorphM9_10_UPPER.jpg	6719064	0	1	14304	2	0	next	incorrect	517
Vp014	259	Response	2	6733307	14243	1
Vp014	260	Picture	MorphF5_10_orig.jpg ; MorphF5_10_UPPER.jpg	6733368	0	1	9148	2	0	next	hit	519
Vp014	260	Response	1	6742346	8978	1
Vp014	261	Picture	MorphM1_01_orig.jpg ; MorphM1_00_UPPER.jpg	6742516	0	1	21456	2	0	next	hit	521
Vp014	261	Response	1	6763946	21430	1
Vp014	262	Picture	MorphF2_02_orig.jpg ; MorphF2_00_UPPER.jpg	6763972	0	1	49898	2	0	next	hit	523
Vp014	262	Response	1	6813705	49733	1
Vp014	263	Picture	MorphM9_07_orig.jpg ; MorphM9_00_UPPER.jpg	6813870	0	1	39586	2	0	next	hit	525
Vp014	263	Response	1	6853304	39434	1
Vp014	264	Picture	MorphF9_01_orig.jpg ; MorphF9_00_UPPER.jpg	6853456	0	1	20957	2	0	next	incorrect	527
Vp014	264	Response	2	6874263	20807	1
Vp014	265	Picture	MorphM3_08_orig.jpg ; MorphM3_00_UPPER.jpg	6874413	0	1	12308	2	0	next	hit	529
Vp014	265	Response	1	6886663	12250	1
Vp014	266	Picture	MorphF3_02_orig.jpg ; MorphF3_00_UPPER.jpg	6886721	0	1	75845	2	0	next	hit	531
Vp014	266	Response	1	6962421	75700	1
Vp014	267	Picture	MorphF7_04_orig.jpg ; MorphF7_10_UPPER.jpg	6962566	0	1	12807	2	0	next	hit	533
Vp014	267	Response	1	6975300	12734	1
Vp014	268	Picture	MorphM3_01_orig.jpg ; MorphM3_10_UPPER.jpg	6975373	0	1	29606	2	0	next	hit	535
Vp014	268	Response	1	7004900	29527	1
Vp014	269	Picture	MorphF5_02_orig.jpg ; MorphF5_10_UPPER.jpg	7004979	0	1	8649	2	0	next	hit	537
Vp014	269	Response	1	7013459	8480	1
Vp014	270	Picture	MorphM6_00_orig.jpg ; MorphM6_00_UPPER.jpg	7013628	0	1	22121	3	0	next	incorrect	539
Vp014	270	Response	2	7035619	21991	1
Vp014	271	Picture	MorphF4_10_orig.jpg ; MorphF4_10_UPPER.jpg	7035749	0	2	15302	3	0	next	hit	541
Vp014	271	Response	1	7050898	15149	1
Vp014	272	Picture	MorphF1_10_orig.jpg ; MorphF1_10_UPPER.jpg	7051051	0	1	12807	3	0	next	hit	543
Vp014	272	Response	1	7063698	12647	1
Vp014	273	Picture	MorphM4_05_orig.jpg ; MorphM4_10_UPPER.jpg	7063858	0	2	39752	4	0	next	hit	545
Vp014	273	Response	1	7103377	39519	1
Vp014	274	Picture	MorphF6_04_orig.jpg ; MorphF6_10_UPPER.jpg	7103610	0	2	16300	4	0	next	incorrect	547
Vp014	274	Response	2	7119857	16247	1
Vp014	275	Picture	MorphM8_01_orig.jpg ; MorphM8_00_UPPER.jpg	7119910	0	2	25615	3	0	next	incorrect	549
Vp014	275	Response	2	7145376	25466	1
Vp014	276	Picture	MorphF4_08_orig.jpg ; MorphF4_00_UPPER.jpg	7145525	0	1	18628	2	0	next	hit	551
Vp014	276	Response	1	7164096	18571	1
Vp014	277	Picture	MorphF10_01_orig.jpg ; MorphF10_00_UPPER.jpg	7164153	0	1	20126	2	0	next	incorrect	553
Vp014	277	Response	2	7184174	20021	2
Vp014	278	Picture	MorphM8_00_orig.jpg ; MorphM8_10_UPPER.jpg	7184279	0	1	28275	2	0	next	incorrect	555
Vp014	278	Response	2	7212494	28215	1
Vp014	279	Picture	MorphF8_04_orig.jpg ; MorphF8_00_UPPER.jpg	7212554	0	1	15469	2	0	next	hit	557
Vp014	279	Response	1	7227854	15300	1
Vp014	280	Picture	MorphM5_06_orig.jpg ; MorphM5_10_UPPER.jpg	7228023	0	1	16632	2	0	next	hit	559
Vp014	280	Response	1	7244573	16550	1
Vp014	281	Picture	MorphM1_02_orig.jpg ; MorphM1_00_UPPER.jpg	7244655	0	1	45574	2	0	next	hit	561
Vp014	281	Response	1	7290092	45437	1
Vp014	282	Picture	MorphM5_00_orig.jpg ; MorphM5_10_UPPER.jpg	7290229	0	1	11143	3	0	next	hit	563
Vp014	282	Response	1	7301212	10983	1
Vp014	283	Picture	MorphF2_04_orig.jpg ; MorphF2_10_UPPER.jpg	7301372	0	2	10645	4	0	next	hit	565
Vp014	283	Response	1	7311932	10560	1
Vp014	284	Picture	MorphM2_01_orig.jpg ; MorphM2_00_UPPER.jpg	7312017	0	2	7984	3	0	next	incorrect	567
Vp014	284	Response	2	7319851	7834	1
Vp014	285	Picture	MorphM8_05_orig.jpg ; MorphM8_00_UPPER.jpg	7320001	0	1	8316	3	0	next	incorrect	569
Vp014	285	Response	2	7328171	8170	1
Vp014	286	Picture	MorphM5_03_orig.jpg ; MorphM5_00_UPPER.jpg	7328317	0	2	8483	3	0	next	hit	571
Vp014	286	Response	1	7336651	8334	1
Vp014	287	Picture	MorphF1_08_orig.jpg ; MorphF1_00_UPPER.jpg	7336800	0	1	9813	2	0	next	hit	573
Vp014	287	Response	1	7346411	9611	1
Vp014	288	Picture	MorphM10_08_orig.jpg ; MorphM10_00_UPPER.jpg	7346613	0	1	8317	2	0	next	hit	575
Vp014	288	Response	1	7354730	8117	1
Vp014	289	Picture	MorphF3_00_orig.jpg ; MorphF3_00_UPPER.jpg	7354930	0	1	33099	2	0	next	hit	577
Vp014	289	Response	1	7387930	33000	1
Vp014	290	Picture	MorphF7_10_orig.jpg ; MorphF7_00_UPPER.jpg	7388029	0	1	8316	2	0	next	hit	579
Vp014	290	Response	1	7396249	8220	1
Vp014	291	Picture	MorphM5_09_orig.jpg ; MorphM5_00_UPPER.jpg	7396345	0	1	7485	2	0	next	hit	581
Vp014	291	Response	1	7403609	7264	1
Vp014	292	Picture	MorphF6_08_orig.jpg ; MorphF6_10_UPPER.jpg	7403830	0	1	8316	2	0	next	hit	583
Vp014	292	Response	1	7412009	8179	1
Vp014	293	Picture	MorphM4_10_orig.jpg ; MorphM4_00_UPPER.jpg	7412146	0	1	19127	3	0	next	hit	585
Vp014	293	Response	1	7431129	18983	1
Vp014	294	Picture	MorphM7_06_orig.jpg ; MorphM7_10_UPPER.jpg	7431273	0	2	20625	3	0	next	hit	587
Vp014	294	Response	1	7451688	20415	1
Vp014	295	Picture	MorphF3_04_orig.jpg ; MorphF3_00_UPPER.jpg	7451898	0	1	9314	2	0	next	hit	589
Vp014	295	Response	1	7461128	9230	1
Vp014	296	Picture	MorphM1_02_orig.jpg ; MorphM1_10_UPPER.jpg	7461212	0	1	20458	2	0	next	hit	591
Vp014	296	Response	1	7481528	20316	1
Vp014	297	Picture	MorphM7_04_orig.jpg ; MorphM7_10_UPPER.jpg	7481670	0	1	7818	2	0	next	hit	593
Vp014	297	Response	1	7489367	7697	1
Vp014	298	Picture	MorphM6_04_orig.jpg ; MorphM6_00_UPPER.jpg	7489488	0	1	16466	2	0	next	incorrect	595
Vp014	298	Response	2	7505767	16279	1
Vp014	299	Picture	MorphF8_08_orig.jpg ; MorphF8_00_UPPER.jpg	7505954	0	1	11809	2	0	next	hit	597
Vp014	299	Response	1	7517686	11732	1
Vp014	300	Picture	MorphM5_06_orig.jpg ; MorphM5_00_UPPER.jpg	7517763	0	1	16134	2	0	next	hit	599
Vp014	300	Response	1	7533766	16003	1
Vp014	301	Picture	MorphM7_05_orig.jpg ; MorphM7_10_UPPER.jpg	7533897	0	1	36425	2	0	next	hit	601
Vp014	301	Response	1	7570245	36348	1
Vp014	302	Picture	MorphM3_06_orig.jpg ; MorphM3_10_UPPER.jpg	7570322	0	1	9980	2	0	next	hit	603
Vp014	302	Response	1	7580165	9843	1
Vp014	303	Picture	MorphM5_09_orig.jpg ; MorphM5_10_UPPER.jpg	7580302	0	1	7651	2	0	next	hit	605
Vp014	303	Response	1	7587765	7463	1
Vp014	304	Picture	MorphF4_10_orig.jpg ; MorphF4_00_UPPER.jpg	7587953	0	1	29440	2	0	next	incorrect	607
Vp014	304	Response	2	7617204	29251	1
Vp014	305	Picture	MorphM2_07_orig.jpg ; MorphM2_00_UPPER.jpg	7617393	0	1	57382	2	0	next	hit	609
Vp014	305	Response	1	7674642	57249	1
Vp014	306	Picture	MorphF10_05_orig.jpg ; MorphF10_00_UPPER.jpg	7674775	0	1	56052	2	0	next	incorrect	611
Vp014	306	Response	2	7730721	55946	1
Vp014	307	Picture	MorphF6_08_orig.jpg ; MorphF6_00_UPPER.jpg	7730827	0	1	17963	3	0	next	hit	613
Vp014	307	Response	1	7748639	17812	2
Vp014	308	Picture	MorphM7_07_orig.jpg ; MorphM7_00_UPPER.jpg	7748790	0	2	17465	3	0	next	hit	615
Vp014	308	Response	1	7766160	17370	1
Vp014	309	Picture	MorphM8_08_orig.jpg ; MorphM8_10_UPPER.jpg	7766255	0	1	16300	2	0	next	hit	617
Vp014	309	Response	1	7782399	16144	1
Vp014	310	Picture	MorphM3_07_orig.jpg ; MorphM3_10_UPPER.jpg	7782555	0	1	13805	2	0	next	hit	619
Vp014	310	Response	1	7796239	13684	1
Vp014	311	Picture	MorphM9_00_orig.jpg ; MorphM9_10_UPPER.jpg	7796360	0	1	17630	2	0	next	incorrect	621
Vp014	311	Response	2	7813839	17479	1
Vp014	312	Picture	MorphF2_09_orig.jpg ; MorphF2_00_UPPER.jpg	7813990	0	1	37257	3	0	next	hit	623
Vp014	312	Response	1	7851198	37208	1
Vp014	313	Picture	MorphF7_08_orig.jpg ; MorphF7_10_UPPER.jpg	7851247	0	2	19627	3	0	next	hit	625
Vp014	313	Response	1	7870797	19550	1
Vp014	314	Picture	MorphF5_05_orig.jpg ; MorphF5_00_UPPER.jpg	7870874	0	1	7651	2	0	next	hit	627
Vp014	314	Response	1	7878397	7523	1
Vp014	315	Picture	MorphF6_06_orig.jpg ; MorphF6_10_UPPER.jpg	7878525	0	1	23119	2	0	next	incorrect	629
Vp014	315	Response	2	7901516	22991	1
Vp014	316	Picture	MorphF7_09_orig.jpg ; MorphF7_10_UPPER.jpg	7901644	0	1	21955	3	0	next	hit	631
Vp014	316	Response	1	7923516	21872	1
Vp014	317	Picture	MorphF6_05_orig.jpg ; MorphF6_00_UPPER.jpg	7923599	0	2	8816	3	0	next	incorrect	633
Vp014	317	Response	2	7932316	8717	1
Vp014	318	Picture	MorphF7_07_orig.jpg ; MorphF7_10_UPPER.jpg	7932415	0	1	10811	2	0	next	hit	635
Vp014	318	Response	1	7943115	10700	1
Vp014	319	Picture	MorphF1_05_orig.jpg ; MorphF1_00_UPPER.jpg	7943226	0	1	47403	2	0	next	incorrect	637
Vp014	319	Response	2	7990474	47248	1
Vp014	320	Picture	MorphM5_02_orig.jpg ; MorphM5_10_UPPER.jpg	7990629	0	1	25780	3	0	next	hit	639
Vp014	320	Response	1	8016314	25685	1
Vp014	321	Picture	MorphF4_09_orig.jpg ; MorphF4_10_UPPER.jpg	8016409	0	2	28609	3	0	next	hit	641
Vp014	321	Response	1	8044953	28544	1
Vp014	322	Picture	MorphM5_10_orig.jpg ; MorphM5_10_UPPER.jpg	8045018	0	1	8482	2	0	next	hit	643
Vp014	322	Response	1	8053353	8335	1
Vp014	323	Picture	MorphF6_09_orig.jpg ; MorphF6_10_UPPER.jpg	8053500	0	1	17132	2	0	next	incorrect	645
Vp014	323	Response	2	8070472	16972	1
Vp014	324	Picture	MorphF5_05_orig.jpg ; MorphF5_10_UPPER.jpg	8070632	0	1	22121	2	0	next	hit	647
Vp014	324	Response	1	8092632	22000	1
Vp014	325	Picture	MorphF1_07_orig.jpg ; MorphF1_00_UPPER.jpg	8092753	0	1	22953	2	0	next	incorrect	649
Vp014	325	Response	2	8115591	22838	1
Vp014	326	Picture	MorphF2_01_orig.jpg ; MorphF2_10_UPPER.jpg	8115706	0	1	36758	3	0	next	hit	651
Vp014	326	Response	1	8152390	36684	1
Vp014	327	Picture	MorphM5_07_orig.jpg ; MorphM5_00_UPPER.jpg	8152464	0	2	30272	3	0	next	hit	653
Vp014	327	Response	1	8182629	30165	1
Vp014	328	Picture	MorphM8_08_orig.jpg ; MorphM8_00_UPPER.jpg	8182736	0	1	63204	2	0	next	hit	655
Vp014	328	Response	1	8245746	63010	2
Vp014	329	Picture	MorphM6_10_orig.jpg ; MorphM6_00_UPPER.jpg	8245940	0	1	16632	3	0	next	incorrect	657
Vp014	329	Response	2	8262547	16607	1
Vp014	330	Picture	MorphF9_01_orig.jpg ; MorphF9_10_UPPER.jpg	8262572	0	2	16966	3	0	next	incorrect	659
Vp014	330	Response	2	8279427	16855	1
Vp014	331	Picture	MorphF10_05_orig.jpg ; MorphF10_10_UPPER.jpg	8279538	0	1	24117	2	0	next	incorrect	661
Vp014	331	Response	2	8303586	24048	1
Vp014	332	Picture	MorphF7_00_orig.jpg ; MorphF7_10_UPPER.jpg	8303655	0	1	8982	2	0	next	incorrect	663
Vp014	332	Response	2	8312466	8811	1
Vp014	333	Picture	MorphM10_02_orig.jpg ; MorphM10_00_UPPER.jpg	8312637	0	1	13971	2	0	next	incorrect	665
Vp014	333	Response	2	8326545	13908	1
Vp014	334	Picture	MorphF2_00_orig.jpg ; MorphF2_00_UPPER.jpg	8326608	0	1	51395	2	0	next	hit	667
Vp014	334	Response	1	8377904	51296	1
Vp014	335	Picture	MorphF9_00_orig.jpg ; MorphF9_10_UPPER.jpg	8378003	0	1	9979	3	0	next	incorrect	669
Vp014	335	Response	2	8387904	9901	1
Vp014	336	Picture	MorphM5_04_orig.jpg ; MorphM5_10_UPPER.jpg	8387982	0	2	9315	3	0	next	hit	671
Vp014	336	Response	1	8397184	9202	1
Vp014	337	Picture	MorphF9_07_orig.jpg ; MorphF9_00_UPPER.jpg	8397297	0	1	40750	2	0	next	incorrect	673
Vp014	337	Response	2	8437903	40606	1
Vp014	338	Picture	MorphF5_03_orig.jpg ; MorphF5_00_UPPER.jpg	8438047	0	1	8815	2	0	next	hit	675
Vp014	338	Response	1	8446702	8655	1
Vp014	339	Picture	MorphF3_05_orig.jpg ; MorphF3_00_UPPER.jpg	8446862	0	1	35095	2	0	next	hit	677
Vp014	339	Response	1	8481820	34958	2
Vp014	340	Picture	MorphM3_09_orig.jpg ; MorphM3_10_UPPER.jpg	8481957	0	1	13805	2	0	next	hit	679
Vp014	340	Response	1	8495661	13704	1
Vp014	341	Picture	MorphM9_09_orig.jpg ; MorphM9_10_UPPER.jpg	8495762	0	1	19959	2	0	next	hit	681
Vp014	341	Response	1	8515581	19819	1
Vp014	342	Picture	MorphF5_04_orig.jpg ; MorphF5_00_UPPER.jpg	8515721	0	1	18462	3	0	next	incorrect	683
Vp014	342	Response	2	8534060	18339	1
Vp014	343	Picture	MorphM5_00_orig.jpg ; MorphM5_00_UPPER.jpg	8534183	0	2	44243	3	0	next	incorrect	685
Vp014	343	Response	2	8578219	44036	1
Vp014	344	Picture	MorphF7_06_orig.jpg ; MorphF7_00_UPPER.jpg	8578426	0	1	23951	2	0	next	incorrect	687
Vp014	344	Response	2	8602218	23792	1
Vp014	345	Picture	MorphM1_05_orig.jpg ; MorphM1_00_UPPER.jpg	8602377	0	1	62872	2	0	next	hit	689
Vp014	345	Response	1	8665175	62798	2
Vp014	346	Picture	MorphF4_05_orig.jpg ; MorphF4_10_UPPER.jpg	8665249	0	1	13638	2	0	next	hit	691
Vp014	346	Response	1	8678696	13447	1
Vp014	347	Picture	MorphM4_07_orig.jpg ; MorphM4_10_UPPER.jpg	8678887	0	1	24450	2	0	next	hit	693
Vp014	347	Response	1	8703256	24369	1
Vp014	348	Picture	MorphF5_10_orig.jpg ; MorphF5_00_UPPER.jpg	8703337	0	1	23452	2	0	next	incorrect	695
Vp014	348	Response	2	8726695	23358	1
Vp014	349	Picture	MorphM1_00_orig.jpg ; MorphM1_00_UPPER.jpg	8726789	0	1	21456	2	0	next	incorrect	697
Vp014	349	Response	2	8748135	21346	1
Vp014	350	Picture	MorphF8_07_orig.jpg ; MorphF8_00_UPPER.jpg	8748245	0	1	33765	2	0	next	hit	699
Vp014	350	Response	1	8781814	33569	1
Vp014	351	Picture	MorphF9_06_orig.jpg ; MorphF9_10_UPPER.jpg	8782010	0	1	34595	3	0	next	incorrect	701
Vp014	351	Response	2	8816453	34443	1
Vp014	352	Picture	MorphM1_10_orig.jpg ; MorphM1_10_UPPER.jpg	8816605	0	2	22787	3	0	next	hit	703
Vp014	352	Response	1	8839332	22727	1
Vp014	353	Picture	MorphF8_00_orig.jpg ; MorphF8_10_UPPER.jpg	8839392	0	1	28775	2	0	next	incorrect	705
Vp014	353	Response	2	8867972	28580	1
Vp014	354	Picture	MorphM8_02_orig.jpg ; MorphM8_10_UPPER.jpg	8868167	0	1	7817	2	0	next	incorrect	707
Vp014	354	Response	2	8875811	7644	1
Vp014	355	Picture	MorphF9_08_orig.jpg ; MorphF9_00_UPPER.jpg	8875984	0	1	15468	2	0	next	incorrect	709
Vp014	355	Response	2	8891251	15267	1
Vp014	356	Picture	MorphF6_01_orig.jpg ; MorphF6_00_UPPER.jpg	8891452	0	1	7651	2	0	next	incorrect	711
Vp014	356	Response	2	8899011	7559	1
Vp014	357	Picture	MorphM2_06_orig.jpg ; MorphM2_00_UPPER.jpg	8899103	0	1	17631	2	0	next	hit	713
Vp014	357	Response	1	8916690	17587	1
Vp014	358	Picture	MorphF3_03_orig.jpg ; MorphF3_10_UPPER.jpg	8916734	0	1	8150	2	0	next	hit	715
Vp014	358	Response	1	8924690	7956	1
Vp014	359	Picture	MorphF7_03_orig.jpg ; MorphF7_10_UPPER.jpg	8924884	0	1	14138	2	0	next	incorrect	717
Vp014	359	Response	2	8938850	13966	1
Vp014	360	Picture	MorphF1_09_orig.jpg ; MorphF1_10_UPPER.jpg	8939022	0	1	10478	2	0	next	incorrect	719
Vp014	360	Response	2	8949329	10307	1
Vp014	361	Picture	MorphM6_07_orig.jpg ; MorphM6_00_UPPER.jpg	8949500	0	1	28109	3	0	next	incorrect	721
Vp014	361	Response	2	8977569	28069	1
Vp014	362	Picture	MorphM2_02_orig.jpg ; MorphM2_10_UPPER.jpg	8977609	0	2	51562	3	0	next	incorrect	723
Vp014	362	Response	2	9029087	51478	1
Vp014	363	Picture	MorphF6_04_orig.jpg ; MorphF6_00_UPPER.jpg	9029171	0	1	11310	2	0	next	incorrect	725
Vp014	363	Response	2	9040287	11116	1
Vp014	364	Picture	MorphF1_06_orig.jpg ; MorphF1_00_UPPER.jpg	9040481	0	1	15135	3	0	next	incorrect	727
Vp014	364	Response	2	9055487	15006	1
Vp014	365	Picture	MorphF10_10_orig.jpg ; MorphF10_10_UPPER.jpg	9055616	0	2	9148	4	0	next	hit	729
Vp014	365	Response	1	9064686	9070	1
Vp014	366	Picture	MorphF3_02_orig.jpg ; MorphF3_10_UPPER.jpg	9064764	0	2	13639	3	0	next	hit	731
Vp014	366	Response	1	9078366	13602	1
Vp014	367	Picture	MorphM10_08_orig.jpg ; MorphM10_10_UPPER.jpg	9078403	0	1	7485	2	0	next	hit	733
Vp014	367	Response	1	9085806	7403	1
Vp014	368	Picture	MorphM1_05_orig.jpg ; MorphM1_10_UPPER.jpg	9085888	0	1	30437	3	0	next	hit	735
Vp014	368	Response	1	9116285	30397	1
Vp014	369	Picture	MorphF7_09_orig.jpg ; MorphF7_00_UPPER.jpg	9116325	0	2	9315	3	0	next	hit	737
Vp014	369	Response	1	9125485	9160	1
Vp014	370	Picture	MorphM10_06_orig.jpg ; MorphM10_00_UPPER.jpg	9125640	0	1	8150	2	0	next	hit	739
Vp014	370	Response	1	9133725	8085	1
Vp014	371	Picture	MorphM6_08_orig.jpg ; MorphM6_00_UPPER.jpg	9133790	0	1	9480	3	0	next	incorrect	741
Vp014	371	Response	2	9143084	9294	1
Vp014	372	Picture	MorphM9_02_orig.jpg ; MorphM9_10_UPPER.jpg	9143270	0	2	15469	3	0	next	incorrect	743
Vp014	372	Response	2	9158604	15334	1
Vp014	373	Picture	MorphF7_05_orig.jpg ; MorphF7_00_UPPER.jpg	9158739	0	1	107779	2	0	next	incorrect	745
Vp014	373	Response	2	9266441	107702	1
Vp014	374	Picture	MorphF9_00_orig.jpg ; MorphF9_00_UPPER.jpg	9266518	0	1	16134	2	0	next	incorrect	747
Vp014	374	Response	2	9282521	16003	1
Vp014	375	Picture	MorphM7_09_orig.jpg ; MorphM7_00_UPPER.jpg	9282652	0	1	15468	2	0	next	hit	749
Vp014	375	Response	1	9297960	15308	1
Vp014	376	Picture	MorphM9_06_orig.jpg ; MorphM9_00_UPPER.jpg	9298120	0	1	14138	2	0	next	incorrect	751
Vp014	376	Response	2	9312120	14000	1
Vp014	377	Picture	MorphF6_01_orig.jpg ; MorphF6_10_UPPER.jpg	9312258	0	1	10811	2	0	next	incorrect	753
Vp014	377	Response	2	9322920	10662	1
Vp014	378	Picture	MorphF9_03_orig.jpg ; MorphF9_00_UPPER.jpg	9323069	0	1	7984	2	0	next	incorrect	755
Vp014	378	Response	2	9330919	7850	1
Vp014	379	Picture	MorphF8_02_orig.jpg ; MorphF8_00_UPPER.jpg	9331053	0	1	28442	2	0	next	incorrect	757
Vp014	379	Response	2	9359319	28266	1
Vp014	380	Picture	MorphF9_05_orig.jpg ; MorphF9_00_UPPER.jpg	9359495	0	1	19270	192	0	next	incorrect	759
Vp014	380	Response	2	9378758	19263	1
Vp014	381	Picture	MorphM9_01_orig.jpg ; MorphM9_00_UPPER.jpg	9378765	0	191	19472	370	0	next	incorrect	761
Vp014	381	Response	2	9398198	19433	1
Vp014	382	Picture	MorphM6_06_orig.jpg ; MorphM6_00_UPPER.jpg	9398237	0	179	15147	181	0	next	incorrect	763
Vp014	382	Response	2	9413237	15000	1
Vp014	383	Picture	MorphM8_00_orig.jpg ; MorphM8_00_UPPER.jpg	9413384	0	2	22122	3	0	next	incorrect	765
Vp014	383	Response	2	9435397	22013	1
Vp014	384	Picture	MorphF8_09_orig.jpg ; MorphF8_00_UPPER.jpg	9435506	0	1	16466	2	0	next	hit	767
Vp014	384	Response	1	9451876	16370	1
Vp014	385	Picture	MorphF4_07_orig.jpg ; MorphF4_00_UPPER.jpg	9451972	0	1	28109	2	0	next	incorrect	769
Vp014	385	Response	2	9479876	27904	1
Vp014	386	Picture	MorphF7_02_orig.jpg ; MorphF7_00_UPPER.jpg	9480081	0	1	13805	2	0	next	incorrect	771
Vp014	386	Response	2	9493715	13634	1
Vp014	387	Picture	MorphM4_10_orig.jpg ; MorphM4_10_UPPER.jpg	9493886	0	1	18962	2	0	next	hit	773
Vp014	387	Response	1	9512675	18789	1
Vp014	388	Picture	MorphF2_03_orig.jpg ; MorphF2_00_UPPER.jpg	9512848	0	1	42080	2	0	next	hit	775
Vp014	388	Response	1	9554834	41986	1
Vp014	389	Picture	MorphM6_10_orig.jpg ; MorphM6_10_UPPER.jpg	9554928	0	1	14138	2	0	next	incorrect	777
Vp014	389	Response	2	9568993	14065	1
Vp014	390	Picture	MorphM5_03_orig.jpg ; MorphM5_10_UPPER.jpg	9569066	0	1	24283	3	0	next	hit	779
Vp014	390	Response	1	9593233	24167	1
Vp014	391	Picture	MorphM1_00_orig.jpg ; MorphM1_10_UPPER.jpg	9593349	0	2	24949	4	0	next	incorrect	781
Vp014	391	Response	2	9618112	24763	1
Vp014	392	Picture	MorphM9_02_orig.jpg ; MorphM9_00_UPPER.jpg	9618298	0	2	33432	3	0	next	incorrect	783
Vp014	392	Response	2	9651631	33333	1
Vp014	393	Picture	MorphM3_02_orig.jpg ; MorphM3_00_UPPER.jpg	9651730	0	1	29107	2	0	next	incorrect	785
Vp014	393	Response	2	9680670	28940	1
Vp014	394	Picture	MorphM9_03_orig.jpg ; MorphM9_10_UPPER.jpg	9680837	0	1	17298	2	0	next	incorrect	787
Vp014	394	Response	2	9698030	17193	1
Vp014	395	Picture	MorphF9_10_orig.jpg ; MorphF9_00_UPPER.jpg	9698135	0	1	37257	2	0	next	hit	789
Vp014	395	Response	1	9735309	37174	1
Vp014	396	Picture	MorphF3_08_orig.jpg ; MorphF3_00_UPPER.jpg	9735392	0	1	25282	2	0	next	hit	791
Vp014	396	Response	1	9760588	25196	1
Vp014	397	Picture	MorphF1_06_orig.jpg ; MorphF1_10_UPPER.jpg	9760674	0	1	28774	2	0	next	hit	793
Vp014	397	Response	1	9789388	28714	1
Vp014	398	Picture	MorphF5_07_orig.jpg ; MorphF5_00_UPPER.jpg	9789448	0	1	9148	2	0	next	hit	795
Vp014	398	Response	1	9798427	8979	1
Vp014	399	Picture	MorphM7_07_orig.jpg ; MorphM7_10_UPPER.jpg	9798596	0	1	18296	2	0	next	hit	797
Vp014	399	Response	1	9816827	18231	1
Vp014	400	Picture	MorphF1_03_orig.jpg ; MorphF1_00_UPPER.jpg	9816892	0	1	13805	2	0	next	incorrect	799
Vp014	400	Response	2	9830507	13615	1
Vp014	401	Picture	MorphM7_08_orig.jpg ; MorphM7_00_UPPER.jpg	9830697	0	1	27777	2	0	next	hit	801
Vp014	401	Response	1	9858346	27649	1
Vp014	402	Picture	MorphF2_06_orig.jpg ; MorphF2_10_UPPER.jpg	9858474	0	1	16442	192	0	next	hit	803
Vp014	402	Response	1	9874905	16431	1
Vp014	403	Picture	MorphM6_02_orig.jpg ; MorphM6_10_UPPER.jpg	9874916	0	191	95495	192	0	next	incorrect	805
Vp014	403	Response	2	9970343	95427	1
Vp014	404	Picture	MorphF2_08_orig.jpg ; MorphF2_10_UPPER.jpg	9970411	0	1	38255	3	0	next	hit	807
Vp014	404	Response	1	10008504	38093	1
Vp014	405	Picture	MorphM4_01_orig.jpg ; MorphM4_10_UPPER.jpg	10008666	0	2	15635	3	0	next	incorrect	809
Vp014	405	Response	2	10024181	15515	1
Vp014	406	Picture	MorphM10_03_orig.jpg ; MorphM10_00_UPPER.jpg	10024301	0	1	12142	2	0	next	incorrect	811
Vp014	406	Response	2	10036341	12040	1
Vp014	407	Picture	MorphF2_05_orig.jpg ; MorphF2_00_UPPER.jpg	10036443	0	1	43744	2	0	next	hit	813
Vp014	407	Response	1	10080020	43577	1
Vp014	408	Picture	MorphM8_10_orig.jpg ; MorphM8_00_UPPER.jpg	10080187	0	1	29938	3	0	next	hit	815
Vp014	408	Response	1	10110019	29832	1
Vp014	409	Picture	MorphF2_07_orig.jpg ; MorphF2_10_UPPER.jpg	10110125	0	2	12974	3	0	next	hit	817
Vp014	409	Response	1	10122899	12774	1
Vp014	410	Picture	MorphF1_02_orig.jpg ; MorphF1_10_UPPER.jpg	10123099	0	1	15801	2	0	next	hit	819
Vp014	410	Response	1	10138739	15640	1
Vp014	411	Picture	MorphF8_10_orig.jpg ; MorphF8_00_UPPER.jpg	10138900	0	1	15635	2	0	next	incorrect	821
Vp014	411	Response	2	10154498	15598	1
Vp014	412	Picture	MorphF5_03_orig.jpg ; MorphF5_10_UPPER.jpg	10154535	0	1	24117	2	0	next	hit	823
Vp014	412	Response	1	10178498	23963	1
Vp014	413	Picture	MorphF9_02_orig.jpg ; MorphF9_00_UPPER.jpg	10178652	0	1	18296	2	0	next	incorrect	825
Vp014	413	Response	2	10196817	18165	1
Vp014	414	Picture	MorphM10_00_orig.jpg ; MorphM10_10_UPPER.jpg	10196948	0	1	21622	2	0	next	incorrect	827
Vp014	414	Response	2	10218417	21469	1
Vp014	415	Picture	MorphM2_04_orig.jpg ; MorphM2_10_UPPER.jpg	10218570	0	1	23120	2	0	next	incorrect	829
Vp014	415	Response	2	10241536	22966	1
Vp014	416	Picture	MorphM9_09_orig.jpg ; MorphM9_00_UPPER.jpg	10241690	0	1	23285	2	0	next	hit	831
Vp014	416	Response	1	10264895	23205	1
Vp014	417	Picture	MorphF5_08_orig.jpg ; MorphF5_10_UPPER.jpg	10264975	0	1	8317	2	0	next	hit	833
Vp014	417	Response	1	10273135	8160	1
Vp014	418	Picture	MorphF10_00_orig.jpg ; MorphF10_10_UPPER.jpg	10273292	0	1	10644	3	0	next	incorrect	835
Vp014	418	Response	2	10283855	10563	1
Vp014	419	Picture	MorphF2_09_orig.jpg ; MorphF2_10_UPPER.jpg	10283936	0	2	16300	4	0	next	hit	837
Vp014	419	Response	1	10300174	16238	1
Vp014	420	Picture	MorphM4_07_orig.jpg ; MorphM4_00_UPPER.jpg	10300236	0	2	92478	3	0	next	hit	839
Vp014	420	Response	1	10392572	92336	1
Vp014	421	Picture	MorphF1_00_orig.jpg ; MorphF1_10_UPPER.jpg	10392714	0	1	68360	2	0	next	incorrect	841
Vp014	421	Response	2	10460970	68256	1
Vp014	422	Picture	MorphM4_09_orig.jpg ; MorphM4_00_UPPER.jpg	10461074	0	1	31935	2	0	next	incorrect	843
Vp014	422	Response	2	10492889	31815	1
Vp014	423	Picture	MorphF5_09_orig.jpg ; MorphF5_00_UPPER.jpg	10493009	0	1	37423	2	0	next	incorrect	845
Vp014	423	Response	2	10530408	37399	1
Vp014	424	Picture	MorphM10_00_orig.jpg ; MorphM10_00_UPPER.jpg	10530432	0	1	16799	2	0	next	incorrect	847
Vp014	424	Response	2	10547128	16696	1
Vp014	425	Picture	MorphM6_05_orig.jpg ; MorphM6_00_UPPER.jpg	10547231	0	1	11643	2	0	next	incorrect	849
Vp014	425	Response	2	10558728	11497	1
Vp014	426	Picture	MorphM7_10_orig.jpg ; MorphM7_10_UPPER.jpg	10558874	0	1	15136	2	0	next	hit	851
Vp014	426	Response	1	10573847	14973	1
Vp014	427	Picture	MorphF10_04_orig.jpg ; MorphF10_10_UPPER.jpg	10574010	0	1	23285	2	0	next	hit	853
Vp014	427	Response	1	10597127	23117	1
Vp014	428	Picture	MorphM2_08_orig.jpg ; MorphM2_10_UPPER.jpg	10597295	0	1	25115	3	0	next	hit	855
Vp014	428	Response	1	10622326	25031	1
Vp014	429	Picture	MorphM1_08_orig.jpg ; MorphM1_00_UPPER.jpg	10622410	0	2	24783	3	0	next	hit	857
Vp014	429	Response	1	10647045	24635	1
Vp014	430	Picture	MorphM8_10_orig.jpg ; MorphM8_10_UPPER.jpg	10647193	0	1	10978	2	0	next	hit	859
Vp014	430	Response	1	10658085	10892	1
Vp014	431	Picture	MorphF10_08_orig.jpg ; MorphF10_10_UPPER.jpg	10658171	0	1	14470	2	0	next	hit	861
Vp014	431	Response	1	10672485	14314	1
Vp014	432	Picture	MorphF7_04_orig.jpg ; MorphF7_00_UPPER.jpg	10672641	0	1	11144	2	0	next	incorrect	863
Vp014	432	Response	2	10683684	11043	1
Vp014	433	Picture	MorphF3_01_orig.jpg ; MorphF3_10_UPPER.jpg	10683785	0	1	14304	2	0	next	hit	865
Vp014	433	Response	1	10698004	14219	1
Vp014	434	Picture	MorphM6_05_orig.jpg ; MorphM6_10_UPPER.jpg	10698089	0	1	19128	2	0	next	incorrect	867
Vp014	434	Response	2	10717124	19035	1
Vp014	435	Picture	MorphF3_06_orig.jpg ; MorphF3_10_UPPER.jpg	10717217	0	1	8815	2	0	next	hit	869
Vp014	435	Response	1	10725923	8706	1
Vp014	436	Picture	MorphM6_01_orig.jpg ; MorphM6_10_UPPER.jpg	10726032	0	1	13140	2	0	next	incorrect	871
Vp014	436	Response	2	10739043	13011	1
Vp014	437	Picture	MorphF1_10_orig.jpg ; MorphF1_00_UPPER.jpg	10739172	0	1	132728	2	0	next	hit	873
Vp014	437	Response	1	10871840	132668	1
Vp014	438	Picture	MorphM1_08_orig.jpg ; MorphM1_10_UPPER.jpg	10871900	0	1	8316	2	0	next	hit	875
Vp014	438	Response	1	10880079	8179	1
Vp014	439	Picture	MorphF10_06_orig.jpg ; MorphF10_00_UPPER.jpg	10880216	0	1	58381	2	0	next	incorrect	877
Vp014	439	Response	2	10938478	58262	1
Vp014	440	Picture	MorphM2_07_orig.jpg ; MorphM2_10_UPPER.jpg	10938597	0	1	14969	2	0	next	hit	879
Vp014	440	Response	1	10953518	14921	1
Vp014	441	Picture	MorphF2_08_orig.jpg ; MorphF2_00_UPPER.jpg	10953566	0	1	10146	2	0	next	hit	881
Vp014	441	Response	1	10963597	10031	1
Vp014	442	Picture	MorphF6_06_orig.jpg ; MorphF6_00_UPPER.jpg	10963712	0	1	10146	2	0	next	hit	883
Vp014	442	Response	1	10973756	10044	2
Vp014	443	Picture	MorphM10_03_orig.jpg ; MorphM10_10_LOWER.jpg	10973858	0	1	7651	2	0	next	hit	885
Vp014	443	Response	1	10981437	7579	1
Vp014	444	Picture	MorphF10_06_orig.jpg ; MorphF10_00_LOWER.jpg	10981509	0	1	28276	2	0	next	incorrect	887
Vp014	444	Response	2	11009596	28087	1
Vp014	445	Picture	MorphM3_10_orig.jpg ; MorphM3_00_LOWER.jpg	11009785	0	1	48567	2	0	next	incorrect	889
Vp014	445	Response	2	11058155	48370	1
Vp014	446	Picture	MorphF9_09_orig.jpg ; MorphF9_10_LOWER.jpg	11058352	0	1	27776	2	0	next	hit	891
Vp014	446	Response	1	11085994	27642	1
Vp014	447	Picture	MorphF1_05_orig.jpg ; MorphF1_00_LOWER.jpg	11086128	0	1	47237	2	0	next	hit	893
Vp014	447	Response	1	11133193	47065	1
Vp014	448	Picture	MorphM10_08_orig.jpg ; MorphM10_00_LOWER.jpg	11133365	0	1	61873	3	0	next	incorrect	895
Vp014	448	Response	2	11195111	61746	1
Vp014	449	Picture	MorphF2_06_orig.jpg ; MorphF2_00_LOWER.jpg	11195238	0	2	10812	3	0	next	hit	897
Vp014	449	Response	1	11205991	10753	1
Vp014	450	Picture	MorphM7_10_orig.jpg ; MorphM7_10_LOWER.jpg	11206050	0	1	11144	2	0	next	hit	899
Vp014	450	Response	1	11217031	10981	1
Vp014	451	Picture	MorphF4_07_orig.jpg ; MorphF4_10_LOWER.jpg	11217194	0	1	21622	2	0	next	incorrect	901
Vp014	451	Response	2	11238710	21516	1
Vp014	452	Picture	MorphF5_07_orig.jpg ; MorphF5_10_LOWER.jpg	11238816	0	1	35095	2	0	next	hit	903
Vp014	452	Response	1	11273829	35013	1
Vp014	453	Picture	MorphF3_03_orig.jpg ; MorphF3_10_LOWER.jpg	11273911	0	1	8649	2	0	next	hit	905
Vp014	453	Response	1	11282309	8398	1
Vp014	454	Picture	MorphM6_09_orig.jpg ; MorphM6_10_LOWER.jpg	11282560	0	1	11310	2	0	next	incorrect	907
Vp014	454	Response	2	11293749	11189	1
Vp014	455	Picture	MorphM5_05_orig.jpg ; MorphM5_10_LOWER.jpg	11293870	0	1	28941	2	0	next	hit	909
Vp014	455	Response	1	11322628	28758	1
Vp014	456	Picture	MorphF8_08_orig.jpg ; MorphF8_00_LOWER.jpg	11322811	0	1	10146	2	0	next	incorrect	911
Vp014	456	Response	2	11332868	10057	1
Vp014	457	Picture	MorphM1_03_orig.jpg ; MorphM1_10_LOWER.jpg	11332957	0	1	29439	3	0	next	hit	913
Vp014	457	Response	1	11362307	29350	1
Vp014	458	Picture	MorphM10_00_orig.jpg ; MorphM10_00_LOWER.jpg	11362396	0	2	16799	3	0	next	incorrect	915
Vp014	458	Response	2	11379106	16710	1
Vp014	459	Picture	MorphM7_02_orig.jpg ; MorphM7_10_LOWER.jpg	11379195	0	1	15801	2	0	next	hit	917
Vp014	459	Response	1	11394866	15671	1
Vp014	460	Picture	MorphF1_06_orig.jpg ; MorphF1_10_LOWER.jpg	11394996	0	1	19627	2	0	next	hit	919
Vp014	460	Response	1	11414546	19550	1
Vp014	461	Picture	MorphF5_08_orig.jpg ; MorphF5_00_LOWER.jpg	11414623	0	1	20624	2	0	next	hit	921
Vp014	461	Response	1	11435105	20482	1
Vp014	462	Picture	MorphM6_10_orig.jpg ; MorphM6_00_LOWER.jpg	11435247	0	1	28109	3	0	next	incorrect	923
Vp014	462	Response	2	11463184	27937	1
Vp014	463	Picture	MorphF3_05_orig.jpg ; MorphF3_00_LOWER.jpg	11463356	0	2	13972	3	0	next	hit	925
Vp014	463	Response	1	11477184	13828	1
Vp014	464	Picture	MorphM4_08_orig.jpg ; MorphM4_00_LOWER.jpg	11477328	0	1	11809	2	0	next	incorrect	927
Vp014	464	Response	2	11489024	11696	1
Vp014	465	Picture	MorphM10_02_orig.jpg ; MorphM10_00_LOWER.jpg	11489137	0	1	31584	187	0	next	incorrect	929
Vp014	465	Response	2	11520701	31564	2
Vp014	466	Picture	MorphF9_06_orig.jpg ; MorphF9_00_LOWER.jpg	11520721	0	186	8501	187	0	next	incorrect	931
Vp014	466	Response	2	11529023	8302	1
Vp014	467	Picture	MorphF7_06_orig.jpg ; MorphF7_10_LOWER.jpg	11529222	0	1	7817	2	0	next	hit	933
Vp014	467	Response	1	11536942	7720	1
Vp014	468	Picture	MorphF8_08_orig.jpg ; MorphF8_10_LOWER.jpg	11537039	0	1	7984	2	0	next	hit	935
Vp014	468	Response	1	11544862	7823	1
Vp014	469	Picture	MorphM2_06_orig.jpg ; MorphM2_10_LOWER.jpg	11545023	0	1	12308	2	0	next	hit	937
Vp014	469	Response	1	11557182	12159	1
Vp014	470	Picture	MorphM9_03_orig.jpg ; MorphM9_10_LOWER.jpg	11557331	0	1	9979	3	0	next	hit	939
Vp014	470	Response	1	11567262	9931	1
Vp014	471	Picture	MorphM5_05_orig.jpg ; MorphM5_00_LOWER.jpg	11567310	0	2	9814	3	0	next	hit	941
Vp014	471	Response	1	11577022	9712	1
Vp014	472	Picture	MorphF1_03_orig.jpg ; MorphF1_00_LOWER.jpg	11577124	0	1	11975	2	0	next	hit	943
Vp014	472	Response	1	11589021	11897	1
Vp014	473	Picture	MorphF2_05_orig.jpg ; MorphF2_10_LOWER.jpg	11589099	0	1	6639	183	0	next	hit	945
Vp014	473	Response	1	11595661	6562	1
Vp014	474	Picture	MorphM8_06_orig.jpg ; MorphM8_10_LOWER.jpg	11595738	0	182	12322	184	0	next	hit	947
Vp014	474	Response	1	11607981	12243	1
Vp014	475	Picture	MorphF9_07_orig.jpg ; MorphF9_00_LOWER.jpg	11608060	0	2	8317	3	0	next	incorrect	949
Vp014	475	Response	2	11616220	8160	1
Vp014	476	Picture	MorphF6_05_orig.jpg ; MorphF6_10_LOWER.jpg	11616377	0	1	12973	2	0	next	hit	951
Vp014	476	Response	1	11629180	12803	1
Vp014	477	Picture	MorphM6_09_orig.jpg ; MorphM6_00_LOWER.jpg	11629350	0	1	17298	2	0	next	incorrect	953
Vp014	477	Response	2	11646539	17189	1
Vp014	478	Picture	MorphF7_02_orig.jpg ; MorphF7_00_LOWER.jpg	11646648	0	1	7485	2	0	next	incorrect	955
Vp014	478	Response	2	11654059	7411	1
Vp014	479	Picture	MorphF1_04_orig.jpg ; MorphF1_10_LOWER.jpg	11654133	0	1	10645	2	0	next	hit	957
Vp014	479	Response	1	11664619	10486	1
Vp014	480	Picture	MorphM5_00_orig.jpg ; MorphM5_10_LOWER.jpg	11664778	0	1	12973	2	0	next	hit	959
Vp014	480	Response	1	11677579	12801	1
Vp014	481	Picture	MorphF5_00_orig.jpg ; MorphF5_10_LOWER.jpg	11677751	0	1	48734	2	0	next	incorrect	961
Vp014	481	Response	2	11726297	48546	1
Vp014	482	Picture	MorphF2_09_orig.jpg ; MorphF2_00_LOWER.jpg	11726485	0	1	7983	3	0	next	hit	963
Vp014	482	Response	1	11734377	7892	1
Vp014	483	Picture	MorphF5_09_orig.jpg ; MorphF5_00_LOWER.jpg	11734468	0	2	19294	3	0	next	hit	965
Vp014	483	Response	1	11753577	19109	1
Vp014	484	Picture	MorphM1_00_orig.jpg ; MorphM1_10_LOWER.jpg	11753762	0	1	52892	2	0	next	hit	967
Vp014	484	Response	1	11806455	52693	1
Vp014	485	Picture	MorphM5_08_orig.jpg ; MorphM5_00_LOWER.jpg	11806654	0	1	12641	2	0	next	hit	969
Vp014	485	Response	1	11819255	12601	1
Vp014	486	Picture	MorphM10_06_orig.jpg ; MorphM10_00_LOWER.jpg	11819295	0	1	7152	2	0	next	incorrect	971
Vp014	486	Response	2	11826295	7000	1
Vp014	487	Picture	MorphF1_02_orig.jpg ; MorphF1_10_LOWER.jpg	11826447	0	1	12807	2	0	next	hit	973
Vp014	487	Response	1	11839094	12647	1
Vp014	488	Picture	MorphF3_02_orig.jpg ; MorphF3_10_LOWER.jpg	11839254	0	1	7485	2	0	next	hit	975
Vp014	488	Response	1	11846694	7440	1
Vp014	489	Picture	MorphF2_01_orig.jpg ; MorphF2_00_LOWER.jpg	11846739	0	1	18462	2	0	next	hit	977
Vp014	489	Response	1	11865014	18275	1
Vp014	490	Picture	MorphM8_09_orig.jpg ; MorphM8_10_LOWER.jpg	11865201	0	1	10478	3	0	next	hit	979
Vp014	490	Response	1	11875574	10373	1
Vp014	491	Picture	MorphF1_06_orig.jpg ; MorphF1_00_LOWER.jpg	11875679	0	2	11144	3	0	next	hit	981
Vp014	491	Response	1	11886773	11094	1
Vp014	492	Picture	MorphF7_06_orig.jpg ; MorphF7_00_LOWER.jpg	11886823	0	1	29440	2	0	next	incorrect	983
Vp014	492	Response	2	11916133	29310	1
Vp014	493	Picture	MorphF5_03_orig.jpg ; MorphF5_00_LOWER.jpg	11916263	0	1	11976	2	0	next	hit	985
Vp014	493	Response	1	11928212	11949	1
Vp014	494	Picture	MorphM9_06_orig.jpg ; MorphM9_10_LOWER.jpg	11928239	0	1	25780	2	0	next	hit	987
Vp014	494	Response	1	11953892	25653	1
Vp014	495	Picture	MorphM10_07_orig.jpg ; MorphM10_10_LOWER.jpg	11954019	0	1	8483	2	0	next	hit	989
Vp014	495	Response	1	11962291	8272	1
Vp014	496	Picture	MorphF10_02_orig.jpg ; MorphF10_00_LOWER.jpg	11962502	0	1	11975	3	0	next	incorrect	991
Vp014	496	Response	2	11974371	11869	1
Vp014	497	Picture	MorphM10_09_orig.jpg ; MorphM10_10_LOWER.jpg	11974477	0	2	10812	3	0	next	hit	993
Vp014	497	Response	1	11985171	10694	1
Vp014	498	Picture	MorphM9_05_orig.jpg ; MorphM9_00_LOWER.jpg	11985289	0	1	20458	2	0	next	incorrect	995
Vp014	498	Response	2	12005570	20281	1
Vp014	499	Picture	MorphF3_02_orig.jpg ; MorphF3_00_LOWER.jpg	12005747	0	1	17464	2	0	next	hit	997
Vp014	499	Response	1	12023090	17343	1
Vp014	500	Picture	MorphF8_00_orig.jpg ; MorphF8_10_LOWER.jpg	12023211	0	1	8292	27	0	next	hit	999
Vp014	500	Response	1	12031490	8279	1
Vp014	501	Picture	MorphM5_02_orig.jpg ; MorphM5_10_LOWER.jpg	12031503	0	26	10836	27	0	next	hit	1001
Vp014	501	Response	1	12042209	10706	1
Vp014	502	Picture	MorphF4_04_orig.jpg ; MorphF4_00_LOWER.jpg	12042339	0	1	15302	2	0	next	incorrect	1003
Vp014	502	Response	2	12057569	15230	1
Vp014	503	Picture	MorphM5_06_orig.jpg ; MorphM5_10_LOWER.jpg	12057641	0	1	16299	3	0	next	hit	1005
Vp014	503	Response	1	12073889	16248	1
Vp014	504	Picture	MorphF9_09_orig.jpg ; MorphF9_00_LOWER.jpg	12073940	0	2	8317	3	0	next	incorrect	1007
Vp014	504	Response	2	12082128	8188	1
Vp014	505	Picture	MorphM1_01_orig.jpg ; MorphM1_00_LOWER.jpg	12082257	0	1	45740	2	0	next	incorrect	1009
Vp014	505	Response	2	12127807	45550	1
Vp014	506	Picture	MorphF10_07_orig.jpg ; MorphF10_00_LOWER.jpg	12127997	0	1	39419	2	0	next	incorrect	1011
Vp014	506	Response	2	12167326	39329	1
Vp014	507	Picture	MorphM8_10_orig.jpg ; MorphM8_00_LOWER.jpg	12167416	0	1	9979	3	0	next	incorrect	1013
Vp014	507	Response	2	12177246	9830	1
Vp014	508	Picture	MorphF4_07_orig.jpg ; MorphF4_00_LOWER.jpg	12177395	0	2	9315	3	0	next	incorrect	1015
Vp014	508	Response	2	12186525	9130	1
Vp014	509	Picture	MorphF3_06_orig.jpg ; MorphF3_10_LOWER.jpg	12186710	0	1	17298	2	0	next	hit	1017
Vp014	509	Response	1	12203805	17095	1
Vp014	510	Picture	MorphM5_01_orig.jpg ; MorphM5_00_LOWER.jpg	12204008	0	1	9314	2	0	next	hit	1019
Vp014	510	Response	1	12213165	9157	1
Vp014	511	Picture	MorphM8_07_orig.jpg ; MorphM8_10_LOWER.jpg	12213322	0	1	9130	186	0	next	hit	1021
Vp014	511	Response	1	12222444	9122	1
Vp014	512	Picture	MorphF10_08_orig.jpg ; MorphF10_00_LOWER.jpg	12222452	0	185	13158	186	0	next	incorrect	1023
Vp014	512	Response	2	12235564	13112	1
Vp014	513	Picture	MorphF6_01_orig.jpg ; MorphF6_10_LOWER.jpg	12235610	0	1	11476	2	0	next	hit	1025
Vp014	513	Response	1	12247003	11393	2
Vp014	514	Picture	MorphF3_10_orig.jpg ; MorphF3_10_LOWER.jpg	12247086	0	1	6986	2	0	next	hit	1027
Vp014	514	Response	1	12253964	6878	1
Vp014	515	Picture	MorphF4_10_orig.jpg ; MorphF4_00_LOWER.jpg	12254072	0	1	9148	2	0	next	incorrect	1029
Vp014	515	Response	2	12263164	9092	1
Vp014	516	Picture	MorphF7_03_orig.jpg ; MorphF7_10_LOWER.jpg	12263220	0	1	10977	3	0	next	hit	1031
Vp014	516	Response	1	12274043	10823	1
Vp014	517	Picture	MorphF3_07_orig.jpg ; MorphF3_00_LOWER.jpg	12274197	0	2	29440	3	0	next	hit	1033
Vp014	517	Response	1	12303482	29285	1
Vp014	518	Picture	MorphM8_07_orig.jpg ; MorphM8_00_LOWER.jpg	12303637	0	1	6986	2	0	next	incorrect	1035
Vp014	518	Response	2	12310442	6805	1
Vp014	519	Picture	MorphM1_05_orig.jpg ; MorphM1_00_LOWER.jpg	12310623	0	1	48734	2	0	next	hit	1037
Vp014	519	Response	1	12359161	48538	1
Vp014	520	Picture	MorphF4_02_orig.jpg ; MorphF4_10_LOWER.jpg	12359357	0	1	11642	2	0	next	hit	1039
Vp014	520	Response	1	12370841	11484	1
Vp014	521	Picture	MorphF5_05_orig.jpg ; MorphF5_10_LOWER.jpg	12370999	0	1	7485	2	0	next	hit	1041
Vp014	521	Response	1	12378440	7441	1
Vp014	522	Picture	MorphF7_05_orig.jpg ; MorphF7_00_LOWER.jpg	12378484	0	1	7984	2	0	next	incorrect	1043
Vp014	522	Response	2	12386440	7956	1
Vp014	523	Picture	MorphM9_05_orig.jpg ; MorphM9_10_LOWER.jpg	12386468	0	1	15135	2	0	next	hit	1045
Vp014	523	Response	1	12401480	15012	1
Vp014	524	Picture	MorphM8_10_orig.jpg ; MorphM8_10_LOWER.jpg	12401603	0	1	6487	2	0	next	hit	1047
Vp014	524	Response	1	12407960	6357	1
Vp014	525	Picture	MorphF2_07_orig.jpg ; MorphF2_10_LOWER.jpg	12408090	0	1	6986	2	0	next	hit	1049
Vp014	525	Response	1	12414919	6829	1
Vp014	526	Picture	MorphF5_06_orig.jpg ; MorphF5_00_LOWER.jpg	12415076	0	1	8981	3	0	next	hit	1051
Vp014	526	Response	1	12423959	8883	1
Vp014	527	Picture	MorphM2_07_orig.jpg ; MorphM2_00_LOWER.jpg	12424057	0	2	14471	3	0	next	incorrect	1053
Vp014	527	Response	2	12438439	14382	1
Vp014	528	Picture	MorphF4_02_orig.jpg ; MorphF4_00_LOWER.jpg	12438528	0	1	8150	2	0	next	incorrect	1055
Vp014	528	Response	2	12446599	8071	1
Vp014	529	Picture	MorphM9_04_orig.jpg ; MorphM9_00_LOWER.jpg	12446678	0	1	6819	2	0	next	incorrect	1057
Vp014	529	Response	2	12453398	6720	1
Vp014	530	Picture	MorphF4_01_orig.jpg ; MorphF4_10_LOWER.jpg	12453497	0	1	12807	2	0	next	hit	1059
Vp014	530	Response	1	12466278	12781	1
Vp014	531	Picture	MorphM5_03_orig.jpg ; MorphM5_00_LOWER.jpg	12466304	0	1	13805	3	0	next	hit	1061
Vp014	531	Response	1	12479958	13654	1
Vp014	532	Picture	MorphF2_00_orig.jpg ; MorphF2_10_LOWER.jpg	12480109	0	2	8317	3	0	next	hit	1063
Vp014	532	Response	1	12488278	8169	1
Vp014	533	Picture	MorphF9_03_orig.jpg ; MorphF9_00_LOWER.jpg	12488426	0	1	18950	179	0	next	incorrect	1065
Vp014	533	Response	2	12507317	18891	1
Vp014	534	Picture	MorphF4_06_orig.jpg ; MorphF4_00_LOWER.jpg	12507376	0	178	6830	179	0	next	incorrect	1067
Vp014	534	Response	2	12514037	6661	1
Vp014	535	Picture	MorphF7_01_orig.jpg ; MorphF7_00_LOWER.jpg	12514206	0	1	6986	2	0	next	incorrect	1069
Vp014	535	Response	2	12521077	6871	1
Vp014	536	Picture	MorphF9_04_orig.jpg ; MorphF9_00_LOWER.jpg	12521192	0	1	7152	2	0	next	incorrect	1071
Vp014	536	Response	2	12528277	7085	1
Vp014	537	Picture	MorphM8_09_orig.jpg ; MorphM8_00_LOWER.jpg	12528344	0	1	8649	2	0	next	incorrect	1073
Vp014	537	Response	2	12536836	8492	1
Vp014	538	Picture	MorphM2_01_orig.jpg ; MorphM2_00_LOWER.jpg	12536993	0	1	9813	2	0	next	incorrect	1075
Vp014	538	Response	2	12546676	9683	1
Vp014	539	Picture	MorphF2_06_orig.jpg ; MorphF2_10_LOWER.jpg	12546806	0	1	15957	179	0	next	hit	1077
Vp014	539	Response	1	12562754	15948	3
Vp014	540	Picture	MorphM6_02_orig.jpg ; MorphM6_00_LOWER.jpg	12562763	0	178	29783	179	0	next	incorrect	1079
Vp014	540	Response	2	12592355	29592	1
Vp014	541	Picture	MorphM3_03_orig.jpg ; MorphM3_00_LOWER.jpg	12592546	0	1	34430	2	0	next	incorrect	1081
Vp014	541	Response	2	12626834	34288	1
Vp014	542	Picture	MorphF7_08_orig.jpg ; MorphF7_10_LOWER.jpg	12626976	0	1	18628	2	0	next	hit	1083
Vp014	542	Response	1	12645474	18498	1
Vp014	543	Picture	MorphM1_08_orig.jpg ; MorphM1_00_LOWER.jpg	12645604	0	1	9813	2	0	next	hit	1085
Vp014	543	Response	1	12655313	9709	1
Vp014	544	Picture	MorphM3_00_orig.jpg ; MorphM3_10_LOWER.jpg	12655417	0	1	14471	2	0	next	hit	1087
Vp014	544	Response	1	12669713	14296	1
Vp014	545	Picture	MorphM5_07_orig.jpg ; MorphM5_10_LOWER.jpg	12669888	0	1	7651	2	0	next	hit	1089
Vp014	545	Response	1	12677393	7505	1
Vp014	546	Picture	MorphF1_08_orig.jpg ; MorphF1_10_LOWER.jpg	12677539	0	1	6653	2	0	next	hit	1091
Vp014	546	Response	1	12684032	6493	1
Vp014	547	Picture	MorphF9_00_orig.jpg ; MorphF9_10_LOWER.jpg	12684192	0	1	27610	2	0	next	hit	1093
Vp014	547	Response	1	12711632	27440	1
Vp014	548	Picture	MorphM8_06_orig.jpg ; MorphM8_00_LOWER.jpg	12711802	0	1	6819	2	0	next	incorrect	1095
Vp014	548	Response	2	12718432	6630	1
Vp014	549	Picture	MorphM4_09_orig.jpg ; MorphM4_00_LOWER.jpg	12718621	0	1	9808	13	0	next	incorrect	1097
Vp014	549	Response	2	12728352	9731	1
Vp014	550	Picture	MorphF7_01_orig.jpg ; MorphF7_10_LOWER.jpg	12728429	0	12	8655	13	0	next	hit	1099
Vp014	550	Response	1	12736911	8482	1
Vp014	551	Picture	MorphM7_07_orig.jpg ; MorphM7_00_LOWER.jpg	12737084	0	1	52891	3	0	next	incorrect	1101
Vp014	551	Response	2	12789790	52706	1
Vp014	552	Picture	MorphM9_10_orig.jpg ; MorphM9_00_LOWER.jpg	12789975	0	2	17262	206	0	next	incorrect	1103
Vp014	552	Response	2	12807229	17254	1
Vp014	553	Picture	MorphF9_03_orig.jpg ; MorphF9_10_LOWER.jpg	12807237	0	204	12344	206	0	next	hit	1105
Vp014	553	Response	1	12819469	12232	1
Vp014	554	Picture	MorphM2_00_orig.jpg ; MorphM2_10_LOWER.jpg	12819581	0	2	9481	3	0	next	hit	1107
Vp014	554	Response	1	12828989	9408	1
Vp014	555	Picture	MorphM10_01_orig.jpg ; MorphM10_00_LOWER.jpg	12829062	0	1	15302	2	0	next	incorrect	1109
Vp014	555	Response	2	12844268	15206	1
Vp014	556	Picture	MorphM7_07_orig.jpg ; MorphM7_10_LOWER.jpg	12844364	0	1	8649	2	0	next	hit	1111
Vp014	556	Response	1	12852828	8464	1
Vp014	557	Picture	MorphM4_02_orig.jpg ; MorphM4_00_LOWER.jpg	12853013	0	1	8982	2	0	next	incorrect	1113
Vp014	557	Response	2	12861868	8855	1
Vp014	558	Picture	MorphM2_06_orig.jpg ; MorphM2_00_LOWER.jpg	12861995	0	1	19294	2	0	next	incorrect	1115
Vp014	558	Response	2	12881148	19153	1
Vp014	559	Picture	MorphF3_08_orig.jpg ; MorphF3_10_LOWER.jpg	12881289	0	1	25946	3	0	next	hit	1117
Vp014	559	Response	1	12907147	25858	1
Vp014	560	Picture	MorphM5_02_orig.jpg ; MorphM5_00_LOWER.jpg	12907235	0	2	7818	3	0	next	hit	1119
Vp014	560	Response	1	12914987	7752	1
Vp014	561	Picture	MorphM7_03_orig.jpg ; MorphM7_00_LOWER.jpg	12915053	0	1	27610	2	0	next	incorrect	1121
Vp014	561	Response	2	12942506	27453	1
Vp014	562	Picture	MorphM1_00_orig.jpg ; MorphM1_00_LOWER.jpg	12942663	0	1	18296	2	0	next	hit	1123
Vp014	562	Response	1	12960825	18162	1
Vp014	563	Picture	MorphM10_01_orig.jpg ; MorphM10_10_LOWER.jpg	12960959	0	1	7651	2	0	next	hit	1125
Vp014	563	Response	1	12968424	7465	2
Vp014	564	Picture	MorphF8_05_orig.jpg ; MorphF8_10_LOWER.jpg	12968610	0	1	7485	2	0	next	hit	1127
Vp014	564	Response	1	12976025	7415	1
Vp014	565	Picture	MorphM4_03_orig.jpg ; MorphM4_00_LOWER.jpg	12976095	0	1	8149	3	0	next	incorrect	1129
Vp014	565	Response	2	12984105	8010	1
Vp014	566	Picture	MorphF10_02_orig.jpg ; MorphF10_10_LOWER.jpg	12984244	0	2	11810	3	0	next	hit	1131
Vp014	566	Response	1	12996025	11781	1
Vp014	567	Picture	MorphM1_01_orig.jpg ; MorphM1_10_LOWER.jpg	12996054	0	1	34596	2	0	next	hit	1133
Vp014	567	Response	1	13030584	34530	1
Vp014	568	Picture	MorphF4_06_orig.jpg ; MorphF4_10_LOWER.jpg	13030650	0	1	9480	2	0	next	hit	1135
Vp014	568	Response	1	13039943	9293	1
Vp014	569	Picture	MorphF5_05_orig.jpg ; MorphF5_00_LOWER.jpg	13040130	0	1	7984	2	0	next	hit	1137
Vp014	569	Response	1	13047943	7813	1
Vp014	570	Picture	MorphM7_06_orig.jpg ; MorphM7_00_LOWER.jpg	13048114	0	1	13805	2	0	next	incorrect	1139
Vp014	570	Response	2	13061703	13589	1
Vp014	571	Picture	MorphM2_05_orig.jpg ; MorphM2_10_LOWER.jpg	13061919	0	1	17132	2	0	next	hit	1141
Vp014	571	Response	1	13078982	17063	1
Vp014	572	Picture	MorphF2_10_orig.jpg ; MorphF2_00_LOWER.jpg	13079051	0	1	7152	2	0	next	hit	1143
Vp014	572	Response	1	13086022	6971	1
Vp014	573	Picture	MorphF6_10_orig.jpg ; MorphF6_10_LOWER.jpg	13086203	0	1	8649	2	0	next	hit	1145
Vp014	573	Response	1	13094742	8539	1
Vp014	574	Picture	MorphF4_03_orig.jpg ; MorphF4_00_LOWER.jpg	13094852	0	1	9480	2	0	next	incorrect	1147
Vp014	574	Response	2	13104262	9410	1
Vp014	575	Picture	MorphF5_02_orig.jpg ; MorphF5_10_LOWER.jpg	13104332	0	1	8483	2	0	next	hit	1149
Vp014	575	Response	1	13112662	8330	1
Vp014	576	Picture	MorphF6_04_orig.jpg ; MorphF6_00_LOWER.jpg	13112815	0	1	14969	2	0	next	incorrect	1151
Vp014	576	Response	2	13127621	14806	1
Vp014	577	Picture	MorphF10_05_orig.jpg ; MorphF10_00_LOWER.jpg	13127784	0	1	9813	3	0	next	incorrect	1153
Vp014	577	Response	2	13137461	9677	1
Vp014	578	Picture	MorphM1_10_orig.jpg ; MorphM1_00_LOWER.jpg	13137597	0	2	8982	3	0	next	hit	1155
Vp014	578	Response	1	13146501	8904	1
Vp014	579	Picture	MorphM8_05_orig.jpg ; MorphM8_00_LOWER.jpg	13146579	0	1	12142	2	0	next	incorrect	1157
Vp014	579	Response	2	13158580	12001	1
Vp014	580	Picture	MorphM3_08_orig.jpg ; MorphM3_00_LOWER.jpg	13158721	0	1	77674	2	0	next	incorrect	1159
Vp014	580	Response	2	13236338	77617	1
Vp014	581	Picture	MorphM9_09_orig.jpg ; MorphM9_10_LOWER.jpg	13236395	0	1	11976	2	0	next	hit	1161
Vp014	581	Response	1	13248338	11943	1
Vp014	582	Picture	MorphF2_07_orig.jpg ; MorphF2_00_LOWER.jpg	13248371	0	1	11643	2	0	next	hit	1163
Vp014	582	Response	1	13259938	11567	1
Vp014	583	Picture	MorphM10_05_orig.jpg ; MorphM10_00_LOWER.jpg	13260014	0	1	6653	2	0	next	incorrect	1165
Vp014	583	Response	2	13266578	6564	1
Vp014	584	Picture	MorphF6_00_orig.jpg ; MorphF6_10_LOWER.jpg	13266667	0	1	7817	2	0	next	hit	1167
Vp014	584	Response	1	13274337	7670	1
Vp014	585	Picture	MorphM4_04_orig.jpg ; MorphM4_10_LOWER.jpg	13274484	0	1	9647	2	0	next	hit	1169
Vp014	585	Response	1	13284017	9533	1
Vp014	586	Picture	MorphF9_05_orig.jpg ; MorphF9_00_LOWER.jpg	13284131	0	1	25614	2	0	next	incorrect	1171
Vp014	586	Response	2	13309536	25405	1
Vp014	587	Picture	MorphF3_04_orig.jpg ; MorphF3_10_LOWER.jpg	13309745	0	1	6653	2	0	next	hit	1173
Vp014	587	Response	1	13316336	6591	1
Vp014	588	Picture	MorphF9_05_orig.jpg ; MorphF9_10_LOWER.jpg	13316398	0	1	9315	2	0	next	hit	1175
Vp014	588	Response	1	13325616	9218	1
Vp014	589	Picture	MorphM8_03_orig.jpg ; MorphM8_10_LOWER.jpg	13325713	0	1	10478	2	0	next	hit	1177
Vp014	589	Response	1	13336096	10383	1
Vp014	590	Picture	MorphF8_04_orig.jpg ; MorphF8_00_LOWER.jpg	13336191	0	1	16799	2	0	next	incorrect	1179
Vp014	590	Response	2	13352895	16704	1
Vp014	591	Picture	MorphM6_01_orig.jpg ; MorphM6_10_LOWER.jpg	13352990	0	1	10811	2	0	next	incorrect	1181
Vp014	591	Response	2	13363695	10705	1
Vp014	592	Picture	MorphF4_10_orig.jpg ; MorphF4_10_LOWER.jpg	13363801	0	1	8150	2	0	next	hit	1183
Vp014	592	Response	1	13371855	8054	1
Vp014	593	Picture	MorphM10_06_orig.jpg ; MorphM10_10_LOWER.jpg	13371951	0	1	6321	2	0	next	hit	1185
Vp014	593	Response	1	13378095	6144	1
Vp014	594	Picture	MorphF6_09_orig.jpg ; MorphF6_10_LOWER.jpg	13378272	0	1	7651	2	0	next	hit	1187
Vp014	594	Response	1	13385774	7502	1
Vp014	595	Picture	MorphF5_04_orig.jpg ; MorphF5_10_LOWER.jpg	13385923	0	1	7484	2	0	next	hit	1189
Vp014	595	Response	1	13393294	7371	1
Vp014	596	Picture	MorphF1_07_orig.jpg ; MorphF1_10_LOWER.jpg	13393407	0	1	10479	2	0	next	hit	1191
Vp014	596	Response	1	13403774	10367	1
Vp014	597	Picture	MorphF7_04_orig.jpg ; MorphF7_10_LOWER.jpg	13403886	0	1	7984	2	0	next	hit	1193
Vp014	597	Response	1	13411774	7888	1
Vp014	598	Picture	MorphF1_05_orig.jpg ; MorphF1_10_LOWER.jpg	13411870	0	1	8649	2	0	next	hit	1195
Vp014	598	Response	1	13420413	8543	1
Vp014	599	Picture	MorphM8_01_orig.jpg ; MorphM8_10_LOWER.jpg	13420519	0	1	10312	2	0	next	hit	1197
Vp014	599	Response	1	13430733	10214	1
Vp014	600	Picture	MorphF10_07_orig.jpg ; MorphF10_10_LOWER.jpg	13430831	0	1	8482	2	0	next	hit	1199
Vp014	600	Response	1	13439133	8302	1
Vp014	601	Picture	MorphM8_04_orig.jpg ; MorphM8_10_LOWER.jpg	13439313	0	1	16300	3	0	next	hit	1201
Vp014	601	Response	1	13455453	16140	1
Vp014	602	Picture	MorphM1_02_orig.jpg ; MorphM1_10_LOWER.jpg	13455613	0	2	15469	3	0	next	hit	1203
Vp014	602	Response	1	13470972	15359	1
Vp014	603	Picture	MorphF8_09_orig.jpg ; MorphF8_00_LOWER.jpg	13471082	0	1	12308	2	0	next	incorrect	1205
Vp014	603	Response	2	13483292	12210	1
Vp014	604	Picture	MorphM10_03_orig.jpg ; MorphM10_00_LOWER.jpg	13483390	0	1	7318	2	0	next	incorrect	1207
Vp014	604	Response	2	13490572	7182	1
Vp014	605	Picture	MorphM8_01_orig.jpg ; MorphM8_00_LOWER.jpg	13490708	0	1	7807	179	0	next	incorrect	1209
Vp014	605	Response	2	13498491	7783	1
Vp014	606	Picture	MorphF7_00_orig.jpg ; MorphF7_10_LOWER.jpg	13498515	0	178	7662	179	0	next	hit	1211
Vp014	606	Response	1	13506091	7576	1
Vp014	607	Picture	MorphM8_03_orig.jpg ; MorphM8_00_LOWER.jpg	13506177	0	1	7484	2	0	next	incorrect	1213
Vp014	607	Response	2	13513451	7274	1
Vp014	608	Picture	MorphF9_10_orig.jpg ; MorphF9_00_LOWER.jpg	13513661	0	1	10978	2	0	next	incorrect	1215
Vp014	608	Response	2	13524571	10910	1
Vp014	609	Picture	MorphF4_05_orig.jpg ; MorphF4_10_LOWER.jpg	13524639	0	1	10146	2	0	next	hit	1217
Vp014	609	Response	1	13534649	10010	2
Vp014	610	Picture	MorphM5_09_orig.jpg ; MorphM5_00_LOWER.jpg	13534785	0	1	11975	2	0	next	hit	1219
Vp014	610	Response	1	13546651	11866	1
Vp014	611	Picture	MorphF1_02_orig.jpg ; MorphF1_00_LOWER.jpg	13546760	0	1	8150	2	0	next	hit	1221
Vp014	611	Response	1	13554730	7970	1
Vp014	612	Picture	MorphF10_03_orig.jpg ; MorphF10_00_LOWER.jpg	13554910	0	1	7651	2	0	next	incorrect	1223
Vp014	612	Response	2	13562410	7500	1
Vp014	613	Picture	MorphM2_03_orig.jpg ; MorphM2_10_LOWER.jpg	13562561	0	1	16467	2	0	next	hit	1225
Vp014	613	Response	1	13578969	16408	1
Vp014	614	Picture	MorphM5_01_orig.jpg ; MorphM5_10_LOWER.jpg	13579028	0	1	13638	2	0	next	hit	1227
Vp014	614	Response	1	13592489	13461	1
Vp014	615	Picture	MorphM9_06_orig.jpg ; MorphM9_00_LOWER.jpg	13592666	0	1	14970	2	0	next	incorrect	1229
Vp014	615	Response	2	13607609	14943	1
Vp014	616	Picture	MorphM1_08_orig.jpg ; MorphM1_10_LOWER.jpg	13607636	0	1	20125	2	0	next	hit	1231
Vp014	616	Response	1	13627608	19972	1
Vp014	617	Picture	MorphF7_02_orig.jpg ; MorphF7_10_LOWER.jpg	13627761	0	1	12475	2	0	next	incorrect	1233
Vp014	617	Response	2	13640008	12247	1
Vp014	618	Picture	MorphM5_04_orig.jpg ; MorphM5_00_LOWER.jpg	13640236	0	1	26279	2	0	next	hit	1235
Vp014	618	Response	1	13666327	26091	1
Vp014	619	Picture	MorphF5_06_orig.jpg ; MorphF5_10_LOWER.jpg	13666515	0	1	8649	2	0	next	hit	1237
Vp014	619	Response	1	13674967	8452	1
Vp014	620	Picture	MorphF9_01_orig.jpg ; MorphF9_00_LOWER.jpg	13675164	0	1	8815	3	0	next	incorrect	1239
Vp014	620	Response	2	13683847	8683	1
Vp014	621	Picture	MorphF10_05_orig.jpg ; MorphF10_10_LOWER.jpg	13683979	0	2	7319	3	0	next	hit	1241
Vp014	621	Response	1	13691127	7148	1
Vp014	622	Picture	MorphF2_04_orig.jpg ; MorphF2_10_LOWER.jpg	13691298	0	1	7318	2	0	next	hit	1243
Vp014	622	Response	1	13698566	7268	1
Vp014	623	Picture	MorphF3_09_orig.jpg ; MorphF3_10_LOWER.jpg	13698616	0	1	7818	2	0	next	hit	1245
Vp014	623	Response	1	13706246	7630	1
Vp014	624	Picture	MorphM3_01_orig.jpg ; MorphM3_10_LOWER.jpg	13706434	0	1	14470	2	0	next	hit	1247
Vp014	624	Response	1	13720726	14292	1
Vp014	625	Picture	MorphF6_05_orig.jpg ; MorphF6_00_LOWER.jpg	13720904	0	1	32600	2	0	next	incorrect	1249
Vp014	625	Response	2	13753365	32461	1
Vp014	626	Picture	MorphF5_00_orig.jpg ; MorphF5_00_LOWER.jpg	13753504	0	1	9967	181	0	next	hit	1251
Vp014	626	Response	1	13763445	9941	1
Vp014	627	Picture	MorphM10_04_orig.jpg ; MorphM10_00_LOWER.jpg	13763471	0	180	13984	181	0	next	incorrect	1253
Vp014	627	Response	2	13777284	13813	1
Vp014	628	Picture	MorphF1_00_orig.jpg ; MorphF1_00_LOWER.jpg	13777455	0	1	9647	2	0	next	hit	1255
Vp014	628	Response	1	13786963	9508	2
Vp014	629	Picture	MorphM3_04_orig.jpg ; MorphM3_00_LOWER.jpg	13787102	0	1	38754	2	0	next	incorrect	1257
Vp014	629	Response	2	13825763	38661	1
Vp014	630	Picture	MorphF8_01_orig.jpg ; MorphF8_00_LOWER.jpg	13825856	0	1	9314	2	0	next	incorrect	1259
Vp014	630	Response	2	13835043	9187	1
Vp014	631	Picture	MorphF1_00_orig.jpg ; MorphF1_10_LOWER.jpg	13835170	0	1	7984	2	0	next	hit	1261
Vp014	631	Response	1	13842961	7791	2
Vp014	632	Picture	MorphM7_08_orig.jpg ; MorphM7_10_LOWER.jpg	13843154	0	1	10977	2	0	next	hit	1263
Vp014	632	Response	1	13854002	10848	1
Vp014	633	Picture	MorphF5_02_orig.jpg ; MorphF5_00_LOWER.jpg	13854131	0	1	7818	2	0	next	hit	1265
Vp014	633	Response	1	13861762	7631	1
Vp014	634	Picture	MorphM9_04_orig.jpg ; MorphM9_10_LOWER.jpg	13861949	0	1	23784	2	0	next	hit	1267
Vp014	634	Response	1	13885522	23573	1
Vp014	635	Picture	MorphF5_10_orig.jpg ; MorphF5_00_LOWER.jpg	13885733	0	1	8483	2	0	next	hit	1269
Vp014	635	Response	1	13894081	8348	1
Vp014	636	Picture	MorphF7_03_orig.jpg ; MorphF7_00_LOWER.jpg	13894216	0	1	30604	2	0	next	incorrect	1271
Vp014	636	Response	2	13924720	30504	1
Vp014	637	Picture	MorphM7_06_orig.jpg ; MorphM7_10_LOWER.jpg	13924820	0	1	37423	3	0	next	hit	1273
Vp014	637	Response	1	13962160	37340	1
Vp014	638	Picture	MorphM1_06_orig.jpg ; MorphM1_10_LOWER.jpg	13962243	0	2	6321	3	0	next	hit	1275
Vp014	638	Response	1	13968479	6236	1
Vp014	639	Picture	MorphF5_04_orig.jpg ; MorphF5_00_LOWER.jpg	13968564	0	1	10478	2	0	next	hit	1277
Vp014	639	Response	1	13978879	10315	1
Vp014	640	Picture	MorphM1_03_orig.jpg ; MorphM1_00_LOWER.jpg	13979042	0	1	44077	2	0	next	hit	1279
Vp014	640	Response	1	14023038	43996	1
Vp014	641	Picture	MorphM4_09_orig.jpg ; MorphM4_10_LOWER.jpg	14023119	0	1	8316	2	0	next	hit	1281
Vp014	641	Response	1	14031278	8159	1
Vp014	642	Picture	MorphM3_02_orig.jpg ; MorphM3_10_LOWER.jpg	14031435	0	1	9980	2	0	next	hit	1283
Vp014	642	Response	1	14041277	9842	1
Vp014	643	Picture	MorphF3_01_orig.jpg ; MorphF3_10_LOWER.jpg	14041415	0	1	7318	2	0	next	hit	1285
Vp014	643	Response	1	14048557	7142	1
Vp014	644	Picture	MorphM6_04_orig.jpg ; MorphM6_10_LOWER.jpg	14048733	0	1	15302	2	0	next	hit	1287
Vp014	644	Response	1	14063917	15184	1
Vp014	645	Picture	MorphF6_08_orig.jpg ; MorphF6_10_LOWER.jpg	14064035	0	1	7318	3	0	next	hit	1289
Vp014	645	Response	1	14071277	7242	1
Vp014	646	Picture	MorphF8_00_orig.jpg ; MorphF8_00_LOWER.jpg	14071353	0	2	8317	3	0	next	incorrect	1291
Vp014	646	Response	2	14079516	8163	1
Vp014	647	Picture	MorphF1_07_orig.jpg ; MorphF1_00_LOWER.jpg	14079670	0	1	6986	2	0	next	hit	1293
Vp014	647	Response	1	14086556	6886	1
Vp014	648	Picture	MorphM6_00_orig.jpg ; MorphM6_00_LOWER.jpg	14086656	0	1	11642	2	0	next	incorrect	1295
Vp014	648	Response	2	14098076	11420	1
Vp014	649	Picture	MorphF7_09_orig.jpg ; MorphF7_00_LOWER.jpg	14098298	0	1	7319	2	0	next	incorrect	1297
Vp014	649	Response	2	14105516	7218	1
Vp014	650	Picture	MorphM9_03_orig.jpg ; MorphM9_00_LOWER.jpg	14105617	0	1	12807	2	0	next	incorrect	1299
Vp014	650	Response	2	14118315	12698	1
Vp014	651	Picture	MorphM4_02_orig.jpg ; MorphM4_10_LOWER.jpg	14118424	0	1	6487	2	0	next	hit	1301
Vp014	651	Response	1	14124795	6371	1
Vp014	652	Picture	MorphF7_09_orig.jpg ; MorphF7_10_LOWER.jpg	14124911	0	1	8649	2	0	next	hit	1303
Vp014	652	Response	1	14133435	8524	1
Vp014	653	Picture	MorphF2_08_orig.jpg ; MorphF2_10_LOWER.jpg	14133560	0	1	6819	2	0	next	hit	1305
Vp014	653	Response	1	14140235	6675	1
Vp014	654	Picture	MorphM1_10_orig.jpg ; MorphM1_10_LOWER.jpg	14140379	0	1	7651	2	0	next	hit	1307
Vp014	654	Response	1	14147835	7456	1
Vp014	655	Picture	MorphM9_08_orig.jpg ; MorphM9_10_LOWER.jpg	14148030	0	1	23119	2	0	next	hit	1309
Vp014	655	Response	1	14171114	23084	1
Vp014	656	Picture	MorphF7_00_orig.jpg ; MorphF7_00_LOWER.jpg	14171149	0	1	6820	2	0	next	incorrect	1311
Vp014	656	Response	2	14177914	6765	1
Vp014	657	Picture	MorphM3_05_orig.jpg ; MorphM3_10_LOWER.jpg	14177969	0	1	11144	2	0	next	hit	1313
Vp014	657	Response	1	14188954	10985	1
Vp014	658	Picture	MorphM6_00_orig.jpg ; MorphM6_10_LOWER.jpg	14189113	0	1	14470	2	0	next	incorrect	1315
Vp014	658	Response	2	14203433	14320	1
Vp014	659	Picture	MorphF10_01_orig.jpg ; MorphF10_10_LOWER.jpg	14203583	0	1	6986	2	0	next	hit	1317
Vp014	659	Response	1	14210473	6890	1
Vp014	660	Picture	MorphM4_04_orig.jpg ; MorphM4_00_LOWER.jpg	14210569	0	1	9647	2	0	next	incorrect	1319
Vp014	660	Response	2	14220073	9504	1
Vp014	661	Picture	MorphM5_09_orig.jpg ; MorphM5_10_LOWER.jpg	14220216	0	1	8981	2	0	next	hit	1321
Vp014	661	Response	1	14229113	8897	1
Vp014	662	Picture	MorphF7_07_orig.jpg ; MorphF7_10_LOWER.jpg	14229197	0	1	12807	2	0	next	hit	1323
Vp014	662	Response	1	14241831	12634	2
Vp014	663	Picture	MorphF9_07_orig.jpg ; MorphF9_10_LOWER.jpg	14242004	0	1	15469	2	0	next	hit	1325
Vp014	663	Response	1	14257352	15348	1
Vp014	664	Picture	MorphF1_08_orig.jpg ; MorphF1_00_LOWER.jpg	14257473	0	1	12141	3	0	next	hit	1327
Vp014	664	Response	1	14269432	11959	1
Vp014	665	Picture	MorphF4_09_orig.jpg ; MorphF4_00_LOWER.jpg	14269614	0	2	9315	3	0	next	incorrect	1329
Vp014	665	Response	2	14278791	9177	1
Vp014	666	Picture	MorphM10_08_orig.jpg ; MorphM10_10_LOWER.jpg	14278929	0	1	6320	2	0	next	hit	1331
Vp014	666	Response	1	14285111	6182	1
Vp014	667	Picture	MorphM8_02_orig.jpg ; MorphM8_00_LOWER.jpg	14285249	0	1	7651	2	0	next	incorrect	1333
Vp014	667	Response	2	14292711	7462	1
Vp014	668	Picture	MorphM7_01_orig.jpg ; MorphM7_10_LOWER.jpg	14292900	0	1	21290	2	0	next	hit	1335
Vp014	668	Response	1	14313990	21090	1
Vp014	669	Picture	MorphF9_08_orig.jpg ; MorphF9_10_LOWER.jpg	14314190	0	1	12308	2	0	next	hit	1337
Vp014	669	Response	1	14326310	12120	1
Vp014	670	Picture	MorphF1_01_orig.jpg ; MorphF1_00_LOWER.jpg	14326498	0	1	6320	3	0	next	hit	1339
Vp014	670	Response	1	14332630	6132	1
Vp014	671	Picture	MorphM3_07_orig.jpg ; MorphM3_10_LOWER.jpg	14332818	0	2	8462	191	0	next	hit	1341
Vp014	671	Response	1	14341270	8452	1
Vp014	672	Picture	MorphF8_02_orig.jpg ; MorphF8_00_LOWER.jpg	14341280	0	189	7340	190	0	next	incorrect	1343
Vp014	672	Response	2	14348470	7190	1
Vp014	673	Picture	MorphM7_02_orig.jpg ; MorphM7_00_LOWER.jpg	14348620	0	1	6985	2	0	next	hit	1345
Vp014	673	Response	1	14355509	6889	1
Vp014	674	Picture	MorphM10_02_orig.jpg ; MorphM10_10_LOWER.jpg	14355605	0	1	13805	2	0	next	hit	1347
Vp014	674	Response	1	14369269	13664	1
Vp014	675	Picture	MorphM2_00_orig.jpg ; MorphM2_00_LOWER.jpg	14369410	0	1	9481	2	0	next	incorrect	1349
Vp014	675	Response	2	14378789	9379	1
Vp014	676	Picture	MorphM3_05_orig.jpg ; MorphM3_00_LOWER.jpg	14378891	0	1	33432	2	0	next	hit	1351
Vp014	676	Response	1	14412148	33257	1
Vp014	677	Picture	MorphF9_02_orig.jpg ; MorphF9_10_LOWER.jpg	14412323	0	1	17131	2	0	next	hit	1353
Vp014	677	Response	1	14429267	16944	1
Vp014	678	Picture	MorphF6_07_orig.jpg ; MorphF6_10_LOWER.jpg	14429454	0	1	6320	3	0	next	hit	1355
Vp014	678	Response	1	14435667	6213	1
Vp014	679	Picture	MorphF4_08_orig.jpg ; MorphF4_00_LOWER.jpg	14435774	0	2	7319	3	0	next	incorrect	1357
Vp014	679	Response	2	14442947	7173	1
Vp014	680	Picture	MorphM8_05_orig.jpg ; MorphM8_10_LOWER.jpg	14443093	0	1	7817	2	0	next	hit	1359
Vp014	680	Response	1	14450867	7774	1
Vp014	681	Picture	MorphF6_07_orig.jpg ; MorphF6_00_LOWER.jpg	14450910	0	1	11144	2	0	next	incorrect	1361
Vp014	681	Response	2	14461987	11077	1
Vp014	682	Picture	MorphM1_06_orig.jpg ; MorphM1_00_LOWER.jpg	14462054	0	1	23951	2	0	next	incorrect	1363
Vp014	682	Response	2	14485826	23772	1
Vp014	683	Picture	MorphF3_04_orig.jpg ; MorphF3_00_LOWER.jpg	14486005	0	1	29939	2	0	next	hit	1365
Vp014	683	Response	1	14515745	29740	1
Vp014	684	Picture	MorphF10_10_orig.jpg ; MorphF10_00_LOWER.jpg	14515944	0	1	23618	2	0	next	incorrect	1367
Vp014	684	Response	2	14539505	23561	1
Vp014	685	Picture	MorphF2_03_orig.jpg ; MorphF2_00_LOWER.jpg	14539562	0	1	10811	3	0	next	hit	1369
Vp014	685	Response	1	14550304	10742	1
Vp014	686	Picture	MorphM3_06_orig.jpg ; MorphM3_00_LOWER.jpg	14550373	0	2	15302	3	0	next	incorrect	1371
Vp014	686	Response	2	14565504	15131	1
Vp014	687	Picture	MorphF10_08_orig.jpg ; MorphF10_10_LOWER.jpg	14565675	0	1	7152	3	0	next	hit	1373
Vp014	687	Response	1	14572704	7029	1
Vp014	688	Picture	MorphM4_07_orig.jpg ; MorphM4_00_LOWER.jpg	14572827	0	2	7651	4	0	next	incorrect	1375
Vp014	688	Response	2	14580383	7556	1
Vp014	689	Picture	MorphF9_00_orig.jpg ; MorphF9_00_LOWER.jpg	14580478	0	2	12142	3	0	next	incorrect	1377
Vp014	689	Response	2	14592463	11985	1
Vp014	690	Picture	MorphM7_00_orig.jpg ; MorphM7_10_LOWER.jpg	14592620	0	1	9314	3	0	next	hit	1379
Vp014	690	Response	1	14601743	9123	1
Vp014	691	Picture	MorphM8_00_orig.jpg ; MorphM8_10_LOWER.jpg	14601934	0	2	8982	3	0	next	hit	1381
Vp014	691	Response	1	14610783	8849	1
Vp014	692	Picture	MorphM2_10_orig.jpg ; MorphM2_10_LOWER.jpg	14610916	0	1	8815	3	0	next	hit	1383
Vp014	692	Response	1	14619662	8746	1
Vp014	693	Picture	MorphF8_02_orig.jpg ; MorphF8_10_LOWER.jpg	14619731	0	2	8982	3	0	next	hit	1385
Vp014	693	Response	1	14628542	8811	1
Vp014	694	Picture	MorphM10_00_orig.jpg ; MorphM10_10_LOWER.jpg	14628713	0	1	6986	2	0	next	hit	1387
Vp014	694	Response	1	14635502	6789	1
Vp014	695	Picture	MorphF3_00_orig.jpg ; MorphF3_10_LOWER.jpg	14635699	0	1	6985	3	0	next	hit	1389
Vp014	695	Response	1	14642542	6843	1
Vp014	696	Picture	MorphM6_05_orig.jpg ; MorphM6_10_LOWER.jpg	14642684	0	2	8649	4	0	next	incorrect	1391
Vp014	696	Response	2	14651262	8578	1
Vp014	697	Picture	MorphF10_10_orig.jpg ; MorphF10_10_LOWER.jpg	14651333	0	2	6653	4	0	next	hit	1393
Vp014	697	Response	1	14657821	6488	1
Vp014	698	Picture	MorphM3_06_orig.jpg ; MorphM3_10_LOWER.jpg	14657986	0	2	36592	3	0	next	hit	1395
Vp014	698	Response	1	14694541	36555	1
Vp014	699	Picture	MorphM7_00_orig.jpg ; MorphM7_00_LOWER.jpg	14694578	0	1	31436	2	0	next	incorrect	1397
Vp014	699	Response	2	14725900	31322	1
Vp014	700	Picture	MorphM4_03_orig.jpg ; MorphM4_10_LOWER.jpg	14726014	0	1	10811	2	0	next	hit	1399
Vp014	700	Response	1	14736779	10765	1
Vp014	701	Picture	MorphM3_02_orig.jpg ; MorphM3_00_LOWER.jpg	14736825	0	1	15302	2	0	next	hit	1401
Vp014	701	Response	1	14752059	15234	1
Vp014	702	Picture	MorphM4_01_orig.jpg ; MorphM4_10_LOWER.jpg	14752127	0	1	7984	2	0	next	hit	1403
Vp014	702	Response	1	14759979	7852	1
Vp014	703	Picture	MorphF7_10_orig.jpg ; MorphF7_10_LOWER.jpg	14760111	0	1	6653	2	0	next	hit	1405
Vp014	703	Response	1	14766699	6588	1
Vp014	704	Picture	MorphF4_09_orig.jpg ; MorphF4_10_LOWER.jpg	14766764	0	1	7651	2	0	next	hit	1407
Vp014	704	Response	1	14774218	7454	1
Vp014	705	Picture	MorphF1_03_orig.jpg ; MorphF1_10_LOWER.jpg	14774415	0	1	7651	2	0	next	hit	1409
Vp014	705	Response	1	14781978	7563	1
Vp014	706	Picture	MorphM1_05_orig.jpg ; MorphM1_10_LOWER.jpg	14782066	0	1	12142	2	0	next	hit	1411
Vp014	706	Response	1	14794138	12072	1
Vp014	707	Picture	MorphM3_09_orig.jpg ; MorphM3_00_LOWER.jpg	14794208	0	1	7983	3	0	next	hit	1413
Vp014	707	Response	1	14802058	7850	1
Vp014	708	Picture	MorphM8_02_orig.jpg ; MorphM8_10_LOWER.jpg	14802191	0	2	7485	3	0	next	hit	1415
Vp014	708	Response	1	14809498	7307	1
Vp014	709	Picture	MorphF3_07_orig.jpg ; MorphF3_10_LOWER.jpg	14809676	0	1	7152	2	0	next	hit	1417
Vp014	709	Response	1	14816697	7021	1
Vp014	710	Picture	MorphM6_02_orig.jpg ; MorphM6_10_LOWER.jpg	14816828	0	1	7651	2	0	next	hit	1419
Vp014	710	Response	1	14824297	7469	1
Vp014	711	Picture	MorphM9_00_orig.jpg ; MorphM9_00_LOWER.jpg	14824479	0	1	11976	2	0	next	incorrect	1421
Vp014	711	Response	2	14836377	11898	1
Vp014	712	Picture	MorphF2_08_orig.jpg ; MorphF2_00_LOWER.jpg	14836455	0	1	7152	2	0	next	hit	1423
Vp014	712	Response	1	14843417	6962	1
Vp014	713	Picture	MorphF5_01_orig.jpg ; MorphF5_00_LOWER.jpg	14843607	0	1	8649	2	0	next	hit	1425
Vp014	713	Response	1	14852137	8530	1
Vp014	714	Picture	MorphM4_06_orig.jpg ; MorphM4_00_LOWER.jpg	14852256	0	1	7983	2	0	next	incorrect	1427
Vp014	714	Response	2	14860056	7800	1
Vp014	715	Picture	MorphM3_03_orig.jpg ; MorphM3_10_LOWER.jpg	14860239	0	1	17111	189	0	next	hit	1429
Vp014	715	Response	1	14877336	17097	1
Vp014	716	Picture	MorphM4_08_orig.jpg ; MorphM4_10_LOWER.jpg	14877350	0	188	8504	189	0	next	hit	1431
Vp014	716	Response	1	14885655	8305	1
Vp014	717	Picture	MorphM1_09_orig.jpg ; MorphM1_10_LOWER.jpg	14885854	0	1	7318	2	0	next	hit	1433
Vp014	717	Response	1	14893095	7241	1
Vp014	718	Picture	MorphM3_01_orig.jpg ; MorphM3_00_LOWER.jpg	14893172	0	1	9148	2	0	next	hit	1435
Vp014	718	Response	1	14902295	9123	1
Vp014	719	Picture	MorphF10_03_orig.jpg ; MorphF10_10_LOWER.jpg	14902320	0	1	8483	2	0	next	hit	1437
Vp014	719	Response	1	14910695	8375	1
Vp014	720	Picture	MorphM4_06_orig.jpg ; MorphM4_10_LOWER.jpg	14910803	0	1	6819	2	0	next	hit	1439
Vp014	720	Response	1	14917495	6692	1
Vp014	721	Picture	MorphM5_10_orig.jpg ; MorphM5_00_LOWER.jpg	14917622	0	1	8150	2	0	next	hit	1441
Vp014	721	Response	1	14925734	8112	1
Vp014	722	Picture	MorphM9_08_orig.jpg ; MorphM9_00_LOWER.jpg	14925772	0	1	14304	2	0	next	incorrect	1443
Vp014	722	Response	2	14939894	14122	1
Vp014	723	Picture	MorphM10_10_orig.jpg ; MorphM10_10_LOWER.jpg	14940076	0	1	6487	2	0	next	hit	1445
Vp014	723	Response	1	14946454	6378	1
Vp014	724	Picture	MorphM3_04_orig.jpg ; MorphM3_10_LOWER.jpg	14946563	0	1	9647	2	0	next	hit	1447
Vp014	724	Response	1	14956054	9491	1
Vp014	725	Picture	MorphF3_10_orig.jpg ; MorphF3_00_LOWER.jpg	14956210	0	1	20444	16	0	next	hit	1449
Vp014	725	Response	1	14976613	20403	1
Vp014	726	Picture	MorphM6_03_orig.jpg ; MorphM6_00_LOWER.jpg	14976654	0	15	6999	17	0	next	incorrect	1451
Vp014	726	Response	2	14983493	6839	1
Vp014	727	Picture	MorphF8_04_orig.jpg ; MorphF8_10_LOWER.jpg	14983653	0	2	7319	3	0	next	hit	1453
Vp014	727	Response	1	14990933	7280	1
Vp014	728	Picture	MorphF9_01_orig.jpg ; MorphF9_10_LOWER.jpg	14990972	0	1	11131	181	0	next	hit	1455
Vp014	728	Response	1	15002053	11081	1
Vp014	729	Picture	MorphF7_08_orig.jpg ; MorphF7_00_LOWER.jpg	15002103	0	180	7165	181	0	next	incorrect	1457
Vp014	729	Response	2	15009092	6989	1
Vp014	730	Picture	MorphF1_10_orig.jpg ; MorphF1_10_LOWER.jpg	15009268	0	1	7152	2	0	next	hit	1459
Vp014	730	Response	1	15016292	7024	1
Vp014	731	Picture	MorphM2_01_orig.jpg ; MorphM2_10_LOWER.jpg	15016420	0	1	16952	182	0	next	hit	1461
Vp014	731	Response	1	15033332	16912	1
Vp014	732	Picture	MorphM6_08_orig.jpg ; MorphM6_00_LOWER.jpg	15033372	0	181	24463	182	0	next	incorrect	1463
Vp014	732	Response	2	15057651	24279	1
Vp014	733	Picture	MorphM1_04_orig.jpg ; MorphM1_10_LOWER.jpg	15057835	0	1	6986	2	0	next	hit	1465
Vp014	733	Response	1	15064691	6856	1
Vp014	734	Picture	MorphF5_10_orig.jpg ; MorphF5_10_LOWER.jpg	15064821	0	1	11476	2	0	next	hit	1467
Vp014	734	Response	1	15076211	11390	1
Vp014	735	Picture	MorphF9_06_orig.jpg ; MorphF9_10_LOWER.jpg	15076297	0	1	11809	3	0	next	hit	1469
Vp014	735	Response	1	15087970	11673	1
Vp014	736	Picture	MorphF8_03_orig.jpg ; MorphF8_00_LOWER.jpg	15088106	0	2	16799	3	0	next	incorrect	1471
Vp014	736	Response	2	15104770	16664	1
Vp014	737	Picture	MorphF6_02_orig.jpg ; MorphF6_00_LOWER.jpg	15104905	0	1	8305	180	0	next	incorrect	1473
Vp014	737	Response	2	15113170	8265	1
Vp014	738	Picture	MorphM2_02_orig.jpg ; MorphM2_10_LOWER.jpg	15113210	0	179	8162	180	0	next	hit	1475
Vp014	738	Response	1	15121169	7959	1
Vp014	739	Picture	MorphM9_01_orig.jpg ; MorphM9_00_LOWER.jpg	15121372	0	1	14137	3	0	next	incorrect	1477
Vp014	739	Response	2	15135329	13957	1
Vp014	740	Picture	MorphF10_04_orig.jpg ; MorphF10_10_LOWER.jpg	15135509	0	2	9148	4	0	next	hit	1479
Vp014	740	Response	1	15144529	9020	1
Vp014	741	Picture	MorphM6_10_orig.jpg ; MorphM6_10_LOWER.jpg	15144657	0	2	23286	3	0	next	incorrect	1481
Vp014	741	Response	2	15167808	23151	1
Vp014	742	Picture	MorphF2_09_orig.jpg ; MorphF2_10_LOWER.jpg	15167943	0	1	7817	3	0	next	hit	1483
Vp014	742	Response	1	15175568	7625	1
Vp014	743	Picture	MorphM8_08_orig.jpg ; MorphM8_10_LOWER.jpg	15175760	0	2	6487	3	0	next	hit	1485
Vp014	743	Response	1	15182048	6288	1
Vp014	744	Picture	MorphM9_07_orig.jpg ; MorphM9_10_LOWER.jpg	15182247	0	1	11310	2	0	next	hit	1487
Vp014	744	Response	1	15193408	11161	1
Vp014	745	Picture	MorphM4_07_orig.jpg ; MorphM4_10_LOWER.jpg	15193557	0	1	8150	2	0	next	hit	1489
Vp014	745	Response	1	15201487	7930	1
Vp014	746	Picture	MorphF10_00_orig.jpg ; MorphF10_00_LOWER.jpg	15201707	0	1	7984	2	0	next	incorrect	1491
Vp014	746	Response	2	15209487	7780	1
Vp014	747	Picture	MorphF4_00_orig.jpg ; MorphF4_00_LOWER.jpg	15209691	0	1	18961	2	0	next	incorrect	1493
Vp014	747	Response	2	15228527	18836	1
Vp014	748	Picture	MorphF9_08_orig.jpg ; MorphF9_00_LOWER.jpg	15228652	0	1	7818	2	0	next	incorrect	1495
Vp014	748	Response	2	15236286	7634	1
Vp014	749	Picture	MorphM7_09_orig.jpg ; MorphM7_10_LOWER.jpg	15236470	0	1	9136	180	0	next	hit	1497
Vp014	749	Response	1	15245566	9096	1
Vp014	750	Picture	MorphF2_01_orig.jpg ; MorphF2_10_LOWER.jpg	15245606	0	179	7662	181	0	next	hit	1499
Vp014	750	Response	1	15253165	7559	2
Vp014	751	Picture	MorphM4_10_orig.jpg ; MorphM4_10_LOWER.jpg	15253268	0	2	7152	4	0	next	hit	1501
Vp014	751	Response	1	15260366	7098	1
Vp014	752	Picture	MorphM8_08_orig.jpg ; MorphM8_00_LOWER.jpg	15260420	0	2	8150	4	0	next	incorrect	1503
Vp014	752	Response	2	15268366	7946	1
Vp014	753	Picture	MorphM6_06_orig.jpg ; MorphM6_00_LOWER.jpg	15268570	0	2	7984	3	0	next	incorrect	1505
Vp014	753	Response	2	15276445	7875	1
Vp014	754	Picture	MorphM2_04_orig.jpg ; MorphM2_10_LOWER.jpg	15276554	0	1	8649	2	0	next	hit	1507
Vp014	754	Response	1	15285084	8530	2
Vp014	755	Picture	MorphF3_09_orig.jpg ; MorphF3_00_LOWER.jpg	15285203	0	1	18629	2	0	next	hit	1509
Vp014	755	Response	1	15303645	18442	1
Vp014	756	Picture	MorphM2_07_orig.jpg ; MorphM2_10_LOWER.jpg	15303832	0	1	9813	2	0	next	hit	1511
Vp014	756	Response	1	15313485	9653	1
Vp014	757	Picture	MorphM10_07_orig.jpg ; MorphM10_00_LOWER.jpg	15313645	0	1	9148	2	0	next	incorrect	1513
Vp014	757	Response	2	15322604	8959	1
Vp014	758	Picture	MorphM7_04_orig.jpg ; MorphM7_10_LOWER.jpg	15322793	0	1	5988	2	0	next	hit	1515
Vp014	758	Response	1	15328684	5891	1
Vp014	759	Picture	MorphF4_05_orig.jpg ; MorphF4_00_LOWER.jpg	15328781	0	1	8981	2	0	next	incorrect	1517
Vp014	759	Response	2	15337564	8783	1
Vp014	760	Picture	MorphF7_04_orig.jpg ; MorphF7_00_LOWER.jpg	15337762	0	1	6653	2	0	next	incorrect	1519
Vp014	760	Response	2	15344364	6602	1
Vp014	761	Picture	MorphM4_00_orig.jpg ; MorphM4_00_LOWER.jpg	15344415	0	1	8150	2	0	next	incorrect	1521
Vp014	761	Response	2	15352364	7949	1
Vp014	762	Picture	MorphM7_03_orig.jpg ; MorphM7_10_LOWER.jpg	15352565	0	1	9647	2	0	next	hit	1523
Vp014	762	Response	1	15362122	9557	2
Vp014	763	Picture	MorphM6_07_orig.jpg ; MorphM6_00_LOWER.jpg	15362212	0	1	10312	3	0	next	incorrect	1525
Vp014	763	Response	2	15372443	10231	1
Vp014	764	Picture	MorphM5_04_orig.jpg ; MorphM5_10_LOWER.jpg	15372524	0	2	8317	3	0	next	hit	1527
Vp014	764	Response	1	15380763	8239	1
Vp014	765	Picture	MorphF4_03_orig.jpg ; MorphF4_10_LOWER.jpg	15380841	0	1	17298	2	0	next	hit	1529
Vp014	765	Response	1	15397962	17121	1
Vp014	766	Picture	MorphF9_04_orig.jpg ; MorphF9_10_LOWER.jpg	15398139	0	1	22121	2	0	next	incorrect	1531
Vp014	766	Response	2	15420122	21983	1
Vp014	767	Picture	MorphF7_10_orig.jpg ; MorphF7_00_LOWER.jpg	15420260	0	1	8815	3	0	next	incorrect	1533
Vp014	767	Response	2	15428922	8662	1
Vp014	768	Picture	MorphF6_03_orig.jpg ; MorphF6_10_LOWER.jpg	15429075	0	2	7984	3	0	next	hit	1535
Vp014	768	Response	1	15437001	7926	1
Vp014	769	Picture	MorphM9_02_orig.jpg ; MorphM9_00_LOWER.jpg	15437059	0	1	8316	3	0	next	hit	1537
Vp014	769	Response	1	15445241	8182	1
Vp014	770	Picture	MorphF8_07_orig.jpg ; MorphF8_10_LOWER.jpg	15445375	0	2	16467	3	0	next	hit	1539
Vp014	770	Response	1	15461801	16426	1
Vp014	771	Picture	MorphF1_04_orig.jpg ; MorphF1_00_LOWER.jpg	15461842	0	1	7983	2	0	next	hit	1541
Vp014	771	Response	1	15469641	7799	1
Vp014	772	Picture	MorphF6_00_orig.jpg ; MorphF6_00_LOWER.jpg	15469825	0	1	8816	2	0	next	incorrect	1543
Vp014	772	Response	2	15478440	8615	1
Vp014	773	Picture	MorphF5_08_orig.jpg ; MorphF5_10_LOWER.jpg	15478641	0	1	7817	2	0	next	hit	1545
Vp014	773	Response	1	15486280	7639	1
Vp014	774	Picture	MorphM1_07_orig.jpg ; MorphM1_00_LOWER.jpg	15486458	0	1	30271	3	0	next	hit	1547
Vp014	774	Response	1	15516519	30061	1
Vp014	775	Picture	MorphF2_00_orig.jpg ; MorphF2_00_LOWER.jpg	15516729	0	2	13473	3	0	next	hit	1549
Vp014	775	Response	1	15530039	13310	1
Vp014	776	Picture	MorphF7_05_orig.jpg ; MorphF7_10_LOWER.jpg	15530202	0	1	9813	2	0	next	hit	1551
Vp014	776	Response	1	15539959	9757	1
Vp014	777	Picture	MorphM9_01_orig.jpg ; MorphM9_10_LOWER.jpg	15540015	0	1	8815	3	0	next	hit	1553
Vp014	777	Response	1	15548758	8743	1
Vp014	778	Picture	MorphF9_10_orig.jpg ; MorphF9_10_LOWER.jpg	15548830	0	2	12308	4	0	next	hit	1555
Vp014	778	Response	1	15561078	12248	1
Vp014	779	Picture	MorphM9_02_orig.jpg ; MorphM9_10_LOWER.jpg	15561138	0	2	9980	3	0	next	hit	1557
Vp014	779	Response	1	15570998	9860	1
Vp014	780	Picture	MorphM2_08_orig.jpg ; MorphM2_00_LOWER.jpg	15571118	0	1	7984	2	0	next	incorrect	1559
Vp014	780	Response	2	15579078	7960	1
Vp014	781	Picture	MorphM3_07_orig.jpg ; MorphM3_00_LOWER.jpg	15579102	0	1	18961	2	0	next	incorrect	1561
Vp014	781	Response	2	15597877	18775	1
Vp014	782	Picture	MorphF5_07_orig.jpg ; MorphF5_00_LOWER.jpg	15598063	0	1	9813	2	0	next	hit	1563
Vp014	782	Response	1	15607797	9734	1
Vp014	783	Picture	MorphM7_01_orig.jpg ; MorphM7_00_LOWER.jpg	15607876	0	1	10436	61	0	next	incorrect	1565
Vp014	783	Response	2	15618197	10321	1
Vp014	784	Picture	MorphM2_09_orig.jpg ; MorphM2_10_LOWER.jpg	15618312	0	60	7195	61	0	next	hit	1567
Vp014	784	Response	1	15625476	7164	1
Vp014	785	Picture	MorphF7_07_orig.jpg ; MorphF7_00_LOWER.jpg	15625507	0	1	8649	2	0	next	incorrect	1569
Vp014	785	Response	2	15634036	8529	1
Vp014	786	Picture	MorphM7_04_orig.jpg ; MorphM7_00_LOWER.jpg	15634156	0	1	32101	2	0	next	incorrect	1571
Vp014	786	Response	2	15666196	32040	1
Vp014	787	Picture	MorphM5_10_orig.jpg ; MorphM5_10_LOWER.jpg	15666257	0	1	8316	2	0	next	hit	1573
Vp014	787	Response	1	15674435	8178	1
Vp014	788	Picture	MorphM1_09_orig.jpg ; MorphM1_00_LOWER.jpg	15674573	0	1	11976	2	0	next	hit	1575
Vp014	788	Response	1	15686515	11942	1
Vp014	789	Picture	MorphM4_10_orig.jpg ; MorphM4_00_LOWER.jpg	15686549	0	1	10145	3	0	next	incorrect	1577
Vp014	789	Response	2	15696515	9966	1
Vp014	790	Picture	MorphF2_04_orig.jpg ; MorphF2_00_LOWER.jpg	15696694	0	2	15469	3	0	next	hit	1579
Vp014	790	Response	1	15712114	15420	1
Vp014	791	Picture	MorphM7_09_orig.jpg ; MorphM7_00_LOWER.jpg	15712163	0	1	9647	2	0	next	incorrect	1581
Vp014	791	Response	2	15721714	9551	1
Vp014	792	Picture	MorphF10_09_orig.jpg ; MorphF10_10_LOWER.jpg	15721810	0	1	8150	2	0	next	hit	1583
Vp014	792	Response	1	15729874	8064	1
Vp014	793	Picture	MorphF3_06_orig.jpg ; MorphF3_00_LOWER.jpg	15729960	0	1	9480	2	0	next	hit	1585
Vp014	793	Response	1	15739393	9433	1
Vp014	794	Picture	MorphF1_01_orig.jpg ; MorphF1_10_LOWER.jpg	15739440	0	1	6653	3	0	next	hit	1587
Vp014	794	Response	1	15745953	6513	1
Vp014	795	Picture	MorphF2_03_orig.jpg ; MorphF2_10_LOWER.jpg	15746093	0	2	7651	4	0	next	hit	1589
Vp014	795	Response	1	15753633	7540	1
Vp014	796	Picture	MorphM9_09_orig.jpg ; MorphM9_00_LOWER.jpg	15753744	0	2	7984	3	0	next	incorrect	1591
Vp014	796	Response	2	15761633	7889	1
Vp014	797	Picture	MorphM5_00_orig.jpg ; MorphM5_00_LOWER.jpg	15761728	0	1	5988	2	0	next	hit	1593
Vp014	797	Response	1	15767633	5905	1
Vp014	798	Picture	MorphM6_04_orig.jpg ; MorphM6_00_LOWER.jpg	15767716	0	1	3659	2	0	next	incorrect	1595
Vp014	798	Response	2	15771233	3517	1
Vp014	799	Picture	MorphM9_07_orig.jpg ; MorphM9_00_LOWER.jpg	15771375	0	1	10811	2	0	next	incorrect	1597
Vp014	799	Response	2	15782112	10737	1
Vp014	800	Picture	MorphF8_03_orig.jpg ; MorphF8_10_LOWER.jpg	15782186	0	1	6986	2	0	next	hit	1599
Vp014	800	Response	1	15789072	6886	1
Vp014	801	Picture	MorphM1_07_orig.jpg ; MorphM1_10_LOWER.jpg	15789172	0	1	7817	2	0	next	hit	1601
Vp014	801	Response	1	15796832	7660	1
Vp014	802	Picture	MorphF3_01_orig.jpg ; MorphF3_00_LOWER.jpg	15796989	0	1	6986	2	0	next	hit	1603
Vp014	802	Response	1	15803792	6803	1
Vp014	803	Picture	MorphM8_00_orig.jpg ; MorphM8_00_LOWER.jpg	15803975	0	1	7651	2	0	next	incorrect	1605
Vp014	803	Response	2	15811552	7577	1
Vp014	804	Picture	MorphF9_02_orig.jpg ; MorphF9_00_LOWER.jpg	15811626	0	1	10645	2	0	next	incorrect	1607
Vp014	804	Response	2	15822191	10565	1
Vp014	805	Picture	MorphF6_10_orig.jpg ; MorphF6_00_LOWER.jpg	15822271	0	1	7651	2	0	next	incorrect	1609
Vp014	805	Response	2	15829791	7520	1
Vp014	806	Picture	MorphM9_10_orig.jpg ; MorphM9_10_LOWER.jpg	15829922	0	1	14969	2	0	next	hit	1611
Vp014	806	Response	1	15844671	14749	1
Vp014	807	Picture	MorphF6_06_orig.jpg ; MorphF6_00_LOWER.jpg	15844891	0	1	12308	3	0	next	incorrect	1613
Vp014	807	Response	2	15857150	12259	1
Vp014	808	Picture	MorphM2_09_orig.jpg ; MorphM2_00_LOWER.jpg	15857199	0	2	10313	3	0	next	incorrect	1615
Vp014	808	Response	2	15867390	10191	1
Vp014	809	Picture	MorphF4_08_orig.jpg ; MorphF4_10_LOWER.jpg	15867512	0	1	7484	2	0	next	hit	1617
Vp014	809	Response	1	15874910	7398	1
Vp014	810	Picture	MorphF8_10_orig.jpg ; MorphF8_00_LOWER.jpg	15874996	0	1	32434	2	0	next	incorrect	1619
Vp014	810	Response	2	15907309	32313	1
Vp014	811	Picture	MorphF5_01_orig.jpg ; MorphF5_10_LOWER.jpg	15907430	0	1	15302	2	0	next	hit	1621
Vp014	811	Response	1	15922589	15159	1
Vp014	812	Picture	MorphM7_05_orig.jpg ; MorphM7_10_LOWER.jpg	15922732	0	1	7817	2	0	next	hit	1623
Vp014	812	Response	1	15930509	7777	1
Vp014	813	Picture	MorphM6_07_orig.jpg ; MorphM6_10_LOWER.jpg	15930549	0	1	9315	2	0	next	incorrect	1625
Vp014	813	Response	2	15939708	9159	1
Vp014	814	Picture	MorphF3_00_orig.jpg ; MorphF3_00_LOWER.jpg	15939864	0	1	8649	2	0	next	hit	1627
Vp014	814	Response	1	15948428	8564	1
Vp014	815	Picture	MorphF8_10_orig.jpg ; MorphF8_10_LOWER.jpg	15948513	0	1	11476	2	0	next	hit	1629
Vp014	815	Response	1	15959868	11355	1
Vp014	816	Picture	MorphF6_08_orig.jpg ; MorphF6_00_LOWER.jpg	15959989	0	1	7984	2	0	next	incorrect	1631
Vp014	816	Response	2	15967868	7879	1
Vp014	817	Picture	MorphM5_07_orig.jpg ; MorphM5_00_LOWER.jpg	15967973	0	1	6819	2	0	next	hit	1633
Vp014	817	Response	1	15974587	6614	1
Vp014	818	Picture	MorphF4_01_orig.jpg ; MorphF4_00_LOWER.jpg	15974792	0	1	9148	2	0	next	incorrect	1635
Vp014	818	Response	2	15983867	9075	1
Vp014	819	Picture	MorphM2_03_orig.jpg ; MorphM2_00_LOWER.jpg	15983940	0	1	32101	2	0	next	incorrect	1637
Vp014	819	Response	2	16015946	32006	1
Vp014	820	Picture	MorphF6_06_orig.jpg ; MorphF6_10_LOWER.jpg	16016041	0	1	16466	2	0	next	hit	1639
Vp014	820	Response	1	16032426	16385	1
Vp014	821	Picture	MorphM3_00_orig.jpg ; MorphM3_00_LOWER.jpg	16032507	0	1	30438	2	0	next	incorrect	1641
Vp014	821	Response	2	16062905	30398	1
Vp014	822	Picture	MorphM4_01_orig.jpg ; MorphM4_00_LOWER.jpg	16062945	0	1	7984	2	0	next	incorrect	1643
Vp014	822	Response	2	16070745	7800	1
Vp014	823	Picture	MorphM3_10_orig.jpg ; MorphM3_10_LOWER.jpg	16070929	0	1	12641	2	0	next	hit	1645
Vp014	823	Response	1	16083385	12456	1
Vp014	824	Picture	MorphF8_06_orig.jpg ; MorphF8_00_LOWER.jpg	16083570	0	1	16133	2	0	next	incorrect	1647
Vp014	824	Response	2	16099544	15974	1
Vp014	825	Picture	MorphM5_08_orig.jpg ; MorphM5_10_LOWER.jpg	16099703	0	1	8595	56	0	next	hit	1649
Vp014	825	Response	1	16108184	8481	1
Vp014	826	Picture	MorphM10_04_orig.jpg ; MorphM10_10_LOWER.jpg	16108298	0	55	7871	57	0	next	hit	1651
Vp014	826	Response	1	16116024	7726	1
Vp014	827	Picture	MorphF2_02_orig.jpg ; MorphF2_10_LOWER.jpg	16116169	0	2	6986	3	0	next	hit	1653
Vp014	827	Response	1	16123064	6895	1
Vp014	828	Picture	MorphM8_04_orig.jpg ; MorphM8_00_LOWER.jpg	16123155	0	1	7152	2	0	next	incorrect	1655
Vp014	828	Response	2	16130183	7028	1
Vp014	829	Picture	MorphM3_08_orig.jpg ; MorphM3_10_LOWER.jpg	16130307	0	1	8816	2	0	next	hit	1657
Vp014	829	Response	1	16139063	8756	1
Vp014	830	Picture	MorphF10_09_orig.jpg ; MorphF10_00_LOWER.jpg	16139123	0	1	10811	2	0	next	incorrect	1659
Vp014	830	Response	2	16149783	10660	1
Vp014	831	Picture	MorphM6_01_orig.jpg ; MorphM6_00_LOWER.jpg	16149934	0	1	20292	2	0	next	incorrect	1661
Vp014	831	Response	2	16170102	20168	1
Vp014	832	Picture	MorphF3_05_orig.jpg ; MorphF3_10_LOWER.jpg	16170226	0	1	6154	2	0	next	hit	1663
Vp014	832	Response	1	16176342	6116	1
Vp014	833	Picture	MorphM6_08_orig.jpg ; MorphM6_10_LOWER.jpg	16176380	0	1	10645	2	0	next	incorrect	1665
Vp014	833	Response	2	16186822	10442	1
Vp014	834	Picture	MorphF6_09_orig.jpg ; MorphF6_00_LOWER.jpg	16187025	0	1	7817	2	0	next	incorrect	1667
Vp014	834	Response	2	16194742	7717	1
Vp014	835	Picture	MorphM10_05_orig.jpg ; MorphM10_10_LOWER.jpg	16194842	0	1	6487	2	0	next	hit	1669
Vp014	835	Response	1	16201301	6459	1
Vp014	836	Picture	MorphF4_00_orig.jpg ; MorphF4_10_LOWER.jpg	16201329	0	1	7484	2	0	next	hit	1671
Vp014	836	Response	1	16208741	7412	1
Vp014	837	Picture	MorphF1_09_orig.jpg ; MorphF1_00_LOWER.jpg	16208813	0	1	9481	2	0	next	hit	1673
Vp014	837	Response	1	16218181	9368	1
Vp014	838	Picture	MorphF10_00_orig.jpg ; MorphF10_10_LOWER.jpg	16218294	0	1	6653	2	0	next	hit	1675
Vp014	838	Response	1	16224741	6447	1
Vp014	839	Picture	MorphF6_01_orig.jpg ; MorphF6_00_LOWER.jpg	16224947	0	1	7485	2	0	next	incorrect	1677
Vp014	839	Response	2	16232261	7314	1
Vp014	840	Picture	MorphF10_06_orig.jpg ; MorphF10_10_LOWER.jpg	16232432	0	1	9314	2	0	next	hit	1679
Vp014	840	Response	1	16241620	9188	1
Vp014	841	Picture	MorphM6_03_orig.jpg ; MorphM6_10_LOWER.jpg	16241746	0	1	6986	2	0	next	incorrect	1681
Vp014	841	Response	2	16248580	6834	1
Vp014	842	Picture	MorphF6_03_orig.jpg ; MorphF6_00_LOWER.jpg	16248732	0	1	15468	2	0	next	incorrect	1683
Vp014	842	Response	2	16264020	15288	1
Vp014	843	Picture	MorphF8_09_orig.jpg ; MorphF8_10_LOWER.jpg	16264200	0	1	8982	2	0	next	hit	1685
Vp014	843	Response	1	16273060	8860	1
Vp014	844	Picture	MorphM1_02_orig.jpg ; MorphM1_00_LOWER.jpg	16273182	0	1	33930	2	0	next	hit	1687
Vp014	844	Response	1	16306978	33796	2
Vp014	845	Picture	MorphF2_10_orig.jpg ; MorphF2_10_LOWER.jpg	16307112	0	1	7984	2	0	next	hit	1689
Vp014	845	Response	1	16314898	7786	1
Vp014	846	Picture	MorphM4_05_orig.jpg ; MorphM4_10_LOWER.jpg	16315096	0	1	7817	2	0	next	hit	1691
Vp014	846	Response	1	16322738	7642	1
Vp014	847	Picture	MorphM9_00_orig.jpg ; MorphM9_10_LOWER.jpg	16322913	0	1	7984	2	0	next	hit	1693
Vp014	847	Response	1	16330818	7905	1
Vp014	848	Picture	MorphF5_09_orig.jpg ; MorphF5_10_LOWER.jpg	16330897	0	1	7318	2	0	next	hit	1695
Vp014	848	Response	1	16338098	7201	1
Vp014	849	Picture	MorphF10_01_orig.jpg ; MorphF10_00_LOWER.jpg	16338215	0	1	8982	2	0	next	incorrect	1697
Vp014	849	Response	2	16347138	8923	1
Vp014	850	Picture	MorphF1_09_orig.jpg ; MorphF1_10_LOWER.jpg	16347197	0	1	12474	2	0	next	hit	1699
Vp014	850	Response	1	16359537	12340	1
Vp014	851	Picture	MorphM3_09_orig.jpg ; MorphM3_10_LOWER.jpg	16359671	0	1	19627	2	0	next	hit	1701
Vp014	851	Response	1	16379137	19466	1
Vp014	852	Picture	MorphM5_03_orig.jpg ; MorphM5_10_LOWER.jpg	16379298	0	1	6819	2	0	next	hit	1703
Vp014	852	Response	1	16386017	6719	1
Vp014	853	Picture	MorphM4_05_orig.jpg ; MorphM4_00_LOWER.jpg	16386117	0	1	5489	2	0	next	incorrect	1705
Vp014	853	Response	2	16391536	5419	1
Vp014	854	Picture	MorphF2_02_orig.jpg ; MorphF2_00_LOWER.jpg	16391606	0	1	7651	2	0	next	hit	1707
Vp014	854	Response	1	16399216	7610	1
Vp014	855	Picture	MorphM2_02_orig.jpg ; MorphM2_00_LOWER.jpg	16399257	0	1	8316	2	0	next	incorrect	1709
Vp014	855	Response	2	16407536	8279	1
Vp014	856	Picture	MorphF10_04_orig.jpg ; MorphF10_00_LOWER.jpg	16407573	0	1	10312	3	0	next	incorrect	1711
Vp014	856	Response	2	16417856	10283	1
Vp014	857	Picture	MorphM2_04_orig.jpg ; MorphM2_00_LOWER.jpg	16417885	0	2	9814	3	0	next	incorrect	1713
Vp014	857	Response	2	16427536	9651	1
Vp014	858	Picture	MorphF8_01_orig.jpg ; MorphF8_10_LOWER.jpg	16427699	0	1	8316	2	0	next	hit	1715
Vp014	858	Response	1	16435935	8236	1
Vp014	859	Picture	MorphM4_00_orig.jpg ; MorphM4_10_LOWER.jpg	16436015	0	1	8316	2	0	next	hit	1717
Vp014	859	Response	1	16444175	8160	1
Vp014	860	Picture	MorphM2_08_orig.jpg ; MorphM2_10_LOWER.jpg	16444331	0	1	33099	2	0	next	hit	1719
Vp014	860	Response	1	16477374	33043	1
Vp014	861	Picture	MorphM6_06_orig.jpg ; MorphM6_10_LOWER.jpg	16477430	0	1	11643	2	0	next	incorrect	1721
Vp014	861	Response	2	16488974	11544	1
Vp014	862	Picture	MorphM10_10_orig.jpg ; MorphM10_00_LOWER.jpg	16489073	0	1	20292	2	0	next	incorrect	1723
Vp014	862	Response	2	16509294	20221	1
Vp014	863	Picture	MorphF5_03_orig.jpg ; MorphF5_10_LOWER.jpg	16509365	0	1	6653	2	0	next	hit	1725
Vp014	863	Response	1	16515853	6488	1
Vp014	864	Picture	MorphM1_04_orig.jpg ; MorphM1_00_LOWER.jpg	16516018	0	1	11310	2	0	next	hit	1727
Vp014	864	Response	1	16527213	11195	1
Vp014	865	Picture	MorphF8_07_orig.jpg ; MorphF8_00_LOWER.jpg	16527328	0	1	29274	2	0	next	incorrect	1729
Vp014	865	Response	2	16556412	29084	1
Vp014	866	Picture	MorphM7_08_orig.jpg ; MorphM7_00_LOWER.jpg	16556602	0	1	24450	2	0	next	incorrect	1731
Vp014	866	Response	2	16580892	24290	1
Vp014	867	Picture	MorphM6_05_orig.jpg ; MorphM6_00_LOWER.jpg	16581052	0	1	17796	3	0	next	incorrect	1733
Vp014	867	Response	2	16598811	17759	1
Vp014	868	Picture	MorphF8_06_orig.jpg ; MorphF8_10_LOWER.jpg	16598848	0	2	11477	3	0	next	hit	1735
Vp014	868	Response	1	16610250	11402	2
Vp014	869	Picture	MorphM10_09_orig.jpg ; MorphM10_00_LOWER.jpg	16610325	0	1	7817	2	0	next	incorrect	1737
Vp014	869	Response	2	16618011	7686	1
Vp014	870	Picture	MorphM2_10_orig.jpg ; MorphM2_00_LOWER.jpg	16618142	0	1	8816	2	0	next	incorrect	1739
Vp014	870	Response	2	16626891	8749	1
Vp014	871	Picture	MorphF6_02_orig.jpg ; MorphF6_10_LOWER.jpg	16626958	0	1	6819	2	0	next	hit	1741
Vp014	871	Response	1	16633690	6732	1
Vp014	872	Picture	MorphM5_06_orig.jpg ; MorphM5_00_LOWER.jpg	16633777	0	1	11643	2	0	next	hit	1743
Vp014	872	Response	1	16645290	11513	1
Vp014	873	Picture	MorphF3_03_orig.jpg ; MorphF3_00_LOWER.jpg	16645420	0	1	24117	2	0	next	hit	1745
Vp014	873	Response	1	16669369	23949	1
Vp014	874	Picture	MorphF2_05_orig.jpg ; MorphF2_00_LOWER.jpg	16669537	0	1	8150	2	0	next	incorrect	1747
Vp014	874	Response	2	16677609	8072	1
Vp014	875	Picture	MorphF6_04_orig.jpg ; MorphF6_10_LOWER.jpg	16677687	0	1	16134	2	0	next	hit	1749
Vp014	875	Response	1	16693609	15922	1
Vp014	876	Picture	MorphM2_05_orig.jpg ; MorphM2_00_LOWER.jpg	16693821	0	1	8649	2	0	next	incorrect	1751
Vp014	876	Response	2	16702328	8507	1
Vp014	877	Picture	MorphM7_05_orig.jpg ; MorphM7_00_LOWER.jpg	16702470	0	1	8482	3	0	next	incorrect	1753
Vp014	877	Response	2	16710808	8338	1
Vp014	878	Picture	MorphF4_04_orig.jpg ; MorphF4_10_LOWER.jpg	16710952	0	2	8982	3	0	next	hit	1755
Vp014	878	Response	1	16719848	8896	1
Vp014	879	Picture	MorphF3_08_orig.jpg ; MorphF3_00_LOWER.jpg	16719934	0	1	7984	2	0	next	hit	1757
Vp014	879	Response	1	16727768	7834	1
Vp014	880	Picture	MorphF8_05_orig.jpg ; MorphF8_00_LOWER.jpg	16727918	0	1	6653	2	0	next	incorrect	1759
Vp014	880	Response	2	16734488	6570	1
Vp014	881	Picture	MorphF1_10_orig.jpg ; MorphF1_00_LOWER.jpg	16734571	0	1	5655	2	0	next	hit	1761
Vp014	881	Response	1	16740087	5516	1
Vp014	882	Picture	MorphM7_10_orig.jpg ; MorphM7_00_LOWER.jpg	16740226	0	1	11144	2	0	next	incorrect	1763
Vp014	882	Response	2	16751287	11061	1
Vp014	883	Picture	pause1	16751370	0	1	300053	2	0	next	other	0
Vp014	884	Response	3	17349601	298178	2
Vp014	885	Picture	MorphF2_09_orig.jpg ; MorphF2_00_UPPER.jpg	17349646	0	1	93974	2	0	next	hit	1767
Vp014	885	Response	1	17443430	93784	1
Vp014	886	Picture	MorphF8_09_orig.jpg ; MorphF8_10_UPPER.jpg	17443620	0	1	9148	2	0	next	hit	1769
Vp014	886	Response	1	17452709	9089	1
Vp014	887	Picture	MorphM5_04_orig.jpg ; MorphM5_00_UPPER.jpg	17452768	0	1	46738	2	0	next	hit	1771
Vp014	887	Response	1	17499348	46580	1
Vp014	888	Picture	MorphF1_01_orig.jpg ; MorphF1_10_UPPER.jpg	17499506	0	1	74015	2	0	next	hit	1773
Vp014	888	Response	1	17573426	73920	1
Vp014	889	Picture	MorphM8_07_orig.jpg ; MorphM8_00_UPPER.jpg	17573521	0	1	8649	2	0	next	hit	1775
Vp014	889	Response	1	17581986	8465	1
Vp014	890	Picture	MorphF7_07_orig.jpg ; MorphF7_00_UPPER.jpg	17582170	0	1	8316	2	0	next	hit	1777
Vp014	890	Response	1	17590386	8216	1
Vp014	891	Picture	MorphM4_03_orig.jpg ; MorphM4_10_UPPER.jpg	17590486	0	1	7152	2	0	next	incorrect	1779
Vp014	891	Response	2	17597425	6939	1
Vp014	892	Picture	MorphF10_10_orig.jpg ; MorphF10_00_UPPER.jpg	17597638	0	1	7651	2	0	next	hit	1781
Vp014	892	Response	1	17605185	7547	1
Vp014	893	Picture	MorphM2_04_orig.jpg ; MorphM2_10_UPPER.jpg	17605289	0	1	19627	2	0	next	hit	1783
Vp014	893	Response	1	17624705	19416	1
Vp014	894	Picture	MorphF7_00_orig.jpg ; MorphF7_00_UPPER.jpg	17624916	0	1	9480	2	0	next	incorrect	1785
Vp014	894	Response	2	17634305	9389	1
Vp014	895	Picture	MorphF4_03_orig.jpg ; MorphF4_10_UPPER.jpg	17634396	0	1	9647	2	0	next	incorrect	1787
Vp014	895	Response	2	17643984	9588	1
Vp014	896	Picture	MorphM3_10_orig.jpg ; MorphM3_10_UPPER.jpg	17644043	0	1	11310	3	0	next	hit	1789
Vp014	896	Response	1	17655264	11221	1
Vp014	897	Picture	MorphF10_08_orig.jpg ; MorphF10_10_UPPER.jpg	17655353	0	2	9315	3	0	next	hit	1791
Vp014	897	Response	1	17664544	9191	1
Vp014	898	Picture	MorphF2_02_orig.jpg ; MorphF2_00_UPPER.jpg	17664668	0	1	13140	2	0	next	hit	1793
Vp014	898	Response	1	17677743	13075	1
Vp014	899	Picture	MorphF6_01_orig.jpg ; MorphF6_00_UPPER.jpg	17677808	0	1	8815	2	0	next	incorrect	1795
Vp014	899	Response	2	17686543	8735	1
Vp014	900	Picture	MorphF1_05_orig.jpg ; MorphF1_00_UPPER.jpg	17686623	0	1	24117	2	0	next	hit	1797
Vp014	900	Response	1	17710542	23919	1
Vp014	901	Picture	MorphM6_06_orig.jpg ; MorphM6_10_UPPER.jpg	17710740	0	1	27111	2	0	next	incorrect	1799
Vp014	901	Response	2	17737742	27002	1
Vp014	902	Picture	MorphM9_09_orig.jpg ; MorphM9_10_UPPER.jpg	17737851	0	1	10146	2	0	next	hit	1801
Vp014	902	Response	1	17747822	9971	1
Vp014	903	Picture	MorphM6_00_orig.jpg ; MorphM6_10_UPPER.jpg	17747997	0	1	15302	2	0	next	incorrect	1803
Vp014	903	Response	2	17763261	15264	1
Vp014	904	Picture	MorphM2_02_orig.jpg ; MorphM2_10_UPPER.jpg	17763299	0	1	11809	3	0	next	incorrect	1805
Vp014	904	Response	2	17775021	11722	1
Vp014	905	Picture	MorphM8_00_orig.jpg ; MorphM8_10_UPPER.jpg	17775108	0	2	7485	3	0	next	incorrect	1807
Vp014	905	Response	2	17782540	7432	1
Vp014	906	Picture	MorphM7_10_orig.jpg ; MorphM7_00_UPPER.jpg	17782593	0	1	7984	2	0	next	hit	1809
Vp014	906	Response	1	17790380	7787	1
Vp014	907	Picture	MorphF5_06_orig.jpg ; MorphF5_00_UPPER.jpg	17790577	0	1	31269	2	0	next	hit	1811
Vp014	907	Response	1	17821660	31083	1
Vp014	908	Picture	MorphM4_10_orig.jpg ; MorphM4_00_UPPER.jpg	17821846	0	1	10312	2	0	next	hit	1813
Vp014	908	Response	1	17831979	10133	1
Vp014	909	Picture	MorphF6_04_orig.jpg ; MorphF6_00_UPPER.jpg	17832158	0	1	9481	2	0	next	incorrect	1815
Vp014	909	Response	2	17841499	9341	1
Vp014	910	Picture	MorphF2_08_orig.jpg ; MorphF2_00_UPPER.jpg	17841639	0	1	6653	2	0	next	hit	1817
Vp014	910	Response	1	17848139	6500	1
Vp014	911	Picture	MorphF3_06_orig.jpg ; MorphF3_10_UPPER.jpg	17848292	0	1	7485	2	0	next	hit	1819
Vp014	911	Response	1	17855579	7287	1
Vp014	912	Picture	MorphM10_10_orig.jpg ; MorphM10_00_UPPER.jpg	17855777	0	1	6819	2	0	next	hit	1821
Vp014	912	Response	1	17862458	6681	1
Vp014	913	Picture	MorphF4_05_orig.jpg ; MorphF4_10_UPPER.jpg	17862596	0	1	9148	2	0	next	hit	1823
Vp014	913	Response	1	17871578	8982	1
Vp014	914	Picture	MorphF9_10_orig.jpg ; MorphF9_10_UPPER.jpg	17871744	0	1	12641	2	0	next	hit	1825
Vp014	914	Response	1	17884218	12474	1
Vp014	915	Picture	MorphM5_10_orig.jpg ; MorphM5_10_UPPER.jpg	17884385	0	1	20624	2	0	next	hit	1827
Vp014	915	Response	1	17904937	20552	1
Vp014	916	Picture	MorphM8_03_orig.jpg ; MorphM8_10_UPPER.jpg	17905009	0	1	7319	2	0	next	incorrect	1829
Vp014	916	Response	2	17912216	7207	2
Vp014	917	Picture	MorphF5_05_orig.jpg ; MorphF5_10_UPPER.jpg	17912328	0	1	7651	2	0	next	hit	1831
Vp014	917	Response	1	17919897	7569	1
Vp014	918	Picture	MorphF10_09_orig.jpg ; MorphF10_00_UPPER.jpg	17919979	0	1	6486	2	0	next	hit	1833
Vp014	918	Response	1	17926377	6398	1
Vp014	919	Picture	MorphF7_08_orig.jpg ; MorphF7_10_UPPER.jpg	17926465	0	1	9148	2	0	next	hit	1835
Vp014	919	Response	1	17935416	8951	1
Vp014	920	Picture	MorphM1_00_orig.jpg ; MorphM1_00_UPPER.jpg	17935613	0	1	53391	2	0	next	incorrect	1837
Vp014	920	Response	2	17988855	53242	1
Vp014	921	Picture	MorphF1_04_orig.jpg ; MorphF1_10_UPPER.jpg	17989004	0	1	7817	3	0	next	hit	1839
Vp014	921	Response	1	17996695	7691	1
Vp014	922	Picture	MorphF9_08_orig.jpg ; MorphF9_00_UPPER.jpg	17996821	0	2	20625	3	0	next	hit	1841
Vp014	922	Response	1	18017335	20514	1
Vp014	923	Picture	MorphF1_03_orig.jpg ; MorphF1_10_UPPER.jpg	18017446	0	1	6975	179	0	next	hit	1843
Vp014	923	Response	1	18024374	6928	1
Vp014	924	Picture	MorphM3_05_orig.jpg ; MorphM3_10_UPPER.jpg	18024421	0	178	9657	180	0	next	hit	1845
Vp014	924	Response	1	18033894	9473	1
Vp014	925	Picture	MorphF4_09_orig.jpg ; MorphF4_00_UPPER.jpg	18034078	0	2	8483	3	0	next	hit	1847
Vp014	925	Response	1	18042454	8376	1
Vp014	926	Picture	MorphM9_07_orig.jpg ; MorphM9_10_UPPER.jpg	18042561	0	1	8982	2	0	next	hit	1849
Vp014	926	Response	1	18051414	8853	1
Vp014	927	Picture	MorphM4_00_orig.jpg ; MorphM4_00_UPPER.jpg	18051543	0	1	6986	2	0	next	incorrect	1851
Vp014	927	Response	2	18058453	6910	1
Vp014	928	Picture	MorphM10_07_orig.jpg ; MorphM10_00_UPPER.jpg	18058529	0	1	7152	2	0	next	hit	1853
Vp014	928	Response	1	18065573	7044	1
Vp014	929	Picture	MorphM4_09_orig.jpg ; MorphM4_00_UPPER.jpg	18065681	0	1	7650	3	0	next	hit	1855
Vp014	929	Response	1	18073173	7492	1
Vp014	930	Picture	MorphM7_08_orig.jpg ; MorphM7_00_UPPER.jpg	18073331	0	2	9980	3	0	next	hit	1857
Vp014	930	Response	1	18083173	9842	1
Vp014	931	Picture	MorphM5_09_orig.jpg ; MorphM5_00_UPPER.jpg	18083311	0	1	6820	2	0	next	hit	1859
Vp014	931	Response	1	18090053	6742	1
Vp014	932	Picture	MorphF4_02_orig.jpg ; MorphF4_10_UPPER.jpg	18090131	0	1	11476	2	0	next	incorrect	1861
Vp014	932	Response	2	18101412	11281	1
Vp014	933	Picture	MorphF2_03_orig.jpg ; MorphF2_10_UPPER.jpg	18101607	0	1	6819	2	0	next	hit	1863
Vp014	933	Response	1	18108292	6685	1
Vp014	934	Picture	MorphF6_02_orig.jpg ; MorphF6_00_UPPER.jpg	18108426	0	1	6986	2	0	next	incorrect	1865
Vp014	934	Response	2	18115332	6906	1
Vp014	935	Picture	MorphM4_01_orig.jpg ; MorphM4_10_UPPER.jpg	18115412	0	1	7318	3	0	next	incorrect	1867
Vp014	935	Response	2	18122612	7200	1
Vp014	936	Picture	MorphF6_09_orig.jpg ; MorphF6_00_UPPER.jpg	18122730	0	2	8150	4	0	next	hit	1869
Vp014	936	Response	1	18130772	8042	1
Vp014	937	Picture	MorphF5_08_orig.jpg ; MorphF5_00_UPPER.jpg	18130880	0	2	9315	3	0	next	hit	1871
Vp014	937	Response	1	18140131	9251	1
Vp014	938	Picture	MorphF4_04_orig.jpg ; MorphF4_10_UPPER.jpg	18140195	0	1	13805	2	0	next	hit	1873
Vp014	938	Response	1	18153891	13696	1
Vp014	939	Picture	MorphF10_04_orig.jpg ; MorphF10_00_UPPER.jpg	18154000	0	1	42912	2	0	next	hit	1875
Vp014	939	Response	1	18196850	42850	1
Vp014	940	Picture	MorphM7_05_orig.jpg ; MorphM7_10_UPPER.jpg	18196912	0	1	93974	2	0	next	incorrect	1877
Vp014	940	Response	2	18290688	93776	1
Vp014	941	Picture	MorphM1_05_orig.jpg ; MorphM1_10_UPPER.jpg	18290886	0	1	30604	3	0	next	hit	1879
Vp014	941	Response	1	18321407	30521	1
Vp014	942	Picture	MorphM6_08_orig.jpg ; MorphM6_10_UPPER.jpg	18321490	0	2	10645	3	0	next	incorrect	1881
Vp014	942	Response	2	18332046	10556	1
Vp014	943	Picture	MorphM3_08_orig.jpg ; MorphM3_00_UPPER.jpg	18332135	0	1	11643	2	0	next	hit	1883
Vp014	943	Response	1	18343726	11591	1
Vp014	944	Picture	MorphM2_04_orig.jpg ; MorphM2_00_UPPER.jpg	18343778	0	1	27444	2	0	next	incorrect	1885
Vp014	944	Response	2	18371086	27308	1
Vp014	945	Picture	MorphM8_10_orig.jpg ; MorphM8_10_UPPER.jpg	18371222	0	1	9647	2	0	next	hit	1887
Vp014	945	Response	1	18380765	9543	1
Vp014	946	Picture	MorphF3_07_orig.jpg ; MorphF3_00_UPPER.jpg	18380869	0	1	6986	2	0	next	hit	1889
Vp014	946	Response	1	18387725	6856	1
Vp014	947	Picture	MorphM10_04_orig.jpg ; MorphM10_10_UPPER.jpg	18387855	0	1	10811	2	0	next	incorrect	1891
Vp014	947	Response	2	18398605	10750	1
Vp014	948	Picture	MorphM7_03_orig.jpg ; MorphM7_00_UPPER.jpg	18398666	0	1	9813	2	0	next	incorrect	1893
Vp014	948	Response	2	18408364	9698	1
Vp014	949	Picture	MorphF2_07_orig.jpg ; MorphF2_00_UPPER.jpg	18408479	0	1	7485	2	0	next	hit	1895
Vp014	949	Response	1	18415884	7405	1
Vp014	950	Picture	MorphF5_07_orig.jpg ; MorphF5_00_UPPER.jpg	18415964	0	1	9314	2	0	next	hit	1897
Vp014	950	Response	1	18425244	9280	1
Vp014	951	Picture	MorphM4_01_orig.jpg ; MorphM4_00_UPPER.jpg	18425278	0	1	9148	2	0	next	incorrect	1899
Vp014	951	Response	2	18434364	9086	1
Vp014	952	Picture	MorphF1_01_orig.jpg ; MorphF1_00_UPPER.jpg	18434426	0	1	8483	2	0	next	hit	1901
Vp014	952	Response	1	18442764	8338	1
Vp014	953	Picture	MorphF6_06_orig.jpg ; MorphF6_00_UPPER.jpg	18442909	0	1	11143	3	0	next	hit	1903
Vp014	953	Response	1	18453883	10974	1
Vp014	954	Picture	MorphM5_09_orig.jpg ; MorphM5_10_UPPER.jpg	18454052	0	2	7818	3	0	next	hit	1905
Vp014	954	Response	1	18461803	7751	1
Vp014	955	Picture	MorphF10_05_orig.jpg ; MorphF10_00_UPPER.jpg	18461870	0	1	69358	2	0	next	hit	1907
Vp014	955	Response	1	18531081	69211	1
Vp014	956	Picture	MorphM6_07_orig.jpg ; MorphM6_00_UPPER.jpg	18531228	0	1	14637	2	0	next	incorrect	1909
Vp014	956	Response	2	18545721	14493	1
Vp014	957	Picture	MorphM7_10_orig.jpg ; MorphM7_10_UPPER.jpg	18545865	0	1	8150	2	0	next	hit	1911
Vp014	957	Response	1	18553881	8016	1
Vp014	958	Picture	MorphM8_01_orig.jpg ; MorphM8_10_UPPER.jpg	18554015	0	1	8482	2	0	next	incorrect	1913
Vp014	958	Response	2	18562440	8425	1
Vp014	959	Picture	MorphM2_06_orig.jpg ; MorphM2_10_UPPER.jpg	18562497	0	1	10313	2	0	next	hit	1915
Vp014	959	Response	1	18572760	10263	1
Vp014	960	Picture	MorphF10_00_orig.jpg ; MorphF10_10_UPPER.jpg	18572810	0	1	16133	2	0	next	incorrect	1917
Vp014	960	Response	2	18588840	16030	1
Vp014	961	Picture	MorphF4_03_orig.jpg ; MorphF4_00_UPPER.jpg	18588943	0	1	9980	2	0	next	incorrect	1919
Vp014	961	Response	2	18598839	9896	1
Vp014	962	Picture	MorphF8_02_orig.jpg ; MorphF8_10_UPPER.jpg	18598923	0	1	9813	2	0	next	incorrect	1921
Vp014	962	Response	2	18608680	9757	1
Vp014	963	Picture	MorphF5_05_orig.jpg ; MorphF5_00_UPPER.jpg	18608736	0	1	23452	2	0	next	hit	1923
Vp014	963	Response	1	18632039	23303	1
Vp014	964	Picture	MorphM4_08_orig.jpg ; MorphM4_00_UPPER.jpg	18632188	0	1	6154	2	0	next	hit	1925
Vp014	964	Response	1	18638278	6090	1
Vp014	965	Picture	MorphF6_03_orig.jpg ; MorphF6_00_UPPER.jpg	18638342	0	1	16799	2	0	next	incorrect	1927
Vp014	965	Response	2	18654998	16656	1
Vp014	966	Picture	MorphF10_08_orig.jpg ; MorphF10_00_UPPER.jpg	18655141	0	1	8815	2	0	next	hit	1929
Vp014	966	Response	1	18663878	8737	1
Vp014	967	Picture	MorphM8_09_orig.jpg ; MorphM8_00_UPPER.jpg	18663956	0	1	12142	2	0	next	hit	1931
Vp014	967	Response	1	18675956	12000	2
Vp014	968	Picture	MorphM3_00_orig.jpg ; MorphM3_00_UPPER.jpg	18676098	0	1	49233	2	0	next	incorrect	1933
Vp014	968	Response	2	18725236	49138	1
Vp014	969	Picture	MorphF6_10_orig.jpg ; MorphF6_00_UPPER.jpg	18725331	0	1	8316	2	0	next	hit	1935
Vp014	969	Response	1	18733476	8145	1
Vp014	970	Picture	MorphF9_02_orig.jpg ; MorphF9_10_UPPER.jpg	18733647	0	1	13283	192	0	next	incorrect	1937
Vp014	970	Response	2	18746916	13269	1
Vp014	971	Picture	MorphM1_03_orig.jpg ; MorphM1_00_UPPER.jpg	18746930	0	191	10812	381	0	next	incorrect	1939
Vp014	971	Response	2	18757715	10785	1
Vp014	972	Picture	MorphM10_02_orig.jpg ; MorphM10_00_UPPER.jpg	18757742	0	190	18485	191	0	next	incorrect	1941
Vp014	972	Response	2	18776034	18292	2
Vp014	973	Picture	MorphF6_00_orig.jpg ; MorphF6_00_UPPER.jpg	18776227	0	1	8981	2	0	next	incorrect	1943
Vp014	973	Response	2	18785075	8848	1
Vp014	974	Picture	MorphM1_06_orig.jpg ; MorphM1_10_UPPER.jpg	18785208	0	1	11643	2	0	next	hit	1945
Vp014	974	Response	1	18796674	11466	1
Vp014	975	Picture	MorphM6_04_orig.jpg ; MorphM6_10_UPPER.jpg	18796851	0	1	22454	2	0	next	incorrect	1947
Vp014	975	Response	2	18819074	22223	1
Vp014	976	Picture	MorphM9_06_orig.jpg ; MorphM9_00_UPPER.jpg	18819305	0	1	11643	2	0	next	incorrect	1949
Vp014	976	Response	2	18830834	11529	1
Vp014	977	Picture	MorphM3_07_orig.jpg ; MorphM3_10_UPPER.jpg	18830948	0	1	10146	2	0	next	hit	1951
Vp014	977	Response	1	18840993	10045	1
Vp014	978	Picture	MorphM8_03_orig.jpg ; MorphM8_00_UPPER.jpg	18841094	0	1	11144	2	0	next	incorrect	1953
Vp014	978	Response	2	18852193	11099	1
Vp014	979	Picture	MorphM3_01_orig.jpg ; MorphM3_00_UPPER.jpg	18852238	0	1	18795	2	0	next	incorrect	1955
Vp014	979	Response	2	18870913	18675	1
Vp014	980	Picture	MorphF7_04_orig.jpg ; MorphF7_00_UPPER.jpg	18871033	0	1	8649	2	0	next	incorrect	1957
Vp014	980	Response	2	18879472	8439	1
Vp014	981	Picture	MorphF5_04_orig.jpg ; MorphF5_00_UPPER.jpg	18879682	0	1	16466	2	0	next	incorrect	1959
Vp014	981	Response	2	18896112	16430	1
Vp014	982	Picture	MorphM8_10_orig.jpg ; MorphM8_00_UPPER.jpg	18896148	0	1	7817	2	0	next	hit	1961
Vp014	982	Response	1	18903792	7644	1
Vp014	983	Picture	MorphM5_01_orig.jpg ; MorphM5_00_UPPER.jpg	18903965	0	1	10811	3	0	next	hit	1963
Vp014	983	Response	1	18914591	10626	1
Vp014	984	Picture	MorphF4_07_orig.jpg ; MorphF4_10_UPPER.jpg	18914776	0	2	7485	3	0	next	hit	1965
Vp014	984	Response	1	18922191	7415	1
Vp014	985	Picture	MorphF2_00_orig.jpg ; MorphF2_10_UPPER.jpg	18922261	0	1	7319	2	0	next	hit	1967
Vp014	985	Response	1	18929391	7130	1
Vp014	986	Picture	MorphM2_07_orig.jpg ; MorphM2_00_UPPER.jpg	18929580	0	1	14969	2	0	next	hit	1969
Vp014	986	Response	1	18944511	14931	1
Vp014	987	Picture	MorphM7_03_orig.jpg ; MorphM7_10_UPPER.jpg	18944549	0	1	11975	3	0	next	incorrect	1971
Vp014	987	Response	2	18956430	11881	1
Vp014	988	Picture	MorphF7_01_orig.jpg ; MorphF7_00_UPPER.jpg	18956524	0	2	12309	3	0	next	incorrect	1973
Vp014	988	Response	2	18968750	12226	1
Vp014	989	Picture	MorphM8_07_orig.jpg ; MorphM8_10_UPPER.jpg	18968833	0	1	7983	2	0	next	hit	1975
Vp014	989	Response	1	18976750	7917	1
Vp014	990	Picture	MorphM7_01_orig.jpg ; MorphM7_10_UPPER.jpg	18976816	0	1	7818	2	0	next	incorrect	1977
Vp014	990	Response	2	18984589	7773	1
Vp014	991	Picture	MorphF2_10_orig.jpg ; MorphF2_00_UPPER.jpg	18984634	0	1	6819	2	0	next	hit	1979
Vp014	991	Response	1	18991389	6755	1
Vp014	992	Picture	MorphF9_02_orig.jpg ; MorphF9_00_UPPER.jpg	18991453	0	1	14138	2	0	next	incorrect	1981
Vp014	992	Response	2	19005469	14016	1
Vp014	993	Picture	MorphF5_00_orig.jpg ; MorphF5_00_UPPER.jpg	19005591	0	1	10146	2	0	next	hit	1983
Vp014	993	Response	1	19015629	10038	1
Vp014	994	Picture	MorphF7_00_orig.jpg ; MorphF7_10_UPPER.jpg	19015737	0	1	8649	2	0	next	incorrect	1985
Vp014	994	Response	2	19024268	8531	1
Vp014	995	Picture	MorphM6_08_orig.jpg ; MorphM6_00_UPPER.jpg	19024386	0	1	11642	3	0	next	incorrect	1987
Vp014	995	Response	2	19035948	11562	1
Vp014	996	Picture	MorphF10_04_orig.jpg ; MorphF10_10_UPPER.jpg	19036028	0	2	13473	3	0	next	incorrect	1989
Vp014	996	Response	2	19049308	13280	1
Vp014	997	Picture	MorphF7_06_orig.jpg ; MorphF7_00_UPPER.jpg	19049501	0	1	10312	2	0	next	hit	1991
Vp014	997	Response	1	19059627	10126	1
Vp014	998	Picture	MorphF9_04_orig.jpg ; MorphF9_00_UPPER.jpg	19059813	0	1	11144	2	0	next	incorrect	1993
Vp014	998	Response	2	19070907	11094	1
Vp014	999	Picture	MorphF3_03_orig.jpg ; MorphF3_10_UPPER.jpg	19070957	0	1	6653	2	0	next	hit	1995
Vp014	999	Response	1	19077387	6430	1
Vp014	1000	Picture	MorphM1_01_orig.jpg ; MorphM1_10_UPPER.jpg	19077610	0	1	8150	2	0	next	hit	1997
Vp014	1000	Response	1	19085627	8017	1
Vp014	1001	Picture	MorphF3_00_orig.jpg ; MorphF3_00_UPPER.jpg	19085760	0	1	9314	2	0	next	hit	1999
Vp014	1001	Response	1	19094987	9227	1
Vp014	1002	Picture	MorphF2_09_orig.jpg ; MorphF2_10_UPPER.jpg	19095074	0	1	7485	2	0	next	hit	2001
Vp014	1002	Response	1	19102506	7432	1
Vp014	1003	Picture	MorphM1_09_orig.jpg ; MorphM1_00_UPPER.jpg	19102559	0	1	19793	2	0	next	hit	2003
Vp014	1003	Response	1	19122186	19627	1
Vp014	1004	Picture	MorphF5_03_orig.jpg ; MorphF5_00_UPPER.jpg	19122352	0	1	17298	2	0	next	hit	2005
Vp014	1004	Response	1	19139466	17114	1
Vp014	1005	Picture	MorphF8_10_orig.jpg ; MorphF8_00_UPPER.jpg	19139650	0	1	13971	2	0	next	hit	2007
Vp014	1005	Response	1	19153465	13815	1
Vp014	1006	Picture	MorphF4_10_orig.jpg ; MorphF4_00_UPPER.jpg	19153621	0	1	6986	2	0	next	hit	2009
Vp014	1006	Response	1	19160505	6884	1
Vp014	1007	Picture	MorphM1_03_orig.jpg ; MorphM1_10_UPPER.jpg	19160607	0	1	17131	3	0	next	hit	2011
Vp014	1007	Response	1	19177545	16938	1
Vp014	1008	Picture	MorphF6_05_orig.jpg ; MorphF6_00_UPPER.jpg	19177738	0	2	14471	3	0	next	hit	2013
Vp014	1008	Response	1	19192104	14366	1
Vp014	1009	Picture	MorphM2_00_orig.jpg ; MorphM2_00_UPPER.jpg	19192209	0	1	7651	2	0	next	incorrect	2015
Vp014	1009	Response	2	19199704	7495	1
Vp014	1010	Picture	MorphM6_05_orig.jpg ; MorphM6_10_UPPER.jpg	19199860	0	1	13639	2	0	next	incorrect	2017
Vp014	1010	Response	2	19213384	13524	1
Vp014	1011	Picture	MorphF9_01_orig.jpg ; MorphF9_00_UPPER.jpg	19213499	0	1	8316	2	0	next	incorrect	2019
Vp014	1011	Response	2	19221703	8204	1
Vp014	1012	Picture	MorphM7_05_orig.jpg ; MorphM7_00_UPPER.jpg	19221815	0	1	23951	2	0	next	incorrect	2021
Vp014	1012	Response	2	19245623	23808	1
Vp014	1013	Picture	MorphF2_07_orig.jpg ; MorphF2_10_UPPER.jpg	19245766	0	1	9979	3	0	next	hit	2023
Vp014	1013	Response	1	19255622	9856	1
Vp014	1014	Picture	MorphM6_06_orig.jpg ; MorphM6_00_UPPER.jpg	19255745	0	2	9647	4	0	next	incorrect	2025
Vp014	1014	Response	2	19265222	9477	1
Vp014	1015	Picture	MorphF7_09_orig.jpg ; MorphF7_00_UPPER.jpg	19265392	0	2	6964	192	0	next	hit	2027
Vp014	1015	Response	1	19272342	6950	1
Vp014	1016	Picture	MorphF5_01_orig.jpg ; MorphF5_10_UPPER.jpg	19272356	0	190	7839	192	0	next	hit	2029
Vp014	1016	Response	1	19280102	7746	1
Vp014	1017	Picture	MorphM2_10_orig.jpg ; MorphM2_00_UPPER.jpg	19280195	0	2	18463	3	0	next	hit	2031
Vp014	1017	Response	1	19298581	18386	1
Vp014	1018	Picture	MorphF7_04_orig.jpg ; MorphF7_10_UPPER.jpg	19298658	0	1	11631	180	0	next	incorrect	2033
Vp014	1018	Response	2	19310261	11603	1
Vp014	1019	Picture	MorphM8_08_orig.jpg ; MorphM8_00_UPPER.jpg	19310289	0	179	7829	180	0	next	hit	2035
Vp014	1019	Response	1	19318020	7731	2
Vp014	1020	Picture	MorphM10_06_orig.jpg ; MorphM10_00_UPPER.jpg	19318118	0	1	70190	2	0	next	hit	2037
Vp014	1020	Response	1	19388259	70141	1
Vp014	1021	Picture	MorphM3_02_orig.jpg ; MorphM3_00_UPPER.jpg	19388308	0	1	38255	2	0	next	incorrect	2039
Vp014	1021	Response	2	19426498	38190	1
Vp014	1022	Picture	MorphM10_01_orig.jpg ; MorphM10_10_UPPER.jpg	19426563	0	1	10312	2	0	next	incorrect	2041
Vp014	1022	Response	2	19436738	10175	1
Vp014	1023	Picture	MorphF8_06_orig.jpg ; MorphF8_10_UPPER.jpg	19436875	0	1	9979	3	0	next	hit	2043
Vp014	1023	Response	1	19446737	9862	1
Vp014	1024	Picture	MorphM1_06_orig.jpg ; MorphM1_00_UPPER.jpg	19446854	0	2	48711	193	0	next	hit	2045
Vp014	1024	Response	1	19495536	48682	1
Vp014	1025	Picture	MorphM9_04_orig.jpg ; MorphM9_00_UPPER.jpg	19495565	0	191	13828	192	0	next	incorrect	2047
Vp014	1025	Response	2	19509216	13651	1
Vp014	1026	Picture	MorphM6_04_orig.jpg ; MorphM6_00_UPPER.jpg	19509393	0	1	8649	2	0	next	incorrect	2049
Vp014	1026	Response	2	19517856	8463	1
Vp014	1027	Picture	MorphF8_03_orig.jpg ; MorphF8_10_UPPER.jpg	19518042	0	1	9148	2	0	next	incorrect	2051
Vp014	1027	Response	2	19527056	9014	1
Vp014	1028	Picture	MorphM1_08_orig.jpg ; MorphM1_00_UPPER.jpg	19527190	0	1	23785	2	0	next	hit	2053
Vp014	1028	Response	1	19550815	23625	1
Vp014	1029	Picture	MorphF7_05_orig.jpg ; MorphF7_10_UPPER.jpg	19550975	0	1	11627	184	0	next	incorrect	2055
Vp014	1029	Response	2	19562574	11599	1
Vp014	1030	Picture	MorphF8_00_orig.jpg ; MorphF8_00_UPPER.jpg	19562602	0	183	11326	184	0	next	incorrect	2057
Vp014	1030	Response	2	19573774	11172	1
Vp014	1031	Picture	MorphM2_03_orig.jpg ; MorphM2_00_UPPER.jpg	19573928	0	1	7817	2	0	next	incorrect	2059
Vp014	1031	Response	2	19581534	7606	1
Vp014	1032	Picture	MorphF6_07_orig.jpg ; MorphF6_00_UPPER.jpg	19581745	0	1	9148	2	0	next	hit	2061
Vp014	1032	Response	1	19590814	9069	1
Vp014	1033	Picture	MorphF9_00_orig.jpg ; MorphF9_00_UPPER.jpg	19590893	0	1	7984	2	0	next	incorrect	2063
Vp014	1033	Response	2	19598814	7921	1
Vp014	1034	Picture	MorphF8_09_orig.jpg ; MorphF8_00_UPPER.jpg	19598877	0	1	10645	2	0	next	hit	2065
Vp014	1034	Response	1	19609453	10576	1
Vp014	1035	Picture	MorphM8_09_orig.jpg ; MorphM8_10_UPPER.jpg	19609522	0	1	13306	2	0	next	hit	2067
Vp014	1035	Response	1	19622653	13131	1
Vp014	1036	Picture	MorphF1_08_orig.jpg ; MorphF1_00_UPPER.jpg	19622828	0	1	8649	2	0	next	hit	2069
Vp014	1036	Response	1	19631373	8545	1
Vp014	1037	Picture	MorphM7_07_orig.jpg ; MorphM7_10_UPPER.jpg	19631477	0	1	8649	2	0	next	hit	2071
Vp014	1037	Response	1	19640012	8535	1
Vp014	1038	Picture	MorphF2_05_orig.jpg ; MorphF2_10_UPPER.jpg	19640126	0	1	6819	2	0	next	hit	2073
Vp014	1038	Response	1	19646812	6686	1
Vp014	1039	Picture	MorphF10_05_orig.jpg ; MorphF10_10_UPPER.jpg	19646945	0	1	9647	2	0	next	hit	2075
Vp014	1039	Response	1	19656412	9467	1
Vp014	1040	Picture	MorphF4_01_orig.jpg ; MorphF4_10_UPPER.jpg	19656592	0	1	20292	2	0	next	incorrect	2077
Vp014	1040	Response	2	19676812	20220	1
Vp014	1041	Picture	MorphM5_05_orig.jpg ; MorphM5_10_UPPER.jpg	19676884	0	1	15634	3	0	next	hit	2079
Vp014	1041	Response	1	19692491	15607	1
Vp014	1042	Picture	MorphF2_05_orig.jpg ; MorphF2_00_UPPER.jpg	19692518	0	2	6321	3	0	next	hit	2081
Vp014	1042	Response	1	19698811	6293	1
Vp014	1043	Picture	MorphF4_04_orig.jpg ; MorphF4_00_UPPER.jpg	19698839	0	1	7983	3	0	next	incorrect	2083
Vp014	1043	Response	2	19706731	7892	1
Vp014	1044	Picture	MorphM1_09_orig.jpg ; MorphM1_10_UPPER.jpg	19706822	0	2	8151	3	0	next	hit	2085
Vp014	1044	Response	1	19714810	7988	1
Vp014	1045	Picture	MorphF4_02_orig.jpg ; MorphF4_00_UPPER.jpg	19714973	0	1	8482	2	0	next	incorrect	2087
Vp014	1045	Response	2	19723290	8317	1
Vp014	1046	Picture	MorphM5_10_orig.jpg ; MorphM5_00_UPPER.jpg	19723455	0	1	21290	2	0	next	hit	2089
Vp014	1046	Response	1	19744570	21115	1
Vp014	1047	Picture	MorphF7_03_orig.jpg ; MorphF7_10_UPPER.jpg	19744745	0	1	10645	2	0	next	incorrect	2091
Vp014	1047	Response	2	19755209	10464	1
Vp014	1048	Picture	MorphM5_07_orig.jpg ; MorphM5_00_UPPER.jpg	19755390	0	1	6653	2	0	next	hit	2093
Vp014	1048	Response	1	19761929	6539	1
Vp014	1049	Picture	MorphF9_05_orig.jpg ; MorphF9_00_UPPER.jpg	19762043	0	1	11643	2	0	next	incorrect	2095
Vp014	1049	Response	2	19773529	11486	1
Vp014	1050	Picture	MorphF6_07_orig.jpg ; MorphF6_10_UPPER.jpg	19773686	0	1	6154	2	0	next	hit	2097
Vp014	1050	Response	1	19779689	6003	1
Vp014	1051	Picture	MorphF10_09_orig.jpg ; MorphF10_10_UPPER.jpg	19779840	0	1	8316	2	0	next	hit	2099
Vp014	1051	Response	1	19788089	8249	1
Vp014	1052	Picture	MorphM3_03_orig.jpg ; MorphM3_10_UPPER.jpg	19788156	0	1	18795	2	0	next	incorrect	2101
Vp014	1052	Response	2	19806888	18732	1
Vp014	1053	Picture	MorphM2_08_orig.jpg ; MorphM2_00_UPPER.jpg	19806951	0	1	8815	2	0	next	hit	2103
Vp014	1053	Response	1	19815688	8737	1
Vp014	1054	Picture	MorphF9_10_orig.jpg ; MorphF9_00_UPPER.jpg	19815766	0	1	32268	2	0	next	hit	2105
Vp014	1054	Response	1	19847846	32080	2
Vp014	1055	Picture	MorphF1_00_orig.jpg ; MorphF1_00_UPPER.jpg	19848034	0	1	6653	2	0	next	hit	2107
Vp014	1055	Response	1	19854567	6533	1
Vp014	1056	Picture	MorphM3_03_orig.jpg ; MorphM3_00_UPPER.jpg	19854687	0	1	15967	2	0	next	incorrect	2109
Vp014	1056	Response	2	19870567	15880	1
Vp014	1057	Picture	MorphM10_01_orig.jpg ; MorphM10_00_UPPER.jpg	19870654	0	1	12973	3	0	next	incorrect	2111
Vp014	1057	Response	2	19883526	12872	1
Vp014	1058	Picture	MorphM2_08_orig.jpg ; MorphM2_10_UPPER.jpg	19883627	0	2	8483	3	0	next	hit	2113
Vp014	1058	Response	1	19892006	8379	1
Vp014	1059	Picture	MorphM8_02_orig.jpg ; MorphM8_00_UPPER.jpg	19892110	0	1	6986	2	0	next	incorrect	2115
Vp014	1059	Response	2	19898966	6856	1
Vp014	1060	Picture	MorphF9_00_orig.jpg ; MorphF9_10_UPPER.jpg	19899096	0	1	7318	2	0	next	incorrect	2117
Vp014	1060	Response	2	19906246	7150	1
Vp014	1061	Picture	MorphM10_09_orig.jpg ; MorphM10_10_UPPER.jpg	19906414	0	1	6321	2	0	next	hit	2119
Vp014	1061	Response	1	19912645	6231	1
Vp014	1062	Picture	MorphF10_07_orig.jpg ; MorphF10_00_UPPER.jpg	19912735	0	1	10145	3	0	next	hit	2121
Vp014	1062	Response	1	19922725	9990	1
Vp014	1063	Picture	MorphM3_04_orig.jpg ; MorphM3_00_UPPER.jpg	19922880	0	2	7984	3	0	next	incorrect	2123
Vp014	1063	Response	2	19930805	7925	1
Vp014	1064	Picture	MorphM2_07_orig.jpg ; MorphM2_10_UPPER.jpg	19930864	0	1	10312	2	0	next	hit	2125
Vp014	1064	Response	1	19941045	10181	1
Vp014	1065	Picture	MorphM4_05_orig.jpg ; MorphM4_00_UPPER.jpg	19941176	0	1	10812	2	0	next	incorrect	2127
Vp014	1065	Response	2	19951924	10748	1
Vp014	1066	Picture	MorphF1_00_orig.jpg ; MorphF1_10_UPPER.jpg	19951988	0	1	7817	2	0	next	hit	2129
Vp014	1066	Response	1	19959604	7616	1
Vp014	1067	Picture	MorphM3_10_orig.jpg ; MorphM3_00_UPPER.jpg	19959805	0	1	11809	2	0	next	hit	2131
Vp014	1067	Response	1	19971524	11719	1
Vp014	1068	Picture	MorphM9_05_orig.jpg ; MorphM9_00_UPPER.jpg	19971614	0	1	12807	2	0	next	incorrect	2133
Vp014	1068	Response	2	19984324	12710	1
Vp014	1069	Picture	MorphM4_02_orig.jpg ; MorphM4_00_UPPER.jpg	19984421	0	1	9481	2	0	next	incorrect	2135
Vp014	1069	Response	2	19993683	9262	1
Vp014	1070	Picture	MorphF6_08_orig.jpg ; MorphF6_10_UPPER.jpg	19993902	0	1	7817	2	0	next	hit	2137
Vp014	1070	Response	1	20001523	7621	1
Vp014	1071	Picture	MorphM6_10_orig.jpg ; MorphM6_10_UPPER.jpg	20001719	0	1	39918	3	0	next	hit	2139
Vp014	1071	Response	1	20041522	39803	1
Vp014	1072	Picture	MorphF9_04_orig.jpg ; MorphF9_10_UPPER.jpg	20041637	0	2	8317	3	0	next	incorrect	2141
Vp014	1072	Response	2	20049762	8125	1
Vp014	1073	Picture	MorphM6_02_orig.jpg ; MorphM6_00_UPPER.jpg	20049954	0	1	11643	2	0	next	incorrect	2143
Vp014	1073	Response	2	20061442	11488	1
Vp014	1074	Picture	MorphM9_05_orig.jpg ; MorphM9_10_UPPER.jpg	20061597	0	1	43743	3	0	next	incorrect	2145
Vp014	1074	Response	2	20105201	43604	1
Vp014	1075	Picture	MorphF3_07_orig.jpg ; MorphF3_10_UPPER.jpg	20105340	0	2	6653	4	0	next	hit	2147
Vp014	1075	Response	1	20111920	6580	1
Vp014	1076	Picture	MorphM4_09_orig.jpg ; MorphM4_10_UPPER.jpg	20111993	0	2	9814	3	0	next	hit	2149
Vp014	1076	Response	1	20121680	9687	1
Vp014	1077	Picture	MorphF5_02_orig.jpg ; MorphF5_10_UPPER.jpg	20121807	0	1	9813	2	0	next	hit	2151
Vp014	1077	Response	1	20131440	9633	1
Vp014	1078	Picture	MorphF10_02_orig.jpg ; MorphF10_00_UPPER.jpg	20131620	0	1	11643	2	0	next	incorrect	2153
Vp014	1078	Response	2	20143200	11580	1
Vp014	1079	Picture	MorphF5_10_orig.jpg ; MorphF5_00_UPPER.jpg	20143263	0	1	35926	2	0	next	hit	2155
Vp014	1079	Response	1	20179117	35854	2
Vp014	1080	Picture	MorphF8_03_orig.jpg ; MorphF8_00_UPPER.jpg	20179189	0	1	11144	2	0	next	incorrect	2157
Vp014	1080	Response	2	20190238	11049	1
Vp014	1081	Picture	MorphM1_07_orig.jpg ; MorphM1_00_UPPER.jpg	20190333	0	1	18296	2	0	next	hit	2159
Vp014	1081	Response	1	20208478	18145	1
Vp014	1082	Picture	MorphF6_01_orig.jpg ; MorphF6_10_UPPER.jpg	20208629	0	1	7984	2	0	next	incorrect	2161
Vp014	1082	Response	2	20216477	7848	1
Vp014	1083	Picture	MorphF2_06_orig.jpg ; MorphF2_10_UPPER.jpg	20216613	0	1	13639	2	0	next	hit	2163
Vp014	1083	Response	1	20230077	13464	1
Vp014	1084	Picture	MorphF4_10_orig.jpg ; MorphF4_10_UPPER.jpg	20230252	0	1	7484	2	0	next	hit	2165
Vp014	1084	Response	1	20237597	7345	1
Vp014	1085	Picture	MorphF8_08_orig.jpg ; MorphF8_10_UPPER.jpg	20237736	0	1	7818	2	0	next	hit	2167
Vp014	1085	Response	1	20245437	7701	1
Vp014	1086	Picture	MorphF9_08_orig.jpg ; MorphF9_10_UPPER.jpg	20245554	0	1	17297	3	0	next	hit	2169
Vp014	1086	Response	1	20262716	17162	1
Vp014	1087	Picture	MorphM10_05_orig.jpg ; MorphM10_00_UPPER.jpg	20262851	0	2	17298	3	0	next	hit	2171
Vp014	1087	Response	1	20279996	17145	1
Vp014	1088	Picture	MorphF7_08_orig.jpg ; MorphF7_00_UPPER.jpg	20280149	0	1	12475	2	0	next	hit	2173
Vp014	1088	Response	1	20292556	12407	1
Vp014	1089	Picture	MorphM3_09_orig.jpg ; MorphM3_10_UPPER.jpg	20292624	0	1	10478	3	0	next	hit	2175
Vp014	1089	Response	1	20302955	10331	1
Vp014	1090	Picture	MorphF4_09_orig.jpg ; MorphF4_10_UPPER.jpg	20303102	0	2	9647	4	0	next	hit	2177
Vp014	1090	Response	1	20312555	9453	1
Vp014	1091	Picture	MorphF10_01_orig.jpg ; MorphF10_10_UPPER.jpg	20312749	0	2	9647	3	0	next	incorrect	2179
Vp014	1091	Response	2	20322315	9566	1
Vp014	1092	Picture	MorphM3_06_orig.jpg ; MorphM3_00_UPPER.jpg	20322396	0	1	8483	2	0	next	hit	2181
Vp014	1092	Response	1	20330795	8399	1
Vp014	1093	Picture	MorphM7_04_orig.jpg ; MorphM7_10_UPPER.jpg	20330879	0	1	10146	2	0	next	incorrect	2183
Vp014	1093	Response	2	20340954	10075	1
Vp014	1094	Picture	MorphF9_03_orig.jpg ; MorphF9_00_UPPER.jpg	20341025	0	1	60875	2	0	next	incorrect	2185
Vp014	1094	Response	2	20401753	60728	1
Vp014	1095	Picture	MorphM5_02_orig.jpg ; MorphM5_10_UPPER.jpg	20401900	0	1	7984	2	0	next	hit	2187
Vp014	1095	Response	1	20409753	7853	1
Vp014	1096	Picture	MorphF3_01_orig.jpg ; MorphF3_10_UPPER.jpg	20409884	0	1	5655	2	0	next	hit	2189
Vp014	1096	Response	1	20415352	5468	1
Vp014	1097	Picture	MorphF2_03_orig.jpg ; MorphF2_00_UPPER.jpg	20415539	0	1	6154	2	0	next	hit	2191
Vp014	1097	Response	1	20421592	6053	1
Vp014	1098	Picture	MorphF10_00_orig.jpg ; MorphF10_00_UPPER.jpg	20421693	0	1	6653	3	0	next	incorrect	2193
Vp014	1098	Response	2	20428151	6458	2
Vp014	1099	Picture	MorphF6_04_orig.jpg ; MorphF6_10_UPPER.jpg	20428346	0	2	24949	3	0	next	hit	2195
Vp014	1099	Response	1	20453112	24766	1
Vp014	1100	Picture	MorphM5_08_orig.jpg ; MorphM5_00_UPPER.jpg	20453295	0	1	5822	2	0	next	hit	2197
Vp014	1100	Response	1	20458951	5656	1
Vp014	1101	Picture	MorphM2_00_orig.jpg ; MorphM2_10_UPPER.jpg	20459117	0	1	8482	2	0	next	incorrect	2199
Vp014	1101	Response	2	20467431	8314	1
Vp014	1102	Picture	MorphM7_09_orig.jpg ; MorphM7_00_UPPER.jpg	20467599	0	1	9314	3	0	next	hit	2201
Vp014	1102	Response	1	20476791	9192	1
Vp014	1103	Picture	MorphM5_03_orig.jpg ; MorphM5_00_UPPER.jpg	20476913	0	2	5822	3	0	next	hit	2203
Vp014	1103	Response	1	20482631	5718	1
Vp014	1104	Picture	MorphF6_02_orig.jpg ; MorphF6_10_UPPER.jpg	20482735	0	1	13472	2	0	next	incorrect	2205
Vp014	1104	Response	2	20495990	13255	1
Vp014	1105	Picture	MorphF9_07_orig.jpg ; MorphF9_10_UPPER.jpg	20496207	0	1	12291	186	0	next	hit	2207
Vp014	1105	Response	1	20508470	12263	1
Vp014	1106	Picture	MorphF2_04_orig.jpg ; MorphF2_00_UPPER.jpg	20508498	0	185	6504	186	0	next	hit	2209
Vp014	1106	Response	1	20514790	6292	1
Vp014	1107	Picture	MorphM6_09_orig.jpg ; MorphM6_00_UPPER.jpg	20515002	0	1	47071	2	0	next	incorrect	2211
Vp014	1107	Response	2	20561989	46987	1
Vp014	1108	Picture	MorphF10_06_orig.jpg ; MorphF10_10_UPPER.jpg	20562073	0	1	8316	2	0	next	hit	2213
Vp014	1108	Response	1	20570228	8155	1
Vp014	1109	Picture	MorphF8_00_orig.jpg ; MorphF8_10_UPPER.jpg	20570389	0	1	9148	2	0	next	incorrect	2215
Vp014	1109	Response	2	20579348	8959	1
Vp014	1110	Picture	MorphM7_02_orig.jpg ; MorphM7_00_UPPER.jpg	20579537	0	1	10645	2	0	next	incorrect	2217
Vp014	1110	Response	2	20590068	10531	1
Vp014	1111	Picture	MorphF3_02_orig.jpg ; MorphF3_10_UPPER.jpg	20590182	0	1	7152	2	0	next	hit	2219
Vp014	1111	Response	1	20597268	7086	1
Vp014	1112	Picture	MorphF10_03_orig.jpg ; MorphF10_00_UPPER.jpg	20597334	0	1	17131	2	0	next	incorrect	2221
Vp014	1112	Response	2	20614307	16973	1
Vp014	1113	Picture	MorphF3_06_orig.jpg ; MorphF3_00_UPPER.jpg	20614465	0	1	8649	2	0	next	hit	2223
Vp014	1113	Response	1	20622947	8482	1
Vp014	1114	Picture	MorphM8_00_orig.jpg ; MorphM8_00_UPPER.jpg	20623114	0	1	9148	2	0	next	incorrect	2225
Vp014	1114	Response	2	20632227	9113	1
Vp014	1115	Picture	MorphM5_07_orig.jpg ; MorphM5_10_UPPER.jpg	20632262	0	1	23120	2	0	next	hit	2227
Vp014	1115	Response	1	20655186	22924	1
Vp014	1116	Picture	MorphF7_02_orig.jpg ; MorphF7_10_UPPER.jpg	20655382	0	1	9148	2	0	next	incorrect	2229
Vp014	1116	Response	2	20664466	9084	1
Vp014	1117	Picture	MorphF3_08_orig.jpg ; MorphF3_10_UPPER.jpg	20664530	0	1	6819	2	0	next	hit	2231
Vp014	1117	Response	1	20671186	6656	1
Vp014	1118	Picture	MorphM1_02_orig.jpg ; MorphM1_00_UPPER.jpg	20671349	0	1	23286	2	0	next	hit	2233
Vp014	1118	Response	1	20694545	23196	1
Vp014	1119	Picture	MorphM8_08_orig.jpg ; MorphM8_10_UPPER.jpg	20694635	0	1	11643	2	0	next	hit	2235
Vp014	1119	Response	1	20706145	11510	1
Vp014	1120	Picture	MorphF9_06_orig.jpg ; MorphF9_10_UPPER.jpg	20706278	0	1	13971	2	0	next	incorrect	2237
Vp014	1120	Response	2	20720145	13867	1
Vp014	1121	Picture	MorphM2_03_orig.jpg ; MorphM2_10_UPPER.jpg	20720249	0	1	21290	2	0	next	incorrect	2239
Vp014	1121	Response	2	20741424	21175	1
Vp014	1122	Picture	MorphF10_02_orig.jpg ; MorphF10_10_UPPER.jpg	20741539	0	1	11809	2	0	next	incorrect	2241
Vp014	1122	Response	2	20753184	11645	1
Vp014	1123	Picture	MorphM4_03_orig.jpg ; MorphM4_00_UPPER.jpg	20753348	0	1	8649	2	0	next	incorrect	2243
Vp014	1123	Response	2	20761823	8475	1
Vp014	1124	Picture	MorphM10_08_orig.jpg ; MorphM10_00_UPPER.jpg	20761997	0	1	7484	3	0	next	hit	2245
Vp014	1124	Response	1	20769263	7266	1
Vp014	1125	Picture	MorphF7_07_orig.jpg ; MorphF7_10_UPPER.jpg	20769481	0	2	6986	3	0	next	hit	2247
Vp014	1125	Response	1	20776303	6822	1
Vp014	1126	Picture	MorphF5_08_orig.jpg ; MorphF5_10_UPPER.jpg	20776467	0	1	7152	2	0	next	hit	2249
Vp014	1126	Response	1	20783583	7116	1
Vp014	1127	Picture	MorphF9_06_orig.jpg ; MorphF9_00_UPPER.jpg	20783619	0	1	18961	3	0	next	incorrect	2251
Vp014	1127	Response	2	20802462	18843	1
Vp014	1128	Picture	MorphF5_07_orig.jpg ; MorphF5_10_UPPER.jpg	20802580	0	2	7319	3	0	next	hit	2253
Vp014	1128	Response	1	20809822	7242	1
Vp014	1129	Picture	MorphM10_09_orig.jpg ; MorphM10_00_UPPER.jpg	20809899	0	1	7817	2	0	next	hit	2255
Vp014	1129	Response	1	20817662	7763	1
Vp014	1130	Picture	MorphF6_08_orig.jpg ; MorphF6_00_UPPER.jpg	20817716	0	1	20292	2	0	next	hit	2257
Vp014	1130	Response	1	20837822	20106	1
Vp014	1131	Picture	MorphF4_08_orig.jpg ; MorphF4_10_UPPER.jpg	20838008	0	1	7817	2	0	next	hit	2259
Vp014	1131	Response	1	20845740	7732	2
Vp014	1132	Picture	MorphM9_01_orig.jpg ; MorphM9_00_UPPER.jpg	20845825	0	1	9980	2	0	next	incorrect	2261
Vp014	1132	Response	2	20855741	9916	1
Vp014	1133	Picture	MorphF1_03_orig.jpg ; MorphF1_00_UPPER.jpg	20855805	0	1	6819	2	0	next	hit	2263
Vp014	1133	Response	1	20862461	6656	1
Vp014	1134	Picture	MorphF10_03_orig.jpg ; MorphF10_10_UPPER.jpg	20862624	0	1	29606	2	0	next	incorrect	2265
Vp014	1134	Response	2	20892140	29516	1
Vp014	1135	Picture	MorphM5_06_orig.jpg ; MorphM5_00_UPPER.jpg	20892230	0	1	21623	2	0	next	hit	2267
Vp014	1135	Response	1	20913740	21510	1
Vp014	1136	Picture	MorphM9_03_orig.jpg ; MorphM9_10_UPPER.jpg	20913853	0	1	21955	2	0	next	incorrect	2269
Vp014	1136	Response	2	20935659	21806	1
Vp014	1137	Picture	MorphF3_10_orig.jpg ; MorphF3_10_UPPER.jpg	20935808	0	1	7152	2	0	next	hit	2271
Vp014	1137	Response	1	20942859	7051	1
Vp014	1138	Picture	MorphF2_10_orig.jpg ; MorphF2_10_UPPER.jpg	20942960	0	1	11643	2	0	next	hit	2273
Vp014	1138	Response	1	20954539	11579	1
Vp014	1139	Picture	MorphM7_06_orig.jpg ; MorphM7_00_UPPER.jpg	20954603	0	1	44409	2	0	next	hit	2275
Vp014	1139	Response	1	20998937	44334	1
Vp014	1140	Picture	MorphM6_10_orig.jpg ; MorphM6_00_UPPER.jpg	20999012	0	1	34596	2	0	next	hit	2277
Vp014	1140	Response	1	21033497	34485	1
Vp014	1141	Picture	MorphM8_05_orig.jpg ; MorphM8_10_UPPER.jpg	21033608	0	1	7318	2	0	next	incorrect	2279
Vp014	1141	Response	2	21040856	7248	1
Vp014	1142	Picture	MorphM6_05_orig.jpg ; MorphM6_00_UPPER.jpg	21040926	0	1	10312	2	0	next	incorrect	2281
Vp014	1142	Response	2	21051096	10170	1
Vp014	1143	Picture	MorphF9_09_orig.jpg ; MorphF9_10_UPPER.jpg	21051238	0	1	31769	2	0	next	hit	2283
Vp014	1143	Response	1	21082935	31697	1
Vp014	1144	Picture	MorphF1_06_orig.jpg ; MorphF1_00_UPPER.jpg	21083007	0	1	6486	2	0	next	hit	2285
Vp014	1144	Response	1	21089335	6328	1
Vp014	1145	Picture	MorphF2_02_orig.jpg ; MorphF2_10_UPPER.jpg	21089493	0	1	6321	2	0	next	hit	2287
Vp014	1145	Response	1	21095655	6162	1
Vp014	1146	Picture	MorphF6_09_orig.jpg ; MorphF6_10_UPPER.jpg	21095814	0	1	10146	2	0	next	hit	2289
Vp014	1146	Response	1	21105895	10081	1
Vp014	1147	Picture	MorphM1_05_orig.jpg ; MorphM1_00_UPPER.jpg	21105960	0	1	41581	2	0	next	hit	2291
Vp014	1147	Response	1	21147494	41534	1
Vp014	1148	Picture	MorphF1_07_orig.jpg ; MorphF1_10_UPPER.jpg	21147541	0	1	6154	2	0	next	hit	2293
Vp014	1148	Response	1	21153573	6032	1
Vp014	1149	Picture	MorphF6_10_orig.jpg ; MorphF6_10_UPPER.jpg	21153695	0	1	6820	2	0	next	hit	2295
Vp014	1149	Response	1	21160453	6758	1
Vp014	1150	Picture	MorphF3_00_orig.jpg ; MorphF3_10_UPPER.jpg	21160515	0	1	6486	3	0	next	hit	2297
Vp014	1150	Response	1	21166933	6418	1
Vp014	1151	Picture	MorphM5_04_orig.jpg ; MorphM5_10_UPPER.jpg	21167001	0	2	6653	4	0	next	hit	2299
Vp014	1151	Response	1	21173493	6492	1
Vp014	1152	Picture	MorphF1_06_orig.jpg ; MorphF1_10_UPPER.jpg	21173654	0	2	6820	3	0	next	hit	2301
Vp014	1152	Response	1	21180373	6719	1
Vp014	1153	Picture	MorphF8_01_orig.jpg ; MorphF8_00_UPPER.jpg	21180474	0	1	8150	2	0	next	incorrect	2303
Vp014	1153	Response	2	21188452	7978	1
Vp014	1154	Picture	MorphF7_05_orig.jpg ; MorphF7_00_UPPER.jpg	21188624	0	1	21955	2	0	next	incorrect	2305
Vp014	1154	Response	2	21210452	21828	1
Vp014	1155	Picture	MorphM1_10_orig.jpg ; MorphM1_00_UPPER.jpg	21210579	0	1	7651	2	0	next	hit	2307
Vp014	1155	Response	1	21218052	7473	1
Vp014	1156	Picture	MorphF6_06_orig.jpg ; MorphF6_10_UPPER.jpg	21218230	0	1	26612	2	0	next	hit	2309
Vp014	1156	Response	1	21244771	26541	1
Vp014	1157	Picture	MorphM5_08_orig.jpg ; MorphM5_10_UPPER.jpg	21244842	0	1	5156	2	0	next	hit	2311
Vp014	1157	Response	1	21249811	4969	1
Vp014	1158	Picture	MorphM8_04_orig.jpg ; MorphM8_10_UPPER.jpg	21249998	0	1	6653	2	0	next	incorrect	2313
Vp014	1158	Response	2	21256531	6533	1
Vp014	1159	Picture	MorphM7_02_orig.jpg ; MorphM7_10_UPPER.jpg	21256651	0	1	8649	2	0	next	incorrect	2315
Vp014	1159	Response	2	21265170	8519	1
Vp014	1160	Picture	MorphM2_09_orig.jpg ; MorphM2_00_UPPER.jpg	21265300	0	1	16966	2	0	next	hit	2317
Vp014	1160	Response	1	21282210	16910	1
Vp014	1161	Picture	MorphF2_01_orig.jpg ; MorphF2_10_UPPER.jpg	21282266	0	1	10977	2	0	next	hit	2319
Vp014	1161	Response	1	21293170	10904	1
Vp014	1162	Picture	MorphF3_10_orig.jpg ; MorphF3_00_UPPER.jpg	21293243	0	1	31436	2	0	next	incorrect	2321
Vp014	1162	Response	2	21324529	31286	1
Vp014	1163	Picture	MorphM9_00_orig.jpg ; MorphM9_00_UPPER.jpg	21324679	0	1	39419	2	0	next	incorrect	2323
Vp014	1163	Response	2	21363968	39289	1
Vp014	1164	Picture	MorphF6_05_orig.jpg ; MorphF6_10_UPPER.jpg	21364098	0	1	12807	2	0	next	hit	2325
Vp014	1164	Response	1	21376848	12750	1
Vp014	1165	Picture	MorphF5_09_orig.jpg ; MorphF5_10_UPPER.jpg	21376905	0	1	7651	2	0	next	hit	2327
Vp014	1165	Response	1	21384367	7462	1
Vp014	1166	Picture	MorphF9_05_orig.jpg ; MorphF9_10_UPPER.jpg	21384556	0	1	64369	2	0	next	incorrect	2329
Vp014	1166	Response	2	21448766	64210	1
Vp014	1167	Picture	MorphF5_06_orig.jpg ; MorphF5_10_UPPER.jpg	21448925	0	1	7318	2	0	next	hit	2331
Vp014	1167	Response	1	21456125	7200	1
Vp014	1168	Picture	MorphF6_00_orig.jpg ; MorphF6_10_UPPER.jpg	21456243	0	1	10479	2	0	next	incorrect	2333
Vp014	1168	Response	2	21466605	10362	1
Vp014	1169	Picture	MorphM7_07_orig.jpg ; MorphM7_00_UPPER.jpg	21466722	0	1	17131	2	0	next	hit	2335
Vp014	1169	Response	1	21483805	17083	1
Vp014	1170	Picture	MorphF2_01_orig.jpg ; MorphF2_00_UPPER.jpg	21483853	0	1	10978	2	0	next	hit	2337
Vp014	1170	Response	1	21494765	10912	1
Vp014	1171	Picture	MorphM10_00_orig.jpg ; MorphM10_00_UPPER.jpg	21494831	0	1	9480	2	0	next	incorrect	2339
Vp014	1171	Response	2	21504124	9293	1
Vp014	1172	Picture	MorphF4_07_orig.jpg ; MorphF4_00_UPPER.jpg	21504311	0	1	9148	2	0	next	hit	2341
Vp014	1172	Response	1	21513324	9013	1
Vp014	1173	Picture	MorphM6_03_orig.jpg ; MorphM6_00_UPPER.jpg	21513459	0	1	55221	2	0	next	incorrect	2343
Vp014	1173	Response	2	21568603	55144	1
Vp014	1174	Picture	MorphF8_05_orig.jpg ; MorphF8_10_UPPER.jpg	21568680	0	1	10811	2	0	next	hit	2345
Vp014	1174	Response	1	21579402	10722	1
Vp014	1175	Picture	MorphM9_00_orig.jpg ; MorphM9_10_UPPER.jpg	21579491	0	1	12973	2	0	next	incorrect	2347
Vp014	1175	Response	2	21592282	12791	1
Vp014	1176	Picture	MorphM1_08_orig.jpg ; MorphM1_10_UPPER.jpg	21592464	0	1	11976	2	0	next	hit	2349
Vp014	1176	Response	1	21604282	11818	1
Vp014	1177	Picture	MorphF3_05_orig.jpg ; MorphF3_00_UPPER.jpg	21604440	0	1	6486	3	0	next	hit	2351
Vp014	1177	Response	1	21610842	6402	1
Vp014	1178	Picture	MorphF8_05_orig.jpg ; MorphF8_00_UPPER.jpg	21610926	0	2	10146	4	0	next	hit	2353
Vp014	1178	Response	1	21621001	10075	1
Vp014	1179	Picture	MorphM4_02_orig.jpg ; MorphM4_10_UPPER.jpg	21621072	0	2	8150	3	0	next	incorrect	2355
Vp014	1179	Response	2	21629001	7929	1
Vp014	1180	Picture	MorphM6_01_orig.jpg ; MorphM6_10_UPPER.jpg	21629222	0	1	10313	2	0	next	incorrect	2357
Vp014	1180	Response	2	21639481	10259	1
Vp014	1181	Picture	MorphM4_06_orig.jpg ; MorphM4_00_UPPER.jpg	21639535	0	1	12141	3	0	next	hit	2359
Vp014	1181	Response	1	21651481	11946	1
Vp014	1182	Picture	MorphF8_07_orig.jpg ; MorphF8_00_UPPER.jpg	21651676	0	2	10978	3	0	next	hit	2361
Vp014	1182	Response	1	21662520	10844	1
Vp014	1183	Picture	MorphM6_00_orig.jpg ; MorphM6_00_UPPER.jpg	21662654	0	1	8649	2	0	next	incorrect	2363
Vp014	1183	Response	2	21671160	8506	1
Vp014	1184	Picture	MorphM8_01_orig.jpg ; MorphM8_00_UPPER.jpg	21671303	0	1	16633	2	0	next	incorrect	2365
Vp014	1184	Response	2	21687880	16577	1
Vp014	1185	Picture	MorphM5_01_orig.jpg ; MorphM5_10_UPPER.jpg	21687936	0	1	7817	2	0	next	hit	2367
Vp014	1185	Response	1	21695639	7703	1
Vp014	1186	Picture	MorphF8_10_orig.jpg ; MorphF8_10_UPPER.jpg	21695753	0	1	8982	2	0	next	hit	2369
Vp014	1186	Response	1	21704519	8766	1
Vp014	1187	Picture	MorphM9_10_orig.jpg ; MorphM9_10_UPPER.jpg	21704735	0	1	10145	3	0	next	hit	2371
Vp014	1187	Response	1	21714759	10024	1
Vp014	1188	Picture	MorphF3_02_orig.jpg ; MorphF3_00_UPPER.jpg	21714880	0	2	15635	3	0	next	hit	2373
Vp014	1188	Response	1	21730358	15478	1
Vp014	1189	Picture	MorphF5_01_orig.jpg ; MorphF5_00_UPPER.jpg	21730515	0	1	16799	2	0	next	hit	2375
Vp014	1189	Response	1	21747158	16643	1
Vp014	1190	Picture	MorphF9_03_orig.jpg ; MorphF9_10_UPPER.jpg	21747314	0	1	8483	2	0	next	incorrect	2377
Vp014	1190	Response	2	21755638	8324	1
Vp014	1191	Picture	MorphM10_05_orig.jpg ; MorphM10_10_UPPER.jpg	21755797	0	1	11809	2	0	next	hit	2379
Vp014	1191	Response	1	21767478	11681	1
Vp014	1192	Picture	MorphM5_03_orig.jpg ; MorphM5_10_UPPER.jpg	21767606	0	1	9148	2	0	next	hit	2381
Vp014	1192	Response	1	21776677	9071	1
Vp014	1193	Picture	MorphM3_02_orig.jpg ; MorphM3_10_UPPER.jpg	21776754	0	1	15136	2	0	next	incorrect	2383
Vp014	1193	Response	2	21791717	14963	1
Vp014	1194	Picture	MorphM7_04_orig.jpg ; MorphM7_00_UPPER.jpg	21791890	0	1	7484	2	0	next	incorrect	2385
Vp014	1194	Response	2	21799236	7346	1
Vp014	1195	Picture	MorphF3_04_orig.jpg ; MorphF3_10_UPPER.jpg	21799374	0	1	44077	2	0	next	hit	2387
Vp014	1195	Response	1	21843315	43941	1
Vp014	1196	Picture	MorphM4_04_orig.jpg ; MorphM4_00_UPPER.jpg	21843451	0	1	11809	2	0	next	incorrect	2389
Vp014	1196	Response	2	21855075	11624	1
Vp014	1197	Picture	MorphF1_02_orig.jpg ; MorphF1_10_UPPER.jpg	21855260	0	1	12807	2	0	next	hit	2391
Vp014	1197	Response	1	21867955	12695	1
Vp014	1198	Picture	MorphF7_02_orig.jpg ; MorphF7_00_UPPER.jpg	21868067	0	1	6986	2	0	next	incorrect	2393
Vp014	1198	Response	2	21874995	6928	1
Vp014	1199	Picture	MorphM7_00_orig.jpg ; MorphM7_10_UPPER.jpg	21875053	0	1	63519	186	0	next	incorrect	2395
Vp014	1199	Response	2	21938513	63460	1
Vp014	1200	Picture	MorphM6_07_orig.jpg ; MorphM6_10_UPPER.jpg	21938572	0	185	10662	186	0	next	incorrect	2397
Vp014	1200	Response	2	21949153	10581	1
Vp014	1201	Picture	MorphF2_04_orig.jpg ; MorphF2_10_UPPER.jpg	21949234	0	1	28940	3	0	next	hit	2399
Vp014	1201	Response	1	21978032	28798	1
Vp014	1202	Picture	MorphM3_05_orig.jpg ; MorphM3_00_UPPER.jpg	21978174	0	2	11948	198	0	next	hit	2401
Vp014	1202	Response	1	21990112	11938	1
Vp014	1203	Picture	MorphF4_00_orig.jpg ; MorphF4_00_UPPER.jpg	21990122	0	196	7679	198	0	next	incorrect	2403
Vp014	1203	Response	2	21997711	7589	1
Vp014	1204	Picture	MorphM9_01_orig.jpg ; MorphM9_10_UPPER.jpg	21997801	0	2	8982	3	0	next	incorrect	2405
Vp014	1204	Response	2	22006751	8950	1
Vp014	1205	Picture	MorphM8_04_orig.jpg ; MorphM8_00_UPPER.jpg	22006783	0	1	13473	2	0	next	incorrect	2407
Vp014	1205	Response	2	22020111	13328	1
Vp014	1206	Picture	MorphF8_01_orig.jpg ; MorphF8_10_UPPER.jpg	22020256	0	1	8316	2	0	next	incorrect	2409
Vp014	1206	Response	2	22028511	8255	1
Vp014	1207	Picture	MorphF7_01_orig.jpg ; MorphF7_10_UPPER.jpg	22028572	0	1	7817	2	0	next	incorrect	2411
Vp014	1207	Response	2	22036271	7699	1
Vp014	1208	Picture	MorphM3_07_orig.jpg ; MorphM3_00_UPPER.jpg	22036389	0	1	8649	2	0	next	hit	2413
Vp014	1208	Response	1	22044910	8521	1
Vp014	1209	Picture	MorphF7_10_orig.jpg ; MorphF7_10_UPPER.jpg	22045038	0	1	8317	2	0	next	hit	2415
Vp014	1209	Response	1	22053150	8112	1
Vp014	1210	Picture	MorphF6_03_orig.jpg ; MorphF6_10_UPPER.jpg	22053355	0	1	11809	2	0	next	incorrect	2417
Vp014	1210	Response	2	22065070	11715	1
Vp014	1211	Picture	MorphF8_04_orig.jpg ; MorphF8_10_UPPER.jpg	22065164	0	1	76676	2	0	next	hit	2419
Vp014	1211	Response	1	22141708	76544	1
Vp014	1212	Picture	MorphM2_02_orig.jpg ; MorphM2_00_UPPER.jpg	22141840	0	1	14304	2	0	next	incorrect	2421
Vp014	1212	Response	2	22155946	14106	2
Vp014	1213	Picture	MorphF4_06_orig.jpg ; MorphF4_00_UPPER.jpg	22156144	0	1	10479	2	0	next	hit	2423
Vp014	1213	Response	1	22166507	10363	1
Vp014	1214	Picture	MorphM9_02_orig.jpg ; MorphM9_00_UPPER.jpg	22166623	0	1	10146	2	0	next	incorrect	2425
Vp014	1214	Response	2	22176667	10044	1
Vp014	1215	Picture	MorphF1_07_orig.jpg ; MorphF1_00_UPPER.jpg	22176769	0	1	7152	2	0	next	hit	2427
Vp014	1215	Response	1	22183787	7018	1
Vp014	1216	Picture	MorphM4_06_orig.jpg ; MorphM4_10_UPPER.jpg	22183921	0	1	10811	2	0	next	hit	2429
Vp014	1216	Response	1	22194666	10745	1
Vp014	1217	Picture	MorphM8_06_orig.jpg ; MorphM8_00_UPPER.jpg	22194732	0	1	8150	2	0	next	incorrect	2431
Vp014	1217	Response	2	22202826	8094	1
Vp014	1218	Picture	MorphF8_08_orig.jpg ; MorphF8_00_UPPER.jpg	22202882	0	1	9148	2	0	next	hit	2433
Vp014	1218	Response	1	22211946	9064	1
Vp014	1219	Picture	MorphF9_07_orig.jpg ; MorphF9_00_UPPER.jpg	22212030	0	1	76676	2	0	next	hit	2435
Vp014	1219	Response	1	22288664	76634	1
Vp014	1220	Picture	MorphM4_08_orig.jpg ; MorphM4_10_UPPER.jpg	22288706	0	1	7152	2	0	next	hit	2437
Vp014	1220	Response	1	22295704	6998	1
Vp014	1221	Picture	MorphM9_09_orig.jpg ; MorphM9_00_UPPER.jpg	22295858	0	1	9148	2	0	next	hit	2439
Vp014	1221	Response	1	22304903	9045	1
Vp014	1222	Picture	MorphM5_00_orig.jpg ; MorphM5_10_UPPER.jpg	22305006	0	1	6487	2	0	next	hit	2441
Vp014	1222	Response	1	22311463	6457	1
Vp014	1223	Picture	MorphF5_09_orig.jpg ; MorphF5_00_UPPER.jpg	22311493	0	1	8316	2	0	next	hit	2443
Vp014	1223	Response	1	22319623	8130	1
Vp014	1224	Picture	MorphM5_06_orig.jpg ; MorphM5_10_UPPER.jpg	22319809	0	1	6820	2	0	next	hit	2445
Vp014	1224	Response	1	22326503	6694	1
Vp014	1225	Picture	MorphM3_09_orig.jpg ; MorphM3_00_UPPER.jpg	22326629	0	1	8482	2	0	next	hit	2447
Vp014	1225	Response	1	22334983	8354	1
Vp014	1226	Picture	MorphM10_06_orig.jpg ; MorphM10_10_UPPER.jpg	22335111	0	1	6154	3	0	next	hit	2449
Vp014	1226	Response	1	22341222	6111	1
Vp014	1227	Picture	MorphF3_05_orig.jpg ; MorphF3_10_UPPER.jpg	22341265	0	2	8636	183	0	next	hit	2451
Vp014	1227	Response	1	22349862	8597	1
Vp014	1228	Picture	MorphF4_05_orig.jpg ; MorphF4_00_UPPER.jpg	22349901	0	181	8995	182	0	next	hit	2453
Vp014	1228	Response	1	22358662	8761	1
Vp014	1229	Picture	MorphF1_10_orig.jpg ; MorphF1_10_UPPER.jpg	22358896	0	1	6320	3	0	next	hit	2455
Vp014	1229	Response	1	22365062	6166	1
Vp014	1230	Picture	MorphF4_06_orig.jpg ; MorphF4_10_UPPER.jpg	22365216	0	2	7984	3	0	next	hit	2457
Vp014	1230	Response	1	22373062	7846	1
Vp014	1231	Picture	MorphM5_05_orig.jpg ; MorphM5_00_UPPER.jpg	22373200	0	1	6819	3	0	next	hit	2459
Vp014	1231	Response	1	22379861	6661	1
Vp014	1232	Picture	MorphM3_04_orig.jpg ; MorphM3_10_UPPER.jpg	22380019	0	2	7818	3	0	next	hit	2461
Vp014	1232	Response	1	22387781	7762	1
Vp014	1233	Picture	MorphF3_01_orig.jpg ; MorphF3_00_UPPER.jpg	22387837	0	1	10977	2	0	next	hit	2463
Vp014	1233	Response	1	22398661	10824	1
Vp014	1234	Picture	MorphF7_06_orig.jpg ; MorphF7_10_UPPER.jpg	22398814	0	1	7984	2	0	next	hit	2465
Vp014	1234	Response	1	22406661	7847	1
Vp014	1235	Picture	MorphM8_05_orig.jpg ; MorphM8_00_UPPER.jpg	22406798	0	1	19460	2	0	next	incorrect	2467
Vp014	1235	Response	2	22426180	19382	1
Vp014	1236	Picture	MorphM10_00_orig.jpg ; MorphM10_10_UPPER.jpg	22426258	0	1	9647	2	0	next	incorrect	2469
Vp014	1236	Response	2	22435780	9522	1
Vp014	1237	Picture	MorphM7_00_orig.jpg ; MorphM7_00_UPPER.jpg	22435905	0	1	8316	2	0	next	incorrect	2471
Vp014	1237	Response	2	22444100	8195	1
Vp014	1238	Picture	MorphF1_09_orig.jpg ; MorphF1_00_UPPER.jpg	22444221	0	1	10812	2	0	next	hit	2473
Vp014	1238	Response	1	22454980	10759	1
Vp014	1239	Picture	MorphF9_09_orig.jpg ; MorphF9_00_UPPER.jpg	22455033	0	1	9314	2	0	next	hit	2475
Vp014	1239	Response	1	22464179	9146	1
Vp014	1240	Picture	MorphF8_02_orig.jpg ; MorphF8_00_UPPER.jpg	22464347	0	1	38421	2	0	next	incorrect	2477
Vp014	1240	Response	2	22502578	38231	1
Vp014	1241	Picture	MorphF3_03_orig.jpg ; MorphF3_00_UPPER.jpg	22502768	0	1	16633	2	0	next	hit	2479
Vp014	1241	Response	1	22519218	16450	1
Vp014	1242	Picture	MorphF7_03_orig.jpg ; MorphF7_00_UPPER.jpg	22519401	0	1	9979	3	0	next	incorrect	2481
Vp014	1242	Response	2	22529298	9897	1
Vp014	1243	Picture	MorphF10_01_orig.jpg ; MorphF10_00_UPPER.jpg	22529380	0	2	11976	3	0	next	incorrect	2483
Vp014	1243	Response	2	22541217	11837	1
Vp014	1244	Picture	MorphM9_06_orig.jpg ; MorphM9_10_UPPER.jpg	22541356	0	1	9314	2	0	next	hit	2485
Vp014	1244	Response	1	22550497	9141	1
Vp014	1245	Picture	MorphM6_01_orig.jpg ; MorphM6_00_UPPER.jpg	22550670	0	1	13473	2	0	next	incorrect	2487
Vp014	1245	Response	2	22564017	13347	1
Vp014	1246	Picture	MorphM10_03_orig.jpg ; MorphM10_00_UPPER.jpg	22564143	0	1	9314	2	0	next	hit	2489
Vp014	1246	Response	1	22573297	9154	1
Vp014	1247	Picture	MorphF5_00_orig.jpg ; MorphF5_10_UPPER.jpg	22573457	0	1	9314	2	0	next	hit	2491
Vp014	1247	Response	1	22582736	9279	1
Vp014	1248	Picture	MorphM9_10_orig.jpg ; MorphM9_00_UPPER.jpg	22582771	0	1	24284	2	0	next	hit	2493
Vp014	1248	Response	1	22606896	24125	1
Vp014	1249	Picture	MorphM2_09_orig.jpg ; MorphM2_10_UPPER.jpg	22607055	0	1	9813	2	0	next	hit	2495
Vp014	1249	Response	1	22616815	9760	1
Vp014	1250	Picture	MorphF3_09_orig.jpg ; MorphF3_10_UPPER.jpg	22616868	0	1	7152	2	0	next	hit	2497
Vp014	1250	Response	1	22623935	7067	1
Vp014	1251	Picture	MorphM10_04_orig.jpg ; MorphM10_00_UPPER.jpg	22624020	0	1	7984	2	0	next	hit	2499
Vp014	1251	Response	1	22631855	7835	1
Vp014	1252	Picture	MorphM2_06_orig.jpg ; MorphM2_00_UPPER.jpg	22632004	0	1	15468	2	0	next	hit	2501
Vp014	1252	Response	1	22647295	15291	1
Vp014	1253	Picture	MorphM1_00_orig.jpg ; MorphM1_10_UPPER.jpg	22647472	0	1	19627	2	0	next	hit	2503
Vp014	1253	Response	1	22666894	19422	1
Vp014	1254	Picture	MorphF10_07_orig.jpg ; MorphF10_10_UPPER.jpg	22667099	0	1	9314	2	0	next	hit	2505
Vp014	1254	Response	1	22676254	9155	1
Vp014	1255	Picture	MorphM1_01_orig.jpg ; MorphM1_00_UPPER.jpg	22676413	0	1	12641	2	0	next	hit	2507
Vp014	1255	Response	1	22688894	12481	1
Vp014	1256	Picture	MorphF8_06_orig.jpg ; MorphF8_00_UPPER.jpg	22689054	0	1	24782	3	0	next	hit	2509
Vp014	1256	Response	1	22713773	24719	1
Vp014	1257	Picture	MorphM1_04_orig.jpg ; MorphM1_10_UPPER.jpg	22713836	0	2	10313	3	0	next	hit	2511
Vp014	1257	Response	1	22724093	10257	1
Vp014	1258	Picture	MorphF1_05_orig.jpg ; MorphF1_10_UPPER.jpg	22724149	0	1	11642	3	0	next	hit	2513
Vp014	1258	Response	1	22735612	11463	1
Vp014	1259	Picture	MorphF8_07_orig.jpg ; MorphF8_10_UPPER.jpg	22735791	0	2	17797	4	0	next	hit	2515
Vp014	1259	Response	1	22753372	17581	1
Vp014	1260	Picture	MorphF7_09_orig.jpg ; MorphF7_10_UPPER.jpg	22753588	0	2	10479	3	0	next	hit	2517
Vp014	1260	Response	1	22764012	10424	1
Vp014	1261	Picture	MorphM9_03_orig.jpg ; MorphM9_00_UPPER.jpg	22764067	0	1	10312	2	0	next	incorrect	2519
Vp014	1261	Response	2	22774251	10184	1
Vp014	1262	Picture	MorphM2_01_orig.jpg ; MorphM2_00_UPPER.jpg	22774379	0	1	8483	2	0	next	incorrect	2521
Vp014	1262	Response	2	22782651	8272	1
Vp014	1263	Picture	MorphM6_02_orig.jpg ; MorphM6_10_UPPER.jpg	22782862	0	1	26923	190	0	next	incorrect	2523
Vp014	1263	Response	2	22809771	26909	1
Vp014	1264	Picture	MorphM4_00_orig.jpg ; MorphM4_10_UPPER.jpg	22809785	0	189	8504	190	0	next	incorrect	2525
Vp014	1264	Response	2	22818170	8385	1
Vp014	1265	Picture	MorphF2_06_orig.jpg ; MorphF2_00_UPPER.jpg	22818289	0	1	7319	2	0	next	hit	2527
Vp014	1265	Response	1	22825530	7241	1
Vp014	1266	Picture	MorphM10_10_orig.jpg ; MorphM10_10_UPPER.jpg	22825608	0	1	9647	2	0	next	hit	2529
Vp014	1266	Response	1	22835210	9602	1
Vp014	1267	Picture	MorphM1_10_orig.jpg ; MorphM1_10_UPPER.jpg	22835255	0	1	22121	2	0	next	hit	2531
Vp014	1267	Response	1	22857289	22034	1
Vp014	1268	Picture	MorphM5_00_orig.jpg ; MorphM5_00_UPPER.jpg	22857376	0	1	10479	2	0	next	hit	2533
Vp014	1268	Response	1	22867689	10313	1
Vp014	1269	Picture	MorphM7_06_orig.jpg ; MorphM7_10_UPPER.jpg	22867855	0	1	8981	2	0	next	incorrect	2535
Vp014	1269	Response	2	22876649	8794	1
Vp014	1270	Picture	MorphM4_04_orig.jpg ; MorphM4_10_UPPER.jpg	22876836	0	1	22122	2	0	next	hit	2537
Vp014	1270	Response	1	22898808	21972	1
Vp014	1271	Picture	MorphM7_09_orig.jpg ; MorphM7_10_UPPER.jpg	22898958	0	1	9314	2	0	next	hit	2539
Vp014	1271	Response	1	22908168	9210	1
Vp014	1272	Picture	MorphM10_07_orig.jpg ; MorphM10_10_UPPER.jpg	22908272	0	1	6819	2	0	next	hit	2541
Vp014	1272	Response	1	22914968	6696	1
Vp014	1273	Picture	MorphF4_08_orig.jpg ; MorphF4_00_UPPER.jpg	22915091	0	1	6321	2	0	next	hit	2543
Vp014	1273	Response	1	22921287	6196	1
Vp014	1274	Picture	MorphM3_01_orig.jpg ; MorphM3_10_UPPER.jpg	22921412	0	1	11809	2	0	next	incorrect	2545
Vp014	1274	Response	2	22933047	11635	1
Vp014	1275	Picture	MorphM9_02_orig.jpg ; MorphM9_10_UPPER.jpg	22933221	0	1	18129	3	0	next	incorrect	2547
Vp014	1275	Response	2	22951207	17986	1
Vp014	1276	Picture	MorphM4_07_orig.jpg ; MorphM4_10_UPPER.jpg	22951350	0	2	16777	192	0	next	hit	2549
Vp014	1276	Response	1	22968086	16736	1
Vp014	1277	Picture	MorphM1_07_orig.jpg ; MorphM1_10_UPPER.jpg	22968127	0	190	7507	191	0	next	hit	2551
Vp014	1277	Response	1	22975446	7319	1
Vp014	1278	Picture	MorphF2_08_orig.jpg ; MorphF2_10_UPPER.jpg	22975634	0	1	9148	2	0	next	hit	2553
Vp014	1278	Response	1	22984646	9012	1
Vp014	1279	Picture	MorphM4_05_orig.jpg ; MorphM4_10_UPPER.jpg	22984782	0	1	7984	2	0	next	hit	2555
Vp014	1279	Response	1	22992646	7864	1
Vp014	1280	Picture	MorphM6_03_orig.jpg ; MorphM6_10_UPPER.jpg	22992766	0	1	7318	2	0	next	incorrect	2557
Vp014	1280	Response	2	23000005	7239	1
Vp014	1281	Picture	MorphM7_08_orig.jpg ; MorphM7_10_UPPER.jpg	23000084	0	1	10645	2	0	next	hit	2559
Vp014	1281	Response	1	23010565	10481	1
Vp014	1282	Picture	MorphM1_02_orig.jpg ; MorphM1_10_UPPER.jpg	23010729	0	1	7152	2	0	next	hit	2561
Vp014	1282	Response	1	23017765	7036	1
Vp014	1283	Picture	MorphM7_01_orig.jpg ; MorphM7_00_UPPER.jpg	23017881	0	1	8982	2	0	next	incorrect	2563
Vp014	1283	Response	2	23026805	8924	1
Vp014	1284	Picture	MorphM3_00_orig.jpg ; MorphM3_10_UPPER.jpg	23026863	0	1	21456	2	0	next	incorrect	2565
Vp014	1284	Response	2	23048164	21301	1
Vp014	1285	Picture	MorphM10_08_orig.jpg ; MorphM10_10_UPPER.jpg	23048319	0	1	10811	2	0	next	hit	2567
Vp014	1285	Response	1	23058964	10645	1
Vp014	1286	Picture	MorphM3_06_orig.jpg ; MorphM3_10_UPPER.jpg	23059130	0	1	47237	2	0	next	hit	2569
Vp014	1286	Response	1	23106323	47193	1
Vp014	1287	Picture	MorphM4_07_orig.jpg ; MorphM4_00_UPPER.jpg	23106367	0	1	10811	2	0	next	hit	2571
Vp014	1287	Response	1	23116962	10595	1
Vp014	1288	Picture	MorphM6_09_orig.jpg ; MorphM6_10_UPPER.jpg	23117178	0	1	16965	2	0	next	hit	2573
Vp014	1288	Response	1	23134082	16904	1
Vp014	1289	Picture	MorphM10_03_orig.jpg ; MorphM10_10_UPPER.jpg	23134143	0	1	20625	2	0	next	incorrect	2575
Vp014	1289	Response	2	23154562	20419	1
Vp014	1290	Picture	MorphM3_08_orig.jpg ; MorphM3_10_UPPER.jpg	23154768	0	1	14137	2	0	next	hit	2577
Vp014	1290	Response	1	23168801	14033	1
Vp014	1291	Picture	MorphM9_08_orig.jpg ; MorphM9_10_UPPER.jpg	23168905	0	1	9980	2	0	next	hit	2579
Vp014	1291	Response	1	23178801	9896	1
Vp014	1292	Picture	MorphF1_09_orig.jpg ; MorphF1_10_UPPER.jpg	23178885	0	1	6968	186	0	next	hit	2581
Vp014	1292	Response	1	23185841	6956	1
Vp014	1293	Picture	MorphM9_07_orig.jpg ; MorphM9_00_UPPER.jpg	23185853	0	185	8500	186	0	next	hit	2583
Vp014	1293	Response	1	23194240	8387	1
Vp014	1294	Picture	MorphM8_06_orig.jpg ; MorphM8_10_UPPER.jpg	23194353	0	1	40584	2	0	next	incorrect	2585
Vp014	1294	Response	2	23234880	40527	1
Vp014	1295	Picture	MorphF2_00_orig.jpg ; MorphF2_00_UPPER.jpg	23234937	0	1	8801	183	0	next	hit	2587
Vp014	1295	Response	1	23243679	8742	1
Vp014	1296	Picture	MorphM2_10_orig.jpg ; MorphM2_10_UPPER.jpg	23243738	0	182	8996	183	0	next	hit	2589
Vp014	1296	Response	1	23252559	8821	1
Vp014	1297	Picture	MorphM10_02_orig.jpg ; MorphM10_10_UPPER.jpg	23252734	0	1	12308	2	0	next	incorrect	2591
Vp014	1297	Response	2	23264879	12145	1
Vp014	1298	Picture	MorphF3_04_orig.jpg ; MorphF3_00_UPPER.jpg	23265042	0	1	6320	2	0	next	hit	2593
Vp014	1298	Response	1	23271278	6236	1
Vp014	1299	Picture	MorphF10_06_orig.jpg ; MorphF10_00_UPPER.jpg	23271362	0	1	7818	2	0	next	hit	2595
Vp014	1299	Response	1	23279038	7676	1
Vp014	1300	Picture	MorphF1_02_orig.jpg ; MorphF1_00_UPPER.jpg	23279180	0	1	6320	2	0	next	hit	2597
Vp014	1300	Response	1	23285358	6178	1
Vp014	1301	Picture	MorphM2_01_orig.jpg ; MorphM2_10_UPPER.jpg	23285500	0	1	11643	2	0	next	incorrect	2599
Vp014	1301	Response	2	23297038	11538	1
Vp014	1302	Picture	MorphF5_10_orig.jpg ; MorphF5_10_UPPER.jpg	23297143	0	1	8150	2	0	next	hit	2601
Vp014	1302	Response	1	23305198	8055	1
Vp014	1303	Picture	MorphM8_02_orig.jpg ; MorphM8_10_UPPER.jpg	23305293	0	1	7485	2	0	next	incorrect	2603
Vp014	1303	Response	2	23312717	7424	1
Vp014	1304	Picture	MorphF5_03_orig.jpg ; MorphF5_10_UPPER.jpg	23312778	0	1	6819	2	0	next	hit	2605
Vp014	1304	Response	1	23319517	6739	1
Vp014	1305	Picture	MorphM9_08_orig.jpg ; MorphM9_00_UPPER.jpg	23319597	0	1	10811	2	0	next	hit	2607
Vp014	1305	Response	1	23330317	10720	1
Vp014	1306	Picture	MorphM5_02_orig.jpg ; MorphM5_00_UPPER.jpg	23330408	0	1	6986	2	0	next	hit	2609
Vp014	1306	Response	1	23337277	6869	1
Vp014	1307	Picture	MorphF3_08_orig.jpg ; MorphF3_00_UPPER.jpg	23337394	0	1	7651	2	0	next	hit	2611
Vp014	1307	Response	1	23344876	7482	1
Vp014	1308	Picture	MorphF5_04_orig.jpg ; MorphF5_10_UPPER.jpg	23345045	0	1	7817	2	0	next	hit	2613
Vp014	1308	Response	1	23352796	7751	1
Vp014	1309	Picture	MorphF1_10_orig.jpg ; MorphF1_00_UPPER.jpg	23352862	0	1	7651	2	0	next	hit	2615
Vp014	1309	Response	1	23360316	7454	1
Vp014	1310	Picture	MorphM2_05_orig.jpg ; MorphM2_00_UPPER.jpg	23360513	0	1	16300	2	0	next	incorrect	2617
Vp014	1310	Response	2	23376636	16123	1
Vp014	1311	Picture	MorphF4_01_orig.jpg ; MorphF4_00_UPPER.jpg	23376813	0	1	12641	2	0	next	incorrect	2619
Vp014	1311	Response	2	23389355	12542	1
Vp014	1312	Picture	MorphF7_10_orig.jpg ; MorphF7_00_UPPER.jpg	23389454	0	1	8316	2	0	next	hit	2621
Vp014	1312	Response	1	23397675	8221	1
Vp014	1313	Picture	MorphF3_09_orig.jpg ; MorphF3_00_UPPER.jpg	23397770	0	1	6321	2	0	next	hit	2623
Vp014	1313	Response	1	23403995	6225	1
Vp014	1314	Picture	MorphM9_04_orig.jpg ; MorphM9_10_UPPER.jpg	23404091	0	1	12640	3	0	next	incorrect	2625
Vp014	1314	Response	2	23416635	12544	1
Vp014	1315	Picture	MorphF4_00_orig.jpg ; MorphF4_10_UPPER.jpg	23416731	0	2	6487	3	0	next	hit	2627
Vp014	1315	Response	1	23423114	6383	1
Vp014	1316	Picture	MorphF1_04_orig.jpg ; MorphF1_00_UPPER.jpg	23423218	0	1	16799	2	0	next	hit	2629
Vp014	1316	Response	1	23439914	16696	1
Vp014	1317	Picture	MorphM1_04_orig.jpg ; MorphM1_00_UPPER.jpg	23440017	0	1	19959	2	0	next	hit	2631
Vp014	1317	Response	1	23459834	19817	1
Vp014	1318	Picture	MorphM4_10_orig.jpg ; MorphM4_10_UPPER.jpg	23459976	0	1	6487	2	0	next	hit	2633
Vp014	1318	Response	1	23466313	6337	1
Vp014	1319	Picture	MorphF5_02_orig.jpg ; MorphF5_00_UPPER.jpg	23466463	0	1	7651	2	0	next	hit	2635
Vp014	1319	Response	1	23473993	7530	1
Vp014	1320	Picture	MorphF8_04_orig.jpg ; MorphF8_00_UPPER.jpg	23474114	0	1	18462	2	0	next	hit	2637
Vp014	1320	Response	1	23492393	18279	1
Vp014	1321	Picture	MorphF10_10_orig.jpg ; MorphF10_10_UPPER.jpg	23492576	0	1	8150	2	0	next	hit	2639
Vp014	1321	Response	1	23500632	8056	1
Vp014	1322	Picture	MorphF9_01_orig.jpg ; MorphF9_10_UPPER.jpg	23500726	0	1	11809	3	0	next	incorrect	2641
Vp014	1322	Response	2	23512472	11746	1
Vp014	1323	Picture	MorphF1_08_orig.jpg ; MorphF1_10_UPPER.jpg	23512535	0	2	6820	3	0	next	hit	2643
Vp014	1323	Response	1	23519192	6657	1
Vp014	1324	Picture	MorphM2_05_orig.jpg ; MorphM2_10_UPPER.jpg	23519355	0	1	14304	2	0	next	incorrect	2645
Vp014	1324	Response	2	23533512	14157	1
Vp014	1325	Picture	MorphM7_05_orig.jpg ; MorphM7_10_LOWER.jpg	23533659	0	1	7307	180	0	next	hit	2647
Vp014	1325	Response	1	23540951	7292	1
Vp014	1326	Picture	MorphM8_01_orig.jpg ; MorphM8_10_LOWER.jpg	23540966	0	179	10490	180	0	next	hit	2649
Vp014	1326	Response	1	23551351	10385	1
Vp014	1327	Picture	MorphM4_09_orig.jpg ; MorphM4_10_LOWER.jpg	23551456	0	1	6487	2	0	next	hit	2651
Vp014	1327	Response	1	23557831	6375	1
Vp014	1328	Picture	MorphF1_10_orig.jpg ; MorphF1_00_LOWER.jpg	23557943	0	1	6819	2	0	next	hit	2653
Vp014	1328	Response	1	23564631	6688	1
Vp014	1329	Picture	MorphM3_04_orig.jpg ; MorphM3_10_LOWER.jpg	23564762	0	1	8982	2	0	next	hit	2655
Vp014	1329	Response	1	23573591	8829	1
Vp014	1330	Picture	MorphF8_08_orig.jpg ; MorphF8_10_LOWER.jpg	23573744	0	1	9314	2	0	next	hit	2657
Vp014	1330	Response	1	23583030	9286	1
Vp014	1331	Picture	MorphF3_08_orig.jpg ; MorphF3_00_LOWER.jpg	23583058	0	1	32932	3	0	next	hit	2659
Vp014	1331	Response	1	23615910	32852	1
Vp014	1332	Picture	MorphM8_03_orig.jpg ; MorphM8_10_LOWER.jpg	23615990	0	2	14304	4	0	next	hit	2661
Vp014	1332	Response	1	23630229	14239	1
Vp014	1333	Picture	MorphF10_10_orig.jpg ; MorphF10_10_LOWER.jpg	23630294	0	2	9647	4	0	next	hit	2663
Vp014	1333	Response	1	23639749	9455	1
Vp014	1334	Picture	MorphF6_07_orig.jpg ; MorphF6_10_LOWER.jpg	23639941	0	2	17964	3	0	next	hit	2665
Vp014	1334	Response	1	23657669	17728	1
Vp014	1335	Picture	MorphF1_06_orig.jpg ; MorphF1_10_LOWER.jpg	23657905	0	1	5655	2	0	next	hit	2667
Vp014	1335	Response	1	23663508	5603	1
Vp014	1336	Picture	MorphM1_02_orig.jpg ; MorphM1_10_LOWER.jpg	23663560	0	1	14470	2	0	next	hit	2669
Vp014	1336	Response	1	23677908	14348	1
Vp014	1337	Picture	MorphM10_07_orig.jpg ; MorphM10_10_LOWER.jpg	23678030	0	1	6820	2	0	next	hit	2671
Vp014	1337	Response	1	23684628	6598	1
Vp014	1338	Picture	MorphM5_04_orig.jpg ; MorphM5_10_LOWER.jpg	23684850	0	1	7152	2	0	next	hit	2673
Vp014	1338	Response	1	23691828	6978	1
Vp014	1339	Picture	MorphF7_08_orig.jpg ; MorphF7_10_LOWER.jpg	23692002	0	1	7465	188	0	next	hit	2675
Vp014	1339	Response	1	23699427	7425	1
Vp014	1340	Picture	MorphF9_04_orig.jpg ; MorphF9_10_LOWER.jpg	23699467	0	187	9999	188	0	next	hit	2677
Vp014	1340	Response	1	23709347	9880	1
Vp014	1341	Picture	MorphF5_00_orig.jpg ; MorphF5_10_LOWER.jpg	23709466	0	1	7318	2	0	next	hit	2679
Vp014	1341	Response	1	23716627	7161	1
Vp014	1342	Picture	MorphF3_04_orig.jpg ; MorphF3_00_LOWER.jpg	23716784	0	1	7818	2	0	next	hit	2681
Vp014	1342	Response	1	23724547	7763	1
Vp014	1343	Picture	MorphF5_02_orig.jpg ; MorphF5_10_LOWER.jpg	23724602	0	1	7318	2	0	next	hit	2683
Vp014	1343	Response	1	23731747	7145	1
Vp014	1344	Picture	MorphF10_10_orig.jpg ; MorphF10_00_LOWER.jpg	23731920	0	1	12474	2	0	next	incorrect	2685
Vp014	1344	Response	2	23744226	12306	1
Vp014	1345	Picture	MorphM1_10_orig.jpg ; MorphM1_10_LOWER.jpg	23744394	0	1	17631	2	0	next	hit	2687
Vp014	1345	Response	1	23761986	17592	1
Vp014	1346	Picture	MorphM7_08_orig.jpg ; MorphM7_00_LOWER.jpg	23762025	0	1	10146	2	0	next	incorrect	2689
Vp014	1346	Response	2	23771984	9959	2
Vp014	1347	Picture	MorphM5_08_orig.jpg ; MorphM5_10_LOWER.jpg	23772171	0	1	19793	2	0	next	hit	2691
Vp014	1347	Response	1	23791905	19734	1
Vp014	1348	Picture	MorphF7_02_orig.jpg ; MorphF7_10_LOWER.jpg	23791964	0	1	8815	2	0	next	hit	2693
Vp014	1348	Response	1	23800625	8661	1
Vp014	1349	Picture	MorphF5_08_orig.jpg ; MorphF5_10_LOWER.jpg	23800779	0	1	7485	2	0	next	hit	2695
Vp014	1349	Response	1	23808065	7286	1
Vp014	1350	Picture	MorphF8_05_orig.jpg ; MorphF8_00_LOWER.jpg	23808264	0	1	9647	2	0	next	incorrect	2697
Vp014	1350	Response	2	23817824	9560	1
Vp014	1351	Picture	MorphM4_01_orig.jpg ; MorphM4_10_LOWER.jpg	23817911	0	1	6819	2	0	next	hit	2699
Vp014	1351	Response	1	23824704	6793	1
Vp014	1352	Picture	MorphM6_02_orig.jpg ; MorphM6_10_LOWER.jpg	23824730	0	1	18795	2	0	next	incorrect	2701
Vp014	1352	Response	2	23843424	18694	1
Vp014	1353	Picture	MorphF5_04_orig.jpg ; MorphF5_10_LOWER.jpg	23843525	0	1	7152	2	0	next	hit	2703
Vp014	1353	Response	1	23850624	7099	1
Vp014	1354	Picture	MorphM5_05_orig.jpg ; MorphM5_10_LOWER.jpg	23850677	0	1	6819	2	0	next	hit	2705
Vp014	1354	Response	1	23857343	6666	1
Vp014	1355	Picture	MorphM4_02_orig.jpg ; MorphM4_10_LOWER.jpg	23857496	0	1	6487	2	0	next	hit	2707
Vp014	1355	Response	1	23863823	6327	1
Vp014	1356	Picture	MorphF2_08_orig.jpg ; MorphF2_10_LOWER.jpg	23863983	0	1	31768	2	0	next	hit	2709
Vp014	1356	Response	1	23895662	31679	1
Vp014	1357	Picture	MorphF4_06_orig.jpg ; MorphF4_00_LOWER.jpg	23895751	0	1	9315	2	0	next	incorrect	2711
Vp014	1357	Response	2	23904862	9111	1
Vp014	1358	Picture	MorphF10_08_orig.jpg ; MorphF10_00_LOWER.jpg	23905066	0	1	42247	2	0	next	incorrect	2713
Vp014	1358	Response	2	23947181	42115	1
Vp014	1359	Picture	MorphF6_00_orig.jpg ; MorphF6_00_LOWER.jpg	23947313	0	1	8316	2	0	next	incorrect	2715
Vp014	1359	Response	2	23955501	8188	1
Vp014	1360	Picture	MorphM10_08_orig.jpg ; MorphM10_00_LOWER.jpg	23955629	0	1	10312	2	0	next	incorrect	2717
Vp014	1360	Response	2	23965900	10271	1
Vp014	1361	Picture	MorphF1_10_orig.jpg ; MorphF1_10_LOWER.jpg	23965941	0	1	6986	2	0	next	hit	2719
Vp014	1361	Response	1	23972860	6919	1
Vp014	1362	Picture	MorphF2_00_orig.jpg ; MorphF2_00_LOWER.jpg	23972927	0	1	8649	2	0	next	hit	2721
Vp014	1362	Response	1	23981420	8493	1
Vp014	1363	Picture	MorphF4_01_orig.jpg ; MorphF4_00_LOWER.jpg	23981576	0	1	9480	2	0	next	incorrect	2723
Vp014	1363	Response	2	23990860	9284	1
Vp014	1364	Picture	MorphM5_01_orig.jpg ; MorphM5_00_LOWER.jpg	23991056	0	1	7152	3	0	next	hit	2725
Vp014	1364	Response	1	23998060	7004	1
Vp014	1365	Picture	MorphF8_10_orig.jpg ; MorphF8_00_LOWER.jpg	23998208	0	2	9980	4	0	next	incorrect	2727
Vp014	1365	Response	2	24008059	9851	1
Vp014	1366	Picture	MorphM4_08_orig.jpg ; MorphM4_00_LOWER.jpg	24008188	0	2	8150	3	0	next	incorrect	2729
Vp014	1366	Response	2	24016139	7951	1
Vp014	1367	Picture	MorphF10_09_orig.jpg ; MorphF10_00_LOWER.jpg	24016338	0	1	7152	2	0	next	incorrect	2731
Vp014	1367	Response	2	24023339	7001	1
Vp014	1368	Picture	MorphF4_03_orig.jpg ; MorphF4_00_LOWER.jpg	24023490	0	1	8649	2	0	next	incorrect	2733
Vp014	1368	Response	2	24031979	8489	1
Vp014	1369	Picture	MorphM10_04_orig.jpg ; MorphM10_00_LOWER.jpg	24032139	0	1	6154	2	0	next	incorrect	2735
Vp014	1369	Response	2	24038219	6080	1
Vp014	1370	Picture	MorphF8_00_orig.jpg ; MorphF8_00_LOWER.jpg	24038293	0	1	7984	2	0	next	incorrect	2737
Vp014	1370	Response	2	24046138	7845	1
Vp014	1371	Picture	MorphM10_06_orig.jpg ; MorphM10_00_LOWER.jpg	24046277	0	1	7318	2	0	next	incorrect	2739
Vp014	1371	Response	2	24053418	7141	1
Vp014	1372	Picture	MorphM1_04_orig.jpg ; MorphM1_00_LOWER.jpg	24053595	0	1	16300	2	0	next	hit	2741
Vp014	1372	Response	1	24069738	16143	1
Vp014	1373	Picture	MorphM5_07_orig.jpg ; MorphM5_00_LOWER.jpg	24069895	0	1	7651	2	0	next	hit	2743
Vp014	1373	Response	1	24077418	7523	1
Vp014	1374	Picture	MorphM8_07_orig.jpg ; MorphM8_00_LOWER.jpg	24077546	0	1	10978	2	0	next	incorrect	2745
Vp014	1374	Response	2	24088457	10911	1
Vp014	1375	Picture	MorphM7_02_orig.jpg ; MorphM7_00_LOWER.jpg	24088524	0	1	8815	2	0	next	incorrect	2747
Vp014	1375	Response	2	24097257	8733	1
Vp014	1376	Picture	MorphF5_03_orig.jpg ; MorphF5_00_LOWER.jpg	24097339	0	1	9148	2	0	next	hit	2749
Vp014	1376	Response	1	24106377	9038	1
Vp014	1377	Picture	MorphF6_04_orig.jpg ; MorphF6_00_LOWER.jpg	24106487	0	1	6819	2	0	next	incorrect	2751
Vp014	1377	Response	2	24113177	6690	1
Vp014	1378	Picture	MorphF9_01_orig.jpg ; MorphF9_00_LOWER.jpg	24113306	0	1	8483	2	0	next	incorrect	2753
Vp014	1378	Response	2	24121656	8350	1
Vp014	1379	Picture	MorphF4_02_orig.jpg ; MorphF4_00_LOWER.jpg	24121789	0	1	14138	2	0	next	incorrect	2755
Vp014	1379	Response	2	24135816	14027	1
Vp014	1380	Picture	MorphF9_08_orig.jpg ; MorphF9_00_LOWER.jpg	24135927	0	1	5156	2	0	next	incorrect	2757
Vp014	1380	Response	2	24141016	5089	1
Vp014	1381	Picture	MorphF3_03_orig.jpg ; MorphF3_10_LOWER.jpg	24141083	0	1	6154	2	0	next	hit	2759
Vp014	1381	Response	1	24147096	6013	1
Vp014	1382	Picture	MorphF2_00_orig.jpg ; MorphF2_10_LOWER.jpg	24147237	0	1	7817	2	0	next	hit	2761
Vp014	1382	Response	1	24155015	7778	1
Vp014	1383	Picture	MorphM8_07_orig.jpg ; MorphM8_10_LOWER.jpg	24155054	0	1	8627	191	0	next	hit	2763
Vp014	1383	Response	1	24163655	8601	1
Vp014	1384	Picture	MorphF5_05_orig.jpg ; MorphF5_00_LOWER.jpg	24163681	0	190	6509	191	0	next	hit	2765
Vp014	1384	Response	1	24169975	6294	1
Vp014	1385	Picture	MorphF10_03_orig.jpg ; MorphF10_10_LOWER.jpg	24170190	0	1	7651	2	0	next	hit	2767
Vp014	1385	Response	1	24177815	7625	1
Vp014	1386	Picture	MorphF8_07_orig.jpg ; MorphF8_00_LOWER.jpg	24177841	0	1	8482	3	0	next	incorrect	2769
Vp014	1386	Response	2	24186215	8374	1
Vp014	1387	Picture	MorphF9_09_orig.jpg ; MorphF9_00_LOWER.jpg	24186323	0	2	9148	4	0	next	incorrect	2771
Vp014	1387	Response	2	24195413	9090	3
Vp014	1388	Picture	MorphM7_00_orig.jpg ; MorphM7_00_LOWER.jpg	24195471	0	2	11810	3	0	next	incorrect	2773
Vp014	1388	Response	2	24207174	11703	1
Vp014	1389	Picture	MorphF1_08_orig.jpg ; MorphF1_10_LOWER.jpg	24207281	0	1	6985	2	0	next	hit	2775
Vp014	1389	Response	1	24214214	6933	1
Vp014	1390	Picture	MorphM3_08_orig.jpg ; MorphM3_10_LOWER.jpg	24214266	0	1	8317	2	0	next	hit	2777
Vp014	1390	Response	1	24222374	8108	1
Vp014	1391	Picture	MorphM1_03_orig.jpg ; MorphM1_10_LOWER.jpg	24222583	0	1	10977	2	0	next	hit	2779
Vp014	1391	Response	1	24233494	10911	1
Vp014	1392	Picture	MorphM3_07_orig.jpg ; MorphM3_00_LOWER.jpg	24233560	0	1	19460	2	0	next	incorrect	2781
Vp014	1392	Response	2	24252933	19373	1
Vp014	1393	Picture	MorphM6_08_orig.jpg ; MorphM6_10_LOWER.jpg	24253020	0	1	17465	2	0	next	incorrect	2783
Vp014	1393	Response	2	24270373	17353	1
Vp014	1394	Picture	MorphM2_03_orig.jpg ; MorphM2_00_LOWER.jpg	24270485	0	1	7152	2	0	next	incorrect	2785
Vp014	1394	Response	2	24277571	7086	3
Vp014	1395	Picture	MorphF10_00_orig.jpg ; MorphF10_10_LOWER.jpg	24277637	0	1	6154	2	0	next	hit	2787
Vp014	1395	Response	1	24283733	6096	1
Vp014	1396	Picture	MorphM5_10_orig.jpg ; MorphM5_10_LOWER.jpg	24283791	0	1	6486	3	0	next	hit	2789
Vp014	1396	Response	1	24290212	6421	1
Vp014	1397	Picture	MorphM10_02_orig.jpg ; MorphM10_10_LOWER.jpg	24290277	0	2	7485	3	0	next	hit	2791
Vp014	1397	Response	1	24297652	7375	1
Vp014	1398	Picture	MorphF7_10_orig.jpg ; MorphF7_00_LOWER.jpg	24297762	0	1	8982	2	0	next	incorrect	2793
Vp014	1398	Response	2	24306612	8850	1
Vp014	1399	Picture	MorphM1_06_orig.jpg ; MorphM1_10_LOWER.jpg	24306744	0	1	17630	2	0	next	hit	2795
Vp014	1399	Response	1	24324211	17467	1
Vp014	1400	Picture	MorphM4_08_orig.jpg ; MorphM4_10_LOWER.jpg	24324374	0	1	5822	2	0	next	hit	2797
Vp014	1400	Response	1	24330051	5677	1
Vp014	1401	Picture	MorphM7_00_orig.jpg ; MorphM7_10_LOWER.jpg	24330196	0	1	10478	2	0	next	hit	2799
Vp014	1401	Response	1	24340531	10335	1
Vp014	1402	Picture	MorphF7_06_orig.jpg ; MorphF7_00_LOWER.jpg	24340674	0	1	8982	2	0	next	incorrect	2801
Vp014	1402	Response	2	24349491	8817	1
Vp014	1403	Picture	MorphM5_08_orig.jpg ; MorphM5_00_LOWER.jpg	24349656	0	1	13472	2	0	next	hit	2803
Vp014	1403	Response	1	24363010	13354	1
Vp014	1404	Picture	MorphM7_09_orig.jpg ; MorphM7_10_LOWER.jpg	24363128	0	1	10313	2	0	next	hit	2805
Vp014	1404	Response	1	24373250	10122	1
Vp014	1405	Picture	MorphF3_06_orig.jpg ; MorphF3_00_LOWER.jpg	24373441	0	1	20125	2	0	next	hit	2807
Vp014	1405	Response	1	24393410	19969	1
Vp014	1406	Picture	MorphF8_03_orig.jpg ; MorphF8_00_LOWER.jpg	24393566	0	1	8482	3	0	next	incorrect	2809
Vp014	1406	Response	2	24401888	8322	2
Vp014	1407	Picture	MorphM5_01_orig.jpg ; MorphM5_10_LOWER.jpg	24402048	0	2	7984	3	0	next	hit	2811
Vp014	1407	Response	1	24409889	7841	1
Vp014	1408	Picture	MorphF4_01_orig.jpg ; MorphF4_10_LOWER.jpg	24410032	0	1	7818	2	0	next	hit	2813
Vp014	1408	Response	1	24417729	7697	1
Vp014	1409	Picture	MorphM5_06_orig.jpg ; MorphM5_10_LOWER.jpg	24417850	0	1	11643	2	0	next	hit	2815
Vp014	1409	Response	1	24429329	11479	1
Vp014	1410	Picture	MorphM7_04_orig.jpg ; MorphM7_00_LOWER.jpg	24429493	0	1	7651	2	0	next	incorrect	2817
Vp014	1410	Response	2	24437088	7595	1
Vp014	1411	Picture	MorphF1_04_orig.jpg ; MorphF1_00_LOWER.jpg	24437144	0	1	19127	2	0	next	hit	2819
Vp014	1411	Response	1	24456208	19064	1
Vp014	1412	Picture	MorphF5_04_orig.jpg ; MorphF5_00_LOWER.jpg	24456271	0	1	13473	2	0	next	hit	2821
Vp014	1412	Response	1	24469568	13297	1
Vp014	1413	Picture	MorphM2_10_orig.jpg ; MorphM2_10_LOWER.jpg	24469744	0	1	9480	2	0	next	hit	2823
Vp014	1413	Response	1	24479087	9343	1
Vp014	1414	Picture	MorphF3_00_orig.jpg ; MorphF3_10_LOWER.jpg	24479224	0	1	14471	2	0	next	hit	2825
Vp014	1414	Response	1	24493567	14343	1
Vp014	1415	Picture	MorphF6_06_orig.jpg ; MorphF6_10_LOWER.jpg	24493695	0	1	6985	2	0	next	hit	2827
Vp014	1415	Response	1	24500527	6832	1
Vp014	1416	Picture	MorphM4_10_orig.jpg ; MorphM4_00_LOWER.jpg	24500680	0	1	8150	2	0	next	incorrect	2829
Vp014	1416	Response	2	24508687	8007	1
Vp014	1417	Picture	MorphF5_05_orig.jpg ; MorphF5_10_LOWER.jpg	24508830	0	1	45740	2	0	next	incorrect	2831
Vp014	1417	Response	2	24554525	45695	1
Vp014	1418	Picture	MorphM3_08_orig.jpg ; MorphM3_00_LOWER.jpg	24554570	0	1	12142	2	0	next	incorrect	2833
Vp014	1418	Response	2	24566605	12035	1
Vp014	1419	Picture	MorphM6_04_orig.jpg ; MorphM6_00_LOWER.jpg	24566712	0	1	6320	2	0	next	incorrect	2835
Vp014	1419	Response	2	24572845	6133	1
Vp014	1420	Picture	MorphM10_06_orig.jpg ; MorphM10_10_LOWER.jpg	24573032	0	1	5655	2	0	next	hit	2837
Vp014	1420	Response	1	24578525	5493	1
Vp014	1421	Picture	MorphF6_08_orig.jpg ; MorphF6_10_LOWER.jpg	24578687	0	1	6321	2	0	next	hit	2839
Vp014	1421	Response	1	24584844	6157	1
Vp014	1422	Picture	MorphM6_09_orig.jpg ; MorphM6_00_LOWER.jpg	24585008	0	1	8316	2	0	next	incorrect	2841
Vp014	1422	Response	2	24593244	8236	1
Vp014	1423	Picture	MorphF7_04_orig.jpg ; MorphF7_10_LOWER.jpg	24593324	0	1	6320	3	0	next	hit	2843
Vp014	1423	Response	1	24599484	6160	1
Vp014	1424	Picture	MorphF9_01_orig.jpg ; MorphF9_10_LOWER.jpg	24599644	0	2	5988	3	0	next	incorrect	2845
Vp014	1424	Response	2	24605564	5920	1
Vp014	1425	Picture	MorphM9_04_orig.jpg ; MorphM9_10_LOWER.jpg	24605632	0	1	10978	2	0	next	hit	2847
Vp014	1425	Response	1	24616444	10812	1
Vp014	1426	Picture	MorphM3_04_orig.jpg ; MorphM3_00_LOWER.jpg	24616610	0	1	8316	2	0	next	hit	2849
Vp014	1426	Response	1	24624843	8233	1
Vp014	1427	Picture	MorphF4_03_orig.jpg ; MorphF4_10_LOWER.jpg	24624926	0	1	11643	2	0	next	incorrect	2851
Vp014	1427	Response	2	24636443	11517	1
Vp014	1428	Picture	MorphF7_06_orig.jpg ; MorphF7_10_LOWER.jpg	24636569	0	1	14803	2	0	next	hit	2853
Vp014	1428	Response	1	24651243	14674	1
Vp014	1429	Picture	MorphF4_07_orig.jpg ; MorphF4_10_LOWER.jpg	24651372	0	1	6154	2	0	next	hit	2855
Vp014	1429	Response	1	24657322	5950	1
Vp014	1430	Picture	MorphF6_03_orig.jpg ; MorphF6_10_LOWER.jpg	24657526	0	1	10811	2	0	next	hit	2857
Vp014	1430	Response	1	24668282	10756	1
Vp014	1431	Picture	MorphF4_06_orig.jpg ; MorphF4_10_LOWER.jpg	24668337	0	1	5988	2	0	next	hit	2859
Vp014	1431	Response	1	24674202	5865	1
Vp014	1432	Picture	MorphF10_03_orig.jpg ; MorphF10_00_LOWER.jpg	24674325	0	1	7984	2	0	next	incorrect	2861
Vp014	1432	Response	2	24682282	7957	1
Vp014	1433	Picture	MorphM1_04_orig.jpg ; MorphM1_10_LOWER.jpg	24682309	0	1	15135	2	0	next	hit	2863
Vp014	1433	Response	1	24697322	15013	1
Vp014	1434	Picture	MorphM8_08_orig.jpg ; MorphM8_10_LOWER.jpg	24697444	0	1	5306	185	0	next	hit	2865
Vp014	1434	Response	1	24702681	5237	1
Vp014	1435	Picture	MorphF6_02_orig.jpg ; MorphF6_00_LOWER.jpg	24702750	0	184	9664	185	0	next	incorrect	2867
Vp014	1435	Response	2	24712281	9531	1
Vp014	1436	Picture	MorphF7_01_orig.jpg ; MorphF7_10_LOWER.jpg	24712414	0	1	7651	2	0	next	hit	2869
Vp014	1436	Response	1	24720041	7627	1
Vp014	1437	Picture	MorphM5_06_orig.jpg ; MorphM5_00_LOWER.jpg	24720065	0	1	8150	2	0	next	hit	2871
Vp014	1437	Response	1	24728120	8055	2
Vp014	1438	Picture	MorphM8_02_orig.jpg ; MorphM8_00_LOWER.jpg	24728215	0	1	6985	3	0	next	incorrect	2873
Vp014	1438	Response	2	24735080	6865	1
Vp014	1439	Picture	MorphM5_09_orig.jpg ; MorphM5_00_LOWER.jpg	24735200	0	2	5988	3	0	next	hit	2875
Vp014	1439	Response	1	24741160	5960	1
Vp014	1440	Picture	MorphF2_08_orig.jpg ; MorphF2_00_LOWER.jpg	24741188	0	1	7818	2	0	next	hit	2877
Vp014	1440	Response	1	24748840	7652	1
Vp014	1441	Picture	MorphF1_04_orig.jpg ; MorphF1_10_LOWER.jpg	24749006	0	1	7151	3	0	next	hit	2879
Vp014	1441	Response	1	24756040	7034	1
Vp014	1442	Picture	MorphF3_02_orig.jpg ; MorphF3_00_LOWER.jpg	24756157	0	2	5656	3	0	next	hit	2881
Vp014	1442	Response	1	24761720	5563	1
Vp014	1443	Picture	MorphM6_10_orig.jpg ; MorphM6_00_LOWER.jpg	24761813	0	1	9813	2	0	next	incorrect	2883
Vp014	1443	Response	2	24771480	9667	1
Vp014	1444	Picture	MorphM3_05_orig.jpg ; MorphM3_10_LOWER.jpg	24771626	0	1	7983	3	0	next	hit	2885
Vp014	1444	Response	1	24779399	7773	1
Vp014	1445	Picture	MorphF9_10_orig.jpg ; MorphF9_10_LOWER.jpg	24779609	0	2	25947	4	0	next	hit	2887
Vp014	1445	Response	1	24805398	25789	2
Vp014	1446	Picture	MorphF4_09_orig.jpg ; MorphF4_10_LOWER.jpg	24805556	0	2	5656	3	0	next	hit	2889
Vp014	1446	Response	1	24811078	5522	1
Vp014	1447	Picture	MorphM9_09_orig.jpg ; MorphM9_00_LOWER.jpg	24811212	0	1	8981	2	0	next	incorrect	2891
Vp014	1447	Response	2	24820118	8906	1
Vp014	1448	Picture	MorphF9_10_orig.jpg ; MorphF9_00_LOWER.jpg	24820193	0	1	10811	2	0	next	incorrect	2893
Vp014	1448	Response	2	24830918	10725	1
Vp014	1449	Picture	MorphF4_10_orig.jpg ; MorphF4_10_LOWER.jpg	24831004	0	1	6321	2	0	next	hit	2895
Vp014	1449	Response	1	24837238	6234	1
Vp014	1450	Picture	MorphM9_08_orig.jpg ; MorphM9_00_LOWER.jpg	24837325	0	1	6320	2	0	next	incorrect	2897
Vp014	1450	Response	2	24843477	6152	1
Vp014	1451	Picture	MorphF2_05_orig.jpg ; MorphF2_00_LOWER.jpg	24843645	0	1	5489	2	0	next	hit	2899
Vp014	1451	Response	1	24849078	5433	1
Vp014	1452	Picture	MorphF4_08_orig.jpg ; MorphF4_00_LOWER.jpg	24849134	0	1	17298	2	0	next	incorrect	2901
Vp014	1452	Response	2	24866277	17143	1
Vp014	1453	Picture	MorphM8_08_orig.jpg ; MorphM8_00_LOWER.jpg	24866432	0	1	6819	2	0	next	incorrect	2903
Vp014	1453	Response	2	24873077	6645	1
Vp014	1454	Picture	MorphM3_09_orig.jpg ; MorphM3_10_LOWER.jpg	24873251	0	1	7152	2	0	next	hit	2905
Vp014	1454	Response	1	24880357	7106	1
Vp014	1455	Picture	MorphM7_03_orig.jpg ; MorphM7_00_LOWER.jpg	24880403	0	1	8816	2	0	next	incorrect	2907
Vp014	1455	Response	2	24889077	8674	1
Vp014	1456	Picture	MorphM9_09_orig.jpg ; MorphM9_10_LOWER.jpg	24889219	0	1	7152	2	0	next	incorrect	2909
Vp014	1456	Response	2	24896276	7057	1
Vp014	1457	Picture	MorphM3_00_orig.jpg ; MorphM3_00_LOWER.jpg	24896371	0	1	22620	2	0	next	incorrect	2911
Vp014	1457	Response	2	24918916	22545	1
Vp014	1458	Picture	MorphM1_09_orig.jpg ; MorphM1_00_LOWER.jpg	24918991	0	1	7471	182	0	next	hit	2913
Vp014	1458	Response	1	24926436	7445	1
Vp014	1459	Picture	MorphM8_04_orig.jpg ; MorphM8_10_LOWER.jpg	24926462	0	181	6334	182	0	next	hit	2915
Vp014	1459	Response	1	24932675	6213	1
Vp014	1460	Picture	MorphF2_07_orig.jpg ; MorphF2_00_LOWER.jpg	24932796	0	1	5655	2	0	next	hit	2917
Vp014	1460	Response	1	24938275	5479	1
Vp014	1461	Picture	MorphM7_03_orig.jpg ; MorphM7_10_LOWER.jpg	24938451	0	1	8815	3	0	next	hit	2919
Vp014	1461	Response	1	24947075	8624	1
Vp014	1462	Picture	MorphM2_00_orig.jpg ; MorphM2_00_LOWER.jpg	24947266	0	2	10812	3	0	next	incorrect	2921
Vp014	1462	Response	2	24957955	10689	1
Vp014	1463	Picture	MorphF8_09_orig.jpg ; MorphF8_10_LOWER.jpg	24958078	0	1	8150	2	0	next	hit	2923
Vp014	1463	Response	1	24966195	8117	1
Vp014	1464	Picture	MorphF10_09_orig.jpg ; MorphF10_10_LOWER.jpg	24966228	0	1	6819	2	0	next	hit	2925
Vp014	1464	Response	1	24972914	6686	1
Vp014	1465	Picture	MorphF9_08_orig.jpg ; MorphF9_10_LOWER.jpg	24973047	0	1	33099	2	0	next	hit	2927
Vp014	1465	Response	1	25005954	32907	1
Vp014	1466	Picture	MorphF10_05_orig.jpg ; MorphF10_00_LOWER.jpg	25006146	0	1	9481	2	0	next	incorrect	2929
Vp014	1466	Response	2	25015473	9327	1
Vp014	1467	Picture	MorphM4_03_orig.jpg ; MorphM4_10_LOWER.jpg	25015627	0	1	6985	2	0	next	hit	2931
Vp014	1467	Response	1	25022513	6886	1
Vp014	1468	Picture	MorphF10_06_orig.jpg ; MorphF10_10_LOWER.jpg	25022612	0	1	11643	2	0	next	hit	2933
Vp014	1468	Response	1	25034113	11501	1
Vp014	1469	Picture	MorphM3_10_orig.jpg ; MorphM3_00_LOWER.jpg	25034255	0	1	11809	2	0	next	hit	2935
Vp014	1469	Response	1	25045953	11698	1
Vp014	1470	Picture	MorphF9_02_orig.jpg ; MorphF9_00_LOWER.jpg	25046064	0	1	31270	2	0	next	hit	2937
Vp014	1470	Response	1	25077232	31168	1
Vp014	1471	Picture	MorphF2_02_orig.jpg ; MorphF2_00_LOWER.jpg	25077334	0	1	11975	2	0	next	hit	2939
Vp014	1471	Response	1	25089232	11898	1
Vp014	1472	Picture	MorphM6_03_orig.jpg ; MorphM6_00_LOWER.jpg	25089309	0	1	14471	2	0	next	incorrect	2941
Vp014	1472	Response	2	25103631	14322	1
Vp014	1473	Picture	MorphM2_02_orig.jpg ; MorphM2_10_LOWER.jpg	25103780	0	1	7152	2	0	next	hit	2943
Vp014	1473	Response	1	25110751	6971	1
Vp014	1474	Picture	MorphM5_09_orig.jpg ; MorphM5_10_LOWER.jpg	25110932	0	1	11809	2	0	next	hit	2945
Vp014	1474	Response	1	25122591	11659	1
Vp014	1475	Picture	MorphM9_02_orig.jpg ; MorphM9_10_LOWER.jpg	25122741	0	1	17131	2	0	next	hit	2947
Vp014	1475	Response	1	25139790	17049	1
Vp014	1476	Picture	MorphM2_09_orig.jpg ; MorphM2_00_LOWER.jpg	25139872	0	1	27767	178	0	next	incorrect	2949
Vp014	1476	Response	2	25167630	27758	1
Vp014	1477	Picture	MorphM1_07_orig.jpg ; MorphM1_10_LOWER.jpg	25167639	0	177	8977	359	0	next	hit	2951
Vp014	1477	Response	1	25176589	8950	1
Vp014	1478	Picture	MorphF6_09_orig.jpg ; MorphF6_10_LOWER.jpg	25176616	0	182	7167	183	0	next	hit	2953
Vp014	1478	Response	1	25183629	7013	1
Vp014	1479	Picture	MorphF3_05_orig.jpg ; MorphF3_10_LOWER.jpg	25183783	0	1	28774	2	0	next	hit	2955
Vp014	1479	Response	1	25212428	28645	1
Vp014	1480	Picture	MorphM8_09_orig.jpg ; MorphM8_10_LOWER.jpg	25212557	0	1	8649	2	0	next	hit	2957
Vp014	1480	Response	1	25221148	8591	1
Vp014	1481	Picture	MorphM5_10_orig.jpg ; MorphM5_00_LOWER.jpg	25221206	0	1	5489	2	0	next	hit	2959
Vp014	1481	Response	1	25226588	5382	1
Vp014	1482	Picture	MorphF10_00_orig.jpg ; MorphF10_00_LOWER.jpg	25226695	0	1	8482	3	0	next	incorrect	2961
Vp014	1482	Response	2	25234988	8293	1
Vp014	1483	Picture	MorphM4_06_orig.jpg ; MorphM4_00_LOWER.jpg	25235177	0	2	7651	4	0	next	incorrect	2963
Vp014	1483	Response	2	25242667	7490	1
Vp014	1484	Picture	MorphF4_00_orig.jpg ; MorphF4_00_LOWER.jpg	25242828	0	2	9315	3	0	next	incorrect	2965
Vp014	1484	Response	2	25251948	9120	1
Vp014	1485	Picture	MorphF2_06_orig.jpg ; MorphF2_00_LOWER.jpg	25252143	0	1	9148	2	0	next	hit	2967
Vp014	1485	Response	1	25261067	8924	1
Vp014	1486	Picture	MorphM5_02_orig.jpg ; MorphM5_10_LOWER.jpg	25261291	0	1	22287	2	0	next	hit	2969
Vp014	1486	Response	1	25283386	22095	1
Vp014	1487	Picture	MorphM1_08_orig.jpg ; MorphM1_00_LOWER.jpg	25283578	0	1	9814	2	0	next	hit	2971
Vp014	1487	Response	1	25293306	9728	1
Vp014	1488	Picture	MorphF2_09_orig.jpg ; MorphF2_10_LOWER.jpg	25293392	0	1	8482	2	0	next	hit	2973
Vp014	1488	Response	1	25301706	8314	1
Vp014	1489	Picture	MorphM4_00_orig.jpg ; MorphM4_00_LOWER.jpg	25301874	0	1	7984	2	0	next	incorrect	2975
Vp014	1489	Response	2	25309785	7911	2
Vp014	1490	Picture	MorphM8_05_orig.jpg ; MorphM8_00_LOWER.jpg	25309858	0	1	6487	2	0	next	incorrect	2977
Vp014	1490	Response	2	25316265	6407	1
Vp014	1491	Picture	MorphM1_09_orig.jpg ; MorphM1_10_LOWER.jpg	25316345	0	1	7983	2	0	next	hit	2979
Vp014	1491	Response	1	25324185	7840	1
Vp014	1492	Picture	MorphM10_09_orig.jpg ; MorphM10_00_LOWER.jpg	25324328	0	1	42746	2	0	next	hit	2981
Vp014	1492	Response	1	25366904	42576	1
Vp014	1493	Picture	MorphF2_10_orig.jpg ; MorphF2_00_LOWER.jpg	25367074	0	1	82332	2	0	next	hit	2983
Vp014	1493	Response	1	25449302	82228	1
Vp014	1494	Picture	MorphF8_02_orig.jpg ; MorphF8_10_LOWER.jpg	25449406	0	1	20624	2	0	next	hit	2985
Vp014	1494	Response	1	25469942	20536	1
Vp014	1495	Picture	MorphF10_02_orig.jpg ; MorphF10_10_LOWER.jpg	25470030	0	1	20791	2	0	next	hit	2987
Vp014	1495	Response	1	25490741	20711	1
Vp014	1496	Picture	MorphF4_05_orig.jpg ; MorphF4_10_LOWER.jpg	25490821	0	1	6653	2	0	next	hit	2989
Vp014	1496	Response	1	25497381	6560	1
Vp014	1497	Picture	MorphM7_07_orig.jpg ; MorphM7_00_LOWER.jpg	25497474	0	1	9481	2	0	next	incorrect	2991
Vp014	1497	Response	2	25506819	9345	3
Vp014	1498	Picture	MorphM6_07_orig.jpg ; MorphM6_00_LOWER.jpg	25506955	0	1	7651	2	0	next	incorrect	2993
Vp014	1498	Response	2	25514420	7465	1
Vp014	1499	Picture	MorphM9_01_orig.jpg ; MorphM9_00_LOWER.jpg	25514606	0	1	5987	2	0	next	incorrect	2995
Vp014	1499	Response	2	25520500	5894	1
Vp014	1500	Picture	MorphF6_09_orig.jpg ; MorphF6_00_LOWER.jpg	25520593	0	1	5146	179	0	next	incorrect	2997
Vp014	1500	Response	2	25525700	5107	1
Vp014	1501	Picture	MorphM8_10_orig.jpg ; MorphM8_00_LOWER.jpg	25525739	0	178	6331	179	0	next	incorrect	2999
Vp014	1501	Response	2	25531940	6201	1
Vp014	1502	Picture	MorphF6_03_orig.jpg ; MorphF6_00_LOWER.jpg	25532070	0	1	7651	2	0	next	incorrect	3001
Vp014	1502	Response	2	25539540	7470	1
Vp014	1503	Picture	MorphF1_05_orig.jpg ; MorphF1_10_LOWER.jpg	25539721	0	1	5988	2	0	next	hit	3003
Vp014	1503	Response	1	25545620	5899	1
Vp014	1504	Picture	MorphF8_06_orig.jpg ; MorphF8_10_LOWER.jpg	25545709	0	1	7318	2	0	next	hit	3005
Vp014	1504	Response	1	25552899	7190	1
Vp014	1505	Picture	MorphF7_05_orig.jpg ; MorphF7_00_LOWER.jpg	25553027	0	1	9314	2	0	next	incorrect	3007
Vp014	1505	Response	2	25562179	9152	1
Vp014	1506	Picture	MorphM9_10_orig.jpg ; MorphM9_00_LOWER.jpg	25562341	0	1	7449	204	0	next	incorrect	3009
Vp014	1506	Response	2	25569779	7438	1
Vp014	1507	Picture	MorphM10_10_orig.jpg ; MorphM10_00_LOWER.jpg	25569790	0	203	6356	205	0	next	incorrect	3011
Vp014	1507	Response	2	25575939	6149	1
Vp014	1508	Picture	MorphM9_06_orig.jpg ; MorphM9_10_LOWER.jpg	25576146	0	2	11144	3	0	next	hit	3013
Vp014	1508	Response	1	25587139	10993	1
Vp014	1509	Picture	MorphF2_02_orig.jpg ; MorphF2_10_LOWER.jpg	25587290	0	1	5655	2	0	next	hit	3015
Vp014	1509	Response	1	25592818	5528	1
Vp014	1510	Picture	MorphM4_06_orig.jpg ; MorphM4_10_LOWER.jpg	25592945	0	1	6154	3	0	next	hit	3017
Vp014	1510	Response	1	25598978	6033	1
Vp014	1511	Picture	MorphF7_02_orig.jpg ; MorphF7_00_LOWER.jpg	25599099	0	2	10479	3	0	next	incorrect	3019
Vp014	1511	Response	2	25609458	10359	1
Vp014	1512	Picture	MorphM10_05_orig.jpg ; MorphM10_00_LOWER.jpg	25609578	0	1	31935	2	0	next	incorrect	3021
Vp014	1512	Response	2	25641457	31879	1
Vp014	1513	Picture	MorphF3_10_orig.jpg ; MorphF3_00_LOWER.jpg	25641513	0	1	13139	3	0	next	hit	3023
Vp014	1513	Response	1	25654497	12984	1
Vp014	1514	Picture	MorphF5_06_orig.jpg ; MorphF5_10_LOWER.jpg	25654652	0	2	8317	3	0	next	hit	3025
Vp014	1514	Response	1	25662816	8164	1
Vp014	1515	Picture	MorphM2_00_orig.jpg ; MorphM2_10_LOWER.jpg	25662969	0	1	9314	2	0	next	hit	3027
Vp014	1515	Response	1	25672176	9207	1
Vp014	1516	Picture	MorphM7_02_orig.jpg ; MorphM7_10_LOWER.jpg	25672283	0	1	6487	2	0	next	hit	3029
Vp014	1516	Response	1	25678656	6373	1
Vp014	1517	Picture	MorphM9_00_orig.jpg ; MorphM9_00_LOWER.jpg	25678770	0	1	8150	2	0	next	incorrect	3031
Vp014	1517	Response	2	25686815	8045	2
Vp014	1518	Picture	MorphF3_08_orig.jpg ; MorphF3_10_LOWER.jpg	25686920	0	1	8981	2	0	next	hit	3033
Vp014	1518	Response	1	25695856	8936	1
Vp014	1519	Picture	MorphM1_01_orig.jpg ; MorphM1_00_LOWER.jpg	25695901	0	1	6986	2	0	next	hit	3035
Vp014	1519	Response	1	25702735	6834	1
Vp014	1520	Picture	MorphM8_03_orig.jpg ; MorphM8_00_LOWER.jpg	25702887	0	1	6653	2	0	next	incorrect	3037
Vp014	1520	Response	2	25709374	6487	2
Vp014	1521	Picture	MorphF8_09_orig.jpg ; MorphF8_00_LOWER.jpg	25709540	0	1	10645	2	0	next	incorrect	3039
Vp014	1521	Response	2	25720015	10475	1
Vp014	1522	Picture	MorphM3_01_orig.jpg ; MorphM3_00_LOWER.jpg	25720185	0	1	15801	2	0	next	incorrect	3041
Vp014	1522	Response	2	25735855	15670	1
Vp014	1523	Picture	MorphF9_05_orig.jpg ; MorphF9_00_LOWER.jpg	25735986	0	1	8982	2	0	next	incorrect	3043
Vp014	1523	Response	2	25744814	8828	1
Vp014	1524	Picture	MorphM4_04_orig.jpg ; MorphM4_10_LOWER.jpg	25744968	0	1	6320	2	0	next	hit	3045
Vp014	1524	Response	1	25751214	6246	1
Vp014	1525	Picture	MorphM5_03_orig.jpg ; MorphM5_10_LOWER.jpg	25751288	0	1	5988	2	0	next	hit	3047
Vp014	1525	Response	1	25757054	5766	1
Vp014	1526	Picture	MorphM7_01_orig.jpg ; MorphM7_00_LOWER.jpg	25757276	0	1	8150	2	0	next	incorrect	3049
Vp014	1526	Response	2	25765294	8018	1
Vp014	1527	Picture	MorphF6_10_orig.jpg ; MorphF6_10_LOWER.jpg	25765426	0	1	10645	2	0	next	hit	3051
Vp014	1527	Response	1	25775854	10428	1
Vp014	1528	Picture	MorphF1_03_orig.jpg ; MorphF1_00_LOWER.jpg	25776071	0	1	9314	2	0	next	hit	3053
Vp014	1528	Response	1	25785293	9222	1
Vp014	1529	Picture	MorphF7_03_orig.jpg ; MorphF7_00_LOWER.jpg	25785385	0	1	36758	2	0	next	incorrect	3055
Vp014	1529	Response	2	25822012	36627	1
Vp014	1530	Picture	MorphF1_02_orig.jpg ; MorphF1_00_LOWER.jpg	25822143	0	1	8483	2	0	next	hit	3057
Vp014	1530	Response	1	25830572	8429	1
Vp014	1531	Picture	MorphM10_02_orig.jpg ; MorphM10_00_LOWER.jpg	25830626	0	1	7983	2	0	next	incorrect	3059
Vp014	1531	Response	2	25838492	7866	1
Vp014	1532	Picture	MorphF10_02_orig.jpg ; MorphF10_00_LOWER.jpg	25838609	0	1	9148	2	0	next	incorrect	3061
Vp014	1532	Response	2	25847692	9083	1
Vp014	1533	Picture	MorphM1_08_orig.jpg ; MorphM1_10_LOWER.jpg	25847757	0	1	10295	186	0	next	hit	3063
Vp014	1533	Response	1	25858011	10254	1
Vp014	1534	Picture	MorphM7_05_orig.jpg ; MorphM7_00_LOWER.jpg	25858052	0	185	9831	186	0	next	incorrect	3065
Vp014	1534	Response	2	25867771	9719	1
Vp014	1535	Picture	MorphF4_00_orig.jpg ; MorphF4_10_LOWER.jpg	25867883	0	1	7152	2	0	next	hit	3067
Vp014	1535	Response	1	25874891	7008	1
Vp014	1536	Picture	MorphF1_00_orig.jpg ; MorphF1_10_LOWER.jpg	25875035	0	1	7152	2	0	next	hit	3069
Vp014	1536	Response	1	25882011	6976	1
Vp014	1537	Picture	MorphM3_09_orig.jpg ; MorphM3_00_LOWER.jpg	25882187	0	1	28774	2	0	next	incorrect	3071
Vp014	1537	Response	2	25910810	28623	1
Vp014	1538	Picture	MorphF7_03_orig.jpg ; MorphF7_10_LOWER.jpg	25910961	0	1	7485	2	0	next	hit	3073
Vp014	1538	Response	1	25918410	7449	1
Vp014	1539	Picture	MorphM1_07_orig.jpg ; MorphM1_00_LOWER.jpg	25918446	0	1	8483	2	0	next	hit	3075
Vp014	1539	Response	1	25926730	8284	1
Vp014	1540	Picture	MorphF5_02_orig.jpg ; MorphF5_00_LOWER.jpg	25926929	0	1	9314	2	0	next	hit	3077
Vp014	1540	Response	1	25936089	9160	1
Vp014	1541	Picture	MorphM2_01_orig.jpg ; MorphM2_10_LOWER.jpg	25936243	0	1	7485	2	0	next	hit	3079
Vp014	1541	Response	1	25943529	7286	1
Vp014	1542	Picture	MorphM4_01_orig.jpg ; MorphM4_00_LOWER.jpg	25943728	0	1	6819	2	0	next	incorrect	3081
Vp014	1542	Response	2	25950489	6761	1
Vp014	1543	Picture	MorphF3_01_orig.jpg ; MorphF3_00_LOWER.jpg	25950547	0	1	7817	2	0	next	hit	3083
Vp014	1543	Response	1	25958169	7622	1
Vp014	1544	Picture	MorphM9_05_orig.jpg ; MorphM9_10_LOWER.jpg	25958364	0	1	8982	2	0	next	hit	3085
Vp014	1544	Response	1	25967289	8925	1
Vp014	1545	Picture	MorphM7_04_orig.jpg ; MorphM7_10_LOWER.jpg	25967346	0	1	7485	2	0	next	hit	3087
Vp014	1545	Response	1	25974728	7382	1
Vp014	1546	Picture	MorphM3_10_orig.jpg ; MorphM3_10_LOWER.jpg	25974831	0	1	10644	3	0	next	hit	3089
Vp014	1546	Response	1	25985368	10537	1
Vp014	1547	Picture	MorphM2_05_orig.jpg ; MorphM2_00_LOWER.jpg	25985475	0	2	8649	4	0	next	incorrect	3091
Vp014	1547	Response	2	25994087	8612	2
Vp014	1548	Picture	MorphF3_02_orig.jpg ; MorphF3_10_LOWER.jpg	25994124	0	2	14471	3	0	next	hit	3093
Vp014	1548	Response	1	26008408	14284	1
Vp014	1549	Picture	MorphM2_08_orig.jpg ; MorphM2_00_LOWER.jpg	26008595	0	1	8316	2	0	next	incorrect	3095
Vp014	1549	Response	2	26016807	8212	1
Vp014	1550	Picture	MorphM6_06_orig.jpg ; MorphM6_00_LOWER.jpg	26016911	0	1	8317	2	0	next	incorrect	3097
Vp014	1550	Response	2	26025047	8136	1
Vp014	1551	Picture	MorphM4_02_orig.jpg ; MorphM4_00_LOWER.jpg	26025228	0	1	8981	2	0	next	incorrect	3099
Vp014	1551	Response	2	26034167	8939	1
Vp014	1552	Picture	MorphF8_07_orig.jpg ; MorphF8_10_LOWER.jpg	26034209	0	1	9148	2	0	next	hit	3101
Vp014	1552	Response	1	26043207	8998	1
Vp014	1553	Picture	MorphM9_04_orig.jpg ; MorphM9_00_LOWER.jpg	26043357	0	1	11144	2	0	next	incorrect	3103
Vp014	1553	Response	2	26054326	10969	1
Vp014	1554	Picture	MorphF8_02_orig.jpg ; MorphF8_00_LOWER.jpg	26054501	0	1	120420	2	0	next	incorrect	3105
Vp014	1554	Response	2	26174724	120223	1
Vp014	1555	Picture	MorphM2_04_orig.jpg ; MorphM2_10_LOWER.jpg	26174921	0	1	7984	2	0	next	hit	3107
Vp014	1555	Response	1	26182723	7802	1
Vp014	1556	Picture	MorphF1_06_orig.jpg ; MorphF1_00_LOWER.jpg	26182905	0	1	6653	2	0	next	hit	3109
Vp014	1556	Response	1	26189443	6538	1
Vp014	1557	Picture	MorphM7_09_orig.jpg ; MorphM7_00_LOWER.jpg	26189558	0	1	9148	2	0	next	incorrect	3111
Vp014	1557	Response	2	26198643	9085	1
Vp014	1558	Picture	MorphM2_01_orig.jpg ; MorphM2_00_LOWER.jpg	26198706	0	1	7817	2	0	next	incorrect	3113
Vp014	1558	Response	2	26206482	7776	1
Vp014	1559	Picture	MorphF10_06_orig.jpg ; MorphF10_00_LOWER.jpg	26206523	0	1	8649	2	0	next	incorrect	3115
Vp014	1559	Response	2	26215042	8519	1
Vp014	1560	Picture	MorphM6_05_orig.jpg ; MorphM6_10_LOWER.jpg	26215172	0	1	6986	2	0	next	incorrect	3117
Vp014	1560	Response	2	26222002	6830	1
Vp014	1561	Picture	MorphF3_10_orig.jpg ; MorphF3_10_LOWER.jpg	26222158	0	1	6986	2	0	next	hit	3119
Vp014	1561	Response	1	26228962	6804	1
Vp014	1562	Picture	MorphF1_02_orig.jpg ; MorphF1_10_LOWER.jpg	26229144	0	1	5655	2	0	next	hit	3121
Vp014	1562	Response	1	26234642	5498	1
Vp014	1563	Picture	MorphM6_02_orig.jpg ; MorphM6_00_LOWER.jpg	26234799	0	1	10645	2	0	next	incorrect	3123
Vp014	1563	Response	2	26245361	10562	1
Vp014	1564	Picture	MorphM5_04_orig.jpg ; MorphM5_00_LOWER.jpg	26245444	0	1	7318	2	0	next	hit	3125
Vp014	1564	Response	1	26252721	7277	1
Vp014	1565	Picture	MorphM6_07_orig.jpg ; MorphM6_10_LOWER.jpg	26252762	0	1	7318	2	0	next	hit	3127
Vp014	1565	Response	1	26259921	7159	1
Vp014	1566	Picture	MorphM8_02_orig.jpg ; MorphM8_10_LOWER.jpg	26260080	0	1	8317	2	0	next	hit	3129
Vp014	1566	Response	1	26268321	8241	1
Vp014	1567	Picture	MorphF8_04_orig.jpg ; MorphF8_00_LOWER.jpg	26268397	0	1	10145	3	0	next	incorrect	3131
Vp014	1567	Response	2	26278401	10004	1
Vp014	1568	Picture	MorphM1_05_orig.jpg ; MorphM1_10_LOWER.jpg	26278542	0	2	17797	4	0	next	hit	3133
Vp014	1568	Response	1	26296240	17698	1
Vp014	1569	Picture	MorphM6_00_orig.jpg ; MorphM6_10_LOWER.jpg	26296339	0	2	8649	4	0	next	incorrect	3135
Vp014	1569	Response	2	26304880	8541	1
Vp014	1570	Picture	MorphF7_00_orig.jpg ; MorphF7_10_LOWER.jpg	26304988	0	2	8649	4	0	next	hit	3137
Vp014	1570	Response	1	26313520	8532	1
Vp014	1571	Picture	MorphF5_03_orig.jpg ; MorphF5_10_LOWER.jpg	26313637	0	2	7984	3	0	next	hit	3139
Vp014	1571	Response	1	26321519	7882	1
Vp014	1572	Picture	MorphF8_01_orig.jpg ; MorphF8_00_LOWER.jpg	26321621	0	1	8150	2	0	next	incorrect	3141
Vp014	1572	Response	2	26329599	7978	1
Vp014	1573	Picture	MorphF10_07_orig.jpg ; MorphF10_10_LOWER.jpg	26329771	0	1	5988	2	0	next	hit	3143
Vp014	1573	Response	1	26335599	5828	1
Vp014	1574	Picture	MorphF4_05_orig.jpg ; MorphF4_00_LOWER.jpg	26335759	0	1	9813	2	0	next	incorrect	3145
Vp014	1574	Response	2	26345439	9680	1
Vp014	1575	Picture	MorphF6_01_orig.jpg ; MorphF6_10_LOWER.jpg	26345572	0	1	6653	2	0	next	hit	3147
Vp014	1575	Response	1	26352079	6507	1
Vp014	1576	Picture	MorphM9_02_orig.jpg ; MorphM9_00_LOWER.jpg	26352225	0	1	10479	2	0	next	incorrect	3149
Vp014	1576	Response	2	26362558	10333	1
Vp014	1577	Picture	MorphF8_06_orig.jpg ; MorphF8_00_LOWER.jpg	26362704	0	1	9813	2	0	next	incorrect	3151
Vp014	1577	Response	2	26372398	9694	1
Vp014	1578	Picture	MorphM10_03_orig.jpg ; MorphM10_10_LOWER.jpg	26372517	0	1	5821	2	0	next	hit	3153
Vp014	1578	Response	1	26378238	5721	1
Vp014	1579	Picture	MorphF1_00_orig.jpg ; MorphF1_00_LOWER.jpg	26378338	0	1	6154	2	0	next	hit	3155
Vp014	1579	Response	1	26384398	6060	1
Vp014	1580	Picture	MorphF9_00_orig.jpg ; MorphF9_00_LOWER.jpg	26384492	0	1	8483	2	0	next	incorrect	3157
Vp014	1580	Response	2	26392878	8386	1
Vp014	1581	Picture	MorphM10_08_orig.jpg ; MorphM10_10_LOWER.jpg	26392975	0	1	6154	2	0	next	hit	3159
Vp014	1581	Response	1	26399037	6062	1
Vp014	1582	Picture	MorphM3_02_orig.jpg ; MorphM3_10_LOWER.jpg	26399129	0	1	11144	2	0	next	hit	3161
Vp014	1582	Response	1	26410157	11028	1
Vp014	1583	Picture	MorphF1_07_orig.jpg ; MorphF1_10_LOWER.jpg	26410273	0	1	13472	2	0	next	hit	3163
Vp014	1583	Response	1	26423597	13324	1
Vp014	1584	Picture	MorphM2_07_orig.jpg ; MorphM2_00_LOWER.jpg	26423745	0	1	16467	2	0	next	incorrect	3165
Vp014	1584	Response	2	26439996	16251	1
Vp014	1585	Picture	MorphF4_02_orig.jpg ; MorphF4_10_LOWER.jpg	26440212	0	1	7983	3	0	next	hit	3167
Vp014	1585	Response	1	26448076	7864	1
Vp014	1586	Picture	MorphM3_01_orig.jpg ; MorphM3_10_LOWER.jpg	26448195	0	2	9315	3	0	next	hit	3169
Vp014	1586	Response	1	26457356	9161	1
Vp014	1587	Picture	MorphM4_10_orig.jpg ; MorphM4_10_LOWER.jpg	26457510	0	1	6653	2	0	next	hit	3171
Vp014	1587	Response	1	26464076	6566	1
Vp014	1588	Picture	MorphM10_05_orig.jpg ; MorphM10_10_LOWER.jpg	26464163	0	1	6486	3	0	next	hit	3173
Vp014	1588	Response	1	26470556	6393	1
Vp014	1589	Picture	MorphF4_04_orig.jpg ; MorphF4_10_LOWER.jpg	26470649	0	2	6986	3	0	next	hit	3175
Vp014	1589	Response	1	26477515	6866	1
Vp014	1590	Picture	MorphM2_06_orig.jpg ; MorphM2_10_LOWER.jpg	26477635	0	1	7817	3	0	next	hit	3177
Vp014	1590	Response	1	26485355	7720	1
Vp014	1591	Picture	MorphM4_00_orig.jpg ; MorphM4_10_LOWER.jpg	26485452	0	2	6820	3	0	next	hit	3179
Vp014	1591	Response	1	26492155	6703	1
Vp014	1592	Picture	MorphF6_05_orig.jpg ; MorphF6_00_LOWER.jpg	26492272	0	1	8649	2	0	next	incorrect	3181
Vp014	1592	Response	2	26500795	8523	1
Vp014	1593	Picture	MorphM2_06_orig.jpg ; MorphM2_00_LOWER.jpg	26500921	0	1	7484	3	0	next	incorrect	3183
Vp014	1593	Response	2	26508315	7394	1
Vp014	1594	Picture	MorphF10_04_orig.jpg ; MorphF10_10_LOWER.jpg	26508405	0	2	6321	3	0	next	hit	3185
Vp014	1594	Response	1	26514554	6149	1
Vp014	1595	Picture	MorphF7_01_orig.jpg ; MorphF7_00_LOWER.jpg	26514726	0	1	6986	2	0	next	hit	3187
Vp014	1595	Response	1	26521594	6868	1
Vp014	1596	Picture	MorphM9_07_orig.jpg ; MorphM9_10_LOWER.jpg	26521712	0	1	19792	3	0	next	hit	3189
Vp014	1596	Response	1	26541434	19722	1
Vp014	1597	Picture	MorphF2_06_orig.jpg ; MorphF2_10_LOWER.jpg	26541504	0	2	6155	3	0	next	hit	3191
Vp014	1597	Response	1	26547514	6010	1
Vp014	1598	Picture	MorphM8_09_orig.jpg ; MorphM8_00_LOWER.jpg	26547659	0	1	7318	2	0	next	incorrect	3193
Vp014	1598	Response	2	26554793	7134	1
Vp014	1599	Picture	MorphF8_03_orig.jpg ; MorphF8_10_LOWER.jpg	26554977	0	1	10312	2	0	next	hit	3195
Vp014	1599	Response	1	26565193	10216	1
Vp014	1600	Picture	MorphF5_08_orig.jpg ; MorphF5_00_LOWER.jpg	26565289	0	1	8649	2	0	next	hit	3197
Vp014	1600	Response	1	26573833	8544	1
Vp014	1601	Picture	MorphF1_01_orig.jpg ; MorphF1_10_LOWER.jpg	26573938	0	1	7152	2	0	next	hit	3199
Vp014	1601	Response	1	26580953	7015	1
Vp014	1602	Picture	MorphF3_07_orig.jpg ; MorphF3_10_LOWER.jpg	26581090	0	1	8649	2	0	next	hit	3201
Vp014	1602	Response	1	26589673	8583	1
Vp014	1603	Picture	MorphM9_01_orig.jpg ; MorphM9_10_LOWER.jpg	26589739	0	1	8483	2	0	next	hit	3203
Vp014	1603	Response	1	26598074	8335	1
Vp014	1604	Picture	MorphF6_02_orig.jpg ; MorphF6_10_LOWER.jpg	26598222	0	1	7817	2	0	next	hit	3205
Vp014	1604	Response	1	26605832	7610	1
Vp014	1605	Picture	MorphM1_06_orig.jpg ; MorphM1_00_LOWER.jpg	26606039	0	1	21124	2	0	next	hit	3207
Vp014	1605	Response	1	26627032	20993	1
Vp014	1606	Picture	MorphF2_10_orig.jpg ; MorphF2_10_LOWER.jpg	26627163	0	1	5655	2	0	next	hit	3209
Vp014	1606	Response	1	26632711	5548	1
Vp014	1607	Picture	MorphM4_07_orig.jpg ; MorphM4_10_LOWER.jpg	26632818	0	1	7484	2	0	next	hit	3211
Vp014	1607	Response	1	26640151	7333	1
Vp014	1608	Picture	MorphM3_03_orig.jpg ; MorphM3_00_LOWER.jpg	26640302	0	1	13140	2	0	next	incorrect	3213
Vp014	1608	Response	2	26653352	13050	1
Vp014	1609	Picture	MorphM8_00_orig.jpg ; MorphM8_10_LOWER.jpg	26653442	0	1	7318	3	0	next	hit	3215
Vp014	1609	Response	1	26660711	7269	1
Vp014	1610	Picture	MorphM4_04_orig.jpg ; MorphM4_00_LOWER.jpg	26660760	0	2	6820	3	0	next	incorrect	3217
Vp014	1610	Response	2	26667511	6751	1
Vp014	1611	Picture	MorphM6_04_orig.jpg ; MorphM6_10_LOWER.jpg	26667580	0	1	13639	2	0	next	incorrect	3219
Vp014	1611	Response	2	26681030	13450	1
Vp014	1612	Picture	MorphF4_07_orig.jpg ; MorphF4_00_LOWER.jpg	26681219	0	1	6486	2	0	next	hit	3221
Vp014	1612	Response	1	26687670	6451	1
Vp014	1613	Picture	MorphM10_03_orig.jpg ; MorphM10_00_LOWER.jpg	26687705	0	1	22621	2	0	next	incorrect	3223
Vp014	1613	Response	2	26710230	22525	1
Vp014	1614	Picture	MorphF6_08_orig.jpg ; MorphF6_00_LOWER.jpg	26710326	0	1	10312	2	0	next	incorrect	3225
Vp014	1614	Response	2	26720469	10143	1
Vp014	1615	Picture	MorphF1_08_orig.jpg ; MorphF1_00_LOWER.jpg	26720638	0	1	12474	3	0	next	hit	3227
Vp014	1615	Response	1	26732949	12311	1
Vp014	1616	Picture	MorphM2_03_orig.jpg ; MorphM2_10_LOWER.jpg	26733112	0	2	8816	3	0	next	hit	3229
Vp014	1616	Response	1	26741749	8637	1
Vp014	1617	Picture	MorphF9_03_orig.jpg ; MorphF9_00_LOWER.jpg	26741928	0	1	23784	2	0	next	hit	3231
Vp014	1617	Response	1	26765588	23660	1
Vp014	1618	Picture	MorphF10_04_orig.jpg ; MorphF10_00_LOWER.jpg	26765712	0	1	22122	2	0	next	incorrect	3233
Vp014	1618	Response	2	26787668	21956	1
Vp014	1619	Picture	MorphF9_04_orig.jpg ; MorphF9_00_LOWER.jpg	26787834	0	1	11975	2	0	next	incorrect	3235
Vp014	1619	Response	2	26799587	11753	1
Vp014	1620	Picture	MorphM4_09_orig.jpg ; MorphM4_00_LOWER.jpg	26799809	0	1	8317	2	0	next	incorrect	3237
Vp014	1620	Response	2	26808066	8257	2
Vp014	1621	Picture	MorphF9_05_orig.jpg ; MorphF9_10_LOWER.jpg	26808126	0	1	10145	3	0	next	hit	3239
Vp014	1621	Response	1	26818067	9941	1
Vp014	1622	Picture	MorphF3_06_orig.jpg ; MorphF3_10_LOWER.jpg	26818271	0	2	6986	3	0	next	hit	3241
Vp014	1622	Response	1	26825106	6835	1
Vp014	1623	Picture	MorphF7_07_orig.jpg ; MorphF7_00_LOWER.jpg	26825257	0	1	9980	2	0	next	incorrect	3243
Vp014	1623	Response	2	26835025	9768	2
Vp014	1624	Picture	MorphF8_05_orig.jpg ; MorphF8_10_LOWER.jpg	26835237	0	1	7817	2	0	next	hit	3245
Vp014	1624	Response	1	26842946	7709	1
Vp014	1625	Picture	MorphM1_00_orig.jpg ; MorphM1_10_LOWER.jpg	26843054	0	1	7485	2	0	next	hit	3247
Vp014	1625	Response	1	26850466	7412	1
Vp014	1626	Picture	MorphF9_00_orig.jpg ; MorphF9_10_LOWER.jpg	26850539	0	1	13306	2	0	next	incorrect	3249
Vp014	1626	Response	2	26863745	13206	1
Vp014	1627	Picture	MorphM6_09_orig.jpg ; MorphM6_10_LOWER.jpg	26863845	0	1	7152	2	0	next	incorrect	3251
Vp014	1627	Response	2	26870945	7100	1
Vp014	1628	Picture	MorphM1_00_orig.jpg ; MorphM1_00_LOWER.jpg	26870997	0	1	22787	2	0	next	hit	3253
Vp014	1628	Response	1	26893665	22668	1
Vp014	1629	Picture	MorphF6_07_orig.jpg ; MorphF6_00_LOWER.jpg	26893784	0	1	8815	2	0	next	incorrect	3255
Vp014	1629	Response	2	26902544	8760	1
Vp014	1630	Picture	MorphF7_00_orig.jpg ; MorphF7_00_LOWER.jpg	26902599	0	1	7485	2	0	next	incorrect	3257
Vp014	1630	Response	2	26909904	7305	1
Vp014	1631	Picture	MorphF10_01_orig.jpg ; MorphF10_00_LOWER.jpg	26910084	0	1	6985	2	0	next	incorrect	3259
Vp014	1631	Response	2	26916944	6860	1
Vp014	1632	Picture	MorphF3_09_orig.jpg ; MorphF3_00_LOWER.jpg	26917069	0	1	6986	2	0	next	hit	3261
Vp014	1632	Response	1	26923904	6835	1
Vp014	1633	Picture	MorphF1_03_orig.jpg ; MorphF1_10_LOWER.jpg	26924055	0	1	5821	3	0	next	hit	3263
Vp014	1633	Response	1	26929824	5769	1
Vp014	1634	Picture	MorphM6_05_orig.jpg ; MorphM6_00_LOWER.jpg	26929876	0	2	25615	3	0	next	incorrect	3265
Vp014	1634	Response	2	26955263	25387	1
Vp014	1635	Picture	MorphM10_07_orig.jpg ; MorphM10_00_LOWER.jpg	26955491	0	1	27444	2	0	next	incorrect	3267
Vp014	1635	Response	2	26982863	27372	1
Vp014	1636	Picture	MorphF6_00_orig.jpg ; MorphF6_10_LOWER.jpg	26982935	0	1	7318	2	0	next	hit	3269
Vp014	1636	Response	1	26990062	7127	1
Vp014	1637	Picture	MorphM4_05_orig.jpg ; MorphM4_10_LOWER.jpg	26990253	0	1	6154	2	0	next	hit	3271
Vp014	1637	Response	1	26996302	6049	1
Vp014	1638	Picture	MorphF2_03_orig.jpg ; MorphF2_00_LOWER.jpg	26996407	0	1	13306	2	0	next	incorrect	3273
Vp014	1638	Response	2	27009582	13175	1
Vp014	1639	Picture	MorphM10_04_orig.jpg ; MorphM10_10_LOWER.jpg	27009713	0	1	13473	2	0	next	hit	3275
Vp014	1639	Response	1	27023102	13389	1
Vp014	1640	Picture	MorphF1_09_orig.jpg ; MorphF1_00_LOWER.jpg	27023186	0	1	11975	2	0	next	hit	3277
Vp014	1640	Response	1	27035020	11834	2
Vp014	1641	Picture	MorphF5_01_orig.jpg ; MorphF5_00_LOWER.jpg	27035161	0	1	6653	2	0	next	hit	3279
Vp014	1641	Response	1	27041741	6580	1
Vp014	1642	Picture	MorphF6_04_orig.jpg ; MorphF6_10_LOWER.jpg	27041814	0	1	7651	2	0	next	hit	3281
Vp014	1642	Response	1	27049341	7527	1
Vp014	1643	Picture	MorphM1_01_orig.jpg ; MorphM1_10_LOWER.jpg	27049465	0	1	6154	2	0	next	hit	3283
Vp014	1643	Response	1	27055580	6115	1
Vp014	1644	Picture	MorphM5_00_orig.jpg ; MorphM5_00_LOWER.jpg	27055619	0	1	22787	2	0	next	hit	3285
Vp014	1644	Response	1	27078220	22601	1
Vp014	1645	Picture	MorphF8_04_orig.jpg ; MorphF8_10_LOWER.jpg	27078406	0	1	10478	3	0	next	hit	3287
Vp014	1645	Response	1	27088860	10454	1
Vp014	1646	Picture	MorphF1_07_orig.jpg ; MorphF1_00_LOWER.jpg	27088884	0	2	6321	3	0	next	hit	3289
Vp014	1646	Response	1	27095179	6295	1
Vp014	1647	Picture	MorphM7_07_orig.jpg ; MorphM7_10_LOWER.jpg	27095205	0	1	7152	2	0	next	hit	3291
Vp014	1647	Response	1	27102219	7014	1
Vp014	1648	Picture	MorphM4_03_orig.jpg ; MorphM4_00_LOWER.jpg	27102357	0	1	7983	3	0	next	incorrect	3293
Vp014	1648	Response	2	27110218	7861	2
Vp014	1649	Picture	MorphF2_04_orig.jpg ; MorphF2_10_LOWER.jpg	27110340	0	2	6487	3	0	next	hit	3295
Vp014	1649	Response	1	27116779	6439	1
Vp014	1650	Picture	MorphM2_04_orig.jpg ; MorphM2_00_LOWER.jpg	27116827	0	1	8150	2	0	next	incorrect	3297
Vp014	1650	Response	2	27124859	8032	1
Vp014	1651	Picture	MorphM6_01_orig.jpg ; MorphM6_10_LOWER.jpg	27124977	0	1	8317	2	0	next	incorrect	3299
Vp014	1651	Response	2	27133179	8202	1
Vp014	1652	Picture	MorphM9_07_orig.jpg ; MorphM9_00_LOWER.jpg	27133294	0	1	7817	2	0	next	incorrect	3301
Vp014	1652	Response	2	27141018	7724	1
Vp014	1653	Picture	MorphF10_05_orig.jpg ; MorphF10_10_LOWER.jpg	27141111	0	1	6653	2	0	next	hit	3303
Vp014	1653	Response	1	27147738	6627	1
Vp014	1654	Picture	MorphF5_01_orig.jpg ; MorphF5_10_LOWER.jpg	27147764	0	1	8316	2	0	next	hit	3305
Vp014	1654	Response	1	27155898	8134	1
Vp014	1655	Picture	MorphM2_09_orig.jpg ; MorphM2_10_LOWER.jpg	27156080	0	1	10312	3	0	next	hit	3307
Vp014	1655	Response	1	27166218	10138	1
Vp014	1656	Picture	MorphM4_05_orig.jpg ; MorphM4_00_LOWER.jpg	27166392	0	2	7651	4	0	next	incorrect	3309
Vp014	1656	Response	2	27173817	7425	1
Vp014	1657	Picture	MorphM9_08_orig.jpg ; MorphM9_10_LOWER.jpg	27174043	0	2	36759	3	0	next	hit	3311
Vp014	1657	Response	1	27210697	36654	1
Vp014	1658	Picture	MorphM5_03_orig.jpg ; MorphM5_00_LOWER.jpg	27210802	0	1	6154	2	0	next	hit	3313
Vp014	1658	Response	1	27216856	6054	1
Vp014	1659	Picture	MorphM8_06_orig.jpg ; MorphM8_00_LOWER.jpg	27216956	0	1	7983	3	0	next	incorrect	3315
Vp014	1659	Response	2	27224776	7820	1
Vp014	1660	Picture	MorphF8_00_orig.jpg ; MorphF8_10_LOWER.jpg	27224939	0	2	8150	4	0	next	hit	3317
Vp014	1660	Response	1	27233016	8077	1
Vp014	1661	Picture	MorphF10_07_orig.jpg ; MorphF10_00_LOWER.jpg	27233089	0	2	9148	3	0	next	incorrect	3319
Vp014	1661	Response	2	27242056	8967	1
Vp014	1662	Picture	MorphF8_10_orig.jpg ; MorphF8_10_LOWER.jpg	27242237	0	1	7319	2	0	next	hit	3321
Vp014	1662	Response	1	27249496	7259	1
Vp014	1663	Picture	MorphF5_00_orig.jpg ; MorphF5_00_LOWER.jpg	27249556	0	1	8482	2	0	next	hit	3323
Vp014	1663	Response	1	27257975	8419	1
Vp014	1664	Picture	MorphF6_10_orig.jpg ; MorphF6_00_LOWER.jpg	27258038	0	1	8150	2	0	next	incorrect	3325
Vp014	1664	Response	2	27266055	8017	1
Vp014	1665	Picture	MorphF5_07_orig.jpg ; MorphF5_10_LOWER.jpg	27266188	0	1	7984	2	0	next	hit	3327
Vp014	1665	Response	1	27273975	7787	1
Vp014	1666	Picture	MorphM3_05_orig.jpg ; MorphM3_00_LOWER.jpg	27274172	0	1	14304	2	0	next	incorrect	3329
Vp014	1666	Response	2	27288375	14203	1
Vp014	1667	Picture	MorphF2_01_orig.jpg ; MorphF2_10_LOWER.jpg	27288476	0	1	43577	3	0	next	hit	3331
Vp014	1667	Response	1	27331893	43417	1
Vp014	1668	Picture	MorphM6_03_orig.jpg ; MorphM6_10_LOWER.jpg	27332053	0	2	18296	4	0	next	hit	3333
Vp014	1668	Response	1	27350293	18240	1
Vp014	1669	Picture	MorphF9_06_orig.jpg ; MorphF9_10_LOWER.jpg	27350349	0	2	10146	3	0	next	hit	3335
Vp014	1669	Response	1	27360373	10024	1
Vp014	1670	Picture	MorphM8_00_orig.jpg ; MorphM8_00_LOWER.jpg	27360495	0	1	6321	2	0	next	incorrect	3337
Vp014	1670	Response	2	27366692	6197	1
Vp014	1671	Picture	MorphM9_03_orig.jpg ; MorphM9_00_LOWER.jpg	27366816	0	1	7484	3	0	next	incorrect	3339
Vp014	1671	Response	2	27374212	7396	1
Vp014	1672	Picture	MorphM3_06_orig.jpg ; MorphM3_00_LOWER.jpg	27374300	0	2	16300	4	0	next	incorrect	3341
Vp014	1672	Response	2	27390532	16232	1
Vp014	1673	Picture	MorphF5_09_orig.jpg ; MorphF5_00_LOWER.jpg	27390600	0	2	8982	3	0	next	hit	3343
Vp014	1673	Response	1	27399412	8812	1
Vp014	1674	Picture	MorphF2_05_orig.jpg ; MorphF2_10_LOWER.jpg	27399582	0	1	6487	2	0	next	hit	3345
Vp014	1674	Response	1	27405971	6389	1
Vp014	1675	Picture	MorphF7_08_orig.jpg ; MorphF7_00_LOWER.jpg	27406069	0	1	7484	3	0	next	incorrect	3347
Vp014	1675	Response	2	27413411	7342	1
Vp014	1676	Picture	MorphM1_02_orig.jpg ; MorphM1_00_LOWER.jpg	27413553	0	2	9814	3	0	next	hit	3349
Vp014	1676	Response	1	27423171	9618	1
Vp014	1677	Picture	MorphM6_08_orig.jpg ; MorphM6_00_LOWER.jpg	27423367	0	1	9303	179	0	next	incorrect	3351
Vp014	1677	Response	2	27432611	9244	1
Vp014	1678	Picture	MorphM3_00_orig.jpg ; MorphM3_10_LOWER.jpg	27432670	0	178	9159	179	0	next	hit	3353
Vp014	1678	Response	1	27441730	9060	1
Vp014	1679	Picture	MorphM2_10_orig.jpg ; MorphM2_00_LOWER.jpg	27441829	0	1	8316	2	0	next	incorrect	3355
Vp014	1679	Response	2	27449970	8141	1
Vp014	1680	Picture	MorphF10_08_orig.jpg ; MorphF10_10_LOWER.jpg	27450145	0	1	7319	2	0	next	hit	3357
Vp014	1680	Response	1	27457330	7185	1
Vp014	1681	Picture	MorphF9_06_orig.jpg ; MorphF9_00_LOWER.jpg	27457464	0	1	52392	2	0	next	incorrect	3359
Vp014	1681	Response	2	27509809	52345	1
Vp014	1682	Picture	MorphF3_09_orig.jpg ; MorphF3_10_LOWER.jpg	27509856	0	1	6321	2	0	next	hit	3361
Vp014	1682	Response	1	27516049	6193	1
Vp014	1683	Picture	MorphM7_10_orig.jpg ; MorphM7_10_LOWER.jpg	27516177	0	1	7983	3	0	next	hit	3363
Vp014	1683	Response	1	27524128	7951	1
Vp014	1684	Picture	MorphM9_03_orig.jpg ; MorphM9_10_LOWER.jpg	27524160	0	2	8483	3	0	next	hit	3365
Vp014	1684	Response	1	27532448	8288	1
Vp014	1685	Picture	MorphM8_05_orig.jpg ; MorphM8_10_LOWER.jpg	27532643	0	1	8982	2	0	next	hit	3367
Vp014	1685	Response	1	27541568	8925	1
Vp014	1686	Picture	MorphF3_04_orig.jpg ; MorphF3_10_LOWER.jpg	27541625	0	1	6154	2	0	next	hit	3369
Vp014	1686	Response	1	27547568	5943	1
Vp014	1687	Picture	MorphF5_10_orig.jpg ; MorphF5_10_LOWER.jpg	27547779	0	1	7152	2	0	next	hit	3371
Vp014	1687	Response	1	27554767	6988	1
Vp014	1688	Picture	MorphM5_07_orig.jpg ; MorphM5_10_LOWER.jpg	27554931	0	1	5821	2	0	next	hit	3373
Vp014	1688	Response	1	27560607	5676	1
Vp014	1689	Picture	MorphM9_10_orig.jpg ; MorphM9_10_LOWER.jpg	27560752	0	1	5323	2	0	next	hit	3375
Vp014	1689	Response	1	27565967	5215	1
Vp014	1690	Picture	MorphF9_02_orig.jpg ; MorphF9_10_LOWER.jpg	27566075	0	1	7152	2	0	next	hit	3377
Vp014	1690	Response	1	27573167	7092	1
Vp014	1691	Picture	MorphF3_03_orig.jpg ; MorphF3_00_LOWER.jpg	27573227	0	1	11310	2	0	next	hit	3379
Vp014	1691	Response	1	27584367	11140	1
Vp014	1692	Picture	MorphF1_09_orig.jpg ; MorphF1_10_LOWER.jpg	27584537	0	1	7651	2	0	next	hit	3381
Vp014	1692	Response	1	27592126	7589	1
Vp014	1693	Picture	MorphM9_06_orig.jpg ; MorphM9_00_LOWER.jpg	27592188	0	1	11310	2	0	next	hit	3383
Vp014	1693	Response	1	27603326	11138	1
Vp014	1694	Picture	MorphF5_10_orig.jpg ; MorphF5_00_LOWER.jpg	27603498	0	1	10811	2	0	next	hit	3385
Vp014	1694	Response	1	27614126	10628	1
Vp014	1695	Picture	MorphF9_09_orig.jpg ; MorphF9_10_LOWER.jpg	27614309	0	1	9980	2	0	next	hit	3387
Vp014	1695	Response	1	27624206	9897	1
Vp014	1696	Picture	MorphM8_01_orig.jpg ; MorphM8_00_LOWER.jpg	27624289	0	1	6320	2	0	next	incorrect	3389
Vp014	1696	Response	2	27630446	6157	1
Vp014	1697	Picture	MorphM7_06_orig.jpg ; MorphM7_10_LOWER.jpg	27630609	0	1	11643	2	0	next	hit	3391
Vp014	1697	Response	1	27642205	11596	1
Vp014	1698	Picture	MorphM3_06_orig.jpg ; MorphM3_10_LOWER.jpg	27642252	0	1	7640	180	0	next	hit	3393
Vp014	1698	Response	1	27649885	7633	1
Vp014	1699	Picture	MorphF8_01_orig.jpg ; MorphF8_10_LOWER.jpg	27649892	0	179	8328	180	0	next	hit	3395
Vp014	1699	Response	1	27658125	8233	1
Vp014	1700	Picture	MorphM4_07_orig.jpg ; MorphM4_00_LOWER.jpg	27658220	0	1	6320	2	0	next	incorrect	3397
Vp014	1700	Response	2	27664445	6225	1
Vp014	1701	Picture	MorphF4_08_orig.jpg ; MorphF4_10_LOWER.jpg	27664540	0	1	6986	2	0	next	hit	3399
Vp014	1701	Response	1	27671485	6945	1
Vp014	1702	Picture	MorphM2_07_orig.jpg ; MorphM2_10_LOWER.jpg	27671526	0	1	7152	2	0	next	hit	3401
Vp014	1702	Response	1	27678604	7078	1
Vp014	1703	Picture	MorphM10_00_orig.jpg ; MorphM10_10_LOWER.jpg	27678678	0	1	6486	2	0	next	hit	3403
Vp014	1703	Response	1	27685084	6406	1
Vp014	1704	Picture	MorphF1_01_orig.jpg ; MorphF1_00_LOWER.jpg	27685164	0	1	6820	2	0	next	hit	3405
Vp014	1704	Response	1	27691884	6720	1
Vp014	1705	Picture	MorphM3_07_orig.jpg ; MorphM3_10_LOWER.jpg	27691984	0	1	7318	2	0	next	hit	3407
Vp014	1705	Response	1	27699244	7260	1
Vp014	1706	Picture	MorphM8_04_orig.jpg ; MorphM8_00_LOWER.jpg	27699302	0	1	7817	3	0	next	incorrect	3409
Vp014	1706	Response	2	27707004	7702	1
Vp014	1707	Picture	MorphF6_06_orig.jpg ; MorphF6_00_LOWER.jpg	27707119	0	2	7485	3	0	next	incorrect	3411
Vp014	1707	Response	2	27714443	7324	1
Vp014	1708	Picture	MorphM7_08_orig.jpg ; MorphM7_10_LOWER.jpg	27714604	0	1	6820	2	0	next	hit	3413
Vp014	1708	Response	1	27721243	6639	1
Vp014	1709	Picture	MorphM6_06_orig.jpg ; MorphM6_10_LOWER.jpg	27721424	0	1	10811	2	0	next	hit	3415
Vp014	1709	Response	1	27732123	10699	1
Vp014	1710	Picture	MorphM7_06_orig.jpg ; MorphM7_00_LOWER.jpg	27732235	0	1	8150	2	0	next	incorrect	3417
Vp014	1710	Response	2	27740283	8048	1
Vp014	1711	Picture	MorphF6_05_orig.jpg ; MorphF6_10_LOWER.jpg	27740385	0	1	7651	2	0	next	hit	3419
Vp014	1711	Response	1	27747883	7498	1
Vp014	1712	Picture	MorphM6_01_orig.jpg ; MorphM6_00_LOWER.jpg	27748036	0	1	7318	2	0	next	incorrect	3421
Vp014	1712	Response	2	27755242	7206	1
Vp014	1713	Picture	MorphM1_03_orig.jpg ; MorphM1_00_LOWER.jpg	27755354	0	1	6320	3	0	next	hit	3423
Vp014	1713	Response	1	27761642	6288	1
Vp014	1714	Picture	MorphF4_04_orig.jpg ; MorphF4_00_LOWER.jpg	27761674	0	2	8649	4	0	next	hit	3425
Vp014	1714	Response	1	27770282	8608	1
Vp014	1715	Picture	MorphF5_07_orig.jpg ; MorphF5_00_LOWER.jpg	27770323	0	2	18962	3	0	next	hit	3427
Vp014	1715	Response	1	27789162	18839	1
Vp014	1716	Picture	MorphF2_03_orig.jpg ; MorphF2_10_LOWER.jpg	27789285	0	1	10478	2	0	next	hit	3429
Vp014	1716	Response	1	27799721	10436	1
Vp014	1717	Picture	MorphF5_06_orig.jpg ; MorphF5_00_LOWER.jpg	27799763	0	1	25947	2	0	next	hit	3431
Vp014	1717	Response	1	27825561	25798	1
Vp014	1718	Picture	MorphM3_02_orig.jpg ; MorphM3_00_LOWER.jpg	27825710	0	1	16633	2	0	next	incorrect	3433
Vp014	1718	Response	2	27842200	16490	1
Vp014	1719	Picture	MorphF3_00_orig.jpg ; MorphF3_00_LOWER.jpg	27842343	0	1	6985	3	0	next	hit	3435
Vp014	1719	Response	1	27849240	6897	1
Vp014	1720	Picture	MorphM10_10_orig.jpg ; MorphM10_10_LOWER.jpg	27849328	0	2	6986	3	0	next	hit	3437
Vp014	1720	Response	1	27856200	6872	1
Vp014	1721	Picture	MorphF10_01_orig.jpg ; MorphF10_10_LOWER.jpg	27856314	0	1	6321	2	0	next	hit	3439
Vp014	1721	Response	1	27862599	6285	1
Vp014	1722	Picture	MorphF6_01_orig.jpg ; MorphF6_00_LOWER.jpg	27862635	0	1	6486	2	0	next	incorrect	3441
Vp014	1722	Response	2	27868999	6364	1
Vp014	1723	Picture	MorphM6_10_orig.jpg ; MorphM6_10_LOWER.jpg	27869121	0	1	14304	2	0	next	incorrect	3443
Vp014	1723	Response	2	27883239	14118	1
Vp014	1724	Picture	MorphM5_05_orig.jpg ; MorphM5_00_LOWER.jpg	27883425	0	1	6653	3	0	next	hit	3445
Vp014	1724	Response	1	27889879	6454	1
Vp014	1725	Picture	MorphF3_01_orig.jpg ; MorphF3_10_LOWER.jpg	27890078	0	2	7152	4	0	next	hit	3447
Vp014	1725	Response	1	27897159	7081	1
Vp014	1726	Picture	MorphM5_00_orig.jpg ; MorphM5_10_LOWER.jpg	27897230	0	2	5489	3	0	next	hit	3449
Vp014	1726	Response	1	27902598	5368	1
Vp014	1727	Picture	MorphF9_07_orig.jpg ; MorphF9_10_LOWER.jpg	27902719	0	1	19959	3	0	next	hit	3451
Vp014	1727	Response	1	27922518	19799	1
Vp014	1728	Picture	MorphM9_00_orig.jpg ; MorphM9_10_LOWER.jpg	27922678	0	2	7651	4	0	next	hit	3453
Vp014	1728	Response	1	27930278	7600	1
Vp014	1729	Picture	MorphF2_01_orig.jpg ; MorphF2_00_LOWER.jpg	27930329	0	2	10978	3	0	next	hit	3455
Vp014	1729	Response	1	27941157	10828	1
Vp014	1730	Picture	MorphF5_09_orig.jpg ; MorphF5_10_LOWER.jpg	27941307	0	1	10977	3	0	next	hit	3457
Vp014	1730	Response	1	27952117	10810	1
Vp014	1731	Picture	MorphF3_05_orig.jpg ; MorphF3_00_LOWER.jpg	27952284	0	2	5822	3	0	next	hit	3459
Vp014	1731	Response	1	27957957	5673	1
Vp014	1732	Picture	MorphF7_10_orig.jpg ; MorphF7_10_LOWER.jpg	27958106	0	1	12973	2	0	next	hit	3461
Vp014	1732	Response	1	27970917	12811	1
Vp014	1733	Picture	MorphM2_05_orig.jpg ; MorphM2_10_LOWER.jpg	27971079	0	1	19627	2	0	next	hit	3463
Vp014	1733	Response	1	27990516	19437	1
Vp014	1734	Picture	MorphM10_01_orig.jpg ; MorphM10_10_LOWER.jpg	27990706	0	1	6653	2	0	next	hit	3465
Vp014	1734	Response	1	27997236	6530	1
Vp014	1735	Picture	MorphF7_04_orig.jpg ; MorphF7_00_LOWER.jpg	27997359	0	1	6487	2	0	next	incorrect	3467
Vp014	1735	Response	2	28003716	6357	1
Vp014	1736	Picture	MorphM1_05_orig.jpg ; MorphM1_00_LOWER.jpg	28003846	0	1	7152	2	0	next	hit	3469
Vp014	1736	Response	1	28010916	7070	1
Vp014	1737	Picture	MorphM2_08_orig.jpg ; MorphM2_10_LOWER.jpg	28010998	0	1	6154	2	0	next	hit	3471
Vp014	1737	Response	1	28016996	5998	1
Vp014	1738	Picture	MorphM10_00_orig.jpg ; MorphM10_00_LOWER.jpg	28017152	0	1	5821	2	0	next	incorrect	3473
Vp014	1738	Response	2	28022755	5603	1
Vp014	1739	Picture	MorphF2_09_orig.jpg ; MorphF2_00_LOWER.jpg	28022973	0	1	8982	2	0	next	hit	3475
Vp014	1739	Response	1	28031875	8902	1
Vp014	1740	Picture	MorphF3_07_orig.jpg ; MorphF3_00_LOWER.jpg	28031955	0	1	6486	3	0	next	hit	3477
Vp014	1740	Response	1	28038355	6400	1
Vp014	1741	Picture	MorphM1_10_orig.jpg ; MorphM1_00_LOWER.jpg	28038441	0	2	6487	3	0	next	hit	3479
Vp014	1741	Response	1	28044755	6314	1
Vp014	1742	Picture	MorphM7_01_orig.jpg ; MorphM7_10_LOWER.jpg	28044928	0	1	13140	2	0	next	hit	3481
Vp014	1742	Response	1	28057955	13027	1
Vp014	1743	Picture	MorphF9_03_orig.jpg ; MorphF9_10_LOWER.jpg	28058068	0	1	8982	2	0	next	hit	3483
Vp014	1743	Response	1	28066914	8846	1
Vp014	1744	Picture	MorphM10_01_orig.jpg ; MorphM10_00_LOWER.jpg	28067050	0	1	5821	2	0	next	incorrect	3485
Vp014	1744	Response	2	28072754	5704	1
Vp014	1745	Picture	MorphF4_09_orig.jpg ; MorphF4_00_LOWER.jpg	28072871	0	1	8316	3	0	next	incorrect	3487
Vp014	1745	Response	2	28081074	8203	1
Vp014	1746	Picture	MorphF7_07_orig.jpg ; MorphF7_10_LOWER.jpg	28081187	0	2	7152	4	0	next	hit	3489
Vp014	1746	Response	1	28088114	6927	1
Vp014	1747	Picture	MorphM10_09_orig.jpg ; MorphM10_10_LOWER.jpg	28088339	0	2	7152	4	0	next	hit	3491
Vp014	1747	Response	1	28095394	7055	1
Vp014	1748	Picture	MorphM9_05_orig.jpg ; MorphM9_00_LOWER.jpg	28095491	0	2	6986	3	0	next	incorrect	3493
Vp014	1748	Response	2	28102433	6942	1
Vp014	1749	Picture	MorphM8_06_orig.jpg ; MorphM8_10_LOWER.jpg	28102477	0	1	6625	197	0	next	hit	3495
Vp014	1749	Response	1	28109073	6596	1
Vp014	1750	Picture	MorphF7_09_orig.jpg ; MorphF7_10_LOWER.jpg	28109102	0	196	7347	197	0	next	hit	3497
Vp014	1750	Response	1	28116353	7251	1
Vp014	1751	Picture	MorphF2_04_orig.jpg ; MorphF2_00_LOWER.jpg	28116449	0	1	5821	2	0	next	hit	3499
Vp014	1751	Response	1	28122193	5744	1
Vp014	1752	Picture	MorphF7_05_orig.jpg ; MorphF7_10_LOWER.jpg	28122270	0	1	7618	201	0	next	hit	3501
Vp014	1752	Response	1	28129873	7603	1
Vp014	1753	Picture	MorphF8_08_orig.jpg ; MorphF8_00_LOWER.jpg	28129888	0	200	9181	201	0	next	incorrect	3503
Vp014	1753	Response	2	28138912	9024	1
Vp014	1754	Picture	MorphF9_07_orig.jpg ; MorphF9_00_LOWER.jpg	28139069	0	1	26612	2	0	next	incorrect	3505
Vp014	1754	Response	2	28165472	26403	1
Vp014	1755	Picture	MorphF2_07_orig.jpg ; MorphF2_10_LOWER.jpg	28165681	0	1	6653	2	0	next	hit	3507
Vp014	1755	Response	1	28172271	6590	1
Vp014	1756	Picture	MorphM3_03_orig.jpg ; MorphM3_10_LOWER.jpg	28172334	0	1	10479	2	0	next	hit	3509
Vp014	1756	Response	1	28182671	10337	1
Vp014	1757	Picture	MorphF7_09_orig.jpg ; MorphF7_00_LOWER.jpg	28182813	0	1	7817	2	0	next	incorrect	3511
Vp014	1757	Response	2	28190511	7698	1
Vp014	1758	Picture	MorphM6_00_orig.jpg ; MorphM6_00_LOWER.jpg	28190630	0	1	8649	2	0	next	incorrect	3513
Vp014	1758	Response	2	28199151	8521	1
Vp014	1759	Picture	MorphM2_02_orig.jpg ; MorphM2_00_LOWER.jpg	28199279	0	1	9130	186	0	next	incorrect	3515
Vp014	1759	Response	2	28208351	9072	1
Vp014	1760	Picture	MorphM8_10_orig.jpg ; MorphM8_10_LOWER.jpg	28208409	0	185	9665	186	0	next	incorrect	3517
Vp014	1760	Response	2	28217950	9541	1
Vp014	1761	Picture	MorphF4_10_orig.jpg ; MorphF4_00_LOWER.jpg	28218074	0	1	9647	2	0	next	incorrect	3519
Vp014	1761	Response	2	28227630	9556	1
Vp014	1762	Picture	MorphM5_02_orig.jpg ; MorphM5_00_LOWER.jpg	28227721	0	1	22288	2	0	next	hit	3521
Vp014	1762	Response	1	28249790	22069	1
Vp014	1763	Picture	MorphF1_05_orig.jpg ; MorphF1_00_LOWER.jpg	28250009	0	1	5488	2	0	next	hit	3523
Vp014	1763	Response	1	28255309	5300	1
Vp014	1764	Picture	MorphM7_10_orig.jpg ; MorphM7_00_LOWER.jpg	28255497	0	1	13140	2	0	next	incorrect	3525
Vp014	1764	Response	2	28263469	7972	1
Vp014	1765	Picture	end_ins	28268637	5000	1	2521031	2	5000	next	other	0
Vp014	1765	Response	3	30782613	2518976	2
