# Supplementary material for: Categorical Perception of Fear and Anger Expressions in Whole, Masked and Composite Faces
Source: PLoS One. 2015 Aug 11;10(8):e0134790. doi: 10.1371/journal.pone.0134790 (PMC4532458; doi:10.1371/journal.pone.0134790)
Supplement: S1 Dataset — (ZIP) [file pone.0134790.s001.zip › Exp2/Vp013-Vp013_UpDown_Identification.log]

Scenario - 
Logfile written - 08/26/2014 10:49:56

Subject	Trial	Event Type	Code	Time	TTime	Uncertainty	Duration	Uncertainty	ReqTime	ReqDur	Stim Type	Pair Index

Vp013	1	Picture	instruction	-9867	0	1	296447	2	0	next	other	0
Vp013	1	Response	1	286522	296389	1
Vp013	2	Response	1	456121	169541	1
Vp013	3	Picture	MorphM2_05_orig.jpg ; MorphM2_10_LOWER.jpg	456129	0	174	73361	369	0	next	incorrect	5
Vp013	3	Response	2	529480	73351	1
Vp013	4	Picture	MorphF5_09_orig.jpg ; MorphF5_10_LOWER.jpg	529490	0	195	224397	386	0	next	hit	7
Vp013	4	Response	1	753878	224388	1
Vp013	5	Picture	MorphF1_08_orig.jpg ; MorphF1_10_LOWER.jpg	753887	0	191	191998	399	0	next	incorrect	9
Vp013	5	Response	2	945876	191989	1
Vp013	6	Picture	MorphM2_09_orig.jpg ; MorphM2_00_LOWER.jpg	945885	0	208	17120	414	0	next	hit	11
Vp013	6	Response	1	962996	17111	1
Vp013	7	Picture	MorphM9_07_orig.jpg ; MorphM9_10_LOWER.jpg	963005	0	206	11600	357	0	next	incorrect	13
Vp013	7	Response	2	974596	11591	1
Vp013	8	Picture	MorphF8_04_orig.jpg ; MorphF8_10_LOWER.jpg	974605	0	151	24000	320	0	next	incorrect	15
Vp013	8	Response	2	998596	23991	1
Vp013	9	Picture	MorphF7_05_orig.jpg ; MorphF7_10_LOWER.jpg	998605	0	169	16799	392	0	next	incorrect	17
Vp013	9	Response	2	1015396	16791	1
Vp013	10	Picture	MorphM1_04_orig.jpg ; MorphM1_10_LOWER.jpg	1015404	0	223	100542	224	0	next	hit	19
Vp013	10	Response	1	1115795	100391	1
Vp013	11	Picture	MorphF10_09_orig.jpg ; MorphF10_10_LOWER.jpg	1115946	0	1	10658	225	0	next	incorrect	21
Vp013	11	Response	2	1126594	10648	1
Vp013	12	Picture	MorphM3_00_orig.jpg ; MorphM3_00_LOWER.jpg	1126604	0	224	16639	396	0	next	incorrect	23
Vp013	12	Response	2	1143234	16630	1
Vp013	13	Picture	MorphF7_05_orig.jpg ; MorphF7_00_LOWER.jpg	1143243	0	172	20607	173	0	next	incorrect	25
Vp013	13	Response	2	1163714	20471	1
Vp013	14	Picture	MorphM9_08_orig.jpg ; MorphM9_10_LOWER.jpg	1163850	0	1	10993	156	0	next	incorrect	27
Vp013	14	Response	2	1174834	10984	1
Vp013	15	Picture	MorphM8_02_orig.jpg ; MorphM8_10_LOWER.jpg	1174843	0	155	36778	156	0	next	incorrect	29
Vp013	15	Response	2	1211474	36631	1
Vp013	16	Picture	MorphM3_10_orig.jpg ; MorphM3_00_LOWER.jpg	1211621	0	1	21462	170	0	next	incorrect	31
Vp013	16	Response	2	1233074	21453	1
Vp013	17	Picture	MorphF9_02_orig.jpg ; MorphF9_10_LOWER.jpg	1233083	0	169	13836	170	0	next	incorrect	33
Vp013	17	Response	2	1246833	13750	1
Vp013	18	Picture	MorphF10_05_orig.jpg ; MorphF10_10_LOWER.jpg	1246919	0	1	16057	2	0	next	hit	35
Vp013	18	Response	1	1262833	15914	1
Vp013	19	Picture	MorphM10_06_orig.jpg ; MorphM10_10_LOWER.jpg	1262976	0	1	17250	2	0	next	hit	37
Vp013	19	Response	1	1280113	17137	1
Vp013	20	Picture	MorphF8_01_orig.jpg ; MorphF8_00_LOWER.jpg	1280226	0	1	19735	172	0	next	incorrect	39
Vp013	20	Response	2	1299953	19727	1
Vp013	21	Picture	MorphM8_10_orig.jpg ; MorphM8_10_LOWER.jpg	1299961	0	171	27639	172	0	next	hit	41
Vp013	21	Response	1	1327473	27512	1
Vp013	22	Picture	MorphF1_01_orig.jpg ; MorphF1_00_LOWER.jpg	1327600	0	1	18312	2	0	next	incorrect	43
Vp013	22	Response	2	1345792	18192	1
Vp013	23	Picture	MorphM4_09_orig.jpg ; MorphM4_00_LOWER.jpg	1345912	0	1	27169	169	0	next	incorrect	45
Vp013	23	Response	2	1373072	27160	1
Vp013	24	Picture	MorphF7_02_orig.jpg ; MorphF7_10_LOWER.jpg	1373081	0	168	20720	317	0	next	hit	47
Vp013	24	Response	1	1393792	20711	1
Vp013	25	Picture	MorphM2_01_orig.jpg ; MorphM2_10_LOWER.jpg	1393801	0	149	9520	332	0	next	incorrect	49
Vp013	25	Response	2	1403312	9511	1
Vp013	26	Picture	MorphM9_04_orig.jpg ; MorphM9_00_LOWER.jpg	1403321	0	183	9037	353	0	next	incorrect	51
Vp013	26	Response	2	1412352	9031	1
Vp013	27	Picture	MorphF9_07_orig.jpg ; MorphF9_00_LOWER.jpg	1412358	0	170	18348	172	0	next	incorrect	53
Vp013	27	Response	2	1430592	18234	1
Vp013	28	Picture	MorphM6_09_orig.jpg ; MorphM6_10_LOWER.jpg	1430706	0	2	14454	146	0	next	hit	55
Vp013	28	Response	1	1445151	14445	1
Vp013	29	Picture	MorphF5_04_orig.jpg ; MorphF5_10_LOWER.jpg	1445160	0	144	11360	340	0	next	incorrect	57
Vp013	29	Response	2	1456511	11351	1
Vp013	30	Picture	MorphM6_07_orig.jpg ; MorphM6_00_LOWER.jpg	1456520	0	196	75435	197	0	next	incorrect	59
Vp013	30	Response	2	1531871	75351	1
Vp013	31	Picture	MorphM8_08_orig.jpg ; MorphM8_10_LOWER.jpg	1531955	0	1	11765	180	0	next	hit	61
Vp013	31	Response	1	1543711	11756	1
Vp013	32	Picture	MorphM10_03_orig.jpg ; MorphM10_00_LOWER.jpg	1543720	0	179	21200	390	0	next	incorrect	63
Vp013	32	Response	2	1564910	21190	1
Vp013	33	Picture	MorphM7_06_orig.jpg ; MorphM7_00_LOWER.jpg	1564920	0	211	8399	383	0	next	incorrect	65
Vp013	33	Response	2	1573310	8390	1
Vp013	34	Picture	MorphM3_03_orig.jpg ; MorphM3_00_LOWER.jpg	1573319	0	172	9037	331	0	next	incorrect	67
Vp013	34	Response	2	1582350	9031	1
Vp013	35	Picture	MorphF4_08_orig.jpg ; MorphF4_10_LOWER.jpg	1582356	0	159	12764	160	0	next	hit	69
Vp013	35	Response	1	1594990	12634	1
Vp013	36	Picture	MorphM4_02_orig.jpg ; MorphM4_00_LOWER.jpg	1595120	0	1	17079	174	0	next	incorrect	71
Vp013	36	Response	2	1612190	17070	1
Vp013	37	Picture	MorphF2_04_orig.jpg ; MorphF2_10_LOWER.jpg	1612199	0	173	12513	174	0	next	incorrect	73
Vp013	37	Response	2	1624590	12391	1
Vp013	38	Picture	MorphF4_03_orig.jpg ; MorphF4_10_LOWER.jpg	1624712	0	1	14729	2	0	next	incorrect	75
Vp013	38	Response	2	1639310	14598	1
Vp013	39	Picture	MorphM4_06_orig.jpg ; MorphM4_00_LOWER.jpg	1639441	0	1	26917	156	0	next	incorrect	77
Vp013	39	Response	2	1666349	26908	1
Vp013	40	Picture	MorphF5_06_orig.jpg ; MorphF5_10_LOWER.jpg	1666358	0	155	13291	156	0	next	incorrect	79
Vp013	40	Response	2	1679549	13191	1
Vp013	41	Picture	MorphF7_07_orig.jpg ; MorphF7_10_LOWER.jpg	1679649	0	1	27669	199	0	next	hit	81
Vp013	41	Response	1	1707309	27660	1
Vp013	42	Picture	MorphM3_01_orig.jpg ; MorphM3_00_LOWER.jpg	1707318	0	198	13600	199	0	next	incorrect	83
Vp013	42	Response	2	1720829	13511	1
Vp013	43	Picture	MorphM6_03_orig.jpg ; MorphM6_10_LOWER.jpg	1720918	0	1	9201	223	0	next	incorrect	85
Vp013	43	Response	2	1730109	9191	1
Vp013	44	Picture	MorphF10_03_orig.jpg ; MorphF10_00_LOWER.jpg	1730119	0	222	10238	423	0	next	incorrect	87
Vp013	44	Response	2	1740349	10230	1
Vp013	45	Picture	MorphF8_06_orig.jpg ; MorphF8_10_LOWER.jpg	1740357	0	201	18247	202	0	next	incorrect	89
Vp013	45	Response	2	1758509	18152	1
Vp013	46	Picture	MorphM2_07_orig.jpg ; MorphM2_10_LOWER.jpg	1758604	0	1	25080	2	0	next	incorrect	91
Vp013	46	Response	2	1783548	24944	1
Vp013	47	Picture	MorphF3_05_orig.jpg ; MorphF3_10_LOWER.jpg	1783684	0	1	8891	2	0	next	incorrect	93
Vp013	47	Response	2	1792428	8744	1
Vp013	48	Picture	MorphF7_03_orig.jpg ; MorphF7_00_LOWER.jpg	1792575	0	1	8342	153	0	next	incorrect	95
Vp013	48	Response	2	1800908	8333	1
Vp013	49	Picture	MorphM9_06_orig.jpg ; MorphM9_00_LOWER.jpg	1800917	0	152	11759	355	0	next	incorrect	97
Vp013	49	Response	2	1812668	11751	1
Vp013	50	Picture	MorphF8_09_orig.jpg ; MorphF8_00_LOWER.jpg	1812676	0	203	14477	393	0	next	incorrect	99
Vp013	50	Response	2	1827148	14472	1
Vp013	51	Picture	MorphF4_02_orig.jpg ; MorphF4_10_LOWER.jpg	1827153	0	190	19696	191	0	next	incorrect	101
Vp013	51	Response	2	1846748	19595	1
Vp013	52	Picture	MorphF7_09_orig.jpg ; MorphF7_10_LOWER.jpg	1846849	0	1	14307	159	0	next	hit	103
Vp013	52	Response	1	1861148	14299	1
Vp013	53	Picture	MorphM3_09_orig.jpg ; MorphM3_00_LOWER.jpg	1861156	0	158	26299	159	0	next	hit	105
Vp013	53	Response	1	1887387	26231	1
Vp013	54	Picture	MorphF10_09_orig.jpg ; MorphF10_00_LOWER.jpg	1887455	0	1	13269	2	0	next	hit	107
Vp013	54	Response	1	1900587	13132	1
Vp013	55	Picture	MorphF8_00_orig.jpg ; MorphF8_10_LOWER.jpg	1900724	0	1	21311	189	0	next	incorrect	109
Vp013	55	Response	2	1922027	21303	1
Vp013	56	Picture	MorphM4_07_orig.jpg ; MorphM4_00_LOWER.jpg	1922035	0	188	9475	189	0	next	incorrect	111
Vp013	56	Response	2	1931387	9352	1
Vp013	57	Picture	MorphF8_00_orig.jpg ; MorphF8_00_LOWER.jpg	1931510	0	1	9820	2	0	next	incorrect	113
Vp013	57	Response	2	1941227	9717	1
Vp013	58	Picture	MorphF3_07_orig.jpg ; MorphF3_00_LOWER.jpg	1941330	0	1	62865	169	0	next	incorrect	115
Vp013	58	Response	2	2004186	62856	1
Vp013	59	Picture	MorphM3_06_orig.jpg ; MorphM3_00_LOWER.jpg	2004195	0	168	44090	169	0	next	hit	117
Vp013	59	Response	1	2048186	43991	1
Vp013	60	Picture	MorphF8_03_orig.jpg ; MorphF8_10_LOWER.jpg	2048285	0	1	22957	2	0	next	incorrect	119
Vp013	60	Response	2	2071146	22861	1
Vp013	61	Picture	MorphF9_10_orig.jpg ; MorphF9_00_LOWER.jpg	2071242	0	1	11992	218	0	next	hit	121
Vp013	61	Response	1	2083225	11983	1
Vp013	62	Picture	MorphF6_03_orig.jpg ; MorphF6_10_LOWER.jpg	2083234	0	217	11628	218	0	next	incorrect	123
Vp013	62	Response	2	2094745	11511	1
Vp013	63	Picture	MorphF3_00_orig.jpg ; MorphF3_10_LOWER.jpg	2094862	0	1	11545	2	0	next	incorrect	125
Vp013	63	Response	2	2106265	11403	1
Vp013	64	Picture	MorphF6_01_orig.jpg ; MorphF6_00_LOWER.jpg	2106407	0	1	10616	2	0	next	incorrect	127
Vp013	64	Response	2	2116905	10498	1
Vp013	65	Picture	MorphM4_03_orig.jpg ; MorphM4_00_LOWER.jpg	2117023	0	1	6900	2	0	next	incorrect	129
Vp013	65	Response	2	2123785	6762	1
Vp013	66	Picture	MorphF9_06_orig.jpg ; MorphF9_00_LOWER.jpg	2123923	0	1	15631	162	0	next	incorrect	131
Vp013	66	Response	2	2139545	15622	1
Vp013	67	Picture	MorphM7_10_orig.jpg ; MorphM7_10_LOWER.jpg	2139554	0	161	9520	357	0	next	hit	133
Vp013	67	Response	1	2149065	9511	1
Vp013	68	Picture	MorphF4_05_orig.jpg ; MorphF4_00_LOWER.jpg	2149074	0	196	8024	197	0	next	incorrect	135
Vp013	68	Response	2	2156985	7911	1
Vp013	69	Picture	MorphF8_05_orig.jpg ; MorphF8_00_LOWER.jpg	2157098	0	1	8055	174	0	next	incorrect	137
Vp013	69	Response	2	2165145	8047	1
Vp013	70	Picture	MorphF1_05_orig.jpg ; MorphF1_00_LOWER.jpg	2165153	0	173	14504	174	0	next	incorrect	139
Vp013	70	Response	2	2179544	14391	1
Vp013	71	Picture	MorphF5_06_orig.jpg ; MorphF5_00_LOWER.jpg	2179657	0	1	9656	165	0	next	incorrect	141
Vp013	71	Response	2	2189304	9647	1
Vp013	72	Picture	MorphM10_02_orig.jpg ; MorphM10_00_LOWER.jpg	2189313	0	164	9054	165	0	next	incorrect	143
Vp013	72	Response	2	2198264	8951	1
Vp013	73	Picture	MorphF6_03_orig.jpg ; MorphF6_00_LOWER.jpg	2198367	0	1	19374	2	0	next	incorrect	145
Vp013	73	Response	2	2217624	19257	1
Vp013	74	Picture	MorphM3_05_orig.jpg ; MorphM3_10_LOWER.jpg	2217741	0	1	19772	2	0	next	hit	147
Vp013	74	Response	1	2237384	19643	1
Vp013	75	Picture	MorphM8_02_orig.jpg ; MorphM8_00_LOWER.jpg	2237513	0	1	8039	190	0	next	incorrect	149
Vp013	75	Response	2	2245544	8031	1
Vp013	76	Picture	MorphM4_00_orig.jpg ; MorphM4_00_LOWER.jpg	2245552	0	189	9200	335	0	next	incorrect	151
Vp013	76	Response	2	2254744	9192	1
Vp013	77	Picture	MorphM9_00_orig.jpg ; MorphM9_10_LOWER.jpg	2254752	0	146	9301	147	0	next	incorrect	153
Vp013	77	Response	2	2263944	9192	1
Vp013	78	Picture	MorphM5_02_orig.jpg ; MorphM5_00_LOWER.jpg	2264053	0	1	12139	204	0	next	incorrect	155
Vp013	78	Response	2	2276184	12131	1
Vp013	79	Picture	MorphM8_07_orig.jpg ; MorphM8_10_LOWER.jpg	2276192	0	203	11614	204	0	next	hit	157
Vp013	79	Response	1	2287703	11511	1
Vp013	80	Picture	MorphF4_05_orig.jpg ; MorphF4_10_LOWER.jpg	2287806	0	1	18179	2	0	next	hit	159
Vp013	80	Response	1	2305863	18057	1
Vp013	81	Picture	MorphF8_06_orig.jpg ; MorphF8_00_LOWER.jpg	2305985	0	1	8605	156	0	next	incorrect	161
Vp013	81	Response	2	2314583	8598	1
Vp013	82	Picture	MorphM8_08_orig.jpg ; MorphM8_00_LOWER.jpg	2314590	0	155	14618	156	0	next	hit	163
Vp013	82	Response	1	2329063	14473	1
Vp013	83	Picture	MorphM2_08_orig.jpg ; MorphM2_00_LOWER.jpg	2329208	0	1	11544	2	0	next	hit	165
Vp013	83	Response	1	2340663	11455	1
Vp013	84	Picture	MorphF9_02_orig.jpg ; MorphF9_00_LOWER.jpg	2340752	0	1	22239	190	0	next	incorrect	167
Vp013	84	Response	2	2362983	22231	1
Vp013	85	Picture	MorphF2_08_orig.jpg ; MorphF2_10_LOWER.jpg	2362991	0	189	12263	190	0	next	hit	169
Vp013	85	Response	1	2375143	12152	1
Vp013	86	Picture	MorphM3_04_orig.jpg ; MorphM3_10_LOWER.jpg	2375254	0	1	8095	2	0	next	hit	171
Vp013	86	Response	1	2383223	7969	1
Vp013	87	Picture	MorphF5_01_orig.jpg ; MorphF5_10_LOWER.jpg	2383349	0	1	6900	2	0	next	incorrect	173
Vp013	87	Response	2	2390102	6753	1
Vp013	88	Picture	MorphM2_03_orig.jpg ; MorphM2_10_LOWER.jpg	2390249	0	1	57856	3	0	next	incorrect	175
Vp013	88	Response	2	2448022	57773	1
Vp013	89	Picture	MorphM1_04_orig.jpg ; MorphM1_00_LOWER.jpg	2448105	0	2	7685	148	0	next	incorrect	177
Vp013	89	Response	2	2455782	7677	1
Vp013	90	Picture	MorphF7_01_orig.jpg ; MorphF7_10_LOWER.jpg	2455790	0	146	50160	292	0	next	incorrect	179
Vp013	90	Response	2	2505941	50151	1
Vp013	91	Picture	MorphF8_07_orig.jpg ; MorphF8_00_LOWER.jpg	2505950	0	146	20978	147	0	next	incorrect	181
Vp013	91	Response	2	2526821	20871	1
Vp013	92	Picture	MorphM1_05_orig.jpg ; MorphM1_10_LOWER.jpg	2526928	0	1	11341	206	0	next	incorrect	183
Vp013	92	Response	2	2538261	11333	1
Vp013	93	Picture	MorphF3_10_orig.jpg ; MorphF3_10_LOWER.jpg	2538269	0	205	6240	407	0	next	incorrect	185
Vp013	93	Response	2	2544501	6232	1
Vp013	94	Picture	MorphM5_05_orig.jpg ; MorphM5_00_LOWER.jpg	2544509	0	202	13338	203	0	next	incorrect	187
Vp013	94	Response	2	2557701	13192	1
Vp013	95	Picture	MorphF2_01_orig.jpg ; MorphF2_00_LOWER.jpg	2557847	0	1	7696	3	0	next	incorrect	189
Vp013	95	Response	2	2565461	7614	1
Vp013	96	Picture	MorphM2_00_orig.jpg ; MorphM2_00_LOWER.jpg	2565543	0	2	11147	3	0	next	incorrect	191
Vp013	96	Response	2	2576581	11038	1
Vp013	97	Picture	MorphF9_01_orig.jpg ; MorphF9_10_LOWER.jpg	2576690	0	1	17898	151	0	next	incorrect	193
Vp013	97	Response	2	2594581	17891	1
Vp013	98	Picture	MorphF3_05_orig.jpg ; MorphF3_00_LOWER.jpg	2594588	0	150	26291	151	0	next	incorrect	195
Vp013	98	Response	2	2620740	26152	1
Vp013	99	Picture	MorphM5_05_orig.jpg ; MorphM5_10_LOWER.jpg	2620879	0	1	12670	204	0	next	hit	197
Vp013	99	Response	1	2633540	12661	1
Vp013	100	Picture	MorphF7_08_orig.jpg ; MorphF7_10_LOWER.jpg	2633549	0	203	12880	397	0	next	hit	199
Vp013	100	Response	1	2646420	12871	1
Vp013	101	Picture	MorphM10_10_orig.jpg ; MorphM10_00_LOWER.jpg	2646429	0	194	14127	195	0	next	hit	201
Vp013	101	Response	1	2660420	13991	1
Vp013	102	Picture	MorphM7_02_orig.jpg ; MorphM7_10_LOWER.jpg	2660556	0	1	10992	156	0	next	hit	203
Vp013	102	Response	1	2671540	10984	1
Vp013	103	Picture	MorphM4_04_orig.jpg ; MorphM4_00_LOWER.jpg	2671548	0	155	8780	156	0	next	incorrect	205
Vp013	103	Response	2	2680180	8632	1
Vp013	104	Picture	MorphM7_04_orig.jpg ; MorphM7_10_LOWER.jpg	2680328	0	1	6767	2	0	next	hit	207
Vp013	104	Response	1	2686980	6652	1
Vp013	105	Picture	MorphM5_06_orig.jpg ; MorphM5_10_LOWER.jpg	2687095	0	1	60378	2	0	next	hit	209
Vp013	105	Response	1	2747379	60284	1
Vp013	106	Picture	MorphM1_02_orig.jpg ; MorphM1_00_LOWER.jpg	2747473	0	1	22957	2	0	next	incorrect	211
Vp013	106	Response	2	2770339	22866	1
Vp013	107	Picture	MorphM7_03_orig.jpg ; MorphM7_10_LOWER.jpg	2770430	0	1	9952	2	0	next	hit	213
Vp013	107	Response	1	2780259	9829	1
Vp013	108	Picture	MorphF8_09_orig.jpg ; MorphF8_10_LOWER.jpg	2780382	0	1	15526	2	0	next	hit	215
Vp013	108	Response	1	2795779	15397	1
Vp013	109	Picture	MorphF5_03_orig.jpg ; MorphF5_00_LOWER.jpg	2795908	0	1	6768	2	0	next	incorrect	217
Vp013	109	Response	2	2802579	6671	1
Vp013	110	Picture	MorphF6_00_orig.jpg ; MorphF6_00_LOWER.jpg	2802676	0	1	10470	148	0	next	incorrect	219
Vp013	110	Response	2	2813139	10463	1
Vp013	111	Picture	MorphF3_00_orig.jpg ; MorphF3_00_LOWER.jpg	2813146	0	147	44721	292	0	next	incorrect	221
Vp013	111	Response	2	2857858	44712	1
Vp013	112	Picture	MorphM1_08_orig.jpg ; MorphM1_10_LOWER.jpg	2857867	0	145	13812	146	0	next	hit	223
Vp013	112	Response	1	2871538	13671	1
Vp013	113	Picture	MorphF1_09_orig.jpg ; MorphF1_10_LOWER.jpg	2871679	0	1	16428	161	0	next	incorrect	225
Vp013	113	Response	2	2888098	16419	1
Vp013	114	Picture	MorphF4_00_orig.jpg ; MorphF4_10_LOWER.jpg	2888107	0	160	14959	356	0	next	hit	227
Vp013	114	Response	1	2903058	14951	1
Vp013	115	Picture	MorphF2_09_orig.jpg ; MorphF2_10_LOWER.jpg	2903066	0	196	6640	387	0	next	incorrect	229
Vp013	115	Response	2	2909698	6632	1
Vp013	116	Picture	MorphM7_05_orig.jpg ; MorphM7_10_LOWER.jpg	2909706	0	191	16114	192	0	next	hit	231
Vp013	116	Response	1	2925697	15991	1
Vp013	117	Picture	MorphM2_06_orig.jpg ; MorphM2_00_LOWER.jpg	2925820	0	1	42045	155	0	next	hit	233
Vp013	117	Response	1	2967857	42037	1
Vp013	118	Picture	MorphF7_01_orig.jpg ; MorphF7_00_LOWER.jpg	2967865	0	154	6655	155	0	next	incorrect	235
Vp013	118	Response	2	2974417	6552	1
Vp013	119	Picture	MorphM6_00_orig.jpg ; MorphM6_00_LOWER.jpg	2974520	0	1	8626	2	0	next	incorrect	237
Vp013	119	Response	2	2983057	8537	1
Vp013	120	Picture	MorphF2_02_orig.jpg ; MorphF2_00_LOWER.jpg	2983146	0	1	6319	185	0	next	incorrect	239
Vp013	120	Response	2	2989457	6311	1
Vp013	121	Picture	MorphF1_02_orig.jpg ; MorphF1_10_LOWER.jpg	2989465	0	184	16960	393	0	next	incorrect	241
Vp013	121	Response	2	3006417	16952	1
Vp013	122	Picture	MorphF7_06_orig.jpg ; MorphF7_10_LOWER.jpg	3006425	0	209	12018	210	0	next	hit	243
Vp013	122	Response	1	3018336	11911	1
Vp013	123	Picture	MorphF3_09_orig.jpg ; MorphF3_00_LOWER.jpg	3018443	0	1	12474	2	0	next	incorrect	245
Vp013	123	Response	2	3030816	12373	1
Vp013	124	Picture	MorphM5_07_orig.jpg ; MorphM5_10_LOWER.jpg	3030917	0	1	33042	2	0	next	hit	247
Vp013	124	Response	1	3063856	32939	1
Vp013	125	Picture	MorphF1_10_orig.jpg ; MorphF1_10_LOWER.jpg	3063959	0	1	88112	2	0	next	hit	249
Vp013	125	Response	1	3151935	87976	1
Vp013	126	Picture	MorphM10_04_orig.jpg ; MorphM10_00_LOWER.jpg	3152071	0	1	22160	2	0	next	hit	251
Vp013	126	Response	1	3174095	22024	1
Vp013	127	Picture	MorphF6_05_orig.jpg ; MorphF6_10_LOWER.jpg	3174231	0	1	8360	2	0	next	incorrect	253
Vp013	127	Response	2	3182495	8264	1
Vp013	128	Picture	MorphM3_05_orig.jpg ; MorphM3_00_LOWER.jpg	3182591	0	1	9512	177	0	next	hit	255
Vp013	128	Response	1	3192095	9504	1
Vp013	129	Picture	MorphF6_09_orig.jpg ; MorphF6_10_LOWER.jpg	3192103	0	176	14080	338	0	next	hit	257
Vp013	129	Response	1	3206175	14072	1
Vp013	130	Picture	MorphF5_07_orig.jpg ; MorphF5_00_LOWER.jpg	3206183	0	162	8480	337	0	next	incorrect	259
Vp013	130	Response	2	3214655	8472	1
Vp013	131	Picture	MorphF10_08_orig.jpg ; MorphF10_00_LOWER.jpg	3214663	0	175	23755	348	0	next	hit	261
Vp013	131	Response	1	3238414	23751	1
Vp013	132	Picture	MorphF7_06_orig.jpg ; MorphF7_00_LOWER.jpg	3238418	0	173	8085	356	0	next	incorrect	263
Vp013	132	Response	2	3246494	8076	1
Vp013	133	Picture	MorphM1_00_orig.jpg ; MorphM1_10_LOWER.jpg	3246503	0	183	17360	389	0	next	incorrect	265
Vp013	133	Response	2	3263854	17351	1
Vp013	134	Picture	MorphF8_10_orig.jpg ; MorphF8_00_LOWER.jpg	3263863	0	206	10400	363	0	next	hit	267
Vp013	134	Response	1	3274254	10391	1
Vp013	135	Picture	MorphM6_02_orig.jpg ; MorphM6_00_LOWER.jpg	3274263	0	157	7119	360	0	next	incorrect	269
Vp013	135	Response	2	3281374	7111	1
Vp013	136	Picture	MorphF4_01_orig.jpg ; MorphF4_10_LOWER.jpg	3281382	0	203	8297	204	0	next	hit	271
Vp013	136	Response	1	3289534	8152	1
Vp013	137	Picture	MorphM2_10_orig.jpg ; MorphM2_00_LOWER.jpg	3289679	0	1	20824	144	0	next	hit	273
Vp013	137	Response	1	3310494	20815	1
Vp013	138	Picture	MorphM8_05_orig.jpg ; MorphM8_00_LOWER.jpg	3310503	0	143	8502	144	0	next	hit	275
Vp013	138	Response	1	3318894	8391	1
Vp013	139	Picture	MorphM3_09_orig.jpg ; MorphM3_10_LOWER.jpg	3319005	0	1	6697	206	0	next	hit	277
Vp013	139	Response	1	3325694	6689	1
Vp013	140	Picture	MorphM9_09_orig.jpg ; MorphM9_10_LOWER.jpg	3325702	0	205	15679	389	0	next	hit	279
Vp013	140	Response	1	3341374	15672	1
Vp013	141	Picture	MorphM3_01_orig.jpg ; MorphM3_10_LOWER.jpg	3341381	0	184	12524	185	0	next	incorrect	281
Vp013	141	Response	2	3353773	12392	1
Vp013	142	Picture	MorphM6_05_orig.jpg ; MorphM6_00_LOWER.jpg	3353905	0	1	7829	2	0	next	hit	283
Vp013	142	Response	1	3361613	7708	1
Vp013	143	Picture	MorphF7_10_orig.jpg ; MorphF7_10_LOWER.jpg	3361734	0	1	26608	199	0	next	hit	285
Vp013	143	Response	1	3388333	26599	1
Vp013	144	Picture	MorphF2_03_orig.jpg ; MorphF2_10_LOWER.jpg	3388342	0	198	8159	199	0	next	incorrect	287
Vp013	144	Response	2	3396413	8071	1
Vp013	145	Picture	MorphM5_04_orig.jpg ; MorphM5_00_LOWER.jpg	3396501	0	1	53280	200	0	next	incorrect	289
Vp013	145	Response	2	3449773	53272	1
Vp013	146	Picture	MorphF4_10_orig.jpg ; MorphF4_00_LOWER.jpg	3449781	0	199	19280	359	0	next	hit	291
Vp013	146	Response	1	3469052	19271	1
Vp013	147	Picture	MorphF6_10_orig.jpg ; MorphF6_00_LOWER.jpg	3469061	0	160	26566	161	0	next	hit	293
Vp013	147	Response	1	3495532	26471	1
Vp013	148	Picture	MorphF9_03_orig.jpg ; MorphF9_10_LOWER.jpg	3495627	0	1	9513	176	0	next	incorrect	295
Vp013	148	Response	2	3505132	9505	1
Vp013	149	Picture	MorphF7_04_orig.jpg ; MorphF7_00_LOWER.jpg	3505140	0	175	7836	343	0	next	incorrect	297
Vp013	149	Response	2	3512972	7832	1
Vp013	150	Picture	MorphF10_03_orig.jpg ; MorphF10_10_LOWER.jpg	3512976	0	168	9524	367	0	next	hit	299
Vp013	150	Response	1	3522492	9516	1
Vp013	151	Picture	MorphF2_06_orig.jpg ; MorphF2_00_LOWER.jpg	3522500	0	199	30320	200	0	next	incorrect	301
Vp013	151	Response	2	3552732	30232	1
Vp013	152	Picture	MorphM8_03_orig.jpg ; MorphM8_00_LOWER.jpg	3552820	0	1	42729	2	0	next	hit	303
Vp013	152	Response	1	3595451	42631	1
Vp013	153	Picture	MorphM9_06_orig.jpg ; MorphM9_10_LOWER.jpg	3595549	0	1	7696	3	0	next	incorrect	305
Vp013	153	Response	2	3603131	7582	1
Vp013	154	Picture	MorphF9_04_orig.jpg ; MorphF9_10_LOWER.jpg	3603245	0	2	9094	198	0	next	incorrect	307
Vp013	154	Response	2	3612331	9086	1
Vp013	155	Picture	MorphF3_08_orig.jpg ; MorphF3_00_LOWER.jpg	3612339	0	196	7228	197	0	next	incorrect	309
Vp013	155	Response	2	3619451	7112	1
Vp013	156	Picture	MorphM1_00_orig.jpg ; MorphM1_00_LOWER.jpg	3619567	0	1	6452	185	0	next	incorrect	311
Vp013	156	Response	2	3626011	6444	1
Vp013	157	Picture	MorphF5_10_orig.jpg ; MorphF5_00_LOWER.jpg	3626019	0	184	18079	336	0	next	hit	313
Vp013	157	Response	1	3644091	18072	1
Vp013	158	Picture	MorphM10_10_orig.jpg ; MorphM10_10_LOWER.jpg	3644098	0	152	11121	330	0	next	hit	315
Vp013	158	Response	1	3655211	11113	1
Vp013	159	Picture	MorphM8_00_orig.jpg ; MorphM8_00_LOWER.jpg	3655219	0	178	13580	179	0	next	incorrect	317
Vp013	159	Response	2	3668650	13431	1
Vp013	160	Picture	MorphF1_08_orig.jpg ; MorphF1_00_LOWER.jpg	3668799	0	1	44321	2	0	next	incorrect	319
Vp013	160	Response	2	3712970	44171	1
Vp013	161	Picture	MorphM10_08_orig.jpg ; MorphM10_00_LOWER.jpg	3713120	0	1	14978	151	0	next	hit	321
Vp013	161	Response	1	3728090	14970	1
Vp013	162	Picture	MorphF7_08_orig.jpg ; MorphF7_00_LOWER.jpg	3728098	0	150	18462	151	0	next	hit	323
Vp013	162	Response	1	3746410	18312	1
Vp013	163	Picture	MorphM10_01_orig.jpg ; MorphM10_10_LOWER.jpg	3746560	0	1	9377	179	0	next	hit	325
Vp013	163	Response	1	3755930	9370	1
Vp013	164	Picture	MorphM2_00_orig.jpg ; MorphM2_10_LOWER.jpg	3755937	0	178	10081	360	0	next	incorrect	327
Vp013	164	Response	2	3766009	10072	1
Vp013	165	Picture	MorphF6_07_orig.jpg ; MorphF6_10_LOWER.jpg	3766018	0	182	15309	183	0	next	hit	329
Vp013	165	Response	1	3781209	15191	1
Vp013	166	Picture	MorphF3_04_orig.jpg ; MorphF3_10_LOWER.jpg	3781327	0	1	11890	55	0	next	hit	331
Vp013	166	Response	1	3793209	11882	1
Vp013	167	Picture	MorphM2_05_orig.jpg ; MorphM2_00_LOWER.jpg	3793217	0	54	37208	55	0	next	incorrect	333
Vp013	167	Response	2	3830329	37112	1
Vp013	168	Picture	MorphF6_05_orig.jpg ; MorphF6_00_LOWER.jpg	3830425	0	1	21895	3	0	next	incorrect	335
Vp013	168	Response	2	3852169	21744	1
Vp013	169	Picture	MorphF3_03_orig.jpg ; MorphF3_10_LOWER.jpg	3852320	0	2	16455	3	0	next	incorrect	337
Vp013	169	Response	2	3868648	16328	1
Vp013	170	Picture	MorphM1_07_orig.jpg ; MorphM1_00_LOWER.jpg	3868775	0	1	19723	184	0	next	incorrect	339
Vp013	170	Response	2	3888489	19714	1
Vp013	171	Picture	MorphM4_03_orig.jpg ; MorphM4_10_LOWER.jpg	3888498	0	183	58639	380	0	next	incorrect	341
Vp013	171	Response	2	3947128	58630	1
Vp013	172	Picture	MorphF2_07_orig.jpg ; MorphF2_00_LOWER.jpg	3947137	0	197	6963	198	0	next	incorrect	343
Vp013	172	Response	2	3954008	6871	1
Vp013	173	Picture	MorphM3_06_orig.jpg ; MorphM3_10_LOWER.jpg	3954100	0	1	12208	2	0	next	hit	345
Vp013	173	Response	1	3966168	12068	1
Vp013	174	Picture	MorphF7_00_orig.jpg ; MorphF7_00_LOWER.jpg	3966308	0	1	16057	2	0	next	incorrect	347
Vp013	174	Response	2	3982247	15939	1
Vp013	175	Picture	MorphF2_00_orig.jpg ; MorphF2_10_LOWER.jpg	3982365	0	1	6103	3	0	next	incorrect	349
Vp013	175	Response	2	3988327	5962	1
Vp013	176	Picture	MorphM6_06_orig.jpg ; MorphM6_00_LOWER.jpg	3988468	0	2	9388	170	0	next	incorrect	351
Vp013	176	Response	2	3997847	9379	1
Vp013	177	Picture	MorphF4_04_orig.jpg ; MorphF4_10_LOWER.jpg	3997856	0	168	7598	170	0	next	hit	353
Vp013	177	Response	1	4005367	7511	1
Vp013	178	Picture	MorphM5_08_orig.jpg ; MorphM5_00_LOWER.jpg	4005454	0	2	17762	156	0	next	incorrect	355
Vp013	178	Response	2	4023207	17753	1
Vp013	179	Picture	MorphF5_05_orig.jpg ; MorphF5_00_LOWER.jpg	4023216	0	154	21517	155	0	next	incorrect	357
Vp013	179	Response	2	4044647	21431	1
Vp013	180	Picture	MorphM10_03_orig.jpg ; MorphM10_10_LOWER.jpg	4044733	0	1	12803	204	0	next	hit	359
Vp013	180	Response	1	4057527	12794	1
Vp013	181	Picture	MorphM8_06_orig.jpg ; MorphM8_10_LOWER.jpg	4057536	0	203	43461	204	0	next	incorrect	361
Vp013	181	Response	2	4100886	43350	1
Vp013	182	Picture	MorphM9_01_orig.jpg ; MorphM9_10_LOWER.jpg	4100997	0	1	8891	2	0	next	incorrect	363
Vp013	182	Response	2	4109766	8769	1
Vp013	183	Picture	MorphF1_04_orig.jpg ; MorphF1_00_LOWER.jpg	4109888	0	1	7407	159	0	next	incorrect	365
Vp013	183	Response	2	4117286	7398	1
Vp013	184	Picture	MorphF9_08_orig.jpg ; MorphF9_10_LOWER.jpg	4117295	0	158	14319	328	0	next	hit	367
Vp013	184	Response	1	4131606	14311	1
Vp013	185	Picture	MorphM8_07_orig.jpg ; MorphM8_00_LOWER.jpg	4131614	0	170	10918	171	0	next	hit	369
Vp013	185	Response	1	4142406	10792	1
Vp013	186	Picture	MorphM7_07_orig.jpg ; MorphM7_00_LOWER.jpg	4142532	0	1	14199	2	0	next	hit	371
Vp013	186	Response	1	4156646	14114	1
Vp013	187	Picture	MorphM6_09_orig.jpg ; MorphM6_00_LOWER.jpg	4156731	0	1	73202	182	0	next	hit	373
Vp013	187	Response	1	4229925	73194	1
Vp013	188	Picture	MorphF7_02_orig.jpg ; MorphF7_00_LOWER.jpg	4229933	0	181	17962	182	0	next	incorrect	375
Vp013	188	Response	2	4247765	17832	1
Vp013	189	Picture	MorphF2_03_orig.jpg ; MorphF2_00_LOWER.jpg	4247895	0	1	7638	193	0	next	incorrect	377
Vp013	189	Response	2	4255525	7630	1
Vp013	190	Picture	MorphF9_00_orig.jpg ; MorphF9_10_LOWER.jpg	4255533	0	192	11280	383	0	next	incorrect	379
Vp013	190	Response	2	4266805	11272	1
Vp013	191	Picture	MorphF3_02_orig.jpg ; MorphF3_00_LOWER.jpg	4266813	0	191	22218	192	0	next	incorrect	381
Vp013	191	Response	2	4288885	22072	1
Vp013	192	Picture	MorphM4_09_orig.jpg ; MorphM4_10_LOWER.jpg	4289031	0	1	11781	164	0	next	hit	383
Vp013	192	Response	1	4300804	11773	1
Vp013	193	Picture	MorphF10_05_orig.jpg ; MorphF10_00_LOWER.jpg	4300812	0	163	15422	164	0	next	incorrect	385
Vp013	193	Response	2	4316164	15352	1
Vp013	194	Picture	MorphM7_03_orig.jpg ; MorphM7_00_LOWER.jpg	4316234	0	1	10577	174	0	next	hit	387
Vp013	194	Response	1	4326804	10570	1
Vp013	195	Picture	MorphM6_03_orig.jpg ; MorphM6_00_LOWER.jpg	4326811	0	173	8797	174	0	next	incorrect	389
Vp013	195	Response	2	4335524	8713	1
Vp013	196	Picture	MorphF1_01_orig.jpg ; MorphF1_10_LOWER.jpg	4335608	0	1	5706	2	0	next	incorrect	391
Vp013	196	Response	2	4341204	5596	1
Vp013	197	Picture	MorphF6_06_orig.jpg ; MorphF6_10_LOWER.jpg	4341314	0	1	6617	153	0	next	incorrect	393
Vp013	197	Response	2	4347924	6610	1
Vp013	198	Picture	MorphM9_00_orig.jpg ; MorphM9_00_LOWER.jpg	4347931	0	152	6520	153	0	next	incorrect	395
Vp013	198	Response	2	4354324	6393	1
Vp013	199	Picture	MorphM6_07_orig.jpg ; MorphM6_10_LOWER.jpg	4354451	0	1	19081	163	0	next	hit	397
Vp013	199	Response	1	4373524	19073	1
Vp013	200	Picture	MorphM4_10_orig.jpg ; MorphM4_10_LOWER.jpg	4373532	0	162	9039	308	0	next	hit	399
Vp013	200	Response	1	4382564	9032	1
Vp013	201	Picture	MorphM8_03_orig.jpg ; MorphM8_10_LOWER.jpg	4382571	0	146	16998	147	0	next	incorrect	401
Vp013	201	Response	2	4399443	16872	1
Vp013	202	Picture	MorphF3_01_orig.jpg ; MorphF3_00_LOWER.jpg	4399569	0	1	9483	206	0	next	incorrect	403
Vp013	202	Response	2	4409043	9474	1
Vp013	203	Picture	MorphM10_00_orig.jpg ; MorphM10_10_LOWER.jpg	4409052	0	205	7200	376	0	next	hit	405
Vp013	203	Response	1	4416243	7191	1
Vp013	204	Picture	MorphM5_00_orig.jpg ; MorphM5_00_LOWER.jpg	4416252	0	171	13970	172	0	next	incorrect	407
Vp013	204	Response	2	4430083	13831	1
Vp013	205	Picture	MorphM10_00_orig.jpg ; MorphM10_00_LOWER.jpg	4430222	0	1	42670	194	0	next	hit	409
Vp013	205	Response	1	4472883	42661	1
Vp013	206	Picture	MorphM6_08_orig.jpg ; MorphM6_00_LOWER.jpg	4472892	0	193	13196	194	0	next	incorrect	411
Vp013	206	Response	2	4486003	13111	1
Vp013	207	Picture	MorphF5_09_orig.jpg ; MorphF5_00_LOWER.jpg	4486088	0	1	20802	167	0	next	hit	413
Vp013	207	Response	1	4506882	20794	1
Vp013	208	Picture	MorphF8_01_orig.jpg ; MorphF8_10_LOWER.jpg	4506890	0	166	22325	167	0	next	incorrect	415
Vp013	208	Response	2	4529122	22232	1
Vp013	209	Picture	MorphM7_06_orig.jpg ; MorphM7_10_LOWER.jpg	4529215	0	1	7675	156	0	next	incorrect	417
Vp013	209	Response	2	4536882	7667	1
Vp013	210	Picture	MorphF7_04_orig.jpg ; MorphF7_10_LOWER.jpg	4536890	0	155	37521	343	0	next	incorrect	419
Vp013	210	Response	2	4574402	37512	1
Vp013	211	Picture	MorphM7_01_orig.jpg ; MorphM7_10_LOWER.jpg	4574411	0	188	15580	189	0	next	incorrect	421
Vp013	211	Response	2	4589842	15431	1
Vp013	212	Picture	MorphF2_00_orig.jpg ; MorphF2_00_LOWER.jpg	4589991	0	1	7564	2	0	next	hit	423
Vp013	212	Response	1	4597442	7451	1
Vp013	213	Picture	MorphF5_00_orig.jpg ; MorphF5_00_LOWER.jpg	4597555	0	1	91415	149	0	next	incorrect	425
Vp013	213	Response	2	4688961	91406	1
Vp013	214	Picture	MorphM6_04_orig.jpg ; MorphM6_00_LOWER.jpg	4688970	0	148	7180	149	0	next	incorrect	427
Vp013	214	Response	2	4696001	7031	1
Vp013	215	Picture	MorphM7_09_orig.jpg ; MorphM7_00_LOWER.jpg	4696150	0	1	7166	2	0	next	hit	429
Vp013	215	Response	1	4703201	7051	1
Vp013	216	Picture	MorphF5_05_orig.jpg ; MorphF5_10_LOWER.jpg	4703316	0	1	28795	2	0	next	hit	431
Vp013	216	Response	1	4732001	28685	1
Vp013	217	Picture	MorphF4_02_orig.jpg ; MorphF4_00_LOWER.jpg	4732111	0	1	8360	2	0	next	incorrect	433
Vp013	217	Response	2	4740320	8209	1
Vp013	218	Picture	MorphM5_09_orig.jpg ; MorphM5_00_LOWER.jpg	4740471	0	1	26097	180	0	next	incorrect	435
Vp013	218	Response	2	4766560	26089	1
Vp013	219	Picture	MorphF6_09_orig.jpg ; MorphF6_00_LOWER.jpg	4766568	0	179	21759	361	0	next	hit	437
Vp013	219	Response	1	4788320	21752	1
Vp013	220	Picture	MorphM3_10_orig.jpg ; MorphM3_10_LOWER.jpg	4788327	0	182	6152	183	0	next	hit	439
Vp013	220	Response	1	4794400	6073	1
Vp013	221	Picture	MorphF3_03_orig.jpg ; MorphF3_00_LOWER.jpg	4794479	0	1	10484	2	0	next	incorrect	441
Vp013	221	Response	2	4804880	10401	1
Vp013	222	Picture	MorphM2_03_orig.jpg ; MorphM2_00_LOWER.jpg	4804963	0	1	19506	2	0	next	incorrect	443
Vp013	222	Response	2	4824399	19436	1
Vp013	223	Picture	MorphM5_06_orig.jpg ; MorphM5_00_LOWER.jpg	4824469	0	1	25346	2	0	next	incorrect	445
Vp013	223	Response	2	4849679	25210	1
Vp013	224	Picture	MorphF10_02_orig.jpg ; MorphF10_10_LOWER.jpg	4849815	0	1	7962	2	0	next	hit	447
Vp013	224	Response	1	4857679	7864	1
Vp013	225	Picture	MorphF8_08_orig.jpg ; MorphF8_00_LOWER.jpg	4857777	0	1	16985	2	0	next	hit	449
Vp013	225	Response	1	4874639	16862	1
Vp013	226	Picture	MorphM5_00_orig.jpg ; MorphM5_10_LOWER.jpg	4874762	0	1	10844	172	0	next	incorrect	451
Vp013	226	Response	2	4885599	10837	1
Vp013	227	Picture	MorphF2_08_orig.jpg ; MorphF2_00_LOWER.jpg	4885606	0	171	12246	172	0	next	incorrect	453
Vp013	227	Response	2	4897759	12153	1
Vp013	228	Picture	MorphF8_04_orig.jpg ; MorphF8_00_LOWER.jpg	4897852	0	1	33174	2	0	next	incorrect	455
Vp013	228	Response	2	4930958	33106	1
Vp013	229	Picture	MorphM1_07_orig.jpg ; MorphM1_10_LOWER.jpg	4931026	0	1	15260	3	0	next	hit	457
Vp013	229	Response	1	4946158	15132	1
Vp013	230	Picture	MorphF10_04_orig.jpg ; MorphF10_00_LOWER.jpg	4946286	0	2	38040	181	0	next	hit	459
Vp013	230	Response	1	4984318	38032	1
Vp013	231	Picture	MorphF4_03_orig.jpg ; MorphF4_00_LOWER.jpg	4984326	0	179	17520	354	0	next	incorrect	461
Vp013	231	Response	2	5001838	17512	1
Vp013	232	Picture	MorphM8_01_orig.jpg ; MorphM8_10_LOWER.jpg	5001846	0	175	19919	336	0	next	hit	463
Vp013	232	Response	1	5021758	19912	1
Vp013	233	Picture	MorphF2_09_orig.jpg ; MorphF2_00_LOWER.jpg	5021765	0	161	20561	329	0	next	hit	465
Vp013	233	Response	1	5042317	20552	1
Vp013	234	Picture	MorphF9_09_orig.jpg ; MorphF9_10_LOWER.jpg	5042326	0	168	9721	169	0	next	hit	467
Vp013	234	Response	1	5051917	9591	1
Vp013	235	Picture	MorphF5_03_orig.jpg ; MorphF5_10_LOWER.jpg	5052047	0	1	9422	2	0	next	incorrect	469
Vp013	235	Response	2	5061357	9310	1
Vp013	236	Picture	MorphM6_10_orig.jpg ; MorphM6_00_LOWER.jpg	5061469	0	1	29575	151	0	next	hit	471
Vp013	236	Response	1	5091037	29568	1
Vp013	237	Picture	MorphM4_02_orig.jpg ; MorphM4_10_LOWER.jpg	5091044	0	150	3334	151	0	next	incorrect	473
Vp013	237	Response	2	5094317	3273	1
Vp013	238	Picture	MorphF2_07_orig.jpg ; MorphF2_10_LOWER.jpg	5094378	0	1	2654	2	0	next	incorrect	475
Vp013	238	Response	2	5096957	2579	1
Vp013	239	Picture	MorphM5_07_orig.jpg ; MorphM5_00_LOWER.jpg	5097032	0	1	2256	2	0	next	incorrect	477
Vp013	239	Response	2	5099197	2165	1
Vp013	240	Picture	MorphM8_00_orig.jpg ; MorphM8_10_LOWER.jpg	5099288	0	1	3277	175	0	next	hit	479
Vp013	240	Response	1	5102557	3269	1
Vp013	241	Picture	MorphF1_06_orig.jpg ; MorphF1_00_LOWER.jpg	5102565	0	174	29234	175	0	next	hit	481
Vp013	241	Response	1	5131677	29112	1
Vp013	242	Picture	MorphM9_10_orig.jpg ; MorphM9_10_LOWER.jpg	5131799	0	1	17486	165	0	next	incorrect	483
Vp013	242	Response	2	5149276	17477	1
Vp013	243	Picture	MorphF6_08_orig.jpg ; MorphF6_00_LOWER.jpg	5149285	0	164	13035	165	0	next	hit	485
Vp013	243	Response	1	5162236	12951	1
Vp013	244	Picture	MorphM2_09_orig.jpg ; MorphM2_10_LOWER.jpg	5162320	0	1	9819	2	0	next	hit	487
Vp013	244	Response	1	5172076	9756	1
Vp013	245	Picture	MorphF6_10_orig.jpg ; MorphF6_10_LOWER.jpg	5172139	0	1	9820	2	0	next	hit	489
Vp013	245	Response	1	5181836	9697	1
Vp013	246	Picture	MorphM6_05_orig.jpg ; MorphM6_10_LOWER.jpg	5181959	0	1	9644	178	0	next	incorrect	491
Vp013	246	Response	2	5191596	9637	1
Vp013	247	Picture	MorphM10_01_orig.jpg ; MorphM10_00_LOWER.jpg	5191603	0	177	7076	178	0	next	incorrect	493
Vp013	247	Response	2	5198556	6953	1
Vp013	248	Picture	MorphF10_01_orig.jpg ; MorphF10_10_LOWER.jpg	5198679	0	1	7962	2	0	next	hit	495
Vp013	248	Response	1	5206556	7877	1
Vp013	249	Picture	MorphM9_08_orig.jpg ; MorphM9_00_LOWER.jpg	5206641	0	1	9421	2	0	next	incorrect	497
Vp013	249	Response	2	5215916	9275	1
Vp013	250	Picture	MorphM7_05_orig.jpg ; MorphM7_00_LOWER.jpg	5216062	0	1	32982	195	0	next	hit	499
Vp013	250	Response	1	5249035	32973	1
Vp013	251	Picture	MorphF5_02_orig.jpg ; MorphF5_10_LOWER.jpg	5249044	0	194	28856	195	0	next	incorrect	501
Vp013	251	Response	2	5277756	28712	1
Vp013	252	Picture	MorphF9_08_orig.jpg ; MorphF9_00_LOWER.jpg	5277900	0	1	12606	2	0	next	hit	503
Vp013	252	Response	1	5290395	12495	1
Vp013	253	Picture	MorphM6_06_orig.jpg ; MorphM6_10_LOWER.jpg	5290506	0	1	8457	171	0	next	incorrect	505
Vp013	253	Response	2	5298955	8449	1
Vp013	254	Picture	MorphF9_05_orig.jpg ; MorphF9_00_LOWER.jpg	5298963	0	170	7202	171	0	next	hit	507
Vp013	254	Response	1	5306075	7112	1
Vp013	255	Picture	MorphF1_04_orig.jpg ; MorphF1_10_LOWER.jpg	5306165	0	1	10559	191	0	next	incorrect	509
Vp013	255	Response	2	5316715	10550	1
Vp013	256	Picture	MorphF3_06_orig.jpg ; MorphF3_10_LOWER.jpg	5316724	0	190	7039	374	0	next	incorrect	511
Vp013	256	Response	2	5323755	7031	1
Vp013	257	Picture	MorphF10_10_orig.jpg ; MorphF10_00_LOWER.jpg	5323763	0	184	6685	186	0	next	hit	513
Vp013	257	Response	1	5330315	6552	1
Vp013	258	Picture	MorphM1_08_orig.jpg ; MorphM1_00_LOWER.jpg	5330448	0	2	9820	3	0	next	incorrect	515
Vp013	258	Response	2	5340155	9707	1
Vp013	259	Picture	MorphF8_08_orig.jpg ; MorphF8_10_LOWER.jpg	5340268	0	1	65951	2	0	next	hit	517
Vp013	259	Response	1	5406154	65886	1
Vp013	260	Picture	MorphM3_03_orig.jpg ; MorphM3_10_LOWER.jpg	5406219	0	1	8343	152	0	next	incorrect	519
Vp013	260	Response	2	5414554	8335	1
Vp013	261	Picture	MorphM5_10_orig.jpg ; MorphM5_10_LOWER.jpg	5414562	0	151	34917	152	0	next	hit	521
Vp013	261	Response	1	5449354	34792	1
Vp013	262	Picture	MorphF2_05_orig.jpg ; MorphF2_00_LOWER.jpg	5449479	0	1	13403	2	0	next	incorrect	523
Vp013	262	Response	2	5462793	13314	1
Vp013	263	Picture	MorphF5_08_orig.jpg ; MorphF5_00_LOWER.jpg	5462882	0	1	14331	2	0	next	incorrect	525
Vp013	263	Response	2	5477113	14231	1
Vp013	264	Picture	MorphM4_10_orig.jpg ; MorphM4_00_LOWER.jpg	5477213	0	1	14308	158	0	next	incorrect	527
Vp013	264	Response	2	5491513	14300	1
Vp013	265	Picture	MorphM6_10_orig.jpg ; MorphM6_10_LOWER.jpg	5491521	0	157	27840	341	0	next	hit	529
Vp013	265	Response	1	5519353	27832	1
Vp013	266	Picture	MorphM10_04_orig.jpg ; MorphM10_10_LOWER.jpg	5519361	0	184	6154	185	0	next	hit	531
Vp013	266	Response	1	5525433	6072	1
Vp013	267	Picture	MorphM9_07_orig.jpg ; MorphM9_00_LOWER.jpg	5525515	0	1	9820	2	0	next	incorrect	533
Vp013	267	Response	2	5535273	9758	1
Vp013	268	Picture	MorphF5_00_orig.jpg ; MorphF5_10_LOWER.jpg	5535335	0	1	6237	2	0	next	incorrect	535
Vp013	268	Response	2	5541433	6098	1
Vp013	269	Picture	MorphF2_06_orig.jpg ; MorphF2_10_LOWER.jpg	5541572	0	1	10217	3	0	next	hit	537
Vp013	269	Response	1	5551673	10101	1
Vp013	270	Picture	MorphM1_05_orig.jpg ; MorphM1_00_LOWER.jpg	5551789	0	2	19332	178	0	next	incorrect	539
Vp013	270	Response	2	5571112	19323	1
Vp013	271	Picture	MorphF10_00_orig.jpg ; MorphF10_10_LOWER.jpg	5571121	0	176	10128	177	0	next	hit	541
Vp013	271	Response	1	5581112	9991	1
Vp013	272	Picture	MorphM5_01_orig.jpg ; MorphM5_00_LOWER.jpg	5581249	0	1	9156	2	0	next	incorrect	543
Vp013	272	Response	2	5590312	9063	1
Vp013	273	Picture	MorphM10_09_orig.jpg ; MorphM10_00_LOWER.jpg	5590405	0	1	9674	147	0	next	hit	545
Vp013	273	Response	1	5600072	9667	1
Vp013	274	Picture	MorphF10_04_orig.jpg ; MorphF10_10_LOWER.jpg	5600079	0	146	11956	147	0	next	hit	547
Vp013	274	Response	1	5611912	11833	1
Vp013	275	Picture	MorphM9_05_orig.jpg ; MorphM9_00_LOWER.jpg	5612035	0	1	7298	2	0	next	incorrect	549
Vp013	275	Response	2	5619192	7157	1
Vp013	276	Picture	MorphM8_06_orig.jpg ; MorphM8_00_LOWER.jpg	5619333	0	1	7431	2	0	next	incorrect	551
Vp013	276	Response	2	5626632	7299	1
Vp013	277	Picture	MorphF1_06_orig.jpg ; MorphF1_10_LOWER.jpg	5626764	0	1	16035	156	0	next	hit	553
Vp013	277	Response	1	5642792	16028	1
Vp013	278	Picture	MorphF7_00_orig.jpg ; MorphF7_10_LOWER.jpg	5642799	0	155	21121	156	0	next	hit	555
Vp013	278	Response	1	5663832	21033	1
Vp013	279	Picture	MorphM5_04_orig.jpg ; MorphM5_10_LOWER.jpg	5663920	0	1	8079	150	0	next	incorrect	557
Vp013	279	Response	2	5671991	8071	1
Vp013	280	Picture	MorphM10_09_orig.jpg ; MorphM10_10_LOWER.jpg	5671999	0	149	8243	150	0	next	hit	559
Vp013	280	Response	1	5680151	8152	1
Vp013	281	Picture	MorphM7_08_orig.jpg ; MorphM7_10_LOWER.jpg	5680242	0	1	8319	175	0	next	hit	561
Vp013	281	Response	1	5688551	8309	1
Vp013	282	Picture	MorphF10_07_orig.jpg ; MorphF10_00_LOWER.jpg	5688561	0	174	6676	175	0	next	hit	563
Vp013	282	Response	1	5695111	6550	1
Vp013	283	Picture	MorphF3_08_orig.jpg ; MorphF3_10_LOWER.jpg	5695237	0	1	8201	161	0	next	incorrect	565
Vp013	283	Response	2	5703431	8194	1
Vp013	284	Picture	MorphM5_09_orig.jpg ; MorphM5_10_LOWER.jpg	5703438	0	160	9580	161	0	next	hit	567
Vp013	284	Response	1	5712871	9433	1
Vp013	285	Picture	MorphM4_04_orig.jpg ; MorphM4_10_LOWER.jpg	5713018	0	1	61174	2	0	next	hit	569
Vp013	285	Response	1	5774071	61053	1
Vp013	286	Picture	MorphM1_09_orig.jpg ; MorphM1_10_LOWER.jpg	5774192	0	1	9806	149	0	next	incorrect	571
Vp013	286	Response	2	5783990	9798	1
Vp013	287	Picture	MorphF4_10_orig.jpg ; MorphF4_10_LOWER.jpg	5783998	0	148	8772	149	0	next	hit	573
Vp013	287	Response	1	5792630	8632	1
Vp013	288	Picture	MorphF9_03_orig.jpg ; MorphF9_00_LOWER.jpg	5792770	0	1	7696	2	0	next	incorrect	575
Vp013	288	Response	2	5800390	7620	1
Vp013	289	Picture	MorphM9_01_orig.jpg ; MorphM9_00_LOWER.jpg	5800466	0	1	7830	2	0	next	incorrect	577
Vp013	289	Response	2	5808230	7764	1
Vp013	290	Picture	MorphM5_02_orig.jpg ; MorphM5_10_LOWER.jpg	5808296	0	1	9687	2	0	next	hit	579
Vp013	290	Response	1	5817910	9614	1
Vp013	291	Picture	MorphF7_10_orig.jpg ; MorphF7_00_LOWER.jpg	5817983	0	1	51354	2	0	next	incorrect	581
Vp013	291	Response	2	5869270	51287	1
Vp013	292	Picture	MorphF1_09_orig.jpg ; MorphF1_00_LOWER.jpg	5869337	0	1	7829	2	0	next	hit	583
Vp013	292	Response	1	5877030	7693	1
Vp013	293	Picture	MorphF9_00_orig.jpg ; MorphF9_00_LOWER.jpg	5877166	0	1	8493	2	0	next	incorrect	585
Vp013	293	Response	2	5885589	8423	1
Vp013	294	Picture	MorphM5_01_orig.jpg ; MorphM5_10_LOWER.jpg	5885659	0	1	46312	2	0	next	incorrect	587
Vp013	294	Response	2	5931909	46250	1
Vp013	295	Picture	MorphM8_01_orig.jpg ; MorphM8_00_LOWER.jpg	5931971	0	1	24814	2	0	next	hit	589
Vp013	295	Response	1	5956709	24738	1
Vp013	296	Picture	MorphF8_10_orig.jpg ; MorphF8_10_LOWER.jpg	5956785	0	1	11369	178	0	next	hit	591
Vp013	296	Response	1	5968149	11364	1
Vp013	297	Picture	MorphF4_06_orig.jpg ; MorphF4_10_LOWER.jpg	5968154	0	177	7607	178	0	next	hit	593
Vp013	297	Response	1	5975669	7515	1
Vp013	298	Picture	MorphM1_01_orig.jpg ; MorphM1_10_LOWER.jpg	5975761	0	1	11014	2	0	next	incorrect	595
Vp013	298	Response	2	5986628	10867	1
Vp013	299	Picture	MorphM7_00_orig.jpg ; MorphM7_00_LOWER.jpg	5986775	0	1	10582	169	0	next	hit	597
Vp013	299	Response	1	5997348	10573	1
Vp013	300	Picture	MorphF2_10_orig.jpg ; MorphF2_10_LOWER.jpg	5997357	0	168	12079	332	0	next	incorrect	599
Vp013	300	Response	2	6009428	12071	1
Vp013	301	Picture	MorphM10_08_orig.jpg ; MorphM10_10_LOWER.jpg	6009436	0	164	13831	165	0	next	hit	601
Vp013	301	Response	1	6023188	13752	1
Vp013	302	Picture	MorphM9_09_orig.jpg ; MorphM9_00_LOWER.jpg	6023267	0	1	8493	2	0	next	incorrect	603
Vp013	302	Response	2	6031668	8401	1
Vp013	303	Picture	MorphF7_03_orig.jpg ; MorphF7_10_LOWER.jpg	6031760	0	1	11810	2	0	next	incorrect	605
Vp013	303	Response	2	6043428	11668	1
Vp013	304	Picture	MorphM7_04_orig.jpg ; MorphM7_00_LOWER.jpg	6043570	0	1	13268	4	0	next	hit	607
Vp013	304	Response	1	6056708	13138	1
Vp013	305	Picture	MorphF6_00_orig.jpg ; MorphF6_10_LOWER.jpg	6056838	0	3	7398	172	0	next	incorrect	609
Vp013	305	Response	2	6064228	7390	1
Vp013	306	Picture	MorphF8_02_orig.jpg ; MorphF8_00_LOWER.jpg	6064236	0	169	6272	170	0	next	incorrect	611
Vp013	306	Response	2	6070388	6152	1
Vp013	307	Picture	MorphF6_07_orig.jpg ; MorphF6_00_LOWER.jpg	6070508	0	1	13088	184	0	next	incorrect	613
Vp013	307	Response	2	6083588	13080	1
Vp013	308	Picture	MorphF4_07_orig.jpg ; MorphF4_10_LOWER.jpg	6083596	0	183	34285	184	0	next	hit	615
Vp013	308	Response	1	6117747	34151	1
Vp013	309	Picture	MorphF1_03_orig.jpg ; MorphF1_10_LOWER.jpg	6117881	0	1	40075	2	0	next	incorrect	617
Vp013	309	Response	2	6157827	39946	1
Vp013	310	Picture	MorphF10_07_orig.jpg ; MorphF10_10_LOWER.jpg	6157956	0	1	27336	2	0	next	hit	619
Vp013	310	Response	1	6185187	27231	1
Vp013	311	Picture	MorphM4_01_orig.jpg ; MorphM4_10_LOWER.jpg	6185292	0	1	9502	187	0	next	incorrect	621
Vp013	311	Response	2	6194786	9494	1
Vp013	312	Picture	MorphM10_06_orig.jpg ; MorphM10_00_LOWER.jpg	6194794	0	186	26194	187	0	next	hit	623
Vp013	312	Response	1	6220866	26072	1
Vp013	313	Picture	MorphF8_07_orig.jpg ; MorphF8_10_LOWER.jpg	6220988	0	1	20568	2	0	next	incorrect	625
Vp013	313	Response	2	6241426	20438	1
Vp013	314	Picture	MorphF10_01_orig.jpg ; MorphF10_00_LOWER.jpg	6241556	0	1	10839	177	0	next	hit	627
Vp013	314	Response	1	6252386	10830	1
Vp013	315	Picture	MorphM4_05_orig.jpg ; MorphM4_00_LOWER.jpg	6252395	0	176	18355	177	0	next	incorrect	629
Vp013	315	Response	2	6270626	18231	1
Vp013	316	Picture	MorphF5_10_orig.jpg ; MorphF5_10_LOWER.jpg	6270750	0	1	7643	188	0	next	incorrect	631
Vp013	316	Response	2	6278386	7636	1
Vp013	317	Picture	MorphF2_02_orig.jpg ; MorphF2_10_LOWER.jpg	6278393	0	187	6000	345	0	next	incorrect	633
Vp013	317	Response	2	6284386	5993	1
Vp013	318	Picture	MorphM8_10_orig.jpg ; MorphM8_00_LOWER.jpg	6284393	0	158	10080	321	0	next	hit	635
Vp013	318	Response	1	6294465	10072	1
Vp013	319	Picture	MorphM4_00_orig.jpg ; MorphM4_10_LOWER.jpg	6294473	0	163	10380	164	0	next	incorrect	637
Vp013	319	Response	2	6304705	10232	1
Vp013	320	Picture	MorphM9_03_orig.jpg ; MorphM9_10_LOWER.jpg	6304853	0	1	8178	184	0	next	incorrect	639
Vp013	320	Response	2	6313025	8172	1
Vp013	321	Picture	MorphM10_07_orig.jpg ; MorphM10_00_LOWER.jpg	6313031	0	183	9869	184	0	next	hit	641
Vp013	321	Response	1	6322785	9754	1
Vp013	322	Picture	MorphM6_04_orig.jpg ; MorphM6_10_LOWER.jpg	6322900	0	1	7013	155	0	next	incorrect	643
Vp013	322	Response	2	6329905	7005	1
Vp013	323	Picture	MorphF3_01_orig.jpg ; MorphF3_10_LOWER.jpg	6329913	0	154	12320	329	0	next	incorrect	645
Vp013	323	Response	2	6342225	12312	1
Vp013	324	Picture	MorphM4_08_orig.jpg ; MorphM4_00_LOWER.jpg	6342233	0	175	10241	327	0	next	incorrect	647
Vp013	324	Response	2	6352465	10232	1
Vp013	325	Picture	MorphM3_08_orig.jpg ; MorphM3_10_LOWER.jpg	6352474	0	152	10475	312	0	next	hit	649
Vp013	325	Response	1	6362945	10471	1
Vp013	326	Picture	MorphF4_07_orig.jpg ; MorphF4_00_LOWER.jpg	6362949	0	160	8884	327	0	next	incorrect	651
Vp013	326	Response	2	6371825	8876	1
Vp013	327	Picture	MorphF1_02_orig.jpg ; MorphF1_00_LOWER.jpg	6371833	0	167	5872	168	0	next	incorrect	653
Vp013	327	Response	2	6377585	5752	1
Vp013	328	Picture	MorphF3_02_orig.jpg ; MorphF3_10_LOWER.jpg	6377705	0	1	6048	190	0	next	incorrect	655
Vp013	328	Response	2	6383745	6040	1
Vp013	329	Picture	MorphM5_03_orig.jpg ; MorphM5_00_LOWER.jpg	6383753	0	189	13060	190	0	next	incorrect	657
Vp013	329	Response	2	6396705	12952	1
Vp013	330	Picture	MorphF3_06_orig.jpg ; MorphF3_00_LOWER.jpg	6396813	0	1	5419	157	0	next	incorrect	659
Vp013	330	Response	2	6402224	5411	1
Vp013	331	Picture	MorphM4_06_orig.jpg ; MorphM4_10_LOWER.jpg	6402232	0	156	9709	157	0	next	incorrect	661
Vp013	331	Response	2	6411824	9592	1
Vp013	332	Picture	MorphF4_01_orig.jpg ; MorphF4_00_LOWER.jpg	6411941	0	1	6900	2	0	next	incorrect	663
Vp013	332	Response	2	6418704	6763	1
Vp013	333	Picture	MorphF1_03_orig.jpg ; MorphF1_00_LOWER.jpg	6418841	0	1	7697	2	0	next	incorrect	665
Vp013	333	Response	2	6426464	7623	1
Vp013	334	Picture	MorphF2_05_orig.jpg ; MorphF2_10_LOWER.jpg	6426538	0	1	5934	172	0	next	incorrect	667
Vp013	334	Response	2	6432464	5926	1
Vp013	335	Picture	MorphF3_09_orig.jpg ; MorphF3_10_LOWER.jpg	6432472	0	171	8109	327	0	next	incorrect	669
Vp013	335	Response	2	6440544	8072	1
Vp013	336	Picture	MorphF5_02_orig.jpg ; MorphF5_00_LOWER.jpg	6440581	0	156	8610	328	0	next	incorrect	671
Vp013	336	Response	2	6449184	8603	1
Vp013	337	Picture	MorphF3_10_orig.jpg ; MorphF3_00_LOWER.jpg	6449191	0	172	10654	173	0	next	incorrect	673
Vp013	337	Response	2	6459744	10553	1
Vp013	338	Picture	MorphF6_06_orig.jpg ; MorphF6_00_LOWER.jpg	6459845	0	1	7266	167	0	next	incorrect	675
Vp013	338	Response	2	6467104	7259	1
Vp013	339	Picture	MorphM2_08_orig.jpg ; MorphM2_10_LOWER.jpg	6467111	0	166	17814	167	0	next	hit	677
Vp013	339	Response	1	6484784	17673	1
Vp013	340	Picture	MorphF6_01_orig.jpg ; MorphF6_10_LOWER.jpg	6484925	0	1	5573	2	0	next	incorrect	679
Vp013	340	Response	2	6490384	5459	1
Vp013	341	Picture	MorphM3_08_orig.jpg ; MorphM3_00_LOWER.jpg	6490498	0	1	6901	2	0	next	hit	681
Vp013	341	Response	1	6497264	6766	1
Vp013	342	Picture	MorphF3_07_orig.jpg ; MorphF3_10_LOWER.jpg	6497399	0	1	7792	172	0	next	incorrect	683
Vp013	342	Response	2	6505184	7785	1
Vp013	343	Picture	MorphM10_02_orig.jpg ; MorphM10_10_LOWER.jpg	6505191	0	171	7041	334	0	next	hit	685
Vp013	343	Response	1	6512223	7032	1
Vp013	344	Picture	MorphM8_04_orig.jpg ; MorphM8_10_LOWER.jpg	6512232	0	163	7062	164	0	next	incorrect	687
Vp013	344	Response	2	6519183	6951	1
Vp013	345	Picture	MorphM5_10_orig.jpg ; MorphM5_00_LOWER.jpg	6519294	0	1	16138	186	0	next	incorrect	689
Vp013	345	Response	2	6535423	16129	1
Vp013	346	Picture	MorphF1_07_orig.jpg ; MorphF1_10_LOWER.jpg	6535432	0	185	14080	356	0	next	incorrect	691
Vp013	346	Response	2	6549503	14071	1
Vp013	347	Picture	MorphF6_02_orig.jpg ; MorphF6_00_LOWER.jpg	6549512	0	171	8132	172	0	next	incorrect	693
Vp013	347	Response	2	6557503	7991	1
Vp013	348	Picture	MorphF10_02_orig.jpg ; MorphF10_00_LOWER.jpg	6557644	0	1	7431	2	0	next	incorrect	695
Vp013	348	Response	2	6564943	7299	1
Vp013	349	Picture	MorphM1_03_orig.jpg ; MorphM1_00_LOWER.jpg	6565075	0	1	12835	171	0	next	incorrect	697
Vp013	349	Response	2	6577903	12828	1
Vp013	350	Picture	MorphM5_03_orig.jpg ; MorphM5_10_LOWER.jpg	6577910	0	170	7070	171	0	next	incorrect	699
Vp013	350	Response	2	6584863	6953	1
Vp013	351	Picture	MorphM3_02_orig.jpg ; MorphM3_10_LOWER.jpg	6584980	0	1	7033	2	0	next	incorrect	701
Vp013	351	Response	2	6591903	6923	1
Vp013	352	Picture	MorphM6_01_orig.jpg ; MorphM6_00_LOWER.jpg	6592013	0	1	7033	2	0	next	incorrect	703
Vp013	352	Response	2	6598943	6930	1
Vp013	353	Picture	MorphM1_06_orig.jpg ; MorphM1_10_LOWER.jpg	6599046	0	1	6224	147	0	next	incorrect	705
Vp013	353	Response	2	6605263	6217	1
Vp013	354	Picture	MorphF9_04_orig.jpg ; MorphF9_00_LOWER.jpg	6605270	0	146	11120	319	0	next	incorrect	707
Vp013	354	Response	2	6616382	11112	1
Vp013	355	Picture	MorphM3_00_orig.jpg ; MorphM3_10_LOWER.jpg	6616390	0	173	5840	345	0	next	incorrect	709
Vp013	355	Response	2	6622222	5832	1
Vp013	356	Picture	MorphM4_05_orig.jpg ; MorphM4_10_LOWER.jpg	6622230	0	172	6938	173	0	next	incorrect	711
Vp013	356	Response	2	6629022	6792	1
Vp013	357	Picture	MorphF4_08_orig.jpg ; MorphF4_00_LOWER.jpg	6629168	0	1	5140	170	0	next	incorrect	713
Vp013	357	Response	2	6634302	5134	1
Vp013	358	Picture	MorphM3_07_orig.jpg ; MorphM3_10_LOWER.jpg	6634308	0	169	15428	171	0	next	hit	715
Vp013	358	Response	1	6649662	15354	1
Vp013	359	Picture	MorphM6_08_orig.jpg ; MorphM6_10_LOWER.jpg	6649736	0	2	25744	3	0	next	hit	717
Vp013	359	Response	1	6675342	25606	1
Vp013	360	Picture	MorphF4_06_orig.jpg ; MorphF4_00_LOWER.jpg	6675480	0	1	5790	183	0	next	incorrect	719
Vp013	360	Response	2	6681262	5782	1
Vp013	361	Picture	MorphM2_04_orig.jpg ; MorphM2_10_LOWER.jpg	6681270	0	182	7347	183	0	next	incorrect	721
Vp013	361	Response	2	6688542	7272	1
Vp013	362	Picture	MorphM4_08_orig.jpg ; MorphM4_10_LOWER.jpg	6688617	0	1	6173	199	0	next	incorrect	723
Vp013	362	Response	2	6694782	6165	1
Vp013	363	Picture	MorphF6_04_orig.jpg ; MorphF6_10_LOWER.jpg	6694790	0	198	6699	199	0	next	incorrect	725
Vp013	363	Response	2	6701422	6632	1
Vp013	364	Picture	MorphM3_07_orig.jpg ; MorphM3_00_LOWER.jpg	6701489	0	1	7564	2	0	next	hit	727
Vp013	364	Response	1	6708942	7453	1
Vp013	365	Picture	MorphM9_03_orig.jpg ; MorphM9_00_LOWER.jpg	6709053	0	1	7416	150	0	next	incorrect	729
Vp013	365	Response	2	6716461	7408	1
Vp013	366	Picture	MorphM7_07_orig.jpg ; MorphM7_10_LOWER.jpg	6716469	0	149	13285	150	0	next	hit	731
Vp013	366	Response	1	6729661	13192	1
Vp013	367	Picture	MorphF6_04_orig.jpg ; MorphF6_00_LOWER.jpg	6729754	0	1	5971	2	0	next	incorrect	733
Vp013	367	Response	2	6735661	5907	1
Vp013	368	Picture	MorphF3_04_orig.jpg ; MorphF3_00_LOWER.jpg	6735725	0	1	10483	2	0	next	incorrect	735
Vp013	368	Response	2	6746061	10336	1
Vp013	369	Picture	MorphM9_02_orig.jpg ; MorphM9_10_LOWER.jpg	6746208	0	1	11382	165	0	next	incorrect	737
Vp013	369	Response	2	6757581	11373	1
Vp013	370	Picture	MorphF4_09_orig.jpg ; MorphF4_10_LOWER.jpg	6757590	0	164	11442	165	0	next	hit	739
Vp013	370	Response	1	6768941	11351	1
Vp013	371	Picture	MorphF6_02_orig.jpg ; MorphF6_10_LOWER.jpg	6769032	0	1	5972	2	0	next	incorrect	741
Vp013	371	Response	2	6774861	5829	1
Vp013	372	Picture	MorphF1_00_orig.jpg ; MorphF1_10_LOWER.jpg	6775004	0	1	12984	155	0	next	incorrect	743
Vp013	372	Response	2	6787981	12977	1
Vp013	373	Picture	MorphM6_02_orig.jpg ; MorphM6_10_LOWER.jpg	6787988	0	154	5726	155	0	next	incorrect	745
Vp013	373	Response	2	6793581	5593	1
Vp013	374	Picture	MorphF9_07_orig.jpg ; MorphF9_10_LOWER.jpg	6793714	0	1	8195	167	0	next	incorrect	747
Vp013	374	Response	2	6801901	8187	1
Vp013	375	Picture	MorphM8_09_orig.jpg ; MorphM8_10_LOWER.jpg	6801909	0	166	17814	167	0	next	incorrect	749
Vp013	375	Response	2	6819581	17672	1
Vp013	376	Picture	MorphM6_01_orig.jpg ; MorphM6_10_LOWER.jpg	6819723	0	1	8891	2	0	next	incorrect	751
Vp013	376	Response	2	6828540	8817	1
Vp013	377	Picture	MorphM7_02_orig.jpg ; MorphM7_00_LOWER.jpg	6828614	0	1	16174	150	0	next	hit	753
Vp013	377	Response	1	6844780	16166	1
Vp013	378	Picture	MorphF2_01_orig.jpg ; MorphF2_10_LOWER.jpg	6844788	0	149	5680	324	0	next	incorrect	755
Vp013	378	Response	2	6850460	5672	1
Vp013	379	Picture	MorphF5_04_orig.jpg ; MorphF5_00_LOWER.jpg	6850468	0	175	7340	176	0	next	incorrect	757
Vp013	379	Response	2	6857660	7192	1
Vp013	380	Picture	MorphM1_10_orig.jpg ; MorphM1_10_LOWER.jpg	6857808	0	1	7033	2	0	next	incorrect	759
Vp013	380	Response	2	6864700	6892	1
Vp013	381	Picture	MorphM7_09_orig.jpg ; MorphM7_10_LOWER.jpg	6864841	0	1	9554	2	0	next	hit	761
Vp013	381	Response	1	6874300	9459	1
Vp013	382	Picture	MorphM1_06_orig.jpg ; MorphM1_00_LOWER.jpg	6874395	0	1	8312	183	0	next	incorrect	763
Vp013	382	Response	2	6882700	8305	1
Vp013	383	Picture	MorphM5_08_orig.jpg ; MorphM5_10_LOWER.jpg	6882707	0	182	6285	183	0	next	incorrect	765
Vp013	383	Response	2	6888860	6153	1
Vp013	384	Picture	MorphF10_00_orig.jpg ; MorphF10_00_LOWER.jpg	6888992	0	1	12871	3	0	next	incorrect	767
Vp013	384	Response	2	6901740	12748	1
Vp013	385	Picture	MorphF1_05_orig.jpg ; MorphF1_10_LOWER.jpg	6901863	0	2	6237	3	0	next	incorrect	769
Vp013	385	Response	2	6907980	6117	1
Vp013	386	Picture	MorphM7_01_orig.jpg ; MorphM7_00_LOWER.jpg	6908100	0	1	12847	160	0	next	hit	771
Vp013	386	Response	1	6920940	12840	1
Vp013	387	Picture	MorphF2_04_orig.jpg ; MorphF2_00_LOWER.jpg	6920947	0	159	6129	160	0	next	incorrect	773
Vp013	387	Response	2	6926940	5993	1
Vp013	388	Picture	MorphM4_01_orig.jpg ; MorphM4_00_LOWER.jpg	6927076	0	1	7391	175	0	next	incorrect	775
Vp013	388	Response	2	6934459	7383	1
Vp013	389	Picture	MorphF5_08_orig.jpg ; MorphF5_10_LOWER.jpg	6934467	0	174	8666	175	0	next	incorrect	777
Vp013	389	Response	2	6943019	8552	1
Vp013	390	Picture	MorphF9_01_orig.jpg ; MorphF9_00_LOWER.jpg	6943133	0	1	6237	2	0	next	incorrect	779
Vp013	390	Response	2	6949259	6126	1
Vp013	391	Picture	MorphM10_07_orig.jpg ; MorphM10_10_LOWER.jpg	6949370	0	1	13667	3	0	next	hit	781
Vp013	391	Response	1	6962939	13569	1
Vp013	392	Picture	MorphF8_03_orig.jpg ; MorphF8_00_LOWER.jpg	6963037	0	2	6469	169	0	next	incorrect	783
Vp013	392	Response	2	6969499	6462	1
Vp013	393	Picture	MorphM4_07_orig.jpg ; MorphM4_10_LOWER.jpg	6969506	0	167	6005	168	0	next	incorrect	785
Vp013	393	Response	2	6975419	5913	1
Vp013	394	Picture	MorphF8_02_orig.jpg ; MorphF8_10_LOWER.jpg	6975511	0	1	10881	2	0	next	incorrect	787
Vp013	394	Response	2	6986299	10788	1
Vp013	395	Picture	MorphF4_04_orig.jpg ; MorphF4_00_LOWER.jpg	6986392	0	1	9914	174	0	next	incorrect	789
Vp013	395	Response	2	6996299	9907	1
Vp013	396	Picture	MorphM2_10_orig.jpg ; MorphM2_10_LOWER.jpg	6996306	0	173	8080	228	0	next	incorrect	791
Vp013	396	Response	2	7004379	8073	1
Vp013	397	Picture	MorphM9_05_orig.jpg ; MorphM9_10_LOWER.jpg	7004386	0	55	6801	209	0	next	incorrect	793
Vp013	397	Response	2	7011179	6793	1
Vp013	398	Picture	MorphF10_06_orig.jpg ; MorphF10_00_LOWER.jpg	7011187	0	154	16319	311	0	next	incorrect	795
Vp013	398	Response	2	7027499	16312	1
Vp013	399	Picture	MorphM2_01_orig.jpg ; MorphM2_00_LOWER.jpg	7027506	0	157	6721	360	0	next	incorrect	797
Vp013	399	Response	2	7034218	6712	1
Vp013	400	Picture	MorphM10_05_orig.jpg ; MorphM10_10_LOWER.jpg	7034227	0	203	9491	204	0	next	hit	799
Vp013	400	Response	1	7043578	9351	1
Vp013	401	Picture	MorphM1_02_orig.jpg ; MorphM1_10_LOWER.jpg	7043718	0	1	8626	2	0	next	incorrect	801
Vp013	401	Response	2	7052218	8500	1
Vp013	402	Picture	MorphM9_10_orig.jpg ; MorphM9_00_LOWER.jpg	7052344	0	1	39798	146	0	next	hit	803
Vp013	402	Response	1	7092138	39794	1
Vp013	403	Picture	MorphF9_09_orig.jpg ; MorphF9_00_LOWER.jpg	7092142	0	145	23233	146	0	next	incorrect	805
Vp013	403	Response	2	7115258	23116	1
Vp013	404	Picture	MorphF5_01_orig.jpg ; MorphF5_00_LOWER.jpg	7115375	0	1	8626	2	0	next	incorrect	807
Vp013	404	Response	2	7123898	8523	1
Vp013	405	Picture	MorphF10_10_orig.jpg ; MorphF10_10_LOWER.jpg	7124001	0	1	19904	3	0	next	hit	809
Vp013	405	Response	1	7143818	19817	1
Vp013	406	Picture	MorphF4_09_orig.jpg ; MorphF4_00_LOWER.jpg	7143905	0	2	11811	3	0	next	incorrect	811
Vp013	406	Response	2	7155577	11672	1
Vp013	407	Picture	MorphM1_03_orig.jpg ; MorphM1_10_LOWER.jpg	7155716	0	1	13402	2	0	next	incorrect	813
Vp013	407	Response	2	7169017	13301	1
Vp013	408	Picture	MorphF7_07_orig.jpg ; MorphF7_00_LOWER.jpg	7169118	0	1	22294	2	0	next	incorrect	815
Vp013	408	Response	2	7191337	22219	1
Vp013	409	Picture	MorphM7_08_orig.jpg ; MorphM7_00_LOWER.jpg	7191412	0	1	18412	167	0	next	hit	817
Vp013	409	Response	1	7209817	18405	1
Vp013	410	Picture	MorphM1_01_orig.jpg ; MorphM1_00_LOWER.jpg	7209824	0	166	9280	341	0	next	incorrect	819
Vp013	410	Response	2	7219097	9273	1
Vp013	411	Picture	MorphF1_07_orig.jpg ; MorphF1_00_LOWER.jpg	7219104	0	175	11055	177	0	next	incorrect	821
Vp013	411	Response	2	7230057	10953	1
Vp013	412	Picture	MorphM7_00_orig.jpg ; MorphM7_10_LOWER.jpg	7230159	0	2	35033	3	0	next	hit	823
Vp013	412	Response	1	7265096	34937	1
Vp013	413	Picture	MorphM6_00_orig.jpg ; MorphM6_10_LOWER.jpg	7265192	0	1	8758	2	0	next	incorrect	825
Vp013	413	Response	2	7273816	8624	1
Vp013	414	Picture	MorphM1_10_orig.jpg ; MorphM1_00_LOWER.jpg	7273950	0	1	22114	181	0	next	incorrect	827
Vp013	414	Response	2	7296056	22106	1
Vp013	415	Picture	MorphM8_04_orig.jpg ; MorphM8_00_LOWER.jpg	7296064	0	180	12388	181	0	next	hit	829
Vp013	415	Response	1	7308376	12312	1
Vp013	416	Picture	MorphM9_02_orig.jpg ; MorphM9_00_LOWER.jpg	7308452	0	1	8971	187	0	next	incorrect	831
Vp013	416	Response	2	7317416	8964	1
Vp013	417	Picture	MorphF7_09_orig.jpg ; MorphF7_00_LOWER.jpg	7317423	0	186	5840	371	0	next	incorrect	833
Vp013	417	Response	2	7323256	5833	1
Vp013	418	Picture	MorphF6_08_orig.jpg ; MorphF6_10_LOWER.jpg	7323263	0	185	6000	341	0	next	incorrect	835
Vp013	418	Response	2	7329256	5993	1
Vp013	419	Picture	MorphM2_04_orig.jpg ; MorphM2_00_LOWER.jpg	7329263	0	156	8382	157	0	next	incorrect	837
Vp013	419	Response	2	7337496	8233	1
Vp013	420	Picture	MorphF9_05_orig.jpg ; MorphF9_10_LOWER.jpg	7337645	0	1	25699	179	0	next	hit	839
Vp013	420	Response	1	7363335	25690	1
Vp013	421	Picture	MorphM2_02_orig.jpg ; MorphM2_00_LOWER.jpg	7363344	0	178	6798	326	0	next	incorrect	841
Vp013	421	Response	2	7370135	6791	1
Vp013	422	Picture	MorphF10_06_orig.jpg ; MorphF10_10_LOWER.jpg	7370142	0	148	22161	296	0	next	incorrect	843
Vp013	422	Response	2	7392295	22153	1
Vp013	423	Picture	MorphF4_00_orig.jpg ; MorphF4_00_LOWER.jpg	7392303	0	148	9966	149	0	next	incorrect	845
Vp013	423	Response	2	7402135	9832	1
Vp013	424	Picture	MorphM2_02_orig.jpg ; MorphM2_10_LOWER.jpg	7402269	0	1	5706	2	0	next	incorrect	847
Vp013	424	Response	2	7407895	5626	1
Vp013	425	Picture	MorphF9_06_orig.jpg ; MorphF9_10_LOWER.jpg	7407975	0	1	7287	147	0	next	incorrect	849
Vp013	425	Response	2	7415255	7280	1
Vp013	426	Picture	MorphM8_09_orig.jpg ; MorphM8_00_LOWER.jpg	7415262	0	146	7177	148	0	next	incorrect	851
Vp013	426	Response	2	7422295	7033	1
Vp013	427	Picture	MorphM9_04_orig.jpg ; MorphM9_10_LOWER.jpg	7422439	0	2	36493	3	0	next	incorrect	853
Vp013	427	Response	2	7458854	36415	1
Vp013	428	Picture	MorphF1_00_orig.jpg ; MorphF1_00_LOWER.jpg	7458932	0	1	5440	2	0	next	incorrect	855
Vp013	428	Response	2	7464294	5362	1
Vp013	429	Picture	MorphM3_04_orig.jpg ; MorphM3_00_LOWER.jpg	7464372	0	1	12474	2	0	next	hit	857
Vp013	429	Response	1	7476774	12402	1
Vp013	430	Picture	MorphM2_06_orig.jpg ; MorphM2_10_LOWER.jpg	7476846	0	1	9952	2	0	next	incorrect	859
Vp013	430	Response	2	7486694	9848	1
Vp013	431	Picture	MorphF5_07_orig.jpg ; MorphF5_10_LOWER.jpg	7486798	0	1	9953	2	0	next	incorrect	861
Vp013	431	Response	2	7496614	9816	1
Vp013	432	Picture	MorphF8_05_orig.jpg ; MorphF8_10_LOWER.jpg	7496751	0	1	10616	2	0	next	incorrect	863
Vp013	432	Response	2	7507254	10503	1
Vp013	433	Picture	MorphF10_08_orig.jpg ; MorphF10_10_LOWER.jpg	7507367	0	1	13254	150	0	next	hit	865
Vp013	433	Response	1	7520614	13247	1
Vp013	434	Picture	MorphM2_07_orig.jpg ; MorphM2_00_LOWER.jpg	7520621	0	149	5456	150	0	next	incorrect	867
Vp013	434	Response	2	7525974	5353	1
Vp013	435	Picture	MorphM1_09_orig.jpg ; MorphM1_00_LOWER.jpg	7526077	0	1	25478	2	0	next	incorrect	869
Vp013	435	Response	2	7551414	25337	1
Vp013	436	Picture	MorphM8_05_orig.jpg ; MorphM8_10_LOWER.jpg	7551555	0	1	9786	169	0	next	hit	871
Vp013	436	Response	1	7561334	9779	1
Vp013	437	Picture	MorphF2_10_orig.jpg ; MorphF2_00_LOWER.jpg	7561341	0	168	8261	169	0	next	hit	873
Vp013	437	Response	1	7569493	8152	1
Vp013	438	Picture	MorphM3_02_orig.jpg ; MorphM3_00_LOWER.jpg	7569602	0	1	6859	176	0	next	incorrect	875
Vp013	438	Response	2	7576453	6851	1
Vp013	439	Picture	MorphF1_10_orig.jpg ; MorphF1_00_LOWER.jpg	7576461	0	175	10080	355	0	next	incorrect	877
Vp013	439	Response	2	7586533	10072	1
Vp013	440	Picture	MorphM10_05_orig.jpg ; MorphM10_00_LOWER.jpg	7586541	0	180	9070	181	0	next	hit	879
Vp013	440	Response	1	7595493	8952	1
Vp013	441	Picture	MorphM7_10_orig.jpg ; MorphM7_00_LOWER.jpg	7595611	0	1	12208	2	0	next	hit	881
Vp013	441	Response	1	7607733	12122	1
Vp013	442	Picture	MorphF9_10_orig.jpg ; MorphF9_10_LOWER.jpg	7607819	0	1	7682	150	0	next	hit	883
Vp013	442	Response	1	7615493	7674	1
Vp013	443	Picture	MorphM7_10_orig.jpg ; MorphM7_00_UPPER.jpg	7615501	0	149	81200	309	0	next	incorrect	885
Vp013	443	Response	2	7696692	81191	1
Vp013	444	Picture	MorphF1_07_orig.jpg ; MorphF1_00_UPPER.jpg	7696701	0	160	8121	161	0	next	incorrect	887
Vp013	444	Response	2	7704692	7991	1
Vp013	445	Picture	MorphM2_00_orig.jpg ; MorphM2_00_UPPER.jpg	7704822	0	1	7962	2	0	next	incorrect	889
Vp013	445	Response	2	7712692	7870	1
Vp013	446	Picture	MorphM5_10_orig.jpg ; MorphM5_10_UPPER.jpg	7712784	0	1	13999	201	0	next	hit	891
Vp013	446	Response	1	7726772	13988	2
Vp013	447	Picture	MorphF10_05_orig.jpg ; MorphF10_10_UPPER.jpg	7726783	0	200	13735	201	0	next	hit	893
Vp013	447	Response	1	7740372	13589	1
Vp013	448	Picture	MorphF1_00_orig.jpg ; MorphF1_00_UPPER.jpg	7740518	0	1	7782	182	0	next	incorrect	895
Vp013	448	Response	2	7748292	7774	1
Vp013	449	Picture	MorphF3_03_orig.jpg ; MorphF3_10_UPPER.jpg	7748300	0	181	17430	183	0	next	incorrect	897
Vp013	449	Response	2	7765652	17352	1
Vp013	450	Picture	MorphM8_07_orig.jpg ; MorphM8_10_UPPER.jpg	7765730	0	2	14199	3	0	next	hit	899
Vp013	450	Response	1	7779811	14081	1
Vp013	451	Picture	MorphM9_06_orig.jpg ; MorphM9_00_UPPER.jpg	7779929	0	1	9422	2	0	next	incorrect	901
Vp013	451	Response	2	7789251	9322	1
Vp013	452	Picture	MorphM3_06_orig.jpg ; MorphM3_10_UPPER.jpg	7789351	0	1	15508	152	0	next	hit	903
Vp013	452	Response	1	7804851	15500	1
Vp013	453	Picture	MorphM8_01_orig.jpg ; MorphM8_00_UPPER.jpg	7804859	0	151	10766	152	0	next	hit	905
Vp013	453	Response	1	7815491	10632	1
Vp013	454	Picture	MorphF5_01_orig.jpg ; MorphF5_10_UPPER.jpg	7815625	0	1	11234	180	0	next	incorrect	907
Vp013	454	Response	2	7826851	11226	1
Vp013	455	Picture	MorphF2_00_orig.jpg ; MorphF2_00_UPPER.jpg	7826859	0	179	6400	328	0	next	incorrect	909
Vp013	455	Response	2	7833251	6392	1
Vp013	456	Picture	MorphF6_10_orig.jpg ; MorphF6_10_UPPER.jpg	7833259	0	149	12223	150	0	next	hit	911
Vp013	456	Response	1	7845411	12152	1
Vp013	457	Picture	MorphM3_02_orig.jpg ; MorphM3_10_UPPER.jpg	7845482	0	1	18843	2	0	next	hit	913
Vp013	457	Response	1	7864211	18729	1
Vp013	458	Picture	MorphM5_08_orig.jpg ; MorphM5_00_UPPER.jpg	7864325	0	1	8854	172	0	next	incorrect	915
Vp013	458	Response	2	7873171	8846	1
Vp013	459	Picture	MorphM2_09_orig.jpg ; MorphM2_10_UPPER.jpg	7873179	0	171	26399	350	0	next	incorrect	917
Vp013	459	Response	2	7899570	26391	1
Vp013	460	Picture	MorphF3_00_orig.jpg ; MorphF3_10_UPPER.jpg	7899578	0	179	5999	330	0	next	incorrect	919
Vp013	460	Response	2	7905570	5992	1
Vp013	461	Picture	MorphF5_05_orig.jpg ; MorphF5_10_UPPER.jpg	7905577	0	151	6652	153	0	next	incorrect	921
Vp013	461	Response	2	7912130	6553	1
Vp013	462	Picture	MorphM1_07_orig.jpg ; MorphM1_00_UPPER.jpg	7912229	0	2	9669	154	0	next	incorrect	923
Vp013	462	Response	2	7921890	9661	1
Vp013	463	Picture	MorphM4_01_orig.jpg ; MorphM4_00_UPPER.jpg	7921898	0	152	7039	298	0	next	incorrect	925
Vp013	463	Response	2	7928930	7032	1
Vp013	464	Picture	MorphM2_00_orig.jpg ; MorphM2_10_UPPER.jpg	7928937	0	146	12961	336	0	next	hit	927
Vp013	464	Response	1	7941890	12953	1
Vp013	465	Picture	MorphF8_03_orig.jpg ; MorphF8_10_UPPER.jpg	7941898	0	190	6956	191	0	next	hit	929
Vp013	465	Response	1	7948770	6872	1
Vp013	466	Picture	MorphM10_08_orig.jpg ; MorphM10_10_UPPER.jpg	7948854	0	1	5839	2	0	next	hit	931
Vp013	466	Response	1	7954610	5756	1
Vp013	467	Picture	MorphF7_00_orig.jpg ; MorphF7_10_UPPER.jpg	7954693	0	1	8891	2	0	next	incorrect	933
Vp013	467	Response	2	7963490	8797	1
Vp013	468	Picture	MorphM10_04_orig.jpg ; MorphM10_00_UPPER.jpg	7963584	0	1	5308	2	0	next	hit	935
Vp013	468	Response	1	7968770	5186	1
Vp013	469	Picture	MorphF1_07_orig.jpg ; MorphF1_10_UPPER.jpg	7968892	0	1	10483	2	0	next	incorrect	937
Vp013	469	Response	2	7979250	10358	1
Vp013	470	Picture	MorphF10_06_orig.jpg ; MorphF10_10_UPPER.jpg	7979375	0	1	9403	153	0	next	hit	939
Vp013	470	Response	1	7988769	9394	1
Vp013	471	Picture	MorphF4_02_orig.jpg ; MorphF4_10_UPPER.jpg	7988778	0	152	8378	154	0	next	hit	941
Vp013	471	Response	1	7997009	8231	1
Vp013	472	Picture	MorphF6_08_orig.jpg ; MorphF6_10_UPPER.jpg	7997156	0	2	8626	3	0	next	hit	943
Vp013	472	Response	1	8005649	8493	1
Vp013	473	Picture	MorphM8_01_orig.jpg ; MorphM8_10_UPPER.jpg	8005782	0	1	13270	2	0	next	hit	945
Vp013	473	Response	1	8018929	13147	1
Vp013	474	Picture	MorphM6_10_orig.jpg ; MorphM6_10_UPPER.jpg	8019052	0	1	24525	159	0	next	hit	947
Vp013	474	Response	1	8043569	24517	1
Vp013	475	Picture	MorphM9_07_orig.jpg ; MorphM9_10_UPPER.jpg	8043577	0	158	15019	159	0	next	hit	949
Vp013	475	Response	1	8058529	14952	1
Vp013	476	Picture	MorphM7_03_orig.jpg ; MorphM7_00_UPPER.jpg	8058596	0	1	14581	150	0	next	incorrect	951
Vp013	476	Response	2	8073169	14573	1
Vp013	477	Picture	MorphM4_08_orig.jpg ; MorphM4_10_UPPER.jpg	8073177	0	149	10480	302	0	next	hit	953
Vp013	477	Response	1	8083649	10472	1
Vp013	478	Picture	MorphF10_06_orig.jpg ; MorphF10_00_UPPER.jpg	8083657	0	153	11431	154	0	next	hit	955
Vp013	478	Response	1	8095008	11351	1
Vp013	479	Picture	MorphF1_09_orig.jpg ; MorphF1_00_UPPER.jpg	8095088	0	1	6502	2	0	next	incorrect	957
Vp013	479	Response	2	8101488	6400	1
Vp013	480	Picture	MorphM9_05_orig.jpg ; MorphM9_10_UPPER.jpg	8101590	0	1	15924	2	0	next	hit	959
Vp013	480	Response	1	8117408	15818	1
Vp013	481	Picture	MorphF6_06_orig.jpg ; MorphF6_00_UPPER.jpg	8117514	0	1	11545	2	0	next	incorrect	961
Vp013	481	Response	2	8128928	11414	1
Vp013	482	Picture	MorphF8_08_orig.jpg ; MorphF8_10_UPPER.jpg	8129059	0	1	7829	2	0	next	hit	963
Vp013	482	Response	1	8136768	7709	1
Vp013	483	Picture	MorphM7_02_orig.jpg ; MorphM7_00_UPPER.jpg	8136888	0	1	12288	188	0	next	incorrect	965
Vp013	483	Response	2	8149168	12280	1
Vp013	484	Picture	MorphF4_03_orig.jpg ; MorphF4_00_UPPER.jpg	8149176	0	187	7351	188	0	next	incorrect	967
Vp013	484	Response	2	8156448	7272	1
Vp013	485	Picture	MorphM8_09_orig.jpg ; MorphM8_10_UPPER.jpg	8156527	0	1	35129	171	0	next	hit	969
Vp013	485	Response	1	8191648	35121	1
Vp013	486	Picture	MorphM7_04_orig.jpg ; MorphM7_10_UPPER.jpg	8191656	0	170	9458	171	0	next	hit	971
Vp013	486	Response	1	8201007	9351	1
Vp013	487	Picture	MorphF1_00_orig.jpg ; MorphF1_10_UPPER.jpg	8201114	0	1	8062	167	0	next	incorrect	973
Vp013	487	Response	2	8209167	8053	1
Vp013	488	Picture	MorphF3_04_orig.jpg ; MorphF3_00_UPPER.jpg	8209176	0	166	8078	349	0	next	incorrect	975
Vp013	488	Response	2	8217247	8071	1
Vp013	489	Picture	MorphM7_01_orig.jpg ; MorphM7_00_UPPER.jpg	8217254	0	183	10400	184	0	next	incorrect	977
Vp013	489	Response	2	8227567	10313	1
Vp013	490	Picture	MorphF4_04_orig.jpg ; MorphF4_10_UPPER.jpg	8227654	0	1	15791	2	0	next	hit	979
Vp013	490	Response	1	8243327	15673	1
Vp013	491	Picture	MorphF8_02_orig.jpg ; MorphF8_10_UPPER.jpg	8243445	0	1	5706	2	0	next	hit	981
Vp013	491	Response	1	8249087	5642	1
Vp013	492	Picture	MorphF5_08_orig.jpg ; MorphF5_10_UPPER.jpg	8249151	0	1	6237	2	0	next	incorrect	983
Vp013	492	Response	2	8255247	6096	1
Vp013	493	Picture	MorphF7_09_orig.jpg ; MorphF7_10_UPPER.jpg	8255388	0	1	47108	2	0	next	hit	985
Vp013	493	Response	1	8302367	46979	1
Vp013	494	Picture	MorphM10_03_orig.jpg ; MorphM10_00_UPPER.jpg	8302496	0	1	10881	2	0	next	hit	987
Vp013	494	Response	1	8313246	10750	1
Vp013	495	Picture	MorphF5_04_orig.jpg ; MorphF5_10_UPPER.jpg	8313377	0	1	21762	2	0	next	incorrect	989
Vp013	495	Response	2	8335006	21629	1
Vp013	496	Picture	MorphF10_05_orig.jpg ; MorphF10_00_UPPER.jpg	8335139	0	1	11545	2	0	next	hit	991
Vp013	496	Response	1	8346606	11467	1
Vp013	497	Picture	MorphF4_06_orig.jpg ; MorphF4_00_UPPER.jpg	8346684	0	1	16189	2	0	next	incorrect	993
Vp013	497	Response	2	8362766	16082	1
Vp013	498	Picture	MorphF2_04_orig.jpg ; MorphF2_00_UPPER.jpg	8362873	0	1	22161	2	0	next	incorrect	995
Vp013	498	Response	2	8384926	22053	1
Vp013	499	Picture	MorphM8_00_orig.jpg ; MorphM8_00_UPPER.jpg	8385034	0	1	18383	197	0	next	hit	997
Vp013	499	Response	1	8403406	18372	1
Vp013	500	Picture	MorphM3_08_orig.jpg ; MorphM3_00_UPPER.jpg	8403417	0	196	5996	367	0	next	hit	999
Vp013	500	Response	1	8409405	5988	1
Vp013	501	Picture	MorphM4_02_orig.jpg ; MorphM4_10_UPPER.jpg	8409413	0	171	10880	344	0	next	incorrect	1001
Vp013	501	Response	2	8420285	10872	1
Vp013	502	Picture	MorphF4_05_orig.jpg ; MorphF4_00_UPPER.jpg	8420293	0	173	17820	174	0	next	incorrect	1003
Vp013	502	Response	2	8437965	17672	1
Vp013	503	Picture	MorphF9_07_orig.jpg ; MorphF9_00_UPPER.jpg	8438113	0	1	9379	178	0	next	incorrect	1005
Vp013	503	Response	2	8447485	9372	1
Vp013	504	Picture	MorphF1_10_orig.jpg ; MorphF1_10_UPPER.jpg	8447492	0	177	22960	351	0	next	incorrect	1007
Vp013	504	Response	2	8470445	22953	1
Vp013	505	Picture	MorphM3_09_orig.jpg ; MorphM3_10_UPPER.jpg	8470452	0	174	28172	175	0	next	incorrect	1009
Vp013	505	Response	2	8498525	28073	1
Vp013	506	Picture	MorphF9_01_orig.jpg ; MorphF9_10_UPPER.jpg	8498624	0	1	10483	2	0	next	hit	1011
Vp013	506	Response	1	8509005	10381	1
Vp013	507	Picture	MorphF10_01_orig.jpg ; MorphF10_10_UPPER.jpg	8509107	0	1	5175	2	0	next	hit	1013
Vp013	507	Response	1	8514204	5097	1
Vp013	508	Picture	MorphM3_00_orig.jpg ; MorphM3_00_UPPER.jpg	8514282	0	1	10218	2	0	next	incorrect	1015
Vp013	508	Response	2	8524364	10082	1
Vp013	509	Picture	MorphM9_00_orig.jpg ; MorphM9_00_UPPER.jpg	8524500	0	1	19072	171	0	next	incorrect	1017
Vp013	509	Response	2	8543564	19064	1
Vp013	510	Picture	MorphF1_02_orig.jpg ; MorphF1_10_UPPER.jpg	8543572	0	170	6672	171	0	next	incorrect	1019
Vp013	510	Response	2	8550124	6552	1
Vp013	511	Picture	MorphM7_08_orig.jpg ; MorphM7_10_UPPER.jpg	8550244	0	1	8047	182	0	next	hit	1021
Vp013	511	Response	1	8558284	8040	1
Vp013	512	Picture	MorphM1_02_orig.jpg ; MorphM1_00_UPPER.jpg	8558291	0	181	6151	182	0	next	hit	1023
Vp013	512	Response	1	8564364	6073	1
Vp013	513	Picture	MorphF6_00_orig.jpg ; MorphF6_00_UPPER.jpg	8564442	0	1	12329	147	0	next	incorrect	1025
Vp013	513	Response	2	8576764	12322	1
Vp013	514	Picture	MorphM3_07_orig.jpg ; MorphM3_10_UPPER.jpg	8576771	0	146	13680	147	0	next	hit	1027
Vp013	514	Response	1	8590364	13593	1
Vp013	515	Picture	MorphF8_08_orig.jpg ; MorphF8_00_UPPER.jpg	8590451	0	1	12474	2	0	next	incorrect	1029
Vp013	515	Response	2	8602844	12393	1
Vp013	516	Picture	MorphM9_09_orig.jpg ; MorphM9_10_UPPER.jpg	8602925	0	1	13668	2	0	next	hit	1031
Vp013	516	Response	1	8616524	13599	1
Vp013	517	Picture	MorphF10_00_orig.jpg ; MorphF10_10_UPPER.jpg	8616593	0	1	6237	2	0	next	incorrect	1033
Vp013	517	Response	2	8622683	6090	1
Vp013	518	Picture	MorphM8_03_orig.jpg ; MorphM8_10_UPPER.jpg	8622830	0	1	27203	2	0	next	hit	1035
Vp013	518	Response	1	8649883	27053	1
Vp013	519	Picture	MorphF3_07_orig.jpg ; MorphF3_00_UPPER.jpg	8650033	0	1	6369	2	0	next	incorrect	1037
Vp013	519	Response	2	8656283	6250	1
Vp013	520	Picture	MorphF4_01_orig.jpg ; MorphF4_00_UPPER.jpg	8656402	0	1	41800	2	0	next	incorrect	1039
Vp013	520	Response	2	8698123	41721	1
Vp013	521	Picture	MorphF8_10_orig.jpg ; MorphF8_10_UPPER.jpg	8698202	0	1	8228	2	0	next	hit	1041
Vp013	521	Response	1	8706363	8161	1
Vp013	522	Picture	MorphF9_07_orig.jpg ; MorphF9_10_UPPER.jpg	8706430	0	1	12739	2	0	next	hit	1043
Vp013	522	Response	1	8719083	12653	1
Vp013	523	Picture	MorphF2_10_orig.jpg ; MorphF2_10_UPPER.jpg	8719169	0	1	6962	206	0	next	hit	1045
Vp013	523	Response	1	8726122	6953	1
Vp013	524	Picture	MorphM1_01_orig.jpg ; MorphM1_10_UPPER.jpg	8726131	0	205	18479	376	0	next	incorrect	1047
Vp013	524	Response	2	8744602	18471	1
Vp013	525	Picture	MorphM2_05_orig.jpg ; MorphM2_10_UPPER.jpg	8744610	0	171	9458	172	0	next	hit	1049
Vp013	525	Response	1	8753962	9352	1
Vp013	526	Picture	MorphM10_08_orig.jpg ; MorphM10_00_UPPER.jpg	8754068	0	1	5839	2	0	next	hit	1051
Vp013	526	Response	1	8759802	5734	1
Vp013	527	Picture	MorphM3_03_orig.jpg ; MorphM3_00_UPPER.jpg	8759907	0	1	14943	187	0	next	incorrect	1053
Vp013	527	Response	2	8774842	14935	1
Vp013	528	Picture	MorphF7_09_orig.jpg ; MorphF7_00_UPPER.jpg	8774850	0	186	36942	187	0	next	hit	1055
Vp013	528	Response	1	8811722	36872	1
Vp013	529	Picture	MorphF2_00_orig.jpg ; MorphF2_10_UPPER.jpg	8811792	0	1	19457	185	0	next	hit	1057
Vp013	529	Response	1	8831241	19449	1
Vp013	530	Picture	MorphM8_04_orig.jpg ; MorphM8_00_UPPER.jpg	8831249	0	184	8881	377	0	next	incorrect	1059
Vp013	530	Response	2	8840121	8872	1
Vp013	531	Picture	MorphF5_01_orig.jpg ; MorphF5_00_UPPER.jpg	8840130	0	193	6297	194	0	next	incorrect	1061
Vp013	531	Response	2	8846361	6231	1
Vp013	532	Picture	MorphF1_03_orig.jpg ; MorphF1_00_UPPER.jpg	8846427	0	1	6102	4	0	next	incorrect	1063
Vp013	532	Response	2	8852441	6014	1
Vp013	533	Picture	MorphM6_03_orig.jpg ; MorphM6_00_UPPER.jpg	8852529	0	3	8760	4	0	next	incorrect	1065
Vp013	533	Response	2	8861161	8632	1
Vp013	534	Picture	MorphM5_05_orig.jpg ; MorphM5_00_UPPER.jpg	8861289	0	1	41136	2	0	next	hit	1067
Vp013	534	Response	1	8902361	41072	1
Vp013	535	Picture	MorphM7_08_orig.jpg ; MorphM7_00_UPPER.jpg	8902425	0	1	8743	150	0	next	hit	1069
Vp013	535	Response	1	8911161	8736	1
Vp013	536	Picture	MorphF3_01_orig.jpg ; MorphF3_10_UPPER.jpg	8911168	0	149	8375	150	0	next	incorrect	1071
Vp013	536	Response	2	8919481	8313	1
Vp013	537	Picture	MorphM9_04_orig.jpg ; MorphM9_00_UPPER.jpg	8919543	0	1	17782	2	0	next	incorrect	1073
Vp013	537	Response	2	8937241	17698	1
Vp013	538	Picture	MorphM8_08_orig.jpg ; MorphM8_00_UPPER.jpg	8937325	0	1	10723	160	0	next	hit	1075
Vp013	538	Response	1	8948040	10715	1
Vp013	539	Picture	MorphF2_07_orig.jpg ; MorphF2_00_UPPER.jpg	8948048	0	159	10641	160	0	next	incorrect	1077
Vp013	539	Response	2	8958600	10552	1
Vp013	540	Picture	MorphF7_03_orig.jpg ; MorphF7_10_UPPER.jpg	8958689	0	1	13758	178	0	next	incorrect	1079
Vp013	540	Response	2	8972440	13751	1
Vp013	541	Picture	MorphM9_10_orig.jpg ; MorphM9_10_UPPER.jpg	8972447	0	177	12915	178	0	next	hit	1081
Vp013	541	Response	1	8985240	12793	1
Vp013	542	Picture	MorphM6_10_orig.jpg ; MorphM6_00_UPPER.jpg	8985362	0	1	11810	2	0	next	incorrect	1083
Vp013	542	Response	2	8997080	11718	1
Vp013	543	Picture	MorphF4_00_orig.jpg ; MorphF4_00_UPPER.jpg	8997172	0	1	17251	2	0	next	incorrect	1085
Vp013	543	Response	2	9014280	17108	1
Vp013	544	Picture	MorphM5_07_orig.jpg ; MorphM5_00_UPPER.jpg	9014423	0	1	9144	147	0	next	hit	1087
Vp013	544	Response	1	9023560	9137	1
Vp013	545	Picture	MorphF5_09_orig.jpg ; MorphF5_00_UPPER.jpg	9023567	0	146	9964	147	0	next	incorrect	1089
Vp013	545	Response	2	9033400	9833	1
Vp013	546	Picture	MorphM8_06_orig.jpg ; MorphM8_10_UPPER.jpg	9033531	0	1	54672	2	0	next	hit	1091
Vp013	546	Response	1	9088119	54588	1
Vp013	547	Picture	MorphF1_06_orig.jpg ; MorphF1_00_UPPER.jpg	9088203	0	1	8626	2	0	next	incorrect	1093
Vp013	547	Response	2	9096759	8556	1
Vp013	548	Picture	MorphM10_04_orig.jpg ; MorphM10_10_UPPER.jpg	9096829	0	1	22956	2	0	next	hit	1095
Vp013	548	Response	1	9119719	22890	1
Vp013	549	Picture	MorphF10_07_orig.jpg ; MorphF10_10_UPPER.jpg	9119785	0	1	6503	2	0	next	hit	1097
Vp013	549	Response	1	9126199	6414	1
Vp013	550	Picture	MorphM2_02_orig.jpg ; MorphM2_10_UPPER.jpg	9126288	0	1	23089	2	0	next	incorrect	1099
Vp013	550	Response	2	9149239	22951	1
Vp013	551	Picture	MorphF3_10_orig.jpg ; MorphF3_10_UPPER.jpg	9149377	0	1	5706	2	0	next	incorrect	1101
Vp013	551	Response	2	9154998	5621	1
Vp013	552	Picture	MorphF9_04_orig.jpg ; MorphF9_10_UPPER.jpg	9155083	0	1	55039	166	0	next	hit	1103
Vp013	552	Response	1	9210118	55035	1
Vp013	553	Picture	MorphM10_07_orig.jpg ; MorphM10_00_UPPER.jpg	9210122	0	165	5472	166	0	next	hit	1105
Vp013	553	Response	1	9215478	5356	1
Vp013	554	Picture	MorphM2_10_orig.jpg ; MorphM2_10_UPPER.jpg	9215594	0	1	9421	2	0	next	incorrect	1107
Vp013	554	Response	2	9224918	9324	1
Vp013	555	Picture	MorphF4_04_orig.jpg ; MorphF4_00_UPPER.jpg	9225015	0	1	10749	2	0	next	incorrect	1109
Vp013	555	Response	2	9235638	10623	1
Vp013	556	Picture	MorphM6_04_orig.jpg ; MorphM6_00_UPPER.jpg	9235764	0	1	7829	2	0	next	incorrect	1111
Vp013	556	Response	2	9243478	7714	1
Vp013	557	Picture	MorphF9_02_orig.jpg ; MorphF9_10_UPPER.jpg	9243593	0	1	11147	2	0	next	hit	1113
Vp013	557	Response	1	9254598	11005	1
Vp013	558	Picture	MorphM8_09_orig.jpg ; MorphM8_00_UPPER.jpg	9254740	0	1	10483	2	0	next	incorrect	1115
Vp013	558	Response	2	9265077	10337	1
Vp013	559	Picture	MorphM2_07_orig.jpg ; MorphM2_00_UPPER.jpg	9265223	0	1	8742	151	0	next	incorrect	1117
Vp013	559	Response	2	9273957	8734	1
Vp013	560	Picture	MorphF9_08_orig.jpg ; MorphF9_10_UPPER.jpg	9273965	0	150	10880	301	0	next	hit	1119
Vp013	560	Response	1	9284837	10872	1
Vp013	561	Picture	MorphF2_09_orig.jpg ; MorphF2_10_UPPER.jpg	9284845	0	151	19922	152	0	next	incorrect	1121
Vp013	561	Response	2	9304677	19832	1
Vp013	562	Picture	MorphF10_04_orig.jpg ; MorphF10_10_UPPER.jpg	9304767	0	1	19997	175	0	next	hit	1123
Vp013	562	Response	1	9324757	19990	1
Vp013	563	Picture	MorphM1_01_orig.jpg ; MorphM1_00_UPPER.jpg	9324764	0	174	10656	175	0	next	incorrect	1125
Vp013	563	Response	2	9335317	10553	1
Vp013	564	Picture	MorphM6_02_orig.jpg ; MorphM6_00_UPPER.jpg	9335420	0	1	26009	2	0	next	hit	1127
Vp013	564	Response	1	9361317	25897	1
Vp013	565	Picture	MorphM9_02_orig.jpg ; MorphM9_10_UPPER.jpg	9361429	0	1	11545	2	0	next	incorrect	1129
Vp013	565	Response	2	9372836	11407	1
Vp013	566	Picture	MorphF5_09_orig.jpg ; MorphF5_10_UPPER.jpg	9372974	0	1	8625	2	0	next	incorrect	1131
Vp013	566	Response	2	9381476	8502	1
Vp013	567	Picture	MorphF3_09_orig.jpg ; MorphF3_00_UPPER.jpg	9381599	0	1	11545	2	0	next	incorrect	1133
Vp013	567	Response	2	9392996	11397	1
Vp013	568	Picture	MorphM10_07_orig.jpg ; MorphM10_10_UPPER.jpg	9393144	0	1	7299	2	0	next	hit	1135
Vp013	568	Response	1	9400356	7212	1
Vp013	569	Picture	MorphF9_06_orig.jpg ; MorphF9_10_UPPER.jpg	9400443	0	1	35520	178	0	next	hit	1137
Vp013	569	Response	1	9435956	35513	1
Vp013	570	Picture	MorphM6_07_orig.jpg ; MorphM6_00_UPPER.jpg	9435963	0	177	11057	178	0	next	incorrect	1139
Vp013	570	Response	2	9446916	10953	1
Vp013	571	Picture	MorphF10_04_orig.jpg ; MorphF10_00_UPPER.jpg	9447020	0	1	11903	174	0	next	hit	1141
Vp013	571	Response	1	9458916	11896	1
Vp013	572	Picture	MorphM9_02_orig.jpg ; MorphM9_00_UPPER.jpg	9458923	0	173	10080	351	0	next	incorrect	1143
Vp013	572	Response	2	9468995	10072	1
Vp013	573	Picture	MorphM5_10_orig.jpg ; MorphM5_00_UPPER.jpg	9469003	0	178	22073	179	0	next	incorrect	1145
Vp013	573	Response	2	9490995	21992	1
Vp013	574	Picture	MorphF7_03_orig.jpg ; MorphF7_00_UPPER.jpg	9491076	0	1	17250	2	0	next	incorrect	1147
Vp013	574	Response	2	9508195	17119	1
Vp013	575	Picture	MorphM7_03_orig.jpg ; MorphM7_10_UPPER.jpg	9508326	0	1	8891	2	0	next	hit	1149
Vp013	575	Response	1	9517075	8749	1
Vp013	576	Picture	MorphF8_05_orig.jpg ; MorphF8_10_UPPER.jpg	9517217	0	1	29194	2	0	next	hit	1151
Vp013	576	Response	1	9546275	29058	1
Vp013	577	Picture	MorphM10_10_orig.jpg ; MorphM10_10_UPPER.jpg	9546411	0	1	7391	175	0	next	incorrect	1153
Vp013	577	Response	2	9553795	7384	1
Vp013	578	Picture	MorphM5_09_orig.jpg ; MorphM5_00_UPPER.jpg	9553802	0	174	15920	352	0	next	hit	1155
Vp013	578	Response	1	9569715	15913	1
Vp013	579	Picture	MorphM10_01_orig.jpg ; MorphM10_00_UPPER.jpg	9569722	0	178	2300	179	0	next	hit	1157
Vp013	579	Response	1	9571874	2152	1
Vp013	580	Picture	MorphF6_07_orig.jpg ; MorphF6_10_UPPER.jpg	9572022	0	1	24500	184	0	next	hit	1159
Vp013	580	Response	1	9596514	24492	1
Vp013	581	Picture	MorphM2_01_orig.jpg ; MorphM2_00_UPPER.jpg	9596522	0	183	16769	184	0	next	incorrect	1161
Vp013	581	Response	2	9613154	16632	1
Vp013	582	Picture	MorphF4_08_orig.jpg ; MorphF4_10_UPPER.jpg	9613291	0	1	7950	147	0	next	hit	1163
Vp013	582	Response	1	9621234	7943	1
Vp013	583	Picture	MorphM7_05_orig.jpg ; MorphM7_10_UPPER.jpg	9621241	0	146	11822	147	0	next	hit	1165
Vp013	583	Response	1	9632994	11753	1
Vp013	584	Picture	MorphF6_04_orig.jpg ; MorphF6_10_UPPER.jpg	9633063	0	1	22262	166	0	next	incorrect	1167
Vp013	584	Response	2	9655314	22251	1
Vp013	585	Picture	MorphM4_03_orig.jpg ; MorphM4_00_UPPER.jpg	9655325	0	165	43026	166	0	next	incorrect	1169
Vp013	585	Response	2	9698273	42948	1
Vp013	586	Picture	MorphF8_07_orig.jpg ; MorphF8_00_UPPER.jpg	9698351	0	1	38615	2	0	next	incorrect	1171
Vp013	586	Response	2	9736833	38482	1
Vp013	587	Picture	MorphM1_09_orig.jpg ; MorphM1_10_UPPER.jpg	9736966	0	1	48567	3	0	next	hit	1173
Vp013	587	Response	1	9785393	48427	1
Vp013	588	Picture	MorphF2_02_orig.jpg ; MorphF2_00_UPPER.jpg	9785533	0	2	23223	3	0	next	incorrect	1175
Vp013	588	Response	2	9808672	23139	1
Vp013	589	Picture	MorphM2_02_orig.jpg ; MorphM2_00_UPPER.jpg	9808756	0	1	15658	2	0	next	incorrect	1177
Vp013	589	Response	2	9824352	15596	1
Vp013	590	Picture	MorphM8_07_orig.jpg ; MorphM8_00_UPPER.jpg	9824414	0	1	45065	187	0	next	hit	1179
Vp013	590	Response	1	9869472	45058	1
Vp013	591	Picture	MorphF1_06_orig.jpg ; MorphF1_10_UPPER.jpg	9869479	0	186	12924	187	0	next	incorrect	1181
Vp013	591	Response	2	9882272	12793	1
Vp013	592	Picture	MorphF3_05_orig.jpg ; MorphF3_00_UPPER.jpg	9882403	0	1	5176	2	0	next	incorrect	1183
Vp013	592	Response	2	9887471	5068	1
Vp013	593	Picture	MorphM1_08_orig.jpg ; MorphM1_10_UPPER.jpg	9887579	0	1	37900	186	0	next	incorrect	1185
Vp013	593	Response	2	9925471	37892	1
Vp013	594	Picture	MorphM2_03_orig.jpg ; MorphM2_00_UPPER.jpg	9925479	0	185	25662	186	0	next	incorrect	1187
Vp013	594	Response	2	9950991	25512	1
Vp013	595	Picture	MorphF1_09_orig.jpg ; MorphF1_10_UPPER.jpg	9951141	0	1	5937	169	0	next	incorrect	1189
Vp013	595	Response	2	9957071	5930	1
Vp013	596	Picture	MorphF3_04_orig.jpg ; MorphF3_10_UPPER.jpg	9957078	0	168	11712	169	0	next	incorrect	1191
Vp013	596	Response	2	9968671	11593	1
Vp013	597	Picture	MorphM7_00_orig.jpg ; MorphM7_00_UPPER.jpg	9968790	0	1	26672	2	0	next	hit	1193
Vp013	597	Response	1	9995390	26600	1
Vp013	598	Picture	MorphF6_02_orig.jpg ; MorphF6_10_UPPER.jpg	9995462	0	1	10218	2	0	next	hit	1195
Vp013	598	Response	1	10005550	10088	1
Vp013	599	Picture	MorphF7_02_orig.jpg ; MorphF7_00_UPPER.jpg	10005680	0	1	8891	2	0	next	incorrect	1197
Vp013	599	Response	2	10014430	8750	1
Vp013	600	Picture	MorphF4_07_orig.jpg ; MorphF4_00_UPPER.jpg	10014571	0	1	9422	2	0	next	incorrect	1199
Vp013	600	Response	2	10023870	9299	1
Vp013	601	Picture	MorphF6_05_orig.jpg ; MorphF6_00_UPPER.jpg	10023993	0	1	12341	2	0	next	incorrect	1201
Vp013	601	Response	2	10036190	12197	1
Vp013	602	Picture	MorphF7_08_orig.jpg ; MorphF7_00_UPPER.jpg	10036334	0	1	10583	167	0	next	incorrect	1203
Vp013	602	Response	2	10046910	10576	1
Vp013	603	Picture	MorphF6_02_orig.jpg ; MorphF6_00_UPPER.jpg	10046917	0	166	5738	168	0	next	incorrect	1205
Vp013	603	Response	2	10052590	5673	1
Vp013	604	Picture	MorphF10_08_orig.jpg ; MorphF10_10_UPPER.jpg	10052655	0	2	6742	162	0	next	hit	1207
Vp013	604	Response	1	10059390	6735	1
Vp013	605	Picture	MorphM7_00_orig.jpg ; MorphM7_10_UPPER.jpg	10059397	0	160	8519	161	0	next	hit	1209
Vp013	605	Response	1	10067790	8393	1
Vp013	606	Picture	MorphF9_06_orig.jpg ; MorphF9_00_UPPER.jpg	10067916	0	1	32776	2	0	next	hit	1211
Vp013	606	Response	1	10100590	32674	1
Vp013	607	Picture	MorphF3_10_orig.jpg ; MorphF3_00_UPPER.jpg	10100692	0	1	9905	182	0	next	incorrect	1213
Vp013	607	Response	2	10110589	9897	1
Vp013	608	Picture	MorphM3_08_orig.jpg ; MorphM3_10_UPPER.jpg	10110597	0	181	9867	182	0	next	hit	1215
Vp013	608	Response	1	10120349	9752	1
Vp013	609	Picture	MorphM2_09_orig.jpg ; MorphM2_00_UPPER.jpg	10120464	0	1	10053	167	0	next	incorrect	1217
Vp013	609	Response	2	10130509	10045	1
Vp013	610	Picture	MorphM6_05_orig.jpg ; MorphM6_00_UPPER.jpg	10130517	0	166	7840	321	0	next	incorrect	1219
Vp013	610	Response	2	10138349	7832	1
Vp013	611	Picture	MorphM2_01_orig.jpg ; MorphM2_10_UPPER.jpg	10138357	0	155	18159	331	0	next	hit	1221
Vp013	611	Response	1	10156509	18152	1
Vp013	612	Picture	MorphF8_00_orig.jpg ; MorphF8_00_UPPER.jpg	10156516	0	176	8535	177	0	next	incorrect	1223
Vp013	612	Response	2	10164989	8473	1
Vp013	613	Picture	MorphM10_09_orig.jpg ; MorphM10_00_UPPER.jpg	10165051	0	1	8095	2	0	next	hit	1225
Vp013	613	Response	1	10173069	8018	1
Vp013	614	Picture	MorphM1_06_orig.jpg ; MorphM1_10_UPPER.jpg	10173146	0	1	17770	146	0	next	incorrect	1227
Vp013	614	Response	2	10190909	17763	1
Vp013	615	Picture	MorphM5_04_orig.jpg ; MorphM5_10_UPPER.jpg	10190916	0	145	7708	146	0	next	incorrect	1229
Vp013	615	Response	2	10198509	7593	1
Vp013	616	Picture	MorphF3_01_orig.jpg ; MorphF3_00_UPPER.jpg	10198624	0	1	14597	2	0	next	incorrect	1231
Vp013	616	Response	2	10213148	14524	1
Vp013	617	Picture	MorphF10_09_orig.jpg ; MorphF10_00_UPPER.jpg	10213221	0	1	11146	2	0	next	hit	1233
Vp013	617	Response	1	10224268	11047	1
Vp013	618	Picture	MorphF8_10_orig.jpg ; MorphF8_00_UPPER.jpg	10224367	0	1	18445	2	0	next	incorrect	1235
Vp013	618	Response	2	10242668	18301	1
Vp013	619	Picture	MorphF10_02_orig.jpg ; MorphF10_10_UPPER.jpg	10242812	0	1	6104	2	0	next	hit	1237
Vp013	619	Response	1	10248828	6016	1
Vp013	620	Picture	MorphF4_01_orig.jpg ; MorphF4_10_UPPER.jpg	10248916	0	1	9289	2	0	next	incorrect	1239
Vp013	620	Response	2	10258108	9192	1
Vp013	621	Picture	MorphF1_08_orig.jpg ; MorphF1_10_UPPER.jpg	10258205	0	1	10882	2	0	next	incorrect	1241
Vp013	621	Response	2	10268988	10783	1
Vp013	622	Picture	MorphM5_00_orig.jpg ; MorphM5_10_UPPER.jpg	10269087	0	1	13668	2	0	next	incorrect	1243
Vp013	622	Response	2	10282668	13581	1
Vp013	623	Picture	MorphM9_09_orig.jpg ; MorphM9_00_UPPER.jpg	10282755	0	1	31582	2	0	next	incorrect	1245
Vp013	623	Response	2	10314188	31433	1
Vp013	624	Picture	MorphF7_00_orig.jpg ; MorphF7_00_UPPER.jpg	10314337	0	1	5175	2	0	next	incorrect	1247
Vp013	624	Response	2	10319387	5050	1
Vp013	625	Picture	MorphM10_00_orig.jpg ; MorphM10_10_UPPER.jpg	10319512	0	1	16057	2	0	next	hit	1249
Vp013	625	Response	1	10335467	15955	1
Vp013	626	Picture	MorphM7_05_orig.jpg ; MorphM7_00_UPPER.jpg	10335569	0	1	13004	2	0	next	hit	1251
Vp013	626	Response	1	10348507	12938	1
Vp013	627	Picture	MorphM5_08_orig.jpg ; MorphM5_10_UPPER.jpg	10348573	0	1	6986	182	0	next	incorrect	1253
Vp013	627	Response	2	10355547	6974	1
Vp013	628	Picture	MorphF7_07_orig.jpg ; MorphF7_00_UPPER.jpg	10355559	0	181	36635	352	0	next	hit	1255
Vp013	628	Response	1	10392187	36628	1
Vp013	629	Picture	MorphM10_06_orig.jpg ; MorphM10_10_UPPER.jpg	10392194	0	171	8397	172	0	next	hit	1257
Vp013	629	Response	1	10400507	8313	1
Vp013	630	Picture	MorphF8_04_orig.jpg ; MorphF8_10_UPPER.jpg	10400591	0	1	8360	2	0	next	hit	1259
Vp013	630	Response	1	10408827	8236	1
Vp013	631	Picture	MorphM4_00_orig.jpg ; MorphM4_00_UPPER.jpg	10408951	0	1	14043	158	0	next	incorrect	1261
Vp013	631	Response	2	10422986	14035	1
Vp013	632	Picture	MorphM8_05_orig.jpg ; MorphM8_00_UPPER.jpg	10422994	0	157	13691	158	0	next	incorrect	1263
Vp013	632	Response	2	10436586	13592	1
Vp013	633	Picture	MorphF8_00_orig.jpg ; MorphF8_10_UPPER.jpg	10436685	0	1	18047	2	0	next	hit	1265
Vp013	633	Response	1	10454666	17981	1
Vp013	634	Picture	MorphM4_06_orig.jpg ; MorphM4_00_UPPER.jpg	10454732	0	1	7431	2	0	next	incorrect	1267
Vp013	634	Response	2	10462026	7294	1
Vp013	635	Picture	MorphF3_00_orig.jpg ; MorphF3_00_UPPER.jpg	10462163	0	1	9023	2	0	next	incorrect	1269
Vp013	635	Response	2	10471066	8903	1
Vp013	636	Picture	MorphF1_03_orig.jpg ; MorphF1_10_UPPER.jpg	10471186	0	1	5574	2	0	next	incorrect	1271
Vp013	636	Response	2	10476666	5480	1
Vp013	637	Picture	MorphM10_10_orig.jpg ; MorphM10_00_UPPER.jpg	10476760	0	1	6767	2	0	next	hit	1273
Vp013	637	Response	1	10483466	6706	1
Vp013	638	Picture	MorphF2_01_orig.jpg ; MorphF2_10_UPPER.jpg	10483527	0	1	14586	146	0	next	hit	1275
Vp013	638	Response	1	10498106	14579	1
Vp013	639	Picture	MorphF4_10_orig.jpg ; MorphF4_10_UPPER.jpg	10498113	0	145	6115	146	0	next	hit	1277
Vp013	639	Response	1	10504106	5993	1
Vp013	640	Picture	MorphF8_05_orig.jpg ; MorphF8_00_UPPER.jpg	10504228	0	1	12341	2	0	next	incorrect	1279
Vp013	640	Response	2	10516426	12198	1
Vp013	641	Picture	MorphM10_03_orig.jpg ; MorphM10_10_UPPER.jpg	10516569	0	1	20038	2	0	next	incorrect	1281
Vp013	641	Response	2	10536505	19936	1
Vp013	642	Picture	MorphM5_06_orig.jpg ; MorphM5_00_UPPER.jpg	10536607	0	1	7265	168	0	next	hit	1283
Vp013	642	Response	1	10543865	7258	1
Vp013	643	Picture	MorphM3_07_orig.jpg ; MorphM3_00_UPPER.jpg	10543872	0	167	11180	168	0	next	hit	1285
Vp013	643	Response	1	10554985	11113	1
Vp013	644	Picture	MorphF4_07_orig.jpg ; MorphF4_10_UPPER.jpg	10555052	0	1	9156	2	0	next	incorrect	1287
Vp013	644	Response	2	10564105	9053	1
Vp013	645	Picture	MorphM8_05_orig.jpg ; MorphM8_10_UPPER.jpg	10564208	0	1	7829	2	0	next	incorrect	1289
Vp013	645	Response	2	10571945	7737	1
Vp013	646	Picture	MorphM3_05_orig.jpg ; MorphM3_10_UPPER.jpg	10572037	0	1	10483	2	0	next	hit	1291
Vp013	646	Response	1	10582425	10388	1
Vp013	647	Picture	MorphF10_03_orig.jpg ; MorphF10_10_UPPER.jpg	10582520	0	1	7512	187	0	next	hit	1293
Vp013	647	Response	1	10590025	7505	1
Vp013	648	Picture	MorphF5_07_orig.jpg ; MorphF5_00_UPPER.jpg	10590032	0	186	6952	188	0	next	incorrect	1295
Vp013	648	Response	2	10596905	6873	1
Vp013	649	Picture	MorphM5_07_orig.jpg ; MorphM5_10_UPPER.jpg	10596984	0	2	10086	3	0	next	hit	1297
Vp013	649	Response	1	10606985	10001	1
Vp013	650	Picture	MorphF5_08_orig.jpg ; MorphF5_00_UPPER.jpg	10607070	0	1	6634	3	0	next	incorrect	1299
Vp013	650	Response	2	10613625	6555	1
Vp013	651	Picture	MorphF6_06_orig.jpg ; MorphF6_10_UPPER.jpg	10613704	0	2	9768	188	0	next	incorrect	1301
Vp013	651	Response	2	10623465	9761	1
Vp013	652	Picture	MorphF9_01_orig.jpg ; MorphF9_00_UPPER.jpg	10623472	0	186	7218	187	0	next	hit	1303
Vp013	652	Response	1	10630584	7112	1
Vp013	653	Picture	MorphM9_08_orig.jpg ; MorphM9_10_UPPER.jpg	10630690	0	1	10861	155	0	next	hit	1305
Vp013	653	Response	1	10641544	10854	1
Vp013	654	Picture	MorphF7_01_orig.jpg ; MorphF7_10_UPPER.jpg	10641551	0	154	8081	322	0	next	hit	1307
Vp013	654	Response	1	10649624	8073	1
Vp013	655	Picture	MorphF8_09_orig.jpg ; MorphF8_10_UPPER.jpg	10649632	0	168	7067	169	0	next	hit	1309
Vp013	655	Response	1	10656584	6952	1
Vp013	656	Picture	MorphF7_04_orig.jpg ; MorphF7_10_UPPER.jpg	10656699	0	1	6852	183	0	next	hit	1311
Vp013	656	Response	1	10663544	6845	1
Vp013	657	Picture	MorphM9_03_orig.jpg ; MorphM9_10_UPPER.jpg	10663551	0	182	5754	183	0	next	hit	1313
Vp013	657	Response	1	10669224	5673	1
Vp013	658	Picture	MorphM6_01_orig.jpg ; MorphM6_00_UPPER.jpg	10669305	0	1	9289	2	0	next	incorrect	1315
Vp013	658	Response	2	10678504	9199	1
Vp013	659	Picture	MorphF7_10_orig.jpg ; MorphF7_00_UPPER.jpg	10678594	0	1	6104	2	0	next	incorrect	1317
Vp013	659	Response	2	10684584	5990	1
Vp013	660	Picture	MorphF2_03_orig.jpg ; MorphF2_10_UPPER.jpg	10684698	0	1	6453	184	0	next	incorrect	1319
Vp013	660	Response	2	10691144	6446	1
Vp013	661	Picture	MorphM9_10_orig.jpg ; MorphM9_00_UPPER.jpg	10691151	0	183	12480	360	0	next	hit	1321
Vp013	661	Response	1	10703624	12473	1
Vp013	662	Picture	MorphM8_06_orig.jpg ; MorphM8_00_UPPER.jpg	10703631	0	177	7740	178	0	next	incorrect	1323
Vp013	662	Response	2	10711224	7593	1
Vp013	663	Picture	MorphF3_09_orig.jpg ; MorphF3_10_UPPER.jpg	10711371	0	1	5971	2	0	next	incorrect	1325
Vp013	663	Response	2	10717224	5853	1
Vp013	664	Picture	MorphF5_02_orig.jpg ; MorphF5_10_UPPER.jpg	10717342	0	1	6104	2	0	next	incorrect	1327
Vp013	664	Response	2	10723304	5962	1
Vp013	665	Picture	MorphM7_07_orig.jpg ; MorphM7_10_UPPER.jpg	10723446	0	1	7697	2	0	next	hit	1329
Vp013	665	Response	1	10731064	7618	1
Vp013	666	Picture	MorphF5_07_orig.jpg ; MorphF5_10_UPPER.jpg	10731143	0	1	7962	2	0	next	incorrect	1331
Vp013	666	Response	2	10738983	7840	1
Vp013	667	Picture	MorphF6_07_orig.jpg ; MorphF6_00_UPPER.jpg	10739105	0	1	7563	2	0	next	incorrect	1333
Vp013	667	Response	2	10746583	7478	1
Vp013	668	Picture	MorphF1_01_orig.jpg ; MorphF1_10_UPPER.jpg	10746668	0	1	6082	157	0	next	incorrect	1335
Vp013	668	Response	2	10752743	6075	1
Vp013	669	Picture	MorphF3_08_orig.jpg ; MorphF3_10_UPPER.jpg	10752750	0	156	5440	313	0	next	incorrect	1337
Vp013	669	Response	2	10758183	5433	1
Vp013	670	Picture	MorphM4_04_orig.jpg ; MorphM4_00_UPPER.jpg	10758190	0	157	6393	158	0	next	incorrect	1339
Vp013	670	Response	2	10764503	6313	1
Vp013	671	Picture	MorphF9_04_orig.jpg ; MorphF9_00_UPPER.jpg	10764583	0	1	12606	2	0	next	incorrect	1341
Vp013	671	Response	2	10777063	12480	1
Vp013	672	Picture	MorphF2_02_orig.jpg ; MorphF2_10_UPPER.jpg	10777189	0	1	6900	2	0	next	incorrect	1343
Vp013	672	Response	2	10784023	6834	1
Vp013	673	Picture	MorphM8_03_orig.jpg ; MorphM8_00_UPPER.jpg	10784089	0	1	5441	2	0	next	incorrect	1345
Vp013	673	Response	2	10789463	5374	1
Vp013	674	Picture	MorphM2_03_orig.jpg ; MorphM2_10_UPPER.jpg	10789530	0	1	7696	3	0	next	incorrect	1347
Vp013	674	Response	2	10797143	7613	1
Vp013	675	Picture	MorphF2_08_orig.jpg ; MorphF2_10_UPPER.jpg	10797226	0	2	5574	3	0	next	incorrect	1349
Vp013	675	Response	2	10802663	5437	1
Vp013	676	Picture	MorphF6_04_orig.jpg ; MorphF6_00_UPPER.jpg	10802800	0	1	10830	186	0	next	incorrect	1351
Vp013	676	Response	2	10813623	10823	1
Vp013	677	Picture	MorphM3_00_orig.jpg ; MorphM3_10_UPPER.jpg	10813630	0	185	13188	186	0	next	hit	1353
Vp013	677	Response	1	10826743	13113	1
Vp013	678	Picture	MorphM1_00_orig.jpg ; MorphM1_10_UPPER.jpg	10826818	0	1	21365	2	0	next	incorrect	1355
Vp013	678	Response	2	10848102	21284	1
Vp013	679	Picture	MorphF9_08_orig.jpg ; MorphF9_00_UPPER.jpg	10848183	0	1	9527	162	0	next	incorrect	1357
Vp013	679	Response	2	10857702	9519	1
Vp013	680	Picture	MorphM6_01_orig.jpg ; MorphM6_10_UPPER.jpg	10857710	0	161	5866	162	0	next	incorrect	1359
Vp013	680	Response	2	10863462	5752	1
Vp013	681	Picture	MorphM4_10_orig.jpg ; MorphM4_00_UPPER.jpg	10863576	0	1	7033	2	0	next	hit	1361
Vp013	681	Response	1	10870502	6926	1
Vp013	682	Picture	MorphM6_06_orig.jpg ; MorphM6_10_UPPER.jpg	10870609	0	1	6635	2	0	next	incorrect	1363
Vp013	682	Response	2	10877142	6533	1
Vp013	683	Picture	MorphM3_02_orig.jpg ; MorphM3_00_UPPER.jpg	10877244	0	1	11105	176	0	next	incorrect	1365
Vp013	683	Response	2	10888342	11098	1
Vp013	684	Picture	MorphM8_10_orig.jpg ; MorphM8_10_UPPER.jpg	10888349	0	175	7036	347	0	next	hit	1367
Vp013	684	Response	1	10895382	7033	1
Vp013	685	Picture	MorphF10_01_orig.jpg ; MorphF10_00_UPPER.jpg	10895385	0	172	7867	174	0	next	hit	1369
Vp013	685	Response	1	10903142	7757	1
Vp013	686	Picture	MorphM5_05_orig.jpg ; MorphM5_10_UPPER.jpg	10903252	0	2	5657	185	0	next	incorrect	1371
Vp013	686	Response	2	10908902	5650	1
Vp013	687	Picture	MorphF10_00_orig.jpg ; MorphF10_00_UPPER.jpg	10908909	0	183	7481	184	0	next	hit	1373
Vp013	687	Response	1	10916262	7353	1
Vp013	688	Picture	MorphM4_05_orig.jpg ; MorphM4_10_UPPER.jpg	10916390	0	1	6369	2	0	next	incorrect	1375
Vp013	688	Response	2	10922662	6272	1
Vp013	689	Picture	MorphM6_00_orig.jpg ; MorphM6_10_UPPER.jpg	10922759	0	1	6370	2	0	next	incorrect	1377
Vp013	689	Response	2	10929062	6303	1
Vp013	690	Picture	MorphM4_09_orig.jpg ; MorphM4_10_UPPER.jpg	10929129	0	1	7380	186	0	next	hit	1379
Vp013	690	Response	1	10936502	7373	1
Vp013	691	Picture	MorphM8_08_orig.jpg ; MorphM8_10_UPPER.jpg	10936509	0	185	5890	186	0	next	hit	1381
Vp013	691	Response	1	10942261	5752	1
Vp013	692	Picture	MorphM7_07_orig.jpg ; MorphM7_00_UPPER.jpg	10942399	0	1	7829	2	0	next	hit	1383
Vp013	692	Response	1	10950101	7702	1
Vp013	693	Picture	MorphM8_04_orig.jpg ; MorphM8_10_UPPER.jpg	10950228	0	1	7165	3	0	next	incorrect	1385
Vp013	693	Response	2	10957301	7073	1
Vp013	694	Picture	MorphM6_03_orig.jpg ; MorphM6_10_UPPER.jpg	10957393	0	2	8095	3	0	next	incorrect	1387
Vp013	694	Response	2	10965381	7988	1
Vp013	695	Picture	MorphF4_00_orig.jpg ; MorphF4_10_UPPER.jpg	10965488	0	1	7260	173	0	next	hit	1389
Vp013	695	Response	1	10972741	7253	1
Vp013	696	Picture	MorphF10_10_orig.jpg ; MorphF10_10_UPPER.jpg	10972748	0	172	7072	173	0	next	hit	1391
Vp013	696	Response	1	10979701	6953	1
Vp013	697	Picture	MorphM10_06_orig.jpg ; MorphM10_00_UPPER.jpg	10979820	0	1	7805	158	0	next	hit	1393
Vp013	697	Response	1	10987621	7801	1
Vp013	698	Picture	MorphM9_06_orig.jpg ; MorphM9_10_UPPER.jpg	10987625	0	157	5862	158	0	next	incorrect	1395
Vp013	698	Response	2	10993381	5756	1
Vp013	699	Picture	MorphF9_03_orig.jpg ; MorphF9_00_UPPER.jpg	10993487	0	1	5574	2	0	next	hit	1397
Vp013	699	Response	1	10998981	5494	1
Vp013	700	Picture	MorphM1_02_orig.jpg ; MorphM1_10_UPPER.jpg	10999061	0	1	6887	148	0	next	incorrect	1399
Vp013	700	Response	2	11005941	6880	1
Vp013	701	Picture	MorphF6_03_orig.jpg ; MorphF6_00_UPPER.jpg	11005948	0	147	6781	148	0	next	incorrect	1401
Vp013	701	Response	2	11012661	6713	1
Vp013	702	Picture	MorphM10_01_orig.jpg ; MorphM10_10_UPPER.jpg	11012729	0	1	9779	175	0	next	hit	1403
Vp013	702	Response	1	11022501	9772	1
Vp013	703	Picture	MorphF7_07_orig.jpg ; MorphF7_10_UPPER.jpg	11022508	0	174	6543	175	0	next	incorrect	1405
Vp013	703	Response	2	11028981	6473	1
Vp013	704	Picture	MorphM5_06_orig.jpg ; MorphM5_10_UPPER.jpg	11029051	0	1	7431	2	0	next	incorrect	1407
Vp013	704	Response	2	11036421	7370	1
Vp013	705	Picture	MorphF2_03_orig.jpg ; MorphF2_00_UPPER.jpg	11036482	0	1	16454	2	0	next	incorrect	1409
Vp013	705	Response	2	11052820	16338	1
Vp013	706	Picture	MorphM7_02_orig.jpg ; MorphM7_10_UPPER.jpg	11052936	0	1	8360	2	0	next	hit	1411
Vp013	706	Response	1	11061220	8284	1
Vp013	707	Picture	MorphM2_06_orig.jpg ; MorphM2_10_UPPER.jpg	11061296	0	1	6491	146	0	next	incorrect	1413
Vp013	707	Response	2	11067780	6484	1
Vp013	708	Picture	MorphF4_02_orig.jpg ; MorphF4_00_UPPER.jpg	11067787	0	145	5837	292	0	next	incorrect	1415
Vp013	708	Response	2	11073620	5833	1
Vp013	709	Picture	MorphF8_03_orig.jpg ; MorphF8_00_UPPER.jpg	11073624	0	147	6781	148	0	next	incorrect	1417
Vp013	709	Response	2	11080260	6636	1
Vp013	710	Picture	MorphM1_00_orig.jpg ; MorphM1_00_UPPER.jpg	11080405	0	1	5308	2	0	next	hit	1419
Vp013	710	Response	1	11085620	5215	1
Vp013	711	Picture	MorphM3_06_orig.jpg ; MorphM3_00_UPPER.jpg	11085713	0	1	5271	172	0	next	incorrect	1421
Vp013	711	Response	2	11090980	5267	1
Vp013	712	Picture	MorphF4_05_orig.jpg ; MorphF4_10_UPPER.jpg	11090984	0	171	6274	172	0	next	incorrect	1423
Vp013	712	Response	2	11097140	6156	1
Vp013	713	Picture	MorphM10_09_orig.jpg ; MorphM10_10_UPPER.jpg	11097258	0	1	5805	168	0	next	hit	1425
Vp013	713	Response	1	11103060	5802	1
Vp013	714	Picture	MorphF9_09_orig.jpg ; MorphF9_10_UPPER.jpg	11103063	0	167	5209	168	0	next	incorrect	1427
Vp013	714	Response	2	11108180	5117	1
Vp013	715	Picture	MorphM3_10_orig.jpg ; MorphM3_00_UPPER.jpg	11108272	0	1	4909	3	0	next	incorrect	1429
Vp013	715	Response	2	11113060	4788	1
Vp013	716	Picture	MorphF2_01_orig.jpg ; MorphF2_00_UPPER.jpg	11113181	0	2	9006	154	0	next	incorrect	1431
Vp013	716	Response	2	11122180	8999	1
Vp013	717	Picture	MorphF7_05_orig.jpg ; MorphF7_00_UPPER.jpg	11122187	0	152	5591	153	0	next	incorrect	1433
Vp013	717	Response	2	11127700	5513	1
Vp013	718	Picture	MorphF3_02_orig.jpg ; MorphF3_10_UPPER.jpg	11127778	0	1	8329	166	0	next	incorrect	1435
Vp013	718	Response	2	11136100	8322	1
Vp013	719	Picture	MorphM1_07_orig.jpg ; MorphM1_10_UPPER.jpg	11136107	0	165	5605	166	0	next	incorrect	1437
Vp013	719	Response	2	11141620	5513	1
Vp013	720	Picture	MorphM4_03_orig.jpg ; MorphM4_10_UPPER.jpg	11141712	0	1	20155	150	0	next	incorrect	1439
Vp013	720	Response	2	11161859	20147	1
Vp013	721	Picture	MorphM5_01_orig.jpg ; MorphM5_10_UPPER.jpg	11161867	0	149	9834	150	0	next	hit	1441
Vp013	721	Response	1	11171619	9752	1
Vp013	722	Picture	MorphF6_08_orig.jpg ; MorphF6_00_UPPER.jpg	11171701	0	1	8493	2	0	next	incorrect	1443
Vp013	722	Response	2	11180099	8398	1
Vp013	723	Picture	MorphM10_05_orig.jpg ; MorphM10_00_UPPER.jpg	11180194	0	1	5972	2	0	next	hit	1445
Vp013	723	Response	1	11186099	5905	1
Vp013	724	Picture	MorphM3_01_orig.jpg ; MorphM3_10_UPPER.jpg	11186166	0	1	14862	2	0	next	hit	1447
Vp013	724	Response	1	11200899	14733	1
Vp013	725	Picture	MorphF5_03_orig.jpg ; MorphF5_00_UPPER.jpg	11201028	0	1	8198	164	0	next	incorrect	1449
Vp013	725	Response	2	11209219	8191	1
Vp013	726	Picture	MorphF6_10_orig.jpg ; MorphF6_00_UPPER.jpg	11209226	0	163	7328	164	0	next	hit	1451
Vp013	726	Response	1	11216419	7193	1
Vp013	727	Picture	MorphM3_04_orig.jpg ; MorphM3_10_UPPER.jpg	11216554	0	1	7696	2	0	next	hit	1453
Vp013	727	Response	1	11224179	7625	1
Vp013	728	Picture	MorphM5_02_orig.jpg ; MorphM5_10_UPPER.jpg	11224250	0	1	9936	151	0	next	incorrect	1455
Vp013	728	Response	2	11234179	9929	1
Vp013	729	Picture	MorphF5_03_orig.jpg ; MorphF5_10_UPPER.jpg	11234186	0	150	6640	295	0	next	incorrect	1457
Vp013	729	Response	2	11240819	6633	1
Vp013	730	Picture	MorphM9_01_orig.jpg ; MorphM9_00_UPPER.jpg	11240826	0	145	6381	146	0	next	incorrect	1459
Vp013	730	Response	2	11247139	6313	1
Vp013	731	Picture	MorphF3_06_orig.jpg ; MorphF3_10_UPPER.jpg	11247207	0	1	7379	187	0	next	incorrect	1461
Vp013	731	Response	2	11254579	7372	1
Vp013	732	Picture	MorphF6_09_orig.jpg ; MorphF6_00_UPPER.jpg	11254586	0	186	15180	187	0	next	incorrect	1463
Vp013	732	Response	2	11269618	15032	1
Vp013	733	Picture	MorphM1_08_orig.jpg ; MorphM1_00_UPPER.jpg	11269766	0	1	11677	2	0	next	hit	1465
Vp013	733	Response	1	11281378	11612	1
Vp013	734	Picture	MorphF7_06_orig.jpg ; MorphF7_10_UPPER.jpg	11281443	0	1	11545	2	0	next	hit	1467
Vp013	734	Response	1	11292898	11455	1
Vp013	735	Picture	MorphM6_05_orig.jpg ; MorphM6_10_UPPER.jpg	11292988	0	1	7166	2	0	next	incorrect	1469
Vp013	735	Response	2	11300018	7030	1
Vp013	736	Picture	MorphF9_05_orig.jpg ; MorphF9_00_UPPER.jpg	11300154	0	1	4991	186	0	next	incorrect	1471
Vp013	736	Response	2	11305138	4984	1
Vp013	737	Picture	MorphF3_05_orig.jpg ; MorphF3_10_UPPER.jpg	11305145	0	185	7200	336	0	next	incorrect	1473
Vp013	737	Response	2	11312338	7193	1
Vp013	738	Picture	MorphM6_04_orig.jpg ; MorphM6_10_UPPER.jpg	11312345	0	151	5325	152	0	next	incorrect	1475
Vp013	738	Response	2	11317538	5193	1
Vp013	739	Picture	MorphM7_06_orig.jpg ; MorphM7_00_UPPER.jpg	11317670	0	1	15791	2	0	next	hit	1477
Vp013	739	Response	1	11333378	15708	1
Vp013	740	Picture	MorphM5_09_orig.jpg ; MorphM5_10_UPPER.jpg	11333461	0	1	7684	147	0	next	incorrect	1479
Vp013	740	Response	2	11341138	7677	1
Vp013	741	Picture	MorphM6_08_orig.jpg ; MorphM6_00_UPPER.jpg	11341145	0	146	6117	147	0	next	incorrect	1481
Vp013	741	Response	2	11347138	5993	1
Vp013	742	Picture	MorphF5_04_orig.jpg ; MorphF5_00_UPPER.jpg	11347262	0	1	7696	2	0	next	incorrect	1483
Vp013	742	Response	2	11354818	7556	1
Vp013	743	Picture	MorphM4_06_orig.jpg ; MorphM4_10_UPPER.jpg	11354958	0	1	8360	2	0	next	incorrect	1485
Vp013	743	Response	2	11363217	8259	1
Vp013	744	Picture	MorphM2_04_orig.jpg ; MorphM2_00_UPPER.jpg	11363318	0	1	5667	174	0	next	hit	1487
Vp013	744	Response	1	11368977	5659	1
Vp013	745	Picture	MorphM10_02_orig.jpg ; MorphM10_10_UPPER.jpg	11368985	0	173	6010	175	0	next	incorrect	1489
Vp013	745	Response	2	11374897	5912	1
Vp013	746	Picture	MorphM7_01_orig.jpg ; MorphM7_10_UPPER.jpg	11374995	0	2	8710	184	0	next	hit	1491
Vp013	746	Response	1	11383697	8702	1
Vp013	747	Picture	MorphM9_05_orig.jpg ; MorphM9_00_UPPER.jpg	11383705	0	182	6285	183	0	next	incorrect	1493
Vp013	747	Response	2	11389857	6152	1
Vp013	748	Picture	MorphM10_00_orig.jpg ; MorphM10_00_UPPER.jpg	11389990	0	1	22426	3	0	next	incorrect	1495
Vp013	748	Response	2	11412337	22347	1
Vp013	749	Picture	MorphF2_08_orig.jpg ; MorphF2_00_UPPER.jpg	11412416	0	2	15261	3	0	next	incorrect	1497
Vp013	749	Response	2	11427537	15121	1
Vp013	750	Picture	MorphF4_08_orig.jpg ; MorphF4_00_UPPER.jpg	11427677	0	1	13933	2	0	next	hit	1499
Vp013	750	Response	1	11441537	13860	1
Vp013	751	Picture	MorphM8_00_orig.jpg ; MorphM8_10_UPPER.jpg	11441610	0	1	8891	2	0	next	incorrect	1501
Vp013	751	Response	2	11450417	8807	1
Vp013	752	Picture	MorphM1_04_orig.jpg ; MorphM1_10_UPPER.jpg	11450501	0	1	13801	2	0	next	hit	1503
Vp013	752	Response	1	11464177	13676	1
Vp013	753	Picture	MorphF3_07_orig.jpg ; MorphF3_10_UPPER.jpg	11464302	0	1	7033	2	0	next	incorrect	1505
Vp013	753	Response	2	11471216	6914	1
Vp013	754	Picture	MorphM4_01_orig.jpg ; MorphM4_10_UPPER.jpg	11471335	0	1	5440	2	0	next	incorrect	1507
Vp013	754	Response	2	11476656	5321	1
Vp013	755	Picture	MorphM10_02_orig.jpg ; MorphM10_00_UPPER.jpg	11476775	0	1	10351	2	0	next	hit	1509
Vp013	755	Response	1	11487056	10281	1
Vp013	756	Picture	MorphM4_08_orig.jpg ; MorphM4_00_UPPER.jpg	11487126	0	1	4497	149	0	next	incorrect	1511
Vp013	756	Response	2	11491616	4490	1
Vp013	757	Picture	MorphM2_05_orig.jpg ; MorphM2_00_UPPER.jpg	11491623	0	148	6119	149	0	next	incorrect	1513
Vp013	757	Response	2	11497616	5993	1
Vp013	758	Picture	MorphF7_08_orig.jpg ; MorphF7_10_UPPER.jpg	11497742	0	1	13269	2	0	next	hit	1515
Vp013	758	Response	1	11510896	13154	1
Vp013	759	Picture	MorphM8_10_orig.jpg ; MorphM8_00_UPPER.jpg	11511011	0	1	18180	2	0	next	hit	1517
Vp013	759	Response	1	11529056	18045	1
Vp013	760	Picture	MorphF10_10_orig.jpg ; MorphF10_00_UPPER.jpg	11529191	0	1	6502	2	0	next	hit	1519
Vp013	760	Response	1	11535616	6425	1
Vp013	761	Picture	MorphF5_10_orig.jpg ; MorphF5_00_UPPER.jpg	11535693	0	1	6503	2	0	next	incorrect	1521
Vp013	761	Response	2	11542096	6403	1
Vp013	762	Picture	MorphM10_05_orig.jpg ; MorphM10_10_UPPER.jpg	11542196	0	1	5827	146	0	next	hit	1523
Vp013	762	Response	1	11548016	5820	1
Vp013	763	Picture	MorphF4_09_orig.jpg ; MorphF4_10_UPPER.jpg	11548023	0	145	5054	146	0	next	incorrect	1525
Vp013	763	Response	2	11552976	4953	1
Vp013	764	Picture	MorphF8_09_orig.jpg ; MorphF8_00_UPPER.jpg	11553077	0	1	5573	2	0	next	hit	1527
Vp013	764	Response	1	11558576	5499	1
Vp013	765	Picture	MorphM4_09_orig.jpg ; MorphM4_00_UPPER.jpg	11558650	0	1	19507	2	0	next	incorrect	1529
Vp013	765	Response	2	11578016	19366	1
Vp013	766	Picture	MorphF2_06_orig.jpg ; MorphF2_10_UPPER.jpg	11578157	0	1	6237	2	0	next	hit	1531
Vp013	766	Response	1	11584255	6098	1
Vp013	767	Picture	MorphF5_02_orig.jpg ; MorphF5_00_UPPER.jpg	11584394	0	1	5308	2	0	next	hit	1533
Vp013	767	Response	1	11589615	5221	1
Vp013	768	Picture	MorphM5_00_orig.jpg ; MorphM5_00_UPPER.jpg	11589702	0	1	8360	2	0	next	incorrect	1535
Vp013	768	Response	2	11597935	8233	1
Vp013	769	Picture	MorphM3_03_orig.jpg ; MorphM3_10_UPPER.jpg	11598062	0	1	14331	2	0	next	hit	1537
Vp013	769	Response	1	11612255	14193	1
Vp013	770	Picture	MorphM4_07_orig.jpg ; MorphM4_00_UPPER.jpg	11612393	0	1	24509	175	0	next	hit	1539
Vp013	770	Response	1	11636895	24502	1
Vp013	771	Picture	MorphM2_04_orig.jpg ; MorphM2_10_UPPER.jpg	11636902	0	174	14480	332	0	next	hit	1541
Vp013	771	Response	1	11651375	14473	1
Vp013	772	Picture	MorphF5_10_orig.jpg ; MorphF5_10_UPPER.jpg	11651382	0	158	8480	329	0	next	incorrect	1543
Vp013	772	Response	2	11659855	8473	1
Vp013	773	Picture	MorphM4_02_orig.jpg ; MorphM4_00_UPPER.jpg	11659862	0	171	17520	338	0	next	incorrect	1545
Vp013	773	Response	2	11677375	17513	1
Vp013	774	Picture	MorphF6_01_orig.jpg ; MorphF6_00_UPPER.jpg	11677382	0	167	15161	168	0	next	incorrect	1547
Vp013	774	Response	2	11692414	15032	1
Vp013	775	Picture	MorphF8_06_orig.jpg ; MorphF8_10_UPPER.jpg	11692543	0	1	7696	2	0	next	hit	1549
Vp013	775	Response	1	11700094	7551	1
Vp013	776	Picture	MorphM4_10_orig.jpg ; MorphM4_10_UPPER.jpg	11700239	0	1	7431	3	0	next	hit	1551
Vp013	776	Response	1	11707534	7295	1
Vp013	777	Picture	MorphM6_06_orig.jpg ; MorphM6_00_UPPER.jpg	11707670	0	2	7551	149	0	next	incorrect	1553
Vp013	777	Response	2	11715214	7544	1
Vp013	778	Picture	MorphF1_10_orig.jpg ; MorphF1_00_UPPER.jpg	11715221	0	147	8373	148	0	next	incorrect	1555
Vp013	778	Response	2	11723454	8233	1
Vp013	779	Picture	MorphF9_05_orig.jpg ; MorphF9_10_UPPER.jpg	11723594	0	1	10587	164	0	next	hit	1557
Vp013	779	Response	1	11734174	10580	1
Vp013	780	Picture	MorphM7_04_orig.jpg ; MorphM7_00_UPPER.jpg	11734181	0	163	10778	164	0	next	hit	1559
Vp013	780	Response	1	11744814	10633	1
Vp013	781	Picture	MorphM6_00_orig.jpg ; MorphM6_00_UPPER.jpg	11744959	0	1	14198	3	0	next	incorrect	1561
Vp013	781	Response	2	11759054	14095	1
Vp013	782	Picture	MorphF7_02_orig.jpg ; MorphF7_10_UPPER.jpg	11759157	0	2	7962	3	0	next	incorrect	1563
Vp013	782	Response	2	11767054	7897	1
Vp013	783	Picture	MorphF10_07_orig.jpg ; MorphF10_00_UPPER.jpg	11767119	0	1	12341	2	0	next	hit	1565
Vp013	783	Response	1	11779374	12255	1
Vp013	784	Picture	MorphF7_05_orig.jpg ; MorphF7_10_UPPER.jpg	11779460	0	1	9024	2	0	next	hit	1567
Vp013	784	Response	1	11788413	8953	1
Vp013	785	Picture	MorphM1_05_orig.jpg ; MorphM1_00_UPPER.jpg	11788484	0	1	6104	2	0	next	incorrect	1569
Vp013	785	Response	2	11794493	6009	1
Vp013	786	Picture	MorphM8_02_orig.jpg ; MorphM8_10_UPPER.jpg	11794588	0	1	5573	2	0	next	incorrect	1571
Vp013	786	Response	2	11800013	5425	1
Vp013	787	Picture	MorphF8_06_orig.jpg ; MorphF8_00_UPPER.jpg	11800161	0	1	5296	147	0	next	hit	1573
Vp013	787	Response	1	11805453	5292	1
Vp013	788	Picture	MorphM3_04_orig.jpg ; MorphM3_00_UPPER.jpg	11805457	0	146	9036	147	0	next	hit	1575
Vp013	788	Response	1	11814413	8956	1
Vp013	789	Picture	MorphM2_06_orig.jpg ; MorphM2_00_UPPER.jpg	11814493	0	1	5528	180	0	next	incorrect	1577
Vp013	789	Response	2	11820013	5520	1
Vp013	790	Picture	MorphF4_03_orig.jpg ; MorphF4_10_UPPER.jpg	11820021	0	179	6239	356	0	next	hit	1579
Vp013	790	Response	1	11826253	6232	1
Vp013	791	Picture	MorphM1_03_orig.jpg ; MorphM1_00_UPPER.jpg	11826260	0	177	6400	323	0	next	incorrect	1581
Vp013	791	Response	2	11832653	6393	1
Vp013	792	Picture	MorphM4_05_orig.jpg ; MorphM4_00_UPPER.jpg	11832660	0	146	14742	147	0	next	incorrect	1583
Vp013	792	Response	2	11847293	14633	1
Vp013	793	Picture	MorphF3_06_orig.jpg ; MorphF3_00_UPPER.jpg	11847402	0	1	6218	154	0	next	incorrect	1585
Vp013	793	Response	2	11853613	6211	1
Vp013	794	Picture	MorphF9_00_orig.jpg ; MorphF9_00_UPPER.jpg	11853620	0	153	8511	155	0	next	hit	1587
Vp013	794	Response	1	11862013	8393	1
Vp013	795	Picture	MorphF7_01_orig.jpg ; MorphF7_00_UPPER.jpg	11862131	0	2	4778	3	0	next	incorrect	1589
Vp013	795	Response	2	11866813	4682	1
Vp013	796	Picture	MorphF1_04_orig.jpg ; MorphF1_10_UPPER.jpg	11866909	0	1	9912	175	0	next	incorrect	1591
Vp013	796	Response	2	11876813	9904	1
Vp013	797	Picture	MorphM2_08_orig.jpg ; MorphM2_00_UPPER.jpg	11876821	0	174	4817	175	0	next	incorrect	1593
Vp013	797	Response	2	11881533	4712	1
Vp013	798	Picture	MorphF10_02_orig.jpg ; MorphF10_00_UPPER.jpg	11881638	0	1	12208	2	0	next	incorrect	1595
Vp013	798	Response	2	11893772	12134	1
Vp013	799	Picture	MorphF7_04_orig.jpg ; MorphF7_00_UPPER.jpg	11893846	0	1	13934	2	0	next	incorrect	1597
Vp013	799	Response	2	11907692	13846	1
Vp013	800	Picture	MorphM9_01_orig.jpg ; MorphM9_10_UPPER.jpg	11907780	0	1	14597	2	0	next	hit	1599
Vp013	800	Response	1	11922252	14472	1
Vp013	801	Picture	MorphF1_04_orig.jpg ; MorphF1_00_UPPER.jpg	11922377	0	1	7961	3	0	next	incorrect	1601
Vp013	801	Response	2	11930252	7875	1
Vp013	802	Picture	MorphF9_10_orig.jpg ; MorphF9_00_UPPER.jpg	11930338	0	2	7962	3	0	next	incorrect	1603
Vp013	802	Response	2	11938172	7834	1
Vp013	803	Picture	MorphM5_03_orig.jpg ; MorphM5_00_UPPER.jpg	11938300	0	1	7166	2	0	next	incorrect	1605
Vp013	803	Response	2	11945372	7072	1
Vp013	804	Picture	MorphF6_03_orig.jpg ; MorphF6_10_UPPER.jpg	11945466	0	1	8713	180	0	next	incorrect	1607
Vp013	804	Response	2	11954172	8706	1
Vp013	805	Picture	MorphF5_00_orig.jpg ; MorphF5_10_UPPER.jpg	11954179	0	179	7200	324	0	next	incorrect	1609
Vp013	805	Response	2	11961372	7193	1
Vp013	806	Picture	MorphF1_05_orig.jpg ; MorphF1_00_UPPER.jpg	11961379	0	145	10494	146	0	next	incorrect	1611
Vp013	806	Response	2	11971772	10393	1
Vp013	807	Picture	MorphF6_00_orig.jpg ; MorphF6_10_UPPER.jpg	11971873	0	1	9906	181	0	next	hit	1613
Vp013	807	Response	1	11981772	9899	1
Vp013	808	Picture	MorphF9_02_orig.jpg ; MorphF9_00_UPPER.jpg	11981779	0	180	8240	348	0	next	incorrect	1615
Vp013	808	Response	2	11990012	8233	1
Vp013	809	Picture	MorphM1_06_orig.jpg ; MorphM1_00_UPPER.jpg	11990019	0	168	7280	354	0	next	incorrect	1617
Vp013	809	Response	2	11997291	7272	1
Vp013	810	Picture	MorphM4_04_orig.jpg ; MorphM4_10_UPPER.jpg	11997299	0	186	7881	187	0	next	incorrect	1619
Vp013	810	Response	2	12005051	7752	1
Vp013	811	Picture	MorphF8_02_orig.jpg ; MorphF8_00_UPPER.jpg	12005180	0	1	11238	177	0	next	incorrect	1621
Vp013	811	Response	2	12016411	11231	1
Vp013	812	Picture	MorphF5_06_orig.jpg ; MorphF5_00_UPPER.jpg	12016418	0	176	7738	177	0	next	incorrect	1623
Vp013	812	Response	2	12024091	7673	1
Vp013	813	Picture	MorphM2_08_orig.jpg ; MorphM2_10_UPPER.jpg	12024156	0	1	19507	2	0	next	incorrect	1625
Vp013	813	Response	2	12043531	19375	1
Vp013	814	Picture	MorphM3_01_orig.jpg ; MorphM3_00_UPPER.jpg	12043663	0	1	7696	3	0	next	hit	1627
Vp013	814	Response	1	12051211	7548	1
Vp013	815	Picture	MorphF3_08_orig.jpg ; MorphF3_00_UPPER.jpg	12051359	0	2	6339	167	0	next	incorrect	1629
Vp013	815	Response	2	12057691	6332	1
Vp013	816	Picture	MorphF2_07_orig.jpg ; MorphF2_10_UPPER.jpg	12057698	0	165	10480	333	0	next	hit	1631
Vp013	816	Response	1	12068171	10473	1
Vp013	817	Picture	MorphM9_07_orig.jpg ; MorphM9_00_UPPER.jpg	12068178	0	168	10650	169	0	next	incorrect	1633
Vp013	817	Response	2	12078731	10553	1
Vp013	818	Picture	MorphF2_06_orig.jpg ; MorphF2_00_UPPER.jpg	12078828	0	1	9952	2	0	next	incorrect	1635
Vp013	818	Response	2	12088651	9823	1
Vp013	819	Picture	MorphM3_10_orig.jpg ; MorphM3_10_UPPER.jpg	12088780	0	1	37820	2	0	next	hit	1637
Vp013	819	Response	1	12126490	37710	1
Vp013	820	Picture	MorphF4_09_orig.jpg ; MorphF4_00_UPPER.jpg	12126600	0	1	7961	2	0	next	hit	1639
Vp013	820	Response	1	12134490	7890	1
Vp013	821	Picture	MorphF1_05_orig.jpg ; MorphF1_10_UPPER.jpg	12134561	0	1	6105	2	0	next	incorrect	1641
Vp013	821	Response	2	12140570	6009	1
Vp013	822	Picture	MorphF5_05_orig.jpg ; MorphF5_00_UPPER.jpg	12140666	0	1	14066	2	0	next	incorrect	1643
Vp013	822	Response	2	12154650	13984	1
Vp013	823	Picture	MorphM6_08_orig.jpg ; MorphM6_10_UPPER.jpg	12154732	0	1	11765	179	0	next	hit	1645
Vp013	823	Response	1	12166490	11758	1
Vp013	824	Picture	MorphF9_10_orig.jpg ; MorphF9_10_UPPER.jpg	12166497	0	178	6945	179	0	next	hit	1647
Vp013	824	Response	1	12173370	6873	1
Vp013	825	Picture	MorphM9_00_orig.jpg ; MorphM9_10_UPPER.jpg	12173442	0	1	8493	2	0	next	hit	1649
Vp013	825	Response	1	12181850	8408	1
Vp013	826	Picture	MorphF10_09_orig.jpg ; MorphF10_10_UPPER.jpg	12181935	0	1	7829	2	0	next	hit	1651
Vp013	826	Response	1	12189690	7755	1
Vp013	827	Picture	MorphM3_05_orig.jpg ; MorphM3_00_UPPER.jpg	12189764	0	1	6768	2	0	next	hit	1653
Vp013	827	Response	1	12196410	6646	1
Vp013	828	Picture	MorphM6_07_orig.jpg ; MorphM6_10_UPPER.jpg	12196532	0	1	8227	2	0	next	hit	1655
Vp013	828	Response	1	12204650	8118	1
Vp013	829	Picture	MorphM5_03_orig.jpg ; MorphM5_10_UPPER.jpg	12204759	0	1	5818	155	0	next	incorrect	1657
Vp013	829	Response	2	12210569	5810	1
Vp013	830	Picture	MorphF9_09_orig.jpg ; MorphF9_00_UPPER.jpg	12210577	0	154	6125	155	0	next	hit	1659
Vp013	830	Response	1	12216569	5992	1
Vp013	831	Picture	MorphF2_05_orig.jpg ; MorphF2_10_UPPER.jpg	12216702	0	1	14435	164	0	next	incorrect	1661
Vp013	831	Response	2	12231129	14427	1
Vp013	832	Picture	MorphM7_10_orig.jpg ; MorphM7_10_UPPER.jpg	12231137	0	163	15422	164	0	next	hit	1663
Vp013	832	Response	1	12246489	15352	1
Vp013	833	Picture	MorphF2_05_orig.jpg ; MorphF2_00_UPPER.jpg	12246559	0	1	8625	2	0	next	incorrect	1665
Vp013	833	Response	2	12255049	8490	1
Vp013	834	Picture	MorphM7_09_orig.jpg ; MorphM7_10_UPPER.jpg	12255184	0	1	6237	2	0	next	hit	1667
Vp013	834	Response	1	12261289	6105	1
Vp013	835	Picture	MorphM5_02_orig.jpg ; MorphM5_00_UPPER.jpg	12261421	0	1	10195	158	0	next	hit	1669
Vp013	835	Response	1	12271609	10188	1
Vp013	836	Picture	MorphM6_09_orig.jpg ; MorphM6_10_UPPER.jpg	12271616	0	157	8516	158	0	next	hit	1671
Vp013	836	Response	1	12280009	8393	1
Vp013	837	Picture	MorphF2_04_orig.jpg ; MorphF2_10_UPPER.jpg	12280132	0	1	16985	2	0	next	hit	1673
Vp013	837	Response	1	12296969	16837	1
Vp013	838	Picture	MorphF1_01_orig.jpg ; MorphF1_00_UPPER.jpg	12297117	0	1	6237	2	0	next	incorrect	1675
Vp013	838	Response	2	12303209	6092	1
Vp013	839	Picture	MorphF8_07_orig.jpg ; MorphF8_10_UPPER.jpg	12303354	0	1	6635	2	0	next	hit	1677
Vp013	839	Response	1	12309929	6575	1
Vp013	840	Picture	MorphF10_03_orig.jpg ; MorphF10_00_UPPER.jpg	12309989	0	1	8587	173	0	next	hit	1679
Vp013	840	Response	1	12318568	8579	1
Vp013	841	Picture	MorphF5_06_orig.jpg ; MorphF5_10_UPPER.jpg	12318576	0	172	7867	173	0	next	incorrect	1681
Vp013	841	Response	2	12326328	7752	1
Vp013	842	Picture	MorphM2_10_orig.jpg ; MorphM2_00_UPPER.jpg	12326443	0	1	9422	2	0	next	hit	1683
Vp013	842	Response	1	12335768	9325	1
Vp013	843	Picture	MorphM1_05_orig.jpg ; MorphM1_10_UPPER.jpg	12335865	0	1	8710	183	0	next	hit	1685
Vp013	843	Response	1	12344568	8703	1
Vp013	844	Picture	MorphM6_09_orig.jpg ; MorphM6_00_UPPER.jpg	12344575	0	182	7745	183	0	next	incorrect	1687
Vp013	844	Response	2	12352248	7673	1
Vp013	845	Picture	MorphF7_10_orig.jpg ; MorphF7_10_UPPER.jpg	12352320	0	1	8758	2	0	next	hit	1689
Vp013	845	Response	1	12360968	8648	1
Vp013	846	Picture	MorphM1_09_orig.jpg ; MorphM1_00_UPPER.jpg	12361078	0	1	5817	156	0	next	hit	1691
Vp013	846	Response	1	12366888	5810	1
Vp013	847	Picture	MorphM9_04_orig.jpg ; MorphM9_10_UPPER.jpg	12366895	0	155	5860	156	0	next	hit	1693
Vp013	847	Response	1	12372648	5753	1
Vp013	848	Picture	MorphF8_04_orig.jpg ; MorphF8_00_UPPER.jpg	12372755	0	1	7962	2	0	next	hit	1695
Vp013	848	Response	1	12380568	7813	1
Vp013	849	Picture	MorphF6_01_orig.jpg ; MorphF6_10_UPPER.jpg	12380717	0	1	7378	55	0	next	incorrect	1697
Vp013	849	Response	2	12388088	7371	1
Vp013	850	Picture	MorphF10_08_orig.jpg ; MorphF10_00_UPPER.jpg	12388095	0	54	6555	55	0	next	hit	1699
Vp013	850	Response	1	12394568	6473	1
Vp013	851	Picture	MorphF7_06_orig.jpg ; MorphF7_00_UPPER.jpg	12394650	0	1	7685	147	0	next	incorrect	1701
Vp013	851	Response	2	12402328	7678	1
Vp013	852	Picture	MorphF2_09_orig.jpg ; MorphF2_00_UPPER.jpg	12402335	0	146	8903	147	0	next	incorrect	1703
Vp013	852	Response	2	12411128	8793	1
Vp013	853	Picture	MorphM7_06_orig.jpg ; MorphM7_10_UPPER.jpg	12411238	0	1	9554	2	0	next	hit	1705
Vp013	853	Response	1	12420727	9489	1
Vp013	854	Picture	MorphF1_08_orig.jpg ; MorphF1_00_UPPER.jpg	12420792	0	1	8095	2	0	next	incorrect	1707
Vp013	854	Response	2	12428807	8015	1
Vp013	855	Picture	MorphF6_09_orig.jpg ; MorphF6_10_UPPER.jpg	12428887	0	1	7165	2	0	next	hit	1709
Vp013	855	Response	1	12435927	7040	1
Vp013	856	Picture	MorphM1_03_orig.jpg ; MorphM1_10_UPPER.jpg	12436052	0	1	6104	2	0	next	hit	1711
Vp013	856	Response	1	12442007	5955	1
Vp013	857	Picture	MorphM9_03_orig.jpg ; MorphM9_00_UPPER.jpg	12442156	0	1	6338	167	0	next	incorrect	1713
Vp013	857	Response	2	12448487	6331	1
Vp013	858	Picture	MorphF4_10_orig.jpg ; MorphF4_00_UPPER.jpg	12448494	0	166	6003	167	0	next	hit	1715
Vp013	858	Response	1	12454407	5913	1
Vp013	859	Picture	MorphM1_10_orig.jpg ; MorphM1_10_UPPER.jpg	12454497	0	1	7518	181	0	next	incorrect	1717
Vp013	859	Response	2	12462007	7510	1
Vp013	860	Picture	MorphM4_07_orig.jpg ; MorphM4_10_UPPER.jpg	12462015	0	180	10879	362	0	next	hit	1719
Vp013	860	Response	1	12472887	10872	1
Vp013	861	Picture	MorphM9_08_orig.jpg ; MorphM9_00_UPPER.jpg	12472894	0	182	19157	183	0	next	incorrect	1721
Vp013	861	Response	2	12491927	19033	1
Vp013	862	Picture	MorphF2_10_orig.jpg ; MorphF2_00_UPPER.jpg	12492051	0	1	5441	2	0	next	incorrect	1723
Vp013	862	Response	2	12497367	5316	1
Vp013	863	Picture	MorphF8_01_orig.jpg ; MorphF8_10_UPPER.jpg	12497492	0	1	7165	2	0	next	hit	1725
Vp013	863	Response	1	12504567	7075	1
Vp013	864	Picture	MorphF9_00_orig.jpg ; MorphF9_10_UPPER.jpg	12504657	0	1	8095	2	0	next	hit	1727
Vp013	864	Response	1	12512647	7990	1
Vp013	865	Picture	MorphM1_10_orig.jpg ; MorphM1_00_UPPER.jpg	12512752	0	1	6222	150	0	next	incorrect	1729
Vp013	865	Response	2	12518967	6215	1
Vp013	866	Picture	MorphM6_02_orig.jpg ; MorphM6_10_UPPER.jpg	12518974	0	149	11029	150	0	next	incorrect	1731
Vp013	866	Response	2	12529927	10953	1
Vp013	867	Picture	MorphM4_00_orig.jpg ; MorphM4_10_UPPER.jpg	12530003	0	1	7829	2	0	next	hit	1733
Vp013	867	Response	1	12537766	7763	1
Vp013	868	Picture	MorphF4_06_orig.jpg ; MorphF4_10_UPPER.jpg	12537832	0	1	6237	2	0	next	hit	1735
Vp013	868	Response	1	12543926	6094	1
Vp013	869	Picture	MorphM5_01_orig.jpg ; MorphM5_00_UPPER.jpg	12544069	0	1	13385	152	0	next	incorrect	1737
Vp013	869	Response	2	12557446	13377	1
Vp013	870	Picture	MorphF5_00_orig.jpg ; MorphF5_00_UPPER.jpg	12557454	0	151	9174	152	0	next	incorrect	1739
Vp013	870	Response	2	12566486	9032	1
Vp013	871	Picture	MorphF8_01_orig.jpg ; MorphF8_00_UPPER.jpg	12566628	0	1	27601	2	0	next	incorrect	1741
Vp013	871	Response	2	12594166	27538	1
Vp013	872	Picture	MorphM2_07_orig.jpg ; MorphM2_10_UPPER.jpg	12594229	0	1	13224	180	0	next	hit	1743
Vp013	872	Response	1	12607446	13217	1
Vp013	873	Picture	MorphM5_04_orig.jpg ; MorphM5_00_UPPER.jpg	12607453	0	179	8538	180	0	next	incorrect	1745
Vp013	873	Response	2	12615926	8473	1
Vp013	874	Picture	MorphM7_09_orig.jpg ; MorphM7_00_UPPER.jpg	12615991	0	1	7382	184	0	next	hit	1747
Vp013	874	Response	1	12623366	7375	1
Vp013	875	Picture	MorphF9_03_orig.jpg ; MorphF9_10_UPPER.jpg	12623373	0	183	9206	184	0	next	hit	1749
Vp013	875	Response	1	12632486	9113	1
Vp013	876	Picture	MorphF3_03_orig.jpg ; MorphF3_00_UPPER.jpg	12632579	0	1	8492	2	0	next	incorrect	1751
Vp013	876	Response	2	12640965	8386	1
Vp013	877	Picture	MorphM1_04_orig.jpg ; MorphM1_00_UPPER.jpg	12641071	0	1	9157	2	0	next	incorrect	1753
Vp013	877	Response	2	12650085	9014	1
Vp013	878	Picture	MorphM3_09_orig.jpg ; MorphM3_00_UPPER.jpg	12650228	0	1	8745	147	0	next	hit	1755
Vp013	878	Response	1	12658965	8737	1
Vp013	879	Picture	MorphF3_02_orig.jpg ; MorphF3_00_UPPER.jpg	12658973	0	146	10879	295	0	next	incorrect	1757
Vp013	879	Response	2	12669845	10872	1
Vp013	880	Picture	MorphF6_05_orig.jpg ; MorphF6_10_UPPER.jpg	12669852	0	149	18858	150	0	next	hit	1759
Vp013	880	Response	1	12688565	18713	1
Vp013	881	Picture	MorphF1_02_orig.jpg ; MorphF1_00_UPPER.jpg	12688710	0	1	18711	2	0	next	hit	1761
Vp013	881	Response	1	12707285	18575	1
Vp013	882	Picture	MorphM8_02_orig.jpg ; MorphM8_00_UPPER.jpg	12707421	0	1	10350	2	0	next	hit	1763
Vp013	882	Response	1	12717685	10264	1
Vp013	883	Picture	pause1	12717771	0	1	300031	2	0	next	other	0
Vp013	884	Response	3	13121611	103809	1
Vp013	885	Picture	MorphM9_01_orig.jpg ; MorphM9_00_LOWER.jpg	13121705	0	1	61970	2	0	next	incorrect	1767
Vp013	885	Response	2	13183600	61895	1
Vp013	886	Picture	MorphM7_05_orig.jpg ; MorphM7_00_LOWER.jpg	13183675	0	1	12474	2	0	next	hit	1769
Vp013	886	Response	1	13196000	12325	1
Vp013	887	Picture	MorphF3_06_orig.jpg ; MorphF3_10_LOWER.jpg	13196149	0	1	7829	2	0	next	incorrect	1771
Vp013	887	Response	2	13203840	7691	1
Vp013	888	Picture	MorphM6_00_orig.jpg ; MorphM6_00_LOWER.jpg	13203978	0	1	20170	2	0	next	incorrect	1773
Vp013	888	Response	2	13224080	20102	1
Vp013	889	Picture	MorphM7_09_orig.jpg ; MorphM7_00_LOWER.jpg	13224148	0	1	8360	2	0	next	hit	1775
Vp013	889	Response	1	13232400	8252	1
Vp013	890	Picture	MorphM3_10_orig.jpg ; MorphM3_10_LOWER.jpg	13232508	0	1	41535	2	0	next	hit	1777
Vp013	890	Response	1	13273919	41411	1
Vp013	891	Picture	MorphF3_07_orig.jpg ; MorphF3_00_LOWER.jpg	13274043	0	1	6900	2	0	next	incorrect	1779
Vp013	891	Response	2	13280799	6756	1
Vp013	892	Picture	MorphM1_09_orig.jpg ; MorphM1_00_LOWER.jpg	13280943	0	1	16588	2	0	next	hit	1781
Vp013	892	Response	1	13297439	16496	1
Vp013	893	Picture	MorphF8_07_orig.jpg ; MorphF8_10_LOWER.jpg	13297531	0	1	47638	2	0	next	hit	1783
Vp013	893	Response	1	13345039	47508	1
Vp013	894	Picture	MorphF3_09_orig.jpg ; MorphF3_00_LOWER.jpg	13345169	0	1	14677	188	0	next	incorrect	1785
Vp013	894	Response	2	13359838	14669	1
Vp013	895	Picture	MorphF7_02_orig.jpg ; MorphF7_10_LOWER.jpg	13359846	0	187	12527	188	0	next	hit	1787
Vp013	895	Response	1	13372238	12392	1
Vp013	896	Picture	MorphF3_03_orig.jpg ; MorphF3_00_LOWER.jpg	13372373	0	1	6634	3	0	next	incorrect	1789
Vp013	896	Response	2	13378878	6505	1
Vp013	897	Picture	MorphF1_09_orig.jpg ; MorphF1_00_LOWER.jpg	13379007	0	2	15526	3	0	next	hit	1791
Vp013	897	Response	1	13394398	15391	1
Vp013	898	Picture	MorphM7_01_orig.jpg ; MorphM7_10_LOWER.jpg	13394533	0	1	7553	146	0	next	hit	1793
Vp013	898	Response	1	13402078	7545	1
Vp013	899	Picture	MorphF9_06_orig.jpg ; MorphF9_10_LOWER.jpg	13402086	0	145	8504	146	0	next	incorrect	1795
Vp013	899	Response	2	13410478	8392	1
Vp013	900	Picture	MorphM4_09_orig.jpg ; MorphM4_00_LOWER.jpg	13410590	0	1	17896	153	0	next	hit	1797
Vp013	900	Response	1	13428478	17888	1
Vp013	901	Picture	MorphF6_01_orig.jpg ; MorphF6_00_LOWER.jpg	13428486	0	152	8079	319	0	next	incorrect	1799
Vp013	901	Response	2	13436558	8072	1
Vp013	902	Picture	MorphF7_10_orig.jpg ; MorphF7_00_LOWER.jpg	13436565	0	167	14321	345	0	next	hit	1801
Vp013	902	Response	1	13450878	14313	1
Vp013	903	Picture	MorphF8_01_orig.jpg ; MorphF8_10_LOWER.jpg	13450886	0	178	12783	179	0	next	hit	1803
Vp013	903	Response	1	13463598	12712	1
Vp013	904	Picture	MorphM5_01_orig.jpg ; MorphM5_10_LOWER.jpg	13463669	0	1	7776	55	0	next	hit	1805
Vp013	904	Response	1	13471438	7769	1
Vp013	905	Picture	MorphM4_06_orig.jpg ; MorphM4_00_LOWER.jpg	13471445	0	54	10935	55	0	next	incorrect	1807
Vp013	905	Response	2	13482317	10872	1
Vp013	906	Picture	MorphM8_06_orig.jpg ; MorphM8_00_LOWER.jpg	13482380	0	1	9687	2	0	next	hit	1809
Vp013	906	Response	1	13491997	9617	1
Vp013	907	Picture	MorphF3_04_orig.jpg ; MorphF3_00_LOWER.jpg	13492067	0	1	12208	2	0	next	incorrect	1811
Vp013	907	Response	2	13504157	12090	1
Vp013	908	Picture	MorphF5_00_orig.jpg ; MorphF5_10_LOWER.jpg	13504275	0	1	8609	151	0	next	incorrect	1813
Vp013	908	Response	2	13512877	8602	1
Vp013	909	Picture	MorphF3_02_orig.jpg ; MorphF3_00_LOWER.jpg	13512884	0	150	11121	326	0	next	incorrect	1815
Vp013	909	Response	2	13523997	11113	1
Vp013	910	Picture	MorphF6_10_orig.jpg ; MorphF6_10_LOWER.jpg	13524005	0	176	10923	177	0	next	hit	1817
Vp013	910	Response	1	13534797	10792	1
Vp013	911	Picture	MorphM3_08_orig.jpg ; MorphM3_10_LOWER.jpg	13534928	0	1	7033	2	0	next	hit	1819
Vp013	911	Response	1	13541837	6909	1
Vp013	912	Picture	MorphM1_01_orig.jpg ; MorphM1_00_LOWER.jpg	13541961	0	1	8203	159	0	next	incorrect	1821
Vp013	912	Response	2	13550157	8196	1
Vp013	913	Picture	MorphF1_04_orig.jpg ; MorphF1_00_LOWER.jpg	13550164	0	158	6640	311	0	next	incorrect	1823
Vp013	913	Response	2	13556797	6633	1
Vp013	914	Picture	MorphM5_06_orig.jpg ; MorphM5_10_LOWER.jpg	13556804	0	153	8379	154	0	next	incorrect	1825
Vp013	914	Response	2	13565037	8233	1
Vp013	915	Picture	MorphF2_04_orig.jpg ; MorphF2_10_LOWER.jpg	13565183	0	1	8341	154	0	next	incorrect	1827
Vp013	915	Response	2	13573517	8334	1
Vp013	916	Picture	MorphM4_08_orig.jpg ; MorphM4_00_LOWER.jpg	13573524	0	153	10104	155	0	next	hit	1829
Vp013	916	Response	1	13583516	9992	1
Vp013	917	Picture	MorphM6_02_orig.jpg ; MorphM6_00_LOWER.jpg	13583628	0	2	7256	179	0	next	incorrect	1831
Vp013	917	Response	2	13590876	7248	1
Vp013	918	Picture	MorphM9_05_orig.jpg ; MorphM9_00_LOWER.jpg	13590884	0	177	7076	178	0	next	incorrect	1833
Vp013	918	Response	2	13597836	6952	1
Vp013	919	Picture	MorphF10_07_orig.jpg ; MorphF10_00_LOWER.jpg	13597960	0	1	6900	2	0	next	hit	1835
Vp013	919	Response	1	13604796	6836	1
Vp013	920	Picture	MorphF3_10_orig.jpg ; MorphF3_00_LOWER.jpg	13604860	0	1	6984	184	0	next	incorrect	1837
Vp013	920	Response	2	13611836	6976	1
Vp013	921	Picture	MorphM3_03_orig.jpg ; MorphM3_00_LOWER.jpg	13611844	0	183	8807	184	0	next	incorrect	1839
Vp013	921	Response	2	13620556	8712	1
Vp013	922	Picture	MorphM9_02_orig.jpg ; MorphM9_00_LOWER.jpg	13620651	0	1	6503	2	0	next	incorrect	1841
Vp013	922	Response	2	13627036	6385	1
Vp013	923	Picture	MorphF5_10_orig.jpg ; MorphF5_10_LOWER.jpg	13627154	0	1	6104	2	0	next	incorrect	1843
Vp013	923	Response	2	13633196	6042	1
Vp013	924	Picture	MorphM5_07_orig.jpg ; MorphM5_00_LOWER.jpg	13633258	0	1	9421	2	0	next	incorrect	1845
Vp013	924	Response	2	13642556	9298	1
Vp013	925	Picture	MorphF5_06_orig.jpg ; MorphF5_00_LOWER.jpg	13642679	0	1	5706	2	0	next	incorrect	1847
Vp013	925	Response	2	13648236	5557	1
Vp013	926	Picture	MorphM1_09_orig.jpg ; MorphM1_10_LOWER.jpg	13648385	0	1	6503	2	0	next	incorrect	1849
Vp013	926	Response	2	13654796	6411	1
Vp013	927	Picture	MorphF2_04_orig.jpg ; MorphF2_00_LOWER.jpg	13654888	0	1	6236	2	0	next	incorrect	1851
Vp013	927	Response	2	13661036	6148	1
Vp013	928	Picture	MorphM6_04_orig.jpg ; MorphM6_10_LOWER.jpg	13661124	0	1	5441	2	0	next	incorrect	1853
Vp013	928	Response	2	13666476	5352	1
Vp013	929	Picture	MorphF4_06_orig.jpg ; MorphF4_10_LOWER.jpg	13666565	0	1	5971	2	0	next	incorrect	1855
Vp013	929	Response	2	13672396	5831	1
Vp013	930	Picture	MorphM2_07_orig.jpg ; MorphM2_10_LOWER.jpg	13672536	0	1	8626	2	0	next	hit	1857
Vp013	930	Response	1	13681036	8500	1
Vp013	931	Picture	MorphF2_10_orig.jpg ; MorphF2_10_LOWER.jpg	13681162	0	1	13137	2	0	next	hit	1859
Vp013	931	Response	1	13694235	13073	1
Vp013	932	Picture	MorphM6_02_orig.jpg ; MorphM6_10_LOWER.jpg	13694299	0	1	9554	2	0	next	incorrect	1861
Vp013	932	Response	2	13703755	9456	1
Vp013	933	Picture	MorphF10_02_orig.jpg ; MorphF10_00_LOWER.jpg	13703853	0	1	10070	150	0	next	incorrect	1863
Vp013	933	Response	2	13713915	10062	1
Vp013	934	Picture	MorphF5_07_orig.jpg ; MorphF5_10_LOWER.jpg	13713923	0	149	8773	150	0	next	incorrect	1865
Vp013	934	Response	2	13722635	8712	1
Vp013	935	Picture	MorphM1_06_orig.jpg ; MorphM1_00_LOWER.jpg	13722696	0	1	12587	155	0	next	incorrect	1867
Vp013	935	Response	2	13735275	12579	1
Vp013	936	Picture	MorphF9_02_orig.jpg ; MorphF9_10_LOWER.jpg	13735283	0	154	6124	155	0	next	hit	1869
Vp013	936	Response	1	13741275	5992	1
Vp013	937	Picture	MorphM4_06_orig.jpg ; MorphM4_10_LOWER.jpg	13741407	0	1	6995	173	0	next	incorrect	1871
Vp013	937	Response	2	13748395	6988	1
Vp013	938	Picture	MorphF7_00_orig.jpg ; MorphF7_10_LOWER.jpg	13748402	0	172	7867	173	0	next	incorrect	1873
Vp013	938	Response	2	13756155	7753	1
Vp013	939	Picture	MorphF5_04_orig.jpg ; MorphF5_00_LOWER.jpg	13756269	0	1	6853	182	0	next	incorrect	1875
Vp013	939	Response	2	13763115	6846	1
Vp013	940	Picture	MorphF6_00_orig.jpg ; MorphF6_10_LOWER.jpg	13763122	0	181	10265	182	0	next	incorrect	1877
Vp013	940	Response	2	13773275	10153	1
Vp013	941	Picture	MorphF5_07_orig.jpg ; MorphF5_00_LOWER.jpg	13773387	0	1	25213	2	0	next	hit	1879
Vp013	941	Response	1	13798474	25087	1
Vp013	942	Picture	MorphF9_07_orig.jpg ; MorphF9_00_LOWER.jpg	13798600	0	1	16682	173	0	next	incorrect	1881
Vp013	942	Response	2	13815274	16674	1
Vp013	943	Picture	MorphF2_10_orig.jpg ; MorphF2_00_LOWER.jpg	13815282	0	172	8240	331	0	next	incorrect	1883
Vp013	943	Response	2	13823514	8232	1
Vp013	944	Picture	MorphM3_06_orig.jpg ; MorphM3_10_LOWER.jpg	13823522	0	159	8480	331	0	next	hit	1885
Vp013	944	Response	1	13831994	8472	1
Vp013	945	Picture	MorphM5_05_orig.jpg ; MorphM5_00_LOWER.jpg	13832002	0	172	9327	173	0	next	incorrect	1887
Vp013	945	Response	2	13841194	9192	1
Vp013	946	Picture	MorphF10_04_orig.jpg ; MorphF10_00_LOWER.jpg	13841329	0	1	7298	2	0	next	incorrect	1889
Vp013	946	Response	2	13848554	7225	1
Vp013	947	Picture	MorphF6_05_orig.jpg ; MorphF6_00_LOWER.jpg	13848627	0	1	8360	2	0	next	incorrect	1891
Vp013	947	Response	2	13856874	8247	1
Vp013	948	Picture	MorphM4_03_orig.jpg ; MorphM4_10_LOWER.jpg	13856987	0	1	24948	2	0	next	hit	1893
Vp013	948	Response	1	13881834	24847	1
Vp013	949	Picture	MorphF5_05_orig.jpg ; MorphF5_00_LOWER.jpg	13881935	0	1	17914	2	0	next	incorrect	1895
Vp013	949	Response	2	13899753	17818	1
Vp013	950	Picture	MorphM10_06_orig.jpg ; MorphM10_10_LOWER.jpg	13899849	0	1	7431	2	0	next	hit	1897
Vp013	950	Response	1	13907193	7344	1
Vp013	951	Picture	MorphF5_05_orig.jpg ; MorphF5_10_LOWER.jpg	13907280	0	1	12208	2	0	next	hit	1899
Vp013	951	Response	1	13919353	12073	1
Vp013	952	Picture	MorphM9_06_orig.jpg ; MorphM9_00_LOWER.jpg	13919488	0	1	8493	2	0	next	incorrect	1901
Vp013	952	Response	2	13927833	8345	1
Vp013	953	Picture	MorphM1_10_orig.jpg ; MorphM1_10_LOWER.jpg	13927981	0	1	6237	2	0	next	incorrect	1903
Vp013	953	Response	2	13934073	6092	1
Vp013	954	Picture	MorphM7_04_orig.jpg ; MorphM7_00_LOWER.jpg	13934218	0	1	7383	183	0	next	incorrect	1905
Vp013	954	Response	2	13941593	7375	1
Vp013	955	Picture	MorphF3_01_orig.jpg ; MorphF3_00_LOWER.jpg	13941601	0	182	11040	338	0	next	incorrect	1907
Vp013	955	Response	2	13952633	11032	1
Vp013	956	Picture	MorphM3_06_orig.jpg ; MorphM3_00_LOWER.jpg	13952641	0	156	6239	309	0	next	hit	1909
Vp013	956	Response	1	13958873	6232	1
Vp013	957	Picture	MorphM10_10_orig.jpg ; MorphM10_10_LOWER.jpg	13958880	0	153	6655	154	0	next	hit	1911
Vp013	957	Response	1	13965433	6553	1
Vp013	958	Picture	MorphM2_02_orig.jpg ; MorphM2_10_LOWER.jpg	13965535	0	1	8758	2	0	next	incorrect	1913
Vp013	958	Response	2	13974153	8618	1
Vp013	959	Picture	MorphM5_06_orig.jpg ; MorphM5_00_LOWER.jpg	13974293	0	1	11227	187	0	next	incorrect	1915
Vp013	959	Response	2	13985513	11220	1
Vp013	960	Picture	MorphM1_05_orig.jpg ; MorphM1_10_LOWER.jpg	13985520	0	186	8412	187	0	next	hit	1917
Vp013	960	Response	1	13993833	8313	1
Vp013	961	Picture	MorphF6_01_orig.jpg ; MorphF6_10_LOWER.jpg	13993932	0	1	8360	2	0	next	incorrect	1919
Vp013	961	Response	2	14002152	8220	1
Vp013	962	Picture	MorphF10_05_orig.jpg ; MorphF10_00_LOWER.jpg	14002292	0	1	8348	147	0	next	incorrect	1921
Vp013	962	Response	2	14010632	8340	1
Vp013	963	Picture	MorphF2_09_orig.jpg ; MorphF2_10_LOWER.jpg	14010640	0	146	7280	310	0	next	incorrect	1923
Vp013	963	Response	2	14017912	7272	1
Vp013	964	Picture	MorphF6_07_orig.jpg ; MorphF6_10_LOWER.jpg	14017920	0	164	8656	165	0	next	hit	1925
Vp013	964	Response	1	14026472	8552	1
Vp013	965	Picture	MorphF4_07_orig.jpg ; MorphF4_10_LOWER.jpg	14026576	0	1	10704	179	0	next	hit	1927
Vp013	965	Response	1	14037272	10696	1
Vp013	966	Picture	MorphF9_10_orig.jpg ; MorphF9_00_LOWER.jpg	14037280	0	178	22205	179	0	next	hit	1929
Vp013	966	Response	1	14059352	22072	1
Vp013	967	Picture	MorphF5_03_orig.jpg ; MorphF5_10_LOWER.jpg	14059485	0	1	9156	2	0	next	incorrect	1931
Vp013	967	Response	2	14068552	9067	1
Vp013	968	Picture	MorphM10_03_orig.jpg ; MorphM10_00_LOWER.jpg	14068641	0	1	8095	2	0	next	incorrect	1933
Vp013	968	Response	2	14076632	7991	1
Vp013	969	Picture	MorphF7_04_orig.jpg ; MorphF7_00_LOWER.jpg	14076736	0	1	11810	2	0	next	incorrect	1935
Vp013	969	Response	2	14088472	11736	1
Vp013	970	Picture	MorphM8_06_orig.jpg ; MorphM8_10_LOWER.jpg	14088546	0	1	7829	2	0	next	hit	1937
Vp013	970	Response	1	14096232	7686	1
Vp013	971	Picture	MorphF10_09_orig.jpg ; MorphF10_00_LOWER.jpg	14096375	0	1	11388	159	0	next	hit	1939
Vp013	971	Response	1	14107752	11377	1
Vp013	972	Picture	MorphF6_05_orig.jpg ; MorphF6_10_LOWER.jpg	14107763	0	158	6261	159	0	next	incorrect	1941
Vp013	972	Response	2	14113911	6148	1
Vp013	973	Picture	MorphF3_10_orig.jpg ; MorphF3_10_LOWER.jpg	14114024	0	1	9953	2	0	next	incorrect	1943
Vp013	973	Response	2	14123911	9887	1
Vp013	974	Picture	MorphM2_01_orig.jpg ; MorphM2_00_LOWER.jpg	14123977	0	1	20822	146	0	next	incorrect	1945
Vp013	974	Response	2	14144791	20814	1
Vp013	975	Picture	MorphF10_07_orig.jpg ; MorphF10_10_LOWER.jpg	14144799	0	145	8504	146	0	next	hit	1947
Vp013	975	Response	1	14153191	8392	1
Vp013	976	Picture	MorphM2_09_orig.jpg ; MorphM2_10_LOWER.jpg	14153303	0	1	7033	2	0	next	hit	1949
Vp013	976	Response	1	14160231	6928	1
Vp013	977	Picture	MorphF6_00_orig.jpg ; MorphF6_00_LOWER.jpg	14160336	0	1	7166	2	0	next	incorrect	1951
Vp013	977	Response	2	14167431	7095	1
Vp013	978	Picture	MorphF1_02_orig.jpg ; MorphF1_00_LOWER.jpg	14167502	0	1	9156	2	0	next	incorrect	1953
Vp013	978	Response	2	14176551	9049	1
Vp013	979	Picture	MorphM9_03_orig.jpg ; MorphM9_00_LOWER.jpg	14176658	0	1	8094	2	0	next	incorrect	1955
Vp013	979	Response	2	14184631	7973	1
Vp013	980	Picture	MorphM7_02_orig.jpg ; MorphM7_10_LOWER.jpg	14184752	0	1	7646	186	0	next	hit	1957
Vp013	980	Response	1	14192391	7639	1
Vp013	981	Picture	MorphM4_04_orig.jpg ; MorphM4_00_LOWER.jpg	14192398	0	185	11280	369	0	next	incorrect	1959
Vp013	981	Response	2	14203671	11273	1
Vp013	982	Picture	MorphF8_08_orig.jpg ; MorphF8_10_LOWER.jpg	14203678	0	184	7614	185	0	next	hit	1961
Vp013	982	Response	1	14211190	7512	1
Vp013	983	Picture	MorphM2_04_orig.jpg ; MorphM2_00_LOWER.jpg	14211292	0	1	9906	181	0	next	incorrect	1963
Vp013	983	Response	2	14221190	9898	1
Vp013	984	Picture	MorphM6_00_orig.jpg ; MorphM6_10_LOWER.jpg	14221198	0	180	11857	181	0	next	incorrect	1965
Vp013	984	Response	2	14232950	11752	1
Vp013	985	Picture	MorphM8_03_orig.jpg ; MorphM8_00_LOWER.jpg	14233055	0	1	6502	2	0	next	hit	1967
Vp013	985	Response	1	14239430	6375	1
Vp013	986	Picture	MorphM7_08_orig.jpg ; MorphM7_10_LOWER.jpg	14239557	0	1	6900	2	0	next	hit	1969
Vp013	986	Response	1	14246390	6833	1
Vp013	987	Picture	MorphF6_03_orig.jpg ; MorphF6_00_LOWER.jpg	14246457	0	1	7781	183	0	next	incorrect	1971
Vp013	987	Response	2	14254230	7773	1
Vp013	988	Picture	MorphF3_09_orig.jpg ; MorphF3_10_LOWER.jpg	14254238	0	182	5599	339	0	next	incorrect	1973
Vp013	988	Response	2	14259830	5592	1
Vp013	989	Picture	MorphF8_00_orig.jpg ; MorphF8_10_LOWER.jpg	14259837	0	157	6658	158	0	next	hit	1975
Vp013	989	Response	1	14266390	6553	1
Vp013	990	Picture	MorphM8_07_orig.jpg ; MorphM8_00_LOWER.jpg	14266495	0	1	14862	2	0	next	hit	1977
Vp013	990	Response	1	14281270	14775	1
Vp013	991	Picture	MorphM9_02_orig.jpg ; MorphM9_10_LOWER.jpg	14281357	0	1	7298	2	0	next	incorrect	1979
Vp013	991	Response	2	14288550	7193	1
Vp013	992	Picture	MorphM8_02_orig.jpg ; MorphM8_00_LOWER.jpg	14288655	0	1	6462	175	0	next	hit	1981
Vp013	992	Response	1	14295110	6455	1
Vp013	993	Picture	MorphF4_05_orig.jpg ; MorphF4_10_LOWER.jpg	14295117	0	174	12880	340	0	next	hit	1983
Vp013	993	Response	1	14307990	12873	1
Vp013	994	Picture	MorphM8_08_orig.jpg ; MorphM8_00_LOWER.jpg	14307997	0	166	8392	167	0	next	hit	1985
Vp013	994	Response	1	14316310	8313	1
Vp013	995	Picture	MorphF8_09_orig.jpg ; MorphF8_10_LOWER.jpg	14316389	0	1	16720	2	0	next	incorrect	1987
Vp013	995	Response	2	14333030	16641	1
Vp013	996	Picture	MorphM8_10_orig.jpg ; MorphM8_00_LOWER.jpg	14333109	0	1	6728	175	0	next	hit	1989
Vp013	996	Response	1	14339829	6720	1
Vp013	997	Picture	MorphF1_00_orig.jpg ; MorphF1_00_LOWER.jpg	14339837	0	174	10240	325	0	next	incorrect	1991
Vp013	997	Response	2	14350069	10232	1
Vp013	998	Picture	MorphF5_01_orig.jpg ; MorphF5_10_LOWER.jpg	14350077	0	151	31335	152	0	next	incorrect	1993
Vp013	998	Response	2	14381349	31272	1
Vp013	999	Picture	MorphM2_03_orig.jpg ; MorphM2_00_LOWER.jpg	14381412	0	1	10483	2	0	next	incorrect	1995
Vp013	999	Response	2	14391829	10417	1
Vp013	1000	Picture	MorphF5_00_orig.jpg ; MorphF5_00_LOWER.jpg	14391895	0	1	10217	3	0	next	incorrect	1997
Vp013	1000	Response	2	14401989	10094	1
Vp013	1001	Picture	MorphF10_05_orig.jpg ; MorphF10_10_LOWER.jpg	14402112	0	2	23355	3	0	next	hit	1999
Vp013	1001	Response	1	14425349	23237	1
Vp013	1002	Picture	MorphM4_00_orig.jpg ; MorphM4_00_LOWER.jpg	14425467	0	1	21365	2	0	next	incorrect	2001
Vp013	1002	Response	2	14446708	21241	1
Vp013	1003	Picture	MorphF7_05_orig.jpg ; MorphF7_00_LOWER.jpg	14446832	0	1	13004	2	0	next	hit	2003
Vp013	1003	Response	1	14459748	12916	1
Vp013	1004	Picture	MorphF4_01_orig.jpg ; MorphF4_10_LOWER.jpg	14459836	0	1	12341	2	0	next	hit	2005
Vp013	1004	Response	1	14472068	12232	1
Vp013	1005	Picture	MorphF3_08_orig.jpg ; MorphF3_00_LOWER.jpg	14472177	0	1	8459	169	0	next	incorrect	2007
Vp013	1005	Response	2	14480628	8451	1
Vp013	1006	Picture	MorphM4_10_orig.jpg ; MorphM4_10_LOWER.jpg	14480636	0	168	16754	169	0	next	hit	2009
Vp013	1006	Response	1	14497268	16632	1
Vp013	1007	Picture	MorphF4_02_orig.jpg ; MorphF4_10_LOWER.jpg	14497390	0	1	7166	2	0	next	hit	2011
Vp013	1007	Response	1	14504468	7078	1
Vp013	1008	Picture	MorphF7_03_orig.jpg ; MorphF7_10_LOWER.jpg	14504556	0	1	9156	2	0	next	incorrect	2013
Vp013	1008	Response	2	14513588	9032	1
Vp013	1009	Picture	MorphM7_03_orig.jpg ; MorphM7_10_LOWER.jpg	14513712	0	1	10350	2	0	next	hit	2015
Vp013	1009	Response	1	14523988	10276	1
Vp013	1010	Picture	MorphF6_03_orig.jpg ; MorphF6_10_LOWER.jpg	14524062	0	1	10616	2	0	next	incorrect	2017
Vp013	1010	Response	2	14534547	10485	1
Vp013	1011	Picture	MorphF8_06_orig.jpg ; MorphF8_10_LOWER.jpg	14534678	0	1	8095	2	0	next	hit	2019
Vp013	1011	Response	1	14542707	8029	1
Vp013	1012	Picture	MorphM10_07_orig.jpg ; MorphM10_10_LOWER.jpg	14542773	0	1	11943	2	0	next	hit	2021
Vp013	1012	Response	1	14554628	11855	1
Vp013	1013	Picture	MorphM6_06_orig.jpg ; MorphM6_10_LOWER.jpg	14554716	0	1	10350	2	0	next	incorrect	2023
Vp013	1013	Response	2	14564947	10231	1
Vp013	1014	Picture	MorphF5_09_orig.jpg ; MorphF5_00_LOWER.jpg	14565066	0	1	22559	2	0	next	incorrect	2025
Vp013	1014	Response	2	14587507	22441	1
Vp013	1015	Picture	MorphF1_10_orig.jpg ; MorphF1_00_LOWER.jpg	14587625	0	1	13801	2	0	next	hit	2027
Vp013	1015	Response	1	14601347	13722	1
Vp013	1016	Picture	MorphF8_07_orig.jpg ; MorphF8_00_LOWER.jpg	14601426	0	1	6328	176	0	next	hit	2029
Vp013	1016	Response	1	14607747	6321	1
Vp013	1017	Picture	MorphM7_00_orig.jpg ; MorphM7_00_LOWER.jpg	14607754	0	175	6145	176	0	next	incorrect	2031
Vp013	1017	Response	2	14613827	6073	1
Vp013	1018	Picture	MorphF4_04_orig.jpg ; MorphF4_00_LOWER.jpg	14613899	0	1	7033	2	0	next	hit	2033
Vp013	1018	Response	1	14620867	6968	1
Vp013	1019	Picture	MorphM7_02_orig.jpg ; MorphM7_00_LOWER.jpg	14620932	0	1	6768	2	0	next	incorrect	2035
Vp013	1019	Response	2	14627587	6655	1
Vp013	1020	Picture	MorphF2_01_orig.jpg ; MorphF2_00_LOWER.jpg	14627700	0	1	26805	2	0	next	incorrect	2037
Vp013	1020	Response	2	14654386	26686	1
Vp013	1021	Picture	MorphF7_04_orig.jpg ; MorphF7_10_LOWER.jpg	14654505	0	1	9554	2	0	next	hit	2039
Vp013	1021	Response	1	14663986	9481	1
Vp013	1022	Picture	MorphF9_00_orig.jpg ; MorphF9_00_LOWER.jpg	14664059	0	1	7166	2	0	next	incorrect	2041
Vp013	1022	Response	2	14671106	7047	1
Vp013	1023	Picture	MorphM6_01_orig.jpg ; MorphM6_00_LOWER.jpg	14671225	0	1	8209	153	0	next	incorrect	2043
Vp013	1023	Response	2	14679426	8201	1
Vp013	1024	Picture	MorphF5_06_orig.jpg ; MorphF5_10_LOWER.jpg	14679434	0	152	7051	153	0	next	incorrect	2045
Vp013	1024	Response	2	14686386	6952	1
Vp013	1025	Picture	MorphM6_07_orig.jpg ; MorphM6_10_LOWER.jpg	14686485	0	1	9105	186	0	next	hit	2047
Vp013	1025	Response	1	14695586	9101	1
Vp013	1026	Picture	MorphF2_05_orig.jpg ; MorphF2_00_LOWER.jpg	14695590	0	185	5843	366	0	next	incorrect	2049
Vp013	1026	Response	2	14701426	5836	1
Vp013	1027	Picture	MorphM10_04_orig.jpg ; MorphM10_00_LOWER.jpg	14701433	0	181	9071	182	0	next	hit	2051
Vp013	1027	Response	1	14710386	8953	1
Vp013	1028	Picture	MorphF9_09_orig.jpg ; MorphF9_10_LOWER.jpg	14710504	0	1	6635	2	0	next	incorrect	2053
Vp013	1028	Response	2	14717026	6522	1
Vp013	1029	Picture	MorphM9_10_orig.jpg ; MorphM9_10_LOWER.jpg	14717139	0	1	11095	186	0	next	hit	2055
Vp013	1029	Response	1	14728226	11087	1
Vp013	1030	Picture	MorphM8_05_orig.jpg ; MorphM8_10_LOWER.jpg	14728234	0	185	9340	186	0	next	hit	2057
Vp013	1030	Response	1	14737426	9192	1
Vp013	1031	Picture	MorphM3_04_orig.jpg ; MorphM3_10_LOWER.jpg	14737574	0	1	7166	2	0	next	hit	2059
Vp013	1031	Response	1	14744625	7051	1
Vp013	1032	Picture	MorphM8_05_orig.jpg ; MorphM8_00_LOWER.jpg	14744740	0	1	6635	2	0	next	incorrect	2061
Vp013	1032	Response	2	14751265	6525	1
Vp013	1033	Picture	MorphF4_04_orig.jpg ; MorphF4_10_LOWER.jpg	14751375	0	1	9258	165	0	next	hit	2063
Vp013	1033	Response	1	14760625	9250	1
Vp013	1034	Picture	MorphM2_03_orig.jpg ; MorphM2_10_LOWER.jpg	14760633	0	164	6931	165	0	next	incorrect	2065
Vp013	1034	Response	2	14767425	6792	1
Vp013	1035	Picture	MorphF4_00_orig.jpg ; MorphF4_10_LOWER.jpg	14767564	0	1	6349	155	0	next	hit	2067
Vp013	1035	Response	1	14773905	6341	1
Vp013	1036	Picture	MorphF2_00_orig.jpg ; MorphF2_10_LOWER.jpg	14773913	0	154	6655	156	0	next	hit	2069
Vp013	1036	Response	1	14780465	6552	1
Vp013	1037	Picture	MorphM6_10_orig.jpg ; MorphM6_10_LOWER.jpg	14780568	0	2	8626	3	0	next	incorrect	2071
Vp013	1037	Response	2	14789105	8537	1
Vp013	1038	Picture	MorphM8_10_orig.jpg ; MorphM8_10_LOWER.jpg	14789194	0	1	7564	2	0	next	hit	2073
Vp013	1038	Response	1	14796625	7431	1
Vp013	1039	Picture	MorphM2_08_orig.jpg ; MorphM2_00_LOWER.jpg	14796758	0	1	7551	147	0	next	hit	2075
Vp013	1039	Response	1	14804305	7547	1
Vp013	1040	Picture	MorphM1_04_orig.jpg ; MorphM1_00_LOWER.jpg	14804309	0	146	6780	147	0	next	incorrect	2077
Vp013	1040	Response	2	14811025	6716	1
Vp013	1041	Picture	MorphM3_01_orig.jpg ; MorphM3_00_LOWER.jpg	14811089	0	1	7829	2	0	next	hit	2079
Vp013	1041	Response	1	14818785	7696	1
Vp013	1042	Picture	MorphF1_08_orig.jpg ; MorphF1_00_LOWER.jpg	14818918	0	1	5839	2	0	next	incorrect	2081
Vp013	1042	Response	2	14824625	5707	1
Vp013	1043	Picture	MorphF9_08_orig.jpg ; MorphF9_00_LOWER.jpg	14824757	0	1	7395	171	0	next	incorrect	2083
Vp013	1043	Response	2	14832145	7388	1
Vp013	1044	Picture	MorphF3_02_orig.jpg ; MorphF3_10_LOWER.jpg	14832152	0	170	6936	172	0	next	incorrect	2085
Vp013	1044	Response	2	14838945	6793	1
Vp013	1045	Picture	MorphF10_08_orig.jpg ; MorphF10_10_LOWER.jpg	14839088	0	2	6237	3	0	next	hit	2087
Vp013	1045	Response	1	14845185	6097	1
Vp013	1046	Picture	MorphM1_00_orig.jpg ; MorphM1_00_LOWER.jpg	14845325	0	1	10085	2	0	next	incorrect	2089
Vp013	1046	Response	2	14855264	9939	1
Vp013	1047	Picture	MorphF1_05_orig.jpg ; MorphF1_10_LOWER.jpg	14855410	0	1	6982	186	0	next	incorrect	2091
Vp013	1047	Response	2	14862384	6974	1
Vp013	1048	Picture	MorphF7_10_orig.jpg ; MorphF7_10_LOWER.jpg	14862392	0	185	6421	186	0	next	hit	2093
Vp013	1048	Response	1	14868704	6312	1
Vp013	1049	Picture	MorphF1_10_orig.jpg ; MorphF1_10_LOWER.jpg	14868813	0	1	5706	2	0	next	incorrect	2095
Vp013	1049	Response	2	14874384	5571	1
Vp013	1050	Picture	MorphM1_02_orig.jpg ; MorphM1_10_LOWER.jpg	14874519	0	1	5971	2	0	next	incorrect	2097
Vp013	1050	Response	2	14880384	5865	1
Vp013	1051	Picture	MorphM2_00_orig.jpg ; MorphM2_00_LOWER.jpg	14880490	0	1	6862	173	0	next	hit	2099
Vp013	1051	Response	1	14887344	6854	1
Vp013	1052	Picture	MorphM8_09_orig.jpg ; MorphM8_00_LOWER.jpg	14887352	0	172	6000	316	0	next	incorrect	2101
Vp013	1052	Response	2	14893344	5992	1
Vp013	1053	Picture	MorphF9_04_orig.jpg ; MorphF9_10_LOWER.jpg	14893352	0	144	15919	293	0	next	incorrect	2103
Vp013	1053	Response	2	14909264	15912	1
Vp013	1054	Picture	MorphM3_07_orig.jpg ; MorphM3_10_LOWER.jpg	14909271	0	149	6384	151	0	next	incorrect	2105
Vp013	1054	Response	2	14915584	6313	1
Vp013	1055	Picture	MorphM8_02_orig.jpg ; MorphM8_10_LOWER.jpg	14915655	0	2	9422	3	0	next	hit	2107
Vp013	1055	Response	1	14924944	9289	1
Vp013	1056	Picture	MorphF1_01_orig.jpg ; MorphF1_10_LOWER.jpg	14925077	0	1	7564	2	0	next	incorrect	2109
Vp013	1056	Response	2	14932544	7467	1
Vp013	1057	Picture	MorphF10_03_orig.jpg ; MorphF10_00_LOWER.jpg	14932641	0	1	21750	147	0	next	incorrect	2111
Vp013	1057	Response	2	14954384	21743	1
Vp013	1058	Picture	MorphF9_04_orig.jpg ; MorphF9_00_LOWER.jpg	14954391	0	146	11424	148	0	next	incorrect	2113
Vp013	1058	Response	2	14965743	11352	1
Vp013	1059	Picture	MorphM4_02_orig.jpg ; MorphM4_00_LOWER.jpg	14965815	0	2	8336	160	0	next	incorrect	2115
Vp013	1059	Response	2	14974143	8328	1
Vp013	1060	Picture	MorphM10_00_orig.jpg ; MorphM10_00_LOWER.jpg	14974151	0	158	6640	311	0	next	incorrect	2117
Vp013	1060	Response	2	14980783	6632	1
Vp013	1061	Picture	MorphM6_09_orig.jpg ; MorphM6_10_LOWER.jpg	14980791	0	153	8114	154	0	next	incorrect	2119
Vp013	1061	Response	2	14988783	7992	1
Vp013	1062	Picture	MorphM10_01_orig.jpg ; MorphM10_10_LOWER.jpg	14988905	0	1	6502	2	0	next	hit	2121
Vp013	1062	Response	1	14995263	6358	1
Vp013	1063	Picture	MorphM1_08_orig.jpg ; MorphM1_10_LOWER.jpg	14995407	0	1	6104	2	0	next	incorrect	2123
Vp013	1063	Response	2	15001423	6016	1
Vp013	1064	Picture	MorphM5_09_orig.jpg ; MorphM5_10_LOWER.jpg	15001511	0	1	7697	2	0	next	incorrect	2125
Vp013	1064	Response	2	15009103	7592	1
Vp013	1065	Picture	MorphM4_05_orig.jpg ; MorphM4_10_LOWER.jpg	15009208	0	1	7166	2	0	next	incorrect	2127
Vp013	1065	Response	2	15016303	7095	1
Vp013	1066	Picture	MorphF4_09_orig.jpg ; MorphF4_00_LOWER.jpg	15016374	0	1	6502	2	0	next	incorrect	2129
Vp013	1066	Response	2	15022783	6409	1
Vp013	1067	Picture	MorphF1_03_orig.jpg ; MorphF1_10_LOWER.jpg	15022876	0	1	24284	2	0	next	incorrect	2131
Vp013	1067	Response	2	15047023	24147	1
Vp013	1068	Picture	MorphM5_00_orig.jpg ; MorphM5_00_LOWER.jpg	15047160	0	1	8625	2	0	next	incorrect	2133
Vp013	1068	Response	2	15055663	8503	1
Vp013	1069	Picture	MorphM10_03_orig.jpg ; MorphM10_10_LOWER.jpg	15055785	0	1	14862	2	0	next	hit	2135
Vp013	1069	Response	1	15070543	14758	1
Vp013	1070	Picture	MorphF9_01_orig.jpg ; MorphF9_00_LOWER.jpg	15070647	0	1	7564	2	0	next	incorrect	2137
Vp013	1070	Response	2	15078062	7415	1
Vp013	1071	Picture	MorphM2_01_orig.jpg ; MorphM2_10_LOWER.jpg	15078211	0	1	6635	2	0	next	incorrect	2139
Vp013	1071	Response	2	15084702	6491	1
Vp013	1072	Picture	MorphF5_04_orig.jpg ; MorphF5_10_LOWER.jpg	15084846	0	1	8227	2	0	next	incorrect	2141
Vp013	1072	Response	2	15092942	8096	1
Vp013	1073	Picture	MorphM9_03_orig.jpg ; MorphM9_10_LOWER.jpg	15093073	0	1	10085	2	0	next	incorrect	2143
Vp013	1073	Response	2	15103022	9949	1
Vp013	1074	Picture	MorphM2_00_orig.jpg ; MorphM2_10_LOWER.jpg	15103158	0	1	11232	183	0	next	incorrect	2145
Vp013	1074	Response	2	15114382	11224	1
Vp013	1075	Picture	MorphM3_07_orig.jpg ; MorphM3_00_LOWER.jpg	15114390	0	182	16476	342	0	next	hit	2147
Vp013	1075	Response	1	15130862	16472	1
Vp013	1076	Picture	MorphF8_03_orig.jpg ; MorphF8_00_LOWER.jpg	15130866	0	160	18163	337	0	next	incorrect	2149
Vp013	1076	Response	2	15149022	18156	1
Vp013	1077	Picture	MorphF7_09_orig.jpg ; MorphF7_10_LOWER.jpg	15149029	0	177	9995	178	0	next	hit	2151
Vp013	1077	Response	1	15158942	9913	1
Vp013	1078	Picture	MorphM7_04_orig.jpg ; MorphM7_10_LOWER.jpg	15159024	0	1	5706	3	0	next	hit	2153
Vp013	1078	Response	1	15164621	5597	1
Vp013	1079	Picture	MorphM4_10_orig.jpg ; MorphM4_00_LOWER.jpg	15164730	0	2	6901	3	0	next	incorrect	2155
Vp013	1079	Response	2	15171501	6771	1
Vp013	1080	Picture	MorphF2_07_orig.jpg ; MorphF2_00_LOWER.jpg	15171631	0	1	7962	2	0	next	hit	2157
Vp013	1080	Response	1	15179501	7870	1
Vp013	1081	Picture	MorphM9_10_orig.jpg ; MorphM9_00_LOWER.jpg	15179593	0	1	8492	2	0	next	hit	2159
Vp013	1081	Response	1	15187981	8388	1
Vp013	1082	Picture	MorphM10_07_orig.jpg ; MorphM10_00_LOWER.jpg	15188085	0	1	13138	2	0	next	hit	2161
Vp013	1082	Response	1	15201101	13016	1
Vp013	1083	Picture	MorphF3_00_orig.jpg ; MorphF3_00_LOWER.jpg	15201223	0	1	10217	2	0	next	incorrect	2163
Vp013	1083	Response	2	15211341	10118	1
Vp013	1084	Picture	MorphF10_04_orig.jpg ; MorphF10_10_LOWER.jpg	15211440	0	1	10709	175	0	next	hit	2165
Vp013	1084	Response	1	15222141	10701	1
Vp013	1085	Picture	MorphF3_00_orig.jpg ; MorphF3_10_LOWER.jpg	15222149	0	174	6808	175	0	next	incorrect	2167
Vp013	1085	Response	2	15228861	6712	1
Vp013	1086	Picture	MorphM4_03_orig.jpg ; MorphM4_00_LOWER.jpg	15228957	0	1	8871	154	0	next	incorrect	2169
Vp013	1086	Response	2	15237821	8864	1
Vp013	1087	Picture	MorphF8_04_orig.jpg ; MorphF8_10_LOWER.jpg	15237828	0	153	14616	154	0	next	incorrect	2171
Vp013	1087	Response	2	15252381	14553	1
Vp013	1088	Picture	MorphF6_04_orig.jpg ; MorphF6_00_LOWER.jpg	15252444	0	1	6635	2	0	next	incorrect	2173
Vp013	1088	Response	2	15259021	6577	1
Vp013	1089	Picture	MorphM7_10_orig.jpg ; MorphM7_00_LOWER.jpg	15259079	0	1	9406	150	0	next	hit	2175
Vp013	1089	Response	1	15268460	9381	1
Vp013	1090	Picture	MorphM5_03_orig.jpg ; MorphM5_10_LOWER.jpg	15268485	0	149	11162	150	0	next	hit	2177
Vp013	1090	Response	1	15279500	11015	1
Vp013	1091	Picture	MorphF8_10_orig.jpg ; MorphF8_00_LOWER.jpg	15279647	0	1	9024	2	0	next	hit	2179
Vp013	1091	Response	1	15288540	8893	1
Vp013	1092	Picture	MorphF1_01_orig.jpg ; MorphF1_00_LOWER.jpg	15288671	0	1	9554	2	0	next	incorrect	2181
Vp013	1092	Response	2	15298140	9469	1
Vp013	1093	Picture	MorphM2_09_orig.jpg ; MorphM2_00_LOWER.jpg	15298225	0	1	8323	172	0	next	hit	2183
Vp013	1093	Response	1	15306540	8315	1
Vp013	1094	Picture	MorphF5_08_orig.jpg ; MorphF5_10_LOWER.jpg	15306548	0	171	6539	172	0	next	incorrect	2185
Vp013	1094	Response	2	15313020	6472	1
Vp013	1095	Picture	MorphM8_00_orig.jpg ; MorphM8_00_LOWER.jpg	15313087	0	1	9953	2	0	next	incorrect	2187
Vp013	1095	Response	2	15322940	9853	1
Vp013	1096	Picture	MorphM6_05_orig.jpg ; MorphM6_00_LOWER.jpg	15323040	0	1	5671	169	0	next	incorrect	2189
Vp013	1096	Response	2	15328700	5660	1
Vp013	1097	Picture	MorphF7_03_orig.jpg ; MorphF7_00_LOWER.jpg	15328711	0	168	5873	170	0	next	incorrect	2191
Vp013	1097	Response	2	15334460	5749	1
Vp013	1098	Picture	MorphF2_08_orig.jpg ; MorphF2_10_LOWER.jpg	15334584	0	2	10843	175	0	next	hit	2193
Vp013	1098	Response	1	15345420	10836	1
Vp013	1099	Picture	MorphM3_03_orig.jpg ; MorphM3_10_LOWER.jpg	15345427	0	173	7470	174	0	next	hit	2195
Vp013	1099	Response	1	15352780	7353	1
Vp013	1100	Picture	MorphF8_05_orig.jpg ; MorphF8_00_LOWER.jpg	15352897	0	1	7033	2	0	next	incorrect	2197
Vp013	1100	Response	2	15359820	6923	1
Vp013	1101	Picture	MorphF2_07_orig.jpg ; MorphF2_10_LOWER.jpg	15359930	0	1	4644	2	0	next	hit	2199
Vp013	1101	Response	1	15364460	4530	1
Vp013	1102	Picture	MorphM5_00_orig.jpg ; MorphM5_10_LOWER.jpg	15364574	0	1	5706	2	0	next	incorrect	2201
Vp013	1102	Response	2	15370140	5566	1
Vp013	1103	Picture	MorphM9_07_orig.jpg ; MorphM9_00_LOWER.jpg	15370280	0	1	3147	173	0	next	hit	2203
Vp013	1103	Response	1	15373419	3139	1
Vp013	1104	Picture	MorphF10_03_orig.jpg ; MorphF10_10_LOWER.jpg	15373427	0	172	6938	173	0	next	hit	2205
Vp013	1104	Response	1	15380299	6872	1
Vp013	1105	Picture	MorphF2_03_orig.jpg ; MorphF2_10_LOWER.jpg	15380365	0	1	8626	2	0	next	incorrect	2207
Vp013	1105	Response	2	15388859	8494	1
Vp013	1106	Picture	MorphM2_06_orig.jpg ; MorphM2_00_LOWER.jpg	15388991	0	1	3956	160	0	next	hit	2209
Vp013	1106	Response	1	15392939	3948	1
Vp013	1107	Picture	MorphF4_08_orig.jpg ; MorphF4_00_LOWER.jpg	15392947	0	159	7589	160	0	next	hit	2211
Vp013	1107	Response	1	15400459	7512	1
Vp013	1108	Picture	MorphM1_03_orig.jpg ; MorphM1_00_LOWER.jpg	15400536	0	1	5930	176	0	next	incorrect	2213
Vp013	1108	Response	2	15406459	5923	1
Vp013	1109	Picture	MorphF1_06_orig.jpg ; MorphF1_10_LOWER.jpg	15406466	0	175	10481	352	0	next	incorrect	2215
Vp013	1109	Response	2	15416939	10473	1
Vp013	1110	Picture	MorphM5_09_orig.jpg ; MorphM5_00_LOWER.jpg	15416947	0	177	7740	178	0	next	incorrect	2217
Vp013	1110	Response	2	15424539	7592	1
Vp013	1111	Picture	MorphF6_02_orig.jpg ; MorphF6_00_LOWER.jpg	15424687	0	1	12179	164	0	next	hit	2219
Vp013	1111	Response	1	15436859	12172	1
Vp013	1112	Picture	MorphF8_03_orig.jpg ; MorphF8_10_LOWER.jpg	15436866	0	163	11176	164	0	next	hit	2221
Vp013	1112	Response	1	15447979	11113	1
Vp013	1113	Picture	MorphF2_06_orig.jpg ; MorphF2_00_LOWER.jpg	15448042	0	1	6104	2	0	next	incorrect	2223
Vp013	1113	Response	2	15454059	6017	1
Vp013	1114	Picture	MorphM5_02_orig.jpg ; MorphM5_00_LOWER.jpg	15454146	0	1	6635	2	0	next	incorrect	2225
Vp013	1114	Response	2	15460699	6553	1
Vp013	1115	Picture	MorphF4_03_orig.jpg ; MorphF4_10_LOWER.jpg	15460781	0	1	6085	154	0	next	incorrect	2227
Vp013	1115	Response	2	15466859	6078	1
Vp013	1116	Picture	MorphM7_00_orig.jpg ; MorphM7_10_LOWER.jpg	15466866	0	153	8880	316	0	next	hit	2229
Vp013	1116	Response	1	15475739	8873	1
Vp013	1117	Picture	MorphM9_07_orig.jpg ; MorphM9_10_LOWER.jpg	15475746	0	163	12371	164	0	next	incorrect	2231
Vp013	1117	Response	2	15487978	12232	1
Vp013	1118	Picture	MorphM6_03_orig.jpg ; MorphM6_10_LOWER.jpg	15488117	0	1	14596	2	0	next	incorrect	2233
Vp013	1118	Response	2	15502618	14501	1
Vp013	1119	Picture	MorphM2_06_orig.jpg ; MorphM2_10_LOWER.jpg	15502713	0	1	7830	2	0	next	incorrect	2235
Vp013	1119	Response	2	15510458	7745	1
Vp013	1120	Picture	MorphF4_09_orig.jpg ; MorphF4_10_LOWER.jpg	15510543	0	1	6236	3	0	next	hit	2237
Vp013	1120	Response	1	15516698	6155	1
Vp013	1121	Picture	MorphM3_02_orig.jpg ; MorphM3_10_LOWER.jpg	15516779	0	2	6901	3	0	next	hit	2239
Vp013	1121	Response	1	15523578	6799	1
Vp013	1122	Picture	MorphF10_01_orig.jpg ; MorphF10_10_LOWER.jpg	15523680	0	1	7962	2	0	next	incorrect	2241
Vp013	1122	Response	2	15531498	7818	1
Vp013	1123	Picture	MorphM3_09_orig.jpg ; MorphM3_10_LOWER.jpg	15531642	0	1	6983	184	0	next	hit	2243
Vp013	1123	Response	1	15538618	6976	1
Vp013	1124	Picture	MorphF9_03_orig.jpg ; MorphF9_10_LOWER.jpg	15538625	0	183	36000	328	0	next	incorrect	2245
Vp013	1124	Response	2	15574618	35993	1
Vp013	1125	Picture	MorphF6_07_orig.jpg ; MorphF6_00_LOWER.jpg	15574625	0	145	49360	294	0	next	hit	2247
Vp013	1125	Response	1	15623977	49352	1
Vp013	1126	Picture	MorphM10_08_orig.jpg ; MorphM10_00_LOWER.jpg	15623985	0	149	16602	150	0	next	incorrect	2249
Vp013	1126	Response	2	15640457	16472	1
Vp013	1127	Picture	MorphM9_05_orig.jpg ; MorphM9_10_LOWER.jpg	15640587	0	1	9794	161	0	next	incorrect	2251
Vp013	1127	Response	2	15650377	9790	1
Vp013	1128	Picture	MorphM10_00_orig.jpg ; MorphM10_10_LOWER.jpg	15650381	0	160	8883	327	0	next	hit	2253
Vp013	1128	Response	1	15659257	8876	1
Vp013	1129	Picture	MorphM7_01_orig.jpg ; MorphM7_00_LOWER.jpg	15659264	0	167	9853	168	0	next	hit	2255
Vp013	1129	Response	1	15669017	9753	1
Vp013	1130	Picture	MorphF7_06_orig.jpg ; MorphF7_10_LOWER.jpg	15669117	0	1	8891	2	0	next	incorrect	2257
Vp013	1130	Response	2	15677897	8780	1
Vp013	1131	Picture	MorphF8_05_orig.jpg ; MorphF8_10_LOWER.jpg	15678008	0	1	30653	2	0	next	hit	2259
Vp013	1131	Response	1	15708536	30528	1
Vp013	1132	Picture	MorphF2_06_orig.jpg ; MorphF2_10_LOWER.jpg	15708661	0	1	8095	2	0	next	incorrect	2261
Vp013	1132	Response	2	15716616	7955	1
Vp013	1133	Picture	MorphM10_02_orig.jpg ; MorphM10_10_LOWER.jpg	15716756	0	1	15526	2	0	next	hit	2263
Vp013	1133	Response	1	15732136	15380	1
Vp013	1134	Picture	MorphM7_03_orig.jpg ; MorphM7_00_LOWER.jpg	15732282	0	1	18422	158	0	next	incorrect	2265
Vp013	1134	Response	2	15750696	18414	1
Vp013	1135	Picture	MorphM9_09_orig.jpg ; MorphM9_00_LOWER.jpg	15750704	0	157	7189	158	0	next	hit	2267
Vp013	1135	Response	1	15757816	7112	1
Vp013	1136	Picture	MorphM8_01_orig.jpg ; MorphM8_00_LOWER.jpg	15757893	0	1	5971	2	0	next	hit	2269
Vp013	1136	Response	1	15763736	5843	1
Vp013	1137	Picture	MorphM4_09_orig.jpg ; MorphM4_10_LOWER.jpg	15763864	0	1	12606	2	0	next	hit	2271
Vp013	1137	Response	1	15776376	12512	1
Vp013	1138	Picture	MorphM5_08_orig.jpg ; MorphM5_00_LOWER.jpg	15776470	0	1	17517	2	0	next	incorrect	2273
Vp013	1138	Response	2	15793896	17426	1
Vp013	1139	Picture	MorphF2_00_orig.jpg ; MorphF2_00_LOWER.jpg	15793987	0	1	5838	2	0	next	incorrect	2275
Vp013	1139	Response	2	15799735	5748	1
Vp013	1140	Picture	MorphM9_09_orig.jpg ; MorphM9_10_LOWER.jpg	15799825	0	1	7829	2	0	next	hit	2277
Vp013	1140	Response	1	15807576	7751	1
Vp013	1141	Picture	MorphM5_02_orig.jpg ; MorphM5_10_LOWER.jpg	15807654	0	1	8759	2	0	next	hit	2279
Vp013	1141	Response	1	15816295	8641	1
Vp013	1142	Picture	MorphM10_02_orig.jpg ; MorphM10_00_LOWER.jpg	15816413	0	1	7010	157	0	next	incorrect	2281
Vp013	1142	Response	2	15823415	7002	1
Vp013	1143	Picture	MorphF4_05_orig.jpg ; MorphF4_00_LOWER.jpg	15823423	0	156	10240	157	0	next	incorrect	2283
Vp013	1143	Response	2	15833575	10152	1
Vp013	1144	Picture	MorphF6_08_orig.jpg ; MorphF6_10_LOWER.jpg	15833663	0	1	10351	2	0	next	incorrect	2285
Vp013	1144	Response	2	15843895	10232	1
Vp013	1145	Picture	MorphM10_05_orig.jpg ; MorphM10_00_LOWER.jpg	15844014	0	1	17914	2	0	next	hit	2287
Vp013	1145	Response	1	15861815	17801	1
Vp013	1146	Picture	MorphM7_06_orig.jpg ; MorphM7_10_LOWER.jpg	15861928	0	1	29194	2	0	next	hit	2289
Vp013	1146	Response	1	15891015	29087	1
Vp013	1147	Picture	MorphM4_01_orig.jpg ; MorphM4_00_LOWER.jpg	15891122	0	1	8360	2	0	next	incorrect	2291
Vp013	1147	Response	2	15899414	8292	1
Vp013	1148	Picture	MorphM8_07_orig.jpg ; MorphM8_10_LOWER.jpg	15899482	0	1	10616	2	0	next	hit	2293
Vp013	1148	Response	1	15909974	10492	1
Vp013	1149	Picture	MorphF10_10_orig.jpg ; MorphF10_00_LOWER.jpg	15910098	0	1	32378	2	0	next	incorrect	2295
Vp013	1149	Response	2	15942374	32276	1
Vp013	1150	Picture	MorphM6_08_orig.jpg ; MorphM6_10_LOWER.jpg	15942476	0	1	13137	2	0	next	incorrect	2297
Vp013	1150	Response	2	15955494	13018	1
Vp013	1151	Picture	MorphF5_02_orig.jpg ; MorphF5_00_LOWER.jpg	15955613	0	1	12448	161	0	next	incorrect	2299
Vp013	1151	Response	2	15968054	12441	1
Vp013	1152	Picture	MorphM7_06_orig.jpg ; MorphM7_00_LOWER.jpg	15968061	0	160	13959	161	0	next	hit	2301
Vp013	1152	Response	1	15981894	13833	1
Vp013	1153	Picture	MorphM10_05_orig.jpg ; MorphM10_10_LOWER.jpg	15982020	0	1	6901	2	0	next	hit	2303
Vp013	1153	Response	1	15988774	6754	1
Vp013	1154	Picture	MorphM6_09_orig.jpg ; MorphM6_00_LOWER.jpg	15988921	0	1	11677	2	0	next	incorrect	2305
Vp013	1154	Response	2	16000454	11533	1
Vp013	1155	Picture	MorphM8_03_orig.jpg ; MorphM8_10_LOWER.jpg	16000598	0	1	9952	2	0	next	hit	2307
Vp013	1155	Response	1	16010453	9855	1
Vp013	1156	Picture	MorphF1_09_orig.jpg ; MorphF1_10_LOWER.jpg	16010550	0	1	7564	2	0	next	incorrect	2309
Vp013	1156	Response	2	16017973	7423	1
Vp013	1157	Picture	MorphM6_07_orig.jpg ; MorphM6_00_LOWER.jpg	16018114	0	1	11545	2	0	next	incorrect	2311
Vp013	1157	Response	2	16029573	11459	1
Vp013	1158	Picture	MorphF7_09_orig.jpg ; MorphF7_00_LOWER.jpg	16029659	0	1	7829	2	0	next	incorrect	2313
Vp013	1158	Response	2	16037413	7754	1
Vp013	1159	Picture	MorphM8_04_orig.jpg ; MorphM8_10_LOWER.jpg	16037488	0	1	6729	174	0	next	incorrect	2315
Vp013	1159	Response	2	16044213	6725	1
Vp013	1160	Picture	MorphF10_10_orig.jpg ; MorphF10_10_LOWER.jpg	16044217	0	173	8244	329	0	next	hit	2317
Vp013	1160	Response	1	16052453	8236	1
Vp013	1161	Picture	MorphF1_04_orig.jpg ; MorphF1_10_LOWER.jpg	16052461	0	156	6790	157	0	next	incorrect	2319
Vp013	1161	Response	2	16059173	6712	1
Vp013	1162	Picture	MorphM2_05_orig.jpg ; MorphM2_00_LOWER.jpg	16059251	0	1	7929	167	0	next	hit	2321
Vp013	1162	Response	1	16067173	7922	1
Vp013	1163	Picture	MorphM6_04_orig.jpg ; MorphM6_00_LOWER.jpg	16067180	0	166	12506	167	0	next	incorrect	2323
Vp013	1163	Response	2	16079573	12393	1
Vp013	1164	Picture	MorphM3_05_orig.jpg ; MorphM3_00_LOWER.jpg	16079686	0	1	11654	158	0	next	hit	2325
Vp013	1164	Response	1	16091333	11647	1
Vp013	1165	Picture	MorphM4_08_orig.jpg ; MorphM4_10_LOWER.jpg	16091340	0	157	12895	159	0	next	incorrect	2327
Vp013	1165	Response	2	16104133	12793	1
Vp013	1166	Picture	MorphF10_00_orig.jpg ; MorphF10_00_LOWER.jpg	16104235	0	2	15659	3	0	next	incorrect	2329
Vp013	1166	Response	2	16119812	15577	1
Vp013	1167	Picture	MorphM9_08_orig.jpg ; MorphM9_00_LOWER.jpg	16119894	0	1	6369	2	0	next	incorrect	2331
Vp013	1167	Response	2	16126132	6238	1
Vp013	1168	Picture	MorphM1_07_orig.jpg ; MorphM1_10_LOWER.jpg	16126263	0	1	8095	2	0	next	incorrect	2333
Vp013	1168	Response	2	16134292	8029	1
Vp013	1169	Picture	MorphF9_06_orig.jpg ; MorphF9_00_LOWER.jpg	16134358	0	1	6502	2	0	next	incorrect	2335
Vp013	1169	Response	2	16140772	6414	1
Vp013	1170	Picture	MorphF7_01_orig.jpg ; MorphF7_00_LOWER.jpg	16140860	0	1	5684	157	0	next	incorrect	2337
Vp013	1170	Response	2	16146532	5672	1
Vp013	1171	Picture	MorphM7_07_orig.jpg ; MorphM7_10_LOWER.jpg	16146544	0	156	7055	157	0	next	hit	2339
Vp013	1171	Response	1	16153492	6948	1
Vp013	1172	Picture	MorphM10_10_orig.jpg ; MorphM10_00_LOWER.jpg	16153599	0	1	10749	2	0	next	incorrect	2341
Vp013	1172	Response	2	16164212	10613	1
Vp013	1173	Picture	MorphM2_08_orig.jpg ; MorphM2_10_LOWER.jpg	16164348	0	1	6192	179	0	next	incorrect	2343
Vp013	1173	Response	2	16170532	6184	1
Vp013	1174	Picture	MorphF9_10_orig.jpg ; MorphF9_10_LOWER.jpg	16170540	0	178	6414	179	0	next	incorrect	2345
Vp013	1174	Response	2	16176852	6312	1
Vp013	1175	Picture	MorphM5_07_orig.jpg ; MorphM5_10_LOWER.jpg	16176954	0	1	9105	186	0	next	incorrect	2347
Vp013	1175	Response	2	16186052	9098	1
Vp013	1176	Picture	MorphM4_07_orig.jpg ; MorphM4_00_LOWER.jpg	16186059	0	185	9040	354	0	next	incorrect	2349
Vp013	1176	Response	2	16195092	9033	1
Vp013	1177	Picture	MorphM5_05_orig.jpg ; MorphM5_10_LOWER.jpg	16195099	0	169	6139	170	0	next	incorrect	2351
Vp013	1177	Response	2	16201172	6073	1
Vp013	1178	Picture	MorphF10_06_orig.jpg ; MorphF10_10_LOWER.jpg	16201238	0	1	7541	158	0	next	incorrect	2353
Vp013	1178	Response	2	16208772	7534	1
Vp013	1179	Picture	MorphF2_03_orig.jpg ; MorphF2_00_LOWER.jpg	16208779	0	157	7454	158	0	next	incorrect	2355
Vp013	1179	Response	2	16216131	7352	1
Vp013	1180	Picture	MorphM10_06_orig.jpg ; MorphM10_00_LOWER.jpg	16216233	0	1	17506	145	0	next	incorrect	2357
Vp013	1180	Response	2	16233731	17498	1
Vp013	1181	Picture	MorphF2_05_orig.jpg ; MorphF2_10_LOWER.jpg	16233739	0	144	12882	145	0	next	incorrect	2359
Vp013	1181	Response	2	16246531	12792	1
Vp013	1182	Picture	MorphM9_00_orig.jpg ; MorphM9_00_LOWER.jpg	16246621	0	1	7298	2	0	next	incorrect	2361
Vp013	1182	Response	2	16253811	7190	1
Vp013	1183	Picture	MorphF9_03_orig.jpg ; MorphF9_00_LOWER.jpg	16253919	0	1	6104	3	0	next	incorrect	2363
Vp013	1183	Response	2	16259891	5972	1
Vp013	1184	Picture	MorphF4_10_orig.jpg ; MorphF4_00_LOWER.jpg	16260023	0	2	9024	3	0	next	hit	2365
Vp013	1184	Response	1	16268931	8908	1
Vp013	1185	Picture	MorphF1_08_orig.jpg ; MorphF1_10_LOWER.jpg	16269047	0	1	6051	188	0	next	incorrect	2367
Vp013	1185	Response	2	16275091	6044	1
Vp013	1186	Picture	MorphF9_00_orig.jpg ; MorphF9_10_LOWER.jpg	16275098	0	187	6821	188	0	next	incorrect	2369
Vp013	1186	Response	2	16281811	6713	1
Vp013	1187	Picture	MorphF3_08_orig.jpg ; MorphF3_10_LOWER.jpg	16281919	0	1	6220	151	0	next	incorrect	2371
Vp013	1187	Response	2	16288131	6212	1
Vp013	1188	Picture	MorphF8_09_orig.jpg ; MorphF8_00_LOWER.jpg	16288139	0	150	6479	323	0	next	incorrect	2373
Vp013	1188	Response	2	16294611	6472	1
Vp013	1189	Picture	MorphM10_01_orig.jpg ; MorphM10_00_LOWER.jpg	16294618	0	173	9727	174	0	next	incorrect	2375
Vp013	1189	Response	2	16304211	9593	1
Vp013	1190	Picture	MorphM7_10_orig.jpg ; MorphM7_10_LOWER.jpg	16304345	0	1	7165	3	0	next	hit	2377
Vp013	1190	Response	1	16311411	7066	1
Vp013	1191	Picture	MorphM4_02_orig.jpg ; MorphM4_10_LOWER.jpg	16311510	0	2	17649	3	0	next	incorrect	2379
Vp013	1191	Response	2	16329010	17500	2
Vp013	1192	Picture	MorphM8_08_orig.jpg ; MorphM8_10_LOWER.jpg	16329159	0	1	9024	2	0	next	incorrect	2381
Vp013	1192	Response	2	16338050	8891	1
Vp013	1193	Picture	MorphF7_02_orig.jpg ; MorphF7_00_LOWER.jpg	16338183	0	1	5839	2	0	next	incorrect	2383
Vp013	1193	Response	2	16343890	5707	1
Vp013	1194	Picture	MorphF6_10_orig.jpg ; MorphF6_00_LOWER.jpg	16344022	0	1	34196	175	0	next	incorrect	2385
Vp013	1194	Response	2	16378210	34188	1
Vp013	1195	Picture	MorphF3_04_orig.jpg ; MorphF3_10_LOWER.jpg	16378218	0	174	10125	175	0	next	incorrect	2387
Vp013	1195	Response	2	16388210	9992	1
Vp013	1196	Picture	MorphM9_01_orig.jpg ; MorphM9_10_LOWER.jpg	16388343	0	1	6754	148	0	next	incorrect	2389
Vp013	1196	Response	2	16395090	6747	1
Vp013	1197	Picture	MorphM1_07_orig.jpg ; MorphM1_00_LOWER.jpg	16395097	0	147	9966	148	0	next	incorrect	2391
Vp013	1197	Response	2	16404930	9833	1
Vp013	1198	Picture	MorphF1_06_orig.jpg ; MorphF1_00_LOWER.jpg	16405063	0	1	6369	2	0	next	incorrect	2393
Vp013	1198	Response	2	16411330	6267	1
Vp013	1199	Picture	MorphF9_07_orig.jpg ; MorphF9_10_LOWER.jpg	16411432	0	1	6065	174	0	next	incorrect	2395
Vp013	1199	Response	2	16417490	6058	1
Vp013	1200	Picture	MorphM1_03_orig.jpg ; MorphM1_10_LOWER.jpg	16417497	0	173	8001	174	0	next	incorrect	2397
Vp013	1200	Response	2	16425410	7913	1
Vp013	1201	Picture	MorphF8_02_orig.jpg ; MorphF8_10_LOWER.jpg	16425498	0	1	15755	171	0	next	incorrect	2399
Vp013	1201	Response	2	16441249	15751	1
Vp013	1202	Picture	MorphM3_01_orig.jpg ; MorphM3_10_LOWER.jpg	16441253	0	170	7444	327	0	next	hit	2401
Vp013	1202	Response	1	16448689	7436	1
Vp013	1203	Picture	MorphM8_01_orig.jpg ; MorphM8_10_LOWER.jpg	16448697	0	157	15417	158	0	next	incorrect	2403
Vp013	1203	Response	2	16464049	15352	1
Vp013	1204	Picture	MorphF4_07_orig.jpg ; MorphF4_00_LOWER.jpg	16464114	0	1	10748	2	0	next	incorrect	2405
Vp013	1204	Response	2	16474769	10655	1
Vp013	1205	Picture	MorphM3_04_orig.jpg ; MorphM3_00_LOWER.jpg	16474862	0	1	5972	2	0	next	hit	2407
Vp013	1205	Response	1	16480769	5907	1
Vp013	1206	Picture	MorphM5_10_orig.jpg ; MorphM5_00_LOWER.jpg	16480834	0	1	7383	183	0	next	hit	2409
Vp013	1206	Response	1	16488209	7375	1
Vp013	1207	Picture	MorphM4_07_orig.jpg ; MorphM4_10_LOWER.jpg	16488217	0	182	8639	350	0	next	hit	2411
Vp013	1207	Response	1	16496849	8632	1
Vp013	1208	Picture	MorphF7_08_orig.jpg ; MorphF7_00_LOWER.jpg	16496856	0	168	6669	169	0	next	incorrect	2413
Vp013	1208	Response	2	16503409	6553	1
Vp013	1209	Picture	MorphF10_02_orig.jpg ; MorphF10_10_LOWER.jpg	16503525	0	1	11014	2	0	next	hit	2415
Vp013	1209	Response	1	16514449	10924	1
Vp013	1210	Picture	MorphF8_02_orig.jpg ; MorphF8_00_LOWER.jpg	16514539	0	1	8877	149	0	next	incorrect	2417
Vp013	1210	Response	2	16523409	8870	1
Vp013	1211	Picture	MorphF1_02_orig.jpg ; MorphF1_10_LOWER.jpg	16523416	0	148	5455	149	0	next	incorrect	2419
Vp013	1211	Response	2	16528769	5353	1
Vp013	1212	Picture	MorphF10_09_orig.jpg ; MorphF10_10_LOWER.jpg	16528871	0	1	9554	2	0	next	hit	2421
Vp013	1212	Response	1	16538288	9417	1
Vp013	1213	Picture	MorphM5_01_orig.jpg ; MorphM5_00_LOWER.jpg	16538425	0	1	5440	3	0	next	incorrect	2423
Vp013	1213	Response	2	16543728	5303	1
Vp013	1214	Picture	MorphM7_08_orig.jpg ; MorphM7_00_LOWER.jpg	16543865	0	2	7564	3	0	next	hit	2425
Vp013	1214	Response	1	16551328	7463	1
Vp013	1215	Picture	MorphM1_02_orig.jpg ; MorphM1_00_LOWER.jpg	16551429	0	1	6067	172	0	next	incorrect	2427
Vp013	1215	Response	2	16557488	6059	1
Vp013	1216	Picture	MorphF7_00_orig.jpg ; MorphF7_00_LOWER.jpg	16557496	0	171	15696	172	0	next	incorrect	2429
Vp013	1216	Response	2	16573088	15592	1
Vp013	1217	Picture	MorphM3_02_orig.jpg ; MorphM3_00_LOWER.jpg	16573192	0	1	7962	2	0	next	hit	2431
Vp013	1217	Response	1	16581088	7896	1
Vp013	1218	Picture	MorphF8_01_orig.jpg ; MorphF8_00_LOWER.jpg	16581154	0	1	7938	158	0	next	hit	2433
Vp013	1218	Response	1	16589088	7934	1
Vp013	1219	Picture	MorphF4_00_orig.jpg ; MorphF4_00_LOWER.jpg	16589092	0	157	10109	158	0	next	incorrect	2435
Vp013	1219	Response	2	16599088	9996	1
Vp013	1220	Picture	MorphM2_07_orig.jpg ; MorphM2_00_LOWER.jpg	16599201	0	1	29591	2	0	next	hit	2437
Vp013	1220	Response	1	16628688	29487	1
Vp013	1221	Picture	MorphF3_06_orig.jpg ; MorphF3_00_LOWER.jpg	16628792	0	1	6105	2	0	next	incorrect	2439
Vp013	1221	Response	2	16634768	5976	1
Vp013	1222	Picture	MorphF2_01_orig.jpg ; MorphF2_10_LOWER.jpg	16634897	0	1	11810	2	0	next	incorrect	2441
Vp013	1222	Response	2	16646608	11711	1
Vp013	1223	Picture	MorphF5_10_orig.jpg ; MorphF5_00_LOWER.jpg	16646707	0	1	12708	166	0	next	hit	2443
Vp013	1223	Response	1	16659407	12700	1
Vp013	1224	Picture	MorphF8_06_orig.jpg ; MorphF8_00_LOWER.jpg	16659415	0	165	12903	166	0	next	incorrect	2445
Vp013	1224	Response	2	16672207	12792	1
Vp013	1225	Picture	MorphF9_02_orig.jpg ; MorphF9_00_LOWER.jpg	16672318	0	1	6218	153	0	next	incorrect	2447
Vp013	1225	Response	2	16678527	6209	1
Vp013	1226	Picture	MorphM6_08_orig.jpg ; MorphM6_00_LOWER.jpg	16678536	0	152	6255	153	0	next	incorrect	2449
Vp013	1226	Response	2	16684687	6151	1
Vp013	1227	Picture	MorphF7_01_orig.jpg ; MorphF7_10_LOWER.jpg	16684791	0	1	8360	2	0	next	hit	2451
Vp013	1227	Response	1	16693087	8296	1
Vp013	1228	Picture	MorphF6_09_orig.jpg ; MorphF6_10_LOWER.jpg	16693151	0	1	8743	150	0	next	incorrect	2453
Vp013	1228	Response	2	16701887	8736	1
Vp013	1229	Picture	MorphF4_03_orig.jpg ; MorphF4_00_LOWER.jpg	16701894	0	149	9968	150	0	next	incorrect	2455
Vp013	1229	Response	2	16711727	9833	1
Vp013	1230	Picture	MorphF1_07_orig.jpg ; MorphF1_00_LOWER.jpg	16711862	0	1	7392	174	0	next	incorrect	2457
Vp013	1230	Response	2	16719247	7385	1
Vp013	1231	Picture	MorphM7_07_orig.jpg ; MorphM7_00_LOWER.jpg	16719254	0	173	6143	174	0	next	hit	2459
Vp013	1231	Response	1	16725247	5993	1
Vp013	1232	Picture	MorphM3_08_orig.jpg ; MorphM3_00_LOWER.jpg	16725397	0	1	9687	2	0	next	hit	2461
Vp013	1232	Response	1	16735007	9610	1
Vp013	1233	Picture	MorphM1_08_orig.jpg ; MorphM1_00_LOWER.jpg	16735084	0	1	6900	2	0	next	incorrect	2463
Vp013	1233	Response	2	16741887	6803	1
Vp013	1234	Picture	MorphM2_05_orig.jpg ; MorphM2_10_LOWER.jpg	16741984	0	1	10882	2	0	next	hit	2465
Vp013	1234	Response	1	16752766	10782	1
Vp013	1235	Picture	MorphF4_01_orig.jpg ; MorphF4_00_LOWER.jpg	16752866	0	1	15525	2	0	next	incorrect	2467
Vp013	1235	Response	2	16768286	15420	1
Vp013	1236	Picture	MorphF9_08_orig.jpg ; MorphF9_10_LOWER.jpg	16768391	0	1	15903	156	0	next	hit	2469
Vp013	1236	Response	1	16784286	15895	1
Vp013	1237	Picture	MorphM6_01_orig.jpg ; MorphM6_10_LOWER.jpg	16784294	0	155	9177	156	0	next	incorrect	2471
Vp013	1237	Response	2	16793406	9112	1
Vp013	1238	Picture	MorphM7_09_orig.jpg ; MorphM7_10_LOWER.jpg	16793471	0	1	7382	184	0	next	hit	2473
Vp013	1238	Response	1	16800846	7375	1
Vp013	1239	Picture	MorphF5_09_orig.jpg ; MorphF5_10_LOWER.jpg	16800853	0	183	8409	184	0	next	hit	2475
Vp013	1239	Response	1	16809166	8313	1
Vp013	1240	Picture	MorphF6_04_orig.jpg ; MorphF6_10_LOWER.jpg	16809262	0	1	7431	2	0	next	incorrect	2477
Vp013	1240	Response	2	16816606	7344	1
Vp013	1241	Picture	MorphM6_06_orig.jpg ; MorphM6_00_LOWER.jpg	16816693	0	1	15360	168	0	next	incorrect	2479
Vp013	1241	Response	2	16832046	15353	1
Vp013	1242	Picture	MorphF4_06_orig.jpg ; MorphF4_00_LOWER.jpg	16832053	0	167	6138	168	0	next	incorrect	2481
Vp013	1242	Response	2	16838126	6073	1
Vp013	1243	Picture	MorphM6_10_orig.jpg ; MorphM6_00_LOWER.jpg	16838191	0	1	5838	2	0	next	hit	2483
Vp013	1243	Response	1	16843966	5775	1
Vp013	1244	Picture	MorphM4_01_orig.jpg ; MorphM4_10_LOWER.jpg	16844029	0	1	7944	154	0	next	incorrect	2485
Vp013	1244	Response	2	16851966	7937	1
Vp013	1245	Picture	MorphM8_04_orig.jpg ; MorphM8_00_LOWER.jpg	16851973	0	153	19525	154	0	next	hit	2487
Vp013	1245	Response	1	16871405	19432	1
Vp013	1246	Picture	MorphF5_01_orig.jpg ; MorphF5_00_LOWER.jpg	16871498	0	1	6715	187	0	next	incorrect	2489
Vp013	1246	Response	2	16878205	6707	1
Vp013	1247	Picture	MorphF9_01_orig.jpg ; MorphF9_10_LOWER.jpg	16878213	0	186	7440	363	0	next	incorrect	2491
Vp013	1247	Response	2	16885645	7432	1
Vp013	1248	Picture	MorphF6_06_orig.jpg ; MorphF6_00_LOWER.jpg	16885653	0	177	12385	178	0	next	incorrect	2493
Vp013	1248	Response	2	16897965	12312	1
Vp013	1249	Picture	MorphF1_03_orig.jpg ; MorphF1_00_LOWER.jpg	16898038	0	1	8227	2	0	next	incorrect	2495
Vp013	1249	Response	2	16906125	8087	1
Vp013	1250	Picture	MorphM4_05_orig.jpg ; MorphM4_00_LOWER.jpg	16906265	0	1	12075	3	0	next	incorrect	2497
Vp013	1250	Response	2	16918205	11940	1
Vp013	1251	Picture	MorphM9_08_orig.jpg ; MorphM9_10_LOWER.jpg	16918340	0	2	8228	3	0	next	hit	2499
Vp013	1251	Response	1	16926445	8105	1
Vp013	1252	Picture	MorphF8_00_orig.jpg ; MorphF8_00_LOWER.jpg	16926568	0	1	9554	2	0	next	incorrect	2501
Vp013	1252	Response	2	16936045	9477	1
Vp013	1253	Picture	MorphF10_01_orig.jpg ; MorphF10_00_LOWER.jpg	16936122	0	1	6370	2	0	next	incorrect	2503
Vp013	1253	Response	2	16942365	6243	1
Vp013	1254	Picture	MorphF7_06_orig.jpg ; MorphF7_00_LOWER.jpg	16942492	0	1	8200	162	0	next	incorrect	2505
Vp013	1254	Response	2	16950685	8193	1
Vp013	1255	Picture	MorphF8_08_orig.jpg ; MorphF8_00_LOWER.jpg	16950692	0	161	5840	320	0	next	incorrect	2507
Vp013	1255	Response	2	16956524	5832	1
Vp013	1256	Picture	MorphF5_02_orig.jpg ; MorphF5_10_LOWER.jpg	16956532	0	159	11836	160	0	next	incorrect	2509
Vp013	1256	Response	2	16968284	11752	1
Vp013	1257	Picture	MorphM3_00_orig.jpg ; MorphM3_00_LOWER.jpg	16968368	0	1	9819	3	0	next	hit	2511
Vp013	1257	Response	1	16978044	9676	1
Vp013	1258	Picture	MorphF3_05_orig.jpg ; MorphF3_00_LOWER.jpg	16978187	0	2	14597	3	0	next	incorrect	2513
Vp013	1258	Response	2	16992684	14497	1
Vp013	1259	Picture	MorphF7_05_orig.jpg ; MorphF7_10_LOWER.jpg	16992784	0	1	14730	2	0	next	hit	2515
Vp013	1259	Response	1	17007404	14620	1
Vp013	1260	Picture	MorphF4_10_orig.jpg ; MorphF4_10_LOWER.jpg	17007514	0	1	16056	2	0	next	incorrect	2517
Vp013	1260	Response	2	17023484	15970	1
Vp013	1261	Picture	MorphF8_10_orig.jpg ; MorphF8_10_LOWER.jpg	17023570	0	1	18313	2	0	next	incorrect	2519
Vp013	1261	Response	2	17041804	18234	1
Vp013	1262	Picture	MorphF1_00_orig.jpg ; MorphF1_10_LOWER.jpg	17041883	0	1	12736	5	0	next	incorrect	2521
Vp013	1262	Response	2	17054524	12641	1
Vp013	1263	Picture	MorphM5_04_orig.jpg ; MorphM5_10_LOWER.jpg	17054619	0	4	8476	157	0	next	incorrect	2523
Vp013	1263	Response	2	17063083	8464	1
Vp013	1264	Picture	MorphM1_10_orig.jpg ; MorphM1_00_LOWER.jpg	17063095	0	153	7036	303	0	next	hit	2525
Vp013	1264	Response	1	17070123	7028	1
Vp013	1265	Picture	MorphM9_04_orig.jpg ; MorphM9_10_LOWER.jpg	17070131	0	150	5457	151	0	next	incorrect	2527
Vp013	1265	Response	2	17075483	5352	1
Vp013	1266	Picture	MorphF2_08_orig.jpg ; MorphF2_00_LOWER.jpg	17075588	0	1	6900	2	0	next	hit	2529
Vp013	1266	Response	1	17082363	6775	1
Vp013	1267	Picture	MorphM3_00_orig.jpg ; MorphM3_10_LOWER.jpg	17082488	0	1	6635	2	0	next	hit	2531
Vp013	1267	Response	1	17089003	6515	1
Vp013	1268	Picture	MorphM1_06_orig.jpg ; MorphM1_10_LOWER.jpg	17089123	0	1	5308	2	0	next	incorrect	2533
Vp013	1268	Response	2	17094363	5240	1
Vp013	1269	Picture	MorphF6_02_orig.jpg ; MorphF6_10_LOWER.jpg	17094431	0	1	9555	2	0	next	incorrect	2535
Vp013	1269	Response	2	17103883	9452	1
Vp013	1270	Picture	MorphM5_08_orig.jpg ; MorphM5_10_LOWER.jpg	17103986	0	1	9104	187	0	next	incorrect	2537
Vp013	1270	Response	2	17113083	9097	1
Vp013	1271	Picture	MorphF3_05_orig.jpg ; MorphF3_10_LOWER.jpg	17113090	0	186	7440	363	0	next	incorrect	2539
Vp013	1271	Response	2	17120523	7433	1
Vp013	1272	Picture	MorphF9_09_orig.jpg ; MorphF9_00_LOWER.jpg	17120530	0	177	17294	178	0	next	incorrect	2541
Vp013	1272	Response	2	17137723	17193	1
Vp013	1273	Picture	MorphM9_06_orig.jpg ; MorphM9_10_LOWER.jpg	17137824	0	1	6066	173	0	next	hit	2543
Vp013	1273	Response	1	17143883	6059	1
Vp013	1274	Picture	MorphM5_10_orig.jpg ; MorphM5_10_LOWER.jpg	17143890	0	172	10480	347	0	next	incorrect	2545
Vp013	1274	Response	2	17154363	10473	1
Vp013	1275	Picture	MorphM2_10_orig.jpg ; MorphM2_10_LOWER.jpg	17154370	0	175	6941	176	0	next	hit	2547
Vp013	1275	Response	1	17161163	6793	1
Vp013	1276	Picture	MorphM10_09_orig.jpg ; MorphM10_10_LOWER.jpg	17161311	0	1	5706	2	0	next	hit	2549
Vp013	1276	Response	1	17166922	5611	1
Vp013	1277	Picture	MorphF6_08_orig.jpg ; MorphF6_00_LOWER.jpg	17167017	0	1	8626	2	0	next	incorrect	2551
Vp013	1277	Response	2	17175562	8545	1
Vp013	1278	Picture	MorphF7_08_orig.jpg ; MorphF7_10_LOWER.jpg	17175643	0	1	5527	181	0	next	hit	2553
Vp013	1278	Response	1	17181162	5519	1
Vp013	1279	Picture	MorphM1_04_orig.jpg ; MorphM1_10_LOWER.jpg	17181170	0	180	6548	181	0	next	incorrect	2555
Vp013	1279	Response	2	17187642	6472	1
Vp013	1280	Picture	MorphF3_01_orig.jpg ; MorphF3_10_LOWER.jpg	17187718	0	1	6370	2	0	next	incorrect	2557
Vp013	1280	Response	2	17193962	6244	1
Vp013	1281	Picture	MorphM9_00_orig.jpg ; MorphM9_10_LOWER.jpg	17194088	0	1	15642	151	0	next	incorrect	2559
Vp013	1281	Response	2	17209722	15634	1
Vp013	1282	Picture	MorphF2_02_orig.jpg ; MorphF2_00_LOWER.jpg	17209730	0	150	7845	154	0	next	hit	2561
Vp013	1282	Response	1	17217482	7752	1
Vp013	1283	Picture	MorphM1_05_orig.jpg ; MorphM1_00_LOWER.jpg	17217575	0	4	11280	5	0	next	incorrect	2563
Vp013	1283	Response	2	17228762	11187	1
Vp013	1284	Picture	MorphF10_06_orig.jpg ; MorphF10_00_LOWER.jpg	17228855	0	1	21895	2	0	next	hit	2565
Vp013	1284	Response	1	17250682	21827	1
Vp013	1285	Picture	MorphM8_09_orig.jpg ; MorphM8_10_LOWER.jpg	17250750	0	1	26407	2	0	next	hit	2567
Vp013	1285	Response	1	17277082	26332	1
Vp013	1286	Picture	MorphM2_04_orig.jpg ; MorphM2_10_LOWER.jpg	17277157	0	1	14995	2	0	next	incorrect	2569
Vp013	1286	Response	2	17292041	14884	1
Vp013	1287	Picture	MorphF6_06_orig.jpg ; MorphF6_10_LOWER.jpg	17292152	0	1	6617	153	0	next	incorrect	2571
Vp013	1287	Response	2	17298761	6609	1
Vp013	1288	Picture	MorphM1_01_orig.jpg ; MorphM1_10_LOWER.jpg	17298769	0	152	6639	300	0	next	incorrect	2573
Vp013	1288	Response	2	17305401	6632	1
Vp013	1289	Picture	MorphF10_00_orig.jpg ; MorphF10_10_LOWER.jpg	17305408	0	148	6914	149	0	next	incorrect	2575
Vp013	1289	Response	2	17312201	6793	1
Vp013	1290	Picture	MorphF2_02_orig.jpg ; MorphF2_10_LOWER.jpg	17312322	0	1	7697	2	0	next	incorrect	2577
Vp013	1290	Response	2	17319881	7559	1
Vp013	1291	Picture	MorphF1_07_orig.jpg ; MorphF1_10_LOWER.jpg	17320019	0	1	7563	3	0	next	incorrect	2579
Vp013	1291	Response	2	17327481	7462	1
Vp013	1292	Picture	MorphM8_00_orig.jpg ; MorphM8_10_LOWER.jpg	17327582	0	2	8626	3	0	next	hit	2581
Vp013	1292	Response	1	17336121	8539	1
Vp013	1293	Picture	MorphM6_03_orig.jpg ; MorphM6_00_LOWER.jpg	17336208	0	1	5280	163	0	next	incorrect	2583
Vp013	1293	Response	2	17341481	5273	1
Vp013	1294	Picture	MorphF3_07_orig.jpg ; MorphF3_10_LOWER.jpg	17341488	0	162	4938	163	0	next	hit	2585
Vp013	1294	Response	1	17346361	4873	1
Vp013	1295	Picture	MorphF2_09_orig.jpg ; MorphF2_00_LOWER.jpg	17346426	0	1	6582	187	0	next	incorrect	2587
Vp013	1295	Response	2	17353001	6575	1
Vp013	1296	Picture	MorphF6_09_orig.jpg ; MorphF6_00_LOWER.jpg	17353008	0	186	6820	187	0	next	hit	2589
Vp013	1296	Response	1	17359721	6713	1
Vp013	1297	Picture	MorphM1_00_orig.jpg ; MorphM1_10_LOWER.jpg	17359828	0	1	9156	2	0	next	incorrect	2591
Vp013	1297	Response	2	17368921	9093	1
Vp013	1298	Picture	MorphF8_04_orig.jpg ; MorphF8_00_LOWER.jpg	17368984	0	1	6344	161	0	next	incorrect	2593
Vp013	1298	Response	2	17375321	6337	1
Vp013	1299	Picture	MorphF7_07_orig.jpg ; MorphF7_10_LOWER.jpg	17375328	0	160	5334	161	0	next	incorrect	2595
Vp013	1299	Response	2	17380600	5272	1
Vp013	1300	Picture	MorphM6_05_orig.jpg ; MorphM6_10_LOWER.jpg	17380662	0	1	5946	160	0	next	incorrect	2597
Vp013	1300	Response	2	17386600	5938	1
Vp013	1301	Picture	MorphM4_04_orig.jpg ; MorphM4_10_LOWER.jpg	17386608	0	159	6480	340	0	next	hit	2599
Vp013	1301	Response	1	17393080	6472	1
Vp013	1302	Picture	MorphM10_04_orig.jpg ; MorphM10_10_LOWER.jpg	17393088	0	181	6400	332	0	next	hit	2601
Vp013	1302	Response	1	17399480	6392	1
Vp013	1303	Picture	MorphM5_04_orig.jpg ; MorphM5_00_LOWER.jpg	17399488	0	151	5192	152	0	next	incorrect	2603
Vp013	1303	Response	2	17404600	5112	1
Vp013	1304	Picture	MorphM9_04_orig.jpg ; MorphM9_00_LOWER.jpg	17404680	0	1	4888	157	0	next	incorrect	2605
Vp013	1304	Response	2	17409560	4880	1
Vp013	1305	Picture	MorphM7_05_orig.jpg ; MorphM7_10_LOWER.jpg	17409568	0	156	5994	157	0	next	hit	2607
Vp013	1305	Response	1	17415480	5912	1
Vp013	1306	Picture	MorphM5_03_orig.jpg ; MorphM5_00_LOWER.jpg	17415562	0	1	4909	2	0	next	incorrect	2609
Vp013	1306	Response	2	17420360	4798	1
Vp013	1307	Picture	MorphF1_05_orig.jpg ; MorphF1_00_LOWER.jpg	17420471	0	1	7033	2	0	next	hit	2611
Vp013	1307	Response	1	17427400	6929	1
Vp013	1308	Picture	MorphM2_02_orig.jpg ; MorphM2_00_LOWER.jpg	17427504	0	1	6105	2	0	next	incorrect	2613
Vp013	1308	Response	2	17433480	5976	1
Vp013	1309	Picture	MorphM4_00_orig.jpg ; MorphM4_10_LOWER.jpg	17433609	0	1	5558	150	0	next	incorrect	2615
Vp013	1309	Response	2	17439160	5551	1
Vp013	1310	Picture	MorphM2_10_orig.jpg ; MorphM2_00_LOWER.jpg	17439167	0	149	8880	308	0	next	incorrect	2617
Vp013	1310	Response	2	17448040	8873	1
Vp013	1311	Picture	MorphF3_03_orig.jpg ; MorphF3_10_LOWER.jpg	17448047	0	159	5280	214	0	next	hit	2619
Vp013	1311	Response	1	17453320	5273	1
Vp013	1312	Picture	MorphF10_08_orig.jpg ; MorphF10_00_LOWER.jpg	17453327	0	55	8148	56	0	next	hit	2621
Vp013	1312	Response	1	17461400	8073	1
Vp013	1313	Picture	MorphM10_08_orig.jpg ; MorphM10_10_LOWER.jpg	17461475	0	1	5972	2	0	next	hit	2623
Vp013	1313	Response	1	17467320	5845	1
Vp013	1314	Picture	MorphF9_05_orig.jpg ; MorphF9_10_LOWER.jpg	17467447	0	1	6369	2	0	next	incorrect	2625
Vp013	1314	Response	2	17473720	6273	1
Vp013	1315	Picture	MorphM3_05_orig.jpg ; MorphM3_10_LOWER.jpg	17473816	0	1	3981	2	0	next	incorrect	2627
Vp013	1315	Response	2	17477720	3904	1
Vp013	1316	Picture	MorphF5_08_orig.jpg ; MorphF5_00_LOWER.jpg	17477797	0	1	7530	169	0	next	incorrect	2629
Vp013	1316	Response	2	17485320	7523	1
Vp013	1317	Picture	MorphF7_07_orig.jpg ; MorphF7_00_LOWER.jpg	17485327	0	168	7730	169	0	next	incorrect	2631
Vp013	1317	Response	2	17492919	7592	1
Vp013	1318	Picture	MorphM3_09_orig.jpg ; MorphM3_00_LOWER.jpg	17493057	0	1	6990	178	0	next	hit	2633
Vp013	1318	Response	1	17500039	6982	1
Vp013	1319	Picture	MorphM10_09_orig.jpg ; MorphM10_00_LOWER.jpg	17500047	0	177	5839	354	0	next	incorrect	2635
Vp013	1319	Response	2	17505879	5832	1
Vp013	1320	Picture	MorphF4_02_orig.jpg ; MorphF4_00_LOWER.jpg	17505886	0	177	4422	178	0	next	incorrect	2637
Vp013	1320	Response	2	17510199	4313	1
Vp013	1321	Picture	MorphF9_05_orig.jpg ; MorphF9_00_LOWER.jpg	17510308	0	1	5018	160	0	next	incorrect	2639
Vp013	1321	Response	2	17515319	5011	1
Vp013	1322	Picture	MorphF5_03_orig.jpg ; MorphF5_00_LOWER.jpg	17515326	0	159	5441	317	0	next	hit	2641
Vp013	1322	Response	1	17520759	5433	1
Vp013	1323	Picture	MorphM3_10_orig.jpg ; MorphM3_00_LOWER.jpg	17520767	0	158	7323	159	0	next	incorrect	2643
Vp013	1323	Response	2	17527959	7192	1
Vp013	1324	Picture	MorphF4_08_orig.jpg ; MorphF4_10_LOWER.jpg	17528090	0	1	7396	170	0	next	incorrect	2645
Vp013	1324	Response	2	17535479	7389	1
Vp013	1325	Picture	MorphF5_09_orig.jpg ; MorphF5_00_UPPER.jpg	17535486	0	169	7599	170	0	next	incorrect	2647
Vp013	1325	Response	2	17542999	7513	1
Vp013	1326	Picture	MorphF9_04_orig.jpg ; MorphF9_00_UPPER.jpg	17543085	0	1	18798	180	0	next	incorrect	2649
Vp013	1326	Response	2	17561879	18794	1
Vp013	1327	Picture	MorphM10_04_orig.jpg ; MorphM10_00_UPPER.jpg	17561883	0	179	33043	357	0	next	incorrect	2651
Vp013	1327	Response	2	17594918	33035	1
Vp013	1328	Picture	MorphF7_10_orig.jpg ; MorphF7_00_UPPER.jpg	17594926	0	178	7608	179	0	next	incorrect	2653
Vp013	1328	Response	2	17602438	7512	1
Vp013	1329	Picture	MorphF3_02_orig.jpg ; MorphF3_10_UPPER.jpg	17602534	0	1	5573	2	0	next	incorrect	2655
Vp013	1329	Response	2	17608038	5504	1
Vp013	1330	Picture	MorphM1_00_orig.jpg ; MorphM1_00_UPPER.jpg	17608107	0	1	9939	148	0	next	incorrect	2657
Vp013	1330	Response	2	17618038	9931	1
Vp013	1331	Picture	MorphF5_10_orig.jpg ; MorphF5_10_UPPER.jpg	17618046	0	147	8373	148	0	next	hit	2659
Vp013	1331	Response	1	17626358	8312	1
Vp013	1332	Picture	MorphF4_03_orig.jpg ; MorphF4_10_UPPER.jpg	17626419	0	1	13005	2	0	next	hit	2661
Vp013	1332	Response	1	17639318	12899	1
Vp013	1333	Picture	MorphF7_07_orig.jpg ; MorphF7_10_UPPER.jpg	17639424	0	1	5821	152	0	next	hit	2663
Vp013	1333	Response	1	17645238	5814	1
Vp013	1334	Picture	MorphF2_07_orig.jpg ; MorphF2_10_UPPER.jpg	17645245	0	151	6254	152	0	next	hit	2665
Vp013	1334	Response	1	17651398	6153	1
Vp013	1335	Picture	MorphM7_03_orig.jpg ; MorphM7_00_UPPER.jpg	17651499	0	1	16720	2	0	next	incorrect	2667
Vp013	1335	Response	2	17668118	16619	1
Vp013	1336	Picture	MorphM4_02_orig.jpg ; MorphM4_10_UPPER.jpg	17668219	0	1	5972	2	0	next	incorrect	2669
Vp013	1336	Response	2	17674118	5899	1
Vp013	1337	Picture	MorphF1_05_orig.jpg ; MorphF1_00_UPPER.jpg	17674191	0	1	7962	2	0	next	incorrect	2671
Vp013	1337	Response	2	17682038	7847	1
Vp013	1338	Picture	MorphM5_00_orig.jpg ; MorphM5_00_UPPER.jpg	17682153	0	1	11943	2	0	next	incorrect	2673
Vp013	1338	Response	2	17693957	11804	1
Vp013	1339	Picture	MorphF2_08_orig.jpg ; MorphF2_10_UPPER.jpg	17694096	0	1	10483	2	0	next	incorrect	2675
Vp013	1339	Response	2	17704437	10341	1
Vp013	1340	Picture	MorphF7_09_orig.jpg ; MorphF7_00_UPPER.jpg	17704579	0	1	11784	161	0	next	incorrect	2677
Vp013	1340	Response	2	17716357	11778	1
Vp013	1341	Picture	MorphM8_10_orig.jpg ; MorphM8_10_UPPER.jpg	17716363	0	160	7192	161	0	next	hit	2679
Vp013	1341	Response	1	17723477	7114	1
Vp013	1342	Picture	MorphF2_04_orig.jpg ; MorphF2_00_UPPER.jpg	17723555	0	1	9370	186	0	next	incorrect	2681
Vp013	1342	Response	2	17732917	9362	1
Vp013	1343	Picture	MorphF6_03_orig.jpg ; MorphF6_00_UPPER.jpg	17732925	0	185	6288	186	0	next	incorrect	2683
Vp013	1343	Response	2	17739077	6152	1
Vp013	1344	Picture	MorphM1_02_orig.jpg ; MorphM1_10_UPPER.jpg	17739213	0	1	10218	2	0	next	hit	2685
Vp013	1344	Response	1	17749317	10104	1
Vp013	1345	Picture	MorphF8_08_orig.jpg ; MorphF8_10_UPPER.jpg	17749431	0	1	6613	157	0	next	incorrect	2687
Vp013	1345	Response	2	17756037	6606	1
Vp013	1346	Picture	MorphF2_03_orig.jpg ; MorphF2_10_UPPER.jpg	17756044	0	156	9680	319	0	next	hit	2689
Vp013	1346	Response	1	17765717	9673	1
Vp013	1347	Picture	MorphF10_04_orig.jpg ; MorphF10_00_UPPER.jpg	17765724	0	163	7460	164	0	next	hit	2691
Vp013	1347	Response	1	17773077	7353	1
Vp013	1348	Picture	MorphM4_00_orig.jpg ; MorphM4_00_UPPER.jpg	17773184	0	1	10483	2	0	next	incorrect	2693
Vp013	1348	Response	2	17783557	10373	1
Vp013	1349	Picture	MorphM9_05_orig.jpg ; MorphM9_00_UPPER.jpg	17783667	0	1	13493	177	0	next	incorrect	2695
Vp013	1349	Response	2	17797157	13490	1
Vp013	1350	Picture	MorphF9_10_orig.jpg ; MorphF9_00_UPPER.jpg	17797160	0	176	5604	321	0	next	hit	2697
Vp013	1350	Response	1	17802757	5597	1
Vp013	1351	Picture	MorphM1_07_orig.jpg ; MorphM1_00_UPPER.jpg	17802764	0	145	7575	146	0	next	incorrect	2699
Vp013	1351	Response	2	17810196	7432	1
Vp013	1352	Picture	MorphF5_08_orig.jpg ; MorphF5_10_UPPER.jpg	17810339	0	1	3945	171	0	next	incorrect	2701
Vp013	1352	Response	2	17814276	3937	1
Vp013	1353	Picture	MorphF2_06_orig.jpg ; MorphF2_00_UPPER.jpg	17814284	0	170	7440	331	0	next	hit	2703
Vp013	1353	Response	1	17821716	7432	1
Vp013	1354	Picture	MorphM10_08_orig.jpg ; MorphM10_10_UPPER.jpg	17821724	0	161	7039	316	0	next	hit	2705
Vp013	1354	Response	1	17828756	7032	1
Vp013	1355	Picture	MorphF2_04_orig.jpg ; MorphF2_10_UPPER.jpg	17828763	0	155	8116	156	0	next	hit	2707
Vp013	1355	Response	1	17836756	7993	1
Vp013	1356	Picture	MorphF9_09_orig.jpg ; MorphF9_10_UPPER.jpg	17836879	0	1	3965	151	0	next	incorrect	2709
Vp013	1356	Response	2	17840836	3957	1
Vp013	1357	Picture	MorphF6_00_orig.jpg ; MorphF6_10_UPPER.jpg	17840844	0	150	3439	311	0	next	hit	2711
Vp013	1357	Response	1	17844275	3431	2
Vp013	1358	Picture	MorphF5_05_orig.jpg ; MorphF5_10_UPPER.jpg	17844283	0	161	7060	162	0	next	incorrect	2713
Vp013	1358	Response	2	17851236	6953	1
Vp013	1359	Picture	MorphM7_07_orig.jpg ; MorphM7_10_UPPER.jpg	17851343	0	1	5260	183	0	next	incorrect	2715
Vp013	1359	Response	2	17856596	5253	1
Vp013	1360	Picture	MorphF4_07_orig.jpg ; MorphF4_00_UPPER.jpg	17856603	0	182	3498	183	0	next	hit	2717
Vp013	1360	Response	1	17859956	3353	1
Vp013	1361	Picture	MorphM10_09_orig.jpg ; MorphM10_00_UPPER.jpg	17860101	0	1	12076	2	0	next	hit	2719
Vp013	1361	Response	1	17872036	11935	1
Vp013	1362	Picture	MorphM5_05_orig.jpg ; MorphM5_00_UPPER.jpg	17872177	0	1	9289	2	0	next	incorrect	2721
Vp013	1362	Response	2	17881396	9219	1
Vp013	1363	Picture	MorphM10_03_orig.jpg ; MorphM10_10_UPPER.jpg	17881466	0	1	22657	169	0	next	hit	2723
Vp013	1363	Response	1	17904115	22649	1
Vp013	1364	Picture	MorphM6_07_orig.jpg ; MorphM6_10_UPPER.jpg	17904123	0	168	7863	169	0	next	incorrect	2725
Vp013	1364	Response	2	17911875	7752	1
Vp013	1365	Picture	MorphF4_10_orig.jpg ; MorphF4_10_UPPER.jpg	17911986	0	1	5308	2	0	next	hit	2727
Vp013	1365	Response	1	17917155	5169	1
Vp013	1366	Picture	MorphF2_01_orig.jpg ; MorphF2_10_UPPER.jpg	17917294	0	1	7299	2	0	next	hit	2729
Vp013	1366	Response	1	17924515	7221	1
Vp013	1367	Picture	MorphF6_09_orig.jpg ; MorphF6_00_UPPER.jpg	17924593	0	1	12208	2	0	next	incorrect	2731
Vp013	1367	Response	2	17936675	12082	1
Vp013	1368	Picture	MorphM2_08_orig.jpg ; MorphM2_00_UPPER.jpg	17936801	0	1	5441	2	0	next	incorrect	2733
Vp013	1368	Response	2	17942115	5314	1
Vp013	1369	Picture	MorphM3_02_orig.jpg ; MorphM3_10_UPPER.jpg	17942242	0	1	9156	2	0	next	hit	2735
Vp013	1369	Response	1	17951315	9073	1
Vp013	1370	Picture	MorphF3_08_orig.jpg ; MorphF3_00_UPPER.jpg	17951398	0	1	7166	2	0	next	incorrect	2737
Vp013	1370	Response	2	17958435	7037	1
Vp013	1371	Picture	MorphM3_00_orig.jpg ; MorphM3_00_UPPER.jpg	17958564	0	1	5398	177	0	next	hit	2739
Vp013	1371	Response	1	17963955	5391	1
Vp013	1372	Picture	MorphF10_09_orig.jpg ; MorphF10_00_UPPER.jpg	17963962	0	176	8880	363	0	next	hit	2741
Vp013	1372	Response	1	17972835	8873	1
Vp013	1373	Picture	MorphM6_02_orig.jpg ; MorphM6_10_UPPER.jpg	17972842	0	187	7750	188	0	next	hit	2743
Vp013	1373	Response	1	17980515	7673	1
Vp013	1374	Picture	MorphF8_01_orig.jpg ; MorphF8_10_UPPER.jpg	17980592	0	1	9554	2	0	next	hit	2745
Vp013	1374	Response	1	17990035	9443	1
Vp013	1375	Picture	MorphM3_09_orig.jpg ; MorphM3_00_UPPER.jpg	17990146	0	1	15496	164	0	next	incorrect	2747
Vp013	1375	Response	2	18005635	15489	1
Vp013	1376	Picture	MorphM6_00_orig.jpg ; MorphM6_00_UPPER.jpg	18005642	0	163	6930	164	0	next	incorrect	2749
Vp013	1376	Response	2	18012434	6792	1
Vp013	1377	Picture	MorphF6_02_orig.jpg ; MorphF6_00_UPPER.jpg	18012572	0	1	10748	2	0	next	incorrect	2751
Vp013	1377	Response	2	18023234	10662	1
Vp013	1378	Picture	MorphM9_08_orig.jpg ; MorphM9_00_UPPER.jpg	18023320	0	1	18562	151	0	next	incorrect	2753
Vp013	1378	Response	2	18041874	18554	1
Vp013	1379	Picture	MorphF7_06_orig.jpg ; MorphF7_10_UPPER.jpg	18041882	0	150	15916	308	0	next	hit	2755
Vp013	1379	Response	1	18057794	15912	1
Vp013	1380	Picture	MorphF10_02_orig.jpg ; MorphF10_00_UPPER.jpg	18057798	0	158	13923	326	0	next	hit	2757
Vp013	1380	Response	1	18071714	13916	1
Vp013	1381	Picture	MorphF3_00_orig.jpg ; MorphF3_10_UPPER.jpg	18071721	0	168	21399	169	0	next	incorrect	2759
Vp013	1381	Response	2	18092994	21273	1
Vp013	1382	Picture	MorphF1_09_orig.jpg ; MorphF1_00_UPPER.jpg	18093120	0	1	9801	153	0	next	incorrect	2761
Vp013	1382	Response	2	18102914	9794	1
Vp013	1383	Picture	MorphF2_10_orig.jpg ; MorphF2_10_UPPER.jpg	18102921	0	152	9705	154	0	next	hit	2763
Vp013	1383	Response	1	18112514	9593	1
Vp013	1384	Picture	MorphF5_00_orig.jpg ; MorphF5_00_UPPER.jpg	18112626	0	2	17735	183	0	next	incorrect	2765
Vp013	1384	Response	2	18130353	17727	1
Vp013	1385	Picture	MorphF8_01_orig.jpg ; MorphF8_00_UPPER.jpg	18130361	0	181	13184	182	0	next	incorrect	2767
Vp013	1385	Response	2	18143473	13112	1
Vp013	1386	Picture	MorphM9_01_orig.jpg ; MorphM9_10_UPPER.jpg	18143545	0	1	5839	2	0	next	incorrect	2769
Vp013	1386	Response	2	18149313	5768	1
Vp013	1387	Picture	MorphM7_02_orig.jpg ; MorphM7_10_UPPER.jpg	18149384	0	1	6237	2	0	next	hit	2771
Vp013	1387	Response	1	18155473	6089	1
Vp013	1388	Picture	MorphM5_08_orig.jpg ; MorphM5_10_UPPER.jpg	18155621	0	1	10218	2	0	next	hit	2773
Vp013	1388	Response	1	18165713	10092	1
Vp013	1389	Picture	MorphM2_02_orig.jpg ; MorphM2_00_UPPER.jpg	18165839	0	1	13004	2	0	next	incorrect	2775
Vp013	1389	Response	2	18178753	12914	1
Vp013	1390	Picture	MorphF5_03_orig.jpg ; MorphF5_10_UPPER.jpg	18178843	0	1	6900	2	0	next	incorrect	2777
Vp013	1390	Response	2	18185633	6790	1
Vp013	1391	Picture	MorphF7_00_orig.jpg ; MorphF7_00_UPPER.jpg	18185743	0	1	9289	2	0	next	hit	2779
Vp013	1391	Response	1	18194913	9170	1
Vp013	1392	Picture	MorphM7_01_orig.jpg ; MorphM7_00_UPPER.jpg	18195032	0	1	8228	2	0	next	hit	2781
Vp013	1392	Response	1	18203153	8121	1
Vp013	1393	Picture	MorphM4_02_orig.jpg ; MorphM4_00_UPPER.jpg	18203260	0	1	4860	184	0	next	incorrect	2783
Vp013	1393	Response	2	18208113	4853	1
Vp013	1394	Picture	MorphM3_08_orig.jpg ; MorphM3_10_UPPER.jpg	18208120	0	183	7840	355	0	next	hit	2785
Vp013	1394	Response	1	18215953	7833	1
Vp013	1395	Picture	MorphF9_10_orig.jpg ; MorphF9_10_UPPER.jpg	18215960	0	172	7204	173	0	next	hit	2787
Vp013	1395	Response	1	18223073	7113	1
Vp013	1396	Picture	MorphF8_09_orig.jpg ; MorphF8_00_UPPER.jpg	18223164	0	1	8758	2	0	next	incorrect	2789
Vp013	1396	Response	2	18231792	8628	1
Vp013	1397	Picture	MorphM5_06_orig.jpg ; MorphM5_00_UPPER.jpg	18231922	0	1	10218	2	0	next	hit	2791
Vp013	1397	Response	1	18242032	10110	1
Vp013	1398	Picture	MorphF3_07_orig.jpg ; MorphF3_00_UPPER.jpg	18242140	0	1	6060	179	0	next	incorrect	2793
Vp013	1398	Response	2	18248192	6052	1
Vp013	1399	Picture	MorphM7_08_orig.jpg ; MorphM7_10_UPPER.jpg	18248200	0	178	9839	337	0	next	hit	2795
Vp013	1399	Response	1	18258032	9832	1
Vp013	1400	Picture	MorphM9_06_orig.jpg ; MorphM9_10_UPPER.jpg	18258039	0	159	8240	305	0	next	incorrect	2797
Vp013	1400	Response	2	18266272	8233	1
Vp013	1401	Picture	MorphM2_06_orig.jpg ; MorphM2_10_UPPER.jpg	18266279	0	146	6913	147	0	next	hit	2799
Vp013	1401	Response	1	18273072	6793	1
Vp013	1402	Picture	MorphM10_02_orig.jpg ; MorphM10_10_UPPER.jpg	18273192	0	1	7404	161	0	next	incorrect	2801
Vp013	1402	Response	2	18280592	7400	1
Vp013	1403	Picture	MorphF9_01_orig.jpg ; MorphF9_10_UPPER.jpg	18280596	0	160	5443	318	0	next	incorrect	2803
Vp013	1403	Response	2	18286032	5436	1
Vp013	1404	Picture	MorphM6_01_orig.jpg ; MorphM6_10_UPPER.jpg	18286039	0	158	5465	159	0	next	hit	2805
Vp013	1404	Response	1	18291392	5353	1
Vp013	1405	Picture	MorphF7_04_orig.jpg ; MorphF7_00_UPPER.jpg	18291504	0	1	5255	55	0	next	incorrect	2807
Vp013	1405	Response	2	18296752	5248	1
Vp013	1406	Picture	MorphM9_04_orig.jpg ; MorphM9_10_UPPER.jpg	18296759	0	54	3901	55	0	next	incorrect	2809
Vp013	1406	Response	2	18300512	3753	1
Vp013	1407	Picture	MorphF2_09_orig.jpg ; MorphF2_00_UPPER.jpg	18300660	0	1	4114	2	0	next	incorrect	2811
Vp013	1407	Response	2	18304672	4012	1
Vp013	1408	Picture	MorphM7_05_orig.jpg ; MorphM7_10_UPPER.jpg	18304774	0	1	6900	2	0	next	hit	2813
Vp013	1408	Response	1	18311552	6778	1
Vp013	1409	Picture	MorphM1_10_orig.jpg ; MorphM1_00_UPPER.jpg	18311674	0	1	6104	2	0	next	incorrect	2815
Vp013	1409	Response	2	18317632	5958	1
Vp013	1410	Picture	MorphF5_02_orig.jpg ; MorphF5_00_UPPER.jpg	18317778	0	1	6503	2	0	next	incorrect	2817
Vp013	1410	Response	2	18324192	6414	1
Vp013	1411	Picture	MorphM7_05_orig.jpg ; MorphM7_00_UPPER.jpg	18324281	0	1	5175	2	0	next	hit	2819
Vp013	1411	Response	1	18329391	5110	1
Vp013	1412	Picture	MorphF2_02_orig.jpg ; MorphF2_10_UPPER.jpg	18329456	0	1	5143	167	0	next	incorrect	2821
Vp013	1412	Response	2	18334591	5135	1
Vp013	1413	Picture	MorphM2_06_orig.jpg ; MorphM2_00_UPPER.jpg	18334599	0	166	5040	334	0	next	incorrect	2823
Vp013	1413	Response	2	18339631	5032	1
Vp013	1414	Picture	MorphM9_06_orig.jpg ; MorphM9_00_UPPER.jpg	18339639	0	168	8395	169	0	next	hit	2825
Vp013	1414	Response	1	18347951	8312	1
Vp013	1415	Picture	MorphM5_07_orig.jpg ; MorphM5_10_UPPER.jpg	18348034	0	1	5838	2	0	next	incorrect	2827
Vp013	1415	Response	2	18353791	5757	1
Vp013	1416	Picture	MorphF3_02_orig.jpg ; MorphF3_00_UPPER.jpg	18353872	0	1	3981	2	0	next	incorrect	2829
Vp013	1416	Response	2	18357791	3919	1
Vp013	1417	Picture	MorphF1_10_orig.jpg ; MorphF1_00_UPPER.jpg	18357853	0	1	7945	152	0	next	incorrect	2831
Vp013	1417	Response	2	18365791	7938	1
Vp013	1418	Picture	MorphM4_07_orig.jpg ; MorphM4_00_UPPER.jpg	18365798	0	151	5840	301	0	next	incorrect	2833
Vp013	1418	Response	2	18371631	5833	1
Vp013	1419	Picture	MorphM10_01_orig.jpg ; MorphM10_10_UPPER.jpg	18371638	0	150	7978	151	0	next	hit	2835
Vp013	1419	Response	1	18379551	7913	1
Vp013	1420	Picture	MorphM5_10_orig.jpg ; MorphM5_10_UPPER.jpg	18379616	0	1	5440	2	0	next	incorrect	2837
Vp013	1420	Response	2	18384911	5295	1
Vp013	1421	Picture	MorphM6_05_orig.jpg ; MorphM6_10_UPPER.jpg	18385056	0	1	4338	176	0	next	incorrect	2839
Vp013	1421	Response	2	18389391	4335	1
Vp013	1422	Picture	MorphF2_07_orig.jpg ; MorphF2_00_UPPER.jpg	18389394	0	175	11044	320	0	next	hit	2841
Vp013	1422	Response	1	18400431	11037	1
Vp013	1423	Picture	MorphM3_10_orig.jpg ; MorphM3_10_UPPER.jpg	18400438	0	145	7841	146	0	next	incorrect	2843
Vp013	1423	Response	2	18408191	7753	1
Vp013	1424	Picture	MorphF9_02_orig.jpg ; MorphF9_00_UPPER.jpg	18408279	0	1	4246	2	0	next	incorrect	2845
Vp013	1424	Response	2	18412431	4152	1
Vp013	1425	Picture	MorphF1_03_orig.jpg ; MorphF1_00_UPPER.jpg	18412525	0	1	14953	177	0	next	incorrect	2847
Vp013	1425	Response	2	18427471	14946	1
Vp013	1426	Picture	MorphF10_03_orig.jpg ; MorphF10_00_UPPER.jpg	18427478	0	176	15037	177	0	next	hit	2849
Vp013	1426	Response	1	18442430	14952	1
Vp013	1427	Picture	MorphM2_07_orig.jpg ; MorphM2_00_UPPER.jpg	18442515	0	1	8723	170	0	next	incorrect	2851
Vp013	1427	Response	2	18451230	8715	1
Vp013	1428	Picture	MorphM3_08_orig.jpg ; MorphM3_00_UPPER.jpg	18451238	0	169	12376	170	0	next	hit	2853
Vp013	1428	Response	1	18463470	12232	1
Vp013	1429	Picture	MorphF8_09_orig.jpg ; MorphF8_10_UPPER.jpg	18463614	0	1	18264	183	0	next	incorrect	2855
Vp013	1429	Response	2	18481870	18256	1
Vp013	1430	Picture	MorphM9_02_orig.jpg ; MorphM9_10_UPPER.jpg	18481878	0	182	15574	183	0	next	hit	2857
Vp013	1430	Response	1	18497390	15512	1
Vp013	1431	Picture	MorphM3_04_orig.jpg ; MorphM3_00_UPPER.jpg	18497452	0	1	14585	147	0	next	hit	2859
Vp013	1431	Response	1	18512030	14578	1
Vp013	1432	Picture	MorphM10_04_orig.jpg ; MorphM10_10_UPPER.jpg	18512037	0	146	31281	327	0	next	hit	2861
Vp013	1432	Response	1	18543310	31273	1
Vp013	1433	Picture	MorphM8_00_orig.jpg ; MorphM8_00_UPPER.jpg	18543318	0	181	11194	182	0	next	incorrect	2863
Vp013	1433	Response	2	18554429	11111	1
Vp013	1434	Picture	MorphF6_01_orig.jpg ; MorphF6_00_UPPER.jpg	18554512	0	1	6324	181	0	next	incorrect	2865
Vp013	1434	Response	2	18560829	6317	1
Vp013	1435	Picture	MorphF10_00_orig.jpg ; MorphF10_00_UPPER.jpg	18560836	0	180	10131	181	0	next	hit	2867
Vp013	1435	Response	1	18570829	9993	1
Vp013	1436	Picture	MorphM2_00_orig.jpg ; MorphM2_10_UPPER.jpg	18570967	0	1	26407	2	0	next	hit	2869
Vp013	1436	Response	1	18597229	26262	1
Vp013	1437	Picture	MorphM8_07_orig.jpg ; MorphM8_10_UPPER.jpg	18597374	0	1	6742	160	0	next	hit	2871
Vp013	1437	Response	1	18604109	6735	1
Vp013	1438	Picture	MorphF9_03_orig.jpg ; MorphF9_10_UPPER.jpg	18604116	0	159	12234	160	0	next	hit	2873
Vp013	1438	Response	1	18616269	12153	1
Vp013	1439	Picture	MorphF4_08_orig.jpg ; MorphF4_10_UPPER.jpg	18616350	0	1	7166	2	0	next	incorrect	2875
Vp013	1439	Response	2	18623389	7039	1
Vp013	1440	Picture	MorphM5_00_orig.jpg ; MorphM5_10_UPPER.jpg	18623516	0	1	8840	185	0	next	hit	2877
Vp013	1440	Response	1	18632349	8833	1
Vp013	1441	Picture	MorphM3_06_orig.jpg ; MorphM3_10_UPPER.jpg	18632356	0	184	7996	334	0	next	hit	2879
Vp013	1441	Response	1	18640349	7993	1
Vp013	1442	Picture	MorphF8_10_orig.jpg ; MorphF8_00_UPPER.jpg	18640352	0	150	6651	151	0	next	incorrect	2881
Vp013	1442	Response	2	18646909	6557	1
Vp013	1443	Picture	MorphM5_05_orig.jpg ; MorphM5_10_UPPER.jpg	18647003	0	1	6768	2	0	next	hit	2883
Vp013	1443	Response	1	18653628	6625	1
Vp013	1444	Picture	MorphF5_05_orig.jpg ; MorphF5_00_UPPER.jpg	18653771	0	1	13137	2	0	next	incorrect	2885
Vp013	1444	Response	2	18666828	13057	1
Vp013	1445	Picture	MorphF6_10_orig.jpg ; MorphF6_00_UPPER.jpg	18666908	0	1	14464	2	0	next	incorrect	2887
Vp013	1445	Response	2	18681308	14400	1
Vp013	1446	Picture	MorphF8_02_orig.jpg ; MorphF8_10_UPPER.jpg	18681372	0	1	5943	163	0	next	incorrect	2889
Vp013	1446	Response	2	18687308	5936	1
Vp013	1447	Picture	MorphF9_01_orig.jpg ; MorphF9_00_UPPER.jpg	18687315	0	162	6133	163	0	next	incorrect	2891
Vp013	1447	Response	2	18693308	5993	1
Vp013	1448	Picture	MorphF4_05_orig.jpg ; MorphF4_00_UPPER.jpg	18693448	0	1	4246	2	0	next	incorrect	2893
Vp013	1448	Response	2	18697628	4180	1
Vp013	1449	Picture	MorphF7_02_orig.jpg ; MorphF7_10_UPPER.jpg	18697694	0	1	4910	2	0	next	incorrect	2895
Vp013	1449	Response	2	18702508	4814	1
Vp013	1450	Picture	MorphM2_05_orig.jpg ; MorphM2_00_UPPER.jpg	18702604	0	1	7511	187	0	next	hit	2897
Vp013	1450	Response	1	18710108	7504	1
Vp013	1451	Picture	MorphM6_02_orig.jpg ; MorphM6_00_UPPER.jpg	18710115	0	186	6240	369	0	next	incorrect	2899
Vp013	1451	Response	2	18716348	6233	1
Vp013	1452	Picture	MorphM3_09_orig.jpg ; MorphM3_10_UPPER.jpg	18716355	0	183	5040	369	0	next	incorrect	2901
Vp013	1452	Response	2	18721388	5033	1
Vp013	1453	Picture	MorphM1_02_orig.jpg ; MorphM1_00_UPPER.jpg	18721395	0	186	5600	345	0	next	incorrect	2903
Vp013	1453	Response	2	18726988	5593	1
Vp013	1454	Picture	MorphM9_02_orig.jpg ; MorphM9_00_UPPER.jpg	18726995	0	159	4537	160	0	next	incorrect	2905
Vp013	1454	Response	2	18731468	4473	1
Vp013	1455	Picture	MorphM2_05_orig.jpg ; MorphM2_10_UPPER.jpg	18731532	0	1	7143	158	0	next	incorrect	2907
Vp013	1455	Response	2	18738668	7136	1
Vp013	1456	Picture	MorphF1_07_orig.jpg ; MorphF1_00_UPPER.jpg	18738675	0	157	17672	158	0	next	incorrect	2909
Vp013	1456	Response	2	18756268	17593	1
Vp013	1457	Picture	MorphF9_00_orig.jpg ; MorphF9_00_UPPER.jpg	18756347	0	1	9421	2	0	next	hit	2911
Vp013	1457	Response	1	18765707	9360	1
Vp013	1458	Picture	MorphF1_01_orig.jpg ; MorphF1_10_UPPER.jpg	18765768	0	1	12027	184	0	next	incorrect	2913
Vp013	1458	Response	2	18777787	12019	1
Vp013	1459	Picture	MorphM4_04_orig.jpg ; MorphM4_00_UPPER.jpg	18777795	0	183	11992	184	0	next	hit	2915
Vp013	1459	Response	1	18789707	11912	1
Vp013	1460	Picture	MorphF7_08_orig.jpg ; MorphF7_00_UPPER.jpg	18789787	0	1	11527	152	0	next	incorrect	2917
Vp013	1460	Response	2	18801307	11520	1
Vp013	1461	Picture	MorphM9_10_orig.jpg ; MorphM9_00_UPPER.jpg	18801314	0	151	22443	153	0	next	hit	2919
Vp013	1461	Response	1	18823627	22313	1
Vp013	1462	Picture	MorphM4_05_orig.jpg ; MorphM4_00_UPPER.jpg	18823757	0	2	6597	174	0	next	hit	2921
Vp013	1462	Response	1	18830347	6590	1
Vp013	1463	Picture	MorphF3_08_orig.jpg ; MorphF3_10_UPPER.jpg	18830354	0	172	7204	173	0	next	incorrect	2923
Vp013	1463	Response	2	18837467	7113	1
Vp013	1464	Picture	MorphM9_01_orig.jpg ; MorphM9_00_UPPER.jpg	18837558	0	1	6370	2	0	next	hit	2925
Vp013	1464	Response	1	18843867	6309	1
Vp013	1465	Picture	MorphF4_04_orig.jpg ; MorphF4_10_UPPER.jpg	18843928	0	1	6746	156	0	next	hit	2927
Vp013	1465	Response	1	18850667	6739	1
Vp013	1466	Picture	MorphF5_09_orig.jpg ; MorphF5_10_UPPER.jpg	18850674	0	155	9177	156	0	next	incorrect	2929
Vp013	1466	Response	2	18859706	9032	1
Vp013	1467	Picture	MorphF3_01_orig.jpg ; MorphF3_00_UPPER.jpg	18859851	0	1	6370	2	0	next	hit	2931
Vp013	1467	Response	1	18866106	6255	1
Vp013	1468	Picture	MorphM4_01_orig.jpg ; MorphM4_10_UPPER.jpg	18866221	0	1	5839	2	0	next	incorrect	2933
Vp013	1468	Response	2	18871946	5725	1
Vp013	1469	Picture	MorphM5_04_orig.jpg ; MorphM5_10_UPPER.jpg	18872060	0	1	6237	2	0	next	incorrect	2935
Vp013	1469	Response	2	18878186	6126	1
Vp013	1470	Picture	MorphM6_09_orig.jpg ; MorphM6_00_UPPER.jpg	18878297	0	1	5417	158	0	next	incorrect	2937
Vp013	1470	Response	2	18883706	5409	1
Vp013	1471	Picture	MorphM2_03_orig.jpg ; MorphM2_00_UPPER.jpg	18883714	0	157	7679	331	0	next	hit	2939
Vp013	1471	Response	1	18891386	7672	1
Vp013	1472	Picture	MorphM1_09_orig.jpg ; MorphM1_00_UPPER.jpg	18891393	0	174	5481	175	0	next	incorrect	2941
Vp013	1472	Response	2	18896746	5353	1
Vp013	1473	Picture	MorphM7_10_orig.jpg ; MorphM7_10_UPPER.jpg	18896874	0	1	9289	2	0	next	hit	2943
Vp013	1473	Response	1	18906026	9152	1
Vp013	1474	Picture	MorphM8_02_orig.jpg ; MorphM8_00_UPPER.jpg	18906163	0	1	18047	2	0	next	incorrect	2945
Vp013	1474	Response	2	18924106	17943	1
Vp013	1475	Picture	MorphM4_08_orig.jpg ; MorphM4_10_UPPER.jpg	18924210	0	1	9103	55	0	next	hit	2947
Vp013	1475	Response	1	18933306	9096	1
Vp013	1476	Picture	MorphF10_08_orig.jpg ; MorphF10_00_UPPER.jpg	18933313	0	54	6400	211	0	next	hit	2949
Vp013	1476	Response	1	18939706	6393	1
Vp013	1477	Picture	MorphM10_01_orig.jpg ; MorphM10_00_UPPER.jpg	18939713	0	157	8476	330	0	next	incorrect	2951
Vp013	1477	Response	2	18948186	8473	1
Vp013	1478	Picture	MorphF9_08_orig.jpg ; MorphF9_00_UPPER.jpg	18948189	0	173	6542	174	0	next	incorrect	2953
Vp013	1478	Response	2	18954666	6477	1
Vp013	1479	Picture	MorphM9_07_orig.jpg ; MorphM9_10_UPPER.jpg	18954731	0	1	6237	2	0	next	incorrect	2955
Vp013	1479	Response	2	18960826	6095	1
Vp013	1480	Picture	MorphM6_05_orig.jpg ; MorphM6_00_UPPER.jpg	18960968	0	1	5945	161	0	next	incorrect	2957
Vp013	1480	Response	2	18966905	5937	1
Vp013	1481	Picture	MorphF6_05_orig.jpg ; MorphF6_10_UPPER.jpg	18966913	0	160	6396	161	0	next	incorrect	2959
Vp013	1481	Response	2	18973225	6312	1
Vp013	1482	Picture	MorphM8_03_orig.jpg ; MorphM8_10_UPPER.jpg	18973309	0	1	7829	2	0	next	hit	2961
Vp013	1482	Response	1	18981065	7756	1
Vp013	1483	Picture	MorphM1_05_orig.jpg ; MorphM1_00_UPPER.jpg	18981138	0	1	4734	178	0	next	incorrect	2963
Vp013	1483	Response	2	18985865	4727	1
Vp013	1484	Picture	MorphF7_03_orig.jpg ; MorphF7_10_UPPER.jpg	18985872	0	177	6147	178	0	next	incorrect	2965
Vp013	1484	Response	2	18991945	6073	1
Vp013	1485	Picture	MorphM7_07_orig.jpg ; MorphM7_00_UPPER.jpg	18992019	0	1	7431	2	0	next	hit	2967
Vp013	1485	Response	1	18999385	7366	1
Vp013	1486	Picture	MorphF4_00_orig.jpg ; MorphF4_00_UPPER.jpg	18999450	0	1	7033	2	0	next	incorrect	2969
Vp013	1486	Response	2	19006345	6895	1
Vp013	1487	Picture	MorphF5_08_orig.jpg ; MorphF5_00_UPPER.jpg	19006483	0	1	7166	2	0	next	incorrect	2971
Vp013	1487	Response	2	19013545	7062	1
Vp013	1488	Picture	MorphM7_02_orig.jpg ; MorphM7_00_UPPER.jpg	19013649	0	1	8463	165	0	next	hit	2973
Vp013	1488	Response	1	19022105	8456	1
Vp013	1489	Picture	MorphM4_03_orig.jpg ; MorphM4_00_UPPER.jpg	19022112	0	164	4276	165	0	next	incorrect	2975
Vp013	1489	Response	2	19026265	4153	1
Vp013	1490	Picture	MorphF1_00_orig.jpg ; MorphF1_10_UPPER.jpg	19026388	0	1	5706	2	0	next	incorrect	2977
Vp013	1490	Response	2	19032025	5637	1
Vp013	1491	Picture	MorphM9_10_orig.jpg ; MorphM9_10_UPPER.jpg	19032094	0	1	5298	145	0	next	incorrect	2979
Vp013	1491	Response	2	19037385	5291	1
Vp013	1492	Picture	MorphM3_06_orig.jpg ; MorphM3_00_UPPER.jpg	19037392	0	144	8370	145	0	next	hit	2981
Vp013	1492	Response	1	19045625	8233	1
Vp013	1493	Picture	MorphF10_05_orig.jpg ; MorphF10_10_UPPER.jpg	19045762	0	1	6590	180	0	next	hit	2983
Vp013	1493	Response	1	19052345	6583	1
Vp013	1494	Picture	MorphM2_09_orig.jpg ; MorphM2_00_UPPER.jpg	19052352	0	179	6945	180	0	next	incorrect	2985
Vp013	1494	Response	2	19059225	6873	1
Vp013	1495	Picture	MorphF10_06_orig.jpg ; MorphF10_10_UPPER.jpg	19059297	0	1	6901	2	0	next	hit	2987
Vp013	1495	Response	1	19066104	6807	1
Vp013	1496	Picture	MorphF9_07_orig.jpg ; MorphF9_10_UPPER.jpg	19066198	0	1	5440	2	0	next	incorrect	2989
Vp013	1496	Response	2	19071544	5346	1
Vp013	1497	Picture	MorphM5_08_orig.jpg ; MorphM5_00_UPPER.jpg	19071638	0	1	8227	3	0	next	incorrect	2991
Vp013	1497	Response	2	19079785	8147	1
Vp013	1498	Picture	MorphM3_07_orig.jpg ; MorphM3_10_UPPER.jpg	19079865	0	2	5127	184	0	next	incorrect	2993
Vp013	1498	Response	2	19084985	5120	1
Vp013	1499	Picture	MorphF9_04_orig.jpg ; MorphF9_10_UPPER.jpg	19084992	0	182	6153	183	0	next	hit	2995
Vp013	1499	Response	1	19091064	6072	1
Vp013	1500	Picture	MorphM10_07_orig.jpg ; MorphM10_10_UPPER.jpg	19091145	0	1	6635	2	0	next	hit	2997
Vp013	1500	Response	1	19097704	6559	1
Vp013	1501	Picture	MorphM7_04_orig.jpg ; MorphM7_00_UPPER.jpg	19097780	0	1	5531	177	0	next	incorrect	2999
Vp013	1501	Response	2	19103304	5524	1
Vp013	1502	Picture	MorphF2_01_orig.jpg ; MorphF2_00_UPPER.jpg	19103311	0	176	5483	177	0	next	hit	3001
Vp013	1502	Response	1	19108664	5353	1
Vp013	1503	Picture	MorphM4_10_orig.jpg ; MorphM4_10_UPPER.jpg	19108794	0	1	12837	169	0	next	hit	3003
Vp013	1503	Response	1	19121624	12830	1
Vp013	1504	Picture	MorphM2_07_orig.jpg ; MorphM2_10_UPPER.jpg	19121631	0	168	6139	169	0	next	hit	3005
Vp013	1504	Response	1	19127624	5993	1
Vp013	1505	Picture	MorphM8_06_orig.jpg ; MorphM8_00_UPPER.jpg	19127770	0	1	6767	2	0	next	hit	3007
Vp013	1505	Response	1	19134424	6654	1
Vp013	1506	Picture	MorphM1_08_orig.jpg ; MorphM1_00_UPPER.jpg	19134537	0	1	9289	2	0	next	incorrect	3009
Vp013	1506	Response	2	19143704	9167	1
Vp013	1507	Picture	MorphM6_06_orig.jpg ; MorphM6_10_UPPER.jpg	19143826	0	1	6635	2	0	next	incorrect	3011
Vp013	1507	Response	2	19150344	6518	1
Vp013	1508	Picture	MorphF4_05_orig.jpg ; MorphF4_10_UPPER.jpg	19150461	0	1	7564	2	0	next	incorrect	3013
Vp013	1508	Response	2	19157944	7483	1
Vp013	1509	Picture	MorphF8_06_orig.jpg ; MorphF8_00_UPPER.jpg	19158025	0	1	6326	178	0	next	incorrect	3015
Vp013	1509	Response	2	19164344	6319	1
Vp013	1510	Picture	MorphF10_06_orig.jpg ; MorphF10_00_UPPER.jpg	19164351	0	177	5196	333	0	next	incorrect	3017
Vp013	1510	Response	2	19169544	5193	1
Vp013	1511	Picture	MorphM8_06_orig.jpg ; MorphM8_10_UPPER.jpg	19169547	0	156	11284	308	0	next	incorrect	3019
Vp013	1511	Response	2	19180824	11277	1
Vp013	1512	Picture	MorphF1_09_orig.jpg ; MorphF1_10_UPPER.jpg	19180831	0	152	6640	299	0	next	incorrect	3021
Vp013	1512	Response	2	19187463	6632	1
Vp013	1513	Picture	MorphF3_10_orig.jpg ; MorphF3_00_UPPER.jpg	19187471	0	147	8771	148	0	next	incorrect	3023
Vp013	1513	Response	2	19196103	8632	1
Vp013	1514	Picture	MorphF8_05_orig.jpg ; MorphF8_00_UPPER.jpg	19196242	0	1	8189	173	0	next	incorrect	3025
Vp013	1514	Response	2	19204423	8181	1
Vp013	1515	Picture	MorphF1_02_orig.jpg ; MorphF1_00_UPPER.jpg	19204431	0	172	6275	173	0	next	incorrect	3027
Vp013	1515	Response	2	19210583	6152	1
Vp013	1516	Picture	MorphF8_02_orig.jpg ; MorphF8_00_UPPER.jpg	19210706	0	1	4910	2	0	next	incorrect	3029
Vp013	1516	Response	2	19215543	4837	1
Vp013	1517	Picture	MorphF10_01_orig.jpg ; MorphF10_10_UPPER.jpg	19215616	0	1	5694	147	0	next	hit	3031
Vp013	1517	Response	1	19221303	5687	1
Vp013	1518	Picture	MorphM7_06_orig.jpg ; MorphM7_10_UPPER.jpg	19221310	0	146	7178	147	0	next	hit	3033
Vp013	1518	Response	1	19228343	7033	1
Vp013	1519	Picture	MorphF6_06_orig.jpg ; MorphF6_00_UPPER.jpg	19228488	0	1	5942	164	0	next	incorrect	3035
Vp013	1519	Response	2	19234423	5935	1
Vp013	1520	Picture	MorphF10_05_orig.jpg ; MorphF10_00_UPPER.jpg	19234430	0	163	6640	321	0	next	hit	3037
Vp013	1520	Response	1	19241063	6633	1
Vp013	1521	Picture	MorphF6_08_orig.jpg ; MorphF6_00_UPPER.jpg	19241070	0	158	6640	311	0	next	incorrect	3039
Vp013	1521	Response	2	19247703	6633	1
Vp013	1522	Picture	MorphM4_09_orig.jpg ; MorphM4_10_UPPER.jpg	19247710	0	153	5840	305	0	next	incorrect	3041
Vp013	1522	Response	2	19253543	5833	1
Vp013	1523	Picture	MorphM2_04_orig.jpg ; MorphM2_10_UPPER.jpg	19253550	0	152	5280	331	0	next	incorrect	3043
Vp013	1523	Response	2	19258823	5273	1
Vp013	1524	Picture	MorphF7_08_orig.jpg ; MorphF7_10_UPPER.jpg	19258830	0	179	6283	180	0	next	hit	3045
Vp013	1524	Response	1	19264983	6153	1
Vp013	1525	Picture	MorphF8_07_orig.jpg ; MorphF8_10_UPPER.jpg	19265113	0	1	3582	2	0	next	incorrect	3047
Vp013	1525	Response	2	19268583	3470	1
Vp013	1526	Picture	MorphF10_10_orig.jpg ; MorphF10_00_UPPER.jpg	19268695	0	1	5839	2	0	next	hit	3049
Vp013	1526	Response	1	19274423	5728	1
Vp013	1527	Picture	MorphF2_05_orig.jpg ; MorphF2_00_UPPER.jpg	19274534	0	1	5012	165	0	next	incorrect	3051
Vp013	1527	Response	2	19279542	5008	1
Vp013	1528	Picture	MorphM6_04_orig.jpg ; MorphM6_10_UPPER.jpg	19279546	0	164	4542	165	0	next	hit	3053
Vp013	1528	Response	1	19283942	4396	1
Vp013	1529	Picture	MorphF7_10_orig.jpg ; MorphF7_10_UPPER.jpg	19284088	0	1	4342	172	0	next	incorrect	3055
Vp013	1529	Response	2	19288422	4334	1
Vp013	1530	Picture	MorphF5_07_orig.jpg ; MorphF5_00_UPPER.jpg	19288430	0	171	2824	172	0	next	incorrect	3057
Vp013	1530	Response	2	19291142	2712	1
Vp013	1531	Picture	MorphM7_01_orig.jpg ; MorphM7_10_UPPER.jpg	19291254	0	1	9255	169	0	next	hit	3059
Vp013	1531	Response	1	19300502	9248	1
Vp013	1532	Picture	MorphM1_00_orig.jpg ; MorphM1_10_UPPER.jpg	19300509	0	168	7465	169	0	next	hit	3061
Vp013	1532	Response	1	19307862	7353	1
Vp013	1533	Picture	MorphM5_10_orig.jpg ; MorphM5_00_UPPER.jpg	19307974	0	1	2775	147	0	next	incorrect	3063
Vp013	1533	Response	2	19310742	2768	1
Vp013	1534	Picture	MorphF9_00_orig.jpg ; MorphF9_10_UPPER.jpg	19310749	0	146	7178	147	0	next	incorrect	3065
Vp013	1534	Response	2	19317862	7113	1
Vp013	1535	Picture	MorphM8_09_orig.jpg ; MorphM8_00_UPPER.jpg	19317927	0	1	2742	179	0	next	incorrect	3067
Vp013	1535	Response	2	19320662	2735	1
Vp013	1536	Picture	MorphF4_02_orig.jpg ; MorphF4_00_UPPER.jpg	19320669	0	178	4025	179	0	next	hit	3069
Vp013	1536	Response	1	19324582	3913	1
Vp013	1537	Picture	MorphF3_01_orig.jpg ; MorphF3_10_UPPER.jpg	19324694	0	1	6635	2	0	next	incorrect	3071
Vp013	1537	Response	2	19331222	6528	1
Vp013	1538	Picture	MorphF4_07_orig.jpg ; MorphF4_10_UPPER.jpg	19331329	0	1	4645	2	0	next	hit	3073
Vp013	1538	Response	1	19335862	4533	1
Vp013	1539	Picture	MorphF6_07_orig.jpg ; MorphF6_00_UPPER.jpg	19335974	0	1	5175	2	0	next	hit	3075
Vp013	1539	Response	1	19341062	5088	1
Vp013	1540	Picture	MorphM5_09_orig.jpg ; MorphM5_00_UPPER.jpg	19341149	0	1	5042	2	0	next	incorrect	3077
Vp013	1540	Response	2	19346102	4953	1
Vp013	1541	Picture	MorphM6_00_orig.jpg ; MorphM6_10_UPPER.jpg	19346191	0	1	4777	2	0	next	incorrect	3079
Vp013	1541	Response	2	19350822	4631	1
Vp013	1542	Picture	MorphF10_03_orig.jpg ; MorphF10_10_UPPER.jpg	19350968	0	1	2501	155	0	next	incorrect	3081
Vp013	1542	Response	2	19353462	2494	1
Vp013	1543	Picture	MorphM10_09_orig.jpg ; MorphM10_10_UPPER.jpg	19353469	0	154	2542	155	0	next	incorrect	3083
Vp013	1543	Response	2	19355862	2393	1
Vp013	1544	Picture	MorphM6_10_orig.jpg ; MorphM6_00_UPPER.jpg	19356011	0	1	11677	2	0	next	hit	3085
Vp013	1544	Response	1	19367542	11531	1
Vp013	1545	Picture	MorphM5_09_orig.jpg ; MorphM5_10_UPPER.jpg	19367688	0	1	6901	2	0	next	incorrect	3087
Vp013	1545	Response	2	19374502	6814	1
Vp013	1546	Picture	MorphM10_07_orig.jpg ; MorphM10_00_UPPER.jpg	19374589	0	1	6635	2	0	next	hit	3089
Vp013	1546	Response	1	19381142	6553	1
Vp013	1547	Picture	MorphM6_10_orig.jpg ; MorphM6_10_UPPER.jpg	19381224	0	1	5285	157	0	next	hit	3091
Vp013	1547	Response	1	19386501	5277	1
Vp013	1548	Picture	MorphF4_04_orig.jpg ; MorphF4_00_UPPER.jpg	19386509	0	156	4402	157	0	next	incorrect	3093
Vp013	1548	Response	2	19390821	4312	1
Vp013	1549	Picture	MorphF7_05_orig.jpg ; MorphF7_00_UPPER.jpg	19390911	0	1	4777	2	0	next	incorrect	3095
Vp013	1549	Response	2	19395621	4710	1
Vp013	1550	Picture	MorphM6_09_orig.jpg ; MorphM6_10_UPPER.jpg	19395688	0	1	6767	2	0	next	hit	3097
Vp013	1550	Response	1	19402341	6653	1
Vp013	1551	Picture	MorphM1_06_orig.jpg ; MorphM1_00_UPPER.jpg	19402455	0	1	5013	165	0	next	incorrect	3099
Vp013	1551	Response	2	19407461	5006	1
Vp013	1552	Picture	MorphF2_10_orig.jpg ; MorphF2_00_UPPER.jpg	19407468	0	164	12238	165	0	next	incorrect	3101
Vp013	1552	Response	2	19419621	12153	1
Vp013	1553	Picture	MorphF8_00_orig.jpg ; MorphF8_10_UPPER.jpg	19419706	0	1	20170	2	0	next	hit	3103
Vp013	1553	Response	1	19439781	20075	1
Vp013	1554	Picture	MorphF5_06_orig.jpg ; MorphF5_10_UPPER.jpg	19439876	0	1	8228	2	0	next	incorrect	3105
Vp013	1554	Response	2	19448021	8145	1
Vp013	1555	Picture	MorphM3_05_orig.jpg ; MorphM3_00_UPPER.jpg	19448104	0	1	6237	2	0	next	incorrect	3107
Vp013	1555	Response	2	19454261	6157	1
Vp013	1556	Picture	MorphF1_06_orig.jpg ; MorphF1_00_UPPER.jpg	19454341	0	1	11146	2	0	next	incorrect	3109
Vp013	1556	Response	2	19465381	11040	1
Vp013	1557	Picture	MorphF6_01_orig.jpg ; MorphF6_10_UPPER.jpg	19465487	0	1	7962	2	0	next	incorrect	3111
Vp013	1557	Response	2	19473301	7814	1
Vp013	1558	Picture	MorphF2_00_orig.jpg ; MorphF2_10_UPPER.jpg	19473449	0	1	6900	2	0	next	incorrect	3113
Vp013	1558	Response	2	19480261	6812	1
Vp013	1559	Picture	MorphF1_08_orig.jpg ; MorphF1_10_UPPER.jpg	19480349	0	1	13919	149	0	next	incorrect	3115
Vp013	1559	Response	2	19494261	13912	1
Vp013	1560	Picture	MorphM9_05_orig.jpg ; MorphM9_10_UPPER.jpg	19494268	0	148	13520	312	0	next	hit	3117
Vp013	1560	Response	1	19507780	13512	1
Vp013	1561	Picture	MorphF1_06_orig.jpg ; MorphF1_10_UPPER.jpg	19507788	0	164	9452	165	0	next	incorrect	3119
Vp013	1561	Response	2	19517140	9352	1
Vp013	1562	Picture	MorphM10_10_orig.jpg ; MorphM10_00_UPPER.jpg	19517240	0	1	7165	2	0	next	hit	3121
Vp013	1562	Response	1	19524260	7020	1
Vp013	1563	Picture	MorphF4_02_orig.jpg ; MorphF4_10_UPPER.jpg	19524405	0	1	8182	180	0	next	incorrect	3123
Vp013	1563	Response	2	19532580	8175	1
Vp013	1564	Picture	MorphM8_04_orig.jpg ; MorphM8_00_UPPER.jpg	19532587	0	179	8140	180	0	next	incorrect	3125
Vp013	1564	Response	2	19540660	8073	1
Vp013	1565	Picture	MorphF2_02_orig.jpg ; MorphF2_00_UPPER.jpg	19540727	0	1	16322	2	0	next	incorrect	3127
Vp013	1565	Response	2	19556979	16252	2
Vp013	1566	Picture	MorphM3_01_orig.jpg ; MorphM3_10_UPPER.jpg	19557049	0	1	17618	166	0	next	hit	3129
Vp013	1566	Response	1	19574660	17611	1
Vp013	1567	Picture	MorphM4_07_orig.jpg ; MorphM4_10_UPPER.jpg	19574667	0	165	7595	166	0	next	incorrect	3131
Vp013	1567	Response	2	19582180	7513	1
Vp013	1568	Picture	MorphM9_03_orig.jpg ; MorphM9_10_UPPER.jpg	19582262	0	1	15658	2	0	next	hit	3133
Vp013	1568	Response	1	19597779	15517	1
Vp013	1569	Picture	MorphM5_03_orig.jpg ; MorphM5_10_UPPER.jpg	19597920	0	1	12872	2	0	next	incorrect	3135
Vp013	1569	Response	2	19610659	12739	1
Vp013	1570	Picture	MorphF7_06_orig.jpg ; MorphF7_00_UPPER.jpg	19610792	0	1	8095	2	0	next	incorrect	3137
Vp013	1570	Response	2	19618819	8027	1
Vp013	1571	Picture	MorphM6_08_orig.jpg ; MorphM6_00_UPPER.jpg	19618887	0	1	5971	2	0	next	incorrect	3139
Vp013	1571	Response	2	19624739	5852	1
Vp013	1572	Picture	MorphM3_07_orig.jpg ; MorphM3_00_UPPER.jpg	19624858	0	1	5971	2	0	next	incorrect	3141
Vp013	1572	Response	2	19630739	5881	1
Vp013	1573	Picture	MorphF8_04_orig.jpg ; MorphF8_00_UPPER.jpg	19630829	0	1	8891	2	0	next	incorrect	3143
Vp013	1573	Response	2	19639619	8790	1
Vp013	1574	Picture	MorphF7_01_orig.jpg ; MorphF7_00_UPPER.jpg	19639720	0	1	4626	153	0	next	incorrect	3145
Vp013	1574	Response	2	19644339	4619	1
Vp013	1575	Picture	MorphF3_06_orig.jpg ; MorphF3_00_UPPER.jpg	19644346	0	152	6388	153	0	next	incorrect	3147
Vp013	1575	Response	2	19650659	6313	1
Vp013	1576	Picture	MorphF4_03_orig.jpg ; MorphF4_00_UPPER.jpg	19650734	0	1	9422	2	0	next	incorrect	3149
Vp013	1576	Response	2	19660019	9285	1
Vp013	1577	Picture	MorphF6_00_orig.jpg ; MorphF6_00_UPPER.jpg	19660156	0	1	7431	2	0	next	incorrect	3151
Vp013	1577	Response	2	19667459	7303	1
Vp013	1578	Picture	MorphF1_08_orig.jpg ; MorphF1_00_UPPER.jpg	19667587	0	1	8840	185	0	next	incorrect	3153
Vp013	1578	Response	2	19676419	8832	1
Vp013	1579	Picture	MorphF3_04_orig.jpg ; MorphF3_10_UPPER.jpg	19676427	0	184	8942	185	0	next	incorrect	3155
Vp013	1579	Response	2	19685219	8792	1
Vp013	1580	Picture	MorphM7_00_orig.jpg ; MorphM7_10_UPPER.jpg	19685369	0	1	14331	2	0	next	hit	3157
Vp013	1580	Response	1	19699619	14250	1
Vp013	1581	Picture	MorphM6_08_orig.jpg ; MorphM6_10_UPPER.jpg	19699700	0	1	14166	167	0	next	incorrect	3159
Vp013	1581	Response	2	19713858	14158	1
Vp013	1582	Picture	MorphF6_07_orig.jpg ; MorphF6_10_UPPER.jpg	19713866	0	166	11680	330	0	next	hit	3161
Vp013	1582	Response	1	19725538	11672	1
Vp013	1583	Picture	MorphF4_01_orig.jpg ; MorphF4_00_UPPER.jpg	19725546	0	164	13280	318	0	next	incorrect	3163
Vp013	1583	Response	2	19738818	13272	1
Vp013	1584	Picture	MorphM10_00_orig.jpg ; MorphM10_10_UPPER.jpg	19738826	0	154	9679	316	0	next	hit	3165
Vp013	1584	Response	1	19748498	9672	1
Vp013	1585	Picture	MorphM6_07_orig.jpg ; MorphM6_00_UPPER.jpg	19748505	0	162	8480	336	0	next	incorrect	3167
Vp013	1585	Response	2	19756978	8473	1
Vp013	1586	Picture	MorphM1_04_orig.jpg ; MorphM1_10_UPPER.jpg	19756985	0	174	4552	175	0	next	incorrect	3169
Vp013	1586	Response	2	19761458	4473	1
Vp013	1587	Picture	MorphM3_03_orig.jpg ; MorphM3_00_UPPER.jpg	19761537	0	1	7432	2	0	next	hit	3171
Vp013	1587	Response	1	19768898	7361	1
Vp013	1588	Picture	MorphM1_08_orig.jpg ; MorphM1_10_UPPER.jpg	19768969	0	1	7961	2	0	next	hit	3173
Vp013	1588	Response	1	19776818	7849	1
Vp013	1589	Picture	MorphF9_06_orig.jpg ; MorphF9_10_UPPER.jpg	19776930	0	1	5308	2	0	next	incorrect	3175
Vp013	1589	Response	2	19782098	5168	1
Vp013	1590	Picture	MorphF7_02_orig.jpg ; MorphF7_00_UPPER.jpg	19782238	0	1	9387	170	0	next	hit	3177
Vp013	1590	Response	1	19791618	9380	1
Vp013	1591	Picture	MorphM9_00_orig.jpg ; MorphM9_00_UPPER.jpg	19791625	0	169	9191	170	0	next	incorrect	3179
Vp013	1591	Response	2	19800738	9113	1
Vp013	1592	Picture	MorphF5_01_orig.jpg ; MorphF5_00_UPPER.jpg	19800816	0	1	6237	2	0	next	incorrect	3181
Vp013	1592	Response	2	19806978	6162	1
Vp013	1593	Picture	MorphF9_06_orig.jpg ; MorphF9_00_UPPER.jpg	19807053	0	1	11372	175	0	next	incorrect	3183
Vp013	1593	Response	2	19818417	11364	1
Vp013	1594	Picture	MorphF3_03_orig.jpg ; MorphF3_10_UPPER.jpg	19818425	0	174	5083	175	0	next	incorrect	3185
Vp013	1594	Response	2	19823377	4952	1
Vp013	1595	Picture	MorphM4_10_orig.jpg ; MorphM4_00_UPPER.jpg	19823508	0	1	6369	2	0	next	hit	3187
Vp013	1595	Response	1	19829777	6269	1
Vp013	1596	Picture	MorphM9_00_orig.jpg ; MorphM9_10_UPPER.jpg	19829877	0	1	6237	2	0	next	incorrect	3189
Vp013	1596	Response	2	19836017	6140	1
Vp013	1597	Picture	MorphF2_03_orig.jpg ; MorphF2_00_UPPER.jpg	19836114	0	1	5175	2	0	next	incorrect	3191
Vp013	1597	Response	2	19841217	5103	1
Vp013	1598	Picture	MorphM9_09_orig.jpg ; MorphM9_10_UPPER.jpg	19841289	0	1	4735	177	0	next	incorrect	3193
Vp013	1598	Response	2	19846017	4728	1
Vp013	1599	Picture	MorphF4_06_orig.jpg ; MorphF4_10_UPPER.jpg	19846024	0	176	9280	361	0	next	hit	3195
Vp013	1599	Response	1	19855297	9273	1
Vp013	1600	Picture	MorphM4_09_orig.jpg ; MorphM4_00_UPPER.jpg	19855304	0	185	5201	344	0	next	incorrect	3197
Vp013	1600	Response	2	19860497	5193	1
Vp013	1601	Picture	MorphF10_09_orig.jpg ; MorphF10_10_UPPER.jpg	19860505	0	159	5599	160	0	next	hit	3199
Vp013	1601	Response	1	19866017	5512	1
Vp013	1602	Picture	MorphM8_00_orig.jpg ; MorphM8_10_UPPER.jpg	19866104	0	1	12160	183	0	next	hit	3201
Vp013	1602	Response	1	19878257	12153	1
Vp013	1603	Picture	MorphM9_08_orig.jpg ; MorphM9_10_UPPER.jpg	19878264	0	182	5840	363	0	next	incorrect	3203
Vp013	1603	Response	2	19884097	5833	1
Vp013	1604	Picture	MorphF2_09_orig.jpg ; MorphF2_10_UPPER.jpg	19884104	0	181	7600	325	0	next	hit	3205
Vp013	1604	Response	1	19891697	7593	1
Vp013	1605	Picture	MorphM4_05_orig.jpg ; MorphM4_10_UPPER.jpg	19891704	0	144	8105	145	0	next	hit	3207
Vp013	1605	Response	1	19899697	7993	1
Vp013	1606	Picture	MorphF1_07_orig.jpg ; MorphF1_10_UPPER.jpg	19899809	0	1	5308	2	0	next	hit	3209
Vp013	1606	Response	1	19905057	5248	1
Vp013	1607	Picture	MorphM4_00_orig.jpg ; MorphM4_10_UPPER.jpg	19905117	0	1	5573	3	0	next	incorrect	3211
Vp013	1607	Response	2	19910576	5459	1
Vp013	1608	Picture	MorphM9_03_orig.jpg ; MorphM9_00_UPPER.jpg	19910690	0	2	5014	165	0	next	incorrect	3213
Vp013	1608	Response	2	19915696	5006	1
Vp013	1609	Picture	MorphF7_05_orig.jpg ; MorphF7_10_UPPER.jpg	19915704	0	163	10114	164	0	next	incorrect	3215
Vp013	1609	Response	2	19925696	9992	1
Vp013	1610	Picture	MorphM4_08_orig.jpg ; MorphM4_00_UPPER.jpg	19925818	0	1	4645	2	0	next	incorrect	3217
Vp013	1610	Response	2	19930336	4518	1
Vp013	1611	Picture	MorphF8_03_orig.jpg ; MorphF8_00_UPPER.jpg	19930463	0	1	6900	2	0	next	hit	3219
Vp013	1611	Response	1	19937216	6753	1
Vp013	1612	Picture	MorphM6_04_orig.jpg ; MorphM6_00_UPPER.jpg	19937363	0	1	6900	2	0	next	incorrect	3221
Vp013	1612	Response	2	19944176	6813	1
Vp013	1613	Picture	MorphM2_01_orig.jpg ; MorphM2_10_UPPER.jpg	19944263	0	1	2880	174	0	next	incorrect	3223
Vp013	1613	Response	2	19947136	2873	1
Vp013	1614	Picture	MorphF4_00_orig.jpg ; MorphF4_10_UPPER.jpg	19947143	0	173	5841	344	0	next	incorrect	3225
Vp013	1614	Response	2	19952976	5833	1
Vp013	1615	Picture	MorphF6_03_orig.jpg ; MorphF6_10_UPPER.jpg	19952984	0	171	4814	172	0	next	incorrect	3227
Vp013	1615	Response	2	19957696	4712	1
Vp013	1616	Picture	MorphF1_04_orig.jpg ; MorphF1_10_UPPER.jpg	19957798	0	1	5441	2	0	next	incorrect	3229
Vp013	1616	Response	2	19963136	5338	1
Vp013	1617	Picture	MorphF8_04_orig.jpg ; MorphF8_10_UPPER.jpg	19963239	0	1	5424	151	0	next	incorrect	3231
Vp013	1617	Response	2	19968656	5417	1
Vp013	1618	Picture	MorphM7_10_orig.jpg ; MorphM7_00_UPPER.jpg	19968663	0	150	5840	299	0	next	hit	3233
Vp013	1618	Response	1	19974496	5833	1
Vp013	1619	Picture	MorphM1_04_orig.jpg ; MorphM1_00_UPPER.jpg	19974503	0	149	4793	150	0	next	incorrect	3235
Vp013	1619	Response	2	19979216	4713	1
Vp013	1620	Picture	MorphF10_01_orig.jpg ; MorphF10_00_UPPER.jpg	19979296	0	1	6767	2	0	next	hit	3237
Vp013	1620	Response	1	19985936	6640	1
Vp013	1621	Picture	MorphF5_00_orig.jpg ; MorphF5_10_UPPER.jpg	19986063	0	1	8360	2	0	next	incorrect	3239
Vp013	1621	Response	2	19994336	8273	1
Vp013	1622	Picture	MorphF1_01_orig.jpg ; MorphF1_00_UPPER.jpg	19994423	0	1	9024	2	0	next	incorrect	3241
Vp013	1622	Response	2	20003376	8953	1
Vp013	1623	Picture	MorphF6_09_orig.jpg ; MorphF6_10_UPPER.jpg	20003447	0	1	9776	178	0	next	hit	3243
Vp013	1623	Response	1	20013216	9769	1
Vp013	1624	Picture	MorphM5_06_orig.jpg ; MorphM5_10_UPPER.jpg	20013223	0	177	5749	178	0	next	incorrect	3245
Vp013	1624	Response	2	20018895	5672	1
Vp013	1625	Picture	MorphF6_04_orig.jpg ; MorphF6_10_UPPER.jpg	20018972	0	1	6331	174	0	next	hit	3247
Vp013	1625	Response	1	20025295	6323	1
Vp013	1626	Picture	MorphM1_06_orig.jpg ; MorphM1_10_UPPER.jpg	20025303	0	173	5745	174	0	next	incorrect	3249
Vp013	1626	Response	2	20030975	5672	1
Vp013	1627	Picture	MorphF3_03_orig.jpg ; MorphF3_00_UPPER.jpg	20031048	0	1	7298	2	0	next	incorrect	3251
Vp013	1627	Response	2	20038255	7207	1
Vp013	1628	Picture	MorphF8_05_orig.jpg ; MorphF8_10_UPPER.jpg	20038346	0	1	11678	2	0	next	hit	3253
Vp013	1628	Response	1	20049935	11589	1
Vp013	1629	Picture	MorphM10_06_orig.jpg ; MorphM10_00_UPPER.jpg	20050024	0	1	5440	3	0	next	hit	3255
Vp013	1629	Response	1	20055375	5351	1
Vp013	1630	Picture	MorphM7_03_orig.jpg ; MorphM7_10_UPPER.jpg	20055464	0	2	6370	3	0	next	hit	3257
Vp013	1630	Response	1	20061695	6231	1
Vp013	1631	Picture	MorphF9_07_orig.jpg ; MorphF9_00_UPPER.jpg	20061834	0	1	7148	152	0	next	incorrect	3259
Vp013	1631	Response	2	20068975	7141	1
Vp013	1632	Picture	MorphF7_00_orig.jpg ; MorphF7_10_UPPER.jpg	20068982	0	151	5856	153	0	next	incorrect	3261
Vp013	1632	Response	2	20074735	5753	1
Vp013	1633	Picture	MorphM10_02_orig.jpg ; MorphM10_00_UPPER.jpg	20074838	0	2	7664	169	0	next	incorrect	3263
Vp013	1633	Response	2	20082495	7657	1
Vp013	1634	Picture	MorphF5_10_orig.jpg ; MorphF5_00_UPPER.jpg	20082502	0	167	5440	334	0	next	incorrect	3265
Vp013	1634	Response	2	20087935	5433	1
Vp013	1635	Picture	MorphF1_05_orig.jpg ; MorphF1_10_UPPER.jpg	20087942	0	167	5607	168	0	next	incorrect	3267
Vp013	1635	Response	2	20093455	5513	1
Vp013	1636	Picture	MorphM2_00_orig.jpg ; MorphM2_00_UPPER.jpg	20093549	0	1	5573	2	0	next	incorrect	3269
Vp013	1636	Response	2	20098975	5426	1
Vp013	1637	Picture	MorphM8_04_orig.jpg ; MorphM8_10_UPPER.jpg	20099122	0	1	5441	2	0	next	incorrect	3271
Vp013	1637	Response	2	20104415	5293	1
Vp013	1638	Picture	MorphM6_06_orig.jpg ; MorphM6_00_UPPER.jpg	20104563	0	1	4899	146	0	next	incorrect	3273
Vp013	1638	Response	2	20109455	4892	1
Vp013	1639	Picture	MorphM7_00_orig.jpg ; MorphM7_00_UPPER.jpg	20109462	0	145	7176	147	0	next	incorrect	3275
Vp013	1639	Response	2	20116575	7113	1
Vp013	1640	Picture	MorphM4_06_orig.jpg ; MorphM4_10_UPPER.jpg	20116638	0	2	10984	166	0	next	hit	3277
Vp013	1640	Response	1	20127615	10977	1
Vp013	1641	Picture	MorphM2_10_orig.jpg ; MorphM2_00_UPPER.jpg	20127622	0	164	5338	165	0	next	incorrect	3279
Vp013	1641	Response	2	20132815	5193	1
Vp013	1642	Picture	MorphF5_04_orig.jpg ; MorphF5_00_UPPER.jpg	20132960	0	1	5441	2	0	next	incorrect	3281
Vp013	1642	Response	2	20138254	5294	1
Vp013	1643	Picture	MorphF9_05_orig.jpg ; MorphF9_10_UPPER.jpg	20138401	0	1	7141	159	0	next	incorrect	3283
Vp013	1643	Response	2	20145534	7133	1
Vp013	1644	Picture	MorphF5_07_orig.jpg ; MorphF5_10_UPPER.jpg	20145542	0	158	6660	159	0	next	incorrect	3285
Vp013	1644	Response	2	20152094	6552	1
Vp013	1645	Picture	MorphF3_04_orig.jpg ; MorphF3_00_UPPER.jpg	20152202	0	1	5971	2	0	next	incorrect	3287
Vp013	1645	Response	2	20158094	5892	1
Vp013	1646	Picture	MorphM10_06_orig.jpg ; MorphM10_10_UPPER.jpg	20158173	0	1	8758	2	0	next	hit	3289
Vp013	1646	Response	1	20166814	8641	1
Vp013	1647	Picture	MorphF6_10_orig.jpg ; MorphF6_10_UPPER.jpg	20166931	0	1	7033	2	0	next	incorrect	3291
Vp013	1647	Response	2	20173854	6923	1
Vp013	1648	Picture	MorphM7_06_orig.jpg ; MorphM7_00_UPPER.jpg	20173964	0	1	6635	2	0	next	incorrect	3293
Vp013	1648	Response	2	20180494	6530	1
Vp013	1649	Picture	MorphM3_00_orig.jpg ; MorphM3_10_UPPER.jpg	20180599	0	1	7697	2	0	next	hit	3295
Vp013	1649	Response	1	20188174	7575	1
Vp013	1650	Picture	MorphF10_07_orig.jpg ; MorphF10_00_UPPER.jpg	20188296	0	1	5308	2	0	next	incorrect	3297
Vp013	1650	Response	2	20193454	5158	1
Vp013	1651	Picture	MorphM7_08_orig.jpg ; MorphM7_00_UPPER.jpg	20193604	0	1	4909	2	0	next	hit	3299
Vp013	1651	Response	1	20198414	4810	1
Vp013	1652	Picture	MorphM1_03_orig.jpg ; MorphM1_00_UPPER.jpg	20198513	0	1	7668	164	0	next	incorrect	3301
Vp013	1652	Response	2	20206173	7660	2
Vp013	1653	Picture	MorphM10_03_orig.jpg ; MorphM10_00_UPPER.jpg	20206181	0	163	8389	164	0	next	incorrect	3303
Vp013	1653	Response	2	20214494	8313	1
Vp013	1654	Picture	MorphF6_06_orig.jpg ; MorphF6_10_UPPER.jpg	20214570	0	1	7431	2	0	next	incorrect	3305
Vp013	1654	Response	2	20221934	7364	1
Vp013	1655	Picture	MorphF3_10_orig.jpg ; MorphF3_10_UPPER.jpg	20222001	0	1	5441	2	0	next	hit	3307
Vp013	1655	Response	1	20227294	5293	1
Vp013	1656	Picture	MorphF6_08_orig.jpg ; MorphF6_10_UPPER.jpg	20227442	0	1	4777	2	0	next	incorrect	3309
Vp013	1656	Response	2	20232093	4651	1
Vp013	1657	Picture	MorphM8_07_orig.jpg ; MorphM8_00_UPPER.jpg	20232219	0	1	16056	2	0	next	incorrect	3311
Vp013	1657	Response	2	20248173	15954	1
Vp013	1658	Picture	MorphF5_01_orig.jpg ; MorphF5_10_UPPER.jpg	20248275	0	1	5308	2	0	next	incorrect	3313
Vp013	1658	Response	2	20253453	5178	1
Vp013	1659	Picture	MorphF2_06_orig.jpg ; MorphF2_10_UPPER.jpg	20253583	0	1	4997	181	0	next	incorrect	3315
Vp013	1659	Response	2	20258573	4990	1
Vp013	1660	Picture	MorphM2_03_orig.jpg ; MorphM2_10_UPPER.jpg	20258580	0	180	5221	181	0	next	incorrect	3317
Vp013	1660	Response	2	20263693	5113	1
Vp013	1661	Picture	MorphF7_09_orig.jpg ; MorphF7_10_UPPER.jpg	20263801	0	1	5019	158	0	next	incorrect	3319
Vp013	1661	Response	2	20268813	5012	1
Vp013	1662	Picture	MorphF9_02_orig.jpg ; MorphF9_10_UPPER.jpg	20268820	0	157	8081	328	0	next	hit	3321
Vp013	1662	Response	1	20276893	8073	1
Vp013	1663	Picture	MorphF7_01_orig.jpg ; MorphF7_10_UPPER.jpg	20276901	0	171	10388	172	0	next	incorrect	3323
Vp013	1663	Response	2	20287213	10312	1
Vp013	1664	Picture	MorphM8_08_orig.jpg ; MorphM8_00_UPPER.jpg	20287289	0	1	5838	2	0	next	incorrect	3325
Vp013	1664	Response	2	20293053	5764	1
Vp013	1665	Picture	MorphM2_04_orig.jpg ; MorphM2_00_UPPER.jpg	20293127	0	1	5574	2	0	next	incorrect	3327
Vp013	1665	Response	2	20298573	5446	1
Vp013	1666	Picture	MorphM5_03_orig.jpg ; MorphM5_00_UPPER.jpg	20298701	0	1	6199	172	0	next	hit	3329
Vp013	1666	Response	1	20304893	6192	1
Vp013	1667	Picture	MorphF8_00_orig.jpg ; MorphF8_00_UPPER.jpg	20304900	0	171	7040	335	0	next	incorrect	3331
Vp013	1667	Response	2	20311933	7033	1
Vp013	1668	Picture	MorphM9_09_orig.jpg ; MorphM9_00_UPPER.jpg	20311940	0	164	9040	312	0	next	incorrect	3333
Vp013	1668	Response	2	20320973	9033	1
Vp013	1669	Picture	MorphM2_01_orig.jpg ; MorphM2_00_UPPER.jpg	20320980	0	148	5443	293	0	next	incorrect	3335
Vp013	1669	Response	2	20326413	5433	1
Vp013	1670	Picture	MorphF9_05_orig.jpg ; MorphF9_00_UPPER.jpg	20326423	0	145	5037	296	0	next	incorrect	3337
Vp013	1670	Response	2	20331453	5030	1
Vp013	1671	Picture	MorphF4_01_orig.jpg ; MorphF4_10_UPPER.jpg	20331460	0	151	8080	317	0	next	incorrect	3339
Vp013	1671	Response	2	20339532	8072	1
Vp013	1672	Picture	MorphF10_08_orig.jpg ; MorphF10_10_UPPER.jpg	20339540	0	166	11975	167	0	next	hit	3341
Vp013	1672	Response	1	20351372	11832	1
Vp013	1673	Picture	MorphM10_05_orig.jpg ; MorphM10_00_UPPER.jpg	20351515	0	1	6184	187	0	next	hit	3343
Vp013	1673	Response	1	20357692	6177	1
Vp013	1674	Picture	MorphF4_10_orig.jpg ; MorphF4_00_UPPER.jpg	20357699	0	186	23673	187	0	next	hit	3345
Vp013	1674	Response	1	20381212	23513	1
Vp013	1675	Picture	MorphM5_02_orig.jpg ; MorphM5_00_UPPER.jpg	20381372	0	1	11014	2	0	next	incorrect	3347
Vp013	1675	Response	2	20392252	10880	1
Vp013	1676	Picture	MorphM2_08_orig.jpg ; MorphM2_10_UPPER.jpg	20392386	0	1	14833	164	0	next	incorrect	3349
Vp013	1676	Response	2	20407212	14826	1
Vp013	1677	Picture	MorphF4_09_orig.jpg ; MorphF4_00_UPPER.jpg	20407219	0	163	18960	342	0	next	hit	3351
Vp013	1677	Response	1	20426172	18953	1
Vp013	1678	Picture	MorphM2_10_orig.jpg ; MorphM2_10_UPPER.jpg	20426179	0	179	13315	180	0	next	incorrect	3353
Vp013	1678	Response	2	20439371	13192	1
Vp013	1679	Picture	MorphM10_08_orig.jpg ; MorphM10_00_UPPER.jpg	20439494	0	1	16853	2	0	next	hit	3355
Vp013	1679	Response	1	20456251	16757	1
Vp013	1680	Picture	MorphF4_09_orig.jpg ; MorphF4_10_UPPER.jpg	20456347	0	1	6369	2	0	next	hit	3357
Vp013	1680	Response	1	20462651	6304	1
Vp013	1681	Picture	MorphF9_09_orig.jpg ; MorphF9_00_UPPER.jpg	20462716	0	1	7942	155	0	next	incorrect	3359
Vp013	1681	Response	2	20470651	7935	1
Vp013	1682	Picture	MorphF3_07_orig.jpg ; MorphF3_10_UPPER.jpg	20470658	0	154	5726	155	0	next	incorrect	3361
Vp013	1682	Response	2	20476251	5593	1
Vp013	1683	Picture	MorphM1_05_orig.jpg ; MorphM1_10_UPPER.jpg	20476384	0	1	8594	166	0	next	incorrect	3363
Vp013	1683	Response	2	20484971	8587	1
Vp013	1684	Picture	MorphM5_04_orig.jpg ; MorphM5_00_UPPER.jpg	20484978	0	165	5339	166	0	next	incorrect	3365
Vp013	1684	Response	2	20490171	5193	1
Vp013	1685	Picture	MorphM1_01_orig.jpg ; MorphM1_10_UPPER.jpg	20490317	0	1	4114	2	0	next	incorrect	3367
Vp013	1685	Response	2	20494331	4014	1
Vp013	1686	Picture	MorphF3_09_orig.jpg ; MorphF3_10_UPPER.jpg	20494431	0	1	5175	2	0	next	incorrect	3369
Vp013	1686	Response	2	20499531	5100	1
Vp013	1687	Picture	MorphM3_01_orig.jpg ; MorphM3_00_UPPER.jpg	20499606	0	1	6502	2	0	next	hit	3371
Vp013	1687	Response	1	20506011	6405	1
Vp013	1688	Picture	MorphM2_09_orig.jpg ; MorphM2_10_UPPER.jpg	20506108	0	1	7910	187	0	next	hit	3373
Vp013	1688	Response	1	20514011	7903	1
Vp013	1689	Picture	MorphM1_09_orig.jpg ; MorphM1_10_UPPER.jpg	20514018	0	186	4800	349	0	next	incorrect	3375
Vp013	1689	Response	2	20518811	4793	1
Vp013	1690	Picture	MorphM4_06_orig.jpg ; MorphM4_00_UPPER.jpg	20518818	0	163	5040	329	0	next	incorrect	3377
Vp013	1690	Response	2	20523851	5033	1
Vp013	1691	Picture	MorphF5_02_orig.jpg ; MorphF5_10_UPPER.jpg	20523858	0	166	4809	167	0	next	hit	3379
Vp013	1691	Response	1	20528571	4713	1
Vp013	1692	Picture	MorphM7_09_orig.jpg ; MorphM7_00_UPPER.jpg	20528667	0	1	12076	2	0	next	hit	3381
Vp013	1692	Response	1	20540651	11984	1
Vp013	1693	Picture	MorphM6_01_orig.jpg ; MorphM6_00_UPPER.jpg	20540743	0	1	15393	2	0	next	incorrect	3383
Vp013	1693	Response	2	20556011	15268	1
Vp013	1694	Picture	MorphF2_05_orig.jpg ; MorphF2_10_UPPER.jpg	20556136	0	1	7245	188	0	next	incorrect	3385
Vp013	1694	Response	2	20563370	7234	1
Vp013	1695	Picture	MorphM5_01_orig.jpg ; MorphM5_00_UPPER.jpg	20563381	0	187	6157	188	0	next	hit	3387
Vp013	1695	Response	1	20569450	6069	1
Vp013	1696	Picture	MorphF1_03_orig.jpg ; MorphF1_10_UPPER.jpg	20569538	0	1	5574	2	0	next	hit	3389
Vp013	1696	Response	1	20574970	5432	1
Vp013	1697	Picture	MorphF6_04_orig.jpg ; MorphF6_00_UPPER.jpg	20575112	0	1	9145	146	0	next	incorrect	3391
Vp013	1697	Response	2	20584250	9138	1
Vp013	1698	Picture	MorphF10_07_orig.jpg ; MorphF10_10_UPPER.jpg	20584257	0	145	18323	146	0	next	hit	3393
Vp013	1698	Response	1	20602490	18233	1
Vp013	1699	Picture	MorphF5_03_orig.jpg ; MorphF5_00_UPPER.jpg	20602580	0	1	7033	2	0	next	incorrect	3395
Vp013	1699	Response	2	20609530	6950	1
Vp013	1700	Picture	MorphM9_04_orig.jpg ; MorphM9_00_UPPER.jpg	20609613	0	1	12724	150	0	next	incorrect	3397
Vp013	1700	Response	2	20622330	12717	1
Vp013	1701	Picture	MorphF7_07_orig.jpg ; MorphF7_00_UPPER.jpg	20622337	0	149	4480	330	0	next	incorrect	3399
Vp013	1701	Response	2	20626810	4473	1
Vp013	1702	Picture	MorphM7_09_orig.jpg ; MorphM7_10_UPPER.jpg	20626817	0	181	11680	359	0	next	hit	3401
Vp013	1702	Response	1	20638490	11673	1
Vp013	1703	Picture	MorphM3_10_orig.jpg ; MorphM3_00_UPPER.jpg	20638497	0	178	21011	179	0	next	incorrect	3403
Vp013	1703	Response	2	20659369	20872	1
Vp013	1704	Picture	MorphF3_09_orig.jpg ; MorphF3_00_UPPER.jpg	20659508	0	1	5549	159	0	next	incorrect	3405
Vp013	1704	Response	2	20665049	5541	1
Vp013	1705	Picture	MorphF10_02_orig.jpg ; MorphF10_10_UPPER.jpg	20665057	0	158	8480	329	0	next	hit	3407
Vp013	1705	Response	1	20673529	8472	1
Vp013	1706	Picture	MorphM1_10_orig.jpg ; MorphM1_10_UPPER.jpg	20673537	0	171	14766	172	0	next	incorrect	3409
Vp013	1706	Response	2	20688169	14632	1
Vp013	1707	Picture	MorphF9_03_orig.jpg ; MorphF9_00_UPPER.jpg	20688303	0	1	10484	2	0	next	incorrect	3411
Vp013	1707	Response	2	20698649	10346	1
Vp013	1708	Picture	MorphF10_04_orig.jpg ; MorphF10_10_UPPER.jpg	20698787	0	1	13535	2	0	next	hit	3413
Vp013	1708	Response	1	20712249	13462	1
Vp013	1709	Picture	MorphM2_02_orig.jpg ; MorphM2_10_UPPER.jpg	20712322	0	1	29857	2	0	next	incorrect	3415
Vp013	1709	Response	2	20742089	29767	1
Vp013	1710	Picture	MorphM8_05_orig.jpg ; MorphM8_10_UPPER.jpg	20742179	0	1	15924	2	0	next	hit	3417
Vp013	1710	Response	1	20758009	15830	1
Vp013	1711	Picture	MorphM3_02_orig.jpg ; MorphM3_00_UPPER.jpg	20758103	0	1	24393	158	0	next	hit	3419
Vp013	1711	Response	1	20782488	24385	1
Vp013	1712	Picture	MorphM4_04_orig.jpg ; MorphM4_10_UPPER.jpg	20782496	0	157	22184	158	0	next	hit	3421
Vp013	1712	Response	1	20804568	22072	1
Vp013	1713	Picture	MorphF5_06_orig.jpg ; MorphF5_00_UPPER.jpg	20804680	0	1	8055	174	0	next	incorrect	3423
Vp013	1713	Response	2	20812728	8048	1
Vp013	1714	Picture	MorphF6_02_orig.jpg ; MorphF6_10_UPPER.jpg	20812735	0	173	17120	344	0	next	incorrect	3425
Vp013	1714	Response	2	20829848	17113	1
Vp013	1715	Picture	MorphM9_07_orig.jpg ; MorphM9_00_UPPER.jpg	20829855	0	171	6009	172	0	next	incorrect	3427
Vp013	1715	Response	2	20835768	5913	1
Vp013	1716	Picture	MorphM8_01_orig.jpg ; MorphM8_10_UPPER.jpg	20835864	0	1	15351	177	0	next	hit	3429
Vp013	1716	Response	1	20851208	15344	1
Vp013	1717	Picture	MorphM4_01_orig.jpg ; MorphM4_00_UPPER.jpg	20851215	0	176	6146	177	0	next	hit	3431
Vp013	1717	Response	1	20857288	6073	1
Vp013	1718	Picture	MorphF8_07_orig.jpg ; MorphF8_00_UPPER.jpg	20857361	0	1	7934	163	0	next	incorrect	3433
Vp013	1718	Response	2	20865287	7926	1
Vp013	1719	Picture	MorphM8_01_orig.jpg ; MorphM8_00_UPPER.jpg	20865295	0	162	6480	346	0	next	incorrect	3435
Vp013	1719	Response	2	20871767	6472	1
Vp013	1720	Picture	MorphF8_03_orig.jpg ; MorphF8_10_UPPER.jpg	20871775	0	184	4429	185	0	next	incorrect	3437
Vp013	1720	Response	2	20876087	4312	2
Vp013	1721	Picture	MorphF10_00_orig.jpg ; MorphF10_10_UPPER.jpg	20876204	0	1	6051	56	0	next	hit	3439
Vp013	1721	Response	1	20882247	6043	1
Vp013	1722	Picture	MorphF4_08_orig.jpg ; MorphF4_00_UPPER.jpg	20882255	0	55	8240	230	0	next	incorrect	3441
Vp013	1722	Response	2	20890487	8232	1
Vp013	1723	Picture	MorphM4_03_orig.jpg ; MorphM4_10_UPPER.jpg	20890495	0	175	5349	176	0	next	incorrect	3443
Vp013	1723	Response	2	20895767	5272	1
Vp013	1724	Picture	MorphF6_05_orig.jpg ; MorphF6_00_UPPER.jpg	20895844	0	1	10350	2	0	next	incorrect	3445
Vp013	1724	Response	2	20906087	10243	1
Vp013	1725	Picture	MorphF5_04_orig.jpg ; MorphF5_10_UPPER.jpg	20906194	0	1	11412	2	0	next	incorrect	3447
Vp013	1725	Response	2	20917527	11333	1
Vp013	1726	Picture	MorphF3_00_orig.jpg ; MorphF3_00_UPPER.jpg	20917606	0	1	6237	2	0	next	incorrect	3449
Vp013	1726	Response	2	20923767	6161	1
Vp013	1727	Picture	MorphF7_03_orig.jpg ; MorphF7_00_UPPER.jpg	20923843	0	1	7564	2	0	next	hit	3451
Vp013	1727	Response	1	20931287	7444	1
Vp013	1728	Picture	MorphF8_06_orig.jpg ; MorphF8_10_UPPER.jpg	20931407	0	1	5839	2	0	next	hit	3453
Vp013	1728	Response	1	20937127	5720	1
Vp013	1729	Picture	MorphM3_04_orig.jpg ; MorphM3_10_UPPER.jpg	20937246	0	1	4208	173	0	next	incorrect	3455
Vp013	1729	Response	2	20941447	4201	1
Vp013	1730	Picture	MorphM8_08_orig.jpg ; MorphM8_10_UPPER.jpg	20941454	0	172	6142	173	0	next	incorrect	3457
Vp013	1730	Response	2	20947447	5993	1
Vp013	1731	Picture	MorphM7_04_orig.jpg ; MorphM7_10_UPPER.jpg	20947596	0	1	8978	180	0	next	hit	3459
Vp013	1731	Response	1	20956567	8971	1
Vp013	1732	Picture	MorphM8_03_orig.jpg ; MorphM8_00_UPPER.jpg	20956574	0	179	8936	180	0	next	incorrect	3461
Vp013	1732	Response	2	20965446	8872	1
Vp013	1733	Picture	MorphM5_01_orig.jpg ; MorphM5_10_UPPER.jpg	20965510	0	1	6370	2	0	next	incorrect	3463
Vp013	1733	Response	2	20971766	6256	1
Vp013	1734	Picture	MorphF8_10_orig.jpg ; MorphF8_10_UPPER.jpg	20971880	0	1	16135	189	0	next	incorrect	3465
Vp013	1734	Response	2	20988006	16126	1
Vp013	1735	Picture	MorphF9_08_orig.jpg ; MorphF9_10_UPPER.jpg	20988015	0	188	6798	346	0	next	incorrect	3467
Vp013	1735	Response	2	20994806	6791	1
Vp013	1736	Picture	MorphF4_06_orig.jpg ; MorphF4_00_UPPER.jpg	20994813	0	158	18734	159	0	next	hit	3469
Vp013	1736	Response	1	21013446	18633	1
Vp013	1737	Picture	MorphM10_10_orig.jpg ; MorphM10_10_UPPER.jpg	21013547	0	1	17746	171	0	next	hit	3471
Vp013	1737	Response	1	21031286	17739	1
Vp013	1738	Picture	MorphF2_08_orig.jpg ; MorphF2_00_UPPER.jpg	21031293	0	170	6538	171	0	next	incorrect	3473
Vp013	1738	Response	2	21037766	6473	1
Vp013	1739	Picture	MorphF8_08_orig.jpg ; MorphF8_00_UPPER.jpg	21037831	0	1	10183	170	0	next	incorrect	3475
Vp013	1739	Response	2	21048006	10175	1
Vp013	1740	Picture	MorphM8_09_orig.jpg ; MorphM8_10_UPPER.jpg	21048014	0	169	7731	170	0	next	incorrect	3477
Vp013	1740	Response	2	21055606	7592	1
Vp013	1741	Picture	MorphF1_04_orig.jpg ; MorphF1_00_UPPER.jpg	21055745	0	1	6370	2	0	next	incorrect	3479
Vp013	1741	Response	2	21062006	6261	1
Vp013	1742	Picture	MorphM8_02_orig.jpg ; MorphM8_10_UPPER.jpg	21062115	0	1	3418	167	0	next	incorrect	3481
Vp013	1742	Response	2	21065526	3411	1
Vp013	1743	Picture	MorphM10_05_orig.jpg ; MorphM10_10_UPPER.jpg	21065533	0	166	4544	167	0	next	incorrect	3483
Vp013	1743	Response	2	21070005	4472	1
Vp013	1744	Picture	MorphF3_05_orig.jpg ; MorphF3_00_UPPER.jpg	21070077	0	1	4512	2	0	next	hit	3485
Vp013	1744	Response	1	21074485	4408	1
Vp013	1745	Picture	MorphM8_05_orig.jpg ; MorphM8_00_UPPER.jpg	21074589	0	1	7696	2	0	next	incorrect	3487
Vp013	1745	Response	2	21082165	7576	1
Vp013	1746	Picture	MorphF2_00_orig.jpg ; MorphF2_00_UPPER.jpg	21082285	0	1	14730	2	0	next	incorrect	3489
Vp013	1746	Response	2	21096885	14600	1
Vp013	1747	Picture	MorphM6_03_orig.jpg ; MorphM6_10_UPPER.jpg	21097015	0	1	4909	2	0	next	incorrect	3491
Vp013	1747	Response	2	21101845	4830	1
Vp013	1748	Picture	MorphF10_10_orig.jpg ; MorphF10_10_UPPER.jpg	21101924	0	1	5574	2	0	next	hit	3493
Vp013	1748	Response	1	21107365	5441	1
Vp013	1749	Picture	MorphM3_05_orig.jpg ; MorphM3_10_UPPER.jpg	21107498	0	1	7794	170	0	next	hit	3495
Vp013	1749	Response	1	21115285	7787	1
Vp013	1750	Picture	MorphM1_01_orig.jpg ; MorphM1_00_UPPER.jpg	21115292	0	169	6139	170	0	next	incorrect	3497
Vp013	1750	Response	2	21121365	6073	1
Vp013	1751	Picture	MorphF1_00_orig.jpg ; MorphF1_00_UPPER.jpg	21121431	0	1	5175	2	0	next	incorrect	3499
Vp013	1751	Response	2	21126485	5054	1
Vp013	1752	Picture	MorphM5_02_orig.jpg ; MorphM5_10_UPPER.jpg	21126606	0	1	6237	2	0	next	incorrect	3501
Vp013	1752	Response	2	21132725	6119	1
Vp013	1753	Picture	MorphM1_07_orig.jpg ; MorphM1_10_UPPER.jpg	21132843	0	1	5409	167	0	next	incorrect	3503
Vp013	1753	Response	2	21138245	5402	1
Vp013	1754	Picture	MorphF7_04_orig.jpg ; MorphF7_10_UPPER.jpg	21138252	0	166	12480	325	0	next	incorrect	3505
Vp013	1754	Response	2	21150725	12473	1
Vp013	1755	Picture	MorphF1_10_orig.jpg ; MorphF1_10_UPPER.jpg	21150732	0	159	5732	160	0	next	incorrect	3507
Vp013	1755	Response	2	21156325	5593	1
Vp013	1756	Picture	MorphF3_05_orig.jpg ; MorphF3_10_UPPER.jpg	21156464	0	1	5573	2	0	next	incorrect	3509
Vp013	1756	Response	2	21161925	5461	1
Vp013	1757	Picture	MorphM1_03_orig.jpg ; MorphM1_10_UPPER.jpg	21162037	0	1	4113	3	0	next	incorrect	3511
Vp013	1757	Response	2	21166085	4048	1
Vp013	1758	Picture	MorphM10_00_orig.jpg ; MorphM10_00_UPPER.jpg	21166150	0	2	6768	3	0	next	hit	3513
Vp013	1758	Response	1	21172805	6655	1
Vp013	1759	Picture	MorphM3_03_orig.jpg ; MorphM3_10_UPPER.jpg	21172918	0	1	4777	2	0	next	incorrect	3515
Vp013	1759	Response	2	21177605	4687	1
Vp013	1760	Picture	MorphM5_07_orig.jpg ; MorphM5_00_UPPER.jpg	21177695	0	1	2522	2	0	next	incorrect	3517
Vp013	1760	Response	2	21180084	2389	1
Vp013	1761	Picture	MorphF1_02_orig.jpg ; MorphF1_10_UPPER.jpg	21180217	0	1	5555	153	0	next	incorrect	3519
Vp013	1761	Response	2	21185764	5547	1
Vp013	1762	Picture	MorphM8_10_orig.jpg ; MorphM8_00_UPPER.jpg	21185772	0	152	6387	153	0	next	incorrect	3521
Vp013	1762	Response	2	21192084	6312	1
Vp013	1763	Picture	MorphF3_06_orig.jpg ; MorphF3_10_UPPER.jpg	21192159	0	1	4910	2	0	next	incorrect	3523
Vp013	1763	Response	2	21196964	4805	1
Vp013	1764	Picture	MorphM6_03_orig.jpg ; MorphM6_00_UPPER.jpg	21197069	0	1	11810	2	0	next	incorrect	3525
Vp013	1764	Response	2	21203764	6695	1
Vp013	1765	Picture	end_ins	21208879	5000	1	2836815	2	5000	next	other	0
Vp013	1765	Response	3	24039268	2835389	1
