# Supplementary material for: Categorical Perception of Fear and Anger Expressions in Whole, Masked and Composite Faces
Source: PLoS One. 2015 Aug 11;10(8):e0134790. doi: 10.1371/journal.pone.0134790 (PMC4532458; doi:10.1371/journal.pone.0134790)
Supplement: S1 Dataset — (ZIP) [file pone.0134790.s001.zip › Exp2/Vp012-Vp012_UpDown_Identification.log]

Scenario - 
Logfile written - 08/25/2014 15:08:06

Subject	Trial	Event Type	Code	Time	TTime	Uncertainty	Duration	Uncertainty	ReqTime	ReqDur	Stim Type	Pair Index

Vp012	1	Picture	instruction	-9867	0	1	322854	2	0	next	other	0
Vp012	1	Response	1	312854	322721	1
Vp012	2	Response	1	415653	102666	1
Vp012	3	Picture	MorphM3_06_orig.jpg ; MorphM3_10_UPPER.jpg	415662	0	168	636794	362	0	next	hit	5
Vp012	3	Response	1	1052447	636785	1
Vp012	4	Picture	MorphF5_04_orig.jpg ; MorphF5_00_UPPER.jpg	1052456	0	194	74504	195	0	next	incorrect	7
Vp012	4	Response	2	1126847	74391	1
Vp012	5	Picture	MorphM7_10_orig.jpg ; MorphM7_10_UPPER.jpg	1126960	0	1	15095	167	0	next	hit	9
Vp012	5	Response	1	1142046	15086	1
Vp012	6	Picture	MorphF1_05_orig.jpg ; MorphF1_10_UPPER.jpg	1142055	0	166	37440	313	0	next	hit	11
Vp012	6	Response	1	1179486	37431	1
Vp012	7	Picture	MorphF8_00_orig.jpg ; MorphF8_10_UPPER.jpg	1179495	0	147	56639	317	0	next	incorrect	13
Vp012	7	Response	2	1236126	56631	1
Vp012	8	Picture	MorphM5_04_orig.jpg ; MorphM5_10_UPPER.jpg	1236134	0	170	15920	344	0	next	hit	15
Vp012	8	Response	1	1252045	15911	1
Vp012	9	Picture	MorphF2_05_orig.jpg ; MorphF2_00_UPPER.jpg	1252054	0	174	157199	397	0	next	incorrect	17
Vp012	9	Response	2	1409244	157190	1
Vp012	10	Picture	MorphF7_03_orig.jpg ; MorphF7_00_UPPER.jpg	1409253	0	223	11039	421	0	next	incorrect	19
Vp012	10	Response	2	1420284	11031	1
Vp012	11	Picture	MorphM6_01_orig.jpg ; MorphM6_00_UPPER.jpg	1420292	0	198	23517	366	0	next	incorrect	21
Vp012	11	Response	2	1443804	23512	1
Vp012	12	Picture	MorphF2_08_orig.jpg ; MorphF2_00_UPPER.jpg	1443809	0	168	17924	327	0	next	hit	23
Vp012	12	Response	1	1461723	17914	1
Vp012	13	Picture	MorphM2_00_orig.jpg ; MorphM2_00_UPPER.jpg	1461733	0	159	11039	160	0	next	incorrect	25
Vp012	13	Response	2	1472683	10950	1
Vp012	14	Picture	MorphM3_10_orig.jpg ; MorphM3_10_UPPER.jpg	1472772	0	1	13535	2	0	next	hit	27
Vp012	14	Response	1	1486203	13431	1
Vp012	15	Picture	MorphF5_03_orig.jpg ; MorphF5_10_UPPER.jpg	1486307	0	1	15393	2	0	next	hit	29
Vp012	15	Response	1	1501563	15256	1
Vp012	16	Picture	MorphM2_10_orig.jpg ; MorphM2_10_UPPER.jpg	1501700	0	1	14332	2	0	next	hit	31
Vp012	16	Response	1	1515883	14183	1
Vp012	17	Picture	MorphF7_07_orig.jpg ; MorphF7_00_UPPER.jpg	1516032	0	1	12871	2	0	next	incorrect	33
Vp012	17	Response	2	1528763	12731	1
Vp012	18	Picture	MorphF6_07_orig.jpg ; MorphF6_10_UPPER.jpg	1528903	0	1	11469	211	0	next	hit	35
Vp012	18	Response	1	1540363	11460	1
Vp012	19	Picture	MorphM8_02_orig.jpg ; MorphM8_10_UPPER.jpg	1540372	0	210	12284	211	0	next	hit	37
Vp012	19	Response	1	1552523	12151	1
Vp012	20	Picture	MorphF10_10_orig.jpg ; MorphF10_10_UPPER.jpg	1552656	0	1	44720	2	0	next	hit	39
Vp012	20	Response	1	1597242	44586	1
Vp012	21	Picture	MorphF2_01_orig.jpg ; MorphF2_00_UPPER.jpg	1597376	0	1	14034	167	0	next	incorrect	41
Vp012	21	Response	2	1611402	14026	1
Vp012	22	Picture	MorphM8_01_orig.jpg ; MorphM8_10_UPPER.jpg	1611410	0	166	19920	316	0	next	incorrect	43
Vp012	22	Response	2	1631322	19912	1
Vp012	23	Picture	MorphF5_02_orig.jpg ; MorphF5_00_UPPER.jpg	1631330	0	150	20961	306	0	next	hit	45
Vp012	23	Response	1	1652282	20952	1
Vp012	24	Picture	MorphF9_05_orig.jpg ; MorphF9_00_UPPER.jpg	1652291	0	156	40097	157	0	next	incorrect	47
Vp012	24	Response	2	1692281	39990	1
Vp012	25	Picture	MorphM8_06_orig.jpg ; MorphM8_00_UPPER.jpg	1692388	0	1	14199	2	0	next	hit	49
Vp012	25	Response	1	1706441	14053	1
Vp012	26	Picture	MorphF3_06_orig.jpg ; MorphF3_10_UPPER.jpg	1706587	0	1	11623	189	0	next	hit	51
Vp012	26	Response	1	1718201	11614	1
Vp012	27	Picture	MorphM1_02_orig.jpg ; MorphM1_00_UPPER.jpg	1718210	0	188	7200	341	0	next	hit	53
Vp012	27	Response	1	1725401	7191	1
Vp012	28	Picture	MorphF4_02_orig.jpg ; MorphF4_00_UPPER.jpg	1725410	0	153	24239	351	0	next	incorrect	55
Vp012	28	Response	2	1749641	24231	1
Vp012	29	Picture	MorphF10_02_orig.jpg ; MorphF10_10_UPPER.jpg	1749649	0	198	8240	384	0	next	hit	57
Vp012	29	Response	1	1757881	8232	1
Vp012	30	Picture	MorphM6_03_orig.jpg ; MorphM6_00_UPPER.jpg	1757889	0	186	17170	187	0	next	incorrect	59
Vp012	30	Response	2	1774920	17031	1
Vp012	31	Picture	MorphF4_09_orig.jpg ; MorphF4_10_UPPER.jpg	1775059	0	1	11677	2	0	next	hit	61
Vp012	31	Response	1	1786600	11541	1
Vp012	32	Picture	MorphF10_09_orig.jpg ; MorphF10_10_UPPER.jpg	1786736	0	1	35073	95	0	next	hit	63
Vp012	32	Response	1	1821800	35064	1
Vp012	33	Picture	MorphF2_06_orig.jpg ; MorphF2_10_UPPER.jpg	1821809	0	94	13097	95	0	next	hit	65
Vp012	33	Response	1	1834760	12951	1
Vp012	34	Picture	MorphF1_08_orig.jpg ; MorphF1_00_UPPER.jpg	1834906	0	1	62582	186	0	next	incorrect	67
Vp012	34	Response	2	1897479	62573	1
Vp012	35	Picture	MorphM5_08_orig.jpg ; MorphM5_00_UPPER.jpg	1897488	0	185	15279	352	0	next	incorrect	69
Vp012	35	Response	2	1912759	15271	1
Vp012	36	Picture	MorphF4_00_orig.jpg ; MorphF4_10_UPPER.jpg	1912767	0	167	21120	313	0	next	incorrect	71
Vp012	36	Response	2	1933879	21112	1
Vp012	37	Picture	MorphF3_01_orig.jpg ; MorphF3_10_UPPER.jpg	1933887	0	146	48182	147	0	next	hit	73
Vp012	37	Response	1	1981959	48072	1
Vp012	38	Picture	MorphM7_03_orig.jpg ; MorphM7_00_UPPER.jpg	1982069	0	1	32776	2	0	next	hit	75
Vp012	38	Response	1	2014758	32689	1
Vp012	39	Picture	MorphF3_02_orig.jpg ; MorphF3_10_UPPER.jpg	2014845	0	1	87362	221	0	next	incorrect	77
Vp012	39	Response	2	2102197	87352	1
Vp012	40	Picture	MorphM10_03_orig.jpg ; MorphM10_10_UPPER.jpg	2102207	0	220	11233	221	0	next	hit	79
Vp012	40	Response	1	2113317	11110	1
Vp012	41	Picture	MorphF7_09_orig.jpg ; MorphF7_10_UPPER.jpg	2113440	0	1	12926	213	0	next	hit	81
Vp012	41	Response	1	2126357	12917	1
Vp012	42	Picture	MorphF8_05_orig.jpg ; MorphF8_00_UPPER.jpg	2126366	0	212	13203	358	0	next	incorrect	83
Vp012	42	Response	2	2139557	13191	1
Vp012	43	Picture	MorphF9_07_orig.jpg ; MorphF9_00_UPPER.jpg	2139569	0	146	13756	337	0	next	incorrect	85
Vp012	43	Response	2	2153317	13748	1
Vp012	44	Picture	MorphM6_02_orig.jpg ; MorphM6_00_UPPER.jpg	2153325	0	191	10540	192	0	next	incorrect	87
Vp012	44	Response	2	2163717	10392	1
Vp012	45	Picture	MorphM10_00_orig.jpg ; MorphM10_00_UPPER.jpg	2163865	0	1	20701	2	0	next	incorrect	89
Vp012	45	Response	2	2184437	20572	1
Vp012	46	Picture	MorphM9_08_orig.jpg ; MorphM9_10_UPPER.jpg	2184566	0	1	10440	178	0	next	hit	91
Vp012	46	Response	1	2194996	10430	1
Vp012	47	Picture	MorphM4_00_orig.jpg ; MorphM4_10_UPPER.jpg	2195006	0	177	17279	326	0	next	hit	93
Vp012	47	Response	1	2212276	17270	1
Vp012	48	Picture	MorphF8_04_orig.jpg ; MorphF8_00_UPPER.jpg	2212285	0	149	14000	364	0	next	incorrect	95
Vp012	48	Response	2	2226276	13991	1
Vp012	49	Picture	MorphF10_03_orig.jpg ; MorphF10_00_UPPER.jpg	2226285	0	215	7645	216	0	next	incorrect	97
Vp012	49	Response	2	2233796	7511	1
Vp012	50	Picture	MorphF6_10_orig.jpg ; MorphF6_00_UPPER.jpg	2233930	0	1	90633	2	0	next	incorrect	99
Vp012	50	Response	2	2324435	90505	1
Vp012	51	Picture	MorphF4_04_orig.jpg ; MorphF4_00_UPPER.jpg	2324563	0	1	7166	2	0	next	incorrect	101
Vp012	51	Response	2	2331635	7072	1
Vp012	52	Picture	MorphM5_09_orig.jpg ; MorphM5_10_UPPER.jpg	2331729	0	1	8155	207	0	next	hit	103
Vp012	52	Response	1	2339875	8146	1
Vp012	53	Picture	MorphF9_01_orig.jpg ; MorphF9_10_UPPER.jpg	2339884	0	206	7600	376	0	next	hit	105
Vp012	53	Response	1	2347475	7591	1
Vp012	54	Picture	MorphM1_01_orig.jpg ; MorphM1_10_UPPER.jpg	2347484	0	170	19119	329	0	next	hit	107
Vp012	54	Response	1	2366595	19111	1
Vp012	55	Picture	MorphF3_00_orig.jpg ; MorphF3_10_UPPER.jpg	2366603	0	159	16961	343	0	next	hit	109
Vp012	55	Response	1	2383555	16952	1
Vp012	56	Picture	MorphM4_08_orig.jpg ; MorphM4_00_UPPER.jpg	2383564	0	184	15045	185	0	next	hit	111
Vp012	56	Response	1	2398515	14951	1
Vp012	57	Picture	MorphF7_05_orig.jpg ; MorphF7_00_UPPER.jpg	2398609	0	1	12154	189	0	next	incorrect	113
Vp012	57	Response	2	2410754	12145	1
Vp012	58	Picture	MorphF6_04_orig.jpg ; MorphF6_10_UPPER.jpg	2410763	0	188	8400	336	0	next	hit	115
Vp012	58	Response	1	2419154	8391	1
Vp012	59	Picture	MorphF10_00_orig.jpg ; MorphF10_00_UPPER.jpg	2419163	0	148	7520	340	0	next	incorrect	117
Vp012	59	Response	2	2426674	7511	1
Vp012	60	Picture	MorphF2_07_orig.jpg ; MorphF2_00_UPPER.jpg	2426683	0	192	10939	193	0	next	incorrect	119
Vp012	60	Response	2	2437474	10791	1
Vp012	61	Picture	MorphM8_04_orig.jpg ; MorphM8_10_UPPER.jpg	2437622	0	1	10820	196	0	next	hit	121
Vp012	61	Response	1	2448434	10812	1
Vp012	62	Picture	MorphM5_01_orig.jpg ; MorphM5_10_UPPER.jpg	2448442	0	195	13040	355	0	next	hit	123
Vp012	62	Response	1	2461474	13032	1
Vp012	63	Picture	MorphF3_00_orig.jpg ; MorphF3_00_UPPER.jpg	2461482	0	160	43286	161	0	next	incorrect	125
Vp012	63	Response	2	2504674	43192	1
Vp012	64	Picture	MorphF1_07_orig.jpg ; MorphF1_10_UPPER.jpg	2504768	0	1	11514	165	0	next	incorrect	127
Vp012	64	Response	2	2516273	11505	1
Vp012	65	Picture	MorphM1_08_orig.jpg ; MorphM1_10_UPPER.jpg	2516282	0	164	9520	363	0	next	hit	129
Vp012	65	Response	1	2525793	9511	1
Vp012	66	Picture	MorphF6_03_orig.jpg ; MorphF6_10_UPPER.jpg	2525802	0	199	11439	371	0	next	hit	131
Vp012	66	Response	1	2537233	11431	1
Vp012	67	Picture	MorphM9_00_orig.jpg ; MorphM9_10_UPPER.jpg	2537241	0	172	6009	173	0	next	hit	133
Vp012	67	Response	1	2543153	5912	1
Vp012	68	Picture	MorphM10_08_orig.jpg ; MorphM10_00_UPPER.jpg	2543250	0	1	20792	177	0	next	hit	135
Vp012	68	Response	1	2564033	20783	1
Vp012	69	Picture	MorphF4_10_orig.jpg ; MorphF4_10_UPPER.jpg	2564042	0	176	14319	364	0	next	hit	137
Vp012	69	Response	1	2578353	14311	1
Vp012	70	Picture	MorphM10_09_orig.jpg ; MorphM10_10_UPPER.jpg	2578361	0	188	17703	189	0	next	hit	139
Vp012	70	Response	1	2595953	17592	1
Vp012	71	Picture	MorphM8_09_orig.jpg ; MorphM8_00_UPPER.jpg	2596064	0	1	18137	178	0	next	incorrect	141
Vp012	71	Response	2	2614192	18128	1
Vp012	72	Picture	MorphM4_02_orig.jpg ; MorphM4_00_UPPER.jpg	2614201	0	177	19920	338	0	next	incorrect	143
Vp012	72	Response	2	2634112	19911	1
Vp012	73	Picture	MorphM1_04_orig.jpg ; MorphM1_10_UPPER.jpg	2634121	0	161	28292	163	0	next	hit	145
Vp012	73	Response	1	2662272	28151	1
Vp012	74	Picture	MorphF4_09_orig.jpg ; MorphF4_00_UPPER.jpg	2662413	0	2	12827	181	0	next	hit	147
Vp012	74	Response	1	2675231	12818	2
Vp012	75	Picture	MorphF3_09_orig.jpg ; MorphF3_10_UPPER.jpg	2675240	0	179	8273	180	0	next	hit	149
Vp012	75	Response	1	2683392	8152	1
Vp012	76	Picture	MorphM7_00_orig.jpg ; MorphM7_00_UPPER.jpg	2683513	0	1	17781	2	0	next	hit	151
Vp012	76	Response	1	2701152	17639	1
Vp012	77	Picture	MorphM8_04_orig.jpg ; MorphM8_00_UPPER.jpg	2701294	0	1	34104	2	0	next	hit	153
Vp012	77	Response	1	2735311	34017	1
Vp012	78	Picture	MorphM10_02_orig.jpg ; MorphM10_10_UPPER.jpg	2735398	0	1	7563	2	0	next	hit	155
Vp012	78	Response	1	2742831	7433	1
Vp012	79	Picture	MorphM2_00_orig.jpg ; MorphM2_10_UPPER.jpg	2742961	0	1	7697	2	0	next	hit	157
Vp012	79	Response	1	2750511	7550	1
Vp012	80	Picture	MorphF5_09_orig.jpg ; MorphF5_00_UPPER.jpg	2750658	0	1	11621	191	0	next	hit	159
Vp012	80	Response	1	2762271	11613	1
Vp012	81	Picture	MorphF2_03_orig.jpg ; MorphF2_00_UPPER.jpg	2762279	0	190	10540	191	0	next	incorrect	161
Vp012	81	Response	2	2772751	10472	1
Vp012	82	Picture	MorphM1_02_orig.jpg ; MorphM1_10_UPPER.jpg	2772819	0	1	23753	2	0	next	hit	163
Vp012	82	Response	1	2796431	23612	1
Vp012	83	Picture	MorphF4_05_orig.jpg ; MorphF4_00_UPPER.jpg	2796572	0	1	15260	2	0	next	incorrect	165
Vp012	83	Response	2	2811711	15139	1
Vp012	84	Picture	MorphF7_08_orig.jpg ; MorphF7_10_UPPER.jpg	2811832	0	1	18976	2	0	next	hit	167
Vp012	84	Response	1	2830670	18838	1
Vp012	85	Picture	MorphM8_00_orig.jpg ; MorphM8_10_UPPER.jpg	2830808	0	1	6989	179	0	next	hit	169
Vp012	85	Response	1	2837790	6982	1
Vp012	86	Picture	MorphF6_03_orig.jpg ; MorphF6_00_UPPER.jpg	2837797	0	178	73281	324	0	next	hit	171
Vp012	86	Response	1	2911070	73273	1
Vp012	87	Picture	MorphF3_03_orig.jpg ; MorphF3_10_UPPER.jpg	2911078	0	146	29737	147	0	next	hit	173
Vp012	87	Response	1	2940669	29591	1
Vp012	88	Picture	MorphM4_01_orig.jpg ; MorphM4_10_UPPER.jpg	2940815	0	1	49066	167	0	next	incorrect	175
Vp012	88	Response	2	2989869	49054	1
Vp012	89	Picture	MorphF1_03_orig.jpg ; MorphF1_10_UPPER.jpg	2989881	0	166	9852	167	0	next	incorrect	177
Vp012	89	Response	2	2999629	9748	1
Vp012	90	Picture	MorphF3_05_orig.jpg ; MorphF3_10_UPPER.jpg	2999733	0	1	8704	189	0	next	incorrect	179
Vp012	90	Response	2	3008429	8696	1
Vp012	91	Picture	MorphF10_01_orig.jpg ; MorphF10_00_UPPER.jpg	3008437	0	188	7485	189	0	next	incorrect	181
Vp012	91	Response	2	3015789	7352	1
Vp012	92	Picture	MorphF4_00_orig.jpg ; MorphF4_00_UPPER.jpg	3015922	0	1	5635	206	0	next	incorrect	183
Vp012	92	Response	2	3021549	5627	1
Vp012	93	Picture	MorphF5_01_orig.jpg ; MorphF5_00_UPPER.jpg	3021557	0	205	42004	206	0	next	incorrect	185
Vp012	93	Response	2	3063468	41911	1
Vp012	94	Picture	MorphM4_06_orig.jpg ; MorphM4_00_UPPER.jpg	3063561	0	1	68472	2	0	next	incorrect	187
Vp012	94	Response	2	3131948	68387	1
Vp012	95	Picture	MorphF8_10_orig.jpg ; MorphF8_10_UPPER.jpg	3132033	0	1	19363	146	0	next	hit	189
Vp012	95	Response	1	3151387	19354	1
Vp012	96	Picture	MorphF5_06_orig.jpg ; MorphF5_10_UPPER.jpg	3151396	0	145	11120	317	0	next	hit	191
Vp012	96	Response	1	3162507	11111	1
Vp012	97	Picture	MorphF9_09_orig.jpg ; MorphF9_00_UPPER.jpg	3162516	0	172	31439	354	0	next	incorrect	193
Vp012	97	Response	2	3193947	31431	1
Vp012	98	Picture	MorphF6_08_orig.jpg ; MorphF6_00_UPPER.jpg	3193955	0	182	11461	183	0	next	incorrect	195
Vp012	98	Response	2	3205307	11352	1
Vp012	99	Picture	MorphM2_07_orig.jpg ; MorphM2_10_UPPER.jpg	3205416	0	1	9900	187	0	next	incorrect	197
Vp012	99	Response	2	3215307	9891	1
Vp012	100	Picture	MorphM9_05_orig.jpg ; MorphM9_00_UPPER.jpg	3215316	0	186	12639	339	0	next	incorrect	199
Vp012	100	Response	2	3227947	12631	1
Vp012	101	Picture	MorphF5_07_orig.jpg ; MorphF5_10_UPPER.jpg	3227955	0	153	9706	154	0	next	hit	201
Vp012	101	Response	1	3237547	9592	1
Vp012	102	Picture	MorphF1_06_orig.jpg ; MorphF1_10_UPPER.jpg	3237661	0	1	25574	172	0	next	incorrect	203
Vp012	102	Response	2	3263226	25565	1
Vp012	103	Picture	MorphF9_08_orig.jpg ; MorphF9_10_UPPER.jpg	3263235	0	171	12480	335	0	next	hit	205
Vp012	103	Response	1	3275706	12471	1
Vp012	104	Picture	MorphF2_02_orig.jpg ; MorphF2_00_UPPER.jpg	3275715	0	164	8079	344	0	next	hit	207
Vp012	104	Response	1	3283786	8071	1
Vp012	105	Picture	MorphF6_02_orig.jpg ; MorphF6_00_UPPER.jpg	3283794	0	180	22738	181	0	next	incorrect	209
Vp012	105	Response	2	3306426	22632	1
Vp012	106	Picture	MorphM10_04_orig.jpg ; MorphM10_00_UPPER.jpg	3306532	0	1	9952	2	0	next	hit	211
Vp012	106	Response	1	3316346	9814	1
Vp012	107	Picture	MorphM3_05_orig.jpg ; MorphM3_10_UPPER.jpg	3316484	0	1	8758	2	0	next	hit	213
Vp012	107	Response	1	3325146	8662	1
Vp012	108	Picture	MorphM8_03_orig.jpg ; MorphM8_10_UPPER.jpg	3325242	0	1	19374	2	0	next	hit	215
Vp012	108	Response	1	3344506	19264	1
Vp012	109	Picture	MorphF7_01_orig.jpg ; MorphF7_10_UPPER.jpg	3344616	0	1	19095	149	0	next	incorrect	217
Vp012	109	Response	2	3363705	19089	1
Vp012	110	Picture	MorphM8_05_orig.jpg ; MorphM8_00_UPPER.jpg	3363711	0	148	10483	296	0	next	incorrect	219
Vp012	110	Response	2	3374185	10474	1
Vp012	111	Picture	MorphM3_03_orig.jpg ; MorphM3_00_UPPER.jpg	3374194	0	148	27483	149	0	next	incorrect	221
Vp012	111	Response	2	3401545	27351	1
Vp012	112	Picture	MorphM4_09_orig.jpg ; MorphM4_10_UPPER.jpg	3401677	0	1	15393	2	0	next	hit	223
Vp012	112	Response	1	3416985	15308	1
Vp012	113	Picture	MorphM3_03_orig.jpg ; MorphM3_10_UPPER.jpg	3417070	0	1	32909	2	0	next	incorrect	225
Vp012	113	Response	2	3449865	32795	1
Vp012	114	Picture	MorphM9_01_orig.jpg ; MorphM9_10_UPPER.jpg	3449979	0	1	10881	2	0	next	hit	227
Vp012	114	Response	1	3460744	10765	1
Vp012	115	Picture	MorphM5_09_orig.jpg ; MorphM5_00_UPPER.jpg	3460860	0	1	14464	2	0	next	incorrect	229
Vp012	115	Response	2	3475224	14364	1
Vp012	116	Picture	MorphF8_03_orig.jpg ; MorphF8_10_UPPER.jpg	3475324	0	1	73515	2	0	next	hit	231
Vp012	116	Response	1	3548744	73420	1
Vp012	117	Picture	MorphM9_09_orig.jpg ; MorphM9_00_UPPER.jpg	3548839	0	1	12076	2	0	next	incorrect	233
Vp012	117	Response	2	3560823	11984	1
Vp012	118	Picture	MorphF1_06_orig.jpg ; MorphF1_00_UPPER.jpg	3560915	0	1	9289	2	0	next	incorrect	235
Vp012	118	Response	2	3570103	9188	1
Vp012	119	Picture	MorphM7_08_orig.jpg ; MorphM7_10_UPPER.jpg	3570204	0	1	8467	160	0	next	hit	237
Vp012	119	Response	1	3578663	8459	1
Vp012	120	Picture	MorphM1_00_orig.jpg ; MorphM1_10_UPPER.jpg	3578671	0	159	23778	160	0	next	incorrect	239
Vp012	120	Response	2	3602343	23672	1
Vp012	121	Picture	MorphF2_08_orig.jpg ; MorphF2_10_UPPER.jpg	3602449	0	1	11280	2	0	next	hit	241
Vp012	121	Response	1	3613623	11174	1
Vp012	122	Picture	MorphF3_03_orig.jpg ; MorphF3_00_UPPER.jpg	3613729	0	1	14942	187	0	next	incorrect	243
Vp012	122	Response	2	3628663	14934	1
Vp012	123	Picture	MorphM6_04_orig.jpg ; MorphM6_00_UPPER.jpg	3628671	0	186	22960	369	0	next	incorrect	245
Vp012	123	Response	2	3651623	22952	1
Vp012	124	Picture	MorphF9_02_orig.jpg ; MorphF9_10_UPPER.jpg	3651631	0	183	61840	364	0	next	hit	247
Vp012	124	Response	1	3713462	61831	1
Vp012	125	Picture	MorphM2_08_orig.jpg ; MorphM2_00_UPPER.jpg	3713471	0	181	9734	182	0	next	incorrect	249
Vp012	125	Response	2	3723062	9591	1
Vp012	126	Picture	MorphF10_07_orig.jpg ; MorphF10_10_UPPER.jpg	3723205	0	1	8984	174	0	next	hit	251
Vp012	126	Response	1	3732182	8977	1
Vp012	127	Picture	MorphF6_10_orig.jpg ; MorphF6_10_UPPER.jpg	3732189	0	173	20740	174	0	next	hit	253
Vp012	127	Response	1	3752822	20633	1
Vp012	128	Picture	MorphM1_07_orig.jpg ; MorphM1_00_UPPER.jpg	3752929	0	1	18141	174	0	next	incorrect	255
Vp012	128	Response	2	3771061	18132	1
Vp012	129	Picture	MorphM2_06_orig.jpg ; MorphM2_10_UPPER.jpg	3771070	0	173	67981	174	0	next	hit	257
Vp012	129	Response	1	3838901	67831	1
Vp012	130	Picture	MorphM8_03_orig.jpg ; MorphM8_00_UPPER.jpg	3839051	0	1	7935	161	0	next	incorrect	259
Vp012	130	Response	2	3846981	7930	1
Vp012	131	Picture	MorphF7_10_orig.jpg ; MorphF7_00_UPPER.jpg	3846986	0	160	11306	161	0	next	incorrect	261
Vp012	131	Response	2	3858181	11195	1
Vp012	132	Picture	MorphM7_06_orig.jpg ; MorphM7_00_UPPER.jpg	3858292	0	1	13341	196	0	next	hit	263
Vp012	132	Response	1	3871620	13328	1
Vp012	133	Picture	MorphF4_01_orig.jpg ; MorphF4_10_UPPER.jpg	3871633	0	195	10796	343	0	next	hit	265
Vp012	133	Response	1	3882420	10787	1
Vp012	134	Picture	MorphM6_10_orig.jpg ; MorphM6_00_UPPER.jpg	3882429	0	148	7180	149	0	next	incorrect	267
Vp012	134	Response	2	3889460	7031	1
Vp012	135	Picture	MorphM4_05_orig.jpg ; MorphM4_00_UPPER.jpg	3889609	0	1	13137	2	0	next	incorrect	269
Vp012	135	Response	2	3902660	13051	1
Vp012	136	Picture	MorphF10_02_orig.jpg ; MorphF10_00_UPPER.jpg	3902746	0	1	8227	2	0	next	incorrect	271
Vp012	136	Response	2	3910900	8154	1
Vp012	137	Picture	MorphM7_03_orig.jpg ; MorphM7_10_UPPER.jpg	3910973	0	1	8974	184	0	next	hit	273
Vp012	137	Response	1	3919940	8967	1
Vp012	138	Picture	MorphF10_03_orig.jpg ; MorphF10_10_UPPER.jpg	3919947	0	183	43681	343	0	next	hit	275
Vp012	138	Response	1	3963620	43673	1
Vp012	139	Picture	MorphF1_09_orig.jpg ; MorphF1_10_UPPER.jpg	3963628	0	160	10908	161	0	next	hit	277
Vp012	139	Response	1	3974420	10792	1
Vp012	140	Picture	MorphF9_04_orig.jpg ; MorphF9_10_UPPER.jpg	3974536	0	1	8625	2	0	next	hit	279
Vp012	140	Response	1	3983059	8523	1
Vp012	141	Picture	MorphF10_04_orig.jpg ; MorphF10_00_UPPER.jpg	3983161	0	1	12208	2	0	next	incorrect	281
Vp012	141	Response	2	3995219	12058	1
Vp012	142	Picture	MorphF6_01_orig.jpg ; MorphF6_00_UPPER.jpg	3995369	0	1	7564	2	0	next	incorrect	283
Vp012	142	Response	2	4002819	7450	1
Vp012	143	Picture	MorphM8_02_orig.jpg ; MorphM8_00_UPPER.jpg	4002933	0	1	11014	2	0	next	incorrect	285
Vp012	143	Response	2	4013859	10926	1
Vp012	144	Picture	MorphM4_07_orig.jpg ; MorphM4_10_UPPER.jpg	4013947	0	1	41137	2	0	next	hit	287
Vp012	144	Response	1	4054979	41032	1
Vp012	145	Picture	MorphF8_02_orig.jpg ; MorphF8_10_UPPER.jpg	4055084	0	1	62858	175	0	next	hit	289
Vp012	145	Response	1	4117938	62854	1
Vp012	146	Picture	MorphM3_05_orig.jpg ; MorphM3_00_UPPER.jpg	4117942	0	174	13683	333	0	next	hit	291
Vp012	146	Response	1	4131618	13676	1
Vp012	147	Picture	MorphF7_10_orig.jpg ; MorphF7_10_UPPER.jpg	4131625	0	159	9713	160	0	next	hit	293
Vp012	147	Response	1	4141218	9593	1
Vp012	148	Picture	MorphF9_06_orig.jpg ; MorphF9_10_UPPER.jpg	4141338	0	1	6445	192	0	next	hit	295
Vp012	148	Response	1	4147778	6440	1
Vp012	149	Picture	MorphM9_07_orig.jpg ; MorphM9_10_UPPER.jpg	4147783	0	191	8019	192	0	next	hit	297
Vp012	149	Response	1	4155698	7915	1
Vp012	150	Picture	MorphM6_00_orig.jpg ; MorphM6_10_UPPER.jpg	4155802	0	1	7033	2	0	next	hit	299
Vp012	150	Response	1	4162738	6936	1
Vp012	151	Picture	MorphF1_03_orig.jpg ; MorphF1_00_UPPER.jpg	4162835	0	1	7033	2	0	next	incorrect	301
Vp012	151	Response	2	4169778	6943	1
Vp012	152	Picture	MorphM6_05_orig.jpg ; MorphM6_00_UPPER.jpg	4169868	0	1	7166	2	0	next	incorrect	303
Vp012	152	Response	2	4176898	7030	1
Vp012	153	Picture	MorphM4_04_orig.jpg ; MorphM4_10_UPPER.jpg	4177034	0	1	11872	205	0	next	incorrect	305
Vp012	153	Response	2	4188898	11864	1
Vp012	154	Picture	MorphM5_00_orig.jpg ; MorphM5_00_UPPER.jpg	4188906	0	204	6640	403	0	next	incorrect	307
Vp012	154	Response	2	4195537	6631	1
Vp012	155	Picture	MorphF6_06_orig.jpg ; MorphF6_00_UPPER.jpg	4195546	0	199	6398	370	0	next	incorrect	309
Vp012	155	Response	2	4201937	6391	1
Vp012	156	Picture	MorphM2_07_orig.jpg ; MorphM2_00_UPPER.jpg	4201944	0	171	8481	353	0	next	incorrect	311
Vp012	156	Response	2	4210417	8473	1
Vp012	157	Picture	MorphF7_00_orig.jpg ; MorphF7_10_UPPER.jpg	4210425	0	182	14247	183	0	next	incorrect	313
Vp012	157	Response	2	4224577	14152	1
Vp012	158	Picture	MorphM1_03_orig.jpg ; MorphM1_00_UPPER.jpg	4224672	0	1	7697	2	0	next	incorrect	315
Vp012	158	Response	2	4232257	7585	1
Vp012	159	Picture	MorphF6_05_orig.jpg ; MorphF6_10_UPPER.jpg	4232369	0	1	7431	2	0	next	hit	317
Vp012	159	Response	1	4239697	7328	1
Vp012	160	Picture	MorphF9_09_orig.jpg ; MorphF9_10_UPPER.jpg	4239800	0	1	5308	2	0	next	hit	319
Vp012	160	Response	1	4244977	5177	1
Vp012	161	Picture	MorphF10_06_orig.jpg ; MorphF10_00_UPPER.jpg	4245108	0	1	9421	3	0	next	hit	321
Vp012	161	Response	1	4254417	9309	1
Vp012	162	Picture	MorphF3_06_orig.jpg ; MorphF3_00_UPPER.jpg	4254529	0	2	9555	3	0	next	incorrect	323
Vp012	162	Response	2	4264017	9488	1
Vp012	163	Picture	MorphM8_06_orig.jpg ; MorphM8_10_UPPER.jpg	4264084	0	1	10218	2	0	next	hit	325
Vp012	163	Response	1	4274177	10093	1
Vp012	164	Picture	MorphM6_01_orig.jpg ; MorphM6_10_UPPER.jpg	4274302	0	1	7961	2	0	next	hit	327
Vp012	164	Response	1	4282177	7875	1
Vp012	165	Picture	MorphM5_10_orig.jpg ; MorphM5_00_UPPER.jpg	4282263	0	1	10085	3	0	next	incorrect	329
Vp012	165	Response	2	4292257	9994	1
Vp012	166	Picture	MorphM3_08_orig.jpg ; MorphM3_10_UPPER.jpg	4292348	0	2	11413	3	0	next	hit	331
Vp012	166	Response	1	4303616	11268	1
Vp012	167	Picture	MorphM8_07_orig.jpg ; MorphM8_00_UPPER.jpg	4303761	0	1	34103	2	0	next	hit	333
Vp012	167	Response	1	4337776	34015	1
Vp012	168	Picture	MorphF5_09_orig.jpg ; MorphF5_10_UPPER.jpg	4337864	0	1	6900	2	0	next	hit	335
Vp012	168	Response	1	4344576	6712	1
Vp012	169	Picture	MorphM4_03_orig.jpg ; MorphM4_10_UPPER.jpg	4344764	0	1	26620	188	0	next	incorrect	337
Vp012	169	Response	2	4371376	26612	1
Vp012	170	Picture	MorphF2_00_orig.jpg ; MorphF2_10_UPPER.jpg	4371384	0	187	17304	188	0	next	hit	339
Vp012	170	Response	1	4388576	17192	1
Vp012	171	Picture	MorphF1_09_orig.jpg ; MorphF1_00_UPPER.jpg	4388688	0	1	35430	2	0	next	incorrect	341
Vp012	171	Response	2	4424015	35327	1
Vp012	172	Picture	MorphM9_04_orig.jpg ; MorphM9_10_UPPER.jpg	4424118	0	1	14332	2	0	next	hit	343
Vp012	172	Response	1	4438335	14217	1
Vp012	173	Picture	MorphF4_07_orig.jpg ; MorphF4_00_UPPER.jpg	4438450	0	1	7829	2	0	next	incorrect	345
Vp012	173	Response	2	4446176	7726	1
Vp012	174	Picture	MorphF1_01_orig.jpg ; MorphF1_10_UPPER.jpg	4446279	0	1	9421	2	0	next	hit	347
Vp012	174	Response	1	4455615	9336	1
Vp012	175	Picture	MorphM2_04_orig.jpg ; MorphM2_10_UPPER.jpg	4455700	0	1	21047	187	0	next	hit	349
Vp012	175	Response	1	4476735	21035	1
Vp012	176	Picture	MorphM10_05_orig.jpg ; MorphM10_00_UPPER.jpg	4476747	0	186	7085	187	0	next	hit	351
Vp012	176	Response	1	4483695	6948	1
Vp012	177	Picture	MorphM6_09_orig.jpg ; MorphM6_10_UPPER.jpg	4483832	0	1	7962	2	0	next	hit	353
Vp012	177	Response	1	4491695	7863	1
Vp012	178	Picture	MorphM4_08_orig.jpg ; MorphM4_10_UPPER.jpg	4491794	0	1	24815	2	0	next	hit	355
Vp012	178	Response	1	4516495	24701	1
Vp012	179	Picture	MorphM8_10_orig.jpg ; MorphM8_10_UPPER.jpg	4516609	0	1	16587	2	0	next	hit	357
Vp012	179	Response	1	4533054	16445	1
Vp012	180	Picture	MorphF8_06_orig.jpg ; MorphF8_00_UPPER.jpg	4533196	0	1	15924	2	0	next	incorrect	359
Vp012	180	Response	2	4548973	15777	2
Vp012	181	Picture	MorphM10_06_orig.jpg ; MorphM10_10_UPPER.jpg	4549120	0	1	10749	2	0	next	hit	361
Vp012	181	Response	1	4559774	10654	1
Vp012	182	Picture	MorphM1_10_orig.jpg ; MorphM1_00_UPPER.jpg	4559869	0	1	22160	2	0	next	incorrect	363
Vp012	182	Response	2	4581934	22065	1
Vp012	183	Picture	MorphF9_04_orig.jpg ; MorphF9_00_UPPER.jpg	4582029	0	1	12607	2	0	next	incorrect	365
Vp012	183	Response	2	4594494	12465	1
Vp012	184	Picture	MorphM6_08_orig.jpg ; MorphM6_10_UPPER.jpg	4594636	0	1	7146	154	0	next	hit	367
Vp012	184	Response	1	4601774	7138	1
Vp012	185	Picture	MorphF4_03_orig.jpg ; MorphF4_00_UPPER.jpg	4601782	0	153	10104	154	0	next	incorrect	369
Vp012	185	Response	2	4611774	9992	1
Vp012	186	Picture	MorphM3_04_orig.jpg ; MorphM3_00_UPPER.jpg	4611886	0	1	11496	184	0	next	incorrect	371
Vp012	186	Response	2	4623373	11487	1
Vp012	187	Picture	MorphM9_06_orig.jpg ; MorphM9_10_UPPER.jpg	4623382	0	183	47422	185	0	next	incorrect	373
Vp012	187	Response	2	4670733	47351	1
Vp012	188	Picture	MorphM3_08_orig.jpg ; MorphM3_00_UPPER.jpg	4670804	0	2	7432	3	0	next	incorrect	375
Vp012	188	Response	2	4678093	7289	1
Vp012	189	Picture	MorphM2_01_orig.jpg ; MorphM2_00_UPPER.jpg	4678236	0	1	6236	2	0	next	incorrect	377
Vp012	189	Response	2	4684333	6097	1
Vp012	190	Picture	MorphM7_05_orig.jpg ; MorphM7_10_UPPER.jpg	4684472	0	1	6237	2	0	next	hit	379
Vp012	190	Response	1	4690573	6101	1
Vp012	191	Picture	MorphM10_07_orig.jpg ; MorphM10_00_UPPER.jpg	4690709	0	1	8493	2	0	next	hit	381
Vp012	191	Response	1	4699133	8424	1
Vp012	192	Picture	MorphM4_06_orig.jpg ; MorphM4_10_UPPER.jpg	4699202	0	1	7696	3	0	next	hit	383
Vp012	192	Response	1	4706813	7611	1
Vp012	193	Picture	MorphM2_08_orig.jpg ; MorphM2_10_UPPER.jpg	4706898	0	2	6635	3	0	next	hit	385
Vp012	193	Response	1	4713453	6555	1
Vp012	194	Picture	MorphF2_05_orig.jpg ; MorphF2_10_UPPER.jpg	4713533	0	1	6503	2	0	next	hit	387
Vp012	194	Response	1	4719932	6399	1
Vp012	195	Picture	MorphM5_08_orig.jpg ; MorphM5_10_UPPER.jpg	4720036	0	1	13933	2	0	next	hit	389
Vp012	195	Response	1	4733852	13816	1
Vp012	196	Picture	MorphF8_07_orig.jpg ; MorphF8_00_UPPER.jpg	4733969	0	1	8625	2	0	next	hit	391
Vp012	196	Response	1	4742492	8523	1
Vp012	197	Picture	MorphF6_09_orig.jpg ; MorphF6_10_UPPER.jpg	4742594	0	1	10484	2	0	next	hit	393
Vp012	197	Response	1	4752972	10378	1
Vp012	198	Picture	MorphM1_09_orig.jpg ; MorphM1_00_UPPER.jpg	4753078	0	1	14198	2	0	next	incorrect	395
Vp012	198	Response	2	4767132	14054	1
Vp012	199	Picture	MorphF9_05_orig.jpg ; MorphF9_10_UPPER.jpg	4767276	0	1	13223	182	0	next	incorrect	397
Vp012	199	Response	2	4780492	13216	1
Vp012	200	Picture	MorphM8_01_orig.jpg ; MorphM8_00_UPPER.jpg	4780499	0	181	16369	182	0	next	hit	399
Vp012	200	Response	1	4796732	16233	1
Vp012	201	Picture	MorphM5_07_orig.jpg ; MorphM5_00_UPPER.jpg	4796868	0	1	12606	2	0	next	incorrect	401
Vp012	201	Response	2	4809372	12504	1
Vp012	202	Picture	MorphM8_08_orig.jpg ; MorphM8_10_UPPER.jpg	4809474	0	1	11280	2	0	next	incorrect	403
Vp012	202	Response	2	4820652	11178	1
Vp012	203	Picture	MorphM6_04_orig.jpg ; MorphM6_10_UPPER.jpg	4820754	0	1	7665	166	0	next	incorrect	405
Vp012	203	Response	2	4828411	7657	1
Vp012	204	Picture	MorphM10_08_orig.jpg ; MorphM10_10_UPPER.jpg	4828419	0	165	8657	166	0	next	hit	407
Vp012	204	Response	1	4836971	8552	1
Vp012	205	Picture	MorphM7_09_orig.jpg ; MorphM7_10_UPPER.jpg	4837076	0	1	15393	2	0	next	hit	409
Vp012	205	Response	1	4852331	15255	1
Vp012	206	Picture	MorphM1_10_orig.jpg ; MorphM1_10_UPPER.jpg	4852469	0	1	10748	2	0	next	hit	411
Vp012	206	Response	1	4863131	10662	1
Vp012	207	Picture	MorphM10_00_orig.jpg ; MorphM10_10_UPPER.jpg	4863217	0	1	47904	2	0	next	hit	413
Vp012	207	Response	1	4911051	47834	1
Vp012	208	Picture	MorphM8_09_orig.jpg ; MorphM8_10_UPPER.jpg	4911121	0	1	13218	187	0	next	hit	415
Vp012	208	Response	1	4924331	13210	1
Vp012	209	Picture	MorphM5_02_orig.jpg ; MorphM5_10_UPPER.jpg	4924339	0	186	26959	351	0	next	hit	417
Vp012	209	Response	1	4951290	26951	1
Vp012	210	Picture	MorphM8_05_orig.jpg ; MorphM8_10_UPPER.jpg	4951298	0	165	14876	316	0	next	incorrect	419
Vp012	210	Response	2	4966170	14872	1
Vp012	211	Picture	MorphF7_01_orig.jpg ; MorphF7_00_UPPER.jpg	4966174	0	151	8483	312	0	next	incorrect	421
Vp012	211	Response	2	4974650	8476	1
Vp012	212	Picture	MorphM1_08_orig.jpg ; MorphM1_00_UPPER.jpg	4974657	0	161	24576	162	0	next	incorrect	423
Vp012	212	Response	2	4999130	24473	1
Vp012	213	Picture	MorphF3_10_orig.jpg ; MorphF3_10_UPPER.jpg	4999233	0	1	15104	159	0	next	incorrect	425
Vp012	213	Response	2	5014330	15097	1
Vp012	214	Picture	MorphM8_00_orig.jpg ; MorphM8_00_UPPER.jpg	5014337	0	158	28396	317	0	next	incorrect	427
Vp012	214	Response	2	5042729	28392	1
Vp012	215	Picture	MorphF10_10_orig.jpg ; MorphF10_00_UPPER.jpg	5042733	0	159	16214	161	0	next	hit	429
Vp012	215	Response	1	5058809	16076	1
Vp012	216	Picture	MorphF1_04_orig.jpg ; MorphF1_10_UPPER.jpg	5058947	0	2	19870	171	0	next	incorrect	431
Vp012	216	Response	2	5078809	19862	1
Vp012	217	Picture	MorphF3_10_orig.jpg ; MorphF3_00_UPPER.jpg	5078817	0	169	45285	170	0	next	incorrect	433
Vp012	217	Response	2	5124009	45192	1
Vp012	218	Picture	MorphM7_08_orig.jpg ; MorphM7_00_UPPER.jpg	5124102	0	1	32113	2	0	next	incorrect	435
Vp012	218	Response	2	5156088	31986	1
Vp012	219	Picture	MorphM2_01_orig.jpg ; MorphM2_10_UPPER.jpg	5156215	0	1	12844	163	0	next	hit	437
Vp012	219	Response	1	5169048	12833	1
Vp012	220	Picture	MorphM10_09_orig.jpg ; MorphM10_00_UPPER.jpg	5169059	0	162	10379	163	0	next	hit	439
Vp012	220	Response	1	5179288	10229	1
Vp012	221	Picture	MorphF6_01_orig.jpg ; MorphF6_10_UPPER.jpg	5179438	0	1	33705	2	0	next	incorrect	441
Vp012	221	Response	2	5213048	33610	1
Vp012	222	Picture	MorphF2_01_orig.jpg ; MorphF2_10_UPPER.jpg	5213143	0	1	41667	2	0	next	hit	443
Vp012	222	Response	1	5254728	41585	1
Vp012	223	Picture	MorphM6_09_orig.jpg ; MorphM6_00_UPPER.jpg	5254810	0	1	46965	146	0	next	incorrect	445
Vp012	223	Response	2	5301767	46957	1
Vp012	224	Picture	MorphF1_10_orig.jpg ; MorphF1_00_UPPER.jpg	5301775	0	145	33439	290	0	next	incorrect	447
Vp012	224	Response	2	5335207	33432	1
Vp012	225	Picture	MorphM5_10_orig.jpg ; MorphM5_10_UPPER.jpg	5335214	0	145	12618	146	0	next	hit	449
Vp012	225	Response	1	5347687	12473	1
Vp012	226	Picture	MorphM9_04_orig.jpg ; MorphM9_00_UPPER.jpg	5347832	0	1	13403	2	0	next	incorrect	451
Vp012	226	Response	2	5361126	13294	1
Vp012	227	Picture	MorphF6_06_orig.jpg ; MorphF6_10_UPPER.jpg	5361235	0	1	12860	146	0	next	hit	453
Vp012	227	Response	1	5374086	12851	1
Vp012	228	Picture	MorphF2_10_orig.jpg ; MorphF2_00_UPPER.jpg	5374095	0	145	11158	146	0	next	hit	455
Vp012	228	Response	1	5385126	11031	1
Vp012	229	Picture	MorphF9_07_orig.jpg ; MorphF9_10_UPPER.jpg	5385253	0	1	28121	146	0	next	incorrect	457
Vp012	229	Response	2	5413366	28113	1
Vp012	230	Picture	MorphM7_04_orig.jpg ; MorphM7_00_UPPER.jpg	5413374	0	145	36901	146	0	next	incorrect	459
Vp012	230	Response	2	5450166	36792	1
Vp012	231	Picture	MorphM2_05_orig.jpg ; MorphM2_10_UPPER.jpg	5450275	0	1	15526	2	0	next	hit	461
Vp012	231	Response	1	5465685	15410	1
Vp012	232	Picture	MorphM5_02_orig.jpg ; MorphM5_00_UPPER.jpg	5465801	0	1	20037	2	0	next	incorrect	463
Vp012	232	Response	2	5485765	19964	1
Vp012	233	Picture	MorphF6_04_orig.jpg ; MorphF6_00_UPPER.jpg	5485838	0	1	8095	2	0	next	incorrect	465
Vp012	233	Response	2	5493845	8007	1
Vp012	234	Picture	MorphM10_10_orig.jpg ; MorphM10_00_UPPER.jpg	5493933	0	1	63961	2	0	next	hit	467
Vp012	234	Response	1	5557765	63832	1
Vp012	235	Picture	MorphF9_01_orig.jpg ; MorphF9_00_UPPER.jpg	5557894	0	1	8492	2	0	next	incorrect	469
Vp012	235	Response	2	5566244	8350	1
Vp012	236	Picture	MorphM8_07_orig.jpg ; MorphM8_10_UPPER.jpg	5566386	0	1	28345	188	0	next	hit	471
Vp012	236	Response	1	5594724	28338	1
Vp012	237	Picture	MorphM10_02_orig.jpg ; MorphM10_00_UPPER.jpg	5594731	0	187	21948	188	0	next	incorrect	473
Vp012	237	Response	2	5616564	21833	1
Vp012	238	Picture	MorphF2_06_orig.jpg ; MorphF2_00_UPPER.jpg	5616679	0	1	36290	204	0	next	incorrect	475
Vp012	238	Response	2	5652964	36285	1
Vp012	239	Picture	MorphM6_07_orig.jpg ; MorphM6_00_UPPER.jpg	5652969	0	203	18882	367	0	next	incorrect	477
Vp012	239	Response	2	5671843	18874	1
Vp012	240	Picture	MorphF6_09_orig.jpg ; MorphF6_00_UPPER.jpg	5671851	0	164	11443	165	0	next	incorrect	479
Vp012	240	Response	2	5683203	11352	1
Vp012	241	Picture	MorphF9_03_orig.jpg ; MorphF9_00_UPPER.jpg	5683294	0	1	16852	2	0	next	incorrect	481
Vp012	241	Response	2	5700003	16709	1
Vp012	242	Picture	MorphF5_03_orig.jpg ; MorphF5_00_UPPER.jpg	5700146	0	1	19109	2	0	next	incorrect	483
Vp012	242	Response	2	5719123	18977	1
Vp012	243	Picture	MorphF1_00_orig.jpg ; MorphF1_00_UPPER.jpg	5719255	0	1	12872	2	0	next	incorrect	485
Vp012	243	Response	2	5732003	12748	1
Vp012	244	Picture	MorphF10_09_orig.jpg ; MorphF10_00_UPPER.jpg	5732127	0	1	14862	2	0	next	hit	487
Vp012	244	Response	1	5746883	14756	1
Vp012	245	Picture	MorphF3_01_orig.jpg ; MorphF3_00_UPPER.jpg	5746989	0	1	17741	175	0	next	incorrect	489
Vp012	245	Response	2	5764723	17734	1
Vp012	246	Picture	MorphF2_07_orig.jpg ; MorphF2_10_UPPER.jpg	5764730	0	174	26315	175	0	next	incorrect	491
Vp012	246	Response	2	5790962	26232	1
Vp012	247	Picture	MorphF7_03_orig.jpg ; MorphF7_10_UPPER.jpg	5791045	0	1	11146	2	0	next	incorrect	493
Vp012	247	Response	2	5802082	11037	1
Vp012	248	Picture	MorphM10_03_orig.jpg ; MorphM10_00_UPPER.jpg	5802191	0	1	25578	168	0	next	incorrect	495
Vp012	248	Response	2	5827762	25571	1
Vp012	249	Picture	MorphF3_02_orig.jpg ; MorphF3_00_UPPER.jpg	5827769	0	167	11180	168	0	next	incorrect	497
Vp012	249	Response	2	5838802	11033	1
Vp012	250	Picture	MorphM3_10_orig.jpg ; MorphM3_00_UPPER.jpg	5838949	0	1	11380	167	0	next	incorrect	499
Vp012	250	Response	2	5850322	11373	1
Vp012	251	Picture	MorphM8_08_orig.jpg ; MorphM8_00_UPPER.jpg	5850329	0	166	40107	167	0	next	incorrect	501
Vp012	251	Response	2	5890321	39992	1
Vp012	252	Picture	MorphM6_06_orig.jpg ; MorphM6_00_UPPER.jpg	5890436	0	1	8493	2	0	next	incorrect	503
Vp012	252	Response	2	5898801	8365	1
Vp012	253	Picture	MorphF6_05_orig.jpg ; MorphF6_00_UPPER.jpg	5898929	0	1	42463	2	0	next	incorrect	505
Vp012	253	Response	2	5941281	42352	1
Vp012	254	Picture	MorphM1_06_orig.jpg ; MorphM1_10_UPPER.jpg	5941392	0	1	17096	157	0	next	hit	507
Vp012	254	Response	1	5958481	17089	1
Vp012	255	Picture	MorphM4_09_orig.jpg ; MorphM4_00_UPPER.jpg	5958488	0	156	14354	157	0	next	hit	509
Vp012	255	Response	1	5972721	14233	1
Vp012	256	Picture	MorphM1_01_orig.jpg ; MorphM1_00_UPPER.jpg	5972842	0	1	14127	206	0	next	incorrect	511
Vp012	256	Response	2	5986960	14118	1
Vp012	257	Picture	MorphF9_00_orig.jpg ; MorphF9_00_UPPER.jpg	5986969	0	205	58061	206	0	next	incorrect	513
Vp012	257	Response	2	6044880	57911	1
Vp012	258	Picture	MorphF4_06_orig.jpg ; MorphF4_10_UPPER.jpg	6045030	0	1	14862	2	0	next	hit	515
Vp012	258	Response	1	6059760	14730	1
Vp012	259	Picture	MorphF2_10_orig.jpg ; MorphF2_10_UPPER.jpg	6059892	0	1	10996	153	0	next	hit	517
Vp012	259	Response	1	6070880	10988	1
Vp012	260	Picture	MorphF4_08_orig.jpg ; MorphF4_10_UPPER.jpg	6070888	0	152	10899	153	0	next	hit	519
Vp012	260	Response	1	6081680	10792	1
Vp012	261	Picture	MorphF7_05_orig.jpg ; MorphF7_10_UPPER.jpg	6081787	0	1	36861	164	0	next	incorrect	521
Vp012	261	Response	2	6118639	36852	1
Vp012	262	Picture	MorphM7_02_orig.jpg ; MorphM7_00_UPPER.jpg	6118648	0	163	84238	352	0	next	incorrect	523
Vp012	262	Response	2	6202878	84230	1
Vp012	263	Picture	MorphM9_05_orig.jpg ; MorphM9_10_UPPER.jpg	6202886	0	189	7601	340	0	next	hit	525
Vp012	263	Response	1	6210478	7592	1
Vp012	264	Picture	MorphM3_02_orig.jpg ; MorphM3_00_UPPER.jpg	6210487	0	151	9278	313	0	next	hit	527
Vp012	264	Response	1	6219758	9271	1
Vp012	265	Picture	MorphF10_06_orig.jpg ; MorphF10_10_UPPER.jpg	6219765	0	162	8640	310	0	next	hit	529
Vp012	265	Response	1	6228398	8633	1
Vp012	266	Picture	MorphM5_07_orig.jpg ; MorphM5_10_UPPER.jpg	6228405	0	148	10364	149	0	next	hit	531
Vp012	266	Response	1	6238638	10233	1
Vp012	267	Picture	MorphM6_02_orig.jpg ; MorphM6_10_UPPER.jpg	6238769	0	1	25744	2	0	next	hit	533
Vp012	267	Response	1	6264398	25629	1
Vp012	268	Picture	MorphM3_00_orig.jpg ; MorphM3_00_UPPER.jpg	6264513	0	1	10748	2	0	next	hit	535
Vp012	268	Response	1	6275198	10685	1
Vp012	269	Picture	MorphM1_00_orig.jpg ; MorphM1_00_UPPER.jpg	6275261	0	1	11147	2	0	next	incorrect	537
Vp012	269	Response	2	6286318	11057	1
Vp012	270	Picture	MorphF8_08_orig.jpg ; MorphF8_10_UPPER.jpg	6286408	0	1	10318	167	0	next	hit	539
Vp012	270	Response	1	6296718	10310	1
Vp012	271	Picture	MorphM10_01_orig.jpg ; MorphM10_00_UPPER.jpg	6296726	0	166	11047	167	0	next	incorrect	541
Vp012	271	Response	2	6307677	10951	1
Vp012	272	Picture	MorphM1_05_orig.jpg ; MorphM1_00_UPPER.jpg	6307773	0	1	15260	2	0	next	hit	543
Vp012	272	Response	1	6322957	15184	1
Vp012	273	Picture	MorphM7_06_orig.jpg ; MorphM7_10_UPPER.jpg	6323033	0	1	12474	2	0	next	hit	545
Vp012	273	Response	1	6335357	12324	1
Vp012	274	Picture	MorphF4_06_orig.jpg ; MorphF4_00_UPPER.jpg	6335507	0	1	13137	2	0	next	incorrect	547
Vp012	274	Response	2	6348557	13050	1
Vp012	275	Picture	MorphF6_00_orig.jpg ; MorphF6_10_UPPER.jpg	6348644	0	1	15791	2	0	next	hit	549
Vp012	275	Response	1	6364317	15673	1
Vp012	276	Picture	MorphF5_04_orig.jpg ; MorphF5_10_UPPER.jpg	6364435	0	1	22530	163	0	next	hit	551
Vp012	276	Response	1	6386957	22522	1
Vp012	277	Picture	MorphF8_01_orig.jpg ; MorphF8_10_UPPER.jpg	6386965	0	162	29839	342	0	next	incorrect	553
Vp012	277	Response	2	6416796	29831	1
Vp012	278	Picture	MorphM4_03_orig.jpg ; MorphM4_00_UPPER.jpg	6416804	0	180	28561	330	0	next	incorrect	555
Vp012	278	Response	2	6445356	28552	1
Vp012	279	Picture	MorphF7_04_orig.jpg ; MorphF7_10_UPPER.jpg	6445365	0	150	23358	297	0	next	incorrect	557
Vp012	279	Response	2	6468716	23351	1
Vp012	280	Picture	MorphM1_04_orig.jpg ; MorphM1_00_UPPER.jpg	6468723	0	147	23102	148	0	next	incorrect	559
Vp012	280	Response	2	6491676	22953	1
Vp012	281	Picture	MorphM7_09_orig.jpg ; MorphM7_00_UPPER.jpg	6491825	0	1	15659	2	0	next	hit	561
Vp012	281	Response	1	6507356	15531	1
Vp012	282	Picture	MorphM9_01_orig.jpg ; MorphM9_00_UPPER.jpg	6507484	0	1	20275	162	0	next	incorrect	563
Vp012	282	Response	2	6527755	20271	1
Vp012	283	Picture	MorphM10_01_orig.jpg ; MorphM10_10_UPPER.jpg	6527759	0	161	9184	162	0	next	hit	565
Vp012	283	Response	1	6536875	9116	1
Vp012	284	Picture	MorphF8_00_orig.jpg ; MorphF8_00_UPPER.jpg	6536943	0	1	49762	2	0	next	incorrect	567
Vp012	284	Response	2	6586555	49612	1
Vp012	285	Picture	MorphM5_04_orig.jpg ; MorphM5_00_UPPER.jpg	6586705	0	1	25743	2	0	next	incorrect	569
Vp012	285	Response	2	6612315	25610	1
Vp012	286	Picture	MorphM4_04_orig.jpg ; MorphM4_00_UPPER.jpg	6612448	0	1	9953	2	0	next	incorrect	571
Vp012	286	Response	2	6622314	9866	1
Vp012	287	Picture	MorphF3_05_orig.jpg ; MorphF3_00_UPPER.jpg	6622401	0	1	8360	2	0	next	incorrect	573
Vp012	287	Response	2	6630634	8233	1
Vp012	288	Picture	MorphF10_05_orig.jpg ; MorphF10_10_UPPER.jpg	6630761	0	1	6236	2	0	next	hit	575
Vp012	288	Response	1	6636874	6113	1
Vp012	289	Picture	MorphM2_06_orig.jpg ; MorphM2_00_UPPER.jpg	6636997	0	1	11014	2	0	next	incorrect	577
Vp012	289	Response	2	6647914	10917	1
Vp012	290	Picture	MorphM9_08_orig.jpg ; MorphM9_00_UPPER.jpg	6648011	0	1	9111	180	0	next	incorrect	579
Vp012	290	Response	2	6657114	9103	1
Vp012	291	Picture	MorphM5_05_orig.jpg ; MorphM5_00_UPPER.jpg	6657122	0	179	26054	180	0	next	hit	581
Vp012	291	Response	1	6683114	25992	1
Vp012	292	Picture	MorphF7_04_orig.jpg ; MorphF7_00_UPPER.jpg	6683176	0	1	39677	2	0	next	incorrect	583
Vp012	292	Response	2	6722714	39538	1
Vp012	293	Picture	MorphF5_02_orig.jpg ; MorphF5_10_UPPER.jpg	6722853	0	1	23488	2	0	next	incorrect	585
Vp012	293	Response	2	6746233	23380	1
Vp012	294	Picture	MorphF2_03_orig.jpg ; MorphF2_10_UPPER.jpg	6746341	0	1	13137	2	0	next	incorrect	587
Vp012	294	Response	2	6759353	13012	1
Vp012	295	Picture	MorphF5_07_orig.jpg ; MorphF5_00_UPPER.jpg	6759478	0	1	15526	2	0	next	hit	589
Vp012	295	Response	1	6774873	15395	1
Vp012	296	Picture	MorphM7_10_orig.jpg ; MorphM7_00_UPPER.jpg	6775004	0	1	6437	200	0	next	hit	591
Vp012	296	Response	1	6781433	6429	1
Vp012	297	Picture	MorphF7_06_orig.jpg ; MorphF7_00_UPPER.jpg	6781441	0	199	14240	356	0	next	incorrect	593
Vp012	297	Response	2	6795673	14232	1
Vp012	298	Picture	MorphF9_03_orig.jpg ; MorphF9_10_UPPER.jpg	6795681	0	157	14886	158	0	next	hit	595
Vp012	298	Response	1	6810473	14792	1
Vp012	299	Picture	MorphM3_09_orig.jpg ; MorphM3_10_UPPER.jpg	6810567	0	1	18047	2	0	next	hit	597
Vp012	299	Response	1	6828473	17906	1
Vp012	300	Picture	MorphM4_01_orig.jpg ; MorphM4_00_UPPER.jpg	6828614	0	1	10483	2	0	next	hit	599
Vp012	300	Response	1	6839032	10418	1
Vp012	301	Picture	MorphM8_10_orig.jpg ; MorphM8_00_UPPER.jpg	6839097	0	1	16189	2	0	next	hit	601
Vp012	301	Response	1	6855192	16095	1
Vp012	302	Picture	MorphF1_02_orig.jpg ; MorphF1_00_UPPER.jpg	6855286	0	1	48170	2	0	next	incorrect	603
Vp012	302	Response	2	6903352	48066	1
Vp012	303	Picture	MorphF9_08_orig.jpg ; MorphF9_00_UPPER.jpg	6903456	0	1	11263	151	0	next	incorrect	605
Vp012	303	Response	2	6914712	11256	1
Vp012	304	Picture	MorphF1_07_orig.jpg ; MorphF1_00_UPPER.jpg	6914719	0	150	9680	307	0	next	incorrect	607
Vp012	304	Response	2	6924392	9673	1
Vp012	305	Picture	MorphF8_03_orig.jpg ; MorphF8_00_UPPER.jpg	6924399	0	157	11170	158	0	next	incorrect	609
Vp012	305	Response	2	6935431	11032	1
Vp012	306	Picture	MorphF6_00_orig.jpg ; MorphF6_00_UPPER.jpg	6935569	0	1	9554	2	0	next	incorrect	611
Vp012	306	Response	2	6945031	9462	1
Vp012	307	Picture	MorphM4_05_orig.jpg ; MorphM4_10_UPPER.jpg	6945123	0	1	8095	2	0	next	incorrect	613
Vp012	307	Response	2	6953111	7988	1
Vp012	308	Picture	MorphM9_03_orig.jpg ; MorphM9_10_UPPER.jpg	6953218	0	1	19182	194	0	next	hit	615
Vp012	308	Response	1	6972391	19173	1
Vp012	309	Picture	MorphF7_02_orig.jpg ; MorphF7_10_UPPER.jpg	6972400	0	193	9595	345	0	next	incorrect	617
Vp012	309	Response	2	6981991	9591	1
Vp012	310	Picture	MorphF10_05_orig.jpg ; MorphF10_00_UPPER.jpg	6981995	0	152	11563	153	0	next	hit	619
Vp012	310	Response	1	6993431	11436	1
Vp012	311	Picture	MorphF5_00_orig.jpg ; MorphF5_10_UPPER.jpg	6993558	0	1	17118	2	0	next	incorrect	621
Vp012	311	Response	2	7010551	16993	1
Vp012	312	Picture	MorphF1_10_orig.jpg ; MorphF1_10_UPPER.jpg	7010676	0	1	15242	153	0	next	incorrect	623
Vp012	312	Response	2	7025911	15235	1
Vp012	313	Picture	MorphF9_02_orig.jpg ; MorphF9_00_UPPER.jpg	7025918	0	152	8909	153	0	next	incorrect	625
Vp012	313	Response	2	7034711	8793	1
Vp012	314	Picture	MorphF7_07_orig.jpg ; MorphF7_10_UPPER.jpg	7034827	0	1	6852	183	0	next	hit	627
Vp012	314	Response	1	7041671	6844	1
Vp012	315	Picture	MorphM3_01_orig.jpg ; MorphM3_10_UPPER.jpg	7041679	0	182	16769	183	0	next	hit	629
Vp012	315	Response	1	7058310	16631	1
Vp012	316	Picture	MorphM7_07_orig.jpg ; MorphM7_00_UPPER.jpg	7058448	0	1	7165	2	0	next	hit	631
Vp012	316	Response	1	7065510	7062	1
Vp012	317	Picture	MorphM1_06_orig.jpg ; MorphM1_00_UPPER.jpg	7065613	0	1	6864	171	0	next	incorrect	633
Vp012	317	Response	2	7072470	6857	1
Vp012	318	Picture	MorphF4_04_orig.jpg ; MorphF4_10_UPPER.jpg	7072477	0	170	9437	325	0	next	hit	635
Vp012	318	Response	1	7081910	9433	1
Vp012	319	Picture	MorphF8_01_orig.jpg ; MorphF8_00_UPPER.jpg	7081914	0	155	9841	156	0	next	incorrect	637
Vp012	319	Response	2	7091670	9756	1
Vp012	320	Picture	MorphF3_07_orig.jpg ; MorphF3_00_UPPER.jpg	7091755	0	1	13933	2	0	next	incorrect	639
Vp012	320	Response	2	7105590	13835	1
Vp012	321	Picture	MorphF4_10_orig.jpg ; MorphF4_00_UPPER.jpg	7105688	0	1	79830	190	0	next	hit	641
Vp012	321	Response	1	7185509	79821	1
Vp012	322	Picture	MorphM2_02_orig.jpg ; MorphM2_00_UPPER.jpg	7185518	0	189	33199	353	0	next	incorrect	643
Vp012	322	Response	2	7218709	33191	1
Vp012	323	Picture	MorphM3_07_orig.jpg ; MorphM3_00_UPPER.jpg	7218717	0	164	15519	335	0	next	hit	645
Vp012	323	Response	1	7234229	15512	1
Vp012	324	Picture	MorphF9_00_orig.jpg ; MorphF9_10_UPPER.jpg	7234236	0	171	20075	172	0	next	hit	647
Vp012	324	Response	1	7254229	19993	1
Vp012	325	Picture	MorphM4_02_orig.jpg ; MorphM4_10_UPPER.jpg	7254311	0	1	11146	2	0	next	incorrect	649
Vp012	325	Response	2	7265348	11037	1
Vp012	326	Picture	MorphM2_02_orig.jpg ; MorphM2_10_UPPER.jpg	7265457	0	1	11943	2	0	next	hit	651
Vp012	326	Response	1	7277268	11811	1
Vp012	327	Picture	MorphF2_09_orig.jpg ; MorphF2_10_UPPER.jpg	7277400	0	1	7564	2	0	next	hit	653
Vp012	327	Response	1	7284868	7468	1
Vp012	328	Picture	MorphF4_03_orig.jpg ; MorphF4_10_UPPER.jpg	7284964	0	1	34767	2	0	next	incorrect	655
Vp012	328	Response	2	7319668	34704	1
Vp012	329	Picture	MorphF8_02_orig.jpg ; MorphF8_00_UPPER.jpg	7319731	0	1	31317	2	0	next	incorrect	657
Vp012	329	Response	2	7350947	31216	1
Vp012	330	Picture	MorphF5_08_orig.jpg ; MorphF5_10_UPPER.jpg	7351048	0	1	6635	2	0	next	hit	659
Vp012	330	Response	1	7357587	6539	1
Vp012	331	Picture	MorphF3_08_orig.jpg ; MorphF3_10_UPPER.jpg	7357683	0	1	33042	2	0	next	hit	661
Vp012	331	Response	1	7390627	32944	1
Vp012	332	Picture	MorphF8_04_orig.jpg ; MorphF8_10_UPPER.jpg	7390725	0	1	21629	2	0	next	hit	663
Vp012	332	Response	1	7412227	21502	1
Vp012	333	Picture	MorphF7_02_orig.jpg ; MorphF7_00_UPPER.jpg	7412354	0	1	25720	159	0	next	incorrect	665
Vp012	333	Response	2	7438067	25713	1
Vp012	334	Picture	MorphM6_00_orig.jpg ; MorphM6_00_UPPER.jpg	7438074	0	158	28881	363	0	next	incorrect	667
Vp012	334	Response	2	7466947	28873	1
Vp012	335	Picture	MorphM5_06_orig.jpg ; MorphM5_10_UPPER.jpg	7466955	0	205	8166	206	0	next	incorrect	669
Vp012	335	Response	2	7475026	8071	1
Vp012	336	Picture	MorphF2_09_orig.jpg ; MorphF2_00_UPPER.jpg	7475121	0	1	16394	195	0	next	incorrect	671
Vp012	336	Response	2	7491506	16385	1
Vp012	337	Picture	MorphF8_09_orig.jpg ; MorphF8_00_UPPER.jpg	7491515	0	194	10640	364	0	next	incorrect	673
Vp012	337	Response	2	7502146	10631	1
Vp012	338	Picture	MorphF9_10_orig.jpg ; MorphF9_00_UPPER.jpg	7502155	0	170	6804	171	0	next	incorrect	675
Vp012	338	Response	2	7508866	6711	1
Vp012	339	Picture	MorphF4_05_orig.jpg ; MorphF4_10_UPPER.jpg	7508959	0	1	7914	183	0	next	hit	677
Vp012	339	Response	1	7516866	7907	1
Vp012	340	Picture	MorphM5_01_orig.jpg ; MorphM5_00_UPPER.jpg	7516873	0	182	9735	183	0	next	incorrect	679
Vp012	340	Response	2	7526546	9673	1
Vp012	341	Picture	MorphM6_05_orig.jpg ; MorphM6_10_UPPER.jpg	7526608	0	1	9952	2	0	next	hit	681
Vp012	341	Response	1	7536466	9858	1
Vp012	342	Picture	MorphM1_05_orig.jpg ; MorphM1_10_UPPER.jpg	7536560	0	1	7273	160	0	next	hit	683
Vp012	342	Response	1	7543826	7266	1
Vp012	343	Picture	MorphF5_08_orig.jpg ; MorphF5_00_UPPER.jpg	7543833	0	159	27627	160	0	next	hit	685
Vp012	343	Response	1	7571346	27513	1
Vp012	344	Picture	MorphM6_07_orig.jpg ; MorphM6_10_UPPER.jpg	7571460	0	1	43127	2	0	next	hit	687
Vp012	344	Response	1	7614465	43005	1
Vp012	345	Picture	MorphF5_00_orig.jpg ; MorphF5_00_UPPER.jpg	7614587	0	1	13085	187	0	next	incorrect	689
Vp012	345	Response	2	7627665	13078	1
Vp012	346	Picture	MorphM6_06_orig.jpg ; MorphM6_10_UPPER.jpg	7627672	0	186	68259	187	0	next	hit	691
Vp012	346	Response	1	7695824	68152	1
Vp012	347	Picture	MorphM3_09_orig.jpg ; MorphM3_00_UPPER.jpg	7695931	0	1	33440	2	0	next	incorrect	693
Vp012	347	Response	2	7729264	33333	1
Vp012	348	Picture	MorphM7_04_orig.jpg ; MorphM7_10_UPPER.jpg	7729371	0	1	8758	2	0	next	hit	695
Vp012	348	Response	1	7737984	8613	1
Vp012	349	Picture	MorphM5_06_orig.jpg ; MorphM5_00_UPPER.jpg	7738129	0	1	9289	2	0	next	incorrect	697
Vp012	349	Response	2	7747344	9215	1
Vp012	350	Picture	MorphF5_01_orig.jpg ; MorphF5_10_UPPER.jpg	7747418	0	1	51853	167	0	next	incorrect	699
Vp012	350	Response	2	7799263	51845	1
Vp012	351	Picture	MorphM3_01_orig.jpg ; MorphM3_00_UPPER.jpg	7799271	0	166	17119	331	0	next	incorrect	701
Vp012	351	Response	2	7816383	17112	1
Vp012	352	Picture	MorphF2_00_orig.jpg ; MorphF2_00_UPPER.jpg	7816390	0	165	11576	166	0	next	incorrect	703
Vp012	352	Response	2	7827903	11513	1
Vp012	353	Picture	MorphM10_07_orig.jpg ; MorphM10_10_UPPER.jpg	7827966	0	1	7033	2	0	next	hit	705
Vp012	353	Response	1	7834863	6897	1
Vp012	354	Picture	MorphM3_02_orig.jpg ; MorphM3_10_UPPER.jpg	7834999	0	1	12208	2	0	next	incorrect	707
Vp012	354	Response	2	7847103	12104	1
Vp012	355	Picture	MorphM5_00_orig.jpg ; MorphM5_10_UPPER.jpg	7847207	0	1	15903	156	0	next	hit	709
Vp012	355	Response	1	7863103	15896	1
Vp012	356	Picture	MorphF8_06_orig.jpg ; MorphF8_10_UPPER.jpg	7863110	0	155	12362	156	0	next	incorrect	711
Vp012	356	Response	2	7875343	12233	1
Vp012	357	Picture	MorphM7_00_orig.jpg ; MorphM7_10_UPPER.jpg	7875472	0	1	14199	2	0	next	hit	713
Vp012	357	Response	1	7889583	14111	1
Vp012	358	Picture	MorphM10_10_orig.jpg ; MorphM10_10_UPPER.jpg	7889671	0	1	6878	157	0	next	hit	715
Vp012	358	Response	1	7896542	6871	1
Vp012	359	Picture	MorphF1_01_orig.jpg ; MorphF1_00_UPPER.jpg	7896549	0	156	7320	158	0	next	incorrect	717
Vp012	359	Response	2	7903742	7193	1
Vp012	360	Picture	MorphF8_08_orig.jpg ; MorphF8_00_UPPER.jpg	7903869	0	2	7400	167	0	next	incorrect	719
Vp012	360	Response	2	7911262	7393	1
Vp012	361	Picture	MorphM2_05_orig.jpg ; MorphM2_00_UPPER.jpg	7911269	0	165	6881	350	0	next	incorrect	721
Vp012	361	Response	2	7918142	6873	1
Vp012	362	Picture	MorphF7_09_orig.jpg ; MorphF7_00_UPPER.jpg	7918150	0	185	9839	350	0	next	incorrect	723
Vp012	362	Response	2	7927982	9832	1
Vp012	363	Picture	MorphF1_04_orig.jpg ; MorphF1_00_UPPER.jpg	7927989	0	165	10515	166	0	next	incorrect	725
Vp012	363	Response	2	7938382	10393	1
Vp012	364	Picture	MorphM2_04_orig.jpg ; MorphM2_00_UPPER.jpg	7938504	0	1	18710	2	0	next	incorrect	727
Vp012	364	Response	2	7957102	18598	1
Vp012	365	Picture	MorphF10_08_orig.jpg ; MorphF10_00_UPPER.jpg	7957214	0	1	5574	2	0	next	hit	729
Vp012	365	Response	1	7962702	5488	1
Vp012	366	Picture	MorphF6_07_orig.jpg ; MorphF6_00_UPPER.jpg	7962788	0	1	12161	182	0	next	incorrect	731
Vp012	366	Response	2	7974942	12154	1
Vp012	367	Picture	MorphF8_07_orig.jpg ; MorphF8_10_UPPER.jpg	7974949	0	181	7743	182	0	next	hit	733
Vp012	367	Response	1	7982622	7673	1
Vp012	368	Picture	MorphM7_05_orig.jpg ; MorphM7_00_UPPER.jpg	7982692	0	1	13618	185	0	next	hit	735
Vp012	368	Response	1	7996302	13610	1
Vp012	369	Picture	MorphF3_07_orig.jpg ; MorphF3_10_UPPER.jpg	7996310	0	184	33888	185	0	next	hit	737
Vp012	369	Response	1	8030061	33751	1
Vp012	370	Picture	MorphM9_07_orig.jpg ; MorphM9_00_UPPER.jpg	8030198	0	1	43393	2	0	next	incorrect	739
Vp012	370	Response	2	8073501	43303	1
Vp012	371	Picture	MorphM3_04_orig.jpg ; MorphM3_10_UPPER.jpg	8073591	0	1	8094	2	0	next	incorrect	741
Vp012	371	Response	2	8081581	7990	1
Vp012	372	Picture	MorphM1_07_orig.jpg ; MorphM1_10_UPPER.jpg	8081685	0	1	74384	195	0	next	hit	743
Vp012	372	Response	1	8156060	74375	1
Vp012	373	Picture	MorphM5_03_orig.jpg ; MorphM5_10_UPPER.jpg	8156069	0	194	14922	196	0	next	hit	745
Vp012	373	Response	1	8170860	14791	1
Vp012	374	Picture	MorphF10_07_orig.jpg ; MorphF10_00_UPPER.jpg	8170991	0	2	12436	174	0	next	hit	747
Vp012	374	Response	1	8183420	12429	1
Vp012	375	Picture	MorphF4_07_orig.jpg ; MorphF4_10_UPPER.jpg	8183427	0	172	6938	173	0	next	hit	749
Vp012	375	Response	1	8190220	6793	1
Vp012	376	Picture	MorphM2_03_orig.jpg ; MorphM2_00_UPPER.jpg	8190365	0	1	20834	2	0	next	incorrect	751
Vp012	376	Response	2	8211099	20734	1
Vp012	377	Picture	MorphF4_02_orig.jpg ; MorphF4_10_UPPER.jpg	8211199	0	1	8227	2	0	next	incorrect	753
Vp012	377	Response	2	8219339	8140	1
Vp012	378	Picture	MorphF2_04_orig.jpg ; MorphF2_10_UPPER.jpg	8219426	0	1	18961	150	0	next	hit	755
Vp012	378	Response	1	8238379	18953	1
Vp012	379	Picture	MorphM9_03_orig.jpg ; MorphM9_00_UPPER.jpg	8238387	0	149	9835	150	0	next	incorrect	757
Vp012	379	Response	2	8248139	9752	1
Vp012	380	Picture	MorphM10_06_orig.jpg ; MorphM10_00_UPPER.jpg	8248222	0	1	6484	153	0	next	hit	759
Vp012	380	Response	1	8254699	6477	1
Vp012	381	Picture	MorphM1_03_orig.jpg ; MorphM1_10_UPPER.jpg	8254706	0	152	13155	153	0	next	hit	761
Vp012	381	Response	1	8267739	13033	1
Vp012	382	Picture	MorphF4_08_orig.jpg ; MorphF4_00_UPPER.jpg	8267861	0	1	18843	3	0	next	hit	763
Vp012	382	Response	1	8286619	18758	1
Vp012	383	Picture	MorphM9_06_orig.jpg ; MorphM9_00_UPPER.jpg	8286704	0	2	17251	3	0	next	incorrect	765
Vp012	383	Response	2	8303819	17115	1
Vp012	384	Picture	MorphM3_07_orig.jpg ; MorphM3_10_UPPER.jpg	8303955	0	1	9157	2	0	next	hit	767
Vp012	384	Response	1	8313018	9063	1
Vp012	385	Picture	MorphM7_01_orig.jpg ; MorphM7_10_UPPER.jpg	8313112	0	1	10350	2	0	next	hit	769
Vp012	385	Response	1	8323338	10226	1
Vp012	386	Picture	MorphF8_10_orig.jpg ; MorphF8_00_UPPER.jpg	8323462	0	1	10285	200	0	next	incorrect	771
Vp012	386	Response	2	8333738	10276	1
Vp012	387	Picture	MorphM9_02_orig.jpg ; MorphM9_10_UPPER.jpg	8333747	0	199	24719	361	0	next	incorrect	773
Vp012	387	Response	2	8358458	24711	1
Vp012	388	Picture	MorphF10_01_orig.jpg ; MorphF10_10_UPPER.jpg	8358466	0	162	7061	163	0	next	hit	775
Vp012	388	Response	1	8365418	6952	1
Vp012	389	Picture	MorphF9_06_orig.jpg ; MorphF9_00_UPPER.jpg	8365527	0	1	9258	166	0	next	incorrect	777
Vp012	389	Response	2	8374778	9251	1
Vp012	390	Picture	MorphM7_07_orig.jpg ; MorphM7_10_UPPER.jpg	8374785	0	165	11045	166	0	next	hit	779
Vp012	390	Response	1	8385738	10953	1
Vp012	391	Picture	MorphF7_00_orig.jpg ; MorphF7_00_UPPER.jpg	8385830	0	1	9156	2	0	next	incorrect	781
Vp012	391	Response	2	8394858	9028	1
Vp012	392	Picture	MorphM2_10_orig.jpg ; MorphM2_00_UPPER.jpg	8394986	0	1	9400	157	0	next	incorrect	783
Vp012	392	Response	2	8404378	9392	1
Vp012	393	Picture	MorphF5_10_orig.jpg ; MorphF5_00_UPPER.jpg	8404386	0	156	36912	157	0	next	incorrect	785
Vp012	393	Response	2	8441177	36791	1
Vp012	394	Picture	MorphM9_02_orig.jpg ; MorphM9_00_UPPER.jpg	8441298	0	1	21365	2	0	next	incorrect	787
Vp012	394	Response	2	8462537	21239	1
Vp012	395	Picture	MorphM3_06_orig.jpg ; MorphM3_00_UPPER.jpg	8462663	0	1	58652	2	0	next	incorrect	789
Vp012	395	Response	2	8521177	58514	1
Vp012	396	Picture	MorphF5_05_orig.jpg ; MorphF5_10_UPPER.jpg	8521315	0	1	6830	205	0	next	hit	791
Vp012	396	Response	1	8528136	6821	1
Vp012	397	Picture	MorphM4_10_orig.jpg ; MorphM4_10_UPPER.jpg	8528145	0	204	8298	205	0	next	hit	793
Vp012	397	Response	1	8536376	8231	1
Vp012	398	Picture	MorphF7_06_orig.jpg ; MorphF7_10_UPPER.jpg	8536443	0	1	12577	164	0	next	hit	795
Vp012	398	Response	1	8549016	12573	1
Vp012	399	Picture	MorphF10_08_orig.jpg ; MorphF10_10_UPPER.jpg	8549020	0	163	6797	164	0	next	hit	797
Vp012	399	Response	1	8555736	6716	1
Vp012	400	Picture	MorphF7_08_orig.jpg ; MorphF7_00_UPPER.jpg	8555817	0	1	11677	2	0	next	incorrect	799
Vp012	400	Response	2	8567416	11599	1
Vp012	401	Picture	MorphF8_05_orig.jpg ; MorphF8_10_UPPER.jpg	8567494	0	1	31690	160	0	next	incorrect	801
Vp012	401	Response	2	8599176	31682	1
Vp012	402	Picture	MorphF1_02_orig.jpg ; MorphF1_10_UPPER.jpg	8599184	0	159	9314	160	0	next	incorrect	803
Vp012	402	Response	2	8608376	9192	1
Vp012	403	Picture	MorphF3_08_orig.jpg ; MorphF3_00_UPPER.jpg	8608498	0	1	10749	2	0	next	incorrect	805
Vp012	403	Response	2	8619176	10678	1
Vp012	404	Picture	MorphM4_00_orig.jpg ; MorphM4_00_UPPER.jpg	8619247	0	1	7936	160	0	next	incorrect	807
Vp012	404	Response	2	8627175	7928	1
Vp012	405	Picture	MorphM9_00_orig.jpg ; MorphM9_00_UPPER.jpg	8627183	0	159	17277	160	0	next	incorrect	809
Vp012	405	Response	2	8644375	17192	1
Vp012	406	Picture	MorphM6_08_orig.jpg ; MorphM6_00_UPPER.jpg	8644460	0	1	10217	2	0	next	incorrect	811
Vp012	406	Response	2	8654615	10155	1
Vp012	407	Picture	MorphM10_04_orig.jpg ; MorphM10_10_UPPER.jpg	8654677	0	1	8758	2	0	next	hit	813
Vp012	407	Response	1	8663335	8658	1
Vp012	408	Picture	MorphM2_09_orig.jpg ; MorphM2_00_UPPER.jpg	8663435	0	1	7962	2	0	next	incorrect	815
Vp012	408	Response	2	8671255	7820	1
Vp012	409	Picture	MorphF10_00_orig.jpg ; MorphF10_10_UPPER.jpg	8671397	0	1	7033	2	0	next	hit	817
Vp012	409	Response	1	8678295	6898	1
Vp012	410	Picture	MorphM6_03_orig.jpg ; MorphM6_10_UPPER.jpg	8678430	0	1	33971	2	0	next	incorrect	819
Vp012	410	Response	2	8712295	33865	1
Vp012	411	Picture	MorphM9_09_orig.jpg ; MorphM9_10_UPPER.jpg	8712401	0	1	13101	171	0	next	hit	821
Vp012	411	Response	1	8725495	13094	1
Vp012	412	Picture	MorphM5_05_orig.jpg ; MorphM5_10_UPPER.jpg	8725502	0	170	8794	171	0	next	hit	823
Vp012	412	Response	1	8734214	8712	1
Vp012	413	Picture	MorphM6_10_orig.jpg ; MorphM6_10_UPPER.jpg	8734296	0	1	18711	2	0	next	hit	825
Vp012	413	Response	1	8752934	18638	1
Vp012	414	Picture	MorphF5_05_orig.jpg ; MorphF5_00_UPPER.jpg	8753007	0	1	31294	157	0	next	incorrect	827
Vp012	414	Response	2	8784294	31287	1
Vp012	415	Picture	MorphM7_02_orig.jpg ; MorphM7_10_UPPER.jpg	8784301	0	156	9577	157	0	next	hit	829
Vp012	415	Response	1	8793814	9513	1
Vp012	416	Picture	MorphF8_09_orig.jpg ; MorphF8_10_UPPER.jpg	8793878	0	1	13223	182	0	next	incorrect	831
Vp012	416	Response	2	8807094	13216	1
Vp012	417	Picture	MorphM1_09_orig.jpg ; MorphM1_10_UPPER.jpg	8807101	0	181	12255	182	0	next	hit	833
Vp012	417	Response	1	8819254	12153	1
Vp012	418	Picture	MorphM7_01_orig.jpg ; MorphM7_00_UPPER.jpg	8819356	0	1	10483	2	0	next	hit	835
Vp012	418	Response	1	8829734	10378	1
Vp012	419	Picture	MorphF1_05_orig.jpg ; MorphF1_00_UPPER.jpg	8829839	0	1	11545	2	0	next	incorrect	837
Vp012	419	Response	2	8841254	11415	1
Vp012	420	Picture	MorphF3_04_orig.jpg ; MorphF3_10_UPPER.jpg	8841384	0	1	13668	2	0	next	hit	839
Vp012	420	Response	1	8854933	13549	1
Vp012	421	Picture	MorphF5_06_orig.jpg ; MorphF5_00_UPPER.jpg	8855052	0	1	43889	169	0	next	incorrect	841
Vp012	421	Response	2	8898933	43881	1
Vp012	422	Picture	MorphF6_02_orig.jpg ; MorphF6_10_UPPER.jpg	8898941	0	168	70319	347	0	next	incorrect	843
Vp012	422	Response	2	8969252	70311	1
Vp012	423	Picture	MorphF9_10_orig.jpg ; MorphF9_10_UPPER.jpg	8969260	0	179	15306	180	0	next	hit	845
Vp012	423	Response	1	8984452	15192	1
Vp012	424	Picture	MorphF3_09_orig.jpg ; MorphF3_00_UPPER.jpg	8984566	0	1	7696	2	0	next	incorrect	847
Vp012	424	Response	2	8992132	7566	1
Vp012	425	Picture	MorphF2_04_orig.jpg ; MorphF2_00_UPPER.jpg	8992262	0	1	15526	2	0	next	incorrect	849
Vp012	425	Response	2	9007652	15390	1
Vp012	426	Picture	MorphM2_03_orig.jpg ; MorphM2_10_UPPER.jpg	9007788	0	1	12474	2	0	next	hit	851
Vp012	426	Response	1	9020132	12344	1
Vp012	427	Picture	MorphM4_10_orig.jpg ; MorphM4_00_UPPER.jpg	9020262	0	1	14837	159	0	next	hit	853
Vp012	427	Response	1	9035092	14830	1
Vp012	428	Picture	MorphF5_10_orig.jpg ; MorphF5_10_UPPER.jpg	9035099	0	158	7854	159	0	next	hit	855
Vp012	428	Response	1	9042852	7753	1
Vp012	429	Picture	MorphM4_07_orig.jpg ; MorphM4_00_UPPER.jpg	9042953	0	1	7564	2	0	next	hit	857
Vp012	429	Response	1	9050372	7419	1
Vp012	430	Picture	MorphM10_05_orig.jpg ; MorphM10_10_UPPER.jpg	9050517	0	1	7829	2	0	next	hit	859
Vp012	430	Response	1	9058211	7694	1
Vp012	431	Picture	MorphM5_03_orig.jpg ; MorphM5_00_UPPER.jpg	9058346	0	1	8227	2	0	next	incorrect	861
Vp012	431	Response	2	9066451	8105	1
Vp012	432	Picture	MorphM9_10_orig.jpg ; MorphM9_00_UPPER.jpg	9066573	0	1	6635	2	0	next	incorrect	863
Vp012	432	Response	2	9073091	6518	1
Vp012	433	Picture	MorphM2_09_orig.jpg ; MorphM2_10_UPPER.jpg	9073208	0	1	9289	2	0	next	incorrect	865
Vp012	433	Response	2	9082371	9163	1
Vp012	434	Picture	MorphF1_08_orig.jpg ; MorphF1_10_UPPER.jpg	9082497	0	1	8201	161	0	next	incorrect	867
Vp012	434	Response	2	9090691	8194	1
Vp012	435	Picture	MorphM3_00_orig.jpg ; MorphM3_10_UPPER.jpg	9090698	0	160	10775	161	0	next	incorrect	869
Vp012	435	Response	2	9101411	10713	1
Vp012	436	Picture	MorphF3_04_orig.jpg ; MorphF3_00_UPPER.jpg	9101473	0	1	6745	157	0	next	incorrect	871
Vp012	436	Response	2	9108211	6738	1
Vp012	437	Picture	MorphF4_01_orig.jpg ; MorphF4_00_UPPER.jpg	9108218	0	156	35453	157	0	next	incorrect	873
Vp012	437	Response	2	9143571	35353	1
Vp012	438	Picture	MorphM9_10_orig.jpg ; MorphM9_10_UPPER.jpg	9143671	0	1	10218	2	0	next	hit	875
Vp012	438	Response	1	9153810	10139	1
Vp012	439	Picture	MorphF10_04_orig.jpg ; MorphF10_10_UPPER.jpg	9153889	0	1	5529	179	0	next	hit	877
Vp012	439	Response	1	9159410	5521	1
Vp012	440	Picture	MorphF2_02_orig.jpg ; MorphF2_10_UPPER.jpg	9159418	0	178	7741	179	0	next	hit	879
Vp012	440	Response	1	9167010	7592	1
Vp012	441	Picture	MorphF1_00_orig.jpg ; MorphF1_10_UPPER.jpg	9167159	0	1	18312	2	0	next	incorrect	881
Vp012	441	Response	2	9185330	18171	1
Vp012	442	Picture	MorphF6_08_orig.jpg ; MorphF6_10_UPPER.jpg	9185471	0	1	20966	2	0	next	incorrect	883
Vp012	442	Response	2	9206290	20819	1
Vp012	443	Picture	MorphM1_03_orig.jpg ; MorphM1_00_LOWER.jpg	9206437	0	1	26898	175	0	next	incorrect	885
Vp012	443	Response	2	9233330	26893	1
Vp012	444	Picture	MorphM2_00_orig.jpg ; MorphM2_10_LOWER.jpg	9233335	0	174	11683	342	0	next	incorrect	887
Vp012	444	Response	2	9245010	11675	1
Vp012	445	Picture	MorphF1_02_orig.jpg ; MorphF1_10_LOWER.jpg	9245018	0	168	7200	169	0	next	incorrect	889
Vp012	445	Response	2	9252130	7112	1
Vp012	446	Picture	MorphF4_02_orig.jpg ; MorphF4_10_LOWER.jpg	9252218	0	1	9555	2	0	next	hit	891
Vp012	446	Response	1	9261650	9432	1
Vp012	447	Picture	MorphF2_00_orig.jpg ; MorphF2_00_LOWER.jpg	9261773	0	1	37819	2	0	next	incorrect	893
Vp012	447	Response	2	9299489	37716	1
Vp012	448	Picture	MorphM7_02_orig.jpg ; MorphM7_10_LOWER.jpg	9299592	0	1	8360	2	0	next	hit	895
Vp012	448	Response	1	9307809	8217	1
Vp012	449	Picture	MorphF10_01_orig.jpg ; MorphF10_00_LOWER.jpg	9307952	0	1	15625	168	0	next	incorrect	897
Vp012	449	Response	2	9323569	15617	1
Vp012	450	Picture	MorphM4_09_orig.jpg ; MorphM4_10_LOWER.jpg	9323577	0	167	10516	168	0	next	hit	899
Vp012	450	Response	1	9333969	10392	1
Vp012	451	Picture	MorphF8_04_orig.jpg ; MorphF8_10_LOWER.jpg	9334093	0	1	55723	145	0	next	incorrect	901
Vp012	451	Response	2	9389808	55715	1
Vp012	452	Picture	MorphM4_04_orig.jpg ; MorphM4_10_LOWER.jpg	9389816	0	144	27081	145	0	next	incorrect	903
Vp012	452	Response	2	9416768	26952	1
Vp012	453	Picture	MorphF4_02_orig.jpg ; MorphF4_00_LOWER.jpg	9416897	0	1	13640	163	0	next	incorrect	905
Vp012	453	Response	2	9430528	13631	1
Vp012	454	Picture	MorphF5_08_orig.jpg ; MorphF5_00_LOWER.jpg	9430537	0	162	16881	163	0	next	hit	907
Vp012	454	Response	1	9447328	16791	1
Vp012	455	Picture	MorphF9_08_orig.jpg ; MorphF9_00_LOWER.jpg	9447418	0	1	24814	2	0	next	incorrect	909
Vp012	455	Response	2	9472127	24709	1
Vp012	456	Picture	MorphM9_01_orig.jpg ; MorphM9_10_LOWER.jpg	9472232	0	1	7830	2	0	next	incorrect	911
Vp012	456	Response	2	9479967	7735	1
Vp012	457	Picture	MorphF9_02_orig.jpg ; MorphF9_00_LOWER.jpg	9480062	0	1	7674	157	0	next	incorrect	913
Vp012	457	Response	2	9487727	7665	1
Vp012	458	Picture	MorphF3_05_orig.jpg ; MorphF3_10_LOWER.jpg	9487736	0	156	10480	315	0	next	incorrect	915
Vp012	458	Response	2	9498207	10471	1
Vp012	459	Picture	MorphM4_02_orig.jpg ; MorphM4_00_LOWER.jpg	9498216	0	159	7279	337	0	next	incorrect	917
Vp012	459	Response	2	9505487	7271	1
Vp012	460	Picture	MorphM8_02_orig.jpg ; MorphM8_00_LOWER.jpg	9505495	0	178	8803	179	0	next	hit	919
Vp012	460	Response	1	9514207	8712	1
Vp012	461	Picture	MorphM5_03_orig.jpg ; MorphM5_00_LOWER.jpg	9514298	0	1	8891	2	0	next	incorrect	921
Vp012	461	Response	2	9523087	8789	1
Vp012	462	Picture	MorphF9_00_orig.jpg ; MorphF9_00_LOWER.jpg	9523189	0	1	14729	2	0	next	incorrect	923
Vp012	462	Response	2	9537807	14618	1
Vp012	463	Picture	MorphM10_03_orig.jpg ; MorphM10_00_LOWER.jpg	9537918	0	1	25876	2	0	next	incorrect	925
Vp012	463	Response	2	9563647	25729	1
Vp012	464	Picture	MorphM4_05_orig.jpg ; MorphM4_10_LOWER.jpg	9563794	0	1	14180	154	0	next	hit	927
Vp012	464	Response	1	9577967	14173	1
Vp012	465	Picture	MorphF5_05_orig.jpg ; MorphF5_00_LOWER.jpg	9577974	0	153	34080	329	0	next	incorrect	929
Vp012	465	Response	2	9612046	34072	1
Vp012	466	Picture	MorphF9_04_orig.jpg ; MorphF9_00_LOWER.jpg	9612054	0	176	26051	178	0	next	incorrect	931
Vp012	466	Response	2	9637966	25912	1
Vp012	467	Picture	MorphM5_08_orig.jpg ; MorphM5_00_LOWER.jpg	9638105	0	2	18844	3	0	next	incorrect	933
Vp012	467	Response	2	9656845	18740	2
Vp012	468	Picture	MorphM2_00_orig.jpg ; MorphM2_00_LOWER.jpg	9656949	0	1	9819	2	0	next	incorrect	935
Vp012	468	Response	2	9666686	9737	1
Vp012	469	Picture	MorphF1_03_orig.jpg ; MorphF1_10_LOWER.jpg	9666768	0	1	13206	199	0	next	incorrect	937
Vp012	469	Response	2	9679966	13198	1
Vp012	470	Picture	MorphF6_01_orig.jpg ; MorphF6_10_LOWER.jpg	9679974	0	198	38880	397	0	next	incorrect	939
Vp012	470	Response	2	9718845	38871	1
Vp012	471	Picture	MorphF3_03_orig.jpg ; MorphF3_00_LOWER.jpg	9718854	0	199	16519	201	0	next	incorrect	941
Vp012	471	Response	2	9735245	16391	1
Vp012	472	Picture	MorphM4_06_orig.jpg ; MorphM4_00_LOWER.jpg	9735373	0	2	6768	3	0	next	incorrect	943
Vp012	472	Response	2	9742045	6672	1
Vp012	473	Picture	MorphF9_10_orig.jpg ; MorphF9_10_LOWER.jpg	9742141	0	1	28132	2	0	next	incorrect	945
Vp012	473	Response	2	9770205	28064	1
Vp012	474	Picture	MorphF6_07_orig.jpg ; MorphF6_10_LOWER.jpg	9770273	0	1	39544	2	0	next	incorrect	947
Vp012	474	Response	2	9809724	39451	1
Vp012	475	Picture	MorphF2_04_orig.jpg ; MorphF2_10_LOWER.jpg	9809817	0	1	39146	2	0	next	incorrect	949
Vp012	475	Response	2	9848843	39026	2
Vp012	476	Picture	MorphM2_07_orig.jpg ; MorphM2_10_LOWER.jpg	9848963	0	1	27169	169	0	next	incorrect	951
Vp012	476	Response	2	9876124	27161	1
Vp012	477	Picture	MorphF5_09_orig.jpg ; MorphF5_10_LOWER.jpg	9876132	0	168	8129	169	0	next	hit	953
Vp012	477	Response	1	9884124	7992	1
Vp012	478	Picture	MorphM5_07_orig.jpg ; MorphM5_00_LOWER.jpg	9884261	0	1	9554	2	0	next	hit	955
Vp012	478	Response	1	9893723	9462	1
Vp012	479	Picture	MorphF2_10_orig.jpg ; MorphF2_00_LOWER.jpg	9893815	0	1	7830	2	0	next	hit	957
Vp012	479	Response	1	9901563	7748	1
Vp012	480	Picture	MorphM2_04_orig.jpg ; MorphM2_00_LOWER.jpg	9901645	0	1	8167	195	0	next	incorrect	959
Vp012	480	Response	2	9909803	8158	1
Vp012	481	Picture	MorphM6_02_orig.jpg ; MorphM6_10_LOWER.jpg	9909812	0	194	43439	341	0	next	incorrect	961
Vp012	481	Response	2	9953243	43431	1
Vp012	482	Picture	MorphF7_01_orig.jpg ; MorphF7_00_LOWER.jpg	9953251	0	147	9833	148	0	next	incorrect	963
Vp012	482	Response	2	9963002	9751	2
Vp012	483	Picture	MorphM3_02_orig.jpg ; MorphM3_10_LOWER.jpg	9963084	0	1	11766	179	0	next	incorrect	965
Vp012	483	Response	2	9974843	11759	1
Vp012	484	Picture	MorphF7_03_orig.jpg ; MorphF7_00_LOWER.jpg	9974850	0	178	10925	179	0	next	incorrect	967
Vp012	484	Response	2	9985643	10793	1
Vp012	485	Picture	MorphM5_04_orig.jpg ; MorphM5_00_LOWER.jpg	9985775	0	1	28755	176	0	next	incorrect	969
Vp012	485	Response	2	10014522	28747	1
Vp012	486	Picture	MorphM4_08_orig.jpg ; MorphM4_00_LOWER.jpg	10014530	0	175	7472	176	0	next	incorrect	971
Vp012	486	Response	2	10021882	7352	1
Vp012	487	Picture	MorphM3_03_orig.jpg ; MorphM3_00_LOWER.jpg	10022002	0	1	28265	2	0	next	incorrect	973
Vp012	487	Response	2	10050122	28120	1
Vp012	488	Picture	MorphM6_09_orig.jpg ; MorphM6_10_LOWER.jpg	10050267	0	1	8583	177	0	next	incorrect	975
Vp012	488	Response	2	10058842	8575	1
Vp012	489	Picture	MorphF8_04_orig.jpg ; MorphF8_00_LOWER.jpg	10058850	0	176	10127	177	0	next	incorrect	977
Vp012	489	Response	2	10068842	9992	1
Vp012	490	Picture	MorphM6_08_orig.jpg ; MorphM6_10_LOWER.jpg	10068977	0	1	7553	146	0	next	incorrect	979
Vp012	490	Response	2	10076522	7545	1
Vp012	491	Picture	MorphM7_04_orig.jpg ; MorphM7_00_LOWER.jpg	10076530	0	145	16598	147	0	next	hit	981
Vp012	491	Response	1	10093002	16472	1
Vp012	492	Picture	MorphM10_01_orig.jpg ; MorphM10_00_LOWER.jpg	10093128	0	2	20038	3	0	next	incorrect	983
Vp012	492	Response	2	10113081	19953	1
Vp012	493	Picture	MorphF4_01_orig.jpg ; MorphF4_00_LOWER.jpg	10113166	0	1	7283	150	0	next	incorrect	985
Vp012	493	Response	2	10120441	7275	1
Vp012	494	Picture	MorphM2_09_orig.jpg ; MorphM2_10_LOWER.jpg	10120449	0	149	13418	150	0	next	hit	987
Vp012	494	Response	1	10133801	13352	1
Vp012	495	Picture	MorphM9_08_orig.jpg ; MorphM9_10_LOWER.jpg	10133867	0	1	8095	2	0	next	hit	989
Vp012	495	Response	1	10141881	8014	1
Vp012	496	Picture	MorphM7_00_orig.jpg ; MorphM7_10_LOWER.jpg	10141962	0	1	7696	2	0	next	hit	991
Vp012	496	Response	1	10149561	7599	1
Vp012	497	Picture	MorphF6_09_orig.jpg ; MorphF6_10_LOWER.jpg	10149658	0	1	13137	2	0	next	hit	993
Vp012	497	Response	1	10162681	13023	1
Vp012	498	Picture	MorphF7_00_orig.jpg ; MorphF7_00_LOWER.jpg	10162795	0	1	15893	166	0	next	incorrect	995
Vp012	498	Response	2	10178681	15886	1
Vp012	499	Picture	MorphF2_05_orig.jpg ; MorphF2_10_LOWER.jpg	10178688	0	165	12880	321	0	next	hit	997
Vp012	499	Response	1	10191561	12873	1
Vp012	500	Picture	MorphF9_05_orig.jpg ; MorphF9_00_LOWER.jpg	10191568	0	156	28641	334	0	next	incorrect	999
Vp012	500	Response	2	10220200	28632	1
Vp012	501	Picture	MorphM8_01_orig.jpg ; MorphM8_10_LOWER.jpg	10220209	0	178	31892	179	0	next	hit	1001
Vp012	501	Response	1	10251960	31751	1
Vp012	502	Picture	MorphM7_09_orig.jpg ; MorphM7_10_LOWER.jpg	10252101	0	1	7697	2	0	next	hit	1003
Vp012	502	Response	1	10259640	7539	1
Vp012	503	Picture	MorphM10_02_orig.jpg ; MorphM10_00_LOWER.jpg	10259798	0	1	26938	2	0	next	incorrect	1005
Vp012	503	Response	2	10286600	26802	1
Vp012	504	Picture	MorphF7_06_orig.jpg ; MorphF7_10_LOWER.jpg	10286736	0	1	24681	2	0	next	hit	1007
Vp012	504	Response	1	10311320	24584	1
Vp012	505	Picture	MorphM9_03_orig.jpg ; MorphM9_00_LOWER.jpg	10311417	0	1	10310	176	0	next	incorrect	1009
Vp012	505	Response	2	10321719	10302	1
Vp012	506	Picture	MorphM4_02_orig.jpg ; MorphM4_10_LOWER.jpg	10321727	0	175	146142	176	0	next	hit	1011
Vp012	506	Response	1	10467718	145991	1
Vp012	507	Picture	MorphM1_02_orig.jpg ; MorphM1_10_LOWER.jpg	10467869	0	1	10616	2	0	next	incorrect	1013
Vp012	507	Response	2	10478358	10489	1
Vp012	508	Picture	MorphF1_00_orig.jpg ; MorphF1_10_LOWER.jpg	10478485	0	1	12606	2	0	next	incorrect	1015
Vp012	508	Response	2	10490998	12513	1
Vp012	509	Picture	MorphF5_02_orig.jpg ; MorphF5_00_LOWER.jpg	10491091	0	1	29194	2	0	next	incorrect	1017
Vp012	509	Response	2	10520198	29107	1
Vp012	510	Picture	MorphM8_09_orig.jpg ; MorphM8_00_LOWER.jpg	10520285	0	1	20701	2	0	next	hit	1019
Vp012	510	Response	1	10540917	20632	1
Vp012	511	Picture	MorphF3_07_orig.jpg ; MorphF3_10_LOWER.jpg	10540986	0	1	7539	159	0	next	incorrect	1021
Vp012	511	Response	2	10548517	7531	1
Vp012	512	Picture	MorphF7_07_orig.jpg ; MorphF7_00_LOWER.jpg	10548525	0	158	21389	159	0	next	incorrect	1023
Vp012	512	Response	2	10569797	21272	1
Vp012	513	Picture	MorphM8_03_orig.jpg ; MorphM8_10_LOWER.jpg	10569914	0	1	8450	177	0	next	incorrect	1025
Vp012	513	Response	2	10578357	8443	1
Vp012	514	Picture	MorphF5_03_orig.jpg ; MorphF5_00_LOWER.jpg	10578364	0	176	7076	177	0	next	incorrect	1027
Vp012	514	Response	2	10585317	6953	1
Vp012	515	Picture	MorphF3_04_orig.jpg ; MorphF3_00_LOWER.jpg	10585440	0	1	6900	2	0	next	incorrect	1029
Vp012	515	Response	2	10592277	6837	1
Vp012	516	Picture	MorphF9_05_orig.jpg ; MorphF9_10_LOWER.jpg	10592340	0	1	11014	2	0	next	incorrect	1031
Vp012	516	Response	2	10603237	10897	1
Vp012	517	Picture	MorphM4_03_orig.jpg ; MorphM4_10_LOWER.jpg	10603354	0	1	7810	154	0	next	incorrect	1033
Vp012	517	Response	2	10611157	7803	1
Vp012	518	Picture	MorphF6_06_orig.jpg ; MorphF6_10_LOWER.jpg	10611164	0	153	58407	154	0	next	hit	1035
Vp012	518	Response	1	10669476	58312	1
Vp012	519	Picture	MorphF9_07_orig.jpg ; MorphF9_10_LOWER.jpg	10669571	0	1	11279	2	0	next	hit	1037
Vp012	519	Response	1	10680756	11185	1
Vp012	520	Picture	MorphF6_04_orig.jpg ; MorphF6_10_LOWER.jpg	10680850	0	1	16794	193	0	next	hit	1039
Vp012	520	Response	1	10697636	16786	1
Vp012	521	Picture	MorphF1_01_orig.jpg ; MorphF1_00_LOWER.jpg	10697644	0	192	11839	356	0	next	incorrect	1041
Vp012	521	Response	2	10709476	11832	1
Vp012	522	Picture	MorphM9_02_orig.jpg ; MorphM9_00_LOWER.jpg	10709483	0	164	15290	165	0	next	incorrect	1043
Vp012	522	Response	2	10724676	15193	1
Vp012	523	Picture	MorphM2_04_orig.jpg ; MorphM2_10_LOWER.jpg	10724773	0	1	24549	2	0	next	incorrect	1045
Vp012	523	Response	2	10749235	24462	1
Vp012	524	Picture	MorphF4_08_orig.jpg ; MorphF4_00_LOWER.jpg	10749322	0	1	10218	2	0	next	incorrect	1047
Vp012	524	Response	2	10759475	10153	1
Vp012	525	Picture	MorphF7_05_orig.jpg ; MorphF7_10_LOWER.jpg	10759540	0	1	9820	2	0	next	hit	1049
Vp012	525	Response	1	10769235	9695	1
Vp012	526	Picture	MorphF1_03_orig.jpg ; MorphF1_00_LOWER.jpg	10769360	0	1	7002	166	0	next	incorrect	1051
Vp012	526	Response	2	10776355	6995	1
Vp012	527	Picture	MorphF8_06_orig.jpg ; MorphF8_10_LOWER.jpg	10776362	0	165	30286	166	0	next	incorrect	1053
Vp012	527	Response	2	10806515	30153	1
Vp012	528	Picture	MorphM1_00_orig.jpg ; MorphM1_10_LOWER.jpg	10806648	0	1	16853	2	0	next	hit	1055
Vp012	528	Response	1	10823395	16747	1
Vp012	529	Picture	MorphM10_00_orig.jpg ; MorphM10_10_LOWER.jpg	10823501	0	1	7261	172	0	next	hit	1057
Vp012	529	Response	1	10830755	7254	1
Vp012	530	Picture	MorphF3_04_orig.jpg ; MorphF3_10_LOWER.jpg	10830762	0	171	10122	172	0	next	incorrect	1059
Vp012	530	Response	2	10840754	9992	1
Vp012	531	Picture	MorphF4_03_orig.jpg ; MorphF4_00_LOWER.jpg	10840884	0	1	8838	55	0	next	incorrect	1061
Vp012	531	Response	2	10849714	8830	1
Vp012	532	Picture	MorphF2_02_orig.jpg ; MorphF2_00_LOWER.jpg	10849722	0	54	13040	205	0	next	incorrect	1063
Vp012	532	Response	2	10862754	13032	1
Vp012	533	Picture	MorphM3_09_orig.jpg ; MorphM3_00_LOWER.jpg	10862762	0	151	24000	321	0	next	incorrect	1065
Vp012	533	Response	2	10886754	23992	1
Vp012	534	Picture	MorphM1_02_orig.jpg ; MorphM1_00_LOWER.jpg	10886762	0	170	9059	171	0	next	incorrect	1067
Vp012	534	Response	2	10895714	8952	1
Vp012	535	Picture	MorphF3_08_orig.jpg ; MorphF3_00_LOWER.jpg	10895821	0	1	12209	2	0	next	incorrect	1069
Vp012	535	Response	2	10907954	12133	1
Vp012	536	Picture	MorphM2_02_orig.jpg ; MorphM2_10_LOWER.jpg	10908030	0	1	29591	2	0	next	incorrect	1071
Vp012	536	Response	2	10937554	29524	1
Vp012	537	Picture	MorphF4_08_orig.jpg ; MorphF4_10_LOWER.jpg	10937621	0	1	9289	2	0	next	hit	1073
Vp012	537	Response	1	10946833	9212	1
Vp012	538	Picture	MorphM6_05_orig.jpg ; MorphM6_10_LOWER.jpg	10946910	0	1	75211	164	0	next	incorrect	1075
Vp012	538	Response	2	11022113	75203	1
Vp012	539	Picture	MorphM9_06_orig.jpg ; MorphM9_10_LOWER.jpg	11022121	0	163	100084	164	0	next	incorrect	1077
Vp012	539	Response	2	11122112	99991	1
Vp012	540	Picture	MorphM10_05_orig.jpg ; MorphM10_00_LOWER.jpg	11122205	0	1	14955	175	0	next	hit	1079
Vp012	540	Response	1	11137152	14947	1
Vp012	541	Picture	MorphF6_06_orig.jpg ; MorphF6_00_LOWER.jpg	11137160	0	174	11679	346	0	next	hit	1081
Vp012	541	Response	1	11148832	11672	1
Vp012	542	Picture	MorphM4_01_orig.jpg ; MorphM4_10_LOWER.jpg	11148839	0	172	11318	173	0	next	incorrect	1083
Vp012	542	Response	2	11160031	11192	1
Vp012	543	Picture	MorphM2_02_orig.jpg ; MorphM2_00_LOWER.jpg	11160157	0	1	8042	187	0	next	incorrect	1085
Vp012	543	Response	2	11168191	8034	1
Vp012	544	Picture	MorphM8_07_orig.jpg ; MorphM8_00_LOWER.jpg	11168199	0	186	25132	187	0	next	hit	1087
Vp012	544	Response	1	11193231	25032	1
Vp012	545	Picture	MorphF5_04_orig.jpg ; MorphF5_00_LOWER.jpg	11193331	0	1	14066	2	0	next	hit	1089
Vp012	545	Response	1	11207311	13980	1
Vp012	546	Picture	MorphM4_01_orig.jpg ; MorphM4_00_LOWER.jpg	11207397	0	1	9820	2	0	next	incorrect	1091
Vp012	546	Response	2	11217151	9754	1
Vp012	547	Picture	MorphM6_07_orig.jpg ; MorphM6_10_LOWER.jpg	11217217	0	1	12581	160	0	next	incorrect	1093
Vp012	547	Response	2	11229791	12574	1
Vp012	548	Picture	MorphM2_10_orig.jpg ; MorphM2_10_LOWER.jpg	11229798	0	159	8253	160	0	next	hit	1095
Vp012	548	Response	1	11237951	8153	1
Vp012	549	Picture	MorphF1_01_orig.jpg ; MorphF1_10_LOWER.jpg	11238051	0	1	8067	162	0	next	incorrect	1097
Vp012	549	Response	2	11246111	8060	1
Vp012	550	Picture	MorphM7_06_orig.jpg ; MorphM7_10_LOWER.jpg	11246118	0	161	8520	162	0	next	hit	1099
Vp012	550	Response	1	11254511	8393	1
Vp012	551	Picture	MorphM10_09_orig.jpg ; MorphM10_10_LOWER.jpg	11254638	0	1	6600	170	0	next	hit	1101
Vp012	551	Response	1	11261231	6593	1
Vp012	552	Picture	MorphF6_00_orig.jpg ; MorphF6_00_LOWER.jpg	11261238	0	169	11314	170	0	next	incorrect	1103
Vp012	552	Response	2	11272430	11192	1
Vp012	553	Picture	MorphM9_10_orig.jpg ; MorphM9_00_LOWER.jpg	11272552	0	1	14686	179	0	next	hit	1105
Vp012	553	Response	1	11287230	14678	1
Vp012	554	Picture	MorphF3_06_orig.jpg ; MorphF3_10_LOWER.jpg	11287238	0	178	40915	179	0	next	incorrect	1107
Vp012	554	Response	2	11328030	40792	1
Vp012	555	Picture	MorphM4_03_orig.jpg ; MorphM4_00_LOWER.jpg	11328153	0	1	7696	2	0	next	incorrect	1109
Vp012	555	Response	2	11335710	7557	1
Vp012	556	Picture	MorphF5_02_orig.jpg ; MorphF5_10_LOWER.jpg	11335849	0	1	7948	149	0	next	incorrect	1111
Vp012	556	Response	2	11343790	7941	1
Vp012	557	Picture	MorphM8_10_orig.jpg ; MorphM8_00_LOWER.jpg	11343797	0	148	7578	149	0	next	hit	1113
Vp012	557	Response	1	11351310	7513	1
Vp012	558	Picture	MorphM9_07_orig.jpg ; MorphM9_10_LOWER.jpg	11351375	0	1	11626	186	0	next	incorrect	1115
Vp012	558	Response	2	11362990	11615	1
Vp012	559	Picture	MorphF8_09_orig.jpg ; MorphF8_00_LOWER.jpg	11363001	0	185	25662	186	0	next	hit	1117
Vp012	559	Response	1	11388590	25589	1
Vp012	560	Picture	MorphF10_06_orig.jpg ; MorphF10_00_LOWER.jpg	11388663	0	1	47214	162	0	next	hit	1119
Vp012	560	Response	1	11435868	47205	2
Vp012	561	Picture	MorphF4_03_orig.jpg ; MorphF4_10_LOWER.jpg	11435877	0	161	48329	162	0	next	incorrect	1121
Vp012	561	Response	2	11484108	48231	1
Vp012	562	Picture	MorphF7_00_orig.jpg ; MorphF7_10_LOWER.jpg	11484206	0	1	37952	2	0	next	hit	1123
Vp012	562	Response	1	11522028	37822	1
Vp012	563	Picture	MorphF1_04_orig.jpg ; MorphF1_00_LOWER.jpg	11522158	0	1	9024	2	0	next	incorrect	1125
Vp012	563	Response	2	11531068	8910	1
Vp012	564	Picture	MorphM10_04_orig.jpg ; MorphM10_10_LOWER.jpg	11531182	0	1	10085	2	0	next	hit	1127
Vp012	564	Response	1	11541148	9966	1
Vp012	565	Picture	MorphM3_04_orig.jpg ; MorphM3_00_LOWER.jpg	11541267	0	1	10217	2	0	next	incorrect	1129
Vp012	565	Response	2	11551388	10121	1
Vp012	566	Picture	MorphM1_09_orig.jpg ; MorphM1_10_LOWER.jpg	11551484	0	1	21099	3	0	next	hit	1131
Vp012	566	Response	1	11572508	21024	1
Vp012	567	Picture	MorphF5_09_orig.jpg ; MorphF5_00_LOWER.jpg	11572583	0	2	10484	3	0	next	hit	1133
Vp012	567	Response	1	11582987	10404	1
Vp012	568	Picture	MorphM6_03_orig.jpg ; MorphM6_00_LOWER.jpg	11583067	0	1	10328	157	0	next	incorrect	1135
Vp012	568	Response	2	11593387	10320	1
Vp012	569	Picture	MorphF1_10_orig.jpg ; MorphF1_10_LOWER.jpg	11593395	0	156	11567	157	0	next	hit	1137
Vp012	569	Response	1	11604827	11432	1
Vp012	570	Picture	MorphF2_07_orig.jpg ; MorphF2_00_LOWER.jpg	11604962	0	1	7431	2	0	next	hit	1139
Vp012	570	Response	1	11612267	7305	1
Vp012	571	Picture	MorphF9_07_orig.jpg ; MorphF9_00_LOWER.jpg	11612393	0	1	11677	3	0	next	incorrect	1141
Vp012	571	Response	2	11623947	11554	1
Vp012	572	Picture	MorphM10_06_orig.jpg ; MorphM10_10_LOWER.jpg	11624070	0	2	6604	167	0	next	hit	1143
Vp012	572	Response	1	11630667	6597	1
Vp012	573	Picture	MorphM8_09_orig.jpg ; MorphM8_10_LOWER.jpg	11630674	0	165	9851	166	0	next	hit	1145
Vp012	573	Response	1	11640427	9753	1
Vp012	574	Picture	MorphF3_01_orig.jpg ; MorphF3_10_LOWER.jpg	11640525	0	1	32909	2	0	next	incorrect	1147
Vp012	574	Response	2	11673307	32782	1
Vp012	575	Picture	MorphF8_07_orig.jpg ; MorphF8_10_LOWER.jpg	11673434	0	1	8440	55	0	next	hit	1149
Vp012	575	Response	1	11681867	8433	1
Vp012	576	Picture	MorphM2_09_orig.jpg ; MorphM2_00_LOWER.jpg	11681874	0	54	8148	55	0	next	hit	1151
Vp012	576	Response	1	11689947	8073	1
Vp012	577	Picture	MorphF8_06_orig.jpg ; MorphF8_00_LOWER.jpg	11690022	0	1	13137	2	0	next	incorrect	1153
Vp012	577	Response	2	11703066	13044	1
Vp012	578	Picture	MorphM4_00_orig.jpg ; MorphM4_10_LOWER.jpg	11703159	0	1	6369	2	0	next	incorrect	1155
Vp012	578	Response	2	11709386	6227	1
Vp012	579	Picture	MorphM3_06_orig.jpg ; MorphM3_10_LOWER.jpg	11709528	0	1	9156	3	0	next	incorrect	1157
Vp012	579	Response	2	11718586	9058	1
Vp012	580	Picture	MorphF5_06_orig.jpg ; MorphF5_00_LOWER.jpg	11718684	0	2	6768	3	0	next	hit	1159
Vp012	580	Response	1	11725306	6622	1
Vp012	581	Picture	MorphF4_01_orig.jpg ; MorphF4_10_LOWER.jpg	11725452	0	1	14066	2	0	next	hit	1161
Vp012	581	Response	1	11739386	13934	1
Vp012	582	Picture	MorphM4_10_orig.jpg ; MorphM4_00_LOWER.jpg	11739518	0	1	14597	2	0	next	hit	1163
Vp012	582	Response	1	11754026	14508	1
Vp012	583	Picture	MorphM10_04_orig.jpg ; MorphM10_00_LOWER.jpg	11754115	0	1	7033	2	0	next	hit	1165
Vp012	583	Response	1	11761066	6951	1
Vp012	584	Picture	MorphF9_09_orig.jpg ; MorphF9_10_LOWER.jpg	11761148	0	1	6370	2	0	next	hit	1167
Vp012	584	Response	1	11767386	6238	1
Vp012	585	Picture	MorphM5_01_orig.jpg ; MorphM5_10_LOWER.jpg	11767518	0	1	21364	2	0	next	incorrect	1169
Vp012	585	Response	2	11788746	21228	1
Vp012	586	Picture	MorphF6_08_orig.jpg ; MorphF6_00_LOWER.jpg	11788882	0	1	14729	3	0	next	hit	1171
Vp012	586	Response	1	11803465	14583	1
Vp012	587	Picture	MorphM4_07_orig.jpg ; MorphM4_10_LOWER.jpg	11803611	0	2	26275	3	0	next	hit	1173
Vp012	587	Response	1	11829785	26174	1
Vp012	588	Picture	MorphF5_01_orig.jpg ; MorphF5_10_LOWER.jpg	11829886	0	1	9952	2	0	next	incorrect	1175
Vp012	588	Response	2	11839705	9819	1
Vp012	589	Picture	MorphF8_03_orig.jpg ; MorphF8_10_LOWER.jpg	11839838	0	1	12434	175	0	next	incorrect	1177
Vp012	589	Response	2	11852265	12427	1
Vp012	590	Picture	MorphF6_03_orig.jpg ; MorphF6_00_LOWER.jpg	11852272	0	174	9859	176	0	next	incorrect	1179
Vp012	590	Response	2	11862025	9753	1
Vp012	591	Picture	MorphF2_09_orig.jpg ; MorphF2_00_LOWER.jpg	11862131	0	2	7432	3	0	next	hit	1181
Vp012	591	Response	1	11869465	7334	1
Vp012	592	Picture	MorphM9_07_orig.jpg ; MorphM9_00_LOWER.jpg	11869563	0	1	21895	2	0	next	hit	1183
Vp012	592	Response	1	11891385	21822	1
Vp012	593	Picture	MorphF6_09_orig.jpg ; MorphF6_00_LOWER.jpg	11891458	0	1	6334	170	0	next	hit	1185
Vp012	593	Response	1	11897785	6327	1
Vp012	594	Picture	MorphF2_02_orig.jpg ; MorphF2_10_LOWER.jpg	11897792	0	169	13571	170	0	next	incorrect	1187
Vp012	594	Response	2	11911224	13432	1
Vp012	595	Picture	MorphF1_10_orig.jpg ; MorphF1_00_LOWER.jpg	11911363	0	1	10085	2	0	next	hit	1189
Vp012	595	Response	1	11921304	9941	1
Vp012	596	Picture	MorphM1_00_orig.jpg ; MorphM1_00_LOWER.jpg	11921448	0	1	7784	180	0	next	incorrect	1191
Vp012	596	Response	2	11929224	7776	1
Vp012	597	Picture	MorphF9_03_orig.jpg ; MorphF9_00_LOWER.jpg	11929232	0	179	13580	180	0	next	incorrect	1193
Vp012	597	Response	2	11942664	13432	1
Vp012	598	Picture	MorphM8_01_orig.jpg ; MorphM8_00_LOWER.jpg	11942812	0	1	11678	2	0	next	incorrect	1195
Vp012	598	Response	2	11954344	11532	1
Vp012	599	Picture	MorphF2_04_orig.jpg ; MorphF2_00_LOWER.jpg	11954490	0	1	31541	176	0	next	incorrect	1197
Vp012	599	Response	2	11986024	31534	1
Vp012	600	Picture	MorphF8_02_orig.jpg ; MorphF8_00_LOWER.jpg	11986031	0	175	24564	335	0	next	incorrect	1199
Vp012	600	Response	2	12010584	24553	1
Vp012	601	Picture	MorphM10_01_orig.jpg ; MorphM10_10_LOWER.jpg	12010595	0	160	11276	323	0	next	hit	1201
Vp012	601	Response	1	12021863	11268	1
Vp012	602	Picture	MorphM8_06_orig.jpg ; MorphM8_00_LOWER.jpg	12021871	0	163	7726	164	0	next	hit	1203
Vp012	602	Response	1	12029463	7592	1
Vp012	603	Picture	MorphF5_00_orig.jpg ; MorphF5_00_LOWER.jpg	12029597	0	1	7393	173	0	next	incorrect	1205
Vp012	603	Response	2	12036983	7386	1
Vp012	604	Picture	MorphF3_08_orig.jpg ; MorphF3_10_LOWER.jpg	12036990	0	172	9460	173	0	next	incorrect	1207
Vp012	604	Response	2	12046343	9353	1
Vp012	605	Picture	MorphM10_08_orig.jpg ; MorphM10_10_LOWER.jpg	12046450	0	1	25080	2	0	next	hit	1209
Vp012	605	Response	1	12071383	24933	1
Vp012	606	Picture	MorphM1_05_orig.jpg ; MorphM1_00_LOWER.jpg	12071530	0	1	18047	2	0	next	incorrect	1211
Vp012	606	Response	2	12089463	17933	1
Vp012	607	Picture	MorphF4_00_orig.jpg ; MorphF4_00_LOWER.jpg	12089577	0	1	8213	149	0	next	incorrect	1213
Vp012	607	Response	2	12097783	8206	1
Vp012	608	Picture	MorphM5_07_orig.jpg ; MorphM5_10_LOWER.jpg	12097790	0	148	40752	149	0	next	hit	1215
Vp012	608	Response	1	12138422	40632	1
Vp012	609	Picture	MorphF7_08_orig.jpg ; MorphF7_00_LOWER.jpg	12138542	0	1	10047	173	0	next	hit	1217
Vp012	609	Response	1	12148582	10040	1
Vp012	610	Picture	MorphF1_02_orig.jpg ; MorphF1_00_LOWER.jpg	12148589	0	172	10080	349	0	next	incorrect	1219
Vp012	610	Response	2	12158662	10073	1
Vp012	611	Picture	MorphM1_04_orig.jpg ; MorphM1_00_LOWER.jpg	12158669	0	177	8138	178	0	next	incorrect	1221
Vp012	611	Response	2	12166742	8073	1
Vp012	612	Picture	MorphM7_09_orig.jpg ; MorphM7_00_LOWER.jpg	12166807	0	1	7382	184	0	next	hit	1223
Vp012	612	Response	1	12174182	7375	1
Vp012	613	Picture	MorphM2_08_orig.jpg ; MorphM2_00_LOWER.jpg	12174189	0	183	8011	184	0	next	hit	1225
Vp012	613	Response	1	12182102	7913	1
Vp012	614	Picture	MorphF3_01_orig.jpg ; MorphF3_00_LOWER.jpg	12182200	0	1	26805	2	0	next	incorrect	1227
Vp012	614	Response	2	12208902	26702	1
Vp012	615	Picture	MorphM4_09_orig.jpg ; MorphM4_00_LOWER.jpg	12209005	0	1	31664	186	0	next	hit	1229
Vp012	615	Response	1	12240661	31656	1
Vp012	616	Picture	MorphM10_07_orig.jpg ; MorphM10_10_LOWER.jpg	12240669	0	185	20619	186	0	next	hit	1231
Vp012	616	Response	1	12261141	20472	1
Vp012	617	Picture	MorphF8_02_orig.jpg ; MorphF8_10_LOWER.jpg	12261288	0	1	57300	161	0	next	incorrect	1233
Vp012	617	Response	2	12318581	57293	1
Vp012	618	Picture	MorphM7_04_orig.jpg ; MorphM7_10_LOWER.jpg	12318588	0	160	27097	161	0	next	hit	1235
Vp012	618	Response	1	12345620	27032	1
Vp012	619	Picture	MorphM4_04_orig.jpg ; MorphM4_00_LOWER.jpg	12345685	0	1	7783	181	0	next	incorrect	1237
Vp012	619	Response	2	12353460	7775	1
Vp012	620	Picture	MorphM6_06_orig.jpg ; MorphM6_00_LOWER.jpg	12353468	0	180	7875	181	0	next	incorrect	1239
Vp012	620	Response	2	12361220	7752	1
Vp012	621	Picture	MorphM4_06_orig.jpg ; MorphM4_10_LOWER.jpg	12361343	0	1	8758	2	0	next	incorrect	1241
Vp012	621	Response	2	12370020	8677	1
Vp012	622	Picture	MorphF7_09_orig.jpg ; MorphF7_10_LOWER.jpg	12370101	0	1	9820	2	0	next	hit	1243
Vp012	622	Response	1	12379780	9679	1
Vp012	623	Picture	MorphF5_04_orig.jpg ; MorphF5_10_LOWER.jpg	12379921	0	1	8360	2	0	next	hit	1245
Vp012	623	Response	1	12388180	8259	1
Vp012	624	Picture	MorphF7_03_orig.jpg ; MorphF7_10_LOWER.jpg	12388281	0	1	18445	2	0	next	hit	1247
Vp012	624	Response	1	12406580	18299	1
Vp012	625	Picture	MorphM3_07_orig.jpg ; MorphM3_10_LOWER.jpg	12406726	0	1	8741	152	0	next	incorrect	1249
Vp012	625	Response	2	12415460	8734	1
Vp012	626	Picture	MorphF6_00_orig.jpg ; MorphF6_10_LOWER.jpg	12415467	0	151	6387	152	0	next	incorrect	1251
Vp012	626	Response	2	12421780	6313	1
Vp012	627	Picture	MorphM2_05_orig.jpg ; MorphM2_00_LOWER.jpg	12421854	0	1	6093	145	0	next	incorrect	1253
Vp012	627	Response	2	12427940	6086	1
Vp012	628	Picture	MorphF2_00_orig.jpg ; MorphF2_10_LOWER.jpg	12427947	0	144	7574	146	0	next	incorrect	1255
Vp012	628	Response	2	12435459	7512	1
Vp012	629	Picture	MorphM10_06_orig.jpg ; MorphM10_00_LOWER.jpg	12435521	0	2	6370	3	0	next	hit	1257
Vp012	629	Response	1	12441779	6258	1
Vp012	630	Picture	MorphF3_06_orig.jpg ; MorphF3_00_LOWER.jpg	12441891	0	1	18843	2	0	next	hit	1259
Vp012	630	Response	1	12460659	18768	1
Vp012	631	Picture	MorphM7_03_orig.jpg ; MorphM7_10_LOWER.jpg	12460734	0	1	9533	156	0	next	hit	1261
Vp012	631	Response	1	12470259	9525	1
Vp012	632	Picture	MorphM5_09_orig.jpg ; MorphM5_10_LOWER.jpg	12470267	0	155	12719	330	0	next	hit	1263
Vp012	632	Response	1	12482979	12712	1
Vp012	633	Picture	MorphM6_05_orig.jpg ; MorphM6_00_LOWER.jpg	12482986	0	175	8003	176	0	next	incorrect	1265
Vp012	633	Response	2	12490899	7913	1
Vp012	634	Picture	MorphM7_00_orig.jpg ; MorphM7_00_LOWER.jpg	12490989	0	1	7677	155	0	next	hit	1267
Vp012	634	Response	1	12498659	7670	1
Vp012	635	Picture	MorphM9_00_orig.jpg ; MorphM9_10_LOWER.jpg	12498666	0	154	8876	323	0	next	incorrect	1269
Vp012	635	Response	2	12507539	8873	1
Vp012	636	Picture	MorphF9_04_orig.jpg ; MorphF9_10_LOWER.jpg	12507542	0	169	9058	170	0	next	incorrect	1271
Vp012	636	Response	2	12516499	8957	1
Vp012	637	Picture	MorphF10_08_orig.jpg ; MorphF10_00_LOWER.jpg	12516600	0	1	8626	2	0	next	hit	1273
Vp012	637	Response	1	12525139	8539	1
Vp012	638	Picture	MorphF8_10_orig.jpg ; MorphF8_00_LOWER.jpg	12525226	0	1	7962	2	0	next	hit	1275
Vp012	638	Response	1	12533058	7832	1
Vp012	639	Picture	MorphF10_10_orig.jpg ; MorphF10_00_LOWER.jpg	12533188	0	1	8094	2	0	next	hit	1277
Vp012	639	Response	1	12541138	7950	1
Vp012	640	Picture	MorphF5_07_orig.jpg ; MorphF5_00_LOWER.jpg	12541282	0	1	6370	2	0	next	hit	1279
Vp012	640	Response	1	12547538	6256	1
Vp012	641	Picture	MorphM10_00_orig.jpg ; MorphM10_00_LOWER.jpg	12547652	0	1	20966	2	0	next	incorrect	1281
Vp012	641	Response	2	12568498	20846	1
Vp012	642	Picture	MorphM9_10_orig.jpg ; MorphM9_10_LOWER.jpg	12568618	0	1	9687	2	0	next	hit	1283
Vp012	642	Response	1	12578178	9560	1
Vp012	643	Picture	MorphF9_09_orig.jpg ; MorphF9_00_LOWER.jpg	12578305	0	1	9640	182	0	next	hit	1285
Vp012	643	Response	1	12587938	9633	1
Vp012	644	Picture	MorphM5_08_orig.jpg ; MorphM5_10_LOWER.jpg	12587945	0	181	7345	182	0	next	incorrect	1287
Vp012	644	Response	2	12595218	7273	1
Vp012	645	Picture	MorphF6_10_orig.jpg ; MorphF6_10_LOWER.jpg	12595290	0	1	9935	153	0	next	hit	1289
Vp012	645	Response	1	12605218	9928	1
Vp012	646	Picture	MorphM3_05_orig.jpg ; MorphM3_00_LOWER.jpg	12605225	0	152	16340	153	0	next	incorrect	1291
Vp012	646	Response	2	12621458	16233	1
Vp012	647	Picture	MorphF6_07_orig.jpg ; MorphF6_00_LOWER.jpg	12621565	0	1	8227	2	0	next	hit	1293
Vp012	647	Response	1	12629698	8133	1
Vp012	648	Picture	MorphM4_07_orig.jpg ; MorphM4_00_LOWER.jpg	12629792	0	1	20553	150	0	next	incorrect	1295
Vp012	648	Response	2	12650337	20545	1
Vp012	649	Picture	MorphM5_00_orig.jpg ; MorphM5_10_LOWER.jpg	12650345	0	149	9520	332	0	next	incorrect	1297
Vp012	649	Response	2	12659857	9512	1
Vp012	650	Picture	MorphF3_10_orig.jpg ; MorphF3_10_LOWER.jpg	12659865	0	183	19025	184	0	next	hit	1299
Vp012	650	Response	1	12678817	18952	1
Vp012	651	Picture	MorphF10_04_orig.jpg ; MorphF10_00_LOWER.jpg	12678890	0	1	10575	176	0	next	hit	1301
Vp012	651	Response	1	12689457	10567	1
Vp012	652	Picture	MorphM5_05_orig.jpg ; MorphM5_10_LOWER.jpg	12689465	0	175	19548	176	0	next	incorrect	1303
Vp012	652	Response	2	12708897	19432	1
Vp012	653	Picture	MorphF10_03_orig.jpg ; MorphF10_00_LOWER.jpg	12709013	0	1	34767	2	0	next	hit	1305
Vp012	653	Response	1	12743697	34684	1
Vp012	654	Picture	MorphM3_00_orig.jpg ; MorphM3_00_LOWER.jpg	12743780	0	1	11525	155	0	next	incorrect	1307
Vp012	654	Response	2	12755296	11516	1
Vp012	655	Picture	MorphF10_08_orig.jpg ; MorphF10_10_LOWER.jpg	12755305	0	154	9309	155	0	next	hit	1309
Vp012	655	Response	1	12764496	9191	1
Vp012	656	Picture	MorphM6_03_orig.jpg ; MorphM6_10_LOWER.jpg	12764614	0	1	20966	2	0	next	incorrect	1311
Vp012	656	Response	2	12785456	20842	1
Vp012	657	Picture	MorphM2_10_orig.jpg ; MorphM2_00_LOWER.jpg	12785580	0	1	7003	165	0	next	hit	1313
Vp012	657	Response	1	12792576	6996	1
Vp012	658	Picture	MorphM5_10_orig.jpg ; MorphM5_00_LOWER.jpg	12792583	0	164	19271	165	0	next	hit	1315
Vp012	658	Response	1	12811776	19193	1
Vp012	659	Picture	MorphM6_06_orig.jpg ; MorphM6_10_LOWER.jpg	12811854	0	1	43658	2	0	next	hit	1317
Vp012	659	Response	1	12855376	43522	1
Vp012	660	Picture	MorphM4_00_orig.jpg ; MorphM4_00_LOWER.jpg	12855512	0	1	8095	2	0	next	incorrect	1319
Vp012	660	Response	2	12863535	8023	1
Vp012	661	Picture	MorphM1_03_orig.jpg ; MorphM1_10_LOWER.jpg	12863607	0	1	12606	2	0	next	incorrect	1321
Vp012	661	Response	2	12876095	12488	1
Vp012	662	Picture	MorphF4_06_orig.jpg ; MorphF4_00_LOWER.jpg	12876213	0	1	13668	2	0	next	incorrect	1323
Vp012	662	Response	2	12889775	13562	1
Vp012	663	Picture	MorphM5_03_orig.jpg ; MorphM5_10_LOWER.jpg	12889881	0	1	19639	2	0	next	incorrect	1325
Vp012	663	Response	2	12909375	19494	1
Vp012	664	Picture	MorphF9_06_orig.jpg ; MorphF9_10_LOWER.jpg	12909520	0	1	32742	170	0	next	incorrect	1327
Vp012	664	Response	2	12942255	32735	1
Vp012	665	Picture	MorphF10_05_orig.jpg ; MorphF10_10_LOWER.jpg	12942262	0	169	10518	170	0	next	hit	1329
Vp012	665	Response	1	12952655	10393	1
Vp012	666	Picture	MorphM9_08_orig.jpg ; MorphM9_00_LOWER.jpg	12952780	0	1	16985	2	0	next	hit	1331
Vp012	666	Response	1	12969694	16914	1
Vp012	667	Picture	MorphM8_03_orig.jpg ; MorphM8_00_LOWER.jpg	12969765	0	1	9820	2	0	next	hit	1333
Vp012	667	Response	1	12979454	9689	1
Vp012	668	Picture	MorphF1_05_orig.jpg ; MorphF1_00_LOWER.jpg	12979585	0	1	7962	2	0	next	hit	1335
Vp012	668	Response	1	12987454	7869	1
Vp012	669	Picture	MorphM10_03_orig.jpg ; MorphM10_10_LOWER.jpg	12987547	0	1	9024	2	0	next	hit	1337
Vp012	669	Response	1	12996494	8947	1
Vp012	670	Picture	MorphM1_05_orig.jpg ; MorphM1_10_LOWER.jpg	12996571	0	1	7431	2	0	next	incorrect	1339
Vp012	670	Response	2	13003854	7283	1
Vp012	671	Picture	MorphF2_05_orig.jpg ; MorphF2_00_LOWER.jpg	13004002	0	1	11677	2	0	next	hit	1341
Vp012	671	Response	1	13015614	11612	1
Vp012	672	Picture	MorphF10_07_orig.jpg ; MorphF10_10_LOWER.jpg	13015679	0	1	8758	2	0	next	hit	1343
Vp012	672	Response	1	13024334	8655	1
Vp012	673	Picture	MorphF5_07_orig.jpg ; MorphF5_10_LOWER.jpg	13024437	0	1	18711	2	0	next	hit	1345
Vp012	673	Response	1	13043054	18617	1
Vp012	674	Picture	MorphM7_01_orig.jpg ; MorphM7_00_LOWER.jpg	13043148	0	1	10616	2	0	next	hit	1347
Vp012	674	Response	1	13053614	10466	1
Vp012	675	Picture	MorphF4_05_orig.jpg ; MorphF4_10_LOWER.jpg	13053764	0	1	21762	2	0	next	incorrect	1349
Vp012	675	Response	2	13075453	21689	1
Vp012	676	Picture	MorphF5_08_orig.jpg ; MorphF5_10_LOWER.jpg	13075526	0	1	16057	2	0	next	hit	1351
Vp012	676	Response	1	13091453	15927	1
Vp012	677	Picture	MorphM2_05_orig.jpg ; MorphM2_10_LOWER.jpg	13091583	0	1	14464	2	0	next	incorrect	1353
Vp012	677	Response	2	13105933	14350	1
Vp012	678	Picture	MorphM6_02_orig.jpg ; MorphM6_00_LOWER.jpg	13106047	0	1	15658	2	0	next	incorrect	1355
Vp012	678	Response	2	13121613	15566	1
Vp012	679	Picture	MorphF4_09_orig.jpg ; MorphF4_00_LOWER.jpg	13121705	0	1	39115	166	0	next	hit	1357
Vp012	679	Response	1	13160813	39108	1
Vp012	680	Picture	MorphF1_07_orig.jpg ; MorphF1_10_LOWER.jpg	13160820	0	165	19360	344	0	next	hit	1359
Vp012	680	Response	1	13180172	19352	1
Vp012	681	Picture	MorphM8_06_orig.jpg ; MorphM8_10_LOWER.jpg	13180180	0	179	11457	180	0	next	hit	1361
Vp012	681	Response	1	13191532	11352	1
Vp012	682	Picture	MorphM2_06_orig.jpg ; MorphM2_10_LOWER.jpg	13191637	0	1	13137	2	0	next	incorrect	1363
Vp012	682	Response	2	13204652	13015	1
Vp012	683	Picture	MorphM9_03_orig.jpg ; MorphM9_10_LOWER.jpg	13204774	0	1	11811	2	0	next	incorrect	1365
Vp012	683	Response	2	13216492	11718	1
Vp012	684	Picture	MorphF3_05_orig.jpg ; MorphF3_00_LOWER.jpg	13216585	0	1	28928	2	0	next	incorrect	1367
Vp012	684	Response	2	13245372	28787	1
Vp012	685	Picture	MorphF1_07_orig.jpg ; MorphF1_00_LOWER.jpg	13245513	0	1	41004	2	0	next	hit	1369
Vp012	685	Response	1	13286411	40898	1
Vp012	686	Picture	MorphM5_06_orig.jpg ; MorphM5_10_LOWER.jpg	13286517	0	1	22956	3	0	next	incorrect	1371
Vp012	686	Response	2	13309371	22854	1
Vp012	687	Picture	MorphF8_00_orig.jpg ; MorphF8_00_LOWER.jpg	13309473	0	2	8493	3	0	next	incorrect	1373
Vp012	687	Response	2	13317851	8378	1
Vp012	688	Picture	MorphM3_03_orig.jpg ; MorphM3_10_LOWER.jpg	13317966	0	1	61572	2	0	next	incorrect	1375
Vp012	688	Response	2	13379450	61484	1
Vp012	689	Picture	MorphF9_02_orig.jpg ; MorphF9_10_LOWER.jpg	13379538	0	1	7920	177	0	next	incorrect	1377
Vp012	689	Response	2	13387450	7912	1
Vp012	690	Picture	MorphF10_10_orig.jpg ; MorphF10_10_LOWER.jpg	13387458	0	176	8535	177	0	next	hit	1379
Vp012	690	Response	1	13395851	8393	1
Vp012	691	Picture	MorphF2_07_orig.jpg ; MorphF2_10_LOWER.jpg	13395993	0	1	6767	3	0	next	hit	1381
Vp012	691	Response	1	13402650	6657	1
Vp012	692	Picture	MorphF1_09_orig.jpg ; MorphF1_10_LOWER.jpg	13402760	0	2	6858	179	0	next	hit	1383
Vp012	692	Response	1	13409610	6850	1
Vp012	693	Picture	MorphM4_05_orig.jpg ; MorphM4_00_LOWER.jpg	13409618	0	177	10659	178	0	next	incorrect	1385
Vp012	693	Response	2	13420170	10552	1
Vp012	694	Picture	MorphM3_01_orig.jpg ; MorphM3_00_LOWER.jpg	13420277	0	1	14596	3	0	next	incorrect	1387
Vp012	694	Response	2	13434730	14453	1
Vp012	695	Picture	MorphM1_04_orig.jpg ; MorphM1_10_LOWER.jpg	13434873	0	2	8095	3	0	next	incorrect	1389
Vp012	695	Response	2	13442890	8017	1
Vp012	696	Picture	MorphF2_03_orig.jpg ; MorphF2_10_LOWER.jpg	13442968	0	1	33573	2	0	next	incorrect	1391
Vp012	696	Response	2	13476410	33442	1
Vp012	697	Picture	MorphM6_09_orig.jpg ; MorphM6_00_LOWER.jpg	13476541	0	1	14995	2	0	next	hit	1393
Vp012	697	Response	1	13491449	14908	1
Vp012	698	Picture	MorphF5_01_orig.jpg ; MorphF5_00_LOWER.jpg	13491536	0	1	8227	2	0	next	incorrect	1395
Vp012	698	Response	2	13499689	8153	1
Vp012	699	Picture	MorphM7_05_orig.jpg ; MorphM7_10_LOWER.jpg	13499763	0	1	9554	2	0	next	hit	1397
Vp012	699	Response	1	13509209	9446	1
Vp012	700	Picture	MorphM6_04_orig.jpg ; MorphM6_00_LOWER.jpg	13509317	0	1	9289	2	0	next	incorrect	1399
Vp012	700	Response	2	13518489	9172	1
Vp012	701	Picture	MorphF10_09_orig.jpg ; MorphF10_10_LOWER.jpg	13518606	0	1	8451	177	0	next	hit	1401
Vp012	701	Response	1	13527049	8443	1
Vp012	702	Picture	MorphM2_07_orig.jpg ; MorphM2_00_LOWER.jpg	13527057	0	176	7473	177	0	next	hit	1403
Vp012	702	Response	1	13534409	7352	1
Vp012	703	Picture	MorphF2_03_orig.jpg ; MorphF2_00_LOWER.jpg	13534530	0	1	8758	2	0	next	incorrect	1405
Vp012	703	Response	2	13543209	8679	1
Vp012	704	Picture	MorphM7_10_orig.jpg ; MorphM7_00_LOWER.jpg	13543288	0	1	10749	2	0	next	hit	1407
Vp012	704	Response	1	13553929	10641	1
Vp012	705	Picture	MorphF5_06_orig.jpg ; MorphF5_10_LOWER.jpg	13554037	0	1	22939	152	0	next	hit	1409
Vp012	705	Response	1	13576969	22932	1
Vp012	706	Picture	MorphF1_00_orig.jpg ; MorphF1_00_LOWER.jpg	13576976	0	151	11920	325	0	next	incorrect	1411
Vp012	706	Response	2	13588889	11913	1
Vp012	707	Picture	MorphM6_00_orig.jpg ; MorphM6_10_LOWER.jpg	13588896	0	174	13178	175	0	next	incorrect	1413
Vp012	707	Response	2	13602008	13112	1
Vp012	708	Picture	MorphM5_05_orig.jpg ; MorphM5_00_LOWER.jpg	13602074	0	1	28397	2	0	next	incorrect	1415
Vp012	708	Response	2	13630408	28334	1
Vp012	709	Picture	MorphM7_10_orig.jpg ; MorphM7_10_LOWER.jpg	13630471	0	1	6984	184	0	next	hit	1417
Vp012	709	Response	1	13637448	6977	1
Vp012	710	Picture	MorphM6_01_orig.jpg ; MorphM6_00_LOWER.jpg	13637455	0	183	6400	335	0	next	incorrect	1419
Vp012	710	Response	2	13643848	6393	1
Vp012	711	Picture	MorphM3_10_orig.jpg ; MorphM3_00_LOWER.jpg	13643855	0	152	6880	325	0	next	incorrect	1421
Vp012	711	Response	2	13650728	6873	1
Vp012	712	Picture	MorphF10_06_orig.jpg ; MorphF10_10_LOWER.jpg	13650735	0	173	8532	174	0	next	hit	1423
Vp012	712	Response	1	13659128	8393	1
Vp012	713	Picture	MorphF7_10_orig.jpg ; MorphF7_10_LOWER.jpg	13659267	0	1	7165	2	0	next	hit	1425
Vp012	713	Response	1	13666328	7061	1
Vp012	714	Picture	MorphF3_03_orig.jpg ; MorphF3_10_LOWER.jpg	13666432	0	1	8891	2	0	next	incorrect	1427
Vp012	714	Response	2	13675208	8776	1
Vp012	715	Picture	MorphF7_10_orig.jpg ; MorphF7_00_LOWER.jpg	13675323	0	1	7412	154	0	next	hit	1429
Vp012	715	Response	1	13682728	7405	1
Vp012	716	Picture	MorphM5_02_orig.jpg ; MorphM5_00_LOWER.jpg	13682735	0	153	10502	154	0	next	incorrect	1431
Vp012	716	Response	2	13693128	10393	1
Vp012	717	Picture	MorphF8_09_orig.jpg ; MorphF8_10_LOWER.jpg	13693237	0	1	11258	157	0	next	hit	1433
Vp012	717	Response	1	13704487	11250	1
Vp012	718	Picture	MorphM10_07_orig.jpg ; MorphM10_00_LOWER.jpg	13704495	0	156	6259	157	0	next	hit	1435
Vp012	718	Response	1	13710647	6152	1
Vp012	719	Picture	MorphM1_07_orig.jpg ; MorphM1_00_LOWER.jpg	13710754	0	1	9952	2	0	next	incorrect	1437
Vp012	719	Response	2	13720567	9813	1
Vp012	720	Picture	MorphM7_05_orig.jpg ; MorphM7_00_LOWER.jpg	13720706	0	1	6749	153	0	next	hit	1439
Vp012	720	Response	1	13727447	6741	1
Vp012	721	Picture	MorphM3_08_orig.jpg ; MorphM3_00_LOWER.jpg	13727455	0	152	26824	153	0	next	incorrect	1441
Vp012	721	Response	2	13754167	26712	1
Vp012	722	Picture	MorphM9_04_orig.jpg ; MorphM9_10_LOWER.jpg	13754279	0	1	7415	151	0	next	incorrect	1443
Vp012	722	Response	2	13761687	7408	1
Vp012	723	Picture	MorphF8_10_orig.jpg ; MorphF8_10_LOWER.jpg	13761694	0	150	11428	151	0	next	hit	1445
Vp012	723	Response	1	13773047	11353	1
Vp012	724	Picture	MorphF2_06_orig.jpg ; MorphF2_00_LOWER.jpg	13773122	0	1	6767	3	0	next	hit	1447
Vp012	724	Response	1	13779767	6645	1
Vp012	725	Picture	MorphF8_01_orig.jpg ; MorphF8_10_LOWER.jpg	13779889	0	2	7405	162	0	next	incorrect	1449
Vp012	725	Response	2	13787287	7398	1
Vp012	726	Picture	MorphM9_09_orig.jpg ; MorphM9_00_LOWER.jpg	13787294	0	160	15552	161	0	next	hit	1451
Vp012	726	Response	1	13802727	15433	1
Vp012	727	Picture	MorphF9_01_orig.jpg ; MorphF9_00_LOWER.jpg	13802846	0	1	7697	2	0	next	incorrect	1453
Vp012	727	Response	2	13810406	7560	1
Vp012	728	Picture	MorphM2_01_orig.jpg ; MorphM2_00_LOWER.jpg	13810543	0	1	9023	2	0	next	incorrect	1455
Vp012	728	Response	2	13819446	8903	1
Vp012	729	Picture	MorphF10_02_orig.jpg ; MorphF10_00_LOWER.jpg	13819566	0	1	32909	3	0	next	hit	1457
Vp012	729	Response	1	13852406	32840	1
Vp012	730	Picture	MorphF2_01_orig.jpg ; MorphF2_00_LOWER.jpg	13852475	0	2	13005	3	0	next	incorrect	1459
Vp012	730	Response	2	13865366	12891	1
Vp012	731	Picture	MorphM10_02_orig.jpg ; MorphM10_10_LOWER.jpg	13865480	0	1	10350	2	0	next	hit	1461
Vp012	731	Response	1	13875766	10286	1
Vp012	732	Picture	MorphM7_03_orig.jpg ; MorphM7_00_LOWER.jpg	13875830	0	1	7033	2	0	next	hit	1463
Vp012	732	Response	1	13882726	6896	1
Vp012	733	Picture	MorphF10_05_orig.jpg ; MorphF10_00_LOWER.jpg	13882863	0	1	9953	2	0	next	incorrect	1465
Vp012	733	Response	2	13892726	9863	1
Vp012	734	Picture	MorphF6_02_orig.jpg ; MorphF6_10_LOWER.jpg	13892816	0	1	8717	176	0	next	incorrect	1467
Vp012	734	Response	2	13901526	8710	1
Vp012	735	Picture	MorphM1_10_orig.jpg ; MorphM1_10_LOWER.jpg	13901533	0	175	26961	326	0	next	hit	1469
Vp012	735	Response	1	13928485	26952	1
Vp012	736	Picture	MorphM6_10_orig.jpg ; MorphM6_10_LOWER.jpg	13928494	0	151	7847	152	0	next	hit	1471
Vp012	736	Response	1	13936245	7751	1
Vp012	737	Picture	MorphF6_08_orig.jpg ; MorphF6_10_LOWER.jpg	13936341	0	1	7431	2	0	next	hit	1473
Vp012	737	Response	1	13943685	7344	1
Vp012	738	Picture	MorphF10_03_orig.jpg ; MorphF10_10_LOWER.jpg	13943772	0	1	18047	2	0	next	hit	1475
Vp012	738	Response	1	13961685	17913	1
Vp012	739	Picture	MorphM9_09_orig.jpg ; MorphM9_10_LOWER.jpg	13961819	0	1	7697	2	0	next	hit	1477
Vp012	739	Response	1	13969445	7626	1
Vp012	740	Picture	MorphF8_07_orig.jpg ; MorphF8_00_LOWER.jpg	13969516	0	1	8625	2	0	next	incorrect	1479
Vp012	740	Response	2	13978005	8489	1
Vp012	741	Picture	MorphF6_03_orig.jpg ; MorphF6_10_LOWER.jpg	13978141	0	1	11677	2	0	next	incorrect	1481
Vp012	741	Response	2	13989685	11544	1
Vp012	742	Picture	MorphF4_05_orig.jpg ; MorphF4_00_LOWER.jpg	13989818	0	1	9289	2	0	next	incorrect	1483
Vp012	742	Response	2	13999045	9227	1
Vp012	743	Picture	MorphF10_00_orig.jpg ; MorphF10_00_LOWER.jpg	13999107	0	1	33308	2	0	next	incorrect	1485
Vp012	743	Response	2	14032324	33217	1
Vp012	744	Picture	MorphF7_07_orig.jpg ; MorphF7_10_LOWER.jpg	14032415	0	1	13668	2	0	next	hit	1487
Vp012	744	Response	1	14046005	13590	1
Vp012	745	Picture	MorphM1_10_orig.jpg ; MorphM1_00_LOWER.jpg	14046083	0	1	45515	2	0	next	hit	1489
Vp012	745	Response	1	14091524	45441	1
Vp012	746	Picture	MorphF9_06_orig.jpg ; MorphF9_00_LOWER.jpg	14091598	0	1	46009	172	0	next	incorrect	1491
Vp012	746	Response	2	14137603	46005	1
Vp012	747	Picture	MorphM10_05_orig.jpg ; MorphM10_10_LOWER.jpg	14137607	0	171	23658	172	0	next	hit	1493
Vp012	747	Response	1	14161203	23596	1
Vp012	748	Picture	MorphM8_08_orig.jpg ; MorphM8_00_LOWER.jpg	14161265	0	1	26407	2	0	next	hit	1495
Vp012	748	Response	1	14187603	26338	1
Vp012	749	Picture	MorphM3_08_orig.jpg ; MorphM3_10_LOWER.jpg	14187672	0	1	9938	149	0	next	hit	1497
Vp012	749	Response	1	14197603	9931	1
Vp012	750	Picture	MorphF9_00_orig.jpg ; MorphF9_10_LOWER.jpg	14197610	0	148	14160	335	0	next	incorrect	1499
Vp012	750	Response	2	14211763	14153	1
Vp012	751	Picture	MorphM3_00_orig.jpg ; MorphM3_10_LOWER.jpg	14211770	0	187	7040	367	0	next	incorrect	1501
Vp012	751	Response	2	14218802	7032	1
Vp012	752	Picture	MorphF3_09_orig.jpg ; MorphF3_10_LOWER.jpg	14218810	0	180	15520	365	0	next	hit	1503
Vp012	752	Response	1	14234322	15512	1
Vp012	753	Picture	MorphM1_09_orig.jpg ; MorphM1_00_LOWER.jpg	14234330	0	185	16904	186	0	next	hit	1505
Vp012	753	Response	1	14251122	16792	1
Vp012	754	Picture	MorphF4_00_orig.jpg ; MorphF4_10_LOWER.jpg	14251234	0	1	28132	2	0	next	incorrect	1507
Vp012	754	Response	2	14279282	28048	1
Vp012	755	Picture	MorphM8_05_orig.jpg ; MorphM8_10_LOWER.jpg	14279366	0	1	48435	2	0	next	hit	1509
Vp012	755	Response	1	14327681	48315	1
Vp012	756	Picture	MorphM1_01_orig.jpg ; MorphM1_00_LOWER.jpg	14327801	0	1	6768	2	0	next	incorrect	1511
Vp012	756	Response	2	14334481	6680	1
Vp012	757	Picture	MorphM3_09_orig.jpg ; MorphM3_10_LOWER.jpg	14334569	0	1	13933	2	0	next	incorrect	1513
Vp012	757	Response	2	14348401	13832	1
Vp012	758	Picture	MorphM1_07_orig.jpg ; MorphM1_10_LOWER.jpg	14348502	0	1	13801	2	0	next	hit	1515
Vp012	758	Response	1	14362161	13659	1
Vp012	759	Picture	MorphM5_01_orig.jpg ; MorphM5_00_LOWER.jpg	14362303	0	1	32511	2	0	next	incorrect	1517
Vp012	759	Response	2	14394721	32418	1
Vp012	760	Picture	MorphF2_08_orig.jpg ; MorphF2_00_LOWER.jpg	14394814	0	1	8095	2	0	next	hit	1519
Vp012	760	Response	1	14402801	7987	1
Vp012	761	Picture	MorphM8_10_orig.jpg ; MorphM8_10_LOWER.jpg	14402909	0	1	9023	2	0	next	hit	1521
Vp012	761	Response	1	14411841	8932	1
Vp012	762	Picture	MorphM9_01_orig.jpg ; MorphM9_00_LOWER.jpg	14411932	0	1	7166	2	0	next	incorrect	1523
Vp012	762	Response	2	14418961	7029	1
Vp012	763	Picture	MorphM5_09_orig.jpg ; MorphM5_00_LOWER.jpg	14419098	0	1	14030	171	0	next	incorrect	1525
Vp012	763	Response	2	14433121	14023	1
Vp012	764	Picture	MorphM6_00_orig.jpg ; MorphM6_00_LOWER.jpg	14433128	0	170	6671	171	0	next	incorrect	1527
Vp012	764	Response	2	14439680	6552	1
Vp012	765	Picture	MorphM7_08_orig.jpg ; MorphM7_00_LOWER.jpg	14439799	0	1	8758	2	0	next	incorrect	1529
Vp012	765	Response	2	14448480	8681	1
Vp012	766	Picture	MorphF9_01_orig.jpg ; MorphF9_10_LOWER.jpg	14448557	0	1	20436	2	0	next	incorrect	1531
Vp012	766	Response	2	14468880	20323	1
Vp012	767	Picture	MorphF10_01_orig.jpg ; MorphF10_10_LOWER.jpg	14468993	0	1	43392	2	0	next	incorrect	1533
Vp012	767	Response	2	14512240	43247	1
Vp012	768	Picture	MorphF6_02_orig.jpg ; MorphF6_00_LOWER.jpg	14512385	0	1	19241	2	0	next	incorrect	1535
Vp012	768	Response	2	14531520	19135	1
Vp012	769	Picture	MorphF8_03_orig.jpg ; MorphF8_00_LOWER.jpg	14531626	0	1	22777	182	0	next	incorrect	1537
Vp012	769	Response	2	14554399	22773	1
Vp012	770	Picture	MorphM3_01_orig.jpg ; MorphM3_10_LOWER.jpg	14554403	0	181	7840	351	0	next	incorrect	1539
Vp012	770	Response	2	14562239	7836	1
Vp012	771	Picture	MorphF8_05_orig.jpg ; MorphF8_00_LOWER.jpg	14562243	0	170	10122	171	0	next	incorrect	1541
Vp012	771	Response	2	14572239	9996	1
Vp012	772	Picture	MorphF7_06_orig.jpg ; MorphF7_00_LOWER.jpg	14572365	0	1	9402	154	0	next	hit	1543
Vp012	772	Response	1	14581759	9394	1
Vp012	773	Picture	MorphM6_10_orig.jpg ; MorphM6_00_LOWER.jpg	14581767	0	153	6256	154	0	next	hit	1545
Vp012	773	Response	1	14587918	6151	2
Vp012	774	Picture	MorphF2_06_orig.jpg ; MorphF2_10_LOWER.jpg	14588023	0	1	6370	2	0	next	hit	1547
Vp012	774	Response	1	14594318	6295	2
Vp012	775	Picture	MorphM3_02_orig.jpg ; MorphM3_00_LOWER.jpg	14594393	0	1	7431	2	0	next	incorrect	1549
Vp012	775	Response	2	14601679	7286	1
Vp012	776	Picture	MorphF3_00_orig.jpg ; MorphF3_10_LOWER.jpg	14601824	0	1	9543	146	0	next	incorrect	1551
Vp012	776	Response	2	14611359	9535	1
Vp012	777	Picture	MorphF7_02_orig.jpg ; MorphF7_00_LOWER.jpg	14611367	0	145	31679	326	0	next	incorrect	1553
Vp012	777	Response	2	14643039	31672	1
Vp012	778	Picture	MorphF6_04_orig.jpg ; MorphF6_00_LOWER.jpg	14643046	0	181	10881	362	0	next	incorrect	1555
Vp012	778	Response	2	14653919	10873	1
Vp012	779	Picture	MorphF7_09_orig.jpg ; MorphF7_00_LOWER.jpg	14653927	0	181	10132	182	0	next	hit	1557
Vp012	779	Response	1	14663998	10071	1
Vp012	780	Picture	MorphM3_10_orig.jpg ; MorphM3_10_LOWER.jpg	14664059	0	1	8095	2	0	next	hit	1559
Vp012	780	Response	1	14672078	8019	1
Vp012	781	Picture	MorphM9_05_orig.jpg ; MorphM9_10_LOWER.jpg	14672154	0	1	16322	2	0	next	incorrect	1561
Vp012	781	Response	2	14688398	16244	1
Vp012	782	Picture	MorphF7_05_orig.jpg ; MorphF7_00_LOWER.jpg	14688476	0	1	30255	2	0	next	hit	1563
Vp012	782	Response	1	14718638	30162	1
Vp012	783	Picture	MorphM4_10_orig.jpg ; MorphM4_10_LOWER.jpg	14718731	0	1	11810	2	0	next	hit	1565
Vp012	783	Response	1	14730398	11667	1
Vp012	784	Picture	MorphF6_10_orig.jpg ; MorphF6_00_LOWER.jpg	14730541	0	1	8493	2	0	next	hit	1567
Vp012	784	Response	1	14738958	8417	1
Vp012	785	Picture	MorphM7_07_orig.jpg ; MorphM7_00_LOWER.jpg	14739034	0	1	21211	155	0	next	hit	1569
Vp012	785	Response	1	14760237	21203	1
Vp012	786	Picture	MorphF9_03_orig.jpg ; MorphF9_10_LOWER.jpg	14760245	0	154	11963	155	0	next	incorrect	1571
Vp012	786	Response	2	14772077	11832	1
Vp012	787	Picture	MorphF10_00_orig.jpg ; MorphF10_10_LOWER.jpg	14772208	0	1	15526	2	0	next	incorrect	1573
Vp012	787	Response	2	14787597	15389	1
Vp012	788	Picture	MorphM2_06_orig.jpg ; MorphM2_00_LOWER.jpg	14787734	0	1	18271	176	0	next	incorrect	1575
Vp012	788	Response	2	14805997	18263	1
Vp012	789	Picture	MorphF2_10_orig.jpg ; MorphF2_10_LOWER.jpg	14806005	0	175	10127	176	0	next	hit	1577
Vp012	789	Response	1	14815997	9992	1
Vp012	790	Picture	MorphF10_04_orig.jpg ; MorphF10_10_LOWER.jpg	14816132	0	1	6502	2	0	next	hit	1579
Vp012	790	Response	1	14822557	6425	1
Vp012	791	Picture	MorphF6_05_orig.jpg ; MorphF6_10_LOWER.jpg	14822634	0	1	12170	173	0	next	hit	1581
Vp012	791	Response	1	14834797	12163	1
Vp012	792	Picture	MorphM8_00_orig.jpg ; MorphM8_00_LOWER.jpg	14834804	0	172	42767	173	0	next	hit	1583
Vp012	792	Response	1	14877436	42632	1
Vp012	793	Picture	MorphM10_10_orig.jpg ; MorphM10_00_LOWER.jpg	14877571	0	1	8493	2	0	next	hit	1585
Vp012	793	Response	1	14885916	8345	1
Vp012	794	Picture	MorphF7_01_orig.jpg ; MorphF7_10_LOWER.jpg	14886064	0	1	8580	180	0	next	hit	1587
Vp012	794	Response	1	14894636	8572	1
Vp012	795	Picture	MorphF1_08_orig.jpg ; MorphF1_00_LOWER.jpg	14894644	0	179	19817	180	0	next	hit	1589
Vp012	795	Response	1	14914316	19672	1
Vp012	796	Picture	MorphM7_07_orig.jpg ; MorphM7_10_LOWER.jpg	14914461	0	1	5839	2	0	next	hit	1591
Vp012	796	Response	1	14920156	5695	1
Vp012	797	Picture	MorphF1_06_orig.jpg ; MorphF1_10_LOWER.jpg	14920300	0	1	8743	150	0	next	incorrect	1593
Vp012	797	Response	2	14929036	8736	1
Vp012	798	Picture	MorphF4_07_orig.jpg ; MorphF4_00_LOWER.jpg	14929043	0	149	36374	150	0	next	incorrect	1595
Vp012	798	Response	2	14965355	36312	1
Vp012	799	Picture	MorphM4_08_orig.jpg ; MorphM4_10_LOWER.jpg	14965417	0	1	18445	3	0	next	hit	1597
Vp012	799	Response	1	14983755	18338	1
Vp012	800	Picture	MorphM8_08_orig.jpg ; MorphM8_10_LOWER.jpg	14983862	0	2	12740	3	0	next	hit	1599
Vp012	800	Response	1	14996475	12613	1
Vp012	801	Picture	MorphF1_05_orig.jpg ; MorphF1_10_LOWER.jpg	14996602	0	1	7431	2	0	next	incorrect	1601
Vp012	801	Response	2	15003915	7313	1
Vp012	802	Picture	MorphF5_00_orig.jpg ; MorphF5_10_LOWER.jpg	15004033	0	1	6449	188	0	next	incorrect	1603
Vp012	802	Response	2	15010475	6442	1
Vp012	803	Picture	MorphF8_08_orig.jpg ; MorphF8_10_LOWER.jpg	15010482	0	187	11067	188	0	next	hit	1605
Vp012	803	Response	1	15021435	10953	1
Vp012	804	Picture	MorphF4_04_orig.jpg ; MorphF4_00_LOWER.jpg	15021549	0	1	9554	2	0	next	incorrect	1607
Vp012	804	Response	2	15030955	9406	1
Vp012	805	Picture	MorphF7_04_orig.jpg ; MorphF7_10_LOWER.jpg	15031103	0	1	8179	183	0	next	hit	1609
Vp012	805	Response	1	15039275	8172	1
Vp012	806	Picture	MorphF2_01_orig.jpg ; MorphF2_10_LOWER.jpg	15039282	0	182	11593	183	0	next	incorrect	1611
Vp012	806	Response	2	15050795	11513	1
Vp012	807	Picture	MorphF5_10_orig.jpg ; MorphF5_10_LOWER.jpg	15050875	0	1	14862	2	0	next	hit	1613
Vp012	807	Response	1	15065595	14720	1
Vp012	808	Picture	MorphF10_09_orig.jpg ; MorphF10_00_LOWER.jpg	15065737	0	1	8585	176	0	next	hit	1615
Vp012	808	Response	1	15074314	8577	1
Vp012	809	Picture	MorphM10_10_orig.jpg ; MorphM10_10_LOWER.jpg	15074322	0	175	6145	176	0	next	hit	1617
Vp012	809	Response	1	15080394	6072	1
Vp012	810	Picture	MorphF7_04_orig.jpg ; MorphF7_00_LOWER.jpg	15080467	0	1	14066	2	0	next	hit	1619
Vp012	810	Response	1	15094394	13927	1
Vp012	811	Picture	MorphF5_10_orig.jpg ; MorphF5_00_LOWER.jpg	15094533	0	1	6370	2	0	next	hit	1621
Vp012	811	Response	1	15100794	6261	1
Vp012	812	Picture	MorphF3_09_orig.jpg ; MorphF3_00_LOWER.jpg	15100903	0	1	16321	2	0	next	incorrect	1623
Vp012	812	Response	2	15117114	16211	1
Vp012	813	Picture	MorphM6_01_orig.jpg ; MorphM6_10_LOWER.jpg	15117224	0	1	8857	169	0	next	incorrect	1625
Vp012	813	Response	2	15126074	8850	1
Vp012	814	Picture	MorphM1_08_orig.jpg ; MorphM1_00_LOWER.jpg	15126081	0	168	20470	169	0	next	incorrect	1627
Vp012	814	Response	2	15146474	20393	1
Vp012	815	Picture	MorphM8_02_orig.jpg ; MorphM8_10_LOWER.jpg	15146551	0	1	11014	2	0	next	incorrect	1629
Vp012	815	Response	2	15157434	10883	1
Vp012	816	Picture	MorphF4_09_orig.jpg ; MorphF4_10_LOWER.jpg	15157565	0	1	10880	3	0	next	hit	1631
Vp012	816	Response	1	15168314	10749	1
Vp012	817	Picture	MorphM2_01_orig.jpg ; MorphM2_10_LOWER.jpg	15168445	0	2	7698	3	0	next	incorrect	1633
Vp012	817	Response	2	15175993	7548	1
Vp012	818	Picture	MorphF4_06_orig.jpg ; MorphF4_10_LOWER.jpg	15176143	0	1	8094	2	0	next	hit	1635
Vp012	818	Response	1	15184153	8010	1
Vp012	819	Picture	MorphM5_10_orig.jpg ; MorphM5_10_LOWER.jpg	15184237	0	1	15260	3	0	next	hit	1637
Vp012	819	Response	1	15199353	15116	1
Vp012	820	Picture	MorphM7_06_orig.jpg ; MorphM7_00_LOWER.jpg	15199497	0	2	6768	3	0	next	hit	1639
Vp012	820	Response	1	15206153	6656	1
Vp012	821	Picture	MorphM5_04_orig.jpg ; MorphM5_10_LOWER.jpg	15206265	0	1	9422	2	0	next	incorrect	1641
Vp012	821	Response	2	15215593	9328	1
Vp012	822	Picture	MorphF8_08_orig.jpg ; MorphF8_00_LOWER.jpg	15215687	0	1	21194	172	0	next	hit	1643
Vp012	822	Response	1	15236873	21186	1
Vp012	823	Picture	MorphF1_09_orig.jpg ; MorphF1_00_LOWER.jpg	15236881	0	171	6938	172	0	next	hit	1645
Vp012	823	Response	1	15243753	6872	1
Vp012	824	Picture	MorphF3_00_orig.jpg ; MorphF3_00_LOWER.jpg	15243819	0	1	8492	2	0	next	incorrect	1647
Vp012	824	Response	2	15252233	8414	1
Vp012	825	Picture	MorphF6_01_orig.jpg ; MorphF6_00_LOWER.jpg	15252311	0	1	11529	151	0	next	incorrect	1649
Vp012	825	Response	2	15263833	11522	1
Vp012	826	Picture	MorphM9_05_orig.jpg ; MorphM9_00_LOWER.jpg	15263840	0	150	18727	151	0	next	incorrect	1651
Vp012	826	Response	2	15282473	18633	1
Vp012	827	Picture	MorphM10_09_orig.jpg ; MorphM10_00_LOWER.jpg	15282567	0	1	6369	2	0	next	hit	1653
Vp012	827	Response	1	15288792	6225	1
Vp012	828	Picture	MorphM9_06_orig.jpg ; MorphM9_00_LOWER.jpg	15288936	0	1	16720	2	0	next	incorrect	1655
Vp012	828	Response	2	15305512	16576	1
Vp012	829	Picture	MorphM5_00_orig.jpg ; MorphM5_00_LOWER.jpg	15305656	0	1	18264	183	0	next	incorrect	1657
Vp012	829	Response	2	15323912	18256	1
Vp012	830	Picture	MorphM8_04_orig.jpg ; MorphM8_00_LOWER.jpg	15323920	0	182	22077	183	0	next	hit	1659
Vp012	830	Response	1	15345912	21992	1
Vp012	831	Picture	MorphF1_06_orig.jpg ; MorphF1_00_LOWER.jpg	15345997	0	1	13800	2	0	next	hit	1661
Vp012	831	Response	1	15359672	13675	1
Vp012	832	Picture	MorphF6_05_orig.jpg ; MorphF6_00_LOWER.jpg	15359797	0	1	8758	2	0	next	hit	1663
Vp012	832	Response	1	15368472	8675	1
Vp012	833	Picture	MorphM1_08_orig.jpg ; MorphM1_10_LOWER.jpg	15368555	0	1	31684	166	0	next	hit	1665
Vp012	833	Response	1	15400231	31676	1
Vp012	834	Picture	MorphM3_05_orig.jpg ; MorphM3_10_LOWER.jpg	15400239	0	165	29040	351	0	next	incorrect	1667
Vp012	834	Response	2	15429271	29032	1
Vp012	835	Picture	MorphF3_02_orig.jpg ; MorphF3_00_LOWER.jpg	15429279	0	186	9041	354	0	next	incorrect	1669
Vp012	835	Response	2	15438311	9032	1
Vp012	836	Picture	MorphM1_06_orig.jpg ; MorphM1_00_LOWER.jpg	15438320	0	168	34934	169	0	next	incorrect	1671
Vp012	836	Response	2	15473111	34791	1
Vp012	837	Picture	MorphM5_06_orig.jpg ; MorphM5_00_LOWER.jpg	15473254	0	1	32777	2	0	next	incorrect	1673
Vp012	837	Response	2	15505910	32656	1
Vp012	838	Picture	MorphF8_05_orig.jpg ; MorphF8_10_LOWER.jpg	15506031	0	1	19727	180	0	next	hit	1675
Vp012	838	Response	1	15525750	19719	1
Vp012	839	Picture	MorphM6_04_orig.jpg ; MorphM6_10_LOWER.jpg	15525758	0	179	7078	180	0	next	incorrect	1677
Vp012	839	Response	2	15532710	6952	1
Vp012	840	Picture	MorphM9_04_orig.jpg ; MorphM9_00_LOWER.jpg	15532836	0	1	8841	185	0	next	incorrect	1679
Vp012	840	Response	2	15541670	8834	1
Vp012	841	Picture	MorphF4_10_orig.jpg ; MorphF4_10_LOWER.jpg	15541677	0	184	11727	185	0	next	hit	1681
Vp012	841	Response	1	15553270	11593	1
Vp012	842	Picture	MorphF2_08_orig.jpg ; MorphF2_10_LOWER.jpg	15553404	0	1	5793	181	0	next	hit	1683
Vp012	842	Response	1	15559190	5786	1
Vp012	843	Picture	MorphF3_10_orig.jpg ; MorphF3_00_LOWER.jpg	15559197	0	180	6814	181	0	next	hit	1685
Vp012	843	Response	1	15565910	6713	1
Vp012	844	Picture	MorphF7_02_orig.jpg ; MorphF7_10_LOWER.jpg	15566011	0	1	7696	2	0	next	hit	1687
Vp012	844	Response	1	15573590	7579	1
Vp012	845	Picture	MorphM7_08_orig.jpg ; MorphM7_10_LOWER.jpg	15573707	0	1	10050	170	0	next	hit	1689
Vp012	845	Response	1	15583750	10043	1
Vp012	846	Picture	MorphF8_00_orig.jpg ; MorphF8_10_LOWER.jpg	15583757	0	169	9855	170	0	next	incorrect	1691
Vp012	846	Response	2	15593509	9752	1
Vp012	847	Picture	MorphM8_05_orig.jpg ; MorphM8_00_LOWER.jpg	15593612	0	1	11905	172	0	next	hit	1693
Vp012	847	Response	1	15605509	11897	1
Vp012	848	Picture	MorphM2_03_orig.jpg ; MorphM2_00_LOWER.jpg	15605517	0	171	8244	326	0	next	incorrect	1695
Vp012	848	Response	2	15613749	8232	1
Vp012	849	Picture	MorphF9_08_orig.jpg ; MorphF9_10_LOWER.jpg	15613761	0	155	12495	156	0	next	hit	1697
Vp012	849	Response	1	15626149	12388	1
Vp012	850	Picture	MorphF7_08_orig.jpg ; MorphF7_10_LOWER.jpg	15626256	0	1	7421	145	0	next	hit	1699
Vp012	850	Response	1	15633669	7413	1
Vp012	851	Picture	MorphM9_00_orig.jpg ; MorphM9_00_LOWER.jpg	15633677	0	144	13760	328	0	next	incorrect	1701
Vp012	851	Response	2	15647429	13752	1
Vp012	852	Picture	MorphM7_01_orig.jpg ; MorphM7_10_LOWER.jpg	15647437	0	184	10879	370	0	next	hit	1703
Vp012	852	Response	1	15658309	10872	1
Vp012	853	Picture	MorphM10_08_orig.jpg ; MorphM10_00_LOWER.jpg	15658316	0	186	9872	187	0	next	hit	1705
Vp012	853	Response	1	15668069	9753	1
Vp012	854	Picture	MorphM8_07_orig.jpg ; MorphM8_10_LOWER.jpg	15668188	0	1	24528	156	0	next	incorrect	1707
Vp012	854	Response	2	15692709	24521	1
Vp012	855	Picture	MorphM6_07_orig.jpg ; MorphM6_00_LOWER.jpg	15692716	0	155	12097	156	0	next	incorrect	1709
Vp012	855	Response	2	15704708	11992	1
Vp012	856	Picture	MorphF9_10_orig.jpg ; MorphF9_00_LOWER.jpg	15704813	0	1	19640	2	0	next	hit	1711
Vp012	856	Response	1	15724388	19575	1
Vp012	857	Picture	MorphM3_07_orig.jpg ; MorphM3_00_LOWER.jpg	15724453	0	1	59448	2	0	next	incorrect	1713
Vp012	857	Response	2	15783828	59375	1
Vp012	858	Picture	MorphF4_04_orig.jpg ; MorphF4_10_LOWER.jpg	15783901	0	1	53454	159	0	next	incorrect	1715
Vp012	858	Response	2	15837347	53446	1
Vp012	859	Picture	MorphF10_07_orig.jpg ; MorphF10_00_LOWER.jpg	15837355	0	158	10242	159	0	next	hit	1717
Vp012	859	Response	1	15847507	10152	1
Vp012	860	Picture	MorphF3_07_orig.jpg ; MorphF3_00_LOWER.jpg	15847597	0	1	18577	3	0	next	incorrect	1719
Vp012	860	Response	2	15866067	18470	1
Vp012	861	Picture	MorphM3_04_orig.jpg ; MorphM3_10_LOWER.jpg	15866174	0	2	7432	3	0	next	incorrect	1721
Vp012	861	Response	2	15873507	7333	1
Vp012	862	Picture	MorphM9_02_orig.jpg ; MorphM9_10_LOWER.jpg	15873606	0	1	7563	2	0	next	incorrect	1723
Vp012	862	Response	2	15881027	7421	1
Vp012	863	Picture	MorphM8_00_orig.jpg ; MorphM8_10_LOWER.jpg	15881169	0	1	29990	2	0	next	incorrect	1725
Vp012	863	Response	2	15911027	29858	1
Vp012	864	Picture	MorphF2_09_orig.jpg ; MorphF2_10_LOWER.jpg	15911159	0	1	8195	167	0	next	hit	1727
Vp012	864	Response	1	15919346	8187	1
Vp012	865	Picture	MorphM1_01_orig.jpg ; MorphM1_10_LOWER.jpg	15919354	0	166	9056	167	0	next	incorrect	1729
Vp012	865	Response	2	15928306	8952	1
Vp012	866	Picture	MorphF3_02_orig.jpg ; MorphF3_10_LOWER.jpg	15928410	0	1	9264	160	0	next	incorrect	1731
Vp012	866	Response	2	15937666	9256	1
Vp012	867	Picture	MorphM6_08_orig.jpg ; MorphM6_00_LOWER.jpg	15937674	0	159	9447	160	0	next	hit	1733
Vp012	867	Response	1	15947026	9352	1
Vp012	868	Picture	MorphM7_02_orig.jpg ; MorphM7_00_LOWER.jpg	15947121	0	1	5971	2	0	next	hit	1735
Vp012	868	Response	1	15953026	5905	1
Vp012	869	Picture	MorphM2_03_orig.jpg ; MorphM2_10_LOWER.jpg	15953092	0	1	8625	2	0	next	incorrect	1737
Vp012	869	Response	2	15961586	8494	1
Vp012	870	Picture	MorphF4_10_orig.jpg ; MorphF4_00_LOWER.jpg	15961717	0	1	6901	2	0	next	hit	1739
Vp012	870	Response	1	15968546	6829	1
Vp012	871	Picture	MorphF1_08_orig.jpg ; MorphF1_10_LOWER.jpg	15968618	0	1	6735	167	0	next	hit	1741
Vp012	871	Response	1	15975346	6728	1
Vp012	872	Picture	MorphF5_03_orig.jpg ; MorphF5_10_LOWER.jpg	15975353	0	166	8240	319	0	next	incorrect	1743
Vp012	872	Response	2	15983586	8233	1
Vp012	873	Picture	MorphM5_02_orig.jpg ; MorphM5_10_LOWER.jpg	15983593	0	153	15943	154	0	next	incorrect	1745
Vp012	873	Response	2	15999426	15833	1
Vp012	874	Picture	MorphM3_06_orig.jpg ; MorphM3_00_LOWER.jpg	15999536	0	1	16537	185	0	next	incorrect	1747
Vp012	874	Response	2	16016065	16529	1
Vp012	875	Picture	MorphM8_04_orig.jpg ; MorphM8_10_LOWER.jpg	16016073	0	184	10003	185	0	next	hit	1749
Vp012	875	Response	1	16025985	9912	1
Vp012	876	Picture	MorphF10_02_orig.jpg ; MorphF10_10_LOWER.jpg	16026076	0	1	10351	2	0	next	hit	1751
Vp012	876	Response	1	16036305	10229	1
Vp012	877	Picture	MorphM1_06_orig.jpg ; MorphM1_10_LOWER.jpg	16036427	0	1	35828	2	0	next	incorrect	1753
Vp012	877	Response	2	16072145	35718	1
Vp012	878	Picture	MorphM2_08_orig.jpg ; MorphM2_10_LOWER.jpg	16072255	0	1	8360	2	0	next	hit	1755
Vp012	878	Response	1	16080545	8290	1
Vp012	879	Picture	MorphF5_05_orig.jpg ; MorphF5_10_LOWER.jpg	16080615	0	1	12577	164	0	next	hit	1757
Vp012	879	Response	1	16093185	12570	1
Vp012	880	Picture	MorphF8_01_orig.jpg ; MorphF8_00_LOWER.jpg	16093192	0	163	21360	331	0	next	hit	1759
Vp012	880	Response	1	16114545	21353	1
Vp012	881	Picture	MorphF1_04_orig.jpg ; MorphF1_10_LOWER.jpg	16114552	0	168	23760	329	0	next	hit	1761
Vp012	881	Response	1	16138305	23753	1
Vp012	882	Picture	MorphF4_07_orig.jpg ; MorphF4_10_LOWER.jpg	16138312	0	161	7856	162	0	next	hit	1763
Vp012	882	Response	1	16146144	7832	1
Vp012	883	Picture	pause1	16146168	0	1	300031	2	0	next	other	0
Vp012	884	Response	3	16936627	490428	1
Vp012	885	Picture	MorphM3_01_orig.jpg ; MorphM3_10_UPPER.jpg	16936630	0	157	56794	315	0	next	incorrect	1767
Vp012	885	Response	2	16993416	56786	1
Vp012	886	Picture	MorphM5_04_orig.jpg ; MorphM5_10_UPPER.jpg	16993424	0	158	33066	159	0	next	hit	1769
Vp012	886	Response	1	17026376	32952	1
Vp012	887	Picture	MorphM7_04_orig.jpg ; MorphM7_10_UPPER.jpg	17026490	0	1	19108	2	0	next	hit	1771
Vp012	887	Response	1	17045496	19006	1
Vp012	888	Picture	MorphM6_09_orig.jpg ; MorphM6_00_UPPER.jpg	17045598	0	1	8360	2	0	next	incorrect	1773
Vp012	888	Response	2	17053896	8298	1
Vp012	889	Picture	MorphM1_02_orig.jpg ; MorphM1_00_UPPER.jpg	17053958	0	1	9422	2	0	next	incorrect	1775
Vp012	889	Response	2	17063256	9298	1
Vp012	890	Picture	MorphF3_09_orig.jpg ; MorphF3_10_UPPER.jpg	17063380	0	1	41083	188	0	next	hit	1777
Vp012	890	Response	1	17104455	41075	1
Vp012	891	Picture	MorphF10_06_orig.jpg ; MorphF10_10_UPPER.jpg	17104463	0	187	11439	347	0	next	hit	1779
Vp012	891	Response	1	17115895	11432	1
Vp012	892	Picture	MorphF2_04_orig.jpg ; MorphF2_00_UPPER.jpg	17115902	0	160	8121	161	0	next	incorrect	1781
Vp012	892	Response	2	17123895	7993	1
Vp012	893	Picture	MorphF5_00_orig.jpg ; MorphF5_10_UPPER.jpg	17124023	0	1	40738	3	0	next	hit	1783
Vp012	893	Response	1	17164695	40672	1
Vp012	894	Picture	MorphF1_06_orig.jpg ; MorphF1_00_UPPER.jpg	17164761	0	2	9820	3	0	next	incorrect	1785
Vp012	894	Response	2	17174455	9694	1
Vp012	895	Picture	MorphF9_09_orig.jpg ; MorphF9_10_UPPER.jpg	17174581	0	1	10749	2	0	next	hit	1787
Vp012	895	Response	1	17185254	10673	1
Vp012	896	Picture	MorphM7_06_orig.jpg ; MorphM7_00_UPPER.jpg	17185330	0	1	8758	2	0	next	hit	1789
Vp012	896	Response	1	17193974	8644	1
Vp012	897	Picture	MorphM4_08_orig.jpg ; MorphM4_00_UPPER.jpg	17194088	0	1	14066	2	0	next	incorrect	1791
Vp012	897	Response	2	17208054	13966	1
Vp012	898	Picture	MorphM1_06_orig.jpg ; MorphM1_10_UPPER.jpg	17208154	0	1	13004	2	0	next	hit	1793
Vp012	898	Response	1	17221014	12860	1
Vp012	899	Picture	MorphF6_06_orig.jpg ; MorphF6_10_UPPER.jpg	17221158	0	1	18047	2	0	next	hit	1795
Vp012	899	Response	1	17239094	17936	1
Vp012	900	Picture	MorphM3_10_orig.jpg ; MorphM3_10_UPPER.jpg	17239205	0	1	10616	2	0	next	hit	1797
Vp012	900	Response	1	17249734	10529	1
Vp012	901	Picture	MorphF10_06_orig.jpg ; MorphF10_00_UPPER.jpg	17249821	0	1	37554	2	0	next	incorrect	1799
Vp012	901	Response	2	17287253	37432	1
Vp012	902	Picture	MorphM3_09_orig.jpg ; MorphM3_10_UPPER.jpg	17287375	0	1	19726	181	0	next	incorrect	1801
Vp012	902	Response	2	17307093	19718	1
Vp012	903	Picture	MorphM2_03_orig.jpg ; MorphM2_00_UPPER.jpg	17307101	0	180	7079	181	0	next	incorrect	1803
Vp012	903	Response	2	17314053	6952	1
Vp012	904	Picture	MorphF1_03_orig.jpg ; MorphF1_10_UPPER.jpg	17314180	0	1	63400	165	0	next	hit	1805
Vp012	904	Response	1	17377572	63392	1
Vp012	905	Picture	MorphF4_04_orig.jpg ; MorphF4_00_UPPER.jpg	17377580	0	164	8522	166	0	next	incorrect	1807
Vp012	905	Response	2	17385972	8392	1
Vp012	906	Picture	MorphF9_10_orig.jpg ; MorphF9_00_UPPER.jpg	17386102	0	2	9953	3	0	next	hit	1809
Vp012	906	Response	1	17395973	9871	1
Vp012	907	Picture	MorphM6_08_orig.jpg ; MorphM6_10_UPPER.jpg	17396055	0	1	32885	159	0	next	hit	1811
Vp012	907	Response	1	17428932	32877	1
Vp012	908	Picture	MorphM2_09_orig.jpg ; MorphM2_00_UPPER.jpg	17428940	0	158	29999	307	0	next	incorrect	1813
Vp012	908	Response	2	17458932	29992	1
Vp012	909	Picture	MorphF9_03_orig.jpg ; MorphF9_10_UPPER.jpg	17458939	0	149	7181	150	0	next	incorrect	1815
Vp012	909	Response	2	17466052	7113	1
Vp012	910	Picture	MorphM1_07_orig.jpg ; MorphM1_10_UPPER.jpg	17466120	0	1	21497	2	0	next	hit	1817
Vp012	910	Response	1	17487492	21372	1
Vp012	911	Picture	MorphF9_05_orig.jpg ; MorphF9_10_UPPER.jpg	17487617	0	1	9398	158	0	next	incorrect	1819
Vp012	911	Response	2	17497011	9394	1
Vp012	912	Picture	MorphM9_10_orig.jpg ; MorphM9_00_UPPER.jpg	17497015	0	157	13426	158	0	next	hit	1821
Vp012	912	Response	1	17510371	13356	1
Vp012	913	Picture	MorphF9_07_orig.jpg ; MorphF9_00_UPPER.jpg	17510441	0	1	33175	2	0	next	hit	1823
Vp012	913	Response	1	17543491	33050	1
Vp012	914	Picture	MorphM1_10_orig.jpg ; MorphM1_10_UPPER.jpg	17543616	0	1	16442	147	0	next	hit	1825
Vp012	914	Response	1	17560051	16435	1
Vp012	915	Picture	MorphM5_08_orig.jpg ; MorphM5_10_UPPER.jpg	17560058	0	146	25040	332	0	next	hit	1827
Vp012	915	Response	1	17585091	25033	1
Vp012	916	Picture	MorphF2_01_orig.jpg ; MorphF2_10_UPPER.jpg	17585098	0	186	13322	187	0	next	hit	1829
Vp012	916	Response	1	17598291	13193	1
Vp012	917	Picture	MorphM10_02_orig.jpg ; MorphM10_00_UPPER.jpg	17598420	0	1	9289	2	0	next	incorrect	1831
Vp012	917	Response	2	17607570	9150	1
Vp012	918	Picture	MorphM6_01_orig.jpg ; MorphM6_10_UPPER.jpg	17607709	0	1	10748	3	0	next	hit	1833
Vp012	918	Response	1	17618370	10661	1
Vp012	919	Picture	MorphM3_02_orig.jpg ; MorphM3_00_UPPER.jpg	17618457	0	2	8881	146	0	next	incorrect	1835
Vp012	919	Response	2	17627330	8873	1
Vp012	920	Picture	MorphF3_10_orig.jpg ; MorphF3_00_UPPER.jpg	17627338	0	144	25840	324	0	next	incorrect	1837
Vp012	920	Response	2	17653170	25832	1
Vp012	921	Picture	MorphM5_01_orig.jpg ; MorphM5_10_UPPER.jpg	17653178	0	180	66079	365	0	next	hit	1839
Vp012	921	Response	1	17719249	66071	1
Vp012	922	Picture	MorphF6_02_orig.jpg ; MorphF6_00_UPPER.jpg	17719257	0	185	35747	186	0	next	incorrect	1841
Vp012	922	Response	2	17754929	35672	1
Vp012	923	Picture	MorphM4_09_orig.jpg ; MorphM4_00_UPPER.jpg	17755004	0	1	9952	3	0	next	incorrect	1843
Vp012	923	Response	2	17764849	9845	1
Vp012	924	Picture	MorphM8_07_orig.jpg ; MorphM8_10_UPPER.jpg	17764956	0	2	21740	159	0	next	incorrect	1845
Vp012	924	Response	2	17786689	21733	1
Vp012	925	Picture	MorphM2_10_orig.jpg ; MorphM2_10_UPPER.jpg	17786696	0	157	35040	306	0	next	hit	1847
Vp012	925	Response	1	17821728	35032	1
Vp012	926	Picture	MorphF6_10_orig.jpg ; MorphF6_00_UPPER.jpg	17821736	0	149	7977	150	0	next	incorrect	1849
Vp012	926	Response	2	17829568	7832	1
Vp012	927	Picture	MorphF9_10_orig.jpg ; MorphF9_10_UPPER.jpg	17829713	0	1	6982	186	0	next	hit	1851
Vp012	927	Response	1	17836688	6975	1
Vp012	928	Picture	MorphM1_01_orig.jpg ; MorphM1_00_UPPER.jpg	17836695	0	185	10004	186	0	next	incorrect	1853
Vp012	928	Response	2	17846608	9913	1
Vp012	929	Picture	MorphF1_00_orig.jpg ; MorphF1_10_UPPER.jpg	17846699	0	1	15658	2	0	next	hit	1855
Vp012	929	Response	1	17862288	15589	1
Vp012	930	Picture	MorphM9_10_orig.jpg ; MorphM9_10_UPPER.jpg	17862357	0	1	87316	2	0	next	hit	1857
Vp012	930	Response	1	17949567	87210	1
Vp012	931	Picture	MorphM7_08_orig.jpg ; MorphM7_00_UPPER.jpg	17949673	0	1	10881	2	0	next	hit	1859
Vp012	931	Response	1	17960447	10774	1
Vp012	932	Picture	MorphM9_08_orig.jpg ; MorphM9_00_UPPER.jpg	17960554	0	1	9554	2	0	next	incorrect	1861
Vp012	932	Response	2	17970047	9493	1
Vp012	933	Picture	MorphF5_08_orig.jpg ; MorphF5_00_UPPER.jpg	17970108	0	1	16986	2	0	next	hit	1863
Vp012	933	Response	1	17987007	16899	1
Vp012	934	Picture	MorphM8_09_orig.jpg ; MorphM8_00_UPPER.jpg	17987094	0	1	13402	2	0	next	hit	1865
Vp012	934	Response	1	18000367	13273	1
Vp012	935	Picture	MorphF5_05_orig.jpg ; MorphF5_10_UPPER.jpg	18000496	0	1	7829	3	0	next	hit	1867
Vp012	935	Response	1	18008207	7711	1
Vp012	936	Picture	MorphM1_07_orig.jpg ; MorphM1_00_UPPER.jpg	18008325	0	2	8449	180	0	next	incorrect	1869
Vp012	936	Response	2	18016767	8442	1
Vp012	937	Picture	MorphF4_10_orig.jpg ; MorphF4_10_UPPER.jpg	18016774	0	178	8006	179	0	next	hit	1871
Vp012	937	Response	1	18024687	7913	1
Vp012	938	Picture	MorphM2_02_orig.jpg ; MorphM2_00_UPPER.jpg	18024780	0	1	23222	2	0	next	incorrect	1873
Vp012	938	Response	2	18047886	23106	1
Vp012	939	Picture	MorphF8_01_orig.jpg ; MorphF8_10_UPPER.jpg	18048002	0	1	25611	2	0	next	incorrect	1875
Vp012	939	Response	2	18073486	25484	1
Vp012	940	Picture	MorphF4_09_orig.jpg ; MorphF4_00_UPPER.jpg	18073613	0	1	17649	2	0	next	hit	1877
Vp012	940	Response	1	18091166	17553	1
Vp012	941	Picture	MorphM5_02_orig.jpg ; MorphM5_00_UPPER.jpg	18091262	0	1	37288	2	0	next	hit	1879
Vp012	941	Response	1	18128445	37183	1
Vp012	942	Picture	MorphM4_01_orig.jpg ; MorphM4_10_UPPER.jpg	18128550	0	1	32863	181	0	next	incorrect	1881
Vp012	942	Response	2	18161405	32855	1
Vp012	943	Picture	MorphM3_06_orig.jpg ; MorphM3_00_UPPER.jpg	18161413	0	180	17279	332	0	next	incorrect	1883
Vp012	943	Response	2	18178685	17272	1
Vp012	944	Picture	MorphM1_05_orig.jpg ; MorphM1_00_UPPER.jpg	18178692	0	152	9175	153	0	next	incorrect	1885
Vp012	944	Response	2	18187805	9113	1
Vp012	945	Picture	MorphF9_06_orig.jpg ; MorphF9_00_UPPER.jpg	18187867	0	1	13382	155	0	next	incorrect	1887
Vp012	945	Response	2	18201245	13378	1
Vp012	946	Picture	MorphM9_02_orig.jpg ; MorphM9_00_UPPER.jpg	18201249	0	154	8380	155	0	next	incorrect	1889
Vp012	946	Response	2	18209485	8236	1
Vp012	947	Picture	MorphM2_00_orig.jpg ; MorphM2_10_UPPER.jpg	18209629	0	1	16455	2	0	next	hit	1891
Vp012	947	Response	1	18225965	16336	1
Vp012	948	Picture	MorphM6_03_orig.jpg ; MorphM6_10_UPPER.jpg	18226084	0	1	11146	2	0	next	hit	1893
Vp012	948	Response	1	18237164	11080	1
Vp012	949	Picture	MorphF4_03_orig.jpg ; MorphF4_10_UPPER.jpg	18237230	0	1	26540	2	0	next	incorrect	1895
Vp012	949	Response	2	18263644	26414	1
Vp012	950	Picture	MorphF1_04_orig.jpg ; MorphF1_10_UPPER.jpg	18263770	0	1	10616	2	0	next	hit	1897
Vp012	950	Response	1	18274284	10514	1
Vp012	951	Picture	MorphF5_10_orig.jpg ; MorphF5_10_UPPER.jpg	18274386	0	1	11105	176	0	next	hit	1899
Vp012	951	Response	1	18285484	11098	1
Vp012	952	Picture	MorphF4_08_orig.jpg ; MorphF4_00_UPPER.jpg	18285491	0	175	55360	326	0	next	hit	1901
Vp012	952	Response	1	18340844	55353	1
Vp012	953	Picture	MorphF7_01_orig.jpg ; MorphF7_10_UPPER.jpg	18340851	0	151	42320	312	0	next	incorrect	1903
Vp012	953	Response	2	18383163	42312	1
Vp012	954	Picture	MorphM6_06_orig.jpg ; MorphM6_10_UPPER.jpg	18383171	0	161	18473	162	0	next	incorrect	1905
Vp012	954	Response	2	18401563	18392	1
Vp012	955	Picture	MorphF5_03_orig.jpg ; MorphF5_10_UPPER.jpg	18401644	0	1	40871	2	0	next	incorrect	1907
Vp012	955	Response	2	18442443	40799	1
Vp012	956	Picture	MorphF8_09_orig.jpg ; MorphF8_00_UPPER.jpg	18442515	0	1	119774	187	0	next	incorrect	1909
Vp012	956	Response	2	18562281	119766	1
Vp012	957	Picture	MorphM8_02_orig.jpg ; MorphM8_00_UPPER.jpg	18562289	0	186	10668	187	0	next	incorrect	1911
Vp012	957	Response	2	18572841	10552	1
Vp012	958	Picture	MorphF2_09_orig.jpg ; MorphF2_00_UPPER.jpg	18572957	0	1	7697	2	0	next	incorrect	1913
Vp012	958	Response	2	18580521	7564	1
Vp012	959	Picture	MorphM6_07_orig.jpg ; MorphM6_10_UPPER.jpg	18580654	0	1	17871	178	0	next	incorrect	1915
Vp012	959	Response	2	18598521	17867	1
Vp012	960	Picture	MorphF2_05_orig.jpg ; MorphF2_00_UPPER.jpg	18598525	0	177	10659	178	0	next	incorrect	1917
Vp012	960	Response	2	18609081	10556	1
Vp012	961	Picture	MorphF3_05_orig.jpg ; MorphF3_00_UPPER.jpg	18609184	0	1	8360	2	0	next	incorrect	1919
Vp012	961	Response	2	18617401	8217	1
Vp012	962	Picture	MorphM5_06_orig.jpg ; MorphM5_00_UPPER.jpg	18617544	0	1	32246	2	0	next	hit	1921
Vp012	962	Response	1	18649641	32097	1
Vp012	963	Picture	MorphM7_06_orig.jpg ; MorphM7_10_UPPER.jpg	18649790	0	1	8360	2	0	next	hit	1923
Vp012	963	Response	1	18658040	8250	1
Vp012	964	Picture	MorphF10_03_orig.jpg ; MorphF10_00_UPPER.jpg	18658150	0	1	13898	170	0	next	incorrect	1925
Vp012	964	Response	2	18672040	13890	1
Vp012	965	Picture	MorphF5_02_orig.jpg ; MorphF5_00_UPPER.jpg	18672048	0	169	35679	355	0	next	incorrect	1927
Vp012	965	Response	2	18707720	35672	1
Vp012	966	Picture	MorphM7_08_orig.jpg ; MorphM7_10_UPPER.jpg	18707727	0	186	28582	187	0	next	hit	1929
Vp012	966	Response	1	18736200	28473	1
Vp012	967	Picture	MorphF2_02_orig.jpg ; MorphF2_00_UPPER.jpg	18736309	0	1	15526	2	0	next	incorrect	1931
Vp012	967	Response	2	18751720	15411	1
Vp012	968	Picture	MorphF6_09_orig.jpg ; MorphF6_10_UPPER.jpg	18751835	0	1	12474	2	0	next	hit	1933
Vp012	968	Response	1	18764200	12365	1
Vp012	969	Picture	MorphM10_01_orig.jpg ; MorphM10_00_UPPER.jpg	18764309	0	1	43098	163	0	next	incorrect	1935
Vp012	969	Response	2	18807399	43090	1
Vp012	970	Picture	MorphM7_05_orig.jpg ; MorphM7_10_UPPER.jpg	18807407	0	162	26037	164	0	next	hit	1937
Vp012	970	Response	1	18833319	25912	1
Vp012	971	Picture	MorphM6_01_orig.jpg ; MorphM6_00_UPPER.jpg	18833444	0	2	18313	3	0	next	incorrect	1939
Vp012	971	Response	2	18851639	18195	1
Vp012	972	Picture	MorphF4_06_orig.jpg ; MorphF4_10_UPPER.jpg	18851757	0	1	12208	2	0	next	hit	1941
Vp012	972	Response	1	18863879	12122	1
Vp012	973	Picture	MorphF8_04_orig.jpg ; MorphF8_00_UPPER.jpg	18863965	0	1	11014	2	0	next	incorrect	1943
Vp012	973	Response	2	18874838	10873	1
Vp012	974	Picture	MorphF5_07_orig.jpg ; MorphF5_00_UPPER.jpg	18874979	0	1	52667	149	0	next	hit	1945
Vp012	974	Response	1	18927638	52659	1
Vp012	975	Picture	MorphF8_05_orig.jpg ; MorphF8_10_UPPER.jpg	18927646	0	148	20185	149	0	next	incorrect	1947
Vp012	975	Response	2	18947718	20072	1
Vp012	976	Picture	MorphF5_09_orig.jpg ; MorphF5_10_UPPER.jpg	18947831	0	1	12871	2	0	next	hit	1949
Vp012	976	Response	1	18960598	12767	1
Vp012	977	Picture	MorphF4_07_orig.jpg ; MorphF4_10_UPPER.jpg	18960702	0	1	39810	2	0	next	hit	1951
Vp012	977	Response	1	19000437	39735	1
Vp012	978	Picture	MorphM1_00_orig.jpg ; MorphM1_00_UPPER.jpg	19000512	0	1	8332	163	0	next	incorrect	1953
Vp012	978	Response	2	19008837	8325	1
Vp012	979	Picture	MorphF8_00_orig.jpg ; MorphF8_00_UPPER.jpg	19008844	0	162	30400	312	0	next	incorrect	1955
Vp012	979	Response	2	19039237	30393	1
Vp012	980	Picture	MorphF3_03_orig.jpg ; MorphF3_00_UPPER.jpg	19039244	0	150	9121	335	0	next	incorrect	1957
Vp012	980	Response	2	19048357	9113	1
Vp012	981	Picture	MorphF8_07_orig.jpg ; MorphF8_10_UPPER.jpg	19048365	0	185	8942	186	0	next	hit	1959
Vp012	981	Response	1	19057237	8872	1
Vp012	982	Picture	MorphM7_07_orig.jpg ; MorphM7_10_UPPER.jpg	19057307	0	1	8977	181	0	next	hit	1961
Vp012	982	Response	1	19066277	8970	1
Vp012	983	Picture	MorphM3_00_orig.jpg ; MorphM3_10_UPPER.jpg	19066284	0	180	9680	367	0	next	incorrect	1963
Vp012	983	Response	2	19075957	9673	1
Vp012	984	Picture	MorphM4_06_orig.jpg ; MorphM4_10_UPPER.jpg	19075964	0	187	14385	188	0	next	incorrect	1965
Vp012	984	Response	2	19090276	14312	1
Vp012	985	Picture	MorphF6_01_orig.jpg ; MorphF6_10_UPPER.jpg	19090349	0	1	13137	2	0	next	incorrect	1967
Vp012	985	Response	2	19103396	13047	1
Vp012	986	Picture	MorphM7_00_orig.jpg ; MorphM7_00_UPPER.jpg	19103486	0	1	52946	3	0	next	incorrect	1969
Vp012	986	Response	2	19156356	52870	1
Vp012	987	Picture	MorphM3_05_orig.jpg ; MorphM3_00_UPPER.jpg	19156432	0	2	9289	3	0	next	incorrect	1971
Vp012	987	Response	2	19165636	9204	1
Vp012	988	Picture	MorphM9_00_orig.jpg ; MorphM9_00_UPPER.jpg	19165721	0	1	9422	2	0	next	incorrect	1973
Vp012	988	Response	2	19174996	9275	1
Vp012	989	Picture	MorphM8_03_orig.jpg ; MorphM8_00_UPPER.jpg	19175143	0	1	8740	153	0	next	incorrect	1975
Vp012	989	Response	2	19183875	8732	1
Vp012	990	Picture	MorphF8_00_orig.jpg ; MorphF8_10_UPPER.jpg	19183883	0	152	17361	326	0	next	incorrect	1977
Vp012	990	Response	2	19201235	17352	1
Vp012	991	Picture	MorphF5_08_orig.jpg ; MorphF5_10_UPPER.jpg	19201244	0	174	11039	323	0	next	hit	1979
Vp012	991	Response	1	19212275	11031	1
Vp012	992	Picture	MorphM10_04_orig.jpg ; MorphM10_00_UPPER.jpg	19212283	0	149	33986	150	0	next	hit	1981
Vp012	992	Response	1	19246195	33912	1
Vp012	993	Picture	MorphF4_04_orig.jpg ; MorphF4_10_UPPER.jpg	19246269	0	1	15213	182	0	next	hit	1983
Vp012	993	Response	1	19261475	15206	1
Vp012	994	Picture	MorphF3_02_orig.jpg ; MorphF3_10_UPPER.jpg	19261482	0	181	21810	182	0	next	hit	1985
Vp012	994	Response	1	19283155	21673	1
Vp012	995	Picture	MorphF9_05_orig.jpg ; MorphF9_00_UPPER.jpg	19283292	0	1	10830	186	0	next	incorrect	1987
Vp012	995	Response	2	19294114	10822	1
Vp012	996	Picture	MorphM2_01_orig.jpg ; MorphM2_00_UPPER.jpg	19294122	0	185	7600	334	0	next	incorrect	1989
Vp012	996	Response	2	19301714	7592	1
Vp012	997	Picture	MorphF7_06_orig.jpg ; MorphF7_10_UPPER.jpg	19301722	0	149	48160	308	0	next	incorrect	1991
Vp012	997	Response	2	19349874	48152	1
Vp012	998	Picture	MorphM1_06_orig.jpg ; MorphM1_00_UPPER.jpg	19349882	0	159	13119	336	0	next	incorrect	1993
Vp012	998	Response	2	19362994	13112	1
Vp012	999	Picture	MorphM4_03_orig.jpg ; MorphM4_10_UPPER.jpg	19363001	0	177	21520	331	0	next	incorrect	1995
Vp012	999	Response	2	19384514	21513	1
Vp012	1000	Picture	MorphF4_03_orig.jpg ; MorphF4_00_UPPER.jpg	19384521	0	154	11698	155	0	next	incorrect	1997
Vp012	1000	Response	2	19396114	11593	1
Vp012	1001	Picture	MorphF5_06_orig.jpg ; MorphF5_10_UPPER.jpg	19396219	0	1	13535	2	0	next	hit	1999
Vp012	1001	Response	1	19409633	13414	1
Vp012	1002	Picture	MorphM4_10_orig.jpg ; MorphM4_10_UPPER.jpg	19409754	0	1	37686	2	0	next	incorrect	2001
Vp012	1002	Response	2	19447313	37559	1
Vp012	1003	Picture	MorphF2_08_orig.jpg ; MorphF2_00_UPPER.jpg	19447440	0	1	18578	2	0	next	incorrect	2003
Vp012	1003	Response	2	19465953	18513	1
Vp012	1004	Picture	MorphF5_01_orig.jpg ; MorphF5_10_UPPER.jpg	19466018	0	1	9952	2	0	next	incorrect	2005
Vp012	1004	Response	2	19475873	9855	1
Vp012	1005	Picture	MorphM10_08_orig.jpg ; MorphM10_00_UPPER.jpg	19475970	0	1	12076	2	0	next	hit	2007
Vp012	1005	Response	1	19487953	11983	1
Vp012	1006	Picture	MorphF5_06_orig.jpg ; MorphF5_00_UPPER.jpg	19488046	0	1	10074	146	0	next	incorrect	2009
Vp012	1006	Response	2	19498112	10066	1
Vp012	1007	Picture	MorphF9_01_orig.jpg ; MorphF9_10_UPPER.jpg	19498120	0	145	7177	146	0	next	incorrect	2011
Vp012	1007	Response	2	19505232	7112	1
Vp012	1008	Picture	MorphM9_03_orig.jpg ; MorphM9_10_UPPER.jpg	19505297	0	1	9952	2	0	next	hit	2013
Vp012	1008	Response	1	19515152	9855	1
Vp012	1009	Picture	MorphM5_05_orig.jpg ; MorphM5_10_UPPER.jpg	19515249	0	1	9671	151	0	next	hit	2015
Vp012	1009	Response	1	19524912	9663	1
Vp012	1010	Picture	MorphM1_02_orig.jpg ; MorphM1_10_UPPER.jpg	19524920	0	150	12092	151	0	next	incorrect	2017
Vp012	1010	Response	2	19536912	11992	1
Vp012	1011	Picture	MorphF6_04_orig.jpg ; MorphF6_10_UPPER.jpg	19537012	0	1	43507	152	0	next	incorrect	2019
Vp012	1011	Response	2	19580512	43500	1
Vp012	1012	Picture	MorphM2_08_orig.jpg ; MorphM2_00_UPPER.jpg	19580519	0	151	11430	152	0	next	incorrect	2021
Vp012	1012	Response	2	19591872	11353	1
Vp012	1013	Picture	MorphF9_01_orig.jpg ; MorphF9_00_UPPER.jpg	19591949	0	1	15791	2	0	next	incorrect	2023
Vp012	1013	Response	2	19607632	15683	1
Vp012	1014	Picture	MorphM8_03_orig.jpg ; MorphM8_10_UPPER.jpg	19607740	0	1	18180	2	0	next	hit	2025
Vp012	1014	Response	1	19625791	18051	1
Vp012	1015	Picture	MorphF8_08_orig.jpg ; MorphF8_00_UPPER.jpg	19625920	0	1	10435	183	0	next	incorrect	2027
Vp012	1015	Response	2	19636351	10431	1
Vp012	1016	Picture	MorphF4_05_orig.jpg ; MorphF4_00_UPPER.jpg	19636355	0	182	11684	357	0	next	incorrect	2029
Vp012	1016	Response	2	19648031	11676	1
Vp012	1017	Picture	MorphF10_04_orig.jpg ; MorphF10_00_UPPER.jpg	19648039	0	175	12249	177	0	next	incorrect	2031
Vp012	1017	Response	2	19660191	12152	1
Vp012	1018	Picture	MorphF1_00_orig.jpg ; MorphF1_00_UPPER.jpg	19660288	0	2	44150	175	0	next	hit	2033
Vp012	1018	Response	1	19704431	44143	1
Vp012	1019	Picture	MorphF7_09_orig.jpg ; MorphF7_00_UPPER.jpg	19704438	0	173	31440	355	0	next	incorrect	2035
Vp012	1019	Response	2	19735870	31432	1
Vp012	1020	Picture	MorphF1_09_orig.jpg ; MorphF1_10_UPPER.jpg	19735878	0	182	33039	367	0	next	hit	2037
Vp012	1020	Response	1	19768910	33032	1
Vp012	1021	Picture	MorphF8_10_orig.jpg ; MorphF8_00_UPPER.jpg	19768917	0	185	10933	186	0	next	incorrect	2039
Vp012	1021	Response	2	19779710	10793	1
Vp012	1022	Picture	MorphM8_02_orig.jpg ; MorphM8_10_UPPER.jpg	19779850	0	1	19227	149	0	next	incorrect	2041
Vp012	1022	Response	2	19799070	19220	1
Vp012	1023	Picture	MorphM5_03_orig.jpg ; MorphM5_10_UPPER.jpg	19799077	0	148	52032	149	0	next	incorrect	2043
Vp012	1023	Response	2	19850989	51912	1
Vp012	1024	Picture	MorphM1_04_orig.jpg ; MorphM1_00_UPPER.jpg	19851109	0	1	26009	2	0	next	incorrect	2045
Vp012	1024	Response	2	19876989	25880	1
Vp012	1025	Picture	MorphF10_01_orig.jpg ; MorphF10_10_UPPER.jpg	19877118	0	1	11400	147	0	next	hit	2047
Vp012	1025	Response	1	19888509	11391	1
Vp012	1026	Picture	MorphF6_07_orig.jpg ; MorphF6_10_UPPER.jpg	19888518	0	146	33983	147	0	next	hit	2049
Vp012	1026	Response	1	19922429	33911	1
Vp012	1027	Picture	MorphF4_01_orig.jpg ; MorphF4_00_UPPER.jpg	19922501	0	1	9289	2	0	next	incorrect	2051
Vp012	1027	Response	2	19931708	9207	1
Vp012	1028	Picture	MorphF10_02_orig.jpg ; MorphF10_10_UPPER.jpg	19931790	0	1	86652	2	0	next	hit	2053
Vp012	1028	Response	1	20018348	86558	1
Vp012	1029	Picture	MorphF1_05_orig.jpg ; MorphF1_10_UPPER.jpg	20018442	0	1	27070	2	0	next	hit	2055
Vp012	1029	Response	1	20045388	26946	1
Vp012	1030	Picture	MorphM8_06_orig.jpg ; MorphM8_00_UPPER.jpg	20045512	0	1	12872	2	0	next	incorrect	2057
Vp012	1030	Response	2	20058267	12755	1
Vp012	1031	Picture	MorphM5_01_orig.jpg ; MorphM5_00_UPPER.jpg	20058384	0	1	15526	2	0	next	incorrect	2059
Vp012	1031	Response	2	20073787	15403	1
Vp012	1032	Picture	MorphM9_04_orig.jpg ; MorphM9_10_UPPER.jpg	20073910	0	1	14464	2	0	next	incorrect	2061
Vp012	1032	Response	2	20088267	14357	1
Vp012	1033	Picture	MorphF2_10_orig.jpg ; MorphF2_00_UPPER.jpg	20088374	0	1	16940	180	0	next	incorrect	2063
Vp012	1033	Response	2	20105307	16933	1
Vp012	1034	Picture	MorphM9_09_orig.jpg ; MorphM9_00_UPPER.jpg	20105314	0	179	7742	180	0	next	incorrect	2065
Vp012	1034	Response	2	20112907	7593	1
Vp012	1035	Picture	MorphM1_08_orig.jpg ; MorphM1_00_UPPER.jpg	20113056	0	1	15219	176	0	next	hit	2067
Vp012	1035	Response	1	20128267	15211	1
Vp012	1036	Picture	MorphM9_01_orig.jpg ; MorphM9_10_UPPER.jpg	20128275	0	175	29367	176	0	next	incorrect	2069
Vp012	1036	Response	2	20157546	29271	1
Vp012	1037	Picture	MorphM10_00_orig.jpg ; MorphM10_00_UPPER.jpg	20157642	0	1	20391	180	0	next	incorrect	2071
Vp012	1037	Response	2	20178026	20384	1
Vp012	1038	Picture	MorphF5_01_orig.jpg ; MorphF5_00_UPPER.jpg	20178033	0	179	14880	340	0	next	incorrect	2073
Vp012	1038	Response	2	20192906	14873	1
Vp012	1039	Picture	MorphM8_05_orig.jpg ; MorphM8_10_UPPER.jpg	20192913	0	161	24444	162	0	next	incorrect	2075
Vp012	1039	Response	2	20217226	24313	1
Vp012	1040	Picture	MorphF1_04_orig.jpg ; MorphF1_00_UPPER.jpg	20217357	0	1	12341	2	0	next	incorrect	2077
Vp012	1040	Response	2	20229626	12269	1
Vp012	1041	Picture	MorphM9_01_orig.jpg ; MorphM9_00_UPPER.jpg	20229698	0	1	24814	2	0	next	incorrect	2079
Vp012	1041	Response	2	20254425	24727	1
Vp012	1042	Picture	MorphF7_03_orig.jpg ; MorphF7_10_UPPER.jpg	20254512	0	1	17361	157	0	next	incorrect	2081
Vp012	1042	Response	2	20271865	17353	1
Vp012	1043	Picture	MorphF2_00_orig.jpg ; MorphF2_00_UPPER.jpg	20271873	0	156	7279	332	0	next	incorrect	2083
Vp012	1043	Response	2	20279144	7271	2
Vp012	1044	Picture	MorphM4_02_orig.jpg ; MorphM4_10_UPPER.jpg	20279152	0	176	10127	177	0	next	incorrect	2085
Vp012	1044	Response	2	20289145	9993	1
Vp012	1045	Picture	MorphM7_05_orig.jpg ; MorphM7_00_UPPER.jpg	20289279	0	1	9953	2	0	next	incorrect	2087
Vp012	1045	Response	2	20299145	9866	1
Vp012	1046	Picture	MorphM8_00_orig.jpg ; MorphM8_10_UPPER.jpg	20299232	0	1	36624	2	0	next	incorrect	2089
Vp012	1046	Response	2	20335785	36553	1
Vp012	1047	Picture	MorphM1_01_orig.jpg ; MorphM1_10_UPPER.jpg	20335856	0	1	10085	2	0	next	hit	2091
Vp012	1047	Response	1	20345865	10009	1
Vp012	1048	Picture	MorphM5_00_orig.jpg ; MorphM5_10_UPPER.jpg	20345941	0	1	9771	184	0	next	hit	2093
Vp012	1048	Response	1	20355704	9763	1
Vp012	1049	Picture	MorphF6_00_orig.jpg ; MorphF6_10_UPPER.jpg	20355712	0	183	8940	184	0	next	hit	2095
Vp012	1049	Response	1	20364584	8872	1
Vp012	1050	Picture	MorphM7_04_orig.jpg ; MorphM7_00_UPPER.jpg	20364652	0	1	18660	185	0	next	hit	2097
Vp012	1050	Response	1	20383304	18652	1
Vp012	1051	Picture	MorphM10_10_orig.jpg ; MorphM10_10_UPPER.jpg	20383312	0	184	7839	358	0	next	hit	2099
Vp012	1051	Response	1	20391144	7832	1
Vp012	1052	Picture	MorphM4_00_orig.jpg ; MorphM4_10_UPPER.jpg	20391151	0	174	62542	175	0	next	incorrect	2101
Vp012	1052	Response	2	20453544	62393	1
Vp012	1053	Picture	MorphF7_10_orig.jpg ; MorphF7_10_UPPER.jpg	20453693	0	1	48434	3	0	next	incorrect	2103
Vp012	1053	Response	2	20502023	48330	1
Vp012	1054	Picture	MorphM5_03_orig.jpg ; MorphM5_00_UPPER.jpg	20502127	0	2	10749	3	0	next	incorrect	2105
Vp012	1054	Response	2	20512742	10615	2
Vp012	1055	Picture	MorphF6_08_orig.jpg ; MorphF6_10_UPPER.jpg	20512876	0	1	14434	165	0	next	hit	2107
Vp012	1055	Response	1	20527303	14427	1
Vp012	1056	Picture	MorphF10_05_orig.jpg ; MorphF10_10_UPPER.jpg	20527310	0	164	30418	165	0	next	hit	2109
Vp012	1056	Response	1	20557623	30313	1
Vp012	1057	Picture	MorphM5_08_orig.jpg ; MorphM5_00_UPPER.jpg	20557728	0	1	11678	2	0	next	incorrect	2111
Vp012	1057	Response	2	20569302	11574	1
Vp012	1058	Picture	MorphF9_04_orig.jpg ; MorphF9_00_UPPER.jpg	20569406	0	1	7829	2	0	next	incorrect	2113
Vp012	1058	Response	2	20577142	7736	1
Vp012	1059	Picture	MorphM8_09_orig.jpg ; MorphM8_10_UPPER.jpg	20577235	0	1	12739	2	0	next	hit	2115
Vp012	1059	Response	1	20589862	12627	1
Vp012	1060	Picture	MorphM7_03_orig.jpg ; MorphM7_10_UPPER.jpg	20589974	0	1	9554	2	0	next	hit	2117
Vp012	1060	Response	1	20599462	9488	1
Vp012	1061	Picture	MorphM4_00_orig.jpg ; MorphM4_00_UPPER.jpg	20599528	0	1	10582	169	0	next	incorrect	2119
Vp012	1061	Response	2	20610102	10574	1
Vp012	1062	Picture	MorphF1_10_orig.jpg ; MorphF1_00_UPPER.jpg	20610110	0	168	31351	169	0	next	hit	2121
Vp012	1062	Response	1	20641382	31272	1
Vp012	1063	Picture	MorphM5_04_orig.jpg ; MorphM5_00_UPPER.jpg	20641461	0	1	47208	167	0	next	hit	2123
Vp012	1063	Response	1	20688661	47200	1
Vp012	1064	Picture	MorphM6_00_orig.jpg ; MorphM6_10_UPPER.jpg	20688669	0	166	18159	353	0	next	hit	2125
Vp012	1064	Response	1	20706821	18152	1
Vp012	1065	Picture	MorphF8_02_orig.jpg ; MorphF8_00_UPPER.jpg	20706828	0	187	7750	188	0	next	incorrect	2127
Vp012	1065	Response	2	20714501	7673	1
Vp012	1066	Picture	MorphM4_01_orig.jpg ; MorphM4_00_UPPER.jpg	20714578	0	1	5934	172	0	next	incorrect	2129
Vp012	1066	Response	2	20720501	5923	1
Vp012	1067	Picture	MorphF10_04_orig.jpg ; MorphF10_10_UPPER.jpg	20720512	0	171	52851	172	0	next	incorrect	2131
Vp012	1067	Response	2	20773220	52708	1
Vp012	1068	Picture	MorphF4_01_orig.jpg ; MorphF4_10_UPPER.jpg	20773363	0	1	17649	2	0	next	incorrect	2133
Vp012	1068	Response	2	20790900	17537	1
Vp012	1069	Picture	MorphM1_10_orig.jpg ; MorphM1_00_UPPER.jpg	20791012	0	1	35815	148	0	next	hit	2135
Vp012	1069	Response	1	20826820	35808	1
Vp012	1070	Picture	MorphM6_10_orig.jpg ; MorphM6_00_UPPER.jpg	20826827	0	147	10080	299	0	next	incorrect	2137
Vp012	1070	Response	2	20836900	10073	1
Vp012	1071	Picture	MorphF3_00_orig.jpg ; MorphF3_10_UPPER.jpg	20836907	0	152	17800	153	0	next	hit	2139
Vp012	1071	Response	1	20854580	17673	1
Vp012	1072	Picture	MorphF4_05_orig.jpg ; MorphF4_10_UPPER.jpg	20854707	0	1	25960	184	0	next	incorrect	2141
Vp012	1072	Response	2	20880659	25952	1
Vp012	1073	Picture	MorphF5_02_orig.jpg ; MorphF5_10_UPPER.jpg	20880667	0	183	37868	184	0	next	incorrect	2143
Vp012	1073	Response	2	20918419	37752	1
Vp012	1074	Picture	MorphM5_07_orig.jpg ; MorphM5_00_UPPER.jpg	20918535	0	1	27071	2	0	next	incorrect	2145
Vp012	1074	Response	2	20945459	26924	1
Vp012	1075	Picture	MorphF2_05_orig.jpg ; MorphF2_10_UPPER.jpg	20945606	0	1	7140	160	0	next	incorrect	2147
Vp012	1075	Response	2	20952739	7133	1
Vp012	1076	Picture	MorphM3_08_orig.jpg ; MorphM3_00_UPPER.jpg	20952746	0	159	16215	160	0	next	incorrect	2149
Vp012	1076	Response	2	20968899	16153	1
Vp012	1077	Picture	MorphF8_07_orig.jpg ; MorphF8_00_UPPER.jpg	20968961	0	1	7696	2	0	next	incorrect	2151
Vp012	1077	Response	2	20976579	7618	1
Vp012	1078	Picture	MorphF2_04_orig.jpg ; MorphF2_10_UPPER.jpg	20976657	0	1	10218	2	0	next	hit	2153
Vp012	1078	Response	1	20986738	10081	1
Vp012	1079	Picture	MorphM8_04_orig.jpg ; MorphM8_10_UPPER.jpg	20986875	0	1	58520	2	0	next	incorrect	2155
Vp012	1079	Response	2	21045298	58423	1
Vp012	1080	Picture	MorphF7_08_orig.jpg ; MorphF7_10_UPPER.jpg	21045395	0	1	49629	2	0	next	incorrect	2157
Vp012	1080	Response	2	21094897	49502	1
Vp012	1081	Picture	MorphM3_00_orig.jpg ; MorphM3_00_UPPER.jpg	21095024	0	1	17077	176	0	next	hit	2159
Vp012	1081	Response	1	21112097	17073	1
Vp012	1082	Picture	MorphF8_06_orig.jpg ; MorphF8_00_UPPER.jpg	21112101	0	175	12913	176	0	next	incorrect	2161
Vp012	1082	Response	2	21124896	12795	2
Vp012	1083	Picture	MorphM7_01_orig.jpg ; MorphM7_10_UPPER.jpg	21125014	0	1	22293	2	0	next	hit	2163
Vp012	1083	Response	1	21147217	22203	1
Vp012	1084	Picture	MorphM2_00_orig.jpg ; MorphM2_00_UPPER.jpg	21147307	0	1	8228	2	0	next	incorrect	2165
Vp012	1084	Response	2	21155457	8150	1
Vp012	1085	Picture	MorphF3_04_orig.jpg ; MorphF3_00_UPPER.jpg	21155535	0	1	20701	2	0	next	hit	2167
Vp012	1085	Response	1	21176097	20562	1
Vp012	1086	Picture	MorphF6_02_orig.jpg ; MorphF6_10_UPPER.jpg	21176236	0	1	8188	174	0	next	hit	2169
Vp012	1086	Response	1	21184417	8181	1
Vp012	1087	Picture	MorphF3_09_orig.jpg ; MorphF3_00_UPPER.jpg	21184424	0	173	14881	327	0	next	incorrect	2171
Vp012	1087	Response	2	21199297	14873	1
Vp012	1088	Picture	MorphF1_01_orig.jpg ; MorphF1_10_UPPER.jpg	21199305	0	154	10503	155	0	next	hit	2173
Vp012	1088	Response	1	21209696	10391	1
Vp012	1089	Picture	MorphM6_09_orig.jpg ; MorphM6_10_UPPER.jpg	21209808	0	1	31184	2	0	next	hit	2175
Vp012	1089	Response	1	21240896	31088	1
Vp012	1090	Picture	MorphM2_04_orig.jpg ; MorphM2_00_UPPER.jpg	21240992	0	1	8872	154	0	next	incorrect	2177
Vp012	1090	Response	2	21249856	8864	1
Vp012	1091	Picture	MorphF4_02_orig.jpg ; MorphF4_10_UPPER.jpg	21249864	0	153	28799	303	0	next	incorrect	2179
Vp012	1091	Response	2	21278656	28792	1
Vp012	1092	Picture	MorphF6_03_orig.jpg ; MorphF6_00_UPPER.jpg	21278663	0	150	38100	151	0	next	incorrect	2181
Vp012	1092	Response	2	21316655	37992	1
Vp012	1093	Picture	MorphF3_08_orig.jpg ; MorphF3_00_UPPER.jpg	21316763	0	1	43899	159	0	next	incorrect	2183
Vp012	1093	Response	2	21360655	43892	1
Vp012	1094	Picture	MorphM5_05_orig.jpg ; MorphM5_00_UPPER.jpg	21360662	0	158	10109	160	0	next	incorrect	2185
Vp012	1094	Response	2	21370654	9992	2
Vp012	1095	Picture	MorphF1_08_orig.jpg ; MorphF1_00_UPPER.jpg	21370771	0	2	11545	3	0	next	incorrect	2187
Vp012	1095	Response	2	21382255	11484	1
Vp012	1096	Picture	MorphF8_02_orig.jpg ; MorphF8_10_UPPER.jpg	21382316	0	1	14026	175	0	next	hit	2189
Vp012	1096	Response	1	21396335	14019	1
Vp012	1097	Picture	MorphM8_10_orig.jpg ; MorphM8_10_UPPER.jpg	21396342	0	174	13280	338	0	next	hit	2191
Vp012	1097	Response	1	21409614	13272	1
Vp012	1098	Picture	MorphF3_00_orig.jpg ; MorphF3_00_UPPER.jpg	21409622	0	164	24049	165	0	next	incorrect	2193
Vp012	1098	Response	2	21433534	23912	1
Vp012	1099	Picture	MorphF7_04_orig.jpg ; MorphF7_10_UPPER.jpg	21433671	0	1	55866	2	0	next	incorrect	2195
Vp012	1099	Response	2	21489454	55783	1
Vp012	1100	Picture	MorphF2_03_orig.jpg ; MorphF2_10_UPPER.jpg	21489537	0	1	13402	2	0	next	hit	2197
Vp012	1100	Response	1	21502814	13277	1
Vp012	1101	Picture	MorphM9_03_orig.jpg ; MorphM9_00_UPPER.jpg	21502939	0	1	9422	2	0	next	incorrect	2199
Vp012	1101	Response	2	21512253	9314	1
Vp012	1102	Picture	MorphM4_08_orig.jpg ; MorphM4_10_UPPER.jpg	21512361	0	1	8625	2	0	next	hit	2201
Vp012	1102	Response	1	21520893	8532	1
Vp012	1103	Picture	MorphF4_10_orig.jpg ; MorphF4_00_UPPER.jpg	21520986	0	1	10075	145	0	next	hit	2203
Vp012	1103	Response	1	21531053	10067	1
Vp012	1104	Picture	MorphM9_04_orig.jpg ; MorphM9_00_UPPER.jpg	21531061	0	144	9564	146	0	next	incorrect	2205
Vp012	1104	Response	2	21540493	9432	1
Vp012	1105	Picture	MorphM6_05_orig.jpg ; MorphM6_00_UPPER.jpg	21540625	0	2	13668	4	0	next	incorrect	2207
Vp012	1105	Response	2	21554173	13548	1
Vp012	1106	Picture	MorphM1_05_orig.jpg ; MorphM1_10_UPPER.jpg	21554293	0	2	18047	3	0	next	hit	2209
Vp012	1106	Response	1	21572253	17960	1
Vp012	1107	Picture	MorphF9_00_orig.jpg ; MorphF9_10_UPPER.jpg	21572340	0	1	16588	2	0	next	incorrect	2211
Vp012	1107	Response	2	21588813	16473	1
Vp012	1108	Picture	MorphM7_09_orig.jpg ; MorphM7_00_UPPER.jpg	21588928	0	1	7696	2	0	next	hit	2213
Vp012	1108	Response	1	21596493	7565	1
Vp012	1109	Picture	MorphF10_03_orig.jpg ; MorphF10_10_UPPER.jpg	21596624	0	1	9820	2	0	next	hit	2215
Vp012	1109	Response	1	21606333	9709	1
Vp012	1110	Picture	MorphF8_05_orig.jpg ; MorphF8_00_UPPER.jpg	21606444	0	1	42198	2	0	next	incorrect	2217
Vp012	1110	Response	2	21648572	42128	1
Vp012	1111	Picture	MorphM5_09_orig.jpg ; MorphM5_10_UPPER.jpg	21648642	0	1	8758	2	0	next	hit	2219
Vp012	1111	Response	1	21657292	8650	1
Vp012	1112	Picture	MorphF9_07_orig.jpg ; MorphF9_10_UPPER.jpg	21657400	0	1	32511	2	0	next	incorrect	2221
Vp012	1112	Response	2	21689772	32372	1
Vp012	1113	Picture	MorphM4_05_orig.jpg ; MorphM4_10_UPPER.jpg	21689911	0	1	31317	2	0	next	incorrect	2223
Vp012	1113	Response	2	21721132	31221	1
Vp012	1114	Picture	MorphF7_05_orig.jpg ; MorphF7_00_UPPER.jpg	21721228	0	1	10071	149	0	next	incorrect	2225
Vp012	1114	Response	2	21731291	10063	1
Vp012	1115	Picture	MorphF9_08_orig.jpg ; MorphF9_00_UPPER.jpg	21731299	0	148	13116	317	0	next	incorrect	2227
Vp012	1115	Response	2	21744411	13112	1
Vp012	1116	Picture	MorphM10_09_orig.jpg ; MorphM10_00_UPPER.jpg	21744415	0	169	8243	322	0	next	hit	2229
Vp012	1116	Response	1	21752651	8236	1
Vp012	1117	Picture	MorphM7_02_orig.jpg ; MorphM7_10_UPPER.jpg	21752658	0	153	15678	154	0	next	hit	2231
Vp012	1117	Response	1	21768251	15593	1
Vp012	1118	Picture	MorphF10_08_orig.jpg ; MorphF10_10_UPPER.jpg	21768336	0	1	15791	2	0	next	hit	2233
Vp012	1118	Response	1	21784011	15675	1
Vp012	1119	Picture	MorphF6_00_orig.jpg ; MorphF6_00_UPPER.jpg	21784127	0	1	9024	2	0	next	incorrect	2235
Vp012	1119	Response	2	21793051	8924	1
Vp012	1120	Picture	MorphF9_09_orig.jpg ; MorphF9_00_UPPER.jpg	21793151	0	1	10483	2	0	next	incorrect	2237
Vp012	1120	Response	2	21803531	10380	1
Vp012	1121	Picture	MorphF8_10_orig.jpg ; MorphF8_10_UPPER.jpg	21803634	0	1	7564	2	0	next	hit	2239
Vp012	1121	Response	1	21811051	7417	1
Vp012	1122	Picture	MorphF3_07_orig.jpg ; MorphF3_00_UPPER.jpg	21811198	0	1	10180	172	0	next	incorrect	2241
Vp012	1122	Response	2	21821371	10173	1
Vp012	1123	Picture	MorphF8_03_orig.jpg ; MorphF8_00_UPPER.jpg	21821378	0	171	10640	318	0	next	incorrect	2243
Vp012	1123	Response	2	21832010	10632	1
Vp012	1124	Picture	MorphM10_02_orig.jpg ; MorphM10_10_UPPER.jpg	21832018	0	147	11920	317	0	next	hit	2245
Vp012	1124	Response	1	21843930	11912	1
Vp012	1125	Picture	MorphM4_07_orig.jpg ; MorphM4_00_UPPER.jpg	21843938	0	170	11040	314	0	next	incorrect	2247
Vp012	1125	Response	2	21854970	11032	1
Vp012	1126	Picture	MorphF2_07_orig.jpg ; MorphF2_10_UPPER.jpg	21854978	0	144	24294	145	0	next	hit	2249
Vp012	1126	Response	1	21879130	24152	1
Vp012	1127	Picture	MorphM4_04_orig.jpg ; MorphM4_10_UPPER.jpg	21879272	0	1	15791	2	0	next	incorrect	2251
Vp012	1127	Response	2	21894970	15698	1
Vp012	1128	Picture	MorphF3_07_orig.jpg ; MorphF3_10_UPPER.jpg	21895063	0	1	11810	2	0	next	incorrect	2253
Vp012	1128	Response	2	21906730	11667	1
Vp012	1129	Picture	MorphM6_02_orig.jpg ; MorphM6_10_UPPER.jpg	21906873	0	1	33440	2	0	next	incorrect	2255
Vp012	1129	Response	2	21940249	33376	1
Vp012	1130	Picture	MorphM7_01_orig.jpg ; MorphM7_00_UPPER.jpg	21940313	0	1	9289	2	0	next	hit	2257
Vp012	1130	Response	1	21949529	9216	1
Vp012	1131	Picture	MorphM5_10_orig.jpg ; MorphM5_10_UPPER.jpg	21949602	0	1	42415	183	0	next	hit	2259
Vp012	1131	Response	1	21992009	42407	1
Vp012	1132	Picture	MorphF10_10_orig.jpg ; MorphF10_00_UPPER.jpg	21992017	0	182	15442	183	0	next	hit	2261
Vp012	1132	Response	1	22007369	15352	1
Vp012	1133	Picture	MorphF2_10_orig.jpg ; MorphF2_10_UPPER.jpg	22007459	0	1	26009	2	0	next	hit	2263
Vp012	1133	Response	1	22033369	25910	1
Vp012	1134	Picture	MorphM1_08_orig.jpg ; MorphM1_10_UPPER.jpg	22033468	0	1	10708	175	0	next	hit	2265
Vp012	1134	Response	1	22044168	10700	1
Vp012	1135	Picture	MorphF10_02_orig.jpg ; MorphF10_00_UPPER.jpg	22044176	0	174	8267	175	0	next	incorrect	2267
Vp012	1135	Response	2	22052328	8152	1
Vp012	1136	Picture	MorphM3_06_orig.jpg ; MorphM3_10_UPPER.jpg	22052443	0	1	8759	2	0	next	hit	2269
Vp012	1136	Response	1	22061128	8685	1
Vp012	1137	Picture	MorphF7_05_orig.jpg ; MorphF7_10_UPPER.jpg	22061202	0	1	16587	2	0	next	incorrect	2271
Vp012	1137	Response	2	22077688	16486	1
Vp012	1138	Picture	MorphM5_10_orig.jpg ; MorphM5_00_UPPER.jpg	22077789	0	1	17914	2	0	next	incorrect	2273
Vp012	1138	Response	2	22095608	17819	1
Vp012	1139	Picture	MorphM6_08_orig.jpg ; MorphM6_00_UPPER.jpg	22095703	0	1	8625	3	0	next	incorrect	2275
Vp012	1139	Response	2	22104248	8545	1
Vp012	1140	Picture	MorphM10_07_orig.jpg ; MorphM10_00_UPPER.jpg	22104328	0	2	7166	3	0	next	hit	2277
Vp012	1140	Response	1	22111368	7040	1
Vp012	1141	Picture	MorphF4_06_orig.jpg ; MorphF4_00_UPPER.jpg	22111494	0	1	70729	2	0	next	hit	2279
Vp012	1141	Response	1	22182087	70593	1
Vp012	1142	Picture	MorphM2_03_orig.jpg ; MorphM2_10_UPPER.jpg	22182223	0	1	13800	2	0	next	incorrect	2281
Vp012	1142	Response	2	22195927	13704	1
Vp012	1143	Picture	MorphF4_02_orig.jpg ; MorphF4_00_UPPER.jpg	22196023	0	1	10749	2	0	next	incorrect	2283
Vp012	1143	Response	2	22206647	10624	1
Vp012	1144	Picture	MorphF1_05_orig.jpg ; MorphF1_00_UPPER.jpg	22206772	0	1	9002	156	0	next	incorrect	2285
Vp012	1144	Response	2	22215767	8995	1
Vp012	1145	Picture	MorphM7_03_orig.jpg ; MorphM7_00_UPPER.jpg	22215774	0	155	9443	156	0	next	incorrect	2287
Vp012	1145	Response	2	22225127	9353	1
Vp012	1146	Picture	MorphM10_01_orig.jpg ; MorphM10_10_UPPER.jpg	22225217	0	1	7677	154	0	next	incorrect	2289
Vp012	1146	Response	2	22232887	7670	1
Vp012	1147	Picture	MorphM7_02_orig.jpg ; MorphM7_00_UPPER.jpg	22232894	0	153	24569	154	0	next	hit	2291
Vp012	1147	Response	1	22257366	24472	1
Vp012	1148	Picture	MorphM1_09_orig.jpg ; MorphM1_00_UPPER.jpg	22257463	0	1	7033	2	0	next	hit	2293
Vp012	1148	Response	1	22264406	6943	1
Vp012	1149	Picture	MorphM9_05_orig.jpg ; MorphM9_10_UPPER.jpg	22264496	0	1	21099	2	0	next	incorrect	2295
Vp012	1149	Response	2	22285446	20950	1
Vp012	1150	Picture	MorphF6_03_orig.jpg ; MorphF6_10_UPPER.jpg	22285595	0	1	14995	2	0	next	incorrect	2297
Vp012	1150	Response	2	22300486	14891	1
Vp012	1151	Picture	MorphM6_00_orig.jpg ; MorphM6_00_UPPER.jpg	22300590	0	1	18943	167	0	next	incorrect	2299
Vp012	1151	Response	2	22319526	18936	1
Vp012	1152	Picture	MorphM5_06_orig.jpg ; MorphM5_10_UPPER.jpg	22319533	0	166	17920	326	0	next	hit	2301
Vp012	1152	Response	1	22337446	17913	1
Vp012	1153	Picture	MorphM7_10_orig.jpg ; MorphM7_10_UPPER.jpg	22337453	0	160	6396	161	0	next	hit	2303
Vp012	1153	Response	1	22343766	6313	1
Vp012	1154	Picture	MorphF6_05_orig.jpg ; MorphF6_00_UPPER.jpg	22343849	0	1	14597	2	0	next	incorrect	2305
Vp012	1154	Response	2	22358325	14476	1
Vp012	1155	Picture	MorphM8_07_orig.jpg ; MorphM8_00_UPPER.jpg	22358446	0	1	35961	2	0	next	incorrect	2307
Vp012	1155	Response	2	22394325	35879	1
Vp012	1156	Picture	MorphF5_04_orig.jpg ; MorphF5_00_UPPER.jpg	22394407	0	1	10749	2	0	next	incorrect	2309
Vp012	1156	Response	2	22405045	10638	1
Vp012	1157	Picture	MorphM1_03_orig.jpg ; MorphM1_10_UPPER.jpg	22405156	0	1	14331	2	0	next	incorrect	2311
Vp012	1157	Response	2	22419365	14209	1
Vp012	1158	Picture	MorphM7_07_orig.jpg ; MorphM7_00_UPPER.jpg	22419487	0	1	10484	2	0	next	hit	2313
Vp012	1158	Response	1	22429845	10358	1
Vp012	1159	Picture	MorphM6_06_orig.jpg ; MorphM6_00_UPPER.jpg	22429971	0	1	8227	2	0	next	incorrect	2315
Vp012	1159	Response	2	22438085	8114	1
Vp012	1160	Picture	MorphF10_09_orig.jpg ; MorphF10_00_UPPER.jpg	22438198	0	1	53743	2	0	next	hit	2317
Vp012	1160	Response	1	22491844	53646	1
Vp012	1161	Picture	MorphF2_01_orig.jpg ; MorphF2_00_UPPER.jpg	22491941	0	1	28230	169	0	next	hit	2319
Vp012	1161	Response	1	22520164	28223	1
Vp012	1162	Picture	MorphM10_00_orig.jpg ; MorphM10_10_UPPER.jpg	22520171	0	168	11280	336	0	next	hit	2321
Vp012	1162	Response	1	22531444	11273	1
Vp012	1163	Picture	MorphF2_06_orig.jpg ; MorphF2_00_UPPER.jpg	22531451	0	168	55767	169	0	next	incorrect	2323
Vp012	1163	Response	2	22587123	55672	1
Vp012	1164	Picture	MorphF5_10_orig.jpg ; MorphF5_00_UPPER.jpg	22587218	0	1	9554	3	0	next	hit	2325
Vp012	1164	Response	1	22596643	9425	1
Vp012	1165	Picture	MorphF6_08_orig.jpg ; MorphF6_00_UPPER.jpg	22596772	0	2	30256	3	0	next	hit	2327
Vp012	1165	Response	1	22626883	30111	1
Vp012	1166	Picture	MorphF8_06_orig.jpg ; MorphF8_10_UPPER.jpg	22627028	0	1	11782	163	0	next	hit	2329
Vp012	1166	Response	1	22638803	11775	1
Vp012	1167	Picture	MorphF3_01_orig.jpg ; MorphF3_10_UPPER.jpg	22638810	0	162	16350	163	0	next	hit	2331
Vp012	1167	Response	1	22655043	16233	1
Vp012	1168	Picture	MorphF9_02_orig.jpg ; MorphF9_10_UPPER.jpg	22655160	0	1	12739	2	0	next	incorrect	2333
Vp012	1168	Response	2	22667763	12603	1
Vp012	1169	Picture	MorphM8_01_orig.jpg ; MorphM8_10_UPPER.jpg	22667899	0	1	18445	2	0	next	incorrect	2335
Vp012	1169	Response	2	22686242	18343	1
Vp012	1170	Picture	MorphM2_06_orig.jpg ; MorphM2_10_UPPER.jpg	22686344	0	1	19241	2	0	next	incorrect	2337
Vp012	1170	Response	2	22705522	19178	1
Vp012	1171	Picture	MorphM4_03_orig.jpg ; MorphM4_00_UPPER.jpg	22705585	0	1	10984	165	0	next	incorrect	2339
Vp012	1171	Response	2	22716562	10977	1
Vp012	1172	Picture	MorphF3_01_orig.jpg ; MorphF3_00_UPPER.jpg	22716569	0	164	7063	165	0	next	incorrect	2341
Vp012	1172	Response	2	22723522	6953	1
Vp012	1173	Picture	MorphM3_03_orig.jpg ; MorphM3_00_UPPER.jpg	22723632	0	1	29179	150	0	next	incorrect	2343
Vp012	1173	Response	2	22752802	29170	1
Vp012	1174	Picture	MorphM9_07_orig.jpg ; MorphM9_00_UPPER.jpg	22752811	0	149	7579	150	0	next	incorrect	2345
Vp012	1174	Response	2	22760242	7431	1
Vp012	1175	Picture	MorphF10_09_orig.jpg ; MorphF10_10_UPPER.jpg	22760390	0	1	8094	2	0	next	hit	2347
Vp012	1175	Response	1	22768402	8012	1
Vp012	1176	Picture	MorphF7_02_orig.jpg ; MorphF7_00_UPPER.jpg	22768484	0	1	14862	3	0	next	incorrect	2349
Vp012	1176	Response	2	22783201	14717	1
Vp012	1177	Picture	MorphM6_04_orig.jpg ; MorphM6_00_UPPER.jpg	22783346	0	2	7432	3	0	next	incorrect	2351
Vp012	1177	Response	2	22790641	7295	1
Vp012	1178	Picture	MorphF9_06_orig.jpg ; MorphF9_10_UPPER.jpg	22790778	0	1	24416	2	0	next	hit	2353
Vp012	1178	Response	1	22815121	24343	1
Vp012	1179	Picture	MorphF10_00_orig.jpg ; MorphF10_10_UPPER.jpg	22815194	0	1	10571	180	0	next	hit	2355
Vp012	1179	Response	1	22825761	10567	1
Vp012	1180	Picture	MorphM8_05_orig.jpg ; MorphM8_00_UPPER.jpg	22825765	0	179	33352	180	0	next	incorrect	2357
Vp012	1180	Response	2	22859041	33276	1
Vp012	1181	Picture	MorphF1_07_orig.jpg ; MorphF1_10_UPPER.jpg	22859117	0	1	25051	166	0	next	hit	2359
Vp012	1181	Response	1	22884160	25043	1
Vp012	1182	Picture	MorphM3_07_orig.jpg ; MorphM3_00_UPPER.jpg	22884168	0	165	45943	166	0	next	hit	2361
Vp012	1182	Response	1	22930000	45832	1
Vp012	1183	Picture	MorphM8_08_orig.jpg ; MorphM8_10_UPPER.jpg	22930111	0	1	22028	2	0	next	hit	2363
Vp012	1183	Response	1	22952000	21889	1
Vp012	1184	Picture	MorphM5_09_orig.jpg ; MorphM5_00_UPPER.jpg	22952139	0	1	54508	166	0	next	hit	2365
Vp012	1184	Response	1	23006639	54500	1
Vp012	1185	Picture	MorphF7_04_orig.jpg ; MorphF7_00_UPPER.jpg	23006647	0	165	55897	166	0	next	incorrect	2367
Vp012	1185	Response	2	23062479	55832	1
Vp012	1186	Picture	MorphF5_00_orig.jpg ; MorphF5_00_UPPER.jpg	23062544	0	1	9542	147	0	next	incorrect	2369
Vp012	1186	Response	2	23072078	9534	1
Vp012	1187	Picture	MorphM6_07_orig.jpg ; MorphM6_00_UPPER.jpg	23072086	0	146	15920	296	0	next	incorrect	2371
Vp012	1187	Response	2	23087998	15912	1
Vp012	1188	Picture	MorphM2_02_orig.jpg ; MorphM2_10_UPPER.jpg	23088006	0	150	40081	294	0	next	incorrect	2373
Vp012	1188	Response	2	23128078	40072	1
Vp012	1189	Picture	MorphF10_05_orig.jpg ; MorphF10_00_UPPER.jpg	23128087	0	144	14209	145	0	next	hit	2375
Vp012	1189	Response	1	23142158	14071	1
Vp012	1190	Picture	MorphF5_05_orig.jpg ; MorphF5_00_UPPER.jpg	23142296	0	1	10748	2	0	next	incorrect	2377
Vp012	1190	Response	2	23152958	10662	1
Vp012	1191	Picture	MorphM10_07_orig.jpg ; MorphM10_10_UPPER.jpg	23153044	0	1	29681	179	0	next	hit	2379
Vp012	1191	Response	1	23182718	29674	1
Vp012	1192	Picture	MorphF8_04_orig.jpg ; MorphF8_10_UPPER.jpg	23182725	0	178	17680	324	0	next	hit	2381
Vp012	1192	Response	1	23200398	17673	1
Vp012	1193	Picture	MorphF7_01_orig.jpg ; MorphF7_00_UPPER.jpg	23200405	0	146	8240	147	0	next	incorrect	2383
Vp012	1193	Response	2	23208557	8152	1
Vp012	1194	Picture	MorphF6_07_orig.jpg ; MorphF6_00_UPPER.jpg	23208645	0	1	11810	2	0	next	incorrect	2385
Vp012	1194	Response	2	23220317	11672	1
Vp012	1195	Picture	MorphM10_10_orig.jpg ; MorphM10_00_UPPER.jpg	23220455	0	1	7390	176	0	next	hit	2387
Vp012	1195	Response	1	23227837	7382	1
Vp012	1196	Picture	MorphF7_07_orig.jpg ; MorphF7_10_UPPER.jpg	23227845	0	175	10639	327	0	next	hit	2389
Vp012	1196	Response	1	23238477	10632	1
Vp012	1197	Picture	MorphM3_04_orig.jpg ; MorphM3_10_UPPER.jpg	23238484	0	152	38320	334	0	next	hit	2391
Vp012	1197	Response	1	23276797	38313	1
Vp012	1198	Picture	MorphF3_06_orig.jpg ; MorphF3_10_UPPER.jpg	23276804	0	182	14512	183	0	next	hit	2393
Vp012	1198	Response	1	23291197	14393	1
Vp012	1199	Picture	MorphM2_05_orig.jpg ; MorphM2_10_UPPER.jpg	23291316	0	1	29194	2	0	next	hit	2395
Vp012	1199	Response	1	23320396	29080	1
Vp012	1200	Picture	MorphM3_07_orig.jpg ; MorphM3_10_UPPER.jpg	23320510	0	1	7298	2	0	next	hit	2397
Vp012	1200	Response	1	23327676	7166	1
Vp012	1201	Picture	MorphF7_00_orig.jpg ; MorphF7_00_UPPER.jpg	23327808	0	1	18976	2	0	next	incorrect	2399
Vp012	1201	Response	2	23346716	18908	1
Vp012	1202	Picture	MorphF6_05_orig.jpg ; MorphF6_10_UPPER.jpg	23346784	0	1	7539	160	0	next	hit	2401
Vp012	1202	Response	1	23354316	7532	1
Vp012	1203	Picture	MorphM8_00_orig.jpg ; MorphM8_00_UPPER.jpg	23354323	0	159	9680	325	0	next	incorrect	2403
Vp012	1203	Response	2	23363996	9673	1
Vp012	1204	Picture	MorphM9_05_orig.jpg ; MorphM9_00_UPPER.jpg	23364003	0	166	28164	167	0	next	incorrect	2405
Vp012	1204	Response	2	23392076	28073	1
Vp012	1205	Picture	MorphM1_03_orig.jpg ; MorphM1_00_UPPER.jpg	23392167	0	1	10218	2	0	next	incorrect	2407
Vp012	1205	Response	2	23402316	10149	1
Vp012	1206	Picture	MorphF10_07_orig.jpg ; MorphF10_10_UPPER.jpg	23402385	0	1	9421	2	0	next	hit	2409
Vp012	1206	Response	1	23411675	9290	1
Vp012	1207	Picture	MorphF7_08_orig.jpg ; MorphF7_00_UPPER.jpg	23411806	0	1	12037	174	0	next	incorrect	2411
Vp012	1207	Response	2	23423835	12029	1
Vp012	1208	Picture	MorphM3_03_orig.jpg ; MorphM3_10_UPPER.jpg	23423843	0	173	15432	174	0	next	incorrect	2413
Vp012	1208	Response	2	23439195	15352	1
Vp012	1209	Picture	MorphM1_09_orig.jpg ; MorphM1_10_UPPER.jpg	23439275	0	1	13004	2	0	next	hit	2415
Vp012	1209	Response	1	23452155	12880	1
Vp012	1210	Picture	MorphM5_02_orig.jpg ; MorphM5_10_UPPER.jpg	23452279	0	1	18976	2	0	next	hit	2417
Vp012	1210	Response	1	23471115	18836	1
Vp012	1211	Picture	MorphM8_10_orig.jpg ; MorphM8_00_UPPER.jpg	23471255	0	1	34236	2	0	next	incorrect	2419
Vp012	1211	Response	2	23505355	34100	1
Vp012	1212	Picture	MorphM5_00_orig.jpg ; MorphM5_00_UPPER.jpg	23505491	0	1	13801	2	0	next	incorrect	2421
Vp012	1212	Response	2	23519194	13703	1
Vp012	1213	Picture	MorphM3_05_orig.jpg ; MorphM3_10_UPPER.jpg	23519292	0	1	27469	2	0	next	hit	2423
Vp012	1213	Response	1	23546634	27342	1
Vp012	1214	Picture	MorphM2_08_orig.jpg ; MorphM2_10_UPPER.jpg	23546761	0	1	17914	2	0	next	hit	2425
Vp012	1214	Response	1	23564554	17793	1
Vp012	1215	Picture	MorphM9_06_orig.jpg ; MorphM9_10_UPPER.jpg	23564675	0	1	70686	177	0	next	hit	2427
Vp012	1215	Response	1	23635353	70678	1
Vp012	1216	Picture	MorphF1_07_orig.jpg ; MorphF1_00_UPPER.jpg	23635361	0	176	28160	324	0	next	incorrect	2429
Vp012	1216	Response	2	23663513	28152	1
Vp012	1217	Picture	MorphF6_01_orig.jpg ; MorphF6_00_UPPER.jpg	23663521	0	148	9170	150	0	next	incorrect	2431
Vp012	1217	Response	2	23672553	9032	1
Vp012	1218	Picture	MorphM10_03_orig.jpg ; MorphM10_10_UPPER.jpg	23672691	0	2	9157	3	0	next	hit	2433
Vp012	1218	Response	1	23681753	9062	1
Vp012	1219	Picture	MorphM7_00_orig.jpg ; MorphM7_10_UPPER.jpg	23681848	0	1	6767	2	0	next	hit	2435
Vp012	1219	Response	1	23688473	6625	1
Vp012	1220	Picture	MorphF10_00_orig.jpg ; MorphF10_00_UPPER.jpg	23688615	0	1	9820	2	0	next	hit	2437
Vp012	1220	Response	1	23698313	9698	1
Vp012	1221	Picture	MorphF7_00_orig.jpg ; MorphF7_10_UPPER.jpg	23698435	0	1	9289	2	0	next	incorrect	2439
Vp012	1221	Response	2	23707593	9158	1
Vp012	1222	Picture	MorphM4_02_orig.jpg ; MorphM4_00_UPPER.jpg	23707724	0	1	17251	2	0	next	incorrect	2441
Vp012	1222	Response	2	23724873	17149	1
Vp012	1223	Picture	MorphF3_04_orig.jpg ; MorphF3_10_UPPER.jpg	23724975	0	1	37155	2	0	next	incorrect	2443
Vp012	1223	Response	2	23761992	37017	1
Vp012	1224	Picture	MorphF8_08_orig.jpg ; MorphF8_10_UPPER.jpg	23762130	0	1	35563	2	0	next	incorrect	2445
Vp012	1224	Response	2	23797592	35462	1
Vp012	1225	Picture	MorphF7_02_orig.jpg ; MorphF7_10_UPPER.jpg	23797693	0	1	7299	2	0	next	incorrect	2447
Vp012	1225	Response	2	23804872	7179	1
Vp012	1226	Picture	MorphM2_07_orig.jpg ; MorphM2_00_UPPER.jpg	23804992	0	1	7962	2	0	next	incorrect	2449
Vp012	1226	Response	2	23812872	7880	1
Vp012	1227	Picture	MorphM3_01_orig.jpg ; MorphM3_00_UPPER.jpg	23812954	0	1	14165	168	0	next	incorrect	2451
Vp012	1227	Response	2	23827112	14158	1
Vp012	1228	Picture	MorphM9_08_orig.jpg ; MorphM9_10_UPPER.jpg	23827119	0	167	10517	168	0	next	hit	2453
Vp012	1228	Response	1	23837511	10392	1
Vp012	1229	Picture	MorphF3_03_orig.jpg ; MorphF3_10_UPPER.jpg	23837636	0	1	12871	2	0	next	hit	2455
Vp012	1229	Response	1	23850391	12755	1
Vp012	1230	Picture	MorphM6_10_orig.jpg ; MorphM6_10_UPPER.jpg	23850507	0	1	23886	2	0	next	hit	2457
Vp012	1230	Response	1	23874311	23804	1
Vp012	1231	Picture	MorphF7_03_orig.jpg ; MorphF7_00_UPPER.jpg	23874393	0	1	9525	164	0	next	incorrect	2459
Vp012	1231	Response	2	23883911	9518	1
Vp012	1232	Picture	MorphM2_04_orig.jpg ; MorphM2_10_UPPER.jpg	23883918	0	163	9982	164	0	next	hit	2461
Vp012	1232	Response	1	23893751	9833	1
Vp012	1233	Picture	MorphF2_08_orig.jpg ; MorphF2_10_UPPER.jpg	23893900	0	1	7962	2	0	next	incorrect	2463
Vp012	1233	Response	2	23901751	7851	1
Vp012	1234	Picture	MorphM6_05_orig.jpg ; MorphM6_10_UPPER.jpg	23901862	0	1	23576	179	0	next	incorrect	2465
Vp012	1234	Response	2	23925431	23569	1
Vp012	1235	Picture	MorphF6_09_orig.jpg ; MorphF6_00_UPPER.jpg	23925438	0	178	51000	179	0	next	hit	2467
Vp012	1235	Response	1	23976310	50872	1
Vp012	1236	Picture	MorphM4_10_orig.jpg ; MorphM4_00_UPPER.jpg	23976438	0	1	34502	2	0	next	incorrect	2469
Vp012	1236	Response	2	24010790	34352	1
Vp012	1237	Picture	MorphF5_04_orig.jpg ; MorphF5_10_UPPER.jpg	24010940	0	1	14729	2	0	next	incorrect	2471
Vp012	1237	Response	2	24025590	14650	1
Vp012	1238	Picture	MorphM4_05_orig.jpg ; MorphM4_00_UPPER.jpg	24025669	0	1	33838	2	0	next	incorrect	2473
Vp012	1238	Response	2	24059429	33760	1
Vp012	1239	Picture	MorphF2_03_orig.jpg ; MorphF2_00_UPPER.jpg	24059507	0	1	11930	148	0	next	incorrect	2475
Vp012	1239	Response	2	24071429	11922	1
Vp012	1240	Picture	MorphF8_01_orig.jpg ; MorphF8_00_UPPER.jpg	24071437	0	147	12222	148	0	next	incorrect	2477
Vp012	1240	Response	2	24083589	12152	1
Vp012	1241	Picture	MorphM8_01_orig.jpg ; MorphM8_00_UPPER.jpg	24083659	0	1	12341	2	0	next	incorrect	2479
Vp012	1241	Response	2	24095909	12250	1
Vp012	1242	Picture	MorphF5_03_orig.jpg ; MorphF5_00_UPPER.jpg	24096000	0	1	8227	2	0	next	incorrect	2481
Vp012	1242	Response	2	24104149	8149	1
Vp012	1243	Picture	MorphF8_03_orig.jpg ; MorphF8_10_UPPER.jpg	24104227	0	1	13535	2	0	next	incorrect	2483
Vp012	1243	Response	2	24117669	13442	1
Vp012	1244	Picture	MorphM9_06_orig.jpg ; MorphM9_00_UPPER.jpg	24117762	0	1	21895	2	0	next	incorrect	2485
Vp012	1244	Response	2	24139509	21747	1
Vp012	1245	Picture	MorphM3_09_orig.jpg ; MorphM3_00_UPPER.jpg	24139657	0	1	25059	156	0	next	incorrect	2487
Vp012	1245	Response	2	24164708	25051	1
Vp012	1246	Picture	MorphM6_02_orig.jpg ; MorphM6_00_UPPER.jpg	24164716	0	155	7187	156	0	next	incorrect	2489
Vp012	1246	Response	2	24171828	7112	1
Vp012	1247	Picture	MorphF4_00_orig.jpg ; MorphF4_10_UPPER.jpg	24171903	0	1	37533	155	0	next	incorrect	2491
Vp012	1247	Response	2	24209428	37525	1
Vp012	1248	Picture	MorphM6_03_orig.jpg ; MorphM6_00_UPPER.jpg	24209436	0	154	8513	155	0	next	incorrect	2493
Vp012	1248	Response	2	24217828	8392	1
Vp012	1249	Picture	MorphF9_08_orig.jpg ; MorphF9_10_UPPER.jpg	24217949	0	1	18282	166	0	next	hit	2495
Vp012	1249	Response	1	24236228	18279	1
Vp012	1250	Picture	MorphM10_05_orig.jpg ; MorphM10_00_UPPER.jpg	24236231	0	165	9850	167	0	next	hit	2497
Vp012	1250	Response	1	24245988	9757	1
Vp012	1251	Picture	MorphM2_10_orig.jpg ; MorphM2_00_UPPER.jpg	24246081	0	2	18554	160	0	next	hit	2499
Vp012	1251	Response	1	24264627	18546	1
Vp012	1252	Picture	MorphF2_02_orig.jpg ; MorphF2_10_UPPER.jpg	24264635	0	158	41293	160	0	next	hit	2501
Vp012	1252	Response	1	24305827	41192	1
Vp012	1253	Picture	MorphF9_04_orig.jpg ; MorphF9_10_UPPER.jpg	24305928	0	2	47374	3	0	next	hit	2503
Vp012	1253	Response	1	24353187	47259	1
Vp012	1254	Picture	MorphF3_10_orig.jpg ; MorphF3_10_UPPER.jpg	24353302	0	1	21630	2	0	next	incorrect	2505
Vp012	1254	Response	2	24374786	21484	1
Vp012	1255	Picture	MorphM2_06_orig.jpg ; MorphM2_00_UPPER.jpg	24374932	0	1	42981	148	0	next	hit	2507
Vp012	1255	Response	1	24417906	42974	1
Vp012	1256	Picture	MorphF2_07_orig.jpg ; MorphF2_00_UPPER.jpg	24417913	0	147	14590	301	0	next	hit	2509
Vp012	1256	Response	1	24432466	14553	1
Vp012	1257	Picture	MorphM7_09_orig.jpg ; MorphM7_10_UPPER.jpg	24432503	0	154	9010	321	0	next	hit	2511
Vp012	1257	Response	1	24441506	9003	1
Vp012	1258	Picture	MorphF2_06_orig.jpg ; MorphF2_10_UPPER.jpg	24441513	0	167	17284	168	0	next	hit	2513
Vp012	1258	Response	1	24458706	17193	1
Vp012	1259	Picture	MorphM4_04_orig.jpg ; MorphM4_00_UPPER.jpg	24458797	0	1	13270	2	0	next	incorrect	2515
Vp012	1259	Response	2	24471985	13188	1
Vp012	1260	Picture	MorphF10_08_orig.jpg ; MorphF10_00_UPPER.jpg	24472067	0	1	11677	2	0	next	hit	2517
Vp012	1260	Response	1	24483665	11598	1
Vp012	1261	Picture	MorphF2_00_orig.jpg ; MorphF2_10_UPPER.jpg	24483744	0	1	25346	2	0	next	incorrect	2519
Vp012	1261	Response	2	24508945	25201	1
Vp012	1262	Picture	MorphM8_06_orig.jpg ; MorphM8_10_UPPER.jpg	24509090	0	1	12341	2	0	next	incorrect	2521
Vp012	1262	Response	2	24521345	12255	1
Vp012	1263	Picture	MorphF9_02_orig.jpg ; MorphF9_00_UPPER.jpg	24521431	0	1	6502	2	0	next	incorrect	2523
Vp012	1263	Response	2	24527825	6394	1
Vp012	1264	Picture	MorphM10_06_orig.jpg ; MorphM10_00_UPPER.jpg	24527933	0	1	8095	2	0	next	hit	2525
Vp012	1264	Response	1	24535905	7972	1
Vp012	1265	Picture	MorphF8_09_orig.jpg ; MorphF8_10_UPPER.jpg	24536028	0	1	8204	158	0	next	hit	2527
Vp012	1265	Response	1	24544225	8197	1
Vp012	1266	Picture	MorphM4_07_orig.jpg ; MorphM4_10_UPPER.jpg	24544232	0	157	13027	158	0	next	hit	2529
Vp012	1266	Response	1	24557185	12953	1
Vp012	1267	Picture	MorphF10_10_orig.jpg ; MorphF10_10_UPPER.jpg	24557259	0	1	7830	2	0	next	hit	2531
Vp012	1267	Response	1	24564945	7686	1
Vp012	1268	Picture	MorphF6_06_orig.jpg ; MorphF6_00_UPPER.jpg	24565089	0	1	36757	2	0	next	incorrect	2533
Vp012	1268	Response	2	24601744	36655	1
Vp012	1269	Picture	MorphM2_01_orig.jpg ; MorphM2_10_UPPER.jpg	24601846	0	1	23488	2	0	next	incorrect	2535
Vp012	1269	Response	2	24625264	23418	1
Vp012	1270	Picture	MorphF1_08_orig.jpg ; MorphF1_10_UPPER.jpg	24625334	0	1	10977	171	0	next	hit	2537
Vp012	1270	Response	1	24636304	10970	1
Vp012	1271	Picture	MorphF7_06_orig.jpg ; MorphF7_00_UPPER.jpg	24636311	0	170	12510	171	0	next	incorrect	2539
Vp012	1271	Response	2	24648704	12393	1
Vp012	1272	Picture	MorphM1_04_orig.jpg ; MorphM1_10_UPPER.jpg	24648821	0	1	27203	2	0	next	hit	2541
Vp012	1272	Response	1	24675903	27082	1
Vp012	1273	Picture	MorphM10_04_orig.jpg ; MorphM10_10_UPPER.jpg	24676024	0	1	7403	163	0	next	hit	2543
Vp012	1273	Response	1	24683423	7399	1
Vp012	1274	Picture	MorphM9_00_orig.jpg ; MorphM9_10_UPPER.jpg	24683427	0	162	9317	163	0	next	incorrect	2545
Vp012	1274	Response	2	24692623	9196	1
Vp012	1275	Picture	MorphF1_02_orig.jpg ; MorphF1_10_UPPER.jpg	24692744	0	1	11247	168	0	next	incorrect	2547
Vp012	1275	Response	2	24703983	11239	1
Vp012	1276	Picture	MorphM9_02_orig.jpg ; MorphM9_10_UPPER.jpg	24703991	0	167	32677	168	0	next	incorrect	2549
Vp012	1276	Response	2	24736543	32552	1
Vp012	1277	Picture	MorphF5_09_orig.jpg ; MorphF5_00_UPPER.jpg	24736668	0	1	17781	2	0	next	hit	2551
Vp012	1277	Response	1	24754383	17715	1
Vp012	1278	Picture	MorphM6_04_orig.jpg ; MorphM6_10_UPPER.jpg	24754449	0	1	35961	3	0	next	incorrect	2553
Vp012	1278	Response	2	24790302	35853	1
Vp012	1279	Picture	MorphM4_06_orig.jpg ; MorphM4_00_UPPER.jpg	24790410	0	2	29460	3	0	next	incorrect	2555
Vp012	1279	Response	2	24819742	29332	1
Vp012	1280	Picture	MorphM10_03_orig.jpg ; MorphM10_00_UPPER.jpg	24819870	0	1	34899	2	0	next	hit	2557
Vp012	1280	Response	1	24854702	34832	1
Vp012	1281	Picture	MorphF3_08_orig.jpg ; MorphF3_10_UPPER.jpg	24854769	0	1	8740	153	0	next	incorrect	2559
Vp012	1281	Response	2	24863502	8733	1
Vp012	1282	Picture	MorphF1_10_orig.jpg ; MorphF1_10_UPPER.jpg	24863509	0	152	10369	153	0	next	incorrect	2561
Vp012	1282	Response	2	24873742	10233	1
Vp012	1283	Picture	MorphM2_05_orig.jpg ; MorphM2_00_UPPER.jpg	24873878	0	1	23355	2	0	next	incorrect	2563
Vp012	1283	Response	2	24897101	23223	1
Vp012	1284	Picture	MorphF4_08_orig.jpg ; MorphF4_10_UPPER.jpg	24897233	0	1	17383	2	0	next	hit	2565
Vp012	1284	Response	1	24914541	17308	1
Vp012	1285	Picture	MorphF10_07_orig.jpg ; MorphF10_00_UPPER.jpg	24914616	0	1	11943	2	0	next	hit	2567
Vp012	1285	Response	1	24926461	11845	1
Vp012	1286	Picture	MorphF6_04_orig.jpg ; MorphF6_00_UPPER.jpg	24926559	0	1	8709	184	0	next	incorrect	2569
Vp012	1286	Response	2	24935261	8702	1
Vp012	1287	Picture	MorphM5_07_orig.jpg ; MorphM5_10_UPPER.jpg	24935268	0	183	11440	338	0	next	hit	2571
Vp012	1287	Response	1	24946701	11433	1
Vp012	1288	Picture	MorphM8_08_orig.jpg ; MorphM8_00_UPPER.jpg	24946708	0	155	19760	322	0	next	hit	2573
Vp012	1288	Response	1	24966461	19753	1
Vp012	1289	Picture	MorphF1_01_orig.jpg ; MorphF1_00_UPPER.jpg	24966468	0	167	27600	335	0	next	incorrect	2575
Vp012	1289	Response	2	24994061	27593	1
Vp012	1290	Picture	MorphF2_09_orig.jpg ; MorphF2_10_UPPER.jpg	24994068	0	168	33607	169	0	next	hit	2577
Vp012	1290	Response	1	25027580	33512	1
Vp012	1291	Picture	MorphF7_09_orig.jpg ; MorphF7_10_UPPER.jpg	25027675	0	1	9672	150	0	next	hit	2579
Vp012	1291	Response	1	25037340	9665	1
Vp012	1292	Picture	MorphF6_10_orig.jpg ; MorphF6_10_UPPER.jpg	25037347	0	149	12754	150	0	next	incorrect	2581
Vp012	1292	Response	2	25049980	12633	1
Vp012	1293	Picture	MorphF7_10_orig.jpg ; MorphF7_00_UPPER.jpg	25050101	0	1	12872	2	0	next	incorrect	2583
Vp012	1293	Response	2	25062860	12759	1
Vp012	1294	Picture	MorphM10_09_orig.jpg ; MorphM10_10_UPPER.jpg	25062973	0	1	6768	2	0	next	hit	2585
Vp012	1294	Response	1	25069660	6687	1
Vp012	1295	Picture	MorphF1_06_orig.jpg ; MorphF1_10_UPPER.jpg	25069741	0	1	21206	160	0	next	hit	2587
Vp012	1295	Response	1	25090940	21199	1
Vp012	1296	Picture	MorphF5_07_orig.jpg ; MorphF5_10_UPPER.jpg	25090947	0	159	15817	160	0	next	hit	2589
Vp012	1296	Response	1	25106699	15752	1
Vp012	1297	Picture	MorphM3_10_orig.jpg ; MorphM3_00_UPPER.jpg	25106764	0	1	17914	2	0	next	incorrect	2591
Vp012	1297	Response	2	25124539	17775	1
Vp012	1298	Picture	MorphF7_07_orig.jpg ; MorphF7_00_UPPER.jpg	25124678	0	1	15526	2	0	next	incorrect	2593
Vp012	1298	Response	2	25140058	15380	2
Vp012	1299	Picture	MorphF1_03_orig.jpg ; MorphF1_00_UPPER.jpg	25140204	0	1	18710	2	0	next	incorrect	2595
Vp012	1299	Response	2	25158779	18575	1
Vp012	1300	Picture	MorphF3_06_orig.jpg ; MorphF3_00_UPPER.jpg	25158914	0	1	12739	2	0	next	incorrect	2597
Vp012	1300	Response	2	25171579	12665	1
Vp012	1301	Picture	MorphM10_06_orig.jpg ; MorphM10_10_UPPER.jpg	25171653	0	1	8573	187	0	next	hit	2599
Vp012	1301	Response	1	25180219	8566	1
Vp012	1302	Picture	MorphF3_05_orig.jpg ; MorphF3_10_UPPER.jpg	25180226	0	186	17701	187	0	next	incorrect	2601
Vp012	1302	Response	2	25197819	17593	1
Vp012	1303	Picture	MorphM8_04_orig.jpg ; MorphM8_00_UPPER.jpg	25197927	0	1	13668	2	0	next	incorrect	2603
Vp012	1303	Response	2	25211498	13571	1
Vp012	1304	Picture	MorphM9_07_orig.jpg ; MorphM9_10_UPPER.jpg	25211595	0	1	9511	178	0	next	incorrect	2605
Vp012	1304	Response	2	25221098	9503	1
Vp012	1305	Picture	MorphM2_07_orig.jpg ; MorphM2_10_UPPER.jpg	25221106	0	177	20720	335	0	next	hit	2607
Vp012	1305	Response	1	25241818	20712	1
Vp012	1306	Picture	MorphM10_05_orig.jpg ; MorphM10_10_UPPER.jpg	25241826	0	158	10879	319	0	next	hit	2609
Vp012	1306	Response	1	25252698	10872	1
Vp012	1307	Picture	MorphF1_09_orig.jpg ; MorphF1_00_UPPER.jpg	25252705	0	161	46073	162	0	next	hit	2611
Vp012	1307	Response	1	25298698	45993	1
Vp012	1308	Picture	MorphF9_00_orig.jpg ; MorphF9_00_UPPER.jpg	25298778	0	1	7166	2	0	next	incorrect	2613
Vp012	1308	Response	2	25305817	7039	1
Vp012	1309	Picture	MorphF1_02_orig.jpg ; MorphF1_00_UPPER.jpg	25305944	0	1	44281	175	0	next	incorrect	2615
Vp012	1309	Response	2	25350217	44273	1
Vp012	1310	Picture	MorphF4_09_orig.jpg ; MorphF4_10_UPPER.jpg	25350225	0	174	8533	175	0	next	hit	2617
Vp012	1310	Response	1	25358617	8392	1
Vp012	1311	Picture	MorphM10_08_orig.jpg ; MorphM10_10_UPPER.jpg	25358758	0	1	7298	2	0	next	hit	2619
Vp012	1311	Response	1	25365977	7219	1
Vp012	1312	Picture	MorphM7_10_orig.jpg ; MorphM7_00_UPPER.jpg	25366056	0	1	6328	177	0	next	hit	2621
Vp012	1312	Response	1	25372377	6321	1
Vp012	1313	Picture	MorphF3_02_orig.jpg ; MorphF3_00_UPPER.jpg	25372384	0	176	9463	178	0	next	incorrect	2623
Vp012	1313	Response	2	25381737	9353	1
Vp012	1314	Picture	MorphM2_09_orig.jpg ; MorphM2_10_UPPER.jpg	25381847	0	2	10351	3	0	next	hit	2625
Vp012	1314	Response	1	25392057	10210	1
Vp012	1315	Picture	MorphM3_02_orig.jpg ; MorphM3_10_UPPER.jpg	25392198	0	1	11014	2	0	next	incorrect	2627
Vp012	1315	Response	2	25403097	10899	1
Vp012	1316	Picture	MorphM1_00_orig.jpg ; MorphM1_10_UPPER.jpg	25403212	0	1	8052	177	0	next	incorrect	2629
Vp012	1316	Response	2	25411257	8045	1
Vp012	1317	Picture	MorphM4_09_orig.jpg ; MorphM4_10_UPPER.jpg	25411264	0	176	10658	177	0	next	hit	2631
Vp012	1317	Response	1	25421817	10553	1
Vp012	1318	Picture	MorphF10_01_orig.jpg ; MorphF10_00_UPPER.jpg	25421922	0	1	16942	179	0	next	hit	2633
Vp012	1318	Response	1	25438856	16934	1
Vp012	1319	Picture	MorphM3_08_orig.jpg ; MorphM3_10_UPPER.jpg	25438864	0	178	9333	179	0	next	hit	2635
Vp012	1319	Response	1	25448057	9193	1
Vp012	1320	Picture	MorphM9_09_orig.jpg ; MorphM9_10_UPPER.jpg	25448197	0	1	14187	146	0	next	hit	2637
Vp012	1320	Response	1	25462376	14179	1
Vp012	1321	Picture	MorphF4_00_orig.jpg ; MorphF4_00_UPPER.jpg	25462384	0	145	9035	146	0	next	incorrect	2639
Vp012	1321	Response	2	25471336	8952	1
Vp012	1322	Picture	MorphM3_04_orig.jpg ; MorphM3_00_UPPER.jpg	25471419	0	1	17914	2	0	next	incorrect	2641
Vp012	1322	Response	2	25489256	17837	1
Vp012	1323	Picture	MorphF9_03_orig.jpg ; MorphF9_00_UPPER.jpg	25489333	0	1	6330	174	0	next	incorrect	2643
Vp012	1323	Response	2	25495656	6323	1
Vp012	1324	Picture	MorphF4_07_orig.jpg ; MorphF4_00_UPPER.jpg	25495663	0	173	8665	174	0	next	hit	2645
Vp012	1324	Response	1	25504216	8553	1
Vp012	1325	Picture	MorphM6_07_orig.jpg ; MorphM6_10_LOWER.jpg	25504328	0	1	33971	2	0	next	incorrect	2647
Vp012	1325	Response	2	25538215	33887	1
Vp012	1326	Picture	MorphF2_07_orig.jpg ; MorphF2_10_LOWER.jpg	25538299	0	1	8360	2	0	next	incorrect	2649
Vp012	1326	Response	2	25546535	8236	1
Vp012	1327	Picture	MorphM10_05_orig.jpg ; MorphM10_10_LOWER.jpg	25546659	0	1	6369	3	0	next	hit	2651
Vp012	1327	Response	1	25552935	6276	1
Vp012	1328	Picture	MorphF4_06_orig.jpg ; MorphF4_10_LOWER.jpg	25553028	0	2	9024	3	0	next	hit	2653
Vp012	1328	Response	1	25561975	8947	1
Vp012	1329	Picture	MorphM5_03_orig.jpg ; MorphM5_00_LOWER.jpg	25562052	0	1	24947	2	0	next	incorrect	2655
Vp012	1329	Response	2	25586855	24803	1
Vp012	1330	Picture	MorphM7_01_orig.jpg ; MorphM7_00_LOWER.jpg	25586999	0	1	14332	2	0	next	hit	2657
Vp012	1330	Response	1	25601255	14256	1
Vp012	1331	Picture	MorphM5_03_orig.jpg ; MorphM5_10_LOWER.jpg	25601331	0	1	21451	181	0	next	incorrect	2659
Vp012	1331	Response	2	25622775	21444	1
Vp012	1332	Picture	MorphF9_10_orig.jpg ; MorphF9_00_LOWER.jpg	25622782	0	180	14480	344	0	next	incorrect	2661
Vp012	1332	Response	2	25637254	14472	1
Vp012	1333	Picture	MorphM1_09_orig.jpg ; MorphM1_00_LOWER.jpg	25637262	0	164	20598	165	0	next	incorrect	2663
Vp012	1333	Response	2	25657734	20472	1
Vp012	1334	Picture	MorphM6_01_orig.jpg ; MorphM6_10_LOWER.jpg	25657860	0	1	10042	178	0	next	incorrect	2665
Vp012	1334	Response	2	25667894	10034	1
Vp012	1335	Picture	MorphF9_06_orig.jpg ; MorphF9_00_LOWER.jpg	25667902	0	177	9730	178	0	next	hit	2667
Vp012	1335	Response	1	25677494	9592	1
Vp012	1336	Picture	MorphM9_00_orig.jpg ; MorphM9_10_LOWER.jpg	25677632	0	1	10990	159	0	next	incorrect	2669
Vp012	1336	Response	2	25688614	10982	1
Vp012	1337	Picture	MorphF3_03_orig.jpg ; MorphF3_10_LOWER.jpg	25688622	0	158	9977	159	0	next	incorrect	2671
Vp012	1337	Response	2	25698534	9912	1
Vp012	1338	Picture	MorphM5_05_orig.jpg ; MorphM5_00_LOWER.jpg	25698599	0	1	18022	159	0	next	incorrect	2673
Vp012	1338	Response	2	25716614	18015	1
Vp012	1339	Picture	MorphM4_02_orig.jpg ; MorphM4_10_LOWER.jpg	25716621	0	158	9048	159	0	next	incorrect	2675
Vp012	1339	Response	2	25725574	8953	1
Vp012	1340	Picture	MorphM9_00_orig.jpg ; MorphM9_00_LOWER.jpg	25725669	0	1	7166	2	0	next	incorrect	2677
Vp012	1340	Response	2	25732694	7025	1
Vp012	1341	Picture	MorphM1_06_orig.jpg ; MorphM1_10_LOWER.jpg	25732835	0	1	8493	2	0	next	hit	2679
Vp012	1341	Response	1	25741253	8418	1
Vp012	1342	Picture	MorphF5_03_orig.jpg ; MorphF5_10_LOWER.jpg	25741328	0	1	8758	2	0	next	hit	2681
Vp012	1342	Response	1	25749973	8645	1
Vp012	1343	Picture	MorphM3_01_orig.jpg ; MorphM3_10_LOWER.jpg	25750086	0	1	9655	166	0	next	hit	2683
Vp012	1343	Response	1	25759733	9647	1
Vp012	1344	Picture	MorphF3_07_orig.jpg ; MorphF3_10_LOWER.jpg	25759741	0	165	19538	166	0	next	incorrect	2685
Vp012	1344	Response	2	25779173	19432	1
Vp012	1345	Picture	MorphF6_02_orig.jpg ; MorphF6_00_LOWER.jpg	25779279	0	1	7697	2	0	next	incorrect	2687
Vp012	1345	Response	2	25786853	7574	1
Vp012	1346	Picture	MorphM10_09_orig.jpg ; MorphM10_00_LOWER.jpg	25786976	0	1	8625	2	0	next	hit	2689
Vp012	1346	Response	1	25795493	8517	1
Vp012	1347	Picture	MorphM1_03_orig.jpg ; MorphM1_00_LOWER.jpg	25795601	0	1	14066	2	0	next	incorrect	2691
Vp012	1347	Response	2	25809573	13972	1
Vp012	1348	Picture	MorphF9_01_orig.jpg ; MorphF9_10_LOWER.jpg	25809667	0	1	12209	2	0	next	hit	2693
Vp012	1348	Response	1	25821732	12065	2
Vp012	1349	Picture	MorphM4_10_orig.jpg ; MorphM4_10_LOWER.jpg	25821876	0	1	18024	157	0	next	hit	2695
Vp012	1349	Response	1	25839892	18016	1
Vp012	1350	Picture	MorphF8_04_orig.jpg ; MorphF8_00_LOWER.jpg	25839900	0	156	8480	325	0	next	incorrect	2697
Vp012	1350	Response	2	25848372	8472	1
Vp012	1351	Picture	MorphM2_07_orig.jpg ; MorphM2_10_LOWER.jpg	25848380	0	169	9324	170	0	next	hit	2699
Vp012	1351	Response	1	25857572	9192	1
Vp012	1352	Picture	MorphF10_02_orig.jpg ; MorphF10_00_LOWER.jpg	25857704	0	1	7299	2	0	next	hit	2701
Vp012	1352	Response	1	25864852	7148	1
Vp012	1353	Picture	MorphM4_10_orig.jpg ; MorphM4_00_LOWER.jpg	25865003	0	1	10615	2	0	next	incorrect	2703
Vp012	1353	Response	2	25875492	10489	1
Vp012	1354	Picture	MorphM2_02_orig.jpg ; MorphM2_00_LOWER.jpg	25875618	0	1	13270	2	0	next	incorrect	2705
Vp012	1354	Response	2	25888772	13154	1
Vp012	1355	Picture	MorphM10_10_orig.jpg ; MorphM10_00_LOWER.jpg	25888888	0	1	57989	3	0	next	hit	2707
Vp012	1355	Response	1	25946772	57884	1
Vp012	1356	Picture	MorphF8_03_orig.jpg ; MorphF8_00_LOWER.jpg	25946877	0	2	9157	3	0	next	incorrect	2709
Vp012	1356	Response	2	25955971	9094	1
Vp012	1357	Picture	MorphM3_06_orig.jpg ; MorphM3_10_LOWER.jpg	25956034	0	1	8492	2	0	next	hit	2711
Vp012	1357	Response	1	25964451	8417	1
Vp012	1358	Picture	MorphF4_02_orig.jpg ; MorphF4_10_LOWER.jpg	25964526	0	1	6333	172	0	next	hit	2713
Vp012	1358	Response	1	25970851	6325	1
Vp012	1359	Picture	MorphM7_07_orig.jpg ; MorphM7_00_LOWER.jpg	25970859	0	171	10255	172	0	next	hit	2715
Vp012	1359	Response	1	25981011	10152	1
Vp012	1360	Picture	MorphM2_08_orig.jpg ; MorphM2_00_LOWER.jpg	25981114	0	1	28795	2	0	next	incorrect	2717
Vp012	1360	Response	2	26009811	28697	1
Vp012	1361	Picture	MorphM8_06_orig.jpg ; MorphM8_00_LOWER.jpg	26009909	0	1	7270	163	0	next	incorrect	2719
Vp012	1361	Response	2	26017171	7262	1
Vp012	1362	Picture	MorphM2_00_orig.jpg ; MorphM2_10_LOWER.jpg	26017179	0	162	17759	347	0	next	hit	2721
Vp012	1362	Response	1	26034931	17752	1
Vp012	1363	Picture	MorphM3_09_orig.jpg ; MorphM3_00_LOWER.jpg	26034938	0	185	52720	331	0	next	incorrect	2723
Vp012	1363	Response	2	26087650	52712	1
Vp012	1364	Picture	MorphM6_09_orig.jpg ; MorphM6_00_LOWER.jpg	26087658	0	146	9920	325	0	next	incorrect	2725
Vp012	1364	Response	2	26097570	9912	1
Vp012	1365	Picture	MorphF10_01_orig.jpg ; MorphF10_10_LOWER.jpg	26097578	0	179	15836	180	0	next	hit	2727
Vp012	1365	Response	1	26113330	15752	1
Vp012	1366	Picture	MorphF5_06_orig.jpg ; MorphF5_00_LOWER.jpg	26113414	0	1	14066	2	0	next	incorrect	2729
Vp012	1366	Response	2	26127410	13996	1
Vp012	1367	Picture	MorphM9_06_orig.jpg ; MorphM9_10_LOWER.jpg	26127480	0	1	38973	175	0	next	hit	2731
Vp012	1367	Response	1	26166449	38969	1
Vp012	1368	Picture	MorphM10_08_orig.jpg ; MorphM10_10_LOWER.jpg	26166453	0	174	7040	341	0	next	hit	2733
Vp012	1368	Response	1	26173489	7036	1
Vp012	1369	Picture	MorphM9_08_orig.jpg ; MorphM9_10_LOWER.jpg	26173493	0	167	24565	318	0	next	hit	2735
Vp012	1369	Response	1	26198049	24556	1
Vp012	1370	Picture	MorphF10_08_orig.jpg ; MorphF10_00_LOWER.jpg	26198058	0	151	12889	152	0	next	hit	2737
Vp012	1370	Response	1	26210849	12791	1
Vp012	1371	Picture	MorphM2_00_orig.jpg ; MorphM2_00_LOWER.jpg	26210947	0	1	18711	2	0	next	incorrect	2739
Vp012	1371	Response	2	26229569	18622	1
Vp012	1372	Picture	MorphF4_07_orig.jpg ; MorphF4_00_LOWER.jpg	26229658	0	1	34103	2	0	next	incorrect	2741
Vp012	1372	Response	2	26263648	33990	1
Vp012	1373	Picture	MorphF6_06_orig.jpg ; MorphF6_10_LOWER.jpg	26263761	0	1	8758	3	0	next	hit	2743
Vp012	1373	Response	1	26272448	8687	1
Vp012	1374	Picture	MorphM5_10_orig.jpg ; MorphM5_10_LOWER.jpg	26272519	0	2	31297	156	0	next	hit	2745
Vp012	1374	Response	1	26303808	31289	1
Vp012	1375	Picture	MorphF2_01_orig.jpg ; MorphF2_10_LOWER.jpg	26303816	0	154	11919	332	0	next	incorrect	2747
Vp012	1375	Response	2	26315728	11912	1
Vp012	1376	Picture	MorphF9_05_orig.jpg ; MorphF9_00_LOWER.jpg	26315735	0	178	8935	179	0	next	incorrect	2749
Vp012	1376	Response	2	26324608	8873	1
Vp012	1377	Picture	MorphF8_01_orig.jpg ; MorphF8_00_LOWER.jpg	26324670	0	1	6237	2	0	next	incorrect	2751
Vp012	1377	Response	2	26330768	6098	1
Vp012	1378	Picture	MorphF3_05_orig.jpg ; MorphF3_10_LOWER.jpg	26330907	0	1	10828	188	0	next	incorrect	2753
Vp012	1378	Response	2	26341728	10821	1
Vp012	1379	Picture	MorphM6_06_orig.jpg ; MorphM6_00_LOWER.jpg	26341735	0	187	7840	363	0	next	incorrect	2755
Vp012	1379	Response	2	26349568	7833	1
Vp012	1380	Picture	MorphF8_07_orig.jpg ; MorphF8_10_LOWER.jpg	26349575	0	176	10480	355	0	next	hit	2757
Vp012	1380	Response	1	26360048	10473	1
Vp012	1381	Picture	MorphF7_03_orig.jpg ; MorphF7_10_LOWER.jpg	26360055	0	179	8140	180	0	next	hit	2759
Vp012	1381	Response	1	26368127	8072	1
Vp012	1382	Picture	MorphF4_03_orig.jpg ; MorphF4_00_LOWER.jpg	26368195	0	1	9554	2	0	next	incorrect	2761
Vp012	1382	Response	2	26377647	9452	1
Vp012	1383	Picture	MorphF2_07_orig.jpg ; MorphF2_00_LOWER.jpg	26377749	0	1	5972	2	0	next	hit	2763
Vp012	1383	Response	1	26383647	5898	1
Vp012	1384	Picture	MorphF6_05_orig.jpg ; MorphF6_10_LOWER.jpg	26383721	0	1	10174	178	0	next	hit	2765
Vp012	1384	Response	1	26393887	10166	1
Vp012	1385	Picture	MorphM4_02_orig.jpg ; MorphM4_00_LOWER.jpg	26393895	0	177	8802	178	0	next	incorrect	2767
Vp012	1385	Response	2	26402607	8712	1
Vp012	1386	Picture	MorphM7_04_orig.jpg ; MorphM7_10_LOWER.jpg	26402697	0	1	6317	187	0	next	hit	2769
Vp012	1386	Response	1	26409007	6310	1
Vp012	1387	Picture	MorphM3_08_orig.jpg ; MorphM3_00_LOWER.jpg	26409014	0	186	7840	361	0	next	incorrect	2771
Vp012	1387	Response	2	26416847	7833	1
Vp012	1388	Picture	MorphM6_01_orig.jpg ; MorphM6_00_LOWER.jpg	26416854	0	175	5747	176	0	next	incorrect	2773
Vp012	1388	Response	2	26422527	5673	1
Vp012	1389	Picture	MorphF2_08_orig.jpg ; MorphF2_00_LOWER.jpg	26422601	0	1	6503	2	0	next	hit	2775
Vp012	1389	Response	1	26429007	6406	1
Vp012	1390	Picture	MorphF7_03_orig.jpg ; MorphF7_00_LOWER.jpg	26429104	0	1	7165	2	0	next	hit	2777
Vp012	1390	Response	1	26436207	7103	1
Vp012	1391	Picture	MorphM6_07_orig.jpg ; MorphM6_00_LOWER.jpg	26436269	0	1	7545	154	0	next	hit	2779
Vp012	1391	Response	1	26443807	7538	1
Vp012	1392	Picture	MorphM9_10_orig.jpg ; MorphM9_00_LOWER.jpg	26443814	0	153	6521	154	0	next	hit	2781
Vp012	1392	Response	1	26450207	6393	1
Vp012	1393	Picture	MorphF7_10_orig.jpg ; MorphF7_10_LOWER.jpg	26450335	0	1	6635	2	0	next	hit	2783
Vp012	1393	Response	1	26456847	6512	1
Vp012	1394	Picture	MorphM8_09_orig.jpg ; MorphM8_10_LOWER.jpg	26456970	0	1	9953	2	0	next	hit	2785
Vp012	1394	Response	1	26466847	9877	1
Vp012	1395	Picture	MorphM9_01_orig.jpg ; MorphM9_10_LOWER.jpg	26466923	0	1	24251	167	0	next	incorrect	2787
Vp012	1395	Response	2	26491166	24243	1
Vp012	1396	Picture	MorphM5_06_orig.jpg ; MorphM5_10_LOWER.jpg	26491174	0	166	24960	320	0	next	incorrect	2789
Vp012	1396	Response	2	26516126	24952	1
Vp012	1397	Picture	MorphF3_02_orig.jpg ; MorphF3_10_LOWER.jpg	26516134	0	154	9680	315	0	next	incorrect	2791
Vp012	1397	Response	2	26525806	9672	1
Vp012	1398	Picture	MorphF4_04_orig.jpg ; MorphF4_10_LOWER.jpg	26525814	0	161	8079	337	0	next	hit	2793
Vp012	1398	Response	1	26533886	8072	1
Vp012	1399	Picture	MorphF2_00_orig.jpg ; MorphF2_00_LOWER.jpg	26533893	0	176	12383	177	0	next	hit	2795
Vp012	1399	Response	1	26546206	12313	1
Vp012	1400	Picture	MorphF4_03_orig.jpg ; MorphF4_10_LOWER.jpg	26546276	0	1	63298	2	0	next	incorrect	2797
Vp012	1400	Response	2	26609485	63209	1
Vp012	1401	Picture	MorphM6_03_orig.jpg ; MorphM6_00_LOWER.jpg	26609574	0	1	16454	2	0	next	incorrect	2799
Vp012	1401	Response	2	26625965	16391	1
Vp012	1402	Picture	MorphM8_10_orig.jpg ; MorphM8_10_LOWER.jpg	26626028	0	1	8758	2	0	next	hit	2801
Vp012	1402	Response	1	26634685	8657	1
Vp012	1403	Picture	MorphF3_00_orig.jpg ; MorphF3_00_LOWER.jpg	26634786	0	1	10468	150	0	next	incorrect	2803
Vp012	1403	Response	2	26645245	10459	1
Vp012	1404	Picture	MorphF2_06_orig.jpg ; MorphF2_00_LOWER.jpg	26645254	0	149	6638	295	0	next	hit	2805
Vp012	1404	Response	1	26651885	6631	1
Vp012	1405	Picture	MorphF7_05_orig.jpg ; MorphF7_00_LOWER.jpg	26651892	0	146	9276	305	0	next	hit	2807
Vp012	1405	Response	1	26661165	9273	1
Vp012	1406	Picture	MorphF10_02_orig.jpg ; MorphF10_10_LOWER.jpg	26661168	0	159	40484	307	0	next	hit	2809
Vp012	1406	Response	1	26701644	40476	1
Vp012	1407	Picture	MorphM2_06_orig.jpg ; MorphM2_10_LOWER.jpg	26701652	0	148	7047	149	0	next	hit	2811
Vp012	1407	Response	1	26708604	6952	1
Vp012	1408	Picture	MorphM7_05_orig.jpg ; MorphM7_00_LOWER.jpg	26708699	0	1	8360	2	0	next	hit	2813
Vp012	1408	Response	1	26716924	8225	1
Vp012	1409	Picture	MorphF2_08_orig.jpg ; MorphF2_10_LOWER.jpg	26717059	0	1	6635	2	0	next	hit	2815
Vp012	1409	Response	1	26723564	6505	1
Vp012	1410	Picture	MorphF6_07_orig.jpg ; MorphF6_10_LOWER.jpg	26723694	0	1	13637	166	0	next	hit	2817
Vp012	1410	Response	1	26737324	13630	1
Vp012	1411	Picture	MorphF5_04_orig.jpg ; MorphF5_10_LOWER.jpg	26737331	0	165	16618	166	0	next	incorrect	2819
Vp012	1411	Response	2	26753884	16553	1
Vp012	1412	Picture	MorphF8_10_orig.jpg ; MorphF8_00_LOWER.jpg	26753949	0	1	17622	162	0	next	hit	2821
Vp012	1412	Response	1	26771564	17615	1
Vp012	1413	Picture	MorphF7_01_orig.jpg ; MorphF7_10_LOWER.jpg	26771571	0	161	52576	162	0	next	incorrect	2823
Vp012	1413	Response	2	26824043	52472	1
Vp012	1414	Picture	MorphM1_05_orig.jpg ; MorphM1_10_LOWER.jpg	26824147	0	1	14331	2	0	next	incorrect	2825
Vp012	1414	Response	2	26838363	14216	1
Vp012	1415	Picture	MorphM8_08_orig.jpg ; MorphM8_00_LOWER.jpg	26838478	0	1	14066	2	0	next	hit	2827
Vp012	1415	Response	1	26852443	13965	1
Vp012	1416	Picture	MorphM6_02_orig.jpg ; MorphM6_00_LOWER.jpg	26852544	0	1	8228	2	0	next	incorrect	2829
Vp012	1416	Response	2	26860683	8139	1
Vp012	1417	Picture	MorphM7_01_orig.jpg ; MorphM7_10_LOWER.jpg	26860772	0	1	9023	2	0	next	hit	2831
Vp012	1417	Response	1	26869723	8951	1
Vp012	1418	Picture	MorphM3_05_orig.jpg ; MorphM3_10_LOWER.jpg	26869795	0	1	8891	2	0	next	incorrect	2833
Vp012	1418	Response	2	26878603	8808	1
Vp012	1419	Picture	MorphM7_00_orig.jpg ; MorphM7_00_LOWER.jpg	26878686	0	1	55044	161	0	next	incorrect	2835
Vp012	1419	Response	2	26933722	55036	1
Vp012	1420	Picture	MorphF8_08_orig.jpg ; MorphF8_00_LOWER.jpg	26933730	0	160	11172	162	0	next	incorrect	2837
Vp012	1420	Response	2	26944762	11032	1
Vp012	1421	Picture	MorphF3_08_orig.jpg ; MorphF3_00_LOWER.jpg	26944902	0	2	8891	3	0	next	incorrect	2839
Vp012	1421	Response	2	26953722	8820	1
Vp012	1422	Picture	MorphM2_09_orig.jpg ; MorphM2_10_LOWER.jpg	26953793	0	1	8493	2	0	next	hit	2841
Vp012	1422	Response	1	26962202	8409	1
Vp012	1423	Picture	MorphF7_02_orig.jpg ; MorphF7_10_LOWER.jpg	26962286	0	1	17649	2	0	next	hit	2843
Vp012	1423	Response	1	26979802	17516	1
Vp012	1424	Picture	MorphF8_03_orig.jpg ; MorphF8_10_LOWER.jpg	26979935	0	1	9421	3	0	next	incorrect	2845
Vp012	1424	Response	2	26989242	9307	1
Vp012	1425	Picture	MorphF4_02_orig.jpg ; MorphF4_00_LOWER.jpg	26989356	0	2	7013	156	0	next	incorrect	2847
Vp012	1425	Response	2	26996362	7006	1
Vp012	1426	Picture	MorphM9_10_orig.jpg ; MorphM9_10_LOWER.jpg	26996369	0	154	20323	155	0	next	hit	2849
Vp012	1426	Response	1	27016601	20232	1
Vp012	1427	Picture	MorphM5_00_orig.jpg ; MorphM5_10_LOWER.jpg	27016692	0	1	11280	2	0	next	incorrect	2851
Vp012	1427	Response	2	27027881	11189	1
Vp012	1428	Picture	MorphF8_10_orig.jpg ; MorphF8_10_LOWER.jpg	27027972	0	1	18578	2	0	next	hit	2853
Vp012	1428	Response	1	27046441	18469	1
Vp012	1429	Picture	MorphF2_10_orig.jpg ; MorphF2_00_LOWER.jpg	27046550	0	1	5818	155	0	next	hit	2855
Vp012	1429	Response	1	27052361	5811	1
Vp012	1430	Picture	MorphM4_01_orig.jpg ; MorphM4_10_LOWER.jpg	27052368	0	154	8911	155	0	next	incorrect	2857
Vp012	1430	Response	2	27061161	8793	1
Vp012	1431	Picture	MorphF9_03_orig.jpg ; MorphF9_10_LOWER.jpg	27061279	0	1	20129	176	0	next	incorrect	2859
Vp012	1431	Response	2	27081401	20122	1
Vp012	1432	Picture	MorphF5_03_orig.jpg ; MorphF5_00_LOWER.jpg	27081408	0	175	7605	176	0	next	incorrect	2861
Vp012	1432	Response	2	27088921	7513	1
Vp012	1433	Picture	MorphF9_01_orig.jpg ; MorphF9_00_LOWER.jpg	27089013	0	1	9675	147	0	next	incorrect	2863
Vp012	1433	Response	2	27098681	9668	1
Vp012	1434	Picture	MorphF10_00_orig.jpg ; MorphF10_00_LOWER.jpg	27098688	0	146	8320	332	0	next	incorrect	2865
Vp012	1434	Response	2	27107000	8312	1
Vp012	1435	Picture	MorphM5_04_orig.jpg ; MorphM5_10_LOWER.jpg	27107008	0	186	49814	187	0	next	incorrect	2867
Vp012	1435	Response	2	27156760	49752	1
Vp012	1436	Picture	MorphM8_03_orig.jpg ; MorphM8_10_LOWER.jpg	27156822	0	1	11545	2	0	next	incorrect	2869
Vp012	1436	Response	2	27168280	11458	1
Vp012	1437	Picture	MorphF8_05_orig.jpg ; MorphF8_00_LOWER.jpg	27168367	0	1	9920	167	0	next	incorrect	2871
Vp012	1437	Response	2	27178280	9913	1
Vp012	1438	Picture	MorphF7_00_orig.jpg ; MorphF7_00_LOWER.jpg	27178287	0	166	8127	167	0	next	incorrect	2873
Vp012	1438	Response	2	27186280	7993	1
Vp012	1439	Picture	MorphM4_07_orig.jpg ; MorphM4_10_LOWER.jpg	27186414	0	1	19506	2	0	next	hit	2875
Vp012	1439	Response	1	27205800	19386	1
Vp012	1440	Picture	MorphM7_08_orig.jpg ; MorphM7_10_LOWER.jpg	27205920	0	1	7299	2	0	next	hit	2877
Vp012	1440	Response	1	27213079	7159	1
Vp012	1441	Picture	MorphF2_02_orig.jpg ; MorphF2_00_LOWER.jpg	27213219	0	1	17649	2	0	next	incorrect	2879
Vp012	1441	Response	2	27230759	17540	1
Vp012	1442	Picture	MorphF8_06_orig.jpg ; MorphF8_00_LOWER.jpg	27230868	0	1	59019	166	0	next	incorrect	2881
Vp012	1442	Response	2	27289879	59011	1
Vp012	1443	Picture	MorphM6_00_orig.jpg ; MorphM6_10_LOWER.jpg	27289887	0	165	6879	352	0	next	incorrect	2883
Vp012	1443	Response	2	27296759	6872	1
Vp012	1444	Picture	MorphM8_02_orig.jpg ; MorphM8_10_LOWER.jpg	27296766	0	187	79120	342	0	next	hit	2885
Vp012	1444	Response	1	27375878	79112	1
Vp012	1445	Picture	MorphM10_00_orig.jpg ; MorphM10_00_LOWER.jpg	27375886	0	155	10879	312	0	next	incorrect	2887
Vp012	1445	Response	2	27386758	10872	1
Vp012	1446	Picture	MorphM7_08_orig.jpg ; MorphM7_00_LOWER.jpg	27386765	0	157	7280	332	0	next	hit	2889
Vp012	1446	Response	1	27394037	7272	2
Vp012	1447	Picture	MorphF7_07_orig.jpg ; MorphF7_00_LOWER.jpg	27394045	0	175	21120	330	0	next	hit	2891
Vp012	1447	Response	1	27415158	21113	1
Vp012	1448	Picture	MorphM10_01_orig.jpg ; MorphM10_00_LOWER.jpg	27415165	0	155	7850	156	0	next	incorrect	2893
Vp012	1448	Response	2	27422918	7753	1
Vp012	1449	Picture	MorphF1_07_orig.jpg ; MorphF1_10_LOWER.jpg	27423015	0	1	74550	161	0	next	hit	2895
Vp012	1449	Response	1	27497557	74542	1
Vp012	1450	Picture	MorphM10_09_orig.jpg ; MorphM10_10_LOWER.jpg	27497565	0	160	6239	318	0	next	hit	2897
Vp012	1450	Response	1	27503797	6232	1
Vp012	1451	Picture	MorphF7_08_orig.jpg ; MorphF7_10_LOWER.jpg	27503804	0	158	6480	338	0	next	hit	2899
Vp012	1451	Response	1	27510277	6473	1
Vp012	1452	Picture	MorphF5_08_orig.jpg ; MorphF5_10_LOWER.jpg	27510284	0	180	7610	181	0	next	hit	2901
Vp012	1452	Response	1	27517797	7513	1
Vp012	1453	Picture	MorphF8_08_orig.jpg ; MorphF8_10_LOWER.jpg	27517894	0	1	15350	178	0	next	hit	2903
Vp012	1453	Response	1	27533237	15343	1
Vp012	1454	Picture	MorphF1_10_orig.jpg ; MorphF1_00_LOWER.jpg	27533244	0	177	41313	178	0	next	hit	2905
Vp012	1454	Response	1	27574436	41192	1
Vp012	1455	Picture	MorphF5_02_orig.jpg ; MorphF5_00_LOWER.jpg	27574557	0	1	7811	153	0	next	incorrect	2907
Vp012	1455	Response	2	27582356	7799	1
Vp012	1456	Picture	MorphM5_09_orig.jpg ; MorphM5_10_LOWER.jpg	27582368	0	152	11915	331	0	next	hit	2909
Vp012	1456	Response	1	27594276	11908	1
Vp012	1457	Picture	MorphF7_05_orig.jpg ; MorphF7_10_LOWER.jpg	27594283	0	179	23135	180	0	next	hit	2911
Vp012	1457	Response	1	27617316	23033	1
Vp012	1458	Picture	MorphM2_04_orig.jpg ; MorphM2_10_LOWER.jpg	27617418	0	1	7564	2	0	next	incorrect	2913
Vp012	1458	Response	2	27624836	7418	1
Vp012	1459	Picture	MorphF7_04_orig.jpg ; MorphF7_10_LOWER.jpg	27624982	0	1	8341	154	0	next	hit	2915
Vp012	1459	Response	1	27633315	8333	1
Vp012	1460	Picture	MorphF8_02_orig.jpg ; MorphF8_10_LOWER.jpg	27633323	0	153	9175	154	0	next	incorrect	2917
Vp012	1460	Response	2	27642435	9112	1
Vp012	1461	Picture	MorphM1_00_orig.jpg ; MorphM1_10_LOWER.jpg	27642498	0	1	8626	2	0	next	incorrect	2919
Vp012	1461	Response	2	27650995	8497	1
Vp012	1462	Picture	MorphM9_07_orig.jpg ; MorphM9_10_LOWER.jpg	27651124	0	1	12738	3	0	next	incorrect	2921
Vp012	1462	Response	2	27663715	12591	1
Vp012	1463	Picture	MorphM3_03_orig.jpg ; MorphM3_10_LOWER.jpg	27663862	0	2	7963	3	0	next	incorrect	2923
Vp012	1463	Response	2	27671715	7853	1
Vp012	1464	Picture	MorphM1_08_orig.jpg ; MorphM1_00_LOWER.jpg	27671825	0	1	11544	2	0	next	incorrect	2925
Vp012	1464	Response	2	27683235	11410	1
Vp012	1465	Picture	MorphM6_08_orig.jpg ; MorphM6_00_LOWER.jpg	27683369	0	1	9393	164	0	next	hit	2927
Vp012	1465	Response	1	27692755	9386	1
Vp012	1466	Picture	MorphF1_06_orig.jpg ; MorphF1_00_LOWER.jpg	27692762	0	163	21261	164	0	next	incorrect	2929
Vp012	1466	Response	2	27713955	21193	1
Vp012	1467	Picture	MorphF10_07_orig.jpg ; MorphF10_00_LOWER.jpg	27714023	0	1	14819	178	0	next	hit	2931
Vp012	1467	Response	1	27728835	14812	1
Vp012	1468	Picture	MorphF6_09_orig.jpg ; MorphF6_00_LOWER.jpg	27728842	0	177	7739	179	0	next	hit	2933
Vp012	1468	Response	1	27736514	7672	1
Vp012	1469	Picture	MorphM5_04_orig.jpg ; MorphM5_00_LOWER.jpg	27736581	0	2	14465	3	0	next	incorrect	2935
Vp012	1469	Response	2	27750914	14333	1
Vp012	1470	Picture	MorphF7_01_orig.jpg ; MorphF7_00_LOWER.jpg	27751046	0	1	20302	2	0	next	incorrect	2937
Vp012	1470	Response	2	27771234	20188	1
Vp012	1471	Picture	MorphF9_08_orig.jpg ; MorphF9_00_LOWER.jpg	27771348	0	1	54130	146	0	next	hit	2939
Vp012	1471	Response	1	27825474	54126	1
Vp012	1472	Picture	MorphM10_00_orig.jpg ; MorphM10_10_LOWER.jpg	27825478	0	145	48579	146	0	next	incorrect	2941
Vp012	1472	Response	2	27873953	48475	1
Vp012	1473	Picture	MorphM5_07_orig.jpg ; MorphM5_10_LOWER.jpg	27874057	0	1	32864	180	0	next	hit	2943
Vp012	1473	Response	1	27906913	32856	1
Vp012	1474	Picture	MorphF10_05_orig.jpg ; MorphF10_00_LOWER.jpg	27906921	0	179	12079	355	0	next	hit	2945
Vp012	1474	Response	1	27918993	12072	1
Vp012	1475	Picture	MorphM2_09_orig.jpg ; MorphM2_00_LOWER.jpg	27919000	0	176	6544	177	0	next	hit	2947
Vp012	1475	Response	1	27925473	6473	1
Vp012	1476	Picture	MorphM8_04_orig.jpg ; MorphM8_00_LOWER.jpg	27925544	0	1	30336	187	0	next	hit	2949
Vp012	1476	Response	1	27955872	30328	1
Vp012	1477	Picture	MorphM4_08_orig.jpg ; MorphM4_00_LOWER.jpg	27955880	0	186	18480	337	0	next	incorrect	2951
Vp012	1477	Response	2	27974352	18472	1
Vp012	1478	Picture	MorphF5_02_orig.jpg ; MorphF5_10_LOWER.jpg	27974360	0	151	7050	152	0	next	incorrect	2953
Vp012	1478	Response	2	27981312	6952	1
Vp012	1479	Picture	MorphF2_00_orig.jpg ; MorphF2_10_LOWER.jpg	27981410	0	1	7431	2	0	next	incorrect	2955
Vp012	1479	Response	2	27988752	7342	1
Vp012	1480	Picture	MorphF5_01_orig.jpg ; MorphF5_10_LOWER.jpg	27988841	0	1	6237	2	0	next	incorrect	2957
Vp012	1480	Response	2	27994992	6151	1
Vp012	1481	Picture	MorphM6_04_orig.jpg ; MorphM6_10_LOWER.jpg	27995078	0	1	9121	170	0	next	incorrect	2959
Vp012	1481	Response	2	28004192	9114	1
Vp012	1482	Picture	MorphF1_00_orig.jpg ; MorphF1_00_LOWER.jpg	28004199	0	169	7864	170	0	next	incorrect	2961
Vp012	1482	Response	2	28011952	7753	1
Vp012	1483	Picture	MorphM1_05_orig.jpg ; MorphM1_00_LOWER.jpg	28012063	0	1	31016	171	0	next	incorrect	2963
Vp012	1483	Response	2	28043072	31009	1
Vp012	1484	Picture	MorphM6_10_orig.jpg ; MorphM6_10_LOWER.jpg	28043079	0	170	7040	333	0	next	hit	2965
Vp012	1484	Response	1	28050112	7033	1
Vp012	1485	Picture	MorphF3_03_orig.jpg ; MorphF3_00_LOWER.jpg	28050119	0	163	7858	164	0	next	incorrect	2967
Vp012	1485	Response	2	28057871	7752	1
Vp012	1486	Picture	MorphM2_02_orig.jpg ; MorphM2_10_LOWER.jpg	28057977	0	1	10351	2	0	next	incorrect	2969
Vp012	1486	Response	2	28068191	10214	1
Vp012	1487	Picture	MorphF2_04_orig.jpg ; MorphF2_00_LOWER.jpg	28068328	0	1	41136	2	0	next	incorrect	2971
Vp012	1487	Response	2	28109391	41063	1
Vp012	1488	Picture	MorphM7_02_orig.jpg ; MorphM7_00_LOWER.jpg	28109464	0	1	18015	167	0	next	incorrect	2973
Vp012	1488	Response	2	28127471	18007	1
Vp012	1489	Picture	MorphM5_00_orig.jpg ; MorphM5_00_LOWER.jpg	28127479	0	166	23599	221	0	next	incorrect	2975
Vp012	1489	Response	2	28151071	23592	1
Vp012	1490	Picture	MorphM8_01_orig.jpg ; MorphM8_10_LOWER.jpg	28151078	0	55	20754	56	0	next	incorrect	2977
Vp012	1490	Response	2	28171710	20632	1
Vp012	1491	Picture	MorphF4_05_orig.jpg ; MorphF4_10_LOWER.jpg	28171832	0	1	41646	156	0	next	incorrect	2979
Vp012	1491	Response	2	28213470	41638	1
Vp012	1492	Picture	MorphM8_07_orig.jpg ; MorphM8_00_LOWER.jpg	28213478	0	155	13279	301	0	next	hit	2981
Vp012	1492	Response	1	28226750	13272	1
Vp012	1493	Picture	MorphF4_05_orig.jpg ; MorphF4_00_LOWER.jpg	28226757	0	146	138284	147	0	next	incorrect	2983
Vp012	1493	Response	2	28364909	138152	1
Vp012	1494	Picture	MorphF9_02_orig.jpg ; MorphF9_00_LOWER.jpg	28365041	0	1	11395	152	0	next	incorrect	2985
Vp012	1494	Response	2	28376428	11387	1
Vp012	1495	Picture	MorphM1_10_orig.jpg ; MorphM1_00_LOWER.jpg	28376436	0	151	13951	152	0	next	hit	2987
Vp012	1495	Response	1	28390268	13832	1
Vp012	1496	Picture	MorphM3_04_orig.jpg ; MorphM3_10_LOWER.jpg	28390387	0	1	27569	167	0	next	incorrect	2989
Vp012	1496	Response	2	28417948	27561	1
Vp012	1497	Picture	MorphM4_00_orig.jpg ; MorphM4_10_LOWER.jpg	28417956	0	166	36524	167	0	next	incorrect	2991
Vp012	1497	Response	2	28454348	36392	1
Vp012	1498	Picture	MorphF1_04_orig.jpg ; MorphF1_10_LOWER.jpg	28454480	0	1	29724	3	0	next	hit	2993
Vp012	1498	Response	1	28484108	29628	1
Vp012	1499	Picture	MorphM4_05_orig.jpg ; MorphM4_00_LOWER.jpg	28484204	0	2	13934	3	0	next	incorrect	2995
Vp012	1499	Response	2	28498027	13823	1
Vp012	1500	Picture	MorphM7_03_orig.jpg ; MorphM7_00_LOWER.jpg	28498138	0	1	21232	2	0	next	hit	2997
Vp012	1500	Response	1	28519227	21089	1
Vp012	1501	Picture	MorphM1_01_orig.jpg ; MorphM1_00_LOWER.jpg	28519370	0	1	8492	2	0	next	incorrect	2999
Vp012	1501	Response	2	28527787	8417	1
Vp012	1502	Picture	MorphF10_08_orig.jpg ; MorphF10_10_LOWER.jpg	28527862	0	1	9953	2	0	next	hit	3001
Vp012	1502	Response	1	28537707	9845	1
Vp012	1503	Picture	MorphF9_03_orig.jpg ; MorphF9_00_LOWER.jpg	28537815	0	1	15658	2	0	next	incorrect	3003
Vp012	1503	Response	2	28553387	15572	1
Vp012	1504	Picture	MorphF10_04_orig.jpg ; MorphF10_10_LOWER.jpg	28553473	0	1	10961	188	0	next	hit	3005
Vp012	1504	Response	1	28564427	10954	1
Vp012	1505	Picture	MorphF9_09_orig.jpg ; MorphF9_00_LOWER.jpg	28564434	0	187	12480	367	0	next	hit	3007
Vp012	1505	Response	1	28576907	12473	1
Vp012	1506	Picture	MorphF5_00_orig.jpg ; MorphF5_00_LOWER.jpg	28576914	0	180	8274	181	0	next	incorrect	3009
Vp012	1506	Response	2	28585066	8152	1
Vp012	1507	Picture	MorphM8_07_orig.jpg ; MorphM8_10_LOWER.jpg	28585188	0	1	41402	2	0	next	hit	3011
Vp012	1507	Response	1	28626506	41318	1
Vp012	1508	Picture	MorphM9_07_orig.jpg ; MorphM9_00_LOWER.jpg	28626590	0	1	21843	187	0	next	hit	3013
Vp012	1508	Response	1	28648426	21836	1
Vp012	1509	Picture	MorphF2_09_orig.jpg ; MorphF2_00_LOWER.jpg	28648433	0	186	6687	187	0	next	hit	3015
Vp012	1509	Response	1	28654986	6553	1
Vp012	1510	Picture	MorphM5_09_orig.jpg ; MorphM5_00_LOWER.jpg	28655120	0	1	13137	2	0	next	hit	3017
Vp012	1510	Response	1	28668186	13066	1
Vp012	1511	Picture	MorphM1_02_orig.jpg ; MorphM1_10_LOWER.jpg	28668257	0	1	9555	2	0	next	incorrect	3019
Vp012	1511	Response	2	28677706	9449	1
Vp012	1512	Picture	MorphM5_08_orig.jpg ; MorphM5_00_LOWER.jpg	28677812	0	1	14066	2	0	next	hit	3021
Vp012	1512	Response	1	28691786	13974	1
Vp012	1513	Picture	MorphM7_06_orig.jpg ; MorphM7_10_LOWER.jpg	28691878	0	1	24283	2	0	next	hit	3023
Vp012	1513	Response	1	28716025	24147	1
Vp012	1514	Picture	MorphF3_06_orig.jpg ; MorphF3_00_LOWER.jpg	28716161	0	1	7962	2	0	next	incorrect	3025
Vp012	1514	Response	2	28724025	7864	1
Vp012	1515	Picture	MorphM4_05_orig.jpg ; MorphM4_10_LOWER.jpg	28724123	0	1	9270	154	0	next	incorrect	3027
Vp012	1515	Response	2	28733385	9262	1
Vp012	1516	Picture	MorphM6_08_orig.jpg ; MorphM6_10_LOWER.jpg	28733393	0	153	26824	154	0	next	hit	3029
Vp012	1516	Response	1	28760105	26712	1
Vp012	1517	Picture	MorphM4_03_orig.jpg ; MorphM4_00_LOWER.jpg	28760217	0	1	23488	2	0	next	incorrect	3031
Vp012	1517	Response	2	28783625	23408	1
Vp012	1518	Picture	MorphF8_07_orig.jpg ; MorphF8_00_LOWER.jpg	28783705	0	1	9422	2	0	next	incorrect	3033
Vp012	1518	Response	2	28792984	9279	1
Vp012	1519	Picture	MorphM3_05_orig.jpg ; MorphM3_00_LOWER.jpg	28793127	0	1	12981	158	0	next	incorrect	3035
Vp012	1519	Response	2	28806104	12977	1
Vp012	1520	Picture	MorphF4_06_orig.jpg ; MorphF4_00_LOWER.jpg	28806108	0	157	9924	342	0	next	incorrect	3037
Vp012	1520	Response	2	28816024	9916	1
Vp012	1521	Picture	MorphM5_08_orig.jpg ; MorphM5_10_LOWER.jpg	28816032	0	185	29360	336	0	next	hit	3039
Vp012	1521	Response	1	28845384	29352	1
Vp012	1522	Picture	MorphM2_05_orig.jpg ; MorphM2_10_LOWER.jpg	28845392	0	151	18960	318	0	next	hit	3041
Vp012	1522	Response	1	28864344	18952	1
Vp012	1523	Picture	MorphM8_05_orig.jpg ; MorphM8_00_LOWER.jpg	28864352	0	167	22725	168	0	next	hit	3043
Vp012	1523	Response	1	28886984	22632	1
Vp012	1524	Picture	MorphF10_01_orig.jpg ; MorphF10_00_LOWER.jpg	28887077	0	1	42554	177	0	next	incorrect	3045
Vp012	1524	Response	2	28929623	42546	1
Vp012	1525	Picture	MorphM9_05_orig.jpg ; MorphM9_10_LOWER.jpg	28929631	0	176	18487	177	0	next	incorrect	3047
Vp012	1525	Response	2	28948023	18392	1
Vp012	1526	Picture	MorphF1_05_orig.jpg ; MorphF1_00_LOWER.jpg	28948118	0	1	39752	193	0	next	hit	3049
Vp012	1526	Response	1	28987863	39745	1
Vp012	1527	Picture	MorphF6_00_orig.jpg ; MorphF6_00_LOWER.jpg	28987870	0	192	16911	193	0	next	incorrect	3051
Vp012	1527	Response	2	29004663	16793	1
Vp012	1528	Picture	MorphM3_04_orig.jpg ; MorphM3_00_LOWER.jpg	29004781	0	1	22426	2	0	next	incorrect	3053
Vp012	1528	Response	2	29027142	22361	1
Vp012	1529	Picture	MorphF9_00_orig.jpg ; MorphF9_00_LOWER.jpg	29027207	0	1	7383	182	0	next	incorrect	3055
Vp012	1529	Response	2	29034582	7375	1
Vp012	1530	Picture	MorphF7_09_orig.jpg ; MorphF7_00_LOWER.jpg	29034590	0	181	8640	348	0	next	hit	3057
Vp012	1530	Response	1	29043222	8632	1
Vp012	1531	Picture	MorphM4_04_orig.jpg ; MorphM4_10_LOWER.jpg	29043230	0	167	6880	222	0	next	incorrect	3059
Vp012	1531	Response	2	29050102	6872	1
Vp012	1532	Picture	MorphF1_04_orig.jpg ; MorphF1_00_LOWER.jpg	29050110	0	55	69189	56	0	next	incorrect	3061
Vp012	1532	Response	2	29119221	69111	1
Vp012	1533	Picture	MorphM3_00_orig.jpg ; MorphM3_00_LOWER.jpg	29119299	0	1	7830	2	0	next	incorrect	3063
Vp012	1533	Response	2	29126981	7682	1
Vp012	1534	Picture	MorphM10_03_orig.jpg ; MorphM10_00_LOWER.jpg	29127129	0	1	12739	2	0	next	incorrect	3065
Vp012	1534	Response	2	29139781	12652	1
Vp012	1535	Picture	MorphF2_01_orig.jpg ; MorphF2_00_LOWER.jpg	29139868	0	1	14331	2	0	next	incorrect	3067
Vp012	1535	Response	2	29154101	14233	1
Vp012	1536	Picture	MorphF6_06_orig.jpg ; MorphF6_00_LOWER.jpg	29154199	0	1	7431	2	0	next	hit	3069
Vp012	1536	Response	1	29161541	7342	1
Vp012	1537	Picture	MorphF10_09_orig.jpg ; MorphF10_00_LOWER.jpg	29161630	0	1	6768	2	0	next	hit	3071
Vp012	1537	Response	1	29168261	6631	1
Vp012	1538	Picture	MorphF3_07_orig.jpg ; MorphF3_00_LOWER.jpg	29168398	0	1	34351	152	0	next	hit	3073
Vp012	1538	Response	1	29202741	34343	1
Vp012	1539	Picture	MorphF1_08_orig.jpg ; MorphF1_10_LOWER.jpg	29202749	0	151	12624	152	0	next	hit	3075
Vp012	1539	Response	1	29215301	12552	1
Vp012	1540	Picture	MorphF3_09_orig.jpg ; MorphF3_10_LOWER.jpg	29215373	0	1	23620	2	0	next	incorrect	3077
Vp012	1540	Response	2	29238900	23527	1
Vp012	1541	Picture	MorphF6_05_orig.jpg ; MorphF6_00_LOWER.jpg	29238993	0	1	11014	2	0	next	hit	3079
Vp012	1541	Response	1	29249940	10947	1
Vp012	1542	Picture	MorphM9_08_orig.jpg ; MorphM9_00_LOWER.jpg	29250007	0	1	8492	3	0	next	hit	3081
Vp012	1542	Response	1	29258420	8413	1
Vp012	1543	Picture	MorphM3_02_orig.jpg ; MorphM3_10_LOWER.jpg	29258499	0	2	10351	3	0	next	incorrect	3083
Vp012	1543	Response	2	29268740	10241	1
Vp012	1544	Picture	MorphF6_10_orig.jpg ; MorphF6_10_LOWER.jpg	29268850	0	1	9157	2	0	next	hit	3085
Vp012	1544	Response	1	29277940	9090	1
Vp012	1545	Picture	MorphF3_08_orig.jpg ; MorphF3_10_LOWER.jpg	29278007	0	1	16189	2	0	next	hit	3087
Vp012	1545	Response	1	29294100	16093	1
Vp012	1546	Picture	MorphF8_09_orig.jpg ; MorphF8_10_LOWER.jpg	29294196	0	1	13137	2	0	next	hit	3089
Vp012	1546	Response	1	29307220	13024	1
Vp012	1547	Picture	MorphM1_00_orig.jpg ; MorphM1_00_LOWER.jpg	29307333	0	1	6614	156	0	next	incorrect	3091
Vp012	1547	Response	2	29313940	6607	1
Vp012	1548	Picture	MorphF9_04_orig.jpg ; MorphF9_00_LOWER.jpg	29313947	0	155	18201	156	0	next	incorrect	3093
Vp012	1548	Response	2	29332019	18072	1
Vp012	1549	Picture	MorphF10_07_orig.jpg ; MorphF10_10_LOWER.jpg	29332148	0	1	12035	175	0	next	hit	3095
Vp012	1549	Response	1	29344179	12031	1
Vp012	1550	Picture	MorphF7_08_orig.jpg ; MorphF7_00_LOWER.jpg	29344183	0	174	9860	175	0	next	hit	3097
Vp012	1550	Response	1	29353939	9756	1
Vp012	1551	Picture	MorphF3_02_orig.jpg ; MorphF3_00_LOWER.jpg	29354043	0	1	7564	2	0	next	incorrect	3099
Vp012	1551	Response	2	29361539	7496	1
Vp012	1552	Picture	MorphM6_10_orig.jpg ; MorphM6_00_LOWER.jpg	29361607	0	1	9780	174	0	next	hit	3101
Vp012	1552	Response	1	29371379	9772	1
Vp012	1553	Picture	MorphM8_02_orig.jpg ; MorphM8_00_LOWER.jpg	29371387	0	173	9279	356	0	next	incorrect	3103
Vp012	1553	Response	2	29380659	9272	1
Vp012	1554	Picture	MorphF4_10_orig.jpg ; MorphF4_00_LOWER.jpg	29380666	0	183	10880	367	0	next	hit	3105
Vp012	1554	Response	1	29391539	10873	1
Vp012	1555	Picture	MorphM1_07_orig.jpg ; MorphM1_00_LOWER.jpg	29391546	0	184	7880	185	0	next	incorrect	3107
Vp012	1555	Response	2	29399299	7753	1
Vp012	1556	Picture	MorphM10_06_orig.jpg ; MorphM10_10_LOWER.jpg	29399426	0	1	6756	146	0	next	hit	3109
Vp012	1556	Response	1	29406179	6753	1
Vp012	1557	Picture	MorphF9_04_orig.jpg ; MorphF9_10_LOWER.jpg	29406182	0	145	36769	146	0	next	incorrect	3111
Vp012	1557	Response	2	29442818	36636	1
Vp012	1558	Picture	MorphM4_00_orig.jpg ; MorphM4_00_LOWER.jpg	29442951	0	1	7696	2	0	next	incorrect	3113
Vp012	1558	Response	2	29450578	7627	1
Vp012	1559	Picture	MorphM10_03_orig.jpg ; MorphM10_10_LOWER.jpg	29450647	0	1	27336	2	0	next	hit	3115
Vp012	1559	Response	1	29477858	27211	1
Vp012	1560	Picture	MorphM6_04_orig.jpg ; MorphM6_00_LOWER.jpg	29477983	0	1	6635	2	0	next	incorrect	3117
Vp012	1560	Response	2	29484498	6515	1
Vp012	1561	Picture	MorphM3_03_orig.jpg ; MorphM3_00_LOWER.jpg	29484618	0	1	10749	2	0	next	incorrect	3119
Vp012	1561	Response	2	29495218	10600	1
Vp012	1562	Picture	MorphF9_07_orig.jpg ; MorphF9_10_LOWER.jpg	29495367	0	1	12578	163	0	next	incorrect	3121
Vp012	1562	Response	2	29507938	12571	1
Vp012	1563	Picture	MorphF1_01_orig.jpg ; MorphF1_10_LOWER.jpg	29507945	0	162	10081	328	0	next	incorrect	3123
Vp012	1563	Response	2	29518018	10073	1
Vp012	1564	Picture	MorphM5_02_orig.jpg ; MorphM5_10_LOWER.jpg	29518026	0	166	7331	167	0	next	incorrect	3125
Vp012	1564	Response	2	29525218	7192	1
Vp012	1565	Picture	MorphF7_06_orig.jpg ; MorphF7_10_LOWER.jpg	29525357	0	1	21231	2	0	next	hit	3127
Vp012	1565	Response	1	29546497	21140	1
Vp012	1566	Picture	MorphF5_08_orig.jpg ; MorphF5_00_LOWER.jpg	29546588	0	1	7431	2	0	next	hit	3129
Vp012	1566	Response	1	29553937	7349	1
Vp012	1567	Picture	MorphM1_10_orig.jpg ; MorphM1_10_LOWER.jpg	29554019	0	1	8493	2	0	next	hit	3131
Vp012	1567	Response	1	29562417	8398	1
Vp012	1568	Picture	MorphM2_04_orig.jpg ; MorphM2_00_LOWER.jpg	29562512	0	1	10749	2	0	next	incorrect	3133
Vp012	1568	Response	2	29573137	10625	1
Vp012	1569	Picture	MorphF6_03_orig.jpg ; MorphF6_10_LOWER.jpg	29573261	0	1	59564	152	0	next	incorrect	3135
Vp012	1569	Response	2	29632817	59556	1
Vp012	1570	Picture	MorphF7_02_orig.jpg ; MorphF7_00_LOWER.jpg	29632825	0	151	30239	318	0	next	incorrect	3137
Vp012	1570	Response	2	29663056	30231	1
Vp012	1571	Picture	MorphM5_06_orig.jpg ; MorphM5_00_LOWER.jpg	29663064	0	167	38880	335	0	next	hit	3139
Vp012	1571	Response	1	29701936	38872	1
Vp012	1572	Picture	MorphF3_06_orig.jpg ; MorphF3_10_LOWER.jpg	29701944	0	168	37679	343	0	next	hit	3141
Vp012	1572	Response	1	29739616	37672	1
Vp012	1573	Picture	MorphM8_09_orig.jpg ; MorphM8_00_LOWER.jpg	29739623	0	175	33840	348	0	next	hit	3143
Vp012	1573	Response	1	29773455	33832	1
Vp012	1574	Picture	MorphF6_04_orig.jpg ; MorphF6_10_LOWER.jpg	29773463	0	173	8134	174	0	next	hit	3145
Vp012	1574	Response	1	29781535	8072	1
Vp012	1575	Picture	MorphM4_09_orig.jpg ; MorphM4_10_LOWER.jpg	29781597	0	1	10218	2	0	next	hit	3147
Vp012	1575	Response	1	29791695	10098	1
Vp012	1576	Picture	MorphF7_10_orig.jpg ; MorphF7_00_LOWER.jpg	29791815	0	1	9820	2	0	next	hit	3149
Vp012	1576	Response	1	29801535	9720	1
Vp012	1577	Picture	MorphF5_04_orig.jpg ; MorphF5_00_LOWER.jpg	29801635	0	1	32511	2	0	next	hit	3151
Vp012	1577	Response	1	29834015	32380	1
Vp012	1578	Picture	MorphM3_00_orig.jpg ; MorphM3_10_LOWER.jpg	29834146	0	1	13535	2	0	next	incorrect	3153
Vp012	1578	Response	2	29847535	13389	1
Vp012	1579	Picture	MorphF5_01_orig.jpg ; MorphF5_00_LOWER.jpg	29847681	0	1	8581	179	0	next	incorrect	3155
Vp012	1579	Response	2	29856254	8573	1
Vp012	1580	Picture	MorphM7_05_orig.jpg ; MorphM7_10_LOWER.jpg	29856262	0	178	26796	365	0	next	hit	3157
Vp012	1580	Response	1	29883054	26792	1
Vp012	1581	Picture	MorphF6_03_orig.jpg ; MorphF6_00_LOWER.jpg	29883058	0	187	8281	188	0	next	incorrect	3159
Vp012	1581	Response	2	29891214	8156	1
Vp012	1582	Picture	MorphM10_10_orig.jpg ; MorphM10_10_LOWER.jpg	29891339	0	1	12739	2	0	next	hit	3161
Vp012	1582	Response	1	29903934	12595	1
Vp012	1583	Picture	MorphF5_09_orig.jpg ; MorphF5_10_LOWER.jpg	29904078	0	1	8983	175	0	next	hit	3163
Vp012	1583	Response	1	29913054	8976	1
Vp012	1584	Picture	MorphF4_08_orig.jpg ; MorphF4_10_LOWER.jpg	29913061	0	174	10480	351	0	next	hit	3165
Vp012	1584	Response	1	29923534	10473	1
Vp012	1585	Picture	MorphM9_03_orig.jpg ; MorphM9_00_LOWER.jpg	29923541	0	177	8802	178	0	next	incorrect	3167
Vp012	1585	Response	2	29932254	8713	1
Vp012	1586	Picture	MorphM10_06_orig.jpg ; MorphM10_00_LOWER.jpg	29932343	0	1	11118	163	0	next	hit	3169
Vp012	1586	Response	1	29943454	11111	1
Vp012	1587	Picture	MorphF1_08_orig.jpg ; MorphF1_00_LOWER.jpg	29943461	0	162	7592	163	0	next	hit	3171
Vp012	1587	Response	1	29950974	7513	1
Vp012	1588	Picture	MorphF8_04_orig.jpg ; MorphF8_10_LOWER.jpg	29951053	0	1	10328	157	0	next	incorrect	3173
Vp012	1588	Response	2	29961373	10320	1
Vp012	1589	Picture	MorphF5_10_orig.jpg ; MorphF5_10_LOWER.jpg	29961381	0	156	8383	157	0	next	hit	3175
Vp012	1589	Response	1	29969693	8312	1
Vp012	1590	Picture	MorphM2_01_orig.jpg ; MorphM2_10_LOWER.jpg	29969764	0	1	8360	2	0	next	incorrect	3177
Vp012	1590	Response	2	29978013	8249	1
Vp012	1591	Picture	MorphF3_04_orig.jpg ; MorphF3_10_LOWER.jpg	29978124	0	1	15525	2	0	next	incorrect	3179
Vp012	1591	Response	2	29993533	15409	1
Vp012	1592	Picture	MorphM9_01_orig.jpg ; MorphM9_00_LOWER.jpg	29993649	0	1	7411	155	0	next	incorrect	3181
Vp012	1592	Response	2	30001053	7404	1
Vp012	1593	Picture	MorphM1_02_orig.jpg ; MorphM1_00_LOWER.jpg	30001060	0	154	7186	155	0	next	incorrect	3183
Vp012	1593	Response	2	30008173	7113	1
Vp012	1594	Picture	MorphM9_06_orig.jpg ; MorphM9_00_LOWER.jpg	30008246	0	1	32511	2	0	next	hit	3185
Vp012	1594	Response	1	30040653	32407	1
Vp012	1595	Picture	MorphM3_07_orig.jpg ; MorphM3_10_LOWER.jpg	30040757	0	1	9156	3	0	next	hit	3187
Vp012	1595	Response	1	30049773	9016	1
Vp012	1596	Picture	MorphF9_02_orig.jpg ; MorphF9_10_LOWER.jpg	30049913	0	2	10218	3	0	next	incorrect	3189
Vp012	1596	Response	2	30060013	10100	1
Vp012	1597	Picture	MorphM4_01_orig.jpg ; MorphM4_00_LOWER.jpg	30060131	0	1	8049	181	0	next	incorrect	3191
Vp012	1597	Response	2	30068172	8041	1
Vp012	1598	Picture	MorphF4_07_orig.jpg ; MorphF4_10_LOWER.jpg	30068180	0	180	9866	181	0	next	hit	3193
Vp012	1598	Response	1	30077932	9752	1
Vp012	1599	Picture	MorphM7_10_orig.jpg ; MorphM7_00_LOWER.jpg	30078046	0	1	6900	2	0	next	hit	3195
Vp012	1599	Response	1	30084812	6766	1
Vp012	1600	Picture	MorphM8_08_orig.jpg ; MorphM8_10_LOWER.jpg	30084946	0	1	9023	2	0	next	hit	3197
Vp012	1600	Response	1	30093852	8906	1
Vp012	1601	Picture	MorphF6_09_orig.jpg ; MorphF6_10_LOWER.jpg	30093969	0	1	5972	2	0	next	hit	3199
Vp012	1601	Response	1	30099852	5883	1
Vp012	1602	Picture	MorphM9_02_orig.jpg ; MorphM9_00_LOWER.jpg	30099941	0	1	7166	2	0	next	incorrect	3201
Vp012	1602	Response	2	30106972	7031	1
Vp012	1603	Picture	MorphF7_06_orig.jpg ; MorphF7_00_LOWER.jpg	30107107	0	1	7033	2	0	next	hit	3203
Vp012	1603	Response	1	30114012	6905	1
Vp012	1604	Picture	MorphM8_00_orig.jpg ; MorphM8_10_LOWER.jpg	30114140	0	1	7696	2	0	next	hit	3205
Vp012	1604	Response	1	30121692	7552	1
Vp012	1605	Picture	MorphF10_09_orig.jpg ; MorphF10_10_LOWER.jpg	30121836	0	1	8360	2	0	next	hit	3207
Vp012	1605	Response	1	30130092	8256	1
Vp012	1606	Picture	MorphM6_02_orig.jpg ; MorphM6_10_LOWER.jpg	30130196	0	1	6635	2	0	next	incorrect	3209
Vp012	1606	Response	2	30136732	6536	1
Vp012	1607	Picture	MorphM9_09_orig.jpg ; MorphM9_00_LOWER.jpg	30136831	0	1	8868	158	0	next	hit	3211
Vp012	1607	Response	1	30145692	8861	1
Vp012	1608	Picture	MorphM6_03_orig.jpg ; MorphM6_10_LOWER.jpg	30145699	0	157	7587	158	0	next	incorrect	3213
Vp012	1608	Response	2	30153212	7513	1
Vp012	1609	Picture	MorphF1_00_orig.jpg ; MorphF1_10_LOWER.jpg	30153286	0	1	8094	2	0	next	incorrect	3215
Vp012	1609	Response	2	30161292	8006	1
Vp012	1610	Picture	MorphF4_09_orig.jpg ; MorphF4_10_LOWER.jpg	30161380	0	1	7279	154	0	next	hit	3217
Vp012	1610	Response	1	30168651	7271	1
Vp012	1611	Picture	MorphM7_09_orig.jpg ; MorphM7_00_LOWER.jpg	30168659	0	153	8380	154	0	next	hit	3219
Vp012	1611	Response	1	30176971	8312	1
Vp012	1612	Picture	MorphF4_09_orig.jpg ; MorphF4_00_LOWER.jpg	30177039	0	1	12208	2	0	next	hit	3221
Vp012	1612	Response	1	30189131	12092	1
Vp012	1613	Picture	MorphM6_09_orig.jpg ; MorphM6_10_LOWER.jpg	30189247	0	1	8453	174	0	next	hit	3223
Vp012	1613	Response	1	30197692	8445	1
Vp012	1614	Picture	MorphF6_01_orig.jpg ; MorphF6_10_LOWER.jpg	30197700	0	173	8879	358	0	next	incorrect	3225
Vp012	1614	Response	2	30206571	8871	1
Vp012	1615	Picture	MorphF1_07_orig.jpg ; MorphF1_00_LOWER.jpg	30206579	0	185	11440	342	0	next	incorrect	3227
Vp012	1615	Response	2	30218011	11432	1
Vp012	1616	Picture	MorphF7_09_orig.jpg ; MorphF7_10_LOWER.jpg	30218019	0	157	7280	333	0	next	hit	3229
Vp012	1616	Response	1	30225291	7272	1
Vp012	1617	Picture	MorphM6_05_orig.jpg ; MorphM6_00_LOWER.jpg	30225299	0	176	17919	347	0	next	incorrect	3231
Vp012	1617	Response	2	30243211	17912	1
Vp012	1618	Picture	MorphF4_04_orig.jpg ; MorphF4_00_LOWER.jpg	30243218	0	171	7734	172	0	next	incorrect	3233
Vp012	1618	Response	2	30250811	7593	1
Vp012	1619	Picture	MorphF3_10_orig.jpg ; MorphF3_10_LOWER.jpg	30250952	0	1	19866	173	0	next	hit	3235
Vp012	1619	Response	1	30270811	19859	1
Vp012	1620	Picture	MorphM1_08_orig.jpg ; MorphM1_10_LOWER.jpg	30270818	0	172	23261	173	0	next	hit	3237
Vp012	1620	Response	1	30293930	23112	1
Vp012	1621	Picture	MorphM7_09_orig.jpg ; MorphM7_10_LOWER.jpg	30294079	0	1	8625	2	0	next	hit	3239
Vp012	1621	Response	1	30302570	8491	1
Vp012	1622	Picture	MorphM3_02_orig.jpg ; MorphM3_00_LOWER.jpg	30302704	0	1	6635	2	0	next	incorrect	3241
Vp012	1622	Response	2	30309210	6506	1
Vp012	1623	Picture	MorphF2_03_orig.jpg ; MorphF2_10_LOWER.jpg	30309339	0	1	8360	2	0	next	incorrect	3243
Vp012	1623	Response	2	30317610	8271	1
Vp012	1624	Picture	MorphF1_10_orig.jpg ; MorphF1_10_LOWER.jpg	30317699	0	1	8891	2	0	next	hit	3245
Vp012	1624	Response	1	30326490	8791	1
Vp012	1625	Picture	MorphM9_09_orig.jpg ; MorphM9_10_LOWER.jpg	30326590	0	1	7165	3	0	next	hit	3247
Vp012	1625	Response	1	30333610	7020	1
Vp012	1626	Picture	MorphF10_04_orig.jpg ; MorphF10_00_LOWER.jpg	30333755	0	2	9687	4	0	next	incorrect	3249
Vp012	1626	Response	2	30343370	9615	1
Vp012	1627	Picture	MorphM8_10_orig.jpg ; MorphM8_00_LOWER.jpg	30343442	0	2	13005	3	0	next	hit	3251
Vp012	1627	Response	1	30356330	12888	1
Vp012	1628	Picture	MorphM5_10_orig.jpg ; MorphM5_00_LOWER.jpg	30356447	0	1	13250	155	0	next	hit	3253
Vp012	1628	Response	1	30369690	13243	1
Vp012	1629	Picture	MorphM1_01_orig.jpg ; MorphM1_10_LOWER.jpg	30369697	0	154	7680	324	0	next	incorrect	3255
Vp012	1629	Response	2	30377370	7673	1
Vp012	1630	Picture	MorphF10_06_orig.jpg ; MorphF10_10_LOWER.jpg	30377377	0	170	8880	351	0	next	hit	3257
Vp012	1630	Response	1	30386249	8872	1
Vp012	1631	Picture	MorphF5_09_orig.jpg ; MorphF5_00_LOWER.jpg	30386257	0	181	6240	359	0	next	hit	3259
Vp012	1631	Response	1	30392489	6232	1
Vp012	1632	Picture	MorphF10_00_orig.jpg ; MorphF10_10_LOWER.jpg	30392497	0	178	10880	357	0	next	incorrect	3261
Vp012	1632	Response	2	30403369	10872	1
Vp012	1633	Picture	MorphF9_08_orig.jpg ; MorphF9_10_LOWER.jpg	30403377	0	179	14111	180	0	next	hit	3263
Vp012	1633	Response	1	30417369	13992	1
Vp012	1634	Picture	MorphM9_05_orig.jpg ; MorphM9_00_LOWER.jpg	30417488	0	1	10749	2	0	next	incorrect	3265
Vp012	1634	Response	2	30428089	10601	1
Vp012	1635	Picture	MorphM1_03_orig.jpg ; MorphM1_10_LOWER.jpg	30428237	0	1	17383	2	0	next	incorrect	3267
Vp012	1635	Response	2	30445529	17292	1
Vp012	1636	Picture	MorphM2_01_orig.jpg ; MorphM2_00_LOWER.jpg	30445620	0	1	6502	3	0	next	incorrect	3269
Vp012	1636	Response	2	30452009	6389	1
Vp012	1637	Picture	MorphM3_01_orig.jpg ; MorphM3_00_LOWER.jpg	30452122	0	2	6237	3	0	next	incorrect	3271
Vp012	1637	Response	2	30458249	6127	1
Vp012	1638	Picture	MorphM5_01_orig.jpg ; MorphM5_00_LOWER.jpg	30458359	0	1	10749	2	0	next	incorrect	3273
Vp012	1638	Response	2	30468969	10610	1
Vp012	1639	Picture	MorphM2_08_orig.jpg ; MorphM2_10_LOWER.jpg	30469108	0	1	6988	180	0	next	hit	3275
Vp012	1639	Response	1	30476089	6981	1
Vp012	1640	Picture	MorphM10_02_orig.jpg ; MorphM10_00_LOWER.jpg	30476096	0	179	7741	180	0	next	incorrect	3277
Vp012	1640	Response	2	30483769	7673	1
Vp012	1641	Picture	MorphF2_05_orig.jpg ; MorphF2_10_LOWER.jpg	30483837	0	1	7379	187	0	next	hit	3279
Vp012	1641	Response	1	30491208	7371	1
Vp012	1642	Picture	MorphF9_10_orig.jpg ; MorphF9_10_LOWER.jpg	30491216	0	186	6800	340	0	next	hit	3281
Vp012	1642	Response	1	30498008	6792	1
Vp012	1643	Picture	MorphM4_04_orig.jpg ; MorphM4_00_LOWER.jpg	30498016	0	154	12096	155	0	next	incorrect	3283
Vp012	1643	Response	2	30510008	11992	1
Vp012	1644	Picture	MorphF6_01_orig.jpg ; MorphF6_00_LOWER.jpg	30510112	0	1	6224	147	0	next	hit	3285
Vp012	1644	Response	1	30516328	6216	1
Vp012	1645	Picture	MorphM5_07_orig.jpg ; MorphM5_00_LOWER.jpg	30516336	0	146	9567	147	0	next	hit	3287
Vp012	1645	Response	1	30525768	9432	1
Vp012	1646	Picture	MorphF10_03_orig.jpg ; MorphF10_10_LOWER.jpg	30525903	0	1	6900	2	0	next	hit	3289
Vp012	1646	Response	1	30532728	6825	1
Vp012	1647	Picture	MorphM8_03_orig.jpg ; MorphM8_00_LOWER.jpg	30532803	0	1	9532	157	0	next	hit	3291
Vp012	1647	Response	1	30542328	9525	1
Vp012	1648	Picture	MorphF6_07_orig.jpg ; MorphF6_00_LOWER.jpg	30542335	0	156	7055	158	0	next	hit	3293
Vp012	1648	Response	1	30549288	6953	1
Vp012	1649	Picture	MorphF8_01_orig.jpg ; MorphF8_10_LOWER.jpg	30549390	0	2	6503	3	0	next	incorrect	3295
Vp012	1649	Response	2	30555768	6378	1
Vp012	1650	Picture	MorphF3_01_orig.jpg ; MorphF3_10_LOWER.jpg	30555893	0	1	7402	164	0	next	incorrect	3297
Vp012	1650	Response	2	30563288	7395	1
Vp012	1651	Picture	MorphM1_04_orig.jpg ; MorphM1_00_LOWER.jpg	30563295	0	163	7040	319	0	next	incorrect	3299
Vp012	1651	Response	2	30570328	7033	1
Vp012	1652	Picture	MorphM4_08_orig.jpg ; MorphM4_10_LOWER.jpg	30570335	0	156	13120	329	0	next	hit	3301
Vp012	1652	Response	1	30583448	13113	1
Vp012	1653	Picture	MorphF9_00_orig.jpg ; MorphF9_10_LOWER.jpg	30583455	0	173	10880	347	0	next	hit	3303
Vp012	1653	Response	1	30594327	10872	1
Vp012	1654	Picture	MorphM2_07_orig.jpg ; MorphM2_00_LOWER.jpg	30594335	0	174	20078	175	0	next	hit	3305
Vp012	1654	Response	1	30614327	19992	1
Vp012	1655	Picture	MorphM1_09_orig.jpg ; MorphM1_10_LOWER.jpg	30614413	0	1	22691	2	0	next	hit	3307
Vp012	1655	Response	1	30636967	22554	1
Vp012	1656	Picture	MorphF2_02_orig.jpg ; MorphF2_10_LOWER.jpg	30637104	0	1	7551	148	0	next	incorrect	3309
Vp012	1656	Response	2	30644647	7543	1
Vp012	1657	Picture	MorphF10_05_orig.jpg ; MorphF10_10_LOWER.jpg	30644655	0	147	8079	309	0	next	hit	3311
Vp012	1657	Response	1	30652727	8072	1
Vp012	1658	Picture	MorphF1_09_orig.jpg ; MorphF1_10_LOWER.jpg	30652734	0	162	7040	317	0	next	hit	3313
Vp012	1658	Response	1	30659767	7033	1
Vp012	1659	Picture	MorphF7_00_orig.jpg ; MorphF7_10_LOWER.jpg	30659774	0	155	10505	156	0	next	hit	3315
Vp012	1659	Response	1	30670167	10393	1
Vp012	1660	Picture	MorphM10_07_orig.jpg ; MorphM10_10_LOWER.jpg	30670279	0	1	6855	180	0	next	hit	3317
Vp012	1660	Response	1	30677127	6848	1
Vp012	1661	Picture	MorphM6_00_orig.jpg ; MorphM6_00_LOWER.jpg	30677134	0	179	7440	349	0	next	incorrect	3319
Vp012	1661	Response	2	30684567	7433	1
Vp012	1662	Picture	MorphF1_05_orig.jpg ; MorphF1_10_LOWER.jpg	30684574	0	170	6140	171	0	next	incorrect	3321
Vp012	1662	Response	2	30690567	5993	1
Vp012	1663	Picture	MorphF5_05_orig.jpg ; MorphF5_00_LOWER.jpg	30690714	0	1	5940	166	0	next	incorrect	3323
Vp012	1663	Response	2	30696647	5933	1
Vp012	1664	Picture	MorphM7_04_orig.jpg ; MorphM7_00_LOWER.jpg	30696654	0	165	9440	312	0	next	hit	3325
Vp012	1664	Response	1	30706086	9432	1
Vp012	1665	Picture	MorphF1_03_orig.jpg ; MorphF1_00_LOWER.jpg	30706094	0	147	7577	148	0	next	incorrect	3327
Vp012	1665	Response	2	30713526	7432	1
Vp012	1666	Picture	MorphF6_02_orig.jpg ; MorphF6_10_LOWER.jpg	30713671	0	1	6370	2	0	next	hit	3329
Vp012	1666	Response	1	30719926	6255	1
Vp012	1667	Picture	MorphM7_03_orig.jpg ; MorphM7_10_LOWER.jpg	30720041	0	1	7013	154	0	next	hit	3331
Vp012	1667	Response	1	30727046	7005	1
Vp012	1668	Picture	MorphF3_09_orig.jpg ; MorphF3_00_LOWER.jpg	30727054	0	153	11034	154	0	next	hit	3333
Vp012	1668	Response	1	30738006	10952	1
Vp012	1669	Picture	MorphF4_01_orig.jpg ; MorphF4_00_LOWER.jpg	30738088	0	1	7125	175	0	next	incorrect	3335
Vp012	1669	Response	2	30745206	7118	1
Vp012	1670	Picture	MorphF5_00_orig.jpg ; MorphF5_10_LOWER.jpg	30745213	0	174	24457	175	0	next	incorrect	3337
Vp012	1670	Response	2	30769606	24393	1
Vp012	1671	Picture	MorphF3_05_orig.jpg ; MorphF3_00_LOWER.jpg	30769670	0	1	9143	148	0	next	incorrect	3339
Vp012	1671	Response	2	30778806	9136	1
Vp012	1672	Picture	MorphF5_06_orig.jpg ; MorphF5_10_LOWER.jpg	30778813	0	147	7842	148	0	next	hit	3341
Vp012	1672	Response	1	30786566	7753	1
Vp012	1673	Picture	MorphF2_04_orig.jpg ; MorphF2_10_LOWER.jpg	30786655	0	1	8479	149	0	next	hit	3343
Vp012	1673	Response	1	30795126	8471	1
Vp012	1674	Picture	MorphF1_09_orig.jpg ; MorphF1_00_LOWER.jpg	30795134	0	148	7180	149	0	next	hit	3345
Vp012	1674	Response	1	30802166	7032	1
Vp012	1675	Picture	MorphF5_07_orig.jpg ; MorphF5_10_LOWER.jpg	30802314	0	1	6237	2	0	next	hit	3347
Vp012	1675	Response	1	30808405	6091	1
Vp012	1676	Picture	MorphM5_01_orig.jpg ; MorphM5_10_LOWER.jpg	30808551	0	1	7542	156	0	next	incorrect	3349
Vp012	1676	Response	2	30816085	7534	1
Vp012	1677	Picture	MorphF10_03_orig.jpg ; MorphF10_00_LOWER.jpg	30816093	0	155	11280	309	0	next	incorrect	3351
Vp012	1677	Response	2	30827365	11272	1
Vp012	1678	Picture	MorphF3_01_orig.jpg ; MorphF3_00_LOWER.jpg	30827373	0	154	9680	315	0	next	incorrect	3353
Vp012	1678	Response	2	30837045	9672	1
Vp012	1679	Picture	MorphM4_06_orig.jpg ; MorphM4_10_LOWER.jpg	30837053	0	161	18340	162	0	next	hit	3355
Vp012	1679	Response	1	30855285	18232	1
Vp012	1680	Picture	MorphM7_00_orig.jpg ; MorphM7_10_LOWER.jpg	30855393	0	1	6104	2	0	next	hit	3357
Vp012	1680	Response	1	30861365	5972	1
Vp012	1681	Picture	MorphF2_06_orig.jpg ; MorphF2_10_LOWER.jpg	30861497	0	1	10085	2	0	next	hit	3359
Vp012	1681	Response	1	30871445	9948	1
Vp012	1682	Picture	MorphF6_08_orig.jpg ; MorphF6_10_LOWER.jpg	30871582	0	1	5790	184	0	next	hit	3361
Vp012	1682	Response	1	30877365	5783	1
Vp012	1683	Picture	MorphF8_00_orig.jpg ; MorphF8_10_LOWER.jpg	30877372	0	183	8674	184	0	next	incorrect	3363
Vp012	1683	Response	2	30885925	8553	1
Vp012	1684	Picture	MorphF4_08_orig.jpg ; MorphF4_00_LOWER.jpg	30886046	0	1	8846	180	0	next	hit	3365
Vp012	1684	Response	1	30894885	8839	1
Vp012	1685	Picture	MorphF5_07_orig.jpg ; MorphF5_00_LOWER.jpg	30894892	0	179	6680	180	0	next	hit	3367
Vp012	1685	Response	1	30901445	6553	1
Vp012	1686	Picture	MorphF9_07_orig.jpg ; MorphF9_00_LOWER.jpg	30901572	0	1	9396	160	0	next	incorrect	3369
Vp012	1686	Response	2	30910964	9392	1
Vp012	1687	Picture	MorphM10_02_orig.jpg ; MorphM10_10_LOWER.jpg	30910968	0	159	48991	160	0	next	incorrect	3371
Vp012	1687	Response	2	30959844	48876	1
Vp012	1688	Picture	MorphF9_06_orig.jpg ; MorphF9_10_LOWER.jpg	30959959	0	1	7432	2	0	next	hit	3373
Vp012	1688	Response	1	30967284	7325	1
Vp012	1689	Picture	MorphM8_04_orig.jpg ; MorphM8_10_LOWER.jpg	30967391	0	1	6461	176	0	next	hit	3375
Vp012	1689	Response	1	30973844	6453	1
Vp012	1690	Picture	MorphF8_06_orig.jpg ; MorphF8_10_LOWER.jpg	30973852	0	175	7207	176	0	next	incorrect	3377
Vp012	1690	Response	2	30980964	7112	1
Vp012	1691	Picture	MorphF2_09_orig.jpg ; MorphF2_10_LOWER.jpg	30981059	0	1	7165	2	0	next	hit	3379
Vp012	1691	Response	1	30988084	7025	1
Vp012	1692	Picture	MorphF6_08_orig.jpg ; MorphF6_00_LOWER.jpg	30988224	0	1	5839	2	0	next	incorrect	3381
Vp012	1692	Response	2	30993924	5700	1
Vp012	1693	Picture	MorphF1_03_orig.jpg ; MorphF1_10_LOWER.jpg	30994063	0	1	17868	181	0	next	hit	3383
Vp012	1693	Response	1	31011924	17861	1
Vp012	1694	Picture	MorphM2_10_orig.jpg ; MorphM2_00_LOWER.jpg	31011931	0	180	6150	181	0	next	hit	3385
Vp012	1694	Response	1	31018003	6072	1
Vp012	1695	Picture	MorphF8_05_orig.jpg ; MorphF8_10_LOWER.jpg	31018081	0	1	35033	2	0	next	incorrect	3387
Vp012	1695	Response	2	31052963	34882	1
Vp012	1696	Picture	MorphF3_00_orig.jpg ; MorphF3_10_LOWER.jpg	31053114	0	1	8625	2	0	next	incorrect	3389
Vp012	1696	Response	2	31061603	8489	1
Vp012	1697	Picture	MorphF4_01_orig.jpg ; MorphF4_10_LOWER.jpg	31061739	0	1	7033	2	0	next	incorrect	3391
Vp012	1697	Response	2	31068643	6904	1
Vp012	1698	Picture	MorphM9_02_orig.jpg ; MorphM9_10_LOWER.jpg	31068772	0	1	7431	2	0	next	incorrect	3393
Vp012	1698	Response	2	31076083	7311	1
Vp012	1699	Picture	MorphF2_10_orig.jpg ; MorphF2_10_LOWER.jpg	31076203	0	1	5441	2	0	next	hit	3395
Vp012	1699	Response	1	31081523	5320	1
Vp012	1700	Picture	MorphM2_03_orig.jpg ; MorphM2_10_LOWER.jpg	31081644	0	1	6502	2	0	next	incorrect	3397
Vp012	1700	Response	2	31088083	6439	1
Vp012	1701	Picture	MorphF10_06_orig.jpg ; MorphF10_00_LOWER.jpg	31088146	0	1	6744	159	0	next	hit	3399
Vp012	1701	Response	1	31094883	6737	1
Vp012	1702	Picture	MorphM5_02_orig.jpg ; MorphM5_00_LOWER.jpg	31094890	0	158	11280	315	0	next	incorrect	3401
Vp012	1702	Response	2	31106163	11273	1
Vp012	1703	Picture	MorphM9_03_orig.jpg ; MorphM9_10_LOWER.jpg	31106170	0	157	6923	159	0	next	hit	3403
Vp012	1703	Response	1	31112963	6793	1
Vp012	1704	Picture	MorphM2_03_orig.jpg ; MorphM2_00_LOWER.jpg	31113093	0	2	17782	3	0	next	hit	3405
Vp012	1704	Response	1	31130802	17709	1
Vp012	1705	Picture	MorphM9_04_orig.jpg ; MorphM9_10_LOWER.jpg	31130875	0	1	19855	185	0	next	incorrect	3407
Vp012	1705	Response	2	31150722	19847	1
Vp012	1706	Picture	MorphM3_08_orig.jpg ; MorphM3_10_LOWER.jpg	31150730	0	184	11462	185	0	next	hit	3409
Vp012	1706	Response	1	31162082	11352	1
Vp012	1707	Picture	MorphM1_07_orig.jpg ; MorphM1_10_LOWER.jpg	31162192	0	1	27867	2	0	next	incorrect	3411
Vp012	1707	Response	2	31189922	27730	1
Vp012	1708	Picture	MorphF9_05_orig.jpg ; MorphF9_10_LOWER.jpg	31190059	0	1	19904	2	0	next	incorrect	3413
Vp012	1708	Response	2	31209842	19783	1
Vp012	1709	Picture	MorphF10_10_orig.jpg ; MorphF10_10_LOWER.jpg	31209963	0	1	7962	2	0	next	hit	3415
Vp012	1709	Response	1	31217841	7878	1
Vp012	1710	Picture	MorphF8_09_orig.jpg ; MorphF8_00_LOWER.jpg	31217925	0	1	10616	2	0	next	hit	3417
Vp012	1710	Response	1	31228401	10476	1
Vp012	1711	Picture	MorphM2_10_orig.jpg ; MorphM2_10_LOWER.jpg	31228541	0	1	5972	2	0	next	hit	3419
Vp012	1711	Response	1	31234401	5860	1
Vp012	1712	Picture	MorphM10_07_orig.jpg ; MorphM10_00_LOWER.jpg	31234513	0	1	6056	182	0	next	hit	3421
Vp012	1712	Response	1	31240561	6048	1
Vp012	1713	Picture	MorphF3_10_orig.jpg ; MorphF3_00_LOWER.jpg	31240569	0	181	7840	352	0	next	hit	3423
Vp012	1713	Response	1	31248401	7832	1
Vp012	1714	Picture	MorphM6_05_orig.jpg ; MorphM6_10_LOWER.jpg	31248409	0	171	7601	172	0	next	incorrect	3425
Vp012	1714	Response	2	31255921	7512	1
Vp012	1715	Picture	MorphM7_02_orig.jpg ; MorphM7_10_LOWER.jpg	31256010	0	1	8360	2	0	next	hit	3427
Vp012	1715	Response	1	31264241	8231	1
Vp012	1716	Picture	MorphF4_00_orig.jpg ; MorphF4_10_LOWER.jpg	31264370	0	1	22918	173	0	next	incorrect	3429
Vp012	1716	Response	2	31287281	22911	1
Vp012	1717	Picture	MorphM4_07_orig.jpg ; MorphM4_00_LOWER.jpg	31287288	0	172	28160	316	0	next	hit	3431
Vp012	1717	Response	1	31315441	28153	1
Vp012	1718	Picture	MorphF5_10_orig.jpg ; MorphF5_00_LOWER.jpg	31315448	0	144	6380	145	0	next	hit	3433
Vp012	1718	Response	1	31321681	6233	1
Vp012	1719	Picture	MorphM9_04_orig.jpg ; MorphM9_00_LOWER.jpg	31321828	0	1	9024	2	0	next	incorrect	3435
Vp012	1719	Response	2	31330720	8892	1
Vp012	1720	Picture	MorphF6_00_orig.jpg ; MorphF6_10_LOWER.jpg	31330852	0	1	7962	2	0	next	incorrect	3437
Vp012	1720	Response	2	31338720	7868	1
Vp012	1721	Picture	MorphM10_04_orig.jpg ; MorphM10_10_LOWER.jpg	31338814	0	1	6767	2	0	next	hit	3439
Vp012	1721	Response	1	31345440	6626	1
Vp012	1722	Picture	MorphM8_06_orig.jpg ; MorphM8_10_LOWER.jpg	31345581	0	1	37952	2	0	next	hit	3441
Vp012	1722	Response	1	31383440	37859	1
Vp012	1723	Picture	MorphM3_10_orig.jpg ; MorphM3_10_LOWER.jpg	31383533	0	1	7674	157	0	next	incorrect	3443
Vp012	1723	Response	2	31391200	7667	1
Vp012	1724	Picture	MorphM8_05_orig.jpg ; MorphM8_10_LOWER.jpg	31391207	0	156	9179	157	0	next	hit	3445
Vp012	1724	Response	1	31400240	9033	1
Vp012	1725	Picture	MorphM1_06_orig.jpg ; MorphM1_00_LOWER.jpg	31400386	0	1	12075	2	0	next	incorrect	3447
Vp012	1725	Response	2	31412400	12014	1
Vp012	1726	Picture	MorphF6_04_orig.jpg ; MorphF6_00_LOWER.jpg	31412461	0	1	7697	2	0	next	incorrect	3449
Vp012	1726	Response	2	31420080	7619	1
Vp012	1727	Picture	MorphF10_10_orig.jpg ; MorphF10_00_LOWER.jpg	31420158	0	1	10085	2	0	next	hit	3451
Vp012	1727	Response	1	31430160	10002	1
Vp012	1728	Picture	MorphF7_04_orig.jpg ; MorphF7_00_LOWER.jpg	31430243	0	1	17781	2	0	next	incorrect	3453
Vp012	1728	Response	2	31447920	17677	1
Vp012	1729	Picture	MorphM10_04_orig.jpg ; MorphM10_00_LOWER.jpg	31448024	0	1	8493	2	0	next	incorrect	3455
Vp012	1729	Response	2	31456399	8375	1
Vp012	1730	Picture	MorphM6_06_orig.jpg ; MorphM6_10_LOWER.jpg	31456517	0	1	14050	151	0	next	incorrect	3457
Vp012	1730	Response	2	31470559	14042	1
Vp012	1731	Picture	MorphM2_05_orig.jpg ; MorphM2_00_LOWER.jpg	31470567	0	150	8243	151	0	next	hit	3459
Vp012	1731	Response	1	31478719	8152	1
Vp012	1732	Picture	MorphM4_06_orig.jpg ; MorphM4_00_LOWER.jpg	31478810	0	1	9517	172	0	next	incorrect	3461
Vp012	1732	Response	2	31488319	9509	1
Vp012	1733	Picture	MorphF6_10_orig.jpg ; MorphF6_00_LOWER.jpg	31488327	0	171	8879	354	0	next	hit	3463
Vp012	1733	Response	1	31497199	8872	1
Vp012	1734	Picture	MorphM3_07_orig.jpg ; MorphM3_00_LOWER.jpg	31497206	0	183	13680	354	0	next	incorrect	3465
Vp012	1734	Response	2	31510879	13673	1
Vp012	1735	Picture	MorphM10_05_orig.jpg ; MorphM10_00_LOWER.jpg	31510886	0	171	29200	336	0	next	hit	3467
Vp012	1735	Response	1	31540079	29193	1
Vp012	1736	Picture	MorphM1_04_orig.jpg ; MorphM1_10_LOWER.jpg	31540086	0	165	15822	166	0	next	incorrect	3469
Vp012	1736	Response	2	31555838	15752	1
Vp012	1737	Picture	MorphM7_06_orig.jpg ; MorphM7_00_LOWER.jpg	31555908	0	1	7697	2	0	next	hit	3471
Vp012	1737	Response	1	31563518	7610	1
Vp012	1738	Picture	MorphF4_10_orig.jpg ; MorphF4_10_LOWER.jpg	31563605	0	1	6369	2	0	next	hit	3473
Vp012	1738	Response	1	31569838	6233	1
Vp012	1739	Picture	MorphF2_03_orig.jpg ; MorphF2_00_LOWER.jpg	31569974	0	1	9156	2	0	next	incorrect	3475
Vp012	1739	Response	2	31579038	9064	1
Vp012	1740	Picture	MorphF1_06_orig.jpg ; MorphF1_10_LOWER.jpg	31579130	0	1	23596	159	0	next	incorrect	3477
Vp012	1740	Response	2	31602718	23588	1
Vp012	1741	Picture	MorphF5_05_orig.jpg ; MorphF5_10_LOWER.jpg	31602726	0	158	17010	159	0	next	hit	3479
Vp012	1741	Response	1	31619598	16872	1
Vp012	1742	Picture	MorphF9_09_orig.jpg ; MorphF9_10_LOWER.jpg	31619736	0	1	6635	2	0	next	hit	3481
Vp012	1742	Response	1	31626238	6502	1
Vp012	1743	Picture	MorphF1_02_orig.jpg ; MorphF1_10_LOWER.jpg	31626371	0	1	6754	148	0	next	incorrect	3483
Vp012	1743	Response	2	31633118	6747	1
Vp012	1744	Picture	MorphF8_00_orig.jpg ; MorphF8_00_LOWER.jpg	31633125	0	147	23103	148	0	next	incorrect	3485
Vp012	1744	Response	2	31656157	23032	1
Vp012	1745	Picture	MorphM4_09_orig.jpg ; MorphM4_00_LOWER.jpg	31656228	0	1	16455	2	0	next	hit	3487
Vp012	1745	Response	1	31672557	16329	1
Vp012	1746	Picture	MorphM8_00_orig.jpg ; MorphM8_00_LOWER.jpg	31672683	0	1	7962	2	0	next	incorrect	3489
Vp012	1746	Response	2	31680557	7874	1
Vp012	1747	Picture	MorphM5_05_orig.jpg ; MorphM5_10_LOWER.jpg	31680645	0	1	17118	2	0	next	incorrect	3491
Vp012	1747	Response	2	31697677	17032	1
Vp012	1748	Picture	MorphM10_08_orig.jpg ; MorphM10_00_LOWER.jpg	31697763	0	1	15260	2	0	next	incorrect	3493
Vp012	1748	Response	2	31712957	15194	1
Vp012	1749	Picture	MorphM7_10_orig.jpg ; MorphM7_10_LOWER.jpg	31713023	0	1	7141	160	0	next	hit	3495
Vp012	1749	Response	1	31720157	7134	1
Vp012	1750	Picture	MorphM10_01_orig.jpg ; MorphM10_10_LOWER.jpg	31720164	0	159	56400	314	0	next	incorrect	3497
Vp012	1750	Response	2	31776556	56392	1
Vp012	1751	Picture	MorphF1_01_orig.jpg ; MorphF1_00_LOWER.jpg	31776564	0	155	11301	156	0	next	incorrect	3499
Vp012	1751	Response	2	31787755	11191	2
Vp012	1752	Picture	MorphF2_05_orig.jpg ; MorphF2_00_LOWER.jpg	31787865	0	1	7659	172	0	next	hit	3501
Vp012	1752	Response	1	31795516	7651	1
Vp012	1753	Picture	MorphM3_10_orig.jpg ; MorphM3_00_LOWER.jpg	31795524	0	171	8663	172	0	next	hit	3503
Vp012	1753	Response	1	31804076	8552	1
Vp012	1754	Picture	MorphF4_00_orig.jpg ; MorphF4_00_LOWER.jpg	31804187	0	1	7431	2	0	next	incorrect	3505
Vp012	1754	Response	2	31811516	7329	1
Vp012	1755	Picture	MorphF1_02_orig.jpg ; MorphF1_00_LOWER.jpg	31811618	0	1	13005	2	0	next	incorrect	3507
Vp012	1755	Response	2	31824476	12858	1
Vp012	1756	Picture	MorphM7_07_orig.jpg ; MorphM7_10_LOWER.jpg	31824623	0	1	14980	149	0	next	hit	3509
Vp012	1756	Response	1	31839596	14973	1
Vp012	1757	Picture	MorphF8_02_orig.jpg ; MorphF8_00_LOWER.jpg	31839603	0	148	8374	150	0	next	incorrect	3511
Vp012	1757	Response	2	31847835	8232	1
Vp012	1758	Picture	MorphM3_09_orig.jpg ; MorphM3_10_LOWER.jpg	31847977	0	2	9289	3	0	next	hit	3513
Vp012	1758	Response	1	31857195	9218	1
Vp012	1759	Picture	MorphM8_01_orig.jpg ; MorphM8_00_LOWER.jpg	31857266	0	1	19057	187	0	next	hit	3515
Vp012	1759	Response	1	31876315	19049	1
Vp012	1760	Picture	MorphF3_04_orig.jpg ; MorphF3_00_LOWER.jpg	31876323	0	186	9440	353	0	next	incorrect	3517
Vp012	1760	Response	2	31885755	9432	1
Vp012	1761	Picture	MorphM2_06_orig.jpg ; MorphM2_00_LOWER.jpg	31885763	0	167	8261	168	0	next	hit	3519
Vp012	1761	Response	1	31893914	8151	2
Vp012	1762	Picture	MorphF7_07_orig.jpg ; MorphF7_10_LOWER.jpg	31894024	0	1	16539	183	0	next	hit	3521
Vp012	1762	Response	1	31910555	16531	1
Vp012	1763	Picture	MorphM4_03_orig.jpg ; MorphM4_10_LOWER.jpg	31910563	0	182	8541	183	0	next	incorrect	3523
Vp012	1763	Response	2	31919035	8472	1
Vp012	1764	Picture	MorphM3_06_orig.jpg ; MorphM3_00_LOWER.jpg	31919104	0	1	19639	2	0	next	incorrect	3525
Vp012	1764	Response	2	31933675	14571	1
Vp012	1765	Picture	end_ins	31938743	5000	1	3284571	2	5000	next	other	0
Vp012	1765	Response	3	35216934	3283191	1
