# Supplementary material for: Categorical Perception of Fear and Anger Expressions in Whole, Masked and Composite Faces
Source: PLoS One. 2015 Aug 11;10(8):e0134790. doi: 10.1371/journal.pone.0134790 (PMC4532458; doi:10.1371/journal.pone.0134790)
Supplement: S1 Dataset — (ZIP) [file pone.0134790.s001.zip › Exp2/Vp011-Vp011_UpDown_Identification.log]

Scenario - 
Logfile written - 08/25/2014 10:24:56

Subject	Trial	Event Type	Code	Time	TTime	Uncertainty	Duration	Uncertainty	ReqTime	ReqDur	Stim Type	Pair Index

Vp011	1	Picture	instruction	-9867	0	1	290875	2	0	next	other	0
Vp011	1	Response	1	280949	290816	1
Vp011	2	Response	1	361828	80820	1
Vp011	3	Picture	MorphM9_08_orig.jpg ; MorphM9_10_LOWER.jpg	361954	0	1	477801	183	0	next	hit	5
Vp011	3	Response	1	839745	477791	1
Vp011	4	Picture	MorphF10_06_orig.jpg ; MorphF10_00_LOWER.jpg	839755	0	182	13440	326	0	next	incorrect	7
Vp011	4	Response	2	853185	13430	1
Vp011	5	Picture	MorphF8_03_orig.jpg ; MorphF8_00_LOWER.jpg	853195	0	144	11599	367	0	next	incorrect	9
Vp011	5	Response	2	864785	11590	1
Vp011	6	Picture	MorphF9_02_orig.jpg ; MorphF9_10_LOWER.jpg	864794	0	223	19281	406	0	next	incorrect	11
Vp011	6	Response	2	884065	19271	1
Vp011	7	Picture	MorphM7_02_orig.jpg ; MorphM7_00_LOWER.jpg	884075	0	183	12079	363	0	next	incorrect	13
Vp011	7	Response	2	896144	12069	2
Vp011	8	Picture	MorphF4_09_orig.jpg ; MorphF4_00_LOWER.jpg	896154	0	180	58301	181	0	next	incorrect	15
Vp011	8	Response	2	954305	58151	1
Vp011	9	Picture	MorphM8_10_orig.jpg ; MorphM8_00_LOWER.jpg	954455	0	1	21895	2	0	next	hit	17
Vp011	9	Response	1	976225	21770	1
Vp011	10	Picture	MorphF2_10_orig.jpg ; MorphF2_00_LOWER.jpg	976350	0	1	15644	149	0	next	hit	19
Vp011	10	Response	1	991985	15635	1
Vp011	11	Picture	MorphM7_03_orig.jpg ; MorphM7_10_LOWER.jpg	991994	0	148	41200	366	0	next	incorrect	21
Vp011	11	Response	2	1033185	41191	1
Vp011	12	Picture	MorphF5_05_orig.jpg ; MorphF5_10_LOWER.jpg	1033194	0	218	15439	390	0	next	incorrect	23
Vp011	12	Response	2	1048624	15430	1
Vp011	13	Picture	MorphM4_09_orig.jpg ; MorphM4_10_LOWER.jpg	1048633	0	172	30000	334	0	next	hit	25
Vp011	13	Response	1	1078624	29991	1
Vp011	14	Picture	MorphM9_04_orig.jpg ; MorphM9_00_LOWER.jpg	1078633	0	162	12560	370	0	next	incorrect	27
Vp011	14	Response	2	1091184	12551	1
Vp011	15	Picture	MorphF7_01_orig.jpg ; MorphF7_00_LOWER.jpg	1091193	0	208	39680	413	0	next	incorrect	29
Vp011	15	Response	2	1130864	39671	1
Vp011	16	Picture	MorphM3_03_orig.jpg ; MorphM3_00_LOWER.jpg	1130873	0	205	33644	206	0	next	incorrect	31
Vp011	16	Response	2	1164383	33510	1
Vp011	17	Picture	MorphM1_06_orig.jpg ; MorphM1_00_LOWER.jpg	1164517	0	1	16915	206	0	next	hit	33
Vp011	17	Response	1	1181423	16906	1
Vp011	18	Picture	MorphF3_04_orig.jpg ; MorphF3_10_LOWER.jpg	1181432	0	205	88000	389	0	next	hit	35
Vp011	18	Response	1	1269423	87991	1
Vp011	19	Picture	MorphF1_09_orig.jpg ; MorphF1_10_LOWER.jpg	1269432	0	184	9472	185	0	next	hit	37
Vp011	19	Response	1	1278783	9351	1
Vp011	20	Picture	MorphM6_08_orig.jpg ; MorphM6_00_LOWER.jpg	1278904	0	1	7888	208	0	next	hit	39
Vp011	20	Response	1	1286783	7879	1
Vp011	21	Picture	MorphM10_08_orig.jpg ; MorphM10_10_LOWER.jpg	1286792	0	207	6576	208	0	next	hit	41
Vp011	21	Response	1	1293263	6471	1
Vp011	22	Picture	MorphM8_06_orig.jpg ; MorphM8_00_LOWER.jpg	1293368	0	1	6704	198	0	next	hit	43
Vp011	22	Response	1	1300063	6695	1
Vp011	23	Picture	MorphM3_08_orig.jpg ; MorphM3_10_LOWER.jpg	1300072	0	197	73446	198	0	next	incorrect	45
Vp011	23	Response	2	1373422	73350	1
Vp011	24	Picture	MorphM1_10_orig.jpg ; MorphM1_00_LOWER.jpg	1373518	0	1	7272	161	0	next	hit	47
Vp011	24	Response	1	1380782	7264	1
Vp011	25	Picture	MorphF5_06_orig.jpg ; MorphF5_10_LOWER.jpg	1380790	0	160	6321	369	0	next	hit	49
Vp011	25	Response	1	1387102	6312	1
Vp011	26	Picture	MorphF1_04_orig.jpg ; MorphF1_00_LOWER.jpg	1387111	0	209	28000	417	0	next	incorrect	51
Vp011	26	Response	2	1415102	27991	1
Vp011	27	Picture	MorphF5_03_orig.jpg ; MorphF5_00_LOWER.jpg	1415111	0	208	20776	209	0	next	incorrect	53
Vp011	27	Response	2	1435742	20631	1
Vp011	28	Picture	MorphM6_09_orig.jpg ; MorphM6_00_LOWER.jpg	1435887	0	1	5971	2	0	next	hit	55
Vp011	28	Response	1	1441742	5855	1
Vp011	29	Picture	MorphF6_03_orig.jpg ; MorphF6_00_LOWER.jpg	1441858	0	1	10293	192	0	next	incorrect	57
Vp011	29	Response	2	1452142	10284	1
Vp011	30	Picture	MorphF2_07_orig.jpg ; MorphF2_10_LOWER.jpg	1452151	0	191	12478	245	0	next	hit	59
Vp011	30	Response	1	1464622	12471	1
Vp011	31	Picture	MorphM7_03_orig.jpg ; MorphM7_00_LOWER.jpg	1464629	0	54	100108	55	0	next	hit	61
Vp011	31	Response	1	1564621	99992	1
Vp011	32	Picture	MorphM10_01_orig.jpg ; MorphM10_10_LOWER.jpg	1564737	0	1	67893	184	0	next	incorrect	63
Vp011	32	Response	2	1632621	67884	1
Vp011	33	Picture	MorphM5_05_orig.jpg ; MorphM5_00_LOWER.jpg	1632630	0	183	58399	354	0	next	incorrect	65
Vp011	33	Response	2	1691020	58390	1
Vp011	34	Picture	MorphF4_01_orig.jpg ; MorphF4_00_LOWER.jpg	1691029	0	171	8480	355	0	next	incorrect	67
Vp011	34	Response	2	1699500	8471	1
Vp011	35	Picture	MorphM10_10_orig.jpg ; MorphM10_00_LOWER.jpg	1699509	0	184	9120	404	0	next	hit	69
Vp011	35	Response	1	1708620	9111	1
Vp011	36	Picture	MorphM8_02_orig.jpg ; MorphM8_10_LOWER.jpg	1708629	0	220	10636	420	0	next	incorrect	71
Vp011	36	Response	2	1719260	10631	1
Vp011	37	Picture	MorphF7_08_orig.jpg ; MorphF7_00_LOWER.jpg	1719265	0	200	34435	201	0	next	hit	73
Vp011	37	Response	1	1753580	34315	1
Vp011	38	Picture	MorphF9_01_orig.jpg ; MorphF9_00_LOWER.jpg	1753700	0	1	75771	2	0	next	incorrect	75
Vp011	38	Response	2	1829339	75639	1
Vp011	39	Picture	MorphM9_07_orig.jpg ; MorphM9_10_LOWER.jpg	1829471	0	1	36998	160	0	next	hit	77
Vp011	39	Response	1	1866459	36988	1
Vp011	40	Picture	MorphF6_00_orig.jpg ; MorphF6_10_LOWER.jpg	1866469	0	159	11836	160	0	next	incorrect	79
Vp011	40	Response	2	1878219	11750	1
Vp011	41	Picture	MorphF7_07_orig.jpg ; MorphF7_00_LOWER.jpg	1878305	0	1	27999	2	0	next	hit	81
Vp011	41	Response	1	1906219	27914	1
Vp011	42	Picture	MorphM8_05_orig.jpg ; MorphM8_10_LOWER.jpg	1906304	0	1	16455	2	0	next	hit	83
Vp011	42	Response	1	1922619	16315	1
Vp011	43	Picture	MorphM1_00_orig.jpg ; MorphM1_00_LOWER.jpg	1922759	0	1	19469	172	0	next	incorrect	85
Vp011	43	Response	2	1942219	19460	1
Vp011	44	Picture	MorphM6_01_orig.jpg ; MorphM6_00_LOWER.jpg	1942228	0	171	18959	359	0	next	incorrect	87
Vp011	44	Response	2	1961179	18951	1
Vp011	45	Picture	MorphM9_05_orig.jpg ; MorphM9_00_LOWER.jpg	1961187	0	188	92800	333	0	next	incorrect	89
Vp011	45	Response	2	2053977	92790	2
Vp011	46	Picture	MorphF8_06_orig.jpg ; MorphF8_10_LOWER.jpg	2053987	0	145	48159	300	0	next	hit	91
Vp011	46	Response	1	2102138	48151	1
Vp011	47	Picture	MorphM9_01_orig.jpg ; MorphM9_00_LOWER.jpg	2102146	0	155	9443	156	0	next	incorrect	93
Vp011	47	Response	2	2111498	9352	1
Vp011	48	Picture	MorphM7_09_orig.jpg ; MorphM7_00_LOWER.jpg	2111589	0	1	10218	2	0	next	hit	95
Vp011	48	Response	1	2121658	10069	1
Vp011	49	Picture	MorphM4_02_orig.jpg ; MorphM4_10_LOWER.jpg	2121807	0	1	9554	2	0	next	incorrect	97
Vp011	49	Response	2	2131258	9451	1
Vp011	50	Picture	MorphF8_09_orig.jpg ; MorphF8_10_LOWER.jpg	2131361	0	1	7697	2	0	next	hit	99
Vp011	50	Response	1	2138937	7576	1
Vp011	51	Picture	MorphM4_03_orig.jpg ; MorphM4_00_LOWER.jpg	2139058	0	1	11147	2	0	next	incorrect	101
Vp011	51	Response	2	2150057	10999	1
Vp011	52	Picture	MorphF8_10_orig.jpg ; MorphF8_00_LOWER.jpg	2150205	0	1	10821	195	0	next	hit	103
Vp011	52	Response	1	2161017	10812	1
Vp011	53	Picture	MorphM9_03_orig.jpg ; MorphM9_00_LOWER.jpg	2161026	0	194	9040	371	0	next	incorrect	105
Vp011	53	Response	2	2170057	9031	1
Vp011	54	Picture	MorphF8_07_orig.jpg ; MorphF8_10_LOWER.jpg	2170066	0	177	16320	356	0	next	hit	107
Vp011	54	Response	1	2186377	16311	1
Vp011	55	Picture	MorphF10_03_orig.jpg ; MorphF10_10_LOWER.jpg	2186386	0	179	19120	347	0	next	hit	109
Vp011	55	Response	1	2205497	19111	1
Vp011	56	Picture	MorphM3_07_orig.jpg ; MorphM3_00_LOWER.jpg	2205506	0	168	22062	169	0	next	hit	111
Vp011	56	Response	1	2227417	21911	1
Vp011	57	Picture	MorphM8_04_orig.jpg ; MorphM8_10_LOWER.jpg	2227568	0	1	7829	2	0	next	hit	113
Vp011	57	Response	1	2235257	7689	1
Vp011	58	Picture	MorphF2_08_orig.jpg ; MorphF2_10_LOWER.jpg	2235397	0	1	6237	2	0	next	hit	115
Vp011	58	Response	1	2241497	6100	1
Vp011	59	Picture	MorphM5_02_orig.jpg ; MorphM5_10_LOWER.jpg	2241634	0	1	7829	3	0	next	incorrect	117
Vp011	59	Response	2	2249337	7703	1
Vp011	60	Picture	MorphM8_00_orig.jpg ; MorphM8_00_LOWER.jpg	2249463	0	2	7830	3	0	next	hit	119
Vp011	60	Response	1	2257177	7714	1
Vp011	61	Picture	MorphF3_07_orig.jpg ; MorphF3_10_LOWER.jpg	2257293	0	1	34053	185	0	next	incorrect	121
Vp011	61	Response	2	2291337	34044	1
Vp011	62	Picture	MorphM9_02_orig.jpg ; MorphM9_00_LOWER.jpg	2291346	0	184	7679	386	0	next	incorrect	123
Vp011	62	Response	2	2299016	7670	1
Vp011	63	Picture	MorphM1_03_orig.jpg ; MorphM1_00_LOWER.jpg	2299025	0	202	8481	415	0	next	incorrect	125
Vp011	63	Response	2	2307496	8471	1
Vp011	64	Picture	MorphF7_10_orig.jpg ; MorphF7_10_LOWER.jpg	2307506	0	213	7113	214	0	next	hit	127
Vp011	64	Response	1	2314536	7030	1
Vp011	65	Picture	MorphF9_02_orig.jpg ; MorphF9_00_LOWER.jpg	2314619	0	1	9123	168	0	next	incorrect	129
Vp011	65	Response	2	2323736	9117	1
Vp011	66	Picture	MorphM10_03_orig.jpg ; MorphM10_10_LOWER.jpg	2323742	0	167	6243	327	0	next	hit	131
Vp011	66	Response	1	2329976	6234	1
Vp011	67	Picture	MorphF7_09_orig.jpg ; MorphF7_00_LOWER.jpg	2329985	0	160	24800	335	0	next	hit	133
Vp011	67	Response	1	2354776	24791	1
Vp011	68	Picture	MorphM9_09_orig.jpg ; MorphM9_10_LOWER.jpg	2354785	0	175	10080	355	0	next	hit	135
Vp011	68	Response	1	2364856	10071	1
Vp011	69	Picture	MorphF5_00_orig.jpg ; MorphF5_00_LOWER.jpg	2364865	0	180	15705	181	0	next	incorrect	137
Vp011	69	Response	2	2380456	15591	1
Vp011	70	Picture	MorphM9_06_orig.jpg ; MorphM9_00_LOWER.jpg	2380570	0	1	92093	2	0	next	incorrect	139
Vp011	70	Response	2	2472536	91966	1
Vp011	71	Picture	MorphM2_01_orig.jpg ; MorphM2_10_LOWER.jpg	2472663	0	1	8758	2	0	next	incorrect	141
Vp011	71	Response	2	2481335	8672	1
Vp011	72	Picture	MorphM5_06_orig.jpg ; MorphM5_00_LOWER.jpg	2481421	0	1	26540	2	0	next	incorrect	143
Vp011	72	Response	2	2507815	26394	1
Vp011	73	Picture	MorphF8_00_orig.jpg ; MorphF8_00_LOWER.jpg	2507961	0	1	15260	2	0	next	incorrect	145
Vp011	73	Response	2	2523095	15134	1
Vp011	74	Picture	MorphF3_05_orig.jpg ; MorphF3_00_LOWER.jpg	2523221	0	1	56265	2	0	next	incorrect	147
Vp011	74	Response	2	2579415	56194	1
Vp011	75	Picture	MorphM9_01_orig.jpg ; MorphM9_10_LOWER.jpg	2579486	0	1	11217	197	0	next	incorrect	149
Vp011	75	Response	2	2590695	11209	1
Vp011	76	Picture	MorphF6_05_orig.jpg ; MorphF6_10_LOWER.jpg	2590703	0	196	12480	385	0	next	hit	151
Vp011	76	Response	1	2603175	12472	1
Vp011	77	Picture	MorphF9_03_orig.jpg ; MorphF9_00_LOWER.jpg	2603183	0	189	9840	358	0	next	incorrect	153
Vp011	77	Response	2	2613015	9832	1
Vp011	78	Picture	MorphF1_05_orig.jpg ; MorphF1_00_LOWER.jpg	2613023	0	169	76320	320	0	next	incorrect	155
Vp011	78	Response	2	2689334	76311	1
Vp011	79	Picture	MorphM1_05_orig.jpg ; MorphM1_00_LOWER.jpg	2689343	0	151	48452	152	0	next	hit	157
Vp011	79	Response	1	2737734	48391	1
Vp011	80	Picture	MorphM9_06_orig.jpg ; MorphM9_10_LOWER.jpg	2737795	0	1	32246	2	0	next	incorrect	159
Vp011	80	Response	2	2769894	32099	1
Vp011	81	Picture	MorphF8_09_orig.jpg ; MorphF8_00_LOWER.jpg	2770041	0	1	25065	150	0	next	hit	161
Vp011	81	Response	1	2795094	25053	1
Vp011	82	Picture	MorphM7_08_orig.jpg ; MorphM7_00_LOWER.jpg	2795106	0	149	40356	150	0	next	hit	163
Vp011	82	Response	1	2835333	40227	1
Vp011	83	Picture	MorphM9_04_orig.jpg ; MorphM9_10_LOWER.jpg	2835462	0	1	20701	2	0	next	incorrect	165
Vp011	83	Response	2	2856053	20591	1
Vp011	84	Picture	MorphM6_01_orig.jpg ; MorphM6_10_LOWER.jpg	2856163	0	1	99126	2	0	next	incorrect	167
Vp011	84	Response	2	2955173	99010	1
Vp011	85	Picture	MorphM4_02_orig.jpg ; MorphM4_00_LOWER.jpg	2955289	0	1	37686	2	0	next	incorrect	169
Vp011	85	Response	2	2992852	37563	1
Vp011	86	Picture	MorphF4_05_orig.jpg ; MorphF4_00_LOWER.jpg	2992975	0	1	57724	2	0	next	incorrect	171
Vp011	86	Response	2	3050612	57637	1
Vp011	87	Picture	MorphM4_10_orig.jpg ; MorphM4_00_LOWER.jpg	3050699	0	1	10961	188	0	next	hit	173
Vp011	87	Response	1	3061652	10953	1
Vp011	88	Picture	MorphF4_09_orig.jpg ; MorphF4_10_LOWER.jpg	3061660	0	187	11280	374	0	next	hit	175
Vp011	88	Response	1	3072932	11272	1
Vp011	89	Picture	MorphM1_09_orig.jpg ; MorphM1_00_LOWER.jpg	3072940	0	187	9040	357	0	next	hit	177
Vp011	89	Response	1	3081972	9032	1
Vp011	90	Picture	MorphF9_00_orig.jpg ; MorphF9_10_LOWER.jpg	3081980	0	170	61680	365	0	next	incorrect	179
Vp011	90	Response	2	3143651	61671	1
Vp011	91	Picture	MorphF6_10_orig.jpg ; MorphF6_10_LOWER.jpg	3143660	0	195	8156	196	0	next	hit	181
Vp011	91	Response	1	3151731	8071	1
Vp011	92	Picture	MorphM7_08_orig.jpg ; MorphM7_10_LOWER.jpg	3151816	0	1	9023	3	0	next	hit	183
Vp011	92	Response	1	3160691	8875	1
Vp011	93	Picture	MorphM6_02_orig.jpg ; MorphM6_10_LOWER.jpg	3160839	0	2	49861	170	0	next	incorrect	185
Vp011	93	Response	2	3210691	49852	1
Vp011	94	Picture	MorphM5_08_orig.jpg ; MorphM5_00_LOWER.jpg	3210700	0	168	46320	328	0	next	incorrect	187
Vp011	94	Response	2	3257011	46311	1
Vp011	95	Picture	MorphM10_02_orig.jpg ; MorphM10_00_LOWER.jpg	3257020	0	160	59210	161	0	next	incorrect	189
Vp011	95	Response	2	3316130	59110	1
Vp011	96	Picture	MorphF3_01_orig.jpg ; MorphF3_00_LOWER.jpg	3316230	0	1	13933	2	0	next	incorrect	191
Vp011	96	Response	2	3330050	13820	1
Vp011	97	Picture	MorphM5_07_orig.jpg ; MorphM5_00_LOWER.jpg	3330163	0	1	32379	2	0	next	hit	193
Vp011	97	Response	1	3362450	32287	1
Vp011	98	Picture	MorphM7_09_orig.jpg ; MorphM7_10_LOWER.jpg	3362542	0	1	54539	2	0	next	hit	195
Vp011	98	Response	1	3416930	54388	1
Vp011	99	Picture	MorphM4_06_orig.jpg ; MorphM4_10_LOWER.jpg	3417081	0	1	37217	206	0	next	hit	197
Vp011	99	Response	1	3454289	37208	1
Vp011	100	Picture	MorphF10_09_orig.jpg ; MorphF10_00_LOWER.jpg	3454298	0	205	18118	206	0	next	hit	199
Vp011	100	Response	1	3472289	17991	1
Vp011	101	Picture	MorphM8_08_orig.jpg ; MorphM8_00_LOWER.jpg	3472416	0	1	10282	204	0	next	hit	201
Vp011	101	Response	1	3482689	10273	1
Vp011	102	Picture	MorphM1_02_orig.jpg ; MorphM1_10_LOWER.jpg	3482698	0	203	9998	360	0	next	incorrect	203
Vp011	102	Response	2	3492689	9991	1
Vp011	103	Picture	MorphM7_02_orig.jpg ; MorphM7_10_LOWER.jpg	3492696	0	157	36250	158	0	next	incorrect	205
Vp011	103	Response	2	3528849	36153	1
Vp011	104	Picture	MorphM1_02_orig.jpg ; MorphM1_00_LOWER.jpg	3528946	0	1	16189	2	0	next	incorrect	207
Vp011	104	Response	2	3545009	16063	1
Vp011	105	Picture	MorphF2_00_orig.jpg ; MorphF2_00_LOWER.jpg	3545135	0	1	13482	188	0	next	incorrect	209
Vp011	105	Response	2	3558609	13474	1
Vp011	106	Picture	MorphF6_02_orig.jpg ; MorphF6_10_LOWER.jpg	3558617	0	187	7219	189	0	next	incorrect	211
Vp011	106	Response	2	3565729	7112	1
Vp011	107	Picture	MorphM10_07_orig.jpg ; MorphM10_00_LOWER.jpg	3565836	0	2	6768	3	0	next	hit	213
Vp011	107	Response	1	3572529	6693	1
Vp011	108	Picture	MorphM9_07_orig.jpg ; MorphM9_00_LOWER.jpg	3572604	0	1	14573	159	0	next	hit	215
Vp011	108	Response	1	3587169	14565	1
Vp011	109	Picture	MorphM4_07_orig.jpg ; MorphM4_10_LOWER.jpg	3587177	0	158	12320	337	0	next	hit	217
Vp011	109	Response	1	3599489	12312	1
Vp011	110	Picture	MorphM5_09_orig.jpg ; MorphM5_10_LOWER.jpg	3599497	0	179	96479	351	0	next	hit	219
Vp011	110	Response	1	3695968	96471	1
Vp011	111	Picture	MorphM6_09_orig.jpg ; MorphM6_10_LOWER.jpg	3695976	0	172	31488	173	0	next	hit	221
Vp011	111	Response	1	3727328	31352	1
Vp011	112	Picture	MorphM4_01_orig.jpg ; MorphM4_00_LOWER.jpg	3727464	0	1	9421	2	0	next	incorrect	223
Vp011	112	Response	2	3736768	9304	1
Vp011	113	Picture	MorphM6_06_orig.jpg ; MorphM6_10_LOWER.jpg	3736885	0	1	23355	2	0	next	hit	225
Vp011	113	Response	1	3760128	23243	1
Vp011	114	Picture	MorphF4_07_orig.jpg ; MorphF4_00_LOWER.jpg	3760240	0	1	18445	3	0	next	hit	227
Vp011	114	Response	1	3778607	18367	1
Vp011	115	Picture	MorphF6_02_orig.jpg ; MorphF6_00_LOWER.jpg	3778685	0	2	8329	167	0	next	incorrect	229
Vp011	115	Response	2	3787007	8322	1
Vp011	116	Picture	MorphM1_10_orig.jpg ; MorphM1_10_LOWER.jpg	3787014	0	165	37122	364	0	next	hit	231
Vp011	116	Response	1	3824127	37113	1
Vp011	117	Picture	MorphF10_04_orig.jpg ; MorphF10_10_LOWER.jpg	3824136	0	199	97864	200	0	next	incorrect	233
Vp011	117	Response	2	3921887	97751	1
Vp011	118	Picture	MorphM6_05_orig.jpg ; MorphM6_00_LOWER.jpg	3922000	0	1	102975	2	0	next	incorrect	235
Vp011	118	Response	2	4024846	102846	1
Vp011	119	Picture	MorphF6_06_orig.jpg ; MorphF6_10_LOWER.jpg	4024975	0	1	96472	2	0	next	incorrect	237
Vp011	119	Response	2	4121325	96350	1
Vp011	120	Picture	MorphM10_02_orig.jpg ; MorphM10_10_LOWER.jpg	4121447	0	1	20687	149	0	next	hit	239
Vp011	120	Response	1	4142125	20678	1
Vp011	121	Picture	MorphM6_03_orig.jpg ; MorphM6_10_LOWER.jpg	4142134	0	148	77440	352	0	next	incorrect	241
Vp011	121	Response	2	4219565	77431	1
Vp011	122	Picture	MorphF10_00_orig.jpg ; MorphF10_10_LOWER.jpg	4219574	0	204	11198	356	0	next	incorrect	243
Vp011	122	Response	2	4230765	11191	1
Vp011	123	Picture	MorphM1_00_orig.jpg ; MorphM1_10_LOWER.jpg	4230772	0	152	15924	304	0	next	incorrect	245
Vp011	123	Response	2	4246685	15913	1
Vp011	124	Picture	MorphF2_04_orig.jpg ; MorphF2_10_LOWER.jpg	4246696	0	152	18198	153	0	next	incorrect	247
Vp011	124	Response	2	4264765	18069	1
Vp011	125	Picture	MorphM3_05_orig.jpg ; MorphM3_10_LOWER.jpg	4264894	0	1	24948	2	0	next	incorrect	249
Vp011	125	Response	2	4289724	24830	1
Vp011	126	Picture	MorphM9_10_orig.jpg ; MorphM9_00_LOWER.jpg	4289842	0	1	11087	194	0	next	hit	251
Vp011	126	Response	1	4300924	11082	1
Vp011	127	Picture	MorphM10_05_orig.jpg ; MorphM10_00_LOWER.jpg	4300929	0	193	11684	380	0	next	hit	253
Vp011	127	Response	1	4312604	11675	1
Vp011	128	Picture	MorphF3_09_orig.jpg ; MorphF3_10_LOWER.jpg	4312613	0	187	40880	365	0	next	hit	255
Vp011	128	Response	1	4353484	40871	1
Vp011	129	Picture	MorphF8_05_orig.jpg ; MorphF8_00_LOWER.jpg	4353493	0	178	47418	179	0	next	incorrect	257
Vp011	129	Response	2	4400764	47271	1
Vp011	130	Picture	MorphF10_05_orig.jpg ; MorphF10_10_LOWER.jpg	4400911	0	1	9023	2	0	next	incorrect	259
Vp011	130	Response	2	4409804	8893	1
Vp011	131	Picture	MorphM8_06_orig.jpg ; MorphM8_10_LOWER.jpg	4409934	0	1	8998	160	0	next	hit	261
Vp011	131	Response	1	4418923	8989	1
Vp011	132	Picture	MorphM3_01_orig.jpg ; MorphM3_10_LOWER.jpg	4418932	0	159	90638	314	0	next	incorrect	263
Vp011	132	Response	2	4509563	90631	1
Vp011	133	Picture	MorphF6_06_orig.jpg ; MorphF6_00_LOWER.jpg	4509570	0	155	62322	356	0	next	incorrect	265
Vp011	133	Response	2	4571882	62312	1
Vp011	134	Picture	MorphM2_08_orig.jpg ; MorphM2_00_LOWER.jpg	4571892	0	201	34835	202	0	next	hit	267
Vp011	134	Response	1	4606602	34710	1
Vp011	135	Picture	MorphM7_04_orig.jpg ; MorphM7_00_LOWER.jpg	4606727	0	1	19084	159	0	next	hit	269
Vp011	135	Response	1	4625802	19075	1
Vp011	136	Picture	MorphF1_07_orig.jpg ; MorphF1_00_LOWER.jpg	4625811	0	158	13559	160	0	next	incorrect	271
Vp011	136	Response	2	4639242	13431	1
Vp011	137	Picture	MorphF6_01_orig.jpg ; MorphF6_00_LOWER.jpg	4639370	0	2	13005	3	0	next	incorrect	273
Vp011	137	Response	2	4652282	12912	1
Vp011	138	Picture	MorphF10_01_orig.jpg ; MorphF10_10_LOWER.jpg	4652375	0	1	6768	2	0	next	incorrect	275
Vp011	138	Response	2	4659002	6627	1
Vp011	139	Picture	MorphF9_08_orig.jpg ; MorphF9_10_LOWER.jpg	4659143	0	1	8828	197	0	next	hit	277
Vp011	139	Response	1	4667962	8819	1
Vp011	140	Picture	MorphF4_04_orig.jpg ; MorphF4_10_LOWER.jpg	4667971	0	196	28460	197	0	next	incorrect	279
Vp011	140	Response	2	4696282	28311	1
Vp011	141	Picture	MorphM5_08_orig.jpg ; MorphM5_10_LOWER.jpg	4696431	0	1	58900	153	0	next	hit	281
Vp011	141	Response	1	4755321	58890	1
Vp011	142	Picture	MorphM10_04_orig.jpg ; MorphM10_00_LOWER.jpg	4755331	0	152	81839	340	0	next	hit	283
Vp011	142	Response	1	4837161	81830	1
Vp011	143	Picture	MorphM3_09_orig.jpg ; MorphM3_10_LOWER.jpg	4837170	0	188	18080	343	0	next	incorrect	285
Vp011	143	Response	2	4855241	18071	1
Vp011	144	Picture	MorphF9_09_orig.jpg ; MorphF9_00_LOWER.jpg	4855250	0	155	32002	156	0	next	hit	287
Vp011	144	Response	1	4887161	31911	1
Vp011	145	Picture	MorphM7_00_orig.jpg ; MorphM7_00_LOWER.jpg	4887252	0	1	15393	2	0	next	hit	289
Vp011	145	Response	1	4902520	15268	1
Vp011	146	Picture	MorphF2_03_orig.jpg ; MorphF2_00_LOWER.jpg	4902645	0	1	12341	2	0	next	incorrect	291
Vp011	146	Response	2	4914840	12195	1
Vp011	147	Picture	MorphM7_07_orig.jpg ; MorphM7_10_LOWER.jpg	4914986	0	1	8743	150	0	next	hit	293
Vp011	147	Response	1	4923721	8735	1
Vp011	148	Picture	MorphF1_01_orig.jpg ; MorphF1_00_LOWER.jpg	4923729	0	149	49600	327	0	next	incorrect	295
Vp011	148	Response	2	4973320	49591	1
Vp011	149	Picture	MorphM3_00_orig.jpg ; MorphM3_10_LOWER.jpg	4973329	0	178	31039	369	0	next	incorrect	297
Vp011	149	Response	2	5004360	31031	1
Vp011	150	Picture	MorphF7_05_orig.jpg ; MorphF7_00_LOWER.jpg	5004368	0	191	7488	192	0	next	hit	299
Vp011	150	Response	1	5011720	7352	1
Vp011	151	Picture	MorphF1_05_orig.jpg ; MorphF1_10_LOWER.jpg	5011856	0	1	7697	2	0	next	incorrect	301
Vp011	151	Response	2	5019480	7624	1
Vp011	152	Picture	MorphM6_06_orig.jpg ; MorphM6_00_LOWER.jpg	5019553	0	1	18312	2	0	next	hit	303
Vp011	152	Response	1	5037720	18167	1
Vp011	153	Picture	MorphM8_01_orig.jpg ; MorphM8_10_LOWER.jpg	5037865	0	1	40583	158	0	next	hit	305
Vp011	153	Response	1	5078439	40574	1
Vp011	154	Picture	MorphM3_02_orig.jpg ; MorphM3_10_LOWER.jpg	5078448	0	157	22715	158	0	next	incorrect	307
Vp011	154	Response	2	5101079	22631	1
Vp011	155	Picture	MorphF6_07_orig.jpg ; MorphF6_00_LOWER.jpg	5101163	0	1	42964	165	0	next	incorrect	309
Vp011	155	Response	2	5144119	42956	1
Vp011	156	Picture	MorphM4_03_orig.jpg ; MorphM4_10_LOWER.jpg	5144127	0	164	7839	318	0	next	incorrect	311
Vp011	156	Response	2	5151959	7832	1
Vp011	157	Picture	MorphF9_00_orig.jpg ; MorphF9_00_LOWER.jpg	5151966	0	154	101601	354	0	next	incorrect	313
Vp011	157	Response	2	5253559	101593	1
Vp011	158	Picture	MorphM2_06_orig.jpg ; MorphM2_00_LOWER.jpg	5253567	0	200	10399	352	0	next	hit	315
Vp011	158	Response	1	5263958	10391	1
Vp011	159	Picture	MorphF8_06_orig.jpg ; MorphF8_00_LOWER.jpg	5263966	0	152	17667	153	0	next	hit	317
Vp011	159	Response	1	5281558	17592	1
Vp011	160	Picture	MorphF5_00_orig.jpg ; MorphF5_10_LOWER.jpg	5281633	0	1	8891	2	0	next	incorrect	319
Vp011	160	Response	2	5290438	8805	1
Vp011	161	Picture	MorphM8_08_orig.jpg ; MorphM8_10_LOWER.jpg	5290524	0	1	7682	149	0	next	hit	321
Vp011	161	Response	1	5298198	7674	1
Vp011	162	Picture	MorphM2_03_orig.jpg ; MorphM2_10_LOWER.jpg	5298206	0	148	15921	299	0	next	incorrect	323
Vp011	162	Response	2	5314118	15912	1
Vp011	163	Picture	MorphF5_04_orig.jpg ; MorphF5_00_LOWER.jpg	5314127	0	151	35713	152	0	next	incorrect	325
Vp011	163	Response	2	5349718	35591	1
Vp011	164	Picture	MorphM5_03_orig.jpg ; MorphM5_10_LOWER.jpg	5349840	0	1	23326	164	0	next	hit	327
Vp011	164	Response	1	5373158	23318	1
Vp011	165	Picture	MorphF8_04_orig.jpg ; MorphF8_00_LOWER.jpg	5373166	0	163	26702	164	0	next	incorrect	329
Vp011	165	Response	2	5399717	26551	1
Vp011	166	Picture	MorphF9_06_orig.jpg ; MorphF9_00_LOWER.jpg	5399868	0	1	39544	2	0	next	incorrect	331
Vp011	166	Response	2	5439317	39449	1
Vp011	167	Picture	MorphF1_09_orig.jpg ; MorphF1_00_LOWER.jpg	5439412	0	1	33971	2	0	next	incorrect	333
Vp011	167	Response	2	5473237	33825	1
Vp011	168	Picture	MorphM7_06_orig.jpg ; MorphM7_10_LOWER.jpg	5473383	0	1	11279	2	0	next	hit	335
Vp011	168	Response	1	5484596	11213	2
Vp011	169	Picture	MorphF6_03_orig.jpg ; MorphF6_10_LOWER.jpg	5484662	0	1	20104	201	0	next	incorrect	337
Vp011	169	Response	2	5504757	20095	1
Vp011	170	Picture	MorphF10_02_orig.jpg ; MorphF10_00_LOWER.jpg	5504766	0	200	105919	375	0	next	incorrect	339
Vp011	170	Response	2	5610676	105910	1
Vp011	171	Picture	MorphF1_08_orig.jpg ; MorphF1_10_LOWER.jpg	5610685	0	175	45955	176	0	next	incorrect	341
Vp011	171	Response	2	5656516	45831	1
Vp011	172	Picture	MorphM9_03_orig.jpg ; MorphM9_10_LOWER.jpg	5656640	0	1	9400	157	0	next	incorrect	343
Vp011	172	Response	2	5666036	9396	1
Vp011	173	Picture	MorphM10_08_orig.jpg ; MorphM10_00_LOWER.jpg	5666040	0	156	8780	157	0	next	hit	345
Vp011	173	Response	1	5674676	8636	1
Vp011	174	Picture	MorphF7_09_orig.jpg ; MorphF7_10_LOWER.jpg	5674820	0	1	7829	2	0	next	hit	347
Vp011	174	Response	1	5682516	7696	1
Vp011	175	Picture	MorphF4_06_orig.jpg ; MorphF4_00_LOWER.jpg	5682649	0	1	28592	206	0	next	hit	349
Vp011	175	Response	1	5711236	28587	1
Vp011	176	Picture	MorphM3_06_orig.jpg ; MorphM3_10_LOWER.jpg	5711241	0	205	84962	375	0	next	incorrect	351
Vp011	176	Response	2	5796195	84954	1
Vp011	177	Picture	MorphF5_06_orig.jpg ; MorphF5_00_LOWER.jpg	5796203	0	170	64081	353	0	next	hit	353
Vp011	177	Response	1	5860275	64072	1
Vp011	178	Picture	MorphF2_05_orig.jpg ; MorphF2_00_LOWER.jpg	5860284	0	183	14380	185	0	next	incorrect	355
Vp011	178	Response	2	5874515	14231	1
Vp011	179	Picture	MorphM3_08_orig.jpg ; MorphM3_00_LOWER.jpg	5874664	0	2	22957	3	0	next	incorrect	357
Vp011	179	Response	2	5897474	22810	1
Vp011	180	Picture	MorphM2_04_orig.jpg ; MorphM2_10_LOWER.jpg	5897621	0	1	26009	2	0	next	incorrect	359
Vp011	180	Response	2	5923554	25933	1
Vp011	181	Picture	MorphM4_07_orig.jpg ; MorphM4_00_LOWER.jpg	5923630	0	1	11373	174	0	next	incorrect	361
Vp011	181	Response	2	5934994	11364	1
Vp011	182	Picture	MorphF5_07_orig.jpg ; MorphF5_10_LOWER.jpg	5935003	0	173	13973	174	0	next	hit	363
Vp011	182	Response	1	5948834	13831	1
Vp011	183	Picture	MorphF4_00_orig.jpg ; MorphF4_10_LOWER.jpg	5948976	0	1	10185	167	0	next	incorrect	365
Vp011	183	Response	2	5959154	10178	1
Vp011	184	Picture	MorphM2_08_orig.jpg ; MorphM2_10_LOWER.jpg	5959161	0	166	9842	310	0	next	hit	367
Vp011	184	Response	1	5968994	9833	1
Vp011	185	Picture	MorphF3_00_orig.jpg ; MorphF3_00_LOWER.jpg	5969003	0	144	10494	145	0	next	incorrect	369
Vp011	185	Response	2	5979394	10391	1
Vp011	186	Picture	MorphF2_09_orig.jpg ; MorphF2_00_LOWER.jpg	5979497	0	1	10064	155	0	next	incorrect	371
Vp011	186	Response	2	5989554	10057	1
Vp011	187	Picture	MorphF10_02_orig.jpg ; MorphF10_10_LOWER.jpg	5989561	0	154	13954	155	0	next	incorrect	373
Vp011	187	Response	2	6003394	13833	1
Vp011	188	Picture	MorphM1_04_orig.jpg ; MorphM1_00_LOWER.jpg	6003515	0	1	7407	159	0	next	incorrect	375
Vp011	188	Response	2	6010914	7399	1
Vp011	189	Picture	MorphF7_00_orig.jpg ; MorphF7_00_LOWER.jpg	6010922	0	158	9180	160	0	next	incorrect	377
Vp011	189	Response	2	6019954	9032	1
Vp011	190	Picture	MorphF4_05_orig.jpg ; MorphF4_10_LOWER.jpg	6020102	0	2	7539	161	0	next	incorrect	379
Vp011	190	Response	2	6027634	7532	1
Vp011	191	Picture	MorphF6_10_orig.jpg ; MorphF6_00_LOWER.jpg	6027641	0	159	45010	160	0	next	hit	381
Vp011	191	Response	1	6072513	44872	1
Vp011	192	Picture	MorphM3_01_orig.jpg ; MorphM3_00_LOWER.jpg	6072651	0	1	19640	2	0	next	incorrect	383
Vp011	192	Response	2	6092193	19542	1
Vp011	193	Picture	MorphM5_05_orig.jpg ; MorphM5_10_LOWER.jpg	6092291	0	1	29031	164	0	next	hit	385
Vp011	193	Response	1	6121313	29022	1
Vp011	194	Picture	MorphF7_02_orig.jpg ; MorphF7_00_LOWER.jpg	6121322	0	163	66910	164	0	next	incorrect	387
Vp011	194	Response	2	6188113	66791	1
Vp011	195	Picture	MorphM5_00_orig.jpg ; MorphM5_10_LOWER.jpg	6188232	0	1	39544	2	0	next	hit	389
Vp011	195	Response	1	6227632	39400	1
Vp011	196	Picture	MorphF10_07_orig.jpg ; MorphF10_10_LOWER.jpg	6227776	0	1	20436	2	0	next	hit	391
Vp011	196	Response	1	6248112	20336	1
Vp011	197	Picture	MorphM6_03_orig.jpg ; MorphM6_00_LOWER.jpg	6248212	0	1	82629	177	0	next	incorrect	393
Vp011	197	Response	2	6330832	82620	1
Vp011	198	Picture	MorphF5_02_orig.jpg ; MorphF5_00_LOWER.jpg	6330841	0	176	8639	338	0	next	incorrect	395
Vp011	198	Response	2	6339472	8631	1
Vp011	199	Picture	MorphM2_09_orig.jpg ; MorphM2_10_LOWER.jpg	6339480	0	162	9279	334	0	next	hit	397
Vp011	199	Response	1	6348752	9272	1
Vp011	200	Picture	MorphM10_10_orig.jpg ; MorphM10_10_LOWER.jpg	6348759	0	172	8480	357	0	next	hit	399
Vp011	200	Response	1	6357232	8473	1
Vp011	201	Picture	MorphF10_01_orig.jpg ; MorphF10_00_LOWER.jpg	6357239	0	185	31442	378	0	next	incorrect	401
Vp011	201	Response	2	6388671	31432	1
Vp011	202	Picture	MorphF2_02_orig.jpg ; MorphF2_00_LOWER.jpg	6388681	0	193	11279	386	0	next	incorrect	403
Vp011	202	Response	2	6399951	11270	1
Vp011	203	Picture	MorphF7_06_orig.jpg ; MorphF7_00_LOWER.jpg	6399960	0	193	26001	394	0	next	hit	405
Vp011	203	Response	1	6425951	25991	1
Vp011	204	Picture	MorphF4_08_orig.jpg ; MorphF4_10_LOWER.jpg	6425961	0	201	30396	394	0	next	hit	407
Vp011	204	Response	1	6456351	30390	1
Vp011	205	Picture	MorphF8_01_orig.jpg ; MorphF8_10_LOWER.jpg	6456357	0	193	10879	388	0	next	incorrect	409
Vp011	205	Response	2	6467231	10874	1
Vp011	206	Picture	MorphF4_10_orig.jpg ; MorphF4_00_LOWER.jpg	6467236	0	195	7626	196	0	next	hit	411
Vp011	206	Response	1	6474750	7514	2
Vp011	207	Picture	MorphM6_02_orig.jpg ; MorphM6_00_LOWER.jpg	6474862	0	1	9288	3	0	next	incorrect	413
Vp011	207	Response	2	6484031	9169	1
Vp011	208	Picture	MorphF7_05_orig.jpg ; MorphF7_10_LOWER.jpg	6484150	0	2	6449	189	0	next	hit	415
Vp011	208	Response	1	6490591	6441	1
Vp011	209	Picture	MorphM6_04_orig.jpg ; MorphM6_00_LOWER.jpg	6490599	0	187	65439	356	0	next	incorrect	417
Vp011	209	Response	2	6556030	65431	1
Vp011	210	Picture	MorphF10_04_orig.jpg ; MorphF10_00_LOWER.jpg	6556038	0	169	19409	170	0	next	hit	419
Vp011	210	Response	1	6575310	19272	1
Vp011	211	Picture	MorphM2_04_orig.jpg ; MorphM2_00_LOWER.jpg	6575447	0	1	139710	157	0	next	incorrect	421
Vp011	211	Response	2	6715150	139703	1
Vp011	212	Picture	MorphF6_07_orig.jpg ; MorphF6_10_LOWER.jpg	6715157	0	156	26297	157	0	next	incorrect	423
Vp011	212	Response	2	6741389	26232	1
Vp011	213	Picture	MorphF10_06_orig.jpg ; MorphF10_10_LOWER.jpg	6741454	0	1	48904	196	0	next	incorrect	425
Vp011	213	Response	2	6790349	48895	1
Vp011	214	Picture	MorphF9_05_orig.jpg ; MorphF9_10_LOWER.jpg	6790358	0	195	40004	196	0	next	incorrect	427
Vp011	214	Response	2	6830269	39911	1
Vp011	215	Picture	MorphM10_06_orig.jpg ; MorphM10_00_LOWER.jpg	6830362	0	1	11412	2	0	next	hit	429
Vp011	215	Response	1	6841629	11267	1
Vp011	216	Picture	MorphF9_03_orig.jpg ; MorphF9_10_LOWER.jpg	6841774	0	1	19109	2	0	next	incorrect	431
Vp011	216	Response	2	6860748	18974	1
Vp011	217	Picture	MorphM2_05_orig.jpg ; MorphM2_10_LOWER.jpg	6860883	0	1	77554	209	0	next	incorrect	433
Vp011	217	Response	2	6938428	77545	1
Vp011	218	Picture	MorphF5_01_orig.jpg ; MorphF5_10_LOWER.jpg	6938437	0	208	26961	393	0	next	incorrect	435
Vp011	218	Response	2	6965388	26951	1
Vp011	219	Picture	MorphM4_05_orig.jpg ; MorphM4_00_LOWER.jpg	6965398	0	185	6239	368	0	next	incorrect	437
Vp011	219	Response	2	6971628	6230	1
Vp011	220	Picture	MorphF5_10_orig.jpg ; MorphF5_10_LOWER.jpg	6971637	0	183	6798	336	0	next	hit	439
Vp011	220	Response	1	6978428	6791	1
Vp011	221	Picture	MorphF10_09_orig.jpg ; MorphF10_10_LOWER.jpg	6978435	0	153	13120	323	0	next	hit	441
Vp011	221	Response	1	6991548	13113	1
Vp011	222	Picture	MorphM9_08_orig.jpg ; MorphM9_00_LOWER.jpg	6991555	0	170	13041	171	0	next	hit	443
Vp011	222	Response	1	7004508	12953	1
Vp011	223	Picture	MorphF5_02_orig.jpg ; MorphF5_10_LOWER.jpg	7004596	0	1	7280	153	0	next	incorrect	445
Vp011	223	Response	2	7011868	7272	1
Vp011	224	Picture	MorphM6_04_orig.jpg ; MorphM6_10_LOWER.jpg	7011876	0	152	10501	153	0	next	incorrect	447
Vp011	224	Response	2	7022268	10392	1
Vp011	225	Picture	MorphF3_07_orig.jpg ; MorphF3_00_LOWER.jpg	7022377	0	1	18711	2	0	next	hit	449
Vp011	225	Response	1	7040987	18610	1
Vp011	226	Picture	MorphM1_03_orig.jpg ; MorphM1_10_LOWER.jpg	7041088	0	1	11810	2	0	next	incorrect	451
Vp011	226	Response	2	7052827	11739	1
Vp011	227	Picture	MorphM6_05_orig.jpg ; MorphM6_10_LOWER.jpg	7052898	0	1	13668	2	0	next	incorrect	453
Vp011	227	Response	2	7066427	13529	1
Vp011	228	Picture	MorphM5_00_orig.jpg ; MorphM5_00_LOWER.jpg	7066566	0	1	15924	2	0	next	hit	455
Vp011	228	Response	1	7082427	15861	1
Vp011	229	Picture	MorphF3_04_orig.jpg ; MorphF3_00_LOWER.jpg	7082490	0	1	53466	146	0	next	incorrect	457
Vp011	229	Response	2	7135947	53457	1
Vp011	230	Picture	MorphM7_01_orig.jpg ; MorphM7_10_LOWER.jpg	7135956	0	145	17793	146	0	next	hit	459
Vp011	230	Response	1	7153627	17671	1
Vp011	231	Picture	MorphF4_06_orig.jpg ; MorphF4_10_LOWER.jpg	7153749	0	1	47772	2	0	next	incorrect	461
Vp011	231	Response	2	7201387	47638	1
Vp011	232	Picture	MorphM5_10_orig.jpg ; MorphM5_00_LOWER.jpg	7201521	0	1	52913	168	0	next	hit	463
Vp011	232	Response	1	7254426	52905	1
Vp011	233	Picture	MorphF10_07_orig.jpg ; MorphF10_00_LOWER.jpg	7254434	0	167	61041	335	0	next	hit	465
Vp011	233	Response	1	7315466	61032	1
Vp011	234	Picture	MorphM5_04_orig.jpg ; MorphM5_00_LOWER.jpg	7315475	0	168	10238	316	0	next	hit	467
Vp011	234	Response	1	7325706	10231	1
Vp011	235	Picture	MorphF4_01_orig.jpg ; MorphF4_10_LOWER.jpg	7325713	0	148	9362	355	0	next	incorrect	469
Vp011	235	Response	2	7335066	9353	1
Vp011	236	Picture	MorphM2_02_orig.jpg ; MorphM2_10_LOWER.jpg	7335075	0	207	21571	208	0	next	incorrect	471
Vp011	236	Response	2	7356506	21431	1
Vp011	237	Picture	MorphM9_10_orig.jpg ; MorphM9_10_LOWER.jpg	7356646	0	1	7787	177	0	next	hit	473
Vp011	237	Response	1	7364425	7779	1
Vp011	238	Picture	MorphF8_10_orig.jpg ; MorphF8_10_LOWER.jpg	7364433	0	176	8402	177	0	next	hit	475
Vp011	238	Response	1	7372745	8312	1
Vp011	239	Picture	MorphF3_03_orig.jpg ; MorphF3_10_LOWER.jpg	7372835	0	1	9554	2	0	next	incorrect	477
Vp011	239	Response	2	7382265	9430	1
Vp011	240	Picture	MorphF6_08_orig.jpg ; MorphF6_10_LOWER.jpg	7382389	0	1	11147	2	0	next	hit	479
Vp011	240	Response	1	7393385	10996	1
Vp011	241	Picture	MorphM6_00_orig.jpg ; MorphM6_10_LOWER.jpg	7393536	0	1	7033	2	0	next	incorrect	481
Vp011	241	Response	2	7400425	6889	1
Vp011	242	Picture	MorphF8_01_orig.jpg ; MorphF8_00_LOWER.jpg	7400569	0	1	6370	2	0	next	incorrect	483
Vp011	242	Response	2	7406825	6256	1
Vp011	243	Picture	MorphF1_06_orig.jpg ; MorphF1_00_LOWER.jpg	7406939	0	1	6767	2	0	next	incorrect	485
Vp011	243	Response	2	7413625	6686	1
Vp011	244	Picture	MorphF6_01_orig.jpg ; MorphF6_10_LOWER.jpg	7413706	0	1	5686	155	0	next	incorrect	487
Vp011	244	Response	2	7419384	5678	2
Vp011	245	Picture	MorphF3_09_orig.jpg ; MorphF3_00_LOWER.jpg	7419392	0	154	5992	155	0	next	incorrect	489
Vp011	245	Response	2	7425305	5913	1
Vp011	246	Picture	MorphM10_06_orig.jpg ; MorphM10_10_LOWER.jpg	7425384	0	1	6730	172	0	next	hit	491
Vp011	246	Response	1	7432105	6721	1
Vp011	247	Picture	MorphF1_00_orig.jpg ; MorphF1_00_LOWER.jpg	7432114	0	171	6540	172	0	next	incorrect	493
Vp011	247	Response	2	7438505	6391	1
Vp011	248	Picture	MorphM3_06_orig.jpg ; MorphM3_00_LOWER.jpg	7438654	0	1	60976	200	0	next	incorrect	495
Vp011	248	Response	2	7499625	60971	1
Vp011	249	Picture	MorphF4_02_orig.jpg ; MorphF4_10_LOWER.jpg	7499630	0	199	8292	200	0	next	incorrect	497
Vp011	249	Response	2	7507785	8155	1
Vp011	250	Picture	MorphF1_10_orig.jpg ; MorphF1_10_LOWER.jpg	7507922	0	1	5550	159	0	next	incorrect	499
Vp011	250	Response	2	7513465	5543	1
Vp011	251	Picture	MorphM7_06_orig.jpg ; MorphM7_00_LOWER.jpg	7513472	0	158	5442	314	0	next	hit	501
Vp011	251	Response	1	7518904	5432	1
Vp011	252	Picture	MorphF5_09_orig.jpg ; MorphF5_10_LOWER.jpg	7518914	0	156	6904	309	0	next	hit	503
Vp011	252	Response	1	7525784	6870	1
Vp011	253	Picture	MorphF1_03_orig.jpg ; MorphF1_10_LOWER.jpg	7525818	0	153	6215	327	0	next	incorrect	505
Vp011	253	Response	2	7532024	6206	1
Vp011	254	Picture	MorphF2_01_orig.jpg ; MorphF2_00_LOWER.jpg	7532033	0	174	9595	175	0	next	incorrect	507
Vp011	254	Response	2	7541544	9511	1
Vp011	255	Picture	MorphM7_01_orig.jpg ; MorphM7_00_LOWER.jpg	7541628	0	1	26009	2	0	next	incorrect	509
Vp011	255	Response	2	7567544	25916	1
Vp011	256	Picture	MorphM3_02_orig.jpg ; MorphM3_00_LOWER.jpg	7567637	0	1	14066	2	0	next	incorrect	511
Vp011	256	Response	2	7581624	13987	1
Vp011	257	Picture	MorphF5_10_orig.jpg ; MorphF5_00_LOWER.jpg	7581703	0	1	11014	2	0	next	hit	513
Vp011	257	Response	1	7592584	10881	1
Vp011	258	Picture	MorphM4_10_orig.jpg ; MorphM4_10_LOWER.jpg	7592717	0	1	9396	160	0	next	hit	515
Vp011	258	Response	1	7602104	9387	1
Vp011	259	Picture	MorphF10_08_orig.jpg ; MorphF10_10_LOWER.jpg	7602113	0	159	7191	160	0	next	hit	517
Vp011	259	Response	1	7609224	7111	1
Vp011	260	Picture	MorphF4_04_orig.jpg ; MorphF4_00_LOWER.jpg	7609304	0	1	11811	2	0	next	incorrect	519
Vp011	260	Response	2	7620984	11680	1
Vp011	261	Picture	MorphF9_05_orig.jpg ; MorphF9_00_LOWER.jpg	7621115	0	1	30758	163	0	next	incorrect	521
Vp011	261	Response	2	7651864	30749	1
Vp011	262	Picture	MorphF3_08_orig.jpg ; MorphF3_10_LOWER.jpg	7651873	0	162	47518	312	0	next	incorrect	523
Vp011	262	Response	2	7699383	47510	1
Vp011	263	Picture	MorphF2_01_orig.jpg ; MorphF2_10_LOWER.jpg	7699391	0	150	6640	295	0	next	incorrect	525
Vp011	263	Response	2	7706023	6632	1
Vp011	264	Picture	MorphM5_07_orig.jpg ; MorphM5_10_LOWER.jpg	7706031	0	145	9963	146	0	next	hit	527
Vp011	264	Response	1	7715863	9832	1
Vp011	265	Picture	MorphF9_04_orig.jpg ; MorphF9_10_LOWER.jpg	7715994	0	1	34900	2	0	next	incorrect	529
Vp011	265	Response	2	7750823	34829	1
Vp011	266	Picture	MorphF5_03_orig.jpg ; MorphF5_10_LOWER.jpg	7750894	0	1	5839	2	0	next	incorrect	531
Vp011	266	Response	2	7756583	5689	1
Vp011	267	Picture	MorphM10_00_orig.jpg ; MorphM10_00_LOWER.jpg	7756733	0	1	8580	180	0	next	incorrect	533
Vp011	267	Response	2	7765303	8570	1
Vp011	268	Picture	MorphM1_01_orig.jpg ; MorphM1_10_LOWER.jpg	7765313	0	179	8671	180	0	next	incorrect	535
Vp011	268	Response	2	7773863	8550	1
Vp011	269	Picture	MorphM6_07_orig.jpg ; MorphM6_00_LOWER.jpg	7773984	0	1	9488	201	0	next	hit	537
Vp011	269	Response	1	7783463	9479	1
Vp011	270	Picture	MorphF3_02_orig.jpg ; MorphF3_10_LOWER.jpg	7783472	0	200	6303	201	0	next	incorrect	539
Vp011	270	Response	2	7789703	6231	1
Vp011	271	Picture	MorphM2_09_orig.jpg ; MorphM2_00_LOWER.jpg	7789775	0	1	7033	2	0	next	hit	541
Vp011	271	Response	1	7796743	6968	1
Vp011	272	Picture	MorphM6_00_orig.jpg ; MorphM6_00_LOWER.jpg	7796808	0	1	18505	208	0	next	incorrect	543
Vp011	272	Response	2	7815303	18495	1
Vp011	273	Picture	MorphM4_00_orig.jpg ; MorphM4_10_LOWER.jpg	7815313	0	207	57399	208	0	next	incorrect	545
Vp011	273	Response	2	7872582	57269	1
Vp011	274	Picture	MorphF6_09_orig.jpg ; MorphF6_10_LOWER.jpg	7872712	0	1	21877	153	0	next	hit	547
Vp011	274	Response	1	7894582	21870	1
Vp011	275	Picture	MorphF1_10_orig.jpg ; MorphF1_00_LOWER.jpg	7894589	0	152	9122	338	0	next	hit	549
Vp011	275	Response	1	7903702	9113	1
Vp011	276	Picture	MorphM8_09_orig.jpg ; MorphM8_10_LOWER.jpg	7903711	0	186	7198	340	0	next	hit	551
Vp011	276	Response	1	7910902	7191	1
Vp011	277	Picture	MorphF4_02_orig.jpg ; MorphF4_00_LOWER.jpg	7910909	0	154	9176	155	0	next	incorrect	553
Vp011	277	Response	2	7919942	9033	1
Vp011	278	Picture	MorphF7_02_orig.jpg ; MorphF7_10_LOWER.jpg	7920085	0	1	5839	2	0	next	hit	555
Vp011	278	Response	1	7925862	5777	1
Vp011	279	Picture	MorphF2_05_orig.jpg ; MorphF2_10_LOWER.jpg	7925924	0	1	9687	2	0	next	incorrect	557
Vp011	279	Response	2	7935462	9538	1
Vp011	280	Picture	MorphM7_04_orig.jpg ; MorphM7_10_LOWER.jpg	7935611	0	1	8227	2	0	next	hit	559
Vp011	280	Response	1	7943702	8091	1
Vp011	281	Picture	MorphF10_03_orig.jpg ; MorphF10_00_LOWER.jpg	7943838	0	1	11147	2	0	next	hit	561
Vp011	281	Response	1	7954902	11064	1
Vp011	282	Picture	MorphM8_03_orig.jpg ; MorphM8_10_LOWER.jpg	7954985	0	1	8566	194	0	next	hit	563
Vp011	282	Response	1	7963542	8557	1
Vp011	283	Picture	MorphF2_06_orig.jpg ; MorphF2_00_LOWER.jpg	7963551	0	193	12533	194	0	next	incorrect	565
Vp011	283	Response	2	7976022	12471	1
Vp011	284	Picture	MorphF5_07_orig.jpg ; MorphF5_00_LOWER.jpg	7976084	0	1	11227	187	0	next	hit	567
Vp011	284	Response	1	7987302	11218	1
Vp011	285	Picture	MorphM4_04_orig.jpg ; MorphM4_00_LOWER.jpg	7987311	0	186	9209	187	0	next	incorrect	569
Vp011	285	Response	2	7996422	9111	1
Vp011	286	Picture	MorphF1_04_orig.jpg ; MorphF1_10_LOWER.jpg	7996520	0	1	15924	2	0	next	incorrect	571
Vp011	286	Response	2	8012342	15822	1
Vp011	287	Picture	MorphM4_00_orig.jpg ; MorphM4_00_LOWER.jpg	8012444	0	1	12307	168	0	next	incorrect	573
Vp011	287	Response	2	8024742	12298	1
Vp011	288	Picture	MorphM9_00_orig.jpg ; MorphM9_00_LOWER.jpg	8024751	0	167	23654	168	0	next	incorrect	575
Vp011	288	Response	2	8048341	23590	1
Vp011	289	Picture	MorphM8_05_orig.jpg ; MorphM8_00_LOWER.jpg	8048405	0	1	30104	153	0	next	hit	577
Vp011	289	Response	1	8078501	30096	1
Vp011	290	Picture	MorphM7_00_orig.jpg ; MorphM7_10_LOWER.jpg	8078509	0	152	28241	328	0	next	incorrect	579
Vp011	290	Response	2	8106741	28232	1
Vp011	291	Picture	MorphM1_08_orig.jpg ; MorphM1_10_LOWER.jpg	8106750	0	176	31198	339	0	next	incorrect	581
Vp011	291	Response	2	8137941	31191	1
Vp011	292	Picture	MorphF6_05_orig.jpg ; MorphF6_00_LOWER.jpg	8137948	0	163	90529	164	0	next	hit	583
Vp011	292	Response	1	8228340	90392	1
Vp011	293	Picture	MorphF2_02_orig.jpg ; MorphF2_10_LOWER.jpg	8228477	0	1	9820	2	0	next	incorrect	585
Vp011	293	Response	2	8238180	9703	1
Vp011	294	Picture	MorphF9_04_orig.jpg ; MorphF9_00_LOWER.jpg	8238297	0	1	46772	206	0	next	incorrect	587
Vp011	294	Response	2	8285060	46763	1
Vp011	295	Picture	MorphF4_03_orig.jpg ; MorphF4_00_LOWER.jpg	8285069	0	205	6175	206	0	next	incorrect	589
Vp011	295	Response	2	8291140	6071	1
Vp011	296	Picture	MorphF6_04_orig.jpg ; MorphF6_00_LOWER.jpg	8291244	0	1	11663	149	0	next	hit	591
Vp011	296	Response	1	8302900	11656	1
Vp011	297	Picture	MorphM1_08_orig.jpg ; MorphM1_00_LOWER.jpg	8302907	0	148	37701	149	0	next	incorrect	593
Vp011	297	Response	2	8340499	37592	1
Vp011	298	Picture	MorphM2_00_orig.jpg ; MorphM2_00_LOWER.jpg	8340608	0	1	32511	2	0	next	incorrect	595
Vp011	298	Response	2	8372979	32371	1
Vp011	299	Picture	MorphF9_07_orig.jpg ; MorphF9_00_LOWER.jpg	8373119	0	1	12029	182	0	next	hit	597
Vp011	299	Response	1	8385139	12020	1
Vp011	300	Picture	MorphM2_07_orig.jpg ; MorphM2_10_LOWER.jpg	8385148	0	181	7438	355	0	next	hit	599
Vp011	300	Response	1	8392579	7431	1
Vp011	301	Picture	MorphF8_03_orig.jpg ; MorphF8_10_LOWER.jpg	8392586	0	174	19281	175	0	next	incorrect	601
Vp011	301	Response	2	8411779	19193	1
Vp011	302	Picture	MorphF5_08_orig.jpg ; MorphF5_00_LOWER.jpg	8411867	0	1	6719	184	0	next	hit	603
Vp011	302	Response	1	8418579	6712	1
Vp011	303	Picture	MorphM1_05_orig.jpg ; MorphM1_10_LOWER.jpg	8418586	0	183	9338	184	0	next	incorrect	605
Vp011	303	Response	2	8427859	9273	1
Vp011	304	Picture	MorphM5_10_orig.jpg ; MorphM5_10_LOWER.jpg	8427924	0	1	19507	2	0	next	hit	607
Vp011	304	Response	1	8447299	19375	1
Vp011	305	Picture	MorphF1_07_orig.jpg ; MorphF1_10_LOWER.jpg	8447431	0	1	56529	2	0	next	incorrect	609
Vp011	305	Response	2	8503859	56428	1
Vp011	306	Picture	MorphM3_05_orig.jpg ; MorphM3_00_LOWER.jpg	8503960	0	1	8758	2	0	next	incorrect	611
Vp011	306	Response	2	8512578	8618	1
Vp011	307	Picture	MorphM2_03_orig.jpg ; MorphM2_00_LOWER.jpg	8512718	0	1	7948	149	0	next	incorrect	613
Vp011	307	Response	2	8520658	7940	1
Vp011	308	Picture	MorphM8_04_orig.jpg ; MorphM8_00_LOWER.jpg	8520666	0	148	18858	149	0	next	hit	615
Vp011	308	Response	1	8539458	18792	1
Vp011	309	Picture	MorphF1_08_orig.jpg ; MorphF1_00_LOWER.jpg	8539524	0	1	23487	2	0	next	incorrect	617
Vp011	309	Response	2	8562898	23374	1
Vp011	310	Picture	MorphM5_04_orig.jpg ; MorphM5_10_LOWER.jpg	8563011	0	1	8056	174	0	next	hit	619
Vp011	310	Response	1	8571057	8046	2
Vp011	311	Picture	MorphF3_10_orig.jpg ; MorphF3_00_LOWER.jpg	8571067	0	173	10078	353	0	next	hit	621
Vp011	311	Response	1	8581138	10071	1
Vp011	312	Picture	MorphM10_01_orig.jpg ; MorphM10_00_LOWER.jpg	8581145	0	180	11193	181	0	next	incorrect	623
Vp011	312	Response	2	8592258	11113	1
Vp011	313	Picture	MorphM1_01_orig.jpg ; MorphM1_00_LOWER.jpg	8592338	0	1	8094	2	0	next	incorrect	625
Vp011	313	Response	2	8600338	8000	1
Vp011	314	Picture	MorphF8_02_orig.jpg ; MorphF8_00_LOWER.jpg	8600432	0	1	13512	158	0	next	incorrect	627
Vp011	314	Response	2	8613938	13506	1
Vp011	315	Picture	MorphM3_04_orig.jpg ; MorphM3_10_LOWER.jpg	8613944	0	157	15682	158	0	next	incorrect	629
Vp011	315	Response	2	8629538	15594	1
Vp011	316	Picture	MorphM2_06_orig.jpg ; MorphM2_10_LOWER.jpg	8629626	0	1	8479	149	0	next	hit	631
Vp011	316	Response	1	8638098	8472	1
Vp011	317	Picture	MorphF2_04_orig.jpg ; MorphF2_00_LOWER.jpg	8638105	0	148	8241	149	0	next	incorrect	633
Vp011	317	Response	2	8646258	8153	1
Vp011	318	Picture	MorphM9_00_orig.jpg ; MorphM9_10_LOWER.jpg	8646346	0	1	21201	166	0	next	incorrect	635
Vp011	318	Response	2	8667538	21192	1
Vp011	319	Picture	MorphF10_10_orig.jpg ; MorphF10_10_LOWER.jpg	8667547	0	165	8656	167	0	next	hit	637
Vp011	319	Response	1	8676097	8550	1
Vp011	320	Picture	MorphM2_10_orig.jpg ; MorphM2_00_LOWER.jpg	8676203	0	2	8493	3	0	next	hit	639
Vp011	320	Response	1	8684577	8374	1
Vp011	321	Picture	MorphM6_08_orig.jpg ; MorphM6_10_LOWER.jpg	8684696	0	1	8095	2	0	next	incorrect	641
Vp011	321	Response	2	8692657	7961	1
Vp011	322	Picture	MorphM4_06_orig.jpg ; MorphM4_00_LOWER.jpg	8692791	0	1	13668	2	0	next	incorrect	643
Vp011	322	Response	2	8706337	13546	1
Vp011	323	Picture	MorphM2_10_orig.jpg ; MorphM2_10_LOWER.jpg	8706459	0	1	6635	2	0	next	hit	645
Vp011	323	Response	1	8712977	6518	1
Vp011	324	Picture	MorphM7_05_orig.jpg ; MorphM7_00_LOWER.jpg	8713094	0	1	8360	2	0	next	hit	647
Vp011	324	Response	1	8721376	8282	2
Vp011	325	Picture	MorphF8_00_orig.jpg ; MorphF8_10_LOWER.jpg	8721454	0	1	10330	155	0	next	incorrect	649
Vp011	325	Response	2	8731777	10323	1
Vp011	326	Picture	MorphF3_05_orig.jpg ; MorphF3_10_LOWER.jpg	8731784	0	154	14720	318	0	next	incorrect	651
Vp011	326	Response	2	8746497	14713	1
Vp011	327	Picture	MorphM9_09_orig.jpg ; MorphM9_00_LOWER.jpg	8746504	0	164	12238	165	0	next	hit	653
Vp011	327	Response	1	8758657	12153	1
Vp011	328	Picture	MorphF8_08_orig.jpg ; MorphF8_00_LOWER.jpg	8758742	0	1	6323	181	0	next	incorrect	655
Vp011	328	Response	2	8765057	6315	1
Vp011	329	Picture	MorphM9_05_orig.jpg ; MorphM9_10_LOWER.jpg	8765065	0	180	152650	181	0	next	incorrect	657
Vp011	329	Response	2	8917616	152551	1
Vp011	330	Picture	MorphM6_10_orig.jpg ; MorphM6_00_LOWER.jpg	8917715	0	1	16057	2	0	next	hit	659
Vp011	330	Response	1	8933696	15981	1
Vp011	331	Picture	MorphM5_02_orig.jpg ; MorphM5_00_LOWER.jpg	8933772	0	1	13270	2	0	next	hit	661
Vp011	331	Response	1	8946896	13124	1
Vp011	332	Picture	MorphF2_07_orig.jpg ; MorphF2_00_LOWER.jpg	8947042	0	1	11943	2	0	next	incorrect	663
Vp011	332	Response	2	8958896	11854	1
Vp011	333	Picture	MorphM8_07_orig.jpg ; MorphM8_00_LOWER.jpg	8958985	0	1	12319	157	0	next	hit	665
Vp011	333	Response	1	8971296	12311	1
Vp011	334	Picture	MorphM9_02_orig.jpg ; MorphM9_10_LOWER.jpg	8971304	0	156	14884	157	0	next	incorrect	667
Vp011	334	Response	2	8986095	14791	1
Vp011	335	Picture	MorphF3_01_orig.jpg ; MorphF3_10_LOWER.jpg	8986188	0	1	14185	149	0	next	incorrect	669
Vp011	335	Response	2	9000335	14147	1
Vp011	336	Picture	MorphM10_05_orig.jpg ; MorphM10_10_LOWER.jpg	9000373	0	148	7312	149	0	next	hit	671
Vp011	336	Response	1	9007535	7162	1
Vp011	337	Picture	MorphF3_03_orig.jpg ; MorphF3_00_LOWER.jpg	9007685	0	1	6635	2	0	next	incorrect	673
Vp011	337	Response	2	9014255	6570	1
Vp011	338	Picture	MorphM4_01_orig.jpg ; MorphM4_10_LOWER.jpg	9014320	0	1	9625	197	0	next	incorrect	675
Vp011	338	Response	2	9023935	9615	1
Vp011	339	Picture	MorphF7_03_orig.jpg ; MorphF7_00_LOWER.jpg	9023945	0	196	44649	197	0	next	hit	677
Vp011	339	Response	1	9068495	44550	1
Vp011	340	Picture	MorphM5_01_orig.jpg ; MorphM5_00_LOWER.jpg	9068594	0	1	13933	3	0	next	hit	679
Vp011	340	Response	1	9082415	13821	1
Vp011	341	Picture	MorphF5_05_orig.jpg ; MorphF5_00_LOWER.jpg	9082527	0	2	41655	149	0	next	hit	681
Vp011	341	Response	1	9124175	41648	1
Vp011	342	Picture	MorphF10_05_orig.jpg ; MorphF10_00_LOWER.jpg	9124182	0	147	9036	148	0	next	incorrect	683
Vp011	342	Response	2	9133135	8953	1
Vp011	343	Picture	MorphM4_05_orig.jpg ; MorphM4_10_LOWER.jpg	9133218	0	1	15364	164	0	next	incorrect	685
Vp011	343	Response	2	9148574	15356	1
Vp011	344	Picture	MorphM8_02_orig.jpg ; MorphM8_00_LOWER.jpg	9148582	0	163	52313	164	0	next	incorrect	687
Vp011	344	Response	2	9200814	52232	1
Vp011	345	Picture	MorphM5_06_orig.jpg ; MorphM5_10_LOWER.jpg	9200895	0	1	9820	2	0	next	hit	689
Vp011	345	Response	1	9210574	9679	1
Vp011	346	Picture	MorphM3_04_orig.jpg ; MorphM3_00_LOWER.jpg	9210715	0	1	64348	145	0	next	incorrect	691
Vp011	346	Response	2	9275054	64339	1
Vp011	347	Picture	MorphF1_02_orig.jpg ; MorphF1_00_LOWER.jpg	9275063	0	144	6320	338	0	next	incorrect	693
Vp011	347	Response	2	9281374	6311	1
Vp011	348	Picture	MorphM7_10_orig.jpg ; MorphM7_00_LOWER.jpg	9281383	0	194	7998	352	0	next	hit	695
Vp011	348	Response	1	9289374	7991	1
Vp011	349	Picture	MorphF7_06_orig.jpg ; MorphF7_10_LOWER.jpg	9289381	0	158	6792	159	0	next	hit	697
Vp011	349	Response	1	9296094	6713	1
Vp011	350	Picture	MorphM2_00_orig.jpg ; MorphM2_10_LOWER.jpg	9296173	0	1	6237	2	0	next	incorrect	699
Vp011	350	Response	2	9302334	6161	1
Vp011	351	Picture	MorphM3_09_orig.jpg ; MorphM3_00_LOWER.jpg	9302410	0	1	17611	172	0	next	incorrect	701
Vp011	351	Response	2	9320013	17603	1
Vp011	352	Picture	MorphF7_01_orig.jpg ; MorphF7_10_LOWER.jpg	9320021	0	171	26402	347	0	next	hit	703
Vp011	352	Response	1	9346413	26392	1
Vp011	353	Picture	MorphF3_06_orig.jpg ; MorphF3_00_LOWER.jpg	9346423	0	176	34544	177	0	next	incorrect	705
Vp011	353	Response	2	9380893	34470	1
Vp011	354	Picture	MorphF2_03_orig.jpg ; MorphF2_10_LOWER.jpg	9380967	0	1	14332	2	0	next	incorrect	707
Vp011	354	Response	2	9395213	14246	1
Vp011	355	Picture	MorphM1_09_orig.jpg ; MorphM1_10_LOWER.jpg	9395299	0	1	39362	184	0	next	incorrect	709
Vp011	355	Response	2	9434653	39354	1
Vp011	356	Picture	MorphF2_10_orig.jpg ; MorphF2_10_LOWER.jpg	9434661	0	183	10640	342	0	next	hit	711
Vp011	356	Response	1	9445293	10632	1
Vp011	357	Picture	MorphM3_00_orig.jpg ; MorphM3_00_LOWER.jpg	9445301	0	159	24159	310	0	next	incorrect	713
Vp011	357	Response	2	9469453	24152	1
Vp011	358	Picture	MorphF3_08_orig.jpg ; MorphF3_00_LOWER.jpg	9469460	0	151	15920	306	0	next	hit	715
Vp011	358	Response	1	9485372	15912	1
Vp011	359	Picture	MorphF1_00_orig.jpg ; MorphF1_10_LOWER.jpg	9485380	0	155	8116	156	0	next	incorrect	717
Vp011	359	Response	2	9493372	7992	1
Vp011	360	Picture	MorphF7_00_orig.jpg ; MorphF7_10_LOWER.jpg	9493496	0	1	11943	2	0	next	incorrect	719
Vp011	360	Response	2	9505292	11796	1
Vp011	361	Picture	MorphM7_10_orig.jpg ; MorphM7_10_LOWER.jpg	9505439	0	1	7166	2	0	next	hit	721
Vp011	361	Response	1	9512492	7053	1
Vp011	362	Picture	MorphF1_01_orig.jpg ; MorphF1_10_LOWER.jpg	9512605	0	1	7962	2	0	next	incorrect	723
Vp011	362	Response	2	9520492	7887	1
Vp011	363	Picture	MorphF7_08_orig.jpg ; MorphF7_10_LOWER.jpg	9520567	0	1	7431	2	0	next	hit	725
Vp011	363	Response	1	9527852	7285	1
Vp011	364	Picture	MorphF1_02_orig.jpg ; MorphF1_10_LOWER.jpg	9527998	0	1	9142	149	0	next	incorrect	727
Vp011	364	Response	2	9537132	9134	1
Vp011	365	Picture	MorphF7_07_orig.jpg ; MorphF7_10_LOWER.jpg	9537140	0	148	9436	149	0	next	hit	729
Vp011	365	Response	1	9546492	9352	1
Vp011	366	Picture	MorphF8_05_orig.jpg ; MorphF8_10_LOWER.jpg	9546576	0	1	74709	2	0	next	incorrect	731
Vp011	366	Response	2	9621212	74636	1
Vp011	367	Picture	MorphM3_07_orig.jpg ; MorphM3_10_LOWER.jpg	9621285	0	1	8493	2	0	next	incorrect	733
Vp011	367	Response	2	9629692	8407	1
Vp011	368	Picture	MorphM7_07_orig.jpg ; MorphM7_00_LOWER.jpg	9629778	0	1	6883	152	0	next	hit	735
Vp011	368	Response	1	9636652	6874	1
Vp011	369	Picture	MorphM4_08_orig.jpg ; MorphM4_00_LOWER.jpg	9636661	0	151	107105	152	0	next	hit	737
Vp011	369	Response	1	9743691	107030	1
Vp011	370	Picture	MorphM1_06_orig.jpg ; MorphM1_10_LOWER.jpg	9743766	0	1	17212	174	0	next	incorrect	739
Vp011	370	Response	2	9760971	17205	1
Vp011	371	Picture	MorphF7_03_orig.jpg ; MorphF7_10_LOWER.jpg	9760978	0	173	22316	323	0	next	incorrect	741
Vp011	371	Response	2	9783291	22313	1
Vp011	372	Picture	MorphF10_10_orig.jpg ; MorphF10_00_LOWER.jpg	9783294	0	150	13526	309	0	next	hit	743
Vp011	372	Response	1	9796811	13517	1
Vp011	373	Picture	MorphF9_10_orig.jpg ; MorphF9_10_LOWER.jpg	9796820	0	159	8518	160	0	next	hit	745
Vp011	373	Response	1	9805210	8390	1
Vp011	374	Picture	MorphF7_04_orig.jpg ; MorphF7_00_LOWER.jpg	9805338	0	1	13270	2	0	next	hit	747
Vp011	374	Response	1	9818491	13153	1
Vp011	375	Picture	MorphM4_09_orig.jpg ; MorphM4_00_LOWER.jpg	9818608	0	1	10616	2	0	next	hit	749
Vp011	375	Response	1	9829130	10522	1
Vp011	376	Picture	MorphM6_10_orig.jpg ; MorphM6_10_LOWER.jpg	9829224	0	1	6502	2	0	next	hit	751
Vp011	376	Response	1	9835610	6386	1
Vp011	377	Picture	MorphM10_03_orig.jpg ; MorphM10_00_LOWER.jpg	9835726	0	1	17517	2	0	next	incorrect	753
Vp011	377	Response	2	9853130	17404	1
Vp011	378	Picture	MorphF10_00_orig.jpg ; MorphF10_00_LOWER.jpg	9853243	0	1	13094	178	0	next	incorrect	755
Vp011	378	Response	2	9866330	13087	1
Vp011	379	Picture	MorphF9_08_orig.jpg ; MorphF9_00_LOWER.jpg	9866337	0	177	10924	178	0	next	hit	757
Vp011	379	Response	1	9877130	10793	1
Vp011	380	Picture	MorphF5_08_orig.jpg ; MorphF5_10_LOWER.jpg	9877261	0	1	7033	2	0	next	hit	759
Vp011	380	Response	1	9884170	6909	1
Vp011	381	Picture	MorphF8_04_orig.jpg ; MorphF8_10_LOWER.jpg	9884294	0	1	53080	2	0	next	incorrect	761
Vp011	381	Response	2	9937290	52996	1
Vp011	382	Picture	MorphF6_00_orig.jpg ; MorphF6_00_LOWER.jpg	9937374	0	1	7165	3	0	next	incorrect	763
Vp011	382	Response	2	9944410	7036	1
Vp011	383	Picture	MorphM10_07_orig.jpg ; MorphM10_10_LOWER.jpg	9944539	0	2	8493	3	0	next	hit	765
Vp011	383	Response	1	9952890	8351	1
Vp011	384	Picture	MorphM5_03_orig.jpg ; MorphM5_00_LOWER.jpg	9953032	0	1	70825	171	0	next	incorrect	767
Vp011	384	Response	2	10023849	70817	1
Vp011	385	Picture	MorphM8_03_orig.jpg ; MorphM8_00_LOWER.jpg	10023857	0	170	93589	171	0	next	incorrect	769
Vp011	385	Response	2	10117369	93512	1
Vp011	386	Picture	MorphM5_01_orig.jpg ; MorphM5_10_LOWER.jpg	10117446	0	1	10749	2	0	next	incorrect	771
Vp011	386	Response	2	10128089	10643	1
Vp011	387	Picture	MorphF6_09_orig.jpg ; MorphF6_00_LOWER.jpg	10128195	0	1	24151	2	0	next	hit	773
Vp011	387	Response	1	10152248	24053	1
Vp011	388	Picture	MorphF4_10_orig.jpg ; MorphF4_10_LOWER.jpg	10152346	0	1	11014	2	0	next	hit	775
Vp011	388	Response	1	10163288	10942	1
Vp011	389	Picture	MorphF2_09_orig.jpg ; MorphF2_10_LOWER.jpg	10163360	0	1	11545	2	0	next	hit	777
Vp011	389	Response	1	10174808	11448	1
Vp011	390	Picture	MorphM2_01_orig.jpg ; MorphM2_00_LOWER.jpg	10174905	0	1	8071	158	0	next	incorrect	779
Vp011	390	Response	2	10182968	8063	1
Vp011	391	Picture	MorphF3_06_orig.jpg ; MorphF3_10_LOWER.jpg	10182976	0	157	32535	158	0	next	hit	781
Vp011	391	Response	1	10215368	32392	1
Vp011	392	Picture	MorphF2_06_orig.jpg ; MorphF2_10_LOWER.jpg	10215511	0	1	27999	2	0	next	incorrect	783
Vp011	392	Response	2	10243448	27937	1
Vp011	393	Picture	MorphF8_08_orig.jpg ; MorphF8_10_LOWER.jpg	10243510	0	1	27734	2	0	next	hit	785
Vp011	393	Response	1	10271128	27618	1
Vp011	394	Picture	MorphF9_06_orig.jpg ; MorphF9_10_LOWER.jpg	10271244	0	1	25009	206	0	next	incorrect	787
Vp011	394	Response	2	10296248	25004	1
Vp011	395	Picture	MorphM10_09_orig.jpg ; MorphM10_10_LOWER.jpg	10296253	0	205	8299	206	0	next	hit	789
Vp011	395	Response	1	10304487	8234	1
Vp011	396	Picture	MorphF1_03_orig.jpg ; MorphF1_00_LOWER.jpg	10304552	0	1	19772	2	0	next	incorrect	791
Vp011	396	Response	2	10324247	19695	1
Vp011	397	Picture	MorphM4_04_orig.jpg ; MorphM4_10_LOWER.jpg	10324324	0	1	11146	2	0	next	incorrect	793
Vp011	397	Response	2	10335367	11043	1
Vp011	398	Picture	MorphF10_08_orig.jpg ; MorphF10_00_LOWER.jpg	10335470	0	1	20145	160	0	next	hit	795
Vp011	398	Response	1	10355607	20137	1
Vp011	399	Picture	MorphF3_00_orig.jpg ; MorphF3_10_LOWER.jpg	10355615	0	159	7589	161	0	next	incorrect	797
Vp011	399	Response	2	10363127	7512	1
Vp011	400	Picture	MorphF7_10_orig.jpg ; MorphF7_00_LOWER.jpg	10363204	0	2	9157	3	0	next	hit	799
Vp011	400	Response	1	10372247	9043	1
Vp011	401	Picture	MorphF8_07_orig.jpg ; MorphF8_00_LOWER.jpg	10372361	0	1	11810	2	0	next	hit	801
Vp011	401	Response	1	10384087	11726	1
Vp011	402	Picture	MorphF4_07_orig.jpg ; MorphF4_10_LOWER.jpg	10384171	0	1	33705	2	0	next	hit	803
Vp011	402	Response	1	10417767	33596	1
Vp011	403	Picture	MorphF8_02_orig.jpg ; MorphF8_10_LOWER.jpg	10417876	0	1	24682	2	0	next	incorrect	805
Vp011	403	Response	2	10442487	24611	1
Vp011	404	Picture	MorphM5_09_orig.jpg ; MorphM5_00_LOWER.jpg	10442558	0	1	25346	2	0	next	hit	807
Vp011	404	Response	1	10467766	25208	1
Vp011	405	Picture	MorphM8_10_orig.jpg ; MorphM8_10_LOWER.jpg	10467904	0	1	18830	148	0	next	hit	809
Vp011	405	Response	1	10486726	18822	1
Vp011	406	Picture	MorphM7_05_orig.jpg ; MorphM7_10_LOWER.jpg	10486734	0	147	9120	330	0	next	hit	811
Vp011	406	Response	1	10495846	9112	1
Vp011	407	Picture	MorphM8_01_orig.jpg ; MorphM8_00_LOWER.jpg	10495854	0	183	9604	184	0	next	incorrect	813
Vp011	407	Response	2	10505366	9512	1
Vp011	408	Picture	MorphM10_04_orig.jpg ; MorphM10_10_LOWER.jpg	10505458	0	1	7696	2	0	next	hit	815
Vp011	408	Response	1	10513046	7588	1
Vp011	409	Picture	MorphF9_01_orig.jpg ; MorphF9_10_LOWER.jpg	10513154	0	1	9501	188	0	next	incorrect	817
Vp011	409	Response	2	10522646	9492	1
Vp011	410	Picture	MorphM3_10_orig.jpg ; MorphM3_00_LOWER.jpg	10522655	0	187	35038	369	0	next	incorrect	819
Vp011	410	Response	2	10557686	35031	1
Vp011	411	Picture	MorphF9_07_orig.jpg ; MorphF9_10_LOWER.jpg	10557693	0	182	47687	183	0	next	hit	821
Vp011	411	Response	1	10605286	47593	1
Vp011	412	Picture	MorphF5_01_orig.jpg ; MorphF5_00_LOWER.jpg	10605380	0	1	12553	188	0	next	incorrect	823
Vp011	412	Response	2	10617926	12546	1
Vp011	413	Picture	MorphM3_10_orig.jpg ; MorphM3_10_LOWER.jpg	10617933	0	187	25532	188	0	next	hit	825
Vp011	413	Response	1	10643365	25432	1
Vp011	414	Picture	MorphM10_00_orig.jpg ; MorphM10_10_LOWER.jpg	10643465	0	1	18843	2	0	next	incorrect	827
Vp011	414	Response	2	10662165	18700	1
Vp011	415	Picture	MorphM6_07_orig.jpg ; MorphM6_10_LOWER.jpg	10662308	0	1	74444	2	0	next	hit	829
Vp011	415	Response	1	10736645	74337	1
Vp011	416	Picture	MorphM4_08_orig.jpg ; MorphM4_10_LOWER.jpg	10736752	0	1	17500	151	0	next	hit	831
Vp011	416	Response	1	10754245	17493	1
Vp011	417	Picture	MorphF2_00_orig.jpg ; MorphF2_10_LOWER.jpg	10754252	0	150	8774	151	0	next	incorrect	833
Vp011	417	Response	2	10762965	8713	1
Vp011	418	Picture	MorphF6_04_orig.jpg ; MorphF6_10_LOWER.jpg	10763026	0	1	47905	2	0	next	incorrect	835
Vp011	418	Response	2	10810804	47778	1
Vp011	419	Picture	MorphM2_07_orig.jpg ; MorphM2_00_LOWER.jpg	10810931	0	1	24549	2	0	next	hit	837
Vp011	419	Response	1	10835364	24433	1
Vp011	420	Picture	MorphM3_03_orig.jpg ; MorphM3_10_LOWER.jpg	10835480	0	1	25332	148	0	next	incorrect	839
Vp011	420	Response	2	10860804	25324	1
Vp011	421	Picture	MorphF1_06_orig.jpg ; MorphF1_10_LOWER.jpg	10860812	0	147	36373	148	0	next	incorrect	841
Vp011	421	Response	2	10897124	36312	1
Vp011	422	Picture	MorphF3_02_orig.jpg ; MorphF3_00_LOWER.jpg	10897185	0	1	15260	2	0	next	incorrect	843
Vp011	422	Response	2	10912324	15139	1
Vp011	423	Picture	MorphM1_07_orig.jpg ; MorphM1_10_LOWER.jpg	10912445	0	1	74710	2	0	next	incorrect	845
Vp011	423	Response	2	10987043	74598	1
Vp011	424	Picture	MorphM2_02_orig.jpg ; MorphM2_00_LOWER.jpg	10987155	0	1	10350	2	0	next	incorrect	847
Vp011	424	Response	2	10997363	10208	1
Vp011	425	Picture	MorphM1_07_orig.jpg ; MorphM1_00_LOWER.jpg	10997505	0	1	12208	3	0	next	incorrect	849
Vp011	425	Response	2	11009603	12098	1
Vp011	426	Picture	MorphF7_04_orig.jpg ; MorphF7_10_LOWER.jpg	11009713	0	2	23621	3	0	next	hit	851
Vp011	426	Response	1	11033203	23490	1
Vp011	427	Picture	MorphM8_09_orig.jpg ; MorphM8_00_LOWER.jpg	11033334	0	1	17251	2	0	next	hit	853
Vp011	427	Response	1	11050483	17149	1
Vp011	428	Picture	MorphM1_04_orig.jpg ; MorphM1_10_LOWER.jpg	11050585	0	1	17649	2	0	next	incorrect	855
Vp011	428	Response	2	11068163	17578	1
Vp011	429	Picture	MorphM2_05_orig.jpg ; MorphM2_00_LOWER.jpg	11068234	0	1	110936	2	0	next	hit	857
Vp011	429	Response	1	11179042	110808	1
Vp011	430	Picture	MorphM10_09_orig.jpg ; MorphM10_00_LOWER.jpg	11179170	0	1	8599	161	0	next	hit	859
Vp011	430	Response	1	11187762	8592	1
Vp011	431	Picture	MorphF4_08_orig.jpg ; MorphF4_00_LOWER.jpg	11187769	0	160	83627	161	0	next	incorrect	861
Vp011	431	Response	2	11271281	83512	1
Vp011	432	Picture	MorphF9_09_orig.jpg ; MorphF9_10_LOWER.jpg	11271396	0	1	13093	179	0	next	hit	863
Vp011	432	Response	1	11284481	13085	1
Vp011	433	Picture	MorphM8_07_orig.jpg ; MorphM8_10_LOWER.jpg	11284489	0	178	13712	179	0	next	hit	865
Vp011	433	Response	1	11298081	13592	1
Vp011	434	Picture	MorphF9_10_orig.jpg ; MorphF9_00_LOWER.jpg	11298201	0	1	11247	167	0	next	hit	867
Vp011	434	Response	1	11309441	11240	1
Vp011	435	Picture	MorphF6_08_orig.jpg ; MorphF6_00_LOWER.jpg	11309448	0	166	10383	167	0	next	hit	869
Vp011	435	Response	1	11319681	10233	1
Vp011	436	Picture	MorphF4_03_orig.jpg ; MorphF4_10_LOWER.jpg	11319831	0	1	7962	2	0	next	incorrect	871
Vp011	436	Response	2	11327681	7850	1
Vp011	437	Picture	MorphF5_09_orig.jpg ; MorphF5_00_LOWER.jpg	11327793	0	1	7696	2	0	next	hit	873
Vp011	437	Response	1	11335361	7568	1
Vp011	438	Picture	MorphM8_00_orig.jpg ; MorphM8_10_LOWER.jpg	11335489	0	1	20038	2	0	next	incorrect	875
Vp011	438	Response	2	11355441	19952	1
Vp011	439	Picture	MorphF3_10_orig.jpg ; MorphF3_10_LOWER.jpg	11355527	0	1	9121	170	0	next	hit	877
Vp011	439	Response	1	11364641	9114	1
Vp011	440	Picture	MorphF4_00_orig.jpg ; MorphF4_00_LOWER.jpg	11364648	0	169	9440	319	0	next	incorrect	879
Vp011	440	Response	2	11374081	9433	1
Vp011	441	Picture	MorphF2_08_orig.jpg ; MorphF2_00_LOWER.jpg	11374088	0	150	14746	151	0	next	hit	881
Vp011	441	Response	1	11388721	14633	1
Vp011	442	Picture	MorphF5_04_orig.jpg ; MorphF5_10_LOWER.jpg	11388834	0	1	9953	2	0	next	incorrect	883
Vp011	442	Response	2	11398641	9807	1
Vp011	443	Picture	MorphM9_07_orig.jpg ; MorphM9_10_UPPER.jpg	11398787	0	1	7563	2	0	next	hit	885
Vp011	443	Response	1	11406241	7454	1
Vp011	444	Picture	MorphM7_10_orig.jpg ; MorphM7_10_UPPER.jpg	11406350	0	1	7830	2	0	next	hit	887
Vp011	444	Response	1	11414081	7731	1
Vp011	445	Picture	MorphF1_09_orig.jpg ; MorphF1_10_UPPER.jpg	11414180	0	1	13137	2	0	next	hit	889
Vp011	445	Response	1	11427201	13021	1
Vp011	446	Picture	MorphM10_08_orig.jpg ; MorphM10_00_UPPER.jpg	11427317	0	1	19332	177	0	next	incorrect	891
Vp011	446	Response	2	11446640	19323	1
Vp011	447	Picture	MorphM6_01_orig.jpg ; MorphM6_00_UPPER.jpg	11446649	0	176	143888	177	0	next	incorrect	893
Vp011	447	Response	2	11590400	143751	1
Vp011	448	Picture	MorphM5_03_orig.jpg ; MorphM5_10_UPPER.jpg	11590537	0	1	18830	148	0	next	hit	895
Vp011	448	Response	1	11609359	18822	1
Vp011	449	Picture	MorphM7_00_orig.jpg ; MorphM7_10_UPPER.jpg	11609367	0	147	99802	148	0	next	incorrect	897
Vp011	449	Response	2	11709039	99672	1
Vp011	450	Picture	MorphF6_10_orig.jpg ; MorphF6_00_UPPER.jpg	11709169	0	1	35829	2	0	next	hit	899
Vp011	450	Response	1	11744879	35710	1
Vp011	451	Picture	MorphF10_02_orig.jpg ; MorphF10_00_UPPER.jpg	11744998	0	1	34900	2	0	next	incorrect	901
Vp011	451	Response	2	11779758	34760	1
Vp011	452	Picture	MorphF1_05_orig.jpg ; MorphF1_10_UPPER.jpg	11779898	0	1	10589	162	0	next	hit	903
Vp011	452	Response	1	11790478	10580	1
Vp011	453	Picture	MorphM8_09_orig.jpg ; MorphM8_10_UPPER.jpg	11790487	0	161	8640	307	0	next	hit	905
Vp011	453	Response	1	11799118	8631	1
Vp011	454	Picture	MorphF5_09_orig.jpg ; MorphF5_10_UPPER.jpg	11799127	0	146	32080	325	0	next	hit	907
Vp011	454	Response	1	11831198	32071	1
Vp011	455	Picture	MorphF7_03_orig.jpg ; MorphF7_00_UPPER.jpg	11831207	0	179	12640	324	0	next	incorrect	909
Vp011	455	Response	2	11843838	12631	1
Vp011	456	Picture	MorphM2_01_orig.jpg ; MorphM2_10_UPPER.jpg	11843847	0	145	6779	146	0	next	incorrect	911
Vp011	456	Response	2	11850558	6711	1
Vp011	457	Picture	MorphM6_06_orig.jpg ; MorphM6_00_UPPER.jpg	11850626	0	1	23090	2	0	next	hit	913
Vp011	457	Response	1	11873598	22972	1
Vp011	458	Picture	MorphF4_09_orig.jpg ; MorphF4_00_UPPER.jpg	11873716	0	1	12450	158	0	next	hit	915
Vp011	458	Response	1	11886158	12442	1
Vp011	459	Picture	MorphF2_06_orig.jpg ; MorphF2_10_UPPER.jpg	11886166	0	157	9976	158	0	next	hit	917
Vp011	459	Response	1	11896078	9912	1
Vp011	460	Picture	MorphF6_01_orig.jpg ; MorphF6_00_UPPER.jpg	11896142	0	1	9624	198	0	next	incorrect	919
Vp011	460	Response	2	11905758	9616	1
Vp011	461	Picture	MorphF9_06_orig.jpg ; MorphF9_10_UPPER.jpg	11905766	0	197	10812	198	0	next	incorrect	921
Vp011	461	Response	2	11916478	10712	1
Vp011	462	Picture	MorphM5_10_orig.jpg ; MorphM5_00_UPPER.jpg	11916578	0	1	12548	193	0	next	hit	923
Vp011	462	Response	1	11929118	12540	1
Vp011	463	Picture	MorphF3_00_orig.jpg ; MorphF3_00_UPPER.jpg	11929126	0	192	15520	390	0	next	hit	925
Vp011	463	Response	1	11944637	15511	1
Vp011	464	Picture	MorphM2_02_orig.jpg ; MorphM2_00_UPPER.jpg	11944646	0	198	27134	200	0	next	incorrect	927
Vp011	464	Response	2	11971677	27031	1
Vp011	465	Picture	MorphF3_07_orig.jpg ; MorphF3_10_UPPER.jpg	11971780	0	2	9820	3	0	next	hit	929
Vp011	465	Response	1	11981517	9737	1
Vp011	466	Picture	MorphM10_01_orig.jpg ; MorphM10_00_UPPER.jpg	11981600	0	1	14066	2	0	next	incorrect	931
Vp011	466	Response	2	11995517	13917	1
Vp011	467	Picture	MorphM2_00_orig.jpg ; MorphM2_00_UPPER.jpg	11995666	0	1	7697	2	0	next	incorrect	933
Vp011	467	Response	2	12003277	7611	1
Vp011	468	Picture	MorphF4_10_orig.jpg ; MorphF4_10_UPPER.jpg	12003363	0	1	7166	2	0	next	hit	935
Vp011	468	Response	1	12010397	7034	1
Vp011	469	Picture	MorphF7_04_orig.jpg ; MorphF7_10_UPPER.jpg	12010529	0	1	330756	197	0	next	hit	937
Vp011	469	Response	1	12341275	330746	1
Vp011	470	Picture	MorphF8_10_orig.jpg ; MorphF8_10_UPPER.jpg	12341285	0	196	27796	197	0	next	hit	939
Vp011	470	Response	1	12368955	27670	1
Vp011	471	Picture	MorphF4_07_orig.jpg ; MorphF4_10_UPPER.jpg	12369081	0	1	7001	167	0	next	hit	941
Vp011	471	Response	1	12376075	6994	1
Vp011	472	Picture	MorphM10_02_orig.jpg ; MorphM10_00_UPPER.jpg	12376082	0	166	26398	341	0	next	incorrect	943
Vp011	472	Response	2	12402475	26393	1
Vp011	473	Picture	MorphF9_00_orig.jpg ; MorphF9_00_UPPER.jpg	12402480	0	175	10244	324	0	next	incorrect	945
Vp011	473	Response	2	12412715	10235	1
Vp011	474	Picture	MorphM7_04_orig.jpg ; MorphM7_00_UPPER.jpg	12412724	0	149	35313	150	0	next	hit	947
Vp011	474	Response	1	12447914	35190	1
Vp011	475	Picture	MorphF2_07_orig.jpg ; MorphF2_00_UPPER.jpg	12448037	0	1	39677	2	0	next	incorrect	949
Vp011	475	Response	2	12487594	39557	1
Vp011	476	Picture	MorphF7_06_orig.jpg ; MorphF7_00_UPPER.jpg	12487714	0	1	51222	2	0	next	hit	951
Vp011	476	Response	1	12538874	51160	1
Vp011	477	Picture	MorphM7_04_orig.jpg ; MorphM7_10_UPPER.jpg	12538936	0	1	19225	151	0	next	hit	953
Vp011	477	Response	1	12558154	19218	1
Vp011	478	Picture	MorphF9_02_orig.jpg ; MorphF9_00_UPPER.jpg	12558161	0	150	103654	151	0	next	incorrect	955
Vp011	478	Response	2	12661673	103512	1
Vp011	479	Picture	MorphM2_08_orig.jpg ; MorphM2_00_UPPER.jpg	12661815	0	1	16985	2	0	next	hit	957
Vp011	479	Response	1	12678713	16898	1
Vp011	480	Picture	MorphF9_04_orig.jpg ; MorphF9_00_UPPER.jpg	12678800	0	1	10162	191	0	next	incorrect	959
Vp011	480	Response	2	12688953	10153	1
Vp011	481	Picture	MorphM8_10_orig.jpg ; MorphM8_00_UPPER.jpg	12688962	0	190	7885	191	0	next	hit	961
Vp011	481	Response	1	12696713	7751	1
Vp011	482	Picture	MorphF5_03_orig.jpg ; MorphF5_00_UPPER.jpg	12696847	0	1	22113	183	0	next	hit	963
Vp011	482	Response	1	12718953	22106	1
Vp011	483	Picture	MorphM2_10_orig.jpg ; MorphM2_00_UPPER.jpg	12718960	0	182	25659	183	0	next	hit	965
Vp011	483	Response	1	12744472	25512	1
Vp011	484	Picture	MorphF2_01_orig.jpg ; MorphF2_00_UPPER.jpg	12744619	0	1	10982	167	0	next	hit	967
Vp011	484	Response	1	12755592	10973	1
Vp011	485	Picture	MorphM1_00_orig.jpg ; MorphM1_10_UPPER.jpg	12755601	0	166	7039	326	0	next	hit	969
Vp011	485	Response	1	12762632	7031	1
Vp011	486	Picture	MorphF2_04_orig.jpg ; MorphF2_10_UPPER.jpg	12762640	0	160	7039	314	0	next	hit	971
Vp011	486	Response	1	12769672	7032	1
Vp011	487	Picture	MorphF5_00_orig.jpg ; MorphF5_10_UPPER.jpg	12769679	0	154	6882	326	0	next	hit	973
Vp011	487	Response	1	12776552	6873	1
Vp011	488	Picture	MorphM1_06_orig.jpg ; MorphM1_00_UPPER.jpg	12776561	0	172	14319	356	0	next	hit	975
Vp011	488	Response	1	12790872	14311	1
Vp011	489	Picture	MorphF4_07_orig.jpg ; MorphF4_00_UPPER.jpg	12790880	0	184	9207	185	0	next	hit	977
Vp011	489	Response	1	12799992	9112	1
Vp011	490	Picture	MorphM3_08_orig.jpg ; MorphM3_00_UPPER.jpg	12800087	0	1	16985	2	0	next	hit	979
Vp011	490	Response	1	12816952	16865	1
Vp011	491	Picture	MorphM2_09_orig.jpg ; MorphM2_10_UPPER.jpg	12817072	0	1	25479	2	0	next	hit	981
Vp011	491	Response	1	12842472	25400	1
Vp011	492	Picture	MorphM9_10_orig.jpg ; MorphM9_10_UPPER.jpg	12842551	0	1	6502	2	0	next	hit	983
Vp011	492	Response	1	12848952	6401	1
Vp011	493	Picture	MorphF9_00_orig.jpg ; MorphF9_10_UPPER.jpg	12849053	0	1	8066	163	0	next	incorrect	985
Vp011	493	Response	2	12857112	8059	1
Vp011	494	Picture	MorphM5_04_orig.jpg ; MorphM5_00_UPPER.jpg	12857119	0	162	16085	163	0	next	hit	987
Vp011	494	Response	1	12873112	15993	1
Vp011	495	Picture	MorphF8_04_orig.jpg ; MorphF8_10_UPPER.jpg	12873204	0	1	14955	175	0	next	incorrect	989
Vp011	495	Response	2	12888152	14948	1
Vp011	496	Picture	MorphF10_05_orig.jpg ; MorphF10_00_UPPER.jpg	12888159	0	174	37041	330	0	next	incorrect	991
Vp011	496	Response	2	12925191	37032	1
Vp011	497	Picture	MorphM6_09_orig.jpg ; MorphM6_10_UPPER.jpg	12925200	0	156	14752	157	0	next	incorrect	993
Vp011	497	Response	2	12939831	14631	1
Vp011	498	Picture	MorphF10_06_orig.jpg ; MorphF10_10_UPPER.jpg	12939952	0	1	18927	183	0	next	incorrect	995
Vp011	498	Response	2	12958871	18919	1
Vp011	499	Picture	MorphM9_08_orig.jpg ; MorphM9_10_UPPER.jpg	12958879	0	182	6800	332	0	next	hit	997
Vp011	499	Response	1	12965671	6792	1
Vp011	500	Picture	MorphF2_09_orig.jpg ; MorphF2_00_UPPER.jpg	12965679	0	150	9570	151	0	next	hit	999
Vp011	500	Response	1	12975111	9432	1
Vp011	501	Picture	MorphM1_02_orig.jpg ; MorphM1_10_UPPER.jpg	12975249	0	1	6105	2	0	next	hit	1001
Vp011	501	Response	1	12981271	6022	1
Vp011	502	Picture	MorphF3_09_orig.jpg ; MorphF3_00_UPPER.jpg	12981354	0	1	7563	2	0	next	hit	1003
Vp011	502	Response	1	12988791	7437	1
Vp011	503	Picture	MorphF10_07_orig.jpg ; MorphF10_10_UPPER.jpg	12988917	0	1	146446	189	0	next	incorrect	1005
Vp011	503	Response	2	13135350	146433	1
Vp011	504	Picture	MorphF8_00_orig.jpg ; MorphF8_00_UPPER.jpg	13135363	0	188	26554	362	0	next	incorrect	1007
Vp011	504	Response	2	13161910	26547	1
Vp011	505	Picture	MorphF7_04_orig.jpg ; MorphF7_00_UPPER.jpg	13161917	0	174	48960	353	0	next	hit	1009
Vp011	505	Response	1	13210870	48953	1
Vp011	506	Picture	MorphF5_04_orig.jpg ; MorphF5_00_UPPER.jpg	13210877	0	179	6813	180	0	next	hit	1011
Vp011	506	Response	1	13217590	6713	1
Vp011	507	Picture	MorphM10_02_orig.jpg ; MorphM10_10_UPPER.jpg	13217690	0	1	16720	2	0	next	incorrect	1013
Vp011	507	Response	2	13234310	16620	1
Vp011	508	Picture	MorphM9_03_orig.jpg ; MorphM9_10_UPPER.jpg	13234410	0	1	12341	2	0	next	incorrect	1015
Vp011	508	Response	2	13246629	12219	1
Vp011	509	Picture	MorphF8_02_orig.jpg ; MorphF8_10_UPPER.jpg	13246751	0	1	7807	157	0	next	incorrect	1017
Vp011	509	Response	2	13254549	7798	1
Vp011	510	Picture	MorphM4_10_orig.jpg ; MorphM4_00_UPPER.jpg	13254558	0	156	7454	157	0	next	hit	1019
Vp011	510	Response	1	13261909	7351	1
Vp011	511	Picture	MorphF4_00_orig.jpg ; MorphF4_10_UPPER.jpg	13262012	0	1	10064	156	0	next	incorrect	1021
Vp011	511	Response	2	13272069	10057	1
Vp011	512	Picture	MorphM5_07_orig.jpg ; MorphM5_00_UPPER.jpg	13272076	0	155	7451	157	0	next	hit	1023
Vp011	512	Response	1	13279429	7353	1
Vp011	513	Picture	MorphM1_09_orig.jpg ; MorphM1_00_UPPER.jpg	13279527	0	2	30920	3	0	next	hit	1025
Vp011	513	Response	1	13310308	30781	2
Vp011	514	Picture	MorphF5_06_orig.jpg ; MorphF5_10_UPPER.jpg	13310447	0	1	6900	2	0	next	hit	1027
Vp011	514	Response	1	13317269	6822	1
Vp011	515	Picture	MorphM1_03_orig.jpg ; MorphM1_00_UPPER.jpg	13317347	0	1	4729	183	0	next	hit	1029
Vp011	515	Response	1	13322069	4722	1
Vp011	516	Picture	MorphF1_03_orig.jpg ; MorphF1_10_UPPER.jpg	13322076	0	182	6683	183	0	next	hit	1031
Vp011	516	Response	1	13328629	6553	1
Vp011	517	Picture	MorphF5_09_orig.jpg ; MorphF5_00_UPPER.jpg	13328759	0	1	5308	2	0	next	hit	1033
Vp011	517	Response	1	13333989	5230	1
Vp011	518	Picture	MorphF8_00_orig.jpg ; MorphF8_10_UPPER.jpg	13334067	0	1	8729	164	0	next	incorrect	1035
Vp011	518	Response	2	13342789	8722	1
Vp011	519	Picture	MorphM7_06_orig.jpg ; MorphM7_00_UPPER.jpg	13342796	0	163	6640	321	0	next	hit	1037
Vp011	519	Response	1	13349429	6633	1
Vp011	520	Picture	MorphM5_01_orig.jpg ; MorphM5_00_UPPER.jpg	13349436	0	158	7521	359	0	next	hit	1039
Vp011	520	Response	1	13356949	7513	1
Vp011	521	Picture	MorphF1_01_orig.jpg ; MorphF1_00_UPPER.jpg	13356957	0	201	5999	374	0	next	hit	1041
Vp011	521	Response	1	13362949	5992	1
Vp011	522	Picture	MorphM9_02_orig.jpg ; MorphM9_10_UPPER.jpg	13362956	0	173	38920	174	0	next	incorrect	1043
Vp011	522	Response	2	13401748	38792	1
Vp011	523	Picture	MorphM10_00_orig.jpg ; MorphM10_00_UPPER.jpg	13401876	0	1	6441	196	0	next	incorrect	1045
Vp011	523	Response	2	13408308	6432	1
Vp011	524	Picture	MorphM3_07_orig.jpg ; MorphM3_10_UPPER.jpg	13408317	0	195	7199	357	0	next	hit	1047
Vp011	524	Response	1	13415508	7191	1
Vp011	525	Picture	MorphF1_00_orig.jpg ; MorphF1_10_UPPER.jpg	13415516	0	162	8240	311	0	next	hit	1049
Vp011	525	Response	1	13423748	8232	1
Vp011	526	Picture	MorphM10_08_orig.jpg ; MorphM10_10_UPPER.jpg	13423756	0	149	5722	150	0	next	hit	1051
Vp011	526	Response	1	13429348	5592	1
Vp011	527	Picture	MorphM9_04_orig.jpg ; MorphM9_00_UPPER.jpg	13429478	0	1	10881	2	0	next	incorrect	1053
Vp011	527	Response	2	13440228	10750	1
Vp011	528	Picture	MorphF1_04_orig.jpg ; MorphF1_10_UPPER.jpg	13440359	0	1	7829	2	0	next	hit	1055
Vp011	528	Response	1	13448068	7709	1
Vp011	529	Picture	MorphF8_04_orig.jpg ; MorphF8_00_UPPER.jpg	13448188	0	1	24527	157	0	next	incorrect	1057
Vp011	529	Response	2	13472708	24520	1
Vp011	530	Picture	MorphM6_07_orig.jpg ; MorphM6_10_UPPER.jpg	13472715	0	156	21600	342	0	next	incorrect	1059
Vp011	530	Response	2	13494308	21593	1
Vp011	531	Picture	MorphM10_09_orig.jpg ; MorphM10_00_UPPER.jpg	13494315	0	186	7441	362	0	next	hit	1061
Vp011	531	Response	1	13501748	7433	1
Vp011	532	Picture	MorphF6_03_orig.jpg ; MorphF6_10_UPPER.jpg	13501756	0	176	10239	331	0	next	incorrect	1063
Vp011	532	Response	2	13511988	10232	1
Vp011	533	Picture	MorphM9_06_orig.jpg ; MorphM9_10_UPPER.jpg	13511995	0	155	54640	342	0	next	incorrect	1065
Vp011	533	Response	2	13566628	54633	1
Vp011	534	Picture	MorphM5_01_orig.jpg ; MorphM5_10_UPPER.jpg	13566635	0	187	26160	356	0	next	hit	1067
Vp011	534	Response	1	13592787	26152	1
Vp011	535	Picture	MorphM7_08_orig.jpg ; MorphM7_10_UPPER.jpg	13592795	0	169	5439	340	0	next	hit	1069
Vp011	535	Response	1	13598227	5432	1
Vp011	536	Picture	MorphM8_03_orig.jpg ; MorphM8_00_UPPER.jpg	13598234	0	171	17117	343	0	next	incorrect	1071
Vp011	536	Response	2	13615347	17113	1
Vp011	537	Picture	MorphF7_09_orig.jpg ; MorphF7_00_UPPER.jpg	13615351	0	172	20320	327	0	next	hit	1073
Vp011	537	Response	1	13635667	20316	1
Vp011	538	Picture	MorphM8_00_orig.jpg ; MorphM8_00_UPPER.jpg	13635671	0	155	10083	312	0	next	incorrect	1075
Vp011	538	Response	2	13645747	10076	1
Vp011	539	Picture	MorphM2_01_orig.jpg ; MorphM2_00_UPPER.jpg	13645754	0	157	9280	323	0	next	incorrect	1077
Vp011	539	Response	2	13655027	9273	1
Vp011	540	Picture	MorphM10_00_orig.jpg ; MorphM10_10_UPPER.jpg	13655034	0	166	5871	167	0	next	incorrect	1079
Vp011	540	Response	2	13660787	5753	1
Vp011	541	Picture	MorphM2_10_orig.jpg ; MorphM2_10_UPPER.jpg	13660905	0	1	9554	2	0	next	hit	1081
Vp011	541	Response	1	13670387	9482	1
Vp011	542	Picture	MorphF4_03_orig.jpg ; MorphF4_00_UPPER.jpg	13670459	0	1	5573	2	0	next	incorrect	1083
Vp011	542	Response	2	13675907	5448	1
Vp011	543	Picture	MorphF9_01_orig.jpg ; MorphF9_00_UPPER.jpg	13676032	0	1	5839	2	0	next	incorrect	1085
Vp011	543	Response	2	13681747	5715	1
Vp011	544	Picture	MorphM9_04_orig.jpg ; MorphM9_10_UPPER.jpg	13681871	0	1	9289	2	0	next	incorrect	1087
Vp011	544	Response	2	13691027	9156	1
Vp011	545	Picture	MorphF8_07_orig.jpg ; MorphF8_10_UPPER.jpg	13691160	0	1	21364	3	0	next	hit	1089
Vp011	545	Response	1	13712387	21227	1
Vp011	546	Picture	MorphM2_03_orig.jpg ; MorphM2_00_UPPER.jpg	13712524	0	2	9289	3	0	next	incorrect	1091
Vp011	546	Response	2	13721746	9222	1
Vp011	547	Picture	MorphM7_05_orig.jpg ; MorphM7_10_UPPER.jpg	13721813	0	1	31701	149	0	next	hit	1093
Vp011	547	Response	1	13753506	31693	1
Vp011	548	Picture	MorphM9_09_orig.jpg ; MorphM9_00_UPPER.jpg	13753514	0	148	40753	149	0	next	hit	1095
Vp011	548	Response	1	13794146	40632	1
Vp011	549	Picture	MorphM5_06_orig.jpg ; MorphM5_10_UPPER.jpg	13794267	0	1	7431	2	0	next	hit	1097
Vp011	549	Response	1	13801586	7319	1
Vp011	550	Picture	MorphM8_07_orig.jpg ; MorphM8_00_UPPER.jpg	13801698	0	1	11943	2	0	next	incorrect	1099
Vp011	550	Response	2	13813506	11808	1
Vp011	551	Picture	MorphM2_00_orig.jpg ; MorphM2_10_UPPER.jpg	13813641	0	1	9820	2	0	next	incorrect	1101
Vp011	551	Response	2	13823346	9705	1
Vp011	552	Picture	MorphM4_07_orig.jpg ; MorphM4_10_UPPER.jpg	13823461	0	1	8625	2	0	next	hit	1103
Vp011	552	Response	1	13831986	8525	1
Vp011	553	Picture	MorphF9_03_orig.jpg ; MorphF9_10_UPPER.jpg	13832086	0	1	42307	159	0	next	incorrect	1105
Vp011	553	Response	2	13874386	42300	1
Vp011	554	Picture	MorphM4_08_orig.jpg ; MorphM4_10_UPPER.jpg	13874393	0	158	7190	159	0	next	hit	1107
Vp011	554	Response	1	13881505	7112	1
Vp011	555	Picture	MorphF7_05_orig.jpg ; MorphF7_10_UPPER.jpg	13881583	0	1	12872	2	0	next	hit	1109
Vp011	555	Response	1	13894305	12722	1
Vp011	556	Picture	MorphM3_10_orig.jpg ; MorphM3_10_UPPER.jpg	13894455	0	1	7938	158	0	next	hit	1111
Vp011	556	Response	1	13902385	7930	1
Vp011	557	Picture	MorphF2_03_orig.jpg ; MorphF2_00_UPPER.jpg	13902393	0	157	29350	158	0	next	hit	1113
Vp011	557	Response	1	13931665	29272	1
Vp011	558	Picture	MorphM6_05_orig.jpg ; MorphM6_00_UPPER.jpg	13931743	0	1	9129	162	0	next	incorrect	1115
Vp011	558	Response	2	13940865	9122	1
Vp011	559	Picture	MorphM5_10_orig.jpg ; MorphM5_10_UPPER.jpg	13940872	0	161	8122	162	0	next	hit	1117
Vp011	559	Response	1	13948865	7993	1
Vp011	560	Picture	MorphM1_04_orig.jpg ; MorphM1_10_UPPER.jpg	13948994	0	1	6900	2	0	next	hit	1119
Vp011	560	Response	1	13955825	6831	1
Vp011	561	Picture	MorphM7_03_orig.jpg ; MorphM7_00_UPPER.jpg	13955894	0	1	26407	2	0	next	incorrect	1121
Vp011	561	Response	2	13982225	26331	1
Vp011	562	Picture	MorphM8_10_orig.jpg ; MorphM8_10_UPPER.jpg	13982301	0	1	32091	157	0	next	hit	1123
Vp011	562	Response	1	14014385	32084	1
Vp011	563	Picture	MorphM1_08_orig.jpg ; MorphM1_10_UPPER.jpg	14014392	0	156	7280	331	0	next	hit	1125
Vp011	563	Response	1	14021665	7273	1
Vp011	564	Picture	MorphF9_04_orig.jpg ; MorphF9_10_UPPER.jpg	14021672	0	175	10657	176	0	next	incorrect	1127
Vp011	564	Response	2	14032225	10553	1
Vp011	565	Picture	MorphM7_03_orig.jpg ; MorphM7_10_UPPER.jpg	14032329	0	1	11545	2	0	next	incorrect	1129
Vp011	565	Response	2	14043744	11415	1
Vp011	566	Picture	MorphF1_03_orig.jpg ; MorphF1_00_UPPER.jpg	14043874	0	1	15791	2	0	next	hit	1131
Vp011	566	Response	1	14059584	15710	1
Vp011	567	Picture	MorphM3_03_orig.jpg ; MorphM3_10_UPPER.jpg	14059665	0	1	17207	178	0	next	hit	1133
Vp011	567	Response	1	14076864	17199	1
Vp011	568	Picture	MorphF10_09_orig.jpg ; MorphF10_10_UPPER.jpg	14076872	0	177	143093	178	0	next	incorrect	1135
Vp011	568	Response	2	14219823	142951	1
Vp011	569	Picture	MorphF6_10_orig.jpg ; MorphF6_10_UPPER.jpg	14219965	0	1	166404	3	0	next	hit	1137
Vp011	569	Response	1	14386223	166258	1
Vp011	570	Picture	MorphM4_09_orig.jpg ; MorphM4_00_UPPER.jpg	14386369	0	2	7141	161	0	next	hit	1139
Vp011	570	Response	1	14393502	7133	1
Vp011	571	Picture	MorphF5_01_orig.jpg ; MorphF5_10_UPPER.jpg	14393510	0	159	8640	303	0	next	hit	1141
Vp011	571	Response	1	14402142	8632	1
Vp011	572	Picture	MorphM1_08_orig.jpg ; MorphM1_00_UPPER.jpg	14402150	0	144	6719	337	0	next	hit	1143
Vp011	572	Response	1	14408862	6712	1
Vp011	573	Picture	MorphM6_03_orig.jpg ; MorphM6_10_UPPER.jpg	14408869	0	193	7756	194	0	next	incorrect	1145
Vp011	573	Response	2	14416542	7673	1
Vp011	574	Picture	MorphM3_00_orig.jpg ; MorphM3_00_UPPER.jpg	14416625	0	1	10725	158	0	next	hit	1147
Vp011	574	Response	1	14427342	10717	1
Vp011	575	Picture	MorphF3_04_orig.jpg ; MorphF3_00_UPPER.jpg	14427350	0	157	19663	158	0	next	hit	1149
Vp011	575	Response	1	14446942	19592	1
Vp011	576	Picture	MorphM2_07_orig.jpg ; MorphM2_00_UPPER.jpg	14447013	0	1	31715	2	0	next	hit	1151
Vp011	576	Response	1	14478622	31609	1
Vp011	577	Picture	MorphF8_05_orig.jpg ; MorphF8_10_UPPER.jpg	14478728	0	1	7261	172	0	next	hit	1153
Vp011	577	Response	1	14485982	7254	1
Vp011	578	Picture	MorphF3_08_orig.jpg ; MorphF3_10_UPPER.jpg	14485989	0	171	6938	172	0	next	hit	1155
Vp011	578	Response	1	14492782	6793	1
Vp011	579	Picture	MorphF6_04_orig.jpg ; MorphF6_00_UPPER.jpg	14492927	0	1	11412	2	0	next	incorrect	1157
Vp011	579	Response	2	14504222	11295	1
Vp011	580	Picture	MorphM1_05_orig.jpg ; MorphM1_00_UPPER.jpg	14504339	0	1	14850	147	0	next	hit	1159
Vp011	580	Response	1	14519182	14843	1
Vp011	581	Picture	MorphM8_05_orig.jpg ; MorphM8_10_UPPER.jpg	14519189	0	146	44560	319	0	next	incorrect	1161
Vp011	581	Response	2	14563741	44552	1
Vp011	582	Picture	MorphM1_01_orig.jpg ; MorphM1_10_UPPER.jpg	14563749	0	173	16079	323	0	next	hit	1163
Vp011	582	Response	1	14579821	16072	1
Vp011	583	Picture	MorphM4_05_orig.jpg ; MorphM4_00_UPPER.jpg	14579828	0	150	52300	151	0	next	hit	1165
Vp011	583	Response	1	14632061	52233	1
Vp011	584	Picture	MorphF3_08_orig.jpg ; MorphF3_00_UPPER.jpg	14632128	0	1	8340	155	0	next	hit	1167
Vp011	584	Response	1	14640461	8333	1
Vp011	585	Picture	MorphM6_03_orig.jpg ; MorphM6_00_UPPER.jpg	14640468	0	154	98217	155	0	next	incorrect	1169
Vp011	585	Response	2	14738540	98072	1
Vp011	586	Picture	MorphM4_04_orig.jpg ; MorphM4_00_UPPER.jpg	14738685	0	1	22665	161	0	next	hit	1171
Vp011	586	Response	1	14761341	22656	1
Vp011	587	Picture	MorphF9_01_orig.jpg ; MorphF9_10_UPPER.jpg	14761350	0	160	9581	161	0	next	incorrect	1173
Vp011	587	Response	2	14770860	9510	1
Vp011	588	Picture	MorphF6_00_orig.jpg ; MorphF6_00_UPPER.jpg	14770931	0	1	8336	159	0	next	incorrect	1175
Vp011	588	Response	2	14779260	8329	1
Vp011	589	Picture	MorphF1_05_orig.jpg ; MorphF1_00_UPPER.jpg	14779267	0	158	137102	159	0	next	hit	1177
Vp011	589	Response	1	14916299	137032	1
Vp011	590	Picture	MorphF5_08_orig.jpg ; MorphF5_00_UPPER.jpg	14916369	0	1	10350	2	0	next	hit	1179
Vp011	590	Response	1	14926619	10250	1
Vp011	591	Picture	MorphF10_07_orig.jpg ; MorphF10_00_UPPER.jpg	14926719	0	1	21587	178	0	next	incorrect	1181
Vp011	591	Response	2	14948299	21580	1
Vp011	592	Picture	MorphM7_02_orig.jpg ; MorphM7_00_UPPER.jpg	14948306	0	177	19120	343	0	next	incorrect	1183
Vp011	592	Response	2	14967419	19113	1
Vp011	593	Picture	MorphF7_00_orig.jpg ; MorphF7_10_UPPER.jpg	14967426	0	166	35840	320	0	next	incorrect	1185
Vp011	593	Response	2	15003259	35833	1
Vp011	594	Picture	MorphM5_09_orig.jpg ; MorphM5_00_UPPER.jpg	15003266	0	154	8911	156	0	next	hit	1187
Vp011	594	Response	1	15012059	8793	1
Vp011	595	Picture	MorphM1_07_orig.jpg ; MorphM1_00_UPPER.jpg	15012177	0	2	31583	3	0	next	hit	1189
Vp011	595	Response	1	15043659	31482	1
Vp011	596	Picture	MorphM7_07_orig.jpg ; MorphM7_00_UPPER.jpg	15043760	0	1	285966	2	0	next	hit	1191
Vp011	596	Response	1	15329577	285817	1
Vp011	597	Picture	MorphF3_03_orig.jpg ; MorphF3_00_UPPER.jpg	15329726	0	1	9952	2	0	next	hit	1193
Vp011	597	Response	1	15339577	9851	1
Vp011	598	Picture	MorphM3_07_orig.jpg ; MorphM3_00_UPPER.jpg	15339678	0	1	9906	181	0	next	hit	1195
Vp011	598	Response	1	15349577	9899	1
Vp011	599	Picture	MorphM4_00_orig.jpg ; MorphM4_10_UPPER.jpg	15349584	0	180	11193	182	0	next	hit	1197
Vp011	599	Response	1	15360697	11113	1
Vp011	600	Picture	MorphM9_01_orig.jpg ; MorphM9_10_UPPER.jpg	15360777	0	2	7697	3	0	next	incorrect	1199
Vp011	600	Response	2	15368376	7599	1
Vp011	601	Picture	MorphF5_10_orig.jpg ; MorphF5_10_UPPER.jpg	15368474	0	1	7962	2	0	next	hit	1201
Vp011	601	Response	1	15376296	7822	1
Vp011	602	Picture	MorphF8_02_orig.jpg ; MorphF8_00_UPPER.jpg	15376436	0	1	8891	2	0	next	incorrect	1203
Vp011	602	Response	2	15385256	8820	1
Vp011	603	Picture	MorphM1_09_orig.jpg ; MorphM1_10_UPPER.jpg	15385327	0	1	7377	189	0	next	hit	1205
Vp011	603	Response	1	15392696	7369	1
Vp011	604	Picture	MorphF4_08_orig.jpg ; MorphF4_10_UPPER.jpg	15392704	0	188	9741	189	0	next	hit	1207
Vp011	604	Response	1	15402296	9592	1
Vp011	605	Picture	MorphF7_07_orig.jpg ; MorphF7_00_UPPER.jpg	15402445	0	1	5938	168	0	next	hit	1209
Vp011	605	Response	1	15408376	5931	1
Vp011	606	Picture	MorphM6_01_orig.jpg ; MorphM6_10_UPPER.jpg	15408383	0	167	50857	168	0	next	incorrect	1211
Vp011	606	Response	2	15459096	50713	1
Vp011	607	Picture	MorphF2_05_orig.jpg ; MorphF2_00_UPPER.jpg	15459240	0	1	14995	2	0	next	hit	1213
Vp011	607	Response	1	15474136	14896	1
Vp011	608	Picture	MorphF4_06_orig.jpg ; MorphF4_10_UPPER.jpg	15474235	0	1	9422	2	0	next	hit	1215
Vp011	608	Response	1	15483576	9341	1
Vp011	609	Picture	MorphM9_00_orig.jpg ; MorphM9_00_UPPER.jpg	15483657	0	1	9289	2	0	next	incorrect	1217
Vp011	609	Response	2	15492855	9198	2
Vp011	610	Picture	MorphF7_00_orig.jpg ; MorphF7_00_UPPER.jpg	15492946	0	1	19241	2	0	next	incorrect	1219
Vp011	610	Response	2	15512056	19110	1
Vp011	611	Picture	MorphM10_09_orig.jpg ; MorphM10_10_UPPER.jpg	15512187	0	1	6596	174	0	next	hit	1221
Vp011	611	Response	1	15518775	6588	1
Vp011	612	Picture	MorphM4_03_orig.jpg ; MorphM4_10_UPPER.jpg	15518783	0	173	7440	337	0	next	hit	1223
Vp011	612	Response	1	15526215	7432	1
Vp011	613	Picture	MorphF3_09_orig.jpg ; MorphF3_10_UPPER.jpg	15526223	0	164	6134	165	0	next	hit	1225
Vp011	613	Response	1	15532295	6072	1
Vp011	614	Picture	MorphM6_00_orig.jpg ; MorphM6_10_UPPER.jpg	15532357	0	1	6900	2	0	next	incorrect	1227
Vp011	614	Response	2	15539175	6818	1
Vp011	615	Picture	MorphF6_07_orig.jpg ; MorphF6_10_UPPER.jpg	15539257	0	1	26646	162	0	next	hit	1229
Vp011	615	Response	1	15565895	26638	1
Vp011	616	Picture	MorphM3_06_orig.jpg ; MorphM3_00_UPPER.jpg	15565903	0	161	5998	162	0	next	hit	1231
Vp011	616	Response	1	15571815	5912	1
Vp011	617	Picture	MorphF4_01_orig.jpg ; MorphF4_10_UPPER.jpg	15571901	0	1	9157	2	0	next	incorrect	1233
Vp011	617	Response	2	15580935	9034	1
Vp011	618	Picture	MorphF6_02_orig.jpg ; MorphF6_00_UPPER.jpg	15581058	0	1	5804	169	0	next	incorrect	1235
Vp011	618	Response	2	15586855	5797	1
Vp011	619	Picture	MorphF10_10_orig.jpg ; MorphF10_00_UPPER.jpg	15586862	0	168	6537	169	0	next	hit	1237
Vp011	619	Response	1	15593255	6393	1
Vp011	620	Picture	MorphF7_10_orig.jpg ; MorphF7_10_UPPER.jpg	15593399	0	1	20303	2	0	next	hit	1239
Vp011	620	Response	1	15613575	20176	1
Vp011	621	Picture	MorphF3_10_orig.jpg ; MorphF3_10_UPPER.jpg	15613702	0	1	6900	2	0	next	hit	1241
Vp011	621	Response	1	15620535	6833	1
Vp011	622	Picture	MorphM10_04_orig.jpg ; MorphM10_00_UPPER.jpg	15620602	0	1	19639	3	0	next	hit	1243
Vp011	622	Response	1	15640135	19533	1
Vp011	623	Picture	MorphF3_01_orig.jpg ; MorphF3_00_UPPER.jpg	15640241	0	2	6370	3	0	next	hit	1245
Vp011	623	Response	1	15646535	6294	1
Vp011	624	Picture	MorphM7_09_orig.jpg ; MorphM7_00_UPPER.jpg	15646611	0	1	5691	150	0	next	hit	1247
Vp011	624	Response	1	15652295	5684	1
Vp011	625	Picture	MorphF7_07_orig.jpg ; MorphF7_10_UPPER.jpg	15652302	0	149	10880	299	0	next	incorrect	1249
Vp011	625	Response	2	15663175	10873	1
Vp011	626	Picture	MorphF6_01_orig.jpg ; MorphF6_10_UPPER.jpg	15663182	0	150	7580	151	0	next	incorrect	1251
Vp011	626	Response	2	15670695	7513	1
Vp011	627	Picture	MorphM3_02_orig.jpg ; MorphM3_10_UPPER.jpg	15670762	0	1	12180	163	0	next	incorrect	1253
Vp011	627	Response	2	15682934	12172	1
Vp011	628	Picture	MorphM10_04_orig.jpg ; MorphM10_10_UPPER.jpg	15682942	0	162	12502	163	0	next	hit	1255
Vp011	628	Response	1	15695334	12392	1
Vp011	629	Picture	MorphF5_00_orig.jpg ; MorphF5_00_UPPER.jpg	15695444	0	1	24378	173	0	next	hit	1257
Vp011	629	Response	1	15719814	24370	1
Vp011	630	Picture	MorphF3_04_orig.jpg ; MorphF3_10_UPPER.jpg	15719822	0	172	21520	322	0	next	hit	1259
Vp011	630	Response	1	15741334	21512	1
Vp011	631	Picture	MorphF10_04_orig.jpg ; MorphF10_00_UPPER.jpg	15741342	0	150	12888	151	0	next	hit	1261
Vp011	631	Response	1	15754134	12792	1
Vp011	632	Picture	MorphF2_08_orig.jpg ; MorphF2_00_UPPER.jpg	15754230	0	1	8311	183	0	next	hit	1263
Vp011	632	Response	1	15762534	8304	1
Vp011	633	Picture	MorphF5_04_orig.jpg ; MorphF5_10_UPPER.jpg	15762541	0	182	7480	183	0	next	hit	1265
Vp011	633	Response	1	15769894	7353	1
Vp011	634	Picture	MorphF6_03_orig.jpg ; MorphF6_00_UPPER.jpg	15770021	0	1	11412	2	0	next	incorrect	1267
Vp011	634	Response	2	15781334	11313	1
Vp011	635	Picture	MorphM7_06_orig.jpg ; MorphM7_10_UPPER.jpg	15781433	0	1	44852	2	0	next	incorrect	1269
Vp011	635	Response	2	15826214	44781	1
Vp011	636	Picture	MorphM6_08_orig.jpg ; MorphM6_10_UPPER.jpg	15826285	0	1	40176	167	0	next	incorrect	1271
Vp011	636	Response	2	15866453	40168	1
Vp011	637	Picture	MorphM1_04_orig.jpg ; MorphM1_00_UPPER.jpg	15866461	0	166	10250	167	0	next	hit	1273
Vp011	637	Response	1	15876613	10152	1
Vp011	638	Picture	MorphM5_09_orig.jpg ; MorphM5_10_UPPER.jpg	15876711	0	1	7669	162	0	next	hit	1275
Vp011	638	Response	1	15884373	7662	1
Vp011	639	Picture	MorphM2_09_orig.jpg ; MorphM2_00_UPPER.jpg	15884380	0	161	16747	162	0	next	hit	1277
Vp011	639	Response	1	15901013	16633	1
Vp011	640	Picture	MorphF3_06_orig.jpg ; MorphF3_00_UPPER.jpg	15901127	0	1	22426	2	0	next	hit	1279
Vp011	640	Response	1	15923413	22286	1
Vp011	641	Picture	MorphF1_07_orig.jpg ; MorphF1_10_UPPER.jpg	15923553	0	1	10616	2	0	next	hit	1281
Vp011	641	Response	1	15934053	10500	1
Vp011	642	Picture	MorphF8_10_orig.jpg ; MorphF8_00_UPPER.jpg	15934169	0	1	8451	177	0	next	hit	1283
Vp011	642	Response	1	15942613	8444	1
Vp011	643	Picture	MorphM2_04_orig.jpg ; MorphM2_10_UPPER.jpg	15942620	0	176	23264	177	0	next	incorrect	1285
Vp011	643	Response	2	15965733	23113	1
Vp011	644	Picture	MorphF2_10_orig.jpg ; MorphF2_00_UPPER.jpg	15965884	0	1	25611	2	0	next	hit	1287
Vp011	644	Response	1	15991413	25529	1
Vp011	645	Picture	MorphM1_07_orig.jpg ; MorphM1_10_UPPER.jpg	15991495	0	1	7285	148	0	next	hit	1289
Vp011	645	Response	1	15998772	7277	1
Vp011	646	Picture	MorphF2_02_orig.jpg ; MorphF2_10_UPPER.jpg	15998780	0	147	8241	148	0	next	hit	1291
Vp011	646	Response	1	16006933	8153	1
Vp011	647	Picture	MorphM9_01_orig.jpg ; MorphM9_00_UPPER.jpg	16007021	0	1	9024	2	0	next	incorrect	1293
Vp011	647	Response	2	16015973	8952	1
Vp011	648	Picture	MorphM8_04_orig.jpg ; MorphM8_00_UPPER.jpg	16016045	0	1	6236	2	0	next	incorrect	1295
Vp011	648	Response	2	16022132	6087	1
Vp011	649	Picture	MorphF9_10_orig.jpg ; MorphF9_10_UPPER.jpg	16022281	0	1	9555	2	0	next	incorrect	1297
Vp011	649	Response	2	16031732	9451	1
Vp011	650	Picture	MorphM1_01_orig.jpg ; MorphM1_00_UPPER.jpg	16031836	0	1	34501	2	0	next	hit	1299
Vp011	650	Response	1	16066212	34376	1
Vp011	651	Picture	MorphF6_07_orig.jpg ; MorphF6_00_UPPER.jpg	16066337	0	1	8228	2	0	next	incorrect	1301
Vp011	651	Response	2	16074452	8115	1
Vp011	652	Picture	MorphM6_00_orig.jpg ; MorphM6_00_UPPER.jpg	16074565	0	1	11943	2	0	next	incorrect	1303
Vp011	652	Response	2	16086372	11807	1
Vp011	653	Picture	MorphM2_06_orig.jpg ; MorphM2_10_UPPER.jpg	16086508	0	1	42729	2	0	next	incorrect	1305
Vp011	653	Response	2	16129092	42584	1
Vp011	654	Picture	MorphF9_10_orig.jpg ; MorphF9_00_UPPER.jpg	16129237	0	1	5942	164	0	next	incorrect	1307
Vp011	654	Response	2	16135172	5935	1
Vp011	655	Picture	MorphF5_05_orig.jpg ; MorphF5_00_UPPER.jpg	16135179	0	163	86640	338	0	next	hit	1309
Vp011	655	Response	1	16221811	86632	1
Vp011	656	Picture	MorphF6_04_orig.jpg ; MorphF6_10_UPPER.jpg	16221819	0	175	60639	355	0	next	incorrect	1311
Vp011	656	Response	2	16282451	60632	1
Vp011	657	Picture	MorphM3_02_orig.jpg ; MorphM3_00_UPPER.jpg	16282458	0	180	8937	181	0	next	incorrect	1313
Vp011	657	Response	2	16291251	8793	1
Vp011	658	Picture	MorphM9_09_orig.jpg ; MorphM9_10_UPPER.jpg	16291395	0	1	27336	2	0	next	hit	1315
Vp011	658	Response	1	16318611	27216	1
Vp011	659	Picture	MorphM5_02_orig.jpg ; MorphM5_00_UPPER.jpg	16318731	0	1	22028	2	0	next	hit	1317
Vp011	659	Response	1	16340690	21959	1
Vp011	660	Picture	MorphM6_02_orig.jpg ; MorphM6_00_UPPER.jpg	16340759	0	1	33539	168	0	next	incorrect	1319
Vp011	660	Response	2	16374290	33531	1
Vp011	661	Picture	MorphM1_02_orig.jpg ; MorphM1_00_UPPER.jpg	16374298	0	167	57890	168	0	next	incorrect	1321
Vp011	661	Response	2	16432050	57752	1
Vp011	662	Picture	MorphM4_09_orig.jpg ; MorphM4_10_UPPER.jpg	16432188	0	1	30786	2	0	next	incorrect	1323
Vp011	662	Response	2	16462850	30662	1
Vp011	663	Picture	MorphM5_00_orig.jpg ; MorphM5_10_UPPER.jpg	16462974	0	1	34900	2	0	next	hit	1325
Vp011	663	Response	1	16497730	34756	1
Vp011	664	Picture	MorphF1_10_orig.jpg ; MorphF1_00_UPPER.jpg	16497874	0	1	8183	179	0	next	hit	1327
Vp011	664	Response	1	16506049	8175	1
Vp011	665	Picture	MorphF9_05_orig.jpg ; MorphF9_00_UPPER.jpg	16506057	0	178	7476	179	0	next	incorrect	1329
Vp011	665	Response	2	16513409	7352	1
Vp011	666	Picture	MorphF8_03_orig.jpg ; MorphF8_00_UPPER.jpg	16513533	0	1	6203	168	0	next	incorrect	1331
Vp011	666	Response	2	16519729	6196	1
Vp011	667	Picture	MorphM9_08_orig.jpg ; MorphM9_00_UPPER.jpg	16519736	0	167	89075	168	0	next	hit	1333
Vp011	667	Response	1	16608689	88953	1
Vp011	668	Picture	MorphM6_07_orig.jpg ; MorphM6_00_UPPER.jpg	16608811	0	1	14994	3	0	next	incorrect	1335
Vp011	668	Response	2	16623729	14918	1
Vp011	669	Picture	MorphF2_03_orig.jpg ; MorphF2_10_UPPER.jpg	16623805	0	2	10331	156	0	next	hit	1337
Vp011	669	Response	1	16634129	10324	1
Vp011	670	Picture	MorphF6_08_orig.jpg ; MorphF6_00_UPPER.jpg	16634136	0	154	10105	155	0	next	hit	1339
Vp011	670	Response	1	16644129	9993	1
Vp011	671	Picture	MorphM3_00_orig.jpg ; MorphM3_10_UPPER.jpg	16644241	0	1	8626	2	0	next	hit	1341
Vp011	671	Response	1	16652768	8527	1
Vp011	672	Picture	MorphM2_06_orig.jpg ; MorphM2_00_UPPER.jpg	16652867	0	1	23089	2	0	next	incorrect	1343
Vp011	672	Response	2	16675888	23021	1
Vp011	673	Picture	MorphM3_05_orig.jpg ; MorphM3_00_UPPER.jpg	16675956	0	1	8626	2	0	next	hit	1345
Vp011	673	Response	1	16684448	8492	1
Vp011	674	Picture	MorphF4_08_orig.jpg ; MorphF4_00_UPPER.jpg	16684582	0	1	7165	2	0	next	hit	1347
Vp011	674	Response	1	16691648	7066	1
Vp011	675	Picture	MorphM9_05_orig.jpg ; MorphM9_00_UPPER.jpg	16691747	0	1	9687	2	0	next	hit	1349
Vp011	675	Response	1	16701328	9581	1
Vp011	676	Picture	MorphM6_09_orig.jpg ; MorphM6_00_UPPER.jpg	16701434	0	1	10858	158	0	next	incorrect	1351
Vp011	676	Response	2	16712288	10854	1
Vp011	677	Picture	MorphF2_06_orig.jpg ; MorphF2_00_UPPER.jpg	16712292	0	157	6243	308	0	next	incorrect	1353
Vp011	677	Response	2	16718528	6236	1
Vp011	678	Picture	MorphF7_02_orig.jpg ; MorphF7_00_UPPER.jpg	16718535	0	151	14747	152	0	next	incorrect	1355
Vp011	678	Response	2	16733168	14633	1
Vp011	679	Picture	MorphF9_06_orig.jpg ; MorphF9_00_UPPER.jpg	16733282	0	1	36625	2	0	next	hit	1357
Vp011	679	Response	1	16769808	36526	1
Vp011	680	Picture	MorphM4_05_orig.jpg ; MorphM4_10_UPPER.jpg	16769907	0	1	5668	173	0	next	hit	1359
Vp011	680	Response	1	16775568	5661	1
Vp011	681	Picture	MorphF4_04_orig.jpg ; MorphF4_10_UPPER.jpg	16775575	0	172	9040	327	0	next	hit	1361
Vp011	681	Response	1	16784608	9033	1
Vp011	682	Picture	MorphM10_06_orig.jpg ; MorphM10_10_UPPER.jpg	16784615	0	155	7040	303	0	next	hit	1363
Vp011	682	Response	1	16791648	7033	1
Vp011	683	Picture	MorphM8_03_orig.jpg ; MorphM8_10_UPPER.jpg	16791655	0	148	8480	309	0	next	incorrect	1365
Vp011	683	Response	2	16800128	8473	1
Vp011	684	Picture	MorphM6_08_orig.jpg ; MorphM6_00_UPPER.jpg	16800135	0	161	12899	162	0	next	hit	1367
Vp011	684	Response	1	16812928	12793	1
Vp011	685	Picture	MorphF4_02_orig.jpg ; MorphF4_10_UPPER.jpg	16813034	0	1	84781	148	0	next	incorrect	1369
Vp011	685	Response	2	16897807	84773	1
Vp011	686	Picture	MorphF9_08_orig.jpg ; MorphF9_10_UPPER.jpg	16897815	0	147	24563	148	0	next	incorrect	1371
Vp011	686	Response	2	16922287	24472	1
Vp011	687	Picture	MorphM1_10_orig.jpg ; MorphM1_10_UPPER.jpg	16922378	0	1	7564	2	0	next	hit	1373
Vp011	687	Response	1	16929807	7429	1
Vp011	688	Picture	MorphF10_02_orig.jpg ; MorphF10_10_UPPER.jpg	16929942	0	1	14995	2	0	next	hit	1375
Vp011	688	Response	1	16944847	14905	1
Vp011	689	Picture	MorphF1_09_orig.jpg ; MorphF1_00_UPPER.jpg	16944937	0	1	6881	154	0	next	hit	1377
Vp011	689	Response	1	16951807	6870	1
Vp011	690	Picture	MorphM9_07_orig.jpg ; MorphM9_00_UPPER.jpg	16951818	0	153	8476	323	0	next	hit	1379
Vp011	690	Response	1	16960287	8469	1
Vp011	691	Picture	MorphF10_01_orig.jpg ; MorphF10_00_UPPER.jpg	16960294	0	170	25360	325	0	next	hit	1381
Vp011	691	Response	1	16985646	25352	1
Vp011	692	Picture	MorphM7_00_orig.jpg ; MorphM7_00_UPPER.jpg	16985654	0	155	10106	157	0	next	incorrect	1383
Vp011	692	Response	2	16995646	9992	1
Vp011	693	Picture	MorphM4_01_orig.jpg ; MorphM4_00_UPPER.jpg	16995760	0	2	12209	3	0	next	incorrect	1385
Vp011	693	Response	2	17007886	12126	1
Vp011	694	Picture	MorphM6_10_orig.jpg ; MorphM6_10_UPPER.jpg	17007969	0	1	38084	2	0	next	incorrect	1387
Vp011	694	Response	2	17045966	37997	1
Vp011	695	Picture	MorphF5_03_orig.jpg ; MorphF5_10_UPPER.jpg	17046053	0	1	11678	2	0	next	hit	1389
Vp011	695	Response	1	17057646	11593	1
Vp011	696	Picture	MorphF1_08_orig.jpg ; MorphF1_00_UPPER.jpg	17057731	0	1	23355	2	0	next	hit	1391
Vp011	696	Response	1	17081006	23275	1
Vp011	697	Picture	MorphF8_05_orig.jpg ; MorphF8_00_UPPER.jpg	17081086	0	1	10748	3	0	next	hit	1393
Vp011	697	Response	1	17091726	10640	1
Vp011	698	Picture	MorphF10_01_orig.jpg ; MorphF10_10_UPPER.jpg	17091834	0	2	16721	3	0	next	hit	1395
Vp011	698	Response	1	17108446	16612	1
Vp011	699	Picture	MorphF4_09_orig.jpg ; MorphF4_10_UPPER.jpg	17108555	0	1	6502	2	0	next	hit	1397
Vp011	699	Response	1	17114926	6371	1
Vp011	700	Picture	MorphM4_01_orig.jpg ; MorphM4_10_UPPER.jpg	17115057	0	1	18180	2	0	next	incorrect	1399
Vp011	700	Response	2	17133166	18109	1
Vp011	701	Picture	MorphM7_07_orig.jpg ; MorphM7_10_UPPER.jpg	17133237	0	1	12176	167	0	next	hit	1401
Vp011	701	Response	1	17145406	12169	1
Vp011	702	Picture	MorphF7_03_orig.jpg ; MorphF7_10_UPPER.jpg	17145413	0	166	25643	167	0	next	incorrect	1403
Vp011	702	Response	2	17170926	25513	1
Vp011	703	Picture	MorphM7_10_orig.jpg ; MorphM7_00_UPPER.jpg	17171056	0	1	14436	163	0	next	hit	1405
Vp011	703	Response	1	17185485	14429	1
Vp011	704	Picture	MorphF1_00_orig.jpg ; MorphF1_00_UPPER.jpg	17185492	0	162	8255	163	0	next	hit	1407
Vp011	704	Response	1	17193645	8153	1
Vp011	705	Picture	MorphF9_05_orig.jpg ; MorphF9_10_UPPER.jpg	17193747	0	1	74179	2	0	next	incorrect	1409
Vp011	705	Response	2	17267805	74058	1
Vp011	706	Picture	MorphM5_05_orig.jpg ; MorphM5_00_UPPER.jpg	17267926	0	1	9289	2	0	next	hit	1411
Vp011	706	Response	1	17277085	9159	1
Vp011	707	Picture	MorphM8_01_orig.jpg ; MorphM8_10_UPPER.jpg	17277215	0	1	14729	2	0	next	incorrect	1413
Vp011	707	Response	2	17291805	14590	1
Vp011	708	Picture	MorphM4_07_orig.jpg ; MorphM4_00_UPPER.jpg	17291944	0	1	24668	149	0	next	hit	1415
Vp011	708	Response	1	17316605	24661	1
Vp011	709	Picture	MorphM6_04_orig.jpg ; MorphM6_00_UPPER.jpg	17316612	0	148	99120	302	0	next	incorrect	1417
Vp011	709	Response	2	17415724	99112	1
Vp011	710	Picture	MorphM3_06_orig.jpg ; MorphM3_10_UPPER.jpg	17415732	0	154	19262	155	0	next	hit	1419
Vp011	710	Response	1	17434844	19112	1
Vp011	711	Picture	MorphF3_03_orig.jpg ; MorphF3_10_UPPER.jpg	17434994	0	1	20303	2	0	next	incorrect	1421
Vp011	711	Response	2	17455164	20170	1
Vp011	712	Picture	MorphM10_10_orig.jpg ; MorphM10_10_UPPER.jpg	17455297	0	1	12606	2	0	next	hit	1423
Vp011	712	Response	1	17467804	12507	1
Vp011	713	Picture	MorphM9_10_orig.jpg ; MorphM9_00_UPPER.jpg	17467903	0	1	19241	3	0	next	hit	1425
Vp011	713	Response	1	17487003	19100	1
Vp011	714	Picture	MorphF5_06_orig.jpg ; MorphF5_00_UPPER.jpg	17487144	0	2	9687	4	0	next	hit	1427
Vp011	714	Response	1	17496683	9539	1
Vp011	715	Picture	MorphF9_07_orig.jpg ; MorphF9_10_UPPER.jpg	17496831	0	2	7432	3	0	next	hit	1429
Vp011	715	Response	1	17504123	7292	1
Vp011	716	Picture	MorphF2_09_orig.jpg ; MorphF2_10_UPPER.jpg	17504263	0	1	51708	179	0	next	hit	1431
Vp011	716	Response	1	17555963	51700	1
Vp011	717	Picture	MorphF1_07_orig.jpg ; MorphF1_00_UPPER.jpg	17555971	0	178	7741	179	0	next	hit	1433
Vp011	717	Response	1	17563563	7592	1
Vp011	718	Picture	MorphF2_08_orig.jpg ; MorphF2_10_UPPER.jpg	17563712	0	1	9378	178	0	next	hit	1435
Vp011	718	Response	1	17573083	9371	1
Vp011	719	Picture	MorphM4_08_orig.jpg ; MorphM4_00_UPPER.jpg	17573090	0	177	11280	354	0	next	hit	1437
Vp011	719	Response	1	17584363	11273	1
Vp011	720	Picture	MorphF10_06_orig.jpg ; MorphF10_00_UPPER.jpg	17584370	0	177	88640	356	0	next	incorrect	1439
Vp011	720	Response	2	17673002	88632	1
Vp011	721	Picture	MorphF3_06_orig.jpg ; MorphF3_10_UPPER.jpg	17673010	0	179	10794	180	0	next	hit	1441
Vp011	721	Response	1	17683722	10712	1
Vp011	722	Picture	MorphF4_02_orig.jpg ; MorphF4_00_UPPER.jpg	17683804	0	1	10483	2	0	next	incorrect	1443
Vp011	722	Response	2	17694202	10398	1
Vp011	723	Picture	MorphM8_06_orig.jpg ; MorphM8_10_UPPER.jpg	17694287	0	1	8322	173	0	next	incorrect	1445
Vp011	723	Response	2	17702602	8315	1
Vp011	724	Picture	MorphF8_08_orig.jpg ; MorphF8_10_UPPER.jpg	17702609	0	172	9327	173	0	next	hit	1447
Vp011	724	Response	1	17711802	9193	1
Vp011	725	Picture	MorphM2_02_orig.jpg ; MorphM2_10_UPPER.jpg	17711936	0	1	16455	2	0	next	incorrect	1449
Vp011	725	Response	2	17728282	16346	1
Vp011	726	Picture	MorphM3_09_orig.jpg ; MorphM3_00_UPPER.jpg	17728391	0	1	8493	2	0	next	hit	1451
Vp011	726	Response	1	17736761	8370	2
Vp011	727	Picture	MorphM1_06_orig.jpg ; MorphM1_10_UPPER.jpg	17736884	0	1	20435	2	0	next	hit	1453
Vp011	727	Response	1	17757242	20358	1
Vp011	728	Picture	MorphM7_01_orig.jpg ; MorphM7_00_UPPER.jpg	17757319	0	1	15211	185	0	next	incorrect	1455
Vp011	728	Response	2	17772522	15203	1
Vp011	729	Picture	MorphF6_08_orig.jpg ; MorphF6_10_UPPER.jpg	17772530	0	184	11196	186	0	next	hit	1457
Vp011	729	Response	1	17783642	11112	1
Vp011	730	Picture	MorphM4_02_orig.jpg ; MorphM4_00_UPPER.jpg	17783726	0	2	25744	3	0	next	hit	1459
Vp011	730	Response	1	17809401	25675	1
Vp011	731	Picture	MorphM3_04_orig.jpg ; MorphM3_00_UPPER.jpg	17809470	0	1	62767	2	0	next	hit	1461
Vp011	731	Response	1	17872121	62651	1
Vp011	732	Picture	MorphM1_03_orig.jpg ; MorphM1_10_UPPER.jpg	17872237	0	1	27601	2	0	next	hit	1463
Vp011	732	Response	1	17899721	27484	1
Vp011	733	Picture	MorphF3_07_orig.jpg ; MorphF3_00_UPPER.jpg	17899838	0	1	7033	2	0	next	hit	1465
Vp011	733	Response	1	17906761	6923	1
Vp011	734	Picture	MorphF5_05_orig.jpg ; MorphF5_10_UPPER.jpg	17906871	0	1	5972	2	0	next	hit	1467
Vp011	734	Response	1	17912761	5890	1
Vp011	735	Picture	MorphM3_08_orig.jpg ; MorphM3_10_UPPER.jpg	17912843	0	1	7696	2	0	next	hit	1469
Vp011	735	Response	1	17920441	7598	1
Vp011	736	Picture	MorphM5_03_orig.jpg ; MorphM5_00_UPPER.jpg	17920539	0	1	8095	2	0	next	hit	1471
Vp011	736	Response	1	17928521	7982	1
Vp011	737	Picture	MorphF9_09_orig.jpg ; MorphF9_00_UPPER.jpg	17928634	0	1	7696	2	0	next	hit	1473
Vp011	737	Response	1	17936201	7567	1
Vp011	738	Picture	MorphF8_09_orig.jpg ; MorphF8_00_UPPER.jpg	17936330	0	1	6198	174	0	next	hit	1475
Vp011	738	Response	1	17942521	6191	1
Vp011	739	Picture	MorphM10_01_orig.jpg ; MorphM10_10_UPPER.jpg	17942528	0	173	26396	357	0	next	incorrect	1477
Vp011	739	Response	2	17968921	26393	1
Vp011	740	Picture	MorphM9_03_orig.jpg ; MorphM9_00_UPPER.jpg	17968924	0	184	99044	185	0	next	incorrect	1479
Vp011	740	Response	2	18067880	98956	1
Vp011	741	Picture	MorphF5_07_orig.jpg ; MorphF5_10_UPPER.jpg	18067968	0	1	58785	2	0	next	hit	1481
Vp011	741	Response	1	18126680	58712	1
Vp011	742	Picture	MorphM10_07_orig.jpg ; MorphM10_00_UPPER.jpg	18126753	0	1	8758	2	0	next	hit	1483
Vp011	742	Response	1	18135399	8646	1
Vp011	743	Picture	MorphF1_08_orig.jpg ; MorphF1_10_UPPER.jpg	18135511	0	1	7962	2	0	next	hit	1485
Vp011	743	Response	1	18143399	7888	1
Vp011	744	Picture	MorphF10_00_orig.jpg ; MorphF10_10_UPPER.jpg	18143473	0	1	16414	176	0	next	hit	1487
Vp011	744	Response	1	18159879	16406	1
Vp011	745	Picture	MorphF8_09_orig.jpg ; MorphF8_10_UPPER.jpg	18159887	0	175	6278	176	0	next	hit	1489
Vp011	745	Response	1	18166039	6152	1
Vp011	746	Picture	MorphF7_08_orig.jpg ; MorphF7_10_UPPER.jpg	18166165	0	1	5158	152	0	next	hit	1491
Vp011	746	Response	1	18171319	5154	1
Vp011	747	Picture	MorphM8_08_orig.jpg ; MorphM8_10_UPPER.jpg	18171323	0	151	6519	152	0	next	hit	1493
Vp011	747	Response	1	18177719	6396	1
Vp011	748	Picture	MorphF3_00_orig.jpg ; MorphF3_10_UPPER.jpg	18177842	0	1	4910	2	0	next	hit	1495
Vp011	748	Response	1	18182679	4837	1
Vp011	749	Picture	MorphF1_01_orig.jpg ; MorphF1_10_UPPER.jpg	18182752	0	1	4777	2	0	next	hit	1497
Vp011	749	Response	1	18187399	4647	1
Vp011	750	Picture	MorphM8_05_orig.jpg ; MorphM8_00_UPPER.jpg	18187529	0	1	8889	5	0	next	hit	1499
Vp011	750	Response	1	18196279	8750	1
Vp011	751	Picture	MorphF4_01_orig.jpg ; MorphF4_00_UPPER.jpg	18196418	0	4	10883	5	0	next	incorrect	1501
Vp011	751	Response	2	18207239	10821	1
Vp011	752	Picture	MorphM2_07_orig.jpg ; MorphM2_10_UPPER.jpg	18207301	0	1	11626	187	0	next	incorrect	1503
Vp011	752	Response	2	18218919	11618	1
Vp011	753	Picture	MorphM5_04_orig.jpg ; MorphM5_10_UPPER.jpg	18218927	0	186	7085	187	0	next	hit	1505
Vp011	753	Response	1	18225879	6952	1
Vp011	754	Picture	MorphF8_06_orig.jpg ; MorphF8_00_UPPER.jpg	18226012	0	1	9023	2	0	next	hit	1507
Vp011	754	Response	1	18234919	8907	1
Vp011	755	Picture	MorphM4_06_orig.jpg ; MorphM4_10_UPPER.jpg	18235035	0	1	9411	146	0	next	hit	1509
Vp011	755	Response	1	18244439	9404	1
Vp011	756	Picture	MorphF3_02_orig.jpg ; MorphF3_10_UPPER.jpg	18244446	0	145	8371	146	0	next	hit	1511
Vp011	756	Response	1	18252679	8233	1
Vp011	757	Picture	MorphF7_01_orig.jpg ; MorphF7_00_UPPER.jpg	18252817	0	1	8189	173	0	next	incorrect	1513
Vp011	757	Response	2	18260999	8182	1
Vp011	758	Picture	MorphF5_02_orig.jpg ; MorphF5_00_UPPER.jpg	18261006	0	172	7440	335	0	next	hit	1515
Vp011	758	Response	1	18268439	7433	1
Vp011	759	Picture	MorphF2_02_orig.jpg ; MorphF2_00_UPPER.jpg	18268446	0	163	6930	164	0	next	hit	1517
Vp011	759	Response	1	18275239	6793	1
Vp011	760	Picture	MorphF10_03_orig.jpg ; MorphF10_00_UPPER.jpg	18275376	0	1	14331	2	0	next	incorrect	1519
Vp011	760	Response	2	18289639	14263	1
Vp011	761	Picture	MorphF6_09_orig.jpg ; MorphF6_10_UPPER.jpg	18289707	0	1	8626	2	0	next	hit	1521
Vp011	761	Response	1	18298198	8491	1
Vp011	762	Picture	MorphF8_01_orig.jpg ; MorphF8_00_UPPER.jpg	18298333	0	1	7829	2	0	next	incorrect	1523
Vp011	762	Response	2	18306039	7706	1
Vp011	763	Picture	MorphF3_02_orig.jpg ; MorphF3_00_UPPER.jpg	18306162	0	1	10483	2	0	next	incorrect	1525
Vp011	763	Response	2	18316518	10356	1
Vp011	764	Picture	MorphM3_09_orig.jpg ; MorphM3_10_UPPER.jpg	18316645	0	1	7697	2	0	next	hit	1527
Vp011	764	Response	1	18324198	7553	1
Vp011	765	Picture	MorphF6_06_orig.jpg ; MorphF6_10_UPPER.jpg	18324342	0	1	9554	2	0	next	hit	1529
Vp011	765	Response	1	18333798	9456	1
Vp011	766	Picture	MorphM6_06_orig.jpg ; MorphM6_10_UPPER.jpg	18333896	0	1	7509	57	0	next	hit	1531
Vp011	766	Response	1	18341398	7502	1
Vp011	767	Picture	MorphF10_10_orig.jpg ; MorphF10_10_UPPER.jpg	18341405	0	56	14785	57	0	next	incorrect	1533
Vp011	767	Response	2	18356118	14713	1
Vp011	768	Picture	MorphF6_05_orig.jpg ; MorphF6_00_UPPER.jpg	18356190	0	1	7033	2	0	next	hit	1535
Vp011	768	Response	1	18363158	6968	1
Vp011	769	Picture	MorphF1_02_orig.jpg ; MorphF1_10_UPPER.jpg	18363223	0	1	6900	2	0	next	hit	1537
Vp011	769	Response	1	18370038	6815	1
Vp011	770	Picture	MorphF2_10_orig.jpg ; MorphF2_10_UPPER.jpg	18370123	0	1	8095	2	0	next	hit	1539
Vp011	770	Response	1	18378118	7995	1
Vp011	771	Picture	MorphF5_01_orig.jpg ; MorphF5_00_UPPER.jpg	18378218	0	1	8467	160	0	next	hit	1541
Vp011	771	Response	1	18386678	8460	1
Vp011	772	Picture	MorphF7_08_orig.jpg ; MorphF7_00_UPPER.jpg	18386685	0	159	20960	324	0	next	hit	1543
Vp011	772	Response	1	18407638	20953	1
Vp011	773	Picture	MorphM5_08_orig.jpg ; MorphM5_00_UPPER.jpg	18407645	0	165	11975	166	0	next	hit	1545
Vp011	773	Response	1	18419478	11833	1
Vp011	774	Picture	MorphM3_03_orig.jpg ; MorphM3_00_UPPER.jpg	18419620	0	1	9687	2	0	next	hit	1547
Vp011	774	Response	1	18429238	9618	1
Vp011	775	Picture	MorphF10_08_orig.jpg ; MorphF10_00_UPPER.jpg	18429307	0	1	49231	2	0	next	incorrect	1549
Vp011	775	Response	2	18478437	49130	1
Vp011	776	Picture	MorphM10_05_orig.jpg ; MorphM10_00_UPPER.jpg	18478538	0	1	32644	2	0	next	hit	1551
Vp011	776	Response	1	18511077	32539	1
Vp011	777	Picture	MorphM8_02_orig.jpg ; MorphM8_10_UPPER.jpg	18511182	0	1	8758	2	0	next	incorrect	1553
Vp011	777	Response	2	18519797	8615	1
Vp011	778	Picture	MorphM3_01_orig.jpg ; MorphM3_10_UPPER.jpg	18519940	0	1	19064	179	0	next	incorrect	1555
Vp011	778	Response	2	18538997	19057	1
Vp011	779	Picture	MorphF2_04_orig.jpg ; MorphF2_00_UPPER.jpg	18539004	0	178	8803	179	0	next	hit	1557
Vp011	779	Response	1	18547717	8713	1
Vp011	780	Picture	MorphM10_05_orig.jpg ; MorphM10_10_UPPER.jpg	18547807	0	1	7431	2	0	next	hit	1559
Vp011	780	Response	1	18555157	7350	1
Vp011	781	Picture	MorphF2_05_orig.jpg ; MorphF2_10_UPPER.jpg	18555238	0	1	18406	174	0	next	hit	1561
Vp011	781	Response	1	18573637	18399	1
Vp011	782	Picture	MorphM9_06_orig.jpg ; MorphM9_00_UPPER.jpg	18573644	0	173	48320	328	0	next	incorrect	1563
Vp011	782	Response	2	18621956	48312	1
Vp011	783	Picture	MorphF2_07_orig.jpg ; MorphF2_10_UPPER.jpg	18621964	0	155	8514	156	0	next	hit	1565
Vp011	783	Response	1	18630356	8392	1
Vp011	784	Picture	MorphM3_04_orig.jpg ; MorphM3_10_UPPER.jpg	18630478	0	1	40341	2	0	next	hit	1567
Vp011	784	Response	1	18670676	40198	1
Vp011	785	Picture	MorphF8_06_orig.jpg ; MorphF8_10_UPPER.jpg	18670819	0	1	20966	2	0	next	hit	1569
Vp011	785	Response	1	18691636	20817	1
Vp011	786	Picture	MorphF2_01_orig.jpg ; MorphF2_10_UPPER.jpg	18691785	0	1	8095	2	0	next	hit	1571
Vp011	786	Response	1	18699796	8011	1
Vp011	787	Picture	MorphM8_09_orig.jpg ; MorphM8_00_UPPER.jpg	18699880	0	1	8625	2	0	next	hit	1573
Vp011	787	Response	1	18708436	8556	1
Vp011	788	Picture	MorphF9_03_orig.jpg ; MorphF9_00_UPPER.jpg	18708505	0	1	8625	3	0	next	incorrect	1575
Vp011	788	Response	2	18716996	8491	1
Vp011	789	Picture	MorphM4_10_orig.jpg ; MorphM4_10_UPPER.jpg	18717130	0	2	8891	3	0	next	hit	1577
Vp011	789	Response	1	18725876	8746	1
Vp011	790	Picture	MorphF5_07_orig.jpg ; MorphF5_00_UPPER.jpg	18726021	0	1	7142	159	0	next	hit	1579
Vp011	790	Response	1	18733156	7135	1
Vp011	791	Picture	MorphM4_06_orig.jpg ; MorphM4_00_UPPER.jpg	18733163	0	158	8080	330	0	next	hit	1581
Vp011	791	Response	1	18741236	8073	1
Vp011	792	Picture	MorphF7_09_orig.jpg ; MorphF7_10_UPPER.jpg	18741243	0	172	7735	173	0	next	hit	1583
Vp011	792	Response	1	18748916	7673	1
Vp011	793	Picture	MorphF6_06_orig.jpg ; MorphF6_00_UPPER.jpg	18748978	0	1	7385	181	0	next	hit	1585
Vp011	793	Response	1	18756356	7378	1
Vp011	794	Picture	MorphM3_05_orig.jpg ; MorphM3_10_UPPER.jpg	18756363	0	180	7345	181	0	next	hit	1587
Vp011	794	Response	1	18763636	7273	1
Vp011	795	Picture	MorphF10_04_orig.jpg ; MorphF10_10_UPPER.jpg	18763708	0	1	10218	2	0	next	incorrect	1589
Vp011	795	Response	2	18773796	10088	1
Vp011	796	Picture	MorphM10_06_orig.jpg ; MorphM10_00_UPPER.jpg	18773926	0	1	9819	2	0	next	hit	1591
Vp011	796	Response	1	18783635	9709	1
Vp011	797	Picture	MorphM3_10_orig.jpg ; MorphM3_00_UPPER.jpg	18783745	0	1	8360	2	0	next	hit	1593
Vp011	797	Response	1	18791955	8210	1
Vp011	798	Picture	MorphF7_06_orig.jpg ; MorphF7_10_UPPER.jpg	18792105	0	1	11280	2	0	next	hit	1595
Vp011	798	Response	1	18803315	11210	1
Vp011	799	Picture	MorphM5_05_orig.jpg ; MorphM5_10_UPPER.jpg	18803385	0	1	7696	2	0	next	hit	1597
Vp011	799	Response	1	18810995	7610	1
Vp011	800	Picture	MorphF4_05_orig.jpg ; MorphF4_10_UPPER.jpg	18811081	0	1	56663	2	0	next	incorrect	1599
Vp011	800	Response	2	18867635	56554	1
Vp011	801	Picture	MorphM7_09_orig.jpg ; MorphM7_10_UPPER.jpg	18867744	0	1	7166	2	0	next	hit	1601
Vp011	801	Response	1	18874835	7091	1
Vp011	802	Picture	MorphF6_02_orig.jpg ; MorphF6_10_UPPER.jpg	18874910	0	1	7829	2	0	next	incorrect	1603
Vp011	802	Response	2	18882675	7765	1
Vp011	803	Picture	MorphM2_05_orig.jpg ; MorphM2_00_UPPER.jpg	18882739	0	1	7165	3	0	next	incorrect	1605
Vp011	803	Response	2	18889795	7056	1
Vp011	804	Picture	MorphM10_07_orig.jpg ; MorphM10_10_UPPER.jpg	18889904	0	2	31848	3	0	next	hit	1607
Vp011	804	Response	1	18921635	31731	1
Vp011	805	Picture	MorphM3_01_orig.jpg ; MorphM3_00_UPPER.jpg	18921752	0	1	6768	2	0	next	hit	1609
Vp011	805	Response	1	18928435	6683	1
Vp011	806	Picture	MorphF4_05_orig.jpg ; MorphF4_00_UPPER.jpg	18928520	0	1	11362	185	0	next	incorrect	1611
Vp011	806	Response	2	18939874	11354	1
Vp011	807	Picture	MorphF5_08_orig.jpg ; MorphF5_10_UPPER.jpg	18939882	0	184	5999	340	0	next	hit	1613
Vp011	807	Response	1	18945874	5992	1
Vp011	808	Picture	MorphF9_07_orig.jpg ; MorphF9_00_UPPER.jpg	18945881	0	156	14885	157	0	next	incorrect	1615
Vp011	808	Response	2	18960674	14793	2
Vp011	809	Picture	MorphM7_05_orig.jpg ; MorphM7_00_UPPER.jpg	18960766	0	1	11677	2	0	next	hit	1617
Vp011	809	Response	1	18972354	11588	1
Vp011	810	Picture	MorphF7_02_orig.jpg ; MorphF7_10_UPPER.jpg	18972443	0	1	10315	170	0	next	incorrect	1619
Vp011	810	Response	2	18982754	10311	1
Vp011	811	Picture	MorphF10_05_orig.jpg ; MorphF10_10_UPPER.jpg	18982758	0	169	10519	170	0	next	incorrect	1621
Vp011	811	Response	2	18993154	10396	1
Vp011	812	Picture	MorphF6_00_orig.jpg ; MorphF6_10_UPPER.jpg	18993277	0	1	6768	2	0	next	incorrect	1623
Vp011	812	Response	2	18999954	6677	1
Vp011	813	Picture	MorphF3_10_orig.jpg ; MorphF3_00_UPPER.jpg	19000045	0	1	10615	3	0	next	hit	1625
Vp011	813	Response	1	19010594	10549	1
Vp011	814	Picture	MorphF6_05_orig.jpg ; MorphF6_10_UPPER.jpg	19010660	0	2	10182	173	0	next	hit	1627
Vp011	814	Response	1	19020834	10174	1
Vp011	815	Picture	MorphM4_03_orig.jpg ; MorphM4_00_UPPER.jpg	19020842	0	171	16093	172	0	next	hit	1629
Vp011	815	Response	1	19036834	15992	1
Vp011	816	Picture	MorphM2_04_orig.jpg ; MorphM2_00_UPPER.jpg	19036935	0	1	9666	156	0	next	incorrect	1631
Vp011	816	Response	2	19046594	9659	1
Vp011	817	Picture	MorphM10_03_orig.jpg ; MorphM10_10_UPPER.jpg	19046601	0	155	6080	334	0	next	incorrect	1633
Vp011	817	Response	2	19052674	6073	1
Vp011	818	Picture	MorphM2_08_orig.jpg ; MorphM2_10_UPPER.jpg	19052681	0	179	24727	180	0	next	incorrect	1635
Vp011	818	Response	2	19077314	24633	1
Vp011	819	Picture	MorphF10_00_orig.jpg ; MorphF10_00_UPPER.jpg	19077408	0	1	18047	2	0	next	incorrect	1637
Vp011	819	Response	2	19095394	17986	1
Vp011	820	Picture	MorphF8_01_orig.jpg ; MorphF8_10_UPPER.jpg	19095455	0	1	7431	2	0	next	incorrect	1639
Vp011	820	Response	2	19102753	7298	1
Vp011	821	Picture	MorphM6_10_orig.jpg ; MorphM6_00_UPPER.jpg	19102886	0	1	8891	2	0	next	incorrect	1641
Vp011	821	Response	2	19111633	8747	1
Vp011	822	Picture	MorphM4_04_orig.jpg ; MorphM4_10_UPPER.jpg	19111777	0	1	11678	2	0	next	incorrect	1643
Vp011	822	Response	2	19123313	11536	1
Vp011	823	Picture	MorphF10_08_orig.jpg ; MorphF10_10_UPPER.jpg	19123455	0	1	65685	3	0	next	incorrect	1645
Vp011	823	Response	2	19189073	65618	1
Vp011	824	Picture	MorphM6_02_orig.jpg ; MorphM6_10_UPPER.jpg	19189140	0	2	9780	176	0	next	incorrect	1647
Vp011	824	Response	2	19198913	9773	1
Vp011	825	Picture	MorphF1_06_orig.jpg ; MorphF1_00_UPPER.jpg	19198920	0	174	13974	175	0	next	hit	1649
Vp011	825	Response	1	19212753	13833	1
Vp011	826	Picture	MorphM4_02_orig.jpg ; MorphM4_10_UPPER.jpg	19212894	0	1	14066	2	0	next	incorrect	1651
Vp011	826	Response	2	19226833	13939	1
Vp011	827	Picture	MorphM7_02_orig.jpg ; MorphM7_10_UPPER.jpg	19226960	0	1	13402	2	0	next	incorrect	1653
Vp011	827	Response	2	19240273	13313	1
Vp011	828	Picture	MorphM8_02_orig.jpg ; MorphM8_00_UPPER.jpg	19240362	0	1	6078	161	0	next	incorrect	1655
Vp011	828	Response	2	19246433	6071	1
Vp011	829	Picture	MorphM1_10_orig.jpg ; MorphM1_00_UPPER.jpg	19246440	0	160	7590	161	0	next	incorrect	1657
Vp011	829	Response	2	19253953	7513	1
Vp011	830	Picture	MorphF7_01_orig.jpg ; MorphF7_10_UPPER.jpg	19254030	0	1	6890	145	0	next	incorrect	1659
Vp011	830	Response	2	19260913	6883	1
Vp011	831	Picture	MorphF1_10_orig.jpg ; MorphF1_10_UPPER.jpg	19260920	0	144	9520	323	0	next	incorrect	1661
Vp011	831	Response	2	19270432	9512	1
Vp011	832	Picture	MorphF10_09_orig.jpg ; MorphF10_00_UPPER.jpg	19270440	0	179	17428	180	0	next	hit	1663
Vp011	832	Response	1	19287792	17352	1
Vp011	833	Picture	MorphM5_06_orig.jpg ; MorphM5_00_UPPER.jpg	19287868	0	1	7033	3	0	next	hit	1665
Vp011	833	Response	1	19294752	6884	1
Vp011	834	Picture	MorphM9_02_orig.jpg ; MorphM9_00_UPPER.jpg	19294901	0	2	9139	153	0	next	incorrect	1667
Vp011	834	Response	2	19304032	9131	1
Vp011	835	Picture	MorphF3_05_orig.jpg ; MorphF3_10_UPPER.jpg	19304040	0	151	39280	301	0	next	incorrect	1669
Vp011	835	Response	2	19343312	39272	1
Vp011	836	Picture	MorphF4_00_orig.jpg ; MorphF4_00_UPPER.jpg	19343320	0	150	13419	151	0	next	incorrect	1671
Vp011	836	Response	2	19356672	13352	1
Vp011	837	Picture	MorphM6_05_orig.jpg ; MorphM6_10_UPPER.jpg	19356739	0	1	6502	2	0	next	incorrect	1673
Vp011	837	Response	2	19363152	6413	1
Vp011	838	Picture	MorphF9_08_orig.jpg ; MorphF9_00_UPPER.jpg	19363241	0	1	4645	2	0	next	incorrect	1675
Vp011	838	Response	2	19367792	4551	1
Vp011	839	Picture	MorphM8_00_orig.jpg ; MorphM8_10_UPPER.jpg	19367886	0	1	5175	2	0	next	incorrect	1677
Vp011	839	Response	2	19372912	5026	1
Vp011	840	Picture	MorphM1_00_orig.jpg ; MorphM1_00_UPPER.jpg	19373061	0	1	6635	2	0	next	incorrect	1679
Vp011	840	Response	2	19379552	6491	1
Vp011	841	Picture	MorphF3_01_orig.jpg ; MorphF3_10_UPPER.jpg	19379696	0	1	8343	152	0	next	hit	1681
Vp011	841	Response	1	19388032	8336	1
Vp011	842	Picture	MorphM7_01_orig.jpg ; MorphM7_10_UPPER.jpg	19388039	0	151	9120	206	0	next	incorrect	1683
Vp011	842	Response	2	19397152	9113	1
Vp011	843	Picture	MorphF5_10_orig.jpg ; MorphF5_00_UPPER.jpg	19397159	0	55	44480	216	0	next	hit	1685
Vp011	843	Response	1	19441632	44473	1
Vp011	844	Picture	MorphM10_03_orig.jpg ; MorphM10_00_UPPER.jpg	19441639	0	161	7857	162	0	next	incorrect	1687
Vp011	844	Response	2	19449391	7752	1
Vp011	845	Picture	MorphM8_07_orig.jpg ; MorphM8_10_UPPER.jpg	19449496	0	1	15127	2	0	next	hit	1689
Vp011	845	Response	1	19464511	15015	1
Vp011	846	Picture	MorphF9_09_orig.jpg ; MorphF9_10_UPPER.jpg	19464623	0	1	11255	160	0	next	hit	1691
Vp011	846	Response	1	19475871	11248	1
Vp011	847	Picture	MorphM5_07_orig.jpg ; MorphM5_10_UPPER.jpg	19475878	0	159	5841	315	0	next	hit	1693
Vp011	847	Response	1	19481711	5833	1
Vp011	848	Picture	MorphM8_08_orig.jpg ; MorphM8_00_UPPER.jpg	19481719	0	156	5330	158	0	next	hit	1695
Vp011	848	Response	1	19486911	5192	1
Vp011	849	Picture	MorphF3_05_orig.jpg ; MorphF3_00_UPPER.jpg	19487049	0	2	7299	3	0	next	hit	1697
Vp011	849	Response	1	19494271	7222	1
Vp011	850	Picture	MorphF8_03_orig.jpg ; MorphF8_10_UPPER.jpg	19494348	0	1	20966	2	0	next	incorrect	1699
Vp011	850	Response	2	19515231	20883	1
Vp011	851	Picture	MorphM9_00_orig.jpg ; MorphM9_10_UPPER.jpg	19515314	0	1	6724	179	0	next	incorrect	1701
Vp011	851	Response	2	19522031	6717	1
Vp011	852	Picture	MorphF5_02_orig.jpg ; MorphF5_10_UPPER.jpg	19522038	0	178	8881	366	0	next	hit	1703
Vp011	852	Response	1	19530911	8873	1
Vp011	853	Picture	MorphM2_03_orig.jpg ; MorphM2_10_UPPER.jpg	19530919	0	188	8414	189	0	next	incorrect	1705
Vp011	853	Response	2	19539231	8312	1
Vp011	854	Picture	MorphM9_05_orig.jpg ; MorphM9_10_UPPER.jpg	19539333	0	1	60225	155	0	next	incorrect	1707
Vp011	854	Response	2	19599551	60218	1
Vp011	855	Picture	MorphM5_02_orig.jpg ; MorphM5_10_UPPER.jpg	19599558	0	154	14617	155	0	next	hit	1709
Vp011	855	Response	1	19614031	14473	1
Vp011	856	Picture	MorphM2_05_orig.jpg ; MorphM2_10_UPPER.jpg	19614175	0	1	18312	2	0	next	incorrect	1711
Vp011	856	Response	2	19632350	18175	1
Vp011	857	Picture	MorphM10_10_orig.jpg ; MorphM10_00_UPPER.jpg	19632487	0	1	5707	2	0	next	hit	1713
Vp011	857	Response	1	19638110	5623	1
Vp011	858	Picture	MorphF7_10_orig.jpg ; MorphF7_00_UPPER.jpg	19638194	0	1	7165	2	0	next	hit	1715
Vp011	858	Response	1	19645230	7036	1
Vp011	859	Picture	MorphF1_06_orig.jpg ; MorphF1_10_UPPER.jpg	19645359	0	1	7299	2	0	next	hit	1717
Vp011	859	Response	1	19652590	7231	1
Vp011	860	Picture	MorphM4_00_orig.jpg ; MorphM4_00_UPPER.jpg	19652658	0	1	8492	3	0	next	incorrect	1719
Vp011	860	Response	2	19661070	8412	1
Vp011	861	Picture	MorphF9_02_orig.jpg ; MorphF9_10_UPPER.jpg	19661150	0	2	7962	3	0	next	incorrect	1721
Vp011	861	Response	2	19668990	7840	1
Vp011	862	Picture	MorphF4_06_orig.jpg ; MorphF4_00_UPPER.jpg	19669112	0	1	11811	2	0	next	incorrect	1723
Vp011	862	Response	2	19680830	11718	1
Vp011	863	Picture	MorphF1_02_orig.jpg ; MorphF1_00_UPPER.jpg	19680923	0	1	8874	151	0	next	hit	1725
Vp011	863	Response	1	19689790	8867	1
Vp011	864	Picture	MorphF4_03_orig.jpg ; MorphF4_10_UPPER.jpg	19689797	0	150	7280	319	0	next	incorrect	1727
Vp011	864	Response	2	19697070	7273	1
Vp011	865	Picture	MorphM6_04_orig.jpg ; MorphM6_10_UPPER.jpg	19697077	0	169	7068	170	0	next	incorrect	1729
Vp011	865	Response	2	19704030	6953	1
Vp011	866	Picture	MorphM8_01_orig.jpg ; MorphM8_00_UPPER.jpg	19704145	0	1	6369	2	0	next	incorrect	1731
Vp011	866	Response	2	19710430	6285	1
Vp011	867	Picture	MorphF7_05_orig.jpg ; MorphF7_00_UPPER.jpg	19710514	0	1	7519	180	0	next	hit	1733
Vp011	867	Response	1	19718030	7516	1
Vp011	868	Picture	MorphF10_03_orig.jpg ; MorphF10_10_UPPER.jpg	19718033	0	179	24727	180	0	next	incorrect	1735
Vp011	868	Response	2	19742670	24637	1
Vp011	869	Picture	MorphF8_07_orig.jpg ; MorphF8_00_UPPER.jpg	19742760	0	1	21232	2	0	next	hit	1737
Vp011	869	Response	1	19763870	21110	1
Vp011	870	Picture	MorphM1_05_orig.jpg ; MorphM1_10_UPPER.jpg	19763992	0	1	19325	184	0	next	hit	1739
Vp011	870	Response	1	19783309	19317	1
Vp011	871	Picture	MorphM7_08_orig.jpg ; MorphM7_00_UPPER.jpg	19783317	0	183	7215	184	0	next	hit	1741
Vp011	871	Response	1	19790429	7112	1
Vp011	872	Picture	MorphF6_09_orig.jpg ; MorphF6_00_UPPER.jpg	19790532	0	1	8360	2	0	next	hit	1743
Vp011	872	Response	1	19798749	8217	1
Vp011	873	Picture	MorphF4_10_orig.jpg ; MorphF4_00_UPPER.jpg	19798892	0	1	6767	3	0	next	hit	1745
Vp011	873	Response	1	19805549	6657	1
Vp011	874	Picture	MorphF2_00_orig.jpg ; MorphF2_00_UPPER.jpg	19805659	0	2	6617	154	0	next	hit	1747
Vp011	874	Response	1	19812269	6610	1
Vp011	875	Picture	MorphM5_00_orig.jpg ; MorphM5_00_UPPER.jpg	19812276	0	152	8246	153	0	next	hit	1749
Vp011	875	Response	1	19820429	8153	1
Vp011	876	Picture	MorphF1_04_orig.jpg ; MorphF1_00_UPPER.jpg	19820522	0	1	8227	2	0	next	hit	1751
Vp011	876	Response	1	19828669	8147	1
Vp011	877	Picture	MorphF2_00_orig.jpg ; MorphF2_10_UPPER.jpg	19828749	0	1	23607	148	0	next	hit	1753
Vp011	877	Response	1	19852349	23600	1
Vp011	878	Picture	MorphF4_04_orig.jpg ; MorphF4_00_UPPER.jpg	19852356	0	147	8080	309	0	next	incorrect	1755
Vp011	878	Response	2	19860429	8073	1
Vp011	879	Picture	MorphM8_04_orig.jpg ; MorphM8_10_UPPER.jpg	19860436	0	162	5840	323	0	next	incorrect	1757
Vp011	879	Response	2	19866269	5833	1
Vp011	880	Picture	MorphM5_08_orig.jpg ; MorphM5_10_UPPER.jpg	19866276	0	161	6264	162	0	next	hit	1759
Vp011	880	Response	1	19872429	6153	1
Vp011	881	Picture	MorphF8_08_orig.jpg ; MorphF8_00_UPPER.jpg	19872540	0	1	9156	2	0	next	incorrect	1761
Vp011	881	Response	2	19881629	9089	1
Vp011	882	Picture	MorphM8_06_orig.jpg ; MorphM8_00_UPPER.jpg	19881696	0	1	7033	2	0	next	hit	1763
Vp011	882	Response	1	19888669	6973	1
Vp011	883	Picture	pause1	19888729	0	1	300032	2	0	next	other	0
Vp011	884	Response	3	20921713	732952	1
Vp011	885	Picture	MorphM1_06_orig.jpg ; MorphM1_10_LOWER.jpg	20921790	0	1	177286	2	0	next	incorrect	1767
Vp011	885	Response	2	21098981	177191	1
Vp011	886	Picture	MorphM9_00_orig.jpg ; MorphM9_10_LOWER.jpg	21099076	0	1	7113	187	0	next	incorrect	1769
Vp011	886	Response	2	21106181	7105	1
Vp011	887	Picture	MorphM6_09_orig.jpg ; MorphM6_00_LOWER.jpg	21106189	0	186	10240	350	0	next	hit	1771
Vp011	887	Response	1	21116421	10232	1
Vp011	888	Picture	MorphF7_02_orig.jpg ; MorphF7_10_LOWER.jpg	21116429	0	164	10480	331	0	next	hit	1773
Vp011	888	Response	1	21126901	10472	1
Vp011	889	Picture	MorphM2_09_orig.jpg ; MorphM2_00_LOWER.jpg	21126909	0	167	9280	343	0	next	hit	1775
Vp011	889	Response	1	21136181	9272	1
Vp011	890	Picture	MorphF6_02_orig.jpg ; MorphF6_10_LOWER.jpg	21136189	0	176	8535	177	0	next	incorrect	1777
Vp011	890	Response	2	21144661	8472	1
Vp011	891	Picture	MorphF3_03_orig.jpg ; MorphF3_00_LOWER.jpg	21144724	0	1	10881	2	0	next	incorrect	1779
Vp011	891	Response	2	21155541	10817	1
Vp011	892	Picture	MorphM7_04_orig.jpg ; MorphM7_10_LOWER.jpg	21155605	0	1	8983	176	0	next	hit	1781
Vp011	892	Response	1	21164581	8976	1
Vp011	893	Picture	MorphF4_01_orig.jpg ; MorphF4_10_LOWER.jpg	21164588	0	175	7870	176	0	next	incorrect	1783
Vp011	893	Response	2	21172340	7752	2
Vp011	894	Picture	MorphM7_00_orig.jpg ; MorphM7_00_LOWER.jpg	21172458	0	1	78823	2	0	next	incorrect	1785
Vp011	894	Response	2	21251140	78682	1
Vp011	895	Picture	MorphF1_09_orig.jpg ; MorphF1_10_LOWER.jpg	21251281	0	1	8347	148	0	next	hit	1787
Vp011	895	Response	1	21259620	8339	1
Vp011	896	Picture	MorphM1_04_orig.jpg ; MorphM1_10_LOWER.jpg	21259628	0	147	8771	148	0	next	incorrect	1789
Vp011	896	Response	2	21268260	8632	1
Vp011	897	Picture	MorphM6_08_orig.jpg ; MorphM6_10_LOWER.jpg	21268399	0	1	6768	2	0	next	hit	1791
Vp011	897	Response	1	21275060	6661	1
Vp011	898	Picture	MorphF2_07_orig.jpg ; MorphF2_10_LOWER.jpg	21275167	0	1	7697	2	0	next	hit	1793
Vp011	898	Response	1	21282740	7573	1
Vp011	899	Picture	MorphF7_03_orig.jpg ; MorphF7_10_LOWER.jpg	21282864	0	1	7033	2	0	next	hit	1795
Vp011	899	Response	1	21289780	6916	1
Vp011	900	Picture	MorphF9_03_orig.jpg ; MorphF9_00_LOWER.jpg	21289897	0	1	6502	2	0	next	incorrect	1797
Vp011	900	Response	2	21296260	6363	1
Vp011	901	Picture	MorphM2_01_orig.jpg ; MorphM2_10_LOWER.jpg	21296399	0	1	5839	2	0	next	incorrect	1799
Vp011	901	Response	2	21302100	5701	1
Vp011	902	Picture	MorphF9_01_orig.jpg ; MorphF9_10_LOWER.jpg	21302238	0	1	13137	2	0	next	incorrect	1801
Vp011	902	Response	2	21315300	13062	1
Vp011	903	Picture	MorphM4_05_orig.jpg ; MorphM4_10_LOWER.jpg	21315375	0	1	35298	2	0	next	hit	1803
Vp011	903	Response	1	21350580	35205	1
Vp011	904	Picture	MorphF7_09_orig.jpg ; MorphF7_10_LOWER.jpg	21350673	0	1	7298	2	0	next	hit	1805
Vp011	904	Response	1	21357860	7187	1
Vp011	905	Picture	MorphM10_06_orig.jpg ; MorphM10_00_LOWER.jpg	21357971	0	1	6104	2	0	next	hit	1807
Vp011	905	Response	1	21363940	5969	1
Vp011	906	Picture	MorphF7_05_orig.jpg ; MorphF7_10_LOWER.jpg	21364075	0	1	5548	160	0	next	hit	1809
Vp011	906	Response	1	21369620	5545	1
Vp011	907	Picture	MorphM8_00_orig.jpg ; MorphM8_10_LOWER.jpg	21369623	0	159	6484	337	0	next	incorrect	1811
Vp011	907	Response	2	21376100	6477	1
Vp011	908	Picture	MorphM7_01_orig.jpg ; MorphM7_00_LOWER.jpg	21376107	0	178	11680	353	0	next	incorrect	1813
Vp011	908	Response	2	21387779	11672	1
Vp011	909	Picture	MorphM8_08_orig.jpg ; MorphM8_00_LOWER.jpg	21387787	0	175	24723	176	0	next	hit	1815
Vp011	909	Response	1	21412420	24633	1
Vp011	910	Picture	MorphM5_00_orig.jpg ; MorphM5_10_LOWER.jpg	21412510	0	1	53345	2	0	next	hit	1817
Vp011	910	Response	1	21465779	53269	1
Vp011	911	Picture	MorphM6_02_orig.jpg ; MorphM6_00_LOWER.jpg	21465855	0	1	32492	154	0	next	incorrect	1819
Vp011	911	Response	2	21498339	32484	1
Vp011	912	Picture	MorphF5_02_orig.jpg ; MorphF5_10_LOWER.jpg	21498347	0	153	15147	154	0	next	incorrect	1821
Vp011	912	Response	2	21513379	15032	1
Vp011	913	Picture	MorphM6_03_orig.jpg ; MorphM6_00_LOWER.jpg	21513494	0	1	32511	3	0	next	hit	1823
Vp011	913	Response	1	21545859	32365	1
Vp011	914	Picture	MorphM5_06_orig.jpg ; MorphM5_10_LOWER.jpg	21546005	0	2	7830	3	0	next	hit	1825
Vp011	914	Response	1	21553698	7693	1
Vp011	915	Picture	MorphM7_03_orig.jpg ; MorphM7_00_LOWER.jpg	21553835	0	1	11227	187	0	next	incorrect	1827
Vp011	915	Response	2	21565058	11223	1
Vp011	916	Picture	MorphF6_05_orig.jpg ; MorphF6_10_LOWER.jpg	21565062	0	186	7604	332	0	next	hit	1829
Vp011	916	Response	1	21572658	7596	1
Vp011	917	Picture	MorphM6_10_orig.jpg ; MorphM6_00_LOWER.jpg	21572666	0	146	6381	148	0	next	hit	1831
Vp011	917	Response	1	21578898	6232	1
Vp011	918	Picture	MorphF4_05_orig.jpg ; MorphF4_10_LOWER.jpg	21579047	0	2	6370	3	0	next	incorrect	1833
Vp011	918	Response	2	21585298	6251	1
Vp011	919	Picture	MorphM6_04_orig.jpg ; MorphM6_10_LOWER.jpg	21585417	0	1	14862	2	0	next	incorrect	1835
Vp011	919	Response	2	21600178	14761	1
Vp011	920	Picture	MorphM5_02_orig.jpg ; MorphM5_10_LOWER.jpg	21600279	0	1	7166	2	0	next	hit	1837
Vp011	920	Response	1	21607378	7099	1
Vp011	921	Picture	MorphF4_07_orig.jpg ; MorphF4_10_LOWER.jpg	21607445	0	1	74820	157	0	next	incorrect	1839
Vp011	921	Response	2	21682257	74812	2
Vp011	922	Picture	MorphM3_10_orig.jpg ; MorphM3_10_LOWER.jpg	21682265	0	156	52306	157	0	next	incorrect	1841
Vp011	922	Response	2	21734497	52232	1
Vp011	923	Picture	MorphF6_06_orig.jpg ; MorphF6_00_LOWER.jpg	21734571	0	1	9554	2	0	next	incorrect	1843
Vp011	923	Response	2	21744017	9446	1
Vp011	924	Picture	MorphF7_03_orig.jpg ; MorphF7_00_LOWER.jpg	21744125	0	1	6635	2	0	next	incorrect	1845
Vp011	924	Response	2	21750657	6532	1
Vp011	925	Picture	MorphF9_00_orig.jpg ; MorphF9_10_LOWER.jpg	21750760	0	1	5839	2	0	next	incorrect	1847
Vp011	925	Response	2	21756497	5737	1
Vp011	926	Picture	MorphM7_01_orig.jpg ; MorphM7_10_LOWER.jpg	21756599	0	1	6865	170	0	next	incorrect	1849
Vp011	926	Response	2	21763457	6858	1
Vp011	927	Picture	MorphF1_01_orig.jpg ; MorphF1_00_LOWER.jpg	21763464	0	169	5874	170	0	next	incorrect	1851
Vp011	927	Response	2	21769217	5753	1
Vp011	928	Picture	MorphF8_05_orig.jpg ; MorphF8_00_LOWER.jpg	21769338	0	1	6502	2	0	next	incorrect	1853
Vp011	928	Response	2	21775777	6439	1
Vp011	929	Picture	MorphF3_08_orig.jpg ; MorphF3_10_LOWER.jpg	21775840	0	1	10749	2	0	next	hit	1855
Vp011	929	Response	1	21786497	10657	1
Vp011	930	Picture	MorphM2_03_orig.jpg ; MorphM2_10_LOWER.jpg	21786589	0	1	7695	3	0	next	incorrect	1857
Vp011	930	Response	2	21794177	7588	1
Vp011	931	Picture	MorphF2_08_orig.jpg ; MorphF2_00_LOWER.jpg	21794284	0	2	6060	181	0	next	hit	1859
Vp011	931	Response	1	21800337	6053	1
Vp011	932	Picture	MorphF3_06_orig.jpg ; MorphF3_00_LOWER.jpg	21800344	0	179	7078	180	0	next	incorrect	1861
Vp011	932	Response	2	21807297	6953	1
Vp011	933	Picture	MorphM2_03_orig.jpg ; MorphM2_00_LOWER.jpg	21807422	0	1	16455	2	0	next	incorrect	1863
Vp011	933	Response	2	21823777	16355	1
Vp011	934	Picture	MorphF7_01_orig.jpg ; MorphF7_00_LOWER.jpg	21823877	0	1	5706	2	0	next	incorrect	1865
Vp011	934	Response	2	21829457	5580	1
Vp011	935	Picture	MorphM4_00_orig.jpg ; MorphM4_00_LOWER.jpg	21829583	0	1	13137	2	0	next	incorrect	1867
Vp011	935	Response	2	21842657	13074	1
Vp011	936	Picture	MorphM9_05_orig.jpg ; MorphM9_10_LOWER.jpg	21842720	0	1	6104	2	0	next	incorrect	1869
Vp011	936	Response	2	21848737	6017	1
Vp011	937	Picture	MorphF10_10_orig.jpg ; MorphF10_00_LOWER.jpg	21848824	0	1	7697	2	0	next	hit	1871
Vp011	937	Response	1	21856417	7593	1
Vp011	938	Picture	MorphM10_00_orig.jpg ; MorphM10_00_LOWER.jpg	21856521	0	1	7033	2	0	next	incorrect	1873
Vp011	938	Response	2	21863457	6936	1
Vp011	939	Picture	MorphF2_03_orig.jpg ; MorphF2_10_LOWER.jpg	21863554	0	1	9670	152	0	next	incorrect	1875
Vp011	939	Response	2	21873217	9663	1
Vp011	940	Picture	MorphM1_01_orig.jpg ; MorphM1_10_LOWER.jpg	21873224	0	151	24832	152	0	next	incorrect	1877
Vp011	940	Response	2	21897936	24712	1
Vp011	941	Picture	MorphM3_03_orig.jpg ; MorphM3_10_LOWER.jpg	21898056	0	1	43525	2	0	next	incorrect	1879
Vp011	941	Response	2	21941456	43400	1
Vp011	942	Picture	MorphM2_10_orig.jpg ; MorphM2_10_LOWER.jpg	21941581	0	1	44985	2	0	next	hit	1881
Vp011	942	Response	1	21986416	44835	1
Vp011	943	Picture	MorphF4_04_orig.jpg ; MorphF4_00_LOWER.jpg	21986566	0	1	7829	2	0	next	incorrect	1883
Vp011	943	Response	2	21994256	7690	1
Vp011	944	Picture	MorphF6_01_orig.jpg ; MorphF6_00_LOWER.jpg	21994395	0	1	9788	167	0	next	incorrect	1885
Vp011	944	Response	2	22004176	9781	1
Vp011	945	Picture	MorphM4_03_orig.jpg ; MorphM4_10_LOWER.jpg	22004183	0	166	12721	350	0	next	incorrect	1887
Vp011	945	Response	2	22016896	12713	1
Vp011	946	Picture	MorphF2_05_orig.jpg ; MorphF2_10_LOWER.jpg	22016904	0	184	14480	352	0	next	incorrect	1889
Vp011	946	Response	2	22031376	14472	1
Vp011	947	Picture	MorphM5_03_orig.jpg ; MorphM5_10_LOWER.jpg	22031384	0	168	8639	322	0	next	hit	1891
Vp011	947	Response	1	22040016	8632	1
Vp011	948	Picture	MorphM4_07_orig.jpg ; MorphM4_00_LOWER.jpg	22040023	0	154	22400	334	0	next	hit	1893
Vp011	948	Response	1	22062415	22392	1
Vp011	949	Picture	MorphF3_02_orig.jpg ; MorphF3_10_LOWER.jpg	22062423	0	180	6681	182	0	next	incorrect	1895
Vp011	949	Response	2	22068975	6552	1
Vp011	950	Picture	MorphM8_06_orig.jpg ; MorphM8_00_LOWER.jpg	22069104	0	2	62502	3	0	next	hit	1897
Vp011	950	Response	1	22131455	62351	1
Vp011	951	Picture	MorphM5_05_orig.jpg ; MorphM5_00_LOWER.jpg	22131606	0	1	7165	2	0	next	hit	1899
Vp011	951	Response	1	22138655	7049	1
Vp011	952	Picture	MorphF6_04_orig.jpg ; MorphF6_00_LOWER.jpg	22138771	0	1	7299	2	0	next	incorrect	1901
Vp011	952	Response	2	22145935	7164	1
Vp011	953	Picture	MorphM6_02_orig.jpg ; MorphM6_10_LOWER.jpg	22146070	0	1	7792	172	0	next	incorrect	1903
Vp011	953	Response	2	22153855	7785	1
Vp011	954	Picture	MorphF6_07_orig.jpg ; MorphF6_00_LOWER.jpg	22153862	0	171	30691	172	0	next	incorrect	1905
Vp011	954	Response	2	22184415	30553	1
Vp011	955	Picture	MorphF9_08_orig.jpg ; MorphF9_00_LOWER.jpg	22184553	0	1	34236	2	0	next	incorrect	1907
Vp011	955	Response	2	22218654	34101	1
Vp011	956	Picture	MorphM3_06_orig.jpg ; MorphM3_00_LOWER.jpg	22218789	0	1	6193	178	0	next	incorrect	1909
Vp011	956	Response	2	22224974	6185	1
Vp011	957	Picture	MorphM8_07_orig.jpg ; MorphM8_10_LOWER.jpg	22224982	0	177	13181	178	0	next	hit	1911
Vp011	957	Response	1	22238094	13112	1
Vp011	958	Picture	MorphF6_01_orig.jpg ; MorphF6_10_LOWER.jpg	22238163	0	1	9952	2	0	next	incorrect	1913
Vp011	958	Response	2	22248014	9851	1
Vp011	959	Picture	MorphF10_04_orig.jpg ; MorphF10_10_LOWER.jpg	22248115	0	1	96605	2	0	next	incorrect	1915
Vp011	959	Response	2	22344654	96539	1
Vp011	960	Picture	MorphM1_04_orig.jpg ; MorphM1_00_LOWER.jpg	22344720	0	1	121781	171	0	next	incorrect	1917
Vp011	960	Response	2	22466492	121772	2
Vp011	961	Picture	MorphF7_05_orig.jpg ; MorphF7_00_LOWER.jpg	22466501	0	170	27505	171	0	next	hit	1919
Vp011	961	Response	1	22493933	27432	1
Vp011	962	Picture	MorphM8_04_orig.jpg ; MorphM8_00_LOWER.jpg	22494006	0	1	30890	164	0	next	hit	1921
Vp011	962	Response	1	22524893	30887	1
Vp011	963	Picture	MorphF10_07_orig.jpg ; MorphF10_00_LOWER.jpg	22524896	0	163	7991	164	0	next	hit	1923
Vp011	963	Response	1	22532812	7916	1
Vp011	964	Picture	MorphF3_10_orig.jpg ; MorphF3_00_LOWER.jpg	22532887	0	1	7033	2	0	next	hit	1925
Vp011	964	Response	1	22539772	6885	1
Vp011	965	Picture	MorphF1_10_orig.jpg ; MorphF1_00_LOWER.jpg	22539920	0	1	21763	2	0	next	hit	1927
Vp011	965	Response	1	22561613	21693	1
Vp011	966	Picture	MorphM6_10_orig.jpg ; MorphM6_10_LOWER.jpg	22561683	0	1	11014	2	0	next	hit	1929
Vp011	966	Response	1	22572572	10889	1
Vp011	967	Picture	MorphM7_02_orig.jpg ; MorphM7_10_LOWER.jpg	22572697	0	1	146101	2	0	next	hit	1931
Vp011	967	Response	1	22718651	145954	1
Vp011	968	Picture	MorphM8_03_orig.jpg ; MorphM8_00_LOWER.jpg	22718798	0	1	8758	2	0	next	hit	1933
Vp011	968	Response	1	22727451	8653	1
Vp011	969	Picture	MorphM5_05_orig.jpg ; MorphM5_10_LOWER.jpg	22727556	0	1	19773	2	0	next	hit	1935
Vp011	969	Response	1	22747211	19655	1
Vp011	970	Picture	MorphM10_10_orig.jpg ; MorphM10_10_LOWER.jpg	22747329	0	1	8610	150	0	next	hit	1937
Vp011	970	Response	1	22755931	8602	1
Vp011	971	Picture	MorphM2_00_orig.jpg ; MorphM2_10_LOWER.jpg	22755939	0	149	11519	324	0	next	incorrect	1939
Vp011	971	Response	2	22767451	11512	1
Vp011	972	Picture	MorphM4_02_orig.jpg ; MorphM4_10_LOWER.jpg	22767458	0	175	12382	176	0	next	incorrect	1941
Vp011	972	Response	2	22779771	12313	1
Vp011	973	Picture	MorphF7_08_orig.jpg ; MorphF7_10_LOWER.jpg	22779840	0	1	14729	2	0	next	hit	1943
Vp011	973	Response	1	22794491	14651	1
Vp011	974	Picture	MorphF6_00_orig.jpg ; MorphF6_10_LOWER.jpg	22794569	0	1	7929	168	0	next	incorrect	1945
Vp011	974	Response	2	22802491	7922	1
Vp011	975	Picture	MorphM9_02_orig.jpg ; MorphM9_10_LOWER.jpg	22802498	0	167	17815	168	0	next	incorrect	1947
Vp011	975	Response	2	22820171	17673	1
Vp011	976	Picture	MorphF4_07_orig.jpg ; MorphF4_00_LOWER.jpg	22820313	0	1	37952	2	0	next	hit	1949
Vp011	976	Response	1	22858171	37858	1
Vp011	977	Picture	MorphF3_05_orig.jpg ; MorphF3_10_LOWER.jpg	22858265	0	1	33971	2	0	next	incorrect	1951
Vp011	977	Response	2	22892090	33825	1
Vp011	978	Picture	MorphF2_05_orig.jpg ; MorphF2_00_LOWER.jpg	22892236	0	1	30520	3	0	next	incorrect	1953
Vp011	978	Response	2	22922650	30414	1
Vp011	979	Picture	MorphF8_06_orig.jpg ; MorphF8_10_LOWER.jpg	22922756	0	2	34622	149	0	next	hit	1955
Vp011	979	Response	1	22957370	34614	1
Vp011	980	Picture	MorphF5_03_orig.jpg ; MorphF5_10_LOWER.jpg	22957378	0	147	8904	148	0	next	incorrect	1957
Vp011	980	Response	2	22966170	8792	1
Vp011	981	Picture	MorphF7_10_orig.jpg ; MorphF7_10_LOWER.jpg	22966282	0	1	9687	2	0	next	hit	1959
Vp011	981	Response	1	22975850	9568	1
Vp011	982	Picture	MorphF8_08_orig.jpg ; MorphF8_10_LOWER.jpg	22975969	0	1	8625	2	0	next	hit	1961
Vp011	982	Response	1	22984490	8521	1
Vp011	983	Picture	MorphF2_00_orig.jpg ; MorphF2_10_LOWER.jpg	22984594	0	1	7829	2	0	next	incorrect	1963
Vp011	983	Response	2	22992330	7736	1
Vp011	984	Picture	MorphM1_10_orig.jpg ; MorphM1_00_LOWER.jpg	22992423	0	1	51834	186	0	next	hit	1965
Vp011	984	Response	1	23044250	51827	1
Vp011	985	Picture	MorphF1_09_orig.jpg ; MorphF1_00_LOWER.jpg	23044257	0	185	28960	339	0	next	hit	1967
Vp011	985	Response	1	23073209	28952	1
Vp011	986	Picture	MorphM3_09_orig.jpg ; MorphM3_10_LOWER.jpg	23073217	0	154	89857	155	0	next	incorrect	1969
Vp011	986	Response	2	23162969	89752	1
Vp011	987	Picture	MorphM9_01_orig.jpg ; MorphM9_00_LOWER.jpg	23163074	0	1	7564	2	0	next	incorrect	1971
Vp011	987	Response	2	23170488	7414	1
Vp011	988	Picture	MorphM2_07_orig.jpg ; MorphM2_00_LOWER.jpg	23170638	0	1	8360	2	0	next	hit	1973
Vp011	988	Response	1	23178888	8250	1
Vp011	989	Picture	MorphF9_10_orig.jpg ; MorphF9_10_LOWER.jpg	23178998	0	1	6218	154	0	next	hit	1975
Vp011	989	Response	1	23185208	6210	1
Vp011	990	Picture	MorphF10_06_orig.jpg ; MorphF10_10_LOWER.jpg	23185216	0	153	61060	154	0	next	incorrect	1977
Vp011	990	Response	2	23246168	60952	1
Vp011	991	Picture	MorphM3_08_orig.jpg ; MorphM3_00_LOWER.jpg	23246276	0	1	20038	2	0	next	incorrect	1979
Vp011	991	Response	2	23266168	19892	1
Vp011	992	Picture	MorphF7_09_orig.jpg ; MorphF7_00_LOWER.jpg	23266314	0	1	8227	2	0	next	hit	1981
Vp011	992	Response	1	23274408	8094	1
Vp011	993	Picture	MorphF8_05_orig.jpg ; MorphF8_10_LOWER.jpg	23274541	0	1	26673	2	0	next	hit	1983
Vp011	993	Response	1	23301128	26587	1
Vp011	994	Picture	MorphM9_10_orig.jpg ; MorphM9_10_LOWER.jpg	23301214	0	1	11412	2	0	next	hit	1985
Vp011	994	Response	1	23312488	11274	1
Vp011	995	Picture	MorphM3_08_orig.jpg ; MorphM3_10_LOWER.jpg	23312626	0	1	27305	166	0	next	incorrect	1987
Vp011	995	Response	2	23339928	27302	1
Vp011	996	Picture	MorphF8_00_orig.jpg ; MorphF8_00_LOWER.jpg	23339931	0	165	52712	166	0	next	incorrect	1989
Vp011	996	Response	2	23392567	52636	1
Vp011	997	Picture	MorphM8_02_orig.jpg ; MorphM8_00_LOWER.jpg	23392643	0	1	104412	159	0	next	hit	1991
Vp011	997	Response	1	23497047	104404	1
Vp011	998	Picture	MorphM5_03_orig.jpg ; MorphM5_00_LOWER.jpg	23497055	0	158	10771	159	0	next	hit	1993
Vp011	998	Response	1	23507687	10632	1
Vp011	999	Picture	MorphF9_01_orig.jpg ; MorphF9_00_LOWER.jpg	23507826	0	1	143580	2	0	next	incorrect	1995
Vp011	999	Response	2	23651286	143460	1
Vp011	1000	Picture	MorphF6_02_orig.jpg ; MorphF6_00_LOWER.jpg	23651406	0	1	7962	2	0	next	incorrect	1997
Vp011	1000	Response	2	23659286	7880	1
Vp011	1001	Picture	MorphF8_06_orig.jpg ; MorphF8_00_LOWER.jpg	23659368	0	1	23205	152	0	next	hit	1999
Vp011	1001	Response	1	23682565	23197	1
Vp011	1002	Picture	MorphF7_00_orig.jpg ; MorphF7_00_LOWER.jpg	23682573	0	151	34880	322	0	next	hit	2001
Vp011	1002	Response	1	23717445	34872	1
Vp011	1003	Picture	MorphF9_06_orig.jpg ; MorphF9_00_LOWER.jpg	23717453	0	171	9591	173	0	next	incorrect	2003
Vp011	1003	Response	2	23726965	9512	1
Vp011	1004	Picture	MorphF4_06_orig.jpg ; MorphF4_00_LOWER.jpg	23727044	0	2	10086	3	0	next	incorrect	2005
Vp011	1004	Response	2	23737045	10001	1
Vp011	1005	Picture	MorphF9_10_orig.jpg ; MorphF9_00_LOWER.jpg	23737130	0	1	7298	2	0	next	hit	2007
Vp011	1005	Response	1	23744325	7195	1
Vp011	1006	Picture	MorphM6_09_orig.jpg ; MorphM6_10_LOWER.jpg	23744428	0	1	8891	2	0	next	hit	2009
Vp011	1006	Response	1	23753205	8777	1
Vp011	1007	Picture	MorphF8_01_orig.jpg ; MorphF8_00_LOWER.jpg	23753319	0	1	10616	2	0	next	incorrect	2011
Vp011	1007	Response	2	23763845	10526	1
Vp011	1008	Picture	MorphM3_10_orig.jpg ; MorphM3_00_LOWER.jpg	23763935	0	1	9917	170	0	next	incorrect	2013
Vp011	1008	Response	2	23773845	9910	1
Vp011	1009	Picture	MorphF6_10_orig.jpg ; MorphF6_00_LOWER.jpg	23773852	0	169	7997	170	0	next	hit	2015
Vp011	1009	Response	1	23781765	7913	1
Vp011	1010	Picture	MorphM5_10_orig.jpg ; MorphM5_00_LOWER.jpg	23781849	0	1	21099	2	0	next	hit	2017
Vp011	1010	Response	1	23802885	21036	1
Vp011	1011	Picture	MorphM2_06_orig.jpg ; MorphM2_00_LOWER.jpg	23802948	0	1	79221	2	0	next	hit	2019
Vp011	1011	Response	1	23882084	79136	1
Vp011	1012	Picture	MorphM9_07_orig.jpg ; MorphM9_00_LOWER.jpg	23882169	0	1	17763	154	0	next	hit	2021
Vp011	1012	Response	1	23899924	17755	1
Vp011	1013	Picture	MorphM2_10_orig.jpg ; MorphM2_00_LOWER.jpg	23899932	0	153	6521	154	0	next	hit	2023
Vp011	1013	Response	1	23906324	6392	1
Vp011	1014	Picture	MorphM3_05_orig.jpg ; MorphM3_00_LOWER.jpg	23906453	0	1	11147	2	0	next	incorrect	2025
Vp011	1014	Response	2	23917524	11071	1
Vp011	1015	Picture	MorphF7_10_orig.jpg ; MorphF7_00_LOWER.jpg	23917600	0	1	7962	2	0	next	hit	2027
Vp011	1015	Response	1	23925444	7844	1
Vp011	1016	Picture	MorphM2_08_orig.jpg ; MorphM2_00_LOWER.jpg	23925562	0	1	6609	161	0	next	hit	2029
Vp011	1016	Response	1	23932164	6602	1
Vp011	1017	Picture	MorphM7_04_orig.jpg ; MorphM7_00_LOWER.jpg	23932171	0	160	7722	162	0	next	incorrect	2031
Vp011	1017	Response	2	23939764	7593	1
Vp011	1018	Picture	MorphF3_07_orig.jpg ; MorphF3_00_LOWER.jpg	23939893	0	2	9638	185	0	next	hit	2033
Vp011	1018	Response	1	23949524	9631	1
Vp011	1019	Picture	MorphF6_09_orig.jpg ; MorphF6_10_LOWER.jpg	23949531	0	183	10135	184	0	next	hit	2035
Vp011	1019	Response	1	23959524	9993	1
Vp011	1020	Picture	MorphF4_05_orig.jpg ; MorphF4_00_LOWER.jpg	23959666	0	1	9952	2	0	next	incorrect	2037
Vp011	1020	Response	2	23969524	9858	1
Vp011	1021	Picture	MorphF1_02_orig.jpg ; MorphF1_00_LOWER.jpg	23969618	0	1	8891	2	0	next	incorrect	2039
Vp011	1021	Response	2	23978404	8786	1
Vp011	1022	Picture	MorphF10_02_orig.jpg ; MorphF10_10_LOWER.jpg	23978509	0	1	8493	2	0	next	incorrect	2041
Vp011	1022	Response	2	23986884	8375	1
Vp011	1023	Picture	MorphM2_01_orig.jpg ; MorphM2_00_LOWER.jpg	23987002	0	1	121021	2	0	next	incorrect	2043
Vp011	1023	Response	2	24107923	120921	1
Vp011	1024	Picture	MorphF10_00_orig.jpg ; MorphF10_00_LOWER.jpg	24108023	0	1	9687	2	0	next	incorrect	2045
Vp011	1024	Response	2	24117603	9580	1
Vp011	1025	Picture	MorphF6_05_orig.jpg ; MorphF6_00_LOWER.jpg	24117710	0	1	7298	2	0	next	incorrect	2047
Vp011	1025	Response	2	24124883	7173	1
Vp011	1026	Picture	MorphF5_00_orig.jpg ; MorphF5_00_LOWER.jpg	24125008	0	1	10602	149	0	next	incorrect	2049
Vp011	1026	Response	2	24135603	10595	1
Vp011	1027	Picture	MorphF10_08_orig.jpg ; MorphF10_10_LOWER.jpg	24135610	0	148	14611	149	0	next	hit	2051
Vp011	1027	Response	1	24150083	14473	1
Vp011	1028	Picture	MorphF2_09_orig.jpg ; MorphF2_00_LOWER.jpg	24150221	0	1	106669	156	0	next	hit	2053
Vp011	1028	Response	1	24256882	106661	1
Vp011	1029	Picture	MorphF3_00_orig.jpg ; MorphF3_10_LOWER.jpg	24256890	0	155	8779	156	0	next	incorrect	2055
Vp011	1029	Response	2	24265522	8632	1
Vp011	1030	Picture	MorphF7_04_orig.jpg ; MorphF7_00_LOWER.jpg	24265669	0	1	140100	165	0	next	hit	2057
Vp011	1030	Response	1	24405761	140092	1
Vp011	1031	Picture	MorphF2_10_orig.jpg ; MorphF2_00_LOWER.jpg	24405769	0	164	7441	318	0	next	hit	2059
Vp011	1031	Response	1	24413201	7432	1
Vp011	1032	Picture	MorphF5_01_orig.jpg ; MorphF5_00_LOWER.jpg	24413210	0	154	24799	324	0	next	incorrect	2061
Vp011	1032	Response	2	24438001	24791	1
Vp011	1033	Picture	MorphM1_05_orig.jpg ; MorphM1_00_LOWER.jpg	24438009	0	170	14235	171	0	next	incorrect	2063
Vp011	1033	Response	2	24452161	14152	1
Vp011	1034	Picture	MorphF8_00_orig.jpg ; MorphF8_10_LOWER.jpg	24452244	0	1	5839	2	0	next	incorrect	2065
Vp011	1034	Response	2	24458001	5757	1
Vp011	1035	Picture	MorphM9_08_orig.jpg ; MorphM9_00_LOWER.jpg	24458083	0	1	8094	2	0	next	incorrect	2067
Vp011	1035	Response	2	24466081	7998	1
Vp011	1036	Picture	MorphF8_03_orig.jpg ; MorphF8_10_LOWER.jpg	24466177	0	1	6871	164	0	next	incorrect	2069
Vp011	1036	Response	2	24473041	6864	1
Vp011	1037	Picture	MorphF9_05_orig.jpg ; MorphF9_00_LOWER.jpg	24473048	0	163	7040	319	0	next	incorrect	2071
Vp011	1037	Response	2	24480081	7033	1
Vp011	1038	Picture	MorphF5_06_orig.jpg ; MorphF5_10_LOWER.jpg	24480088	0	156	14885	157	0	next	hit	2073
Vp011	1038	Response	1	24494880	14792	1
Vp011	1039	Picture	MorphF1_04_orig.jpg ; MorphF1_10_LOWER.jpg	24494973	0	1	10881	2	0	next	incorrect	2075
Vp011	1039	Response	2	24505760	10787	1
Vp011	1040	Picture	MorphM9_08_orig.jpg ; MorphM9_10_LOWER.jpg	24505854	0	1	7299	2	0	next	hit	2077
Vp011	1040	Response	1	24513040	7186	1
Vp011	1041	Picture	MorphM5_01_orig.jpg ; MorphM5_00_LOWER.jpg	24513153	0	1	6455	182	0	next	incorrect	2079
Vp011	1041	Response	2	24519600	6447	1
Vp011	1042	Picture	MorphM10_02_orig.jpg ; MorphM10_00_LOWER.jpg	24519608	0	181	38795	182	0	next	incorrect	2081
Vp011	1042	Response	2	24558320	38712	1
Vp011	1043	Picture	MorphM8_00_orig.jpg ; MorphM8_00_LOWER.jpg	24558403	0	1	17914	2	0	next	hit	2083
Vp011	1043	Response	1	24576240	17837	1
Vp011	1044	Picture	MorphM7_05_orig.jpg ; MorphM7_00_LOWER.jpg	24576317	0	1	13270	2	0	next	hit	2085
Vp011	1044	Response	1	24589520	13203	1
Vp011	1045	Picture	MorphM4_01_orig.jpg ; MorphM4_10_LOWER.jpg	24589587	0	1	9140	151	0	next	incorrect	2087
Vp011	1045	Response	2	24598720	9133	1
Vp011	1046	Picture	MorphM3_09_orig.jpg ; MorphM3_00_LOWER.jpg	24598727	0	150	30641	313	0	next	incorrect	2090
Vp011	1046	Response	2	24598880	153	1
Vp011	1046	Response	2	24629360	30633	1
Vp011	1047	Picture	MorphM5_01_orig.jpg ; MorphM5_10_LOWER.jpg	24629368	0	163	10512	164	0	next	hit	2092
Vp011	1047	Response	1	24639759	10391	1
Vp011	1048	Picture	MorphM9_03_orig.jpg ; MorphM9_00_LOWER.jpg	24639880	0	1	18578	2	0	next	incorrect	2094
Vp011	1048	Response	2	24658319	18439	1
Vp011	1049	Picture	MorphM6_07_orig.jpg ; MorphM6_10_LOWER.jpg	24658458	0	1	10749	2	0	next	hit	2096
Vp011	1049	Response	1	24669119	10661	1
Vp011	1050	Picture	MorphF4_01_orig.jpg ; MorphF4_00_LOWER.jpg	24669207	0	1	8320	174	0	next	incorrect	2098
Vp011	1050	Response	2	24677519	8312	1
Vp011	1051	Picture	MorphF7_01_orig.jpg ; MorphF7_10_LOWER.jpg	24677527	0	173	13680	334	0	next	hit	2100
Vp011	1051	Response	1	24691199	13672	1
Vp011	1052	Picture	MorphF2_02_orig.jpg ; MorphF2_10_LOWER.jpg	24691207	0	161	15120	330	0	next	incorrect	2102
Vp011	1052	Response	2	24706319	15112	1
Vp011	1053	Picture	MorphM9_01_orig.jpg ; MorphM9_10_LOWER.jpg	24706327	0	169	7201	170	0	next	incorrect	2104
Vp011	1053	Response	2	24713439	7112	1
Vp011	1054	Picture	MorphM8_02_orig.jpg ; MorphM8_10_LOWER.jpg	24713528	0	1	10319	166	0	next	hit	2106
Vp011	1054	Response	1	24723839	10311	1
Vp011	1055	Picture	MorphM9_09_orig.jpg ; MorphM9_10_LOWER.jpg	24723847	0	165	11842	166	0	next	hit	2108
Vp011	1055	Response	1	24735599	11752	1
Vp011	1056	Picture	MorphF2_06_orig.jpg ; MorphF2_00_LOWER.jpg	24735689	0	1	16720	2	0	next	hit	2110
Vp011	1056	Response	1	24752319	16630	1
Vp011	1057	Picture	MorphM8_05_orig.jpg ; MorphM8_00_LOWER.jpg	24752409	0	1	12341	2	0	next	hit	2112
Vp011	1057	Response	1	24764639	12230	1
Vp011	1058	Picture	MorphF7_04_orig.jpg ; MorphF7_10_LOWER.jpg	24764750	0	1	6216	155	0	next	hit	2114
Vp011	1058	Response	1	24770959	6209	1
Vp011	1059	Picture	MorphM1_01_orig.jpg ; MorphM1_00_LOWER.jpg	24770966	0	154	6390	155	0	next	incorrect	2116
Vp011	1059	Response	2	24777279	6313	1
Vp011	1060	Picture	MorphF10_04_orig.jpg ; MorphF10_00_LOWER.jpg	24777356	0	1	7166	2	0	next	incorrect	2118
Vp011	1060	Response	2	24784399	7043	1
Vp011	1061	Picture	MorphF8_04_orig.jpg ; MorphF8_00_LOWER.jpg	24784522	0	1	12076	2	0	next	incorrect	2120
Vp011	1061	Response	2	24796479	11957	1
Vp011	1062	Picture	MorphF3_08_orig.jpg ; MorphF3_00_LOWER.jpg	24796598	0	1	8208	154	0	next	hit	2122
Vp011	1062	Response	1	24804799	8201	1
Vp011	1063	Picture	MorphM1_05_orig.jpg ; MorphM1_10_LOWER.jpg	24804806	0	153	6787	154	0	next	incorrect	2124
Vp011	1063	Response	2	24811519	6713	1
Vp011	1064	Picture	MorphM10_07_orig.jpg ; MorphM10_00_LOWER.jpg	24811593	0	1	6634	3	0	next	hit	2126
Vp011	1064	Response	1	24818078	6485	1
Vp011	1065	Picture	MorphM5_10_orig.jpg ; MorphM5_10_LOWER.jpg	24818227	0	2	8979	181	0	next	hit	2128
Vp011	1065	Response	1	24827199	8972	1
Vp011	1066	Picture	MorphM2_05_orig.jpg ; MorphM2_00_LOWER.jpg	24827206	0	179	19520	344	0	next	incorrect	2130
Vp011	1066	Response	2	24846718	19512	1
Vp011	1067	Picture	MorphF5_10_orig.jpg ; MorphF5_10_LOWER.jpg	24846726	0	165	6401	166	0	next	hit	2132
Vp011	1067	Response	1	24853038	6312	1
Vp011	1068	Picture	MorphM10_08_orig.jpg ; MorphM10_10_LOWER.jpg	24853127	0	1	6104	2	0	next	hit	2134
Vp011	1068	Response	1	24859118	5991	1
Vp011	1069	Picture	MorphF6_09_orig.jpg ; MorphF6_00_LOWER.jpg	24859231	0	1	16455	2	0	next	hit	2136
Vp011	1069	Response	1	24875598	16367	1
Vp011	1070	Picture	MorphF7_07_orig.jpg ; MorphF7_00_LOWER.jpg	24875686	0	1	13403	2	0	next	hit	2138
Vp011	1070	Response	1	24888958	13272	1
Vp011	1071	Picture	MorphF1_08_orig.jpg ; MorphF1_00_LOWER.jpg	24889089	0	1	52814	2	0	next	incorrect	2140
Vp011	1071	Response	2	24941758	52669	1
Vp011	1072	Picture	MorphM3_07_orig.jpg ; MorphM3_10_LOWER.jpg	24941903	0	1	26009	2	0	next	incorrect	2142
Vp011	1072	Response	2	24967838	25935	1
Vp011	1073	Picture	MorphF2_09_orig.jpg ; MorphF2_10_LOWER.jpg	24967912	0	1	31293	158	0	next	hit	2144
Vp011	1073	Response	1	24999197	31285	1
Vp011	1074	Picture	MorphF9_04_orig.jpg ; MorphF9_10_LOWER.jpg	24999205	0	157	22556	317	0	next	incorrect	2146
Vp011	1074	Response	2	25021757	22552	1
Vp011	1075	Picture	MorphM10_08_orig.jpg ; MorphM10_00_LOWER.jpg	25021761	0	160	7988	162	0	next	hit	2148
Vp011	1075	Response	1	25029677	7916	1
Vp011	1076	Picture	MorphM9_05_orig.jpg ; MorphM9_00_LOWER.jpg	25029749	0	2	40076	3	0	next	incorrect	2150
Vp011	1076	Response	2	25069677	39928	1
Vp011	1077	Picture	MorphF7_00_orig.jpg ; MorphF7_10_LOWER.jpg	25069825	0	1	124604	2	0	next	incorrect	2152
Vp011	1077	Response	2	25194316	124491	1
Vp011	1078	Picture	MorphF5_04_orig.jpg ; MorphF5_00_LOWER.jpg	25194429	0	1	19639	2	0	next	incorrect	2154
Vp011	1078	Response	2	25213996	19567	1
Vp011	1079	Picture	MorphF10_00_orig.jpg ; MorphF10_10_LOWER.jpg	25214068	0	1	9289	2	0	next	incorrect	2156
Vp011	1079	Response	2	25223276	9208	1
Vp011	1080	Picture	MorphF8_01_orig.jpg ; MorphF8_10_LOWER.jpg	25223357	0	1	6104	2	0	next	incorrect	2158
Vp011	1080	Response	2	25229356	5999	1
Vp011	1081	Picture	MorphF7_06_orig.jpg ; MorphF7_10_LOWER.jpg	25229461	0	1	6768	2	0	next	hit	2160
Vp011	1081	Response	1	25236156	6695	1
Vp011	1082	Picture	MorphM10_05_orig.jpg ; MorphM10_10_LOWER.jpg	25236229	0	1	7829	2	0	next	hit	2162
Vp011	1082	Response	1	25243996	7767	1
Vp011	1083	Picture	MorphM7_08_orig.jpg ; MorphM7_10_LOWER.jpg	25244058	0	1	8985	173	0	next	hit	2164
Vp011	1083	Response	1	25253036	8978	1
Vp011	1084	Picture	MorphF1_10_orig.jpg ; MorphF1_10_LOWER.jpg	25253043	0	172	9726	173	0	next	hit	2166
Vp011	1084	Response	1	25262636	9593	1
Vp011	1085	Picture	MorphM4_10_orig.jpg ; MorphM4_00_LOWER.jpg	25262769	0	1	7696	2	0	next	hit	2168
Vp011	1085	Response	1	25270316	7547	1
Vp011	1086	Picture	MorphF3_07_orig.jpg ; MorphF3_10_LOWER.jpg	25270465	0	1	153400	2	0	next	incorrect	2170
Vp011	1086	Response	2	25423754	153289	2
Vp011	1087	Picture	MorphF4_09_orig.jpg ; MorphF4_10_LOWER.jpg	25423865	0	1	86217	172	0	next	hit	2172
Vp011	1087	Response	1	25510074	86209	1
Vp011	1088	Picture	MorphF9_02_orig.jpg ; MorphF9_10_LOWER.jpg	25510082	0	171	68643	172	0	next	incorrect	2174
Vp011	1088	Response	2	25578634	68552	1
Vp011	1089	Picture	MorphM10_02_orig.jpg ; MorphM10_10_LOWER.jpg	25578725	0	1	27853	148	0	next	hit	2176
Vp011	1089	Response	1	25606554	27829	1
Vp011	1090	Picture	MorphF4_08_orig.jpg ; MorphF4_00_LOWER.jpg	25606578	0	147	28411	148	0	next	incorrect	2178
Vp011	1090	Response	2	25634874	28296	1
Vp011	1091	Picture	MorphF2_03_orig.jpg ; MorphF2_00_LOWER.jpg	25634989	0	1	115581	2	0	next	incorrect	2180
Vp011	1091	Response	2	25750473	115484	1
Vp011	1092	Picture	MorphM6_04_orig.jpg ; MorphM6_00_LOWER.jpg	25750570	0	1	117969	2	0	next	incorrect	2182
Vp011	1092	Response	2	25868392	117822	1
Vp011	1093	Picture	MorphM3_00_orig.jpg ; MorphM3_00_LOWER.jpg	25868539	0	1	6635	2	0	next	incorrect	2184
Vp011	1093	Response	2	25875032	6493	1
Vp011	1094	Picture	MorphM8_01_orig.jpg ; MorphM8_00_LOWER.jpg	25875174	0	1	16426	164	0	next	hit	2186
Vp011	1094	Response	1	25891592	16418	1
Vp011	1095	Picture	MorphM4_09_orig.jpg ; MorphM4_10_LOWER.jpg	25891600	0	163	7327	164	0	next	hit	2188
Vp011	1095	Response	1	25898792	7192	1
Vp011	1096	Picture	MorphM1_06_orig.jpg ; MorphM1_00_LOWER.jpg	25898927	0	1	6502	3	0	next	incorrect	2190
Vp011	1096	Response	2	25905352	6425	1
Vp011	1097	Picture	MorphM6_07_orig.jpg ; MorphM6_00_LOWER.jpg	25905429	0	2	7830	3	0	next	hit	2192
Vp011	1097	Response	1	25913112	7683	1
Vp011	1098	Picture	MorphF9_04_orig.jpg ; MorphF9_00_LOWER.jpg	25913259	0	1	12606	2	0	next	incorrect	2194
Vp011	1098	Response	2	25925752	12493	1
Vp011	1099	Picture	MorphM10_04_orig.jpg ; MorphM10_10_LOWER.jpg	25925865	0	1	6370	2	0	next	hit	2196
Vp011	1099	Response	1	25932152	6287	1
Vp011	1100	Picture	MorphM7_10_orig.jpg ; MorphM7_00_LOWER.jpg	25932235	0	1	8227	2	0	next	hit	2198
Vp011	1100	Response	1	25940392	8157	1
Vp011	1101	Picture	MorphM9_00_orig.jpg ; MorphM9_00_LOWER.jpg	25940462	0	1	7962	2	0	next	incorrect	2200
Vp011	1101	Response	2	25948312	7850	1
Vp011	1102	Picture	MorphM3_04_orig.jpg ; MorphM3_10_LOWER.jpg	25948424	0	1	9554	2	0	next	hit	2202
Vp011	1102	Response	1	25957832	9408	1
Vp011	1103	Picture	MorphF5_01_orig.jpg ; MorphF5_10_LOWER.jpg	25957978	0	1	12872	2	0	next	incorrect	2204
Vp011	1103	Response	2	25970711	12733	1
Vp011	1104	Picture	MorphF4_03_orig.jpg ; MorphF4_00_LOWER.jpg	25970850	0	1	12429	179	0	next	incorrect	2206
Vp011	1104	Response	2	25983271	12421	1
Vp011	1105	Picture	MorphF2_02_orig.jpg ; MorphF2_00_LOWER.jpg	25983279	0	178	7741	179	0	next	incorrect	2208
Vp011	1105	Response	2	25990951	7672	1
Vp011	1106	Picture	MorphF6_10_orig.jpg ; MorphF6_10_LOWER.jpg	25991020	0	1	7431	2	0	next	hit	2210
Vp011	1106	Response	1	25998311	7291	1
Vp011	1107	Picture	MorphM1_07_orig.jpg ; MorphM1_00_LOWER.jpg	25998451	0	1	7962	2	0	next	hit	2212
Vp011	1107	Response	1	26006311	7860	1
Vp011	1108	Picture	MorphF1_04_orig.jpg ; MorphF1_00_LOWER.jpg	26006413	0	1	8891	2	0	next	incorrect	2214
Vp011	1108	Response	2	26015191	8778	1
Vp011	1109	Picture	MorphF5_07_orig.jpg ; MorphF5_00_LOWER.jpg	26015304	0	1	5839	2	0	next	hit	2216
Vp011	1109	Response	1	26021031	5727	1
Vp011	1110	Picture	MorphM10_03_orig.jpg ; MorphM10_00_LOWER.jpg	26021143	0	1	8891	2	0	next	hit	2218
Vp011	1110	Response	1	26029911	8768	1
Vp011	1111	Picture	MorphM7_07_orig.jpg ; MorphM7_00_LOWER.jpg	26030034	0	1	6502	2	0	next	hit	2220
Vp011	1111	Response	1	26036471	6437	1
Vp011	1112	Picture	MorphF3_00_orig.jpg ; MorphF3_00_LOWER.jpg	26036536	0	1	9142	149	0	next	incorrect	2222
Vp011	1112	Response	2	26045671	9135	1
Vp011	1113	Picture	MorphM4_08_orig.jpg ; MorphM4_00_LOWER.jpg	26045678	0	148	8109	149	0	next	hit	2224
Vp011	1113	Response	1	26053671	7993	1
Vp011	1114	Picture	MorphF5_02_orig.jpg ; MorphF5_00_LOWER.jpg	26053787	0	1	7411	155	0	next	incorrect	2226
Vp011	1114	Response	2	26061191	7404	1
Vp011	1115	Picture	MorphM3_01_orig.jpg ; MorphM3_00_LOWER.jpg	26061198	0	154	12476	305	0	next	hit	2228
Vp011	1115	Response	1	26073671	12473	1
Vp011	1116	Picture	MorphF4_00_orig.jpg ; MorphF4_00_LOWER.jpg	26073674	0	151	9174	152	0	next	incorrect	2230
Vp011	1116	Response	2	26082711	9037	1
Vp011	1117	Picture	MorphF1_08_orig.jpg ; MorphF1_10_LOWER.jpg	26082848	0	1	11412	2	0	next	hit	2232
Vp011	1117	Response	1	26094151	11303	1
Vp011	1118	Picture	MorphF8_04_orig.jpg ; MorphF8_10_LOWER.jpg	26094260	0	1	13898	170	0	next	incorrect	2234
Vp011	1118	Response	2	26108151	13891	1
Vp011	1119	Picture	MorphF2_08_orig.jpg ; MorphF2_10_LOWER.jpg	26108158	0	169	7997	170	0	next	hit	2236
Vp011	1119	Response	1	26116071	7913	1
Vp011	1120	Picture	MorphM7_06_orig.jpg ; MorphM7_10_LOWER.jpg	26116155	0	1	6323	182	0	next	hit	2238
Vp011	1120	Response	1	26122470	6315	1
Vp011	1121	Picture	MorphM6_01_orig.jpg ; MorphM6_10_LOWER.jpg	26122478	0	181	7080	182	0	next	incorrect	2240
Vp011	1121	Response	2	26129430	6952	1
Vp011	1122	Picture	MorphF1_03_orig.jpg ; MorphF1_00_LOWER.jpg	26129558	0	1	9687	2	0	next	incorrect	2242
Vp011	1122	Response	2	26139110	9552	1
Vp011	1123	Picture	MorphF10_09_orig.jpg ; MorphF10_00_LOWER.jpg	26139245	0	1	7696	3	0	next	hit	2244
Vp011	1123	Response	1	26146870	7625	1
Vp011	1124	Picture	MorphF5_06_orig.jpg ; MorphF5_00_LOWER.jpg	26146941	0	2	8577	185	0	next	hit	2246
Vp011	1124	Response	1	26155510	8569	1
Vp011	1125	Picture	MorphF4_10_orig.jpg ; MorphF4_10_LOWER.jpg	26155518	0	183	7841	354	0	next	hit	2248
Vp011	1125	Response	1	26163351	7833	1
Vp011	1126	Picture	MorphM4_09_orig.jpg ; MorphM4_00_LOWER.jpg	26163359	0	171	6805	172	0	next	hit	2250
Vp011	1126	Response	1	26170070	6711	1
Vp011	1127	Picture	MorphM1_10_orig.jpg ; MorphM1_10_LOWER.jpg	26170164	0	1	25594	151	0	next	hit	2252
Vp011	1127	Response	1	26195750	25586	1
Vp011	1128	Picture	MorphM10_05_orig.jpg ; MorphM10_00_LOWER.jpg	26195758	0	150	8480	313	0	next	hit	2254
Vp011	1128	Response	1	26204230	8472	1
Vp011	1129	Picture	MorphM7_07_orig.jpg ; MorphM7_10_LOWER.jpg	26204238	0	163	6399	164	0	next	hit	2256
Vp011	1129	Response	1	26210550	6312	1
Vp011	1130	Picture	MorphF2_01_orig.jpg ; MorphF2_00_LOWER.jpg	26210637	0	1	18561	152	0	next	incorrect	2258
Vp011	1130	Response	2	26229190	18553	1
Vp011	1131	Picture	MorphF1_07_orig.jpg ; MorphF1_00_LOWER.jpg	26229198	0	151	7680	318	0	next	incorrect	2260
Vp011	1131	Response	2	26236870	7672	1
Vp011	1132	Picture	MorphM7_05_orig.jpg ; MorphM7_10_LOWER.jpg	26236878	0	167	8239	322	0	next	hit	2262
Vp011	1132	Response	1	26245110	8232	1
Vp011	1133	Picture	MorphM4_06_orig.jpg ; MorphM4_10_LOWER.jpg	26245117	0	155	8647	156	0	next	incorrect	2264
Vp011	1133	Response	2	26253670	8553	1
Vp011	1134	Picture	MorphM3_02_orig.jpg ; MorphM3_00_LOWER.jpg	26253764	0	1	11113	168	0	next	incorrect	2266
Vp011	1134	Response	2	26264870	11106	1
Vp011	1135	Picture	MorphM8_06_orig.jpg ; MorphM8_10_LOWER.jpg	26264877	0	167	7067	168	0	next	hit	2268
Vp011	1135	Response	1	26271830	6953	1
Vp011	1136	Picture	MorphF5_10_orig.jpg ; MorphF5_00_LOWER.jpg	26271944	0	1	6900	2	0	next	incorrect	2270
Vp011	1136	Response	2	26278709	6765	1
Vp011	1137	Picture	MorphF8_02_orig.jpg ; MorphF8_00_LOWER.jpg	26278844	0	1	62767	2	0	next	incorrect	2272
Vp011	1137	Response	2	26341509	62665	1
Vp011	1138	Picture	MorphM8_04_orig.jpg ; MorphM8_10_LOWER.jpg	26341611	0	1	42198	2	0	next	incorrect	2274
Vp011	1138	Response	2	26383669	42058	1
Vp011	1139	Picture	MorphF6_08_orig.jpg ; MorphF6_10_LOWER.jpg	26383809	0	1	23090	2	0	next	hit	2276
Vp011	1139	Response	1	26406789	22980	1
Vp011	1140	Picture	MorphM6_08_orig.jpg ; MorphM6_00_LOWER.jpg	26406899	0	1	7563	2	0	next	hit	2278
Vp011	1140	Response	1	26414389	7490	1
Vp011	1141	Picture	MorphM10_03_orig.jpg ; MorphM10_10_LOWER.jpg	26414462	0	1	35134	166	0	next	incorrect	2280
Vp011	1141	Response	2	26449589	35127	1
Vp011	1142	Picture	MorphM3_07_orig.jpg ; MorphM3_00_LOWER.jpg	26449596	0	165	30022	166	0	next	incorrect	2282
Vp011	1142	Response	2	26479508	29912	1
Vp011	1143	Picture	MorphM4_05_orig.jpg ; MorphM4_00_LOWER.jpg	26479618	0	1	136016	2	0	next	incorrect	2284
Vp011	1143	Response	2	26615508	135890	1
Vp011	1144	Picture	MorphF5_08_orig.jpg ; MorphF5_00_LOWER.jpg	26615634	0	1	6601	169	0	next	hit	2286
Vp011	1144	Response	1	26622227	6593	1
Vp011	1145	Picture	MorphM2_06_orig.jpg ; MorphM2_10_LOWER.jpg	26622235	0	168	12508	169	0	next	hit	2288
Vp011	1145	Response	1	26634627	12392	1
Vp011	1146	Picture	MorphF9_08_orig.jpg ; MorphF9_10_LOWER.jpg	26634743	0	1	38852	163	0	next	hit	2290
Vp011	1146	Response	1	26673587	38844	1
Vp011	1147	Picture	MorphF4_08_orig.jpg ; MorphF4_10_LOWER.jpg	26673595	0	162	22056	163	0	next	hit	2292
Vp011	1147	Response	1	26695587	21992	1
Vp011	1148	Picture	MorphF10_05_orig.jpg ; MorphF10_10_LOWER.jpg	26695651	0	1	17915	2	0	next	hit	2294
Vp011	1148	Response	1	26713427	17776	1
Vp011	1149	Picture	MorphM8_10_orig.jpg ; MorphM8_10_LOWER.jpg	26713566	0	1	7548	150	0	next	hit	2296
Vp011	1149	Response	1	26721107	7541	1
Vp011	1150	Picture	MorphF6_08_orig.jpg ; MorphF6_00_LOWER.jpg	26721114	0	149	7977	151	0	next	incorrect	2298
Vp011	1150	Response	2	26728947	7833	1
Vp011	1151	Picture	MorphM3_02_orig.jpg ; MorphM3_10_LOWER.jpg	26729091	0	2	10616	3	0	next	incorrect	2300
Vp011	1151	Response	2	26739587	10496	1
Vp011	1152	Picture	MorphF8_09_orig.jpg ; MorphF8_00_LOWER.jpg	26739707	0	1	9407	150	0	next	hit	2302
Vp011	1152	Response	1	26749107	9400	1
Vp011	1153	Picture	MorphM10_06_orig.jpg ; MorphM10_10_LOWER.jpg	26749114	0	149	7181	150	0	next	hit	2304
Vp011	1153	Response	1	26756227	7113	1
Vp011	1154	Picture	MorphF6_07_orig.jpg ; MorphF6_10_LOWER.jpg	26756295	0	1	11279	2	0	next	hit	2306
Vp011	1154	Response	1	26767427	11132	1
Vp011	1155	Picture	MorphM5_00_orig.jpg ; MorphM5_00_LOWER.jpg	26767574	0	1	22957	2	0	next	hit	2308
Vp011	1155	Response	1	26790386	22812	1
Vp011	1156	Picture	MorphM6_03_orig.jpg ; MorphM6_10_LOWER.jpg	26790531	0	1	26407	2	0	next	incorrect	2310
Vp011	1156	Response	2	26816866	26335	1
Vp011	1157	Picture	MorphM5_09_orig.jpg ; MorphM5_10_LOWER.jpg	26816938	0	1	7431	2	0	next	hit	2312
Vp011	1157	Response	1	26824226	7288	1
Vp011	1158	Picture	MorphM1_09_orig.jpg ; MorphM1_00_LOWER.jpg	26824369	0	1	13785	151	0	next	hit	2314
Vp011	1158	Response	1	26838146	13777	1
Vp011	1159	Picture	MorphM3_01_orig.jpg ; MorphM3_10_LOWER.jpg	26838154	0	150	9679	308	0	next	hit	2316
Vp011	1159	Response	1	26847826	9672	1
Vp011	1160	Picture	MorphM4_08_orig.jpg ; MorphM4_10_LOWER.jpg	26847833	0	158	12896	159	0	next	hit	2318
Vp011	1160	Response	1	26860626	12793	1
Vp011	1161	Picture	MorphM7_10_orig.jpg ; MorphM7_10_LOWER.jpg	26860729	0	1	6624	145	0	next	hit	2320
Vp011	1161	Response	1	26867346	6617	1
Vp011	1162	Picture	MorphF3_06_orig.jpg ; MorphF3_10_LOWER.jpg	26867353	0	144	35441	145	0	next	incorrect	2322
Vp011	1162	Response	2	26902706	35353	1
Vp011	1163	Picture	MorphF4_03_orig.jpg ; MorphF4_10_LOWER.jpg	26902794	0	1	11943	2	0	next	incorrect	2324
Vp011	1163	Response	2	26914626	11832	1
Vp011	1164	Picture	MorphF1_00_orig.jpg ; MorphF1_10_LOWER.jpg	26914737	0	1	7416	150	0	next	incorrect	2326
Vp011	1164	Response	2	26922146	7409	1
Vp011	1165	Picture	MorphM3_05_orig.jpg ; MorphM3_10_LOWER.jpg	26922153	0	149	24800	313	0	next	incorrect	2328
Vp011	1165	Response	2	26946945	24792	1
Vp011	1166	Picture	MorphM4_10_orig.jpg ; MorphM4_10_LOWER.jpg	26946953	0	164	16320	330	0	next	hit	2330
Vp011	1166	Response	1	26963265	16312	1
Vp011	1167	Picture	MorphF2_04_orig.jpg ; MorphF2_00_LOWER.jpg	26963273	0	166	78855	167	0	next	hit	2332
Vp011	1167	Response	1	27041985	78712	1
Vp011	1168	Picture	MorphM6_06_orig.jpg ; MorphM6_00_LOWER.jpg	27042128	0	1	11280	2	0	next	hit	2334
Vp011	1168	Response	1	27053345	11217	1
Vp011	1169	Picture	MorphF8_08_orig.jpg ; MorphF8_00_LOWER.jpg	27053408	0	1	6900	2	0	next	hit	2336
Vp011	1169	Response	1	27060225	6817	1
Vp011	1170	Picture	MorphM1_03_orig.jpg ; MorphM1_00_LOWER.jpg	27060308	0	1	8625	2	0	next	incorrect	2338
Vp011	1170	Response	2	27068865	8557	1
Vp011	1171	Picture	MorphM4_06_orig.jpg ; MorphM4_00_LOWER.jpg	27068933	0	1	12607	2	0	next	incorrect	2340
Vp011	1171	Response	2	27081425	12492	1
Vp011	1172	Picture	MorphF1_05_orig.jpg ; MorphF1_00_LOWER.jpg	27081540	0	1	7812	152	0	next	incorrect	2342
Vp011	1172	Response	2	27089345	7805	1
Vp011	1173	Picture	MorphF3_10_orig.jpg ; MorphF3_10_LOWER.jpg	27089352	0	151	8510	152	0	next	hit	2344
Vp011	1173	Response	1	27097744	8392	1
Vp011	1174	Picture	MorphF1_06_orig.jpg ; MorphF1_10_LOWER.jpg	27097862	0	1	27601	2	0	next	incorrect	2346
Vp011	1174	Response	2	27125344	27482	1
Vp011	1175	Picture	MorphF3_04_orig.jpg ; MorphF3_10_LOWER.jpg	27125463	0	1	46179	2	0	next	hit	2348
Vp011	1175	Response	1	27171504	46041	1
Vp011	1176	Picture	MorphF4_04_orig.jpg ; MorphF4_10_LOWER.jpg	27171642	0	1	100851	2	0	next	incorrect	2351
Vp011	1176	Response	2	27172304	662	1
Vp011	1176	Response	2	27272384	100742	1
Vp011	1177	Picture	MorphF3_05_orig.jpg ; MorphF3_00_LOWER.jpg	27272493	0	1	14332	2	0	next	incorrect	2353
Vp011	1177	Response	2	27286703	14210	1
Vp011	1178	Picture	MorphF8_07_orig.jpg ; MorphF8_10_LOWER.jpg	27286825	0	1	16985	2	0	next	hit	2355
Vp011	1178	Response	1	27303743	16918	1
Vp011	1179	Picture	MorphM1_08_orig.jpg ; MorphM1_10_LOWER.jpg	27303810	0	1	150879	2	0	next	incorrect	2357
Vp011	1179	Response	2	27454542	150732	1
Vp011	1180	Picture	MorphF9_03_orig.jpg ; MorphF9_10_LOWER.jpg	27454689	0	1	33297	145	0	next	incorrect	2359
Vp011	1180	Response	2	27487982	33293	1
Vp011	1181	Picture	MorphM10_01_orig.jpg ; MorphM10_00_LOWER.jpg	27487986	0	144	7684	301	0	next	incorrect	2361
Vp011	1181	Response	2	27495662	7676	1
Vp011	1182	Picture	MorphM5_04_orig.jpg ; MorphM5_00_LOWER.jpg	27495670	0	157	17805	158	0	next	hit	2363
Vp011	1182	Response	1	27513342	17672	1
Vp011	1183	Picture	MorphM9_06_orig.jpg ; MorphM9_00_LOWER.jpg	27513475	0	1	13137	2	0	next	hit	2365
Vp011	1183	Response	1	27526542	13067	1
Vp011	1184	Picture	MorphM2_00_orig.jpg ; MorphM2_00_LOWER.jpg	27526612	0	1	12341	2	0	next	incorrect	2367
Vp011	1184	Response	2	27538862	12250	1
Vp011	1185	Picture	MorphF2_01_orig.jpg ; MorphF2_10_LOWER.jpg	27538953	0	1	6716	186	0	next	incorrect	2369
Vp011	1185	Response	2	27545662	6709	1
Vp011	1186	Picture	MorphF10_08_orig.jpg ; MorphF10_00_LOWER.jpg	27545669	0	185	11862	186	0	next	hit	2371
Vp011	1186	Response	1	27557422	11753	1
Vp011	1187	Picture	MorphM8_09_orig.jpg ; MorphM8_00_LOWER.jpg	27557531	0	1	7298	2	0	next	hit	2373
Vp011	1187	Response	1	27564702	7171	1
Vp011	1188	Picture	MorphF4_00_orig.jpg ; MorphF4_10_LOWER.jpg	27564829	0	1	9240	184	0	next	incorrect	2375
Vp011	1188	Response	2	27574062	9233	1
Vp011	1189	Picture	MorphF3_02_orig.jpg ; MorphF3_00_LOWER.jpg	27574069	0	183	11196	184	0	next	incorrect	2377
Vp011	1189	Response	2	27585182	11113	1
Vp011	1190	Picture	MorphM3_03_orig.jpg ; MorphM3_00_LOWER.jpg	27585265	0	1	7924	172	0	next	incorrect	2379
Vp011	1190	Response	2	27593182	7917	1
Vp011	1191	Picture	MorphF5_05_orig.jpg ; MorphF5_00_LOWER.jpg	27593189	0	171	10240	320	0	next	hit	2381
Vp011	1191	Response	1	27603421	10232	1
Vp011	1192	Picture	MorphM1_02_orig.jpg ; MorphM1_00_LOWER.jpg	27603429	0	149	65038	150	0	next	incorrect	2383
Vp011	1192	Response	2	27668381	64952	1
Vp011	1193	Picture	MorphF10_01_orig.jpg ; MorphF10_00_LOWER.jpg	27668467	0	1	16057	2	0	next	incorrect	2385
Vp011	1193	Response	2	27684381	15914	1
Vp011	1194	Picture	MorphF4_09_orig.jpg ; MorphF4_00_LOWER.jpg	27684524	0	1	14066	2	0	next	hit	2387
Vp011	1194	Response	1	27698461	13937	1
Vp011	1195	Picture	MorphF3_03_orig.jpg ; MorphF3_10_LOWER.jpg	27698590	0	1	7798	166	0	next	incorrect	2389
Vp011	1195	Response	2	27706381	7791	1
Vp011	1196	Picture	MorphM1_07_orig.jpg ; MorphM1_10_LOWER.jpg	27706388	0	165	8391	166	0	next	incorrect	2391
Vp011	1196	Response	2	27714701	8313	1
Vp011	1197	Picture	MorphF5_03_orig.jpg ; MorphF5_00_LOWER.jpg	27714779	0	1	11810	2	0	next	incorrect	2393
Vp011	1197	Response	2	27726461	11682	1
Vp011	1198	Picture	MorphM8_07_orig.jpg ; MorphM8_00_LOWER.jpg	27726589	0	1	19639	3	0	next	hit	2395
Vp011	1198	Response	1	27746141	19552	1
Vp011	1199	Picture	MorphM7_02_orig.jpg ; MorphM7_00_LOWER.jpg	27746228	0	2	58786	3	0	next	hit	2397
Vp011	1199	Response	1	27804940	58712	1
Vp011	1200	Picture	MorphF5_09_orig.jpg ; MorphF5_10_LOWER.jpg	27805014	0	1	7534	165	0	next	hit	2399
Vp011	1200	Response	1	27812540	7526	1
Vp011	1201	Picture	MorphM10_09_orig.jpg ; MorphM10_00_LOWER.jpg	27812548	0	164	14720	337	0	next	hit	2401
Vp011	1201	Response	1	27827260	14712	1
Vp011	1202	Picture	MorphF8_10_orig.jpg ; MorphF8_00_LOWER.jpg	27827268	0	173	10257	174	0	next	hit	2403
Vp011	1202	Response	1	27837420	10152	1
Vp011	1203	Picture	MorphF9_00_orig.jpg ; MorphF9_00_LOWER.jpg	27837525	0	1	19742	165	0	next	incorrect	2405
Vp011	1203	Response	2	27857260	19735	1
Vp011	1204	Picture	MorphF5_07_orig.jpg ; MorphF5_10_LOWER.jpg	27857267	0	164	8240	316	0	next	hit	2407
Vp011	1204	Response	1	27865500	8233	1
Vp011	1205	Picture	MorphM7_06_orig.jpg ; MorphM7_00_LOWER.jpg	27865507	0	152	12093	153	0	next	hit	2409
Vp011	1205	Response	1	27877500	11993	1
Vp011	1206	Picture	MorphM4_00_orig.jpg ; MorphM4_10_LOWER.jpg	27877600	0	1	8228	2	0	next	incorrect	2411
Vp011	1206	Response	2	27885740	8140	1
Vp011	1207	Picture	MorphM8_03_orig.jpg ; MorphM8_10_LOWER.jpg	27885828	0	1	11943	2	0	next	hit	2413
Vp011	1207	Response	1	27897660	11832	1
Vp011	1208	Picture	MorphM4_07_orig.jpg ; MorphM4_10_LOWER.jpg	27897771	0	1	12296	179	0	next	hit	2415
Vp011	1208	Response	1	27910060	12289	1
Vp011	1209	Picture	MorphM2_09_orig.jpg ; MorphM2_10_LOWER.jpg	27910067	0	178	8240	344	0	next	hit	2417
Vp011	1209	Response	1	27918299	8232	1
Vp011	1210	Picture	MorphF10_09_orig.jpg ; MorphF10_10_LOWER.jpg	27918307	0	166	7065	167	0	next	hit	2419
Vp011	1210	Response	1	27925259	6952	1
Vp011	1211	Picture	MorphF9_02_orig.jpg ; MorphF9_00_LOWER.jpg	27925372	0	1	7564	2	0	next	incorrect	2421
Vp011	1211	Response	2	27932859	7487	1
Vp011	1212	Picture	MorphF6_06_orig.jpg ; MorphF6_10_LOWER.jpg	27932936	0	1	33573	2	0	next	hit	2423
Vp011	1212	Response	1	27966379	33443	1
Vp011	1213	Picture	MorphF7_02_orig.jpg ; MorphF7_00_LOWER.jpg	27966509	0	1	14038	162	0	next	incorrect	2425
Vp011	1213	Response	2	27980539	14030	1
Vp011	1214	Picture	MorphF3_01_orig.jpg ; MorphF3_00_LOWER.jpg	27980547	0	161	6639	318	0	next	incorrect	2427
Vp011	1214	Response	2	27987179	6632	1
Vp011	1215	Picture	MorphF5_08_orig.jpg ; MorphF5_10_LOWER.jpg	27987186	0	157	7440	306	0	next	hit	2429
Vp011	1215	Response	1	27994619	7433	1
Vp011	1216	Picture	MorphM1_09_orig.jpg ; MorphM1_10_LOWER.jpg	27994626	0	149	33455	150	0	next	incorrect	2431
Vp011	1216	Response	2	28027979	33353	1
Vp011	1217	Picture	MorphM5_07_orig.jpg ; MorphM5_00_LOWER.jpg	28028081	0	1	6768	2	0	next	hit	2433
Vp011	1217	Response	1	28034699	6618	1
Vp011	1218	Picture	MorphF7_07_orig.jpg ; MorphF7_10_LOWER.jpg	28034849	0	1	8177	185	0	next	hit	2435
Vp011	1218	Response	1	28043019	8170	1
Vp011	1219	Picture	MorphM7_09_orig.jpg ; MorphM7_10_LOWER.jpg	28043026	0	184	6154	185	0	next	hit	2437
Vp011	1219	Response	1	28049099	6073	1
Vp011	1220	Picture	MorphM5_07_orig.jpg ; MorphM5_10_LOWER.jpg	28049180	0	1	9289	2	0	next	hit	2439
Vp011	1220	Response	1	28058379	9199	1
Vp011	1221	Picture	MorphF8_03_orig.jpg ; MorphF8_00_LOWER.jpg	28058469	0	1	9554	2	0	next	incorrect	2441
Vp011	1221	Response	2	28067899	9430	1
Vp011	1222	Picture	MorphF6_03_orig.jpg ; MorphF6_10_LOWER.jpg	28068023	0	1	21365	2	0	next	incorrect	2443
Vp011	1222	Response	2	28089258	21235	1
Vp011	1223	Picture	MorphF8_09_orig.jpg ; MorphF8_10_LOWER.jpg	28089388	0	1	8493	2	0	next	hit	2445
Vp011	1223	Response	1	28097818	8430	1
Vp011	1224	Picture	MorphF2_04_orig.jpg ; MorphF2_10_LOWER.jpg	28097881	0	1	13221	183	0	next	incorrect	2447
Vp011	1224	Response	2	28111098	13217	1
Vp011	1225	Picture	MorphM6_06_orig.jpg ; MorphM6_10_LOWER.jpg	28111102	0	182	29109	184	0	next	hit	2449
Vp011	1225	Response	1	28140138	29036	1
Vp011	1226	Picture	MorphF5_04_orig.jpg ; MorphF5_10_LOWER.jpg	28140211	0	2	16015	178	0	next	hit	2451
Vp011	1226	Response	1	28156218	16007	1
Vp011	1227	Picture	MorphF10_07_orig.jpg ; MorphF10_10_LOWER.jpg	28156226	0	176	10525	177	0	next	hit	2453
Vp011	1227	Response	1	28166618	10392	1
Vp011	1228	Picture	MorphF9_06_orig.jpg ; MorphF9_10_LOWER.jpg	28166751	0	1	20170	3	0	next	hit	2455
Vp011	1228	Response	1	28186778	20027	1
Vp011	1229	Picture	MorphM3_00_orig.jpg ; MorphM3_10_LOWER.jpg	28186921	0	2	12076	3	0	next	incorrect	2457
Vp011	1229	Response	2	28198858	11937	1
Vp011	1230	Picture	MorphF3_04_orig.jpg ; MorphF3_00_LOWER.jpg	28198997	0	1	10351	2	0	next	incorrect	2459
Vp011	1230	Response	2	28209258	10261	1
Vp011	1231	Picture	MorphF5_09_orig.jpg ; MorphF5_00_LOWER.jpg	28209348	0	1	7298	2	0	next	hit	2461
Vp011	1231	Response	1	28216538	7190	1
Vp011	1232	Picture	MorphF3_09_orig.jpg ; MorphF3_00_LOWER.jpg	28216646	0	1	7564	2	0	next	incorrect	2463
Vp011	1232	Response	2	28224138	7492	1
Vp011	1233	Picture	MorphF5_00_orig.jpg ; MorphF5_10_LOWER.jpg	28224210	0	1	12341	2	0	next	incorrect	2465
Vp011	1233	Response	2	28236458	12248	1
Vp011	1234	Picture	MorphM3_04_orig.jpg ; MorphM3_00_LOWER.jpg	28236551	0	1	21990	173	0	next	hit	2467
Vp011	1234	Response	1	28258537	21986	1
Vp011	1235	Picture	MorphF4_02_orig.jpg ; MorphF4_10_LOWER.jpg	28258541	0	172	34805	173	0	next	incorrect	2469
Vp011	1235	Response	2	28293257	34716	1
Vp011	1236	Picture	MorphF8_02_orig.jpg ; MorphF8_10_LOWER.jpg	28293346	0	1	22692	2	0	next	hit	2471
Vp011	1236	Response	1	28315897	22551	1
Vp011	1237	Picture	MorphM6_01_orig.jpg ; MorphM6_00_LOWER.jpg	28316038	0	1	16720	2	0	next	incorrect	2473
Vp011	1237	Response	2	28332617	16579	1
Vp011	1238	Picture	MorphF2_00_orig.jpg ; MorphF2_00_LOWER.jpg	28332758	0	1	7298	2	0	next	incorrect	2475
Vp011	1238	Response	2	28339977	7219	1
Vp011	1239	Picture	MorphM8_10_orig.jpg ; MorphM8_00_LOWER.jpg	28340056	0	1	9289	2	0	next	hit	2477
Vp011	1239	Response	1	28349257	9201	1
Vp011	1240	Picture	MorphM1_03_orig.jpg ; MorphM1_10_LOWER.jpg	28349345	0	1	7519	180	0	next	incorrect	2479
Vp011	1240	Response	2	28356857	7512	1
Vp011	1241	Picture	MorphF8_10_orig.jpg ; MorphF8_10_LOWER.jpg	28356864	0	179	27600	359	0	next	hit	2481
Vp011	1241	Response	1	28384457	27593	1
Vp011	1242	Picture	MorphM9_06_orig.jpg ; MorphM9_10_LOWER.jpg	28384464	0	180	10131	181	0	next	incorrect	2483
Vp011	1242	Response	2	28394457	9993	1
Vp011	1243	Picture	MorphF10_06_orig.jpg ; MorphF10_00_LOWER.jpg	28394595	0	1	23886	2	0	next	hit	2485
Vp011	1243	Response	1	28418376	23781	1
Vp011	1244	Picture	MorphF2_06_orig.jpg ; MorphF2_10_LOWER.jpg	28418481	0	1	8758	2	0	next	hit	2487
Vp011	1244	Response	1	28427096	8615	1
Vp011	1245	Picture	MorphM10_10_orig.jpg ; MorphM10_00_LOWER.jpg	28427239	0	1	6901	2	0	next	hit	2489
Vp011	1245	Response	1	28434056	6817	1
Vp011	1246	Picture	MorphM9_10_orig.jpg ; MorphM9_00_LOWER.jpg	28434140	0	1	7696	2	0	next	hit	2491
Vp011	1246	Response	1	28441736	7596	1
Vp011	1247	Picture	MorphM10_07_orig.jpg ; MorphM10_10_LOWER.jpg	28441836	0	1	5972	2	0	next	hit	2493
Vp011	1247	Response	1	28447736	5900	1
Vp011	1248	Picture	MorphM8_01_orig.jpg ; MorphM8_10_LOWER.jpg	28447808	0	1	10217	2	0	next	incorrect	2495
Vp011	1248	Response	2	28457896	10088	1
Vp011	1249	Picture	MorphF4_06_orig.jpg ; MorphF4_10_LOWER.jpg	28458025	0	1	10598	153	0	next	hit	2497
Vp011	1249	Response	1	28468616	10591	1
Vp011	1250	Picture	MorphM9_09_orig.jpg ; MorphM9_00_LOWER.jpg	28468623	0	152	12757	153	0	next	hit	2499
Vp011	1250	Response	1	28481256	12633	1
Vp011	1251	Picture	MorphF10_05_orig.jpg ; MorphF10_00_LOWER.jpg	28481380	0	1	14332	2	0	next	hit	2501
Vp011	1251	Response	1	28495576	14196	1
Vp011	1252	Picture	MorphF7_06_orig.jpg ; MorphF7_00_LOWER.jpg	28495712	0	1	7431	2	0	next	hit	2503
Vp011	1252	Response	1	28503016	7304	1
Vp011	1253	Picture	MorphM9_02_orig.jpg ; MorphM9_00_LOWER.jpg	28503143	0	1	6600	170	0	next	incorrect	2505
Vp011	1253	Response	2	28509736	6593	1
Vp011	1254	Picture	MorphM2_02_orig.jpg ; MorphM2_00_LOWER.jpg	28509743	0	169	13172	170	0	next	incorrect	2507
Vp011	1254	Response	2	28522776	13033	1
Vp011	1255	Picture	MorphM6_00_orig.jpg ; MorphM6_00_LOWER.jpg	28522915	0	1	5972	2	0	next	incorrect	2509
Vp011	1255	Response	2	28528776	5861	1
Vp011	1256	Picture	MorphM9_04_orig.jpg ; MorphM9_10_LOWER.jpg	28528887	0	1	6767	2	0	next	incorrect	2511
Vp011	1256	Response	2	28535576	6689	1
Vp011	1257	Picture	MorphM4_03_orig.jpg ; MorphM4_00_LOWER.jpg	28535654	0	1	5691	150	0	next	incorrect	2513
Vp011	1257	Response	2	28541336	5682	1
Vp011	1258	Picture	MorphF10_01_orig.jpg ; MorphF10_10_LOWER.jpg	28541345	0	149	10100	150	0	next	incorrect	2515
Vp011	1258	Response	2	28551336	9991	1
Vp011	1259	Picture	MorphM5_04_orig.jpg ; MorphM5_10_LOWER.jpg	28551445	0	1	7418	148	0	next	incorrect	2517
Vp011	1259	Response	2	28558855	7410	1
Vp011	1260	Picture	MorphM9_04_orig.jpg ; MorphM9_00_LOWER.jpg	28558863	0	147	34383	148	0	next	incorrect	2519
Vp011	1260	Response	2	28593175	34312	1
Vp011	1261	Picture	MorphM4_04_orig.jpg ; MorphM4_10_LOWER.jpg	28593246	0	1	47506	2	0	next	incorrect	2521
Vp011	1261	Response	2	28640615	47369	1
Vp011	1262	Picture	MorphM1_00_orig.jpg ; MorphM1_10_LOWER.jpg	28640752	0	1	53610	2	0	next	incorrect	2523
Vp011	1262	Response	2	28694295	53543	1
Vp011	1263	Picture	MorphM4_02_orig.jpg ; MorphM4_00_LOWER.jpg	28694362	0	1	6740	162	0	next	incorrect	2525
Vp011	1263	Response	2	28701095	6733	1
Vp011	1264	Picture	MorphF1_02_orig.jpg ; MorphF1_10_LOWER.jpg	28701102	0	161	6397	162	0	next	incorrect	2527
Vp011	1264	Response	2	28707415	6313	1
Vp011	1265	Picture	MorphM10_01_orig.jpg ; MorphM10_10_LOWER.jpg	28707499	0	1	10483	3	0	next	hit	2529
Vp011	1265	Response	1	28717895	10396	1
Vp011	1266	Picture	MorphF9_09_orig.jpg ; MorphF9_00_LOWER.jpg	28717982	0	2	9157	3	0	next	hit	2531
Vp011	1266	Response	1	28727015	9033	1
Vp011	1267	Picture	MorphF4_10_orig.jpg ; MorphF4_00_LOWER.jpg	28727139	0	1	6104	2	0	next	hit	2533
Vp011	1267	Response	1	28733174	6035	1
Vp011	1268	Picture	MorphM6_05_orig.jpg ; MorphM6_00_LOWER.jpg	28733243	0	1	77496	2	0	next	incorrect	2535
Vp011	1268	Response	2	28810614	77371	1
Vp011	1269	Picture	MorphM9_03_orig.jpg ; MorphM9_10_LOWER.jpg	28810739	0	1	38483	2	0	next	incorrect	2537
Vp011	1269	Response	2	28849094	38355	1
Vp011	1270	Picture	MorphF1_06_orig.jpg ; MorphF1_00_LOWER.jpg	28849222	0	1	7696	2	0	next	incorrect	2539
Vp011	1270	Response	2	28856854	7632	1
Vp011	1271	Picture	MorphM2_04_orig.jpg ; MorphM2_00_LOWER.jpg	28856918	0	1	14199	2	0	next	incorrect	2541
Vp011	1271	Response	2	28871014	14096	1
Vp011	1272	Picture	MorphF6_03_orig.jpg ; MorphF6_00_LOWER.jpg	28871117	0	1	8864	162	0	next	incorrect	2543
Vp011	1272	Response	2	28879974	8857	1
Vp011	1273	Picture	MorphM4_04_orig.jpg ; MorphM4_00_LOWER.jpg	28879981	0	161	7591	162	0	next	incorrect	2545
Vp011	1273	Response	2	28887493	7512	1
Vp011	1274	Picture	MorphM6_05_orig.jpg ; MorphM6_10_LOWER.jpg	28887572	0	1	7431	2	0	next	incorrect	2547
Vp011	1274	Response	2	28894933	7361	1
Vp011	1275	Picture	MorphF9_05_orig.jpg ; MorphF9_10_LOWER.jpg	28895003	0	1	11943	2	0	next	incorrect	2549
Vp011	1275	Response	2	28906853	11850	1
Vp011	1276	Picture	MorphM7_03_orig.jpg ; MorphM7_10_LOWER.jpg	28906946	0	1	15658	2	0	next	hit	2551
Vp011	1276	Response	1	28922533	15587	1
Vp011	1277	Picture	MorphF2_07_orig.jpg ; MorphF2_00_LOWER.jpg	28922604	0	1	12872	2	0	next	hit	2553
Vp011	1277	Response	1	28935333	12729	1
Vp011	1278	Picture	MorphF1_05_orig.jpg ; MorphF1_10_LOWER.jpg	28935476	0	1	6588	182	0	next	incorrect	2555
Vp011	1278	Response	2	28942050	6574	4
Vp011	1279	Picture	MorphF6_00_orig.jpg ; MorphF6_00_LOWER.jpg	28942064	0	181	11037	339	0	next	incorrect	2557
Vp011	1279	Response	2	28953093	11029	1
Vp011	1280	Picture	MorphF2_10_orig.jpg ; MorphF2_10_LOWER.jpg	28953101	0	158	7680	332	0	next	hit	2559
Vp011	1280	Response	1	28960773	7672	1
Vp011	1281	Picture	MorphM5_08_orig.jpg ; MorphM5_00_LOWER.jpg	28960781	0	174	9329	175	0	next	hit	2561
Vp011	1281	Response	1	28969973	9192	1
Vp011	1282	Picture	MorphF10_03_orig.jpg ; MorphF10_10_LOWER.jpg	28970110	0	1	16190	2	0	next	incorrect	2563
Vp011	1282	Response	2	28986213	16103	1
Vp011	1283	Picture	MorphF1_03_orig.jpg ; MorphF1_10_LOWER.jpg	28986300	0	1	7563	3	0	next	incorrect	2565
Vp011	1283	Response	2	28993733	7433	1
Vp011	1284	Picture	MorphF4_02_orig.jpg ; MorphF4_00_LOWER.jpg	28993863	0	2	12197	148	0	next	incorrect	2567
Vp011	1284	Response	2	29006053	12190	1
Vp011	1285	Picture	MorphM7_08_orig.jpg ; MorphM7_00_LOWER.jpg	29006060	0	146	9301	147	0	next	hit	2569
Vp011	1285	Response	1	29015253	9193	1
Vp011	1286	Picture	MorphM5_08_orig.jpg ; MorphM5_10_LOWER.jpg	29015361	0	1	11412	2	0	next	hit	2571
Vp011	1286	Response	1	29026693	11332	1
Vp011	1287	Picture	MorphF1_07_orig.jpg ; MorphF1_10_LOWER.jpg	29026773	0	1	12327	149	0	next	incorrect	2573
Vp011	1287	Response	2	29039093	12320	1
Vp011	1288	Picture	MorphF3_09_orig.jpg ; MorphF3_10_LOWER.jpg	29039100	0	148	13549	149	0	next	hit	2575
Vp011	1288	Response	1	29052533	13433	1
Vp011	1289	Picture	MorphM2_02_orig.jpg ; MorphM2_10_LOWER.jpg	29052649	0	1	16720	2	0	next	incorrect	2577
Vp011	1289	Response	2	29069252	16603	1
Vp011	1290	Picture	MorphM7_00_orig.jpg ; MorphM7_10_LOWER.jpg	29069369	0	1	23090	2	0	next	hit	2579
Vp011	1290	Response	1	29092372	23003	1
Vp011	1291	Picture	MorphF7_08_orig.jpg ; MorphF7_00_LOWER.jpg	29092459	0	1	28397	2	0	next	hit	2581
Vp011	1291	Response	1	29120772	28313	1
Vp011	1292	Picture	MorphM1_08_orig.jpg ; MorphM1_00_LOWER.jpg	29120856	0	1	17118	3	0	next	hit	2583
Vp011	1292	Response	1	29137892	17036	1
Vp011	1293	Picture	MorphF1_00_orig.jpg ; MorphF1_00_LOWER.jpg	29137974	0	2	7299	3	0	next	incorrect	2585
Vp011	1293	Response	2	29145172	7198	1
Vp011	1294	Picture	MorphM2_04_orig.jpg ; MorphM2_10_LOWER.jpg	29145273	0	1	32909	2	0	next	incorrect	2587
Vp011	1294	Response	2	29178051	32778	2
Vp011	1295	Picture	MorphM9_07_orig.jpg ; MorphM9_10_LOWER.jpg	29178182	0	1	10037	183	0	next	hit	2589
Vp011	1295	Response	1	29188212	10030	1
Vp011	1296	Picture	MorphM3_06_orig.jpg ; MorphM3_10_LOWER.jpg	29188219	0	182	38880	365	0	next	incorrect	2591
Vp011	1296	Response	2	29227092	38873	1
Vp011	1297	Picture	MorphM2_05_orig.jpg ; MorphM2_10_LOWER.jpg	29227099	0	183	15973	184	0	next	incorrect	2593
Vp011	1297	Response	2	29242931	15832	1
Vp011	1298	Picture	MorphF10_02_orig.jpg ; MorphF10_00_LOWER.jpg	29243072	0	1	64624	2	0	next	incorrect	2595
Vp011	1298	Response	2	29307571	64499	1
Vp011	1299	Picture	MorphF1_01_orig.jpg ; MorphF1_10_LOWER.jpg	29307696	0	1	13801	2	0	next	incorrect	2597
Vp011	1299	Response	2	29321411	13715	1
Vp011	1300	Picture	MorphM8_08_orig.jpg ; MorphM8_10_LOWER.jpg	29321497	0	1	7431	2	0	next	hit	2599
Vp011	1300	Response	1	29328851	7354	1
Vp011	1301	Picture	MorphF10_03_orig.jpg ; MorphF10_00_LOWER.jpg	29328928	0	1	7431	2	0	next	hit	2601
Vp011	1301	Response	1	29336211	7283	1
Vp011	1302	Picture	MorphF5_05_orig.jpg ; MorphF5_10_LOWER.jpg	29336359	0	1	6901	2	0	next	hit	2603
Vp011	1302	Response	1	29343171	6812	1
Vp011	1303	Picture	MorphM5_06_orig.jpg ; MorphM5_00_LOWER.jpg	29343260	0	1	8078	151	0	next	hit	2605
Vp011	1303	Response	1	29351331	8071	1
Vp011	1304	Picture	MorphF10_10_orig.jpg ; MorphF10_10_LOWER.jpg	29351338	0	150	6386	151	0	next	hit	2607
Vp011	1304	Response	1	29357651	6313	1
Vp011	1305	Picture	MorphM5_09_orig.jpg ; MorphM5_00_LOWER.jpg	29357724	0	1	6767	3	0	next	hit	2609
Vp011	1305	Response	1	29364371	6647	1
Vp011	1306	Picture	MorphF6_04_orig.jpg ; MorphF6_10_LOWER.jpg	29364491	0	2	7432	3	0	next	incorrect	2611
Vp011	1306	Response	2	29371811	7320	1
Vp011	1307	Picture	MorphF9_07_orig.jpg ; MorphF9_10_LOWER.jpg	29371923	0	1	11544	2	0	next	incorrect	2613
Vp011	1307	Response	2	29383330	11407	1
Vp011	1308	Picture	MorphM2_08_orig.jpg ; MorphM2_10_LOWER.jpg	29383467	0	1	20038	2	0	next	hit	2615
Vp011	1308	Response	1	29403410	19943	1
Vp011	1309	Picture	MorphM4_01_orig.jpg ; MorphM4_00_LOWER.jpg	29403505	0	1	6900	2	0	next	incorrect	2617
Vp011	1309	Response	2	29410290	6785	1
Vp011	1310	Picture	MorphF8_07_orig.jpg ; MorphF8_00_LOWER.jpg	29410405	0	1	7830	2	0	next	hit	2619
Vp011	1310	Response	1	29418130	7725	1
Vp011	1311	Picture	MorphM1_02_orig.jpg ; MorphM1_10_LOWER.jpg	29418235	0	1	8360	2	0	next	incorrect	2621
Vp011	1311	Response	2	29426450	8215	1
Vp011	1312	Picture	MorphM8_05_orig.jpg ; MorphM8_10_LOWER.jpg	29426595	0	1	6900	2	0	next	hit	2623
Vp011	1312	Response	1	29433410	6815	1
Vp011	1313	Picture	MorphM6_00_orig.jpg ; MorphM6_10_LOWER.jpg	29433495	0	1	34900	2	0	next	incorrect	2625
Vp011	1313	Response	2	29468290	34795	1
Vp011	1314	Picture	MorphM8_09_orig.jpg ; MorphM8_10_LOWER.jpg	29468395	0	1	6635	2	0	next	hit	2627
Vp011	1314	Response	1	29474930	6535	1
Vp011	1315	Picture	MorphM10_04_orig.jpg ; MorphM10_00_LOWER.jpg	29475030	0	1	22293	2	0	next	incorrect	2629
Vp011	1315	Response	2	29497250	22220	1
Vp011	1316	Picture	MorphF3_01_orig.jpg ; MorphF3_10_LOWER.jpg	29497323	0	1	7431	2	0	next	incorrect	2631
Vp011	1316	Response	2	29504690	7367	1
Vp011	1317	Picture	MorphF9_07_orig.jpg ; MorphF9_00_LOWER.jpg	29504754	0	1	7543	156	0	next	hit	2633
Vp011	1317	Response	1	29512290	7536	1
Vp011	1318	Picture	MorphM5_02_orig.jpg ; MorphM5_00_LOWER.jpg	29512297	0	155	8514	156	0	next	hit	2635
Vp011	1318	Response	1	29520690	8393	1
Vp011	1319	Picture	MorphM2_07_orig.jpg ; MorphM2_10_LOWER.jpg	29520811	0	1	8891	2	0	next	hit	2637
Vp011	1319	Response	1	29529570	8759	1
Vp011	1320	Picture	MorphF9_09_orig.jpg ; MorphF9_10_LOWER.jpg	29529702	0	1	6369	2	0	next	hit	2639
Vp011	1320	Response	1	29535970	6268	1
Vp011	1321	Picture	MorphM1_00_orig.jpg ; MorphM1_00_LOWER.jpg	29536071	0	1	6466	171	0	next	incorrect	2641
Vp011	1321	Response	2	29542529	6458	1
Vp011	1322	Picture	MorphM10_09_orig.jpg ; MorphM10_10_LOWER.jpg	29542537	0	170	6539	171	0	next	hit	2643
Vp011	1322	Response	1	29549009	6472	1
Vp011	1323	Picture	MorphM7_09_orig.jpg ; MorphM7_00_LOWER.jpg	29549076	0	1	7829	2	0	next	hit	2645
Vp011	1323	Response	1	29556769	7693	1
Vp011	1324	Picture	MorphM10_00_orig.jpg ; MorphM10_10_LOWER.jpg	29556905	0	1	43127	2	0	next	incorrect	2647
Vp011	1324	Response	2	29599969	43064	1
Vp011	1325	Picture	MorphM8_04_orig.jpg ; MorphM8_00_UPPER.jpg	29600032	0	1	15924	2	0	next	incorrect	2649
Vp011	1325	Response	2	29615889	15857	1
Vp011	1326	Picture	MorphF4_01_orig.jpg ; MorphF4_10_UPPER.jpg	29615956	0	1	16820	167	0	next	incorrect	2651
Vp011	1326	Response	2	29632769	16813	1
Vp011	1327	Picture	MorphF2_04_orig.jpg ; MorphF2_00_UPPER.jpg	29632776	0	166	10880	334	0	next	incorrect	2653
Vp011	1327	Response	2	29643649	10873	1
Vp011	1328	Picture	MorphF3_02_orig.jpg ; MorphF3_00_UPPER.jpg	29643656	0	168	6536	169	0	next	incorrect	2655
Vp011	1328	Response	2	29650049	6393	1
Vp011	1329	Picture	MorphF1_10_orig.jpg ; MorphF1_10_UPPER.jpg	29650192	0	1	5574	2	0	next	incorrect	2657
Vp011	1329	Response	2	29655649	5457	1
Vp011	1330	Picture	MorphM9_07_orig.jpg ; MorphM9_00_UPPER.jpg	29655766	0	1	16587	2	0	next	incorrect	2659
Vp011	1330	Response	2	29672209	16443	1
Vp011	1331	Picture	MorphF4_00_orig.jpg ; MorphF4_10_UPPER.jpg	29672353	0	1	7166	2	0	next	incorrect	2661
Vp011	1331	Response	2	29679409	7056	1
Vp011	1332	Picture	MorphF7_07_orig.jpg ; MorphF7_10_UPPER.jpg	29679519	0	1	7817	147	0	next	hit	2663
Vp011	1332	Response	1	29687329	7810	1
Vp011	1333	Picture	MorphM7_07_orig.jpg ; MorphM7_10_UPPER.jpg	29687336	0	146	6514	147	0	next	hit	2665
Vp011	1333	Response	1	29693729	6393	1
Vp011	1334	Picture	MorphF9_00_orig.jpg ; MorphF9_10_UPPER.jpg	29693850	0	1	25478	2	0	next	incorrect	2667
Vp011	1334	Response	2	29719249	25399	1
Vp011	1335	Picture	MorphF7_06_orig.jpg ; MorphF7_00_UPPER.jpg	29719328	0	1	12474	2	0	next	incorrect	2669
Vp011	1335	Response	2	29731728	12400	1
Vp011	1336	Picture	MorphF2_09_orig.jpg ; MorphF2_00_UPPER.jpg	29731802	0	1	7033	2	0	next	incorrect	2671
Vp011	1336	Response	2	29738768	6966	1
Vp011	1337	Picture	MorphM2_08_orig.jpg ; MorphM2_00_UPPER.jpg	29738835	0	1	14862	2	0	next	incorrect	2673
Vp011	1337	Response	2	29753568	14733	1
Vp011	1338	Picture	MorphM3_05_orig.jpg ; MorphM3_00_UPPER.jpg	29753697	0	1	18279	169	0	next	hit	2675
Vp011	1338	Response	1	29771968	18271	1
Vp011	1339	Picture	MorphM4_10_orig.jpg ; MorphM4_00_UPPER.jpg	29771976	0	168	21531	169	0	next	hit	2677
Vp011	1339	Response	1	29793408	21432	1
Vp011	1340	Picture	MorphM9_10_orig.jpg ; MorphM9_00_UPPER.jpg	29793507	0	1	46710	2	0	next	incorrect	2679
Vp011	1340	Response	2	29840128	46621	1
Vp011	1341	Picture	MorphF3_03_orig.jpg ; MorphF3_00_UPPER.jpg	29840217	0	1	23838	183	0	next	hit	2681
Vp011	1341	Response	1	29864048	23831	1
Vp011	1342	Picture	MorphM1_00_orig.jpg ; MorphM1_00_UPPER.jpg	29864055	0	182	12240	332	0	next	hit	2683
Vp011	1342	Response	1	29876287	12232	1
Vp011	1343	Picture	MorphM10_06_orig.jpg ; MorphM10_00_UPPER.jpg	29876295	0	150	8480	313	0	next	hit	2685
Vp011	1343	Response	1	29884767	8472	1
Vp011	1344	Picture	MorphF8_07_orig.jpg ; MorphF8_00_UPPER.jpg	29884775	0	163	35990	164	0	next	hit	2687
Vp011	1344	Response	1	29920687	35912	1
Vp011	1345	Picture	MorphM9_01_orig.jpg ; MorphM9_10_UPPER.jpg	29920765	0	1	23610	145	0	next	incorrect	2689
Vp011	1345	Response	2	29944367	23602	1
Vp011	1346	Picture	MorphM3_08_orig.jpg ; MorphM3_10_UPPER.jpg	29944375	0	144	9167	145	0	next	hit	2691
Vp011	1346	Response	1	29953407	9032	1
Vp011	1347	Picture	MorphM4_06_orig.jpg ; MorphM4_00_UPPER.jpg	29953542	0	1	10748	3	0	next	hit	2693
Vp011	1347	Response	1	29964207	10665	1
Vp011	1348	Picture	MorphM9_08_orig.jpg ; MorphM9_10_UPPER.jpg	29964290	0	2	8891	3	0	next	hit	2695
Vp011	1348	Response	1	29973087	8797	1
Vp011	1349	Picture	MorphF5_09_orig.jpg ; MorphF5_10_UPPER.jpg	29973181	0	1	22793	166	0	next	hit	2697
Vp011	1349	Response	1	29995967	22786	1
Vp011	1350	Picture	MorphF6_10_orig.jpg ; MorphF6_00_UPPER.jpg	29995974	0	165	10780	166	0	next	incorrect	2699
Vp011	1350	Response	2	30006607	10633	1
Vp011	1351	Picture	MorphM4_01_orig.jpg ; MorphM4_00_UPPER.jpg	30006754	0	1	7697	2	0	next	incorrect	2701
Vp011	1351	Response	2	30014367	7613	1
Vp011	1352	Picture	MorphF3_10_orig.jpg ; MorphF3_10_UPPER.jpg	30014451	0	1	18843	2	0	next	hit	2703
Vp011	1352	Response	1	30033167	18716	1
Vp011	1353	Picture	MorphM1_02_orig.jpg ; MorphM1_10_UPPER.jpg	30033294	0	1	23222	2	0	next	hit	2705
Vp011	1353	Response	1	30056446	23152	1
Vp011	1354	Picture	MorphF2_00_orig.jpg ; MorphF2_00_UPPER.jpg	30056516	0	1	281322	2	0	next	incorrect	2707
Vp011	1354	Response	2	30337725	281209	1
Vp011	1355	Picture	MorphF8_10_orig.jpg ; MorphF8_00_UPPER.jpg	30337838	0	1	16189	2	0	next	hit	2709
Vp011	1355	Response	1	30353885	16047	1
Vp011	1356	Picture	MorphM6_07_orig.jpg ; MorphM6_00_UPPER.jpg	30354027	0	1	8346	149	0	next	incorrect	2711
Vp011	1356	Response	2	30362365	8338	1
Vp011	1357	Picture	MorphF7_03_orig.jpg ; MorphF7_00_UPPER.jpg	30362373	0	148	13815	149	0	next	hit	2713
Vp011	1357	Response	1	30376044	13671	1
Vp011	1358	Picture	MorphF9_04_orig.jpg ; MorphF9_00_UPPER.jpg	30376188	0	1	25080	2	0	next	incorrect	2715
Vp011	1358	Response	2	30401164	24976	1
Vp011	1359	Picture	MorphF1_06_orig.jpg ; MorphF1_10_UPPER.jpg	30401268	0	1	8360	2	0	next	hit	2717
Vp011	1359	Response	1	30409564	8296	1
Vp011	1360	Picture	MorphF4_08_orig.jpg ; MorphF4_00_UPPER.jpg	30409628	0	1	8740	153	0	next	hit	2719
Vp011	1360	Response	1	30418364	8736	1
Vp011	1361	Picture	MorphM3_05_orig.jpg ; MorphM3_10_UPPER.jpg	30418368	0	152	8883	312	0	next	hit	2721
Vp011	1361	Response	1	30427244	8876	1
Vp011	1362	Picture	MorphF3_01_orig.jpg ; MorphF3_10_UPPER.jpg	30427251	0	160	8386	161	0	next	hit	2723
Vp011	1362	Response	1	30435564	8313	1
Vp011	1363	Picture	MorphM7_02_orig.jpg ; MorphM7_10_UPPER.jpg	30435637	0	1	9820	2	0	next	hit	2725
Vp011	1363	Response	1	30445324	9687	1
Vp011	1364	Picture	MorphM10_00_orig.jpg ; MorphM10_00_UPPER.jpg	30445457	0	1	11146	2	0	next	incorrect	2727
Vp011	1364	Response	2	30456524	11067	1
Vp011	1365	Picture	MorphM6_05_orig.jpg ; MorphM6_00_UPPER.jpg	30456603	0	1	128851	2	0	next	incorrect	2729
Vp011	1365	Response	2	30585323	128720	1
Vp011	1366	Picture	MorphF9_06_orig.jpg ; MorphF9_00_UPPER.jpg	30585454	0	1	81477	2	0	next	hit	2731
Vp011	1366	Response	1	30666843	81389	1
Vp011	1367	Picture	MorphM1_01_orig.jpg ; MorphM1_00_UPPER.jpg	30666931	0	1	11545	2	0	next	hit	2733
Vp011	1367	Response	1	30678363	11432	1
Vp011	1368	Picture	MorphM4_08_orig.jpg ; MorphM4_00_UPPER.jpg	30678476	0	1	7654	177	0	next	hit	2735
Vp011	1368	Response	1	30686122	7646	1
Vp011	1369	Picture	MorphM7_09_orig.jpg ; MorphM7_10_UPPER.jpg	30686130	0	176	7075	178	0	next	hit	2737
Vp011	1369	Response	1	30693082	6952	1
Vp011	1370	Picture	MorphF9_08_orig.jpg ; MorphF9_10_UPPER.jpg	30693205	0	2	45914	3	0	next	incorrect	2739
Vp011	1370	Response	2	30739002	45797	1
Vp011	1371	Picture	MorphF7_00_orig.jpg ; MorphF7_00_UPPER.jpg	30739119	0	1	28398	2	0	next	incorrect	2741
Vp011	1371	Response	2	30767402	28283	1
Vp011	1372	Picture	MorphF4_05_orig.jpg ; MorphF4_00_UPPER.jpg	30767517	0	1	13402	2	0	next	incorrect	2743
Vp011	1372	Response	2	30780842	13325	1
Vp011	1373	Picture	MorphM10_09_orig.jpg ; MorphM10_00_UPPER.jpg	30780919	0	1	7930	167	0	next	hit	2745
Vp011	1373	Response	1	30788842	7923	1
Vp011	1374	Picture	MorphF3_07_orig.jpg ; MorphF3_10_UPPER.jpg	30788849	0	166	8658	167	0	next	hit	2747
Vp011	1374	Response	1	30797402	8553	1
Vp011	1375	Picture	MorphF9_09_orig.jpg ; MorphF9_00_UPPER.jpg	30797507	0	1	15102	160	0	next	incorrect	2749
Vp011	1375	Response	2	30812602	15095	1
Vp011	1376	Picture	MorphF1_01_orig.jpg ; MorphF1_00_UPPER.jpg	30812609	0	159	10774	160	0	next	hit	2751
Vp011	1376	Response	1	30823322	10713	1
Vp011	1377	Picture	MorphF3_09_orig.jpg ; MorphF3_00_UPPER.jpg	30823383	0	1	8746	147	0	next	hit	2753
Vp011	1377	Response	1	30832122	8739	1
Vp011	1378	Picture	MorphM2_02_orig.jpg ; MorphM2_10_UPPER.jpg	30832129	0	146	11280	291	0	next	incorrect	2755
Vp011	1378	Response	2	30843402	11273	1
Vp011	1379	Picture	MorphF2_02_orig.jpg ; MorphF2_10_UPPER.jpg	30843409	0	145	32788	146	0	next	hit	2757
Vp011	1379	Response	1	30876121	32712	1
Vp011	1380	Picture	MorphM10_04_orig.jpg ; MorphM10_10_UPPER.jpg	30876197	0	1	13270	2	0	next	hit	2759
Vp011	1380	Response	1	30889401	13204	1
Vp011	1381	Picture	MorphM8_00_orig.jpg ; MorphM8_10_UPPER.jpg	30889467	0	1	10749	2	0	next	incorrect	2761
Vp011	1381	Response	2	30900121	10654	1
Vp011	1382	Picture	MorphF3_06_orig.jpg ; MorphF3_10_UPPER.jpg	30900216	0	1	10712	171	0	next	hit	2763
Vp011	1382	Response	1	30910921	10705	1
Vp011	1383	Picture	MorphF4_06_orig.jpg ; MorphF4_00_UPPER.jpg	30910928	0	170	83360	315	0	next	incorrect	2765
Vp011	1383	Response	2	30994281	83353	1
Vp011	1384	Picture	MorphM9_04_orig.jpg ; MorphM9_00_UPPER.jpg	30994288	0	145	18058	146	0	next	incorrect	2767
Vp011	1384	Response	2	31012201	17913	1
Vp011	1385	Picture	MorphF1_05_orig.jpg ; MorphF1_10_UPPER.jpg	31012346	0	1	15261	2	0	next	hit	2769
Vp011	1385	Response	1	31027481	15135	1
Vp011	1386	Picture	MorphF9_08_orig.jpg ; MorphF9_00_UPPER.jpg	31027607	0	1	100041	148	0	next	incorrect	2771
Vp011	1386	Response	2	31127640	100033	1
Vp011	1387	Picture	MorphM1_02_orig.jpg ; MorphM1_00_UPPER.jpg	31127648	0	147	52562	148	0	next	hit	2773
Vp011	1387	Response	1	31180120	52472	1
Vp011	1388	Picture	MorphM5_05_orig.jpg ; MorphM5_00_UPPER.jpg	31180210	0	1	12872	2	0	next	hit	2775
Vp011	1388	Response	1	31192999	12789	1
Vp011	1389	Picture	MorphM3_01_orig.jpg ; MorphM3_00_UPPER.jpg	31193082	0	1	10351	2	0	next	hit	2777
Vp011	1389	Response	1	31203319	10237	1
Vp011	1390	Picture	MorphF7_06_orig.jpg ; MorphF7_10_UPPER.jpg	31203433	0	1	10483	2	0	next	hit	2779
Vp011	1390	Response	1	31213799	10366	1
Vp011	1391	Picture	MorphF8_07_orig.jpg ; MorphF8_10_UPPER.jpg	31213916	0	1	9820	2	0	next	hit	2781
Vp011	1391	Response	1	31223639	9723	1
Vp011	1392	Picture	MorphF1_03_orig.jpg ; MorphF1_10_UPPER.jpg	31223736	0	1	7271	162	0	next	hit	2783
Vp011	1392	Response	1	31230999	7263	1
Vp011	1393	Picture	MorphF6_03_orig.jpg ; MorphF6_00_UPPER.jpg	31231007	0	161	13960	162	0	next	incorrect	2785
Vp011	1393	Response	2	31244839	13832	1
Vp011	1394	Picture	MorphM8_08_orig.jpg ; MorphM8_00_UPPER.jpg	31244967	0	1	11678	2	0	next	hit	2787
Vp011	1394	Response	1	31256519	11552	1
Vp011	1395	Picture	MorphF4_02_orig.jpg ; MorphF4_00_UPPER.jpg	31256645	0	1	9801	153	0	next	incorrect	2789
Vp011	1395	Response	2	31266439	9794	1
Vp011	1396	Picture	MorphF5_02_orig.jpg ; MorphF5_10_UPPER.jpg	31266446	0	152	10900	153	0	next	hit	2791
Vp011	1396	Response	1	31277239	10793	1
Vp011	1397	Picture	MorphF1_00_orig.jpg ; MorphF1_00_UPPER.jpg	31277346	0	1	10749	2	0	next	hit	2793
Vp011	1397	Response	1	31287959	10613	1
Vp011	1398	Picture	MorphF10_00_orig.jpg ; MorphF10_10_UPPER.jpg	31288095	0	1	7829	2	0	next	hit	2795
Vp011	1398	Response	1	31295799	7704	1
Vp011	1399	Picture	MorphF3_04_orig.jpg ; MorphF3_10_UPPER.jpg	31295924	0	1	7431	2	0	next	hit	2797
Vp011	1399	Response	1	31303239	7315	1
Vp011	1400	Picture	MorphM8_00_orig.jpg ; MorphM8_00_UPPER.jpg	31303355	0	1	26009	2	0	next	incorrect	2799
Vp011	1400	Response	2	31329239	25884	1
Vp011	1401	Picture	MorphM2_07_orig.jpg ; MorphM2_00_UPPER.jpg	31329364	0	1	8493	2	0	next	incorrect	2801
Vp011	1401	Response	2	31337718	8354	1
Vp011	1402	Picture	MorphF5_03_orig.jpg ; MorphF5_00_UPPER.jpg	31337857	0	1	21869	161	0	next	incorrect	2803
Vp011	1402	Response	2	31359718	21861	1
Vp011	1403	Picture	MorphM5_10_orig.jpg ; MorphM5_10_UPPER.jpg	31359726	0	160	8480	332	0	next	hit	2805
Vp011	1403	Response	1	31368198	8472	1
Vp011	1404	Picture	MorphM4_10_orig.jpg ; MorphM4_10_UPPER.jpg	31368206	0	172	8479	358	0	next	hit	2807
Vp011	1404	Response	1	31376678	8472	1
Vp011	1405	Picture	MorphM7_05_orig.jpg ; MorphM7_10_UPPER.jpg	31376685	0	186	6800	340	0	next	hit	2809
Vp011	1405	Response	1	31383478	6793	1
Vp011	1406	Picture	MorphM1_03_orig.jpg ; MorphM1_00_UPPER.jpg	31383485	0	154	15015	155	0	next	hit	2811
Vp011	1406	Response	1	31398438	14953	1
Vp011	1407	Picture	MorphM10_04_orig.jpg ; MorphM10_00_UPPER.jpg	31398500	0	1	47225	151	0	next	hit	2813
Vp011	1407	Response	1	31445718	47218	1
Vp011	1408	Picture	MorphM6_09_orig.jpg ; MorphM6_00_UPPER.jpg	31445725	0	150	7712	151	0	next	incorrect	2815
Vp011	1408	Response	2	31453318	7593	1
Vp011	1409	Picture	MorphM7_00_orig.jpg ; MorphM7_10_UPPER.jpg	31453437	0	1	7033	3	0	next	hit	2817
Vp011	1409	Response	1	31460358	6921	1
Vp011	1410	Picture	MorphM5_00_orig.jpg ; MorphM5_10_UPPER.jpg	31460470	0	2	7830	3	0	next	hit	2819
Vp011	1410	Response	1	31468198	7728	1
Vp011	1411	Picture	MorphM2_06_orig.jpg ; MorphM2_10_UPPER.jpg	31468300	0	1	12341	2	0	next	incorrect	2821
Vp011	1411	Response	2	31480518	12218	1
Vp011	1412	Picture	MorphF10_06_orig.jpg ; MorphF10_00_UPPER.jpg	31480641	0	1	67411	2	0	next	incorrect	2823
Vp011	1412	Response	2	31547957	67316	1
Vp011	1413	Picture	MorphM8_04_orig.jpg ; MorphM8_10_UPPER.jpg	31548052	0	1	8360	2	0	next	incorrect	2825
Vp011	1413	Response	2	31556277	8225	1
Vp011	1414	Picture	MorphF5_06_orig.jpg ; MorphF5_00_UPPER.jpg	31556412	0	1	38217	2	0	next	incorrect	2827
Vp011	1414	Response	2	31594517	38105	1
Vp011	1415	Picture	MorphM5_03_orig.jpg ; MorphM5_10_UPPER.jpg	31594629	0	1	18843	2	0	next	hit	2829
Vp011	1415	Response	1	31613397	18768	1
Vp011	1416	Picture	MorphM6_03_orig.jpg ; MorphM6_00_UPPER.jpg	31613472	0	1	21763	2	0	next	incorrect	2831
Vp011	1416	Response	2	31635157	21685	1
Vp011	1417	Picture	MorphM10_01_orig.jpg ; MorphM10_00_UPPER.jpg	31635235	0	1	29990	2	0	next	hit	2833
Vp011	1417	Response	1	31665077	29842	1
Vp011	1418	Picture	MorphM7_06_orig.jpg ; MorphM7_00_UPPER.jpg	31665225	0	1	37819	2	0	next	hit	2835
Vp011	1418	Response	1	31702916	37691	1
Vp011	1419	Picture	MorphF10_08_orig.jpg ; MorphF10_10_UPPER.jpg	31703044	0	1	11239	175	0	next	hit	2837
Vp011	1419	Response	1	31714276	11232	1
Vp011	1420	Picture	MorphM10_08_orig.jpg ; MorphM10_10_UPPER.jpg	31714283	0	174	6640	343	0	next	hit	2839
Vp011	1420	Response	1	31720916	6633	1
Vp011	1421	Picture	MorphF5_07_orig.jpg ; MorphF5_10_UPPER.jpg	31720923	0	169	36240	325	0	next	hit	2841
Vp011	1421	Response	1	31757156	36233	1
Vp011	1422	Picture	MorphM9_05_orig.jpg ; MorphM9_00_UPPER.jpg	31757163	0	156	31841	319	0	next	incorrect	2843
Vp011	1422	Response	2	31788996	31833	1
Vp011	1423	Picture	MorphM4_00_orig.jpg ; MorphM4_10_UPPER.jpg	31789004	0	163	19270	164	0	next	hit	2845
Vp011	1423	Response	1	31808196	19192	1
Vp011	1424	Picture	MorphM3_06_orig.jpg ; MorphM3_10_UPPER.jpg	31808274	0	1	10565	186	0	next	hit	2847
Vp011	1424	Response	1	31818836	10562	1
Vp011	1425	Picture	MorphF8_02_orig.jpg ; MorphF8_10_UPPER.jpg	31818839	0	185	26724	186	0	next	hit	2849
Vp011	1425	Response	1	31845475	26636	1
Vp011	1426	Picture	MorphF3_04_orig.jpg ; MorphF3_00_UPPER.jpg	31845563	0	1	48302	2	0	next	hit	2851
Vp011	1426	Response	1	31893715	48152	1
Vp011	1427	Picture	MorphF9_07_orig.jpg ; MorphF9_00_UPPER.jpg	31893865	0	1	16818	170	0	next	incorrect	2853
Vp011	1427	Response	2	31910675	16810	1
Vp011	1428	Picture	MorphF1_01_orig.jpg ; MorphF1_10_UPPER.jpg	31910683	0	169	13305	170	0	next	hit	2855
Vp011	1428	Response	1	31923875	13192	1
Vp011	1429	Picture	MorphM8_03_orig.jpg ; MorphM8_00_UPPER.jpg	31923988	0	1	11677	2	0	next	incorrect	2857
Vp011	1429	Response	2	31935555	11567	1
Vp011	1430	Picture	MorphF4_03_orig.jpg ; MorphF4_00_UPPER.jpg	31935665	0	1	23355	2	0	next	incorrect	2859
Vp011	1430	Response	2	31958915	23250	1
Vp011	1431	Picture	MorphM1_03_orig.jpg ; MorphM1_10_UPPER.jpg	31959020	0	1	13403	2	0	next	hit	2861
Vp011	1431	Response	1	31972355	13335	1
Vp011	1432	Picture	MorphF2_01_orig.jpg ; MorphF2_00_UPPER.jpg	31972423	0	1	30255	2	0	next	incorrect	2863
Vp011	1432	Response	2	32002594	30171	1
Vp011	1433	Picture	MorphF9_09_orig.jpg ; MorphF9_10_UPPER.jpg	32002678	0	1	44404	185	0	next	incorrect	2865
Vp011	1433	Response	2	32047074	44396	1
Vp011	1434	Picture	MorphF8_03_orig.jpg ; MorphF8_10_UPPER.jpg	32047082	0	184	16240	185	0	next	hit	2867
Vp011	1434	Response	1	32063234	16152	1
Vp011	1435	Picture	MorphF1_10_orig.jpg ; MorphF1_00_UPPER.jpg	32063322	0	1	9421	2	0	next	hit	2869
Vp011	1435	Response	1	32072594	9272	1
Vp011	1436	Picture	MorphM5_09_orig.jpg ; MorphM5_00_UPPER.jpg	32072743	0	1	9289	2	0	next	hit	2871
Vp011	1436	Response	1	32081954	9211	1
Vp011	1437	Picture	MorphF6_08_orig.jpg ; MorphF6_10_UPPER.jpg	32082032	0	1	18711	2	0	next	hit	2873
Vp011	1437	Response	1	32100594	18562	1
Vp011	1438	Picture	MorphF4_08_orig.jpg ; MorphF4_10_UPPER.jpg	32100743	0	1	17516	2	0	next	hit	2875
Vp011	1438	Response	1	32118114	17371	1
Vp011	1439	Picture	MorphF10_03_orig.jpg ; MorphF10_10_UPPER.jpg	32118259	0	1	33042	2	0	next	incorrect	2877
Vp011	1439	Response	2	32151234	32975	1
Vp011	1440	Picture	MorphF1_03_orig.jpg ; MorphF1_00_UPPER.jpg	32151301	0	1	13270	2	0	next	hit	2879
Vp011	1440	Response	1	32164434	13133	1
Vp011	1441	Picture	MorphM4_02_orig.jpg ; MorphM4_10_UPPER.jpg	32164571	0	1	9952	2	0	next	hit	2881
Vp011	1441	Response	1	32174433	9862	1
Vp011	1442	Picture	MorphF9_05_orig.jpg ; MorphF9_00_UPPER.jpg	32174523	0	1	29725	2	0	next	incorrect	2883
Vp011	1442	Response	2	32204113	29590	1
Vp011	1443	Picture	MorphF3_08_orig.jpg ; MorphF3_10_UPPER.jpg	32204248	0	1	11793	152	0	next	hit	2885
Vp011	1443	Response	1	32216033	11785	1
Vp011	1444	Picture	MorphF9_03_orig.jpg ; MorphF9_00_UPPER.jpg	32216041	0	151	7713	153	0	next	incorrect	2887
Vp011	1444	Response	2	32223633	7592	1
Vp011	1445	Picture	MorphM9_09_orig.jpg ; MorphM9_10_UPPER.jpg	32223754	0	2	20967	3	0	next	hit	2889
Vp011	1445	Response	1	32244593	20839	1
Vp011	1446	Picture	MorphF4_04_orig.jpg ; MorphF4_10_UPPER.jpg	32244721	0	1	23716	172	0	next	incorrect	2891
Vp011	1446	Response	2	32268433	23712	1
Vp011	1447	Picture	MorphF8_08_orig.jpg ; MorphF8_10_UPPER.jpg	32268437	0	171	28803	334	0	next	hit	2893
Vp011	1447	Response	1	32297233	28796	1
Vp011	1448	Picture	MorphF5_09_orig.jpg ; MorphF5_00_UPPER.jpg	32297240	0	163	13698	164	0	next	hit	2895
Vp011	1448	Response	1	32310833	13593	1
Vp011	1449	Picture	MorphF10_01_orig.jpg ; MorphF10_10_UPPER.jpg	32310938	0	1	10302	183	0	next	hit	2897
Vp011	1449	Response	1	32321232	10294	1
Vp011	1450	Picture	MorphF8_05_orig.jpg ; MorphF8_10_UPPER.jpg	32321240	0	182	7479	183	0	next	hit	2899
Vp011	1450	Response	1	32328592	7352	1
Vp011	1451	Picture	MorphM5_09_orig.jpg ; MorphM5_10_UPPER.jpg	32328719	0	1	6901	2	0	next	hit	2901
Vp011	1451	Response	1	32335472	6753	1
Vp011	1452	Picture	MorphF6_05_orig.jpg ; MorphF6_00_UPPER.jpg	32335620	0	1	8227	2	0	next	incorrect	2903
Vp011	1452	Response	2	32343712	8092	1
Vp011	1453	Picture	MorphF10_07_orig.jpg ; MorphF10_00_UPPER.jpg	32343847	0	1	31953	162	0	next	hit	2905
Vp011	1453	Response	1	32375792	31945	1
Vp011	1454	Picture	MorphF1_02_orig.jpg ; MorphF1_00_UPPER.jpg	32375800	0	161	23250	162	0	next	hit	2907
Vp011	1454	Response	1	32398912	23112	1
Vp011	1455	Picture	MorphM7_02_orig.jpg ; MorphM7_00_UPPER.jpg	32399050	0	1	40075	2	0	next	incorrect	2909
Vp011	1455	Response	2	32438992	39942	1
Vp011	1456	Picture	MorphF8_06_orig.jpg ; MorphF8_10_UPPER.jpg	32439125	0	1	71474	185	0	next	hit	2911
Vp011	1456	Response	1	32510591	71466	1
Vp011	1457	Picture	MorphM7_01_orig.jpg ; MorphM7_10_UPPER.jpg	32510599	0	184	10401	185	0	next	incorrect	2913
Vp011	1457	Response	2	32520911	10312	1
Vp011	1458	Picture	MorphF5_06_orig.jpg ; MorphF5_10_UPPER.jpg	32521000	0	1	49497	2	0	next	hit	2915
Vp011	1458	Response	1	32570351	49351	1
Vp011	1459	Picture	MorphF3_10_orig.jpg ; MorphF3_00_UPPER.jpg	32570497	0	1	22293	2	0	next	hit	2917
Vp011	1459	Response	1	32592671	22174	1
Vp011	1460	Picture	MorphM4_05_orig.jpg ; MorphM4_10_UPPER.jpg	32592790	0	1	9156	2	0	next	hit	2919
Vp011	1460	Response	1	32601871	9081	1
Vp011	1461	Picture	MorphF6_02_orig.jpg ; MorphF6_10_UPPER.jpg	32601946	0	1	108150	2	0	next	incorrect	2921
Vp011	1461	Response	2	32710030	108084	1
Vp011	1462	Picture	MorphF1_05_orig.jpg ; MorphF1_00_UPPER.jpg	32710096	0	1	23090	2	0	next	hit	2923
Vp011	1462	Response	1	32733070	22974	1
Vp011	1463	Picture	MorphF4_10_orig.jpg ; MorphF4_00_UPPER.jpg	32733186	0	1	10615	2	0	next	hit	2925
Vp011	1463	Response	1	32743710	10524	1
Vp011	1464	Picture	MorphF1_08_orig.jpg ; MorphF1_00_UPPER.jpg	32743801	0	1	15659	2	0	next	hit	2927
Vp011	1464	Response	1	32759390	15589	1
Vp011	1465	Picture	MorphM4_01_orig.jpg ; MorphM4_10_UPPER.jpg	32759460	0	1	5839	2	0	next	hit	2929
Vp011	1465	Response	1	32765150	5690	1
Vp011	1466	Picture	MorphM10_03_orig.jpg ; MorphM10_00_UPPER.jpg	32765299	0	1	8492	2	0	next	incorrect	2931
Vp011	1466	Response	2	32773710	8411	1
Vp011	1467	Picture	MorphM1_07_orig.jpg ; MorphM1_10_UPPER.jpg	32773791	0	1	30787	2	0	next	hit	2933
Vp011	1467	Response	1	32804429	30638	1
Vp011	1468	Picture	MorphM2_03_orig.jpg ; MorphM2_00_UPPER.jpg	32804578	0	1	8094	2	0	next	incorrect	2935
Vp011	1468	Response	2	32812590	8012	1
Vp011	1469	Picture	MorphF6_02_orig.jpg ; MorphF6_00_UPPER.jpg	32812672	0	1	5706	2	0	next	incorrect	2937
Vp011	1469	Response	2	32818269	5597	1
Vp011	1470	Picture	MorphF2_00_orig.jpg ; MorphF2_10_UPPER.jpg	32818378	0	1	11545	2	0	next	hit	2939
Vp011	1470	Response	1	32829789	11411	1
Vp011	1471	Picture	MorphM3_01_orig.jpg ; MorphM3_10_UPPER.jpg	32829923	0	1	98861	2	0	next	hit	2941
Vp011	1471	Response	1	32928669	98746	1
Vp011	1472	Picture	MorphM9_09_orig.jpg ; MorphM9_00_UPPER.jpg	32928784	0	1	10052	168	0	next	incorrect	2943
Vp011	1472	Response	2	32938829	10045	1
Vp011	1473	Picture	MorphF2_08_orig.jpg ; MorphF2_10_UPPER.jpg	32938836	0	167	11180	168	0	next	hit	2945
Vp011	1473	Response	1	32949949	11113	1
Vp011	1474	Picture	MorphM8_03_orig.jpg ; MorphM8_10_UPPER.jpg	32950016	0	1	25478	2	0	next	incorrect	2947
Vp011	1474	Response	2	32975389	25373	1
Vp011	1475	Picture	MorphM2_08_orig.jpg ; MorphM2_10_UPPER.jpg	32975494	0	1	8462	165	0	next	incorrect	2949
Vp011	1475	Response	2	32983948	8454	1
Vp011	1476	Picture	MorphM4_04_orig.jpg ; MorphM4_00_UPPER.jpg	32983956	0	164	22191	165	0	next	hit	2951
Vp011	1476	Response	1	33006028	22072	1
Vp011	1477	Picture	MorphF9_04_orig.jpg ; MorphF9_10_UPPER.jpg	33006147	0	1	35809	155	0	next	incorrect	2953
Vp011	1477	Response	2	33041948	35801	1
Vp011	1478	Picture	MorphF6_04_orig.jpg ; MorphF6_00_UPPER.jpg	33041956	0	154	7279	327	0	next	incorrect	2955
Vp011	1478	Response	2	33049228	7272	1
Vp011	1479	Picture	MorphM4_07_orig.jpg ; MorphM4_10_UPPER.jpg	33049235	0	173	9328	174	0	next	hit	2957
Vp011	1479	Response	1	33058428	9193	1
Vp011	1480	Picture	MorphF2_05_orig.jpg ; MorphF2_10_UPPER.jpg	33058563	0	1	42862	2	0	next	hit	2959
Vp011	1480	Response	1	33101307	42744	2
Vp011	1481	Picture	MorphM5_07_orig.jpg ; MorphM5_00_UPPER.jpg	33101425	0	1	7250	183	0	next	hit	2961
Vp011	1481	Response	1	33108668	7243	1
Vp011	1482	Picture	MorphM4_06_orig.jpg ; MorphM4_10_UPPER.jpg	33108675	0	182	7612	183	0	next	hit	2963
Vp011	1482	Response	1	33116188	7513	1
Vp011	1483	Picture	MorphF9_03_orig.jpg ; MorphF9_10_UPPER.jpg	33116287	0	1	21896	2	0	next	incorrect	2965
Vp011	1483	Response	2	33138108	21821	1
Vp011	1484	Picture	MorphF3_00_orig.jpg ; MorphF3_10_UPPER.jpg	33138183	0	1	22426	2	0	next	hit	2967
Vp011	1484	Response	1	33160507	22324	1
Vp011	1485	Picture	MorphM8_07_orig.jpg ; MorphM8_00_UPPER.jpg	33160609	0	1	109476	2	0	next	incorrect	2969
Vp011	1485	Response	2	33269947	109338	1
Vp011	1486	Picture	MorphF6_05_orig.jpg ; MorphF6_10_UPPER.jpg	33270085	0	1	11629	183	0	next	incorrect	2971
Vp011	1486	Response	2	33281707	11622	1
Vp011	1487	Picture	MorphF4_07_orig.jpg ; MorphF4_00_UPPER.jpg	33281714	0	182	147039	356	0	next	incorrect	2973
Vp011	1487	Response	2	33428746	147032	1
Vp011	1488	Picture	MorphM10_03_orig.jpg ; MorphM10_10_UPPER.jpg	33428753	0	174	15276	332	0	next	hit	2975
Vp011	1488	Response	1	33444025	15272	1
Vp011	1489	Picture	MorphF9_06_orig.jpg ; MorphF9_10_UPPER.jpg	33444029	0	158	16877	159	0	next	incorrect	2977
Vp011	1489	Response	2	33460826	16797	1
Vp011	1490	Picture	MorphF8_04_orig.jpg ; MorphF8_00_UPPER.jpg	33460906	0	1	84131	2	0	next	incorrect	2979
Vp011	1490	Response	2	33544905	83999	1
Vp011	1491	Picture	MorphF5_00_orig.jpg ; MorphF5_00_UPPER.jpg	33545037	0	1	67635	177	0	next	incorrect	2981
Vp011	1491	Response	2	33612664	67627	1
Vp011	1492	Picture	MorphF4_07_orig.jpg ; MorphF4_10_UPPER.jpg	33612672	0	176	13710	177	0	next	hit	2983
Vp011	1492	Response	1	33626265	13593	1
Vp011	1493	Picture	MorphF8_03_orig.jpg ; MorphF8_00_UPPER.jpg	33626382	0	1	35563	2	0	next	hit	2985
Vp011	1493	Response	1	33661864	35482	1
Vp011	1494	Picture	MorphF2_06_orig.jpg ; MorphF2_10_UPPER.jpg	33661945	0	1	8626	2	0	next	hit	2987
Vp011	1494	Response	1	33670424	8479	1
Vp011	1495	Picture	MorphF7_09_orig.jpg ; MorphF7_00_UPPER.jpg	33670571	0	1	6634	2	0	next	hit	2989
Vp011	1495	Response	1	33677064	6493	1
Vp011	1496	Picture	MorphM8_07_orig.jpg ; MorphM8_10_UPPER.jpg	33677205	0	1	8360	3	0	next	hit	2991
Vp011	1496	Response	1	33685464	8259	1
Vp011	1497	Picture	MorphM6_06_orig.jpg ; MorphM6_00_UPPER.jpg	33685565	0	2	8706	188	0	next	incorrect	2993
Vp011	1497	Response	2	33694264	8699	1
Vp011	1498	Picture	MorphM7_10_orig.jpg ; MorphM7_00_UPPER.jpg	33694271	0	186	7882	187	0	next	hit	2995
Vp011	1498	Response	1	33702024	7753	1
Vp011	1499	Picture	MorphF2_06_orig.jpg ; MorphF2_00_UPPER.jpg	33702153	0	1	8094	3	0	next	hit	2997
Vp011	1499	Response	1	33710184	8031	1
Vp011	1500	Picture	MorphM7_01_orig.jpg ; MorphM7_00_UPPER.jpg	33710247	0	2	10882	3	0	next	incorrect	2999
Vp011	1500	Response	2	33720984	10737	1
Vp011	1501	Picture	MorphF5_03_orig.jpg ; MorphF5_10_UPPER.jpg	33721129	0	1	10881	2	0	next	incorrect	3001
Vp011	1501	Response	2	33731944	10815	1
Vp011	1502	Picture	MorphM3_00_orig.jpg ; MorphM3_00_UPPER.jpg	33732010	0	1	28000	2	0	next	hit	3003
Vp011	1502	Response	1	33759944	27934	1
Vp011	1503	Picture	MorphF6_07_orig.jpg ; MorphF6_10_UPPER.jpg	33760010	0	1	15525	2	0	next	hit	3005
Vp011	1503	Response	1	33775464	15454	1
Vp011	1504	Picture	MorphM5_02_orig.jpg ; MorphM5_00_UPPER.jpg	33775535	0	1	8576	184	0	next	hit	3007
Vp011	1504	Response	1	33784104	8569	1
Vp011	1505	Picture	MorphF2_07_orig.jpg ; MorphF2_10_UPPER.jpg	33784111	0	183	7200	332	0	next	hit	3009
Vp011	1505	Response	1	33791303	7192	1
Vp011	1506	Picture	MorphF9_00_orig.jpg ; MorphF9_00_UPPER.jpg	33791311	0	149	10897	150	0	next	incorrect	3011
Vp011	1506	Response	2	33802103	10792	1
Vp011	1507	Picture	MorphM2_09_orig.jpg ; MorphM2_10_UPPER.jpg	33802208	0	1	26407	2	0	next	hit	3013
Vp011	1507	Response	1	33828503	26295	1
Vp011	1508	Picture	MorphM9_04_orig.jpg ; MorphM9_10_UPPER.jpg	33828615	0	1	35696	2	0	next	incorrect	3015
Vp011	1508	Response	2	33864183	35568	1
Vp011	1509	Picture	MorphF7_07_orig.jpg ; MorphF7_00_UPPER.jpg	33864311	0	1	10881	2	0	next	hit	3017
Vp011	1509	Response	1	33875063	10752	1
Vp011	1510	Picture	MorphM1_04_orig.jpg ; MorphM1_00_UPPER.jpg	33875192	0	1	21896	2	0	next	hit	3019
Vp011	1510	Response	1	33896983	21791	1
Vp011	1511	Picture	MorphM7_09_orig.jpg ; MorphM7_00_UPPER.jpg	33897088	0	1	8890	2	0	next	hit	3021
Vp011	1511	Response	1	33905863	8775	1
Vp011	1512	Picture	MorphM3_09_orig.jpg ; MorphM3_00_UPPER.jpg	33905978	0	1	17384	2	0	next	hit	3023
Vp011	1512	Response	1	33923223	17245	1
Vp011	1513	Picture	MorphM8_10_orig.jpg ; MorphM8_00_UPPER.jpg	33923362	0	1	10584	167	0	next	hit	3025
Vp011	1513	Response	1	33933943	10581	1
Vp011	1514	Picture	MorphF7_04_orig.jpg ; MorphF7_10_UPPER.jpg	33933946	0	166	10648	167	0	next	hit	3027
Vp011	1514	Response	1	33944503	10557	1
Vp011	1515	Picture	MorphF3_06_orig.jpg ; MorphF3_00_UPPER.jpg	33944594	0	1	15526	2	0	next	hit	3029
Vp011	1515	Response	1	33960023	15429	1
Vp011	1516	Picture	MorphM1_09_orig.jpg ; MorphM1_00_UPPER.jpg	33960120	0	1	11279	2	0	next	hit	3031
Vp011	1516	Response	1	33971302	11182	1
Vp011	1517	Picture	MorphM8_02_orig.jpg ; MorphM8_00_UPPER.jpg	33971399	0	1	8625	2	0	next	incorrect	3033
Vp011	1517	Response	2	33979942	8543	1
Vp011	1518	Picture	MorphF10_05_orig.jpg ; MorphF10_00_UPPER.jpg	33980024	0	1	9422	2	0	next	incorrect	3035
Vp011	1518	Response	2	33989382	9358	1
Vp011	1519	Picture	MorphM9_03_orig.jpg ; MorphM9_10_UPPER.jpg	33989446	0	1	7783	181	0	next	incorrect	3037
Vp011	1519	Response	2	33997222	7776	1
Vp011	1520	Picture	MorphM6_10_orig.jpg ; MorphM6_00_UPPER.jpg	33997229	0	180	8141	181	0	next	incorrect	3039
Vp011	1520	Response	2	34005302	8073	1
Vp011	1521	Picture	MorphF2_09_orig.jpg ; MorphF2_10_UPPER.jpg	34005370	0	1	6635	2	0	next	incorrect	3041
Vp011	1521	Response	2	34011942	6572	1
Vp011	1522	Picture	MorphM6_03_orig.jpg ; MorphM6_10_UPPER.jpg	34012005	0	1	10085	2	0	next	incorrect	3043
Vp011	1522	Response	2	34022022	10017	1
Vp011	1523	Picture	MorphM3_07_orig.jpg ; MorphM3_10_UPPER.jpg	34022090	0	1	9952	2	0	next	hit	3045
Vp011	1523	Response	1	34031942	9852	1
Vp011	1524	Picture	MorphF7_09_orig.jpg ; MorphF7_10_UPPER.jpg	34032042	0	1	14148	186	0	next	hit	3047
Vp011	1524	Response	1	34046182	14140	1
Vp011	1525	Picture	MorphF6_09_orig.jpg ; MorphF6_00_UPPER.jpg	34046190	0	185	12657	187	0	next	hit	3049
Vp011	1525	Response	1	34058742	12552	1
Vp011	1526	Picture	MorphF10_02_orig.jpg ; MorphF10_00_UPPER.jpg	34058847	0	2	62622	148	0	next	incorrect	3051
Vp011	1526	Response	2	34121462	62615	1
Vp011	1527	Picture	MorphM7_06_orig.jpg ; MorphM7_10_UPPER.jpg	34121469	0	146	13680	147	0	next	hit	3053
Vp011	1527	Response	1	34135061	13592	1
Vp011	1528	Picture	MorphM8_01_orig.jpg ; MorphM8_00_UPPER.jpg	34135149	0	1	7299	2	0	next	incorrect	3055
Vp011	1528	Response	2	34142341	7192	1
Vp011	1529	Picture	MorphM6_08_orig.jpg ; MorphM6_00_UPPER.jpg	34142448	0	1	20541	162	0	next	incorrect	3057
Vp011	1529	Response	2	34162981	20533	1
Vp011	1530	Picture	MorphF10_08_orig.jpg ; MorphF10_00_UPPER.jpg	34162989	0	161	52709	162	0	next	incorrect	3059
Vp011	1530	Response	2	34215621	52632	1
Vp011	1531	Picture	MorphF5_02_orig.jpg ; MorphF5_00_UPPER.jpg	34215698	0	1	55450	152	0	next	incorrect	3061
Vp011	1531	Response	2	34271140	55442	1
Vp011	1532	Picture	MorphM1_08_orig.jpg ; MorphM1_10_UPPER.jpg	34271148	0	151	23107	152	0	next	hit	3063
Vp011	1532	Response	1	34294180	23032	1
Vp011	1533	Picture	MorphM3_07_orig.jpg ; MorphM3_00_UPPER.jpg	34294255	0	1	17373	146	0	next	hit	3065
Vp011	1533	Response	1	34311620	17365	1
Vp011	1534	Picture	MorphM10_07_orig.jpg ; MorphM10_10_UPPER.jpg	34311628	0	145	15802	146	0	next	hit	3067
Vp011	1534	Response	1	34327300	15672	1
Vp011	1535	Picture	MorphM3_08_orig.jpg ; MorphM3_00_UPPER.jpg	34327430	0	1	19639	3	0	next	hit	3069
Vp011	1535	Response	1	34346980	19550	1
Vp011	1536	Picture	MorphF9_02_orig.jpg ; MorphF9_00_UPPER.jpg	34347069	0	2	10218	3	0	next	incorrect	3071
Vp011	1536	Response	2	34357140	10071	1
Vp011	1537	Picture	MorphF10_10_orig.jpg ; MorphF10_10_UPPER.jpg	34357287	0	1	12182	161	0	next	hit	3073
Vp011	1537	Response	1	34369460	12173	1
Vp011	1538	Picture	MorphF3_05_orig.jpg ; MorphF3_00_UPPER.jpg	34369469	0	160	26566	161	0	next	hit	3075
Vp011	1538	Response	1	34395940	26471	1
Vp011	1539	Picture	MorphF10_04_orig.jpg ; MorphF10_00_UPPER.jpg	34396035	0	1	21763	2	0	next	incorrect	3077
Vp011	1539	Response	2	34417700	21665	1
Vp011	1540	Picture	MorphF2_03_orig.jpg ; MorphF2_10_UPPER.jpg	34417798	0	1	11412	2	0	next	hit	3079
Vp011	1540	Response	1	34429140	11342	1
Vp011	1541	Picture	MorphM2_01_orig.jpg ; MorphM2_10_UPPER.jpg	34429210	0	1	18312	3	0	next	incorrect	3081
Vp011	1541	Response	2	34447379	18169	1
Vp011	1542	Picture	MorphF6_01_orig.jpg ; MorphF6_00_UPPER.jpg	34447522	0	2	6985	184	0	next	incorrect	3083
Vp011	1542	Response	2	34454499	6977	1
Vp011	1543	Picture	MorphM1_10_orig.jpg ; MorphM1_00_UPPER.jpg	34454507	0	182	11680	362	0	next	incorrect	3085
Vp011	1543	Response	2	34466180	11673	1
Vp011	1544	Picture	MorphM7_03_orig.jpg ; MorphM7_10_UPPER.jpg	34466187	0	180	12918	181	0	next	incorrect	3087
Vp011	1544	Response	2	34478979	12792	1
Vp011	1545	Picture	MorphF8_01_orig.jpg ; MorphF8_10_UPPER.jpg	34479105	0	1	10350	2	0	next	incorrect	3089
Vp011	1545	Response	2	34489379	10274	1
Vp011	1546	Picture	MorphF5_05_orig.jpg ; MorphF5_00_UPPER.jpg	34489455	0	1	11280	2	0	next	incorrect	3091
Vp011	1546	Response	2	34500659	11204	1
Vp011	1547	Picture	MorphM3_02_orig.jpg ; MorphM3_10_UPPER.jpg	34500735	0	1	9819	3	0	next	hit	3093
Vp011	1547	Response	1	34510419	9684	1
Vp011	1548	Picture	MorphF5_00_orig.jpg ; MorphF5_10_UPPER.jpg	34510554	0	2	12872	3	0	next	hit	3095
Vp011	1548	Response	1	34523298	12744	2
Vp011	1549	Picture	MorphF1_04_orig.jpg ; MorphF1_10_UPPER.jpg	34523426	0	1	73383	2	0	next	hit	3097
Vp011	1549	Response	1	34596659	73233	1
Vp011	1550	Picture	MorphF10_03_orig.jpg ; MorphF10_00_UPPER.jpg	34596809	0	1	13780	155	0	next	incorrect	3099
Vp011	1550	Response	2	34610579	13770	1
Vp011	1551	Picture	MorphM6_00_orig.jpg ; MorphM6_10_UPPER.jpg	34610589	0	154	8380	156	0	next	incorrect	3101
Vp011	1551	Response	2	34618898	8309	1
Vp011	1552	Picture	MorphM2_04_orig.jpg ; MorphM2_10_UPPER.jpg	34618969	0	2	6237	3	0	next	incorrect	3103
Vp011	1552	Response	2	34625058	6089	1
Vp011	1553	Picture	MorphM6_05_orig.jpg ; MorphM6_10_UPPER.jpg	34625206	0	1	7033	2	0	next	incorrect	3105
Vp011	1553	Response	2	34632098	6892	1
Vp011	1554	Picture	MorphF8_09_orig.jpg ; MorphF8_00_UPPER.jpg	34632239	0	1	6183	189	0	next	hit	3107
Vp011	1554	Response	1	34638418	6179	1
Vp011	1555	Picture	MorphM3_03_orig.jpg ; MorphM3_00_UPPER.jpg	34638422	0	188	6556	190	0	next	hit	3109
Vp011	1555	Response	1	34644898	6476	1
Vp011	1556	Picture	MorphF5_08_orig.jpg ; MorphF5_10_UPPER.jpg	34644978	0	2	10567	185	0	next	hit	3111
Vp011	1556	Response	1	34655538	10560	1
Vp011	1557	Picture	MorphF9_01_orig.jpg ; MorphF9_10_UPPER.jpg	34655545	0	183	17433	184	0	next	incorrect	3113
Vp011	1557	Response	2	34672898	17353	1
Vp011	1558	Picture	MorphM4_07_orig.jpg ; MorphM4_00_UPPER.jpg	34672978	0	1	6727	175	0	next	hit	3115
Vp011	1558	Response	1	34679698	6720	1
Vp011	1559	Picture	MorphF4_09_orig.jpg ; MorphF4_10_UPPER.jpg	34679705	0	174	7604	175	0	next	hit	3117
Vp011	1559	Response	1	34687218	7513	1
Vp011	1560	Picture	MorphM4_02_orig.jpg ; MorphM4_00_UPPER.jpg	34687309	0	1	10351	2	0	next	hit	3119
Vp011	1560	Response	1	34697538	10229	1
Vp011	1561	Picture	MorphM9_07_orig.jpg ; MorphM9_10_UPPER.jpg	34697660	0	1	12474	2	0	next	hit	3121
Vp011	1561	Response	1	34710018	12358	1
Vp011	1562	Picture	MorphF3_07_orig.jpg ; MorphF3_00_UPPER.jpg	34710134	0	1	7033	2	0	next	hit	3123
Vp011	1562	Response	1	34717058	6924	1
Vp011	1563	Picture	MorphF4_09_orig.jpg ; MorphF4_00_UPPER.jpg	34717167	0	1	5838	2	0	next	hit	3125
Vp011	1563	Response	1	34722898	5731	1
Vp011	1564	Picture	MorphM3_04_orig.jpg ; MorphM3_00_UPPER.jpg	34723005	0	1	5706	3	0	next	hit	3127
Vp011	1564	Response	1	34728578	5573	1
Vp011	1565	Picture	MorphM5_00_orig.jpg ; MorphM5_00_UPPER.jpg	34728711	0	2	5954	154	0	next	hit	3129
Vp011	1565	Response	1	34734658	5947	1
Vp011	1566	Picture	MorphM9_02_orig.jpg ; MorphM9_00_UPPER.jpg	34734665	0	152	5989	153	0	next	hit	3131
Vp011	1566	Response	1	34740578	5913	1
Vp011	1567	Picture	MorphF10_09_orig.jpg ; MorphF10_10_UPPER.jpg	34740654	0	1	6091	150	0	next	hit	3133
Vp011	1567	Response	1	34746738	6084	1
Vp011	1568	Picture	MorphF2_05_orig.jpg ; MorphF2_00_UPPER.jpg	34746745	0	149	6118	150	0	next	hit	3135
Vp011	1568	Response	1	34752738	5993	1
Vp011	1569	Picture	MorphM7_00_orig.jpg ; MorphM7_00_UPPER.jpg	34752863	0	1	6369	2	0	next	hit	3137
Vp011	1569	Response	1	34759138	6275	1
Vp011	1570	Picture	MorphM5_06_orig.jpg ; MorphM5_00_UPPER.jpg	34759232	0	1	6370	2	0	next	hit	3139
Vp011	1570	Response	1	34765537	6305	1
Vp011	1571	Picture	MorphF8_06_orig.jpg ; MorphF8_00_UPPER.jpg	34765602	0	1	11014	2	0	next	hit	3141
Vp011	1571	Response	1	34776497	10895	1
Vp011	1572	Picture	MorphF7_01_orig.jpg ; MorphF7_00_UPPER.jpg	34776616	0	1	19507	2	0	next	incorrect	3143
Vp011	1572	Response	2	34796017	19401	1
Vp011	1573	Picture	MorphM7_08_orig.jpg ; MorphM7_10_UPPER.jpg	34796123	0	1	10217	2	0	next	hit	3145
Vp011	1573	Response	1	34806257	10134	1
Vp011	1574	Picture	MorphF6_07_orig.jpg ; MorphF6_00_UPPER.jpg	34806340	0	1	11412	2	0	next	hit	3147
Vp011	1574	Response	1	34817617	11277	1
Vp011	1575	Picture	MorphM1_00_orig.jpg ; MorphM1_10_UPPER.jpg	34817752	0	1	35564	2	0	next	hit	3149
Vp011	1575	Response	1	34853217	35465	1
Vp011	1576	Picture	MorphM10_05_orig.jpg ; MorphM10_00_UPPER.jpg	34853316	0	1	46710	2	0	next	hit	3151
Vp011	1576	Response	1	34899937	46621	1
Vp011	1577	Picture	MorphM9_02_orig.jpg ; MorphM9_10_UPPER.jpg	34900026	0	1	95518	160	0	next	incorrect	3153
Vp011	1577	Response	2	34995536	95510	1
Vp011	1578	Picture	MorphM5_04_orig.jpg ; MorphM5_00_UPPER.jpg	34995544	0	159	7721	161	0	next	hit	3155
Vp011	1578	Response	1	35003136	7592	1
Vp011	1579	Picture	MorphF5_10_orig.jpg ; MorphF5_00_UPPER.jpg	35003265	0	2	8228	3	0	next	hit	3157
Vp011	1579	Response	1	35011376	8111	1
Vp011	1580	Picture	MorphM10_10_orig.jpg ; MorphM10_10_UPPER.jpg	35011493	0	1	7564	2	0	next	hit	3159
Vp011	1580	Response	1	35018976	7483	1
Vp011	1581	Picture	MorphF6_00_orig.jpg ; MorphF6_10_UPPER.jpg	35019057	0	1	7829	2	0	next	incorrect	3161
Vp011	1581	Response	2	35026736	7679	1
Vp011	1582	Picture	MorphM4_03_orig.jpg ; MorphM4_00_UPPER.jpg	35026886	0	1	35377	56	0	next	hit	3163
Vp011	1582	Response	1	35062256	35370	1
Vp011	1583	Picture	MorphM8_05_orig.jpg ; MorphM8_10_UPPER.jpg	35062263	0	55	53664	56	0	next	incorrect	3165
Vp011	1583	Response	2	35115855	53592	1
Vp011	1584	Picture	MorphF1_09_orig.jpg ; MorphF1_10_UPPER.jpg	35115927	0	1	13615	188	0	next	hit	3167
Vp011	1584	Response	1	35129535	13608	1
Vp011	1585	Picture	MorphM5_02_orig.jpg ; MorphM5_10_UPPER.jpg	35129542	0	187	7840	363	0	next	hit	3169
Vp011	1585	Response	1	35137375	7833	1
Vp011	1586	Picture	MorphF5_04_orig.jpg ; MorphF5_10_UPPER.jpg	35137382	0	176	6942	177	0	next	hit	3171
Vp011	1586	Response	1	35144255	6873	1
Vp011	1587	Picture	MorphM9_03_orig.jpg ; MorphM9_00_UPPER.jpg	35144324	0	1	7935	162	0	next	incorrect	3173
Vp011	1587	Response	2	35152255	7931	1
Vp011	1588	Picture	MorphM10_08_orig.jpg ; MorphM10_00_UPPER.jpg	35152259	0	161	5733	162	0	next	hit	3175
Vp011	1588	Response	1	35157855	5596	1
Vp011	1589	Picture	MorphF4_05_orig.jpg ; MorphF4_10_UPPER.jpg	35157992	0	1	13231	174	0	next	incorrect	3177
Vp011	1589	Response	2	35171215	13223	1
Vp011	1590	Picture	MorphM6_06_orig.jpg ; MorphM6_10_UPPER.jpg	35171223	0	173	15300	174	0	next	incorrect	3179
Vp011	1590	Response	2	35186415	15192	1
Vp011	1591	Picture	MorphF8_09_orig.jpg ; MorphF8_10_UPPER.jpg	35186523	0	1	24947	2	0	next	incorrect	3181
Vp011	1591	Response	2	35211375	24852	1
Vp011	1592	Picture	MorphM4_09_orig.jpg ; MorphM4_10_UPPER.jpg	35211470	0	1	18312	3	0	next	hit	3183
Vp011	1592	Response	1	35229695	18225	1
Vp011	1593	Picture	MorphM5_07_orig.jpg ; MorphM5_10_UPPER.jpg	35229782	0	2	6720	184	0	next	hit	3185
Vp011	1593	Response	1	35236495	6713	1
Vp011	1594	Picture	MorphF7_01_orig.jpg ; MorphF7_10_UPPER.jpg	35236502	0	182	36142	183	0	next	incorrect	3187
Vp011	1594	Response	2	35272494	35992	1
Vp011	1595	Picture	MorphM2_07_orig.jpg ; MorphM2_10_UPPER.jpg	35272644	0	1	11014	2	0	next	incorrect	3189
Vp011	1595	Response	2	35283534	10890	1
Vp011	1596	Picture	MorphF9_07_orig.jpg ; MorphF9_10_UPPER.jpg	35283658	0	1	14444	155	0	next	hit	3191
Vp011	1596	Response	1	35298094	14436	1
Vp011	1597	Picture	MorphF1_07_orig.jpg ; MorphF1_00_UPPER.jpg	35298102	0	154	6788	155	0	next	hit	3193
Vp011	1597	Response	1	35304814	6712	1
Vp011	1598	Picture	MorphM5_06_orig.jpg ; MorphM5_10_UPPER.jpg	35304890	0	1	5291	152	0	next	hit	3195
Vp011	1598	Response	1	35310174	5284	1
Vp011	1599	Picture	MorphF10_06_orig.jpg ; MorphF10_10_UPPER.jpg	35310181	0	151	11164	152	0	next	incorrect	3197
Vp011	1599	Response	2	35321214	11033	1
Vp011	1600	Picture	MorphF4_04_orig.jpg ; MorphF4_00_UPPER.jpg	35321345	0	1	7696	2	0	next	incorrect	3199
Vp011	1600	Response	2	35328894	7549	1
Vp011	1601	Picture	MorphF9_10_orig.jpg ; MorphF9_10_UPPER.jpg	35329041	0	1	27469	2	0	next	incorrect	3201
Vp011	1601	Response	2	35356414	27373	1
Vp011	1602	Picture	MorphM8_01_orig.jpg ; MorphM8_10_UPPER.jpg	35356510	0	1	6635	2	0	next	incorrect	3203
Vp011	1602	Response	2	35363054	6544	1
Vp011	1603	Picture	MorphF8_08_orig.jpg ; MorphF8_00_UPPER.jpg	35363145	0	1	15526	2	0	next	incorrect	3205
Vp011	1603	Response	2	35378574	15429	1
Vp011	1604	Picture	MorphM6_02_orig.jpg ; MorphM6_10_UPPER.jpg	35378671	0	1	43790	2	0	next	incorrect	3207
Vp011	1604	Response	2	35422334	43663	1
Vp011	1605	Picture	MorphF8_05_orig.jpg ; MorphF8_00_UPPER.jpg	35422461	0	1	17649	2	0	next	incorrect	3209
Vp011	1605	Response	2	35440013	17552	1
Vp011	1606	Picture	MorphF4_01_orig.jpg ; MorphF4_00_UPPER.jpg	35440110	0	1	35431	2	0	next	incorrect	3211
Vp011	1606	Response	2	35475453	35343	1
Vp011	1607	Picture	MorphM9_01_orig.jpg ; MorphM9_00_UPPER.jpg	35475541	0	1	7696	2	0	next	incorrect	3213
Vp011	1607	Response	2	35483133	7592	1
Vp011	1608	Picture	MorphF10_10_orig.jpg ; MorphF10_00_UPPER.jpg	35483237	0	1	9422	2	0	next	hit	3215
Vp011	1608	Response	1	35492573	9336	1
Vp011	1609	Picture	MorphM6_01_orig.jpg ; MorphM6_00_UPPER.jpg	35492659	0	1	12606	2	0	next	incorrect	3217
Vp011	1609	Response	2	35505133	12474	1
Vp011	1610	Picture	MorphM10_02_orig.jpg ; MorphM10_00_UPPER.jpg	35505265	0	1	35431	2	0	next	incorrect	3219
Vp011	1610	Response	2	35540573	35308	1
Vp011	1611	Picture	MorphF9_05_orig.jpg ; MorphF9_10_UPPER.jpg	35540696	0	1	11810	2	0	next	incorrect	3221
Vp011	1611	Response	2	35552413	11717	1
Vp011	1612	Picture	MorphF3_03_orig.jpg ; MorphF3_10_UPPER.jpg	35552506	0	1	13754	182	0	next	incorrect	3223
Vp011	1612	Response	2	35566253	13747	1
Vp011	1613	Picture	MorphF8_02_orig.jpg ; MorphF8_00_UPPER.jpg	35566260	0	181	10080	367	0	next	incorrect	3225
Vp011	1613	Response	2	35576332	10072	1
Vp011	1614	Picture	MorphF10_01_orig.jpg ; MorphF10_00_UPPER.jpg	35576340	0	186	8279	187	0	next	incorrect	3227
Vp011	1614	Response	2	35584492	8152	1
Vp011	1615	Picture	MorphF9_02_orig.jpg ; MorphF9_10_UPPER.jpg	35584619	0	1	6237	2	0	next	incorrect	3229
Vp011	1615	Response	2	35590732	6113	1
Vp011	1616	Picture	MorphM1_04_orig.jpg ; MorphM1_10_UPPER.jpg	35590856	0	1	10204	149	0	next	hit	3231
Vp011	1616	Response	1	35601052	10196	1
Vp011	1617	Picture	MorphM6_09_orig.jpg ; MorphM6_10_UPPER.jpg	35601060	0	148	13120	313	0	next	incorrect	3233
Vp011	1617	Response	2	35614172	13112	1
Vp011	1618	Picture	MorphM2_00_orig.jpg ; MorphM2_00_UPPER.jpg	35614180	0	165	14230	166	0	next	incorrect	3235
Vp011	1618	Response	2	35628332	14152	1
Vp011	1619	Picture	MorphM1_01_orig.jpg ; MorphM1_10_UPPER.jpg	35628410	0	1	20966	2	0	next	incorrect	3237
Vp011	1619	Response	2	35649292	20882	1
Vp011	1620	Picture	MorphF7_04_orig.jpg ; MorphF7_00_UPPER.jpg	35649376	0	1	5839	2	0	next	incorrect	3239
Vp011	1620	Response	2	35655132	5756	1
Vp011	1621	Picture	MorphF3_02_orig.jpg ; MorphF3_10_UPPER.jpg	35655215	0	1	33924	182	0	next	hit	3241
Vp011	1621	Response	1	35689132	33917	1
Vp011	1622	Picture	MorphM2_03_orig.jpg ; MorphM2_10_UPPER.jpg	35689139	0	181	17961	182	0	next	incorrect	3243
Vp011	1622	Response	2	35706972	17833	1
Vp011	1623	Picture	MorphM5_04_orig.jpg ; MorphM5_10_UPPER.jpg	35707100	0	1	7830	2	0	next	hit	3245
Vp011	1623	Response	1	35714812	7712	1
Vp011	1624	Picture	MorphM9_00_orig.jpg ; MorphM9_10_UPPER.jpg	35714930	0	1	70728	2	0	next	incorrect	3247
Vp011	1624	Response	2	35785531	70601	1
Vp011	1625	Picture	MorphF5_08_orig.jpg ; MorphF5_00_UPPER.jpg	35785658	0	1	21881	149	0	next	hit	3249
Vp011	1625	Response	1	35807531	21873	1
Vp011	1626	Picture	MorphM10_02_orig.jpg ; MorphM10_10_UPPER.jpg	35807539	0	148	92719	334	0	next	hit	3251
Vp011	1626	Response	1	35900251	92712	1
Vp011	1627	Picture	MorphM8_10_orig.jpg ; MorphM8_10_UPPER.jpg	35900258	0	186	47120	360	0	next	incorrect	3253
Vp011	1627	Response	2	35947370	47112	1
Vp011	1628	Picture	MorphM6_04_orig.jpg ; MorphM6_10_UPPER.jpg	35947378	0	174	11718	175	0	next	incorrect	3255
Vp011	1628	Response	2	35958970	11592	1
Vp011	1629	Picture	MorphF5_01_orig.jpg ; MorphF5_00_UPPER.jpg	35959096	0	1	8625	2	0	next	hit	3257
Vp011	1629	Response	1	35967610	8514	1
Vp011	1630	Picture	MorphM2_02_orig.jpg ; MorphM2_00_UPPER.jpg	35967721	0	1	8227	2	0	next	incorrect	3259
Vp011	1630	Response	2	35975850	8129	1
Vp011	1631	Picture	MorphF7_02_orig.jpg ; MorphF7_00_UPPER.jpg	35975948	0	1	10484	2	0	next	incorrect	3261
Vp011	1631	Response	2	35986330	10382	1
Vp011	1632	Picture	MorphF2_08_orig.jpg ; MorphF2_00_UPPER.jpg	35986432	0	1	11905	172	0	next	incorrect	3263
Vp011	1632	Response	2	35998330	11898	1
Vp011	1633	Picture	MorphM7_04_orig.jpg ; MorphM7_00_UPPER.jpg	35998337	0	171	11280	342	0	next	incorrect	3265
Vp011	1633	Response	2	36009610	11273	1
Vp011	1634	Picture	MorphF1_08_orig.jpg ; MorphF1_10_UPPER.jpg	36009617	0	171	15563	172	0	next	hit	3267
Vp011	1634	Response	1	36025050	15433	1
Vp011	1635	Picture	MorphM5_10_orig.jpg ; MorphM5_00_UPPER.jpg	36025180	0	1	6597	172	0	next	hit	3269
Vp011	1635	Response	1	36031770	6590	1
Vp011	1636	Picture	MorphM2_04_orig.jpg ; MorphM2_00_UPPER.jpg	36031777	0	171	9061	172	0	next	incorrect	3271
Vp011	1636	Response	2	36040730	8953	1
Vp011	1637	Picture	MorphF10_05_orig.jpg ; MorphF10_10_UPPER.jpg	36040838	0	1	10616	2	0	next	incorrect	3273
Vp011	1637	Response	2	36051370	10532	1
Vp011	1638	Picture	MorphM5_08_orig.jpg ; MorphM5_00_UPPER.jpg	36051454	0	1	6483	154	0	next	hit	3275
Vp011	1638	Response	1	36057930	6476	1
Vp011	1639	Picture	MorphF6_10_orig.jpg ; MorphF6_10_UPPER.jpg	36057937	0	153	10480	309	0	next	hit	3277
Vp011	1639	Response	1	36068410	10473	1
Vp011	1640	Picture	MorphM9_06_orig.jpg ; MorphM9_10_UPPER.jpg	36068417	0	156	8480	325	0	next	hit	3279
Vp011	1640	Response	1	36076889	8472	1
Vp011	1641	Picture	MorphF10_04_orig.jpg ; MorphF10_10_UPPER.jpg	36076897	0	169	9280	347	0	next	incorrect	3281
Vp011	1641	Response	2	36086169	9272	1
Vp011	1642	Picture	MorphF1_07_orig.jpg ; MorphF1_10_UPPER.jpg	36086177	0	178	7210	179	0	next	hit	3283
Vp011	1642	Response	1	36093289	7112	1
Vp011	1643	Picture	MorphF10_09_orig.jpg ; MorphF10_00_UPPER.jpg	36093387	0	1	18047	2	0	next	hit	3285
Vp011	1643	Response	1	36111369	17982	1
Vp011	1644	Picture	MorphF8_00_orig.jpg ; MorphF8_00_UPPER.jpg	36111434	0	1	11810	2	0	next	incorrect	3287
Vp011	1644	Response	2	36123129	11695	1
Vp011	1645	Picture	MorphM10_05_orig.jpg ; MorphM10_10_UPPER.jpg	36123244	0	1	7697	2	0	next	hit	3289
Vp011	1645	Response	1	36130809	7565	1
Vp011	1646	Picture	MorphM1_08_orig.jpg ; MorphM1_00_UPPER.jpg	36130941	0	1	8195	167	0	next	hit	3291
Vp011	1646	Response	1	36139129	8188	1
Vp011	1647	Picture	MorphF10_07_orig.jpg ; MorphF10_10_UPPER.jpg	36139136	0	166	10117	167	0	next	incorrect	3293
Vp011	1647	Response	2	36149129	9993	1
Vp011	1648	Picture	MorphF2_04_orig.jpg ; MorphF2_10_UPPER.jpg	36149253	0	1	6900	2	0	next	hit	3295
Vp011	1648	Response	1	36156089	6836	1
Vp011	1649	Picture	MorphM9_05_orig.jpg ; MorphM9_10_UPPER.jpg	36156153	0	1	23703	185	0	next	hit	3297
Vp011	1649	Response	1	36179849	23696	1
Vp011	1650	Picture	MorphF2_02_orig.jpg ; MorphF2_00_UPPER.jpg	36179856	0	184	14480	352	0	next	hit	3299
Vp011	1650	Response	1	36194329	14473	1
Vp011	1651	Picture	MorphF10_02_orig.jpg ; MorphF10_10_UPPER.jpg	36194336	0	168	9324	169	0	next	incorrect	3301
Vp011	1651	Response	2	36203529	9193	1
Vp011	1652	Picture	MorphM6_00_orig.jpg ; MorphM6_00_UPPER.jpg	36203660	0	1	21630	2	0	next	incorrect	3303
Vp011	1652	Response	2	36225209	21549	1
Vp011	1653	Picture	MorphF4_02_orig.jpg ; MorphF4_10_UPPER.jpg	36225290	0	1	8326	168	0	next	incorrect	3305
Vp011	1653	Response	2	36233608	8318	1
Vp011	1654	Picture	MorphF6_03_orig.jpg ; MorphF6_10_UPPER.jpg	36233616	0	167	8924	168	0	next	incorrect	3307
Vp011	1654	Response	2	36242408	8792	1
Vp011	1655	Picture	MorphM1_07_orig.jpg ; MorphM1_00_UPPER.jpg	36242540	0	1	8996	163	0	next	hit	3309
Vp011	1655	Response	1	36251528	8988	1
Vp011	1656	Picture	MorphM3_06_orig.jpg ; MorphM3_00_UPPER.jpg	36251536	0	162	16881	163	0	next	hit	3311
Vp011	1656	Response	1	36268328	16792	1
Vp011	1657	Picture	MorphF4_00_orig.jpg ; MorphF4_00_UPPER.jpg	36268417	0	1	39809	2	0	next	incorrect	3313
Vp011	1657	Response	2	36308088	39671	1
Vp011	1658	Picture	MorphM10_09_orig.jpg ; MorphM10_10_UPPER.jpg	36308226	0	1	6989	179	0	next	hit	3315
Vp011	1658	Response	1	36315208	6982	1
Vp011	1659	Picture	MorphF10_00_orig.jpg ; MorphF10_00_UPPER.jpg	36315215	0	178	9599	179	0	next	incorrect	3317
Vp011	1659	Response	2	36324728	9513	1
Vp011	1660	Picture	MorphF2_03_orig.jpg ; MorphF2_00_UPPER.jpg	36324814	0	1	7696	2	0	next	hit	3319
Vp011	1660	Response	1	36332408	7594	1
Vp011	1661	Picture	MorphM10_00_orig.jpg ; MorphM10_10_UPPER.jpg	36332510	0	1	22294	2	0	next	incorrect	3321
Vp011	1661	Response	2	36354728	22218	1
Vp011	1662	Picture	MorphM2_05_orig.jpg ; MorphM2_10_UPPER.jpg	36354804	0	1	8094	2	0	next	incorrect	3323
Vp011	1662	Response	2	36362808	8004	1
Vp011	1663	Picture	MorphF5_01_orig.jpg ; MorphF5_10_UPPER.jpg	36362898	0	1	7299	2	0	next	hit	3325
Vp011	1663	Response	1	36370088	7190	1
Vp011	1664	Picture	MorphM4_08_orig.jpg ; MorphM4_10_UPPER.jpg	36370197	0	1	10458	160	0	next	hit	3327
Vp011	1664	Response	1	36380648	10451	1
Vp011	1665	Picture	MorphF1_04_orig.jpg ; MorphF1_00_UPPER.jpg	36380655	0	159	7280	336	0	next	hit	3329
Vp011	1665	Response	1	36387928	7273	1
Vp011	1666	Picture	MorphM7_07_orig.jpg ; MorphM7_00_UPPER.jpg	36387935	0	177	6280	178	0	next	hit	3331
Vp011	1666	Response	1	36394087	6152	1
Vp011	1667	Picture	MorphF7_10_orig.jpg ; MorphF7_10_UPPER.jpg	36394215	0	1	6370	2	0	next	hit	3333
Vp011	1667	Response	1	36400487	6272	1
Vp011	1668	Picture	MorphF9_10_orig.jpg ; MorphF9_00_UPPER.jpg	36400585	0	1	6466	171	0	next	hit	3335
Vp011	1668	Response	1	36407047	6462	1
Vp011	1669	Picture	MorphM10_06_orig.jpg ; MorphM10_10_UPPER.jpg	36407051	0	170	6007	172	0	next	hit	3337
Vp011	1669	Response	1	36412968	5917	1
Vp011	1670	Picture	MorphM5_05_orig.jpg ; MorphM5_10_UPPER.jpg	36413058	0	2	6503	3	0	next	hit	3339
Vp011	1670	Response	1	36419447	6389	1
Vp011	1671	Picture	MorphM1_10_orig.jpg ; MorphM1_10_UPPER.jpg	36419561	0	1	8625	2	0	next	hit	3341
Vp011	1671	Response	1	36428087	8526	1
Vp011	1672	Picture	MorphM8_09_orig.jpg ; MorphM8_10_UPPER.jpg	36428186	0	1	6901	2	0	next	hit	3343
Vp011	1672	Response	1	36434967	6781	1
Vp011	1673	Picture	MorphF1_00_orig.jpg ; MorphF1_10_UPPER.jpg	36435087	0	1	5706	2	0	next	hit	3345
Vp011	1673	Response	1	36440727	5640	1
Vp011	1674	Picture	MorphF6_09_orig.jpg ; MorphF6_10_UPPER.jpg	36440793	0	1	5838	2	0	next	hit	3347
Vp011	1674	Response	1	36446567	5774	1
Vp011	1675	Picture	MorphF1_09_orig.jpg ; MorphF1_00_UPPER.jpg	36446631	0	1	5706	2	0	next	hit	3349
Vp011	1675	Response	1	36452247	5616	1
Vp011	1676	Picture	MorphM1_09_orig.jpg ; MorphM1_10_UPPER.jpg	36452337	0	1	5176	2	0	next	hit	3351
Vp011	1676	Response	1	36457367	5030	1
Vp011	1677	Picture	MorphM7_08_orig.jpg ; MorphM7_00_UPPER.jpg	36457513	0	1	3848	2	0	next	hit	3353
Vp011	1677	Response	1	36461287	3774	1
Vp011	1678	Picture	MorphF4_03_orig.jpg ; MorphF4_10_UPPER.jpg	36461361	0	1	9933	154	0	next	incorrect	3355
Vp011	1678	Response	2	36471287	9926	1
Vp011	1679	Picture	MorphM10_10_orig.jpg ; MorphM10_00_UPPER.jpg	36471294	0	153	6480	328	0	next	hit	3357
Vp011	1679	Response	1	36477767	6473	1
Vp011	1680	Picture	MorphM5_03_orig.jpg ; MorphM5_00_UPPER.jpg	36477774	0	175	7340	176	0	next	hit	3359
Vp011	1680	Response	1	36484967	7193	1
Vp011	1681	Picture	MorphF7_08_orig.jpg ; MorphF7_10_UPPER.jpg	36485114	0	1	12739	2	0	next	incorrect	3361
Vp011	1681	Response	2	36497767	12653	1
Vp011	1682	Picture	MorphM6_07_orig.jpg ; MorphM6_10_UPPER.jpg	36497853	0	1	18180	2	0	next	incorrect	3363
Vp011	1682	Response	2	36515927	18074	1
Vp011	1683	Picture	MorphM9_06_orig.jpg ; MorphM9_00_UPPER.jpg	36516033	0	1	9501	188	0	next	incorrect	3365
Vp011	1683	Response	2	36525527	9494	1
Vp011	1684	Picture	MorphM1_06_orig.jpg ; MorphM1_10_UPPER.jpg	36525534	0	187	7600	338	0	next	hit	3367
Vp011	1684	Response	1	36533127	7593	1
Vp011	1685	Picture	MorphF8_00_orig.jpg ; MorphF8_10_UPPER.jpg	36533134	0	151	10480	305	0	next	incorrect	3369
Vp011	1685	Response	2	36543607	10473	1
Vp011	1686	Picture	MorphM7_10_orig.jpg ; MorphM7_10_UPPER.jpg	36543614	0	154	7982	155	0	next	hit	3371
Vp011	1686	Response	1	36551527	7913	1
Vp011	1687	Picture	MorphF7_02_orig.jpg ; MorphF7_10_UPPER.jpg	36551596	0	1	8891	2	0	next	incorrect	3373
Vp011	1687	Response	2	36560406	8810	1
Vp011	1688	Picture	MorphM2_05_orig.jpg ; MorphM2_00_UPPER.jpg	36560487	0	1	8625	2	0	next	hit	3375
Vp011	1688	Response	1	36569046	8559	1
Vp011	1689	Picture	MorphM8_06_orig.jpg ; MorphM8_10_UPPER.jpg	36569112	0	1	8493	2	0	next	incorrect	3377
Vp011	1689	Response	2	36577526	8414	1
Vp011	1690	Picture	MorphM2_06_orig.jpg ; MorphM2_00_UPPER.jpg	36577605	0	1	8227	3	0	next	incorrect	3379
Vp011	1690	Response	2	36585766	8161	1
Vp011	1691	Picture	MorphM3_02_orig.jpg ; MorphM3_00_UPPER.jpg	36585832	0	2	7033	4	0	next	hit	3381
Vp011	1691	Response	1	36592726	6894	1
Vp011	1692	Picture	MorphF4_10_orig.jpg ; MorphF4_10_UPPER.jpg	36592865	0	2	7388	179	0	next	hit	3383
Vp011	1692	Response	1	36600246	7381	1
Vp011	1693	Picture	MorphF7_03_orig.jpg ; MorphF7_10_UPPER.jpg	36600253	0	177	9598	178	0	next	incorrect	3385
Vp011	1693	Response	2	36609766	9513	1
Vp011	1694	Picture	MorphM3_10_orig.jpg ; MorphM3_10_UPPER.jpg	36609851	0	1	9820	2	0	next	hit	3387
Vp011	1694	Response	1	36619606	9755	1
Vp011	1695	Picture	MorphF2_01_orig.jpg ; MorphF2_10_UPPER.jpg	36619671	0	1	9143	148	0	next	hit	3389
Vp011	1695	Response	1	36628806	9135	1
Vp011	1696	Picture	MorphM1_06_orig.jpg ; MorphM1_00_UPPER.jpg	36628814	0	147	16468	148	0	next	hit	3391
Vp011	1696	Response	1	36645206	16392	1
Vp011	1697	Picture	MorphM3_10_orig.jpg ; MorphM3_00_UPPER.jpg	36645282	0	1	6331	173	0	next	hit	3393
Vp011	1697	Response	1	36651606	6324	1
Vp011	1698	Picture	MorphF9_01_orig.jpg ; MorphF9_00_UPPER.jpg	36651613	0	172	8133	173	0	next	incorrect	3395
Vp011	1698	Response	2	36659606	7993	1
Vp011	1699	Picture	MorphF6_04_orig.jpg ; MorphF6_10_UPPER.jpg	36659746	0	1	13004	2	0	next	hit	3397
Vp011	1699	Response	1	36672646	12900	1
Vp011	1700	Picture	MorphF5_10_orig.jpg ; MorphF5_10_UPPER.jpg	36672750	0	1	12076	2	0	next	hit	3399
Vp011	1700	Response	1	36684726	11976	1
Vp011	1701	Picture	MorphM2_10_orig.jpg ; MorphM2_00_UPPER.jpg	36684826	0	1	9421	2	0	next	hit	3401
Vp011	1701	Response	1	36694166	9340	1
Vp011	1702	Picture	MorphF6_06_orig.jpg ; MorphF6_10_UPPER.jpg	36694247	0	1	7830	2	0	next	hit	3403
Vp011	1702	Response	1	36702006	7759	1
Vp011	1703	Picture	MorphF4_06_orig.jpg ; MorphF4_10_UPPER.jpg	36702077	0	1	7829	2	0	next	hit	3405
Vp011	1703	Response	1	36709766	7689	1
Vp011	1704	Picture	MorphM6_02_orig.jpg ; MorphM6_00_UPPER.jpg	36709906	0	1	15791	2	0	next	incorrect	3407
Vp011	1704	Response	2	36725606	15700	1
Vp011	1705	Picture	MorphF6_00_orig.jpg ; MorphF6_00_UPPER.jpg	36725697	0	1	37952	2	0	next	incorrect	3409
Vp011	1705	Response	2	36763525	37828	1
Vp011	1706	Picture	MorphF3_05_orig.jpg ; MorphF3_10_UPPER.jpg	36763649	0	1	13243	162	0	next	hit	3411
Vp011	1706	Response	1	36776885	13236	1
Vp011	1707	Picture	MorphF5_04_orig.jpg ; MorphF5_00_UPPER.jpg	36776892	0	161	14320	333	0	next	hit	3413
Vp011	1707	Response	1	36791205	14313	1
Vp011	1708	Picture	MorphM3_00_orig.jpg ; MorphM3_10_UPPER.jpg	36791212	0	172	12777	173	0	next	hit	3415
Vp011	1708	Response	1	36803925	12713	1
Vp011	1709	Picture	MorphF6_01_orig.jpg ; MorphF6_10_UPPER.jpg	36803989	0	1	32343	171	0	next	incorrect	3417
Vp011	1709	Response	2	36836325	32336	1
Vp011	1710	Picture	MorphF8_04_orig.jpg ; MorphF8_10_UPPER.jpg	36836332	0	170	40080	335	0	next	hit	3419
Vp011	1710	Response	1	36876405	40073	1
Vp011	1711	Picture	MorphM1_05_orig.jpg ; MorphM1_10_UPPER.jpg	36876412	0	165	11576	166	0	next	hit	3421
Vp011	1711	Response	1	36887924	11512	1
Vp011	1712	Picture	MorphM5_01_orig.jpg ; MorphM5_10_UPPER.jpg	36887988	0	1	7384	182	0	next	hit	3423
Vp011	1712	Response	1	36895364	7376	1
Vp011	1713	Picture	MorphF5_07_orig.jpg ; MorphF5_00_UPPER.jpg	36895372	0	181	6800	329	0	next	hit	3425
Vp011	1713	Response	1	36902164	6792	1
Vp011	1714	Picture	MorphF7_10_orig.jpg ; MorphF7_00_UPPER.jpg	36902172	0	148	10080	301	0	next	hit	3427
Vp011	1714	Response	1	36912244	10072	1
Vp011	1715	Picture	MorphF3_01_orig.jpg ; MorphF3_00_UPPER.jpg	36912252	0	153	41422	154	0	next	hit	3429
Vp011	1715	Response	1	36953604	41352	1
Vp011	1716	Picture	MorphM3_09_orig.jpg ; MorphM3_10_UPPER.jpg	36953674	0	1	6237	2	0	next	hit	3431
Vp011	1716	Response	1	36959764	6090	1
Vp011	1717	Picture	MorphM4_05_orig.jpg ; MorphM4_00_UPPER.jpg	36959911	0	1	5971	2	0	next	hit	3433
Vp011	1717	Response	1	36965764	5853	1
Vp011	1718	Picture	MorphM8_09_orig.jpg ; MorphM8_00_UPPER.jpg	36965882	0	1	6370	2	0	next	hit	3435
Vp011	1718	Response	1	36972164	6282	1
Vp011	1719	Picture	MorphF1_02_orig.jpg ; MorphF1_10_UPPER.jpg	36972252	0	1	5308	2	0	next	hit	3437
Vp011	1719	Response	1	36977444	5192	1
Vp011	1720	Picture	MorphM2_10_orig.jpg ; MorphM2_10_UPPER.jpg	36977560	0	1	4909	2	0	next	hit	3439
Vp011	1720	Response	1	36982404	4844	1
Vp011	1721	Picture	MorphM7_04_orig.jpg ; MorphM7_10_UPPER.jpg	36982469	0	1	5176	2	0	next	hit	3441
Vp011	1721	Response	1	36987524	5055	1
Vp011	1722	Picture	MorphF1_06_orig.jpg ; MorphF1_00_UPPER.jpg	36987645	0	1	5175	2	0	next	hit	3443
Vp011	1722	Response	1	36992724	5079	1
Vp011	1723	Picture	MorphM3_03_orig.jpg ; MorphM3_10_UPPER.jpg	36992820	0	1	7431	2	0	next	hit	3445
Vp011	1723	Response	1	37000164	7344	1
Vp011	1724	Picture	MorphM2_01_orig.jpg ; MorphM2_00_UPPER.jpg	37000251	0	1	7680	151	0	next	incorrect	3447
Vp011	1724	Response	2	37007924	7673	1
Vp011	1725	Picture	MorphM8_05_orig.jpg ; MorphM8_00_UPPER.jpg	37007931	0	150	5988	151	0	next	incorrect	3449
Vp011	1725	Response	2	37013844	5913	1
Vp011	1726	Picture	MorphM10_01_orig.jpg ; MorphM10_10_UPPER.jpg	37013919	0	1	13270	2	0	next	incorrect	3451
Vp011	1726	Response	2	37027124	13205	1
Vp011	1727	Picture	MorphF3_08_orig.jpg ; MorphF3_00_UPPER.jpg	37027189	0	1	44321	2	0	next	hit	3453
Vp011	1727	Response	1	37071443	44254	1
Vp011	1728	Picture	MorphF6_08_orig.jpg ; MorphF6_00_UPPER.jpg	37071510	0	1	19460	182	0	next	hit	3455
Vp011	1728	Response	1	37090963	19453	1
Vp011	1729	Picture	MorphM4_09_orig.jpg ; MorphM4_00_UPPER.jpg	37090970	0	181	8142	182	0	next	hit	3457
Vp011	1729	Response	1	37099043	8073	1
Vp011	1730	Picture	MorphM6_10_orig.jpg ; MorphM6_10_UPPER.jpg	37099112	0	1	13535	2	0	next	hit	3459
Vp011	1730	Response	1	37112563	13451	1
Vp011	1731	Picture	MorphF7_05_orig.jpg ; MorphF7_10_UPPER.jpg	37112647	0	1	32777	2	0	next	incorrect	3461
Vp011	1731	Response	2	37145283	32636	1
Vp011	1732	Picture	MorphM6_01_orig.jpg ; MorphM6_10_UPPER.jpg	37145424	0	1	14198	3	0	next	incorrect	3463
Vp011	1732	Response	2	37159523	14099	1
Vp011	1733	Picture	MorphF8_01_orig.jpg ; MorphF8_00_UPPER.jpg	37159622	0	2	17915	3	0	next	incorrect	3465
Vp011	1733	Response	2	37177443	17821	1
Vp011	1734	Picture	MorphM6_04_orig.jpg ; MorphM6_00_UPPER.jpg	37177537	0	1	36713	179	0	next	incorrect	3467
Vp011	1734	Response	2	37214242	36705	1
Vp011	1735	Picture	MorphF7_00_orig.jpg ; MorphF7_10_UPPER.jpg	37214250	0	178	5750	180	0	next	incorrect	3469
Vp011	1735	Response	2	37219922	5672	1
Vp011	1736	Picture	MorphM7_05_orig.jpg ; MorphM7_00_UPPER.jpg	37220000	0	2	9130	162	0	next	incorrect	3471
Vp011	1736	Response	2	37229122	9122	1
Vp011	1737	Picture	MorphF2_10_orig.jpg ; MorphF2_10_UPPER.jpg	37229130	0	160	17676	161	0	next	incorrect	3473
Vp011	1737	Response	2	37246722	17592	1
Vp011	1738	Picture	MorphM9_10_orig.jpg ; MorphM9_10_UPPER.jpg	37246806	0	1	13270	2	0	next	hit	3475
Vp011	1738	Response	1	37260002	13196	1
Vp011	1739	Picture	MorphM4_04_orig.jpg ; MorphM4_10_UPPER.jpg	37260076	0	1	10334	151	0	next	hit	3477
Vp011	1739	Response	1	37270402	10326	1
Vp011	1740	Picture	MorphM3_04_orig.jpg ; MorphM3_10_UPPER.jpg	37270410	0	150	7978	151	0	next	hit	3479
Vp011	1740	Response	1	37278322	7912	1
Vp011	1741	Picture	MorphM5_01_orig.jpg ; MorphM5_00_UPPER.jpg	37278388	0	1	7431	2	0	next	hit	3481
Vp011	1741	Response	1	37285682	7294	1
Vp011	1742	Picture	MorphM8_08_orig.jpg ; MorphM8_10_UPPER.jpg	37285819	0	1	7790	174	0	next	hit	3483
Vp011	1742	Response	1	37293602	7783	1
Vp011	1743	Picture	MorphM9_00_orig.jpg ; MorphM9_00_UPPER.jpg	37293609	0	173	9280	355	0	next	incorrect	3485
Vp011	1743	Response	2	37302882	9273	1
Vp011	1744	Picture	MorphM5_08_orig.jpg ; MorphM5_10_UPPER.jpg	37302889	0	182	7440	355	0	next	hit	3487
Vp011	1744	Response	1	37310322	7433	1
Vp011	1745	Picture	MorphM4_03_orig.jpg ; MorphM4_10_UPPER.jpg	37310329	0	173	7471	174	0	next	incorrect	3489
Vp011	1745	Response	2	37317682	7353	1
Vp011	1746	Picture	MorphF7_05_orig.jpg ; MorphF7_00_UPPER.jpg	37317800	0	1	11677	2	0	next	incorrect	3491
Vp011	1746	Response	2	37329362	11562	1
Vp011	1747	Picture	MorphF2_07_orig.jpg ; MorphF2_00_UPPER.jpg	37329477	0	1	30772	149	0	next	hit	3493
Vp011	1747	Response	1	37360242	30765	1
Vp011	1748	Picture	MorphF7_08_orig.jpg ; MorphF7_00_UPPER.jpg	37360249	0	148	34240	292	0	next	hit	3495
Vp011	1748	Response	1	37394481	34232	1
Vp011	1749	Picture	MorphM2_00_orig.jpg ; MorphM2_10_UPPER.jpg	37394489	0	144	10720	317	0	next	incorrect	3497
Vp011	1749	Response	2	37405201	10712	1
Vp011	1750	Picture	MorphF5_05_orig.jpg ; MorphF5_10_UPPER.jpg	37405209	0	173	6939	174	0	next	hit	3499
Vp011	1750	Response	1	37412081	6872	1
Vp011	1751	Picture	MorphM8_02_orig.jpg ; MorphM8_10_UPPER.jpg	37412148	0	1	8493	2	0	next	incorrect	3501
Vp011	1751	Response	2	37420561	8413	1
Vp011	1752	Picture	MorphM2_09_orig.jpg ; MorphM2_00_UPPER.jpg	37420641	0	1	17649	2	0	next	incorrect	3503
Vp011	1752	Response	2	37438161	17520	1
Vp011	1753	Picture	MorphM4_00_orig.jpg ; MorphM4_00_UPPER.jpg	37438290	0	1	19078	166	0	next	incorrect	3505
Vp011	1753	Response	2	37457361	19071	1
Vp011	1754	Picture	MorphM1_05_orig.jpg ; MorphM1_00_UPPER.jpg	37457368	0	165	12903	166	0	next	hit	3507
Vp011	1754	Response	1	37470161	12793	1
Vp011	1755	Picture	MorphM8_06_orig.jpg ; MorphM8_00_UPPER.jpg	37470271	0	1	8227	2	0	next	incorrect	3509
Vp011	1755	Response	2	37478401	8130	1
Vp011	1756	Picture	MorphM9_08_orig.jpg ; MorphM9_00_UPPER.jpg	37478498	0	1	22028	2	0	next	hit	3511
Vp011	1756	Response	1	37500401	21903	1
Vp011	1757	Picture	MorphM7_03_orig.jpg ; MorphM7_00_UPPER.jpg	37500526	0	1	21322	177	0	next	incorrect	3513
Vp011	1757	Response	2	37521841	21315	1
Vp011	1758	Picture	MorphM10_07_orig.jpg ; MorphM10_00_UPPER.jpg	37521848	0	176	8668	177	0	next	hit	3515
Vp011	1758	Response	1	37530401	8553	1
Vp011	1759	Picture	MorphF8_10_orig.jpg ; MorphF8_10_UPPER.jpg	37530516	0	1	14852	145	0	next	hit	3517
Vp011	1759	Response	1	37545360	14844	1
Vp011	1760	Picture	MorphF3_00_orig.jpg ; MorphF3_00_UPPER.jpg	37545368	0	144	21109	145	0	next	hit	3519
Vp011	1760	Response	1	37566401	21033	1
Vp011	1761	Picture	MorphF6_06_orig.jpg ; MorphF6_00_UPPER.jpg	37566477	0	1	18180	2	0	next	incorrect	3521
Vp011	1761	Response	2	37584560	18083	1
Vp011	1762	Picture	MorphF3_09_orig.jpg ; MorphF3_10_UPPER.jpg	37584657	0	1	9671	151	0	next	hit	3523
Vp011	1762	Response	1	37594320	9663	1
Vp011	1763	Picture	MorphF2_10_orig.jpg ; MorphF2_00_UPPER.jpg	37594328	0	150	12224	151	0	next	hit	3525
Vp011	1763	Response	1	37606480	12152	1
Vp011	1764	Picture	MorphM6_08_orig.jpg ; MorphM6_10_UPPER.jpg	37606552	0	1	18180	2	0	next	hit	3527
Vp011	1764	Response	1	37619680	13128	1
Vp011	1765	Picture	end_ins	37624732	5000	1	2670080	2	5000	next	other	0
Vp011	1765	Response	3	40288474	2668742	1
