# Supplementary material for: Categorical Perception of Fear and Anger Expressions in Whole, Masked and Composite Faces
Source: PLoS One. 2015 Aug 11;10(8):e0134790. doi: 10.1371/journal.pone.0134790 (PMC4532458; doi:10.1371/journal.pone.0134790)
Supplement: S1 Dataset — (ZIP) [file pone.0134790.s001.zip › Exp2/Vp010-Vp010_UpDown_Identification.log]

Scenario - 
Logfile written - 08/22/2014 15:53:59

Subject	Trial	Event Type	Code	Time	TTime	Uncertainty	Duration	Uncertainty	ReqTime	ReqDur	Stim Type	Pair Index

Vp010	1	Picture	instruction	-9833	0	1	201752	2	0	next	other	0
Vp010	1	Response	1	191857	201690	1
Vp010	2	Response	1	297854	105935	1
Vp010	3	Picture	MorphM1_10_orig.jpg ; MorphM1_00_UPPER.jpg	298035	0	1	437603	2	0	next	hit	5
Vp010	3	Response	1	735521	437486	1
Vp010	4	Picture	MorphF7_09_orig.jpg ; MorphF7_10_UPPER.jpg	735638	0	1	32267	2	0	next	hit	7
Vp010	4	Response	1	767840	32202	1
Vp010	5	Picture	MorphM7_07_orig.jpg ; MorphM7_10_UPPER.jpg	767905	0	1	33431	2	0	next	hit	9
Vp010	5	Response	1	801199	33294	1
Vp010	6	Picture	MorphF10_04_orig.jpg ; MorphF10_00_UPPER.jpg	801336	0	1	16799	2	0	next	incorrect	11
Vp010	6	Response	2	817999	16663	1
Vp010	7	Picture	MorphM1_00_orig.jpg ; MorphM1_10_UPPER.jpg	818135	0	1	24783	2	0	next	incorrect	13
Vp010	7	Response	2	842798	24663	1
Vp010	8	Picture	MorphF1_10_orig.jpg ; MorphF1_00_UPPER.jpg	842918	0	1	30437	2	0	next	incorrect	15
Vp010	8	Response	2	873197	30279	1
Vp010	9	Picture	MorphM4_05_orig.jpg ; MorphM4_10_UPPER.jpg	873355	0	1	23452	2	0	next	hit	17
Vp010	9	Response	1	896716	23361	1
Vp010	10	Picture	MorphM8_05_orig.jpg ; MorphM8_00_UPPER.jpg	896807	0	1	23286	2	0	next	incorrect	19
Vp010	10	Response	2	919996	23189	1
Vp010	11	Picture	MorphF4_05_orig.jpg ; MorphF4_00_UPPER.jpg	920093	0	1	21955	2	0	next	incorrect	21
Vp010	11	Response	2	941915	21822	1
Vp010	12	Picture	MorphF10_03_orig.jpg ; MorphF10_10_UPPER.jpg	942048	0	1	9979	3	0	next	hit	23
Vp010	12	Response	1	951835	9787	1
Vp010	13	Picture	MorphF3_06_orig.jpg ; MorphF3_00_UPPER.jpg	952027	0	2	13972	3	0	next	incorrect	25
Vp010	13	Response	2	965834	13807	1
Vp010	14	Picture	MorphF8_02_orig.jpg ; MorphF8_10_UPPER.jpg	965999	0	1	14115	191	0	next	incorrect	27
Vp010	14	Response	2	980074	14075	1
Vp010	15	Picture	MorphM2_02_orig.jpg ; MorphM2_10_UPPER.jpg	980114	0	190	35599	375	0	next	hit	29
Vp010	15	Response	1	1015673	35559	1
Vp010	16	Picture	MorphM7_01_orig.jpg ; MorphM7_00_UPPER.jpg	1015713	0	185	55404	186	0	next	hit	31
Vp010	16	Response	1	1071031	55318	1
Vp010	17	Picture	MorphF5_01_orig.jpg ; MorphF5_00_UPPER.jpg	1071117	0	1	33764	2	0	next	incorrect	33
Vp010	17	Response	2	1104710	33593	1
Vp010	18	Picture	MorphM3_05_orig.jpg ; MorphM3_10_UPPER.jpg	1104881	0	1	13472	2	0	next	incorrect	35
Vp010	18	Response	2	1118230	13349	1
Vp010	19	Picture	MorphM8_02_orig.jpg ; MorphM8_10_UPPER.jpg	1118353	0	1	8483	2	0	next	hit	37
Vp010	19	Response	1	1126629	8276	1
Vp010	20	Picture	MorphF9_10_orig.jpg ; MorphF9_00_UPPER.jpg	1126836	0	1	17963	2	0	next	incorrect	39
Vp010	20	Response	2	1144709	17873	1
Vp010	21	Picture	MorphF7_08_orig.jpg ; MorphF7_00_UPPER.jpg	1144799	0	1	8483	2	0	next	incorrect	41
Vp010	21	Response	2	1153189	8390	1
Vp010	22	Picture	MorphF2_01_orig.jpg ; MorphF2_00_UPPER.jpg	1153282	0	1	15634	2	0	next	hit	43
Vp010	22	Response	1	1168708	15426	1
Vp010	23	Picture	MorphM2_10_orig.jpg ; MorphM2_10_UPPER.jpg	1168916	0	1	19128	2	0	next	hit	45
Vp010	23	Response	1	1187828	18912	1
Vp010	24	Picture	MorphM9_10_orig.jpg ; MorphM9_00_UPPER.jpg	1188044	0	1	13306	2	0	next	incorrect	47
Vp010	24	Response	2	1201187	13143	1
Vp010	25	Picture	MorphF10_03_orig.jpg ; MorphF10_00_UPPER.jpg	1201350	0	1	7470	183	0	next	incorrect	49
Vp010	25	Response	2	1208787	7437	1
Vp010	26	Picture	MorphF7_07_orig.jpg ; MorphF7_10_UPPER.jpg	1208820	0	182	14968	365	0	next	hit	51
Vp010	26	Response	1	1223747	14927	1
Vp010	27	Picture	MorphM9_00_orig.jpg ; MorphM9_10_UPPER.jpg	1223788	0	183	11825	184	0	next	hit	53
Vp010	27	Response	1	1235506	11718	1
Vp010	28	Picture	MorphF2_05_orig.jpg ; MorphF2_00_UPPER.jpg	1235613	0	1	14304	2	0	next	incorrect	55
Vp010	28	Response	2	1249826	14213	1
Vp010	29	Picture	MorphM2_01_orig.jpg ; MorphM2_00_UPPER.jpg	1249917	0	1	45228	181	0	next	incorrect	57
Vp010	29	Response	2	1295105	45188	1
Vp010	30	Picture	MorphM6_05_orig.jpg ; MorphM6_00_UPPER.jpg	1295145	0	180	14649	181	0	next	hit	59
Vp010	30	Response	1	1309664	14519	1
Vp010	31	Picture	MorphM5_03_orig.jpg ; MorphM5_10_UPPER.jpg	1309794	0	1	27444	2	0	next	hit	61
Vp010	31	Response	1	1337103	27309	1
Vp010	32	Picture	MorphF6_03_orig.jpg ; MorphF6_10_UPPER.jpg	1337238	0	1	21788	3	0	next	hit	63
Vp010	32	Response	1	1358943	21705	1
Vp010	33	Picture	MorphF4_10_orig.jpg ; MorphF4_00_UPPER.jpg	1359026	0	2	11311	3	0	next	hit	65
Vp010	33	Response	1	1370222	11196	1
Vp010	34	Picture	MorphM10_08_orig.jpg ; MorphM10_00_UPPER.jpg	1370337	0	1	11143	3	0	next	hit	67
Vp010	34	Response	1	1381422	11085	1
Vp010	35	Picture	MorphF7_10_orig.jpg ; MorphF7_10_UPPER.jpg	1381480	0	2	19294	3	0	next	hit	69
Vp010	35	Response	1	1400621	19141	1
Vp010	36	Picture	MorphM1_02_orig.jpg ; MorphM1_10_UPPER.jpg	1400774	0	1	15469	2	0	next	hit	71
Vp010	36	Response	1	1416141	15367	1
Vp010	37	Picture	MorphM7_03_orig.jpg ; MorphM7_00_UPPER.jpg	1416243	0	1	9646	3	0	next	hit	73
Vp010	37	Response	1	1425741	9498	1
Vp010	38	Picture	MorphF7_04_orig.jpg ; MorphF7_10_UPPER.jpg	1425889	0	2	15136	3	0	next	incorrect	75
Vp010	38	Response	2	1440860	14971	1
Vp010	39	Picture	MorphM10_02_orig.jpg ; MorphM10_10_UPPER.jpg	1441025	0	1	47736	2	0	next	hit	77
Vp010	39	Response	1	1488619	47594	1
Vp010	40	Picture	MorphF8_10_orig.jpg ; MorphF8_00_UPPER.jpg	1488761	0	1	11975	2	0	next	hit	79
Vp010	40	Response	1	1500618	11857	1
Vp010	41	Picture	MorphF5_07_orig.jpg ; MorphF5_00_UPPER.jpg	1500736	0	1	15302	2	0	next	incorrect	81
Vp010	41	Response	2	1515898	15162	1
Vp010	42	Picture	MorphM2_05_orig.jpg ; MorphM2_10_UPPER.jpg	1516038	0	1	23785	2	0	next	incorrect	83
Vp010	42	Response	2	1539657	23619	1
Vp010	43	Picture	MorphF2_10_orig.jpg ; MorphF2_00_UPPER.jpg	1539823	0	1	7651	2	0	next	incorrect	85
Vp010	43	Response	2	1547417	7594	1
Vp010	44	Picture	MorphM8_06_orig.jpg ; MorphM8_10_UPPER.jpg	1547474	0	1	12463	179	0	next	hit	87
Vp010	44	Response	1	1559897	12423	1
Vp010	45	Picture	MorphM7_04_orig.jpg ; MorphM7_00_UPPER.jpg	1559937	0	178	7662	179	0	next	hit	89
Vp010	45	Response	1	1567496	7559	1
Vp010	46	Picture	MorphM8_04_orig.jpg ; MorphM8_10_UPPER.jpg	1567599	0	1	88319	2	0	next	hit	91
Vp010	46	Response	1	1655814	88215	1
Vp010	47	Picture	MorphF4_03_orig.jpg ; MorphF4_10_UPPER.jpg	1655918	0	1	20624	2	0	next	hit	93
Vp010	47	Response	1	1676453	20535	1
Vp010	48	Picture	MorphM5_01_orig.jpg ; MorphM5_10_UPPER.jpg	1676542	0	1	9315	2	0	next	hit	95
Vp010	48	Response	1	1685653	9111	1
Vp010	49	Picture	MorphM3_08_orig.jpg ; MorphM3_00_UPPER.jpg	1685857	0	1	9480	2	0	next	incorrect	97
Vp010	49	Response	2	1695173	9316	1
Vp010	50	Picture	MorphM5_07_orig.jpg ; MorphM5_00_UPPER.jpg	1695337	0	1	12807	2	0	next	hit	99
Vp010	50	Response	1	1708052	12715	1
Vp010	51	Picture	MorphF1_10_orig.jpg ; MorphF1_10_UPPER.jpg	1708144	0	1	8150	2	0	next	incorrect	101
Vp010	51	Response	2	1716212	8068	1
Vp010	52	Picture	MorphF9_01_orig.jpg ; MorphF9_10_UPPER.jpg	1716294	0	1	9314	3	0	next	incorrect	103
Vp010	52	Response	2	1725492	9198	1
Vp010	53	Picture	MorphM5_10_orig.jpg ; MorphM5_00_UPPER.jpg	1725608	0	2	10978	3	0	next	incorrect	105
Vp010	53	Response	2	1736372	10764	1
Vp010	54	Picture	MorphF10_01_orig.jpg ; MorphF10_10_UPPER.jpg	1736586	0	1	12973	2	0	next	incorrect	107
Vp010	54	Response	2	1749411	12825	1
Vp010	55	Picture	MorphF4_01_orig.jpg ; MorphF4_10_UPPER.jpg	1749559	0	1	11976	2	0	next	incorrect	109
Vp010	55	Response	2	1761411	11852	1
Vp010	56	Picture	MorphM8_09_orig.jpg ; MorphM8_00_UPPER.jpg	1761535	0	1	9480	2	0	next	incorrect	111
Vp010	56	Response	2	1770930	9395	1
Vp010	57	Picture	MorphM6_01_orig.jpg ; MorphM6_00_UPPER.jpg	1771015	0	1	10978	2	0	next	incorrect	113
Vp010	57	Response	2	1781810	10795	1
Vp010	58	Picture	MorphF3_04_orig.jpg ; MorphF3_10_UPPER.jpg	1781993	0	1	17963	2	0	next	incorrect	115
Vp010	58	Response	2	1799810	17817	1
Vp010	59	Picture	MorphF1_03_orig.jpg ; MorphF1_00_UPPER.jpg	1799956	0	1	9481	2	0	next	incorrect	117
Vp010	59	Response	2	1809329	9373	1
Vp010	60	Picture	MorphM5_09_orig.jpg ; MorphM5_00_UPPER.jpg	1809437	0	1	9646	3	0	next	incorrect	119
Vp010	60	Response	2	1818929	9492	1
Vp010	61	Picture	MorphM7_03_orig.jpg ; MorphM7_10_UPPER.jpg	1819083	0	2	8816	3	0	next	hit	121
Vp010	61	Response	1	1827729	8646	1
Vp010	62	Picture	MorphM2_01_orig.jpg ; MorphM2_10_UPPER.jpg	1827899	0	1	12807	2	0	next	hit	123
Vp010	62	Response	1	1840608	12709	1
Vp010	63	Picture	MorphM7_08_orig.jpg ; MorphM7_00_UPPER.jpg	1840706	0	1	11643	2	0	next	hit	125
Vp010	63	Response	1	1852208	11502	1
Vp010	64	Picture	MorphF6_03_orig.jpg ; MorphF6_00_UPPER.jpg	1852349	0	1	8815	2	0	next	incorrect	127
Vp010	64	Response	2	1861088	8739	1
Vp010	65	Picture	MorphF8_06_orig.jpg ; MorphF8_10_UPPER.jpg	1861164	0	1	12474	2	0	next	hit	129
Vp010	65	Response	1	1873487	12323	1
Vp010	66	Picture	MorphM5_04_orig.jpg ; MorphM5_10_UPPER.jpg	1873638	0	1	11976	2	0	next	hit	131
Vp010	66	Response	1	1885487	11849	1
Vp010	67	Picture	MorphM4_03_orig.jpg ; MorphM4_10_UPPER.jpg	1885614	0	1	12474	2	0	next	hit	133
Vp010	67	Response	1	1897887	12273	1
Vp010	68	Picture	MorphM1_07_orig.jpg ; MorphM1_10_UPPER.jpg	1898088	0	1	13306	2	0	next	hit	135
Vp010	68	Response	1	1911246	13158	1
Vp010	69	Picture	MorphM2_10_orig.jpg ; MorphM2_00_UPPER.jpg	1911394	0	1	7651	2	0	next	incorrect	137
Vp010	69	Response	2	1919006	7612	1
Vp010	70	Picture	MorphM10_10_orig.jpg ; MorphM10_10_UPPER.jpg	1919045	0	1	9813	3	0	next	hit	139
Vp010	70	Response	1	1928766	9721	1
Vp010	71	Picture	MorphM2_03_orig.jpg ; MorphM2_00_UPPER.jpg	1928858	0	2	15136	3	0	next	incorrect	141
Vp010	71	Response	2	1943805	14947	1
Vp010	72	Picture	MorphF3_07_orig.jpg ; MorphF3_10_UPPER.jpg	1943994	0	1	16300	2	0	next	incorrect	143
Vp010	72	Response	2	1960205	16211	1
Vp010	73	Picture	MorphF7_08_orig.jpg ; MorphF7_10_UPPER.jpg	1960294	0	1	11144	2	0	next	incorrect	145
Vp010	73	Response	2	1971325	11031	1
Vp010	74	Picture	MorphF3_01_orig.jpg ; MorphF3_10_UPPER.jpg	1971438	0	1	9813	2	0	next	incorrect	147
Vp010	74	Response	2	1981164	9726	1
Vp010	75	Picture	MorphM3_03_orig.jpg ; MorphM3_10_UPPER.jpg	1981251	0	1	11633	178	0	next	incorrect	149
Vp010	75	Response	2	1992844	11593	1
Vp010	76	Picture	MorphF9_02_orig.jpg ; MorphF9_00_UPPER.jpg	1992884	0	177	9657	178	0	next	incorrect	151
Vp010	76	Response	2	2002444	9560	1
Vp010	77	Picture	MorphM2_09_orig.jpg ; MorphM2_00_UPPER.jpg	2002541	0	1	9480	2	0	next	incorrect	153
Vp010	77	Response	2	2011883	9342	1
Vp010	78	Picture	MorphM5_05_orig.jpg ; MorphM5_10_UPPER.jpg	2012021	0	1	25282	2	0	next	hit	155
Vp010	78	Response	1	2037163	25142	1
Vp010	79	Picture	MorphF9_01_orig.jpg ; MorphF9_00_UPPER.jpg	2037303	0	1	10977	3	0	next	hit	157
Vp010	79	Response	1	2048202	10899	1
Vp010	80	Picture	MorphM4_01_orig.jpg ; MorphM4_00_UPPER.jpg	2048280	0	2	27278	3	0	next	incorrect	159
Vp010	80	Response	2	2075482	27202	1
Vp010	81	Picture	MorphF5_09_orig.jpg ; MorphF5_10_UPPER.jpg	2075558	0	1	21289	3	0	next	hit	161
Vp010	81	Response	1	2096681	21123	1
Vp010	82	Picture	MorphM5_08_orig.jpg ; MorphM5_00_UPPER.jpg	2096847	0	2	8816	3	0	next	incorrect	163
Vp010	82	Response	2	2105481	8634	1
Vp010	83	Picture	MorphF7_05_orig.jpg ; MorphF7_00_UPPER.jpg	2105663	0	1	9480	2	0	next	incorrect	165
Vp010	83	Response	2	2115000	9337	1
Vp010	84	Picture	MorphM4_00_orig.jpg ; MorphM4_10_UPPER.jpg	2115143	0	1	11144	2	0	next	hit	167
Vp010	84	Response	1	2126120	10977	1
Vp010	85	Picture	MorphM9_05_orig.jpg ; MorphM9_00_UPPER.jpg	2126287	0	1	8815	3	0	next	incorrect	169
Vp010	85	Response	2	2134920	8633	1
Vp010	86	Picture	MorphM1_05_orig.jpg ; MorphM1_10_UPPER.jpg	2135102	0	2	10965	182	0	next	incorrect	171
Vp010	86	Response	2	2146039	10937	1
Vp010	87	Picture	MorphF1_05_orig.jpg ; MorphF1_10_UPPER.jpg	2146067	0	180	7830	181	0	next	incorrect	173
Vp010	87	Response	2	2153799	7732	1
Vp010	88	Picture	MorphM3_08_orig.jpg ; MorphM3_10_UPPER.jpg	2153897	0	1	7485	2	0	next	incorrect	175
Vp010	88	Response	2	2161319	7422	1
Vp010	89	Picture	MorphM2_07_orig.jpg ; MorphM2_00_UPPER.jpg	2161382	0	1	9647	2	0	next	incorrect	177
Vp010	89	Response	2	2170839	9457	1
Vp010	90	Picture	MorphM6_00_orig.jpg ; MorphM6_10_UPPER.jpg	2171029	0	1	9480	2	0	next	hit	179
Vp010	90	Response	1	2180438	9409	1
Vp010	91	Picture	MorphF8_08_orig.jpg ; MorphF8_10_UPPER.jpg	2180509	0	1	7984	2	0	next	hit	181
Vp010	91	Response	1	2188438	7929	1
Vp010	92	Picture	MorphM8_01_orig.jpg ; MorphM8_10_UPPER.jpg	2188493	0	1	10146	2	0	next	hit	183
Vp010	92	Response	1	2198518	10025	1
Vp010	93	Picture	MorphM5_02_orig.jpg ; MorphM5_10_UPPER.jpg	2198639	0	1	9647	2	0	next	hit	185
Vp010	93	Response	1	2208198	9559	1
Vp010	94	Picture	MorphF2_05_orig.jpg ; MorphF2_10_UPPER.jpg	2208286	0	1	9480	2	0	next	hit	187
Vp010	94	Response	1	2217637	9351	1
Vp010	95	Picture	MorphF4_05_orig.jpg ; MorphF4_10_UPPER.jpg	2217766	0	1	8649	2	0	next	hit	189
Vp010	95	Response	1	2226357	8591	1
Vp010	96	Picture	MorphM2_06_orig.jpg ; MorphM2_10_UPPER.jpg	2226415	0	1	10312	3	0	next	hit	191
Vp010	96	Response	1	2236597	10182	1
Vp010	97	Picture	MorphM3_04_orig.jpg ; MorphM3_00_UPPER.jpg	2236727	0	2	8317	3	0	next	incorrect	193
Vp010	97	Response	2	2244916	8189	1
Vp010	98	Picture	MorphF10_05_orig.jpg ; MorphF10_00_UPPER.jpg	2245044	0	1	8452	199	0	next	incorrect	195
Vp010	98	Response	2	2253476	8432	1
Vp010	99	Picture	MorphF7_06_orig.jpg ; MorphF7_10_UPPER.jpg	2253496	0	198	8679	199	0	next	hit	197
Vp010	99	Response	1	2262116	8620	1
Vp010	100	Picture	MorphF1_07_orig.jpg ; MorphF1_10_UPPER.jpg	2262175	0	1	9980	2	0	next	incorrect	199
Vp010	100	Response	2	2272116	9941	1
Vp010	101	Picture	MorphM6_00_orig.jpg ; MorphM6_00_UPPER.jpg	2272155	0	1	13472	2	0	next	incorrect	201
Vp010	101	Response	2	2285475	13320	1
Vp010	102	Picture	MorphM7_07_orig.jpg ; MorphM7_00_UPPER.jpg	2285627	0	1	6986	2	0	next	hit	203
Vp010	102	Response	1	2292515	6888	1
Vp010	103	Picture	MorphM6_04_orig.jpg ; MorphM6_00_UPPER.jpg	2292613	0	1	22620	2	0	next	incorrect	205
Vp010	103	Response	2	2315075	22462	1
Vp010	104	Picture	MorphM10_04_orig.jpg ; MorphM10_00_UPPER.jpg	2315233	0	1	9314	3	0	next	hit	207
Vp010	104	Response	1	2324434	9201	1
Vp010	105	Picture	MorphF9_03_orig.jpg ; MorphF9_10_UPPER.jpg	2324547	0	2	16954	181	0	next	hit	209
Vp010	105	Response	1	2341474	16927	1
Vp010	106	Picture	MorphM3_06_orig.jpg ; MorphM3_10_UPPER.jpg	2341501	0	179	11821	180	0	next	hit	211
Vp010	106	Response	1	2353233	11732	1
Vp010	107	Picture	MorphM5_07_orig.jpg ; MorphM5_10_UPPER.jpg	2353322	0	1	9314	2	0	next	hit	213
Vp010	107	Response	1	2362513	9191	1
Vp010	108	Picture	MorphF3_08_orig.jpg ; MorphF3_10_UPPER.jpg	2362636	0	1	39087	2	0	next	hit	215
Vp010	108	Response	1	2401552	38916	1
Vp010	109	Picture	MorphF8_04_orig.jpg ; MorphF8_00_UPPER.jpg	2401723	0	1	6154	2	0	next	incorrect	217
Vp010	109	Response	2	2407792	6069	1
Vp010	110	Picture	MorphF4_03_orig.jpg ; MorphF4_00_UPPER.jpg	2407877	0	1	8649	2	0	next	incorrect	219
Vp010	110	Response	2	2416352	8475	1
Vp010	111	Picture	MorphF5_08_orig.jpg ; MorphF5_00_UPPER.jpg	2416526	0	1	15967	2	0	next	incorrect	221
Vp010	111	Response	2	2432351	15825	1
Vp010	112	Picture	MorphM6_05_orig.jpg ; MorphM6_10_UPPER.jpg	2432493	0	1	6985	3	0	next	incorrect	223
Vp010	112	Response	2	2439391	6898	1
Vp010	113	Picture	MorphF2_03_orig.jpg ; MorphF2_10_UPPER.jpg	2439478	0	2	8982	3	0	next	hit	225
Vp010	113	Response	1	2448350	8872	1
Vp010	114	Picture	MorphF4_08_orig.jpg ; MorphF4_10_UPPER.jpg	2448460	0	1	7318	3	0	next	hit	227
Vp010	114	Response	1	2455630	7170	1
Vp010	115	Picture	MorphM4_08_orig.jpg ; MorphM4_10_UPPER.jpg	2455778	0	2	7152	4	0	next	hit	229
Vp010	115	Response	1	2462750	6972	1
Vp010	116	Picture	MorphM8_00_orig.jpg ; MorphM8_00_UPPER.jpg	2462930	0	2	10978	3	0	next	hit	231
Vp010	116	Response	1	2473790	10860	1
Vp010	117	Picture	MorphF8_00_orig.jpg ; MorphF8_10_UPPER.jpg	2473908	0	1	70522	2	0	next	incorrect	233
Vp010	117	Response	2	2544268	70360	1
Vp010	118	Picture	MorphM10_05_orig.jpg ; MorphM10_00_UPPER.jpg	2544430	0	1	6819	3	0	next	hit	235
Vp010	118	Response	1	2551068	6638	1
Vp010	119	Picture	MorphF5_02_orig.jpg ; MorphF5_00_UPPER.jpg	2551249	0	2	16134	3	0	next	incorrect	237
Vp010	119	Response	2	2567307	16058	1
Vp010	120	Picture	MorphM2_08_orig.jpg ; MorphM2_00_UPPER.jpg	2567383	0	1	8316	2	0	next	incorrect	239
Vp010	120	Response	2	2575547	8164	1
Vp010	121	Picture	MorphF4_06_orig.jpg ; MorphF4_00_UPPER.jpg	2575699	0	1	15801	2	0	next	hit	241
Vp010	121	Response	1	2591306	15607	1
Vp010	122	Picture	MorphF1_08_orig.jpg ; MorphF1_00_UPPER.jpg	2591500	0	1	20791	2	0	next	incorrect	243
Vp010	122	Response	2	2612186	20686	1
Vp010	123	Picture	MorphM9_10_orig.jpg ; MorphM9_10_UPPER.jpg	2612291	0	1	8649	2	0	next	hit	245
Vp010	123	Response	1	2620746	8455	1
Vp010	124	Picture	MorphM8_08_orig.jpg ; MorphM8_00_UPPER.jpg	2620940	0	1	6986	2	0	next	hit	247
Vp010	124	Response	1	2627865	6925	1
Vp010	125	Picture	MorphF7_04_orig.jpg ; MorphF7_00_UPPER.jpg	2627926	0	1	8482	2	0	next	incorrect	249
Vp010	125	Response	2	2636265	8339	1
Vp010	126	Picture	MorphF9_10_orig.jpg ; MorphF9_10_UPPER.jpg	2636408	0	1	11643	2	0	next	hit	251
Vp010	126	Response	1	2647945	11537	1
Vp010	127	Picture	MorphM9_08_orig.jpg ; MorphM9_10_UPPER.jpg	2648051	0	1	22454	2	0	next	hit	253
Vp010	127	Response	1	2670344	22293	1
Vp010	128	Picture	MorphF8_09_orig.jpg ; MorphF8_00_UPPER.jpg	2670505	0	1	8150	2	0	next	incorrect	255
Vp010	128	Response	2	2678584	8079	1
Vp010	129	Picture	MorphM1_06_orig.jpg ; MorphM1_10_UPPER.jpg	2678655	0	1	15801	2	0	next	incorrect	257
Vp010	129	Response	2	2694343	15688	1
Vp010	130	Picture	MorphF6_09_orig.jpg ; MorphF6_00_UPPER.jpg	2694456	0	1	8815	2	0	next	incorrect	259
Vp010	130	Response	2	2703143	8687	1
Vp010	131	Picture	MorphM1_05_orig.jpg ; MorphM1_00_UPPER.jpg	2703271	0	1	7817	3	0	next	incorrect	261
Vp010	131	Response	2	2710903	7632	1
Vp010	132	Picture	MorphF5_04_orig.jpg ; MorphF5_10_UPPER.jpg	2711088	0	2	11643	3	0	next	hit	263
Vp010	132	Response	1	2722582	11494	1
Vp010	133	Picture	MorphF10_01_orig.jpg ; MorphF10_00_UPPER.jpg	2722731	0	1	12641	2	0	next	incorrect	265
Vp010	133	Response	2	2735302	12571	1
Vp010	134	Picture	MorphM8_03_orig.jpg ; MorphM8_00_UPPER.jpg	2735372	0	1	13805	2	0	next	hit	267
Vp010	134	Response	1	2748982	13610	1
Vp010	135	Picture	MorphM6_08_orig.jpg ; MorphM6_10_UPPER.jpg	2749177	0	1	9647	2	0	next	hit	269
Vp010	135	Response	1	2758661	9484	1
Vp010	136	Picture	MorphF5_06_orig.jpg ; MorphF5_00_UPPER.jpg	2758824	0	1	39752	2	0	next	incorrect	271
Vp010	136	Response	2	2798420	39596	1
Vp010	137	Picture	MorphM5_06_orig.jpg ; MorphM5_10_UPPER.jpg	2798576	0	1	8981	3	0	next	hit	273
Vp010	137	Response	1	2807460	8884	1
Vp010	138	Picture	MorphM6_03_orig.jpg ; MorphM6_00_UPPER.jpg	2807557	0	2	9481	3	0	next	incorrect	275
Vp010	138	Response	2	2816980	9423	1
Vp010	139	Picture	MorphF9_04_orig.jpg ; MorphF9_10_UPPER.jpg	2817038	0	1	12807	2	0	next	incorrect	277
Vp010	139	Response	2	2829779	12741	1
Vp010	140	Picture	MorphF6_01_orig.jpg ; MorphF6_00_UPPER.jpg	2829845	0	1	8316	2	0	next	incorrect	279
Vp010	140	Response	2	2838019	8174	1
Vp010	141	Picture	MorphF2_00_orig.jpg ; MorphF2_10_UPPER.jpg	2838161	0	1	14970	2	0	next	hit	281
Vp010	141	Response	1	2852979	14818	1
Vp010	142	Picture	MorphF6_09_orig.jpg ; MorphF6_10_UPPER.jpg	2853131	0	1	90315	2	0	next	hit	283
Vp010	142	Response	1	2943296	90165	1
Vp010	143	Picture	MorphM1_09_orig.jpg ; MorphM1_10_UPPER.jpg	2943446	0	1	8316	2	0	next	incorrect	285
Vp010	143	Response	2	2951616	8170	1
Vp010	144	Picture	MorphF9_09_orig.jpg ; MorphF9_10_UPPER.jpg	2951762	0	1	8981	3	0	next	hit	287
Vp010	144	Response	1	2960575	8813	1
Vp010	145	Picture	MorphF2_04_orig.jpg ; MorphF2_10_UPPER.jpg	2960743	0	2	7139	183	0	next	hit	289
Vp010	145	Response	1	2967855	7112	1
Vp010	146	Picture	MorphF7_03_orig.jpg ; MorphF7_10_UPPER.jpg	2967882	0	181	18960	363	0	next	hit	291
Vp010	146	Response	1	2986815	18933	1
Vp010	147	Picture	MorphM10_06_orig.jpg ; MorphM10_10_UPPER.jpg	2986842	0	182	6668	183	0	next	hit	293
Vp010	147	Response	1	2993374	6532	1
Vp010	148	Picture	MorphM7_01_orig.jpg ; MorphM7_10_UPPER.jpg	2993510	0	1	13638	2	0	next	hit	295
Vp010	148	Response	1	3007054	13544	1
Vp010	149	Picture	MorphF10_02_orig.jpg ; MorphF10_10_UPPER.jpg	3007148	0	1	8150	2	0	next	hit	297
Vp010	149	Response	1	3015134	7986	1
Vp010	150	Picture	MorphM6_08_orig.jpg ; MorphM6_00_UPPER.jpg	3015298	0	1	8483	2	0	next	incorrect	299
Vp010	150	Response	2	3023614	8316	1
Vp010	151	Picture	MorphM3_00_orig.jpg ; MorphM3_00_UPPER.jpg	3023781	0	1	9314	2	0	next	incorrect	301
Vp010	151	Response	2	3032973	9192	1
Vp010	152	Picture	MorphM10_09_orig.jpg ; MorphM10_10_UPPER.jpg	3033095	0	1	18130	2	0	next	hit	303
Vp010	152	Response	1	3051053	17958	1
Vp010	153	Picture	MorphM4_10_orig.jpg ; MorphM4_10_UPPER.jpg	3051225	0	1	14803	2	0	next	hit	305
Vp010	153	Response	1	3065932	14707	1
Vp010	154	Picture	MorphF3_08_orig.jpg ; MorphF3_00_UPPER.jpg	3066028	0	1	12308	2	0	next	incorrect	307
Vp010	154	Response	2	3078252	12224	1
Vp010	155	Picture	MorphF4_10_orig.jpg ; MorphF4_10_UPPER.jpg	3078336	0	1	11809	2	0	next	hit	309
Vp010	155	Response	1	3090012	11676	1
Vp010	156	Picture	MorphM10_07_orig.jpg ; MorphM10_10_UPPER.jpg	3090145	0	1	10146	2	0	next	hit	311
Vp010	156	Response	1	3100171	10026	1
Vp010	157	Picture	MorphF1_02_orig.jpg ; MorphF1_10_UPPER.jpg	3100291	0	1	8649	2	0	next	incorrect	313
Vp010	157	Response	2	3108891	8600	1
Vp010	158	Picture	MorphF9_03_orig.jpg ; MorphF9_00_UPPER.jpg	3108940	0	1	9813	2	0	next	incorrect	315
Vp010	158	Response	2	3118651	9711	1
Vp010	159	Picture	MorphM3_03_orig.jpg ; MorphM3_00_UPPER.jpg	3118753	0	1	7152	2	0	next	incorrect	317
Vp010	159	Response	2	3125850	7097	1
Vp010	160	Picture	MorphM2_02_orig.jpg ; MorphM2_00_UPPER.jpg	3125905	0	1	10478	2	0	next	incorrect	319
Vp010	160	Response	2	3136250	10345	1
Vp010	161	Picture	MorphF4_02_orig.jpg ; MorphF4_00_UPPER.jpg	3136383	0	1	6820	2	0	next	incorrect	321
Vp010	161	Response	2	3143050	6667	1
Vp010	162	Picture	MorphM9_05_orig.jpg ; MorphM9_10_UPPER.jpg	3143203	0	1	10146	2	0	next	hit	323
Vp010	162	Response	1	3153210	10007	1
Vp010	163	Picture	MorphM10_01_orig.jpg ; MorphM10_00_UPPER.jpg	3153349	0	1	8981	2	0	next	incorrect	325
Vp010	163	Response	2	3162250	8901	1
Vp010	164	Picture	MorphF3_01_orig.jpg ; MorphF3_00_UPPER.jpg	3162330	0	1	8649	2	0	next	incorrect	327
Vp010	164	Response	2	3170889	8559	1
Vp010	165	Picture	MorphF9_08_orig.jpg ; MorphF9_10_UPPER.jpg	3170979	0	1	15468	3	0	next	incorrect	329
Vp010	165	Response	2	3186329	15350	1
Vp010	166	Picture	MorphM10_10_orig.jpg ; MorphM10_00_UPPER.jpg	3186447	0	2	7319	3	0	next	hit	331
Vp010	166	Response	1	3193689	7242	1
Vp010	167	Picture	MorphF7_07_orig.jpg ; MorphF7_00_UPPER.jpg	3193766	0	1	9148	2	0	next	incorrect	333
Vp010	167	Response	2	3202728	8962	1
Vp010	168	Picture	MorphM2_05_orig.jpg ; MorphM2_00_UPPER.jpg	3202914	0	1	9480	2	0	next	incorrect	335
Vp010	168	Response	2	3212248	9334	1
Vp010	169	Picture	MorphM3_09_orig.jpg ; MorphM3_10_UPPER.jpg	3212394	0	1	17464	3	0	next	hit	337
Vp010	169	Response	1	3229768	17374	1
Vp010	170	Picture	MorphF4_00_orig.jpg ; MorphF4_00_UPPER.jpg	3229858	0	2	15801	4	0	next	incorrect	339
Vp010	170	Response	2	3245527	15669	1
Vp010	171	Picture	MorphM4_09_orig.jpg ; MorphM4_10_UPPER.jpg	3245659	0	2	6820	3	0	next	hit	341
Vp010	171	Response	1	3252407	6748	1
Vp010	172	Picture	MorphF4_00_orig.jpg ; MorphF4_10_UPPER.jpg	3252479	0	1	9813	2	0	next	hit	343
Vp010	172	Response	1	3262167	9688	1
Vp010	173	Picture	MorphF6_07_orig.jpg ; MorphF6_10_UPPER.jpg	3262292	0	1	7484	3	0	next	incorrect	345
Vp010	173	Response	2	3269606	7314	1
Vp010	174	Picture	MorphF5_04_orig.jpg ; MorphF5_00_UPPER.jpg	3269776	0	2	23785	3	0	next	incorrect	347
Vp010	174	Response	2	3293446	23670	1
Vp010	175	Picture	MorphF8_05_orig.jpg ; MorphF8_10_UPPER.jpg	3293561	0	1	10811	3	0	next	hit	349
Vp010	175	Response	1	3304245	10684	1
Vp010	176	Picture	MorphM6_10_orig.jpg ; MorphM6_00_UPPER.jpg	3304372	0	2	8483	3	0	next	incorrect	351
Vp010	176	Response	2	3312805	8433	1
Vp010	177	Picture	MorphF8_03_orig.jpg ; MorphF8_10_UPPER.jpg	3312855	0	1	9980	2	0	next	incorrect	353
Vp010	177	Response	2	3322725	9870	1
Vp010	178	Picture	MorphM3_07_orig.jpg ; MorphM3_00_UPPER.jpg	3322835	0	1	14636	2	0	next	incorrect	355
Vp010	178	Response	2	3337364	14529	1
Vp010	179	Picture	MorphM8_10_orig.jpg ; MorphM8_00_UPPER.jpg	3337471	0	1	13639	2	0	next	hit	357
Vp010	179	Response	1	3350964	13493	1
Vp010	180	Picture	MorphF8_05_orig.jpg ; MorphF8_00_UPPER.jpg	3351110	0	1	87820	2	0	next	hit	359
Vp010	180	Response	1	3438801	87691	1
Vp010	181	Picture	MorphF10_07_orig.jpg ; MorphF10_10_UPPER.jpg	3438930	0	1	7984	2	0	next	hit	361
Vp010	181	Response	1	3446801	7871	1
Vp010	182	Picture	MorphM10_03_orig.jpg ; MorphM10_00_UPPER.jpg	3446914	0	1	8981	2	0	next	hit	363
Vp010	182	Response	1	3455841	8927	1
Vp010	183	Picture	MorphF5_03_orig.jpg ; MorphF5_00_UPPER.jpg	3455895	0	1	8982	2	0	next	hit	365
Vp010	183	Response	1	3464801	8906	1
Vp010	184	Picture	MorphM7_05_orig.jpg ; MorphM7_00_UPPER.jpg	3464877	0	1	8150	2	0	next	hit	367
Vp010	184	Response	1	3472960	8083	1
Vp010	185	Picture	MorphM9_07_orig.jpg ; MorphM9_00_UPPER.jpg	3473027	0	1	8316	2	0	next	incorrect	369
Vp010	185	Response	2	3481200	8173	1
Vp010	186	Picture	MorphM1_07_orig.jpg ; MorphM1_00_UPPER.jpg	3481343	0	1	10479	2	0	next	incorrect	371
Vp010	186	Response	2	3491760	10417	1
Vp010	187	Picture	MorphF2_10_orig.jpg ; MorphF2_10_UPPER.jpg	3491822	0	1	8981	2	0	next	hit	373
Vp010	187	Response	1	3500640	8818	1
Vp010	188	Picture	MorphF10_00_orig.jpg ; MorphF10_10_UPPER.jpg	3500803	0	1	8150	2	0	next	hit	375
Vp010	188	Response	1	3508879	8076	1
Vp010	189	Picture	MorphF6_08_orig.jpg ; MorphF6_00_UPPER.jpg	3508953	0	1	7318	2	0	next	incorrect	377
Vp010	189	Response	2	3516159	7206	1
Vp010	190	Picture	MorphF9_09_orig.jpg ; MorphF9_00_UPPER.jpg	3516271	0	1	8982	2	0	next	incorrect	379
Vp010	190	Response	2	3525199	8928	1
Vp010	191	Picture	MorphF3_00_orig.jpg ; MorphF3_10_UPPER.jpg	3525253	0	1	8150	2	0	next	incorrect	381
Vp010	191	Response	2	3533198	7945	1
Vp010	192	Picture	MorphF2_08_orig.jpg ; MorphF2_10_UPPER.jpg	3533403	0	1	7651	2	0	next	hit	383
Vp010	192	Response	1	3540878	7475	1
Vp010	193	Picture	MorphF4_04_orig.jpg ; MorphF4_00_UPPER.jpg	3541054	0	1	17131	3	0	next	incorrect	385
Vp010	193	Response	2	3558158	17104	1
Vp010	194	Picture	MorphM5_05_orig.jpg ; MorphM5_00_UPPER.jpg	3558185	0	2	13140	3	0	next	incorrect	387
Vp010	194	Response	2	3571117	12932	1
Vp010	195	Picture	MorphM3_01_orig.jpg ; MorphM3_10_UPPER.jpg	3571325	0	1	32434	2	0	next	incorrect	389
Vp010	195	Response	2	3603677	32352	1
Vp010	196	Picture	MorphF4_04_orig.jpg ; MorphF4_10_UPPER.jpg	3603759	0	1	9148	2	0	next	hit	391
Vp010	196	Response	1	3612876	9117	1
Vp010	197	Picture	MorphM2_06_orig.jpg ; MorphM2_00_UPPER.jpg	3612907	0	1	8482	2	0	next	incorrect	393
Vp010	197	Response	2	3621276	8369	1
Vp010	198	Picture	MorphF3_09_orig.jpg ; MorphF3_00_UPPER.jpg	3621389	0	1	6820	2	0	next	incorrect	395
Vp010	198	Response	2	3628076	6687	1
Vp010	199	Picture	MorphF9_07_orig.jpg ; MorphF9_10_UPPER.jpg	3628209	0	1	7651	2	0	next	hit	397
Vp010	199	Response	1	3635675	7466	1
Vp010	200	Picture	MorphM4_04_orig.jpg ; MorphM4_10_UPPER.jpg	3635860	0	1	8482	2	0	next	hit	399
Vp010	200	Response	1	3644155	8295	1
Vp010	201	Picture	MorphF7_02_orig.jpg ; MorphF7_10_UPPER.jpg	3644342	0	1	11643	2	0	next	incorrect	401
Vp010	201	Response	2	3655915	11573	1
Vp010	202	Picture	MorphF8_06_orig.jpg ; MorphF8_00_UPPER.jpg	3655985	0	1	6320	2	0	next	incorrect	403
Vp010	202	Response	2	3662235	6250	1
Vp010	203	Picture	MorphF1_09_orig.jpg ; MorphF1_10_UPPER.jpg	3662305	0	1	7152	3	0	next	incorrect	405
Vp010	203	Response	2	3669274	6969	1
Vp010	204	Picture	MorphM4_02_orig.jpg ; MorphM4_00_UPPER.jpg	3669457	0	2	8982	3	0	next	incorrect	407
Vp010	204	Response	2	3678234	8777	1
Vp010	205	Picture	MorphF2_01_orig.jpg ; MorphF2_10_UPPER.jpg	3678439	0	1	7318	2	0	next	hit	409
Vp010	205	Response	1	3685674	7235	1
Vp010	206	Picture	MorphM8_06_orig.jpg ; MorphM8_00_UPPER.jpg	3685757	0	1	9647	2	0	next	hit	411
Vp010	206	Response	1	3695274	9517	1
Vp010	207	Picture	MorphM1_03_orig.jpg ; MorphM1_10_UPPER.jpg	3695404	0	1	8982	2	0	next	hit	413
Vp010	207	Response	1	3704233	8829	1
Vp010	208	Picture	MorphF2_06_orig.jpg ; MorphF2_10_UPPER.jpg	3704386	0	1	6985	3	0	next	hit	415
Vp010	208	Response	1	3711194	6808	1
Vp010	209	Picture	MorphM2_09_orig.jpg ; MorphM2_10_UPPER.jpg	3711371	0	2	7153	3	0	next	hit	417
Vp010	209	Response	1	3718473	7102	1
Vp010	210	Picture	MorphM3_10_orig.jpg ; MorphM3_10_UPPER.jpg	3718524	0	1	12628	181	0	next	hit	419
Vp010	210	Response	1	3731113	12589	1
Vp010	211	Picture	MorphF9_06_orig.jpg ; MorphF9_00_UPPER.jpg	3731152	0	180	13318	181	0	next	incorrect	421
Vp010	211	Response	2	3744392	13240	1
Vp010	212	Picture	MorphF5_09_orig.jpg ; MorphF5_00_UPPER.jpg	3744470	0	1	19294	2	0	next	incorrect	423
Vp010	212	Response	2	3763592	19122	1
Vp010	213	Picture	MorphM5_04_orig.jpg ; MorphM5_00_UPPER.jpg	3763764	0	1	13472	3	0	next	incorrect	425
Vp010	213	Response	2	3777032	13268	1
Vp010	214	Picture	MorphM2_00_orig.jpg ; MorphM2_10_UPPER.jpg	3777236	0	2	27444	3	0	next	incorrect	427
Vp010	214	Response	2	3804631	27395	1
Vp010	215	Picture	MorphF5_08_orig.jpg ; MorphF5_10_UPPER.jpg	3804680	0	1	16633	2	0	next	hit	429
Vp010	215	Response	1	3821110	16430	1
Vp010	216	Picture	MorphM9_01_orig.jpg ; MorphM9_10_UPPER.jpg	3821313	0	1	10478	2	0	next	incorrect	431
Vp010	216	Response	2	3831750	10437	1
Vp010	217	Picture	MorphF3_00_orig.jpg ; MorphF3_00_UPPER.jpg	3831791	0	1	8816	2	0	next	incorrect	433
Vp010	217	Response	2	3840550	8759	1
Vp010	218	Picture	MorphM7_05_orig.jpg ; MorphM7_10_UPPER.jpg	3840607	0	1	7318	2	0	next	hit	435
Vp010	218	Response	1	3847829	7222	1
Vp010	219	Picture	MorphF9_05_orig.jpg ; MorphF9_10_UPPER.jpg	3847925	0	1	12641	2	0	next	incorrect	437
Vp010	219	Response	2	3860469	12544	1
Vp010	220	Picture	MorphF1_07_orig.jpg ; MorphF1_00_UPPER.jpg	3860566	0	1	6985	2	0	next	incorrect	439
Vp010	220	Response	2	3867429	6863	1
Vp010	221	Picture	MorphF3_04_orig.jpg ; MorphF3_00_UPPER.jpg	3867551	0	1	6321	2	0	next	incorrect	441
Vp010	221	Response	2	3873828	6277	1
Vp010	222	Picture	MorphF10_04_orig.jpg ; MorphF10_10_UPPER.jpg	3873872	0	1	10312	2	0	next	hit	443
Vp010	222	Response	1	3884068	10196	1
Vp010	223	Picture	MorphM7_06_orig.jpg ; MorphM7_00_UPPER.jpg	3884184	0	1	9979	3	0	next	hit	445
Vp010	223	Response	1	3894068	9884	1
Vp010	224	Picture	MorphM3_09_orig.jpg ; MorphM3_00_UPPER.jpg	3894163	0	2	10812	3	0	next	hit	447
Vp010	224	Response	1	3904868	10705	1
Vp010	225	Picture	MorphF6_07_orig.jpg ; MorphF6_00_UPPER.jpg	3904975	0	1	9148	2	0	next	incorrect	449
Vp010	225	Response	2	3914067	9092	1
Vp010	226	Picture	MorphF4_08_orig.jpg ; MorphF4_00_UPPER.jpg	3914123	0	1	10644	3	0	next	incorrect	451
Vp010	226	Response	2	3924627	10504	1
Vp010	227	Picture	MorphF10_02_orig.jpg ; MorphF10_00_UPPER.jpg	3924767	0	2	11477	3	0	next	incorrect	453
Vp010	227	Response	2	3936147	11380	1
Vp010	228	Picture	MorphM5_00_orig.jpg ; MorphM5_00_UPPER.jpg	3936244	0	1	9314	2	0	next	incorrect	455
Vp010	228	Response	2	3945346	9102	1
Vp010	229	Picture	MorphM9_04_orig.jpg ; MorphM9_00_UPPER.jpg	3945558	0	1	9647	2	0	next	incorrect	457
Vp010	229	Response	2	3955026	9468	1
Vp010	230	Picture	MorphF3_07_orig.jpg ; MorphF3_00_UPPER.jpg	3955205	0	1	9647	2	0	next	incorrect	459
Vp010	230	Response	2	3964706	9501	1
Vp010	231	Picture	MorphM9_02_orig.jpg ; MorphM9_10_UPPER.jpg	3964852	0	1	25947	2	0	next	incorrect	461
Vp010	231	Response	2	3990705	25853	1
Vp010	232	Picture	MorphM6_09_orig.jpg ; MorphM6_10_UPPER.jpg	3990799	0	1	10312	2	0	next	hit	463
Vp010	232	Response	1	4000945	10146	1
Vp010	233	Picture	MorphM5_02_orig.jpg ; MorphM5_00_UPPER.jpg	4001111	0	1	7651	2	0	next	incorrect	465
Vp010	233	Response	2	4008704	7593	1
Vp010	234	Picture	MorphF8_10_orig.jpg ; MorphF8_10_UPPER.jpg	4008762	0	1	17797	2	0	next	hit	467
Vp010	234	Response	1	4026464	17702	1
Vp010	235	Picture	MorphF10_06_orig.jpg ; MorphF10_10_UPPER.jpg	4026559	0	1	7651	2	0	next	hit	469
Vp010	235	Response	1	4034144	7585	1
Vp010	236	Picture	MorphF2_02_orig.jpg ; MorphF2_10_UPPER.jpg	4034210	0	1	8316	2	0	next	hit	471
Vp010	236	Response	1	4042463	8253	1
Vp010	237	Picture	MorphF3_02_orig.jpg ; MorphF3_10_UPPER.jpg	4042526	0	1	7152	2	0	next	incorrect	473
Vp010	237	Response	2	4049583	7057	1
Vp010	238	Picture	MorphM1_09_orig.jpg ; MorphM1_00_UPPER.jpg	4049678	0	1	8982	2	0	next	incorrect	475
Vp010	238	Response	2	4058463	8785	1
Vp010	239	Picture	MorphF6_05_orig.jpg ; MorphF6_00_UPPER.jpg	4058660	0	1	8316	2	0	next	incorrect	477
Vp010	239	Response	2	4066943	8283	1
Vp010	240	Picture	MorphM10_05_orig.jpg ; MorphM10_10_UPPER.jpg	4066976	0	1	8482	3	0	next	hit	479
Vp010	240	Response	1	4075342	8366	1
Vp010	241	Picture	MorphF9_08_orig.jpg ; MorphF9_00_UPPER.jpg	4075458	0	2	24949	3	0	next	incorrect	481
Vp010	241	Response	2	4100222	24764	1
Vp010	242	Picture	MorphM5_08_orig.jpg ; MorphM5_10_UPPER.jpg	4100407	0	1	9980	2	0	next	incorrect	483
Vp010	242	Response	2	4110221	9814	1
Vp010	243	Picture	MorphF5_01_orig.jpg ; MorphF5_10_UPPER.jpg	4110387	0	1	12807	2	0	next	incorrect	485
Vp010	243	Response	2	4123101	12714	1
Vp010	244	Picture	MorphM6_06_orig.jpg ; MorphM6_10_UPPER.jpg	4123194	0	1	15967	2	0	next	hit	487
Vp010	244	Response	1	4139021	15827	1
Vp010	245	Picture	MorphM5_03_orig.jpg ; MorphM5_00_UPPER.jpg	4139161	0	1	11976	2	0	next	hit	489
Vp010	245	Response	1	4151020	11859	1
Vp010	246	Picture	MorphM6_03_orig.jpg ; MorphM6_10_UPPER.jpg	4151137	0	1	29439	3	0	next	incorrect	491
Vp010	246	Response	2	4180380	29243	1
Vp010	247	Picture	MorphF3_05_orig.jpg ; MorphF3_10_UPPER.jpg	4180576	0	2	7319	3	0	next	incorrect	493
Vp010	247	Response	2	4187739	7163	1
Vp010	248	Picture	MorphF9_05_orig.jpg ; MorphF9_00_UPPER.jpg	4187895	0	1	9647	2	0	next	incorrect	495
Vp010	248	Response	2	4197419	9524	1
Vp010	249	Picture	MorphF4_07_orig.jpg ; MorphF4_10_UPPER.jpg	4197542	0	1	8150	2	0	next	hit	497
Vp010	249	Response	1	4205579	8037	1
Vp010	250	Picture	MorphF6_04_orig.jpg ; MorphF6_10_UPPER.jpg	4205692	0	1	7318	2	0	next	incorrect	499
Vp010	250	Response	2	4212858	7166	1
Vp010	251	Picture	MorphF1_01_orig.jpg ; MorphF1_00_UPPER.jpg	4213010	0	1	7984	2	0	next	incorrect	501
Vp010	251	Response	2	4220778	7768	1
Vp010	252	Picture	MorphM9_03_orig.jpg ; MorphM9_00_UPPER.jpg	4220994	0	1	9147	3	0	next	incorrect	503
Vp010	252	Response	2	4229978	8984	1
Vp010	253	Picture	MorphM6_09_orig.jpg ; MorphM6_00_UPPER.jpg	4230141	0	2	8150	4	0	next	incorrect	505
Vp010	253	Response	2	4238138	7997	1
Vp010	254	Picture	MorphF8_00_orig.jpg ; MorphF8_00_UPPER.jpg	4238291	0	2	8483	3	0	next	incorrect	507
Vp010	254	Response	2	4246697	8406	1
Vp010	255	Picture	MorphF9_06_orig.jpg ; MorphF9_10_UPPER.jpg	4246774	0	1	9813	2	0	next	hit	509
Vp010	255	Response	1	4256456	9682	3
Vp010	256	Picture	MorphM10_00_orig.jpg ; MorphM10_00_UPPER.jpg	4256587	0	1	8816	2	0	next	incorrect	511
Vp010	256	Response	2	4265257	8670	1
Vp010	257	Picture	MorphM7_00_orig.jpg ; MorphM7_00_UPPER.jpg	4265403	0	1	60875	2	0	next	hit	513
Vp010	257	Response	1	4326215	60812	1
Vp010	258	Picture	MorphF9_04_orig.jpg ; MorphF9_00_UPPER.jpg	4326278	0	1	11643	2	0	next	incorrect	515
Vp010	258	Response	2	4337735	11457	1
Vp010	259	Picture	MorphF2_02_orig.jpg ; MorphF2_00_UPPER.jpg	4337921	0	1	10312	2	0	next	incorrect	517
Vp010	259	Response	2	4348134	10213	1
Vp010	260	Picture	MorphM9_02_orig.jpg ; MorphM9_00_UPPER.jpg	4348233	0	1	6819	2	0	next	incorrect	519
Vp010	260	Response	2	4354934	6701	1
Vp010	261	Picture	MorphM1_10_orig.jpg ; MorphM1_10_UPPER.jpg	4355052	0	1	12308	2	0	next	hit	521
Vp010	261	Response	1	4367174	12122	1
Vp010	262	Picture	MorphF9_02_orig.jpg ; MorphF9_10_UPPER.jpg	4367360	0	1	51727	3	0	next	hit	523
Vp010	262	Response	1	4419013	51653	1
Vp010	263	Picture	MorphM10_02_orig.jpg ; MorphM10_00_UPPER.jpg	4419087	0	2	12808	3	0	next	incorrect	525
Vp010	263	Response	2	4431732	12645	1
Vp010	264	Picture	MorphM8_09_orig.jpg ; MorphM8_10_UPPER.jpg	4431895	0	1	8150	2	0	next	hit	527
Vp010	264	Response	1	4439892	7997	1
Vp010	265	Picture	MorphM3_01_orig.jpg ; MorphM3_00_UPPER.jpg	4440045	0	1	7651	2	0	next	incorrect	529
Vp010	265	Response	2	4447571	7526	1
Vp010	266	Picture	MorphM2_03_orig.jpg ; MorphM2_10_UPPER.jpg	4447696	0	1	15135	2	0	next	hit	531
Vp010	266	Response	1	4462691	14995	1
Vp010	267	Picture	MorphM4_06_orig.jpg ; MorphM4_00_UPPER.jpg	4462831	0	1	11310	2	0	next	incorrect	533
Vp010	267	Response	2	4473971	11140	1
Vp010	268	Picture	MorphM7_10_orig.jpg ; MorphM7_10_UPPER.jpg	4474141	0	1	8483	2	0	next	hit	535
Vp010	268	Response	1	4482451	8310	1
Vp010	269	Picture	MorphF8_03_orig.jpg ; MorphF8_00_UPPER.jpg	4482624	0	1	8483	2	0	next	incorrect	537
Vp010	269	Response	2	4491010	8386	1
Vp010	270	Picture	MorphM4_07_orig.jpg ; MorphM4_00_UPPER.jpg	4491107	0	1	8149	3	0	next	incorrect	539
Vp010	270	Response	2	4499090	7983	1
Vp010	271	Picture	MorphF2_08_orig.jpg ; MorphF2_00_UPPER.jpg	4499256	0	2	7984	3	0	next	incorrect	541
Vp010	271	Response	2	4507170	7914	1
Vp010	272	Picture	MorphF3_06_orig.jpg ; MorphF3_10_UPPER.jpg	4507240	0	1	7318	3	0	next	incorrect	543
Vp010	272	Response	2	4514450	7210	1
Vp010	273	Picture	MorphM6_10_orig.jpg ; MorphM6_10_UPPER.jpg	4514558	0	2	12641	3	0	next	incorrect	545
Vp010	273	Response	2	4527089	12531	1
Vp010	274	Picture	MorphF7_00_orig.jpg ; MorphF7_10_UPPER.jpg	4527199	0	1	16633	2	0	next	hit	547
Vp010	274	Response	1	4543729	16530	1
Vp010	275	Picture	MorphF6_05_orig.jpg ; MorphF6_10_UPPER.jpg	4543832	0	1	9314	2	0	next	hit	549
Vp010	275	Response	1	4553008	9176	1
Vp010	276	Picture	MorphF5_10_orig.jpg ; MorphF5_00_UPPER.jpg	4553146	0	1	14470	2	0	next	hit	551
Vp010	276	Response	1	4567488	14342	1
Vp010	277	Picture	MorphF2_07_orig.jpg ; MorphF2_00_UPPER.jpg	4567616	0	1	10479	2	0	next	incorrect	553
Vp010	277	Response	2	4577968	10352	1
Vp010	278	Picture	MorphM4_02_orig.jpg ; MorphM4_10_UPPER.jpg	4578095	0	1	12459	184	0	next	hit	555
Vp010	278	Response	1	4590527	12432	1
Vp010	279	Picture	MorphM6_07_orig.jpg ; MorphM6_00_UPPER.jpg	4590554	0	183	8498	184	0	next	incorrect	557
Vp010	279	Response	2	4598847	8293	1
Vp010	280	Picture	MorphF1_03_orig.jpg ; MorphF1_10_UPPER.jpg	4599052	0	1	19773	188	0	next	incorrect	559
Vp010	280	Response	2	4618767	19715	1
Vp010	281	Picture	MorphF6_06_orig.jpg ; MorphF6_00_UPPER.jpg	4618825	0	187	7671	188	0	next	incorrect	561
Vp010	281	Response	2	4626286	7461	1
Vp010	282	Picture	MorphM9_06_orig.jpg ; MorphM9_00_UPPER.jpg	4626496	0	1	8815	2	0	next	incorrect	563
Vp010	282	Response	2	4635246	8750	1
Vp010	283	Picture	MorphF7_06_orig.jpg ; MorphF7_00_UPPER.jpg	4635311	0	1	9314	2	0	next	hit	565
Vp010	283	Response	1	4644526	9215	1
Vp010	284	Picture	MorphF2_07_orig.jpg ; MorphF2_10_UPPER.jpg	4644625	0	1	8649	2	0	next	hit	567
Vp010	284	Response	1	4653085	8460	1
Vp010	285	Picture	MorphM1_00_orig.jpg ; MorphM1_00_UPPER.jpg	4653274	0	1	13140	2	0	next	incorrect	569
Vp010	285	Response	2	4666285	13011	1
Vp010	286	Picture	MorphM10_06_orig.jpg ; MorphM10_00_UPPER.jpg	4666414	0	1	11975	2	0	next	hit	571
Vp010	286	Response	1	4678205	11791	1
Vp010	287	Picture	MorphF1_06_orig.jpg ; MorphF1_10_UPPER.jpg	4678389	0	1	14471	2	0	next	incorrect	573
Vp010	287	Response	2	4692684	14295	1
Vp010	288	Picture	MorphF2_04_orig.jpg ; MorphF2_00_UPPER.jpg	4692860	0	1	6486	2	0	next	incorrect	575
Vp010	288	Response	2	4699164	6304	1
Vp010	289	Picture	MorphM3_02_orig.jpg ; MorphM3_10_UPPER.jpg	4699346	0	1	7651	3	0	next	incorrect	577
Vp010	289	Response	2	4706844	7498	1
Vp010	290	Picture	MorphF7_01_orig.jpg ; MorphF7_10_UPPER.jpg	4706997	0	2	7818	3	0	next	incorrect	579
Vp010	290	Response	2	4714604	7607	1
Vp010	291	Picture	MorphM7_09_orig.jpg ; MorphM7_10_UPPER.jpg	4714815	0	1	8316	2	0	next	hit	581
Vp010	291	Response	1	4723003	8188	1
Vp010	292	Picture	MorphM9_04_orig.jpg ; MorphM9_10_UPPER.jpg	4723131	0	1	9131	185	0	next	hit	583
Vp010	292	Response	1	4732203	9072	1
Vp010	293	Picture	MorphM2_07_orig.jpg ; MorphM2_10_UPPER.jpg	4732262	0	184	8666	185	0	next	hit	585
Vp010	293	Response	1	4740843	8581	1
Vp010	294	Picture	MorphF1_00_orig.jpg ; MorphF1_00_UPPER.jpg	4740928	0	1	8482	3	0	next	incorrect	587
Vp010	294	Response	2	4749243	8315	1
Vp010	295	Picture	MorphF3_10_orig.jpg ; MorphF3_10_UPPER.jpg	4749410	0	2	6653	4	0	next	incorrect	589
Vp010	295	Response	2	4755882	6472	1
Vp010	296	Picture	MorphF6_10_orig.jpg ; MorphF6_10_UPPER.jpg	4756063	0	2	8649	4	0	next	hit	591
Vp010	296	Response	1	4764682	8619	1
Vp010	297	Picture	MorphM7_09_orig.jpg ; MorphM7_00_UPPER.jpg	4764712	0	2	10812	3	0	next	hit	593
Vp010	297	Response	1	4775402	10690	1
Vp010	298	Picture	MorphF7_05_orig.jpg ; MorphF7_10_UPPER.jpg	4775524	0	1	8648	3	0	next	hit	595
Vp010	298	Response	1	4784042	8518	1
Vp010	299	Picture	MorphM4_05_orig.jpg ; MorphM4_00_UPPER.jpg	4784172	0	2	13288	22	0	next	hit	597
Vp010	299	Response	1	4797401	13229	1
Vp010	300	Picture	MorphF5_02_orig.jpg ; MorphF5_10_UPPER.jpg	4797460	0	20	8501	21	0	next	hit	599
Vp010	300	Response	1	4805881	8421	1
Vp010	301	Picture	MorphF8_08_orig.jpg ; MorphF8_00_UPPER.jpg	4805961	0	1	19460	2	0	next	incorrect	601
Vp010	301	Response	2	4825241	19280	1
Vp010	302	Picture	MorphM4_07_orig.jpg ; MorphM4_10_UPPER.jpg	4825421	0	1	34430	2	0	next	hit	603
Vp010	302	Response	1	4859720	34299	1
Vp010	303	Picture	MorphF2_03_orig.jpg ; MorphF2_00_UPPER.jpg	4859851	0	1	8316	2	0	next	incorrect	605
Vp010	303	Response	2	4868039	8188	1
Vp010	304	Picture	MorphM6_06_orig.jpg ; MorphM6_00_UPPER.jpg	4868167	0	1	11144	2	0	next	incorrect	607
Vp010	304	Response	2	4879079	10912	1
Vp010	305	Picture	MorphM5_01_orig.jpg ; MorphM5_00_UPPER.jpg	4879311	0	1	12474	2	0	next	incorrect	609
Vp010	305	Response	2	4891559	12248	1
Vp010	306	Picture	MorphM8_05_orig.jpg ; MorphM8_10_UPPER.jpg	4891785	0	1	10978	2	0	next	hit	611
Vp010	306	Response	1	4902678	10893	1
Vp010	307	Picture	MorphM7_10_orig.jpg ; MorphM7_00_UPPER.jpg	4902763	0	1	7817	2	0	next	hit	613
Vp010	307	Response	1	4910438	7675	1
Vp010	308	Picture	MorphF1_09_orig.jpg ; MorphF1_00_UPPER.jpg	4910580	0	1	6819	3	0	next	incorrect	615
Vp010	308	Response	2	4917318	6738	1
Vp010	309	Picture	MorphM3_05_orig.jpg ; MorphM3_00_UPPER.jpg	4917399	0	2	8150	4	0	next	incorrect	617
Vp010	309	Response	2	4925317	7918	1
Vp010	310	Picture	MorphM6_04_orig.jpg ; MorphM6_10_UPPER.jpg	4925549	0	2	21623	3	0	next	incorrect	619
Vp010	310	Response	2	4947077	21528	1
Vp010	311	Picture	MorphF10_06_orig.jpg ; MorphF10_00_UPPER.jpg	4947172	0	1	7651	2	0	next	hit	621
Vp010	311	Response	1	4954757	7585	1
Vp010	312	Picture	MorphF7_00_orig.jpg ; MorphF7_00_UPPER.jpg	4954823	0	1	8815	2	0	next	hit	623
Vp010	312	Response	1	4963476	8653	1
Vp010	313	Picture	MorphM1_04_orig.jpg ; MorphM1_00_UPPER.jpg	4963638	0	1	12142	2	0	next	incorrect	625
Vp010	313	Response	2	4975636	11998	1
Vp010	314	Picture	MorphF1_08_orig.jpg ; MorphF1_10_UPPER.jpg	4975780	0	1	8482	2	0	next	incorrect	627
Vp010	314	Response	2	4984196	8416	1
Vp010	315	Picture	MorphF6_06_orig.jpg ; MorphF6_10_UPPER.jpg	4984262	0	1	13972	2	0	next	hit	629
Vp010	315	Response	1	4998036	13774	1
Vp010	316	Picture	MorphM6_02_orig.jpg ; MorphM6_10_UPPER.jpg	4998234	0	1	9148	2	0	next	incorrect	631
Vp010	316	Response	2	5007315	9081	1
Vp010	317	Picture	MorphM8_07_orig.jpg ; MorphM8_10_UPPER.jpg	5007382	0	1	32101	2	0	next	hit	633
Vp010	317	Response	1	5039394	32012	1
Vp010	318	Picture	MorphM9_08_orig.jpg ; MorphM9_00_UPPER.jpg	5039483	0	1	11809	2	0	next	incorrect	635
Vp010	318	Response	2	5051234	11751	1
Vp010	319	Picture	MorphM10_00_orig.jpg ; MorphM10_10_UPPER.jpg	5051292	0	1	11809	2	0	next	hit	637
Vp010	319	Response	1	5062994	11702	1
Vp010	320	Picture	MorphM9_07_orig.jpg ; MorphM9_10_UPPER.jpg	5063101	0	1	11809	2	0	next	hit	639
Vp010	320	Response	1	5074753	11652	1
Vp010	321	Picture	MorphM7_02_orig.jpg ; MorphM7_10_UPPER.jpg	5074910	0	1	11643	2	0	next	hit	641
Vp010	321	Response	1	5086433	11523	1
Vp010	322	Picture	MorphF5_05_orig.jpg ; MorphF5_10_UPPER.jpg	5086553	0	1	7817	2	0	next	hit	643
Vp010	322	Response	1	5094192	7639	1
Vp010	323	Picture	MorphM8_04_orig.jpg ; MorphM8_00_UPPER.jpg	5094370	0	1	8982	2	0	next	hit	645
Vp010	323	Response	1	5103312	8942	1
Vp010	324	Picture	MorphM6_02_orig.jpg ; MorphM6_00_UPPER.jpg	5103352	0	1	8316	2	0	next	incorrect	647
Vp010	324	Response	2	5111472	8120	1
Vp010	325	Picture	MorphF4_01_orig.jpg ; MorphF4_00_UPPER.jpg	5111668	0	1	7152	2	0	next	incorrect	649
Vp010	325	Response	2	5118752	7084	1
Vp010	326	Picture	MorphM3_06_orig.jpg ; MorphM3_00_UPPER.jpg	5118820	0	1	8981	3	0	next	incorrect	651
Vp010	326	Response	2	5127711	8891	1
Vp010	327	Picture	MorphF10_10_orig.jpg ; MorphF10_10_UPPER.jpg	5127801	0	2	8150	4	0	next	hit	653
Vp010	327	Response	1	5135791	7990	1
Vp010	328	Picture	MorphM9_09_orig.jpg ; MorphM9_10_UPPER.jpg	5135951	0	2	8483	3	0	next	hit	655
Vp010	328	Response	1	5144271	8320	1
Vp010	329	Picture	MorphF5_00_orig.jpg ; MorphF5_10_UPPER.jpg	5144434	0	1	7817	3	0	next	hit	657
Vp010	329	Response	1	5152111	7677	1
Vp010	330	Picture	MorphM5_10_orig.jpg ; MorphM5_10_UPPER.jpg	5152251	0	2	9148	3	0	next	hit	659
Vp010	330	Response	1	5161231	8980	1
Vp010	331	Picture	MorphM2_00_orig.jpg ; MorphM2_00_UPPER.jpg	5161399	0	1	10313	2	0	next	incorrect	661
Vp010	331	Response	2	5171630	10231	1
Vp010	332	Picture	MorphF2_09_orig.jpg ; MorphF2_00_UPPER.jpg	5171712	0	1	7132	188	0	next	incorrect	663
Vp010	332	Response	2	5178830	7118	1
Vp010	333	Picture	MorphM10_07_orig.jpg ; MorphM10_00_UPPER.jpg	5178844	0	187	11163	188	0	next	hit	665
Vp010	333	Response	1	5189870	11026	1
Vp010	334	Picture	MorphF1_04_orig.jpg ; MorphF1_10_UPPER.jpg	5190007	0	1	8982	2	0	next	incorrect	667
Vp010	334	Response	2	5198910	8903	1
Vp010	335	Picture	MorphM10_09_orig.jpg ; MorphM10_00_UPPER.jpg	5198989	0	1	11643	2	0	next	hit	669
Vp010	335	Response	1	5210509	11520	1
Vp010	336	Picture	MorphM8_03_orig.jpg ; MorphM8_10_UPPER.jpg	5210632	0	1	11809	2	0	next	hit	671
Vp010	336	Response	1	5222269	11637	1
Vp010	337	Picture	MorphM6_07_orig.jpg ; MorphM6_10_UPPER.jpg	5222441	0	1	17131	3	0	next	hit	673
Vp010	337	Response	1	5239468	17027	1
Vp010	338	Picture	MorphF3_03_orig.jpg ; MorphF3_10_UPPER.jpg	5239572	0	2	7651	3	0	next	incorrect	675
Vp010	338	Response	2	5247148	7576	1
Vp010	339	Picture	MorphM10_04_orig.jpg ; MorphM10_10_UPPER.jpg	5247223	0	1	13639	2	0	next	hit	677
Vp010	339	Response	1	5260828	13605	1
Vp010	340	Picture	MorphF5_03_orig.jpg ; MorphF5_10_UPPER.jpg	5260862	0	1	7984	2	0	next	hit	679
Vp010	340	Response	1	5268667	7805	1
Vp010	341	Picture	MorphM9_09_orig.jpg ; MorphM9_00_UPPER.jpg	5268846	0	1	11642	3	0	next	hit	681
Vp010	341	Response	1	5280427	11581	1
Vp010	342	Picture	MorphM4_08_orig.jpg ; MorphM4_00_UPPER.jpg	5280488	0	2	10479	3	0	next	hit	683
Vp010	342	Response	1	5290907	10419	1
Vp010	343	Picture	MorphF1_06_orig.jpg ; MorphF1_00_UPPER.jpg	5290967	0	1	10312	2	0	next	incorrect	685
Vp010	343	Response	2	5301066	10099	1
Vp010	344	Picture	MorphM7_08_orig.jpg ; MorphM7_10_UPPER.jpg	5301279	0	1	9980	2	0	next	hit	687
Vp010	344	Response	1	5311226	9947	1
Vp010	345	Picture	MorphM10_03_orig.jpg ; MorphM10_10_UPPER.jpg	5311259	0	1	7817	2	0	next	hit	689
Vp010	345	Response	1	5318906	7647	1
Vp010	346	Picture	MorphM8_02_orig.jpg ; MorphM8_00_UPPER.jpg	5319076	0	1	8649	2	0	next	hit	691
Vp010	346	Response	1	5327546	8470	1
Vp010	347	Picture	MorphM5_09_orig.jpg ; MorphM5_10_UPPER.jpg	5327725	0	1	13805	2	0	next	hit	693
Vp010	347	Response	1	5341385	13660	1
Vp010	348	Picture	MorphM8_08_orig.jpg ; MorphM8_10_UPPER.jpg	5341530	0	1	13306	2	0	next	hit	695
Vp010	348	Response	1	5354665	13135	1
Vp010	349	Picture	MorphM9_00_orig.jpg ; MorphM9_00_UPPER.jpg	5354836	0	1	8150	2	0	next	incorrect	697
Vp010	349	Response	2	5362825	7989	1
Vp010	350	Picture	MorphM2_04_orig.jpg ; MorphM2_00_UPPER.jpg	5362986	0	1	8815	2	0	next	incorrect	699
Vp010	350	Response	2	5371624	8638	1
Vp010	351	Picture	MorphF2_00_orig.jpg ; MorphF2_00_UPPER.jpg	5371801	0	1	8483	2	0	next	incorrect	701
Vp010	351	Response	2	5380184	8383	1
Vp010	352	Picture	MorphF6_08_orig.jpg ; MorphF6_10_UPPER.jpg	5380284	0	1	9980	2	0	next	hit	703
Vp010	352	Response	1	5390184	9900	1
Vp010	353	Picture	MorphM10_08_orig.jpg ; MorphM10_10_UPPER.jpg	5390264	0	1	19958	3	0	next	hit	705
Vp010	353	Response	1	5410183	19919	1
Vp010	354	Picture	MorphM4_09_orig.jpg ; MorphM4_00_UPPER.jpg	5410222	0	2	7818	3	0	next	hit	707
Vp010	354	Response	1	5417943	7721	1
Vp010	355	Picture	MorphM9_06_orig.jpg ; MorphM9_10_UPPER.jpg	5418040	0	1	27444	2	0	next	hit	709
Vp010	355	Response	1	5445302	27262	1
Vp010	356	Picture	MorphF2_09_orig.jpg ; MorphF2_10_UPPER.jpg	5445484	0	1	7651	2	0	next	hit	711
Vp010	356	Response	1	5453062	7578	1
Vp010	357	Picture	MorphF3_10_orig.jpg ; MorphF3_00_UPPER.jpg	5453135	0	1	6486	3	0	next	incorrect	713
Vp010	357	Response	2	5459462	6327	1
Vp010	358	Picture	MorphM1_01_orig.jpg ; MorphM1_10_UPPER.jpg	5459621	0	2	11310	4	0	next	hit	715
Vp010	358	Response	1	5470821	11200	1
Vp010	359	Picture	MorphF9_07_orig.jpg ; MorphF9_00_UPPER.jpg	5470931	0	2	10978	3	0	next	incorrect	717
Vp010	359	Response	2	5481781	10850	1
Vp010	360	Picture	MorphF5_06_orig.jpg ; MorphF5_10_UPPER.jpg	5481909	0	1	19959	2	0	next	incorrect	719
Vp010	360	Response	2	5501701	19792	1
Vp010	361	Picture	MorphM4_00_orig.jpg ; MorphM4_00_UPPER.jpg	5501868	0	1	22953	2	0	next	incorrect	721
Vp010	361	Response	2	5524660	22792	1
Vp010	362	Picture	MorphF9_00_orig.jpg ; MorphF9_00_UPPER.jpg	5524821	0	1	7152	2	0	next	incorrect	723
Vp010	362	Response	2	5531940	7119	1
Vp010	363	Picture	MorphF5_05_orig.jpg ; MorphF5_00_UPPER.jpg	5531973	0	1	37257	2	0	next	incorrect	725
Vp010	363	Response	2	5569059	37086	1
Vp010	364	Picture	MorphF8_09_orig.jpg ; MorphF8_10_UPPER.jpg	5569230	0	1	8483	2	0	next	hit	727
Vp010	364	Response	1	5577618	8388	1
Vp010	365	Picture	MorphM1_01_orig.jpg ; MorphM1_00_UPPER.jpg	5577713	0	1	11975	2	0	next	incorrect	729
Vp010	365	Response	2	5589538	11825	1
Vp010	366	Picture	MorphM3_00_orig.jpg ; MorphM3_10_UPPER.jpg	5589688	0	1	9314	2	0	next	incorrect	731
Vp010	366	Response	2	5598818	9130	1
Vp010	367	Picture	MorphF5_00_orig.jpg ; MorphF5_00_UPPER.jpg	5599002	0	1	11144	2	0	next	incorrect	733
Vp010	367	Response	2	5609937	10935	1
Vp010	368	Picture	MorphF10_09_orig.jpg ; MorphF10_10_UPPER.jpg	5610146	0	1	10811	2	0	next	hit	735
Vp010	368	Response	1	5620897	10751	1
Vp010	369	Picture	MorphM9_03_orig.jpg ; MorphM9_10_UPPER.jpg	5620957	0	1	8150	2	0	next	hit	737
Vp010	369	Response	1	5628977	8020	1
Vp010	370	Picture	MorphF1_02_orig.jpg ; MorphF1_00_UPPER.jpg	5629107	0	1	11310	3	0	next	incorrect	739
Vp010	370	Response	2	5640336	11229	1
Vp010	371	Picture	MorphF8_01_orig.jpg ; MorphF8_10_UPPER.jpg	5640417	0	2	53391	3	0	next	incorrect	741
Vp010	371	Response	2	5693695	53278	1
Vp010	372	Picture	MorphF3_09_orig.jpg ; MorphF3_10_UPPER.jpg	5693808	0	1	13805	2	0	next	incorrect	743
Vp010	372	Response	2	5707535	13727	1
Vp010	373	Picture	MorphF8_07_orig.jpg ; MorphF8_10_UPPER.jpg	5707613	0	1	14470	3	0	next	incorrect	745
Vp010	373	Response	2	5722014	14401	1
Vp010	374	Picture	MorphF6_02_orig.jpg ; MorphF6_00_UPPER.jpg	5722083	0	2	7319	3	0	next	incorrect	747
Vp010	374	Response	2	5729294	7211	1
Vp010	375	Picture	MorphM10_01_orig.jpg ; MorphM10_10_UPPER.jpg	5729402	0	1	10811	2	0	next	hit	749
Vp010	375	Response	1	5740094	10692	1
Vp010	376	Picture	MorphF7_03_orig.jpg ; MorphF7_00_UPPER.jpg	5740213	0	1	7817	2	0	next	incorrect	751
Vp010	376	Response	2	5747933	7720	1
Vp010	377	Picture	MorphF8_04_orig.jpg ; MorphF8_10_UPPER.jpg	5748030	0	1	11477	2	0	next	incorrect	753
Vp010	377	Response	2	5759293	11263	1
Vp010	378	Picture	MorphM8_01_orig.jpg ; MorphM8_00_UPPER.jpg	5759507	0	1	13472	2	0	next	incorrect	755
Vp010	378	Response	2	5772812	13305	1
Vp010	379	Picture	MorphF10_10_orig.jpg ; MorphF10_00_UPPER.jpg	5772979	0	1	9647	2	0	next	hit	757
Vp010	379	Response	1	5782492	9513	1
Vp010	380	Picture	MorphF1_00_orig.jpg ; MorphF1_10_UPPER.jpg	5782626	0	1	7485	2	0	next	incorrect	759
Vp010	380	Response	2	5790012	7386	1
Vp010	381	Picture	MorphM8_10_orig.jpg ; MorphM8_10_UPPER.jpg	5790111	0	1	9813	2	0	next	hit	761
Vp010	381	Response	1	5799692	9581	1
Vp010	382	Picture	MorphM3_07_orig.jpg ; MorphM3_10_UPPER.jpg	5799924	0	1	8482	3	0	next	hit	763
Vp010	382	Response	1	5808251	8327	1
Vp010	383	Picture	MorphF8_07_orig.jpg ; MorphF8_00_UPPER.jpg	5808406	0	2	11810	3	0	next	incorrect	765
Vp010	383	Response	2	5820091	11685	1
Vp010	384	Picture	MorphM7_06_orig.jpg ; MorphM7_10_UPPER.jpg	5820216	0	1	11809	2	0	next	hit	767
Vp010	384	Response	1	5831851	11635	1
Vp010	385	Picture	MorphF10_08_orig.jpg ; MorphF10_00_UPPER.jpg	5832025	0	1	7484	2	0	next	hit	769
Vp010	385	Response	1	5839451	7426	1
Vp010	386	Picture	MorphF5_07_orig.jpg ; MorphF5_10_UPPER.jpg	5839509	0	1	9647	2	0	next	hit	771
Vp010	386	Response	1	5849130	9621	1
Vp010	387	Picture	MorphF4_07_orig.jpg ; MorphF4_00_UPPER.jpg	5849156	0	1	13293	182	0	next	hit	773
Vp010	387	Response	1	5862410	13254	1
Vp010	388	Picture	MorphF10_07_orig.jpg ; MorphF10_00_UPPER.jpg	5862449	0	181	12654	182	0	next	incorrect	775
Vp010	388	Response	2	5875050	12601	1
Vp010	389	Picture	MorphF3_02_orig.jpg ; MorphF3_00_UPPER.jpg	5875103	0	1	8649	2	0	next	incorrect	777
Vp010	389	Response	2	5883609	8506	1
Vp010	390	Picture	MorphM6_01_orig.jpg ; MorphM6_10_UPPER.jpg	5883752	0	1	10977	3	0	next	incorrect	779
Vp010	390	Response	2	5894569	10817	1
Vp010	391	Picture	MorphM5_06_orig.jpg ; MorphM5_00_UPPER.jpg	5894729	0	2	14138	3	0	next	incorrect	781
Vp010	391	Response	2	5908729	14000	1
Vp010	392	Picture	MorphM7_04_orig.jpg ; MorphM7_10_UPPER.jpg	5908867	0	1	9481	2	0	next	hit	783
Vp010	392	Response	1	5918168	9301	1
Vp010	393	Picture	MorphM4_04_orig.jpg ; MorphM4_00_UPPER.jpg	5918348	0	1	10977	2	0	next	incorrect	785
Vp010	393	Response	2	5929128	10780	1
Vp010	394	Picture	MorphM3_10_orig.jpg ; MorphM3_00_UPPER.jpg	5929325	0	1	8649	2	0	next	incorrect	787
Vp010	394	Response	2	5937848	8523	1
Vp010	395	Picture	MorphM1_06_orig.jpg ; MorphM1_00_UPPER.jpg	5937974	0	1	10479	2	0	next	incorrect	789
Vp010	395	Response	2	5948407	10433	1
Vp010	396	Picture	MorphM7_02_orig.jpg ; MorphM7_00_UPPER.jpg	5948453	0	1	16632	2	0	next	hit	791
Vp010	396	Response	1	5964967	16514	1
Vp010	397	Picture	MorphF7_02_orig.jpg ; MorphF7_00_UPPER.jpg	5965085	0	1	10978	2	0	next	incorrect	793
Vp010	397	Response	2	5976007	10922	1
Vp010	398	Picture	MorphM1_08_orig.jpg ; MorphM1_10_UPPER.jpg	5976063	0	1	9148	2	0	next	incorrect	795
Vp010	398	Response	2	5985126	9063	1
Vp010	399	Picture	MorphF4_09_orig.jpg ; MorphF4_00_UPPER.jpg	5985211	0	1	36758	2	0	next	hit	797
Vp010	399	Response	1	6021845	36634	1
Vp010	400	Picture	MorphF7_01_orig.jpg ; MorphF7_00_UPPER.jpg	6021969	0	1	8316	2	0	next	incorrect	799
Vp010	400	Response	2	6030165	8196	1
Vp010	401	Picture	MorphF6_02_orig.jpg ; MorphF6_10_UPPER.jpg	6030285	0	1	9148	2	0	next	hit	801
Vp010	401	Response	1	6039285	9000	1
Vp010	402	Picture	MorphM8_07_orig.jpg ; MorphM8_00_UPPER.jpg	6039433	0	1	9647	2	0	next	hit	803
Vp010	402	Response	1	6048964	9531	1
Vp010	403	Picture	MorphF4_06_orig.jpg ; MorphF4_10_UPPER.jpg	6049080	0	1	7318	2	0	next	hit	805
Vp010	403	Response	1	6056324	7244	1
Vp010	404	Picture	MorphM9_01_orig.jpg ; MorphM9_00_UPPER.jpg	6056398	0	1	11793	185	0	next	incorrect	807
Vp010	404	Response	2	6068164	11766	1
Vp010	405	Picture	MorphF7_09_orig.jpg ; MorphF7_00_UPPER.jpg	6068191	0	184	9164	185	0	next	incorrect	809
Vp010	405	Response	2	6077204	9013	1
Vp010	406	Picture	MorphM4_01_orig.jpg ; MorphM4_10_UPPER.jpg	6077355	0	1	12308	3	0	next	hit	811
Vp010	406	Response	1	6089523	12168	1
Vp010	407	Picture	MorphF1_01_orig.jpg ; MorphF1_10_UPPER.jpg	6089663	0	2	6986	3	0	next	incorrect	813
Vp010	407	Response	2	6096483	6820	1
Vp010	408	Picture	MorphM2_04_orig.jpg ; MorphM2_10_UPPER.jpg	6096649	0	1	12973	3	0	next	incorrect	815
Vp010	408	Response	2	6109523	12874	1
Vp010	409	Picture	MorphF3_03_orig.jpg ; MorphF3_00_UPPER.jpg	6109622	0	2	7984	3	0	next	incorrect	817
Vp010	409	Response	2	6117522	7900	1
Vp010	410	Picture	MorphF5_10_orig.jpg ; MorphF5_10_UPPER.jpg	6117606	0	1	10645	2	0	next	hit	819
Vp010	410	Response	1	6128162	10556	1
Vp010	411	Picture	MorphF10_09_orig.jpg ; MorphF10_00_UPPER.jpg	6128251	0	1	20292	2	0	next	incorrect	821
Vp010	411	Response	2	6148482	20231	1
Vp010	412	Picture	MorphM3_04_orig.jpg ; MorphM3_10_UPPER.jpg	6148543	0	1	12141	2	0	next	incorrect	823
Vp010	412	Response	2	6160561	12018	1
Vp010	413	Picture	MorphF10_05_orig.jpg ; MorphF10_10_UPPER.jpg	6160684	0	1	9315	2	0	next	hit	825
Vp010	413	Response	1	6169921	9237	1
Vp010	414	Picture	MorphF6_10_orig.jpg ; MorphF6_00_UPPER.jpg	6169999	0	1	14304	2	0	next	incorrect	827
Vp010	414	Response	2	6184160	14161	1
Vp010	415	Picture	MorphF8_02_orig.jpg ; MorphF8_00_UPPER.jpg	6184303	0	1	16300	2	0	next	incorrect	829
Vp010	415	Response	2	6200480	16177	1
Vp010	416	Picture	MorphM1_08_orig.jpg ; MorphM1_00_UPPER.jpg	6200603	0	1	12141	2	0	next	incorrect	831
Vp010	416	Response	2	6212639	12036	1
Vp010	417	Picture	MorphM5_00_orig.jpg ; MorphM5_10_UPPER.jpg	6212744	0	1	8150	2	0	next	incorrect	833
Vp010	417	Response	2	6220799	8055	1
Vp010	418	Picture	MorphF10_00_orig.jpg ; MorphF10_00_UPPER.jpg	6220894	0	1	22953	2	0	next	incorrect	835
Vp010	418	Response	2	6243679	22785	1
Vp010	419	Picture	MorphF8_01_orig.jpg ; MorphF8_00_UPPER.jpg	6243847	0	1	6986	2	0	next	incorrect	837
Vp010	419	Response	2	6250718	6871	1
Vp010	420	Picture	MorphM4_10_orig.jpg ; MorphM4_00_UPPER.jpg	6250833	0	1	14803	2	0	next	incorrect	839
Vp010	420	Response	2	6265438	14605	1
Vp010	421	Picture	MorphF6_00_orig.jpg ; MorphF6_10_UPPER.jpg	6265636	0	1	9480	3	0	next	hit	841
Vp010	421	Response	1	6274958	9322	1
Vp010	422	Picture	MorphF2_06_orig.jpg ; MorphF2_00_UPPER.jpg	6275116	0	2	10645	3	0	next	incorrect	843
Vp010	422	Response	2	6285597	10481	1
Vp010	423	Picture	MorphF4_02_orig.jpg ; MorphF4_10_UPPER.jpg	6285761	0	1	14970	2	0	next	hit	845
Vp010	423	Response	1	6300637	14876	1
Vp010	424	Picture	MorphF6_04_orig.jpg ; MorphF6_00_UPPER.jpg	6300731	0	1	16300	2	0	next	incorrect	847
Vp010	424	Response	2	6316957	16226	1
Vp010	425	Picture	MorphF9_00_orig.jpg ; MorphF9_10_UPPER.jpg	6317031	0	1	11642	3	0	next	hit	849
Vp010	425	Response	1	6328476	11445	1
Vp010	426	Picture	MorphF6_01_orig.jpg ; MorphF6_10_UPPER.jpg	6328673	0	2	8483	3	0	next	hit	851
Vp010	426	Response	1	6337036	8363	1
Vp010	427	Picture	MorphF4_09_orig.jpg ; MorphF4_10_UPPER.jpg	6337156	0	1	7318	2	0	next	hit	853
Vp010	427	Response	1	6344316	7160	1
Vp010	428	Picture	MorphF3_05_orig.jpg ; MorphF3_00_UPPER.jpg	6344474	0	1	7651	2	0	next	incorrect	855
Vp010	428	Response	2	6352075	7601	1
Vp010	429	Picture	MorphF10_08_orig.jpg ; MorphF10_10_UPPER.jpg	6352125	0	1	10146	2	0	next	hit	857
Vp010	429	Response	1	6362155	10030	1
Vp010	430	Picture	MorphF1_04_orig.jpg ; MorphF1_00_UPPER.jpg	6362271	0	1	16134	2	0	next	incorrect	859
Vp010	430	Response	2	6378315	16044	1
Vp010	431	Picture	MorphM4_03_orig.jpg ; MorphM4_00_UPPER.jpg	6378405	0	1	14969	2	0	next	hit	861
Vp010	431	Response	1	6393274	14869	1
Vp010	432	Picture	MorphM8_00_orig.jpg ; MorphM8_10_UPPER.jpg	6393374	0	1	11976	2	0	next	hit	863
Vp010	432	Response	1	6405194	11820	1
Vp010	433	Picture	MorphM4_06_orig.jpg ; MorphM4_10_UPPER.jpg	6405350	0	1	8815	2	0	next	hit	865
Vp010	433	Response	1	6413994	8644	1
Vp010	434	Picture	MorphM2_08_orig.jpg ; MorphM2_10_UPPER.jpg	6414165	0	1	11310	2	0	next	hit	867
Vp010	434	Response	1	6425273	11108	1
Vp010	435	Picture	MorphM1_03_orig.jpg ; MorphM1_00_UPPER.jpg	6425475	0	1	7651	2	0	next	incorrect	869
Vp010	435	Response	2	6433033	7558	1
Vp010	436	Picture	MorphF1_05_orig.jpg ; MorphF1_00_UPPER.jpg	6433126	0	1	7984	2	0	next	incorrect	871
Vp010	436	Response	2	6441033	7907	1
Vp010	437	Picture	MorphM1_04_orig.jpg ; MorphM1_10_UPPER.jpg	6441110	0	1	10478	2	0	next	hit	873
Vp010	437	Response	1	6451512	10402	1
Vp010	438	Picture	MorphM7_00_orig.jpg ; MorphM7_10_UPPER.jpg	6451588	0	1	7817	3	0	next	hit	875
Vp010	438	Response	1	6459272	7684	1
Vp010	439	Picture	MorphM1_02_orig.jpg ; MorphM1_00_UPPER.jpg	6459405	0	2	8982	3	0	next	incorrect	877
Vp010	439	Response	2	6468312	8907	1
Vp010	440	Picture	MorphF6_00_orig.jpg ; MorphF6_00_UPPER.jpg	6468387	0	1	11809	2	0	next	incorrect	879
Vp010	440	Response	2	6479992	11605	1
Vp010	441	Picture	MorphF7_10_orig.jpg ; MorphF7_00_UPPER.jpg	6480196	0	1	12308	2	0	next	incorrect	881
Vp010	441	Response	2	6492471	12275	1
Vp010	442	Picture	MorphM3_02_orig.jpg ; MorphM3_00_UPPER.jpg	6492504	0	1	13128	180	0	next	incorrect	883
Vp010	442	Response	2	6505590	13086	2
Vp010	443	Picture	MorphM5_07_orig.jpg ; MorphM5_00_LOWER.jpg	6505632	0	179	11987	181	0	next	hit	885
Vp010	443	Response	1	6517431	11799	1
Vp010	444	Picture	MorphF9_02_orig.jpg ; MorphF9_00_LOWER.jpg	6517619	0	2	30105	4	0	next	incorrect	887
Vp010	444	Response	2	6547670	30051	1
Vp010	445	Picture	MorphF10_09_orig.jpg ; MorphF10_10_LOWER.jpg	6547724	0	2	9481	3	0	next	hit	889
Vp010	445	Response	1	6557029	9305	1
Vp010	446	Picture	MorphF2_00_orig.jpg ; MorphF2_10_LOWER.jpg	6557205	0	1	8150	2	0	next	incorrect	891
Vp010	446	Response	2	6565269	8064	1
Vp010	447	Picture	MorphM4_00_orig.jpg ; MorphM4_00_LOWER.jpg	6565355	0	1	103288	2	0	next	incorrect	893
Vp010	447	Response	2	6668467	103112	1
Vp010	448	Picture	MorphM2_05_orig.jpg ; MorphM2_00_LOWER.jpg	6668643	0	1	20126	2	0	next	incorrect	895
Vp010	448	Response	2	6688626	19983	1
Vp010	449	Picture	MorphM9_01_orig.jpg ; MorphM9_10_LOWER.jpg	6688769	0	1	9314	2	0	next	incorrect	897
Vp010	449	Response	2	6697985	9216	1
Vp010	450	Picture	MorphF9_02_orig.jpg ; MorphF9_10_LOWER.jpg	6698083	0	1	11975	2	0	next	hit	899
Vp010	450	Response	1	6709825	11742	1
Vp010	451	Picture	MorphF7_04_orig.jpg ; MorphF7_00_LOWER.jpg	6710058	0	1	8150	2	0	next	hit	901
Vp010	451	Response	1	6718065	8007	1
Vp010	452	Picture	MorphF8_08_orig.jpg ; MorphF8_00_LOWER.jpg	6718208	0	1	7651	2	0	next	hit	903
Vp010	452	Response	1	6725664	7456	1
Vp010	453	Picture	MorphF4_00_orig.jpg ; MorphF4_00_LOWER.jpg	6725859	0	1	11643	2	0	next	incorrect	905
Vp010	453	Response	2	6737344	11485	1
Vp010	454	Picture	MorphM5_00_orig.jpg ; MorphM5_00_LOWER.jpg	6737502	0	1	18130	2	0	next	hit	907
Vp010	454	Response	1	6755504	18002	1
Vp010	455	Picture	MorphM4_03_orig.jpg ; MorphM4_10_LOWER.jpg	6755632	0	1	8968	182	0	next	hit	909
Vp010	455	Response	1	6764543	8911	1
Vp010	456	Picture	MorphF1_05_orig.jpg ; MorphF1_00_LOWER.jpg	6764600	0	181	12987	182	0	next	hit	911
Vp010	456	Response	1	6777503	12903	1
Vp010	457	Picture	MorphM5_03_orig.jpg ; MorphM5_00_LOWER.jpg	6777587	0	1	7651	2	0	next	hit	913
Vp010	457	Response	1	6785183	7596	1
Vp010	458	Picture	MorphF7_09_orig.jpg ; MorphF7_00_LOWER.jpg	6785238	0	1	7983	2	0	next	hit	915
Vp010	458	Response	1	6793182	7944	1
Vp010	459	Picture	MorphF2_06_orig.jpg ; MorphF2_10_LOWER.jpg	6793221	0	1	8150	2	0	next	hit	917
Vp010	459	Response	1	6801262	8041	1
Vp010	460	Picture	MorphM10_02_orig.jpg ; MorphM10_00_LOWER.jpg	6801371	0	1	8316	3	0	next	incorrect	919
Vp010	460	Response	2	6809502	8131	1
Vp010	461	Picture	MorphF1_02_orig.jpg ; MorphF1_00_LOWER.jpg	6809687	0	2	7634	187	0	next	incorrect	921
Vp010	461	Response	2	6817262	7575	1
Vp010	462	Picture	MorphF8_03_orig.jpg ; MorphF8_10_LOWER.jpg	6817321	0	185	14155	186	0	next	incorrect	923
Vp010	462	Response	2	6831341	14020	1
Vp010	463	Picture	MorphM6_05_orig.jpg ; MorphM6_10_LOWER.jpg	6831476	0	1	23618	2	0	next	hit	925
Vp010	463	Response	1	6855021	23545	1
Vp010	464	Picture	MorphF8_07_orig.jpg ; MorphF8_10_LOWER.jpg	6855094	0	1	21290	2	0	next	hit	927
Vp010	464	Response	1	6876220	21126	1
Vp010	465	Picture	MorphF10_08_orig.jpg ; MorphF10_00_LOWER.jpg	6876384	0	1	7485	2	0	next	hit	929
Vp010	465	Response	1	6883660	7276	1
Vp010	466	Picture	MorphM2_01_orig.jpg ; MorphM2_00_LOWER.jpg	6883869	0	1	8970	180	0	next	incorrect	931
Vp010	466	Response	2	6892780	8911	1
Vp010	467	Picture	MorphM6_00_orig.jpg ; MorphM6_00_LOWER.jpg	6892839	0	179	8494	180	0	next	incorrect	933
Vp010	467	Response	2	6901179	8340	1
Vp010	468	Picture	MorphM8_06_orig.jpg ; MorphM8_00_LOWER.jpg	6901333	0	1	23784	3	0	next	incorrect	935
Vp010	468	Response	2	6925019	23686	1
Vp010	469	Picture	MorphF5_04_orig.jpg ; MorphF5_00_LOWER.jpg	6925117	0	2	6820	3	0	next	incorrect	937
Vp010	469	Response	2	6931818	6701	1
Vp010	470	Picture	MorphF8_07_orig.jpg ; MorphF8_00_LOWER.jpg	6931937	0	1	15801	2	0	next	incorrect	939
Vp010	470	Response	2	6947578	15641	1
Vp010	471	Picture	MorphM10_04_orig.jpg ; MorphM10_00_LOWER.jpg	6947738	0	1	7318	2	0	next	hit	941
Vp010	471	Response	1	6954938	7200	1
Vp010	472	Picture	MorphF9_00_orig.jpg ; MorphF9_10_LOWER.jpg	6955056	0	1	13971	3	0	next	hit	943
Vp010	472	Response	1	6968857	13801	1
Vp010	473	Picture	MorphF3_05_orig.jpg ; MorphF3_10_LOWER.jpg	6969027	0	2	18130	3	0	next	hit	945
Vp010	473	Response	1	6987097	18070	1
Vp010	474	Picture	MorphM8_00_orig.jpg ; MorphM8_00_LOWER.jpg	6987157	0	1	9148	2	0	next	hit	947
Vp010	474	Response	1	6996137	8980	1
Vp010	475	Picture	MorphF7_10_orig.jpg ; MorphF7_10_LOWER.jpg	6996305	0	1	7651	2	0	next	hit	949
Vp010	475	Response	1	7003736	7431	1
Vp010	476	Picture	MorphF8_06_orig.jpg ; MorphF8_10_LOWER.jpg	7003956	0	1	8799	185	0	next	hit	951
Vp010	476	Response	1	7012696	8740	1
Vp010	477	Picture	MorphF1_09_orig.jpg ; MorphF1_10_LOWER.jpg	7012755	0	184	15817	185	0	next	hit	953
Vp010	477	Response	1	7028456	15701	1
Vp010	478	Picture	MorphM6_08_orig.jpg ; MorphM6_10_LOWER.jpg	7028572	0	1	9314	2	0	next	hit	955
Vp010	478	Response	1	7037735	9163	1
Vp010	479	Picture	MorphF9_08_orig.jpg ; MorphF9_00_LOWER.jpg	7037886	0	1	8317	2	0	next	hit	957
Vp010	479	Response	1	7046055	8169	1
Vp010	480	Picture	MorphM9_05_orig.jpg ; MorphM9_10_LOWER.jpg	7046203	0	1	7983	2	0	next	hit	959
Vp010	480	Response	1	7054055	7852	1
Vp010	481	Picture	MorphM4_07_orig.jpg ; MorphM4_00_LOWER.jpg	7054186	0	1	11809	2	0	next	hit	961
Vp010	481	Response	1	7065894	11708	1
Vp010	482	Picture	MorphF9_08_orig.jpg ; MorphF9_10_LOWER.jpg	7065995	0	1	8649	2	0	next	hit	963
Vp010	482	Response	1	7074454	8459	1
Vp010	483	Picture	MorphF10_06_orig.jpg ; MorphF10_10_LOWER.jpg	7074644	0	1	8982	2	0	next	hit	965
Vp010	483	Response	1	7083574	8930	1
Vp010	484	Picture	MorphM2_08_orig.jpg ; MorphM2_10_LOWER.jpg	7083626	0	1	9801	181	0	next	hit	967
Vp010	484	Response	1	7093414	9788	1
Vp010	485	Picture	MorphM3_00_orig.jpg ; MorphM3_00_LOWER.jpg	7093427	0	180	10491	181	0	next	incorrect	969
Vp010	485	Response	2	7103733	10306	1
Vp010	486	Picture	MorphM2_07_orig.jpg ; MorphM2_00_LOWER.jpg	7103918	0	1	7983	2	0	next	hit	971
Vp010	486	Response	1	7111733	7815	1
Vp010	487	Picture	MorphF7_05_orig.jpg ; MorphF7_00_LOWER.jpg	7111901	0	1	11809	3	0	next	hit	973
Vp010	487	Response	1	7123493	11592	1
Vp010	488	Picture	MorphF4_01_orig.jpg ; MorphF4_10_LOWER.jpg	7123710	0	2	7818	3	0	next	incorrect	975
Vp010	488	Response	2	7131333	7623	1
Vp010	489	Picture	MorphF10_04_orig.jpg ; MorphF10_00_LOWER.jpg	7131528	0	1	15302	2	0	next	incorrect	977
Vp010	489	Response	2	7146772	15244	1
Vp010	490	Picture	MorphM8_10_orig.jpg ; MorphM8_00_LOWER.jpg	7146830	0	1	20957	2	0	next	hit	979
Vp010	490	Response	1	7167731	20901	1
Vp010	491	Picture	MorphM6_10_orig.jpg ; MorphM6_10_LOWER.jpg	7167787	0	1	7983	3	0	next	hit	981
Vp010	491	Response	1	7175651	7864	1
Vp010	492	Picture	MorphM7_08_orig.jpg ; MorphM7_10_LOWER.jpg	7175770	0	2	8816	3	0	next	hit	983
Vp010	492	Response	1	7184451	8681	1
Vp010	493	Picture	MorphM6_01_orig.jpg ; MorphM6_10_LOWER.jpg	7184586	0	1	10312	2	0	next	incorrect	985
Vp010	493	Response	2	7194851	10265	1
Vp010	494	Picture	MorphM3_00_orig.jpg ; MorphM3_10_LOWER.jpg	7194898	0	1	11809	2	0	next	incorrect	987
Vp010	494	Response	2	7206530	11632	1
Vp010	495	Picture	MorphM1_03_orig.jpg ; MorphM1_10_LOWER.jpg	7206707	0	1	10146	2	0	next	incorrect	989
Vp010	495	Response	2	7216770	10063	1
Vp010	496	Picture	MorphF5_01_orig.jpg ; MorphF5_00_LOWER.jpg	7216853	0	1	7983	3	0	next	incorrect	991
Vp010	496	Response	2	7224770	7917	1
Vp010	497	Picture	MorphM6_00_orig.jpg ; MorphM6_10_LOWER.jpg	7224836	0	2	11144	3	0	next	incorrect	993
Vp010	497	Response	2	7235889	11053	1
Vp010	498	Picture	MorphF2_01_orig.jpg ; MorphF2_00_LOWER.jpg	7235980	0	1	14970	2	0	next	incorrect	995
Vp010	498	Response	2	7250849	14869	1
Vp010	499	Picture	MorphM8_01_orig.jpg ; MorphM8_00_LOWER.jpg	7250950	0	1	16798	3	0	next	incorrect	997
Vp010	499	Response	2	7267649	16699	1
Vp010	500	Picture	MorphM3_10_orig.jpg ; MorphM3_00_LOWER.jpg	7267748	0	2	21290	3	0	next	incorrect	999
Vp010	500	Response	2	7288928	21180	1
Vp010	501	Picture	MorphF3_00_orig.jpg ; MorphF3_10_LOWER.jpg	7289038	0	1	7984	2	0	next	incorrect	1001
Vp010	501	Response	2	7296928	7890	1
Vp010	502	Picture	MorphM4_07_orig.jpg ; MorphM4_10_LOWER.jpg	7297022	0	1	12807	2	0	next	hit	1003
Vp010	502	Response	1	7309647	12625	1
Vp010	503	Picture	MorphF9_03_orig.jpg ; MorphF9_00_LOWER.jpg	7309829	0	1	20292	2	0	next	incorrect	1005
Vp010	503	Response	2	7330047	20218	1
Vp010	504	Picture	MorphM6_04_orig.jpg ; MorphM6_10_LOWER.jpg	7330121	0	1	8316	2	0	next	incorrect	1007
Vp010	504	Response	2	7338367	8246	1
Vp010	505	Picture	MorphM3_02_orig.jpg ; MorphM3_00_LOWER.jpg	7338437	0	1	12641	2	0	next	incorrect	1009
Vp010	505	Response	2	7350926	12489	1
Vp010	506	Picture	MorphM1_04_orig.jpg ; MorphM1_10_LOWER.jpg	7351078	0	1	10146	2	0	next	incorrect	1011
Vp010	506	Response	2	7361006	9928	1
Vp010	507	Picture	MorphF6_05_orig.jpg ; MorphF6_10_LOWER.jpg	7361224	0	1	9314	2	0	next	hit	1013
Vp010	507	Response	1	7370445	9221	1
Vp010	508	Picture	MorphM8_05_orig.jpg ; MorphM8_10_LOWER.jpg	7370538	0	1	10811	2	0	next	hit	1015
Vp010	508	Response	1	7381245	10707	1
Vp010	509	Picture	MorphM6_04_orig.jpg ; MorphM6_00_LOWER.jpg	7381349	0	1	15136	2	0	next	incorrect	1017
Vp010	509	Response	2	7396365	15016	1
Vp010	510	Picture	MorphF4_05_orig.jpg ; MorphF4_00_LOWER.jpg	7396485	0	1	9480	2	0	next	incorrect	1019
Vp010	510	Response	2	7405884	9399	1
Vp010	511	Picture	MorphF10_05_orig.jpg ; MorphF10_10_LOWER.jpg	7405965	0	1	51229	2	0	next	incorrect	1021
Vp010	511	Response	2	7457003	51038	1
Vp010	512	Picture	MorphM5_02_orig.jpg ; MorphM5_00_LOWER.jpg	7457194	0	1	12640	2	0	next	incorrect	1023
Vp010	512	Response	2	7469803	12609	1
Vp010	513	Picture	MorphF6_00_orig.jpg ; MorphF6_10_LOWER.jpg	7469834	0	1	8649	2	0	next	hit	1025
Vp010	513	Response	1	7478362	8528	1
Vp010	514	Picture	MorphM7_06_orig.jpg ; MorphM7_10_LOWER.jpg	7478483	0	1	13639	2	0	next	hit	1027
Vp010	514	Response	1	7492042	13559	1
Vp010	515	Picture	MorphF5_06_orig.jpg ; MorphF5_10_LOWER.jpg	7492122	0	1	9148	2	0	next	hit	1029
Vp010	515	Response	1	7501162	9040	1
Vp010	516	Picture	MorphM5_07_orig.jpg ; MorphM5_10_LOWER.jpg	7501270	0	1	15634	3	0	next	hit	1031
Vp010	516	Response	1	7516761	15491	1
Vp010	517	Picture	MorphM4_04_orig.jpg ; MorphM4_10_LOWER.jpg	7516904	0	2	11311	3	0	next	hit	1033
Vp010	517	Response	1	7528121	11217	1
Vp010	518	Picture	MorphM2_08_orig.jpg ; MorphM2_00_LOWER.jpg	7528215	0	1	13139	3	0	next	hit	1035
Vp010	518	Response	1	7541240	13025	1
Vp010	519	Picture	MorphF6_02_orig.jpg ; MorphF6_10_LOWER.jpg	7541354	0	2	8816	3	0	next	incorrect	1037
Vp010	519	Response	2	7550040	8686	1
Vp010	520	Picture	MorphM4_10_orig.jpg ; MorphM4_10_LOWER.jpg	7550170	0	1	37922	2	0	next	hit	1039
Vp010	520	Response	1	7587879	37709	1
Vp010	521	Picture	MorphM2_09_orig.jpg ; MorphM2_10_LOWER.jpg	7588092	0	1	6819	2	0	next	hit	1041
Vp010	521	Response	1	7594758	6666	2
Vp010	522	Picture	MorphF8_05_orig.jpg ; MorphF8_10_LOWER.jpg	7594911	0	1	8815	3	0	next	incorrect	1043
Vp010	522	Response	2	7603559	8648	1
Vp010	523	Picture	MorphF4_03_orig.jpg ; MorphF4_10_LOWER.jpg	7603726	0	2	6820	3	0	next	incorrect	1045
Vp010	523	Response	2	7610358	6632	1
Vp010	524	Picture	MorphM4_02_orig.jpg ; MorphM4_00_LOWER.jpg	7610546	0	1	6986	2	0	next	incorrect	1047
Vp010	524	Response	2	7617318	6772	1
Vp010	525	Picture	MorphF5_08_orig.jpg ; MorphF5_00_LOWER.jpg	7617532	0	1	9147	3	0	next	hit	1049
Vp010	525	Response	1	7626598	9066	1
Vp010	526	Picture	MorphF8_02_orig.jpg ; MorphF8_10_LOWER.jpg	7626679	0	2	6321	3	0	next	incorrect	1051
Vp010	526	Response	2	7632918	6239	1
Vp010	527	Picture	MorphM5_05_orig.jpg ; MorphM5_00_LOWER.jpg	7633000	0	1	10146	2	0	next	incorrect	1053
Vp010	527	Response	2	7643077	10077	1
Vp010	528	Picture	MorphF2_02_orig.jpg ; MorphF2_00_LOWER.jpg	7643146	0	1	8150	2	0	next	incorrect	1055
Vp010	528	Response	2	7651237	8091	1
Vp010	529	Picture	MorphM7_00_orig.jpg ; MorphM7_10_LOWER.jpg	7651296	0	1	9314	2	0	next	hit	1057
Vp010	529	Response	1	7660517	9221	1
Vp010	530	Picture	MorphM10_04_orig.jpg ; MorphM10_10_LOWER.jpg	7660610	0	1	6819	2	0	next	hit	1059
Vp010	530	Response	1	7667317	6707	1
Vp010	531	Picture	MorphF4_02_orig.jpg ; MorphF4_10_LOWER.jpg	7667429	0	1	10479	2	0	next	hit	1061
Vp010	531	Response	1	7677716	10287	1
Vp010	532	Picture	MorphM1_09_orig.jpg ; MorphM1_00_LOWER.jpg	7677908	0	1	13140	2	0	next	hit	1063
Vp010	532	Response	1	7690916	13008	1
Vp010	533	Picture	MorphF6_00_orig.jpg ; MorphF6_00_LOWER.jpg	7691048	0	1	8481	3	0	next	incorrect	1065
Vp010	533	Response	2	7699396	8348	1
Vp010	534	Picture	MorphF2_10_orig.jpg ; MorphF2_10_LOWER.jpg	7699529	0	2	12309	3	0	next	hit	1067
Vp010	534	Response	1	7711635	12106	1
Vp010	535	Picture	MorphM6_07_orig.jpg ; MorphM6_10_LOWER.jpg	7711838	0	1	11809	2	0	next	incorrect	1069
Vp010	535	Response	2	7723475	11637	1
Vp010	536	Picture	MorphM10_02_orig.jpg ; MorphM10_10_LOWER.jpg	7723647	0	1	20957	3	0	next	incorrect	1071
Vp010	536	Response	2	7744515	20868	1
Vp010	537	Picture	MorphM5_09_orig.jpg ; MorphM5_00_LOWER.jpg	7744604	0	2	13972	3	0	next	incorrect	1073
Vp010	537	Response	2	7758514	13910	1
Vp010	538	Picture	MorphM6_09_orig.jpg ; MorphM6_00_LOWER.jpg	7758576	0	1	13805	2	0	next	hit	1075
Vp010	538	Response	1	7772274	13698	1
Vp010	539	Picture	MorphF5_02_orig.jpg ; MorphF5_10_LOWER.jpg	7772381	0	1	7817	2	0	next	incorrect	1077
Vp010	539	Response	2	7780113	7732	1
Vp010	540	Picture	MorphM9_10_orig.jpg ; MorphM9_10_LOWER.jpg	7780198	0	1	11643	2	0	next	hit	1079
Vp010	540	Response	1	7791793	11595	1
Vp010	541	Picture	MorphF7_03_orig.jpg ; MorphF7_10_LOWER.jpg	7791841	0	1	14138	2	0	next	hit	1081
Vp010	541	Response	1	7805873	14032	1
Vp010	542	Picture	MorphF9_06_orig.jpg ; MorphF9_00_LOWER.jpg	7805979	0	1	10977	2	0	next	hit	1083
Vp010	542	Response	1	7816912	10933	1
Vp010	543	Picture	MorphF5_00_orig.jpg ; MorphF5_00_LOWER.jpg	7816956	0	1	14304	2	0	next	incorrect	1085
Vp010	543	Response	2	7831072	14116	1
Vp010	544	Picture	MorphM4_08_orig.jpg ; MorphM4_10_LOWER.jpg	7831260	0	1	20292	2	0	next	hit	1087
Vp010	544	Response	1	7851471	20211	1
Vp010	545	Picture	MorphM7_07_orig.jpg ; MorphM7_00_LOWER.jpg	7851552	0	1	10977	2	0	next	hit	1089
Vp010	545	Response	1	7862431	10879	1
Vp010	546	Picture	MorphF1_09_orig.jpg ; MorphF1_00_LOWER.jpg	7862529	0	1	7319	2	0	next	incorrect	1091
Vp010	546	Response	2	7869711	7182	1
Vp010	547	Picture	MorphM9_09_orig.jpg ; MorphM9_10_LOWER.jpg	7869848	0	1	10811	2	0	next	incorrect	1093
Vp010	547	Response	2	7880590	10742	1
Vp010	548	Picture	MorphM4_09_orig.jpg ; MorphM4_10_LOWER.jpg	7880659	0	1	10977	2	0	next	hit	1095
Vp010	548	Response	1	7891470	10811	1
Vp010	549	Picture	MorphF8_04_orig.jpg ; MorphF8_10_LOWER.jpg	7891636	0	1	8982	2	0	next	incorrect	1097
Vp010	549	Response	2	7900430	8794	1
Vp010	550	Picture	MorphF1_07_orig.jpg ; MorphF1_10_LOWER.jpg	7900618	0	1	7984	2	0	next	incorrect	1099
Vp010	550	Response	2	7908510	7892	1
Vp010	551	Picture	MorphM5_08_orig.jpg ; MorphM5_10_LOWER.jpg	7908602	0	1	10644	3	0	next	incorrect	1101
Vp010	551	Response	2	7919069	10467	1
Vp010	552	Picture	MorphM10_09_orig.jpg ; MorphM10_00_LOWER.jpg	7919246	0	2	8982	3	0	next	hit	1103
Vp010	552	Response	1	7928109	8863	1
Vp010	553	Picture	MorphM1_02_orig.jpg ; MorphM1_00_LOWER.jpg	7928228	0	1	10146	2	0	next	incorrect	1105
Vp010	553	Response	2	7938189	9961	1
Vp010	554	Picture	MorphM6_06_orig.jpg ; MorphM6_10_LOWER.jpg	7938374	0	1	7651	2	0	next	incorrect	1107
Vp010	554	Response	2	7945948	7574	1
Vp010	555	Picture	MorphF7_05_orig.jpg ; MorphF7_10_LOWER.jpg	7946025	0	1	8150	2	0	next	incorrect	1109
Vp010	555	Response	2	7954028	8003	1
Vp010	556	Picture	MorphF10_05_orig.jpg ; MorphF10_00_LOWER.jpg	7954175	0	1	19793	2	0	next	hit	1111
Vp010	556	Response	1	7973868	19693	1
Vp010	557	Picture	MorphM8_02_orig.jpg ; MorphM8_00_LOWER.jpg	7973968	0	1	9979	2	0	next	hit	1113
Vp010	557	Response	1	7983787	9819	1
Vp010	558	Picture	MorphF8_01_orig.jpg ; MorphF8_00_LOWER.jpg	7983947	0	1	9980	2	0	next	incorrect	1115
Vp010	558	Response	2	7993867	9920	1
Vp010	559	Picture	MorphF5_08_orig.jpg ; MorphF5_10_LOWER.jpg	7993927	0	1	11144	2	0	next	hit	1117
Vp010	559	Response	1	8004907	10980	1
Vp010	560	Picture	MorphF8_09_orig.jpg ; MorphF8_10_LOWER.jpg	8005071	0	1	16133	2	0	next	hit	1119
Vp010	560	Response	1	8021066	15995	1
Vp010	561	Picture	MorphM9_09_orig.jpg ; MorphM9_00_LOWER.jpg	8021204	0	1	8316	3	0	next	hit	1121
Vp010	561	Response	1	8029466	8262	1
Vp010	562	Picture	MorphM10_09_orig.jpg ; MorphM10_10_LOWER.jpg	8029520	0	2	8982	3	0	next	hit	1123
Vp010	562	Response	1	8038426	8906	1
Vp010	563	Picture	MorphM8_02_orig.jpg ; MorphM8_10_LOWER.jpg	8038502	0	1	9610	205	0	next	incorrect	1125
Vp010	563	Response	2	8048105	9603	1
Vp010	564	Picture	MorphF10_06_orig.jpg ; MorphF10_00_LOWER.jpg	8048112	0	204	43781	205	0	next	hit	1127
Vp010	564	Response	1	8091784	43672	1
Vp010	565	Picture	MorphF4_06_orig.jpg ; MorphF4_10_LOWER.jpg	8091893	0	1	8981	2	0	next	hit	1129
Vp010	565	Response	1	8100744	8851	1
Vp010	566	Picture	MorphM4_05_orig.jpg ; MorphM4_10_LOWER.jpg	8100874	0	1	19460	2	0	next	hit	1131
Vp010	566	Response	1	8120183	19309	1
Vp010	567	Picture	MorphF8_06_orig.jpg ; MorphF8_00_LOWER.jpg	8120334	0	1	12974	2	0	next	incorrect	1133
Vp010	567	Response	2	8133223	12889	1
Vp010	568	Picture	MorphM6_07_orig.jpg ; MorphM6_00_LOWER.jpg	8133308	0	1	8150	2	0	next	incorrect	1135
Vp010	568	Response	2	8141303	7995	1
Vp010	569	Picture	MorphM5_01_orig.jpg ; MorphM5_10_LOWER.jpg	8141458	0	1	8981	2	0	next	incorrect	1137
Vp010	569	Response	2	8150262	8804	1
Vp010	570	Picture	MorphF9_00_orig.jpg ; MorphF9_00_LOWER.jpg	8150439	0	1	7152	2	0	next	incorrect	1139
Vp010	570	Response	2	8157382	6943	1
Vp010	571	Picture	MorphM1_06_orig.jpg ; MorphM1_10_LOWER.jpg	8157591	0	1	8982	2	0	next	incorrect	1141
Vp010	571	Response	2	8166502	8911	1
Vp010	572	Picture	MorphF2_09_orig.jpg ; MorphF2_10_LOWER.jpg	8166573	0	1	8649	2	0	next	hit	1143
Vp010	572	Response	1	8175062	8489	1
Vp010	573	Picture	MorphM9_06_orig.jpg ; MorphM9_10_LOWER.jpg	8175222	0	1	7610	209	0	next	hit	1145
Vp010	573	Response	1	8182821	7599	1
Vp010	574	Picture	MorphF9_04_orig.jpg ; MorphF9_10_LOWER.jpg	8182832	0	208	7858	209	0	next	hit	1147
Vp010	574	Response	1	8190581	7749	1
Vp010	575	Picture	MorphM1_07_orig.jpg ; MorphM1_10_LOWER.jpg	8190690	0	1	10978	2	0	next	incorrect	1149
Vp010	575	Response	2	8201541	10851	1
Vp010	576	Picture	MorphM9_04_orig.jpg ; MorphM9_10_LOWER.jpg	8201668	0	1	9314	2	0	next	incorrect	1151
Vp010	576	Response	2	8210821	9153	1
Vp010	577	Picture	MorphF2_08_orig.jpg ; MorphF2_10_LOWER.jpg	8210982	0	1	7651	2	0	next	hit	1153
Vp010	577	Response	1	8218420	7438	1
Vp010	578	Picture	MorphF10_03_orig.jpg ; MorphF10_00_LOWER.jpg	8218633	0	1	14803	2	0	next	incorrect	1155
Vp010	578	Response	2	8233300	14667	1
Vp010	579	Picture	MorphF5_07_orig.jpg ; MorphF5_00_LOWER.jpg	8233436	0	1	6819	2	0	next	incorrect	1157
Vp010	579	Response	2	8240100	6664	1
Vp010	580	Picture	MorphF3_09_orig.jpg ; MorphF3_00_LOWER.jpg	8240255	0	1	13805	2	0	next	incorrect	1159
Vp010	580	Response	2	8253940	13685	1
Vp010	581	Picture	MorphM4_00_orig.jpg ; MorphM4_10_LOWER.jpg	8254060	0	1	12974	2	0	next	incorrect	1161
Vp010	581	Response	2	8266819	12759	1
Vp010	582	Picture	MorphF5_03_orig.jpg ; MorphF5_00_LOWER.jpg	8267034	0	1	7152	2	0	next	incorrect	1163
Vp010	582	Response	2	8274019	6985	1
Vp010	583	Picture	MorphM3_01_orig.jpg ; MorphM3_00_LOWER.jpg	8274186	0	1	8815	2	0	next	incorrect	1165
Vp010	583	Response	2	8282819	8633	1
Vp010	584	Picture	MorphF10_07_orig.jpg ; MorphF10_00_LOWER.jpg	8283001	0	1	12308	2	0	next	incorrect	1167
Vp010	584	Response	2	8295138	12137	1
Vp010	585	Picture	MorphF4_10_orig.jpg ; MorphF4_10_LOWER.jpg	8295309	0	1	8483	2	0	next	hit	1169
Vp010	585	Response	1	8303698	8389	1
Vp010	586	Picture	MorphM10_01_orig.jpg ; MorphM10_10_LOWER.jpg	8303792	0	1	27111	2	0	next	incorrect	1171
Vp010	586	Response	2	8330817	27025	1
Vp010	587	Picture	MorphF9_07_orig.jpg ; MorphF9_10_LOWER.jpg	8330903	0	1	27942	3	0	next	incorrect	1173
Vp010	587	Response	2	8358736	27833	1
Vp010	588	Picture	MorphM1_01_orig.jpg ; MorphM1_00_LOWER.jpg	8358845	0	2	8982	3	0	next	incorrect	1175
Vp010	588	Response	2	8367696	8851	1
Vp010	589	Picture	MorphF8_02_orig.jpg ; MorphF8_00_LOWER.jpg	8367827	0	1	13472	3	0	next	incorrect	1177
Vp010	589	Response	2	8381216	13389	1
Vp010	590	Picture	MorphM4_06_orig.jpg ; MorphM4_00_LOWER.jpg	8381299	0	2	25116	3	0	next	hit	1179
Vp010	590	Response	1	8406335	25036	1
Vp010	591	Picture	MorphM8_03_orig.jpg ; MorphM8_00_LOWER.jpg	8406415	0	1	24283	2	0	next	hit	1181
Vp010	591	Response	1	8430654	24239	1
Vp010	592	Picture	MorphF4_00_orig.jpg ; MorphF4_10_LOWER.jpg	8430698	0	1	7651	2	0	next	incorrect	1183
Vp010	592	Response	2	8438254	7556	1
Vp010	593	Picture	MorphM5_04_orig.jpg ; MorphM5_10_LOWER.jpg	8438349	0	1	13140	2	0	next	incorrect	1185
Vp010	593	Response	2	8451374	13025	1
Vp010	594	Picture	MorphF4_04_orig.jpg ; MorphF4_10_LOWER.jpg	8451489	0	1	14138	2	0	next	incorrect	1187
Vp010	594	Response	2	8465453	13964	1
Vp010	595	Picture	MorphF3_07_orig.jpg ; MorphF3_00_LOWER.jpg	8465627	0	1	7650	3	0	next	incorrect	1189
Vp010	595	Response	2	8473053	7426	1
Vp010	596	Picture	MorphF10_02_orig.jpg ; MorphF10_10_LOWER.jpg	8473277	0	2	21290	3	0	next	incorrect	1191
Vp010	596	Response	2	8494332	21055	1
Vp010	597	Picture	MorphF5_09_orig.jpg ; MorphF5_00_LOWER.jpg	8494567	0	1	38754	2	0	next	hit	1193
Vp010	597	Response	1	8533211	38644	1
Vp010	598	Picture	MorphM2_06_orig.jpg ; MorphM2_00_LOWER.jpg	8533321	0	1	10978	2	0	next	incorrect	1195
Vp010	598	Response	2	8544171	10850	1
Vp010	599	Picture	MorphF9_06_orig.jpg ; MorphF9_10_LOWER.jpg	8544299	0	1	13472	2	0	next	incorrect	1197
Vp010	599	Response	2	8557691	13392	1
Vp010	600	Picture	MorphM6_03_orig.jpg ; MorphM6_00_LOWER.jpg	8557771	0	1	10146	2	0	next	incorrect	1199
Vp010	600	Response	2	8567770	9999	1
Vp010	601	Picture	MorphM3_10_orig.jpg ; MorphM3_10_LOWER.jpg	8567917	0	1	21456	2	0	next	hit	1201
Vp010	601	Response	1	8589210	21293	1
Vp010	602	Picture	MorphM6_05_orig.jpg ; MorphM6_00_LOWER.jpg	8589373	0	1	20791	2	0	next	incorrect	1203
Vp010	602	Response	2	8610009	20636	1
Vp010	603	Picture	MorphF10_10_orig.jpg ; MorphF10_10_LOWER.jpg	8610164	0	1	9480	2	0	next	hit	1205
Vp010	603	Response	1	8619449	9285	1
Vp010	604	Picture	MorphF5_03_orig.jpg ; MorphF5_10_LOWER.jpg	8619644	0	1	29440	2	0	next	hit	1207
Vp010	604	Response	1	8648968	29324	1
Vp010	605	Picture	MorphF3_09_orig.jpg ; MorphF3_10_LOWER.jpg	8649084	0	1	18296	2	0	next	hit	1209
Vp010	605	Response	1	8667207	18123	1
Vp010	606	Picture	MorphM1_00_orig.jpg ; MorphM1_10_LOWER.jpg	8667380	0	1	13306	2	0	next	incorrect	1211
Vp010	606	Response	2	8680487	13107	1
Vp010	607	Picture	MorphF6_07_orig.jpg ; MorphF6_00_LOWER.jpg	8680686	0	1	11809	2	0	next	hit	1213
Vp010	607	Response	1	8692325	11639	2
Vp010	608	Picture	MorphM10_03_orig.jpg ; MorphM10_00_LOWER.jpg	8692495	0	1	9813	2	0	next	hit	1215
Vp010	608	Response	1	8702166	9671	1
Vp010	609	Picture	MorphM1_08_orig.jpg ; MorphM1_10_LOWER.jpg	8702308	0	1	38089	2	0	next	hit	1217
Vp010	609	Response	1	8740245	37937	1
Vp010	610	Picture	MorphM9_02_orig.jpg ; MorphM9_00_LOWER.jpg	8740397	0	1	12141	3	0	next	incorrect	1219
Vp010	610	Response	2	8752405	12008	1
Vp010	611	Picture	MorphM5_03_orig.jpg ; MorphM5_10_LOWER.jpg	8752538	0	2	17465	3	0	next	incorrect	1221
Vp010	611	Response	2	8769844	17306	1
Vp010	612	Picture	MorphM8_05_orig.jpg ; MorphM8_00_LOWER.jpg	8770003	0	1	9813	2	0	next	hit	1223
Vp010	612	Response	1	8779684	9681	1
Vp010	613	Picture	MorphM3_04_orig.jpg ; MorphM3_10_LOWER.jpg	8779816	0	1	10645	2	0	next	hit	1225
Vp010	613	Response	1	8790324	10508	1
Vp010	614	Picture	MorphF9_05_orig.jpg ; MorphF9_00_LOWER.jpg	8790461	0	1	20957	2	0	next	hit	1227
Vp010	614	Response	1	8811283	20822	1
Vp010	615	Picture	MorphM7_09_orig.jpg ; MorphM7_00_LOWER.jpg	8811418	0	1	9148	2	0	next	hit	1229
Vp010	615	Response	1	8820483	9065	1
Vp010	616	Picture	MorphM10_03_orig.jpg ; MorphM10_10_LOWER.jpg	8820566	0	1	18295	3	0	next	hit	1231
Vp010	616	Response	1	8838722	18156	1
Vp010	617	Picture	MorphM1_10_orig.jpg ; MorphM1_00_LOWER.jpg	8838861	0	2	11643	3	0	next	hit	1233
Vp010	617	Response	1	8850322	11461	1
Vp010	618	Picture	MorphM9_01_orig.jpg ; MorphM9_00_LOWER.jpg	8850504	0	1	18961	3	0	next	incorrect	1235
Vp010	618	Response	2	8869361	18857	1
Vp010	619	Picture	MorphM7_04_orig.jpg ; MorphM7_10_LOWER.jpg	8869465	0	2	20625	3	0	next	hit	1237
Vp010	619	Response	1	8890001	20536	1
Vp010	620	Picture	MorphM9_00_orig.jpg ; MorphM9_00_LOWER.jpg	8890090	0	1	24616	2	0	next	incorrect	1239
Vp010	620	Response	2	8914560	24470	1
Vp010	621	Picture	MorphF5_02_orig.jpg ; MorphF5_00_LOWER.jpg	8914706	0	1	7318	3	0	next	incorrect	1241
Vp010	621	Response	2	8922000	7294	1
Vp010	622	Picture	MorphF8_09_orig.jpg ; MorphF8_00_LOWER.jpg	8922024	0	2	13122	188	0	next	hit	1243
Vp010	622	Response	1	8935119	13095	1
Vp010	623	Picture	MorphM9_08_orig.jpg ; MorphM9_10_LOWER.jpg	8935146	0	186	8501	187	0	next	hit	1245
Vp010	623	Response	1	8943519	8373	1
Vp010	624	Picture	MorphF9_09_orig.jpg ; MorphF9_10_LOWER.jpg	8943647	0	1	23285	2	0	next	hit	1247
Vp010	624	Response	1	8966877	23230	2
Vp010	625	Picture	MorphF4_10_orig.jpg ; MorphF4_00_LOWER.jpg	8966932	0	1	30771	2	0	next	hit	1249
Vp010	625	Response	1	8997517	30585	1
Vp010	626	Picture	MorphM3_03_orig.jpg ; MorphM3_00_LOWER.jpg	8997703	0	1	22786	2	0	next	hit	1251
Vp010	626	Response	1	9020397	22694	1
Vp010	627	Picture	MorphF4_04_orig.jpg ; MorphF4_00_LOWER.jpg	9020489	0	1	8815	3	0	next	incorrect	1253
Vp010	627	Response	2	9029117	8628	1
Vp010	628	Picture	MorphF9_07_orig.jpg ; MorphF9_00_LOWER.jpg	9029304	0	2	12641	3	0	next	incorrect	1255
Vp010	628	Response	2	9041916	12612	1
Vp010	629	Picture	MorphM4_10_orig.jpg ; MorphM4_00_LOWER.jpg	9041945	0	1	12475	2	0	next	hit	1257
Vp010	629	Response	1	9054236	12291	1
Vp010	630	Picture	MorphF9_09_orig.jpg ; MorphF9_00_LOWER.jpg	9054420	0	1	8981	2	0	next	hit	1259
Vp010	630	Response	1	9063276	8856	1
Vp010	631	Picture	MorphF7_01_orig.jpg ; MorphF7_00_LOWER.jpg	9063401	0	1	10312	3	0	next	incorrect	1261
Vp010	631	Response	2	9073595	10194	1
Vp010	632	Picture	MorphF5_07_orig.jpg ; MorphF5_10_LOWER.jpg	9073713	0	2	10801	180	0	next	incorrect	1263
Vp010	632	Response	2	9084475	10762	1
Vp010	633	Picture	MorphM10_07_orig.jpg ; MorphM10_10_LOWER.jpg	9084514	0	178	10135	367	0	next	hit	1265
Vp010	633	Response	1	9094635	10121	1
Vp010	634	Picture	MorphF7_10_orig.jpg ; MorphF7_00_LOWER.jpg	9094649	0	189	10500	190	0	next	hit	1267
Vp010	634	Response	1	9105034	10385	1
Vp010	635	Picture	MorphM2_02_orig.jpg ; MorphM2_10_LOWER.jpg	9105149	0	1	9481	2	0	next	incorrect	1269
Vp010	635	Response	2	9114554	9405	1
Vp010	636	Picture	MorphM7_07_orig.jpg ; MorphM7_10_LOWER.jpg	9114630	0	1	10811	2	0	next	hit	1271
Vp010	636	Response	1	9125274	10644	1
Vp010	637	Picture	MorphF5_05_orig.jpg ; MorphF5_10_LOWER.jpg	9125441	0	1	8316	2	0	next	incorrect	1273
Vp010	637	Response	2	9133593	8152	1
Vp010	638	Picture	MorphM7_03_orig.jpg ; MorphM7_10_LOWER.jpg	9133757	0	1	24783	2	0	next	hit	1275
Vp010	638	Response	1	9158473	24716	1
Vp010	639	Picture	MorphF6_06_orig.jpg ; MorphF6_00_LOWER.jpg	9158540	0	1	13306	2	0	next	hit	1277
Vp010	639	Response	1	9171672	13132	1
Vp010	640	Picture	MorphF8_10_orig.jpg ; MorphF8_10_LOWER.jpg	9171846	0	1	19293	3	0	next	hit	1279
Vp010	640	Response	1	9191032	19186	1
Vp010	641	Picture	MorphF7_06_orig.jpg ; MorphF7_10_LOWER.jpg	9191139	0	2	11810	3	0	next	hit	1281
Vp010	641	Response	1	9202791	11652	1
Vp010	642	Picture	MorphM2_04_orig.jpg ; MorphM2_00_LOWER.jpg	9202949	0	1	9979	2	0	next	incorrect	1283
Vp010	642	Response	2	9212871	9922	1
Vp010	643	Picture	MorphM9_06_orig.jpg ; MorphM9_00_LOWER.jpg	9212928	0	1	10645	2	0	next	incorrect	1285
Vp010	643	Response	2	9223431	10503	1
Vp010	644	Picture	MorphM2_07_orig.jpg ; MorphM2_10_LOWER.jpg	9223573	0	1	14138	2	0	next	hit	1287
Vp010	644	Response	1	9237511	13938	1
Vp010	645	Picture	MorphM6_08_orig.jpg ; MorphM6_00_LOWER.jpg	9237711	0	1	10478	2	0	next	hit	1289
Vp010	645	Response	1	9248150	10439	1
Vp010	646	Picture	MorphF8_10_orig.jpg ; MorphF8_00_LOWER.jpg	9248189	0	1	8649	2	0	next	incorrect	1291
Vp010	646	Response	2	9256710	8521	1
Vp010	647	Picture	MorphF3_02_orig.jpg ; MorphF3_00_LOWER.jpg	9256838	0	1	9148	2	0	next	incorrect	1293
Vp010	647	Response	2	9265830	8992	1
Vp010	648	Picture	MorphF1_07_orig.jpg ; MorphF1_00_LOWER.jpg	9265986	0	1	7651	2	0	next	incorrect	1295
Vp010	648	Response	2	9273429	7443	1
Vp010	649	Picture	MorphF6_03_orig.jpg ; MorphF6_00_LOWER.jpg	9273637	0	1	13971	2	0	next	incorrect	1297
Vp010	649	Response	2	9287429	13792	1
Vp010	650	Picture	MorphM7_10_orig.jpg ; MorphM7_10_LOWER.jpg	9287608	0	1	11976	2	0	next	hit	1299
Vp010	650	Response	1	9299510	11902	1
Vp010	651	Picture	MorphM2_10_orig.jpg ; MorphM2_10_LOWER.jpg	9299584	0	1	11310	2	0	next	hit	1301
Vp010	651	Response	1	9310708	11124	1
Vp010	652	Picture	MorphF3_08_orig.jpg ; MorphF3_00_LOWER.jpg	9310894	0	1	15468	2	0	next	incorrect	1303
Vp010	652	Response	2	9326148	15254	1
Vp010	653	Picture	MorphM9_07_orig.jpg ; MorphM9_00_LOWER.jpg	9326362	0	1	9646	4	0	next	incorrect	1305
Vp010	653	Response	2	9335907	9545	1
Vp010	654	Picture	MorphF2_05_orig.jpg ; MorphF2_10_LOWER.jpg	9336008	0	3	9315	5	0	next	hit	1307
Vp010	654	Response	1	9345187	9179	1
Vp010	655	Picture	MorphM5_10_orig.jpg ; MorphM5_00_LOWER.jpg	9345323	0	2	11291	189	0	next	hit	1309
Vp010	655	Response	1	9356547	11224	1
Vp010	656	Picture	MorphF10_08_orig.jpg ; MorphF10_10_LOWER.jpg	9356614	0	187	10831	188	0	next	hit	1311
Vp010	656	Response	1	9367267	10653	1
Vp010	657	Picture	MorphM7_05_orig.jpg ; MorphM7_10_LOWER.jpg	9367445	0	1	11975	2	0	next	hit	1313
Vp010	657	Response	1	9379346	11901	1
Vp010	658	Picture	MorphM9_02_orig.jpg ; MorphM9_10_LOWER.jpg	9379420	0	1	8483	2	0	next	incorrect	1315
Vp010	658	Response	2	9387746	8326	1
Vp010	659	Picture	MorphF5_06_orig.jpg ; MorphF5_00_LOWER.jpg	9387903	0	1	9647	2	0	next	incorrect	1317
Vp010	659	Response	2	9397346	9443	1
Vp010	660	Picture	MorphF1_10_orig.jpg ; MorphF1_10_LOWER.jpg	9397550	0	1	8150	2	0	next	incorrect	1319
Vp010	660	Response	2	9405505	7955	1
Vp010	661	Picture	MorphF7_00_orig.jpg ; MorphF7_00_LOWER.jpg	9405700	0	1	12973	2	0	next	incorrect	1321
Vp010	661	Response	2	9418545	12845	1
Vp010	662	Picture	MorphF8_03_orig.jpg ; MorphF8_00_LOWER.jpg	9418673	0	1	8150	2	0	next	incorrect	1323
Vp010	662	Response	2	9426705	8032	1
Vp010	663	Picture	MorphM8_00_orig.jpg ; MorphM8_10_LOWER.jpg	9426823	0	1	10977	3	0	next	incorrect	1325
Vp010	663	Response	2	9437585	10762	1
Vp010	664	Picture	MorphF1_04_orig.jpg ; MorphF1_00_LOWER.jpg	9437800	0	2	7485	3	0	next	incorrect	1327
Vp010	664	Response	2	9445104	7304	1
Vp010	665	Picture	MorphF7_02_orig.jpg ; MorphF7_10_LOWER.jpg	9445285	0	1	8649	2	0	next	incorrect	1329
Vp010	665	Response	2	9453824	8539	1
Vp010	666	Picture	MorphM1_08_orig.jpg ; MorphM1_00_LOWER.jpg	9453934	0	1	9148	2	0	next	hit	1331
Vp010	666	Response	1	9463024	9090	1
Vp010	667	Picture	MorphF9_10_orig.jpg ; MorphF9_00_LOWER.jpg	9463082	0	1	26446	3	0	next	hit	1333
Vp010	667	Response	1	9489423	26341	1
Vp010	668	Picture	MorphF6_02_orig.jpg ; MorphF6_00_LOWER.jpg	9489528	0	2	6819	3	0	next	incorrect	1335
Vp010	668	Response	2	9496143	6615	1
Vp010	669	Picture	MorphM8_04_orig.jpg ; MorphM8_00_LOWER.jpg	9496347	0	1	13639	2	0	next	incorrect	1337
Vp010	669	Response	2	9509822	13475	1
Vp010	670	Picture	MorphM9_04_orig.jpg ; MorphM9_00_LOWER.jpg	9509986	0	1	8649	2	0	next	incorrect	1339
Vp010	670	Response	2	9518542	8556	1
Vp010	671	Picture	MorphM6_06_orig.jpg ; MorphM6_00_LOWER.jpg	9518635	0	1	8800	183	0	next	incorrect	1341
Vp010	671	Response	2	9527422	8787	1
Vp010	672	Picture	MorphF3_10_orig.jpg ; MorphF3_10_LOWER.jpg	9527435	0	182	14319	183	0	next	incorrect	1343
Vp010	672	Response	2	9541582	14147	1
Vp010	673	Picture	MorphF7_08_orig.jpg ; MorphF7_00_LOWER.jpg	9541754	0	1	9980	2	0	next	hit	1345
Vp010	673	Response	1	9551661	9907	1
Vp010	674	Picture	MorphF10_07_orig.jpg ; MorphF10_10_LOWER.jpg	9551734	0	1	9480	2	0	next	hit	1347
Vp010	674	Response	1	9561181	9447	1
Vp010	675	Picture	MorphM7_09_orig.jpg ; MorphM7_10_LOWER.jpg	9561214	0	1	9481	2	0	next	hit	1349
Vp010	675	Response	1	9570541	9327	1
Vp010	676	Picture	MorphM3_06_orig.jpg ; MorphM3_10_LOWER.jpg	9570695	0	1	9148	2	0	next	hit	1351
Vp010	676	Response	1	9579740	9045	1
Vp010	677	Picture	MorphF9_03_orig.jpg ; MorphF9_10_LOWER.jpg	9579843	0	1	10146	2	0	next	incorrect	1353
Vp010	677	Response	2	9589900	10057	1
Vp010	678	Picture	MorphF3_00_orig.jpg ; MorphF3_00_LOWER.jpg	9589989	0	1	6653	2	0	next	incorrect	1355
Vp010	678	Response	2	9596460	6471	1
Vp010	679	Picture	MorphF4_08_orig.jpg ; MorphF4_10_LOWER.jpg	9596642	0	1	23937	182	0	next	hit	1357
Vp010	679	Response	1	9620539	23897	1
Vp010	680	Picture	MorphF2_07_orig.jpg ; MorphF2_10_LOWER.jpg	9620579	0	181	7498	182	0	next	hit	1359
Vp010	680	Response	1	9627899	7320	1
Vp010	681	Picture	MorphF1_03_orig.jpg ; MorphF1_10_LOWER.jpg	9628077	0	1	7152	2	0	next	incorrect	1361
Vp010	681	Response	2	9635019	6942	1
Vp010	682	Picture	MorphF4_09_orig.jpg ; MorphF4_00_LOWER.jpg	9635229	0	1	21124	2	0	next	hit	1363
Vp010	682	Response	1	9656218	20989	1
Vp010	683	Picture	MorphM2_02_orig.jpg ; MorphM2_00_LOWER.jpg	9656353	0	1	8291	27	0	next	incorrect	1365
Vp010	683	Response	2	9664618	8265	1
Vp010	684	Picture	MorphM10_06_orig.jpg ; MorphM10_10_LOWER.jpg	9664644	0	26	10004	27	0	next	hit	1367
Vp010	684	Response	1	9674537	9893	1
Vp010	685	Picture	MorphF8_04_orig.jpg ; MorphF8_00_LOWER.jpg	9674648	0	1	9647	2	0	next	incorrect	1369
Vp010	685	Response	2	9684217	9569	1
Vp010	686	Picture	MorphM7_00_orig.jpg ; MorphM7_00_LOWER.jpg	9684295	0	1	36758	2	0	next	incorrect	1371
Vp010	686	Response	2	9720936	36641	1
Vp010	687	Picture	MorphM6_10_orig.jpg ; MorphM6_00_LOWER.jpg	9721053	0	1	12308	2	0	next	hit	1373
Vp010	687	Response	1	9733176	12123	1
Vp010	688	Picture	MorphM3_09_orig.jpg ; MorphM3_00_LOWER.jpg	9733361	0	1	10978	2	0	next	hit	1375
Vp010	688	Response	1	9744216	10855	1
Vp010	689	Picture	MorphF5_09_orig.jpg ; MorphF5_10_LOWER.jpg	9744339	0	1	7318	2	0	next	incorrect	1377
Vp010	689	Response	2	9751495	7156	1
Vp010	690	Picture	MorphM1_05_orig.jpg ; MorphM1_10_LOWER.jpg	9751657	0	1	11809	2	0	next	incorrect	1379
Vp010	690	Response	2	9763335	11678	1
Vp010	691	Picture	MorphF10_09_orig.jpg ; MorphF10_00_LOWER.jpg	9763466	0	1	8317	2	0	next	hit	1381
Vp010	691	Response	1	9771735	8269	1
Vp010	692	Picture	MorphF9_04_orig.jpg ; MorphF9_00_LOWER.jpg	9771783	0	1	15135	2	0	next	incorrect	1383
Vp010	692	Response	2	9786854	15071	1
Vp010	693	Picture	MorphM7_10_orig.jpg ; MorphM7_00_LOWER.jpg	9786918	0	1	9980	2	0	next	hit	1385
Vp010	693	Response	1	9796774	9856	1
Vp010	694	Picture	MorphM9_07_orig.jpg ; MorphM9_10_LOWER.jpg	9796898	0	1	17963	2	0	next	hit	1387
Vp010	694	Response	1	9814773	17875	1
Vp010	695	Picture	MorphM2_06_orig.jpg ; MorphM2_10_LOWER.jpg	9814861	0	1	13140	2	0	next	hit	1389
Vp010	695	Response	1	9827973	13112	1
Vp010	696	Picture	MorphF6_03_orig.jpg ; MorphF6_10_LOWER.jpg	9828001	0	1	8649	2	0	next	incorrect	1391
Vp010	696	Response	2	9836533	8532	1
Vp010	697	Picture	MorphM9_03_orig.jpg ; MorphM9_10_LOWER.jpg	9836650	0	1	8316	2	0	next	incorrect	1393
Vp010	697	Response	2	9844853	8203	1
Vp010	698	Picture	MorphF1_04_orig.jpg ; MorphF1_10_LOWER.jpg	9844966	0	1	7318	2	0	next	incorrect	1395
Vp010	698	Response	2	9852132	7166	1
Vp010	699	Picture	MorphF6_04_orig.jpg ; MorphF6_10_LOWER.jpg	9852284	0	1	8815	3	0	next	incorrect	1397
Vp010	699	Response	2	9861012	8728	1
Vp010	700	Picture	MorphF1_01_orig.jpg ; MorphF1_00_LOWER.jpg	9861099	0	2	6820	3	0	next	incorrect	1399
Vp010	700	Response	2	9867892	6793	1
Vp010	701	Picture	MorphM4_09_orig.jpg ; MorphM4_00_LOWER.jpg	9867919	0	1	9480	3	0	next	hit	1401
Vp010	701	Response	1	9877332	9413	1
Vp010	702	Picture	MorphM1_09_orig.jpg ; MorphM1_10_LOWER.jpg	9877399	0	2	9814	3	0	next	hit	1403
Vp010	702	Response	1	9887011	9612	1
Vp010	703	Picture	MorphM7_02_orig.jpg ; MorphM7_00_LOWER.jpg	9887213	0	1	7983	2	0	next	hit	1405
Vp010	703	Response	1	9895011	7798	1
Vp010	704	Picture	MorphM3_06_orig.jpg ; MorphM3_00_LOWER.jpg	9895196	0	1	16633	2	0	next	hit	1407
Vp010	704	Response	1	9911650	16454	1
Vp010	705	Picture	MorphM10_10_orig.jpg ; MorphM10_00_LOWER.jpg	9911829	0	1	10478	2	0	next	hit	1409
Vp010	705	Response	1	9922210	10381	1
Vp010	706	Picture	MorphF2_03_orig.jpg ; MorphF2_00_LOWER.jpg	9922307	0	1	9315	2	0	next	incorrect	1411
Vp010	706	Response	2	9931490	9183	1
Vp010	707	Picture	MorphF6_08_orig.jpg ; MorphF6_00_LOWER.jpg	9931622	0	1	14803	2	0	next	incorrect	1413
Vp010	707	Response	2	9946370	14748	1
Vp010	708	Picture	MorphF5_04_orig.jpg ; MorphF5_10_LOWER.jpg	9946425	0	1	7972	180	0	next	incorrect	1415
Vp010	708	Response	2	9954369	7944	1
Vp010	709	Picture	MorphF4_05_orig.jpg ; MorphF4_10_LOWER.jpg	9954397	0	179	16779	378	0	next	incorrect	1417
Vp010	709	Response	2	9971169	16772	1
Vp010	710	Picture	MorphM3_09_orig.jpg ; MorphM3_10_LOWER.jpg	9971176	0	199	8347	201	0	next	incorrect	1419
Vp010	710	Response	2	9979409	8233	1
Vp010	711	Picture	MorphM10_06_orig.jpg ; MorphM10_00_LOWER.jpg	9979523	0	2	7485	3	0	next	hit	1421
Vp010	711	Response	1	9986928	7405	1
Vp010	712	Picture	MorphF4_02_orig.jpg ; MorphF4_00_LOWER.jpg	9987008	0	1	10645	2	0	next	incorrect	1423
Vp010	712	Response	2	9997488	10480	1
Vp010	713	Picture	MorphM10_00_orig.jpg ; MorphM10_00_LOWER.jpg	9997653	0	1	10645	2	0	next	incorrect	1425
Vp010	713	Response	2	10008128	10475	1
Vp010	714	Picture	MorphF2_07_orig.jpg ; MorphF2_00_LOWER.jpg	10008298	0	1	8150	2	0	next	hit	1427
Vp010	714	Response	1	10016288	7990	1
Vp010	715	Picture	MorphF7_02_orig.jpg ; MorphF7_00_LOWER.jpg	10016448	0	1	9647	2	0	next	hit	1429
Vp010	715	Response	1	10025887	9439	1
Vp010	716	Picture	MorphM6_01_orig.jpg ; MorphM6_00_LOWER.jpg	10026095	0	1	18295	3	0	next	incorrect	1431
Vp010	716	Response	2	10044367	18272	1
Vp010	717	Picture	MorphM9_03_orig.jpg ; MorphM9_00_LOWER.jpg	10044390	0	2	12142	3	0	next	incorrect	1433
Vp010	717	Response	2	10056446	12056	1
Vp010	718	Picture	MorphM8_07_orig.jpg ; MorphM8_10_LOWER.jpg	10056532	0	1	7651	2	0	next	hit	1435
Vp010	718	Response	1	10064046	7514	1
Vp010	719	Picture	MorphM1_02_orig.jpg ; MorphM1_10_LOWER.jpg	10064183	0	1	14471	2	0	next	incorrect	1437
Vp010	719	Response	2	10078606	14423	1
Vp010	720	Picture	MorphF1_01_orig.jpg ; MorphF1_10_LOWER.jpg	10078654	0	1	6985	2	0	next	incorrect	1439
Vp010	720	Response	2	10085565	6911	1
Vp010	721	Picture	MorphM1_07_orig.jpg ; MorphM1_00_LOWER.jpg	10085639	0	1	22122	2	0	next	hit	1441
Vp010	721	Response	1	10107645	22006	1
Vp010	722	Picture	MorphF8_05_orig.jpg ; MorphF8_00_LOWER.jpg	10107761	0	1	20291	2	0	next	incorrect	1443
Vp010	722	Response	2	10127884	20123	1
Vp010	723	Picture	MorphM3_02_orig.jpg ; MorphM3_10_LOWER.jpg	10128052	0	1	9148	2	0	next	hit	1445
Vp010	723	Response	1	10137084	9032	1
Vp010	724	Picture	MorphM8_01_orig.jpg ; MorphM8_10_LOWER.jpg	10137200	0	1	14304	2	0	next	incorrect	1447
Vp010	724	Response	2	10151403	14203	1
Vp010	725	Picture	MorphF9_01_orig.jpg ; MorphF9_00_LOWER.jpg	10151504	0	1	17132	2	0	next	incorrect	1449
Vp010	725	Response	2	10168523	17019	1
Vp010	726	Picture	MorphM8_09_orig.jpg ; MorphM8_10_LOWER.jpg	10168636	0	1	9813	2	0	next	hit	1451
Vp010	726	Response	1	10178283	9647	1
Vp010	727	Picture	MorphF6_10_orig.jpg ; MorphF6_10_LOWER.jpg	10178449	0	1	8483	2	0	next	hit	1453
Vp010	727	Response	1	10186762	8313	1
Vp010	728	Picture	MorphF7_06_orig.jpg ; MorphF7_00_LOWER.jpg	10186932	0	1	22786	2	0	next	incorrect	1455
Vp010	728	Response	2	10209642	22710	1
Vp010	729	Picture	MorphM9_08_orig.jpg ; MorphM9_00_LOWER.jpg	10209718	0	1	12974	2	0	next	hit	1457
Vp010	729	Response	1	10222521	12803	1
Vp010	730	Picture	MorphF6_08_orig.jpg ; MorphF6_10_LOWER.jpg	10222692	0	1	7152	2	0	next	hit	1459
Vp010	730	Response	1	10229801	7109	1
Vp010	731	Picture	MorphF3_03_orig.jpg ; MorphF3_00_LOWER.jpg	10229844	0	1	14969	2	0	next	incorrect	1461
Vp010	731	Response	2	10244601	14757	1
Vp010	732	Picture	MorphF2_06_orig.jpg ; MorphF2_00_LOWER.jpg	10244813	0	1	30937	2	0	next	hit	1463
Vp010	732	Response	1	10275560	30747	1
Vp010	733	Picture	MorphM5_04_orig.jpg ; MorphM5_00_LOWER.jpg	10275750	0	1	8797	186	0	next	incorrect	1465
Vp010	733	Response	2	10284520	8770	1
Vp010	734	Picture	MorphM2_00_orig.jpg ; MorphM2_10_LOWER.jpg	10284547	0	185	10663	186	0	next	incorrect	1467
Vp010	734	Response	2	10294999	10452	1
Vp010	735	Picture	MorphF4_01_orig.jpg ; MorphF4_00_LOWER.jpg	10295210	0	1	7484	2	0	next	incorrect	1469
Vp010	735	Response	2	10302519	7309	1
Vp010	736	Picture	MorphM4_08_orig.jpg ; MorphM4_00_LOWER.jpg	10302694	0	1	27278	2	0	next	incorrect	1471
Vp010	736	Response	2	10329878	27184	1
Vp010	737	Picture	MorphF8_00_orig.jpg ; MorphF8_10_LOWER.jpg	10329972	0	1	11643	2	0	next	incorrect	1473
Vp010	737	Response	2	10341558	11586	1
Vp010	738	Picture	MorphF3_07_orig.jpg ; MorphF3_10_LOWER.jpg	10341615	0	1	8150	2	0	next	incorrect	1475
Vp010	738	Response	2	10349718	8103	1
Vp010	739	Picture	MorphM8_03_orig.jpg ; MorphM8_10_LOWER.jpg	10349765	0	1	12640	2	0	next	incorrect	1477
Vp010	739	Response	2	10362197	12432	1
Vp010	740	Picture	MorphF6_09_orig.jpg ; MorphF6_00_LOWER.jpg	10362405	0	1	16134	2	0	next	incorrect	1479
Vp010	740	Response	2	10378437	16032	1
Vp010	741	Picture	MorphF5_00_orig.jpg ; MorphF5_10_LOWER.jpg	10378539	0	1	16799	2	0	next	incorrect	1481
Vp010	741	Response	2	10395156	16617	1
Vp010	742	Picture	MorphM4_01_orig.jpg ; MorphM4_10_LOWER.jpg	10395338	0	1	10146	2	0	next	incorrect	1483
Vp010	742	Response	2	10405396	10058	1
Vp010	743	Picture	MorphM2_04_orig.jpg ; MorphM2_10_LOWER.jpg	10405484	0	1	12474	2	0	next	incorrect	1485
Vp010	743	Response	2	10417876	12392	1
Vp010	744	Picture	MorphF1_08_orig.jpg ; MorphF1_10_LOWER.jpg	10417958	0	1	13140	2	0	next	incorrect	1487
Vp010	744	Response	2	10430915	12957	1
Vp010	745	Picture	MorphM6_02_orig.jpg ; MorphM6_10_LOWER.jpg	10431098	0	1	9647	2	0	next	incorrect	1489
Vp010	745	Response	2	10440595	9497	1
Vp010	746	Picture	MorphM1_10_orig.jpg ; MorphM1_10_LOWER.jpg	10440745	0	1	13139	3	0	next	hit	1491
Vp010	746	Response	1	10453715	12970	1
Vp010	747	Picture	MorphF8_01_orig.jpg ; MorphF8_10_LOWER.jpg	10453884	0	2	30604	4	0	next	incorrect	1493
Vp010	747	Response	2	10484434	30550	1
Vp010	748	Picture	MorphM10_08_orig.jpg ; MorphM10_00_LOWER.jpg	10484488	0	2	10812	3	0	next	hit	1495
Vp010	748	Response	1	10495153	10665	1
Vp010	749	Picture	MorphM5_02_orig.jpg ; MorphM5_10_LOWER.jpg	10495300	0	1	13472	2	0	next	incorrect	1497
Vp010	749	Response	2	10508673	13373	1
Vp010	750	Picture	MorphM2_05_orig.jpg ; MorphM2_10_LOWER.jpg	10508772	0	1	14969	2	0	next	incorrect	1499
Vp010	750	Response	2	10523553	14781	1
Vp010	751	Picture	MorphM9_00_orig.jpg ; MorphM9_10_LOWER.jpg	10523741	0	1	8815	3	0	next	incorrect	1501
Vp010	751	Response	2	10532352	8611	1
Vp010	752	Picture	MorphM7_08_orig.jpg ; MorphM7_00_LOWER.jpg	10532556	0	2	7319	3	0	next	hit	1503
Vp010	752	Response	1	10539712	7156	1
Vp010	753	Picture	MorphF2_04_orig.jpg ; MorphF2_10_LOWER.jpg	10539875	0	1	13639	2	0	next	incorrect	1505
Vp010	753	Response	2	10553312	13437	1
Vp010	754	Picture	MorphF4_07_orig.jpg ; MorphF4_00_LOWER.jpg	10553514	0	1	9813	2	0	next	incorrect	1507
Vp010	754	Response	2	10563151	9637	1
Vp010	755	Picture	MorphF2_03_orig.jpg ; MorphF2_10_LOWER.jpg	10563327	0	1	7484	3	0	next	incorrect	1509
Vp010	755	Response	2	10570671	7344	1
Vp010	756	Picture	MorphF3_01_orig.jpg ; MorphF3_10_LOWER.jpg	10570811	0	2	7485	3	0	next	incorrect	1511
Vp010	756	Response	2	10578191	7380	1
Vp010	757	Picture	MorphF6_10_orig.jpg ; MorphF6_00_LOWER.jpg	10578296	0	1	9632	183	0	next	hit	1513
Vp010	757	Response	1	10587871	9575	1
Vp010	758	Picture	MorphF3_05_orig.jpg ; MorphF3_00_LOWER.jpg	10587928	0	182	19309	183	0	next	incorrect	1515
Vp010	758	Response	2	10607150	19222	1
Vp010	759	Picture	MorphF10_03_orig.jpg ; MorphF10_10_LOWER.jpg	10607237	0	1	8815	2	0	next	hit	1517
Vp010	759	Response	1	10615870	8633	1
Vp010	760	Picture	MorphF1_05_orig.jpg ; MorphF1_10_LOWER.jpg	10616052	0	1	7984	2	0	next	incorrect	1519
Vp010	760	Response	2	10623950	7898	1
Vp010	761	Picture	MorphF10_01_orig.jpg ; MorphF10_00_LOWER.jpg	10624036	0	1	13306	2	0	next	incorrect	1521
Vp010	761	Response	2	10637149	13113	1
Vp010	762	Picture	MorphM9_05_orig.jpg ; MorphM9_00_LOWER.jpg	10637342	0	1	8649	2	0	next	incorrect	1523
Vp010	762	Response	2	10645949	8607	1
Vp010	763	Picture	MorphM6_02_orig.jpg ; MorphM6_00_LOWER.jpg	10645991	0	1	9314	2	0	next	incorrect	1525
Vp010	763	Response	2	10655229	9238	1
Vp010	764	Picture	MorphM2_03_orig.jpg ; MorphM2_10_LOWER.jpg	10655305	0	1	8981	3	0	next	incorrect	1527
Vp010	764	Response	2	10664188	8883	1
Vp010	765	Picture	MorphF7_03_orig.jpg ; MorphF7_00_LOWER.jpg	10664286	0	2	56884	3	0	next	incorrect	1529
Vp010	765	Response	2	10721067	56781	1
Vp010	766	Picture	MorphM4_02_orig.jpg ; MorphM4_10_LOWER.jpg	10721170	0	1	41415	2	0	next	hit	1531
Vp010	766	Response	1	10762426	41256	1
Vp010	767	Picture	MorphF6_01_orig.jpg ; MorphF6_10_LOWER.jpg	10762585	0	1	9647	2	0	next	hit	1533
Vp010	767	Response	1	10772104	9519	2
Vp010	768	Picture	MorphM4_03_orig.jpg ; MorphM4_00_LOWER.jpg	10772232	0	1	36093	2	0	next	incorrect	1535
Vp010	768	Response	2	10808184	35952	1
Vp010	769	Picture	MorphF3_10_orig.jpg ; MorphF3_00_LOWER.jpg	10808325	0	1	21456	2	0	next	hit	1537
Vp010	769	Response	1	10829704	21379	1
Vp010	770	Picture	MorphM7_03_orig.jpg ; MorphM7_00_LOWER.jpg	10829781	0	1	21622	2	0	next	hit	1539
Vp010	770	Response	1	10851303	21522	1
Vp010	771	Picture	MorphF1_00_orig.jpg ; MorphF1_10_LOWER.jpg	10851403	0	1	8150	2	0	next	incorrect	1541
Vp010	771	Response	2	10859383	7980	1
Vp010	772	Picture	MorphF6_09_orig.jpg ; MorphF6_10_LOWER.jpg	10859553	0	1	13140	2	0	next	hit	1543
Vp010	772	Response	1	10872582	13029	1
Vp010	773	Picture	MorphM7_02_orig.jpg ; MorphM7_10_LOWER.jpg	10872693	0	1	14470	2	0	next	hit	1545
Vp010	773	Response	1	10887062	14369	1
Vp010	774	Picture	MorphM3_07_orig.jpg ; MorphM3_00_LOWER.jpg	10887163	0	1	16300	2	0	next	incorrect	1547
Vp010	774	Response	2	10903381	16218	1
Vp010	775	Picture	MorphF10_01_orig.jpg ; MorphF10_10_LOWER.jpg	10903463	0	1	23951	2	0	next	incorrect	1549
Vp010	775	Response	2	10927301	23838	1
Vp010	776	Picture	MorphF5_10_orig.jpg ; MorphF5_10_LOWER.jpg	10927414	0	1	10146	2	0	next	hit	1551
Vp010	776	Response	1	10937460	10046	1
Vp010	777	Picture	MorphM8_04_orig.jpg ; MorphM8_10_LOWER.jpg	10937560	0	1	8316	2	0	next	hit	1553
Vp010	777	Response	1	10945700	8140	1
Vp010	778	Picture	MorphF8_08_orig.jpg ; MorphF8_10_LOWER.jpg	10945876	0	1	8649	2	0	next	hit	1555
Vp010	778	Response	1	10954340	8464	1
Vp010	779	Picture	MorphM10_08_orig.jpg ; MorphM10_10_LOWER.jpg	10954525	0	1	9980	2	0	next	hit	1557
Vp010	779	Response	1	10964340	9815	1
Vp010	780	Picture	MorphM3_05_orig.jpg ; MorphM3_00_LOWER.jpg	10964505	0	1	18129	2	0	next	incorrect	1559
Vp010	780	Response	2	10982579	18074	1
Vp010	781	Picture	MorphM10_07_orig.jpg ; MorphM10_00_LOWER.jpg	10982634	0	1	11310	2	0	next	hit	1561
Vp010	781	Response	1	10993859	11225	1
Vp010	782	Picture	MorphF1_06_orig.jpg ; MorphF1_00_LOWER.jpg	10993944	0	1	18130	2	0	next	incorrect	1563
Vp010	782	Response	2	11011938	17994	1
Vp010	783	Picture	MorphM7_01_orig.jpg ; MorphM7_00_LOWER.jpg	11012074	0	1	21123	2	0	next	hit	1565
Vp010	783	Response	1	11032978	20904	1
Vp010	784	Picture	MorphM5_09_orig.jpg ; MorphM5_10_LOWER.jpg	11033197	0	1	25780	3	0	next	hit	1567
Vp010	784	Response	1	11058817	25620	1
Vp010	785	Picture	MorphM2_10_orig.jpg ; MorphM2_00_LOWER.jpg	11058977	0	2	21623	3	0	next	hit	1569
Vp010	785	Response	1	11080496	21519	1
Vp010	786	Picture	MorphM3_04_orig.jpg ; MorphM3_00_LOWER.jpg	11080600	0	1	16965	2	0	next	hit	1571
Vp010	786	Response	1	11097376	16776	1
Vp010	787	Picture	MorphM8_08_orig.jpg ; MorphM8_10_LOWER.jpg	11097565	0	1	8150	2	0	next	hit	1573
Vp010	787	Response	1	11105615	8050	1
Vp010	788	Picture	MorphF5_01_orig.jpg ; MorphF5_10_LOWER.jpg	11105715	0	1	9813	2	0	next	incorrect	1575
Vp010	788	Response	2	11115375	9660	1
Vp010	789	Picture	MorphF4_06_orig.jpg ; MorphF4_00_LOWER.jpg	11115528	0	1	12142	2	0	next	incorrect	1577
Vp010	789	Response	2	11127615	12087	1
Vp010	790	Picture	MorphF10_10_orig.jpg ; MorphF10_00_LOWER.jpg	11127670	0	1	8649	2	0	next	hit	1579
Vp010	790	Response	1	11136175	8505	1
Vp010	791	Picture	MorphF3_02_orig.jpg ; MorphF3_10_LOWER.jpg	11136319	0	1	12142	2	0	next	incorrect	1581
Vp010	791	Response	2	11148414	12095	1
Vp010	792	Picture	MorphM7_06_orig.jpg ; MorphM7_00_LOWER.jpg	11148461	0	1	8649	2	0	next	hit	1583
Vp010	792	Response	1	11157054	8593	1
Vp010	793	Picture	MorphF1_06_orig.jpg ; MorphF1_10_LOWER.jpg	11157110	0	1	11975	2	0	next	incorrect	1585
Vp010	793	Response	2	11168973	11863	1
Vp010	794	Picture	MorphF9_01_orig.jpg ; MorphF9_10_LOWER.jpg	11169085	0	1	20625	2	0	next	incorrect	1587
Vp010	794	Response	2	11189534	20449	1
Vp010	795	Picture	MorphF3_06_orig.jpg ; MorphF3_10_LOWER.jpg	11189710	0	1	18295	3	0	next	hit	1589
Vp010	795	Response	1	11207852	18142	1
Vp010	796	Picture	MorphF7_07_orig.jpg ; MorphF7_00_LOWER.jpg	11208005	0	2	9481	3	0	next	hit	1591
Vp010	796	Response	1	11217372	9367	1
Vp010	797	Picture	MorphM1_00_orig.jpg ; MorphM1_00_LOWER.jpg	11217486	0	1	16300	2	0	next	incorrect	1593
Vp010	797	Response	2	11233692	16206	1
Vp010	798	Picture	MorphF9_10_orig.jpg ; MorphF9_10_LOWER.jpg	11233786	0	1	10645	2	0	next	hit	1595
Vp010	798	Response	1	11244332	10546	1
Vp010	799	Picture	MorphF10_00_orig.jpg ; MorphF10_00_LOWER.jpg	11244431	0	1	8482	2	0	next	incorrect	1597
Vp010	799	Response	2	11252811	8380	1
Vp010	800	Picture	MorphM8_09_orig.jpg ; MorphM8_00_LOWER.jpg	11252913	0	1	18946	184	0	next	hit	1599
Vp010	800	Response	1	11271850	18937	1
Vp010	801	Picture	MorphF10_02_orig.jpg ; MorphF10_00_LOWER.jpg	11271859	0	183	9330	184	0	next	incorrect	1601
Vp010	801	Response	2	11281050	9191	1
Vp010	802	Picture	MorphF2_04_orig.jpg ; MorphF2_00_LOWER.jpg	11281189	0	1	11975	2	0	next	incorrect	1603
Vp010	802	Response	2	11293050	11861	1
Vp010	803	Picture	MorphF7_01_orig.jpg ; MorphF7_10_LOWER.jpg	11293164	0	1	11310	2	0	next	incorrect	1605
Vp010	803	Response	2	11304330	11166	1
Vp010	804	Picture	MorphM10_05_orig.jpg ; MorphM10_00_LOWER.jpg	11304474	0	1	7984	2	0	next	hit	1607
Vp010	804	Response	1	11312409	7935	1
Vp010	805	Picture	MorphF8_00_orig.jpg ; MorphF8_00_LOWER.jpg	11312458	0	1	10146	2	0	next	incorrect	1609
Vp010	805	Response	2	11322489	10031	1
Vp010	806	Picture	MorphF4_07_orig.jpg ; MorphF4_10_LOWER.jpg	11322604	0	1	8804	180	0	next	hit	1611
Vp010	806	Response	1	11331369	8765	1
Vp010	807	Picture	MorphF1_02_orig.jpg ; MorphF1_10_LOWER.jpg	11331408	0	179	7828	180	0	next	incorrect	1613
Vp010	807	Response	2	11339049	7641	1
Vp010	808	Picture	MorphF3_06_orig.jpg ; MorphF3_00_LOWER.jpg	11339236	0	1	13639	2	0	next	incorrect	1615
Vp010	808	Response	2	11352808	13572	1
Vp010	809	Picture	MorphM7_04_orig.jpg ; MorphM7_00_LOWER.jpg	11352875	0	1	8150	2	0	next	hit	1617
Vp010	809	Response	1	11360968	8093	1
Vp010	810	Picture	MorphM6_03_orig.jpg ; MorphM6_10_LOWER.jpg	11361025	0	1	11310	2	0	next	incorrect	1619
Vp010	810	Response	2	11372167	11142	1
Vp010	811	Picture	MorphF5_05_orig.jpg ; MorphF5_00_LOWER.jpg	11372335	0	1	16300	2	0	next	hit	1621
Vp010	811	Response	1	11388567	16232	1
Vp010	812	Picture	MorphM7_01_orig.jpg ; MorphM7_10_LOWER.jpg	11388635	0	1	36259	2	0	next	incorrect	1623
Vp010	812	Response	2	11424806	36171	1
Vp010	813	Picture	MorphF4_09_orig.jpg ; MorphF4_10_LOWER.jpg	11424894	0	1	30937	2	0	next	hit	1625
Vp010	813	Response	1	11455685	30791	1
Vp010	814	Picture	MorphF7_07_orig.jpg ; MorphF7_10_LOWER.jpg	11455831	0	1	9979	2	0	next	hit	1627
Vp010	814	Response	1	11465685	9854	1
Vp010	815	Picture	MorphF6_01_orig.jpg ; MorphF6_00_LOWER.jpg	11465810	0	1	7984	2	0	next	incorrect	1629
Vp010	815	Response	2	11473764	7954	1
Vp010	816	Picture	MorphM8_07_orig.jpg ; MorphM8_00_LOWER.jpg	11473794	0	1	15801	2	0	next	hit	1631
Vp010	816	Response	1	11489444	15650	1
Vp010	817	Picture	MorphF7_09_orig.jpg ; MorphF7_10_LOWER.jpg	11489595	0	1	35926	2	0	next	hit	1633
Vp010	817	Response	1	11525443	35848	1
Vp010	818	Picture	MorphF2_01_orig.jpg ; MorphF2_10_LOWER.jpg	11525521	0	1	9980	2	0	next	incorrect	1635
Vp010	818	Response	2	11535443	9922	1
Vp010	819	Picture	MorphF7_08_orig.jpg ; MorphF7_10_LOWER.jpg	11535501	0	1	15955	180	0	next	hit	1637
Vp010	819	Response	1	11551442	15941	1
Vp010	820	Picture	MorphF2_09_orig.jpg ; MorphF2_00_LOWER.jpg	11551456	0	179	10158	180	0	next	hit	1639
Vp010	820	Response	1	11561442	9986	1
Vp010	821	Picture	MorphM3_08_orig.jpg ; MorphM3_00_LOWER.jpg	11561614	0	1	26612	2	0	next	hit	1641
Vp010	821	Response	1	11588161	26547	1
Vp010	822	Picture	MorphM6_09_orig.jpg ; MorphM6_10_LOWER.jpg	11588226	0	1	9647	2	0	next	hit	1643
Vp010	822	Response	1	11597761	9535	1
Vp010	823	Picture	MorphF2_02_orig.jpg ; MorphF2_10_LOWER.jpg	11597873	0	1	9480	3	0	next	incorrect	1645
Vp010	823	Response	2	11607201	9328	1
Vp010	824	Picture	MorphM10_01_orig.jpg ; MorphM10_00_LOWER.jpg	11607353	0	2	14637	3	0	next	incorrect	1647
Vp010	824	Response	2	11621920	14567	1
Vp010	825	Picture	MorphM3_08_orig.jpg ; MorphM3_10_LOWER.jpg	11621990	0	1	13805	2	0	next	incorrect	1649
Vp010	825	Response	2	11635680	13690	1
Vp010	826	Picture	MorphM8_08_orig.jpg ; MorphM8_00_LOWER.jpg	11635795	0	1	16466	3	0	next	incorrect	1651
Vp010	826	Response	2	11652079	16284	1
Vp010	827	Picture	MorphM1_03_orig.jpg ; MorphM1_00_LOWER.jpg	11652261	0	2	8483	3	0	next	incorrect	1653
Vp010	827	Response	2	11660559	8298	1
Vp010	828	Picture	MorphM2_01_orig.jpg ; MorphM2_10_LOWER.jpg	11660744	0	1	8815	2	0	next	incorrect	1655
Vp010	828	Response	2	11669439	8695	1
Vp010	829	Picture	MorphF3_04_orig.jpg ; MorphF3_10_LOWER.jpg	11669559	0	1	7984	2	0	next	incorrect	1657
Vp010	829	Response	2	11677359	7800	1
Vp010	830	Picture	MorphM4_06_orig.jpg ; MorphM4_10_LOWER.jpg	11677543	0	1	16633	2	0	next	hit	1659
Vp010	830	Response	1	11694077	16534	2
Vp010	831	Picture	MorphF1_00_orig.jpg ; MorphF1_00_LOWER.jpg	11694176	0	1	8149	3	0	next	incorrect	1661
Vp010	831	Response	2	11702238	8062	1
Vp010	832	Picture	MorphF6_07_orig.jpg ; MorphF6_10_LOWER.jpg	11702325	0	2	8816	3	0	next	hit	1663
Vp010	832	Response	1	11710957	8632	1
Vp010	833	Picture	MorphF2_08_orig.jpg ; MorphF2_00_LOWER.jpg	11711141	0	1	6985	3	0	next	hit	1665
Vp010	833	Response	1	11718077	6936	1
Vp010	834	Picture	MorphM3_03_orig.jpg ; MorphM3_10_LOWER.jpg	11718126	0	2	12475	3	0	next	incorrect	1667
Vp010	834	Response	2	11730477	12351	1
Vp010	835	Picture	MorphM5_05_orig.jpg ; MorphM5_10_LOWER.jpg	11730601	0	1	20957	2	0	next	hit	1669
Vp010	835	Response	1	11751436	20835	1
Vp010	836	Picture	MorphF3_01_orig.jpg ; MorphF3_00_LOWER.jpg	11751558	0	1	18795	2	0	next	incorrect	1671
Vp010	836	Response	2	11770236	18678	1
Vp010	837	Picture	MorphF2_05_orig.jpg ; MorphF2_00_LOWER.jpg	11770353	0	1	32101	2	0	next	hit	1673
Vp010	837	Response	1	11802395	32042	1
Vp010	838	Picture	MorphM1_05_orig.jpg ; MorphM1_00_LOWER.jpg	11802454	0	1	36259	2	0	next	incorrect	1675
Vp010	838	Response	2	11838634	36180	1
Vp010	839	Picture	MorphF7_00_orig.jpg ; MorphF7_10_LOWER.jpg	11838713	0	1	9314	2	0	next	hit	1677
Vp010	839	Response	1	11847833	9120	1
Vp010	840	Picture	MorphF6_06_orig.jpg ; MorphF6_10_LOWER.jpg	11848027	0	1	6320	2	0	next	hit	1679
Vp010	840	Response	1	11854313	6286	1
Vp010	841	Picture	MorphM10_10_orig.jpg ; MorphM10_10_LOWER.jpg	11854347	0	1	7319	2	0	next	hit	1681
Vp010	841	Response	1	11861513	7166	1
Vp010	842	Picture	MorphF7_04_orig.jpg ; MorphF7_10_LOWER.jpg	11861666	0	1	10977	2	0	next	hit	1683
Vp010	842	Response	1	11872473	10807	1
Vp010	843	Picture	MorphF3_08_orig.jpg ; MorphF3_10_LOWER.jpg	11872643	0	1	14470	3	0	next	hit	1685
Vp010	843	Response	1	11887032	14389	1
Vp010	844	Picture	MorphF6_05_orig.jpg ; MorphF6_00_LOWER.jpg	11887113	0	2	8483	3	0	next	hit	1687
Vp010	844	Response	1	11895432	8319	1
Vp010	845	Picture	MorphM1_06_orig.jpg ; MorphM1_00_LOWER.jpg	11895596	0	1	22121	2	0	next	incorrect	1689
Vp010	845	Response	2	11917591	21995	1
Vp010	846	Picture	MorphM4_01_orig.jpg ; MorphM4_00_LOWER.jpg	11917717	0	1	12641	2	0	next	incorrect	1691
Vp010	846	Response	2	11930231	12514	1
Vp010	847	Picture	MorphM5_08_orig.jpg ; MorphM5_00_LOWER.jpg	11930358	0	1	9980	2	0	next	hit	1693
Vp010	847	Response	1	11940231	9873	1
Vp010	848	Picture	MorphF6_04_orig.jpg ; MorphF6_00_LOWER.jpg	11940338	0	1	7152	2	0	next	hit	1695
Vp010	848	Response	1	11947270	6932	1
Vp010	849	Picture	MorphM1_04_orig.jpg ; MorphM1_00_LOWER.jpg	11947490	0	1	14304	2	0	next	incorrect	1697
Vp010	849	Response	2	11961670	14180	1
Vp010	850	Picture	MorphF10_00_orig.jpg ; MorphF10_10_LOWER.jpg	11961794	0	1	10644	3	0	next	hit	1699
Vp010	850	Response	1	11972310	10516	1
Vp010	851	Picture	MorphM4_05_orig.jpg ; MorphM4_00_LOWER.jpg	11972438	0	2	28941	3	0	next	hit	1701
Vp010	851	Response	1	12001269	28831	1
Vp010	852	Picture	MorphM5_06_orig.jpg ; MorphM5_00_LOWER.jpg	12001379	0	1	12807	2	0	next	hit	1703
Vp010	852	Response	1	12014069	12690	1
Vp010	853	Picture	MorphM7_05_orig.jpg ; MorphM7_00_LOWER.jpg	12014186	0	1	9301	182	0	next	hit	1705
Vp010	853	Response	1	12023428	9242	1
Vp010	854	Picture	MorphF4_08_orig.jpg ; MorphF4_00_LOWER.jpg	12023487	0	181	8330	182	0	next	hit	1707
Vp010	854	Response	1	12031748	8261	1
Vp010	855	Picture	MorphM8_06_orig.jpg ; MorphM8_10_LOWER.jpg	12031817	0	1	20624	2	0	next	hit	1709
Vp010	855	Response	1	12052308	20491	1
Vp010	856	Picture	MorphM1_01_orig.jpg ; MorphM1_10_LOWER.jpg	12052441	0	1	8483	2	0	next	incorrect	1711
Vp010	856	Response	2	12060787	8346	1
Vp010	857	Picture	MorphF10_04_orig.jpg ; MorphF10_10_LOWER.jpg	12060924	0	1	9480	2	0	next	incorrect	1713
Vp010	857	Response	2	12070307	9383	1
Vp010	858	Picture	MorphF3_03_orig.jpg ; MorphF3_10_LOWER.jpg	12070404	0	1	9980	2	0	next	incorrect	1715
Vp010	858	Response	2	12080307	9903	1
Vp010	859	Picture	MorphM4_04_orig.jpg ; MorphM4_00_LOWER.jpg	12080384	0	1	25115	2	0	next	incorrect	1717
Vp010	859	Response	2	12105426	25042	1
Vp010	860	Picture	MorphM3_07_orig.jpg ; MorphM3_10_LOWER.jpg	12105499	0	1	7651	2	0	next	hit	1719
Vp010	860	Response	1	12113106	7607	1
Vp010	861	Picture	MorphF5_10_orig.jpg ; MorphF5_00_LOWER.jpg	12113150	0	1	8982	2	0	next	hit	1721
Vp010	861	Response	1	12121985	8835	1
Vp010	862	Picture	MorphM10_05_orig.jpg ; MorphM10_10_LOWER.jpg	12122132	0	1	9314	2	0	next	hit	1723
Vp010	862	Response	1	12131265	9133	1
Vp010	863	Picture	MorphM5_06_orig.jpg ; MorphM5_10_LOWER.jpg	12131446	0	1	8982	2	0	next	hit	1725
Vp010	863	Response	1	12140305	8859	1
Vp010	864	Picture	MorphF9_05_orig.jpg ; MorphF9_10_LOWER.jpg	12140428	0	1	10478	4	0	next	hit	1727
Vp010	864	Response	1	12150784	10356	1
Vp010	865	Picture	MorphM3_01_orig.jpg ; MorphM3_10_LOWER.jpg	12150906	0	3	15967	4	0	next	incorrect	1729
Vp010	865	Response	2	12166704	15798	1
Vp010	866	Picture	MorphM2_09_orig.jpg ; MorphM2_00_LOWER.jpg	12166873	0	1	9980	2	0	next	hit	1731
Vp010	866	Response	1	12176704	9831	1
Vp010	867	Picture	MorphM10_00_orig.jpg ; MorphM10_10_LOWER.jpg	12176853	0	1	32600	2	0	next	hit	1733
Vp010	867	Response	1	12209350	32497	1
Vp010	868	Picture	MorphF1_03_orig.jpg ; MorphF1_00_LOWER.jpg	12209453	0	1	19293	3	0	next	incorrect	1735
Vp010	868	Response	2	12228542	19089	1
Vp010	869	Picture	MorphF2_10_orig.jpg ; MorphF2_00_LOWER.jpg	12228746	0	2	19627	3	0	next	hit	1737
Vp010	869	Response	1	12248222	19476	1
Vp010	870	Picture	MorphF1_10_orig.jpg ; MorphF1_00_LOWER.jpg	12248373	0	1	14304	2	0	next	hit	1739
Vp010	870	Response	1	12262621	14248	1
Vp010	871	Picture	MorphM5_00_orig.jpg ; MorphM5_10_LOWER.jpg	12262677	0	1	9148	2	0	next	hit	1741
Vp010	871	Response	1	12271741	9064	1
Vp010	872	Picture	MorphF3_04_orig.jpg ; MorphF3_00_LOWER.jpg	12271825	0	1	22287	3	0	next	incorrect	1743
Vp010	872	Response	2	12293980	22155	1
Vp010	873	Picture	MorphF1_08_orig.jpg ; MorphF1_00_LOWER.jpg	12294112	0	2	10313	3	0	next	incorrect	1745
Vp010	873	Response	2	12304300	10188	1
Vp010	874	Picture	MorphF4_03_orig.jpg ; MorphF4_00_LOWER.jpg	12304425	0	1	9979	2	0	next	incorrect	1747
Vp010	874	Response	2	12314300	9875	1
Vp010	875	Picture	MorphM3_05_orig.jpg ; MorphM3_10_LOWER.jpg	12314404	0	1	12142	2	0	next	incorrect	1749
Vp010	875	Response	2	12326459	12055	1
Vp010	876	Picture	MorphM2_03_orig.jpg ; MorphM2_00_LOWER.jpg	12326546	0	1	12308	2	0	next	incorrect	1751
Vp010	876	Response	2	12338779	12233	1
Vp010	877	Picture	MorphM8_10_orig.jpg ; MorphM8_10_LOWER.jpg	12338854	0	1	17631	2	0	next	hit	1753
Vp010	877	Response	1	12356299	17445	1
Vp010	878	Picture	MorphM2_00_orig.jpg ; MorphM2_00_LOWER.jpg	12356485	0	1	10312	2	0	next	incorrect	1755
Vp010	878	Response	2	12366698	10213	1
Vp010	879	Picture	MorphM5_10_orig.jpg ; MorphM5_10_LOWER.jpg	12366797	0	1	11144	2	0	next	hit	1757
Vp010	879	Response	1	12377738	10941	1
Vp010	880	Picture	MorphM9_10_orig.jpg ; MorphM9_00_LOWER.jpg	12377941	0	1	14803	2	0	next	hit	1759
Vp010	880	Response	1	12392537	14596	1
Vp010	881	Picture	MorphF2_00_orig.jpg ; MorphF2_00_LOWER.jpg	12392744	0	1	16953	180	0	next	incorrect	1761
Vp010	881	Response	2	12409657	16913	1
Vp010	882	Picture	MorphM5_01_orig.jpg ; MorphM5_00_LOWER.jpg	12409697	0	179	11987	180	0	next	incorrect	1763
Vp010	882	Response	2	12421497	11800	1
Vp010	883	Picture	pause1	12421684	0	1	300052	2	0	next	other	0
Vp010	883	Response	1	12456536	34852	1
Vp010	884	Response	3	12901253	179517	1
Vp010	885	Picture	MorphM9_04_orig.jpg ; MorphM9_10_UPPER.jpg	12901368	0	1	204913	2	0	next	hit	1768
Vp010	885	Response	1	13106197	204829	1
Vp010	886	Picture	MorphF3_10_orig.jpg ; MorphF3_00_UPPER.jpg	13106281	0	1	21123	3	0	next	incorrect	1770
Vp010	886	Response	2	13127316	21035	1
Vp010	887	Picture	MorphM7_06_orig.jpg ; MorphM7_10_UPPER.jpg	13127404	0	2	8483	3	0	next	hit	1772
Vp010	887	Response	1	13135715	8311	1
Vp010	888	Picture	MorphM3_03_orig.jpg ; MorphM3_10_UPPER.jpg	13135887	0	1	11477	2	0	next	incorrect	1774
Vp010	888	Response	2	13147235	11348	1
Vp010	889	Picture	MorphM8_10_orig.jpg ; MorphM8_00_UPPER.jpg	13147364	0	1	10145	2	0	next	incorrect	1776
Vp010	889	Response	2	13157395	10031	1
Vp010	890	Picture	MorphM9_02_orig.jpg ; MorphM9_00_UPPER.jpg	13157509	0	1	9814	2	0	next	incorrect	1778
Vp010	890	Response	2	13167235	9726	1
Vp010	891	Picture	MorphM8_03_orig.jpg ; MorphM8_10_UPPER.jpg	13167323	0	1	8150	2	0	next	hit	1780
Vp010	891	Response	1	13175314	7991	1
Vp010	892	Picture	MorphF3_03_orig.jpg ; MorphF3_10_UPPER.jpg	13175473	0	1	9314	2	0	next	hit	1782
Vp010	892	Response	1	13184754	9281	1
Vp010	893	Picture	MorphF5_05_orig.jpg ; MorphF5_10_UPPER.jpg	13184787	0	1	7318	2	0	next	hit	1784
Vp010	893	Response	1	13192034	7247	1
Vp010	894	Picture	MorphF2_10_orig.jpg ; MorphF2_10_UPPER.jpg	13192105	0	1	7152	2	0	next	hit	1786
Vp010	894	Response	1	13199154	7049	1
Vp010	895	Picture	MorphF6_10_orig.jpg ; MorphF6_10_UPPER.jpg	13199257	0	1	7152	2	0	next	hit	1788
Vp010	895	Response	1	13206353	7096	1
Vp010	896	Picture	MorphF1_06_orig.jpg ; MorphF1_00_UPPER.jpg	13206409	0	1	6966	188	0	next	incorrect	1790
Vp010	896	Response	2	13213313	6904	1
Vp010	897	Picture	MorphF9_02_orig.jpg ; MorphF9_00_UPPER.jpg	13213375	0	187	7505	188	0	next	incorrect	1792
Vp010	897	Response	2	13220753	7378	1
Vp010	898	Picture	MorphF3_09_orig.jpg ; MorphF3_10_UPPER.jpg	13220880	0	1	17464	2	0	next	hit	1794
Vp010	898	Response	1	13238273	17393	1
Vp010	899	Picture	MorphM5_08_orig.jpg ; MorphM5_00_UPPER.jpg	13238344	0	1	11975	2	0	next	incorrect	1796
Vp010	899	Response	2	13250112	11768	1
Vp010	900	Picture	MorphF5_04_orig.jpg ; MorphF5_00_UPPER.jpg	13250319	0	1	9314	3	0	next	incorrect	1798
Vp010	900	Response	2	13259472	9153	1
Vp010	901	Picture	MorphM8_09_orig.jpg ; MorphM8_10_UPPER.jpg	13259633	0	2	9315	3	0	next	hit	1800
Vp010	901	Response	1	13268752	9119	1
Vp010	902	Picture	MorphF4_01_orig.jpg ; MorphF4_00_UPPER.jpg	13268948	0	1	12141	3	0	next	incorrect	1802
Vp010	902	Response	2	13280911	11963	1
Vp010	903	Picture	MorphF8_02_orig.jpg ; MorphF8_00_UPPER.jpg	13281089	0	2	8649	4	0	next	incorrect	1804
Vp010	903	Response	2	13289551	8462	1
Vp010	904	Picture	MorphF4_02_orig.jpg ; MorphF4_00_UPPER.jpg	13289738	0	2	8627	192	0	next	incorrect	1806
Vp010	904	Response	2	13298351	8613	1
Vp010	905	Picture	MorphM5_07_orig.jpg ; MorphM5_00_UPPER.jpg	13298365	0	190	15145	370	0	next	hit	1808
Vp010	905	Response	1	13313470	15105	1
Vp010	906	Picture	MorphM2_02_orig.jpg ; MorphM2_00_UPPER.jpg	13313510	0	180	18475	181	0	next	incorrect	1810
Vp010	906	Response	2	13331870	18360	1
Vp010	907	Picture	MorphF1_08_orig.jpg ; MorphF1_00_UPPER.jpg	13331985	0	1	7318	3	0	next	incorrect	1812
Vp010	907	Response	2	13339230	7245	1
Vp010	908	Picture	MorphM10_00_orig.jpg ; MorphM10_10_UPPER.jpg	13339303	0	2	8483	3	0	next	hit	1814
Vp010	908	Response	1	13347629	8326	1
Vp010	909	Picture	MorphM5_01_orig.jpg ; MorphM5_10_UPPER.jpg	13347786	0	1	11976	2	0	next	hit	1816
Vp010	909	Response	1	13359629	11843	1
Vp010	910	Picture	MorphF3_08_orig.jpg ; MorphF3_10_UPPER.jpg	13359762	0	1	8149	3	0	next	hit	1818
Vp010	910	Response	1	13367709	7947	1
Vp010	911	Picture	MorphM6_01_orig.jpg ; MorphM6_10_UPPER.jpg	13367911	0	2	9481	3	0	next	hit	1820
Vp010	911	Response	1	13377309	9398	1
Vp010	912	Picture	MorphM1_09_orig.jpg ; MorphM1_00_UPPER.jpg	13377392	0	1	24284	2	0	next	hit	1822
Vp010	912	Response	1	13401468	24076	1
Vp010	913	Picture	MorphM3_09_orig.jpg ; MorphM3_10_UPPER.jpg	13401676	0	1	7817	2	0	next	hit	1824
Vp010	913	Response	1	13409310	7634	1
Vp010	914	Picture	MorphM9_04_orig.jpg ; MorphM9_00_UPPER.jpg	13409493	0	1	7152	2	0	next	incorrect	1826
Vp010	914	Response	2	13416507	7014	1
Vp010	915	Picture	MorphM6_10_orig.jpg ; MorphM6_10_UPPER.jpg	13416645	0	1	10811	2	0	next	hit	1828
Vp010	915	Response	1	13427307	10662	1
Vp010	916	Picture	MorphM1_01_orig.jpg ; MorphM1_10_UPPER.jpg	13427456	0	1	10645	2	0	next	hit	1830
Vp010	916	Response	1	13438027	10571	1
Vp010	917	Picture	MorphF5_01_orig.jpg ; MorphF5_10_UPPER.jpg	13438101	0	1	7817	2	0	next	hit	1832
Vp010	917	Response	1	13445706	7605	1
Vp010	918	Picture	MorphM10_07_orig.jpg ; MorphM10_00_UPPER.jpg	13445918	0	1	7319	2	0	next	hit	1834
Vp010	918	Response	1	13453146	7228	1
Vp010	919	Picture	MorphM9_07_orig.jpg ; MorphM9_00_UPPER.jpg	13453237	0	1	10312	2	0	next	hit	1836
Vp010	919	Response	1	13463466	10229	1
Vp010	920	Picture	MorphF10_07_orig.jpg ; MorphF10_00_UPPER.jpg	13463549	0	1	7617	202	0	next	hit	1838
Vp010	920	Response	1	13471146	7597	1
Vp010	921	Picture	MorphF7_05_orig.jpg ; MorphF7_00_UPPER.jpg	13471166	0	201	16999	202	0	next	incorrect	1840
Vp010	921	Response	2	13488025	16859	1
Vp010	922	Picture	MorphF6_03_orig.jpg ; MorphF6_10_UPPER.jpg	13488165	0	1	8316	2	0	next	hit	1842
Vp010	922	Response	1	13496425	8260	1
Vp010	923	Picture	MorphF7_09_orig.jpg ; MorphF7_00_UPPER.jpg	13496481	0	1	10801	179	0	next	incorrect	1844
Vp010	923	Response	2	13507225	10744	1
Vp010	924	Picture	MorphM7_10_orig.jpg ; MorphM7_10_UPPER.jpg	13507282	0	178	10156	179	0	next	hit	1846
Vp010	924	Response	1	13517384	10102	1
Vp010	925	Picture	MorphF9_01_orig.jpg ; MorphF9_00_UPPER.jpg	13517438	0	1	17132	2	0	next	incorrect	1848
Vp010	925	Response	2	13534424	16986	1
Vp010	926	Picture	MorphM1_05_orig.jpg ; MorphM1_10_UPPER.jpg	13534570	0	1	27610	2	0	next	hit	1850
Vp010	926	Response	1	13562023	27453	1
Vp010	927	Picture	MorphF2_05_orig.jpg ; MorphF2_10_UPPER.jpg	13562180	0	1	6986	2	0	next	hit	1852
Vp010	927	Response	1	13568983	6803	1
Vp010	928	Picture	MorphM9_10_orig.jpg ; MorphM9_00_UPPER.jpg	13569166	0	1	9147	3	0	next	incorrect	1854
Vp010	928	Response	2	13578103	8937	1
Vp010	929	Picture	MorphF5_00_orig.jpg ; MorphF5_00_UPPER.jpg	13578313	0	2	9647	4	0	next	incorrect	1856
Vp010	929	Response	2	13587782	9469	1
Vp010	930	Picture	MorphM7_09_orig.jpg ; MorphM7_00_UPPER.jpg	13587960	0	2	20791	3	0	next	hit	1858
Vp010	930	Response	1	13608662	20702	1
Vp010	931	Picture	MorphM4_07_orig.jpg ; MorphM4_00_UPPER.jpg	13608751	0	1	27444	2	0	next	hit	1860
Vp010	931	Response	1	13636101	27350	1
Vp010	932	Picture	MorphM8_01_orig.jpg ; MorphM8_00_UPPER.jpg	13636195	0	1	12474	3	0	next	incorrect	1862
Vp010	932	Response	2	13648500	12305	1
Vp010	933	Picture	MorphF10_01_orig.jpg ; MorphF10_10_UPPER.jpg	13648669	0	2	7651	3	0	next	hit	1864
Vp010	933	Response	1	13656180	7511	1
Vp010	934	Picture	MorphM7_00_orig.jpg ; MorphM7_10_UPPER.jpg	13656320	0	1	21456	2	0	next	hit	1866
Vp010	934	Response	1	13677620	21300	1
Vp010	935	Picture	MorphM6_03_orig.jpg ; MorphM6_00_UPPER.jpg	13677776	0	1	7651	2	0	next	incorrect	1868
Vp010	935	Response	2	13685219	7443	1
Vp010	936	Picture	MorphM2_04_orig.jpg ; MorphM2_10_UPPER.jpg	13685427	0	1	12475	2	0	next	incorrect	1870
Vp010	936	Response	2	13697699	12272	1
Vp010	937	Picture	MorphM3_03_orig.jpg ; MorphM3_00_UPPER.jpg	13697902	0	1	8316	2	0	next	incorrect	1872
Vp010	937	Response	2	13706099	8197	1
Vp010	938	Picture	MorphF9_04_orig.jpg ; MorphF9_00_UPPER.jpg	13706218	0	1	7817	2	0	next	incorrect	1874
Vp010	938	Response	2	13713858	7640	1
Vp010	939	Picture	MorphM6_07_orig.jpg ; MorphM6_00_UPPER.jpg	13714035	0	1	7485	2	0	next	incorrect	1876
Vp010	939	Response	2	13721377	7342	2
Vp010	940	Picture	MorphM10_09_orig.jpg ; MorphM10_00_UPPER.jpg	13721520	0	1	8815	2	0	next	hit	1878
Vp010	940	Response	1	13730258	8738	1
Vp010	941	Picture	MorphM8_04_orig.jpg ; MorphM8_10_UPPER.jpg	13730335	0	1	8649	2	0	next	hit	1880
Vp010	941	Response	1	13738898	8563	1
Vp010	942	Picture	MorphF1_05_orig.jpg ; MorphF1_10_UPPER.jpg	13738984	0	1	13140	2	0	next	incorrect	1882
Vp010	942	Response	2	13752097	13113	1
Vp010	943	Picture	MorphF9_05_orig.jpg ; MorphF9_00_UPPER.jpg	13752124	0	1	21123	2	0	next	hit	1884
Vp010	943	Response	1	13773057	20933	1
Vp010	944	Picture	MorphM6_05_orig.jpg ; MorphM6_10_UPPER.jpg	13773247	0	1	62372	3	0	next	hit	1886
Vp010	944	Response	1	13835455	62208	1
Vp010	945	Picture	MorphF3_09_orig.jpg ; MorphF3_00_UPPER.jpg	13835619	0	2	11810	3	0	next	incorrect	1888
Vp010	945	Response	2	13847295	11676	1
Vp010	946	Picture	MorphM10_10_orig.jpg ; MorphM10_10_UPPER.jpg	13847429	0	1	7484	2	0	next	hit	1890
Vp010	946	Response	1	13854814	7385	1
Vp010	947	Picture	MorphF9_06_orig.jpg ; MorphF9_10_UPPER.jpg	13854913	0	1	16134	2	0	next	incorrect	1892
Vp010	947	Response	2	13870894	15981	1
Vp010	948	Picture	MorphM1_10_orig.jpg ; MorphM1_00_UPPER.jpg	13871047	0	1	8316	2	0	next	hit	1894
Vp010	948	Response	1	13879214	8167	1
Vp010	949	Picture	MorphM3_08_orig.jpg ; MorphM3_10_UPPER.jpg	13879363	0	1	32101	2	0	next	incorrect	1896
Vp010	949	Response	2	13911293	31930	1
Vp010	950	Picture	MorphF3_07_orig.jpg ; MorphF3_10_UPPER.jpg	13911464	0	1	81666	2	0	next	hit	1898
Vp010	950	Response	1	13993050	81586	1
Vp010	951	Picture	MorphF5_07_orig.jpg ; MorphF5_00_UPPER.jpg	13993130	0	1	10977	3	0	next	incorrect	1900
Vp010	951	Response	2	14003930	10800	1
Vp010	952	Picture	MorphM9_09_orig.jpg ; MorphM9_00_UPPER.jpg	14004107	0	2	7984	3	0	next	incorrect	1902
Vp010	952	Response	2	14012010	7903	1
Vp010	953	Picture	MorphM8_10_orig.jpg ; MorphM8_10_UPPER.jpg	14012091	0	1	7984	2	0	next	hit	1904
Vp010	953	Response	1	14019928	7837	2
Vp010	954	Picture	MorphF6_01_orig.jpg ; MorphF6_10_UPPER.jpg	14020075	0	1	15302	2	0	next	hit	1906
Vp010	954	Response	1	14035209	15134	1
Vp010	955	Picture	MorphM3_01_orig.jpg ; MorphM3_00_UPPER.jpg	14035377	0	1	8482	2	0	next	incorrect	1908
Vp010	955	Response	2	14043769	8392	1
Vp010	956	Picture	MorphM5_04_orig.jpg ; MorphM5_10_UPPER.jpg	14043859	0	1	8816	2	0	next	hit	1910
Vp010	956	Response	1	14052648	8789	1
Vp010	957	Picture	MorphM9_09_orig.jpg ; MorphM9_10_UPPER.jpg	14052675	0	1	8963	187	0	next	hit	1912
Vp010	957	Response	1	14061608	8933	1
Vp010	958	Picture	MorphM10_03_orig.jpg ; MorphM10_00_UPPER.jpg	14061638	0	186	11994	187	0	next	incorrect	1914
Vp010	958	Response	2	14073448	11810	1
Vp010	959	Picture	MorphF7_00_orig.jpg ; MorphF7_00_UPPER.jpg	14073632	0	1	7651	2	0	next	incorrect	1916
Vp010	959	Response	2	14081128	7496	1
Vp010	960	Picture	MorphM2_01_orig.jpg ; MorphM2_10_UPPER.jpg	14081283	0	1	30770	2	0	next	hit	1918
Vp010	960	Response	1	14111847	30564	1
Vp010	961	Picture	MorphF7_06_orig.jpg ; MorphF7_00_UPPER.jpg	14112053	0	1	8815	2	0	next	incorrect	1920
Vp010	961	Response	2	14120807	8754	1
Vp010	962	Picture	MorphM4_05_orig.jpg ; MorphM4_00_UPPER.jpg	14120868	0	1	14304	2	0	next	incorrect	1922
Vp010	962	Response	2	14135046	14178	1
Vp010	963	Picture	MorphF10_05_orig.jpg ; MorphF10_10_UPPER.jpg	14135172	0	1	7817	3	0	next	hit	1924
Vp010	963	Response	1	14142886	7714	1
Vp010	964	Picture	MorphM2_02_orig.jpg ; MorphM2_10_UPPER.jpg	14142989	0	2	11976	3	0	next	hit	1926
Vp010	964	Response	1	14154885	11896	1
Vp010	965	Picture	MorphF9_03_orig.jpg ; MorphF9_00_UPPER.jpg	14154965	0	1	9480	3	0	next	incorrect	1928
Vp010	965	Response	2	14164325	9360	1
Vp010	966	Picture	MorphF10_09_orig.jpg ; MorphF10_10_UPPER.jpg	14164445	0	2	7984	3	0	next	hit	1930
Vp010	966	Response	1	14172245	7800	1
Vp010	967	Picture	MorphF8_00_orig.jpg ; MorphF8_10_UPPER.jpg	14172429	0	1	8815	3	0	next	incorrect	1932
Vp010	967	Response	2	14181125	8696	1
Vp010	968	Picture	MorphF10_05_orig.jpg ; MorphF10_00_UPPER.jpg	14181244	0	2	17964	3	0	next	incorrect	1934
Vp010	968	Response	2	14199124	17880	1
Vp010	969	Picture	MorphF9_00_orig.jpg ; MorphF9_10_UPPER.jpg	14199208	0	1	16466	2	0	next	incorrect	1936
Vp010	969	Response	2	14215444	16236	1
Vp010	970	Picture	MorphF1_07_orig.jpg ; MorphF1_00_UPPER.jpg	14215674	0	1	7651	2	0	next	incorrect	1938
Vp010	970	Response	2	14223123	7449	1
Vp010	971	Picture	MorphF9_07_orig.jpg ; MorphF9_10_UPPER.jpg	14223325	0	1	10312	2	0	next	incorrect	1940
Vp010	971	Response	2	14233523	10198	1
Vp010	972	Picture	MorphM4_06_orig.jpg ; MorphM4_00_UPPER.jpg	14233637	0	1	10645	2	0	next	incorrect	1942
Vp010	972	Response	2	14244163	10526	1
Vp010	973	Picture	MorphF2_08_orig.jpg ; MorphF2_10_UPPER.jpg	14244282	0	1	7651	2	0	next	hit	1944
Vp010	973	Response	1	14251763	7481	1
Vp010	974	Picture	MorphM4_06_orig.jpg ; MorphM4_10_UPPER.jpg	14251933	0	1	7318	2	0	next	hit	1946
Vp010	974	Response	1	14259042	7109	1
Vp010	975	Picture	MorphF2_06_orig.jpg ; MorphF2_00_UPPER.jpg	14259251	0	1	10978	2	0	next	incorrect	1948
Vp010	975	Response	2	14270002	10751	1
Vp010	976	Picture	MorphF6_06_orig.jpg ; MorphF6_00_UPPER.jpg	14270229	0	1	7318	2	0	next	incorrect	1950
Vp010	976	Response	2	14277362	7133	1
Vp010	977	Picture	MorphF8_08_orig.jpg ; MorphF8_00_UPPER.jpg	14277547	0	1	8316	2	0	next	incorrect	1952
Vp010	977	Response	2	14285681	8134	1
Vp010	978	Picture	MorphF2_01_orig.jpg ; MorphF2_10_UPPER.jpg	14285863	0	1	6986	2	0	next	hit	1954
Vp010	978	Response	1	14292721	6858	1
Vp010	979	Picture	MorphF8_07_orig.jpg ; MorphF8_00_UPPER.jpg	14292849	0	1	9481	2	0	next	incorrect	1956
Vp010	979	Response	2	14302161	9312	1
Vp010	980	Picture	MorphM4_05_orig.jpg ; MorphM4_10_UPPER.jpg	14302330	0	1	27942	2	0	next	hit	1958
Vp010	980	Response	1	14330160	27830	1
Vp010	981	Picture	MorphF1_00_orig.jpg ; MorphF1_10_UPPER.jpg	14330272	0	1	7485	2	0	next	incorrect	1960
Vp010	981	Response	2	14337680	7408	1
Vp010	982	Picture	MorphM6_03_orig.jpg ; MorphM6_10_UPPER.jpg	14337757	0	1	8815	2	0	next	incorrect	1962
Vp010	982	Response	2	14346480	8723	1
Vp010	983	Picture	MorphF6_00_orig.jpg ; MorphF6_10_UPPER.jpg	14346572	0	1	16466	2	0	next	incorrect	1964
Vp010	983	Response	2	14362959	16387	1
Vp010	984	Picture	MorphF1_03_orig.jpg ; MorphF1_10_UPPER.jpg	14363038	0	1	9315	2	0	next	incorrect	1966
Vp010	984	Response	2	14372159	9121	1
Vp010	985	Picture	MorphF4_07_orig.jpg ; MorphF4_00_UPPER.jpg	14372353	0	1	10312	2	0	next	incorrect	1968
Vp010	985	Response	2	14382639	10286	1
Vp010	986	Picture	MorphM7_05_orig.jpg ; MorphM7_00_UPPER.jpg	14382665	0	1	7318	2	0	next	hit	1970
Vp010	986	Response	1	14389759	7094	1
Vp010	987	Picture	MorphF4_04_orig.jpg ; MorphF4_10_UPPER.jpg	14389983	0	1	14803	2	0	next	hit	1972
Vp010	987	Response	1	14404638	14655	1
Vp010	988	Picture	MorphM4_08_orig.jpg ; MorphM4_10_UPPER.jpg	14404786	0	1	8316	3	0	next	hit	1974
Vp010	988	Response	1	14412958	8172	1
Vp010	989	Picture	MorphM9_07_orig.jpg ; MorphM9_10_UPPER.jpg	14413102	0	2	11810	3	0	next	hit	1976
Vp010	989	Response	1	14424878	11776	1
Vp010	990	Picture	MorphF2_01_orig.jpg ; MorphF2_00_UPPER.jpg	14424912	0	1	10811	2	0	next	hit	1978
Vp010	990	Response	1	14435677	10765	1
Vp010	991	Picture	MorphF3_01_orig.jpg ; MorphF3_00_UPPER.jpg	14435723	0	1	12973	2	0	next	incorrect	1980
Vp010	991	Response	2	14448477	12754	1
Vp010	992	Picture	MorphF4_06_orig.jpg ; MorphF4_00_UPPER.jpg	14448696	0	1	7485	2	0	next	incorrect	1982
Vp010	992	Response	2	14456077	7381	1
Vp010	993	Picture	MorphM10_09_orig.jpg ; MorphM10_10_UPPER.jpg	14456181	0	1	8316	2	0	next	hit	1984
Vp010	993	Response	1	14464396	8215	1
Vp010	994	Picture	MorphM6_09_orig.jpg ; MorphM6_00_UPPER.jpg	14464497	0	1	12973	3	0	next	incorrect	1986
Vp010	994	Response	2	14477356	12859	1
Vp010	995	Picture	MorphF5_08_orig.jpg ; MorphF5_10_UPPER.jpg	14477470	0	2	12808	3	0	next	incorrect	1988
Vp010	995	Response	2	14490156	12686	1
Vp010	996	Picture	MorphF7_03_orig.jpg ; MorphF7_00_UPPER.jpg	14490278	0	1	23452	2	0	next	incorrect	1990
Vp010	996	Response	2	14513595	23317	1
Vp010	997	Picture	MorphF5_09_orig.jpg ; MorphF5_10_UPPER.jpg	14513730	0	1	9646	3	0	next	hit	1992
Vp010	997	Response	1	14523275	9545	1
Vp010	998	Picture	MorphF8_10_orig.jpg ; MorphF8_00_UPPER.jpg	14523376	0	2	12142	3	0	next	incorrect	1994
Vp010	998	Response	2	14535354	11978	1
Vp010	999	Picture	MorphM7_03_orig.jpg ; MorphM7_00_UPPER.jpg	14535518	0	1	22454	2	0	next	hit	1996
Vp010	999	Response	1	14557834	22316	1
Vp010	1000	Picture	MorphM8_01_orig.jpg ; MorphM8_10_UPPER.jpg	14557972	0	1	14304	2	0	next	hit	1998
Vp010	1000	Response	1	14572153	14181	1
Vp010	1001	Picture	MorphF8_05_orig.jpg ; MorphF8_00_UPPER.jpg	14572276	0	1	8316	3	0	next	incorrect	2000
Vp010	1001	Response	2	14580473	8197	1
Vp010	1002	Picture	MorphM1_07_orig.jpg ; MorphM1_00_UPPER.jpg	14580592	0	2	9481	3	0	next	incorrect	2002
Vp010	1002	Response	2	14589913	9321	1
Vp010	1003	Picture	MorphM4_01_orig.jpg ; MorphM4_10_UPPER.jpg	14590073	0	1	12621	188	0	next	hit	2004
Vp010	1003	Response	1	14602632	12559	1
Vp010	1004	Picture	MorphM8_06_orig.jpg ; MorphM8_10_UPPER.jpg	14602694	0	187	9667	188	0	next	hit	2006
Vp010	1004	Response	1	14612232	9538	1
Vp010	1005	Picture	MorphF7_01_orig.jpg ; MorphF7_00_UPPER.jpg	14612361	0	1	11975	2	0	next	incorrect	2008
Vp010	1005	Response	2	14624312	11951	1
Vp010	1006	Picture	MorphM4_07_orig.jpg ; MorphM4_10_UPPER.jpg	14624336	0	1	12142	2	0	next	hit	2010
Vp010	1006	Response	1	14636311	11975	1
Vp010	1007	Picture	MorphF6_09_orig.jpg ; MorphF6_00_UPPER.jpg	14636478	0	1	8815	2	0	next	incorrect	2012
Vp010	1007	Response	2	14645111	8633	1
Vp010	1008	Picture	MorphM3_05_orig.jpg ; MorphM3_00_UPPER.jpg	14645293	0	1	11477	2	0	next	incorrect	2014
Vp010	1008	Response	2	14656631	11338	1
Vp010	1009	Picture	MorphF3_08_orig.jpg ; MorphF3_00_UPPER.jpg	14656770	0	1	20125	2	0	next	incorrect	2016
Vp010	1009	Response	2	14676710	19940	1
Vp010	1010	Picture	MorphM8_00_orig.jpg ; MorphM8_00_UPPER.jpg	14676895	0	1	12641	2	0	next	hit	2018
Vp010	1010	Response	1	14689430	12535	1
Vp010	1011	Picture	MorphM9_08_orig.jpg ; MorphM9_10_UPPER.jpg	14689536	0	1	21788	3	0	next	hit	2020
Vp010	1011	Response	1	14711269	21733	1
Vp010	1012	Picture	MorphM4_00_orig.jpg ; MorphM4_10_UPPER.jpg	14711324	0	2	13972	3	0	next	hit	2022
Vp010	1012	Response	1	14725189	13865	1
Vp010	1013	Picture	MorphF8_04_orig.jpg ; MorphF8_10_UPPER.jpg	14725296	0	1	9979	3	0	next	incorrect	2024
Vp010	1013	Response	2	14735188	9892	1
Vp010	1014	Picture	MorphM3_05_orig.jpg ; MorphM3_10_UPPER.jpg	14735275	0	2	9647	3	0	next	incorrect	2026
Vp010	1014	Response	2	14744868	9593	1
Vp010	1015	Picture	MorphM8_00_orig.jpg ; MorphM8_10_UPPER.jpg	14744922	0	1	12475	2	0	next	hit	2028
Vp010	1015	Response	1	14757268	12346	1
Vp010	1016	Picture	MorphF1_04_orig.jpg ; MorphF1_00_UPPER.jpg	14757397	0	1	8981	2	0	next	incorrect	2030
Vp010	1016	Response	2	14766307	8910	1
Vp010	1017	Picture	MorphF2_03_orig.jpg ; MorphF2_00_UPPER.jpg	14766378	0	1	12308	3	0	next	incorrect	2032
Vp010	1017	Response	2	14778467	12089	1
Vp010	1018	Picture	MorphM1_03_orig.jpg ; MorphM1_00_UPPER.jpg	14778686	0	2	8816	3	0	next	incorrect	2034
Vp010	1018	Response	2	14787347	8661	1
Vp010	1019	Picture	MorphM2_06_orig.jpg ; MorphM2_10_UPPER.jpg	14787502	0	1	11144	2	0	next	incorrect	2036
Vp010	1019	Response	2	14798547	11045	1
Vp010	1020	Picture	MorphF8_03_orig.jpg ; MorphF8_10_UPPER.jpg	14798646	0	1	7152	2	0	next	incorrect	2038
Vp010	1020	Response	2	14805666	7020	1
Vp010	1021	Picture	MorphF2_00_orig.jpg ; MorphF2_10_UPPER.jpg	14805798	0	1	15634	2	0	next	hit	2040
Vp010	1021	Response	1	14821266	15468	1
Vp010	1022	Picture	MorphF6_07_orig.jpg ; MorphF6_10_UPPER.jpg	14821432	0	1	20126	2	0	next	hit	2042
Vp010	1022	Response	1	14841505	20073	1
Vp010	1023	Picture	MorphM1_10_orig.jpg ; MorphM1_10_UPPER.jpg	14841558	0	1	17630	2	0	next	hit	2044
Vp010	1023	Response	1	14859025	17467	1
Vp010	1024	Picture	MorphM4_01_orig.jpg ; MorphM4_00_UPPER.jpg	14859188	0	1	21955	2	0	next	hit	2046
Vp010	1024	Response	1	14881024	21836	1
Vp010	1025	Picture	MorphM6_00_orig.jpg ; MorphM6_00_UPPER.jpg	14881143	0	1	16300	2	0	next	incorrect	2048
Vp010	1025	Response	2	14897344	16201	1
Vp010	1026	Picture	MorphF2_09_orig.jpg ; MorphF2_00_UPPER.jpg	14897443	0	1	22454	2	0	next	incorrect	2050
Vp010	1026	Response	2	14919823	22380	1
Vp010	1027	Picture	MorphM6_00_orig.jpg ; MorphM6_10_UPPER.jpg	14919897	0	1	18961	2	0	next	incorrect	2052
Vp010	1027	Response	2	14938782	18885	1
Vp010	1028	Picture	MorphF1_09_orig.jpg ; MorphF1_10_UPPER.jpg	14938858	0	1	7651	2	0	next	incorrect	2054
Vp010	1028	Response	2	14946462	7604	1
Vp010	1029	Picture	MorphM5_02_orig.jpg ; MorphM5_10_UPPER.jpg	14946509	0	1	13639	2	0	next	incorrect	2056
Vp010	1029	Response	2	14960062	13553	1
Vp010	1030	Picture	MorphM7_07_orig.jpg ; MorphM7_00_UPPER.jpg	14960148	0	1	142208	2	0	next	hit	2058
Vp010	1030	Response	1	15102298	142150	1
Vp010	1031	Picture	MorphF5_08_orig.jpg ; MorphF5_00_UPPER.jpg	15102356	0	1	40584	2	0	next	incorrect	2060
Vp010	1031	Response	2	15142776	40420	1
Vp010	1032	Picture	MorphM1_08_orig.jpg ; MorphM1_00_UPPER.jpg	15142940	0	1	9979	2	0	next	incorrect	2062
Vp010	1032	Response	2	15152856	9916	1
Vp010	1033	Picture	MorphF6_10_orig.jpg ; MorphF6_00_UPPER.jpg	15152919	0	1	21124	2	0	next	incorrect	2064
Vp010	1033	Response	2	15173896	20977	1
Vp010	1034	Picture	MorphF5_03_orig.jpg ; MorphF5_10_UPPER.jpg	15174043	0	1	10312	2	0	next	hit	2066
Vp010	1034	Response	1	15184215	10172	1
Vp010	1035	Picture	MorphM3_07_orig.jpg ; MorphM3_10_UPPER.jpg	15184355	0	1	9813	2	0	next	hit	2068
Vp010	1035	Response	1	15194055	9700	1
Vp010	1036	Picture	MorphM10_04_orig.jpg ; MorphM10_10_UPPER.jpg	15194168	0	1	6986	2	0	next	hit	2070
Vp010	1036	Response	1	15201015	6847	1
Vp010	1037	Picture	MorphF5_10_orig.jpg ; MorphF5_10_UPPER.jpg	15201154	0	1	8815	2	0	next	hit	2072
Vp010	1037	Response	1	15209814	8660	1
Vp010	1038	Picture	MorphM9_00_orig.jpg ; MorphM9_00_UPPER.jpg	15209969	0	1	14803	2	0	next	incorrect	2074
Vp010	1038	Response	2	15224614	14645	1
Vp010	1039	Picture	MorphF1_02_orig.jpg ; MorphF1_00_UPPER.jpg	15224772	0	1	9647	2	0	next	incorrect	2076
Vp010	1039	Response	2	15234214	9442	1
Vp010	1040	Picture	MorphM2_10_orig.jpg ; MorphM2_00_UPPER.jpg	15234419	0	1	9314	2	0	next	incorrect	2078
Vp010	1040	Response	2	15243573	9154	1
Vp010	1041	Picture	MorphM6_04_orig.jpg ; MorphM6_10_UPPER.jpg	15243733	0	1	13639	2	0	next	hit	2080
Vp010	1041	Response	1	15257173	13440	1
Vp010	1042	Picture	MorphM3_06_orig.jpg ; MorphM3_00_UPPER.jpg	15257372	0	1	132063	2	0	next	hit	2082
Vp010	1042	Response	1	15389249	131877	1
Vp010	1043	Picture	MorphF8_01_orig.jpg ; MorphF8_00_UPPER.jpg	15389435	0	1	8316	2	0	next	incorrect	2084
Vp010	1043	Response	2	15397569	8134	1
Vp010	1044	Picture	MorphM3_02_orig.jpg ; MorphM3_10_UPPER.jpg	15397751	0	1	11643	2	0	next	incorrect	2086
Vp010	1044	Response	2	15409329	11578	1
Vp010	1045	Picture	MorphM10_02_orig.jpg ; MorphM10_10_UPPER.jpg	15409394	0	1	8150	2	0	next	incorrect	2088
Vp010	1045	Response	2	15417408	8014	1
Vp010	1046	Picture	MorphM2_03_orig.jpg ; MorphM2_00_UPPER.jpg	15417544	0	1	12308	2	0	next	incorrect	2090
Vp010	1046	Response	2	15429648	12104	1
Vp010	1047	Picture	MorphF4_08_orig.jpg ; MorphF4_00_UPPER.jpg	15429852	0	1	20125	2	0	next	incorrect	2092
Vp010	1047	Response	2	15449807	19955	1
Vp010	1048	Picture	MorphF2_08_orig.jpg ; MorphF2_00_UPPER.jpg	15449977	0	1	10312	2	0	next	incorrect	2094
Vp010	1048	Response	2	15460127	10150	1
Vp010	1049	Picture	MorphF10_02_orig.jpg ; MorphF10_10_UPPER.jpg	15460289	0	1	7152	2	0	next	hit	2096
Vp010	1049	Response	1	15467327	7038	1
Vp010	1050	Picture	MorphF4_10_orig.jpg ; MorphF4_00_UPPER.jpg	15467441	0	1	9481	2	0	next	hit	2098
Vp010	1050	Response	1	15476847	9406	1
Vp010	1051	Picture	MorphM2_01_orig.jpg ; MorphM2_00_UPPER.jpg	15476922	0	1	8815	2	0	next	incorrect	2100
Vp010	1051	Response	2	15485646	8724	1
Vp010	1052	Picture	MorphM1_07_orig.jpg ; MorphM1_10_UPPER.jpg	15485737	0	1	9813	3	0	next	incorrect	2102
Vp010	1052	Response	2	15495486	9749	1
Vp010	1053	Picture	MorphF2_00_orig.jpg ; MorphF2_00_UPPER.jpg	15495550	0	2	8150	3	0	next	incorrect	2104
Vp010	1053	Response	2	15503646	8096	1
Vp010	1054	Picture	MorphM7_10_orig.jpg ; MorphM7_00_UPPER.jpg	15503700	0	1	29440	2	0	next	hit	2106
Vp010	1054	Response	1	15532925	29225	1
Vp010	1055	Picture	MorphF6_05_orig.jpg ; MorphF6_00_UPPER.jpg	15533140	0	1	12142	2	0	next	incorrect	2108
Vp010	1055	Response	2	15545245	12105	1
Vp010	1056	Picture	MorphM5_04_orig.jpg ; MorphM5_00_UPPER.jpg	15545282	0	1	8482	3	0	next	incorrect	2110
Vp010	1056	Response	2	15553644	8362	1
Vp010	1057	Picture	MorphF7_10_orig.jpg ; MorphF7_10_UPPER.jpg	15553764	0	2	9148	3	0	next	hit	2112
Vp010	1057	Response	1	15562764	9000	1
Vp010	1058	Picture	MorphM10_06_orig.jpg ; MorphM10_10_UPPER.jpg	15562912	0	1	7485	2	0	next	hit	2114
Vp010	1058	Response	1	15570204	7292	1
Vp010	1059	Picture	MorphM8_03_orig.jpg ; MorphM8_00_UPPER.jpg	15570397	0	1	8649	2	0	next	hit	2116
Vp010	1059	Response	1	15578924	8527	1
Vp010	1060	Picture	MorphF8_06_orig.jpg ; MorphF8_10_UPPER.jpg	15579046	0	1	8483	2	0	next	incorrect	2118
Vp010	1060	Response	2	15587403	8357	1
Vp010	1061	Picture	MorphF5_09_orig.jpg ; MorphF5_00_UPPER.jpg	15587529	0	1	8149	3	0	next	incorrect	2120
Vp010	1061	Response	2	15595563	8034	1
Vp010	1062	Picture	MorphF6_06_orig.jpg ; MorphF6_10_UPPER.jpg	15595678	0	2	12641	3	0	next	hit	2122
Vp010	1062	Response	1	15608203	12525	1
Vp010	1063	Picture	MorphM4_09_orig.jpg ; MorphM4_10_UPPER.jpg	15608319	0	1	9314	3	0	next	hit	2124
Vp010	1063	Response	1	15617562	9243	1
Vp010	1064	Picture	MorphF6_02_orig.jpg ; MorphF6_00_UPPER.jpg	15617633	0	2	17298	3	0	next	hit	2126
Vp010	1064	Response	1	15634762	17129	1
Vp010	1065	Picture	MorphF1_00_orig.jpg ; MorphF1_00_UPPER.jpg	15634931	0	1	11643	2	0	next	hit	2128
Vp010	1065	Response	1	15646522	11591	1
Vp010	1066	Picture	MorphM7_04_orig.jpg ; MorphM7_10_UPPER.jpg	15646574	0	1	13140	2	0	next	hit	2130
Vp010	1066	Response	1	15659641	13067	1
Vp010	1067	Picture	MorphM5_03_orig.jpg ; MorphM5_10_UPPER.jpg	15659714	0	1	20458	2	0	next	hit	2132
Vp010	1067	Response	1	15680041	20327	1
Vp010	1068	Picture	MorphM1_04_orig.jpg ; MorphM1_10_UPPER.jpg	15680172	0	1	12973	2	0	next	incorrect	2134
Vp010	1068	Response	2	15693080	12908	1
Vp010	1069	Picture	MorphM3_04_orig.jpg ; MorphM3_10_UPPER.jpg	15693145	0	1	6986	2	0	next	incorrect	2136
Vp010	1069	Response	2	15700040	6895	1
Vp010	1070	Picture	MorphF6_07_orig.jpg ; MorphF6_00_UPPER.jpg	15700131	0	1	6653	2	0	next	incorrect	2138
Vp010	1070	Response	2	15706760	6629	1
Vp010	1071	Picture	MorphF1_04_orig.jpg ; MorphF1_10_UPPER.jpg	15706784	0	1	6653	2	0	next	incorrect	2140
Vp010	1071	Response	2	15713239	6455	1
Vp010	1072	Picture	MorphM7_01_orig.jpg ; MorphM7_10_UPPER.jpg	15713437	0	1	8815	2	0	next	hit	2142
Vp010	1072	Response	1	15722040	8603	1
Vp010	1073	Picture	MorphF10_07_orig.jpg ; MorphF10_10_UPPER.jpg	15722252	0	1	9647	2	0	next	hit	2144
Vp010	1073	Response	1	15731799	9547	1
Vp010	1074	Picture	MorphM6_07_orig.jpg ; MorphM6_10_UPPER.jpg	15731899	0	1	20791	2	0	next	hit	2146
Vp010	1074	Response	1	15752598	20699	1
Vp010	1075	Picture	MorphF1_08_orig.jpg ; MorphF1_10_UPPER.jpg	15752690	0	1	8815	2	0	next	incorrect	2148
Vp010	1075	Response	2	15761318	8628	1
Vp010	1076	Picture	MorphM9_00_orig.jpg ; MorphM9_10_UPPER.jpg	15761505	0	1	9481	2	0	next	hit	2150
Vp010	1076	Response	1	15770918	9413	1
Vp010	1077	Picture	MorphM8_08_orig.jpg ; MorphM8_10_UPPER.jpg	15770986	0	1	14636	3	0	next	hit	2152
Vp010	1077	Response	1	15785557	14571	1
Vp010	1078	Picture	MorphF1_07_orig.jpg ; MorphF1_10_UPPER.jpg	15785622	0	2	10134	182	0	next	incorrect	2154
Vp010	1078	Response	2	15795717	10095	1
Vp010	1079	Picture	MorphF7_02_orig.jpg ; MorphF7_00_UPPER.jpg	15795756	0	180	7830	181	0	next	incorrect	2156
Vp010	1079	Response	2	15803397	7641	1
Vp010	1080	Picture	MorphM10_07_orig.jpg ; MorphM10_10_UPPER.jpg	15803586	0	1	9646	3	0	next	hit	2158
Vp010	1080	Response	1	15813157	9571	1
Vp010	1081	Picture	MorphF7_03_orig.jpg ; MorphF7_10_UPPER.jpg	15813232	0	2	14471	3	0	next	incorrect	2160
Vp010	1081	Response	2	15827636	14404	1
Vp010	1082	Picture	MorphM10_08_orig.jpg ; MorphM10_00_UPPER.jpg	15827703	0	1	13140	2	0	next	hit	2162
Vp010	1082	Response	1	15840676	12973	1
Vp010	1083	Picture	MorphM1_04_orig.jpg ; MorphM1_00_UPPER.jpg	15840843	0	1	10478	2	0	next	incorrect	2164
Vp010	1083	Response	2	15851235	10392	1
Vp010	1084	Picture	MorphF10_10_orig.jpg ; MorphF10_00_UPPER.jpg	15851321	0	1	8815	3	0	next	hit	2166
Vp010	1084	Response	1	15860034	8713	2
Vp010	1085	Picture	MorphF5_03_orig.jpg ; MorphF5_00_UPPER.jpg	15860136	0	2	8150	3	0	next	incorrect	2168
Vp010	1085	Response	2	15868195	8059	1
Vp010	1086	Picture	MorphM6_08_orig.jpg ; MorphM6_10_UPPER.jpg	15868286	0	1	27777	2	0	next	hit	2170
Vp010	1086	Response	1	15895874	27588	1
Vp010	1087	Picture	MorphF4_01_orig.jpg ; MorphF4_10_UPPER.jpg	15896063	0	1	8649	2	0	next	hit	2172
Vp010	1087	Response	1	15904514	8451	1
Vp010	1088	Picture	MorphM9_06_orig.jpg ; MorphM9_10_UPPER.jpg	15904712	0	1	8150	2	0	next	hit	2174
Vp010	1088	Response	1	15912674	7962	1
Vp010	1089	Picture	MorphF7_04_orig.jpg ; MorphF7_10_UPPER.jpg	15912862	0	1	8649	2	0	next	incorrect	2176
Vp010	1089	Response	2	15921473	8611	1
Vp010	1090	Picture	MorphF9_05_orig.jpg ; MorphF9_10_UPPER.jpg	15921511	0	1	10644	3	0	next	hit	2178
Vp010	1090	Response	1	15932033	10522	1
Vp010	1091	Picture	MorphF4_06_orig.jpg ; MorphF4_10_UPPER.jpg	15932155	0	2	11144	3	0	next	hit	2180
Vp010	1091	Response	1	15943233	11078	1
Vp010	1092	Picture	MorphM10_01_orig.jpg ; MorphM10_00_UPPER.jpg	15943299	0	1	11310	3	0	next	incorrect	2182
Vp010	1092	Response	2	15954512	11213	1
Vp010	1093	Picture	MorphF2_06_orig.jpg ; MorphF2_10_UPPER.jpg	15954609	0	2	11976	3	0	next	hit	2184
Vp010	1093	Response	1	15966512	11903	1
Vp010	1094	Picture	MorphF8_06_orig.jpg ; MorphF8_00_UPPER.jpg	15966585	0	1	13472	2	0	next	incorrect	2186
Vp010	1094	Response	2	15979952	13367	1
Vp010	1095	Picture	MorphF9_09_orig.jpg ; MorphF9_10_UPPER.jpg	15980057	0	1	8982	2	0	next	hit	2188
Vp010	1095	Response	1	15988910	8853	2
Vp010	1096	Picture	MorphM3_04_orig.jpg ; MorphM3_00_UPPER.jpg	15989039	0	1	8472	179	0	next	incorrect	2190
Vp010	1096	Response	2	15997471	8432	1
Vp010	1097	Picture	MorphM5_01_orig.jpg ; MorphM5_00_UPPER.jpg	15997511	0	178	7994	179	0	next	incorrect	2192
Vp010	1097	Response	2	16005471	7960	1
Vp010	1098	Picture	MorphM7_04_orig.jpg ; MorphM7_00_UPPER.jpg	16005505	0	1	8483	2	0	next	hit	2194
Vp010	1098	Response	1	16013871	8366	1
Vp010	1099	Picture	MorphM9_08_orig.jpg ; MorphM9_00_UPPER.jpg	16013988	0	1	10645	2	0	next	incorrect	2196
Vp010	1099	Response	2	16024430	10442	1
Vp010	1100	Picture	MorphF1_10_orig.jpg ; MorphF1_10_UPPER.jpg	16024633	0	1	23618	2	0	next	hit	2198
Vp010	1100	Response	1	16048190	23557	1
Vp010	1101	Picture	MorphM8_07_orig.jpg ; MorphM8_00_UPPER.jpg	16048251	0	1	9480	2	0	next	hit	2200
Vp010	1101	Response	1	16057549	9298	1
Vp010	1102	Picture	MorphF9_02_orig.jpg ; MorphF9_10_UPPER.jpg	16057731	0	1	9315	2	0	next	hit	2202
Vp010	1102	Response	1	16066909	9178	1
Vp010	1103	Picture	MorphF1_01_orig.jpg ; MorphF1_10_UPPER.jpg	16067046	0	1	9480	2	0	next	hit	2204
Vp010	1103	Response	1	16076349	9303	1
Vp010	1104	Picture	MorphF10_02_orig.jpg ; MorphF10_00_UPPER.jpg	16076526	0	1	8815	3	0	next	hit	2206
Vp010	1104	Response	1	16085229	8703	1
Vp010	1105	Picture	MorphM9_01_orig.jpg ; MorphM9_10_UPPER.jpg	16085341	0	2	21456	4	0	next	hit	2208
Vp010	1105	Response	1	16106588	21247	1
Vp010	1106	Picture	MorphF5_06_orig.jpg ; MorphF5_10_UPPER.jpg	16106797	0	2	8982	4	0	next	hit	2210
Vp010	1106	Response	1	16115548	8751	1
Vp010	1107	Picture	MorphF6_04_orig.jpg ; MorphF6_00_UPPER.jpg	16115779	0	2	14138	3	0	next	incorrect	2212
Vp010	1107	Response	2	16129707	13928	1
Vp010	1108	Picture	MorphF10_03_orig.jpg ; MorphF10_00_UPPER.jpg	16129917	0	1	6985	3	0	next	incorrect	2214
Vp010	1108	Response	2	16136827	6910	1
Vp010	1109	Picture	MorphM5_05_orig.jpg ; MorphM5_10_UPPER.jpg	16136902	0	2	11311	3	0	next	hit	2216
Vp010	1109	Response	1	16148027	11125	1
Vp010	1110	Picture	MorphM3_00_orig.jpg ; MorphM3_10_UPPER.jpg	16148213	0	1	10312	2	0	next	hit	2218
Vp010	1110	Response	1	16158347	10134	1
Vp010	1111	Picture	MorphF4_09_orig.jpg ; MorphF4_00_UPPER.jpg	16158525	0	1	16632	2	0	next	incorrect	2220
Vp010	1111	Response	2	16174986	16461	1
Vp010	1112	Picture	MorphF2_02_orig.jpg ; MorphF2_00_UPPER.jpg	16175157	0	1	7152	2	0	next	incorrect	2222
Vp010	1112	Response	2	16182266	7109	1
Vp010	1113	Picture	MorphM7_05_orig.jpg ; MorphM7_10_UPPER.jpg	16182309	0	1	11643	2	0	next	hit	2224
Vp010	1113	Response	1	16193865	11556	1
Vp010	1114	Picture	MorphF10_09_orig.jpg ; MorphF10_00_UPPER.jpg	16193952	0	1	8150	2	0	next	hit	2226
Vp010	1114	Response	1	16201945	7993	1
Vp010	1115	Picture	MorphM10_00_orig.jpg ; MorphM10_00_UPPER.jpg	16202102	0	1	10479	2	0	next	incorrect	2228
Vp010	1115	Response	2	16212505	10403	1
Vp010	1116	Picture	MorphM4_08_orig.jpg ; MorphM4_00_UPPER.jpg	16212581	0	1	11975	2	0	next	incorrect	2230
Vp010	1116	Response	2	16224425	11844	1
Vp010	1117	Picture	MorphF3_03_orig.jpg ; MorphF3_00_UPPER.jpg	16224556	0	1	7651	2	0	next	incorrect	2232
Vp010	1117	Response	2	16232104	7548	1
Vp010	1118	Picture	MorphF7_04_orig.jpg ; MorphF7_00_UPPER.jpg	16232207	0	1	13971	3	0	next	incorrect	2234
Vp010	1118	Response	2	16246024	13817	1
Vp010	1119	Picture	MorphM4_02_orig.jpg ; MorphM4_10_UPPER.jpg	16246178	0	2	9481	3	0	next	incorrect	2236
Vp010	1119	Response	2	16255624	9446	1
Vp010	1120	Picture	MorphF1_09_orig.jpg ; MorphF1_00_UPPER.jpg	16255659	0	1	14803	2	0	next	incorrect	2238
Vp010	1120	Response	2	16270423	14764	1
Vp010	1121	Picture	MorphF10_03_orig.jpg ; MorphF10_10_UPPER.jpg	16270462	0	1	10146	2	0	next	hit	2240
Vp010	1121	Response	1	16280503	10041	1
Vp010	1122	Picture	MorphM2_03_orig.jpg ; MorphM2_10_UPPER.jpg	16280608	0	1	17797	2	0	next	hit	2242
Vp010	1122	Response	1	16298182	17574	1
Vp010	1123	Picture	MorphF5_04_orig.jpg ; MorphF5_10_UPPER.jpg	16298405	0	1	7983	3	0	next	hit	2244
Vp010	1123	Response	1	16306262	7857	1
Vp010	1124	Picture	MorphF4_00_orig.jpg ; MorphF4_00_UPPER.jpg	16306388	0	2	12308	4	0	next	incorrect	2246
Vp010	1124	Response	2	16318662	12274	1
Vp010	1125	Picture	MorphF6_04_orig.jpg ; MorphF6_10_UPPER.jpg	16318696	0	2	14138	3	0	next	incorrect	2248
Vp010	1125	Response	2	16332661	13965	1
Vp010	1126	Picture	MorphM4_10_orig.jpg ; MorphM4_00_UPPER.jpg	16332834	0	1	19959	2	0	next	hit	2250
Vp010	1126	Response	1	16352581	19747	1
Vp010	1127	Picture	MorphM2_07_orig.jpg ; MorphM2_00_UPPER.jpg	16352793	0	1	15635	2	0	next	incorrect	2252
Vp010	1127	Response	2	16368260	15467	1
Vp010	1128	Picture	MorphF8_09_orig.jpg ; MorphF8_00_UPPER.jpg	16368428	0	1	13971	2	0	next	incorrect	2254
Vp010	1128	Response	2	16382260	13832	1
Vp010	1129	Picture	MorphM10_06_orig.jpg ; MorphM10_00_UPPER.jpg	16382399	0	1	8150	2	0	next	hit	2256
Vp010	1129	Response	1	16390500	8101	1
Vp010	1130	Picture	MorphM9_06_orig.jpg ; MorphM9_00_UPPER.jpg	16390549	0	1	12475	2	0	next	incorrect	2258
Vp010	1130	Response	2	16402899	12350	1
Vp010	1131	Picture	MorphF4_03_orig.jpg ; MorphF4_00_UPPER.jpg	16403024	0	1	30922	183	0	next	incorrect	2260
Vp010	1131	Response	2	16433938	30914	1
Vp010	1132	Picture	MorphM3_02_orig.jpg ; MorphM3_00_UPPER.jpg	16433946	0	182	8164	183	0	next	incorrect	2262
Vp010	1132	Response	2	16442018	8072	1
Vp010	1133	Picture	MorphM4_03_orig.jpg ; MorphM4_00_UPPER.jpg	16442110	0	1	9481	2	0	next	incorrect	2264
Vp010	1133	Response	2	16451377	9267	2
Vp010	1134	Picture	MorphF6_03_orig.jpg ; MorphF6_00_UPPER.jpg	16451591	0	1	7983	3	0	next	incorrect	2266
Vp010	1134	Response	2	16459538	7947	1
Vp010	1135	Picture	MorphM8_07_orig.jpg ; MorphM8_10_UPPER.jpg	16459574	0	2	9148	3	0	next	hit	2268
Vp010	1135	Response	1	16468576	9002	2
Vp010	1136	Picture	MorphM1_06_orig.jpg ; MorphM1_00_UPPER.jpg	16468722	0	1	12641	2	0	next	incorrect	2270
Vp010	1136	Response	2	16481217	12495	1
Vp010	1137	Picture	MorphM4_04_orig.jpg ; MorphM4_10_UPPER.jpg	16481363	0	1	9314	2	0	next	hit	2272
Vp010	1137	Response	1	16490497	9134	1
Vp010	1138	Picture	MorphM1_05_orig.jpg ; MorphM1_00_UPPER.jpg	16490677	0	1	16799	2	0	next	incorrect	2274
Vp010	1138	Response	2	16507376	16699	1
Vp010	1139	Picture	MorphM9_01_orig.jpg ; MorphM9_00_UPPER.jpg	16507476	0	1	27278	2	0	next	incorrect	2276
Vp010	1139	Response	2	16534575	27099	1
Vp010	1140	Picture	MorphF6_02_orig.jpg ; MorphF6_10_UPPER.jpg	16534754	0	1	11143	3	0	next	incorrect	2278
Vp010	1140	Response	2	16545775	11021	1
Vp010	1141	Picture	MorphM7_07_orig.jpg ; MorphM7_10_UPPER.jpg	16545897	0	2	9647	3	0	next	hit	2280
Vp010	1141	Response	1	16555455	9558	1
Vp010	1142	Picture	MorphM1_02_orig.jpg ; MorphM1_00_UPPER.jpg	16555544	0	1	12641	2	0	next	incorrect	2282
Vp010	1142	Response	2	16568014	12470	1
Vp010	1143	Picture	MorphF9_08_orig.jpg ; MorphF9_00_UPPER.jpg	16568185	0	1	8649	2	0	next	incorrect	2284
Vp010	1143	Response	2	16576734	8549	1
Vp010	1144	Picture	MorphM8_06_orig.jpg ; MorphM8_00_UPPER.jpg	16576834	0	1	14950	188	0	next	hit	2286
Vp010	1144	Response	1	16591774	14940	1
Vp010	1145	Picture	MorphF10_08_orig.jpg ; MorphF10_10_UPPER.jpg	16591784	0	187	13159	188	0	next	hit	2288
Vp010	1145	Response	1	16604733	12949	1
Vp010	1146	Picture	MorphF4_02_orig.jpg ; MorphF4_10_UPPER.jpg	16604943	0	1	16929	205	0	next	hit	2290
Vp010	1146	Response	1	16621853	16910	1
Vp010	1147	Picture	MorphF8_02_orig.jpg ; MorphF8_10_UPPER.jpg	16621872	0	204	15006	205	0	next	incorrect	2292
Vp010	1147	Response	2	16636732	14860	1
Vp010	1148	Picture	MorphM1_01_orig.jpg ; MorphM1_00_UPPER.jpg	16636878	0	1	13306	2	0	next	incorrect	2294
Vp010	1148	Response	2	16650092	13214	1
Vp010	1149	Picture	MorphM10_10_orig.jpg ; MorphM10_00_UPPER.jpg	16650184	0	1	12973	2	0	next	hit	2296
Vp010	1149	Response	1	16663052	12868	1
Vp010	1150	Picture	MorphF9_07_orig.jpg ; MorphF9_00_UPPER.jpg	16663157	0	1	33432	2	0	next	hit	2298
Vp010	1150	Response	1	16696491	33334	1
Vp010	1151	Picture	MorphM3_10_orig.jpg ; MorphM3_10_UPPER.jpg	16696589	0	1	36757	3	0	next	incorrect	2300
Vp010	1151	Response	2	16733290	36701	1
Vp010	1152	Picture	MorphF7_01_orig.jpg ; MorphF7_10_UPPER.jpg	16733346	0	2	38588	3	0	next	hit	2302
Vp010	1152	Response	1	16771848	38502	1
Vp010	1153	Picture	MorphM1_08_orig.jpg ; MorphM1_10_UPPER.jpg	16771934	0	1	31768	2	0	next	incorrect	2304
Vp010	1153	Response	2	16803608	31674	1
Vp010	1154	Picture	MorphF3_05_orig.jpg ; MorphF3_10_UPPER.jpg	16803702	0	1	22953	2	0	next	hit	2306
Vp010	1154	Response	1	16826567	22865	1
Vp010	1155	Picture	MorphM3_00_orig.jpg ; MorphM3_00_UPPER.jpg	16826655	0	1	25614	3	0	next	incorrect	2308
Vp010	1155	Response	2	16852166	25511	1
Vp010	1156	Picture	MorphM2_05_orig.jpg ; MorphM2_00_UPPER.jpg	16852269	0	2	9647	4	0	next	incorrect	2310
Vp010	1156	Response	2	16861846	9577	1
Vp010	1157	Picture	MorphF6_01_orig.jpg ; MorphF6_00_UPPER.jpg	16861916	0	2	10146	3	0	next	incorrect	2312
Vp010	1157	Response	2	16871925	10009	1
Vp010	1158	Picture	MorphM2_08_orig.jpg ; MorphM2_10_UPPER.jpg	16872062	0	1	10146	2	0	next	hit	2314
Vp010	1158	Response	1	16882085	10023	1
Vp010	1159	Picture	MorphF3_06_orig.jpg ; MorphF3_10_UPPER.jpg	16882208	0	1	10811	2	0	next	hit	2316
Vp010	1159	Response	1	16892965	10757	1
Vp010	1160	Picture	MorphF10_04_orig.jpg ; MorphF10_00_UPPER.jpg	16893019	0	1	9315	2	0	next	hit	2318
Vp010	1160	Response	1	16902165	9146	1
Vp010	1161	Picture	MorphF4_05_orig.jpg ; MorphF4_10_UPPER.jpg	16902334	0	1	8815	2	0	next	hit	2320
Vp010	1161	Response	1	16911044	8710	1
Vp010	1162	Picture	MorphF7_02_orig.jpg ; MorphF7_10_UPPER.jpg	16911149	0	1	9647	2	0	next	hit	2322
Vp010	1162	Response	1	16920724	9575	1
Vp010	1163	Picture	MorphF3_10_orig.jpg ; MorphF3_10_UPPER.jpg	16920796	0	1	16799	2	0	next	hit	2324
Vp010	1163	Response	1	16937444	16648	1
Vp010	1164	Picture	MorphM5_00_orig.jpg ; MorphM5_00_UPPER.jpg	16937595	0	1	12474	2	0	next	incorrect	2326
Vp010	1164	Response	2	16949923	12328	1
Vp010	1165	Picture	MorphF9_10_orig.jpg ; MorphF9_10_UPPER.jpg	16950069	0	1	48068	2	0	next	hit	2328
Vp010	1165	Response	1	16997922	47853	1
Vp010	1166	Picture	MorphM6_05_orig.jpg ; MorphM6_00_UPPER.jpg	16998137	0	1	16278	190	0	next	incorrect	2330
Vp010	1166	Response	2	17014401	16264	1
Vp010	1167	Picture	MorphM8_05_orig.jpg ; MorphM8_10_UPPER.jpg	17014415	0	189	8172	190	0	next	hit	2332
Vp010	1167	Response	1	17022401	7986	1
Vp010	1168	Picture	MorphM9_10_orig.jpg ; MorphM9_10_UPPER.jpg	17022587	0	1	7984	2	0	next	hit	2334
Vp010	1168	Response	1	17030401	7814	1
Vp010	1169	Picture	MorphM5_10_orig.jpg ; MorphM5_00_UPPER.jpg	17030571	0	1	9647	2	0	next	hit	2336
Vp010	1169	Response	1	17040160	9589	1
Vp010	1170	Picture	MorphM7_03_orig.jpg ; MorphM7_10_UPPER.jpg	17040218	0	1	8482	2	0	next	hit	2338
Vp010	1170	Response	1	17048640	8422	1
Vp010	1171	Picture	MorphF10_04_orig.jpg ; MorphF10_10_UPPER.jpg	17048700	0	1	7318	3	0	next	hit	2340
Vp010	1171	Response	1	17055920	7220	1
Vp010	1172	Picture	MorphF2_03_orig.jpg ; MorphF2_10_UPPER.jpg	17056018	0	2	10645	3	0	next	hit	2342
Vp010	1172	Response	1	17066480	10462	1
Vp010	1173	Picture	MorphM4_00_orig.jpg ; MorphM4_00_UPPER.jpg	17066663	0	1	8816	2	0	next	incorrect	2344
Vp010	1173	Response	2	17075359	8696	1
Vp010	1174	Picture	MorphM2_09_orig.jpg ; MorphM2_00_UPPER.jpg	17075479	0	1	9979	2	0	next	incorrect	2346
Vp010	1174	Response	2	17085279	9800	1
Vp010	1175	Picture	MorphM3_01_orig.jpg ; MorphM3_10_UPPER.jpg	17085458	0	1	79005	2	0	next	incorrect	2348
Vp010	1175	Response	2	17164317	78859	1
Vp010	1176	Picture	MorphM10_01_orig.jpg ; MorphM10_10_UPPER.jpg	17164463	0	1	10146	2	0	next	hit	2350
Vp010	1176	Response	1	17174396	9933	1
Vp010	1177	Picture	MorphF8_03_orig.jpg ; MorphF8_00_UPPER.jpg	17174609	0	1	12308	2	0	next	incorrect	2352
Vp010	1177	Response	2	17186716	12107	1
Vp010	1178	Picture	MorphM2_00_orig.jpg ; MorphM2_10_UPPER.jpg	17186917	0	1	56218	2	0	next	hit	2354
Vp010	1178	Response	1	17242955	56038	1
Vp010	1179	Picture	MorphM8_08_orig.jpg ; MorphM8_00_UPPER.jpg	17243135	0	1	7651	2	0	next	hit	2356
Vp010	1179	Response	1	17250714	7579	1
Vp010	1180	Picture	MorphF5_07_orig.jpg ; MorphF5_10_UPPER.jpg	17250786	0	1	11310	2	0	next	hit	2358
Vp010	1180	Response	1	17261914	11128	1
Vp010	1181	Picture	MorphM10_02_orig.jpg ; MorphM10_00_UPPER.jpg	17262096	0	1	11446	199	0	next	incorrect	2360
Vp010	1181	Response	2	17273514	11418	1
Vp010	1182	Picture	MorphM9_03_orig.jpg ; MorphM9_10_UPPER.jpg	17273542	0	198	9844	199	0	next	hit	2362
Vp010	1182	Response	1	17283193	9651	1
Vp010	1183	Picture	MorphF2_10_orig.jpg ; MorphF2_00_UPPER.jpg	17283386	0	1	7318	2	0	next	incorrect	2364
Vp010	1183	Response	2	17290633	7247	1
Vp010	1184	Picture	MorphM2_08_orig.jpg ; MorphM2_00_UPPER.jpg	17290704	0	1	7984	2	0	next	incorrect	2366
Vp010	1184	Response	2	17298633	7929	1
Vp010	1185	Picture	MorphF4_10_orig.jpg ; MorphF4_10_UPPER.jpg	17298688	0	1	9647	2	0	next	hit	2368
Vp010	1185	Response	1	17308232	9544	1
Vp010	1186	Picture	MorphM9_05_orig.jpg ; MorphM9_10_UPPER.jpg	17308335	0	1	19626	2	0	next	hit	2370
Vp010	1186	Response	1	17327752	19417	1
Vp010	1187	Picture	MorphF2_04_orig.jpg ; MorphF2_00_UPPER.jpg	17327961	0	1	7485	2	0	next	incorrect	2372
Vp010	1187	Response	2	17335272	7311	1
Vp010	1188	Picture	MorphF3_05_orig.jpg ; MorphF3_00_UPPER.jpg	17335446	0	1	9813	2	0	next	incorrect	2374
Vp010	1188	Response	2	17345112	9666	1
Vp010	1189	Picture	MorphF4_03_orig.jpg ; MorphF4_10_UPPER.jpg	17345259	0	1	11643	2	0	next	incorrect	2376
Vp010	1189	Response	2	17356791	11532	1
Vp010	1190	Picture	MorphM8_02_orig.jpg ; MorphM8_10_UPPER.jpg	17356902	0	1	19793	2	0	next	hit	2378
Vp010	1190	Response	1	17376551	19649	1
Vp010	1191	Picture	MorphF6_08_orig.jpg ; MorphF6_10_UPPER.jpg	17376695	0	1	10145	3	0	next	hit	2380
Vp010	1191	Response	1	17386710	10015	1
Vp010	1192	Picture	MorphF5_05_orig.jpg ; MorphF5_00_UPPER.jpg	17386840	0	2	9814	3	0	next	incorrect	2382
Vp010	1192	Response	2	17396550	9710	1
Vp010	1193	Picture	MorphM6_06_orig.jpg ; MorphM6_10_UPPER.jpg	17396654	0	1	10145	3	0	next	incorrect	2384
Vp010	1193	Response	2	17406630	9976	1
Vp010	1194	Picture	MorphM5_00_orig.jpg ; MorphM5_10_UPPER.jpg	17406799	0	2	10964	183	0	next	incorrect	2386
Vp010	1194	Response	2	17417749	10950	1
Vp010	1195	Picture	MorphM1_03_orig.jpg ; MorphM1_10_UPPER.jpg	17417763	0	181	10991	183	0	next	incorrect	2388
Vp010	1195	Response	2	17428549	10786	1
Vp010	1196	Picture	MorphM5_09_orig.jpg ; MorphM5_00_UPPER.jpg	17428754	0	2	11976	3	0	next	hit	2390
Vp010	1196	Response	1	17440629	11875	1
Vp010	1197	Picture	MorphF4_05_orig.jpg ; MorphF4_00_UPPER.jpg	17440730	0	1	63869	2	0	next	incorrect	2392
Vp010	1197	Response	2	17504387	63657	1
Vp010	1198	Picture	MorphM2_06_orig.jpg ; MorphM2_00_UPPER.jpg	17504599	0	1	18129	3	0	next	incorrect	2394
Vp010	1198	Response	2	17522626	18027	1
Vp010	1199	Picture	MorphF9_08_orig.jpg ; MorphF9_10_UPPER.jpg	17522728	0	2	44576	3	0	next	hit	2396
Vp010	1199	Response	1	17567265	44537	1
Vp010	1200	Picture	MorphF10_10_orig.jpg ; MorphF10_10_UPPER.jpg	17567304	0	1	9979	3	0	next	hit	2398
Vp010	1200	Response	1	17577103	9799	2
Vp010	1201	Picture	MorphM3_06_orig.jpg ; MorphM3_10_UPPER.jpg	17577283	0	2	10479	3	0	next	hit	2400
Vp010	1201	Response	1	17587584	10301	1
Vp010	1202	Picture	MorphF9_04_orig.jpg ; MorphF9_10_UPPER.jpg	17587762	0	1	67528	2	0	next	hit	2402
Vp010	1202	Response	1	17655103	67341	1
Vp010	1203	Picture	MorphM8_04_orig.jpg ; MorphM8_00_UPPER.jpg	17655290	0	1	10479	2	0	next	hit	2404
Vp010	1203	Response	1	17665662	10372	1
Vp010	1204	Picture	MorphF1_01_orig.jpg ; MorphF1_00_UPPER.jpg	17665769	0	1	8649	2	0	next	incorrect	2406
Vp010	1204	Response	2	17674302	8533	1
Vp010	1205	Picture	MorphM1_09_orig.jpg ; MorphM1_10_UPPER.jpg	17674418	0	1	8815	2	0	next	incorrect	2408
Vp010	1205	Response	2	17683102	8684	1
Vp010	1206	Picture	MorphF1_05_orig.jpg ; MorphF1_00_UPPER.jpg	17683233	0	1	59378	2	0	next	incorrect	2410
Vp010	1206	Response	2	17742460	59227	1
Vp010	1207	Picture	MorphM3_09_orig.jpg ; MorphM3_00_UPPER.jpg	17742611	0	1	17464	3	0	next	incorrect	2412
Vp010	1207	Response	2	17759899	17288	1
Vp010	1208	Picture	MorphF1_03_orig.jpg ; MorphF1_00_UPPER.jpg	17760075	0	2	8649	3	0	next	incorrect	2414
Vp010	1208	Response	2	17768539	8464	1
Vp010	1209	Picture	MorphM5_09_orig.jpg ; MorphM5_10_UPPER.jpg	17768724	0	1	142375	2	0	next	hit	2416
Vp010	1209	Response	1	17911014	142290	1
Vp010	1210	Picture	MorphF7_08_orig.jpg ; MorphF7_10_UPPER.jpg	17911099	0	1	44742	2	0	next	hit	2418
Vp010	1210	Response	1	17955734	44635	1
Vp010	1211	Picture	MorphF5_10_orig.jpg ; MorphF5_00_UPPER.jpg	17955841	0	1	12973	2	0	next	incorrect	2420
Vp010	1211	Response	2	17968613	12772	1
Vp010	1212	Picture	MorphF10_00_orig.jpg ; MorphF10_00_UPPER.jpg	17968814	0	1	8982	2	0	next	incorrect	2422
Vp010	1212	Response	2	17977733	8919	1
Vp010	1213	Picture	MorphM7_02_orig.jpg ; MorphM7_00_UPPER.jpg	17977796	0	1	11643	2	0	next	incorrect	2424
Vp010	1213	Response	2	17989332	11536	1
Vp010	1214	Picture	MorphM4_03_orig.jpg ; MorphM4_10_UPPER.jpg	17989439	0	1	7651	2	0	next	hit	2426
Vp010	1214	Response	1	17997012	7573	1
Vp010	1215	Picture	MorphF7_00_orig.jpg ; MorphF7_10_UPPER.jpg	17997090	0	1	13971	2	0	next	incorrect	2428
Vp010	1215	Response	2	18011012	13922	1
Vp010	1216	Picture	MorphM3_07_orig.jpg ; MorphM3_00_UPPER.jpg	18011061	0	1	9647	2	0	next	incorrect	2430
Vp010	1216	Response	2	18020532	9471	1
Vp010	1217	Picture	MorphM2_10_orig.jpg ; MorphM2_10_UPPER.jpg	18020708	0	1	11809	2	0	next	hit	2432
Vp010	1217	Response	1	18032371	11663	1
Vp010	1218	Picture	MorphF9_00_orig.jpg ; MorphF9_00_UPPER.jpg	18032517	0	1	9647	2	0	next	incorrect	2434
Vp010	1218	Response	2	18042051	9534	1
Vp010	1219	Picture	MorphF8_00_orig.jpg ; MorphF8_00_UPPER.jpg	18042164	0	1	48856	212	0	next	incorrect	2436
Vp010	1219	Response	2	18091010	48846	1
Vp010	1220	Picture	MorphF4_08_orig.jpg ; MorphF4_10_UPPER.jpg	18091020	0	211	22331	212	0	next	hit	2438
Vp010	1220	Response	1	18113248	22228	2
Vp010	1221	Picture	MorphM10_05_orig.jpg ; MorphM10_10_UPPER.jpg	18113351	0	1	8649	2	0	next	hit	2440
Vp010	1221	Response	1	18121809	8458	1
Vp010	1222	Picture	MorphF8_10_orig.jpg ; MorphF8_10_UPPER.jpg	18122000	0	1	11310	2	0	next	hit	2442
Vp010	1222	Response	1	18133168	11168	1
Vp010	1223	Picture	MorphF10_01_orig.jpg ; MorphF10_00_UPPER.jpg	18133310	0	1	9647	2	0	next	incorrect	2444
Vp010	1223	Response	2	18142768	9458	1
Vp010	1224	Picture	MorphM5_02_orig.jpg ; MorphM5_00_UPPER.jpg	18142957	0	1	10312	3	0	next	incorrect	2446
Vp010	1224	Response	2	18153088	10131	1
Vp010	1225	Picture	MorphF8_07_orig.jpg ; MorphF8_10_UPPER.jpg	18153269	0	2	67196	3	0	next	hit	2448
Vp010	1225	Response	1	18220366	67097	1
Vp010	1226	Picture	MorphM7_09_orig.jpg ; MorphM7_10_UPPER.jpg	18220465	0	1	7152	2	0	next	hit	2450
Vp010	1226	Response	1	18227405	6940	1
Vp010	1227	Picture	MorphF3_04_orig.jpg ; MorphF3_00_UPPER.jpg	18227617	0	1	8815	2	0	next	incorrect	2452
Vp010	1227	Response	2	18236285	8668	1
Vp010	1228	Picture	MorphM4_10_orig.jpg ; MorphM4_10_UPPER.jpg	18236432	0	1	12308	3	0	next	hit	2454
Vp010	1228	Response	1	18248685	12253	1
Vp010	1229	Picture	MorphF2_02_orig.jpg ; MorphF2_10_UPPER.jpg	18248740	0	2	10313	3	0	next	hit	2456
Vp010	1229	Response	1	18258845	10105	1
Vp010	1230	Picture	MorphF9_01_orig.jpg ; MorphF9_10_UPPER.jpg	18259053	0	1	8815	2	0	next	hit	2458
Vp010	1230	Response	1	18267804	8751	1
Vp010	1231	Picture	MorphF3_04_orig.jpg ; MorphF3_10_UPPER.jpg	18267868	0	1	10954	26	0	next	incorrect	2460
Vp010	1231	Response	2	18278764	10896	1
Vp010	1232	Picture	MorphM6_01_orig.jpg ; MorphM6_00_UPPER.jpg	18278822	0	25	7342	26	0	next	incorrect	2462
Vp010	1232	Response	2	18286044	7222	1
Vp010	1233	Picture	MorphM7_08_orig.jpg ; MorphM7_00_UPPER.jpg	18286164	0	1	8316	2	0	next	hit	2464
Vp010	1233	Response	1	18294363	8199	1
Vp010	1234	Picture	MorphF6_08_orig.jpg ; MorphF6_00_UPPER.jpg	18294480	0	1	8316	2	0	next	incorrect	2466
Vp010	1234	Response	2	18302763	8283	1
Vp010	1235	Picture	MorphM7_02_orig.jpg ; MorphM7_10_UPPER.jpg	18302796	0	1	8483	2	0	next	hit	2468
Vp010	1235	Response	1	18311163	8367	1
Vp010	1236	Picture	MorphM3_10_orig.jpg ; MorphM3_00_UPPER.jpg	18311279	0	1	9148	2	0	next	incorrect	2470
Vp010	1236	Response	2	18320363	9084	1
Vp010	1237	Picture	MorphM10_05_orig.jpg ; MorphM10_00_UPPER.jpg	18320427	0	1	10811	2	0	next	hit	2472
Vp010	1237	Response	1	18331082	10655	1
Vp010	1238	Picture	MorphF9_10_orig.jpg ; MorphF9_00_UPPER.jpg	18331238	0	1	10478	3	0	next	hit	2474
Vp010	1238	Response	1	18341642	10404	1
Vp010	1239	Picture	MorphF6_09_orig.jpg ; MorphF6_10_UPPER.jpg	18341716	0	2	8150	4	0	next	hit	2476
Vp010	1239	Response	1	18349802	8086	1
Vp010	1240	Picture	MorphF4_04_orig.jpg ; MorphF4_00_UPPER.jpg	18349866	0	2	11144	3	0	next	incorrect	2478
Vp010	1240	Response	2	18360922	11056	1
Vp010	1241	Picture	MorphF3_06_orig.jpg ; MorphF3_00_UPPER.jpg	18361010	0	1	8317	2	0	next	incorrect	2480
Vp010	1241	Response	2	18369241	8231	1
Vp010	1242	Picture	MorphM2_09_orig.jpg ; MorphM2_10_UPPER.jpg	18369327	0	1	9813	2	0	next	hit	2482
Vp010	1242	Response	1	18379081	9754	1
Vp010	1243	Picture	MorphM1_02_orig.jpg ; MorphM1_10_UPPER.jpg	18379140	0	1	12308	2	0	next	incorrect	2484
Vp010	1243	Response	2	18391321	12181	1
Vp010	1244	Picture	MorphF8_04_orig.jpg ; MorphF8_00_UPPER.jpg	18391448	0	1	10811	2	0	next	incorrect	2486
Vp010	1244	Response	2	18402200	10752	1
Vp010	1245	Picture	MorphM1_00_orig.jpg ; MorphM1_10_UPPER.jpg	18402259	0	1	9980	2	0	next	incorrect	2488
Vp010	1245	Response	2	18412040	9781	1
Vp010	1246	Picture	MorphF8_01_orig.jpg ; MorphF8_10_UPPER.jpg	18412239	0	1	12141	2	0	next	incorrect	2490
Vp010	1246	Response	2	18424280	12041	1
Vp010	1247	Picture	MorphF3_00_orig.jpg ; MorphF3_10_UPPER.jpg	18424380	0	1	10645	2	0	next	incorrect	2492
Vp010	1247	Response	2	18434919	10539	1
Vp010	1248	Picture	MorphM6_08_orig.jpg ; MorphM6_00_UPPER.jpg	18435025	0	1	7485	2	0	next	incorrect	2494
Vp010	1248	Response	2	18442439	7414	1
Vp010	1249	Picture	MorphM5_07_orig.jpg ; MorphM5_10_UPPER.jpg	18442510	0	1	9813	2	0	next	hit	2496
Vp010	1249	Response	1	18452199	9689	1
Vp010	1250	Picture	MorphF4_07_orig.jpg ; MorphF4_10_UPPER.jpg	18452323	0	1	16965	2	0	next	hit	2498
Vp010	1250	Response	1	18469158	16835	1
Vp010	1251	Picture	MorphF8_05_orig.jpg ; MorphF8_10_UPPER.jpg	18469288	0	1	11144	2	0	next	incorrect	2500
Vp010	1251	Response	2	18480278	10990	1
Vp010	1252	Picture	MorphM6_06_orig.jpg ; MorphM6_00_UPPER.jpg	18480432	0	1	7619	201	0	next	incorrect	2502
Vp010	1252	Response	2	18488038	7606	1
Vp010	1253	Picture	MorphF2_05_orig.jpg ; MorphF2_00_UPPER.jpg	18488051	0	200	7018	201	0	next	incorrect	2504
Vp010	1253	Response	2	18494997	6946	1
Vp010	1254	Picture	MorphF5_02_orig.jpg ; MorphF5_10_UPPER.jpg	18495069	0	1	20447	179	0	next	incorrect	2506
Vp010	1254	Response	2	18515477	20408	1
Vp010	1255	Picture	MorphF7_07_orig.jpg ; MorphF7_00_UPPER.jpg	18515516	0	178	9824	179	0	next	incorrect	2508
Vp010	1255	Response	2	18525237	9721	1
Vp010	1256	Picture	MorphF5_02_orig.jpg ; MorphF5_00_UPPER.jpg	18525340	0	1	19294	2	0	next	incorrect	2510
Vp010	1256	Response	2	18544516	19176	1
Vp010	1257	Picture	MorphF4_09_orig.jpg ; MorphF4_10_UPPER.jpg	18544634	0	1	15967	2	0	next	hit	2512
Vp010	1257	Response	1	18560516	15882	1
Vp010	1258	Picture	MorphM10_04_orig.jpg ; MorphM10_00_UPPER.jpg	18560601	0	1	48068	2	0	next	incorrect	2514
Vp010	1258	Response	2	18608594	47993	1
Vp010	1259	Picture	MorphF10_00_orig.jpg ; MorphF10_10_UPPER.jpg	18608669	0	1	58880	2	0	next	hit	2516
Vp010	1259	Response	1	18667473	58804	1
Vp010	1260	Picture	MorphM2_05_orig.jpg ; MorphM2_10_UPPER.jpg	18667549	0	1	8150	2	0	next	hit	2518
Vp010	1260	Response	1	18675552	8003	1
Vp010	1261	Picture	MorphF3_07_orig.jpg ; MorphF3_00_UPPER.jpg	18675699	0	1	10644	3	0	next	incorrect	2520
Vp010	1261	Response	2	18686191	10492	2
Vp010	1262	Picture	MorphM8_05_orig.jpg ; MorphM8_00_UPPER.jpg	18686343	0	2	17132	3	0	next	incorrect	2522
Vp010	1262	Response	2	18703392	17049	1
Vp010	1263	Picture	MorphF7_05_orig.jpg ; MorphF7_10_UPPER.jpg	18703475	0	1	39419	2	0	next	hit	2524
Vp010	1263	Response	1	18742750	39275	1
Vp010	1264	Picture	MorphM5_06_orig.jpg ; MorphM5_10_UPPER.jpg	18742894	0	1	10146	2	0	next	hit	2526
Vp010	1264	Response	1	18752830	9936	1
Vp010	1265	Picture	MorphF2_07_orig.jpg ; MorphF2_00_UPPER.jpg	18753040	0	1	9980	2	0	next	incorrect	2528
Vp010	1265	Response	2	18762910	9870	1
Vp010	1266	Picture	MorphF1_02_orig.jpg ; MorphF1_10_UPPER.jpg	18763020	0	1	8815	2	0	next	incorrect	2530
Vp010	1266	Response	2	18771629	8609	1
Vp010	1267	Picture	MorphM10_08_orig.jpg ; MorphM10_10_UPPER.jpg	18771835	0	1	8981	3	0	next	hit	2532
Vp010	1267	Response	1	18780669	8834	1
Vp010	1268	Picture	MorphM5_03_orig.jpg ; MorphM5_00_UPPER.jpg	18780816	0	2	12641	3	0	next	incorrect	2534
Vp010	1268	Response	2	18793389	12573	1
Vp010	1269	Picture	MorphF4_00_orig.jpg ; MorphF4_10_UPPER.jpg	18793457	0	1	16300	2	0	next	incorrect	2536
Vp010	1269	Response	2	18809708	16251	1
Vp010	1270	Picture	MorphF10_08_orig.jpg ; MorphF10_00_UPPER.jpg	18809757	0	1	30105	2	0	next	incorrect	2538
Vp010	1270	Response	2	18839708	29951	1
Vp010	1271	Picture	MorphF5_01_orig.jpg ; MorphF5_00_UPPER.jpg	18839862	0	1	10811	2	0	next	incorrect	2540
Vp010	1271	Response	2	18850507	10645	1
Vp010	1272	Picture	MorphM6_04_orig.jpg ; MorphM6_00_UPPER.jpg	18850673	0	1	7818	2	0	next	incorrect	2542
Vp010	1272	Response	2	18858347	7674	1
Vp010	1273	Picture	MorphM4_02_orig.jpg ; MorphM4_00_UPPER.jpg	18858491	0	1	11975	2	0	next	incorrect	2544
Vp010	1273	Response	2	18870346	11855	1
Vp010	1274	Picture	MorphM6_02_orig.jpg ; MorphM6_00_UPPER.jpg	18870466	0	1	24949	2	0	next	incorrect	2546
Vp010	1274	Response	2	18895306	24840	1
Vp010	1275	Picture	MorphF3_02_orig.jpg ; MorphF3_10_UPPER.jpg	18895415	0	1	9480	3	0	next	incorrect	2548
Vp010	1275	Response	2	18904665	9250	1
Vp010	1276	Picture	MorphF10_06_orig.jpg ; MorphF10_10_UPPER.jpg	18904895	0	2	10313	3	0	next	hit	2550
Vp010	1276	Response	1	18915145	10250	1
Vp010	1277	Picture	MorphM7_00_orig.jpg ; MorphM7_00_UPPER.jpg	18915208	0	1	10312	2	0	next	hit	2552
Vp010	1277	Response	1	18925465	10257	1
Vp010	1278	Picture	MorphM5_05_orig.jpg ; MorphM5_00_UPPER.jpg	18925520	0	1	23119	2	0	next	incorrect	2554
Vp010	1278	Response	2	18948424	22904	1
Vp010	1279	Picture	MorphF1_06_orig.jpg ; MorphF1_10_UPPER.jpg	18948639	0	1	6986	2	0	next	incorrect	2556
Vp010	1279	Response	2	18955544	6905	1
Vp010	1280	Picture	MorphM5_08_orig.jpg ; MorphM5_10_UPPER.jpg	18955625	0	1	7983	3	0	next	hit	2558
Vp010	1280	Response	1	18963384	7759	1
Vp010	1281	Picture	MorphM6_10_orig.jpg ; MorphM6_00_UPPER.jpg	18963608	0	2	16966	3	0	next	hit	2560
Vp010	1281	Response	1	18980343	16735	1
Vp010	1282	Picture	MorphM10_03_orig.jpg ; MorphM10_10_UPPER.jpg	18980574	0	1	7817	2	0	next	hit	2562
Vp010	1282	Response	1	18988343	7769	1
Vp010	1283	Picture	MorphM1_06_orig.jpg ; MorphM1_10_UPPER.jpg	18988391	0	1	13805	2	0	next	incorrect	2564
Vp010	1283	Response	2	19002023	13632	1
Vp010	1284	Picture	MorphM6_02_orig.jpg ; MorphM6_10_UPPER.jpg	19002196	0	1	11643	2	0	next	hit	2566
Vp010	1284	Response	1	19013702	11506	1
Vp010	1285	Picture	MorphM9_05_orig.jpg ; MorphM9_00_UPPER.jpg	19013839	0	1	11809	2	0	next	hit	2568
Vp010	1285	Response	1	19025462	11623	1
Vp010	1286	Picture	MorphM3_08_orig.jpg ; MorphM3_00_UPPER.jpg	19025648	0	1	12142	2	0	next	incorrect	2570
Vp010	1286	Response	2	19037622	11974	1
Vp010	1287	Picture	MorphM6_09_orig.jpg ; MorphM6_10_UPPER.jpg	19037790	0	1	33431	2	0	next	incorrect	2572
Vp010	1287	Response	2	19071141	33351	1
Vp010	1288	Picture	MorphM8_09_orig.jpg ; MorphM8_00_UPPER.jpg	19071221	0	1	11643	2	0	next	hit	2574
Vp010	1288	Response	1	19082740	11519	1
Vp010	1289	Picture	MorphF2_04_orig.jpg ; MorphF2_10_UPPER.jpg	19082864	0	1	7651	2	0	next	hit	2576
Vp010	1289	Response	1	19090420	7556	1
Vp010	1290	Picture	MorphM2_04_orig.jpg ; MorphM2_00_UPPER.jpg	19090515	0	1	7984	2	0	next	incorrect	2578
Vp010	1290	Response	2	19098420	7905	1
Vp010	1291	Picture	MorphF6_00_orig.jpg ; MorphF6_00_UPPER.jpg	19098499	0	1	6819	2	0	next	incorrect	2580
Vp010	1291	Response	2	19105139	6640	1
Vp010	1292	Picture	MorphM4_04_orig.jpg ; MorphM4_00_UPPER.jpg	19105318	0	1	8815	2	0	next	incorrect	2582
Vp010	1292	Response	2	19114019	8701	1
Vp010	1293	Picture	MorphF7_07_orig.jpg ; MorphF7_10_UPPER.jpg	19114133	0	1	12308	2	0	next	incorrect	2584
Vp010	1293	Response	2	19126339	12206	1
Vp010	1294	Picture	MorphM7_08_orig.jpg ; MorphM7_10_UPPER.jpg	19126441	0	1	17631	2	0	next	hit	2586
Vp010	1294	Response	1	19143939	17498	1
Vp010	1295	Picture	MorphM2_00_orig.jpg ; MorphM2_00_UPPER.jpg	19144072	0	1	13306	2	0	next	incorrect	2588
Vp010	1295	Response	2	19157138	13066	1
Vp010	1296	Picture	MorphF6_05_orig.jpg ; MorphF6_10_UPPER.jpg	19157378	0	1	15302	2	0	next	hit	2590
Vp010	1296	Response	1	19172578	15200	1
Vp010	1297	Picture	MorphM7_01_orig.jpg ; MorphM7_00_UPPER.jpg	19172680	0	1	11144	2	0	next	incorrect	2592
Vp010	1297	Response	2	19183617	10937	1
Vp010	1298	Picture	MorphM2_07_orig.jpg ; MorphM2_10_UPPER.jpg	19183824	0	1	10645	2	0	next	hit	2594
Vp010	1298	Response	1	19194417	10593	1
Vp010	1299	Picture	MorphF3_00_orig.jpg ; MorphF3_00_UPPER.jpg	19194469	0	1	13139	2	0	next	hit	2596
Vp010	1299	Response	1	19207537	13068	1
Vp010	1300	Picture	MorphM8_02_orig.jpg ; MorphM8_00_UPPER.jpg	19207608	0	1	12807	3	0	next	hit	2598
Vp010	1300	Response	1	19220336	12728	1
Vp010	1301	Picture	MorphM1_00_orig.jpg ; MorphM1_00_UPPER.jpg	19220415	0	2	15302	3	0	next	incorrect	2600
Vp010	1301	Response	2	19235536	15121	1
Vp010	1302	Picture	MorphF9_09_orig.jpg ; MorphF9_00_UPPER.jpg	19235717	0	1	14803	2	0	next	incorrect	2602
Vp010	1302	Response	2	19250335	14618	1
Vp010	1303	Picture	MorphM9_02_orig.jpg ; MorphM9_10_UPPER.jpg	19250520	0	1	23619	2	0	next	hit	2604
Vp010	1303	Response	1	19274095	23575	1
Vp010	1304	Picture	MorphF3_02_orig.jpg ; MorphF3_00_UPPER.jpg	19274139	0	1	25946	3	0	next	incorrect	2606
Vp010	1304	Response	2	19299934	25795	1
Vp010	1305	Picture	MorphF7_09_orig.jpg ; MorphF7_10_UPPER.jpg	19300085	0	2	21124	3	0	next	incorrect	2608
Vp010	1305	Response	2	19321053	20968	1
Vp010	1306	Picture	MorphF8_09_orig.jpg ; MorphF8_10_UPPER.jpg	19321209	0	1	10312	2	0	next	incorrect	2610
Vp010	1306	Response	2	19331453	10244	1
Vp010	1307	Picture	MorphM4_09_orig.jpg ; MorphM4_00_UPPER.jpg	19331521	0	1	15635	2	0	next	incorrect	2612
Vp010	1307	Response	2	19347132	15611	1
Vp010	1308	Picture	MorphF10_06_orig.jpg ; MorphF10_00_UPPER.jpg	19347156	0	1	13139	2	0	next	incorrect	2614
Vp010	1308	Response	2	19360172	13016	1
Vp010	1309	Picture	MorphF1_10_orig.jpg ; MorphF1_00_UPPER.jpg	19360295	0	1	8982	2	0	next	incorrect	2616
Vp010	1309	Response	2	19369139	8844	1
Vp010	1310	Picture	MorphF9_06_orig.jpg ; MorphF9_00_UPPER.jpg	19369277	0	1	23951	2	0	next	incorrect	2618
Vp010	1310	Response	2	19393131	23854	1
Vp010	1311	Picture	MorphF8_08_orig.jpg ; MorphF8_10_UPPER.jpg	19393228	0	1	14304	2	0	next	incorrect	2620
Vp010	1311	Response	2	19407371	14143	1
Vp010	1312	Picture	MorphF7_06_orig.jpg ; MorphF7_10_UPPER.jpg	19407532	0	1	16965	2	0	next	incorrect	2622
Vp010	1312	Response	2	19424410	16878	1
Vp010	1313	Picture	MorphF5_00_orig.jpg ; MorphF5_10_UPPER.jpg	19424497	0	1	12973	3	0	next	incorrect	2624
Vp010	1313	Response	2	19437290	12793	1
Vp010	1314	Picture	MorphF3_01_orig.jpg ; MorphF3_10_UPPER.jpg	19437470	0	2	17631	3	0	next	hit	2626
Vp010	1314	Response	1	19455049	17579	1
Vp010	1315	Picture	MorphM5_06_orig.jpg ; MorphM5_00_UPPER.jpg	19455101	0	1	16134	2	0	next	incorrect	2628
Vp010	1315	Response	2	19471049	15948	1
Vp010	1316	Picture	MorphF5_06_orig.jpg ; MorphF5_00_UPPER.jpg	19471235	0	1	11310	2	0	next	incorrect	2630
Vp010	1316	Response	2	19482408	11173	1
Vp010	1317	Picture	MorphF2_09_orig.jpg ; MorphF2_10_UPPER.jpg	19482545	0	1	22277	179	0	next	hit	2632
Vp010	1317	Response	1	19504807	22262	2
Vp010	1318	Picture	MorphF9_03_orig.jpg ; MorphF9_10_UPPER.jpg	19504822	0	178	8493	179	0	next	hit	2634
Vp010	1318	Response	1	19513287	8465	1
Vp010	1319	Picture	MorphF2_07_orig.jpg ; MorphF2_10_UPPER.jpg	19513315	0	1	8316	2	0	next	hit	2636
Vp010	1319	Response	1	19521527	8212	1
Vp010	1320	Picture	MorphM9_03_orig.jpg ; MorphM9_00_UPPER.jpg	19521631	0	1	10811	3	0	next	incorrect	2638
Vp010	1320	Response	2	19532327	10696	1
Vp010	1321	Picture	MorphF7_10_orig.jpg ; MorphF7_00_UPPER.jpg	19532442	0	2	7485	3	0	next	incorrect	2640
Vp010	1321	Response	2	19539767	7325	1
Vp010	1322	Picture	MorphM5_10_orig.jpg ; MorphM5_10_UPPER.jpg	19539927	0	1	16466	3	0	next	hit	2642
Vp010	1322	Response	1	19556246	16319	1
Vp010	1323	Picture	MorphM7_06_orig.jpg ; MorphM7_00_UPPER.jpg	19556393	0	2	10313	3	0	next	hit	2644
Vp010	1323	Response	1	19566566	10173	1
Vp010	1324	Picture	MorphF7_08_orig.jpg ; MorphF7_00_UPPER.jpg	19566706	0	1	16466	2	0	next	incorrect	2646
Vp010	1324	Response	2	19583126	16420	1
Vp010	1325	Picture	MorphM6_06_orig.jpg ; MorphM6_10_LOWER.jpg	19583172	0	1	21955	2	0	next	incorrect	2648
Vp010	1325	Response	2	19605045	21873	1
Vp010	1326	Picture	MorphM2_02_orig.jpg ; MorphM2_10_LOWER.jpg	19605127	0	1	7817	2	0	next	incorrect	2650
Vp010	1326	Response	2	19612805	7678	1
Vp010	1327	Picture	MorphF3_09_orig.jpg ; MorphF3_10_LOWER.jpg	19612944	0	1	13805	2	0	next	hit	2652
Vp010	1327	Response	1	19626644	13700	1
Vp010	1328	Picture	MorphF1_00_orig.jpg ; MorphF1_00_LOWER.jpg	19626749	0	1	7152	2	0	next	incorrect	2654
Vp010	1328	Response	2	19633764	7015	1
Vp010	1329	Picture	MorphM4_10_orig.jpg ; MorphM4_00_LOWER.jpg	19633901	0	1	14637	2	0	next	hit	2656
Vp010	1329	Response	1	19648484	14583	1
Vp010	1330	Picture	MorphF4_03_orig.jpg ; MorphF4_00_LOWER.jpg	19648538	0	1	8275	210	0	next	incorrect	2658
Vp010	1330	Response	2	19656803	8265	1
Vp010	1331	Picture	MorphF8_08_orig.jpg ; MorphF8_00_LOWER.jpg	19656813	0	209	9844	387	0	next	incorrect	2660
Vp010	1331	Response	2	19666643	9830	1
Vp010	1332	Picture	MorphM1_02_orig.jpg ; MorphM1_00_LOWER.jpg	19666657	0	178	12651	179	0	next	incorrect	2662
Vp010	1332	Response	2	19679123	12466	1
Vp010	1333	Picture	MorphM3_01_orig.jpg ; MorphM3_10_LOWER.jpg	19679308	0	1	9813	2	0	next	incorrect	2664
Vp010	1333	Response	2	19689042	9734	1
Vp010	1334	Picture	MorphF5_06_orig.jpg ; MorphF5_00_LOWER.jpg	19689121	0	1	18629	2	0	next	incorrect	2666
Vp010	1334	Response	2	19707682	18561	1
Vp010	1335	Picture	MorphF8_02_orig.jpg ; MorphF8_00_LOWER.jpg	19707750	0	1	52392	3	0	next	incorrect	2668
Vp010	1335	Response	2	19760000	52250	1
Vp010	1336	Picture	MorphM10_07_orig.jpg ; MorphM10_00_LOWER.jpg	19760142	0	2	19279	185	0	next	hit	2670
Vp010	1336	Response	1	19779360	19218	1
Vp010	1337	Picture	MorphF5_03_orig.jpg ; MorphF5_10_LOWER.jpg	19779421	0	183	10993	184	0	next	incorrect	2672
Vp010	1337	Response	2	19790239	10818	1
Vp010	1338	Picture	MorphF3_01_orig.jpg ; MorphF3_10_LOWER.jpg	19790414	0	1	68027	2	0	next	incorrect	2674
Vp010	1338	Response	2	19858238	67824	1
Vp010	1339	Picture	MorphM3_07_orig.jpg ; MorphM3_00_LOWER.jpg	19858441	0	1	11144	2	0	next	incorrect	2676
Vp010	1339	Response	2	19869517	11076	1
Vp010	1340	Picture	MorphF10_04_orig.jpg ; MorphF10_00_LOWER.jpg	19869585	0	1	12142	2	0	next	hit	2678
Vp010	1340	Response	1	19881597	12012	1
Vp010	1341	Picture	MorphF8_05_orig.jpg ; MorphF8_00_LOWER.jpg	19881727	0	1	22453	3	0	next	incorrect	2680
Vp010	1341	Response	2	19903996	22269	1
Vp010	1342	Picture	MorphM8_02_orig.jpg ; MorphM8_10_LOWER.jpg	19904180	0	2	7818	3	0	next	hit	2682
Vp010	1342	Response	1	19911916	7736	1
Vp010	1343	Picture	MorphF9_01_orig.jpg ; MorphF9_10_LOWER.jpg	19911998	0	1	17464	2	0	next	incorrect	2684
Vp010	1343	Response	2	19929275	17277	1
Vp010	1344	Picture	MorphM9_04_orig.jpg ; MorphM9_00_LOWER.jpg	19929462	0	1	7473	180	0	next	incorrect	2686
Vp010	1344	Response	2	19936875	7413	1
Vp010	1345	Picture	MorphF5_04_orig.jpg ; MorphF5_00_LOWER.jpg	19936935	0	179	7995	180	0	next	incorrect	2688
Vp010	1345	Response	2	19944715	7780	1
Vp010	1346	Picture	MorphM7_09_orig.jpg ; MorphM7_10_LOWER.jpg	19944930	0	1	7152	2	0	next	hit	2690
Vp010	1346	Response	1	19951995	7065	1
Vp010	1347	Picture	MorphM8_04_orig.jpg ; MorphM8_00_LOWER.jpg	19952082	0	1	7651	2	0	next	hit	2692
Vp010	1347	Response	1	19959594	7512	1
Vp010	1348	Picture	MorphF7_07_orig.jpg ; MorphF7_00_LOWER.jpg	19959733	0	1	12974	2	0	next	hit	2694
Vp010	1348	Response	1	19972554	12821	1
Vp010	1349	Picture	MorphM10_02_orig.jpg ; MorphM10_10_LOWER.jpg	19972707	0	1	7651	2	0	next	hit	2696
Vp010	1349	Response	1	19980314	7607	1
Vp010	1350	Picture	MorphM3_05_orig.jpg ; MorphM3_10_LOWER.jpg	19980358	0	1	15801	2	0	next	incorrect	2698
Vp010	1350	Response	2	19996073	15715	1
Vp010	1351	Picture	MorphM7_10_orig.jpg ; MorphM7_10_LOWER.jpg	19996159	0	1	7651	2	0	next	hit	2700
Vp010	1351	Response	1	20003673	7514	1
Vp010	1352	Picture	MorphF2_06_orig.jpg ; MorphF2_10_LOWER.jpg	20003810	0	1	8815	2	0	next	hit	2702
Vp010	1352	Response	1	20012473	8663	1
Vp010	1353	Picture	MorphM4_00_orig.jpg ; MorphM4_00_LOWER.jpg	20012625	0	1	9813	2	0	next	incorrect	2704
Vp010	1353	Response	2	20022233	9608	1
Vp010	1354	Picture	MorphM9_09_orig.jpg ; MorphM9_10_LOWER.jpg	20022438	0	1	10978	2	0	next	incorrect	2706
Vp010	1354	Response	2	20033352	10914	1
Vp010	1355	Picture	MorphM10_07_orig.jpg ; MorphM10_10_LOWER.jpg	20033416	0	1	12807	2	0	next	hit	2708
Vp010	1355	Response	1	20045992	12576	1
Vp010	1356	Picture	MorphM3_03_orig.jpg ; MorphM3_00_LOWER.jpg	20046223	0	1	8316	2	0	next	incorrect	2710
Vp010	1356	Response	2	20054312	8089	1
Vp010	1357	Picture	MorphM1_03_orig.jpg ; MorphM1_00_LOWER.jpg	20054539	0	1	9148	2	0	next	incorrect	2712
Vp010	1357	Response	2	20063591	9052	1
Vp010	1358	Picture	MorphM10_03_orig.jpg ; MorphM10_00_LOWER.jpg	20063687	0	1	7651	2	0	next	incorrect	2714
Vp010	1358	Response	2	20071271	7584	1
Vp010	1359	Picture	MorphF7_01_orig.jpg ; MorphF7_00_LOWER.jpg	20071338	0	1	9979	3	0	next	hit	2716
Vp010	1359	Response	1	20081271	9933	1
Vp010	1360	Picture	MorphF3_00_orig.jpg ; MorphF3_00_LOWER.jpg	20081317	0	2	11477	3	0	next	incorrect	2718
Vp010	1360	Response	2	20092711	11394	1
Vp010	1361	Picture	MorphM1_09_orig.jpg ; MorphM1_10_LOWER.jpg	20092794	0	1	7485	2	0	next	hit	2720
Vp010	1361	Response	1	20100230	7436	1
Vp010	1362	Picture	MorphF4_09_orig.jpg ; MorphF4_00_LOWER.jpg	20100279	0	1	8648	3	0	next	hit	2722
Vp010	1362	Response	1	20108790	8511	1
Vp010	1363	Picture	MorphM1_00_orig.jpg ; MorphM1_10_LOWER.jpg	20108927	0	2	8649	4	0	next	incorrect	2724
Vp010	1363	Response	2	20117510	8583	1
Vp010	1364	Picture	MorphF3_00_orig.jpg ; MorphF3_10_LOWER.jpg	20117576	0	2	9315	3	0	next	incorrect	2726
Vp010	1364	Response	2	20126789	9213	1
Vp010	1365	Picture	MorphM1_00_orig.jpg ; MorphM1_00_LOWER.jpg	20126891	0	1	9813	2	0	next	incorrect	2728
Vp010	1365	Response	2	20136549	9658	1
Vp010	1366	Picture	MorphF6_01_orig.jpg ; MorphF6_10_LOWER.jpg	20136704	0	1	11476	3	0	next	hit	2730
Vp010	1366	Response	1	20148069	11365	1
Vp010	1367	Picture	MorphF4_00_orig.jpg ; MorphF4_00_LOWER.jpg	20148180	0	2	15136	3	0	next	incorrect	2732
Vp010	1367	Response	2	20163268	15088	1
Vp010	1368	Picture	MorphM5_02_orig.jpg ; MorphM5_10_LOWER.jpg	20163316	0	1	8150	2	0	next	hit	2734
Vp010	1368	Response	1	20171428	8112	1
Vp010	1369	Picture	MorphF1_02_orig.jpg ; MorphF1_00_LOWER.jpg	20171466	0	1	21955	2	0	next	hit	2736
Vp010	1369	Response	1	20193268	21802	1
Vp010	1370	Picture	MorphM2_09_orig.jpg ; MorphM2_10_LOWER.jpg	20193421	0	1	9813	2	0	next	hit	2738
Vp010	1370	Response	1	20203107	9686	1
Vp010	1371	Picture	MorphM5_07_orig.jpg ; MorphM5_00_LOWER.jpg	20203234	0	1	9314	3	0	next	hit	2740
Vp010	1371	Response	1	20212387	9153	1
Vp010	1372	Picture	MorphF3_06_orig.jpg ; MorphF3_00_LOWER.jpg	20212548	0	2	10645	3	0	next	hit	2742
Vp010	1372	Response	1	20223107	10559	1
Vp010	1373	Picture	MorphF8_02_orig.jpg ; MorphF8_10_LOWER.jpg	20223193	0	1	19793	2	0	next	incorrect	2744
Vp010	1373	Response	2	20242946	19753	1
Vp010	1374	Picture	MorphF10_08_orig.jpg ; MorphF10_10_LOWER.jpg	20242986	0	1	21789	2	0	next	hit	2746
Vp010	1374	Response	1	20264706	21720	1
Vp010	1375	Picture	MorphM6_02_orig.jpg ; MorphM6_10_LOWER.jpg	20264775	0	1	14969	2	0	next	hit	2748
Vp010	1375	Response	1	20279665	14890	1
Vp010	1376	Picture	MorphM7_01_orig.jpg ; MorphM7_00_LOWER.jpg	20279744	0	1	27277	3	0	next	hit	2750
Vp010	1376	Response	1	20306944	27200	1
Vp010	1377	Picture	MorphM10_08_orig.jpg ; MorphM10_00_LOWER.jpg	20307021	0	2	10479	3	0	next	hit	2752
Vp010	1377	Response	1	20317344	10323	1
Vp010	1378	Picture	MorphF4_08_orig.jpg ; MorphF4_10_LOWER.jpg	20317500	0	1	7451	202	0	next	hit	2754
Vp010	1378	Response	1	20324944	7444	1
Vp010	1379	Picture	MorphM3_10_orig.jpg ; MorphM3_00_LOWER.jpg	20324951	0	201	8184	202	0	next	incorrect	2756
Vp010	1379	Response	2	20333023	8072	1
Vp010	1380	Picture	MorphF8_04_orig.jpg ; MorphF8_10_LOWER.jpg	20333135	0	1	9480	2	0	next	incorrect	2758
Vp010	1380	Response	2	20342463	9328	1
Vp010	1381	Picture	MorphF2_00_orig.jpg ; MorphF2_10_LOWER.jpg	20342615	0	1	8982	2	0	next	incorrect	2760
Vp010	1381	Response	2	20351503	8888	1
Vp010	1382	Picture	MorphM2_00_orig.jpg ; MorphM2_10_LOWER.jpg	20351597	0	1	7318	2	0	next	incorrect	2762
Vp010	1382	Response	2	20358783	7186	1
Vp010	1383	Picture	MorphM5_00_orig.jpg ; MorphM5_00_LOWER.jpg	20358915	0	1	12474	3	0	next	incorrect	2764
Vp010	1383	Response	2	20371262	12347	1
Vp010	1384	Picture	MorphF6_00_orig.jpg ; MorphF6_00_LOWER.jpg	20371389	0	2	7818	3	0	next	incorrect	2766
Vp010	1384	Response	2	20379022	7633	1
Vp010	1385	Picture	MorphM4_08_orig.jpg ; MorphM4_10_LOWER.jpg	20379207	0	1	7817	2	0	next	incorrect	2768
Vp010	1385	Response	2	20386942	7735	1
Vp010	1386	Picture	MorphF8_05_orig.jpg ; MorphF8_10_LOWER.jpg	20387024	0	1	12974	2	0	next	incorrect	2770
Vp010	1386	Response	2	20399821	12797	1
Vp010	1387	Picture	MorphM7_00_orig.jpg ; MorphM7_10_LOWER.jpg	20399998	0	1	8649	2	0	next	hit	2772
Vp010	1387	Response	1	20408621	8623	1
Vp010	1388	Picture	MorphF9_10_orig.jpg ; MorphF9_10_LOWER.jpg	20408647	0	1	8981	2	0	next	hit	2774
Vp010	1388	Response	1	20417501	8854	1
Vp010	1389	Picture	MorphF6_05_orig.jpg ; MorphF6_10_LOWER.jpg	20417628	0	1	8815	2	0	next	hit	2776
Vp010	1389	Response	1	20426381	8753	1
Vp010	1390	Picture	MorphM5_06_orig.jpg ; MorphM5_00_LOWER.jpg	20426443	0	1	21124	2	0	next	hit	2778
Vp010	1390	Response	1	20447420	20977	1
Vp010	1391	Picture	MorphF10_08_orig.jpg ; MorphF10_00_LOWER.jpg	20447567	0	1	8981	2	0	next	hit	2780
Vp010	1391	Response	1	20456380	8813	1
Vp010	1392	Picture	MorphF6_03_orig.jpg ; MorphF6_10_LOWER.jpg	20456548	0	1	8483	2	0	next	hit	2782
Vp010	1392	Response	1	20464939	8391	1
Vp010	1393	Picture	MorphM1_05_orig.jpg ; MorphM1_00_LOWER.jpg	20465031	0	1	51228	3	0	next	hit	2784
Vp010	1393	Response	1	20516058	51027	1
Vp010	1394	Picture	MorphF5_09_orig.jpg ; MorphF5_00_LOWER.jpg	20516259	0	2	25781	3	0	next	hit	2786
Vp010	1394	Response	1	20541897	25638	1
Vp010	1395	Picture	MorphM2_10_orig.jpg ; MorphM2_10_LOWER.jpg	20542040	0	1	7817	2	0	next	hit	2788
Vp010	1395	Response	1	20549737	7697	1
Vp010	1396	Picture	MorphM1_03_orig.jpg ; MorphM1_10_LOWER.jpg	20549857	0	1	9980	2	0	next	incorrect	2790
Vp010	1396	Response	2	20559657	9800	1
Vp010	1397	Picture	MorphF9_09_orig.jpg ; MorphF9_00_LOWER.jpg	20559837	0	1	12141	2	0	next	incorrect	2792
Vp010	1397	Response	2	20571816	11979	1
Vp010	1398	Picture	MorphF7_02_orig.jpg ; MorphF7_10_LOWER.jpg	20571978	0	1	14304	2	0	next	incorrect	2794
Vp010	1398	Response	2	20586056	14078	1
Vp010	1399	Picture	MorphF5_10_orig.jpg ; MorphF5_10_LOWER.jpg	20586282	0	1	14803	3	0	next	hit	2796
Vp010	1399	Response	1	20600936	14654	1
Vp010	1400	Picture	MorphF10_00_orig.jpg ; MorphF10_00_LOWER.jpg	20601085	0	2	13140	3	0	next	incorrect	2798
Vp010	1400	Response	2	20614055	12970	1
Vp010	1401	Picture	MorphM9_00_orig.jpg ; MorphM9_00_LOWER.jpg	20614225	0	1	7817	3	0	next	incorrect	2800
Vp010	1401	Response	2	20621895	7670	1
Vp010	1402	Picture	MorphM6_00_orig.jpg ; MorphM6_00_LOWER.jpg	20622042	0	2	7984	3	0	next	incorrect	2802
Vp010	1402	Response	2	20629815	7773	1
Vp010	1403	Picture	MorphF8_06_orig.jpg ; MorphF8_10_LOWER.jpg	20630026	0	1	12973	3	0	next	incorrect	2804
Vp010	1403	Response	2	20642934	12908	1
Vp010	1404	Picture	MorphF1_03_orig.jpg ; MorphF1_00_LOWER.jpg	20642999	0	2	11477	3	0	next	incorrect	2806
Vp010	1404	Response	2	20654294	11295	1
Vp010	1405	Picture	MorphF6_06_orig.jpg ; MorphF6_10_LOWER.jpg	20654476	0	1	10977	3	0	next	hit	2808
Vp010	1405	Response	1	20665254	10778	1
Vp010	1406	Picture	MorphF7_04_orig.jpg ; MorphF7_00_LOWER.jpg	20665453	0	2	10479	3	0	next	hit	2810
Vp010	1406	Response	1	20675813	10360	1
Vp010	1407	Picture	MorphM9_06_orig.jpg ; MorphM9_10_LOWER.jpg	20675932	0	1	13639	2	0	next	hit	2812
Vp010	1407	Response	1	20689413	13481	1
Vp010	1408	Picture	MorphF5_01_orig.jpg ; MorphF5_10_LOWER.jpg	20689571	0	1	81499	2	0	next	incorrect	2814
Vp010	1408	Response	2	20771011	81440	1
Vp010	1409	Picture	MorphM10_09_orig.jpg ; MorphM10_10_LOWER.jpg	20771070	0	1	7485	2	0	next	hit	2816
Vp010	1409	Response	1	20778450	7380	1
Vp010	1410	Picture	MorphF7_10_orig.jpg ; MorphF7_00_LOWER.jpg	20778555	0	1	10977	3	0	next	hit	2818
Vp010	1410	Response	1	20789330	10775	1
Vp010	1411	Picture	MorphM7_03_orig.jpg ; MorphM7_10_LOWER.jpg	20789532	0	2	11477	3	0	next	hit	2820
Vp010	1411	Response	1	20800930	11398	1
Vp010	1412	Picture	MorphF1_07_orig.jpg ; MorphF1_10_LOWER.jpg	20801009	0	1	10478	3	0	next	hit	2822
Vp010	1412	Response	1	20811329	10320	1
Vp010	1413	Picture	MorphF4_00_orig.jpg ; MorphF4_10_LOWER.jpg	20811487	0	2	21124	3	0	next	hit	2824
Vp010	1413	Response	1	20832527	21040	2
Vp010	1414	Picture	MorphF5_07_orig.jpg ; MorphF5_10_LOWER.jpg	20832611	0	1	13639	2	0	next	hit	2826
Vp010	1414	Response	1	20846048	13437	1
Vp010	1415	Picture	MorphM9_07_orig.jpg ; MorphM9_00_LOWER.jpg	20846250	0	1	9314	2	0	next	hit	2828
Vp010	1415	Response	1	20855488	9238	1
Vp010	1416	Picture	MorphM8_03_orig.jpg ; MorphM8_00_LOWER.jpg	20855564	0	1	7651	2	0	next	hit	2830
Vp010	1416	Response	1	20863088	7524	1
Vp010	1417	Picture	MorphF6_04_orig.jpg ; MorphF6_00_LOWER.jpg	20863215	0	1	8815	2	0	next	incorrect	2832
Vp010	1417	Response	2	20871888	8673	1
Vp010	1418	Picture	MorphF1_01_orig.jpg ; MorphF1_10_LOWER.jpg	20872030	0	1	7318	2	0	next	incorrect	2834
Vp010	1418	Response	2	20879247	7217	1
Vp010	1419	Picture	MorphM6_03_orig.jpg ; MorphM6_00_LOWER.jpg	20879348	0	1	17113	187	0	next	incorrect	2836
Vp010	1419	Response	2	20896447	17099	1
Vp010	1420	Picture	MorphF3_10_orig.jpg ; MorphF3_10_LOWER.jpg	20896461	0	186	21475	187	0	next	hit	2838
Vp010	1420	Response	1	20917726	21265	1
Vp010	1421	Picture	MorphM1_01_orig.jpg ; MorphM1_10_LOWER.jpg	20917936	0	1	8316	2	0	next	incorrect	2840
Vp010	1421	Response	2	20926046	8110	1
Vp010	1422	Picture	MorphM4_07_orig.jpg ; MorphM4_00_LOWER.jpg	20926252	0	1	17797	2	0	next	incorrect	2842
Vp010	1422	Response	2	20943965	17713	1
Vp010	1423	Picture	MorphF3_04_orig.jpg ; MorphF3_10_LOWER.jpg	20944049	0	1	7318	2	0	next	incorrect	2844
Vp010	1423	Response	2	20951325	7276	1
Vp010	1424	Picture	MorphM9_00_orig.jpg ; MorphM9_10_LOWER.jpg	20951367	0	1	8150	2	0	next	hit	2846
Vp010	1424	Response	1	20959485	8118	1
Vp010	1425	Picture	MorphF5_06_orig.jpg ; MorphF5_10_LOWER.jpg	20959517	0	1	15801	2	0	next	hit	2848
Vp010	1425	Response	1	20975085	15568	1
Vp010	1426	Picture	MorphM3_09_orig.jpg ; MorphM3_10_LOWER.jpg	20975318	0	1	9647	2	0	next	hit	2850
Vp010	1426	Response	1	20984764	9446	1
Vp010	1427	Picture	MorphF9_04_orig.jpg ; MorphF9_00_LOWER.jpg	20984965	0	1	8150	2	0	next	hit	2852
Vp010	1427	Response	1	20992924	7959	1
Vp010	1428	Picture	MorphM8_01_orig.jpg ; MorphM8_00_LOWER.jpg	20993115	0	1	16134	2	0	next	incorrect	2854
Vp010	1428	Response	2	21009164	16049	1
Vp010	1429	Picture	MorphF6_07_orig.jpg ; MorphF6_00_LOWER.jpg	21009249	0	1	6819	2	0	next	incorrect	2856
Vp010	1429	Response	2	21015883	6634	1
Vp010	1430	Picture	MorphM3_02_orig.jpg ; MorphM3_00_LOWER.jpg	21016068	0	1	8483	2	0	next	incorrect	2858
Vp010	1430	Response	2	21024363	8295	1
Vp010	1431	Picture	MorphF6_03_orig.jpg ; MorphF6_00_LOWER.jpg	21024551	0	1	10478	2	0	next	incorrect	2860
Vp010	1431	Response	2	21034843	10292	1
Vp010	1432	Picture	MorphF8_01_orig.jpg ; MorphF8_00_LOWER.jpg	21035029	0	1	8317	2	0	next	incorrect	2862
Vp010	1432	Response	2	21043163	8134	1
Vp010	1433	Picture	MorphF7_06_orig.jpg ; MorphF7_00_LOWER.jpg	21043346	0	1	11476	2	0	next	hit	2864
Vp010	1433	Response	1	21054762	11416	1
Vp010	1434	Picture	MorphM1_02_orig.jpg ; MorphM1_10_LOWER.jpg	21054822	0	1	8815	2	0	next	incorrect	2866
Vp010	1434	Response	2	21063482	8660	1
Vp010	1435	Picture	MorphF7_04_orig.jpg ; MorphF7_10_LOWER.jpg	21063637	0	1	8317	2	0	next	hit	2868
Vp010	1435	Response	1	21071802	8165	1
Vp010	1436	Picture	MorphM7_02_orig.jpg ; MorphM7_10_LOWER.jpg	21071954	0	1	9979	2	0	next	hit	2870
Vp010	1436	Response	1	21081801	9847	1
Vp010	1437	Picture	MorphF6_10_orig.jpg ; MorphF6_10_LOWER.jpg	21081933	0	1	7651	2	0	next	hit	2872
Vp010	1437	Response	1	21089481	7548	1
Vp010	1438	Picture	MorphM2_05_orig.jpg ; MorphM2_00_LOWER.jpg	21089584	0	1	8815	2	0	next	incorrect	2874
Vp010	1438	Response	2	21098281	8697	1
Vp010	1439	Picture	MorphF2_03_orig.jpg ; MorphF2_00_LOWER.jpg	21098399	0	1	11477	2	0	next	incorrect	2876
Vp010	1439	Response	2	21109721	11322	1
Vp010	1440	Picture	MorphM1_05_orig.jpg ; MorphM1_10_LOWER.jpg	21109876	0	1	21789	2	0	next	incorrect	2878
Vp010	1440	Response	2	21131480	21604	1
Vp010	1441	Picture	MorphM10_03_orig.jpg ; MorphM10_10_LOWER.jpg	21131665	0	1	8149	3	0	next	hit	2880
Vp010	1441	Response	1	21139640	7975	1
Vp010	1442	Picture	MorphM2_03_orig.jpg ; MorphM2_10_LOWER.jpg	21139814	0	2	9980	3	0	next	incorrect	2882
Vp010	1442	Response	2	21149719	9905	1
Vp010	1443	Picture	MorphM7_07_orig.jpg ; MorphM7_10_LOWER.jpg	21149794	0	1	8483	2	0	next	hit	2884
Vp010	1443	Response	1	21158119	8325	1
Vp010	1444	Picture	MorphF7_03_orig.jpg ; MorphF7_00_LOWER.jpg	21158277	0	1	12141	3	0	next	hit	2886
Vp010	1444	Response	1	21170359	12082	1
Vp010	1445	Picture	MorphM4_04_orig.jpg ; MorphM4_10_LOWER.jpg	21170418	0	2	11976	3	0	next	hit	2888
Vp010	1445	Response	1	21182278	11860	1
Vp010	1446	Picture	MorphF9_05_orig.jpg ; MorphF9_10_LOWER.jpg	21182394	0	1	10977	2	0	next	hit	2890
Vp010	1446	Response	1	21193238	10844	1
Vp010	1447	Picture	MorphF1_02_orig.jpg ; MorphF1_10_LOWER.jpg	21193371	0	1	8483	2	0	next	incorrect	2892
Vp010	1447	Response	2	21201718	8347	1
Vp010	1448	Picture	MorphF5_08_orig.jpg ; MorphF5_10_LOWER.jpg	21201854	0	1	8150	2	0	next	incorrect	2894
Vp010	1448	Response	2	21209957	8103	1
Vp010	1449	Picture	MorphF9_01_orig.jpg ; MorphF9_00_LOWER.jpg	21210004	0	1	22121	2	0	next	incorrect	2896
Vp010	1449	Response	2	21232037	22033	1
Vp010	1450	Picture	MorphM8_07_orig.jpg ; MorphM8_10_LOWER.jpg	21232125	0	1	8649	2	0	next	hit	2898
Vp010	1450	Response	1	21240677	8552	1
Vp010	1451	Picture	MorphM1_10_orig.jpg ; MorphM1_00_LOWER.jpg	21240774	0	1	9148	2	0	next	hit	2900
Vp010	1451	Response	1	21249796	9022	1
Vp010	1452	Picture	MorphF10_09_orig.jpg ; MorphF10_10_LOWER.jpg	21249922	0	1	11310	2	0	next	hit	2902
Vp010	1452	Response	1	21261076	11154	1
Vp010	1453	Picture	MorphF8_09_orig.jpg ; MorphF8_00_LOWER.jpg	21261232	0	1	12142	2	0	next	hit	2904
Vp010	1453	Response	1	21273236	12004	1
Vp010	1454	Picture	MorphM5_10_orig.jpg ; MorphM5_00_LOWER.jpg	21273374	0	1	10312	2	0	next	hit	2906
Vp010	1454	Response	1	21283555	10181	1
Vp010	1455	Picture	MorphF5_10_orig.jpg ; MorphF5_00_LOWER.jpg	21283686	0	1	8815	3	0	next	hit	2908
Vp010	1455	Response	1	21292355	8669	1
Vp010	1456	Picture	MorphM8_06_orig.jpg ; MorphM8_10_LOWER.jpg	21292501	0	2	13307	3	0	next	hit	2910
Vp010	1456	Response	1	21305715	13214	1
Vp010	1457	Picture	MorphF7_07_orig.jpg ; MorphF7_10_LOWER.jpg	21305808	0	1	12640	2	0	next	hit	2912
Vp010	1457	Response	1	21318274	12466	1
Vp010	1458	Picture	MorphM9_02_orig.jpg ; MorphM9_00_LOWER.jpg	21318448	0	1	16134	2	0	next	incorrect	2914
Vp010	1458	Response	2	21334514	16066	1
Vp010	1459	Picture	MorphM6_06_orig.jpg ; MorphM6_00_LOWER.jpg	21334582	0	1	18628	3	0	next	incorrect	2916
Vp010	1459	Response	2	21353153	18571	1
Vp010	1460	Picture	MorphM9_04_orig.jpg ; MorphM9_10_LOWER.jpg	21353210	0	2	10479	3	0	next	incorrect	2918
Vp010	1460	Response	2	21363633	10423	1
Vp010	1461	Picture	MorphM7_02_orig.jpg ; MorphM7_00_LOWER.jpg	21363689	0	1	9813	2	0	next	hit	2920
Vp010	1461	Response	1	21373393	9704	1
Vp010	1462	Picture	MorphF2_10_orig.jpg ; MorphF2_00_LOWER.jpg	21373502	0	1	34928	4	0	next	hit	2922
Vp010	1462	Response	1	21408270	34768	3
Vp010	1463	Picture	MorphM4_03_orig.jpg ; MorphM4_10_LOWER.jpg	21408430	0	3	12475	4	0	next	hit	2924
Vp010	1463	Response	1	21420831	12401	1
Vp010	1464	Picture	MorphM3_02_orig.jpg ; MorphM3_10_LOWER.jpg	21420905	0	1	10977	3	0	next	incorrect	2926
Vp010	1464	Response	2	21431791	10886	1
Vp010	1465	Picture	MorphM9_01_orig.jpg ; MorphM9_10_LOWER.jpg	21431882	0	2	19960	3	0	next	incorrect	2928
Vp010	1465	Response	2	21451710	19828	1
Vp010	1466	Picture	MorphM3_03_orig.jpg ; MorphM3_10_LOWER.jpg	21451842	0	1	27111	2	0	next	incorrect	2930
Vp010	1466	Response	2	21478830	26988	1
Vp010	1467	Picture	MorphM1_08_orig.jpg ; MorphM1_00_LOWER.jpg	21478953	0	1	29606	2	0	next	hit	2932
Vp010	1467	Response	1	21508349	29396	1
Vp010	1468	Picture	MorphM3_04_orig.jpg ; MorphM3_10_LOWER.jpg	21508559	0	1	28275	2	0	next	incorrect	2934
Vp010	1468	Response	2	21536748	28189	1
Vp010	1469	Picture	MorphF3_09_orig.jpg ; MorphF3_00_LOWER.jpg	21536834	0	1	21622	2	0	next	incorrect	2936
Vp010	1469	Response	2	21558427	21593	1
Vp010	1470	Picture	MorphM7_06_orig.jpg ; MorphM7_10_LOWER.jpg	21558456	0	1	9148	2	0	next	hit	2938
Vp010	1470	Response	1	21567547	9091	1
Vp010	1471	Picture	MorphM1_07_orig.jpg ; MorphM1_00_LOWER.jpg	21567604	0	1	31935	2	0	next	hit	2940
Vp010	1471	Response	1	21599386	31782	1
Vp010	1472	Picture	MorphM5_02_orig.jpg ; MorphM5_00_LOWER.jpg	21599539	0	1	10312	2	0	next	incorrect	2942
Vp010	1472	Response	2	21609786	10247	1
Vp010	1473	Picture	MorphM6_02_orig.jpg ; MorphM6_00_LOWER.jpg	21609851	0	1	8815	2	0	next	incorrect	2944
Vp010	1473	Response	2	21618586	8735	1
Vp010	1474	Picture	MorphM9_08_orig.jpg ; MorphM9_10_LOWER.jpg	21618666	0	1	14471	2	0	next	hit	2946
Vp010	1474	Response	1	21632985	14319	1
Vp010	1475	Picture	MorphM5_04_orig.jpg ; MorphM5_00_LOWER.jpg	21633137	0	1	26279	2	0	next	incorrect	2948
Vp010	1475	Response	2	21659224	26087	1
Vp010	1476	Picture	MorphM3_06_orig.jpg ; MorphM3_10_LOWER.jpg	21659416	0	1	20292	2	0	next	hit	2950
Vp010	1476	Response	1	21679544	20128	1
Vp010	1477	Picture	MorphF6_08_orig.jpg ; MorphF6_10_LOWER.jpg	21679708	0	1	8482	3	0	next	hit	2952
Vp010	1477	Response	1	21688103	8395	1
Vp010	1478	Picture	MorphM8_03_orig.jpg ; MorphM8_10_LOWER.jpg	21688190	0	2	7473	182	0	next	hit	2954
Vp010	1478	Response	1	21695623	7433	1
Vp010	1479	Picture	MorphF3_07_orig.jpg ; MorphF3_10_LOWER.jpg	21695663	0	180	9493	181	0	next	hit	2956
Vp010	1479	Response	1	21705063	9400	1
Vp010	1480	Picture	MorphF2_07_orig.jpg ; MorphF2_10_LOWER.jpg	21705156	0	1	8150	2	0	next	hit	2958
Vp010	1480	Response	1	21713223	8067	1
Vp010	1481	Picture	MorphM10_05_orig.jpg ; MorphM10_00_LOWER.jpg	21713306	0	1	7983	2	0	next	hit	2960
Vp010	1481	Response	1	21721143	7837	1
Vp010	1482	Picture	MorphF2_06_orig.jpg ; MorphF2_00_LOWER.jpg	21721289	0	1	16799	2	0	next	hit	2962
Vp010	1482	Response	1	21738022	16733	1
Vp010	1483	Picture	MorphM4_06_orig.jpg ; MorphM4_00_LOWER.jpg	21738088	0	1	10966	15	0	next	hit	2964
Vp010	1483	Response	1	21748982	10894	1
Vp010	1484	Picture	MorphF3_05_orig.jpg ; MorphF3_00_LOWER.jpg	21749054	0	14	12652	16	0	next	incorrect	2966
Vp010	1484	Response	2	21761541	12487	1
Vp010	1485	Picture	MorphF7_10_orig.jpg ; MorphF7_10_LOWER.jpg	21761706	0	2	8982	3	0	next	hit	2968
Vp010	1485	Response	1	21770501	8795	1
Vp010	1486	Picture	MorphM1_06_orig.jpg ; MorphM1_10_LOWER.jpg	21770688	0	1	12641	2	0	next	incorrect	2970
Vp010	1486	Response	2	21783221	12533	1
Vp010	1487	Picture	MorphM7_08_orig.jpg ; MorphM7_10_LOWER.jpg	21783329	0	1	9979	2	0	next	hit	2972
Vp010	1487	Response	1	21793139	9810	2
Vp010	1488	Picture	MorphF5_04_orig.jpg ; MorphF5_10_LOWER.jpg	21793308	0	1	20126	2	0	next	incorrect	2974
Vp010	1488	Response	2	21813300	19992	1
Vp010	1489	Picture	MorphM4_10_orig.jpg ; MorphM4_10_LOWER.jpg	21813434	0	1	12141	3	0	next	hit	2976
Vp010	1489	Response	1	21825458	12024	2
Vp010	1490	Picture	MorphM8_06_orig.jpg ; MorphM8_00_LOWER.jpg	21825575	0	2	8317	3	0	next	hit	2978
Vp010	1490	Response	1	21833778	8203	2
Vp010	1491	Picture	MorphM9_05_orig.jpg ; MorphM9_00_LOWER.jpg	21833892	0	1	14304	2	0	next	incorrect	2980
Vp010	1491	Response	2	21848099	14207	1
Vp010	1492	Picture	MorphM6_05_orig.jpg ; MorphM6_00_LOWER.jpg	21848196	0	1	9314	2	0	next	incorrect	2982
Vp010	1492	Response	2	21857378	9182	1
Vp010	1493	Picture	MorphF5_03_orig.jpg ; MorphF5_00_LOWER.jpg	21857510	0	1	7651	2	0	next	incorrect	2984
Vp010	1493	Response	2	21865138	7628	1
Vp010	1494	Picture	MorphM4_07_orig.jpg ; MorphM4_10_LOWER.jpg	21865161	0	1	12807	2	0	next	hit	2986
Vp010	1494	Response	1	21877777	12616	2
Vp010	1495	Picture	MorphM5_03_orig.jpg ; MorphM5_00_LOWER.jpg	21877968	0	1	10645	2	0	next	incorrect	2988
Vp010	1495	Response	2	21888497	10529	1
Vp010	1496	Picture	MorphF6_04_orig.jpg ; MorphF6_10_LOWER.jpg	21888613	0	1	7984	2	0	next	incorrect	2990
Vp010	1496	Response	2	21896497	7884	1
Vp010	1497	Picture	MorphM4_06_orig.jpg ; MorphM4_10_LOWER.jpg	21896597	0	1	9646	3	0	next	incorrect	2992
Vp010	1497	Response	2	21906097	9500	1
Vp010	1498	Picture	MorphM6_07_orig.jpg ; MorphM6_00_LOWER.jpg	21906243	0	2	22953	4	0	next	incorrect	2994
Vp010	1498	Response	2	21929066	22823	1
Vp010	1499	Picture	MorphF6_00_orig.jpg ; MorphF6_10_LOWER.jpg	21929196	0	2	8317	3	0	next	incorrect	2996
Vp010	1499	Response	2	21937456	8260	1
Vp010	1500	Picture	MorphF1_04_orig.jpg ; MorphF1_10_LOWER.jpg	21937513	0	1	8815	2	0	next	incorrect	2998
Vp010	1500	Response	2	21946256	8743	1
Vp010	1501	Picture	MorphF8_10_orig.jpg ; MorphF8_00_LOWER.jpg	21946328	0	1	20448	179	0	next	hit	3000
Vp010	1501	Response	1	21966735	20407	1
Vp010	1502	Picture	MorphM10_01_orig.jpg ; MorphM10_10_LOWER.jpg	21966776	0	178	12485	179	0	next	hit	3002
Vp010	1502	Response	1	21979135	12359	1
Vp010	1503	Picture	MorphM2_04_orig.jpg ; MorphM2_10_LOWER.jpg	21979261	0	1	247492	2	0	next	incorrect	3004
Vp010	1503	Response	2	22226568	247307	1
Vp010	1504	Picture	MorphM5_10_orig.jpg ; MorphM5_10_LOWER.jpg	22226753	0	1	9481	2	0	next	hit	3006
Vp010	1504	Response	1	22236167	9414	1
Vp010	1505	Picture	MorphM9_03_orig.jpg ; MorphM9_00_LOWER.jpg	22236234	0	1	12804	14	0	next	incorrect	3008
Vp010	1505	Response	2	22248967	12733	1
Vp010	1506	Picture	MorphF2_10_orig.jpg ; MorphF2_10_LOWER.jpg	22249038	0	13	7820	14	0	next	hit	3010
Vp010	1506	Response	1	22256727	7689	1
Vp010	1507	Picture	MorphF10_10_orig.jpg ; MorphF10_10_LOWER.jpg	22256858	0	1	8815	3	0	next	hit	3012
Vp010	1507	Response	1	22265526	8668	1
Vp010	1508	Picture	MorphF6_08_orig.jpg ; MorphF6_00_LOWER.jpg	22265673	0	2	29274	3	0	next	hit	3014
Vp010	1508	Response	1	22294886	29213	1
Vp010	1509	Picture	MorphM6_07_orig.jpg ; MorphM6_10_LOWER.jpg	22294947	0	1	10478	2	0	next	hit	3016
Vp010	1509	Response	1	22305286	10339	1
Vp010	1510	Picture	MorphF6_06_orig.jpg ; MorphF6_00_LOWER.jpg	22305425	0	1	8649	2	0	next	hit	3018
Vp010	1510	Response	1	22314005	8580	1
Vp010	1511	Picture	MorphM7_04_orig.jpg ; MorphM7_10_LOWER.jpg	22314074	0	1	8649	2	0	next	hit	3020
Vp010	1511	Response	1	22322645	8571	1
Vp010	1512	Picture	MorphF8_10_orig.jpg ; MorphF8_10_LOWER.jpg	22322723	0	1	8150	2	0	next	hit	3022
Vp010	1512	Response	1	22330804	8081	1
Vp010	1513	Picture	MorphF7_01_orig.jpg ; MorphF7_10_LOWER.jpg	22330873	0	1	11809	2	0	next	incorrect	3024
Vp010	1513	Response	2	22342564	11691	1
Vp010	1514	Picture	MorphF8_04_orig.jpg ; MorphF8_00_LOWER.jpg	22342682	0	1	7818	2	0	next	incorrect	3026
Vp010	1514	Response	2	22350404	7722	1
Vp010	1515	Picture	MorphF1_08_orig.jpg ; MorphF1_10_LOWER.jpg	22350500	0	1	8316	2	0	next	incorrect	3028
Vp010	1515	Response	2	22358644	8144	1
Vp010	1516	Picture	MorphF9_03_orig.jpg ; MorphF9_00_LOWER.jpg	22358816	0	1	10977	2	0	next	incorrect	3030
Vp010	1516	Response	2	22369763	10947	1
Vp010	1517	Picture	MorphM2_10_orig.jpg ; MorphM2_00_LOWER.jpg	22369793	0	1	11310	3	0	next	hit	3032
Vp010	1517	Response	1	22380963	11170	1
Vp010	1518	Picture	MorphM9_03_orig.jpg ; MorphM9_10_LOWER.jpg	22381103	0	2	9315	3	0	next	incorrect	3034
Vp010	1518	Response	2	22390243	9140	1
Vp010	1519	Picture	MorphM7_04_orig.jpg ; MorphM7_00_LOWER.jpg	22390418	0	1	105284	2	0	next	hit	3036
Vp010	1519	Response	1	22495600	105182	1
Vp010	1520	Picture	MorphF4_03_orig.jpg ; MorphF4_10_LOWER.jpg	22495702	0	1	13971	2	0	next	incorrect	3038
Vp010	1520	Response	2	22509519	13817	1
Vp010	1521	Picture	MorphF9_00_orig.jpg ; MorphF9_00_LOWER.jpg	22509673	0	1	8649	2	0	next	incorrect	3040
Vp010	1521	Response	2	22518159	8486	1
Vp010	1522	Picture	MorphF7_00_orig.jpg ; MorphF7_00_LOWER.jpg	22518322	0	1	10479	2	0	next	incorrect	3042
Vp010	1522	Response	2	22528719	10397	1
Vp010	1523	Picture	MorphM9_10_orig.jpg ; MorphM9_10_LOWER.jpg	22528801	0	1	9480	2	0	next	hit	3044
Vp010	1523	Response	1	22538238	9437	1
Vp010	1524	Picture	MorphM7_10_orig.jpg ; MorphM7_00_LOWER.jpg	22538281	0	1	10811	3	0	next	hit	3046
Vp010	1524	Response	1	22548878	10597	1
Vp010	1525	Picture	MorphF4_02_orig.jpg ; MorphF4_00_LOWER.jpg	22549092	0	2	110441	3	0	next	incorrect	3048
Vp010	1525	Response	2	22659435	110343	1
Vp010	1526	Picture	MorphM6_08_orig.jpg ; MorphM6_00_LOWER.jpg	22659533	0	1	14969	2	0	next	hit	3050
Vp010	1526	Response	1	22674474	14941	1
Vp010	1527	Picture	MorphM3_06_orig.jpg ; MorphM3_00_LOWER.jpg	22674502	0	1	12641	2	0	next	incorrect	3052
Vp010	1527	Response	2	22687114	12612	1
Vp010	1528	Picture	MorphM5_07_orig.jpg ; MorphM5_10_LOWER.jpg	22687143	0	1	8150	2	0	next	incorrect	3054
Vp010	1528	Response	2	22695194	8051	1
Vp010	1529	Picture	MorphF5_02_orig.jpg ; MorphF5_10_LOWER.jpg	22695293	0	1	7817	2	0	next	incorrect	3056
Vp010	1529	Response	2	22703032	7739	3
Vp010	1530	Picture	MorphF10_01_orig.jpg ; MorphF10_10_LOWER.jpg	22703110	0	1	13140	2	0	next	incorrect	3058
Vp010	1530	Response	2	22716153	13043	1
Vp010	1531	Picture	MorphM7_05_orig.jpg ; MorphM7_10_LOWER.jpg	22716250	0	1	18961	2	0	next	hit	3060
Vp010	1531	Response	1	22735033	18783	1
Vp010	1532	Picture	MorphF3_07_orig.jpg ; MorphF3_00_LOWER.jpg	22735211	0	1	9647	2	0	next	incorrect	3062
Vp010	1532	Response	2	22744792	9581	1
Vp010	1533	Picture	MorphM7_03_orig.jpg ; MorphM7_00_LOWER.jpg	22744858	0	1	14470	2	0	next	hit	3064
Vp010	1533	Response	1	22759272	14414	1
Vp010	1534	Picture	MorphM6_03_orig.jpg ; MorphM6_10_LOWER.jpg	22759328	0	1	8815	3	0	next	incorrect	3066
Vp010	1534	Response	2	22767912	8584	1
Vp010	1535	Picture	MorphM2_08_orig.jpg ; MorphM2_10_LOWER.jpg	22768143	0	2	17797	3	0	next	hit	3068
Vp010	1535	Response	1	22785911	17768	1
Vp010	1536	Picture	MorphF9_04_orig.jpg ; MorphF9_10_LOWER.jpg	22785940	0	1	9647	2	0	next	hit	3070
Vp010	1536	Response	1	22795511	9571	1
Vp010	1537	Picture	MorphM2_04_orig.jpg ; MorphM2_00_LOWER.jpg	22795587	0	1	9148	2	0	next	incorrect	3072
Vp010	1537	Response	2	22804631	9044	1
Vp010	1538	Picture	MorphM9_01_orig.jpg ; MorphM9_00_LOWER.jpg	22804735	0	1	7319	2	0	next	incorrect	3074
Vp010	1538	Response	2	22811990	7255	1
Vp010	1539	Picture	MorphF4_09_orig.jpg ; MorphF4_10_LOWER.jpg	22812054	0	1	10811	2	0	next	hit	3076
Vp010	1539	Response	1	22822629	10575	2
Vp010	1540	Picture	MorphM9_09_orig.jpg ; MorphM9_00_LOWER.jpg	22822865	0	1	12973	2	0	next	hit	3078
Vp010	1540	Response	1	22835670	12805	1
Vp010	1541	Picture	MorphF1_09_orig.jpg ; MorphF1_00_LOWER.jpg	22835838	0	1	34429	3	0	next	hit	3080
Vp010	1541	Response	1	22870149	34311	1
Vp010	1542	Picture	MorphF10_07_orig.jpg ; MorphF10_00_LOWER.jpg	22870267	0	2	12974	3	0	next	hit	3082
Vp010	1542	Response	1	22883108	12841	1
Vp010	1543	Picture	MorphF9_06_orig.jpg ; MorphF9_10_LOWER.jpg	22883241	0	1	23452	2	0	next	hit	3084
Vp010	1543	Response	1	22906628	23387	1
Vp010	1544	Picture	MorphM5_08_orig.jpg ; MorphM5_10_LOWER.jpg	22906693	0	1	16300	2	0	next	hit	3086
Vp010	1544	Response	1	22922787	16094	1
Vp010	1545	Picture	MorphF10_04_orig.jpg ; MorphF10_10_LOWER.jpg	22922993	0	1	9647	2	0	next	hit	3088
Vp010	1545	Response	1	22932547	9554	1
Vp010	1546	Picture	MorphM4_04_orig.jpg ; MorphM4_00_LOWER.jpg	22932640	0	1	13472	2	0	next	incorrect	3090
Vp010	1546	Response	2	22945986	13346	1
Vp010	1547	Picture	MorphM10_04_orig.jpg ; MorphM10_00_LOWER.jpg	22946112	0	1	10978	2	0	next	incorrect	3092
Vp010	1547	Response	2	22956946	10834	1
Vp010	1548	Picture	MorphM5_08_orig.jpg ; MorphM5_00_LOWER.jpg	22957090	0	1	11642	2	0	next	hit	3094
Vp010	1548	Response	1	22968626	11536	1
Vp010	1549	Picture	MorphM6_10_orig.jpg ; MorphM6_00_LOWER.jpg	22968732	0	1	24949	2	0	next	hit	3096
Vp010	1549	Response	1	22993505	24773	1
Vp010	1550	Picture	MorphF7_08_orig.jpg ; MorphF7_00_LOWER.jpg	22993681	0	1	15136	2	0	next	hit	3098
Vp010	1550	Response	1	23008625	14944	1
Vp010	1551	Picture	MorphM2_06_orig.jpg ; MorphM2_00_LOWER.jpg	23008817	0	1	11809	2	0	next	hit	3100
Vp010	1551	Response	1	23020544	11727	1
Vp010	1552	Picture	MorphF2_08_orig.jpg ; MorphF2_00_LOWER.jpg	23020626	0	1	9481	2	0	next	hit	3102
Vp010	1552	Response	1	23029984	9358	1
Vp010	1553	Picture	MorphM7_05_orig.jpg ; MorphM7_00_LOWER.jpg	23030107	0	1	20624	2	0	next	incorrect	3104
Vp010	1553	Response	2	23050543	20436	1
Vp010	1554	Picture	MorphF6_09_orig.jpg ; MorphF6_00_LOWER.jpg	23050731	0	1	9980	2	0	next	hit	3106
Vp010	1554	Response	1	23060543	9812	1
Vp010	1555	Picture	MorphF9_10_orig.jpg ; MorphF9_00_LOWER.jpg	23060711	0	1	9646	2	0	next	hit	3108
Vp010	1555	Response	1	23070303	9592	1
Vp010	1556	Picture	MorphF3_04_orig.jpg ; MorphF3_00_LOWER.jpg	23070357	0	1	14471	2	0	next	incorrect	3110
Vp010	1556	Response	2	23084782	14425	1
Vp010	1557	Picture	MorphM3_09_orig.jpg ; MorphM3_00_LOWER.jpg	23084828	0	1	20957	2	0	next	hit	3112
Vp010	1557	Response	1	23105742	20914	1
Vp010	1558	Picture	MorphF7_06_orig.jpg ; MorphF7_10_LOWER.jpg	23105785	0	1	8815	2	0	next	hit	3114
Vp010	1558	Response	1	23114381	8596	1
Vp010	1559	Picture	MorphF8_07_orig.jpg ; MorphF8_10_LOWER.jpg	23114600	0	1	18129	3	0	next	hit	3116
Vp010	1559	Response	1	23132621	18021	1
Vp010	1560	Picture	MorphF1_10_orig.jpg ; MorphF1_00_LOWER.jpg	23132729	0	2	26257	30	0	next	incorrect	3118
Vp010	1560	Response	2	23158860	26131	1
Vp010	1561	Picture	MorphM8_00_orig.jpg ; MorphM8_00_LOWER.jpg	23158986	0	28	37945	29	0	next	incorrect	3120
Vp010	1561	Response	2	23196859	37873	1
Vp010	1562	Picture	MorphF6_01_orig.jpg ; MorphF6_00_LOWER.jpg	23196931	0	1	8317	2	0	next	incorrect	3122
Vp010	1562	Response	2	23205099	8168	1
Vp010	1563	Picture	MorphF3_05_orig.jpg ; MorphF3_10_LOWER.jpg	23205248	0	1	18628	2	0	next	incorrect	3124
Vp010	1563	Response	2	23223818	18570	1
Vp010	1564	Picture	MorphM8_04_orig.jpg ; MorphM8_10_LOWER.jpg	23223876	0	1	11975	3	0	next	hit	3126
Vp010	1564	Response	1	23235738	11862	1
Vp010	1565	Picture	MorphF6_02_orig.jpg ; MorphF6_00_LOWER.jpg	23235851	0	2	11810	3	0	next	hit	3128
Vp010	1565	Response	1	23247577	11726	1
Vp010	1566	Picture	MorphM3_04_orig.jpg ; MorphM3_00_LOWER.jpg	23247661	0	1	14470	2	0	next	incorrect	3130
Vp010	1566	Response	2	23262057	14396	1
Vp010	1567	Picture	MorphM4_02_orig.jpg ; MorphM4_00_LOWER.jpg	23262131	0	1	82996	3	0	next	incorrect	3132
Vp010	1567	Response	2	23345015	82884	1
Vp010	1568	Picture	MorphF2_01_orig.jpg ; MorphF2_10_LOWER.jpg	23345127	0	2	20791	3	0	next	incorrect	3134
Vp010	1568	Response	2	23365814	20687	1
Vp010	1569	Picture	MorphM5_09_orig.jpg ; MorphM5_00_LOWER.jpg	23365918	0	1	15967	3	0	next	hit	3136
Vp010	1569	Response	1	23381814	15896	1
Vp010	1570	Picture	MorphF10_01_orig.jpg ; MorphF10_00_LOWER.jpg	23381885	0	2	58713	4	0	next	incorrect	3138
Vp010	1570	Response	2	23440532	58647	1
Vp010	1571	Picture	MorphM7_07_orig.jpg ; MorphM7_00_LOWER.jpg	23440598	0	2	9467	183	0	next	hit	3140
Vp010	1571	Response	1	23450051	9453	1
Vp010	1572	Picture	MorphM3_01_orig.jpg ; MorphM3_00_LOWER.jpg	23450065	0	181	16148	182	0	next	hit	3142
Vp010	1572	Response	1	23466051	15986	1
Vp010	1573	Picture	MorphF3_10_orig.jpg ; MorphF3_00_LOWER.jpg	23466213	0	1	23771	182	0	next	hit	3144
Vp010	1573	Response	1	23489970	23757	1
Vp010	1574	Picture	MorphM4_08_orig.jpg ; MorphM4_00_LOWER.jpg	23489984	0	181	26958	182	0	next	hit	3146
Vp010	1574	Response	1	23516850	26866	1
Vp010	1575	Picture	MorphM7_08_orig.jpg ; MorphM7_00_LOWER.jpg	23516942	0	1	8982	2	0	next	hit	3148
Vp010	1575	Response	1	23525809	8867	1
Vp010	1576	Picture	MorphF2_05_orig.jpg ; MorphF2_10_LOWER.jpg	23525924	0	1	17464	2	0	next	incorrect	3150
Vp010	1576	Response	2	23543249	17325	1
Vp010	1577	Picture	MorphM4_09_orig.jpg ; MorphM4_10_LOWER.jpg	23543388	0	1	36924	2	0	next	hit	3152
Vp010	1577	Response	1	23580128	36740	1
Vp010	1578	Picture	MorphF1_04_orig.jpg ; MorphF1_00_LOWER.jpg	23580312	0	1	59711	2	0	next	incorrect	3154
Vp010	1578	Response	2	23639806	59494	1
Vp010	1579	Picture	MorphM10_10_orig.jpg ; MorphM10_00_LOWER.jpg	23640023	0	1	8612	205	0	next	hit	3156
Vp010	1579	Response	1	23648604	8581	2
Vp010	1580	Picture	MorphM9_06_orig.jpg ; MorphM9_00_LOWER.jpg	23648635	0	204	13842	205	0	next	incorrect	3158
Vp010	1580	Response	2	23662366	13731	1
Vp010	1581	Picture	MorphF7_00_orig.jpg ; MorphF7_10_LOWER.jpg	23662477	0	1	7485	2	0	next	incorrect	3160
Vp010	1581	Response	2	23669885	7408	1
Vp010	1582	Picture	MorphF9_03_orig.jpg ; MorphF9_10_LOWER.jpg	23669962	0	1	12308	2	0	next	incorrect	3162
Vp010	1582	Response	2	23682205	12243	1
Vp010	1583	Picture	MorphF10_02_orig.jpg ; MorphF10_00_LOWER.jpg	23682270	0	1	8316	2	0	next	incorrect	3164
Vp010	1583	Response	2	23690444	8174	1
Vp010	1584	Picture	MorphM8_07_orig.jpg ; MorphM8_00_LOWER.jpg	23690586	0	1	8483	2	0	next	incorrect	3166
Vp010	1584	Response	2	23698924	8338	1
Vp010	1585	Picture	MorphF4_10_orig.jpg ; MorphF4_00_LOWER.jpg	23699069	0	1	36758	2	0	next	hit	3168
Vp010	1585	Response	1	23735723	36654	1
Vp010	1586	Picture	MorphM1_09_orig.jpg ; MorphM1_00_LOWER.jpg	23735827	0	1	8316	2	0	next	hit	3170
Vp010	1586	Response	1	23743963	8136	1
Vp010	1587	Picture	MorphF8_00_orig.jpg ; MorphF8_10_LOWER.jpg	23744143	0	1	17464	2	0	next	incorrect	3172
Vp010	1587	Response	2	23761482	17339	1
Vp010	1588	Picture	MorphM2_01_orig.jpg ; MorphM2_00_LOWER.jpg	23761607	0	1	7485	2	0	next	incorrect	3174
Vp010	1588	Response	2	23768922	7315	1
Vp010	1589	Picture	MorphM3_00_orig.jpg ; MorphM3_10_LOWER.jpg	23769092	0	1	7651	2	0	next	incorrect	3176
Vp010	1589	Response	2	23776522	7430	1
Vp010	1590	Picture	MorphF9_08_orig.jpg ; MorphF9_00_LOWER.jpg	23776743	0	1	12973	2	0	next	hit	3178
Vp010	1590	Response	1	23789562	12819	1
Vp010	1591	Picture	MorphF2_09_orig.jpg ; MorphF2_10_LOWER.jpg	23789716	0	1	10645	2	0	next	hit	3180
Vp010	1591	Response	1	23800201	10485	1
Vp010	1592	Picture	MorphF6_07_orig.jpg ; MorphF6_10_LOWER.jpg	23800361	0	1	18627	4	0	next	hit	3182
Vp010	1592	Response	1	23818921	18560	1
Vp010	1593	Picture	MorphM9_05_orig.jpg ; MorphM9_10_LOWER.jpg	23818988	0	3	12809	4	0	next	incorrect	3184
Vp010	1593	Response	2	23831720	12732	1
Vp010	1594	Picture	MorphM8_05_orig.jpg ; MorphM8_00_LOWER.jpg	23831797	0	1	9148	2	0	next	hit	3186
Vp010	1594	Response	1	23840760	8963	1
Vp010	1595	Picture	MorphF4_07_orig.jpg ; MorphF4_00_LOWER.jpg	23840945	0	1	11143	2	0	next	hit	3188
Vp010	1595	Response	1	23851960	11015	1
Vp010	1596	Picture	MorphM1_07_orig.jpg ; MorphM1_10_LOWER.jpg	23852088	0	1	10479	2	0	next	hit	3190
Vp010	1596	Response	1	23862439	10351	1
Vp010	1597	Picture	MorphM9_08_orig.jpg ; MorphM9_00_LOWER.jpg	23862567	0	1	7984	2	0	next	hit	3192
Vp010	1597	Response	1	23870439	7872	1
Vp010	1598	Picture	MorphM8_02_orig.jpg ; MorphM8_00_LOWER.jpg	23870551	0	1	6795	192	0	next	hit	3194
Vp010	1598	Response	1	23877319	6768	1
Vp010	1599	Picture	MorphM2_07_orig.jpg ; MorphM2_10_LOWER.jpg	23877346	0	191	8506	193	0	next	hit	3196
Vp010	1599	Response	1	23885719	8373	1
Vp010	1600	Picture	MorphF8_08_orig.jpg ; MorphF8_10_LOWER.jpg	23885852	0	2	10479	3	0	next	hit	3198
Vp010	1600	Response	1	23896199	10347	1
Vp010	1601	Picture	MorphF1_01_orig.jpg ; MorphF1_00_LOWER.jpg	23896331	0	1	7651	2	0	next	incorrect	3200
Vp010	1601	Response	2	23903798	7467	1
Vp010	1602	Picture	MorphF2_08_orig.jpg ; MorphF2_10_LOWER.jpg	23903982	0	1	9481	2	0	next	hit	3202
Vp010	1602	Response	1	23913238	9256	1
Vp010	1603	Picture	MorphM4_05_orig.jpg ; MorphM4_00_LOWER.jpg	23913463	0	1	11143	3	0	next	hit	3204
Vp010	1603	Response	1	23924438	10975	1
Vp010	1604	Picture	MorphF5_07_orig.jpg ; MorphF5_00_LOWER.jpg	23924606	0	2	7319	3	0	next	hit	3206
Vp010	1604	Response	1	23931717	7111	1
Vp010	1605	Picture	MorphM4_01_orig.jpg ; MorphM4_10_LOWER.jpg	23931925	0	1	9647	2	0	next	incorrect	3208
Vp010	1605	Response	2	23941397	9472	1
Vp010	1606	Picture	MorphF5_05_orig.jpg ; MorphF5_00_LOWER.jpg	23941572	0	1	12474	2	0	next	hit	3210
Vp010	1606	Response	1	23953877	12305	1
Vp010	1607	Picture	MorphF8_06_orig.jpg ; MorphF8_00_LOWER.jpg	23954046	0	1	13140	2	0	next	hit	3212
Vp010	1607	Response	1	23966996	12950	1
Vp010	1608	Picture	MorphM5_00_orig.jpg ; MorphM5_10_LOWER.jpg	23967186	0	1	8649	2	0	next	hit	3214
Vp010	1608	Response	1	23975636	8450	1
Vp010	1609	Picture	MorphM6_04_orig.jpg ; MorphM6_00_LOWER.jpg	23975835	0	1	12308	2	0	next	incorrect	3216
Vp010	1609	Response	2	23988036	12201	1
Vp010	1610	Picture	MorphF10_03_orig.jpg ; MorphF10_10_LOWER.jpg	23988143	0	1	18795	2	0	next	incorrect	3218
Vp010	1610	Response	2	24006755	18612	1
Vp010	1611	Picture	MorphM10_01_orig.jpg ; MorphM10_00_LOWER.jpg	24006938	0	1	22953	2	0	next	hit	3220
Vp010	1611	Response	1	24029714	22776	1
Vp010	1612	Picture	MorphM6_09_orig.jpg ; MorphM6_10_LOWER.jpg	24029891	0	1	12308	2	0	next	incorrect	3222
Vp010	1612	Response	2	24042034	12143	1
Vp010	1613	Picture	MorphF1_09_orig.jpg ; MorphF1_10_LOWER.jpg	24042199	0	1	13805	2	0	next	incorrect	3224
Vp010	1613	Response	2	24055954	13755	1
Vp010	1614	Picture	MorphM4_03_orig.jpg ; MorphM4_00_LOWER.jpg	24056004	0	1	8981	2	0	next	incorrect	3226
Vp010	1614	Response	2	24064753	8749	1
Vp010	1615	Picture	MorphF5_00_orig.jpg ; MorphF5_00_LOWER.jpg	24064985	0	1	9315	2	0	next	incorrect	3228
Vp010	1615	Response	2	24074193	9208	1
Vp010	1616	Picture	MorphM9_07_orig.jpg ; MorphM9_10_LOWER.jpg	24074300	0	1	14969	2	0	next	incorrect	3230
Vp010	1616	Response	2	24089153	14853	1
Vp010	1617	Picture	MorphF4_01_orig.jpg ; MorphF4_00_LOWER.jpg	24089269	0	1	7817	2	0	next	incorrect	3232
Vp010	1617	Response	2	24096993	7724	1
Vp010	1618	Picture	MorphF7_08_orig.jpg ; MorphF7_10_LOWER.jpg	24097086	0	1	15635	2	0	next	hit	3234
Vp010	1618	Response	1	24112592	15506	1
Vp010	1619	Picture	MorphM8_01_orig.jpg ; MorphM8_10_LOWER.jpg	24112721	0	1	14137	3	0	next	incorrect	3236
Vp010	1619	Response	2	24126752	14031	1
Vp010	1620	Picture	MorphF10_00_orig.jpg ; MorphF10_10_LOWER.jpg	24126858	0	2	39919	3	0	next	hit	3238
Vp010	1620	Response	1	24166591	39733	1
Vp010	1621	Picture	MorphM2_07_orig.jpg ; MorphM2_00_LOWER.jpg	24166777	0	1	10977	2	0	next	hit	3240
Vp010	1621	Response	1	24177550	10773	1
Vp010	1622	Picture	MorphM10_06_orig.jpg ; MorphM10_00_LOWER.jpg	24177754	0	1	18296	2	0	next	hit	3242
Vp010	1622	Response	1	24195870	18116	1
Vp010	1623	Picture	MorphF3_03_orig.jpg ; MorphF3_10_LOWER.jpg	24196050	0	1	10312	2	0	next	incorrect	3244
Vp010	1623	Response	2	24206269	10219	1
Vp010	1624	Picture	MorphF8_00_orig.jpg ; MorphF8_00_LOWER.jpg	24206362	0	1	33598	2	0	next	incorrect	3246
Vp010	1624	Response	2	24239788	33426	1
Vp010	1625	Picture	MorphM2_01_orig.jpg ; MorphM2_10_LOWER.jpg	24239960	0	1	7984	2	0	next	incorrect	3248
Vp010	1625	Response	2	24247788	7828	1
Vp010	1626	Picture	MorphM8_08_orig.jpg ; MorphM8_10_LOWER.jpg	24247944	0	1	8815	2	0	next	hit	3250
Vp010	1626	Response	1	24256588	8644	1
Vp010	1627	Picture	MorphM6_10_orig.jpg ; MorphM6_10_LOWER.jpg	24256759	0	1	13472	2	0	next	hit	3252
Vp010	1627	Response	1	24270107	13348	1
Vp010	1628	Picture	MorphM2_02_orig.jpg ; MorphM2_00_LOWER.jpg	24270231	0	1	25282	2	0	next	hit	3254
Vp010	1628	Response	1	24295387	25156	1
Vp010	1629	Picture	MorphF4_08_orig.jpg ; MorphF4_00_LOWER.jpg	24295513	0	1	84660	2	0	next	hit	3256
Vp010	1629	Response	1	24380105	84592	1
Vp010	1630	Picture	MorphM4_09_orig.jpg ; MorphM4_00_LOWER.jpg	24380173	0	1	10644	3	0	next	hit	3258
Vp010	1630	Response	1	24390664	10491	1
Vp010	1631	Picture	MorphF2_04_orig.jpg ; MorphF2_10_LOWER.jpg	24390817	0	2	15136	3	0	next	incorrect	3260
Vp010	1631	Response	2	24405783	14966	1
Vp010	1632	Picture	MorphM6_05_orig.jpg ; MorphM6_10_LOWER.jpg	24405953	0	1	26418	196	0	next	incorrect	3262
Vp010	1632	Response	2	24432343	26390	1
Vp010	1633	Picture	MorphF2_00_orig.jpg ; MorphF2_00_LOWER.jpg	24432371	0	195	10340	196	0	next	incorrect	3264
Vp010	1633	Response	2	24442662	10291	1
Vp010	1634	Picture	MorphF5_08_orig.jpg ; MorphF5_00_LOWER.jpg	24442711	0	1	11477	2	0	next	hit	3266
Vp010	1634	Response	1	24454102	11391	1
Vp010	1635	Picture	MorphF1_10_orig.jpg ; MorphF1_10_LOWER.jpg	24454188	0	1	18295	2	0	next	hit	3268
Vp010	1635	Response	1	24472341	18153	1
Vp010	1636	Picture	MorphM1_08_orig.jpg ; MorphM1_10_LOWER.jpg	24472483	0	1	13473	2	0	next	hit	3270
Vp010	1636	Response	1	24485861	13378	1
Vp010	1637	Picture	MorphM10_00_orig.jpg ; MorphM10_00_LOWER.jpg	24485956	0	1	14304	2	0	next	incorrect	3272
Vp010	1637	Response	2	24500101	14145	1
Vp010	1638	Picture	MorphF8_03_orig.jpg ; MorphF8_10_LOWER.jpg	24500260	0	1	17797	2	0	next	incorrect	3274
Vp010	1638	Response	2	24518020	17760	1
Vp010	1639	Picture	MorphF10_02_orig.jpg ; MorphF10_10_LOWER.jpg	24518057	0	1	17131	2	0	next	hit	3276
Vp010	1639	Response	1	24535139	17082	1
Vp010	1640	Picture	MorphM6_04_orig.jpg ; MorphM6_10_LOWER.jpg	24535188	0	1	25115	3	0	next	incorrect	3278
Vp010	1640	Response	2	24560099	24911	1
Vp010	1641	Picture	MorphF7_09_orig.jpg ; MorphF7_00_LOWER.jpg	24560303	0	2	8483	3	0	next	hit	3280
Vp010	1641	Response	1	24568658	8355	1
Vp010	1642	Picture	MorphF9_08_orig.jpg ; MorphF9_10_LOWER.jpg	24568786	0	1	17464	2	0	next	hit	3282
Vp010	1642	Response	1	24586018	17232	1
Vp010	1643	Picture	MorphM2_09_orig.jpg ; MorphM2_00_LOWER.jpg	24586250	0	1	10978	2	0	next	hit	3284
Vp010	1643	Response	1	24597058	10808	1
Vp010	1644	Picture	MorphF4_10_orig.jpg ; MorphF4_10_LOWER.jpg	24597228	0	1	13638	2	0	next	hit	3286
Vp010	1644	Response	1	24610737	13509	1
Vp010	1645	Picture	MorphF9_00_orig.jpg ; MorphF9_10_LOWER.jpg	24610866	0	1	10812	2	0	next	incorrect	3288
Vp010	1645	Response	2	24621617	10751	1
Vp010	1646	Picture	MorphM3_00_orig.jpg ; MorphM3_00_LOWER.jpg	24621678	0	1	7650	3	0	next	incorrect	3290
Vp010	1646	Response	2	24629217	7539	1
Vp010	1647	Picture	MorphF10_09_orig.jpg ; MorphF10_00_LOWER.jpg	24629328	0	2	32933	3	0	next	incorrect	3292
Vp010	1647	Response	2	24662096	32768	1
Vp010	1648	Picture	MorphF9_07_orig.jpg ; MorphF9_00_LOWER.jpg	24662261	0	1	17298	2	0	next	incorrect	3294
Vp010	1648	Response	2	24679376	17115	1
Vp010	1649	Picture	MorphM7_01_orig.jpg ; MorphM7_10_LOWER.jpg	24679559	0	1	11473	22	0	next	hit	3296
Vp010	1649	Response	1	24690814	11255	2
Vp010	1650	Picture	MorphM10_05_orig.jpg ; MorphM10_10_LOWER.jpg	24691032	0	21	11646	22	0	next	hit	3298
Vp010	1650	Response	1	24702575	11543	1
Vp010	1651	Picture	MorphM8_09_orig.jpg ; MorphM8_10_LOWER.jpg	24702678	0	1	11643	2	0	next	hit	3300
Vp010	1651	Response	1	24714254	11576	1
Vp010	1652	Picture	MorphF9_05_orig.jpg ; MorphF9_00_LOWER.jpg	24714321	0	1	10977	3	0	next	incorrect	3302
Vp010	1652	Response	2	24725134	10813	1
Vp010	1653	Picture	MorphM5_09_orig.jpg ; MorphM5_10_LOWER.jpg	24725298	0	2	15302	4	0	next	hit	3304
Vp010	1653	Response	1	24740494	15196	1
Vp010	1654	Picture	MorphM7_00_orig.jpg ; MorphM7_00_LOWER.jpg	24740600	0	2	13140	3	0	next	hit	3306
Vp010	1654	Response	1	24753533	12933	1
Vp010	1655	Picture	MorphM10_08_orig.jpg ; MorphM10_10_LOWER.jpg	24753740	0	1	10811	3	0	next	hit	3308
Vp010	1655	Response	1	24764413	10673	1
Vp010	1656	Picture	MorphM7_09_orig.jpg ; MorphM7_00_LOWER.jpg	24764551	0	2	8816	3	0	next	hit	3310
Vp010	1656	Response	1	24773213	8662	1
Vp010	1657	Picture	MorphF10_03_orig.jpg ; MorphF10_00_LOWER.jpg	24773367	0	1	14470	2	0	next	hit	3312
Vp010	1657	Response	1	24787692	14325	1
Vp010	1658	Picture	MorphF8_03_orig.jpg ; MorphF8_00_LOWER.jpg	24787837	0	1	9647	2	0	next	incorrect	3314
Vp010	1658	Response	2	24797292	9455	1
Vp010	1659	Picture	MorphM1_04_orig.jpg ; MorphM1_00_LOWER.jpg	24797484	0	1	9314	2	0	next	incorrect	3316
Vp010	1659	Response	2	24806572	9088	1
Vp010	1660	Picture	MorphF3_06_orig.jpg ; MorphF3_10_LOWER.jpg	24806798	0	1	10134	180	0	next	incorrect	3318
Vp010	1660	Response	2	24816891	10093	1
Vp010	1661	Picture	MorphM2_00_orig.jpg ; MorphM2_00_LOWER.jpg	24816932	0	179	9160	180	0	next	incorrect	3320
Vp010	1661	Response	2	24825931	8999	1
Vp010	1662	Picture	MorphM9_02_orig.jpg ; MorphM9_10_LOWER.jpg	24826092	0	1	7449	204	0	next	incorrect	3322
Vp010	1662	Response	2	24833531	7439	1
Vp010	1663	Picture	MorphM10_09_orig.jpg ; MorphM10_00_LOWER.jpg	24833541	0	203	9350	204	0	next	hit	3324
Vp010	1663	Response	1	24842810	9269	1
Vp010	1664	Picture	MorphF8_07_orig.jpg ; MorphF8_00_LOWER.jpg	24842891	0	1	13140	2	0	next	incorrect	3326
Vp010	1664	Response	2	24855930	13039	1
Vp010	1665	Picture	MorphM10_04_orig.jpg ; MorphM10_10_LOWER.jpg	24856031	0	1	68526	2	0	next	hit	3328
Vp010	1665	Response	1	24924488	68457	1
Vp010	1666	Picture	MorphF4_06_orig.jpg ; MorphF4_00_LOWER.jpg	24924557	0	1	9314	2	0	next	hit	3330
Vp010	1666	Response	1	24933688	9131	1
Vp010	1667	Picture	MorphM1_01_orig.jpg ; MorphM1_00_LOWER.jpg	24933871	0	1	6986	2	0	next	incorrect	3332
Vp010	1667	Response	2	24940728	6857	1
Vp010	1668	Picture	MorphM6_01_orig.jpg ; MorphM6_10_LOWER.jpg	24940857	0	1	7817	2	0	next	incorrect	3334
Vp010	1668	Response	2	24948567	7710	1
Vp010	1669	Picture	MorphM8_09_orig.jpg ; MorphM8_00_LOWER.jpg	24948674	0	1	8483	2	0	next	hit	3336
Vp010	1669	Response	1	24957047	8373	1
Vp010	1670	Picture	MorphF4_06_orig.jpg ; MorphF4_10_LOWER.jpg	24957157	0	1	8482	2	0	next	incorrect	3338
Vp010	1670	Response	2	24965607	8450	1
Vp010	1671	Picture	MorphM6_01_orig.jpg ; MorphM6_00_LOWER.jpg	24965639	0	1	30770	3	0	next	incorrect	3340
Vp010	1671	Response	2	24996326	30687	1
Vp010	1672	Picture	MorphM2_08_orig.jpg ; MorphM2_00_LOWER.jpg	24996409	0	2	9647	4	0	next	hit	3342
Vp010	1672	Response	1	25005926	9517	1
Vp010	1673	Picture	MorphF7_05_orig.jpg ; MorphF7_10_LOWER.jpg	25006056	0	2	8150	3	0	next	hit	3344
Vp010	1673	Response	1	25014005	7949	1
Vp010	1674	Picture	MorphM3_05_orig.jpg ; MorphM3_00_LOWER.jpg	25014206	0	1	7651	2	0	next	incorrect	3346
Vp010	1674	Response	2	25021765	7559	1
Vp010	1675	Picture	MorphF4_04_orig.jpg ; MorphF4_10_LOWER.jpg	25021857	0	1	8317	2	0	next	incorrect	3348
Vp010	1675	Response	2	25030085	8228	1
Vp010	1676	Picture	MorphM1_04_orig.jpg ; MorphM1_10_LOWER.jpg	25030174	0	1	7484	2	0	next	incorrect	3350
Vp010	1676	Response	2	25037605	7431	1
Vp010	1677	Picture	MorphF2_04_orig.jpg ; MorphF2_00_LOWER.jpg	25037658	0	1	24284	2	0	next	incorrect	3352
Vp010	1677	Response	2	25061844	24186	1
Vp010	1678	Picture	MorphF7_05_orig.jpg ; MorphF7_00_LOWER.jpg	25061942	0	1	10645	2	0	next	hit	3354
Vp010	1678	Response	1	25072404	10462	1
Vp010	1679	Picture	MorphM3_08_orig.jpg ; MorphM3_00_LOWER.jpg	25072587	0	1	13971	2	0	next	hit	3356
Vp010	1679	Response	1	25086403	13816	1
Vp010	1680	Picture	MorphM1_06_orig.jpg ; MorphM1_00_LOWER.jpg	25086558	0	1	17631	2	0	next	incorrect	3358
Vp010	1680	Response	2	25104163	17605	1
Vp010	1681	Picture	MorphF10_07_orig.jpg ; MorphF10_10_LOWER.jpg	25104189	0	1	9979	2	0	next	hit	3360
Vp010	1681	Response	1	25114082	9893	1
Vp010	1682	Picture	MorphF9_09_orig.jpg ; MorphF9_10_LOWER.jpg	25114168	0	1	8150	2	0	next	hit	3362
Vp010	1682	Response	1	25122242	8074	1
Vp010	1683	Picture	MorphF3_01_orig.jpg ; MorphF3_00_LOWER.jpg	25122318	0	1	7485	2	0	next	incorrect	3364
Vp010	1683	Response	2	25129682	7364	1
Vp010	1684	Picture	MorphF9_06_orig.jpg ; MorphF9_00_LOWER.jpg	25129803	0	1	15458	178	0	next	hit	3366
Vp010	1684	Response	1	25145202	15399	1
Vp010	1685	Picture	MorphF2_07_orig.jpg ; MorphF2_00_LOWER.jpg	25145261	0	177	7827	178	0	next	hit	3368
Vp010	1685	Response	1	25153041	7780	1
Vp010	1686	Picture	MorphM5_01_orig.jpg ; MorphM5_10_LOWER.jpg	25153088	0	1	10978	2	0	next	incorrect	3370
Vp010	1686	Response	2	25163921	10833	1
Vp010	1687	Picture	MorphF2_05_orig.jpg ; MorphF2_00_LOWER.jpg	25164066	0	1	18795	2	0	next	incorrect	3372
Vp010	1687	Response	2	25182801	18735	1
Vp010	1688	Picture	MorphM2_03_orig.jpg ; MorphM2_00_LOWER.jpg	25182861	0	1	7484	2	0	next	incorrect	3374
Vp010	1688	Response	2	25190160	7299	1
Vp010	1689	Picture	MorphM10_10_orig.jpg ; MorphM10_10_LOWER.jpg	25190345	0	1	7485	2	0	next	hit	3376
Vp010	1689	Response	1	25197680	7335	1
Vp010	1690	Picture	MorphF5_01_orig.jpg ; MorphF5_00_LOWER.jpg	25197830	0	1	8815	2	0	next	incorrect	3378
Vp010	1690	Response	2	25206480	8650	1
Vp010	1691	Picture	MorphM7_06_orig.jpg ; MorphM7_00_LOWER.jpg	25206645	0	1	8982	2	0	next	incorrect	3380
Vp010	1691	Response	2	25215600	8955	1
Vp010	1692	Picture	MorphM8_08_orig.jpg ; MorphM8_00_LOWER.jpg	25215627	0	1	18296	2	0	next	hit	3382
Vp010	1692	Response	1	25233759	18132	1
Vp010	1693	Picture	MorphF2_02_orig.jpg ; MorphF2_10_LOWER.jpg	25233923	0	1	15468	2	0	next	incorrect	3384
Vp010	1693	Response	2	25249279	15356	1
Vp010	1694	Picture	MorphM9_10_orig.jpg ; MorphM9_00_LOWER.jpg	25249391	0	1	11975	2	0	next	incorrect	3386
Vp010	1694	Response	2	25261198	11807	1
Vp010	1695	Picture	MorphF10_10_orig.jpg ; MorphF10_00_LOWER.jpg	25261366	0	1	13473	2	0	next	hit	3388
Vp010	1695	Response	1	25274798	13432	1
Vp010	1696	Picture	MorphM2_06_orig.jpg ; MorphM2_10_LOWER.jpg	25274839	0	1	23951	2	0	next	incorrect	3390
Vp010	1696	Response	2	25298717	23878	1
Vp010	1697	Picture	MorphF4_05_orig.jpg ; MorphF4_00_LOWER.jpg	25298790	0	1	19127	2	0	next	incorrect	3392
Vp010	1697	Response	2	25317837	19047	1
Vp010	1698	Picture	MorphM6_09_orig.jpg ; MorphM6_00_LOWER.jpg	25317917	0	1	22787	2	0	next	hit	3394
Vp010	1698	Response	1	25340636	22719	1
Vp010	1699	Picture	MorphM10_06_orig.jpg ; MorphM10_10_LOWER.jpg	25340704	0	1	8316	2	0	next	hit	3396
Vp010	1699	Response	1	25348875	8171	1
Vp010	1700	Picture	MorphF2_01_orig.jpg ; MorphF2_00_LOWER.jpg	25349020	0	1	13639	2	0	next	incorrect	3398
Vp010	1700	Response	2	25362475	13455	1
Vp010	1701	Picture	MorphF10_06_orig.jpg ; MorphF10_10_LOWER.jpg	25362659	0	1	13140	2	0	next	hit	3400
Vp010	1701	Response	1	25375595	12936	1
Vp010	1702	Picture	MorphF7_02_orig.jpg ; MorphF7_00_LOWER.jpg	25375799	0	1	7983	2	0	next	hit	3402
Vp010	1702	Response	1	25383674	7875	1
Vp010	1703	Picture	MorphF10_06_orig.jpg ; MorphF10_00_LOWER.jpg	25383782	0	1	10978	2	0	next	hit	3404
Vp010	1703	Response	1	25394554	10772	1
Vp010	1704	Picture	MorphF2_03_orig.jpg ; MorphF2_10_LOWER.jpg	25394760	0	1	11642	3	0	next	incorrect	3406
Vp010	1704	Response	2	25406234	11474	1
Vp010	1705	Picture	MorphF1_08_orig.jpg ; MorphF1_00_LOWER.jpg	25406402	0	2	18795	3	0	next	incorrect	3408
Vp010	1705	Response	2	25425113	18711	1
Vp010	1706	Picture	MorphF9_02_orig.jpg ; MorphF9_10_LOWER.jpg	25425197	0	1	20126	2	0	next	incorrect	3410
Vp010	1706	Response	2	25445193	19996	1
Vp010	1707	Picture	MorphF8_09_orig.jpg ; MorphF8_10_LOWER.jpg	25445323	0	1	12807	2	0	next	hit	3412
Vp010	1707	Response	1	25458072	12749	1
Vp010	1708	Picture	MorphF1_00_orig.jpg ; MorphF1_10_LOWER.jpg	25458130	0	1	7651	2	0	next	incorrect	3414
Vp010	1708	Response	2	25465592	7462	1
Vp010	1709	Picture	MorphF6_09_orig.jpg ; MorphF6_10_LOWER.jpg	25465781	0	1	13306	2	0	next	hit	3416
Vp010	1709	Response	1	25478872	13091	1
Vp010	1710	Picture	MorphM6_00_orig.jpg ; MorphM6_10_LOWER.jpg	25479087	0	1	19959	2	0	next	incorrect	3418
Vp010	1710	Response	2	25498951	19864	1
Vp010	1711	Picture	MorphF8_01_orig.jpg ; MorphF8_10_LOWER.jpg	25499046	0	1	12807	2	0	next	incorrect	3420
Vp010	1711	Response	2	25511671	12625	1
Vp010	1712	Picture	MorphM1_10_orig.jpg ; MorphM1_10_LOWER.jpg	25511853	0	1	17298	2	0	next	hit	3422
Vp010	1712	Response	1	25529110	17257	1
Vp010	1713	Picture	MorphM8_00_orig.jpg ; MorphM8_10_LOWER.jpg	25529151	0	1	24450	2	0	next	incorrect	3424
Vp010	1713	Response	2	25553510	24359	1
Vp010	1714	Picture	MorphF4_04_orig.jpg ; MorphF4_00_LOWER.jpg	25553601	0	1	21289	3	0	next	incorrect	3426
Vp010	1714	Response	2	25574789	21188	1
Vp010	1715	Picture	MorphM5_03_orig.jpg ; MorphM5_10_LOWER.jpg	25574890	0	2	10313	3	0	next	incorrect	3428
Vp010	1715	Response	2	25585109	10219	1
Vp010	1716	Picture	MorphF10_05_orig.jpg ; MorphF10_10_LOWER.jpg	25585203	0	1	64534	2	0	next	incorrect	3430
Vp010	1716	Response	2	25649587	64384	1
Vp010	1717	Picture	MorphF1_06_orig.jpg ; MorphF1_10_LOWER.jpg	25649737	0	1	11643	2	0	next	incorrect	3432
Vp010	1717	Response	2	25661266	11529	1
Vp010	1718	Picture	MorphF6_02_orig.jpg ; MorphF6_10_LOWER.jpg	25661380	0	1	10312	2	0	next	incorrect	3434
Vp010	1718	Response	2	25671506	10126	1
Vp010	1719	Picture	MorphM2_05_orig.jpg ; MorphM2_10_LOWER.jpg	25671692	0	1	12142	2	0	next	hit	3436
Vp010	1719	Response	1	25683746	12054	1
Vp010	1720	Picture	MorphM3_08_orig.jpg ; MorphM3_10_LOWER.jpg	25683834	0	1	28608	2	0	next	hit	3438
Vp010	1720	Response	1	25712385	28551	1
Vp010	1721	Picture	MorphF3_08_orig.jpg ; MorphF3_10_LOWER.jpg	25712442	0	1	8316	2	0	next	incorrect	3440
Vp010	1721	Response	2	25720625	8183	1
Vp010	1722	Picture	MorphM5_05_orig.jpg ; MorphM5_00_LOWER.jpg	25720758	0	1	24284	2	0	next	incorrect	3442
Vp010	1722	Response	2	25744864	24106	1
Vp010	1723	Picture	MorphM8_10_orig.jpg ; MorphM8_10_LOWER.jpg	25745042	0	1	29772	2	0	next	hit	3444
Vp010	1723	Response	1	25774703	29661	1
Vp010	1724	Picture	MorphF9_02_orig.jpg ; MorphF9_00_LOWER.jpg	25774814	0	1	10811	2	0	next	incorrect	3446
Vp010	1724	Response	2	25785503	10689	1
Vp010	1725	Picture	MorphM4_02_orig.jpg ; MorphM4_10_LOWER.jpg	25785625	0	1	21124	2	0	next	incorrect	3448
Vp010	1725	Response	2	25806542	20917	1
Vp010	1726	Picture	MorphM5_04_orig.jpg ; MorphM5_10_LOWER.jpg	25806749	0	1	13805	2	0	next	incorrect	3450
Vp010	1726	Response	2	25820462	13713	1
Vp010	1727	Picture	MorphF1_07_orig.jpg ; MorphF1_00_LOWER.jpg	25820554	0	1	15800	3	0	next	incorrect	3452
Vp010	1727	Response	2	25836301	15747	1
Vp010	1728	Picture	MorphF2_02_orig.jpg ; MorphF2_00_LOWER.jpg	25836354	0	2	9315	3	0	next	incorrect	3454
Vp010	1728	Response	2	25845581	9227	1
Vp010	1729	Picture	MorphF7_09_orig.jpg ; MorphF7_10_LOWER.jpg	25845669	0	1	13139	3	0	next	hit	3456
Vp010	1729	Response	1	25858701	13032	1
Vp010	1730	Picture	MorphM4_00_orig.jpg ; MorphM4_10_LOWER.jpg	25858808	0	2	17465	3	0	next	incorrect	3458
Vp010	1730	Response	2	25876220	17412	1
Vp010	1731	Picture	MorphF4_01_orig.jpg ; MorphF4_10_LOWER.jpg	25876273	0	1	10977	2	0	next	incorrect	3460
Vp010	1731	Response	2	25887100	10827	1
Vp010	1732	Picture	MorphM3_07_orig.jpg ; MorphM3_10_LOWER.jpg	25887250	0	1	20625	2	0	next	incorrect	3462
Vp010	1732	Response	2	25907659	20409	1
Vp010	1733	Picture	MorphF1_05_orig.jpg ; MorphF1_00_LOWER.jpg	25907875	0	1	72850	2	0	next	hit	3464
Vp010	1733	Response	1	25980697	72822	1
Vp010	1734	Picture	MorphF10_05_orig.jpg ; MorphF10_00_LOWER.jpg	25980725	0	1	8982	2	0	next	hit	3466
Vp010	1734	Response	1	25989577	8852	1
Vp010	1735	Picture	MorphF4_05_orig.jpg ; MorphF4_10_LOWER.jpg	25989707	0	1	79670	2	0	next	hit	3468
Vp010	1735	Response	1	26069175	79468	1
Vp010	1736	Picture	MorphM6_08_orig.jpg ; MorphM6_10_LOWER.jpg	26069377	0	1	57216	2	0	next	hit	3470
Vp010	1736	Response	1	26126453	57076	1
Vp010	1737	Picture	MorphM8_05_orig.jpg ; MorphM8_10_LOWER.jpg	26126593	0	1	13805	2	0	next	hit	3472
Vp010	1737	Response	1	26140292	13699	1
Vp010	1738	Picture	MorphM4_05_orig.jpg ; MorphM4_10_LOWER.jpg	26140398	0	1	29606	2	0	next	hit	3474
Vp010	1738	Response	1	26169891	29493	1
Vp010	1739	Picture	MorphF3_08_orig.jpg ; MorphF3_00_LOWER.jpg	26170004	0	1	64701	2	0	next	hit	3476
Vp010	1739	Response	1	26234530	64526	1
Vp010	1740	Picture	MorphF5_09_orig.jpg ; MorphF5_10_LOWER.jpg	26234705	0	1	8649	2	0	next	hit	3478
Vp010	1740	Response	1	26243169	8464	1
Vp010	1741	Picture	MorphM4_01_orig.jpg ; MorphM4_00_LOWER.jpg	26243354	0	1	8981	2	0	next	incorrect	3480
Vp010	1741	Response	2	26252289	8935	1
Vp010	1742	Picture	MorphF5_05_orig.jpg ; MorphF5_10_LOWER.jpg	26252335	0	1	14470	3	0	next	incorrect	3482
Vp010	1742	Response	2	26266769	14434	1
Vp010	1743	Picture	MorphF1_05_orig.jpg ; MorphF1_10_LOWER.jpg	26266805	0	2	8649	5	0	next	incorrect	3484
Vp010	1743	Response	2	26275328	8523	1
Vp010	1744	Picture	MorphM5_06_orig.jpg ; MorphM5_10_LOWER.jpg	26275454	0	3	12475	4	0	next	hit	3486
Vp010	1744	Response	1	26287808	12354	1
Vp010	1745	Picture	MorphF4_02_orig.jpg ; MorphF4_10_LOWER.jpg	26287929	0	1	8649	2	0	next	incorrect	3488
Vp010	1745	Response	2	26296448	8519	1
Vp010	1746	Picture	MorphF5_02_orig.jpg ; MorphF5_00_LOWER.jpg	26296578	0	1	7318	2	0	next	incorrect	3490
Vp010	1746	Response	2	26303727	7149	1
Vp010	1747	Picture	MorphF6_10_orig.jpg ; MorphF6_00_LOWER.jpg	26303896	0	1	7817	3	0	next	hit	3492
Vp010	1747	Response	1	26311647	7751	1
Vp010	1748	Picture	MorphM10_02_orig.jpg ; MorphM10_00_LOWER.jpg	26311713	0	2	12142	3	0	next	incorrect	3494
Vp010	1748	Response	2	26323807	12094	1
Vp010	1749	Picture	MorphF1_06_orig.jpg ; MorphF1_00_LOWER.jpg	26323855	0	1	11144	2	0	next	incorrect	3496
Vp010	1749	Response	2	26334926	11071	1
Vp010	1750	Picture	MorphM10_00_orig.jpg ; MorphM10_10_LOWER.jpg	26334999	0	1	7984	2	0	next	hit	3498
Vp010	1750	Response	1	26342846	7847	1
Vp010	1751	Picture	MorphF3_02_orig.jpg ; MorphF3_00_LOWER.jpg	26342983	0	1	8815	2	0	next	incorrect	3500
Vp010	1751	Response	2	26351726	8743	1
Vp010	1752	Picture	MorphM5_01_orig.jpg ; MorphM5_00_LOWER.jpg	26351798	0	1	14470	2	0	next	hit	3502
Vp010	1752	Response	1	26366046	14248	1
Vp010	1753	Picture	MorphF7_03_orig.jpg ; MorphF7_10_LOWER.jpg	26366268	0	1	10312	3	0	next	hit	3504
Vp010	1753	Response	1	26376445	10177	1
Vp010	1754	Picture	MorphM5_05_orig.jpg ; MorphM5_10_LOWER.jpg	26376580	0	2	19960	3	0	next	hit	3506
Vp010	1754	Response	1	26396445	19865	1
Vp010	1755	Picture	MorphF3_02_orig.jpg ; MorphF3_10_LOWER.jpg	26396540	0	1	9646	3	0	next	incorrect	3508
Vp010	1755	Response	2	26406124	9584	1
Vp010	1756	Picture	MorphM8_10_orig.jpg ; MorphM8_00_LOWER.jpg	26406186	0	2	12974	3	0	next	hit	3510
Vp010	1756	Response	1	26419084	12898	1
Vp010	1757	Picture	MorphF3_03_orig.jpg ; MorphF3_00_LOWER.jpg	26419160	0	1	7984	2	0	next	incorrect	3512
Vp010	1757	Response	2	26427004	7844	1
Vp010	1758	Picture	MorphF9_07_orig.jpg ; MorphF9_10_LOWER.jpg	26427144	0	1	9480	2	0	next	hit	3514
Vp010	1758	Response	1	26436443	9299	1
Vp010	1759	Picture	MorphM3_10_orig.jpg ; MorphM3_10_LOWER.jpg	26436624	0	1	11643	2	0	next	hit	3516
Vp010	1759	Response	1	26448123	11499	1
Vp010	1760	Picture	MorphF1_03_orig.jpg ; MorphF1_10_LOWER.jpg	26448267	0	1	7651	2	0	next	incorrect	3518
Vp010	1760	Response	2	26455723	7456	1
Vp010	1761	Picture	MorphF2_09_orig.jpg ; MorphF2_00_LOWER.jpg	26455918	0	1	18628	2	0	next	hit	3520
Vp010	1761	Response	1	26474362	18444	1
Vp010	1762	Picture	MorphF4_07_orig.jpg ; MorphF4_10_LOWER.jpg	26474546	0	1	13140	2	0	next	hit	3522
Vp010	1762	Response	1	26487562	13016	1
Vp010	1763	Picture	MorphF6_05_orig.jpg ; MorphF6_00_LOWER.jpg	26487686	0	1	8483	2	0	next	hit	3524
Vp010	1763	Response	1	26496042	8356	1
Vp010	1764	Picture	MorphF5_00_orig.jpg ; MorphF5_10_LOWER.jpg	26496169	0	1	13638	3	0	next	incorrect	3526
Vp010	1764	Response	2	26504761	8592	1
Vp010	1765	Picture	end_ins	26509807	5000	2	510349	3	5000	next	other	0
Vp010	1765	Response	1	27013307	508500	1
