# Supplementary material for: Categorical Perception of Fear and Anger Expressions in Whole, Masked and Composite Faces
Source: PLoS One. 2015 Aug 11;10(8):e0134790. doi: 10.1371/journal.pone.0134790 (PMC4532458; doi:10.1371/journal.pone.0134790)
Supplement: S1 Dataset — (ZIP) [file pone.0134790.s001.zip › Exp2/Vp009-Vp009_UpDown_Identification.log]

Scenario - 
Logfile written - 08/22/2014 15:20:39

Subject	Trial	Event Type	Code	Time	TTime	Uncertainty	Duration	Uncertainty	ReqTime	ReqDur	Stim Type	Pair Index

Vp009	1	Picture	instruction	-9867	0	1	366779	2	0	next	other	0
Vp009	1	Response	1	356814	366681	1
Vp009	2	Response	1	516012	159100	2
Vp009	3	Picture	MorphM1_09_orig.jpg ; MorphM1_00_LOWER.jpg	516151	0	1	547250	2	0	next	hit	5
Vp009	3	Response	1	1063290	547139	1
Vp009	4	Picture	MorphF7_00_orig.jpg ; MorphF7_10_LOWER.jpg	1063401	0	1	27734	2	0	next	incorrect	7
Vp009	4	Response	2	1091050	27649	1
Vp009	5	Picture	MorphM1_09_orig.jpg ; MorphM1_10_LOWER.jpg	1091135	0	1	48803	165	0	next	incorrect	9
Vp009	5	Response	2	1139929	48794	1
Vp009	6	Picture	MorphF4_10_orig.jpg ; MorphF4_10_LOWER.jpg	1139938	0	164	42560	364	0	next	hit	11
Vp009	6	Response	1	1182489	42551	1
Vp009	7	Picture	MorphM5_06_orig.jpg ; MorphM5_00_LOWER.jpg	1182498	0	200	21165	202	0	next	hit	13
Vp009	7	Response	1	1203529	21031	1
Vp009	8	Picture	MorphM3_05_orig.jpg ; MorphM3_00_LOWER.jpg	1203663	0	2	39395	153	0	next	incorrect	15
Vp009	8	Response	2	1243049	39386	1
Vp009	9	Picture	MorphM9_06_orig.jpg ; MorphM9_10_LOWER.jpg	1243058	0	151	37704	152	0	next	incorrect	17
Vp009	9	Response	2	1280648	37590	1
Vp009	10	Picture	MorphF7_04_orig.jpg ; MorphF7_10_LOWER.jpg	1280762	0	1	109874	2	0	next	incorrect	19
Vp009	10	Response	2	1390487	109725	1
Vp009	11	Picture	MorphM6_08_orig.jpg ; MorphM6_00_LOWER.jpg	1390636	0	1	31377	208	0	next	incorrect	21
Vp009	11	Response	2	1422007	31371	1
Vp009	12	Picture	MorphF2_06_orig.jpg ; MorphF2_10_LOWER.jpg	1422013	0	207	40640	379	0	next	hit	23
Vp009	12	Response	1	1462647	40634	1
Vp009	13	Picture	MorphM6_07_orig.jpg ; MorphM6_10_LOWER.jpg	1462653	0	172	156889	173	0	next	incorrect	25
Vp009	13	Response	2	1619446	156793	1
Vp009	14	Picture	MorphM1_10_orig.jpg ; MorphM1_10_LOWER.jpg	1619542	0	1	42331	2	0	next	incorrect	27
Vp009	14	Response	2	1661766	42224	1
Vp009	15	Picture	MorphM4_01_orig.jpg ; MorphM4_10_LOWER.jpg	1661873	0	1	77582	181	0	next	incorrect	29
Vp009	15	Response	2	1739446	77573	1
Vp009	16	Picture	MorphF8_10_orig.jpg ; MorphF8_10_LOWER.jpg	1739455	0	180	12079	357	0	next	hit	31
Vp009	16	Response	1	1751525	12070	1
Vp009	17	Picture	MorphM6_05_orig.jpg ; MorphM6_10_LOWER.jpg	1751534	0	177	120720	390	0	next	incorrect	33
Vp009	17	Response	2	1872245	120711	1
Vp009	18	Picture	MorphM10_05_orig.jpg ; MorphM10_10_LOWER.jpg	1872254	0	213	16136	214	0	next	hit	35
Vp009	18	Response	1	1888324	16070	2
Vp009	19	Picture	MorphM6_08_orig.jpg ; MorphM6_10_LOWER.jpg	1888390	0	1	13464	206	0	next	hit	37
Vp009	19	Response	1	1901844	13454	1
Vp009	20	Picture	MorphF3_03_orig.jpg ; MorphF3_10_LOWER.jpg	1901854	0	205	25815	206	0	next	hit	39
Vp009	20	Response	1	1927524	25670	1
Vp009	21	Picture	MorphF2_04_orig.jpg ; MorphF2_00_LOWER.jpg	1927669	0	1	32113	2	0	next	hit	41
Vp009	21	Response	1	1959684	32015	1
Vp009	22	Picture	MorphM1_08_orig.jpg ; MorphM1_10_LOWER.jpg	1959782	0	1	69191	212	0	next	hit	43
Vp009	22	Response	1	2028964	69182	1
Vp009	23	Picture	MorphF8_07_orig.jpg ; MorphF8_00_LOWER.jpg	2028973	0	211	10480	426	0	next	hit	45
Vp009	23	Response	1	2039444	10471	1
Vp009	24	Picture	MorphF10_03_orig.jpg ; MorphF10_00_LOWER.jpg	2039453	0	215	19519	417	0	next	hit	47
Vp009	24	Response	1	2058963	19510	1
Vp009	25	Picture	MorphM1_04_orig.jpg ; MorphM1_10_LOWER.jpg	2058972	0	202	46380	204	0	next	incorrect	49
Vp009	25	Response	2	2105203	46231	1
Vp009	26	Picture	MorphM8_10_orig.jpg ; MorphM8_00_LOWER.jpg	2105352	0	2	8737	157	0	next	hit	51
Vp009	26	Response	1	2114083	8731	1
Vp009	27	Picture	MorphF10_00_orig.jpg ; MorphF10_10_LOWER.jpg	2114089	0	155	18564	324	0	next	hit	53
Vp009	27	Response	1	2132643	18554	1
Vp009	28	Picture	MorphF6_09_orig.jpg ; MorphF6_10_LOWER.jpg	2132653	0	169	19409	170	0	next	hit	55
Vp009	28	Response	1	2151923	19270	1
Vp009	29	Picture	MorphM3_07_orig.jpg ; MorphM3_10_LOWER.jpg	2152062	0	1	22509	185	0	next	hit	57
Vp009	29	Response	1	2174563	22501	1
Vp009	30	Picture	MorphF10_02_orig.jpg ; MorphF10_00_LOWER.jpg	2174571	0	184	64241	353	0	next	hit	59
Vp009	30	Response	1	2238803	64232	1
Vp009	31	Picture	MorphM6_02_orig.jpg ; MorphM6_10_LOWER.jpg	2238812	0	169	19808	170	0	next	incorrect	61
Vp009	31	Response	2	2258482	19670	1
Vp009	32	Picture	MorphF6_10_orig.jpg ; MorphF6_10_LOWER.jpg	2258620	0	1	6992	175	0	next	hit	63
Vp009	32	Response	1	2265602	6982	1
Vp009	33	Picture	MorphF5_08_orig.jpg ; MorphF5_00_LOWER.jpg	2265612	0	174	14505	175	0	next	hit	65
Vp009	33	Response	1	2280002	14390	1
Vp009	34	Picture	MorphF1_08_orig.jpg ; MorphF1_10_LOWER.jpg	2280117	0	1	36534	226	0	next	hit	67
Vp009	34	Response	1	2316642	36525	1
Vp009	35	Picture	MorphF9_04_orig.jpg ; MorphF9_10_LOWER.jpg	2316651	0	225	26080	379	0	next	incorrect	69
Vp009	35	Response	2	2342722	26071	1
Vp009	36	Picture	MorphF7_05_orig.jpg ; MorphF7_00_LOWER.jpg	2342731	0	154	17759	330	0	next	incorrect	71
Vp009	36	Response	2	2360482	17751	1
Vp009	37	Picture	MorphM4_04_orig.jpg ; MorphM4_10_LOWER.jpg	2360490	0	176	21120	331	0	next	incorrect	73
Vp009	37	Response	2	2381601	21111	1
Vp009	38	Picture	MorphF2_03_orig.jpg ; MorphF2_10_LOWER.jpg	2381610	0	155	63054	156	0	next	incorrect	75
Vp009	38	Response	2	2444561	62951	1
Vp009	39	Picture	MorphF8_04_orig.jpg ; MorphF8_00_LOWER.jpg	2444664	0	1	10866	150	0	next	hit	77
Vp009	39	Response	1	2455521	10857	1
Vp009	40	Picture	MorphM2_09_orig.jpg ; MorphM2_00_LOWER.jpg	2455530	0	149	9760	357	0	next	hit	79
Vp009	40	Response	1	2465281	9751	1
Vp009	41	Picture	MorphF10_09_orig.jpg ; MorphF10_10_LOWER.jpg	2465290	0	208	17520	413	0	next	hit	81
Vp009	41	Response	1	2482801	17511	1
Vp009	42	Picture	MorphM7_02_orig.jpg ; MorphM7_00_LOWER.jpg	2482810	0	205	19843	206	0	next	hit	83
Vp009	42	Response	1	2502561	19751	1
Vp009	43	Picture	MorphM9_05_orig.jpg ; MorphM9_10_LOWER.jpg	2502653	0	1	11279	2	0	next	incorrect	85
Vp009	43	Response	2	2513841	11188	1
Vp009	44	Picture	MorphM1_00_orig.jpg ; MorphM1_00_LOWER.jpg	2513932	0	1	44587	2	0	next	incorrect	87
Vp009	44	Response	2	2558400	44468	1
Vp009	45	Picture	MorphM2_03_orig.jpg ; MorphM2_00_LOWER.jpg	2558519	0	1	15090	173	0	next	incorrect	89
Vp009	45	Response	2	2573600	15081	1
Vp009	46	Picture	MorphM4_00_orig.jpg ; MorphM4_10_LOWER.jpg	2573609	0	172	20960	350	0	next	hit	91
Vp009	46	Response	1	2594560	20951	1
Vp009	47	Picture	MorphF1_07_orig.jpg ; MorphF1_00_LOWER.jpg	2594569	0	178	16720	356	0	next	hit	93
Vp009	47	Response	1	2611280	16711	1
Vp009	48	Picture	MorphM1_07_orig.jpg ; MorphM1_00_LOWER.jpg	2611289	0	178	26717	179	0	next	hit	95
Vp009	48	Response	1	2637920	26631	1
Vp009	49	Picture	MorphF4_07_orig.jpg ; MorphF4_10_LOWER.jpg	2638006	0	1	41800	2	0	next	hit	97
Vp009	49	Response	1	2679680	41674	1
Vp009	50	Picture	MorphF9_01_orig.jpg ; MorphF9_00_LOWER.jpg	2679806	0	1	28663	2	0	next	incorrect	99
Vp009	50	Response	2	2708319	28513	2
Vp009	51	Picture	MorphM7_06_orig.jpg ; MorphM7_00_LOWER.jpg	2708469	0	1	8979	179	0	next	hit	101
Vp009	51	Response	1	2717439	8970	1
Vp009	52	Picture	MorphF5_03_orig.jpg ; MorphF5_10_LOWER.jpg	2717448	0	178	14111	179	0	next	hit	103
Vp009	52	Response	1	2731439	13991	1
Vp009	53	Picture	MorphM4_08_orig.jpg ; MorphM4_00_LOWER.jpg	2731559	0	1	19374	2	0	next	hit	105
Vp009	53	Response	1	2750799	19240	1
Vp009	54	Picture	MorphM9_08_orig.jpg ; MorphM9_10_LOWER.jpg	2750933	0	1	27999	2	0	next	hit	107
Vp009	54	Response	1	2778799	27866	1
Vp009	55	Picture	MorphF2_08_orig.jpg ; MorphF2_00_LOWER.jpg	2778932	0	1	11279	2	0	next	hit	109
Vp009	55	Response	1	2790079	11147	1
Vp009	56	Picture	MorphM8_03_orig.jpg ; MorphM8_00_LOWER.jpg	2790211	0	1	10218	2	0	next	hit	111
Vp009	56	Response	1	2800319	10108	1
Vp009	57	Picture	MorphM7_08_orig.jpg ; MorphM7_10_LOWER.jpg	2800429	0	1	17915	2	0	next	hit	113
Vp009	57	Response	1	2818239	17810	1
Vp009	58	Picture	MorphF5_05_orig.jpg ; MorphF5_10_LOWER.jpg	2818344	0	1	44321	2	0	next	hit	115
Vp009	58	Response	1	2862559	44215	1
Vp009	59	Picture	MorphM6_10_orig.jpg ; MorphM6_10_LOWER.jpg	2862665	0	1	37288	2	0	next	hit	117
Vp009	59	Response	1	2899838	37173	2
Vp009	60	Picture	MorphF5_10_orig.jpg ; MorphF5_00_LOWER.jpg	2899953	0	1	22934	158	0	next	hit	119
Vp009	60	Response	1	2922878	22925	1
Vp009	61	Picture	MorphF8_06_orig.jpg ; MorphF8_10_LOWER.jpg	2922887	0	157	15284	158	0	next	hit	121
Vp009	61	Response	1	2938078	15191	1
Vp009	62	Picture	MorphM3_08_orig.jpg ; MorphM3_00_LOWER.jpg	2938171	0	1	26938	2	0	next	hit	123
Vp009	62	Response	1	2964958	26787	1
Vp009	63	Picture	MorphF1_04_orig.jpg ; MorphF1_10_LOWER.jpg	2965109	0	1	41617	185	0	next	incorrect	125
Vp009	63	Response	2	3006718	41609	1
Vp009	64	Picture	MorphF10_01_orig.jpg ; MorphF10_00_LOWER.jpg	3006726	0	184	7614	185	0	next	hit	127
Vp009	64	Response	1	3014238	7512	1
Vp009	65	Picture	MorphF6_10_orig.jpg ; MorphF6_00_LOWER.jpg	3014340	0	1	6369	2	0	next	hit	129
Vp009	65	Response	1	3020558	6218	1
Vp009	66	Picture	MorphF4_06_orig.jpg ; MorphF4_00_LOWER.jpg	3020709	0	1	12872	2	0	next	hit	131
Vp009	66	Response	1	3033518	12809	1
Vp009	67	Picture	MorphF6_09_orig.jpg ; MorphF6_00_LOWER.jpg	3033581	0	1	18665	180	0	next	hit	133
Vp009	67	Response	1	3052237	18656	1
Vp009	68	Picture	MorphM2_00_orig.jpg ; MorphM2_00_LOWER.jpg	3052246	0	179	37334	180	0	next	incorrect	135
Vp009	68	Response	2	3089437	37191	1
Vp009	69	Picture	MorphF7_00_orig.jpg ; MorphF7_00_LOWER.jpg	3089580	0	1	9386	170	0	next	incorrect	137
Vp009	69	Response	2	3098957	9377	1
Vp009	70	Picture	MorphF8_02_orig.jpg ; MorphF8_00_LOWER.jpg	3098966	0	169	13571	170	0	next	incorrect	139
Vp009	70	Response	2	3112397	13431	1
Vp009	71	Picture	MorphF2_09_orig.jpg ; MorphF2_00_LOWER.jpg	3112537	0	1	10269	216	0	next	hit	141
Vp009	71	Response	1	3122797	10260	1
Vp009	72	Picture	MorphM2_10_orig.jpg ; MorphM2_10_LOWER.jpg	3122806	0	215	12238	401	0	next	hit	143
Vp009	72	Response	1	3135037	12231	1
Vp009	73	Picture	MorphM7_08_orig.jpg ; MorphM7_00_LOWER.jpg	3135044	0	186	13441	333	0	next	hit	145
Vp009	73	Response	1	3148477	13433	1
Vp009	74	Picture	MorphF1_05_orig.jpg ; MorphF1_10_LOWER.jpg	3148485	0	147	40089	148	0	next	incorrect	147
Vp009	74	Response	2	3188477	39992	1
Vp009	75	Picture	MorphM10_02_orig.jpg ; MorphM10_10_LOWER.jpg	3188574	0	1	11751	193	0	next	hit	149
Vp009	75	Response	1	3200316	11742	1
Vp009	76	Picture	MorphM7_09_orig.jpg ; MorphM7_10_LOWER.jpg	3200325	0	192	6637	382	0	next	hit	151
Vp009	76	Response	1	3206956	6631	1
Vp009	77	Picture	MorphF6_00_orig.jpg ; MorphF6_00_LOWER.jpg	3206962	0	190	7043	370	0	next	hit	153
Vp009	77	Response	1	3213996	7034	1
Vp009	78	Picture	MorphF9_09_orig.jpg ; MorphF9_10_LOWER.jpg	3214005	0	180	31364	181	0	next	hit	155
Vp009	78	Response	1	3245276	31271	1
Vp009	79	Picture	MorphM3_05_orig.jpg ; MorphM3_10_LOWER.jpg	3245369	0	1	7515	183	0	next	hit	157
Vp009	79	Response	1	3252876	7507	1
Vp009	80	Picture	MorphF7_10_orig.jpg ; MorphF7_00_LOWER.jpg	3252884	0	182	11521	388	0	next	hit	159
Vp009	80	Response	1	3264396	11512	1
Vp009	81	Picture	MorphM9_09_orig.jpg ; MorphM9_10_LOWER.jpg	3264405	0	206	10880	413	0	next	hit	161
Vp009	81	Response	1	3275276	10871	1
Vp009	82	Picture	MorphF8_09_orig.jpg ; MorphF8_00_LOWER.jpg	3275285	0	207	69680	401	0	next	incorrect	163
Vp009	82	Response	2	3344956	69671	1
Vp009	83	Picture	MorphM8_02_orig.jpg ; MorphM8_10_LOWER.jpg	3344965	0	194	31245	195	0	next	hit	165
Vp009	83	Response	1	3376075	31110	1
Vp009	84	Picture	MorphM4_09_orig.jpg ; MorphM4_00_LOWER.jpg	3376210	0	1	13634	168	0	next	hit	167
Vp009	84	Response	1	3389835	13625	1
Vp009	85	Picture	MorphM5_03_orig.jpg ; MorphM5_00_LOWER.jpg	3389844	0	167	14719	345	0	next	hit	169
Vp009	85	Response	1	3404555	14711	1
Vp009	86	Picture	MorphF8_10_orig.jpg ; MorphF8_00_LOWER.jpg	3404563	0	178	13978	179	0	next	hit	171
Vp009	86	Response	1	3418395	13832	1
Vp009	87	Picture	MorphM6_00_orig.jpg ; MorphM6_00_LOWER.jpg	3418541	0	1	9383	173	0	next	hit	173
Vp009	87	Response	1	3427915	9374	1
Vp009	88	Picture	MorphF6_03_orig.jpg ; MorphF6_10_LOWER.jpg	3427924	0	172	12080	340	0	next	hit	175
Vp009	88	Response	1	3439995	12071	1
Vp009	89	Picture	MorphF3_09_orig.jpg ; MorphF3_10_LOWER.jpg	3440004	0	168	39445	170	0	next	hit	177
Vp009	89	Response	1	3479355	39351	1
Vp009	90	Picture	MorphF9_08_orig.jpg ; MorphF9_00_LOWER.jpg	3479449	0	2	13934	3	0	next	hit	179
Vp009	90	Response	1	3493275	13826	1
Vp009	91	Picture	MorphF8_07_orig.jpg ; MorphF8_10_LOWER.jpg	3493383	0	1	80150	2	0	next	incorrect	181
Vp009	91	Response	2	3573434	80051	1
Vp009	92	Picture	MorphF1_04_orig.jpg ; MorphF1_00_LOWER.jpg	3573533	0	1	7697	2	0	next	incorrect	183
Vp009	92	Response	2	3581114	7581	1
Vp009	93	Picture	MorphF9_00_orig.jpg ; MorphF9_00_LOWER.jpg	3581230	0	1	8693	199	0	next	incorrect	185
Vp009	93	Response	2	3589914	8684	1
Vp009	94	Picture	MorphF3_06_orig.jpg ; MorphF3_00_LOWER.jpg	3589923	0	198	10639	373	0	next	incorrect	187
Vp009	94	Response	2	3600554	10631	1
Vp009	95	Picture	MorphM1_04_orig.jpg ; MorphM1_00_LOWER.jpg	3600562	0	175	67440	321	0	next	incorrect	189
Vp009	95	Response	2	3667994	67432	1
Vp009	96	Picture	MorphF4_02_orig.jpg ; MorphF4_10_LOWER.jpg	3668002	0	146	9515	332	0	next	incorrect	191
Vp009	96	Response	2	3677514	9512	1
Vp009	97	Picture	MorphF8_06_orig.jpg ; MorphF8_00_LOWER.jpg	3677517	0	186	17125	365	0	next	hit	193
Vp009	97	Response	1	3694633	17116	1
Vp009	98	Picture	MorphM7_03_orig.jpg ; MorphM7_10_LOWER.jpg	3694642	0	179	9334	180	0	next	hit	195
Vp009	98	Response	1	3703833	9191	1
Vp009	99	Picture	MorphF2_10_orig.jpg ; MorphF2_10_LOWER.jpg	3703976	0	1	10026	194	0	next	hit	197
Vp009	99	Response	1	3713993	10017	1
Vp009	100	Picture	MorphM9_08_orig.jpg ; MorphM9_00_LOWER.jpg	3714002	0	193	15040	341	0	next	hit	199
Vp009	100	Response	1	3729033	15031	1
Vp009	101	Picture	MorphM5_07_orig.jpg ; MorphM5_00_LOWER.jpg	3729042	0	148	138238	330	0	next	incorrect	201
Vp009	101	Response	2	3867273	138231	1
Vp009	102	Picture	MorphM2_10_orig.jpg ; MorphM2_00_LOWER.jpg	3867280	0	182	9868	183	0	next	hit	203
Vp009	102	Response	1	3877032	9752	1
Vp009	103	Picture	MorphF4_07_orig.jpg ; MorphF4_00_LOWER.jpg	3877148	0	1	5652	189	0	next	hit	205
Vp009	103	Response	1	3882792	5644	1
Vp009	104	Picture	MorphM4_06_orig.jpg ; MorphM4_00_LOWER.jpg	3882800	0	188	13457	189	0	next	incorrect	207
Vp009	104	Response	2	3896152	13352	1
Vp009	105	Picture	MorphM6_06_orig.jpg ; MorphM6_10_LOWER.jpg	3896257	0	1	9952	2	0	next	incorrect	209
Vp009	105	Response	2	3906072	9815	1
Vp009	106	Picture	MorphM7_01_orig.jpg ; MorphM7_00_LOWER.jpg	3906209	0	1	9554	2	0	next	hit	211
Vp009	106	Response	1	3915672	9463	1
Vp009	107	Picture	MorphF6_01_orig.jpg ; MorphF6_00_LOWER.jpg	3915763	0	1	13934	2	0	next	incorrect	213
Vp009	107	Response	2	3929592	13829	1
Vp009	108	Picture	MorphF2_00_orig.jpg ; MorphF2_10_LOWER.jpg	3929697	0	1	15902	156	0	next	incorrect	215
Vp009	108	Response	2	3945592	15895	1
Vp009	109	Picture	MorphF5_05_orig.jpg ; MorphF5_00_LOWER.jpg	3945599	0	155	33681	335	0	next	incorrect	217
Vp009	109	Response	2	3979272	33673	1
Vp009	110	Picture	MorphM3_03_orig.jpg ; MorphM3_00_LOWER.jpg	3979280	0	180	19288	181	0	next	incorrect	219
Vp009	110	Response	2	3998472	19192	1
Vp009	111	Picture	MorphF7_07_orig.jpg ; MorphF7_10_LOWER.jpg	3998568	0	1	45117	2	0	next	hit	221
Vp009	111	Response	1	4043591	45023	1
Vp009	112	Picture	MorphM5_08_orig.jpg ; MorphM5_00_LOWER.jpg	4043685	0	1	14555	177	0	next	incorrect	223
Vp009	112	Response	2	4058231	14546	1
Vp009	113	Picture	MorphF6_04_orig.jpg ; MorphF6_00_LOWER.jpg	4058240	0	176	87756	177	0	next	incorrect	225
Vp009	113	Response	2	4145911	87671	1
Vp009	114	Picture	MorphF7_01_orig.jpg ; MorphF7_10_LOWER.jpg	4145996	0	1	30653	3	0	next	incorrect	227
Vp009	114	Response	2	4176551	30555	1
Vp009	115	Picture	MorphF8_00_orig.jpg ; MorphF8_00_LOWER.jpg	4176649	0	2	14995	3	0	next	incorrect	229
Vp009	115	Response	2	4191510	14861	1
Vp009	116	Picture	MorphF6_06_orig.jpg ; MorphF6_10_LOWER.jpg	4191644	0	1	11395	152	0	next	hit	231
Vp009	116	Response	1	4203030	11386	1
Vp009	117	Picture	MorphM10_04_orig.jpg ; MorphM10_10_LOWER.jpg	4203039	0	151	6879	324	0	next	hit	233
Vp009	117	Response	1	4209910	6871	1
Vp009	118	Picture	MorphM1_10_orig.jpg ; MorphM1_00_LOWER.jpg	4209918	0	173	37725	174	0	next	hit	235
Vp009	118	Response	1	4247510	37592	1
Vp009	119	Picture	MorphF10_10_orig.jpg ; MorphF10_00_LOWER.jpg	4247643	0	1	7830	2	0	next	hit	237
Vp009	119	Response	1	4255350	7707	1
Vp009	120	Picture	MorphF5_00_orig.jpg ; MorphF5_10_LOWER.jpg	4255473	0	1	20285	152	0	next	hit	239
Vp009	120	Response	1	4275750	20277	1
Vp009	121	Picture	MorphF9_06_orig.jpg ; MorphF9_00_LOWER.jpg	4275758	0	151	24700	152	0	next	incorrect	241
Vp009	121	Response	2	4300310	24552	1
Vp009	122	Picture	MorphM6_01_orig.jpg ; MorphM6_10_LOWER.jpg	4300458	0	1	18975	3	0	next	incorrect	243
Vp009	122	Response	2	4319350	18892	1
Vp009	123	Picture	MorphF2_01_orig.jpg ; MorphF2_10_LOWER.jpg	4319433	0	2	31716	3	0	next	incorrect	245
Vp009	123	Response	2	4351029	31596	2
Vp009	124	Picture	MorphM6_04_orig.jpg ; MorphM6_00_LOWER.jpg	4351149	0	1	25169	178	0	next	incorrect	247
Vp009	124	Response	2	4376309	25160	1
Vp009	125	Picture	MorphF6_02_orig.jpg ; MorphF6_10_LOWER.jpg	4376318	0	177	21123	330	0	next	incorrect	249
Vp009	125	Response	2	4397429	21111	1
Vp009	126	Picture	MorphM9_02_orig.jpg ; MorphM9_10_LOWER.jpg	4397441	0	153	14557	346	0	next	incorrect	251
Vp009	126	Response	2	4411989	14548	1
Vp009	127	Picture	MorphF5_04_orig.jpg ; MorphF5_00_LOWER.jpg	4411998	0	193	65214	195	0	next	incorrect	253
Vp009	127	Response	2	4477109	65111	1
Vp009	128	Picture	MorphM2_05_orig.jpg ; MorphM2_10_LOWER.jpg	4477212	0	2	14944	187	0	next	incorrect	255
Vp009	128	Response	2	4492149	14937	1
Vp009	129	Picture	MorphM8_02_orig.jpg ; MorphM8_00_LOWER.jpg	4492156	0	185	9681	376	0	next	hit	257
Vp009	129	Response	1	4501828	9672	1
Vp009	130	Picture	MorphF8_03_orig.jpg ; MorphF8_00_LOWER.jpg	4501837	0	191	19679	343	0	next	incorrect	259
Vp009	130	Response	2	4521508	19671	1
Vp009	131	Picture	MorphM9_09_orig.jpg ; MorphM9_00_LOWER.jpg	4521516	0	152	71543	153	0	next	incorrect	261
Vp009	131	Response	2	4592948	71432	1
Vp009	132	Picture	MorphM2_01_orig.jpg ; MorphM2_10_LOWER.jpg	4593059	0	1	11279	2	0	next	incorrect	263
Vp009	132	Response	2	4604228	11169	1
Vp009	133	Picture	MorphM3_02_orig.jpg ; MorphM3_10_LOWER.jpg	4604338	0	1	26540	2	0	next	incorrect	265
Vp009	133	Response	2	4630788	26450	1
Vp009	134	Picture	MorphF5_09_orig.jpg ; MorphF5_10_LOWER.jpg	4630878	0	1	12799	207	0	next	hit	267
Vp009	134	Response	1	4643668	12790	1
Vp009	135	Picture	MorphF10_08_orig.jpg ; MorphF10_10_LOWER.jpg	4643677	0	206	7902	207	0	next	hit	269
Vp009	135	Response	1	4651428	7751	1
Vp009	136	Picture	MorphM9_07_orig.jpg ; MorphM9_10_LOWER.jpg	4651579	0	1	28397	2	0	next	hit	271
Vp009	136	Response	1	4679827	28248	1
Vp009	137	Picture	MorphF10_10_orig.jpg ; MorphF10_10_LOWER.jpg	4679976	0	1	8095	2	0	next	hit	273
Vp009	137	Response	1	4687988	8012	1
Vp009	138	Picture	MorphM8_09_orig.jpg ; MorphM8_00_LOWER.jpg	4688071	0	1	23222	2	0	next	hit	275
Vp009	138	Response	1	4711187	23116	1
Vp009	139	Picture	MorphF5_04_orig.jpg ; MorphF5_10_LOWER.jpg	4711293	0	1	28463	202	0	next	incorrect	277
Vp009	139	Response	2	4739747	28454	1
Vp009	140	Picture	MorphM9_00_orig.jpg ; MorphM9_00_LOWER.jpg	4739756	0	201	54209	202	0	next	incorrect	279
Vp009	140	Response	2	4793827	54071	1
Vp009	141	Picture	MorphM7_03_orig.jpg ; MorphM7_00_LOWER.jpg	4793965	0	1	25791	220	0	next	incorrect	281
Vp009	141	Response	2	4819747	25782	1
Vp009	142	Picture	MorphM5_05_orig.jpg ; MorphM5_10_LOWER.jpg	4819756	0	219	24478	376	0	next	hit	283
Vp009	142	Response	1	4844226	24470	1
Vp009	143	Picture	MorphF1_05_orig.jpg ; MorphF1_00_LOWER.jpg	4844234	0	157	43018	158	0	next	incorrect	285
Vp009	143	Response	2	4887186	42952	1
Vp009	144	Picture	MorphF7_04_orig.jpg ; MorphF7_00_LOWER.jpg	4887252	0	1	9024	2	0	next	hit	287
Vp009	144	Response	1	4896146	8894	1
Vp009	145	Picture	MorphF9_10_orig.jpg ; MorphF9_10_LOWER.jpg	4896276	0	1	9687	2	0	next	hit	289
Vp009	145	Response	1	4905826	9550	1
Vp009	146	Picture	MorphF7_03_orig.jpg ; MorphF7_10_LOWER.jpg	4905963	0	1	9023	2	0	next	hit	291
Vp009	146	Response	1	4914866	8903	1
Vp009	147	Picture	MorphM5_03_orig.jpg ; MorphM5_10_LOWER.jpg	4914986	0	1	26529	146	0	next	incorrect	293
Vp009	147	Response	2	4941506	26520	1
Vp009	148	Picture	MorphM1_02_orig.jpg ; MorphM1_00_LOWER.jpg	4941515	0	145	11821	146	0	next	incorrect	295
Vp009	148	Response	2	4953186	11671	1
Vp009	149	Picture	MorphF7_09_orig.jpg ; MorphF7_00_LOWER.jpg	4953336	0	1	34502	2	0	next	hit	297
Vp009	149	Response	1	4987746	34410	1
Vp009	150	Picture	MorphF2_06_orig.jpg ; MorphF2_00_LOWER.jpg	4987838	0	1	14396	203	0	next	hit	299
Vp009	150	Response	1	5002225	14387	1
Vp009	151	Picture	MorphM2_02_orig.jpg ; MorphM2_00_LOWER.jpg	5002234	0	202	18721	393	0	next	incorrect	301
Vp009	151	Response	2	5020945	18711	1
Vp009	152	Picture	MorphM10_10_orig.jpg ; MorphM10_00_LOWER.jpg	5020955	0	191	10639	359	0	next	hit	303
Vp009	152	Response	1	5031585	10630	1
Vp009	153	Picture	MorphF4_01_orig.jpg ; MorphF4_00_LOWER.jpg	5031594	0	168	100886	169	0	next	incorrect	305
Vp009	153	Response	2	5132385	100791	1
Vp009	154	Picture	MorphF7_09_orig.jpg ; MorphF7_10_LOWER.jpg	5132480	0	1	6900	2	0	next	hit	307
Vp009	154	Response	1	5139265	6785	1
Vp009	155	Picture	MorphF2_02_orig.jpg ; MorphF2_00_LOWER.jpg	5139380	0	1	11810	2	0	next	incorrect	309
Vp009	155	Response	2	5151105	11725	1
Vp009	156	Picture	MorphM10_08_orig.jpg ; MorphM10_00_LOWER.jpg	5151190	0	1	8722	171	0	next	hit	311
Vp009	156	Response	1	5159904	8714	1
Vp009	157	Picture	MorphM6_00_orig.jpg ; MorphM6_10_LOWER.jpg	5159912	0	170	49521	316	0	next	incorrect	313
Vp009	157	Response	2	5209424	49512	1
Vp009	158	Picture	MorphM2_04_orig.jpg ; MorphM2_10_LOWER.jpg	5209433	0	146	149919	322	0	next	incorrect	315
Vp009	158	Response	2	5359343	149910	1
Vp009	159	Picture	MorphM8_05_orig.jpg ; MorphM8_10_LOWER.jpg	5359352	0	176	9464	177	0	next	hit	317
Vp009	159	Response	1	5368703	9351	1
Vp009	160	Picture	MorphM5_01_orig.jpg ; MorphM5_00_LOWER.jpg	5368816	0	1	22692	2	0	next	hit	319
Vp009	160	Response	1	5391423	22607	1
Vp009	161	Picture	MorphF1_06_orig.jpg ; MorphF1_10_LOWER.jpg	5391508	0	1	23042	182	0	next	hit	321
Vp009	161	Response	1	5414543	23035	1
Vp009	162	Picture	MorphM1_00_orig.jpg ; MorphM1_10_LOWER.jpg	5414550	0	181	12642	327	0	next	incorrect	323
Vp009	162	Response	2	5427183	12633	1
Vp009	163	Picture	MorphM8_00_orig.jpg ; MorphM8_10_LOWER.jpg	5427192	0	146	18192	147	0	next	incorrect	325
Vp009	163	Response	2	5445263	18071	1
Vp009	164	Picture	MorphF10_05_orig.jpg ; MorphF10_00_LOWER.jpg	5445384	0	1	7646	185	0	next	hit	327
Vp009	164	Response	1	5453023	7639	1
Vp009	165	Picture	MorphF2_04_orig.jpg ; MorphF2_10_LOWER.jpg	5453030	0	184	37869	185	0	next	incorrect	329
Vp009	165	Response	2	5490782	37752	1
Vp009	166	Picture	MorphM7_00_orig.jpg ; MorphM7_00_LOWER.jpg	5490899	0	1	12607	2	0	next	hit	331
Vp009	166	Response	1	5503422	12523	1
Vp009	167	Picture	MorphF3_02_orig.jpg ; MorphF3_10_LOWER.jpg	5503506	0	1	12606	2	0	next	incorrect	333
Vp009	167	Response	2	5515982	12476	1
Vp009	168	Picture	MorphM4_01_orig.jpg ; MorphM4_00_LOWER.jpg	5516112	0	1	11014	2	0	next	incorrect	335
Vp009	168	Response	2	5526942	10830	1
Vp009	169	Picture	MorphM7_10_orig.jpg ; MorphM7_00_LOWER.jpg	5527126	0	1	12704	170	0	next	hit	337
Vp009	169	Response	1	5539822	12696	1
Vp009	170	Picture	MorphM4_08_orig.jpg ; MorphM4_10_LOWER.jpg	5539830	0	169	15561	170	0	next	hit	339
Vp009	170	Response	1	5555262	15432	1
Vp009	171	Picture	MorphF5_02_orig.jpg ; MorphF5_00_LOWER.jpg	5555391	0	1	41004	2	0	next	incorrect	341
Vp009	171	Response	2	5596302	40911	1
Vp009	172	Picture	MorphF7_05_orig.jpg ; MorphF7_10_LOWER.jpg	5596395	0	1	21497	2	0	next	incorrect	343
Vp009	172	Response	2	5617742	21347	1
Vp009	173	Picture	MorphM5_10_orig.jpg ; MorphM5_00_LOWER.jpg	5617892	0	1	14018	183	0	next	hit	345
Vp009	173	Response	1	5631902	14010	1
Vp009	174	Picture	MorphF1_03_orig.jpg ; MorphF1_00_LOWER.jpg	5631910	0	182	63213	183	0	next	incorrect	347
Vp009	174	Response	2	5695021	63111	1
Vp009	175	Picture	MorphM8_07_orig.jpg ; MorphM8_00_LOWER.jpg	5695123	0	1	37952	2	0	next	hit	349
Vp009	175	Response	1	5732941	37818	1
Vp009	176	Picture	MorphF3_06_orig.jpg ; MorphF3_10_LOWER.jpg	5733075	0	1	10616	2	0	next	incorrect	351
Vp009	176	Response	2	5743581	10506	1
Vp009	177	Picture	MorphF4_08_orig.jpg ; MorphF4_00_LOWER.jpg	5743691	0	1	18378	202	0	next	incorrect	353
Vp009	177	Response	2	5762061	18370	1
Vp009	178	Picture	MorphM8_06_orig.jpg ; MorphM8_10_LOWER.jpg	5762069	0	201	29393	202	0	next	hit	355
Vp009	178	Response	1	5791341	29272	1
Vp009	179	Picture	MorphM4_03_orig.jpg ; MorphM4_10_LOWER.jpg	5791462	0	1	56530	2	0	next	incorrect	357
Vp009	179	Response	2	5847900	56438	1
Vp009	180	Picture	MorphM2_01_orig.jpg ; MorphM2_00_LOWER.jpg	5847992	0	1	15791	2	0	next	incorrect	359
Vp009	180	Response	2	5863660	15668	1
Vp009	181	Picture	MorphM5_04_orig.jpg ; MorphM5_10_LOWER.jpg	5863783	0	1	16853	2	0	next	hit	361
Vp009	181	Response	1	5880540	16757	1
Vp009	182	Picture	MorphF5_08_orig.jpg ; MorphF5_10_LOWER.jpg	5880636	0	1	54141	2	0	next	hit	363
Vp009	182	Response	1	5934699	54063	2
Vp009	183	Picture	MorphM2_02_orig.jpg ; MorphM2_10_LOWER.jpg	5934777	0	1	10483	2	0	next	incorrect	365
Vp009	183	Response	2	5945180	10403	1
Vp009	184	Picture	MorphM1_07_orig.jpg ; MorphM1_10_LOWER.jpg	5945260	0	1	11928	150	0	next	incorrect	367
Vp009	184	Response	2	5957180	11920	1
Vp009	185	Picture	MorphM3_09_orig.jpg ; MorphM3_10_LOWER.jpg	5957188	0	149	24299	150	0	next	incorrect	369
Vp009	185	Response	2	5981339	24151	1
Vp009	186	Picture	MorphM1_01_orig.jpg ; MorphM1_00_LOWER.jpg	5981487	0	1	42420	178	0	next	incorrect	371
Vp009	186	Response	2	6023899	42412	1
Vp009	187	Picture	MorphF10_08_orig.jpg ; MorphF10_00_LOWER.jpg	6023907	0	177	8271	178	0	next	hit	373
Vp009	187	Response	1	6032059	8152	1
Vp009	188	Picture	MorphF3_09_orig.jpg ; MorphF3_00_LOWER.jpg	6032178	0	1	16986	2	0	next	incorrect	375
Vp009	188	Response	2	6049019	16841	1
Vp009	189	Picture	MorphM1_05_orig.jpg ; MorphM1_10_LOWER.jpg	6049164	0	1	14464	2	0	next	incorrect	377
Vp009	189	Response	2	6063499	14335	1
Vp009	190	Picture	MorphM3_03_orig.jpg ; MorphM3_10_LOWER.jpg	6063628	0	1	15479	181	0	next	incorrect	379
Vp009	190	Response	2	6079099	15471	1
Vp009	191	Picture	MorphM6_09_orig.jpg ; MorphM6_10_LOWER.jpg	6079107	0	180	11120	387	0	next	hit	381
Vp009	191	Response	1	6090219	11112	1
Vp009	192	Picture	MorphF3_08_orig.jpg ; MorphF3_00_LOWER.jpg	6090227	0	207	39750	208	0	next	incorrect	383
Vp009	192	Response	2	6129899	39672	1
Vp009	193	Picture	MorphF10_09_orig.jpg ; MorphF10_00_LOWER.jpg	6129977	0	1	11943	2	0	next	hit	385
Vp009	193	Response	1	6141818	11841	2
Vp009	194	Picture	MorphF9_03_orig.jpg ; MorphF9_10_LOWER.jpg	6141920	0	1	23588	167	0	next	hit	387
Vp009	194	Response	1	6165498	23578	1
Vp009	195	Picture	MorphF3_01_orig.jpg ; MorphF3_00_LOWER.jpg	6165508	0	166	10781	167	0	next	incorrect	389
Vp009	195	Response	2	6176138	10630	1
Vp009	196	Picture	MorphF1_01_orig.jpg ; MorphF1_10_LOWER.jpg	6176289	0	1	16417	172	0	next	incorrect	391
Vp009	196	Response	2	6192698	16409	1
Vp009	197	Picture	MorphM4_09_orig.jpg ; MorphM4_10_LOWER.jpg	6192706	0	171	60283	172	0	next	hit	393
Vp009	197	Response	1	6252858	60152	1
Vp009	198	Picture	MorphM10_09_orig.jpg ; MorphM10_10_LOWER.jpg	6252989	0	1	8493	2	0	next	hit	395
Vp009	198	Response	1	6261338	8349	1
Vp009	199	Picture	MorphF3_07_orig.jpg ; MorphF3_00_LOWER.jpg	6261482	0	1	11677	2	0	next	incorrect	397
Vp009	199	Response	2	6273018	11536	1
Vp009	200	Picture	MorphM10_00_orig.jpg ; MorphM10_10_LOWER.jpg	6273159	0	1	10085	2	0	next	hit	399
Vp009	200	Response	1	6283178	10019	1
Vp009	201	Picture	MorphF8_09_orig.jpg ; MorphF8_10_LOWER.jpg	6283244	0	1	17221	165	0	next	hit	401
Vp009	201	Response	1	6300457	17213	2
Vp009	202	Picture	MorphF2_08_orig.jpg ; MorphF2_10_LOWER.jpg	6300465	0	164	63441	317	0	next	hit	403
Vp009	202	Response	1	6363897	63432	1
Vp009	203	Picture	MorphF5_07_orig.jpg ; MorphF5_10_LOWER.jpg	6363906	0	153	29439	326	0	next	hit	405
Vp009	203	Response	1	6393337	29431	1
Vp009	204	Picture	MorphF10_07_orig.jpg ; MorphF10_00_LOWER.jpg	6393345	0	173	8001	174	0	next	hit	407
Vp009	204	Response	1	6401257	7912	1
Vp009	205	Picture	MorphF6_01_orig.jpg ; MorphF6_10_LOWER.jpg	6401346	0	1	9687	2	0	next	incorrect	409
Vp009	205	Response	2	6410937	9591	1
Vp009	206	Picture	MorphF9_10_orig.jpg ; MorphF9_00_LOWER.jpg	6411033	0	1	8152	210	0	next	incorrect	411
Vp009	206	Response	2	6419177	8144	1
Vp009	207	Picture	MorphM3_06_orig.jpg ; MorphM3_00_LOWER.jpg	6419185	0	209	51563	210	0	next	incorrect	413
Vp009	207	Response	2	6470617	51432	1
Vp009	208	Picture	MorphF4_02_orig.jpg ; MorphF4_00_LOWER.jpg	6470748	0	1	12208	2	0	next	incorrect	415
Vp009	208	Response	2	6482856	12108	1
Vp009	209	Picture	MorphF5_01_orig.jpg ; MorphF5_00_LOWER.jpg	6482956	0	1	10085	2	0	next	incorrect	417
Vp009	209	Response	2	6492936	9980	1
Vp009	210	Picture	MorphM3_00_orig.jpg ; MorphM3_10_LOWER.jpg	6493041	0	1	9104	187	0	next	incorrect	419
Vp009	210	Response	2	6502136	9095	1
Vp009	211	Picture	MorphM4_10_orig.jpg ; MorphM4_10_LOWER.jpg	6502145	0	186	25000	187	0	next	hit	421
Vp009	211	Response	1	6527015	24870	2
Vp009	212	Picture	MorphM5_00_orig.jpg ; MorphM5_10_LOWER.jpg	6527145	0	1	17240	146	0	next	hit	423
Vp009	212	Response	1	6544376	17231	1
Vp009	213	Picture	MorphF4_04_orig.jpg ; MorphF4_00_LOWER.jpg	6544385	0	145	71920	292	0	next	hit	425
Vp009	213	Response	1	6616296	71911	1
Vp009	214	Picture	MorphF7_02_orig.jpg ; MorphF7_10_LOWER.jpg	6616305	0	147	7312	148	0	next	hit	427
Vp009	214	Response	1	6623495	7190	1
Vp009	215	Picture	MorphM5_00_orig.jpg ; MorphM5_00_LOWER.jpg	6623617	0	1	13087	185	0	next	hit	429
Vp009	215	Response	1	6636695	13078	1
Vp009	216	Picture	MorphM3_01_orig.jpg ; MorphM3_10_LOWER.jpg	6636704	0	184	43841	185	0	next	hit	431
Vp009	216	Response	1	6680455	43751	1
Vp009	217	Picture	MorphF1_07_orig.jpg ; MorphF1_10_LOWER.jpg	6680545	0	1	25213	2	0	next	hit	433
Vp009	217	Response	1	6705655	25110	1
Vp009	218	Picture	MorphF2_07_orig.jpg ; MorphF2_10_LOWER.jpg	6705758	0	1	45515	2	0	next	hit	435
Vp009	218	Response	1	6751175	45417	1
Vp009	219	Picture	MorphM8_04_orig.jpg ; MorphM8_00_LOWER.jpg	6751273	0	1	19109	2	0	next	hit	437
Vp009	219	Response	1	6770295	19022	1
Vp009	220	Picture	MorphF9_05_orig.jpg ; MorphF9_00_LOWER.jpg	6770382	0	1	14862	2	0	next	hit	439
Vp009	220	Response	1	6785175	14793	1
Vp009	221	Picture	MorphM5_04_orig.jpg ; MorphM5_00_LOWER.jpg	6785244	0	1	12019	192	0	next	hit	441
Vp009	221	Response	1	6797254	12010	1
Vp009	222	Picture	MorphF8_01_orig.jpg ; MorphF8_00_LOWER.jpg	6797263	0	191	47961	192	0	next	hit	443
Vp009	222	Response	1	6845094	47831	1
Vp009	223	Picture	MorphF5_02_orig.jpg ; MorphF5_10_LOWER.jpg	6845224	0	1	13934	2	0	next	hit	445
Vp009	223	Response	1	6859014	13790	1
Vp009	224	Picture	MorphF7_03_orig.jpg ; MorphF7_00_LOWER.jpg	6859158	0	1	84744	185	0	next	hit	447
Vp009	224	Response	1	6943894	84736	1
Vp009	225	Picture	MorphF1_09_orig.jpg ; MorphF1_00_LOWER.jpg	6943902	0	184	9870	185	0	next	hit	449
Vp009	225	Response	1	6953653	9751	1
Vp009	226	Picture	MorphM2_06_orig.jpg ; MorphM2_10_LOWER.jpg	6953772	0	1	16322	2	0	next	incorrect	451
Vp009	226	Response	2	6969973	16201	1
Vp009	227	Picture	MorphF1_09_orig.jpg ; MorphF1_10_LOWER.jpg	6970094	0	1	24128	158	0	next	hit	453
Vp009	227	Response	1	6994213	24119	1
Vp009	228	Picture	MorphM6_03_orig.jpg ; MorphM6_00_LOWER.jpg	6994222	0	157	49652	158	0	next	hit	455
Vp009	228	Response	1	7043733	49511	1
Vp009	229	Picture	MorphF6_00_orig.jpg ; MorphF6_10_LOWER.jpg	7043874	0	1	17627	157	0	next	incorrect	457
Vp009	229	Response	2	7061493	17619	1
Vp009	230	Picture	MorphM3_00_orig.jpg ; MorphM3_00_LOWER.jpg	7061501	0	156	21121	158	0	next	hit	459
Vp009	230	Response	1	7082533	21032	1
Vp009	231	Picture	MorphM2_04_orig.jpg ; MorphM2_00_LOWER.jpg	7082622	0	2	7760	205	0	next	hit	461
Vp009	231	Response	1	7090373	7751	1
Vp009	232	Picture	MorphF4_09_orig.jpg ; MorphF4_10_LOWER.jpg	7090382	0	203	9624	204	0	next	hit	463
Vp009	232	Response	1	7099893	9511	1
Vp009	233	Picture	MorphM1_03_orig.jpg ; MorphM1_00_LOWER.jpg	7100006	0	1	16455	2	0	next	incorrect	465
Vp009	233	Response	2	7116373	16367	1
Vp009	234	Picture	MorphF4_00_orig.jpg ; MorphF4_10_LOWER.jpg	7116461	0	1	23437	185	0	next	incorrect	467
Vp009	234	Response	2	7139892	23431	1
Vp009	235	Picture	MorphM3_04_orig.jpg ; MorphM3_00_LOWER.jpg	7139898	0	184	32031	185	0	next	hit	469
Vp009	235	Response	1	7171812	31914	1
Vp009	236	Picture	MorphF6_08_orig.jpg ; MorphF6_00_LOWER.jpg	7171929	0	1	35829	2	0	next	incorrect	471
Vp009	236	Response	2	7207652	35723	1
Vp009	237	Picture	MorphM8_03_orig.jpg ; MorphM8_10_LOWER.jpg	7207758	0	1	49342	156	0	next	hit	473
Vp009	237	Response	1	7257092	49334	1
Vp009	238	Picture	MorphM9_01_orig.jpg ; MorphM9_00_LOWER.jpg	7257100	0	155	14088	156	0	next	hit	475
Vp009	238	Response	1	7271091	13991	1
Vp009	239	Picture	MorphF6_07_orig.jpg ; MorphF6_00_LOWER.jpg	7271188	0	1	12341	2	0	next	incorrect	477
Vp009	239	Response	2	7283411	12223	1
Vp009	240	Picture	MorphM9_10_orig.jpg ; MorphM9_00_LOWER.jpg	7283529	0	1	16720	2	0	next	hit	479
Vp009	240	Response	1	7300131	16602	1
Vp009	241	Picture	MorphF9_03_orig.jpg ; MorphF9_00_LOWER.jpg	7300249	0	1	13933	2	0	next	hit	481
Vp009	241	Response	1	7314051	13802	1
Vp009	242	Picture	MorphF3_04_orig.jpg ; MorphF3_10_LOWER.jpg	7314182	0	1	20701	2	0	next	incorrect	483
Vp009	242	Response	2	7334771	20589	1
Vp009	243	Picture	MorphF2_10_orig.jpg ; MorphF2_00_LOWER.jpg	7334883	0	1	29815	177	0	next	hit	485
Vp009	243	Response	1	7364691	29808	1
Vp009	244	Picture	MorphM7_09_orig.jpg ; MorphM7_00_LOWER.jpg	7364698	0	176	11280	351	0	next	hit	487
Vp009	244	Response	1	7375971	11273	1
Vp009	245	Picture	MorphF9_05_orig.jpg ; MorphF9_10_LOWER.jpg	7375978	0	175	72720	349	0	next	hit	489
Vp009	245	Response	1	7448690	72712	1
Vp009	246	Picture	MorphM5_10_orig.jpg ; MorphM5_10_LOWER.jpg	7448698	0	174	10789	175	0	next	incorrect	491
Vp009	246	Response	2	7459410	10712	1
Vp009	247	Picture	MorphF4_04_orig.jpg ; MorphF4_10_LOWER.jpg	7459487	0	1	11372	175	0	next	hit	493
Vp009	247	Response	1	7470850	11363	1
Vp009	248	Picture	MorphF5_06_orig.jpg ; MorphF5_00_LOWER.jpg	7470859	0	174	24560	337	0	next	hit	495
Vp009	248	Response	1	7495410	24551	1
Vp009	249	Picture	MorphM2_08_orig.jpg ; MorphM2_00_LOWER.jpg	7495419	0	163	41279	317	0	next	incorrect	497
Vp009	249	Response	2	7536690	41271	1
Vp009	250	Picture	MorphM4_00_orig.jpg ; MorphM4_00_LOWER.jpg	7536698	0	154	37043	155	0	next	incorrect	499
Vp009	250	Response	2	7573650	36952	1
Vp009	251	Picture	MorphM9_04_orig.jpg ; MorphM9_00_LOWER.jpg	7573741	0	1	10161	192	0	next	incorrect	501
Vp009	251	Response	2	7583890	10149	1
Vp009	252	Picture	MorphM3_10_orig.jpg ; MorphM3_00_LOWER.jpg	7583902	0	191	14919	192	0	next	hit	503
Vp009	252	Response	1	7598689	14787	1
Vp009	253	Picture	MorphM1_05_orig.jpg ; MorphM1_00_LOWER.jpg	7598821	0	1	32997	180	0	next	incorrect	505
Vp009	253	Response	2	7631809	32988	1
Vp009	254	Picture	MorphM8_01_orig.jpg ; MorphM8_00_LOWER.jpg	7631818	0	179	11192	180	0	next	hit	507
Vp009	254	Response	1	7642929	11111	1
Vp009	255	Picture	MorphF2_01_orig.jpg ; MorphF2_00_LOWER.jpg	7643010	0	1	14597	2	0	next	incorrect	509
Vp009	255	Response	2	7657489	14479	1
Vp009	256	Picture	MorphF6_06_orig.jpg ; MorphF6_00_LOWER.jpg	7657607	0	1	42729	2	0	next	incorrect	511
Vp009	256	Response	2	7700209	42602	1
Vp009	257	Picture	MorphM5_07_orig.jpg ; MorphM5_10_LOWER.jpg	7700336	0	1	10840	176	0	next	hit	513
Vp009	257	Response	1	7711169	10833	1
Vp009	258	Picture	MorphF9_06_orig.jpg ; MorphF9_10_LOWER.jpg	7711176	0	175	144400	326	0	next	incorrect	515
Vp009	258	Response	2	7855568	144392	1
Vp009	259	Picture	MorphF1_08_orig.jpg ; MorphF1_00_LOWER.jpg	7855576	0	151	42481	152	0	next	hit	517
Vp009	259	Response	1	7897968	42392	1
Vp009	260	Picture	MorphM5_01_orig.jpg ; MorphM5_10_LOWER.jpg	7898057	0	1	7829	2	0	next	hit	519
Vp009	260	Response	1	7905808	7751	1
Vp009	261	Picture	MorphF5_10_orig.jpg ; MorphF5_10_LOWER.jpg	7905886	0	1	19374	2	0	next	hit	521
Vp009	261	Response	1	7925168	19282	1
Vp009	262	Picture	MorphF10_06_orig.jpg ; MorphF10_10_LOWER.jpg	7925260	0	1	9687	2	0	next	hit	523
Vp009	262	Response	1	7934847	9587	1
Vp009	263	Picture	MorphM7_05_orig.jpg ; MorphM7_10_LOWER.jpg	7934947	0	1	9668	154	0	next	hit	525
Vp009	263	Response	1	7944607	9660	1
Vp009	264	Picture	MorphF10_06_orig.jpg ; MorphF10_00_LOWER.jpg	7944615	0	153	12720	325	0	next	hit	527
Vp009	264	Response	1	7957327	12712	1
Vp009	265	Picture	MorphM9_05_orig.jpg ; MorphM9_00_LOWER.jpg	7957335	0	172	8266	173	0	next	incorrect	529
Vp009	265	Response	2	7965487	8152	1
Vp009	266	Picture	MorphM8_08_orig.jpg ; MorphM8_10_LOWER.jpg	7965601	0	1	24018	2	0	next	hit	531
Vp009	266	Response	1	7989487	23886	1
Vp009	267	Picture	MorphF3_04_orig.jpg ; MorphF3_00_LOWER.jpg	7989619	0	1	20517	186	0	next	incorrect	533
Vp009	267	Response	2	8010127	20508	1
Vp009	268	Picture	MorphF9_07_orig.jpg ; MorphF9_00_LOWER.jpg	8010136	0	185	17037	186	0	next	hit	535
Vp009	268	Response	1	8027087	16951	1
Vp009	269	Picture	MorphF5_07_orig.jpg ; MorphF5_00_LOWER.jpg	8027173	0	1	17201	185	0	next	hit	537
Vp009	269	Response	1	8044367	17194	1
Vp009	270	Picture	MorphM3_06_orig.jpg ; MorphM3_10_LOWER.jpg	8044374	0	184	11840	338	0	next	hit	539
Vp009	270	Response	1	8056207	11833	1
Vp009	271	Picture	MorphM7_01_orig.jpg ; MorphM7_10_LOWER.jpg	8056214	0	154	19129	155	0	next	hit	541
Vp009	271	Response	1	8075247	19033	1
Vp009	272	Picture	MorphF8_05_orig.jpg ; MorphF8_00_LOWER.jpg	8075343	0	1	23592	163	0	next	hit	543
Vp009	272	Response	1	8098926	23583	1
Vp009	273	Picture	MorphM9_03_orig.jpg ; MorphM9_00_LOWER.jpg	8098935	0	162	9052	163	0	next	incorrect	545
Vp009	273	Response	2	8107886	8951	1
Vp009	274	Picture	MorphM6_07_orig.jpg ; MorphM6_00_LOWER.jpg	8107987	0	1	41535	2	0	next	hit	547
Vp009	274	Response	1	8149406	41419	1
Vp009	275	Picture	MorphF7_06_orig.jpg ; MorphF7_00_LOWER.jpg	8149522	0	1	31184	2	0	next	hit	549
Vp009	275	Response	1	8180606	31084	1
Vp009	276	Picture	MorphF3_02_orig.jpg ; MorphF3_00_LOWER.jpg	8180706	0	1	9554	2	0	next	incorrect	551
Vp009	276	Response	2	8190126	9420	1
Vp009	277	Picture	MorphF8_03_orig.jpg ; MorphF8_10_LOWER.jpg	8190260	0	1	10483	2	0	next	hit	553
Vp009	277	Response	1	8200606	10346	1
Vp009	278	Picture	MorphF9_02_orig.jpg ; MorphF9_10_LOWER.jpg	8200743	0	1	9422	2	0	next	hit	555
Vp009	278	Response	1	8210046	9303	1
Vp009	279	Picture	MorphM9_04_orig.jpg ; MorphM9_10_LOWER.jpg	8210165	0	1	10616	2	0	next	incorrect	557
Vp009	279	Response	2	8220686	10521	1
Vp009	280	Picture	MorphF10_02_orig.jpg ; MorphF10_10_LOWER.jpg	8220781	0	1	9673	149	0	next	hit	559
Vp009	280	Response	1	8230446	9665	1
Vp009	281	Picture	MorphF4_03_orig.jpg ; MorphF4_00_LOWER.jpg	8230454	0	148	17355	324	0	next	incorrect	561
Vp009	281	Response	2	8247806	17352	1
Vp009	282	Picture	MorphM3_01_orig.jpg ; MorphM3_00_LOWER.jpg	8247809	0	176	8884	359	0	next	incorrect	563
Vp009	282	Response	2	8256685	8876	1
Vp009	283	Picture	MorphM5_05_orig.jpg ; MorphM5_00_LOWER.jpg	8256693	0	183	19291	184	0	next	hit	565
Vp009	283	Response	1	8275885	19192	1
Vp009	284	Picture	MorphF4_00_orig.jpg ; MorphF4_00_LOWER.jpg	8275984	0	1	25743	2	0	next	incorrect	567
Vp009	284	Response	2	8301645	25661	1
Vp009	285	Picture	MorphM6_01_orig.jpg ; MorphM6_00_LOWER.jpg	8301727	0	1	18578	2	0	next	incorrect	569
Vp009	285	Response	2	8320205	18478	1
Vp009	286	Picture	MorphF6_02_orig.jpg ; MorphF6_00_LOWER.jpg	8320305	0	1	6900	2	0	next	incorrect	571
Vp009	286	Response	2	8327085	6780	1
Vp009	287	Picture	MorphM4_02_orig.jpg ; MorphM4_00_LOWER.jpg	8327205	0	1	10616	2	0	next	incorrect	573
Vp009	287	Response	2	8337725	10520	1
Vp009	288	Picture	MorphM8_07_orig.jpg ; MorphM8_10_LOWER.jpg	8337821	0	1	53431	182	0	next	hit	575
Vp009	288	Response	1	8391245	53424	1
Vp009	289	Picture	MorphM4_06_orig.jpg ; MorphM4_10_LOWER.jpg	8391252	0	181	21279	182	0	next	hit	577
Vp009	289	Response	1	8412445	21193	1
Vp009	290	Picture	MorphF2_00_orig.jpg ; MorphF2_00_LOWER.jpg	8412531	0	1	11521	158	0	next	incorrect	579
Vp009	290	Response	2	8424044	11513	1
Vp009	291	Picture	MorphM8_05_orig.jpg ; MorphM8_00_LOWER.jpg	8424052	0	157	120780	158	0	next	hit	581
Vp009	291	Response	1	8544764	120712	1
Vp009	292	Picture	MorphM7_05_orig.jpg ; MorphM7_00_LOWER.jpg	8544832	0	1	26805	2	0	next	hit	583
Vp009	292	Response	1	8571564	26732	1
Vp009	293	Picture	MorphM10_02_orig.jpg ; MorphM10_00_LOWER.jpg	8571637	0	1	84927	2	0	next	hit	585
Vp009	293	Response	1	8656443	84806	1
Vp009	294	Picture	MorphM7_10_orig.jpg ; MorphM7_10_LOWER.jpg	8656564	0	1	17118	2	0	next	hit	587
Vp009	294	Response	1	8673563	16999	1
Vp009	295	Picture	MorphF2_07_orig.jpg ; MorphF2_00_LOWER.jpg	8673682	0	1	16189	3	0	next	hit	589
Vp009	295	Response	1	8689723	16041	1
Vp009	296	Picture	MorphM8_10_orig.jpg ; MorphM8_10_LOWER.jpg	8689871	0	2	15261	3	0	next	incorrect	591
Vp009	296	Response	2	8705003	15132	1
Vp009	297	Picture	MorphF8_00_orig.jpg ; MorphF8_10_LOWER.jpg	8705132	0	1	58255	2	0	next	hit	593
Vp009	297	Response	1	8763322	58190	1
Vp009	298	Picture	MorphM6_03_orig.jpg ; MorphM6_10_LOWER.jpg	8763387	0	1	14331	2	0	next	incorrect	595
Vp009	298	Response	2	8777642	14255	1
Vp009	299	Picture	MorphM3_07_orig.jpg ; MorphM3_00_LOWER.jpg	8777718	0	1	47212	164	0	next	hit	597
Vp009	299	Response	1	8824922	47204	1
Vp009	300	Picture	MorphM9_00_orig.jpg ; MorphM9_10_LOWER.jpg	8824930	0	163	8484	334	0	next	incorrect	599
Vp009	300	Response	2	8833402	8472	2
Vp009	301	Picture	MorphF1_02_orig.jpg ; MorphF1_00_LOWER.jpg	8833414	0	171	20315	330	0	next	incorrect	601
Vp009	301	Response	2	8853722	20308	1
Vp009	302	Picture	MorphF9_01_orig.jpg ; MorphF9_10_LOWER.jpg	8853729	0	159	21390	160	0	next	hit	603
Vp009	302	Response	1	8875002	21273	1
Vp009	303	Picture	MorphM10_10_orig.jpg ; MorphM10_10_LOWER.jpg	8875119	0	1	9892	195	0	next	hit	605
Vp009	303	Response	1	8885002	9883	1
Vp009	304	Picture	MorphM2_07_orig.jpg ; MorphM2_00_LOWER.jpg	8885011	0	194	54998	195	0	next	incorrect	607
Vp009	304	Response	2	8939881	54870	1
Vp009	305	Picture	MorphF4_01_orig.jpg ; MorphF4_10_LOWER.jpg	8940009	0	1	21961	202	0	next	incorrect	609
Vp009	305	Response	2	8961961	21952	1
Vp009	306	Picture	MorphF7_08_orig.jpg ; MorphF7_10_LOWER.jpg	8961970	0	201	8692	202	0	next	hit	611
Vp009	306	Response	1	8970521	8551	1
Vp009	307	Picture	MorphM1_08_orig.jpg ; MorphM1_00_LOWER.jpg	8970662	0	1	8360	2	0	next	hit	613
Vp009	307	Response	1	8978921	8259	1
Vp009	308	Picture	MorphM10_08_orig.jpg ; MorphM10_10_LOWER.jpg	8979022	0	1	8228	2	0	next	hit	615
Vp009	308	Response	1	8987161	8139	1
Vp009	309	Picture	MorphM6_02_orig.jpg ; MorphM6_00_LOWER.jpg	8987250	0	1	79438	183	0	next	incorrect	617
Vp009	309	Response	2	9066680	79430	1
Vp009	310	Picture	MorphM10_09_orig.jpg ; MorphM10_00_LOWER.jpg	9066688	0	182	15574	183	0	next	hit	619
Vp009	310	Response	1	9082120	15432	1
Vp009	311	Picture	MorphF3_00_orig.jpg ; MorphF3_10_LOWER.jpg	9082262	0	1	104567	2	0	next	incorrect	621
Vp009	311	Response	2	9186680	104418	1
Vp009	312	Picture	MorphM6_09_orig.jpg ; MorphM6_00_LOWER.jpg	9186829	0	1	10978	171	0	next	hit	623
Vp009	312	Response	1	9197800	10971	1
Vp009	313	Picture	MorphF10_07_orig.jpg ; MorphF10_10_LOWER.jpg	9197807	0	170	6481	361	0	next	hit	625
Vp009	313	Response	1	9204280	6473	1
Vp009	314	Picture	MorphF2_05_orig.jpg ; MorphF2_00_LOWER.jpg	9204288	0	191	13279	373	0	next	incorrect	627
Vp009	314	Response	2	9217560	13272	1
Vp009	315	Picture	MorphF9_00_orig.jpg ; MorphF9_10_LOWER.jpg	9217567	0	182	51933	183	0	next	hit	629
Vp009	315	Response	1	9269399	51832	1
Vp009	316	Picture	MorphM3_04_orig.jpg ; MorphM3_10_LOWER.jpg	9269500	0	1	33838	2	0	next	hit	631
Vp009	316	Response	1	9303239	33739	1
Vp009	317	Picture	MorphM4_10_orig.jpg ; MorphM4_00_LOWER.jpg	9303338	0	1	38881	2	0	next	incorrect	633
Vp009	317	Response	2	9342119	38781	1
Vp009	318	Picture	MorphF4_06_orig.jpg ; MorphF4_10_LOWER.jpg	9342219	0	1	18445	2	0	next	incorrect	635
Vp009	318	Response	2	9360599	18380	1
Vp009	319	Picture	MorphM2_09_orig.jpg ; MorphM2_10_LOWER.jpg	9360664	0	1	11147	2	0	next	incorrect	637
Vp009	319	Response	2	9371719	11055	1
Vp009	320	Picture	MorphF8_08_orig.jpg ; MorphF8_00_LOWER.jpg	9371811	0	1	20795	174	0	next	hit	639
Vp009	320	Response	1	9392599	20788	1
Vp009	321	Picture	MorphF6_04_orig.jpg ; MorphF6_10_LOWER.jpg	9392606	0	173	11982	174	0	next	incorrect	641
Vp009	321	Response	2	9404438	11832	1
Vp009	322	Picture	MorphF5_06_orig.jpg ; MorphF5_10_LOWER.jpg	9404588	0	1	17619	164	0	next	incorrect	643
Vp009	322	Response	2	9422198	17610	1
Vp009	323	Picture	MorphF10_04_orig.jpg ; MorphF10_00_LOWER.jpg	9422207	0	163	8320	366	0	next	hit	645
Vp009	323	Response	1	9430518	8311	1
Vp009	324	Picture	MorphM7_04_orig.jpg ; MorphM7_00_LOWER.jpg	9430527	0	203	7501	204	0	next	hit	647
Vp009	324	Response	1	9437958	7431	1
Vp009	325	Picture	MorphF6_08_orig.jpg ; MorphF6_10_LOWER.jpg	9438028	0	1	45781	2	0	next	incorrect	649
Vp009	325	Response	2	9483719	45691	1
Vp009	326	Picture	MorphM9_02_orig.jpg ; MorphM9_00_LOWER.jpg	9483809	0	1	10350	2	0	next	incorrect	651
Vp009	326	Response	2	9494038	10229	1
Vp009	327	Picture	MorphM2_00_orig.jpg ; MorphM2_10_LOWER.jpg	9494159	0	1	8846	180	0	next	incorrect	653
Vp009	327	Response	2	9502998	8839	1
Vp009	328	Picture	MorphF8_05_orig.jpg ; MorphF8_10_LOWER.jpg	9503005	0	179	9281	366	0	next	incorrect	655
Vp009	328	Response	2	9512277	9272	2
Vp009	329	Picture	MorphM1_06_orig.jpg ; MorphM1_00_LOWER.jpg	9512286	0	187	11035	353	0	next	incorrect	657
Vp009	329	Response	2	9523318	11032	1
Vp009	330	Picture	MorphM2_08_orig.jpg ; MorphM2_10_LOWER.jpg	9523321	0	166	19406	167	0	next	hit	659
Vp009	330	Response	1	9542598	19277	1
Vp009	331	Picture	MorphF7_02_orig.jpg ; MorphF7_00_LOWER.jpg	9542727	0	1	9289	2	0	next	incorrect	661
Vp009	331	Response	2	9551878	9151	1
Vp009	332	Picture	MorphF10_00_orig.jpg ; MorphF10_00_LOWER.jpg	9552016	0	1	14730	2	0	next	hit	663
Vp009	332	Response	1	9566597	14581	1
Vp009	333	Picture	MorphF4_05_orig.jpg ; MorphF4_10_LOWER.jpg	9566746	0	1	17251	2	0	next	hit	665
Vp009	333	Response	1	9583877	17131	1
Vp009	334	Picture	MorphM3_08_orig.jpg ; MorphM3_10_LOWER.jpg	9583997	0	1	19088	155	0	next	incorrect	667
Vp009	334	Response	2	9603077	19080	1
Vp009	335	Picture	MorphF5_00_orig.jpg ; MorphF5_00_LOWER.jpg	9603085	0	154	18465	155	0	next	incorrect	669
Vp009	335	Response	2	9621397	18312	1
Vp009	336	Picture	MorphM10_01_orig.jpg ; MorphM10_00_LOWER.jpg	9621550	0	1	9555	2	0	next	incorrect	671
Vp009	336	Response	2	9630997	9447	1
Vp009	337	Picture	MorphM9_10_orig.jpg ; MorphM9_10_LOWER.jpg	9631105	0	1	67100	180	0	next	hit	673
Vp009	337	Response	1	9698197	67092	1
Vp009	338	Picture	MorphM4_05_orig.jpg ; MorphM4_10_LOWER.jpg	9698205	0	179	11120	385	0	next	incorrect	675
Vp009	338	Response	2	9709317	11112	1
Vp009	339	Picture	MorphF6_05_orig.jpg ; MorphF6_10_LOWER.jpg	9709325	0	206	10239	391	0	next	incorrect	677
Vp009	339	Response	2	9719557	10232	1
Vp009	340	Picture	MorphF9_02_orig.jpg ; MorphF9_00_LOWER.jpg	9719564	0	185	12790	186	0	next	hit	679
Vp009	340	Response	1	9732276	12712	1
Vp009	341	Picture	MorphF7_01_orig.jpg ; MorphF7_00_LOWER.jpg	9732354	0	1	12872	2	0	next	hit	681
Vp009	341	Response	1	9745156	12802	1
Vp009	342	Picture	MorphF8_04_orig.jpg ; MorphF8_10_LOWER.jpg	9745226	0	1	10748	2	0	next	incorrect	683
Vp009	342	Response	2	9755876	10650	1
Vp009	343	Picture	MorphF1_01_orig.jpg ; MorphF1_00_LOWER.jpg	9755974	0	1	18445	3	0	next	incorrect	685
Vp009	343	Response	2	9774276	18302	1
Vp009	344	Picture	MorphF7_10_orig.jpg ; MorphF7_10_LOWER.jpg	9774419	0	2	61440	3	0	next	incorrect	687
Vp009	344	Response	2	9835716	61297	1
Vp009	345	Picture	MorphF4_09_orig.jpg ; MorphF4_00_LOWER.jpg	9835859	0	1	7033	2	0	next	incorrect	689
Vp009	345	Response	2	9842756	6897	1
Vp009	346	Picture	MorphF5_01_orig.jpg ; MorphF5_10_LOWER.jpg	9842892	0	1	33838	2	0	next	incorrect	691
Vp009	346	Response	2	9876596	33704	1
Vp009	347	Picture	MorphM1_01_orig.jpg ; MorphM1_10_LOWER.jpg	9876730	0	1	11633	180	0	next	incorrect	693
Vp009	347	Response	2	9888355	11625	1
Vp009	348	Picture	MorphF5_03_orig.jpg ; MorphF5_00_LOWER.jpg	9888363	0	179	15438	180	0	next	hit	695
Vp009	348	Response	1	9903715	15352	1
Vp009	349	Picture	MorphM2_05_orig.jpg ; MorphM2_00_LOWER.jpg	9903801	0	1	10749	2	0	next	incorrect	697
Vp009	349	Response	2	9914435	10634	1
Vp009	350	Picture	MorphF5_09_orig.jpg ; MorphF5_00_LOWER.jpg	9914550	0	1	21231	2	0	next	hit	699
Vp009	350	Response	1	9935635	21085	1
Vp009	351	Picture	MorphM9_07_orig.jpg ; MorphM9_00_LOWER.jpg	9935781	0	1	19905	2	0	next	incorrect	701
Vp009	351	Response	2	9955555	19774	1
Vp009	352	Picture	MorphM7_02_orig.jpg ; MorphM7_10_LOWER.jpg	9955686	0	1	8360	2	0	next	hit	703
Vp009	352	Response	1	9963955	8269	1
Vp009	353	Picture	MorphM10_03_orig.jpg ; MorphM10_10_LOWER.jpg	9964046	0	1	13801	2	0	next	hit	705
Vp009	353	Response	1	9977715	13669	1
Vp009	354	Picture	MorphF2_09_orig.jpg ; MorphF2_10_LOWER.jpg	9977847	0	1	30521	2	0	next	incorrect	707
Vp009	354	Response	2	10008275	30428	1
Vp009	355	Picture	MorphM4_07_orig.jpg ; MorphM4_00_LOWER.jpg	10008368	0	1	9675	146	0	next	incorrect	709
Vp009	355	Response	2	10018035	9667	1
Vp009	356	Picture	MorphM10_07_orig.jpg ; MorphM10_10_LOWER.jpg	10018043	0	145	13414	146	0	next	hit	711
Vp009	356	Response	1	10031395	13352	1
Vp009	357	Picture	MorphF3_07_orig.jpg ; MorphF3_10_LOWER.jpg	10031457	0	1	50265	163	0	next	incorrect	713
Vp009	357	Response	2	10081714	50257	1
Vp009	358	Picture	MorphF9_07_orig.jpg ; MorphF9_10_LOWER.jpg	10081722	0	162	8654	163	0	next	incorrect	715
Vp009	358	Response	2	10090274	8552	1
Vp009	359	Picture	MorphM6_04_orig.jpg ; MorphM6_10_LOWER.jpg	10090376	0	1	9023	2	0	next	incorrect	717
Vp009	359	Response	2	10099314	8938	1
Vp009	360	Picture	MorphF1_10_orig.jpg ; MorphF1_00_LOWER.jpg	10099399	0	1	11810	2	0	next	hit	719
Vp009	360	Response	1	10111074	11675	1
Vp009	361	Picture	MorphM4_02_orig.jpg ; MorphM4_10_LOWER.jpg	10111209	0	1	15873	186	0	next	incorrect	721
Vp009	361	Response	2	10127074	15865	1
Vp009	362	Picture	MorphF3_00_orig.jpg ; MorphF3_00_LOWER.jpg	10127082	0	185	13852	186	0	next	hit	723
Vp009	362	Response	1	10140834	13752	1
Vp009	363	Picture	MorphM5_09_orig.jpg ; MorphM5_00_LOWER.jpg	10140934	0	1	11810	2	0	next	hit	725
Vp009	363	Response	1	10152674	11740	1
Vp009	364	Picture	MorphF9_04_orig.jpg ; MorphF9_00_LOWER.jpg	10152744	0	1	41269	2	0	next	incorrect	727
Vp009	364	Response	2	10193874	41130	1
Vp009	365	Picture	MorphM8_04_orig.jpg ; MorphM8_10_LOWER.jpg	10194013	0	1	11228	187	0	next	incorrect	729
Vp009	365	Response	2	10205234	11221	1
Vp009	366	Picture	MorphM4_04_orig.jpg ; MorphM4_00_LOWER.jpg	10205241	0	186	26857	187	0	next	hit	731
Vp009	366	Response	1	10231953	26712	1
Vp009	367	Picture	MorphM5_06_orig.jpg ; MorphM5_10_LOWER.jpg	10232098	0	1	9820	2	0	next	hit	733
Vp009	367	Response	1	10241793	9695	1
Vp009	368	Picture	MorphF6_07_orig.jpg ; MorphF6_10_LOWER.jpg	10241918	0	1	31403	181	0	next	hit	735
Vp009	368	Response	1	10273313	31395	1
Vp009	369	Picture	MorphF2_02_orig.jpg ; MorphF2_10_LOWER.jpg	10273321	0	180	23601	379	0	next	incorrect	737
Vp009	369	Response	2	10296913	23592	1
Vp009	370	Picture	MorphF3_05_orig.jpg ; MorphF3_10_LOWER.jpg	10296922	0	199	9620	200	0	next	incorrect	739
Vp009	370	Response	2	10306433	9511	1
Vp009	371	Picture	MorphM1_03_orig.jpg ; MorphM1_10_LOWER.jpg	10306542	0	1	23355	2	0	next	incorrect	741
Vp009	371	Response	2	10329793	23251	1
Vp009	372	Picture	MorphM10_03_orig.jpg ; MorphM10_00_LOWER.jpg	10329897	0	1	31184	2	0	next	hit	743
Vp009	372	Response	1	10360993	31096	1
Vp009	373	Picture	MorphM5_09_orig.jpg ; MorphM5_10_LOWER.jpg	10361081	0	1	31981	2	0	next	incorrect	745
Vp009	373	Response	2	10392992	31911	1
Vp009	374	Picture	MorphM2_07_orig.jpg ; MorphM2_10_LOWER.jpg	10393062	0	1	37619	202	0	next	incorrect	747
Vp009	374	Response	2	10430672	37610	1
Vp009	375	Picture	MorphF3_10_orig.jpg ; MorphF3_10_LOWER.jpg	10430681	0	201	16124	202	0	next	incorrect	749
Vp009	375	Response	2	10446672	15991	1
Vp009	376	Picture	MorphF8_08_orig.jpg ; MorphF8_10_LOWER.jpg	10446805	0	1	9289	2	0	next	hit	751
Vp009	376	Response	1	10455952	9147	1
Vp009	377	Picture	MorphM4_03_orig.jpg ; MorphM4_00_LOWER.jpg	10456094	0	1	10748	2	0	next	incorrect	753
Vp009	377	Response	2	10466752	10658	1
Vp009	378	Picture	MorphM10_00_orig.jpg ; MorphM10_00_LOWER.jpg	10466842	0	1	8626	2	0	next	hit	755
Vp009	378	Response	1	10475392	8550	1
Vp009	379	Picture	MorphM3_09_orig.jpg ; MorphM3_00_LOWER.jpg	10475468	0	1	21630	2	0	next	hit	757
Vp009	379	Response	1	10496992	21524	1
Vp009	380	Picture	MorphM9_06_orig.jpg ; MorphM9_00_LOWER.jpg	10497098	0	1	11810	2	0	next	incorrect	759
Vp009	380	Response	2	10508832	11734	1
Vp009	381	Picture	MorphM8_09_orig.jpg ; MorphM8_10_LOWER.jpg	10508908	0	1	37421	2	0	next	incorrect	761
Vp009	381	Response	2	10546191	37283	1
Vp009	382	Picture	MorphM10_01_orig.jpg ; MorphM10_10_LOWER.jpg	10546329	0	1	12590	151	0	next	hit	763
Vp009	382	Response	1	10558911	12582	1
Vp009	383	Picture	MorphM7_06_orig.jpg ; MorphM7_10_LOWER.jpg	10558919	0	150	9521	333	0	next	hit	765
Vp009	383	Response	1	10568431	9512	1
Vp009	384	Picture	MorphM5_02_orig.jpg ; MorphM5_00_LOWER.jpg	10568440	0	183	7215	184	0	next	hit	767
Vp009	384	Response	1	10575551	7111	1
Vp009	385	Picture	MorphF3_01_orig.jpg ; MorphF3_10_LOWER.jpg	10575655	0	1	14199	2	0	next	incorrect	769
Vp009	385	Response	2	10589791	14136	1
Vp009	386	Picture	MorphF10_05_orig.jpg ; MorphF10_10_LOWER.jpg	10589854	0	1	7962	2	0	next	hit	771
Vp009	386	Response	1	10597711	7857	1
Vp009	387	Picture	MorphM5_02_orig.jpg ; MorphM5_10_LOWER.jpg	10597816	0	1	11147	2	0	next	incorrect	773
Vp009	387	Response	2	10608831	11015	1
Vp009	388	Picture	MorphM10_05_orig.jpg ; MorphM10_00_LOWER.jpg	10608963	0	1	21316	183	0	next	hit	775
Vp009	388	Response	1	10630271	21308	1
Vp009	389	Picture	MorphF10_03_orig.jpg ; MorphF10_10_LOWER.jpg	10630279	0	182	10266	183	0	next	hit	777
Vp009	389	Response	1	10640431	10152	1
Vp009	390	Picture	MorphM8_01_orig.jpg ; MorphM8_10_LOWER.jpg	10640545	0	1	17516	2	0	next	incorrect	779
Vp009	390	Response	2	10657951	17406	1
Vp009	391	Picture	MorphM10_04_orig.jpg ; MorphM10_00_LOWER.jpg	10658061	0	1	9157	2	0	next	hit	781
Vp009	391	Response	1	10667071	9010	1
Vp009	392	Picture	MorphM7_00_orig.jpg ; MorphM7_10_LOWER.jpg	10667218	0	1	8740	153	0	next	hit	783
Vp009	392	Response	1	10675951	8733	1
Vp009	393	Picture	MorphM5_08_orig.jpg ; MorphM5_10_LOWER.jpg	10675958	0	152	13521	318	0	next	incorrect	785
Vp009	393	Response	2	10689471	13513	1
Vp009	394	Picture	MorphF9_09_orig.jpg ; MorphF9_00_LOWER.jpg	10689479	0	166	25776	167	0	next	hit	787
Vp009	394	Response	1	10715151	25672	1
Vp009	395	Picture	MorphM4_07_orig.jpg ; MorphM4_10_LOWER.jpg	10715255	0	1	19506	2	0	next	hit	789
Vp009	395	Response	1	10734670	19415	1
Vp009	396	Picture	MorphM3_10_orig.jpg ; MorphM3_10_LOWER.jpg	10734761	0	1	20557	146	0	next	hit	791
Vp009	396	Response	1	10755310	20549	1
Vp009	397	Picture	MorphM8_06_orig.jpg ; MorphM8_00_LOWER.jpg	10755318	0	145	11557	146	0	next	hit	793
Vp009	397	Response	1	10766750	11432	1
Vp009	398	Picture	MorphM9_01_orig.jpg ; MorphM9_10_LOWER.jpg	10766875	0	1	12606	2	0	next	incorrect	795
Vp009	398	Response	2	10779390	12515	1
Vp009	399	Picture	MorphF4_03_orig.jpg ; MorphF4_10_LOWER.jpg	10779481	0	1	12208	2	0	next	incorrect	797
Vp009	399	Response	2	10791550	12069	1
Vp009	400	Picture	MorphF3_03_orig.jpg ; MorphF3_00_LOWER.jpg	10791689	0	1	37421	2	0	next	incorrect	799
Vp009	400	Response	2	10828990	37301	1
Vp009	401	Picture	MorphF4_10_orig.jpg ; MorphF4_00_LOWER.jpg	10829110	0	1	11147	2	0	next	hit	801
Vp009	401	Response	1	10840110	11000	1
Vp009	402	Picture	MorphM6_10_orig.jpg ; MorphM6_00_LOWER.jpg	10840257	0	1	7829	2	0	next	hit	803
Vp009	402	Response	1	10847950	7693	1
Vp009	403	Picture	MorphM8_08_orig.jpg ; MorphM8_00_LOWER.jpg	10848086	0	1	7151	150	0	next	hit	805
Vp009	403	Response	1	10855229	7143	2
Vp009	404	Picture	MorphF8_01_orig.jpg ; MorphF8_10_LOWER.jpg	10855237	0	149	17531	150	0	next	hit	807
Vp009	404	Response	1	10872669	17432	1
Vp009	405	Picture	MorphM8_00_orig.jpg ; MorphM8_00_LOWER.jpg	10872768	0	1	9670	152	0	next	hit	809
Vp009	405	Response	1	10882429	9661	1
Vp009	406	Picture	MorphF1_00_orig.jpg ; MorphF1_00_LOWER.jpg	10882438	0	151	16959	328	0	next	incorrect	811
Vp009	406	Response	2	10899389	16951	1
Vp009	407	Picture	MorphM1_02_orig.jpg ; MorphM1_10_LOWER.jpg	10899397	0	177	12640	321	0	next	incorrect	813
Vp009	407	Response	2	10912029	12632	1
Vp009	408	Picture	MorphM6_05_orig.jpg ; MorphM6_00_LOWER.jpg	10912037	0	144	11157	145	0	next	incorrect	815
Vp009	408	Response	2	10923069	11032	1
Vp009	409	Picture	MorphF3_10_orig.jpg ; MorphF3_00_LOWER.jpg	10923194	0	1	9952	2	0	next	incorrect	817
Vp009	409	Response	2	10933069	9875	1
Vp009	410	Picture	MorphM1_06_orig.jpg ; MorphM1_10_LOWER.jpg	10933146	0	1	12739	2	0	next	incorrect	819
Vp009	410	Response	2	10945789	12643	1
Vp009	411	Picture	MorphM7_07_orig.jpg ; MorphM7_10_LOWER.jpg	10945885	0	1	11147	2	0	next	hit	821
Vp009	411	Response	1	10956909	11024	1
Vp009	412	Picture	MorphM10_06_orig.jpg ; MorphM10_00_LOWER.jpg	10957032	0	1	10204	149	0	next	hit	823
Vp009	412	Response	1	10967229	10197	1
Vp009	413	Picture	MorphM6_06_orig.jpg ; MorphM6_00_LOWER.jpg	10967236	0	148	12355	149	0	next	incorrect	825
Vp009	413	Response	2	10979469	12233	1
Vp009	414	Picture	MorphM2_03_orig.jpg ; MorphM2_10_LOWER.jpg	10979591	0	1	15245	150	0	next	hit	827
Vp009	414	Response	1	10994829	15238	1
Vp009	415	Picture	MorphF9_08_orig.jpg ; MorphF9_10_LOWER.jpg	10994836	0	149	9280	307	0	next	hit	829
Vp009	415	Response	1	11004109	9273	1
Vp009	416	Picture	MorphF4_08_orig.jpg ; MorphF4_10_LOWER.jpg	11004116	0	158	12232	160	0	next	hit	831
Vp009	416	Response	1	11016269	12153	1
Vp009	417	Picture	MorphF1_03_orig.jpg ; MorphF1_10_LOWER.jpg	11016348	0	2	20808	162	0	next	incorrect	833
Vp009	417	Response	2	11037148	20800	1
Vp009	418	Picture	MorphF6_03_orig.jpg ; MorphF6_00_LOWER.jpg	11037156	0	160	9979	161	0	next	incorrect	835
Vp009	418	Response	2	11046988	9832	1
Vp009	419	Picture	MorphF3_05_orig.jpg ; MorphF3_00_LOWER.jpg	11047135	0	1	9142	149	0	next	incorrect	837
Vp009	419	Response	2	11056268	9133	1
Vp009	420	Picture	MorphF1_02_orig.jpg ; MorphF1_10_LOWER.jpg	11056277	0	148	21644	149	0	next	incorrect	839
Vp009	420	Response	2	11077788	21511	1
Vp009	421	Picture	MorphF10_01_orig.jpg ; MorphF10_10_LOWER.jpg	11077921	0	1	9394	162	0	next	hit	841
Vp009	421	Response	1	11087308	9387	1
Vp009	422	Picture	MorphM3_02_orig.jpg ; MorphM3_00_LOWER.jpg	11087315	0	161	12368	162	0	next	hit	843
Vp009	422	Response	1	11099548	12233	1
Vp009	423	Picture	MorphM10_07_orig.jpg ; MorphM10_00_LOWER.jpg	11099683	0	1	12192	151	0	next	hit	845
Vp009	423	Response	1	11111868	12185	1
Vp009	424	Picture	MorphM4_05_orig.jpg ; MorphM4_00_LOWER.jpg	11111875	0	150	16560	328	0	next	incorrect	847
Vp009	424	Response	2	11128428	16553	1
Vp009	425	Picture	MorphF7_07_orig.jpg ; MorphF7_00_LOWER.jpg	11128435	0	178	22160	356	0	next	incorrect	849
Vp009	425	Response	2	11150588	22153	1
Vp009	426	Picture	MorphM9_03_orig.jpg ; MorphM9_10_LOWER.jpg	11150595	0	178	11324	179	0	next	incorrect	851
Vp009	426	Response	2	11161788	11193	1
Vp009	427	Picture	MorphF8_02_orig.jpg ; MorphF8_10_LOWER.jpg	11161919	0	1	21316	183	0	next	incorrect	853
Vp009	427	Response	2	11183228	21309	1
Vp009	428	Picture	MorphM10_06_orig.jpg ; MorphM10_10_LOWER.jpg	11183235	0	182	7601	327	0	next	hit	855
Vp009	428	Response	1	11190827	7592	1
Vp009	429	Picture	MorphF7_08_orig.jpg ; MorphF7_00_LOWER.jpg	11190836	0	145	17793	146	0	next	hit	857
Vp009	429	Response	1	11208507	17671	1
Vp009	430	Picture	MorphF2_05_orig.jpg ; MorphF2_10_LOWER.jpg	11208629	0	1	11810	2	0	next	incorrect	859
Vp009	430	Response	2	11220347	11718	1
Vp009	431	Picture	MorphM2_06_orig.jpg ; MorphM2_00_LOWER.jpg	11220439	0	1	9555	2	0	next	incorrect	861
Vp009	431	Response	2	11229867	9428	1
Vp009	432	Picture	MorphF1_06_orig.jpg ; MorphF1_00_LOWER.jpg	11229994	0	1	13535	2	0	next	hit	863
Vp009	432	Response	1	11243467	13473	1
Vp009	433	Picture	MorphF3_08_orig.jpg ; MorphF3_10_LOWER.jpg	11243529	0	1	12606	2	0	next	hit	865
Vp009	433	Response	1	11256027	12498	1
Vp009	434	Picture	MorphM7_04_orig.jpg ; MorphM7_10_LOWER.jpg	11256135	0	1	12341	2	0	next	hit	867
Vp009	434	Response	1	11268347	12212	1
Vp009	435	Picture	MorphF7_06_orig.jpg ; MorphF7_10_LOWER.jpg	11268476	0	1	18976	2	0	next	hit	869
Vp009	435	Response	1	11287307	18831	1
Vp009	436	Picture	MorphF1_10_orig.jpg ; MorphF1_10_LOWER.jpg	11287452	0	1	10749	2	0	next	hit	871
Vp009	436	Response	1	11298107	10655	1
Vp009	437	Picture	MorphF10_04_orig.jpg ; MorphF10_10_LOWER.jpg	11298201	0	1	12872	2	0	next	hit	873
Vp009	437	Response	1	11310987	12786	1
Vp009	438	Picture	MorphM7_07_orig.jpg ; MorphM7_00_LOWER.jpg	11311073	0	1	7033	2	0	next	hit	875
Vp009	438	Response	1	11318027	6954	1
Vp009	439	Picture	MorphF4_05_orig.jpg ; MorphF4_00_LOWER.jpg	11318106	0	1	12728	146	0	next	incorrect	877
Vp009	439	Response	2	11330827	12721	1
Vp009	440	Picture	MorphF6_05_orig.jpg ; MorphF6_00_LOWER.jpg	11330834	0	145	13120	307	0	next	incorrect	879
Vp009	440	Response	2	11343947	13113	1
Vp009	441	Picture	MorphF1_00_orig.jpg ; MorphF1_10_LOWER.jpg	11343954	0	162	12880	316	0	next	incorrect	881
Vp009	441	Response	2	11356827	12873	1
Vp009	442	Picture	MorphF2_03_orig.jpg ; MorphF2_00_LOWER.jpg	11356834	0	154	17600	356	0	next	hit	883
Vp009	442	Response	1	11374426	17592	1
Vp009	443	Picture	MorphM5_06_orig.jpg ; MorphM5_00_UPPER.jpg	11374434	0	202	93223	203	0	next	hit	885
Vp009	443	Response	1	11467546	93112	1
Vp009	444	Picture	MorphM8_03_orig.jpg ; MorphM8_00_UPPER.jpg	11467657	0	1	8697	196	0	next	hit	887
Vp009	444	Response	1	11476346	8689	1
Vp009	445	Picture	MorphF6_06_orig.jpg ; MorphF6_00_UPPER.jpg	11476354	0	195	29600	382	0	next	incorrect	889
Vp009	445	Response	2	11505946	29592	1
Vp009	446	Picture	MorphF3_07_orig.jpg ; MorphF3_10_UPPER.jpg	11505954	0	187	9040	358	0	next	incorrect	891
Vp009	446	Response	2	11514986	9032	1
Vp009	447	Picture	MorphF2_07_orig.jpg ; MorphF2_10_UPPER.jpg	11514994	0	171	16160	371	0	next	hit	893
Vp009	447	Response	1	11531145	16151	1
Vp009	448	Picture	MorphM3_05_orig.jpg ; MorphM3_00_UPPER.jpg	11531154	0	200	9753	201	0	next	hit	895
Vp009	448	Response	1	11540825	9671	1
Vp009	449	Picture	MorphF3_02_orig.jpg ; MorphF3_10_UPPER.jpg	11540907	0	1	13535	2	0	next	incorrect	897
Vp009	449	Response	2	11554345	13438	1
Vp009	450	Picture	MorphM5_07_orig.jpg ; MorphM5_10_UPPER.jpg	11554442	0	1	11111	171	0	next	hit	899
Vp009	450	Response	1	11565545	11103	1
Vp009	451	Picture	MorphM2_03_orig.jpg ; MorphM2_00_UPPER.jpg	11565553	0	170	16358	171	0	next	hit	901
Vp009	451	Response	1	11581784	16231	2
Vp009	452	Picture	MorphM4_01_orig.jpg ; MorphM4_10_UPPER.jpg	11581911	0	1	9687	2	0	next	incorrect	903
Vp009	452	Response	2	11591465	9554	1
Vp009	453	Picture	MorphF10_01_orig.jpg ; MorphF10_10_UPPER.jpg	11591598	0	1	7795	169	0	next	hit	905
Vp009	453	Response	1	11599385	7787	1
Vp009	454	Picture	MorphM10_06_orig.jpg ; MorphM10_00_UPPER.jpg	11599393	0	168	9058	169	0	next	hit	907
Vp009	454	Response	1	11608345	8952	1
Vp009	455	Picture	MorphF4_04_orig.jpg ; MorphF4_10_UPPER.jpg	11608451	0	1	9156	2	0	next	hit	909
Vp009	455	Response	1	11617465	9014	1
Vp009	456	Picture	MorphF10_00_orig.jpg ; MorphF10_10_UPPER.jpg	11617607	0	1	6983	185	0	next	hit	911
Vp009	456	Response	1	11624585	6978	1
Vp009	457	Picture	MorphM8_01_orig.jpg ; MorphM8_10_UPPER.jpg	11624590	0	184	10401	185	0	next	hit	913
Vp009	457	Response	1	11634905	10315	1
Vp009	458	Picture	MorphM5_07_orig.jpg ; MorphM5_00_UPPER.jpg	11634991	0	1	14995	2	0	next	incorrect	915
Vp009	458	Response	2	11649865	14874	1
Vp009	459	Picture	MorphF1_07_orig.jpg ; MorphF1_00_UPPER.jpg	11649986	0	1	7298	2	0	next	incorrect	917
Vp009	459	Response	2	11657145	7159	1
Vp009	460	Picture	MorphF5_05_orig.jpg ; MorphF5_00_UPPER.jpg	11657284	0	1	15128	2	0	next	incorrect	919
Vp009	460	Response	2	11672265	14981	1
Vp009	461	Picture	MorphM1_04_orig.jpg ; MorphM1_00_UPPER.jpg	11672412	0	1	10181	171	0	next	incorrect	921
Vp009	461	Response	2	11682584	10172	1
Vp009	462	Picture	MorphM6_00_orig.jpg ; MorphM6_00_UPPER.jpg	11682593	0	170	12479	335	0	next	incorrect	923
Vp009	462	Response	2	11695064	12471	1
Vp009	463	Picture	MorphM10_03_orig.jpg ; MorphM10_00_UPPER.jpg	11695072	0	165	9681	336	0	next	hit	925
Vp009	463	Response	1	11704744	9672	1
Vp009	464	Picture	MorphF8_04_orig.jpg ; MorphF8_00_UPPER.jpg	11704753	0	171	10320	373	0	next	incorrect	927
Vp009	464	Response	2	11715064	10311	1
Vp009	465	Picture	MorphF9_02_orig.jpg ; MorphF9_10_UPPER.jpg	11715073	0	202	12639	371	0	next	hit	929
Vp009	465	Response	1	11727704	12631	1
Vp009	466	Picture	MorphM4_09_orig.jpg ; MorphM4_00_UPPER.jpg	11727712	0	169	18613	170	0	next	incorrect	931
Vp009	466	Response	2	11746184	18472	1
Vp009	467	Picture	MorphF10_07_orig.jpg ; MorphF10_10_UPPER.jpg	11746325	0	1	10427	191	0	next	incorrect	933
Vp009	467	Response	2	11756744	10419	1
Vp009	468	Picture	MorphF6_08_orig.jpg ; MorphF6_10_UPPER.jpg	11756752	0	190	10239	359	0	next	hit	935
Vp009	468	Response	1	11766984	10232	1
Vp009	469	Picture	MorphM8_07_orig.jpg ; MorphM8_10_UPPER.jpg	11766991	0	169	16357	170	0	next	hit	937
Vp009	469	Response	1	11783224	16233	1
Vp009	470	Picture	MorphF9_03_orig.jpg ; MorphF9_00_UPPER.jpg	11783348	0	1	10684	199	0	next	hit	939
Vp009	470	Response	1	11794024	10676	1
Vp009	471	Picture	MorphM7_04_orig.jpg ; MorphM7_00_UPPER.jpg	11794032	0	198	36239	384	0	next	hit	941
Vp009	471	Response	1	11830264	36232	1
Vp009	472	Picture	MorphM2_02_orig.jpg ; MorphM2_00_UPPER.jpg	11830271	0	186	10536	187	0	next	hit	943
Vp009	472	Response	1	11840743	10472	1
Vp009	473	Picture	MorphF2_05_orig.jpg ; MorphF2_10_UPPER.jpg	11840807	0	1	13270	2	0	next	hit	945
Vp009	473	Response	1	11853943	13136	1
Vp009	474	Picture	MorphF7_07_orig.jpg ; MorphF7_10_UPPER.jpg	11854077	0	1	29857	2	0	next	incorrect	947
Vp009	474	Response	2	11883784	29707	1
Vp009	475	Picture	MorphM5_08_orig.jpg ; MorphM5_10_UPPER.jpg	11883934	0	1	17649	2	0	next	incorrect	949
Vp009	475	Response	2	11901463	17529	1
Vp009	476	Picture	MorphF8_00_orig.jpg ; MorphF8_00_UPPER.jpg	11901583	0	1	21630	2	0	next	incorrect	951
Vp009	476	Response	2	11923063	21480	1
Vp009	477	Picture	MorphM10_04_orig.jpg ; MorphM10_10_UPPER.jpg	11923213	0	1	7778	186	0	next	hit	953
Vp009	477	Response	1	11930983	7770	1
Vp009	478	Picture	MorphM6_01_orig.jpg ; MorphM6_10_UPPER.jpg	11930991	0	185	14250	186	0	next	hit	955
Vp009	478	Response	1	11945143	14152	1
Vp009	479	Picture	MorphM4_08_orig.jpg ; MorphM4_00_UPPER.jpg	11945241	0	1	19350	158	0	next	incorrect	957
Vp009	479	Response	2	11964583	19342	1
Vp009	480	Picture	MorphM9_05_orig.jpg ; MorphM9_00_UPPER.jpg	11964591	0	157	15948	158	0	next	incorrect	959
Vp009	480	Response	2	11980423	15832	1
Vp009	481	Picture	MorphF4_03_orig.jpg ; MorphF4_10_UPPER.jpg	11980539	0	1	15260	2	0	next	hit	961
Vp009	481	Response	1	11995703	15164	1
Vp009	482	Picture	MorphF2_03_orig.jpg ; MorphF2_10_UPPER.jpg	11995799	0	1	18047	2	0	next	hit	963
Vp009	482	Response	1	12013783	17984	1
Vp009	483	Picture	MorphF9_00_orig.jpg ; MorphF9_00_UPPER.jpg	12013846	0	1	13801	2	0	next	hit	965
Vp009	483	Response	1	12027542	13696	1
Vp009	484	Picture	MorphM10_02_orig.jpg ; MorphM10_10_UPPER.jpg	12027647	0	1	16056	2	0	next	incorrect	967
Vp009	484	Response	2	12043622	15975	1
Vp009	485	Picture	MorphM5_10_orig.jpg ; MorphM5_10_UPPER.jpg	12043703	0	1	25478	2	0	next	hit	969
Vp009	485	Response	1	12069062	25359	1
Vp009	486	Picture	MorphM7_00_orig.jpg ; MorphM7_00_UPPER.jpg	12069181	0	1	16322	2	0	next	incorrect	971
Vp009	486	Response	2	12085381	16200	2
Vp009	487	Picture	MorphF4_08_orig.jpg ; MorphF4_00_UPPER.jpg	12085503	0	1	9555	2	0	next	hit	973
Vp009	487	Response	1	12094982	9479	1
Vp009	488	Picture	MorphF6_10_orig.jpg ; MorphF6_10_UPPER.jpg	12095058	0	1	22293	2	0	next	hit	975
Vp009	488	Response	1	12117222	22164	1
Vp009	489	Picture	MorphM9_02_orig.jpg ; MorphM9_00_UPPER.jpg	12117351	0	1	21497	2	0	next	hit	977
Vp009	489	Response	1	12138742	21391	1
Vp009	490	Picture	MorphM6_10_orig.jpg ; MorphM6_00_UPPER.jpg	12138848	0	1	79422	200	0	next	incorrect	979
Vp009	490	Response	2	12218261	79413	1
Vp009	491	Picture	MorphM3_03_orig.jpg ; MorphM3_10_UPPER.jpg	12218270	0	199	9885	200	0	next	hit	981
Vp009	491	Response	1	12228021	9751	1
Vp009	492	Picture	MorphF2_08_orig.jpg ; MorphF2_10_UPPER.jpg	12228155	0	1	8360	2	0	next	hit	983
Vp009	492	Response	1	12236421	8266	1
Vp009	493	Picture	MorphF7_09_orig.jpg ; MorphF7_00_UPPER.jpg	12236515	0	1	6473	164	0	next	hit	985
Vp009	493	Response	1	12242981	6466	1
Vp009	494	Picture	MorphF8_02_orig.jpg ; MorphF8_00_UPPER.jpg	12242988	0	163	6480	348	0	next	hit	987
Vp009	494	Response	1	12249461	6473	1
Vp009	495	Picture	MorphM2_07_orig.jpg ; MorphM2_00_UPPER.jpg	12249468	0	185	23360	365	0	next	hit	989
Vp009	495	Response	1	12272820	23352	2
Vp009	496	Picture	MorphM6_07_orig.jpg ; MorphM6_00_UPPER.jpg	12272828	0	180	12122	181	0	next	hit	991
Vp009	496	Response	1	12284821	11993	1
Vp009	497	Picture	MorphF1_07_orig.jpg ; MorphF1_10_UPPER.jpg	12284950	0	1	20037	2	0	next	hit	993
Vp009	497	Response	1	12304901	19951	1
Vp009	498	Picture	MorphM5_05_orig.jpg ; MorphM5_00_UPPER.jpg	12304987	0	1	20001	172	0	next	hit	995
Vp009	498	Response	1	12324981	19994	1
Vp009	499	Picture	MorphM6_06_orig.jpg ; MorphM6_10_UPPER.jpg	12324988	0	171	8080	356	0	next	hit	997
Vp009	499	Response	1	12333061	8073	1
Vp009	500	Picture	MorphF6_02_orig.jpg ; MorphF6_10_UPPER.jpg	12333068	0	185	13840	331	0	next	incorrect	999
Vp009	500	Response	2	12346900	13832	1
Vp009	501	Picture	MorphM4_09_orig.jpg ; MorphM4_10_UPPER.jpg	12346908	0	146	7974	147	0	next	hit	1001
Vp009	501	Response	1	12354820	7912	1
Vp009	502	Picture	MorphM3_07_orig.jpg ; MorphM3_00_UPPER.jpg	12354882	0	1	18843	2	0	next	hit	1003
Vp009	502	Response	1	12373620	18738	1
Vp009	503	Picture	MorphF2_05_orig.jpg ; MorphF2_00_UPPER.jpg	12373725	0	1	15261	2	0	next	incorrect	1005
Vp009	503	Response	2	12388900	15175	1
Vp009	504	Picture	MorphM4_08_orig.jpg ; MorphM4_10_UPPER.jpg	12388986	0	1	18710	2	0	next	hit	1007
Vp009	504	Response	1	12407620	18634	1
Vp009	505	Picture	MorphF9_02_orig.jpg ; MorphF9_00_UPPER.jpg	12407696	0	1	15772	154	0	next	incorrect	1009
Vp009	505	Response	2	12423460	15764	1
Vp009	506	Picture	MorphM1_07_orig.jpg ; MorphM1_00_UPPER.jpg	12423468	0	153	10481	308	0	next	hit	1011
Vp009	506	Response	1	12433940	10472	1
Vp009	507	Picture	MorphM9_04_orig.jpg ; MorphM9_10_UPPER.jpg	12433949	0	155	12719	331	0	next	hit	1013
Vp009	507	Response	1	12446660	12711	1
Vp009	508	Picture	MorphM2_04_orig.jpg ; MorphM2_10_UPPER.jpg	12446668	0	176	6880	372	0	next	hit	1015
Vp009	508	Response	1	12453540	6872	1
Vp009	509	Picture	MorphM7_10_orig.jpg ; MorphM7_10_UPPER.jpg	12453548	0	196	10799	341	0	next	hit	1017
Vp009	509	Response	1	12464340	10792	1
Vp009	510	Picture	MorphM10_03_orig.jpg ; MorphM10_10_UPPER.jpg	12464347	0	145	8881	300	0	next	hit	1019
Vp009	510	Response	1	12473220	8873	1
Vp009	511	Picture	MorphF3_01_orig.jpg ; MorphF3_00_UPPER.jpg	12473228	0	155	10372	156	0	next	incorrect	1021
Vp009	511	Response	2	12483459	10231	2
Vp009	512	Picture	MorphF8_05_orig.jpg ; MorphF8_10_UPPER.jpg	12483600	0	1	12474	2	0	next	hit	1023
Vp009	512	Response	1	12495939	12339	2
Vp009	513	Picture	MorphM10_04_orig.jpg ; MorphM10_00_UPPER.jpg	12496074	0	1	8758	2	0	next	incorrect	1025
Vp009	513	Response	2	12504739	8665	1
Vp009	514	Picture	MorphM8_04_orig.jpg ; MorphM8_10_UPPER.jpg	12504832	0	1	18180	2	0	next	incorrect	1027
Vp009	514	Response	2	12522899	18067	1
Vp009	515	Picture	MorphM5_06_orig.jpg ; MorphM5_10_UPPER.jpg	12523012	0	1	10350	2	0	next	hit	1029
Vp009	515	Response	1	12533219	10207	1
Vp009	516	Picture	MorphF1_01_orig.jpg ; MorphF1_00_UPPER.jpg	12533362	0	1	310903	145	0	next	incorrect	1031
Vp009	516	Response	2	12844257	310895	1
Vp009	517	Picture	MorphF9_06_orig.jpg ; MorphF9_00_UPPER.jpg	12844265	0	144	17925	145	0	next	incorrect	1033
Vp009	517	Response	2	12862097	17832	1
Vp009	518	Picture	MorphF10_01_orig.jpg ; MorphF10_00_UPPER.jpg	12862190	0	1	7431	2	0	next	hit	1035
Vp009	518	Response	1	12869537	7347	1
Vp009	519	Picture	MorphF7_01_orig.jpg ; MorphF7_10_UPPER.jpg	12869621	0	1	6900	3	0	next	hit	1037
Vp009	519	Response	1	12876417	6796	1
Vp009	520	Picture	MorphM8_08_orig.jpg ; MorphM8_10_UPPER.jpg	12876521	0	2	8095	3	0	next	hit	1039
Vp009	520	Response	1	12884497	7976	1
Vp009	521	Picture	MorphM7_00_orig.jpg ; MorphM7_10_UPPER.jpg	12884616	0	1	11248	166	0	next	hit	1041
Vp009	521	Response	1	12895857	11241	1
Vp009	522	Picture	MorphM6_04_orig.jpg ; MorphM6_10_UPPER.jpg	12895864	0	165	21529	166	0	next	hit	1043
Vp009	522	Response	1	12917297	21433	1
Vp009	523	Picture	MorphF10_08_orig.jpg ; MorphF10_00_UPPER.jpg	12917393	0	1	11014	2	0	next	hit	1045
Vp009	523	Response	1	12928257	10864	1
Vp009	524	Picture	MorphF4_09_orig.jpg ; MorphF4_00_UPPER.jpg	12928407	0	1	16177	147	0	next	incorrect	1047
Vp009	524	Response	2	12944577	16170	1
Vp009	525	Picture	MorphF3_02_orig.jpg ; MorphF3_00_UPPER.jpg	12944584	0	146	9699	147	0	next	incorrect	1049
Vp009	525	Response	2	12954177	9593	1
Vp009	526	Picture	MorphM10_01_orig.jpg ; MorphM10_00_UPPER.jpg	12954283	0	1	10218	2	0	next	hit	1051
Vp009	526	Response	1	12964417	10134	1
Vp009	527	Picture	MorphM5_02_orig.jpg ; MorphM5_10_UPPER.jpg	12964501	0	1	9820	2	0	next	hit	1053
Vp009	527	Response	1	12974257	9756	1
Vp009	528	Picture	MorphF3_09_orig.jpg ; MorphF3_10_UPPER.jpg	12974321	0	1	16454	2	0	next	incorrect	1055
Vp009	528	Response	2	12990656	16335	1
Vp009	529	Picture	MorphM2_04_orig.jpg ; MorphM2_00_UPPER.jpg	12990775	0	1	14289	177	0	next	incorrect	1057
Vp009	529	Response	2	13005056	14281	1
Vp009	530	Picture	MorphF9_03_orig.jpg ; MorphF9_10_UPPER.jpg	13005064	0	176	12384	177	0	next	hit	1059
Vp009	530	Response	1	13017376	12312	1
Vp009	531	Picture	MorphF6_02_orig.jpg ; MorphF6_00_UPPER.jpg	13017448	0	1	24018	2	0	next	hit	1061
Vp009	531	Response	1	13041376	23928	1
Vp009	532	Picture	MorphF7_08_orig.jpg ; MorphF7_10_UPPER.jpg	13041466	0	1	15117	146	0	next	hit	1063
Vp009	532	Response	1	13056576	15110	1
Vp009	533	Picture	MorphM2_06_orig.jpg ; MorphM2_10_UPPER.jpg	13056583	0	145	29735	146	0	next	incorrect	1065
Vp009	533	Response	2	13086256	29673	1
Vp009	534	Picture	MorphM8_09_orig.jpg ; MorphM8_00_UPPER.jpg	13086318	0	1	10882	2	0	next	incorrect	1067
Vp009	534	Response	2	13097136	10818	1
Vp009	535	Picture	MorphF10_02_orig.jpg ; MorphF10_10_UPPER.jpg	13097200	0	1	5838	3	0	next	hit	1069
Vp009	535	Response	1	13102976	5776	1
Vp009	536	Picture	MorphM7_10_orig.jpg ; MorphM7_00_UPPER.jpg	13103038	0	2	18844	3	0	next	hit	1071
Vp009	536	Response	1	13121776	18738	1
Vp009	537	Picture	MorphF4_02_orig.jpg ; MorphF4_00_UPPER.jpg	13121882	0	1	13535	2	0	next	incorrect	1073
Vp009	537	Response	2	13135296	13414	1
Vp009	538	Picture	MorphM9_08_orig.jpg ; MorphM9_10_UPPER.jpg	13135417	0	1	11246	168	0	next	hit	1075
Vp009	538	Response	1	13146655	11238	1
Vp009	539	Picture	MorphF5_04_orig.jpg ; MorphF5_00_UPPER.jpg	13146663	0	167	18611	168	0	next	incorrect	1077
Vp009	539	Response	2	13165135	18472	1
Vp009	540	Picture	MorphF10_08_orig.jpg ; MorphF10_10_UPPER.jpg	13165274	0	1	8989	170	0	next	hit	1079
Vp009	540	Response	1	13174255	8981	1
Vp009	541	Picture	MorphM10_06_orig.jpg ; MorphM10_10_UPPER.jpg	13174263	0	169	7997	170	0	next	hit	1081
Vp009	541	Response	1	13182175	7912	1
Vp009	542	Picture	MorphF3_04_orig.jpg ; MorphF3_00_UPPER.jpg	13182260	0	1	12162	181	0	next	incorrect	1083
Vp009	542	Response	2	13194415	12155	1
Vp009	543	Picture	MorphF10_05_orig.jpg ; MorphF10_10_UPPER.jpg	13194422	0	180	6416	181	0	next	hit	1085
Vp009	543	Response	1	13200735	6313	1
Vp009	544	Picture	MorphF9_01_orig.jpg ; MorphF9_10_UPPER.jpg	13200838	0	1	12341	2	0	next	hit	1087
Vp009	544	Response	1	13213055	12217	1
Vp009	545	Picture	MorphF7_05_orig.jpg ; MorphF7_00_UPPER.jpg	13213179	0	1	6502	2	0	next	hit	1089
Vp009	545	Response	1	13219535	6356	1
Vp009	546	Picture	MorphM10_00_orig.jpg ; MorphM10_00_UPPER.jpg	13219681	0	1	8581	179	0	next	hit	1091
Vp009	546	Response	1	13228255	8574	1
Vp009	547	Picture	MorphF1_08_orig.jpg ; MorphF1_10_UPPER.jpg	13228262	0	178	56574	179	0	next	hit	1093
Vp009	547	Response	1	13284735	56473	1
Vp009	548	Picture	MorphM6_00_orig.jpg ; MorphM6_10_UPPER.jpg	13284836	0	1	8706	187	0	next	hit	1095
Vp009	548	Response	1	13293535	8699	1
Vp009	549	Picture	MorphM10_10_orig.jpg ; MorphM10_10_UPPER.jpg	13293542	0	186	5836	375	0	next	hit	1097
Vp009	549	Response	1	13299375	5833	1
Vp009	550	Picture	MorphM9_08_orig.jpg ; MorphM9_00_UPPER.jpg	13299378	0	189	16775	190	0	next	incorrect	1099
Vp009	550	Response	2	13316015	16637	1
Vp009	551	Picture	MorphM2_09_orig.jpg ; MorphM2_10_UPPER.jpg	13316153	0	1	8493	2	0	next	hit	1101
Vp009	551	Response	1	13324574	8421	1
Vp009	552	Picture	MorphF4_01_orig.jpg ; MorphF4_10_UPPER.jpg	13324646	0	1	10350	2	0	next	hit	1103
Vp009	552	Response	1	13334894	10248	1
Vp009	553	Picture	MorphF7_02_orig.jpg ; MorphF7_00_UPPER.jpg	13334996	0	1	12208	2	0	next	hit	1105
Vp009	553	Response	1	13347134	12138	1
Vp009	554	Picture	MorphF6_06_orig.jpg ; MorphF6_10_UPPER.jpg	13347204	0	1	11678	2	0	next	incorrect	1107
Vp009	554	Response	2	13358814	11610	1
Vp009	555	Picture	MorphF2_02_orig.jpg ; MorphF2_00_UPPER.jpg	13358882	0	1	7564	2	0	next	incorrect	1109
Vp009	555	Response	2	13366334	7452	1
Vp009	556	Picture	MorphF3_09_orig.jpg ; MorphF3_00_UPPER.jpg	13366446	0	1	7431	2	0	next	incorrect	1111
Vp009	556	Response	2	13373774	7328	1
Vp009	557	Picture	MorphF10_03_orig.jpg ; MorphF10_00_UPPER.jpg	13373877	0	1	6900	2	0	next	hit	1113
Vp009	557	Response	1	13380654	6777	1
Vp009	558	Picture	MorphM7_08_orig.jpg ; MorphM7_00_UPPER.jpg	13380777	0	1	8604	156	0	next	hit	1115
Vp009	558	Response	1	13389374	8597	1
Vp009	559	Picture	MorphM5_01_orig.jpg ; MorphM5_00_UPPER.jpg	13389381	0	155	30808	156	0	next	hit	1117
Vp009	559	Response	1	13420094	30713	1
Vp009	560	Picture	MorphM6_08_orig.jpg ; MorphM6_00_UPPER.jpg	13420189	0	1	9289	2	0	next	hit	1119
Vp009	560	Response	1	13429374	9185	1
Vp009	561	Picture	MorphM4_05_orig.jpg ; MorphM4_10_UPPER.jpg	13429478	0	1	13402	2	0	next	incorrect	1121
Vp009	561	Response	2	13442813	13335	2
Vp009	562	Picture	MorphF7_07_orig.jpg ; MorphF7_00_UPPER.jpg	13442880	0	1	14417	182	0	next	hit	1123
Vp009	562	Response	1	13457294	14414	1
Vp009	563	Picture	MorphM8_04_orig.jpg ; MorphM8_00_UPPER.jpg	13457297	0	181	20749	182	0	next	hit	1125
Vp009	563	Response	1	13477934	20637	1
Vp009	564	Picture	MorphM1_10_orig.jpg ; MorphM1_00_UPPER.jpg	13478046	0	1	7016	151	0	next	hit	1127
Vp009	564	Response	1	13485053	7007	1
Vp009	565	Picture	MorphF4_05_orig.jpg ; MorphF4_00_UPPER.jpg	13485062	0	150	25097	151	0	next	incorrect	1129
Vp009	565	Response	2	13510013	24951	1
Vp009	566	Picture	MorphF7_04_orig.jpg ; MorphF7_10_UPPER.jpg	13510159	0	1	8094	2	0	next	hit	1131
Vp009	566	Response	1	13518173	8014	1
Vp009	567	Picture	MorphF10_03_orig.jpg ; MorphF10_10_UPPER.jpg	13518253	0	1	5043	2	0	next	hit	1133
Vp009	567	Response	1	13523213	4960	1
Vp009	568	Picture	MorphF8_03_orig.jpg ; MorphF8_10_UPPER.jpg	13523296	0	1	6325	179	0	next	hit	1135
Vp009	568	Response	1	13529613	6317	1
Vp009	569	Picture	MorphF7_02_orig.jpg ; MorphF7_10_UPPER.jpg	13529621	0	178	5596	334	0	next	hit	1137
Vp009	569	Response	1	13535213	5592	1
Vp009	570	Picture	MorphF10_09_orig.jpg ; MorphF10_00_UPPER.jpg	13535217	0	156	6524	157	0	next	hit	1139
Vp009	570	Response	1	13541613	6396	1
Vp009	571	Picture	MorphF5_08_orig.jpg ; MorphF5_00_UPPER.jpg	13541741	0	1	11014	2	0	next	hit	1141
Vp009	571	Response	1	13552653	10912	1
Vp009	572	Picture	MorphF7_03_orig.jpg ; MorphF7_10_UPPER.jpg	13552755	0	1	21586	179	0	next	incorrect	1143
Vp009	572	Response	2	13574333	21578	1
Vp009	573	Picture	MorphF5_06_orig.jpg ; MorphF5_10_UPPER.jpg	13574341	0	178	5883	179	0	next	hit	1145
Vp009	573	Response	1	13580093	5752	1
Vp009	574	Picture	MorphF2_06_orig.jpg ; MorphF2_00_UPPER.jpg	13580224	0	1	4511	3	0	next	hit	1147
Vp009	574	Response	1	13584653	4429	1
Vp009	575	Picture	MorphF6_00_orig.jpg ; MorphF6_10_UPPER.jpg	13584735	0	2	10565	187	0	next	incorrect	1149
Vp009	575	Response	2	13595293	10558	1
Vp009	576	Picture	MorphM8_02_orig.jpg ; MorphM8_00_UPPER.jpg	13595300	0	185	13852	186	0	next	hit	1151
Vp009	576	Response	1	13609053	13753	1
Vp009	577	Picture	MorphF9_07_orig.jpg ; MorphF9_00_UPPER.jpg	13609152	0	1	6635	2	0	next	hit	1153
Vp009	577	Response	1	13615693	6541	1
Vp009	578	Picture	MorphM4_06_orig.jpg ; MorphM4_10_UPPER.jpg	13615787	0	1	47772	2	0	next	hit	1155
Vp009	578	Response	1	13663452	47665	1
Vp009	579	Picture	MorphF1_00_orig.jpg ; MorphF1_10_UPPER.jpg	13663559	0	1	22781	178	0	next	hit	1157
Vp009	579	Response	1	13686332	22773	1
Vp009	580	Picture	MorphM10_09_orig.jpg ; MorphM10_10_UPPER.jpg	13686340	0	177	6810	179	0	next	hit	1159
Vp009	580	Response	1	13693052	6712	1
Vp009	581	Picture	MorphF3_01_orig.jpg ; MorphF3_10_UPPER.jpg	13693150	0	2	11413	3	0	next	incorrect	1161
Vp009	581	Response	2	13704492	11342	1
Vp009	582	Picture	MorphM9_03_orig.jpg ; MorphM9_00_UPPER.jpg	13704563	0	1	13402	2	0	next	incorrect	1163
Vp009	582	Response	2	13717852	13289	1
Vp009	583	Picture	MorphF5_00_orig.jpg ; MorphF5_00_UPPER.jpg	13717965	0	1	19640	2	0	next	hit	1165
Vp009	583	Response	1	13737532	19567	1
Vp009	584	Picture	MorphM3_05_orig.jpg ; MorphM3_10_UPPER.jpg	13737605	0	1	8492	2	0	next	hit	1167
Vp009	584	Response	1	13746012	8407	1
Vp009	585	Picture	MorphM2_09_orig.jpg ; MorphM2_00_UPPER.jpg	13746097	0	1	11811	2	0	next	hit	1169
Vp009	585	Response	1	13757772	11675	1
Vp009	586	Picture	MorphF1_03_orig.jpg ; MorphF1_00_UPPER.jpg	13757908	0	1	12341	2	0	next	incorrect	1171
Vp009	586	Response	2	13770171	12263	2
Vp009	587	Picture	MorphF3_10_orig.jpg ; MorphF3_00_UPPER.jpg	13770249	0	1	19506	2	0	next	hit	1173
Vp009	587	Response	1	13789692	19443	1
Vp009	588	Picture	MorphF9_10_orig.jpg ; MorphF9_10_UPPER.jpg	13789755	0	1	16322	2	0	next	incorrect	1175
Vp009	588	Response	2	13805931	16176	2
Vp009	589	Picture	MorphM3_03_orig.jpg ; MorphM3_00_UPPER.jpg	13806077	0	1	7829	3	0	next	hit	1177
Vp009	589	Response	1	13813772	7695	1
Vp009	590	Picture	MorphM9_10_orig.jpg ; MorphM9_10_UPPER.jpg	13813906	0	2	12193	152	0	next	hit	1179
Vp009	590	Response	1	13826091	12185	1
Vp009	591	Picture	MorphF1_03_orig.jpg ; MorphF1_10_UPPER.jpg	13826099	0	150	58536	151	0	next	hit	1181
Vp009	591	Response	1	13884491	58392	1
Vp009	592	Picture	MorphM1_01_orig.jpg ; MorphM1_00_UPPER.jpg	13884635	0	1	18976	2	0	next	hit	1183
Vp009	592	Response	1	13903531	18896	1
Vp009	593	Picture	MorphF8_02_orig.jpg ; MorphF8_10_UPPER.jpg	13903611	0	1	36227	2	0	next	incorrect	1185
Vp009	593	Response	2	13939691	36080	1
Vp009	594	Picture	MorphM9_07_orig.jpg ; MorphM9_00_UPPER.jpg	13939838	0	1	20966	2	0	next	incorrect	1187
Vp009	594	Response	2	13960731	20893	1
Vp009	595	Picture	MorphM5_00_orig.jpg ; MorphM5_10_UPPER.jpg	13960804	0	1	18047	2	0	next	hit	1189
Vp009	595	Response	1	13978730	17926	1
Vp009	596	Picture	MorphM6_10_orig.jpg ; MorphM6_10_UPPER.jpg	13978851	0	1	120756	2	0	next	hit	1191
Vp009	596	Response	1	14099530	120679	1
Vp009	597	Picture	MorphF4_02_orig.jpg ; MorphF4_10_UPPER.jpg	14099607	0	1	7431	2	0	next	hit	1193
Vp009	597	Response	1	14106970	7363	1
Vp009	598	Picture	MorphM4_07_orig.jpg ; MorphM4_00_UPPER.jpg	14107038	0	1	10484	2	0	next	incorrect	1195
Vp009	598	Response	2	14117450	10412	1
Vp009	599	Picture	MorphF6_09_orig.jpg ; MorphF6_10_UPPER.jpg	14117522	0	1	7135	165	0	next	incorrect	1197
Vp009	599	Response	2	14124650	7128	1
Vp009	600	Picture	MorphM1_02_orig.jpg ; MorphM1_00_UPPER.jpg	14124657	0	164	38115	165	0	next	incorrect	1199
Vp009	600	Response	2	14162649	37992	1
Vp009	601	Picture	MorphF9_05_orig.jpg ; MorphF9_00_UPPER.jpg	14162772	0	1	46710	2	0	next	incorrect	1201
Vp009	601	Response	2	14209369	46597	1
Vp009	602	Picture	MorphM1_05_orig.jpg ; MorphM1_00_UPPER.jpg	14209482	0	1	17516	2	0	next	incorrect	1203
Vp009	602	Response	2	14226889	17407	1
Vp009	603	Picture	MorphM4_04_orig.jpg ; MorphM4_00_UPPER.jpg	14226998	0	1	14995	2	0	next	hit	1205
Vp009	603	Response	1	14241849	14851	1
Vp009	604	Picture	MorphM7_01_orig.jpg ; MorphM7_10_UPPER.jpg	14241993	0	1	8095	2	0	next	hit	1207
Vp009	604	Response	1	14250009	8016	1
Vp009	605	Picture	MorphF3_07_orig.jpg ; MorphF3_00_UPPER.jpg	14250088	0	1	10568	182	0	next	incorrect	1209
Vp009	605	Response	2	14260649	10561	1
Vp009	606	Picture	MorphM4_00_orig.jpg ; MorphM4_00_UPPER.jpg	14260656	0	181	8673	182	0	next	incorrect	1211
Vp009	606	Response	2	14269209	8553	1
Vp009	607	Picture	MorphM8_07_orig.jpg ; MorphM8_00_UPPER.jpg	14269329	0	1	32909	2	0	next	hit	1213
Vp009	607	Response	1	14302168	32839	2
Vp009	608	Picture	MorphF5_02_orig.jpg ; MorphF5_00_UPPER.jpg	14302238	0	1	10978	171	0	next	hit	1215
Vp009	608	Response	1	14313208	10970	1
Vp009	609	Picture	MorphM6_04_orig.jpg ; MorphM6_00_UPPER.jpg	14313216	0	170	19809	171	0	next	hit	1217
Vp009	609	Response	1	14332888	19672	1
Vp009	610	Picture	MorphM5_10_orig.jpg ; MorphM5_00_UPPER.jpg	14333025	0	1	12671	202	0	next	hit	1219
Vp009	610	Response	1	14345688	12663	1
Vp009	611	Picture	MorphM1_03_orig.jpg ; MorphM1_10_UPPER.jpg	14345696	0	201	21280	354	0	next	incorrect	1221
Vp009	611	Response	2	14366968	21272	1
Vp009	612	Picture	MorphF4_00_orig.jpg ; MorphF4_10_UPPER.jpg	14366976	0	153	20455	154	0	next	hit	1223
Vp009	612	Response	1	14387288	20312	1
Vp009	613	Picture	MorphF2_10_orig.jpg ; MorphF2_10_UPPER.jpg	14387431	0	1	38350	2	0	next	hit	1225
Vp009	613	Response	1	14425688	38257	1
Vp009	614	Picture	MorphF1_04_orig.jpg ; MorphF1_00_UPPER.jpg	14425781	0	1	37288	2	0	next	hit	1227
Vp009	614	Response	1	14462967	37186	1
Vp009	615	Picture	MorphM6_05_orig.jpg ; MorphM6_00_UPPER.jpg	14463069	0	1	11811	2	0	next	incorrect	1229
Vp009	615	Response	2	14474807	11738	1
Vp009	616	Picture	MorphF7_10_orig.jpg ; MorphF7_00_UPPER.jpg	14474880	0	1	17649	2	0	next	incorrect	1231
Vp009	616	Response	2	14492407	17527	1
Vp009	617	Picture	MorphF5_01_orig.jpg ; MorphF5_00_UPPER.jpg	14492529	0	1	21895	2	0	next	hit	1233
Vp009	617	Response	1	14514327	21798	1
Vp009	618	Picture	MorphF4_09_orig.jpg ; MorphF4_10_UPPER.jpg	14514424	0	1	44852	2	0	next	hit	1235
Vp009	618	Response	1	14559207	44783	1
Vp009	619	Picture	MorphF8_10_orig.jpg ; MorphF8_10_UPPER.jpg	14559276	0	1	20967	2	0	next	hit	1237
Vp009	619	Response	1	14580167	20891	1
Vp009	620	Picture	MorphF7_06_orig.jpg ; MorphF7_10_UPPER.jpg	14580243	0	1	7563	2	0	next	hit	1239
Vp009	620	Response	1	14587687	7444	1
Vp009	621	Picture	MorphM8_02_orig.jpg ; MorphM8_10_UPPER.jpg	14587806	0	1	8095	2	0	next	hit	1241
Vp009	621	Response	1	14595767	7961	1
Vp009	622	Picture	MorphF1_10_orig.jpg ; MorphF1_10_UPPER.jpg	14595901	0	1	25213	2	0	next	incorrect	1243
Vp009	622	Response	2	14621047	25146	1
Vp009	623	Picture	MorphM4_05_orig.jpg ; MorphM4_00_UPPER.jpg	14621114	0	1	11545	2	0	next	incorrect	1245
Vp009	623	Response	2	14632566	11452	1
Vp009	624	Picture	MorphM1_08_orig.jpg ; MorphM1_10_UPPER.jpg	14632659	0	1	12208	2	0	next	incorrect	1247
Vp009	624	Response	2	14644806	12147	1
Vp009	625	Picture	MorphM5_09_orig.jpg ; MorphM5_10_UPPER.jpg	14644867	0	1	13387	150	0	next	hit	1249
Vp009	625	Response	1	14658246	13379	1
Vp009	626	Picture	MorphF9_10_orig.jpg ; MorphF9_00_UPPER.jpg	14658254	0	149	17930	150	0	next	hit	1251
Vp009	626	Response	1	14676086	17832	1
Vp009	627	Picture	MorphM7_02_orig.jpg ; MorphM7_10_UPPER.jpg	14676184	0	1	17750	166	0	next	hit	1253
Vp009	627	Response	1	14693926	17742	1
Vp009	628	Picture	MorphM1_01_orig.jpg ; MorphM1_10_UPPER.jpg	14693934	0	165	47920	315	0	next	hit	1255
Vp009	628	Response	1	14741846	47912	1
Vp009	629	Picture	MorphM4_10_orig.jpg ; MorphM4_00_UPPER.jpg	14741854	0	150	7182	151	0	next	hit	1257
Vp009	629	Response	1	14748966	7112	1
Vp009	630	Picture	MorphF2_00_orig.jpg ; MorphF2_00_UPPER.jpg	14749036	0	1	46046	2	0	next	incorrect	1259
Vp009	630	Response	2	14794965	45929	1
Vp009	631	Picture	MorphF7_10_orig.jpg ; MorphF7_10_UPPER.jpg	14795082	0	1	22692	2	0	next	incorrect	1261
Vp009	631	Response	2	14817685	22603	1
Vp009	632	Picture	MorphM2_02_orig.jpg ; MorphM2_10_UPPER.jpg	14817774	0	1	100585	2	0	next	hit	1263
Vp009	632	Response	1	14918245	100471	1
Vp009	633	Picture	MorphF9_07_orig.jpg ; MorphF9_10_UPPER.jpg	14918359	0	1	8095	2	0	next	hit	1265
Vp009	633	Response	1	14926325	7966	1
Vp009	634	Picture	MorphM8_06_orig.jpg ; MorphM8_00_UPPER.jpg	14926454	0	1	13535	2	0	next	incorrect	1267
Vp009	634	Response	2	14939845	13391	1
Vp009	635	Picture	MorphM6_03_orig.jpg ; MorphM6_00_UPPER.jpg	14939989	0	1	8626	2	0	next	incorrect	1269
Vp009	635	Response	2	14948484	8495	1
Vp009	636	Picture	MorphF8_07_orig.jpg ; MorphF8_00_UPPER.jpg	14948615	0	1	27713	155	0	next	incorrect	1271
Vp009	636	Response	2	14976324	27709	1
Vp009	637	Picture	MorphF4_08_orig.jpg ; MorphF4_10_UPPER.jpg	14976328	0	154	8912	155	0	next	incorrect	1273
Vp009	637	Response	2	14985124	8796	1
Vp009	638	Picture	MorphM5_04_orig.jpg ; MorphM5_00_UPPER.jpg	14985240	0	1	11544	2	0	next	hit	1275
Vp009	638	Response	1	14996644	11404	1
Vp009	639	Picture	MorphF5_06_orig.jpg ; MorphF5_00_UPPER.jpg	14996784	0	1	54142	2	0	next	incorrect	1277
Vp009	639	Response	2	15050804	54020	1
Vp009	640	Picture	MorphF6_03_orig.jpg ; MorphF6_00_UPPER.jpg	15050926	0	1	9245	178	0	next	incorrect	1279
Vp009	640	Response	2	15060164	9238	1
Vp009	641	Picture	MorphM9_06_orig.jpg ; MorphM9_00_UPPER.jpg	15060171	0	177	7840	343	0	next	incorrect	1281
Vp009	641	Response	2	15068004	7833	1
Vp009	642	Picture	MorphM7_05_orig.jpg ; MorphM7_00_UPPER.jpg	15068011	0	166	12480	326	0	next	hit	1283
Vp009	642	Response	1	15080484	12473	1
Vp009	643	Picture	MorphF1_01_orig.jpg ; MorphF1_10_UPPER.jpg	15080491	0	160	14491	161	0	next	hit	1285
Vp009	643	Response	1	15094884	14393	1
Vp009	644	Picture	MorphF9_01_orig.jpg ; MorphF9_00_UPPER.jpg	15094982	0	1	57724	2	0	next	hit	1287
Vp009	644	Response	1	15152563	57581	1
Vp009	645	Picture	MorphF5_08_orig.jpg ; MorphF5_10_UPPER.jpg	15152706	0	1	13137	2	0	next	hit	1289
Vp009	645	Response	1	15165763	13057	1
Vp009	646	Picture	MorphF8_10_orig.jpg ; MorphF8_00_UPPER.jpg	15165843	0	1	13124	148	0	next	incorrect	1291
Vp009	646	Response	2	15178963	13120	1
Vp009	647	Picture	MorphM3_10_orig.jpg ; MorphM3_10_UPPER.jpg	15178967	0	147	9700	148	0	next	hit	1293
Vp009	647	Response	1	15188563	9596	1
Vp009	648	Picture	MorphM7_08_orig.jpg ; MorphM7_10_UPPER.jpg	15188667	0	1	26783	157	0	next	hit	1295
Vp009	648	Response	1	15215443	26776	1
Vp009	649	Picture	MorphM2_00_orig.jpg ; MorphM2_00_UPPER.jpg	15215450	0	156	17406	157	0	next	incorrect	1297
Vp009	649	Response	2	15232723	17273	1
Vp009	650	Picture	MorphM7_05_orig.jpg ; MorphM7_10_UPPER.jpg	15232856	0	1	86121	2	0	next	incorrect	1299
Vp009	650	Response	2	15318882	86026	1
Vp009	651	Picture	MorphF4_10_orig.jpg ; MorphF4_10_UPPER.jpg	15318977	0	1	21896	2	0	next	hit	1301
Vp009	651	Response	1	15340802	21825	1
Vp009	652	Picture	MorphM3_06_orig.jpg ; MorphM3_00_UPPER.jpg	15340873	0	1	9136	155	0	next	hit	1303
Vp009	652	Response	1	15350002	9129	1
Vp009	653	Picture	MorphM4_02_orig.jpg ; MorphM4_10_UPPER.jpg	15350009	0	154	21782	155	0	next	hit	1305
Vp009	653	Response	1	15371682	21673	1
Vp009	654	Picture	MorphF8_05_orig.jpg ; MorphF8_00_UPPER.jpg	15371791	0	1	31317	2	0	next	incorrect	1307
Vp009	654	Response	2	15402962	31171	1
Vp009	655	Picture	MorphM10_08_orig.jpg ; MorphM10_10_UPPER.jpg	15403108	0	1	7830	2	0	next	hit	1309
Vp009	655	Response	1	15410802	7694	1
Vp009	656	Picture	MorphM7_01_orig.jpg ; MorphM7_00_UPPER.jpg	15410938	0	1	32113	2	0	next	incorrect	1311
Vp009	656	Response	2	15442962	32024	1
Vp009	657	Picture	MorphF4_06_orig.jpg ; MorphF4_10_UPPER.jpg	15443051	0	1	16322	2	0	next	hit	1313
Vp009	657	Response	1	15459281	16230	1
Vp009	658	Picture	MorphM9_10_orig.jpg ; MorphM9_00_UPPER.jpg	15459373	0	1	23753	2	0	next	incorrect	1315
Vp009	658	Response	2	15483041	23668	1
Vp009	659	Picture	MorphM6_07_orig.jpg ; MorphM6_10_UPPER.jpg	15483126	0	1	41402	2	0	next	incorrect	1317
Vp009	659	Response	2	15524401	41275	1
Vp009	660	Picture	MorphF10_04_orig.jpg ; MorphF10_10_UPPER.jpg	15524528	0	1	8360	2	0	next	hit	1319
Vp009	660	Response	1	15532801	8273	1
Vp009	661	Picture	MorphM6_09_orig.jpg ; MorphM6_00_UPPER.jpg	15532888	0	1	13760	175	0	next	incorrect	1321
Vp009	661	Response	2	15546641	13753	1
Vp009	662	Picture	MorphF5_10_orig.jpg ; MorphF5_00_UPPER.jpg	15546648	0	174	19415	175	0	next	incorrect	1323
Vp009	662	Response	2	15566001	19353	1
Vp009	663	Picture	MorphM10_08_orig.jpg ; MorphM10_00_UPPER.jpg	15566063	0	1	7385	181	0	next	hit	1325
Vp009	663	Response	1	15573441	7378	1
Vp009	664	Picture	MorphM6_01_orig.jpg ; MorphM6_00_UPPER.jpg	15573448	0	180	12080	355	0	next	incorrect	1327
Vp009	664	Response	2	15585521	12073	1
Vp009	665	Picture	MorphM1_09_orig.jpg ; MorphM1_00_UPPER.jpg	15585528	0	175	12913	176	0	next	incorrect	1329
Vp009	665	Response	2	15598320	12792	1
Vp009	666	Picture	MorphM8_05_orig.jpg ; MorphM8_00_UPPER.jpg	15598441	0	1	23222	3	0	next	hit	1331
Vp009	666	Response	1	15621600	23159	1
Vp009	667	Picture	MorphF5_02_orig.jpg ; MorphF5_10_UPPER.jpg	15621663	0	2	18313	3	0	next	hit	1333
Vp009	667	Response	1	15639840	18177	1
Vp009	668	Picture	MorphM7_06_orig.jpg ; MorphM7_10_UPPER.jpg	15639976	0	1	21312	187	0	next	incorrect	1335
Vp009	668	Response	2	15661280	21304	1
Vp009	669	Picture	MorphM2_07_orig.jpg ; MorphM2_10_UPPER.jpg	15661288	0	186	16507	187	0	next	incorrect	1337
Vp009	669	Response	2	15677680	16392	1
Vp009	670	Picture	MorphF8_01_orig.jpg ; MorphF8_00_UPPER.jpg	15677795	0	1	15924	2	0	next	incorrect	1339
Vp009	670	Response	2	15693600	15805	1
Vp009	671	Picture	MorphF3_10_orig.jpg ; MorphF3_10_UPPER.jpg	15693719	0	1	9422	2	0	next	incorrect	1341
Vp009	671	Response	2	15703040	9321	1
Vp009	672	Picture	MorphM7_03_orig.jpg ; MorphM7_10_UPPER.jpg	15703141	0	1	9506	183	0	next	hit	1343
Vp009	672	Response	1	15712640	9499	1
Vp009	673	Picture	MorphM4_02_orig.jpg ; MorphM4_00_UPPER.jpg	15712647	0	182	8240	351	0	next	hit	1345
Vp009	673	Response	1	15720880	8233	1
Vp009	674	Picture	MorphF4_03_orig.jpg ; MorphF4_00_UPPER.jpg	15720887	0	169	16623	170	0	next	incorrect	1347
Vp009	674	Response	2	15737440	16553	1
Vp009	675	Picture	MorphF1_04_orig.jpg ; MorphF1_10_UPPER.jpg	15737510	0	1	16322	2	0	next	hit	1349
Vp009	675	Response	1	15753760	16250	1
Vp009	676	Picture	MorphM10_10_orig.jpg ; MorphM10_00_UPPER.jpg	15753832	0	1	14331	2	0	next	hit	1351
Vp009	676	Response	1	15768079	14247	1
Vp009	677	Picture	MorphM6_05_orig.jpg ; MorphM6_10_UPPER.jpg	15768163	0	1	31184	2	0	next	incorrect	1353
Vp009	677	Response	2	15799199	31036	1
Vp009	678	Picture	MorphF3_05_orig.jpg ; MorphF3_10_UPPER.jpg	15799347	0	1	8493	2	0	next	incorrect	1355
Vp009	678	Response	2	15807759	8412	1
Vp009	679	Picture	MorphF10_07_orig.jpg ; MorphF10_00_UPPER.jpg	15807840	0	1	7287	146	0	next	hit	1357
Vp009	679	Response	1	15815119	7279	1
Vp009	680	Picture	MorphF3_06_orig.jpg ; MorphF3_10_UPPER.jpg	15815127	0	145	11025	147	0	next	incorrect	1359
Vp009	680	Response	2	15826079	10952	1
Vp009	681	Picture	MorphF8_04_orig.jpg ; MorphF8_10_UPPER.jpg	15826152	0	2	11413	3	0	next	hit	1361
Vp009	681	Response	1	15837439	11287	1
Vp009	682	Picture	MorphM4_10_orig.jpg ; MorphM4_10_UPPER.jpg	15837565	0	1	10483	2	0	next	hit	1363
Vp009	682	Response	1	15847919	10354	1
Vp009	683	Picture	MorphF2_04_orig.jpg ; MorphF2_00_UPPER.jpg	15848048	0	1	14597	2	0	next	incorrect	1365
Vp009	683	Response	2	15862558	14510	2
Vp009	684	Picture	MorphF5_07_orig.jpg ; MorphF5_10_UPPER.jpg	15862645	0	1	14597	2	0	next	hit	1367
Vp009	684	Response	1	15877119	14474	1
Vp009	685	Picture	MorphM1_06_orig.jpg ; MorphM1_00_UPPER.jpg	15877242	0	1	7298	2	0	next	incorrect	1369
Vp009	685	Response	2	15884478	7236	2
Vp009	686	Picture	MorphF6_04_orig.jpg ; MorphF6_10_UPPER.jpg	15884540	0	1	11386	161	0	next	hit	1371
Vp009	686	Response	1	15895919	11379	1
Vp009	687	Picture	MorphM2_01_orig.jpg ; MorphM2_00_UPPER.jpg	15895926	0	160	16215	161	0	next	hit	1373
Vp009	687	Response	1	15911999	16073	1
Vp009	688	Picture	MorphF1_05_orig.jpg ; MorphF1_00_UPPER.jpg	15912141	0	1	27305	166	0	next	incorrect	1375
Vp009	688	Response	2	15939438	27297	1
Vp009	689	Picture	MorphM6_08_orig.jpg ; MorphM6_10_UPPER.jpg	15939446	0	165	9440	312	0	next	hit	1377
Vp009	689	Response	1	15948878	9432	1
Vp009	690	Picture	MorphF1_09_orig.jpg ; MorphF1_00_UPPER.jpg	15948886	0	147	9833	148	0	next	incorrect	1379
Vp009	690	Response	2	15958638	9752	1
Vp009	691	Picture	MorphF7_04_orig.jpg ; MorphF7_00_UPPER.jpg	15958719	0	1	12208	2	0	next	incorrect	1381
Vp009	691	Response	2	15970798	12079	1
Vp009	692	Picture	MorphM9_00_orig.jpg ; MorphM9_10_UPPER.jpg	15970927	0	1	14995	2	0	next	hit	1383
Vp009	692	Response	1	15985838	14911	1
Vp009	693	Picture	MorphF7_03_orig.jpg ; MorphF7_00_UPPER.jpg	15985922	0	1	10723	160	0	next	incorrect	1385
Vp009	693	Response	2	15996638	10716	1
Vp009	694	Picture	MorphM9_09_orig.jpg ; MorphM9_10_UPPER.jpg	15996645	0	159	27201	321	0	next	hit	1387
Vp009	694	Response	1	16023838	27193	1
Vp009	695	Picture	MorphM1_02_orig.jpg ; MorphM1_10_UPPER.jpg	16023846	0	162	26700	163	0	next	incorrect	1389
Vp009	695	Response	2	16050398	26552	1
Vp009	696	Picture	MorphM7_04_orig.jpg ; MorphM7_10_UPPER.jpg	16050546	0	1	9289	2	0	next	hit	1391
Vp009	696	Response	1	16059758	9212	1
Vp009	697	Picture	MorphF2_04_orig.jpg ; MorphF2_10_UPPER.jpg	16059835	0	1	10170	183	0	next	hit	1393
Vp009	697	Response	1	16069998	10163	1
Vp009	698	Picture	MorphM2_01_orig.jpg ; MorphM2_10_UPPER.jpg	16070005	0	182	16721	363	0	next	hit	1395
Vp009	698	Response	1	16086718	16713	1
Vp009	699	Picture	MorphF1_09_orig.jpg ; MorphF1_10_UPPER.jpg	16086726	0	181	16502	182	0	next	incorrect	1397
Vp009	699	Response	2	16103117	16391	1
Vp009	700	Picture	MorphM3_10_orig.jpg ; MorphM3_00_UPPER.jpg	16103228	0	1	11810	2	0	next	incorrect	1399
Vp009	700	Response	2	16114957	11729	1
Vp009	701	Picture	MorphM6_03_orig.jpg ; MorphM6_10_UPPER.jpg	16115038	0	1	9820	2	0	next	incorrect	1401
Vp009	701	Response	2	16124717	9679	1
Vp009	702	Picture	MorphM10_07_orig.jpg ; MorphM10_00_UPPER.jpg	16124858	0	1	8094	2	0	next	hit	1403
Vp009	702	Response	1	16132877	8019	1
Vp009	703	Picture	MorphF10_04_orig.jpg ; MorphF10_00_UPPER.jpg	16132952	0	1	6104	2	0	next	hit	1405
Vp009	703	Response	1	16138957	6005	1
Vp009	704	Picture	MorphF1_10_orig.jpg ; MorphF1_00_UPPER.jpg	16139056	0	1	25188	160	0	next	incorrect	1407
Vp009	704	Response	2	16164237	25181	1
Vp009	705	Picture	MorphF4_00_orig.jpg ; MorphF4_00_UPPER.jpg	16164244	0	159	24176	160	0	next	hit	1409
Vp009	705	Response	1	16188317	24073	1
Vp009	706	Picture	MorphF9_04_orig.jpg ; MorphF9_00_UPPER.jpg	16188420	0	1	64890	2	0	next	hit	1411
Vp009	706	Response	1	16253196	64776	1
Vp009	707	Picture	MorphF6_05_orig.jpg ; MorphF6_00_UPPER.jpg	16253310	0	1	34104	2	0	next	incorrect	1413
Vp009	707	Response	2	16287276	33966	1
Vp009	708	Picture	MorphF3_00_orig.jpg ; MorphF3_00_UPPER.jpg	16287414	0	1	26274	2	0	next	incorrect	1415
Vp009	708	Response	2	16313596	26182	1
Vp009	709	Picture	MorphM1_03_orig.jpg ; MorphM1_00_UPPER.jpg	16313688	0	1	13668	2	0	next	incorrect	1417
Vp009	709	Response	2	16327276	13588	1
Vp009	710	Picture	MorphM5_09_orig.jpg ; MorphM5_00_UPPER.jpg	16327356	0	1	7928	169	0	next	hit	1419
Vp009	710	Response	1	16335276	7920	1
Vp009	711	Picture	MorphM9_09_orig.jpg ; MorphM9_00_UPPER.jpg	16335284	0	168	38915	169	0	next	incorrect	1421
Vp009	711	Response	2	16374076	38792	1
Vp009	712	Picture	MorphF6_00_orig.jpg ; MorphF6_00_UPPER.jpg	16374199	0	1	20124	181	0	next	incorrect	1423
Vp009	712	Response	2	16394316	20117	1
Vp009	713	Picture	MorphM10_00_orig.jpg ; MorphM10_10_UPPER.jpg	16394323	0	180	9070	181	0	next	hit	1425
Vp009	713	Response	1	16403276	8953	1
Vp009	714	Picture	MorphM5_02_orig.jpg ; MorphM5_00_UPPER.jpg	16403393	0	1	9687	2	0	next	hit	1427
Vp009	714	Response	1	16412956	9563	1
Vp009	715	Picture	MorphM2_06_orig.jpg ; MorphM2_00_UPPER.jpg	16413080	0	1	18047	2	0	next	incorrect	1429
Vp009	715	Response	2	16431035	17955	1
Vp009	716	Picture	MorphF1_06_orig.jpg ; MorphF1_10_UPPER.jpg	16431127	0	1	11916	161	0	next	incorrect	1431
Vp009	716	Response	2	16443035	11908	1
Vp009	717	Picture	MorphM7_09_orig.jpg ; MorphM7_00_UPPER.jpg	16443043	0	160	12480	314	0	next	hit	1433
Vp009	717	Response	1	16455515	12472	1
Vp009	718	Picture	MorphF4_07_orig.jpg ; MorphF4_00_UPPER.jpg	16455523	0	154	109231	156	0	next	incorrect	1435
Vp009	718	Response	2	16564635	109112	1
Vp009	719	Picture	MorphF5_09_orig.jpg ; MorphF5_00_UPPER.jpg	16564754	0	2	14332	3	0	next	incorrect	1437
Vp009	719	Response	2	16578954	14200	1
Vp009	720	Picture	MorphF9_08_orig.jpg ; MorphF9_00_UPPER.jpg	16579086	0	1	16836	151	0	next	incorrect	1439
Vp009	720	Response	2	16595914	16828	1
Vp009	721	Picture	MorphF6_04_orig.jpg ; MorphF6_00_UPPER.jpg	16595922	0	150	9969	151	0	next	hit	1441
Vp009	721	Response	1	16605754	9832	1
Vp009	722	Picture	MorphM1_00_orig.jpg ; MorphM1_10_UPPER.jpg	16605891	0	1	20701	2	0	next	hit	1443
Vp009	722	Response	1	16626474	20583	1
Vp009	723	Picture	MorphM7_06_orig.jpg ; MorphM7_00_UPPER.jpg	16626592	0	1	7810	154	0	next	hit	1445
Vp009	723	Response	1	16634394	7802	1
Vp009	724	Picture	MorphF3_03_orig.jpg ; MorphF3_00_UPPER.jpg	16634402	0	153	11033	154	0	next	incorrect	1447
Vp009	724	Response	2	16645354	10952	1
Vp009	725	Picture	MorphF8_07_orig.jpg ; MorphF8_10_UPPER.jpg	16645435	0	1	12341	2	0	next	hit	1449
Vp009	725	Response	1	16657674	12239	1
Vp009	726	Picture	MorphM1_09_orig.jpg ; MorphM1_10_UPPER.jpg	16657776	0	1	60625	154	0	next	hit	1451
Vp009	726	Response	1	16718394	60618	1
Vp009	727	Picture	MorphF5_10_orig.jpg ; MorphF5_10_UPPER.jpg	16718401	0	153	9308	154	0	next	hit	1453
Vp009	727	Response	1	16727594	9193	1
Vp009	728	Picture	MorphM3_08_orig.jpg ; MorphM3_10_UPPER.jpg	16727709	0	1	16932	55	0	next	incorrect	1455
Vp009	728	Response	2	16744633	16924	2
Vp009	729	Picture	MorphF10_06_orig.jpg ; MorphF10_00_UPPER.jpg	16744641	0	54	11200	55	0	next	hit	1457
Vp009	729	Response	1	16755753	11112	1
Vp009	730	Picture	MorphF7_06_orig.jpg ; MorphF7_00_UPPER.jpg	16755841	0	1	8720	173	0	next	hit	1459
Vp009	730	Response	1	16764553	8712	1
Vp009	731	Picture	MorphF8_01_orig.jpg ; MorphF8_10_UPPER.jpg	16764561	0	172	9990	173	0	next	hit	1461
Vp009	731	Response	1	16774473	9912	1
Vp009	732	Picture	MorphM5_04_orig.jpg ; MorphM5_10_UPPER.jpg	16774551	0	1	76037	2	0	next	incorrect	1463
Vp009	732	Response	2	16850473	75922	1
Vp009	733	Picture	MorphF3_08_orig.jpg ; MorphF3_10_UPPER.jpg	16850588	0	1	7166	2	0	next	incorrect	1465
Vp009	733	Response	2	16857673	7085	1
Vp009	734	Picture	MorphF1_02_orig.jpg ; MorphF1_10_UPPER.jpg	16857754	0	1	20701	2	0	next	incorrect	1467
Vp009	734	Response	2	16878393	20639	1
Vp009	735	Picture	MorphM8_08_orig.jpg ; MorphM8_00_UPPER.jpg	16878455	0	1	11785	160	0	next	incorrect	1469
Vp009	735	Response	2	16890233	11778	1
Vp009	736	Picture	MorphM10_05_orig.jpg ; MorphM10_00_UPPER.jpg	16890240	0	159	6640	313	0	next	hit	1471
Vp009	736	Response	1	16896873	6633	1
Vp009	737	Picture	MorphM3_04_orig.jpg ; MorphM3_00_UPPER.jpg	16896880	0	154	7318	155	0	next	hit	1473
Vp009	737	Response	1	16904072	7192	1
Vp009	738	Picture	MorphM8_03_orig.jpg ; MorphM8_10_UPPER.jpg	16904198	0	1	135751	2	0	next	incorrect	1475
Vp009	738	Response	2	17039832	135634	1
Vp009	739	Picture	MorphF8_09_orig.jpg ; MorphF8_00_UPPER.jpg	17039949	0	1	8360	2	0	next	incorrect	1477
Vp009	739	Response	2	17048232	8283	1
Vp009	740	Picture	MorphM5_01_orig.jpg ; MorphM5_10_UPPER.jpg	17048309	0	1	9820	2	0	next	hit	1479
Vp009	740	Response	1	17057992	9683	1
Vp009	741	Picture	MorphM8_10_orig.jpg ; MorphM8_00_UPPER.jpg	17058129	0	1	14066	2	0	next	incorrect	1481
Vp009	741	Response	2	17072071	13942	1
Vp009	742	Picture	MorphM2_08_orig.jpg ; MorphM2_00_UPPER.jpg	17072195	0	1	19324	185	0	next	incorrect	1483
Vp009	742	Response	2	17091511	19316	1
Vp009	743	Picture	MorphM7_09_orig.jpg ; MorphM7_10_UPPER.jpg	17091519	0	184	7440	359	0	next	hit	1485
Vp009	743	Response	1	17098951	7432	1
Vp009	744	Picture	MorphM9_01_orig.jpg ; MorphM9_10_UPPER.jpg	17098959	0	175	6145	176	0	next	hit	1487
Vp009	744	Response	1	17105031	6072	1
Vp009	745	Picture	MorphM3_09_orig.jpg ; MorphM3_00_UPPER.jpg	17105104	0	1	5934	173	0	next	hit	1489
Vp009	745	Response	1	17111031	5927	1
Vp009	746	Picture	MorphF3_05_orig.jpg ; MorphF3_00_UPPER.jpg	17111038	0	172	7336	173	0	next	incorrect	1491
Vp009	746	Response	2	17118311	7273	1
Vp009	747	Picture	MorphF5_00_orig.jpg ; MorphF5_10_UPPER.jpg	17118374	0	1	36094	2	0	next	hit	1493
Vp009	747	Response	1	17154391	36017	1
Vp009	748	Picture	MorphF4_06_orig.jpg ; MorphF4_00_UPPER.jpg	17154468	0	1	9820	2	0	next	hit	1495
Vp009	748	Response	1	17164151	9683	1
Vp009	749	Picture	MorphM2_10_orig.jpg ; MorphM2_10_UPPER.jpg	17164288	0	1	12606	3	0	next	hit	1497
Vp009	749	Response	1	17176791	12503	1
Vp009	750	Picture	MorphF6_09_orig.jpg ; MorphF6_00_UPPER.jpg	17176894	0	2	25984	161	0	next	hit	1499
Vp009	750	Response	1	17202871	25977	1
Vp009	751	Picture	MorphM3_09_orig.jpg ; MorphM3_10_UPPER.jpg	17202878	0	159	26698	160	0	next	hit	1501
Vp009	751	Response	1	17229431	26553	1
Vp009	752	Picture	MorphF10_10_orig.jpg ; MorphF10_10_UPPER.jpg	17229576	0	1	6900	2	0	next	hit	1503
Vp009	752	Response	1	17236391	6815	1
Vp009	753	Picture	MorphF5_05_orig.jpg ; MorphF5_10_UPPER.jpg	17236476	0	1	13934	2	0	next	hit	1505
Vp009	753	Response	1	17250310	13834	1
Vp009	754	Picture	MorphF4_07_orig.jpg ; MorphF4_10_UPPER.jpg	17250410	0	1	7696	2	0	next	hit	1507
Vp009	754	Response	1	17257990	7580	1
Vp009	755	Picture	MorphM1_04_orig.jpg ; MorphM1_10_UPPER.jpg	17258106	0	1	8360	2	0	next	hit	1509
Vp009	755	Response	1	17266390	8284	1
Vp009	756	Picture	MorphF2_02_orig.jpg ; MorphF2_10_UPPER.jpg	17266466	0	1	20303	2	0	next	hit	1511
Vp009	756	Response	1	17286630	20164	1
Vp009	757	Picture	MorphF5_04_orig.jpg ; MorphF5_10_UPPER.jpg	17286769	0	1	49868	162	0	next	incorrect	1513
Vp009	757	Response	2	17336630	49861	1
Vp009	758	Picture	MorphF10_02_orig.jpg ; MorphF10_00_UPPER.jpg	17336637	0	161	8387	162	0	next	hit	1515
Vp009	758	Response	1	17344950	8313	1
Vp009	759	Picture	MorphM8_09_orig.jpg ; MorphM8_10_UPPER.jpg	17345024	0	1	53743	2	0	next	hit	1517
Vp009	759	Response	1	17398629	53605	1
Vp009	760	Picture	MorphF5_03_orig.jpg ; MorphF5_10_UPPER.jpg	17398767	0	1	93789	164	0	next	hit	1519
Vp009	760	Response	1	17492549	93782	1
Vp009	761	Picture	MorphF3_04_orig.jpg ; MorphF3_10_UPPER.jpg	17492556	0	163	10778	164	0	next	incorrect	1521
Vp009	761	Response	2	17503269	10713	1
Vp009	762	Picture	MorphM6_06_orig.jpg ; MorphM6_00_UPPER.jpg	17503334	0	1	117173	2	0	next	hit	1523
Vp009	762	Response	1	17620388	117054	1
Vp009	763	Picture	MorphF2_07_orig.jpg ; MorphF2_00_UPPER.jpg	17620507	0	1	34208	163	0	next	incorrect	1525
Vp009	763	Response	2	17654708	34201	1
Vp009	764	Picture	MorphM5_03_orig.jpg ; MorphM5_10_UPPER.jpg	17654715	0	162	16320	326	0	next	incorrect	1527
Vp009	764	Response	2	17671028	16313	1
Vp009	765	Picture	MorphF9_08_orig.jpg ; MorphF9_10_UPPER.jpg	17671035	0	164	21262	165	0	next	hit	1529
Vp009	765	Response	1	17692148	21113	1
Vp009	766	Picture	MorphM3_02_orig.jpg ; MorphM3_10_UPPER.jpg	17692297	0	1	8227	2	0	next	hit	1531
Vp009	766	Response	1	17700388	8091	1
Vp009	767	Picture	MorphF6_01_orig.jpg ; MorphF6_10_UPPER.jpg	17700524	0	1	14431	168	0	next	incorrect	1533
Vp009	767	Response	2	17714948	14424	1
Vp009	768	Picture	MorphF8_00_orig.jpg ; MorphF8_10_UPPER.jpg	17714955	0	167	25246	168	0	next	hit	1535
Vp009	768	Response	1	17740067	25112	1
Vp009	769	Picture	MorphM10_01_orig.jpg ; MorphM10_10_UPPER.jpg	17740201	0	1	6754	149	0	next	hit	1537
Vp009	769	Response	1	17746947	6746	1
Vp009	770	Picture	MorphF2_10_orig.jpg ; MorphF2_00_UPPER.jpg	17746955	0	148	19759	309	0	next	hit	1539
Vp009	770	Response	1	17766707	19752	1
Vp009	771	Picture	MorphF10_05_orig.jpg ; MorphF10_00_UPPER.jpg	17766714	0	161	8387	162	0	next	hit	1541
Vp009	771	Response	1	17775027	8313	1
Vp009	772	Picture	MorphF7_09_orig.jpg ; MorphF7_10_UPPER.jpg	17775101	0	1	11943	2	0	next	hit	1543
Vp009	772	Response	1	17786947	11846	1
Vp009	773	Picture	MorphF1_06_orig.jpg ; MorphF1_00_UPPER.jpg	17787044	0	1	11014	2	0	next	incorrect	1545
Vp009	773	Response	2	17797987	10943	1
Vp009	774	Picture	MorphM3_02_orig.jpg ; MorphM3_00_UPPER.jpg	17798058	0	1	22028	2	0	next	incorrect	1547
Vp009	774	Response	2	17819987	21929	1
Vp009	775	Picture	MorphM1_05_orig.jpg ; MorphM1_10_UPPER.jpg	17820086	0	1	25988	156	0	next	incorrect	1549
Vp009	775	Response	2	17846067	25981	1
Vp009	776	Picture	MorphF2_00_orig.jpg ; MorphF2_10_UPPER.jpg	17846074	0	155	14220	156	0	next	hit	1551
Vp009	776	Response	1	17860227	14153	1
Vp009	777	Picture	MorphF1_05_orig.jpg ; MorphF1_10_UPPER.jpg	17860294	0	1	24947	2	0	next	incorrect	1553
Vp009	777	Response	2	17885107	24813	1
Vp009	778	Picture	MorphM4_01_orig.jpg ; MorphM4_00_UPPER.jpg	17885241	0	1	9554	3	0	next	incorrect	1555
Vp009	778	Response	2	17894706	9465	1
Vp009	779	Picture	MorphM9_03_orig.jpg ; MorphM9_10_UPPER.jpg	17894795	0	2	11413	3	0	next	hit	1557
Vp009	779	Response	1	17906066	11271	1
Vp009	780	Picture	MorphM3_08_orig.jpg ; MorphM3_00_UPPER.jpg	17906208	0	1	7696	2	0	next	hit	1559
Vp009	780	Response	1	17913826	7618	1
Vp009	781	Picture	MorphM1_10_orig.jpg ; MorphM1_10_UPPER.jpg	17913904	0	1	14970	160	0	next	incorrect	1561
Vp009	781	Response	2	17928866	14962	1
Vp009	782	Picture	MorphF2_01_orig.jpg ; MorphF2_00_UPPER.jpg	17928874	0	159	16559	346	0	next	incorrect	1563
Vp009	782	Response	2	17945426	16552	1
Vp009	783	Picture	MorphM3_01_orig.jpg ; MorphM3_00_UPPER.jpg	17945433	0	187	9840	354	0	next	hit	1565
Vp009	783	Response	1	17955266	9833	1
Vp009	784	Picture	MorphM2_05_orig.jpg ; MorphM2_00_UPPER.jpg	17955273	0	167	11711	168	0	next	hit	1567
Vp009	784	Response	1	17966866	11593	1
Vp009	785	Picture	MorphM5_08_orig.jpg ; MorphM5_00_UPPER.jpg	17966984	0	1	33573	2	0	next	hit	1569
Vp009	785	Response	1	18000466	33482	1
Vp009	786	Picture	MorphF9_09_orig.jpg ; MorphF9_10_UPPER.jpg	18000557	0	1	90102	2	0	next	hit	1571
Vp009	786	Response	1	18090545	89988	1
Vp009	787	Picture	MorphM4_07_orig.jpg ; MorphM4_10_UPPER.jpg	18090659	0	1	45250	2	0	next	incorrect	1573
Vp009	787	Response	2	18135825	45166	1
Vp009	788	Picture	MorphM1_00_orig.jpg ; MorphM1_00_UPPER.jpg	18135909	0	1	40474	2	0	next	incorrect	1575
Vp009	788	Response	2	18176305	40396	1
Vp009	789	Picture	MorphM9_06_orig.jpg ; MorphM9_10_UPPER.jpg	18176383	0	1	8625	2	0	next	hit	1577
Vp009	789	Response	1	18184865	8482	1
Vp009	790	Picture	MorphF1_00_orig.jpg ; MorphF1_00_UPPER.jpg	18185008	0	1	14424	175	0	next	incorrect	1579
Vp009	790	Response	2	18199425	14417	1
Vp009	791	Picture	MorphM1_08_orig.jpg ; MorphM1_00_UPPER.jpg	18199432	0	174	6640	343	0	next	incorrect	1581
Vp009	791	Response	2	18206064	6632	1
Vp009	792	Picture	MorphM9_04_orig.jpg ; MorphM9_00_UPPER.jpg	18206072	0	169	9191	170	0	next	incorrect	1583
Vp009	792	Response	2	18215184	9112	1
Vp009	793	Picture	MorphF3_06_orig.jpg ; MorphF3_00_UPPER.jpg	18215263	0	1	8228	2	0	next	incorrect	1585
Vp009	793	Response	2	18223344	8081	1
Vp009	794	Picture	MorphF8_09_orig.jpg ; MorphF8_10_UPPER.jpg	18223491	0	1	8625	2	0	next	hit	1587
Vp009	794	Response	1	18231984	8493	1
Vp009	795	Picture	MorphM2_05_orig.jpg ; MorphM2_10_UPPER.jpg	18232116	0	1	5796	178	0	next	hit	1589
Vp009	795	Response	1	18237904	5788	1
Vp009	796	Picture	MorphM10_07_orig.jpg ; MorphM10_10_UPPER.jpg	18237912	0	177	11190	178	0	next	hit	1591
Vp009	796	Response	1	18249024	11112	1
Vp009	797	Picture	MorphF8_03_orig.jpg ; MorphF8_00_UPPER.jpg	18249102	0	1	24249	169	0	next	hit	1593
Vp009	797	Response	1	18273344	24242	1
Vp009	798	Picture	MorphF5_01_orig.jpg ; MorphF5_10_UPPER.jpg	18273351	0	168	184353	169	0	next	hit	1595
Vp009	798	Response	1	18457583	184232	1
Vp009	799	Picture	MorphM6_09_orig.jpg ; MorphM6_10_UPPER.jpg	18457704	0	1	7299	2	0	next	hit	1597
Vp009	799	Response	1	18464863	7159	1
Vp009	800	Picture	MorphF10_06_orig.jpg ; MorphF10_10_UPPER.jpg	18465003	0	1	5787	186	0	next	hit	1599
Vp009	800	Response	1	18470783	5780	1
Vp009	801	Picture	MorphF9_04_orig.jpg ; MorphF9_10_UPPER.jpg	18470790	0	185	5757	186	0	next	hit	1601
Vp009	801	Response	1	18476463	5673	1
Vp009	802	Picture	MorphM8_10_orig.jpg ; MorphM8_10_UPPER.jpg	18476547	0	1	10086	2	0	next	hit	1603
Vp009	802	Response	1	18486543	9996	1
Vp009	803	Picture	MorphM6_02_orig.jpg ; MorphM6_10_UPPER.jpg	18486633	0	1	7696	2	0	next	hit	1605
Vp009	803	Response	1	18494223	7590	1
Vp009	804	Picture	MorphM7_03_orig.jpg ; MorphM7_00_UPPER.jpg	18494329	0	1	18180	2	0	next	incorrect	1607
Vp009	804	Response	2	18512383	18054	1
Vp009	805	Picture	MorphF3_03_orig.jpg ; MorphF3_10_UPPER.jpg	18512509	0	1	6369	2	0	next	incorrect	1609
Vp009	805	Response	2	18518783	6274	1
Vp009	806	Picture	MorphM8_01_orig.jpg ; MorphM8_00_UPPER.jpg	18518878	0	1	15128	2	0	next	hit	1611
Vp009	806	Response	1	18533903	15025	1
Vp009	807	Picture	MorphM6_02_orig.jpg ; MorphM6_00_UPPER.jpg	18534006	0	1	7431	2	0	next	hit	1613
Vp009	807	Response	1	18541343	7337	1
Vp009	808	Picture	MorphF4_01_orig.jpg ; MorphF4_00_UPPER.jpg	18541437	0	1	12872	2	0	next	hit	1615
Vp009	808	Response	1	18554222	12785	1
Vp009	809	Picture	MorphM1_07_orig.jpg ; MorphM1_10_UPPER.jpg	18554309	0	1	16455	2	0	next	incorrect	1617
Vp009	809	Response	2	18570622	16313	1
Vp009	810	Picture	MorphM3_04_orig.jpg ; MorphM3_10_UPPER.jpg	18570764	0	1	9687	2	0	next	hit	1619
Vp009	810	Response	1	18580302	9538	1
Vp009	811	Picture	MorphM9_00_orig.jpg ; MorphM9_00_UPPER.jpg	18580451	0	1	9938	149	0	next	incorrect	1621
Vp009	811	Response	2	18590382	9931	1
Vp009	812	Picture	MorphM5_00_orig.jpg ; MorphM5_00_UPPER.jpg	18590389	0	148	8772	149	0	next	incorrect	1623
Vp009	812	Response	2	18599022	8633	1
Vp009	813	Picture	MorphM1_06_orig.jpg ; MorphM1_10_UPPER.jpg	18599161	0	1	29194	2	0	next	incorrect	1625
Vp009	813	Response	2	18628222	29061	1
Vp009	814	Picture	MorphM7_07_orig.jpg ; MorphM7_00_UPPER.jpg	18628355	0	1	11394	153	0	next	hit	1627
Vp009	814	Response	1	18639742	11387	1
Vp009	815	Picture	MorphF6_03_orig.jpg ; MorphF6_10_UPPER.jpg	18639749	0	152	7582	153	0	next	hit	1629
Vp009	815	Response	1	18647182	7433	1
Vp009	816	Picture	MorphM9_02_orig.jpg ; MorphM9_10_UPPER.jpg	18647331	0	1	8738	155	0	next	hit	1631
Vp009	816	Response	1	18656062	8731	1
Vp009	817	Picture	MorphM8_00_orig.jpg ; MorphM8_10_UPPER.jpg	18656069	0	154	14750	155	0	next	hit	1633
Vp009	817	Response	1	18670702	14633	1
Vp009	818	Picture	MorphF10_00_orig.jpg ; MorphF10_00_UPPER.jpg	18670819	0	1	7298	2	0	next	hit	1635
Vp009	818	Response	1	18677982	7163	1
Vp009	819	Picture	MorphF1_02_orig.jpg ; MorphF1_00_UPPER.jpg	18678117	0	1	17118	2	0	next	incorrect	1637
Vp009	819	Response	2	18695102	16985	1
Vp009	820	Picture	MorphM4_00_orig.jpg ; MorphM4_10_UPPER.jpg	18695235	0	1	8891	2	0	next	incorrect	1639
Vp009	820	Response	2	18704061	8826	1
Vp009	821	Picture	MorphM8_00_orig.jpg ; MorphM8_00_UPPER.jpg	18704126	0	1	7783	181	0	next	hit	1641
Vp009	821	Response	1	18711901	7775	1
Vp009	822	Picture	MorphM4_06_orig.jpg ; MorphM4_00_UPPER.jpg	18711909	0	180	11280	359	0	next	incorrect	1643
Vp009	822	Response	2	18723181	11272	1
Vp009	823	Picture	MorphF10_10_orig.jpg ; MorphF10_00_UPPER.jpg	18723189	0	179	12880	350	0	next	hit	1645
Vp009	823	Response	1	18736061	12872	1
Vp009	824	Picture	MorphM9_01_orig.jpg ; MorphM9_00_UPPER.jpg	18736069	0	171	8397	173	0	next	hit	1647
Vp009	824	Response	1	18744381	8312	1
Vp009	825	Picture	MorphM4_03_orig.jpg ; MorphM4_00_UPPER.jpg	18744466	0	2	11413	3	0	next	hit	1649
Vp009	825	Response	1	18755741	11275	1
Vp009	826	Picture	MorphF9_05_orig.jpg ; MorphF9_10_UPPER.jpg	18755879	0	1	14029	171	0	next	hit	1651
Vp009	826	Response	1	18769901	14022	1
Vp009	827	Picture	MorphM2_08_orig.jpg ; MorphM2_10_UPPER.jpg	18769908	0	170	218857	171	0	next	incorrect	1653
Vp009	827	Response	2	18988620	218712	1
Vp009	828	Picture	MorphF4_04_orig.jpg ; MorphF4_00_UPPER.jpg	18988765	0	1	14730	2	0	next	incorrect	1655
Vp009	828	Response	2	19003420	14655	1
Vp009	829	Picture	MorphF2_09_orig.jpg ; MorphF2_10_UPPER.jpg	19003495	0	1	12871	3	0	next	hit	1657
Vp009	829	Response	1	19016219	12724	1
Vp009	830	Picture	MorphF6_10_orig.jpg ; MorphF6_00_UPPER.jpg	19016366	0	2	10218	3	0	next	incorrect	1659
Vp009	830	Response	2	19026459	10093	1
Vp009	831	Picture	MorphM10_09_orig.jpg ; MorphM10_00_UPPER.jpg	19026584	0	1	5972	2	0	next	hit	1661
Vp009	831	Response	1	19032459	5875	1
Vp009	832	Picture	MorphF7_08_orig.jpg ; MorphF7_00_UPPER.jpg	19032556	0	1	5706	2	0	next	hit	1663
Vp009	832	Response	1	19038139	5583	1
Vp009	833	Picture	MorphM2_10_orig.jpg ; MorphM2_00_UPPER.jpg	19038262	0	1	25345	2	0	next	hit	1665
Vp009	833	Response	1	19063499	25237	1
Vp009	834	Picture	MorphF6_05_orig.jpg ; MorphF6_10_UPPER.jpg	19063607	0	1	19340	169	0	next	incorrect	1667
Vp009	834	Response	2	19082939	19332	1
Vp009	835	Picture	MorphF9_06_orig.jpg ; MorphF9_10_UPPER.jpg	19082947	0	168	12110	169	0	next	hit	1669
Vp009	835	Response	1	19094939	11992	1
Vp009	836	Picture	MorphF6_01_orig.jpg ; MorphF6_00_UPPER.jpg	19095057	0	1	12689	185	0	next	incorrect	1671
Vp009	836	Response	2	19107739	12682	1
Vp009	837	Picture	MorphF5_03_orig.jpg ; MorphF5_00_UPPER.jpg	19107746	0	184	8675	186	0	next	incorrect	1673
Vp009	837	Response	2	19116299	8553	1
Vp009	838	Picture	MorphF7_00_orig.jpg ; MorphF7_00_UPPER.jpg	19116421	0	2	6205	168	0	next	hit	1675
Vp009	838	Response	1	19122619	6198	1
Vp009	839	Picture	MorphM7_07_orig.jpg ; MorphM7_10_UPPER.jpg	19122626	0	166	13170	167	0	next	incorrect	1677
Vp009	839	Response	2	19135659	13033	1
Vp009	840	Picture	MorphM5_05_orig.jpg ; MorphM5_10_UPPER.jpg	19135796	0	1	18312	2	0	next	incorrect	1679
Vp009	840	Response	2	19153979	18183	1
Vp009	841	Picture	MorphF2_03_orig.jpg ; MorphF2_00_UPPER.jpg	19154108	0	1	45238	147	0	next	incorrect	1681
Vp009	841	Response	2	19199338	45230	1
Vp009	842	Picture	MorphM8_06_orig.jpg ; MorphM8_10_UPPER.jpg	19199346	0	146	16732	147	0	next	hit	1683
Vp009	842	Response	1	19215978	16632	1
Vp009	843	Picture	MorphF8_06_orig.jpg ; MorphF8_10_UPPER.jpg	19216078	0	1	42707	157	0	next	incorrect	1685
Vp009	843	Response	2	19258778	42700	1
Vp009	844	Picture	MorphF2_06_orig.jpg ; MorphF2_10_UPPER.jpg	19258785	0	156	36913	157	0	next	hit	1687
Vp009	844	Response	1	19295578	36793	1
Vp009	845	Picture	MorphM7_02_orig.jpg ; MorphM7_00_UPPER.jpg	19295698	0	1	14847	150	0	next	incorrect	1689
Vp009	845	Response	2	19310538	14840	1
Vp009	846	Picture	MorphF2_08_orig.jpg ; MorphF2_00_UPPER.jpg	19310545	0	149	8480	310	0	next	incorrect	1691
Vp009	846	Response	2	19319018	8473	1
Vp009	847	Picture	MorphM3_00_orig.jpg ; MorphM3_10_UPPER.jpg	19319025	0	161	55761	162	0	next	hit	1693
Vp009	847	Response	1	19374697	55672	1
Vp009	848	Picture	MorphF3_00_orig.jpg ; MorphF3_10_UPPER.jpg	19374786	0	1	7697	2	0	next	incorrect	1695
Vp009	848	Response	2	19382377	7591	1
Vp009	849	Picture	MorphF5_07_orig.jpg ; MorphF5_00_UPPER.jpg	19382483	0	1	21099	2	0	next	incorrect	1697
Vp009	849	Response	2	19403497	21014	1
Vp009	850	Picture	MorphM2_00_orig.jpg ; MorphM2_10_UPPER.jpg	19403582	0	1	8723	170	0	next	hit	1699
Vp009	850	Response	1	19412297	8715	1
Vp009	851	Picture	MorphF9_09_orig.jpg ; MorphF9_00_UPPER.jpg	19412305	0	169	21532	170	0	next	hit	1701
Vp009	851	Response	1	19433737	21432	1
Vp009	852	Picture	MorphF1_08_orig.jpg ; MorphF1_00_UPPER.jpg	19433837	0	1	14707	158	0	next	hit	1703
Vp009	852	Response	1	19448537	14700	1
Vp009	853	Picture	MorphM8_05_orig.jpg ; MorphM8_10_UPPER.jpg	19448544	0	157	12762	158	0	next	hit	1705
Vp009	853	Response	1	19461177	12633	1
Vp009	854	Picture	MorphF6_08_orig.jpg ; MorphF6_00_UPPER.jpg	19461306	0	1	9023	2	0	next	incorrect	1707
Vp009	854	Response	2	19470216	8910	2
Vp009	855	Picture	MorphF9_00_orig.jpg ; MorphF9_10_UPPER.jpg	19470329	0	1	10882	2	0	next	hit	1709
Vp009	855	Response	1	19481097	10768	1
Vp009	856	Picture	MorphF7_05_orig.jpg ; MorphF7_10_UPPER.jpg	19481211	0	1	8625	2	0	next	hit	1711
Vp009	856	Response	1	19489737	8526	1
Vp009	857	Picture	MorphM3_07_orig.jpg ; MorphM3_10_UPPER.jpg	19489836	0	1	15659	2	0	next	hit	1713
Vp009	857	Response	1	19505417	15581	1
Vp009	858	Picture	MorphF10_09_orig.jpg ; MorphF10_10_UPPER.jpg	19505495	0	1	8758	2	0	next	hit	1715
Vp009	858	Response	1	19514136	8641	2
Vp009	859	Picture	MorphF8_08_orig.jpg ; MorphF8_00_UPPER.jpg	19514253	0	1	8891	2	0	next	hit	1717
Vp009	859	Response	1	19523016	8763	1
Vp009	860	Picture	MorphM9_05_orig.jpg ; MorphM9_10_UPPER.jpg	19523144	0	1	24760	189	0	next	hit	1719
Vp009	860	Response	1	19547896	24752	1
Vp009	861	Picture	MorphF8_06_orig.jpg ; MorphF8_00_UPPER.jpg	19547904	0	188	200562	189	0	next	incorrect	1721
Vp009	861	Response	2	19748375	200471	1
Vp009	862	Picture	MorphF3_08_orig.jpg ; MorphF3_00_UPPER.jpg	19748466	0	1	7276	157	0	next	incorrect	1723
Vp009	862	Response	2	19755735	7269	1
Vp009	863	Picture	MorphM3_01_orig.jpg ; MorphM3_10_UPPER.jpg	19755742	0	156	9676	323	0	next	hit	1725
Vp009	863	Response	1	19765415	9673	1
Vp009	864	Picture	MorphF8_08_orig.jpg ; MorphF8_10_UPPER.jpg	19765418	0	167	7040	328	0	next	hit	1727
Vp009	864	Response	1	19772455	7037	1
Vp009	865	Picture	MorphF4_10_orig.jpg ; MorphF4_00_UPPER.jpg	19772458	0	161	14226	162	0	next	incorrect	1729
Vp009	865	Response	2	19786535	14077	1
Vp009	866	Picture	MorphM10_05_orig.jpg ; MorphM10_10_UPPER.jpg	19786684	0	1	7033	2	0	next	hit	1731
Vp009	866	Response	1	19793575	6891	1
Vp009	867	Picture	MorphF2_01_orig.jpg ; MorphF2_10_UPPER.jpg	19793717	0	1	20701	2	0	next	hit	1733
Vp009	867	Response	1	19814295	20578	1
Vp009	868	Picture	MorphF6_07_orig.jpg ; MorphF6_00_UPPER.jpg	19814418	0	1	11943	2	0	next	incorrect	1735
Vp009	868	Response	2	19826295	11877	1
Vp009	869	Picture	MorphM9_07_orig.jpg ; MorphM9_10_UPPER.jpg	19826361	0	1	20657	178	0	next	hit	1737
Vp009	869	Response	1	19847014	20653	1
Vp009	870	Picture	MorphM10_02_orig.jpg ; MorphM10_00_UPPER.jpg	19847018	0	177	24564	340	0	next	hit	1739
Vp009	870	Response	1	19871574	24556	1
Vp009	871	Picture	MorphM4_03_orig.jpg ; MorphM4_10_UPPER.jpg	19871582	0	163	132993	164	0	next	incorrect	1741
Vp009	871	Response	2	20004454	132872	1
Vp009	872	Picture	MorphM3_06_orig.jpg ; MorphM3_10_UPPER.jpg	20004575	0	1	8442	186	0	next	hit	1743
Vp009	872	Response	1	20013014	8439	1
Vp009	873	Picture	MorphF4_05_orig.jpg ; MorphF4_10_UPPER.jpg	20013017	0	185	22610	186	0	next	hit	1745
Vp009	873	Response	1	20035493	22476	1
Vp009	874	Picture	MorphF2_09_orig.jpg ; MorphF2_00_UPPER.jpg	20035627	0	1	15234	161	0	next	incorrect	1747
Vp009	874	Response	2	20050853	15226	1
Vp009	875	Picture	MorphF7_01_orig.jpg ; MorphF7_00_UPPER.jpg	20050861	0	160	12319	342	0	next	incorrect	1749
Vp009	875	Response	2	20063173	12312	1
Vp009	876	Picture	MorphM4_04_orig.jpg ; MorphM4_10_UPPER.jpg	20063180	0	182	13981	183	0	next	hit	1751
Vp009	876	Response	1	20077093	13913	1
Vp009	877	Picture	MorphM3_00_orig.jpg ; MorphM3_00_UPPER.jpg	20077161	0	1	22559	2	0	next	incorrect	1753
Vp009	877	Response	2	20099653	22492	1
Vp009	878	Picture	MorphF6_07_orig.jpg ; MorphF6_10_UPPER.jpg	20099720	0	1	11380	167	0	next	hit	1755
Vp009	878	Response	1	20111093	11373	1
Vp009	879	Picture	MorphM5_03_orig.jpg ; MorphM5_00_UPPER.jpg	20111100	0	166	26970	167	0	next	incorrect	1757
Vp009	879	Response	2	20137973	26873	1
Vp009	880	Picture	MorphF7_00_orig.jpg ; MorphF7_10_UPPER.jpg	20138070	0	1	11147	2	0	next	hit	1759
Vp009	880	Response	1	20149093	11023	1
Vp009	881	Picture	MorphM2_03_orig.jpg ; MorphM2_10_UPPER.jpg	20149217	0	1	6369	3	0	next	hit	1761
Vp009	881	Response	1	20155493	6276	1
Vp009	882	Picture	MorphF5_09_orig.jpg ; MorphF5_10_UPPER.jpg	20155586	0	2	11545	3	0	next	hit	1763
Vp009	882	Response	1	20167012	11426	1
Vp009	883	Picture	pause1	20167131	0	1	300032	3	0	next	other	0
Vp009	884	Response	3	21949172	1482009	1
Vp009	885	Picture	MorphF8_05_orig.jpg ; MorphF8_00_LOWER.jpg	21949277	0	1	89812	160	0	next	incorrect	1767
Vp009	885	Response	2	22039081	89804	1
Vp009	886	Picture	MorphF6_03_orig.jpg ; MorphF6_10_LOWER.jpg	22039089	0	159	21788	160	0	next	incorrect	1769
Vp009	886	Response	2	22060761	21672	1
Vp009	887	Picture	MorphM9_07_orig.jpg ; MorphM9_10_LOWER.jpg	22060877	0	1	11147	2	0	next	hit	1771
Vp009	887	Response	1	22071961	11084	1
Vp009	888	Picture	MorphF9_07_orig.jpg ; MorphF9_00_LOWER.jpg	22072024	0	1	5839	2	0	next	hit	1773
Vp009	888	Response	1	22077801	5777	1
Vp009	889	Picture	MorphM10_04_orig.jpg ; MorphM10_00_LOWER.jpg	22077863	0	1	25876	2	0	next	hit	1775
Vp009	889	Response	1	22103641	25778	1
Vp009	890	Picture	MorphM4_07_orig.jpg ; MorphM4_00_LOWER.jpg	22103739	0	1	39109	172	0	next	incorrect	1777
Vp009	890	Response	2	22142840	39101	1
Vp009	891	Picture	MorphF1_02_orig.jpg ; MorphF1_10_LOWER.jpg	22142848	0	171	8132	172	0	next	incorrect	1779
Vp009	891	Response	2	22150840	7992	1
Vp009	892	Picture	MorphM1_00_orig.jpg ; MorphM1_10_LOWER.jpg	22150980	0	1	9289	2	0	next	incorrect	1781
Vp009	892	Response	2	22160200	9220	1
Vp009	893	Picture	MorphM2_03_orig.jpg ; MorphM2_00_LOWER.jpg	22160269	0	1	10483	2	0	next	incorrect	1783
Vp009	893	Response	2	22170680	10411	1
Vp009	894	Picture	MorphF6_02_orig.jpg ; MorphF6_10_LOWER.jpg	22170752	0	1	11014	2	0	next	hit	1785
Vp009	894	Response	1	22181640	10888	1
Vp009	895	Picture	MorphM4_10_orig.jpg ; MorphM4_00_LOWER.jpg	22181766	0	1	52814	2	0	next	incorrect	1787
Vp009	895	Response	2	22234440	52674	1
Vp009	896	Picture	MorphM1_06_orig.jpg ; MorphM1_10_LOWER.jpg	22234580	0	1	8587	173	0	next	incorrect	1789
Vp009	896	Response	2	22243159	8579	2
Vp009	897	Picture	MorphF4_09_orig.jpg ; MorphF4_00_LOWER.jpg	22243167	0	172	26711	173	0	next	hit	1791
Vp009	897	Response	1	22269800	26633	1
Vp009	898	Picture	MorphM2_07_orig.jpg ; MorphM2_00_LOWER.jpg	22269878	0	1	11677	2	0	next	incorrect	1793
Vp009	898	Response	2	22281479	11601	1
Vp009	899	Picture	MorphF7_07_orig.jpg ; MorphF7_00_LOWER.jpg	22281555	0	1	10172	181	0	next	incorrect	1795
Vp009	899	Response	2	22291719	10164	1
Vp009	900	Picture	MorphM9_08_orig.jpg ; MorphM9_00_LOWER.jpg	22291727	0	180	28000	359	0	next	incorrect	1797
Vp009	900	Response	2	22319719	27992	1
Vp009	901	Picture	MorphF8_06_orig.jpg ; MorphF8_10_LOWER.jpg	22319727	0	179	14908	180	0	next	incorrect	1799
Vp009	901	Response	2	22334519	14792	1
Vp009	902	Picture	MorphM3_05_orig.jpg ; MorphM3_00_LOWER.jpg	22334635	0	1	8611	149	0	next	incorrect	1801
Vp009	902	Response	2	22343238	8603	2
Vp009	903	Picture	MorphM5_08_orig.jpg ; MorphM5_10_LOWER.jpg	22343246	0	148	12721	314	0	next	hit	1803
Vp009	903	Response	1	22355959	12713	1
Vp009	904	Picture	MorphF4_04_orig.jpg ; MorphF4_10_LOWER.jpg	22355967	0	166	84296	167	0	next	incorrect	1805
Vp009	904	Response	2	22440119	84152	1
Vp009	905	Picture	MorphM9_01_orig.jpg ; MorphM9_10_LOWER.jpg	22440263	0	1	22559	2	0	next	incorrect	1807
Vp009	905	Response	2	22462678	22415	1
Vp009	906	Picture	MorphF8_04_orig.jpg ; MorphF8_10_LOWER.jpg	22462822	0	1	9687	2	0	next	incorrect	1809
Vp009	906	Response	2	22472438	9616	1
Vp009	907	Picture	MorphM4_04_orig.jpg ; MorphM4_10_LOWER.jpg	22472509	0	1	11545	2	0	next	incorrect	1811
Vp009	907	Response	2	22483958	11449	1
Vp009	908	Picture	MorphM7_04_orig.jpg ; MorphM7_00_LOWER.jpg	22484054	0	1	7962	2	0	next	hit	1813
Vp009	908	Response	1	22491878	7824	1
Vp009	909	Picture	MorphF4_06_orig.jpg ; MorphF4_00_LOWER.jpg	22492016	0	1	20170	2	0	next	incorrect	1815
Vp009	909	Response	2	22512038	20022	1
Vp009	910	Picture	MorphF5_01_orig.jpg ; MorphF5_00_LOWER.jpg	22512186	0	1	22692	2	0	next	incorrect	1817
Vp009	910	Response	2	22534758	22572	1
Vp009	911	Picture	MorphM2_07_orig.jpg ; MorphM2_10_LOWER.jpg	22534878	0	1	9247	176	0	next	incorrect	1819
Vp009	911	Response	2	22544118	9240	1
Vp009	912	Picture	MorphM4_10_orig.jpg ; MorphM4_10_LOWER.jpg	22544125	0	175	45557	176	0	next	hit	1821
Vp009	912	Response	1	22589558	45433	1
Vp009	913	Picture	MorphM3_10_orig.jpg ; MorphM3_00_LOWER.jpg	22589682	0	1	8443	185	0	next	hit	1823
Vp009	913	Response	1	22598118	8436	1
Vp009	914	Picture	MorphM7_03_orig.jpg ; MorphM7_00_LOWER.jpg	22598125	0	184	8145	185	0	next	hit	1825
Vp009	914	Response	1	22606197	8072	1
Vp009	915	Picture	MorphM10_05_orig.jpg ; MorphM10_10_LOWER.jpg	22606270	0	1	7535	163	0	next	hit	1827
Vp009	915	Response	1	22613798	7528	1
Vp009	916	Picture	MorphF8_05_orig.jpg ; MorphF8_10_LOWER.jpg	22613805	0	162	14493	163	0	next	hit	1829
Vp009	916	Response	1	22628197	14392	1
Vp009	917	Picture	MorphF7_10_orig.jpg ; MorphF7_10_LOWER.jpg	22628298	0	1	129381	2	0	next	hit	1831
Vp009	917	Response	1	22757557	129259	1
Vp009	918	Picture	MorphM9_01_orig.jpg ; MorphM9_00_LOWER.jpg	22757679	0	1	25961	183	0	next	incorrect	1833
Vp009	918	Response	2	22783636	25957	1
Vp009	919	Picture	MorphM10_07_orig.jpg ; MorphM10_10_LOWER.jpg	22783640	0	182	8408	183	0	next	hit	1835
Vp009	919	Response	1	22791956	8316	1
Vp009	920	Picture	MorphM6_05_orig.jpg ; MorphM6_10_LOWER.jpg	22792048	0	1	20568	2	0	next	incorrect	1837
Vp009	920	Response	2	22812516	20468	1
Vp009	921	Picture	MorphF10_07_orig.jpg ; MorphF10_00_LOWER.jpg	22812616	0	1	10218	2	0	next	hit	1839
Vp009	921	Response	1	22822756	10140	1
Vp009	922	Picture	MorphF6_10_orig.jpg ; MorphF6_00_LOWER.jpg	22822834	0	1	33308	2	0	next	hit	1841
Vp009	922	Response	1	22856036	33202	1
Vp009	923	Picture	MorphM7_01_orig.jpg ; MorphM7_10_LOWER.jpg	22856142	0	1	10881	2	0	next	hit	1843
Vp009	923	Response	1	22866916	10774	1
Vp009	924	Picture	MorphF10_05_orig.jpg ; MorphF10_10_LOWER.jpg	22867023	0	1	26805	2	0	next	hit	1845
Vp009	924	Response	1	22893716	26693	1
Vp009	925	Picture	MorphM1_10_orig.jpg ; MorphM1_10_LOWER.jpg	22893828	0	1	118611	157	0	next	incorrect	1847
Vp009	925	Response	2	23012434	118606	2
Vp009	926	Picture	MorphM2_00_orig.jpg ; MorphM2_10_LOWER.jpg	23012439	0	156	11284	307	0	next	incorrect	1849
Vp009	926	Response	2	23023715	11276	1
Vp009	927	Picture	MorphF6_06_orig.jpg ; MorphF6_10_LOWER.jpg	23023723	0	151	14320	314	0	next	hit	1851
Vp009	927	Response	1	23038035	14312	1
Vp009	928	Picture	MorphF3_04_orig.jpg ; MorphF3_10_LOWER.jpg	23038043	0	163	30417	164	0	next	incorrect	1853
Vp009	928	Response	2	23068355	30312	1
Vp009	929	Picture	MorphF7_01_orig.jpg ; MorphF7_00_LOWER.jpg	23068460	0	1	11258	156	0	next	incorrect	1855
Vp009	929	Response	2	23079715	11255	1
Vp009	930	Picture	MorphF10_03_orig.jpg ; MorphF10_00_LOWER.jpg	23079718	0	155	11168	156	0	next	hit	1857
Vp009	930	Response	1	23090755	11037	1
Vp009	931	Picture	MorphF3_01_orig.jpg ; MorphF3_00_LOWER.jpg	23090886	0	1	12036	174	0	next	incorrect	1859
Vp009	931	Response	2	23102915	12029	1
Vp009	932	Picture	MorphF9_07_orig.jpg ; MorphF9_10_LOWER.jpg	23102922	0	173	92133	174	0	next	incorrect	1861
Vp009	932	Response	2	23194914	91992	1
Vp009	933	Picture	MorphM10_01_orig.jpg ; MorphM10_10_LOWER.jpg	23195055	0	1	28132	2	0	next	hit	1863
Vp009	933	Response	1	23223074	28019	1
Vp009	934	Picture	MorphM1_05_orig.jpg ; MorphM1_10_LOWER.jpg	23223187	0	1	23175	182	0	next	incorrect	1865
Vp009	934	Response	2	23246354	23167	1
Vp009	935	Picture	MorphM10_01_orig.jpg ; MorphM10_00_LOWER.jpg	23246362	0	181	76614	182	0	next	incorrect	1867
Vp009	935	Response	2	23322833	76471	1
Vp009	936	Picture	MorphF7_09_orig.jpg ; MorphF7_10_LOWER.jpg	23322976	0	1	9024	2	0	next	hit	1869
Vp009	936	Response	1	23331872	8896	2
Vp009	937	Picture	MorphM5_08_orig.jpg ; MorphM5_00_LOWER.jpg	23332000	0	1	8625	2	0	next	hit	1871
Vp009	937	Response	1	23340513	8513	1
Vp009	938	Picture	MorphF6_09_orig.jpg ; MorphF6_00_LOWER.jpg	23340625	0	1	14199	2	0	next	incorrect	1873
Vp009	938	Response	2	23354753	14128	1
Vp009	939	Picture	MorphF4_00_orig.jpg ; MorphF4_00_LOWER.jpg	23354824	0	1	10576	175	0	next	incorrect	1875
Vp009	939	Response	2	23365393	10569	1
Vp009	940	Picture	MorphF2_09_orig.jpg ; MorphF2_10_LOWER.jpg	23365400	0	174	8533	175	0	next	hit	1877
Vp009	940	Response	1	23373793	8393	1
Vp009	941	Picture	MorphF1_08_orig.jpg ; MorphF1_00_LOWER.jpg	23373933	0	1	16027	164	0	next	hit	1879
Vp009	941	Response	1	23389953	16020	1
Vp009	942	Picture	MorphF5_10_orig.jpg ; MorphF5_10_LOWER.jpg	23389960	0	163	13120	343	0	next	hit	1881
Vp009	942	Response	1	23403073	13113	1
Vp009	943	Picture	MorphM3_08_orig.jpg ; MorphM3_00_LOWER.jpg	23403080	0	180	14909	181	0	next	hit	1883
Vp009	943	Response	1	23417873	14793	1
Vp009	944	Picture	MorphF3_07_orig.jpg ; MorphF3_10_LOWER.jpg	23417989	0	1	10350	2	0	next	hit	1885
Vp009	944	Response	1	23428273	10284	1
Vp009	945	Picture	MorphM1_00_orig.jpg ; MorphM1_00_LOWER.jpg	23428339	0	1	53861	150	0	next	incorrect	1887
Vp009	945	Response	2	23482192	53853	1
Vp009	946	Picture	MorphF1_05_orig.jpg ; MorphF1_00_LOWER.jpg	23482200	0	149	27200	301	0	next	incorrect	1889
Vp009	946	Response	2	23509392	27192	1
Vp009	947	Picture	MorphM8_01_orig.jpg ; MorphM8_00_LOWER.jpg	23509400	0	152	9123	337	0	next	incorrect	1891
Vp009	947	Response	2	23518512	9112	1
Vp009	948	Picture	MorphM10_02_orig.jpg ; MorphM10_10_LOWER.jpg	23518523	0	185	12791	186	0	next	incorrect	1893
Vp009	948	Response	2	23531232	12709	1
Vp009	949	Picture	MorphM6_08_orig.jpg ; MorphM6_00_LOWER.jpg	23531314	0	1	10616	2	0	next	incorrect	1895
Vp009	949	Response	2	23541792	10478	1
Vp009	950	Picture	MorphF1_03_orig.jpg ; MorphF1_10_LOWER.jpg	23541930	0	1	128585	2	0	next	incorrect	1897
Vp009	950	Response	2	23670431	128501	1
Vp009	951	Picture	MorphF9_02_orig.jpg ; MorphF9_00_LOWER.jpg	23670515	0	1	163750	2	0	next	hit	1899
Vp009	951	Response	1	23834190	163675	1
Vp009	952	Picture	MorphF1_02_orig.jpg ; MorphF1_00_LOWER.jpg	23834265	0	1	17649	2	0	next	incorrect	1901
Vp009	952	Response	2	23851790	17525	1
Vp009	953	Picture	MorphM9_04_orig.jpg ; MorphM9_10_LOWER.jpg	23851914	0	1	8626	2	0	next	incorrect	1903
Vp009	953	Response	2	23860430	8516	1
Vp009	954	Picture	MorphF1_00_orig.jpg ; MorphF1_10_LOWER.jpg	23860540	0	1	27178	160	0	next	incorrect	1905
Vp009	954	Response	2	23887710	27170	1
Vp009	955	Picture	MorphM4_00_orig.jpg ; MorphM4_00_LOWER.jpg	23887718	0	159	11279	318	0	next	incorrect	1907
Vp009	955	Response	2	23898990	11272	1
Vp009	956	Picture	MorphM1_10_orig.jpg ; MorphM1_00_LOWER.jpg	23898997	0	159	18960	334	0	next	hit	1909
Vp009	956	Response	1	23917949	18952	2
Vp009	957	Picture	MorphF4_08_orig.jpg ; MorphF4_10_LOWER.jpg	23917957	0	175	9728	176	0	next	hit	1911
Vp009	957	Response	1	23927549	9592	1
Vp009	958	Picture	MorphF6_05_orig.jpg ; MorphF6_10_LOWER.jpg	23927685	0	1	10032	55	0	next	incorrect	1913
Vp009	958	Response	2	23937709	10024	1
Vp009	959	Picture	MorphF1_05_orig.jpg ; MorphF1_10_LOWER.jpg	23937717	0	54	99976	55	0	next	incorrect	1915
Vp009	959	Response	2	24037629	99912	1
Vp009	960	Picture	MorphF2_01_orig.jpg ; MorphF2_10_LOWER.jpg	24037693	0	1	15923	2	0	next	incorrect	1917
Vp009	960	Response	2	24053469	15776	1
Vp009	961	Picture	MorphF9_00_orig.jpg ; MorphF9_10_LOWER.jpg	24053616	0	1	24948	2	0	next	hit	1919
Vp009	961	Response	1	24078428	24812	1
Vp009	962	Picture	MorphF6_02_orig.jpg ; MorphF6_00_LOWER.jpg	24078564	0	1	14199	2	0	next	incorrect	1921
Vp009	962	Response	2	24092668	14104	1
Vp009	963	Picture	MorphF5_02_orig.jpg ; MorphF5_00_LOWER.jpg	24092763	0	1	34767	2	0	next	incorrect	1923
Vp009	963	Response	2	24127388	34625	1
Vp009	964	Picture	MorphM3_04_orig.jpg ; MorphM3_00_LOWER.jpg	24127530	0	1	12606	2	0	next	incorrect	1925
Vp009	964	Response	2	24140028	12498	1
Vp009	965	Picture	MorphM4_02_orig.jpg ; MorphM4_10_LOWER.jpg	24140136	0	1	21979	184	0	next	incorrect	1927
Vp009	965	Response	2	24162108	21972	1
Vp009	966	Picture	MorphF3_00_orig.jpg ; MorphF3_00_LOWER.jpg	24162115	0	183	13983	184	0	next	incorrect	1929
Vp009	966	Response	2	24176028	13913	1
Vp009	967	Picture	MorphM2_04_orig.jpg ; MorphM2_10_LOWER.jpg	24176098	0	1	7777	186	0	next	incorrect	1931
Vp009	967	Response	2	24183868	7770	1
Vp009	968	Picture	MorphM7_03_orig.jpg ; MorphM7_10_LOWER.jpg	24183875	0	185	10880	372	0	next	hit	1933
Vp009	968	Response	1	24194748	10873	1
Vp009	969	Picture	MorphM10_06_orig.jpg ; MorphM10_10_LOWER.jpg	24194755	0	187	7996	340	0	next	hit	1935
Vp009	969	Response	1	24202748	7993	1
Vp009	970	Picture	MorphM9_03_orig.jpg ; MorphM9_00_LOWER.jpg	24202751	0	153	112946	154	0	next	incorrect	1937
Vp009	970	Response	2	24315547	112796	1
Vp009	971	Picture	MorphM7_07_orig.jpg ; MorphM7_10_LOWER.jpg	24315697	0	1	7696	2	0	next	hit	1939
Vp009	971	Response	1	24323307	7610	1
Vp009	972	Picture	MorphF6_09_orig.jpg ; MorphF6_10_LOWER.jpg	24323393	0	1	72561	160	0	next	hit	1941
Vp009	972	Response	1	24395947	72554	1
Vp009	973	Picture	MorphF10_09_orig.jpg ; MorphF10_00_LOWER.jpg	24395954	0	159	11305	160	0	next	hit	1943
Vp009	973	Response	1	24407147	11193	1
Vp009	974	Picture	MorphM5_03_orig.jpg ; MorphM5_00_LOWER.jpg	24407259	0	1	27071	2	0	next	hit	1945
Vp009	974	Response	1	24434267	27008	1
Vp009	975	Picture	MorphF2_06_orig.jpg ; MorphF2_00_LOWER.jpg	24434330	0	1	13004	2	0	next	hit	1947
Vp009	975	Response	1	24447226	12896	1
Vp009	976	Picture	MorphF10_03_orig.jpg ; MorphF10_10_LOWER.jpg	24447334	0	1	6057	182	0	next	hit	1949
Vp009	976	Response	1	24453386	6052	1
Vp009	977	Picture	MorphM8_07_orig.jpg ; MorphM8_00_LOWER.jpg	24453391	0	181	7744	182	0	next	hit	1951
Vp009	977	Response	1	24461066	7675	1
Vp009	978	Picture	MorphM3_04_orig.jpg ; MorphM3_10_LOWER.jpg	24461135	0	1	11677	2	0	next	hit	1953
Vp009	978	Response	1	24472666	11531	1
Vp009	979	Picture	MorphF5_09_orig.jpg ; MorphF5_00_LOWER.jpg	24472812	0	1	29702	158	0	next	hit	1955
Vp009	979	Response	1	24502506	29694	1
Vp009	980	Picture	MorphM8_08_orig.jpg ; MorphM8_10_LOWER.jpg	24502514	0	157	11966	158	0	next	hit	1957
Vp009	980	Response	1	24514346	11832	1
Vp009	981	Picture	MorphM4_00_orig.jpg ; MorphM4_10_LOWER.jpg	24514480	0	1	23753	2	0	next	incorrect	1959
Vp009	981	Response	2	24538106	23626	1
Vp009	982	Picture	MorphF2_08_orig.jpg ; MorphF2_10_LOWER.jpg	24538233	0	1	10350	2	0	next	hit	1961
Vp009	982	Response	1	24548506	10273	1
Vp009	983	Picture	MorphM5_09_orig.jpg ; MorphM5_10_LOWER.jpg	24548583	0	1	17649	2	0	next	hit	1963
Vp009	983	Response	1	24566105	17522	1
Vp009	984	Picture	MorphM6_03_orig.jpg ; MorphM6_10_LOWER.jpg	24566232	0	1	15924	2	0	next	incorrect	1965
Vp009	984	Response	2	24582025	15793	1
Vp009	985	Picture	MorphF1_00_orig.jpg ; MorphF1_00_LOWER.jpg	24582156	0	1	17877	172	0	next	incorrect	1967
Vp009	985	Response	2	24600025	17869	1
Vp009	986	Picture	MorphF6_00_orig.jpg ; MorphF6_10_LOWER.jpg	24600033	0	171	10255	172	0	next	incorrect	1969
Vp009	986	Response	2	24610185	10152	1
Vp009	987	Picture	MorphM8_09_orig.jpg ; MorphM8_10_LOWER.jpg	24610288	0	1	10305	181	0	next	hit	1971
Vp009	987	Response	1	24620585	10297	1
Vp009	988	Picture	MorphM6_04_orig.jpg ; MorphM6_00_LOWER.jpg	24620593	0	180	11280	359	0	next	incorrect	1973
Vp009	988	Response	2	24631865	11272	1
Vp009	989	Picture	MorphF9_09_orig.jpg ; MorphF9_00_LOWER.jpg	24631873	0	179	46719	349	0	next	hit	1975
Vp009	989	Response	1	24678585	46712	1
Vp009	990	Picture	MorphF4_10_orig.jpg ; MorphF4_00_LOWER.jpg	24678592	0	170	17685	171	0	next	hit	1977
Vp009	990	Response	1	24696185	17593	1
Vp009	991	Picture	MorphF2_07_orig.jpg ; MorphF2_00_LOWER.jpg	24696277	0	1	13515	156	0	next	hit	1979
Vp009	991	Response	1	24709785	13508	1
Vp009	992	Picture	MorphM9_06_orig.jpg ; MorphM9_10_LOWER.jpg	24709792	0	155	12096	156	0	next	incorrect	1981
Vp009	992	Response	2	24721784	11992	2
Vp009	993	Picture	MorphM7_10_orig.jpg ; MorphM7_00_LOWER.jpg	24721888	0	1	8625	3	0	next	hit	1983
Vp009	993	Response	1	24730424	8536	1
Vp009	994	Picture	MorphF7_05_orig.jpg ; MorphF7_00_LOWER.jpg	24730513	0	2	12607	3	0	next	incorrect	1985
Vp009	994	Response	2	24742984	12471	1
Vp009	995	Picture	MorphM5_09_orig.jpg ; MorphM5_00_LOWER.jpg	24743120	0	1	11545	2	0	next	hit	1987
Vp009	995	Response	1	24754584	11464	1
Vp009	996	Picture	MorphM10_10_orig.jpg ; MorphM10_00_LOWER.jpg	24754665	0	1	35828	2	0	next	hit	1989
Vp009	996	Response	1	24790344	35679	1
Vp009	997	Picture	MorphF1_06_orig.jpg ; MorphF1_00_LOWER.jpg	24790493	0	1	17782	2	0	next	hit	1991
Vp009	997	Response	1	24808184	17691	1
Vp009	998	Picture	MorphM5_00_orig.jpg ; MorphM5_00_LOWER.jpg	24808275	0	1	15128	2	0	next	hit	1993
Vp009	998	Response	1	24823303	15028	2
Vp009	999	Picture	MorphM6_03_orig.jpg ; MorphM6_00_LOWER.jpg	24823403	0	1	10869	147	0	next	incorrect	1995
Vp009	999	Response	2	24834264	10861	1
Vp009	1000	Picture	MorphF3_10_orig.jpg ; MorphF3_00_LOWER.jpg	24834272	0	146	7443	147	0	next	incorrect	1997
Vp009	1000	Response	2	24841624	7352	1
Vp009	1001	Picture	MorphF7_00_orig.jpg ; MorphF7_10_LOWER.jpg	24841715	0	1	17516	2	0	next	incorrect	1999
Vp009	1001	Response	2	24859144	17429	1
Vp009	1002	Picture	MorphM9_07_orig.jpg ; MorphM9_00_LOWER.jpg	24859231	0	1	8626	2	0	next	incorrect	2001
Vp009	1002	Response	2	24867784	8553	1
Vp009	1003	Picture	MorphF4_05_orig.jpg ; MorphF4_10_LOWER.jpg	24867857	0	1	27336	2	0	next	incorrect	2003
Vp009	1003	Response	2	24895064	27207	1
Vp009	1004	Picture	MorphF10_05_orig.jpg ; MorphF10_00_LOWER.jpg	24895193	0	1	8198	164	0	next	hit	2005
Vp009	1004	Response	1	24903383	8190	1
Vp009	1005	Picture	MorphF2_02_orig.jpg ; MorphF2_00_LOWER.jpg	24903391	0	163	13432	164	0	next	incorrect	2007
Vp009	1005	Response	2	24916743	13352	1
Vp009	1006	Picture	MorphM10_02_orig.jpg ; MorphM10_00_LOWER.jpg	24916823	0	1	19108	2	0	next	hit	2009
Vp009	1006	Response	1	24935863	19040	1
Vp009	1007	Picture	MorphM3_02_orig.jpg ; MorphM3_10_LOWER.jpg	24935931	0	1	9555	2	0	next	hit	2011
Vp009	1007	Response	1	24945383	9452	1
Vp009	1008	Picture	MorphF1_04_orig.jpg ; MorphF1_00_LOWER.jpg	24945486	0	1	41269	2	0	next	incorrect	2013
Vp009	1008	Response	2	24986663	41177	1
Vp009	1009	Picture	MorphM2_05_orig.jpg ; MorphM2_10_LOWER.jpg	24986755	0	1	10218	2	0	next	incorrect	2015
Vp009	1009	Response	2	24996823	10068	1
Vp009	1010	Picture	MorphM3_07_orig.jpg ; MorphM3_00_LOWER.jpg	24996973	0	1	29938	187	0	next	incorrect	2017
Vp009	1010	Response	2	25026903	29930	1
Vp009	1011	Picture	MorphF3_08_orig.jpg ; MorphF3_10_LOWER.jpg	25026911	0	186	38239	350	0	next	hit	2019
Vp009	1011	Response	1	25065142	38231	2
Vp009	1012	Picture	MorphM2_01_orig.jpg ; MorphM2_00_LOWER.jpg	25065150	0	164	22191	165	0	next	incorrect	2021
Vp009	1012	Response	2	25087223	22073	1
Vp009	1013	Picture	MorphF9_03_orig.jpg ; MorphF9_10_LOWER.jpg	25087341	0	1	13885	183	0	next	hit	2023
Vp009	1013	Response	1	25101222	13881	1
Vp009	1014	Picture	MorphM9_03_orig.jpg ; MorphM9_10_LOWER.jpg	25101226	0	182	8276	183	0	next	incorrect	2025
Vp009	1014	Response	2	25109382	8156	1
Vp009	1015	Picture	MorphM10_00_orig.jpg ; MorphM10_10_LOWER.jpg	25109502	0	1	7808	155	0	next	hit	2027
Vp009	1015	Response	1	25117302	7800	1
Vp009	1016	Picture	MorphM8_02_orig.jpg ; MorphM8_00_LOWER.jpg	25117310	0	154	7186	156	0	next	hit	2029
Vp009	1016	Response	1	25124422	7112	1
Vp009	1017	Picture	MorphM10_03_orig.jpg ; MorphM10_10_LOWER.jpg	25124496	0	2	39774	172	0	next	hit	2031
Vp009	1017	Response	1	25164262	39766	1
Vp009	1018	Picture	MorphF3_07_orig.jpg ; MorphF3_00_LOWER.jpg	25164270	0	170	29761	171	0	next	incorrect	2033
Vp009	1018	Response	2	25193942	29672	1
Vp009	1019	Picture	MorphM4_04_orig.jpg ; MorphM4_00_LOWER.jpg	25194031	0	1	8227	2	0	next	incorrect	2035
Vp009	1019	Response	2	25202182	8151	1
Vp009	1020	Picture	MorphM3_08_orig.jpg ; MorphM3_10_LOWER.jpg	25202258	0	1	8227	2	0	next	hit	2037
Vp009	1020	Response	1	25210342	8084	1
Vp009	1021	Picture	MorphF9_04_orig.jpg ; MorphF9_00_LOWER.jpg	25210485	0	1	7144	157	0	next	hit	2039
Vp009	1021	Response	1	25217622	7137	1
Vp009	1022	Picture	MorphF8_01_orig.jpg ; MorphF8_10_LOWER.jpg	25217629	0	156	9046	157	0	next	hit	2041
Vp009	1022	Response	1	25226581	8952	1
Vp009	1023	Picture	MorphF1_08_orig.jpg ; MorphF1_10_LOWER.jpg	25226675	0	1	6635	2	0	next	hit	2043
Vp009	1023	Response	1	25233221	6546	1
Vp009	1024	Picture	MorphM10_09_orig.jpg ; MorphM10_00_LOWER.jpg	25233310	0	1	6502	2	0	next	hit	2045
Vp009	1024	Response	1	25239701	6391	1
Vp009	1025	Picture	MorphM8_10_orig.jpg ; MorphM8_00_LOWER.jpg	25239812	0	1	6617	153	0	next	hit	2047
Vp009	1025	Response	1	25246421	6609	1
Vp009	1026	Picture	MorphF6_06_orig.jpg ; MorphF6_00_LOWER.jpg	25246429	0	152	39429	153	0	next	incorrect	2049
Vp009	1026	Response	2	25285781	39352	1
Vp009	1027	Picture	MorphF8_02_orig.jpg ; MorphF8_00_LOWER.jpg	25285858	0	1	61971	2	0	next	hit	2051
Vp009	1027	Response	1	25347701	61843	1
Vp009	1028	Picture	MorphM3_03_orig.jpg ; MorphM3_10_LOWER.jpg	25347829	0	1	8625	2	0	next	hit	2053
Vp009	1028	Response	1	25356341	8512	1
Vp009	1029	Picture	MorphM9_00_orig.jpg ; MorphM9_00_LOWER.jpg	25356454	0	1	9953	2	0	next	hit	2055
Vp009	1029	Response	1	25366261	9807	1
Vp009	1030	Picture	MorphM10_08_orig.jpg ; MorphM10_00_LOWER.jpg	25366407	0	1	9141	150	0	next	hit	2057
Vp009	1030	Response	1	25375541	9134	1
Vp009	1031	Picture	MorphM2_03_orig.jpg ; MorphM2_10_LOWER.jpg	25375548	0	149	12887	150	0	next	incorrect	2059
Vp009	1031	Response	2	25388340	12792	1
Vp009	1032	Picture	MorphF5_06_orig.jpg ; MorphF5_10_LOWER.jpg	25388435	0	1	23487	2	0	next	incorrect	2061
Vp009	1032	Response	2	25411860	23425	1
Vp009	1033	Picture	MorphF6_08_orig.jpg ; MorphF6_10_LOWER.jpg	25411922	0	1	8586	174	0	next	hit	2063
Vp009	1033	Response	1	25420500	8578	1
Vp009	1034	Picture	MorphM3_06_orig.jpg ; MorphM3_00_LOWER.jpg	25420508	0	173	6409	174	0	next	hit	2065
Vp009	1034	Response	1	25426820	6312	1
Vp009	1035	Picture	MorphM10_03_orig.jpg ; MorphM10_00_LOWER.jpg	25426917	0	1	23191	166	0	next	incorrect	2067
Vp009	1035	Response	2	25450100	23183	1
Vp009	1036	Picture	MorphM4_08_orig.jpg ; MorphM4_00_LOWER.jpg	25450108	0	165	15027	166	0	next	incorrect	2069
Vp009	1036	Response	2	25465060	14952	1
Vp009	1037	Picture	MorphF6_01_orig.jpg ; MorphF6_10_LOWER.jpg	25465135	0	1	11677	2	0	next	incorrect	2071
Vp009	1037	Response	2	25476740	11605	1
Vp009	1038	Picture	MorphF7_07_orig.jpg ; MorphF7_10_LOWER.jpg	25476812	0	1	28398	2	0	next	hit	2073
Vp009	1038	Response	1	25505140	28328	1
Vp009	1039	Picture	MorphM7_01_orig.jpg ; MorphM7_00_LOWER.jpg	25505210	0	1	8360	2	0	next	hit	2075
Vp009	1039	Response	1	25513460	8250	1
Vp009	1040	Picture	MorphM5_06_orig.jpg ; MorphM5_00_LOWER.jpg	25513570	0	1	18179	2	0	next	hit	2077
Vp009	1040	Response	1	25531619	18049	2
Vp009	1041	Picture	MorphM4_01_orig.jpg ; MorphM4_00_LOWER.jpg	25531749	0	1	8891	2	0	next	incorrect	2079
Vp009	1041	Response	2	25540500	8751	1
Vp009	1042	Picture	MorphM2_10_orig.jpg ; MorphM2_10_LOWER.jpg	25540640	0	1	11147	2	0	next	hit	2081
Vp009	1042	Response	1	25551699	11059	1
Vp009	1043	Picture	MorphF9_02_orig.jpg ; MorphF9_10_LOWER.jpg	25551787	0	1	74960	150	0	next	hit	2083
Vp009	1043	Response	1	25626739	74952	1
Vp009	1044	Picture	MorphM2_06_orig.jpg ; MorphM2_00_LOWER.jpg	25626747	0	149	23237	150	0	next	incorrect	2085
Vp009	1044	Response	2	25649859	23112	1
Vp009	1045	Picture	MorphF5_10_orig.jpg ; MorphF5_00_LOWER.jpg	25649984	0	1	30763	158	0	next	incorrect	2087
Vp009	1045	Response	2	25680739	30755	1
Vp009	1046	Picture	MorphM8_04_orig.jpg ; MorphM8_10_LOWER.jpg	25680747	0	157	10639	158	0	next	hit	2089
Vp009	1046	Response	1	25691299	10552	1
Vp009	1047	Picture	MorphM1_08_orig.jpg ; MorphM1_10_LOWER.jpg	25691386	0	1	18400	180	0	next	incorrect	2091
Vp009	1047	Response	2	25709779	18393	1
Vp009	1048	Picture	MorphF1_09_orig.jpg ; MorphF1_10_LOWER.jpg	25709786	0	179	62640	352	0	next	hit	2093
Vp009	1048	Response	1	25772418	62632	1
Vp009	1049	Picture	MorphM5_01_orig.jpg ; MorphM5_10_LOWER.jpg	25772426	0	173	13176	174	0	next	hit	2095
Vp009	1049	Response	1	25785458	13032	1
Vp009	1050	Picture	MorphM7_08_orig.jpg ; MorphM7_10_LOWER.jpg	25785602	0	1	7033	2	0	next	hit	2097
Vp009	1050	Response	1	25792498	6896	1
Vp009	1051	Picture	MorphF5_07_orig.jpg ; MorphF5_00_LOWER.jpg	25792635	0	1	15526	2	0	next	hit	2099
Vp009	1051	Response	1	25808098	15463	1
Vp009	1052	Picture	MorphF4_07_orig.jpg ; MorphF4_00_LOWER.jpg	25808161	0	1	8758	2	0	next	incorrect	2101
Vp009	1052	Response	2	25816818	8657	1
Vp009	1053	Picture	MorphM6_05_orig.jpg ; MorphM6_00_LOWER.jpg	25816919	0	1	7564	2	0	next	incorrect	2103
Vp009	1053	Response	2	25824338	7419	1
Vp009	1054	Picture	MorphM9_09_orig.jpg ; MorphM9_00_LOWER.jpg	25824483	0	1	34236	2	0	next	incorrect	2105
Vp009	1054	Response	2	25858578	34095	1
Vp009	1055	Picture	MorphF1_10_orig.jpg ; MorphF1_00_LOWER.jpg	25858719	0	1	47226	150	0	next	hit	2107
Vp009	1055	Response	1	25905937	47218	1
Vp009	1056	Picture	MorphM6_07_orig.jpg ; MorphM6_00_LOWER.jpg	25905945	0	149	8773	150	0	next	hit	2109
Vp009	1056	Response	1	25914577	8632	1
Vp009	1057	Picture	MorphF9_09_orig.jpg ; MorphF9_10_LOWER.jpg	25914718	0	1	11787	158	0	next	hit	2111
Vp009	1057	Response	1	25926497	11779	1
Vp009	1058	Picture	MorphF1_01_orig.jpg ; MorphF1_10_LOWER.jpg	25926505	0	157	18867	158	0	next	incorrect	2113
Vp009	1058	Response	2	25945297	18792	1
Vp009	1059	Picture	MorphF2_01_orig.jpg ; MorphF2_00_LOWER.jpg	25945372	0	1	28928	2	0	next	incorrect	2115
Vp009	1059	Response	2	25974177	28805	1
Vp009	1060	Picture	MorphF8_10_orig.jpg ; MorphF8_00_LOWER.jpg	25974300	0	1	50558	3	0	next	hit	2117
Vp009	1060	Response	1	26024737	50437	1
Vp009	1061	Picture	MorphM5_10_orig.jpg ; MorphM5_00_LOWER.jpg	26024858	0	2	13246	160	0	next	incorrect	2119
Vp009	1061	Response	2	26038097	13239	1
Vp009	1062	Picture	MorphF1_07_orig.jpg ; MorphF1_00_LOWER.jpg	26038104	0	158	38507	159	0	next	incorrect	2121
Vp009	1062	Response	2	26076496	38392	1
Vp009	1063	Picture	MorphM7_00_orig.jpg ; MorphM7_00_LOWER.jpg	26076611	0	1	14332	2	0	next	hit	2123
Vp009	1063	Response	1	26090816	14205	1
Vp009	1064	Picture	MorphF4_02_orig.jpg ; MorphF4_10_LOWER.jpg	26090943	0	1	15923	2	0	next	hit	2125
Vp009	1064	Response	1	26106736	15793	1
Vp009	1065	Picture	MorphF2_08_orig.jpg ; MorphF2_00_LOWER.jpg	26106866	0	1	19640	2	0	next	hit	2127
Vp009	1065	Response	1	26126416	19550	1
Vp009	1066	Picture	MorphM9_04_orig.jpg ; MorphM9_00_LOWER.jpg	26126506	0	1	29274	187	0	next	hit	2129
Vp009	1066	Response	1	26155776	29270	1
Vp009	1067	Picture	MorphF9_01_orig.jpg ; MorphF9_00_LOWER.jpg	26155780	0	186	13443	332	0	next	hit	2131
Vp009	1067	Response	1	26169216	13436	1
Vp009	1068	Picture	MorphF10_06_orig.jpg ; MorphF10_00_LOWER.jpg	26169223	0	146	9280	301	0	next	hit	2133
Vp009	1068	Response	1	26178496	9273	1
Vp009	1069	Picture	MorphM9_10_orig.jpg ; MorphM9_10_LOWER.jpg	26178503	0	155	51375	156	0	next	hit	2135
Vp009	1069	Response	1	26229775	51272	1
Vp009	1070	Picture	MorphM1_09_orig.jpg ; MorphM1_10_LOWER.jpg	26229878	0	1	39014	2	0	next	incorrect	2137
Vp009	1070	Response	2	26268815	38937	1
Vp009	1071	Picture	MorphF3_00_orig.jpg ; MorphF3_10_LOWER.jpg	26268892	0	1	28928	2	0	next	incorrect	2139
Vp009	1071	Response	2	26297695	28803	1
Vp009	1072	Picture	MorphF9_06_orig.jpg ; MorphF9_10_LOWER.jpg	26297820	0	1	37687	2	0	next	incorrect	2141
Vp009	1072	Response	2	26335375	37555	1
Vp009	1073	Picture	MorphM3_01_orig.jpg ; MorphM3_10_LOWER.jpg	26335507	0	1	26009	2	0	next	hit	2143
Vp009	1073	Response	1	26361455	25948	1
Vp009	1074	Picture	MorphF5_01_orig.jpg ; MorphF5_10_LOWER.jpg	26361516	0	1	23620	2	0	next	incorrect	2145
Vp009	1074	Response	2	26385054	23538	1
Vp009	1075	Picture	MorphF8_01_orig.jpg ; MorphF8_00_LOWER.jpg	26385136	0	1	31286	166	0	next	hit	2147
Vp009	1075	Response	1	26416414	31278	1
Vp009	1076	Picture	MorphF9_10_orig.jpg ; MorphF9_10_LOWER.jpg	26416422	0	165	39841	166	0	next	hit	2149
Vp009	1076	Response	1	26456174	39752	1
Vp009	1077	Picture	MorphM9_00_orig.jpg ; MorphM9_10_LOWER.jpg	26456263	0	1	14995	2	0	next	incorrect	2151
Vp009	1077	Response	2	26471134	14871	1
Vp009	1078	Picture	MorphF6_03_orig.jpg ; MorphF6_00_LOWER.jpg	26471258	0	1	25876	2	0	next	incorrect	2153
Vp009	1078	Response	2	26497054	25796	1
Vp009	1079	Picture	MorphF10_02_orig.jpg ; MorphF10_00_LOWER.jpg	26497134	0	1	49629	2	0	next	hit	2155
Vp009	1079	Response	1	26546653	49519	1
Vp009	1080	Picture	MorphF9_05_orig.jpg ; MorphF9_10_LOWER.jpg	26546763	0	1	12058	153	0	next	hit	2157
Vp009	1080	Response	1	26558813	12050	1
Vp009	1081	Picture	MorphM2_09_orig.jpg ; MorphM2_10_LOWER.jpg	26558821	0	152	55884	153	0	next	hit	2159
Vp009	1081	Response	1	26614573	55752	1
Vp009	1082	Picture	MorphM8_04_orig.jpg ; MorphM8_00_LOWER.jpg	26614705	0	1	83555	180	0	next	hit	2161
Vp009	1082	Response	1	26698252	83547	1
Vp009	1083	Picture	MorphM5_04_orig.jpg ; MorphM5_10_LOWER.jpg	26698260	0	179	15120	233	0	next	hit	2163
Vp009	1083	Response	1	26713372	15112	1
Vp009	1084	Picture	MorphM9_10_orig.jpg ; MorphM9_00_LOWER.jpg	26713380	0	54	39597	55	0	next	hit	2165
Vp009	1084	Response	1	26752892	39512	1
Vp009	1085	Picture	MorphM3_00_orig.jpg ; MorphM3_10_LOWER.jpg	26752977	0	1	40473	2	0	next	incorrect	2167
Vp009	1085	Response	2	26793372	40395	1
Vp009	1086	Picture	MorphM2_05_orig.jpg ; MorphM2_00_LOWER.jpg	26793450	0	1	23210	148	0	next	incorrect	2169
Vp009	1086	Response	2	26816652	23202	1
Vp009	1087	Picture	MorphF3_08_orig.jpg ; MorphF3_00_LOWER.jpg	26816660	0	147	14719	304	0	next	incorrect	2171
Vp009	1087	Response	2	26831372	14712	1
Vp009	1088	Picture	MorphM2_10_orig.jpg ; MorphM2_00_LOWER.jpg	26831379	0	157	56801	308	0	next	hit	2173
Vp009	1088	Response	1	26888171	56792	1
Vp009	1089	Picture	MorphM6_09_orig.jpg ; MorphM6_10_LOWER.jpg	26888180	0	151	28415	152	0	next	incorrect	2175
Vp009	1089	Response	2	26916491	28311	1
Vp009	1090	Picture	MorphM1_04_orig.jpg ; MorphM1_00_LOWER.jpg	26916595	0	1	19241	2	0	next	incorrect	2177
Vp009	1090	Response	2	26935771	19176	1
Vp009	1091	Picture	MorphM8_03_orig.jpg ; MorphM8_00_LOWER.jpg	26935836	0	1	37023	2	0	next	incorrect	2179
Vp009	1091	Response	2	26972731	36895	1
Vp009	1092	Picture	MorphF2_03_orig.jpg ; MorphF2_10_LOWER.jpg	26972859	0	1	19772	3	0	next	incorrect	2181
Vp009	1092	Response	2	26992491	19632	1
Vp009	1093	Picture	MorphF10_04_orig.jpg ; MorphF10_10_LOWER.jpg	26992631	0	2	19375	3	0	next	hit	2183
Vp009	1093	Response	1	27011931	19300	1
Vp009	1094	Picture	MorphM1_03_orig.jpg ; MorphM1_10_LOWER.jpg	27012006	0	1	26937	2	0	next	hit	2185
Vp009	1094	Response	1	27038810	26804	1
Vp009	1095	Picture	MorphF8_06_orig.jpg ; MorphF8_00_LOWER.jpg	27038943	0	1	22275	154	0	next	hit	2187
Vp009	1095	Response	1	27061210	22267	1
Vp009	1096	Picture	MorphF5_08_orig.jpg ; MorphF5_00_LOWER.jpg	27061218	0	153	14616	154	0	next	hit	2189
Vp009	1096	Response	1	27075770	14552	1
Vp009	1097	Picture	MorphF3_05_orig.jpg ; MorphF3_10_LOWER.jpg	27075834	0	1	18710	2	0	next	hit	2191
Vp009	1097	Response	1	27094410	18576	1
Vp009	1098	Picture	MorphM6_04_orig.jpg ; MorphM6_10_LOWER.jpg	27094544	0	1	45383	2	0	next	incorrect	2193
Vp009	1098	Response	2	27139850	45306	1
Vp009	1099	Picture	MorphF7_02_orig.jpg ; MorphF7_00_LOWER.jpg	27139927	0	1	37930	157	0	next	hit	2195
Vp009	1099	Response	1	27177849	37922	1
Vp009	1100	Picture	MorphF4_10_orig.jpg ; MorphF4_10_LOWER.jpg	27177857	0	156	12761	157	0	next	hit	2197
Vp009	1100	Response	1	27190489	12632	1
Vp009	1101	Picture	MorphF8_07_orig.jpg ; MorphF8_00_LOWER.jpg	27190618	0	1	9687	2	0	next	hit	2199
Vp009	1101	Response	1	27200169	9551	1
Vp009	1102	Picture	MorphF4_02_orig.jpg ; MorphF4_00_LOWER.jpg	27200305	0	1	49072	162	0	next	incorrect	2201
Vp009	1102	Response	2	27249369	49064	1
Vp009	1103	Picture	MorphF2_04_orig.jpg ; MorphF2_10_LOWER.jpg	27249377	0	161	20064	162	0	next	incorrect	2203
Vp009	1103	Response	2	27269369	19992	1
Vp009	1104	Picture	MorphM8_05_orig.jpg ; MorphM8_00_LOWER.jpg	27269441	0	1	16175	149	0	next	hit	2205
Vp009	1104	Response	1	27285609	16168	1
Vp009	1105	Picture	MorphF9_05_orig.jpg ; MorphF9_00_LOWER.jpg	27285616	0	148	41521	310	0	next	hit	2207
Vp009	1105	Response	1	27327129	41513	1
Vp009	1106	Picture	MorphF8_09_orig.jpg ; MorphF8_10_LOWER.jpg	27327137	0	162	13679	313	0	next	hit	2209
Vp009	1106	Response	1	27340809	13672	1
Vp009	1107	Picture	MorphM9_08_orig.jpg ; MorphM9_10_LOWER.jpg	27340816	0	151	9704	152	0	next	hit	2211
Vp009	1107	Response	1	27350408	9592	1
Vp009	1108	Picture	MorphF5_07_orig.jpg ; MorphF5_10_LOWER.jpg	27350520	0	1	10616	2	0	next	hit	2213
Vp009	1108	Response	1	27361048	10528	1
Vp009	1109	Picture	MorphF7_04_orig.jpg ; MorphF7_10_LOWER.jpg	27361136	0	1	8480	148	0	next	hit	2215
Vp009	1109	Response	1	27369608	8472	1
Vp009	1110	Picture	MorphF5_03_orig.jpg ; MorphF5_00_LOWER.jpg	27369616	0	147	66480	296	0	next	incorrect	2217
Vp009	1110	Response	2	27436088	66472	1
Vp009	1111	Picture	MorphF4_00_orig.jpg ; MorphF4_10_LOWER.jpg	27436096	0	149	47654	150	0	next	hit	2219
Vp009	1111	Response	1	27483608	47512	1
Vp009	1112	Picture	MorphF8_07_orig.jpg ; MorphF8_10_LOWER.jpg	27483750	0	1	9687	2	0	next	hit	2221
Vp009	1112	Response	1	27493367	9617	1
Vp009	1113	Picture	MorphM5_06_orig.jpg ; MorphM5_10_LOWER.jpg	27493437	0	1	9156	2	0	next	hit	2223
Vp009	1113	Response	1	27502487	9050	1
Vp009	1114	Picture	MorphM7_10_orig.jpg ; MorphM7_10_LOWER.jpg	27502593	0	1	11147	2	0	next	hit	2225
Vp009	1114	Response	1	27513607	11014	1
Vp009	1115	Picture	MorphF7_10_orig.jpg ; MorphF7_00_LOWER.jpg	27513740	0	1	38035	184	0	next	hit	2227
Vp009	1115	Response	1	27551767	38027	1
Vp009	1116	Picture	MorphM3_00_orig.jpg ; MorphM3_00_LOWER.jpg	27551775	0	183	15177	184	0	next	incorrect	2229
Vp009	1116	Response	2	27566807	15032	1
Vp009	1117	Picture	MorphM7_04_orig.jpg ; MorphM7_10_LOWER.jpg	27566952	0	1	33142	168	0	next	hit	2231
Vp009	1117	Response	1	27600086	33134	2
Vp009	1118	Picture	MorphM1_05_orig.jpg ; MorphM1_00_LOWER.jpg	27600094	0	167	15824	168	0	next	incorrect	2233
Vp009	1118	Response	2	27615847	15753	1
Vp009	1119	Picture	MorphF1_01_orig.jpg ; MorphF1_00_LOWER.jpg	27615918	0	1	15924	2	0	next	incorrect	2235
Vp009	1119	Response	2	27631767	15849	1
Vp009	1120	Picture	MorphF4_08_orig.jpg ; MorphF4_00_LOWER.jpg	27631842	0	1	16057	2	0	next	hit	2237
Vp009	1120	Response	1	27647767	15925	1
Vp009	1121	Picture	MorphM8_06_orig.jpg ; MorphM8_10_LOWER.jpg	27647899	0	1	14596	3	0	next	hit	2239
Vp009	1121	Response	1	27662407	14508	1
Vp009	1122	Picture	MorphM6_02_orig.jpg ; MorphM6_10_LOWER.jpg	27662495	0	2	15526	3	0	next	incorrect	2241
Vp009	1122	Response	2	27677926	15431	1
Vp009	1123	Picture	MorphM2_04_orig.jpg ; MorphM2_00_LOWER.jpg	27678021	0	1	41109	163	0	next	incorrect	2243
Vp009	1123	Response	2	27719126	41105	1
Vp009	1124	Picture	MorphM1_02_orig.jpg ; MorphM1_10_LOWER.jpg	27719130	0	162	15023	163	0	next	incorrect	2245
Vp009	1124	Response	2	27734006	14876	1
Vp009	1125	Picture	MorphM10_00_orig.jpg ; MorphM10_00_LOWER.jpg	27734153	0	1	95278	2	0	next	incorrect	2247
Vp009	1125	Response	2	27829286	95133	1
Vp009	1126	Picture	MorphF9_03_orig.jpg ; MorphF9_00_LOWER.jpg	27829431	0	1	29326	2	0	next	hit	2249
Vp009	1126	Response	1	27858645	29214	1
Vp009	1127	Picture	MorphF5_02_orig.jpg ; MorphF5_10_LOWER.jpg	27858757	0	1	13403	2	0	next	incorrect	2251
Vp009	1127	Response	2	27872085	13328	1
Vp009	1128	Picture	MorphM4_06_orig.jpg ; MorphM4_10_LOWER.jpg	27872160	0	1	14597	2	0	next	incorrect	2253
Vp009	1128	Response	2	27886645	14485	1
Vp009	1129	Picture	MorphF5_08_orig.jpg ; MorphF5_10_LOWER.jpg	27886757	0	1	44188	2	0	next	hit	2255
Vp009	1129	Response	1	27930805	44048	1
Vp009	1130	Picture	MorphM6_01_orig.jpg ; MorphM6_00_LOWER.jpg	27930945	0	1	63696	2	0	next	hit	2257
Vp009	1130	Response	1	27994564	63619	1
Vp009	1131	Picture	MorphF10_08_orig.jpg ; MorphF10_10_LOWER.jpg	27994641	0	1	15924	2	0	next	hit	2259
Vp009	1131	Response	1	28010484	15843	1
Vp009	1132	Picture	MorphF9_01_orig.jpg ; MorphF9_10_LOWER.jpg	28010565	0	1	36625	2	0	next	hit	2261
Vp009	1132	Response	1	28047044	36479	1
Vp009	1133	Picture	MorphM1_03_orig.jpg ; MorphM1_00_LOWER.jpg	28047190	0	1	9942	145	0	next	incorrect	2263
Vp009	1133	Response	2	28057124	9934	1
Vp009	1134	Picture	MorphF6_07_orig.jpg ; MorphF6_00_LOWER.jpg	28057132	0	144	32480	319	0	next	hit	2265
Vp009	1134	Response	1	28089604	32472	1
Vp009	1135	Picture	MorphF4_04_orig.jpg ; MorphF4_00_LOWER.jpg	28089612	0	175	42319	362	0	next	hit	2267
Vp009	1135	Response	1	28131924	42312	1
Vp009	1136	Picture	MorphF10_10_orig.jpg ; MorphF10_10_LOWER.jpg	28131931	0	187	8240	361	0	next	hit	2269
Vp009	1136	Response	1	28140164	8233	1
Vp009	1137	Picture	MorphM2_02_orig.jpg ; MorphM2_00_LOWER.jpg	28140171	0	174	80323	175	0	next	incorrect	2271
Vp009	1137	Response	2	28220403	80232	1
Vp009	1138	Picture	MorphF3_01_orig.jpg ; MorphF3_10_LOWER.jpg	28220494	0	1	152471	3	0	next	incorrect	2273
Vp009	1138	Response	2	28372882	152388	1
Vp009	1139	Picture	MorphM2_02_orig.jpg ; MorphM2_10_LOWER.jpg	28372965	0	2	45251	3	0	next	incorrect	2275
Vp009	1139	Response	2	28418082	45117	1
Vp009	1140	Picture	MorphM9_05_orig.jpg ; MorphM9_10_LOWER.jpg	28418216	0	1	21231	3	0	next	incorrect	2277
Vp009	1140	Response	2	28439362	21146	1
Vp009	1141	Picture	MorphF4_01_orig.jpg ; MorphF4_00_LOWER.jpg	28439447	0	2	20834	3	0	next	incorrect	2279
Vp009	1141	Response	2	28460162	20715	1
Vp009	1142	Picture	MorphF10_01_orig.jpg ; MorphF10_00_LOWER.jpg	28460281	0	1	15791	2	0	next	hit	2281
Vp009	1142	Response	1	28476001	15720	1
Vp009	1143	Picture	MorphM2_08_orig.jpg ; MorphM2_10_LOWER.jpg	28476072	0	1	8977	182	0	next	hit	2283
Vp009	1143	Response	1	28485041	8969	1
Vp009	1144	Picture	MorphM4_03_orig.jpg ; MorphM4_00_LOWER.jpg	28485049	0	181	10928	182	0	next	incorrect	2285
Vp009	1144	Response	2	28495841	10792	1
Vp009	1145	Picture	MorphM7_06_orig.jpg ; MorphM7_10_LOWER.jpg	28495977	0	1	15632	161	0	next	hit	2287
Vp009	1145	Response	1	28511601	15624	1
Vp009	1146	Picture	MorphM6_06_orig.jpg ; MorphM6_10_LOWER.jpg	28511609	0	160	28557	161	0	next	hit	2289
Vp009	1146	Response	1	28540081	28472	1
Vp009	1147	Picture	MorphM7_02_orig.jpg ; MorphM7_00_LOWER.jpg	28540166	0	1	11523	156	0	next	hit	2291
Vp009	1147	Response	1	28551681	11515	1
Vp009	1148	Picture	MorphM1_01_orig.jpg ; MorphM1_00_LOWER.jpg	28551689	0	155	13292	156	0	next	incorrect	2293
Vp009	1148	Response	2	28564881	13192	1
Vp009	1149	Picture	MorphF3_03_orig.jpg ; MorphF3_10_LOWER.jpg	28564981	0	1	9108	183	0	next	incorrect	2295
Vp009	1149	Response	2	28574081	9100	1
Vp009	1150	Picture	MorphF10_08_orig.jpg ; MorphF10_00_LOWER.jpg	28574089	0	182	8275	183	0	next	hit	2297
Vp009	1150	Response	1	28582241	8152	1
Vp009	1151	Picture	MorphF3_06_orig.jpg ; MorphF3_10_LOWER.jpg	28582364	0	1	11678	2	0	next	incorrect	2299
Vp009	1151	Response	2	28593921	11557	1
Vp009	1152	Picture	MorphM6_06_orig.jpg ; MorphM6_00_LOWER.jpg	28594042	0	1	35802	161	0	next	incorrect	2301
Vp009	1152	Response	2	28629841	35799	1
Vp009	1153	Picture	MorphF2_03_orig.jpg ; MorphF2_00_LOWER.jpg	28629844	0	160	23764	309	0	next	hit	2303
Vp009	1153	Response	1	28653600	23756	1
Vp009	1154	Picture	MorphM1_04_orig.jpg ; MorphM1_10_LOWER.jpg	28653608	0	149	65038	150	0	next	hit	2305
Vp009	1154	Response	1	28718560	64952	1
Vp009	1155	Picture	MorphM3_07_orig.jpg ; MorphM3_10_LOWER.jpg	28718646	0	1	10881	2	0	next	hit	2307
Vp009	1155	Response	1	28729440	10794	1
Vp009	1156	Picture	MorphM10_08_orig.jpg ; MorphM10_10_LOWER.jpg	28729527	0	1	12560	181	0	next	hit	2309
Vp009	1156	Response	1	28742080	12553	1
Vp009	1157	Picture	MorphF8_03_orig.jpg ; MorphF8_10_LOWER.jpg	28742087	0	180	24560	350	0	next	incorrect	2311
Vp009	1157	Response	2	28766640	24553	1
Vp009	1158	Picture	MorphM7_08_orig.jpg ; MorphM7_00_LOWER.jpg	28766647	0	170	7334	171	0	next	hit	2313
Vp009	1158	Response	1	28773840	7193	1
Vp009	1159	Picture	MorphF3_10_orig.jpg ; MorphF3_10_LOWER.jpg	28773981	0	1	22957	2	0	next	incorrect	2315
Vp009	1159	Response	2	28796799	22818	1
Vp009	1160	Picture	MorphM5_07_orig.jpg ; MorphM5_10_LOWER.jpg	28796938	0	1	42331	2	0	next	incorrect	2317
Vp009	1160	Response	2	28839199	42261	1
Vp009	1161	Picture	MorphF9_00_orig.jpg ; MorphF9_00_LOWER.jpg	28839269	0	1	38178	174	0	next	hit	2319
Vp009	1161	Response	1	28877439	38170	1
Vp009	1162	Picture	MorphM6_02_orig.jpg ; MorphM6_00_LOWER.jpg	28877447	0	173	21139	174	0	next	incorrect	2321
Vp009	1162	Response	2	28898479	21032	1
Vp009	1163	Picture	MorphM4_09_orig.jpg ; MorphM4_00_LOWER.jpg	28898586	0	1	12460	148	0	next	incorrect	2323
Vp009	1163	Response	2	28911039	12453	1
Vp009	1164	Picture	MorphF5_05_orig.jpg ; MorphF5_10_LOWER.jpg	28911046	0	147	21360	299	0	next	hit	2325
Vp009	1164	Response	1	28932399	21353	1
Vp009	1165	Picture	MorphF6_05_orig.jpg ; MorphF6_00_LOWER.jpg	28932406	0	152	10103	153	0	next	hit	2327
Vp009	1165	Response	1	28942399	9993	1
Vp009	1166	Picture	MorphF7_09_orig.jpg ; MorphF7_00_LOWER.jpg	28942509	0	1	9657	165	0	next	incorrect	2329
Vp009	1166	Response	2	28952159	9650	1
Vp009	1167	Picture	MorphF2_00_orig.jpg ; MorphF2_10_LOWER.jpg	28952166	0	164	7680	344	0	next	incorrect	2331
Vp009	1167	Response	2	28959838	7672	2
Vp009	1168	Picture	MorphF10_09_orig.jpg ; MorphF10_10_LOWER.jpg	28959846	0	180	11436	336	0	next	hit	2333
Vp009	1168	Response	1	28971279	11433	1
Vp009	1169	Picture	MorphM8_07_orig.jpg ; MorphM8_10_LOWER.jpg	28971282	0	156	76855	157	0	next	hit	2335
Vp009	1169	Response	1	29047998	76716	1
Vp009	1170	Picture	MorphF4_03_orig.jpg ; MorphF4_00_LOWER.jpg	29048137	0	1	242028	150	0	next	hit	2337
Vp009	1170	Response	1	29290157	242020	1
Vp009	1171	Picture	MorphM1_06_orig.jpg ; MorphM1_00_LOWER.jpg	29290165	0	149	25891	150	0	next	incorrect	2339
Vp009	1171	Response	2	29315916	25751	1
Vp009	1172	Picture	MorphF3_09_orig.jpg ; MorphF3_00_LOWER.jpg	29316056	0	1	8626	2	0	next	incorrect	2341
Vp009	1172	Response	2	29324556	8500	1
Vp009	1173	Picture	MorphF1_06_orig.jpg ; MorphF1_10_LOWER.jpg	29324682	0	1	7803	161	0	next	hit	2343
Vp009	1173	Response	1	29332476	7794	1
Vp009	1174	Picture	MorphM9_09_orig.jpg ; MorphM9_10_LOWER.jpg	29332485	0	160	12898	161	0	next	hit	2345
Vp009	1174	Response	1	29345276	12791	1
Vp009	1175	Picture	MorphF4_01_orig.jpg ; MorphF4_10_LOWER.jpg	29345383	0	1	19507	2	0	next	hit	2347
Vp009	1175	Response	1	29364795	19412	2
Vp009	1176	Picture	MorphM1_02_orig.jpg ; MorphM1_00_LOWER.jpg	29364890	0	1	8359	3	0	next	incorrect	2349
Vp009	1176	Response	2	29373116	8226	1
Vp009	1177	Picture	MorphM8_00_orig.jpg ; MorphM8_10_LOWER.jpg	29373249	0	2	33441	3	0	next	incorrect	2351
Vp009	1177	Response	2	29406556	33307	1
Vp009	1178	Picture	MorphF3_02_orig.jpg ; MorphF3_00_LOWER.jpg	29406690	0	1	16985	2	0	next	incorrect	2353
Vp009	1178	Response	2	29423596	16906	1
Vp009	1179	Picture	MorphM1_07_orig.jpg ; MorphM1_10_LOWER.jpg	29423675	0	1	27049	157	0	next	incorrect	2355
Vp009	1179	Response	2	29450716	27041	1
Vp009	1180	Picture	MorphM4_07_orig.jpg ; MorphM4_10_LOWER.jpg	29450724	0	156	28552	157	0	next	hit	2357
Vp009	1180	Response	1	29479195	28471	1
Vp009	1181	Picture	MorphM6_00_orig.jpg ; MorphM6_10_LOWER.jpg	29479276	0	1	16057	2	0	next	incorrect	2359
Vp009	1181	Response	2	29495195	15919	1
Vp009	1182	Picture	MorphM8_10_orig.jpg ; MorphM8_10_LOWER.jpg	29495333	0	1	12075	2	0	next	hit	2361
Vp009	1182	Response	1	29507275	11942	1
Vp009	1183	Picture	MorphM5_03_orig.jpg ; MorphM5_10_LOWER.jpg	29507408	0	1	16675	180	0	next	hit	2363
Vp009	1183	Response	1	29524075	16667	1
Vp009	1184	Picture	MorphF4_05_orig.jpg ; MorphF4_00_LOWER.jpg	29524083	0	179	27911	181	0	next	incorrect	2365
Vp009	1184	Response	2	29551915	27832	1
Vp009	1185	Picture	MorphF7_04_orig.jpg ; MorphF7_00_LOWER.jpg	29551994	0	2	15209	188	0	next	hit	2367
Vp009	1185	Response	1	29567195	15201	1
Vp009	1186	Picture	MorphM10_10_orig.jpg ; MorphM10_10_LOWER.jpg	29567203	0	186	6687	187	0	next	hit	2369
Vp009	1186	Response	1	29573755	6552	1
Vp009	1187	Picture	MorphF8_10_orig.jpg ; MorphF8_10_LOWER.jpg	29573890	0	1	10085	3	0	next	hit	2371
Vp009	1187	Response	1	29583915	10025	1
Vp009	1188	Picture	MorphF5_00_orig.jpg ; MorphF5_00_LOWER.jpg	29583975	0	2	12827	181	0	next	incorrect	2373
Vp009	1188	Response	2	29596795	12820	1
Vp009	1189	Picture	MorphM8_08_orig.jpg ; MorphM8_00_LOWER.jpg	29596802	0	179	9600	180	0	next	hit	2375
Vp009	1189	Response	1	29606315	9513	1
Vp009	1190	Picture	MorphF2_10_orig.jpg ; MorphF2_00_LOWER.jpg	29606402	0	1	20302	3	0	next	hit	2377
Vp009	1190	Response	1	29626635	20233	1
Vp009	1191	Picture	MorphM3_03_orig.jpg ; MorphM3_00_LOWER.jpg	29626704	0	2	16721	3	0	next	hit	2379
Vp009	1191	Response	1	29643274	16570	1
Vp009	1192	Picture	MorphM6_10_orig.jpg ; MorphM6_10_LOWER.jpg	29643425	0	1	18417	162	0	next	hit	2381
Vp009	1192	Response	1	29661834	18409	1
Vp009	1193	Picture	MorphM8_05_orig.jpg ; MorphM8_10_LOWER.jpg	29661842	0	161	17013	162	0	next	hit	2383
Vp009	1193	Response	1	29678714	16872	1
Vp009	1194	Picture	MorphF4_06_orig.jpg ; MorphF4_10_LOWER.jpg	29678855	0	1	12341	2	0	next	incorrect	2385
Vp009	1194	Response	2	29691114	12259	1
Vp009	1195	Picture	MorphM7_06_orig.jpg ; MorphM7_00_LOWER.jpg	29691196	0	1	8726	167	0	next	hit	2387
Vp009	1195	Response	1	29699914	8718	1
Vp009	1196	Picture	MorphF7_08_orig.jpg ; MorphF7_10_LOWER.jpg	29699922	0	166	13680	320	0	next	hit	2389
Vp009	1196	Response	1	29713594	13672	1
Vp009	1197	Picture	MorphF8_04_orig.jpg ; MorphF8_00_LOWER.jpg	29713602	0	154	12316	333	0	next	hit	2391
Vp009	1197	Response	1	29725914	12312	1
Vp009	1198	Picture	MorphM3_09_orig.jpg ; MorphM3_00_LOWER.jpg	29725918	0	179	9069	180	0	next	hit	2393
Vp009	1198	Response	1	29734873	8955	2
Vp009	1199	Picture	MorphF5_05_orig.jpg ; MorphF5_00_LOWER.jpg	29734987	0	1	16322	2	0	next	hit	2395
Vp009	1199	Response	1	29751194	16207	1
Vp009	1200	Picture	MorphF8_03_orig.jpg ; MorphF8_00_LOWER.jpg	29751309	0	1	14995	2	0	next	incorrect	2397
Vp009	1200	Response	2	29766154	14845	1
Vp009	1201	Picture	MorphM10_07_orig.jpg ; MorphM10_00_LOWER.jpg	29766304	0	1	6337	167	0	next	hit	2399
Vp009	1201	Response	1	29772634	6330	1
Vp009	1202	Picture	MorphM3_05_orig.jpg ; MorphM3_10_LOWER.jpg	29772641	0	166	7680	349	0	next	hit	2401
Vp009	1202	Response	1	29780313	7672	1
Vp009	1203	Picture	MorphF2_00_orig.jpg ; MorphF2_00_LOWER.jpg	29780321	0	183	9736	184	0	next	incorrect	2403
Vp009	1203	Response	2	29789994	9673	1
Vp009	1204	Picture	MorphM6_07_orig.jpg ; MorphM6_10_LOWER.jpg	29790057	0	1	15791	2	0	next	incorrect	2405
Vp009	1204	Response	2	29805753	15696	1
Vp009	1205	Picture	MorphM2_06_orig.jpg ; MorphM2_10_LOWER.jpg	29805848	0	1	5673	168	0	next	hit	2407
Vp009	1205	Response	1	29811513	5665	1
Vp009	1206	Picture	MorphF6_07_orig.jpg ; MorphF6_10_LOWER.jpg	29811521	0	167	11578	168	0	next	hit	2409
Vp009	1206	Response	1	29823033	11512	1
Vp009	1207	Picture	MorphM1_01_orig.jpg ; MorphM1_10_LOWER.jpg	29823099	0	1	15383	145	0	next	incorrect	2411
Vp009	1207	Response	2	29838473	15374	1
Vp009	1208	Picture	MorphF3_09_orig.jpg ; MorphF3_10_LOWER.jpg	29838482	0	144	12616	145	0	next	incorrect	2413
Vp009	1208	Response	2	29850953	12471	1
Vp009	1209	Picture	MorphM5_02_orig.jpg ; MorphM5_00_LOWER.jpg	29851098	0	1	11943	2	0	next	hit	2415
Vp009	1209	Response	1	29862952	11854	2
Vp009	1210	Picture	MorphF8_02_orig.jpg ; MorphF8_10_LOWER.jpg	29863041	0	1	8880	146	0	next	hit	2417
Vp009	1210	Response	1	29871913	8872	1
Vp009	1211	Picture	MorphF5_00_orig.jpg ; MorphF5_10_LOWER.jpg	29871921	0	145	12219	146	0	next	incorrect	2419
Vp009	1211	Response	2	29884073	12152	1
Vp009	1212	Picture	MorphM10_06_orig.jpg ; MorphM10_00_LOWER.jpg	29884140	0	1	12076	2	0	next	hit	2421
Vp009	1212	Response	1	29896073	11933	1
Vp009	1213	Picture	MorphF2_10_orig.jpg ; MorphF2_10_LOWER.jpg	29896216	0	1	8744	149	0	next	hit	2423
Vp009	1213	Response	1	29904953	8737	1
Vp009	1214	Picture	MorphM3_09_orig.jpg ; MorphM3_10_LOWER.jpg	29904960	0	148	6880	316	0	next	hit	2425
Vp009	1214	Response	1	29911833	6873	1
Vp009	1215	Picture	MorphF3_02_orig.jpg ; MorphF3_10_LOWER.jpg	29911840	0	168	10880	337	0	next	incorrect	2427
Vp009	1215	Response	2	29922713	10873	1
Vp009	1216	Picture	MorphM8_03_orig.jpg ; MorphM8_10_LOWER.jpg	29922720	0	169	28000	338	0	next	hit	2429
Vp009	1216	Response	1	29950713	27993	1
Vp009	1217	Picture	MorphM2_00_orig.jpg ; MorphM2_00_LOWER.jpg	29950720	0	169	14880	320	0	next	incorrect	2431
Vp009	1217	Response	2	29965592	14872	1
Vp009	1218	Picture	MorphF10_10_orig.jpg ; MorphF10_00_LOWER.jpg	29965600	0	151	6918	152	0	next	hit	2433
Vp009	1218	Response	1	29972392	6792	1
Vp009	1219	Picture	MorphM1_07_orig.jpg ; MorphM1_00_LOWER.jpg	29972518	0	1	25080	2	0	next	hit	2435
Vp009	1219	Response	1	29997512	24994	1
Vp009	1220	Picture	MorphF7_03_orig.jpg ; MorphF7_00_LOWER.jpg	29997598	0	1	12322	154	0	next	incorrect	2437
Vp009	1220	Response	2	30009912	12314	1
Vp009	1221	Picture	MorphF2_04_orig.jpg ; MorphF2_00_LOWER.jpg	30009920	0	153	6521	154	0	next	hit	2439
Vp009	1221	Response	1	30016312	6392	1
Vp009	1222	Picture	MorphM10_04_orig.jpg ; MorphM10_10_LOWER.jpg	30016441	0	1	8199	163	0	next	hit	2441
Vp009	1222	Response	1	30024632	8191	1
Vp009	1223	Picture	MorphM5_02_orig.jpg ; MorphM5_10_LOWER.jpg	30024640	0	162	9981	163	0	next	hit	2443
Vp009	1223	Response	1	30034472	9832	1
Vp009	1224	Picture	MorphF8_08_orig.jpg ; MorphF8_00_LOWER.jpg	30034621	0	1	19619	155	0	next	hit	2445
Vp009	1224	Response	1	30054232	19611	1
Vp009	1225	Picture	MorphM7_07_orig.jpg ; MorphM7_00_LOWER.jpg	30054240	0	154	7053	155	0	next	hit	2447
Vp009	1225	Response	1	30061191	6951	2
Vp009	1226	Picture	MorphF10_04_orig.jpg ; MorphF10_00_LOWER.jpg	30061293	0	1	6768	2	0	next	hit	2449
Vp009	1226	Response	1	30067912	6619	1
Vp009	1227	Picture	MorphF3_03_orig.jpg ; MorphF3_00_LOWER.jpg	30068061	0	1	9554	2	0	next	incorrect	2451
Vp009	1227	Response	2	30077512	9451	1
Vp009	1228	Picture	MorphF2_05_orig.jpg ; MorphF2_00_LOWER.jpg	30077615	0	1	35564	2	0	next	hit	2453
Vp009	1228	Response	1	30113112	35497	1
Vp009	1229	Picture	MorphM6_10_orig.jpg ; MorphM6_00_LOWER.jpg	30113179	0	1	7696	2	0	next	hit	2455
Vp009	1229	Response	1	30120791	7612	1
Vp009	1230	Picture	MorphM8_06_orig.jpg ; MorphM8_00_LOWER.jpg	30120875	0	1	14862	2	0	next	incorrect	2457
Vp009	1230	Response	2	30135671	14796	1
Vp009	1231	Picture	MorphF10_07_orig.jpg ; MorphF10_10_LOWER.jpg	30135737	0	1	15261	2	0	next	hit	2459
Vp009	1231	Response	1	30150871	15134	1
Vp009	1232	Picture	MorphF3_06_orig.jpg ; MorphF3_00_LOWER.jpg	30150998	0	1	15127	3	0	next	incorrect	2461
Vp009	1232	Response	2	30165991	14993	1
Vp009	1233	Picture	MorphF8_00_orig.jpg ; MorphF8_10_LOWER.jpg	30166125	0	2	8994	166	0	next	incorrect	2463
Vp009	1233	Response	2	30175111	8986	1
Vp009	1234	Picture	MorphM7_02_orig.jpg ; MorphM7_10_LOWER.jpg	30175119	0	164	10911	165	0	next	incorrect	2465
Vp009	1234	Response	2	30185911	10792	1
Vp009	1235	Picture	MorphM5_07_orig.jpg ; MorphM5_00_LOWER.jpg	30186030	0	1	22426	2	0	next	hit	2467
Vp009	1235	Response	1	30208391	22361	1
Vp009	1236	Picture	MorphF1_09_orig.jpg ; MorphF1_00_LOWER.jpg	30208456	0	1	24019	2	0	next	hit	2469
Vp009	1236	Response	1	30232391	23935	1
Vp009	1237	Picture	MorphF6_08_orig.jpg ; MorphF6_00_LOWER.jpg	30232475	0	1	14862	2	0	next	hit	2471
Vp009	1237	Response	1	30247191	14716	1
Vp009	1238	Picture	MorphM6_08_orig.jpg ; MorphM6_10_LOWER.jpg	30247337	0	1	12076	2	0	next	incorrect	2473
Vp009	1238	Response	2	30259351	12014	1
Vp009	1239	Picture	MorphM4_06_orig.jpg ; MorphM4_00_LOWER.jpg	30259413	0	1	7696	2	0	next	incorrect	2475
Vp009	1239	Response	2	30267031	7618	1
Vp009	1240	Picture	MorphM1_09_orig.jpg ; MorphM1_00_LOWER.jpg	30267109	0	1	7299	2	0	next	hit	2477
Vp009	1240	Response	1	30274311	7202	1
Vp009	1241	Picture	MorphF5_06_orig.jpg ; MorphF5_00_LOWER.jpg	30274408	0	1	17781	2	0	next	hit	2479
Vp009	1241	Response	1	30292070	17662	1
Vp009	1242	Picture	MorphM4_08_orig.jpg ; MorphM4_10_LOWER.jpg	30292189	0	1	11678	2	0	next	hit	2481
Vp009	1242	Response	1	30303750	11561	1
Vp009	1243	Picture	MorphF10_01_orig.jpg ; MorphF10_10_LOWER.jpg	30303867	0	1	13004	2	0	next	hit	2483
Vp009	1243	Response	1	30316790	12923	1
Vp009	1244	Picture	MorphM8_00_orig.jpg ; MorphM8_00_LOWER.jpg	30316871	0	1	14167	167	0	next	hit	2485
Vp009	1244	Response	1	30331030	14159	1
Vp009	1245	Picture	MorphF6_04_orig.jpg ; MorphF6_10_LOWER.jpg	30331038	0	166	13120	349	0	next	hit	2487
Vp009	1245	Response	1	30344150	13112	1
Vp009	1246	Picture	MorphM3_10_orig.jpg ; MorphM3_10_LOWER.jpg	30344158	0	183	6400	336	0	next	incorrect	2489
Vp009	1246	Response	2	30350550	6392	1
Vp009	1247	Picture	MorphM9_06_orig.jpg ; MorphM9_00_LOWER.jpg	30350558	0	153	24037	154	0	next	incorrect	2491
Vp009	1247	Response	2	30374470	23912	1
Vp009	1248	Picture	MorphM2_01_orig.jpg ; MorphM2_10_LOWER.jpg	30374595	0	1	11413	2	0	next	hit	2493
Vp009	1248	Response	1	30385910	11315	1
Vp009	1249	Picture	MorphM5_04_orig.jpg ; MorphM5_00_LOWER.jpg	30386008	0	1	9156	2	0	next	hit	2495
Vp009	1249	Response	1	30395030	9022	1
Vp009	1250	Picture	MorphM7_09_orig.jpg ; MorphM7_10_LOWER.jpg	30395164	0	1	7298	2	0	next	hit	2497
Vp009	1250	Response	1	30402390	7226	1
Vp009	1251	Picture	MorphF6_01_orig.jpg ; MorphF6_00_LOWER.jpg	30402462	0	1	15215	180	0	next	incorrect	2499
Vp009	1251	Response	2	30417670	15208	1
Vp009	1252	Picture	MorphF4_03_orig.jpg ; MorphF4_10_LOWER.jpg	30417677	0	179	10661	181	0	next	incorrect	2501
Vp009	1252	Response	2	30428230	10553	1
Vp009	1253	Picture	MorphM7_05_orig.jpg ; MorphM7_10_LOWER.jpg	30428338	0	2	12607	3	0	next	hit	2503
Vp009	1253	Response	1	30440870	12532	1
Vp009	1254	Picture	MorphM3_06_orig.jpg ; MorphM3_10_LOWER.jpg	30440945	0	1	10172	180	0	next	hit	2505
Vp009	1254	Response	1	30451109	10164	1
Vp009	1255	Picture	MorphF2_02_orig.jpg ; MorphF2_10_LOWER.jpg	30451117	0	179	11440	331	0	next	incorrect	2507
Vp009	1255	Response	2	30462549	11432	1
Vp009	1256	Picture	MorphM3_02_orig.jpg ; MorphM3_00_LOWER.jpg	30462557	0	152	7051	153	0	next	hit	2509
Vp009	1256	Response	1	30469429	6872	1
Vp009	1257	Picture	MorphM5_00_orig.jpg ; MorphM5_10_LOWER.jpg	30469608	0	1	9554	2	0	next	incorrect	2511
Vp009	1257	Response	2	30479029	9421	1
Vp009	1258	Picture	MorphF1_10_orig.jpg ; MorphF1_10_LOWER.jpg	30479162	0	1	8095	2	0	next	incorrect	2513
Vp009	1258	Response	2	30487109	7947	1
Vp009	1259	Picture	MorphF5_09_orig.jpg ; MorphF5_10_LOWER.jpg	30487257	0	1	7380	186	0	next	hit	2515
Vp009	1259	Response	1	30494629	7372	1
Vp009	1260	Picture	MorphF2_06_orig.jpg ; MorphF2_10_LOWER.jpg	30494637	0	185	40789	187	0	next	hit	2517
Vp009	1260	Response	1	30535349	40712	1
Vp009	1261	Picture	MorphF5_04_orig.jpg ; MorphF5_00_LOWER.jpg	30535426	0	2	9422	3	0	next	hit	2519
Vp009	1261	Response	1	30544709	9283	1
Vp009	1262	Picture	MorphF7_01_orig.jpg ; MorphF7_10_LOWER.jpg	30544848	0	1	18976	2	0	next	hit	2521
Vp009	1262	Response	1	30563749	18901	1
Vp009	1263	Picture	MorphM4_05_orig.jpg ; MorphM4_00_LOWER.jpg	30563824	0	1	12208	2	0	next	incorrect	2523
Vp009	1263	Response	2	30575909	12085	1
Vp009	1264	Picture	MorphM9_02_orig.jpg ; MorphM9_00_LOWER.jpg	30576032	0	1	10484	2	0	next	incorrect	2525
Vp009	1264	Response	2	30586389	10357	1
Vp009	1265	Picture	MorphM4_02_orig.jpg ; MorphM4_00_LOWER.jpg	30586516	0	1	13880	188	0	next	incorrect	2527
Vp009	1265	Response	2	30600388	13872	2
Vp009	1266	Picture	MorphM7_09_orig.jpg ; MorphM7_00_LOWER.jpg	30600396	0	187	7882	188	0	next	hit	2529
Vp009	1266	Response	1	30608148	7752	1
Vp009	1267	Picture	MorphM9_05_orig.jpg ; MorphM9_00_LOWER.jpg	30608278	0	1	8626	2	0	next	incorrect	2531
Vp009	1267	Response	2	30616788	8510	1
Vp009	1268	Picture	MorphF8_00_orig.jpg ; MorphF8_00_LOWER.jpg	30616904	0	1	11492	187	0	next	incorrect	2533
Vp009	1268	Response	2	30628388	11484	1
Vp009	1269	Picture	MorphF2_05_orig.jpg ; MorphF2_10_LOWER.jpg	30628396	0	186	18480	337	0	next	incorrect	2535
Vp009	1269	Response	2	30646868	18472	1
Vp009	1270	Picture	MorphF6_10_orig.jpg ; MorphF6_10_LOWER.jpg	30646876	0	151	25496	152	0	next	hit	2537
Vp009	1270	Response	1	30672228	25352	1
Vp009	1271	Picture	MorphF7_05_orig.jpg ; MorphF7_10_LOWER.jpg	30672372	0	1	11943	2	0	next	hit	2539
Vp009	1271	Response	1	30684228	11856	1
Vp009	1272	Picture	MorphM4_09_orig.jpg ; MorphM4_10_LOWER.jpg	30684315	0	1	9921	166	0	next	hit	2541
Vp009	1272	Response	1	30694228	9913	1
Vp009	1273	Picture	MorphM6_00_orig.jpg ; MorphM6_00_LOWER.jpg	30694236	0	165	19538	166	0	next	hit	2543
Vp009	1273	Response	1	30713668	19432	1
Vp009	1274	Picture	MorphF5_04_orig.jpg ; MorphF5_10_LOWER.jpg	30713774	0	1	38615	2	0	next	incorrect	2545
Vp009	1274	Response	2	30752308	38534	1
Vp009	1275	Picture	MorphF7_02_orig.jpg ; MorphF7_10_LOWER.jpg	30752389	0	1	9422	2	0	next	hit	2547
Vp009	1275	Response	1	30761668	9279	1
Vp009	1276	Picture	MorphM3_01_orig.jpg ; MorphM3_00_LOWER.jpg	30761811	0	1	5440	3	0	next	hit	2549
Vp009	1276	Response	1	30767187	5376	1
Vp009	1277	Picture	MorphF7_08_orig.jpg ; MorphF7_00_LOWER.jpg	30767251	0	2	14424	176	0	next	hit	2551
Vp009	1277	Response	1	30781667	14416	1
Vp009	1278	Picture	MorphM10_09_orig.jpg ; MorphM10_10_LOWER.jpg	30781675	0	174	15168	175	0	next	hit	2553
Vp009	1278	Response	1	30796707	15032	1
Vp009	1279	Picture	MorphF4_09_orig.jpg ; MorphF4_10_LOWER.jpg	30796843	0	1	13536	2	0	next	hit	2555
Vp009	1279	Response	1	30810307	13464	1
Vp009	1280	Picture	MorphM8_02_orig.jpg ; MorphM8_10_LOWER.jpg	30810379	0	1	20170	2	0	next	incorrect	2557
Vp009	1280	Response	2	30830467	20088	1
Vp009	1281	Picture	MorphM5_01_orig.jpg ; MorphM5_00_LOWER.jpg	30830549	0	1	9156	2	0	next	hit	2559
Vp009	1281	Response	1	30839587	9038	1
Vp009	1282	Picture	MorphF8_08_orig.jpg ; MorphF8_10_LOWER.jpg	30839705	0	1	13535	2	0	next	hit	2561
Vp009	1282	Response	1	30853107	13402	1
Vp009	1283	Picture	MorphF10_02_orig.jpg ; MorphF10_10_LOWER.jpg	30853240	0	1	5972	2	0	next	hit	2563
Vp009	1283	Response	1	30859107	5867	1
Vp009	1284	Picture	MorphM7_05_orig.jpg ; MorphM7_00_LOWER.jpg	30859212	0	1	7262	171	0	next	hit	2565
Vp009	1284	Response	1	30866467	7255	1
Vp009	1285	Picture	MorphF7_06_orig.jpg ; MorphF7_00_LOWER.jpg	30866474	0	170	12775	171	0	next	incorrect	2567
Vp009	1285	Response	2	30879106	12632	2
Vp009	1286	Picture	MorphM5_05_orig.jpg ; MorphM5_10_LOWER.jpg	30879249	0	1	10218	2	0	next	incorrect	2569
Vp009	1286	Response	2	30889347	10098	1
Vp009	1287	Picture	MorphM9_02_orig.jpg ; MorphM9_10_LOWER.jpg	30889467	0	1	9807	148	0	next	hit	2571
Vp009	1287	Response	1	30899267	9800	1
Vp009	1288	Picture	MorphF3_04_orig.jpg ; MorphF3_00_LOWER.jpg	30899274	0	147	16160	323	0	next	hit	2573
Vp009	1288	Response	1	30915427	16153	1
Vp009	1289	Picture	MorphF9_08_orig.jpg ; MorphF9_10_LOWER.jpg	30915434	0	176	11189	177	0	next	hit	2575
Vp009	1289	Response	1	30926547	11113	1
Vp009	1290	Picture	MorphM5_10_orig.jpg ; MorphM5_10_LOWER.jpg	30926623	0	1	15260	2	0	next	hit	2577
Vp009	1290	Response	1	30941746	15123	1
Vp009	1291	Picture	MorphF2_07_orig.jpg ; MorphF2_10_LOWER.jpg	30941883	0	1	7299	2	0	next	incorrect	2579
Vp009	1291	Response	2	30949106	7223	1
Vp009	1292	Picture	MorphF10_00_orig.jpg ; MorphF10_00_LOWER.jpg	30949182	0	1	7696	2	0	next	hit	2581
Vp009	1292	Response	1	30956786	7604	1
Vp009	1293	Picture	MorphM2_08_orig.jpg ; MorphM2_00_LOWER.jpg	30956878	0	1	11810	2	0	next	incorrect	2583
Vp009	1293	Response	2	30968546	11668	1
Vp009	1294	Picture	MorphM7_00_orig.jpg ; MorphM7_10_LOWER.jpg	30968688	0	1	14332	2	0	next	hit	2585
Vp009	1294	Response	1	30982946	14258	1
Vp009	1295	Picture	MorphF10_00_orig.jpg ; MorphF10_10_LOWER.jpg	30983020	0	1	6733	169	0	next	hit	2587
Vp009	1295	Response	1	30989746	6726	1
Vp009	1296	Picture	MorphF1_07_orig.jpg ; MorphF1_10_LOWER.jpg	30989753	0	168	13121	352	0	next	hit	2589
Vp009	1296	Response	1	31002866	13113	1
Vp009	1297	Picture	MorphM2_09_orig.jpg ; MorphM2_00_LOWER.jpg	31002874	0	184	15444	185	0	next	hit	2591
Vp009	1297	Response	1	31018226	15352	1
Vp009	1298	Picture	MorphM5_05_orig.jpg ; MorphM5_00_LOWER.jpg	31018318	0	1	16853	2	0	next	hit	2593
Vp009	1298	Response	1	31035106	16788	1
Vp009	1299	Picture	MorphF1_03_orig.jpg ; MorphF1_00_LOWER.jpg	31035171	0	1	16720	2	0	next	incorrect	2595
Vp009	1299	Response	2	31051826	16655	1
Vp009	1300	Picture	MorphF6_04_orig.jpg ; MorphF6_00_LOWER.jpg	31051891	0	1	8492	2	0	next	incorrect	2597
Vp009	1300	Response	2	31060306	8415	1
Vp009	1301	Picture	MorphF10_06_orig.jpg ; MorphF10_10_LOWER.jpg	31060383	0	1	7166	2	0	next	hit	2599
Vp009	1301	Response	1	31067426	7043	1
Vp009	1302	Picture	MorphF3_05_orig.jpg ; MorphF3_00_LOWER.jpg	31067549	0	1	13668	2	0	next	incorrect	2601
Vp009	1302	Response	2	31081106	13557	1
Vp009	1303	Picture	MorphF2_09_orig.jpg ; MorphF2_00_LOWER.jpg	31081217	0	1	13657	146	0	next	incorrect	2603
Vp009	1303	Response	2	31094866	13649	1
Vp009	1304	Picture	MorphF7_06_orig.jpg ; MorphF7_10_LOWER.jpg	31094874	0	145	7309	146	0	next	hit	2605
Vp009	1304	Response	1	31102065	7191	1
Vp009	1305	Picture	MorphM8_01_orig.jpg ; MorphM8_10_LOWER.jpg	31102183	0	1	14290	177	0	next	incorrect	2607
Vp009	1305	Response	2	31116465	14282	1
Vp009	1306	Picture	MorphF9_06_orig.jpg ; MorphF9_00_LOWER.jpg	31116473	0	176	25122	177	0	next	incorrect	2609
Vp009	1306	Response	2	31141505	25032	1
Vp009	1307	Picture	MorphM6_09_orig.jpg ; MorphM6_00_LOWER.jpg	31141595	0	1	13668	2	0	next	hit	2611
Vp009	1307	Response	1	31155185	13590	1
Vp009	1308	Picture	MorphM4_05_orig.jpg ; MorphM4_10_LOWER.jpg	31155263	0	1	9554	2	0	next	hit	2613
Vp009	1308	Response	1	31164705	9442	1
Vp009	1309	Picture	MorphF1_04_orig.jpg ; MorphF1_10_LOWER.jpg	31164817	0	1	6503	2	0	next	hit	2615
Vp009	1309	Response	1	31171185	6368	1
Vp009	1310	Picture	MorphF5_03_orig.jpg ; MorphF5_10_LOWER.jpg	31171320	0	1	7393	172	0	next	incorrect	2617
Vp009	1310	Response	2	31178705	7385	1
Vp009	1311	Picture	MorphM4_01_orig.jpg ; MorphM4_10_LOWER.jpg	31178713	0	171	5346	172	0	next	hit	2619
Vp009	1311	Response	1	31183985	5272	1
Vp009	1312	Picture	MorphF9_08_orig.jpg ; MorphF9_00_LOWER.jpg	31184059	0	1	7933	163	0	next	hit	2621
Vp009	1312	Response	1	31191985	7926	1
Vp009	1313	Picture	MorphM8_09_orig.jpg ; MorphM8_00_LOWER.jpg	31191992	0	162	9040	308	0	next	hit	2623
Vp009	1313	Response	1	31201025	9033	1
Vp009	1314	Picture	MorphF8_09_orig.jpg ; MorphF8_00_LOWER.jpg	31201032	0	146	6080	316	0	next	hit	2625
Vp009	1314	Response	1	31207105	6073	1
Vp009	1315	Picture	MorphM10_05_orig.jpg ; MorphM10_00_LOWER.jpg	31207112	0	170	6937	171	0	next	hit	2627
Vp009	1315	Response	1	31213905	6793	1
Vp009	1316	Picture	MorphM1_08_orig.jpg ; MorphM1_00_LOWER.jpg	31214049	0	1	33943	162	0	next	incorrect	2629
Vp009	1316	Response	2	31247985	33936	1
Vp009	1317	Picture	MorphF4_07_orig.jpg ; MorphF4_10_LOWER.jpg	31247992	0	161	22960	319	0	next	incorrect	2631
Vp009	1317	Response	2	31270944	22952	1
Vp009	1318	Picture	MorphF9_04_orig.jpg ; MorphF9_10_LOWER.jpg	31270952	0	158	8517	159	0	next	hit	2633
Vp009	1318	Response	1	31279344	8392	1
Vp009	1319	Picture	MorphM4_03_orig.jpg ; MorphM4_10_LOWER.jpg	31279469	0	1	11014	2	0	next	incorrect	2635
Vp009	1319	Response	2	31290384	10915	1
Vp009	1320	Picture	MorphF7_00_orig.jpg ; MorphF7_00_LOWER.jpg	31290483	0	1	13270	2	0	next	hit	2637
Vp009	1320	Response	1	31303664	13181	1
Vp009	1321	Picture	MorphM6_01_orig.jpg ; MorphM6_10_LOWER.jpg	31303753	0	1	10351	2	0	next	incorrect	2639
Vp009	1321	Response	2	31313984	10231	1
Vp009	1322	Picture	MorphF6_00_orig.jpg ; MorphF6_00_LOWER.jpg	31314104	0	1	6207	164	0	next	incorrect	2641
Vp009	1322	Response	2	31320304	6200	1
Vp009	1323	Picture	MorphF9_10_orig.jpg ; MorphF9_00_LOWER.jpg	31320311	0	163	9716	165	0	next	hit	2643
Vp009	1323	Response	1	31329904	9593	1
Vp009	1324	Picture	MorphF7_03_orig.jpg ; MorphF7_10_LOWER.jpg	31330027	0	2	8759	3	0	next	incorrect	2645
Vp009	1324	Response	2	31338704	8677	1
Vp009	1325	Picture	MorphM5_06_orig.jpg ; MorphM5_00_UPPER.jpg	31338786	0	1	49231	2	0	next	incorrect	2647
Vp009	1325	Response	2	31387904	49118	1
Vp009	1326	Picture	MorphF1_09_orig.jpg ; MorphF1_00_UPPER.jpg	31388017	0	1	9254	170	0	next	incorrect	2649
Vp009	1326	Response	2	31397264	9247	1
Vp009	1327	Picture	MorphM9_09_orig.jpg ; MorphM9_10_UPPER.jpg	31397271	0	169	7333	170	0	next	hit	2651
Vp009	1327	Response	1	31404544	7273	1
Vp009	1328	Picture	MorphM6_04_orig.jpg ; MorphM6_10_UPPER.jpg	31404604	0	1	7387	179	0	next	hit	2653
Vp009	1328	Response	1	31411984	7380	1
Vp009	1329	Picture	MorphM2_05_orig.jpg ; MorphM2_10_UPPER.jpg	31411991	0	178	7210	179	0	next	hit	2655
Vp009	1329	Response	1	31419104	7113	1
Vp009	1330	Picture	MorphM9_05_orig.jpg ; MorphM9_00_UPPER.jpg	31419201	0	1	18790	56	0	next	hit	2657
Vp009	1330	Response	1	31437983	18782	1
Vp009	1331	Picture	MorphM4_03_orig.jpg ; MorphM4_10_UPPER.jpg	31437991	0	55	9873	56	0	next	incorrect	2659
Vp009	1331	Response	2	31447743	9752	1
Vp009	1332	Picture	MorphF6_06_orig.jpg ; MorphF6_00_UPPER.jpg	31447864	0	1	7407	159	0	next	hit	2661
Vp009	1332	Response	1	31455263	7399	1
Vp009	1333	Picture	MorphM5_01_orig.jpg ; MorphM5_10_UPPER.jpg	31455271	0	158	8252	159	0	next	hit	2663
Vp009	1333	Response	1	31463423	8152	1
Vp009	1334	Picture	MorphF7_01_orig.jpg ; MorphF7_10_UPPER.jpg	31463523	0	1	7033	2	0	next	hit	2665
Vp009	1334	Response	1	31470463	6940	1
Vp009	1335	Picture	MorphM3_07_orig.jpg ; MorphM3_00_UPPER.jpg	31470556	0	1	6369	2	0	next	hit	2667
Vp009	1335	Response	1	31476863	6307	1
Vp009	1336	Picture	MorphM9_06_orig.jpg ; MorphM9_00_UPPER.jpg	31476925	0	1	12341	2	0	next	hit	2669
Vp009	1336	Response	1	31489183	12258	1
Vp009	1337	Picture	MorphM7_02_orig.jpg ; MorphM7_10_UPPER.jpg	31489266	0	1	14995	2	0	next	hit	2671
Vp009	1337	Response	1	31504143	14877	1
Vp009	1338	Picture	MorphF8_03_orig.jpg ; MorphF8_10_UPPER.jpg	31504261	0	1	17090	163	0	next	hit	2673
Vp009	1338	Response	1	31521343	17082	1
Vp009	1339	Picture	MorphF7_01_orig.jpg ; MorphF7_00_UPPER.jpg	31521351	0	162	8654	163	0	next	hit	2675
Vp009	1339	Response	1	31529903	8552	1
Vp009	1340	Picture	MorphF8_03_orig.jpg ; MorphF8_00_UPPER.jpg	31530005	0	1	23487	2	0	next	incorrect	2677
Vp009	1340	Response	2	31553423	23418	1
Vp009	1341	Picture	MorphM10_02_orig.jpg ; MorphM10_10_UPPER.jpg	31553492	0	1	6901	2	0	next	hit	2679
Vp009	1341	Response	1	31560303	6811	1
Vp009	1342	Picture	MorphM4_09_orig.jpg ; MorphM4_10_UPPER.jpg	31560393	0	1	16322	2	0	next	hit	2681
Vp009	1342	Response	1	31576623	16230	1
Vp009	1343	Picture	MorphF6_07_orig.jpg ; MorphF6_10_UPPER.jpg	31576715	0	1	11412	2	0	next	hit	2683
Vp009	1343	Response	1	31588062	11347	1
Vp009	1344	Picture	MorphF5_03_orig.jpg ; MorphF5_00_UPPER.jpg	31588127	0	1	27303	168	0	next	incorrect	2685
Vp009	1344	Response	2	31615422	27295	1
Vp009	1345	Picture	MorphF4_01_orig.jpg ; MorphF4_00_UPPER.jpg	31615430	0	167	37719	168	0	next	incorrect	2687
Vp009	1345	Response	2	31653022	37592	1
Vp009	1346	Picture	MorphF3_02_orig.jpg ; MorphF3_00_UPPER.jpg	31653149	0	1	7829	3	0	next	incorrect	2689
Vp009	1346	Response	2	31660862	7713	1
Vp009	1347	Picture	MorphM5_07_orig.jpg ; MorphM5_00_UPPER.jpg	31660978	0	2	9011	149	0	next	hit	2691
Vp009	1347	Response	1	31669982	9004	1
Vp009	1348	Picture	MorphF9_02_orig.jpg ; MorphF9_00_UPPER.jpg	31669989	0	147	54552	148	0	next	incorrect	2693
Vp009	1348	Response	2	31724462	54473	1
Vp009	1349	Picture	MorphM8_01_orig.jpg ; MorphM8_00_UPPER.jpg	31724541	0	1	14168	166	0	next	hit	2695
Vp009	1349	Response	1	31738702	14161	1
Vp009	1350	Picture	MorphM4_03_orig.jpg ; MorphM4_00_UPPER.jpg	31738709	0	165	60542	166	0	next	incorrect	2697
Vp009	1350	Response	2	31799101	60392	1
Vp009	1351	Picture	MorphF4_04_orig.jpg ; MorphF4_00_UPPER.jpg	31799251	0	1	17218	167	0	next	incorrect	2699
Vp009	1351	Response	2	31816461	17210	1
Vp009	1352	Picture	MorphF2_08_orig.jpg ; MorphF2_10_UPPER.jpg	31816469	0	166	11179	167	0	next	hit	2701
Vp009	1352	Response	1	31827581	11112	1
Vp009	1353	Picture	MorphM6_03_orig.jpg ; MorphM6_10_UPPER.jpg	31827648	0	1	6237	2	0	next	hit	2703
Vp009	1353	Response	1	31833821	6173	1
Vp009	1354	Picture	MorphF3_09_orig.jpg ; MorphF3_10_UPPER.jpg	31833885	0	1	7166	2	0	next	incorrect	2705
Vp009	1354	Response	2	31840941	7056	1
Vp009	1355	Picture	MorphF4_00_orig.jpg ; MorphF4_00_UPPER.jpg	31841051	0	1	18137	177	0	next	incorrect	2707
Vp009	1355	Response	2	31859181	18130	1
Vp009	1356	Picture	MorphF7_02_orig.jpg ; MorphF7_00_UPPER.jpg	31859188	0	176	14109	177	0	next	incorrect	2709
Vp009	1356	Response	2	31873181	13993	1
Vp009	1357	Picture	MorphM8_01_orig.jpg ; MorphM8_10_UPPER.jpg	31873297	0	1	10483	2	0	next	hit	2711
Vp009	1357	Response	1	31883661	10364	1
Vp009	1358	Picture	MorphM2_08_orig.jpg ; MorphM2_10_UPPER.jpg	31883780	0	1	10350	3	0	next	incorrect	2713
Vp009	1358	Response	2	31894061	10281	1
Vp009	1359	Picture	MorphM3_10_orig.jpg ; MorphM3_00_UPPER.jpg	31894130	0	2	16190	3	0	next	incorrect	2715
Vp009	1359	Response	2	31910221	16091	1
Vp009	1360	Picture	MorphF7_05_orig.jpg ; MorphF7_00_UPPER.jpg	31910320	0	1	9908	179	0	next	incorrect	2717
Vp009	1360	Response	2	31920220	9900	1
Vp009	1361	Picture	MorphM1_10_orig.jpg ; MorphM1_10_UPPER.jpg	31920228	0	178	9440	337	0	next	incorrect	2719
Vp009	1361	Response	2	31929660	9432	1
Vp009	1362	Picture	MorphF4_03_orig.jpg ; MorphF4_10_UPPER.jpg	31929668	0	159	16746	160	0	next	hit	2721
Vp009	1362	Response	1	31946300	16632	1
Vp009	1363	Picture	MorphM2_02_orig.jpg ; MorphM2_00_UPPER.jpg	31946414	0	1	5839	2	0	next	hit	2723
Vp009	1363	Response	1	31952140	5726	1
Vp009	1364	Picture	MorphM1_07_orig.jpg ; MorphM1_00_UPPER.jpg	31952253	0	1	7962	2	0	next	incorrect	2725
Vp009	1364	Response	2	31960140	7887	1
Vp009	1365	Picture	MorphM3_00_orig.jpg ; MorphM3_00_UPPER.jpg	31960215	0	1	8227	2	0	next	hit	2727
Vp009	1365	Response	1	31968300	8085	1
Vp009	1366	Picture	MorphF5_04_orig.jpg ; MorphF5_10_UPPER.jpg	31968442	0	1	14586	145	0	next	hit	2729
Vp009	1366	Response	1	31983020	14578	1
Vp009	1367	Picture	MorphF7_09_orig.jpg ; MorphF7_10_UPPER.jpg	31983028	0	144	9963	145	0	next	hit	2731
Vp009	1367	Response	1	31992860	9832	1
Vp009	1368	Picture	MorphM1_10_orig.jpg ; MorphM1_00_UPPER.jpg	31992991	0	1	30255	3	0	next	incorrect	2733
Vp009	1368	Response	2	32023180	30189	1
Vp009	1369	Picture	MorphF6_05_orig.jpg ; MorphF6_00_UPPER.jpg	32023246	0	2	83070	3	0	next	hit	2735
Vp009	1369	Response	1	32106219	82973	1
Vp009	1370	Picture	MorphF2_04_orig.jpg ; MorphF2_10_UPPER.jpg	32106316	0	1	49629	2	0	next	hit	2737
Vp009	1370	Response	1	32155819	49503	1
Vp009	1371	Picture	MorphM8_08_orig.jpg ; MorphM8_00_UPPER.jpg	32155945	0	1	10201	152	0	next	incorrect	2739
Vp009	1371	Response	2	32166139	10194	1
Vp009	1372	Picture	MorphM4_04_orig.jpg ; MorphM4_10_UPPER.jpg	32166146	0	151	9439	152	0	next	incorrect	2741
Vp009	1372	Response	2	32175499	9353	1
Vp009	1373	Picture	MorphM8_00_orig.jpg ; MorphM8_00_UPPER.jpg	32175585	0	1	7829	2	0	next	hit	2743
Vp009	1373	Response	1	32183339	7754	1
Vp009	1374	Picture	MorphF1_06_orig.jpg ; MorphF1_10_UPPER.jpg	32183414	0	1	18413	167	0	next	incorrect	2745
Vp009	1374	Response	2	32201819	18405	1
Vp009	1375	Picture	MorphM8_07_orig.jpg ; MorphM8_10_UPPER.jpg	32201827	0	166	10079	338	0	next	hit	2747
Vp009	1375	Response	1	32211899	10072	1
Vp009	1376	Picture	MorphF4_03_orig.jpg ; MorphF4_00_UPPER.jpg	32211906	0	172	10080	349	0	next	hit	2749
Vp009	1376	Response	1	32221979	10073	1
Vp009	1377	Picture	MorphF2_00_orig.jpg ; MorphF2_10_UPPER.jpg	32221986	0	177	7596	322	0	next	hit	2751
Vp009	1377	Response	1	32229579	7593	1
Vp009	1378	Picture	MorphM6_06_orig.jpg ; MorphM6_10_UPPER.jpg	32229582	0	145	70724	294	0	next	incorrect	2753
Vp009	1378	Response	2	32300298	70716	1
Vp009	1379	Picture	MorphF3_06_orig.jpg ; MorphF3_00_UPPER.jpg	32300306	0	149	11279	299	0	next	hit	2755
Vp009	1379	Response	1	32311578	11272	1
Vp009	1380	Picture	MorphM5_02_orig.jpg ; MorphM5_10_UPPER.jpg	32311585	0	150	7845	151	0	next	hit	2757
Vp009	1380	Response	1	32319338	7753	1
Vp009	1381	Picture	MorphM4_04_orig.jpg ; MorphM4_00_UPPER.jpg	32319430	0	1	15526	2	0	next	incorrect	2759
Vp009	1381	Response	2	32334858	15428	1
Vp009	1382	Picture	MorphF5_08_orig.jpg ; MorphF5_00_UPPER.jpg	32334956	0	1	17349	169	0	next	incorrect	2761
Vp009	1382	Response	2	32352298	17342	1
Vp009	1383	Picture	MorphM2_03_orig.jpg ; MorphM2_10_UPPER.jpg	32352305	0	168	9589	169	0	next	hit	2763
Vp009	1383	Response	1	32361818	9513	1
Vp009	1384	Picture	MorphM7_10_orig.jpg ; MorphM7_10_UPPER.jpg	32361894	0	1	6502	2	0	next	hit	2765
Vp009	1384	Response	1	32368298	6404	1
Vp009	1385	Picture	MorphF2_07_orig.jpg ; MorphF2_00_UPPER.jpg	32368396	0	1	10351	2	0	next	incorrect	2767
Vp009	1385	Response	2	32378618	10222	1
Vp009	1386	Picture	MorphF5_00_orig.jpg ; MorphF5_00_UPPER.jpg	32378747	0	1	14331	2	0	next	incorrect	2769
Vp009	1386	Response	2	32392938	14191	1
Vp009	1387	Picture	MorphM10_06_orig.jpg ; MorphM10_00_UPPER.jpg	32393078	0	1	8228	2	0	next	hit	2771
Vp009	1387	Response	1	32401177	8099	1
Vp009	1388	Picture	MorphM5_00_orig.jpg ; MorphM5_10_UPPER.jpg	32401306	0	1	49079	154	0	next	incorrect	2773
Vp009	1388	Response	2	32450377	49071	1
Vp009	1389	Picture	MorphF7_02_orig.jpg ; MorphF7_10_UPPER.jpg	32450385	0	153	7279	325	0	next	hit	2775
Vp009	1389	Response	1	32457657	7272	1
Vp009	1390	Picture	MorphM1_05_orig.jpg ; MorphM1_00_UPPER.jpg	32457664	0	172	15299	173	0	next	incorrect	2777
Vp009	1390	Response	2	32472857	15193	1
Vp009	1391	Picture	MorphM7_08_orig.jpg ; MorphM7_10_UPPER.jpg	32472963	0	1	16301	156	0	next	hit	2779
Vp009	1391	Response	1	32489257	16294	1
Vp009	1392	Picture	MorphM4_02_orig.jpg ; MorphM4_10_UPPER.jpg	32489264	0	155	28551	156	0	next	hit	2781
Vp009	1392	Response	1	32517737	28473	1
Vp009	1393	Picture	MorphM10_00_orig.jpg ; MorphM10_00_UPPER.jpg	32517815	0	1	7431	2	0	next	hit	2783
Vp009	1393	Response	1	32525097	7282	1
Vp009	1394	Picture	MorphM3_04_orig.jpg ; MorphM3_00_UPPER.jpg	32525246	0	1	11943	2	0	next	hit	2785
Vp009	1394	Response	1	32537097	11851	1
Vp009	1395	Picture	MorphM8_02_orig.jpg ; MorphM8_10_UPPER.jpg	32537189	0	1	5972	2	0	next	hit	2787
Vp009	1395	Response	1	32543017	5828	1
Vp009	1396	Picture	MorphM3_07_orig.jpg ; MorphM3_10_UPPER.jpg	32543161	0	1	6583	186	0	next	hit	2789
Vp009	1396	Response	1	32549737	6576	1
Vp009	1397	Picture	MorphM4_02_orig.jpg ; MorphM4_00_UPPER.jpg	32549744	0	185	81120	329	0	next	incorrect	2791
Vp009	1397	Response	2	32630856	81112	1
Vp009	1398	Picture	MorphM10_00_orig.jpg ; MorphM10_10_UPPER.jpg	32630864	0	144	6513	145	0	next	hit	2793
Vp009	1398	Response	1	32637256	6392	1
Vp009	1399	Picture	MorphF10_10_orig.jpg ; MorphF10_10_UPPER.jpg	32637377	0	1	5308	2	0	next	hit	2795
Vp009	1399	Response	1	32642616	5239	1
Vp009	1400	Picture	MorphF4_02_orig.jpg ; MorphF4_10_UPPER.jpg	32642685	0	1	8095	2	0	next	hit	2797
Vp009	1400	Response	1	32650696	8011	1
Vp009	1401	Picture	MorphM10_02_orig.jpg ; MorphM10_00_UPPER.jpg	32650780	0	1	5523	185	0	next	hit	2799
Vp009	1401	Response	1	32656296	5516	1
Vp009	1402	Picture	MorphF1_09_orig.jpg ; MorphF1_10_UPPER.jpg	32656303	0	184	19424	185	0	next	hit	2801
Vp009	1402	Response	1	32675656	19353	1
Vp009	1403	Picture	MorphF10_06_orig.jpg ; MorphF10_10_UPPER.jpg	32675727	0	1	7829	2	0	next	hit	2803
Vp009	1403	Response	1	32683416	7689	1
Vp009	1404	Picture	MorphF5_02_orig.jpg ; MorphF5_00_UPPER.jpg	32683556	0	1	72454	2	0	next	hit	2805
Vp009	1404	Response	1	32755895	72339	1
Vp009	1405	Picture	MorphF3_03_orig.jpg ; MorphF3_10_UPPER.jpg	32756010	0	1	9253	170	0	next	incorrect	2807
Vp009	1405	Response	2	32765255	9245	1
Vp009	1406	Picture	MorphM2_01_orig.jpg ; MorphM2_00_UPPER.jpg	32765263	0	169	10080	344	0	next	hit	2809
Vp009	1406	Response	1	32775335	10072	1
Vp009	1407	Picture	MorphM4_07_orig.jpg ; MorphM4_10_UPPER.jpg	32775343	0	175	15434	176	0	next	hit	2811
Vp009	1407	Response	1	32790695	15352	1
Vp009	1408	Picture	MorphF9_00_orig.jpg ; MorphF9_10_UPPER.jpg	32790777	0	1	8325	170	0	next	hit	2813
Vp009	1408	Response	1	32799095	8318	1
Vp009	1409	Picture	MorphF4_06_orig.jpg ; MorphF4_00_UPPER.jpg	32799102	0	169	37456	170	0	next	incorrect	2815
Vp009	1409	Response	2	32836455	37353	1
Vp009	1410	Picture	MorphM9_00_orig.jpg ; MorphM9_00_UPPER.jpg	32836558	0	1	20568	2	0	next	hit	2817
Vp009	1410	Response	1	32857015	20457	1
Vp009	1411	Picture	MorphM1_02_orig.jpg ; MorphM1_10_UPPER.jpg	32857126	0	1	9256	168	0	next	incorrect	2819
Vp009	1411	Response	2	32866375	9249	1
Vp009	1412	Picture	MorphM10_09_orig.jpg ; MorphM10_00_UPPER.jpg	32866382	0	167	5739	168	0	next	incorrect	2821
Vp009	1412	Response	2	32872055	5673	1
Vp009	1413	Picture	MorphF8_10_orig.jpg ; MorphF8_00_UPPER.jpg	32872121	0	1	4910	2	0	next	hit	2823
Vp009	1413	Response	1	32876935	4814	1
Vp009	1414	Picture	MorphM9_08_orig.jpg ; MorphM9_10_UPPER.jpg	32877031	0	1	5972	2	0	next	hit	2825
Vp009	1414	Response	1	32882935	5904	1
Vp009	1415	Picture	MorphM1_09_orig.jpg ; MorphM1_10_UPPER.jpg	32883003	0	1	8738	154	0	next	incorrect	2827
Vp009	1415	Response	2	32891734	8731	1
Vp009	1416	Picture	MorphF7_03_orig.jpg ; MorphF7_10_UPPER.jpg	32891741	0	153	33841	304	0	next	hit	2829
Vp009	1416	Response	1	32925574	33833	1
Vp009	1417	Picture	MorphM10_01_orig.jpg ; MorphM10_00_UPPER.jpg	32925582	0	151	5856	152	0	next	hit	2831
Vp009	1417	Response	1	32931334	5752	1
Vp009	1418	Picture	MorphM3_02_orig.jpg ; MorphM3_10_UPPER.jpg	32931438	0	1	5440	2	0	next	hit	2833
Vp009	1418	Response	1	32936774	5336	1
Vp009	1419	Picture	MorphF3_09_orig.jpg ; MorphF3_00_UPPER.jpg	32936878	0	1	8891	2	0	next	incorrect	2835
Vp009	1419	Response	2	32945654	8776	1
Vp009	1420	Picture	MorphF9_10_orig.jpg ; MorphF9_10_UPPER.jpg	32945769	0	1	22426	2	0	next	incorrect	2837
Vp009	1420	Response	2	32968054	22285	1
Vp009	1421	Picture	MorphM3_00_orig.jpg ; MorphM3_10_UPPER.jpg	32968195	0	1	7786	178	0	next	hit	2839
Vp009	1421	Response	1	32975974	7779	1
Vp009	1422	Picture	MorphM9_05_orig.jpg ; MorphM9_10_UPPER.jpg	32975981	0	177	6546	178	0	next	hit	2841
Vp009	1422	Response	1	32982454	6473	1
Vp009	1423	Picture	MorphM1_00_orig.jpg ; MorphM1_00_UPPER.jpg	32982527	0	1	117571	2	0	next	incorrect	2843
Vp009	1423	Response	2	33099973	117446	1
Vp009	1424	Picture	MorphF10_02_orig.jpg ; MorphF10_10_UPPER.jpg	33100098	0	1	13643	160	0	next	hit	2845
Vp009	1424	Response	1	33113733	13635	1
Vp009	1425	Picture	MorphM4_09_orig.jpg ; MorphM4_00_UPPER.jpg	33113741	0	159	13560	160	0	next	incorrect	2847
Vp009	1425	Response	2	33127173	13432	1
Vp009	1426	Picture	MorphM2_00_orig.jpg ; MorphM2_10_UPPER.jpg	33127301	0	1	7697	2	0	next	hit	2849
Vp009	1426	Response	1	33134933	7632	1
Vp009	1427	Picture	MorphM9_04_orig.jpg ; MorphM9_00_UPPER.jpg	33134998	0	1	9289	2	0	next	incorrect	2851
Vp009	1427	Response	2	33144213	9215	1
Vp009	1428	Picture	MorphF3_06_orig.jpg ; MorphF3_10_UPPER.jpg	33144287	0	1	7431	2	0	next	incorrect	2853
Vp009	1428	Response	2	33151573	7286	1
Vp009	1429	Picture	MorphF7_00_orig.jpg ; MorphF7_10_UPPER.jpg	33151718	0	1	12739	2	0	next	hit	2855
Vp009	1429	Response	1	33164373	12655	1
Vp009	1430	Picture	MorphF8_00_orig.jpg ; MorphF8_10_UPPER.jpg	33164457	0	1	5573	2	0	next	hit	2857
Vp009	1430	Response	1	33169893	5436	1
Vp009	1431	Picture	MorphF9_08_orig.jpg ; MorphF9_00_UPPER.jpg	33170030	0	1	6503	2	0	next	hit	2859
Vp009	1431	Response	1	33176453	6423	1
Vp009	1432	Picture	MorphF5_00_orig.jpg ; MorphF5_10_UPPER.jpg	33176533	0	1	15525	2	0	next	incorrect	2861
Vp009	1432	Response	2	33191973	15440	1
Vp009	1433	Picture	MorphM8_03_orig.jpg ; MorphM8_10_UPPER.jpg	33192058	0	1	215601	170	0	next	hit	2863
Vp009	1433	Response	1	33407651	215593	1
Vp009	1434	Picture	MorphM4_10_orig.jpg ; MorphM4_00_UPPER.jpg	33407659	0	169	9457	170	0	next	incorrect	2865
Vp009	1434	Response	2	33417011	9352	1
Vp009	1435	Picture	MorphM6_06_orig.jpg ; MorphM6_00_UPPER.jpg	33417116	0	1	9421	2	0	next	incorrect	2867
Vp009	1435	Response	2	33426451	9335	1
Vp009	1436	Picture	MorphF8_06_orig.jpg ; MorphF8_00_UPPER.jpg	33426537	0	1	9820	2	0	next	hit	2869
Vp009	1436	Response	1	33436291	9754	1
Vp009	1437	Picture	MorphM5_08_orig.jpg ; MorphM5_00_UPPER.jpg	33436357	0	1	9942	145	0	next	hit	2871
Vp009	1437	Response	1	33446291	9934	1
Vp009	1438	Picture	MorphF10_04_orig.jpg ; MorphF10_00_UPPER.jpg	33446299	0	144	7574	145	0	next	hit	2873
Vp009	1438	Response	1	33453811	7512	1
Vp009	1439	Picture	MorphM9_04_orig.jpg ; MorphM9_10_UPPER.jpg	33453873	0	1	13625	178	0	next	hit	2875
Vp009	1439	Response	1	33467491	13618	1
Vp009	1440	Picture	MorphF6_02_orig.jpg ; MorphF6_10_UPPER.jpg	33467498	0	177	6678	178	0	next	hit	2877
Vp009	1440	Response	1	33474051	6553	1
Vp009	1441	Picture	MorphF2_05_orig.jpg ; MorphF2_00_UPPER.jpg	33474176	0	1	12341	2	0	next	incorrect	2879
Vp009	1441	Response	2	33486371	12195	1
Vp009	1442	Picture	MorphM7_04_orig.jpg ; MorphM7_10_UPPER.jpg	33486517	0	1	8581	179	0	next	hit	2881
Vp009	1442	Response	1	33495091	8574	1
Vp009	1443	Picture	MorphM1_03_orig.jpg ; MorphM1_10_UPPER.jpg	33495098	0	178	21760	359	0	next	hit	2883
Vp009	1443	Response	1	33516851	21753	1
Vp009	1444	Picture	MorphF5_09_orig.jpg ; MorphF5_00_UPPER.jpg	33516858	0	181	15308	182	0	next	hit	2885
Vp009	1444	Response	1	33532051	15193	1
Vp009	1445	Picture	MorphF8_01_orig.jpg ; MorphF8_10_UPPER.jpg	33532166	0	1	23332	157	0	next	incorrect	2887
Vp009	1445	Response	2	33555490	23324	1
Vp009	1446	Picture	MorphF6_08_orig.jpg ; MorphF6_00_UPPER.jpg	33555498	0	156	7852	157	0	next	incorrect	2889
Vp009	1446	Response	2	33563250	7752	1
Vp009	1447	Picture	MorphM9_06_orig.jpg ; MorphM9_10_UPPER.jpg	33563350	0	1	7696	2	0	next	hit	2891
Vp009	1447	Response	1	33570930	7580	1
Vp009	1448	Picture	MorphF2_04_orig.jpg ; MorphF2_00_UPPER.jpg	33571046	0	1	14852	145	0	next	hit	2893
Vp009	1448	Response	1	33585890	14844	1
Vp009	1449	Picture	MorphM8_02_orig.jpg ; MorphM8_00_UPPER.jpg	33585898	0	144	10494	145	0	next	hit	2895
Vp009	1449	Response	1	33596290	10392	1
Vp009	1450	Picture	MorphM7_00_orig.jpg ; MorphM7_00_UPPER.jpg	33596392	0	1	6465	172	0	next	incorrect	2897
Vp009	1450	Response	2	33602850	6458	1
Vp009	1451	Picture	MorphM10_07_orig.jpg ; MorphM10_10_UPPER.jpg	33602857	0	171	6539	172	0	next	hit	2899
Vp009	1451	Response	1	33609250	6393	1
Vp009	1452	Picture	MorphF10_00_orig.jpg ; MorphF10_00_UPPER.jpg	33609396	0	1	5176	2	0	next	hit	2901
Vp009	1452	Response	1	33614450	5054	1
Vp009	1453	Picture	MorphM5_01_orig.jpg ; MorphM5_00_UPPER.jpg	33614572	0	1	9405	151	0	next	hit	2903
Vp009	1453	Response	1	33623970	9398	1
Vp009	1454	Picture	MorphM6_04_orig.jpg ; MorphM6_00_UPPER.jpg	33623977	0	150	27219	152	0	next	hit	2905
Vp009	1454	Response	1	33651090	27113	1
Vp009	1455	Picture	MorphM8_04_orig.jpg ; MorphM8_10_UPPER.jpg	33651196	0	2	6237	3	0	next	hit	2907
Vp009	1455	Response	1	33657330	6134	1
Vp009	1456	Picture	MorphF3_01_orig.jpg ; MorphF3_00_UPPER.jpg	33657433	0	1	17649	2	0	next	incorrect	2909
Vp009	1456	Response	2	33675010	17577	1
Vp009	1457	Picture	MorphM7_06_orig.jpg ; MorphM7_00_UPPER.jpg	33675082	0	1	8891	2	0	next	incorrect	2911
Vp009	1457	Response	2	33683890	8808	1
Vp009	1458	Picture	MorphF3_00_orig.jpg ; MorphF3_10_UPPER.jpg	33683973	0	1	7431	2	0	next	incorrect	2913
Vp009	1458	Response	2	33691330	7357	1
Vp009	1459	Picture	MorphM4_10_orig.jpg ; MorphM4_10_UPPER.jpg	33691404	0	1	7166	2	0	next	hit	2915
Vp009	1459	Response	1	33698450	7046	1
Vp009	1460	Picture	MorphM1_07_orig.jpg ; MorphM1_10_UPPER.jpg	33698570	0	1	5807	166	0	next	hit	2917
Vp009	1460	Response	1	33704370	5800	1
Vp009	1461	Picture	MorphF3_05_orig.jpg ; MorphF3_10_UPPER.jpg	33704377	0	165	8480	343	0	next	incorrect	2919
Vp009	1461	Response	2	33712850	8473	1
Vp009	1462	Picture	MorphF4_04_orig.jpg ; MorphF4_10_UPPER.jpg	33712857	0	178	36537	179	0	next	hit	2921
Vp009	1462	Response	1	33749329	36472	1
Vp009	1463	Picture	MorphM10_08_orig.jpg ; MorphM10_00_UPPER.jpg	33749394	0	1	5943	163	0	next	hit	2923
Vp009	1463	Response	1	33755329	5935	1
Vp009	1464	Picture	MorphF2_03_orig.jpg ; MorphF2_10_UPPER.jpg	33755337	0	162	13679	313	0	next	hit	2925
Vp009	1464	Response	1	33769009	13672	1
Vp009	1465	Picture	MorphM9_08_orig.jpg ; MorphM9_00_UPPER.jpg	33769016	0	151	13520	317	0	next	incorrect	2927
Vp009	1465	Response	2	33782529	13513	1
Vp009	1466	Picture	MorphM2_00_orig.jpg ; MorphM2_00_UPPER.jpg	33782536	0	166	9680	339	0	next	hit	2929
Vp009	1466	Response	1	33792208	9672	2
Vp009	1467	Picture	MorphF1_02_orig.jpg ; MorphF1_10_UPPER.jpg	33792216	0	173	20960	353	0	next	hit	2931
Vp009	1467	Response	1	33813169	20953	1
Vp009	1468	Picture	MorphF10_05_orig.jpg ; MorphF10_00_UPPER.jpg	33813176	0	180	8406	181	0	next	hit	2933
Vp009	1468	Response	1	33821489	8313	1
Vp009	1469	Picture	MorphF7_03_orig.jpg ; MorphF7_00_UPPER.jpg	33821582	0	1	8493	2	0	next	hit	2935
Vp009	1469	Response	1	33829969	8387	1
Vp009	1470	Picture	MorphF4_05_orig.jpg ; MorphF4_10_UPPER.jpg	33830075	0	1	11544	2	0	next	hit	2937
Vp009	1470	Response	1	33841489	11414	1
Vp009	1471	Picture	MorphM4_05_orig.jpg ; MorphM4_00_UPPER.jpg	33841619	0	1	10437	181	0	next	incorrect	2939
Vp009	1471	Response	2	33852049	10430	1
Vp009	1472	Picture	MorphM3_01_orig.jpg ; MorphM3_00_UPPER.jpg	33852056	0	180	7040	353	0	next	hit	2941
Vp009	1472	Response	1	33859089	7033	1
Vp009	1473	Picture	MorphM5_03_orig.jpg ; MorphM5_00_UPPER.jpg	33859096	0	173	21271	175	0	next	incorrect	2943
Vp009	1473	Response	2	33880288	21192	1
Vp009	1474	Picture	MorphF1_00_orig.jpg ; MorphF1_10_UPPER.jpg	33880367	0	2	11929	150	0	next	incorrect	2945
Vp009	1474	Response	2	33892288	11921	1
Vp009	1475	Picture	MorphF4_09_orig.jpg ; MorphF4_00_UPPER.jpg	33892296	0	148	13417	149	0	next	hit	2947
Vp009	1475	Response	1	33905648	13352	1
Vp009	1476	Picture	MorphM8_10_orig.jpg ; MorphM8_00_UPPER.jpg	33905713	0	1	34767	2	0	next	incorrect	2949
Vp009	1476	Response	2	33940368	34655	1
Vp009	1477	Picture	MorphM10_05_orig.jpg ; MorphM10_10_UPPER.jpg	33940480	0	1	6615	155	0	next	hit	2951
Vp009	1477	Response	1	33947088	6608	1
Vp009	1478	Picture	MorphM4_06_orig.jpg ; MorphM4_00_UPPER.jpg	33947095	0	154	34389	155	0	next	incorrect	2953
Vp009	1478	Response	2	33981408	34313	1
Vp009	1479	Picture	MorphM10_03_orig.jpg ; MorphM10_00_UPPER.jpg	33981484	0	1	6331	173	0	next	hit	2955
Vp009	1479	Response	1	33987808	6324	1
Vp009	1480	Picture	MorphM6_07_orig.jpg ; MorphM6_10_UPPER.jpg	33987815	0	172	11583	173	0	next	incorrect	2957
Vp009	1480	Response	2	33999328	11513	1
Vp009	1481	Picture	MorphM10_10_orig.jpg ; MorphM10_10_UPPER.jpg	33999398	0	1	5441	2	0	next	hit	2959
Vp009	1481	Response	1	34004768	5370	1
Vp009	1482	Picture	MorphM7_08_orig.jpg ; MorphM7_00_UPPER.jpg	34004839	0	1	20834	2	0	next	hit	2961
Vp009	1482	Response	1	34025568	20729	1
Vp009	1483	Picture	MorphF7_04_orig.jpg ; MorphF7_10_UPPER.jpg	34025673	0	1	10062	158	0	next	hit	2963
Vp009	1483	Response	1	34035728	10055	1
Vp009	1484	Picture	MorphF1_02_orig.jpg ; MorphF1_00_UPPER.jpg	34035735	0	157	11520	338	0	next	incorrect	2965
Vp009	1484	Response	2	34047247	11512	1
Vp009	1485	Picture	MorphF8_02_orig.jpg ; MorphF8_10_UPPER.jpg	34047255	0	181	17962	182	0	next	hit	2967
Vp009	1485	Response	1	34065087	17832	1
Vp009	1486	Picture	MorphM9_01_orig.jpg ; MorphM9_10_UPPER.jpg	34065217	0	1	20966	2	0	next	hit	2969
Vp009	1486	Response	1	34086047	20830	1
Vp009	1487	Picture	MorphM10_09_orig.jpg ; MorphM10_10_UPPER.jpg	34086183	0	1	6105	2	0	next	hit	2971
Vp009	1487	Response	1	34092207	6024	1
Vp009	1488	Picture	MorphF2_06_orig.jpg ; MorphF2_10_UPPER.jpg	34092288	0	1	15260	2	0	next	hit	2973
Vp009	1488	Response	1	34107407	15119	1
Vp009	1489	Picture	MorphM7_07_orig.jpg ; MorphM7_10_UPPER.jpg	34107548	0	1	52151	2	0	next	hit	2975
Vp009	1489	Response	1	34159567	52019	1
Vp009	1490	Picture	MorphM2_06_orig.jpg ; MorphM2_10_UPPER.jpg	34159699	0	1	89571	2	0	next	incorrect	2977
Vp009	1490	Response	2	34249166	89467	1
Vp009	1491	Picture	MorphF9_09_orig.jpg ; MorphF9_00_UPPER.jpg	34249270	0	1	14703	162	0	next	hit	2979
Vp009	1491	Response	1	34263966	14696	1
Vp009	1492	Picture	MorphF1_07_orig.jpg ; MorphF1_00_UPPER.jpg	34263973	0	161	11174	162	0	next	incorrect	2981
Vp009	1492	Response	2	34275006	11033	1
Vp009	1493	Picture	MorphM7_09_orig.jpg ; MorphM7_10_UPPER.jpg	34275147	0	1	15226	169	0	next	hit	2983
Vp009	1493	Response	1	34290366	15219	1
Vp009	1494	Picture	MorphM5_08_orig.jpg ; MorphM5_10_UPPER.jpg	34290373	0	168	53910	169	0	next	incorrect	2985
Vp009	1494	Response	2	34344206	53833	1
Vp009	1495	Picture	MorphF2_10_orig.jpg ; MorphF2_00_UPPER.jpg	34344283	0	1	24947	2	0	next	hit	2987
Vp009	1495	Response	1	34369085	24802	1
Vp009	1496	Picture	MorphF1_04_orig.jpg ; MorphF1_00_UPPER.jpg	34369230	0	1	103063	179	0	next	hit	2989
Vp009	1496	Response	1	34472285	103055	1
Vp009	1497	Picture	MorphM1_01_orig.jpg ; MorphM1_00_UPPER.jpg	34472293	0	178	29769	179	0	next	incorrect	2991
Vp009	1497	Response	2	34501965	29672	1
Vp009	1498	Picture	MorphM2_01_orig.jpg ; MorphM2_10_UPPER.jpg	34502062	0	1	9670	152	0	next	hit	2993
Vp009	1498	Response	1	34511725	9663	1
Vp009	1499	Picture	MorphF2_02_orig.jpg ; MorphF2_00_UPPER.jpg	34511732	0	151	12490	153	0	next	hit	2995
Vp009	1499	Response	1	34524125	12393	1
Vp009	1500	Picture	MorphM6_05_orig.jpg ; MorphM6_00_UPPER.jpg	34524222	0	2	14067	3	0	next	hit	2997
Vp009	1500	Response	1	34538204	13982	1
Vp009	1501	Picture	MorphF2_03_orig.jpg ; MorphF2_00_UPPER.jpg	34538289	0	1	11014	2	0	next	incorrect	2999
Vp009	1501	Response	2	34549164	10875	1
Vp009	1502	Picture	MorphF8_02_orig.jpg ; MorphF8_00_UPPER.jpg	34549303	0	1	12208	2	0	next	hit	3001
Vp009	1502	Response	1	34561404	12101	1
Vp009	1503	Picture	MorphF3_00_orig.jpg ; MorphF3_00_UPPER.jpg	34561511	0	1	8095	2	0	next	incorrect	3003
Vp009	1503	Response	2	34569484	7973	1
Vp009	1504	Picture	MorphM7_05_orig.jpg ; MorphM7_00_UPPER.jpg	34569606	0	1	97085	185	0	next	hit	3005
Vp009	1504	Response	1	34666684	97078	1
Vp009	1505	Picture	MorphF6_07_orig.jpg ; MorphF6_00_UPPER.jpg	34666691	0	184	10931	185	0	next	incorrect	3007
Vp009	1505	Response	2	34677484	10793	1
Vp009	1506	Picture	MorphM7_05_orig.jpg ; MorphM7_10_UPPER.jpg	34677622	0	1	9687	2	0	next	hit	3009
Vp009	1506	Response	1	34687244	9622	1
Vp009	1507	Picture	MorphF10_06_orig.jpg ; MorphF10_00_UPPER.jpg	34687309	0	1	6635	2	0	next	hit	3011
Vp009	1507	Response	1	34693883	6574	1
Vp009	1508	Picture	MorphF7_08_orig.jpg ; MorphF7_00_UPPER.jpg	34693944	0	1	5441	2	0	next	hit	3013
Vp009	1508	Response	1	34699323	5379	1
Vp009	1509	Picture	MorphF10_07_orig.jpg ; MorphF10_10_UPPER.jpg	34699385	0	1	7697	2	0	next	hit	3015
Vp009	1509	Response	1	34707003	7618	1
Vp009	1510	Picture	MorphF2_10_orig.jpg ; MorphF2_10_UPPER.jpg	34707082	0	1	12606	2	0	next	hit	3017
Vp009	1510	Response	1	34719563	12481	1
Vp009	1511	Picture	MorphF6_02_orig.jpg ; MorphF6_00_UPPER.jpg	34719688	0	1	8891	2	0	next	incorrect	3019
Vp009	1511	Response	2	34728443	8755	1
Vp009	1512	Picture	MorphF1_01_orig.jpg ; MorphF1_00_UPPER.jpg	34728579	0	1	9391	165	0	next	incorrect	3021
Vp009	1512	Response	2	34737963	9384	1
Vp009	1513	Picture	MorphM10_07_orig.jpg ; MorphM10_00_UPPER.jpg	34737970	0	164	6480	350	0	next	hit	3023
Vp009	1513	Response	1	34744443	6473	1
Vp009	1514	Picture	MorphF5_01_orig.jpg ; MorphF5_10_UPPER.jpg	34744450	0	186	22611	187	0	next	incorrect	3025
Vp009	1514	Response	2	34766923	22473	1
Vp009	1515	Picture	MorphM5_04_orig.jpg ; MorphM5_10_UPPER.jpg	34767061	0	1	14995	2	0	next	incorrect	3027
Vp009	1515	Response	2	34781963	14902	1
Vp009	1516	Picture	MorphF9_03_orig.jpg ; MorphF9_00_UPPER.jpg	34782056	0	1	18313	2	0	next	hit	3029
Vp009	1516	Response	1	34800283	18227	1
Vp009	1517	Picture	MorphF4_05_orig.jpg ; MorphF4_00_UPPER.jpg	34800369	0	1	10218	2	0	next	incorrect	3031
Vp009	1517	Response	2	34810443	10074	1
Vp009	1518	Picture	MorphF5_06_orig.jpg ; MorphF5_10_UPPER.jpg	34810587	0	1	12341	2	0	next	hit	3033
Vp009	1518	Response	1	34822843	12256	1
Vp009	1519	Picture	MorphF4_00_orig.jpg ; MorphF4_10_UPPER.jpg	34822928	0	1	7682	149	0	next	hit	3035
Vp009	1519	Response	1	34830603	7675	1
Vp009	1520	Picture	MorphM1_09_orig.jpg ; MorphM1_00_UPPER.jpg	34830610	0	148	9170	149	0	next	hit	3037
Vp009	1520	Response	1	34839642	9032	1
Vp009	1521	Picture	MorphF6_00_orig.jpg ; MorphF6_10_UPPER.jpg	34839780	0	1	23488	2	0	next	incorrect	3039
Vp009	1521	Response	2	34863162	23382	1
Vp009	1522	Picture	MorphM2_07_orig.jpg ; MorphM2_00_UPPER.jpg	34863268	0	1	26222	187	0	next	incorrect	3041
Vp009	1522	Response	2	34889482	26214	1
Vp009	1523	Picture	MorphM6_01_orig.jpg ; MorphM6_00_UPPER.jpg	34889490	0	186	19161	187	0	next	incorrect	3043
Vp009	1523	Response	2	34908522	19032	1
Vp009	1524	Picture	MorphF8_09_orig.jpg ; MorphF8_10_UPPER.jpg	34908651	0	1	8891	2	0	next	hit	3045
Vp009	1524	Response	1	34917402	8751	1
Vp009	1525	Picture	MorphF6_03_orig.jpg ; MorphF6_00_UPPER.jpg	34917542	0	1	12076	2	0	next	incorrect	3047
Vp009	1525	Response	2	34929482	11940	1
Vp009	1526	Picture	MorphF10_00_orig.jpg ; MorphF10_10_UPPER.jpg	34929618	0	1	14431	168	0	next	hit	3049
Vp009	1526	Response	1	34944041	14423	2
Vp009	1527	Picture	MorphM5_04_orig.jpg ; MorphM5_00_UPPER.jpg	34944049	0	167	19520	320	0	next	incorrect	3051
Vp009	1527	Response	2	34963562	19513	1
Vp009	1528	Picture	MorphM8_06_orig.jpg ; MorphM8_10_UPPER.jpg	34963569	0	153	108302	154	0	next	incorrect	3053
Vp009	1528	Response	2	35071801	108232	1
Vp009	1529	Picture	MorphM4_01_orig.jpg ; MorphM4_00_UPPER.jpg	35071871	0	1	7537	161	0	next	incorrect	3055
Vp009	1529	Response	2	35079401	7530	1
Vp009	1530	Picture	MorphF4_08_orig.jpg ; MorphF4_00_UPPER.jpg	35079408	0	160	11306	161	0	next	incorrect	3057
Vp009	1530	Response	2	35090601	11193	1
Vp009	1531	Picture	MorphF6_06_orig.jpg ; MorphF6_10_UPPER.jpg	35090714	0	1	13655	148	0	next	hit	3059
Vp009	1531	Response	1	35104360	13646	2
Vp009	1532	Picture	MorphM6_05_orig.jpg ; MorphM6_10_UPPER.jpg	35104369	0	147	9965	149	0	next	hit	3061
Vp009	1532	Response	1	35114201	9832	1
Vp009	1533	Picture	MorphF8_06_orig.jpg ; MorphF8_10_UPPER.jpg	35114334	0	2	5574	3	0	next	hit	3063
Vp009	1533	Response	1	35119801	5467	1
Vp009	1534	Picture	MorphM2_09_orig.jpg ; MorphM2_00_UPPER.jpg	35119908	0	1	12739	2	0	next	incorrect	3065
Vp009	1534	Response	2	35132521	12613	1
Vp009	1535	Picture	MorphM3_05_orig.jpg ; MorphM3_00_UPPER.jpg	35132647	0	1	6369	2	0	next	hit	3067
Vp009	1535	Response	1	35138921	6274	1
Vp009	1536	Picture	MorphM9_02_orig.jpg ; MorphM9_10_UPPER.jpg	35139016	0	1	5672	169	0	next	hit	3069
Vp009	1536	Response	1	35144681	5665	1
Vp009	1537	Picture	MorphF5_07_orig.jpg ; MorphF5_00_UPPER.jpg	35144688	0	168	39977	169	0	next	hit	3071
Vp009	1537	Response	1	35184520	39832	1
Vp009	1538	Picture	MorphM8_09_orig.jpg ; MorphM8_10_UPPER.jpg	35184665	0	1	20303	2	0	next	hit	3073
Vp009	1538	Response	1	35204840	20175	1
Vp009	1539	Picture	MorphM4_01_orig.jpg ; MorphM4_10_UPPER.jpg	35204968	0	1	12440	168	0	next	incorrect	3075
Vp009	1539	Response	2	35217400	12432	1
Vp009	1540	Picture	MorphF5_09_orig.jpg ; MorphF5_10_UPPER.jpg	35217408	0	167	21520	311	0	next	hit	3077
Vp009	1540	Response	1	35238920	21512	1
Vp009	1541	Picture	MorphF4_01_orig.jpg ; MorphF4_10_UPPER.jpg	35238928	0	144	31679	324	0	next	hit	3079
Vp009	1541	Response	1	35270599	31671	2
Vp009	1542	Picture	MorphM5_10_orig.jpg ; MorphM5_10_UPPER.jpg	35270607	0	180	8141	181	0	next	hit	3081
Vp009	1542	Response	1	35278680	8073	1
Vp009	1543	Picture	MorphM8_09_orig.jpg ; MorphM8_00_UPPER.jpg	35278748	0	1	11380	167	0	next	incorrect	3083
Vp009	1543	Response	2	35290120	11372	1
Vp009	1544	Picture	MorphM7_01_orig.jpg ; MorphM7_00_UPPER.jpg	35290128	0	166	9039	317	0	next	hit	3085
Vp009	1544	Response	1	35299159	9031	2
Vp009	1545	Picture	MorphF10_05_orig.jpg ; MorphF10_10_UPPER.jpg	35299167	0	151	6917	152	0	next	hit	3087
Vp009	1545	Response	1	35305960	6793	1
Vp009	1546	Picture	MorphF2_06_orig.jpg ; MorphF2_00_UPPER.jpg	35306084	0	1	42464	2	0	next	hit	3089
Vp009	1546	Response	1	35348439	42355	1
Vp009	1547	Picture	MorphF4_08_orig.jpg ; MorphF4_10_UPPER.jpg	35348548	0	1	86520	2	0	next	incorrect	3091
Vp009	1547	Response	2	35434999	86451	1
Vp009	1548	Picture	MorphF3_04_orig.jpg ; MorphF3_00_UPPER.jpg	35435068	0	1	7962	2	0	next	incorrect	3093
Vp009	1548	Response	2	35442919	7851	1
Vp009	1549	Picture	MorphF9_00_orig.jpg ; MorphF9_00_UPPER.jpg	35443030	0	1	14198	2	0	next	hit	3095
Vp009	1549	Response	1	35457079	14049	1
Vp009	1550	Picture	MorphM3_09_orig.jpg ; MorphM3_00_UPPER.jpg	35457228	0	1	5441	2	0	next	hit	3097
Vp009	1550	Response	1	35462599	5371	1
Vp009	1551	Picture	MorphM8_03_orig.jpg ; MorphM8_00_UPPER.jpg	35462669	0	1	5533	175	0	next	hit	3099
Vp009	1551	Response	1	35468199	5530	1
Vp009	1552	Picture	MorphF7_06_orig.jpg ; MorphF7_10_UPPER.jpg	35468202	0	174	5746	176	0	next	hit	3101
Vp009	1552	Response	1	35473799	5597	1
Vp009	1553	Picture	MorphF6_01_orig.jpg ; MorphF6_00_UPPER.jpg	35473948	0	2	8891	3	0	next	incorrect	3103
Vp009	1553	Response	2	35482759	8811	1
Vp009	1554	Picture	MorphM1_01_orig.jpg ; MorphM1_10_UPPER.jpg	35482839	0	1	13403	2	0	next	incorrect	3105
Vp009	1554	Response	2	35496119	13280	1
Vp009	1555	Picture	MorphF2_02_orig.jpg ; MorphF2_10_UPPER.jpg	35496242	0	1	12846	160	0	next	hit	3107
Vp009	1555	Response	1	35509079	12837	1
Vp009	1556	Picture	MorphF7_06_orig.jpg ; MorphF7_00_UPPER.jpg	35509088	0	159	12234	160	0	next	hit	3109
Vp009	1556	Response	1	35521238	12150	1
Vp009	1557	Picture	MorphM5_10_orig.jpg ; MorphM5_00_UPPER.jpg	35521322	0	1	27336	2	0	next	incorrect	3111
Vp009	1557	Response	2	35548518	27196	1
Vp009	1558	Picture	MorphF5_10_orig.jpg ; MorphF5_10_UPPER.jpg	35548658	0	1	10483	2	0	next	incorrect	3113
Vp009	1558	Response	2	35558998	10340	1
Vp009	1559	Picture	MorphM10_04_orig.jpg ; MorphM10_00_UPPER.jpg	35559141	0	1	11784	161	0	next	hit	3115
Vp009	1559	Response	1	35570918	11777	1
Vp009	1560	Picture	MorphF1_08_orig.jpg ; MorphF1_00_UPPER.jpg	35570925	0	160	32640	324	0	next	hit	3117
Vp009	1560	Response	1	35603558	32633	1
Vp009	1561	Picture	MorphF3_08_orig.jpg ; MorphF3_00_UPPER.jpg	35603565	0	164	302053	165	0	next	incorrect	3119
Vp009	1561	Response	2	35905476	301911	1
Vp009	1562	Picture	MorphM6_10_orig.jpg ; MorphM6_00_UPPER.jpg	35905618	0	1	17865	184	0	next	incorrect	3121
Vp009	1562	Response	2	35923476	17858	1
Vp009	1563	Picture	MorphF10_09_orig.jpg ; MorphF10_00_UPPER.jpg	35923483	0	183	5357	184	0	next	hit	3123
Vp009	1563	Response	1	35928756	5273	1
Vp009	1564	Picture	MorphM1_04_orig.jpg ; MorphM1_10_UPPER.jpg	35928840	0	1	10882	2	0	next	incorrect	3125
Vp009	1564	Response	2	35939636	10796	1
Vp009	1565	Picture	MorphF5_05_orig.jpg ; MorphF5_00_UPPER.jpg	35939722	0	1	9121	170	0	next	incorrect	3127
Vp009	1565	Response	2	35948836	9114	1
Vp009	1566	Picture	MorphM10_10_orig.jpg ; MorphM10_00_UPPER.jpg	35948843	0	169	6537	170	0	next	hit	3129
Vp009	1566	Response	1	35955316	6473	1
Vp009	1567	Picture	MorphM2_04_orig.jpg ; MorphM2_10_UPPER.jpg	35955380	0	1	13005	2	0	next	hit	3131
Vp009	1567	Response	1	35968276	12896	1
Vp009	1568	Picture	MorphF8_05_orig.jpg ; MorphF8_10_UPPER.jpg	35968385	0	1	7033	2	0	next	hit	3133
Vp009	1568	Response	1	35975316	6931	1
Vp009	1569	Picture	MorphM10_06_orig.jpg ; MorphM10_10_UPPER.jpg	35975418	0	1	7563	2	0	next	hit	3135
Vp009	1569	Response	1	35982915	7497	1
Vp009	1570	Picture	MorphF2_09_orig.jpg ; MorphF2_10_UPPER.jpg	35982981	0	1	11811	2	0	next	incorrect	3137
Vp009	1570	Response	2	35994675	11694	1
Vp009	1571	Picture	MorphF10_08_orig.jpg ; MorphF10_00_UPPER.jpg	35994792	0	1	6851	184	0	next	hit	3139
Vp009	1571	Response	1	36001635	6843	1
Vp009	1572	Picture	MorphF5_04_orig.jpg ; MorphF5_00_UPPER.jpg	36001643	0	183	17920	360	0	next	incorrect	3141
Vp009	1572	Response	2	36019555	17912	1
Vp009	1573	Picture	MorphM9_10_orig.jpg ; MorphM9_10_UPPER.jpg	36019563	0	177	6280	178	0	next	incorrect	3143
Vp009	1573	Response	2	36025715	6152	1
Vp009	1574	Picture	MorphM8_00_orig.jpg ; MorphM8_10_UPPER.jpg	36025843	0	1	4600	179	0	next	hit	3145
Vp009	1574	Response	1	36030435	4592	1
Vp009	1575	Picture	MorphF1_04_orig.jpg ; MorphF1_10_UPPER.jpg	36030443	0	178	11987	180	0	next	hit	3147
Vp009	1575	Response	1	36042355	11912	1
Vp009	1576	Picture	MorphM3_02_orig.jpg ; MorphM3_00_UPPER.jpg	36042430	0	2	8332	164	0	next	hit	3149
Vp009	1576	Response	1	36050755	8325	1
Vp009	1577	Picture	MorphF3_05_orig.jpg ; MorphF3_00_UPPER.jpg	36050762	0	162	6480	347	0	next	incorrect	3151
Vp009	1577	Response	2	36057235	6473	1
Vp009	1578	Picture	MorphF1_08_orig.jpg ; MorphF1_10_UPPER.jpg	36057242	0	185	8278	186	0	next	incorrect	3153
Vp009	1578	Response	2	36065395	8153	1
Vp009	1579	Picture	MorphF4_07_orig.jpg ; MorphF4_10_UPPER.jpg	36065520	0	1	7697	2	0	next	incorrect	3155
Vp009	1579	Response	2	36073155	7635	1
Vp009	1580	Picture	MorphM5_07_orig.jpg ; MorphM5_10_UPPER.jpg	36073217	0	1	12985	154	0	next	incorrect	3157
Vp009	1580	Response	2	36086195	12978	1
Vp009	1581	Picture	MorphF2_05_orig.jpg ; MorphF2_10_UPPER.jpg	36086202	0	153	7848	154	0	next	incorrect	3159
Vp009	1581	Response	2	36093955	7753	1
Vp009	1582	Picture	MorphF1_00_orig.jpg ; MorphF1_00_UPPER.jpg	36094050	0	1	7033	2	0	next	incorrect	3161
Vp009	1582	Response	2	36100995	6945	1
Vp009	1583	Picture	MorphM3_03_orig.jpg ; MorphM3_10_UPPER.jpg	36101083	0	1	7299	2	0	next	hit	3163
Vp009	1583	Response	1	36108275	7192	1
Vp009	1584	Picture	MorphF6_10_orig.jpg ; MorphF6_00_UPPER.jpg	36108382	0	1	10462	156	0	next	incorrect	3165
Vp009	1584	Response	2	36118835	10453	1
Vp009	1585	Picture	MorphF9_01_orig.jpg ; MorphF9_10_UPPER.jpg	36118844	0	155	7438	303	0	next	hit	3167
Vp009	1585	Response	1	36126274	7430	2
Vp009	1586	Picture	MorphM1_06_orig.jpg ; MorphM1_00_UPPER.jpg	36126282	0	148	8640	149	0	next	incorrect	3169
Vp009	1586	Response	2	36134835	8553	1
Vp009	1587	Picture	MorphM10_08_orig.jpg ; MorphM10_10_UPPER.jpg	36134922	0	1	8360	2	0	next	hit	3171
Vp009	1587	Response	1	36143155	8233	1
Vp009	1588	Picture	MorphM9_01_orig.jpg ; MorphM9_00_UPPER.jpg	36143282	0	1	38748	2	0	next	incorrect	3173
Vp009	1588	Response	2	36181954	38672	1
Vp009	1589	Picture	MorphF9_07_orig.jpg ; MorphF9_00_UPPER.jpg	36182030	0	1	14597	2	0	next	incorrect	3175
Vp009	1589	Response	2	36196514	14484	1
Vp009	1590	Picture	MorphM1_04_orig.jpg ; MorphM1_00_UPPER.jpg	36196627	0	1	49098	2	0	next	incorrect	3177
Vp009	1590	Response	2	36245634	49007	1
Vp009	1591	Picture	MorphM2_08_orig.jpg ; MorphM2_00_UPPER.jpg	36245725	0	1	7564	2	0	next	incorrect	3179
Vp009	1591	Response	2	36253154	7429	1
Vp009	1592	Picture	MorphM3_04_orig.jpg ; MorphM3_10_UPPER.jpg	36253289	0	1	7697	2	0	next	hit	3181
Vp009	1592	Response	1	36260914	7625	1
Vp009	1593	Picture	MorphM7_09_orig.jpg ; MorphM7_00_UPPER.jpg	36260986	0	1	7535	163	0	next	hit	3183
Vp009	1593	Response	1	36268513	7527	2
Vp009	1594	Picture	MorphM8_06_orig.jpg ; MorphM8_00_UPPER.jpg	36268521	0	162	9715	163	0	next	hit	3185
Vp009	1594	Response	1	36278114	9593	1
Vp009	1595	Picture	MorphF6_09_orig.jpg ; MorphF6_10_UPPER.jpg	36278236	0	1	8095	2	0	next	incorrect	3187
Vp009	1595	Response	2	36286193	7957	2
Vp009	1596	Picture	MorphF3_10_orig.jpg ; MorphF3_00_UPPER.jpg	36286331	0	1	6750	152	0	next	incorrect	3189
Vp009	1596	Response	2	36293074	6743	1
Vp009	1597	Picture	MorphF5_10_orig.jpg ; MorphF5_00_UPPER.jpg	36293081	0	151	5591	152	0	next	incorrect	3191
Vp009	1597	Response	2	36298594	5513	1
Vp009	1598	Picture	MorphM6_00_orig.jpg ; MorphM6_00_UPPER.jpg	36298672	0	1	26142	2	0	next	incorrect	3193
Vp009	1598	Response	2	36324673	26001	1
Vp009	1599	Picture	MorphF1_07_orig.jpg ; MorphF1_10_UPPER.jpg	36324814	0	1	15658	2	0	next	hit	3195
Vp009	1599	Response	1	36340353	15539	1
Vp009	1600	Picture	MorphF4_06_orig.jpg ; MorphF4_10_UPPER.jpg	36340472	0	1	14597	2	0	next	hit	3197
Vp009	1600	Response	1	36354993	14521	1
Vp009	1601	Picture	MorphF6_10_orig.jpg ; MorphF6_10_UPPER.jpg	36355069	0	1	6491	146	0	next	hit	3199
Vp009	1601	Response	1	36361553	6484	1
Vp009	1602	Picture	MorphM6_01_orig.jpg ; MorphM6_10_UPPER.jpg	36361560	0	145	9281	298	0	next	incorrect	3201
Vp009	1602	Response	2	36370833	9273	1
Vp009	1603	Picture	MorphM7_07_orig.jpg ; MorphM7_00_UPPER.jpg	36370841	0	153	11697	154	0	next	hit	3203
Vp009	1603	Response	1	36382433	11592	1
Vp009	1604	Picture	MorphF8_00_orig.jpg ; MorphF8_00_UPPER.jpg	36382538	0	1	13502	168	0	next	incorrect	3205
Vp009	1604	Response	2	36396033	13495	1
Vp009	1605	Picture	MorphM9_07_orig.jpg ; MorphM9_10_UPPER.jpg	36396040	0	167	16620	168	0	next	hit	3207
Vp009	1605	Response	1	36412512	16472	2
Vp009	1606	Picture	MorphF10_01_orig.jpg ; MorphF10_00_UPPER.jpg	36412660	0	1	9289	2	0	next	hit	3209
Vp009	1606	Response	1	36421872	9212	2
Vp009	1607	Picture	MorphM9_09_orig.jpg ; MorphM9_00_UPPER.jpg	36421949	0	1	13536	2	0	next	hit	3211
Vp009	1607	Response	1	36435393	13444	1
Vp009	1608	Picture	MorphF10_08_orig.jpg ; MorphF10_10_UPPER.jpg	36435485	0	1	6875	160	0	next	hit	3213
Vp009	1608	Response	1	36442353	6868	1
Vp009	1609	Picture	MorphM7_01_orig.jpg ; MorphM7_10_UPPER.jpg	36442360	0	159	7589	160	0	next	hit	3215
Vp009	1609	Response	1	36449873	7513	1
Vp009	1610	Picture	MorphM9_10_orig.jpg ; MorphM9_00_UPPER.jpg	36449949	0	1	14571	160	0	next	incorrect	3217
Vp009	1610	Response	2	36464513	14564	1
Vp009	1611	Picture	MorphM3_09_orig.jpg ; MorphM3_10_UPPER.jpg	36464520	0	159	8120	160	0	next	hit	3219
Vp009	1611	Response	1	36472512	7992	1
Vp009	1612	Picture	MorphM4_06_orig.jpg ; MorphM4_10_UPPER.jpg	36472640	0	1	19374	2	0	next	hit	3221
Vp009	1612	Response	1	36491952	19312	1
Vp009	1613	Picture	MorphF9_05_orig.jpg ; MorphF9_00_UPPER.jpg	36492014	0	1	5839	2	0	next	hit	3223
Vp009	1613	Response	1	36497712	5698	1
Vp009	1614	Picture	MorphM2_03_orig.jpg ; MorphM2_00_UPPER.jpg	36497853	0	1	29061	2	0	next	hit	3225
Vp009	1614	Response	1	36526832	28979	1
Vp009	1615	Picture	MorphF1_05_orig.jpg ; MorphF1_00_UPPER.jpg	36526914	0	1	11943	2	0	next	incorrect	3227
Vp009	1615	Response	2	36538752	11838	1
Vp009	1616	Picture	MorphM5_06_orig.jpg ; MorphM5_10_UPPER.jpg	36538857	0	1	6062	177	0	next	incorrect	3229
Vp009	1616	Response	2	36544912	6055	1
Vp009	1617	Picture	MorphF1_05_orig.jpg ; MorphF1_10_UPPER.jpg	36544919	0	176	6240	349	0	next	incorrect	3231
Vp009	1617	Response	2	36551152	6233	1
Vp009	1618	Picture	MorphF2_01_orig.jpg ; MorphF2_10_UPPER.jpg	36551159	0	173	8134	174	0	next	incorrect	3233
Vp009	1618	Response	2	36559232	8073	1
Vp009	1619	Picture	MorphF7_10_orig.jpg ; MorphF7_10_UPPER.jpg	36559293	0	1	55947	186	0	next	incorrect	3235
Vp009	1619	Response	2	36615232	55939	1
Vp009	1620	Picture	MorphM1_03_orig.jpg ; MorphM1_00_UPPER.jpg	36615240	0	185	11862	186	0	next	incorrect	3237
Vp009	1620	Response	2	36626992	11752	1
Vp009	1621	Picture	MorphF8_09_orig.jpg ; MorphF8_00_UPPER.jpg	36627102	0	1	10057	163	0	next	incorrect	3239
Vp009	1621	Response	2	36637151	10049	1
Vp009	1622	Picture	MorphF9_07_orig.jpg ; MorphF9_10_UPPER.jpg	36637159	0	162	19535	163	0	next	hit	3241
Vp009	1622	Response	1	36656591	19432	1
Vp009	1623	Picture	MorphF10_07_orig.jpg ; MorphF10_00_UPPER.jpg	36656694	0	1	6900	2	0	next	hit	3243
Vp009	1623	Response	1	36663471	6777	1
Vp009	1624	Picture	MorphF2_09_orig.jpg ; MorphF2_00_UPPER.jpg	36663594	0	1	44985	2	0	next	incorrect	3245
Vp009	1624	Response	2	36708511	44917	1
Vp009	1625	Picture	MorphM3_05_orig.jpg ; MorphM3_10_UPPER.jpg	36708579	0	1	9939	148	0	next	hit	3247
Vp009	1625	Response	1	36718511	9932	1
Vp009	1626	Picture	MorphM7_03_orig.jpg ; MorphM7_10_UPPER.jpg	36718518	0	147	6480	316	0	next	hit	3249
Vp009	1626	Response	1	36724991	6473	1
Vp009	1627	Picture	MorphM8_05_orig.jpg ; MorphM8_10_UPPER.jpg	36724998	0	169	14877	324	0	next	hit	3251
Vp009	1627	Response	1	36739871	14873	1
Vp009	1628	Picture	MorphF7_00_orig.jpg ; MorphF7_00_UPPER.jpg	36739875	0	155	12362	156	0	next	incorrect	3253
Vp009	1628	Response	2	36752111	12236	1
Vp009	1629	Picture	MorphF6_04_orig.jpg ; MorphF6_00_UPPER.jpg	36752237	0	1	8360	2	0	next	incorrect	3255
Vp009	1629	Response	2	36760511	8274	1
Vp009	1630	Picture	MorphM5_09_orig.jpg ; MorphM5_00_UPPER.jpg	36760597	0	1	9820	2	0	next	incorrect	3257
Vp009	1630	Response	2	36770271	9674	1
Vp009	1631	Picture	MorphF5_07_orig.jpg ; MorphF5_10_UPPER.jpg	36770417	0	1	21099	2	0	next	incorrect	3259
Vp009	1631	Response	2	36791391	20974	1
Vp009	1632	Picture	MorphF9_03_orig.jpg ; MorphF9_10_UPPER.jpg	36791516	0	1	10085	2	0	next	hit	3261
Vp009	1632	Response	1	36801470	9954	1
Vp009	1633	Picture	MorphF10_09_orig.jpg ; MorphF10_10_UPPER.jpg	36801601	0	1	7829	2	0	next	hit	3263
Vp009	1633	Response	1	36809311	7710	1
Vp009	1634	Picture	MorphF8_07_orig.jpg ; MorphF8_10_UPPER.jpg	36809430	0	1	4777	2	0	next	hit	3265
Vp009	1634	Response	1	36814110	4680	1
Vp009	1635	Picture	MorphM2_10_orig.jpg ; MorphM2_00_UPPER.jpg	36814207	0	1	9820	2	0	next	hit	3267
Vp009	1635	Response	1	36823950	9743	1
Vp009	1636	Picture	MorphF6_03_orig.jpg ; MorphF6_10_UPPER.jpg	36824027	0	1	5839	2	0	next	hit	3269
Vp009	1636	Response	1	36829790	5763	1
Vp009	1637	Picture	MorphM1_08_orig.jpg ; MorphM1_00_UPPER.jpg	36829866	0	1	22426	2	0	next	incorrect	3271
Vp009	1637	Response	2	36852190	22324	1
Vp009	1638	Picture	MorphF7_07_orig.jpg ; MorphF7_00_UPPER.jpg	36852292	0	1	9905	182	0	next	incorrect	3273
Vp009	1638	Response	2	36862190	9898	1
Vp009	1639	Picture	MorphF3_08_orig.jpg ; MorphF3_10_UPPER.jpg	36862197	0	181	7080	182	0	next	incorrect	3275
Vp009	1639	Response	2	36869150	6953	1
Vp009	1640	Picture	MorphM1_05_orig.jpg ; MorphM1_10_UPPER.jpg	36869277	0	1	4910	2	0	next	incorrect	3277
Vp009	1640	Response	2	36874110	4833	1
Vp009	1641	Picture	MorphM3_08_orig.jpg ; MorphM3_10_UPPER.jpg	36874187	0	1	6635	2	0	next	hit	3279
Vp009	1641	Response	1	36880749	6562	2
Vp009	1642	Picture	MorphF9_01_orig.jpg ; MorphF9_00_UPPER.jpg	36880822	0	1	13775	161	0	next	incorrect	3281
Vp009	1642	Response	2	36894590	13768	1
Vp009	1643	Picture	MorphM3_03_orig.jpg ; MorphM3_00_UPPER.jpg	36894597	0	160	8651	161	0	next	hit	3283
Vp009	1643	Response	1	36903150	8553	1
Vp009	1644	Picture	MorphM2_06_orig.jpg ; MorphM2_00_UPPER.jpg	36903248	0	1	5441	2	0	next	incorrect	3285
Vp009	1644	Response	2	36908590	5342	1
Vp009	1645	Picture	MorphM3_08_orig.jpg ; MorphM3_00_UPPER.jpg	36908689	0	1	16985	2	0	next	hit	3287
Vp009	1645	Response	1	36925550	16861	1
Vp009	1646	Picture	MorphF3_04_orig.jpg ; MorphF3_10_UPPER.jpg	36925674	0	1	6370	2	0	next	incorrect	3289
Vp009	1646	Response	2	36931950	6276	1
Vp009	1647	Picture	MorphM9_02_orig.jpg ; MorphM9_00_UPPER.jpg	36932044	0	1	10313	172	0	next	incorrect	3291
Vp009	1647	Response	2	36942350	10306	1
Vp009	1648	Picture	MorphM6_00_orig.jpg ; MorphM6_10_UPPER.jpg	36942357	0	171	5840	341	0	next	incorrect	3293
Vp009	1648	Response	2	36948190	5833	1
Vp009	1649	Picture	MorphM10_01_orig.jpg ; MorphM10_10_UPPER.jpg	36948197	0	170	7600	171	0	next	hit	3295
Vp009	1649	Response	1	36955709	7512	1
Vp009	1650	Picture	MorphM6_09_orig.jpg ; MorphM6_00_UPPER.jpg	36955797	0	1	8493	2	0	next	incorrect	3297
Vp009	1650	Response	2	36964190	8393	1
Vp009	1651	Picture	MorphM2_05_orig.jpg ; MorphM2_00_UPPER.jpg	36964290	0	1	6867	168	0	next	incorrect	3299
Vp009	1651	Response	2	36971149	6859	1
Vp009	1652	Picture	MorphM7_06_orig.jpg ; MorphM7_10_UPPER.jpg	36971157	0	167	9680	341	0	next	hit	3301
Vp009	1652	Response	1	36980829	9672	1
Vp009	1653	Picture	MorphF8_07_orig.jpg ; MorphF8_00_UPPER.jpg	36980837	0	174	11585	175	0	next	hit	3303
Vp009	1653	Response	1	36992349	11512	1
Vp009	1654	Picture	MorphF1_03_orig.jpg ; MorphF1_00_UPPER.jpg	36992422	0	1	6502	2	0	next	incorrect	3305
Vp009	1654	Response	2	36998829	6407	1
Vp009	1655	Picture	MorphF5_01_orig.jpg ; MorphF5_00_UPPER.jpg	36998924	0	1	10085	2	0	next	incorrect	3307
Vp009	1655	Response	2	37008909	9985	1
Vp009	1656	Picture	MorphF6_05_orig.jpg ; MorphF6_10_UPPER.jpg	37009009	0	1	11545	2	0	next	hit	3309
Vp009	1656	Response	1	37020429	11420	1
Vp009	1657	Picture	MorphF1_06_orig.jpg ; MorphF1_00_UPPER.jpg	37020554	0	1	21763	2	0	next	incorrect	3311
Vp009	1657	Response	2	37042189	21635	1
Vp009	1658	Picture	MorphM9_03_orig.jpg ; MorphM9_00_UPPER.jpg	37042317	0	1	11014	2	0	next	incorrect	3313
Vp009	1658	Response	2	37053229	10912	1
Vp009	1659	Picture	MorphM1_00_orig.jpg ; MorphM1_10_UPPER.jpg	37053331	0	1	7962	2	0	next	incorrect	3315
Vp009	1659	Response	2	37061229	7898	1
Vp009	1660	Picture	MorphF6_09_orig.jpg ; MorphF6_00_UPPER.jpg	37061293	0	1	8227	2	0	next	incorrect	3317
Vp009	1660	Response	2	37069389	8096	1
Vp009	1661	Picture	MorphF1_10_orig.jpg ; MorphF1_10_UPPER.jpg	37069520	0	1	15526	2	0	next	incorrect	3319
Vp009	1661	Response	2	37084909	15389	1
Vp009	1662	Picture	MorphF6_04_orig.jpg ; MorphF6_10_UPPER.jpg	37085046	0	1	8094	2	0	next	incorrect	3321
Vp009	1662	Response	2	37093069	8023	1
Vp009	1663	Picture	MorphF10_02_orig.jpg ; MorphF10_00_UPPER.jpg	37093140	0	1	7299	2	0	next	hit	3323
Vp009	1663	Response	1	37100349	7209	1
Vp009	1664	Picture	MorphM7_10_orig.jpg ; MorphM7_00_UPPER.jpg	37100439	0	1	8360	2	0	next	hit	3325
Vp009	1664	Response	1	37108669	8230	1
Vp009	1665	Picture	MorphM10_04_orig.jpg ; MorphM10_10_UPPER.jpg	37108799	0	1	6997	171	0	next	hit	3327
Vp009	1665	Response	1	37115789	6990	1
Vp009	1666	Picture	MorphF7_10_orig.jpg ; MorphF7_00_UPPER.jpg	37115796	0	170	14102	171	0	next	hit	3329
Vp009	1666	Response	1	37129789	13993	1
Vp009	1667	Picture	MorphF5_03_orig.jpg ; MorphF5_10_UPPER.jpg	37129898	0	1	61174	2	0	next	incorrect	3331
Vp009	1667	Response	2	37190988	61090	1
Vp009	1668	Picture	MorphM8_05_orig.jpg ; MorphM8_00_UPPER.jpg	37191072	0	1	13124	148	0	next	hit	3333
Vp009	1668	Response	1	37204188	13116	1
Vp009	1669	Picture	MorphM6_09_orig.jpg ; MorphM6_10_UPPER.jpg	37204196	0	147	26686	148	0	next	hit	3335
Vp009	1669	Response	1	37230748	26552	1
Vp009	1670	Picture	MorphM2_07_orig.jpg ; MorphM2_10_UPPER.jpg	37230882	0	1	24273	145	0	next	incorrect	3337
Vp009	1670	Response	2	37255148	24266	1
Vp009	1671	Picture	MorphF10_03_orig.jpg ; MorphF10_00_UPPER.jpg	37255155	0	144	7840	145	0	next	hit	3339
Vp009	1671	Response	1	37262908	7753	1
Vp009	1672	Picture	MorphM4_07_orig.jpg ; MorphM4_00_UPPER.jpg	37262995	0	1	54240	169	0	next	incorrect	3341
Vp009	1672	Response	2	37317227	54232	1
Vp009	1673	Picture	MorphM9_00_orig.jpg ; MorphM9_10_UPPER.jpg	37317235	0	168	222304	169	0	next	hit	3343
Vp009	1673	Response	1	37539466	222231	1
Vp009	1674	Picture	MorphF4_09_orig.jpg ; MorphF4_10_UPPER.jpg	37539539	0	1	36348	147	0	next	hit	3345
Vp009	1674	Response	1	37575866	36327	1
Vp009	1675	Picture	MorphM3_01_orig.jpg ; MorphM3_10_UPPER.jpg	37575887	0	146	9434	147	0	next	incorrect	3347
Vp009	1675	Response	2	37585226	9339	1
Vp009	1676	Picture	MorphM8_04_orig.jpg ; MorphM8_00_UPPER.jpg	37585321	0	1	20556	147	0	next	hit	3349
Vp009	1676	Response	1	37605866	20545	1
Vp009	1677	Picture	MorphM10_05_orig.jpg ; MorphM10_00_UPPER.jpg	37605877	0	146	8076	310	0	next	hit	3351
Vp009	1677	Response	1	37613946	8069	1
Vp009	1678	Picture	MorphF3_10_orig.jpg ; MorphF3_10_UPPER.jpg	37613953	0	164	7462	165	0	next	incorrect	3353
Vp009	1678	Response	2	37621306	7353	1
Vp009	1679	Picture	MorphM6_07_orig.jpg ; MorphM6_00_UPPER.jpg	37621415	0	1	10085	2	0	next	incorrect	3355
Vp009	1679	Response	2	37631385	9970	1
Vp009	1680	Picture	MorphF3_01_orig.jpg ; MorphF3_10_UPPER.jpg	37631500	0	1	6502	2	0	next	incorrect	3357
Vp009	1680	Response	2	37637865	6365	1
Vp009	1681	Picture	MorphM6_02_orig.jpg ; MorphM6_10_UPPER.jpg	37638002	0	1	13230	175	0	next	hit	3359
Vp009	1681	Response	1	37651225	13223	1
Vp009	1682	Picture	MorphM5_05_orig.jpg ; MorphM5_00_UPPER.jpg	37651232	0	174	13177	175	0	next	hit	3361
Vp009	1682	Response	1	37664345	13113	1
Vp009	1683	Picture	MorphF7_07_orig.jpg ; MorphF7_10_UPPER.jpg	37664409	0	1	26904	169	0	next	incorrect	3363
Vp009	1683	Response	2	37691305	26896	1
Vp009	1684	Picture	MorphM2_10_orig.jpg ; MorphM2_10_UPPER.jpg	37691313	0	168	8240	323	0	next	incorrect	3365
Vp009	1684	Response	2	37699545	8232	1
Vp009	1685	Picture	MorphM10_03_orig.jpg ; MorphM10_10_UPPER.jpg	37699553	0	155	26694	156	0	next	incorrect	3367
Vp009	1685	Response	2	37726105	26552	1
Vp009	1686	Picture	MorphF5_06_orig.jpg ; MorphF5_00_UPPER.jpg	37726247	0	1	12585	156	0	next	incorrect	3369
Vp009	1686	Response	2	37738825	12578	1
Vp009	1687	Picture	MorphF9_05_orig.jpg ; MorphF9_10_UPPER.jpg	37738832	0	155	14087	156	0	next	hit	3371
Vp009	1687	Response	1	37752825	13993	1
Vp009	1688	Picture	MorphM6_02_orig.jpg ; MorphM6_00_UPPER.jpg	37752919	0	1	23488	2	0	next	incorrect	3373
Vp009	1688	Response	2	37776345	23426	1
Vp009	1689	Picture	MorphM5_05_orig.jpg ; MorphM5_10_UPPER.jpg	37776407	0	1	5706	2	0	next	incorrect	3375
Vp009	1689	Response	2	37782024	5617	1
Vp009	1690	Picture	MorphF10_10_orig.jpg ; MorphF10_00_UPPER.jpg	37782113	0	1	7119	181	0	next	hit	3377
Vp009	1690	Response	1	37789224	7111	1
Vp009	1691	Picture	MorphF1_03_orig.jpg ; MorphF1_10_UPPER.jpg	37789232	0	180	17032	181	0	next	hit	3379
Vp009	1691	Response	1	37806184	16952	1
Vp009	1692	Picture	MorphM4_00_orig.jpg ; MorphM4_00_UPPER.jpg	37806264	0	1	13005	2	0	next	incorrect	3381
Vp009	1692	Response	2	37819144	12880	1
Vp009	1693	Picture	MorphF4_10_orig.jpg ; MorphF4_00_UPPER.jpg	37819269	0	1	17383	2	0	next	hit	3383
Vp009	1693	Response	1	37836504	17235	1
Vp009	1694	Picture	MorphF2_00_orig.jpg ; MorphF2_00_UPPER.jpg	37836652	0	1	9820	2	0	next	incorrect	3385
Vp009	1694	Response	2	37846344	9692	1
Vp009	1695	Picture	MorphF10_03_orig.jpg ; MorphF10_10_UPPER.jpg	37846472	0	1	7033	2	0	next	hit	3387
Vp009	1695	Response	1	37853384	6912	1
Vp009	1696	Picture	MorphM5_03_orig.jpg ; MorphM5_10_UPPER.jpg	37853505	0	1	59714	3	0	next	incorrect	3389
Vp009	1696	Response	2	37913144	59639	1
Vp009	1697	Picture	MorphF8_04_orig.jpg ; MorphF8_10_UPPER.jpg	37913219	0	2	7962	3	0	next	hit	3391
Vp009	1697	Response	1	37921064	7845	1
Vp009	1698	Picture	MorphM7_00_orig.jpg ; MorphM7_10_UPPER.jpg	37921181	0	1	6450	187	0	next	incorrect	3393
Vp009	1698	Response	2	37927624	6443	1
Vp009	1699	Picture	MorphF3_02_orig.jpg ; MorphF3_10_UPPER.jpg	37927631	0	186	9740	187	0	next	incorrect	3395
Vp009	1699	Response	2	37937224	9593	1
Vp009	1700	Picture	MorphF9_04_orig.jpg ; MorphF9_00_UPPER.jpg	37937371	0	1	5838	2	0	next	incorrect	3397
Vp009	1700	Response	2	37943063	5692	1
Vp009	1701	Picture	MorphM6_10_orig.jpg ; MorphM6_10_UPPER.jpg	37943209	0	1	4778	2	0	next	hit	3399
Vp009	1701	Response	1	37947863	4654	1
Vp009	1702	Picture	MorphM8_07_orig.jpg ; MorphM8_00_UPPER.jpg	37947987	0	1	6900	2	0	next	hit	3401
Vp009	1702	Response	1	37954823	6836	1
Vp009	1703	Picture	MorphF3_07_orig.jpg ; MorphF3_00_UPPER.jpg	37954887	0	1	123277	2	0	next	incorrect	3403
Vp009	1703	Response	2	38078103	123216	1
Vp009	1704	Picture	MorphM7_04_orig.jpg ; MorphM7_00_UPPER.jpg	38078164	0	1	38085	2	0	next	incorrect	3405
Vp009	1704	Response	2	38116183	38019	1
Vp009	1705	Picture	MorphF9_10_orig.jpg ; MorphF9_00_UPPER.jpg	38116249	0	1	8341	154	0	next	hit	3407
Vp009	1705	Response	1	38124582	8333	1
Vp009	1706	Picture	MorphF1_10_orig.jpg ; MorphF1_00_UPPER.jpg	38124590	0	153	9175	154	0	next	incorrect	3409
Vp009	1706	Response	2	38133702	9112	1
Vp009	1707	Picture	MorphM9_03_orig.jpg ; MorphM9_10_UPPER.jpg	38133765	0	1	8493	2	0	next	hit	3411
Vp009	1707	Response	1	38142182	8417	1
Vp009	1708	Picture	MorphM6_08_orig.jpg ; MorphM6_00_UPPER.jpg	38142258	0	1	12171	172	0	next	incorrect	3413
Vp009	1708	Response	2	38154422	12164	1
Vp009	1709	Picture	MorphF3_07_orig.jpg ; MorphF3_10_UPPER.jpg	38154429	0	171	12511	172	0	next	incorrect	3415
Vp009	1709	Response	2	38166822	12393	1
Vp009	1710	Picture	MorphM1_06_orig.jpg ; MorphM1_10_UPPER.jpg	38166940	0	1	11249	165	0	next	incorrect	3417
Vp009	1710	Response	2	38178182	11242	1
Vp009	1711	Picture	MorphF5_05_orig.jpg ; MorphF5_10_UPPER.jpg	38178189	0	164	9850	165	0	next	incorrect	3419
Vp009	1711	Response	2	38187942	9753	1
Vp009	1712	Picture	MorphM4_05_orig.jpg ; MorphM4_10_UPPER.jpg	38188039	0	1	12310	166	0	next	incorrect	3421
Vp009	1712	Response	2	38200342	12303	1
Vp009	1713	Picture	MorphF2_07_orig.jpg ; MorphF2_10_UPPER.jpg	38200349	0	165	7680	346	0	next	hit	3423
Vp009	1713	Response	1	38208022	7673	1
Vp009	1714	Picture	MorphF7_09_orig.jpg ; MorphF7_00_UPPER.jpg	38208029	0	181	11460	182	0	next	hit	3425
Vp009	1714	Response	1	38219382	11353	1
Vp009	1715	Picture	MorphF8_08_orig.jpg ; MorphF8_10_UPPER.jpg	38219489	0	1	14596	2	0	next	incorrect	3427
Vp009	1715	Response	2	38233942	14453	1
Vp009	1716	Picture	MorphM8_10_orig.jpg ; MorphM8_10_UPPER.jpg	38234085	0	1	23753	3	0	next	incorrect	3429
Vp009	1716	Response	2	38257702	23617	1
Vp009	1717	Picture	MorphF8_04_orig.jpg ; MorphF8_00_UPPER.jpg	38257838	0	2	26511	165	0	next	incorrect	3431
Vp009	1717	Response	2	38284341	26503	1
Vp009	1718	Picture	MorphM5_09_orig.jpg ; MorphM5_10_UPPER.jpg	38284349	0	163	19403	164	0	next	hit	3433
Vp009	1718	Response	1	38303621	19272	1
Vp009	1719	Picture	MorphM8_08_orig.jpg ; MorphM8_10_UPPER.jpg	38303752	0	1	19772	3	0	next	hit	3435
Vp009	1719	Response	1	38323461	19709	1
Vp009	1720	Picture	MorphF9_06_orig.jpg ; MorphF9_00_UPPER.jpg	38323524	0	2	23355	4	0	next	hit	3437
Vp009	1720	Response	1	38346741	23217	1
Vp009	1721	Picture	MorphM1_02_orig.jpg ; MorphM1_00_UPPER.jpg	38346879	0	2	8228	3	0	next	incorrect	3439
Vp009	1721	Response	2	38354981	8102	1
Vp009	1722	Picture	MorphF8_05_orig.jpg ; MorphF8_00_UPPER.jpg	38355107	0	1	10085	2	0	next	hit	3441
Vp009	1722	Response	1	38365061	9954	1
Vp009	1723	Picture	MorphM2_09_orig.jpg ; MorphM2_10_UPPER.jpg	38365192	0	1	27716	153	0	next	incorrect	3443
Vp009	1723	Response	2	38392901	27709	1
Vp009	1724	Picture	MorphM5_00_orig.jpg ; MorphM5_00_UPPER.jpg	38392908	0	152	23360	299	0	next	hit	3445
Vp009	1724	Response	1	38416261	23353	1
Vp009	1725	Picture	MorphF9_02_orig.jpg ; MorphF9_10_UPPER.jpg	38416268	0	147	63841	148	0	next	incorrect	3447
Vp009	1725	Response	2	38480020	63752	1
Vp009	1726	Picture	MorphF8_01_orig.jpg ; MorphF8_00_UPPER.jpg	38480109	0	1	9024	2	0	next	incorrect	3449
Vp009	1726	Response	2	38489060	8951	1
Vp009	1727	Picture	MorphF2_08_orig.jpg ; MorphF2_00_UPPER.jpg	38489133	0	1	40975	163	0	next	incorrect	3451
Vp009	1727	Response	2	38530100	40967	1
Vp009	1728	Picture	MorphM3_06_orig.jpg ; MorphM3_10_UPPER.jpg	38530108	0	162	7439	317	0	next	hit	3453
Vp009	1728	Response	1	38537540	7432	1
Vp009	1729	Picture	MorphF7_05_orig.jpg ; MorphF7_10_UPPER.jpg	38537547	0	155	5329	156	0	next	hit	3455
Vp009	1729	Response	1	38542740	5193	1
Vp009	1730	Picture	MorphF1_01_orig.jpg ; MorphF1_10_UPPER.jpg	38542876	0	1	10748	2	0	next	hit	3457
Vp009	1730	Response	1	38553540	10664	1
Vp009	1731	Picture	MorphF5_02_orig.jpg ; MorphF5_10_UPPER.jpg	38553624	0	1	13934	2	0	next	incorrect	3459
Vp009	1731	Response	2	38567460	13836	1
Vp009	1732	Picture	MorphM2_02_orig.jpg ; MorphM2_10_UPPER.jpg	38567558	0	1	11943	2	0	next	hit	3461
Vp009	1732	Response	1	38579380	11822	1
Vp009	1733	Picture	MorphF10_01_orig.jpg ; MorphF10_10_UPPER.jpg	38579501	0	1	5406	169	0	next	hit	3463
Vp009	1733	Response	1	38584900	5399	1
Vp009	1734	Picture	MorphM4_08_orig.jpg ; MorphM4_10_UPPER.jpg	38584907	0	168	16224	169	0	next	hit	3465
Vp009	1734	Response	1	38601059	16152	1
Vp009	1735	Picture	MorphF9_06_orig.jpg ; MorphF9_10_UPPER.jpg	38601131	0	1	32776	2	0	next	hit	3467
Vp009	1735	Response	1	38633779	32648	1
Vp009	1736	Picture	MorphF4_02_orig.jpg ; MorphF4_00_UPPER.jpg	38633907	0	1	9156	2	0	next	incorrect	3469
Vp009	1736	Response	2	38642979	9072	1
Vp009	1737	Picture	MorphM6_03_orig.jpg ; MorphM6_00_UPPER.jpg	38643063	0	1	9422	2	0	next	incorrect	3471
Vp009	1737	Response	2	38652339	9276	1
Vp009	1738	Picture	MorphF9_09_orig.jpg ; MorphF9_10_UPPER.jpg	38652485	0	1	18445	2	0	next	incorrect	3473
Vp009	1738	Response	2	38670819	18334	1
Vp009	1739	Picture	MorphM7_02_orig.jpg ; MorphM7_00_UPPER.jpg	38670930	0	1	20701	2	0	next	hit	3475
Vp009	1739	Response	1	38691539	20609	1
Vp009	1740	Picture	MorphF7_04_orig.jpg ; MorphF7_00_UPPER.jpg	38691631	0	1	29592	2	0	next	hit	3477
Vp009	1740	Response	1	38721139	29508	1
Vp009	1741	Picture	MorphF10_04_orig.jpg ; MorphF10_10_UPPER.jpg	38721223	0	1	8095	2	0	next	hit	3479
Vp009	1741	Response	1	38729219	7996	1
Vp009	1742	Picture	MorphF8_08_orig.jpg ; MorphF8_00_UPPER.jpg	38729318	0	1	7664	167	0	next	hit	3481
Vp009	1742	Response	1	38736979	7661	1
Vp009	1743	Picture	MorphM3_06_orig.jpg ; MorphM3_00_UPPER.jpg	38736982	0	166	12084	324	0	next	hit	3483
Vp009	1743	Response	1	38749059	12077	1
Vp009	1744	Picture	MorphF9_08_orig.jpg ; MorphF9_10_UPPER.jpg	38749066	0	158	8517	159	0	next	hit	3485
Vp009	1744	Response	1	38757458	8392	1
Vp009	1745	Picture	MorphF6_01_orig.jpg ; MorphF6_10_UPPER.jpg	38757583	0	1	5042	2	0	next	incorrect	3487
Vp009	1745	Response	2	38762498	4915	1
Vp009	1746	Picture	MorphM5_02_orig.jpg ; MorphM5_00_UPPER.jpg	38762625	0	1	8095	2	0	next	incorrect	3489
Vp009	1746	Response	2	38770578	7953	1
Vp009	1747	Picture	MorphF6_00_orig.jpg ; MorphF6_00_UPPER.jpg	38770720	0	1	57193	2	0	next	incorrect	3491
Vp009	1747	Response	2	38827778	57058	1
Vp009	1748	Picture	MorphM6_08_orig.jpg ; MorphM6_10_UPPER.jpg	38827913	0	1	14066	2	0	next	hit	3493
Vp009	1748	Response	1	38841858	13945	1
Vp009	1749	Picture	MorphM1_08_orig.jpg ; MorphM1_10_UPPER.jpg	38841979	0	1	8046	183	0	next	incorrect	3495
Vp009	1749	Response	2	38850018	8039	1
Vp009	1750	Picture	MorphM9_07_orig.jpg ; MorphM9_00_UPPER.jpg	38850025	0	182	8939	184	0	next	incorrect	3497
Vp009	1750	Response	2	38858898	8873	1
Vp009	1751	Picture	MorphF4_10_orig.jpg ; MorphF4_10_UPPER.jpg	38858964	0	2	19621	155	0	next	hit	3499
Vp009	1751	Response	1	38878578	19614	1
Vp009	1752	Picture	MorphF6_08_orig.jpg ; MorphF6_10_UPPER.jpg	38878585	0	153	16208	154	0	next	hit	3501
Vp009	1752	Response	1	38894658	16073	1
Vp009	1753	Picture	MorphM3_10_orig.jpg ; MorphM3_10_UPPER.jpg	38894793	0	1	12208	3	0	next	hit	3503
Vp009	1753	Response	1	38906898	12105	1
Vp009	1754	Picture	MorphM4_00_orig.jpg ; MorphM4_10_UPPER.jpg	38907001	0	2	26408	3	0	next	incorrect	3505
Vp009	1754	Response	2	38933297	26296	1
Vp009	1755	Picture	MorphF9_04_orig.jpg ; MorphF9_10_UPPER.jpg	38933409	0	1	8758	2	0	next	hit	3507
Vp009	1755	Response	1	38942097	8688	1
Vp009	1756	Picture	MorphF2_01_orig.jpg ; MorphF2_00_UPPER.jpg	38942167	0	1	14198	3	0	next	incorrect	3509
Vp009	1756	Response	2	38956257	14090	1
Vp009	1757	Picture	MorphM7_03_orig.jpg ; MorphM7_00_UPPER.jpg	38956365	0	2	9157	3	0	next	hit	3511
Vp009	1757	Response	1	38965457	9092	1
Vp009	1758	Picture	MorphF4_07_orig.jpg ; MorphF4_00_UPPER.jpg	38965522	0	1	33042	2	0	next	incorrect	3513
Vp009	1758	Response	2	38998497	32975	1
Vp009	1759	Picture	MorphM2_04_orig.jpg ; MorphM2_00_UPPER.jpg	38998564	0	1	18710	2	0	next	incorrect	3515
Vp009	1759	Response	2	39017137	18573	1
Vp009	1760	Picture	MorphF5_08_orig.jpg ; MorphF5_10_UPPER.jpg	39017274	0	1	13630	173	0	next	hit	3517
Vp009	1760	Response	1	39030897	13623	1
Vp009	1761	Picture	MorphF8_10_orig.jpg ; MorphF8_10_UPPER.jpg	39030904	0	172	6939	173	0	next	hit	3519
Vp009	1761	Response	1	39037697	6793	1
Vp009	1762	Picture	MorphM4_08_orig.jpg ; MorphM4_00_UPPER.jpg	39037843	0	1	7541	157	0	next	incorrect	3521
Vp009	1762	Response	2	39045377	7534	1
Vp009	1763	Picture	MorphF7_08_orig.jpg ; MorphF7_10_UPPER.jpg	39045384	0	156	22847	157	0	next	incorrect	3523
Vp009	1763	Response	2	39068097	22713	1
Vp009	1764	Picture	MorphF3_03_orig.jpg ; MorphF3_00_UPPER.jpg	39068231	0	1	12208	2	0	next	incorrect	3525
Vp009	1764	Response	2	39075377	7146	1
Vp009	1765	Picture	end_ins	39080439	5000	1	2410444	2	5000	next	other	0
Vp009	1765	Response	3	41484412	2408973	1
