# Supplementary material for: Categorical Perception of Fear and Anger Expressions in Whole, Masked and Composite Faces
Source: PLoS One. 2015 Aug 11;10(8):e0134790. doi: 10.1371/journal.pone.0134790 (PMC4532458; doi:10.1371/journal.pone.0134790)
Supplement: S1 Dataset — (ZIP) [file pone.0134790.s001.zip › Exp2/Vp008-Vp008_UpDown_Identification.log]

Scenario - 
Logfile written - 08/21/2014 10:09:26

Subject	Trial	Event Type	Code	Time	TTime	Uncertainty	Duration	Uncertainty	ReqTime	ReqDur	Stim Type	Pair Index

Vp008	1	Picture	instruction	-9867	0	1	310912	2	0	next	other	0
Vp008	1	Response	1	300961	310828	1
Vp008	2	Response	1	467680	166635	1
Vp008	3	Picture	MorphM10_02_orig.jpg ; MorphM10_00_UPPER.jpg	467689	0	159	439757	323	0	next	incorrect	5
Vp008	3	Response	2	907436	439747	1
Vp008	4	Picture	MorphM6_08_orig.jpg ; MorphM6_00_UPPER.jpg	907446	0	164	27101	165	0	next	incorrect	7
Vp008	4	Response	2	934395	26949	1
Vp008	5	Picture	MorphM3_09_orig.jpg ; MorphM3_10_UPPER.jpg	934547	0	1	23057	167	0	next	hit	9
Vp008	5	Response	1	957595	23048	1
Vp008	6	Picture	MorphF7_08_orig.jpg ; MorphF7_00_UPPER.jpg	957604	0	166	27040	363	0	next	incorrect	11
Vp008	6	Response	2	984635	27031	1
Vp008	7	Picture	MorphF6_01_orig.jpg ; MorphF6_10_UPPER.jpg	984644	0	197	21360	398	0	next	incorrect	13
Vp008	7	Response	2	1005995	21351	1
Vp008	8	Picture	MorphM2_05_orig.jpg ; MorphM2_10_UPPER.jpg	1006004	0	201	36825	202	0	next	hit	15
Vp008	8	Response	1	1042714	36710	1
Vp008	9	Picture	MorphM3_04_orig.jpg ; MorphM3_00_UPPER.jpg	1042829	0	1	13974	227	0	next	incorrect	17
Vp008	9	Response	2	1056794	13965	1
Vp008	10	Picture	MorphF3_01_orig.jpg ; MorphF3_00_UPPER.jpg	1056803	0	226	29551	227	0	next	incorrect	19
Vp008	10	Response	2	1086234	29431	1
Vp008	11	Picture	MorphF9_06_orig.jpg ; MorphF9_10_UPPER.jpg	1086354	0	1	10049	171	0	next	hit	21
Vp008	11	Response	1	1096394	10040	1
Vp008	12	Picture	MorphM8_05_orig.jpg ; MorphM8_00_UPPER.jpg	1096403	0	170	42560	376	0	next	incorrect	23
Vp008	12	Response	2	1138954	42551	1
Vp008	13	Picture	MorphM6_04_orig.jpg ; MorphM6_10_UPPER.jpg	1138963	0	206	27806	207	0	next	incorrect	25
Vp008	13	Response	2	1166633	27670	1
Vp008	14	Picture	MorphM3_06_orig.jpg ; MorphM3_00_UPPER.jpg	1166769	0	1	15128	2	0	next	incorrect	27
Vp008	14	Response	2	1181753	14984	1
Vp008	15	Picture	MorphF8_07_orig.jpg ; MorphF8_00_UPPER.jpg	1181897	0	1	30502	153	0	next	hit	29
Vp008	15	Response	1	1212393	30496	1
Vp008	16	Picture	MorphF4_05_orig.jpg ; MorphF4_00_UPPER.jpg	1212399	0	152	9307	153	0	next	incorrect	31
Vp008	16	Response	2	1221593	9194	1
Vp008	17	Picture	MorphF8_05_orig.jpg ; MorphF8_00_UPPER.jpg	1221706	0	1	47772	2	0	next	incorrect	33
Vp008	17	Response	2	1269352	47646	1
Vp008	18	Picture	MorphF2_10_orig.jpg ; MorphF2_10_UPPER.jpg	1269478	0	1	18363	217	0	next	hit	35
Vp008	18	Response	1	1287832	18354	1
Vp008	19	Picture	MorphM9_09_orig.jpg ; MorphM9_00_UPPER.jpg	1287841	0	216	19039	369	0	next	hit	37
Vp008	19	Response	1	1306872	19031	1
Vp008	20	Picture	MorphF2_05_orig.jpg ; MorphF2_10_UPPER.jpg	1306880	0	153	12758	154	0	next	hit	39
Vp008	20	Response	1	1319512	12632	1
Vp008	21	Picture	MorphM10_01_orig.jpg ; MorphM10_10_UPPER.jpg	1319638	0	1	26762	178	0	next	hit	41
Vp008	21	Response	1	1346392	26754	1
Vp008	22	Picture	MorphM3_05_orig.jpg ; MorphM3_10_UPPER.jpg	1346400	0	177	24061	178	0	next	hit	43
Vp008	22	Response	1	1370311	23911	1
Vp008	23	Picture	MorphM6_06_orig.jpg ; MorphM6_10_UPPER.jpg	1370461	0	1	20019	154	0	next	incorrect	45
Vp008	23	Response	2	1390471	20010	1
Vp008	24	Picture	MorphM7_08_orig.jpg ; MorphM7_00_UPPER.jpg	1390480	0	153	12560	352	0	next	incorrect	47
Vp008	24	Response	2	1403031	12551	1
Vp008	25	Picture	MorphM4_10_orig.jpg ; MorphM4_00_UPPER.jpg	1403040	0	199	20959	405	0	next	hit	49
Vp008	25	Response	1	1423991	20951	1
Vp008	26	Picture	MorphF4_06_orig.jpg ; MorphF4_00_UPPER.jpg	1423999	0	206	15996	207	0	next	incorrect	51
Vp008	26	Response	2	1439911	15912	1
Vp008	27	Picture	MorphM3_09_orig.jpg ; MorphM3_00_UPPER.jpg	1439995	0	1	18976	2	0	next	hit	53
Vp008	27	Response	1	1458870	18875	1
Vp008	28	Picture	MorphM8_08_orig.jpg ; MorphM8_00_UPPER.jpg	1458971	0	1	45383	2	0	next	hit	55
Vp008	28	Response	1	1504230	45259	1
Vp008	29	Picture	MorphM6_03_orig.jpg ; MorphM6_10_UPPER.jpg	1504354	0	1	23005	219	0	next	incorrect	57
Vp008	29	Response	2	1527350	22996	1
Vp008	30	Picture	MorphM7_01_orig.jpg ; MorphM7_10_UPPER.jpg	1527359	0	218	36842	219	0	next	hit	59
Vp008	30	Response	1	1564069	36710	1
Vp008	31	Picture	MorphF10_01_orig.jpg ; MorphF10_00_UPPER.jpg	1564201	0	1	24151	2	0	next	hit	61
Vp008	31	Response	1	1588229	24028	1
Vp008	32	Picture	MorphF9_00_orig.jpg ; MorphF9_00_UPPER.jpg	1588352	0	1	169005	188	0	next	incorrect	63
Vp008	32	Response	2	1757348	168996	1
Vp008	33	Picture	MorphF6_06_orig.jpg ; MorphF6_00_UPPER.jpg	1757357	0	187	10480	377	0	next	incorrect	65
Vp008	33	Response	2	1767827	10470	1
Vp008	34	Picture	MorphM9_07_orig.jpg ; MorphM9_10_UPPER.jpg	1767837	0	190	9595	339	0	next	hit	67
Vp008	34	Response	1	1777427	9590	1
Vp008	35	Picture	MorphM10_07_orig.jpg ; MorphM10_10_UPPER.jpg	1777432	0	149	10884	296	0	next	hit	69
Vp008	35	Response	1	1788307	10875	1
Vp008	36	Picture	MorphF3_06_orig.jpg ; MorphF3_10_UPPER.jpg	1788316	0	147	9920	326	0	next	incorrect	71
Vp008	36	Response	2	1798227	9911	1
Vp008	37	Picture	MorphF1_02_orig.jpg ; MorphF1_00_UPPER.jpg	1798236	0	179	14111	180	0	next	hit	73
Vp008	37	Response	1	1812227	13991	1
Vp008	38	Picture	MorphM10_08_orig.jpg ; MorphM10_10_UPPER.jpg	1812347	0	1	11147	2	0	next	hit	75
Vp008	38	Response	1	1823347	11000	1
Vp008	39	Picture	MorphM1_07_orig.jpg ; MorphM1_00_UPPER.jpg	1823494	0	1	20821	147	0	next	incorrect	77
Vp008	39	Response	2	1844307	20813	1
Vp008	40	Picture	MorphF6_02_orig.jpg ; MorphF6_10_UPPER.jpg	1844315	0	146	15936	147	0	next	hit	79
Vp008	40	Response	1	1860147	15832	1
Vp008	41	Picture	MorphM5_01_orig.jpg ; MorphM5_00_UPPER.jpg	1860251	0	1	67743	201	0	next	incorrect	81
Vp008	41	Response	2	1927986	67735	1
Vp008	42	Picture	MorphF9_03_orig.jpg ; MorphF9_00_UPPER.jpg	1927994	0	200	17683	366	0	next	incorrect	83
Vp008	42	Response	2	1945666	17672	1
Vp008	43	Picture	MorphF3_02_orig.jpg ; MorphF3_00_UPPER.jpg	1945677	0	166	13435	167	0	next	incorrect	85
Vp008	43	Response	2	1959026	13349	1
Vp008	44	Picture	MorphF8_10_orig.jpg ; MorphF8_00_UPPER.jpg	1959112	0	1	40962	176	0	next	hit	87
Vp008	44	Response	1	2000065	40953	1
Vp008	45	Picture	MorphM2_06_orig.jpg ; MorphM2_10_UPPER.jpg	2000074	0	175	16363	176	0	next	incorrect	89
Vp008	45	Response	2	2016305	16231	1
Vp008	46	Picture	MorphM9_03_orig.jpg ; MorphM9_10_UPPER.jpg	2016437	0	1	21477	155	0	next	incorrect	91
Vp008	46	Response	2	2037905	21468	1
Vp008	47	Picture	MorphF4_09_orig.jpg ; MorphF4_10_UPPER.jpg	2037914	0	154	9680	315	0	next	hit	93
Vp008	47	Response	1	2047585	9671	1
Vp008	48	Picture	MorphF2_08_orig.jpg ; MorphF2_00_UPPER.jpg	2047594	0	161	27629	162	0	next	hit	95
Vp008	48	Response	1	2075105	27511	1
Vp008	49	Picture	MorphM4_02_orig.jpg ; MorphM4_00_UPPER.jpg	2075223	0	1	21630	2	0	next	incorrect	97
Vp008	49	Response	2	2096704	21481	1
Vp008	50	Picture	MorphM8_09_orig.jpg ; MorphM8_00_UPPER.jpg	2096853	0	1	16322	2	0	next	hit	99
Vp008	50	Response	1	2113024	16171	1
Vp008	51	Picture	MorphF9_01_orig.jpg ; MorphF9_10_UPPER.jpg	2113175	0	1	15217	178	0	next	incorrect	101
Vp008	51	Response	2	2128384	15209	1
Vp008	52	Picture	MorphM4_02_orig.jpg ; MorphM4_10_UPPER.jpg	2128392	0	177	45160	178	0	next	hit	103
Vp008	52	Response	1	2173424	45032	1
Vp008	53	Picture	MorphF7_05_orig.jpg ; MorphF7_10_UPPER.jpg	2173552	0	1	13880	188	0	next	hit	105
Vp008	53	Response	1	2187423	13871	1
Vp008	54	Picture	MorphM6_10_orig.jpg ; MorphM6_10_UPPER.jpg	2187432	0	187	17120	373	0	next	incorrect	107
Vp008	54	Response	2	2204543	17111	1
Vp008	55	Picture	MorphF5_01_orig.jpg ; MorphF5_10_UPPER.jpg	2204552	0	186	34639	367	0	next	incorrect	109
Vp008	55	Response	2	2239183	34631	1
Vp008	56	Picture	MorphM3_08_orig.jpg ; MorphM3_10_UPPER.jpg	2239191	0	181	14481	345	0	next	hit	111
Vp008	56	Response	1	2253663	14472	1
Vp008	57	Picture	MorphF6_03_orig.jpg ; MorphF6_00_UPPER.jpg	2253672	0	164	22854	165	0	next	incorrect	113
Vp008	57	Response	2	2276383	22711	1
Vp008	58	Picture	MorphF5_04_orig.jpg ; MorphF5_00_UPPER.jpg	2276526	0	1	11625	188	0	next	hit	115
Vp008	58	Response	1	2288143	11617	1
Vp008	59	Picture	MorphM5_07_orig.jpg ; MorphM5_00_UPPER.jpg	2288151	0	187	13680	362	0	next	hit	117
Vp008	59	Response	1	2301823	13672	1
Vp008	60	Picture	MorphF7_04_orig.jpg ; MorphF7_00_UPPER.jpg	2301831	0	175	22998	176	0	next	hit	119
Vp008	60	Response	1	2324702	22871	1
Vp008	61	Picture	MorphF9_05_orig.jpg ; MorphF9_00_UPPER.jpg	2324829	0	1	59050	2	0	next	hit	121
Vp008	61	Response	1	2383742	58913	1
Vp008	62	Picture	MorphF10_06_orig.jpg ; MorphF10_00_UPPER.jpg	2383879	0	1	8759	2	0	next	hit	123
Vp008	62	Response	1	2392542	8663	1
Vp008	63	Picture	MorphM9_06_orig.jpg ; MorphM9_10_UPPER.jpg	2392638	0	1	10072	147	0	next	hit	125
Vp008	63	Response	1	2402701	10063	1
Vp008	64	Picture	MorphF1_00_orig.jpg ; MorphF1_10_UPPER.jpg	2402710	0	146	16800	345	0	next	incorrect	127
Vp008	64	Response	2	2419501	16791	1
Vp008	65	Picture	MorphM1_05_orig.jpg ; MorphM1_10_UPPER.jpg	2419510	0	199	10018	200	0	next	hit	129
Vp008	65	Response	1	2429421	9911	1
Vp008	66	Picture	MorphF7_02_orig.jpg ; MorphF7_00_UPPER.jpg	2429528	0	1	8301	193	0	next	incorrect	131
Vp008	66	Response	2	2437821	8293	1
Vp008	67	Picture	MorphM1_06_orig.jpg ; MorphM1_00_UPPER.jpg	2437829	0	192	36683	194	0	next	incorrect	133
Vp008	67	Response	2	2474381	36552	1
Vp008	68	Picture	MorphF10_04_orig.jpg ; MorphF10_10_UPPER.jpg	2474512	0	2	47876	164	0	next	hit	135
Vp008	68	Response	1	2522380	47868	1
Vp008	69	Picture	MorphM9_06_orig.jpg ; MorphM9_00_UPPER.jpg	2522388	0	162	19137	163	0	next	incorrect	137
Vp008	69	Response	2	2541420	19032	1
Vp008	70	Picture	MorphF9_07_orig.jpg ; MorphF9_00_UPPER.jpg	2541525	0	1	7663	168	0	next	incorrect	139
Vp008	70	Response	2	2549180	7655	1
Vp008	71	Picture	MorphF2_00_orig.jpg ; MorphF2_10_UPPER.jpg	2549188	0	167	11680	332	0	next	hit	141
Vp008	71	Response	1	2560860	11672	1
Vp008	72	Picture	MorphM9_00_orig.jpg ; MorphM9_00_UPPER.jpg	2560868	0	165	11576	166	0	next	incorrect	143
Vp008	72	Response	2	2572300	11432	1
Vp008	73	Picture	MorphM4_07_orig.jpg ; MorphM4_00_UPPER.jpg	2572444	0	1	16455	2	0	next	hit	145
Vp008	73	Response	1	2588780	16336	1
Vp008	74	Picture	MorphM10_09_orig.jpg ; MorphM10_00_UPPER.jpg	2588899	0	1	7165	2	0	next	hit	147
Vp008	74	Response	1	2595980	7081	1
Vp008	75	Picture	MorphF9_06_orig.jpg ; MorphF9_00_UPPER.jpg	2596064	0	1	13934	2	0	next	incorrect	149
Vp008	75	Response	2	2609899	13835	1
Vp008	76	Picture	MorphF3_00_orig.jpg ; MorphF3_10_UPPER.jpg	2609998	0	1	18577	2	0	next	hit	151
Vp008	76	Response	1	2628459	18461	1
Vp008	77	Picture	MorphF4_08_orig.jpg ; MorphF4_00_UPPER.jpg	2628575	0	1	16932	189	0	next	hit	153
Vp008	77	Response	1	2645499	16924	1
Vp008	78	Picture	MorphM2_10_orig.jpg ; MorphM2_10_UPPER.jpg	2645507	0	188	29247	189	0	next	hit	155
Vp008	78	Response	1	2674619	29112	1
Vp008	79	Picture	MorphM9_01_orig.jpg ; MorphM9_00_UPPER.jpg	2674754	0	1	21313	187	0	next	incorrect	157
Vp008	79	Response	2	2696059	21305	1
Vp008	80	Picture	MorphM7_02_orig.jpg ; MorphM7_10_UPPER.jpg	2696067	0	186	44771	187	0	next	hit	159
Vp008	80	Response	1	2740698	44631	1
Vp008	81	Picture	MorphF7_06_orig.jpg ; MorphF7_10_UPPER.jpg	2740838	0	1	13270	2	0	next	incorrect	161
Vp008	81	Response	2	2753978	13140	1
Vp008	82	Picture	MorphF2_01_orig.jpg ; MorphF2_00_UPPER.jpg	2754108	0	1	9024	2	0	next	incorrect	163
Vp008	82	Response	2	2763018	8910	1
Vp008	83	Picture	MorphM6_08_orig.jpg ; MorphM6_10_UPPER.jpg	2763132	0	1	13653	149	0	next	hit	165
Vp008	83	Response	1	2776778	13646	1
Vp008	84	Picture	MorphM3_08_orig.jpg ; MorphM3_00_UPPER.jpg	2776785	0	148	47255	149	0	next	incorrect	167
Vp008	84	Response	2	2823897	47112	1
Vp008	85	Picture	MorphF9_02_orig.jpg ; MorphF9_00_UPPER.jpg	2824040	0	1	18843	2	0	next	incorrect	169
Vp008	85	Response	2	2842777	18737	1
Vp008	86	Picture	MorphM8_00_orig.jpg ; MorphM8_00_UPPER.jpg	2842883	0	1	32644	2	0	next	hit	171
Vp008	86	Response	1	2875417	32534	1
Vp008	87	Picture	MorphF10_08_orig.jpg ; MorphF10_10_UPPER.jpg	2875527	0	1	8626	2	0	next	hit	173
Vp008	87	Response	1	2884057	8530	1
Vp008	88	Picture	MorphM3_04_orig.jpg ; MorphM3_10_UPPER.jpg	2884153	0	1	16852	2	0	next	hit	175
Vp008	88	Response	1	2900857	16704	1
Vp008	89	Picture	MorphF10_05_orig.jpg ; MorphF10_00_UPPER.jpg	2901005	0	1	13379	159	0	next	incorrect	177
Vp008	89	Response	2	2914377	13372	1
Vp008	90	Picture	MorphF9_07_orig.jpg ; MorphF9_10_UPPER.jpg	2914384	0	158	15948	159	0	next	hit	179
Vp008	90	Response	1	2930216	15832	1
Vp008	91	Picture	MorphM8_01_orig.jpg ; MorphM8_10_UPPER.jpg	2930332	0	1	21728	169	0	next	hit	181
Vp008	91	Response	1	2952056	21724	1
Vp008	92	Picture	MorphF7_04_orig.jpg ; MorphF7_10_UPPER.jpg	2952060	0	168	31086	169	0	next	hit	183
Vp008	92	Response	1	2983016	30956	1
Vp008	93	Picture	MorphF4_09_orig.jpg ; MorphF4_00_UPPER.jpg	2983146	0	1	13535	2	0	next	hit	185
Vp008	93	Response	1	2996536	13390	1
Vp008	94	Picture	MorphM3_03_orig.jpg ; MorphM3_10_UPPER.jpg	2996681	0	1	38350	2	0	next	hit	187
Vp008	94	Response	1	3034935	38254	1
Vp008	95	Picture	MorphM8_07_orig.jpg ; MorphM8_00_UPPER.jpg	3035031	0	1	14198	2	0	next	incorrect	189
Vp008	95	Response	2	3049095	14064	1
Vp008	96	Picture	MorphM9_03_orig.jpg ; MorphM9_00_UPPER.jpg	3049229	0	1	15924	2	0	next	incorrect	191
Vp008	96	Response	2	3065015	15786	1
Vp008	97	Picture	MorphM8_02_orig.jpg ; MorphM8_00_UPPER.jpg	3065153	0	1	33790	183	0	next	hit	193
Vp008	97	Response	1	3098935	33782	1
Vp008	98	Picture	MorphF8_02_orig.jpg ; MorphF8_00_UPPER.jpg	3098943	0	182	9041	347	0	next	incorrect	195
Vp008	98	Response	2	3107975	9032	1
Vp008	99	Picture	MorphM5_08_orig.jpg ; MorphM5_10_UPPER.jpg	3107984	0	165	15919	334	0	next	hit	197
Vp008	99	Response	1	3123895	15911	1
Vp008	100	Picture	MorphF1_07_orig.jpg ; MorphF1_10_UPPER.jpg	3123903	0	169	16358	170	0	next	hit	199
Vp008	100	Response	1	3140134	16231	1
Vp008	101	Picture	MorphF7_05_orig.jpg ; MorphF7_00_UPPER.jpg	3140261	0	1	30122	2	0	next	hit	201
Vp008	101	Response	1	3170294	30033	1
Vp008	102	Picture	MorphM1_02_orig.jpg ; MorphM1_10_UPPER.jpg	3170383	0	1	34236	2	0	next	hit	203
Vp008	102	Response	1	3204534	34151	1
Vp008	103	Picture	MorphM8_00_orig.jpg ; MorphM8_10_UPPER.jpg	3204619	0	1	18578	2	0	next	hit	205
Vp008	103	Response	1	3223094	18475	1
Vp008	104	Picture	MorphF9_10_orig.jpg ; MorphF9_10_UPPER.jpg	3223197	0	1	11943	2	0	next	incorrect	207
Vp008	104	Response	2	3235014	11817	1
Vp008	105	Picture	MorphM5_00_orig.jpg ; MorphM5_10_UPPER.jpg	3235140	0	1	36842	183	0	next	hit	209
Vp008	105	Response	1	3271973	36833	1
Vp008	106	Picture	MorphF3_09_orig.jpg ; MorphF3_00_UPPER.jpg	3271982	0	182	20749	183	0	next	incorrect	211
Vp008	106	Response	2	3292613	20631	1
Vp008	107	Picture	MorphF6_10_orig.jpg ; MorphF6_00_UPPER.jpg	3292731	0	1	19374	2	0	next	incorrect	213
Vp008	107	Response	2	3311973	19242	1
Vp008	108	Picture	MorphF9_01_orig.jpg ; MorphF9_00_UPPER.jpg	3312105	0	1	37288	2	0	next	hit	215
Vp008	108	Response	1	3349253	37148	1
Vp008	109	Picture	MorphM2_08_orig.jpg ; MorphM2_00_UPPER.jpg	3349393	0	1	25148	200	0	next	hit	217
Vp008	109	Response	1	3374532	25139	1
Vp008	110	Picture	MorphF2_03_orig.jpg ; MorphF2_00_UPPER.jpg	3374541	0	199	28959	367	0	next	incorrect	219
Vp008	110	Response	2	3403492	28951	1
Vp008	111	Picture	MorphF1_03_orig.jpg ; MorphF1_00_UPPER.jpg	3403500	0	168	11712	169	0	next	hit	221
Vp008	111	Response	1	3415092	11592	1
Vp008	112	Picture	MorphM10_05_orig.jpg ; MorphM10_10_UPPER.jpg	3415212	0	1	8608	152	0	next	hit	223
Vp008	112	Response	1	3423812	8600	1
Vp008	113	Picture	MorphM5_10_orig.jpg ; MorphM5_10_UPPER.jpg	3423820	0	151	14160	341	0	next	hit	225
Vp008	113	Response	1	3437972	14152	1
Vp008	114	Picture	MorphF1_04_orig.jpg ; MorphF1_10_UPPER.jpg	3437980	0	190	30000	370	0	next	hit	227
Vp008	114	Response	1	3467972	29992	1
Vp008	115	Picture	MorphM5_04_orig.jpg ; MorphM5_00_UPPER.jpg	3467980	0	180	13119	378	0	next	incorrect	229
Vp008	115	Response	2	3481091	13111	1
Vp008	116	Picture	MorphM3_07_orig.jpg ; MorphM3_10_UPPER.jpg	3481099	0	198	17978	199	0	next	hit	231
Vp008	116	Response	1	3498931	17832	1
Vp008	117	Picture	MorphF7_08_orig.jpg ; MorphF7_10_UPPER.jpg	3499077	0	1	32582	197	0	next	hit	233
Vp008	117	Response	1	3531651	32574	1
Vp008	118	Picture	MorphM7_06_orig.jpg ; MorphM7_00_UPPER.jpg	3531659	0	196	26720	344	0	next	incorrect	235
Vp008	118	Response	2	3558371	26712	1
Vp008	119	Picture	MorphM9_10_orig.jpg ; MorphM9_10_UPPER.jpg	3558379	0	148	16602	149	0	next	hit	237
Vp008	119	Response	1	3574850	16471	1
Vp008	120	Picture	MorphM1_06_orig.jpg ; MorphM1_10_UPPER.jpg	3574981	0	1	15238	157	0	next	hit	239
Vp008	120	Response	1	3590210	15229	1
Vp008	121	Picture	MorphF2_06_orig.jpg ; MorphF2_00_UPPER.jpg	3590219	0	156	9444	157	0	next	incorrect	241
Vp008	121	Response	2	3599570	9351	1
Vp008	122	Picture	MorphM6_04_orig.jpg ; MorphM6_00_UPPER.jpg	3599663	0	1	13800	2	0	next	incorrect	243
Vp008	122	Response	2	3613330	13667	1
Vp008	123	Picture	MorphM2_01_orig.jpg ; MorphM2_00_UPPER.jpg	3613463	0	1	12276	200	0	next	incorrect	245
Vp008	123	Response	2	3625729	12266	2
Vp008	124	Picture	MorphF8_00_orig.jpg ; MorphF8_10_UPPER.jpg	3625739	0	199	29790	200	0	next	incorrect	247
Vp008	124	Response	2	3655410	29671	1
Vp008	125	Picture	MorphF4_01_orig.jpg ; MorphF4_10_UPPER.jpg	3655529	0	1	16129	195	0	next	hit	249
Vp008	125	Response	1	3671649	16120	1
Vp008	126	Picture	MorphF9_04_orig.jpg ; MorphF9_00_UPPER.jpg	3671658	0	194	18372	195	0	next	hit	251
Vp008	126	Response	1	3689969	18311	1
Vp008	127	Picture	MorphF5_04_orig.jpg ; MorphF5_10_UPPER.jpg	3690030	0	1	16322	2	0	next	hit	253
Vp008	127	Response	1	3706209	16179	1
Vp008	128	Picture	MorphM7_01_orig.jpg ; MorphM7_00_UPPER.jpg	3706352	0	1	24665	152	0	next	incorrect	255
Vp008	128	Response	2	3731009	24657	1
Vp008	129	Picture	MorphF5_10_orig.jpg ; MorphF5_10_UPPER.jpg	3731017	0	151	12491	152	0	next	hit	257
Vp008	129	Response	1	3743409	12392	1
Vp008	130	Picture	MorphM5_07_orig.jpg ; MorphM5_10_UPPER.jpg	3743508	0	1	15989	202	0	next	hit	259
Vp008	130	Response	1	3759489	15981	1
Vp008	131	Picture	MorphM9_08_orig.jpg ; MorphM9_10_UPPER.jpg	3759497	0	201	16920	202	0	next	hit	261
Vp008	131	Response	1	3776289	16792	1
Vp008	132	Picture	MorphF4_04_orig.jpg ; MorphF4_00_UPPER.jpg	3776417	0	1	32378	2	0	next	incorrect	263
Vp008	132	Response	2	3808688	32271	1
Vp008	133	Picture	MorphM6_01_orig.jpg ; MorphM6_10_UPPER.jpg	3808795	0	1	34237	2	0	next	hit	265
Vp008	133	Response	1	3842928	34133	1
Vp008	134	Picture	MorphF10_10_orig.jpg ; MorphF10_10_UPPER.jpg	3843032	0	1	13800	2	0	next	hit	267
Vp008	134	Response	1	3856688	13656	1
Vp008	135	Picture	MorphF3_08_orig.jpg ; MorphF3_10_UPPER.jpg	3856832	0	1	13005	2	0	next	hit	269
Vp008	135	Response	1	3869728	12896	1
Vp008	136	Picture	MorphF6_07_orig.jpg ; MorphF6_00_UPPER.jpg	3869837	0	1	8625	2	0	next	incorrect	271
Vp008	136	Response	2	3878367	8530	1
Vp008	137	Picture	MorphF4_08_orig.jpg ; MorphF4_10_UPPER.jpg	3878462	0	1	11014	2	0	next	hit	273
Vp008	137	Response	1	3889327	10865	1
Vp008	138	Picture	MorphF1_09_orig.jpg ; MorphF1_10_UPPER.jpg	3889476	0	1	18312	2	0	next	incorrect	275
Vp008	138	Response	2	3907647	18171	1
Vp008	139	Picture	MorphM4_07_orig.jpg ; MorphM4_10_UPPER.jpg	3907788	0	1	8587	174	0	next	hit	277
Vp008	139	Response	1	3916367	8579	1
Vp008	140	Picture	MorphF1_01_orig.jpg ; MorphF1_10_UPPER.jpg	3916375	0	173	14636	174	0	next	incorrect	279
Vp008	140	Response	2	3930927	14552	1
Vp008	141	Picture	MorphF3_00_orig.jpg ; MorphF3_00_UPPER.jpg	3931011	0	1	14198	2	0	next	incorrect	281
Vp008	141	Response	2	3945087	14076	1
Vp008	142	Picture	MorphM3_00_orig.jpg ; MorphM3_10_UPPER.jpg	3945209	0	1	33838	3	0	next	hit	283
Vp008	142	Response	1	3978927	33718	1
Vp008	143	Picture	MorphF4_06_orig.jpg ; MorphF4_10_UPPER.jpg	3979047	0	2	10616	3	0	next	hit	285
Vp008	143	Response	1	3989566	10519	1
Vp008	144	Picture	MorphF3_02_orig.jpg ; MorphF3_10_UPPER.jpg	3989663	0	1	24019	2	0	next	hit	287
Vp008	144	Response	1	4013566	23903	1
Vp008	145	Picture	MorphM2_04_orig.jpg ; MorphM2_00_UPPER.jpg	4013682	0	1	39253	160	0	next	incorrect	289
Vp008	145	Response	2	4052926	39244	1
Vp008	146	Picture	MorphM9_04_orig.jpg ; MorphM9_00_UPPER.jpg	4052935	0	159	11438	160	0	next	incorrect	291
Vp008	146	Response	2	4064286	11351	1
Vp008	147	Picture	MorphF10_01_orig.jpg ; MorphF10_10_UPPER.jpg	4064373	0	1	7165	2	0	next	hit	293
Vp008	147	Response	1	4071406	7033	1
Vp008	148	Picture	MorphF9_00_orig.jpg ; MorphF9_10_UPPER.jpg	4071538	0	1	10595	156	0	next	hit	295
Vp008	148	Response	1	4082126	10588	1
Vp008	149	Picture	MorphF1_04_orig.jpg ; MorphF1_00_UPPER.jpg	4082133	0	155	28419	156	0	next	hit	297
Vp008	149	Response	1	4110445	28312	1
Vp008	150	Picture	MorphM9_07_orig.jpg ; MorphM9_00_UPPER.jpg	4110552	0	1	28530	2	0	next	incorrect	299
Vp008	150	Response	2	4139005	28453	1
Vp008	151	Picture	MorphF7_06_orig.jpg ; MorphF7_00_UPPER.jpg	4139082	0	1	22293	2	0	next	incorrect	301
Vp008	151	Response	2	4161244	22162	2
Vp008	152	Picture	MorphF6_06_orig.jpg ; MorphF6_10_UPPER.jpg	4161375	0	1	59980	2	0	next	hit	303
Vp008	152	Response	1	4221244	59869	1
Vp008	153	Picture	MorphF2_02_orig.jpg ; MorphF2_10_UPPER.jpg	4221355	0	1	48435	2	0	next	hit	305
Vp008	153	Response	1	4269724	48369	1
Vp008	154	Picture	MorphF10_06_orig.jpg ; MorphF10_10_UPPER.jpg	4269790	0	1	8341	154	0	next	hit	307
Vp008	154	Response	1	4278124	8334	1
Vp008	155	Picture	MorphF8_10_orig.jpg ; MorphF8_10_UPPER.jpg	4278131	0	153	13421	154	0	next	hit	309
Vp008	155	Response	1	4291404	13273	1
Vp008	156	Picture	MorphF9_03_orig.jpg ; MorphF9_10_UPPER.jpg	4291552	0	1	15780	146	0	next	incorrect	311
Vp008	156	Response	2	4307323	15771	1
Vp008	157	Picture	MorphM4_06_orig.jpg ; MorphM4_10_UPPER.jpg	4307332	0	145	8106	146	0	next	hit	313
Vp008	157	Response	1	4315323	7991	1
Vp008	158	Picture	MorphF1_05_orig.jpg ; MorphF1_00_UPPER.jpg	4315438	0	1	9494	195	0	next	hit	315
Vp008	158	Response	1	4324923	9485	1
Vp008	159	Picture	MorphM3_02_orig.jpg ; MorphM3_10_UPPER.jpg	4324932	0	194	24160	379	0	next	hit	317
Vp008	159	Response	1	4349083	24151	1
Vp008	160	Picture	MorphM1_08_orig.jpg ; MorphM1_00_UPPER.jpg	4349092	0	185	28582	186	0	next	hit	319
Vp008	160	Response	1	4377563	28471	1
Vp008	161	Picture	MorphF8_08_orig.jpg ; MorphF8_00_UPPER.jpg	4377674	0	1	23977	176	0	next	incorrect	321
Vp008	161	Response	2	4401643	23969	1
Vp008	162	Picture	MorphF10_02_orig.jpg ; MorphF10_00_UPPER.jpg	4401651	0	175	23131	176	0	next	incorrect	323
Vp008	162	Response	2	4424682	23031	1
Vp008	163	Picture	MorphM8_05_orig.jpg ; MorphM8_10_UPPER.jpg	4424782	0	1	24681	3	0	next	incorrect	325
Vp008	163	Response	2	4449322	24540	1
Vp008	164	Picture	MorphM10_08_orig.jpg ; MorphM10_00_UPPER.jpg	4449463	0	2	6187	186	0	next	hit	327
Vp008	164	Response	1	4455642	6179	1
Vp008	165	Picture	MorphF7_10_orig.jpg ; MorphF7_10_UPPER.jpg	4455650	0	184	6880	388	0	next	hit	329
Vp008	165	Response	1	4462522	6872	1
Vp008	166	Picture	MorphM7_00_orig.jpg ; MorphM7_00_UPPER.jpg	4462530	0	204	17189	205	0	next	incorrect	331
Vp008	166	Response	2	4479642	17112	1
Vp008	167	Picture	MorphM10_09_orig.jpg ; MorphM10_10_UPPER.jpg	4479719	0	1	6491	146	0	next	hit	333
Vp008	167	Response	1	4486202	6483	1
Vp008	168	Picture	MorphM7_10_orig.jpg ; MorphM7_00_UPPER.jpg	4486210	0	145	18456	146	0	next	hit	335
Vp008	168	Response	1	4504522	18312	1
Vp008	169	Picture	MorphM8_08_orig.jpg ; MorphM8_10_UPPER.jpg	4504666	0	1	22161	2	0	next	hit	337
Vp008	169	Response	1	4526681	22015	1
Vp008	170	Picture	MorphF2_02_orig.jpg ; MorphF2_00_UPPER.jpg	4526827	0	1	19506	2	0	next	incorrect	339
Vp008	170	Response	2	4546201	19374	1
Vp008	171	Picture	MorphF8_06_orig.jpg ; MorphF8_10_UPPER.jpg	4546333	0	1	10218	2	0	next	incorrect	341
Vp008	171	Response	2	4556441	10108	1
Vp008	172	Picture	MorphM10_10_orig.jpg ; MorphM10_10_UPPER.jpg	4556551	0	1	6458	179	0	next	hit	343
Vp008	172	Response	1	4563001	6450	1
Vp008	173	Picture	MorphF3_03_orig.jpg ; MorphF3_00_UPPER.jpg	4563009	0	178	31096	179	0	next	hit	345
Vp008	173	Response	1	4593961	30952	1
Vp008	174	Picture	MorphM1_04_orig.jpg ; MorphM1_10_UPPER.jpg	4594105	0	1	19066	177	0	next	hit	347
Vp008	174	Response	1	4613161	19056	1
Vp008	175	Picture	MorphF1_02_orig.jpg ; MorphF1_10_UPPER.jpg	4613171	0	176	37331	177	0	next	hit	349
Vp008	175	Response	1	4650361	37190	1
Vp008	176	Picture	MorphF7_03_orig.jpg ; MorphF7_00_UPPER.jpg	4650502	0	1	10350	2	0	next	incorrect	351
Vp008	176	Response	2	4660760	10258	1
Vp008	177	Picture	MorphM9_05_orig.jpg ; MorphM9_10_UPPER.jpg	4660852	0	1	28636	162	0	next	hit	353
Vp008	177	Response	1	4689480	28628	1
Vp008	178	Picture	MorphF5_07_orig.jpg ; MorphF5_10_UPPER.jpg	4689488	0	161	10881	322	0	next	hit	355
Vp008	178	Response	1	4700360	10872	1
Vp008	179	Picture	MorphM2_09_orig.jpg ; MorphM2_00_UPPER.jpg	4700369	0	161	39519	347	0	next	incorrect	357
Vp008	179	Response	2	4739879	39510	1
Vp008	180	Picture	MorphM5_03_orig.jpg ; MorphM5_10_UPPER.jpg	4739888	0	186	18320	365	0	next	hit	359
Vp008	180	Response	1	4758199	18311	1
Vp008	181	Picture	MorphF5_02_orig.jpg ; MorphF5_00_UPPER.jpg	4758208	0	179	12120	180	0	next	incorrect	361
Vp008	181	Response	2	4770199	11991	1
Vp008	182	Picture	MorphF6_08_orig.jpg ; MorphF6_00_UPPER.jpg	4770328	0	1	24918	164	0	next	incorrect	363
Vp008	182	Response	2	4795239	24911	1
Vp008	183	Picture	MorphF9_05_orig.jpg ; MorphF9_10_UPPER.jpg	4795246	0	163	11574	164	0	next	hit	365
Vp008	183	Response	1	4806679	11433	1
Vp008	184	Picture	MorphM4_05_orig.jpg ; MorphM4_00_UPPER.jpg	4806820	0	1	9387	170	0	next	hit	367
Vp008	184	Response	1	4816199	9379	1
Vp008	185	Picture	MorphF7_00_orig.jpg ; MorphF7_00_UPPER.jpg	4816207	0	169	10080	343	0	next	incorrect	369
Vp008	185	Response	2	4826278	10071	1
Vp008	186	Picture	MorphM6_09_orig.jpg ; MorphM6_10_UPPER.jpg	4826287	0	174	14479	333	0	next	incorrect	371
Vp008	186	Response	2	4840758	14471	1
Vp008	187	Picture	MorphF8_02_orig.jpg ; MorphF8_10_UPPER.jpg	4840766	0	159	18603	160	0	next	hit	373
Vp008	187	Response	1	4859238	18472	1
Vp008	188	Picture	MorphM2_04_orig.jpg ; MorphM2_10_UPPER.jpg	4859369	0	1	20917	184	0	next	incorrect	375
Vp008	188	Response	2	4880278	20909	1
Vp008	189	Picture	MorphM7_04_orig.jpg ; MorphM7_00_UPPER.jpg	4880286	0	183	13039	332	0	next	hit	377
Vp008	189	Response	1	4893318	13032	1
Vp008	190	Picture	MorphF9_10_orig.jpg ; MorphF9_00_UPPER.jpg	4893325	0	149	24697	150	0	next	hit	379
Vp008	190	Response	1	4917958	24633	1
Vp008	191	Picture	MorphF1_03_orig.jpg ; MorphF1_10_UPPER.jpg	4918022	0	1	15393	2	0	next	hit	381
Vp008	191	Response	1	4933317	15295	1
Vp008	192	Picture	MorphF5_08_orig.jpg ; MorphF5_10_UPPER.jpg	4933415	0	1	21351	148	0	next	hit	383
Vp008	192	Response	1	4954757	21342	1
Vp008	193	Picture	MorphF3_04_orig.jpg ; MorphF3_10_UPPER.jpg	4954766	0	147	15804	148	0	next	hit	385
Vp008	193	Response	1	4970437	15671	1
Vp008	194	Picture	MorphM7_08_orig.jpg ; MorphM7_10_UPPER.jpg	4970570	0	1	6768	2	0	next	hit	387
Vp008	194	Response	1	4977237	6667	1
Vp008	195	Picture	MorphF5_07_orig.jpg ; MorphF5_00_UPPER.jpg	4977338	0	1	9952	2	0	next	incorrect	389
Vp008	195	Response	2	4987157	9819	1
Vp008	196	Picture	MorphM5_09_orig.jpg ; MorphM5_00_UPPER.jpg	4987290	0	1	13878	190	0	next	incorrect	391
Vp008	196	Response	2	5001156	13866	2
Vp008	197	Picture	MorphF2_07_orig.jpg ; MorphF2_10_UPPER.jpg	5001168	0	189	30974	190	0	next	incorrect	393
Vp008	197	Response	2	5032037	30869	1
Vp008	198	Picture	MorphF3_09_orig.jpg ; MorphF3_10_UPPER.jpg	5032142	0	1	14543	189	0	next	hit	395
Vp008	198	Response	1	5046676	14534	1
Vp008	199	Picture	MorphM4_03_orig.jpg ; MorphM4_10_UPPER.jpg	5046685	0	188	12720	395	0	next	incorrect	397
Vp008	199	Response	2	5059396	12711	1
Vp008	200	Picture	MorphM3_10_orig.jpg ; MorphM3_10_UPPER.jpg	5059405	0	207	32452	208	0	next	hit	399
Vp008	200	Response	1	5091716	32311	1
Vp008	201	Picture	MorphF2_01_orig.jpg ; MorphF2_10_UPPER.jpg	5091857	0	1	32113	2	0	next	hit	401
Vp008	201	Response	1	5123876	32019	1
Vp008	202	Picture	MorphM4_00_orig.jpg ; MorphM4_10_UPPER.jpg	5123970	0	1	7962	2	0	next	hit	403
Vp008	202	Response	1	5131796	7826	1
Vp008	203	Picture	MorphM7_02_orig.jpg ; MorphM7_00_UPPER.jpg	5131932	0	1	9952	2	0	next	incorrect	405
Vp008	203	Response	2	5141796	9864	1
Vp008	204	Picture	MorphM2_09_orig.jpg ; MorphM2_10_UPPER.jpg	5141884	0	1	10881	2	0	next	incorrect	407
Vp008	204	Response	2	5152676	10792	1
Vp008	205	Picture	MorphF8_04_orig.jpg ; MorphF8_10_UPPER.jpg	5152765	0	1	11517	163	0	next	incorrect	409
Vp008	205	Response	2	5164275	11510	1
Vp008	206	Picture	MorphF2_06_orig.jpg ; MorphF2_10_UPPER.jpg	5164282	0	162	10777	163	0	next	hit	411
Vp008	206	Response	1	5174915	10633	1
Vp008	207	Picture	MorphM6_07_orig.jpg ; MorphM6_10_UPPER.jpg	5175059	0	1	16423	166	0	next	hit	413
Vp008	207	Response	1	5191475	16416	1
Vp008	208	Picture	MorphF8_05_orig.jpg ; MorphF8_10_UPPER.jpg	5191482	0	165	22961	326	0	next	incorrect	415
Vp008	208	Response	2	5214435	22953	1
Vp008	209	Picture	MorphF10_00_orig.jpg ; MorphF10_10_UPPER.jpg	5214443	0	161	17278	162	0	next	hit	417
Vp008	209	Response	1	5231635	17192	1
Vp008	210	Picture	MorphM1_04_orig.jpg ; MorphM1_00_UPPER.jpg	5231721	0	1	15658	2	0	next	incorrect	419
Vp008	210	Response	2	5247235	15514	1
Vp008	211	Picture	MorphM6_05_orig.jpg ; MorphM6_10_UPPER.jpg	5247379	0	1	10881	3	0	next	hit	421
Vp008	211	Response	1	5258194	10815	1
Vp008	212	Picture	MorphM3_10_orig.jpg ; MorphM3_00_UPPER.jpg	5258260	0	2	24948	3	0	next	incorrect	423
Vp008	212	Response	2	5283074	24814	1
Vp008	213	Picture	MorphF5_00_orig.jpg ; MorphF5_10_UPPER.jpg	5283208	0	1	27555	181	0	next	hit	425
Vp008	213	Response	1	5310754	27546	1
Vp008	214	Picture	MorphM8_10_orig.jpg ; MorphM8_10_UPPER.jpg	5310763	0	180	35211	181	0	next	hit	427
Vp008	214	Response	1	5345874	35111	1
Vp008	215	Picture	MorphM7_03_orig.jpg ; MorphM7_10_UPPER.jpg	5345974	0	1	7697	2	0	next	hit	429
Vp008	215	Response	1	5353554	7580	1
Vp008	216	Picture	MorphF6_10_orig.jpg ; MorphF6_10_UPPER.jpg	5353671	0	1	19108	2	0	next	incorrect	431
Vp008	216	Response	2	5372673	19002	1
Vp008	217	Picture	MorphM7_10_orig.jpg ; MorphM7_10_UPPER.jpg	5372779	0	1	8758	2	0	next	hit	433
Vp008	217	Response	1	5381393	8614	1
Vp008	218	Picture	MorphM8_04_orig.jpg ; MorphM8_00_UPPER.jpg	5381537	0	1	13789	147	0	next	incorrect	435
Vp008	218	Response	2	5395313	13776	1
Vp008	219	Picture	MorphM10_00_orig.jpg ; MorphM10_00_UPPER.jpg	5395326	0	146	44201	147	0	next	incorrect	437
Vp008	219	Response	2	5439393	44067	1
Vp008	220	Picture	MorphF1_10_orig.jpg ; MorphF1_00_UPPER.jpg	5439527	0	1	18843	2	0	next	incorrect	439
Vp008	220	Response	2	5458273	18746	1
Vp008	221	Picture	MorphM7_05_orig.jpg ; MorphM7_00_UPPER.jpg	5458370	0	1	11677	2	0	next	incorrect	441
Vp008	221	Response	2	5469952	11582	1
Vp008	222	Picture	MorphM4_08_orig.jpg ; MorphM4_00_UPPER.jpg	5470047	0	1	16986	2	0	next	hit	443
Vp008	222	Response	1	5486912	16865	1
Vp008	223	Picture	MorphF8_00_orig.jpg ; MorphF8_00_UPPER.jpg	5487033	0	1	8847	178	0	next	incorrect	445
Vp008	223	Response	2	5495872	8839	1
Vp008	224	Picture	MorphM1_00_orig.jpg ; MorphM1_10_UPPER.jpg	5495880	0	177	15280	335	0	next	hit	447
Vp008	224	Response	1	5511152	15272	1
Vp008	225	Picture	MorphF5_03_orig.jpg ; MorphF5_00_UPPER.jpg	5511160	0	158	11760	366	0	next	incorrect	449
Vp008	225	Response	2	5522912	11752	1
Vp008	226	Picture	MorphF7_07_orig.jpg ; MorphF7_10_UPPER.jpg	5522920	0	208	44395	209	0	next	hit	451
Vp008	226	Response	1	5567232	44312	1
Vp008	227	Picture	MorphF6_05_orig.jpg ; MorphF6_00_UPPER.jpg	5567315	0	1	29044	152	0	next	incorrect	453
Vp008	227	Response	2	5596351	29036	1
Vp008	228	Picture	MorphM3_03_orig.jpg ; MorphM3_00_UPPER.jpg	5596359	0	151	30480	343	0	next	incorrect	455
Vp008	228	Response	2	5626831	30472	1
Vp008	229	Picture	MorphM6_02_orig.jpg ; MorphM6_00_UPPER.jpg	5626839	0	192	9081	193	0	next	incorrect	457
Vp008	229	Response	2	5635791	8952	1
Vp008	230	Picture	MorphF10_05_orig.jpg ; MorphF10_10_UPPER.jpg	5635920	0	1	7431	2	0	next	hit	459
Vp008	230	Response	1	5643231	7311	1
Vp008	231	Picture	MorphM7_09_orig.jpg ; MorphM7_10_UPPER.jpg	5643351	0	1	7432	2	0	next	hit	461
Vp008	231	Response	1	5650671	7320	1
Vp008	232	Picture	MorphM1_10_orig.jpg ; MorphM1_10_UPPER.jpg	5650783	0	1	7815	148	0	next	incorrect	463
Vp008	232	Response	2	5658591	7808	1
Vp008	233	Picture	MorphF8_08_orig.jpg ; MorphF8_10_UPPER.jpg	5658598	0	147	24000	313	0	next	hit	465
Vp008	233	Response	1	5682590	23992	1
Vp008	234	Picture	MorphM10_05_orig.jpg ; MorphM10_00_UPPER.jpg	5682598	0	166	12639	167	0	next	incorrect	467
Vp008	234	Response	2	5695150	12552	1
Vp008	235	Picture	MorphM2_05_orig.jpg ; MorphM2_00_UPPER.jpg	5695237	0	1	9952	2	0	next	hit	469
Vp008	235	Response	1	5705070	9833	1
Vp008	236	Picture	MorphM9_08_orig.jpg ; MorphM9_00_UPPER.jpg	5705189	0	1	26274	2	0	next	hit	471
Vp008	236	Response	1	5731390	26201	1
Vp008	237	Picture	MorphM1_10_orig.jpg ; MorphM1_00_UPPER.jpg	5731463	0	1	15393	2	0	next	hit	473
Vp008	237	Response	1	5746750	15287	1
Vp008	238	Picture	MorphM4_10_orig.jpg ; MorphM4_10_UPPER.jpg	5746856	0	1	6502	2	0	next	hit	475
Vp008	238	Response	1	5753230	6374	1
Vp008	239	Picture	MorphM5_01_orig.jpg ; MorphM5_10_UPPER.jpg	5753358	0	1	8840	186	0	next	hit	477
Vp008	239	Response	1	5762190	8832	1
Vp008	240	Picture	MorphM8_03_orig.jpg ; MorphM8_00_UPPER.jpg	5762198	0	185	22959	368	0	next	incorrect	479
Vp008	240	Response	2	5785149	22951	1
Vp008	241	Picture	MorphM6_09_orig.jpg ; MorphM6_00_UPPER.jpg	5785157	0	183	7215	184	0	next	incorrect	481
Vp008	241	Response	2	5792269	7112	1
Vp008	242	Picture	MorphF10_08_orig.jpg ; MorphF10_00_UPPER.jpg	5792372	0	1	13505	165	0	next	hit	483
Vp008	242	Response	1	5805869	13497	1
Vp008	243	Picture	MorphF2_04_orig.jpg ; MorphF2_00_UPPER.jpg	5805877	0	164	13300	165	0	next	hit	485
Vp008	243	Response	1	5819069	13192	1
Vp008	244	Picture	MorphF10_10_orig.jpg ; MorphF10_00_UPPER.jpg	5819177	0	1	23620	2	0	next	hit	487
Vp008	244	Response	1	5842669	23492	1
Vp008	245	Picture	MorphM5_05_orig.jpg ; MorphM5_00_UPPER.jpg	5842797	0	1	24284	2	0	next	incorrect	489
Vp008	245	Response	2	5866989	24192	1
Vp008	246	Picture	MorphF10_07_orig.jpg ; MorphF10_10_UPPER.jpg	5867081	0	1	11810	2	0	next	hit	491
Vp008	246	Response	1	5878749	11668	1
Vp008	247	Picture	MorphF3_03_orig.jpg ; MorphF3_10_UPPER.jpg	5878891	0	1	20967	2	0	next	incorrect	493
Vp008	247	Response	2	5899789	20898	1
Vp008	248	Picture	MorphM8_04_orig.jpg ; MorphM8_10_UPPER.jpg	5899858	0	1	20966	2	0	next	hit	495
Vp008	248	Response	1	5920748	20890	1
Vp008	249	Picture	MorphF8_07_orig.jpg ; MorphF8_10_UPPER.jpg	5920824	0	1	5971	2	0	next	hit	497
Vp008	249	Response	1	5926668	5844	1
Vp008	250	Picture	MorphM10_04_orig.jpg ; MorphM10_00_UPPER.jpg	5926795	0	1	9687	2	0	next	hit	499
Vp008	250	Response	1	5936348	9553	1
Vp008	251	Picture	MorphM1_02_orig.jpg ; MorphM1_00_UPPER.jpg	5936482	0	1	10218	2	0	next	incorrect	501
Vp008	251	Response	2	5946588	10106	1
Vp008	252	Picture	MorphF1_08_orig.jpg ; MorphF1_00_UPPER.jpg	5946700	0	1	15096	166	0	next	hit	503
Vp008	252	Response	1	5961788	15088	1
Vp008	253	Picture	MorphM9_01_orig.jpg ; MorphM9_10_UPPER.jpg	5961796	0	165	23387	166	0	next	hit	505
Vp008	253	Response	1	5985068	23272	1
Vp008	254	Picture	MorphF10_03_orig.jpg ; MorphF10_00_UPPER.jpg	5985183	0	1	15791	2	0	next	hit	507
Vp008	254	Response	1	6000827	15644	1
Vp008	255	Picture	MorphM10_02_orig.jpg ; MorphM10_10_UPPER.jpg	6000974	0	1	8980	178	0	next	hit	509
Vp008	255	Response	1	6009947	8973	1
Vp008	256	Picture	MorphF5_08_orig.jpg ; MorphF5_00_UPPER.jpg	6009954	0	177	21010	178	0	next	incorrect	511
Vp008	256	Response	2	6030827	20873	1
Vp008	257	Picture	MorphM6_10_orig.jpg ; MorphM6_00_UPPER.jpg	6030964	0	1	27310	160	0	next	incorrect	513
Vp008	257	Response	2	6058267	27303	1
Vp008	258	Picture	MorphF1_05_orig.jpg ; MorphF1_10_UPPER.jpg	6058274	0	159	14961	352	0	next	hit	515
Vp008	258	Response	1	6073227	14953	1
Vp008	259	Picture	MorphF4_03_orig.jpg ; MorphF4_00_UPPER.jpg	6073235	0	193	13727	194	0	next	incorrect	517
Vp008	259	Response	2	6086827	13592	1
Vp008	260	Picture	MorphF6_04_orig.jpg ; MorphF6_10_UPPER.jpg	6086962	0	1	16057	2	0	next	hit	519
Vp008	260	Response	1	6102906	15944	1
Vp008	261	Picture	MorphM2_07_orig.jpg ; MorphM2_10_UPPER.jpg	6103019	0	1	29592	2	0	next	incorrect	521
Vp008	261	Response	2	6132506	29487	1
Vp008	262	Picture	MorphM10_06_orig.jpg ; MorphM10_00_UPPER.jpg	6132611	0	1	23089	2	0	next	hit	523
Vp008	262	Response	1	6155626	23015	1
Vp008	263	Picture	MorphM2_10_orig.jpg ; MorphM2_00_UPPER.jpg	6155700	0	1	34900	2	0	next	hit	525
Vp008	263	Response	1	6190506	34806	1
Vp008	264	Picture	MorphF2_04_orig.jpg ; MorphF2_10_UPPER.jpg	6190600	0	1	14729	2	0	next	hit	527
Vp008	264	Response	1	6205225	14625	1
Vp008	265	Picture	MorphF7_03_orig.jpg ; MorphF7_10_UPPER.jpg	6205329	0	1	20171	2	0	next	hit	529
Vp008	265	Response	1	6225385	20056	1
Vp008	266	Picture	MorphF4_01_orig.jpg ; MorphF4_00_UPPER.jpg	6225500	0	1	37490	198	0	next	incorrect	531
Vp008	266	Response	2	6262985	37485	1
Vp008	267	Picture	MorphF8_01_orig.jpg ; MorphF8_00_UPPER.jpg	6262990	0	197	18883	354	0	next	incorrect	533
Vp008	267	Response	2	6281865	18875	1
Vp008	268	Picture	MorphM4_01_orig.jpg ; MorphM4_10_UPPER.jpg	6281873	0	157	10241	158	0	next	hit	535
Vp008	268	Response	1	6292025	10152	1
Vp008	269	Picture	MorphM8_03_orig.jpg ; MorphM8_10_UPPER.jpg	6292114	0	1	12319	157	0	next	hit	537
Vp008	269	Response	1	6304425	12311	1
Vp008	270	Picture	MorphF1_06_orig.jpg ; MorphF1_00_UPPER.jpg	6304433	0	156	11920	335	0	next	hit	539
Vp008	270	Response	1	6316344	11911	1
Vp008	271	Picture	MorphF6_00_orig.jpg ; MorphF6_00_UPPER.jpg	6316353	0	179	15173	180	0	next	incorrect	541
Vp008	271	Response	2	6331384	15031	1
Vp008	272	Picture	MorphF10_02_orig.jpg ; MorphF10_10_UPPER.jpg	6331526	0	1	10217	2	0	next	hit	543
Vp008	272	Response	1	6341624	10098	1
Vp008	273	Picture	MorphM1_08_orig.jpg ; MorphM1_10_UPPER.jpg	6341743	0	1	52416	2	0	next	hit	545
Vp008	273	Response	1	6394024	52281	1
Vp008	274	Picture	MorphM2_07_orig.jpg ; MorphM2_00_UPPER.jpg	6394159	0	1	14862	3	0	next	hit	547
Vp008	274	Response	1	6408903	14744	1
Vp008	275	Picture	MorphF2_07_orig.jpg ; MorphF2_00_UPPER.jpg	6409021	0	2	31185	3	0	next	hit	549
Vp008	275	Response	1	6440103	31082	1
Vp008	276	Picture	MorphF6_08_orig.jpg ; MorphF6_10_UPPER.jpg	6440206	0	1	18946	164	0	next	hit	551
Vp008	276	Response	1	6459143	18937	1
Vp008	277	Picture	MorphM4_04_orig.jpg ; MorphM4_00_UPPER.jpg	6459152	0	163	9119	363	0	next	incorrect	553
Vp008	277	Response	2	6468263	9111	1
Vp008	278	Picture	MorphF3_05_orig.jpg ; MorphF3_00_UPPER.jpg	6468271	0	200	10948	201	0	next	incorrect	555
Vp008	278	Response	2	6479143	10872	1
Vp008	279	Picture	MorphM10_10_orig.jpg ; MorphM10_00_UPPER.jpg	6479219	0	1	21052	182	0	next	hit	557
Vp008	279	Response	1	6500263	21044	1
Vp008	280	Picture	MorphF2_08_orig.jpg ; MorphF2_10_UPPER.jpg	6500271	0	181	15440	182	0	next	hit	559
Vp008	280	Response	1	6515623	15352	1
Vp008	281	Picture	MorphM6_00_orig.jpg ; MorphM6_10_UPPER.jpg	6515711	0	1	37760	194	0	next	hit	561
Vp008	281	Response	1	6553462	37751	1
Vp008	282	Picture	MorphF4_10_orig.jpg ; MorphF4_00_UPPER.jpg	6553471	0	193	37038	371	0	next	hit	563
Vp008	282	Response	1	6590502	37031	1
Vp008	283	Picture	MorphF1_00_orig.jpg ; MorphF1_00_UPPER.jpg	6590509	0	178	25389	179	0	next	hit	565
Vp008	283	Response	1	6615782	25273	1
Vp008	284	Picture	MorphF3_01_orig.jpg ; MorphF3_10_UPPER.jpg	6615898	0	1	9687	2	0	next	incorrect	567
Vp008	284	Response	2	6625461	9563	1
Vp008	285	Picture	MorphM5_02_orig.jpg ; MorphM5_00_UPPER.jpg	6625585	0	1	9289	2	0	next	incorrect	569
Vp008	285	Response	2	6634741	9156	1
Vp008	286	Picture	MorphF7_01_orig.jpg ; MorphF7_00_UPPER.jpg	6634874	0	1	7951	146	0	next	incorrect	571
Vp008	286	Response	2	6642821	7947	1
Vp008	287	Picture	MorphM8_01_orig.jpg ; MorphM8_00_UPPER.jpg	6642825	0	145	10484	289	0	next	incorrect	573
Vp008	287	Response	2	6653301	10476	1
Vp008	288	Picture	MorphM7_06_orig.jpg ; MorphM7_10_UPPER.jpg	6653309	0	144	9760	348	0	next	hit	575
Vp008	288	Response	1	6663061	9752	1
Vp008	289	Picture	MorphM1_09_orig.jpg ; MorphM1_00_UPPER.jpg	6663069	0	204	20771	205	0	next	incorrect	577
Vp008	289	Response	2	6683701	20632	1
Vp008	290	Picture	MorphF3_10_orig.jpg ; MorphF3_00_UPPER.jpg	6683840	0	1	13629	174	0	next	hit	579
Vp008	290	Response	1	6697461	13621	1
Vp008	291	Picture	MorphM8_06_orig.jpg ; MorphM8_10_UPPER.jpg	6697469	0	173	28038	174	0	next	hit	581
Vp008	291	Response	1	6725380	27911	1
Vp008	292	Picture	MorphM4_09_orig.jpg ; MorphM4_10_UPPER.jpg	6725507	0	1	17251	2	0	next	hit	583
Vp008	292	Response	1	6742660	17153	1
Vp008	293	Picture	MorphM7_00_orig.jpg ; MorphM7_10_UPPER.jpg	6742758	0	1	10351	2	0	next	hit	585
Vp008	293	Response	1	6752980	10222	1
Vp008	294	Picture	MorphM6_03_orig.jpg ; MorphM6_00_UPPER.jpg	6753109	0	1	8227	2	0	next	incorrect	587
Vp008	294	Response	2	6761220	8111	1
Vp008	295	Picture	MorphM7_07_orig.jpg ; MorphM7_00_UPPER.jpg	6761336	0	1	14066	2	0	next	incorrect	589
Vp008	295	Response	2	6775300	13964	1
Vp008	296	Picture	MorphM5_05_orig.jpg ; MorphM5_10_UPPER.jpg	6775402	0	1	9505	184	0	next	hit	591
Vp008	296	Response	1	6784900	9498	1
Vp008	297	Picture	MorphM6_06_orig.jpg ; MorphM6_00_UPPER.jpg	6784907	0	183	23537	184	0	next	incorrect	593
Vp008	297	Response	2	6808340	23433	1
Vp008	298	Picture	MorphM5_10_orig.jpg ; MorphM5_00_UPPER.jpg	6808444	0	1	12944	195	0	next	hit	595
Vp008	298	Response	1	6821380	12936	1
Vp008	299	Picture	MorphF2_09_orig.jpg ; MorphF2_00_UPPER.jpg	6821388	0	194	12880	380	0	next	hit	597
Vp008	299	Response	1	6834259	12871	1
Vp008	300	Picture	MorphF9_09_orig.jpg ; MorphF9_00_UPPER.jpg	6834268	0	186	15180	187	0	next	incorrect	599
Vp008	300	Response	2	6849299	15031	1
Vp008	301	Picture	MorphF2_10_orig.jpg ; MorphF2_00_UPPER.jpg	6849448	0	1	14729	2	0	next	incorrect	601
Vp008	301	Response	2	6864099	14651	1
Vp008	302	Picture	MorphM7_05_orig.jpg ; MorphM7_10_UPPER.jpg	6864177	0	1	14411	188	0	next	hit	603
Vp008	302	Response	1	6878579	14402	1
Vp008	303	Picture	MorphM2_00_orig.jpg ; MorphM2_00_UPPER.jpg	6878588	0	187	19560	188	0	next	hit	605
Vp008	303	Response	1	6898019	19431	1
Vp008	304	Picture	MorphF5_09_orig.jpg ; MorphF5_00_UPPER.jpg	6898148	0	1	16838	149	0	next	incorrect	607
Vp008	304	Response	2	6914979	16831	1
Vp008	305	Picture	MorphM10_07_orig.jpg ; MorphM10_00_UPPER.jpg	6914986	0	148	13948	149	0	next	hit	609
Vp008	305	Response	1	6928819	13833	1
Vp008	306	Picture	MorphM3_05_orig.jpg ; MorphM3_00_UPPER.jpg	6928934	0	1	32212	168	0	next	hit	611
Vp008	306	Response	1	6961138	32204	1
Vp008	307	Picture	MorphF7_10_orig.jpg ; MorphF7_00_UPPER.jpg	6961146	0	167	16488	168	0	next	hit	613
Vp008	307	Response	1	6977538	16392	1
Vp008	308	Picture	MorphF9_09_orig.jpg ; MorphF9_10_UPPER.jpg	6977634	0	1	23223	2	0	next	incorrect	615
Vp008	308	Response	2	7000738	23104	1
Vp008	309	Picture	MorphM8_07_orig.jpg ; MorphM8_10_UPPER.jpg	7000857	0	1	22369	191	0	next	hit	617
Vp008	309	Response	1	7023218	22361	1
Vp008	310	Picture	MorphF9_08_orig.jpg ; MorphF9_10_UPPER.jpg	7023226	0	190	11203	191	0	next	incorrect	619
Vp008	310	Response	2	7034338	11112	1
Vp008	311	Picture	MorphM9_10_orig.jpg ; MorphM9_00_UPPER.jpg	7034429	0	1	24796	154	0	next	hit	621
Vp008	311	Response	1	7059217	24788	1
Vp008	312	Picture	MorphF8_01_orig.jpg ; MorphF8_10_UPPER.jpg	7059225	0	153	27487	154	0	next	incorrect	623
Vp008	312	Response	2	7086577	27352	1
Vp008	313	Picture	MorphM6_00_orig.jpg ; MorphM6_00_UPPER.jpg	7086712	0	1	5706	3	0	next	incorrect	625
Vp008	313	Response	2	7092337	5625	1
Vp008	314	Picture	MorphM9_04_orig.jpg ; MorphM9_10_UPPER.jpg	7092418	0	2	10167	187	0	next	incorrect	627
Vp008	314	Response	2	7102577	10159	1
Vp008	315	Picture	MorphM5_09_orig.jpg ; MorphM5_10_UPPER.jpg	7102585	0	185	13679	359	0	next	hit	629
Vp008	315	Response	1	7116257	13672	1
Vp008	316	Picture	MorphM7_07_orig.jpg ; MorphM7_10_UPPER.jpg	7116264	0	174	8267	176	0	next	hit	631
Vp008	316	Response	1	7124417	8153	1
Vp008	317	Picture	MorphF5_00_orig.jpg ; MorphF5_00_UPPER.jpg	7124531	0	2	9024	3	0	next	incorrect	633
Vp008	317	Response	2	7133457	8926	1
Vp008	318	Picture	MorphM5_02_orig.jpg ; MorphM5_10_UPPER.jpg	7133555	0	1	10469	149	0	next	hit	635
Vp008	318	Response	1	7144017	10462	1
Vp008	319	Picture	MorphF6_00_orig.jpg ; MorphF6_10_UPPER.jpg	7144024	0	148	39920	318	0	next	incorrect	637
Vp008	319	Response	2	7183936	39912	1
Vp008	320	Picture	MorphM2_01_orig.jpg ; MorphM2_10_UPPER.jpg	7183944	0	170	8641	325	0	next	incorrect	639
Vp008	320	Response	2	7192576	8632	1
Vp008	321	Picture	MorphM3_01_orig.jpg ; MorphM3_10_UPPER.jpg	7192585	0	155	11698	156	0	next	hit	641
Vp008	321	Response	1	7204176	11591	1
Vp008	322	Picture	MorphF2_09_orig.jpg ; MorphF2_10_UPPER.jpg	7204283	0	1	18711	2	0	next	hit	643
Vp008	322	Response	1	7222896	18613	1
Vp008	323	Picture	MorphF1_10_orig.jpg ; MorphF1_10_UPPER.jpg	7222994	0	1	11510	169	0	next	hit	645
Vp008	323	Response	1	7234496	11502	1
Vp008	324	Picture	MorphF6_09_orig.jpg ; MorphF6_00_UPPER.jpg	7234504	0	168	16560	364	0	next	incorrect	647
Vp008	324	Response	2	7251056	16552	1
Vp008	325	Picture	MorphF8_03_orig.jpg ; MorphF8_00_UPPER.jpg	7251064	0	196	23682	197	0	next	incorrect	649
Vp008	325	Response	2	7274655	23591	1
Vp008	326	Picture	MorphM5_06_orig.jpg ; MorphM5_00_UPPER.jpg	7274746	0	1	13518	152	0	next	hit	651
Vp008	326	Response	1	7288255	13509	1
Vp008	327	Picture	MorphM2_03_orig.jpg ; MorphM2_00_UPPER.jpg	7288264	0	151	21249	152	0	next	incorrect	653
Vp008	327	Response	2	7309375	21111	1
Vp008	328	Picture	MorphF7_09_orig.jpg ; MorphF7_00_UPPER.jpg	7309513	0	1	40589	152	0	next	hit	655
Vp008	328	Response	1	7350095	40582	1
Vp008	329	Picture	MorphM9_09_orig.jpg ; MorphM9_10_UPPER.jpg	7350102	0	151	11680	299	0	next	hit	657
Vp008	329	Response	1	7361775	11673	1
Vp008	330	Picture	MorphF3_10_orig.jpg ; MorphF3_10_UPPER.jpg	7361782	0	148	13815	149	0	next	hit	659
Vp008	330	Response	1	7375534	13752	1
Vp008	331	Picture	MorphF5_03_orig.jpg ; MorphF5_10_UPPER.jpg	7375597	0	1	27704	165	0	next	hit	661
Vp008	331	Response	1	7403294	27697	1
Vp008	332	Picture	MorphF1_01_orig.jpg ; MorphF1_00_UPPER.jpg	7403301	0	164	17812	165	0	next	hit	663
Vp008	332	Response	1	7420974	17673	1
Vp008	333	Picture	MorphF4_05_orig.jpg ; MorphF4_10_UPPER.jpg	7421113	0	1	23068	156	0	next	incorrect	665
Vp008	333	Response	2	7444174	23061	1
Vp008	334	Picture	MorphM4_03_orig.jpg ; MorphM4_00_UPPER.jpg	7444181	0	155	9310	156	0	next	hit	667
Vp008	334	Response	1	7453374	9193	1
Vp008	335	Picture	MorphF3_08_orig.jpg ; MorphF3_00_UPPER.jpg	7453491	0	1	12719	155	0	next	hit	669
Vp008	335	Response	1	7466174	12683	1
Vp008	336	Picture	MorphF8_06_orig.jpg ; MorphF8_00_UPPER.jpg	7466210	0	154	17138	155	0	next	incorrect	671
Vp008	336	Response	2	7483213	17003	1
Vp008	337	Picture	MorphM1_07_orig.jpg ; MorphM1_10_UPPER.jpg	7483348	0	1	15233	162	0	next	hit	673
Vp008	337	Response	1	7498573	15225	1
Vp008	338	Picture	MorphM9_05_orig.jpg ; MorphM9_00_UPPER.jpg	7498581	0	161	8639	309	0	next	incorrect	675
Vp008	338	Response	2	7507213	8632	1
Vp008	339	Picture	MorphF6_07_orig.jpg ; MorphF6_10_UPPER.jpg	7507220	0	148	17132	150	0	next	incorrect	677
Vp008	339	Response	2	7524253	17033	1
Vp008	340	Picture	MorphF3_07_orig.jpg ; MorphF3_00_UPPER.jpg	7524352	0	2	11908	170	0	next	hit	679
Vp008	340	Response	1	7536253	11901	1
Vp008	341	Picture	MorphF7_01_orig.jpg ; MorphF7_10_UPPER.jpg	7536260	0	168	26707	169	0	next	incorrect	681
Vp008	341	Response	2	7562893	26633	1
Vp008	342	Picture	MorphM3_01_orig.jpg ; MorphM3_00_UPPER.jpg	7562967	0	1	12569	172	0	next	incorrect	683
Vp008	342	Response	2	7575532	12565	1
Vp008	343	Picture	MorphF4_04_orig.jpg ; MorphF4_10_UPPER.jpg	7575536	0	171	32244	344	0	next	hit	685
Vp008	343	Response	1	7607772	32236	1
Vp008	344	Picture	MorphF3_04_orig.jpg ; MorphF3_00_UPPER.jpg	7607780	0	173	14769	174	0	next	hit	687
Vp008	344	Response	1	7622412	14632	1
Vp008	345	Picture	MorphM2_03_orig.jpg ; MorphM2_10_UPPER.jpg	7622549	0	1	17470	181	0	next	incorrect	689
Vp008	345	Response	2	7640012	17463	1
Vp008	346	Picture	MorphM3_02_orig.jpg ; MorphM3_00_UPPER.jpg	7640019	0	180	24197	181	0	next	incorrect	691
Vp008	346	Response	2	7664092	24073	1
Vp008	347	Picture	MorphF5_01_orig.jpg ; MorphF5_00_UPPER.jpg	7664216	0	1	16322	2	0	next	hit	693
Vp008	347	Response	1	7680412	16196	1
Vp008	348	Picture	MorphF10_04_orig.jpg ; MorphF10_00_UPPER.jpg	7680538	0	1	45781	2	0	next	hit	695
Vp008	348	Response	1	7726251	45713	1
Vp008	349	Picture	MorphM5_03_orig.jpg ; MorphM5_00_UPPER.jpg	7726319	0	1	12739	2	0	next	incorrect	697
Vp008	349	Response	2	7738971	12652	1
Vp008	350	Picture	MorphF3_05_orig.jpg ; MorphF3_10_UPPER.jpg	7739058	0	1	9520	169	0	next	hit	699
Vp008	350	Response	1	7748571	9513	1
Vp008	351	Picture	MorphM10_00_orig.jpg ; MorphM10_10_UPPER.jpg	7748578	0	168	26796	345	0	next	hit	701
Vp008	351	Response	1	7775371	26793	1
Vp008	352	Picture	MorphF9_04_orig.jpg ; MorphF9_10_UPPER.jpg	7775374	0	177	11443	323	0	next	hit	703
Vp008	352	Response	1	7786810	11436	1
Vp008	353	Picture	MorphM2_00_orig.jpg ; MorphM2_10_UPPER.jpg	7786817	0	146	37120	328	0	next	hit	705
Vp008	353	Response	1	7823930	37113	1
Vp008	354	Picture	MorphF10_07_orig.jpg ; MorphF10_00_UPPER.jpg	7823937	0	182	11327	183	0	next	hit	707
Vp008	354	Response	1	7835130	11193	1
Vp008	355	Picture	MorphF2_05_orig.jpg ; MorphF2_00_UPPER.jpg	7835264	0	1	30354	169	0	next	incorrect	709
Vp008	355	Response	2	7865610	30346	1
Vp008	356	Picture	MorphF5_05_orig.jpg ; MorphF5_00_UPPER.jpg	7865618	0	168	20204	170	0	next	hit	711
Vp008	356	Response	1	7885690	20072	1
Vp008	357	Picture	MorphM7_03_orig.jpg ; MorphM7_00_UPPER.jpg	7885822	0	2	12835	173	0	next	hit	713
Vp008	357	Response	1	7898649	12827	1
Vp008	358	Picture	MorphF4_10_orig.jpg ; MorphF4_10_UPPER.jpg	7898657	0	171	17819	172	0	next	hit	715
Vp008	358	Response	1	7916329	17672	1
Vp008	359	Picture	MorphF7_07_orig.jpg ; MorphF7_00_UPPER.jpg	7916476	0	1	25743	2	0	next	incorrect	717
Vp008	359	Response	2	7942089	25613	1
Vp008	360	Picture	MorphF5_05_orig.jpg ; MorphF5_10_UPPER.jpg	7942219	0	1	12439	170	0	next	hit	719
Vp008	360	Response	1	7954649	12430	1
Vp008	361	Picture	MorphF4_00_orig.jpg ; MorphF4_10_UPPER.jpg	7954658	0	169	21914	319	0	next	incorrect	721
Vp008	361	Response	2	7976569	21911	1
Vp008	362	Picture	MorphM3_00_orig.jpg ; MorphM3_00_UPPER.jpg	7976572	0	150	13125	312	0	next	hit	723
Vp008	362	Response	1	7989689	13117	1
Vp008	363	Picture	MorphM9_02_orig.jpg ; MorphM9_10_UPPER.jpg	7989697	0	162	25200	337	0	next	hit	725
Vp008	363	Response	1	8014888	25191	1
Vp008	364	Picture	MorphM1_01_orig.jpg ; MorphM1_00_UPPER.jpg	8014897	0	175	8268	176	0	next	hit	727
Vp008	364	Response	1	8023048	8151	1
Vp008	365	Picture	MorphM10_04_orig.jpg ; MorphM10_10_UPPER.jpg	8023165	0	1	10882	2	0	next	hit	729
Vp008	365	Response	1	8033928	10763	1
Vp008	366	Picture	MorphF1_08_orig.jpg ; MorphF1_10_UPPER.jpg	8034047	0	1	11279	2	0	next	hit	731
Vp008	366	Response	1	8045208	11161	1
Vp008	367	Picture	MorphM10_06_orig.jpg ; MorphM10_10_UPPER.jpg	8045326	0	1	10749	2	0	next	hit	733
Vp008	367	Response	1	8056008	10682	1
Vp008	368	Picture	MorphF8_04_orig.jpg ; MorphF8_00_UPPER.jpg	8056075	0	1	11677	2	0	next	incorrect	735
Vp008	368	Response	2	8067608	11533	1
Vp008	369	Picture	MorphM10_03_orig.jpg ; MorphM10_00_UPPER.jpg	8067752	0	1	16587	2	0	next	incorrect	737
Vp008	369	Response	2	8084248	16496	1
Vp008	370	Picture	MorphM4_00_orig.jpg ; MorphM4_00_UPPER.jpg	8084339	0	1	19242	2	0	next	hit	739
Vp008	370	Response	1	8103447	19108	1
Vp008	371	Picture	MorphM5_08_orig.jpg ; MorphM5_00_UPPER.jpg	8103581	0	1	10748	2	0	next	hit	741
Vp008	371	Response	1	8114247	10666	1
Vp008	372	Picture	MorphM8_10_orig.jpg ; MorphM8_00_UPPER.jpg	8114329	0	1	8493	2	0	next	hit	743
Vp008	372	Response	1	8122727	8398	1
Vp008	373	Picture	MorphM2_02_orig.jpg ; MorphM2_10_UPPER.jpg	8122822	0	1	16985	2	0	next	incorrect	745
Vp008	373	Response	2	8139687	16865	1
Vp008	374	Picture	MorphF6_09_orig.jpg ; MorphF6_10_UPPER.jpg	8139807	0	1	10749	2	0	next	hit	747
Vp008	374	Response	1	8150407	10600	1
Vp008	375	Picture	MorphF2_00_orig.jpg ; MorphF2_00_UPPER.jpg	8150556	0	1	10738	145	0	next	incorrect	749
Vp008	375	Response	2	8161287	10731	1
Vp008	376	Picture	MorphM8_06_orig.jpg ; MorphM8_00_UPPER.jpg	8161294	0	144	23498	145	0	next	hit	751
Vp008	376	Response	1	8184647	23353	1
Vp008	377	Picture	MorphF10_03_orig.jpg ; MorphF10_10_UPPER.jpg	8184792	0	1	6742	160	0	next	hit	753
Vp008	377	Response	1	8191527	6735	1
Vp008	378	Picture	MorphM2_02_orig.jpg ; MorphM2_00_UPPER.jpg	8191534	0	159	12481	311	0	next	incorrect	755
Vp008	378	Response	2	8204007	12473	1
Vp008	379	Picture	MorphF5_06_orig.jpg ; MorphF5_10_UPPER.jpg	8204015	0	152	10719	334	0	next	hit	757
Vp008	379	Response	1	8214726	10711	1
Vp008	380	Picture	MorphM4_08_orig.jpg ; MorphM4_10_UPPER.jpg	8214734	0	182	7681	379	0	next	hit	759
Vp008	380	Response	1	8222406	7672	1
Vp008	381	Picture	MorphF10_09_orig.jpg ; MorphF10_10_UPPER.jpg	8222415	0	197	13835	360	0	next	hit	761
Vp008	381	Response	1	8236246	13831	1
Vp008	382	Picture	MorphF7_02_orig.jpg ; MorphF7_10_UPPER.jpg	8236250	0	163	22190	164	0	next	incorrect	763
Vp008	382	Response	2	8258326	22076	1
Vp008	383	Picture	MorphM1_00_orig.jpg ; MorphM1_00_UPPER.jpg	8258440	0	1	19493	148	0	next	hit	765
Vp008	383	Response	1	8277926	19486	1
Vp008	384	Picture	MorphM6_05_orig.jpg ; MorphM6_00_UPPER.jpg	8277933	0	147	36080	308	0	next	incorrect	767
Vp008	384	Response	2	8314006	36073	1
Vp008	385	Picture	MorphF3_06_orig.jpg ; MorphF3_00_UPPER.jpg	8314013	0	161	9980	162	0	next	hit	769
Vp008	385	Response	1	8323925	9912	1
Vp008	386	Picture	MorphM5_04_orig.jpg ; MorphM5_10_UPPER.jpg	8323993	0	1	14179	154	0	next	hit	771
Vp008	386	Response	1	8338165	14172	1
Vp008	387	Picture	MorphF4_00_orig.jpg ; MorphF4_00_UPPER.jpg	8338172	0	153	9280	315	0	next	incorrect	773
Vp008	387	Response	2	8347445	9273	1
Vp008	388	Picture	MorphM4_01_orig.jpg ; MorphM4_00_UPPER.jpg	8347452	0	162	13033	163	0	next	hit	775
Vp008	388	Response	1	8360405	12953	1
Vp008	389	Picture	MorphF5_06_orig.jpg ; MorphF5_00_UPPER.jpg	8360485	0	1	35563	2	0	next	hit	777
Vp008	389	Response	1	8395925	35440	1
Vp008	390	Picture	MorphF9_02_orig.jpg ; MorphF9_10_UPPER.jpg	8396048	0	1	24151	2	0	next	hit	779
Vp008	390	Response	1	8420085	24037	1
Vp008	391	Picture	MorphF10_09_orig.jpg ; MorphF10_00_UPPER.jpg	8420199	0	1	8053	176	0	next	hit	781
Vp008	391	Response	1	8428244	8045	1
Vp008	392	Picture	MorphF6_01_orig.jpg ; MorphF6_00_UPPER.jpg	8428252	0	175	8879	362	0	next	incorrect	783
Vp008	392	Response	2	8437124	8872	1
Vp008	393	Picture	MorphM1_05_orig.jpg ; MorphM1_00_UPPER.jpg	8437131	0	187	17121	371	0	next	hit	785
Vp008	393	Response	1	8454244	17113	1
Vp008	394	Picture	MorphM2_06_orig.jpg ; MorphM2_00_UPPER.jpg	8454252	0	184	10932	185	0	next	hit	787
Vp008	394	Response	1	8465044	10792	1
Vp008	395	Picture	MorphF4_02_orig.jpg ; MorphF4_00_UPPER.jpg	8465184	0	1	25067	148	0	next	incorrect	789
Vp008	395	Response	2	8490244	25060	1
Vp008	396	Picture	MorphF10_00_orig.jpg ; MorphF10_00_UPPER.jpg	8490251	0	147	37965	148	0	next	incorrect	791
Vp008	396	Response	2	8528083	37832	1
Vp008	397	Picture	MorphF9_08_orig.jpg ; MorphF9_00_UPPER.jpg	8528216	0	1	13535	2	0	next	incorrect	793
Vp008	397	Response	2	8541603	13387	1
Vp008	398	Picture	MorphM1_03_orig.jpg ; MorphM1_00_UPPER.jpg	8541751	0	1	28663	2	0	next	incorrect	795
Vp008	398	Response	2	8570323	28572	1
Vp008	399	Picture	MorphM6_07_orig.jpg ; MorphM6_00_UPPER.jpg	8570414	0	1	19374	2	0	next	hit	797
Vp008	399	Response	1	8589683	19269	1
Vp008	400	Picture	MorphM1_01_orig.jpg ; MorphM1_10_UPPER.jpg	8589788	0	1	12208	2	0	next	hit	799
Vp008	400	Response	1	8601923	12135	1
Vp008	401	Picture	MorphM4_06_orig.jpg ; MorphM4_00_UPPER.jpg	8601996	0	1	24254	165	0	next	hit	801
Vp008	401	Response	1	8626242	24246	1
Vp008	402	Picture	MorphM9_02_orig.jpg ; MorphM9_00_UPPER.jpg	8626250	0	164	16750	165	0	next	incorrect	803
Vp008	402	Response	2	8642882	16632	1
Vp008	403	Picture	MorphF6_02_orig.jpg ; MorphF6_00_UPPER.jpg	8643000	0	1	6449	188	0	next	incorrect	805
Vp008	403	Response	2	8649442	6442	1
Vp008	404	Picture	MorphF2_03_orig.jpg ; MorphF2_10_UPPER.jpg	8649449	0	187	10934	188	0	next	hit	807
Vp008	404	Response	1	8660322	10873	1
Vp008	405	Picture	MorphM7_09_orig.jpg ; MorphM7_00_UPPER.jpg	8660383	0	1	12607	2	0	next	hit	809
Vp008	405	Response	1	8672882	12499	1
Vp008	406	Picture	MorphM10_01_orig.jpg ; MorphM10_00_UPPER.jpg	8672990	0	1	9156	2	0	next	incorrect	811
Vp008	406	Response	2	8682002	9012	1
Vp008	407	Picture	MorphF1_06_orig.jpg ; MorphF1_10_UPPER.jpg	8682146	0	1	15393	2	0	next	hit	813
Vp008	407	Response	1	8697442	15296	1
Vp008	408	Picture	MorphF6_04_orig.jpg ; MorphF6_00_UPPER.jpg	8697539	0	1	13535	2	0	next	hit	815
Vp008	408	Response	1	8710962	13423	1
Vp008	409	Picture	MorphM4_05_orig.jpg ; MorphM4_10_UPPER.jpg	8711074	0	1	14995	2	0	next	hit	817
Vp008	409	Response	1	8726002	14928	1
Vp008	410	Picture	MorphF6_05_orig.jpg ; MorphF6_10_UPPER.jpg	8726069	0	1	20701	2	0	next	incorrect	819
Vp008	410	Response	2	8746641	20572	1
Vp008	411	Picture	MorphM7_04_orig.jpg ; MorphM7_10_UPPER.jpg	8746770	0	1	9238	186	0	next	hit	821
Vp008	411	Response	1	8756001	9231	1
Vp008	412	Picture	MorphM1_03_orig.jpg ; MorphM1_10_UPPER.jpg	8756008	0	185	32827	186	0	next	hit	823
Vp008	412	Response	1	8788721	32713	1
Vp008	413	Picture	MorphF8_09_orig.jpg ; MorphF8_10_UPPER.jpg	8788835	0	1	22161	2	0	next	hit	825
Vp008	413	Response	1	8810881	22046	1
Vp008	414	Picture	MorphM4_09_orig.jpg ; MorphM4_00_UPPER.jpg	8810996	0	1	12076	2	0	next	hit	827
Vp008	414	Response	1	8822961	11965	1
Vp008	415	Picture	MorphF4_07_orig.jpg ; MorphF4_10_UPPER.jpg	8823072	0	1	19496	145	0	next	hit	829
Vp008	415	Response	1	8842561	19489	1
Vp008	416	Picture	MorphM4_04_orig.jpg ; MorphM4_10_UPPER.jpg	8842568	0	144	9520	322	0	next	hit	831
Vp008	416	Response	1	8852081	9513	1
Vp008	417	Picture	MorphF6_03_orig.jpg ; MorphF6_10_UPPER.jpg	8852088	0	178	8803	179	0	next	incorrect	833
Vp008	417	Response	2	8860800	8712	1
Vp008	418	Picture	MorphM8_02_orig.jpg ; MorphM8_10_UPPER.jpg	8860891	0	1	12871	2	0	next	incorrect	835
Vp008	418	Response	2	8873680	12789	1
Vp008	419	Picture	MorphF5_10_orig.jpg ; MorphF5_00_UPPER.jpg	8873762	0	1	10218	2	0	next	hit	837
Vp008	419	Response	1	8883840	10078	1
Vp008	420	Picture	MorphF7_00_orig.jpg ; MorphF7_10_UPPER.jpg	8883980	0	1	15526	2	0	next	hit	839
Vp008	420	Response	1	8899440	15460	1
Vp008	421	Picture	MorphM5_00_orig.jpg ; MorphM5_00_UPPER.jpg	8899506	0	1	23061	163	0	next	hit	841
Vp008	421	Response	1	8922560	23054	1
Vp008	422	Picture	MorphM3_07_orig.jpg ; MorphM3_00_UPPER.jpg	8922567	0	162	18960	340	0	next	incorrect	843
Vp008	422	Response	2	8941520	18953	1
Vp008	423	Picture	MorphM5_06_orig.jpg ; MorphM5_10_UPPER.jpg	8941527	0	178	12783	179	0	next	hit	845
Vp008	423	Response	1	8954239	12712	1
Vp008	424	Picture	MorphF5_09_orig.jpg ; MorphF5_10_UPPER.jpg	8954310	0	1	9289	2	0	next	hit	847
Vp008	424	Response	1	8963519	9209	1
Vp008	425	Picture	MorphF8_09_orig.jpg ; MorphF8_00_UPPER.jpg	8963599	0	1	14968	162	0	next	incorrect	849
Vp008	425	Response	2	8978559	14960	1
Vp008	426	Picture	MorphF3_07_orig.jpg ; MorphF3_10_UPPER.jpg	8978567	0	161	13297	162	0	next	hit	851
Vp008	426	Response	1	8991759	13192	1
Vp008	427	Picture	MorphM3_06_orig.jpg ; MorphM3_10_UPPER.jpg	8991864	0	1	18445	2	0	next	hit	853
Vp008	427	Response	1	9010239	18375	1
Vp008	428	Picture	MorphM6_02_orig.jpg ; MorphM6_10_UPPER.jpg	9010309	0	1	18445	2	0	next	incorrect	855
Vp008	428	Response	2	9028639	18330	1
Vp008	429	Picture	MorphM10_03_orig.jpg ; MorphM10_10_UPPER.jpg	9028754	0	1	31848	2	0	next	hit	857
Vp008	429	Response	1	9060479	31725	1
Vp008	430	Picture	MorphF7_09_orig.jpg ; MorphF7_10_UPPER.jpg	9060602	0	1	17251	2	0	next	hit	859
Vp008	430	Response	1	9077758	17156	1
Vp008	431	Picture	MorphF4_03_orig.jpg ; MorphF4_10_UPPER.jpg	9077853	0	1	17250	2	0	next	hit	861
Vp008	431	Response	1	9094958	17105	1
Vp008	432	Picture	MorphM1_09_orig.jpg ; MorphM1_10_UPPER.jpg	9095103	0	1	11783	162	0	next	hit	863
Vp008	432	Response	1	9106878	11775	1
Vp008	433	Picture	MorphM9_00_orig.jpg ; MorphM9_10_UPPER.jpg	9106886	0	161	8479	336	0	next	incorrect	865
Vp008	433	Response	2	9115358	8472	1
Vp008	434	Picture	MorphM8_09_orig.jpg ; MorphM8_10_UPPER.jpg	9115365	0	175	8932	176	0	next	hit	867
Vp008	434	Response	1	9124158	8793	1
Vp008	435	Picture	MorphF4_07_orig.jpg ; MorphF4_00_UPPER.jpg	9124297	0	1	14428	171	0	next	incorrect	869
Vp008	435	Response	2	9138718	14421	1
Vp008	436	Picture	MorphF5_02_orig.jpg ; MorphF5_10_UPPER.jpg	9138725	0	170	27360	316	0	next	hit	871
Vp008	436	Response	1	9166078	27353	1
Vp008	437	Picture	MorphF1_09_orig.jpg ; MorphF1_00_UPPER.jpg	9166085	0	146	13945	147	0	next	hit	873
Vp008	437	Response	1	9179917	13832	1
Vp008	438	Picture	MorphF8_03_orig.jpg ; MorphF8_10_UPPER.jpg	9180030	0	1	29327	2	0	next	incorrect	875
Vp008	438	Response	2	9209277	29247	1
Vp008	439	Picture	MorphF1_07_orig.jpg ; MorphF1_00_UPPER.jpg	9209357	0	1	11279	2	0	next	hit	877
Vp008	439	Response	1	9220557	11200	1
Vp008	440	Picture	MorphM2_08_orig.jpg ; MorphM2_10_UPPER.jpg	9220636	0	1	23090	2	0	next	hit	879
Vp008	440	Response	1	9243597	22961	1
Vp008	441	Picture	MorphM6_01_orig.jpg ; MorphM6_00_UPPER.jpg	9243726	0	1	12341	2	0	next	hit	881
Vp008	441	Response	1	9255917	12191	1
Vp008	442	Picture	MorphF4_02_orig.jpg ; MorphF4_10_UPPER.jpg	9256067	0	1	17618	165	0	next	incorrect	883
Vp008	442	Response	2	9273676	17609	1
Vp008	443	Picture	MorphM3_05_orig.jpg ; MorphM3_10_LOWER.jpg	9273685	0	164	9039	313	0	next	hit	885
Vp008	443	Response	1	9282716	9031	1
Vp008	444	Picture	MorphM7_05_orig.jpg ; MorphM7_10_LOWER.jpg	9282724	0	149	11294	150	0	next	hit	887
Vp008	444	Response	1	9293916	11192	1
Vp008	445	Picture	MorphM1_01_orig.jpg ; MorphM1_00_LOWER.jpg	9294018	0	1	11906	172	0	next	incorrect	889
Vp008	445	Response	2	9305916	11898	1
Vp008	446	Picture	MorphF5_07_orig.jpg ; MorphF5_10_LOWER.jpg	9305924	0	171	20720	323	0	next	hit	891
Vp008	446	Response	1	9326636	20712	1
Vp008	447	Picture	MorphM8_09_orig.jpg ; MorphM8_00_LOWER.jpg	9326644	0	152	8644	153	0	next	incorrect	893
Vp008	447	Response	2	9335196	8552	1
Vp008	448	Picture	MorphM9_06_orig.jpg ; MorphM9_00_LOWER.jpg	9335288	0	1	6473	164	0	next	incorrect	895
Vp008	448	Response	2	9341756	6468	1
Vp008	449	Picture	MorphF9_07_orig.jpg ; MorphF9_00_LOWER.jpg	9341761	0	163	9123	359	0	next	incorrect	897
Vp008	449	Response	2	9350876	9115	1
Vp008	450	Picture	MorphM8_05_orig.jpg ; MorphM8_10_LOWER.jpg	9350884	0	196	7493	197	0	next	hit	899
Vp008	450	Response	1	9358236	7352	1
Vp008	451	Picture	MorphM4_09_orig.jpg ; MorphM4_00_LOWER.jpg	9358377	0	1	7299	2	0	next	hit	901
Vp008	451	Response	1	9365595	7218	1
Vp008	452	Picture	MorphF2_10_orig.jpg ; MorphF2_00_LOWER.jpg	9365676	0	1	16852	2	0	next	hit	903
Vp008	452	Response	1	9382395	16719	1
Vp008	453	Picture	MorphF4_02_orig.jpg ; MorphF4_00_LOWER.jpg	9382528	0	1	23076	149	0	next	incorrect	905
Vp008	453	Response	2	9405595	23067	1
Vp008	454	Picture	MorphM9_06_orig.jpg ; MorphM9_10_LOWER.jpg	9405604	0	148	5919	348	0	next	incorrect	907
Vp008	454	Response	2	9411515	5911	1
Vp008	455	Picture	MorphF7_05_orig.jpg ; MorphF7_10_LOWER.jpg	9411523	0	200	7999	363	0	next	hit	909
Vp008	455	Response	1	9419515	7992	1
Vp008	456	Picture	MorphF5_02_orig.jpg ; MorphF5_10_LOWER.jpg	9419522	0	163	8241	312	0	next	hit	911
Vp008	456	Response	1	9427755	8233	1
Vp008	457	Picture	MorphF2_04_orig.jpg ; MorphF2_10_LOWER.jpg	9427763	0	149	18859	150	0	next	hit	913
Vp008	457	Response	1	9446475	18712	1
Vp008	458	Picture	MorphF8_09_orig.jpg ; MorphF8_00_LOWER.jpg	9446622	0	1	98421	176	0	next	hit	915
Vp008	458	Response	1	9545034	98412	1
Vp008	459	Picture	MorphM2_00_orig.jpg ; MorphM2_00_LOWER.jpg	9545043	0	175	30694	176	0	next	incorrect	917
Vp008	459	Response	2	9575594	30551	1
Vp008	460	Picture	MorphF9_03_orig.jpg ; MorphF9_00_LOWER.jpg	9575737	0	1	63961	2	0	next	incorrect	919
Vp008	460	Response	2	9639593	63856	1
Vp008	461	Picture	MorphF2_06_orig.jpg ; MorphF2_00_LOWER.jpg	9639698	0	1	8073	156	0	next	hit	921
Vp008	461	Response	1	9647753	8055	1
Vp008	462	Picture	MorphM8_06_orig.jpg ; MorphM8_00_LOWER.jpg	9647771	0	155	9310	156	0	next	hit	923
Vp008	462	Response	1	9656953	9182	1
Vp008	463	Picture	MorphF7_06_orig.jpg ; MorphF7_10_LOWER.jpg	9657081	0	1	9289	2	0	next	hit	925
Vp008	463	Response	1	9666233	9152	1
Vp008	464	Picture	MorphF1_10_orig.jpg ; MorphF1_00_LOWER.jpg	9666370	0	1	31052	2	0	next	incorrect	927
Vp008	464	Response	2	9697272	30902	1
Vp008	465	Picture	MorphM8_03_orig.jpg ; MorphM8_10_LOWER.jpg	9697422	0	1	8360	2	0	next	hit	929
Vp008	465	Response	1	9705672	8250	1
Vp008	466	Picture	MorphM10_01_orig.jpg ; MorphM10_00_LOWER.jpg	9705782	0	1	9156	2	0	next	incorrect	931
Vp008	466	Response	2	9714792	9010	1
Vp008	467	Picture	MorphF7_00_orig.jpg ; MorphF7_10_LOWER.jpg	9714938	0	1	11545	2	0	next	incorrect	933
Vp008	467	Response	2	9726392	11454	1
Vp008	468	Picture	MorphM2_03_orig.jpg ; MorphM2_10_LOWER.jpg	9726483	0	1	8492	2	0	next	hit	935
Vp008	468	Response	1	9734872	8389	1
Vp008	469	Picture	MorphM10_07_orig.jpg ; MorphM10_10_LOWER.jpg	9734975	0	1	16588	2	0	next	hit	937
Vp008	469	Response	1	9751432	16457	1
Vp008	470	Picture	MorphF7_03_orig.jpg ; MorphF7_10_LOWER.jpg	9751563	0	1	8837	188	0	next	hit	939
Vp008	470	Response	1	9760392	8829	1
Vp008	471	Picture	MorphM7_08_orig.jpg ; MorphM7_00_LOWER.jpg	9760400	0	187	10669	188	0	next	hit	941
Vp008	471	Response	1	9770952	10552	1
Vp008	472	Picture	MorphM6_04_orig.jpg ; MorphM6_10_LOWER.jpg	9771069	0	1	15491	170	0	next	incorrect	943
Vp008	472	Response	2	9786552	15483	1
Vp008	473	Picture	MorphF3_03_orig.jpg ; MorphF3_10_LOWER.jpg	9786560	0	169	10640	314	0	next	hit	945
Vp008	473	Response	1	9797191	10631	1
Vp008	474	Picture	MorphF9_02_orig.jpg ; MorphF9_10_LOWER.jpg	9797200	0	145	12883	146	0	next	incorrect	947
Vp008	474	Response	2	9809991	12791	1
Vp008	475	Picture	MorphM9_03_orig.jpg ; MorphM9_10_LOWER.jpg	9810083	0	1	23595	160	0	next	incorrect	949
Vp008	475	Response	2	9833671	23588	1
Vp008	476	Picture	MorphM7_05_orig.jpg ; MorphM7_00_LOWER.jpg	9833678	0	159	13281	307	0	next	hit	951
Vp008	476	Response	1	9846951	13273	1
Vp008	477	Picture	MorphM10_08_orig.jpg ; MorphM10_00_LOWER.jpg	9846959	0	148	8507	149	0	next	hit	953
Vp008	477	Response	1	9855351	8392	1
Vp008	478	Picture	MorphM8_05_orig.jpg ; MorphM8_00_LOWER.jpg	9855466	0	1	11492	187	0	next	hit	955
Vp008	478	Response	1	9866951	11485	1
Vp008	479	Picture	MorphM1_04_orig.jpg ; MorphM1_00_LOWER.jpg	9866958	0	186	12325	388	0	next	incorrect	957
Vp008	479	Response	2	9879271	12313	1
Vp008	480	Picture	MorphM6_08_orig.jpg ; MorphM6_00_LOWER.jpg	9879283	0	202	12076	404	0	next	incorrect	959
Vp008	480	Response	2	9891351	12068	1
Vp008	481	Picture	MorphM5_10_orig.jpg ; MorphM5_10_LOWER.jpg	9891359	0	202	14001	203	0	next	hit	961
Vp008	481	Response	1	9905270	13911	1
Vp008	482	Picture	MorphM2_08_orig.jpg ; MorphM2_10_LOWER.jpg	9905360	0	1	12341	2	0	next	hit	963
Vp008	482	Response	1	9917590	12230	1
Vp008	483	Picture	MorphF6_00_orig.jpg ; MorphF6_10_LOWER.jpg	9917701	0	1	38857	158	0	next	incorrect	965
Vp008	483	Response	2	9956550	38849	1
Vp008	484	Picture	MorphF8_06_orig.jpg ; MorphF8_00_LOWER.jpg	9956558	0	157	12880	306	0	next	incorrect	967
Vp008	484	Response	2	9969430	12872	1
Vp008	485	Picture	MorphF7_03_orig.jpg ; MorphF7_00_LOWER.jpg	9969438	0	149	25892	150	0	next	incorrect	969
Vp008	485	Response	2	9995190	25752	1
Vp008	486	Picture	MorphM1_04_orig.jpg ; MorphM1_10_LOWER.jpg	9995330	0	1	13800	2	0	next	hit	971
Vp008	486	Response	1	10009029	13699	1
Vp008	487	Picture	MorphM5_09_orig.jpg ; MorphM5_00_LOWER.jpg	10009130	0	1	28627	171	0	next	hit	973
Vp008	487	Response	1	10037749	28619	1
Vp008	488	Picture	MorphM3_08_orig.jpg ; MorphM3_00_LOWER.jpg	10037757	0	170	17022	171	0	next	incorrect	975
Vp008	488	Response	2	10054629	16872	1
Vp008	489	Picture	MorphM6_07_orig.jpg ; MorphM6_00_LOWER.jpg	10054779	0	1	22293	2	0	next	incorrect	977
Vp008	489	Response	2	10076949	22170	1
Vp008	490	Picture	MorphF2_08_orig.jpg ; MorphF2_10_LOWER.jpg	10077072	0	1	11545	2	0	next	hit	979
Vp008	490	Response	1	10088549	11477	1
Vp008	491	Picture	MorphF9_05_orig.jpg ; MorphF9_10_LOWER.jpg	10088617	0	1	28900	163	0	next	incorrect	981
Vp008	491	Response	2	10117509	28892	1
Vp008	492	Picture	MorphF1_08_orig.jpg ; MorphF1_10_LOWER.jpg	10117517	0	162	10319	355	0	next	incorrect	983
Vp008	492	Response	2	10127828	10311	1
Vp008	493	Picture	MorphF6_02_orig.jpg ; MorphF6_00_LOWER.jpg	10127836	0	193	16880	359	0	next	incorrect	985
Vp008	493	Response	2	10144708	16872	1
Vp008	494	Picture	MorphF3_05_orig.jpg ; MorphF3_10_LOWER.jpg	10144716	0	166	23387	167	0	next	hit	987
Vp008	494	Response	1	10167988	23272	1
Vp008	495	Picture	MorphM8_01_orig.jpg ; MorphM8_00_LOWER.jpg	10168103	0	1	23886	2	0	next	hit	989
Vp008	495	Response	1	10191908	23805	1
Vp008	496	Picture	MorphM1_05_orig.jpg ; MorphM1_00_LOWER.jpg	10191989	0	1	21846	184	0	next	incorrect	991
Vp008	496	Response	2	10213828	21839	1
Vp008	497	Picture	MorphF1_08_orig.jpg ; MorphF1_00_LOWER.jpg	10213835	0	183	32693	184	0	next	incorrect	993
Vp008	497	Response	2	10246387	32552	1
Vp008	498	Picture	MorphF8_00_orig.jpg ; MorphF8_00_LOWER.jpg	10246528	0	1	9554	2	0	next	incorrect	995
Vp008	498	Response	2	10255987	9459	1
Vp008	499	Picture	MorphF1_09_orig.jpg ; MorphF1_00_LOWER.jpg	10256082	0	1	13403	2	0	next	incorrect	997
Vp008	499	Response	2	10269347	13265	1
Vp008	500	Picture	MorphM4_07_orig.jpg ; MorphM4_10_LOWER.jpg	10269485	0	1	17469	182	0	next	hit	999
Vp008	500	Response	1	10286947	17462	1
Vp008	501	Picture	MorphM1_00_orig.jpg ; MorphM1_10_LOWER.jpg	10286954	0	181	19686	182	0	next	hit	1001
Vp008	501	Response	1	10306547	19593	1
Vp008	502	Picture	MorphF10_08_orig.jpg ; MorphF10_10_LOWER.jpg	10306640	0	1	35033	2	0	next	incorrect	1003
Vp008	502	Response	2	10341586	34946	1
Vp008	503	Picture	MorphM9_08_orig.jpg ; MorphM9_10_LOWER.jpg	10341673	0	1	26539	2	0	next	incorrect	1005
Vp008	503	Response	2	10368066	26393	1
Vp008	504	Picture	MorphF4_03_orig.jpg ; MorphF4_00_LOWER.jpg	10368212	0	1	15781	145	0	next	incorrect	1007
Vp008	504	Response	2	10383986	15774	1
Vp008	505	Picture	MorphM10_06_orig.jpg ; MorphM10_10_LOWER.jpg	10383993	0	144	7442	145	0	next	hit	1009
Vp008	505	Response	1	10391346	7353	1
Vp008	506	Picture	MorphF2_05_orig.jpg ; MorphF2_00_LOWER.jpg	10391435	0	1	21497	2	0	next	incorrect	1011
Vp008	506	Response	2	10412866	21431	1
Vp008	507	Picture	MorphM2_02_orig.jpg ; MorphM2_00_LOWER.jpg	10412932	0	1	39278	3	0	next	incorrect	1013
Vp008	507	Response	2	10452145	39213	1
Vp008	508	Picture	MorphM1_01_orig.jpg ; MorphM1_10_LOWER.jpg	10452210	0	2	20819	151	0	next	incorrect	1015
Vp008	508	Response	2	10473025	20815	1
Vp008	509	Picture	MorphM2_08_orig.jpg ; MorphM2_00_LOWER.jpg	10473029	0	149	14163	334	0	next	incorrect	1017
Vp008	509	Response	2	10487185	14156	1
Vp008	510	Picture	MorphF6_01_orig.jpg ; MorphF6_10_LOWER.jpg	10487192	0	185	17520	366	0	next	incorrect	1019
Vp008	510	Response	2	10504705	17513	1
Vp008	511	Picture	MorphM8_00_orig.jpg ; MorphM8_00_LOWER.jpg	10504712	0	181	8142	182	0	next	hit	1021
Vp008	511	Response	1	10512785	8073	1
Vp008	512	Picture	MorphF2_05_orig.jpg ; MorphF2_10_LOWER.jpg	10512854	0	1	7829	2	0	next	hit	1023
Vp008	512	Response	1	10520545	7691	1
Vp008	513	Picture	MorphF4_02_orig.jpg ; MorphF4_10_LOWER.jpg	10520683	0	1	11943	2	0	next	incorrect	1025
Vp008	513	Response	2	10532544	11861	1
Vp008	514	Picture	MorphM4_08_orig.jpg ; MorphM4_00_LOWER.jpg	10532626	0	1	13004	2	0	next	hit	1027
Vp008	514	Response	1	10545504	12878	1
Vp008	515	Picture	MorphF1_05_orig.jpg ; MorphF1_10_LOWER.jpg	10545630	0	1	15482	179	0	next	incorrect	1029
Vp008	515	Response	2	10561104	15474	1
Vp008	516	Picture	MorphF2_06_orig.jpg ; MorphF2_10_LOWER.jpg	10561112	0	178	11323	179	0	next	hit	1031
Vp008	516	Response	1	10572304	11192	1
Vp008	517	Picture	MorphM3_08_orig.jpg ; MorphM3_10_LOWER.jpg	10572435	0	1	25317	163	0	next	incorrect	1033
Vp008	517	Response	2	10597744	25309	1
Vp008	518	Picture	MorphM1_06_orig.jpg ; MorphM1_10_LOWER.jpg	10597752	0	162	15820	163	0	next	hit	1035
Vp008	518	Response	1	10613504	15752	1
Vp008	519	Picture	MorphM8_00_orig.jpg ; MorphM8_10_LOWER.jpg	10613572	0	1	22426	2	0	next	hit	1037
Vp008	519	Response	1	10635903	22331	1
Vp008	520	Picture	MorphF6_08_orig.jpg ; MorphF6_00_LOWER.jpg	10635998	0	1	9421	2	0	next	incorrect	1039
Vp008	520	Response	2	10645344	9346	1
Vp008	521	Picture	MorphF10_03_orig.jpg ; MorphF10_10_LOWER.jpg	10645419	0	1	34767	2	0	next	incorrect	1041
Vp008	521	Response	2	10680063	34644	1
Vp008	522	Picture	MorphM10_03_orig.jpg ; MorphM10_10_LOWER.jpg	10680186	0	1	8626	2	0	next	hit	1043
Vp008	522	Response	1	10688703	8517	1
Vp008	523	Picture	MorphF3_02_orig.jpg ; MorphF3_00_LOWER.jpg	10688812	0	1	16539	183	0	next	incorrect	1045
Vp008	523	Response	2	10705342	16530	2
Vp008	524	Picture	MorphM6_00_orig.jpg ; MorphM6_00_LOWER.jpg	10705351	0	182	10639	341	0	next	incorrect	1047
Vp008	524	Response	2	10715983	10632	1
Vp008	525	Picture	MorphM5_03_orig.jpg ; MorphM5_10_LOWER.jpg	10715990	0	159	15551	160	0	next	incorrect	1049
Vp008	525	Response	2	10731423	15433	1
Vp008	526	Picture	MorphF4_10_orig.jpg ; MorphF4_10_LOWER.jpg	10731541	0	1	52150	2	0	next	incorrect	1051
Vp008	526	Response	2	10783582	52041	1
Vp008	527	Picture	MorphF10_05_orig.jpg ; MorphF10_10_LOWER.jpg	10783691	0	1	34058	180	0	next	hit	1053
Vp008	527	Response	1	10817742	34051	1
Vp008	528	Picture	MorphF3_06_orig.jpg ; MorphF3_10_LOWER.jpg	10817749	0	179	11856	180	0	next	hit	1055
Vp008	528	Response	1	10829502	11753	1
Vp008	529	Picture	MorphF2_08_orig.jpg ; MorphF2_00_LOWER.jpg	10829605	0	1	10704	179	0	next	hit	1057
Vp008	529	Response	1	10840302	10697	1
Vp008	530	Picture	MorphF5_01_orig.jpg ; MorphF5_10_LOWER.jpg	10840309	0	178	11589	179	0	next	incorrect	1059
Vp008	530	Response	2	10851822	11513	1
Vp008	531	Picture	MorphF2_03_orig.jpg ; MorphF2_10_LOWER.jpg	10851898	0	1	14571	161	0	next	hit	1061
Vp008	531	Response	1	10866461	14563	1
Vp008	532	Picture	MorphF8_00_orig.jpg ; MorphF8_10_LOWER.jpg	10866469	0	160	32640	324	0	next	incorrect	1063
Vp008	532	Response	2	10899101	32632	1
Vp008	533	Picture	MorphF2_03_orig.jpg ; MorphF2_00_LOWER.jpg	10899109	0	164	19935	165	0	next	hit	1065
Vp008	533	Response	1	10918941	19832	1
Vp008	534	Picture	MorphF9_01_orig.jpg ; MorphF9_10_LOWER.jpg	10919044	0	1	28132	2	0	next	incorrect	1067
Vp008	534	Response	2	10947101	28057	1
Vp008	535	Picture	MorphM1_03_orig.jpg ; MorphM1_10_LOWER.jpg	10947176	0	1	11677	2	0	next	hit	1069
Vp008	535	Response	1	10958780	11604	1
Vp008	536	Picture	MorphM3_07_orig.jpg ; MorphM3_10_LOWER.jpg	10958853	0	1	47611	163	0	next	incorrect	1071
Vp008	536	Response	2	11006460	47607	1
Vp008	537	Picture	MorphF4_00_orig.jpg ; MorphF4_00_LOWER.jpg	11006464	0	162	11520	348	0	next	incorrect	1073
Vp008	537	Response	2	11017980	11516	1
Vp008	538	Picture	MorphF8_03_orig.jpg ; MorphF8_10_LOWER.jpg	11017984	0	186	20886	187	0	next	incorrect	1075
Vp008	538	Response	2	11038780	20796	1
Vp008	539	Picture	MorphM5_05_orig.jpg ; MorphM5_10_LOWER.jpg	11038870	0	1	46312	2	0	next	hit	1077
Vp008	539	Response	1	11085099	46229	1
Vp008	540	Picture	MorphF7_08_orig.jpg ; MorphF7_00_LOWER.jpg	11085182	0	1	18976	2	0	next	incorrect	1079
Vp008	540	Response	2	11104059	18877	1
Vp008	541	Picture	MorphM10_00_orig.jpg ; MorphM10_10_LOWER.jpg	11104158	0	1	21588	177	0	next	incorrect	1081
Vp008	541	Response	2	11125739	21581	1
Vp008	542	Picture	MorphM6_07_orig.jpg ; MorphM6_10_LOWER.jpg	11125746	0	176	26847	177	0	next	incorrect	1083
Vp008	542	Response	2	11152459	26713	1
Vp008	543	Picture	MorphM7_06_orig.jpg ; MorphM7_10_LOWER.jpg	11152593	0	1	8625	2	0	next	hit	1085
Vp008	543	Response	1	11161098	8505	1
Vp008	544	Picture	MorphF10_01_orig.jpg ; MorphF10_00_LOWER.jpg	11161218	0	1	9808	147	0	next	incorrect	1087
Vp008	544	Response	2	11171018	9800	1
Vp008	545	Picture	MorphM1_10_orig.jpg ; MorphM1_10_LOWER.jpg	11171026	0	146	42160	330	0	next	hit	1089
Vp008	545	Response	1	11213178	42152	1
Vp008	546	Picture	MorphF4_08_orig.jpg ; MorphF4_00_LOWER.jpg	11213186	0	184	51537	185	0	next	incorrect	1091
Vp008	546	Response	2	11264618	51432	1
Vp008	547	Picture	MorphM5_04_orig.jpg ; MorphM5_00_LOWER.jpg	11264723	0	1	43102	160	0	next	incorrect	1093
Vp008	547	Response	2	11307817	43094	1
Vp008	548	Picture	MorphM10_05_orig.jpg ; MorphM10_10_LOWER.jpg	11307825	0	159	7839	308	0	next	hit	1095
Vp008	548	Response	1	11315657	7832	1
Vp008	549	Picture	MorphF4_08_orig.jpg ; MorphF4_10_LOWER.jpg	11315664	0	149	12080	294	0	next	hit	1097
Vp008	549	Response	1	11327737	12073	1
Vp008	550	Picture	MorphM10_09_orig.jpg ; MorphM10_00_LOWER.jpg	11327744	0	145	9300	146	0	next	hit	1099
Vp008	550	Response	1	11336937	9193	1
Vp008	551	Picture	MorphM5_04_orig.jpg ; MorphM5_10_LOWER.jpg	11337044	0	1	18843	2	0	next	incorrect	1101
Vp008	551	Response	2	11355817	18773	1
Vp008	552	Picture	MorphM9_03_orig.jpg ; MorphM9_00_LOWER.jpg	11355887	0	1	29194	2	0	next	incorrect	1103
Vp008	552	Response	2	11384936	29049	1
Vp008	553	Picture	MorphF10_10_orig.jpg ; MorphF10_00_LOWER.jpg	11385081	0	1	24103	182	0	next	hit	1105
Vp008	553	Response	1	11409176	24095	1
Vp008	554	Picture	MorphF4_01_orig.jpg ; MorphF4_10_LOWER.jpg	11409184	0	181	11062	182	0	next	incorrect	1107
Vp008	554	Response	2	11420136	10952	1
Vp008	555	Picture	MorphF1_04_orig.jpg ; MorphF1_00_LOWER.jpg	11420246	0	1	10058	161	0	next	incorrect	1109
Vp008	555	Response	2	11430296	10050	1
Vp008	556	Picture	MorphM10_02_orig.jpg ; MorphM10_10_LOWER.jpg	11430304	0	160	9040	304	0	next	hit	1111
Vp008	556	Response	1	11439336	9032	1
Vp008	557	Picture	MorphM1_03_orig.jpg ; MorphM1_00_LOWER.jpg	11439344	0	144	35839	145	0	next	incorrect	1113
Vp008	557	Response	2	11475096	35752	1
Vp008	558	Picture	MorphM8_02_orig.jpg ; MorphM8_00_LOWER.jpg	11475183	0	1	19639	2	0	next	incorrect	1115
Vp008	558	Response	2	11494695	19512	1
Vp008	559	Picture	MorphM1_07_orig.jpg ; MorphM1_00_LOWER.jpg	11494822	0	1	29061	2	0	next	hit	1117
Vp008	559	Response	1	11523815	28993	1
Vp008	560	Picture	MorphF1_05_orig.jpg ; MorphF1_00_LOWER.jpg	11523883	0	1	9953	2	0	next	incorrect	1119
Vp008	560	Response	2	11533735	9852	1
Vp008	561	Picture	MorphF7_10_orig.jpg ; MorphF7_10_LOWER.jpg	11533836	0	1	10706	177	0	next	hit	1121
Vp008	561	Response	1	11544535	10699	1
Vp008	562	Picture	MorphF3_01_orig.jpg ; MorphF3_10_LOWER.jpg	11544542	0	176	18325	339	0	next	hit	1123
Vp008	562	Response	1	11562855	18313	1
Vp008	563	Picture	MorphF10_00_orig.jpg ; MorphF10_10_LOWER.jpg	11562867	0	163	15555	164	0	next	incorrect	1125
Vp008	563	Response	2	11578295	15428	1
Vp008	564	Picture	MorphF6_04_orig.jpg ; MorphF6_00_LOWER.jpg	11578422	0	1	18180	2	0	next	hit	1127
Vp008	564	Response	1	11596454	18032	1
Vp008	565	Picture	MorphM6_02_orig.jpg ; MorphM6_00_LOWER.jpg	11596602	0	1	18976	2	0	next	hit	1129
Vp008	565	Response	1	11615494	18892	1
Vp008	566	Picture	MorphF4_09_orig.jpg ; MorphF4_00_LOWER.jpg	11615578	0	1	16056	2	0	next	hit	1131
Vp008	566	Response	1	11631494	15916	1
Vp008	567	Picture	MorphM2_05_orig.jpg ; MorphM2_00_LOWER.jpg	11631634	0	1	41137	2	0	next	incorrect	1133
Vp008	567	Response	2	11672694	41060	1
Vp008	568	Picture	MorphF1_09_orig.jpg ; MorphF1_10_LOWER.jpg	11672771	0	1	8625	2	0	next	incorrect	1135
Vp008	568	Response	2	11681254	8483	1
Vp008	569	Picture	MorphM6_04_orig.jpg ; MorphM6_00_LOWER.jpg	11681396	0	1	17782	2	0	next	incorrect	1137
Vp008	569	Response	2	11699093	17697	1
Vp008	570	Picture	MorphM7_00_orig.jpg ; MorphM7_00_LOWER.jpg	11699178	0	1	7962	2	0	next	hit	1139
Vp008	570	Response	1	11707013	7835	1
Vp008	571	Picture	MorphM1_02_orig.jpg ; MorphM1_10_LOWER.jpg	11707140	0	1	21881	149	0	next	incorrect	1141
Vp008	571	Response	2	11729013	21873	1
Vp008	572	Picture	MorphF8_10_orig.jpg ; MorphF8_00_LOWER.jpg	11729021	0	148	17200	346	0	next	incorrect	1143
Vp008	572	Response	2	11746213	17192	1
Vp008	573	Picture	MorphF5_07_orig.jpg ; MorphF5_00_LOWER.jpg	11746221	0	198	13467	199	0	next	hit	1145
Vp008	573	Response	1	11759573	13352	1
Vp008	574	Picture	MorphF1_04_orig.jpg ; MorphF1_10_LOWER.jpg	11759688	0	1	29327	2	0	next	hit	1147
Vp008	574	Response	1	11788933	29245	1
Vp008	575	Picture	MorphM5_02_orig.jpg ; MorphM5_10_LOWER.jpg	11789015	0	1	20966	2	0	next	incorrect	1149
Vp008	575	Response	2	11809892	20877	1
Vp008	576	Picture	MorphM8_08_orig.jpg ; MorphM8_00_LOWER.jpg	11809981	0	1	10881	2	0	next	incorrect	1151
Vp008	576	Response	2	11820772	10791	1
Vp008	577	Picture	MorphM1_07_orig.jpg ; MorphM1_10_LOWER.jpg	11820862	0	1	13518	152	0	next	hit	1153
Vp008	577	Response	1	11834372	13510	1
Vp008	578	Picture	MorphF8_02_orig.jpg ; MorphF8_00_LOWER.jpg	11834380	0	151	10879	305	0	next	incorrect	1155
Vp008	578	Response	2	11845252	10872	1
Vp008	579	Picture	MorphF7_02_orig.jpg ; MorphF7_00_LOWER.jpg	11845259	0	154	18863	155	0	next	hit	1157
Vp008	579	Response	1	11863972	18713	1
Vp008	580	Picture	MorphF4_05_orig.jpg ; MorphF4_00_LOWER.jpg	11864122	0	1	17914	2	0	next	incorrect	1159
Vp008	580	Response	2	11881972	17850	1
Vp008	581	Picture	MorphF8_01_orig.jpg ; MorphF8_00_LOWER.jpg	11882036	0	1	10218	2	0	next	incorrect	1161
Vp008	581	Response	2	11892132	10096	1
Vp008	582	Picture	MorphF6_02_orig.jpg ; MorphF6_10_LOWER.jpg	11892254	0	1	10749	2	0	next	incorrect	1163
Vp008	582	Response	2	11902932	10678	1
Vp008	583	Picture	MorphF10_02_orig.jpg ; MorphF10_10_LOWER.jpg	11903003	0	1	17118	2	0	next	incorrect	1165
Vp008	583	Response	2	11920051	17048	1
Vp008	584	Picture	MorphF5_03_orig.jpg ; MorphF5_00_LOWER.jpg	11920121	0	1	21231	3	0	next	incorrect	1167
Vp008	584	Response	2	11941251	21130	1
Vp008	585	Picture	MorphF6_05_orig.jpg ; MorphF6_00_LOWER.jpg	11941352	0	2	9422	3	0	next	incorrect	1169
Vp008	585	Response	2	11950691	9339	1
Vp008	586	Picture	MorphM2_05_orig.jpg ; MorphM2_10_LOWER.jpg	11950774	0	1	35829	2	0	next	hit	1171
Vp008	586	Response	1	11986451	35677	1
Vp008	587	Picture	MorphF10_06_orig.jpg ; MorphF10_10_LOWER.jpg	11986603	0	1	17914	2	0	next	hit	1173
Vp008	587	Response	1	12004451	17848	1
Vp008	588	Picture	MorphM6_01_orig.jpg ; MorphM6_00_LOWER.jpg	12004517	0	1	12075	3	0	next	incorrect	1175
Vp008	588	Response	2	12016530	12013	1
Vp008	589	Picture	MorphM8_08_orig.jpg ; MorphM8_10_LOWER.jpg	12016592	0	2	10616	3	0	next	hit	1177
Vp008	589	Response	1	12027090	10498	1
Vp008	590	Picture	MorphM3_02_orig.jpg ; MorphM3_00_LOWER.jpg	12027208	0	1	13536	2	0	next	incorrect	1179
Vp008	590	Response	2	12040610	13402	1
Vp008	591	Picture	MorphF9_09_orig.jpg ; MorphF9_10_LOWER.jpg	12040744	0	1	21714	183	0	next	hit	1181
Vp008	591	Response	1	12062450	21706	1
Vp008	592	Picture	MorphM5_08_orig.jpg ; MorphM5_10_LOWER.jpg	12062458	0	182	12920	183	0	next	incorrect	1183
Vp008	592	Response	2	12075250	12792	1
Vp008	593	Picture	MorphF1_00_orig.jpg ; MorphF1_10_LOWER.jpg	12075378	0	1	7696	2	0	next	incorrect	1185
Vp008	593	Response	2	12083010	7632	1
Vp008	594	Picture	MorphM9_00_orig.jpg ; MorphM9_10_LOWER.jpg	12083074	0	1	10882	2	0	next	incorrect	1187
Vp008	594	Response	2	12093890	10816	1
Vp008	595	Picture	MorphM3_00_orig.jpg ; MorphM3_00_LOWER.jpg	12093956	0	1	16021	170	0	next	incorrect	1189
Vp008	595	Response	2	12109970	16014	1
Vp008	596	Picture	MorphF5_05_orig.jpg ; MorphF5_10_LOWER.jpg	12109977	0	169	9191	170	0	next	hit	1191
Vp008	596	Response	1	12119089	9112	1
Vp008	597	Picture	MorphM8_04_orig.jpg ; MorphM8_00_LOWER.jpg	12119168	0	1	31929	186	0	next	hit	1193
Vp008	597	Response	1	12151089	31921	1
Vp008	598	Picture	MorphF6_07_orig.jpg ; MorphF6_00_LOWER.jpg	12151097	0	185	8399	331	0	next	incorrect	1195
Vp008	598	Response	2	12159489	8392	1
Vp008	599	Picture	MorphM8_09_orig.jpg ; MorphM8_10_LOWER.jpg	12159496	0	146	8771	147	0	next	hit	1197
Vp008	599	Response	1	12168129	8633	1
Vp008	600	Picture	MorphM1_02_orig.jpg ; MorphM1_00_LOWER.jpg	12168267	0	1	11279	2	0	next	incorrect	1199
Vp008	600	Response	2	12179409	11142	1
Vp008	601	Picture	MorphM2_00_orig.jpg ; MorphM2_10_LOWER.jpg	12179546	0	1	10085	2	0	next	incorrect	1201
Vp008	601	Response	2	12189569	10023	1
Vp008	602	Picture	MorphM1_08_orig.jpg ; MorphM1_00_LOWER.jpg	12189631	0	1	9785	170	0	next	hit	1203
Vp008	602	Response	1	12199409	9778	1
Vp008	603	Picture	MorphF2_07_orig.jpg ; MorphF2_10_LOWER.jpg	12199416	0	169	12720	224	0	next	hit	1205
Vp008	603	Response	1	12212129	12713	1
Vp008	604	Picture	MorphM2_03_orig.jpg ; MorphM2_00_LOWER.jpg	12212136	0	55	15712	56	0	next	incorrect	1207
Vp008	604	Response	2	12227728	15592	1
Vp008	605	Picture	MorphF5_00_orig.jpg ; MorphF5_10_LOWER.jpg	12227848	0	1	26407	2	0	next	incorrect	1209
Vp008	605	Response	2	12254128	26280	1
Vp008	606	Picture	MorphM9_04_orig.jpg ; MorphM9_10_LOWER.jpg	12254255	0	1	10840	176	0	next	hit	1211
Vp008	606	Response	1	12265088	10833	1
Vp008	607	Picture	MorphM3_01_orig.jpg ; MorphM3_00_LOWER.jpg	12265095	0	175	24856	176	0	next	hit	1213
Vp008	607	Response	1	12289888	24793	1
Vp008	608	Picture	MorphM7_07_orig.jpg ; MorphM7_10_LOWER.jpg	12289951	0	1	7564	2	0	next	hit	1215
Vp008	608	Response	1	12297408	7457	1
Vp008	609	Picture	MorphM5_00_orig.jpg ; MorphM5_00_LOWER.jpg	12297515	0	1	31184	2	0	next	incorrect	1217
Vp008	609	Response	2	12328607	31092	1
Vp008	610	Picture	MorphF2_00_orig.jpg ; MorphF2_10_LOWER.jpg	12328699	0	1	16588	2	0	next	incorrect	1219
Vp008	610	Response	2	12345167	16468	1
Vp008	611	Picture	MorphM9_09_orig.jpg ; MorphM9_00_LOWER.jpg	12345287	0	1	18179	2	0	next	incorrect	1221
Vp008	611	Response	2	12363327	18040	1
Vp008	612	Picture	MorphM10_07_orig.jpg ; MorphM10_00_LOWER.jpg	12363466	0	1	6989	179	0	next	hit	1223
Vp008	612	Response	1	12370447	6981	1
Vp008	613	Picture	MorphM5_01_orig.jpg ; MorphM5_10_LOWER.jpg	12370455	0	178	14508	179	0	next	incorrect	1225
Vp008	613	Response	2	12384847	14392	1
Vp008	614	Picture	MorphF5_10_orig.jpg ; MorphF5_10_LOWER.jpg	12384963	0	1	25346	2	0	next	hit	1227
Vp008	614	Response	1	12410207	25244	1
Vp008	615	Picture	MorphM3_01_orig.jpg ; MorphM3_10_LOWER.jpg	12410309	0	1	28397	2	0	next	incorrect	1229
Vp008	615	Response	2	12438606	28297	1
Vp008	616	Picture	MorphF5_09_orig.jpg ; MorphF5_00_LOWER.jpg	12438706	0	1	9555	2	0	next	hit	1231
Vp008	616	Response	1	12448127	9421	1
Vp008	617	Picture	MorphF9_05_orig.jpg ; MorphF9_00_LOWER.jpg	12448261	0	1	13933	2	0	next	hit	1233
Vp008	617	Response	1	12462126	13865	1
Vp008	618	Picture	MorphM5_05_orig.jpg ; MorphM5_00_LOWER.jpg	12462194	0	1	13780	155	0	next	incorrect	1235
Vp008	618	Response	2	12475966	13772	1
Vp008	619	Picture	MorphF8_07_orig.jpg ; MorphF8_10_LOWER.jpg	12475974	0	154	36911	155	0	next	incorrect	1237
Vp008	619	Response	2	12512766	36792	1
Vp008	620	Picture	MorphM7_01_orig.jpg ; MorphM7_10_LOWER.jpg	12512885	0	1	7563	3	0	next	hit	1239
Vp008	620	Response	1	12520366	7481	1
Vp008	621	Picture	MorphM2_02_orig.jpg ; MorphM2_10_LOWER.jpg	12520448	0	2	7432	3	0	next	incorrect	1241
Vp008	621	Response	2	12527806	7358	1
Vp008	622	Picture	MorphF1_02_orig.jpg ; MorphF1_00_LOWER.jpg	12527880	0	1	8890	2	0	next	incorrect	1243
Vp008	622	Response	2	12536685	8805	1
Vp008	623	Picture	MorphF4_09_orig.jpg ; MorphF4_10_LOWER.jpg	12536770	0	1	16853	2	0	next	hit	1245
Vp008	623	Response	1	12553485	16715	1
Vp008	624	Picture	MorphM4_04_orig.jpg ; MorphM4_10_LOWER.jpg	12553623	0	1	19870	170	0	next	incorrect	1247
Vp008	624	Response	2	12573485	19862	1
Vp008	625	Picture	MorphF2_02_orig.jpg ; MorphF2_10_LOWER.jpg	12573493	0	169	13039	170	0	next	incorrect	1249
Vp008	625	Response	2	12586445	12952	1
Vp008	626	Picture	MorphM6_10_orig.jpg ; MorphM6_00_LOWER.jpg	12586532	0	1	34104	2	0	next	hit	1251
Vp008	626	Response	1	12620525	33993	1
Vp008	627	Picture	MorphF10_06_orig.jpg ; MorphF10_00_LOWER.jpg	12620636	0	1	9952	2	0	next	incorrect	1253
Vp008	627	Response	2	12630525	9889	1
Vp008	628	Picture	MorphF4_04_orig.jpg ; MorphF4_00_LOWER.jpg	12630588	0	1	8344	151	0	next	incorrect	1255
Vp008	628	Response	2	12638924	8336	1
Vp008	629	Picture	MorphF6_00_orig.jpg ; MorphF6_00_LOWER.jpg	12638932	0	150	7315	151	0	next	incorrect	1257
Vp008	629	Response	2	12646124	7192	1
Vp008	630	Picture	MorphM4_00_orig.jpg ; MorphM4_10_LOWER.jpg	12646247	0	1	18525	187	0	next	incorrect	1259
Vp008	630	Response	2	12664764	18517	1
Vp008	631	Picture	MorphM3_10_orig.jpg ; MorphM3_10_LOWER.jpg	12664772	0	186	41840	332	0	next	incorrect	1261
Vp008	631	Response	2	12706604	41832	1
Vp008	632	Picture	MorphF6_10_orig.jpg ; MorphF6_00_LOWER.jpg	12706612	0	146	17927	147	0	next	incorrect	1263
Vp008	632	Response	2	12724444	17832	1
Vp008	633	Picture	MorphF3_07_orig.jpg ; MorphF3_10_LOWER.jpg	12724539	0	1	10748	2	0	next	incorrect	1265
Vp008	633	Response	2	12735164	10625	1
Vp008	634	Picture	MorphF10_01_orig.jpg ; MorphF10_10_LOWER.jpg	12735287	0	1	14199	2	0	next	incorrect	1267
Vp008	634	Response	2	12749404	14117	1
Vp008	635	Picture	MorphF1_06_orig.jpg ; MorphF1_10_LOWER.jpg	12749486	0	1	9156	2	0	next	incorrect	1269
Vp008	635	Response	2	12758523	9037	1
Vp008	636	Picture	MorphM5_07_orig.jpg ; MorphM5_10_LOWER.jpg	12758642	0	1	28132	2	0	next	hit	1271
Vp008	636	Response	1	12786683	28041	1
Vp008	637	Picture	MorphM7_08_orig.jpg ; MorphM7_10_LOWER.jpg	12786774	0	1	6768	2	0	next	hit	1273
Vp008	637	Response	1	12793403	6629	1
Vp008	638	Picture	MorphF6_09_orig.jpg ; MorphF6_10_LOWER.jpg	12793542	0	1	8227	2	0	next	hit	1275
Vp008	638	Response	1	12801643	8101	1
Vp008	639	Picture	MorphM7_09_orig.jpg ; MorphM7_10_LOWER.jpg	12801769	0	1	12841	166	0	next	hit	1277
Vp008	639	Response	1	12814603	12834	1
Vp008	640	Picture	MorphF3_00_orig.jpg ; MorphF3_10_LOWER.jpg	12814610	0	165	19670	166	0	next	incorrect	1279
Vp008	640	Response	2	12834203	19593	1
Vp008	641	Picture	MorphF5_03_orig.jpg ; MorphF5_10_LOWER.jpg	12834280	0	1	9370	187	0	next	incorrect	1281
Vp008	641	Response	2	12843643	9363	1
Vp008	642	Picture	MorphF7_00_orig.jpg ; MorphF7_00_LOWER.jpg	12843650	0	186	11729	187	0	next	incorrect	1283
Vp008	642	Response	2	12855243	11593	1
Vp008	643	Picture	MorphM4_04_orig.jpg ; MorphM4_00_LOWER.jpg	12855379	0	1	11231	183	0	next	hit	1285
Vp008	643	Response	1	12866602	11223	1
Vp008	644	Picture	MorphF8_07_orig.jpg ; MorphF8_00_LOWER.jpg	12866610	0	182	12920	184	0	next	incorrect	1287
Vp008	644	Response	2	12879402	12792	1
Vp008	645	Picture	MorphM10_08_orig.jpg ; MorphM10_10_LOWER.jpg	12879530	0	2	9799	157	0	next	hit	1289
Vp008	645	Response	1	12889322	9792	1
Vp008	646	Picture	MorphF2_04_orig.jpg ; MorphF2_00_LOWER.jpg	12889329	0	155	25367	156	0	next	incorrect	1291
Vp008	646	Response	2	12914602	25273	1
Vp008	647	Picture	MorphF1_06_orig.jpg ; MorphF1_00_LOWER.jpg	12914696	0	1	30653	2	0	next	incorrect	1293
Vp008	647	Response	2	12945242	30546	1
Vp008	648	Picture	MorphF6_03_orig.jpg ; MorphF6_10_LOWER.jpg	12945349	0	1	9260	164	0	next	incorrect	1295
Vp008	648	Response	2	12954602	9253	1
Vp008	649	Picture	MorphM6_01_orig.jpg ; MorphM6_10_LOWER.jpg	12954609	0	163	8654	164	0	next	incorrect	1297
Vp008	649	Response	2	12963161	8552	1
Vp008	650	Picture	MorphF3_04_orig.jpg ; MorphF3_00_LOWER.jpg	12963263	0	1	21365	2	0	next	incorrect	1299
Vp008	650	Response	2	12984521	21258	1
Vp008	651	Picture	MorphM6_03_orig.jpg ; MorphM6_00_LOWER.jpg	12984628	0	1	7563	3	0	next	hit	1301
Vp008	651	Response	1	12992121	7493	1
Vp008	652	Picture	MorphF7_04_orig.jpg ; MorphF7_00_LOWER.jpg	12992191	0	2	16853	3	0	next	incorrect	1303
Vp008	652	Response	2	13008921	16730	1
Vp008	653	Picture	MorphF1_03_orig.jpg ; MorphF1_00_LOWER.jpg	13009044	0	1	29990	2	0	next	incorrect	1305
Vp008	653	Response	2	13038921	29877	1
Vp008	654	Picture	MorphF10_02_orig.jpg ; MorphF10_00_LOWER.jpg	13039034	0	1	13270	2	0	next	incorrect	1307
Vp008	654	Response	2	13052201	13167	1
Vp008	655	Picture	MorphF7_04_orig.jpg ; MorphF7_10_LOWER.jpg	13052304	0	1	6104	2	0	next	hit	1309
Vp008	655	Response	1	13058280	5976	1
Vp008	656	Picture	MorphM1_05_orig.jpg ; MorphM1_10_LOWER.jpg	13058408	0	1	7431	2	0	next	hit	1311
Vp008	656	Response	1	13065720	7312	1
Vp008	657	Picture	MorphF2_01_orig.jpg ; MorphF2_00_LOWER.jpg	13065839	0	1	9289	2	0	next	incorrect	1313
Vp008	657	Response	2	13075000	9161	1
Vp008	658	Picture	MorphM4_10_orig.jpg ; MorphM4_10_LOWER.jpg	13075128	0	1	7400	166	0	next	hit	1315
Vp008	658	Response	1	13082520	7392	1
Vp008	659	Picture	MorphF5_02_orig.jpg ; MorphF5_00_LOWER.jpg	13082528	0	165	20560	338	0	next	incorrect	1317
Vp008	659	Response	2	13103080	20552	1
Vp008	660	Picture	MorphF4_06_orig.jpg ; MorphF4_00_LOWER.jpg	13103088	0	173	13680	334	0	next	hit	1319
Vp008	660	Response	1	13116760	13672	1
Vp008	661	Picture	MorphF3_09_orig.jpg ; MorphF3_00_LOWER.jpg	13116768	0	161	17145	162	0	next	hit	1321
Vp008	661	Response	1	13133800	17032	1
Vp008	662	Picture	MorphM5_06_orig.jpg ; MorphM5_10_LOWER.jpg	13133913	0	1	19772	3	0	next	hit	1323
Vp008	662	Response	1	13153560	19647	1
Vp008	663	Picture	MorphM6_03_orig.jpg ; MorphM6_10_LOWER.jpg	13153685	0	2	30654	3	0	next	incorrect	1325
Vp008	663	Response	2	13184199	30514	1
Vp008	664	Picture	MorphM5_07_orig.jpg ; MorphM5_00_LOWER.jpg	13184339	0	1	8758	2	0	next	hit	1327
Vp008	664	Response	1	13192999	8660	1
Vp008	665	Picture	MorphM8_01_orig.jpg ; MorphM8_10_LOWER.jpg	13193097	0	1	8070	159	0	next	hit	1329
Vp008	665	Response	1	13201159	8062	1
Vp008	666	Picture	MorphF4_04_orig.jpg ; MorphF4_10_LOWER.jpg	13201167	0	158	18960	332	0	next	incorrect	1331
Vp008	666	Response	2	13220119	18952	1
Vp008	667	Picture	MorphF3_03_orig.jpg ; MorphF3_00_LOWER.jpg	13220127	0	174	25386	175	0	next	hit	1333
Vp008	667	Response	1	13245399	25272	1
Vp008	668	Picture	MorphM9_07_orig.jpg ; MorphM9_10_LOWER.jpg	13245513	0	1	11943	2	0	next	hit	1335
Vp008	668	Response	1	13257319	11806	1
Vp008	669	Picture	MorphM4_03_orig.jpg ; MorphM4_00_LOWER.jpg	13257456	0	1	13933	2	0	next	hit	1337
Vp008	669	Response	1	13271319	13863	1
Vp008	670	Picture	MorphF7_01_orig.jpg ; MorphF7_10_LOWER.jpg	13271389	0	1	9554	2	0	next	incorrect	1339
Vp008	670	Response	2	13280838	9449	1
Vp008	671	Picture	MorphM10_10_orig.jpg ; MorphM10_10_LOWER.jpg	13280943	0	1	7663	169	0	next	hit	1341
Vp008	671	Response	1	13288598	7655	1
Vp008	672	Picture	MorphM2_01_orig.jpg ; MorphM2_00_LOWER.jpg	13288606	0	168	10119	169	0	next	incorrect	1343
Vp008	672	Response	2	13298598	9992	1
Vp008	673	Picture	MorphF6_09_orig.jpg ; MorphF6_00_LOWER.jpg	13298725	0	1	9820	2	0	next	incorrect	1345
Vp008	673	Response	2	13308438	9713	1
Vp008	674	Picture	MorphM3_09_orig.jpg ; MorphM3_10_LOWER.jpg	13308545	0	1	25876	2	0	next	hit	1347
Vp008	674	Response	1	13334278	25733	1
Vp008	675	Picture	MorphF9_04_orig.jpg ; MorphF9_10_LOWER.jpg	13334421	0	1	20170	2	0	next	incorrect	1349
Vp008	675	Response	2	13354518	20097	1
Vp008	676	Picture	MorphF5_08_orig.jpg ; MorphF5_00_LOWER.jpg	13354591	0	1	22293	2	0	next	hit	1351
Vp008	676	Response	1	13376758	22167	1
Vp008	677	Picture	MorphM5_00_orig.jpg ; MorphM5_10_LOWER.jpg	13376884	0	1	26361	181	0	next	incorrect	1353
Vp008	677	Response	2	13403237	26353	1
Vp008	678	Picture	MorphM10_03_orig.jpg ; MorphM10_00_LOWER.jpg	13403245	0	180	25259	181	0	next	incorrect	1355
Vp008	678	Response	2	13428357	25112	1
Vp008	679	Picture	MorphM6_06_orig.jpg ; MorphM6_10_LOWER.jpg	13428504	0	1	10350	3	0	next	incorrect	1357
Vp008	679	Response	2	13438757	10253	1
Vp008	680	Picture	MorphF8_05_orig.jpg ; MorphF8_10_LOWER.jpg	13438854	0	2	43350	179	0	next	hit	1359
Vp008	680	Response	1	13482197	43343	1
Vp008	681	Picture	MorphM4_09_orig.jpg ; MorphM4_10_LOWER.jpg	13482204	0	177	15701	178	0	next	incorrect	1361
Vp008	681	Response	2	13497796	15592	1
Vp008	682	Picture	MorphF10_04_orig.jpg ; MorphF10_00_LOWER.jpg	13497905	0	1	111865	2	0	next	incorrect	1363
Vp008	682	Response	2	13609635	111730	1
Vp008	683	Picture	MorphF1_00_orig.jpg ; MorphF1_00_LOWER.jpg	13609770	0	1	17649	2	0	next	incorrect	1365
Vp008	683	Response	2	13627315	17545	1
Vp008	684	Picture	MorphF10_10_orig.jpg ; MorphF10_10_LOWER.jpg	13627419	0	1	7166	2	0	next	hit	1367
Vp008	684	Response	1	13634435	7016	1
Vp008	685	Picture	MorphM5_01_orig.jpg ; MorphM5_00_LOWER.jpg	13634585	0	1	9156	2	0	next	incorrect	1369
Vp008	685	Response	2	13643635	9050	1
Vp008	686	Picture	MorphM10_10_orig.jpg ; MorphM10_00_LOWER.jpg	13643741	0	1	8094	3	0	next	hit	1371
Vp008	686	Response	1	13651715	7974	1
Vp008	687	Picture	MorphF7_06_orig.jpg ; MorphF7_00_LOWER.jpg	13651835	0	2	18047	3	0	next	incorrect	1373
Vp008	687	Response	2	13669795	17960	1
Vp008	688	Picture	MorphF10_05_orig.jpg ; MorphF10_00_LOWER.jpg	13669882	0	1	7564	2	0	next	incorrect	1375
Vp008	688	Response	2	13677315	7433	1
Vp008	689	Picture	MorphF2_02_orig.jpg ; MorphF2_00_LOWER.jpg	13677446	0	1	10596	155	0	next	hit	1377
Vp008	689	Response	1	13688035	10589	1
Vp008	690	Picture	MorphM4_02_orig.jpg ; MorphM4_00_LOWER.jpg	13688042	0	154	22313	156	0	next	incorrect	1379
Vp008	690	Response	2	13710275	22233	1
Vp008	691	Picture	MorphF3_08_orig.jpg ; MorphF3_00_LOWER.jpg	13710355	0	2	12740	3	0	next	hit	1381
Vp008	691	Response	1	13722994	12639	1
Vp008	692	Picture	MorphM6_08_orig.jpg ; MorphM6_10_LOWER.jpg	13723095	0	1	12606	2	0	next	incorrect	1383
Vp008	692	Response	2	13735634	12539	1
Vp008	693	Picture	MorphF5_05_orig.jpg ; MorphF5_00_LOWER.jpg	13735701	0	1	9140	151	0	next	incorrect	1385
Vp008	693	Response	2	13744834	9133	1
Vp008	694	Picture	MorphF4_06_orig.jpg ; MorphF4_10_LOWER.jpg	13744841	0	150	31333	151	0	next	incorrect	1387
Vp008	694	Response	2	13776034	31193	1
Vp008	695	Picture	MorphM8_03_orig.jpg ; MorphM8_00_LOWER.jpg	13776174	0	1	27307	164	0	next	incorrect	1389
Vp008	695	Response	2	13803473	27299	1
Vp008	696	Picture	MorphF9_08_orig.jpg ; MorphF9_10_LOWER.jpg	13803481	0	163	10645	164	0	next	incorrect	1391
Vp008	696	Response	2	13814033	10552	1
Vp008	697	Picture	MorphM7_10_orig.jpg ; MorphM7_10_LOWER.jpg	13814126	0	1	6900	2	0	next	hit	1393
Vp008	697	Response	1	13820913	6787	1
Vp008	698	Picture	MorphF3_09_orig.jpg ; MorphF3_10_LOWER.jpg	13821026	0	1	12455	153	0	next	hit	1395
Vp008	698	Response	1	13833473	12447	1
Vp008	699	Picture	MorphM2_04_orig.jpg ; MorphM2_10_LOWER.jpg	13833481	0	152	9971	153	0	next	incorrect	1397
Vp008	699	Response	2	13843393	9912	1
Vp008	700	Picture	MorphM1_09_orig.jpg ; MorphM1_10_LOWER.jpg	13843452	0	1	13137	2	0	next	hit	1399
Vp008	700	Response	1	13856513	13061	1
Vp008	701	Picture	MorphM7_00_orig.jpg ; MorphM7_10_LOWER.jpg	13856589	0	1	7829	2	0	next	hit	1401
Vp008	701	Response	1	13864273	7684	1
Vp008	702	Picture	MorphM8_06_orig.jpg ; MorphM8_10_LOWER.jpg	13864418	0	1	26938	2	0	next	incorrect	1403
Vp008	702	Response	2	13891233	26815	1
Vp008	703	Picture	MorphF7_02_orig.jpg ; MorphF7_10_LOWER.jpg	13891356	0	1	17782	2	0	next	hit	1405
Vp008	703	Response	1	13909073	17717	1
Vp008	704	Picture	MorphF8_04_orig.jpg ; MorphF8_00_LOWER.jpg	13909138	0	1	9382	174	0	next	incorrect	1407
Vp008	704	Response	2	13918512	9374	1
Vp008	705	Picture	MorphF7_01_orig.jpg ; MorphF7_00_LOWER.jpg	13918520	0	173	12480	340	0	next	incorrect	1409
Vp008	705	Response	2	13930992	12472	1
Vp008	706	Picture	MorphF5_01_orig.jpg ; MorphF5_00_LOWER.jpg	13931000	0	167	23600	221	0	next	incorrect	1411
Vp008	706	Response	2	13954592	23592	1
Vp008	707	Picture	MorphM8_10_orig.jpg ; MorphM8_10_LOWER.jpg	13954600	0	54	10640	217	0	next	hit	1413
Vp008	707	Response	1	13965232	10632	1
Vp008	708	Picture	MorphF3_10_orig.jpg ; MorphF3_00_LOWER.jpg	13965240	0	163	7439	318	0	next	hit	1415
Vp008	708	Response	1	13972672	7432	1
Vp008	709	Picture	MorphF8_04_orig.jpg ; MorphF8_10_LOWER.jpg	13972679	0	155	10880	311	0	next	hit	1417
Vp008	709	Response	1	13983552	10873	1
Vp008	710	Picture	MorphF1_07_orig.jpg ; MorphF1_10_LOWER.jpg	13983559	0	156	21918	157	0	next	incorrect	1419
Vp008	710	Response	2	14005392	21833	1
Vp008	711	Picture	MorphM6_05_orig.jpg ; MorphM6_00_LOWER.jpg	14005477	0	1	49496	2	0	next	incorrect	1421
Vp008	711	Response	2	14054911	49434	1
Vp008	712	Picture	MorphM10_00_orig.jpg ; MorphM10_00_LOWER.jpg	14054973	0	1	21465	167	0	next	incorrect	1423
Vp008	712	Response	2	14076431	21458	1
Vp008	713	Picture	MorphM5_02_orig.jpg ; MorphM5_00_LOWER.jpg	14076438	0	166	17416	167	0	next	incorrect	1425
Vp008	713	Response	2	14093711	17273	1
Vp008	714	Picture	MorphM7_02_orig.jpg ; MorphM7_10_LOWER.jpg	14093854	0	1	18312	2	0	next	hit	1427
Vp008	714	Response	1	14112031	18177	1
Vp008	715	Picture	MorphM9_01_orig.jpg ; MorphM9_00_LOWER.jpg	14112166	0	1	18672	174	0	next	incorrect	1429
Vp008	715	Response	2	14130830	18664	1
Vp008	716	Picture	MorphM6_06_orig.jpg ; MorphM6_00_LOWER.jpg	14130838	0	173	10522	174	0	next	incorrect	1431
Vp008	716	Response	2	14141230	10392	1
Vp008	717	Picture	MorphM1_09_orig.jpg ; MorphM1_00_LOWER.jpg	14141360	0	1	18711	2	0	next	hit	1433
Vp008	717	Response	1	14159950	18590	1
Vp008	718	Picture	MorphF10_00_orig.jpg ; MorphF10_00_LOWER.jpg	14160071	0	1	9006	152	0	next	incorrect	1435
Vp008	718	Response	2	14169070	8999	1
Vp008	719	Picture	MorphM6_09_orig.jpg ; MorphM6_00_LOWER.jpg	14169077	0	151	17400	153	0	next	hit	1437
Vp008	719	Response	1	14186350	17273	1
Vp008	720	Picture	MorphF4_05_orig.jpg ; MorphF4_10_LOWER.jpg	14186477	0	2	15128	3	0	next	incorrect	1439
Vp008	720	Response	2	14201470	14993	1
Vp008	721	Picture	MorphF9_09_orig.jpg ; MorphF9_00_LOWER.jpg	14201605	0	1	22028	2	0	next	hit	1441
Vp008	721	Response	1	14223549	21944	1
Vp008	722	Picture	MorphF1_03_orig.jpg ; MorphF1_10_LOWER.jpg	14223633	0	1	7924	173	0	next	incorrect	1443
Vp008	722	Response	2	14231549	7916	1
Vp008	723	Picture	MorphM1_08_orig.jpg ; MorphM1_10_LOWER.jpg	14231557	0	172	12910	173	0	next	hit	1445
Vp008	723	Response	1	14244349	12792	1
Vp008	724	Picture	MorphF10_07_orig.jpg ; MorphF10_10_LOWER.jpg	14244467	0	1	14450	149	0	next	incorrect	1447
Vp008	724	Response	2	14258909	14442	1
Vp008	725	Picture	MorphF3_02_orig.jpg ; MorphF3_10_LOWER.jpg	14258917	0	148	11028	149	0	next	incorrect	1449
Vp008	725	Response	2	14269869	10952	1
Vp008	726	Picture	MorphM4_10_orig.jpg ; MorphM4_00_LOWER.jpg	14269945	0	1	9554	2	0	next	hit	1451
Vp008	726	Response	1	14279389	9444	1
Vp008	727	Picture	MorphM8_07_orig.jpg ; MorphM8_00_LOWER.jpg	14279499	0	1	25876	2	0	next	hit	1453
Vp008	727	Response	1	14305229	25730	1
Vp008	728	Picture	MorphM5_09_orig.jpg ; MorphM5_10_LOWER.jpg	14305375	0	1	20661	175	0	next	hit	1455
Vp008	728	Response	1	14326029	20654	1
Vp008	729	Picture	MorphM10_04_orig.jpg ; MorphM10_10_LOWER.jpg	14326036	0	174	12779	175	0	next	hit	1457
Vp008	729	Response	1	14338748	12712	1
Vp008	730	Picture	MorphM2_06_orig.jpg ; MorphM2_00_LOWER.jpg	14338815	0	1	7941	156	0	next	incorrect	1459
Vp008	730	Response	2	14346748	7933	1
Vp008	731	Picture	MorphF8_09_orig.jpg ; MorphF8_10_LOWER.jpg	14346756	0	155	11520	335	0	next	hit	1461
Vp008	731	Response	1	14358268	11512	1
Vp008	732	Picture	MorphF9_01_orig.jpg ; MorphF9_00_LOWER.jpg	14358276	0	180	11193	181	0	next	incorrect	1463
Vp008	732	Response	2	14369388	11112	1
Vp008	733	Picture	MorphM9_01_orig.jpg ; MorphM9_10_LOWER.jpg	14369469	0	1	9023	2	0	next	incorrect	1465
Vp008	733	Response	2	14378348	8879	1
Vp008	734	Picture	MorphM4_07_orig.jpg ; MorphM4_00_LOWER.jpg	14378492	0	1	61943	162	0	next	incorrect	1467
Vp008	734	Response	2	14440428	61936	1
Vp008	735	Picture	MorphM7_04_orig.jpg ; MorphM7_10_LOWER.jpg	14440435	0	161	19360	336	0	next	hit	1469
Vp008	735	Response	1	14459787	19352	1
Vp008	736	Picture	MorphF2_00_orig.jpg ; MorphF2_00_LOWER.jpg	14459795	0	175	21406	176	0	next	hit	1471
Vp008	736	Response	1	14481067	21272	1
Vp008	737	Picture	MorphM2_09_orig.jpg ; MorphM2_10_LOWER.jpg	14481201	0	1	18673	172	0	next	incorrect	1473
Vp008	737	Response	2	14499867	18666	1
Vp008	738	Picture	MorphF8_10_orig.jpg ; MorphF8_10_LOWER.jpg	14499874	0	171	38652	173	0	next	hit	1475
Vp008	738	Response	1	14538427	38553	1
Vp008	739	Picture	MorphM9_00_orig.jpg ; MorphM9_00_LOWER.jpg	14538526	0	2	9024	3	0	next	incorrect	1477
Vp008	739	Response	2	14547466	8940	1
Vp008	740	Picture	MorphF2_09_orig.jpg ; MorphF2_10_LOWER.jpg	14547550	0	1	11279	2	0	next	hit	1479
Vp008	740	Response	1	14558746	11196	1
Vp008	741	Picture	MorphM5_08_orig.jpg ; MorphM5_00_LOWER.jpg	14558829	0	1	30085	173	0	next	hit	1481
Vp008	741	Response	1	14588906	30077	1
Vp008	742	Picture	MorphM9_07_orig.jpg ; MorphM9_00_LOWER.jpg	14588914	0	172	24056	173	0	next	incorrect	1483
Vp008	742	Response	2	14612906	23992	1
Vp008	743	Picture	MorphF4_00_orig.jpg ; MorphF4_10_LOWER.jpg	14612970	0	1	18423	157	0	next	incorrect	1485
Vp008	743	Response	2	14631386	18416	1
Vp008	744	Picture	MorphM2_10_orig.jpg ; MorphM2_00_LOWER.jpg	14631393	0	156	9975	157	0	next	hit	1487
Vp008	744	Response	1	14641306	9913	1
Vp008	745	Picture	MorphF5_04_orig.jpg ; MorphF5_10_LOWER.jpg	14641368	0	1	18665	180	0	next	incorrect	1489
Vp008	745	Response	2	14660025	18657	1
Vp008	746	Picture	MorphF2_07_orig.jpg ; MorphF2_00_LOWER.jpg	14660033	0	179	25356	347	0	next	incorrect	1491
Vp008	746	Response	2	14685385	25352	1
Vp008	747	Picture	MorphM6_05_orig.jpg ; MorphM6_10_LOWER.jpg	14685389	0	168	23390	169	0	next	hit	1493
Vp008	747	Response	1	14708665	23276	1
Vp008	748	Picture	MorphM1_00_orig.jpg ; MorphM1_00_LOWER.jpg	14708779	0	1	54141	2	0	next	incorrect	1495
Vp008	748	Response	2	14762825	54046	1
Vp008	749	Picture	MorphF6_10_orig.jpg ; MorphF6_10_LOWER.jpg	14762920	0	1	11912	165	0	next	hit	1497
Vp008	749	Response	1	14774824	11904	1
Vp008	750	Picture	MorphF1_02_orig.jpg ; MorphF1_10_LOWER.jpg	14774832	0	164	9850	165	0	next	incorrect	1499
Vp008	750	Response	2	14784584	9752	1
Vp008	751	Picture	MorphF8_01_orig.jpg ; MorphF8_10_LOWER.jpg	14784682	0	1	11678	2	0	next	incorrect	1501
Vp008	751	Response	2	14796264	11582	1
Vp008	752	Picture	MorphF7_10_orig.jpg ; MorphF7_00_LOWER.jpg	14796360	0	1	8625	2	0	next	hit	1503
Vp008	752	Response	1	14804904	8544	1
Vp008	753	Picture	MorphF10_09_orig.jpg ; MorphF10_00_LOWER.jpg	14804985	0	1	12581	160	0	next	hit	1505
Vp008	753	Response	1	14817544	12559	1
Vp008	754	Picture	MorphF7_07_orig.jpg ; MorphF7_10_LOWER.jpg	14817566	0	159	10110	160	0	next	hit	1507
Vp008	754	Response	1	14827544	9978	1
Vp008	755	Picture	MorphM5_03_orig.jpg ; MorphM5_00_LOWER.jpg	14827676	0	1	10351	2	0	next	incorrect	1509
Vp008	755	Response	2	14837944	10268	1
Vp008	756	Picture	MorphF9_03_orig.jpg ; MorphF9_10_LOWER.jpg	14838027	0	1	12165	178	0	next	incorrect	1511
Vp008	756	Response	2	14850184	12157	1
Vp008	757	Picture	MorphF5_06_orig.jpg ; MorphF5_00_LOWER.jpg	14850192	0	177	10128	178	0	next	hit	1513
Vp008	757	Response	1	14860183	9991	1
Vp008	758	Picture	MorphF2_09_orig.jpg ; MorphF2_00_LOWER.jpg	14860320	0	1	9289	2	0	next	hit	1515
Vp008	758	Response	1	14869543	9223	1
Vp008	759	Picture	MorphM2_07_orig.jpg ; MorphM2_00_LOWER.jpg	14869609	0	1	18445	2	0	next	incorrect	1517
Vp008	759	Response	2	14887943	18334	1
Vp008	760	Picture	MorphF1_07_orig.jpg ; MorphF1_00_LOWER.jpg	14888054	0	1	10749	2	0	next	incorrect	1519
Vp008	760	Response	2	14898663	10609	1
Vp008	761	Picture	MorphF10_07_orig.jpg ; MorphF10_00_LOWER.jpg	14898803	0	1	12208	2	0	next	incorrect	1521
Vp008	761	Response	2	14910903	12100	1
Vp008	762	Picture	MorphM3_04_orig.jpg ; MorphM3_10_LOWER.jpg	14911011	0	1	12474	2	0	next	hit	1523
Vp008	762	Response	1	14923383	12372	1
Vp008	763	Picture	MorphM10_04_orig.jpg ; MorphM10_00_LOWER.jpg	14923485	0	1	6369	2	0	next	hit	1525
Vp008	763	Response	1	14929783	6298	1
Vp008	764	Picture	MorphF9_10_orig.jpg ; MorphF9_00_LOWER.jpg	14929854	0	1	8336	159	0	next	hit	1527
Vp008	764	Response	1	14938183	8329	1
Vp008	765	Picture	MorphF6_07_orig.jpg ; MorphF6_10_LOWER.jpg	14938190	0	158	8080	331	0	next	hit	1529
Vp008	765	Response	1	14946263	8073	1
Vp008	766	Picture	MorphM4_02_orig.jpg ; MorphM4_10_LOWER.jpg	14946270	0	173	17555	174	0	next	incorrect	1531
Vp008	766	Response	2	14963702	17432	1
Vp008	767	Picture	MorphF9_00_orig.jpg ; MorphF9_10_LOWER.jpg	14963825	0	1	10351	2	0	next	incorrect	1533
Vp008	767	Response	2	14974102	10277	1
Vp008	768	Picture	MorphM3_00_orig.jpg ; MorphM3_10_LOWER.jpg	14974176	0	1	12739	2	0	next	incorrect	1535
Vp008	768	Response	2	14986822	12646	1
Vp008	769	Picture	MorphM7_03_orig.jpg ; MorphM7_00_LOWER.jpg	14986915	0	1	13004	2	0	next	incorrect	1537
Vp008	769	Response	2	14999782	12867	1
Vp008	770	Picture	MorphM9_02_orig.jpg ; MorphM9_10_LOWER.jpg	14999919	0	1	19241	2	0	next	incorrect	1539
Vp008	770	Response	2	15019062	19143	1
Vp008	771	Picture	MorphM10_05_orig.jpg ; MorphM10_00_LOWER.jpg	15019160	0	1	7829	3	0	next	hit	1541
Vp008	771	Response	1	15026902	7742	1
Vp008	772	Picture	MorphM9_02_orig.jpg ; MorphM9_00_LOWER.jpg	15026989	0	2	7166	3	0	next	incorrect	1543
Vp008	772	Response	2	15034022	7033	1
Vp008	773	Picture	MorphF4_10_orig.jpg ; MorphF4_00_LOWER.jpg	15034155	0	1	17649	2	0	next	hit	1545
Vp008	773	Response	1	15051702	17547	1
Vp008	774	Picture	MorphF5_04_orig.jpg ; MorphF5_00_LOWER.jpg	15051804	0	1	13801	2	0	next	hit	1547
Vp008	774	Response	1	15065462	13658	1
Vp008	775	Picture	MorphM3_03_orig.jpg ; MorphM3_00_LOWER.jpg	15065605	0	1	10085	2	0	next	incorrect	1549
Vp008	775	Response	2	15075541	9936	1
Vp008	776	Picture	MorphM6_02_orig.jpg ; MorphM6_10_LOWER.jpg	15075690	0	1	8625	2	0	next	incorrect	1551
Vp008	776	Response	2	15084181	8491	1
Vp008	777	Picture	MorphF9_08_orig.jpg ; MorphF9_00_LOWER.jpg	15084315	0	1	7299	2	0	next	hit	1553
Vp008	777	Response	1	15091541	7226	1
Vp008	778	Picture	MorphM7_04_orig.jpg ; MorphM7_00_LOWER.jpg	15091614	0	1	7135	165	0	next	hit	1555
Vp008	778	Response	1	15098741	7127	1
Vp008	779	Picture	MorphM8_10_orig.jpg ; MorphM8_00_LOWER.jpg	15098749	0	164	14362	165	0	next	hit	1557
Vp008	779	Response	1	15112981	14232	1
Vp008	780	Picture	MorphM2_06_orig.jpg ; MorphM2_10_LOWER.jpg	15113111	0	1	8492	2	0	next	incorrect	1559
Vp008	780	Response	2	15121461	8350	1
Vp008	781	Picture	MorphF10_09_orig.jpg ; MorphF10_10_LOWER.jpg	15121603	0	1	12585	157	0	next	hit	1561
Vp008	781	Response	1	15134181	12578	1
Vp008	782	Picture	MorphF8_08_orig.jpg ; MorphF8_10_LOWER.jpg	15134188	0	156	13026	157	0	next	hit	1563
Vp008	782	Response	1	15147141	12953	1
Vp008	783	Picture	MorphM6_10_orig.jpg ; MorphM6_10_LOWER.jpg	15147214	0	1	11014	2	0	next	incorrect	1565
Vp008	783	Response	2	15158101	10887	1
Vp008	784	Picture	MorphM9_10_orig.jpg ; MorphM9_10_LOWER.jpg	15158228	0	1	7962	2	0	next	hit	1567
Vp008	784	Response	1	15166101	7873	1
Vp008	785	Picture	MorphF3_08_orig.jpg ; MorphF3_10_LOWER.jpg	15166190	0	1	8493	2	0	next	hit	1569
Vp008	785	Response	1	15174580	8390	1
Vp008	786	Picture	MorphM9_05_orig.jpg ; MorphM9_00_LOWER.jpg	15174683	0	1	8891	2	0	next	incorrect	1571
Vp008	786	Response	2	15183460	8777	1
Vp008	787	Picture	MorphM7_03_orig.jpg ; MorphM7_10_LOWER.jpg	15183574	0	1	8758	2	0	next	hit	1573
Vp008	787	Response	1	15192260	8686	1
Vp008	788	Picture	MorphM4_03_orig.jpg ; MorphM4_10_LOWER.jpg	15192332	0	1	9376	180	0	next	incorrect	1575
Vp008	788	Response	2	15201700	9368	1
Vp008	789	Picture	MorphM7_02_orig.jpg ; MorphM7_00_LOWER.jpg	15201708	0	179	8671	180	0	next	hit	1577
Vp008	789	Response	1	15210260	8552	1
Vp008	790	Picture	MorphM2_01_orig.jpg ; MorphM2_10_LOWER.jpg	15210379	0	1	10350	2	0	next	incorrect	1579
Vp008	790	Response	2	15220580	10201	1
Vp008	791	Picture	MorphM10_06_orig.jpg ; MorphM10_00_LOWER.jpg	15220729	0	1	7299	2	0	next	hit	1581
Vp008	791	Response	1	15227940	7211	1
Vp008	792	Picture	MorphF8_02_orig.jpg ; MorphF8_10_LOWER.jpg	15228028	0	1	8758	2	0	next	incorrect	1583
Vp008	792	Response	2	15236660	8632	1
Vp008	793	Picture	MorphM4_01_orig.jpg ; MorphM4_10_LOWER.jpg	15236786	0	1	8094	2	0	next	hit	1585
Vp008	793	Response	1	15244740	7954	1
Vp008	794	Picture	MorphF5_08_orig.jpg ; MorphF5_10_LOWER.jpg	15244880	0	1	12588	153	0	next	hit	1587
Vp008	794	Response	1	15257460	12580	1
Vp008	795	Picture	MorphF9_07_orig.jpg ; MorphF9_10_LOWER.jpg	15257468	0	152	12360	153	0	next	hit	1589
Vp008	795	Response	1	15269700	12232	1
Vp008	796	Picture	MorphM7_06_orig.jpg ; MorphM7_00_LOWER.jpg	15269828	0	1	17250	2	0	next	incorrect	1591
Vp008	796	Response	2	15286979	17151	1
Vp008	797	Picture	MorphF8_06_orig.jpg ; MorphF8_10_LOWER.jpg	15287078	0	1	6503	2	0	next	hit	1593
Vp008	797	Response	1	15293459	6381	1
Vp008	798	Picture	MorphF7_08_orig.jpg ; MorphF7_10_LOWER.jpg	15293581	0	1	19241	2	0	next	incorrect	1595
Vp008	798	Response	2	15312739	19158	1
Vp008	799	Picture	MorphM2_07_orig.jpg ; MorphM2_10_LOWER.jpg	15312822	0	1	16404	185	0	next	hit	1597
Vp008	799	Response	1	15329219	16397	1
Vp008	800	Picture	MorphF3_06_orig.jpg ; MorphF3_00_LOWER.jpg	15329226	0	184	29201	361	0	next	incorrect	1599
Vp008	800	Response	2	15358419	29193	1
Vp008	801	Picture	MorphM3_02_orig.jpg ; MorphM3_10_LOWER.jpg	15358427	0	177	8536	178	0	next	incorrect	1601
Vp008	801	Response	2	15366819	8392	1
Vp008	802	Picture	MorphF5_00_orig.jpg ; MorphF5_00_LOWER.jpg	15366963	0	1	26672	2	0	next	incorrect	1603
Vp008	802	Response	2	15393538	26575	1
Vp008	803	Picture	MorphM7_09_orig.jpg ; MorphM7_00_LOWER.jpg	15393635	0	1	7271	162	0	next	hit	1605
Vp008	803	Response	1	15400898	7263	1
Vp008	804	Picture	MorphM9_05_orig.jpg ; MorphM9_10_LOWER.jpg	15400906	0	161	9980	162	0	next	incorrect	1607
Vp008	804	Response	2	15410738	9832	1
Vp008	805	Picture	MorphF8_03_orig.jpg ; MorphF8_00_LOWER.jpg	15410886	0	1	8579	181	0	next	incorrect	1609
Vp008	805	Response	2	15419458	8572	1
Vp008	806	Picture	MorphF3_00_orig.jpg ; MorphF3_00_LOWER.jpg	15419465	0	180	12786	181	0	next	incorrect	1611
Vp008	806	Response	2	15432178	12713	1
Vp008	807	Picture	MorphF4_07_orig.jpg ; MorphF4_10_LOWER.jpg	15432251	0	1	9952	2	0	next	hit	1613
Vp008	807	Response	1	15442098	9847	1
Vp008	808	Picture	MorphF6_04_orig.jpg ; MorphF6_10_LOWER.jpg	15442203	0	1	12463	145	0	next	hit	1615
Vp008	808	Response	1	15454658	12455	1
Vp008	809	Picture	MorphM3_04_orig.jpg ; MorphM3_00_LOWER.jpg	15454666	0	144	15271	145	0	next	incorrect	1617
Vp008	809	Response	2	15469858	15192	1
Vp008	810	Picture	MorphM7_10_orig.jpg ; MorphM7_00_LOWER.jpg	15469937	0	1	7166	2	0	next	hit	1619
Vp008	810	Response	1	15476978	7041	1
Vp008	811	Picture	MorphF7_07_orig.jpg ; MorphF7_00_LOWER.jpg	15477103	0	1	9647	174	0	next	hit	1621
Vp008	811	Response	1	15486738	9635	1
Vp008	812	Picture	MorphF5_09_orig.jpg ; MorphF5_10_LOWER.jpg	15486750	0	173	9196	174	0	next	hit	1623
Vp008	812	Response	1	15495857	9107	1
Vp008	813	Picture	MorphF7_09_orig.jpg ; MorphF7_10_LOWER.jpg	15495946	0	1	26938	2	0	next	hit	1625
Vp008	813	Response	1	15522817	26871	1
Vp008	814	Picture	MorphM3_10_orig.jpg ; MorphM3_00_LOWER.jpg	15522884	0	1	14994	3	0	next	incorrect	1627
Vp008	814	Response	2	15537777	14893	1
Vp008	815	Picture	MorphM9_04_orig.jpg ; MorphM9_00_LOWER.jpg	15537878	0	2	6467	171	0	next	incorrect	1629
Vp008	815	Response	2	15544337	6459	1
Vp008	816	Picture	MorphM5_06_orig.jpg ; MorphM5_00_LOWER.jpg	15544345	0	169	7334	170	0	next	hit	1631
Vp008	816	Response	1	15551617	7272	1
Vp008	817	Picture	MorphM2_04_orig.jpg ; MorphM2_00_LOWER.jpg	15551679	0	1	9156	2	0	next	incorrect	1633
Vp008	817	Response	2	15560737	9058	1
Vp008	818	Picture	MorphM4_08_orig.jpg ; MorphM4_10_LOWER.jpg	15560835	0	1	7564	2	0	next	hit	1635
Vp008	818	Response	1	15568337	7502	1
Vp008	819	Picture	MorphF8_08_orig.jpg ; MorphF8_00_LOWER.jpg	15568399	0	1	8095	2	0	next	hit	1637
Vp008	819	Response	1	15576417	8018	1
Vp008	820	Picture	MorphF2_01_orig.jpg ; MorphF2_10_LOWER.jpg	15576494	0	1	8492	2	0	next	hit	1639
Vp008	820	Response	1	15584897	8403	1
Vp008	821	Picture	MorphF6_06_orig.jpg ; MorphF6_00_LOWER.jpg	15584986	0	1	16057	2	0	next	incorrect	1641
Vp008	821	Response	2	15600897	15911	1
Vp008	822	Picture	MorphM5_10_orig.jpg ; MorphM5_00_LOWER.jpg	15601043	0	1	11677	2	0	next	hit	1643
Vp008	822	Response	1	15612576	11533	1
Vp008	823	Picture	MorphF3_07_orig.jpg ; MorphF3_00_LOWER.jpg	15612720	0	1	9157	2	0	next	incorrect	1645
Vp008	823	Response	2	15621776	9056	1
Vp008	824	Picture	MorphM2_09_orig.jpg ; MorphM2_00_LOWER.jpg	15621877	0	1	11544	2	0	next	incorrect	1647
Vp008	824	Response	2	15633296	11419	1
Vp008	825	Picture	MorphF3_10_orig.jpg ; MorphF3_10_LOWER.jpg	15633421	0	1	21498	2	0	next	incorrect	1649
Vp008	825	Response	2	15654816	21395	1
Vp008	826	Picture	MorphM7_07_orig.jpg ; MorphM7_00_LOWER.jpg	15654919	0	1	13504	166	0	next	hit	1651
Vp008	826	Response	1	15668416	13497	1
Vp008	827	Picture	MorphM6_00_orig.jpg ; MorphM6_10_LOWER.jpg	15668423	0	165	10779	166	0	next	incorrect	1653
Vp008	827	Response	2	15679056	10633	1
Vp008	828	Picture	MorphM3_05_orig.jpg ; MorphM3_00_LOWER.jpg	15679202	0	1	30101	157	0	next	incorrect	1655
Vp008	828	Response	2	15709296	30094	1
Vp008	829	Picture	MorphF5_10_orig.jpg ; MorphF5_00_LOWER.jpg	15709303	0	156	7320	157	0	next	hit	1657
Vp008	829	Response	1	15716495	7192	1
Vp008	830	Picture	MorphM3_03_orig.jpg ; MorphM3_10_LOWER.jpg	15716623	0	1	14995	2	0	next	incorrect	1659
Vp008	830	Response	2	15731535	14912	1
Vp008	831	Picture	MorphM4_06_orig.jpg ; MorphM4_10_LOWER.jpg	15731618	0	1	12965	174	0	next	hit	1661
Vp008	831	Response	1	15744575	12957	1
Vp008	832	Picture	MorphM1_10_orig.jpg ; MorphM1_00_LOWER.jpg	15744583	0	173	8480	359	0	next	hit	1663
Vp008	832	Response	1	15753055	8472	1
Vp008	833	Picture	MorphM8_02_orig.jpg ; MorphM8_10_LOWER.jpg	15753063	0	186	8799	331	0	next	hit	1665
Vp008	833	Response	1	15761855	8792	1
Vp008	834	Picture	MorphF8_05_orig.jpg ; MorphF8_00_LOWER.jpg	15761862	0	145	10893	146	0	next	hit	1667
Vp008	834	Response	1	15772655	10793	1
Vp008	835	Picture	MorphF3_01_orig.jpg ; MorphF3_00_LOWER.jpg	15772755	0	1	12341	2	0	next	incorrect	1669
Vp008	835	Response	2	15784975	12220	1
Vp008	836	Picture	MorphF7_05_orig.jpg ; MorphF7_00_LOWER.jpg	15785096	0	1	9646	175	0	next	hit	1671
Vp008	836	Response	1	15794735	9639	1
Vp008	837	Picture	MorphM4_05_orig.jpg ; MorphM4_10_LOWER.jpg	15794742	0	174	17026	175	0	next	incorrect	1673
Vp008	837	Response	2	15811694	16952	1
Vp008	838	Picture	MorphF4_07_orig.jpg ; MorphF4_00_LOWER.jpg	15811768	0	1	14995	2	0	next	incorrect	1675
Vp008	838	Response	2	15826654	14886	1
Vp008	839	Picture	MorphF9_02_orig.jpg ; MorphF9_00_LOWER.jpg	15826763	0	1	11412	2	0	next	incorrect	1677
Vp008	839	Response	2	15838094	11331	1
Vp008	840	Picture	MorphM7_01_orig.jpg ; MorphM7_00_LOWER.jpg	15838175	0	1	10351	2	0	next	hit	1679
Vp008	840	Response	1	15848414	10239	1
Vp008	841	Picture	MorphF6_01_orig.jpg ; MorphF6_00_LOWER.jpg	15848526	0	1	8455	172	0	next	hit	1681
Vp008	841	Response	1	15856974	8448	1
Vp008	842	Picture	MorphM8_07_orig.jpg ; MorphM8_10_LOWER.jpg	15856981	0	171	9990	172	0	next	hit	1683
Vp008	842	Response	1	15866894	9913	1
Vp008	843	Picture	MorphF3_04_orig.jpg ; MorphF3_10_LOWER.jpg	15866971	0	1	13137	2	0	next	incorrect	1685
Vp008	843	Response	2	15880014	13043	1
Vp008	844	Picture	MorphF5_06_orig.jpg ; MorphF5_10_LOWER.jpg	15880108	0	1	19353	156	0	next	hit	1687
Vp008	844	Response	1	15899454	19346	1
Vp008	845	Picture	MorphM3_09_orig.jpg ; MorphM3_00_LOWER.jpg	15899461	0	155	27440	338	0	next	incorrect	1689
Vp008	845	Response	2	15926893	27432	1
Vp008	846	Picture	MorphF6_03_orig.jpg ; MorphF6_00_LOWER.jpg	15926901	0	183	13440	330	0	next	hit	1691
Vp008	846	Response	1	15940333	13432	1
Vp008	847	Picture	MorphF9_06_orig.jpg ; MorphF9_00_LOWER.jpg	15940341	0	147	13282	148	0	next	incorrect	1693
Vp008	847	Response	2	15953533	13192	1
Vp008	848	Picture	MorphM1_06_orig.jpg ; MorphM1_00_LOWER.jpg	15953623	0	1	9819	2	0	next	hit	1695
Vp008	848	Response	1	15963293	9670	1
Vp008	849	Picture	MorphF2_10_orig.jpg ; MorphF2_10_LOWER.jpg	15963442	0	1	7938	159	0	next	hit	1697
Vp008	849	Response	1	15971373	7931	1
Vp008	850	Picture	MorphF9_06_orig.jpg ; MorphF9_10_LOWER.jpg	15971380	0	158	7840	305	0	next	incorrect	1699
Vp008	850	Response	2	15979213	7833	1
Vp008	851	Picture	MorphF6_06_orig.jpg ; MorphF6_10_LOWER.jpg	15979220	0	147	11681	291	0	next	incorrect	1701
Vp008	851	Response	2	15990893	11673	1
Vp008	852	Picture	MorphM10_01_orig.jpg ; MorphM10_10_LOWER.jpg	15990901	0	144	5849	145	0	next	hit	1703
Vp008	852	Response	1	15996653	5752	1
Vp008	853	Picture	MorphM9_08_orig.jpg ; MorphM9_00_LOWER.jpg	15996750	0	1	7298	2	0	next	incorrect	1705
Vp008	853	Response	2	16003933	7183	1
Vp008	854	Picture	MorphM3_06_orig.jpg ; MorphM3_10_LOWER.jpg	16004048	0	1	7431	2	0	next	hit	1707
Vp008	854	Response	1	16011373	7325	1
Vp008	855	Picture	MorphF4_01_orig.jpg ; MorphF4_00_LOWER.jpg	16011479	0	1	12461	148	0	next	incorrect	1709
Vp008	855	Response	2	16023932	12453	1
Vp008	856	Picture	MorphF1_01_orig.jpg ; MorphF1_00_LOWER.jpg	16023940	0	147	7680	310	0	next	incorrect	1711
Vp008	856	Response	2	16031612	7672	1
Vp008	857	Picture	MorphM3_06_orig.jpg ; MorphM3_00_LOWER.jpg	16031620	0	163	21792	164	0	next	incorrect	1713
Vp008	857	Response	2	16053292	21672	1
Vp008	858	Picture	MorphF9_10_orig.jpg ; MorphF9_10_LOWER.jpg	16053412	0	1	16189	2	0	next	hit	1715
Vp008	858	Response	1	16069452	16040	1
Vp008	859	Picture	MorphM3_07_orig.jpg ; MorphM3_00_LOWER.jpg	16069601	0	1	15219	176	0	next	incorrect	1717
Vp008	859	Response	2	16084812	15211	1
Vp008	860	Picture	MorphF6_08_orig.jpg ; MorphF6_10_LOWER.jpg	16084820	0	175	5839	350	0	next	hit	1719
Vp008	860	Response	1	16090652	5832	1
Vp008	861	Picture	MorphF1_01_orig.jpg ; MorphF1_10_LOWER.jpg	16090659	0	175	12648	176	0	next	incorrect	1721
Vp008	861	Response	2	16103212	12553	1
Vp008	862	Picture	MorphM6_09_orig.jpg ; MorphM6_10_LOWER.jpg	16103307	0	1	9819	2	0	next	incorrect	1723
Vp008	862	Response	2	16113052	9745	1
Vp008	863	Picture	MorphF10_04_orig.jpg ; MorphF10_10_LOWER.jpg	16113126	0	1	19507	2	0	next	hit	1725
Vp008	863	Response	1	16132491	19365	1
Vp008	864	Picture	MorphM10_09_orig.jpg ; MorphM10_10_LOWER.jpg	16132633	0	1	6237	2	0	next	hit	1727
Vp008	864	Response	1	16138731	6098	1
Vp008	865	Picture	MorphF6_05_orig.jpg ; MorphF6_10_LOWER.jpg	16138870	0	1	7789	175	0	next	incorrect	1729
Vp008	865	Response	2	16146651	7781	1
Vp008	866	Picture	MorphF10_03_orig.jpg ; MorphF10_00_LOWER.jpg	16146659	0	174	11452	175	0	next	incorrect	1731
Vp008	866	Response	2	16158011	11352	1
Vp008	867	Picture	MorphM10_02_orig.jpg ; MorphM10_00_LOWER.jpg	16158111	0	1	29424	170	0	next	hit	1733
Vp008	867	Response	1	16187531	29420	1
Vp008	868	Picture	MorphF9_04_orig.jpg ; MorphF9_00_LOWER.jpg	16187535	0	169	11580	170	0	next	incorrect	1735
Vp008	868	Response	2	16198971	11436	1
Vp008	869	Picture	MorphF4_03_orig.jpg ; MorphF4_10_LOWER.jpg	16199115	0	1	7696	2	0	next	incorrect	1737
Vp008	869	Response	2	16206731	7616	1
Vp008	870	Picture	MorphM8_04_orig.jpg ; MorphM8_10_LOWER.jpg	16206811	0	1	12341	2	0	next	hit	1739
Vp008	870	Response	1	16219051	12240	1
Vp008	871	Picture	MorphM9_09_orig.jpg ; MorphM9_10_LOWER.jpg	16219152	0	1	11147	2	0	next	hit	1741
Vp008	871	Response	1	16230171	11019	1
Vp008	872	Picture	MorphM4_05_orig.jpg ; MorphM4_00_LOWER.jpg	16230299	0	1	7399	167	0	next	hit	1743
Vp008	872	Response	1	16237690	7391	1
Vp008	873	Picture	MorphF9_00_orig.jpg ; MorphF9_00_LOWER.jpg	16237698	0	166	19520	319	0	next	hit	1745
Vp008	873	Response	1	16257210	19512	1
Vp008	874	Picture	MorphM2_10_orig.jpg ; MorphM2_10_LOWER.jpg	16257218	0	153	13023	154	0	next	incorrect	1747
Vp008	874	Response	2	16270170	12952	1
Vp008	875	Picture	MorphF10_08_orig.jpg ; MorphF10_00_LOWER.jpg	16270241	0	1	25056	159	0	next	hit	1749
Vp008	875	Response	1	16295290	25049	1
Vp008	876	Picture	MorphM4_06_orig.jpg ; MorphM4_00_LOWER.jpg	16295297	0	158	10375	159	0	next	hit	1751
Vp008	876	Response	1	16305530	10233	1
Vp008	877	Picture	MorphF3_05_orig.jpg ; MorphF3_00_LOWER.jpg	16305672	0	1	8345	149	0	next	incorrect	1753
Vp008	877	Response	2	16314010	8338	1
Vp008	878	Picture	MorphM9_10_orig.jpg ; MorphM9_00_LOWER.jpg	16314017	0	148	12090	149	0	next	hit	1755
Vp008	878	Response	1	16326010	11993	1
Vp008	879	Picture	MorphM4_00_orig.jpg ; MorphM4_00_LOWER.jpg	16326107	0	1	10310	176	0	next	incorrect	1757
Vp008	879	Response	2	16336409	10302	1
Vp008	880	Picture	MorphF7_09_orig.jpg ; MorphF7_00_LOWER.jpg	16336417	0	175	9197	176	0	next	hit	1759
Vp008	880	Response	1	16345529	9112	1
Vp008	881	Picture	MorphF1_10_orig.jpg ; MorphF1_10_LOWER.jpg	16345614	0	1	11363	184	0	next	incorrect	1761
Vp008	881	Response	2	16356969	11355	1
Vp008	882	Picture	MorphM4_01_orig.jpg ; MorphM4_00_LOWER.jpg	16356977	0	183	10532	184	0	next	hit	1763
Vp008	882	Response	1	16367369	10392	1
Vp008	883	Picture	pause1	16367509	0	1	300031	2	0	next	other	0
Vp008	884	Response	3	17439529	771989	1
Vp008	885	Picture	MorphM6_00_orig.jpg ; MorphM6_00_UPPER.jpg	17439532	0	182	111354	344	0	next	incorrect	1767
Vp008	885	Response	2	17550878	111346	1
Vp008	886	Picture	MorphM9_06_orig.jpg ; MorphM9_00_UPPER.jpg	17550886	0	162	9450	163	0	next	incorrect	1769
Vp008	886	Response	2	17560238	9352	1
Vp008	887	Picture	MorphF9_09_orig.jpg ; MorphF9_00_UPPER.jpg	17560336	0	1	14464	2	0	next	hit	1771
Vp008	887	Response	1	17574718	14382	1
Vp008	888	Picture	MorphF8_01_orig.jpg ; MorphF8_10_UPPER.jpg	17574800	0	1	7925	171	0	next	hit	1773
Vp008	888	Response	1	17582718	7918	1
Vp008	889	Picture	MorphF7_00_orig.jpg ; MorphF7_10_UPPER.jpg	17582725	0	170	10785	171	0	next	incorrect	1775
Vp008	889	Response	2	17593438	10713	1
Vp008	890	Picture	MorphM9_01_orig.jpg ; MorphM9_10_UPPER.jpg	17593510	0	1	24417	2	0	next	incorrect	1777
Vp008	890	Response	2	17617837	24327	1
Vp008	891	Picture	MorphM1_09_orig.jpg ; MorphM1_00_UPPER.jpg	17617927	0	1	10217	3	0	next	hit	1779
Vp008	891	Response	1	17627997	10070	1
Vp008	892	Picture	MorphF6_07_orig.jpg ; MorphF6_10_UPPER.jpg	17628144	0	2	7299	3	0	next	hit	1781
Vp008	892	Response	1	17635357	7213	1
Vp008	893	Picture	MorphF7_02_orig.jpg ; MorphF7_00_UPPER.jpg	17635443	0	1	14464	2	0	next	incorrect	1783
Vp008	893	Response	2	17649837	14394	1
Vp008	894	Picture	MorphF8_07_orig.jpg ; MorphF8_10_UPPER.jpg	17649907	0	1	11810	2	0	next	hit	1785
Vp008	894	Response	1	17661597	11690	1
Vp008	895	Picture	MorphM5_03_orig.jpg ; MorphM5_10_UPPER.jpg	17661717	0	1	7962	2	0	next	hit	1787
Vp008	895	Response	1	17669597	7880	1
Vp008	896	Picture	MorphF8_00_orig.jpg ; MorphF8_10_UPPER.jpg	17669679	0	1	12872	2	0	next	hit	1789
Vp008	896	Response	1	17682477	12798	1
Vp008	897	Picture	MorphM5_02_orig.jpg ; MorphM5_00_UPPER.jpg	17682551	0	1	7829	2	0	next	hit	1791
Vp008	897	Response	1	17690237	7686	1
Vp008	898	Picture	MorphF6_02_orig.jpg ; MorphF6_00_UPPER.jpg	17690380	0	1	8227	2	0	next	incorrect	1793
Vp008	898	Response	2	17698477	8097	1
Vp008	899	Picture	MorphF3_09_orig.jpg ; MorphF3_10_UPPER.jpg	17698607	0	1	8997	162	0	next	hit	1795
Vp008	899	Response	1	17707597	8990	1
Vp008	900	Picture	MorphF10_06_orig.jpg ; MorphF10_10_UPPER.jpg	17707604	0	161	10377	162	0	next	hit	1797
Vp008	900	Response	1	17717836	10232	1
Vp008	901	Picture	MorphF5_10_orig.jpg ; MorphF5_10_UPPER.jpg	17717981	0	1	7782	182	0	next	hit	1799
Vp008	901	Response	1	17725756	7775	1
Vp008	902	Picture	MorphM3_06_orig.jpg ; MorphM3_10_UPPER.jpg	17725763	0	181	14246	182	0	next	hit	1801
Vp008	902	Response	1	17739916	14153	1
Vp008	903	Picture	MorphF9_10_orig.jpg ; MorphF9_00_UPPER.jpg	17740009	0	1	13111	161	0	next	hit	1803
Vp008	903	Response	1	17753116	13107	1
Vp008	904	Picture	MorphM9_00_orig.jpg ; MorphM9_10_UPPER.jpg	17753120	0	160	20563	325	0	next	incorrect	1805
Vp008	904	Response	2	17773676	20556	1
Vp008	905	Picture	MorphM7_08_orig.jpg ; MorphM7_00_UPPER.jpg	17773683	0	165	6880	351	0	next	hit	1807
Vp008	905	Response	1	17780556	6873	1
Vp008	906	Picture	MorphF3_05_orig.jpg ; MorphF3_00_UPPER.jpg	17780563	0	186	10933	187	0	next	hit	1809
Vp008	906	Response	1	17791356	10793	1
Vp008	907	Picture	MorphM10_06_orig.jpg ; MorphM10_10_UPPER.jpg	17791496	0	1	8095	2	0	next	hit	1811
Vp008	907	Response	1	17799516	8020	1
Vp008	908	Picture	MorphM2_09_orig.jpg ; MorphM2_10_UPPER.jpg	17799591	0	1	13402	2	0	next	hit	1813
Vp008	908	Response	1	17812876	13285	1
Vp008	909	Picture	MorphM3_04_orig.jpg ; MorphM3_10_UPPER.jpg	17812993	0	1	9555	2	0	next	hit	1815
Vp008	909	Response	1	17822475	9482	1
Vp008	910	Picture	MorphM5_03_orig.jpg ; MorphM5_00_UPPER.jpg	17822548	0	1	14597	2	0	next	hit	1817
Vp008	910	Response	1	17837035	14487	1
Vp008	911	Picture	MorphF3_07_orig.jpg ; MorphF3_00_UPPER.jpg	17837145	0	1	16938	182	0	next	hit	1819
Vp008	911	Response	1	17854075	16930	1
Vp008	912	Picture	MorphF9_08_orig.jpg ; MorphF9_00_UPPER.jpg	17854083	0	181	10880	363	0	next	incorrect	1821
Vp008	912	Response	2	17864955	10872	1
Vp008	913	Picture	MorphF4_04_orig.jpg ; MorphF4_10_UPPER.jpg	17864963	0	182	11328	183	0	next	incorrect	1823
Vp008	913	Response	2	17876155	11192	1
Vp008	914	Picture	MorphF2_10_orig.jpg ; MorphF2_10_UPPER.jpg	17876291	0	1	9156	2	0	next	hit	1825
Vp008	914	Response	1	17885355	9064	1
Vp008	915	Picture	MorphF4_07_orig.jpg ; MorphF4_00_UPPER.jpg	17885447	0	1	8875	150	0	next	incorrect	1827
Vp008	915	Response	2	17894315	8868	1
Vp008	916	Picture	MorphM7_04_orig.jpg ; MorphM7_10_UPPER.jpg	17894322	0	149	7049	150	0	next	hit	1829
Vp008	916	Response	1	17901275	6953	1
Vp008	917	Picture	MorphF9_02_orig.jpg ; MorphF9_10_UPPER.jpg	17901371	0	1	9819	2	0	next	incorrect	1831
Vp008	917	Response	2	17911115	9744	1
Vp008	918	Picture	MorphM4_03_orig.jpg ; MorphM4_00_UPPER.jpg	17911190	0	1	10085	2	0	next	hit	1833
Vp008	918	Response	1	17921195	10005	1
Vp008	919	Picture	MorphF10_05_orig.jpg ; MorphF10_00_UPPER.jpg	17921275	0	1	10749	2	0	next	hit	1835
Vp008	919	Response	1	17931914	10639	1
Vp008	920	Picture	MorphM8_04_orig.jpg ; MorphM8_00_UPPER.jpg	17932024	0	1	18843	2	0	next	incorrect	1837
Vp008	920	Response	2	17950794	18770	1
Vp008	921	Picture	MorphM9_03_orig.jpg ; MorphM9_00_UPPER.jpg	17950867	0	1	7564	2	0	next	incorrect	1839
Vp008	921	Response	2	17958314	7447	1
Vp008	922	Picture	MorphF10_10_orig.jpg ; MorphF10_10_UPPER.jpg	17958431	0	1	8625	2	0	next	hit	1841
Vp008	922	Response	1	17966954	8523	1
Vp008	923	Picture	MorphM8_01_orig.jpg ; MorphM8_00_UPPER.jpg	17967056	0	1	10218	2	0	next	incorrect	1843
Vp008	923	Response	2	17977194	10138	1
Vp008	924	Picture	MorphM4_07_orig.jpg ; MorphM4_00_UPPER.jpg	17977274	0	1	9927	160	0	next	hit	1845
Vp008	924	Response	1	17987194	9920	1
Vp008	925	Picture	MorphM7_06_orig.jpg ; MorphM7_10_UPPER.jpg	17987201	0	159	10243	160	0	next	hit	1847
Vp008	925	Response	1	17997354	10153	1
Vp008	926	Picture	MorphM6_06_orig.jpg ; MorphM6_00_UPPER.jpg	17997444	0	1	9517	172	0	next	incorrect	1849
Vp008	926	Response	2	18006954	9510	1
Vp008	927	Picture	MorphF5_09_orig.jpg ; MorphF5_10_UPPER.jpg	18006961	0	171	12909	172	0	next	hit	1851
Vp008	927	Response	1	18019754	12793	1
Vp008	928	Picture	MorphF7_01_orig.jpg ; MorphF7_10_UPPER.jpg	18019870	0	1	14995	2	0	next	hit	1853
Vp008	928	Response	1	18034794	14924	1
Vp008	929	Picture	MorphM9_10_orig.jpg ; MorphM9_00_UPPER.jpg	18034865	0	1	23222	2	0	next	hit	1855
Vp008	929	Response	1	18057993	23128	1
Vp008	930	Picture	MorphF4_08_orig.jpg ; MorphF4_00_UPPER.jpg	18058087	0	1	17384	2	0	next	hit	1857
Vp008	930	Response	1	18075353	17266	1
Vp008	931	Picture	MorphF6_08_orig.jpg ; MorphF6_10_UPPER.jpg	18075471	0	1	11943	2	0	next	hit	1859
Vp008	931	Response	1	18087353	11882	1
Vp008	932	Picture	MorphF10_04_orig.jpg ; MorphF10_10_UPPER.jpg	18087414	0	1	16026	165	0	next	incorrect	1861
Vp008	932	Response	2	18103433	16019	1
Vp008	933	Picture	MorphF3_00_orig.jpg ; MorphF3_00_UPPER.jpg	18103440	0	164	10513	166	0	next	hit	1863
Vp008	933	Response	1	18113833	10393	1
Vp008	934	Picture	MorphM3_07_orig.jpg ; MorphM3_00_UPPER.jpg	18113953	0	2	13247	159	0	next	incorrect	1865
Vp008	934	Response	2	18127193	13240	1
Vp008	935	Picture	MorphM9_04_orig.jpg ; MorphM9_00_UPPER.jpg	18127200	0	157	9976	158	0	next	hit	1867
Vp008	935	Response	1	18137112	9912	1
Vp008	936	Picture	MorphM5_08_orig.jpg ; MorphM5_10_UPPER.jpg	18137176	0	1	11784	161	0	next	hit	1869
Vp008	936	Response	1	18148952	11776	1
Vp008	937	Picture	MorphF4_09_orig.jpg ; MorphF4_10_UPPER.jpg	18148960	0	160	27839	347	0	next	incorrect	1871
Vp008	937	Response	2	18176792	27832	1
Vp008	938	Picture	MorphF10_02_orig.jpg ; MorphF10_00_UPPER.jpg	18176799	0	187	7750	188	0	next	hit	1873
Vp008	938	Response	1	18184472	7673	1
Vp008	939	Picture	MorphM6_10_orig.jpg ; MorphM6_00_UPPER.jpg	18184549	0	1	9687	2	0	next	hit	1875
Vp008	939	Response	1	18194152	9603	1
Vp008	940	Picture	MorphM7_02_orig.jpg ; MorphM7_00_UPPER.jpg	18194236	0	1	10218	2	0	next	hit	1877
Vp008	940	Response	1	18204312	10076	1
Vp008	941	Picture	MorphF6_08_orig.jpg ; MorphF6_00_UPPER.jpg	18204454	0	1	6900	2	0	next	incorrect	1879
Vp008	941	Response	2	18211272	6818	1
Vp008	942	Picture	MorphM7_07_orig.jpg ; MorphM7_00_UPPER.jpg	18211354	0	1	7525	174	0	next	hit	1881
Vp008	942	Response	1	18218872	7518	1
Vp008	943	Picture	MorphM1_02_orig.jpg ; MorphM1_00_UPPER.jpg	18218879	0	173	13309	174	0	next	hit	1883
Vp008	943	Response	1	18232072	13193	1
Vp008	944	Picture	MorphM9_07_orig.jpg ; MorphM9_00_UPPER.jpg	18232188	0	1	11251	163	0	next	hit	1885
Vp008	944	Response	1	18243431	11243	1
Vp008	945	Picture	MorphM6_04_orig.jpg ; MorphM6_00_UPPER.jpg	18243439	0	162	42094	163	0	next	incorrect	1887
Vp008	945	Response	2	18285431	41992	1
Vp008	946	Picture	MorphF4_02_orig.jpg ; MorphF4_10_UPPER.jpg	18285533	0	1	7829	2	0	next	hit	1889
Vp008	946	Response	1	18293271	7738	1
Vp008	947	Picture	MorphM7_06_orig.jpg ; MorphM7_00_UPPER.jpg	18293362	0	1	17118	2	0	next	hit	1891
Vp008	947	Response	1	18310391	17029	1
Vp008	948	Picture	MorphF10_10_orig.jpg ; MorphF10_00_UPPER.jpg	18310480	0	1	69534	2	0	next	incorrect	1893
Vp008	948	Response	2	18379910	69430	1
Vp008	949	Picture	MorphM2_00_orig.jpg ; MorphM2_10_UPPER.jpg	18380014	0	1	9103	188	0	next	incorrect	1895
Vp008	949	Response	2	18389110	9096	1
Vp008	950	Picture	MorphM9_00_orig.jpg ; MorphM9_00_UPPER.jpg	18389117	0	187	15844	188	0	next	incorrect	1897
Vp008	950	Response	2	18404870	15753	1
Vp008	951	Picture	MorphF1_07_orig.jpg ; MorphF1_00_UPPER.jpg	18404961	0	1	6476	161	0	next	hit	1899
Vp008	951	Response	1	18411430	6469	1
Vp008	952	Picture	MorphM8_09_orig.jpg ; MorphM8_10_UPPER.jpg	18411437	0	160	7840	309	0	next	hit	1901
Vp008	952	Response	1	18419269	7832	2
Vp008	953	Picture	MorphM3_02_orig.jpg ; MorphM3_10_UPPER.jpg	18419277	0	149	6651	150	0	next	hit	1903
Vp008	953	Response	1	18425830	6553	1
Vp008	954	Picture	MorphF4_10_orig.jpg ; MorphF4_00_UPPER.jpg	18425928	0	1	6869	166	0	next	incorrect	1905
Vp008	954	Response	2	18432790	6862	1
Vp008	955	Picture	MorphF5_03_orig.jpg ; MorphF5_00_UPPER.jpg	18432797	0	165	11280	329	0	next	incorrect	1907
Vp008	955	Response	2	18444070	11273	1
Vp008	956	Picture	MorphM10_07_orig.jpg ; MorphM10_10_UPPER.jpg	18444077	0	164	7196	165	0	next	hit	1909
Vp008	956	Response	1	18451190	7113	1
Vp008	957	Picture	MorphM4_00_orig.jpg ; MorphM4_10_UPPER.jpg	18451273	0	1	6724	178	0	next	hit	1911
Vp008	957	Response	1	18457989	6716	1
Vp008	958	Picture	MorphF8_06_orig.jpg ; MorphF8_00_UPPER.jpg	18457997	0	177	15520	360	0	next	hit	1913
Vp008	958	Response	1	18473509	15512	1
Vp008	959	Picture	MorphF6_04_orig.jpg ; MorphF6_10_UPPER.jpg	18473517	0	183	7440	357	0	next	hit	1915
Vp008	959	Response	1	18480949	7432	1
Vp008	960	Picture	MorphF9_07_orig.jpg ; MorphF9_00_UPPER.jpg	18480957	0	174	8798	176	0	next	hit	1917
Vp008	960	Response	1	18489669	8712	1
Vp008	961	Picture	MorphF10_01_orig.jpg ; MorphF10_00_UPPER.jpg	18489755	0	2	10351	3	0	next	hit	1919
Vp008	961	Response	1	18499989	10234	1
Vp008	962	Picture	MorphM2_08_orig.jpg ; MorphM2_10_UPPER.jpg	18500106	0	1	7250	183	0	next	hit	1921
Vp008	962	Response	1	18507349	7243	1
Vp008	963	Picture	MorphF7_03_orig.jpg ; MorphF7_10_UPPER.jpg	18507356	0	182	18720	355	0	next	incorrect	1923
Vp008	963	Response	2	18526069	18713	1
Vp008	964	Picture	MorphF9_01_orig.jpg ; MorphF9_10_UPPER.jpg	18526076	0	173	12512	175	0	next	incorrect	1925
Vp008	964	Response	2	18538469	12393	1
Vp008	965	Picture	MorphM9_09_orig.jpg ; MorphM9_00_UPPER.jpg	18538588	0	2	9820	3	0	next	incorrect	1927
Vp008	965	Response	2	18548309	9721	1
Vp008	966	Picture	MorphF2_04_orig.jpg ; MorphF2_00_UPPER.jpg	18548408	0	1	16720	2	0	next	incorrect	1929
Vp008	966	Response	2	18565028	16620	1
Vp008	967	Picture	MorphF1_03_orig.jpg ; MorphF1_00_UPPER.jpg	18565128	0	1	18047	2	0	next	hit	1931
Vp008	967	Response	1	18583028	17900	1
Vp008	968	Picture	MorphM2_05_orig.jpg ; MorphM2_10_UPPER.jpg	18583175	0	1	11545	2	0	next	hit	1933
Vp008	968	Response	1	18594627	11452	2
Vp008	969	Picture	MorphF1_05_orig.jpg ; MorphF1_00_UPPER.jpg	18594720	0	1	8315	180	0	next	hit	1935
Vp008	969	Response	1	18603028	8308	1
Vp008	970	Picture	MorphF9_01_orig.jpg ; MorphF9_00_UPPER.jpg	18603035	0	179	16320	360	0	next	incorrect	1937
Vp008	970	Response	2	18619348	16313	1
Vp008	971	Picture	MorphF1_05_orig.jpg ; MorphF1_10_UPPER.jpg	18619355	0	181	6284	182	0	next	hit	1939
Vp008	971	Response	1	18625508	6153	1
Vp008	972	Picture	MorphF4_03_orig.jpg ; MorphF4_00_UPPER.jpg	18625639	0	1	13933	2	0	next	incorrect	1941
Vp008	972	Response	2	18639508	13869	1
Vp008	973	Picture	MorphM3_10_orig.jpg ; MorphM3_10_UPPER.jpg	18639572	0	1	9024	2	0	next	hit	1943
Vp008	973	Response	1	18648468	8896	1
Vp008	974	Picture	MorphM1_10_orig.jpg ; MorphM1_00_UPPER.jpg	18648596	0	1	8840	185	0	next	hit	1945
Vp008	974	Response	1	18657428	8832	1
Vp008	975	Picture	MorphF6_05_orig.jpg ; MorphF6_00_UPPER.jpg	18657436	0	184	19822	185	0	next	hit	1947
Vp008	975	Response	1	18677187	19751	1
Vp008	976	Picture	MorphF7_00_orig.jpg ; MorphF7_00_UPPER.jpg	18677258	0	1	14995	2	0	next	incorrect	1949
Vp008	976	Response	2	18692147	14889	1
Vp008	977	Picture	MorphM1_08_orig.jpg ; MorphM1_10_UPPER.jpg	18692253	0	1	6061	178	0	next	hit	1951
Vp008	977	Response	1	18698307	6054	1
Vp008	978	Picture	MorphF5_05_orig.jpg ; MorphF5_00_UPPER.jpg	18698314	0	177	10925	178	0	next	incorrect	1953
Vp008	978	Response	2	18709107	10793	1
Vp008	979	Picture	MorphM1_04_orig.jpg ; MorphM1_10_UPPER.jpg	18709239	0	1	17475	176	0	next	incorrect	1955
Vp008	979	Response	2	18726707	17468	1
Vp008	980	Picture	MorphF10_04_orig.jpg ; MorphF10_00_UPPER.jpg	18726714	0	175	30296	176	0	next	incorrect	1957
Vp008	980	Response	2	18756867	30153	1
Vp008	981	Picture	MorphF5_00_orig.jpg ; MorphF5_00_UPPER.jpg	18757010	0	1	6370	2	0	next	hit	1959
Vp008	981	Response	1	18763266	6256	1
Vp008	982	Picture	MorphF3_10_orig.jpg ; MorphF3_00_UPPER.jpg	18763380	0	1	6858	177	0	next	hit	1961
Vp008	982	Response	1	18770226	6846	1
Vp008	983	Picture	MorphM6_09_orig.jpg ; MorphM6_10_UPPER.jpg	18770238	0	176	19416	177	0	next	hit	1963
Vp008	983	Response	1	18789586	19348	1
Vp008	984	Picture	MorphF4_06_orig.jpg ; MorphF4_00_UPPER.jpg	18789654	0	1	7696	3	0	next	hit	1965
Vp008	984	Response	1	18797266	7612	1
Vp008	985	Picture	MorphF10_08_orig.jpg ; MorphF10_10_UPPER.jpg	18797350	0	2	9123	169	0	next	hit	1967
Vp008	985	Response	1	18806466	9116	1
Vp008	986	Picture	MorphF3_02_orig.jpg ; MorphF3_00_UPPER.jpg	18806473	0	167	8394	168	0	next	incorrect	1969
Vp008	986	Response	2	18814786	8313	1
Vp008	987	Picture	MorphF5_05_orig.jpg ; MorphF5_10_UPPER.jpg	18814867	0	1	8094	2	0	next	incorrect	1971
Vp008	987	Response	2	18822866	7999	1
Vp008	988	Picture	MorphM5_00_orig.jpg ; MorphM5_00_UPPER.jpg	18822961	0	1	17251	2	0	next	hit	1973
Vp008	988	Response	1	18840146	17185	1
Vp008	989	Picture	MorphM8_08_orig.jpg ; MorphM8_10_UPPER.jpg	18840212	0	1	10581	170	0	next	hit	1975
Vp008	989	Response	1	18850786	10574	1
Vp008	990	Picture	MorphM9_10_orig.jpg ; MorphM9_10_UPPER.jpg	18850793	0	169	17551	170	0	next	hit	1977
Vp008	990	Response	1	18868226	17433	1
Vp008	991	Picture	MorphM5_10_orig.jpg ; MorphM5_00_UPPER.jpg	18868344	0	1	11545	2	0	next	hit	1979
Vp008	991	Response	1	18879745	11401	1
Vp008	992	Picture	MorphM1_02_orig.jpg ; MorphM1_10_UPPER.jpg	18879889	0	1	17782	2	0	next	incorrect	1981
Vp008	992	Response	2	18897585	17696	1
Vp008	993	Picture	MorphM5_04_orig.jpg ; MorphM5_10_UPPER.jpg	18897671	0	1	6900	2	0	next	hit	1983
Vp008	993	Response	1	18904465	6794	1
Vp008	994	Picture	MorphF9_06_orig.jpg ; MorphF9_00_UPPER.jpg	18904571	0	1	16454	2	0	next	incorrect	1985
Vp008	994	Response	2	18920945	16374	1
Vp008	995	Picture	MorphM1_04_orig.jpg ; MorphM1_00_UPPER.jpg	18921025	0	1	11413	2	0	next	incorrect	1987
Vp008	995	Response	2	18932305	11280	1
Vp008	996	Picture	MorphM7_09_orig.jpg ; MorphM7_00_UPPER.jpg	18932438	0	1	11794	150	0	next	hit	1989
Vp008	996	Response	1	18944225	11787	1
Vp008	997	Picture	MorphM10_03_orig.jpg ; MorphM10_10_UPPER.jpg	18944232	0	149	16868	150	0	next	hit	1991
Vp008	997	Response	1	18961025	16793	1
Vp008	998	Picture	MorphM4_06_orig.jpg ; MorphM4_10_UPPER.jpg	18961100	0	1	10616	2	0	next	incorrect	1993
Vp008	998	Response	2	18971585	10485	1
Vp008	999	Picture	MorphF4_03_orig.jpg ; MorphF4_10_UPPER.jpg	18971716	0	1	5972	2	0	next	hit	1995
Vp008	999	Response	1	18977584	5868	1
Vp008	1000	Picture	MorphM5_08_orig.jpg ; MorphM5_00_UPPER.jpg	18977688	0	1	9554	2	0	next	hit	1997
Vp008	1000	Response	1	18987104	9416	1
Vp008	1001	Picture	MorphM10_10_orig.jpg ; MorphM10_10_UPPER.jpg	18987242	0	1	19241	2	0	next	hit	1999
Vp008	1001	Response	1	19006384	19142	1
Vp008	1002	Picture	MorphM1_07_orig.jpg ; MorphM1_10_UPPER.jpg	19006483	0	1	8708	185	0	next	hit	2001
Vp008	1002	Response	1	19015184	8701	1
Vp008	1003	Picture	MorphF3_02_orig.jpg ; MorphF3_10_UPPER.jpg	19015191	0	184	10268	185	0	next	hit	2003
Vp008	1003	Response	1	19025343	10152	2
Vp008	1004	Picture	MorphM4_04_orig.jpg ; MorphM4_00_UPPER.jpg	19025459	0	1	9422	2	0	next	hit	2005
Vp008	1004	Response	1	19034784	9325	1
Vp008	1005	Picture	MorphF10_05_orig.jpg ; MorphF10_10_UPPER.jpg	19034881	0	1	21231	2	0	next	hit	2007
Vp008	1005	Response	1	19055984	21103	1
Vp008	1006	Picture	MorphM5_01_orig.jpg ; MorphM5_00_UPPER.jpg	19056112	0	1	12341	2	0	next	hit	2009
Vp008	1006	Response	1	19068384	12272	1
Vp008	1007	Picture	MorphF3_04_orig.jpg ; MorphF3_10_UPPER.jpg	19068453	0	1	8338	157	0	next	incorrect	2011
Vp008	1007	Response	2	19076784	8331	1
Vp008	1008	Picture	MorphM4_05_orig.jpg ; MorphM4_00_UPPER.jpg	19076791	0	156	21254	157	0	next	incorrect	2013
Vp008	1008	Response	2	19097904	21113	1
Vp008	1009	Picture	MorphF8_02_orig.jpg ; MorphF8_10_UPPER.jpg	19098045	0	1	9142	149	0	next	incorrect	2015
Vp008	1009	Response	2	19107183	9138	1
Vp008	1010	Picture	MorphM3_10_orig.jpg ; MorphM3_00_UPPER.jpg	19107187	0	148	7047	149	0	next	hit	2017
Vp008	1010	Response	1	19114143	6956	1
Vp008	1011	Picture	MorphM2_02_orig.jpg ; MorphM2_10_UPPER.jpg	19114234	0	1	6768	2	0	next	hit	2019
Vp008	1011	Response	1	19120863	6629	1
Vp008	1012	Picture	MorphM1_03_orig.jpg ; MorphM1_10_UPPER.jpg	19121002	0	1	6900	2	0	next	hit	2021
Vp008	1012	Response	1	19127823	6821	1
Vp008	1013	Picture	MorphF8_07_orig.jpg ; MorphF8_00_UPPER.jpg	19127902	0	1	12568	173	0	next	hit	2023
Vp008	1013	Response	1	19140463	12561	1
Vp008	1014	Picture	MorphF5_06_orig.jpg ; MorphF5_10_UPPER.jpg	19140470	0	172	11185	173	0	next	incorrect	2025
Vp008	1014	Response	2	19151583	11113	1
Vp008	1015	Picture	MorphM3_01_orig.jpg ; MorphM3_00_UPPER.jpg	19151655	0	1	5839	2	0	next	hit	2027
Vp008	1015	Response	1	19157422	5767	2
Vp008	1016	Picture	MorphM5_05_orig.jpg ; MorphM5_10_UPPER.jpg	19157494	0	1	8976	182	0	next	hit	2029
Vp008	1016	Response	1	19166463	8969	1
Vp008	1017	Picture	MorphF10_00_orig.jpg ; MorphF10_00_UPPER.jpg	19166470	0	181	18080	329	0	next	incorrect	2031
Vp008	1017	Response	2	19184542	18072	1
Vp008	1018	Picture	MorphM6_07_orig.jpg ; MorphM6_10_UPPER.jpg	19184550	0	148	10080	301	0	next	incorrect	2033
Vp008	1018	Response	2	19194622	10072	1
Vp008	1019	Picture	MorphF10_01_orig.jpg ; MorphF10_10_UPPER.jpg	19194630	0	153	9441	154	0	next	hit	2035
Vp008	1019	Response	1	19203982	9352	1
Vp008	1020	Picture	MorphF5_01_orig.jpg ; MorphF5_00_UPPER.jpg	19204071	0	1	16958	162	0	next	hit	2037
Vp008	1020	Response	1	19221022	16951	1
Vp008	1021	Picture	MorphM6_03_orig.jpg ; MorphM6_10_UPPER.jpg	19221029	0	161	8918	162	0	next	hit	2039
Vp008	1021	Response	1	19229822	8793	1
Vp008	1022	Picture	MorphM7_08_orig.jpg ; MorphM7_10_UPPER.jpg	19229947	0	1	8602	159	0	next	hit	2041
Vp008	1022	Response	1	19238541	8594	2
Vp008	1023	Picture	MorphM3_04_orig.jpg ; MorphM3_00_UPPER.jpg	19238549	0	158	6924	159	0	next	hit	2043
Vp008	1023	Response	1	19245342	6793	1
Vp008	1024	Picture	MorphM6_08_orig.jpg ; MorphM6_00_UPPER.jpg	19245473	0	1	12076	2	0	next	incorrect	2045
Vp008	1024	Response	2	19257422	11949	1
Vp008	1025	Picture	MorphM4_10_orig.jpg ; MorphM4_00_UPPER.jpg	19257549	0	1	8094	2	0	next	hit	2047
Vp008	1025	Response	1	19265502	7953	1
Vp008	1026	Picture	MorphF3_01_orig.jpg ; MorphF3_00_UPPER.jpg	19265643	0	1	9687	2	0	next	incorrect	2049
Vp008	1026	Response	2	19275182	9539	1
Vp008	1027	Picture	MorphM6_00_orig.jpg ; MorphM6_10_UPPER.jpg	19275330	0	1	10882	2	0	next	incorrect	2051
Vp008	1027	Response	2	19286142	10812	1
Vp008	1028	Picture	MorphF2_03_orig.jpg ; MorphF2_10_UPPER.jpg	19286212	0	1	9554	2	0	next	hit	2053
Vp008	1028	Response	1	19295661	9449	1
Vp008	1029	Picture	MorphF10_02_orig.jpg ; MorphF10_10_UPPER.jpg	19295766	0	1	10863	153	0	next	hit	2055
Vp008	1029	Response	1	19306621	10855	1
Vp008	1030	Picture	MorphM5_00_orig.jpg ; MorphM5_10_UPPER.jpg	19306629	0	152	15520	310	0	next	incorrect	2057
Vp008	1030	Response	2	19322141	15512	1
Vp008	1031	Picture	MorphM8_06_orig.jpg ; MorphM8_00_UPPER.jpg	19322149	0	158	11519	341	0	next	incorrect	2059
Vp008	1031	Response	2	19333661	11512	1
Vp008	1032	Picture	MorphM7_10_orig.jpg ; MorphM7_00_UPPER.jpg	19333668	0	183	5440	367	0	next	hit	2061
Vp008	1032	Response	1	19339101	5433	1
Vp008	1033	Picture	MorphM10_09_orig.jpg ; MorphM10_00_UPPER.jpg	19339108	0	184	9440	350	0	next	hit	2063
Vp008	1033	Response	1	19348541	9433	1
Vp008	1034	Picture	MorphF3_01_orig.jpg ; MorphF3_10_UPPER.jpg	19348548	0	166	5738	167	0	next	incorrect	2065
Vp008	1034	Response	2	19354221	5673	1
Vp008	1035	Picture	MorphF2_05_orig.jpg ; MorphF2_10_UPPER.jpg	19354286	0	1	7696	2	0	next	hit	2067
Vp008	1035	Response	1	19361901	7615	1
Vp008	1036	Picture	MorphM10_10_orig.jpg ; MorphM10_00_UPPER.jpg	19361982	0	1	5286	157	0	next	hit	2069
Vp008	1036	Response	1	19367261	5279	1
Vp008	1037	Picture	MorphF4_07_orig.jpg ; MorphF4_10_UPPER.jpg	19367268	0	156	25200	325	0	next	incorrect	2071
Vp008	1037	Response	2	19392461	25193	1
Vp008	1038	Picture	MorphM1_01_orig.jpg ; MorphM1_00_UPPER.jpg	19392468	0	169	9059	170	0	next	hit	2073
Vp008	1038	Response	1	19401420	8952	1
Vp008	1039	Picture	MorphF8_04_orig.jpg ; MorphF8_00_UPPER.jpg	19401527	0	1	10350	2	0	next	hit	2075
Vp008	1039	Response	1	19411740	10213	1
Vp008	1040	Picture	MorphF6_07_orig.jpg ; MorphF6_00_UPPER.jpg	19411877	0	1	12831	175	0	next	hit	2077
Vp008	1040	Response	1	19424700	12823	1
Vp008	1041	Picture	MorphF7_05_orig.jpg ; MorphF7_10_UPPER.jpg	19424708	0	174	30396	340	0	next	hit	2079
Vp008	1041	Response	1	19455100	30392	1
Vp008	1042	Picture	MorphM8_02_orig.jpg ; MorphM8_10_UPPER.jpg	19455104	0	166	18963	345	0	next	hit	2081
Vp008	1042	Response	1	19474060	18956	1
Vp008	1043	Picture	MorphF8_00_orig.jpg ; MorphF8_00_UPPER.jpg	19474067	0	179	30301	180	0	next	incorrect	2083
Vp008	1043	Response	2	19504220	30153	1
Vp008	1044	Picture	MorphF6_06_orig.jpg ; MorphF6_00_UPPER.jpg	19504368	0	1	10881	2	0	next	incorrect	2085
Vp008	1044	Response	2	19515099	10731	1
Vp008	1045	Picture	MorphF5_00_orig.jpg ; MorphF5_10_UPPER.jpg	19515249	0	1	6737	165	0	next	hit	2087
Vp008	1045	Response	1	19521979	6730	1
Vp008	1046	Picture	MorphM3_05_orig.jpg ; MorphM3_00_UPPER.jpg	19521986	0	164	11310	165	0	next	hit	2089
Vp008	1046	Response	1	19533179	11193	1
Vp008	1047	Picture	MorphF6_01_orig.jpg ; MorphF6_10_UPPER.jpg	19533296	0	1	12208	2	0	next	incorrect	2091
Vp008	1047	Response	2	19545419	12123	1
Vp008	1048	Picture	MorphM7_05_orig.jpg ; MorphM7_00_UPPER.jpg	19545504	0	1	9024	2	0	next	hit	2093
Vp008	1048	Response	1	19554379	8875	1
Vp008	1049	Picture	MorphF10_08_orig.jpg ; MorphF10_00_UPPER.jpg	19554528	0	1	9023	2	0	next	hit	2095
Vp008	1049	Response	1	19563419	8891	1
Vp008	1050	Picture	MorphF2_00_orig.jpg ; MorphF2_10_UPPER.jpg	19563551	0	1	7697	2	0	next	hit	2097
Vp008	1050	Response	1	19571099	7548	1
Vp008	1051	Picture	MorphM3_05_orig.jpg ; MorphM3_10_UPPER.jpg	19571248	0	1	10881	2	0	next	hit	2099
Vp008	1051	Response	1	19582059	10811	1
Vp008	1052	Picture	MorphF5_01_orig.jpg ; MorphF5_10_UPPER.jpg	19582129	0	1	27071	2	0	next	incorrect	2101
Vp008	1052	Response	2	19609099	26970	1
Vp008	1053	Picture	MorphF1_04_orig.jpg ; MorphF1_10_UPPER.jpg	19609200	0	1	10085	2	0	next	hit	2103
Vp008	1053	Response	1	19619178	9978	1
Vp008	1054	Picture	MorphM10_03_orig.jpg ; MorphM10_00_UPPER.jpg	19619285	0	1	7261	172	0	next	hit	2105
Vp008	1054	Response	1	19626538	7253	1
Vp008	1055	Picture	MorphM3_03_orig.jpg ; MorphM3_10_UPPER.jpg	19626546	0	171	10240	320	0	next	hit	2107
Vp008	1055	Response	1	19636778	10232	1
Vp008	1056	Picture	MorphF9_07_orig.jpg ; MorphF9_10_UPPER.jpg	19636786	0	149	8375	150	0	next	incorrect	2109
Vp008	1056	Response	2	19645018	8232	1
Vp008	1057	Picture	MorphM1_00_orig.jpg ; MorphM1_10_UPPER.jpg	19645161	0	1	7033	2	0	next	hit	2111
Vp008	1057	Response	1	19652058	6897	1
Vp008	1058	Picture	MorphM6_09_orig.jpg ; MorphM6_00_UPPER.jpg	19652194	0	1	18031	151	0	next	incorrect	2113
Vp008	1058	Response	2	19670218	18024	1
Vp008	1059	Picture	MorphF1_04_orig.jpg ; MorphF1_00_UPPER.jpg	19670225	0	150	9968	151	0	next	incorrect	2115
Vp008	1059	Response	2	19680058	9833	1
Vp008	1060	Picture	MorphF5_08_orig.jpg ; MorphF5_10_UPPER.jpg	19680193	0	1	9792	163	0	next	hit	2117
Vp008	1060	Response	1	19689978	9785	1
Vp008	1061	Picture	MorphM2_01_orig.jpg ; MorphM2_00_UPPER.jpg	19689985	0	162	22587	163	0	next	hit	2119
Vp008	1061	Response	1	19712457	22472	1
Vp008	1062	Picture	MorphF6_10_orig.jpg ; MorphF6_10_UPPER.jpg	19712572	0	1	9023	2	0	next	hit	2121
Vp008	1062	Response	1	19721497	8925	1
Vp008	1063	Picture	MorphM1_00_orig.jpg ; MorphM1_00_UPPER.jpg	19721595	0	1	10351	2	0	next	hit	2123
Vp008	1063	Response	1	19731817	10222	1
Vp008	1064	Picture	MorphF3_04_orig.jpg ; MorphF3_00_UPPER.jpg	19731946	0	1	11238	176	0	next	hit	2125
Vp008	1064	Response	1	19743177	11231	1
Vp008	1065	Picture	MorphM4_09_orig.jpg ; MorphM4_10_UPPER.jpg	19743184	0	175	19121	337	0	next	hit	2127
Vp008	1065	Response	1	19762297	19113	1
Vp008	1066	Picture	MorphF6_00_orig.jpg ; MorphF6_00_UPPER.jpg	19762305	0	162	17014	163	0	next	hit	2129
Vp008	1066	Response	1	19779257	16952	1
Vp008	1067	Picture	MorphF2_05_orig.jpg ; MorphF2_00_UPPER.jpg	19779319	0	1	26009	2	0	next	incorrect	2131
Vp008	1067	Response	2	19805257	25938	1
Vp008	1068	Picture	MorphF1_07_orig.jpg ; MorphF1_10_UPPER.jpg	19805328	0	1	15393	2	0	next	hit	2133
Vp008	1068	Response	1	19820617	15289	1
Vp008	1069	Picture	MorphM7_03_orig.jpg ; MorphM7_10_UPPER.jpg	19820721	0	1	8758	2	0	next	hit	2135
Vp008	1069	Response	1	19829416	8695	1
Vp008	1070	Picture	MorphF8_10_orig.jpg ; MorphF8_10_UPPER.jpg	19829479	0	1	32644	2	0	next	incorrect	2137
Vp008	1070	Response	2	19861976	32497	1
Vp008	1071	Picture	MorphM8_05_orig.jpg ; MorphM8_10_UPPER.jpg	19862123	0	1	20833	3	0	next	incorrect	2139
Vp008	1071	Response	2	19882856	20733	1
Vp008	1072	Picture	MorphF2_09_orig.jpg ; MorphF2_10_UPPER.jpg	19882956	0	2	6768	3	0	next	incorrect	2141
Vp008	1072	Response	2	19889576	6620	1
Vp008	1073	Picture	MorphM8_01_orig.jpg ; MorphM8_10_UPPER.jpg	19889724	0	1	64739	153	0	next	incorrect	2143
Vp008	1073	Response	2	19954455	64731	1
Vp008	1074	Picture	MorphM2_04_orig.jpg ; MorphM2_00_UPPER.jpg	19954463	0	152	14349	153	0	next	incorrect	2145
Vp008	1074	Response	2	19968694	14231	2
Vp008	1075	Picture	MorphF2_02_orig.jpg ; MorphF2_10_UPPER.jpg	19968812	0	1	7299	2	0	next	hit	2147
Vp008	1075	Response	1	19975975	7163	1
Vp008	1076	Picture	MorphF7_08_orig.jpg ; MorphF7_10_UPPER.jpg	19976111	0	1	9023	2	0	next	hit	2149
Vp008	1076	Response	1	19985015	8904	1
Vp008	1077	Picture	MorphF3_09_orig.jpg ; MorphF3_00_UPPER.jpg	19985134	0	1	12848	159	0	next	incorrect	2151
Vp008	1077	Response	2	19997975	12841	1
Vp008	1078	Picture	MorphF1_09_orig.jpg ; MorphF1_10_UPPER.jpg	19997982	0	158	28000	315	0	next	hit	2153
Vp008	1078	Response	1	20025975	27993	1
Vp008	1079	Picture	MorphF2_07_orig.jpg ; MorphF2_00_UPPER.jpg	20025982	0	157	7322	158	0	next	hit	2155
Vp008	1079	Response	1	20033174	7192	1
Vp008	1080	Picture	MorphF4_00_orig.jpg ; MorphF4_00_UPPER.jpg	20033304	0	1	11412	2	0	next	incorrect	2157
Vp008	1080	Response	2	20044614	11310	1
Vp008	1081	Picture	MorphM6_05_orig.jpg ; MorphM6_00_UPPER.jpg	20044716	0	1	8625	2	0	next	incorrect	2159
Vp008	1081	Response	2	20053254	8538	1
Vp008	1082	Picture	MorphF5_10_orig.jpg ; MorphF5_00_UPPER.jpg	20053341	0	1	11360	187	0	next	hit	2161
Vp008	1082	Response	1	20064694	11353	1
Vp008	1083	Picture	MorphM8_03_orig.jpg ; MorphM8_00_UPPER.jpg	20064701	0	186	14649	187	0	next	incorrect	2163
Vp008	1083	Response	2	20079254	14553	1
Vp008	1084	Picture	MorphM9_03_orig.jpg ; MorphM9_10_UPPER.jpg	20079350	0	1	8071	159	0	next	incorrect	2165
Vp008	1084	Response	2	20087414	8064	1
Vp008	1085	Picture	MorphM2_00_orig.jpg ; MorphM2_00_UPPER.jpg	20087421	0	158	7840	305	0	next	incorrect	2167
Vp008	1085	Response	2	20095254	7833	1
Vp008	1086	Picture	MorphF8_04_orig.jpg ; MorphF8_10_UPPER.jpg	20095261	0	147	8720	332	0	next	hit	2169
Vp008	1086	Response	1	20103974	8713	1
Vp008	1087	Picture	MorphM2_06_orig.jpg ; MorphM2_10_UPPER.jpg	20103981	0	185	12880	362	0	next	hit	2171
Vp008	1087	Response	1	20116853	12872	2
Vp008	1088	Picture	MorphM1_06_orig.jpg ; MorphM1_10_UPPER.jpg	20116861	0	177	15520	359	0	next	hit	2173
Vp008	1088	Response	1	20132373	15512	1
Vp008	1089	Picture	MorphM3_07_orig.jpg ; MorphM3_10_UPPER.jpg	20132381	0	182	9337	184	0	next	hit	2175
Vp008	1089	Response	1	20141573	9192	1
Vp008	1090	Picture	MorphM5_07_orig.jpg ; MorphM5_00_UPPER.jpg	20141718	0	2	9383	175	0	next	hit	2177
Vp008	1090	Response	1	20151093	9375	1
Vp008	1091	Picture	MorphF5_04_orig.jpg ; MorphF5_10_UPPER.jpg	20151101	0	173	9461	174	0	next	hit	2179
Vp008	1091	Response	1	20160453	9352	1
Vp008	1092	Picture	MorphF7_09_orig.jpg ; MorphF7_00_UPPER.jpg	20160562	0	1	8094	2	0	next	incorrect	2181
Vp008	1092	Response	2	20168533	7971	1
Vp008	1093	Picture	MorphF6_10_orig.jpg ; MorphF6_00_UPPER.jpg	20168656	0	1	8626	2	0	next	incorrect	2183
Vp008	1093	Response	2	20177173	8517	1
Vp008	1094	Picture	MorphM8_10_orig.jpg ; MorphM8_00_UPPER.jpg	20177282	0	1	6858	177	0	next	incorrect	2185
Vp008	1094	Response	2	20184133	6851	1
Vp008	1095	Picture	MorphF4_05_orig.jpg ; MorphF4_00_UPPER.jpg	20184140	0	176	8402	177	0	next	incorrect	2187
Vp008	1095	Response	2	20192453	8313	1
Vp008	1096	Picture	MorphF7_04_orig.jpg ; MorphF7_00_UPPER.jpg	20192542	0	1	14597	2	0	next	hit	2189
Vp008	1096	Response	1	20207013	14471	1
Vp008	1097	Picture	MorphF8_05_orig.jpg ; MorphF8_10_UPPER.jpg	20207139	0	1	8492	3	0	next	hit	2191
Vp008	1097	Response	1	20215493	8354	1
Vp008	1098	Picture	MorphM1_07_orig.jpg ; MorphM1_00_UPPER.jpg	20215631	0	2	15526	3	0	next	hit	2193
Vp008	1098	Response	1	20231013	15382	1
Vp008	1099	Picture	MorphF3_03_orig.jpg ; MorphF3_00_UPPER.jpg	20231157	0	1	14983	147	0	next	incorrect	2195
Vp008	1099	Response	2	20246132	14975	1
Vp008	1100	Picture	MorphM2_07_orig.jpg ; MorphM2_00_UPPER.jpg	20246140	0	146	8505	147	0	next	incorrect	2197
Vp008	1100	Response	2	20254532	8392	1
Vp008	1101	Picture	MorphF2_07_orig.jpg ; MorphF2_10_UPPER.jpg	20254645	0	1	10350	2	0	next	hit	2199
Vp008	1101	Response	1	20264852	10207	1
Vp008	1102	Picture	MorphF9_09_orig.jpg ; MorphF9_10_UPPER.jpg	20264995	0	1	7941	156	0	next	hit	2201
Vp008	1102	Response	1	20272932	7937	1
Vp008	1103	Picture	MorphM9_05_orig.jpg ; MorphM9_00_UPPER.jpg	20272936	0	155	7452	156	0	next	incorrect	2203
Vp008	1103	Response	2	20280292	7356	1
Vp008	1104	Picture	MorphM8_06_orig.jpg ; MorphM8_10_UPPER.jpg	20280388	0	1	13752	184	0	next	hit	2205
Vp008	1104	Response	1	20294132	13744	1
Vp008	1105	Picture	MorphF4_02_orig.jpg ; MorphF4_00_UPPER.jpg	20294140	0	183	8674	184	0	next	hit	2207
Vp008	1105	Response	1	20302692	8552	1
Vp008	1106	Picture	MorphF8_05_orig.jpg ; MorphF8_00_UPPER.jpg	20302814	0	1	13642	161	0	next	incorrect	2209
Vp008	1106	Response	2	20316452	13638	1
Vp008	1107	Picture	MorphM3_09_orig.jpg ; MorphM3_00_UPPER.jpg	20316456	0	160	10723	346	0	next	incorrect	2211
Vp008	1107	Response	2	20327172	10716	1
Vp008	1108	Picture	MorphM4_09_orig.jpg ; MorphM4_00_UPPER.jpg	20327179	0	186	9739	187	0	next	hit	2213
Vp008	1108	Response	1	20336772	9593	1
Vp008	1109	Picture	MorphF3_10_orig.jpg ; MorphF3_10_UPPER.jpg	20336918	0	1	6767	3	0	next	hit	2215
Vp008	1109	Response	1	20343571	6653	1
Vp008	1110	Picture	MorphF10_03_orig.jpg ; MorphF10_00_UPPER.jpg	20343685	0	2	11494	187	0	next	hit	2217
Vp008	1110	Response	1	20355171	11486	1
Vp008	1111	Picture	MorphF5_02_orig.jpg ; MorphF5_00_UPPER.jpg	20355179	0	185	21018	186	0	next	hit	2219
Vp008	1111	Response	1	20376051	20872	1
Vp008	1112	Picture	MorphF7_01_orig.jpg ; MorphF7_00_UPPER.jpg	20376197	0	1	19241	2	0	next	incorrect	2221
Vp008	1112	Response	2	20395331	19134	1
Vp008	1113	Picture	MorphM5_04_orig.jpg ; MorphM5_00_UPPER.jpg	20395438	0	1	8060	169	0	next	hit	2223
Vp008	1113	Response	1	20403490	8052	2
Vp008	1114	Picture	MorphM6_01_orig.jpg ; MorphM6_10_UPPER.jpg	20403498	0	168	17683	169	0	next	incorrect	2225
Vp008	1114	Response	2	20421091	17593	1
Vp008	1115	Picture	MorphF8_02_orig.jpg ; MorphF8_00_UPPER.jpg	20421181	0	1	6481	156	0	next	incorrect	2227
Vp008	1115	Response	2	20427651	6470	1
Vp008	1116	Picture	MorphF6_09_orig.jpg ; MorphF6_10_UPPER.jpg	20427662	0	155	19130	156	0	next	hit	2229
Vp008	1116	Response	1	20446691	19029	1
Vp008	1117	Picture	MorphM2_03_orig.jpg ; MorphM2_10_UPPER.jpg	20446792	0	1	56397	2	0	next	incorrect	2231
Vp008	1117	Response	2	20503090	56298	1
Vp008	1118	Picture	MorphM5_10_orig.jpg ; MorphM5_10_UPPER.jpg	20503189	0	1	6237	2	0	next	hit	2233
Vp008	1118	Response	1	20509330	6141	1
Vp008	1119	Picture	MorphF9_04_orig.jpg ; MorphF9_00_UPPER.jpg	20509426	0	1	8471	156	0	next	incorrect	2235
Vp008	1119	Response	2	20517890	8464	1
Vp008	1120	Picture	MorphM7_03_orig.jpg ; MorphM7_00_UPPER.jpg	20517897	0	155	7040	303	0	next	hit	2237
Vp008	1120	Response	1	20524930	7033	1
Vp008	1121	Picture	MorphM8_07_orig.jpg ; MorphM8_10_UPPER.jpg	20524937	0	148	8640	149	0	next	hit	2239
Vp008	1121	Response	1	20533490	8553	1
Vp008	1122	Picture	MorphM10_01_orig.jpg ; MorphM10_00_UPPER.jpg	20533577	0	1	10218	2	0	next	incorrect	2241
Vp008	1122	Response	2	20543730	10153	1
Vp008	1123	Picture	MorphM9_02_orig.jpg ; MorphM9_10_UPPER.jpg	20543795	0	1	8360	2	0	next	incorrect	2243
Vp008	1123	Response	2	20552050	8255	1
Vp008	1124	Picture	MorphF7_09_orig.jpg ; MorphF7_10_UPPER.jpg	20552155	0	1	7018	150	0	next	hit	2245
Vp008	1124	Response	1	20559169	7014	1
Vp008	1125	Picture	MorphM8_10_orig.jpg ; MorphM8_10_UPPER.jpg	20559173	0	149	12356	150	0	next	hit	2247
Vp008	1125	Response	1	20571409	12236	1
Vp008	1126	Picture	MorphM10_07_orig.jpg ; MorphM10_00_UPPER.jpg	20571529	0	1	7165	2	0	next	hit	2249
Vp008	1126	Response	1	20578609	7080	1
Vp008	1127	Picture	MorphF2_01_orig.jpg ; MorphF2_00_UPPER.jpg	20578694	0	1	6901	2	0	next	incorrect	2251
Vp008	1127	Response	2	20585489	6795	1
Vp008	1128	Picture	MorphM4_03_orig.jpg ; MorphM4_10_UPPER.jpg	20585595	0	1	8625	2	0	next	hit	2253
Vp008	1128	Response	1	20594129	8534	1
Vp008	1129	Picture	MorphF6_01_orig.jpg ; MorphF6_00_UPPER.jpg	20594220	0	1	10218	2	0	next	hit	2255
Vp008	1129	Response	1	20604289	10069	1
Vp008	1130	Picture	MorphF8_01_orig.jpg ; MorphF8_00_UPPER.jpg	20604438	0	1	9156	2	0	next	incorrect	2257
Vp008	1130	Response	2	20613489	9051	1
Vp008	1131	Picture	MorphM10_01_orig.jpg ; MorphM10_10_UPPER.jpg	20613594	0	1	7962	2	0	next	hit	2259
Vp008	1131	Response	1	20621488	7894	2
Vp008	1132	Picture	MorphF1_02_orig.jpg ; MorphF1_10_UPPER.jpg	20621556	0	1	14199	2	0	next	hit	2261
Vp008	1132	Response	1	20635648	14092	2
Vp008	1133	Picture	MorphM8_05_orig.jpg ; MorphM8_00_UPPER.jpg	20635755	0	1	8061	168	0	next	incorrect	2263
Vp008	1133	Response	2	20643809	8054	1
Vp008	1134	Picture	MorphM7_01_orig.jpg ; MorphM7_10_UPPER.jpg	20643816	0	167	7840	323	0	next	hit	2265
Vp008	1134	Response	1	20651649	7833	1
Vp008	1135	Picture	MorphM2_01_orig.jpg ; MorphM2_10_UPPER.jpg	20651656	0	156	7985	157	0	next	incorrect	2267
Vp008	1135	Response	2	20659569	7913	1
Vp008	1136	Picture	MorphM7_10_orig.jpg ; MorphM7_10_UPPER.jpg	20659641	0	1	8492	2	0	next	hit	2269
Vp008	1136	Response	1	20668048	8407	1
Vp008	1137	Picture	MorphM4_10_orig.jpg ; MorphM4_10_UPPER.jpg	20668133	0	1	7123	178	0	next	hit	2271
Vp008	1137	Response	1	20675248	7115	1
Vp008	1138	Picture	MorphM10_06_orig.jpg ; MorphM10_00_UPPER.jpg	20675256	0	177	6800	321	0	next	hit	2273
Vp008	1138	Response	1	20682048	6792	1
Vp008	1139	Picture	MorphF10_07_orig.jpg ; MorphF10_10_UPPER.jpg	20682056	0	144	7574	145	0	next	hit	2275
Vp008	1139	Response	1	20689488	7432	1
Vp008	1140	Picture	MorphM3_08_orig.jpg ; MorphM3_00_UPPER.jpg	20689630	0	1	13934	2	0	next	hit	2277
Vp008	1140	Response	1	20703488	13858	1
Vp008	1141	Picture	MorphM4_00_orig.jpg ; MorphM4_00_UPPER.jpg	20703564	0	1	7962	2	0	next	incorrect	2279
Vp008	1141	Response	2	20711408	7844	1
Vp008	1142	Picture	MorphM7_07_orig.jpg ; MorphM7_10_UPPER.jpg	20711526	0	1	6369	2	0	next	hit	2281
Vp008	1142	Response	1	20717808	6282	1
Vp008	1143	Picture	MorphM9_08_orig.jpg ; MorphM9_10_UPPER.jpg	20717895	0	1	8720	173	0	next	hit	2283
Vp008	1143	Response	1	20726608	8713	1
Vp008	1144	Picture	MorphF7_10_orig.jpg ; MorphF7_10_UPPER.jpg	20726615	0	172	13308	173	0	next	hit	2285
Vp008	1144	Response	1	20739808	13193	1
Vp008	1145	Picture	MorphF4_01_orig.jpg ; MorphF4_10_UPPER.jpg	20739923	0	1	8052	177	0	next	incorrect	2287
Vp008	1145	Response	2	20747968	8045	1
Vp008	1146	Picture	MorphM8_09_orig.jpg ; MorphM8_00_UPPER.jpg	20747975	0	176	11322	177	0	next	hit	2289
Vp008	1146	Response	1	20759168	11193	1
Vp008	1147	Picture	MorphM2_06_orig.jpg ; MorphM2_00_UPPER.jpg	20759297	0	1	7962	2	0	next	incorrect	2291
Vp008	1147	Response	2	20767167	7870	1
Vp008	1148	Picture	MorphF2_08_orig.jpg ; MorphF2_00_UPPER.jpg	20767259	0	1	9276	148	0	next	incorrect	2293
Vp008	1148	Response	2	20776527	9268	1
Vp008	1149	Picture	MorphM4_04_orig.jpg ; MorphM4_10_UPPER.jpg	20776535	0	147	11679	292	0	next	hit	2295
Vp008	1149	Response	1	20788207	11672	1
Vp008	1150	Picture	MorphF7_08_orig.jpg ; MorphF7_00_UPPER.jpg	20788214	0	145	50835	146	0	next	hit	2297
Vp008	1150	Response	1	20838927	50713	1
Vp008	1151	Picture	MorphF9_05_orig.jpg ; MorphF9_00_UPPER.jpg	20839049	0	1	6605	164	0	next	incorrect	2299
Vp008	1151	Response	2	20845647	6598	1
Vp008	1152	Picture	MorphM8_02_orig.jpg ; MorphM8_00_UPPER.jpg	20845654	0	163	8257	164	0	next	incorrect	2301
Vp008	1152	Response	2	20853807	8153	1
Vp008	1153	Picture	MorphF9_00_orig.jpg ; MorphF9_10_UPPER.jpg	20853911	0	1	11903	175	0	next	incorrect	2303
Vp008	1153	Response	2	20865807	11896	1
Vp008	1154	Picture	MorphF1_00_orig.jpg ; MorphF1_00_UPPER.jpg	20865814	0	174	6940	175	0	next	hit	2305
Vp008	1154	Response	1	20872607	6793	1
Vp008	1155	Picture	MorphF3_08_orig.jpg ; MorphF3_00_UPPER.jpg	20872754	0	1	12872	2	0	next	hit	2307
Vp008	1155	Response	1	20885486	12732	1
Vp008	1156	Picture	MorphM5_06_orig.jpg ; MorphM5_00_UPPER.jpg	20885626	0	1	5308	2	0	next	hit	2309
Vp008	1156	Response	1	20890846	5220	1
Vp008	1157	Picture	MorphF5_04_orig.jpg ; MorphF5_00_UPPER.jpg	20890934	0	1	7520	178	0	next	hit	2311
Vp008	1157	Response	1	20898447	7513	1
Vp008	1158	Picture	MorphF2_01_orig.jpg ; MorphF2_10_UPPER.jpg	20898454	0	177	7475	178	0	next	hit	2313
Vp008	1158	Response	1	20905806	7352	1
Vp008	1159	Picture	MorphF8_08_orig.jpg ; MorphF8_00_UPPER.jpg	20905929	0	1	10604	146	0	next	incorrect	2315
Vp008	1159	Response	2	20916526	10597	1
Vp008	1160	Picture	MorphF1_03_orig.jpg ; MorphF1_10_UPPER.jpg	20916533	0	145	6514	146	0	next	hit	2317
Vp008	1160	Response	1	20922926	6393	1
Vp008	1161	Picture	MorphF5_07_orig.jpg ; MorphF5_10_UPPER.jpg	20923047	0	1	6635	2	0	next	hit	2319
Vp008	1161	Response	1	20929566	6519	1
Vp008	1162	Picture	MorphM8_00_orig.jpg ; MorphM8_00_UPPER.jpg	20929682	0	1	8625	2	0	next	incorrect	2321
Vp008	1162	Response	2	20938206	8524	1
Vp008	1163	Picture	MorphF1_10_orig.jpg ; MorphF1_00_UPPER.jpg	20938307	0	1	6768	2	0	next	hit	2323
Vp008	1163	Response	1	20944926	6619	1
Vp008	1164	Picture	MorphM8_04_orig.jpg ; MorphM8_10_UPPER.jpg	20945075	0	1	7776	188	0	next	hit	2325
Vp008	1164	Response	1	20952846	7771	1
Vp008	1165	Picture	MorphF7_07_orig.jpg ; MorphF7_00_UPPER.jpg	20952851	0	187	13854	188	0	next	hit	2327
Vp008	1165	Response	1	20966606	13755	1
Vp008	1166	Picture	MorphF9_04_orig.jpg ; MorphF9_10_UPPER.jpg	20966705	0	1	8068	161	0	next	incorrect	2329
Vp008	1166	Response	2	20974766	8061	1
Vp008	1167	Picture	MorphM3_08_orig.jpg ; MorphM3_10_UPPER.jpg	20974773	0	160	6880	340	0	next	hit	2331
Vp008	1167	Response	1	20981645	6872	1
Vp008	1168	Picture	MorphM5_07_orig.jpg ; MorphM5_10_UPPER.jpg	20981653	0	180	7212	181	0	next	hit	2333
Vp008	1168	Response	1	20988765	7112	1
Vp008	1169	Picture	MorphM6_04_orig.jpg ; MorphM6_10_UPPER.jpg	20988865	0	1	15128	2	0	next	incorrect	2335
Vp008	1169	Response	2	21003885	15020	1
Vp008	1170	Picture	MorphM4_08_orig.jpg ; MorphM4_00_UPPER.jpg	21003993	0	1	5419	156	0	next	hit	2337
Vp008	1170	Response	1	21009405	5412	1
Vp008	1171	Picture	MorphF9_02_orig.jpg ; MorphF9_00_UPPER.jpg	21009412	0	155	10080	315	0	next	incorrect	2339
Vp008	1171	Response	2	21019485	10073	1
Vp008	1172	Picture	MorphF3_06_orig.jpg ; MorphF3_00_UPPER.jpg	21019492	0	160	10480	324	0	next	hit	2341
Vp008	1172	Response	1	21029965	10473	1
Vp008	1173	Picture	MorphM1_05_orig.jpg ; MorphM1_00_UPPER.jpg	21029972	0	164	7441	318	0	next	hit	2343
Vp008	1173	Response	1	21037405	7433	1
Vp008	1174	Picture	MorphF10_06_orig.jpg ; MorphF10_00_UPPER.jpg	21037413	0	154	15678	155	0	next	hit	2345
Vp008	1174	Response	1	21053005	15592	1
Vp008	1175	Picture	MorphF7_07_orig.jpg ; MorphF7_10_UPPER.jpg	21053091	0	1	7521	178	0	next	incorrect	2347
Vp008	1175	Response	2	21060605	7514	1
Vp008	1176	Picture	MorphF5_02_orig.jpg ; MorphF5_10_UPPER.jpg	21060612	0	177	34014	178	0	next	hit	2349
Vp008	1176	Response	1	21094524	33912	1
Vp008	1177	Picture	MorphM9_06_orig.jpg ; MorphM9_10_UPPER.jpg	21094626	0	1	27071	2	0	next	incorrect	2351
Vp008	1177	Response	2	21121564	26938	1
Vp008	1178	Picture	MorphM3_06_orig.jpg ; MorphM3_00_UPPER.jpg	21121697	0	1	6354	150	0	next	hit	2353
Vp008	1178	Response	1	21128043	6346	2
Vp008	1179	Picture	MorphF7_06_orig.jpg ; MorphF7_00_UPPER.jpg	21128051	0	149	8480	310	0	next	incorrect	2355
Vp008	1179	Response	2	21136524	8473	1
Vp008	1180	Picture	MorphF1_00_orig.jpg ; MorphF1_10_UPPER.jpg	21136531	0	161	12080	318	0	next	hit	2357
Vp008	1180	Response	1	21148604	12073	1
Vp008	1181	Picture	MorphF4_06_orig.jpg ; MorphF4_10_UPPER.jpg	21148611	0	157	7056	158	0	next	hit	2359
Vp008	1181	Response	1	21155563	6952	2
Vp008	1182	Picture	MorphF9_03_orig.jpg ; MorphF9_00_UPPER.jpg	21155667	0	1	11810	3	0	next	incorrect	2361
Vp008	1182	Response	2	21167404	11737	1
Vp008	1183	Picture	MorphF3_05_orig.jpg ; MorphF3_10_UPPER.jpg	21167477	0	2	7697	3	0	next	hit	2363
Vp008	1183	Response	1	21175084	7607	1
Vp008	1184	Picture	MorphM8_08_orig.jpg ; MorphM8_00_UPPER.jpg	21175174	0	1	7431	2	0	next	hit	2365
Vp008	1184	Response	1	21182524	7350	1
Vp008	1185	Picture	MorphM7_09_orig.jpg ; MorphM7_10_UPPER.jpg	21182605	0	1	8625	3	0	next	hit	2367
Vp008	1185	Response	1	21191084	8479	1
Vp008	1186	Picture	MorphF7_02_orig.jpg ; MorphF7_10_UPPER.jpg	21191230	0	2	6901	3	0	next	incorrect	2369
Vp008	1186	Response	2	21198043	6813	1
Vp008	1187	Picture	MorphM4_08_orig.jpg ; MorphM4_10_UPPER.jpg	21198131	0	1	7696	2	0	next	hit	2371
Vp008	1187	Response	1	21205723	7592	1
Vp008	1188	Picture	MorphF8_10_orig.jpg ; MorphF8_00_UPPER.jpg	21205827	0	1	9289	2	0	next	hit	2373
Vp008	1188	Response	1	21215003	9176	1
Vp008	1189	Picture	MorphM2_10_orig.jpg ; MorphM2_10_UPPER.jpg	21215116	0	1	15526	2	0	next	hit	2375
Vp008	1189	Response	1	21230523	15407	1
Vp008	1190	Picture	MorphF2_09_orig.jpg ; MorphF2_00_UPPER.jpg	21230642	0	1	16587	2	0	next	incorrect	2377
Vp008	1190	Response	2	21247163	16521	1
Vp008	1191	Picture	MorphM10_05_orig.jpg ; MorphM10_10_UPPER.jpg	21247229	0	1	6635	2	0	next	hit	2379
Vp008	1191	Response	1	21253723	6494	1
Vp008	1192	Picture	MorphM4_02_orig.jpg ; MorphM4_10_UPPER.jpg	21253864	0	1	9554	2	0	next	hit	2381
Vp008	1192	Response	1	21263323	9459	1
Vp008	1193	Picture	MorphF8_09_orig.jpg ; MorphF8_00_UPPER.jpg	21263418	0	1	7432	2	0	next	incorrect	2383
Vp008	1193	Response	2	21270763	7345	1
Vp008	1194	Picture	MorphF4_01_orig.jpg ; MorphF4_00_UPPER.jpg	21270850	0	1	8720	172	0	next	incorrect	2385
Vp008	1194	Response	2	21279563	8713	1
Vp008	1195	Picture	MorphM2_03_orig.jpg ; MorphM2_00_UPPER.jpg	21279570	0	171	7469	172	0	next	incorrect	2387
Vp008	1195	Response	2	21286923	7353	1
Vp008	1196	Picture	MorphF9_03_orig.jpg ; MorphF9_10_UPPER.jpg	21287039	0	1	9651	171	0	next	hit	2389
Vp008	1196	Response	1	21296682	9643	1
Vp008	1197	Picture	MorphM1_05_orig.jpg ; MorphM1_10_UPPER.jpg	21296690	0	170	9855	171	0	next	hit	2391
Vp008	1197	Response	1	21306442	9752	1
Vp008	1198	Picture	MorphM10_04_orig.jpg ; MorphM10_10_UPPER.jpg	21306545	0	1	7265	169	0	next	hit	2393
Vp008	1198	Response	1	21313802	7257	1
Vp008	1199	Picture	MorphM3_01_orig.jpg ; MorphM3_10_UPPER.jpg	21313810	0	168	12109	169	0	next	hit	2395
Vp008	1199	Response	1	21325802	11992	1
Vp008	1200	Picture	MorphF7_04_orig.jpg ; MorphF7_10_UPPER.jpg	21325919	0	1	9687	2	0	next	hit	2397
Vp008	1200	Response	1	21335482	9563	1
Vp008	1201	Picture	MorphF10_00_orig.jpg ; MorphF10_10_UPPER.jpg	21335606	0	1	9555	2	0	next	incorrect	2399
Vp008	1201	Response	2	21345082	9476	1
Vp008	1202	Picture	MorphF4_09_orig.jpg ; MorphF4_00_UPPER.jpg	21345161	0	1	10881	2	0	next	hit	2401
Vp008	1202	Response	1	21355962	10801	1
Vp008	1203	Picture	MorphM10_02_orig.jpg ; MorphM10_10_UPPER.jpg	21356042	0	1	10567	184	0	next	hit	2403
Vp008	1203	Response	1	21366602	10560	1
Vp008	1204	Picture	MorphF3_07_orig.jpg ; MorphF3_10_UPPER.jpg	21366609	0	183	8807	184	0	next	hit	2405
Vp008	1204	Response	1	21375322	8713	1
Vp008	1205	Picture	MorphM6_08_orig.jpg ; MorphM6_10_UPPER.jpg	21375416	0	1	8625	2	0	next	incorrect	2407
Vp008	1205	Response	2	21383962	8546	1
Vp008	1206	Picture	MorphM1_06_orig.jpg ; MorphM1_00_UPPER.jpg	21384041	0	1	11128	154	0	next	hit	2409
Vp008	1206	Response	1	21395162	11121	1
Vp008	1207	Picture	MorphF2_02_orig.jpg ; MorphF2_00_UPPER.jpg	21395169	0	153	6521	154	0	next	incorrect	2411
Vp008	1207	Response	2	21401562	6393	1
Vp008	1208	Picture	MorphM3_00_orig.jpg ; MorphM3_10_UPPER.jpg	21401690	0	1	7829	2	0	next	hit	2413
Vp008	1208	Response	1	21409401	7711	1
Vp008	1209	Picture	MorphF8_03_orig.jpg ; MorphF8_10_UPPER.jpg	21409519	0	1	10449	169	0	next	incorrect	2415
Vp008	1209	Response	2	21419961	10442	1
Vp008	1210	Picture	MorphM4_06_orig.jpg ; MorphM4_00_UPPER.jpg	21419968	0	168	18480	169	0	next	hit	2417
Vp008	1210	Response	1	21438361	18393	1
Vp008	1211	Picture	MorphF10_09_orig.jpg ; MorphF10_00_UPPER.jpg	21438448	0	1	8094	2	0	next	hit	2419
Vp008	1211	Response	1	21446441	7993	1
Vp008	1212	Picture	MorphF9_06_orig.jpg ; MorphF9_10_UPPER.jpg	21446542	0	1	6370	2	0	next	hit	2421
Vp008	1212	Response	1	21452841	6299	1
Vp008	1213	Picture	MorphM2_08_orig.jpg ; MorphM2_00_UPPER.jpg	21452912	0	1	9537	152	0	next	hit	2423
Vp008	1213	Response	1	21462441	9529	1
Vp008	1214	Picture	MorphM9_09_orig.jpg ; MorphM9_10_UPPER.jpg	21462449	0	151	12719	322	0	next	incorrect	2425
Vp008	1214	Response	2	21475161	12712	1
Vp008	1215	Picture	MorphM6_02_orig.jpg ; MorphM6_00_UPPER.jpg	21475168	0	171	10255	172	0	next	incorrect	2427
Vp008	1215	Response	2	21485321	10153	1
Vp008	1216	Picture	MorphM5_01_orig.jpg ; MorphM5_10_UPPER.jpg	21485423	0	1	8465	162	0	next	hit	2429
Vp008	1216	Response	1	21493881	8458	1
Vp008	1217	Picture	MorphM10_00_orig.jpg ; MorphM10_10_UPPER.jpg	21493888	0	161	9582	162	0	next	incorrect	2431
Vp008	1217	Response	2	21503321	9433	1
Vp008	1218	Picture	MorphM6_05_orig.jpg ; MorphM6_10_UPPER.jpg	21503470	0	1	9422	2	0	next	incorrect	2433
Vp008	1218	Response	2	21512760	9290	1
Vp008	1219	Picture	MorphF5_09_orig.jpg ; MorphF5_00_UPPER.jpg	21512892	0	1	9288	2	0	next	hit	2435
Vp008	1219	Response	1	21522040	9148	1
Vp008	1220	Picture	MorphF2_08_orig.jpg ; MorphF2_10_UPPER.jpg	21522180	0	1	6901	2	0	next	hit	2437
Vp008	1220	Response	1	21529000	6820	1
Vp008	1221	Picture	MorphF6_05_orig.jpg ; MorphF6_10_UPPER.jpg	21529081	0	1	12473	2	0	next	hit	2439
Vp008	1221	Response	1	21541480	12399	1
Vp008	1222	Picture	MorphF1_01_orig.jpg ; MorphF1_10_UPPER.jpg	21541554	0	1	9373	184	0	next	hit	2441
Vp008	1222	Response	1	21550920	9366	1
Vp008	1223	Picture	MorphM6_07_orig.jpg ; MorphM6_00_UPPER.jpg	21550927	0	183	14513	184	0	next	hit	2443
Vp008	1223	Response	1	21565320	14393	1
Vp008	1224	Picture	MorphF3_06_orig.jpg ; MorphF3_10_UPPER.jpg	21565440	0	1	9807	148	0	next	hit	2445
Vp008	1224	Response	1	21575240	9800	1
Vp008	1225	Picture	MorphM6_02_orig.jpg ; MorphM6_10_UPPER.jpg	21575247	0	147	10880	295	0	next	incorrect	2447
Vp008	1225	Response	2	21586120	10873	1
Vp008	1226	Picture	MorphF9_10_orig.jpg ; MorphF9_10_UPPER.jpg	21586127	0	148	8241	149	0	next	hit	2449
Vp008	1226	Response	1	21594280	8153	1
Vp008	1227	Picture	MorphM4_01_orig.jpg ; MorphM4_10_UPPER.jpg	21594368	0	1	12559	182	0	next	hit	2451
Vp008	1227	Response	1	21606920	12552	1
Vp008	1228	Picture	MorphF1_08_orig.jpg ; MorphF1_00_UPPER.jpg	21606927	0	181	13981	182	0	next	hit	2453
Vp008	1228	Response	1	21620839	13912	1
Vp008	1229	Picture	MorphF6_02_orig.jpg ; MorphF6_10_UPPER.jpg	21620908	0	1	7939	158	0	next	incorrect	2455
Vp008	1229	Response	2	21628839	7931	1
Vp008	1230	Picture	MorphF7_05_orig.jpg ; MorphF7_00_UPPER.jpg	21628847	0	157	16876	158	0	next	hit	2457
Vp008	1230	Response	1	21645639	16792	1
Vp008	1231	Picture	MorphM5_02_orig.jpg ; MorphM5_10_UPPER.jpg	21645723	0	1	6767	2	0	next	hit	2459
Vp008	1231	Response	1	21652359	6636	1
Vp008	1232	Picture	MorphF1_06_orig.jpg ; MorphF1_10_UPPER.jpg	21652490	0	1	8095	2	0	next	hit	2461
Vp008	1232	Response	1	21660519	8029	1
Vp008	1233	Picture	MorphM2_04_orig.jpg ; MorphM2_10_UPPER.jpg	21660585	0	1	20701	2	0	next	incorrect	2463
Vp008	1233	Response	2	21681159	20574	1
Vp008	1234	Picture	MorphM9_07_orig.jpg ; MorphM9_10_UPPER.jpg	21681286	0	1	5042	2	0	next	incorrect	2465
Vp008	1234	Response	2	21686199	4913	1
Vp008	1235	Picture	MorphF5_03_orig.jpg ; MorphF5_10_UPPER.jpg	21686328	0	1	8891	2	0	next	hit	2467
Vp008	1235	Response	1	21695079	8751	1
Vp008	1236	Picture	MorphM3_00_orig.jpg ; MorphM3_00_UPPER.jpg	21695219	0	1	14464	2	0	next	incorrect	2469
Vp008	1236	Response	2	21709559	14340	1
Vp008	1237	Picture	MorphF1_02_orig.jpg ; MorphF1_00_UPPER.jpg	21709683	0	1	15659	2	0	next	hit	2471
Vp008	1237	Response	1	21725238	15555	1
Vp008	1238	Picture	MorphF4_08_orig.jpg ; MorphF4_10_UPPER.jpg	21725342	0	1	13402	2	0	next	hit	2473
Vp008	1238	Response	1	21738678	13336	1
Vp008	1239	Picture	MorphM2_07_orig.jpg ; MorphM2_10_UPPER.jpg	21738744	0	1	12582	159	0	next	incorrect	2475
Vp008	1239	Response	2	21751318	12574	1
Vp008	1240	Picture	MorphF9_08_orig.jpg ; MorphF9_10_UPPER.jpg	21751326	0	158	19399	159	0	next	incorrect	2477
Vp008	1240	Response	2	21770598	19272	1
Vp008	1241	Picture	MorphF4_05_orig.jpg ; MorphF4_10_UPPER.jpg	21770725	0	1	21720	177	0	next	incorrect	2479
Vp008	1241	Response	2	21792437	21712	2
Vp008	1242	Picture	MorphM2_09_orig.jpg ; MorphM2_00_UPPER.jpg	21792445	0	176	7341	177	0	next	incorrect	2481
Vp008	1242	Response	2	21799718	7273	1
Vp008	1243	Picture	MorphF8_03_orig.jpg ; MorphF8_00_UPPER.jpg	21799786	0	1	12208	2	0	next	hit	2483
Vp008	1243	Response	1	21811877	12091	2
Vp008	1244	Picture	MorphF1_01_orig.jpg ; MorphF1_00_UPPER.jpg	21811994	0	1	7166	2	0	next	hit	2485
Vp008	1244	Response	1	21819078	7084	1
Vp008	1245	Picture	MorphM3_03_orig.jpg ; MorphM3_00_UPPER.jpg	21819160	0	1	9023	2	0	next	hit	2487
Vp008	1245	Response	1	21828117	8957	1
Vp008	1246	Picture	MorphM2_05_orig.jpg ; MorphM2_00_UPPER.jpg	21828183	0	1	10881	2	0	next	incorrect	2489
Vp008	1246	Response	2	21838917	10734	1
Vp008	1247	Picture	MorphF1_08_orig.jpg ; MorphF1_10_UPPER.jpg	21839064	0	1	5941	165	0	next	hit	2491
Vp008	1247	Response	1	21844997	5933	1
Vp008	1248	Picture	MorphF9_00_orig.jpg ; MorphF9_00_UPPER.jpg	21845005	0	164	7839	319	0	next	incorrect	2493
Vp008	1248	Response	2	21852837	7832	1
Vp008	1249	Picture	MorphF1_06_orig.jpg ; MorphF1_00_UPPER.jpg	21852844	0	155	6656	156	0	next	hit	2495
Vp008	1249	Response	1	21859397	6553	1
Vp008	1250	Picture	MorphM3_02_orig.jpg ; MorphM3_00_UPPER.jpg	21859500	0	1	9289	2	0	next	hit	2497
Vp008	1250	Response	1	21868677	9177	1
Vp008	1251	Picture	MorphF3_00_orig.jpg ; MorphF3_10_UPPER.jpg	21868789	0	1	7815	149	0	next	hit	2499
Vp008	1251	Response	1	21876597	7808	1
Vp008	1252	Picture	MorphF6_03_orig.jpg ; MorphF6_10_UPPER.jpg	21876604	0	148	8080	310	0	next	incorrect	2501
Vp008	1252	Response	2	21884677	8073	1
Vp008	1253	Picture	MorphM3_09_orig.jpg ; MorphM3_10_UPPER.jpg	21884684	0	162	8654	163	0	next	hit	2503
Vp008	1253	Response	1	21893237	8553	1
Vp008	1254	Picture	MorphM6_10_orig.jpg ; MorphM6_10_UPPER.jpg	21893338	0	1	11266	148	0	next	hit	2505
Vp008	1254	Response	1	21904597	11259	1
Vp008	1255	Picture	MorphM10_08_orig.jpg ; MorphM10_10_UPPER.jpg	21904604	0	147	11558	148	0	next	hit	2507
Vp008	1255	Response	1	21916037	11433	1
Vp008	1256	Picture	MorphF4_00_orig.jpg ; MorphF4_10_UPPER.jpg	21916162	0	1	7033	2	0	next	incorrect	2509
Vp008	1256	Response	2	21923076	6914	1
Vp008	1257	Picture	MorphM4_02_orig.jpg ; MorphM4_00_UPPER.jpg	21923195	0	1	30769	152	0	next	hit	2511
Vp008	1257	Response	1	21953956	30761	1
Vp008	1258	Picture	MorphF9_05_orig.jpg ; MorphF9_10_UPPER.jpg	21953964	0	151	14216	152	0	next	hit	2513
Vp008	1258	Response	1	21968036	14072	1
Vp008	1259	Picture	MorphF4_10_orig.jpg ; MorphF4_10_UPPER.jpg	21968180	0	1	18180	2	0	next	hit	2515
Vp008	1259	Response	1	21986276	18096	1
Vp008	1260	Picture	MorphF2_04_orig.jpg ; MorphF2_10_UPPER.jpg	21986360	0	1	16454	2	0	next	incorrect	2517
Vp008	1260	Response	2	22002676	16316	1
Vp008	1261	Picture	MorphM10_02_orig.jpg ; MorphM10_00_UPPER.jpg	22002814	0	1	5706	2	0	next	hit	2519
Vp008	1261	Response	1	22008436	5622	1
Vp008	1262	Picture	MorphM6_06_orig.jpg ; MorphM6_10_UPPER.jpg	22008520	0	1	8626	2	0	next	hit	2521
Vp008	1262	Response	1	22016996	8476	1
Vp008	1263	Picture	MorphF6_03_orig.jpg ; MorphF6_00_UPPER.jpg	22017146	0	1	7033	2	0	next	hit	2523
Vp008	1263	Response	1	22024036	6890	1
Vp008	1264	Picture	MorphF10_03_orig.jpg ; MorphF10_10_UPPER.jpg	22024179	0	1	8744	148	0	next	hit	2525
Vp008	1264	Response	1	22032916	8737	1
Vp008	1265	Picture	MorphM1_08_orig.jpg ; MorphM1_00_UPPER.jpg	22032923	0	147	8880	305	0	next	incorrect	2527
Vp008	1265	Response	2	22041795	8872	1
Vp008	1266	Picture	MorphF3_03_orig.jpg ; MorphF3_10_UPPER.jpg	22041803	0	158	7588	159	0	next	hit	2529
Vp008	1266	Response	1	22049316	7513	1
Vp008	1267	Picture	MorphF5_08_orig.jpg ; MorphF5_00_UPPER.jpg	22049391	0	1	9953	2	0	next	hit	2531
Vp008	1267	Response	1	22059235	9844	1
Vp008	1268	Picture	MorphM6_03_orig.jpg ; MorphM6_00_UPPER.jpg	22059344	0	1	10299	186	0	next	hit	2533
Vp008	1268	Response	1	22069635	10291	1
Vp008	1269	Picture	MorphF6_00_orig.jpg ; MorphF6_10_UPPER.jpg	22069643	0	185	14117	186	0	next	hit	2535
Vp008	1269	Response	1	22083635	13992	1
Vp008	1270	Picture	MorphM5_09_orig.jpg ; MorphM5_10_UPPER.jpg	22083760	0	1	7802	162	0	next	incorrect	2537
Vp008	1270	Response	2	22091554	7794	2
Vp008	1271	Picture	MorphM9_04_orig.jpg ; MorphM9_10_UPPER.jpg	22091562	0	161	4672	162	0	next	hit	2539
Vp008	1271	Response	1	22096115	4553	1
Vp008	1272	Picture	MorphF8_06_orig.jpg ; MorphF8_10_UPPER.jpg	22096234	0	1	8449	178	0	next	hit	2541
Vp008	1272	Response	1	22104675	8441	1
Vp008	1273	Picture	MorphF6_04_orig.jpg ; MorphF6_00_UPPER.jpg	22104683	0	177	12517	178	0	next	hit	2543
Vp008	1273	Response	1	22117075	12392	1
Vp008	1274	Picture	MorphM9_05_orig.jpg ; MorphM9_10_UPPER.jpg	22117200	0	1	11147	2	0	next	incorrect	2545
Vp008	1274	Response	2	22128275	11075	1
Vp008	1275	Picture	MorphF6_06_orig.jpg ; MorphF6_10_UPPER.jpg	22128347	0	1	4495	151	0	next	hit	2547
Vp008	1275	Response	1	22132835	4488	1
Vp008	1276	Picture	MorphM4_05_orig.jpg ; MorphM4_10_UPPER.jpg	22132842	0	150	9280	309	0	next	hit	2549
Vp008	1276	Response	1	22142115	9273	1
Vp008	1277	Picture	MorphF7_03_orig.jpg ; MorphF7_00_UPPER.jpg	22142122	0	159	9676	329	0	next	incorrect	2551
Vp008	1277	Response	2	22151794	9672	1
Vp008	1278	Picture	MorphF10_07_orig.jpg ; MorphF10_00_UPPER.jpg	22151798	0	170	8880	351	0	next	hit	2553
Vp008	1278	Response	1	22160674	8876	1
Vp008	1279	Picture	MorphF7_06_orig.jpg ; MorphF7_10_UPPER.jpg	22160678	0	181	7213	182	0	next	hit	2555
Vp008	1279	Response	1	22167794	7116	1
Vp008	1280	Picture	MorphF10_09_orig.jpg ; MorphF10_10_UPPER.jpg	22167891	0	1	6635	2	0	next	hit	2557
Vp008	1280	Response	1	22174434	6543	1
Vp008	1281	Picture	MorphM6_01_orig.jpg ; MorphM6_00_UPPER.jpg	22174526	0	1	7564	2	0	next	incorrect	2559
Vp008	1281	Response	2	22181954	7428	1
Vp008	1282	Picture	MorphM10_09_orig.jpg ; MorphM10_10_UPPER.jpg	22182090	0	1	6369	2	0	next	hit	2561
Vp008	1282	Response	1	22188354	6264	1
Vp008	1283	Picture	MorphM7_02_orig.jpg ; MorphM7_10_UPPER.jpg	22188459	0	1	6635	2	0	next	hit	2563
Vp008	1283	Response	1	22194994	6535	1
Vp008	1284	Picture	MorphM8_03_orig.jpg ; MorphM8_10_UPPER.jpg	22195094	0	1	8307	188	0	next	incorrect	2565
Vp008	1284	Response	2	22203394	8300	1
Vp008	1285	Picture	MorphM1_09_orig.jpg ; MorphM1_10_UPPER.jpg	22203401	0	187	5892	188	0	next	hit	2567
Vp008	1285	Response	1	22209154	5753	1
Vp008	1286	Picture	MorphM8_07_orig.jpg ; MorphM8_00_UPPER.jpg	22209293	0	1	6184	188	0	next	hit	2569
Vp008	1286	Response	1	22215474	6181	1
Vp008	1287	Picture	MorphF7_10_orig.jpg ; MorphF7_00_UPPER.jpg	22215477	0	187	13684	357	0	next	hit	2571
Vp008	1287	Response	1	22229154	13677	1
Vp008	1288	Picture	MorphM1_03_orig.jpg ; MorphM1_00_UPPER.jpg	22229161	0	170	7468	171	0	next	hit	2573
Vp008	1288	Response	1	22236514	7353	1
Vp008	1289	Picture	MorphF2_06_orig.jpg ; MorphF2_00_UPPER.jpg	22236629	0	1	10085	2	0	next	hit	2575
Vp008	1289	Response	1	22246593	9964	1
Vp008	1290	Picture	MorphM5_05_orig.jpg ; MorphM5_00_UPPER.jpg	22246714	0	1	6502	2	0	next	hit	2577
Vp008	1290	Response	1	22253073	6359	1
Vp008	1291	Picture	MorphM10_04_orig.jpg ; MorphM10_00_UPPER.jpg	22253216	0	1	6370	2	0	next	hit	2579
Vp008	1291	Response	1	22259473	6257	1
Vp008	1292	Picture	MorphF6_09_orig.jpg ; MorphF6_00_UPPER.jpg	22259586	0	1	5706	2	0	next	incorrect	2581
Vp008	1292	Response	2	22265153	5567	1
Vp008	1293	Picture	MorphM7_00_orig.jpg ; MorphM7_10_UPPER.jpg	22265292	0	1	6767	2	0	next	hit	2583
Vp008	1293	Response	1	22271953	6661	1
Vp008	1294	Picture	MorphM10_00_orig.jpg ; MorphM10_00_UPPER.jpg	22272059	0	1	8228	2	0	next	incorrect	2585
Vp008	1294	Response	2	22280193	8134	1
Vp008	1295	Picture	MorphF4_04_orig.jpg ; MorphF4_00_UPPER.jpg	22280287	0	1	8758	2	0	next	incorrect	2587
Vp008	1295	Response	2	22288913	8626	1
Vp008	1296	Picture	MorphM4_07_orig.jpg ; MorphM4_10_UPPER.jpg	22289045	0	1	6369	2	0	next	hit	2589
Vp008	1296	Response	1	22295313	6268	1
Vp008	1297	Picture	MorphF1_10_orig.jpg ; MorphF1_10_UPPER.jpg	22295414	0	1	7033	2	0	next	hit	2591
Vp008	1297	Response	1	22302353	6939	1
Vp008	1298	Picture	MorphM7_01_orig.jpg ; MorphM7_00_UPPER.jpg	22302447	0	1	7273	160	0	next	hit	2593
Vp008	1298	Response	1	22309713	7266	1
Vp008	1299	Picture	MorphM9_01_orig.jpg ; MorphM9_00_UPPER.jpg	22309720	0	159	6395	160	0	next	incorrect	2595
Vp008	1299	Response	2	22316033	6313	1
Vp008	1300	Picture	MorphF5_06_orig.jpg ; MorphF5_00_UPPER.jpg	22316115	0	1	6768	2	0	next	hit	2597
Vp008	1300	Response	1	22322753	6638	1
Vp008	1301	Picture	MorphM4_01_orig.jpg ; MorphM4_00_UPPER.jpg	22322883	0	1	7696	2	0	next	hit	2599
Vp008	1301	Response	1	22330433	7550	1
Vp008	1302	Picture	MorphF2_10_orig.jpg ; MorphF2_00_UPPER.jpg	22330579	0	1	10218	2	0	next	hit	2601
Vp008	1302	Response	1	22340673	10094	1
Vp008	1303	Picture	MorphM7_04_orig.jpg ; MorphM7_00_UPPER.jpg	22340797	0	1	7803	161	0	next	hit	2603
Vp008	1303	Response	1	22348593	7796	1
Vp008	1304	Picture	MorphM9_02_orig.jpg ; MorphM9_00_UPPER.jpg	22348600	0	160	6927	161	0	next	incorrect	2605
Vp008	1304	Response	2	22355392	6792	1
Vp008	1305	Picture	MorphF8_08_orig.jpg ; MorphF8_10_UPPER.jpg	22355527	0	1	7153	147	0	next	hit	2607
Vp008	1305	Response	1	22362672	7145	1
Vp008	1306	Picture	MorphM10_08_orig.jpg ; MorphM10_00_UPPER.jpg	22362680	0	146	7280	311	0	next	hit	2609
Vp008	1306	Response	1	22369952	7272	1
Vp008	1307	Picture	MorphM7_05_orig.jpg ; MorphM7_10_UPPER.jpg	22369960	0	165	6639	325	0	next	hit	2611
Vp008	1307	Response	1	22376592	6632	1
Vp008	1308	Picture	MorphF2_06_orig.jpg ; MorphF2_10_UPPER.jpg	22376599	0	160	8240	308	0	next	hit	2613
Vp008	1308	Response	1	22384832	8233	1
Vp008	1309	Picture	MorphF8_09_orig.jpg ; MorphF8_10_UPPER.jpg	22384839	0	148	8374	149	0	next	hit	2615
Vp008	1309	Response	1	22393152	8313	1
Vp008	1310	Picture	MorphM5_06_orig.jpg ; MorphM5_10_UPPER.jpg	22393213	0	1	8360	2	0	next	hit	2617
Vp008	1310	Response	1	22401472	8259	1
Vp008	1311	Picture	MorphM10_05_orig.jpg ; MorphM10_00_UPPER.jpg	22401573	0	1	7697	2	0	next	hit	2619
Vp008	1311	Response	1	22409152	7579	1
Vp008	1312	Picture	MorphF2_03_orig.jpg ; MorphF2_00_UPPER.jpg	22409270	0	1	8360	2	0	next	hit	2621
Vp008	1312	Response	1	22417552	8282	1
Vp008	1313	Picture	MorphF5_07_orig.jpg ; MorphF5_00_UPPER.jpg	22417630	0	1	11769	175	0	next	hit	2623
Vp008	1313	Response	1	22429392	11762	1
Vp008	1314	Picture	MorphM2_02_orig.jpg ; MorphM2_00_UPPER.jpg	22429399	0	174	10080	354	0	next	incorrect	2625
Vp008	1314	Response	2	22439472	10073	1
Vp008	1315	Picture	MorphM5_09_orig.jpg ; MorphM5_00_UPPER.jpg	22439479	0	180	7742	181	0	next	hit	2627
Vp008	1315	Response	1	22447151	7672	2
Vp008	1316	Picture	MorphF1_09_orig.jpg ; MorphF1_00_UPPER.jpg	22447221	0	1	11545	2	0	next	hit	2629
Vp008	1316	Response	1	22458671	11450	1
Vp008	1317	Picture	MorphM1_01_orig.jpg ; MorphM1_10_UPPER.jpg	22458766	0	1	5839	2	0	next	hit	2631
Vp008	1317	Response	1	22464511	5745	1
Vp008	1318	Picture	MorphM8_00_orig.jpg ; MorphM8_10_UPPER.jpg	22464605	0	1	12208	2	0	next	incorrect	2633
Vp008	1318	Response	2	22476751	12146	1
Vp008	1319	Picture	MorphM9_08_orig.jpg ; MorphM9_00_UPPER.jpg	22476813	0	1	5839	2	0	next	incorrect	2635
Vp008	1319	Response	2	22482511	5698	1
Vp008	1320	Picture	MorphF2_00_orig.jpg ; MorphF2_00_UPPER.jpg	22482652	0	1	8746	147	0	next	hit	2637
Vp008	1320	Response	1	22491391	8739	1
Vp008	1321	Picture	MorphM7_00_orig.jpg ; MorphM7_00_UPPER.jpg	22491398	0	146	11159	147	0	next	hit	2639
Vp008	1321	Response	1	22502431	11033	1
Vp008	1322	Picture	MorphF3_08_orig.jpg ; MorphF3_10_UPPER.jpg	22502557	0	1	8890	2	0	next	hit	2641
Vp008	1322	Response	1	22511311	8754	1
Vp008	1323	Picture	MorphM1_10_orig.jpg ; MorphM1_10_UPPER.jpg	22511447	0	1	7830	2	0	next	hit	2643
Vp008	1323	Response	1	22519151	7704	1
Vp008	1324	Picture	MorphM2_10_orig.jpg ; MorphM2_00_UPPER.jpg	22519277	0	1	9156	2	0	next	incorrect	2645
Vp008	1324	Response	2	22528351	9074	1
Vp008	1325	Picture	MorphM10_07_orig.jpg ; MorphM10_00_LOWER.jpg	22528433	0	1	8891	2	0	next	hit	2647
Vp008	1325	Response	1	22537231	8798	1
Vp008	1326	Picture	MorphF7_08_orig.jpg ; MorphF7_00_LOWER.jpg	22537324	0	1	10881	2	0	next	incorrect	2649
Vp008	1326	Response	2	22548111	10787	1
Vp008	1327	Picture	MorphM6_08_orig.jpg ; MorphM6_10_LOWER.jpg	22548205	0	1	9687	2	0	next	incorrect	2651
Vp008	1327	Response	2	22557791	9586	1
Vp008	1328	Picture	MorphF3_07_orig.jpg ; MorphF3_10_LOWER.jpg	22557892	0	1	8706	187	0	next	incorrect	2653
Vp008	1328	Response	2	22566590	8698	1
Vp008	1329	Picture	MorphM4_04_orig.jpg ; MorphM4_10_LOWER.jpg	22566598	0	186	9208	187	0	next	hit	2655
Vp008	1329	Response	1	22575710	9112	1
Vp008	1330	Picture	MorphF3_05_orig.jpg ; MorphF3_00_LOWER.jpg	22575806	0	1	11678	2	0	next	incorrect	2657
Vp008	1330	Response	2	22587390	11584	1
Vp008	1331	Picture	MorphF4_01_orig.jpg ; MorphF4_00_LOWER.jpg	22587484	0	1	12558	183	0	next	incorrect	2659
Vp008	1331	Response	2	22600030	12546	1
Vp008	1332	Picture	MorphM9_00_orig.jpg ; MorphM9_10_LOWER.jpg	22600042	0	182	6152	183	0	next	incorrect	2661
Vp008	1332	Response	2	22606110	6068	1
Vp008	1333	Picture	MorphF8_03_orig.jpg ; MorphF8_00_LOWER.jpg	22606194	0	1	14320	146	0	next	hit	2663
Vp008	1333	Response	1	22620510	14316	1
Vp008	1334	Picture	MorphF4_09_orig.jpg ; MorphF4_00_LOWER.jpg	22620514	0	145	7177	146	0	next	incorrect	2665
Vp008	1334	Response	2	22627630	7116	1
Vp008	1335	Picture	MorphF7_09_orig.jpg ; MorphF7_00_LOWER.jpg	22627691	0	1	7299	2	0	next	incorrect	2667
Vp008	1335	Response	2	22634910	7219	1
Vp008	1336	Picture	MorphF6_03_orig.jpg ; MorphF6_00_LOWER.jpg	22634990	0	1	7033	2	0	next	incorrect	2669
Vp008	1336	Response	2	22641950	6960	1
Vp008	1337	Picture	MorphM9_08_orig.jpg ; MorphM9_10_LOWER.jpg	22642023	0	1	8625	2	0	next	hit	2671
Vp008	1337	Response	1	22650510	8487	1
Vp008	1338	Picture	MorphF7_08_orig.jpg ; MorphF7_10_LOWER.jpg	22650648	0	1	7962	2	0	next	hit	2673
Vp008	1338	Response	1	22658510	7862	1
Vp008	1339	Picture	MorphM6_01_orig.jpg ; MorphM6_10_LOWER.jpg	22658610	0	1	7298	2	0	next	hit	2675
Vp008	1339	Response	1	22665790	7180	1
Vp008	1340	Picture	MorphM2_03_orig.jpg ; MorphM2_00_LOWER.jpg	22665908	0	1	7431	3	0	next	incorrect	2677
Vp008	1340	Response	2	22673229	7321	1
Vp008	1341	Picture	MorphM10_02_orig.jpg ; MorphM10_00_LOWER.jpg	22673339	0	2	7258	177	0	next	incorrect	2679
Vp008	1341	Response	2	22680589	7250	1
Vp008	1342	Picture	MorphM7_06_orig.jpg ; MorphM7_10_LOWER.jpg	22680597	0	175	6410	176	0	next	hit	2681
Vp008	1342	Response	1	22686909	6312	1
Vp008	1343	Picture	MorphM4_06_orig.jpg ; MorphM4_10_LOWER.jpg	22687007	0	1	6635	2	0	next	hit	2683
Vp008	1343	Response	1	22693549	6542	1
Vp008	1344	Picture	MorphM7_01_orig.jpg ; MorphM7_10_LOWER.jpg	22693642	0	1	8475	153	0	next	hit	2685
Vp008	1344	Response	1	22702109	8467	1
Vp008	1345	Picture	MorphF3_06_orig.jpg ; MorphF3_10_LOWER.jpg	22702117	0	152	10080	309	0	next	hit	2687
Vp008	1345	Response	1	22712189	10072	1
Vp008	1346	Picture	MorphM1_03_orig.jpg ; MorphM1_00_LOWER.jpg	22712197	0	157	9710	158	0	next	hit	2689
Vp008	1346	Response	1	22721788	9591	2
Vp008	1347	Picture	MorphM2_07_orig.jpg ; MorphM2_00_LOWER.jpg	22721907	0	1	8609	151	0	next	incorrect	2691
Vp008	1347	Response	2	22730509	8602	1
Vp008	1348	Picture	MorphM4_03_orig.jpg ; MorphM4_10_LOWER.jpg	22730516	0	150	6480	322	0	next	hit	2693
Vp008	1348	Response	1	22736989	6473	1
Vp008	1349	Picture	MorphF4_04_orig.jpg ; MorphF4_10_LOWER.jpg	22736996	0	172	10637	323	0	next	hit	2695
Vp008	1349	Response	1	22747629	10633	1
Vp008	1350	Picture	MorphM3_04_orig.jpg ; MorphM3_10_LOWER.jpg	22747633	0	151	7449	152	0	next	hit	2697
Vp008	1350	Response	1	22754989	7356	1
Vp008	1351	Picture	MorphF3_00_orig.jpg ; MorphF3_10_LOWER.jpg	22755082	0	1	11412	2	0	next	hit	2699
Vp008	1351	Response	1	22766429	11347	1
Vp008	1352	Picture	MorphF9_05_orig.jpg ; MorphF9_00_LOWER.jpg	22766494	0	1	24284	2	0	next	incorrect	2701
Vp008	1352	Response	2	22790668	24174	1
Vp008	1353	Picture	MorphM10_10_orig.jpg ; MorphM10_10_LOWER.jpg	22790778	0	1	7298	2	0	next	hit	2703
Vp008	1353	Response	1	22797948	7170	1
Vp008	1354	Picture	MorphF8_06_orig.jpg ; MorphF8_00_LOWER.jpg	22798076	0	1	17240	146	0	next	incorrect	2705
Vp008	1354	Response	2	22815308	17232	1
Vp008	1355	Picture	MorphM4_09_orig.jpg ; MorphM4_10_LOWER.jpg	22815316	0	145	11119	317	0	next	hit	2707
Vp008	1355	Response	1	22826428	11112	1
Vp008	1356	Picture	MorphM6_00_orig.jpg ; MorphM6_00_LOWER.jpg	22826435	0	172	20474	173	0	next	incorrect	2709
Vp008	1356	Response	2	22846828	20393	1
Vp008	1357	Picture	MorphF9_01_orig.jpg ; MorphF9_00_LOWER.jpg	22846909	0	1	8095	2	0	next	incorrect	2711
Vp008	1357	Response	2	22854908	7999	1
Vp008	1358	Picture	MorphM10_03_orig.jpg ; MorphM10_00_LOWER.jpg	22855004	0	1	7829	2	0	next	hit	2713
Vp008	1358	Response	1	22862748	7744	1
Vp008	1359	Picture	MorphM7_00_orig.jpg ; MorphM7_10_LOWER.jpg	22862833	0	1	19602	172	0	next	hit	2715
Vp008	1359	Response	1	22882428	19595	1
Vp008	1360	Picture	MorphF8_03_orig.jpg ; MorphF8_10_LOWER.jpg	22882435	0	171	12909	172	0	next	hit	2717
Vp008	1360	Response	1	22895227	12792	1
Vp008	1361	Picture	MorphM5_10_orig.jpg ; MorphM5_10_LOWER.jpg	22895344	0	1	7696	3	0	next	hit	2719
Vp008	1361	Response	1	22902907	7563	1
Vp008	1362	Picture	MorphF6_01_orig.jpg ; MorphF6_10_LOWER.jpg	22903040	0	2	9635	188	0	next	incorrect	2721
Vp008	1362	Response	2	22912667	9627	1
Vp008	1363	Picture	MorphM2_03_orig.jpg ; MorphM2_10_LOWER.jpg	22912675	0	186	5758	188	0	next	incorrect	2723
Vp008	1363	Response	2	22918347	5672	1
Vp008	1364	Picture	MorphM5_04_orig.jpg ; MorphM5_10_LOWER.jpg	22918433	0	2	17601	184	0	next	incorrect	2725
Vp008	1364	Response	2	22936027	17594	1
Vp008	1365	Picture	MorphF3_09_orig.jpg ; MorphF3_00_LOWER.jpg	22936034	0	182	7600	328	0	next	hit	2727
Vp008	1365	Response	1	22943627	7593	1
Vp008	1366	Picture	MorphM4_01_orig.jpg ; MorphM4_00_LOWER.jpg	22943634	0	146	7576	147	0	next	incorrect	2729
Vp008	1366	Response	2	22951147	7513	1
Vp008	1367	Picture	MorphF3_04_orig.jpg ; MorphF3_00_LOWER.jpg	22951210	0	1	16587	2	0	next	hit	2731
Vp008	1367	Response	1	22967707	16497	1
Vp008	1368	Picture	MorphM5_03_orig.jpg ; MorphM5_10_LOWER.jpg	22967797	0	1	10218	2	0	next	hit	2733
Vp008	1368	Response	1	22977947	10150	1
Vp008	1369	Picture	MorphM1_00_orig.jpg ; MorphM1_10_LOWER.jpg	22978015	0	1	5972	2	0	next	hit	2735
Vp008	1369	Response	1	22983866	5851	1
Vp008	1370	Picture	MorphF7_10_orig.jpg ; MorphF7_00_LOWER.jpg	22983987	0	1	10748	2	0	next	incorrect	2737
Vp008	1370	Response	2	22994586	10599	1
Vp008	1371	Picture	MorphF4_08_orig.jpg ; MorphF4_00_LOWER.jpg	22994735	0	1	5573	2	0	next	incorrect	2739
Vp008	1371	Response	2	23000186	5451	1
Vp008	1372	Picture	MorphF3_01_orig.jpg ; MorphF3_00_LOWER.jpg	23000308	0	1	6846	189	0	next	hit	2741
Vp008	1372	Response	1	23007146	6838	1
Vp008	1373	Picture	MorphM5_07_orig.jpg ; MorphM5_00_LOWER.jpg	23007154	0	188	7999	339	0	next	hit	2743
Vp008	1373	Response	1	23015146	7992	1
Vp008	1374	Picture	MorphF8_05_orig.jpg ; MorphF8_10_LOWER.jpg	23015153	0	151	8776	152	0	next	incorrect	2745
Vp008	1374	Response	2	23023786	8633	1
Vp008	1375	Picture	MorphF4_07_orig.jpg ; MorphF4_00_LOWER.jpg	23023929	0	1	23620	2	0	next	incorrect	2747
Vp008	1375	Response	2	23047466	23537	1
Vp008	1376	Picture	MorphF9_06_orig.jpg ; MorphF9_00_LOWER.jpg	23047549	0	1	6724	178	0	next	incorrect	2749
Vp008	1376	Response	2	23054266	6717	1
Vp008	1377	Picture	MorphF8_00_orig.jpg ; MorphF8_00_LOWER.jpg	23054273	0	177	9680	361	0	next	incorrect	2751
Vp008	1377	Response	2	23063946	9673	1
Vp008	1378	Picture	MorphF10_01_orig.jpg ; MorphF10_10_LOWER.jpg	23063953	0	184	6641	362	0	next	hit	2753
Vp008	1378	Response	1	23070586	6633	1
Vp008	1379	Picture	MorphM9_05_orig.jpg ; MorphM9_10_LOWER.jpg	23070594	0	178	16315	363	0	next	hit	2755
Vp008	1379	Response	1	23086906	16312	1
Vp008	1380	Picture	MorphF9_04_orig.jpg ; MorphF9_00_LOWER.jpg	23086909	0	185	7748	186	0	next	incorrect	2757
Vp008	1380	Response	2	23094585	7676	1
Vp008	1381	Picture	MorphM2_10_orig.jpg ; MorphM2_00_LOWER.jpg	23094657	0	1	8336	159	0	next	incorrect	2759
Vp008	1381	Response	2	23102985	8328	1
Vp008	1382	Picture	MorphM10_05_orig.jpg ; MorphM10_10_LOWER.jpg	23102993	0	158	5730	159	0	next	hit	2761
Vp008	1382	Response	1	23108585	5592	1
Vp008	1383	Picture	MorphM1_01_orig.jpg ; MorphM1_00_LOWER.jpg	23108723	0	1	7431	2	0	next	hit	2763
Vp008	1383	Response	1	23116025	7302	1
Vp008	1384	Picture	MorphM6_01_orig.jpg ; MorphM6_00_LOWER.jpg	23116154	0	1	10351	2	0	next	incorrect	2765
Vp008	1384	Response	2	23126425	10271	1
Vp008	1385	Picture	MorphF3_00_orig.jpg ; MorphF3_00_LOWER.jpg	23126505	0	1	52283	2	0	next	hit	2767
Vp008	1385	Response	1	23178665	52160	1
Vp008	1386	Picture	MorphF9_09_orig.jpg ; MorphF9_00_LOWER.jpg	23178788	0	1	7696	2	0	next	incorrect	2769
Vp008	1386	Response	2	23186345	7557	1
Vp008	1387	Picture	MorphF10_06_orig.jpg ; MorphF10_10_LOWER.jpg	23186484	0	1	7431	3	0	next	hit	2771
Vp008	1387	Response	1	23193784	7300	1
Vp008	1388	Picture	MorphF9_00_orig.jpg ; MorphF9_10_LOWER.jpg	23193915	0	2	8759	3	0	next	incorrect	2773
Vp008	1388	Response	2	23202584	8669	1
Vp008	1389	Picture	MorphF10_06_orig.jpg ; MorphF10_00_LOWER.jpg	23202674	0	1	21497	2	0	next	hit	2775
Vp008	1389	Response	1	23224104	21430	1
Vp008	1390	Picture	MorphM9_04_orig.jpg ; MorphM9_10_LOWER.jpg	23224171	0	1	28397	2	0	next	hit	2777
Vp008	1390	Response	1	23252424	28253	1
Vp008	1391	Picture	MorphF5_09_orig.jpg ; MorphF5_00_LOWER.jpg	23252568	0	1	18423	157	0	next	incorrect	2779
Vp008	1391	Response	2	23270984	18416	1
Vp008	1392	Picture	MorphF2_07_orig.jpg ; MorphF2_00_LOWER.jpg	23270991	0	156	25601	322	0	next	incorrect	2781
Vp008	1392	Response	2	23296584	25593	1
Vp008	1393	Picture	MorphM10_09_orig.jpg ; MorphM10_00_LOWER.jpg	23296592	0	166	18344	168	0	next	hit	2783
Vp008	1393	Response	1	23314824	18232	1
Vp008	1394	Picture	MorphM1_06_orig.jpg ; MorphM1_00_LOWER.jpg	23314936	0	2	7415	152	0	next	hit	2785
Vp008	1394	Response	1	23322343	7407	1
Vp008	1395	Picture	MorphM7_09_orig.jpg ; MorphM7_10_LOWER.jpg	23322351	0	150	7680	317	0	next	hit	2787
Vp008	1395	Response	1	23330023	7672	1
Vp008	1396	Picture	MorphF3_02_orig.jpg ; MorphF3_00_LOWER.jpg	23330031	0	167	8079	349	0	next	hit	2789
Vp008	1396	Response	1	23338103	8072	1
Vp008	1397	Picture	MorphM6_10_orig.jpg ; MorphM6_00_LOWER.jpg	23338110	0	182	38929	183	0	next	incorrect	2791
Vp008	1397	Response	2	23376903	38793	1
Vp008	1398	Picture	MorphM8_08_orig.jpg ; MorphM8_00_LOWER.jpg	23377039	0	1	14332	2	0	next	incorrect	2793
Vp008	1398	Response	2	23391223	14184	1
Vp008	1399	Picture	MorphM1_03_orig.jpg ; MorphM1_10_LOWER.jpg	23391371	0	1	5939	167	0	next	hit	2795
Vp008	1399	Response	1	23397303	5932	1
Vp008	1400	Picture	MorphF9_10_orig.jpg ; MorphF9_10_LOWER.jpg	23397310	0	166	17946	168	0	next	incorrect	2797
Vp008	1400	Response	2	23415142	17832	1
Vp008	1401	Picture	MorphM3_02_orig.jpg ; MorphM3_10_LOWER.jpg	23415256	0	2	16853	3	0	next	hit	2799
Vp008	1401	Response	1	23432022	16766	1
Vp008	1402	Picture	MorphM5_00_orig.jpg ; MorphM5_00_LOWER.jpg	23432109	0	1	7697	2	0	next	hit	2801
Vp008	1402	Response	1	23439702	7593	1
Vp008	1403	Picture	MorphM1_09_orig.jpg ; MorphM1_00_LOWER.jpg	23439806	0	1	9421	2	0	next	hit	2803
Vp008	1403	Response	1	23449142	9336	1
Vp008	1404	Picture	MorphF1_01_orig.jpg ; MorphF1_10_LOWER.jpg	23449227	0	1	6722	181	0	next	incorrect	2805
Vp008	1404	Response	2	23455942	6715	1
Vp008	1405	Picture	MorphM4_07_orig.jpg ; MorphM4_10_LOWER.jpg	23455949	0	180	6400	329	0	next	incorrect	2807
Vp008	1405	Response	2	23462342	6393	1
Vp008	1406	Picture	MorphF6_06_orig.jpg ; MorphF6_00_LOWER.jpg	23462349	0	149	10101	150	0	next	incorrect	2809
Vp008	1406	Response	2	23472342	9993	1
Vp008	1407	Picture	MorphM10_06_orig.jpg ; MorphM10_10_LOWER.jpg	23472450	0	1	48832	3	0	next	hit	2811
Vp008	1407	Response	1	23521221	48771	1
Vp008	1408	Picture	MorphF5_04_orig.jpg ; MorphF5_10_LOWER.jpg	23521282	0	2	6587	184	0	next	hit	2813
Vp008	1408	Response	1	23527861	6579	1
Vp008	1409	Picture	MorphF2_02_orig.jpg ; MorphF2_10_LOWER.jpg	23527869	0	182	7200	330	0	next	hit	2815
Vp008	1409	Response	1	23535061	7192	1
Vp008	1410	Picture	MorphF5_06_orig.jpg ; MorphF5_10_LOWER.jpg	23535069	0	148	7313	149	0	next	hit	2817
Vp008	1410	Response	1	23542261	7192	1
Vp008	1411	Picture	MorphM4_09_orig.jpg ; MorphM4_00_LOWER.jpg	23542382	0	1	6607	162	0	next	hit	2819
Vp008	1411	Response	1	23548981	6599	1
Vp008	1412	Picture	MorphF1_05_orig.jpg ; MorphF1_00_LOWER.jpg	23548989	0	161	9279	332	0	next	hit	2821
Vp008	1412	Response	1	23558261	9272	1
Vp008	1413	Picture	MorphM5_05_orig.jpg ; MorphM5_00_LOWER.jpg	23558268	0	171	6640	337	0	next	hit	2823
Vp008	1413	Response	1	23564901	6633	1
Vp008	1414	Picture	MorphF1_06_orig.jpg ; MorphF1_00_LOWER.jpg	23564908	0	166	7463	168	0	next	hit	2825
Vp008	1414	Response	1	23572260	7352	2
Vp008	1415	Picture	MorphM2_09_orig.jpg ; MorphM2_00_LOWER.jpg	23572371	0	2	10616	3	0	next	incorrect	2827
Vp008	1415	Response	2	23582901	10530	1
Vp008	1416	Picture	MorphF2_00_orig.jpg ; MorphF2_10_LOWER.jpg	23582987	0	1	14863	2	0	next	incorrect	2829
Vp008	1416	Response	2	23597701	14714	1
Vp008	1417	Picture	MorphM9_01_orig.jpg ; MorphM9_10_LOWER.jpg	23597850	0	1	5838	2	0	next	incorrect	2831
Vp008	1417	Response	2	23603541	5691	1
Vp008	1418	Picture	MorphM4_07_orig.jpg ; MorphM4_00_LOWER.jpg	23603688	0	1	8493	2	0	next	hit	2833
Vp008	1418	Response	1	23612101	8413	1
Vp008	1419	Picture	MorphF3_08_orig.jpg ; MorphF3_00_LOWER.jpg	23612181	0	1	10881	2	0	next	incorrect	2835
Vp008	1419	Response	2	23622980	10799	1
Vp008	1420	Picture	MorphM5_10_orig.jpg ; MorphM5_00_LOWER.jpg	23623062	0	1	7126	175	0	next	hit	2837
Vp008	1420	Response	1	23630180	7118	1
Vp008	1421	Picture	MorphM8_06_orig.jpg ; MorphM8_10_LOWER.jpg	23630188	0	174	11440	320	0	next	hit	2839
Vp008	1421	Response	1	23641620	11432	1
Vp008	1422	Picture	MorphM2_01_orig.jpg ; MorphM2_10_LOWER.jpg	23641628	0	146	15272	147	0	next	incorrect	2841
Vp008	1422	Response	2	23656820	15192	1
Vp008	1423	Picture	MorphF2_00_orig.jpg ; MorphF2_00_LOWER.jpg	23656900	0	1	11811	2	0	next	incorrect	2843
Vp008	1423	Response	2	23668580	11680	1
Vp008	1424	Picture	MorphM2_02_orig.jpg ; MorphM2_10_LOWER.jpg	23668711	0	1	5971	2	0	next	incorrect	2845
Vp008	1424	Response	2	23674580	5869	1
Vp008	1425	Picture	MorphF6_05_orig.jpg ; MorphF6_00_LOWER.jpg	23674682	0	1	7564	2	0	next	incorrect	2847
Vp008	1425	Response	2	23682180	7498	1
Vp008	1426	Picture	MorphF9_07_orig.jpg ; MorphF9_10_LOWER.jpg	23682246	0	1	7564	2	0	next	incorrect	2849
Vp008	1426	Response	2	23689700	7454	1
Vp008	1427	Picture	MorphF3_07_orig.jpg ; MorphF3_00_LOWER.jpg	23689810	0	1	16587	2	0	next	hit	2851
Vp008	1427	Response	1	23706260	16450	1
Vp008	1428	Picture	MorphF5_00_orig.jpg ; MorphF5_00_LOWER.jpg	23706397	0	1	8190	172	0	next	hit	2853
Vp008	1428	Response	1	23714579	8182	1
Vp008	1429	Picture	MorphF10_09_orig.jpg ; MorphF10_00_LOWER.jpg	23714587	0	171	11582	172	0	next	incorrect	2855
Vp008	1429	Response	2	23726019	11432	1
Vp008	1430	Picture	MorphM3_00_orig.jpg ; MorphM3_00_LOWER.jpg	23726169	0	1	11279	2	0	next	hit	2857
Vp008	1430	Response	1	23737299	11130	1
Vp008	1431	Picture	MorphM2_10_orig.jpg ; MorphM2_10_LOWER.jpg	23737448	0	1	13668	2	0	next	incorrect	2859
Vp008	1431	Response	2	23750979	13531	1
Vp008	1432	Picture	MorphF2_06_orig.jpg ; MorphF2_10_LOWER.jpg	23751116	0	1	12872	2	0	next	hit	2861
Vp008	1432	Response	1	23763859	12743	1
Vp008	1433	Picture	MorphF6_08_orig.jpg ; MorphF6_00_LOWER.jpg	23763988	0	1	28928	2	0	next	hit	2863
Vp008	1433	Response	1	23792819	28831	1
Vp008	1434	Picture	MorphF8_07_orig.jpg ; MorphF8_10_LOWER.jpg	23792916	0	1	18546	167	0	next	hit	2865
Vp008	1434	Response	1	23811459	18543	1
Vp008	1435	Picture	MorphM3_07_orig.jpg ; MorphM3_00_LOWER.jpg	23811462	0	166	6884	348	0	next	hit	2867
Vp008	1435	Response	1	23818339	6877	1
Vp008	1436	Picture	MorphF3_02_orig.jpg ; MorphF3_10_LOWER.jpg	23818346	0	182	9735	183	0	next	incorrect	2869
Vp008	1436	Response	2	23828019	9673	1
Vp008	1437	Picture	MorphF2_05_orig.jpg ; MorphF2_00_LOWER.jpg	23828081	0	1	13385	153	0	next	incorrect	2871
Vp008	1437	Response	2	23841458	13377	1
Vp008	1438	Picture	MorphF10_04_orig.jpg ; MorphF10_10_LOWER.jpg	23841466	0	152	14349	153	0	next	hit	2873
Vp008	1438	Response	1	23855698	14232	1
Vp008	1439	Picture	MorphF2_02_orig.jpg ; MorphF2_00_LOWER.jpg	23855815	0	1	17118	2	0	next	hit	2875
Vp008	1439	Response	1	23872818	17003	1
Vp008	1440	Picture	MorphM8_04_orig.jpg ; MorphM8_10_LOWER.jpg	23872933	0	1	40453	155	0	next	hit	2877
Vp008	1440	Response	1	23913378	40445	1
Vp008	1441	Picture	MorphF8_00_orig.jpg ; MorphF8_10_LOWER.jpg	23913386	0	154	16740	155	0	next	hit	2879
Vp008	1441	Response	1	23930018	16632	1
Vp008	1442	Picture	MorphF1_06_orig.jpg ; MorphF1_10_LOWER.jpg	23930126	0	1	11259	156	0	next	incorrect	2881
Vp008	1442	Response	2	23941378	11252	1
Vp008	1443	Picture	MorphM1_05_orig.jpg ; MorphM1_10_LOWER.jpg	23941385	0	155	12893	156	0	next	hit	2883
Vp008	1443	Response	1	23954177	12792	1
Vp008	1444	Picture	MorphF4_05_orig.jpg ; MorphF4_10_LOWER.jpg	23954278	0	1	12871	2	0	next	hit	2885
Vp008	1444	Response	1	23967057	12779	1
Vp008	1445	Picture	MorphF8_08_orig.jpg ; MorphF8_10_LOWER.jpg	23967149	0	1	8095	2	0	next	hit	2887
Vp008	1445	Response	1	23975137	7988	1
Vp008	1446	Picture	MorphF1_02_orig.jpg ; MorphF1_00_LOWER.jpg	23975244	0	1	14729	2	0	next	hit	2889
Vp008	1446	Response	1	23989857	14613	1
Vp008	1447	Picture	MorphM5_06_orig.jpg ; MorphM5_00_LOWER.jpg	23989973	0	1	6901	2	0	next	hit	2891
Vp008	1447	Response	1	23996736	6763	2
Vp008	1448	Picture	MorphF7_01_orig.jpg ; MorphF7_00_LOWER.jpg	23996874	0	1	9421	2	0	next	incorrect	2893
Vp008	1448	Response	2	24006177	9303	1
Vp008	1449	Picture	MorphM5_07_orig.jpg ; MorphM5_10_LOWER.jpg	24006295	0	1	85809	182	0	next	incorrect	2895
Vp008	1449	Response	2	24092096	85801	1
Vp008	1450	Picture	MorphF8_05_orig.jpg ; MorphF8_00_LOWER.jpg	24092104	0	181	36937	182	0	next	incorrect	2897
Vp008	1450	Response	2	24128976	36872	1
Vp008	1451	Picture	MorphF9_01_orig.jpg ; MorphF9_10_LOWER.jpg	24129041	0	1	10484	2	0	next	incorrect	2899
Vp008	1451	Response	2	24139376	10335	1
Vp008	1452	Picture	MorphF6_06_orig.jpg ; MorphF6_10_LOWER.jpg	24139525	0	1	10483	2	0	next	hit	2901
Vp008	1452	Response	1	24149936	10411	1
Vp008	1453	Picture	MorphM8_03_orig.jpg ; MorphM8_10_LOWER.jpg	24150008	0	1	11943	2	0	next	hit	2903
Vp008	1453	Response	1	24161855	11847	1
Vp008	1454	Picture	MorphF7_05_orig.jpg ; MorphF7_00_LOWER.jpg	24161951	0	1	14862	2	0	next	hit	2905
Vp008	1454	Response	1	24176735	14784	1
Vp008	1455	Picture	MorphM2_09_orig.jpg ; MorphM2_10_LOWER.jpg	24176813	0	1	6502	2	0	next	hit	2907
Vp008	1455	Response	1	24183215	6402	1
Vp008	1456	Picture	MorphF1_05_orig.jpg ; MorphF1_10_LOWER.jpg	24183315	0	1	6768	2	0	next	incorrect	2909
Vp008	1456	Response	2	24190015	6700	1
Vp008	1457	Picture	MorphM5_05_orig.jpg ; MorphM5_10_LOWER.jpg	24190083	0	1	8094	2	0	next	incorrect	2911
Vp008	1457	Response	2	24198095	8012	1
Vp008	1458	Picture	MorphF4_00_orig.jpg ; MorphF4_00_LOWER.jpg	24198177	0	1	7299	2	0	next	incorrect	2913
Vp008	1458	Response	2	24205375	7198	1
Vp008	1459	Picture	MorphM4_00_orig.jpg ; MorphM4_10_LOWER.jpg	24205476	0	1	8625	2	0	next	incorrect	2915
Vp008	1459	Response	2	24214015	8539	1
Vp008	1460	Picture	MorphF4_00_orig.jpg ; MorphF4_10_LOWER.jpg	24214101	0	1	9953	2	0	next	incorrect	2917
Vp008	1460	Response	2	24223935	9834	1
Vp008	1461	Picture	MorphF5_05_orig.jpg ; MorphF5_00_LOWER.jpg	24224054	0	1	11942	2	0	next	hit	2919
Vp008	1461	Response	1	24235855	11801	1
Vp008	1462	Picture	MorphF7_07_orig.jpg ; MorphF7_00_LOWER.jpg	24235996	0	1	8891	2	0	next	hit	2921
Vp008	1462	Response	1	24244815	8819	1
Vp008	1463	Picture	MorphM5_09_orig.jpg ; MorphM5_00_LOWER.jpg	24244887	0	1	9554	3	0	next	hit	2923
Vp008	1463	Response	1	24254334	9447	1
Vp008	1464	Picture	MorphF5_07_orig.jpg ; MorphF5_00_LOWER.jpg	24254441	0	2	7661	172	0	next	hit	2925
Vp008	1464	Response	1	24262094	7653	1
Vp008	1465	Picture	MorphM3_06_orig.jpg ; MorphM3_10_LOWER.jpg	24262102	0	170	13439	171	0	next	incorrect	2927
Vp008	1465	Response	2	24275454	13352	1
Vp008	1466	Picture	MorphF8_06_orig.jpg ; MorphF8_10_LOWER.jpg	24275541	0	1	6321	183	0	next	incorrect	2929
Vp008	1466	Response	2	24281854	6313	1
Vp008	1467	Picture	MorphF2_04_orig.jpg ; MorphF2_10_LOWER.jpg	24281862	0	182	8143	183	0	next	incorrect	2931
Vp008	1467	Response	2	24289934	8072	1
Vp008	1468	Picture	MorphF5_09_orig.jpg ; MorphF5_10_LOWER.jpg	24290005	0	1	6767	2	0	next	hit	2933
Vp008	1468	Response	1	24296654	6649	1
Vp008	1469	Picture	MorphF9_03_orig.jpg ; MorphF9_10_LOWER.jpg	24296772	0	1	8360	2	0	next	incorrect	2935
Vp008	1469	Response	2	24305054	8282	1
Vp008	1470	Picture	MorphM7_08_orig.jpg ; MorphM7_00_LOWER.jpg	24305132	0	1	6729	174	0	next	hit	2937
Vp008	1470	Response	1	24311854	6722	1
Vp008	1471	Picture	MorphF1_09_orig.jpg ; MorphF1_10_LOWER.jpg	24311861	0	173	26844	174	0	next	incorrect	2939
Vp008	1471	Response	2	24338574	26713	1
Vp008	1472	Picture	MorphF5_02_orig.jpg ; MorphF5_00_LOWER.jpg	24338705	0	1	11412	2	0	next	incorrect	2941
Vp008	1472	Response	2	24350014	11309	1
Vp008	1473	Picture	MorphM10_04_orig.jpg ; MorphM10_10_LOWER.jpg	24350117	0	1	16704	151	0	next	hit	2943
Vp008	1473	Response	1	24366813	16696	1
Vp008	1474	Picture	MorphM2_04_orig.jpg ; MorphM2_10_LOWER.jpg	24366821	0	150	9120	336	0	next	incorrect	2945
Vp008	1474	Response	2	24375933	9112	1
Vp008	1475	Picture	MorphF9_08_orig.jpg ; MorphF9_10_LOWER.jpg	24375941	0	186	9440	354	0	next	hit	2947
Vp008	1475	Response	1	24385373	9432	1
Vp008	1476	Picture	MorphM2_00_orig.jpg ; MorphM2_10_LOWER.jpg	24385381	0	168	8792	169	0	next	incorrect	2949
Vp008	1476	Response	2	24394093	8712	1
Vp008	1477	Picture	MorphM6_02_orig.jpg ; MorphM6_00_LOWER.jpg	24394173	0	1	8625	2	0	next	hit	2951
Vp008	1477	Response	1	24402733	8560	1
Vp008	1478	Picture	MorphF8_04_orig.jpg ; MorphF8_10_LOWER.jpg	24402798	0	1	10749	2	0	next	hit	2953
Vp008	1478	Response	1	24413453	10655	1
Vp008	1479	Picture	MorphM3_04_orig.jpg ; MorphM3_00_LOWER.jpg	24413547	0	1	11113	168	0	next	incorrect	2955
Vp008	1479	Response	2	24424653	11106	1
Vp008	1480	Picture	MorphM8_04_orig.jpg ; MorphM8_00_LOWER.jpg	24424660	0	167	11280	334	0	next	hit	2957
Vp008	1480	Response	1	24435933	11273	1
Vp008	1481	Picture	MorphF9_03_orig.jpg ; MorphF9_00_LOWER.jpg	24435940	0	167	12081	328	0	next	incorrect	2959
Vp008	1481	Response	2	24448013	12073	1
Vp008	1482	Picture	MorphM2_00_orig.jpg ; MorphM2_00_LOWER.jpg	24448021	0	161	6928	162	0	next	incorrect	2961
Vp008	1482	Response	2	24454813	6792	1
Vp008	1483	Picture	MorphF3_08_orig.jpg ; MorphF3_10_LOWER.jpg	24454949	0	1	7962	2	0	next	hit	2963
Vp008	1483	Response	1	24462813	7864	1
Vp008	1484	Picture	MorphF1_02_orig.jpg ; MorphF1_10_LOWER.jpg	24462911	0	1	7564	2	0	next	incorrect	2965
Vp008	1484	Response	2	24470412	7501	1
Vp008	1485	Picture	MorphM10_07_orig.jpg ; MorphM10_10_LOWER.jpg	24470475	0	1	12473	2	0	next	hit	2967
Vp008	1485	Response	1	24482812	12337	1
Vp008	1486	Picture	MorphM4_06_orig.jpg ; MorphM4_00_LOWER.jpg	24482948	0	1	20701	2	0	next	hit	2969
Vp008	1486	Response	1	24503532	20584	1
Vp008	1487	Picture	MorphM1_07_orig.jpg ; MorphM1_00_LOWER.jpg	24503649	0	1	7251	182	0	next	hit	2971
Vp008	1487	Response	1	24510892	7243	1
Vp008	1488	Picture	MorphF1_08_orig.jpg ; MorphF1_00_LOWER.jpg	24510900	0	181	10796	182	0	next	incorrect	2973
Vp008	1488	Response	2	24521612	10712	1
Vp008	1489	Picture	MorphF2_08_orig.jpg ; MorphF2_00_LOWER.jpg	24521696	0	1	24682	2	0	next	hit	2975
Vp008	1489	Response	1	24546252	24556	1
Vp008	1490	Picture	MorphM10_01_orig.jpg ; MorphM10_00_LOWER.jpg	24546378	0	1	21763	2	0	next	incorrect	2977
Vp008	1490	Response	2	24568012	21634	1
Vp008	1491	Picture	MorphM1_06_orig.jpg ; MorphM1_10_LOWER.jpg	24568141	0	1	9421	2	0	next	hit	2979
Vp008	1491	Response	1	24577451	9310	1
Vp008	1492	Picture	MorphF3_10_orig.jpg ; MorphF3_10_LOWER.jpg	24577562	0	1	9156	2	0	next	hit	2981
Vp008	1492	Response	1	24586651	9089	1
Vp008	1493	Picture	MorphF4_09_orig.jpg ; MorphF4_10_LOWER.jpg	24586718	0	1	10577	174	0	next	hit	2983
Vp008	1493	Response	1	24597291	10573	1
Vp008	1494	Picture	MorphM3_05_orig.jpg ; MorphM3_10_LOWER.jpg	24597295	0	173	16494	174	0	next	incorrect	2985
Vp008	1494	Response	2	24613691	16396	1
Vp008	1495	Picture	MorphM7_01_orig.jpg ; MorphM7_00_LOWER.jpg	24613789	0	1	8869	156	0	next	hit	2987
Vp008	1495	Response	1	24622651	8862	1
Vp008	1496	Picture	MorphF5_01_orig.jpg ; MorphF5_00_LOWER.jpg	24622658	0	155	7280	329	0	next	incorrect	2989
Vp008	1496	Response	2	24629931	7273	1
Vp008	1497	Picture	MorphF3_05_orig.jpg ; MorphF3_10_LOWER.jpg	24629938	0	174	8484	357	0	next	hit	2991
Vp008	1497	Response	1	24638411	8473	1
Vp008	1498	Picture	MorphM3_03_orig.jpg ; MorphM3_10_LOWER.jpg	24638422	0	183	10797	184	0	next	incorrect	2993
Vp008	1498	Response	2	24649131	10709	1
Vp008	1499	Picture	MorphF1_07_orig.jpg ; MorphF1_00_LOWER.jpg	24649219	0	1	9953	2	0	next	incorrect	2995
Vp008	1499	Response	2	24659050	9831	2
Vp008	1500	Picture	MorphF6_07_orig.jpg ; MorphF6_10_LOWER.jpg	24659172	0	1	13137	2	0	next	hit	2997
Vp008	1500	Response	1	24672171	12999	1
Vp008	1501	Picture	MorphM2_06_orig.jpg ; MorphM2_00_LOWER.jpg	24672309	0	1	75638	2	0	next	incorrect	2999
Vp008	1501	Response	2	24747850	75541	1
Vp008	1502	Picture	MorphM8_10_orig.jpg ; MorphM8_10_LOWER.jpg	24747947	0	1	8310	185	0	next	hit	3001
Vp008	1502	Response	1	24756250	8303	1
Vp008	1503	Picture	MorphM4_02_orig.jpg ; MorphM4_10_LOWER.jpg	24756257	0	184	8941	185	0	next	incorrect	3003
Vp008	1503	Response	2	24765130	8873	1
Vp008	1504	Picture	MorphM3_01_orig.jpg ; MorphM3_10_LOWER.jpg	24765198	0	1	13004	2	0	next	incorrect	3005
Vp008	1504	Response	2	24778090	12892	1
Vp008	1505	Picture	MorphM7_02_orig.jpg ; MorphM7_00_LOWER.jpg	24778202	0	1	17915	2	0	next	hit	3007
Vp008	1505	Response	1	24796009	17807	1
Vp008	1506	Picture	MorphM10_10_orig.jpg ; MorphM10_00_LOWER.jpg	24796117	0	1	7260	173	0	next	hit	3009
Vp008	1506	Response	1	24803369	7252	1
Vp008	1507	Picture	MorphM6_10_orig.jpg ; MorphM6_10_LOWER.jpg	24803377	0	172	7336	173	0	next	hit	3011
Vp008	1507	Response	1	24810649	7272	1
Vp008	1508	Picture	MorphF7_00_orig.jpg ; MorphF7_10_LOWER.jpg	24810713	0	1	13220	185	0	next	incorrect	3013
Vp008	1508	Response	2	24823929	13216	1
Vp008	1509	Picture	MorphF10_07_orig.jpg ; MorphF10_10_LOWER.jpg	24823933	0	184	13043	329	0	next	hit	3015
Vp008	1509	Response	1	24836969	13036	1
Vp008	1510	Picture	MorphF1_07_orig.jpg ; MorphF1_10_LOWER.jpg	24836976	0	145	9566	146	0	next	incorrect	3017
Vp008	1510	Response	2	24846409	9433	1
Vp008	1511	Picture	MorphM10_08_orig.jpg ; MorphM10_10_LOWER.jpg	24846542	0	1	11235	179	0	next	hit	3019
Vp008	1511	Response	1	24857769	11227	1
Vp008	1512	Picture	MorphF1_03_orig.jpg ; MorphF1_00_LOWER.jpg	24857777	0	178	9599	179	0	next	incorrect	3021
Vp008	1512	Response	2	24867289	9512	1
Vp008	1513	Picture	MorphM4_05_orig.jpg ; MorphM4_10_LOWER.jpg	24867376	0	1	12208	2	0	next	incorrect	3023
Vp008	1513	Response	2	24879449	12073	1
Vp008	1514	Picture	MorphF2_07_orig.jpg ; MorphF2_10_LOWER.jpg	24879584	0	1	10616	2	0	next	hit	3025
Vp008	1514	Response	1	24890088	10504	1
Vp008	1515	Picture	MorphM3_03_orig.jpg ; MorphM3_00_LOWER.jpg	24890200	0	1	11096	185	0	next	hit	3027
Vp008	1515	Response	1	24901288	11088	1
Vp008	1516	Picture	MorphF10_03_orig.jpg ; MorphF10_00_LOWER.jpg	24901296	0	184	7880	185	0	next	hit	3029
Vp008	1516	Response	1	24909048	7752	1
Vp008	1517	Picture	MorphM10_02_orig.jpg ; MorphM10_10_LOWER.jpg	24909176	0	1	9239	184	0	next	hit	3031
Vp008	1517	Response	1	24918408	9232	1
Vp008	1518	Picture	MorphF1_03_orig.jpg ; MorphF1_10_LOWER.jpg	24918415	0	183	12081	361	0	next	incorrect	3033
Vp008	1518	Response	2	24930488	12073	1
Vp008	1519	Picture	MorphM1_01_orig.jpg ; MorphM1_10_LOWER.jpg	24930496	0	178	9333	179	0	next	hit	3035
Vp008	1519	Response	1	24939768	9272	1
Vp008	1520	Picture	MorphF3_09_orig.jpg ; MorphF3_10_LOWER.jpg	24939829	0	1	15924	2	0	next	hit	3037
Vp008	1520	Response	1	24955688	15859	1
Vp008	1521	Picture	MorphM7_04_orig.jpg ; MorphM7_00_LOWER.jpg	24955753	0	1	14331	2	0	next	hit	3039
Vp008	1521	Response	1	24970008	14255	1
Vp008	1522	Picture	MorphF5_04_orig.jpg ; MorphF5_00_LOWER.jpg	24970084	0	1	7697	2	0	next	incorrect	3041
Vp008	1522	Response	2	24977688	7604	1
Vp008	1523	Picture	MorphM7_03_orig.jpg ; MorphM7_10_LOWER.jpg	24977781	0	1	8360	2	0	next	hit	3043
Vp008	1523	Response	1	24986008	8227	1
Vp008	1524	Picture	MorphF6_10_orig.jpg ; MorphF6_00_LOWER.jpg	24986141	0	1	16056	2	0	next	hit	3045
Vp008	1524	Response	1	25002087	15946	1
Vp008	1525	Picture	MorphM3_05_orig.jpg ; MorphM3_00_LOWER.jpg	25002197	0	1	36360	2	0	next	hit	3047
Vp008	1525	Response	1	25038487	36290	1
Vp008	1526	Picture	MorphF5_00_orig.jpg ; MorphF5_10_LOWER.jpg	25038557	0	1	8227	2	0	next	incorrect	3049
Vp008	1526	Response	2	25046647	8090	2
Vp008	1527	Picture	MorphM6_00_orig.jpg ; MorphM6_10_LOWER.jpg	25046784	0	1	17383	2	0	next	incorrect	3051
Vp008	1527	Response	2	25064086	17302	2
Vp008	1528	Picture	MorphF8_07_orig.jpg ; MorphF8_00_LOWER.jpg	25064167	0	1	14066	2	0	next	hit	3053
Vp008	1528	Response	1	25078087	13920	1
Vp008	1529	Picture	MorphM9_02_orig.jpg ; MorphM9_10_LOWER.jpg	25078233	0	1	6635	2	0	next	incorrect	3055
Vp008	1529	Response	2	25084807	6574	1
Vp008	1530	Picture	MorphM6_03_orig.jpg ; MorphM6_00_LOWER.jpg	25084868	0	1	8493	2	0	next	incorrect	3057
Vp008	1530	Response	2	25093287	8419	1
Vp008	1531	Picture	MorphM7_05_orig.jpg ; MorphM7_10_LOWER.jpg	25093361	0	1	10174	179	0	next	hit	3059
Vp008	1531	Response	1	25103527	10166	1
Vp008	1532	Picture	MorphM2_05_orig.jpg ; MorphM2_10_LOWER.jpg	25103535	0	178	8669	179	0	next	hit	3061
Vp008	1532	Response	1	25112086	8551	1
Vp008	1533	Picture	MorphF10_10_orig.jpg ; MorphF10_00_LOWER.jpg	25112204	0	1	13535	3	0	next	hit	3063
Vp008	1533	Response	1	25125606	13402	1
Vp008	1534	Picture	MorphM6_06_orig.jpg ; MorphM6_00_LOWER.jpg	25125739	0	2	12835	173	0	next	hit	3065
Vp008	1534	Response	1	25138566	12827	1
Vp008	1535	Picture	MorphM10_00_orig.jpg ; MorphM10_10_LOWER.jpg	25138574	0	171	12245	173	0	next	hit	3067
Vp008	1535	Response	1	25150726	12152	1
Vp008	1536	Picture	MorphM6_04_orig.jpg ; MorphM6_00_LOWER.jpg	25150819	0	2	9687	4	0	next	hit	3069
Vp008	1536	Response	1	25160406	9587	1
Vp008	1537	Picture	MorphM3_01_orig.jpg ; MorphM3_00_LOWER.jpg	25160506	0	2	8360	4	0	next	incorrect	3071
Vp008	1537	Response	2	25168726	8220	1
Vp008	1538	Picture	MorphM8_08_orig.jpg ; MorphM8_10_LOWER.jpg	25168866	0	2	7387	180	0	next	hit	3073
Vp008	1538	Response	1	25176246	7380	1
Vp008	1539	Picture	MorphF5_02_orig.jpg ; MorphF5_10_LOWER.jpg	25176253	0	178	7200	322	0	next	incorrect	3075
Vp008	1539	Response	2	25183446	7193	1
Vp008	1540	Picture	MorphM2_01_orig.jpg ; MorphM2_00_LOWER.jpg	25183453	0	144	33280	315	0	next	incorrect	3077
Vp008	1540	Response	2	25216725	33272	1
Vp008	1541	Picture	MorphF2_09_orig.jpg ; MorphF2_00_LOWER.jpg	25216733	0	171	14876	329	0	next	hit	3079
Vp008	1541	Response	1	25231605	14872	1
Vp008	1542	Picture	MorphM6_09_orig.jpg ; MorphM6_00_LOWER.jpg	25231609	0	158	14223	159	0	next	hit	3081
Vp008	1542	Response	1	25245685	14076	1
Vp008	1543	Picture	MorphM9_07_orig.jpg ; MorphM9_00_LOWER.jpg	25245832	0	1	24814	2	0	next	hit	3083
Vp008	1543	Response	1	25270565	24733	1
Vp008	1544	Picture	MorphM1_08_orig.jpg ; MorphM1_10_LOWER.jpg	25270646	0	1	10326	159	0	next	hit	3085
Vp008	1544	Response	1	25280965	10319	1
Vp008	1545	Picture	MorphM4_03_orig.jpg ; MorphM4_00_LOWER.jpg	25280972	0	158	22716	159	0	next	incorrect	3087
Vp008	1545	Response	2	25303605	22633	1
Vp008	1546	Picture	MorphF4_07_orig.jpg ; MorphF4_10_LOWER.jpg	25303688	0	1	7564	2	0	next	hit	3089
Vp008	1546	Response	1	25311125	7437	1
Vp008	1547	Picture	MorphF7_05_orig.jpg ; MorphF7_10_LOWER.jpg	25311252	0	1	8758	2	0	next	hit	3091
Vp008	1547	Response	1	25319924	8672	1
Vp008	1548	Picture	MorphM9_03_orig.jpg ; MorphM9_00_LOWER.jpg	25320010	0	1	11362	185	0	next	incorrect	3093
Vp008	1548	Response	2	25331364	11354	1
Vp008	1549	Picture	MorphM1_02_orig.jpg ; MorphM1_00_LOWER.jpg	25331372	0	184	13453	185	0	next	incorrect	3095
Vp008	1549	Response	2	25344724	13352	1
Vp008	1550	Picture	MorphM2_06_orig.jpg ; MorphM2_10_LOWER.jpg	25344825	0	1	13933	2	0	next	hit	3097
Vp008	1550	Response	1	25358644	13819	1
Vp008	1551	Picture	MorphF3_03_orig.jpg ; MorphF3_00_LOWER.jpg	25358758	0	1	9253	171	0	next	incorrect	3099
Vp008	1551	Response	2	25368004	9246	1
Vp008	1552	Picture	MorphM4_10_orig.jpg ; MorphM4_00_LOWER.jpg	25368011	0	170	8880	350	0	next	hit	3101
Vp008	1552	Response	1	25376884	8873	1
Vp008	1553	Picture	MorphM8_03_orig.jpg ; MorphM8_00_LOWER.jpg	25376891	0	180	17165	181	0	next	hit	3103
Vp008	1553	Response	1	25393924	17033	1
Vp008	1554	Picture	MorphM5_00_orig.jpg ; MorphM5_10_LOWER.jpg	25394056	0	1	8094	2	0	next	incorrect	3105
Vp008	1554	Response	2	25402004	7948	1
Vp008	1555	Picture	MorphF6_04_orig.jpg ; MorphF6_10_LOWER.jpg	25402150	0	1	17517	2	0	next	incorrect	3107
Vp008	1555	Response	2	25419523	17373	1
Vp008	1556	Picture	MorphF7_07_orig.jpg ; MorphF7_10_LOWER.jpg	25419667	0	1	13004	2	0	next	hit	3109
Vp008	1556	Response	1	25432563	12896	1
Vp008	1557	Picture	MorphM3_07_orig.jpg ; MorphM3_10_LOWER.jpg	25432671	0	1	10856	160	0	next	hit	3111
Vp008	1557	Response	1	25443523	10852	1
Vp008	1558	Picture	MorphF8_10_orig.jpg ; MorphF8_00_LOWER.jpg	25443527	0	159	13162	160	0	next	hit	3113
Vp008	1558	Response	1	25456563	13036	1
Vp008	1559	Picture	MorphM8_09_orig.jpg ; MorphM8_00_LOWER.jpg	25456689	0	1	8228	2	0	next	hit	3115
Vp008	1559	Response	1	25464803	8114	1
Vp008	1560	Picture	MorphF10_00_orig.jpg ; MorphF10_10_LOWER.jpg	25464917	0	1	6767	2	0	next	incorrect	3117
Vp008	1560	Response	2	25471603	6686	1
Vp008	1561	Picture	MorphM6_09_orig.jpg ; MorphM6_10_LOWER.jpg	25471684	0	1	12209	2	0	next	hit	3119
Vp008	1561	Response	1	25483763	12079	1
Vp008	1562	Picture	MorphF5_08_orig.jpg ; MorphF5_10_LOWER.jpg	25483893	0	1	8597	163	0	next	hit	3121
Vp008	1562	Response	1	25492483	8590	1
Vp008	1563	Picture	MorphM7_07_orig.jpg ; MorphM7_00_LOWER.jpg	25492490	0	162	9848	163	0	next	hit	3123
Vp008	1563	Response	1	25502243	9753	1
Vp008	1564	Picture	MorphF6_03_orig.jpg ; MorphF6_10_LOWER.jpg	25502338	0	1	28632	165	0	next	incorrect	3125
Vp008	1564	Response	2	25530962	28624	1
Vp008	1565	Picture	MorphF10_08_orig.jpg ; MorphF10_00_LOWER.jpg	25530970	0	164	7676	349	0	next	hit	3127
Vp008	1565	Response	1	25538642	7672	1
Vp008	1566	Picture	MorphM8_01_orig.jpg ; MorphM8_00_LOWER.jpg	25538646	0	185	8146	186	0	next	incorrect	3129
Vp008	1566	Response	2	25546642	7996	1
Vp008	1567	Picture	MorphM1_10_orig.jpg ; MorphM1_00_LOWER.jpg	25546792	0	1	10616	2	0	next	incorrect	3131
Vp008	1567	Response	2	25557282	10490	1
Vp008	1568	Picture	MorphM9_10_orig.jpg ; MorphM9_10_LOWER.jpg	25557408	0	1	9242	181	0	next	incorrect	3133
Vp008	1568	Response	2	25566642	9234	1
Vp008	1569	Picture	MorphF4_03_orig.jpg ; MorphF4_00_LOWER.jpg	25566650	0	180	17961	181	0	next	incorrect	3135
Vp008	1569	Response	2	25584482	17832	1
Vp008	1570	Picture	MorphM10_01_orig.jpg ; MorphM10_10_LOWER.jpg	25584611	0	1	8598	162	0	next	hit	3137
Vp008	1570	Response	1	25593202	8591	1
Vp008	1571	Picture	MorphF2_08_orig.jpg ; MorphF2_10_LOWER.jpg	25593209	0	161	8240	309	0	next	hit	3139
Vp008	1571	Response	1	25601442	8233	1
Vp008	1572	Picture	MorphF6_00_orig.jpg ; MorphF6_00_LOWER.jpg	25601449	0	148	9967	149	0	next	incorrect	3141
Vp008	1572	Response	2	25611282	9833	1
Vp008	1573	Picture	MorphM1_04_orig.jpg ; MorphM1_00_LOWER.jpg	25611416	0	1	6767	2	0	next	hit	3143
Vp008	1573	Response	1	25618082	6666	1
Vp008	1574	Picture	MorphM7_03_orig.jpg ; MorphM7_00_LOWER.jpg	25618183	0	1	7830	2	0	next	hit	3145
Vp008	1574	Response	1	25625921	7738	1
Vp008	1575	Picture	MorphM2_05_orig.jpg ; MorphM2_00_LOWER.jpg	25626013	0	1	20701	2	0	next	incorrect	3147
Vp008	1575	Response	2	25646642	20629	1
Vp008	1576	Picture	MorphF8_08_orig.jpg ; MorphF8_00_LOWER.jpg	25646714	0	1	9156	2	0	next	hit	3149
Vp008	1576	Response	1	25655761	9047	1
Vp008	1577	Picture	MorphM6_07_orig.jpg ; MorphM6_10_LOWER.jpg	25655870	0	1	9156	2	0	next	hit	3151
Vp008	1577	Response	1	25664961	9091	1
Vp008	1578	Picture	MorphM4_08_orig.jpg ; MorphM4_10_LOWER.jpg	25665026	0	1	12023	187	0	next	hit	3153
Vp008	1578	Response	1	25677041	12015	1
Vp008	1579	Picture	MorphM3_10_orig.jpg ; MorphM3_00_LOWER.jpg	25677049	0	186	15280	353	0	next	incorrect	3155
Vp008	1579	Response	2	25692321	15272	1
Vp008	1580	Picture	MorphF9_10_orig.jpg ; MorphF9_00_LOWER.jpg	25692329	0	167	11578	168	0	next	hit	3157
Vp008	1580	Response	1	25703841	11512	1
Vp008	1581	Picture	MorphM7_06_orig.jpg ; MorphM7_00_LOWER.jpg	25703907	0	1	16720	2	0	next	hit	3159
Vp008	1581	Response	1	25720561	16654	1
Vp008	1582	Picture	MorphF10_01_orig.jpg ; MorphF10_00_LOWER.jpg	25720627	0	1	8758	2	0	next	incorrect	3161
Vp008	1582	Response	2	25729280	8653	1
Vp008	1583	Picture	MorphF6_05_orig.jpg ; MorphF6_10_LOWER.jpg	25729385	0	1	10881	2	0	next	incorrect	3163
Vp008	1583	Response	2	25740160	10775	1
Vp008	1584	Picture	MorphF7_00_orig.jpg ; MorphF7_00_LOWER.jpg	25740266	0	1	18942	169	0	next	incorrect	3165
Vp008	1584	Response	2	25759200	18934	1
Vp008	1585	Picture	MorphM7_09_orig.jpg ; MorphM7_00_LOWER.jpg	25759208	0	168	6934	169	0	next	hit	3167
Vp008	1585	Response	1	25766080	6872	1
Vp008	1586	Picture	MorphM4_04_orig.jpg ; MorphM4_00_LOWER.jpg	25766142	0	1	28106	161	0	next	incorrect	3169
Vp008	1586	Response	2	25794240	28098	1
Vp008	1587	Picture	MorphF6_02_orig.jpg ; MorphF6_10_LOWER.jpg	25794248	0	160	10775	161	0	next	hit	3171
Vp008	1587	Response	1	25804960	10712	1
Vp008	1588	Picture	MorphF7_06_orig.jpg ; MorphF7_00_LOWER.jpg	25805023	0	1	40820	186	0	next	hit	3173
Vp008	1588	Response	1	25845840	40817	1
Vp008	1589	Picture	MorphM8_00_orig.jpg ; MorphM8_00_LOWER.jpg	25845843	0	185	35604	329	0	next	incorrect	3175
Vp008	1589	Response	2	25881439	35596	1
Vp008	1590	Picture	MorphF6_07_orig.jpg ; MorphF6_00_LOWER.jpg	25881447	0	144	7839	145	0	next	incorrect	3177
Vp008	1590	Response	2	25889199	7752	1
Vp008	1591	Picture	MorphM2_02_orig.jpg ; MorphM2_00_LOWER.jpg	25889286	0	1	16960	160	0	next	incorrect	3179
Vp008	1591	Response	2	25906239	16953	1
Vp008	1592	Picture	MorphM3_08_orig.jpg ; MorphM3_00_LOWER.jpg	25906246	0	159	5680	345	0	next	hit	3181
Vp008	1592	Response	1	25911919	5673	1
Vp008	1593	Picture	MorphM6_04_orig.jpg ; MorphM6_10_LOWER.jpg	25911926	0	186	6400	341	0	next	hit	3183
Vp008	1593	Response	1	25918319	6393	1
Vp008	1594	Picture	MorphF9_00_orig.jpg ; MorphF9_00_LOWER.jpg	25918326	0	155	8081	324	0	next	incorrect	3185
Vp008	1594	Response	2	25926399	8073	1
Vp008	1595	Picture	MorphF10_02_orig.jpg ; MorphF10_00_LOWER.jpg	25926407	0	169	8660	170	0	next	incorrect	3187
Vp008	1595	Response	2	25934959	8552	1
Vp008	1596	Picture	MorphM3_06_orig.jpg ; MorphM3_00_LOWER.jpg	25935067	0	1	13403	2	0	next	incorrect	3189
Vp008	1596	Response	2	25948399	13332	1
Vp008	1597	Picture	MorphM6_02_orig.jpg ; MorphM6_10_LOWER.jpg	25948470	0	1	13616	187	0	next	hit	3191
Vp008	1597	Response	1	25962078	13608	1
Vp008	1598	Picture	MorphM1_08_orig.jpg ; MorphM1_00_LOWER.jpg	25962086	0	186	7600	335	0	next	hit	3193
Vp008	1598	Response	1	25969678	7592	1
Vp008	1599	Picture	MorphF2_01_orig.jpg ; MorphF2_00_LOWER.jpg	25969686	0	149	12091	150	0	next	hit	3195
Vp008	1599	Response	1	25981678	11992	1
Vp008	1600	Picture	MorphM7_08_orig.jpg ; MorphM7_10_LOWER.jpg	25981777	0	1	8095	2	0	next	hit	3197
Vp008	1600	Response	1	25989758	7981	1
Vp008	1601	Picture	MorphM9_06_orig.jpg ; MorphM9_00_LOWER.jpg	25989872	0	1	8453	174	0	next	incorrect	3199
Vp008	1601	Response	2	25998318	8446	1
Vp008	1602	Picture	MorphM1_02_orig.jpg ; MorphM1_10_LOWER.jpg	25998325	0	173	9992	174	0	next	hit	3201
Vp008	1602	Response	1	26008238	9913	1
Vp008	1603	Picture	MorphF7_02_orig.jpg ; MorphF7_10_LOWER.jpg	26008317	0	1	8625	2	0	next	hit	3203
Vp008	1603	Response	1	26016798	8481	1
Vp008	1604	Picture	MorphF3_01_orig.jpg ; MorphF3_10_LOWER.jpg	26016942	0	1	10749	2	0	next	incorrect	3205
Vp008	1604	Response	2	26027598	10656	1
Vp008	1605	Picture	MorphF7_10_orig.jpg ; MorphF7_10_LOWER.jpg	26027691	0	1	23434	56	0	next	hit	3207
Vp008	1605	Response	1	26051118	23427	1
Vp008	1606	Picture	MorphF8_10_orig.jpg ; MorphF8_10_LOWER.jpg	26051125	0	55	16375	56	0	next	hit	3209
Vp008	1606	Response	1	26067357	16232	1
Vp008	1607	Picture	MorphF1_10_orig.jpg ; MorphF1_10_LOWER.jpg	26067500	0	1	7145	156	0	next	incorrect	3211
Vp008	1607	Response	2	26074637	7137	1
Vp008	1608	Picture	MorphF2_05_orig.jpg ; MorphF2_10_LOWER.jpg	26074645	0	155	13120	327	0	next	incorrect	3213
Vp008	1608	Response	2	26087757	13112	1
Vp008	1609	Picture	MorphF7_03_orig.jpg ; MorphF7_10_LOWER.jpg	26087765	0	172	19520	331	0	next	hit	3215
Vp008	1609	Response	1	26107277	19512	1
Vp008	1610	Picture	MorphF5_03_orig.jpg ; MorphF5_10_LOWER.jpg	26107285	0	159	15949	160	0	next	hit	3217
Vp008	1610	Response	1	26123117	15832	1
Vp008	1611	Picture	MorphF8_01_orig.jpg ; MorphF8_00_LOWER.jpg	26123234	0	1	25970	173	0	next	hit	3219
Vp008	1611	Response	1	26149197	25963	1
Vp008	1612	Picture	MorphF10_09_orig.jpg ; MorphF10_10_LOWER.jpg	26149204	0	172	23128	173	0	next	hit	3221
Vp008	1612	Response	1	26172236	23032	1
Vp008	1613	Picture	MorphM10_00_orig.jpg ; MorphM10_00_LOWER.jpg	26172332	0	1	11014	2	0	next	hit	3223
Vp008	1613	Response	1	26183276	10944	1
Vp008	1614	Picture	MorphM6_07_orig.jpg ; MorphM6_00_LOWER.jpg	26183346	0	1	19772	2	0	next	incorrect	3225
Vp008	1614	Response	2	26203036	19690	1
Vp008	1615	Picture	MorphF4_03_orig.jpg ; MorphF4_10_LOWER.jpg	26203118	0	1	7125	176	0	next	incorrect	3227
Vp008	1615	Response	2	26210235	7117	2
Vp008	1616	Picture	MorphM6_05_orig.jpg ; MorphM6_10_LOWER.jpg	26210243	0	175	6941	176	0	next	hit	3229
Vp008	1616	Response	1	26217116	6873	1
Vp008	1617	Picture	MorphF9_08_orig.jpg ; MorphF9_00_LOWER.jpg	26217184	0	1	9156	2	0	next	hit	3231
Vp008	1617	Response	1	26226236	9052	1
Vp008	1618	Picture	MorphF3_03_orig.jpg ; MorphF3_10_LOWER.jpg	26226340	0	1	6464	173	0	next	incorrect	3233
Vp008	1618	Response	2	26232796	6456	1
Vp008	1619	Picture	MorphM8_07_orig.jpg ; MorphM8_10_LOWER.jpg	26232804	0	172	13684	328	0	next	hit	3235
Vp008	1619	Response	1	26246476	13672	1
Vp008	1620	Picture	MorphM1_07_orig.jpg ; MorphM1_10_LOWER.jpg	26246488	0	156	11700	157	0	next	incorrect	3237
Vp008	1620	Response	2	26258076	11588	1
Vp008	1621	Picture	MorphM6_08_orig.jpg ; MorphM6_00_LOWER.jpg	26258188	0	1	7564	2	0	next	incorrect	3239
Vp008	1621	Response	2	26265675	7487	1
Vp008	1622	Picture	MorphM9_02_orig.jpg ; MorphM9_00_LOWER.jpg	26265752	0	1	6767	2	0	next	incorrect	3241
Vp008	1622	Response	2	26272395	6643	1
Vp008	1623	Picture	MorphF5_01_orig.jpg ; MorphF5_10_LOWER.jpg	26272519	0	1	8493	2	0	next	incorrect	3243
Vp008	1623	Response	2	26280875	8356	1
Vp008	1624	Picture	MorphF1_04_orig.jpg ; MorphF1_10_LOWER.jpg	26281012	0	1	9289	2	0	next	incorrect	3245
Vp008	1624	Response	2	26290155	9143	1
Vp008	1625	Picture	MorphM9_06_orig.jpg ; MorphM9_10_LOWER.jpg	26290301	0	1	32777	2	0	next	incorrect	3247
Vp008	1625	Response	2	26322955	32654	1
Vp008	1626	Picture	MorphF6_09_orig.jpg ; MorphF6_10_LOWER.jpg	26323078	0	1	6204	167	0	next	hit	3249
Vp008	1626	Response	1	26329275	6197	1
Vp008	1627	Picture	MorphF1_01_orig.jpg ; MorphF1_00_LOWER.jpg	26329282	0	166	6933	167	0	next	incorrect	3251
Vp008	1627	Response	2	26336075	6793	1
Vp008	1628	Picture	MorphM5_08_orig.jpg ; MorphM5_00_LOWER.jpg	26336215	0	1	8758	2	0	next	hit	3253
Vp008	1628	Response	1	26344875	8660	1
Vp008	1629	Picture	MorphF4_10_orig.jpg ; MorphF4_10_LOWER.jpg	26344973	0	1	8069	160	0	next	hit	3255
Vp008	1629	Response	1	26353035	8062	1
Vp008	1630	Picture	MorphF3_06_orig.jpg ; MorphF3_00_LOWER.jpg	26353042	0	159	13120	335	0	next	hit	3257
Vp008	1630	Response	1	26366154	13112	1
Vp008	1631	Picture	MorphF10_05_orig.jpg ; MorphF10_00_LOWER.jpg	26366162	0	176	15436	177	0	next	incorrect	3259
Vp008	1631	Response	2	26381514	15352	1
Vp008	1632	Picture	MorphF4_02_orig.jpg ; MorphF4_00_LOWER.jpg	26381598	0	1	12341	2	0	next	incorrect	3261
Vp008	1632	Response	2	26393834	12236	1
Vp008	1633	Picture	MorphM3_09_orig.jpg ; MorphM3_10_LOWER.jpg	26393939	0	1	8625	2	0	next	hit	3263
Vp008	1633	Response	1	26402474	8535	1
Vp008	1634	Picture	MorphM5_08_orig.jpg ; MorphM5_10_LOWER.jpg	26402564	0	1	12208	2	0	next	incorrect	3265
Vp008	1634	Response	2	26414634	12070	1
Vp008	1635	Picture	MorphM3_08_orig.jpg ; MorphM3_10_LOWER.jpg	26414772	0	1	22294	2	0	next	hit	3267
Vp008	1635	Response	1	26436954	22182	1
Vp008	1636	Picture	MorphM8_07_orig.jpg ; MorphM8_00_LOWER.jpg	26437066	0	1	12739	2	0	next	hit	3269
Vp008	1636	Response	1	26449674	12608	1
Vp008	1637	Picture	MorphF5_10_orig.jpg ; MorphF5_00_LOWER.jpg	26449805	0	1	7696	2	0	next	hit	3271
Vp008	1637	Response	1	26457434	7629	1
Vp008	1638	Picture	MorphM10_09_orig.jpg ; MorphM10_10_LOWER.jpg	26457501	0	1	7962	2	0	next	hit	3273
Vp008	1638	Response	1	26465354	7853	1
Vp008	1639	Picture	MorphM3_02_orig.jpg ; MorphM3_00_LOWER.jpg	26465463	0	1	9422	2	0	next	incorrect	3275
Vp008	1639	Response	2	26474794	9331	1
Vp008	1640	Picture	MorphF10_03_orig.jpg ; MorphF10_10_LOWER.jpg	26474885	0	1	8476	151	0	next	incorrect	3277
Vp008	1640	Response	2	26483353	8468	1
Vp008	1641	Picture	MorphF1_04_orig.jpg ; MorphF1_00_LOWER.jpg	26483361	0	150	9969	151	0	next	incorrect	3279
Vp008	1641	Response	2	26493193	9832	1
Vp008	1642	Picture	MorphM5_09_orig.jpg ; MorphM5_10_LOWER.jpg	26493330	0	1	9819	2	0	next	hit	3281
Vp008	1642	Response	1	26503033	9703	1
Vp008	1643	Picture	MorphM3_09_orig.jpg ; MorphM3_00_LOWER.jpg	26503149	0	1	22771	188	0	next	hit	3283
Vp008	1643	Response	1	26525913	22764	1
Vp008	1644	Picture	MorphM9_07_orig.jpg ; MorphM9_10_LOWER.jpg	26525920	0	187	10537	188	0	next	hit	3285
Vp008	1644	Response	1	26536393	10473	1
Vp008	1645	Picture	MorphM1_05_orig.jpg ; MorphM1_00_LOWER.jpg	26536457	0	1	14984	145	0	next	incorrect	3287
Vp008	1645	Response	2	26551433	14976	1
Vp008	1646	Picture	MorphF8_02_orig.jpg ; MorphF8_00_LOWER.jpg	26551441	0	144	15006	145	0	next	incorrect	3289
Vp008	1646	Response	2	26566313	14872	1
Vp008	1647	Picture	MorphF9_07_orig.jpg ; MorphF9_00_LOWER.jpg	26566447	0	1	18047	2	0	next	hit	3291
Vp008	1647	Response	1	26584392	17945	1
Vp008	1648	Picture	MorphF1_08_orig.jpg ; MorphF1_10_LOWER.jpg	26584494	0	1	9819	2	0	next	hit	3293
Vp008	1648	Response	1	26594232	9738	1
Vp008	1649	Picture	MorphM9_10_orig.jpg ; MorphM9_00_LOWER.jpg	26594313	0	1	10727	157	0	next	incorrect	3295
Vp008	1649	Response	2	26605032	10719	1
Vp008	1650	Picture	MorphF4_04_orig.jpg ; MorphF4_00_LOWER.jpg	26605040	0	156	9576	157	0	next	incorrect	3297
Vp008	1650	Response	2	26614552	9512	1
Vp008	1651	Picture	MorphF6_04_orig.jpg ; MorphF6_00_LOWER.jpg	26614616	0	1	200242	2	0	next	incorrect	3299
Vp008	1651	Response	2	26814790	200174	1
Vp008	1652	Picture	MorphM2_08_orig.jpg ; MorphM2_00_LOWER.jpg	26814858	0	1	10881	2	0	next	hit	3301
Vp008	1652	Response	1	26825590	10732	1
Vp008	1653	Picture	MorphF1_00_orig.jpg ; MorphF1_00_LOWER.jpg	26825739	0	1	12872	2	0	next	incorrect	3303
Vp008	1653	Response	2	26838470	12731	1
Vp008	1654	Picture	MorphF2_04_orig.jpg ; MorphF2_00_LOWER.jpg	26838611	0	1	13933	2	0	next	incorrect	3305
Vp008	1654	Response	2	26852470	13859	1
Vp008	1655	Picture	MorphF5_10_orig.jpg ; MorphF5_10_LOWER.jpg	26852544	0	1	10733	151	0	next	hit	3307
Vp008	1655	Response	1	26863270	10726	1
Vp008	1656	Picture	MorphM2_08_orig.jpg ; MorphM2_10_LOWER.jpg	26863277	0	150	10765	151	0	next	hit	3309
Vp008	1656	Response	1	26873910	10633	1
Vp008	1657	Picture	MorphM9_03_orig.jpg ; MorphM9_10_LOWER.jpg	26874042	0	1	10217	2	0	next	incorrect	3311
Vp008	1657	Response	2	26884150	10108	1
Vp008	1658	Picture	MorphF10_00_orig.jpg ; MorphF10_00_LOWER.jpg	26884259	0	1	41668	2	0	next	incorrect	3313
Vp008	1658	Response	2	26925829	41570	1
Vp008	1659	Picture	MorphM5_01_orig.jpg ; MorphM5_10_LOWER.jpg	26925927	0	1	11412	2	0	next	incorrect	3315
Vp008	1659	Response	2	26937269	11342	1
Vp008	1660	Picture	MorphM8_05_orig.jpg ; MorphM8_10_LOWER.jpg	26937339	0	1	11014	2	0	next	hit	3317
Vp008	1660	Response	1	26948229	10890	1
Vp008	1661	Picture	MorphF10_02_orig.jpg ; MorphF10_10_LOWER.jpg	26948353	0	1	20303	2	0	next	incorrect	3319
Vp008	1661	Response	2	26968549	20196	1
Vp008	1662	Picture	MorphF4_02_orig.jpg ; MorphF4_10_LOWER.jpg	26968656	0	1	9952	2	0	next	incorrect	3321
Vp008	1662	Response	2	26978469	9813	1
Vp008	1663	Picture	MorphF2_10_orig.jpg ; MorphF2_00_LOWER.jpg	26978608	0	1	9952	2	0	next	hit	3323
Vp008	1663	Response	1	26988469	9861	1
Vp008	1664	Picture	MorphM5_04_orig.jpg ; MorphM5_00_LOWER.jpg	26988560	0	1	12956	183	0	next	incorrect	3325
Vp008	1664	Response	2	27001509	12949	1
Vp008	1665	Picture	MorphM9_04_orig.jpg ; MorphM9_00_LOWER.jpg	27001516	0	182	12257	183	0	next	incorrect	3327
Vp008	1665	Response	2	27013668	12152	1
Vp008	1666	Picture	MorphF10_05_orig.jpg ; MorphF10_10_LOWER.jpg	27013773	0	1	12474	2	0	next	hit	3329
Vp008	1666	Response	1	27026148	12375	1
Vp008	1667	Picture	MorphF7_01_orig.jpg ; MorphF7_10_LOWER.jpg	27026247	0	1	10616	2	0	next	hit	3331
Vp008	1667	Response	1	27036788	10541	1
Vp008	1668	Picture	MorphM5_02_orig.jpg ; MorphM5_10_LOWER.jpg	27036863	0	1	10085	2	0	next	incorrect	3333
Vp008	1668	Response	2	27046868	10005	1
Vp008	1669	Picture	MorphM2_04_orig.jpg ; MorphM2_00_LOWER.jpg	27046948	0	1	20170	2	0	next	incorrect	3335
Vp008	1669	Response	2	27067028	20080	1
Vp008	1670	Picture	MorphF5_07_orig.jpg ; MorphF5_10_LOWER.jpg	27067118	0	1	11545	2	0	next	incorrect	3337
Vp008	1670	Response	2	27078548	11430	1
Vp008	1671	Picture	MorphF4_10_orig.jpg ; MorphF4_00_LOWER.jpg	27078663	0	1	45648	2	0	next	hit	3339
Vp008	1671	Response	1	27124227	45564	1
Vp008	1672	Picture	MorphM7_00_orig.jpg ; MorphM7_00_LOWER.jpg	27124311	0	1	9524	165	0	next	incorrect	3341
Vp008	1672	Response	2	27133827	9516	1
Vp008	1673	Picture	MorphF8_09_orig.jpg ; MorphF8_00_LOWER.jpg	27133835	0	164	14627	165	0	next	incorrect	3343
Vp008	1673	Response	2	27148386	14551	2
Vp008	1674	Picture	MorphF4_08_orig.jpg ; MorphF4_10_LOWER.jpg	27148462	0	1	13801	2	0	next	hit	3345
Vp008	1674	Response	1	27162147	13685	1
Vp008	1675	Picture	MorphM10_04_orig.jpg ; MorphM10_00_LOWER.jpg	27162263	0	1	37686	2	0	next	incorrect	3347
Vp008	1675	Response	2	27199827	37564	1
Vp008	1676	Picture	MorphM1_10_orig.jpg ; MorphM1_10_LOWER.jpg	27199949	0	1	22426	2	0	next	incorrect	3349
Vp008	1676	Response	2	27222306	22357	1
Vp008	1677	Picture	MorphF1_00_orig.jpg ; MorphF1_10_LOWER.jpg	27222375	0	1	8758	2	0	next	incorrect	3351
Vp008	1677	Response	2	27231026	8651	1
Vp008	1678	Picture	MorphF8_09_orig.jpg ; MorphF8_10_LOWER.jpg	27231133	0	1	9261	163	0	next	hit	3353
Vp008	1678	Response	1	27240386	9253	1
Vp008	1679	Picture	MorphM10_05_orig.jpg ; MorphM10_00_LOWER.jpg	27240394	0	162	11175	163	0	next	hit	3355
Vp008	1679	Response	1	27251426	11032	1
Vp008	1680	Picture	MorphM7_10_orig.jpg ; MorphM7_00_LOWER.jpg	27251569	0	1	11385	161	0	next	hit	3357
Vp008	1680	Response	1	27262946	11377	1
Vp008	1681	Picture	MorphF2_01_orig.jpg ; MorphF2_10_LOWER.jpg	27262954	0	160	10908	161	0	next	incorrect	3359
Vp008	1681	Response	2	27273746	10792	1
Vp008	1682	Picture	MorphF10_10_orig.jpg ; MorphF10_10_LOWER.jpg	27273862	0	1	13888	180	0	next	hit	3361
Vp008	1682	Response	1	27287746	13884	1
Vp008	1683	Picture	MorphM8_09_orig.jpg ; MorphM8_10_LOWER.jpg	27287750	0	179	10084	359	0	next	hit	3363
Vp008	1683	Response	1	27297826	10076	1
Vp008	1684	Picture	MorphM9_00_orig.jpg ; MorphM9_00_LOWER.jpg	27297834	0	180	9733	181	0	next	incorrect	3365
Vp008	1684	Response	2	27307426	9592	1
Vp008	1685	Picture	MorphF9_05_orig.jpg ; MorphF9_10_LOWER.jpg	27307567	0	1	13005	2	0	next	incorrect	3367
Vp008	1685	Response	2	27320465	12898	1
Vp008	1686	Picture	MorphF2_06_orig.jpg ; MorphF2_00_LOWER.jpg	27320572	0	1	28928	2	0	next	incorrect	3369
Vp008	1686	Response	2	27349425	28853	1
Vp008	1687	Picture	MorphM4_02_orig.jpg ; MorphM4_00_LOWER.jpg	27349500	0	1	52549	2	0	next	incorrect	3371
Vp008	1687	Response	2	27401985	52485	1
Vp008	1688	Picture	MorphF7_09_orig.jpg ; MorphF7_10_LOWER.jpg	27402049	0	1	18445	2	0	next	incorrect	3373
Vp008	1688	Response	2	27420385	18336	1
Vp008	1689	Picture	MorphM10_03_orig.jpg ; MorphM10_10_LOWER.jpg	27420494	0	1	14729	2	0	next	hit	3375
Vp008	1689	Response	1	27435104	14610	1
Vp008	1690	Picture	MorphF6_02_orig.jpg ; MorphF6_00_LOWER.jpg	27435223	0	1	8891	2	0	next	incorrect	3377
Vp008	1690	Response	2	27443984	8761	1
Vp008	1691	Picture	MorphM8_02_orig.jpg ; MorphM8_10_LOWER.jpg	27444114	0	1	18976	2	0	next	hit	3379
Vp008	1691	Response	1	27462944	18830	1
Vp008	1692	Picture	MorphM4_00_orig.jpg ; MorphM4_00_LOWER.jpg	27463090	0	1	6635	2	0	next	incorrect	3381
Vp008	1692	Response	2	27469664	6574	1
Vp008	1693	Picture	MorphF2_09_orig.jpg ; MorphF2_10_LOWER.jpg	27469725	0	1	10483	2	0	next	incorrect	3383
Vp008	1693	Response	2	27480064	10339	1
Vp008	1694	Picture	MorphF3_10_orig.jpg ; MorphF3_00_LOWER.jpg	27480208	0	1	39279	2	0	next	hit	3385
Vp008	1694	Response	1	27519424	39216	1
Vp008	1695	Picture	MorphM8_06_orig.jpg ; MorphM8_00_LOWER.jpg	27519487	0	1	8744	149	0	next	hit	3387
Vp008	1695	Response	1	27528223	8736	1
Vp008	1696	Picture	MorphF2_03_orig.jpg ; MorphF2_10_LOWER.jpg	27528231	0	148	19521	149	0	next	incorrect	3389
Vp008	1696	Response	2	27547663	19432	1
Vp008	1697	Picture	MorphF6_10_orig.jpg ; MorphF6_10_LOWER.jpg	27547752	0	1	7829	2	0	next	hit	3391
Vp008	1697	Response	1	27555503	7751	1
Vp008	1698	Picture	MorphF9_09_orig.jpg ; MorphF9_10_LOWER.jpg	27555581	0	1	7033	2	0	next	hit	3393
Vp008	1698	Response	1	27562543	6962	1
Vp008	1699	Picture	MorphF6_09_orig.jpg ; MorphF6_00_LOWER.jpg	27562614	0	1	9137	154	0	next	hit	3395
Vp008	1699	Response	1	27571743	9129	1
Vp008	1700	Picture	MorphF4_06_orig.jpg ; MorphF4_00_LOWER.jpg	27571751	0	153	8879	318	0	next	incorrect	3397
Vp008	1700	Response	2	27580623	8872	1
Vp008	1701	Picture	MorphF10_07_orig.jpg ; MorphF10_00_LOWER.jpg	27580630	0	165	9850	167	0	next	incorrect	3399
Vp008	1701	Response	2	27590383	9753	1
Vp008	1702	Picture	MorphF9_04_orig.jpg ; MorphF9_10_LOWER.jpg	27590480	0	2	9510	180	0	next	incorrect	3401
Vp008	1702	Response	2	27599983	9503	1
Vp008	1703	Picture	MorphF3_04_orig.jpg ; MorphF3_10_LOWER.jpg	27599990	0	178	12386	179	0	next	incorrect	3403
Vp008	1703	Response	2	27612303	12313	1
Vp008	1704	Picture	MorphM6_05_orig.jpg ; MorphM6_00_LOWER.jpg	27612376	0	1	14414	185	0	next	incorrect	3405
Vp008	1704	Response	2	27626783	14407	1
Vp008	1705	Picture	MorphM7_10_orig.jpg ; MorphM7_10_LOWER.jpg	27626790	0	184	10240	345	0	next	hit	3407
Vp008	1705	Response	1	27637022	10232	1
Vp008	1706	Picture	MorphM8_05_orig.jpg ; MorphM8_00_LOWER.jpg	27637030	0	161	29752	162	0	next	hit	3409
Vp008	1706	Response	1	27666702	29672	1
Vp008	1707	Picture	MorphM4_10_orig.jpg ; MorphM4_10_LOWER.jpg	27666782	0	1	10327	158	0	next	hit	3411
Vp008	1707	Response	1	27677101	10319	2
Vp008	1708	Picture	MorphM1_09_orig.jpg ; MorphM1_10_LOWER.jpg	27677109	0	157	13824	158	0	next	hit	3413
Vp008	1708	Response	1	27690862	13753	1
Vp008	1709	Picture	MorphF7_02_orig.jpg ; MorphF7_00_LOWER.jpg	27690933	0	1	18016	166	0	next	incorrect	3415
Vp008	1709	Response	2	27708942	18009	1
Vp008	1710	Picture	MorphM2_07_orig.jpg ; MorphM2_10_LOWER.jpg	27708949	0	165	13699	166	0	next	hit	3417
Vp008	1710	Response	1	27722542	13593	1
Vp008	1711	Picture	MorphF6_01_orig.jpg ; MorphF6_00_LOWER.jpg	27722648	0	1	11147	2	0	next	incorrect	3419
Vp008	1711	Response	2	27733662	11014	1
Vp008	1712	Picture	MorphM4_05_orig.jpg ; MorphM4_00_LOWER.jpg	27733795	0	1	34634	2	0	next	incorrect	3421
Vp008	1712	Response	2	27768301	34506	1
Vp008	1713	Picture	MorphM9_05_orig.jpg ; MorphM9_00_LOWER.jpg	27768429	0	1	9554	2	0	next	incorrect	3423
Vp008	1713	Response	2	27777901	9472	1
Vp008	1714	Picture	MorphM8_01_orig.jpg ; MorphM8_10_LOWER.jpg	27777983	0	1	24417	2	0	next	incorrect	3425
Vp008	1714	Response	2	27802301	24318	1
Vp008	1715	Picture	MorphF5_08_orig.jpg ; MorphF5_00_LOWER.jpg	27802400	0	1	13108	164	0	next	hit	3427
Vp008	1715	Response	1	27815501	13101	1
Vp008	1716	Picture	MorphF9_02_orig.jpg ; MorphF9_00_LOWER.jpg	27815508	0	163	16320	328	0	next	incorrect	3429
Vp008	1716	Response	2	27831821	16313	1
Vp008	1717	Picture	MorphF5_05_orig.jpg ; MorphF5_10_LOWER.jpg	27831828	0	165	10080	335	0	next	hit	3431
Vp008	1717	Response	1	27841901	10073	1
Vp008	1718	Picture	MorphM7_04_orig.jpg ; MorphM7_10_LOWER.jpg	27841908	0	170	10121	171	0	next	hit	3433
Vp008	1718	Response	1	27851900	9992	1
Vp008	1719	Picture	MorphM9_09_orig.jpg ; MorphM9_00_LOWER.jpg	27852029	0	1	10616	2	0	next	hit	3435
Vp008	1719	Response	1	27862540	10511	1
Vp008	1720	Picture	MorphF2_10_orig.jpg ; MorphF2_10_LOWER.jpg	27862645	0	1	15903	156	0	next	incorrect	3437
Vp008	1720	Response	2	27878540	15895	1
Vp008	1721	Picture	MorphM10_08_orig.jpg ; MorphM10_00_LOWER.jpg	27878548	0	155	12096	156	0	next	hit	3439
Vp008	1721	Response	1	27890540	11992	1
Vp008	1722	Picture	MorphF8_04_orig.jpg ; MorphF8_00_LOWER.jpg	27890644	0	1	10484	2	0	next	hit	3441
Vp008	1722	Response	1	27901020	10376	1
Vp008	1723	Picture	MorphF5_03_orig.jpg ; MorphF5_00_LOWER.jpg	27901128	0	1	14994	2	0	next	incorrect	3443
Vp008	1723	Response	2	27916060	14932	1
Vp008	1724	Picture	MorphF9_02_orig.jpg ; MorphF9_10_LOWER.jpg	27916122	0	1	32777	2	0	next	hit	3445
Vp008	1724	Response	1	27948780	32658	1
Vp008	1725	Picture	MorphM7_05_orig.jpg ; MorphM7_00_LOWER.jpg	27948899	0	1	9808	146	0	next	hit	3447
Vp008	1725	Response	1	27958699	9800	1
Vp008	1726	Picture	MorphM9_09_orig.jpg ; MorphM9_10_LOWER.jpg	27958707	0	145	11280	290	0	next	hit	3449
Vp008	1726	Response	1	27969979	11272	1
Vp008	1727	Picture	MorphF8_01_orig.jpg ; MorphF8_10_LOWER.jpg	27969987	0	145	10627	146	0	next	incorrect	3451
Vp008	1727	Response	2	27980539	10552	1
Vp008	1728	Picture	MorphM3_00_orig.jpg ; MorphM3_10_LOWER.jpg	27980614	0	1	9533	156	0	next	incorrect	3453
Vp008	1728	Response	2	27990139	9525	1
Vp008	1729	Picture	MorphF2_03_orig.jpg ; MorphF2_00_LOWER.jpg	27990147	0	155	18201	156	0	next	incorrect	3455
Vp008	1729	Response	2	28008219	18072	1
Vp008	1730	Picture	MorphF5_06_orig.jpg ; MorphF5_00_LOWER.jpg	28008348	0	1	80415	2	0	next	hit	3457
Vp008	1730	Response	1	28088618	80270	1
Vp008	1731	Picture	MorphM7_02_orig.jpg ; MorphM7_10_LOWER.jpg	28088763	0	1	42596	2	0	next	incorrect	3459
Vp008	1731	Response	2	28131258	42495	1
Vp008	1732	Picture	MorphM8_10_orig.jpg ; MorphM8_00_LOWER.jpg	28131359	0	1	14332	2	0	next	hit	3461
Vp008	1732	Response	1	28145578	14219	1
Vp008	1733	Picture	MorphM9_01_orig.jpg ; MorphM9_00_LOWER.jpg	28145691	0	1	8854	171	0	next	incorrect	3463
Vp008	1733	Response	2	28154538	8847	1
Vp008	1734	Picture	MorphF4_01_orig.jpg ; MorphF4_10_LOWER.jpg	28154545	0	170	10480	343	0	next	incorrect	3465
Vp008	1734	Response	2	28165017	10472	1
Vp008	1735	Picture	MorphM5_06_orig.jpg ; MorphM5_10_LOWER.jpg	28165025	0	173	38880	347	0	next	incorrect	3467
Vp008	1735	Response	2	28203897	38872	1
Vp008	1736	Picture	MorphF4_06_orig.jpg ; MorphF4_10_LOWER.jpg	28203905	0	174	32950	175	0	next	incorrect	3469
Vp008	1736	Response	2	28236777	32872	1
Vp008	1737	Picture	MorphF7_04_orig.jpg ; MorphF7_10_LOWER.jpg	28236855	0	1	18805	173	0	next	hit	3471
Vp008	1737	Response	1	28255657	18802	1
Vp008	1738	Picture	MorphF10_08_orig.jpg ; MorphF10_10_LOWER.jpg	28255660	0	172	14484	324	0	next	hit	3473
Vp008	1738	Response	1	28270136	14476	1
Vp008	1739	Picture	MorphF4_05_orig.jpg ; MorphF4_00_LOWER.jpg	28270144	0	152	13553	153	0	next	hit	3475
Vp008	1739	Response	1	28283576	13432	1
Vp008	1740	Picture	MorphF10_04_orig.jpg ; MorphF10_00_LOWER.jpg	28283697	0	1	145040	2	0	next	hit	3477
Vp008	1740	Response	1	28428615	144918	1
Vp008	1741	Picture	MorphF9_06_orig.jpg ; MorphF9_10_LOWER.jpg	28428737	0	1	15525	2	0	next	hit	3479
Vp008	1741	Response	1	28444135	15398	1
Vp008	1742	Picture	MorphF8_02_orig.jpg ; MorphF8_10_LOWER.jpg	28444262	0	1	9024	2	0	next	incorrect	3481
Vp008	1742	Response	2	28453175	8913	1
Vp008	1743	Picture	MorphM5_03_orig.jpg ; MorphM5_00_LOWER.jpg	28453286	0	1	21497	2	0	next	incorrect	3483
Vp008	1743	Response	2	28474695	21409	1
Vp008	1744	Picture	MorphM4_08_orig.jpg ; MorphM4_00_LOWER.jpg	28474783	0	1	18799	179	0	next	hit	3485
Vp008	1744	Response	1	28493574	18791	1
Vp008	1745	Picture	MorphM1_04_orig.jpg ; MorphM1_10_LOWER.jpg	28493582	0	178	19418	179	0	next	incorrect	3487
Vp008	1745	Response	2	28512934	19352	1
Vp008	1746	Picture	MorphF7_04_orig.jpg ; MorphF7_00_LOWER.jpg	28513000	0	1	23090	2	0	next	incorrect	3489
Vp008	1746	Response	2	28535974	22974	1
Vp008	1747	Picture	MorphM1_00_orig.jpg ; MorphM1_00_LOWER.jpg	28536090	0	1	8051	178	0	next	incorrect	3491
Vp008	1747	Response	2	28544134	8044	1
Vp008	1748	Picture	MorphF1_10_orig.jpg ; MorphF1_00_LOWER.jpg	28544141	0	177	11680	351	0	next	incorrect	3493
Vp008	1748	Response	2	28555814	11673	1
Vp008	1749	Picture	MorphM5_01_orig.jpg ; MorphM5_00_LOWER.jpg	28555821	0	174	30296	175	0	next	incorrect	3495
Vp008	1749	Response	2	28585974	30153	1
Vp008	1750	Picture	MorphF1_09_orig.jpg ; MorphF1_00_LOWER.jpg	28586117	0	1	20435	3	0	next	incorrect	3497
Vp008	1750	Response	2	28606453	20336	1
Vp008	1751	Picture	MorphM5_02_orig.jpg ; MorphM5_00_LOWER.jpg	28606552	0	2	8626	3	0	next	incorrect	3499
Vp008	1751	Response	2	28615093	8541	1
Vp008	1752	Picture	MorphF7_03_orig.jpg ; MorphF7_00_LOWER.jpg	28615178	0	1	8722	171	0	next	incorrect	3501
Vp008	1752	Response	2	28623893	8715	1
Vp008	1753	Picture	MorphM9_08_orig.jpg ; MorphM9_00_LOWER.jpg	28623900	0	170	8080	354	0	next	incorrect	3503
Vp008	1753	Response	2	28631973	8073	1
Vp008	1754	Picture	MorphM6_06_orig.jpg ; MorphM6_10_LOWER.jpg	28631980	0	184	7216	185	0	next	hit	3505
Vp008	1754	Response	1	28639093	7113	1
Vp008	1755	Picture	MorphF6_00_orig.jpg ; MorphF6_10_LOWER.jpg	28639196	0	1	8065	165	0	next	incorrect	3507
Vp008	1755	Response	2	28647253	8057	1
Vp008	1756	Picture	MorphM10_06_orig.jpg ; MorphM10_00_LOWER.jpg	28647261	0	164	8124	166	0	next	hit	3509
Vp008	1756	Response	1	28655253	7992	1
Vp008	1757	Picture	MorphM4_01_orig.jpg ; MorphM4_10_LOWER.jpg	28655385	0	2	10351	3	0	next	incorrect	3511
Vp008	1757	Response	2	28665653	10268	1
Vp008	1758	Picture	MorphM6_03_orig.jpg ; MorphM6_10_LOWER.jpg	28665736	0	1	13004	2	0	next	incorrect	3513
Vp008	1758	Response	2	28678613	12877	1
Vp008	1759	Picture	MorphF6_08_orig.jpg ; MorphF6_10_LOWER.jpg	28678740	0	1	7166	2	0	next	hit	3515
Vp008	1759	Response	1	28685812	7072	1
Vp008	1760	Picture	MorphM8_00_orig.jpg ; MorphM8_10_LOWER.jpg	28685906	0	1	8360	2	0	next	hit	3517
Vp008	1760	Response	1	28694132	8226	1
Vp008	1761	Picture	MorphM7_07_orig.jpg ; MorphM7_10_LOWER.jpg	28694266	0	1	9156	2	0	next	hit	3519
Vp008	1761	Response	1	28703333	9067	1
Vp008	1762	Picture	MorphM3_10_orig.jpg ; MorphM3_10_LOWER.jpg	28703422	0	1	13934	2	0	next	hit	3521
Vp008	1762	Response	1	28717252	13830	1
Vp008	1763	Picture	MorphM8_02_orig.jpg ; MorphM8_00_LOWER.jpg	28717356	0	1	19772	2	0	next	hit	3523
Vp008	1763	Response	1	28737012	19656	1
Vp008	1764	Picture	MorphF7_06_orig.jpg ; MorphF7_10_LOWER.jpg	28737128	0	1	14198	3	0	next	hit	3525
Vp008	1764	Response	1	28746212	9084	1
Vp008	1765	Picture	end_ins	28751326	5000	2	2275627	3	5000	next	other	0
Vp008	1765	Response	3	31020600	2274274	1
