# Supplementary material for: Categorical Perception of Fear and Anger Expressions in Whole, Masked and Composite Faces
Source: PLoS One. 2015 Aug 11;10(8):e0134790. doi: 10.1371/journal.pone.0134790 (PMC4532458; doi:10.1371/journal.pone.0134790)
Supplement: S1 Dataset — (ZIP) [file pone.0134790.s001.zip › Exp2/Vp007-Vp007_UpDown_Identification.log]

Scenario - 
Logfile written - 08/20/2014 15:53:27

Subject	Trial	Event Type	Code	Time	TTime	Uncertainty	Duration	Uncertainty	ReqTime	ReqDur	Stim Type	Pair Index

Vp007	1	Picture	instruction	-9867	0	1	225587	2	0	next	other	0
Vp007	1	Response	1	215692	225559	1
Vp007	2	Response	1	319932	104212	1
Vp007	3	Picture	MorphF4_06_orig.jpg ; MorphF4_00_LOWER.jpg	319941	0	214	60560	379	0	next	incorrect	5
Vp007	3	Response	2	380491	60550	1
Vp007	4	Picture	MorphM1_04_orig.jpg ; MorphM1_10_LOWER.jpg	380501	0	165	476288	166	0	next	incorrect	7
Vp007	4	Response	2	856648	476147	1
Vp007	5	Picture	MorphF10_00_orig.jpg ; MorphF10_10_LOWER.jpg	856789	0	1	13629	173	0	next	hit	9
Vp007	5	Response	1	870408	13619	1
Vp007	6	Picture	MorphF8_04_orig.jpg ; MorphF8_00_LOWER.jpg	870418	0	172	11440	316	0	next	incorrect	11
Vp007	6	Response	2	881848	11430	1
Vp007	7	Picture	MorphF6_10_orig.jpg ; MorphF6_10_LOWER.jpg	881858	0	144	23100	145	0	next	hit	13
Vp007	7	Response	1	904808	22950	1
Vp007	8	Picture	MorphF7_07_orig.jpg ; MorphF7_10_LOWER.jpg	904958	0	1	10820	196	0	next	hit	15
Vp007	8	Response	1	915768	10810	1
Vp007	9	Picture	MorphM9_05_orig.jpg ; MorphM9_10_LOWER.jpg	915778	0	195	11840	361	0	next	incorrect	17
Vp007	9	Response	2	927608	11830	1
Vp007	10	Picture	MorphM7_10_orig.jpg ; MorphM7_00_LOWER.jpg	927618	0	166	15519	338	0	next	incorrect	19
Vp007	10	Response	2	943128	15510	1
Vp007	11	Picture	MorphM1_05_orig.jpg ; MorphM1_10_LOWER.jpg	943137	0	172	7072	173	0	next	incorrect	21
Vp007	11	Response	2	950088	6951	1
Vp007	12	Picture	MorphF4_00_orig.jpg ; MorphF4_10_LOWER.jpg	950209	0	1	19965	207	0	next	incorrect	23
Vp007	12	Response	2	970168	19959	1
Vp007	13	Picture	MorphM3_03_orig.jpg ; MorphM3_00_LOWER.jpg	970174	0	206	7843	398	0	next	incorrect	25
Vp007	13	Response	2	978008	7834	1
Vp007	14	Picture	MorphM1_06_orig.jpg ; MorphM1_10_LOWER.jpg	978017	0	192	13521	398	0	next	incorrect	27
Vp007	14	Response	2	991528	13511	1
Vp007	15	Picture	MorphM8_04_orig.jpg ; MorphM8_10_LOWER.jpg	991538	0	206	19712	207	0	next	hit	29
Vp007	15	Response	1	1011128	19590	1
Vp007	16	Picture	MorphF8_06_orig.jpg ; MorphF8_10_LOWER.jpg	1011250	0	1	10206	147	0	next	hit	31
Vp007	16	Response	1	1021448	10198	1
Vp007	17	Picture	MorphM1_05_orig.jpg ; MorphM1_00_LOWER.jpg	1021456	0	146	12162	338	0	next	incorrect	33
Vp007	17	Response	2	1033607	12151	1
Vp007	18	Picture	MorphM3_10_orig.jpg ; MorphM3_10_LOWER.jpg	1033618	0	192	9199	341	0	next	incorrect	35
Vp007	18	Response	2	1042807	9189	1
Vp007	19	Picture	MorphF10_10_orig.jpg ; MorphF10_10_LOWER.jpg	1042817	0	149	9702	150	0	next	hit	37
Vp007	19	Response	1	1052407	9590	1
Vp007	20	Picture	MorphM10_00_orig.jpg ; MorphM10_00_LOWER.jpg	1052519	0	1	7258	176	0	next	incorrect	39
Vp007	20	Response	2	1059767	7248	1
Vp007	21	Picture	MorphF1_05_orig.jpg ; MorphF1_10_LOWER.jpg	1059777	0	175	7605	176	0	next	incorrect	41
Vp007	21	Response	2	1067287	7510	1
Vp007	22	Picture	MorphM1_02_orig.jpg ; MorphM1_00_LOWER.jpg	1067382	0	1	5838	3	0	next	incorrect	43
Vp007	22	Response	2	1073127	5745	1
Vp007	23	Picture	MorphF10_10_orig.jpg ; MorphF10_00_LOWER.jpg	1073220	0	2	8493	3	0	next	incorrect	45
Vp007	23	Response	2	1081607	8387	1
Vp007	24	Picture	MorphF4_09_orig.jpg ; MorphF4_00_LOWER.jpg	1081713	0	1	6901	2	0	next	incorrect	47
Vp007	24	Response	2	1088487	6774	1
Vp007	25	Picture	MorphF5_09_orig.jpg ; MorphF5_00_LOWER.jpg	1088614	0	1	15643	150	0	next	incorrect	49
Vp007	25	Response	2	1104247	15633	1
Vp007	26	Picture	MorphF7_06_orig.jpg ; MorphF7_10_LOWER.jpg	1104257	0	149	6160	242	0	next	hit	51
Vp007	26	Response	1	1110407	6150	1
Vp007	27	Picture	MorphM2_09_orig.jpg ; MorphM2_10_LOWER.jpg	1110417	0	93	6992	94	0	next	hit	53
Vp007	27	Response	1	1117287	6870	1
Vp007	28	Picture	MorphM7_09_orig.jpg ; MorphM7_00_LOWER.jpg	1117409	0	1	7033	2	0	next	hit	55
Vp007	28	Response	1	1124327	6918	1
Vp007	29	Picture	MorphF7_05_orig.jpg ; MorphF7_10_LOWER.jpg	1124442	0	1	24370	182	0	next	hit	57
Vp007	29	Response	1	1148807	24365	1
Vp007	30	Picture	MorphF10_07_orig.jpg ; MorphF10_00_LOWER.jpg	1148812	0	181	7876	182	0	next	incorrect	59
Vp007	30	Response	2	1156567	7755	1
Vp007	31	Picture	MorphM1_02_orig.jpg ; MorphM1_10_LOWER.jpg	1156688	0	1	11648	164	0	next	incorrect	61
Vp007	31	Response	2	1168327	11639	1
Vp007	32	Picture	MorphF6_02_orig.jpg ; MorphF6_10_LOWER.jpg	1168336	0	163	6080	350	0	next	incorrect	63
Vp007	32	Response	2	1174406	6070	1
Vp007	33	Picture	MorphM1_01_orig.jpg ; MorphM1_10_LOWER.jpg	1174416	0	187	5362	188	0	next	incorrect	65
Vp007	33	Response	2	1179686	5270	1
Vp007	34	Picture	MorphF7_08_orig.jpg ; MorphF7_10_LOWER.jpg	1179778	0	1	10318	167	0	next	incorrect	67
Vp007	34	Response	2	1190086	10308	1
Vp007	35	Picture	MorphM10_01_orig.jpg ; MorphM10_00_LOWER.jpg	1190096	0	166	25200	345	0	next	incorrect	69
Vp007	35	Response	2	1215286	25190	1
Vp007	36	Picture	MorphM1_00_orig.jpg ; MorphM1_00_LOWER.jpg	1215296	0	179	29239	180	0	next	incorrect	71
Vp007	36	Response	2	1244406	29110	1
Vp007	37	Picture	MorphM6_01_orig.jpg ; MorphM6_00_LOWER.jpg	1244535	0	1	10483	2	0	next	hit	73
Vp007	37	Response	1	1254886	10351	1
Vp007	38	Picture	MorphF5_06_orig.jpg ; MorphF5_10_LOWER.jpg	1255018	0	1	25345	3	0	next	incorrect	75
Vp007	38	Response	2	1280246	25228	1
Vp007	39	Picture	MorphM4_01_orig.jpg ; MorphM4_00_LOWER.jpg	1280363	0	2	20569	3	0	next	incorrect	77
Vp007	39	Response	2	1300806	20443	1
Vp007	40	Picture	MorphF8_09_orig.jpg ; MorphF8_00_LOWER.jpg	1300932	0	1	17084	169	0	next	hit	79
Vp007	40	Response	1	1318006	17074	1
Vp007	41	Picture	MorphF3_06_orig.jpg ; MorphF3_00_LOWER.jpg	1318016	0	168	8659	169	0	next	incorrect	81
Vp007	41	Response	2	1326566	8550	1
Vp007	42	Picture	MorphM3_09_orig.jpg ; MorphM3_10_LOWER.jpg	1326675	0	1	11280	2	0	next	incorrect	83
Vp007	42	Response	2	1337846	11171	1
Vp007	43	Picture	MorphF9_00_orig.jpg ; MorphF9_00_LOWER.jpg	1337955	0	1	9554	2	0	next	incorrect	85
Vp007	43	Response	2	1347365	9410	1
Vp007	44	Picture	MorphM2_10_orig.jpg ; MorphM2_10_LOWER.jpg	1347509	0	1	7962	2	0	next	hit	87
Vp007	44	Response	1	1355365	7856	1
Vp007	45	Picture	MorphM5_01_orig.jpg ; MorphM5_00_LOWER.jpg	1355471	0	1	18143	172	0	next	incorrect	89
Vp007	45	Response	2	1373605	18134	1
Vp007	46	Picture	MorphF3_10_orig.jpg ; MorphF3_00_LOWER.jpg	1373614	0	171	23923	172	0	next	incorrect	91
Vp007	46	Response	2	1397445	23831	1
Vp007	47	Picture	MorphF4_02_orig.jpg ; MorphF4_10_LOWER.jpg	1397537	0	1	8890	2	0	next	incorrect	93
Vp007	47	Response	2	1406325	8788	1
Vp007	48	Picture	MorphM7_02_orig.jpg ; MorphM7_10_LOWER.jpg	1406427	0	1	11988	223	0	next	hit	95
Vp007	48	Response	1	1418405	11978	1
Vp007	49	Picture	MorphM9_09_orig.jpg ; MorphM9_00_LOWER.jpg	1418415	0	222	18479	410	0	next	hit	97
Vp007	49	Response	1	1436885	18470	1
Vp007	50	Picture	MorphF5_00_orig.jpg ; MorphF5_00_LOWER.jpg	1436894	0	188	7485	189	0	next	incorrect	99
Vp007	50	Response	2	1444245	7351	1
Vp007	51	Picture	MorphF10_00_orig.jpg ; MorphF10_00_LOWER.jpg	1444379	0	1	49099	2	0	next	incorrect	101
Vp007	51	Response	2	1493365	48986	1
Vp007	52	Picture	MorphM9_01_orig.jpg ; MorphM9_10_LOWER.jpg	1493478	0	1	6616	154	0	next	incorrect	103
Vp007	52	Response	2	1500085	6607	1
Vp007	53	Picture	MorphM4_07_orig.jpg ; MorphM4_00_LOWER.jpg	1500094	0	153	8479	319	0	next	hit	105
Vp007	53	Response	1	1508565	8471	1
Vp007	54	Picture	MorphM1_03_orig.jpg ; MorphM1_10_LOWER.jpg	1508573	0	166	10516	167	0	next	incorrect	107
Vp007	54	Response	2	1518964	10391	1
Vp007	55	Picture	MorphM6_08_orig.jpg ; MorphM6_00_LOWER.jpg	1519089	0	1	10445	173	0	next	hit	109
Vp007	55	Response	1	1529524	10435	1
Vp007	56	Picture	MorphM5_08_orig.jpg ; MorphM5_10_LOWER.jpg	1529534	0	172	10919	173	0	next	hit	111
Vp007	56	Response	1	1540324	10790	1
Vp007	57	Picture	MorphM4_02_orig.jpg ; MorphM4_00_LOWER.jpg	1540453	0	1	9640	182	0	next	incorrect	113
Vp007	57	Response	2	1550084	9631	1
Vp007	58	Picture	MorphF4_05_orig.jpg ; MorphF4_10_LOWER.jpg	1550093	0	181	9037	349	0	next	incorrect	115
Vp007	58	Response	2	1559124	9031	1
Vp007	59	Picture	MorphF8_03_orig.jpg ; MorphF8_00_LOWER.jpg	1559130	0	168	6243	329	0	next	incorrect	117
Vp007	59	Response	2	1565364	6234	1
Vp007	60	Picture	MorphF1_07_orig.jpg ; MorphF1_10_LOWER.jpg	1565373	0	161	7520	366	0	next	incorrect	119
Vp007	60	Response	2	1572884	7511	1
Vp007	61	Picture	MorphM3_05_orig.jpg ; MorphM3_00_LOWER.jpg	1572893	0	205	10820	206	0	next	incorrect	121
Vp007	61	Response	2	1583604	10711	1
Vp007	62	Picture	MorphF9_06_orig.jpg ; MorphF9_10_LOWER.jpg	1583713	0	1	18140	175	0	next	incorrect	123
Vp007	62	Response	2	1601844	18131	1
Vp007	63	Picture	MorphM1_10_orig.jpg ; MorphM1_00_LOWER.jpg	1601853	0	174	9860	175	0	next	hit	125
Vp007	63	Response	1	1611604	9751	1
Vp007	64	Picture	MorphM6_01_orig.jpg ; MorphM6_10_LOWER.jpg	1611713	0	1	11258	156	0	next	incorrect	127
Vp007	64	Response	2	1622964	11251	1
Vp007	65	Picture	MorphM7_10_orig.jpg ; MorphM7_10_LOWER.jpg	1622971	0	155	9575	156	0	next	hit	129
Vp007	65	Response	1	1632404	9433	1
Vp007	66	Picture	MorphF4_10_orig.jpg ; MorphF4_00_LOWER.jpg	1632546	0	1	16028	164	0	next	hit	131
Vp007	66	Response	1	1648564	16018	1
Vp007	67	Picture	MorphM10_05_orig.jpg ; MorphM10_10_LOWER.jpg	1648574	0	163	13917	342	0	next	hit	133
Vp007	67	Response	1	1662484	13910	1
Vp007	68	Picture	MorphM5_08_orig.jpg ; MorphM5_00_LOWER.jpg	1662491	0	179	15682	334	0	next	hit	135
Vp007	68	Response	1	1678163	15672	1
Vp007	69	Picture	MorphF3_09_orig.jpg ; MorphF3_00_LOWER.jpg	1678173	0	155	33064	156	0	next	incorrect	137
Vp007	69	Response	2	1711123	32950	1
Vp007	70	Picture	MorphF1_06_orig.jpg ; MorphF1_00_LOWER.jpg	1711237	0	1	5440	2	0	next	incorrect	139
Vp007	70	Response	2	1716563	5326	1
Vp007	71	Picture	MorphF6_04_orig.jpg ; MorphF6_10_LOWER.jpg	1716677	0	1	10086	2	0	next	incorrect	141
Vp007	71	Response	2	1726643	9966	1
Vp007	72	Picture	MorphM3_01_orig.jpg ; MorphM3_10_LOWER.jpg	1726763	0	1	6900	2	0	next	incorrect	143
Vp007	72	Response	2	1733523	6760	1
Vp007	73	Picture	MorphM8_06_orig.jpg ; MorphM8_00_LOWER.jpg	1733663	0	1	11279	2	0	next	hit	145
Vp007	73	Response	1	1744803	11140	1
Vp007	74	Picture	MorphM3_04_orig.jpg ; MorphM3_00_LOWER.jpg	1744942	0	1	5950	156	0	next	hit	147
Vp007	74	Response	1	1750883	5941	1
Vp007	75	Picture	MorphF1_00_orig.jpg ; MorphF1_10_LOWER.jpg	1750892	0	155	9709	156	0	next	incorrect	149
Vp007	75	Response	2	1760483	9591	1
Vp007	76	Picture	MorphF8_05_orig.jpg ; MorphF8_00_LOWER.jpg	1760601	0	1	63828	2	0	next	incorrect	151
Vp007	76	Response	2	1824323	63722	1
Vp007	77	Picture	MorphM4_04_orig.jpg ; MorphM4_10_LOWER.jpg	1824429	0	1	22426	2	0	next	hit	153
Vp007	77	Response	1	1846722	22293	1
Vp007	78	Picture	MorphF8_10_orig.jpg ; MorphF8_00_LOWER.jpg	1846855	0	1	12076	2	0	next	hit	155
Vp007	78	Response	1	1858802	11947	1
Vp007	79	Picture	MorphM2_06_orig.jpg ; MorphM2_10_LOWER.jpg	1858931	0	1	14198	2	0	next	hit	157
Vp007	79	Response	1	1873042	14111	1
Vp007	80	Picture	MorphF6_02_orig.jpg ; MorphF6_00_LOWER.jpg	1873129	0	1	5839	2	0	next	incorrect	159
Vp007	80	Response	2	1878882	5753	1
Vp007	81	Picture	MorphM9_10_orig.jpg ; MorphM9_00_LOWER.jpg	1878968	0	1	10218	2	0	next	hit	161
Vp007	81	Response	1	1889042	10074	1
Vp007	82	Picture	MorphM5_05_orig.jpg ; MorphM5_00_LOWER.jpg	1889186	0	1	57545	181	0	next	incorrect	163
Vp007	82	Response	2	1946722	57536	1
Vp007	83	Picture	MorphF1_04_orig.jpg ; MorphF1_00_LOWER.jpg	1946731	0	180	6080	384	0	next	incorrect	165
Vp007	83	Response	2	1952802	6071	1
Vp007	84	Picture	MorphF10_06_orig.jpg ; MorphF10_00_LOWER.jpg	1952811	0	204	9492	205	0	next	hit	167
Vp007	84	Response	1	1962162	9351	1
Vp007	85	Picture	MorphM8_02_orig.jpg ; MorphM8_00_LOWER.jpg	1962303	0	1	11545	2	0	next	hit	169
Vp007	85	Response	1	1973762	11459	1
Vp007	86	Picture	MorphM3_07_orig.jpg ; MorphM3_10_LOWER.jpg	1973848	0	1	16322	2	0	next	hit	171
Vp007	86	Response	1	1990082	16234	1
Vp007	87	Picture	MorphF5_06_orig.jpg ; MorphF5_00_LOWER.jpg	1990170	0	1	32511	2	0	next	incorrect	173
Vp007	87	Response	2	2022561	32391	1
Vp007	88	Picture	MorphF3_01_orig.jpg ; MorphF3_00_LOWER.jpg	2022681	0	1	19491	151	0	next	incorrect	175
Vp007	88	Response	2	2042161	19480	1
Vp007	89	Picture	MorphM2_00_orig.jpg ; MorphM2_00_LOWER.jpg	2042172	0	150	10101	151	0	next	incorrect	177
Vp007	89	Response	2	2052161	9989	1
Vp007	90	Picture	MorphM8_09_orig.jpg ; MorphM8_00_LOWER.jpg	2052273	0	1	18778	200	0	next	hit	179
Vp007	90	Response	1	2071041	18768	1
Vp007	91	Picture	MorphM2_01_orig.jpg ; MorphM2_00_LOWER.jpg	2071051	0	199	9089	200	0	next	incorrect	181
Vp007	91	Response	2	2080001	8950	1
Vp007	92	Picture	MorphF2_00_orig.jpg ; MorphF2_10_LOWER.jpg	2080140	0	1	8360	2	0	next	incorrect	183
Vp007	92	Response	2	2088401	8261	1
Vp007	93	Picture	MorphM7_04_orig.jpg ; MorphM7_10_LOWER.jpg	2088500	0	1	7506	192	0	next	hit	185
Vp007	93	Response	1	2096001	7501	1
Vp007	94	Picture	MorphF6_08_orig.jpg ; MorphF6_00_LOWER.jpg	2096006	0	191	27659	192	0	next	hit	187
Vp007	94	Response	1	2123521	27515	1
Vp007	95	Picture	MorphF9_05_orig.jpg ; MorphF9_00_LOWER.jpg	2123665	0	1	36983	175	0	next	incorrect	189
Vp007	95	Response	2	2160640	36975	1
Vp007	96	Picture	MorphF1_06_orig.jpg ; MorphF1_10_LOWER.jpg	2160648	0	174	5282	374	0	next	incorrect	191
Vp007	96	Response	2	2165920	5272	1
Vp007	97	Picture	MorphM10_03_orig.jpg ; MorphM10_10_LOWER.jpg	2165930	0	200	14530	201	0	next	hit	193
Vp007	97	Response	1	2180320	14390	1
Vp007	98	Picture	MorphM4_01_orig.jpg ; MorphM4_10_LOWER.jpg	2180460	0	1	8430	197	0	next	hit	195
Vp007	98	Response	1	2188880	8420	1
Vp007	99	Picture	MorphF8_08_orig.jpg ; MorphF8_10_LOWER.jpg	2188890	0	196	7494	197	0	next	hit	197
Vp007	99	Response	1	2196320	7430	1
Vp007	100	Picture	MorphM10_05_orig.jpg ; MorphM10_00_LOWER.jpg	2196384	0	1	7564	2	0	next	hit	199
Vp007	100	Response	1	2203840	7456	1
Vp007	101	Picture	MorphF4_08_orig.jpg ; MorphF4_10_LOWER.jpg	2203948	0	1	6059	180	0	next	hit	201
Vp007	101	Response	1	2210000	6052	1
Vp007	102	Picture	MorphM2_09_orig.jpg ; MorphM2_00_LOWER.jpg	2210007	0	179	6282	180	0	next	hit	203
Vp007	102	Response	1	2216160	6153	1
Vp007	103	Picture	MorphM7_08_orig.jpg ; MorphM7_10_LOWER.jpg	2216289	0	1	5400	175	0	next	hit	205
Vp007	103	Response	1	2221680	5391	1
Vp007	104	Picture	MorphF5_01_orig.jpg ; MorphF5_10_LOWER.jpg	2221689	0	174	9064	175	0	next	incorrect	207
Vp007	104	Response	2	2230640	8951	1
Vp007	105	Picture	MorphF10_04_orig.jpg ; MorphF10_00_LOWER.jpg	2230753	0	1	14995	2	0	next	hit	209
Vp007	105	Response	1	2245680	14927	1
Vp007	106	Picture	MorphM1_06_orig.jpg ; MorphM1_00_LOWER.jpg	2245748	0	1	17782	2	0	next	hit	211
Vp007	106	Response	1	2263440	17692	1
Vp007	107	Picture	MorphF6_09_orig.jpg ; MorphF6_00_LOWER.jpg	2263530	0	1	14717	147	0	next	hit	213
Vp007	107	Response	1	2278240	14710	1
Vp007	108	Picture	MorphM8_06_orig.jpg ; MorphM8_10_LOWER.jpg	2278247	0	146	10882	291	0	next	hit	215
Vp007	108	Response	1	2289119	10872	2
Vp007	109	Picture	MorphF4_07_orig.jpg ; MorphF4_10_LOWER.jpg	2289129	0	145	6248	146	0	next	hit	217
Vp007	109	Response	1	2295280	6151	1
Vp007	110	Picture	MorphM4_05_orig.jpg ; MorphM4_00_LOWER.jpg	2295377	0	1	44633	222	0	next	hit	219
Vp007	110	Response	1	2339999	44622	1
Vp007	111	Picture	MorphF2_09_orig.jpg ; MorphF2_00_LOWER.jpg	2340010	0	221	5999	414	0	next	hit	221
Vp007	111	Response	1	2345999	5989	1
Vp007	112	Picture	MorphM5_00_orig.jpg ; MorphM5_00_LOWER.jpg	2346009	0	193	28855	194	0	next	incorrect	223
Vp007	112	Response	2	2374719	28710	1
Vp007	113	Picture	MorphM1_03_orig.jpg ; MorphM1_00_LOWER.jpg	2374864	0	1	5308	2	0	next	incorrect	225
Vp007	113	Response	2	2380079	5215	1
Vp007	114	Picture	MorphM2_04_orig.jpg ; MorphM2_10_LOWER.jpg	2380172	0	1	12341	2	0	next	incorrect	227
Vp007	114	Response	2	2392399	12227	1
Vp007	115	Picture	MorphF2_04_orig.jpg ; MorphF2_00_LOWER.jpg	2392513	0	1	7415	151	0	next	incorrect	229
Vp007	115	Response	2	2399919	7406	1
Vp007	116	Picture	MorphM10_06_orig.jpg ; MorphM10_10_LOWER.jpg	2399928	0	150	6651	151	0	next	hit	231
Vp007	116	Response	1	2406479	6551	1
Vp007	117	Picture	MorphM5_10_orig.jpg ; MorphM5_00_LOWER.jpg	2406579	0	1	7667	164	0	next	hit	233
Vp007	117	Response	1	2414239	7660	1
Vp007	118	Picture	MorphF1_05_orig.jpg ; MorphF1_00_LOWER.jpg	2414246	0	163	29042	345	0	next	incorrect	235
Vp007	118	Response	2	2443279	29033	1
Vp007	119	Picture	MorphF2_08_orig.jpg ; MorphF2_00_LOWER.jpg	2443288	0	182	9440	346	0	next	hit	237
Vp007	119	Response	1	2452719	9431	1
Vp007	120	Picture	MorphF9_02_orig.jpg ; MorphF9_00_LOWER.jpg	2452728	0	164	12902	165	0	next	incorrect	239
Vp007	120	Response	2	2465519	12791	1
Vp007	121	Picture	MorphF7_07_orig.jpg ; MorphF7_00_LOWER.jpg	2465630	0	1	16057	2	0	next	hit	241
Vp007	121	Response	1	2481598	15968	2
Vp007	122	Picture	MorphM7_08_orig.jpg ; MorphM7_00_LOWER.jpg	2481687	0	1	5919	187	0	next	hit	243
Vp007	122	Response	1	2487598	5911	1
Vp007	123	Picture	MorphM1_00_orig.jpg ; MorphM1_10_LOWER.jpg	2487606	0	186	7927	407	0	next	incorrect	245
Vp007	123	Response	2	2495518	7912	1
Vp007	124	Picture	MorphF3_02_orig.jpg ; MorphF3_10_LOWER.jpg	2495533	0	221	7120	222	0	next	incorrect	247
Vp007	124	Response	2	2502558	7025	1
Vp007	125	Picture	MorphM9_06_orig.jpg ; MorphM9_10_LOWER.jpg	2502653	0	1	14199	2	0	next	incorrect	249
Vp007	125	Response	2	2516718	14065	1
Vp007	126	Picture	MorphM1_01_orig.jpg ; MorphM1_00_LOWER.jpg	2516852	0	1	6596	173	0	next	incorrect	251
Vp007	126	Response	2	2523438	6586	1
Vp007	127	Picture	MorphF9_08_orig.jpg ; MorphF9_10_LOWER.jpg	2523448	0	172	14074	336	0	next	hit	253
Vp007	127	Response	1	2537518	14070	1
Vp007	128	Picture	MorphM9_06_orig.jpg ; MorphM9_00_LOWER.jpg	2537522	0	164	28561	165	0	next	hit	255
Vp007	128	Response	1	2565998	28476	1
Vp007	129	Picture	MorphF4_01_orig.jpg ; MorphF4_10_LOWER.jpg	2566083	0	1	39521	158	0	next	incorrect	257
Vp007	129	Response	2	2605598	39515	1
Vp007	130	Picture	MorphM3_00_orig.jpg ; MorphM3_10_LOWER.jpg	2605604	0	157	8481	326	0	next	incorrect	259
Vp007	130	Response	2	2614078	8474	1
Vp007	131	Picture	MorphF6_09_orig.jpg ; MorphF6_10_LOWER.jpg	2614085	0	169	9589	170	0	next	hit	261
Vp007	131	Response	1	2623598	9513	1
Vp007	132	Picture	MorphM10_06_orig.jpg ; MorphM10_00_LOWER.jpg	2623674	0	1	32379	2	0	next	hit	263
Vp007	132	Response	1	2655918	32244	1
Vp007	133	Picture	MorphM4_00_orig.jpg ; MorphM4_10_LOWER.jpg	2656053	0	1	22512	181	0	next	incorrect	265
Vp007	133	Response	2	2678557	22504	1
Vp007	134	Picture	MorphF4_06_orig.jpg ; MorphF4_10_LOWER.jpg	2678565	0	180	15440	181	0	next	hit	267
Vp007	134	Response	1	2693917	15352	1
Vp007	135	Picture	MorphM4_03_orig.jpg ; MorphM4_00_LOWER.jpg	2694005	0	1	14402	197	0	next	hit	269
Vp007	135	Response	1	2708397	14392	1
Vp007	136	Picture	MorphM10_07_orig.jpg ; MorphM10_10_LOWER.jpg	2708407	0	196	13066	197	0	next	hit	271
Vp007	136	Response	1	2721357	12950	1
Vp007	137	Picture	MorphF7_05_orig.jpg ; MorphF7_00_LOWER.jpg	2721473	0	1	69893	174	0	next	hit	273
Vp007	137	Response	1	2791357	69884	1
Vp007	138	Picture	MorphM7_01_orig.jpg ; MorphM7_00_LOWER.jpg	2791366	0	173	20210	174	0	next	hit	275
Vp007	138	Response	1	2811437	20071	1
Vp007	139	Picture	MorphF2_07_orig.jpg ; MorphF2_00_LOWER.jpg	2811576	0	1	20668	168	0	next	hit	277
Vp007	139	Response	1	2832236	20660	1
Vp007	140	Picture	MorphF3_01_orig.jpg ; MorphF3_10_LOWER.jpg	2832244	0	167	19142	168	0	next	hit	279
Vp007	140	Response	1	2851276	19032	1
Vp007	141	Picture	MorphM1_08_orig.jpg ; MorphM1_10_LOWER.jpg	2851386	0	1	5573	2	0	next	hit	281
Vp007	141	Response	1	2856876	5490	1
Vp007	142	Picture	MorphF3_10_orig.jpg ; MorphF3_10_LOWER.jpg	2856959	0	1	13127	145	0	next	hit	283
Vp007	142	Response	1	2870076	13117	1
Vp007	143	Picture	MorphM2_02_orig.jpg ; MorphM2_00_LOWER.jpg	2870086	0	144	7574	145	0	next	incorrect	285
Vp007	143	Response	2	2877516	7430	1
Vp007	144	Picture	MorphF10_07_orig.jpg ; MorphF10_10_LOWER.jpg	2877660	0	1	8758	2	0	next	hit	287
Vp007	144	Response	1	2886316	8656	1
Vp007	145	Picture	MorphM7_07_orig.jpg ; MorphM7_10_LOWER.jpg	2886418	0	1	7166	2	0	next	hit	289
Vp007	145	Response	1	2893436	7018	1
Vp007	146	Picture	MorphF6_01_orig.jpg ; MorphF6_10_LOWER.jpg	2893584	0	1	15381	147	0	next	incorrect	291
Vp007	146	Response	2	2908956	15372	1
Vp007	147	Picture	MorphM5_09_orig.jpg ; MorphM5_10_LOWER.jpg	2908965	0	146	18590	147	0	next	hit	293
Vp007	147	Response	1	2927436	18471	1
Vp007	148	Picture	MorphF7_00_orig.jpg ; MorphF7_10_LOWER.jpg	2927555	0	1	28768	162	0	next	incorrect	295
Vp007	148	Response	2	2956316	28761	1
Vp007	149	Picture	MorphF4_08_orig.jpg ; MorphF4_00_LOWER.jpg	2956323	0	161	6722	368	0	next	hit	297
Vp007	149	Response	1	2963036	6713	1
Vp007	150	Picture	MorphM9_02_orig.jpg ; MorphM9_10_LOWER.jpg	2963045	0	207	7836	407	0	next	incorrect	299
Vp007	150	Response	2	2970875	7830	1
Vp007	151	Picture	MorphF9_09_orig.jpg ; MorphF9_10_LOWER.jpg	2970881	0	200	12009	201	0	next	hit	301
Vp007	151	Response	1	2982795	11914	1
Vp007	152	Picture	MorphF3_03_orig.jpg ; MorphF3_10_LOWER.jpg	2982890	0	1	7431	2	0	next	incorrect	303
Vp007	152	Response	2	2990235	7345	1
Vp007	153	Picture	MorphM8_08_orig.jpg ; MorphM8_10_LOWER.jpg	2990321	0	1	6884	151	0	next	hit	305
Vp007	153	Response	1	2997195	6874	1
Vp007	154	Picture	MorphF3_00_orig.jpg ; MorphF3_10_LOWER.jpg	2997205	0	150	14215	152	0	next	incorrect	307
Vp007	154	Response	2	3011355	14150	1
Vp007	155	Picture	MorphF4_02_orig.jpg ; MorphF4_00_LOWER.jpg	3011420	0	2	11280	3	0	next	incorrect	309
Vp007	155	Response	2	3022555	11135	1
Vp007	156	Picture	MorphF5_05_orig.jpg ; MorphF5_00_LOWER.jpg	3022700	0	1	10183	169	0	next	incorrect	311
Vp007	156	Response	2	3032875	10175	1
Vp007	157	Picture	MorphF7_00_orig.jpg ; MorphF7_00_LOWER.jpg	3032883	0	168	13761	376	0	next	hit	313
Vp007	157	Response	1	3046635	13752	1
Vp007	158	Picture	MorphF9_04_orig.jpg ; MorphF9_10_LOWER.jpg	3046644	0	208	23120	386	0	next	incorrect	315
Vp007	158	Response	2	3069755	23111	1
Vp007	159	Picture	MorphM4_06_orig.jpg ; MorphM4_10_LOWER.jpg	3069764	0	178	7440	347	0	next	hit	317
Vp007	159	Response	1	3077195	7431	1
Vp007	160	Picture	MorphF10_03_orig.jpg ; MorphF10_00_LOWER.jpg	3077204	0	169	5874	170	0	next	incorrect	319
Vp007	160	Response	2	3082955	5751	1
Vp007	161	Picture	MorphF8_09_orig.jpg ; MorphF8_10_LOWER.jpg	3083078	0	1	9086	205	0	next	hit	321
Vp007	161	Response	1	3092155	9077	1
Vp007	162	Picture	MorphF6_06_orig.jpg ; MorphF6_00_LOWER.jpg	3092164	0	204	6440	205	0	next	hit	323
Vp007	162	Response	1	3098475	6311	1
Vp007	163	Picture	MorphM5_06_orig.jpg ; MorphM5_10_LOWER.jpg	3098604	0	1	14729	2	0	next	hit	325
Vp007	163	Response	1	3113195	14591	1
Vp007	164	Picture	MorphM6_04_orig.jpg ; MorphM6_10_LOWER.jpg	3113333	0	1	28398	2	0	next	hit	327
Vp007	164	Response	1	3141594	28261	1
Vp007	165	Picture	MorphF9_08_orig.jpg ; MorphF9_00_LOWER.jpg	3141731	0	1	7636	195	0	next	hit	329
Vp007	165	Response	1	3149354	7623	1
Vp007	166	Picture	MorphM6_06_orig.jpg ; MorphM6_10_LOWER.jpg	3149367	0	194	9217	195	0	next	hit	331
Vp007	166	Response	1	3158474	9107	1
Vp007	167	Picture	MorphF7_01_orig.jpg ; MorphF7_00_LOWER.jpg	3158584	0	1	9156	2	0	next	incorrect	333
Vp007	167	Response	2	3167594	9010	1
Vp007	168	Picture	MorphM8_09_orig.jpg ; MorphM8_10_LOWER.jpg	3167740	0	1	5706	2	0	next	hit	335
Vp007	168	Response	1	3173354	5614	1
Vp007	169	Picture	MorphM9_04_orig.jpg ; MorphM9_00_LOWER.jpg	3173446	0	1	7829	2	0	next	incorrect	337
Vp007	169	Response	2	3181194	7748	1
Vp007	170	Picture	MorphM8_04_orig.jpg ; MorphM8_00_LOWER.jpg	3181275	0	1	9527	162	0	next	hit	339
Vp007	170	Response	1	3190794	9519	1
Vp007	171	Picture	MorphM3_10_orig.jpg ; MorphM3_00_LOWER.jpg	3190802	0	161	10245	162	0	next	hit	341
Vp007	171	Response	1	3200954	10152	1
Vp007	172	Picture	MorphM10_09_orig.jpg ; MorphM10_10_LOWER.jpg	3201047	0	1	9687	2	0	next	hit	343
Vp007	172	Response	1	3210634	9587	1
Vp007	173	Picture	MorphF7_02_orig.jpg ; MorphF7_00_LOWER.jpg	3210734	0	1	20149	156	0	next	hit	345
Vp007	173	Response	1	3230874	20140	1
Vp007	174	Picture	MorphM3_08_orig.jpg ; MorphM3_10_LOWER.jpg	3230883	0	155	16078	156	0	next	hit	347
Vp007	174	Response	1	3246874	15991	1
Vp007	175	Picture	MorphF5_09_orig.jpg ; MorphF5_10_LOWER.jpg	3246961	0	1	17203	183	0	next	hit	349
Vp007	175	Response	1	3264154	17193	1
Vp007	176	Picture	MorphM4_08_orig.jpg ; MorphM4_00_LOWER.jpg	3264164	0	182	8639	350	0	next	hit	351
Vp007	176	Response	1	3272794	8630	1
Vp007	177	Picture	MorphF2_10_orig.jpg ; MorphF2_00_LOWER.jpg	3272803	0	168	17418	169	0	next	hit	353
Vp007	177	Response	1	3290074	17271	1
Vp007	178	Picture	MorphM3_08_orig.jpg ; MorphM3_00_LOWER.jpg	3290221	0	1	5839	2	0	next	hit	355
Vp007	178	Response	1	3295914	5693	1
Vp007	179	Picture	MorphF4_01_orig.jpg ; MorphF4_00_LOWER.jpg	3296060	0	1	6183	188	0	next	incorrect	357
Vp007	179	Response	2	3302234	6174	1
Vp007	180	Picture	MorphF5_07_orig.jpg ; MorphF5_00_LOWER.jpg	3302243	0	187	6158	188	0	next	incorrect	359
Vp007	180	Response	2	3308313	6070	1
Vp007	181	Picture	MorphM2_05_orig.jpg ; MorphM2_10_LOWER.jpg	3308401	0	1	7762	202	0	next	incorrect	361
Vp007	181	Response	2	3316153	7752	1
Vp007	182	Picture	MorphM10_08_orig.jpg ; MorphM10_00_LOWER.jpg	3316163	0	201	5840	400	0	next	hit	363
Vp007	182	Response	1	3321993	5830	1
Vp007	183	Picture	MorphM5_07_orig.jpg ; MorphM5_00_LOWER.jpg	3322003	0	199	8824	200	0	next	hit	365
Vp007	183	Response	1	3330713	8710	1
Vp007	184	Picture	MorphF7_01_orig.jpg ; MorphF7_10_LOWER.jpg	3330827	0	1	21232	2	0	next	incorrect	367
Vp007	184	Response	2	3351993	21166	1
Vp007	185	Picture	MorphF5_05_orig.jpg ; MorphF5_10_LOWER.jpg	3352059	0	1	6743	159	0	next	incorrect	369
Vp007	185	Response	2	3358793	6734	1
Vp007	186	Picture	MorphF7_10_orig.jpg ; MorphF7_00_LOWER.jpg	3358802	0	158	7721	159	0	next	hit	371
Vp007	186	Response	1	3366393	7591	1
Vp007	187	Picture	MorphM8_01_orig.jpg ; MorphM8_00_LOWER.jpg	3366523	0	1	18312	2	0	next	hit	373
Vp007	187	Response	1	3384713	18190	1
Vp007	188	Picture	MorphF9_04_orig.jpg ; MorphF9_00_LOWER.jpg	3384835	0	1	19967	205	0	next	incorrect	375
Vp007	188	Response	2	3404793	19958	1
Vp007	189	Picture	MorphM5_03_orig.jpg ; MorphM5_00_LOWER.jpg	3404802	0	204	12146	205	0	next	hit	377
Vp007	189	Response	1	3416873	12071	1
Vp007	190	Picture	MorphF3_06_orig.jpg ; MorphF3_10_LOWER.jpg	3416948	0	1	14464	3	0	next	hit	379
Vp007	190	Response	1	3431273	14325	1
Vp007	191	Picture	MorphM6_09_orig.jpg ; MorphM6_10_LOWER.jpg	3431412	0	2	5972	3	0	next	hit	381
Vp007	191	Response	1	3437273	5861	1
Vp007	192	Picture	MorphM5_04_orig.jpg ; MorphM5_10_LOWER.jpg	3437384	0	1	9258	166	0	next	hit	383
Vp007	192	Response	1	3446633	9249	1
Vp007	193	Picture	MorphF5_02_orig.jpg ; MorphF5_10_LOWER.jpg	3446642	0	165	9920	362	0	next	incorrect	385
Vp007	193	Response	2	3456553	9911	1
Vp007	194	Picture	MorphM6_05_orig.jpg ; MorphM6_10_LOWER.jpg	3456562	0	197	13333	198	0	next	incorrect	387
Vp007	194	Response	2	3469832	13270	1
Vp007	195	Picture	MorphM7_02_orig.jpg ; MorphM7_00_LOWER.jpg	3469895	0	1	10881	3	0	next	incorrect	389
Vp007	195	Response	2	3480712	10817	1
Vp007	196	Picture	MorphM4_08_orig.jpg ; MorphM4_10_LOWER.jpg	3480776	0	2	6635	3	0	next	hit	391
Vp007	196	Response	1	3487272	6496	1
Vp007	197	Picture	MorphM7_04_orig.jpg ; MorphM7_00_LOWER.jpg	3487411	0	1	8626	2	0	next	incorrect	393
Vp007	197	Response	2	3495912	8501	1
Vp007	198	Picture	MorphM6_04_orig.jpg ; MorphM6_00_LOWER.jpg	3496037	0	1	22525	168	0	next	incorrect	395
Vp007	198	Response	2	3518552	22515	1
Vp007	199	Picture	MorphM9_08_orig.jpg ; MorphM9_10_LOWER.jpg	3518562	0	167	10251	169	0	next	hit	397
Vp007	199	Response	1	3528712	10150	1
Vp007	200	Picture	MorphF3_00_orig.jpg ; MorphF3_00_LOWER.jpg	3528813	0	2	8759	3	0	next	incorrect	399
Vp007	200	Response	2	3537432	8619	1
Vp007	201	Picture	MorphM8_00_orig.jpg ; MorphM8_10_LOWER.jpg	3537572	0	1	25876	2	0	next	hit	401
Vp007	201	Response	1	3563352	25780	1
Vp007	202	Picture	MorphF8_03_orig.jpg ; MorphF8_10_LOWER.jpg	3563448	0	1	9554	2	0	next	incorrect	403
Vp007	202	Response	2	3572872	9424	1
Vp007	203	Picture	MorphF9_03_orig.jpg ; MorphF9_10_LOWER.jpg	3573002	0	1	16277	180	0	next	incorrect	405
Vp007	203	Response	2	3589272	16270	1
Vp007	204	Picture	MorphF2_09_orig.jpg ; MorphF2_10_LOWER.jpg	3589279	0	179	6482	378	0	next	hit	407
Vp007	204	Response	1	3595752	6473	1
Vp007	205	Picture	MorphF1_01_orig.jpg ; MorphF1_00_LOWER.jpg	3595761	0	199	8293	200	0	next	incorrect	409
Vp007	205	Response	2	3603912	8151	1
Vp007	206	Picture	MorphF9_10_orig.jpg ; MorphF9_10_LOWER.jpg	3604054	0	1	6345	159	0	next	hit	411
Vp007	206	Response	1	3610392	6338	1
Vp007	207	Picture	MorphF2_04_orig.jpg ; MorphF2_10_LOWER.jpg	3610399	0	158	13161	160	0	next	incorrect	413
Vp007	207	Response	2	3623432	13033	1
Vp007	208	Picture	MorphM6_10_orig.jpg ; MorphM6_00_LOWER.jpg	3623560	0	2	8599	163	0	next	hit	415
Vp007	208	Response	1	3632152	8592	1
Vp007	209	Picture	MorphF8_05_orig.jpg ; MorphF8_10_LOWER.jpg	3632159	0	161	13828	162	0	next	incorrect	417
Vp007	209	Response	2	3645911	13752	1
Vp007	210	Picture	MorphF10_04_orig.jpg ; MorphF10_10_LOWER.jpg	3645987	0	1	14198	2	0	next	hit	419
Vp007	210	Response	1	3660071	14084	1
Vp007	211	Picture	MorphF9_01_orig.jpg ; MorphF9_00_LOWER.jpg	3660185	0	1	7299	2	0	next	incorrect	421
Vp007	211	Response	2	3667351	7166	1
Vp007	212	Picture	MorphF1_10_orig.jpg ; MorphF1_10_LOWER.jpg	3667484	0	1	10837	179	0	next	hit	423
Vp007	212	Response	1	3678311	10827	1
Vp007	213	Picture	MorphM2_08_orig.jpg ; MorphM2_10_LOWER.jpg	3678321	0	178	9466	179	0	next	hit	425
Vp007	213	Response	1	3687671	9350	1
Vp007	214	Picture	MorphF5_04_orig.jpg ; MorphF5_00_LOWER.jpg	3687787	0	1	9819	3	0	next	incorrect	427
Vp007	214	Response	2	3697511	9724	1
Vp007	215	Picture	MorphF8_07_orig.jpg ; MorphF8_10_LOWER.jpg	3697606	0	2	16853	3	0	next	hit	429
Vp007	215	Response	1	3714311	16705	1
Vp007	216	Picture	MorphF4_04_orig.jpg ; MorphF4_10_LOWER.jpg	3714459	0	1	8981	177	0	next	incorrect	431
Vp007	216	Response	2	3723431	8972	1
Vp007	217	Picture	MorphF6_00_orig.jpg ; MorphF6_00_LOWER.jpg	3723440	0	176	8934	177	0	next	incorrect	433
Vp007	217	Response	2	3732311	8871	1
Vp007	218	Picture	MorphF8_08_orig.jpg ; MorphF8_00_LOWER.jpg	3732374	0	1	5940	166	0	next	incorrect	435
Vp007	218	Response	2	3738311	5937	1
Vp007	219	Picture	MorphM3_04_orig.jpg ; MorphM3_10_LOWER.jpg	3738314	0	165	5604	166	0	next	incorrect	437
Vp007	219	Response	2	3743831	5517	1
Vp007	220	Picture	MorphM9_04_orig.jpg ; MorphM9_10_LOWER.jpg	3743918	0	1	5574	2	0	next	incorrect	439
Vp007	220	Response	2	3749351	5433	1
Vp007	221	Picture	MorphF2_02_orig.jpg ; MorphF2_00_LOWER.jpg	3749492	0	1	7548	150	0	next	incorrect	441
Vp007	221	Response	2	3757031	7539	1
Vp007	222	Picture	MorphF8_02_orig.jpg ; MorphF8_10_LOWER.jpg	3757040	0	149	5987	150	0	next	incorrect	443
Vp007	222	Response	2	3762951	5911	1
Vp007	223	Picture	MorphF4_00_orig.jpg ; MorphF4_00_LOWER.jpg	3763027	0	1	5971	3	0	next	incorrect	445
Vp007	223	Response	2	3768871	5844	1
Vp007	224	Picture	MorphF8_02_orig.jpg ; MorphF8_00_LOWER.jpg	3768998	0	2	8602	160	0	next	incorrect	447
Vp007	224	Response	2	3777591	8593	1
Vp007	225	Picture	MorphM7_03_orig.jpg ; MorphM7_00_LOWER.jpg	3777600	0	158	11569	159	0	next	incorrect	449
Vp007	225	Response	2	3789031	11431	1
Vp007	226	Picture	MorphF9_07_orig.jpg ; MorphF9_10_LOWER.jpg	3789169	0	1	10991	157	0	next	hit	451
Vp007	226	Response	1	3800150	10981	1
Vp007	227	Picture	MorphF10_05_orig.jpg ; MorphF10_10_LOWER.jpg	3800160	0	156	5596	157	0	next	hit	453
Vp007	227	Response	1	3805670	5510	1
Vp007	228	Picture	MorphM5_09_orig.jpg ; MorphM5_00_LOWER.jpg	3805756	0	1	6482	155	0	next	hit	455
Vp007	228	Response	1	3812230	6474	1
Vp007	229	Picture	MorphM3_07_orig.jpg ; MorphM3_00_LOWER.jpg	3812238	0	154	7850	155	0	next	hit	457
Vp007	229	Response	1	3819990	7752	1
Vp007	230	Picture	MorphM8_03_orig.jpg ; MorphM8_10_LOWER.jpg	3820088	0	1	6104	2	0	next	hit	459
Vp007	230	Response	1	3826070	5982	1
Vp007	231	Picture	MorphF9_06_orig.jpg ; MorphF9_00_LOWER.jpg	3826192	0	1	6369	2	0	next	hit	461
Vp007	231	Response	1	3832470	6278	1
Vp007	232	Picture	MorphM3_02_orig.jpg ; MorphM3_00_LOWER.jpg	3832561	0	1	6502	3	0	next	incorrect	463
Vp007	232	Response	2	3838950	6389	1
Vp007	233	Picture	MorphM9_02_orig.jpg ; MorphM9_00_LOWER.jpg	3839063	0	2	9024	3	0	next	incorrect	465
Vp007	233	Response	2	3847990	8927	2
Vp007	234	Picture	MorphM10_00_orig.jpg ; MorphM10_10_LOWER.jpg	3848087	0	1	6370	2	0	next	hit	467
Vp007	234	Response	1	3854310	6223	1
Vp007	235	Picture	MorphM7_07_orig.jpg ; MorphM7_00_LOWER.jpg	3854457	0	1	9288	3	0	next	hit	469
Vp007	235	Response	1	3863670	9213	1
Vp007	236	Picture	MorphM4_05_orig.jpg ; MorphM4_10_LOWER.jpg	3863745	0	2	9024	3	0	next	hit	471
Vp007	236	Response	1	3872630	8885	1
Vp007	237	Picture	MorphM9_03_orig.jpg ; MorphM9_10_LOWER.jpg	3872769	0	1	7630	201	0	next	incorrect	473
Vp007	237	Response	2	3880390	7621	1
Vp007	238	Picture	MorphM8_10_orig.jpg ; MorphM8_00_LOWER.jpg	3880399	0	200	9223	201	0	next	incorrect	475
Vp007	238	Response	2	3889510	9111	1
Vp007	239	Picture	MorphF10_03_orig.jpg ; MorphF10_10_LOWER.jpg	3889622	0	1	8857	168	0	next	hit	477
Vp007	239	Response	1	3898470	8848	1
Vp007	240	Picture	MorphM4_00_orig.jpg ; MorphM4_00_LOWER.jpg	3898479	0	167	6403	168	0	next	incorrect	479
Vp007	240	Response	2	3904790	6311	1
Vp007	241	Picture	MorphM2_02_orig.jpg ; MorphM2_10_LOWER.jpg	3904882	0	1	9115	176	0	next	incorrect	481
Vp007	241	Response	2	3913990	9108	1
Vp007	242	Picture	MorphM4_03_orig.jpg ; MorphM4_10_LOWER.jpg	3913997	0	175	9280	359	0	next	incorrect	483
Vp007	242	Response	2	3923270	9273	1
Vp007	243	Picture	MorphM9_03_orig.jpg ; MorphM9_00_LOWER.jpg	3923277	0	184	6642	361	0	next	incorrect	485
Vp007	243	Response	2	3929910	6633	1
Vp007	244	Picture	MorphF8_00_orig.jpg ; MorphF8_00_LOWER.jpg	3929919	0	177	7838	345	0	next	incorrect	487
Vp007	244	Response	2	3937750	7831	1
Vp007	245	Picture	MorphF5_01_orig.jpg ; MorphF5_00_LOWER.jpg	3937757	0	168	5741	169	0	next	incorrect	489
Vp007	245	Response	2	3943349	5592	2
Vp007	246	Picture	MorphF2_07_orig.jpg ; MorphF2_10_LOWER.jpg	3943498	0	1	8581	179	0	next	hit	491
Vp007	246	Response	1	3952070	8572	1
Vp007	247	Picture	MorphF6_05_orig.jpg ; MorphF6_00_LOWER.jpg	3952079	0	178	10262	179	0	next	incorrect	493
Vp007	247	Response	2	3962229	10150	1
Vp007	248	Picture	MorphF10_02_orig.jpg ; MorphF10_00_LOWER.jpg	3962341	0	1	27468	2	0	next	incorrect	495
Vp007	248	Response	2	3989669	27328	1
Vp007	249	Picture	MorphM2_00_orig.jpg ; MorphM2_10_LOWER.jpg	3989809	0	1	7962	2	0	next	incorrect	497
Vp007	249	Response	2	3997669	7860	1
Vp007	250	Picture	MorphM8_00_orig.jpg ; MorphM8_00_LOWER.jpg	3997771	0	1	33706	2	0	next	hit	499
Vp007	250	Response	1	4031349	33578	1
Vp007	251	Picture	MorphM4_09_orig.jpg ; MorphM4_10_LOWER.jpg	4031477	0	1	6441	196	0	next	hit	501
Vp007	251	Response	1	4037909	6432	1
Vp007	252	Picture	MorphF2_03_orig.jpg ; MorphF2_00_LOWER.jpg	4037918	0	195	6563	196	0	next	hit	503
Vp007	252	Response	1	4044389	6471	1
Vp007	253	Picture	MorphM1_09_orig.jpg ; MorphM1_00_LOWER.jpg	4044481	0	1	15261	2	0	next	hit	505
Vp007	253	Response	1	4059669	15188	1
Vp007	254	Picture	MorphF2_03_orig.jpg ; MorphF2_10_LOWER.jpg	4059742	0	1	5296	146	0	next	hit	507
Vp007	254	Response	1	4065029	5287	1
Vp007	255	Picture	MorphF4_03_orig.jpg ; MorphF4_00_LOWER.jpg	4065038	0	145	9433	146	0	next	incorrect	509
Vp007	255	Response	2	4074389	9351	1
Vp007	256	Picture	MorphF6_01_orig.jpg ; MorphF6_00_LOWER.jpg	4074471	0	1	5687	154	0	next	incorrect	511
Vp007	256	Response	2	4080149	5678	1
Vp007	257	Picture	MorphF1_02_orig.jpg ; MorphF1_10_LOWER.jpg	4080158	0	153	5038	311	0	next	incorrect	513
Vp007	257	Response	2	4085189	5031	1
Vp007	258	Picture	MorphM8_03_orig.jpg ; MorphM8_00_LOWER.jpg	4085196	0	158	11834	159	0	next	hit	515
Vp007	258	Response	1	4096949	11753	1
Vp007	259	Picture	MorphF10_05_orig.jpg ; MorphF10_00_LOWER.jpg	4097030	0	1	7829	2	0	next	hit	517
Vp007	259	Response	1	4104709	7679	1
Vp007	260	Picture	MorphM9_07_orig.jpg ; MorphM9_00_LOWER.jpg	4104859	0	1	11014	2	0	next	incorrect	519
Vp007	260	Response	2	4115749	10890	1
Vp007	261	Picture	MorphF10_09_orig.jpg ; MorphF10_10_LOWER.jpg	4115873	0	1	6603	167	0	next	hit	521
Vp007	261	Response	1	4122468	6595	1
Vp007	262	Picture	MorphM10_01_orig.jpg ; MorphM10_10_LOWER.jpg	4122476	0	166	7463	167	0	next	incorrect	523
Vp007	262	Response	2	4129828	7352	1
Vp007	263	Picture	MorphF6_03_orig.jpg ; MorphF6_00_LOWER.jpg	4129939	0	1	22957	2	0	next	incorrect	525
Vp007	263	Response	2	4152788	22849	1
Vp007	264	Picture	MorphM6_02_orig.jpg ; MorphM6_00_LOWER.jpg	4152896	0	1	15792	2	0	next	hit	527
Vp007	264	Response	1	4168548	15652	1
Vp007	265	Picture	MorphM9_07_orig.jpg ; MorphM9_10_LOWER.jpg	4168688	0	1	17250	2	0	next	hit	529
Vp007	265	Response	1	4185828	17140	1
Vp007	266	Picture	MorphF6_06_orig.jpg ; MorphF6_10_LOWER.jpg	4185938	0	1	100297	159	0	next	hit	531
Vp007	266	Response	1	4286227	100289	1
Vp007	267	Picture	MorphM4_07_orig.jpg ; MorphM4_10_LOWER.jpg	4286235	0	158	5464	159	0	next	hit	533
Vp007	267	Response	1	4291587	5352	1
Vp007	268	Picture	MorphM9_09_orig.jpg ; MorphM9_10_LOWER.jpg	4291699	0	1	9820	2	0	next	hit	535
Vp007	268	Response	1	4301427	9728	1
Vp007	269	Picture	MorphF9_10_orig.jpg ; MorphF9_00_LOWER.jpg	4301519	0	1	19905	2	0	next	hit	537
Vp007	269	Response	1	4321347	19828	1
Vp007	270	Picture	MorphM3_01_orig.jpg ; MorphM3_00_LOWER.jpg	4321424	0	1	5290	153	0	next	hit	539
Vp007	270	Response	1	4326707	5283	1
Vp007	271	Picture	MorphM5_04_orig.jpg ; MorphM5_00_LOWER.jpg	4326714	0	152	5724	153	0	next	hit	541
Vp007	271	Response	1	4332307	5593	1
Vp007	272	Picture	MorphF8_01_orig.jpg ; MorphF8_10_LOWER.jpg	4332438	0	1	21717	180	0	next	incorrect	543
Vp007	272	Response	2	4354147	21709	1
Vp007	273	Picture	MorphF1_10_orig.jpg ; MorphF1_00_LOWER.jpg	4354155	0	179	9441	339	0	next	hit	545
Vp007	273	Response	1	4363587	9432	1
Vp007	274	Picture	MorphM1_07_orig.jpg ; MorphM1_10_LOWER.jpg	4363596	0	160	11040	161	0	next	hit	547
Vp007	274	Response	1	4374547	10951	1
Vp007	275	Picture	MorphF2_05_orig.jpg ; MorphF2_10_LOWER.jpg	4374636	0	1	6104	2	0	next	hit	549
Vp007	275	Response	1	4380627	5991	1
Vp007	276	Picture	MorphF7_09_orig.jpg ; MorphF7_00_LOWER.jpg	4380740	0	1	17649	2	0	next	hit	551
Vp007	276	Response	1	4398307	17567	1
Vp007	277	Picture	MorphM8_07_orig.jpg ; MorphM8_10_LOWER.jpg	4398389	0	1	5308	2	0	next	hit	553
Vp007	277	Response	1	4403587	5198	1
Vp007	278	Picture	MorphF1_09_orig.jpg ; MorphF1_00_LOWER.jpg	4403697	0	1	6059	180	0	next	hit	555
Vp007	278	Response	1	4409747	6050	1
Vp007	279	Picture	MorphM4_10_orig.jpg ; MorphM4_10_LOWER.jpg	4409756	0	179	5353	180	0	next	hit	557
Vp007	279	Response	1	4415027	5271	1
Vp007	280	Picture	MorphF10_02_orig.jpg ; MorphF10_10_LOWER.jpg	4415109	0	1	7697	2	0	next	hit	559
Vp007	280	Response	1	4422707	7598	1
Vp007	281	Picture	MorphM3_06_orig.jpg ; MorphM3_10_LOWER.jpg	4422806	0	1	5670	171	0	next	hit	561
Vp007	281	Response	1	4428467	5661	1
Vp007	282	Picture	MorphM7_06_orig.jpg ; MorphM7_00_LOWER.jpg	4428476	0	170	5875	171	0	next	hit	563
Vp007	282	Response	1	4434227	5751	1
Vp007	283	Picture	MorphF7_09_orig.jpg ; MorphF7_10_LOWER.jpg	4434351	0	1	8360	2	0	next	hit	565
Vp007	283	Response	1	4442626	8275	1
Vp007	284	Picture	MorphF1_00_orig.jpg ; MorphF1_00_LOWER.jpg	4442711	0	1	6966	202	0	next	hit	567
Vp007	284	Response	1	4449667	6956	1
Vp007	285	Picture	MorphM8_05_orig.jpg ; MorphM8_10_LOWER.jpg	4449677	0	201	11081	202	0	next	hit	569
Vp007	285	Response	1	4460626	10949	1
Vp007	286	Picture	MorphM2_08_orig.jpg ; MorphM2_00_LOWER.jpg	4460758	0	1	5156	154	0	next	hit	571
Vp007	286	Response	1	4465906	5148	1
Vp007	287	Picture	MorphF7_02_orig.jpg ; MorphF7_10_LOWER.jpg	4465914	0	153	5990	155	0	next	incorrect	573
Vp007	287	Response	2	4471826	5912	1
Vp007	288	Picture	MorphM3_03_orig.jpg ; MorphM3_10_LOWER.jpg	4471904	0	2	8626	3	0	next	incorrect	575
Vp007	288	Response	2	4480466	8562	1
Vp007	289	Picture	MorphM7_03_orig.jpg ; MorphM7_10_LOWER.jpg	4480530	0	1	13137	2	0	next	incorrect	577
Vp007	289	Response	2	4493586	13056	1
Vp007	290	Picture	MorphF2_02_orig.jpg ; MorphF2_10_LOWER.jpg	4493667	0	1	7829	2	0	next	hit	579
Vp007	290	Response	1	4501346	7679	1
Vp007	291	Picture	MorphM9_01_orig.jpg ; MorphM9_00_LOWER.jpg	4501496	0	1	8578	183	0	next	incorrect	581
Vp007	291	Response	2	4510066	8570	1
Vp007	292	Picture	MorphM6_09_orig.jpg ; MorphM6_00_LOWER.jpg	4510074	0	182	11439	337	0	next	hit	583
Vp007	292	Response	1	4521506	11432	1
Vp007	293	Picture	MorphM9_05_orig.jpg ; MorphM9_00_LOWER.jpg	4521513	0	155	8322	348	0	next	incorrect	585
Vp007	293	Response	2	4529826	8313	1
Vp007	294	Picture	MorphF3_08_orig.jpg ; MorphF3_00_LOWER.jpg	4529835	0	193	9082	194	0	next	incorrect	587
Vp007	294	Response	2	4538786	8951	1
Vp007	295	Picture	MorphM5_07_orig.jpg ; MorphM5_10_LOWER.jpg	4538917	0	1	7166	2	0	next	hit	589
Vp007	295	Response	1	4545986	7069	1
Vp007	296	Picture	MorphF5_03_orig.jpg ; MorphF5_10_LOWER.jpg	4546083	0	1	11280	2	0	next	incorrect	591
Vp007	296	Response	2	4557266	11183	1
Vp007	297	Picture	MorphF6_10_orig.jpg ; MorphF6_00_LOWER.jpg	4557363	0	1	28928	2	0	next	hit	593
Vp007	297	Response	1	4586226	28863	1
Vp007	298	Picture	MorphM8_07_orig.jpg ; MorphM8_00_LOWER.jpg	4586291	0	1	6582	188	0	next	hit	595
Vp007	298	Response	1	4592866	6575	1
Vp007	299	Picture	MorphM10_09_orig.jpg ; MorphM10_00_LOWER.jpg	4592873	0	187	5361	188	0	next	hit	597
Vp007	299	Response	1	4598146	5273	1
Vp007	300	Picture	MorphF7_03_orig.jpg ; MorphF7_00_LOWER.jpg	4598234	0	1	149153	2	0	next	incorrect	599
Vp007	300	Response	2	4747265	149031	1
Vp007	301	Picture	MorphF5_04_orig.jpg ; MorphF5_10_LOWER.jpg	4747387	0	1	5005	173	0	next	incorrect	601
Vp007	301	Response	2	4752385	4998	1
Vp007	302	Picture	MorphM9_10_orig.jpg ; MorphM9_10_LOWER.jpg	4752392	0	172	9440	325	0	next	hit	603
Vp007	302	Response	1	4761824	9432	1
Vp007	303	Picture	MorphM2_01_orig.jpg ; MorphM2_10_LOWER.jpg	4761832	0	153	9680	313	0	next	incorrect	605
Vp007	303	Response	2	4771504	9672	1
Vp007	304	Picture	MorphM10_08_orig.jpg ; MorphM10_10_LOWER.jpg	4771512	0	160	5600	161	0	next	hit	607
Vp007	304	Response	1	4777024	5512	1
Vp007	305	Picture	MorphM2_04_orig.jpg ; MorphM2_00_LOWER.jpg	4777112	0	1	5573	2	0	next	incorrect	609
Vp007	305	Response	2	4782544	5432	1
Vp007	306	Picture	MorphF4_09_orig.jpg ; MorphF4_10_LOWER.jpg	4782685	0	1	9953	2	0	next	hit	611
Vp007	306	Response	1	4792544	9859	1
Vp007	307	Picture	MorphM10_10_orig.jpg ; MorphM10_10_LOWER.jpg	4792638	0	1	5573	2	0	next	hit	613
Vp007	307	Response	1	4798064	5426	1
Vp007	308	Picture	MorphM6_03_orig.jpg ; MorphM6_00_LOWER.jpg	4798211	0	1	8743	150	0	next	incorrect	615
Vp007	308	Response	2	4806944	8733	1
Vp007	309	Picture	MorphM10_02_orig.jpg ; MorphM10_10_LOWER.jpg	4806954	0	149	5058	150	0	next	hit	617
Vp007	309	Response	1	4811904	4950	1
Vp007	310	Picture	MorphF9_05_orig.jpg ; MorphF9_10_LOWER.jpg	4812012	0	1	9554	2	0	next	incorrect	619
Vp007	310	Response	2	4821424	9412	1
Vp007	311	Picture	MorphM4_04_orig.jpg ; MorphM4_00_LOWER.jpg	4821566	0	1	17118	2	0	next	incorrect	621
Vp007	311	Response	2	4838544	16978	1
Vp007	312	Picture	MorphM6_06_orig.jpg ; MorphM6_00_LOWER.jpg	4838684	0	1	7299	2	0	next	incorrect	623
Vp007	312	Response	2	4845904	7220	1
Vp007	313	Picture	MorphM5_05_orig.jpg ; MorphM5_10_LOWER.jpg	4845983	0	1	8758	2	0	next	hit	625
Vp007	313	Response	1	4854624	8641	1
Vp007	314	Picture	MorphF7_04_orig.jpg ; MorphF7_10_LOWER.jpg	4854741	0	1	9289	2	0	next	incorrect	627
Vp007	314	Response	2	4863904	9163	1
Vp007	315	Picture	MorphF3_08_orig.jpg ; MorphF3_10_LOWER.jpg	4864030	0	1	6900	2	0	next	incorrect	629
Vp007	315	Response	2	4870784	6754	1
Vp007	316	Picture	MorphF2_06_orig.jpg ; MorphF2_10_LOWER.jpg	4870930	0	1	11279	2	0	next	incorrect	631
Vp007	316	Response	2	4882144	11214	1
Vp007	317	Picture	MorphM6_02_orig.jpg ; MorphM6_10_LOWER.jpg	4882209	0	1	6582	55	0	next	incorrect	633
Vp007	317	Response	2	4888784	6575	1
Vp007	318	Picture	MorphM1_09_orig.jpg ; MorphM1_10_LOWER.jpg	4888791	0	54	11200	55	0	next	hit	635
Vp007	318	Response	1	4899904	11113	1
Vp007	319	Picture	MorphM10_02_orig.jpg ; MorphM10_00_LOWER.jpg	4899991	0	1	11116	166	0	next	incorrect	637
Vp007	319	Response	2	4911104	11113	1
Vp007	320	Picture	MorphF9_09_orig.jpg ; MorphF9_00_LOWER.jpg	4911107	0	165	7727	166	0	next	incorrect	639
Vp007	320	Response	2	4918704	7597	1
Vp007	321	Picture	MorphM2_07_orig.jpg ; MorphM2_10_LOWER.jpg	4918834	0	1	9687	2	0	next	hit	641
Vp007	321	Response	1	4928383	9549	1
Vp007	322	Picture	MorphF9_00_orig.jpg ; MorphF9_10_LOWER.jpg	4928521	0	1	7790	174	0	next	incorrect	643
Vp007	322	Response	2	4936303	7782	1
Vp007	323	Picture	MorphF6_03_orig.jpg ; MorphF6_10_LOWER.jpg	4936311	0	173	5602	318	0	next	incorrect	645
Vp007	323	Response	2	4941903	5592	1
Vp007	324	Picture	MorphM6_07_orig.jpg ; MorphM6_10_LOWER.jpg	4941913	0	145	9565	146	0	next	hit	647
Vp007	324	Response	1	4951343	9430	1
Vp007	325	Picture	MorphF8_06_orig.jpg ; MorphF8_00_LOWER.jpg	4951478	0	1	12872	2	0	next	incorrect	649
Vp007	325	Response	2	4964223	12745	1
Vp007	326	Picture	MorphM4_06_orig.jpg ; MorphM4_00_LOWER.jpg	4964350	0	1	9156	2	0	next	hit	651
Vp007	326	Response	1	4973423	9073	1
Vp007	327	Picture	MorphF2_08_orig.jpg ; MorphF2_10_LOWER.jpg	4973506	0	1	8758	2	0	next	hit	653
Vp007	327	Response	1	4982143	8637	1
Vp007	328	Picture	MorphF5_03_orig.jpg ; MorphF5_00_LOWER.jpg	4982264	0	1	14597	2	0	next	incorrect	655
Vp007	328	Response	2	4996783	14519	1
Vp007	329	Picture	MorphF1_02_orig.jpg ; MorphF1_00_LOWER.jpg	4996861	0	1	4777	3	0	next	incorrect	657
Vp007	329	Response	2	5001503	4642	1
Vp007	330	Picture	MorphM7_05_orig.jpg ; MorphM7_10_LOWER.jpg	5001638	0	2	5308	3	0	next	hit	659
Vp007	330	Response	1	5006863	5225	1
Vp007	331	Picture	MorphF6_08_orig.jpg ; MorphF6_10_LOWER.jpg	5006946	0	1	5441	2	0	next	incorrect	661
Vp007	331	Response	2	5012303	5357	1
Vp007	332	Picture	MorphF3_04_orig.jpg ; MorphF3_00_LOWER.jpg	5012387	0	1	6502	2	0	next	incorrect	663
Vp007	332	Response	2	5018782	6395	2
Vp007	333	Picture	MorphM8_10_orig.jpg ; MorphM8_10_LOWER.jpg	5018889	0	1	7166	2	0	next	hit	665
Vp007	333	Response	1	5025983	7094	1
Vp007	334	Picture	MorphF7_06_orig.jpg ; MorphF7_00_LOWER.jpg	5026055	0	1	24549	2	0	next	incorrect	667
Vp007	334	Response	2	5050463	24408	1
Vp007	335	Picture	MorphF6_05_orig.jpg ; MorphF6_10_LOWER.jpg	5050604	0	1	11014	2	0	next	hit	669
Vp007	335	Response	1	5061423	10819	1
Vp007	336	Picture	MorphF5_08_orig.jpg ; MorphF5_00_LOWER.jpg	5061618	0	1	6852	183	0	next	hit	671
Vp007	336	Response	1	5068463	6845	1
Vp007	337	Picture	MorphM3_05_orig.jpg ; MorphM3_10_LOWER.jpg	5068470	0	182	5682	389	0	next	hit	673
Vp007	337	Response	1	5074143	5673	1
Vp007	338	Picture	MorphF3_05_orig.jpg ; MorphF3_10_LOWER.jpg	5074152	0	207	12400	355	0	next	hit	675
Vp007	338	Response	1	5086543	12391	1
Vp007	339	Picture	MorphF1_03_orig.jpg ; MorphF1_00_LOWER.jpg	5086552	0	148	10099	149	0	next	incorrect	677
Vp007	339	Response	2	5096543	9991	1
Vp007	340	Picture	MorphM6_07_orig.jpg ; MorphM6_00_LOWER.jpg	5096651	0	1	6237	2	0	next	hit	679
Vp007	340	Response	1	5102783	6132	1
Vp007	341	Picture	MorphM3_06_orig.jpg ; MorphM3_00_LOWER.jpg	5102888	0	1	9421	2	0	next	hit	681
Vp007	341	Response	1	5112222	9334	1
Vp007	342	Picture	MorphM5_02_orig.jpg ; MorphM5_10_LOWER.jpg	5112309	0	1	5706	2	0	next	hit	683
Vp007	342	Response	1	5117902	5593	1
Vp007	343	Picture	MorphM3_02_orig.jpg ; MorphM3_10_LOWER.jpg	5118015	0	1	5441	2	0	next	hit	685
Vp007	343	Response	1	5123342	5327	1
Vp007	344	Picture	MorphM2_03_orig.jpg ; MorphM2_00_LOWER.jpg	5123456	0	1	6900	2	0	next	incorrect	687
Vp007	344	Response	2	5130222	6766	1
Vp007	345	Picture	MorphF7_08_orig.jpg ; MorphF7_00_LOWER.jpg	5130356	0	1	5394	182	0	next	incorrect	689
Vp007	345	Response	2	5135742	5386	1
Vp007	346	Picture	MorphF4_05_orig.jpg ; MorphF4_00_LOWER.jpg	5135750	0	181	5282	388	0	next	incorrect	691
Vp007	346	Response	2	5141022	5272	1
Vp007	347	Picture	MorphF1_08_orig.jpg ; MorphF1_10_LOWER.jpg	5141032	0	207	25360	399	0	next	hit	693
Vp007	347	Response	1	5166382	25350	1
Vp007	348	Picture	MorphF10_01_orig.jpg ; MorphF10_00_LOWER.jpg	5166392	0	192	7888	193	0	next	incorrect	695
Vp007	348	Response	2	5174142	7750	1
Vp007	349	Picture	MorphM5_06_orig.jpg ; MorphM5_00_LOWER.jpg	5174280	0	1	15791	2	0	next	hit	697
Vp007	349	Response	1	5189982	15702	1
Vp007	350	Picture	MorphF5_02_orig.jpg ; MorphF5_00_LOWER.jpg	5190071	0	1	10718	165	0	next	incorrect	699
Vp007	350	Response	2	5200782	10711	1
Vp007	351	Picture	MorphF2_00_orig.jpg ; MorphF2_00_LOWER.jpg	5200789	0	164	10381	165	0	next	hit	701
Vp007	351	Response	1	5211102	10313	1
Vp007	352	Picture	MorphF9_01_orig.jpg ; MorphF9_10_LOWER.jpg	5211170	0	1	8181	181	0	next	incorrect	703
Vp007	352	Response	2	5219342	8172	1
Vp007	353	Picture	MorphF3_07_orig.jpg ; MorphF3_00_LOWER.jpg	5219351	0	180	46756	181	0	next	incorrect	705
Vp007	353	Response	2	5265981	46630	1
Vp007	354	Picture	MorphM7_01_orig.jpg ; MorphM7_10_LOWER.jpg	5266107	0	1	5839	2	0	next	hit	707
Vp007	354	Response	1	5271821	5714	1
Vp007	355	Picture	MorphF7_03_orig.jpg ; MorphF7_10_LOWER.jpg	5271946	0	1	7962	2	0	next	hit	709
Vp007	355	Response	1	5279821	7875	1
Vp007	356	Picture	MorphM8_02_orig.jpg ; MorphM8_10_LOWER.jpg	5279908	0	1	5683	158	0	next	hit	711
Vp007	356	Response	1	5285581	5673	1
Vp007	357	Picture	MorphF2_01_orig.jpg ; MorphF2_00_LOWER.jpg	5285591	0	157	7322	158	0	next	incorrect	713
Vp007	357	Response	2	5292781	7190	1
Vp007	358	Picture	MorphF3_03_orig.jpg ; MorphF3_00_LOWER.jpg	5292913	0	1	13636	166	0	next	incorrect	715
Vp007	358	Response	2	5306541	13628	1
Vp007	359	Picture	MorphF1_07_orig.jpg ; MorphF1_00_LOWER.jpg	5306549	0	165	11709	166	0	next	incorrect	717
Vp007	359	Response	2	5318140	11591	2
Vp007	360	Picture	MorphF10_06_orig.jpg ; MorphF10_10_LOWER.jpg	5318258	0	1	6213	159	0	next	hit	719
Vp007	360	Response	1	5324461	6203	1
Vp007	361	Picture	MorphM9_00_orig.jpg ; MorphM9_00_LOWER.jpg	5324471	0	158	10905	159	0	next	incorrect	721
Vp007	361	Response	2	5335261	10790	1
Vp007	362	Picture	MorphM6_00_orig.jpg ; MorphM6_00_LOWER.jpg	5335376	0	1	7813	151	0	next	incorrect	723
Vp007	362	Response	2	5343181	7805	1
Vp007	363	Picture	MorphF3_09_orig.jpg ; MorphF3_10_LOWER.jpg	5343189	0	150	8642	151	0	next	hit	725
Vp007	363	Response	1	5351741	8552	1
Vp007	364	Picture	MorphF7_04_orig.jpg ; MorphF7_00_LOWER.jpg	5351831	0	1	9023	2	0	next	incorrect	727
Vp007	364	Response	2	5360781	8950	1
Vp007	365	Picture	MorphF3_04_orig.jpg ; MorphF3_10_LOWER.jpg	5360854	0	1	9289	2	0	next	incorrect	729
Vp007	365	Response	2	5370061	9207	1
Vp007	366	Picture	MorphM10_07_orig.jpg ; MorphM10_00_LOWER.jpg	5370143	0	1	11125	157	0	next	hit	731
Vp007	366	Response	1	5381260	11117	2
Vp007	367	Picture	MorphM3_00_orig.jpg ; MorphM3_00_LOWER.jpg	5381268	0	156	12562	356	0	next	incorrect	733
Vp007	367	Response	2	5393821	12553	1
Vp007	368	Picture	MorphF10_08_orig.jpg ; MorphF10_00_LOWER.jpg	5393830	0	200	8161	201	0	next	hit	735
Vp007	368	Response	1	5401901	8071	1
Vp007	369	Picture	MorphF5_08_orig.jpg ; MorphF5_10_LOWER.jpg	5401991	0	1	7829	2	0	next	hit	737
Vp007	369	Response	1	5409740	7749	2
Vp007	370	Picture	MorphF1_09_orig.jpg ; MorphF1_10_LOWER.jpg	5409820	0	1	7829	3	0	next	hit	739
Vp007	370	Response	1	5417501	7681	1
Vp007	371	Picture	MorphM3_09_orig.jpg ; MorphM3_00_LOWER.jpg	5417649	0	2	9820	3	0	next	hit	741
Vp007	371	Response	1	5427340	9691	1
Vp007	372	Picture	MorphF4_07_orig.jpg ; MorphF4_00_LOWER.jpg	5427469	0	1	8493	2	0	next	hit	743
Vp007	372	Response	1	5435820	8351	1
Vp007	373	Picture	MorphF8_04_orig.jpg ; MorphF8_10_LOWER.jpg	5435962	0	1	5542	166	0	next	incorrect	745
Vp007	373	Response	2	5441500	5538	1
Vp007	374	Picture	MorphF4_04_orig.jpg ; MorphF4_00_LOWER.jpg	5441504	0	165	6644	321	0	next	incorrect	747
Vp007	374	Response	2	5448140	6636	1
Vp007	375	Picture	MorphF3_07_orig.jpg ; MorphF3_10_LOWER.jpg	5448148	0	156	7984	157	0	next	hit	749
Vp007	375	Response	1	5456060	7912	1
Vp007	376	Picture	MorphM5_10_orig.jpg ; MorphM5_10_LOWER.jpg	5456132	0	1	6635	2	0	next	hit	751
Vp007	376	Response	1	5462620	6488	1
Vp007	377	Picture	MorphM10_04_orig.jpg ; MorphM10_00_LOWER.jpg	5462767	0	1	7829	2	0	next	hit	753
Vp007	377	Response	1	5470460	7693	1
Vp007	378	Picture	MorphM6_10_orig.jpg ; MorphM6_10_LOWER.jpg	5470596	0	1	5839	2	0	next	hit	755
Vp007	378	Response	1	5476300	5704	1
Vp007	379	Picture	MorphM5_01_orig.jpg ; MorphM5_10_LOWER.jpg	5476435	0	1	5043	2	0	next	hit	757
Vp007	379	Response	1	5481340	4905	1
Vp007	380	Picture	MorphF5_10_orig.jpg ; MorphF5_00_LOWER.jpg	5481478	0	1	6502	2	0	next	hit	759
Vp007	380	Response	1	5487900	6422	1
Vp007	381	Picture	MorphM10_10_orig.jpg ; MorphM10_00_LOWER.jpg	5487980	0	1	5369	206	0	next	hit	761
Vp007	381	Response	1	5493340	5360	1
Vp007	382	Picture	MorphF6_07_orig.jpg ; MorphF6_10_LOWER.jpg	5493349	0	205	7901	206	0	next	hit	763
Vp007	382	Response	1	5501180	7831	1
Vp007	383	Picture	MorphF3_05_orig.jpg ; MorphF3_00_LOWER.jpg	5501250	0	1	5706	2	0	next	hit	765
Vp007	383	Response	1	5506860	5610	1
Vp007	384	Picture	MorphF4_03_orig.jpg ; MorphF4_10_LOWER.jpg	5506956	0	1	6871	164	0	next	incorrect	767
Vp007	384	Response	2	5513820	6864	1
Vp007	385	Picture	MorphM2_07_orig.jpg ; MorphM2_00_LOWER.jpg	5513827	0	163	8480	339	0	next	incorrect	769
Vp007	385	Response	2	5522300	8473	1
Vp007	386	Picture	MorphM10_03_orig.jpg ; MorphM10_00_LOWER.jpg	5522307	0	176	8269	177	0	next	incorrect	771
Vp007	386	Response	2	5530460	8153	1
Vp007	387	Picture	MorphM2_10_orig.jpg ; MorphM2_00_LOWER.jpg	5530576	0	1	15526	2	0	next	hit	773
Vp007	387	Response	1	5545980	15404	1
Vp007	388	Picture	MorphM1_08_orig.jpg ; MorphM1_00_LOWER.jpg	5546102	0	1	8359	8	0	next	hit	775
Vp007	388	Response	1	5554380	8278	1
Vp007	389	Picture	MorphM5_03_orig.jpg ; MorphM5_10_LOWER.jpg	5554461	0	7	5442	8	0	next	hit	777
Vp007	389	Response	1	5559820	5359	1
Vp007	390	Picture	MorphF2_01_orig.jpg ; MorphF2_10_LOWER.jpg	5559903	0	1	42596	2	0	next	incorrect	779
Vp007	390	Response	2	5602379	42476	1
Vp007	391	Picture	MorphM10_04_orig.jpg ; MorphM10_10_LOWER.jpg	5602499	0	1	6104	2	0	next	hit	781
Vp007	391	Response	1	5608459	5960	1
Vp007	392	Picture	MorphF10_08_orig.jpg ; MorphF10_10_LOWER.jpg	5608603	0	1	7564	2	0	next	hit	783
Vp007	392	Response	1	5616059	7456	1
Vp007	393	Picture	MorphM9_00_orig.jpg ; MorphM9_10_LOWER.jpg	5616167	0	1	7431	2	0	next	incorrect	785
Vp007	393	Response	2	5623499	7332	1
Vp007	394	Picture	MorphM8_01_orig.jpg ; MorphM8_10_LOWER.jpg	5623598	0	1	6768	2	0	next	hit	787
Vp007	394	Response	1	5630299	6701	1
Vp007	395	Picture	MorphF4_10_orig.jpg ; MorphF4_10_LOWER.jpg	5630366	0	1	6341	163	0	next	hit	789
Vp007	395	Response	1	5636699	6333	1
Vp007	396	Picture	MorphM4_09_orig.jpg ; MorphM4_00_LOWER.jpg	5636707	0	162	5602	163	0	next	hit	791
Vp007	396	Response	1	5642219	5512	1
Vp007	397	Picture	MorphF8_10_orig.jpg ; MorphF8_10_LOWER.jpg	5642309	0	1	12208	2	0	next	hit	793
Vp007	397	Response	1	5654379	12070	1
Vp007	398	Picture	MorphM7_09_orig.jpg ; MorphM7_10_LOWER.jpg	5654517	0	1	4777	2	0	next	hit	795
Vp007	398	Response	1	5659179	4662	1
Vp007	399	Picture	MorphM9_08_orig.jpg ; MorphM9_00_LOWER.jpg	5659294	0	1	12872	2	0	next	hit	797
Vp007	399	Response	1	5672059	12765	1
Vp007	400	Picture	MorphM5_02_orig.jpg ; MorphM5_00_LOWER.jpg	5672166	0	1	4620	159	0	next	hit	799
Vp007	400	Response	1	5676779	4613	1
Vp007	401	Picture	MorphM8_05_orig.jpg ; MorphM8_00_LOWER.jpg	5676786	0	158	9711	159	0	next	hit	801
Vp007	401	Response	1	5686379	9593	1
Vp007	402	Picture	MorphM5_00_orig.jpg ; MorphM5_10_LOWER.jpg	5686497	0	1	5706	3	0	next	hit	803
Vp007	402	Response	1	5692139	5642	1
Vp007	403	Picture	MorphM6_00_orig.jpg ; MorphM6_10_LOWER.jpg	5692203	0	2	6345	161	0	next	incorrect	805
Vp007	403	Response	2	5698539	6336	1
Vp007	404	Picture	MorphF8_01_orig.jpg ; MorphF8_00_LOWER.jpg	5698548	0	159	6478	342	0	next	incorrect	807
Vp007	404	Response	2	5705019	6471	1
Vp007	405	Picture	MorphF5_10_orig.jpg ; MorphF5_10_LOWER.jpg	5705026	0	183	8011	184	0	next	hit	809
Vp007	405	Response	1	5712939	7913	1
Vp007	406	Picture	MorphF2_10_orig.jpg ; MorphF2_10_LOWER.jpg	5713037	0	1	6237	2	0	next	incorrect	811
Vp007	406	Response	2	5719179	6142	1
Vp007	407	Picture	MorphM8_08_orig.jpg ; MorphM8_00_LOWER.jpg	5719274	0	1	11810	2	0	next	hit	813
Vp007	407	Response	1	5730939	11665	1
Vp007	408	Picture	MorphM7_05_orig.jpg ; MorphM7_00_LOWER.jpg	5731084	0	1	5308	2	0	next	hit	815
Vp007	408	Response	1	5736299	5215	1
Vp007	409	Picture	MorphM6_08_orig.jpg ; MorphM6_10_LOWER.jpg	5736392	0	1	7674	158	0	next	hit	817
Vp007	409	Response	1	5744059	7667	1
Vp007	410	Picture	MorphF9_07_orig.jpg ; MorphF9_00_LOWER.jpg	5744066	0	157	4800	158	0	next	hit	819
Vp007	410	Response	1	5748779	4713	1
Vp007	411	Picture	MorphF6_04_orig.jpg ; MorphF6_00_LOWER.jpg	5748866	0	1	6502	2	0	next	incorrect	821
Vp007	411	Response	2	5755258	6392	1
Vp007	412	Picture	MorphM2_06_orig.jpg ; MorphM2_00_LOWER.jpg	5755368	0	1	8360	2	0	next	incorrect	823
Vp007	412	Response	2	5763578	8210	1
Vp007	413	Picture	MorphF1_03_orig.jpg ; MorphF1_10_LOWER.jpg	5763728	0	1	7033	2	0	next	incorrect	825
Vp007	413	Response	2	5770618	6890	1
Vp007	414	Picture	MorphF7_10_orig.jpg ; MorphF7_10_LOWER.jpg	5770761	0	1	6345	160	0	next	hit	827
Vp007	414	Response	1	5777098	6337	1
Vp007	415	Picture	MorphF5_00_orig.jpg ; MorphF5_10_LOWER.jpg	5777106	0	159	12480	311	0	next	incorrect	829
Vp007	415	Response	2	5789578	12472	1
Vp007	416	Picture	MorphM4_02_orig.jpg ; MorphM4_10_LOWER.jpg	5789586	0	152	10320	335	0	next	incorrect	831
Vp007	416	Response	2	5799898	10312	1
Vp007	417	Picture	MorphM1_04_orig.jpg ; MorphM1_00_LOWER.jpg	5799906	0	183	6551	184	0	next	incorrect	833
Vp007	417	Response	2	5806378	6472	1
Vp007	418	Picture	MorphM7_06_orig.jpg ; MorphM7_10_LOWER.jpg	5806457	0	1	6328	177	0	next	hit	835
Vp007	418	Response	1	5812778	6321	1
Vp007	419	Picture	MorphM1_10_orig.jpg ; MorphM1_10_LOWER.jpg	5812785	0	176	7473	177	0	next	incorrect	837
Vp007	419	Response	2	5820138	7353	1
Vp007	420	Picture	MorphM4_10_orig.jpg ; MorphM4_00_LOWER.jpg	5820258	0	1	8758	2	0	next	hit	839
Vp007	420	Response	1	5828938	8680	1
Vp007	421	Picture	MorphF8_00_orig.jpg ; MorphF8_10_LOWER.jpg	5829016	0	1	9156	2	0	next	incorrect	841
Vp007	421	Response	2	5838058	9042	1
Vp007	422	Picture	MorphF9_02_orig.jpg ; MorphF9_10_LOWER.jpg	5838172	0	1	6453	184	0	next	incorrect	843
Vp007	422	Response	2	5844618	6446	1
Vp007	423	Picture	MorphF6_00_orig.jpg ; MorphF6_10_LOWER.jpg	5844625	0	183	4800	343	0	next	incorrect	845
Vp007	423	Response	2	5849418	4793	1
Vp007	424	Picture	MorphF2_05_orig.jpg ; MorphF2_00_LOWER.jpg	5849425	0	160	8387	161	0	next	incorrect	847
Vp007	424	Response	2	5857738	8313	1
Vp007	425	Picture	MorphM6_03_orig.jpg ; MorphM6_10_LOWER.jpg	5857812	0	1	8094	2	0	next	incorrect	849
Vp007	425	Response	2	5865818	8006	1
Vp007	426	Picture	MorphM7_00_orig.jpg ; MorphM7_00_LOWER.jpg	5865906	0	1	62879	155	0	next	incorrect	851
Vp007	426	Response	2	5928777	62871	1
Vp007	427	Picture	MorphF2_06_orig.jpg ; MorphF2_00_LOWER.jpg	5928785	0	154	5280	336	0	next	incorrect	853
Vp007	427	Response	2	5934057	5272	1
Vp007	428	Picture	MorphF5_07_orig.jpg ; MorphF5_10_LOWER.jpg	5934065	0	182	7214	183	0	next	hit	855
Vp007	428	Response	1	5941177	7112	1
Vp007	429	Picture	MorphM2_05_orig.jpg ; MorphM2_00_LOWER.jpg	5941279	0	1	7962	2	0	next	incorrect	857
Vp007	429	Response	2	5949177	7898	1
Vp007	430	Picture	MorphF6_07_orig.jpg ; MorphF6_00_LOWER.jpg	5949241	0	1	6104	2	0	next	incorrect	859
Vp007	430	Response	2	5955257	6016	1
Vp007	431	Picture	MorphM2_03_orig.jpg ; MorphM2_10_LOWER.jpg	5955345	0	1	4879	166	0	next	incorrect	861
Vp007	431	Response	2	5960217	4872	1
Vp007	432	Picture	MorphM7_00_orig.jpg ; MorphM7_10_LOWER.jpg	5960224	0	165	10382	166	0	next	hit	863
Vp007	432	Response	1	5970457	10233	1
Vp007	433	Picture	MorphM6_05_orig.jpg ; MorphM6_00_LOWER.jpg	5970606	0	1	8493	2	0	next	incorrect	865
Vp007	433	Response	2	5979017	8411	1
Vp007	434	Picture	MorphM1_07_orig.jpg ; MorphM1_00_LOWER.jpg	5979099	0	1	5440	2	0	next	incorrect	867
Vp007	434	Response	2	5984457	5358	1
Vp007	435	Picture	MorphF10_01_orig.jpg ; MorphF10_10_LOWER.jpg	5984539	0	1	8493	2	0	next	hit	869
Vp007	435	Response	1	5992937	8398	1
Vp007	436	Picture	MorphF1_08_orig.jpg ; MorphF1_00_LOWER.jpg	5993032	0	1	7912	185	0	next	incorrect	871
Vp007	436	Response	2	6000937	7905	1
Vp007	437	Picture	MorphF9_03_orig.jpg ; MorphF9_00_LOWER.jpg	6000944	0	184	39859	186	0	next	incorrect	873
Vp007	437	Response	2	6040697	39753	1
Vp007	438	Picture	MorphF10_09_orig.jpg ; MorphF10_00_LOWER.jpg	6040803	0	2	24682	4	0	next	hit	875
Vp007	438	Response	1	6065417	24614	1
Vp007	439	Picture	MorphF1_01_orig.jpg ; MorphF1_10_LOWER.jpg	6065485	0	2	38179	174	0	next	incorrect	877
Vp007	439	Response	2	6103656	38171	1
Vp007	440	Picture	MorphF3_02_orig.jpg ; MorphF3_00_LOWER.jpg	6103664	0	172	7337	173	0	next	incorrect	879
Vp007	440	Response	2	6110936	7272	1
Vp007	441	Picture	MorphF1_04_orig.jpg ; MorphF1_10_LOWER.jpg	6111001	0	1	5143	167	0	next	incorrect	881
Vp007	441	Response	2	6116136	5135	1
Vp007	442	Picture	MorphF8_07_orig.jpg ; MorphF8_00_LOWER.jpg	6116144	0	166	7921	373	0	next	incorrect	883
Vp007	442	Response	2	6124056	7912	1
Vp007	443	Picture	MorphM1_01_orig.jpg ; MorphM1_00_UPPER.jpg	6124065	0	207	6400	384	0	next	incorrect	885
Vp007	443	Response	2	6130456	6391	1
Vp007	444	Picture	MorphF3_06_orig.jpg ; MorphF3_00_UPPER.jpg	6130465	0	177	6147	178	0	next	incorrect	887
Vp007	444	Response	2	6136536	6071	1
Vp007	445	Picture	MorphM1_02_orig.jpg ; MorphM1_00_UPPER.jpg	6136612	0	1	4733	179	0	next	incorrect	889
Vp007	445	Response	2	6141336	4724	1
Vp007	446	Picture	MorphM3_02_orig.jpg ; MorphM3_10_UPPER.jpg	6141345	0	178	12880	348	0	next	hit	891
Vp007	446	Response	1	6154216	12871	1
Vp007	447	Picture	MorphM9_04_orig.jpg ; MorphM9_10_UPPER.jpg	6154225	0	170	11680	337	0	next	hit	893
Vp007	447	Response	1	6165896	11671	1
Vp007	448	Picture	MorphM4_01_orig.jpg ; MorphM4_00_UPPER.jpg	6165905	0	167	8659	168	0	next	incorrect	895
Vp007	448	Response	2	6174456	8551	1
Vp007	449	Picture	MorphM5_06_orig.jpg ; MorphM5_10_UPPER.jpg	6174564	0	1	6620	150	0	next	hit	897
Vp007	449	Response	1	6181176	6612	1
Vp007	450	Picture	MorphF5_01_orig.jpg ; MorphF5_10_UPPER.jpg	6181184	0	149	7120	343	0	next	hit	899
Vp007	450	Response	1	6188296	7112	1
Vp007	451	Picture	MorphF8_10_orig.jpg ; MorphF8_00_UPPER.jpg	6188304	0	194	6297	196	0	next	incorrect	901
Vp007	451	Response	2	6194456	6152	1
Vp007	452	Picture	MorphF3_05_orig.jpg ; MorphF3_00_UPPER.jpg	6194601	0	2	5943	165	0	next	incorrect	903
Vp007	452	Response	2	6200536	5935	1
Vp007	453	Picture	MorphM2_05_orig.jpg ; MorphM2_10_UPPER.jpg	6200544	0	163	14480	310	0	next	hit	905
Vp007	453	Response	1	6215016	14472	1
Vp007	454	Picture	MorphM8_06_orig.jpg ; MorphM8_00_UPPER.jpg	6215024	0	147	12089	148	0	next	incorrect	907
Vp007	454	Response	2	6227016	11992	1
Vp007	455	Picture	MorphM1_04_orig.jpg ; MorphM1_00_UPPER.jpg	6227113	0	1	9023	2	0	next	incorrect	909
Vp007	455	Response	2	6236056	8943	1
Vp007	456	Picture	MorphF10_00_orig.jpg ; MorphF10_00_UPPER.jpg	6236136	0	1	19507	2	0	next	incorrect	911
Vp007	456	Response	2	6255575	19439	1
Vp007	457	Picture	MorphM5_01_orig.jpg ; MorphM5_10_UPPER.jpg	6255643	0	1	8095	2	0	next	hit	913
Vp007	457	Response	1	6263655	8012	1
Vp007	458	Picture	MorphM8_00_orig.jpg ; MorphM8_00_UPPER.jpg	6263738	0	1	7563	2	0	next	hit	915
Vp007	458	Response	1	6271175	7437	1
Vp007	459	Picture	MorphF5_02_orig.jpg ; MorphF5_10_UPPER.jpg	6271301	0	1	5803	171	0	next	hit	917
Vp007	459	Response	1	6277095	5794	1
Vp007	460	Picture	MorphF7_10_orig.jpg ; MorphF7_10_UPPER.jpg	6277104	0	170	5742	171	0	next	hit	919
Vp007	460	Response	1	6282695	5591	1
Vp007	461	Picture	MorphF1_03_orig.jpg ; MorphF1_10_UPPER.jpg	6282846	0	1	5778	196	0	next	hit	921
Vp007	461	Response	1	6288615	5769	1
Vp007	462	Picture	MorphM9_08_orig.jpg ; MorphM9_00_UPPER.jpg	6288624	0	195	9085	196	0	next	incorrect	923
Vp007	462	Response	2	6297575	8951	1
Vp007	463	Picture	MorphF3_00_orig.jpg ; MorphF3_00_UPPER.jpg	6297709	0	1	6195	176	0	next	incorrect	925
Vp007	463	Response	2	6303895	6186	1
Vp007	464	Picture	MorphF9_04_orig.jpg ; MorphF9_10_UPPER.jpg	6303904	0	175	8880	361	0	next	hit	927
Vp007	464	Response	1	6312775	8871	1
Vp007	465	Picture	MorphF1_00_orig.jpg ; MorphF1_00_UPPER.jpg	6312784	0	186	9840	352	0	next	incorrect	929
Vp007	465	Response	2	6322615	9831	1
Vp007	466	Picture	MorphF9_10_orig.jpg ; MorphF9_00_UPPER.jpg	6322624	0	166	28695	167	0	next	incorrect	931
Vp007	466	Response	2	6351175	28551	1
Vp007	467	Picture	MorphM6_05_orig.jpg ; MorphM6_00_UPPER.jpg	6351319	0	1	6369	2	0	next	incorrect	933
Vp007	467	Response	2	6357575	6256	1
Vp007	468	Picture	MorphM4_05_orig.jpg ; MorphM4_10_UPPER.jpg	6357688	0	1	8215	148	0	next	hit	935
Vp007	468	Response	1	6365895	8207	1
Vp007	469	Picture	MorphF3_00_orig.jpg ; MorphF3_10_UPPER.jpg	6365903	0	147	50160	294	0	next	hit	937
Vp007	469	Response	1	6416055	50152	1
Vp007	470	Picture	MorphF6_01_orig.jpg ; MorphF6_00_UPPER.jpg	6416063	0	147	7046	148	0	next	incorrect	939
Vp007	470	Response	2	6423014	6951	1
Vp007	471	Picture	MorphF8_02_orig.jpg ; MorphF8_10_UPPER.jpg	6423109	0	1	10074	146	0	next	hit	941
Vp007	471	Response	1	6433174	10065	1
Vp007	472	Picture	MorphM2_08_orig.jpg ; MorphM2_00_UPPER.jpg	6433183	0	145	5920	341	0	next	incorrect	943
Vp007	472	Response	2	6439094	5911	1
Vp007	473	Picture	MorphM7_10_orig.jpg ; MorphM7_10_UPPER.jpg	6439103	0	196	6565	197	0	next	hit	945
Vp007	473	Response	1	6445574	6471	1
Vp007	474	Picture	MorphF3_07_orig.jpg ; MorphF3_00_UPPER.jpg	6445668	0	1	12553	188	0	next	incorrect	947
Vp007	474	Response	2	6458214	12546	1
Vp007	475	Picture	MorphF9_00_orig.jpg ; MorphF9_00_UPPER.jpg	6458221	0	187	15579	188	0	next	incorrect	949
Vp007	475	Response	2	6473654	15433	1
Vp007	476	Picture	MorphF6_03_orig.jpg ; MorphF6_10_UPPER.jpg	6473800	0	1	5441	2	0	next	incorrect	951
Vp007	476	Response	2	6479094	5294	1
Vp007	477	Picture	MorphM4_09_orig.jpg ; MorphM4_00_UPPER.jpg	6479241	0	1	7962	2	0	next	hit	953
Vp007	477	Response	1	6487093	7852	2
Vp007	478	Picture	MorphF6_07_orig.jpg ; MorphF6_10_UPPER.jpg	6487203	0	1	11810	2	0	next	incorrect	955
Vp007	478	Response	2	6498934	11731	1
Vp007	479	Picture	MorphM2_03_orig.jpg ; MorphM2_00_UPPER.jpg	6499013	0	1	21497	2	0	next	incorrect	957
Vp007	479	Response	2	6520374	21361	1
Vp007	480	Picture	MorphF3_01_orig.jpg ; MorphF3_00_UPPER.jpg	6520510	0	1	15526	2	0	next	incorrect	959
Vp007	480	Response	2	6535974	15464	1
Vp007	481	Picture	MorphF6_09_orig.jpg ; MorphF6_00_UPPER.jpg	6536036	0	1	6586	183	0	next	incorrect	961
Vp007	481	Response	2	6542614	6578	1
Vp007	482	Picture	MorphF5_10_orig.jpg ; MorphF5_00_UPPER.jpg	6542622	0	182	6020	183	0	next	incorrect	963
Vp007	482	Response	2	6548534	5912	1
Vp007	483	Picture	MorphM5_09_orig.jpg ; MorphM5_10_UPPER.jpg	6548642	0	1	7431	2	0	next	hit	965
Vp007	483	Response	1	6555973	7331	2
Vp007	484	Picture	MorphM2_06_orig.jpg ; MorphM2_00_UPPER.jpg	6556073	0	1	21232	2	0	next	incorrect	967
Vp007	484	Response	2	6577173	21100	1
Vp007	485	Picture	MorphF2_00_orig.jpg ; MorphF2_00_UPPER.jpg	6577305	0	1	16437	153	0	next	incorrect	969
Vp007	485	Response	2	6593733	16428	1
Vp007	486	Picture	MorphM7_06_orig.jpg ; MorphM7_00_UPPER.jpg	6593742	0	152	7449	153	0	next	hit	971
Vp007	486	Response	1	6601093	7351	1
Vp007	487	Picture	MorphF4_08_orig.jpg ; MorphF4_10_UPPER.jpg	6601191	0	1	7298	2	0	next	hit	973
Vp007	487	Response	1	6608373	7182	1
Vp007	488	Picture	MorphF3_07_orig.jpg ; MorphF3_10_UPPER.jpg	6608489	0	1	6237	2	0	next	hit	975
Vp007	488	Response	1	6614613	6124	1
Vp007	489	Picture	MorphF2_03_orig.jpg ; MorphF2_00_UPPER.jpg	6614726	0	1	11280	2	0	next	incorrect	977
Vp007	489	Response	2	6625893	11167	1
Vp007	490	Picture	MorphM4_06_orig.jpg ; MorphM4_00_UPPER.jpg	6626006	0	1	6502	2	0	next	incorrect	979
Vp007	490	Response	2	6632373	6367	1
Vp007	491	Picture	MorphM8_10_orig.jpg ; MorphM8_00_UPPER.jpg	6632508	0	1	9554	2	0	next	hit	981
Vp007	491	Response	1	6641973	9465	1
Vp007	492	Picture	MorphF10_01_orig.jpg ; MorphF10_00_UPPER.jpg	6642062	0	1	19374	2	0	next	incorrect	983
Vp007	492	Response	2	6661333	19271	1
Vp007	493	Picture	MorphM8_09_orig.jpg ; MorphM8_00_UPPER.jpg	6661436	0	1	10305	180	0	next	incorrect	985
Vp007	493	Response	2	6671733	10297	1
Vp007	494	Picture	MorphM3_06_orig.jpg ; MorphM3_00_UPPER.jpg	6671741	0	179	9335	180	0	next	hit	987
Vp007	494	Response	1	6680933	9192	1
Vp007	495	Picture	MorphF1_06_orig.jpg ; MorphF1_10_UPPER.jpg	6681076	0	1	14824	173	0	next	hit	989
Vp007	495	Response	1	6695893	14817	1
Vp007	496	Picture	MorphF5_07_orig.jpg ; MorphF5_10_UPPER.jpg	6695900	0	172	6275	173	0	next	hit	991
Vp007	496	Response	1	6702053	6153	1
Vp007	497	Picture	MorphM9_04_orig.jpg ; MorphM9_00_UPPER.jpg	6702175	0	1	7005	163	0	next	incorrect	993
Vp007	497	Response	2	6709173	6998	1
Vp007	498	Picture	MorphF8_00_orig.jpg ; MorphF8_10_UPPER.jpg	6709180	0	162	16720	324	0	next	hit	995
Vp007	498	Response	1	6725892	16712	1
Vp007	499	Picture	MorphM2_03_orig.jpg ; MorphM2_10_UPPER.jpg	6725900	0	162	6132	163	0	next	hit	997
Vp007	499	Response	1	6731893	5993	1
Vp007	500	Picture	MorphM9_10_orig.jpg ; MorphM9_10_UPPER.jpg	6732032	0	1	4777	2	0	next	hit	999
Vp007	500	Response	1	6736692	4660	1
Vp007	501	Picture	MorphF5_03_orig.jpg ; MorphF5_10_UPPER.jpg	6736809	0	1	5308	2	0	next	hit	1001
Vp007	501	Response	1	6741972	5163	1
Vp007	502	Picture	MorphM8_06_orig.jpg ; MorphM8_10_UPPER.jpg	6742117	0	1	6104	2	0	next	hit	1003
Vp007	502	Response	1	6748052	5935	1
Vp007	503	Picture	MorphM9_06_orig.jpg ; MorphM9_00_UPPER.jpg	6748221	0	1	8479	149	0	next	incorrect	1005
Vp007	503	Response	2	6756692	8471	1
Vp007	504	Picture	MorphM4_09_orig.jpg ; MorphM4_10_UPPER.jpg	6756700	0	148	6782	149	0	next	hit	1007
Vp007	504	Response	1	6763412	6712	1
Vp007	505	Picture	MorphF6_03_orig.jpg ; MorphF6_00_UPPER.jpg	6763482	0	1	6104	2	0	next	incorrect	1009
Vp007	505	Response	2	6769492	6010	1
Vp007	506	Picture	MorphF5_09_orig.jpg ; MorphF5_00_UPPER.jpg	6769586	0	1	8360	2	0	next	incorrect	1011
Vp007	506	Response	2	6777812	8226	1
Vp007	507	Picture	MorphM7_07_orig.jpg ; MorphM7_10_UPPER.jpg	6777946	0	1	5971	2	0	next	hit	1013
Vp007	507	Response	1	6783812	5866	1
Vp007	508	Picture	MorphM10_09_orig.jpg ; MorphM10_10_UPPER.jpg	6783917	0	1	10218	2	0	next	hit	1015
Vp007	508	Response	1	6794052	10135	1
Vp007	509	Picture	MorphM1_03_orig.jpg ; MorphM1_00_UPPER.jpg	6794135	0	1	7684	147	0	next	hit	1017
Vp007	509	Response	1	6801812	7677	1
Vp007	510	Picture	MorphM3_03_orig.jpg ; MorphM3_10_UPPER.jpg	6801819	0	146	6780	147	0	next	hit	1019
Vp007	510	Response	1	6808452	6633	1
Vp007	511	Picture	MorphM9_00_orig.jpg ; MorphM9_10_UPPER.jpg	6808599	0	1	8180	182	0	next	hit	1021
Vp007	511	Response	1	6816772	8173	1
Vp007	512	Picture	MorphM7_02_orig.jpg ; MorphM7_10_UPPER.jpg	6816779	0	181	6800	330	0	next	hit	1023
Vp007	512	Response	1	6823572	6793	1
Vp007	513	Picture	MorphF5_01_orig.jpg ; MorphF5_00_UPPER.jpg	6823579	0	149	10482	299	0	next	incorrect	1025
Vp007	513	Response	2	6834052	10473	1
Vp007	514	Picture	MorphM10_05_orig.jpg ; MorphM10_00_UPPER.jpg	6834061	0	150	5988	151	0	next	incorrect	1027
Vp007	514	Response	2	6839972	5911	1
Vp007	515	Picture	MorphM3_01_orig.jpg ; MorphM3_10_UPPER.jpg	6840049	0	1	12474	2	0	next	hit	1029
Vp007	515	Response	1	6852372	12323	1
Vp007	516	Picture	MorphM1_07_orig.jpg ; MorphM1_10_UPPER.jpg	6852523	0	1	9936	151	0	next	hit	1031
Vp007	516	Response	1	6862452	9929	1
Vp007	517	Picture	MorphF4_00_orig.jpg ; MorphF4_10_UPPER.jpg	6862459	0	150	21356	308	0	next	hit	1033
Vp007	517	Response	1	6883811	21352	1
Vp007	518	Picture	MorphF8_09_orig.jpg ; MorphF8_10_UPPER.jpg	6883815	0	158	11437	159	0	next	hit	1035
Vp007	518	Response	1	6895171	11356	1
Vp007	519	Picture	MorphM8_01_orig.jpg ; MorphM8_10_UPPER.jpg	6895252	0	1	5971	2	0	next	hit	1037
Vp007	519	Response	1	6901092	5840	1
Vp007	520	Picture	MorphM2_10_orig.jpg ; MorphM2_10_UPPER.jpg	6901223	0	1	6502	2	0	next	hit	1039
Vp007	520	Response	1	6907651	6428	1
Vp007	521	Picture	MorphF5_08_orig.jpg ; MorphF5_00_UPPER.jpg	6907725	0	1	17374	145	0	next	incorrect	1041
Vp007	521	Response	2	6925091	17366	1
Vp007	522	Picture	MorphM1_03_orig.jpg ; MorphM1_10_UPPER.jpg	6925099	0	144	14341	145	0	next	hit	1043
Vp007	522	Response	1	6939331	14232	1
Vp007	523	Picture	MorphM7_01_orig.jpg ; MorphM7_10_UPPER.jpg	6939440	0	1	7166	2	0	next	hit	1045
Vp007	523	Response	1	6946531	7091	1
Vp007	524	Picture	MorphF6_08_orig.jpg ; MorphF6_10_UPPER.jpg	6946606	0	1	9934	153	0	next	hit	1047
Vp007	524	Response	1	6956531	9925	1
Vp007	525	Picture	MorphM6_10_orig.jpg ; MorphM6_10_UPPER.jpg	6956540	0	152	7848	153	0	next	hit	1049
Vp007	525	Response	1	6964291	7751	1
Vp007	526	Picture	MorphF2_00_orig.jpg ; MorphF2_10_UPPER.jpg	6964388	0	1	4230	151	0	next	hit	1051
Vp007	526	Response	1	6968611	4223	1
Vp007	527	Picture	MorphF4_01_orig.jpg ; MorphF4_10_UPPER.jpg	6968618	0	150	6784	151	0	next	hit	1053
Vp007	527	Response	1	6975331	6713	1
Vp007	528	Picture	MorphF3_01_orig.jpg ; MorphF3_10_UPPER.jpg	6975402	0	1	5536	172	0	next	hit	1055
Vp007	528	Response	1	6980931	5529	1
Vp007	529	Picture	MorphM3_00_orig.jpg ; MorphM3_10_UPPER.jpg	6980938	0	171	5040	344	0	next	hit	1057
Vp007	529	Response	1	6985971	5033	1
Vp007	530	Picture	MorphF7_00_orig.jpg ; MorphF7_10_UPPER.jpg	6985978	0	173	5040	349	0	next	hit	1059
Vp007	530	Response	1	6991011	5033	1
Vp007	531	Picture	MorphM1_09_orig.jpg ; MorphM1_00_UPPER.jpg	6991018	0	176	5881	177	0	next	hit	1061
Vp007	531	Response	1	6996771	5753	1
Vp007	532	Picture	MorphF10_06_orig.jpg ; MorphF10_00_UPPER.jpg	6996899	0	1	9289	2	0	next	incorrect	1063
Vp007	532	Response	2	7006051	9152	1
Vp007	533	Picture	MorphF6_01_orig.jpg ; MorphF6_10_UPPER.jpg	7006188	0	1	7150	150	0	next	incorrect	1065
Vp007	533	Response	2	7013331	7143	1
Vp007	534	Picture	MorphM3_07_orig.jpg ; MorphM3_00_UPPER.jpg	7013338	0	149	8774	150	0	next	hit	1067
Vp007	534	Response	1	7021971	8633	1
Vp007	535	Picture	MorphF10_04_orig.jpg ; MorphF10_10_UPPER.jpg	7022112	0	1	11677	2	0	next	hit	1069
Vp007	535	Response	1	7033651	11539	1
Vp007	536	Picture	MorphM8_10_orig.jpg ; MorphM8_10_UPPER.jpg	7033789	0	1	10749	2	0	next	hit	1071
Vp007	536	Response	1	7044451	10662	1
Vp007	537	Picture	MorphM2_04_orig.jpg ; MorphM2_00_UPPER.jpg	7044538	0	1	7281	152	0	next	incorrect	1073
Vp007	537	Response	2	7051810	7272	1
Vp007	538	Picture	MorphM5_06_orig.jpg ; MorphM5_00_UPPER.jpg	7051819	0	151	12358	152	0	next	incorrect	1075
Vp007	538	Response	2	7064050	12231	1
Vp007	539	Picture	MorphF6_05_orig.jpg ; MorphF6_10_UPPER.jpg	7064177	0	1	39279	2	0	next	incorrect	1077
Vp007	539	Response	2	7103330	39153	1
Vp007	540	Picture	MorphM1_06_orig.jpg ; MorphM1_10_UPPER.jpg	7103456	0	1	12607	2	0	next	hit	1079
Vp007	540	Response	1	7115969	12513	2
Vp007	541	Picture	MorphF9_03_orig.jpg ; MorphF9_10_UPPER.jpg	7116063	0	1	7431	2	0	next	hit	1081
Vp007	541	Response	1	7123410	7347	1
Vp007	542	Picture	MorphF4_03_orig.jpg ; MorphF4_10_UPPER.jpg	7123494	0	1	5706	2	0	next	hit	1083
Vp007	542	Response	1	7129090	5596	1
Vp007	543	Picture	MorphM7_10_orig.jpg ; MorphM7_00_UPPER.jpg	7129200	0	1	5419	156	0	next	hit	1085
Vp007	543	Response	1	7134610	5410	1
Vp007	544	Picture	MorphF7_02_orig.jpg ; MorphF7_00_UPPER.jpg	7134619	0	155	8647	156	0	next	hit	1087
Vp007	544	Response	1	7143170	8551	1
Vp007	545	Picture	MorphM3_04_orig.jpg ; MorphM3_00_UPPER.jpg	7143266	0	1	8871	154	0	next	incorrect	1089
Vp007	545	Response	2	7152130	8864	1
Vp007	546	Picture	MorphM10_03_orig.jpg ; MorphM10_00_UPPER.jpg	7152137	0	153	5460	154	0	next	incorrect	1091
Vp007	546	Response	2	7157490	5353	1
Vp007	547	Picture	MorphM9_07_orig.jpg ; MorphM9_00_UPPER.jpg	7157597	0	1	4512	2	0	next	incorrect	1093
Vp007	547	Response	2	7161970	4373	1
Vp007	548	Picture	MorphF7_08_orig.jpg ; MorphF7_00_UPPER.jpg	7162109	0	1	8227	3	0	next	incorrect	1095
Vp007	548	Response	2	7170210	8101	1
Vp007	549	Picture	MorphF2_06_orig.jpg ; MorphF2_00_UPPER.jpg	7170336	0	2	7697	3	0	next	incorrect	1097
Vp007	549	Response	2	7177890	7554	1
Vp007	550	Picture	MorphM4_08_orig.jpg ; MorphM4_00_UPPER.jpg	7178033	0	1	9687	2	0	next	incorrect	1099
Vp007	550	Response	2	7187650	9617	1
Vp007	551	Picture	MorphM9_03_orig.jpg ; MorphM9_10_UPPER.jpg	7187720	0	1	8758	2	0	next	hit	1101
Vp007	551	Response	1	7196370	8650	1
Vp007	552	Picture	MorphM10_06_orig.jpg ; MorphM10_00_UPPER.jpg	7196478	0	1	16057	2	0	next	incorrect	1103
Vp007	552	Response	2	7212449	15971	1
Vp007	553	Picture	MorphF5_00_orig.jpg ; MorphF5_10_UPPER.jpg	7212535	0	1	8082	147	0	next	hit	1105
Vp007	553	Response	1	7220609	8074	1
Vp007	554	Picture	MorphF7_06_orig.jpg ; MorphF7_10_UPPER.jpg	7220617	0	146	24400	309	0	next	hit	1107
Vp007	554	Response	1	7245009	24392	1
Vp007	555	Picture	MorphM7_02_orig.jpg ; MorphM7_00_UPPER.jpg	7245017	0	163	8879	337	0	next	incorrect	1109
Vp007	555	Response	2	7253889	8872	1
Vp007	556	Picture	MorphF9_02_orig.jpg ; MorphF9_00_UPPER.jpg	7253896	0	174	7737	175	0	next	incorrect	1111
Vp007	556	Response	2	7261569	7673	1
Vp007	557	Picture	MorphM3_01_orig.jpg ; MorphM3_00_UPPER.jpg	7261633	0	1	6901	2	0	next	incorrect	1113
Vp007	557	Response	2	7268449	6816	1
Vp007	558	Picture	MorphF4_07_orig.jpg ; MorphF4_00_UPPER.jpg	7268534	0	1	5522	186	0	next	incorrect	1115
Vp007	558	Response	2	7274049	5515	1
Vp007	559	Picture	MorphM6_03_orig.jpg ; MorphM6_00_UPPER.jpg	7274056	0	185	6686	186	0	next	incorrect	1117
Vp007	559	Response	2	7280609	6553	1
Vp007	560	Picture	MorphF10_06_orig.jpg ; MorphF10_10_UPPER.jpg	7280742	0	1	7431	2	0	next	hit	1119
Vp007	560	Response	1	7288049	7307	1
Vp007	561	Picture	MorphF7_02_orig.jpg ; MorphF7_10_UPPER.jpg	7288173	0	1	10881	2	0	next	hit	1121
Vp007	561	Response	1	7298929	10756	1
Vp007	562	Picture	MorphM3_05_orig.jpg ; MorphM3_00_UPPER.jpg	7299054	0	1	6901	2	0	next	incorrect	1123
Vp007	562	Response	2	7305889	6835	1
Vp007	563	Picture	MorphM10_04_orig.jpg ; MorphM10_10_UPPER.jpg	7305955	0	1	7781	183	0	next	hit	1125
Vp007	563	Response	1	7313729	7774	1
Vp007	564	Picture	MorphM7_04_orig.jpg ; MorphM7_10_UPPER.jpg	7313736	0	182	8640	349	0	next	hit	1127
Vp007	564	Response	1	7322369	8633	1
Vp007	565	Picture	MorphM9_10_orig.jpg ; MorphM9_00_UPPER.jpg	7322376	0	167	7840	323	0	next	incorrect	1129
Vp007	565	Response	2	7330209	7833	1
Vp007	566	Picture	MorphF6_05_orig.jpg ; MorphF6_00_UPPER.jpg	7330216	0	156	4932	158	0	next	incorrect	1131
Vp007	566	Response	2	7335009	4793	1
Vp007	567	Picture	MorphM5_04_orig.jpg ; MorphM5_10_UPPER.jpg	7335148	0	2	6588	183	0	next	hit	1133
Vp007	567	Response	1	7341729	6581	1
Vp007	568	Picture	MorphF6_10_orig.jpg ; MorphF6_10_UPPER.jpg	7341736	0	181	5600	336	0	next	incorrect	1135
Vp007	568	Response	2	7347329	5593	1
Vp007	569	Picture	MorphF8_02_orig.jpg ; MorphF8_00_UPPER.jpg	7347336	0	155	6640	304	0	next	incorrect	1137
Vp007	569	Response	2	7353969	6633	1
Vp007	570	Picture	MorphF9_10_orig.jpg ; MorphF9_10_UPPER.jpg	7353976	0	149	5722	150	0	next	incorrect	1139
Vp007	570	Response	2	7359569	5593	1
Vp007	571	Picture	MorphM8_05_orig.jpg ; MorphM8_10_UPPER.jpg	7359698	0	1	8891	2	0	next	incorrect	1141
Vp007	571	Response	2	7368449	8751	1
Vp007	572	Picture	MorphF9_02_orig.jpg ; MorphF9_10_UPPER.jpg	7368589	0	1	6900	2	0	next	incorrect	1143
Vp007	572	Response	2	7375408	6819	1
Vp007	573	Picture	MorphF10_08_orig.jpg ; MorphF10_10_UPPER.jpg	7375489	0	1	6104	2	0	next	hit	1145
Vp007	573	Response	1	7381488	5999	1
Vp007	574	Picture	MorphM6_09_orig.jpg ; MorphM6_00_UPPER.jpg	7381593	0	1	7166	2	0	next	incorrect	1147
Vp007	574	Response	2	7388688	7095	1
Vp007	575	Picture	MorphM9_01_orig.jpg ; MorphM9_10_UPPER.jpg	7388759	0	1	8177	185	0	next	hit	1149
Vp007	575	Response	1	7396928	8169	1
Vp007	576	Picture	MorphM5_03_orig.jpg ; MorphM5_00_UPPER.jpg	7396936	0	184	10240	346	0	next	incorrect	1151
Vp007	576	Response	2	7407168	10232	1
Vp007	577	Picture	MorphM2_02_orig.jpg ; MorphM2_00_UPPER.jpg	7407176	0	162	8480	336	0	next	incorrect	1153
Vp007	577	Response	2	7415648	8472	1
Vp007	578	Picture	MorphF6_00_orig.jpg ; MorphF6_10_UPPER.jpg	7415656	0	174	5747	175	0	next	incorrect	1155
Vp007	578	Response	2	7421328	5672	1
Vp007	579	Picture	MorphF9_04_orig.jpg ; MorphF9_00_UPPER.jpg	7421403	0	1	7564	2	0	next	incorrect	1157
Vp007	579	Response	2	7428848	7445	1
Vp007	580	Picture	MorphF6_06_orig.jpg ; MorphF6_10_UPPER.jpg	7428967	0	1	6104	2	0	next	incorrect	1159
Vp007	580	Response	2	7435008	6041	1
Vp007	581	Picture	MorphM2_01_orig.jpg ; MorphM2_00_UPPER.jpg	7435071	0	1	5839	2	0	next	incorrect	1161
Vp007	581	Response	2	7440768	5697	1
Vp007	582	Picture	MorphF8_09_orig.jpg ; MorphF8_00_UPPER.jpg	7440910	0	1	5145	164	0	next	incorrect	1163
Vp007	582	Response	2	7446048	5138	1
Vp007	583	Picture	MorphF5_10_orig.jpg ; MorphF5_10_UPPER.jpg	7446055	0	163	7681	342	0	next	hit	1165
Vp007	583	Response	1	7453728	7673	1
Vp007	584	Picture	MorphM6_03_orig.jpg ; MorphM6_10_UPPER.jpg	7453736	0	179	8273	180	0	next	hit	1167
Vp007	584	Response	1	7461888	8152	1
Vp007	585	Picture	MorphF9_01_orig.jpg ; MorphF9_10_UPPER.jpg	7462009	0	1	4206	175	0	next	hit	1169
Vp007	585	Response	1	7466208	4199	1
Vp007	586	Picture	MorphM8_02_orig.jpg ; MorphM8_00_UPPER.jpg	7466215	0	174	8798	175	0	next	hit	1171
Vp007	586	Response	1	7474928	8713	1
Vp007	587	Picture	MorphM10_03_orig.jpg ; MorphM10_10_UPPER.jpg	7475013	0	1	4882	163	0	next	hit	1173
Vp007	587	Response	1	7479888	4875	1
Vp007	588	Picture	MorphM5_03_orig.jpg ; MorphM5_10_UPPER.jpg	7479895	0	162	8521	163	0	next	hit	1175
Vp007	588	Response	1	7488288	8393	1
Vp007	589	Picture	MorphM6_08_orig.jpg ; MorphM6_10_UPPER.jpg	7488416	0	1	5399	176	0	next	hit	1177
Vp007	589	Response	1	7493808	5392	1
Vp007	590	Picture	MorphM7_08_orig.jpg ; MorphM7_10_UPPER.jpg	7493815	0	175	6146	176	0	next	hit	1179
Vp007	590	Response	1	7499888	6073	1
Vp007	591	Picture	MorphM5_02_orig.jpg ; MorphM5_00_UPPER.jpg	7499961	0	1	4379	2	0	next	hit	1181
Vp007	591	Response	1	7504208	4247	1
Vp007	592	Picture	MorphF7_04_orig.jpg ; MorphF7_00_UPPER.jpg	7504340	0	1	6900	2	0	next	incorrect	1183
Vp007	592	Response	2	7511168	6828	1
Vp007	593	Picture	MorphF2_06_orig.jpg ; MorphF2_10_UPPER.jpg	7511240	0	1	7696	2	0	next	hit	1185
Vp007	593	Response	1	7518848	7608	1
Vp007	594	Picture	MorphM7_00_orig.jpg ; MorphM7_10_UPPER.jpg	7518936	0	1	6879	157	0	next	hit	1187
Vp007	594	Response	1	7525808	6872	1
Vp007	595	Picture	MorphM1_08_orig.jpg ; MorphM1_00_UPPER.jpg	7525815	0	156	5197	157	0	next	hit	1189
Vp007	595	Response	1	7530928	5113	1
Vp007	596	Picture	MorphF7_00_orig.jpg ; MorphF7_00_UPPER.jpg	7531012	0	1	10218	2	0	next	incorrect	1191
Vp007	596	Response	2	7541087	10075	1
Vp007	597	Picture	MorphM2_00_orig.jpg ; MorphM2_00_UPPER.jpg	7541230	0	1	6345	159	0	next	incorrect	1193
Vp007	597	Response	2	7547567	6337	1
Vp007	598	Picture	MorphM1_01_orig.jpg ; MorphM1_10_UPPER.jpg	7547575	0	158	7680	333	0	next	hit	1195
Vp007	598	Response	1	7555247	7672	1
Vp007	599	Picture	MorphF7_03_orig.jpg ; MorphF7_00_UPPER.jpg	7555255	0	175	7737	177	0	next	incorrect	1197
Vp007	599	Response	2	7562927	7672	1
Vp007	600	Picture	MorphF10_05_orig.jpg ; MorphF10_00_UPPER.jpg	7562992	0	2	19863	178	0	next	incorrect	1199
Vp007	600	Response	2	7582847	19855	1
Vp007	601	Picture	MorphF4_00_orig.jpg ; MorphF4_00_UPPER.jpg	7582855	0	176	5599	326	0	next	incorrect	1201
Vp007	601	Response	2	7588447	5592	1
Vp007	602	Picture	MorphF9_09_orig.jpg ; MorphF9_00_UPPER.jpg	7588454	0	150	6121	151	0	next	incorrect	1203
Vp007	602	Response	2	7594447	5993	1
Vp007	603	Picture	MorphF3_10_orig.jpg ; MorphF3_00_UPPER.jpg	7594575	0	1	6199	172	0	next	incorrect	1205
Vp007	603	Response	2	7600767	6192	1
Vp007	604	Picture	MorphM4_03_orig.jpg ; MorphM4_10_UPPER.jpg	7600774	0	171	8663	172	0	next	hit	1207
Vp007	604	Response	1	7609327	8553	1
Vp007	605	Picture	MorphM8_00_orig.jpg ; MorphM8_10_UPPER.jpg	7609437	0	1	9657	165	0	next	hit	1209
Vp007	605	Response	1	7619087	9650	1
Vp007	606	Picture	MorphM9_06_orig.jpg ; MorphM9_10_UPPER.jpg	7619094	0	164	9319	165	0	next	hit	1211
Vp007	606	Response	1	7628287	9193	1
Vp007	607	Picture	MorphM2_06_orig.jpg ; MorphM2_10_UPPER.jpg	7628413	0	1	6237	2	0	next	hit	1213
Vp007	607	Response	1	7634527	6114	1
Vp007	608	Picture	MorphF8_07_orig.jpg ; MorphF8_10_UPPER.jpg	7634650	0	1	7298	2	0	next	incorrect	1215
Vp007	608	Response	2	7641807	7157	1
Vp007	609	Picture	MorphM4_07_orig.jpg ; MorphM4_10_UPPER.jpg	7641948	0	1	11545	2	0	next	hit	1217
Vp007	609	Response	1	7653407	11459	1
Vp007	610	Picture	MorphF1_08_orig.jpg ; MorphF1_10_UPPER.jpg	7653493	0	1	7697	2	0	next	hit	1219
Vp007	610	Response	1	7661087	7594	1
Vp007	611	Picture	MorphF8_05_orig.jpg ; MorphF8_00_UPPER.jpg	7661190	0	1	8864	161	0	next	incorrect	1221
Vp007	611	Response	2	7670047	8857	1
Vp007	612	Picture	MorphF7_05_orig.jpg ; MorphF7_10_UPPER.jpg	7670054	0	160	21656	161	0	next	hit	1223
Vp007	612	Response	1	7691647	21593	1
Vp007	613	Picture	MorphF8_03_orig.jpg ; MorphF8_10_UPPER.jpg	7691710	0	1	4744	168	0	next	hit	1225
Vp007	613	Response	1	7696447	4737	1
Vp007	614	Picture	MorphM7_01_orig.jpg ; MorphM7_00_UPPER.jpg	7696454	0	167	5076	168	0	next	hit	1227
Vp007	614	Response	1	7701406	4952	1
Vp007	615	Picture	MorphM3_06_orig.jpg ; MorphM3_10_UPPER.jpg	7701530	0	1	5175	2	0	next	hit	1229
Vp007	615	Response	1	7706606	5076	1
Vp007	616	Picture	MorphM1_00_orig.jpg ; MorphM1_10_UPPER.jpg	7706705	0	1	4629	151	0	next	hit	1231
Vp007	616	Response	1	7711326	4621	1
Vp007	617	Picture	MorphF2_05_orig.jpg ; MorphF2_00_UPPER.jpg	7711334	0	150	10880	301	0	next	incorrect	1233
Vp007	617	Response	2	7722206	10872	1
Vp007	618	Picture	MorphM4_06_orig.jpg ; MorphM4_10_UPPER.jpg	7722214	0	151	6652	152	0	next	hit	1235
Vp007	618	Response	1	7728766	6552	1
Vp007	619	Picture	MorphM10_05_orig.jpg ; MorphM10_10_UPPER.jpg	7728866	0	1	6468	169	0	next	hit	1237
Vp007	619	Response	1	7735326	6460	1
Vp007	620	Picture	MorphF6_04_orig.jpg ; MorphF6_10_UPPER.jpg	7735334	0	168	5873	169	0	next	incorrect	1239
Vp007	620	Response	2	7741086	5752	1
Vp007	621	Picture	MorphM10_08_orig.jpg ; MorphM10_00_UPPER.jpg	7741207	0	1	7564	2	0	next	incorrect	1241
Vp007	621	Response	2	7748686	7479	1
Vp007	622	Picture	MorphF9_05_orig.jpg ; MorphF9_00_UPPER.jpg	7748771	0	1	7962	2	0	next	incorrect	1243
Vp007	622	Response	2	7756606	7835	1
Vp007	623	Picture	MorphM8_09_orig.jpg ; MorphM8_10_UPPER.jpg	7756733	0	1	35563	2	0	next	hit	1245
Vp007	623	Response	1	7792206	35473	1
Vp007	624	Picture	MorphF8_04_orig.jpg ; MorphF8_10_UPPER.jpg	7792296	0	1	15357	171	0	next	incorrect	1247
Vp007	624	Response	2	7807646	15350	1
Vp007	625	Picture	MorphF6_06_orig.jpg ; MorphF6_00_UPPER.jpg	7807653	0	170	5477	171	0	next	incorrect	1249
Vp007	625	Response	2	7813006	5353	1
Vp007	626	Picture	MorphF10_03_orig.jpg ; MorphF10_00_UPPER.jpg	7813130	0	1	4246	2	0	next	incorrect	1251
Vp007	626	Response	2	7817246	4116	1
Vp007	627	Picture	MorphF9_01_orig.jpg ; MorphF9_00_UPPER.jpg	7817376	0	1	5957	149	0	next	incorrect	1253
Vp007	627	Response	2	7823326	5950	1
Vp007	628	Picture	MorphM4_08_orig.jpg ; MorphM4_10_UPPER.jpg	7823333	0	148	4792	149	0	next	incorrect	1255
Vp007	628	Response	2	7828046	4713	1
Vp007	629	Picture	MorphM7_09_orig.jpg ; MorphM7_10_UPPER.jpg	7828125	0	1	5175	2	0	next	incorrect	1257
Vp007	629	Response	2	7833166	5041	1
Vp007	630	Picture	MorphF10_02_orig.jpg ; MorphF10_10_UPPER.jpg	7833300	0	1	7153	148	0	next	hit	1259
Vp007	630	Response	1	7840446	7146	1
Vp007	631	Picture	MorphF4_02_orig.jpg ; MorphF4_00_UPPER.jpg	7840453	0	147	7046	148	0	next	incorrect	1261
Vp007	631	Response	2	7847406	6953	1
Vp007	632	Picture	MorphM7_09_orig.jpg ; MorphM7_00_UPPER.jpg	7847499	0	1	4074	174	0	next	hit	1263
Vp007	632	Response	1	7851566	4067	1
Vp007	633	Picture	MorphF6_09_orig.jpg ; MorphF6_10_UPPER.jpg	7851573	0	173	28437	174	0	next	hit	1265
Vp007	633	Response	1	7879885	28312	1
Vp007	634	Picture	MorphF10_10_orig.jpg ; MorphF10_10_UPPER.jpg	7880010	0	1	6768	2	0	next	hit	1267
Vp007	634	Response	1	7886685	6675	1
Vp007	635	Picture	MorphF7_01_orig.jpg ; MorphF7_10_UPPER.jpg	7886778	0	1	7674	157	0	next	hit	1269
Vp007	635	Response	1	7894445	7667	1
Vp007	636	Picture	MorphM9_01_orig.jpg ; MorphM9_00_UPPER.jpg	7894452	0	156	12080	308	0	next	incorrect	1271
Vp007	636	Response	2	7906525	12073	1
Vp007	637	Picture	MorphF3_02_orig.jpg ; MorphF3_10_UPPER.jpg	7906532	0	152	11681	300	0	next	incorrect	1273
Vp007	637	Response	2	7918205	11673	1
Vp007	638	Picture	MorphF9_07_orig.jpg ; MorphF9_10_UPPER.jpg	7918213	0	148	6079	321	0	next	hit	1275
Vp007	638	Response	1	7924285	6072	1
Vp007	639	Picture	MorphM5_10_orig.jpg ; MorphM5_10_UPPER.jpg	7924292	0	173	6542	174	0	next	hit	1277
Vp007	639	Response	1	7930685	6393	1
Vp007	640	Picture	MorphM6_09_orig.jpg ; MorphM6_10_UPPER.jpg	7930834	0	1	5839	2	0	next	hit	1279
Vp007	640	Response	1	7936525	5691	1
Vp007	641	Picture	MorphF10_05_orig.jpg ; MorphF10_10_UPPER.jpg	7936673	0	1	7563	2	0	next	hit	1281
Vp007	641	Response	1	7944125	7452	1
Vp007	642	Picture	MorphF7_07_orig.jpg ; MorphF7_00_UPPER.jpg	7944236	0	1	8456	172	0	next	hit	1283
Vp007	642	Response	1	7952685	8449	1
Vp007	643	Picture	MorphF2_07_orig.jpg ; MorphF2_00_UPPER.jpg	7952692	0	171	7734	172	0	next	hit	1285
Vp007	643	Response	1	7960365	7673	1
Vp007	644	Picture	MorphM10_10_orig.jpg ; MorphM10_10_UPPER.jpg	7960426	0	1	7431	2	0	next	hit	1287
Vp007	644	Response	1	7967725	7299	1
Vp007	645	Picture	MorphF2_02_orig.jpg ; MorphF2_00_UPPER.jpg	7967857	0	1	9395	161	0	next	incorrect	1289
Vp007	645	Response	2	7977245	9388	1
Vp007	646	Picture	MorphF8_04_orig.jpg ; MorphF8_00_UPPER.jpg	7977252	0	160	4538	161	0	next	incorrect	1291
Vp007	646	Response	2	7981645	4393	1
Vp007	647	Picture	MorphM2_09_orig.jpg ; MorphM2_00_UPPER.jpg	7981790	0	1	5175	2	0	next	incorrect	1293
Vp007	647	Response	2	7986845	5055	1
Vp007	648	Picture	MorphF1_03_orig.jpg ; MorphF1_00_UPPER.jpg	7986965	0	1	5007	171	0	next	incorrect	1295
Vp007	648	Response	2	7991965	5000	1
Vp007	649	Picture	MorphM9_09_orig.jpg ; MorphM9_10_UPPER.jpg	7991972	0	170	6936	171	0	next	hit	1297
Vp007	649	Response	1	7998845	6873	1
Vp007	650	Picture	MorphF2_02_orig.jpg ; MorphF2_10_UPPER.jpg	7998908	0	1	7944	153	0	next	hit	1299
Vp007	650	Response	1	8006845	7937	1
Vp007	651	Picture	MorphF3_06_orig.jpg ; MorphF3_10_UPPER.jpg	8006852	0	152	6255	153	0	next	incorrect	1301
Vp007	651	Response	2	8013005	6153	1
Vp007	652	Picture	MorphM1_06_orig.jpg ; MorphM1_00_UPPER.jpg	8013107	0	1	7665	166	0	next	incorrect	1303
Vp007	652	Response	2	8020765	7658	1
Vp007	653	Picture	MorphM9_05_orig.jpg ; MorphM9_00_UPPER.jpg	8020772	0	165	6401	166	0	next	incorrect	1305
Vp007	653	Response	2	8027084	6312	1
Vp007	654	Picture	MorphF10_03_orig.jpg ; MorphF10_10_UPPER.jpg	8027173	0	1	6479	158	0	next	incorrect	1307
Vp007	654	Response	2	8033644	6471	2
Vp007	655	Picture	MorphF9_09_orig.jpg ; MorphF9_10_UPPER.jpg	8033652	0	157	9180	158	0	next	hit	1309
Vp007	655	Response	1	8042684	9032	1
Vp007	656	Picture	MorphM3_09_orig.jpg ; MorphM3_00_UPPER.jpg	8042832	0	1	5137	173	0	next	hit	1311
Vp007	656	Response	1	8047964	5132	2
Vp007	657	Picture	MorphF8_05_orig.jpg ; MorphF8_10_UPPER.jpg	8047969	0	172	8883	352	0	next	hit	1313
Vp007	657	Response	1	8056844	8875	1
Vp007	658	Picture	MorphF10_09_orig.jpg ; MorphF10_00_UPPER.jpg	8056852	0	180	4956	181	0	next	hit	1315
Vp007	658	Response	1	8061724	4872	1
Vp007	659	Picture	MorphF6_04_orig.jpg ; MorphF6_00_UPPER.jpg	8061808	0	1	7684	147	0	next	incorrect	1317
Vp007	659	Response	2	8069484	7676	1
Vp007	660	Picture	MorphF7_01_orig.jpg ; MorphF7_00_UPPER.jpg	8069492	0	146	6912	148	0	next	incorrect	1319
Vp007	660	Response	2	8076284	6792	1
Vp007	661	Picture	MorphM3_03_orig.jpg ; MorphM3_00_UPPER.jpg	8076404	0	2	9555	3	0	next	incorrect	1321
Vp007	661	Response	2	8085884	9480	1
Vp007	662	Picture	MorphM1_02_orig.jpg ; MorphM1_10_UPPER.jpg	8085959	0	1	7033	2	0	next	hit	1323
Vp007	662	Response	1	8092844	6885	1
Vp007	663	Picture	MorphM3_08_orig.jpg ; MorphM3_10_UPPER.jpg	8092992	0	1	8180	182	0	next	hit	1325
Vp007	663	Response	1	8101164	8172	1
Vp007	664	Picture	MorphM9_00_orig.jpg ; MorphM9_00_UPPER.jpg	8101172	0	181	8938	182	0	next	hit	1327
Vp007	664	Response	1	8109964	8792	1
Vp007	665	Picture	MorphF8_03_orig.jpg ; MorphF8_00_UPPER.jpg	8110110	0	1	11014	2	0	next	incorrect	1329
Vp007	665	Response	2	8121004	10894	1
Vp007	666	Picture	MorphM8_07_orig.jpg ; MorphM8_10_UPPER.jpg	8121124	0	1	7697	2	0	next	hit	1331
Vp007	666	Response	1	8128684	7560	1
Vp007	667	Picture	MorphF3_08_orig.jpg ; MorphF3_00_UPPER.jpg	8128821	0	1	7390	175	0	next	incorrect	1333
Vp007	667	Response	2	8136204	7383	1
Vp007	668	Picture	MorphF2_01_orig.jpg ; MorphF2_00_UPPER.jpg	8136211	0	174	8640	334	0	next	incorrect	1335
Vp007	668	Response	2	8144844	8633	1
Vp007	669	Picture	MorphM4_00_orig.jpg ; MorphM4_00_UPPER.jpg	8144851	0	160	7325	161	0	next	hit	1337
Vp007	669	Response	1	8152044	7193	1
Vp007	670	Picture	MorphM5_10_orig.jpg ; MorphM5_00_UPPER.jpg	8152176	0	1	9687	2	0	next	incorrect	1339
Vp007	670	Response	2	8161724	9548	1
Vp007	671	Picture	MorphM1_05_orig.jpg ; MorphM1_10_UPPER.jpg	8161863	0	1	8625	2	0	next	hit	1341
Vp007	671	Response	1	8170364	8501	1
Vp007	672	Picture	MorphF4_04_orig.jpg ; MorphF4_00_UPPER.jpg	8170488	0	1	9820	2	0	next	incorrect	1343
Vp007	672	Response	2	8180204	9716	1
Vp007	673	Picture	MorphM3_09_orig.jpg ; MorphM3_10_UPPER.jpg	8180308	0	1	13004	2	0	next	hit	1345
Vp007	673	Response	1	8193164	12856	1
Vp007	674	Picture	MorphM6_04_orig.jpg ; MorphM6_10_UPPER.jpg	8193312	0	1	7033	2	0	next	hit	1347
Vp007	674	Response	1	8200203	6891	1
Vp007	675	Picture	MorphF2_05_orig.jpg ; MorphF2_10_UPPER.jpg	8200345	0	1	9156	3	0	next	hit	1349
Vp007	675	Response	1	8209403	9058	1
Vp007	676	Picture	MorphM8_04_orig.jpg ; MorphM8_00_UPPER.jpg	8209501	0	2	5308	3	0	next	hit	1351
Vp007	676	Response	1	8214683	5182	1
Vp007	677	Picture	MorphF7_07_orig.jpg ; MorphF7_10_UPPER.jpg	8214809	0	1	6768	2	0	next	hit	1353
Vp007	677	Response	1	8221483	6674	1
Vp007	678	Picture	MorphF4_08_orig.jpg ; MorphF4_00_UPPER.jpg	8221577	0	1	7033	2	0	next	incorrect	1355
Vp007	678	Response	2	8228523	6946	1
Vp007	679	Picture	MorphM8_01_orig.jpg ; MorphM8_00_UPPER.jpg	8228610	0	1	7520	179	0	next	hit	1357
Vp007	679	Response	1	8236123	7513	1
Vp007	680	Picture	MorphM6_07_orig.jpg ; MorphM6_00_UPPER.jpg	8236130	0	178	6148	179	0	next	hit	1359
Vp007	680	Response	1	8242203	6073	1
Vp007	681	Picture	MorphM5_08_orig.jpg ; MorphM5_10_UPPER.jpg	8242278	0	1	6635	2	0	next	hit	1361
Vp007	681	Response	1	8248843	6565	1
Vp007	682	Picture	MorphM7_03_orig.jpg ; MorphM7_00_UPPER.jpg	8248913	0	1	5441	2	0	next	hit	1363
Vp007	682	Response	1	8254283	5370	1
Vp007	683	Picture	MorphF10_09_orig.jpg ; MorphF10_10_UPPER.jpg	8254354	0	1	6336	168	0	next	incorrect	1365
Vp007	683	Response	2	8260683	6329	1
Vp007	684	Picture	MorphM10_02_orig.jpg ; MorphM10_00_UPPER.jpg	8260690	0	167	12109	168	0	next	incorrect	1367
Vp007	684	Response	2	8272683	11993	1
Vp007	685	Picture	MorphF8_06_orig.jpg ; MorphF8_00_UPPER.jpg	8272799	0	1	6851	184	0	next	incorrect	1369
Vp007	685	Response	2	8279643	6844	1
Vp007	686	Picture	MorphF1_04_orig.jpg ; MorphF1_00_UPPER.jpg	8279650	0	183	8000	328	0	next	incorrect	1371
Vp007	686	Response	2	8287643	7993	1
Vp007	687	Picture	MorphF8_01_orig.jpg ; MorphF8_00_UPPER.jpg	8287650	0	145	6646	146	0	next	incorrect	1373
Vp007	687	Response	2	8294203	6553	1
Vp007	688	Picture	MorphM5_00_orig.jpg ; MorphM5_10_UPPER.jpg	8294296	0	1	7674	157	0	next	hit	1375
Vp007	688	Response	1	8301963	7667	1
Vp007	689	Picture	MorphF10_02_orig.jpg ; MorphF10_00_UPPER.jpg	8301970	0	156	6790	157	0	next	hit	1377
Vp007	689	Response	1	8308683	6713	1
Vp007	690	Picture	MorphF7_10_orig.jpg ; MorphF7_00_UPPER.jpg	8308760	0	1	5706	2	0	next	hit	1379
Vp007	690	Response	1	8314363	5603	1
Vp007	691	Picture	MorphM3_02_orig.jpg ; MorphM3_00_UPPER.jpg	8314466	0	1	7697	2	0	next	incorrect	1381
Vp007	691	Response	2	8322043	7577	1
Vp007	692	Picture	MorphF3_04_orig.jpg ; MorphF3_00_UPPER.jpg	8322163	0	1	5407	168	0	next	incorrect	1383
Vp007	692	Response	2	8327563	5400	1
Vp007	693	Picture	MorphM1_08_orig.jpg ; MorphM1_10_UPPER.jpg	8327570	0	167	6640	329	0	next	hit	1385
Vp007	693	Response	1	8334203	6633	1
Vp007	694	Picture	MorphF8_08_orig.jpg ; MorphF8_10_UPPER.jpg	8334210	0	162	8080	339	0	next	hit	1387
Vp007	694	Response	1	8342283	8073	1
Vp007	695	Picture	MorphM10_00_orig.jpg ; MorphM10_10_UPPER.jpg	8342290	0	177	4953	178	0	next	hit	1389
Vp007	695	Response	1	8347163	4873	1
Vp007	696	Picture	MorphM8_03_orig.jpg ; MorphM8_10_UPPER.jpg	8347243	0	1	5175	2	0	next	hit	1391
Vp007	696	Response	1	8352283	5040	1
Vp007	697	Picture	MorphM7_05_orig.jpg ; MorphM7_10_UPPER.jpg	8352418	0	1	4512	2	0	next	hit	1393
Vp007	697	Response	1	8356843	4425	1
Vp007	698	Picture	MorphF6_08_orig.jpg ; MorphF6_00_UPPER.jpg	8356930	0	1	5971	2	0	next	incorrect	1395
Vp007	698	Response	2	8362762	5832	1
Vp007	699	Picture	MorphF4_10_orig.jpg ; MorphF4_00_UPPER.jpg	8362901	0	1	5574	2	0	next	incorrect	1397
Vp007	699	Response	2	8368362	5461	1
Vp007	700	Picture	MorphF9_07_orig.jpg ; MorphF9_00_UPPER.jpg	8368475	0	1	4910	2	0	next	incorrect	1399
Vp007	700	Response	2	8373322	4847	1
Vp007	701	Picture	MorphM9_08_orig.jpg ; MorphM9_10_UPPER.jpg	8373385	0	1	6502	2	0	next	hit	1401
Vp007	701	Response	1	8379802	6417	1
Vp007	702	Picture	MorphF10_01_orig.jpg ; MorphF10_10_UPPER.jpg	8379887	0	1	5123	187	0	next	incorrect	1403
Vp007	702	Response	2	8385002	5115	1
Vp007	703	Picture	MorphM2_07_orig.jpg ; MorphM2_10_UPPER.jpg	8385010	0	186	8000	334	0	next	hit	1405
Vp007	703	Response	1	8393002	7992	1
Vp007	704	Picture	MorphF2_07_orig.jpg ; MorphF2_10_UPPER.jpg	8393010	0	148	7711	149	0	next	hit	1407
Vp007	704	Response	1	8400602	7592	1
Vp007	705	Picture	MorphM3_07_orig.jpg ; MorphM3_10_UPPER.jpg	8400721	0	1	6369	2	0	next	hit	1409
Vp007	705	Response	1	8407002	6281	1
Vp007	706	Picture	MorphF2_09_orig.jpg ; MorphF2_00_UPPER.jpg	8407090	0	1	6502	2	0	next	hit	1411
Vp007	706	Response	1	8413482	6392	1
Vp007	707	Picture	MorphF4_06_orig.jpg ; MorphF4_10_UPPER.jpg	8413592	0	1	9422	2	0	next	hit	1413
Vp007	707	Response	1	8422922	9330	1
Vp007	708	Picture	MorphM2_10_orig.jpg ; MorphM2_00_UPPER.jpg	8423014	0	1	4910	2	0	next	hit	1415
Vp007	708	Response	1	8427802	4788	1
Vp007	709	Picture	MorphM9_07_orig.jpg ; MorphM9_10_UPPER.jpg	8427924	0	1	4910	2	0	next	hit	1417
Vp007	709	Response	1	8432762	4838	1
Vp007	710	Picture	MorphM7_06_orig.jpg ; MorphM7_10_UPPER.jpg	8432834	0	1	4777	2	0	next	hit	1419
Vp007	710	Response	1	8437482	4648	1
Vp007	711	Picture	MorphF10_08_orig.jpg ; MorphF10_00_UPPER.jpg	8437611	0	1	7298	2	0	next	hit	1421
Vp007	711	Response	1	8444762	7151	1
Vp007	712	Picture	MorphF5_06_orig.jpg ; MorphF5_10_UPPER.jpg	8444909	0	1	5574	2	0	next	hit	1423
Vp007	712	Response	1	8450362	5453	1
Vp007	713	Picture	MorphM3_08_orig.jpg ; MorphM3_00_UPPER.jpg	8450483	0	1	4511	2	0	next	hit	1425
Vp007	713	Response	1	8454922	4439	1
Vp007	714	Picture	MorphF7_06_orig.jpg ; MorphF7_00_UPPER.jpg	8454994	0	1	5695	146	0	next	incorrect	1427
Vp007	714	Response	2	8460682	5688	1
Vp007	715	Picture	MorphM2_09_orig.jpg ; MorphM2_10_UPPER.jpg	8460689	0	145	8324	326	0	next	hit	1429
Vp007	715	Response	1	8469002	8313	1
Vp007	716	Picture	MorphM10_00_orig.jpg ; MorphM10_00_UPPER.jpg	8469013	0	181	6019	182	0	next	hit	1431
Vp007	716	Response	1	8474922	5909	1
Vp007	717	Picture	MorphM6_01_orig.jpg ; MorphM6_10_UPPER.jpg	8475032	0	1	11943	2	0	next	hit	1433
Vp007	717	Response	1	8486842	11810	1
Vp007	718	Picture	MorphF10_07_orig.jpg ; MorphF10_10_UPPER.jpg	8486975	0	1	6104	2	0	next	hit	1435
Vp007	718	Response	1	8493002	6027	1
Vp007	719	Picture	MorphM4_02_orig.jpg ; MorphM4_10_UPPER.jpg	8493079	0	1	10351	2	0	next	incorrect	1437
Vp007	719	Response	2	8503322	10243	1
Vp007	720	Picture	MorphF4_06_orig.jpg ; MorphF4_00_UPPER.jpg	8503430	0	1	5307	3	0	next	incorrect	1439
Vp007	720	Response	2	8508602	5172	1
Vp007	721	Picture	MorphF1_08_orig.jpg ; MorphF1_00_UPPER.jpg	8508737	0	2	7392	175	0	next	incorrect	1441
Vp007	721	Response	2	8516122	7385	1
Vp007	722	Picture	MorphF7_03_orig.jpg ; MorphF7_10_UPPER.jpg	8516129	0	173	7736	174	0	next	incorrect	1443
Vp007	722	Response	2	8523801	7672	1
Vp007	723	Picture	MorphF1_10_orig.jpg ; MorphF1_10_UPPER.jpg	8523865	0	1	5441	2	0	next	incorrect	1445
Vp007	723	Response	2	8529241	5376	1
Vp007	724	Picture	MorphM6_06_orig.jpg ; MorphM6_10_UPPER.jpg	8529306	0	1	9383	173	0	next	hit	1447
Vp007	724	Response	1	8538681	9375	1
Vp007	725	Picture	MorphF1_00_orig.jpg ; MorphF1_10_UPPER.jpg	8538689	0	172	7337	173	0	next	hit	1449
Vp007	725	Response	1	8545881	7192	1
Vp007	726	Picture	MorphM5_01_orig.jpg ; MorphM5_00_UPPER.jpg	8546026	0	1	9023	2	0	next	hit	1451
Vp007	726	Response	1	8554921	8895	1
Vp007	727	Picture	MorphF3_09_orig.jpg ; MorphF3_10_UPPER.jpg	8555049	0	1	20280	158	0	next	incorrect	1453
Vp007	727	Response	2	8575321	20272	1
Vp007	728	Picture	MorphM7_00_orig.jpg ; MorphM7_00_UPPER.jpg	8575329	0	157	7720	158	0	next	hit	1455
Vp007	728	Response	1	8582921	7592	1
Vp007	729	Picture	MorphF7_04_orig.jpg ; MorphF7_10_UPPER.jpg	8583049	0	1	7799	165	0	next	hit	1457
Vp007	729	Response	1	8590841	7792	1
Vp007	730	Picture	MorphM10_07_orig.jpg ; MorphM10_00_UPPER.jpg	8590848	0	164	4640	332	0	next	hit	1459
Vp007	730	Response	1	8595481	4633	1
Vp007	731	Picture	MorphM6_07_orig.jpg ; MorphM6_10_UPPER.jpg	8595488	0	168	5836	339	0	next	hit	1461
Vp007	731	Response	1	8601321	5833	1
Vp007	732	Picture	MorphF2_10_orig.jpg ; MorphF2_00_UPPER.jpg	8601324	0	171	9844	318	0	next	hit	1463
Vp007	732	Response	1	8611161	9837	1
Vp007	733	Picture	MorphF10_00_orig.jpg ; MorphF10_10_UPPER.jpg	8611168	0	147	12720	313	0	next	hit	1465
Vp007	733	Response	1	8623881	12713	1
Vp007	734	Picture	MorphM5_08_orig.jpg ; MorphM5_00_UPPER.jpg	8623888	0	166	5040	334	0	next	hit	1467
Vp007	734	Response	1	8628921	5033	1
Vp007	735	Picture	MorphM6_00_orig.jpg ; MorphM6_00_UPPER.jpg	8628928	0	168	5475	169	0	next	hit	1469
Vp007	735	Response	1	8634281	5353	1
Vp007	736	Picture	MorphM8_07_orig.jpg ; MorphM8_00_UPPER.jpg	8634403	0	1	4910	2	0	next	hit	1471
Vp007	736	Response	1	8639241	4838	1
Vp007	737	Picture	MorphM2_00_orig.jpg ; MorphM2_10_UPPER.jpg	8639313	0	1	4495	152	0	next	hit	1473
Vp007	737	Response	1	8643801	4488	1
Vp007	738	Picture	MorphM3_00_orig.jpg ; MorphM3_00_UPPER.jpg	8643808	0	151	5059	153	0	next	hit	1475
Vp007	738	Response	1	8648761	4953	1
Vp007	739	Picture	MorphF5_02_orig.jpg ; MorphF5_00_UPPER.jpg	8648867	0	2	5839	3	0	next	incorrect	1477
Vp007	739	Response	2	8654601	5734	1
Vp007	740	Picture	MorphF4_09_orig.jpg ; MorphF4_00_UPPER.jpg	8654706	0	1	4777	2	0	next	incorrect	1479
Vp007	740	Response	2	8659401	4695	1
Vp007	741	Picture	MorphF2_01_orig.jpg ; MorphF2_10_UPPER.jpg	8659483	0	1	5176	2	0	next	incorrect	1481
Vp007	741	Response	2	8664521	5038	1
Vp007	742	Picture	MorphM6_04_orig.jpg ; MorphM6_00_UPPER.jpg	8664659	0	1	8227	2	0	next	incorrect	1483
Vp007	742	Response	2	8672761	8102	1
Vp007	743	Picture	MorphM4_04_orig.jpg ; MorphM4_10_UPPER.jpg	8672886	0	1	22122	173	0	next	incorrect	1485
Vp007	743	Response	2	8695000	22114	1
Vp007	744	Picture	MorphM5_05_orig.jpg ; MorphM5_10_UPPER.jpg	8695008	0	172	13309	173	0	next	hit	1487
Vp007	744	Response	1	8708200	13192	1
Vp007	745	Picture	MorphM6_06_orig.jpg ; MorphM6_00_UPPER.jpg	8708317	0	1	5706	2	0	next	hit	1489
Vp007	745	Response	1	8713960	5643	1
Vp007	746	Picture	MorphM10_08_orig.jpg ; MorphM10_10_UPPER.jpg	8714023	0	1	11279	2	0	next	hit	1491
Vp007	746	Response	1	8725240	11217	1
Vp007	747	Picture	MorphM8_08_orig.jpg ; MorphM8_00_UPPER.jpg	8725302	0	1	5839	2	0	next	hit	1493
Vp007	747	Response	1	8731000	5698	1
Vp007	748	Picture	MorphM6_08_orig.jpg ; MorphM6_00_UPPER.jpg	8731141	0	1	6237	2	0	next	hit	1495
Vp007	748	Response	1	8737240	6099	1
Vp007	749	Picture	MorphF8_01_orig.jpg ; MorphF8_10_UPPER.jpg	8737378	0	1	13390	147	0	next	hit	1497
Vp007	749	Response	1	8750760	13382	1
Vp007	750	Picture	MorphM4_04_orig.jpg ; MorphM4_00_UPPER.jpg	8750768	0	146	8719	331	0	next	hit	1499
Vp007	750	Response	1	8759480	8712	1
Vp007	751	Picture	MorphM6_01_orig.jpg ; MorphM6_00_UPPER.jpg	8759487	0	185	10640	346	0	next	hit	1501
Vp007	751	Response	1	8770120	10633	1
Vp007	752	Picture	MorphM10_01_orig.jpg ; MorphM10_00_UPPER.jpg	8770127	0	161	12766	162	0	next	incorrect	1503
Vp007	752	Response	2	8782760	12633	1
Vp007	753	Picture	MorphM4_10_orig.jpg ; MorphM4_10_UPPER.jpg	8782893	0	1	11412	3	0	next	hit	1505
Vp007	753	Response	1	8794200	11307	1
Vp007	754	Picture	MorphM10_10_orig.jpg ; MorphM10_00_UPPER.jpg	8794305	0	2	8626	3	0	next	hit	1507
Vp007	754	Response	1	8802840	8535	1
Vp007	755	Picture	MorphM4_02_orig.jpg ; MorphM4_00_UPPER.jpg	8802931	0	1	5971	2	0	next	incorrect	1509
Vp007	755	Response	2	8808760	5829	1
Vp007	756	Picture	MorphF3_09_orig.jpg ; MorphF3_00_UPPER.jpg	8808902	0	1	7545	154	0	next	incorrect	1511
Vp007	756	Response	2	8816440	7538	1
Vp007	757	Picture	MorphM6_10_orig.jpg ; MorphM6_00_UPPER.jpg	8816447	0	153	8081	320	0	next	incorrect	1513
Vp007	757	Response	2	8824520	8073	1
Vp007	758	Picture	MorphF1_01_orig.jpg ; MorphF1_00_UPPER.jpg	8824528	0	167	7679	351	0	next	incorrect	1515
Vp007	758	Response	2	8832200	7672	1
Vp007	759	Picture	MorphM2_08_orig.jpg ; MorphM2_10_UPPER.jpg	8832207	0	184	19823	185	0	next	hit	1517
Vp007	759	Response	1	8851880	19673	1
Vp007	760	Picture	MorphF4_09_orig.jpg ; MorphF4_10_UPPER.jpg	8852030	0	1	31937	178	0	next	hit	1519
Vp007	760	Response	1	8883959	31929	1
Vp007	761	Picture	MorphF2_04_orig.jpg ; MorphF2_10_UPPER.jpg	8883967	0	177	7739	179	0	next	hit	1521
Vp007	761	Response	1	8891559	7592	1
Vp007	762	Picture	MorphF4_07_orig.jpg ; MorphF4_10_UPPER.jpg	8891706	0	2	10181	173	0	next	hit	1523
Vp007	762	Response	1	8901879	10173	1
Vp007	763	Picture	MorphM1_09_orig.jpg ; MorphM1_10_UPPER.jpg	8901887	0	171	9279	352	0	next	hit	1525
Vp007	763	Response	1	8911159	9272	1
Vp007	764	Picture	MorphF3_03_orig.jpg ; MorphF3_10_UPPER.jpg	8911166	0	181	7346	182	0	next	hit	1527
Vp007	764	Response	1	8918439	7273	1
Vp007	765	Picture	MorphM4_07_orig.jpg ; MorphM4_00_UPPER.jpg	8918512	0	1	8574	186	0	next	incorrect	1529
Vp007	765	Response	2	8927079	8567	1
Vp007	766	Picture	MorphM5_00_orig.jpg ; MorphM5_00_UPPER.jpg	8927086	0	185	5226	186	0	next	incorrect	1531
Vp007	766	Response	2	8932199	5113	1
Vp007	767	Picture	MorphF5_05_orig.jpg ; MorphF5_00_UPPER.jpg	8932312	0	1	4645	2	0	next	incorrect	1533
Vp007	767	Response	2	8936839	4527	1
Vp007	768	Picture	MorphF1_05_orig.jpg ; MorphF1_00_UPPER.jpg	8936957	0	1	4512	2	0	next	incorrect	1535
Vp007	768	Response	2	8941399	4442	1
Vp007	769	Picture	MorphF2_09_orig.jpg ; MorphF2_10_UPPER.jpg	8941469	0	1	6635	2	0	next	hit	1537
Vp007	769	Response	1	8947959	6490	1
Vp007	770	Picture	MorphF9_08_orig.jpg ; MorphF9_10_UPPER.jpg	8948104	0	1	6502	2	0	next	hit	1539
Vp007	770	Response	1	8954519	6415	1
Vp007	771	Picture	MorphF1_04_orig.jpg ; MorphF1_10_UPPER.jpg	8954606	0	1	9023	2	0	next	hit	1541
Vp007	771	Response	1	8963559	8953	1
Vp007	772	Picture	MorphF5_00_orig.jpg ; MorphF5_00_UPPER.jpg	8963629	0	1	7938	159	0	next	incorrect	1543
Vp007	772	Response	2	8971559	7930	1
Vp007	773	Picture	MorphM2_07_orig.jpg ; MorphM2_00_UPPER.jpg	8971567	0	158	6792	159	0	next	hit	1545
Vp007	773	Response	1	8978279	6712	1
Vp007	774	Picture	MorphM8_04_orig.jpg ; MorphM8_10_UPPER.jpg	8978359	0	1	7298	2	0	next	hit	1547
Vp007	774	Response	1	8985559	7200	1
Vp007	775	Picture	MorphF1_10_orig.jpg ; MorphF1_00_UPPER.jpg	8985657	0	1	6768	2	0	next	incorrect	1549
Vp007	775	Response	2	8992359	6702	1
Vp007	776	Picture	MorphM2_01_orig.jpg ; MorphM2_10_UPPER.jpg	8992425	0	1	11279	2	0	next	hit	1551
Vp007	776	Response	1	9003638	11213	2
Vp007	777	Picture	MorphF1_07_orig.jpg ; MorphF1_10_UPPER.jpg	9003704	0	1	25302	179	0	next	hit	1553
Vp007	777	Response	1	9028998	25294	1
Vp007	778	Picture	MorphM5_04_orig.jpg ; MorphM5_00_UPPER.jpg	9029006	0	178	10925	179	0	next	incorrect	1555
Vp007	778	Response	2	9039798	10792	1
Vp007	779	Picture	MorphF5_05_orig.jpg ; MorphF5_10_UPPER.jpg	9039931	0	1	6104	2	0	next	hit	1557
Vp007	779	Response	1	9045958	6027	1
Vp007	780	Picture	MorphM8_08_orig.jpg ; MorphM8_10_UPPER.jpg	9046035	0	1	9371	186	0	next	hit	1559
Vp007	780	Response	1	9055398	9363	1
Vp007	781	Picture	MorphM5_09_orig.jpg ; MorphM5_00_UPPER.jpg	9055406	0	185	8544	186	0	next	incorrect	1561
Vp007	781	Response	2	9063878	8472	1
Vp007	782	Picture	MorphF7_05_orig.jpg ; MorphF7_00_UPPER.jpg	9063950	0	1	7563	3	0	next	hit	1563
Vp007	782	Response	1	9071398	7448	1
Vp007	783	Picture	MorphM1_10_orig.jpg ; MorphM1_00_UPPER.jpg	9071513	0	2	9012	148	0	next	incorrect	1565
Vp007	783	Response	2	9080518	9005	1
Vp007	784	Picture	MorphF4_05_orig.jpg ; MorphF4_00_UPPER.jpg	9080525	0	146	5840	290	0	next	incorrect	1567
Vp007	784	Response	2	9086358	5833	1
Vp007	785	Picture	MorphM4_03_orig.jpg ; MorphM4_00_UPPER.jpg	9086365	0	144	5451	145	0	next	incorrect	1569
Vp007	785	Response	2	9091718	5353	1
Vp007	786	Picture	MorphM6_05_orig.jpg ; MorphM6_10_UPPER.jpg	9091816	0	1	8095	2	0	next	hit	1571
Vp007	786	Response	1	9099798	7982	1
Vp007	787	Picture	MorphM1_10_orig.jpg ; MorphM1_10_UPPER.jpg	9099911	0	1	23174	183	0	next	hit	1573
Vp007	787	Response	1	9123078	23167	1
Vp007	788	Picture	MorphM7_04_orig.jpg ; MorphM7_00_UPPER.jpg	9123085	0	182	6816	183	0	next	hit	1575
Vp007	788	Response	1	9129798	6713	1
Vp007	789	Picture	MorphM9_05_orig.jpg ; MorphM9_10_UPPER.jpg	9129901	0	1	6237	2	0	next	hit	1577
Vp007	789	Response	1	9136038	6137	1
Vp007	790	Picture	MorphM2_04_orig.jpg ; MorphM2_10_UPPER.jpg	9136138	0	1	5427	148	0	next	hit	1579
Vp007	790	Response	1	9141558	5420	1
Vp007	791	Picture	MorphF4_05_orig.jpg ; MorphF4_10_UPPER.jpg	9141565	0	147	9701	148	0	next	hit	1581
Vp007	791	Response	1	9151158	9593	1
Vp007	792	Picture	MorphM7_03_orig.jpg ; MorphM7_10_UPPER.jpg	9151266	0	1	7298	2	0	next	hit	1583
Vp007	792	Response	1	9158438	7172	1
Vp007	793	Picture	MorphM5_05_orig.jpg ; MorphM5_00_UPPER.jpg	9158564	0	1	8841	185	0	next	incorrect	1585
Vp007	793	Response	2	9167398	8834	1
Vp007	794	Picture	MorphF9_06_orig.jpg ; MorphF9_10_UPPER.jpg	9167405	0	184	16903	185	0	next	hit	1587
Vp007	794	Response	1	9184197	16792	1
Vp007	795	Picture	MorphM7_05_orig.jpg ; MorphM7_00_UPPER.jpg	9184308	0	1	5657	183	0	next	hit	1589
Vp007	795	Response	1	9189957	5649	1
Vp007	796	Picture	MorphM3_10_orig.jpg ; MorphM3_10_UPPER.jpg	9189965	0	182	5440	365	0	next	hit	1591
Vp007	796	Response	1	9195397	5432	1
Vp007	797	Picture	MorphM2_05_orig.jpg ; MorphM2_00_UPPER.jpg	9195405	0	183	5755	184	0	next	hit	1593
Vp007	797	Response	1	9201077	5672	1
Vp007	798	Picture	MorphF5_06_orig.jpg ; MorphF5_00_UPPER.jpg	9201160	0	1	5308	2	0	next	hit	1595
Vp007	798	Response	1	9206357	5197	1
Vp007	799	Picture	MorphF6_02_orig.jpg ; MorphF6_10_UPPER.jpg	9206468	0	1	14332	2	0	next	incorrect	1597
Vp007	799	Response	2	9220677	14209	1
Vp007	800	Picture	MorphM5_07_orig.jpg ; MorphM5_10_UPPER.jpg	9220800	0	1	8758	2	0	next	hit	1599
Vp007	800	Response	1	9229477	8677	1
Vp007	801	Picture	MorphF4_02_orig.jpg ; MorphF4_10_UPPER.jpg	9229558	0	1	8625	2	0	next	hit	1601
Vp007	801	Response	1	9238117	8559	1
Vp007	802	Picture	MorphF3_04_orig.jpg ; MorphF3_10_UPPER.jpg	9238183	0	1	12582	159	0	next	hit	1603
Vp007	802	Response	1	9250757	12574	1
Vp007	803	Picture	MorphM10_07_orig.jpg ; MorphM10_10_UPPER.jpg	9250765	0	158	20460	159	0	next	hit	1605
Vp007	803	Response	1	9271077	20312	1
Vp007	804	Picture	MorphF5_03_orig.jpg ; MorphF5_00_UPPER.jpg	9271225	0	1	10179	174	0	next	incorrect	1607
Vp007	804	Response	2	9281397	10172	1
Vp007	805	Picture	MorphF9_00_orig.jpg ; MorphF9_10_UPPER.jpg	9281404	0	173	6541	174	0	next	hit	1609
Vp007	805	Response	1	9287877	6473	1
Vp007	806	Picture	MorphM7_07_orig.jpg ; MorphM7_00_UPPER.jpg	9287945	0	1	13005	2	0	next	hit	1611
Vp007	806	Response	1	9300837	12892	1
Vp007	807	Picture	MorphM9_03_orig.jpg ; MorphM9_00_UPPER.jpg	9300950	0	1	7254	179	0	next	incorrect	1613
Vp007	807	Response	2	9308197	7247	1
Vp007	808	Picture	MorphF8_07_orig.jpg ; MorphF8_00_UPPER.jpg	9308204	0	178	5883	179	0	next	incorrect	1615
Vp007	808	Response	2	9313957	5753	1
Vp007	809	Picture	MorphM6_02_orig.jpg ; MorphM6_00_UPPER.jpg	9314087	0	1	6237	2	0	next	incorrect	1617
Vp007	809	Response	2	9320197	6110	1
Vp007	810	Picture	MorphF9_06_orig.jpg ; MorphF9_00_UPPER.jpg	9320324	0	1	6196	176	0	next	incorrect	1619
Vp007	810	Response	2	9326516	6192	2
Vp007	811	Picture	MorphM10_09_orig.jpg ; MorphM10_00_UPPER.jpg	9326520	0	175	8084	360	0	next	hit	1621
Vp007	811	Response	1	9334597	8077	1
Vp007	812	Picture	MorphF4_10_orig.jpg ; MorphF4_10_UPPER.jpg	9334604	0	185	6421	186	0	next	incorrect	1623
Vp007	812	Response	2	9340916	6312	1
Vp007	813	Picture	MorphF9_08_orig.jpg ; MorphF9_00_UPPER.jpg	9341025	0	1	12872	2	0	next	incorrect	1625
Vp007	813	Response	2	9353796	12771	1
Vp007	814	Picture	MorphF3_03_orig.jpg ; MorphF3_00_UPPER.jpg	9353897	0	1	6369	2	0	next	incorrect	1627
Vp007	814	Response	2	9360196	6299	1
Vp007	815	Picture	MorphF6_00_orig.jpg ; MorphF6_00_UPPER.jpg	9360266	0	1	5176	2	0	next	incorrect	1629
Vp007	815	Response	2	9365316	5050	1
Vp007	816	Picture	MorphF4_04_orig.jpg ; MorphF4_10_UPPER.jpg	9365442	0	1	5175	2	0	next	incorrect	1631
Vp007	816	Response	2	9370516	5074	1
Vp007	817	Picture	MorphM3_04_orig.jpg ; MorphM3_10_UPPER.jpg	9370617	0	1	7962	2	0	next	hit	1633
Vp007	817	Response	1	9378516	7899	1
Vp007	818	Picture	MorphM8_02_orig.jpg ; MorphM8_10_UPPER.jpg	9378579	0	1	9384	172	0	next	hit	1635
Vp007	818	Response	1	9387956	9377	1
Vp007	819	Picture	MorphF4_01_orig.jpg ; MorphF4_00_UPPER.jpg	9387963	0	171	7734	172	0	next	incorrect	1637
Vp007	819	Response	2	9395556	7593	1
Vp007	820	Picture	MorphM10_06_orig.jpg ; MorphM10_10_UPPER.jpg	9395697	0	1	6346	158	0	next	hit	1639
Vp007	820	Response	1	9402036	6339	1
Vp007	821	Picture	MorphF3_05_orig.jpg ; MorphF3_10_UPPER.jpg	9402043	0	157	11037	158	0	next	hit	1641
Vp007	821	Response	1	9412996	10953	1
Vp007	822	Picture	MorphF8_10_orig.jpg ; MorphF8_10_UPPER.jpg	9413080	0	1	17782	2	0	next	hit	1643
Vp007	822	Response	1	9430756	17676	1
Vp007	823	Picture	MorphF1_07_orig.jpg ; MorphF1_00_UPPER.jpg	9430862	0	1	6861	174	0	next	incorrect	1645
Vp007	823	Response	2	9437716	6854	1
Vp007	824	Picture	MorphM3_05_orig.jpg ; MorphM3_10_UPPER.jpg	9437723	0	173	24058	174	0	next	hit	1647
Vp007	824	Response	1	9461716	23993	1
Vp007	825	Picture	MorphF3_02_orig.jpg ; MorphF3_00_UPPER.jpg	9461781	0	1	9687	2	0	next	incorrect	1649
Vp007	825	Response	2	9471396	9615	1
Vp007	826	Picture	MorphM9_02_orig.jpg ; MorphM9_00_UPPER.jpg	9471468	0	1	6502	2	0	next	incorrect	1651
Vp007	826	Response	2	9477876	6408	1
Vp007	827	Picture	MorphF9_03_orig.jpg ; MorphF9_00_UPPER.jpg	9477970	0	1	4910	2	0	next	incorrect	1653
Vp007	827	Response	2	9482756	4786	1
Vp007	828	Picture	MorphM9_09_orig.jpg ; MorphM9_00_UPPER.jpg	9482880	0	1	4603	176	0	next	incorrect	1655
Vp007	828	Response	2	9487476	4596	1
Vp007	829	Picture	MorphM1_00_orig.jpg ; MorphM1_00_UPPER.jpg	9487483	0	175	8003	176	0	next	incorrect	1657
Vp007	829	Response	2	9495396	7913	1
Vp007	830	Picture	MorphF1_02_orig.jpg ; MorphF1_10_UPPER.jpg	9495486	0	1	13403	2	0	next	hit	1659
Vp007	830	Response	1	9508755	13269	1
Vp007	831	Picture	MorphM1_04_orig.jpg ; MorphM1_10_UPPER.jpg	9508889	0	1	5441	2	0	next	hit	1661
Vp007	831	Response	1	9514195	5306	1
Vp007	832	Picture	MorphF6_07_orig.jpg ; MorphF6_00_UPPER.jpg	9514330	0	1	5793	180	0	next	incorrect	1663
Vp007	832	Response	2	9520115	5785	1
Vp007	833	Picture	MorphF5_09_orig.jpg ; MorphF5_10_UPPER.jpg	9520123	0	179	8239	346	0	next	hit	1665
Vp007	833	Response	1	9528355	8232	1
Vp007	834	Picture	MorphM7_08_orig.jpg ; MorphM7_00_UPPER.jpg	9528362	0	167	7200	168	0	next	hit	1667
Vp007	834	Response	1	9535475	7113	1
Vp007	835	Picture	MorphF9_05_orig.jpg ; MorphF9_10_UPPER.jpg	9535562	0	1	7563	2	0	next	hit	1669
Vp007	835	Response	1	9542995	7433	1
Vp007	836	Picture	MorphM4_00_orig.jpg ; MorphM4_10_UPPER.jpg	9543125	0	1	19640	2	0	next	incorrect	1671
Vp007	836	Response	2	9562675	19550	1
Vp007	837	Picture	MorphF1_09_orig.jpg ; MorphF1_00_UPPER.jpg	9562765	0	1	6479	158	0	next	incorrect	1673
Vp007	837	Response	2	9569235	6470	1
Vp007	838	Picture	MorphF7_09_orig.jpg ; MorphF7_10_UPPER.jpg	9569244	0	157	7189	158	0	next	hit	1675
Vp007	838	Response	1	9576355	7111	1
Vp007	839	Picture	MorphF2_04_orig.jpg ; MorphF2_00_UPPER.jpg	9576433	0	1	7930	166	0	next	incorrect	1677
Vp007	839	Response	2	9584355	7922	1
Vp007	840	Picture	MorphM10_02_orig.jpg ; MorphM10_10_UPPER.jpg	9584363	0	165	13119	349	0	next	hit	1679
Vp007	840	Response	1	9597475	13112	1
Vp007	841	Picture	MorphF10_04_orig.jpg ; MorphF10_00_UPPER.jpg	9597482	0	184	7879	185	0	next	hit	1681
Vp007	841	Response	1	9605235	7753	1
Vp007	842	Picture	MorphF6_02_orig.jpg ; MorphF6_00_UPPER.jpg	9605361	0	1	7166	2	0	next	incorrect	1683
Vp007	842	Response	2	9612435	7074	1
Vp007	843	Picture	MorphF2_10_orig.jpg ; MorphF2_10_UPPER.jpg	9612527	0	1	8315	180	0	next	hit	1685
Vp007	843	Response	1	9620835	8308	1
Vp007	844	Picture	MorphM5_07_orig.jpg ; MorphM5_00_UPPER.jpg	9620842	0	179	12120	181	0	next	incorrect	1687
Vp007	844	Response	2	9632835	11993	1
Vp007	845	Picture	MorphM10_01_orig.jpg ; MorphM10_10_UPPER.jpg	9632962	0	2	11811	3	0	next	hit	1689
Vp007	845	Response	1	9644675	11713	1
Vp007	846	Picture	MorphM5_02_orig.jpg ; MorphM5_10_UPPER.jpg	9644773	0	1	10748	2	0	next	hit	1691
Vp007	846	Response	1	9655395	10622	1
Vp007	847	Picture	MorphM8_03_orig.jpg ; MorphM8_00_UPPER.jpg	9655521	0	1	9687	2	0	next	hit	1693
Vp007	847	Response	1	9665074	9553	1
Vp007	848	Picture	MorphF5_08_orig.jpg ; MorphF5_10_UPPER.jpg	9665208	0	1	9794	161	0	next	hit	1695
Vp007	848	Response	1	9674994	9786	1
Vp007	849	Picture	MorphF1_05_orig.jpg ; MorphF1_10_UPPER.jpg	9675002	0	160	6794	161	0	next	hit	1697
Vp007	849	Response	1	9681714	6712	1
Vp007	850	Picture	MorphF6_10_orig.jpg ; MorphF6_00_UPPER.jpg	9681796	0	1	9156	2	0	next	incorrect	1699
Vp007	850	Response	2	9690834	9038	1
Vp007	851	Picture	MorphM4_01_orig.jpg ; MorphM4_10_UPPER.jpg	9690952	0	1	10218	2	0	next	incorrect	1701
Vp007	851	Response	2	9701074	10122	1
Vp007	852	Picture	MorphF1_01_orig.jpg ; MorphF1_10_UPPER.jpg	9701170	0	1	6767	2	0	next	incorrect	1703
Vp007	852	Response	2	9707794	6624	1
Vp007	853	Picture	MorphF7_08_orig.jpg ; MorphF7_10_UPPER.jpg	9707937	0	1	10218	2	0	next	hit	1705
Vp007	853	Response	1	9718034	10097	1
Vp007	854	Picture	MorphF3_08_orig.jpg ; MorphF3_10_UPPER.jpg	9718155	0	1	14995	2	0	next	hit	1707
Vp007	854	Response	1	9733074	14919	1
Vp007	855	Picture	MorphM6_02_orig.jpg ; MorphM6_10_UPPER.jpg	9733150	0	1	10351	2	0	next	hit	1709
Vp007	855	Response	1	9743394	10244	1
Vp007	856	Picture	MorphF5_04_orig.jpg ; MorphF5_10_UPPER.jpg	9743501	0	1	8758	2	0	next	hit	1711
Vp007	856	Response	1	9752194	8693	1
Vp007	857	Picture	MorphF10_07_orig.jpg ; MorphF10_00_UPPER.jpg	9752259	0	1	7564	2	0	next	hit	1713
Vp007	857	Response	1	9759714	7455	1
Vp007	858	Picture	MorphF7_09_orig.jpg ; MorphF7_00_UPPER.jpg	9759823	0	1	9421	2	0	next	hit	1715
Vp007	858	Response	1	9769154	9331	1
Vp007	859	Picture	MorphF1_09_orig.jpg ; MorphF1_10_UPPER.jpg	9769244	0	1	8891	2	0	next	hit	1717
Vp007	859	Response	1	9778034	8790	1
Vp007	860	Picture	MorphM10_04_orig.jpg ; MorphM10_00_UPPER.jpg	9778135	0	1	12208	2	0	next	hit	1719
Vp007	860	Response	1	9790194	12059	1
Vp007	861	Picture	MorphM1_07_orig.jpg ; MorphM1_00_UPPER.jpg	9790343	0	1	23223	2	0	next	incorrect	1721
Vp007	861	Response	2	9813474	23131	1
Vp007	862	Picture	MorphF5_07_orig.jpg ; MorphF5_00_UPPER.jpg	9813566	0	1	8360	2	0	next	hit	1723
Vp007	862	Response	1	9821793	8227	1
Vp007	863	Picture	MorphF2_08_orig.jpg ; MorphF2_00_UPPER.jpg	9821926	0	1	42861	3	0	next	incorrect	1725
Vp007	863	Response	2	9864673	42747	1
Vp007	864	Picture	MorphM4_10_orig.jpg ; MorphM4_00_UPPER.jpg	9864787	0	2	9549	9	0	next	incorrect	1727
Vp007	864	Response	2	9874193	9406	1
Vp007	865	Picture	MorphF8_08_orig.jpg ; MorphF8_00_UPPER.jpg	9874336	0	7	7781	62	0	next	incorrect	1729
Vp007	865	Response	2	9882113	7777	1
Vp007	866	Picture	MorphF4_03_orig.jpg ; MorphF4_00_UPPER.jpg	9882117	0	55	4566	56	0	next	incorrect	1731
Vp007	866	Response	2	9886593	4476	1
Vp007	867	Picture	MorphM2_02_orig.jpg ; MorphM2_10_UPPER.jpg	9886683	0	1	7298	2	0	next	hit	1733
Vp007	867	Response	1	9893873	7190	1
Vp007	868	Picture	MorphM1_05_orig.jpg ; MorphM1_00_UPPER.jpg	9893981	0	1	14597	2	0	next	incorrect	1735
Vp007	868	Response	2	9908513	14532	1
Vp007	869	Picture	MorphM9_02_orig.jpg ; MorphM9_10_UPPER.jpg	9908578	0	1	6768	2	0	next	hit	1737
Vp007	869	Response	1	9915233	6655	1
Vp007	870	Picture	MorphF2_08_orig.jpg ; MorphF2_10_UPPER.jpg	9915346	0	1	6767	2	0	next	hit	1739
Vp007	870	Response	1	9922033	6687	1
Vp007	871	Picture	MorphF3_10_orig.jpg ; MorphF3_10_UPPER.jpg	9922113	0	1	13138	2	0	next	hit	1741
Vp007	871	Response	1	9935153	13040	1
Vp007	872	Picture	MorphF1_06_orig.jpg ; MorphF1_00_UPPER.jpg	9935251	0	1	6502	2	0	next	incorrect	1743
Vp007	872	Response	2	9941633	6382	1
Vp007	873	Picture	MorphM6_00_orig.jpg ; MorphM6_10_UPPER.jpg	9941753	0	1	4644	2	0	next	hit	1745
Vp007	873	Response	1	9946273	4520	1
Vp007	874	Picture	MorphM4_05_orig.jpg ; MorphM4_00_UPPER.jpg	9946397	0	1	8043	187	0	next	incorrect	1747
Vp007	874	Response	2	9954433	8036	1
Vp007	875	Picture	MorphF5_04_orig.jpg ; MorphF5_00_UPPER.jpg	9954440	0	186	9075	187	0	next	incorrect	1749
Vp007	875	Response	2	9963393	8953	1
Vp007	876	Picture	MorphF8_00_orig.jpg ; MorphF8_00_UPPER.jpg	9963515	0	1	6237	2	0	next	incorrect	1751
Vp007	876	Response	2	9969633	6118	1
Vp007	877	Picture	MorphM8_05_orig.jpg ; MorphM8_00_UPPER.jpg	9969752	0	1	8228	2	0	next	hit	1753
Vp007	877	Response	1	9977873	8121	1
Vp007	878	Picture	MorphM3_10_orig.jpg ; MorphM3_00_UPPER.jpg	9977980	0	1	11943	2	0	next	hit	1755
Vp007	878	Response	1	9989792	11812	1
Vp007	879	Picture	MorphF10_10_orig.jpg ; MorphF10_00_UPPER.jpg	9989923	0	1	8360	2	0	next	hit	1757
Vp007	879	Response	1	9998192	8269	1
Vp007	880	Picture	MorphF8_06_orig.jpg ; MorphF8_10_UPPER.jpg	9998283	0	1	8877	148	0	next	hit	1759
Vp007	880	Response	1	10007152	8869	1
Vp007	881	Picture	MorphF2_03_orig.jpg ; MorphF2_10_UPPER.jpg	10007160	0	147	6240	291	0	next	hit	1761
Vp007	881	Response	1	10013393	6233	1
Vp007	882	Picture	MorphF1_02_orig.jpg ; MorphF1_00_UPPER.jpg	10013400	0	144	14872	146	0	next	incorrect	1763
Vp007	882	Response	2	10028192	14792	1
Vp007	883	Picture	pause1	10028272	0	2	300033	3	0	next	other	0
Vp007	883	Response	1	10038112	9840	1
Vp007	883	Response	1	10046592	18320	1
Vp007	884	Response	3	10522519	194214	1
Vp007	885	Picture	MorphF4_08_orig.jpg ; MorphF4_00_LOWER.jpg	10522522	0	188	166955	356	0	next	hit	1769
Vp007	885	Response	1	10689468	166946	1
Vp007	886	Picture	MorphM4_08_orig.jpg ; MorphM4_00_LOWER.jpg	10689477	0	168	34270	169	0	next	hit	1771
Vp007	886	Response	1	10723628	34151	1
Vp007	887	Picture	MorphF3_09_orig.jpg ; MorphF3_10_LOWER.jpg	10723747	0	1	7962	2	0	next	hit	1773
Vp007	887	Response	1	10731628	7881	1
Vp007	888	Picture	MorphM3_05_orig.jpg ; MorphM3_00_LOWER.jpg	10731709	0	1	8758	2	0	next	incorrect	1775
Vp007	888	Response	2	10740348	8639	1
Vp007	889	Picture	MorphF3_10_orig.jpg ; MorphF3_00_LOWER.jpg	10740467	0	1	15526	2	0	next	hit	1777
Vp007	889	Response	1	10755868	15401	1
Vp007	890	Picture	MorphF6_05_orig.jpg ; MorphF6_10_LOWER.jpg	10755993	0	1	19507	2	0	next	incorrect	1779
Vp007	890	Response	2	10775388	19395	1
Vp007	891	Picture	MorphM4_02_orig.jpg ; MorphM4_10_LOWER.jpg	10775500	0	1	7033	2	0	next	incorrect	1781
Vp007	891	Response	2	10782428	6928	1
Vp007	892	Picture	MorphF1_05_orig.jpg ; MorphF1_00_LOWER.jpg	10782533	0	1	5422	153	0	next	incorrect	1783
Vp007	892	Response	2	10787948	5415	1
Vp007	893	Picture	MorphM2_07_orig.jpg ; MorphM2_10_LOWER.jpg	10787955	0	152	58640	317	0	next	incorrect	1785
Vp007	893	Response	2	10846587	58632	1
Vp007	894	Picture	MorphM3_10_orig.jpg ; MorphM3_00_LOWER.jpg	10846595	0	165	6640	325	0	next	hit	1787
Vp007	894	Response	1	10853227	6632	1
Vp007	895	Picture	MorphF6_01_orig.jpg ; MorphF6_00_LOWER.jpg	10853235	0	160	6240	317	0	next	incorrect	1789
Vp007	895	Response	2	10859467	6232	1
Vp007	896	Picture	MorphF3_10_orig.jpg ; MorphF3_10_LOWER.jpg	10859475	0	157	73008	158	0	next	hit	1791
Vp007	896	Response	1	10932347	72872	1
Vp007	897	Picture	MorphM3_04_orig.jpg ; MorphM3_10_LOWER.jpg	10932483	0	1	5308	2	0	next	hit	1793
Vp007	897	Response	1	10937707	5224	1
Vp007	898	Picture	MorphM7_09_orig.jpg ; MorphM7_10_LOWER.jpg	10937791	0	1	7298	2	0	next	hit	1795
Vp007	898	Response	1	10944987	7196	1
Vp007	899	Picture	MorphM6_02_orig.jpg ; MorphM6_00_LOWER.jpg	10945089	0	1	13505	165	0	next	incorrect	1797
Vp007	899	Response	2	10958587	13498	1
Vp007	900	Picture	MorphM2_09_orig.jpg ; MorphM2_00_LOWER.jpg	10958594	0	164	29091	166	0	next	hit	1799
Vp007	900	Response	1	10987546	28952	1
Vp007	901	Picture	MorphF3_05_orig.jpg ; MorphF3_10_LOWER.jpg	10987685	0	2	9820	3	0	next	incorrect	1801
Vp007	901	Response	2	10997386	9701	1
Vp007	902	Picture	MorphF6_10_orig.jpg ; MorphF6_00_LOWER.jpg	10997505	0	1	7249	184	0	next	incorrect	1803
Vp007	902	Response	2	11004746	7241	1
Vp007	903	Picture	MorphF2_00_orig.jpg ; MorphF2_10_LOWER.jpg	11004754	0	183	53925	184	0	next	incorrect	1805
Vp007	903	Response	2	11058586	53832	1
Vp007	904	Picture	MorphF8_08_orig.jpg ; MorphF8_00_LOWER.jpg	11058679	0	1	7564	2	0	next	incorrect	1807
Vp007	904	Response	2	11066106	7427	1
Vp007	905	Picture	MorphM6_08_orig.jpg ; MorphM6_10_LOWER.jpg	11066243	0	1	11678	2	0	next	hit	1809
Vp007	905	Response	1	11077786	11543	1
Vp007	906	Picture	MorphF2_05_orig.jpg ; MorphF2_00_LOWER.jpg	11077921	0	1	17473	178	0	next	incorrect	1811
Vp007	906	Response	2	11095386	17465	1
Vp007	907	Picture	MorphF7_04_orig.jpg ; MorphF7_10_LOWER.jpg	11095394	0	177	13446	178	0	next	hit	1813
Vp007	907	Response	1	11108746	13352	1
Vp007	908	Picture	MorphM6_02_orig.jpg ; MorphM6_10_LOWER.jpg	11108840	0	1	34473	163	0	next	incorrect	1815
Vp007	908	Response	2	11143305	34465	1
Vp007	909	Picture	MorphM3_00_orig.jpg ; MorphM3_10_LOWER.jpg	11143313	0	162	5734	163	0	next	incorrect	1817
Vp007	909	Response	2	11148985	5672	1
Vp007	910	Picture	MorphF6_01_orig.jpg ; MorphF6_10_LOWER.jpg	11149047	0	1	4645	2	0	next	incorrect	1819
Vp007	910	Response	2	11153545	4498	1
Vp007	911	Picture	MorphF7_03_orig.jpg ; MorphF7_00_LOWER.jpg	11153692	0	1	4644	2	0	next	incorrect	1821
Vp007	911	Response	2	11158265	4573	1
Vp007	912	Picture	MorphM9_04_orig.jpg ; MorphM9_10_LOWER.jpg	11158336	0	1	3849	2	0	next	incorrect	1823
Vp007	912	Response	2	11162105	3769	1
Vp007	913	Picture	MorphF1_03_orig.jpg ; MorphF1_10_LOWER.jpg	11162185	0	1	4888	156	0	next	incorrect	1825
Vp007	913	Response	2	11167065	4880	1
Vp007	914	Picture	MorphM7_09_orig.jpg ; MorphM7_00_LOWER.jpg	11167073	0	155	4533	156	0	next	incorrect	1827
Vp007	914	Response	2	11171465	4392	1
Vp007	915	Picture	MorphF6_03_orig.jpg ; MorphF6_00_LOWER.jpg	11171606	0	1	5947	159	0	next	incorrect	1829
Vp007	915	Response	2	11177545	5939	1
Vp007	916	Picture	MorphF9_09_orig.jpg ; MorphF9_10_LOWER.jpg	11177553	0	158	5680	342	0	next	incorrect	1831
Vp007	916	Response	2	11183225	5672	1
Vp007	917	Picture	MorphF4_01_orig.jpg ; MorphF4_00_LOWER.jpg	11183233	0	184	5491	185	0	next	incorrect	1833
Vp007	917	Response	2	11188585	5352	1
Vp007	918	Picture	MorphM6_10_orig.jpg ; MorphM6_10_LOWER.jpg	11188724	0	1	7388	178	0	next	hit	1835
Vp007	918	Response	1	11196105	7381	1
Vp007	919	Picture	MorphF8_02_orig.jpg ; MorphF8_00_LOWER.jpg	11196112	0	177	8138	178	0	next	incorrect	1837
Vp007	919	Response	2	11204185	8073	1
Vp007	920	Picture	MorphF4_07_orig.jpg ; MorphF4_00_LOWER.jpg	11204250	0	1	15526	2	0	next	hit	1839
Vp007	920	Response	1	11219705	15455	1
Vp007	921	Picture	MorphF2_06_orig.jpg ; MorphF2_10_LOWER.jpg	11219776	0	1	6104	2	0	next	hit	1841
Vp007	921	Response	1	11225785	6009	1
Vp007	922	Picture	MorphF3_07_orig.jpg ; MorphF3_00_LOWER.jpg	11225880	0	1	8891	2	0	next	incorrect	1843
Vp007	922	Response	2	11234665	8785	1
Vp007	923	Picture	MorphF9_03_orig.jpg ; MorphF9_00_LOWER.jpg	11234771	0	1	10701	182	0	next	incorrect	1845
Vp007	923	Response	2	11245465	10694	1
Vp007	924	Picture	MorphM8_07_orig.jpg ; MorphM8_00_LOWER.jpg	11245472	0	181	8142	182	0	next	hit	1847
Vp007	924	Response	1	11253544	8072	2
Vp007	925	Picture	MorphF10_05_orig.jpg ; MorphF10_10_LOWER.jpg	11253614	0	1	6738	164	0	next	hit	1849
Vp007	925	Response	1	11260345	6731	1
Vp007	926	Picture	MorphF9_10_orig.jpg ; MorphF9_10_LOWER.jpg	11260352	0	163	8788	164	0	next	incorrect	1851
Vp007	926	Response	2	11269065	8713	1
Vp007	927	Picture	MorphF1_05_orig.jpg ; MorphF1_10_LOWER.jpg	11269140	0	1	7298	2	0	next	incorrect	1853
Vp007	927	Response	2	11276345	7205	1
Vp007	928	Picture	MorphF5_06_orig.jpg ; MorphF5_10_LOWER.jpg	11276438	0	1	12554	187	0	next	hit	1855
Vp007	928	Response	1	11288985	12547	1
Vp007	929	Picture	MorphF9_06_orig.jpg ; MorphF9_00_LOWER.jpg	11288992	0	186	9740	187	0	next	hit	1857
Vp007	929	Response	1	11298584	9592	1
Vp007	930	Picture	MorphM2_00_orig.jpg ; MorphM2_10_LOWER.jpg	11298732	0	1	5308	2	0	next	hit	1859
Vp007	930	Response	1	11303944	5212	1
Vp007	931	Picture	MorphM9_01_orig.jpg ; MorphM9_00_LOWER.jpg	11304040	0	1	7033	2	0	next	incorrect	1861
Vp007	931	Response	2	11310984	6944	1
Vp007	932	Picture	MorphF2_03_orig.jpg ; MorphF2_10_LOWER.jpg	11311073	0	1	7519	179	0	next	incorrect	1863
Vp007	932	Response	2	11318584	7511	1
Vp007	933	Picture	MorphF10_06_orig.jpg ; MorphF10_10_LOWER.jpg	11318592	0	178	7078	179	0	next	hit	1865
Vp007	933	Response	1	11325544	6952	1
Vp007	934	Picture	MorphF1_03_orig.jpg ; MorphF1_00_LOWER.jpg	11325670	0	1	8890	2	0	next	incorrect	1867
Vp007	934	Response	2	11334424	8754	1
Vp007	935	Picture	MorphM10_03_orig.jpg ; MorphM10_10_LOWER.jpg	11334560	0	1	8493	2	0	next	hit	1869
Vp007	935	Response	1	11342904	8344	1
Vp007	936	Picture	MorphM6_06_orig.jpg ; MorphM6_10_LOWER.jpg	11343053	0	1	16189	2	0	next	hit	1871
Vp007	936	Response	1	11359144	16091	1
Vp007	937	Picture	MorphF6_06_orig.jpg ; MorphF6_10_LOWER.jpg	11359242	0	1	15128	2	0	next	hit	1873
Vp007	937	Response	1	11374264	15022	1
Vp007	938	Picture	MorphF2_02_orig.jpg ; MorphF2_00_LOWER.jpg	11374370	0	1	13668	2	0	next	incorrect	1875
Vp007	938	Response	2	11387944	13574	1
Vp007	939	Picture	MorphF10_03_orig.jpg ; MorphF10_10_LOWER.jpg	11388038	0	1	53876	2	0	next	hit	1877
Vp007	939	Response	1	11441784	53746	1
Vp007	940	Picture	MorphF1_00_orig.jpg ; MorphF1_00_LOWER.jpg	11441914	0	1	7165	3	0	next	incorrect	1879
Vp007	940	Response	2	11448984	7070	1
Vp007	941	Picture	MorphF3_04_orig.jpg ; MorphF3_00_LOWER.jpg	11449079	0	2	33971	3	0	next	incorrect	1881
Vp007	941	Response	2	11482903	33824	1
Vp007	942	Picture	MorphF2_10_orig.jpg ; MorphF2_00_LOWER.jpg	11483050	0	1	7781	183	0	next	hit	1883
Vp007	942	Response	1	11490823	7773	1
Vp007	943	Picture	MorphM10_05_orig.jpg ; MorphM10_00_LOWER.jpg	11490831	0	182	9736	183	0	next	hit	1885
Vp007	943	Response	1	11500423	9592	1
Vp007	944	Picture	MorphF9_07_orig.jpg ; MorphF9_10_LOWER.jpg	11500567	0	1	10184	168	0	next	hit	1887
Vp007	944	Response	1	11510743	10176	1
Vp007	945	Picture	MorphF1_08_orig.jpg ; MorphF1_10_LOWER.jpg	11510751	0	167	7679	352	0	next	hit	1889
Vp007	945	Response	1	11518423	7672	1
Vp007	946	Picture	MorphF7_01_orig.jpg ; MorphF7_10_LOWER.jpg	11518430	0	185	8809	186	0	next	hit	1891
Vp007	946	Response	1	11527143	8713	1
Vp007	947	Picture	MorphF5_03_orig.jpg ; MorphF5_10_LOWER.jpg	11527239	0	1	16322	2	0	next	hit	1893
Vp007	947	Response	1	11543463	16224	1
Vp007	948	Picture	MorphF7_06_orig.jpg ; MorphF7_00_LOWER.jpg	11543561	0	1	18843	2	0	next	hit	1895
Vp007	948	Response	1	11562263	18702	1
Vp007	949	Picture	MorphF3_02_orig.jpg ; MorphF3_10_LOWER.jpg	11562404	0	1	31583	2	0	next	incorrect	1897
Vp007	949	Response	2	11593863	31459	1
Vp007	950	Picture	MorphF2_10_orig.jpg ; MorphF2_10_LOWER.jpg	11593987	0	1	6502	2	0	next	hit	1899
Vp007	950	Response	1	11600343	6356	1
Vp007	951	Picture	MorphF4_04_orig.jpg ; MorphF4_10_LOWER.jpg	11600489	0	1	26938	2	0	next	incorrect	1901
Vp007	951	Response	2	11627302	26813	1
Vp007	952	Picture	MorphM6_07_orig.jpg ; MorphM6_10_LOWER.jpg	11627427	0	1	46710	2	0	next	hit	1903
Vp007	952	Response	1	11674022	46595	1
Vp007	953	Picture	MorphF9_00_orig.jpg ; MorphF9_00_LOWER.jpg	11674137	0	1	8758	2	0	next	incorrect	1905
Vp007	953	Response	2	11682822	8685	1
Vp007	954	Picture	MorphF4_00_orig.jpg ; MorphF4_10_LOWER.jpg	11682895	0	1	6335	169	0	next	incorrect	1907
Vp007	954	Response	2	11689222	6327	1
Vp007	955	Picture	MorphM4_03_orig.jpg ; MorphM4_10_LOWER.jpg	11689230	0	168	6802	169	0	next	incorrect	1909
Vp007	955	Response	2	11695942	6712	1
Vp007	956	Picture	MorphF5_01_orig.jpg ; MorphF5_10_LOWER.jpg	11696032	0	1	5574	2	0	next	incorrect	1911
Vp007	956	Response	2	11701462	5430	1
Vp007	957	Picture	MorphF10_02_orig.jpg ; MorphF10_10_LOWER.jpg	11701606	0	1	6767	2	0	next	hit	1913
Vp007	957	Response	1	11708262	6656	1
Vp007	958	Picture	MorphM7_04_orig.jpg ; MorphM7_00_LOWER.jpg	11708373	0	1	6216	156	0	next	hit	1915
Vp007	958	Response	1	11714582	6209	1
Vp007	959	Picture	MorphM5_06_orig.jpg ; MorphM5_00_LOWER.jpg	11714589	0	155	13291	156	0	next	incorrect	1917
Vp007	959	Response	2	11727782	13193	1
Vp007	960	Picture	MorphM8_01_orig.jpg ; MorphM8_10_LOWER.jpg	11727880	0	1	11545	2	0	next	hit	1919
Vp007	960	Response	1	11739302	11422	1
Vp007	961	Picture	MorphF1_07_orig.jpg ; MorphF1_10_LOWER.jpg	11739425	0	1	7644	187	0	next	hit	1921
Vp007	961	Response	1	11747062	7637	1
Vp007	962	Picture	MorphF3_08_orig.jpg ; MorphF3_00_LOWER.jpg	11747069	0	186	5440	373	0	next	hit	1923
Vp007	962	Response	1	11752502	5433	1
Vp007	963	Picture	MorphM1_09_orig.jpg ; MorphM1_00_LOWER.jpg	11752509	0	187	5200	349	0	next	hit	1925
Vp007	963	Response	1	11757702	5193	1
Vp007	964	Picture	MorphM7_10_orig.jpg ; MorphM7_00_LOWER.jpg	11757709	0	162	6640	319	0	next	hit	1927
Vp007	964	Response	1	11764342	6633	1
Vp007	965	Picture	MorphM4_00_orig.jpg ; MorphM4_10_LOWER.jpg	11764349	0	157	5041	315	0	next	hit	1929
Vp007	965	Response	1	11769382	5033	1
Vp007	966	Picture	MorphF7_09_orig.jpg ; MorphF7_10_LOWER.jpg	11769390	0	158	7439	309	0	next	hit	1931
Vp007	966	Response	1	11776822	7432	1
Vp007	967	Picture	MorphM5_07_orig.jpg ; MorphM5_10_LOWER.jpg	11776829	0	151	12080	297	0	next	hit	1933
Vp007	967	Response	1	11788902	12073	1
Vp007	968	Picture	MorphM1_02_orig.jpg ; MorphM1_10_LOWER.jpg	11788909	0	146	9036	147	0	next	incorrect	1935
Vp007	968	Response	2	11797861	8952	1
Vp007	969	Picture	MorphF7_05_orig.jpg ; MorphF7_00_LOWER.jpg	11797945	0	1	6484	153	0	next	incorrect	1937
Vp007	969	Response	2	11804421	6476	1
Vp007	970	Picture	MorphM5_05_orig.jpg ; MorphM5_00_LOWER.jpg	11804429	0	152	9174	153	0	next	incorrect	1939
Vp007	970	Response	2	11813541	9112	1
Vp007	971	Picture	MorphF1_08_orig.jpg ; MorphF1_00_LOWER.jpg	11813603	0	1	8360	2	0	next	incorrect	1941
Vp007	971	Response	2	11821861	8258	1
Vp007	972	Picture	MorphF9_08_orig.jpg ; MorphF9_00_LOWER.jpg	11821963	0	1	9289	2	0	next	hit	1943
Vp007	972	Response	1	11831141	9178	1
Vp007	973	Picture	MorphM1_05_orig.jpg ; MorphM1_00_LOWER.jpg	11831252	0	1	24537	147	0	next	incorrect	1945
Vp007	973	Response	2	11855781	24529	1
Vp007	974	Picture	MorphM8_03_orig.jpg ; MorphM8_10_LOWER.jpg	11855789	0	146	6780	147	0	next	hit	1947
Vp007	974	Response	1	11862501	6712	1
Vp007	975	Picture	MorphM10_05_orig.jpg ; MorphM10_10_LOWER.jpg	11862569	0	1	7166	2	0	next	hit	1949
Vp007	975	Response	1	11869621	7052	1
Vp007	976	Picture	MorphM3_03_orig.jpg ; MorphM3_00_LOWER.jpg	11869735	0	1	6217	155	0	next	hit	1951
Vp007	976	Response	1	11875941	6206	1
Vp007	977	Picture	MorphM1_03_orig.jpg ; MorphM1_00_LOWER.jpg	11875952	0	154	8911	155	0	next	incorrect	1953
Vp007	977	Response	2	11884741	8789	1
Vp007	978	Picture	MorphM7_00_orig.jpg ; MorphM7_10_LOWER.jpg	11884863	0	1	7431	2	0	next	hit	1955
Vp007	978	Response	1	11892181	7318	1
Vp007	979	Picture	MorphM6_03_orig.jpg ; MorphM6_10_LOWER.jpg	11892294	0	1	15791	2	0	next	incorrect	1957
Vp007	979	Response	2	11908021	15727	1
Vp007	980	Picture	MorphM7_08_orig.jpg ; MorphM7_00_LOWER.jpg	11908085	0	1	6237	2	0	next	hit	1959
Vp007	980	Response	1	11914261	6176	1
Vp007	981	Picture	MorphF6_07_orig.jpg ; MorphF6_00_LOWER.jpg	11914322	0	1	6900	2	0	next	incorrect	1961
Vp007	981	Response	2	11921141	6819	1
Vp007	982	Picture	MorphF8_06_orig.jpg ; MorphF8_10_LOWER.jpg	11921222	0	1	6086	153	0	next	incorrect	1963
Vp007	982	Response	2	11927301	6079	1
Vp007	983	Picture	MorphF7_06_orig.jpg ; MorphF7_10_LOWER.jpg	11927308	0	152	14217	153	0	next	incorrect	1965
Vp007	983	Response	2	11941461	14153	1
Vp007	984	Picture	MorphM1_06_orig.jpg ; MorphM1_10_LOWER.jpg	11941525	0	1	12583	158	0	next	incorrect	1967
Vp007	984	Response	2	11954100	12575	1
Vp007	985	Picture	MorphM10_01_orig.jpg ; MorphM10_10_LOWER.jpg	11954108	0	157	8384	158	0	next	hit	1969
Vp007	985	Response	1	11962420	8312	1
Vp007	986	Picture	MorphF9_07_orig.jpg ; MorphF9_00_LOWER.jpg	11962492	0	1	22824	2	0	next	hit	1971
Vp007	986	Response	1	11985220	22728	1
Vp007	987	Picture	MorphM5_08_orig.jpg ; MorphM5_10_LOWER.jpg	11985316	0	1	11545	2	0	next	hit	1973
Vp007	987	Response	1	11996740	11424	1
Vp007	988	Picture	MorphF8_07_orig.jpg ; MorphF8_10_LOWER.jpg	11996861	0	1	18312	2	0	next	hit	1975
Vp007	988	Response	1	12015060	18199	1
Vp007	989	Picture	MorphM1_00_orig.jpg ; MorphM1_10_LOWER.jpg	12015173	0	1	8625	2	0	next	incorrect	1977
Vp007	989	Response	2	12023700	8527	1
Vp007	990	Picture	MorphF4_06_orig.jpg ; MorphF4_10_LOWER.jpg	12023798	0	1	13403	2	0	next	incorrect	1979
Vp007	990	Response	2	12037140	13342	1
Vp007	991	Picture	MorphM3_10_orig.jpg ; MorphM3_10_LOWER.jpg	12037201	0	1	29702	157	0	next	incorrect	1981
Vp007	991	Response	2	12066900	29699	1
Vp007	992	Picture	MorphF8_01_orig.jpg ; MorphF8_00_LOWER.jpg	12066903	0	156	5044	311	0	next	incorrect	1983
Vp007	992	Response	2	12071940	5037	1
Vp007	993	Picture	MorphF2_00_orig.jpg ; MorphF2_00_LOWER.jpg	12071947	0	155	5196	156	0	next	incorrect	1985
Vp007	993	Response	2	12077060	5113	1
Vp007	994	Picture	MorphF8_09_orig.jpg ; MorphF8_10_LOWER.jpg	12077143	0	1	4645	2	0	next	incorrect	1987
Vp007	994	Response	2	12081700	4557	1
Vp007	995	Picture	MorphF5_02_orig.jpg ; MorphF5_10_LOWER.jpg	12081788	0	1	4910	2	0	next	incorrect	1989
Vp007	995	Response	2	12086580	4792	1
Vp007	996	Picture	MorphF1_02_orig.jpg ; MorphF1_10_LOWER.jpg	12086698	0	1	5409	166	0	next	incorrect	1991
Vp007	996	Response	2	12092100	5402	1
Vp007	997	Picture	MorphM6_08_orig.jpg ; MorphM6_00_LOWER.jpg	12092107	0	165	10515	166	0	next	incorrect	1993
Vp007	997	Response	2	12102500	10393	1
Vp007	998	Picture	MorphM5_04_orig.jpg ; MorphM5_00_LOWER.jpg	12102622	0	1	6104	2	0	next	incorrect	1995
Vp007	998	Response	2	12108659	6037	1
Vp007	999	Picture	MorphF2_01_orig.jpg ; MorphF2_10_LOWER.jpg	12108726	0	1	6237	2	0	next	incorrect	1997
Vp007	999	Response	2	12114819	6093	1
Vp007	1000	Picture	MorphM8_03_orig.jpg ; MorphM8_00_LOWER.jpg	12114963	0	1	6104	2	0	next	hit	1999
Vp007	1000	Response	1	12120979	6016	1
Vp007	1001	Picture	MorphM7_06_orig.jpg ; MorphM7_10_LOWER.jpg	12121067	0	1	5706	2	0	next	hit	2001
Vp007	1001	Response	1	12126659	5592	1
Vp007	1002	Picture	MorphM2_03_orig.jpg ; MorphM2_00_LOWER.jpg	12126773	0	1	5014	163	0	next	hit	2003
Vp007	1002	Response	1	12131779	5006	1
Vp007	1003	Picture	MorphM8_10_orig.jpg ; MorphM8_00_LOWER.jpg	12131787	0	162	8123	163	0	next	hit	2005
Vp007	1003	Response	1	12139779	7992	1
Vp007	1004	Picture	MorphM10_02_orig.jpg ; MorphM10_10_LOWER.jpg	12139910	0	1	5157	153	0	next	hit	2007
Vp007	1004	Response	1	12145059	5149	1
Vp007	1005	Picture	MorphM4_07_orig.jpg ; MorphM4_10_LOWER.jpg	12145067	0	152	19658	153	0	next	hit	2009
Vp007	1005	Response	1	12164579	19512	1
Vp007	1006	Picture	MorphF5_00_orig.jpg ; MorphF5_00_LOWER.jpg	12164725	0	1	6582	187	0	next	hit	2011
Vp007	1006	Response	1	12171299	6574	1
Vp007	1007	Picture	MorphF8_10_orig.jpg ; MorphF8_00_LOWER.jpg	12171307	0	186	20720	353	0	next	incorrect	2013
Vp007	1007	Response	2	12192019	20712	1
Vp007	1008	Picture	MorphM2_05_orig.jpg ; MorphM2_00_LOWER.jpg	12192027	0	167	13679	323	0	next	incorrect	2015
Vp007	1008	Response	2	12205699	13672	1
Vp007	1009	Picture	MorphM3_04_orig.jpg ; MorphM3_00_LOWER.jpg	12205706	0	156	6525	157	0	next	incorrect	2017
Vp007	1009	Response	2	12212099	6393	1
Vp007	1010	Picture	MorphM4_08_orig.jpg ; MorphM4_10_LOWER.jpg	12212231	0	1	12341	2	0	next	hit	2019
Vp007	1010	Response	1	12224499	12268	1
Vp007	1011	Picture	MorphF4_05_orig.jpg ; MorphF4_00_LOWER.jpg	12224572	0	1	7934	163	0	next	incorrect	2021
Vp007	1011	Response	2	12232499	7927	1
Vp007	1012	Picture	MorphF3_06_orig.jpg ; MorphF3_00_LOWER.jpg	12232506	0	162	11174	164	0	next	incorrect	2023
Vp007	1012	Response	2	12243539	11033	1
Vp007	1013	Picture	MorphF6_08_orig.jpg ; MorphF6_10_LOWER.jpg	12243680	0	2	5043	3	0	next	incorrect	2025
Vp007	1013	Response	2	12248659	4979	1
Vp007	1014	Picture	MorphF10_00_orig.jpg ; MorphF10_00_LOWER.jpg	12248723	0	1	11147	2	0	next	hit	2027
Vp007	1014	Response	1	12259779	11056	1
Vp007	1015	Picture	MorphM2_02_orig.jpg ; MorphM2_10_LOWER.jpg	12259870	0	1	16852	3	0	next	incorrect	2029
Vp007	1015	Response	2	12276658	16788	1
Vp007	1016	Picture	MorphM1_10_orig.jpg ; MorphM1_10_LOWER.jpg	12276722	0	2	9544	147	0	next	hit	2031
Vp007	1016	Response	1	12286258	9536	1
Vp007	1017	Picture	MorphM3_09_orig.jpg ; MorphM3_00_LOWER.jpg	12286266	0	145	9167	146	0	next	hit	2033
Vp007	1017	Response	1	12295298	9032	1
Vp007	1018	Picture	MorphF7_08_orig.jpg ; MorphF7_10_LOWER.jpg	12295433	0	1	10749	2	0	next	hit	2035
Vp007	1018	Response	1	12306098	10665	1
Vp007	1019	Picture	MorphM3_05_orig.jpg ; MorphM3_10_LOWER.jpg	12306182	0	1	11544	3	0	next	incorrect	2037
Vp007	1019	Response	2	12317618	11436	1
Vp007	1020	Picture	MorphM9_09_orig.jpg ; MorphM9_10_LOWER.jpg	12317726	0	2	9555	3	0	next	hit	2039
Vp007	1020	Response	1	12327218	9492	1
Vp007	1021	Picture	MorphM1_06_orig.jpg ; MorphM1_00_LOWER.jpg	12327281	0	1	13800	3	0	next	hit	2041
Vp007	1021	Response	1	12340978	13697	1
Vp007	1022	Picture	MorphM3_00_orig.jpg ; MorphM3_00_LOWER.jpg	12341081	0	2	10351	3	0	next	incorrect	2043
Vp007	1022	Response	2	12351298	10217	1
Vp007	1023	Picture	MorphM10_10_orig.jpg ; MorphM10_10_LOWER.jpg	12351432	0	1	22114	181	0	next	hit	2045
Vp007	1023	Response	1	12373538	22106	1
Vp007	1024	Picture	MorphM5_02_orig.jpg ; MorphM5_00_LOWER.jpg	12373546	0	180	8239	349	0	next	incorrect	2047
Vp007	1024	Response	2	12381778	8232	1
Vp007	1025	Picture	MorphF7_00_orig.jpg ; MorphF7_00_LOWER.jpg	12381785	0	169	37722	170	0	next	incorrect	2049
Vp007	1025	Response	2	12419378	37593	1
Vp007	1026	Picture	MorphM1_04_orig.jpg ; MorphM1_00_LOWER.jpg	12419507	0	1	10085	2	0	next	incorrect	2051
Vp007	1026	Response	2	12429457	9950	1
Vp007	1027	Picture	MorphF8_00_orig.jpg ; MorphF8_00_LOWER.jpg	12429592	0	1	5553	155	0	next	incorrect	2053
Vp007	1027	Response	2	12435138	5546	1
Vp007	1028	Picture	MorphF10_06_orig.jpg ; MorphF10_00_LOWER.jpg	12435145	0	154	9707	155	0	next	incorrect	2055
Vp007	1028	Response	2	12444737	9592	1
Vp007	1029	Picture	MorphF9_02_orig.jpg ; MorphF9_00_LOWER.jpg	12444852	0	1	5706	2	0	next	incorrect	2057
Vp007	1029	Response	2	12450417	5565	1
Vp007	1030	Picture	MorphM2_10_orig.jpg ; MorphM2_00_LOWER.jpg	12450558	0	1	27601	2	0	next	hit	2059
Vp007	1030	Response	1	12478097	27539	1
Vp007	1031	Picture	MorphF10_04_orig.jpg ; MorphF10_00_LOWER.jpg	12478159	0	1	14465	2	0	next	incorrect	2061
Vp007	1031	Response	2	12492497	14338	1
Vp007	1032	Picture	MorphF8_10_orig.jpg ; MorphF8_10_LOWER.jpg	12492624	0	1	24761	188	0	next	hit	2063
Vp007	1032	Response	1	12517377	24753	1
Vp007	1033	Picture	MorphF1_09_orig.jpg ; MorphF1_10_LOWER.jpg	12517385	0	187	10006	188	0	next	hit	2065
Vp007	1033	Response	1	12527297	9912	1
Vp007	1034	Picture	MorphM5_10_orig.jpg ; MorphM5_00_LOWER.jpg	12527391	0	1	7829	2	0	next	hit	2067
Vp007	1034	Response	1	12535137	7746	1
Vp007	1035	Picture	MorphF6_07_orig.jpg ; MorphF6_10_LOWER.jpg	12535220	0	1	7684	147	0	next	hit	2069
Vp007	1035	Response	1	12542897	7677	1
Vp007	1036	Picture	MorphM10_07_orig.jpg ; MorphM10_10_LOWER.jpg	12542904	0	146	13548	147	0	next	hit	2071
Vp007	1036	Response	1	12556337	13433	1
Vp007	1037	Picture	MorphF2_09_orig.jpg ; MorphF2_10_LOWER.jpg	12556452	0	1	6767	2	0	next	hit	2073
Vp007	1037	Response	1	12563137	6685	1
Vp007	1038	Picture	MorphM10_06_orig.jpg ; MorphM10_10_LOWER.jpg	12563219	0	1	11014	2	0	next	hit	2075
Vp007	1038	Response	1	12574097	10878	1
Vp007	1039	Picture	MorphF7_07_orig.jpg ; MorphF7_00_LOWER.jpg	12574233	0	1	7564	2	0	next	hit	2077
Vp007	1039	Response	1	12581697	7464	1
Vp007	1040	Picture	MorphM7_01_orig.jpg ; MorphM7_00_LOWER.jpg	12581797	0	1	5308	2	0	next	hit	2079
Vp007	1040	Response	1	12586976	5179	1
Vp007	1041	Picture	MorphM1_01_orig.jpg ; MorphM1_00_LOWER.jpg	12587105	0	1	9953	2	0	next	incorrect	2081
Vp007	1041	Response	2	12596976	9871	1
Vp007	1042	Picture	MorphF2_07_orig.jpg ; MorphF2_10_LOWER.jpg	12597058	0	1	9156	2	0	next	hit	2083
Vp007	1042	Response	1	12606096	9038	1
Vp007	1043	Picture	MorphM9_10_orig.jpg ; MorphM9_00_LOWER.jpg	12606214	0	1	9952	2	0	next	hit	2085
Vp007	1043	Response	1	12616016	9802	1
Vp007	1044	Picture	MorphM8_08_orig.jpg ; MorphM8_00_LOWER.jpg	12616166	0	1	15659	2	0	next	hit	2087
Vp007	1044	Response	1	12631696	15530	1
Vp007	1045	Picture	MorphM5_05_orig.jpg ; MorphM5_10_LOWER.jpg	12631825	0	1	10439	179	0	next	incorrect	2089
Vp007	1045	Response	2	12642256	10431	1
Vp007	1046	Picture	MorphM8_10_orig.jpg ; MorphM8_10_LOWER.jpg	12642264	0	178	6944	179	0	next	hit	2091
Vp007	1046	Response	1	12649136	6872	1
Vp007	1047	Picture	MorphF8_03_orig.jpg ; MorphF8_00_LOWER.jpg	12649208	0	1	4892	153	0	next	incorrect	2093
Vp007	1047	Response	2	12654096	4888	1
Vp007	1048	Picture	MorphM3_08_orig.jpg ; MorphM3_10_LOWER.jpg	12654100	0	152	7449	153	0	next	incorrect	2095
Vp007	1048	Response	2	12661456	7356	1
Vp007	1049	Picture	MorphM4_01_orig.jpg ; MorphM4_10_LOWER.jpg	12661549	0	1	5441	2	0	next	incorrect	2097
Vp007	1049	Response	2	12666896	5347	1
Vp007	1050	Picture	MorphM3_06_orig.jpg ; MorphM3_00_LOWER.jpg	12666990	0	1	7696	3	0	next	incorrect	2099
Vp007	1050	Response	2	12674576	7586	1
Vp007	1051	Picture	MorphM1_09_orig.jpg ; MorphM1_10_LOWER.jpg	12674686	0	2	7299	3	0	next	incorrect	2101
Vp007	1051	Response	2	12681856	7170	1
Vp007	1052	Picture	MorphF3_08_orig.jpg ; MorphF3_10_LOWER.jpg	12681985	0	1	6198	174	0	next	hit	2103
Vp007	1052	Response	1	12688176	6191	1
Vp007	1053	Picture	MorphM3_07_orig.jpg ; MorphM3_00_LOWER.jpg	12688183	0	173	5347	174	0	next	hit	2105
Vp007	1053	Response	1	12693456	5273	1
Vp007	1054	Picture	MorphF1_01_orig.jpg ; MorphF1_10_LOWER.jpg	12693530	0	1	7533	165	0	next	incorrect	2107
Vp007	1054	Response	2	12701056	7526	1
Vp007	1055	Picture	MorphF6_09_orig.jpg ; MorphF6_00_LOWER.jpg	12701063	0	164	1358	165	0	next	incorrect	2109
Vp007	1055	Response	2	12702336	1273	1
Vp007	1056	Picture	MorphF4_03_orig.jpg ; MorphF4_10_LOWER.jpg	12702421	0	1	22691	2	0	next	hit	2111
Vp007	1056	Response	1	12724976	22555	1
Vp007	1057	Picture	MorphM7_05_orig.jpg ; MorphM7_00_LOWER.jpg	12725112	0	1	7697	2	0	next	hit	2113
Vp007	1057	Response	1	12732736	7624	1
Vp007	1058	Picture	MorphF6_10_orig.jpg ; MorphF6_10_LOWER.jpg	12732809	0	1	19108	2	0	next	hit	2115
Vp007	1058	Response	1	12751776	18967	1
Vp007	1059	Picture	MorphF2_08_orig.jpg ; MorphF2_10_LOWER.jpg	12751917	0	1	8095	2	0	next	hit	2117
Vp007	1059	Response	1	12759936	8019	1
Vp007	1060	Picture	MorphF8_04_orig.jpg ; MorphF8_00_LOWER.jpg	12760012	0	1	10171	181	0	next	hit	2119
Vp007	1060	Response	1	12770175	10163	1
Vp007	1061	Picture	MorphF7_08_orig.jpg ; MorphF7_00_LOWER.jpg	12770183	0	180	5753	181	0	next	hit	2121
Vp007	1061	Response	1	12775855	5672	1
Vp007	1062	Picture	MorphM10_01_orig.jpg ; MorphM10_00_LOWER.jpg	12775936	0	1	5287	155	0	next	hit	2123
Vp007	1062	Response	1	12781215	5279	1
Vp007	1063	Picture	MorphF4_09_orig.jpg ; MorphF4_00_LOWER.jpg	12781223	0	154	4798	155	0	next	hit	2125
Vp007	1063	Response	1	12785935	4712	1
Vp007	1064	Picture	MorphM4_10_orig.jpg ; MorphM4_10_LOWER.jpg	12786021	0	1	4379	2	0	next	hit	2127
Vp007	1064	Response	1	12790335	4314	1
Vp007	1065	Picture	MorphF7_10_orig.jpg ; MorphF7_10_LOWER.jpg	12790400	0	1	5143	167	0	next	hit	2129
Vp007	1065	Response	1	12795535	5135	1
Vp007	1066	Picture	MorphM9_03_orig.jpg ; MorphM9_00_LOWER.jpg	12795543	0	166	7680	348	0	next	incorrect	2131
Vp007	1066	Response	2	12803215	7672	1
Vp007	1067	Picture	MorphF10_07_orig.jpg ; MorphF10_10_LOWER.jpg	12803223	0	182	6684	183	0	next	hit	2133
Vp007	1067	Response	1	12809775	6552	1
Vp007	1068	Picture	MorphF1_02_orig.jpg ; MorphF1_00_LOWER.jpg	12809907	0	1	4596	183	0	next	incorrect	2135
Vp007	1068	Response	2	12814495	4588	1
Vp007	1069	Picture	MorphF5_05_orig.jpg ; MorphF5_10_LOWER.jpg	12814503	0	182	4639	237	0	next	incorrect	2137
Vp007	1069	Response	2	12819135	4632	1
Vp007	1070	Picture	MorphM6_05_orig.jpg ; MorphM6_10_LOWER.jpg	12819142	0	55	6290	56	0	next	incorrect	2139
Vp007	1070	Response	2	12825295	6153	1
Vp007	1071	Picture	MorphM3_09_orig.jpg ; MorphM3_10_LOWER.jpg	12825432	0	1	5551	158	0	next	incorrect	2141
Vp007	1071	Response	2	12830975	5543	1
Vp007	1072	Picture	MorphM9_07_orig.jpg ; MorphM9_00_LOWER.jpg	12830983	0	157	5994	158	0	next	incorrect	2143
Vp007	1072	Response	2	12836895	5912	1
Vp007	1073	Picture	MorphF3_02_orig.jpg ; MorphF3_00_LOWER.jpg	12836977	0	1	5839	2	0	next	incorrect	2145
Vp007	1073	Response	2	12842735	5758	1
Vp007	1074	Picture	MorphM5_10_orig.jpg ; MorphM5_10_LOWER.jpg	12842816	0	1	6104	2	0	next	hit	2147
Vp007	1074	Response	1	12848815	5999	1
Vp007	1075	Picture	MorphF4_01_orig.jpg ; MorphF4_10_LOWER.jpg	12848920	0	1	7663	168	0	next	incorrect	2149
Vp007	1075	Response	2	12856575	7655	1
Vp007	1076	Picture	MorphM5_09_orig.jpg ; MorphM5_10_LOWER.jpg	12856583	0	167	5209	168	0	next	hit	2151
Vp007	1076	Response	1	12861695	5112	1
Vp007	1077	Picture	MorphF1_10_orig.jpg ; MorphF1_00_LOWER.jpg	12861792	0	1	9820	2	0	next	hit	2153
Vp007	1077	Response	1	12871535	9743	1
Vp007	1078	Picture	MorphF7_05_orig.jpg ; MorphF7_10_LOWER.jpg	12871612	0	1	7431	2	0	next	hit	2155
Vp007	1078	Response	1	12878975	7363	1
Vp007	1079	Picture	MorphM7_02_orig.jpg ; MorphM7_00_LOWER.jpg	12879043	0	1	4739	173	0	next	hit	2157
Vp007	1079	Response	1	12883775	4732	1
Vp007	1080	Picture	MorphM10_07_orig.jpg ; MorphM10_00_LOWER.jpg	12883782	0	172	4641	347	0	next	hit	2159
Vp007	1080	Response	1	12888415	4633	1
Vp007	1081	Picture	MorphM4_05_orig.jpg ; MorphM4_10_LOWER.jpg	12888423	0	175	5349	176	0	next	hit	2161
Vp007	1081	Response	1	12893695	5272	1
Vp007	1082	Picture	MorphM2_08_orig.jpg ; MorphM2_10_LOWER.jpg	12893772	0	1	9531	158	0	next	hit	2163
Vp007	1082	Response	1	12903295	9523	1
Vp007	1083	Picture	MorphF4_02_orig.jpg ; MorphF4_00_LOWER.jpg	12903303	0	157	12719	335	0	next	incorrect	2165
Vp007	1083	Response	2	12916015	12712	1
Vp007	1084	Picture	MorphM5_03_orig.jpg ; MorphM5_00_LOWER.jpg	12916022	0	178	6811	179	0	next	incorrect	2167
Vp007	1084	Response	2	12922734	6712	1
Vp007	1085	Picture	MorphF3_00_orig.jpg ; MorphF3_00_LOWER.jpg	12922833	0	1	5029	149	0	next	incorrect	2169
Vp007	1085	Response	2	12927854	5021	1
Vp007	1086	Picture	MorphF2_03_orig.jpg ; MorphF2_00_LOWER.jpg	12927862	0	148	7180	149	0	next	incorrect	2171
Vp007	1086	Response	2	12934974	7112	1
Vp007	1087	Picture	MorphF3_03_orig.jpg ; MorphF3_10_LOWER.jpg	12935042	0	1	5042	2	0	next	incorrect	2173
Vp007	1087	Response	2	12940014	4972	1
Vp007	1088	Picture	MorphF8_03_orig.jpg ; MorphF8_10_LOWER.jpg	12940084	0	1	5972	2	0	next	incorrect	2175
Vp007	1088	Response	2	12945934	5850	1
Vp007	1089	Picture	MorphM8_08_orig.jpg ; MorphM8_10_LOWER.jpg	12946056	0	1	5838	3	0	next	incorrect	2177
Vp007	1089	Response	2	12951774	5718	1
Vp007	1090	Picture	MorphF9_01_orig.jpg ; MorphF9_10_LOWER.jpg	12951894	0	2	6608	163	0	next	incorrect	2179
Vp007	1090	Response	2	12958494	6600	1
Vp007	1091	Picture	MorphF1_07_orig.jpg ; MorphF1_00_LOWER.jpg	12958502	0	161	4640	327	0	next	incorrect	2181
Vp007	1091	Response	2	12963134	4632	1
Vp007	1092	Picture	MorphM6_00_orig.jpg ; MorphM6_00_LOWER.jpg	12963142	0	166	7994	167	0	next	incorrect	2183
Vp007	1092	Response	2	12971054	7912	1
Vp007	1093	Picture	MorphF6_04_orig.jpg ; MorphF6_00_LOWER.jpg	12971136	0	1	5286	157	0	next	incorrect	2185
Vp007	1093	Response	2	12976414	5278	1
Vp007	1094	Picture	MorphM2_02_orig.jpg ; MorphM2_00_LOWER.jpg	12976422	0	156	5595	157	0	next	incorrect	2187
Vp007	1094	Response	2	12981934	5512	1
Vp007	1095	Picture	MorphF6_02_orig.jpg ; MorphF6_00_LOWER.jpg	12982017	0	1	5175	2	0	next	incorrect	2189
Vp007	1095	Response	2	12987054	5037	1
Vp007	1096	Picture	MorphF10_09_orig.jpg ; MorphF10_10_LOWER.jpg	12987192	0	1	5043	2	0	next	incorrect	2191
Vp007	1096	Response	2	12992094	4902	1
Vp007	1097	Picture	MorphM5_07_orig.jpg ; MorphM5_00_LOWER.jpg	12992235	0	1	9289	2	0	next	hit	2193
Vp007	1097	Response	1	13001454	9219	1
Vp007	1098	Picture	MorphM4_06_orig.jpg ; MorphM4_10_LOWER.jpg	13001524	0	1	5137	173	0	next	hit	2195
Vp007	1098	Response	1	13006654	5130	1
Vp007	1099	Picture	MorphF3_05_orig.jpg ; MorphF3_00_LOWER.jpg	13006661	0	172	8000	173	0	next	incorrect	2197
Vp007	1099	Response	2	13014574	7913	1
Vp007	1100	Picture	MorphF1_06_orig.jpg ; MorphF1_00_LOWER.jpg	13014661	0	1	6237	2	0	next	incorrect	2199
Vp007	1100	Response	2	13020814	6153	1
Vp007	1101	Picture	MorphF6_09_orig.jpg ; MorphF6_10_LOWER.jpg	13020898	0	1	6487	150	0	next	hit	2201
Vp007	1101	Response	1	13027374	6476	1
Vp007	1102	Picture	MorphM2_06_orig.jpg ; MorphM2_10_LOWER.jpg	13027385	0	149	5588	151	0	next	hit	2203
Vp007	1102	Response	1	13032894	5509	1
Vp007	1103	Picture	MorphF8_08_orig.jpg ; MorphF8_10_LOWER.jpg	13032973	0	2	8493	3	0	next	hit	2205
Vp007	1103	Response	1	13041374	8401	1
Vp007	1104	Picture	MorphM4_00_orig.jpg ; MorphM4_00_LOWER.jpg	13041466	0	1	11280	2	0	next	incorrect	2207
Vp007	1104	Response	2	13052654	11188	1
Vp007	1105	Picture	MorphF3_00_orig.jpg ; MorphF3_10_LOWER.jpg	13052746	0	1	5573	2	0	next	incorrect	2209
Vp007	1105	Response	2	13058254	5508	1
Vp007	1106	Picture	MorphF8_04_orig.jpg ; MorphF8_10_LOWER.jpg	13058319	0	1	6370	2	0	next	incorrect	2211
Vp007	1106	Response	2	13064574	6255	1
Vp007	1107	Picture	MorphM2_08_orig.jpg ; MorphM2_00_LOWER.jpg	13064689	0	1	5838	2	0	next	incorrect	2213
Vp007	1107	Response	2	13070414	5725	1
Vp007	1108	Picture	MorphM6_03_orig.jpg ; MorphM6_00_LOWER.jpg	13070527	0	1	7254	179	0	next	incorrect	2215
Vp007	1108	Response	2	13077774	7247	1
Vp007	1109	Picture	MorphF5_06_orig.jpg ; MorphF5_00_LOWER.jpg	13077781	0	178	14080	343	0	next	incorrect	2217
Vp007	1109	Response	2	13091854	14073	1
Vp007	1110	Picture	MorphM1_07_orig.jpg ; MorphM1_00_LOWER.jpg	13091861	0	165	11443	166	0	next	hit	2219
Vp007	1110	Response	1	13103213	11352	1
Vp007	1111	Picture	MorphF10_03_orig.jpg ; MorphF10_00_LOWER.jpg	13103304	0	1	6635	2	0	next	hit	2221
Vp007	1111	Response	1	13109853	6549	1
Vp007	1112	Picture	MorphM7_07_orig.jpg ; MorphM7_10_LOWER.jpg	13109939	0	1	5042	2	0	next	hit	2223
Vp007	1112	Response	1	13114893	4954	1
Vp007	1113	Picture	MorphM2_00_orig.jpg ; MorphM2_00_LOWER.jpg	13114981	0	1	8720	173	0	next	incorrect	2225
Vp007	1113	Response	2	13123693	8712	1
Vp007	1114	Picture	MorphM8_09_orig.jpg ; MorphM8_00_LOWER.jpg	13123701	0	172	9726	173	0	next	hit	2227
Vp007	1114	Response	1	13133293	9592	1
Vp007	1115	Picture	MorphM6_00_orig.jpg ; MorphM6_10_LOWER.jpg	13133427	0	1	8194	168	0	next	incorrect	2229
Vp007	1115	Response	2	13141613	8186	1
Vp007	1116	Picture	MorphM3_08_orig.jpg ; MorphM3_00_LOWER.jpg	13141621	0	167	13701	168	0	next	hit	2231
Vp007	1116	Response	1	13155213	13592	1
Vp007	1117	Picture	MorphF5_03_orig.jpg ; MorphF5_00_LOWER.jpg	13155322	0	1	7829	2	0	next	incorrect	2233
Vp007	1117	Response	2	13163053	7731	1
Vp007	1118	Picture	MorphF2_05_orig.jpg ; MorphF2_10_LOWER.jpg	13163151	0	1	9687	2	0	next	incorrect	2235
Vp007	1118	Response	2	13172733	9582	1
Vp007	1119	Picture	MorphM9_06_orig.jpg ; MorphM9_00_LOWER.jpg	13172838	0	1	9554	2	0	next	incorrect	2237
Vp007	1119	Response	2	13182253	9415	1
Vp007	1120	Picture	MorphF5_07_orig.jpg ; MorphF5_10_LOWER.jpg	13182392	0	1	7388	178	0	next	hit	2239
Vp007	1120	Response	1	13189773	7381	1
Vp007	1121	Picture	MorphM8_04_orig.jpg ; MorphM8_00_LOWER.jpg	13189780	0	177	6546	178	0	next	hit	2241
Vp007	1121	Response	1	13196253	6473	1
Vp007	1122	Picture	MorphM10_03_orig.jpg ; MorphM10_00_LOWER.jpg	13196326	0	1	4894	150	0	next	hit	2243
Vp007	1122	Response	1	13201213	4887	1
Vp007	1123	Picture	MorphF10_08_orig.jpg ; MorphF10_10_LOWER.jpg	13201220	0	149	4480	330	0	next	hit	2245
Vp007	1123	Response	1	13205693	4473	1
Vp007	1124	Picture	MorphF1_09_orig.jpg ; MorphF1_00_LOWER.jpg	13205700	0	181	12080	358	0	next	hit	2247
Vp007	1124	Response	1	13217773	12073	1
Vp007	1125	Picture	MorphM7_01_orig.jpg ; MorphM7_10_LOWER.jpg	13217780	0	177	5351	178	0	next	hit	2249
Vp007	1125	Response	1	13223053	5273	1
Vp007	1126	Picture	MorphF3_01_orig.jpg ; MorphF3_10_LOWER.jpg	13223131	0	1	15209	186	0	next	incorrect	2251
Vp007	1126	Response	2	13238333	15202	1
Vp007	1127	Picture	MorphM7_02_orig.jpg ; MorphM7_10_LOWER.jpg	13238340	0	185	5359	186	0	next	hit	2253
Vp007	1127	Response	1	13243613	5273	1
Vp007	1128	Picture	MorphF4_10_orig.jpg ; MorphF4_00_LOWER.jpg	13243699	0	1	6877	158	0	next	hit	2255
Vp007	1128	Response	1	13250573	6874	1
Vp007	1129	Picture	MorphF8_01_orig.jpg ; MorphF8_10_LOWER.jpg	13250576	0	157	4484	342	0	next	hit	2257
Vp007	1129	Response	1	13255052	4476	1
Vp007	1130	Picture	MorphF1_01_orig.jpg ; MorphF1_00_LOWER.jpg	13255060	0	185	9473	186	0	next	incorrect	2259
Vp007	1130	Response	2	13264412	9352	1
Vp007	1131	Picture	MorphF5_10_orig.jpg ; MorphF5_10_LOWER.jpg	13264533	0	1	10616	2	0	next	hit	2261
Vp007	1131	Response	1	13275052	10519	1
Vp007	1132	Picture	MorphM2_05_orig.jpg ; MorphM2_10_LOWER.jpg	13275149	0	1	11810	2	0	next	incorrect	2263
Vp007	1132	Response	2	13286892	11743	1
Vp007	1133	Picture	MorphM8_02_orig.jpg ; MorphM8_10_LOWER.jpg	13286959	0	1	5839	2	0	next	hit	2265
Vp007	1133	Response	1	13292652	5693	1
Vp007	1134	Picture	MorphM9_10_orig.jpg ; MorphM9_10_LOWER.jpg	13292798	0	1	5573	2	0	next	incorrect	2267
Vp007	1134	Response	2	13298252	5454	1
Vp007	1135	Picture	MorphF1_04_orig.jpg ; MorphF1_00_LOWER.jpg	13298371	0	1	7830	2	0	next	incorrect	2269
Vp007	1135	Response	2	13306092	7721	1
Vp007	1136	Picture	MorphF4_04_orig.jpg ; MorphF4_00_LOWER.jpg	13306201	0	1	7420	145	0	next	incorrect	2271
Vp007	1136	Response	2	13313613	7412	1
Vp007	1137	Picture	MorphM8_05_orig.jpg ; MorphM8_00_LOWER.jpg	13313621	0	144	5982	145	0	next	hit	2273
Vp007	1137	Response	1	13319532	5911	1
Vp007	1138	Picture	MorphF7_00_orig.jpg ; MorphF7_10_LOWER.jpg	13319603	0	1	6237	2	0	next	hit	2275
Vp007	1138	Response	1	13325772	6169	1
Vp007	1139	Picture	MorphM1_10_orig.jpg ; MorphM1_00_LOWER.jpg	13325840	0	1	10616	2	0	next	hit	2277
Vp007	1139	Response	1	13336332	10492	1
Vp007	1140	Picture	MorphF9_04_orig.jpg ; MorphF9_00_LOWER.jpg	13336456	0	1	5706	2	0	next	hit	2279
Vp007	1140	Response	1	13342092	5636	1
Vp007	1141	Picture	MorphF6_06_orig.jpg ; MorphF6_00_LOWER.jpg	13342162	0	1	6635	2	0	next	incorrect	2281
Vp007	1141	Response	2	13348732	6570	1
Vp007	1142	Picture	MorphM4_04_orig.jpg ; MorphM4_10_LOWER.jpg	13348797	0	1	7431	2	0	next	incorrect	2283
Vp007	1142	Response	2	13356092	7295	1
Vp007	1143	Picture	MorphF2_01_orig.jpg ; MorphF2_00_LOWER.jpg	13356228	0	1	9952	2	0	next	incorrect	2285
Vp007	1143	Response	2	13366092	9864	1
Vp007	1144	Picture	MorphF4_02_orig.jpg ; MorphF4_10_LOWER.jpg	13366180	0	1	8095	2	0	next	hit	2287
Vp007	1144	Response	1	13374172	7992	1
Vp007	1145	Picture	MorphM9_08_orig.jpg ; MorphM9_00_LOWER.jpg	13374275	0	1	5971	3	0	next	incorrect	2289
Vp007	1145	Response	2	13380172	5897	1
Vp007	1146	Picture	MorphF3_07_orig.jpg ; MorphF3_10_LOWER.jpg	13380246	0	2	6370	3	0	next	incorrect	2291
Vp007	1146	Response	2	13386492	6246	1
Vp007	1147	Picture	MorphF8_09_orig.jpg ; MorphF8_00_LOWER.jpg	13386616	0	1	5441	2	0	next	incorrect	2293
Vp007	1147	Response	2	13391932	5316	1
Vp007	1148	Picture	MorphM4_04_orig.jpg ; MorphM4_00_LOWER.jpg	13392057	0	1	8625	2	0	next	incorrect	2295
Vp007	1148	Response	2	13400572	8515	1
Vp007	1149	Picture	MorphM5_00_orig.jpg ; MorphM5_00_LOWER.jpg	13400682	0	1	5839	2	0	next	incorrect	2297
Vp007	1149	Response	2	13406412	5730	1
Vp007	1150	Picture	MorphM10_06_orig.jpg ; MorphM10_00_LOWER.jpg	13406521	0	1	6369	2	0	next	hit	2299
Vp007	1150	Response	1	13412811	6290	1
Vp007	1151	Picture	MorphM2_07_orig.jpg ; MorphM2_00_LOWER.jpg	13412890	0	1	7564	2	0	next	incorrect	2301
Vp007	1151	Response	2	13420331	7441	1
Vp007	1152	Picture	MorphF5_04_orig.jpg ; MorphF5_00_LOWER.jpg	13420454	0	1	5805	169	0	next	incorrect	2303
Vp007	1152	Response	2	13426251	5797	1
Vp007	1153	Picture	MorphF3_04_orig.jpg ; MorphF3_10_LOWER.jpg	13426259	0	168	5209	169	0	next	incorrect	2305
Vp007	1153	Response	2	13431371	5112	1
Vp007	1154	Picture	MorphM5_01_orig.jpg ; MorphM5_00_LOWER.jpg	13431468	0	1	5972	2	0	next	incorrect	2307
Vp007	1154	Response	2	13437371	5903	1
Vp007	1155	Picture	MorphM7_04_orig.jpg ; MorphM7_10_LOWER.jpg	13437440	0	1	6237	2	0	next	hit	2309
Vp007	1155	Response	1	13443531	6091	1
Vp007	1156	Picture	MorphM4_06_orig.jpg ; MorphM4_00_LOWER.jpg	13443677	0	1	6900	2	0	next	incorrect	2311
Vp007	1156	Response	2	13450492	6815	1
Vp007	1157	Picture	MorphM1_08_orig.jpg ; MorphM1_00_LOWER.jpg	13450577	0	1	9922	165	0	next	hit	2313
Vp007	1157	Response	1	13460491	9914	1
Vp007	1158	Picture	MorphF6_03_orig.jpg ; MorphF6_10_LOWER.jpg	13460499	0	164	6798	165	0	next	incorrect	2315
Vp007	1158	Response	2	13467211	6712	1
Vp007	1159	Picture	MorphF9_10_orig.jpg ; MorphF9_00_LOWER.jpg	13467297	0	1	11943	2	0	next	hit	2317
Vp007	1159	Response	1	13479131	11834	1
Vp007	1160	Picture	MorphF3_06_orig.jpg ; MorphF3_10_LOWER.jpg	13479240	0	1	5839	2	0	next	incorrect	2319
Vp007	1160	Response	2	13484971	5731	1
Vp007	1161	Picture	MorphM9_06_orig.jpg ; MorphM9_10_LOWER.jpg	13485079	0	1	8890	2	0	next	incorrect	2321
Vp007	1161	Response	2	13493851	8772	1
Vp007	1162	Picture	MorphM8_05_orig.jpg ; MorphM8_10_LOWER.jpg	13493969	0	1	7962	2	0	next	hit	2323
Vp007	1162	Response	1	13501851	7882	1
Vp007	1163	Picture	MorphF5_10_orig.jpg ; MorphF5_00_LOWER.jpg	13501931	0	1	13127	145	0	next	hit	2325
Vp007	1163	Response	1	13515051	13120	1
Vp007	1164	Picture	MorphM2_04_orig.jpg ; MorphM2_10_LOWER.jpg	13515058	0	144	6380	145	0	next	incorrect	2327
Vp007	1164	Response	2	13521291	6233	1
Vp007	1165	Picture	MorphM6_01_orig.jpg ; MorphM6_00_LOWER.jpg	13521438	0	1	5541	167	0	next	incorrect	2329
Vp007	1165	Response	2	13526971	5533	1
Vp007	1166	Picture	MorphM10_04_orig.jpg ; MorphM10_00_LOWER.jpg	13526979	0	166	22326	167	0	next	incorrect	2331
Vp007	1166	Response	2	13549211	22232	1
Vp007	1167	Picture	MorphM5_01_orig.jpg ; MorphM5_10_LOWER.jpg	13549305	0	1	8360	2	0	next	incorrect	2333
Vp007	1167	Response	2	13557531	8226	1
Vp007	1168	Picture	MorphF6_08_orig.jpg ; MorphF6_00_LOWER.jpg	13557665	0	1	9554	2	0	next	incorrect	2335
Vp007	1168	Response	2	13567131	9466	1
Vp007	1169	Picture	MorphM8_02_orig.jpg ; MorphM8_00_LOWER.jpg	13567219	0	1	8719	174	0	next	hit	2337
Vp007	1169	Response	1	13575931	8712	1
Vp007	1170	Picture	MorphM4_02_orig.jpg ; MorphM4_00_LOWER.jpg	13575938	0	173	6240	343	0	next	incorrect	2339
Vp007	1170	Response	2	13582170	6232	1
Vp007	1171	Picture	MorphF2_02_orig.jpg ; MorphF2_10_LOWER.jpg	13582178	0	170	9676	351	0	next	incorrect	2341
Vp007	1171	Response	2	13591850	9672	1
Vp007	1172	Picture	MorphM6_10_orig.jpg ; MorphM6_00_LOWER.jpg	13591854	0	181	8275	182	0	next	hit	2343
Vp007	1172	Response	1	13600010	8156	1
Vp007	1173	Picture	MorphM10_00_orig.jpg ; MorphM10_10_LOWER.jpg	13600129	0	1	8492	2	0	next	hit	2345
Vp007	1173	Response	1	13608490	8361	1
Vp007	1174	Picture	MorphM3_06_orig.jpg ; MorphM3_10_LOWER.jpg	13608621	0	1	5308	2	0	next	hit	2347
Vp007	1174	Response	1	13613850	5229	1
Vp007	1175	Picture	MorphF9_04_orig.jpg ; MorphF9_10_LOWER.jpg	13613929	0	1	9555	2	0	next	hit	2349
Vp007	1175	Response	1	13623370	9441	1
Vp007	1176	Picture	MorphM8_06_orig.jpg ; MorphM8_00_LOWER.jpg	13623484	0	1	4909	2	0	next	hit	2351
Vp007	1176	Response	1	13628250	4766	1
Vp007	1177	Picture	MorphF8_00_orig.jpg ; MorphF8_10_LOWER.jpg	13628393	0	1	5945	162	0	next	incorrect	2353
Vp007	1177	Response	2	13634330	5937	1
Vp007	1178	Picture	MorphM9_04_orig.jpg ; MorphM9_00_LOWER.jpg	13634338	0	161	4804	162	0	next	incorrect	2355
Vp007	1178	Response	2	13639050	4712	1
Vp007	1179	Picture	MorphF3_01_orig.jpg ; MorphF3_00_LOWER.jpg	13639142	0	1	5276	167	0	next	incorrect	2357
Vp007	1179	Response	2	13644410	5268	1
Vp007	1180	Picture	MorphF4_00_orig.jpg ; MorphF4_00_LOWER.jpg	13644418	0	166	4544	167	0	next	incorrect	2359
Vp007	1180	Response	2	13648890	4472	1
Vp007	1181	Picture	MorphF2_09_orig.jpg ; MorphF2_00_LOWER.jpg	13648962	0	1	8175	187	0	next	hit	2361
Vp007	1181	Response	1	13657130	8168	1
Vp007	1182	Picture	MorphF10_01_orig.jpg ; MorphF10_00_LOWER.jpg	13657137	0	186	6687	187	0	next	hit	2363
Vp007	1182	Response	1	13663690	6553	1
Vp007	1183	Picture	MorphM6_01_orig.jpg ; MorphM6_10_LOWER.jpg	13663824	0	1	14331	3	0	next	incorrect	2365
Vp007	1183	Response	2	13678090	14266	1
Vp007	1184	Picture	MorphF5_09_orig.jpg ; MorphF5_10_LOWER.jpg	13678155	0	2	55867	3	0	next	hit	2367
Vp007	1184	Response	1	13733930	55775	1
Vp007	1185	Picture	MorphM10_09_orig.jpg ; MorphM10_10_LOWER.jpg	13734022	0	1	5308	2	0	next	hit	2369
Vp007	1185	Response	1	13739209	5187	1
Vp007	1186	Picture	MorphF4_08_orig.jpg ; MorphF4_10_LOWER.jpg	13739330	0	1	6237	2	0	next	hit	2371
Vp007	1186	Response	1	13745449	6119	1
Vp007	1187	Picture	MorphM2_06_orig.jpg ; MorphM2_00_LOWER.jpg	13745567	0	1	6210	161	0	next	hit	2373
Vp007	1187	Response	1	13751769	6202	1
Vp007	1188	Picture	MorphF7_02_orig.jpg ; MorphF7_00_LOWER.jpg	13751777	0	160	5467	161	0	next	hit	2375
Vp007	1188	Response	1	13757129	5352	1
Vp007	1189	Picture	MorphF9_05_orig.jpg ; MorphF9_00_LOWER.jpg	13757244	0	1	5175	2	0	next	hit	2377
Vp007	1189	Response	1	13762329	5085	1
Vp007	1190	Picture	MorphM8_00_orig.jpg ; MorphM8_00_LOWER.jpg	13762419	0	1	4645	2	0	next	hit	2379
Vp007	1190	Response	1	13766969	4550	1
Vp007	1191	Picture	MorphM9_07_orig.jpg ; MorphM9_10_LOWER.jpg	13767064	0	1	4246	2	0	next	hit	2381
Vp007	1191	Response	1	13771209	4145	1
Vp007	1192	Picture	MorphM6_06_orig.jpg ; MorphM6_00_LOWER.jpg	13771310	0	1	4777	2	0	next	hit	2383
Vp007	1192	Response	1	13776009	4699	1
Vp007	1193	Picture	MorphM1_01_orig.jpg ; MorphM1_10_LOWER.jpg	13776087	0	1	4777	2	0	next	hit	2385
Vp007	1193	Response	1	13780729	4642	1
Vp007	1194	Picture	MorphM9_08_orig.jpg ; MorphM9_10_LOWER.jpg	13780864	0	1	135221	2	0	next	incorrect	2387
Vp007	1194	Response	2	13916008	135144	1
Vp007	1195	Picture	MorphM4_07_orig.jpg ; MorphM4_00_LOWER.jpg	13916085	0	1	5706	2	0	next	incorrect	2389
Vp007	1195	Response	2	13921688	5603	1
Vp007	1196	Picture	MorphM1_00_orig.jpg ; MorphM1_00_LOWER.jpg	13921791	0	1	6635	2	0	next	incorrect	2391
Vp007	1196	Response	2	13928328	6537	1
Vp007	1197	Picture	MorphM7_03_orig.jpg ; MorphM7_00_LOWER.jpg	13928426	0	1	10710	173	0	next	hit	2393
Vp007	1197	Response	1	13939128	10702	1
Vp007	1198	Picture	MorphF4_09_orig.jpg ; MorphF4_10_LOWER.jpg	13939136	0	172	7735	173	0	next	hit	2395
Vp007	1198	Response	1	13946728	7592	1
Vp007	1199	Picture	MorphM10_04_orig.jpg ; MorphM10_10_LOWER.jpg	13946871	0	1	4512	2	0	next	hit	2397
Vp007	1199	Response	1	13951288	4417	1
Vp007	1200	Picture	MorphF5_09_orig.jpg ; MorphF5_00_LOWER.jpg	13951383	0	1	7961	3	0	next	hit	2399
Vp007	1200	Response	1	13959208	7825	1
Vp007	1201	Picture	MorphF7_07_orig.jpg ; MorphF7_10_LOWER.jpg	13959344	0	2	6635	3	0	next	hit	2401
Vp007	1201	Response	1	13965848	6504	1
Vp007	1202	Picture	MorphF2_08_orig.jpg ; MorphF2_00_LOWER.jpg	13965979	0	1	7697	2	0	next	hit	2403
Vp007	1202	Response	1	13973528	7549	1
Vp007	1203	Picture	MorphF8_02_orig.jpg ; MorphF8_10_LOWER.jpg	13973676	0	1	6635	2	0	next	incorrect	2405
Vp007	1203	Response	2	13980168	6492	1
Vp007	1204	Picture	MorphM1_07_orig.jpg ; MorphM1_10_LOWER.jpg	13980311	0	1	9289	2	0	next	hit	2407
Vp007	1204	Response	1	13989528	9217	1
Vp007	1205	Picture	MorphM8_06_orig.jpg ; MorphM8_10_LOWER.jpg	13989600	0	1	5440	3	0	next	hit	2409
Vp007	1205	Response	1	13994968	5368	1
Vp007	1206	Picture	MorphM2_01_orig.jpg ; MorphM2_00_LOWER.jpg	13995040	0	2	4645	3	0	next	hit	2411
Vp007	1206	Response	1	13999608	4568	1
Vp007	1207	Picture	MorphF7_02_orig.jpg ; MorphF7_10_LOWER.jpg	13999685	0	1	5530	178	0	next	incorrect	2413
Vp007	1207	Response	2	14005208	5523	1
Vp007	1208	Picture	MorphM7_06_orig.jpg ; MorphM7_00_LOWER.jpg	14005215	0	177	6000	325	0	next	hit	2415
Vp007	1208	Response	1	14011208	5993	1
Vp007	1209	Picture	MorphF10_09_orig.jpg ; MorphF10_00_LOWER.jpg	14011215	0	148	8906	149	0	next	hit	2417
Vp007	1209	Response	1	14020008	8793	1
Vp007	1210	Picture	MorphF9_00_orig.jpg ; MorphF9_10_LOWER.jpg	14020121	0	1	9687	2	0	next	incorrect	2419
Vp007	1210	Response	2	14029688	9567	1
Vp007	1211	Picture	MorphM6_05_orig.jpg ; MorphM6_00_LOWER.jpg	14029808	0	1	6502	2	0	next	incorrect	2421
Vp007	1211	Response	2	14036168	6360	1
Vp007	1212	Picture	MorphM9_05_orig.jpg ; MorphM9_00_LOWER.jpg	14036310	0	1	4777	2	0	next	incorrect	2423
Vp007	1212	Response	2	14040968	4658	1
Vp007	1213	Picture	MorphF8_06_orig.jpg ; MorphF8_00_LOWER.jpg	14041087	0	1	4910	2	0	next	incorrect	2425
Vp007	1213	Response	2	14045848	4761	1
Vp007	1214	Picture	MorphM7_00_orig.jpg ; MorphM7_00_LOWER.jpg	14045997	0	1	17118	2	0	next	incorrect	2427
Vp007	1214	Response	2	14063048	17051	1
Vp007	1215	Picture	MorphF4_06_orig.jpg ; MorphF4_00_LOWER.jpg	14063115	0	1	8580	180	0	next	incorrect	2429
Vp007	1215	Response	2	14071687	8572	1
Vp007	1216	Picture	MorphM1_04_orig.jpg ; MorphM1_10_LOWER.jpg	14071695	0	179	7840	347	0	next	incorrect	2431
Vp007	1216	Response	2	14079527	7832	1
Vp007	1217	Picture	MorphF8_05_orig.jpg ; MorphF8_00_LOWER.jpg	14079535	0	168	5741	169	0	next	incorrect	2433
Vp007	1217	Response	2	14085207	5672	1
Vp007	1218	Picture	MorphF10_02_orig.jpg ; MorphF10_00_LOWER.jpg	14085276	0	1	5440	2	0	next	incorrect	2435
Vp007	1218	Response	2	14090567	5291	1
Vp007	1219	Picture	MorphM9_02_orig.jpg ; MorphM9_10_LOWER.jpg	14090716	0	1	5535	173	0	next	incorrect	2437
Vp007	1219	Response	2	14096247	5531	1
Vp007	1220	Picture	MorphM10_09_orig.jpg ; MorphM10_00_LOWER.jpg	14096251	0	172	6245	336	0	next	hit	2439
Vp007	1220	Response	1	14102488	6237	1
Vp007	1221	Picture	MorphF5_08_orig.jpg ; MorphF5_00_LOWER.jpg	14102496	0	164	6533	165	0	next	incorrect	2441
Vp007	1221	Response	2	14108887	6391	1
Vp007	1222	Picture	MorphM1_08_orig.jpg ; MorphM1_10_LOWER.jpg	14109029	0	1	9687	2	0	next	hit	2443
Vp007	1222	Response	1	14118567	9538	1
Vp007	1223	Picture	MorphF2_04_orig.jpg ; MorphF2_10_LOWER.jpg	14118716	0	1	8493	2	0	next	hit	2445
Vp007	1223	Response	1	14127127	8411	1
Vp007	1224	Picture	MorphF10_10_orig.jpg ; MorphF10_10_LOWER.jpg	14127209	0	1	5838	2	0	next	hit	2447
Vp007	1224	Response	1	14132967	5758	1
Vp007	1225	Picture	MorphF5_07_orig.jpg ; MorphF5_00_LOWER.jpg	14133047	0	1	28648	150	0	next	incorrect	2449
Vp007	1225	Response	2	14161687	28640	1
Vp007	1226	Picture	MorphM5_08_orig.jpg ; MorphM5_00_LOWER.jpg	14161695	0	149	11295	150	0	next	hit	2451
Vp007	1226	Response	1	14172887	11192	1
Vp007	1227	Picture	MorphM2_03_orig.jpg ; MorphM2_10_LOWER.jpg	14172990	0	1	14995	2	0	next	incorrect	2453
Vp007	1227	Response	2	14187847	14857	1
Vp007	1228	Picture	MorphF7_01_orig.jpg ; MorphF7_00_LOWER.jpg	14187985	0	1	10085	2	0	next	incorrect	2455
Vp007	1228	Response	2	14197927	9942	1
Vp007	1229	Picture	MorphM2_01_orig.jpg ; MorphM2_10_LOWER.jpg	14198070	0	1	26805	2	0	next	incorrect	2457
Vp007	1229	Response	2	14224726	26656	1
Vp007	1230	Picture	MorphM10_02_orig.jpg ; MorphM10_00_LOWER.jpg	14224875	0	1	10881	2	0	next	hit	2459
Vp007	1230	Response	1	14235606	10731	1
Vp007	1231	Picture	MorphF5_08_orig.jpg ; MorphF5_10_LOWER.jpg	14235756	0	1	7697	2	0	next	hit	2461
Vp007	1231	Response	1	14243366	7610	1
Vp007	1232	Picture	MorphM9_05_orig.jpg ; MorphM9_10_LOWER.jpg	14243453	0	1	8360	2	0	next	incorrect	2463
Vp007	1232	Response	2	14251686	8233	1
Vp007	1233	Picture	MorphF4_05_orig.jpg ; MorphF4_10_LOWER.jpg	14251813	0	1	11279	2	0	next	incorrect	2465
Vp007	1233	Response	2	14262966	11153	1
Vp007	1234	Picture	MorphF2_06_orig.jpg ; MorphF2_00_LOWER.jpg	14263092	0	1	6901	2	0	next	hit	2467
Vp007	1234	Response	1	14269846	6754	1
Vp007	1235	Picture	MorphF10_08_orig.jpg ; MorphF10_00_LOWER.jpg	14269993	0	1	6767	2	0	next	hit	2469
Vp007	1235	Response	1	14276646	6653	1
Vp007	1236	Picture	MorphF4_07_orig.jpg ; MorphF4_10_LOWER.jpg	14276760	0	1	6502	2	0	next	hit	2471
Vp007	1236	Response	1	14283126	6366	1
Vp007	1237	Picture	MorphF10_01_orig.jpg ; MorphF10_10_LOWER.jpg	14283262	0	1	5176	2	0	next	hit	2473
Vp007	1237	Response	1	14288326	5064	1
Vp007	1238	Picture	MorphM9_02_orig.jpg ; MorphM9_00_LOWER.jpg	14288438	0	1	7012	155	0	next	incorrect	2475
Vp007	1238	Response	2	14295446	7008	1
Vp007	1239	Picture	MorphF9_01_orig.jpg ; MorphF9_00_LOWER.jpg	14295450	0	154	5461	155	0	next	incorrect	2477
Vp007	1239	Response	2	14300806	5356	1
Vp007	1240	Picture	MorphF5_02_orig.jpg ; MorphF5_00_LOWER.jpg	14300911	0	1	6222	150	0	next	incorrect	2479
Vp007	1240	Response	2	14307126	6215	1
Vp007	1241	Picture	MorphF10_10_orig.jpg ; MorphF10_00_LOWER.jpg	14307133	0	149	6480	320	0	next	hit	2481
Vp007	1241	Response	1	14313606	6473	1
Vp007	1242	Picture	MorphM9_00_orig.jpg ; MorphM9_10_LOWER.jpg	14313613	0	171	6009	172	0	next	incorrect	2483
Vp007	1242	Response	2	14319526	5913	1
Vp007	1243	Picture	MorphF7_04_orig.jpg ; MorphF7_00_LOWER.jpg	14319622	0	1	7564	2	0	next	incorrect	2485
Vp007	1243	Response	2	14327046	7424	1
Vp007	1244	Picture	MorphM8_00_orig.jpg ; MorphM8_10_LOWER.jpg	14327186	0	1	7387	179	0	next	hit	2487
Vp007	1244	Response	1	14334566	7380	1
Vp007	1245	Picture	MorphF5_00_orig.jpg ; MorphF5_10_LOWER.jpg	14334573	0	178	9040	339	0	next	incorrect	2489
Vp007	1245	Response	2	14343606	9033	1
Vp007	1246	Picture	MorphM9_09_orig.jpg ; MorphM9_00_LOWER.jpg	14343613	0	161	8881	332	0	next	incorrect	2491
Vp007	1246	Response	2	14352486	8873	1
Vp007	1247	Picture	MorphF2_07_orig.jpg ; MorphF2_00_LOWER.jpg	14352494	0	171	5439	344	0	next	incorrect	2493
Vp007	1247	Response	2	14357926	5432	1
Vp007	1248	Picture	MorphM3_01_orig.jpg ; MorphM3_00_LOWER.jpg	14357933	0	173	6143	174	0	next	incorrect	2495
Vp007	1248	Response	2	14364006	6073	1
Vp007	1249	Picture	MorphF4_10_orig.jpg ; MorphF4_10_LOWER.jpg	14364076	0	1	5706	2	0	next	incorrect	2497
Vp007	1249	Response	2	14369686	5610	1
Vp007	1250	Picture	MorphM8_07_orig.jpg ; MorphM8_10_LOWER.jpg	14369782	0	1	6871	164	0	next	hit	2499
Vp007	1250	Response	1	14376646	6864	1
Vp007	1251	Picture	MorphM7_03_orig.jpg ; MorphM7_10_LOWER.jpg	14376653	0	163	5735	165	0	next	hit	2501
Vp007	1251	Response	1	14382246	5593	1
Vp007	1252	Picture	MorphM6_09_orig.jpg ; MorphM6_00_LOWER.jpg	14382388	0	2	6185	188	0	next	hit	2503
Vp007	1252	Response	1	14388566	6178	1
Vp007	1253	Picture	MorphM2_04_orig.jpg ; MorphM2_00_LOWER.jpg	14388573	0	186	10137	188	0	next	incorrect	2505
Vp007	1253	Response	2	14398645	10072	1
Vp007	1254	Picture	MorphM6_09_orig.jpg ; MorphM6_10_LOWER.jpg	14398710	0	2	6983	186	0	next	hit	2507
Vp007	1254	Response	1	14405685	6975	1
Vp007	1255	Picture	MorphF6_04_orig.jpg ; MorphF6_10_LOWER.jpg	14405693	0	184	9870	185	0	next	incorrect	2509
Vp007	1255	Response	2	14415445	9752	1
Vp007	1256	Picture	MorphF5_05_orig.jpg ; MorphF5_00_LOWER.jpg	14415563	0	1	8758	2	0	next	incorrect	2511
Vp007	1256	Response	2	14424245	8682	1
Vp007	1257	Picture	MorphM4_09_orig.jpg ; MorphM4_00_LOWER.jpg	14424321	0	1	11532	148	0	next	hit	2513
Vp007	1257	Response	1	14435845	11524	1
Vp007	1258	Picture	MorphF9_06_orig.jpg ; MorphF9_10_LOWER.jpg	14435853	0	147	19600	333	0	next	hit	2515
Vp007	1258	Response	1	14455445	19592	1
Vp007	1259	Picture	MorphM3_03_orig.jpg ; MorphM3_10_LOWER.jpg	14455453	0	186	15313	187	0	next	incorrect	2517
Vp007	1259	Response	2	14470645	15192	1
Vp007	1260	Picture	MorphM9_00_orig.jpg ; MorphM9_00_LOWER.jpg	14470766	0	1	4766	146	0	next	incorrect	2519
Vp007	1260	Response	2	14475525	4759	1
Vp007	1261	Picture	MorphM7_07_orig.jpg ; MorphM7_00_LOWER.jpg	14475532	0	145	22800	314	0	next	hit	2521
Vp007	1261	Response	1	14498325	22793	1
Vp007	1262	Picture	MorphF5_04_orig.jpg ; MorphF5_10_LOWER.jpg	14498332	0	169	12907	170	0	next	hit	2523
Vp007	1262	Response	1	14511125	12793	1
Vp007	1263	Picture	MorphF1_00_orig.jpg ; MorphF1_10_LOWER.jpg	14511239	0	1	6237	2	0	next	hit	2525
Vp007	1263	Response	1	14517365	6126	1
Vp007	1264	Picture	MorphM5_02_orig.jpg ; MorphM5_10_LOWER.jpg	14517476	0	1	7656	175	0	next	hit	2527
Vp007	1264	Response	1	14525125	7649	1
Vp007	1265	Picture	MorphM7_08_orig.jpg ; MorphM7_10_LOWER.jpg	14525132	0	174	6675	176	0	next	hit	2529
Vp007	1265	Response	1	14531685	6553	1
Vp007	1266	Picture	MorphF10_05_orig.jpg ; MorphF10_00_LOWER.jpg	14531807	0	2	7034	3	0	next	hit	2531
Vp007	1266	Response	1	14538725	6918	1
Vp007	1267	Picture	MorphM4_09_orig.jpg ; MorphM4_10_LOWER.jpg	14538841	0	1	12051	159	0	next	hit	2533
Vp007	1267	Response	1	14550885	12044	1
Vp007	1268	Picture	MorphM7_05_orig.jpg ; MorphM7_10_LOWER.jpg	14550892	0	158	5440	316	0	next	hit	2535
Vp007	1268	Response	1	14556325	5433	1
Vp007	1269	Picture	MorphM3_02_orig.jpg ; MorphM3_00_LOWER.jpg	14556332	0	158	5680	343	0	next	hit	2537
Vp007	1269	Response	1	14562004	5672	1
Vp007	1270	Picture	MorphF10_04_orig.jpg ; MorphF10_10_LOWER.jpg	14562012	0	185	5359	186	0	next	incorrect	2539
Vp007	1270	Response	2	14567284	5272	1
Vp007	1271	Picture	MorphM6_04_orig.jpg ; MorphM6_10_LOWER.jpg	14567371	0	1	10616	2	0	next	incorrect	2541
Vp007	1271	Response	2	14577844	10473	1
Vp007	1272	Picture	MorphM4_01_orig.jpg ; MorphM4_00_LOWER.jpg	14577987	0	1	23753	2	0	next	incorrect	2543
Vp007	1272	Response	2	14601604	23617	1
Vp007	1273	Picture	MorphM5_04_orig.jpg ; MorphM5_10_LOWER.jpg	14601740	0	1	10616	2	0	next	incorrect	2545
Vp007	1273	Response	2	14612244	10504	1
Vp007	1274	Picture	MorphF3_09_orig.jpg ; MorphF3_00_LOWER.jpg	14612356	0	1	18843	2	0	next	hit	2547
Vp007	1274	Response	1	14631124	18768	1
Vp007	1275	Picture	MorphM10_08_orig.jpg ; MorphM10_10_LOWER.jpg	14631199	0	1	10573	178	0	next	hit	2549
Vp007	1275	Response	1	14641764	10565	1
Vp007	1276	Picture	MorphM5_09_orig.jpg ; MorphM5_00_LOWER.jpg	14641772	0	177	3095	178	0	next	incorrect	2551
Vp007	1276	Response	2	14644724	2952	1
Vp007	1277	Picture	MorphF10_00_orig.jpg ; MorphF10_10_LOWER.jpg	14644867	0	1	4741	171	0	next	incorrect	2553
Vp007	1277	Response	2	14649604	4737	1
Vp007	1278	Picture	MorphF7_03_orig.jpg ; MorphF7_10_LOWER.jpg	14649608	0	170	5043	339	0	next	incorrect	2555
Vp007	1278	Response	2	14654644	5036	1
Vp007	1279	Picture	MorphF8_05_orig.jpg ; MorphF8_10_LOWER.jpg	14654651	0	169	7599	171	0	next	hit	2557
Vp007	1279	Response	1	14662164	7513	1
Vp007	1280	Picture	MorphM6_07_orig.jpg ; MorphM6_00_LOWER.jpg	14662250	0	2	7564	3	0	next	hit	2559
Vp007	1280	Response	1	14669684	7434	1
Vp007	1281	Picture	MorphF6_00_orig.jpg ; MorphF6_00_LOWER.jpg	14669814	0	1	7697	2	0	next	incorrect	2561
Vp007	1281	Response	2	14677364	7550	1
Vp007	1282	Picture	MorphM8_09_orig.jpg ; MorphM8_10_LOWER.jpg	14677511	0	1	7431	2	0	next	hit	2563
Vp007	1282	Response	1	14684804	7293	1
Vp007	1283	Picture	MorphM9_01_orig.jpg ; MorphM9_10_LOWER.jpg	14684942	0	1	4512	2	0	next	hit	2565
Vp007	1283	Response	1	14689364	4422	1
Vp007	1284	Picture	MorphF2_04_orig.jpg ; MorphF2_00_LOWER.jpg	14689454	0	1	5042	2	0	next	incorrect	2567
Vp007	1284	Response	2	14694404	4950	1
Vp007	1285	Picture	MorphM3_02_orig.jpg ; MorphM3_10_LOWER.jpg	14694496	0	1	5676	165	0	next	incorrect	2569
Vp007	1285	Response	2	14700164	5668	1
Vp007	1286	Picture	MorphF9_05_orig.jpg ; MorphF9_10_LOWER.jpg	14700172	0	164	6400	165	0	next	incorrect	2571
Vp007	1286	Response	2	14706484	6312	1
Vp007	1287	Picture	MorphM5_03_orig.jpg ; MorphM5_10_LOWER.jpg	14706572	0	1	4910	2	0	next	hit	2573
Vp007	1287	Response	1	14711364	4792	1
Vp007	1288	Picture	MorphM1_05_orig.jpg ; MorphM1_10_LOWER.jpg	14711482	0	1	4379	2	0	next	incorrect	2575
Vp007	1288	Response	2	14715764	4282	1
Vp007	1289	Picture	MorphF7_09_orig.jpg ; MorphF7_00_LOWER.jpg	14715861	0	1	4644	2	0	next	hit	2577
Vp007	1289	Response	1	14720403	4542	1
Vp007	1290	Picture	MorphM4_10_orig.jpg ; MorphM4_00_LOWER.jpg	14720505	0	1	3426	159	0	next	hit	2579
Vp007	1290	Response	1	14723923	3418	1
Vp007	1291	Picture	MorphF8_07_orig.jpg ; MorphF8_00_LOWER.jpg	14723931	0	158	4640	321	0	next	hit	2581
Vp007	1291	Response	1	14728563	4632	1
Vp007	1292	Picture	MorphF7_10_orig.jpg ; MorphF7_00_LOWER.jpg	14728571	0	163	4939	164	0	next	hit	2583
Vp007	1292	Response	1	14733443	4872	1
Vp007	1293	Picture	MorphF6_00_orig.jpg ; MorphF6_10_LOWER.jpg	14733510	0	1	5971	2	0	next	incorrect	2585
Vp007	1293	Response	2	14739363	5853	1
Vp007	1294	Picture	MorphF4_03_orig.jpg ; MorphF4_00_LOWER.jpg	14739481	0	1	4247	2	0	next	incorrect	2587
Vp007	1294	Response	2	14743603	4122	1
Vp007	1295	Picture	MorphF9_08_orig.jpg ; MorphF9_10_LOWER.jpg	14743728	0	1	3402	183	0	next	incorrect	2589
Vp007	1295	Response	2	14747123	3395	1
Vp007	1296	Picture	MorphM4_03_orig.jpg ; MorphM4_00_LOWER.jpg	14747130	0	182	7346	183	0	next	incorrect	2591
Vp007	1296	Response	2	14754403	7273	1
Vp007	1297	Picture	MorphM3_01_orig.jpg ; MorphM3_10_LOWER.jpg	14754476	0	1	6370	2	0	next	hit	2593
Vp007	1297	Response	1	14760723	6247	1
Vp007	1298	Picture	MorphM7_10_orig.jpg ; MorphM7_10_LOWER.jpg	14760846	0	1	24925	157	0	next	hit	2595
Vp007	1298	Response	1	14785763	24917	1
Vp007	1299	Picture	MorphM10_00_orig.jpg ; MorphM10_00_LOWER.jpg	14785771	0	156	9178	157	0	next	incorrect	2597
Vp007	1299	Response	2	14794883	9112	1
Vp007	1300	Picture	MorphF1_10_orig.jpg ; MorphF1_10_LOWER.jpg	14794949	0	1	14181	153	0	next	hit	2599
Vp007	1300	Response	1	14809123	14174	1
Vp007	1301	Picture	MorphM5_00_orig.jpg ; MorphM5_10_LOWER.jpg	14809130	0	152	9920	336	0	next	incorrect	2601
Vp007	1301	Response	2	14819043	9913	1
Vp007	1302	Picture	MorphM10_10_orig.jpg ; MorphM10_00_LOWER.jpg	14819050	0	184	10401	185	0	next	hit	2603
Vp007	1302	Response	1	14829363	10313	1
Vp007	1303	Picture	MorphF9_03_orig.jpg ; MorphF9_10_LOWER.jpg	14829451	0	1	198639	146	0	next	incorrect	2605
Vp007	1303	Response	2	15028082	198631	1
Vp007	1304	Picture	MorphM8_01_orig.jpg ; MorphM8_00_LOWER.jpg	15028090	0	145	11519	316	0	next	hit	2607
Vp007	1304	Response	1	15039602	11512	1
Vp007	1305	Picture	MorphF9_09_orig.jpg ; MorphF9_00_LOWER.jpg	15039609	0	171	15828	173	0	next	hit	2609
Vp007	1305	Response	1	15055362	15753	1
Vp007	1306	Picture	MorphM10_08_orig.jpg ; MorphM10_00_LOWER.jpg	15055437	0	2	5706	3	0	next	hit	2611
Vp007	1306	Response	1	15061041	5604	1
Vp007	1307	Picture	MorphM4_05_orig.jpg ; MorphM4_00_LOWER.jpg	15061143	0	1	9910	177	0	next	incorrect	2613
Vp007	1307	Response	2	15071041	9898	1
Vp007	1308	Picture	MorphM9_03_orig.jpg ; MorphM9_10_LOWER.jpg	15071053	0	176	5992	332	0	next	incorrect	2615
Vp007	1308	Response	2	15077041	5988	1
Vp007	1309	Picture	MorphF9_02_orig.jpg ; MorphF9_10_LOWER.jpg	15077045	0	156	5861	157	0	next	incorrect	2617
Vp007	1309	Response	2	15082801	5756	1
Vp007	1310	Picture	MorphM8_04_orig.jpg ; MorphM8_10_LOWER.jpg	15082906	0	1	9156	2	0	next	hit	2619
Vp007	1310	Response	1	15092001	9095	1
Vp007	1311	Picture	MorphF3_03_orig.jpg ; MorphF3_00_LOWER.jpg	15092062	0	1	11627	185	0	next	incorrect	2621
Vp007	1311	Response	2	15103681	11619	1
Vp007	1312	Picture	MorphF6_02_orig.jpg ; MorphF6_10_LOWER.jpg	15103689	0	184	5491	185	0	next	incorrect	2623
Vp007	1312	Response	2	15109041	5352	1
Vp007	1313	Picture	MorphM2_09_orig.jpg ; MorphM2_10_LOWER.jpg	15109180	0	1	9953	2	0	next	incorrect	2625
Vp007	1313	Response	2	15119041	9861	1
Vp007	1314	Picture	MorphF1_06_orig.jpg ; MorphF1_10_LOWER.jpg	15119133	0	1	7564	2	0	next	incorrect	2627
Vp007	1314	Response	2	15126561	7428	1
Vp007	1315	Picture	MorphF6_05_orig.jpg ; MorphF6_00_LOWER.jpg	15126697	0	1	5308	2	0	next	incorrect	2629
Vp007	1315	Response	2	15131921	5224	1
Vp007	1316	Picture	MorphM3_07_orig.jpg ; MorphM3_10_LOWER.jpg	15132005	0	1	18047	2	0	next	incorrect	2631
Vp007	1316	Response	2	15149921	17916	1
Vp007	1317	Picture	MorphM5_06_orig.jpg ; MorphM5_10_LOWER.jpg	15150052	0	1	12739	2	0	next	hit	2633
Vp007	1317	Response	1	15162721	12669	1
Vp007	1318	Picture	MorphM6_04_orig.jpg ; MorphM6_00_LOWER.jpg	15162791	0	1	10977	171	0	next	incorrect	2635
Vp007	1318	Response	2	15173761	10970	1
Vp007	1319	Picture	MorphM1_03_orig.jpg ; MorphM1_10_LOWER.jpg	15173768	0	170	5610	171	0	next	incorrect	2637
Vp007	1319	Response	2	15179281	5513	1
Vp007	1320	Picture	MorphF1_04_orig.jpg ; MorphF1_10_LOWER.jpg	15179378	0	1	4512	2	0	next	incorrect	2639
Vp007	1320	Response	2	15183761	4383	1
Vp007	1321	Picture	MorphF5_01_orig.jpg ; MorphF5_00_LOWER.jpg	15183890	0	1	4777	2	0	next	incorrect	2641
Vp007	1321	Response	2	15188561	4671	1
Vp007	1322	Picture	MorphM1_02_orig.jpg ; MorphM1_00_LOWER.jpg	15188667	0	1	5821	152	0	next	incorrect	2643
Vp007	1322	Response	2	15194481	5814	1
Vp007	1323	Picture	MorphF10_07_orig.jpg ; MorphF10_00_LOWER.jpg	15194488	0	151	5440	303	0	next	incorrect	2645
Vp007	1323	Response	2	15199921	5433	1
Vp007	1324	Picture	MorphM2_10_orig.jpg ; MorphM2_10_LOWER.jpg	15199928	0	152	6521	153	0	next	hit	2647
Vp007	1324	Response	1	15206321	6393	1
Vp007	1325	Picture	MorphF8_06_orig.jpg ; MorphF8_00_UPPER.jpg	15206449	0	1	6599	170	0	next	incorrect	2649
Vp007	1325	Response	2	15213040	6591	1
Vp007	1326	Picture	MorphF5_05_orig.jpg ; MorphF5_00_UPPER.jpg	15213048	0	169	10917	170	0	next	incorrect	2651
Vp007	1326	Response	2	15223840	10792	1
Vp007	1327	Picture	MorphF10_01_orig.jpg ; MorphF10_00_UPPER.jpg	15223965	0	1	8493	2	0	next	incorrect	2653
Vp007	1327	Response	2	15232320	8355	1
Vp007	1328	Picture	MorphF7_10_orig.jpg ; MorphF7_10_UPPER.jpg	15232458	0	1	5838	2	0	next	hit	2655
Vp007	1328	Response	1	15238160	5702	1
Vp007	1329	Picture	MorphF6_09_orig.jpg ; MorphF6_00_UPPER.jpg	15238296	0	1	8626	2	0	next	incorrect	2657
Vp007	1329	Response	2	15246800	8504	1
Vp007	1330	Picture	MorphF5_02_orig.jpg ; MorphF5_00_UPPER.jpg	15246922	0	1	7829	2	0	next	incorrect	2659
Vp007	1330	Response	2	15254640	7718	1
Vp007	1331	Picture	MorphM1_10_orig.jpg ; MorphM1_00_UPPER.jpg	15254751	0	1	6768	2	0	next	incorrect	2661
Vp007	1331	Response	2	15261440	6689	1
Vp007	1332	Picture	MorphM7_02_orig.jpg ; MorphM7_10_UPPER.jpg	15261519	0	1	6635	2	0	next	hit	2663
Vp007	1332	Response	1	15268080	6561	1
Vp007	1333	Picture	MorphF6_02_orig.jpg ; MorphF6_10_UPPER.jpg	15268154	0	1	7534	164	0	next	hit	2665
Vp007	1333	Response	1	15275680	7526	1
Vp007	1334	Picture	MorphF4_01_orig.jpg ; MorphF4_00_UPPER.jpg	15275688	0	163	11707	164	0	next	incorrect	2667
Vp007	1334	Response	2	15287280	11592	1
Vp007	1335	Picture	MorphF3_04_orig.jpg ; MorphF3_00_UPPER.jpg	15287395	0	1	11014	2	0	next	incorrect	2669
Vp007	1335	Response	2	15298321	10926	1
Vp007	1336	Picture	MorphM1_06_orig.jpg ; MorphM1_10_UPPER.jpg	15298409	0	1	9289	2	0	next	hit	2671
Vp007	1336	Response	1	15307600	9191	1
Vp007	1337	Picture	MorphM10_05_orig.jpg ; MorphM10_00_UPPER.jpg	15307698	0	1	9156	2	0	next	hit	2673
Vp007	1337	Response	1	15316720	9022	1
Vp007	1338	Picture	MorphM6_03_orig.jpg ; MorphM6_00_UPPER.jpg	15316854	0	1	9289	2	0	next	incorrect	2675
Vp007	1338	Response	2	15326080	9226	1
Vp007	1339	Picture	MorphF4_07_orig.jpg ; MorphF4_10_UPPER.jpg	15326143	0	1	10749	2	0	next	hit	2677
Vp007	1339	Response	1	15336800	10657	1
Vp007	1340	Picture	MorphF5_07_orig.jpg ; MorphF5_10_UPPER.jpg	15336892	0	1	7829	2	0	next	hit	2679
Vp007	1340	Response	1	15344640	7748	1
Vp007	1341	Picture	MorphM9_08_orig.jpg ; MorphM9_10_UPPER.jpg	15344721	0	1	25345	2	0	next	hit	2681
Vp007	1341	Response	1	15369920	25199	1
Vp007	1342	Picture	MorphF1_10_orig.jpg ; MorphF1_00_UPPER.jpg	15370066	0	1	23355	2	0	next	incorrect	2683
Vp007	1342	Response	2	15393359	23293	1
Vp007	1343	Picture	MorphM8_06_orig.jpg ; MorphM8_00_UPPER.jpg	15393421	0	1	20171	2	0	next	incorrect	2685
Vp007	1343	Response	2	15413519	20098	1
Vp007	1344	Picture	MorphM2_04_orig.jpg ; MorphM2_00_UPPER.jpg	15413592	0	1	20568	2	0	next	incorrect	2687
Vp007	1344	Response	2	15434079	20487	1
Vp007	1345	Picture	MorphM8_08_orig.jpg ; MorphM8_10_UPPER.jpg	15434160	0	1	14199	2	0	next	incorrect	2689
Vp007	1345	Response	2	15448239	14079	1
Vp007	1346	Picture	MorphF5_04_orig.jpg ; MorphF5_10_UPPER.jpg	15448359	0	1	38748	2	0	next	hit	2691
Vp007	1346	Response	1	15486959	38600	1
Vp007	1347	Picture	MorphM3_02_orig.jpg ; MorphM3_00_UPPER.jpg	15487107	0	1	8739	154	0	next	incorrect	2693
Vp007	1347	Response	2	15495839	8732	1
Vp007	1348	Picture	MorphF3_01_orig.jpg ; MorphF3_10_UPPER.jpg	15495846	0	153	13422	154	0	next	hit	2695
Vp007	1348	Response	1	15509199	13353	1
Vp007	1349	Picture	MorphM7_10_orig.jpg ; MorphM7_00_UPPER.jpg	15509268	0	1	5440	2	0	next	hit	2697
Vp007	1349	Response	1	15514559	5291	1
Vp007	1350	Picture	MorphM5_10_orig.jpg ; MorphM5_10_UPPER.jpg	15514708	0	1	6104	2	0	next	hit	2699
Vp007	1350	Response	1	15520719	6011	1
Vp007	1351	Picture	MorphM9_09_orig.jpg ; MorphM9_00_UPPER.jpg	15520812	0	1	8870	156	0	next	incorrect	2701
Vp007	1351	Response	2	15529679	8867	1
Vp007	1352	Picture	MorphM10_00_orig.jpg ; MorphM10_00_UPPER.jpg	15529682	0	155	6884	326	0	next	incorrect	2703
Vp007	1352	Response	2	15536559	6877	1
Vp007	1353	Picture	MorphM3_00_orig.jpg ; MorphM3_00_UPPER.jpg	15536566	0	171	7867	172	0	next	incorrect	2705
Vp007	1353	Response	2	15544318	7752	1
Vp007	1354	Picture	MorphF6_05_orig.jpg ; MorphF6_10_UPPER.jpg	15544433	0	1	5573	2	0	next	incorrect	2707
Vp007	1354	Response	2	15549918	5485	1
Vp007	1355	Picture	MorphM4_03_orig.jpg ; MorphM4_00_UPPER.jpg	15550006	0	1	5573	2	0	next	incorrect	2709
Vp007	1355	Response	2	15555438	5432	1
Vp007	1356	Picture	MorphF5_08_orig.jpg ; MorphF5_00_UPPER.jpg	15555579	0	1	5043	2	0	next	incorrect	2711
Vp007	1356	Response	2	15560558	4979	2
Vp007	1357	Picture	MorphF10_02_orig.jpg ; MorphF10_10_UPPER.jpg	15560622	0	1	8344	151	0	next	hit	2713
Vp007	1357	Response	1	15568958	8336	1
Vp007	1358	Picture	MorphF9_05_orig.jpg ; MorphF9_00_UPPER.jpg	15568966	0	150	9305	151	0	next	incorrect	2715
Vp007	1358	Response	2	15578158	9192	1
Vp007	1359	Picture	MorphF2_09_orig.jpg ; MorphF2_10_UPPER.jpg	15578271	0	1	6454	183	0	next	hit	2717
Vp007	1359	Response	1	15584718	6447	1
Vp007	1360	Picture	MorphF9_09_orig.jpg ; MorphF9_10_UPPER.jpg	15584725	0	182	8939	183	0	next	hit	2719
Vp007	1360	Response	1	15593518	8793	1
Vp007	1361	Picture	MorphM2_08_orig.jpg ; MorphM2_10_UPPER.jpg	15593664	0	1	5141	169	0	next	hit	2721
Vp007	1361	Response	1	15598798	5134	1
Vp007	1362	Picture	MorphM5_05_orig.jpg ; MorphM5_00_UPPER.jpg	15598805	0	168	5740	169	0	next	hit	2723
Vp007	1362	Response	1	15604398	5593	1
Vp007	1363	Picture	MorphM7_08_orig.jpg ; MorphM7_10_UPPER.jpg	15604545	0	1	7540	159	0	next	hit	2725
Vp007	1363	Response	1	15612078	7533	1
Vp007	1364	Picture	MorphF1_05_orig.jpg ; MorphF1_00_UPPER.jpg	15612085	0	158	6924	160	0	next	incorrect	2727
Vp007	1364	Response	2	15618878	6793	1
Vp007	1365	Picture	MorphF5_00_orig.jpg ; MorphF5_00_UPPER.jpg	15619009	0	2	54672	3	0	next	incorrect	2729
Vp007	1365	Response	2	15673598	54589	1
Vp007	1366	Picture	MorphM9_06_orig.jpg ; MorphM9_10_UPPER.jpg	15673681	0	1	7284	150	0	next	hit	2731
Vp007	1366	Response	1	15680958	7277	1
Vp007	1367	Picture	MorphM4_06_orig.jpg ; MorphM4_00_UPPER.jpg	15680965	0	149	11162	150	0	next	incorrect	2733
Vp007	1367	Response	2	15691998	11033	1
Vp007	1368	Picture	MorphM9_07_orig.jpg ; MorphM9_10_UPPER.jpg	15692127	0	1	9398	158	0	next	hit	2735
Vp007	1368	Response	1	15701518	9391	1
Vp007	1369	Picture	MorphF10_06_orig.jpg ; MorphF10_00_UPPER.jpg	15701525	0	157	13558	159	0	next	incorrect	2737
Vp007	1369	Response	2	15714957	13432	1
Vp007	1370	Picture	MorphM3_04_orig.jpg ; MorphM3_10_UPPER.jpg	15715083	0	2	8891	3	0	next	hit	2739
Vp007	1370	Response	1	15723837	8754	1
Vp007	1371	Picture	MorphF4_09_orig.jpg ; MorphF4_10_UPPER.jpg	15723974	0	1	5150	160	0	next	hit	2741
Vp007	1371	Response	1	15729117	5143	1
Vp007	1372	Picture	MorphF1_01_orig.jpg ; MorphF1_10_UPPER.jpg	15729124	0	159	5732	160	0	next	hit	2743
Vp007	1372	Response	1	15734717	5593	1
Vp007	1373	Picture	MorphF5_07_orig.jpg ; MorphF5_00_UPPER.jpg	15734856	0	1	13629	173	0	next	incorrect	2745
Vp007	1373	Response	2	15748477	13621	1
Vp007	1374	Picture	MorphF9_06_orig.jpg ; MorphF9_00_UPPER.jpg	15748485	0	172	5840	343	0	next	incorrect	2747
Vp007	1374	Response	2	15754317	5832	1
Vp007	1375	Picture	MorphM8_06_orig.jpg ; MorphM8_10_UPPER.jpg	15754325	0	171	11980	172	0	next	hit	2749
Vp007	1375	Response	1	15766237	11912	1
Vp007	1376	Picture	MorphM10_06_orig.jpg ; MorphM10_10_UPPER.jpg	15766305	0	1	7431	2	0	next	hit	2751
Vp007	1376	Response	1	15773597	7292	1
Vp007	1377	Picture	MorphF4_01_orig.jpg ; MorphF4_10_UPPER.jpg	15773736	0	1	7148	153	0	next	hit	2753
Vp007	1377	Response	1	15780877	7141	1
Vp007	1378	Picture	MorphF7_08_orig.jpg ; MorphF7_00_UPPER.jpg	15780884	0	152	5459	153	0	next	hit	2755
Vp007	1378	Response	1	15786237	5353	1
Vp007	1379	Picture	MorphM6_01_orig.jpg ; MorphM6_00_UPPER.jpg	15786343	0	1	6900	2	0	next	hit	2757
Vp007	1379	Response	1	15793117	6774	1
Vp007	1380	Picture	MorphM7_00_orig.jpg ; MorphM7_10_UPPER.jpg	15793243	0	1	9289	2	0	next	hit	2759
Vp007	1380	Response	1	15802397	9154	1
Vp007	1381	Picture	MorphF1_02_orig.jpg ; MorphF1_00_UPPER.jpg	15802532	0	1	7033	2	0	next	incorrect	2761
Vp007	1381	Response	2	15809437	6905	1
Vp007	1382	Picture	MorphM1_10_orig.jpg ; MorphM1_10_UPPER.jpg	15809565	0	1	11678	2	0	next	hit	2763
Vp007	1382	Response	1	15821117	11552	1
Vp007	1383	Picture	MorphF7_06_orig.jpg ; MorphF7_10_UPPER.jpg	15821243	0	1	8201	161	0	next	hit	2765
Vp007	1383	Response	1	15829437	8194	1
Vp007	1384	Picture	MorphM1_05_orig.jpg ; MorphM1_00_UPPER.jpg	15829444	0	160	14755	162	0	next	incorrect	2767
Vp007	1384	Response	2	15844077	14633	1
Vp007	1385	Picture	MorphM3_07_orig.jpg ; MorphM3_00_UPPER.jpg	15844199	0	2	5972	3	0	next	incorrect	2769
Vp007	1385	Response	2	15850077	5878	1
Vp007	1386	Picture	MorphM5_07_orig.jpg ; MorphM5_00_UPPER.jpg	15850171	0	1	7913	184	0	next	incorrect	2771
Vp007	1386	Response	2	15858077	7906	1
Vp007	1387	Picture	MorphM3_08_orig.jpg ; MorphM3_10_UPPER.jpg	15858084	0	183	6000	337	0	next	hit	2773
Vp007	1387	Response	1	15864076	5992	1
Vp007	1388	Picture	MorphF9_08_orig.jpg ; MorphF9_00_UPPER.jpg	15864084	0	154	12892	155	0	next	incorrect	2775
Vp007	1388	Response	2	15876876	12792	1
Vp007	1389	Picture	MorphM1_02_orig.jpg ; MorphM1_00_UPPER.jpg	15876976	0	1	23988	165	0	next	hit	2777
Vp007	1389	Response	1	15900956	23980	1
Vp007	1390	Picture	MorphF1_08_orig.jpg ; MorphF1_10_UPPER.jpg	15900964	0	164	9054	165	0	next	hit	2779
Vp007	1390	Response	1	15909916	8952	1
Vp007	1391	Picture	MorphM2_04_orig.jpg ; MorphM2_10_UPPER.jpg	15910018	0	1	10066	154	0	next	hit	2781
Vp007	1391	Response	1	15920076	10058	1
Vp007	1392	Picture	MorphF10_08_orig.jpg ; MorphF10_00_UPPER.jpg	15920084	0	153	15014	154	0	next	hit	2783
Vp007	1392	Response	1	15935036	14952	1
Vp007	1393	Picture	MorphM8_02_orig.jpg ; MorphM8_00_UPPER.jpg	15935098	0	1	7166	2	0	next	hit	2785
Vp007	1393	Response	1	15942156	7058	1
Vp007	1394	Picture	MorphM2_09_orig.jpg ; MorphM2_00_UPPER.jpg	15942264	0	1	7259	174	0	next	incorrect	2787
Vp007	1394	Response	2	15949516	7252	1
Vp007	1395	Picture	MorphM5_08_orig.jpg ; MorphM5_10_UPPER.jpg	15949523	0	173	9196	174	0	next	hit	2789
Vp007	1395	Response	1	15958636	9113	1
Vp007	1396	Picture	MorphF8_10_orig.jpg ; MorphF8_10_UPPER.jpg	15958719	0	1	6489	148	0	next	hit	2791
Vp007	1396	Response	1	15965196	6477	1
Vp007	1397	Picture	MorphM8_00_orig.jpg ; MorphM8_10_UPPER.jpg	15965208	0	147	7179	148	0	next	hit	2793
Vp007	1397	Response	1	15972316	7108	1
Vp007	1398	Picture	MorphM2_08_orig.jpg ; MorphM2_00_UPPER.jpg	15972387	0	1	10350	2	0	next	incorrect	2795
Vp007	1398	Response	2	15982636	10249	1
Vp007	1399	Picture	MorphF3_07_orig.jpg ; MorphF3_10_UPPER.jpg	15982737	0	1	6768	2	0	next	incorrect	2797
Vp007	1399	Response	2	15989356	6619	1
Vp007	1400	Picture	MorphM8_05_orig.jpg ; MorphM8_00_UPPER.jpg	15989505	0	1	9820	2	0	next	hit	2799
Vp007	1400	Response	1	15999196	9691	1
Vp007	1401	Picture	MorphM2_10_orig.jpg ; MorphM2_10_UPPER.jpg	15999325	0	1	11398	148	0	next	hit	2801
Vp007	1401	Response	1	16010716	11391	1
Vp007	1402	Picture	MorphF2_04_orig.jpg ; MorphF2_10_UPPER.jpg	16010723	0	147	7843	148	0	next	hit	2803
Vp007	1402	Response	1	16018476	7753	1
Vp007	1403	Picture	MorphM6_07_orig.jpg ; MorphM6_10_UPPER.jpg	16018566	0	1	11279	2	0	next	hit	2805
Vp007	1403	Response	1	16029755	11189	1
Vp007	1404	Picture	MorphM4_05_orig.jpg ; MorphM4_10_UPPER.jpg	16029845	0	1	5308	2	0	next	hit	2807
Vp007	1404	Response	1	16035035	5190	1
Vp007	1405	Picture	MorphM9_06_orig.jpg ; MorphM9_00_UPPER.jpg	16035153	0	1	9289	2	0	next	incorrect	2809
Vp007	1405	Response	2	16044315	9162	1
Vp007	1406	Picture	MorphF5_08_orig.jpg ; MorphF5_10_UPPER.jpg	16044442	0	1	8360	2	0	next	hit	2811
Vp007	1406	Response	1	16052715	8273	1
Vp007	1407	Picture	MorphF2_05_orig.jpg ; MorphF2_10_UPPER.jpg	16052802	0	1	11147	2	0	next	hit	2813
Vp007	1407	Response	1	16063835	11033	1
Vp007	1408	Picture	MorphM5_00_orig.jpg ; MorphM5_00_UPPER.jpg	16063949	0	1	76434	2	0	next	incorrect	2815
Vp007	1408	Response	2	16140315	76366	1
Vp007	1409	Picture	MorphF8_01_orig.jpg ; MorphF8_00_UPPER.jpg	16140383	0	1	5176	2	0	next	incorrect	2817
Vp007	1409	Response	2	16145435	5052	1
Vp007	1410	Picture	MorphM7_10_orig.jpg ; MorphM7_10_UPPER.jpg	16145559	0	1	6369	2	0	next	hit	2819
Vp007	1410	Response	1	16151835	6276	1
Vp007	1411	Picture	MorphF2_07_orig.jpg ; MorphF2_10_UPPER.jpg	16151928	0	1	8758	2	0	next	hit	2821
Vp007	1411	Response	1	16160555	8627	1
Vp007	1412	Picture	MorphF6_08_orig.jpg ; MorphF6_10_UPPER.jpg	16160686	0	1	7564	2	0	next	hit	2823
Vp007	1412	Response	1	16168155	7469	1
Vp007	1413	Picture	MorphF1_07_orig.jpg ; MorphF1_10_UPPER.jpg	16168250	0	1	5672	169	0	next	hit	2825
Vp007	1413	Response	1	16173915	5665	1
Vp007	1414	Picture	MorphF6_09_orig.jpg ; MorphF6_10_UPPER.jpg	16173922	0	168	5440	337	0	next	hit	2827
Vp007	1414	Response	1	16179354	5432	1
Vp007	1415	Picture	MorphM6_06_orig.jpg ; MorphM6_00_UPPER.jpg	16179362	0	169	9280	347	0	next	incorrect	2829
Vp007	1415	Response	2	16188634	9272	1
Vp007	1416	Picture	MorphM10_01_orig.jpg ; MorphM10_10_UPPER.jpg	16188642	0	178	5840	354	0	next	hit	2831
Vp007	1416	Response	1	16194474	5832	1
Vp007	1417	Picture	MorphM7_03_orig.jpg ; MorphM7_10_UPPER.jpg	16194482	0	176	6000	324	0	next	hit	2833
Vp007	1417	Response	1	16200474	5992	1
Vp007	1418	Picture	MorphM9_02_orig.jpg ; MorphM9_10_UPPER.jpg	16200482	0	148	8109	149	0	next	hit	2835
Vp007	1418	Response	1	16208474	7992	1
Vp007	1419	Picture	MorphM2_09_orig.jpg ; MorphM2_10_UPPER.jpg	16208591	0	1	5811	162	0	next	hit	2837
Vp007	1419	Response	1	16214394	5803	1
Vp007	1420	Picture	MorphM6_01_orig.jpg ; MorphM6_10_UPPER.jpg	16214402	0	161	4937	162	0	next	hit	2839
Vp007	1420	Response	1	16219195	4793	1
Vp007	1421	Picture	MorphM10_04_orig.jpg ; MorphM10_00_UPPER.jpg	16219339	0	1	5043	2	0	next	hit	2841
Vp007	1421	Response	1	16224314	4975	1
Vp007	1422	Picture	MorphM2_03_orig.jpg ; MorphM2_00_UPPER.jpg	16224382	0	1	6369	2	0	next	incorrect	2843
Vp007	1422	Response	2	16230634	6252	1
Vp007	1423	Picture	MorphM7_01_orig.jpg ; MorphM7_10_UPPER.jpg	16230751	0	1	6093	146	0	next	hit	2845
Vp007	1423	Response	1	16236794	6043	1
Vp007	1424	Picture	MorphF2_10_orig.jpg ; MorphF2_10_UPPER.jpg	16236844	0	145	13547	146	0	next	hit	2847
Vp007	1424	Response	1	16250314	13470	1
Vp007	1425	Picture	MorphF1_04_orig.jpg ; MorphF1_10_UPPER.jpg	16250391	0	1	28132	2	0	next	hit	2849
Vp007	1425	Response	1	16278394	28003	1
Vp007	1426	Picture	MorphF4_06_orig.jpg ; MorphF4_10_UPPER.jpg	16278523	0	1	6900	2	0	next	hit	2851
Vp007	1426	Response	1	16285354	6831	1
Vp007	1427	Picture	MorphM10_03_orig.jpg ; MorphM10_10_UPPER.jpg	16285423	0	1	9538	151	0	next	hit	2853
Vp007	1427	Response	1	16294954	9531	1
Vp007	1428	Picture	MorphM8_00_orig.jpg ; MorphM8_00_UPPER.jpg	16294961	0	150	6080	325	0	next	hit	2855
Vp007	1428	Response	1	16301034	6073	1
Vp007	1429	Picture	MorphM3_03_orig.jpg ; MorphM3_10_UPPER.jpg	16301041	0	175	9280	358	0	next	hit	2857
Vp007	1429	Response	1	16310314	9273	1
Vp007	1430	Picture	MorphF7_03_orig.jpg ; MorphF7_10_UPPER.jpg	16310321	0	183	6154	184	0	next	hit	2859
Vp007	1430	Response	1	16316394	6073	1
Vp007	1431	Picture	MorphF4_02_orig.jpg ; MorphF4_10_UPPER.jpg	16316475	0	1	6237	2	0	next	hit	2861
Vp007	1431	Response	1	16322634	6159	1
Vp007	1432	Picture	MorphM1_09_orig.jpg ; MorphM1_00_UPPER.jpg	16322712	0	1	7564	2	0	next	incorrect	2863
Vp007	1432	Response	2	16330154	7442	1
Vp007	1433	Picture	MorphM4_09_orig.jpg ; MorphM4_00_UPPER.jpg	16330276	0	1	5405	170	0	next	incorrect	2865
Vp007	1433	Response	2	16335674	5398	1
Vp007	1434	Picture	MorphF6_04_orig.jpg ; MorphF6_00_UPPER.jpg	16335681	0	169	5343	170	0	next	incorrect	2867
Vp007	1434	Response	2	16340954	5273	1
Vp007	1435	Picture	MorphF3_06_orig.jpg ; MorphF3_00_UPPER.jpg	16341024	0	1	5137	173	0	next	incorrect	2869
Vp007	1435	Response	2	16346154	5130	1
Vp007	1436	Picture	MorphM3_10_orig.jpg ; MorphM3_00_UPPER.jpg	16346161	0	172	7440	335	0	next	hit	2871
Vp007	1436	Response	1	16353593	7432	2
Vp007	1437	Picture	MorphM2_07_orig.jpg ; MorphM2_10_UPPER.jpg	16353601	0	163	9451	164	0	next	hit	2873
Vp007	1437	Response	1	16362953	9352	1
Vp007	1438	Picture	MorphM10_07_orig.jpg ; MorphM10_10_UPPER.jpg	16363052	0	1	11545	2	0	next	hit	2875
Vp007	1438	Response	1	16374473	11421	2
Vp007	1439	Picture	MorphF2_08_orig.jpg ; MorphF2_10_UPPER.jpg	16374597	0	1	7166	2	0	next	hit	2877
Vp007	1439	Response	1	16381673	7076	1
Vp007	1440	Picture	MorphF8_05_orig.jpg ; MorphF8_00_UPPER.jpg	16381763	0	1	9117	174	0	next	incorrect	2879
Vp007	1440	Response	2	16390873	9110	1
Vp007	1441	Picture	MorphF6_00_orig.jpg ; MorphF6_00_UPPER.jpg	16390880	0	173	4816	174	0	next	incorrect	2881
Vp007	1441	Response	2	16395593	4713	1
Vp007	1442	Picture	MorphF1_09_orig.jpg ; MorphF1_00_UPPER.jpg	16395696	0	1	5025	152	0	next	incorrect	2883
Vp007	1442	Response	2	16400713	5017	1
Vp007	1443	Picture	MorphM1_09_orig.jpg ; MorphM1_10_UPPER.jpg	16400721	0	151	11679	301	0	next	hit	2885
Vp007	1443	Response	1	16412393	11672	1
Vp007	1444	Picture	MorphF5_06_orig.jpg ; MorphF5_10_UPPER.jpg	16412400	0	150	6881	319	0	next	hit	2887
Vp007	1444	Response	1	16419273	6873	1
Vp007	1445	Picture	MorphF6_01_orig.jpg ; MorphF6_10_UPPER.jpg	16419281	0	169	6239	336	0	next	incorrect	2889
Vp007	1445	Response	2	16425513	6232	1
Vp007	1446	Picture	MorphF5_01_orig.jpg ; MorphF5_10_UPPER.jpg	16425520	0	167	9040	318	0	next	hit	2891
Vp007	1446	Response	1	16434553	9033	1
Vp007	1447	Picture	MorphM10_02_orig.jpg ; MorphM10_10_UPPER.jpg	16434560	0	151	7979	152	0	next	hit	2893
Vp007	1447	Response	1	16442473	7913	1
Vp007	1448	Picture	MorphF3_05_orig.jpg ; MorphF3_10_UPPER.jpg	16442539	0	1	6237	2	0	next	hit	2895
Vp007	1448	Response	1	16448633	6094	1
Vp007	1449	Picture	MorphF2_09_orig.jpg ; MorphF2_00_UPPER.jpg	16448776	0	1	8744	149	0	next	incorrect	2897
Vp007	1449	Response	2	16457513	8737	1
Vp007	1450	Picture	MorphM8_07_orig.jpg ; MorphM8_10_UPPER.jpg	16457520	0	148	7976	149	0	next	hit	2899
Vp007	1450	Response	1	16465353	7833	1
Vp007	1451	Picture	MorphM7_02_orig.jpg ; MorphM7_00_UPPER.jpg	16465496	0	1	5440	2	0	next	hit	2901
Vp007	1451	Response	1	16470793	5297	1
Vp007	1452	Picture	MorphM8_09_orig.jpg ; MorphM8_00_UPPER.jpg	16470936	0	1	16322	2	0	next	hit	2903
Vp007	1452	Response	1	16487193	16257	1
Vp007	1453	Picture	MorphF7_02_orig.jpg ; MorphF7_10_UPPER.jpg	16487258	0	1	7431	3	0	next	hit	2905
Vp007	1453	Response	1	16494553	7295	1
Vp007	1454	Picture	MorphM4_07_orig.jpg ; MorphM4_10_UPPER.jpg	16494689	0	2	7962	3	0	next	hit	2907
Vp007	1454	Response	1	16502553	7864	1
Vp007	1455	Picture	MorphM6_05_orig.jpg ; MorphM6_10_UPPER.jpg	16502651	0	1	5829	145	0	next	hit	2909
Vp007	1455	Response	1	16508473	5822	1
Vp007	1456	Picture	MorphM1_04_orig.jpg ; MorphM1_10_UPPER.jpg	16508480	0	144	6380	145	0	next	hit	2911
Vp007	1456	Response	1	16514713	6233	1
Vp007	1457	Picture	MorphF4_04_orig.jpg ; MorphF4_00_UPPER.jpg	16514860	0	1	16820	167	0	next	incorrect	2913
Vp007	1457	Response	2	16531672	16812	1
Vp007	1458	Picture	MorphF7_03_orig.jpg ; MorphF7_00_UPPER.jpg	16531680	0	166	5440	333	0	next	incorrect	2915
Vp007	1458	Response	2	16537112	5432	1
Vp007	1459	Picture	MorphF3_09_orig.jpg ; MorphF3_00_UPPER.jpg	16537120	0	167	14365	168	0	next	incorrect	2917
Vp007	1459	Response	2	16551352	14232	1
Vp007	1460	Picture	MorphF10_00_orig.jpg ; MorphF10_00_UPPER.jpg	16551485	0	1	19241	2	0	next	incorrect	2919
Vp007	1460	Response	2	16570632	19147	1
Vp007	1461	Picture	MorphM1_00_orig.jpg ; MorphM1_10_UPPER.jpg	16570726	0	1	8758	2	0	next	hit	2921
Vp007	1461	Response	1	16579352	8626	1
Vp007	1462	Picture	MorphM3_06_orig.jpg ; MorphM3_00_UPPER.jpg	16579484	0	1	6104	2	0	next	hit	2923
Vp007	1462	Response	1	16585512	6028	1
Vp007	1463	Picture	MorphM1_08_orig.jpg ; MorphM1_10_UPPER.jpg	16585588	0	1	8731	162	0	next	hit	2925
Vp007	1463	Response	1	16594312	8724	1
Vp007	1464	Picture	MorphF2_00_orig.jpg ; MorphF2_00_UPPER.jpg	16594319	0	161	7724	162	0	next	incorrect	2927
Vp007	1464	Response	2	16601912	7593	1
Vp007	1465	Picture	MorphF4_00_orig.jpg ; MorphF4_00_UPPER.jpg	16602043	0	1	25345	2	0	next	incorrect	2929
Vp007	1465	Response	2	16627272	25229	1
Vp007	1466	Picture	MorphM8_03_orig.jpg ; MorphM8_10_UPPER.jpg	16627388	0	1	7697	2	0	next	hit	2931
Vp007	1466	Response	1	16634952	7564	1
Vp007	1467	Picture	MorphF2_02_orig.jpg ; MorphF2_00_UPPER.jpg	16635085	0	1	8227	2	0	next	incorrect	2933
Vp007	1467	Response	2	16643192	8107	1
Vp007	1468	Picture	MorphF9_05_orig.jpg ; MorphF9_10_UPPER.jpg	16643312	0	1	15791	2	0	next	hit	2935
Vp007	1468	Response	1	16659032	15720	1
Vp007	1469	Picture	MorphM6_03_orig.jpg ; MorphM6_10_UPPER.jpg	16659103	0	1	5136	174	0	next	hit	2937
Vp007	1469	Response	1	16664232	5129	1
Vp007	1470	Picture	MorphF7_00_orig.jpg ; MorphF7_00_UPPER.jpg	16664239	0	173	10390	174	0	next	incorrect	2939
Vp007	1470	Response	2	16674552	10313	1
Vp007	1471	Picture	MorphF1_10_orig.jpg ; MorphF1_10_UPPER.jpg	16674629	0	1	11370	177	0	next	hit	2941
Vp007	1471	Response	1	16685991	11362	1
Vp007	1472	Picture	MorphF6_03_orig.jpg ; MorphF6_10_UPPER.jpg	16685999	0	176	6400	322	0	next	incorrect	2943
Vp007	1472	Response	2	16692391	6392	1
Vp007	1473	Picture	MorphF2_07_orig.jpg ; MorphF2_00_UPPER.jpg	16692399	0	146	7178	147	0	next	incorrect	2945
Vp007	1473	Response	2	16699431	7032	1
Vp007	1474	Picture	MorphF5_10_orig.jpg ; MorphF5_00_UPPER.jpg	16699577	0	1	5440	2	0	next	incorrect	2947
Vp007	1474	Response	2	16704951	5374	1
Vp007	1475	Picture	MorphF8_04_orig.jpg ; MorphF8_10_UPPER.jpg	16705017	0	1	5043	2	0	next	incorrect	2949
Vp007	1475	Response	2	16709991	4974	1
Vp007	1476	Picture	MorphF1_04_orig.jpg ; MorphF1_00_UPPER.jpg	16710060	0	1	4738	174	0	next	incorrect	2951
Vp007	1476	Response	2	16714791	4731	1
Vp007	1477	Picture	MorphF8_02_orig.jpg ; MorphF8_10_UPPER.jpg	16714798	0	173	6408	175	0	next	incorrect	2953
Vp007	1477	Response	2	16721111	6313	1
Vp007	1478	Picture	MorphF6_08_orig.jpg ; MorphF6_00_UPPER.jpg	16721206	0	2	6768	3	0	next	incorrect	2955
Vp007	1478	Response	2	16727911	6705	1
Vp007	1479	Picture	MorphF4_07_orig.jpg ; MorphF4_00_UPPER.jpg	16727974	0	1	5839	2	0	next	incorrect	2957
Vp007	1479	Response	2	16733751	5777	1
Vp007	1480	Picture	MorphF10_09_orig.jpg ; MorphF10_00_UPPER.jpg	16733813	0	1	9687	2	0	next	hit	2959
Vp007	1480	Response	1	16743351	9538	1
Vp007	1481	Picture	MorphF5_09_orig.jpg ; MorphF5_10_UPPER.jpg	16743500	0	1	6104	2	0	next	hit	2961
Vp007	1481	Response	1	16749511	6011	1
Vp007	1482	Picture	MorphF10_10_orig.jpg ; MorphF10_00_UPPER.jpg	16749604	0	1	5308	2	0	next	hit	2963
Vp007	1482	Response	1	16754791	5187	1
Vp007	1483	Picture	MorphM3_02_orig.jpg ; MorphM3_10_UPPER.jpg	16754912	0	1	5573	2	0	next	hit	2965
Vp007	1483	Response	1	16760391	5479	1
Vp007	1484	Picture	MorphM1_03_orig.jpg ; MorphM1_10_UPPER.jpg	16760485	0	1	4873	172	0	next	hit	2967
Vp007	1484	Response	1	16765351	4866	1
Vp007	1485	Picture	MorphF2_03_orig.jpg ; MorphF2_10_UPPER.jpg	16765358	0	171	6938	172	0	next	hit	2969
Vp007	1485	Response	1	16772231	6873	1
Vp007	1486	Picture	MorphF10_03_orig.jpg ; MorphF10_00_UPPER.jpg	16772296	0	1	6582	187	0	next	hit	2971
Vp007	1486	Response	1	16778871	6575	1
Vp007	1487	Picture	MorphM5_09_orig.jpg ; MorphM5_10_UPPER.jpg	16778878	0	186	6422	187	0	next	hit	2973
Vp007	1487	Response	1	16785191	6313	1
Vp007	1488	Picture	MorphM1_00_orig.jpg ; MorphM1_00_UPPER.jpg	16785300	0	1	4910	2	0	next	hit	2975
Vp007	1488	Response	1	16790071	4771	1
Vp007	1489	Picture	MorphM6_06_orig.jpg ; MorphM6_10_UPPER.jpg	16790210	0	1	4748	164	0	next	hit	2977
Vp007	1489	Response	1	16794951	4741	1
Vp007	1490	Picture	MorphM2_06_orig.jpg ; MorphM2_00_UPPER.jpg	16794958	0	163	4674	164	0	next	hit	2979
Vp007	1490	Response	1	16799511	4553	1
Vp007	1491	Picture	MorphF9_03_orig.jpg ; MorphF9_00_UPPER.jpg	16799632	0	1	3980	3	0	next	hit	2981
Vp007	1491	Response	1	16803511	3879	1
Vp007	1492	Picture	MorphM4_02_orig.jpg ; MorphM4_00_UPPER.jpg	16803612	0	2	4626	155	0	next	hit	2983
Vp007	1492	Response	1	16808231	4619	1
Vp007	1493	Picture	MorphF4_10_orig.jpg ; MorphF4_00_UPPER.jpg	16808238	0	153	6256	154	0	next	hit	2985
Vp007	1493	Response	1	16814391	6153	1
Vp007	1494	Picture	MorphM9_03_orig.jpg ; MorphM9_00_UPPER.jpg	16814494	0	1	7564	2	0	next	incorrect	2987
Vp007	1494	Response	2	16821911	7417	1
Vp007	1495	Picture	MorphM1_06_orig.jpg ; MorphM1_00_UPPER.jpg	16822058	0	1	11943	2	0	next	incorrect	2989
Vp007	1495	Response	2	16833911	11853	1
Vp007	1496	Picture	MorphF7_09_orig.jpg ; MorphF7_00_UPPER.jpg	16834001	0	1	30633	155	0	next	hit	2991
Vp007	1496	Response	1	16864630	30629	1
Vp007	1497	Picture	MorphM8_09_orig.jpg ; MorphM8_10_UPPER.jpg	16864634	0	154	5328	155	0	next	hit	2993
Vp007	1497	Response	1	16869830	5196	1
Vp007	1498	Picture	MorphF5_00_orig.jpg ; MorphF5_10_UPPER.jpg	16869962	0	1	5555	153	0	next	hit	2995
Vp007	1498	Response	1	16875510	5548	1
Vp007	1499	Picture	MorphF3_03_orig.jpg ; MorphF3_10_UPPER.jpg	16875517	0	152	6521	153	0	next	hit	2997
Vp007	1499	Response	1	16881910	6393	1
Vp007	1500	Picture	MorphM4_08_orig.jpg ; MorphM4_00_UPPER.jpg	16882038	0	1	7696	2	0	next	incorrect	2999
Vp007	1500	Response	2	16889670	7632	1
Vp007	1501	Picture	MorphM10_02_orig.jpg ; MorphM10_00_UPPER.jpg	16889734	0	1	3943	173	0	next	incorrect	3001
Vp007	1501	Response	2	16893670	3936	1
Vp007	1502	Picture	MorphM5_10_orig.jpg ; MorphM5_00_UPPER.jpg	16893677	0	172	6540	173	0	next	incorrect	3003
Vp007	1502	Response	2	16900150	6473	1
Vp007	1503	Picture	MorphM2_00_orig.jpg ; MorphM2_00_UPPER.jpg	16900217	0	1	4340	174	0	next	incorrect	3005
Vp007	1503	Response	2	16904550	4333	1
Vp007	1504	Picture	MorphM4_10_orig.jpg ; MorphM4_00_UPPER.jpg	16904557	0	173	5200	321	0	next	incorrect	3007
Vp007	1504	Response	2	16909750	5193	1
Vp007	1505	Picture	MorphF10_09_orig.jpg ; MorphF10_10_UPPER.jpg	16909757	0	148	7180	149	0	next	hit	3009
Vp007	1505	Response	1	16916870	7113	1
Vp007	1506	Picture	MorphF7_01_orig.jpg ; MorphF7_00_UPPER.jpg	16916937	0	1	11280	2	0	next	incorrect	3011
Vp007	1506	Response	2	16928150	11213	1
Vp007	1507	Picture	MorphM7_09_orig.jpg ; MorphM7_10_UPPER.jpg	16928217	0	1	6502	2	0	next	hit	3013
Vp007	1507	Response	1	16934630	6413	1
Vp007	1508	Picture	MorphF10_03_orig.jpg ; MorphF10_10_UPPER.jpg	16934719	0	1	7278	155	0	next	hit	3015
Vp007	1508	Response	1	16941990	7271	1
Vp007	1509	Picture	MorphM9_04_orig.jpg ; MorphM9_10_UPPER.jpg	16941997	0	154	9309	155	0	next	hit	3017
Vp007	1509	Response	1	16951190	9193	1
Vp007	1510	Picture	MorphF6_06_orig.jpg ; MorphF6_10_UPPER.jpg	16951306	0	1	7564	2	0	next	hit	3019
Vp007	1510	Response	1	16958790	7484	1
Vp007	1511	Picture	MorphM5_08_orig.jpg ; MorphM5_00_UPPER.jpg	16958870	0	1	7127	174	0	next	incorrect	3021
Vp007	1511	Response	2	16965990	7120	1
Vp007	1512	Picture	MorphF3_10_orig.jpg ; MorphF3_10_UPPER.jpg	16965997	0	173	5200	321	0	next	incorrect	3023
Vp007	1512	Response	2	16971190	5193	1
Vp007	1513	Picture	MorphF5_02_orig.jpg ; MorphF5_10_UPPER.jpg	16971197	0	148	16602	149	0	next	hit	3025
Vp007	1513	Response	1	16987670	16473	1
Vp007	1514	Picture	MorphF10_04_orig.jpg ; MorphF10_10_UPPER.jpg	16987799	0	1	6236	2	0	next	hit	3027
Vp007	1514	Response	1	16993910	6111	1
Vp007	1515	Picture	MorphM6_04_orig.jpg ; MorphM6_00_UPPER.jpg	16994035	0	1	6768	2	0	next	hit	3029
Vp007	1515	Response	1	17000710	6675	1
Vp007	1516	Picture	MorphM7_04_orig.jpg ; MorphM7_10_UPPER.jpg	17000803	0	1	7829	2	0	next	hit	3031
Vp007	1516	Response	1	17008549	7746	1
Vp007	1517	Picture	MorphF8_09_orig.jpg ; MorphF8_00_UPPER.jpg	17008632	0	1	8493	2	0	next	incorrect	3033
Vp007	1517	Response	2	17017029	8397	1
Vp007	1518	Picture	MorphM8_07_orig.jpg ; MorphM8_00_UPPER.jpg	17017125	0	1	8095	2	0	next	hit	3035
Vp007	1518	Response	1	17025109	7984	1
Vp007	1519	Picture	MorphF9_00_orig.jpg ; MorphF9_10_UPPER.jpg	17025220	0	1	9257	166	0	next	hit	3037
Vp007	1519	Response	1	17034469	9249	1
Vp007	1520	Picture	MorphF1_03_orig.jpg ; MorphF1_10_UPPER.jpg	17034477	0	165	10647	167	0	next	hit	3039
Vp007	1520	Response	1	17045029	10552	1
Vp007	1521	Picture	MorphF6_06_orig.jpg ; MorphF6_00_UPPER.jpg	17045124	0	2	7273	162	0	next	incorrect	3041
Vp007	1521	Response	2	17052389	7265	1
Vp007	1522	Picture	MorphF5_04_orig.jpg ; MorphF5_00_UPPER.jpg	17052397	0	160	17144	161	0	next	incorrect	3043
Vp007	1522	Response	2	17069429	17032	1
Vp007	1523	Picture	MorphF1_09_orig.jpg ; MorphF1_10_UPPER.jpg	17069541	0	1	12341	2	0	next	hit	3045
Vp007	1523	Response	1	17081749	12208	1
Vp007	1524	Picture	MorphM9_03_orig.jpg ; MorphM9_10_UPPER.jpg	17081882	0	1	8594	166	0	next	hit	3047
Vp007	1524	Response	1	17090469	8587	1
Vp007	1525	Picture	MorphM7_04_orig.jpg ; MorphM7_00_UPPER.jpg	17090476	0	165	4941	166	0	next	hit	3049
Vp007	1525	Response	1	17095349	4873	1
Vp007	1526	Picture	MorphM10_03_orig.jpg ; MorphM10_00_UPPER.jpg	17095417	0	1	6237	2	0	next	hit	3051
Vp007	1526	Response	1	17101589	6172	1
Vp007	1527	Picture	MorphM5_06_orig.jpg ; MorphM5_10_UPPER.jpg	17101654	0	1	9289	2	0	next	hit	3053
Vp007	1527	Response	1	17110869	9215	1
Vp007	1528	Picture	MorphF3_06_orig.jpg ; MorphF3_10_UPPER.jpg	17110943	0	1	6733	170	0	next	hit	3055
Vp007	1528	Response	1	17117669	6726	1
Vp007	1529	Picture	MorphF4_10_orig.jpg ; MorphF4_10_UPPER.jpg	17117676	0	169	15561	170	0	next	hit	3057
Vp007	1529	Response	1	17133109	15433	1
Vp007	1530	Picture	MorphF8_00_orig.jpg ; MorphF8_10_UPPER.jpg	17133237	0	1	6502	2	0	next	hit	3059
Vp007	1530	Response	1	17139669	6432	1
Vp007	1531	Picture	MorphM8_01_orig.jpg ; MorphM8_10_UPPER.jpg	17139739	0	1	5693	148	0	next	hit	3061
Vp007	1531	Response	1	17145429	5690	1
Vp007	1532	Picture	MorphF7_09_orig.jpg ; MorphF7_10_UPPER.jpg	17145432	0	147	12324	311	0	next	hit	3063
Vp007	1532	Response	1	17157749	12317	1
Vp007	1533	Picture	MorphF2_01_orig.jpg ; MorphF2_10_UPPER.jpg	17157756	0	164	8240	315	0	next	hit	3065
Vp007	1533	Response	1	17165989	8233	1
Vp007	1534	Picture	MorphM1_02_orig.jpg ; MorphM1_10_UPPER.jpg	17165996	0	151	5458	152	0	next	hit	3067
Vp007	1534	Response	1	17171348	5352	1
Vp007	1535	Picture	MorphF4_02_orig.jpg ; MorphF4_00_UPPER.jpg	17171454	0	1	7262	171	0	next	incorrect	3069
Vp007	1535	Response	2	17178708	7254	1
Vp007	1536	Picture	MorphM8_08_orig.jpg ; MorphM8_00_UPPER.jpg	17178716	0	170	5742	171	0	next	incorrect	3071
Vp007	1536	Response	2	17184388	5672	1
Vp007	1537	Picture	MorphM4_08_orig.jpg ; MorphM4_10_UPPER.jpg	17184458	0	1	9137	154	0	next	hit	3073
Vp007	1537	Response	1	17193588	9130	1
Vp007	1538	Picture	MorphF10_05_orig.jpg ; MorphF10_10_UPPER.jpg	17193595	0	153	6641	300	0	next	hit	3075
Vp007	1538	Response	1	17200228	6633	1
Vp007	1539	Picture	MorphM1_01_orig.jpg ; MorphM1_00_UPPER.jpg	17200236	0	147	8639	148	0	next	incorrect	3077
Vp007	1539	Response	2	17208788	8552	1
Vp007	1540	Picture	MorphF10_01_orig.jpg ; MorphF10_10_UPPER.jpg	17208875	0	1	6900	2	0	next	hit	3079
Vp007	1540	Response	1	17215668	6793	1
Vp007	1541	Picture	MorphM8_04_orig.jpg ; MorphM8_10_UPPER.jpg	17215775	0	1	8095	2	0	next	hit	3081
Vp007	1541	Response	1	17223748	7973	1
Vp007	1542	Picture	MorphM5_06_orig.jpg ; MorphM5_00_UPPER.jpg	17223870	0	1	11014	2	0	next	incorrect	3083
Vp007	1542	Response	2	17234788	10918	1
Vp007	1543	Picture	MorphM9_04_orig.jpg ; MorphM9_00_UPPER.jpg	17234884	0	1	8312	183	0	next	incorrect	3085
Vp007	1543	Response	2	17243188	8304	1
Vp007	1544	Picture	MorphF8_07_orig.jpg ; MorphF8_10_UPPER.jpg	17243196	0	182	25791	184	0	next	incorrect	3087
Vp007	1544	Response	2	17268868	25672	1
Vp007	1545	Picture	MorphF1_01_orig.jpg ; MorphF1_00_UPPER.jpg	17268987	0	2	7808	157	0	next	incorrect	3089
Vp007	1545	Response	2	17276788	7801	1
Vp007	1546	Picture	MorphM10_06_orig.jpg ; MorphM10_00_UPPER.jpg	17276795	0	155	17273	156	0	next	incorrect	3091
Vp007	1546	Response	2	17293988	17193	1
Vp007	1547	Picture	MorphF5_03_orig.jpg ; MorphF5_00_UPPER.jpg	17294068	0	1	5573	2	0	next	incorrect	3093
Vp007	1547	Response	2	17299508	5440	1
Vp007	1548	Picture	MorphF9_10_orig.jpg ; MorphF9_00_UPPER.jpg	17299641	0	1	14730	2	0	next	incorrect	3095
Vp007	1548	Response	2	17314308	14667	1
Vp007	1549	Picture	MorphM3_05_orig.jpg ; MorphM3_00_UPPER.jpg	17314371	0	1	7829	2	0	next	incorrect	3097
Vp007	1549	Response	2	17322068	7697	1
Vp007	1550	Picture	MorphF2_06_orig.jpg ; MorphF2_00_UPPER.jpg	17322200	0	1	6767	2	0	next	incorrect	3099
Vp007	1550	Response	2	17328867	6667	1
Vp007	1551	Picture	MorphF8_10_orig.jpg ; MorphF8_00_UPPER.jpg	17328967	0	1	5668	173	0	next	incorrect	3101
Vp007	1551	Response	2	17334627	5660	1
Vp007	1552	Picture	MorphM2_01_orig.jpg ; MorphM2_10_UPPER.jpg	17334635	0	172	8531	173	0	next	hit	3103
Vp007	1552	Response	1	17343028	8393	1
Vp007	1553	Picture	MorphM3_06_orig.jpg ; MorphM3_10_UPPER.jpg	17343166	0	1	28000	2	0	next	hit	3105
Vp007	1553	Response	1	17371027	27861	1
Vp007	1554	Picture	MorphM9_05_orig.jpg ; MorphM9_00_UPPER.jpg	17371166	0	1	8890	3	0	next	incorrect	3107
Vp007	1554	Response	2	17379907	8741	1
Vp007	1555	Picture	MorphM6_02_orig.jpg ; MorphM6_10_UPPER.jpg	17380056	0	2	6237	3	0	next	hit	3109
Vp007	1555	Response	1	17386147	6091	1
Vp007	1556	Picture	MorphF9_01_orig.jpg ; MorphF9_00_UPPER.jpg	17386293	0	1	8891	2	0	next	incorrect	3111
Vp007	1556	Response	2	17395107	8814	1
Vp007	1557	Picture	MorphF7_00_orig.jpg ; MorphF7_10_UPPER.jpg	17395184	0	1	8360	2	0	next	hit	3113
Vp007	1557	Response	1	17403427	8243	1
Vp007	1558	Picture	MorphF8_04_orig.jpg ; MorphF8_00_UPPER.jpg	17403544	0	1	17384	2	0	next	incorrect	3115
Vp007	1558	Response	2	17420787	17243	1
Vp007	1559	Picture	MorphM9_01_orig.jpg ; MorphM9_10_UPPER.jpg	17420928	0	1	6635	2	0	next	hit	3117
Vp007	1559	Response	1	17427427	6499	1
Vp007	1560	Picture	MorphF2_08_orig.jpg ; MorphF2_00_UPPER.jpg	17427563	0	1	6591	178	0	next	incorrect	3119
Vp007	1560	Response	2	17434147	6584	1
Vp007	1561	Picture	MorphM5_04_orig.jpg ; MorphM5_00_UPPER.jpg	17434154	0	177	7440	346	0	next	incorrect	3121
Vp007	1561	Response	2	17441587	7433	1
Vp007	1562	Picture	MorphM6_00_orig.jpg ; MorphM6_00_UPPER.jpg	17441594	0	169	40508	170	0	next	incorrect	3123
Vp007	1562	Response	2	17481987	40393	1
Vp007	1563	Picture	MorphF1_02_orig.jpg ; MorphF1_10_UPPER.jpg	17482102	0	1	9687	2	0	next	hit	3125
Vp007	1563	Response	1	17491666	9564	1
Vp007	1564	Picture	MorphM4_00_orig.jpg ; MorphM4_00_UPPER.jpg	17491789	0	1	5308	2	0	next	hit	3127
Vp007	1564	Response	1	17497026	5237	1
Vp007	1565	Picture	MorphM6_08_orig.jpg ; MorphM6_10_UPPER.jpg	17497097	0	1	6768	2	0	next	hit	3129
Vp007	1565	Response	1	17503746	6649	1
Vp007	1566	Picture	MorphF4_09_orig.jpg ; MorphF4_00_UPPER.jpg	17503865	0	1	9687	2	0	next	incorrect	3131
Vp007	1566	Response	2	17513426	9561	1
Vp007	1567	Picture	MorphM4_10_orig.jpg ; MorphM4_10_UPPER.jpg	17513552	0	1	7298	2	0	next	hit	3133
Vp007	1567	Response	1	17520786	7234	1
Vp007	1568	Picture	MorphF9_09_orig.jpg ; MorphF9_00_UPPER.jpg	17520850	0	1	7384	182	0	next	hit	3135
Vp007	1568	Response	1	17528226	7376	1
Vp007	1569	Picture	MorphF7_02_orig.jpg ; MorphF7_00_UPPER.jpg	17528234	0	181	8540	182	0	next	hit	3137
Vp007	1569	Response	1	17536626	8392	1
Vp007	1570	Picture	MorphM9_10_orig.jpg ; MorphM9_10_UPPER.jpg	17536774	0	1	6980	188	0	next	hit	3139
Vp007	1570	Response	1	17543746	6972	1
Vp007	1571	Picture	MorphF7_05_orig.jpg ; MorphF7_00_UPPER.jpg	17543754	0	187	5361	188	0	next	hit	3141
Vp007	1571	Response	1	17549026	5272	1
Vp007	1572	Picture	MorphF6_01_orig.jpg ; MorphF6_00_UPPER.jpg	17549115	0	1	6369	2	0	next	incorrect	3143
Vp007	1572	Response	2	17555346	6231	1
Vp007	1573	Picture	MorphM2_00_orig.jpg ; MorphM2_10_UPPER.jpg	17555484	0	1	6768	2	0	next	hit	3145
Vp007	1573	Response	1	17562146	6662	1
Vp007	1574	Picture	MorphF10_00_orig.jpg ; MorphF10_10_UPPER.jpg	17562252	0	1	12474	2	0	next	hit	3147
Vp007	1574	Response	1	17574626	12374	1
Vp007	1575	Picture	MorphM6_10_orig.jpg ; MorphM6_00_UPPER.jpg	17574726	0	1	12872	2	0	next	incorrect	3149
Vp007	1575	Response	2	17587506	12780	1
Vp007	1576	Picture	MorphM3_08_orig.jpg ; MorphM3_00_UPPER.jpg	17587598	0	1	6900	2	0	next	incorrect	3151
Vp007	1576	Response	2	17594386	6788	1
Vp007	1577	Picture	MorphM6_10_orig.jpg ; MorphM6_10_UPPER.jpg	17594498	0	1	6455	182	0	next	hit	3153
Vp007	1577	Response	1	17600946	6448	1
Vp007	1578	Picture	MorphF8_08_orig.jpg ; MorphF8_10_UPPER.jpg	17600953	0	181	6240	359	0	next	incorrect	3155
Vp007	1578	Response	2	17607186	6233	1
Vp007	1579	Picture	MorphM1_08_orig.jpg ; MorphM1_00_UPPER.jpg	17607193	0	178	13181	179	0	next	incorrect	3157
Vp007	1579	Response	2	17620226	13033	1
Vp007	1580	Picture	MorphF10_10_orig.jpg ; MorphF10_10_UPPER.jpg	17620374	0	1	5308	2	0	next	hit	3159
Vp007	1580	Response	1	17625586	5212	1
Vp007	1581	Picture	MorphF8_06_orig.jpg ; MorphF8_10_UPPER.jpg	17625682	0	1	6071	168	0	next	hit	3161
Vp007	1581	Response	1	17631746	6064	1
Vp007	1582	Picture	MorphM8_03_orig.jpg ; MorphM8_00_UPPER.jpg	17631753	0	167	5341	168	0	next	hit	3163
Vp007	1582	Response	1	17636946	5193	1
Vp007	1583	Picture	MorphM10_10_orig.jpg ; MorphM10_00_UPPER.jpg	17637094	0	1	5043	2	0	next	hit	3165
Vp007	1583	Response	1	17642066	4972	1
Vp007	1584	Picture	MorphF2_05_orig.jpg ; MorphF2_00_UPPER.jpg	17642137	0	1	10737	146	0	next	incorrect	3167
Vp007	1584	Response	2	17652866	10729	1
Vp007	1585	Picture	MorphF1_03_orig.jpg ; MorphF1_00_UPPER.jpg	17652874	0	145	5279	319	0	next	incorrect	3169
Vp007	1585	Response	2	17658145	5271	1
Vp007	1586	Picture	MorphM1_03_orig.jpg ; MorphM1_00_UPPER.jpg	17658153	0	174	4817	176	0	next	incorrect	3171
Vp007	1586	Response	2	17662865	4712	1
Vp007	1587	Picture	MorphF9_04_orig.jpg ; MorphF9_10_UPPER.jpg	17662970	0	2	6768	3	0	next	hit	3173
Vp007	1587	Response	1	17669665	6695	1
Vp007	1588	Picture	MorphF8_09_orig.jpg ; MorphF8_10_UPPER.jpg	17669738	0	1	6635	2	0	next	hit	3175
Vp007	1588	Response	1	17676305	6567	1
Vp007	1589	Picture	MorphM4_01_orig.jpg ; MorphM4_10_UPPER.jpg	17676373	0	1	15791	2	0	next	hit	3177
Vp007	1589	Response	1	17692065	15692	1
Vp007	1590	Picture	MorphM6_09_orig.jpg ; MorphM6_10_UPPER.jpg	17692164	0	1	5706	2	0	next	hit	3179
Vp007	1590	Response	1	17697745	5581	1
Vp007	1591	Picture	MorphF8_05_orig.jpg ; MorphF8_10_UPPER.jpg	17697870	0	1	5972	2	0	next	incorrect	3181
Vp007	1591	Response	2	17703745	5875	1
Vp007	1592	Picture	MorphF1_08_orig.jpg ; MorphF1_00_UPPER.jpg	17703842	0	1	6900	2	0	next	incorrect	3183
Vp007	1592	Response	2	17710625	6783	1
Vp007	1593	Picture	MorphF5_05_orig.jpg ; MorphF5_10_UPPER.jpg	17710742	0	1	7810	154	0	next	hit	3185
Vp007	1593	Response	1	17718545	7803	1
Vp007	1594	Picture	MorphF1_00_orig.jpg ; MorphF1_00_UPPER.jpg	17718552	0	153	6522	154	0	next	incorrect	3187
Vp007	1594	Response	2	17724945	6393	1
Vp007	1595	Picture	MorphM2_10_orig.jpg ; MorphM2_00_UPPER.jpg	17725074	0	1	7962	2	0	next	incorrect	3189
Vp007	1595	Response	2	17732945	7871	1
Vp007	1596	Picture	MorphF2_06_orig.jpg ; MorphF2_10_UPPER.jpg	17733036	0	1	6634	3	0	next	hit	3191
Vp007	1596	Response	1	17739585	6549	1
Vp007	1597	Picture	MorphM9_00_orig.jpg ; MorphM9_10_UPPER.jpg	17739670	0	2	7922	176	0	next	hit	3193
Vp007	1597	Response	1	17747585	7915	1
Vp007	1598	Picture	MorphF2_04_orig.jpg ; MorphF2_00_UPPER.jpg	17747592	0	174	9040	332	0	next	incorrect	3195
Vp007	1598	Response	2	17756625	9033	1
Vp007	1599	Picture	MorphM5_09_orig.jpg ; MorphM5_00_UPPER.jpg	17756632	0	158	8240	303	0	next	incorrect	3197
Vp007	1599	Response	2	17764865	8233	1
Vp007	1600	Picture	MorphM3_09_orig.jpg ; MorphM3_00_UPPER.jpg	17764872	0	145	21760	293	0	next	incorrect	3199
Vp007	1600	Response	2	17786625	21753	1
Vp007	1601	Picture	MorphM8_10_orig.jpg ; MorphM8_10_UPPER.jpg	17786632	0	148	5840	294	0	next	hit	3201
Vp007	1601	Response	1	17792465	5833	1
Vp007	1602	Picture	MorphM6_07_orig.jpg ; MorphM6_00_UPPER.jpg	17792472	0	146	9832	147	0	next	incorrect	3203
Vp007	1602	Response	2	17802225	9753	1
Vp007	1603	Picture	MorphM9_02_orig.jpg ; MorphM9_00_UPPER.jpg	17802304	0	1	5574	2	0	next	incorrect	3205
Vp007	1603	Response	2	17807745	5441	1
Vp007	1604	Picture	MorphM10_09_orig.jpg ; MorphM10_00_UPPER.jpg	17807878	0	1	7696	2	0	next	hit	3207
Vp007	1604	Response	1	17815505	7627	1
Vp007	1605	Picture	MorphM2_01_orig.jpg ; MorphM2_00_UPPER.jpg	17815574	0	1	8758	2	0	next	incorrect	3209
Vp007	1605	Response	2	17824224	8650	1
Vp007	1606	Picture	MorphM10_05_orig.jpg ; MorphM10_10_UPPER.jpg	17824332	0	1	10060	160	0	next	hit	3211
Vp007	1606	Response	1	17834384	10052	1
Vp007	1607	Picture	MorphF7_10_orig.jpg ; MorphF7_00_UPPER.jpg	17834392	0	159	24309	160	0	next	incorrect	3213
Vp007	1607	Response	2	17858624	24232	1
Vp007	1608	Picture	MorphF6_03_orig.jpg ; MorphF6_00_UPPER.jpg	17858701	0	1	20436	2	0	next	incorrect	3215
Vp007	1608	Response	2	17879024	20323	1
Vp007	1609	Picture	MorphF2_02_orig.jpg ; MorphF2_10_UPPER.jpg	17879137	0	1	6635	2	0	next	incorrect	3217
Vp007	1609	Response	2	17885664	6527	1
Vp007	1610	Picture	MorphF8_03_orig.jpg ; MorphF8_00_UPPER.jpg	17885772	0	1	11147	2	0	next	incorrect	3219
Vp007	1610	Response	2	17896784	11012	1
Vp007	1611	Picture	MorphF1_06_orig.jpg ; MorphF1_10_UPPER.jpg	17896919	0	1	8597	163	0	next	hit	3221
Vp007	1611	Response	1	17905504	8585	1
Vp007	1612	Picture	MorphM5_03_orig.jpg ; MorphM5_00_UPPER.jpg	17905516	0	162	18208	163	0	next	incorrect	3223
Vp007	1612	Response	2	17923584	18068	1
Vp007	1613	Picture	MorphM3_05_orig.jpg ; MorphM3_10_UPPER.jpg	17923724	0	1	31715	2	0	next	hit	3225
Vp007	1613	Response	1	17955344	31620	1
Vp007	1614	Picture	MorphF8_08_orig.jpg ; MorphF8_00_UPPER.jpg	17955439	0	1	8872	153	0	next	incorrect	3227
Vp007	1614	Response	2	17964304	8865	1
Vp007	1615	Picture	MorphM4_04_orig.jpg ; MorphM4_00_UPPER.jpg	17964311	0	152	9706	153	0	next	incorrect	3229
Vp007	1615	Response	2	17973904	9593	1
Vp007	1616	Picture	MorphF8_01_orig.jpg ; MorphF8_10_UPPER.jpg	17974017	0	1	15658	2	0	next	hit	3231
Vp007	1616	Response	1	17989583	15566	1
Vp007	1617	Picture	MorphM7_06_orig.jpg ; MorphM7_10_UPPER.jpg	17989675	0	1	4512	2	0	next	hit	3233
Vp007	1617	Response	1	17994063	4388	1
Vp007	1618	Picture	MorphF6_10_orig.jpg ; MorphF6_00_UPPER.jpg	17994187	0	1	6104	2	0	next	incorrect	3235
Vp007	1618	Response	2	18000143	5956	1
Vp007	1619	Picture	MorphF10_06_orig.jpg ; MorphF10_10_UPPER.jpg	18000291	0	1	6768	2	0	next	hit	3237
Vp007	1619	Response	1	18006943	6652	1
Vp007	1620	Picture	MorphF2_00_orig.jpg ; MorphF2_10_UPPER.jpg	18007059	0	1	10483	2	0	next	hit	3239
Vp007	1620	Response	1	18017423	10364	1
Vp007	1621	Picture	MorphF5_03_orig.jpg ; MorphF5_10_UPPER.jpg	18017542	0	1	6208	164	0	next	hit	3241
Vp007	1621	Response	1	18023743	6201	1
Vp007	1622	Picture	MorphM5_03_orig.jpg ; MorphM5_10_UPPER.jpg	18023750	0	163	10881	326	0	next	hit	3243
Vp007	1622	Response	1	18034623	10873	1
Vp007	1623	Picture	MorphF5_10_orig.jpg ; MorphF5_10_UPPER.jpg	18034631	0	163	6133	164	0	next	hit	3245
Vp007	1623	Response	1	18040703	6072	1
Vp007	1624	Picture	MorphM10_00_orig.jpg ; MorphM10_10_UPPER.jpg	18040764	0	1	5574	2	0	next	hit	3247
Vp007	1624	Response	1	18046223	5459	1
Vp007	1625	Picture	MorphF3_07_orig.jpg ; MorphF3_00_UPPER.jpg	18046338	0	1	10483	2	0	next	incorrect	3249
Vp007	1625	Response	2	18056703	10365	1
Vp007	1626	Picture	MorphM7_00_orig.jpg ; MorphM7_00_UPPER.jpg	18056821	0	1	13800	3	0	next	incorrect	3251
Vp007	1626	Response	2	18070543	13722	1
Vp007	1627	Picture	MorphM1_05_orig.jpg ; MorphM1_10_UPPER.jpg	18070621	0	2	8329	167	0	next	hit	3253
Vp007	1627	Response	1	18078943	8322	1
Vp007	1628	Picture	MorphF6_00_orig.jpg ; MorphF6_10_UPPER.jpg	18078950	0	165	18960	346	0	next	hit	3255
Vp007	1628	Response	1	18097903	18953	1
Vp007	1629	Picture	MorphF8_00_orig.jpg ; MorphF8_00_UPPER.jpg	18097910	0	181	11061	183	0	next	incorrect	3257
Vp007	1629	Response	2	18108863	10953	1
Vp007	1630	Picture	MorphM5_02_orig.jpg ; MorphM5_00_UPPER.jpg	18108971	0	2	5043	3	0	next	incorrect	3259
Vp007	1630	Response	2	18113903	4932	1
Vp007	1631	Picture	MorphF1_00_orig.jpg ; MorphF1_10_UPPER.jpg	18114014	0	1	13270	2	0	next	hit	3261
Vp007	1631	Response	1	18127183	13169	1
Vp007	1632	Picture	MorphM5_07_orig.jpg ; MorphM5_10_UPPER.jpg	18127284	0	1	6900	2	0	next	hit	3263
Vp007	1632	Response	1	18134063	6779	1
Vp007	1633	Picture	MorphM4_04_orig.jpg ; MorphM4_10_UPPER.jpg	18134184	0	1	11810	3	0	next	hit	3265
Vp007	1633	Response	1	18145903	11719	1
Vp007	1634	Picture	MorphM8_02_orig.jpg ; MorphM8_10_UPPER.jpg	18145994	0	2	5043	3	0	next	hit	3267
Vp007	1634	Response	1	18150942	4948	1
Vp007	1635	Picture	MorphM2_05_orig.jpg ; MorphM2_10_UPPER.jpg	18151037	0	1	5971	3	0	next	hit	3269
Vp007	1635	Response	1	18156942	5905	1
Vp007	1636	Picture	MorphF7_06_orig.jpg ; MorphF7_00_UPPER.jpg	18157008	0	2	5538	172	0	next	hit	3271
Vp007	1636	Response	1	18162542	5534	1
Vp007	1637	Picture	MorphF10_02_orig.jpg ; MorphF10_00_UPPER.jpg	18162546	0	170	5875	171	0	next	incorrect	3273
Vp007	1637	Response	2	18168302	5756	1
Vp007	1638	Picture	MorphM3_04_orig.jpg ; MorphM3_00_UPPER.jpg	18168421	0	1	6502	2	0	next	incorrect	3275
Vp007	1638	Response	2	18174782	6361	1
Vp007	1639	Picture	MorphF4_08_orig.jpg ; MorphF4_00_UPPER.jpg	18174923	0	1	5308	2	0	next	incorrect	3277
Vp007	1639	Response	2	18180142	5219	1
Vp007	1640	Picture	MorphM1_07_orig.jpg ; MorphM1_10_UPPER.jpg	18180231	0	1	5679	162	0	next	hit	3279
Vp007	1640	Response	1	18185902	5671	1
Vp007	1641	Picture	MorphF8_02_orig.jpg ; MorphF8_00_UPPER.jpg	18185910	0	161	5202	162	0	next	incorrect	3281
Vp007	1641	Response	2	18191022	5112	1
Vp007	1642	Picture	MorphF9_03_orig.jpg ; MorphF9_10_UPPER.jpg	18191112	0	1	8227	2	0	next	hit	3283
Vp007	1642	Response	1	18199262	8150	1
Vp007	1643	Picture	MorphM7_03_orig.jpg ; MorphM7_00_UPPER.jpg	18199339	0	1	5930	177	0	next	hit	3285
Vp007	1643	Response	1	18205262	5923	1
Vp007	1644	Picture	MorphM2_05_orig.jpg ; MorphM2_00_UPPER.jpg	18205269	0	176	5615	177	0	next	incorrect	3287
Vp007	1644	Response	2	18210782	5513	1
Vp007	1645	Picture	MorphM4_09_orig.jpg ; MorphM4_10_UPPER.jpg	18210884	0	1	9265	159	0	next	hit	3289
Vp007	1645	Response	1	18220142	9258	1
Vp007	1646	Picture	MorphM2_02_orig.jpg ; MorphM2_00_UPPER.jpg	18220149	0	158	5332	159	0	next	hit	3291
Vp007	1646	Response	1	18225342	5193	1
Vp007	1647	Picture	MorphF3_01_orig.jpg ; MorphF3_00_UPPER.jpg	18225481	0	1	15128	2	0	next	incorrect	3293
Vp007	1647	Response	2	18240542	15061	1
Vp007	1648	Picture	MorphM7_07_orig.jpg ; MorphM7_00_UPPER.jpg	18240609	0	1	6340	164	0	next	hit	3295
Vp007	1648	Response	1	18246942	6333	1
Vp007	1649	Picture	MorphF4_03_orig.jpg ; MorphF4_00_UPPER.jpg	18246949	0	163	6399	164	0	next	incorrect	3297
Vp007	1649	Response	2	18253262	6313	1
Vp007	1650	Picture	MorphF5_01_orig.jpg ; MorphF5_00_UPPER.jpg	18253348	0	1	16056	3	0	next	incorrect	3299
Vp007	1650	Response	2	18269342	15994	1
Vp007	1651	Picture	MorphF9_02_orig.jpg ; MorphF9_00_UPPER.jpg	18269404	0	2	14821	177	0	next	hit	3301
Vp007	1651	Response	1	18284222	14818	1
Vp007	1652	Picture	MorphM9_10_orig.jpg ; MorphM9_00_UPPER.jpg	18284225	0	175	6644	341	0	next	incorrect	3303
Vp007	1652	Response	2	18290862	6637	1
Vp007	1653	Picture	MorphF7_07_orig.jpg ; MorphF7_00_UPPER.jpg	18290869	0	166	10516	167	0	next	hit	3305
Vp007	1653	Response	1	18301262	10393	1
Vp007	1654	Picture	MorphF3_04_orig.jpg ; MorphF3_10_UPPER.jpg	18301385	0	1	7431	2	0	next	hit	3307
Vp007	1654	Response	1	18308702	7317	1
Vp007	1655	Picture	MorphM10_08_orig.jpg ; MorphM10_10_UPPER.jpg	18308816	0	1	21729	168	0	next	hit	3309
Vp007	1655	Response	1	18330541	21725	1
Vp007	1656	Picture	MorphF9_02_orig.jpg ; MorphF9_10_UPPER.jpg	18330545	0	167	7332	168	0	next	hit	3311
Vp007	1656	Response	1	18337741	7196	1
Vp007	1657	Picture	MorphF3_02_orig.jpg ; MorphF3_00_UPPER.jpg	18337877	0	1	5839	2	0	next	hit	3313
Vp007	1657	Response	1	18343581	5704	1
Vp007	1658	Picture	MorphF1_06_orig.jpg ; MorphF1_00_UPPER.jpg	18343716	0	1	8493	2	0	next	incorrect	3315
Vp007	1658	Response	2	18352061	8345	1
Vp007	1659	Picture	MorphF10_07_orig.jpg ; MorphF10_00_UPPER.jpg	18352209	0	1	7165	2	0	next	hit	3317
Vp007	1659	Response	1	18359261	7052	1
Vp007	1660	Picture	MorphF7_08_orig.jpg ; MorphF7_10_UPPER.jpg	18359374	0	1	11280	2	0	next	hit	3319
Vp007	1660	Response	1	18370541	11167	1
Vp007	1661	Picture	MorphM5_01_orig.jpg ; MorphM5_00_UPPER.jpg	18370654	0	1	11943	2	0	next	incorrect	3321
Vp007	1661	Response	2	18382461	11807	1
Vp007	1662	Picture	MorphF9_07_orig.jpg ; MorphF9_10_UPPER.jpg	18382597	0	1	7431	2	0	next	hit	3323
Vp007	1662	Response	1	18389901	7304	1
Vp007	1663	Picture	MorphM10_01_orig.jpg ; MorphM10_00_UPPER.jpg	18390028	0	1	15526	2	0	next	incorrect	3325
Vp007	1663	Response	2	18405421	15393	1
Vp007	1664	Picture	MorphM6_08_orig.jpg ; MorphM6_00_UPPER.jpg	18405554	0	1	8227	2	0	next	hit	3327
Vp007	1664	Response	1	18413661	8107	1
Vp007	1665	Picture	MorphF9_04_orig.jpg ; MorphF9_00_UPPER.jpg	18413781	0	1	8891	2	0	next	incorrect	3329
Vp007	1665	Response	2	18422541	8760	1
Vp007	1666	Picture	MorphM7_09_orig.jpg ; MorphM7_00_UPPER.jpg	18422672	0	1	7796	168	0	next	hit	3331
Vp007	1666	Response	1	18430461	7789	1
Vp007	1667	Picture	MorphF4_05_orig.jpg ; MorphF4_10_UPPER.jpg	18430468	0	167	6801	168	0	next	incorrect	3333
Vp007	1667	Response	2	18437181	6713	1
Vp007	1668	Picture	MorphF3_08_orig.jpg ; MorphF3_10_UPPER.jpg	18437269	0	1	5919	187	0	next	hit	3335
Vp007	1668	Response	1	18443181	5912	1
Vp007	1669	Picture	MorphM5_04_orig.jpg ; MorphM5_10_UPPER.jpg	18443188	0	186	8800	330	0	next	hit	3337
Vp007	1669	Response	1	18451981	8793	1
Vp007	1670	Picture	MorphF4_05_orig.jpg ; MorphF4_00_UPPER.jpg	18451988	0	144	7441	145	0	next	incorrect	3339
Vp007	1670	Response	2	18459341	7353	1
Vp007	1671	Picture	MorphM9_05_orig.jpg ; MorphM9_10_UPPER.jpg	18459429	0	1	7275	158	0	next	hit	3341
Vp007	1671	Response	1	18466700	7271	1
Vp007	1672	Picture	MorphF9_01_orig.jpg ; MorphF9_10_UPPER.jpg	18466704	0	157	7057	158	0	next	hit	3343
Vp007	1672	Response	1	18473660	6956	1
Vp007	1673	Picture	MorphM2_07_orig.jpg ; MorphM2_00_UPPER.jpg	18473761	0	1	10307	178	0	next	incorrect	3345
Vp007	1673	Response	2	18484060	10299	1
Vp007	1674	Picture	MorphM8_04_orig.jpg ; MorphM8_00_UPPER.jpg	18484068	0	177	7474	178	0	next	hit	3347
Vp007	1674	Response	1	18491420	7352	1
Vp007	1675	Picture	MorphM4_02_orig.jpg ; MorphM4_10_UPPER.jpg	18491542	0	1	7962	2	0	next	incorrect	3349
Vp007	1675	Response	2	18499420	7878	1
Vp007	1676	Picture	MorphM9_07_orig.jpg ; MorphM9_00_UPPER.jpg	18499504	0	1	9687	2	0	next	incorrect	3351
Vp007	1676	Response	2	18509100	9596	1
Vp007	1677	Picture	MorphM1_07_orig.jpg ; MorphM1_00_UPPER.jpg	18509191	0	1	5176	2	0	next	incorrect	3353
Vp007	1677	Response	2	18514300	5109	1
Vp007	1678	Picture	MorphM10_07_orig.jpg ; MorphM10_00_UPPER.jpg	18514367	0	1	4644	2	0	next	incorrect	3355
Vp007	1678	Response	2	18518940	4573	1
Vp007	1679	Picture	MorphF6_10_orig.jpg ; MorphF6_10_UPPER.jpg	18519011	0	1	6635	2	0	next	incorrect	3357
Vp007	1679	Response	2	18525580	6569	1
Vp007	1680	Picture	MorphF10_04_orig.jpg ; MorphF10_00_UPPER.jpg	18525646	0	1	7962	2	0	next	incorrect	3359
Vp007	1680	Response	2	18533500	7854	1
Vp007	1681	Picture	MorphF3_00_orig.jpg ; MorphF3_00_UPPER.jpg	18533608	0	1	13137	2	0	next	incorrect	3361
Vp007	1681	Response	2	18546620	13012	1
Vp007	1682	Picture	MorphM4_07_orig.jpg ; MorphM4_00_UPPER.jpg	18546745	0	1	7402	164	0	next	incorrect	3363
Vp007	1682	Response	2	18554140	7395	1
Vp007	1683	Picture	MorphF9_06_orig.jpg ; MorphF9_10_UPPER.jpg	18554147	0	163	13299	164	0	next	hit	3365
Vp007	1683	Response	1	18567340	13193	1
Vp007	1684	Picture	MorphM4_05_orig.jpg ; MorphM4_00_UPPER.jpg	18567446	0	1	10881	3	0	next	incorrect	3367
Vp007	1684	Response	2	18578220	10774	1
Vp007	1685	Picture	MorphM8_05_orig.jpg ; MorphM8_10_UPPER.jpg	18578327	0	2	7432	3	0	next	hit	3369
Vp007	1685	Response	1	18585660	7333	1
Vp007	1686	Picture	MorphF3_00_orig.jpg ; MorphF3_10_UPPER.jpg	18585759	0	1	9421	2	0	next	hit	3371
Vp007	1686	Response	1	18595100	9341	1
Vp007	1687	Picture	MorphF7_07_orig.jpg ; MorphF7_10_UPPER.jpg	18595180	0	1	5523	185	0	next	hit	3373
Vp007	1687	Response	1	18600700	5520	1
Vp007	1688	Picture	MorphM8_01_orig.jpg ; MorphM8_00_UPPER.jpg	18600703	0	184	9339	186	0	next	hit	3375
Vp007	1688	Response	1	18609900	9197	1
Vp007	1689	Picture	MorphM7_05_orig.jpg ; MorphM7_00_UPPER.jpg	18610042	0	2	8228	3	0	next	hit	3377
Vp007	1689	Response	1	18618140	8098	1
Vp007	1690	Picture	MorphM6_09_orig.jpg ; MorphM6_00_UPPER.jpg	18618270	0	1	11237	177	0	next	incorrect	3379
Vp007	1690	Response	2	18629500	11230	1
Vp007	1691	Picture	MorphF10_07_orig.jpg ; MorphF10_10_UPPER.jpg	18629507	0	176	7341	177	0	next	hit	3381
Vp007	1691	Response	1	18636779	7272	1
Vp007	1692	Picture	MorphM9_09_orig.jpg ; MorphM9_10_UPPER.jpg	18636848	0	1	14419	180	0	next	hit	3383
Vp007	1692	Response	1	18651259	14411	1
Vp007	1693	Picture	MorphM7_07_orig.jpg ; MorphM7_10_UPPER.jpg	18651267	0	179	5220	180	0	next	hit	3385
Vp007	1693	Response	1	18656379	5112	1
Vp007	1694	Picture	MorphM4_06_orig.jpg ; MorphM4_10_UPPER.jpg	18656487	0	1	8227	2	0	next	hit	3387
Vp007	1694	Response	1	18664619	8132	1
Vp007	1695	Picture	MorphM9_00_orig.jpg ; MorphM9_00_UPPER.jpg	18664714	0	1	33175	2	0	next	incorrect	3389
Vp007	1695	Response	2	18697819	33105	1
Vp007	1696	Picture	MorphM4_03_orig.jpg ; MorphM4_10_UPPER.jpg	18697889	0	1	7962	2	0	next	hit	3391
Vp007	1696	Response	1	18705739	7850	1
Vp007	1697	Picture	MorphF3_03_orig.jpg ; MorphF3_00_UPPER.jpg	18705851	0	1	6215	157	0	next	incorrect	3393
Vp007	1697	Response	2	18712059	6208	1
Vp007	1698	Picture	MorphM10_08_orig.jpg ; MorphM10_00_UPPER.jpg	18712066	0	156	6524	157	0	next	hit	3395
Vp007	1698	Response	1	18718459	6393	1
Vp007	1699	Picture	MorphF1_07_orig.jpg ; MorphF1_00_UPPER.jpg	18718590	0	1	6237	2	0	next	incorrect	3397
Vp007	1699	Response	2	18724699	6109	1
Vp007	1700	Picture	MorphM3_01_orig.jpg ; MorphM3_10_UPPER.jpg	18724827	0	1	7697	2	0	next	hit	3399
Vp007	1700	Response	1	18732459	7632	1
Vp007	1701	Picture	MorphM7_01_orig.jpg ; MorphM7_00_UPPER.jpg	18732524	0	1	7547	151	0	next	hit	3401
Vp007	1701	Response	1	18740059	7535	1
Vp007	1702	Picture	MorphM10_10_orig.jpg ; MorphM10_10_UPPER.jpg	18740071	0	150	6635	300	0	next	hit	3403
Vp007	1702	Response	1	18746699	6628	1
Vp007	1703	Picture	MorphM1_01_orig.jpg ; MorphM1_10_UPPER.jpg	18746706	0	150	5324	151	0	next	hit	3405
Vp007	1703	Response	1	18751899	5193	1
Vp007	1704	Picture	MorphM3_07_orig.jpg ; MorphM3_10_UPPER.jpg	18752030	0	1	5574	2	0	next	hit	3407
Vp007	1704	Response	1	18757499	5469	1
Vp007	1705	Picture	MorphF4_04_orig.jpg ; MorphF4_10_UPPER.jpg	18757604	0	1	5573	2	0	next	hit	3409
Vp007	1705	Response	1	18763099	5495	1
Vp007	1706	Picture	MorphF2_03_orig.jpg ; MorphF2_00_UPPER.jpg	18763177	0	1	8625	3	0	next	incorrect	3411
Vp007	1706	Response	2	18771739	8562	1
Vp007	1707	Picture	MorphF4_03_orig.jpg ; MorphF4_10_UPPER.jpg	18771802	0	2	11678	3	0	next	hit	3413
Vp007	1707	Response	1	18783339	11537	1
Vp007	1708	Picture	MorphF2_10_orig.jpg ; MorphF2_00_UPPER.jpg	18783480	0	1	7546	153	0	next	incorrect	3415
Vp007	1708	Response	2	18791019	7539	1
Vp007	1709	Picture	MorphM5_02_orig.jpg ; MorphM5_10_UPPER.jpg	18791026	0	152	10899	153	0	next	hit	3417
Vp007	1709	Response	1	18801819	10793	1
Vp007	1710	Picture	MorphM7_06_orig.jpg ; MorphM7_00_UPPER.jpg	18801925	0	1	6370	2	0	next	hit	3419
Vp007	1710	Response	1	18808218	6293	1
Vp007	1711	Picture	MorphF10_05_orig.jpg ; MorphF10_00_UPPER.jpg	18808295	0	1	36331	163	0	next	hit	3421
Vp007	1711	Response	1	18844618	36323	1
Vp007	1712	Picture	MorphM9_01_orig.jpg ; MorphM9_00_UPPER.jpg	18844626	0	162	8919	163	0	next	incorrect	3423
Vp007	1712	Response	2	18853418	8792	1
Vp007	1713	Picture	MorphF7_01_orig.jpg ; MorphF7_10_UPPER.jpg	18853545	0	1	43658	2	0	next	hit	3425
Vp007	1713	Response	1	18897098	43553	1
Vp007	1714	Picture	MorphM6_00_orig.jpg ; MorphM6_10_UPPER.jpg	18897203	0	1	10218	2	0	next	hit	3427
Vp007	1714	Response	1	18907338	10135	1
Vp007	1715	Picture	MorphM3_09_orig.jpg ; MorphM3_10_UPPER.jpg	18907421	0	1	9819	2	0	next	hit	3429
Vp007	1715	Response	1	18917098	9677	1
Vp007	1716	Picture	MorphF6_02_orig.jpg ; MorphF6_00_UPPER.jpg	18917240	0	1	5945	162	0	next	incorrect	3431
Vp007	1716	Response	2	18923178	5938	1
Vp007	1717	Picture	MorphM9_08_orig.jpg ; MorphM9_00_UPPER.jpg	18923185	0	161	5202	162	0	next	incorrect	3433
Vp007	1717	Response	2	18928298	5113	1
Vp007	1718	Picture	MorphM3_03_orig.jpg ; MorphM3_00_UPPER.jpg	18928387	0	1	5706	2	0	next	incorrect	3435
Vp007	1718	Response	2	18933978	5591	1
Vp007	1719	Picture	MorphM2_06_orig.jpg ; MorphM2_10_UPPER.jpg	18934093	0	1	7299	2	0	next	hit	3437
Vp007	1719	Response	1	18941257	7164	2
Vp007	1720	Picture	MorphF9_10_orig.jpg ; MorphF9_10_UPPER.jpg	18941392	0	1	7563	3	0	next	hit	3439
Vp007	1720	Response	1	18948858	7466	1
Vp007	1721	Picture	MorphM2_03_orig.jpg ; MorphM2_10_UPPER.jpg	18948955	0	2	7299	3	0	next	hit	3441
Vp007	1721	Response	1	18956138	7183	1
Vp007	1722	Picture	MorphF1_05_orig.jpg ; MorphF1_10_UPPER.jpg	18956254	0	1	7563	3	0	next	hit	3443
Vp007	1722	Response	1	18963738	7484	1
Vp007	1723	Picture	MorphF3_10_orig.jpg ; MorphF3_00_UPPER.jpg	18963817	0	2	7288	147	0	next	hit	3445
Vp007	1723	Response	1	18971097	7280	1
Vp007	1724	Picture	MorphM2_02_orig.jpg ; MorphM2_10_UPPER.jpg	18971105	0	145	5585	146	0	next	hit	3447
Vp007	1724	Response	1	18976617	5512	1
Vp007	1725	Picture	MorphF7_05_orig.jpg ; MorphF7_10_UPPER.jpg	18976690	0	1	5706	2	0	next	hit	3449
Vp007	1725	Response	1	18982297	5607	1
Vp007	1726	Picture	MorphM10_09_orig.jpg ; MorphM10_10_UPPER.jpg	18982396	0	1	5175	2	0	next	hit	3451
Vp007	1726	Response	1	18987497	5101	1
Vp007	1727	Picture	MorphM4_01_orig.jpg ; MorphM4_00_UPPER.jpg	18987571	0	1	5971	2	0	next	incorrect	3453
Vp007	1727	Response	2	18993417	5846	1
Vp007	1728	Picture	MorphM1_04_orig.jpg ; MorphM1_00_UPPER.jpg	18993542	0	1	4777	3	0	next	incorrect	3455
Vp007	1728	Response	2	18998217	4675	1
Vp007	1729	Picture	MorphM4_00_orig.jpg ; MorphM4_10_UPPER.jpg	18998319	0	2	7299	3	0	next	incorrect	3457
Vp007	1729	Response	2	19005497	7178	1
Vp007	1730	Picture	MorphF5_06_orig.jpg ; MorphF5_00_UPPER.jpg	19005618	0	1	10847	169	0	next	incorrect	3459
Vp007	1730	Response	2	19016457	10839	1
Vp007	1731	Picture	MorphM5_05_orig.jpg ; MorphM5_10_UPPER.jpg	19016465	0	168	6802	169	0	next	incorrect	3461
Vp007	1731	Response	2	19023177	6712	1
Vp007	1732	Picture	MorphF4_06_orig.jpg ; MorphF4_00_UPPER.jpg	19023267	0	1	15658	2	0	next	incorrect	3463
Vp007	1732	Response	2	19038857	15590	1
Vp007	1733	Picture	MorphF6_07_orig.jpg ; MorphF6_00_UPPER.jpg	19038925	0	1	7564	2	0	next	incorrect	3465
Vp007	1733	Response	2	19046377	7452	1
Vp007	1734	Picture	MorphM6_05_orig.jpg ; MorphM6_00_UPPER.jpg	19046489	0	1	6615	155	0	next	incorrect	3467
Vp007	1734	Response	2	19053097	6608	1
Vp007	1735	Picture	MorphM5_00_orig.jpg ; MorphM5_10_UPPER.jpg	19053104	0	154	8911	155	0	next	hit	3469
Vp007	1735	Response	1	19061897	8793	1
Vp007	1736	Picture	MorphM3_10_orig.jpg ; MorphM3_10_UPPER.jpg	19062015	0	1	9820	2	0	next	hit	3471
Vp007	1736	Response	1	19071737	9722	1
Vp007	1737	Picture	MorphF6_05_orig.jpg ; MorphF6_00_UPPER.jpg	19071835	0	1	6236	3	0	next	incorrect	3473
Vp007	1737	Response	2	19077977	6142	1
Vp007	1738	Picture	MorphF4_08_orig.jpg ; MorphF4_10_UPPER.jpg	19078071	0	2	6503	3	0	next	hit	3475
Vp007	1738	Response	1	19084457	6386	1
Vp007	1739	Picture	MorphM10_04_orig.jpg ; MorphM10_10_UPPER.jpg	19084574	0	1	5839	2	0	next	hit	3477
Vp007	1739	Response	1	19090297	5723	1
Vp007	1740	Picture	MorphF7_04_orig.jpg ; MorphF7_00_UPPER.jpg	19090413	0	1	6634	2	0	next	incorrect	3479
Vp007	1740	Response	2	19096937	6524	1
Vp007	1741	Picture	MorphF3_02_orig.jpg ; MorphF3_10_UPPER.jpg	19097047	0	1	5176	2	0	next	hit	3481
Vp007	1741	Response	1	19102137	5090	1
Vp007	1742	Picture	MorphM7_05_orig.jpg ; MorphM7_10_UPPER.jpg	19102223	0	1	5175	2	0	next	hit	3483
Vp007	1742	Response	1	19107257	5034	1
Vp007	1743	Picture	MorphF3_09_orig.jpg ; MorphF3_10_UPPER.jpg	19107398	0	1	5308	2	0	next	hit	3485
Vp007	1743	Response	1	19112617	5219	1
Vp007	1744	Picture	MorphF9_07_orig.jpg ; MorphF9_00_UPPER.jpg	19112706	0	1	7118	182	0	next	hit	3487
Vp007	1744	Response	1	19119817	7111	1
Vp007	1745	Picture	MorphF6_07_orig.jpg ; MorphF6_10_UPPER.jpg	19119824	0	181	6284	183	0	next	incorrect	3489
Vp007	1745	Response	2	19125976	6152	1
Vp007	1746	Picture	MorphF10_08_orig.jpg ; MorphF10_10_UPPER.jpg	19126108	0	2	10351	3	0	next	hit	3491
Vp007	1746	Response	1	19136376	10268	2
Vp007	1747	Picture	MorphF8_07_orig.jpg ; MorphF8_00_UPPER.jpg	19136459	0	1	31980	2	0	next	incorrect	3493
Vp007	1747	Response	2	19168376	31917	1
Vp007	1748	Picture	MorphF9_08_orig.jpg ; MorphF9_10_UPPER.jpg	19168439	0	1	8584	177	0	next	hit	3495
Vp007	1748	Response	1	19177016	8577	1
Vp007	1749	Picture	MorphF6_04_orig.jpg ; MorphF6_10_UPPER.jpg	19177023	0	176	8880	362	0	next	hit	3497
Vp007	1749	Response	1	19185896	8873	1
Vp007	1750	Picture	MorphM7_08_orig.jpg ; MorphM7_00_UPPER.jpg	19185903	0	186	7040	365	0	next	hit	3499
Vp007	1750	Response	1	19192936	7033	1
Vp007	1751	Picture	MorphF5_09_orig.jpg ; MorphF5_00_UPPER.jpg	19192943	0	179	19022	180	0	next	incorrect	3501
Vp007	1751	Response	2	19211896	18953	1
Vp007	1752	Picture	MorphM5_01_orig.jpg ; MorphM5_10_UPPER.jpg	19211965	0	1	7033	2	0	next	hit	3503
Vp007	1752	Response	1	19218936	6971	1
Vp007	1753	Picture	MorphF3_05_orig.jpg ; MorphF3_00_UPPER.jpg	19218998	0	1	8758	2	0	next	incorrect	3505
Vp007	1753	Response	2	19227656	8658	1
Vp007	1754	Picture	MorphM6_04_orig.jpg ; MorphM6_10_UPPER.jpg	19227756	0	1	7667	164	0	next	hit	3507
Vp007	1754	Response	1	19235416	7660	1
Vp007	1755	Picture	MorphM8_10_orig.jpg ; MorphM8_00_UPPER.jpg	19235423	0	163	10080	331	0	next	hit	3509
Vp007	1755	Response	1	19245496	10073	1
Vp007	1756	Picture	MorphF4_00_orig.jpg ; MorphF4_10_UPPER.jpg	19245503	0	168	17816	169	0	next	hit	3511
Vp007	1756	Response	1	19263176	17673	1
Vp007	1757	Picture	MorphF7_04_orig.jpg ; MorphF7_10_UPPER.jpg	19263319	0	1	14862	2	0	next	hit	3513
Vp007	1757	Response	1	19278056	14737	1
Vp007	1758	Picture	MorphF3_08_orig.jpg ; MorphF3_00_UPPER.jpg	19278181	0	1	26275	2	0	next	incorrect	3515
Vp007	1758	Response	2	19304375	26194	1
Vp007	1759	Picture	MorphF2_01_orig.jpg ; MorphF2_00_UPPER.jpg	19304456	0	1	5839	2	0	next	incorrect	3517
Vp007	1759	Response	2	19310215	5759	1
Vp007	1760	Picture	MorphM6_02_orig.jpg ; MorphM6_00_UPPER.jpg	19310295	0	1	15127	2	0	next	incorrect	3519
Vp007	1760	Response	2	19325335	15040	1
Vp007	1761	Picture	MorphM3_00_orig.jpg ; MorphM3_10_UPPER.jpg	19325422	0	1	9422	2	0	next	hit	3521
Vp007	1761	Response	1	19334775	9353	1
Vp007	1762	Picture	MorphF9_00_orig.jpg ; MorphF9_00_UPPER.jpg	19334844	0	1	15779	147	0	next	incorrect	3523
Vp007	1762	Response	2	19350615	15771	1
Vp007	1763	Picture	MorphF8_03_orig.jpg ; MorphF8_10_UPPER.jpg	19350623	0	146	6476	318	0	next	hit	3525
Vp007	1763	Response	1	19357095	6472	1
Vp007	1764	Picture	MorphM3_01_orig.jpg ; MorphM3_00_UPPER.jpg	19357099	0	172	15299	173	0	next	incorrect	3527
Vp007	1764	Response	2	19367335	10236	1
Vp007	1765	Picture	end_ins	19372398	5000	1	6357	2	5000	next	other	0
Vp007	1765	Response	2	19372456	5058	1
