# Supplementary material for: Categorical Perception of Fear and Anger Expressions in Whole, Masked and Composite Faces
Source: PLoS One. 2015 Aug 11;10(8):e0134790. doi: 10.1371/journal.pone.0134790 (PMC4532458; doi:10.1371/journal.pone.0134790)
Supplement: S1 Dataset — (ZIP) [file pone.0134790.s001.zip › Exp2/Vp006-Vp006_UpDown_Identification.log]

Scenario - 
Logfile written - 08/20/2014 14:40:18

Subject	Trial	Event Type	Code	Time	TTime	Uncertainty	Duration	Uncertainty	ReqTime	ReqDur	Stim Type	Pair Index

Vp006	1	Picture	instruction	-9867	0	1	291671	2	0	next	other	0
Vp006	1	Response	1	281716	291583	2
Vp006	2	Response	1	400196	118392	1
Vp006	3	Picture	MorphM10_10_orig.jpg ; MorphM10_10_UPPER.jpg	400204	0	234	576797	381	0	next	hit	5
Vp006	3	Response	1	976992	576788	1
Vp006	4	Picture	MorphM8_02_orig.jpg ; MorphM8_00_UPPER.jpg	977001	0	147	21440	351	0	next	incorrect	7
Vp006	4	Response	2	998432	21431	1
Vp006	5	Picture	MorphF8_10_orig.jpg ; MorphF8_10_UPPER.jpg	998441	0	204	16525	205	0	next	hit	9
Vp006	5	Response	1	1014832	16391	1
Vp006	6	Picture	MorphF7_08_orig.jpg ; MorphF7_00_UPPER.jpg	1014966	0	1	10275	210	0	next	hit	11
Vp006	6	Response	1	1025232	10266	1
Vp006	7	Picture	MorphM10_08_orig.jpg ; MorphM10_00_UPPER.jpg	1025241	0	209	13080	210	0	next	hit	13
Vp006	7	Response	1	1038192	12951	1
Vp006	8	Picture	MorphM6_08_orig.jpg ; MorphM6_00_UPPER.jpg	1038321	0	1	11319	228	0	next	incorrect	15
Vp006	8	Response	2	1049632	11311	1
Vp006	9	Picture	MorphM3_04_orig.jpg ; MorphM3_10_UPPER.jpg	1049640	0	227	21040	380	0	next	hit	17
Vp006	9	Response	1	1070672	21032	1
Vp006	10	Picture	MorphF10_01_orig.jpg ; MorphF10_10_UPPER.jpg	1070680	0	153	29213	154	0	next	hit	19
Vp006	10	Response	1	1099791	29111	1
Vp006	11	Picture	MorphF7_06_orig.jpg ; MorphF7_10_UPPER.jpg	1099893	0	1	6768	2	0	next	hit	21
Vp006	11	Response	1	1106511	6618	1
Vp006	12	Picture	MorphM1_02_orig.jpg ; MorphM1_10_UPPER.jpg	1106661	0	1	11544	2	0	next	incorrect	23
Vp006	12	Response	2	1118111	11450	1
Vp006	13	Picture	MorphM6_10_orig.jpg ; MorphM6_00_UPPER.jpg	1118205	0	1	6503	2	0	next	incorrect	25
Vp006	13	Response	2	1124591	6386	1
Vp006	14	Picture	MorphM7_06_orig.jpg ; MorphM7_10_UPPER.jpg	1124708	0	1	15572	221	0	next	hit	27
Vp006	14	Response	1	1140271	15563	1
Vp006	15	Picture	MorphM5_08_orig.jpg ; MorphM5_10_UPPER.jpg	1140280	0	220	29545	221	0	next	hit	29
Vp006	15	Response	1	1169711	29431	1
Vp006	16	Picture	MorphF9_04_orig.jpg ; MorphF9_10_UPPER.jpg	1169825	0	1	7735	229	0	next	hit	31
Vp006	16	Response	1	1177551	7726	1
Vp006	17	Picture	MorphM3_02_orig.jpg ; MorphM3_00_UPPER.jpg	1177560	0	228	7924	229	0	next	incorrect	33
Vp006	17	Response	2	1185391	7831	1
Vp006	18	Picture	MorphF7_01_orig.jpg ; MorphF7_00_UPPER.jpg	1185484	0	1	8476	151	0	next	incorrect	35
Vp006	18	Response	2	1193951	8467	1
Vp006	19	Picture	MorphF5_02_orig.jpg ; MorphF5_10_UPPER.jpg	1193960	0	150	13817	151	0	next	incorrect	37
Vp006	19	Response	2	1207631	13671	1
Vp006	20	Picture	MorphF1_04_orig.jpg ; MorphF1_10_UPPER.jpg	1207777	0	1	8227	3	0	next	incorrect	39
Vp006	20	Response	2	1215871	8094	1
Vp006	21	Picture	MorphF3_04_orig.jpg ; MorphF3_10_UPPER.jpg	1216004	0	2	10616	3	0	next	incorrect	41
Vp006	21	Response	2	1226511	10507	1
Vp006	22	Picture	MorphM5_06_orig.jpg ; MorphM5_00_UPPER.jpg	1226620	0	1	10859	157	0	next	incorrect	43
Vp006	22	Response	2	1237471	10851	1
Vp006	23	Picture	MorphM6_03_orig.jpg ; MorphM6_00_UPPER.jpg	1237479	0	156	13760	353	0	next	incorrect	45
Vp006	23	Response	2	1251231	13752	1
Vp006	24	Picture	MorphM1_03_orig.jpg ; MorphM1_10_UPPER.jpg	1251239	0	197	7229	198	0	next	incorrect	47
Vp006	24	Response	2	1258350	7111	1
Vp006	25	Picture	MorphM3_05_orig.jpg ; MorphM3_10_UPPER.jpg	1258468	0	1	7809	155	0	next	hit	49
Vp006	25	Response	1	1266270	7802	1
Vp006	26	Picture	MorphM5_06_orig.jpg ; MorphM5_10_UPPER.jpg	1266277	0	154	8911	155	0	next	hit	51
Vp006	26	Response	1	1275070	8793	1
Vp006	27	Picture	MorphF5_01_orig.jpg ; MorphF5_10_UPPER.jpg	1275188	0	1	14862	3	0	next	hit	53
Vp006	27	Response	1	1289950	14762	1
Vp006	28	Picture	MorphM3_06_orig.jpg ; MorphM3_10_UPPER.jpg	1290050	0	2	28870	195	0	next	incorrect	55
Vp006	28	Response	2	1318910	28860	1
Vp006	29	Picture	MorphM9_00_orig.jpg ; MorphM9_00_UPPER.jpg	1318920	0	193	7755	194	0	next	incorrect	57
Vp006	29	Response	2	1326590	7670	1
Vp006	30	Picture	MorphM5_09_orig.jpg ; MorphM5_00_UPPER.jpg	1326675	0	1	15393	2	0	next	incorrect	59
Vp006	30	Response	2	1341950	15275	1
Vp006	31	Picture	MorphF8_08_orig.jpg ; MorphF8_10_UPPER.jpg	1342068	0	1	23621	2	0	next	hit	61
Vp006	31	Response	1	1365550	23482	1
Vp006	32	Picture	MorphM6_08_orig.jpg ; MorphM6_10_UPPER.jpg	1365689	0	1	6749	153	0	next	hit	63
Vp006	32	Response	1	1372430	6741	1
Vp006	33	Picture	MorphM7_02_orig.jpg ; MorphM7_10_UPPER.jpg	1372438	0	152	8961	367	0	next	hit	65
Vp006	33	Response	1	1381390	8952	1
Vp006	34	Picture	MorphF9_10_orig.jpg ; MorphF9_00_UPPER.jpg	1381399	0	215	11200	376	0	next	incorrect	67
Vp006	34	Response	2	1392590	11191	1
Vp006	35	Picture	MorphF4_10_orig.jpg ; MorphF4_00_UPPER.jpg	1392599	0	161	16160	352	0	next	hit	69
Vp006	35	Response	1	1408750	16151	1
Vp006	36	Picture	MorphM1_09_orig.jpg ; MorphM1_00_UPPER.jpg	1408759	0	191	19360	396	0	next	incorrect	71
Vp006	36	Response	2	1428109	19350	1
Vp006	37	Picture	MorphM8_00_orig.jpg ; MorphM8_10_UPPER.jpg	1428119	0	205	11196	360	0	next	hit	73
Vp006	37	Response	1	1439309	11190	1
Vp006	38	Picture	MorphF10_09_orig.jpg ; MorphF10_00_UPPER.jpg	1439315	0	155	6082	333	0	next	hit	75
Vp006	38	Response	1	1445389	6074	1
Vp006	39	Picture	MorphM1_04_orig.jpg ; MorphM1_10_UPPER.jpg	1445397	0	178	12161	403	0	next	hit	77
Vp006	39	Response	1	1457549	12152	1
Vp006	40	Picture	MorphM9_08_orig.jpg ; MorphM9_10_UPPER.jpg	1457558	0	225	9645	227	0	next	hit	79
Vp006	40	Response	1	1467069	9511	1
Vp006	41	Picture	MorphF3_06_orig.jpg ; MorphF3_00_UPPER.jpg	1467203	0	2	8095	3	0	next	incorrect	81
Vp006	41	Response	2	1475149	7946	1
Vp006	42	Picture	MorphM5_01_orig.jpg ; MorphM5_10_UPPER.jpg	1475298	0	1	9939	148	0	next	incorrect	83
Vp006	42	Response	2	1485229	9931	1
Vp006	43	Picture	MorphM7_08_orig.jpg ; MorphM7_10_UPPER.jpg	1485237	0	147	5321	149	0	next	hit	85
Vp006	43	Response	1	1490429	5192	1
Vp006	44	Picture	MorphF2_05_orig.jpg ; MorphF2_00_UPPER.jpg	1490558	0	2	18976	3	0	next	hit	87
Vp006	44	Response	1	1509389	18831	1
Vp006	45	Picture	MorphM7_03_orig.jpg ; MorphM7_10_UPPER.jpg	1509534	0	1	5574	2	0	next	incorrect	89
Vp006	45	Response	2	1514989	5455	1
Vp006	46	Picture	MorphM8_01_orig.jpg ; MorphM8_10_UPPER.jpg	1515108	0	1	9249	174	0	next	hit	91
Vp006	46	Response	1	1524349	9241	1
Vp006	47	Picture	MorphM3_01_orig.jpg ; MorphM3_00_UPPER.jpg	1524357	0	173	9727	174	0	next	hit	93
Vp006	47	Response	1	1533949	9592	1
Vp006	48	Picture	MorphF9_04_orig.jpg ; MorphF9_00_UPPER.jpg	1534084	0	1	11677	2	0	next	incorrect	95
Vp006	48	Response	2	1545629	11545	1
Vp006	49	Picture	MorphF10_07_orig.jpg ; MorphF10_10_UPPER.jpg	1545761	0	1	8095	2	0	next	hit	97
Vp006	49	Response	1	1553709	7948	1
Vp006	50	Picture	MorphM3_00_orig.jpg ; MorphM3_00_UPPER.jpg	1553856	0	1	11380	167	0	next	incorrect	99
Vp006	50	Response	2	1565229	11373	1
Vp006	51	Picture	MorphF10_01_orig.jpg ; MorphF10_00_UPPER.jpg	1565236	0	166	22458	167	0	next	incorrect	101
Vp006	51	Response	2	1587549	22313	1
Vp006	52	Picture	MorphF8_03_orig.jpg ; MorphF8_10_UPPER.jpg	1587694	0	1	9460	229	0	next	incorrect	103
Vp006	52	Response	2	1597148	9454	1
Vp006	53	Picture	MorphF4_03_orig.jpg ; MorphF4_10_UPPER.jpg	1597154	0	228	8003	415	0	next	hit	105
Vp006	53	Response	1	1605148	7994	1
Vp006	54	Picture	MorphF1_01_orig.jpg ; MorphF1_00_UPPER.jpg	1605157	0	187	9279	384	0	next	incorrect	107
Vp006	54	Response	2	1614428	9271	1
Vp006	55	Picture	MorphM9_03_orig.jpg ; MorphM9_00_UPPER.jpg	1614436	0	197	24613	198	0	next	incorrect	109
Vp006	55	Response	2	1638908	24472	1
Vp006	56	Picture	MorphF7_07_orig.jpg ; MorphF7_10_UPPER.jpg	1639049	0	1	10827	189	0	next	hit	111
Vp006	56	Response	1	1649868	10819	1
Vp006	57	Picture	MorphF4_07_orig.jpg ; MorphF4_10_UPPER.jpg	1649876	0	188	12320	397	0	next	hit	113
Vp006	57	Response	1	1662188	12312	1
Vp006	58	Picture	MorphM8_07_orig.jpg ; MorphM8_00_UPPER.jpg	1662196	0	209	7904	210	0	next	incorrect	115
Vp006	58	Response	2	1670028	7832	1
Vp006	59	Picture	MorphM3_00_orig.jpg ; MorphM3_10_UPPER.jpg	1670100	0	1	9156	2	0	next	hit	117
Vp006	59	Response	1	1679148	9048	1
Vp006	60	Picture	MorphF3_07_orig.jpg ; MorphF3_00_UPPER.jpg	1679256	0	1	14199	2	0	next	incorrect	119
Vp006	60	Response	2	1693308	14052	1
Vp006	61	Picture	MorphF8_10_orig.jpg ; MorphF8_00_UPPER.jpg	1693455	0	1	13381	156	0	next	incorrect	121
Vp006	61	Response	2	1706828	13373	1
Vp006	62	Picture	MorphM1_05_orig.jpg ; MorphM1_00_UPPER.jpg	1706836	0	155	16800	230	0	next	incorrect	123
Vp006	62	Response	2	1723628	16792	1
Vp006	63	Picture	MorphM10_05_orig.jpg ; MorphM10_00_UPPER.jpg	1723636	0	75	7280	302	0	next	hit	125
Vp006	63	Response	1	1730907	7271	1
Vp006	64	Picture	MorphF2_04_orig.jpg ; MorphF2_10_UPPER.jpg	1730916	0	227	10045	228	0	next	incorrect	127
Vp006	64	Response	2	1740827	9911	1
Vp006	65	Picture	MorphF8_06_orig.jpg ; MorphF8_00_UPPER.jpg	1740961	0	1	11235	179	0	next	incorrect	129
Vp006	65	Response	2	1752187	11226	1
Vp006	66	Picture	MorphM4_09_orig.jpg ; MorphM4_10_UPPER.jpg	1752196	0	178	7280	375	0	next	hit	131
Vp006	66	Response	1	1759467	7271	1
Vp006	67	Picture	MorphM1_00_orig.jpg ; MorphM1_10_UPPER.jpg	1759476	0	197	10281	198	0	next	incorrect	133
Vp006	67	Response	2	1769627	10151	1
Vp006	68	Picture	MorphM4_06_orig.jpg ; MorphM4_10_UPPER.jpg	1769757	0	1	11879	199	0	next	incorrect	135
Vp006	68	Response	2	1781627	11870	1
Vp006	69	Picture	MorphF10_04_orig.jpg ; MorphF10_00_UPPER.jpg	1781636	0	198	14528	199	0	next	hit	137
Vp006	69	Response	1	1796027	14391	1
Vp006	70	Picture	MorphF5_10_orig.jpg ; MorphF5_10_UPPER.jpg	1796164	0	1	16455	2	0	next	hit	139
Vp006	70	Response	1	1812507	16343	1
Vp006	71	Picture	MorphM9_09_orig.jpg ; MorphM9_00_UPPER.jpg	1812619	0	1	13895	173	0	next	hit	141
Vp006	71	Response	1	1826507	13888	1
Vp006	72	Picture	MorphF10_04_orig.jpg ; MorphF10_10_UPPER.jpg	1826514	0	172	9441	324	0	next	hit	143
Vp006	72	Response	1	1835947	9433	1
Vp006	73	Picture	MorphM3_03_orig.jpg ; MorphM3_00_UPPER.jpg	1835955	0	152	10635	153	0	next	incorrect	145
Vp006	73	Response	2	1846507	10552	1
Vp006	74	Picture	MorphM5_02_orig.jpg ; MorphM5_00_UPPER.jpg	1846590	0	1	26245	164	0	next	incorrect	147
Vp006	74	Response	2	1872827	26237	1
Vp006	75	Picture	MorphF10_05_orig.jpg ; MorphF10_00_UPPER.jpg	1872835	0	163	11176	164	0	next	incorrect	149
Vp006	75	Response	2	1883867	11032	1
Vp006	76	Picture	MorphM4_07_orig.jpg ; MorphM4_00_UPPER.jpg	1884011	0	1	9384	172	0	next	hit	151
Vp006	76	Response	1	1893387	9376	1
Vp006	77	Picture	MorphM7_01_orig.jpg ; MorphM7_10_UPPER.jpg	1893395	0	171	10081	346	0	next	hit	153
Vp006	77	Response	1	1903467	10072	1
Vp006	78	Picture	MorphF10_08_orig.jpg ; MorphF10_00_UPPER.jpg	1903476	0	175	7473	176	0	next	incorrect	155
Vp006	78	Response	2	1910826	7350	1
Vp006	79	Picture	MorphM9_10_orig.jpg ; MorphM9_00_UPPER.jpg	1910949	0	1	5886	220	0	next	hit	157
Vp006	79	Response	1	1916826	5877	1
Vp006	80	Picture	MorphF6_10_orig.jpg ; MorphF6_10_UPPER.jpg	1916835	0	219	12691	220	0	next	hit	159
Vp006	80	Response	1	1929386	12551	1
Vp006	81	Picture	MorphM8_06_orig.jpg ; MorphM8_10_UPPER.jpg	1929526	0	1	12827	180	0	next	hit	161
Vp006	81	Response	1	1942346	12820	1
Vp006	82	Picture	MorphM4_07_orig.jpg ; MorphM4_10_UPPER.jpg	1942353	0	179	6415	180	0	next	hit	163
Vp006	82	Response	1	1948666	6313	1
Vp006	83	Picture	MorphM1_06_orig.jpg ; MorphM1_00_UPPER.jpg	1948768	0	1	10881	2	0	next	incorrect	165
Vp006	83	Response	2	1959546	10778	1
Vp006	84	Picture	MorphM9_03_orig.jpg ; MorphM9_10_UPPER.jpg	1959649	0	1	16944	176	0	next	hit	167
Vp006	84	Response	1	1976586	16937	1
Vp006	85	Picture	MorphF7_08_orig.jpg ; MorphF7_10_UPPER.jpg	1976593	0	175	9044	330	0	next	hit	169
Vp006	85	Response	1	1985626	9033	1
Vp006	86	Picture	MorphM4_04_orig.jpg ; MorphM4_10_UPPER.jpg	1985637	0	155	9177	156	0	next	incorrect	171
Vp006	86	Response	2	1994666	9029	1
Vp006	87	Picture	MorphF5_00_orig.jpg ; MorphF5_00_UPPER.jpg	1994814	0	1	6768	2	0	next	hit	173
Vp006	87	Response	1	2001466	6652	1
Vp006	88	Picture	MorphF10_10_orig.jpg ; MorphF10_10_UPPER.jpg	2001582	0	1	9252	172	0	next	hit	175
Vp006	88	Response	1	2010826	9244	1
Vp006	89	Picture	MorphF8_05_orig.jpg ; MorphF8_00_UPPER.jpg	2010834	0	171	11714	172	0	next	hit	177
Vp006	89	Response	1	2022426	11592	1
Vp006	90	Picture	MorphM2_00_orig.jpg ; MorphM2_00_UPPER.jpg	2022548	0	1	11811	2	0	next	incorrect	179
Vp006	90	Response	2	2034266	11718	1
Vp006	91	Picture	MorphF7_04_orig.jpg ; MorphF7_00_UPPER.jpg	2034359	0	1	7961	3	0	next	incorrect	181
Vp006	91	Response	2	2042186	7827	1
Vp006	92	Picture	MorphM9_07_orig.jpg ; MorphM9_10_UPPER.jpg	2042320	0	2	7830	3	0	next	hit	183
Vp006	92	Response	1	2050026	7706	1
Vp006	93	Picture	MorphM4_02_orig.jpg ; MorphM4_10_UPPER.jpg	2050150	0	1	11545	2	0	next	incorrect	185
Vp006	93	Response	2	2061545	11395	2
Vp006	94	Picture	MorphF2_06_orig.jpg ; MorphF2_10_UPPER.jpg	2061695	0	1	25743	2	0	next	hit	187
Vp006	94	Response	1	2087305	25610	1
Vp006	95	Picture	MorphF6_01_orig.jpg ; MorphF6_00_UPPER.jpg	2087438	0	1	19507	2	0	next	hit	189
Vp006	95	Response	1	2106825	19387	1
Vp006	96	Picture	MorphM5_03_orig.jpg ; MorphM5_10_UPPER.jpg	2106945	0	1	10616	2	0	next	incorrect	191
Vp006	96	Response	2	2117465	10520	1
Vp006	97	Picture	MorphF10_09_orig.jpg ; MorphF10_10_UPPER.jpg	2117561	0	1	7298	2	0	next	hit	193
Vp006	97	Response	1	2124745	7184	1
Vp006	98	Picture	MorphM8_03_orig.jpg ; MorphM8_10_UPPER.jpg	2124859	0	1	6901	2	0	next	incorrect	195
Vp006	98	Response	2	2131625	6766	1
Vp006	99	Picture	MorphF3_06_orig.jpg ; MorphF3_10_UPPER.jpg	2131760	0	1	8192	170	0	next	hit	197
Vp006	99	Response	1	2139945	8185	1
Vp006	100	Picture	MorphF7_07_orig.jpg ; MorphF7_00_UPPER.jpg	2139952	0	169	6803	170	0	next	hit	199
Vp006	100	Response	1	2146665	6713	1
Vp006	101	Picture	MorphM1_08_orig.jpg ; MorphM1_00_UPPER.jpg	2146755	0	1	9819	2	0	next	hit	201
Vp006	101	Response	1	2156425	9670	1
Vp006	102	Picture	MorphM2_01_orig.jpg ; MorphM2_00_UPPER.jpg	2156574	0	1	18659	187	0	next	incorrect	203
Vp006	102	Response	2	2175225	18651	1
Vp006	103	Picture	MorphF3_03_orig.jpg ; MorphF3_10_UPPER.jpg	2175233	0	186	7350	187	0	next	hit	205
Vp006	103	Response	1	2182505	7272	1
Vp006	104	Picture	MorphM4_06_orig.jpg ; MorphM4_00_UPPER.jpg	2182583	0	1	12872	2	0	next	hit	207
Vp006	104	Response	1	2195305	12722	1
Vp006	105	Picture	MorphF2_00_orig.jpg ; MorphF2_10_UPPER.jpg	2195455	0	1	9952	2	0	next	hit	209
Vp006	105	Response	1	2205305	9850	1
Vp006	106	Picture	MorphM8_00_orig.jpg ; MorphM8_00_UPPER.jpg	2205407	0	1	12341	2	0	next	incorrect	211
Vp006	106	Response	2	2217625	12218	1
Vp006	107	Picture	MorphF1_06_orig.jpg ; MorphF1_10_UPPER.jpg	2217748	0	1	9687	2	0	next	incorrect	213
Vp006	107	Response	2	2227305	9557	1
Vp006	108	Picture	MorphM2_06_orig.jpg ; MorphM2_00_UPPER.jpg	2227435	0	1	19718	189	0	next	incorrect	215
Vp006	108	Response	2	2247144	19709	1
Vp006	109	Picture	MorphM3_08_orig.jpg ; MorphM3_00_UPPER.jpg	2247153	0	188	12661	189	0	next	hit	217
Vp006	109	Response	1	2259704	12551	1
Vp006	110	Picture	MorphF9_01_orig.jpg ; MorphF9_00_UPPER.jpg	2259814	0	1	9289	2	0	next	hit	219
Vp006	110	Response	1	2268984	9170	1
Vp006	111	Picture	MorphF1_05_orig.jpg ; MorphF1_00_UPPER.jpg	2269103	0	1	7810	154	0	next	incorrect	221
Vp006	111	Response	2	2276904	7801	1
Vp006	112	Picture	MorphF8_04_orig.jpg ; MorphF8_10_UPPER.jpg	2276913	0	153	9276	319	0	next	hit	223
Vp006	112	Response	1	2286184	9271	1
Vp006	113	Picture	MorphF4_06_orig.jpg ; MorphF4_10_UPPER.jpg	2286189	0	166	16221	167	0	next	incorrect	225
Vp006	113	Response	2	2302264	16075	1
Vp006	114	Picture	MorphM1_00_orig.jpg ; MorphM1_00_UPPER.jpg	2302410	0	1	9422	2	0	next	incorrect	227
Vp006	114	Response	2	2311704	9294	1
Vp006	115	Picture	MorphM9_02_orig.jpg ; MorphM9_10_UPPER.jpg	2311832	0	1	8600	160	0	next	hit	229
Vp006	115	Response	1	2320424	8592	1
Vp006	116	Picture	MorphF3_02_orig.jpg ; MorphF3_00_UPPER.jpg	2320432	0	159	8253	160	0	next	incorrect	231
Vp006	116	Response	2	2328584	8152	1
Vp006	117	Picture	MorphF6_08_orig.jpg ; MorphF6_10_UPPER.jpg	2328685	0	1	10547	203	0	next	incorrect	233
Vp006	117	Response	2	2339224	10539	1
Vp006	118	Picture	MorphF5_05_orig.jpg ; MorphF5_10_UPPER.jpg	2339232	0	202	7102	203	0	next	incorrect	235
Vp006	118	Response	2	2346184	6952	1
Vp006	119	Picture	MorphF6_06_orig.jpg ; MorphF6_00_UPPER.jpg	2346334	0	1	7219	214	0	next	hit	237
Vp006	119	Response	1	2353544	7210	1
Vp006	120	Picture	MorphM7_10_orig.jpg ; MorphM7_00_UPPER.jpg	2353553	0	213	15870	214	0	next	incorrect	239
Vp006	120	Response	2	2369304	15751	1
Vp006	121	Picture	MorphF1_07_orig.jpg ; MorphF1_00_UPPER.jpg	2369423	0	1	24019	2	0	next	incorrect	241
Vp006	121	Response	2	2393304	23881	1
Vp006	122	Picture	MorphM5_00_orig.jpg ; MorphM5_10_UPPER.jpg	2393442	0	1	12606	2	0	next	incorrect	243
Vp006	122	Response	2	2405943	12501	1
Vp006	123	Picture	MorphF6_05_orig.jpg ; MorphF6_10_UPPER.jpg	2406048	0	1	10881	2	0	next	incorrect	245
Vp006	123	Response	2	2416823	10775	1
Vp006	124	Picture	MorphF7_10_orig.jpg ; MorphF7_00_UPPER.jpg	2416929	0	1	18303	145	0	next	hit	247
Vp006	124	Response	1	2435223	18294	1
Vp006	125	Picture	MorphM4_10_orig.jpg ; MorphM4_10_UPPER.jpg	2435232	0	144	16597	145	0	next	incorrect	249
Vp006	125	Response	2	2451703	16471	1
Vp006	126	Picture	MorphM1_10_orig.jpg ; MorphM1_00_UPPER.jpg	2451829	0	1	18180	2	0	next	incorrect	251
Vp006	126	Response	2	2469863	18034	1
Vp006	127	Picture	MorphF9_09_orig.jpg ; MorphF9_10_UPPER.jpg	2470009	0	1	21630	2	0	next	incorrect	253
Vp006	127	Response	2	2491543	21534	1
Vp006	128	Picture	MorphM8_02_orig.jpg ; MorphM8_10_UPPER.jpg	2491639	0	1	13137	2	0	next	incorrect	255
Vp006	128	Response	2	2504663	13024	1
Vp006	129	Picture	MorphM1_04_orig.jpg ; MorphM1_00_UPPER.jpg	2504776	0	1	14055	146	0	next	hit	257
Vp006	129	Response	1	2518823	14047	1
Vp006	130	Picture	MorphF2_02_orig.jpg ; MorphF2_10_UPPER.jpg	2518831	0	145	10494	146	0	next	incorrect	259
Vp006	130	Response	2	2529223	10392	1
Vp006	131	Picture	MorphM10_08_orig.jpg ; MorphM10_10_UPPER.jpg	2529325	0	1	20436	2	0	next	hit	261
Vp006	131	Response	1	2549623	20298	1
Vp006	132	Picture	MorphM2_04_orig.jpg ; MorphM2_00_UPPER.jpg	2549761	0	1	14829	168	0	next	incorrect	263
Vp006	132	Response	2	2564583	14822	1
Vp006	133	Picture	MorphF10_05_orig.jpg ; MorphF10_10_UPPER.jpg	2564590	0	167	9917	369	0	next	hit	265
Vp006	133	Response	1	2574502	9912	1
Vp006	134	Picture	MorphF7_03_orig.jpg ; MorphF7_10_UPPER.jpg	2574507	0	202	6704	203	0	next	hit	267
Vp006	134	Response	1	2581142	6635	1
Vp006	135	Picture	MorphF10_08_orig.jpg ; MorphF10_10_UPPER.jpg	2581211	0	1	5971	2	0	next	hit	269
Vp006	135	Response	1	2587062	5851	1
Vp006	136	Picture	MorphF2_06_orig.jpg ; MorphF2_00_UPPER.jpg	2587182	0	1	10351	2	0	next	hit	271
Vp006	136	Response	1	2597382	10200	1
Vp006	137	Picture	MorphM4_05_orig.jpg ; MorphM4_00_UPPER.jpg	2597533	0	1	16258	198	0	next	incorrect	273
Vp006	137	Response	2	2613782	16249	1
Vp006	138	Picture	MorphF7_02_orig.jpg ; MorphF7_10_UPPER.jpg	2613791	0	197	7097	198	0	next	hit	275
Vp006	138	Response	1	2620742	6951	1
Vp006	139	Picture	MorphF4_10_orig.jpg ; MorphF4_10_UPPER.jpg	2620888	0	1	9421	2	0	next	incorrect	277
Vp006	139	Response	2	2630182	9294	1
Vp006	140	Picture	MorphF6_04_orig.jpg ; MorphF6_10_UPPER.jpg	2630309	0	1	18445	2	0	next	incorrect	279
Vp006	140	Response	2	2648662	18353	1
Vp006	141	Picture	MorphF1_08_orig.jpg ; MorphF1_00_UPPER.jpg	2648754	0	1	13996	205	0	next	hit	281
Vp006	141	Response	1	2662742	13988	1
Vp006	142	Picture	MorphF3_00_orig.jpg ; MorphF3_00_UPPER.jpg	2662750	0	204	6959	350	0	next	hit	283
Vp006	142	Response	1	2669702	6952	1
Vp006	143	Picture	MorphF7_03_orig.jpg ; MorphF7_00_UPPER.jpg	2669709	0	146	7681	307	0	next	hit	285
Vp006	143	Response	1	2677382	7673	1
Vp006	144	Picture	MorphF9_05_orig.jpg ; MorphF9_00_UPPER.jpg	2677390	0	161	8653	162	0	next	hit	287
Vp006	144	Response	1	2685942	8552	1
Vp006	145	Picture	MorphM6_04_orig.jpg ; MorphM6_00_UPPER.jpg	2686043	0	1	7431	2	0	next	hit	289
Vp006	145	Response	1	2693382	7339	1
Vp006	146	Picture	MorphM3_06_orig.jpg ; MorphM3_00_UPPER.jpg	2693474	0	1	6900	2	0	next	hit	291
Vp006	146	Response	1	2700262	6788	1
Vp006	147	Picture	MorphM6_06_orig.jpg ; MorphM6_10_UPPER.jpg	2700374	0	1	10456	162	0	next	incorrect	293
Vp006	147	Response	2	2710822	10448	1
Vp006	148	Picture	MorphM3_10_orig.jpg ; MorphM3_00_UPPER.jpg	2710830	0	161	17360	346	0	next	incorrect	295
Vp006	148	Response	2	2728181	17351	1
Vp006	149	Picture	MorphF9_03_orig.jpg ; MorphF9_10_UPPER.jpg	2728190	0	185	10932	186	0	next	hit	297
Vp006	149	Response	1	2739061	10871	1
Vp006	150	Picture	MorphM3_03_orig.jpg ; MorphM3_10_UPPER.jpg	2739122	0	1	26009	2	0	next	incorrect	299
Vp006	150	Response	2	2764981	25859	1
Vp006	151	Picture	MorphF5_08_orig.jpg ; MorphF5_00_UPPER.jpg	2765131	0	1	9537	152	0	next	incorrect	301
Vp006	151	Response	2	2774661	9530	1
Vp006	152	Picture	MorphF7_02_orig.jpg ; MorphF7_00_UPPER.jpg	2774668	0	151	8478	317	0	next	hit	303
Vp006	152	Response	1	2783141	8473	1
Vp006	153	Picture	MorphM8_09_orig.jpg ; MorphM8_00_UPPER.jpg	2783146	0	166	19203	370	0	next	hit	305
Vp006	153	Response	1	2802341	19195	1
Vp006	154	Picture	MorphM4_00_orig.jpg ; MorphM4_10_UPPER.jpg	2802349	0	204	10289	205	0	next	incorrect	307
Vp006	154	Response	2	2812501	10152	1
Vp006	155	Picture	MorphF6_07_orig.jpg ; MorphF6_10_UPPER.jpg	2812638	0	1	21629	3	0	next	incorrect	309
Vp006	155	Response	2	2834180	21542	2
Vp006	156	Picture	MorphM7_09_orig.jpg ; MorphM7_10_UPPER.jpg	2834267	0	2	8722	172	0	next	hit	311
Vp006	156	Response	1	2842981	8714	1
Vp006	157	Picture	MorphF9_07_orig.jpg ; MorphF9_00_UPPER.jpg	2842989	0	170	19411	171	0	next	incorrect	313
Vp006	157	Response	2	2862261	19272	1
Vp006	158	Picture	MorphM2_00_orig.jpg ; MorphM2_10_UPPER.jpg	2862400	0	1	15469	191	0	next	hit	315
Vp006	158	Response	1	2877861	15461	1
Vp006	159	Picture	MorphF10_06_orig.jpg ; MorphF10_00_UPPER.jpg	2877869	0	190	16113	191	0	next	incorrect	317
Vp006	159	Response	2	2893860	15991	1
Vp006	160	Picture	MorphM10_06_orig.jpg ; MorphM10_00_UPPER.jpg	2893982	0	1	8360	2	0	next	hit	319
Vp006	160	Response	1	2902260	8278	1
Vp006	161	Picture	MorphF7_01_orig.jpg ; MorphF7_10_UPPER.jpg	2902342	0	1	12565	176	0	next	hit	321
Vp006	161	Response	1	2914900	12558	1
Vp006	162	Picture	MorphF9_07_orig.jpg ; MorphF9_10_UPPER.jpg	2914907	0	175	11441	321	0	next	hit	323
Vp006	162	Response	1	2926340	11433	1
Vp006	163	Picture	MorphM8_10_orig.jpg ; MorphM8_00_UPPER.jpg	2926348	0	146	20161	301	0	next	incorrect	325
Vp006	163	Response	2	2946500	20152	1
Vp006	164	Picture	MorphM7_05_orig.jpg ; MorphM7_00_UPPER.jpg	2946509	0	155	10770	156	0	next	hit	327
Vp006	164	Response	1	2957140	10631	1
Vp006	165	Picture	MorphM4_02_orig.jpg ; MorphM4_00_UPPER.jpg	2957279	0	1	14332	2	0	next	incorrect	329
Vp006	165	Response	2	2971460	14181	1
Vp006	166	Picture	MorphF4_01_orig.jpg ; MorphF4_00_UPPER.jpg	2971611	0	1	13668	2	0	next	incorrect	331
Vp006	166	Response	2	2985140	13529	1
Vp006	167	Picture	MorphM8_05_orig.jpg ; MorphM8_10_UPPER.jpg	2985279	0	1	8348	147	0	next	hit	333
Vp006	167	Response	1	2993620	8341	1
Vp006	168	Picture	MorphM9_08_orig.jpg ; MorphM9_00_UPPER.jpg	2993627	0	146	14874	147	0	next	hit	335
Vp006	168	Response	1	3008340	14713	1
Vp006	169	Picture	MorphF1_10_orig.jpg ; MorphF1_00_UPPER.jpg	3008501	0	1	13668	2	0	next	incorrect	337
Vp006	169	Response	2	3022020	13519	1
Vp006	170	Picture	MorphF2_01_orig.jpg ; MorphF2_10_UPPER.jpg	3022169	0	1	8339	156	0	next	incorrect	339
Vp006	170	Response	2	3030499	8330	1
Vp006	171	Picture	MorphM10_09_orig.jpg ; MorphM10_00_UPPER.jpg	3030508	0	155	8381	156	0	next	hit	341
Vp006	171	Response	1	3038740	8232	1
Vp006	172	Picture	MorphM6_06_orig.jpg ; MorphM6_00_UPPER.jpg	3038889	0	1	19063	181	0	next	incorrect	343
Vp006	172	Response	2	3057939	19050	1
Vp006	173	Picture	MorphM1_07_orig.jpg ; MorphM1_00_UPPER.jpg	3057952	0	180	8671	181	0	next	hit	345
Vp006	173	Response	1	3066499	8547	1
Vp006	174	Picture	MorphF5_06_orig.jpg ; MorphF5_10_UPPER.jpg	3066623	0	1	8845	181	0	next	incorrect	347
Vp006	174	Response	2	3075459	8836	1
Vp006	175	Picture	MorphF2_08_orig.jpg ; MorphF2_00_UPPER.jpg	3075468	0	180	21145	181	0	next	incorrect	349
Vp006	175	Response	2	3096499	21031	1
Vp006	176	Picture	MorphF7_05_orig.jpg ; MorphF7_10_UPPER.jpg	3096613	0	1	7829	2	0	next	incorrect	351
Vp006	176	Response	2	3104339	7726	1
Vp006	177	Picture	MorphM8_10_orig.jpg ; MorphM8_10_UPPER.jpg	3104442	0	1	15526	2	0	next	hit	353
Vp006	177	Response	1	3119859	15417	1
Vp006	178	Picture	MorphM10_00_orig.jpg ; MorphM10_00_UPPER.jpg	3119968	0	1	10483	2	0	next	incorrect	355
Vp006	178	Response	2	3130339	10371	1
Vp006	179	Picture	MorphM7_00_orig.jpg ; MorphM7_10_UPPER.jpg	3130451	0	1	10855	161	0	next	hit	357
Vp006	179	Response	1	3141299	10848	1
Vp006	180	Picture	MorphF4_03_orig.jpg ; MorphF4_00_UPPER.jpg	3141306	0	160	17762	340	0	next	hit	359
Vp006	180	Response	1	3159059	17753	1
Vp006	181	Picture	MorphM10_02_orig.jpg ; MorphM10_10_UPPER.jpg	3159068	0	180	27759	335	0	next	hit	361
Vp006	181	Response	1	3186819	27751	1
Vp006	182	Picture	MorphF4_05_orig.jpg ; MorphF4_00_UPPER.jpg	3186827	0	155	8479	324	0	next	hit	363
Vp006	182	Response	1	3195299	8472	1
Vp006	183	Picture	MorphF1_05_orig.jpg ; MorphF1_10_UPPER.jpg	3195306	0	169	7864	170	0	next	incorrect	365
Vp006	183	Response	2	3203059	7753	1
Vp006	184	Picture	MorphF9_09_orig.jpg ; MorphF9_00_UPPER.jpg	3203170	0	1	10616	2	0	next	incorrect	367
Vp006	184	Response	2	3213698	10528	1
Vp006	185	Picture	MorphM7_02_orig.jpg ; MorphM7_00_UPPER.jpg	3213786	0	1	5574	2	0	next	hit	369
Vp006	185	Response	1	3219218	5432	1
Vp006	186	Picture	MorphF4_04_orig.jpg ; MorphF4_10_UPPER.jpg	3219360	0	1	9554	2	0	next	incorrect	371
Vp006	186	Response	2	3228818	9458	1
Vp006	187	Picture	MorphF1_02_orig.jpg ; MorphF1_00_UPPER.jpg	3228914	0	1	5839	2	0	next	hit	373
Vp006	187	Response	1	3234658	5744	1
Vp006	188	Picture	MorphF8_09_orig.jpg ; MorphF8_10_UPPER.jpg	3234753	0	1	7696	2	0	next	hit	375
Vp006	188	Response	1	3242338	7585	1
Vp006	189	Picture	MorphF3_09_orig.jpg ; MorphF3_10_UPPER.jpg	3242449	0	1	7257	176	0	next	hit	377
Vp006	189	Response	1	3249698	7249	1
Vp006	190	Picture	MorphF9_08_orig.jpg ; MorphF9_00_UPPER.jpg	3249706	0	175	6677	176	0	next	incorrect	379
Vp006	190	Response	2	3256258	6552	1
Vp006	191	Picture	MorphM8_03_orig.jpg ; MorphM8_00_UPPER.jpg	3256383	0	1	7403	163	0	next	incorrect	381
Vp006	191	Response	2	3263778	7395	1
Vp006	192	Picture	MorphM9_02_orig.jpg ; MorphM9_00_UPPER.jpg	3263786	0	162	9041	306	0	next	hit	383
Vp006	192	Response	1	3272818	9032	1
Vp006	193	Picture	MorphF4_08_orig.jpg ; MorphF4_00_UPPER.jpg	3272827	0	144	5039	292	0	next	incorrect	385
Vp006	193	Response	2	3277858	5031	1
Vp006	194	Picture	MorphF6_02_orig.jpg ; MorphF6_10_UPPER.jpg	3277866	0	148	8108	150	0	next	hit	387
Vp006	194	Response	1	3285858	7992	1
Vp006	195	Picture	MorphF2_10_orig.jpg ; MorphF2_10_UPPER.jpg	3285974	0	2	8759	3	0	next	hit	389
Vp006	195	Response	1	3294658	8684	1
Vp006	196	Picture	MorphM4_04_orig.jpg ; MorphM4_00_UPPER.jpg	3294733	0	1	7696	2	0	next	hit	391
Vp006	196	Response	1	3302338	7605	1
Vp006	197	Picture	MorphF6_05_orig.jpg ; MorphF6_00_UPPER.jpg	3302429	0	1	13597	206	0	next	incorrect	393
Vp006	197	Response	2	3316018	13589	1
Vp006	198	Picture	MorphF8_07_orig.jpg ; MorphF8_10_UPPER.jpg	3316026	0	205	8829	206	0	next	hit	395
Vp006	198	Response	1	3324738	8712	1
Vp006	199	Picture	MorphM7_08_orig.jpg ; MorphM7_00_UPPER.jpg	3324855	0	1	23488	2	0	next	incorrect	397
Vp006	199	Response	2	3348258	23403	1
Vp006	200	Picture	MorphF1_03_orig.jpg ; MorphF1_10_UPPER.jpg	3348343	0	1	10616	2	0	next	hit	399
Vp006	200	Response	1	3358818	10475	1
Vp006	201	Picture	MorphM10_03_orig.jpg ; MorphM10_00_UPPER.jpg	3358959	0	1	9687	2	0	next	hit	401
Vp006	201	Response	1	3368497	9538	1
Vp006	202	Picture	MorphM8_07_orig.jpg ; MorphM8_10_UPPER.jpg	3368646	0	1	10350	2	0	next	hit	403
Vp006	202	Response	1	3378897	10251	1
Vp006	203	Picture	MorphF1_03_orig.jpg ; MorphF1_00_UPPER.jpg	3378996	0	1	9109	182	0	next	hit	405
Vp006	203	Response	1	3388097	9101	1
Vp006	204	Picture	MorphF7_05_orig.jpg ; MorphF7_00_UPPER.jpg	3388105	0	181	12256	182	0	next	incorrect	407
Vp006	204	Response	2	3400257	12152	1
Vp006	205	Picture	MorphM3_09_orig.jpg ; MorphM3_10_UPPER.jpg	3400361	0	1	7504	195	0	next	incorrect	409
Vp006	205	Response	2	3407857	7496	1
Vp006	206	Picture	MorphM7_04_orig.jpg ; MorphM7_10_UPPER.jpg	3407865	0	194	12879	380	0	next	hit	411
Vp006	206	Response	1	3420737	12872	1
Vp006	207	Picture	MorphF7_04_orig.jpg ; MorphF7_10_UPPER.jpg	3420744	0	186	6882	391	0	next	incorrect	413
Vp006	207	Response	2	3427617	6873	1
Vp006	208	Picture	MorphF2_03_orig.jpg ; MorphF2_10_UPPER.jpg	3427626	0	205	7039	404	0	next	hit	415
Vp006	208	Response	1	3434657	7031	1
Vp006	209	Picture	MorphF9_02_orig.jpg ; MorphF9_10_UPPER.jpg	3434665	0	199	7599	363	0	next	hit	417
Vp006	209	Response	1	3442257	7592	1
Vp006	210	Picture	MorphF7_06_orig.jpg ; MorphF7_00_UPPER.jpg	3442264	0	164	12371	165	0	next	incorrect	419
Vp006	210	Response	2	3454497	12233	1
Vp006	211	Picture	MorphM6_02_orig.jpg ; MorphM6_00_UPPER.jpg	3454635	0	1	10350	2	0	next	hit	421
Vp006	211	Response	1	3464897	10262	1
Vp006	212	Picture	MorphM8_01_orig.jpg ; MorphM8_00_UPPER.jpg	3464985	0	1	11147	2	0	next	incorrect	423
Vp006	212	Response	2	3476017	11032	1
Vp006	213	Picture	MorphF6_00_orig.jpg ; MorphF6_10_UPPER.jpg	3476132	0	1	19892	148	0	next	incorrect	425
Vp006	213	Response	2	3496017	19885	1
Vp006	214	Picture	MorphF8_06_orig.jpg ; MorphF8_10_UPPER.jpg	3496024	0	147	7925	331	0	next	hit	427
Vp006	214	Response	1	3503937	7913	1
Vp006	215	Picture	MorphF3_05_orig.jpg ; MorphF3_10_UPPER.jpg	3503949	0	184	10002	185	0	next	hit	429
Vp006	215	Response	1	3513857	9908	1
Vp006	216	Picture	MorphM9_05_orig.jpg ; MorphM9_10_UPPER.jpg	3513951	0	1	16588	2	0	next	hit	431
Vp006	216	Response	1	3530416	16465	1
Vp006	217	Picture	MorphF4_02_orig.jpg ; MorphF4_10_UPPER.jpg	3530539	0	1	9819	2	0	next	hit	433
Vp006	217	Response	1	3540256	9717	1
Vp006	218	Picture	MorphM7_04_orig.jpg ; MorphM7_00_UPPER.jpg	3540358	0	1	21763	2	0	next	hit	435
Vp006	218	Response	1	3562016	21658	1
Vp006	219	Picture	MorphF7_00_orig.jpg ; MorphF7_10_UPPER.jpg	3562121	0	1	16943	177	0	next	incorrect	437
Vp006	219	Response	2	3579056	16935	1
Vp006	220	Picture	MorphF1_09_orig.jpg ; MorphF1_00_UPPER.jpg	3579064	0	176	9331	177	0	next	incorrect	439
Vp006	220	Response	2	3588256	9192	1
Vp006	221	Picture	MorphM1_10_orig.jpg ; MorphM1_10_UPPER.jpg	3588395	0	1	12988	152	0	next	incorrect	441
Vp006	221	Response	2	3601376	12981	1
Vp006	222	Picture	MorphF1_06_orig.jpg ; MorphF1_00_UPPER.jpg	3601383	0	151	9571	152	0	next	incorrect	443
Vp006	222	Response	2	3610816	9433	1
Vp006	223	Picture	MorphF8_04_orig.jpg ; MorphF8_00_UPPER.jpg	3610954	0	1	8189	173	0	next	incorrect	445
Vp006	223	Response	2	3619136	8182	1
Vp006	224	Picture	MorphM9_07_orig.jpg ; MorphM9_00_UPPER.jpg	3619143	0	172	7735	173	0	next	incorrect	447
Vp006	224	Response	2	3626736	7593	1
Vp006	225	Picture	MorphF7_10_orig.jpg ; MorphF7_10_UPPER.jpg	3626878	0	1	7386	180	0	next	hit	449
Vp006	225	Response	1	3634256	7378	1
Vp006	226	Picture	MorphM5_10_orig.jpg ; MorphM5_10_UPPER.jpg	3634264	0	179	10640	334	0	next	hit	451
Vp006	226	Response	1	3644896	10632	1
Vp006	227	Picture	MorphF5_07_orig.jpg ; MorphF5_00_UPPER.jpg	3644904	0	155	13424	156	0	next	hit	453
Vp006	227	Response	1	3658256	13352	1
Vp006	228	Picture	MorphM7_00_orig.jpg ; MorphM7_00_UPPER.jpg	3658328	0	1	19855	184	0	next	incorrect	455
Vp006	228	Response	2	3678176	19848	1
Vp006	229	Picture	MorphF5_10_orig.jpg ; MorphF5_00_UPPER.jpg	3678183	0	183	8481	378	0	next	incorrect	457
Vp006	229	Response	2	3686656	8473	1
Vp006	230	Picture	MorphM1_01_orig.jpg ; MorphM1_00_UPPER.jpg	3686664	0	195	11075	196	0	next	incorrect	459
Vp006	230	Response	2	3697615	10951	2
Vp006	231	Picture	MorphF10_00_orig.jpg ; MorphF10_00_UPPER.jpg	3697739	0	1	11545	2	0	next	incorrect	461
Vp006	231	Response	2	3709136	11397	1
Vp006	232	Picture	MorphM7_10_orig.jpg ; MorphM7_10_UPPER.jpg	3709284	0	1	8739	154	0	next	hit	463
Vp006	232	Response	1	3718015	8731	1
Vp006	233	Picture	MorphF2_01_orig.jpg ; MorphF2_00_UPPER.jpg	3718023	0	153	6787	154	0	next	hit	465
Vp006	233	Response	1	3724735	6712	1
Vp006	234	Picture	MorphF3_00_orig.jpg ; MorphF3_10_UPPER.jpg	3724810	0	1	7934	162	0	next	hit	467
Vp006	234	Response	1	3732735	7925	1
Vp006	235	Picture	MorphF5_04_orig.jpg ; MorphF5_00_UPPER.jpg	3732744	0	161	27894	162	0	next	incorrect	469
Vp006	235	Response	2	3760575	27831	1
Vp006	236	Picture	MorphF6_10_orig.jpg ; MorphF6_00_UPPER.jpg	3760638	0	1	10026	194	0	next	hit	471
Vp006	236	Response	1	3770655	10017	1
Vp006	237	Picture	MorphM2_10_orig.jpg ; MorphM2_00_UPPER.jpg	3770664	0	193	6562	194	0	next	hit	473
Vp006	237	Response	1	3777135	6471	1
Vp006	238	Picture	MorphF5_05_orig.jpg ; MorphF5_00_UPPER.jpg	3777226	0	1	5971	2	0	next	incorrect	475
Vp006	238	Response	2	3783135	5909	1
Vp006	239	Picture	MorphM10_00_orig.jpg ; MorphM10_10_UPPER.jpg	3783197	0	1	9382	175	0	next	hit	477
Vp006	239	Response	1	3792575	9378	1
Vp006	240	Picture	MorphF9_05_orig.jpg ; MorphF9_10_UPPER.jpg	3792579	0	174	7736	175	0	next	hit	479
Vp006	240	Response	1	3800175	7596	1
Vp006	241	Picture	MorphF6_08_orig.jpg ; MorphF6_00_UPPER.jpg	3800315	0	1	10484	2	0	next	hit	481
Vp006	241	Response	1	3810735	10420	1
Vp006	242	Picture	MorphF1_07_orig.jpg ; MorphF1_10_UPPER.jpg	3810799	0	1	11146	2	0	next	incorrect	483
Vp006	242	Response	2	3821855	11056	1
Vp006	243	Picture	MorphF4_09_orig.jpg ; MorphF4_00_UPPER.jpg	3821945	0	1	16986	2	0	next	incorrect	485
Vp006	243	Response	2	3838815	16870	1
Vp006	244	Picture	MorphF2_10_orig.jpg ; MorphF2_00_UPPER.jpg	3838931	0	1	10292	193	0	next	incorrect	487
Vp006	244	Response	2	3849215	10284	1
Vp006	245	Picture	MorphF4_00_orig.jpg ; MorphF4_10_UPPER.jpg	3849223	0	192	6295	193	0	next	incorrect	489
Vp006	245	Response	2	3855375	6152	1
Vp006	246	Picture	MorphF3_01_orig.jpg ; MorphF3_10_UPPER.jpg	3855518	0	1	6104	2	0	next	hit	491
Vp006	246	Response	1	3861534	6016	1
Vp006	247	Picture	MorphM10_01_orig.jpg ; MorphM10_00_UPPER.jpg	3861622	0	1	11014	2	0	next	incorrect	493
Vp006	247	Response	2	3872494	10872	1
Vp006	248	Picture	MorphM2_02_orig.jpg ; MorphM2_00_UPPER.jpg	3872636	0	1	7033	2	0	next	incorrect	495
Vp006	248	Response	2	3879534	6898	1
Vp006	249	Picture	MorphM9_05_orig.jpg ; MorphM9_00_UPPER.jpg	3879669	0	1	5574	2	0	next	incorrect	497
Vp006	249	Response	2	3885134	5465	1
Vp006	250	Picture	MorphM3_02_orig.jpg ; MorphM3_10_UPPER.jpg	3885243	0	1	7829	2	0	next	hit	499
Vp006	250	Response	1	3892974	7731	1
Vp006	251	Picture	MorphM9_10_orig.jpg ; MorphM9_10_UPPER.jpg	3893072	0	1	5911	195	0	next	hit	501
Vp006	251	Response	1	3898974	5902	1
Vp006	252	Picture	MorphF2_07_orig.jpg ; MorphF2_00_UPPER.jpg	3898983	0	194	8420	195	0	next	hit	503
Vp006	252	Response	1	3907294	8311	1
Vp006	253	Picture	MorphF4_04_orig.jpg ; MorphF4_00_UPPER.jpg	3907403	0	1	8493	2	0	next	incorrect	505
Vp006	253	Response	2	3915774	8371	1
Vp006	254	Picture	MorphM7_07_orig.jpg ; MorphM7_10_UPPER.jpg	3915896	0	1	5972	2	0	next	hit	507
Vp006	254	Response	1	3921774	5878	1
Vp006	255	Picture	MorphM6_01_orig.jpg ; MorphM6_00_UPPER.jpg	3921868	0	1	12473	2	0	next	incorrect	509
Vp006	255	Response	2	3934254	12386	1
Vp006	256	Picture	MorphM10_01_orig.jpg ; MorphM10_10_UPPER.jpg	3934341	0	1	8758	2	0	next	hit	511
Vp006	256	Response	1	3942974	8633	1
Vp006	257	Picture	MorphF4_06_orig.jpg ; MorphF4_00_UPPER.jpg	3943099	0	1	5647	194	0	next	hit	513
Vp006	257	Response	1	3948734	5635	1
Vp006	258	Picture	MorphF9_06_orig.jpg ; MorphF9_00_UPPER.jpg	3948746	0	193	10410	194	0	next	incorrect	515
Vp006	258	Response	2	3959054	10308	1
Vp006	259	Picture	MorphM5_04_orig.jpg ; MorphM5_10_UPPER.jpg	3959156	0	1	7962	2	0	next	hit	517
Vp006	259	Response	1	3967054	7898	1
Vp006	260	Picture	MorphM7_09_orig.jpg ; MorphM7_00_UPPER.jpg	3967118	0	1	5839	2	0	next	hit	519
Vp006	260	Response	1	3972814	5696	1
Vp006	261	Picture	MorphM2_09_orig.jpg ; MorphM2_00_UPPER.jpg	3972957	0	1	13784	151	0	next	incorrect	521
Vp006	261	Response	2	3986734	13777	1
Vp006	262	Picture	MorphF2_07_orig.jpg ; MorphF2_10_UPPER.jpg	3986741	0	150	14481	151	0	next	hit	523
Vp006	262	Response	1	4001134	14393	1
Vp006	263	Picture	MorphF5_03_orig.jpg ; MorphF5_10_UPPER.jpg	4001222	0	1	11014	2	0	next	hit	525
Vp006	263	Response	1	4012094	10872	1
Vp006	264	Picture	MorphM4_08_orig.jpg ; MorphM4_10_UPPER.jpg	4012236	0	1	21364	2	0	next	incorrect	527
Vp006	264	Response	2	4033453	21217	1
Vp006	265	Picture	MorphF10_07_orig.jpg ; MorphF10_00_UPPER.jpg	4033600	0	1	10351	2	0	next	hit	529
Vp006	265	Response	1	4043853	10253	1
Vp006	266	Picture	MorphM6_04_orig.jpg ; MorphM6_10_UPPER.jpg	4043951	0	1	9554	2	0	next	hit	531
Vp006	266	Response	1	4053373	9422	1
Vp006	267	Picture	MorphM3_10_orig.jpg ; MorphM3_10_UPPER.jpg	4053505	0	1	12739	2	0	next	hit	533
Vp006	267	Response	1	4066093	12588	1
Vp006	268	Picture	MorphM2_08_orig.jpg ; MorphM2_10_UPPER.jpg	4066244	0	1	8625	2	0	next	incorrect	535
Vp006	268	Response	2	4074733	8489	1
Vp006	269	Picture	MorphM5_04_orig.jpg ; MorphM5_00_UPPER.jpg	4074869	0	1	13403	2	0	next	hit	537
Vp006	269	Response	1	4088173	13304	1
Vp006	270	Picture	MorphF4_08_orig.jpg ; MorphF4_10_UPPER.jpg	4088272	0	1	12306	170	0	next	hit	539
Vp006	270	Response	1	4100573	12301	1
Vp006	271	Picture	MorphF8_01_orig.jpg ; MorphF8_10_UPPER.jpg	4100578	0	169	22726	171	0	next	incorrect	541
Vp006	271	Response	2	4123213	22635	1
Vp006	272	Picture	MorphF2_05_orig.jpg ; MorphF2_10_UPPER.jpg	4123304	0	2	7516	184	0	next	hit	543
Vp006	272	Response	1	4130813	7509	1
Vp006	273	Picture	MorphF8_08_orig.jpg ; MorphF8_00_UPPER.jpg	4130820	0	182	17120	362	0	next	hit	545
Vp006	273	Response	1	4147933	17113	1
Vp006	274	Picture	MorphM4_05_orig.jpg ; MorphM4_10_UPPER.jpg	4147940	0	180	13521	375	0	next	hit	547
Vp006	274	Response	1	4161453	13513	1
Vp006	275	Picture	MorphM6_07_orig.jpg ; MorphM6_10_UPPER.jpg	4161461	0	195	10146	196	0	next	hit	549
Vp006	275	Response	1	4171533	10072	1
Vp006	276	Picture	MorphM4_08_orig.jpg ; MorphM4_00_UPPER.jpg	4171607	0	1	16173	151	0	next	hit	551
Vp006	276	Response	1	4187773	16166	1
Vp006	277	Picture	MorphM1_07_orig.jpg ; MorphM1_10_UPPER.jpg	4187780	0	150	8774	151	0	next	incorrect	553
Vp006	277	Response	2	4196412	8632	1
Vp006	278	Picture	MorphF5_00_orig.jpg ; MorphF5_10_UPPER.jpg	4196554	0	1	26009	2	0	next	hit	555
Vp006	278	Response	1	4222492	25938	1
Vp006	279	Picture	MorphM6_01_orig.jpg ; MorphM6_10_UPPER.jpg	4222563	0	1	9776	179	0	next	hit	557
Vp006	279	Response	1	4232332	9769	1
Vp006	280	Picture	MorphM5_10_orig.jpg ; MorphM5_00_UPPER.jpg	4232339	0	178	14881	337	0	next	hit	559
Vp006	280	Response	1	4247212	14873	1
Vp006	281	Picture	MorphF3_10_orig.jpg ; MorphF3_00_UPPER.jpg	4247220	0	159	13561	160	0	next	incorrect	561
Vp006	281	Response	2	4260652	13432	1
Vp006	282	Picture	MorphF5_08_orig.jpg ; MorphF5_10_UPPER.jpg	4260781	0	1	22278	150	0	next	incorrect	563
Vp006	282	Response	2	4283052	22271	1
Vp006	283	Picture	MorphF3_02_orig.jpg ; MorphF3_10_UPPER.jpg	4283059	0	149	5323	150	0	next	hit	565
Vp006	283	Response	1	4288252	5193	1
Vp006	284	Picture	MorphM6_05_orig.jpg ; MorphM6_00_UPPER.jpg	4288382	0	1	8837	189	0	next	incorrect	567
Vp006	284	Response	2	4297212	8830	1
Vp006	285	Picture	MorphM7_03_orig.jpg ; MorphM7_00_UPPER.jpg	4297219	0	188	8281	189	0	next	hit	569
Vp006	285	Response	1	4305372	8153	1
Vp006	286	Picture	MorphM2_06_orig.jpg ; MorphM2_10_UPPER.jpg	4305500	0	1	10199	154	0	next	hit	571
Vp006	286	Response	1	4315692	10192	1
Vp006	287	Picture	MorphF3_07_orig.jpg ; MorphF3_10_UPPER.jpg	4315699	0	153	10768	154	0	next	hit	573
Vp006	287	Response	1	4326332	10633	1
Vp006	288	Picture	MorphF4_05_orig.jpg ; MorphF4_10_UPPER.jpg	4326467	0	1	8625	2	0	next	hit	575
Vp006	288	Response	1	4334972	8505	1
Vp006	289	Picture	MorphM3_04_orig.jpg ; MorphM3_00_UPPER.jpg	4335092	0	1	8688	205	0	next	incorrect	577
Vp006	289	Response	2	4343772	8680	1
Vp006	290	Picture	MorphM8_04_orig.jpg ; MorphM8_00_UPPER.jpg	4343780	0	204	7368	206	0	next	incorrect	579
Vp006	290	Response	2	4351051	7271	1
Vp006	291	Picture	MorphF2_00_orig.jpg ; MorphF2_00_UPPER.jpg	4351148	0	2	18446	3	0	next	incorrect	581
Vp006	291	Response	2	4369451	18303	2
Vp006	292	Picture	MorphF1_02_orig.jpg ; MorphF1_10_UPPER.jpg	4369594	0	1	7165	2	0	next	incorrect	583
Vp006	292	Response	2	4376651	7057	1
Vp006	293	Picture	MorphF10_03_orig.jpg ; MorphF10_10_UPPER.jpg	4376759	0	1	6503	2	0	next	hit	585
Vp006	293	Response	1	4383131	6372	1
Vp006	294	Picture	MorphF3_10_orig.jpg ; MorphF3_10_UPPER.jpg	4383262	0	1	9798	156	0	next	hit	587
Vp006	294	Response	1	4393051	9789	1
Vp006	295	Picture	MorphM4_03_orig.jpg ; MorphM4_00_UPPER.jpg	4393060	0	155	6479	333	0	next	hit	589
Vp006	295	Response	1	4399531	6471	1
Vp006	296	Picture	MorphM5_05_orig.jpg ; MorphM5_00_UPPER.jpg	4399539	0	178	6547	179	0	next	hit	591
Vp006	296	Response	1	4406011	6472	1
Vp006	297	Picture	MorphF10_10_orig.jpg ; MorphF10_00_UPPER.jpg	4406086	0	1	11614	198	0	next	incorrect	593
Vp006	297	Response	2	4417691	11605	1
Vp006	298	Picture	MorphM2_07_orig.jpg ; MorphM2_10_UPPER.jpg	4417700	0	197	6799	363	0	next	hit	595
Vp006	298	Response	1	4424491	6791	1
Vp006	299	Picture	MorphF9_00_orig.jpg ; MorphF9_10_UPPER.jpg	4424499	0	166	13302	167	0	next	hit	597
Vp006	299	Response	1	4437691	13192	1
Vp006	300	Picture	MorphF4_09_orig.jpg ; MorphF4_10_UPPER.jpg	4437801	0	1	8891	2	0	next	hit	599
Vp006	300	Response	1	4446571	8770	1
Vp006	301	Picture	MorphF8_02_orig.jpg ; MorphF8_00_UPPER.jpg	4446692	0	1	9246	177	0	next	hit	601
Vp006	301	Response	1	4455931	9239	1
Vp006	302	Picture	MorphF9_00_orig.jpg ; MorphF9_00_UPPER.jpg	4455938	0	176	7341	177	0	next	hit	603
Vp006	302	Response	1	4463131	7193	1
Vp006	303	Picture	MorphF8_02_orig.jpg ; MorphF8_10_UPPER.jpg	4463279	0	1	9939	148	0	next	hit	605
Vp006	303	Response	1	4473211	9932	1
Vp006	304	Picture	MorphF10_06_orig.jpg ; MorphF10_10_UPPER.jpg	4473218	0	147	8880	305	0	next	incorrect	607
Vp006	304	Response	2	4482091	8873	1
Vp006	305	Picture	MorphM1_05_orig.jpg ; MorphM1_10_UPPER.jpg	4482098	0	158	6261	159	0	next	hit	609
Vp006	305	Response	1	4488251	6153	1
Vp006	306	Picture	MorphF6_00_orig.jpg ; MorphF6_00_UPPER.jpg	4488359	0	1	8626	2	0	next	incorrect	611
Vp006	306	Response	2	4496891	8532	1
Vp006	307	Picture	MorphM10_07_orig.jpg ; MorphM10_00_UPPER.jpg	4496985	0	1	8474	153	0	next	hit	613
Vp006	307	Response	1	4505451	8466	1
Vp006	308	Picture	MorphF6_09_orig.jpg ; MorphF6_10_UPPER.jpg	4505459	0	152	9440	153	0	next	hit	615
Vp006	308	Response	1	4514810	9351	1
Vp006	309	Picture	MorphF1_08_orig.jpg ; MorphF1_10_UPPER.jpg	4514899	0	1	6320	184	0	next	hit	617
Vp006	309	Response	1	4521210	6311	1
Vp006	310	Picture	MorphM6_09_orig.jpg ; MorphM6_10_UPPER.jpg	4521219	0	183	6684	184	0	next	hit	619
Vp006	310	Response	1	4527770	6551	1
Vp006	311	Picture	MorphM8_05_orig.jpg ; MorphM8_00_UPPER.jpg	4527903	0	1	9687	2	0	next	hit	621
Vp006	311	Response	1	4537450	9547	1
Vp006	312	Picture	MorphF1_04_orig.jpg ; MorphF1_00_UPPER.jpg	4537590	0	1	5948	159	0	next	hit	623
Vp006	312	Response	1	4543530	5940	1
Vp006	313	Picture	MorphF9_03_orig.jpg ; MorphF9_00_UPPER.jpg	4543538	0	158	9578	159	0	next	incorrect	625
Vp006	313	Response	2	4552970	9432	1
Vp006	314	Picture	MorphF6_09_orig.jpg ; MorphF6_00_UPPER.jpg	4553116	0	1	10882	2	0	next	incorrect	627
Vp006	314	Response	2	4563850	10734	1
Vp006	315	Picture	MorphM10_07_orig.jpg ; MorphM10_10_UPPER.jpg	4563998	0	1	7139	161	0	next	hit	629
Vp006	315	Response	1	4571130	7132	1
Vp006	316	Picture	MorphM8_04_orig.jpg ; MorphM8_10_UPPER.jpg	4571137	0	160	5840	319	0	next	hit	631
Vp006	316	Response	1	4576970	5833	1
Vp006	317	Picture	MorphM1_09_orig.jpg ; MorphM1_10_UPPER.jpg	4576977	0	159	19522	302	0	next	incorrect	633
Vp006	317	Response	2	4596490	19513	1
Vp006	318	Picture	MorphF6_03_orig.jpg ; MorphF6_10_UPPER.jpg	4596499	0	143	6478	311	0	next	hit	635
Vp006	318	Response	1	4602970	6471	1
Vp006	319	Picture	MorphM2_10_orig.jpg ; MorphM2_10_UPPER.jpg	4602977	0	168	8480	348	0	next	hit	637
Vp006	319	Response	1	4611450	8473	1
Vp006	320	Picture	MorphM5_05_orig.jpg ; MorphM5_10_UPPER.jpg	4611457	0	180	6284	181	0	next	hit	639
Vp006	320	Response	1	4617610	6153	1
Vp006	321	Picture	MorphM8_06_orig.jpg ; MorphM8_00_UPPER.jpg	4617741	0	1	9636	185	0	next	hit	641
Vp006	321	Response	1	4627370	9629	1
Vp006	322	Picture	MorphM5_03_orig.jpg ; MorphM5_00_UPPER.jpg	4627377	0	184	13121	385	0	next	hit	643
Vp006	322	Response	1	4640490	13113	1
Vp006	323	Picture	MorphM6_00_orig.jpg ; MorphM6_00_UPPER.jpg	4640498	0	201	9754	202	0	next	incorrect	645
Vp006	323	Response	2	4650170	9672	1
Vp006	324	Picture	MorphF5_01_orig.jpg ; MorphF5_00_UPPER.jpg	4650252	0	1	15260	2	0	next	hit	647
Vp006	324	Response	1	4665450	15198	1
Vp006	325	Picture	MorphM6_10_orig.jpg ; MorphM6_10_UPPER.jpg	4665512	0	1	13270	2	0	next	hit	649
Vp006	325	Response	1	4678649	13137	1
Vp006	326	Picture	MorphF2_08_orig.jpg ; MorphF2_10_UPPER.jpg	4678782	0	1	10483	2	0	next	hit	651
Vp006	326	Response	1	4689130	10348	1
Vp006	327	Picture	MorphF3_03_orig.jpg ; MorphF3_00_UPPER.jpg	4689265	0	1	12034	177	0	next	hit	653
Vp006	327	Response	1	4701289	12024	1
Vp006	328	Picture	MorphM2_05_orig.jpg ; MorphM2_00_UPPER.jpg	4701299	0	176	12250	177	0	next	incorrect	655
Vp006	328	Response	2	4713449	12150	1
Vp006	329	Picture	MorphM5_02_orig.jpg ; MorphM5_10_UPPER.jpg	4713549	0	1	11667	146	0	next	incorrect	657
Vp006	329	Response	2	4725209	11660	1
Vp006	330	Picture	MorphM7_01_orig.jpg ; MorphM7_00_UPPER.jpg	4725216	0	145	11522	312	0	next	incorrect	659
Vp006	330	Response	2	4736728	11512	2
Vp006	331	Picture	MorphM9_06_orig.jpg ; MorphM9_00_UPPER.jpg	4736738	0	167	6934	168	0	next	incorrect	661
Vp006	331	Response	2	4743529	6791	1
Vp006	332	Picture	MorphM8_08_orig.jpg ; MorphM8_00_UPPER.jpg	4743672	0	1	14585	146	0	next	incorrect	663
Vp006	332	Response	2	4758249	14577	1
Vp006	333	Picture	MorphM5_07_orig.jpg ; MorphM5_00_UPPER.jpg	4758257	0	145	5850	146	0	next	hit	665
Vp006	333	Response	1	4764009	5752	1
Vp006	334	Picture	MorphM4_01_orig.jpg ; MorphM4_10_UPPER.jpg	4764107	0	1	6070	169	0	next	hit	667
Vp006	334	Response	1	4770169	6062	1
Vp006	335	Picture	MorphF7_09_orig.jpg ; MorphF7_10_UPPER.jpg	4770177	0	168	7598	169	0	next	hit	669
Vp006	335	Response	1	4777689	7512	1
Vp006	336	Picture	MorphM2_09_orig.jpg ; MorphM2_10_UPPER.jpg	4777775	0	1	7166	2	0	next	hit	671
Vp006	336	Response	1	4784809	7034	1
Vp006	337	Picture	MorphM8_09_orig.jpg ; MorphM8_10_UPPER.jpg	4784941	0	1	9555	2	0	next	hit	673
Vp006	337	Response	1	4794409	9468	1
Vp006	338	Picture	MorphF8_05_orig.jpg ; MorphF8_10_UPPER.jpg	4794496	0	1	8320	174	0	next	hit	675
Vp006	338	Response	1	4802809	8313	1
Vp006	339	Picture	MorphM5_00_orig.jpg ; MorphM5_00_UPPER.jpg	4802816	0	173	12248	174	0	next	incorrect	677
Vp006	339	Response	2	4814969	12153	1
Vp006	340	Picture	MorphF6_06_orig.jpg ; MorphF6_10_UPPER.jpg	4815064	0	1	6104	2	0	next	hit	679
Vp006	340	Response	1	4821049	5985	1
Vp006	341	Picture	MorphM10_10_orig.jpg ; MorphM10_00_UPPER.jpg	4821168	0	1	7009	159	0	next	hit	681
Vp006	341	Response	1	4828168	7000	2
Vp006	342	Picture	MorphF10_02_orig.jpg ; MorphF10_00_UPPER.jpg	4828177	0	158	12479	310	0	next	incorrect	683
Vp006	342	Response	2	4840649	12472	1
Vp006	343	Picture	MorphM2_01_orig.jpg ; MorphM2_10_UPPER.jpg	4840656	0	152	6388	153	0	next	hit	685
Vp006	343	Response	1	4846968	6312	1
Vp006	344	Picture	MorphF5_04_orig.jpg ; MorphF5_10_UPPER.jpg	4847044	0	1	10572	179	0	next	hit	687
Vp006	344	Response	1	4857608	10564	1
Vp006	345	Picture	MorphM10_02_orig.jpg ; MorphM10_00_UPPER.jpg	4857616	0	178	10527	179	0	next	hit	689
Vp006	345	Response	1	4868008	10392	1
Vp006	346	Picture	MorphF8_07_orig.jpg ; MorphF8_00_UPPER.jpg	4868143	0	1	8891	2	0	next	hit	691
Vp006	346	Response	1	4876888	8745	1
Vp006	347	Picture	MorphF5_03_orig.jpg ; MorphF5_00_UPPER.jpg	4877034	0	1	14862	3	0	next	incorrect	693
Vp006	347	Response	2	4891768	14734	1
Vp006	348	Picture	MorphM2_04_orig.jpg ; MorphM2_10_UPPER.jpg	4891896	0	2	8095	3	0	next	incorrect	695
Vp006	348	Response	2	4899848	7952	1
Vp006	349	Picture	MorphF5_09_orig.jpg ; MorphF5_10_UPPER.jpg	4899991	0	1	6346	158	0	next	incorrect	697
Vp006	349	Response	2	4906328	6337	1
Vp006	350	Picture	MorphF3_08_orig.jpg ; MorphF3_10_UPPER.jpg	4906337	0	157	5438	317	0	next	hit	699
Vp006	350	Response	1	4911768	5431	1
Vp006	351	Picture	MorphM5_09_orig.jpg ; MorphM5_10_UPPER.jpg	4911775	0	160	5202	161	0	next	hit	701
Vp006	351	Response	1	4916888	5113	1
Vp006	352	Picture	MorphF9_10_orig.jpg ; MorphF9_10_UPPER.jpg	4916977	0	1	7756	208	0	next	hit	703
Vp006	352	Response	1	4924728	7751	1
Vp006	353	Picture	MorphM10_04_orig.jpg ; MorphM10_00_UPPER.jpg	4924733	0	207	24323	374	0	next	incorrect	705
Vp006	353	Response	2	4949047	24314	2
Vp006	354	Picture	MorphF2_09_orig.jpg ; MorphF2_00_UPPER.jpg	4949056	0	167	7067	168	0	next	hit	707
Vp006	354	Response	1	4956008	6952	1
Vp006	355	Picture	MorphF6_03_orig.jpg ; MorphF6_00_UPPER.jpg	4956123	0	1	8891	2	0	next	hit	709
Vp006	355	Response	1	4964888	8765	1
Vp006	356	Picture	MorphF8_00_orig.jpg ; MorphF8_00_UPPER.jpg	4965014	0	1	10041	178	0	next	hit	711
Vp006	356	Response	1	4975048	10034	1
Vp006	357	Picture	MorphF10_03_orig.jpg ; MorphF10_00_UPPER.jpg	4975055	0	177	8802	178	0	next	hit	713
Vp006	357	Response	1	4983768	8713	1
Vp006	358	Picture	MorphM7_06_orig.jpg ; MorphM7_00_UPPER.jpg	4983857	0	1	8758	2	0	next	hit	715
Vp006	358	Response	1	4992488	8631	1
Vp006	359	Picture	MorphM6_07_orig.jpg ; MorphM6_00_UPPER.jpg	4992615	0	1	8600	160	0	next	hit	717
Vp006	359	Response	1	5001208	8593	1
Vp006	360	Picture	MorphM3_08_orig.jpg ; MorphM3_10_UPPER.jpg	5001215	0	159	15916	326	0	next	incorrect	719
Vp006	360	Response	2	5017127	15912	1
Vp006	361	Picture	MorphF8_03_orig.jpg ; MorphF8_00_UPPER.jpg	5017131	0	167	5739	168	0	next	hit	721
Vp006	361	Response	1	5022727	5596	1
Vp006	362	Picture	MorphM10_03_orig.jpg ; MorphM10_10_UPPER.jpg	5022870	0	1	8228	2	0	next	hit	723
Vp006	362	Response	1	5030967	8097	1
Vp006	363	Picture	MorphM2_07_orig.jpg ; MorphM2_00_UPPER.jpg	5031098	0	1	7298	2	0	next	incorrect	725
Vp006	363	Response	2	5038327	7229	1
Vp006	364	Picture	MorphF2_03_orig.jpg ; MorphF2_00_UPPER.jpg	5038396	0	1	18313	2	0	next	incorrect	727
Vp006	364	Response	2	5056567	18171	1
Vp006	365	Picture	MorphM1_01_orig.jpg ; MorphM1_10_UPPER.jpg	5056709	0	1	14267	199	0	next	incorrect	729
Vp006	365	Response	2	5070967	14258	1
Vp006	366	Picture	MorphM2_03_orig.jpg ; MorphM2_00_UPPER.jpg	5070976	0	198	8822	199	0	next	incorrect	731
Vp006	366	Response	2	5079687	8711	1
Vp006	367	Picture	MorphF5_02_orig.jpg ; MorphF5_00_UPPER.jpg	5079798	0	1	6237	2	0	next	incorrect	733
Vp006	367	Response	2	5085927	6129	1
Vp006	368	Picture	MorphF2_02_orig.jpg ; MorphF2_00_UPPER.jpg	5086035	0	1	18843	2	0	next	incorrect	735
Vp006	368	Response	2	5104807	18772	1
Vp006	369	Picture	MorphF9_01_orig.jpg ; MorphF9_10_UPPER.jpg	5104878	0	1	8095	2	0	next	hit	737
Vp006	369	Response	1	5112887	8009	1
Vp006	370	Picture	MorphF8_00_orig.jpg ; MorphF8_10_UPPER.jpg	5112973	0	1	17516	2	0	next	hit	739
Vp006	370	Response	1	5130407	17434	1
Vp006	371	Picture	MorphF1_10_orig.jpg ; MorphF1_10_UPPER.jpg	5130489	0	1	17649	2	0	next	hit	741
Vp006	371	Response	1	5148007	17518	1
Vp006	372	Picture	MorphM5_07_orig.jpg ; MorphM5_10_UPPER.jpg	5148138	0	1	5839	2	0	next	hit	743
Vp006	372	Response	1	5153847	5709	1
Vp006	373	Picture	MorphM4_01_orig.jpg ; MorphM4_00_UPPER.jpg	5153977	0	1	7298	2	0	next	hit	745
Vp006	373	Response	1	5161127	7150	1
Vp006	374	Picture	MorphM2_05_orig.jpg ; MorphM2_10_UPPER.jpg	5161275	0	1	7829	3	0	next	hit	747
Vp006	374	Response	1	5168966	7691	1
Vp006	375	Picture	MorphM1_08_orig.jpg ; MorphM1_10_UPPER.jpg	5169104	0	2	12607	3	0	next	hit	749
Vp006	375	Response	1	5181606	12502	1
Vp006	376	Picture	MorphM2_03_orig.jpg ; MorphM2_10_UPPER.jpg	5181711	0	1	11412	2	0	next	hit	751
Vp006	376	Response	1	5193046	11335	1
Vp006	377	Picture	MorphM3_05_orig.jpg ; MorphM3_00_UPPER.jpg	5193123	0	1	21630	2	0	next	incorrect	753
Vp006	377	Response	2	5214646	21523	1
Vp006	378	Picture	MorphF10_02_orig.jpg ; MorphF10_10_UPPER.jpg	5214753	0	1	8060	169	0	next	hit	755
Vp006	378	Response	1	5222806	8053	1
Vp006	379	Picture	MorphF3_05_orig.jpg ; MorphF3_00_UPPER.jpg	5222813	0	168	9040	320	0	next	incorrect	757
Vp006	379	Response	2	5231846	9033	1
Vp006	380	Picture	MorphM6_02_orig.jpg ; MorphM6_10_UPPER.jpg	5231853	0	152	10880	305	0	next	incorrect	759
Vp006	380	Response	2	5242726	10873	1
Vp006	381	Picture	MorphM9_09_orig.jpg ; MorphM9_10_UPPER.jpg	5242733	0	153	8512	154	0	next	incorrect	761
Vp006	381	Response	2	5251126	8393	1
Vp006	382	Picture	MorphF6_04_orig.jpg ; MorphF6_00_UPPER.jpg	5251245	0	1	7697	2	0	next	incorrect	763
Vp006	382	Response	2	5258806	7561	1
Vp006	383	Picture	MorphM9_01_orig.jpg ; MorphM9_10_UPPER.jpg	5258942	0	1	9289	2	0	next	incorrect	765
Vp006	383	Response	2	5268166	9224	1
Vp006	384	Picture	MorphM1_02_orig.jpg ; MorphM1_00_UPPER.jpg	5268231	0	1	18975	3	0	next	incorrect	767
Vp006	384	Response	2	5287126	18895	1
Vp006	385	Picture	MorphF6_02_orig.jpg ; MorphF6_00_UPPER.jpg	5287206	0	2	7299	3	0	next	incorrect	769
Vp006	385	Response	2	5294406	7200	1
Vp006	386	Picture	MorphM10_09_orig.jpg ; MorphM10_10_UPPER.jpg	5294505	0	1	9289	2	0	next	hit	771
Vp006	386	Response	1	5303686	9181	1
Vp006	387	Picture	MorphF1_00_orig.jpg ; MorphF1_00_UPPER.jpg	5303794	0	1	6502	2	0	next	hit	773
Vp006	387	Response	1	5310166	6372	1
Vp006	388	Picture	MorphM9_04_orig.jpg ; MorphM9_00_UPPER.jpg	5310296	0	1	6900	2	0	next	hit	775
Vp006	388	Response	1	5317126	6830	1
Vp006	389	Picture	MorphM10_06_orig.jpg ; MorphM10_10_UPPER.jpg	5317196	0	1	5537	172	0	next	hit	777
Vp006	389	Response	1	5322726	5530	1
Vp006	390	Picture	MorphF4_01_orig.jpg ; MorphF4_10_UPPER.jpg	5322733	0	171	6539	172	0	next	hit	779
Vp006	390	Response	1	5329125	6392	1
Vp006	391	Picture	MorphM7_05_orig.jpg ; MorphM7_10_UPPER.jpg	5329272	0	1	5043	2	0	next	hit	781
Vp006	391	Response	1	5334165	4893	1
Vp006	392	Picture	MorphF9_08_orig.jpg ; MorphF9_10_UPPER.jpg	5334315	0	1	6502	2	0	next	hit	783
Vp006	392	Response	1	5340725	6410	1
Vp006	393	Picture	MorphM7_07_orig.jpg ; MorphM7_00_UPPER.jpg	5340817	0	1	10315	170	0	next	hit	785
Vp006	393	Response	1	5351125	10308	1
Vp006	394	Picture	MorphF4_07_orig.jpg ; MorphF4_00_UPPER.jpg	5351132	0	169	13305	170	0	next	incorrect	787
Vp006	394	Response	2	5364325	13193	1
Vp006	395	Picture	MorphM4_09_orig.jpg ; MorphM4_00_UPPER.jpg	5364437	0	1	9255	169	0	next	incorrect	789
Vp006	395	Response	2	5373685	9248	1
Vp006	396	Picture	MorphF8_01_orig.jpg ; MorphF8_00_UPPER.jpg	5373692	0	168	8792	169	0	next	hit	791
Vp006	396	Response	1	5382405	8713	1
Vp006	397	Picture	MorphM4_10_orig.jpg ; MorphM4_00_UPPER.jpg	5382484	0	1	11678	2	0	next	incorrect	793
Vp006	397	Response	2	5394085	11601	1
Vp006	398	Picture	MorphF9_02_orig.jpg ; MorphF9_00_UPPER.jpg	5394162	0	1	15260	2	0	next	hit	795
Vp006	398	Response	1	5409285	15123	1
Vp006	399	Picture	MorphM2_08_orig.jpg ; MorphM2_00_UPPER.jpg	5409422	0	1	17915	2	0	next	incorrect	797
Vp006	399	Response	2	5427205	17783	1
Vp006	400	Picture	MorphF7_09_orig.jpg ; MorphF7_00_UPPER.jpg	5427337	0	1	6355	149	0	next	hit	799
Vp006	400	Response	1	5433685	6348	1
Vp006	401	Picture	MorphM5_08_orig.jpg ; MorphM5_00_UPPER.jpg	5433692	0	148	6782	149	0	next	hit	801
Vp006	401	Response	1	5440325	6633	1
Vp006	402	Picture	MorphM3_01_orig.jpg ; MorphM3_10_UPPER.jpg	5440474	0	1	11943	2	0	next	incorrect	803
Vp006	402	Response	2	5452325	11851	1
Vp006	403	Picture	MorphF2_04_orig.jpg ; MorphF2_00_UPPER.jpg	5452417	0	1	5706	2	0	next	hit	805
Vp006	403	Response	1	5458005	5588	1
Vp006	404	Picture	MorphF1_00_orig.jpg ; MorphF1_10_UPPER.jpg	5458123	0	1	7250	183	0	next	incorrect	807
Vp006	404	Response	2	5465365	7242	1
Vp006	405	Picture	MorphM3_07_orig.jpg ; MorphM3_00_UPPER.jpg	5465373	0	182	22319	338	0	next	incorrect	809
Vp006	405	Response	2	5487685	22312	1
Vp006	406	Picture	MorphM10_04_orig.jpg ; MorphM10_10_UPPER.jpg	5487692	0	156	8250	157	0	next	hit	811
Vp006	406	Response	1	5495844	8152	1
Vp006	407	Picture	MorphM9_01_orig.jpg ; MorphM9_00_UPPER.jpg	5495942	0	1	17346	172	0	next	incorrect	813
Vp006	407	Response	2	5513285	17343	1
Vp006	408	Picture	MorphM10_05_orig.jpg ; MorphM10_10_UPPER.jpg	5513288	0	171	7999	172	0	next	hit	815
Vp006	408	Response	1	5521204	7916	1
Vp006	409	Picture	MorphM6_05_orig.jpg ; MorphM6_10_UPPER.jpg	5521287	0	1	14964	166	0	next	hit	817
Vp006	409	Response	1	5536244	14957	1
Vp006	410	Picture	MorphF4_00_orig.jpg ; MorphF4_00_UPPER.jpg	5536251	0	165	6533	167	0	next	incorrect	819
Vp006	410	Response	2	5542724	6473	1
Vp006	411	Picture	MorphF1_01_orig.jpg ; MorphF1_10_UPPER.jpg	5542784	0	2	5147	165	0	next	hit	821
Vp006	411	Response	1	5547924	5140	1
Vp006	412	Picture	MorphF3_08_orig.jpg ; MorphF3_00_UPPER.jpg	5547931	0	163	10481	328	0	next	hit	823
Vp006	412	Response	1	5558404	10473	1
Vp006	413	Picture	MorphF6_01_orig.jpg ; MorphF6_10_UPPER.jpg	5558412	0	165	8879	342	0	next	hit	825
Vp006	413	Response	1	5567284	8872	1
Vp006	414	Picture	MorphM3_09_orig.jpg ; MorphM3_00_UPPER.jpg	5567291	0	177	8934	178	0	next	hit	827
Vp006	414	Response	1	5576084	8793	1
Vp006	415	Picture	MorphF8_09_orig.jpg ; MorphF8_00_UPPER.jpg	5576225	0	1	5971	2	0	next	incorrect	829
Vp006	415	Response	2	5582084	5859	1
Vp006	416	Picture	MorphF4_02_orig.jpg ; MorphF4_00_UPPER.jpg	5582196	0	1	5655	186	0	next	hit	831
Vp006	416	Response	1	5587844	5648	1
Vp006	417	Picture	MorphM9_06_orig.jpg ; MorphM9_10_UPPER.jpg	5587851	0	185	6023	186	0	next	hit	833
Vp006	417	Response	1	5593764	5913	1
Vp006	418	Picture	MorphM3_07_orig.jpg ; MorphM3_10_UPPER.jpg	5593874	0	1	7829	2	0	next	hit	835
Vp006	418	Response	1	5601604	7730	1
Vp006	419	Picture	MorphM6_03_orig.jpg ; MorphM6_10_UPPER.jpg	5601703	0	1	5971	2	0	next	hit	837
Vp006	419	Response	1	5607604	5901	1
Vp006	420	Picture	MorphM4_03_orig.jpg ; MorphM4_10_UPPER.jpg	5607674	0	1	11678	2	0	next	incorrect	839
Vp006	420	Response	2	5619284	11610	1
Vp006	421	Picture	MorphM9_00_orig.jpg ; MorphM9_10_UPPER.jpg	5619352	0	1	10579	171	0	next	incorrect	841
Vp006	421	Response	2	5629924	10572	1
Vp006	422	Picture	MorphF3_04_orig.jpg ; MorphF3_00_UPPER.jpg	5629931	0	170	7733	171	0	next	hit	843
Vp006	422	Response	1	5637524	7593	1
Vp006	423	Picture	MorphF9_06_orig.jpg ; MorphF9_10_UPPER.jpg	5637664	0	1	12027	184	0	next	incorrect	845
Vp006	423	Response	2	5649684	12020	1
Vp006	424	Picture	MorphF3_09_orig.jpg ; MorphF3_00_UPPER.jpg	5649691	0	183	10134	184	0	next	hit	847
Vp006	424	Response	1	5659763	10072	1
Vp006	425	Picture	MorphF5_07_orig.jpg ; MorphF5_10_UPPER.jpg	5659825	0	1	15626	167	0	next	hit	849
Vp006	425	Response	1	5675443	15618	1
Vp006	426	Picture	MorphF6_07_orig.jpg ; MorphF6_00_UPPER.jpg	5675451	0	166	6933	167	0	next	incorrect	851
Vp006	426	Response	2	5682243	6792	1
Vp006	427	Picture	MorphF1_09_orig.jpg ; MorphF1_10_UPPER.jpg	5682384	0	1	6187	184	0	next	incorrect	853
Vp006	427	Response	2	5688563	6179	1
Vp006	428	Picture	MorphM8_08_orig.jpg ; MorphM8_10_UPPER.jpg	5688571	0	183	9737	184	0	next	incorrect	855
Vp006	428	Response	2	5698243	9672	1
Vp006	429	Picture	MorphM6_00_orig.jpg ; MorphM6_10_UPPER.jpg	5698308	0	1	6767	2	0	next	hit	857
Vp006	429	Response	1	5704963	6655	1
Vp006	430	Picture	MorphF10_00_orig.jpg ; MorphF10_10_UPPER.jpg	5705075	0	1	10616	2	0	next	hit	859
Vp006	430	Response	1	5715603	10528	1
Vp006	431	Picture	MorphM4_00_orig.jpg ; MorphM4_00_UPPER.jpg	5715691	0	1	12474	2	0	next	hit	861
Vp006	431	Response	1	5728083	12392	1
Vp006	432	Picture	MorphF5_09_orig.jpg ; MorphF5_00_UPPER.jpg	5728165	0	1	7962	2	0	next	incorrect	863
Vp006	432	Response	2	5736003	7838	1
Vp006	433	Picture	MorphM1_06_orig.jpg ; MorphM1_10_UPPER.jpg	5736127	0	1	5563	145	0	next	incorrect	865
Vp006	433	Response	2	5741683	5556	1
Vp006	434	Picture	MorphM5_01_orig.jpg ; MorphM5_00_UPPER.jpg	5741690	0	144	11555	145	0	next	incorrect	867
Vp006	434	Response	2	5753123	11433	1
Vp006	435	Picture	MorphF2_09_orig.jpg ; MorphF2_10_UPPER.jpg	5753245	0	1	9805	149	0	next	hit	869
Vp006	435	Response	1	5763043	9798	1
Vp006	436	Picture	MorphF3_01_orig.jpg ; MorphF3_00_UPPER.jpg	5763050	0	148	19654	149	0	next	incorrect	871
Vp006	436	Response	2	5782563	19513	1
Vp006	437	Picture	MorphF5_06_orig.jpg ; MorphF5_00_UPPER.jpg	5782704	0	1	5546	162	0	next	incorrect	873
Vp006	437	Response	2	5788243	5539	1
Vp006	438	Picture	MorphF7_00_orig.jpg ; MorphF7_00_UPPER.jpg	5788250	0	161	6880	343	0	next	incorrect	875
Vp006	438	Response	2	5795123	6873	1
Vp006	439	Picture	MorphM2_02_orig.jpg ; MorphM2_10_UPPER.jpg	5795130	0	182	6815	184	0	next	incorrect	877
Vp006	439	Response	2	5801843	6713	1
Vp006	440	Picture	MorphM6_09_orig.jpg ; MorphM6_00_UPPER.jpg	5801945	0	2	5441	3	0	next	incorrect	879
Vp006	440	Response	2	5807283	5338	1
Vp006	441	Picture	MorphM9_04_orig.jpg ; MorphM9_10_UPPER.jpg	5807386	0	1	9554	2	0	next	incorrect	881
Vp006	441	Response	2	5816802	9416	1
Vp006	442	Picture	MorphM1_03_orig.jpg ; MorphM1_00_UPPER.jpg	5816940	0	1	5574	2	0	next	incorrect	883
Vp006	442	Response	2	5822402	5462	1
Vp006	443	Picture	MorphM2_10_orig.jpg ; MorphM2_00_LOWER.jpg	5822514	0	1	41933	2	0	next	hit	885
Vp006	443	Response	1	5864322	41808	1
Vp006	444	Picture	MorphF10_02_orig.jpg ; MorphF10_10_LOWER.jpg	5864447	0	1	14043	157	0	next	incorrect	887
Vp006	444	Response	2	5878481	14034	2
Vp006	445	Picture	MorphF9_06_orig.jpg ; MorphF9_10_LOWER.jpg	5878490	0	156	7719	157	0	next	hit	889
Vp006	445	Response	1	5886082	7592	1
Vp006	446	Picture	MorphM8_05_orig.jpg ; MorphM8_00_LOWER.jpg	5886209	0	1	24358	194	0	next	hit	891
Vp006	446	Response	1	5910562	24353	1
Vp006	447	Picture	MorphF10_02_orig.jpg ; MorphF10_00_LOWER.jpg	5910567	0	193	5765	194	0	next	hit	893
Vp006	447	Response	1	5916242	5675	1
Vp006	448	Picture	MorphF6_03_orig.jpg ; MorphF6_00_LOWER.jpg	5916332	0	1	14331	2	0	next	incorrect	895
Vp006	448	Response	2	5930562	14230	1
Vp006	449	Picture	MorphM1_09_orig.jpg ; MorphM1_10_LOWER.jpg	5930663	0	1	10749	2	0	next	incorrect	897
Vp006	449	Response	2	5941281	10618	2
Vp006	450	Picture	MorphM6_01_orig.jpg ; MorphM6_00_LOWER.jpg	5941412	0	1	12739	2	0	next	incorrect	899
Vp006	450	Response	2	5954002	12590	1
Vp006	451	Picture	MorphM8_08_orig.jpg ; MorphM8_00_LOWER.jpg	5954151	0	1	6979	189	0	next	incorrect	901
Vp006	451	Response	2	5961121	6970	2
Vp006	452	Picture	MorphM7_01_orig.jpg ; MorphM7_10_LOWER.jpg	5961130	0	188	8812	189	0	next	hit	903
Vp006	452	Response	1	5969842	8712	1
Vp006	453	Picture	MorphM10_03_orig.jpg ; MorphM10_10_LOWER.jpg	5969942	0	1	5268	175	0	next	hit	905
Vp006	453	Response	1	5975201	5259	1
Vp006	454	Picture	MorphM6_06_orig.jpg ; MorphM6_10_LOWER.jpg	5975210	0	174	17291	175	0	next	incorrect	907
Vp006	454	Response	2	5992401	17191	1
Vp006	455	Picture	MorphF7_02_orig.jpg ; MorphF7_10_LOWER.jpg	5992501	0	1	5043	2	0	next	hit	909
Vp006	455	Response	1	5997441	4940	1
Vp006	456	Picture	MorphM8_01_orig.jpg ; MorphM8_10_LOWER.jpg	5997544	0	1	8360	2	0	next	hit	911
Vp006	456	Response	1	6005761	8217	1
Vp006	457	Picture	MorphF6_03_orig.jpg ; MorphF6_10_LOWER.jpg	6005904	0	1	9554	2	0	next	incorrect	913
Vp006	457	Response	2	6015361	9457	1
Vp006	458	Picture	MorphF2_08_orig.jpg ; MorphF2_10_LOWER.jpg	6015458	0	1	7697	2	0	next	hit	915
Vp006	458	Response	1	6023041	7583	1
Vp006	459	Picture	MorphF1_07_orig.jpg ; MorphF1_10_LOWER.jpg	6023155	0	1	9952	2	0	next	hit	917
Vp006	459	Response	1	6032961	9806	1
Vp006	460	Picture	MorphF3_01_orig.jpg ; MorphF3_10_LOWER.jpg	6033107	0	1	9554	2	0	next	incorrect	919
Vp006	460	Response	2	6042561	9454	1
Vp006	461	Picture	MorphM7_08_orig.jpg ; MorphM7_10_LOWER.jpg	6042661	0	1	6370	2	0	next	hit	921
Vp006	461	Response	1	6048881	6220	1
Vp006	462	Picture	MorphM9_09_orig.jpg ; MorphM9_10_LOWER.jpg	6049031	0	1	10218	2	0	next	hit	923
Vp006	462	Response	1	6059121	10090	1
Vp006	463	Picture	MorphF1_02_orig.jpg ; MorphF1_00_LOWER.jpg	6059249	0	1	7640	191	0	next	incorrect	925
Vp006	463	Response	2	6066881	7632	1
Vp006	464	Picture	MorphF3_00_orig.jpg ; MorphF3_00_LOWER.jpg	6066889	0	190	8416	191	0	next	incorrect	927
Vp006	464	Response	2	6075201	8312	1
Vp006	465	Picture	MorphF2_06_orig.jpg ; MorphF2_00_LOWER.jpg	6075305	0	1	13535	3	0	next	incorrect	929
Vp006	465	Response	2	6088721	13416	1
Vp006	466	Picture	MorphF8_10_orig.jpg ; MorphF8_00_LOWER.jpg	6088840	0	2	7248	187	0	next	incorrect	931
Vp006	466	Response	2	6096081	7241	1
Vp006	467	Picture	MorphM1_08_orig.jpg ; MorphM1_10_LOWER.jpg	6096088	0	185	26161	350	0	next	incorrect	933
Vp006	467	Response	2	6122241	26153	1
Vp006	468	Picture	MorphM4_08_orig.jpg ; MorphM4_00_LOWER.jpg	6122249	0	165	15279	312	0	next	incorrect	935
Vp006	468	Response	2	6137521	15272	1
Vp006	469	Picture	MorphF6_08_orig.jpg ; MorphF6_00_LOWER.jpg	6137528	0	147	11160	148	0	next	hit	937
Vp006	469	Response	1	6148561	11033	1
Vp006	470	Picture	MorphM2_09_orig.jpg ; MorphM2_00_LOWER.jpg	6148688	0	1	14281	185	0	next	incorrect	939
Vp006	470	Response	2	6162961	14273	1
Vp006	471	Picture	MorphF6_00_orig.jpg ; MorphF6_10_LOWER.jpg	6162969	0	184	6639	364	0	next	hit	941
Vp006	471	Response	1	6169600	6631	1
Vp006	472	Picture	MorphM6_10_orig.jpg ; MorphM6_10_LOWER.jpg	6169608	0	180	9280	369	0	next	hit	943
Vp006	472	Response	1	6178880	9272	1
Vp006	473	Picture	MorphF4_08_orig.jpg ; MorphF4_10_LOWER.jpg	6178888	0	189	6640	373	0	next	hit	945
Vp006	473	Response	1	6185520	6632	1
Vp006	474	Picture	MorphM5_01_orig.jpg ; MorphM5_10_LOWER.jpg	6185528	0	184	24334	185	0	next	incorrect	947
Vp006	474	Response	2	6209760	24232	1
Vp006	475	Picture	MorphM3_06_orig.jpg ; MorphM3_10_LOWER.jpg	6209862	0	1	5308	2	0	next	hit	949
Vp006	475	Response	1	6215040	5178	1
Vp006	476	Picture	MorphF1_08_orig.jpg ; MorphF1_00_LOWER.jpg	6215170	0	1	8198	164	0	next	hit	951
Vp006	476	Response	1	6223360	8190	1
Vp006	477	Picture	MorphM1_07_orig.jpg ; MorphM1_00_LOWER.jpg	6223368	0	163	6399	164	0	next	hit	953
Vp006	477	Response	1	6229680	6312	1
Vp006	478	Picture	MorphF10_01_orig.jpg ; MorphF10_00_LOWER.jpg	6229767	0	1	11146	2	0	next	incorrect	955
Vp006	478	Response	2	6240800	11033	1
Vp006	479	Picture	MorphF3_08_orig.jpg ; MorphF3_00_LOWER.jpg	6240913	0	1	9687	2	0	next	incorrect	957
Vp006	479	Response	2	6250480	9567	1
Vp006	480	Picture	MorphM4_04_orig.jpg ; MorphM4_00_LOWER.jpg	6250600	0	1	7299	2	0	next	hit	959
Vp006	480	Response	1	6257760	7160	1
Vp006	481	Picture	MorphM5_03_orig.jpg ; MorphM5_10_LOWER.jpg	6257899	0	1	10989	160	0	next	hit	961
Vp006	481	Response	1	6268880	10981	1
Vp006	482	Picture	MorphM2_06_orig.jpg ; MorphM2_10_LOWER.jpg	6268888	0	159	11920	341	0	next	incorrect	963
Vp006	482	Response	2	6280800	11912	1
Vp006	483	Picture	MorphF4_04_orig.jpg ; MorphF4_00_LOWER.jpg	6280808	0	182	6799	332	0	next	incorrect	965
Vp006	483	Response	2	6287600	6792	1
Vp006	484	Picture	MorphF7_09_orig.jpg ; MorphF7_10_LOWER.jpg	6287607	0	150	5440	301	0	next	hit	967
Vp006	484	Response	1	6293040	5433	1
Vp006	485	Picture	MorphF3_05_orig.jpg ; MorphF3_10_LOWER.jpg	6293047	0	151	5723	152	0	next	hit	969
Vp006	485	Response	1	6298640	5593	1
Vp006	486	Picture	MorphF8_05_orig.jpg ; MorphF8_00_LOWER.jpg	6298770	0	1	6353	151	0	next	hit	971
Vp006	486	Response	1	6305119	6349	1
Vp006	487	Picture	MorphM3_03_orig.jpg ; MorphM3_10_LOWER.jpg	6305123	0	150	7979	151	0	next	incorrect	973
Vp006	487	Response	2	6313039	7916	1
Vp006	488	Picture	MorphM10_06_orig.jpg ; MorphM10_10_LOWER.jpg	6313102	0	1	9952	2	0	next	hit	975
Vp006	488	Response	1	6322959	9857	1
Vp006	489	Picture	MorphF2_01_orig.jpg ; MorphF2_10_LOWER.jpg	6323054	0	1	17353	165	0	next	incorrect	977
Vp006	489	Response	2	6340400	17346	1
Vp006	490	Picture	MorphF8_00_orig.jpg ; MorphF8_00_LOWER.jpg	6340407	0	164	7860	165	0	next	incorrect	979
Vp006	490	Response	2	6348159	7752	1
Vp006	491	Picture	MorphF4_06_orig.jpg ; MorphF4_10_LOWER.jpg	6348267	0	1	4644	2	0	next	incorrect	981
Vp006	491	Response	2	6352799	4532	1
Vp006	492	Picture	MorphF7_10_orig.jpg ; MorphF7_10_LOWER.jpg	6352911	0	1	6503	2	0	next	hit	983
Vp006	492	Response	1	6359279	6368	1
Vp006	493	Picture	MorphF9_01_orig.jpg ; MorphF9_00_LOWER.jpg	6359414	0	1	11633	179	0	next	incorrect	985
Vp006	493	Response	2	6371039	11625	1
Vp006	494	Picture	MorphF1_00_orig.jpg ; MorphF1_00_LOWER.jpg	6371047	0	178	5200	331	0	next	incorrect	987
Vp006	494	Response	2	6376239	5192	1
Vp006	495	Picture	MorphM10_05_orig.jpg ; MorphM10_00_LOWER.jpg	6376247	0	153	10104	154	0	next	incorrect	989
Vp006	495	Response	2	6386239	9992	1
Vp006	496	Picture	MorphM1_03_orig.jpg ; MorphM1_00_LOWER.jpg	6386351	0	1	6612	158	0	next	incorrect	991
Vp006	496	Response	2	6392959	6608	1
Vp006	497	Picture	MorphM2_09_orig.jpg ; MorphM2_10_LOWER.jpg	6392963	0	157	5684	336	0	next	incorrect	993
Vp006	497	Response	2	6398639	5676	1
Vp006	498	Picture	MorphM7_05_orig.jpg ; MorphM7_00_LOWER.jpg	6398647	0	179	6548	180	0	next	hit	995
Vp006	498	Response	1	6405119	6472	1
Vp006	499	Picture	MorphF10_06_orig.jpg ; MorphF10_10_LOWER.jpg	6405195	0	1	6369	2	0	next	hit	997
Vp006	499	Response	1	6411439	6244	1
Vp006	500	Picture	MorphM3_05_orig.jpg ; MorphM3_00_LOWER.jpg	6411564	0	1	7299	2	0	next	incorrect	999
Vp006	500	Response	2	6418719	7155	1
Vp006	501	Picture	MorphF5_00_orig.jpg ; MorphF5_10_LOWER.jpg	6418863	0	1	7298	2	0	next	incorrect	1001
Vp006	501	Response	2	6426079	7216	1
Vp006	502	Picture	MorphM3_07_orig.jpg ; MorphM3_10_LOWER.jpg	6426161	0	1	7033	2	0	next	incorrect	1003
Vp006	502	Response	2	6433039	6878	1
Vp006	503	Picture	MorphM10_00_orig.jpg ; MorphM10_00_LOWER.jpg	6433194	0	1	7431	2	0	next	incorrect	1005
Vp006	503	Response	2	6440559	7365	1
Vp006	504	Picture	MorphF9_07_orig.jpg ; MorphF9_10_LOWER.jpg	6440625	0	1	4741	171	0	next	incorrect	1007
Vp006	504	Response	2	6445359	4734	1
Vp006	505	Picture	MorphF3_09_orig.jpg ; MorphF3_00_LOWER.jpg	6445366	0	170	5610	171	0	next	incorrect	1009
Vp006	505	Response	2	6450879	5513	1
Vp006	506	Picture	MorphF10_10_orig.jpg ; MorphF10_00_LOWER.jpg	6450976	0	1	6635	2	0	next	hit	1011
Vp006	506	Response	1	6457519	6543	1
Vp006	507	Picture	MorphM1_00_orig.jpg ; MorphM1_10_LOWER.jpg	6457611	0	1	6076	163	0	next	incorrect	1013
Vp006	507	Response	2	6463679	6068	1
Vp006	508	Picture	MorphM9_09_orig.jpg ; MorphM9_00_LOWER.jpg	6463687	0	162	5601	163	0	next	hit	1015
Vp006	508	Response	1	6469198	5511	1
Vp006	509	Picture	MorphM8_02_orig.jpg ; MorphM8_10_LOWER.jpg	6469288	0	1	5441	2	0	next	hit	1017
Vp006	509	Response	1	6474638	5350	1
Vp006	510	Picture	MorphF9_00_orig.jpg ; MorphF9_00_LOWER.jpg	6474729	0	1	9517	172	0	next	incorrect	1019
Vp006	510	Response	2	6484238	9509	1
Vp006	511	Picture	MorphF2_04_orig.jpg ; MorphF2_00_LOWER.jpg	6484246	0	171	8480	355	0	next	incorrect	1021
Vp006	511	Response	2	6492718	8472	1
Vp006	512	Picture	MorphM8_05_orig.jpg ; MorphM8_10_LOWER.jpg	6492726	0	184	6800	335	0	next	hit	1023
Vp006	512	Response	1	6499518	6792	1
Vp006	513	Picture	MorphF3_03_orig.jpg ; MorphF3_10_LOWER.jpg	6499526	0	151	6240	299	0	next	incorrect	1025
Vp006	513	Response	2	6505758	6232	1
Vp006	514	Picture	MorphM9_06_orig.jpg ; MorphM9_00_LOWER.jpg	6505766	0	148	10763	149	0	next	incorrect	1027
Vp006	514	Response	2	6516398	10632	1
Vp006	515	Picture	MorphM8_09_orig.jpg ; MorphM8_00_LOWER.jpg	6516529	0	1	15237	158	0	next	hit	1029
Vp006	515	Response	1	6531758	15229	1
Vp006	516	Picture	MorphF8_08_orig.jpg ; MorphF8_00_LOWER.jpg	6531766	0	157	6880	334	0	next	hit	1031
Vp006	516	Response	1	6538638	6872	1
Vp006	517	Picture	MorphM1_10_orig.jpg ; MorphM1_00_LOWER.jpg	6538646	0	177	8536	179	0	next	hit	1033
Vp006	517	Response	1	6547038	8392	1
Vp006	518	Picture	MorphM4_08_orig.jpg ; MorphM4_10_LOWER.jpg	6547182	0	2	5839	3	0	next	hit	1035
Vp006	518	Response	1	6552878	5696	1
Vp006	519	Picture	MorphM3_04_orig.jpg ; MorphM3_00_LOWER.jpg	6553021	0	1	18047	2	0	next	hit	1037
Vp006	519	Response	1	6570958	17937	1
Vp006	520	Picture	MorphF1_04_orig.jpg ; MorphF1_10_LOWER.jpg	6571068	0	1	15659	2	0	next	hit	1039
Vp006	520	Response	1	6586638	15570	1
Vp006	521	Picture	MorphM5_06_orig.jpg ; MorphM5_00_LOWER.jpg	6586727	0	1	15924	2	0	next	hit	1041
Vp006	521	Response	1	6602558	15831	1
Vp006	522	Picture	MorphM1_07_orig.jpg ; MorphM1_10_LOWER.jpg	6602651	0	1	10483	2	0	next	hit	1043
Vp006	522	Response	1	6613038	10387	1
Vp006	523	Picture	MorphF7_02_orig.jpg ; MorphF7_00_LOWER.jpg	6613134	0	1	6369	2	0	next	incorrect	1045
Vp006	523	Response	2	6619357	6223	1
Vp006	524	Picture	MorphF1_10_orig.jpg ; MorphF1_10_LOWER.jpg	6619503	0	1	11280	2	0	next	hit	1047
Vp006	524	Response	1	6630717	11214	2
Vp006	525	Picture	MorphM7_04_orig.jpg ; MorphM7_00_LOWER.jpg	6630783	0	1	7142	158	0	next	hit	1049
Vp006	525	Response	1	6637917	7134	1
Vp006	526	Picture	MorphF1_10_orig.jpg ; MorphF1_00_LOWER.jpg	6637925	0	157	7840	303	0	next	hit	1051
Vp006	526	Response	1	6645757	7832	1
Vp006	527	Picture	MorphM5_04_orig.jpg ; MorphM5_00_LOWER.jpg	6645765	0	146	15937	147	0	next	hit	1053
Vp006	527	Response	1	6661597	15832	1
Vp006	528	Picture	MorphF7_03_orig.jpg ; MorphF7_10_LOWER.jpg	6661702	0	1	10085	2	0	next	hit	1055
Vp006	528	Response	1	6671677	9975	1
Vp006	529	Picture	MorphF10_03_orig.jpg ; MorphF10_10_LOWER.jpg	6671787	0	1	13898	170	0	next	hit	1057
Vp006	529	Response	1	6685677	13890	1
Vp006	530	Picture	MorphM1_10_orig.jpg ; MorphM1_10_LOWER.jpg	6685685	0	169	9280	347	0	next	hit	1059
Vp006	530	Response	1	6694957	9272	1
Vp006	531	Picture	MorphM8_10_orig.jpg ; MorphM8_10_LOWER.jpg	6694965	0	178	18080	323	0	next	hit	1061
Vp006	531	Response	1	6713037	18072	1
Vp006	532	Picture	MorphM6_07_orig.jpg ; MorphM6_00_LOWER.jpg	6713045	0	145	6381	146	0	next	hit	1063
Vp006	532	Response	1	6719357	6312	1
Vp006	533	Picture	MorphM10_10_orig.jpg ; MorphM10_00_LOWER.jpg	6719426	0	1	9421	2	0	next	hit	1065
Vp006	533	Response	1	6728717	9291	1
Vp006	534	Picture	MorphF8_09_orig.jpg ; MorphF8_10_LOWER.jpg	6728847	0	1	15078	185	0	next	hit	1067
Vp006	534	Response	1	6743917	15070	1
Vp006	535	Picture	MorphM8_03_orig.jpg ; MorphM8_10_LOWER.jpg	6743925	0	184	17280	339	0	next	hit	1069
Vp006	535	Response	1	6761197	17272	1
Vp006	536	Picture	MorphF4_00_orig.jpg ; MorphF4_10_LOWER.jpg	6761205	0	155	10769	156	0	next	incorrect	1071
Vp006	536	Response	2	6771837	10632	1
Vp006	537	Picture	MorphM10_03_orig.jpg ; MorphM10_00_LOWER.jpg	6771974	0	1	16270	187	0	next	incorrect	1073
Vp006	537	Response	2	6788237	16263	1
Vp006	538	Picture	MorphM5_00_orig.jpg ; MorphM5_10_LOWER.jpg	6788244	0	186	9209	187	0	next	incorrect	1075
Vp006	538	Response	2	6797356	9112	1
Vp006	539	Picture	MorphF5_06_orig.jpg ; MorphF5_00_LOWER.jpg	6797453	0	1	8311	183	0	next	incorrect	1077
Vp006	539	Response	2	6805756	8303	1
Vp006	540	Picture	MorphM1_03_orig.jpg ; MorphM1_10_LOWER.jpg	6805764	0	182	7040	357	0	next	incorrect	1079
Vp006	540	Response	2	6812796	7032	1
Vp006	541	Picture	MorphF10_08_orig.jpg ; MorphF10_00_LOWER.jpg	6812804	0	175	8800	176	0	next	hit	1081
Vp006	541	Response	1	6821516	8712	1
Vp006	542	Picture	MorphM6_10_orig.jpg ; MorphM6_00_LOWER.jpg	6821604	0	1	5838	3	0	next	hit	1083
Vp006	542	Response	1	6827356	5752	1
Vp006	543	Picture	MorphF3_07_orig.jpg ; MorphF3_10_LOWER.jpg	6827442	0	2	9953	3	0	next	hit	1085
Vp006	543	Response	1	6837276	9834	1
Vp006	544	Picture	MorphF4_09_orig.jpg ; MorphF4_00_LOWER.jpg	6837395	0	1	6448	189	0	next	hit	1087
Vp006	544	Response	1	6843836	6441	1
Vp006	545	Picture	MorphM9_01_orig.jpg ; MorphM9_00_LOWER.jpg	6843843	0	188	8241	362	0	next	incorrect	1089
Vp006	545	Response	2	6852076	8233	1
Vp006	546	Picture	MorphM8_03_orig.jpg ; MorphM8_00_LOWER.jpg	6852084	0	174	8533	175	0	next	hit	1091
Vp006	546	Response	1	6860556	8472	1
Vp006	547	Picture	MorphM5_07_orig.jpg ; MorphM5_00_LOWER.jpg	6860617	0	1	10586	165	0	next	hit	1093
Vp006	547	Response	1	6871196	10579	1
Vp006	548	Picture	MorphF6_00_orig.jpg ; MorphF6_00_LOWER.jpg	6871203	0	164	9452	165	0	next	hit	1095
Vp006	548	Response	1	6880556	9353	1
Vp006	549	Picture	MorphF4_03_orig.jpg ; MorphF4_10_LOWER.jpg	6880655	0	1	16189	2	0	next	incorrect	1097
Vp006	549	Response	2	6896716	16061	1
Vp006	550	Picture	MorphF2_03_orig.jpg ; MorphF2_00_LOWER.jpg	6896844	0	1	17080	173	0	next	incorrect	1099
Vp006	550	Response	2	6913916	17072	1
Vp006	551	Picture	MorphF10_09_orig.jpg ; MorphF10_00_LOWER.jpg	6913924	0	172	6939	173	0	next	hit	1101
Vp006	551	Response	1	6920796	6872	1
Vp006	552	Picture	MorphF2_09_orig.jpg ; MorphF2_00_LOWER.jpg	6920863	0	1	8227	2	0	next	incorrect	1103
Vp006	552	Response	2	6928956	8093	1
Vp006	553	Picture	MorphM7_07_orig.jpg ; MorphM7_10_LOWER.jpg	6929090	0	1	13933	2	0	next	hit	1105
Vp006	553	Response	1	6942876	13786	1
Vp006	554	Picture	MorphM3_01_orig.jpg ; MorphM3_10_LOWER.jpg	6943023	0	1	9780	175	0	next	incorrect	1107
Vp006	554	Response	2	6952796	9773	1
Vp006	555	Picture	MorphM10_08_orig.jpg ; MorphM10_00_LOWER.jpg	6952803	0	174	6675	175	0	next	hit	1109
Vp006	555	Response	1	6959355	6552	2
Vp006	556	Picture	MorphF2_01_orig.jpg ; MorphF2_00_LOWER.jpg	6959478	0	1	11412	2	0	next	incorrect	1111
Vp006	556	Response	2	6970795	11317	1
Vp006	557	Picture	MorphM9_05_orig.jpg ; MorphM9_00_LOWER.jpg	6970890	0	1	7166	2	0	next	incorrect	1113
Vp006	557	Response	2	6977915	7025	1
Vp006	558	Picture	MorphF9_07_orig.jpg ; MorphF9_00_LOWER.jpg	6978056	0	1	7829	2	0	next	incorrect	1115
Vp006	558	Response	2	6985755	7699	1
Vp006	559	Picture	MorphM5_04_orig.jpg ; MorphM5_10_LOWER.jpg	6985885	0	1	10438	180	0	next	incorrect	1117
Vp006	559	Response	2	6996315	10430	1
Vp006	560	Picture	MorphF9_09_orig.jpg ; MorphF9_00_LOWER.jpg	6996323	0	179	11855	180	0	next	incorrect	1119
Vp006	560	Response	2	7008075	11752	1
Vp006	561	Picture	MorphM10_07_orig.jpg ; MorphM10_00_LOWER.jpg	7008178	0	1	11811	2	0	next	hit	1121
Vp006	561	Response	1	7019915	11737	1
Vp006	562	Picture	MorphF5_04_orig.jpg ; MorphF5_10_LOWER.jpg	7019989	0	1	8227	2	0	next	incorrect	1123
Vp006	562	Response	2	7028075	8086	1
Vp006	563	Picture	MorphM2_05_orig.jpg ; MorphM2_10_LOWER.jpg	7028216	0	1	9156	2	0	next	hit	1125
Vp006	563	Response	1	7037275	9059	1
Vp006	564	Picture	MorphM1_05_orig.jpg ; MorphM1_10_LOWER.jpg	7037372	0	1	32070	178	0	next	hit	1127
Vp006	564	Response	1	7069435	32063	1
Vp006	565	Picture	MorphM8_06_orig.jpg ; MorphM8_00_LOWER.jpg	7069442	0	177	14640	178	0	next	hit	1129
Vp006	565	Response	1	7083995	14553	1
Vp006	566	Picture	MorphM4_01_orig.jpg ; MorphM4_10_LOWER.jpg	7084082	0	1	16051	9	0	next	incorrect	1131
Vp006	566	Response	2	7099995	15913	1
Vp006	567	Picture	MorphF7_07_orig.jpg ; MorphF7_10_LOWER.jpg	7100133	0	8	8366	9	0	next	hit	1133
Vp006	567	Response	1	7108395	8262	1
Vp006	568	Picture	MorphM7_10_orig.jpg ; MorphM7_00_LOWER.jpg	7108499	0	1	10350	2	0	next	incorrect	1135
Vp006	568	Response	2	7118714	10215	1
Vp006	569	Picture	MorphF2_09_orig.jpg ; MorphF2_10_LOWER.jpg	7118849	0	1	7431	2	0	next	hit	1137
Vp006	569	Response	1	7126154	7305	1
Vp006	570	Picture	MorphM8_09_orig.jpg ; MorphM8_10_LOWER.jpg	7126280	0	1	10351	2	0	next	hit	1139
Vp006	570	Response	1	7136554	10274	1
Vp006	571	Picture	MorphF3_03_orig.jpg ; MorphF3_00_LOWER.jpg	7136631	0	1	21763	2	0	next	incorrect	1141
Vp006	571	Response	2	7158314	21683	1
Vp006	572	Picture	MorphM7_04_orig.jpg ; MorphM7_10_LOWER.jpg	7158394	0	1	8758	2	0	next	hit	1143
Vp006	572	Response	1	7167034	8640	1
Vp006	573	Picture	MorphF4_08_orig.jpg ; MorphF4_00_LOWER.jpg	7167152	0	1	6767	2	0	next	hit	1145
Vp006	573	Response	1	7173834	6682	1
Vp006	574	Picture	MorphF10_05_orig.jpg ; MorphF10_10_LOWER.jpg	7173919	0	1	10218	2	0	next	hit	1147
Vp006	574	Response	1	7184074	10155	1
Vp006	575	Picture	MorphM3_09_orig.jpg ; MorphM3_10_LOWER.jpg	7184137	0	1	10185	168	0	next	hit	1149
Vp006	575	Response	1	7194314	10177	1
Vp006	576	Picture	MorphF6_02_orig.jpg ; MorphF6_00_LOWER.jpg	7194322	0	167	7995	168	0	next	incorrect	1151
Vp006	576	Response	2	7202234	7912	1
Vp006	577	Picture	MorphM6_08_orig.jpg ; MorphM6_10_LOWER.jpg	7202317	0	1	6884	151	0	next	incorrect	1153
Vp006	577	Response	2	7209194	6877	1
Vp006	578	Picture	MorphF8_06_orig.jpg ; MorphF8_00_LOWER.jpg	7209201	0	150	8642	151	0	next	incorrect	1155
Vp006	578	Response	2	7217754	8553	1
Vp006	579	Picture	MorphM9_00_orig.jpg ; MorphM9_00_LOWER.jpg	7217843	0	1	6900	2	0	next	incorrect	1157
Vp006	579	Response	2	7224634	6791	1
Vp006	580	Picture	MorphM5_10_orig.jpg ; MorphM5_10_LOWER.jpg	7224743	0	1	11147	2	0	next	hit	1159
Vp006	580	Response	1	7235754	11011	1
Vp006	581	Picture	MorphM8_00_orig.jpg ; MorphM8_10_LOWER.jpg	7235890	0	1	7951	145	0	next	incorrect	1161
Vp006	581	Response	2	7243834	7944	1
Vp006	582	Picture	MorphF2_02_orig.jpg ; MorphF2_10_LOWER.jpg	7243841	0	144	11423	145	0	next	incorrect	1163
Vp006	582	Response	2	7255114	11273	1
Vp006	583	Picture	MorphM3_00_orig.jpg ; MorphM3_10_LOWER.jpg	7255264	0	1	12075	2	0	next	incorrect	1165
Vp006	583	Response	2	7267194	11930	1
Vp006	584	Picture	MorphM1_00_orig.jpg ; MorphM1_00_LOWER.jpg	7267339	0	1	10218	2	0	next	hit	1167
Vp006	584	Response	1	7277434	10095	1
Vp006	585	Picture	MorphF1_06_orig.jpg ; MorphF1_10_LOWER.jpg	7277557	0	1	17782	2	0	next	incorrect	1169
Vp006	585	Response	2	7295273	17716	1
Vp006	586	Picture	MorphF4_06_orig.jpg ; MorphF4_00_LOWER.jpg	7295339	0	1	5573	2	0	next	hit	1171
Vp006	586	Response	1	7300793	5454	1
Vp006	587	Picture	MorphM3_02_orig.jpg ; MorphM3_10_LOWER.jpg	7300912	0	1	8095	2	0	next	incorrect	1173
Vp006	587	Response	2	7308874	7962	1
Vp006	588	Picture	MorphF7_00_orig.jpg ; MorphF7_10_LOWER.jpg	7309007	0	1	9421	2	0	next	incorrect	1175
Vp006	588	Response	2	7318313	9306	1
Vp006	589	Picture	MorphM5_02_orig.jpg ; MorphM5_10_LOWER.jpg	7318428	0	1	8759	2	0	next	incorrect	1177
Vp006	589	Response	2	7327113	8685	1
Vp006	590	Picture	MorphM7_00_orig.jpg ; MorphM7_00_LOWER.jpg	7327187	0	1	5934	172	0	next	hit	1179
Vp006	590	Response	1	7333113	5926	1
Vp006	591	Picture	MorphF7_05_orig.jpg ; MorphF7_00_LOWER.jpg	7333121	0	171	9840	321	0	next	hit	1181
Vp006	591	Response	1	7342953	9832	1
Vp006	592	Picture	MorphM9_03_orig.jpg ; MorphM9_00_LOWER.jpg	7342961	0	150	8377	151	0	next	incorrect	1183
Vp006	592	Response	2	7351273	8312	1
Vp006	593	Picture	MorphM4_10_orig.jpg ; MorphM4_00_LOWER.jpg	7351338	0	1	35298	2	0	next	hit	1185
Vp006	593	Response	1	7386553	35215	1
Vp006	594	Picture	MorphM3_09_orig.jpg ; MorphM3_00_LOWER.jpg	7386636	0	1	7962	2	0	next	incorrect	1187
Vp006	594	Response	2	7394473	7837	1
Vp006	595	Picture	MorphF5_01_orig.jpg ; MorphF5_10_LOWER.jpg	7394598	0	1	19083	160	0	next	incorrect	1189
Vp006	595	Response	2	7413673	19075	1
Vp006	596	Picture	MorphF6_01_orig.jpg ; MorphF6_10_LOWER.jpg	7413681	0	159	11519	344	0	next	incorrect	1191
Vp006	596	Response	2	7425193	11512	1
Vp006	597	Picture	MorphF5_07_orig.jpg ; MorphF5_10_LOWER.jpg	7425200	0	185	6819	186	0	next	incorrect	1193
Vp006	597	Response	2	7431913	6713	1
Vp006	598	Picture	MorphF4_09_orig.jpg ; MorphF4_10_LOWER.jpg	7432019	0	1	9023	2	0	next	hit	1195
Vp006	598	Response	1	7440953	8934	1
Vp006	599	Picture	MorphM7_01_orig.jpg ; MorphM7_00_LOWER.jpg	7441042	0	1	7166	2	0	next	hit	1197
Vp006	599	Response	1	7448072	7030	1
Vp006	600	Picture	MorphF10_00_orig.jpg ; MorphF10_00_LOWER.jpg	7448208	0	1	12432	176	0	next	incorrect	1199
Vp006	600	Response	2	7460632	12424	1
Vp006	601	Picture	MorphM1_06_orig.jpg ; MorphM1_00_LOWER.jpg	7460640	0	175	12781	176	0	next	incorrect	1201
Vp006	601	Response	2	7473352	12712	1
Vp006	602	Picture	MorphM8_07_orig.jpg ; MorphM8_00_LOWER.jpg	7473421	0	1	8735	158	0	next	incorrect	1203
Vp006	602	Response	2	7482152	8731	1
Vp006	603	Picture	MorphF7_06_orig.jpg ; MorphF7_10_LOWER.jpg	7482156	0	157	8383	158	0	next	hit	1205
Vp006	603	Response	1	7490472	8316	1
Vp006	604	Picture	MorphF4_03_orig.jpg ; MorphF4_00_LOWER.jpg	7490539	0	1	7431	2	0	next	hit	1207
Vp006	604	Response	1	7497832	7293	1
Vp006	605	Picture	MorphM6_09_orig.jpg ; MorphM6_00_LOWER.jpg	7497970	0	1	14829	168	0	next	hit	1209
Vp006	605	Response	1	7512792	14822	1
Vp006	606	Picture	MorphM2_00_orig.jpg ; MorphM2_10_LOWER.jpg	7512799	0	167	9057	168	0	next	incorrect	1211
Vp006	606	Response	2	7521752	8953	1
Vp006	607	Picture	MorphF3_07_orig.jpg ; MorphF3_00_LOWER.jpg	7521856	0	1	7962	2	0	next	incorrect	1213
Vp006	607	Response	2	7529752	7896	1
Vp006	608	Picture	MorphF4_07_orig.jpg ; MorphF4_00_LOWER.jpg	7529818	0	1	10483	2	0	next	incorrect	1215
Vp006	608	Response	2	7540232	10414	1
Vp006	609	Picture	MorphM2_01_orig.jpg ; MorphM2_00_LOWER.jpg	7540301	0	1	6237	2	0	next	incorrect	1217
Vp006	609	Response	2	7546392	6091	1
Vp006	610	Picture	MorphM1_01_orig.jpg ; MorphM1_10_LOWER.jpg	7546538	0	1	5141	169	0	next	incorrect	1219
Vp006	610	Response	2	7551672	5134	1
Vp006	611	Picture	MorphM9_04_orig.jpg ; MorphM9_00_LOWER.jpg	7551679	0	168	6006	169	0	next	incorrect	1221
Vp006	611	Response	2	7557592	5913	1
Vp006	612	Picture	MorphF10_05_orig.jpg ; MorphF10_00_LOWER.jpg	7557685	0	1	9110	180	0	next	incorrect	1223
Vp006	612	Response	2	7566792	9107	1
Vp006	613	Picture	MorphF7_00_orig.jpg ; MorphF7_00_LOWER.jpg	7566795	0	179	6415	180	0	next	incorrect	1225
Vp006	613	Response	2	7573112	6317	1
Vp006	614	Picture	MorphM4_00_orig.jpg ; MorphM4_00_LOWER.jpg	7573210	0	1	6901	2	0	next	incorrect	1227
Vp006	614	Response	2	7579992	6782	1
Vp006	615	Picture	MorphM8_07_orig.jpg ; MorphM8_10_LOWER.jpg	7580111	0	1	6608	161	0	next	hit	1229
Vp006	615	Response	1	7586712	6601	1
Vp006	616	Picture	MorphF1_07_orig.jpg ; MorphF1_00_LOWER.jpg	7586719	0	160	9979	161	0	next	hit	1231
Vp006	616	Response	1	7596551	9832	2
Vp006	617	Picture	MorphF5_08_orig.jpg ; MorphF5_00_LOWER.jpg	7596698	0	1	8741	152	0	next	hit	1233
Vp006	617	Response	1	7605432	8734	1
Vp006	618	Picture	MorphM3_08_orig.jpg ; MorphM3_10_LOWER.jpg	7605439	0	151	18728	152	0	next	incorrect	1235
Vp006	618	Response	2	7624071	18632	1
Vp006	619	Picture	MorphF4_04_orig.jpg ; MorphF4_10_LOWER.jpg	7624167	0	1	20037	2	0	next	incorrect	1237
Vp006	619	Response	2	7644071	19904	1
Vp006	620	Picture	MorphM10_04_orig.jpg ; MorphM10_00_LOWER.jpg	7644204	0	1	10995	154	0	next	incorrect	1239
Vp006	620	Response	2	7655191	10987	1
Vp006	621	Picture	MorphF7_08_orig.jpg ; MorphF7_10_LOWER.jpg	7655199	0	153	9175	154	0	next	incorrect	1241
Vp006	621	Response	2	7664311	9112	1
Vp006	622	Picture	MorphM8_04_orig.jpg ; MorphM8_00_LOWER.jpg	7664374	0	1	9024	2	0	next	hit	1243
Vp006	622	Response	1	7673271	8897	1
Vp006	623	Picture	MorphF1_08_orig.jpg ; MorphF1_10_LOWER.jpg	7673398	0	1	6900	2	0	next	incorrect	1245
Vp006	623	Response	2	7680151	6753	1
Vp006	624	Picture	MorphM1_05_orig.jpg ; MorphM1_00_LOWER.jpg	7680298	0	1	10882	2	0	next	incorrect	1247
Vp006	624	Response	2	7691111	10813	1
Vp006	625	Picture	MorphF2_06_orig.jpg ; MorphF2_10_LOWER.jpg	7691180	0	1	9421	2	0	next	hit	1249
Vp006	625	Response	1	7700471	9291	1
Vp006	626	Picture	MorphM8_01_orig.jpg ; MorphM8_00_LOWER.jpg	7700601	0	1	7299	2	0	next	hit	1251
Vp006	626	Response	1	7707751	7150	1
Vp006	627	Picture	MorphM2_07_orig.jpg ; MorphM2_00_LOWER.jpg	7707900	0	1	6338	166	0	next	hit	1253
Vp006	627	Response	1	7714231	6331	1
Vp006	628	Picture	MorphF4_10_orig.jpg ; MorphF4_00_LOWER.jpg	7714238	0	165	6666	166	0	next	hit	1255
Vp006	628	Response	1	7720791	6553	1
Vp006	629	Picture	MorphM2_02_orig.jpg ; MorphM2_10_LOWER.jpg	7720904	0	1	10749	2	0	next	incorrect	1257
Vp006	629	Response	2	7731591	10687	1
Vp006	630	Picture	MorphM7_09_orig.jpg ; MorphM7_00_LOWER.jpg	7731653	0	1	5839	2	0	next	incorrect	1259
Vp006	630	Response	2	7737351	5698	1
Vp006	631	Picture	MorphF6_05_orig.jpg ; MorphF6_10_LOWER.jpg	7737492	0	1	18047	2	0	next	hit	1261
Vp006	631	Response	1	7755431	17939	1
Vp006	632	Picture	MorphM5_03_orig.jpg ; MorphM5_00_LOWER.jpg	7755539	0	1	14331	2	0	next	incorrect	1263
Vp006	632	Response	2	7769751	14212	1
Vp006	633	Picture	MorphM9_10_orig.jpg ; MorphM9_10_LOWER.jpg	7769870	0	1	8048	181	0	next	hit	1265
Vp006	633	Response	1	7777910	8040	1
Vp006	634	Picture	MorphF2_05_orig.jpg ; MorphF2_10_LOWER.jpg	7777918	0	180	8141	181	0	next	hit	1267
Vp006	634	Response	1	7785910	7992	1
Vp006	635	Picture	MorphF5_09_orig.jpg ; MorphF5_10_LOWER.jpg	7786059	0	1	16419	171	0	next	incorrect	1269
Vp006	635	Response	2	7802470	16411	1
Vp006	636	Picture	MorphM6_07_orig.jpg ; MorphM6_10_LOWER.jpg	7802478	0	170	7467	171	0	next	hit	1271
Vp006	636	Response	1	7809830	7352	1
Vp006	637	Picture	MorphM1_02_orig.jpg ; MorphM1_10_LOWER.jpg	7809945	0	1	9653	169	0	next	hit	1273
Vp006	637	Response	1	7819590	9645	1
Vp006	638	Picture	MorphF1_05_orig.jpg ; MorphF1_10_LOWER.jpg	7819598	0	168	6934	170	0	next	hit	1275
Vp006	638	Response	1	7826390	6792	1
Vp006	639	Picture	MorphM4_05_orig.jpg ; MorphM4_00_LOWER.jpg	7826532	0	2	6346	160	0	next	hit	1277
Vp006	639	Response	1	7832870	6338	1
Vp006	640	Picture	MorphM10_02_orig.jpg ; MorphM10_00_LOWER.jpg	7832878	0	158	7439	308	0	next	incorrect	1279
Vp006	640	Response	2	7840310	7432	1
Vp006	641	Picture	MorphM4_07_orig.jpg ; MorphM4_00_LOWER.jpg	7840317	0	150	16561	326	0	next	incorrect	1281
Vp006	641	Response	2	7856870	16553	1
Vp006	642	Picture	MorphF10_07_orig.jpg ; MorphF10_10_LOWER.jpg	7856878	0	176	7474	177	0	next	hit	1283
Vp006	642	Response	1	7864230	7352	1
Vp006	643	Picture	MorphM10_01_orig.jpg ; MorphM10_10_LOWER.jpg	7864352	0	1	18445	2	0	next	hit	1285
Vp006	643	Response	1	7882710	18358	1
Vp006	644	Picture	MorphF6_07_orig.jpg ; MorphF6_00_LOWER.jpg	7882797	0	1	13800	3	0	next	hit	1287
Vp006	644	Response	1	7896470	13673	1
Vp006	645	Picture	MorphF3_04_orig.jpg ; MorphF3_10_LOWER.jpg	7896597	0	2	8759	3	0	next	incorrect	1289
Vp006	645	Response	2	7905270	8673	1
Vp006	646	Picture	MorphM3_00_orig.jpg ; MorphM3_00_LOWER.jpg	7905356	0	1	12473	2	0	next	incorrect	1291
Vp006	646	Response	2	7917749	12393	1
Vp006	647	Picture	MorphF4_01_orig.jpg ; MorphF4_10_LOWER.jpg	7917829	0	1	11280	2	0	next	incorrect	1293
Vp006	647	Response	2	7929029	11200	1
Vp006	648	Picture	MorphF8_00_orig.jpg ; MorphF8_10_LOWER.jpg	7929109	0	1	7165	3	0	next	incorrect	1295
Vp006	648	Response	2	7936149	7040	1
Vp006	649	Picture	MorphF5_08_orig.jpg ; MorphF5_10_LOWER.jpg	7936274	0	2	7299	3	0	next	incorrect	1297
Vp006	649	Response	2	7943429	7155	1
Vp006	650	Picture	MorphF1_04_orig.jpg ; MorphF1_00_LOWER.jpg	7943573	0	1	10085	2	0	next	incorrect	1299
Vp006	650	Response	2	7953590	10017	1
Vp006	651	Picture	MorphF5_06_orig.jpg ; MorphF5_10_LOWER.jpg	7953658	0	1	7298	2	0	next	incorrect	1301
Vp006	651	Response	2	7960869	7211	1
Vp006	652	Picture	MorphM4_02_orig.jpg ; MorphM4_00_LOWER.jpg	7960956	0	1	17649	2	0	next	hit	1303
Vp006	652	Response	1	7978469	17513	1
Vp006	653	Picture	MorphF1_09_orig.jpg ; MorphF1_10_LOWER.jpg	7978605	0	1	10086	2	0	next	hit	1305
Vp006	653	Response	1	7988629	10024	1
Vp006	654	Picture	MorphM8_10_orig.jpg ; MorphM8_00_LOWER.jpg	7988691	0	1	7386	179	0	next	hit	1307
Vp006	654	Response	1	7996069	7378	1
Vp006	655	Picture	MorphM9_01_orig.jpg ; MorphM9_10_LOWER.jpg	7996077	0	178	6399	327	0	next	hit	1309
Vp006	655	Response	1	8002469	6392	1
Vp006	656	Picture	MorphM3_06_orig.jpg ; MorphM3_00_LOWER.jpg	8002476	0	149	8375	150	0	next	incorrect	1311
Vp006	656	Response	2	8010709	8233	1
Vp006	657	Picture	MorphM4_02_orig.jpg ; MorphM4_10_LOWER.jpg	8010851	0	1	11678	2	0	next	hit	1313
Vp006	657	Response	1	8022389	11538	1
Vp006	658	Picture	MorphF9_08_orig.jpg ; MorphF9_00_LOWER.jpg	8022529	0	1	7696	2	0	next	incorrect	1315
Vp006	658	Response	2	8030149	7620	1
Vp006	659	Picture	MorphM7_00_orig.jpg ; MorphM7_10_LOWER.jpg	8030225	0	1	11147	2	0	next	hit	1317
Vp006	659	Response	1	8041269	11044	1
Vp006	660	Picture	MorphF3_06_orig.jpg ; MorphF3_10_LOWER.jpg	8041372	0	1	7265	168	0	next	hit	1319
Vp006	660	Response	1	8048629	7257	1
Vp006	661	Picture	MorphF1_00_orig.jpg ; MorphF1_10_LOWER.jpg	8048637	0	167	9853	168	0	next	incorrect	1321
Vp006	661	Response	2	8058389	9752	1
Vp006	662	Picture	MorphM9_00_orig.jpg ; MorphM9_10_LOWER.jpg	8058490	0	1	8095	2	0	next	hit	1323
Vp006	662	Response	1	8066469	7979	1
Vp006	663	Picture	MorphM10_01_orig.jpg ; MorphM10_00_LOWER.jpg	8066585	0	1	14199	2	0	next	incorrect	1325
Vp006	663	Response	2	8080709	14124	1
Vp006	664	Picture	MorphF1_01_orig.jpg ; MorphF1_10_LOWER.jpg	8080784	0	1	16812	175	0	next	incorrect	1327
Vp006	664	Response	2	8097589	16805	1
Vp006	665	Picture	MorphF8_01_orig.jpg ; MorphF8_00_LOWER.jpg	8097596	0	174	6240	345	0	next	incorrect	1329
Vp006	665	Response	2	8103828	6232	1
Vp006	666	Picture	MorphM2_04_orig.jpg ; MorphM2_00_LOWER.jpg	8103836	0	171	6141	172	0	next	incorrect	1331
Vp006	666	Response	2	8109908	6072	1
Vp006	667	Picture	MorphF5_10_orig.jpg ; MorphF5_10_LOWER.jpg	8109977	0	1	13934	2	0	next	hit	1333
Vp006	667	Response	1	8123828	13851	1
Vp006	668	Picture	MorphM6_02_orig.jpg ; MorphM6_10_LOWER.jpg	8123911	0	1	9289	2	0	next	incorrect	1335
Vp006	668	Response	2	8133108	9197	1
Vp006	669	Picture	MorphM5_09_orig.jpg ; MorphM5_10_LOWER.jpg	8133200	0	1	8476	151	0	next	incorrect	1337
Vp006	669	Response	2	8141668	8468	1
Vp006	670	Picture	MorphM6_05_orig.jpg ; MorphM6_00_LOWER.jpg	8141676	0	150	7182	151	0	next	incorrect	1339
Vp006	670	Response	2	8148788	7112	1
Vp006	671	Picture	MorphM4_06_orig.jpg ; MorphM4_00_LOWER.jpg	8148858	0	1	14862	2	0	next	incorrect	1341
Vp006	671	Response	2	8163588	14730	1
Vp006	672	Picture	MorphM3_07_orig.jpg ; MorphM3_00_LOWER.jpg	8163720	0	1	5792	182	0	next	incorrect	1343
Vp006	672	Response	2	8169508	5788	1
Vp006	673	Picture	MorphF8_02_orig.jpg ; MorphF8_10_LOWER.jpg	8169512	0	181	7843	348	0	next	incorrect	1345
Vp006	673	Response	2	8177348	7836	1
Vp006	674	Picture	MorphM7_02_orig.jpg ; MorphM7_00_LOWER.jpg	8177355	0	167	6241	330	0	next	hit	1347
Vp006	674	Response	1	8183588	6233	1
Vp006	675	Picture	MorphF9_05_orig.jpg ; MorphF9_00_LOWER.jpg	8183596	0	163	8640	311	0	next	incorrect	1349
Vp006	675	Response	2	8192228	8632	1
Vp006	676	Picture	MorphF6_09_orig.jpg ; MorphF6_10_LOWER.jpg	8192236	0	148	11279	297	0	next	hit	1351
Vp006	676	Response	1	8203508	11272	1
Vp006	677	Picture	MorphF8_09_orig.jpg ; MorphF8_00_LOWER.jpg	8203515	0	149	9680	305	0	next	hit	1353
Vp006	677	Response	1	8213188	9673	1
Vp006	678	Picture	MorphF7_08_orig.jpg ; MorphF7_00_LOWER.jpg	8213195	0	156	7840	301	0	next	hit	1355
Vp006	678	Response	1	8221028	7833	1
Vp006	679	Picture	MorphF2_05_orig.jpg ; MorphF2_00_LOWER.jpg	8221035	0	145	12485	146	0	next	hit	1357
Vp006	679	Response	1	8233428	12393	1
Vp006	680	Picture	MorphM2_03_orig.jpg ; MorphM2_10_LOWER.jpg	8233520	0	1	11412	2	0	next	incorrect	1359
Vp006	680	Response	2	8244868	11348	1
Vp006	681	Picture	MorphF2_07_orig.jpg ; MorphF2_10_LOWER.jpg	8244932	0	1	8360	2	0	next	hit	1361
Vp006	681	Response	1	8253188	8256	1
Vp006	682	Picture	MorphM6_03_orig.jpg ; MorphM6_10_LOWER.jpg	8253292	0	1	11412	2	0	next	incorrect	1363
Vp006	682	Response	2	8264627	11335	1
Vp006	683	Picture	MorphF6_08_orig.jpg ; MorphF6_10_LOWER.jpg	8264704	0	1	12076	2	0	next	hit	1365
Vp006	683	Response	1	8276707	12003	1
Vp006	684	Picture	MorphF7_05_orig.jpg ; MorphF7_10_LOWER.jpg	8276780	0	1	6237	2	0	next	hit	1367
Vp006	684	Response	1	8282867	6087	1
Vp006	685	Picture	MorphM7_06_orig.jpg ; MorphM7_10_LOWER.jpg	8283017	0	1	6338	166	0	next	hit	1369
Vp006	685	Response	1	8289347	6330	1
Vp006	686	Picture	MorphM6_04_orig.jpg ; MorphM6_10_LOWER.jpg	8289355	0	165	7860	166	0	next	hit	1371
Vp006	686	Response	1	8297107	7752	1
Vp006	687	Picture	MorphF9_02_orig.jpg ; MorphF9_00_LOWER.jpg	8297215	0	1	13270	2	0	next	incorrect	1373
Vp006	687	Response	2	8310387	13172	1
Vp006	688	Picture	MorphF1_01_orig.jpg ; MorphF1_00_LOWER.jpg	8310485	0	1	6768	2	0	next	incorrect	1375
Vp006	688	Response	2	8317187	6702	1
Vp006	689	Picture	MorphM4_09_orig.jpg ; MorphM4_10_LOWER.jpg	8317253	0	1	23620	2	0	next	hit	1377
Vp006	689	Response	1	8340787	23534	1
Vp006	690	Picture	MorphM6_09_orig.jpg ; MorphM6_10_LOWER.jpg	8340873	0	1	15361	167	0	next	hit	1379
Vp006	690	Response	1	8356227	15354	1
Vp006	691	Picture	MorphM2_03_orig.jpg ; MorphM2_00_LOWER.jpg	8356234	0	166	7440	323	0	next	incorrect	1381
Vp006	691	Response	2	8363667	7433	1
Vp006	692	Picture	MorphF2_00_orig.jpg ; MorphF2_10_LOWER.jpg	8363674	0	157	5597	158	0	next	hit	1383
Vp006	692	Response	1	8369187	5513	1
Vp006	693	Picture	MorphM6_03_orig.jpg ; MorphM6_00_LOWER.jpg	8369271	0	1	9123	168	0	next	hit	1385
Vp006	693	Response	1	8378387	9116	1
Vp006	694	Picture	MorphF1_03_orig.jpg ; MorphF1_00_LOWER.jpg	8378394	0	167	6934	168	0	next	hit	1387
Vp006	694	Response	1	8385187	6793	1
Vp006	695	Picture	MorphF2_07_orig.jpg ; MorphF2_00_LOWER.jpg	8385328	0	1	8758	2	0	next	incorrect	1389
Vp006	695	Response	2	8393987	8659	1
Vp006	696	Picture	MorphF1_03_orig.jpg ; MorphF1_10_LOWER.jpg	8394086	0	1	9156	2	0	next	hit	1391
Vp006	696	Response	1	8403107	9021	1
Vp006	697	Picture	MorphF9_03_orig.jpg ; MorphF9_10_LOWER.jpg	8403242	0	1	14862	2	0	next	incorrect	1393
Vp006	697	Response	2	8417987	14745	1
Vp006	698	Picture	MorphM10_05_orig.jpg ; MorphM10_10_LOWER.jpg	8418104	0	1	6237	2	0	next	incorrect	1395
Vp006	698	Response	2	8424226	6122	1
Vp006	699	Picture	MorphF8_03_orig.jpg ; MorphF8_10_LOWER.jpg	8424341	0	1	16933	187	0	next	incorrect	1397
Vp006	699	Response	2	8441266	16925	1
Vp006	700	Picture	MorphM5_07_orig.jpg ; MorphM5_10_LOWER.jpg	8441274	0	186	8811	187	0	next	hit	1399
Vp006	700	Response	1	8449986	8712	1
Vp006	701	Picture	MorphM4_04_orig.jpg ; MorphM4_10_LOWER.jpg	8450085	0	1	20435	2	0	next	incorrect	1401
Vp006	701	Response	2	8470386	20301	1
Vp006	702	Picture	MorphF8_10_orig.jpg ; MorphF8_10_LOWER.jpg	8470520	0	1	10594	157	0	next	hit	1403
Vp006	702	Response	1	8481106	10586	1
Vp006	703	Picture	MorphM9_05_orig.jpg ; MorphM9_10_LOWER.jpg	8481114	0	156	9576	157	0	next	incorrect	1405
Vp006	703	Response	2	8490546	9432	1
Vp006	704	Picture	MorphF5_00_orig.jpg ; MorphF5_00_LOWER.jpg	8490690	0	1	8744	149	0	next	hit	1407
Vp006	704	Response	1	8499426	8736	1
Vp006	705	Picture	MorphM8_00_orig.jpg ; MorphM8_00_LOWER.jpg	8499434	0	148	7180	149	0	next	hit	1409
Vp006	705	Response	1	8506546	7112	1
Vp006	706	Picture	MorphF7_01_orig.jpg ; MorphF7_00_LOWER.jpg	8506614	0	1	13005	2	0	next	incorrect	1411
Vp006	706	Response	2	8519506	12892	1
Vp006	707	Picture	MorphF9_08_orig.jpg ; MorphF9_10_LOWER.jpg	8519619	0	1	5839	2	0	next	incorrect	1413
Vp006	707	Response	2	8525346	5727	1
Vp006	708	Picture	MorphM7_02_orig.jpg ; MorphM7_10_LOWER.jpg	8525458	0	1	9156	2	0	next	hit	1415
Vp006	708	Response	1	8534546	9088	1
Vp006	709	Picture	MorphF9_04_orig.jpg ; MorphF9_00_LOWER.jpg	8534614	0	1	10881	2	0	next	incorrect	1417
Vp006	709	Response	2	8545346	10732	1
Vp006	710	Picture	MorphF4_01_orig.jpg ; MorphF4_00_LOWER.jpg	8545495	0	1	8360	2	0	next	hit	1419
Vp006	710	Response	1	8553746	8251	1
Vp006	711	Picture	MorphF5_02_orig.jpg ; MorphF5_10_LOWER.jpg	8553855	0	1	10458	160	0	next	incorrect	1421
Vp006	711	Response	2	8564306	10451	1
Vp006	712	Picture	MorphF9_01_orig.jpg ; MorphF9_10_LOWER.jpg	8564313	0	159	7589	160	0	next	hit	1423
Vp006	712	Response	1	8571826	7513	1
Vp006	713	Picture	MorphM9_08_orig.jpg ; MorphM9_00_LOWER.jpg	8571902	0	1	12076	2	0	next	hit	1425
Vp006	713	Response	1	8583905	12003	1
Vp006	714	Picture	MorphF8_07_orig.jpg ; MorphF8_10_LOWER.jpg	8583978	0	1	10218	2	0	next	incorrect	1427
Vp006	714	Response	2	8594065	10087	1
Vp006	715	Picture	MorphM5_05_orig.jpg ; MorphM5_10_LOWER.jpg	8594196	0	1	7829	2	0	next	incorrect	1429
Vp006	715	Response	2	8601905	7709	1
Vp006	716	Picture	MorphM9_04_orig.jpg ; MorphM9_10_LOWER.jpg	8602025	0	1	5408	167	0	next	hit	1431
Vp006	716	Response	1	8607425	5400	1
Vp006	717	Picture	MorphM7_06_orig.jpg ; MorphM7_00_LOWER.jpg	8607433	0	166	9189	167	0	next	hit	1433
Vp006	717	Response	1	8616545	9112	1
Vp006	718	Picture	MorphM5_02_orig.jpg ; MorphM5_00_LOWER.jpg	8616622	0	1	13668	2	0	next	incorrect	1435
Vp006	718	Response	2	8630225	13603	1
Vp006	719	Picture	MorphM1_01_orig.jpg ; MorphM1_00_LOWER.jpg	8630290	0	1	6742	160	0	next	incorrect	1437
Vp006	719	Response	2	8637025	6735	1
Vp006	720	Picture	MorphF7_09_orig.jpg ; MorphF7_00_LOWER.jpg	8637032	0	159	9281	326	0	next	hit	1439
Vp006	720	Response	1	8646305	9273	1
Vp006	721	Picture	MorphF5_10_orig.jpg ; MorphF5_00_LOWER.jpg	8646313	0	167	7597	168	0	next	hit	1441
Vp006	721	Response	1	8653825	7512	1
Vp006	722	Picture	MorphM9_07_orig.jpg ; MorphM9_00_LOWER.jpg	8653910	0	1	8360	2	0	next	hit	1443
Vp006	722	Response	1	8662145	8235	1
Vp006	723	Picture	MorphF3_00_orig.jpg ; MorphF3_10_LOWER.jpg	8662270	0	1	12739	2	0	next	incorrect	1445
Vp006	723	Response	2	8674865	12595	1
Vp006	724	Picture	MorphM3_05_orig.jpg ; MorphM3_10_LOWER.jpg	8675009	0	1	11147	2	0	next	incorrect	1447
Vp006	724	Response	2	8686065	11056	1
Vp006	725	Picture	MorphF3_06_orig.jpg ; MorphF3_00_LOWER.jpg	8686156	0	1	7276	157	0	next	hit	1449
Vp006	725	Response	1	8693425	7269	1
Vp006	726	Picture	MorphM2_02_orig.jpg ; MorphM2_00_LOWER.jpg	8693432	0	156	5861	157	0	next	hit	1451
Vp006	726	Response	1	8699185	5753	1
Vp006	727	Picture	MorphF1_02_orig.jpg ; MorphF1_10_LOWER.jpg	8699293	0	1	6619	151	0	next	hit	1453
Vp006	727	Response	1	8705905	6612	1
Vp006	728	Picture	MorphF2_00_orig.jpg ; MorphF2_00_LOWER.jpg	8705912	0	150	10880	301	0	next	hit	1455
Vp006	728	Response	1	8716785	10873	1
Vp006	729	Picture	MorphM1_06_orig.jpg ; MorphM1_10_LOWER.jpg	8716792	0	151	10080	307	0	next	hit	1457
Vp006	729	Response	1	8726865	10073	1
Vp006	730	Picture	MorphF4_00_orig.jpg ; MorphF4_00_LOWER.jpg	8726872	0	156	8236	304	0	next	hit	1459
Vp006	730	Response	1	8735105	8233	1
Vp006	731	Picture	MorphF8_04_orig.jpg ; MorphF8_10_LOWER.jpg	8735108	0	148	6516	149	0	next	incorrect	1461
Vp006	731	Response	2	8741505	6397	1
Vp006	732	Picture	MorphF9_05_orig.jpg ; MorphF9_10_LOWER.jpg	8741624	0	1	8608	152	0	next	incorrect	1463
Vp006	732	Response	2	8750225	8601	1
Vp006	733	Picture	MorphF1_05_orig.jpg ; MorphF1_00_LOWER.jpg	8750232	0	151	8112	152	0	next	incorrect	1465
Vp006	733	Response	2	8758224	7992	1
Vp006	734	Picture	MorphM3_04_orig.jpg ; MorphM3_10_LOWER.jpg	8758344	0	1	5308	2	0	next	incorrect	1467
Vp006	734	Response	2	8763504	5160	1
Vp006	735	Picture	MorphM9_06_orig.jpg ; MorphM9_10_LOWER.jpg	8763652	0	1	5296	147	0	next	incorrect	1469
Vp006	735	Response	2	8768944	5292	1
Vp006	736	Picture	MorphM10_09_orig.jpg ; MorphM10_10_LOWER.jpg	8768948	0	146	7284	306	0	next	hit	1471
Vp006	736	Response	1	8776224	7276	1
Vp006	737	Picture	MorphF5_07_orig.jpg ; MorphF5_00_LOWER.jpg	8776232	0	160	8519	161	0	next	hit	1473
Vp006	737	Response	1	8784624	8392	1
Vp006	738	Picture	MorphF6_05_orig.jpg ; MorphF6_00_LOWER.jpg	8784751	0	1	6901	2	0	next	hit	1475
Vp006	738	Response	1	8791584	6833	1
Vp006	739	Picture	MorphF8_05_orig.jpg ; MorphF8_10_LOWER.jpg	8791652	0	1	9156	2	0	next	incorrect	1477
Vp006	739	Response	2	8800704	9052	1
Vp006	740	Picture	MorphF3_10_orig.jpg ; MorphF3_10_LOWER.jpg	8800808	0	1	9023	2	0	next	hit	1479
Vp006	740	Response	1	8809744	8936	1
Vp006	741	Picture	MorphM10_06_orig.jpg ; MorphM10_00_LOWER.jpg	8809831	0	1	5441	2	0	next	hit	1481
Vp006	741	Response	1	8815184	5353	1
Vp006	742	Picture	MorphM1_02_orig.jpg ; MorphM1_00_LOWER.jpg	8815272	0	1	10616	2	0	next	incorrect	1483
Vp006	742	Response	2	8825744	10472	1
Vp006	743	Picture	MorphF6_06_orig.jpg ; MorphF6_00_LOWER.jpg	8825888	0	1	5543	165	0	next	hit	1485
Vp006	743	Response	1	8831424	5536	1
Vp006	744	Picture	MorphM9_10_orig.jpg ; MorphM9_00_LOWER.jpg	8831431	0	164	11442	165	0	next	hit	1487
Vp006	744	Response	1	8842784	11353	1
Vp006	745	Picture	MorphF4_05_orig.jpg ; MorphF4_10_LOWER.jpg	8842873	0	1	9518	171	0	next	incorrect	1489
Vp006	745	Response	2	8852384	9511	1
Vp006	746	Picture	MorphM1_09_orig.jpg ; MorphM1_00_LOWER.jpg	8852391	0	170	5610	171	0	next	hit	1491
Vp006	746	Response	1	8857904	5513	1
Vp006	747	Picture	MorphF7_07_orig.jpg ; MorphF7_00_LOWER.jpg	8858001	0	1	5971	2	0	next	hit	1493
Vp006	747	Response	1	8863824	5823	1
Vp006	748	Picture	MorphM5_00_orig.jpg ; MorphM5_00_LOWER.jpg	8863972	0	1	6237	2	0	next	hit	1495
Vp006	748	Response	1	8870144	6172	1
Vp006	749	Picture	MorphF10_06_orig.jpg ; MorphF10_00_LOWER.jpg	8870209	0	1	6104	2	0	next	incorrect	1497
Vp006	749	Response	2	8876224	6015	1
Vp006	750	Picture	MorphM10_07_orig.jpg ; MorphM10_10_LOWER.jpg	8876313	0	1	10616	2	0	next	hit	1499
Vp006	750	Response	1	8886784	10471	1
Vp006	751	Picture	MorphF5_09_orig.jpg ; MorphF5_00_LOWER.jpg	8886929	0	1	5706	2	0	next	hit	1501
Vp006	751	Response	1	8892544	5615	1
Vp006	752	Picture	MorphF6_09_orig.jpg ; MorphF6_00_LOWER.jpg	8892635	0	1	6370	2	0	next	hit	1503
Vp006	752	Response	1	8898864	6229	1
Vp006	753	Picture	MorphM2_00_orig.jpg ; MorphM2_00_LOWER.jpg	8899005	0	1	6603	167	0	next	incorrect	1505
Vp006	753	Response	2	8905583	6578	1
Vp006	754	Picture	MorphM9_02_orig.jpg ; MorphM9_10_LOWER.jpg	8905608	0	166	7728	167	0	next	incorrect	1507
Vp006	754	Response	2	8913263	7655	1
Vp006	755	Picture	MorphF6_02_orig.jpg ; MorphF6_10_LOWER.jpg	8913336	0	1	9024	2	0	next	incorrect	1509
Vp006	755	Response	2	8922223	8887	1
Vp006	756	Picture	MorphM6_08_orig.jpg ; MorphM6_00_LOWER.jpg	8922360	0	1	5308	2	0	next	incorrect	1511
Vp006	756	Response	2	8927583	5223	1
Vp006	757	Picture	MorphF2_03_orig.jpg ; MorphF2_10_LOWER.jpg	8927668	0	1	10723	160	0	next	hit	1513
Vp006	757	Response	1	8938383	10715	1
Vp006	758	Picture	MorphM7_03_orig.jpg ; MorphM7_00_LOWER.jpg	8938391	0	159	8518	160	0	next	hit	1515
Vp006	758	Response	1	8946783	8392	1
Vp006	759	Picture	MorphM5_01_orig.jpg ; MorphM5_00_LOWER.jpg	8946909	0	1	8042	55	0	next	hit	1517
Vp006	759	Response	1	8954943	8034	1
Vp006	760	Picture	MorphM10_00_orig.jpg ; MorphM10_10_LOWER.jpg	8954951	0	54	6820	56	0	next	hit	1519
Vp006	760	Response	1	8961663	6712	1
Vp006	761	Picture	MorphF2_10_orig.jpg ; MorphF2_00_LOWER.jpg	8961771	0	2	5707	3	0	next	hit	1521
Vp006	761	Response	1	8967343	5572	1
Vp006	762	Picture	MorphF10_01_orig.jpg ; MorphF10_10_LOWER.jpg	8967478	0	1	6900	2	0	next	hit	1523
Vp006	762	Response	1	8974303	6825	1
Vp006	763	Picture	MorphF7_04_orig.jpg ; MorphF7_10_LOWER.jpg	8974378	0	1	5292	151	0	next	hit	1525
Vp006	763	Response	1	8979663	5285	1
Vp006	764	Picture	MorphM4_00_orig.jpg ; MorphM4_10_LOWER.jpg	8979670	0	150	17797	152	0	next	hit	1527
Vp006	764	Response	1	8997343	17673	1
Vp006	765	Picture	MorphM1_04_orig.jpg ; MorphM1_10_LOWER.jpg	8997467	0	2	7166	3	0	next	hit	1529
Vp006	765	Response	1	9004543	7076	1
Vp006	766	Picture	MorphF5_05_orig.jpg ; MorphF5_00_LOWER.jpg	9004633	0	1	8758	2	0	next	hit	1531
Vp006	766	Response	1	9013263	8630	1
Vp006	767	Picture	MorphF8_01_orig.jpg ; MorphF8_10_LOWER.jpg	9013391	0	1	7166	2	0	next	hit	1533
Vp006	767	Response	1	9020463	7072	1
Vp006	768	Picture	MorphM2_04_orig.jpg ; MorphM2_10_LOWER.jpg	9020557	0	1	14554	178	0	next	hit	1535
Vp006	768	Response	1	9035103	14546	1
Vp006	769	Picture	MorphF1_09_orig.jpg ; MorphF1_00_LOWER.jpg	9035111	0	177	6799	322	0	next	incorrect	1537
Vp006	769	Response	2	9041903	6792	1
Vp006	770	Picture	MorphF4_10_orig.jpg ; MorphF4_10_LOWER.jpg	9041910	0	145	5585	146	0	next	hit	1539
Vp006	770	Response	1	9047423	5513	1
Vp006	771	Picture	MorphF3_04_orig.jpg ; MorphF3_00_LOWER.jpg	9047495	0	1	5295	148	0	next	hit	1541
Vp006	771	Response	1	9052783	5288	1
Vp006	772	Picture	MorphF2_08_orig.jpg ; MorphF2_00_LOWER.jpg	9052790	0	147	6382	149	0	next	hit	1543
Vp006	772	Response	1	9059023	6233	1
Vp006	773	Picture	MorphM10_08_orig.jpg ; MorphM10_10_LOWER.jpg	9059172	0	2	7432	3	0	next	hit	1545
Vp006	773	Response	1	9066463	7291	1
Vp006	774	Picture	MorphM3_08_orig.jpg ; MorphM3_00_LOWER.jpg	9066604	0	1	7431	2	0	next	incorrect	1547
Vp006	774	Response	2	9073903	7299	1
Vp006	775	Picture	MorphF5_04_orig.jpg ; MorphF5_00_LOWER.jpg	9074035	0	1	8625	2	0	next	hit	1549
Vp006	775	Response	1	9082542	8507	1
Vp006	776	Picture	MorphM5_05_orig.jpg ; MorphM5_00_LOWER.jpg	9082660	0	1	7410	156	0	next	incorrect	1551
Vp006	776	Response	2	9090063	7403	1
Vp006	777	Picture	MorphF9_03_orig.jpg ; MorphF9_00_LOWER.jpg	9090070	0	155	5993	156	0	next	incorrect	1553
Vp006	777	Response	2	9095982	5912	1
Vp006	778	Picture	MorphM2_01_orig.jpg ; MorphM2_10_LOWER.jpg	9096063	0	1	6900	2	0	next	incorrect	1555
Vp006	778	Response	2	9102863	6800	1
Vp006	779	Picture	MorphF6_01_orig.jpg ; MorphF6_00_LOWER.jpg	9102963	0	1	5267	176	0	next	incorrect	1557
Vp006	779	Response	2	9108222	5259	1
Vp006	780	Picture	MorphF2_04_orig.jpg ; MorphF2_10_LOWER.jpg	9108230	0	175	8003	176	0	next	hit	1559
Vp006	780	Response	1	9116142	7912	1
Vp006	781	Picture	MorphF8_04_orig.jpg ; MorphF8_00_LOWER.jpg	9116233	0	1	5676	165	0	next	incorrect	1561
Vp006	781	Response	2	9121902	5669	1
Vp006	782	Picture	MorphM1_08_orig.jpg ; MorphM1_00_LOWER.jpg	9121909	0	164	9281	336	0	next	incorrect	1563
Vp006	782	Response	2	9131182	9273	1
Vp006	783	Picture	MorphM7_03_orig.jpg ; MorphM7_10_LOWER.jpg	9131190	0	172	6540	173	0	next	hit	1565
Vp006	783	Response	1	9137582	6392	1
Vp006	784	Picture	MorphF5_01_orig.jpg ; MorphF5_00_LOWER.jpg	9137730	0	1	11380	167	0	next	incorrect	1567
Vp006	784	Response	2	9149102	11372	1
Vp006	785	Picture	MorphF9_00_orig.jpg ; MorphF9_10_LOWER.jpg	9149110	0	166	15027	167	0	next	incorrect	1569
Vp006	785	Response	2	9164062	14952	1
Vp006	786	Picture	MorphM7_08_orig.jpg ; MorphM7_00_LOWER.jpg	9164137	0	1	7830	2	0	next	hit	1571
Vp006	786	Response	1	9171822	7685	1
Vp006	787	Picture	MorphF6_10_orig.jpg ; MorphF6_10_LOWER.jpg	9171967	0	1	5942	164	0	next	hit	1573
Vp006	787	Response	1	9177902	5935	1
Vp006	788	Picture	MorphF3_01_orig.jpg ; MorphF3_00_LOWER.jpg	9177909	0	163	6133	164	0	next	hit	1575
Vp006	788	Response	1	9183902	5993	1
Vp006	789	Picture	MorphM2_08_orig.jpg ; MorphM2_10_LOWER.jpg	9184042	0	1	8626	2	0	next	hit	1577
Vp006	789	Response	1	9192542	8500	1
Vp006	790	Picture	MorphM5_09_orig.jpg ; MorphM5_00_LOWER.jpg	9192668	0	1	5838	2	0	next	hit	1579
Vp006	790	Response	1	9198382	5714	1
Vp006	791	Picture	MorphF10_08_orig.jpg ; MorphF10_10_LOWER.jpg	9198506	0	1	5404	172	0	next	hit	1581
Vp006	791	Response	1	9203902	5396	1
Vp006	792	Picture	MorphM6_05_orig.jpg ; MorphM6_10_LOWER.jpg	9203910	0	171	9591	172	0	next	hit	1583
Vp006	792	Response	1	9213422	9512	1
Vp006	793	Picture	MorphM2_07_orig.jpg ; MorphM2_10_LOWER.jpg	9213501	0	1	6503	2	0	next	hit	1585
Vp006	793	Response	1	9219902	6401	1
Vp006	794	Picture	MorphF1_06_orig.jpg ; MorphF1_00_LOWER.jpg	9220004	0	1	8227	2	0	next	hit	1587
Vp006	794	Response	1	9228142	8138	1
Vp006	795	Picture	MorphM4_07_orig.jpg ; MorphM4_10_LOWER.jpg	9228231	0	1	5971	2	0	next	hit	1589
Vp006	795	Response	1	9234061	5830	1
Vp006	796	Picture	MorphF3_08_orig.jpg ; MorphF3_10_LOWER.jpg	9234202	0	1	27204	2	0	next	incorrect	1591
Vp006	796	Response	2	9261341	27139	1
Vp006	797	Picture	MorphM4_03_orig.jpg ; MorphM4_00_LOWER.jpg	9261406	0	1	9156	2	0	next	hit	1593
Vp006	797	Response	1	9270461	9055	1
Vp006	798	Picture	MorphF10_04_orig.jpg ; MorphF10_00_LOWER.jpg	9270562	0	1	7267	166	0	next	incorrect	1595
Vp006	798	Response	2	9277821	7259	1
Vp006	799	Picture	MorphM4_06_orig.jpg ; MorphM4_10_LOWER.jpg	9277829	0	165	11443	166	0	next	hit	1597
Vp006	799	Response	1	9289181	11352	1
Vp006	800	Picture	MorphF5_03_orig.jpg ; MorphF5_10_LOWER.jpg	9289272	0	1	5839	2	0	next	incorrect	1599
Vp006	800	Response	2	9295021	5749	1
Vp006	801	Picture	MorphF10_04_orig.jpg ; MorphF10_10_LOWER.jpg	9295111	0	1	7918	179	0	next	hit	1601
Vp006	801	Response	1	9303021	7910	1
Vp006	802	Picture	MorphM2_05_orig.jpg ; MorphM2_00_LOWER.jpg	9303029	0	178	6944	179	0	next	hit	1603
Vp006	802	Response	1	9309901	6872	1
Vp006	803	Picture	MorphF5_03_orig.jpg ; MorphF5_00_LOWER.jpg	9309973	0	1	10882	2	0	next	incorrect	1605
Vp006	803	Response	2	9320781	10808	1
Vp006	804	Picture	MorphF3_02_orig.jpg ; MorphF3_00_LOWER.jpg	9320855	0	1	12871	3	0	next	hit	1607
Vp006	804	Response	1	9333581	12726	1
Vp006	805	Picture	MorphM4_10_orig.jpg ; MorphM4_10_LOWER.jpg	9333726	0	2	15394	3	0	next	hit	1609
Vp006	805	Response	1	9349021	15295	1
Vp006	806	Picture	MorphF7_01_orig.jpg ; MorphF7_10_LOWER.jpg	9349120	0	1	21985	177	0	next	incorrect	1611
Vp006	806	Response	2	9371101	21981	1
Vp006	807	Picture	MorphF10_09_orig.jpg ; MorphF10_10_LOWER.jpg	9371105	0	176	8137	177	0	next	hit	1613
Vp006	807	Response	1	9379101	7996	1
Vp006	808	Picture	MorphF9_09_orig.jpg ; MorphF9_10_LOWER.jpg	9379242	0	1	7962	2	0	next	hit	1615
Vp006	808	Response	1	9387101	7859	1
Vp006	809	Picture	MorphM7_05_orig.jpg ; MorphM7_10_LOWER.jpg	9387204	0	1	5308	2	0	next	hit	1617
Vp006	809	Response	1	9392381	5177	1
Vp006	810	Picture	MorphM6_02_orig.jpg ; MorphM6_00_LOWER.jpg	9392512	0	1	7829	2	0	next	incorrect	1619
Vp006	810	Response	2	9400220	7708	1
Vp006	811	Picture	MorphF9_04_orig.jpg ; MorphF9_10_LOWER.jpg	9400341	0	1	6237	2	0	next	incorrect	1621
Vp006	811	Response	2	9406460	6119	1
Vp006	812	Picture	MorphF10_00_orig.jpg ; MorphF10_10_LOWER.jpg	9406578	0	1	6104	2	0	next	hit	1623
Vp006	812	Response	1	9412540	5962	1
Vp006	813	Picture	MorphF8_08_orig.jpg ; MorphF8_10_LOWER.jpg	9412682	0	1	8346	149	0	next	hit	1625
Vp006	813	Response	1	9421020	8338	1
Vp006	814	Picture	MorphM4_03_orig.jpg ; MorphM4_10_LOWER.jpg	9421028	0	148	11161	149	0	next	hit	1627
Vp006	814	Response	1	9432060	11032	1
Vp006	815	Picture	MorphF4_05_orig.jpg ; MorphF4_00_LOWER.jpg	9432189	0	1	9239	185	0	next	incorrect	1629
Vp006	815	Response	2	9441420	9231	1
Vp006	816	Picture	MorphM7_10_orig.jpg ; MorphM7_10_LOWER.jpg	9441428	0	184	8012	185	0	next	hit	1631
Vp006	816	Response	1	9449340	7912	1
Vp006	817	Picture	MorphM4_05_orig.jpg ; MorphM4_10_LOWER.jpg	9449440	0	1	8625	2	0	next	hit	1633
Vp006	817	Response	1	9457980	8540	1
Vp006	818	Picture	MorphF3_05_orig.jpg ; MorphF3_00_LOWER.jpg	9458065	0	1	10323	163	0	next	hit	1635
Vp006	818	Response	1	9468380	10315	1
Vp006	819	Picture	MorphF6_10_orig.jpg ; MorphF6_00_LOWER.jpg	9468388	0	162	11520	348	0	next	incorrect	1637
Vp006	819	Response	2	9479900	11512	1
Vp006	820	Picture	MorphF10_07_orig.jpg ; MorphF10_00_LOWER.jpg	9479908	0	186	6000	344	0	next	incorrect	1639
Vp006	820	Response	2	9485900	5992	1
Vp006	821	Picture	MorphM7_09_orig.jpg ; MorphM7_10_LOWER.jpg	9485908	0	158	10080	321	0	next	hit	1641
Vp006	821	Response	1	9495980	10072	1
Vp006	822	Picture	MorphM6_00_orig.jpg ; MorphM6_10_LOWER.jpg	9495988	0	163	6133	164	0	next	hit	1643
Vp006	822	Response	1	9501980	5992	1
Vp006	823	Picture	MorphM10_09_orig.jpg ; MorphM10_00_LOWER.jpg	9502121	0	1	12076	2	0	next	hit	1645
Vp006	823	Response	1	9514060	11939	1
Vp006	824	Picture	MorphF9_10_orig.jpg ; MorphF9_10_LOWER.jpg	9514197	0	1	9687	2	0	next	hit	1647
Vp006	824	Response	1	9523820	9623	1
Vp006	825	Picture	MorphF3_09_orig.jpg ; MorphF3_10_LOWER.jpg	9523884	0	1	11943	2	0	next	incorrect	1649
Vp006	825	Response	2	9535739	11855	2
Vp006	826	Picture	MorphF9_02_orig.jpg ; MorphF9_10_LOWER.jpg	9535827	0	1	5441	2	0	next	hit	1651
Vp006	826	Response	1	9541180	5353	1
Vp006	827	Picture	MorphF7_03_orig.jpg ; MorphF7_00_LOWER.jpg	9541268	0	1	7298	2	0	next	hit	1653
Vp006	827	Response	1	9548460	7192	1
Vp006	828	Picture	MorphM5_06_orig.jpg ; MorphM5_10_LOWER.jpg	9548566	0	1	11279	2	0	next	incorrect	1655
Vp006	828	Response	2	9559740	11174	1
Vp006	829	Picture	MorphF9_10_orig.jpg ; MorphF9_00_LOWER.jpg	9559845	0	1	5441	2	0	next	hit	1657
Vp006	829	Response	1	9565179	5334	1
Vp006	830	Picture	MorphM10_10_orig.jpg ; MorphM10_10_LOWER.jpg	9565286	0	1	4221	160	0	next	hit	1659
Vp006	830	Response	1	9569499	4213	1
Vp006	831	Picture	MorphF8_07_orig.jpg ; MorphF8_00_LOWER.jpg	9569507	0	159	4404	161	0	next	hit	1661
Vp006	831	Response	1	9573819	4312	1
Vp006	832	Picture	MorphF4_02_orig.jpg ; MorphF4_00_LOWER.jpg	9573911	0	2	4645	3	0	next	hit	1663
Vp006	832	Response	1	9578459	4548	1
Vp006	833	Picture	MorphM2_08_orig.jpg ; MorphM2_00_LOWER.jpg	9578556	0	1	10471	147	0	next	hit	1665
Vp006	833	Response	1	9589019	10463	1
Vp006	834	Picture	MorphF7_10_orig.jpg ; MorphF7_00_LOWER.jpg	9589027	0	146	5440	293	0	next	hit	1667
Vp006	834	Response	1	9594459	5432	1
Vp006	835	Picture	MorphF6_04_orig.jpg ; MorphF6_00_LOWER.jpg	9594467	0	147	7046	148	0	next	incorrect	1669
Vp006	835	Response	2	9601419	6952	1
Vp006	836	Picture	MorphM4_09_orig.jpg ; MorphM4_00_LOWER.jpg	9601513	0	1	5308	2	0	next	hit	1671
Vp006	836	Response	1	9606699	5186	1
Vp006	837	Picture	MorphM6_06_orig.jpg ; MorphM6_00_LOWER.jpg	9606821	0	1	6207	164	0	next	hit	1673
Vp006	837	Response	1	9613019	6198	1
Vp006	838	Picture	MorphF8_03_orig.jpg ; MorphF8_00_LOWER.jpg	9613028	0	163	5839	326	0	next	hit	1675
Vp006	838	Response	1	9618859	5831	1
Vp006	839	Picture	MorphF3_10_orig.jpg ; MorphF3_00_LOWER.jpg	9618867	0	163	11574	164	0	next	hit	1677
Vp006	839	Response	1	9630299	11432	1
Vp006	840	Picture	MorphM5_08_orig.jpg ; MorphM5_10_LOWER.jpg	9630441	0	1	22957	2	0	next	hit	1679
Vp006	840	Response	1	9653259	22818	1
Vp006	841	Picture	MorphF10_03_orig.jpg ; MorphF10_00_LOWER.jpg	9653398	0	1	6768	2	0	next	incorrect	1681
Vp006	841	Response	2	9660059	6661	1
Vp006	842	Picture	MorphM2_10_orig.jpg ; MorphM2_10_LOWER.jpg	9660166	0	1	3848	2	0	next	hit	1683
Vp006	842	Response	1	9663899	3733	1
Vp006	843	Picture	MorphM3_03_orig.jpg ; MorphM3_00_LOWER.jpg	9664014	0	1	7033	2	0	next	hit	1685
Vp006	843	Response	1	9670939	6925	1
Vp006	844	Picture	MorphF10_10_orig.jpg ; MorphF10_10_LOWER.jpg	9671047	0	1	8493	2	0	next	hit	1687
Vp006	844	Response	1	9679419	8372	1
Vp006	845	Picture	MorphF6_06_orig.jpg ; MorphF6_10_LOWER.jpg	9679540	0	1	11545	2	0	next	incorrect	1689
Vp006	845	Response	2	9691019	11479	1
Vp006	846	Picture	MorphM3_10_orig.jpg ; MorphM3_10_LOWER.jpg	9691085	0	1	5706	2	0	next	hit	1691
Vp006	846	Response	1	9696699	5614	1
Vp006	847	Picture	MorphF7_04_orig.jpg ; MorphF7_00_LOWER.jpg	9696791	0	1	9289	2	0	next	hit	1693
Vp006	847	Response	1	9705979	9188	1
Vp006	848	Picture	MorphM3_02_orig.jpg ; MorphM3_00_LOWER.jpg	9706080	0	1	7563	2	0	next	hit	1695
Vp006	848	Response	1	9713579	7499	1
Vp006	849	Picture	MorphM8_08_orig.jpg ; MorphM8_10_LOWER.jpg	9713643	0	1	8187	176	0	next	hit	1697
Vp006	849	Response	1	9721819	8176	1
Vp006	850	Picture	MorphM9_08_orig.jpg ; MorphM9_10_LOWER.jpg	9721830	0	175	5996	325	0	next	incorrect	1699
Vp006	850	Response	2	9727819	5989	1
Vp006	851	Picture	MorphF6_04_orig.jpg ; MorphF6_10_LOWER.jpg	9727826	0	150	5988	151	0	next	hit	1701
Vp006	851	Response	1	9733738	5912	1
Vp006	852	Picture	MorphM6_01_orig.jpg ; MorphM6_10_LOWER.jpg	9733814	0	1	9372	184	0	next	incorrect	1703
Vp006	852	Response	2	9743178	9364	1
Vp006	853	Picture	MorphF9_06_orig.jpg ; MorphF9_00_LOWER.jpg	9743186	0	183	5623	184	0	next	incorrect	1705
Vp006	853	Response	2	9748698	5512	1
Vp006	854	Picture	MorphM9_07_orig.jpg ; MorphM9_10_LOWER.jpg	9748809	0	1	7829	2	0	next	incorrect	1707
Vp006	854	Response	2	9756539	7730	1
Vp006	855	Picture	MorphF2_02_orig.jpg ; MorphF2_00_LOWER.jpg	9756638	0	1	7962	2	0	next	incorrect	1709
Vp006	855	Response	2	9764538	7900	1
Vp006	856	Picture	MorphM1_04_orig.jpg ; MorphM1_00_LOWER.jpg	9764600	0	1	6104	2	0	next	incorrect	1711
Vp006	856	Response	2	9770618	6018	1
Vp006	857	Picture	MorphF3_02_orig.jpg ; MorphF3_10_LOWER.jpg	9770704	0	1	6768	2	0	next	incorrect	1713
Vp006	857	Response	2	9777338	6634	1
Vp006	858	Picture	MorphM4_01_orig.jpg ; MorphM4_00_LOWER.jpg	9777472	0	1	6194	177	0	next	incorrect	1715
Vp006	858	Response	2	9783658	6186	1
Vp006	859	Picture	MorphM3_10_orig.jpg ; MorphM3_00_LOWER.jpg	9783666	0	176	5840	351	0	next	incorrect	1717
Vp006	859	Response	2	9789498	5832	1
Vp006	860	Picture	MorphM9_03_orig.jpg ; MorphM9_10_LOWER.jpg	9789506	0	175	6676	176	0	next	incorrect	1719
Vp006	860	Response	2	9796058	6552	1
Vp006	861	Picture	MorphF5_02_orig.jpg ; MorphF5_00_LOWER.jpg	9796182	0	1	5972	2	0	next	incorrect	1721
Vp006	861	Response	2	9802058	5876	1
Vp006	862	Picture	MorphM2_06_orig.jpg ; MorphM2_00_LOWER.jpg	9802154	0	1	11677	2	0	next	hit	1723
Vp006	862	Response	1	9813738	11584	1
Vp006	863	Picture	MorphM7_07_orig.jpg ; MorphM7_00_LOWER.jpg	9813831	0	1	5674	167	0	next	hit	1725
Vp006	863	Response	1	9819498	5667	1
Vp006	864	Picture	MorphM5_08_orig.jpg ; MorphM5_00_LOWER.jpg	9819505	0	166	7280	350	0	next	hit	1727
Vp006	864	Response	1	9826778	7273	1
Vp006	865	Picture	MorphM8_02_orig.jpg ; MorphM8_00_LOWER.jpg	9826785	0	184	11040	342	0	next	hit	1729
Vp006	865	Response	1	9837818	11033	1
Vp006	866	Picture	MorphM6_04_orig.jpg ; MorphM6_00_LOWER.jpg	9837825	0	158	6394	159	0	next	hit	1731
Vp006	866	Response	1	9844138	6313	1
Vp006	867	Picture	MorphM8_04_orig.jpg ; MorphM8_10_LOWER.jpg	9844219	0	1	6482	155	0	next	hit	1733
Vp006	867	Response	1	9850698	6479	1
Vp006	868	Picture	MorphF7_06_orig.jpg ; MorphF7_00_LOWER.jpg	9850701	0	154	5844	303	0	next	hit	1735
Vp006	868	Response	1	9856538	5837	1
Vp006	869	Picture	MorphF8_02_orig.jpg ; MorphF8_00_LOWER.jpg	9856545	0	149	8110	150	0	next	hit	1737
Vp006	869	Response	1	9864538	7993	1
Vp006	870	Picture	MorphM10_04_orig.jpg ; MorphM10_10_LOWER.jpg	9864655	0	1	8227	2	0	next	hit	1739
Vp006	870	Response	1	9872778	8123	1
Vp006	871	Picture	MorphF2_10_orig.jpg ; MorphF2_10_LOWER.jpg	9872882	0	1	6635	2	0	next	hit	1741
Vp006	871	Response	1	9879418	6536	1
Vp006	872	Picture	MorphF4_02_orig.jpg ; MorphF4_10_LOWER.jpg	9879517	0	1	5971	3	0	next	hit	1743
Vp006	872	Response	1	9885418	5901	1
Vp006	873	Picture	MorphM10_02_orig.jpg ; MorphM10_10_LOWER.jpg	9885488	0	2	5441	3	0	next	hit	1745
Vp006	873	Response	1	9890857	5369	1
Vp006	874	Picture	MorphM3_01_orig.jpg ; MorphM3_00_LOWER.jpg	9890929	0	1	5573	3	0	next	hit	1747
Vp006	874	Response	1	9896377	5448	1
Vp006	875	Picture	MorphF6_07_orig.jpg ; MorphF6_10_LOWER.jpg	9896502	0	2	6370	3	0	next	hit	1749
Vp006	875	Response	1	9902777	6275	1
Vp006	876	Picture	MorphF8_06_orig.jpg ; MorphF8_10_LOWER.jpg	9902872	0	1	7033	2	0	next	hit	1751
Vp006	876	Response	1	9909817	6945	1
Vp006	877	Picture	MorphF5_05_orig.jpg ; MorphF5_10_LOWER.jpg	9909905	0	1	11520	160	0	next	incorrect	1753
Vp006	877	Response	2	9921417	11512	1
Vp006	878	Picture	MorphM8_06_orig.jpg ; MorphM8_10_LOWER.jpg	9921425	0	159	8080	332	0	next	hit	1755
Vp006	878	Response	1	9929497	8072	1
Vp006	879	Picture	MorphM6_00_orig.jpg ; MorphM6_00_LOWER.jpg	9929505	0	173	7603	174	0	next	incorrect	1757
Vp006	879	Response	2	9937017	7512	1
Vp006	880	Picture	MorphM5_10_orig.jpg ; MorphM5_00_LOWER.jpg	9937108	0	1	6901	2	0	next	hit	1759
Vp006	880	Response	1	9943897	6789	1
Vp006	881	Picture	MorphM9_02_orig.jpg ; MorphM9_00_LOWER.jpg	9944009	0	1	8625	2	0	next	incorrect	1761
Vp006	881	Response	2	9952537	8528	1
Vp006	882	Picture	MorphF4_07_orig.jpg ; MorphF4_10_LOWER.jpg	9952634	0	1	5573	2	0	next	hit	1763
Vp006	882	Response	1	9958137	5503	1
Vp006	883	Picture	pause1	9958207	0	1	300033	2	0	next	other	0
Vp006	884	Response	3	10330625	72385	1
Vp006	885	Picture	MorphF7_03_orig.jpg ; MorphF7_00_UPPER.jpg	10330693	0	1	36094	2	0	next	incorrect	1767
Vp006	885	Response	2	10366694	36001	1
Vp006	886	Picture	MorphM3_08_orig.jpg ; MorphM3_00_UPPER.jpg	10366787	0	1	8715	178	0	next	incorrect	1769
Vp006	886	Response	2	10375494	8707	1
Vp006	887	Picture	MorphF1_07_orig.jpg ; MorphF1_00_UPPER.jpg	10375502	0	177	10240	332	0	next	incorrect	1771
Vp006	887	Response	2	10385734	10232	1
Vp006	888	Picture	MorphF10_03_orig.jpg ; MorphF10_00_UPPER.jpg	10385742	0	155	8514	157	0	next	hit	1773
Vp006	888	Response	1	10394134	8392	1
Vp006	889	Picture	MorphF6_04_orig.jpg ; MorphF6_10_UPPER.jpg	10394256	0	2	6237	3	0	next	hit	1775
Vp006	889	Response	1	10400374	6118	1
Vp006	890	Picture	MorphM3_02_orig.jpg ; MorphM3_00_UPPER.jpg	10400493	0	1	5308	2	0	next	incorrect	1777
Vp006	890	Response	2	10405734	5241	1
Vp006	891	Picture	MorphF6_07_orig.jpg ; MorphF6_10_UPPER.jpg	10405801	0	1	9289	2	0	next	hit	1779
Vp006	891	Response	1	10415014	9213	1
Vp006	892	Picture	MorphM10_07_orig.jpg ; MorphM10_10_UPPER.jpg	10415090	0	1	5175	2	0	next	hit	1781
Vp006	892	Response	1	10420134	5044	1
Vp006	893	Picture	MorphF6_05_orig.jpg ; MorphF6_10_UPPER.jpg	10420265	0	1	4356	158	0	next	hit	1783
Vp006	893	Response	1	10424614	4349	1
Vp006	894	Picture	MorphM1_04_orig.jpg ; MorphM1_00_UPPER.jpg	10424621	0	157	7720	158	0	next	incorrect	1785
Vp006	894	Response	2	10432214	7593	1
Vp006	895	Picture	MorphF9_01_orig.jpg ; MorphF9_00_UPPER.jpg	10432341	0	1	23077	147	0	next	incorrect	1787
Vp006	895	Response	2	10455414	23073	1
Vp006	896	Picture	MorphM9_02_orig.jpg ; MorphM9_00_UPPER.jpg	10455418	0	146	6382	147	0	next	incorrect	1789
Vp006	896	Response	2	10461734	6316	1
Vp006	897	Picture	MorphM1_04_orig.jpg ; MorphM1_10_UPPER.jpg	10461800	0	1	8341	154	0	next	incorrect	1791
Vp006	897	Response	2	10470134	8334	1
Vp006	898	Picture	MorphF1_05_orig.jpg ; MorphF1_00_UPPER.jpg	10470141	0	153	4880	335	0	next	incorrect	1793
Vp006	898	Response	2	10475014	4873	1
Vp006	899	Picture	MorphM7_10_orig.jpg ; MorphM7_00_UPPER.jpg	10475021	0	182	6240	361	0	next	hit	1795
Vp006	899	Response	1	10481254	6233	1
Vp006	900	Picture	MorphF3_05_orig.jpg ; MorphF3_00_UPPER.jpg	10481261	0	179	4557	180	0	next	hit	1797
Vp006	900	Response	1	10485734	4473	1
Vp006	901	Picture	MorphM9_06_orig.jpg ; MorphM9_00_UPPER.jpg	10485818	0	1	6104	2	0	next	incorrect	1799
Vp006	901	Response	2	10491814	5996	1
Vp006	902	Picture	MorphM1_01_orig.jpg ; MorphM1_10_UPPER.jpg	10491922	0	1	6237	3	0	next	hit	1801
Vp006	902	Response	1	10498054	6132	1
Vp006	903	Picture	MorphF9_05_orig.jpg ; MorphF9_00_UPPER.jpg	10498159	0	2	12462	148	0	next	incorrect	1803
Vp006	903	Response	2	10510614	12455	1
Vp006	904	Picture	MorphF1_04_orig.jpg ; MorphF1_00_UPPER.jpg	10510621	0	146	5680	318	0	next	hit	1805
Vp006	904	Response	1	10516294	5673	1
Vp006	905	Picture	MorphM5_05_orig.jpg ; MorphM5_00_UPPER.jpg	10516301	0	172	3886	173	0	next	hit	1807
Vp006	905	Response	1	10520054	3753	1
Vp006	906	Picture	MorphF2_04_orig.jpg ; MorphF2_10_UPPER.jpg	10520187	0	1	7554	145	0	next	hit	1809
Vp006	906	Response	1	10527734	7547	1
Vp006	907	Picture	MorphF5_04_orig.jpg ; MorphF5_00_UPPER.jpg	10527741	0	144	6080	312	0	next	hit	1811
Vp006	907	Response	1	10533814	6073	1
Vp006	908	Picture	MorphM2_06_orig.jpg ; MorphM2_00_UPPER.jpg	10533821	0	168	6935	169	0	next	hit	1813
Vp006	908	Response	1	10540694	6873	1
Vp006	909	Picture	MorphM8_09_orig.jpg ; MorphM8_10_UPPER.jpg	10540756	0	1	3941	174	0	next	hit	1815
Vp006	909	Response	1	10544693	3937	1
Vp006	910	Picture	MorphF10_06_orig.jpg ; MorphF10_00_UPPER.jpg	10544697	0	173	4004	323	0	next	hit	1817
Vp006	910	Response	1	10548693	3996	1
Vp006	911	Picture	MorphM1_05_orig.jpg ; MorphM1_00_UPPER.jpg	10548701	0	150	5590	151	0	next	hit	1819
Vp006	911	Response	1	10554213	5512	1
Vp006	912	Picture	MorphF8_08_orig.jpg ; MorphF8_00_UPPER.jpg	10554291	0	1	7130	170	0	next	incorrect	1821
Vp006	912	Response	2	10561413	7122	1
Vp006	913	Picture	MorphM6_05_orig.jpg ; MorphM6_10_UPPER.jpg	10561421	0	169	4547	170	0	next	hit	1823
Vp006	913	Response	1	10565893	4472	1
Vp006	914	Picture	MorphF6_00_orig.jpg ; MorphF6_00_UPPER.jpg	10565968	0	1	4645	2	0	next	hit	1825
Vp006	914	Response	1	10570533	4565	1
Vp006	915	Picture	MorphF8_00_orig.jpg ; MorphF8_00_UPPER.jpg	10570613	0	1	4888	156	0	next	hit	1827
Vp006	915	Response	1	10575493	4880	1
Vp006	916	Picture	MorphF5_06_orig.jpg ; MorphF5_00_UPPER.jpg	10575501	0	155	8080	325	0	next	hit	1829
Vp006	916	Response	1	10583573	8072	1
Vp006	917	Picture	MorphM5_06_orig.jpg ; MorphM5_10_UPPER.jpg	10583581	0	170	9193	171	0	next	hit	1831
Vp006	917	Response	1	10592693	9112	1
Vp006	918	Picture	MorphF4_06_orig.jpg ; MorphF4_10_UPPER.jpg	10592774	0	1	8360	2	0	next	incorrect	1833
Vp006	918	Response	2	10601013	8239	1
Vp006	919	Picture	MorphF2_02_orig.jpg ; MorphF2_00_UPPER.jpg	10601134	0	1	4246	2	0	next	hit	1835
Vp006	919	Response	1	10605253	4119	1
Vp006	920	Picture	MorphM7_08_orig.jpg ; MorphM7_00_UPPER.jpg	10605380	0	1	5175	2	0	next	hit	1837
Vp006	920	Response	1	10610453	5073	1
Vp006	921	Picture	MorphM1_02_orig.jpg ; MorphM1_10_UPPER.jpg	10610555	0	1	4625	154	0	next	hit	1839
Vp006	921	Response	1	10615173	4618	1
Vp006	922	Picture	MorphM5_01_orig.jpg ; MorphM5_10_UPPER.jpg	10615180	0	153	8778	154	0	next	hit	1841
Vp006	922	Response	1	10623813	8633	1
Vp006	923	Picture	MorphF1_09_orig.jpg ; MorphF1_10_UPPER.jpg	10623958	0	1	7782	182	0	next	incorrect	1843
Vp006	923	Response	2	10631733	7775	1
Vp006	924	Picture	MorphM1_06_orig.jpg ; MorphM1_10_UPPER.jpg	10631740	0	181	6417	182	0	next	incorrect	1845
Vp006	924	Response	2	10638053	6313	1
Vp006	925	Picture	MorphF2_01_orig.jpg ; MorphF2_10_UPPER.jpg	10638157	0	1	5308	2	0	next	hit	1847
Vp006	925	Response	1	10643333	5176	1
Vp006	926	Picture	MorphF9_09_orig.jpg ; MorphF9_00_UPPER.jpg	10643465	0	1	6355	149	0	next	incorrect	1849
Vp006	926	Response	2	10649813	6348	1
Vp006	927	Picture	MorphF6_05_orig.jpg ; MorphF6_00_UPPER.jpg	10649820	0	148	4393	149	0	next	hit	1851
Vp006	927	Response	1	10654133	4313	1
Vp006	928	Picture	MorphF4_03_orig.jpg ; MorphF4_10_UPPER.jpg	10654213	0	1	4910	2	0	next	hit	1853
Vp006	928	Response	1	10659013	4800	1
Vp006	929	Picture	MorphF6_08_orig.jpg ; MorphF6_00_UPPER.jpg	10659123	0	1	7017	151	0	next	incorrect	1855
Vp006	929	Response	2	10666133	7010	1
Vp006	930	Picture	MorphM1_01_orig.jpg ; MorphM1_00_UPPER.jpg	10666140	0	150	5722	151	0	next	incorrect	1857
Vp006	930	Response	2	10671733	5593	1
Vp006	931	Picture	MorphM2_09_orig.jpg ; MorphM2_10_UPPER.jpg	10671862	0	1	9687	2	0	next	incorrect	1859
Vp006	931	Response	2	10681413	9551	1
Vp006	932	Picture	MorphF9_08_orig.jpg ; MorphF9_10_UPPER.jpg	10681549	0	1	8095	2	0	next	hit	1861
Vp006	932	Response	1	10689573	8024	1
Vp006	933	Picture	MorphM6_02_orig.jpg ; MorphM6_10_UPPER.jpg	10689644	0	1	4910	2	0	next	hit	1863
Vp006	933	Response	1	10694453	4809	1
Vp006	934	Picture	MorphF6_10_orig.jpg ; MorphF6_10_UPPER.jpg	10694554	0	1	7829	2	0	next	hit	1865
Vp006	934	Response	1	10702293	7739	1
Vp006	935	Picture	MorphM4_08_orig.jpg ; MorphM4_00_UPPER.jpg	10702383	0	1	8877	148	0	next	hit	1867
Vp006	935	Response	1	10711252	8869	1
Vp006	936	Picture	MorphM1_09_orig.jpg ; MorphM1_00_UPPER.jpg	10711260	0	147	5684	316	0	next	incorrect	1869
Vp006	936	Response	2	10716932	5672	1
Vp006	937	Picture	MorphM2_07_orig.jpg ; MorphM2_10_UPPER.jpg	10716944	0	169	6538	170	0	next	hit	1871
Vp006	937	Response	1	10723412	6468	1
Vp006	938	Picture	MorphF2_08_orig.jpg ; MorphF2_00_UPPER.jpg	10723482	0	1	5839	2	0	next	hit	1873
Vp006	938	Response	1	10729252	5770	1
Vp006	939	Picture	MorphF3_03_orig.jpg ; MorphF3_00_UPPER.jpg	10729321	0	1	6635	2	0	next	hit	1875
Vp006	939	Response	1	10735892	6571	1
Vp006	940	Picture	MorphF8_04_orig.jpg ; MorphF8_00_UPPER.jpg	10735956	0	1	9156	2	0	next	incorrect	1877
Vp006	940	Response	2	10745012	9056	1
Vp006	941	Picture	MorphF7_09_orig.jpg ; MorphF7_10_UPPER.jpg	10745112	0	1	4910	2	0	next	incorrect	1879
Vp006	941	Response	2	10749892	4780	1
Vp006	942	Picture	MorphF2_00_orig.jpg ; MorphF2_00_UPPER.jpg	10750022	0	1	8492	3	0	next	hit	1881
Vp006	942	Response	1	10758452	8430	1
Vp006	943	Picture	MorphF4_09_orig.jpg ; MorphF4_00_UPPER.jpg	10758514	0	2	5043	3	0	next	hit	1883
Vp006	943	Response	1	10763492	4978	1
Vp006	944	Picture	MorphM1_07_orig.jpg ; MorphM1_00_UPPER.jpg	10763557	0	1	6768	2	0	next	hit	1885
Vp006	944	Response	1	10770212	6655	1
Vp006	945	Picture	MorphF7_05_orig.jpg ; MorphF7_10_UPPER.jpg	10770325	0	1	11654	158	0	next	hit	1887
Vp006	945	Response	1	10781972	11647	1
Vp006	946	Picture	MorphM5_10_orig.jpg ; MorphM5_10_UPPER.jpg	10781979	0	157	5597	158	0	next	hit	1889
Vp006	946	Response	1	10787492	5513	1
Vp006	947	Picture	MorphM1_08_orig.jpg ; MorphM1_00_UPPER.jpg	10787576	0	1	5971	2	0	next	hit	1891
Vp006	947	Response	1	10793412	5836	1
Vp006	948	Picture	MorphM5_10_orig.jpg ; MorphM5_00_UPPER.jpg	10793547	0	1	8592	168	0	next	hit	1893
Vp006	948	Response	1	10802132	8585	1
Vp006	949	Picture	MorphM9_03_orig.jpg ; MorphM9_00_UPPER.jpg	10802139	0	167	6934	168	0	next	hit	1895
Vp006	949	Response	1	10809012	6873	1
Vp006	950	Picture	MorphM8_00_orig.jpg ; MorphM8_00_UPPER.jpg	10809073	0	1	6635	2	0	next	incorrect	1897
Vp006	950	Response	2	10815572	6499	1
Vp006	951	Picture	MorphM2_04_orig.jpg ; MorphM2_10_UPPER.jpg	10815708	0	1	5951	155	0	next	incorrect	1899
Vp006	951	Response	2	10821652	5944	1
Vp006	952	Picture	MorphM9_04_orig.jpg ; MorphM9_10_UPPER.jpg	10821659	0	154	18333	155	0	next	incorrect	1901
Vp006	952	Response	2	10839892	18233	1
Vp006	953	Picture	MorphM6_02_orig.jpg ; MorphM6_00_UPPER.jpg	10839992	0	1	6369	2	0	next	incorrect	1903
Vp006	953	Response	2	10846292	6300	1
Vp006	954	Picture	MorphF7_03_orig.jpg ; MorphF7_10_UPPER.jpg	10846361	0	1	5573	3	0	next	incorrect	1905
Vp006	954	Response	2	10851812	5451	1
Vp006	955	Picture	MorphM5_07_orig.jpg ; MorphM5_10_UPPER.jpg	10851934	0	2	5805	170	0	next	hit	1907
Vp006	955	Response	1	10857732	5798	1
Vp006	956	Picture	MorphM9_01_orig.jpg ; MorphM9_10_UPPER.jpg	10857739	0	168	9323	169	0	next	incorrect	1909
Vp006	956	Response	2	10866932	9193	1
Vp006	957	Picture	MorphM10_08_orig.jpg ; MorphM10_10_UPPER.jpg	10867062	0	1	4357	157	0	next	hit	1911
Vp006	957	Response	1	10871412	4350	1
Vp006	958	Picture	MorphF2_02_orig.jpg ; MorphF2_10_UPPER.jpg	10871419	0	156	11302	157	0	next	hit	1913
Vp006	958	Response	1	10882611	11192	1
Vp006	959	Picture	MorphF3_08_orig.jpg ; MorphF3_10_UPPER.jpg	10882721	0	1	7658	173	0	next	hit	1915
Vp006	959	Response	1	10890371	7650	1
Vp006	960	Picture	MorphM9_09_orig.jpg ; MorphM9_00_UPPER.jpg	10890379	0	172	7735	173	0	next	hit	1917
Vp006	960	Response	1	10898051	7672	1
Vp006	961	Picture	MorphM3_02_orig.jpg ; MorphM3_10_UPPER.jpg	10898114	0	1	5308	2	0	next	hit	1919
Vp006	961	Response	1	10903332	5218	1
Vp006	962	Picture	MorphM9_09_orig.jpg ; MorphM9_10_UPPER.jpg	10903422	0	1	5042	2	0	next	hit	1921
Vp006	962	Response	1	10908371	4949	1
Vp006	963	Picture	MorphM1_03_orig.jpg ; MorphM1_00_UPPER.jpg	10908464	0	1	7674	158	0	next	incorrect	1923
Vp006	963	Response	2	10916131	7667	1
Vp006	964	Picture	MorphF8_07_orig.jpg ; MorphF8_00_UPPER.jpg	10916138	0	157	5862	158	0	next	hit	1925
Vp006	964	Response	1	10921891	5753	1
Vp006	965	Picture	MorphM2_06_orig.jpg ; MorphM2_10_UPPER.jpg	10922000	0	1	5418	157	0	next	hit	1927
Vp006	965	Response	1	10927411	5411	1
Vp006	966	Picture	MorphM10_02_orig.jpg ; MorphM10_10_UPPER.jpg	10927418	0	156	9576	158	0	next	incorrect	1929
Vp006	966	Response	2	10936931	9513	1
Vp006	967	Picture	MorphM3_03_orig.jpg ; MorphM3_00_UPPER.jpg	10936994	0	2	5945	163	0	next	hit	1931
Vp006	967	Response	1	10942931	5937	1
Vp006	968	Picture	MorphF9_05_orig.jpg ; MorphF9_10_UPPER.jpg	10942939	0	161	5202	162	0	next	hit	1933
Vp006	968	Response	1	10948051	5112	1
Vp006	969	Picture	MorphF5_00_orig.jpg ; MorphF5_10_UPPER.jpg	10948141	0	1	7431	2	0	next	hit	1935
Vp006	969	Response	1	10955491	7350	1
Vp006	970	Picture	MorphF4_01_orig.jpg ; MorphF4_10_UPPER.jpg	10955572	0	1	11280	2	0	next	incorrect	1937
Vp006	970	Response	2	10966771	11199	1
Vp006	971	Picture	MorphF7_00_orig.jpg ; MorphF7_00_UPPER.jpg	10966852	0	1	5126	184	0	next	hit	1939
Vp006	971	Response	1	10971971	5119	1
Vp006	972	Picture	MorphM9_03_orig.jpg ; MorphM9_10_UPPER.jpg	10971978	0	183	8276	184	0	next	hit	1941
Vp006	972	Response	1	10980131	8153	1
Vp006	973	Picture	MorphM8_09_orig.jpg ; MorphM8_00_UPPER.jpg	10980254	0	1	6370	2	0	next	hit	1943
Vp006	973	Response	1	10986531	6277	1
Vp006	974	Picture	MorphF2_04_orig.jpg ; MorphF2_00_UPPER.jpg	10986624	0	1	7914	183	0	next	hit	1945
Vp006	974	Response	1	10994531	7907	1
Vp006	975	Picture	MorphF9_06_orig.jpg ; MorphF9_10_UPPER.jpg	10994538	0	182	6948	183	0	next	hit	1947
Vp006	975	Response	1	11001411	6873	1
Vp006	976	Picture	MorphM5_09_orig.jpg ; MorphM5_00_UPPER.jpg	11001486	0	1	8758	2	0	next	incorrect	1949
Vp006	976	Response	2	11010131	8645	1
Vp006	977	Picture	MorphF6_01_orig.jpg ; MorphF6_00_UPPER.jpg	11010244	0	1	6503	2	0	next	hit	1951
Vp006	977	Response	1	11016611	6367	1
Vp006	978	Picture	MorphM3_00_orig.jpg ; MorphM3_10_UPPER.jpg	11016747	0	1	32511	2	0	next	hit	1953
Vp006	978	Response	1	11049170	32423	1
Vp006	979	Picture	MorphF8_05_orig.jpg ; MorphF8_00_UPPER.jpg	11049258	0	1	6767	2	0	next	hit	1955
Vp006	979	Response	1	11055890	6632	1
Vp006	980	Picture	MorphF1_01_orig.jpg ; MorphF1_10_UPPER.jpg	11056025	0	1	12593	149	0	next	incorrect	1957
Vp006	980	Response	2	11068610	12585	1
Vp006	981	Picture	MorphM7_00_orig.jpg ; MorphM7_10_UPPER.jpg	11068618	0	148	7280	314	0	next	incorrect	1959
Vp006	981	Response	2	11075890	7272	1
Vp006	982	Picture	MorphF6_06_orig.jpg ; MorphF6_00_UPPER.jpg	11075898	0	166	18720	323	0	next	incorrect	1961
Vp006	982	Response	2	11094610	18712	1
Vp006	983	Picture	MorphF8_09_orig.jpg ; MorphF8_00_UPPER.jpg	11094618	0	157	8479	327	0	next	hit	1963
Vp006	983	Response	1	11103090	8472	1
Vp006	984	Picture	MorphM8_04_orig.jpg ; MorphM8_10_UPPER.jpg	11103097	0	170	9280	349	0	next	hit	1965
Vp006	984	Response	1	11112370	9273	1
Vp006	985	Picture	MorphF2_09_orig.jpg ; MorphF2_10_UPPER.jpg	11112377	0	179	7040	351	0	next	hit	1967
Vp006	985	Response	1	11119410	7033	1
Vp006	986	Picture	MorphF3_00_orig.jpg ; MorphF3_00_UPPER.jpg	11119417	0	172	6806	173	0	next	incorrect	1969
Vp006	986	Response	2	11126130	6713	1
Vp006	987	Picture	MorphF9_07_orig.jpg ; MorphF9_00_UPPER.jpg	11126223	0	1	5972	2	0	next	hit	1971
Vp006	987	Response	1	11132130	5907	1
Vp006	988	Picture	MorphF2_07_orig.jpg ; MorphF2_00_UPPER.jpg	11132195	0	1	7382	183	0	next	hit	1973
Vp006	988	Response	1	11139570	7375	1
Vp006	989	Picture	MorphF7_02_orig.jpg ; MorphF7_00_UPPER.jpg	11139577	0	182	9470	183	0	next	hit	1975
Vp006	989	Response	1	11148930	9353	1
Vp006	990	Picture	MorphF5_01_orig.jpg ; MorphF5_00_UPPER.jpg	11149047	0	1	10850	166	0	next	incorrect	1977
Vp006	990	Response	2	11159890	10843	1
Vp006	991	Picture	MorphF1_04_orig.jpg ; MorphF1_10_UPPER.jpg	11159897	0	165	7330	166	0	next	incorrect	1979
Vp006	991	Response	2	11167090	7193	1
Vp006	992	Picture	MorphF4_04_orig.jpg ; MorphF4_10_UPPER.jpg	11167227	0	1	8350	145	0	next	hit	1981
Vp006	992	Response	1	11175570	8343	1
Vp006	993	Picture	MorphF10_01_orig.jpg ; MorphF10_00_UPPER.jpg	11175577	0	144	6880	308	0	next	incorrect	1983
Vp006	993	Response	2	11182450	6873	1
Vp006	994	Picture	MorphF1_08_orig.jpg ; MorphF1_10_UPPER.jpg	11182457	0	164	9850	165	0	next	hit	1985
Vp006	994	Response	1	11192210	9753	1
Vp006	995	Picture	MorphF2_10_orig.jpg ; MorphF2_00_UPPER.jpg	11192307	0	1	5839	2	0	next	hit	1987
Vp006	995	Response	1	11198050	5743	1
Vp006	996	Picture	MorphF8_10_orig.jpg ; MorphF8_00_UPPER.jpg	11198146	0	1	5573	2	0	next	incorrect	1989
Vp006	996	Response	2	11203569	5423	2
Vp006	997	Picture	MorphM8_06_orig.jpg ; MorphM8_10_UPPER.jpg	11203719	0	1	8626	2	0	next	incorrect	1991
Vp006	997	Response	2	11212209	8490	1
Vp006	998	Picture	MorphM4_04_orig.jpg ; MorphM4_00_UPPER.jpg	11212345	0	1	12739	2	0	next	hit	1993
Vp006	998	Response	1	11225009	12664	1
Vp006	999	Picture	MorphM8_03_orig.jpg ; MorphM8_00_UPPER.jpg	11225084	0	1	9129	162	0	next	incorrect	1995
Vp006	999	Response	2	11234209	9125	1
Vp006	1000	Picture	MorphF7_05_orig.jpg ; MorphF7_00_UPPER.jpg	11234213	0	161	12766	162	0	next	incorrect	1997
Vp006	1000	Response	2	11246849	12636	1
Vp006	1001	Picture	MorphM9_08_orig.jpg ; MorphM9_10_UPPER.jpg	11246979	0	1	7431	2	0	next	hit	1999
Vp006	1001	Response	1	11254289	7310	1
Vp006	1002	Picture	MorphF1_03_orig.jpg ; MorphF1_00_UPPER.jpg	11254410	0	1	8095	2	0	next	hit	2001
Vp006	1002	Response	1	11262369	7959	1
Vp006	1003	Picture	MorphM8_03_orig.jpg ; MorphM8_10_UPPER.jpg	11262505	0	1	6188	183	0	next	hit	2003
Vp006	1003	Response	1	11268689	6184	1
Vp006	1004	Picture	MorphF10_10_orig.jpg ; MorphF10_10_UPPER.jpg	11268693	0	182	12655	183	0	next	hit	2005
Vp006	1004	Response	1	11281249	12556	1
Vp006	1005	Picture	MorphM4_05_orig.jpg ; MorphM4_10_UPPER.jpg	11281348	0	1	12708	166	0	next	incorrect	2007
Vp006	1005	Response	2	11294049	12701	1
Vp006	1006	Picture	MorphM5_01_orig.jpg ; MorphM5_00_UPPER.jpg	11294056	0	165	8126	166	0	next	hit	2009
Vp006	1006	Response	1	11302049	7993	1
Vp006	1007	Picture	MorphM6_07_orig.jpg ; MorphM6_00_UPPER.jpg	11302182	0	1	8360	2	0	next	hit	2011
Vp006	1007	Response	1	11310449	8267	1
Vp006	1008	Picture	MorphF1_06_orig.jpg ; MorphF1_10_UPPER.jpg	11310542	0	1	5839	2	0	next	hit	2013
Vp006	1008	Response	1	11316289	5747	1
Vp006	1009	Picture	MorphM6_01_orig.jpg ; MorphM6_10_UPPER.jpg	11316381	0	1	5042	2	0	next	hit	2015
Vp006	1009	Response	1	11321329	4948	1
Vp006	1010	Picture	MorphF7_10_orig.jpg ; MorphF7_10_UPPER.jpg	11321423	0	1	9113	178	0	next	incorrect	2017
Vp006	1010	Response	2	11330529	9106	1
Vp006	1011	Picture	MorphM3_03_orig.jpg ; MorphM3_10_UPPER.jpg	11330536	0	177	12517	178	0	next	hit	2019
Vp006	1011	Response	1	11342929	12393	1
Vp006	1012	Picture	MorphM7_04_orig.jpg ; MorphM7_10_UPPER.jpg	11343053	0	1	9003	155	0	next	hit	2021
Vp006	1012	Response	1	11352049	8996	1
Vp006	1013	Picture	MorphF9_03_orig.jpg ; MorphF9_10_UPPER.jpg	11352056	0	154	5461	155	0	next	incorrect	2023
Vp006	1013	Response	2	11357409	5353	1
Vp006	1014	Picture	MorphF2_05_orig.jpg ; MorphF2_10_UPPER.jpg	11357517	0	1	8758	2	0	next	hit	2025
Vp006	1014	Response	1	11366208	8691	1
Vp006	1015	Picture	MorphM1_08_orig.jpg ; MorphM1_10_UPPER.jpg	11366275	0	1	13221	184	0	next	incorrect	2027
Vp006	1015	Response	2	11379488	13213	1
Vp006	1016	Picture	MorphM5_03_orig.jpg ; MorphM5_10_UPPER.jpg	11379496	0	183	6000	337	0	next	hit	2029
Vp006	1016	Response	1	11385488	5992	1
Vp006	1017	Picture	MorphM6_06_orig.jpg ; MorphM6_00_UPPER.jpg	11385496	0	154	8880	319	0	next	hit	2031
Vp006	1017	Response	1	11394368	8872	1
Vp006	1018	Picture	MorphF7_08_orig.jpg ; MorphF7_00_UPPER.jpg	11394376	0	165	7728	166	0	next	hit	2033
Vp006	1018	Response	1	11401968	7592	1
Vp006	1019	Picture	MorphM4_01_orig.jpg ; MorphM4_10_UPPER.jpg	11402104	0	1	10592	159	0	next	hit	2035
Vp006	1019	Response	1	11412688	10584	1
Vp006	1020	Picture	MorphM8_05_orig.jpg ; MorphM8_00_UPPER.jpg	11412696	0	158	6924	159	0	next	incorrect	2037
Vp006	1020	Response	2	11419488	6792	1
Vp006	1021	Picture	MorphM7_09_orig.jpg ; MorphM7_10_UPPER.jpg	11419620	0	1	4355	159	0	next	hit	2039
Vp006	1021	Response	1	11423968	4348	1
Vp006	1022	Picture	MorphM4_09_orig.jpg ; MorphM4_10_UPPER.jpg	11423975	0	158	4884	342	0	next	hit	2041
Vp006	1022	Response	1	11428848	4873	1
Vp006	1023	Picture	MorphM3_10_orig.jpg ; MorphM3_10_UPPER.jpg	11428859	0	184	13436	335	0	next	incorrect	2043
Vp006	1023	Response	2	11442288	13429	1
Vp006	1024	Picture	MorphM7_08_orig.jpg ; MorphM7_10_UPPER.jpg	11442295	0	151	5988	152	0	next	hit	2045
Vp006	1024	Response	1	11448208	5913	1
Vp006	1025	Picture	MorphF6_04_orig.jpg ; MorphF6_00_UPPER.jpg	11448283	0	1	5043	2	0	next	hit	2047
Vp006	1025	Response	1	11453248	4965	1
Vp006	1026	Picture	MorphM9_05_orig.jpg ; MorphM9_10_UPPER.jpg	11453326	0	1	13270	2	0	next	incorrect	2049
Vp006	1026	Response	2	11466528	13202	1
Vp006	1027	Picture	MorphM7_02_orig.jpg ; MorphM7_00_UPPER.jpg	11466596	0	1	19639	2	0	next	hit	2051
Vp006	1027	Response	1	11486128	19532	1
Vp006	1028	Picture	MorphF5_07_orig.jpg ; MorphF5_10_UPPER.jpg	11486235	0	1	7564	2	0	next	incorrect	2053
Vp006	1028	Response	2	11493728	7493	1
Vp006	1029	Picture	MorphF7_06_orig.jpg ; MorphF7_10_UPPER.jpg	11493799	0	1	5696	145	0	next	hit	2055
Vp006	1029	Response	1	11499488	5689	1
Vp006	1030	Picture	MorphM2_05_orig.jpg ; MorphM2_10_UPPER.jpg	11499495	0	144	5041	289	0	next	hit	2057
Vp006	1030	Response	1	11504528	5033	1
Vp006	1031	Picture	MorphM8_10_orig.jpg ; MorphM8_10_UPPER.jpg	11504536	0	145	5718	146	0	next	hit	2059
Vp006	1031	Response	1	11510128	5592	1
Vp006	1032	Picture	MorphF5_08_orig.jpg ; MorphF5_10_UPPER.jpg	11510254	0	1	5401	174	0	next	hit	2061
Vp006	1032	Response	1	11515648	5394	1
Vp006	1033	Picture	MorphF10_04_orig.jpg ; MorphF10_10_UPPER.jpg	11515655	0	173	10523	174	0	next	hit	2063
Vp006	1033	Response	1	11526048	10393	1
Vp006	1034	Picture	MorphF9_02_orig.jpg ; MorphF9_10_UPPER.jpg	11526178	0	1	6357	147	0	next	incorrect	2065
Vp006	1034	Response	2	11532527	6349	1
Vp006	1035	Picture	MorphM5_08_orig.jpg ; MorphM5_10_UPPER.jpg	11532535	0	146	6780	147	0	next	hit	2067
Vp006	1035	Response	1	11539167	6632	1
Vp006	1036	Picture	MorphM3_07_orig.jpg ; MorphM3_10_UPPER.jpg	11539315	0	1	23089	2	0	next	hit	2069
Vp006	1036	Response	1	11562287	22972	1
Vp006	1037	Picture	MorphF10_04_orig.jpg ; MorphF10_00_UPPER.jpg	11562404	0	1	5574	2	0	next	hit	2071
Vp006	1037	Response	1	11567887	5483	1
Vp006	1038	Picture	MorphM2_07_orig.jpg ; MorphM2_00_UPPER.jpg	11567978	0	1	6477	160	0	next	hit	2073
Vp006	1038	Response	1	11574447	6469	1
Vp006	1039	Picture	MorphF4_06_orig.jpg ; MorphF4_00_UPPER.jpg	11574455	0	159	5996	160	0	next	hit	2075
Vp006	1039	Response	1	11580367	5912	1
Vp006	1040	Picture	MorphF6_08_orig.jpg ; MorphF6_10_UPPER.jpg	11580451	0	1	5574	2	0	next	incorrect	2077
Vp006	1040	Response	2	11585887	5436	1
Vp006	1041	Picture	MorphF7_00_orig.jpg ; MorphF7_10_UPPER.jpg	11586025	0	1	5042	2	0	next	hit	2079
Vp006	1041	Response	1	11590927	4902	1
Vp006	1042	Picture	MorphF3_04_orig.jpg ; MorphF3_10_UPPER.jpg	11591067	0	1	6104	3	0	next	hit	2081
Vp006	1042	Response	1	11597087	6020	1
Vp006	1043	Picture	MorphM4_09_orig.jpg ; MorphM4_00_UPPER.jpg	11597171	0	2	6323	183	0	next	hit	2083
Vp006	1043	Response	1	11603487	6316	1
Vp006	1044	Picture	MorphM7_01_orig.jpg ; MorphM7_00_UPPER.jpg	11603494	0	181	15705	183	0	next	incorrect	2085
Vp006	1044	Response	2	11619087	15593	1
Vp006	1045	Picture	MorphM4_01_orig.jpg ; MorphM4_00_UPPER.jpg	11619199	0	2	13934	3	0	next	hit	2087
Vp006	1045	Response	1	11633007	13808	1
Vp006	1046	Picture	MorphM3_09_orig.jpg ; MorphM3_10_UPPER.jpg	11633133	0	1	6199	172	0	next	hit	2089
Vp006	1046	Response	1	11639327	6194	1
Vp006	1047	Picture	MorphF4_07_orig.jpg ; MorphF4_00_UPPER.jpg	11639332	0	171	10123	172	0	next	hit	2091
Vp006	1047	Response	1	11649327	9995	1
Vp006	1048	Picture	MorphM1_00_orig.jpg ; MorphM1_00_UPPER.jpg	11649455	0	1	8094	3	0	next	incorrect	2093
Vp006	1048	Response	2	11657407	7952	1
Vp006	1049	Picture	MorphM7_01_orig.jpg ; MorphM7_10_UPPER.jpg	11657549	0	2	7830	3	0	next	hit	2095
Vp006	1049	Response	1	11665247	7698	1
Vp006	1050	Picture	MorphF5_08_orig.jpg ; MorphF5_00_UPPER.jpg	11665379	0	1	8492	2	0	next	incorrect	2097
Vp006	1050	Response	2	11673727	8348	1
Vp006	1051	Picture	MorphM6_00_orig.jpg ; MorphM6_00_UPPER.jpg	11673871	0	1	10351	2	0	next	incorrect	2099
Vp006	1051	Response	2	11684126	10255	2
Vp006	1052	Picture	MorphF8_10_orig.jpg ; MorphF8_10_UPPER.jpg	11684222	0	1	5573	2	0	next	incorrect	2101
Vp006	1052	Response	2	11689726	5504	1
Vp006	1053	Picture	MorphF6_09_orig.jpg ; MorphF6_00_UPPER.jpg	11689795	0	1	12179	164	0	next	incorrect	2103
Vp006	1053	Response	2	11701966	12171	1
Vp006	1054	Picture	MorphF4_08_orig.jpg ; MorphF4_10_UPPER.jpg	11701974	0	163	6134	164	0	next	hit	2105
Vp006	1054	Response	1	11708046	6072	1
Vp006	1055	Picture	MorphM4_08_orig.jpg ; MorphM4_10_UPPER.jpg	11708108	0	1	10483	2	0	next	incorrect	2107
Vp006	1055	Response	2	11718446	10338	1
Vp006	1056	Picture	MorphF8_01_orig.jpg ; MorphF8_10_UPPER.jpg	11718591	0	1	12474	2	0	next	hit	2109
Vp006	1056	Response	1	11730926	12335	1
Vp006	1057	Picture	MorphF9_10_orig.jpg ; MorphF9_00_UPPER.jpg	11731065	0	1	7563	3	0	next	hit	2111
Vp006	1057	Response	1	11738526	7461	1
Vp006	1058	Picture	MorphM2_01_orig.jpg ; MorphM2_10_UPPER.jpg	11738628	0	2	7665	168	0	next	incorrect	2113
Vp006	1058	Response	2	11746286	7658	1
Vp006	1059	Picture	MorphM7_10_orig.jpg ; MorphM7_10_UPPER.jpg	11746293	0	166	8127	167	0	next	hit	2115
Vp006	1059	Response	1	11754286	7993	1
Vp006	1060	Picture	MorphF10_00_orig.jpg ; MorphF10_00_UPPER.jpg	11754420	0	1	20674	161	0	next	hit	2117
Vp006	1060	Response	1	11775086	20666	1
Vp006	1061	Picture	MorphF8_06_orig.jpg ; MorphF8_10_UPPER.jpg	11775094	0	160	7039	314	0	next	hit	2119
Vp006	1061	Response	1	11782126	7032	1
Vp006	1062	Picture	MorphM6_09_orig.jpg ; MorphM6_00_UPPER.jpg	11782133	0	154	9442	155	0	next	incorrect	2121
Vp006	1062	Response	2	11791486	9353	1
Vp006	1063	Picture	MorphF6_06_orig.jpg ; MorphF6_10_UPPER.jpg	11791575	0	1	9687	2	0	next	incorrect	2123
Vp006	1063	Response	2	11801166	9591	1
Vp006	1064	Picture	MorphF8_05_orig.jpg ; MorphF8_10_UPPER.jpg	11801262	0	1	7267	167	0	next	hit	2125
Vp006	1064	Response	1	11808526	7264	1
Vp006	1065	Picture	MorphF4_05_orig.jpg ; MorphF4_00_UPPER.jpg	11808529	0	166	6248	320	0	next	incorrect	2127
Vp006	1065	Response	2	11814766	6237	1
Vp006	1066	Picture	MorphM2_08_orig.jpg ; MorphM2_10_UPPER.jpg	11814777	0	154	11035	155	0	next	incorrect	2129
Vp006	1066	Response	2	11825726	10949	1
Vp006	1067	Picture	MorphM10_05_orig.jpg ; MorphM10_10_UPPER.jpg	11825812	0	1	7696	2	0	next	hit	2131
Vp006	1067	Response	1	11833406	7594	1
Vp006	1068	Picture	MorphM6_08_orig.jpg ; MorphM6_00_UPPER.jpg	11833508	0	1	11505	175	0	next	incorrect	2133
Vp006	1068	Response	2	11845006	11498	1
Vp006	1069	Picture	MorphM8_00_orig.jpg ; MorphM8_10_UPPER.jpg	11845013	0	174	8533	175	0	next	hit	2135
Vp006	1069	Response	1	11853405	8392	1
Vp006	1070	Picture	MorphF10_09_orig.jpg ; MorphF10_10_UPPER.jpg	11853546	0	1	5838	3	0	next	hit	2137
Vp006	1070	Response	1	11859245	5699	1
Vp006	1071	Picture	MorphF3_07_orig.jpg ; MorphF3_10_UPPER.jpg	11859384	0	2	5949	159	0	next	incorrect	2139
Vp006	1071	Response	2	11865325	5941	1
Vp006	1072	Picture	MorphM8_05_orig.jpg ; MorphM8_10_UPPER.jpg	11865333	0	157	6392	159	0	next	hit	2141
Vp006	1072	Response	1	11871645	6312	1
Vp006	1073	Picture	MorphF2_01_orig.jpg ; MorphF2_00_UPPER.jpg	11871725	0	2	7830	3	0	next	incorrect	2143
Vp006	1073	Response	2	11879405	7680	1
Vp006	1074	Picture	MorphF5_09_orig.jpg ; MorphF5_10_UPPER.jpg	11879555	0	1	6104	2	0	next	hit	2145
Vp006	1074	Response	1	11885565	6010	1
Vp006	1075	Picture	MorphF2_03_orig.jpg ; MorphF2_10_UPPER.jpg	11885659	0	1	15658	2	0	next	incorrect	2147
Vp006	1075	Response	2	11901245	15586	1
Vp006	1076	Picture	MorphM9_07_orig.jpg ; MorphM9_10_UPPER.jpg	11901317	0	1	5574	2	0	next	incorrect	2149
Vp006	1076	Response	2	11906765	5448	1
Vp006	1077	Picture	MorphM6_08_orig.jpg ; MorphM6_10_UPPER.jpg	11906891	0	1	5838	2	0	next	incorrect	2151
Vp006	1077	Response	2	11912605	5714	1
Vp006	1078	Picture	MorphM3_10_orig.jpg ; MorphM3_00_UPPER.jpg	11912729	0	1	9243	181	0	next	incorrect	2153
Vp006	1078	Response	2	11921965	9236	1
Vp006	1079	Picture	MorphF1_03_orig.jpg ; MorphF1_10_UPPER.jpg	11921972	0	180	5840	359	0	next	incorrect	2155
Vp006	1079	Response	2	11927804	5832	2
Vp006	1080	Picture	MorphM8_07_orig.jpg ; MorphM8_10_UPPER.jpg	11927812	0	179	9334	180	0	next	hit	2157
Vp006	1080	Response	1	11937085	9273	1
Vp006	1081	Picture	MorphF8_00_orig.jpg ; MorphF8_10_UPPER.jpg	11937146	0	1	14026	175	0	next	hit	2159
Vp006	1081	Response	1	11951165	14019	1
Vp006	1082	Picture	MorphM9_05_orig.jpg ; MorphM9_00_UPPER.jpg	11951172	0	174	5613	176	0	next	incorrect	2161
Vp006	1082	Response	2	11956685	5513	1
Vp006	1083	Picture	MorphM7_06_orig.jpg ; MorphM7_00_UPPER.jpg	11956785	0	2	9024	3	0	next	hit	2163
Vp006	1083	Response	1	11965725	8940	1
Vp006	1084	Picture	MorphM5_08_orig.jpg ; MorphM5_00_UPPER.jpg	11965809	0	1	8360	2	0	next	hit	2165
Vp006	1084	Response	1	11974045	8236	1
Vp006	1085	Picture	MorphM4_07_orig.jpg ; MorphM4_10_UPPER.jpg	11974169	0	1	5839	2	0	next	hit	2167
Vp006	1085	Response	1	11979885	5716	1
Vp006	1086	Picture	MorphM10_10_orig.jpg ; MorphM10_10_UPPER.jpg	11980008	0	1	8360	2	0	next	hit	2169
Vp006	1086	Response	1	11988285	8277	1
Vp006	1087	Picture	MorphM5_07_orig.jpg ; MorphM5_00_UPPER.jpg	11988368	0	1	9289	2	0	next	hit	2171
Vp006	1087	Response	1	11997565	9197	1
Vp006	1088	Picture	MorphF7_08_orig.jpg ; MorphF7_10_UPPER.jpg	11997657	0	1	11915	162	0	next	incorrect	2173
Vp006	1088	Response	2	12009565	11908	1
Vp006	1089	Picture	MorphF8_01_orig.jpg ; MorphF8_00_UPPER.jpg	12009572	0	161	15819	162	0	next	hit	2175
Vp006	1089	Response	1	12025324	15752	1
Vp006	1090	Picture	MorphF9_09_orig.jpg ; MorphF9_10_UPPER.jpg	12025391	0	1	11381	166	0	next	hit	2177
Vp006	1090	Response	1	12036764	11373	1
Vp006	1091	Picture	MorphF5_02_orig.jpg ; MorphF5_10_UPPER.jpg	12036772	0	165	25200	342	0	next	incorrect	2179
Vp006	1091	Response	2	12061964	25192	1
Vp006	1092	Picture	MorphF2_06_orig.jpg ; MorphF2_10_UPPER.jpg	12061972	0	177	23797	178	0	next	incorrect	2181
Vp006	1092	Response	2	12085644	23672	1
Vp006	1093	Picture	MorphM10_09_orig.jpg ; MorphM10_10_UPPER.jpg	12085769	0	1	7431	2	0	next	hit	2183
Vp006	1093	Response	1	12093084	7315	1
Vp006	1094	Picture	MorphM3_06_orig.jpg ; MorphM3_00_UPPER.jpg	12093200	0	1	8452	175	0	next	incorrect	2185
Vp006	1094	Response	2	12101644	8444	1
Vp006	1095	Picture	MorphM8_06_orig.jpg ; MorphM8_00_UPPER.jpg	12101652	0	174	6808	175	0	next	hit	2187
Vp006	1095	Response	1	12108364	6712	1
Vp006	1096	Picture	MorphF4_02_orig.jpg ; MorphF4_00_UPPER.jpg	12108460	0	1	15261	2	0	next	hit	2189
Vp006	1096	Response	1	12123644	15184	1
Vp006	1097	Picture	MorphM3_05_orig.jpg ; MorphM3_10_UPPER.jpg	12123721	0	1	7530	168	0	next	hit	2191
Vp006	1097	Response	1	12131244	7523	1
Vp006	1098	Picture	MorphM9_07_orig.jpg ; MorphM9_00_UPPER.jpg	12131251	0	167	9455	168	0	next	incorrect	2193
Vp006	1098	Response	2	12140604	9353	1
Vp006	1099	Picture	MorphM3_09_orig.jpg ; MorphM3_00_UPPER.jpg	12140706	0	1	5972	2	0	next	hit	2195
Vp006	1099	Response	1	12146604	5898	1
Vp006	1100	Picture	MorphM9_04_orig.jpg ; MorphM9_00_UPPER.jpg	12146678	0	1	16852	2	0	next	incorrect	2197
Vp006	1100	Response	2	12163404	16726	1
Vp006	1101	Picture	MorphM8_04_orig.jpg ; MorphM8_00_UPPER.jpg	12163530	0	1	14465	2	0	next	incorrect	2199
Vp006	1101	Response	2	12177883	14353	1
Vp006	1102	Picture	MorphF1_00_orig.jpg ; MorphF1_00_UPPER.jpg	12177995	0	1	6900	2	0	next	incorrect	2201
Vp006	1102	Response	2	12184764	6769	1
Vp006	1103	Picture	MorphM7_07_orig.jpg ; MorphM7_10_UPPER.jpg	12184895	0	1	6596	174	0	next	hit	2203
Vp006	1103	Response	1	12191483	6588	1
Vp006	1104	Picture	MorphM3_08_orig.jpg ; MorphM3_10_UPPER.jpg	12191491	0	173	9859	174	0	next	hit	2205
Vp006	1104	Response	1	12201243	9752	1
Vp006	1105	Picture	MorphM1_10_orig.jpg ; MorphM1_00_UPPER.jpg	12201350	0	1	6900	2	0	next	incorrect	2207
Vp006	1105	Response	2	12208123	6773	1
Vp006	1106	Picture	MorphM6_04_orig.jpg ; MorphM6_10_UPPER.jpg	12208250	0	1	7000	168	0	next	hit	2209
Vp006	1106	Response	1	12215243	6993	1
Vp006	1107	Picture	MorphF7_04_orig.jpg ; MorphF7_10_UPPER.jpg	12215250	0	167	8393	168	0	next	hit	2211
Vp006	1107	Response	1	12223563	8313	1
Vp006	1108	Picture	MorphM10_04_orig.jpg ; MorphM10_00_UPPER.jpg	12223643	0	1	9422	2	0	next	hit	2213
Vp006	1108	Response	1	12232923	9280	1
Vp006	1109	Picture	MorphM7_09_orig.jpg ; MorphM7_00_UPPER.jpg	12233065	0	1	6634	3	0	next	incorrect	2215
Vp006	1109	Response	2	12239563	6498	1
Vp006	1110	Picture	MorphM10_06_orig.jpg ; MorphM10_10_UPPER.jpg	12239699	0	2	7962	3	0	next	hit	2217
Vp006	1110	Response	1	12247563	7864	1
Vp006	1111	Picture	MorphF5_03_orig.jpg ; MorphF5_00_UPPER.jpg	12247661	0	1	6768	2	0	next	incorrect	2219
Vp006	1111	Response	2	12254283	6622	1
Vp006	1112	Picture	MorphM10_04_orig.jpg ; MorphM10_10_UPPER.jpg	12254429	0	1	9422	2	0	next	incorrect	2221
Vp006	1112	Response	2	12263723	9294	1
Vp006	1113	Picture	MorphF10_09_orig.jpg ; MorphF10_00_UPPER.jpg	12263851	0	1	10881	2	0	next	hit	2223
Vp006	1113	Response	1	12274603	10752	1
Vp006	1114	Picture	MorphM4_10_orig.jpg ; MorphM4_00_UPPER.jpg	12274732	0	1	15924	2	0	next	incorrect	2225
Vp006	1114	Response	2	12290523	15791	1
Vp006	1115	Picture	MorphF10_02_orig.jpg ; MorphF10_00_UPPER.jpg	12290656	0	1	6502	2	0	next	hit	2227
Vp006	1115	Response	1	12297083	6427	1
Vp006	1116	Picture	MorphF3_03_orig.jpg ; MorphF3_10_UPPER.jpg	12297158	0	1	5706	2	0	next	hit	2229
Vp006	1116	Response	1	12302763	5605	1
Vp006	1117	Picture	MorphM4_02_orig.jpg ; MorphM4_10_UPPER.jpg	12302864	0	1	7962	2	0	next	hit	2231
Vp006	1117	Response	1	12310683	7819	1
Vp006	1118	Picture	MorphF5_00_orig.jpg ; MorphF5_00_UPPER.jpg	12310826	0	1	6768	2	0	next	incorrect	2233
Vp006	1118	Response	2	12317483	6657	1
Vp006	1119	Picture	MorphM2_08_orig.jpg ; MorphM2_00_UPPER.jpg	12317594	0	1	25611	2	0	next	incorrect	2235
Vp006	1119	Response	2	12343083	25489	1
Vp006	1120	Picture	MorphM4_04_orig.jpg ; MorphM4_10_UPPER.jpg	12343205	0	1	8492	2	0	next	incorrect	2237
Vp006	1120	Response	2	12351562	8357	2
Vp006	1121	Picture	MorphM10_09_orig.jpg ; MorphM10_00_UPPER.jpg	12351697	0	1	14597	2	0	next	hit	2239
Vp006	1121	Response	1	12366202	14505	1
Vp006	1122	Picture	MorphF6_03_orig.jpg ; MorphF6_10_UPPER.jpg	12366294	0	1	17597	187	0	next	incorrect	2241
Vp006	1122	Response	2	12383882	17588	1
Vp006	1123	Picture	MorphM10_07_orig.jpg ; MorphM10_00_UPPER.jpg	12383891	0	186	9474	187	0	next	hit	2243
Vp006	1123	Response	1	12393242	9351	1
Vp006	1124	Picture	MorphM2_02_orig.jpg ; MorphM2_00_UPPER.jpg	12393365	0	1	15526	2	0	next	incorrect	2245
Vp006	1124	Response	2	12408762	15397	1
Vp006	1125	Picture	MorphM10_00_orig.jpg ; MorphM10_00_UPPER.jpg	12408891	0	1	4510	4	0	next	incorrect	2247
Vp006	1125	Response	2	12413322	4431	1
Vp006	1126	Picture	MorphM7_05_orig.jpg ; MorphM7_00_UPPER.jpg	12413401	0	3	7528	174	0	next	hit	2249
Vp006	1126	Response	1	12420922	7521	1
Vp006	1127	Picture	MorphM4_03_orig.jpg ; MorphM4_00_UPPER.jpg	12420929	0	171	20340	172	0	next	hit	2251
Vp006	1127	Response	1	12441162	20233	1
Vp006	1128	Picture	MorphM8_01_orig.jpg ; MorphM8_10_UPPER.jpg	12441269	0	1	7299	2	0	next	hit	2253
Vp006	1128	Response	1	12448442	7173	1
Vp006	1129	Picture	MorphF1_10_orig.jpg ; MorphF1_10_UPPER.jpg	12448568	0	1	14198	2	0	next	incorrect	2255
Vp006	1129	Response	2	12462682	14114	1
Vp006	1130	Picture	MorphM6_05_orig.jpg ; MorphM6_00_UPPER.jpg	12462766	0	1	8360	2	0	next	hit	2257
Vp006	1130	Response	1	12471002	8236	1
Vp006	1131	Picture	MorphF5_09_orig.jpg ; MorphF5_00_UPPER.jpg	12471126	0	1	6901	2	0	next	incorrect	2259
Vp006	1131	Response	2	12477882	6756	1
Vp006	1132	Picture	MorphM5_09_orig.jpg ; MorphM5_10_UPPER.jpg	12478027	0	1	7033	2	0	next	hit	2261
Vp006	1132	Response	1	12484922	6895	1
Vp006	1133	Picture	MorphM9_00_orig.jpg ; MorphM9_10_UPPER.jpg	12485060	0	1	10989	160	0	next	incorrect	2263
Vp006	1133	Response	2	12496042	10982	1
Vp006	1134	Picture	MorphM2_10_orig.jpg ; MorphM2_00_UPPER.jpg	12496049	0	159	12880	309	0	next	incorrect	2265
Vp006	1134	Response	2	12508922	12873	1
Vp006	1135	Picture	MorphM7_02_orig.jpg ; MorphM7_10_UPPER.jpg	12508929	0	150	6640	295	0	next	hit	2267
Vp006	1135	Response	1	12515561	6632	1
Vp006	1136	Picture	MorphM3_04_orig.jpg ; MorphM3_10_UPPER.jpg	12515569	0	145	12720	309	0	next	hit	2269
Vp006	1136	Response	1	12528281	12712	1
Vp006	1137	Picture	MorphF7_09_orig.jpg ; MorphF7_00_UPPER.jpg	12528289	0	164	41920	341	0	next	hit	2271
Vp006	1137	Response	1	12570201	41912	1
Vp006	1138	Picture	MorphF9_10_orig.jpg ; MorphF9_10_UPPER.jpg	12570209	0	177	10925	178	0	next	incorrect	2273
Vp006	1138	Response	2	12581000	10791	2
Vp006	1139	Picture	MorphM3_07_orig.jpg ; MorphM3_00_UPPER.jpg	12581134	0	1	12031	179	0	next	hit	2275
Vp006	1139	Response	1	12593161	12027	1
Vp006	1140	Picture	MorphF8_09_orig.jpg ; MorphF8_10_UPPER.jpg	12593165	0	178	16483	328	0	next	hit	2277
Vp006	1140	Response	1	12609641	16476	1
Vp006	1141	Picture	MorphM5_04_orig.jpg ; MorphM5_10_UPPER.jpg	12609648	0	150	12622	151	0	next	hit	2279
Vp006	1141	Response	1	12622201	12553	1
Vp006	1142	Picture	MorphM8_10_orig.jpg ; MorphM8_00_UPPER.jpg	12622270	0	1	11811	2	0	next	incorrect	2281
Vp006	1142	Response	2	12633961	11691	1
Vp006	1143	Picture	MorphM7_06_orig.jpg ; MorphM7_10_UPPER.jpg	12634081	0	1	6635	2	0	next	hit	2283
Vp006	1143	Response	1	12640601	6520	1
Vp006	1144	Picture	MorphM9_02_orig.jpg ; MorphM9_10_UPPER.jpg	12640716	0	1	5440	2	0	next	hit	2285
Vp006	1144	Response	1	12646041	5325	1
Vp006	1145	Picture	MorphF4_03_orig.jpg ; MorphF4_00_UPPER.jpg	12646156	0	1	4612	167	0	next	incorrect	2287
Vp006	1145	Response	2	12650761	4605	1
Vp006	1146	Picture	MorphM1_02_orig.jpg ; MorphM1_00_UPPER.jpg	12650768	0	166	4400	311	0	next	hit	2289
Vp006	1146	Response	1	12655161	4393	1
Vp006	1147	Picture	MorphF9_07_orig.jpg ; MorphF9_10_UPPER.jpg	12655168	0	145	4656	146	0	next	hit	2291
Vp006	1147	Response	1	12659721	4553	1
Vp006	1148	Picture	MorphF5_05_orig.jpg ; MorphF5_00_UPPER.jpg	12659824	0	1	4910	2	0	next	incorrect	2293
Vp006	1148	Response	2	12664600	4776	1
Vp006	1149	Picture	MorphF9_02_orig.jpg ; MorphF9_00_UPPER.jpg	12664734	0	1	5554	154	0	next	incorrect	2295
Vp006	1149	Response	2	12670280	5546	1
Vp006	1150	Picture	MorphM8_08_orig.jpg ; MorphM8_00_UPPER.jpg	12670288	0	153	7318	154	0	next	hit	2297
Vp006	1150	Response	1	12677480	7192	1
Vp006	1151	Picture	MorphF3_06_orig.jpg ; MorphF3_00_UPPER.jpg	12677606	0	1	8046	183	0	next	hit	2299
Vp006	1151	Response	1	12685640	8034	1
Vp006	1152	Picture	MorphF1_05_orig.jpg ; MorphF1_10_UPPER.jpg	12685652	0	182	6418	183	0	next	incorrect	2301
Vp006	1152	Response	2	12691960	6308	1
Vp006	1153	Picture	MorphF3_09_orig.jpg ; MorphF3_10_UPPER.jpg	12692070	0	1	5971	3	0	next	hit	2303
Vp006	1153	Response	1	12697960	5890	1
Vp006	1154	Picture	MorphF9_03_orig.jpg ; MorphF9_00_UPPER.jpg	12698041	0	2	13668	3	0	next	incorrect	2305
Vp006	1154	Response	2	12711640	13599	1
Vp006	1155	Picture	MorphF8_02_orig.jpg ; MorphF8_00_UPPER.jpg	12711709	0	1	4738	174	0	next	incorrect	2307
Vp006	1155	Response	2	12716440	4731	1
Vp006	1156	Picture	MorphM4_00_orig.jpg ; MorphM4_00_UPPER.jpg	12716447	0	173	8665	174	0	next	incorrect	2309
Vp006	1156	Response	2	12725000	8553	1
Vp006	1157	Picture	MorphM6_10_orig.jpg ; MorphM6_00_UPPER.jpg	12725112	0	1	6216	156	0	next	incorrect	2311
Vp006	1157	Response	2	12731320	6208	1
Vp006	1158	Picture	MorphF6_02_orig.jpg ; MorphF6_10_UPPER.jpg	12731328	0	155	7187	156	0	next	incorrect	2313
Vp006	1158	Response	2	12738440	7112	1
Vp006	1159	Picture	MorphM3_06_orig.jpg ; MorphM3_10_UPPER.jpg	12738515	0	1	7033	2	0	next	incorrect	2315
Vp006	1159	Response	2	12745480	6965	1
Vp006	1160	Picture	MorphF10_07_orig.jpg ; MorphF10_00_UPPER.jpg	12745548	0	1	6237	2	0	next	hit	2317
Vp006	1160	Response	1	12751640	6092	1
Vp006	1161	Picture	MorphF9_04_orig.jpg ; MorphF9_00_UPPER.jpg	12751785	0	1	5539	169	0	next	hit	2319
Vp006	1161	Response	1	12757320	5535	1
Vp006	1162	Picture	MorphM9_10_orig.jpg ; MorphM9_00_UPPER.jpg	12757324	0	168	7598	169	0	next	incorrect	2321
Vp006	1162	Response	2	12764840	7516	1
Vp006	1163	Picture	MorphF10_00_orig.jpg ; MorphF10_10_UPPER.jpg	12764922	0	1	6369	2	0	next	hit	2323
Vp006	1163	Response	1	12771160	6238	1
Vp006	1164	Picture	MorphF5_10_orig.jpg ; MorphF5_00_UPPER.jpg	12771291	0	1	7697	2	0	next	incorrect	2325
Vp006	1164	Response	2	12778840	7549	1
Vp006	1165	Picture	MorphM10_06_orig.jpg ; MorphM10_00_UPPER.jpg	12778988	0	1	7379	187	0	next	hit	2327
Vp006	1165	Response	1	12786360	7372	1
Vp006	1166	Picture	MorphF3_09_orig.jpg ; MorphF3_00_UPPER.jpg	12786367	0	186	9474	187	0	next	incorrect	2329
Vp006	1166	Response	2	12795720	9353	1
Vp006	1167	Picture	MorphM4_10_orig.jpg ; MorphM4_10_UPPER.jpg	12795841	0	1	7033	2	0	next	hit	2331
Vp006	1167	Response	1	12802760	6919	1
Vp006	1168	Picture	MorphF10_05_orig.jpg ; MorphF10_00_UPPER.jpg	12802874	0	1	8094	2	0	next	incorrect	2333
Vp006	1168	Response	2	12810840	7966	1
Vp006	1169	Picture	MorphF7_02_orig.jpg ; MorphF7_10_UPPER.jpg	12810968	0	1	8095	2	0	next	hit	2335
Vp006	1169	Response	1	12818920	7952	1
Vp006	1170	Picture	MorphF5_05_orig.jpg ; MorphF5_10_UPPER.jpg	12819063	0	1	11014	2	0	next	incorrect	2337
Vp006	1170	Response	2	12829960	10897	1
Vp006	1171	Picture	MorphF8_04_orig.jpg ; MorphF8_10_UPPER.jpg	12830077	0	1	13890	178	0	next	hit	2339
Vp006	1171	Response	1	12843959	13882	1
Vp006	1172	Picture	MorphM4_07_orig.jpg ; MorphM4_00_UPPER.jpg	12843967	0	177	5840	353	0	next	hit	2341
Vp006	1172	Response	1	12849799	5832	1
Vp006	1173	Picture	MorphF4_00_orig.jpg ; MorphF4_10_UPPER.jpg	12849807	0	176	5438	354	0	next	hit	2343
Vp006	1173	Response	1	12855239	5432	1
Vp006	1174	Picture	MorphM3_04_orig.jpg ; MorphM3_00_UPPER.jpg	12855245	0	178	5087	179	0	next	hit	2345
Vp006	1174	Response	1	12860199	4954	1
Vp006	1175	Picture	MorphM8_02_orig.jpg ; MorphM8_00_UPPER.jpg	12860332	0	1	4594	185	0	next	hit	2347
Vp006	1175	Response	1	12864919	4587	1
Vp006	1176	Picture	MorphF9_04_orig.jpg ; MorphF9_10_UPPER.jpg	12864926	0	184	7615	185	0	next	hit	2349
Vp006	1176	Response	1	12872439	7513	1
Vp006	1177	Picture	MorphM1_06_orig.jpg ; MorphM1_00_UPPER.jpg	12872541	0	1	6767	2	0	next	incorrect	2351
Vp006	1177	Response	2	12879159	6618	1
Vp006	1178	Picture	MorphF8_08_orig.jpg ; MorphF8_10_UPPER.jpg	12879308	0	1	16189	2	0	next	hit	2353
Vp006	1178	Response	1	12895399	16091	1
Vp006	1179	Picture	MorphM4_06_orig.jpg ; MorphM4_00_UPPER.jpg	12895497	0	1	21630	2	0	next	hit	2355
Vp006	1179	Response	1	12916999	21502	1
Vp006	1180	Picture	MorphM3_01_orig.jpg ; MorphM3_00_UPPER.jpg	12917127	0	1	14279	188	0	next	hit	2357
Vp006	1180	Response	1	12931399	14272	1
Vp006	1181	Picture	MorphF5_06_orig.jpg ; MorphF5_10_UPPER.jpg	12931406	0	187	4400	353	0	next	incorrect	2359
Vp006	1181	Response	2	12935799	4393	1
Vp006	1182	Picture	MorphF8_07_orig.jpg ; MorphF8_10_UPPER.jpg	12935806	0	166	4544	167	0	next	hit	2361
Vp006	1182	Response	1	12940279	4473	1
Vp006	1183	Picture	MorphM9_06_orig.jpg ; MorphM9_10_UPPER.jpg	12940350	0	1	3184	2	0	next	hit	2363
Vp006	1183	Response	1	12943399	3049	1
Vp006	1184	Picture	MorphF7_01_orig.jpg ; MorphF7_00_UPPER.jpg	12943534	0	1	4247	2	0	next	hit	2365
Vp006	1184	Response	1	12947719	4185	1
Vp006	1185	Picture	MorphF5_01_orig.jpg ; MorphF5_10_UPPER.jpg	12947781	0	1	17865	184	0	next	hit	2367
Vp006	1185	Response	1	12965639	17858	1
Vp006	1186	Picture	MorphM10_03_orig.jpg ; MorphM10_10_UPPER.jpg	12965646	0	183	6800	334	0	next	hit	2369
Vp006	1186	Response	1	12972439	6793	1
Vp006	1187	Picture	MorphF3_07_orig.jpg ; MorphF3_00_UPPER.jpg	12972446	0	151	14083	152	0	next	incorrect	2371
Vp006	1187	Response	2	12986439	13993	1
Vp006	1188	Picture	MorphM6_03_orig.jpg ; MorphM6_00_UPPER.jpg	12986529	0	1	8077	152	0	next	hit	2373
Vp006	1188	Response	1	12994599	8070	1
Vp006	1189	Picture	MorphM9_10_orig.jpg ; MorphM9_10_UPPER.jpg	12994606	0	151	22046	152	0	next	incorrect	2375
Vp006	1189	Response	2	13016518	21912	1
Vp006	1190	Picture	MorphF8_06_orig.jpg ; MorphF8_00_UPPER.jpg	13016652	0	1	7033	2	0	next	incorrect	2377
Vp006	1190	Response	2	13023558	6906	1
Vp006	1191	Picture	MorphM1_07_orig.jpg ; MorphM1_10_UPPER.jpg	13023685	0	1	20037	2	0	next	incorrect	2379
Vp006	1191	Response	2	13043638	19953	1
Vp006	1192	Picture	MorphF5_02_orig.jpg ; MorphF5_00_UPPER.jpg	13043722	0	1	13403	2	0	next	incorrect	2381
Vp006	1192	Response	2	13056998	13276	1
Vp006	1193	Picture	MorphF6_01_orig.jpg ; MorphF6_10_UPPER.jpg	13057125	0	1	13535	2	0	next	incorrect	2383
Vp006	1193	Response	2	13070518	13393	1
Vp006	1194	Picture	MorphM2_00_orig.jpg ; MorphM2_00_UPPER.jpg	13070660	0	1	5043	2	0	next	incorrect	2385
Vp006	1194	Response	2	13075558	4898	1
Vp006	1195	Picture	MorphF8_02_orig.jpg ; MorphF8_10_UPPER.jpg	13075703	0	1	8492	2	0	next	hit	2387
Vp006	1195	Response	1	13084118	8415	1
Vp006	1196	Picture	MorphM9_01_orig.jpg ; MorphM9_00_UPPER.jpg	13084195	0	1	16853	2	0	next	incorrect	2389
Vp006	1196	Response	2	13100918	16723	1
Vp006	1197	Picture	MorphF7_06_orig.jpg ; MorphF7_00_UPPER.jpg	13101048	0	1	7829	2	0	next	hit	2391
Vp006	1197	Response	1	13108758	7710	1
Vp006	1198	Picture	MorphF4_10_orig.jpg ; MorphF4_10_UPPER.jpg	13108877	0	1	8204	158	0	next	hit	2393
Vp006	1198	Response	1	13117078	8201	1
Vp006	1199	Picture	MorphF8_03_orig.jpg ; MorphF8_00_UPPER.jpg	13117081	0	157	7684	327	0	next	hit	2395
Vp006	1199	Response	1	13124758	7677	1
Vp006	1200	Picture	MorphF9_00_orig.jpg ; MorphF9_10_UPPER.jpg	13124765	0	170	18349	171	0	next	incorrect	2397
Vp006	1200	Response	2	13142998	18233	1
Vp006	1201	Picture	MorphM6_01_orig.jpg ; MorphM6_00_UPPER.jpg	13143114	0	1	8758	2	0	next	hit	2399
Vp006	1201	Response	1	13151798	8684	1
Vp006	1202	Picture	MorphF9_00_orig.jpg ; MorphF9_00_UPPER.jpg	13151872	0	1	7696	2	0	next	hit	2401
Vp006	1202	Response	1	13159477	7605	1
Vp006	1203	Picture	MorphM4_02_orig.jpg ; MorphM4_00_UPPER.jpg	13159568	0	1	8758	2	0	next	incorrect	2403
Vp006	1203	Response	2	13168197	8629	1
Vp006	1204	Picture	MorphF5_04_orig.jpg ; MorphF5_10_UPPER.jpg	13168326	0	1	8839	187	0	next	incorrect	2405
Vp006	1204	Response	2	13177157	8831	1
Vp006	1205	Picture	MorphM6_09_orig.jpg ; MorphM6_10_UPPER.jpg	13177165	0	186	8236	363	0	next	incorrect	2407
Vp006	1205	Response	2	13185398	8233	1
Vp006	1206	Picture	MorphF2_09_orig.jpg ; MorphF2_00_UPPER.jpg	13185401	0	177	9283	360	0	next	incorrect	2409
Vp006	1206	Response	2	13194677	9276	1
Vp006	1207	Picture	MorphF3_00_orig.jpg ; MorphF3_10_UPPER.jpg	13194684	0	183	8000	328	0	next	incorrect	2411
Vp006	1207	Response	2	13202677	7993	1
Vp006	1208	Picture	MorphF7_07_orig.jpg ; MorphF7_00_UPPER.jpg	13202684	0	145	14721	299	0	next	hit	2413
Vp006	1208	Response	1	13217397	14713	1
Vp006	1209	Picture	MorphM4_03_orig.jpg ; MorphM4_10_UPPER.jpg	13217405	0	154	17359	332	0	next	hit	2415
Vp006	1209	Response	1	13234757	17352	1
Vp006	1210	Picture	MorphF3_08_orig.jpg ; MorphF3_00_UPPER.jpg	13234764	0	178	14509	179	0	next	incorrect	2417
Vp006	1210	Response	2	13249157	14393	1
Vp006	1211	Picture	MorphM7_03_orig.jpg ; MorphM7_00_UPPER.jpg	13249273	0	1	7412	154	0	next	hit	2419
Vp006	1211	Response	1	13256677	7404	1
Vp006	1212	Picture	MorphF1_00_orig.jpg ; MorphF1_10_UPPER.jpg	13256685	0	153	9839	154	0	next	hit	2421
Vp006	1212	Response	1	13266437	9752	1
Vp006	1213	Picture	MorphF4_09_orig.jpg ; MorphF4_10_UPPER.jpg	13266524	0	1	9952	2	0	next	hit	2423
Vp006	1213	Response	1	13276357	9833	1
Vp006	1214	Picture	MorphF10_07_orig.jpg ; MorphF10_10_UPPER.jpg	13276476	0	1	6608	162	0	next	hit	2425
Vp006	1214	Response	1	13283077	6601	1
Vp006	1215	Picture	MorphM10_05_orig.jpg ; MorphM10_00_UPPER.jpg	13283084	0	161	8387	162	0	next	hit	2427
Vp006	1215	Response	1	13291397	8313	1
Vp006	1216	Picture	MorphF1_02_orig.jpg ; MorphF1_10_UPPER.jpg	13291471	0	1	7962	2	0	next	hit	2429
Vp006	1216	Response	1	13299317	7846	1
Vp006	1217	Picture	MorphF10_03_orig.jpg ; MorphF10_10_UPPER.jpg	13299433	0	1	8360	2	0	next	hit	2431
Vp006	1217	Response	1	13307717	8284	1
Vp006	1218	Picture	MorphF1_09_orig.jpg ; MorphF1_00_UPPER.jpg	13307793	0	1	10881	2	0	next	hit	2433
Vp006	1218	Response	1	13318597	10804	1
Vp006	1219	Picture	MorphM2_09_orig.jpg ; MorphM2_00_UPPER.jpg	13318674	0	1	33971	2	0	next	hit	2435
Vp006	1219	Response	1	13352516	33842	2
Vp006	1220	Picture	MorphF2_05_orig.jpg ; MorphF2_00_UPPER.jpg	13352645	0	1	10999	150	0	next	incorrect	2437
Vp006	1220	Response	2	13363636	10991	1
Vp006	1221	Picture	MorphF3_04_orig.jpg ; MorphF3_00_UPPER.jpg	13363644	0	149	7977	150	0	next	hit	2439
Vp006	1221	Response	1	13371476	7832	1
Vp006	1222	Picture	MorphF4_07_orig.jpg ; MorphF4_10_UPPER.jpg	13371621	0	1	8743	150	0	next	hit	2441
Vp006	1222	Response	1	13380356	8735	1
Vp006	1223	Picture	MorphM7_04_orig.jpg ; MorphM7_00_UPPER.jpg	13380364	0	149	9171	150	0	next	hit	2443
Vp006	1223	Response	1	13389396	9032	1
Vp006	1224	Picture	MorphF10_08_orig.jpg ; MorphF10_00_UPPER.jpg	13389535	0	1	8493	2	0	next	hit	2445
Vp006	1224	Response	1	13397956	8421	1
Vp006	1225	Picture	MorphF1_06_orig.jpg ; MorphF1_00_UPPER.jpg	13398028	0	1	7299	2	0	next	hit	2447
Vp006	1225	Response	1	13405236	7208	1
Vp006	1226	Picture	MorphF6_02_orig.jpg ; MorphF6_00_UPPER.jpg	13405327	0	1	6316	188	0	next	incorrect	2449
Vp006	1226	Response	2	13411636	6309	1
Vp006	1227	Picture	MorphF7_07_orig.jpg ; MorphF7_10_UPPER.jpg	13411643	0	187	6290	188	0	next	incorrect	2451
Vp006	1227	Response	2	13417796	6153	1
Vp006	1228	Picture	MorphF1_02_orig.jpg ; MorphF1_00_UPPER.jpg	13417933	0	1	5550	158	0	next	hit	2453
Vp006	1228	Response	1	13423476	5543	1
Vp006	1229	Picture	MorphM10_02_orig.jpg ; MorphM10_00_UPPER.jpg	13423483	0	157	8636	304	0	next	hit	2455
Vp006	1229	Response	1	13432116	8633	1
Vp006	1230	Picture	MorphF9_06_orig.jpg ; MorphF9_00_UPPER.jpg	13432119	0	147	11956	148	0	next	incorrect	2457
Vp006	1230	Response	2	13443956	11837	1
Vp006	1231	Picture	MorphF3_06_orig.jpg ; MorphF3_10_UPPER.jpg	13444075	0	1	7808	156	0	next	hit	2459
Vp006	1231	Response	1	13451876	7801	1
Vp006	1232	Picture	MorphM5_02_orig.jpg ; MorphM5_00_UPPER.jpg	13451883	0	155	8779	156	0	next	hit	2461
Vp006	1232	Response	1	13460516	8633	1
Vp006	1233	Picture	MorphF9_08_orig.jpg ; MorphF9_00_UPPER.jpg	13460662	0	1	10977	172	0	next	incorrect	2463
Vp006	1233	Response	2	13471635	10973	1
Vp006	1234	Picture	MorphM10_01_orig.jpg ; MorphM10_00_UPPER.jpg	13471639	0	171	8132	172	0	next	hit	2465
Vp006	1234	Response	1	13479635	7996	1
Vp006	1235	Picture	MorphF9_01_orig.jpg ; MorphF9_10_UPPER.jpg	13479771	0	1	7563	3	0	next	hit	2467
Vp006	1235	Response	1	13487236	7465	1
Vp006	1236	Picture	MorphF3_02_orig.jpg ; MorphF3_10_UPPER.jpg	13487334	0	2	8869	158	0	next	incorrect	2469
Vp006	1236	Response	2	13496195	8861	1
Vp006	1237	Picture	MorphM4_06_orig.jpg ; MorphM4_10_UPPER.jpg	13496203	0	156	7321	157	0	next	hit	2471
Vp006	1237	Response	1	13503395	7192	1
Vp006	1238	Picture	MorphF5_03_orig.jpg ; MorphF5_10_UPPER.jpg	13503524	0	1	8891	2	0	next	incorrect	2473
Vp006	1238	Response	2	13512275	8751	1
Vp006	1239	Picture	MorphM5_03_orig.jpg ; MorphM5_00_UPPER.jpg	13512415	0	1	7388	177	0	next	hit	2475
Vp006	1239	Response	1	13519795	7380	1
Vp006	1240	Picture	MorphF4_05_orig.jpg ; MorphF4_10_UPPER.jpg	13519803	0	176	8137	177	0	next	hit	2477
Vp006	1240	Response	1	13527795	7992	1
Vp006	1241	Picture	MorphM9_08_orig.jpg ; MorphM9_00_UPPER.jpg	13527940	0	1	11147	2	0	next	incorrect	2479
Vp006	1241	Response	2	13538995	11055	1
Vp006	1242	Picture	MorphM10_01_orig.jpg ; MorphM10_10_UPPER.jpg	13539087	0	1	8493	2	0	next	hit	2481
Vp006	1242	Response	1	13547475	8388	1
Vp006	1243	Picture	MorphF3_10_orig.jpg ; MorphF3_10_UPPER.jpg	13547580	0	1	11279	2	0	next	incorrect	2483
Vp006	1243	Response	2	13558755	11175	1
Vp006	1244	Picture	MorphM4_05_orig.jpg ; MorphM4_00_UPPER.jpg	13558859	0	1	10464	154	0	next	incorrect	2485
Vp006	1244	Response	2	13569315	10456	1
Vp006	1245	Picture	MorphF4_01_orig.jpg ; MorphF4_00_UPPER.jpg	13569323	0	153	9679	314	0	next	hit	2487
Vp006	1245	Response	1	13578995	9672	1
Vp006	1246	Picture	MorphM6_00_orig.jpg ; MorphM6_10_UPPER.jpg	13579002	0	161	16720	323	0	next	incorrect	2489
Vp006	1246	Response	2	13595715	16713	1
Vp006	1247	Picture	MorphM2_03_orig.jpg ; MorphM2_10_UPPER.jpg	13595722	0	162	4672	163	0	next	incorrect	2491
Vp006	1247	Response	2	13600275	4553	1
Vp006	1248	Picture	MorphM7_00_orig.jpg ; MorphM7_00_UPPER.jpg	13600394	0	1	7008	160	0	next	hit	2493
Vp006	1248	Response	1	13607395	7001	1
Vp006	1249	Picture	MorphF1_10_orig.jpg ; MorphF1_00_UPPER.jpg	13607402	0	159	6480	340	0	next	hit	2495
Vp006	1249	Response	1	13613875	6473	1
Vp006	1250	Picture	MorphM7_05_orig.jpg ; MorphM7_10_UPPER.jpg	13613882	0	181	6240	359	0	next	hit	2497
Vp006	1250	Response	1	13620115	6233	1
Vp006	1251	Picture	MorphF7_04_orig.jpg ; MorphF7_00_UPPER.jpg	13620122	0	178	9041	338	0	next	incorrect	2499
Vp006	1251	Response	2	13629155	9033	1
Vp006	1252	Picture	MorphF2_07_orig.jpg ; MorphF2_10_UPPER.jpg	13629163	0	160	6131	161	0	next	hit	2501
Vp006	1252	Response	1	13635155	5992	1
Vp006	1253	Picture	MorphF4_08_orig.jpg ; MorphF4_00_UPPER.jpg	13635294	0	1	5175	2	0	next	incorrect	2503
Vp006	1253	Response	2	13640355	5061	1
Vp006	1254	Picture	MorphF2_08_orig.jpg ; MorphF2_10_UPPER.jpg	13640469	0	1	6370	2	0	next	hit	2505
Vp006	1254	Response	1	13646754	6285	1
Vp006	1255	Picture	MorphF8_03_orig.jpg ; MorphF8_10_UPPER.jpg	13646839	0	1	4511	2	0	next	hit	2507
Vp006	1255	Response	1	13651234	4395	1
Vp006	1256	Picture	MorphM10_00_orig.jpg ; MorphM10_10_UPPER.jpg	13651350	0	1	4379	2	0	next	hit	2509
Vp006	1256	Response	1	13655554	4204	1
Vp006	1257	Picture	MorphM1_03_orig.jpg ; MorphM1_10_UPPER.jpg	13655729	0	1	6105	2	0	next	hit	2511
Vp006	1257	Response	1	13661714	5985	1
Vp006	1258	Picture	MorphM2_04_orig.jpg ; MorphM2_00_UPPER.jpg	13661834	0	1	8094	2	0	next	incorrect	2513
Vp006	1258	Response	2	13669794	7960	1
Vp006	1259	Picture	MorphM6_04_orig.jpg ; MorphM6_00_UPPER.jpg	13669928	0	1	4247	2	0	next	incorrect	2515
Vp006	1259	Response	2	13674034	4106	1
Vp006	1260	Picture	MorphM5_06_orig.jpg ; MorphM5_00_UPPER.jpg	13674175	0	1	6767	2	0	next	hit	2517
Vp006	1260	Response	1	13680834	6659	1
Vp006	1261	Picture	MorphF4_04_orig.jpg ; MorphF4_00_UPPER.jpg	13680942	0	1	7260	173	0	next	incorrect	2519
Vp006	1261	Response	2	13688194	7252	1
Vp006	1262	Picture	MorphF3_02_orig.jpg ; MorphF3_00_UPPER.jpg	13688202	0	172	9840	324	0	next	incorrect	2521
Vp006	1262	Response	2	13698034	9832	1
Vp006	1263	Picture	MorphF2_06_orig.jpg ; MorphF2_00_UPPER.jpg	13698042	0	152	6388	153	0	next	hit	2523
Vp006	1263	Response	1	13704354	6312	1
Vp006	1264	Picture	MorphM2_00_orig.jpg ; MorphM2_10_UPPER.jpg	13704430	0	1	4732	180	0	next	hit	2525
Vp006	1264	Response	1	13709154	4724	1
Vp006	1265	Picture	MorphM3_05_orig.jpg ; MorphM3_00_UPPER.jpg	13709162	0	179	8007	180	0	next	incorrect	2527
Vp006	1265	Response	2	13717074	7912	1
Vp006	1266	Picture	MorphM2_01_orig.jpg ; MorphM2_00_UPPER.jpg	13717169	0	1	7962	2	0	next	hit	2529
Vp006	1266	Response	1	13724994	7825	1
Vp006	1267	Picture	MorphM7_03_orig.jpg ; MorphM7_10_UPPER.jpg	13725131	0	1	9687	2	0	next	hit	2531
Vp006	1267	Response	1	13734674	9543	1
Vp006	1268	Picture	MorphM8_01_orig.jpg ; MorphM8_00_UPPER.jpg	13734818	0	1	7139	161	0	next	incorrect	2533
Vp006	1268	Response	2	13741954	7136	1
Vp006	1269	Picture	MorphF10_01_orig.jpg ; MorphF10_10_UPPER.jpg	13741957	0	160	9183	161	0	next	hit	2535
Vp006	1269	Response	1	13751074	9117	1
Vp006	1270	Picture	MorphM4_00_orig.jpg ; MorphM4_10_UPPER.jpg	13751140	0	1	5441	2	0	next	incorrect	2537
Vp006	1270	Response	2	13756434	5294	1
Vp006	1271	Picture	MorphF6_07_orig.jpg ; MorphF6_00_UPPER.jpg	13756581	0	1	5838	2	0	next	hit	2539
Vp006	1271	Response	1	13762354	5773	1
Vp006	1272	Picture	MorphF7_10_orig.jpg ; MorphF7_00_UPPER.jpg	13762419	0	1	5176	2	0	next	incorrect	2541
Vp006	1272	Response	2	13767474	5055	1
Vp006	1273	Picture	MorphM6_10_orig.jpg ; MorphM6_10_UPPER.jpg	13767595	0	1	7033	2	0	next	incorrect	2543
Vp006	1273	Response	2	13774514	6919	1
Vp006	1274	Picture	MorphF10_02_orig.jpg ; MorphF10_10_UPPER.jpg	13774628	0	1	7829	2	0	next	hit	2545
Vp006	1274	Response	1	13782354	7726	1
Vp006	1275	Picture	MorphF1_08_orig.jpg ; MorphF1_00_UPPER.jpg	13782457	0	1	11504	175	0	next	incorrect	2547
Vp006	1275	Response	2	13793954	11497	1
Vp006	1276	Picture	MorphM9_00_orig.jpg ; MorphM9_00_UPPER.jpg	13793961	0	174	7074	175	0	next	incorrect	2549
Vp006	1276	Response	2	13800914	6953	1
Vp006	1277	Picture	MorphM2_03_orig.jpg ; MorphM2_00_UPPER.jpg	13801035	0	1	6237	2	0	next	incorrect	2551
Vp006	1277	Response	2	13807153	6118	1
Vp006	1278	Picture	MorphF1_07_orig.jpg ; MorphF1_10_UPPER.jpg	13807272	0	1	10449	168	0	next	hit	2553
Vp006	1278	Response	1	13817713	10441	1
Vp006	1279	Picture	MorphF6_10_orig.jpg ; MorphF6_00_UPPER.jpg	13817721	0	167	4944	168	0	next	incorrect	2555
Vp006	1279	Response	2	13822593	4872	1
Vp006	1280	Picture	MorphM2_10_orig.jpg ; MorphM2_10_UPPER.jpg	13822665	0	1	7563	2	0	next	hit	2557
Vp006	1280	Response	1	13830113	7448	1
Vp006	1281	Picture	MorphM1_00_orig.jpg ; MorphM1_10_UPPER.jpg	13830228	0	1	5574	2	0	next	hit	2559
Vp006	1281	Response	1	13835713	5485	1
Vp006	1282	Picture	MorphM8_07_orig.jpg ; MorphM8_00_UPPER.jpg	13835802	0	1	7279	154	0	next	hit	2561
Vp006	1282	Response	1	13843073	7271	1
Vp006	1283	Picture	MorphF6_09_orig.jpg ; MorphF6_10_UPPER.jpg	13843081	0	153	6080	330	0	next	incorrect	2563
Vp006	1283	Response	2	13849153	6072	1
Vp006	1284	Picture	MorphF4_00_orig.jpg ; MorphF4_00_UPPER.jpg	13849161	0	177	4821	178	0	next	hit	2565
Vp006	1284	Response	1	13853873	4712	1
Vp006	1285	Picture	MorphM1_09_orig.jpg ; MorphM1_10_UPPER.jpg	13853982	0	1	4644	2	0	next	hit	2567
Vp006	1285	Response	1	13858513	4531	1
Vp006	1286	Picture	MorphM10_10_orig.jpg ; MorphM10_00_UPPER.jpg	13858626	0	1	6768	2	0	next	hit	2569
Vp006	1286	Response	1	13865313	6687	1
Vp006	1287	Picture	MorphM6_03_orig.jpg ; MorphM6_10_UPPER.jpg	13865394	0	1	5971	2	0	next	hit	2571
Vp006	1287	Response	1	13871233	5839	1
Vp006	1288	Picture	MorphF4_02_orig.jpg ; MorphF4_10_UPPER.jpg	13871365	0	1	5795	179	0	next	incorrect	2573
Vp006	1288	Response	2	13877153	5788	1
Vp006	1289	Picture	MorphF10_08_orig.jpg ; MorphF10_10_UPPER.jpg	13877160	0	178	5352	179	0	next	hit	2575
Vp006	1289	Response	1	13882433	5273	1
Vp006	1290	Picture	MorphF3_01_orig.jpg ; MorphF3_10_UPPER.jpg	13882512	0	1	9554	2	0	next	hit	2577
Vp006	1290	Response	1	13891953	9441	1
Vp006	1291	Picture	MorphM6_07_orig.jpg ; MorphM6_10_UPPER.jpg	13892066	0	1	9654	168	0	next	incorrect	2579
Vp006	1291	Response	2	13901713	9647	1
Vp006	1292	Picture	MorphM2_02_orig.jpg ; MorphM2_10_UPPER.jpg	13901720	0	167	7464	168	0	next	incorrect	2581
Vp006	1292	Response	2	13909073	7353	1
Vp006	1293	Picture	MorphM8_08_orig.jpg ; MorphM8_10_UPPER.jpg	13909184	0	1	10749	2	0	next	incorrect	2583
Vp006	1293	Response	2	13919793	10609	1
Vp006	1294	Picture	MorphM5_04_orig.jpg ; MorphM5_00_UPPER.jpg	13919933	0	1	7829	2	0	next	incorrect	2585
Vp006	1294	Response	2	13927633	7700	1
Vp006	1295	Picture	MorphM1_10_orig.jpg ; MorphM1_10_UPPER.jpg	13927762	0	1	5798	176	0	next	incorrect	2587
Vp006	1295	Response	2	13933553	5791	1
Vp006	1296	Picture	MorphF6_00_orig.jpg ; MorphF6_10_UPPER.jpg	13933560	0	175	23661	176	0	next	hit	2589
Vp006	1296	Response	1	13957073	23513	1
Vp006	1297	Picture	MorphM10_03_orig.jpg ; MorphM10_00_UPPER.jpg	13957221	0	1	5839	2	0	next	hit	2591
Vp006	1297	Response	1	13962913	5692	1
Vp006	1298	Picture	MorphF5_07_orig.jpg ; MorphF5_00_UPPER.jpg	13963060	0	1	6635	2	0	next	incorrect	2593
Vp006	1298	Response	2	13969633	6573	1
Vp006	1299	Picture	MorphM8_02_orig.jpg ; MorphM8_10_UPPER.jpg	13969695	0	1	26009	2	0	next	hit	2595
Vp006	1299	Response	1	13995632	25937	1
Vp006	1300	Picture	MorphM6_06_orig.jpg ; MorphM6_10_UPPER.jpg	13995704	0	1	6900	2	0	next	incorrect	2597
Vp006	1300	Response	2	14002512	6808	1
Vp006	1301	Picture	MorphF6_03_orig.jpg ; MorphF6_00_UPPER.jpg	14002604	0	1	4876	169	0	next	hit	2599
Vp006	1301	Response	1	14007472	4868	1
Vp006	1302	Picture	MorphM5_05_orig.jpg ; MorphM5_10_UPPER.jpg	14007480	0	168	12375	169	0	next	hit	2601
Vp006	1302	Response	1	14019712	12232	1
Vp006	1303	Picture	MorphM3_00_orig.jpg ; MorphM3_00_UPPER.jpg	14019855	0	1	6768	2	0	next	incorrect	2603
Vp006	1303	Response	2	14026512	6657	1
Vp006	1304	Picture	MorphM5_00_orig.jpg ; MorphM5_00_UPPER.jpg	14026623	0	1	6767	2	0	next	hit	2605
Vp006	1304	Response	1	14033312	6689	1
Vp006	1305	Picture	MorphF3_01_orig.jpg ; MorphF3_00_UPPER.jpg	14033390	0	1	6503	2	0	next	hit	2607
Vp006	1305	Response	1	14039792	6402	1
Vp006	1306	Picture	MorphF7_01_orig.jpg ; MorphF7_10_UPPER.jpg	14039893	0	1	6104	2	0	next	hit	2609
Vp006	1306	Response	1	14045872	5979	1
Vp006	1307	Picture	MorphM2_05_orig.jpg ; MorphM2_00_UPPER.jpg	14045997	0	1	4113	3	0	next	incorrect	2611
Vp006	1307	Response	2	14050032	4035	1
Vp006	1308	Picture	MorphM7_07_orig.jpg ; MorphM7_00_UPPER.jpg	14050110	0	2	6329	177	0	next	hit	2613
Vp006	1308	Response	1	14056432	6322	1
Vp006	1309	Picture	MorphF10_10_orig.jpg ; MorphF10_00_UPPER.jpg	14056439	0	175	53651	176	0	next	incorrect	2615
Vp006	1309	Response	2	14109952	53513	1
Vp006	1310	Picture	MorphF5_10_orig.jpg ; MorphF5_10_UPPER.jpg	14110090	0	1	11412	3	0	next	incorrect	2617
Vp006	1310	Response	2	14121392	11302	1
Vp006	1311	Picture	MorphF3_05_orig.jpg ; MorphF3_10_UPPER.jpg	14121502	0	2	6105	3	0	next	incorrect	2619
Vp006	1311	Response	2	14127472	5970	1
Vp006	1312	Picture	MorphF1_01_orig.jpg ; MorphF1_00_UPPER.jpg	14127607	0	1	4752	160	0	next	incorrect	2621
Vp006	1312	Response	2	14132351	4744	1
Vp006	1313	Picture	MorphF2_10_orig.jpg ; MorphF2_10_UPPER.jpg	14132359	0	159	7280	336	0	next	hit	2623
Vp006	1313	Response	1	14139631	7272	1
Vp006	1314	Picture	MorphM5_00_orig.jpg ; MorphM5_10_UPPER.jpg	14139639	0	177	7872	179	0	next	hit	2625
Vp006	1314	Response	1	14147391	7752	1
Vp006	1315	Picture	MorphM10_08_orig.jpg ; MorphM10_00_UPPER.jpg	14147511	0	2	5707	3	0	next	hit	2627
Vp006	1315	Response	1	14153151	5640	1
Vp006	1316	Picture	MorphF3_10_orig.jpg ; MorphF3_00_UPPER.jpg	14153218	0	1	8341	153	0	next	hit	2629
Vp006	1316	Response	1	14161551	8333	1
Vp006	1317	Picture	MorphF4_10_orig.jpg ; MorphF4_00_UPPER.jpg	14161559	0	152	6919	153	0	next	hit	2631
Vp006	1317	Response	1	14168351	6792	1
Vp006	1318	Picture	MorphF10_05_orig.jpg ; MorphF10_10_UPPER.jpg	14168478	0	1	7298	2	0	next	hit	2633
Vp006	1318	Response	1	14175711	7233	1
Vp006	1319	Picture	MorphF2_03_orig.jpg ; MorphF2_00_UPPER.jpg	14175776	0	1	7299	2	0	next	hit	2635
Vp006	1319	Response	1	14182991	7215	1
Vp006	1320	Picture	MorphM3_01_orig.jpg ; MorphM3_10_UPPER.jpg	14183075	0	1	8083	146	0	next	hit	2637
Vp006	1320	Response	1	14191151	8076	1
Vp006	1321	Picture	MorphM5_02_orig.jpg ; MorphM5_10_UPPER.jpg	14191158	0	145	11121	316	0	next	hit	2639
Vp006	1321	Response	1	14202271	11113	1
Vp006	1322	Picture	MorphF10_06_orig.jpg ; MorphF10_10_UPPER.jpg	14202279	0	171	8264	173	0	next	hit	2641
Vp006	1322	Response	1	14210431	8152	1
Vp006	1323	Picture	MorphM1_05_orig.jpg ; MorphM1_10_UPPER.jpg	14210543	0	2	5839	3	0	next	hit	2643
Vp006	1323	Response	1	14216271	5728	1
Vp006	1324	Picture	MorphF2_00_orig.jpg ; MorphF2_10_UPPER.jpg	14216382	0	1	7257	176	0	next	incorrect	2645
Vp006	1324	Response	2	14223631	7249	1
Vp006	1325	Picture	MorphM1_02_orig.jpg ; MorphM1_00_LOWER.jpg	14223639	0	175	22999	176	0	next	hit	2647
Vp006	1325	Response	1	14246511	22872	1
Vp006	1326	Picture	MorphM5_04_orig.jpg ; MorphM5_10_LOWER.jpg	14246638	0	1	15923	2	0	next	hit	2649
Vp006	1326	Response	1	14262431	15793	1
Vp006	1327	Picture	MorphF6_00_orig.jpg ; MorphF6_10_LOWER.jpg	14262561	0	1	14437	162	0	next	incorrect	2651
Vp006	1327	Response	2	14276991	14430	1
Vp006	1328	Picture	MorphF4_02_orig.jpg ; MorphF4_10_LOWER.jpg	14276998	0	161	12885	309	0	next	incorrect	2653
Vp006	1328	Response	2	14289871	12873	1
Vp006	1329	Picture	MorphF6_04_orig.jpg ; MorphF6_00_LOWER.jpg	14289883	0	148	7446	149	0	next	hit	2655
Vp006	1329	Response	1	14297231	7348	1
Vp006	1330	Picture	MorphM8_07_orig.jpg ; MorphM8_00_LOWER.jpg	14297329	0	1	6634	3	0	next	hit	2657
Vp006	1330	Response	1	14303870	6541	1
Vp006	1331	Picture	MorphF5_08_orig.jpg ; MorphF5_00_LOWER.jpg	14303963	0	2	6475	163	0	next	hit	2659
Vp006	1331	Response	1	14310430	6467	1
Vp006	1332	Picture	MorphM7_01_orig.jpg ; MorphM7_10_LOWER.jpg	14310438	0	161	6080	347	0	next	hit	2661
Vp006	1332	Response	1	14316510	6072	1
Vp006	1333	Picture	MorphF7_07_orig.jpg ; MorphF7_10_LOWER.jpg	14316518	0	186	6000	343	0	next	hit	2663
Vp006	1333	Response	1	14322510	5992	1
Vp006	1334	Picture	MorphM5_05_orig.jpg ; MorphM5_00_LOWER.jpg	14322518	0	157	6127	158	0	next	hit	2665
Vp006	1334	Response	1	14328510	5992	1
Vp006	1335	Picture	MorphF10_10_orig.jpg ; MorphF10_10_LOWER.jpg	14328645	0	1	6353	152	0	next	hit	2667
Vp006	1335	Response	1	14334990	6345	1
Vp006	1336	Picture	MorphM2_09_orig.jpg ; MorphM2_00_LOWER.jpg	14334998	0	151	5458	152	0	next	hit	2669
Vp006	1336	Response	1	14340350	5352	1
Vp006	1337	Picture	MorphF7_04_orig.jpg ; MorphF7_10_LOWER.jpg	14340456	0	1	5573	2	0	next	hit	2671
Vp006	1337	Response	1	14345950	5494	1
Vp006	1338	Picture	MorphF8_01_orig.jpg ; MorphF8_00_LOWER.jpg	14346029	0	1	7129	172	0	next	incorrect	2673
Vp006	1338	Response	2	14353150	7121	1
Vp006	1339	Picture	MorphM7_08_orig.jpg ; MorphM7_10_LOWER.jpg	14353158	0	171	6539	172	0	next	hit	2675
Vp006	1339	Response	1	14359630	6472	1
Vp006	1340	Picture	MorphF7_01_orig.jpg ; MorphF7_10_LOWER.jpg	14359697	0	1	5441	2	0	next	incorrect	2677
Vp006	1340	Response	2	14365070	5373	1
Vp006	1341	Picture	MorphM1_05_orig.jpg ; MorphM1_10_LOWER.jpg	14365138	0	1	10580	170	0	next	hit	2679
Vp006	1341	Response	1	14375710	10572	1
Vp006	1342	Picture	MorphM8_10_orig.jpg ; MorphM8_10_LOWER.jpg	14375718	0	169	7201	170	0	next	hit	2681
Vp006	1342	Response	1	14382830	7112	1
Vp006	1343	Picture	MorphM5_09_orig.jpg ; MorphM5_10_LOWER.jpg	14382919	0	1	19199	177	0	next	incorrect	2683
Vp006	1343	Response	2	14402110	19191	1
Vp006	1344	Picture	MorphF8_10_orig.jpg ; MorphF8_00_LOWER.jpg	14402118	0	176	10393	177	0	next	hit	2685
Vp006	1344	Response	1	14412430	10312	1
Vp006	1345	Picture	MorphF4_08_orig.jpg ; MorphF4_10_LOWER.jpg	14412511	0	1	4645	2	0	next	hit	2687
Vp006	1345	Response	1	14417070	4559	1
Vp006	1346	Picture	MorphF10_08_orig.jpg ; MorphF10_00_LOWER.jpg	14417156	0	1	10217	2	0	next	hit	2689
Vp006	1346	Response	1	14427310	10154	1
Vp006	1347	Picture	MorphF7_08_orig.jpg ; MorphF7_00_LOWER.jpg	14427373	0	1	5144	166	0	next	hit	2691
Vp006	1347	Response	1	14432510	5137	1
Vp006	1348	Picture	MorphM9_00_orig.jpg ; MorphM9_00_LOWER.jpg	14432517	0	165	6240	327	0	next	incorrect	2693
Vp006	1348	Response	2	14438750	6233	1
Vp006	1349	Picture	MorphF8_08_orig.jpg ; MorphF8_10_LOWER.jpg	14438757	0	162	5440	325	0	next	hit	2695
Vp006	1349	Response	1	14444190	5433	1
Vp006	1350	Picture	MorphM7_04_orig.jpg ; MorphM7_00_LOWER.jpg	14444197	0	163	5735	164	0	next	hit	2697
Vp006	1350	Response	1	14449790	5593	1
Vp006	1351	Picture	MorphM8_05_orig.jpg ; MorphM8_00_LOWER.jpg	14449932	0	1	15659	2	0	next	hit	2699
Vp006	1351	Response	1	14465469	15537	1
Vp006	1352	Picture	MorphM1_10_orig.jpg ; MorphM1_10_LOWER.jpg	14465591	0	1	5706	2	0	next	hit	2701
Vp006	1352	Response	1	14471149	5558	1
Vp006	1353	Picture	MorphF8_10_orig.jpg ; MorphF8_10_LOWER.jpg	14471297	0	1	6900	2	0	next	hit	2703
Vp006	1353	Response	1	14478109	6812	1
Vp006	1354	Picture	MorphF10_05_orig.jpg ; MorphF10_00_LOWER.jpg	14478197	0	1	7431	2	0	next	hit	2705
Vp006	1354	Response	1	14485549	7352	1
Vp006	1355	Picture	MorphM2_09_orig.jpg ; MorphM2_10_LOWER.jpg	14485628	0	1	19905	2	0	next	hit	2707
Vp006	1355	Response	1	14505469	19841	1
Vp006	1356	Picture	MorphF1_02_orig.jpg ; MorphF1_00_LOWER.jpg	14505533	0	1	8344	151	0	next	incorrect	2709
Vp006	1356	Response	2	14513869	8336	1
Vp006	1357	Picture	MorphF9_10_orig.jpg ; MorphF9_10_LOWER.jpg	14513877	0	150	8774	151	0	next	hit	2711
Vp006	1357	Response	1	14522589	8712	1
Vp006	1358	Picture	MorphM10_09_orig.jpg ; MorphM10_10_LOWER.jpg	14522651	0	1	9820	2	0	next	hit	2713
Vp006	1358	Response	1	14532349	9698	1
Vp006	1359	Picture	MorphM9_02_orig.jpg ; MorphM9_00_LOWER.jpg	14532471	0	1	8095	2	0	next	incorrect	2715
Vp006	1359	Response	2	14540429	7958	1
Vp006	1360	Picture	MorphF8_05_orig.jpg ; MorphF8_10_LOWER.jpg	14540566	0	1	8492	2	0	next	incorrect	2717
Vp006	1360	Response	2	14548909	8343	1
Vp006	1361	Picture	MorphM2_10_orig.jpg ; MorphM2_10_LOWER.jpg	14549058	0	1	10616	2	0	next	hit	2719
Vp006	1361	Response	1	14559549	10491	1
Vp006	1362	Picture	MorphF4_07_orig.jpg ; MorphF4_00_LOWER.jpg	14559674	0	1	17879	170	0	next	hit	2721
Vp006	1362	Response	1	14577549	17875	1
Vp006	1363	Picture	MorphF8_02_orig.jpg ; MorphF8_00_LOWER.jpg	14577553	0	169	20206	170	0	next	incorrect	2723
Vp006	1363	Response	2	14597629	20076	1
Vp006	1364	Picture	MorphF2_05_orig.jpg ; MorphF2_00_LOWER.jpg	14597759	0	1	4777	2	0	next	hit	2725
Vp006	1364	Response	1	14602429	4670	1
Vp006	1365	Picture	MorphF5_10_orig.jpg ; MorphF5_10_LOWER.jpg	14602536	0	1	3820	163	0	next	hit	2727
Vp006	1365	Response	1	14606349	3813	1
Vp006	1366	Picture	MorphF2_02_orig.jpg ; MorphF2_10_LOWER.jpg	14606356	0	162	7327	163	0	next	hit	2729
Vp006	1366	Response	1	14613549	7193	1
Vp006	1367	Picture	MorphM2_04_orig.jpg ; MorphM2_00_LOWER.jpg	14613683	0	1	7033	2	0	next	incorrect	2731
Vp006	1367	Response	2	14620588	6905	1
Vp006	1368	Picture	MorphF8_06_orig.jpg ; MorphF8_00_LOWER.jpg	14620716	0	1	7696	2	0	next	incorrect	2733
Vp006	1368	Response	2	14628348	7632	1
Vp006	1369	Picture	MorphF3_08_orig.jpg ; MorphF3_00_LOWER.jpg	14628412	0	1	5839	2	0	next	hit	2735
Vp006	1369	Response	1	14634188	5776	1
Vp006	1370	Picture	MorphF2_04_orig.jpg ; MorphF2_10_LOWER.jpg	14634251	0	1	7829	2	0	next	hit	2737
Vp006	1370	Response	1	14641948	7697	1
Vp006	1371	Picture	MorphM3_02_orig.jpg ; MorphM3_00_LOWER.jpg	14642080	0	1	7156	145	0	next	hit	2739
Vp006	1371	Response	1	14649228	7148	1
Vp006	1372	Picture	MorphM9_09_orig.jpg ; MorphM9_10_LOWER.jpg	14649236	0	144	6880	308	0	next	hit	2741
Vp006	1372	Response	1	14656108	6872	1
Vp006	1373	Picture	MorphM2_00_orig.jpg ; MorphM2_10_LOWER.jpg	14656116	0	164	6002	165	0	next	hit	2743
Vp006	1373	Response	1	14662028	5912	1
Vp006	1374	Picture	MorphF9_07_orig.jpg ; MorphF9_00_LOWER.jpg	14662118	0	1	44954	165	0	next	hit	2745
Vp006	1374	Response	1	14707068	44950	1
Vp006	1375	Picture	MorphM9_05_orig.jpg ; MorphM9_00_LOWER.jpg	14707072	0	164	10779	165	0	next	incorrect	2747
Vp006	1375	Response	2	14717788	10716	1
Vp006	1376	Picture	MorphF9_02_orig.jpg ; MorphF9_00_LOWER.jpg	14717851	0	1	7384	182	0	next	hit	2749
Vp006	1376	Response	1	14725228	7377	1
Vp006	1377	Picture	MorphF4_05_orig.jpg ; MorphF4_10_LOWER.jpg	14725235	0	181	17033	182	0	next	incorrect	2751
Vp006	1377	Response	2	14742188	16953	1
Vp006	1378	Picture	MorphM10_10_orig.jpg ; MorphM10_00_LOWER.jpg	14742268	0	1	6635	2	0	next	hit	2753
Vp006	1378	Response	1	14748828	6560	1
Vp006	1379	Picture	MorphM8_03_orig.jpg ; MorphM8_10_LOWER.jpg	14748903	0	1	14597	2	0	next	incorrect	2755
Vp006	1379	Response	2	14763387	14484	2
Vp006	1380	Picture	MorphM7_01_orig.jpg ; MorphM7_00_LOWER.jpg	14763500	0	1	7255	178	0	next	hit	2757
Vp006	1380	Response	1	14770748	7248	1
Vp006	1381	Picture	MorphF10_06_orig.jpg ; MorphF10_10_LOWER.jpg	14770755	0	177	11853	178	0	next	incorrect	2759
Vp006	1381	Response	2	14782508	11753	1
Vp006	1382	Picture	MorphF7_03_orig.jpg ; MorphF7_00_LOWER.jpg	14782608	0	1	8228	2	0	next	hit	2761
Vp006	1382	Response	1	14790748	8140	1
Vp006	1383	Picture	MorphF6_00_orig.jpg ; MorphF6_00_LOWER.jpg	14790836	0	1	6767	2	0	next	incorrect	2763
Vp006	1383	Response	2	14797467	6631	1
Vp006	1384	Picture	MorphM8_09_orig.jpg ; MorphM8_00_LOWER.jpg	14797603	0	1	12872	2	0	next	hit	2765
Vp006	1384	Response	1	14810347	12744	1
Vp006	1385	Picture	MorphF4_06_orig.jpg ; MorphF4_10_LOWER.jpg	14810475	0	1	6600	170	0	next	hit	2767
Vp006	1385	Response	1	14817067	6592	1
Vp006	1386	Picture	MorphF9_06_orig.jpg ; MorphF9_00_LOWER.jpg	14817075	0	169	7040	331	0	next	hit	2769
Vp006	1386	Response	1	14824107	7032	1
Vp006	1387	Picture	MorphF1_10_orig.jpg ; MorphF1_00_LOWER.jpg	14824115	0	162	20066	163	0	next	hit	2771
Vp006	1387	Response	1	14844107	19992	1
Vp006	1388	Picture	MorphF10_02_orig.jpg ; MorphF10_10_LOWER.jpg	14844181	0	1	13270	2	0	next	hit	2773
Vp006	1388	Response	1	14857387	13206	1
Vp006	1389	Picture	MorphF4_00_orig.jpg ; MorphF4_10_LOWER.jpg	14857451	0	1	6983	184	0	next	incorrect	2775
Vp006	1389	Response	2	14864427	6976	1
Vp006	1390	Picture	MorphF3_09_orig.jpg ; MorphF3_00_LOWER.jpg	14864434	0	183	10641	341	0	next	incorrect	2777
Vp006	1390	Response	2	14875067	10633	1
Vp006	1391	Picture	MorphM9_02_orig.jpg ; MorphM9_10_LOWER.jpg	14875075	0	158	40720	335	0	next	incorrect	2779
Vp006	1391	Response	2	14915787	40712	1
Vp006	1392	Picture	MorphF3_10_orig.jpg ; MorphF3_00_LOWER.jpg	14915795	0	177	24990	178	0	next	incorrect	2781
Vp006	1392	Response	2	14940667	24872	1
Vp006	1393	Picture	MorphF4_04_orig.jpg ; MorphF4_10_LOWER.jpg	14940785	0	1	19329	180	0	next	incorrect	2783
Vp006	1393	Response	2	14960107	19322	1
Vp006	1394	Picture	MorphM4_00_orig.jpg ; MorphM4_10_LOWER.jpg	14960114	0	179	5884	180	0	next	incorrect	2785
Vp006	1394	Response	2	14965866	5752	1
Vp006	1395	Picture	MorphM9_06_orig.jpg ; MorphM9_10_LOWER.jpg	14965998	0	1	8592	168	0	next	hit	2787
Vp006	1395	Response	1	14974586	8588	1
Vp006	1396	Picture	MorphF9_10_orig.jpg ; MorphF9_00_LOWER.jpg	14974590	0	167	13684	318	0	next	hit	2789
Vp006	1396	Response	1	14988266	13676	1
Vp006	1397	Picture	MorphF8_03_orig.jpg ; MorphF8_10_LOWER.jpg	14988274	0	151	5989	152	0	next	hit	2791
Vp006	1397	Response	1	14994186	5912	1
Vp006	1398	Picture	MorphF1_06_orig.jpg ; MorphF1_10_LOWER.jpg	14994263	0	1	6768	2	0	next	hit	2793
Vp006	1398	Response	1	15000906	6643	1
Vp006	1399	Picture	MorphM7_00_orig.jpg ; MorphM7_00_LOWER.jpg	15001031	0	1	6900	2	0	next	incorrect	2795
Vp006	1399	Response	2	15007786	6755	1
Vp006	1400	Picture	MorphM9_03_orig.jpg ; MorphM9_00_LOWER.jpg	15007931	0	1	9554	2	0	next	hit	2797
Vp006	1400	Response	1	15017386	9455	1
Vp006	1401	Picture	MorphF3_01_orig.jpg ; MorphF3_10_LOWER.jpg	15017485	0	1	5839	2	0	next	hit	2799
Vp006	1401	Response	1	15023226	5741	1
Vp006	1402	Picture	MorphF6_09_orig.jpg ; MorphF6_10_LOWER.jpg	15023324	0	1	10616	2	0	next	hit	2801
Vp006	1402	Response	1	15033866	10542	1
Vp006	1403	Picture	MorphM5_02_orig.jpg ; MorphM5_00_LOWER.jpg	15033940	0	1	21895	2	0	next	incorrect	2803
Vp006	1403	Response	2	15055706	21766	1
Vp006	1404	Picture	MorphF8_04_orig.jpg ; MorphF8_00_LOWER.jpg	15055835	0	1	8095	2	0	next	incorrect	2805
Vp006	1404	Response	2	15063786	7951	1
Vp006	1405	Picture	MorphF3_06_orig.jpg ; MorphF3_00_LOWER.jpg	15063930	0	1	7298	2	0	next	incorrect	2807
Vp006	1405	Response	2	15071146	7216	1
Vp006	1406	Picture	MorphM7_02_orig.jpg ; MorphM7_10_LOWER.jpg	15071228	0	1	8493	2	0	next	hit	2809
Vp006	1406	Response	1	15079626	8398	1
Vp006	1407	Picture	MorphF9_03_orig.jpg ; MorphF9_00_LOWER.jpg	15079721	0	1	7829	2	0	next	incorrect	2811
Vp006	1407	Response	2	15087466	7745	1
Vp006	1408	Picture	MorphF2_00_orig.jpg ; MorphF2_00_LOWER.jpg	15087550	0	1	9523	167	0	next	incorrect	2813
Vp006	1408	Response	2	15097066	9516	1
Vp006	1409	Picture	MorphF6_01_orig.jpg ; MorphF6_00_LOWER.jpg	15097073	0	166	6136	167	0	next	incorrect	2815
Vp006	1409	Response	2	15103146	6073	1
Vp006	1410	Picture	MorphF2_03_orig.jpg ; MorphF2_00_LOWER.jpg	15103209	0	1	12208	2	0	next	incorrect	2817
Vp006	1410	Response	2	15115306	12097	1
Vp006	1411	Picture	MorphM2_05_orig.jpg ; MorphM2_10_LOWER.jpg	15115417	0	1	8758	2	0	next	incorrect	2819
Vp006	1411	Response	2	15124105	8688	1
Vp006	1412	Picture	MorphM4_03_orig.jpg ; MorphM4_10_LOWER.jpg	15124175	0	1	5839	2	0	next	incorrect	2821
Vp006	1412	Response	2	15129945	5770	1
Vp006	1413	Picture	MorphM1_01_orig.jpg ; MorphM1_10_LOWER.jpg	15130014	0	1	5175	2	0	next	incorrect	2823
Vp006	1413	Response	2	15135065	5051	1
Vp006	1414	Picture	MorphF4_09_orig.jpg ; MorphF4_10_LOWER.jpg	15135189	0	1	7962	2	0	next	hit	2825
Vp006	1414	Response	1	15143065	7876	1
Vp006	1415	Picture	MorphM3_00_orig.jpg ; MorphM3_10_LOWER.jpg	15143151	0	1	9523	166	0	next	incorrect	2827
Vp006	1415	Response	2	15152666	9515	1
Vp006	1416	Picture	MorphF9_04_orig.jpg ; MorphF9_00_LOWER.jpg	15152674	0	165	15027	166	0	next	hit	2829
Vp006	1416	Response	1	15167625	14951	1
Vp006	1417	Picture	MorphF2_06_orig.jpg ; MorphF2_00_LOWER.jpg	15167701	0	1	7532	166	0	next	hit	2831
Vp006	1417	Response	1	15175225	7524	1
Vp006	1418	Picture	MorphM2_07_orig.jpg ; MorphM2_00_LOWER.jpg	15175233	0	165	8639	317	0	next	hit	2833
Vp006	1418	Response	1	15183865	8632	1
Vp006	1419	Picture	MorphM5_06_orig.jpg ; MorphM5_00_LOWER.jpg	15183872	0	152	15145	154	0	next	incorrect	2835
Vp006	1419	Response	2	15198905	15033	1
Vp006	1420	Picture	MorphM9_01_orig.jpg ; MorphM9_00_LOWER.jpg	15199017	0	2	11678	3	0	next	incorrect	2837
Vp006	1420	Response	2	15210585	11568	1
Vp006	1421	Picture	MorphF8_05_orig.jpg ; MorphF8_00_LOWER.jpg	15210695	0	1	8891	2	0	next	hit	2839
Vp006	1421	Response	1	15219465	8770	1
Vp006	1422	Picture	MorphF7_09_orig.jpg ; MorphF7_10_LOWER.jpg	15219586	0	1	7431	2	0	next	hit	2841
Vp006	1422	Response	1	15226905	7319	1
Vp006	1423	Picture	MorphF9_01_orig.jpg ; MorphF9_00_LOWER.jpg	15227017	0	1	17251	2	0	next	hit	2843
Vp006	1423	Response	1	15244185	17168	1
Vp006	1424	Picture	MorphF8_07_orig.jpg ; MorphF8_00_LOWER.jpg	15244268	0	1	16985	2	0	next	hit	2845
Vp006	1424	Response	1	15261145	16877	1
Vp006	1425	Picture	MorphF1_04_orig.jpg ; MorphF1_00_LOWER.jpg	15261253	0	1	10749	2	0	next	hit	2847
Vp006	1425	Response	1	15271865	10612	1
Vp006	1426	Picture	MorphF7_00_orig.jpg ; MorphF7_00_LOWER.jpg	15272002	0	1	8346	149	0	next	hit	2849
Vp006	1426	Response	1	15280345	8343	1
Vp006	1427	Picture	MorphF10_09_orig.jpg ; MorphF10_00_LOWER.jpg	15280348	0	148	10099	149	0	next	hit	2851
Vp006	1427	Response	1	15290344	9996	1
Vp006	1428	Picture	MorphM6_08_orig.jpg ; MorphM6_10_LOWER.jpg	15290447	0	1	9156	2	0	next	incorrect	2853
Vp006	1428	Response	2	15299464	9017	1
Vp006	1429	Picture	MorphF1_00_orig.jpg ; MorphF1_00_LOWER.jpg	15299603	0	1	7697	2	0	next	incorrect	2855
Vp006	1429	Response	2	15307224	7621	1
Vp006	1430	Picture	MorphM8_06_orig.jpg ; MorphM8_10_LOWER.jpg	15307300	0	1	6492	145	0	next	hit	2857
Vp006	1430	Response	1	15313784	6484	1
Vp006	1431	Picture	MorphM3_05_orig.jpg ; MorphM3_00_LOWER.jpg	15313792	0	144	8768	145	0	next	incorrect	2859
Vp006	1431	Response	2	15322424	8632	1
Vp006	1432	Picture	MorphM7_04_orig.jpg ; MorphM7_10_LOWER.jpg	15322560	0	1	8758	2	0	next	hit	2861
Vp006	1432	Response	1	15331224	8664	1
Vp006	1433	Picture	MorphF9_09_orig.jpg ; MorphF9_00_LOWER.jpg	15331318	0	1	8228	2	0	next	hit	2863
Vp006	1433	Response	1	15339464	8146	1
Vp006	1434	Picture	MorphF1_08_orig.jpg ; MorphF1_00_LOWER.jpg	15339546	0	1	7696	2	0	next	hit	2865
Vp006	1434	Response	1	15347144	7598	1
Vp006	1435	Picture	MorphM10_06_orig.jpg ; MorphM10_00_LOWER.jpg	15347242	0	1	8626	2	0	next	hit	2867
Vp006	1435	Response	1	15355784	8542	1
Vp006	1436	Picture	MorphM5_02_orig.jpg ; MorphM5_10_LOWER.jpg	15355868	0	1	11923	154	0	next	hit	2869
Vp006	1436	Response	1	15367784	11916	1
Vp006	1437	Picture	MorphM9_08_orig.jpg ; MorphM9_10_LOWER.jpg	15367791	0	153	7053	154	0	next	hit	2871
Vp006	1437	Response	1	15374744	6953	1
Vp006	1438	Picture	MorphM3_05_orig.jpg ; MorphM3_10_LOWER.jpg	15374844	0	1	5838	2	0	next	hit	2873
Vp006	1438	Response	1	15380584	5740	1
Vp006	1439	Picture	MorphM10_01_orig.jpg ; MorphM10_10_LOWER.jpg	15380682	0	1	6104	2	0	next	hit	2875
Vp006	1439	Response	1	15386664	5982	1
Vp006	1440	Picture	MorphM8_10_orig.jpg ; MorphM8_00_LOWER.jpg	15386786	0	1	6237	2	0	next	hit	2877
Vp006	1440	Response	1	15392904	6118	1
Vp006	1441	Picture	MorphF4_00_orig.jpg ; MorphF4_00_LOWER.jpg	15393023	0	1	8848	178	0	next	incorrect	2879
Vp006	1441	Response	2	15401864	8841	1
Vp006	1442	Picture	MorphM10_07_orig.jpg ; MorphM10_00_LOWER.jpg	15401871	0	177	16316	360	0	next	hit	2881
Vp006	1442	Response	1	15418184	16313	1
Vp006	1443	Picture	MorphM9_00_orig.jpg ; MorphM9_10_LOWER.jpg	15418187	0	183	8244	349	0	next	incorrect	2883
Vp006	1443	Response	2	15426424	8237	1
Vp006	1444	Picture	MorphM3_07_orig.jpg ; MorphM3_00_LOWER.jpg	15426431	0	166	16720	332	0	next	incorrect	2885
Vp006	1444	Response	2	15443144	16713	1
Vp006	1445	Picture	MorphF5_08_orig.jpg ; MorphF5_10_LOWER.jpg	15443151	0	166	12506	167	0	next	incorrect	2887
Vp006	1445	Response	2	15455543	12392	1
Vp006	1446	Picture	MorphF7_10_orig.jpg ; MorphF7_00_LOWER.jpg	15455657	0	1	8095	2	0	next	hit	2889
Vp006	1446	Response	1	15463623	7966	1
Vp006	1447	Picture	MorphM5_03_orig.jpg ; MorphM5_00_LOWER.jpg	15463752	0	1	6369	2	0	next	hit	2891
Vp006	1447	Response	1	15470023	6271	1
Vp006	1448	Picture	MorphM7_09_orig.jpg ; MorphM7_00_LOWER.jpg	15470121	0	1	7962	2	0	next	incorrect	2893
Vp006	1448	Response	2	15477943	7822	1
Vp006	1449	Picture	MorphF3_10_orig.jpg ; MorphF3_10_LOWER.jpg	15478083	0	1	20967	2	0	next	incorrect	2895
Vp006	1449	Response	2	15498903	20820	1
Vp006	1450	Picture	MorphM4_06_orig.jpg ; MorphM4_00_LOWER.jpg	15499050	0	1	16189	2	0	next	incorrect	2897
Vp006	1450	Response	2	15515143	16093	1
Vp006	1451	Picture	MorphF7_03_orig.jpg ; MorphF7_10_LOWER.jpg	15515239	0	1	11014	2	0	next	hit	2899
Vp006	1451	Response	1	15526183	10944	1
Vp006	1452	Picture	MorphF8_00_orig.jpg ; MorphF8_10_LOWER.jpg	15526253	0	1	7137	163	0	next	incorrect	2901
Vp006	1452	Response	2	15533383	7130	1
Vp006	1453	Picture	MorphM4_02_orig.jpg ; MorphM4_00_LOWER.jpg	15533390	0	162	14227	164	0	next	incorrect	2903
Vp006	1453	Response	2	15547543	14153	1
Vp006	1454	Picture	MorphF7_06_orig.jpg ; MorphF7_10_LOWER.jpg	15547617	0	2	8759	3	0	next	hit	2905
Vp006	1454	Response	1	15556263	8646	1
Vp006	1455	Picture	MorphM6_09_orig.jpg ; MorphM6_00_LOWER.jpg	15556376	0	1	15791	2	0	next	hit	2907
Vp006	1455	Response	1	15572023	15647	1
Vp006	1456	Picture	MorphM3_09_orig.jpg ; MorphM3_10_LOWER.jpg	15572167	0	1	6767	2	0	next	hit	2909
Vp006	1456	Response	1	15578823	6656	1
Vp006	1457	Picture	MorphF7_02_orig.jpg ; MorphF7_00_LOWER.jpg	15578934	0	1	8626	2	0	next	incorrect	2911
Vp006	1457	Response	2	15587463	8529	1
Vp006	1458	Picture	MorphF3_04_orig.jpg ; MorphF3_00_LOWER.jpg	15587560	0	1	8094	3	0	next	incorrect	2913
Vp006	1458	Response	2	15595543	7983	1
Vp006	1459	Picture	MorphM9_04_orig.jpg ; MorphM9_10_LOWER.jpg	15595654	0	2	8228	3	0	next	incorrect	2915
Vp006	1459	Response	2	15603782	8128	1
Vp006	1460	Picture	MorphF7_07_orig.jpg ; MorphF7_00_LOWER.jpg	15603882	0	1	12739	2	0	next	hit	2917
Vp006	1460	Response	1	15616502	12620	1
Vp006	1461	Picture	MorphM7_03_orig.jpg ; MorphM7_00_LOWER.jpg	15616621	0	1	9649	173	0	next	incorrect	2919
Vp006	1461	Response	2	15626262	9641	1
Vp006	1462	Picture	MorphF2_10_orig.jpg ; MorphF2_10_LOWER.jpg	15626270	0	172	6009	173	0	next	hit	2921
Vp006	1462	Response	1	15632182	5912	1
Vp006	1463	Picture	MorphM10_08_orig.jpg ; MorphM10_00_LOWER.jpg	15632279	0	1	14311	156	0	next	hit	2923
Vp006	1463	Response	1	15646582	14303	1
Vp006	1464	Picture	MorphF4_10_orig.jpg ; MorphF4_00_LOWER.jpg	15646590	0	155	6523	156	0	next	incorrect	2925
Vp006	1464	Response	2	15652982	6392	1
Vp006	1465	Picture	MorphM8_01_orig.jpg ; MorphM8_00_LOWER.jpg	15653113	0	1	6597	173	0	next	incorrect	2927
Vp006	1465	Response	2	15659702	6589	1
Vp006	1466	Picture	MorphM3_00_orig.jpg ; MorphM3_00_LOWER.jpg	15659710	0	172	6639	340	0	next	incorrect	2929
Vp006	1466	Response	2	15666342	6632	1
Vp006	1467	Picture	MorphF3_05_orig.jpg ; MorphF3_00_LOWER.jpg	15666349	0	168	6669	169	0	next	incorrect	2931
Vp006	1467	Response	2	15672902	6553	1
Vp006	1468	Picture	MorphF10_00_orig.jpg ; MorphF10_00_LOWER.jpg	15673018	0	1	8493	2	0	next	hit	2933
Vp006	1468	Response	1	15681382	8364	1
Vp006	1469	Picture	MorphM7_05_orig.jpg ; MorphM7_00_LOWER.jpg	15681511	0	1	8094	2	0	next	incorrect	2935
Vp006	1469	Response	2	15689462	7951	1
Vp006	1470	Picture	MorphM1_01_orig.jpg ; MorphM1_00_LOWER.jpg	15689605	0	1	11810	3	0	next	incorrect	2937
Vp006	1470	Response	2	15701302	11697	1
Vp006	1471	Picture	MorphM2_05_orig.jpg ; MorphM2_00_LOWER.jpg	15701415	0	2	20834	3	0	next	hit	2939
Vp006	1471	Response	1	15722102	20687	1
Vp006	1472	Picture	MorphF5_10_orig.jpg ; MorphF5_00_LOWER.jpg	15722249	0	1	7431	2	0	next	incorrect	2941
Vp006	1472	Response	2	15729542	7293	1
Vp006	1473	Picture	MorphF1_03_orig.jpg ; MorphF1_10_LOWER.jpg	15729680	0	1	13668	2	0	next	incorrect	2943
Vp006	1473	Response	2	15743222	13542	1
Vp006	1474	Picture	MorphM7_06_orig.jpg ; MorphM7_10_LOWER.jpg	15743348	0	1	11412	3	0	next	hit	2945
Vp006	1474	Response	1	15754662	11314	1
Vp006	1475	Picture	MorphF6_06_orig.jpg ; MorphF6_00_LOWER.jpg	15754760	0	2	18180	3	0	next	hit	2947
Vp006	1475	Response	1	15772821	18061	1
Vp006	1476	Picture	MorphF5_03_orig.jpg ; MorphF5_00_LOWER.jpg	15772940	0	1	11889	62	0	next	incorrect	2949
Vp006	1476	Response	2	15784821	11881	1
Vp006	1477	Picture	MorphM3_01_orig.jpg ; MorphM3_10_LOWER.jpg	15784829	0	61	9741	62	0	next	incorrect	2951
Vp006	1477	Response	2	15794501	9672	1
Vp006	1478	Picture	MorphM6_07_orig.jpg ; MorphM6_00_LOWER.jpg	15794570	0	1	11545	2	0	next	incorrect	2953
Vp006	1478	Response	2	15806021	11451	1
Vp006	1479	Picture	MorphM7_10_orig.jpg ; MorphM7_10_LOWER.jpg	15806115	0	1	27070	3	0	next	hit	2955
Vp006	1479	Response	1	15833061	26946	1
Vp006	1480	Picture	MorphM3_08_orig.jpg ; MorphM3_10_LOWER.jpg	15833185	0	2	8095	3	0	next	hit	2957
Vp006	1480	Response	1	15841141	7956	1
Vp006	1481	Picture	MorphM1_08_orig.jpg ; MorphM1_00_LOWER.jpg	15841280	0	1	7548	151	0	next	hit	2959
Vp006	1481	Response	1	15848821	7541	1
Vp006	1482	Picture	MorphF4_06_orig.jpg ; MorphF4_00_LOWER.jpg	15848828	0	150	21115	151	0	next	incorrect	2961
Vp006	1482	Response	2	15869861	21033	1
Vp006	1483	Picture	MorphF5_06_orig.jpg ; MorphF5_10_LOWER.jpg	15869943	0	1	6635	2	0	next	incorrect	2963
Vp006	1483	Response	2	15876501	6558	1
Vp006	1484	Picture	MorphF10_06_orig.jpg ; MorphF10_00_LOWER.jpg	15876578	0	1	6886	149	0	next	hit	2965
Vp006	1484	Response	1	15883461	6883	1
Vp006	1485	Picture	MorphM8_01_orig.jpg ; MorphM8_10_LOWER.jpg	15883464	0	148	10324	323	0	next	hit	2967
Vp006	1485	Response	1	15893781	10317	1
Vp006	1486	Picture	MorphF6_02_orig.jpg ; MorphF6_10_LOWER.jpg	15893788	0	175	11840	320	0	next	incorrect	2969
Vp006	1486	Response	2	15905621	11833	1
Vp006	1487	Picture	MorphF7_09_orig.jpg ; MorphF7_00_LOWER.jpg	15905628	0	145	5983	146	0	next	hit	2971
Vp006	1487	Response	1	15911541	5913	1
Vp006	1488	Picture	MorphM6_10_orig.jpg ; MorphM6_00_LOWER.jpg	15911611	0	1	5971	2	0	next	hit	2973
Vp006	1488	Response	1	15917461	5850	1
Vp006	1489	Picture	MorphF1_00_orig.jpg ; MorphF1_10_LOWER.jpg	15917582	0	1	8227	2	0	next	hit	2975
Vp006	1489	Response	1	15925701	8119	1
Vp006	1490	Picture	MorphM5_00_orig.jpg ; MorphM5_00_LOWER.jpg	15925809	0	1	5308	2	0	next	hit	2977
Vp006	1490	Response	1	15930980	5171	1
Vp006	1491	Picture	MorphM10_10_orig.jpg ; MorphM10_10_LOWER.jpg	15931117	0	1	6591	179	0	next	hit	2979
Vp006	1491	Response	1	15937700	6583	1
Vp006	1492	Picture	MorphF2_00_orig.jpg ; MorphF2_10_LOWER.jpg	15937708	0	178	9040	340	0	next	incorrect	2981
Vp006	1492	Response	2	15946740	9032	1
Vp006	1493	Picture	MorphF10_10_orig.jpg ; MorphF10_00_LOWER.jpg	15946748	0	162	7680	340	0	next	incorrect	2983
Vp006	1493	Response	2	15954420	7672	1
Vp006	1494	Picture	MorphM2_06_orig.jpg ; MorphM2_00_LOWER.jpg	15954428	0	178	5040	359	0	next	hit	2985
Vp006	1494	Response	1	15959460	5032	1
Vp006	1495	Picture	MorphM10_07_orig.jpg ; MorphM10_10_LOWER.jpg	15959468	0	181	4796	343	0	next	hit	2987
Vp006	1495	Response	1	15964260	4792	1
Vp006	1496	Picture	MorphM9_08_orig.jpg ; MorphM9_00_LOWER.jpg	15964264	0	162	7725	163	0	next	hit	2989
Vp006	1496	Response	1	15971860	7596	1
Vp006	1497	Picture	MorphF3_01_orig.jpg ; MorphF3_00_LOWER.jpg	15971989	0	1	5706	2	0	next	hit	2991
Vp006	1497	Response	1	15977620	5631	1
Vp006	1498	Picture	MorphM5_06_orig.jpg ; MorphM5_10_LOWER.jpg	15977695	0	1	5706	2	0	next	hit	2993
Vp006	1498	Response	1	15983300	5605	1
Vp006	1499	Picture	MorphF8_01_orig.jpg ; MorphF8_10_LOWER.jpg	15983401	0	1	12341	2	0	next	incorrect	2995
Vp006	1499	Response	2	15995620	12219	1
Vp006	1500	Picture	MorphM6_04_orig.jpg ; MorphM6_00_LOWER.jpg	15995742	0	1	5838	2	0	next	incorrect	2997
Vp006	1500	Response	2	16001460	5718	1
Vp006	1501	Picture	MorphM9_01_orig.jpg ; MorphM9_10_LOWER.jpg	16001580	0	1	5972	2	0	next	incorrect	2999
Vp006	1501	Response	2	16007460	5880	1
Vp006	1502	Picture	MorphF2_06_orig.jpg ; MorphF2_10_LOWER.jpg	16007552	0	1	6077	162	0	next	hit	3001
Vp006	1502	Response	1	16013620	6068	1
Vp006	1503	Picture	MorphF6_01_orig.jpg ; MorphF6_10_LOWER.jpg	16013629	0	161	6478	346	0	next	incorrect	3003
Vp006	1503	Response	2	16020100	6471	1
Vp006	1504	Picture	MorphF1_08_orig.jpg ; MorphF1_10_LOWER.jpg	16020107	0	185	8942	186	0	next	hit	3005
Vp006	1504	Response	1	16028900	8793	1
Vp006	1505	Picture	MorphM3_10_orig.jpg ; MorphM3_00_LOWER.jpg	16029049	0	1	4910	2	0	next	incorrect	3007
Vp006	1505	Response	2	16033860	4811	1
Vp006	1506	Picture	MorphM6_08_orig.jpg ; MorphM6_00_LOWER.jpg	16033959	0	1	7696	3	0	next	incorrect	3009
Vp006	1506	Response	2	16041540	7581	1
Vp006	1507	Picture	MorphM3_03_orig.jpg ; MorphM3_00_LOWER.jpg	16041655	0	2	5972	3	0	next	incorrect	3011
Vp006	1507	Response	2	16047540	5885	1
Vp006	1508	Picture	MorphM6_02_orig.jpg ; MorphM6_10_LOWER.jpg	16047627	0	1	9156	2	0	next	incorrect	3013
Vp006	1508	Response	2	16056660	9033	1
Vp006	1509	Picture	MorphM1_06_orig.jpg ; MorphM1_00_LOWER.jpg	16056783	0	1	6204	168	0	next	hit	3015
Vp006	1509	Response	1	16062980	6197	1
Vp006	1510	Picture	MorphM8_03_orig.jpg ; MorphM8_00_LOWER.jpg	16062987	0	167	7440	325	0	next	hit	3017
Vp006	1510	Response	1	16070420	7433	1
Vp006	1511	Picture	MorphF4_03_orig.jpg ; MorphF4_10_LOWER.jpg	16070427	0	158	7455	159	0	next	hit	3019
Vp006	1511	Response	1	16077780	7353	1
Vp006	1512	Picture	MorphM4_09_orig.jpg ; MorphM4_00_LOWER.jpg	16077882	0	1	7962	2	0	next	hit	3021
Vp006	1512	Response	1	16085779	7897	2
Vp006	1513	Picture	MorphF8_07_orig.jpg ; MorphF8_10_LOWER.jpg	16085844	0	1	5839	2	0	next	incorrect	3023
Vp006	1513	Response	2	16091620	5776	1
Vp006	1514	Picture	MorphM7_03_orig.jpg ; MorphM7_10_LOWER.jpg	16091683	0	1	5042	3	0	next	hit	3025
Vp006	1514	Response	1	16096659	4976	1
Vp006	1515	Picture	MorphF6_05_orig.jpg ; MorphF6_00_LOWER.jpg	16096725	0	2	8342	154	0	next	incorrect	3027
Vp006	1515	Response	2	16105059	8334	1
Vp006	1516	Picture	MorphM8_04_orig.jpg ; MorphM8_10_LOWER.jpg	16105067	0	152	7980	154	0	next	hit	3029
Vp006	1516	Response	1	16112979	7912	1
Vp006	1517	Picture	MorphF9_06_orig.jpg ; MorphF9_10_LOWER.jpg	16113047	0	2	6740	164	0	next	incorrect	3031
Vp006	1517	Response	2	16119779	6732	1
Vp006	1518	Picture	MorphM6_10_orig.jpg ; MorphM6_10_LOWER.jpg	16119787	0	162	14625	163	0	next	hit	3033
Vp006	1518	Response	1	16134339	14552	1
Vp006	1519	Picture	MorphF9_03_orig.jpg ; MorphF9_10_LOWER.jpg	16134412	0	1	8575	185	0	next	incorrect	3035
Vp006	1519	Response	2	16142979	8567	1
Vp006	1520	Picture	MorphM4_10_orig.jpg ; MorphM4_10_LOWER.jpg	16142987	0	184	13040	333	0	next	hit	3037
Vp006	1520	Response	1	16156019	13032	1
Vp006	1521	Picture	MorphM10_03_orig.jpg ; MorphM10_10_LOWER.jpg	16156027	0	149	10880	299	0	next	hit	3039
Vp006	1521	Response	1	16166899	10872	1
Vp006	1522	Picture	MorphF10_05_orig.jpg ; MorphF10_10_LOWER.jpg	16166907	0	150	7978	151	0	next	hit	3041
Vp006	1522	Response	1	16174739	7832	1
Vp006	1523	Picture	MorphM1_10_orig.jpg ; MorphM1_00_LOWER.jpg	16174885	0	1	6237	2	0	next	hit	3043
Vp006	1523	Response	1	16181059	6174	1
Vp006	1524	Picture	MorphF10_04_orig.jpg ; MorphF10_00_LOWER.jpg	16181122	0	1	8625	2	0	next	incorrect	3045
Vp006	1524	Response	2	16189619	8497	1
Vp006	1525	Picture	MorphF2_05_orig.jpg ; MorphF2_10_LOWER.jpg	16189747	0	1	7830	2	0	next	hit	3047
Vp006	1525	Response	1	16197459	7712	1
Vp006	1526	Picture	MorphF4_01_orig.jpg ; MorphF4_00_LOWER.jpg	16197577	0	1	7250	183	0	next	incorrect	3049
Vp006	1526	Response	2	16204819	7242	1
Vp006	1527	Picture	MorphF2_10_orig.jpg ; MorphF2_00_LOWER.jpg	16204827	0	182	7039	358	0	next	hit	3051
Vp006	1527	Response	1	16211859	7032	1
Vp006	1528	Picture	MorphM10_02_orig.jpg ; MorphM10_10_LOWER.jpg	16211866	0	176	9729	177	0	next	incorrect	3053
Vp006	1528	Response	2	16221459	9593	1
Vp006	1529	Picture	MorphF10_02_orig.jpg ; MorphF10_00_LOWER.jpg	16221595	0	1	19772	2	0	next	hit	3055
Vp006	1529	Response	1	16241219	19624	1
Vp006	1530	Picture	MorphM4_05_orig.jpg ; MorphM4_10_LOWER.jpg	16241367	0	1	6768	2	0	next	hit	3057
Vp006	1530	Response	1	16248019	6652	1
Vp006	1531	Picture	MorphF8_06_orig.jpg ; MorphF8_10_LOWER.jpg	16248135	0	1	16720	2	0	next	hit	3059
Vp006	1531	Response	1	16264738	16603	1
Vp006	1532	Picture	MorphF6_10_orig.jpg ; MorphF6_00_LOWER.jpg	16264855	0	1	24131	155	0	next	hit	3061
Vp006	1532	Response	1	16288978	24123	1
Vp006	1533	Picture	MorphM4_00_orig.jpg ; MorphM4_00_LOWER.jpg	16288986	0	154	9574	156	0	next	incorrect	3063
Vp006	1533	Response	2	16298498	9512	1
Vp006	1534	Picture	MorphM2_01_orig.jpg ; MorphM2_10_LOWER.jpg	16298560	0	2	8759	3	0	next	incorrect	3065
Vp006	1534	Response	2	16307218	8658	1
Vp006	1535	Picture	MorphF5_07_orig.jpg ; MorphF5_00_LOWER.jpg	16307319	0	1	6236	3	0	next	incorrect	3067
Vp006	1535	Response	2	16313458	6139	1
Vp006	1536	Picture	MorphM2_08_orig.jpg ; MorphM2_10_LOWER.jpg	16313555	0	2	11014	4	0	next	incorrect	3069
Vp006	1536	Response	2	16324498	10943	1
Vp006	1537	Picture	MorphM1_00_orig.jpg ; MorphM1_00_LOWER.jpg	16324569	0	2	9422	3	0	next	incorrect	3071
Vp006	1537	Response	2	16333858	9289	1
Vp006	1538	Picture	MorphM7_07_orig.jpg ; MorphM7_00_LOWER.jpg	16333991	0	1	11395	152	0	next	hit	3073
Vp006	1538	Response	1	16345378	11387	1
Vp006	1539	Picture	MorphM1_03_orig.jpg ; MorphM1_10_LOWER.jpg	16345386	0	151	20400	338	0	next	hit	3075
Vp006	1539	Response	1	16365778	20392	1
Vp006	1540	Picture	MorphF6_03_orig.jpg ; MorphF6_10_LOWER.jpg	16365786	0	187	6799	342	0	next	incorrect	3077
Vp006	1540	Response	2	16372578	6792	1
Vp006	1541	Picture	MorphF1_07_orig.jpg ; MorphF1_10_LOWER.jpg	16372585	0	155	13822	156	0	next	hit	3079
Vp006	1541	Response	1	16386338	13753	1
Vp006	1542	Picture	MorphM7_07_orig.jpg ; MorphM7_10_LOWER.jpg	16386407	0	1	6104	2	0	next	hit	3081
Vp006	1542	Response	1	16392418	6011	1
Vp006	1543	Picture	MorphF3_00_orig.jpg ; MorphF3_00_LOWER.jpg	16392511	0	1	7033	2	0	next	incorrect	3083
Vp006	1543	Response	2	16399458	6947	1
Vp006	1544	Picture	MorphF7_10_orig.jpg ; MorphF7_10_LOWER.jpg	16399544	0	1	9024	2	0	next	hit	3085
Vp006	1544	Response	1	16408498	8954	1
Vp006	1545	Picture	MorphM10_00_orig.jpg ; MorphM10_10_LOWER.jpg	16408568	0	1	5134	176	0	next	hit	3087
Vp006	1545	Response	1	16413698	5130	1
Vp006	1546	Picture	MorphM9_04_orig.jpg ; MorphM9_00_LOWER.jpg	16413702	0	175	8240	337	0	next	hit	3089
Vp006	1546	Response	1	16421937	8235	1
Vp006	1547	Picture	MorphM10_01_orig.jpg ; MorphM10_00_LOWER.jpg	16421942	0	162	8643	307	0	next	incorrect	3091
Vp006	1547	Response	2	16430577	8635	1
Vp006	1548	Picture	MorphF10_01_orig.jpg ; MorphF10_10_LOWER.jpg	16430585	0	145	11520	314	0	next	incorrect	3093
Vp006	1548	Response	2	16442097	11512	1
Vp006	1549	Picture	MorphF3_03_orig.jpg ; MorphF3_10_LOWER.jpg	16442105	0	169	23789	170	0	next	hit	3095
Vp006	1549	Response	1	16465777	23672	1
Vp006	1550	Picture	MorphM10_09_orig.jpg ; MorphM10_00_LOWER.jpg	16465894	0	1	19374	2	0	next	incorrect	3097
Vp006	1550	Response	2	16485137	19243	1
Vp006	1551	Picture	MorphF2_01_orig.jpg ; MorphF2_00_LOWER.jpg	16485268	0	1	9421	3	0	next	hit	3099
Vp006	1551	Response	1	16494577	9309	1
Vp006	1552	Picture	MorphM5_10_orig.jpg ; MorphM5_10_LOWER.jpg	16494689	0	2	8855	172	0	next	hit	3101
Vp006	1552	Response	1	16503537	8848	1
Vp006	1553	Picture	MorphF2_07_orig.jpg ; MorphF2_00_LOWER.jpg	16503544	0	170	7866	171	0	next	hit	3103
Vp006	1553	Response	1	16511297	7753	1
Vp006	1554	Picture	MorphF1_09_orig.jpg ; MorphF1_00_LOWER.jpg	16511410	0	1	14694	170	0	next	hit	3105
Vp006	1554	Response	1	16526097	14687	1
Vp006	1555	Picture	MorphM8_02_orig.jpg ; MorphM8_10_LOWER.jpg	16526104	0	169	7201	170	0	next	incorrect	3107
Vp006	1555	Response	2	16533217	7113	1
Vp006	1556	Picture	MorphF9_01_orig.jpg ; MorphF9_10_LOWER.jpg	16533305	0	1	4910	2	0	next	hit	3109
Vp006	1556	Response	1	16538097	4792	1
Vp006	1557	Picture	MorphF4_08_orig.jpg ; MorphF4_00_LOWER.jpg	16538215	0	1	5706	2	0	next	hit	3111
Vp006	1557	Response	1	16543777	5562	1
Vp006	1558	Picture	MorphM7_10_orig.jpg ; MorphM7_00_LOWER.jpg	16543921	0	1	8625	2	0	next	hit	3113
Vp006	1558	Response	1	16552417	8496	1
Vp006	1559	Picture	MorphM4_03_orig.jpg ; MorphM4_00_LOWER.jpg	16552546	0	1	7564	2	0	next	incorrect	3115
Vp006	1559	Response	2	16560017	7471	1
Vp006	1560	Picture	MorphF8_02_orig.jpg ; MorphF8_10_LOWER.jpg	16560110	0	1	14862	2	0	next	incorrect	3117
Vp006	1560	Response	2	16574897	14787	1
Vp006	1561	Picture	MorphM7_02_orig.jpg ; MorphM7_00_LOWER.jpg	16574972	0	1	5706	2	0	next	hit	3119
Vp006	1561	Response	1	16580577	5605	1
Vp006	1562	Picture	MorphF10_08_orig.jpg ; MorphF10_10_LOWER.jpg	16580678	0	1	8891	2	0	next	hit	3121
Vp006	1562	Response	1	16589457	8779	1
Vp006	1563	Picture	MorphF5_02_orig.jpg ; MorphF5_00_LOWER.jpg	16589569	0	1	5655	186	0	next	incorrect	3123
Vp006	1563	Response	2	16595216	5647	1
Vp006	1564	Picture	MorphM5_05_orig.jpg ; MorphM5_10_LOWER.jpg	16595224	0	185	8240	357	0	next	hit	3125
Vp006	1564	Response	1	16603456	8232	1
Vp006	1565	Picture	MorphF8_00_orig.jpg ; MorphF8_00_LOWER.jpg	16603464	0	172	12910	173	0	next	hit	3127
Vp006	1565	Response	1	16616256	12792	1
Vp006	1566	Picture	MorphM1_03_orig.jpg ; MorphM1_00_LOWER.jpg	16616374	0	1	20967	2	0	next	incorrect	3129
Vp006	1566	Response	2	16637216	20842	1
Vp006	1567	Picture	MorphM8_08_orig.jpg ; MorphM8_10_LOWER.jpg	16637341	0	1	16189	2	0	next	hit	3131
Vp006	1567	Response	1	16653456	16115	1
Vp006	1568	Picture	MorphM6_03_orig.jpg ; MorphM6_00_LOWER.jpg	16653530	0	1	7431	2	0	next	hit	3133
Vp006	1568	Response	1	16660896	7366	1
Vp006	1569	Picture	MorphM10_05_orig.jpg ; MorphM10_10_LOWER.jpg	16660961	0	1	8360	2	0	next	hit	3135
Vp006	1569	Response	1	16669216	8255	1
Vp006	1570	Picture	MorphF2_01_orig.jpg ; MorphF2_10_LOWER.jpg	16669321	0	1	9422	2	0	next	incorrect	3137
Vp006	1570	Response	2	16678656	9335	1
Vp006	1571	Picture	MorphF5_04_orig.jpg ; MorphF5_00_LOWER.jpg	16678743	0	1	9289	2	0	next	hit	3139
Vp006	1571	Response	1	16687936	9193	1
Vp006	1572	Picture	MorphF6_05_orig.jpg ; MorphF6_10_LOWER.jpg	16688032	0	1	50293	2	0	next	hit	3141
Vp006	1572	Response	1	16738256	50224	1
Vp006	1573	Picture	MorphF5_04_orig.jpg ; MorphF5_10_LOWER.jpg	16738325	0	1	18312	2	0	next	incorrect	3143
Vp006	1573	Response	2	16756576	18251	1
Vp006	1574	Picture	MorphM6_05_orig.jpg ; MorphM6_00_LOWER.jpg	16756637	0	1	11810	2	0	next	hit	3145
Vp006	1574	Response	1	16768335	11698	1
Vp006	1575	Picture	MorphF3_08_orig.jpg ; MorphF3_10_LOWER.jpg	16768447	0	1	11810	3	0	next	hit	3147
Vp006	1575	Response	1	16780175	11728	1
Vp006	1576	Picture	MorphM5_07_orig.jpg ; MorphM5_00_LOWER.jpg	16780257	0	2	10351	3	0	next	incorrect	3149
Vp006	1576	Response	2	16790495	10238	1
Vp006	1577	Picture	MorphM1_05_orig.jpg ; MorphM1_00_LOWER.jpg	16790608	0	1	8611	149	0	next	hit	3151
Vp006	1577	Response	1	16799215	8607	1
Vp006	1578	Picture	MorphM2_10_orig.jpg ; MorphM2_00_LOWER.jpg	16799219	0	148	8724	330	0	next	hit	3153
Vp006	1578	Response	1	16807935	8716	1
Vp006	1579	Picture	MorphF2_03_orig.jpg ; MorphF2_10_LOWER.jpg	16807943	0	182	8939	183	0	next	incorrect	3155
Vp006	1579	Response	2	16816735	8792	1
Vp006	1580	Picture	MorphF8_09_orig.jpg ; MorphF8_10_LOWER.jpg	16816882	0	1	8741	152	0	next	incorrect	3157
Vp006	1580	Response	2	16825615	8733	1
Vp006	1581	Picture	MorphF6_03_orig.jpg ; MorphF6_00_LOWER.jpg	16825623	0	151	7714	152	0	next	incorrect	3159
Vp006	1581	Response	2	16833215	7592	1
Vp006	1582	Picture	MorphF9_05_orig.jpg ; MorphF9_10_LOWER.jpg	16833337	0	1	6605	165	0	next	incorrect	3161
Vp006	1582	Response	2	16839935	6598	1
Vp006	1583	Picture	MorphM2_01_orig.jpg ; MorphM2_00_LOWER.jpg	16839942	0	164	8921	165	0	next	incorrect	3163
Vp006	1583	Response	2	16848735	8793	1
Vp006	1584	Picture	MorphF5_00_orig.jpg ; MorphF5_00_LOWER.jpg	16848863	0	1	6237	2	0	next	incorrect	3165
Vp006	1584	Response	2	16854975	6112	1
Vp006	1585	Picture	MorphF1_09_orig.jpg ; MorphF1_10_LOWER.jpg	16855100	0	1	6502	2	0	next	incorrect	3167
Vp006	1585	Response	2	16861535	6435	1
Vp006	1586	Picture	MorphF4_10_orig.jpg ; MorphF4_10_LOWER.jpg	16861602	0	1	6237	2	0	next	hit	3169
Vp006	1586	Response	1	16867695	6093	1
Vp006	1587	Picture	MorphF7_05_orig.jpg ; MorphF7_00_LOWER.jpg	16867839	0	1	5706	2	0	next	hit	3171
Vp006	1587	Response	1	16873455	5616	1
Vp006	1588	Picture	MorphM2_08_orig.jpg ; MorphM2_00_LOWER.jpg	16873545	0	1	6900	2	0	next	hit	3173
Vp006	1588	Response	1	16880335	6790	1
Vp006	1589	Picture	MorphF5_03_orig.jpg ; MorphF5_10_LOWER.jpg	16880445	0	1	9820	2	0	next	incorrect	3175
Vp006	1589	Response	2	16890175	9730	1
Vp006	1590	Picture	MorphM2_03_orig.jpg ; MorphM2_00_LOWER.jpg	16890265	0	1	5573	2	0	next	hit	3177
Vp006	1590	Response	1	16895695	5430	1
Vp006	1591	Picture	MorphF6_06_orig.jpg ; MorphF6_10_LOWER.jpg	16895838	0	1	18024	158	0	next	hit	3179
Vp006	1591	Response	1	16913855	18017	1
Vp006	1592	Picture	MorphM5_09_orig.jpg ; MorphM5_00_LOWER.jpg	16913862	0	157	13120	331	0	next	incorrect	3181
Vp006	1592	Response	2	16926974	13112	1
Vp006	1593	Picture	MorphF9_04_orig.jpg ; MorphF9_10_LOWER.jpg	16926982	0	174	14880	330	0	next	hit	3183
Vp006	1593	Response	1	16941854	14872	1
Vp006	1594	Picture	MorphF10_07_orig.jpg ; MorphF10_10_LOWER.jpg	16941862	0	156	7040	306	0	next	incorrect	3185
Vp006	1594	Response	2	16948894	7032	1
Vp006	1595	Picture	MorphF6_08_orig.jpg ; MorphF6_00_LOWER.jpg	16948902	0	150	15940	151	0	next	hit	3187
Vp006	1595	Response	1	16964734	15832	1
Vp006	1596	Picture	MorphM1_07_orig.jpg ; MorphM1_00_LOWER.jpg	16964842	0	1	15900	158	0	next	incorrect	3189
Vp006	1596	Response	2	16980734	15892	1
Vp006	1597	Picture	MorphM9_09_orig.jpg ; MorphM9_00_LOWER.jpg	16980742	0	157	10374	158	0	next	hit	3191
Vp006	1597	Response	1	16991054	10312	1
Vp006	1598	Picture	MorphF6_04_orig.jpg ; MorphF6_10_LOWER.jpg	16991116	0	1	7962	2	0	next	incorrect	3193
Vp006	1598	Response	2	16998974	7858	1
Vp006	1599	Picture	MorphF5_02_orig.jpg ; MorphF5_10_LOWER.jpg	16999078	0	1	9422	2	0	next	incorrect	3195
Vp006	1599	Response	2	17008414	9336	1
Vp006	1600	Picture	MorphM3_07_orig.jpg ; MorphM3_10_LOWER.jpg	17008500	0	1	9023	2	0	next	incorrect	3197
Vp006	1600	Response	2	17017454	8954	1
Vp006	1601	Picture	MorphF8_09_orig.jpg ; MorphF8_00_LOWER.jpg	17017523	0	1	11147	2	0	next	incorrect	3199
Vp006	1601	Response	2	17028574	11051	1
Vp006	1602	Picture	MorphM4_08_orig.jpg ; MorphM4_00_LOWER.jpg	17028670	0	1	9111	180	0	next	hit	3201
Vp006	1602	Response	1	17037774	9104	1
Vp006	1603	Picture	MorphM3_03_orig.jpg ; MorphM3_10_LOWER.jpg	17037781	0	179	7078	180	0	next	incorrect	3203
Vp006	1603	Response	2	17044734	6953	1
Vp006	1604	Picture	MorphF1_06_orig.jpg ; MorphF1_00_LOWER.jpg	17044859	0	1	5839	2	0	next	incorrect	3205
Vp006	1604	Response	2	17050574	5715	1
Vp006	1605	Picture	MorphF2_02_orig.jpg ; MorphF2_00_LOWER.jpg	17050698	0	1	16056	2	0	next	hit	3207
Vp006	1605	Response	1	17066654	15956	1
Vp006	1606	Picture	MorphM7_08_orig.jpg ; MorphM7_00_LOWER.jpg	17066754	0	1	10307	179	0	next	hit	3209
Vp006	1606	Response	1	17077053	10299	1
Vp006	1607	Picture	MorphF9_05_orig.jpg ; MorphF9_00_LOWER.jpg	17077061	0	178	13048	179	0	next	incorrect	3211
Vp006	1607	Response	2	17090013	12952	1
Vp006	1608	Picture	MorphM3_06_orig.jpg ; MorphM3_00_LOWER.jpg	17090109	0	1	7299	2	0	next	hit	3213
Vp006	1608	Response	1	17097293	7184	1
Vp006	1609	Picture	MorphM1_08_orig.jpg ; MorphM1_10_LOWER.jpg	17097408	0	1	14199	2	0	next	hit	3215
Vp006	1609	Response	1	17111533	14125	1
Vp006	1610	Picture	MorphM4_09_orig.jpg ; MorphM4_10_LOWER.jpg	17111607	0	1	9134	157	0	next	incorrect	3217
Vp006	1610	Response	2	17120733	9126	1
Vp006	1611	Picture	MorphM6_00_orig.jpg ; MorphM6_00_LOWER.jpg	17120741	0	156	9576	157	0	next	hit	3219
Vp006	1611	Response	1	17130173	9432	1
Vp006	1612	Picture	MorphF8_03_orig.jpg ; MorphF8_00_LOWER.jpg	17130317	0	1	5972	2	0	next	incorrect	3221
Vp006	1612	Response	2	17136173	5856	1
Vp006	1613	Picture	MorphF7_02_orig.jpg ; MorphF7_10_LOWER.jpg	17136289	0	1	6635	2	0	next	incorrect	3223
Vp006	1613	Response	2	17142813	6524	1
Vp006	1614	Picture	MorphF3_02_orig.jpg ; MorphF3_00_LOWER.jpg	17142924	0	1	20937	164	0	next	incorrect	3225
Vp006	1614	Response	2	17163853	20929	1
Vp006	1615	Picture	MorphF10_09_orig.jpg ; MorphF10_10_LOWER.jpg	17163861	0	163	8654	164	0	next	hit	3227
Vp006	1615	Response	1	17172413	8552	1
Vp006	1616	Picture	MorphF7_04_orig.jpg ; MorphF7_00_LOWER.jpg	17172515	0	1	5441	2	0	next	hit	3229
Vp006	1616	Response	1	17177853	5338	1
Vp006	1617	Picture	MorphF5_05_orig.jpg ; MorphF5_10_LOWER.jpg	17177956	0	1	13005	2	0	next	hit	3231
Vp006	1617	Response	1	17190893	12937	1
Vp006	1618	Picture	MorphF1_01_orig.jpg ; MorphF1_10_LOWER.jpg	17190961	0	1	8758	2	0	next	incorrect	3233
Vp006	1618	Response	2	17199613	8652	1
Vp006	1619	Picture	MorphF6_09_orig.jpg ; MorphF6_00_LOWER.jpg	17199719	0	1	6104	2	0	next	incorrect	3235
Vp006	1619	Response	2	17205693	5974	1
Vp006	1620	Picture	MorphM4_07_orig.jpg ; MorphM4_10_LOWER.jpg	17205823	0	1	50027	2	0	next	incorrect	3237
Vp006	1620	Response	2	17255772	49949	1
Vp006	1621	Picture	MorphF2_07_orig.jpg ; MorphF2_10_LOWER.jpg	17255850	0	1	7930	167	0	next	hit	3239
Vp006	1621	Response	1	17263772	7922	1
Vp006	1622	Picture	MorphM7_09_orig.jpg ; MorphM7_10_LOWER.jpg	17263780	0	166	7280	350	0	next	hit	3241
Vp006	1622	Response	1	17271052	7272	1
Vp006	1623	Picture	MorphF3_07_orig.jpg ; MorphF3_10_LOWER.jpg	17271060	0	184	7084	185	0	next	hit	3243
Vp006	1623	Response	1	17278012	6952	1
Vp006	1624	Picture	MorphM5_04_orig.jpg ; MorphM5_00_LOWER.jpg	17278144	0	1	12208	2	0	next	incorrect	3245
Vp006	1624	Response	2	17290252	12108	1
Vp006	1625	Picture	MorphM9_10_orig.jpg ; MorphM9_10_LOWER.jpg	17290352	0	1	5971	3	0	next	hit	3247
Vp006	1625	Response	1	17296252	5900	1
Vp006	1626	Picture	MorphM6_02_orig.jpg ; MorphM6_00_LOWER.jpg	17296323	0	2	16190	3	0	next	hit	3249
Vp006	1626	Response	1	17312412	16089	1
Vp006	1627	Picture	MorphM10_05_orig.jpg ; MorphM10_00_LOWER.jpg	17312513	0	1	7033	2	0	next	hit	3251
Vp006	1627	Response	1	17319452	6939	1
Vp006	1628	Picture	MorphM4_08_orig.jpg ; MorphM4_10_LOWER.jpg	17319546	0	1	5042	2	0	next	incorrect	3253
Vp006	1628	Response	2	17324492	4946	1
Vp006	1629	Picture	MorphF4_07_orig.jpg ; MorphF4_10_LOWER.jpg	17324588	0	1	5574	2	0	next	hit	3255
Vp006	1629	Response	1	17330092	5504	1
Vp006	1630	Picture	MorphM5_08_orig.jpg ; MorphM5_10_LOWER.jpg	17330162	0	1	16177	147	0	next	hit	3257
Vp006	1630	Response	1	17346332	16170	1
Vp006	1631	Picture	MorphM4_05_orig.jpg ; MorphM4_00_LOWER.jpg	17346339	0	146	8505	147	0	next	incorrect	3259
Vp006	1631	Response	2	17354732	8393	1
Vp006	1632	Picture	MorphM5_07_orig.jpg ; MorphM5_10_LOWER.jpg	17354844	0	1	7415	151	0	next	hit	3261
Vp006	1632	Response	1	17362252	7408	1
Vp006	1633	Picture	MorphF7_06_orig.jpg ; MorphF7_00_LOWER.jpg	17362259	0	150	6783	152	0	next	hit	3263
Vp006	1633	Response	1	17368972	6713	1
Vp006	1634	Picture	MorphM7_06_orig.jpg ; MorphM7_00_LOWER.jpg	17369042	0	2	5707	3	0	next	incorrect	3265
Vp006	1634	Response	2	17374652	5610	1
Vp006	1635	Picture	MorphM5_01_orig.jpg ; MorphM5_10_LOWER.jpg	17374749	0	1	8492	2	0	next	hit	3267
Vp006	1635	Response	1	17383132	8383	1
Vp006	1636	Picture	MorphF1_04_orig.jpg ; MorphF1_10_LOWER.jpg	17383241	0	1	8625	3	0	next	hit	3269
Vp006	1636	Response	1	17391772	8531	1
Vp006	1637	Picture	MorphM8_00_orig.jpg ; MorphM8_00_LOWER.jpg	17391866	0	2	11280	3	0	next	hit	3271
Vp006	1637	Response	1	17403052	11186	1
Vp006	1638	Picture	MorphM9_05_orig.jpg ; MorphM9_10_LOWER.jpg	17403146	0	1	6768	2	0	next	hit	3273
Vp006	1638	Response	1	17409851	6705	1
Vp006	1639	Picture	MorphM8_06_orig.jpg ; MorphM8_00_LOWER.jpg	17409914	0	1	5838	3	0	next	hit	3275
Vp006	1639	Response	1	17415611	5697	1
Vp006	1640	Picture	MorphF3_03_orig.jpg ; MorphF3_00_LOWER.jpg	17415752	0	2	6347	159	0	next	incorrect	3277
Vp006	1640	Response	2	17422091	6339	1
Vp006	1641	Picture	MorphM5_03_orig.jpg ; MorphM5_10_LOWER.jpg	17422099	0	157	10241	158	0	next	incorrect	3279
Vp006	1641	Response	2	17432251	10152	1
Vp006	1642	Picture	MorphF2_08_orig.jpg ; MorphF2_10_LOWER.jpg	17432340	0	1	6104	2	0	next	hit	3281
Vp006	1642	Response	1	17438331	5991	1
Vp006	1643	Picture	MorphF4_01_orig.jpg ; MorphF4_10_LOWER.jpg	17438444	0	1	8055	174	0	next	incorrect	3283
Vp006	1643	Response	2	17446491	8047	1
Vp006	1644	Picture	MorphF6_08_orig.jpg ; MorphF6_10_LOWER.jpg	17446499	0	173	6807	174	0	next	hit	3285
Vp006	1644	Response	1	17453211	6712	1
Vp006	1645	Picture	MorphM4_02_orig.jpg ; MorphM4_10_LOWER.jpg	17453306	0	1	10472	146	0	next	hit	3287
Vp006	1645	Response	1	17463771	10465	1
Vp006	1646	Picture	MorphF3_07_orig.jpg ; MorphF3_00_LOWER.jpg	17463778	0	145	7281	308	0	next	hit	3289
Vp006	1646	Response	1	17471051	7273	1
Vp006	1647	Picture	MorphM5_01_orig.jpg ; MorphM5_00_LOWER.jpg	17471059	0	163	6133	164	0	next	incorrect	3291
Vp006	1647	Response	2	17477051	5992	1
Vp006	1648	Picture	MorphM1_04_orig.jpg ; MorphM1_00_LOWER.jpg	17477192	0	1	5175	2	0	next	hit	3293
Vp006	1648	Response	1	17482251	5059	1
Vp006	1649	Picture	MorphF2_04_orig.jpg ; MorphF2_00_LOWER.jpg	17482367	0	1	6211	161	0	next	hit	3295
Vp006	1649	Response	1	17488571	6204	1
Vp006	1650	Picture	MorphF9_08_orig.jpg ; MorphF9_10_LOWER.jpg	17488578	0	160	7840	309	0	next	hit	3297
Vp006	1650	Response	1	17496411	7833	1
Vp006	1651	Picture	MorphM2_03_orig.jpg ; MorphM2_10_LOWER.jpg	17496418	0	149	8881	308	0	next	incorrect	3299
Vp006	1651	Response	2	17505291	8873	1
Vp006	1652	Picture	MorphF7_01_orig.jpg ; MorphF7_00_LOWER.jpg	17505299	0	159	7058	160	0	next	hit	3301
Vp006	1652	Response	1	17512251	6952	1
Vp006	1653	Picture	MorphM6_05_orig.jpg ; MorphM6_10_LOWER.jpg	17512357	0	1	28381	152	0	next	incorrect	3303
Vp006	1653	Response	2	17540731	28374	1
Vp006	1654	Picture	MorphF8_04_orig.jpg ; MorphF8_10_LOWER.jpg	17540738	0	151	9571	152	0	next	incorrect	3305
Vp006	1654	Response	2	17550171	9433	1
Vp006	1655	Picture	MorphM3_02_orig.jpg ; MorphM3_10_LOWER.jpg	17550309	0	1	11630	182	0	next	incorrect	3307
Vp006	1655	Response	2	17561931	11622	1
Vp006	1656	Picture	MorphM4_06_orig.jpg ; MorphM4_10_LOWER.jpg	17561939	0	181	16370	182	0	next	incorrect	3309
Vp006	1656	Response	2	17578170	16231	1
Vp006	1657	Picture	MorphM1_02_orig.jpg ; MorphM1_10_LOWER.jpg	17578309	0	1	12075	2	0	next	incorrect	3311
Vp006	1657	Response	2	17590250	11941	1
Vp006	1658	Picture	MorphF2_09_orig.jpg ; MorphF2_10_LOWER.jpg	17590384	0	1	7697	2	0	next	hit	3313
Vp006	1658	Response	1	17598010	7626	1
Vp006	1659	Picture	MorphF5_09_orig.jpg ; MorphF5_10_LOWER.jpg	17598081	0	1	7033	2	0	next	hit	3315
Vp006	1659	Response	1	17604970	6889	1
Vp006	1660	Picture	MorphF4_02_orig.jpg ; MorphF4_00_LOWER.jpg	17605114	0	1	6767	2	0	next	hit	3317
Vp006	1660	Response	1	17611770	6656	1
Vp006	1661	Picture	MorphF1_05_orig.jpg ; MorphF1_10_LOWER.jpg	17611881	0	1	7564	2	0	next	incorrect	3319
Vp006	1661	Response	2	17619370	7489	1
Vp006	1662	Picture	MorphM8_02_orig.jpg ; MorphM8_00_LOWER.jpg	17619445	0	1	8333	162	0	next	incorrect	3321
Vp006	1662	Response	2	17627770	8325	1
Vp006	1663	Picture	MorphF2_09_orig.jpg ; MorphF2_00_LOWER.jpg	17627778	0	161	8918	162	0	next	hit	3323
Vp006	1663	Response	1	17636570	8792	1
Vp006	1664	Picture	MorphM4_01_orig.jpg ; MorphM4_00_LOWER.jpg	17636696	0	1	10442	176	0	next	incorrect	3325
Vp006	1664	Response	2	17647130	10434	1
Vp006	1665	Picture	MorphM1_09_orig.jpg ; MorphM1_00_LOWER.jpg	17647138	0	175	7340	176	0	next	hit	3327
Vp006	1665	Response	1	17654410	7272	1
Vp006	1666	Picture	MorphM10_00_orig.jpg ; MorphM10_00_LOWER.jpg	17654478	0	1	6237	2	0	next	hit	3329
Vp006	1666	Response	1	17660650	6172	1
Vp006	1667	Picture	MorphM6_06_orig.jpg ; MorphM6_00_LOWER.jpg	17660715	0	1	16422	167	0	next	incorrect	3331
Vp006	1667	Response	2	17677130	16415	1
Vp006	1668	Picture	MorphF9_09_orig.jpg ; MorphF9_10_LOWER.jpg	17677137	0	166	7840	321	0	next	hit	3333
Vp006	1668	Response	1	17684970	7833	1
Vp006	1669	Picture	MorphM3_06_orig.jpg ; MorphM3_10_LOWER.jpg	17684977	0	155	12097	156	0	next	incorrect	3335
Vp006	1669	Response	2	17696970	11993	1
Vp006	1670	Picture	MorphM2_02_orig.jpg ; MorphM2_00_LOWER.jpg	17697074	0	1	7431	2	0	next	incorrect	3337
Vp006	1670	Response	2	17704410	7336	1
Vp006	1671	Picture	MorphF4_04_orig.jpg ; MorphF4_00_LOWER.jpg	17704505	0	1	5176	2	0	next	incorrect	3339
Vp006	1671	Response	2	17709610	5105	1
Vp006	1672	Picture	MorphF5_01_orig.jpg ; MorphF5_10_LOWER.jpg	17709681	0	1	5307	3	0	next	incorrect	3341
Vp006	1672	Response	2	17714890	5209	1
Vp006	1673	Picture	MorphM5_08_orig.jpg ; MorphM5_00_LOWER.jpg	17714988	0	2	9109	183	0	next	hit	3343
Vp006	1673	Response	1	17724090	9102	1
Vp006	1674	Picture	MorphM9_10_orig.jpg ; MorphM9_00_LOWER.jpg	17724097	0	181	5457	346	0	next	hit	3345
Vp006	1674	Response	1	17729529	5432	1
Vp006	1675	Picture	MorphM6_01_orig.jpg ; MorphM6_10_LOWER.jpg	17729554	0	165	6223	344	0	next	incorrect	3347
Vp006	1675	Response	2	17735769	6215	1
Vp006	1676	Picture	MorphM9_07_orig.jpg ; MorphM9_10_LOWER.jpg	17735777	0	179	7742	180	0	next	hit	3349
Vp006	1676	Response	1	17743369	7592	1
Vp006	1677	Picture	MorphF6_07_orig.jpg ; MorphF6_00_LOWER.jpg	17743519	0	1	5971	2	0	next	hit	3351
Vp006	1677	Response	1	17749369	5850	1
Vp006	1678	Picture	MorphF3_05_orig.jpg ; MorphF3_10_LOWER.jpg	17749490	0	1	6104	2	0	next	incorrect	3353
Vp006	1678	Response	2	17755529	6039	1
Vp006	1679	Picture	MorphF5_05_orig.jpg ; MorphF5_00_LOWER.jpg	17755594	0	1	8343	152	0	next	incorrect	3355
Vp006	1679	Response	2	17763929	8335	1
Vp006	1680	Picture	MorphF7_08_orig.jpg ; MorphF7_10_LOWER.jpg	17763937	0	151	17920	296	0	next	hit	3357
Vp006	1680	Response	1	17781849	17912	1
Vp006	1681	Picture	MorphM6_04_orig.jpg ; MorphM6_10_LOWER.jpg	17781857	0	145	15760	322	0	next	hit	3359
Vp006	1681	Response	1	17797609	15752	1
Vp006	1682	Picture	MorphM4_07_orig.jpg ; MorphM4_00_LOWER.jpg	17797617	0	177	8640	339	0	next	incorrect	3361
Vp006	1682	Response	2	17806249	8632	1
Vp006	1683	Picture	MorphM10_08_orig.jpg ; MorphM10_10_LOWER.jpg	17806257	0	162	6132	164	0	next	hit	3363
Vp006	1683	Response	1	17812249	5992	1
Vp006	1684	Picture	MorphF1_10_orig.jpg ; MorphF1_10_LOWER.jpg	17812389	0	2	9555	3	0	next	hit	3365
Vp006	1684	Response	1	17821849	9460	1
Vp006	1685	Picture	MorphM4_01_orig.jpg ; MorphM4_10_LOWER.jpg	17821944	0	1	16322	2	0	next	hit	3367
Vp006	1685	Response	1	17838169	16225	1
Vp006	1686	Picture	MorphF3_04_orig.jpg ; MorphF3_10_LOWER.jpg	17838266	0	1	9819	3	0	next	incorrect	3369
Vp006	1686	Response	2	17848009	9743	1
Vp006	1687	Picture	MorphF6_02_orig.jpg ; MorphF6_00_LOWER.jpg	17848085	0	2	11678	3	0	next	incorrect	3371
Vp006	1687	Response	2	17859689	11604	1
Vp006	1688	Picture	MorphM10_04_orig.jpg ; MorphM10_00_LOWER.jpg	17859763	0	1	10616	2	0	next	hit	3373
Vp006	1688	Response	1	17870249	10486	1
Vp006	1689	Picture	MorphM3_09_orig.jpg ; MorphM3_00_LOWER.jpg	17870379	0	1	9289	2	0	next	incorrect	3375
Vp006	1689	Response	2	17879529	9150	1
Vp006	1690	Picture	MorphM8_05_orig.jpg ; MorphM8_10_LOWER.jpg	17879668	0	1	7788	176	0	next	incorrect	3377
Vp006	1690	Response	2	17887449	7781	1
Vp006	1691	Picture	MorphM10_03_orig.jpg ; MorphM10_00_LOWER.jpg	17887456	0	175	6543	176	0	next	incorrect	3379
Vp006	1691	Response	2	17893928	6472	1
Vp006	1692	Picture	MorphF3_00_orig.jpg ; MorphF3_10_LOWER.jpg	17893999	0	1	5972	2	0	next	incorrect	3381
Vp006	1692	Response	2	17899848	5849	1
Vp006	1693	Picture	MorphM3_04_orig.jpg ; MorphM3_00_LOWER.jpg	17899971	0	1	5573	2	0	next	incorrect	3383
Vp006	1693	Response	2	17905448	5477	1
Vp006	1694	Picture	MorphF1_02_orig.jpg ; MorphF1_10_LOWER.jpg	17905544	0	1	5175	2	0	next	incorrect	3385
Vp006	1694	Response	2	17910648	5104	1
Vp006	1695	Picture	MorphF10_00_orig.jpg ; MorphF10_10_LOWER.jpg	17910719	0	1	7564	2	0	next	hit	3387
Vp006	1695	Response	1	17918168	7449	1
Vp006	1696	Picture	MorphF9_00_orig.jpg ; MorphF9_00_LOWER.jpg	17918283	0	1	5813	161	0	next	hit	3389
Vp006	1696	Response	1	17924088	5805	1
Vp006	1697	Picture	MorphF6_07_orig.jpg ; MorphF6_10_LOWER.jpg	17924096	0	160	9978	161	0	next	incorrect	3391
Vp006	1697	Response	2	17933928	9832	1
Vp006	1698	Picture	MorphF4_09_orig.jpg ; MorphF4_00_LOWER.jpg	17934074	0	1	13934	2	0	next	hit	3393
Vp006	1698	Response	1	17947928	13854	1
Vp006	1699	Picture	MorphF3_06_orig.jpg ; MorphF3_10_LOWER.jpg	17948008	0	1	8227	2	0	next	hit	3395
Vp006	1699	Response	1	17956088	8080	1
Vp006	1700	Picture	MorphM9_07_orig.jpg ; MorphM9_00_LOWER.jpg	17956235	0	1	17516	2	0	next	hit	3397
Vp006	1700	Response	1	17973608	17373	1
Vp006	1701	Picture	MorphF10_04_orig.jpg ; MorphF10_10_LOWER.jpg	17973751	0	1	20701	2	0	next	incorrect	3399
Vp006	1701	Response	2	17994328	20577	1
Vp006	1702	Picture	MorphM1_04_orig.jpg ; MorphM1_10_LOWER.jpg	17994452	0	1	12044	167	0	next	hit	3401
Vp006	1702	Response	1	18006488	12036	1
Vp006	1703	Picture	MorphF10_07_orig.jpg ; MorphF10_00_LOWER.jpg	18006496	0	166	16752	167	0	next	hit	3403
Vp006	1703	Response	1	18023128	16632	1
Vp006	1704	Picture	MorphM6_09_orig.jpg ; MorphM6_10_LOWER.jpg	18023248	0	1	8847	179	0	next	hit	3405
Vp006	1704	Response	1	18032088	8840	1
Vp006	1705	Picture	MorphM10_02_orig.jpg ; MorphM10_00_LOWER.jpg	18032095	0	178	15835	179	0	next	incorrect	3407
Vp006	1705	Response	2	18047848	15753	1
Vp006	1706	Picture	MorphM8_08_orig.jpg ; MorphM8_00_LOWER.jpg	18047930	0	1	8725	168	0	next	hit	3409
Vp006	1706	Response	1	18056648	8718	1
Vp006	1707	Picture	MorphM3_01_orig.jpg ; MorphM3_00_LOWER.jpg	18056655	0	167	9587	168	0	next	incorrect	3411
Vp006	1707	Response	2	18066167	9512	1
Vp006	1708	Picture	MorphF3_02_orig.jpg ; MorphF3_10_LOWER.jpg	18066242	0	1	8891	2	0	next	hit	3413
Vp006	1708	Response	1	18075047	8805	1
Vp006	1709	Picture	MorphF9_07_orig.jpg ; MorphF9_10_LOWER.jpg	18075133	0	1	45251	2	0	next	hit	3415
Vp006	1709	Response	1	18120247	45114	1
Vp006	1710	Picture	MorphM2_07_orig.jpg ; MorphM2_10_LOWER.jpg	18120384	0	1	13535	2	0	next	hit	3417
Vp006	1710	Response	1	18133847	13463	1
Vp006	1711	Picture	MorphM4_10_orig.jpg ; MorphM4_00_LOWER.jpg	18133919	0	1	17616	168	0	next	hit	3419
Vp006	1711	Response	1	18151527	17608	1
Vp006	1712	Picture	MorphM9_03_orig.jpg ; MorphM9_10_LOWER.jpg	18151535	0	167	14480	318	0	next	incorrect	3421
Vp006	1712	Response	2	18166007	14472	1
Vp006	1713	Picture	MorphM6_01_orig.jpg ; MorphM6_00_LOWER.jpg	18166015	0	151	13950	152	0	next	hit	3423
Vp006	1713	Response	1	18179847	13832	1
Vp006	1714	Picture	MorphF2_08_orig.jpg ; MorphF2_00_LOWER.jpg	18179965	0	1	16190	2	0	next	hit	3425
Vp006	1714	Response	1	18196007	16042	1
Vp006	1715	Picture	MorphM4_04_orig.jpg ; MorphM4_10_LOWER.jpg	18196155	0	1	12075	2	0	next	incorrect	3427
Vp006	1715	Response	2	18208166	12011	2
Vp006	1716	Picture	MorphF5_00_orig.jpg ; MorphF5_10_LOWER.jpg	18208230	0	1	5972	2	0	next	incorrect	3429
Vp006	1716	Response	2	18214086	5856	1
Vp006	1717	Picture	MorphM6_07_orig.jpg ; MorphM6_10_LOWER.jpg	18214202	0	1	7012	155	0	next	hit	3431
Vp006	1717	Response	1	18221206	7004	1
Vp006	1718	Picture	MorphM7_00_orig.jpg ; MorphM7_10_LOWER.jpg	18221214	0	154	7585	155	0	next	incorrect	3433
Vp006	1718	Response	2	18228726	7512	1
Vp006	1719	Picture	MorphM9_06_orig.jpg ; MorphM9_00_LOWER.jpg	18228799	0	1	7431	2	0	next	incorrect	3435
Vp006	1719	Response	2	18236086	7287	1
Vp006	1720	Picture	MorphF5_07_orig.jpg ; MorphF5_10_LOWER.jpg	18236230	0	1	7033	2	0	next	incorrect	3437
Vp006	1720	Response	2	18243126	6896	1
Vp006	1721	Picture	MorphM8_00_orig.jpg ; MorphM8_10_LOWER.jpg	18243263	0	1	9554	2	0	next	incorrect	3439
Vp006	1721	Response	2	18252726	9463	1
Vp006	1722	Picture	MorphM2_00_orig.jpg ; MorphM2_00_LOWER.jpg	18252817	0	1	8477	151	0	next	incorrect	3441
Vp006	1722	Response	2	18261286	8469	1
Vp006	1723	Picture	MorphM10_04_orig.jpg ; MorphM10_10_LOWER.jpg	18261294	0	150	11561	151	0	next	hit	3443
Vp006	1723	Response	1	18272726	11432	1
Vp006	1724	Picture	MorphF5_09_orig.jpg ; MorphF5_00_LOWER.jpg	18272855	0	1	7696	2	0	next	hit	3445
Vp006	1724	Response	1	18280406	7551	1
Vp006	1725	Picture	MorphM5_10_orig.jpg ; MorphM5_00_LOWER.jpg	18280551	0	1	12607	2	0	next	hit	3447
Vp006	1725	Response	1	18293046	12495	1
Vp006	1726	Picture	MorphF9_08_orig.jpg ; MorphF9_00_LOWER.jpg	18293158	0	1	12473	2	0	next	incorrect	3449
Vp006	1726	Response	2	18305526	12368	1
Vp006	1727	Picture	MorphF1_05_orig.jpg ; MorphF1_00_LOWER.jpg	18305631	0	1	10702	182	0	next	incorrect	3451
Vp006	1727	Response	2	18316326	10695	1
Vp006	1728	Picture	MorphF10_01_orig.jpg ; MorphF10_00_LOWER.jpg	18316333	0	181	10397	182	0	next	hit	3453
Vp006	1728	Response	1	18326646	10313	1
Vp006	1729	Picture	MorphM1_00_orig.jpg ; MorphM1_10_LOWER.jpg	18326730	0	1	22028	2	0	next	incorrect	3455
Vp006	1729	Response	2	18348646	21916	1
Vp006	1730	Picture	MorphF10_03_orig.jpg ; MorphF10_00_LOWER.jpg	18348758	0	1	7033	2	0	next	incorrect	3457
Vp006	1730	Response	2	18355686	6928	1
Vp006	1731	Picture	MorphF5_01_orig.jpg ; MorphF5_00_LOWER.jpg	18355791	0	1	21498	2	0	next	incorrect	3459
Vp006	1731	Response	2	18377206	21415	1
Vp006	1732	Picture	MorphF4_05_orig.jpg ; MorphF4_00_LOWER.jpg	18377289	0	1	21497	2	0	next	incorrect	3461
Vp006	1732	Response	2	18398645	21356	1
Vp006	1733	Picture	MorphM8_09_orig.jpg ; MorphM8_10_LOWER.jpg	18398786	0	1	7564	2	0	next	hit	3463
Vp006	1733	Response	1	18406245	7459	1
Vp006	1734	Picture	MorphM10_06_orig.jpg ; MorphM10_10_LOWER.jpg	18406350	0	1	6223	148	0	next	hit	3465
Vp006	1734	Response	1	18412565	6215	1
Vp006	1735	Picture	MorphF1_07_orig.jpg ; MorphF1_00_LOWER.jpg	18412573	0	147	7179	148	0	next	hit	3467
Vp006	1735	Response	1	18419685	7112	1
Vp006	1736	Picture	MorphM3_04_orig.jpg ; MorphM3_10_LOWER.jpg	18419752	0	1	6340	165	0	next	hit	3469
Vp006	1736	Response	1	18426085	6333	1
Vp006	1737	Picture	MorphM4_04_orig.jpg ; MorphM4_00_LOWER.jpg	18426092	0	164	11681	324	0	next	incorrect	3471
Vp006	1737	Response	2	18437765	11673	1
Vp006	1738	Picture	MorphM8_07_orig.jpg ; MorphM8_10_LOWER.jpg	18437773	0	160	9315	161	0	next	hit	3473
Vp006	1738	Response	1	18446965	9192	1
Vp006	1739	Picture	MorphF9_02_orig.jpg ; MorphF9_10_LOWER.jpg	18447088	0	1	10044	176	0	next	incorrect	3475
Vp006	1739	Response	2	18457125	10037	1
Vp006	1740	Picture	MorphM7_05_orig.jpg ; MorphM7_10_LOWER.jpg	18457132	0	175	15521	355	0	next	hit	3477
Vp006	1740	Response	1	18472645	15513	1
Vp006	1741	Picture	MorphF8_08_orig.jpg ; MorphF8_00_LOWER.jpg	18472653	0	180	40652	181	0	next	hit	3479
Vp006	1741	Response	1	18513205	40552	1
Vp006	1742	Picture	MorphF7_05_orig.jpg ; MorphF7_10_LOWER.jpg	18513305	0	1	7033	2	0	next	hit	3481
Vp006	1742	Response	1	18520245	6940	1
Vp006	1743	Picture	MorphF10_03_orig.jpg ; MorphF10_10_LOWER.jpg	18520338	0	1	12314	162	0	next	incorrect	3483
Vp006	1743	Response	2	18532645	12307	1
Vp006	1744	Picture	MorphM1_07_orig.jpg ; MorphM1_10_LOWER.jpg	18532652	0	161	9581	162	0	next	hit	3485
Vp006	1744	Response	1	18542165	9513	1
Vp006	1745	Picture	MorphM5_00_orig.jpg ; MorphM5_10_LOWER.jpg	18542233	0	1	52815	2	0	next	incorrect	3487
Vp006	1745	Response	2	18594964	52731	1
Vp006	1746	Picture	MorphF9_00_orig.jpg ; MorphF9_10_LOWER.jpg	18595048	0	1	10350	2	0	next	hit	3489
Vp006	1746	Response	1	18605284	10236	1
Vp006	1747	Picture	MorphM1_06_orig.jpg ; MorphM1_10_LOWER.jpg	18605398	0	1	19905	2	0	next	hit	3491
Vp006	1747	Response	1	18625204	19806	1
Vp006	1748	Picture	MorphM3_10_orig.jpg ; MorphM3_10_LOWER.jpg	18625303	0	1	19988	184	0	next	hit	3493
Vp006	1748	Response	1	18645284	19981	1
Vp006	1749	Picture	MorphM6_03_orig.jpg ; MorphM6_10_LOWER.jpg	18645291	0	183	11040	340	0	next	hit	3495
Vp006	1749	Response	1	18656324	11033	1
Vp006	1750	Picture	MorphF4_03_orig.jpg ; MorphF4_00_LOWER.jpg	18656331	0	157	8516	158	0	next	incorrect	3497
Vp006	1750	Response	2	18664724	8393	1
Vp006	1751	Picture	MorphM2_06_orig.jpg ; MorphM2_10_LOWER.jpg	18664847	0	1	7033	2	0	next	hit	3499
Vp006	1751	Response	1	18671764	6917	1
Vp006	1752	Picture	MorphF6_10_orig.jpg ; MorphF6_10_LOWER.jpg	18671880	0	1	10051	169	0	next	hit	3501
Vp006	1752	Response	1	18681924	10044	1
Vp006	1753	Picture	MorphM6_06_orig.jpg ; MorphM6_10_LOWER.jpg	18681931	0	168	12480	330	0	next	incorrect	3503
Vp006	1753	Response	2	18694404	12473	1
Vp006	1754	Picture	MorphF5_06_orig.jpg ; MorphF5_00_LOWER.jpg	18694411	0	162	7592	163	0	next	incorrect	3505
Vp006	1754	Response	2	18701923	7512	2
Vp006	1755	Picture	MorphM8_04_orig.jpg ; MorphM8_00_LOWER.jpg	18702003	0	1	12208	2	0	next	hit	3507
Vp006	1755	Response	1	18714083	12080	1
Vp006	1756	Picture	MorphM1_09_orig.jpg ; MorphM1_10_LOWER.jpg	18714211	0	1	8200	162	0	next	hit	3509
Vp006	1756	Response	1	18722403	8192	1
Vp006	1757	Picture	MorphF3_09_orig.jpg ; MorphF3_10_LOWER.jpg	18722411	0	161	21525	162	0	next	hit	3511
Vp006	1757	Response	1	18743843	21432	1
Vp006	1758	Picture	MorphM2_04_orig.jpg ; MorphM2_10_LOWER.jpg	18743936	0	1	12473	2	0	next	incorrect	3513
Vp006	1758	Response	2	18756323	12387	1
Vp006	1759	Picture	MorphF7_00_orig.jpg ; MorphF7_10_LOWER.jpg	18756409	0	1	12474	2	0	next	incorrect	3515
Vp006	1759	Response	2	18768803	12394	1
Vp006	1760	Picture	MorphF1_01_orig.jpg ; MorphF1_00_LOWER.jpg	18768883	0	1	10327	158	0	next	incorrect	3517
Vp006	1760	Response	2	18779203	10320	1
Vp006	1761	Picture	MorphM2_02_orig.jpg ; MorphM2_10_LOWER.jpg	18779210	0	157	18561	331	0	next	incorrect	3519
Vp006	1761	Response	2	18797763	18553	1
Vp006	1762	Picture	MorphF1_03_orig.jpg ; MorphF1_00_LOWER.jpg	18797771	0	174	11839	319	0	next	incorrect	3521
Vp006	1762	Response	2	18809603	11832	1
Vp006	1763	Picture	MorphM6_00_orig.jpg ; MorphM6_10_LOWER.jpg	18809610	0	145	13520	306	0	next	incorrect	3523
Vp006	1763	Response	2	18823123	13513	1
Vp006	1764	Picture	MorphM3_08_orig.jpg ; MorphM3_00_LOWER.jpg	18823130	0	161	18593	307	0	next	incorrect	3525
Vp006	1765	Response	2	18836723	0	1
Vp006	1765	Picture	end_ins	18841723	5000	146	301147	147	5000	next	other	0
Vp006	1765	Response	2	19136561	299838	1
