# Supplementary material for: Categorical Perception of Fear and Anger Expressions in Whole, Masked and Composite Faces
Source: PLoS One. 2015 Aug 11;10(8):e0134790. doi: 10.1371/journal.pone.0134790 (PMC4532458; doi:10.1371/journal.pone.0134790)
Supplement: S1 Dataset — (ZIP) [file pone.0134790.s001.zip › Exp2/Vp005-Vp005_UpDown_Identification.log]

Scenario - 
Logfile written - 08/20/2014 10:42:09

Subject	Trial	Event Type	Code	Time	TTime	Uncertainty	Duration	Uncertainty	ReqTime	ReqDur	Stim Type	Pair Index

Vp005	1	Picture	instruction	-9867	0	1	380312	2	0	next	other	0
Vp005	1	Response	1	370309	380176	1
Vp005	2	Response	1	439188	68743	1
Vp005	3	Picture	MorphM8_04_orig.jpg ; MorphM8_00_LOWER.jpg	439315	0	1	664754	198	0	next	hit	5
Vp005	3	Response	1	1104059	664744	1
Vp005	4	Picture	MorphM3_06_orig.jpg ; MorphM3_10_LOWER.jpg	1104069	0	197	16559	422	0	next	incorrect	7
Vp005	4	Response	2	1120618	16549	2
Vp005	5	Picture	MorphF5_04_orig.jpg ; MorphF5_10_LOWER.jpg	1120628	0	225	14400	381	0	next	incorrect	9
Vp005	5	Response	2	1135019	14391	1
Vp005	6	Picture	MorphM2_03_orig.jpg ; MorphM2_00_LOWER.jpg	1135028	0	156	7281	330	0	next	incorrect	11
Vp005	6	Response	2	1142299	7271	1
Vp005	7	Picture	MorphF10_01_orig.jpg ; MorphF10_10_LOWER.jpg	1142309	0	174	15118	357	0	next	hit	13
Vp005	7	Response	1	1157418	15109	1
Vp005	8	Picture	MorphM2_00_orig.jpg ; MorphM2_00_LOWER.jpg	1157427	0	183	9073	184	0	next	incorrect	15
Vp005	8	Response	2	1166378	8951	1
Vp005	9	Picture	MorphM4_03_orig.jpg ; MorphM4_10_LOWER.jpg	1166500	0	1	25167	180	0	next	incorrect	17
Vp005	9	Response	2	1191658	25158	1
Vp005	10	Picture	MorphF1_05_orig.jpg ; MorphF1_10_LOWER.jpg	1191667	0	179	8880	369	0	next	incorrect	19
Vp005	10	Response	2	1200538	8871	1
Vp005	11	Picture	MorphM5_03_orig.jpg ; MorphM5_00_LOWER.jpg	1200547	0	190	14255	191	0	next	incorrect	21
Vp005	11	Response	2	1214698	14151	1
Vp005	12	Picture	MorphF6_02_orig.jpg ; MorphF6_10_LOWER.jpg	1214802	0	1	28464	201	0	next	incorrect	23
Vp005	12	Response	2	1243257	28455	1
Vp005	13	Picture	MorphM3_02_orig.jpg ; MorphM3_10_LOWER.jpg	1243266	0	200	11841	369	0	next	incorrect	25
Vp005	13	Response	2	1255097	11831	1
Vp005	14	Picture	MorphM10_08_orig.jpg ; MorphM10_00_LOWER.jpg	1255107	0	169	8661	170	0	next	hit	27
Vp005	14	Response	1	1263657	8550	1
Vp005	15	Picture	MorphM9_05_orig.jpg ; MorphM9_00_LOWER.jpg	1263768	0	1	19095	148	0	next	incorrect	29
Vp005	15	Response	2	1282857	19089	1
Vp005	16	Picture	MorphF9_08_orig.jpg ; MorphF9_00_LOWER.jpg	1282863	0	147	10364	148	0	next	hit	31
Vp005	16	Response	1	1293097	10234	1
Vp005	17	Picture	MorphM4_00_orig.jpg ; MorphM4_00_LOWER.jpg	1293227	0	1	9421	2	0	next	incorrect	33
Vp005	17	Response	2	1302537	9310	1
Vp005	18	Picture	MorphF3_05_orig.jpg ; MorphF3_00_LOWER.jpg	1302648	0	1	23753	2	0	next	incorrect	35
Vp005	18	Response	2	1326296	23648	1
Vp005	19	Picture	MorphF6_01_orig.jpg ; MorphF6_00_LOWER.jpg	1326401	0	1	12341	2	0	next	incorrect	37
Vp005	19	Response	2	1338616	12215	1
Vp005	20	Picture	MorphF4_05_orig.jpg ; MorphF4_00_LOWER.jpg	1338742	0	1	8203	159	0	next	incorrect	39
Vp005	20	Response	2	1346936	8194	1
Vp005	21	Picture	MorphM2_10_orig.jpg ; MorphM2_00_LOWER.jpg	1346945	0	158	7853	159	0	next	hit	41
Vp005	21	Response	1	1354696	7751	1
Vp005	22	Picture	MorphF2_10_orig.jpg ; MorphF2_00_LOWER.jpg	1354798	0	1	6635	2	0	next	hit	43
Vp005	22	Response	1	1361336	6538	1
Vp005	23	Picture	MorphF6_02_orig.jpg ; MorphF6_00_LOWER.jpg	1361433	0	1	10471	147	0	next	incorrect	45
Vp005	23	Response	2	1371896	10463	1
Vp005	24	Picture	MorphM4_06_orig.jpg ; MorphM4_00_LOWER.jpg	1371904	0	146	42476	147	0	next	hit	47
Vp005	24	Response	1	1414295	42391	1
Vp005	25	Picture	MorphM8_05_orig.jpg ; MorphM8_00_LOWER.jpg	1414380	0	1	29061	2	0	next	hit	49
Vp005	25	Response	1	1443335	28955	1
Vp005	26	Picture	MorphM1_03_orig.jpg ; MorphM1_10_LOWER.jpg	1443441	0	1	37103	187	0	next	incorrect	51
Vp005	26	Response	2	1480534	37093	1
Vp005	27	Picture	MorphF8_06_orig.jpg ; MorphF8_00_LOWER.jpg	1480544	0	186	17118	372	0	next	incorrect	53
Vp005	27	Response	2	1497654	17110	1
Vp005	28	Picture	MorphM8_04_orig.jpg ; MorphM8_10_LOWER.jpg	1497662	0	186	8081	385	0	next	hit	55
Vp005	28	Response	1	1505734	8072	1
Vp005	29	Picture	MorphM3_07_orig.jpg ; MorphM3_00_LOWER.jpg	1505743	0	199	62434	200	0	next	hit	57
Vp005	29	Response	1	1568053	62310	1
Vp005	30	Picture	MorphF5_04_orig.jpg ; MorphF5_00_LOWER.jpg	1568177	0	1	9004	154	0	next	incorrect	59
Vp005	30	Response	2	1577173	8996	1
Vp005	31	Picture	MorphM8_07_orig.jpg ; MorphM8_00_LOWER.jpg	1577181	0	153	22445	154	0	next	hit	61
Vp005	31	Response	1	1599493	22312	1
Vp005	32	Picture	MorphF10_02_orig.jpg ; MorphF10_00_LOWER.jpg	1599626	0	1	15924	2	0	next	hit	63
Vp005	32	Response	1	1615413	15787	1
Vp005	33	Picture	MorphF5_01_orig.jpg ; MorphF5_00_LOWER.jpg	1615550	0	1	5951	155	0	next	incorrect	65
Vp005	33	Response	2	1621492	5942	1
Vp005	34	Picture	MorphF10_07_orig.jpg ; MorphF10_10_LOWER.jpg	1621501	0	154	9442	155	0	next	hit	67
Vp005	34	Response	1	1630852	9351	1
Vp005	35	Picture	MorphM10_04_orig.jpg ; MorphM10_00_LOWER.jpg	1630943	0	1	34559	210	0	next	hit	69
Vp005	35	Response	1	1665492	34549	1
Vp005	36	Picture	MorphF4_10_orig.jpg ; MorphF4_10_LOWER.jpg	1665502	0	209	6958	360	0	next	hit	71
Vp005	36	Response	1	1672452	6950	1
Vp005	37	Picture	MorphM1_08_orig.jpg ; MorphM1_10_LOWER.jpg	1672460	0	151	20801	335	0	next	hit	73
Vp005	37	Response	1	1693252	20792	1
Vp005	38	Picture	MorphM10_00_orig.jpg ; MorphM10_10_LOWER.jpg	1693261	0	184	83119	185	0	next	hit	75
Vp005	38	Response	1	1776291	83030	1
Vp005	39	Picture	MorphF4_03_orig.jpg ; MorphF4_10_LOWER.jpg	1776380	0	1	34103	2	0	next	incorrect	77
Vp005	39	Response	2	1810369	33989	2
Vp005	40	Picture	MorphM10_02_orig.jpg ; MorphM10_10_LOWER.jpg	1810483	0	1	21630	2	0	next	incorrect	79
Vp005	40	Response	2	1831970	21487	1
Vp005	41	Picture	MorphM4_03_orig.jpg ; MorphM4_00_LOWER.jpg	1832113	0	1	8625	3	0	next	incorrect	81
Vp005	41	Response	2	1840610	8497	1
Vp005	42	Picture	MorphF7_02_orig.jpg ; MorphF7_10_LOWER.jpg	1840738	0	2	9640	183	0	next	hit	83
Vp005	42	Response	1	1850370	9632	1
Vp005	43	Picture	MorphF9_10_orig.jpg ; MorphF9_00_LOWER.jpg	1850378	0	181	7080	182	0	next	hit	85
Vp005	43	Response	1	1857329	6951	1
Vp005	44	Picture	MorphM9_02_orig.jpg ; MorphM9_00_LOWER.jpg	1857458	0	1	9024	2	0	next	incorrect	87
Vp005	44	Response	2	1866369	8911	1
Vp005	45	Picture	MorphM4_09_orig.jpg ; MorphM4_00_LOWER.jpg	1866482	0	1	14199	2	0	next	hit	89
Vp005	45	Response	1	1880609	14127	1
Vp005	46	Picture	MorphF5_01_orig.jpg ; MorphF5_10_LOWER.jpg	1880681	0	1	6767	2	0	next	incorrect	91
Vp005	46	Response	2	1887329	6648	1
Vp005	47	Picture	MorphF8_02_orig.jpg ; MorphF8_10_LOWER.jpg	1887448	0	1	21497	2	0	next	incorrect	93
Vp005	47	Response	2	1908849	21401	1
Vp005	48	Picture	MorphM10_01_orig.jpg ; MorphM10_00_LOWER.jpg	1908945	0	1	22028	2	0	next	hit	95
Vp005	48	Response	1	1930848	21903	1
Vp005	49	Picture	MorphM4_10_orig.jpg ; MorphM4_10_LOWER.jpg	1930973	0	1	13270	2	0	next	hit	97
Vp005	49	Response	1	1944128	13155	1
Vp005	50	Picture	MorphM5_04_orig.jpg ; MorphM5_10_LOWER.jpg	1944243	0	1	27203	2	0	next	incorrect	99
Vp005	50	Response	2	1971328	27085	1
Vp005	51	Picture	MorphF7_04_orig.jpg ; MorphF7_00_LOWER.jpg	1971446	0	1	7491	208	0	next	hit	101
Vp005	51	Response	1	1978928	7482	1
Vp005	52	Picture	MorphF2_09_orig.jpg ; MorphF2_10_LOWER.jpg	1978937	0	207	7439	406	0	next	hit	103
Vp005	52	Response	1	1986368	7431	1
Vp005	53	Picture	MorphM3_04_orig.jpg ; MorphM3_00_LOWER.jpg	1986376	0	199	24720	359	0	next	incorrect	105
Vp005	53	Response	2	2011088	24712	1
Vp005	54	Picture	MorphF7_09_orig.jpg ; MorphF7_10_LOWER.jpg	2011096	0	160	8121	161	0	next	hit	107
Vp005	54	Response	1	2019087	7991	1
Vp005	55	Picture	MorphF9_05_orig.jpg ; MorphF9_10_LOWER.jpg	2019217	0	1	21497	2	0	next	hit	109
Vp005	55	Response	1	2040607	21390	1
Vp005	56	Picture	MorphM6_02_orig.jpg ; MorphM6_10_LOWER.jpg	2040714	0	1	23753	2	0	next	incorrect	111
Vp005	56	Response	2	2064367	23653	1
Vp005	57	Picture	MorphF5_06_orig.jpg ; MorphF5_00_LOWER.jpg	2064467	0	1	55188	149	0	next	incorrect	113
Vp005	57	Response	2	2119646	55179	1
Vp005	58	Picture	MorphM8_02_orig.jpg ; MorphM8_00_LOWER.jpg	2119655	0	148	42000	362	0	next	hit	115
Vp005	58	Response	1	2161646	41991	1
Vp005	59	Picture	MorphM1_01_orig.jpg ; MorphM1_00_LOWER.jpg	2161655	0	214	9998	382	0	next	incorrect	117
Vp005	59	Response	2	2171645	9990	1
Vp005	60	Picture	MorphM4_02_orig.jpg ; MorphM4_10_LOWER.jpg	2171653	0	168	12906	169	0	next	incorrect	119
Vp005	60	Response	2	2184445	12792	1
Vp005	61	Picture	MorphM6_04_orig.jpg ; MorphM6_00_LOWER.jpg	2184559	0	1	59254	197	0	next	incorrect	121
Vp005	61	Response	2	2243805	59246	1
Vp005	62	Picture	MorphF10_03_orig.jpg ; MorphF10_00_LOWER.jpg	2243813	0	196	15840	343	0	next	hit	123
Vp005	62	Response	1	2259644	15831	1
Vp005	63	Picture	MorphM7_05_orig.jpg ; MorphM7_10_LOWER.jpg	2259653	0	147	20160	304	0	next	hit	125
Vp005	63	Response	1	2279804	20151	1
Vp005	64	Picture	MorphM5_02_orig.jpg ; MorphM5_10_LOWER.jpg	2279813	0	157	10904	158	0	next	incorrect	127
Vp005	64	Response	2	2290604	10791	2
Vp005	65	Picture	MorphM6_08_orig.jpg ; MorphM6_00_LOWER.jpg	2290717	0	1	89015	161	0	next	hit	129
Vp005	65	Response	1	2379723	89006	1
Vp005	66	Picture	MorphF7_07_orig.jpg ; MorphF7_00_LOWER.jpg	2379732	0	160	27229	161	0	next	hit	131
Vp005	66	Response	1	2406842	27110	1
Vp005	67	Picture	MorphM7_05_orig.jpg ; MorphM7_00_LOWER.jpg	2406961	0	1	21630	2	0	next	hit	133
Vp005	67	Response	1	2428442	21481	1
Vp005	68	Picture	MorphM1_05_orig.jpg ; MorphM1_00_LOWER.jpg	2428591	0	1	9219	204	0	next	incorrect	135
Vp005	68	Response	2	2437802	9211	1
Vp005	69	Picture	MorphM4_04_orig.jpg ; MorphM4_10_LOWER.jpg	2437810	0	203	15840	357	0	next	incorrect	137
Vp005	69	Response	2	2453642	15832	1
Vp005	70	Picture	MorphF1_10_orig.jpg ; MorphF1_10_LOWER.jpg	2453650	0	154	27040	339	0	next	hit	139
Vp005	70	Response	1	2480682	27032	1
Vp005	71	Picture	MorphF6_09_orig.jpg ; MorphF6_00_LOWER.jpg	2480690	0	185	12127	186	0	next	hit	141
Vp005	71	Response	1	2492681	11991	1
Vp005	72	Picture	MorphF3_03_orig.jpg ; MorphF3_10_LOWER.jpg	2492817	0	1	14331	2	0	next	incorrect	143
Vp005	72	Response	2	2507081	14264	1
Vp005	73	Picture	MorphF2_10_orig.jpg ; MorphF2_10_LOWER.jpg	2507148	0	1	5573	2	0	next	hit	145
Vp005	73	Response	1	2512601	5453	1
Vp005	74	Picture	MorphF9_06_orig.jpg ; MorphF9_10_LOWER.jpg	2512721	0	1	8891	2	0	next	hit	147
Vp005	74	Response	1	2521481	8760	1
Vp005	75	Picture	MorphM7_03_orig.jpg ; MorphM7_10_LOWER.jpg	2521612	0	1	9237	187	0	next	hit	149
Vp005	75	Response	1	2530841	9229	1
Vp005	76	Picture	MorphF8_03_orig.jpg ; MorphF8_10_LOWER.jpg	2530849	0	186	11597	187	0	next	incorrect	151
Vp005	76	Response	2	2542361	11512	1
Vp005	77	Picture	MorphF3_04_orig.jpg ; MorphF3_00_LOWER.jpg	2542446	0	1	37951	2	0	next	incorrect	153
Vp005	77	Response	2	2580280	37834	1
Vp005	78	Picture	MorphF5_09_orig.jpg ; MorphF5_00_LOWER.jpg	2580397	0	1	39891	186	0	next	hit	155
Vp005	78	Response	1	2620280	39883	1
Vp005	79	Picture	MorphF9_07_orig.jpg ; MorphF9_00_LOWER.jpg	2620288	0	185	14117	186	0	next	hit	157
Vp005	79	Response	1	2634279	13991	1
Vp005	80	Picture	MorphF4_07_orig.jpg ; MorphF4_10_LOWER.jpg	2634405	0	1	17480	171	0	next	hit	159
Vp005	80	Response	1	2651879	17474	1
Vp005	81	Picture	MorphM3_01_orig.jpg ; MorphM3_00_LOWER.jpg	2651885	0	170	20966	340	0	next	incorrect	161
Vp005	81	Response	2	2672839	20954	1
Vp005	82	Picture	MorphM4_07_orig.jpg ; MorphM4_10_LOWER.jpg	2672851	0	170	24797	358	0	next	hit	163
Vp005	82	Response	1	2697639	24788	1
Vp005	83	Picture	MorphM2_01_orig.jpg ; MorphM2_10_LOWER.jpg	2697648	0	188	11039	351	0	next	incorrect	165
Vp005	83	Response	2	2708679	11031	1
Vp005	84	Picture	MorphF6_07_orig.jpg ; MorphF6_10_LOWER.jpg	2708687	0	163	8655	164	0	next	hit	167
Vp005	84	Response	1	2717238	8551	1
Vp005	85	Picture	MorphF7_10_orig.jpg ; MorphF7_00_LOWER.jpg	2717342	0	1	7105	195	0	next	hit	169
Vp005	85	Response	1	2724438	7096	1
Vp005	86	Picture	MorphF4_08_orig.jpg ; MorphF4_10_LOWER.jpg	2724447	0	194	7226	195	0	next	hit	171
Vp005	86	Response	1	2731558	7111	1
Vp005	87	Picture	MorphM9_08_orig.jpg ; MorphM9_10_LOWER.jpg	2731673	0	1	21099	2	0	next	hit	173
Vp005	87	Response	1	2752678	21005	1
Vp005	88	Picture	MorphM10_07_orig.jpg ; MorphM10_10_LOWER.jpg	2752772	0	1	9952	2	0	next	hit	175
Vp005	88	Response	1	2762598	9826	1
Vp005	89	Picture	MorphM1_04_orig.jpg ; MorphM1_00_LOWER.jpg	2762724	0	1	8841	185	0	next	incorrect	177
Vp005	89	Response	2	2771558	8834	1
Vp005	90	Picture	MorphM4_00_orig.jpg ; MorphM4_10_LOWER.jpg	2771565	0	184	8277	185	0	next	incorrect	179
Vp005	90	Response	2	2779718	8153	1
Vp005	91	Picture	MorphM1_01_orig.jpg ; MorphM1_10_LOWER.jpg	2779842	0	1	6104	2	0	next	incorrect	181
Vp005	91	Response	2	2785798	5956	1
Vp005	92	Picture	MorphF10_05_orig.jpg ; MorphF10_10_LOWER.jpg	2785946	0	1	6370	2	0	next	hit	183
Vp005	92	Response	1	2792197	6251	1
Vp005	93	Picture	MorphM10_03_orig.jpg ; MorphM10_10_LOWER.jpg	2792316	0	1	50956	2	0	next	hit	185
Vp005	93	Response	1	2843157	50841	1
Vp005	94	Picture	MorphM6_07_orig.jpg ; MorphM6_10_LOWER.jpg	2843272	0	1	35298	2	0	next	incorrect	187
Vp005	94	Response	2	2878436	35164	1
Vp005	95	Picture	MorphM1_07_orig.jpg ; MorphM1_10_LOWER.jpg	2878570	0	1	21895	2	0	next	incorrect	189
Vp005	95	Response	2	2900356	21786	1
Vp005	96	Picture	MorphF7_06_orig.jpg ; MorphF7_00_LOWER.jpg	2900465	0	1	7033	2	0	next	hit	191
Vp005	96	Response	1	2907396	6931	1
Vp005	97	Picture	MorphF4_00_orig.jpg ; MorphF4_00_LOWER.jpg	2907498	0	1	9506	183	0	next	incorrect	193
Vp005	97	Response	2	2916996	9498	1
Vp005	98	Picture	MorphM6_05_orig.jpg ; MorphM6_10_LOWER.jpg	2917004	0	182	26455	183	0	next	incorrect	195
Vp005	98	Response	2	2943316	26312	1
Vp005	99	Picture	MorphF8_09_orig.jpg ; MorphF8_00_LOWER.jpg	2943459	0	1	169783	205	0	next	incorrect	197
Vp005	99	Response	2	3113233	169774	1
Vp005	100	Picture	MorphM8_09_orig.jpg ; MorphM8_00_LOWER.jpg	3113242	0	204	16080	385	0	next	hit	199
Vp005	100	Response	1	3129313	16071	1
Vp005	101	Picture	MorphF8_07_orig.jpg ; MorphF8_00_LOWER.jpg	3129322	0	181	25259	182	0	next	incorrect	201
Vp005	101	Response	2	3154433	25111	1
Vp005	102	Picture	MorphM4_10_orig.jpg ; MorphM4_00_LOWER.jpg	3154581	0	1	35380	186	0	next	hit	203
Vp005	102	Response	1	3189952	35371	1
Vp005	103	Picture	MorphF3_01_orig.jpg ; MorphF3_10_LOWER.jpg	3189961	0	185	6799	338	0	next	incorrect	205
Vp005	103	Response	2	3196752	6791	1
Vp005	104	Picture	MorphM7_03_orig.jpg ; MorphM7_00_LOWER.jpg	3196760	0	153	14749	154	0	next	incorrect	207
Vp005	104	Response	2	3211392	14632	1
Vp005	105	Picture	MorphM9_00_orig.jpg ; MorphM9_00_LOWER.jpg	3211509	0	1	12872	2	0	next	incorrect	209
Vp005	105	Response	2	3224272	12763	1
Vp005	106	Picture	MorphF10_06_orig.jpg ; MorphF10_10_LOWER.jpg	3224381	0	1	6236	2	0	next	hit	211
Vp005	106	Response	1	3230512	6131	1
Vp005	107	Picture	MorphF8_03_orig.jpg ; MorphF8_00_LOWER.jpg	3230617	0	1	11664	149	0	next	incorrect	213
Vp005	107	Response	2	3242272	11655	1
Vp005	108	Picture	MorphM5_10_orig.jpg ; MorphM5_10_LOWER.jpg	3242281	0	148	46959	312	0	next	incorrect	215
Vp005	108	Response	2	3289231	46950	1
Vp005	109	Picture	MorphF3_08_orig.jpg ; MorphF3_00_LOWER.jpg	3289240	0	164	7678	346	0	next	incorrect	217
Vp005	109	Response	2	3296911	7671	1
Vp005	110	Picture	MorphF7_07_orig.jpg ; MorphF7_10_LOWER.jpg	3296918	0	182	6401	333	0	next	hit	219
Vp005	110	Response	1	3303311	6393	1
Vp005	111	Picture	MorphM7_04_orig.jpg ; MorphM7_00_LOWER.jpg	3303319	0	151	27440	330	0	next	incorrect	221
Vp005	111	Response	2	3330750	27431	1
Vp005	112	Picture	MorphM3_03_orig.jpg ; MorphM3_10_LOWER.jpg	3330759	0	179	10240	336	0	next	incorrect	223
Vp005	112	Response	2	3340990	10231	1
Vp005	113	Picture	MorphM8_06_orig.jpg ; MorphM8_00_LOWER.jpg	3340999	0	157	7322	158	0	next	hit	225
Vp005	113	Response	1	3348190	7191	1
Vp005	114	Picture	MorphM10_04_orig.jpg ; MorphM10_10_LOWER.jpg	3348321	0	1	9878	209	0	next	hit	227
Vp005	114	Response	1	3358190	9869	1
Vp005	115	Picture	MorphM2_02_orig.jpg ; MorphM2_00_LOWER.jpg	3358199	0	208	9097	209	0	next	incorrect	229
Vp005	115	Response	2	3367230	9031	1
Vp005	116	Picture	MorphF8_02_orig.jpg ; MorphF8_00_LOWER.jpg	3367296	0	1	6901	2	0	next	incorrect	231
Vp005	116	Response	2	3374110	6814	1
Vp005	117	Picture	MorphM7_09_orig.jpg ; MorphM7_00_LOWER.jpg	3374197	0	1	54671	2	0	next	incorrect	233
Vp005	117	Response	2	3428749	54552	1
Vp005	118	Picture	MorphF2_00_orig.jpg ; MorphF2_00_LOWER.jpg	3428868	0	1	23730	158	0	next	incorrect	235
Vp005	118	Response	2	3452589	23721	1
Vp005	119	Picture	MorphM8_08_orig.jpg ; MorphM8_10_LOWER.jpg	3452598	0	157	7276	336	0	next	hit	237
Vp005	119	Response	1	3459869	7271	1
Vp005	120	Picture	MorphF10_08_orig.jpg ; MorphF10_00_LOWER.jpg	3459874	0	179	6400	328	0	next	hit	239
Vp005	120	Response	1	3466269	6395	1
Vp005	121	Picture	MorphM8_03_orig.jpg ; MorphM8_00_LOWER.jpg	3466274	0	149	11122	322	0	next	hit	241
Vp005	121	Response	1	3477389	11115	1
Vp005	122	Picture	MorphM2_03_orig.jpg ; MorphM2_10_LOWER.jpg	3477396	0	173	22322	318	0	next	incorrect	243
Vp005	122	Response	2	3499709	22313	1
Vp005	123	Picture	MorphF4_04_orig.jpg ; MorphF4_10_LOWER.jpg	3499718	0	145	12219	146	0	next	hit	245
Vp005	123	Response	1	3511788	12070	1
Vp005	124	Picture	MorphM5_05_orig.jpg ; MorphM5_10_LOWER.jpg	3511937	0	1	20834	2	0	next	incorrect	247
Vp005	124	Response	2	3532668	20731	1
Vp005	125	Picture	MorphM4_08_orig.jpg ; MorphM4_00_LOWER.jpg	3532771	0	1	19586	188	0	next	hit	249
Vp005	125	Response	1	3552348	19577	1
Vp005	126	Picture	MorphF9_04_orig.jpg ; MorphF9_00_LOWER.jpg	3552357	0	187	13057	189	0	next	hit	251
Vp005	126	Response	1	3565308	12951	1
Vp005	127	Picture	MorphM8_06_orig.jpg ; MorphM8_10_LOWER.jpg	3565414	0	2	6302	204	0	next	hit	253
Vp005	127	Response	1	3571707	6293	1
Vp005	128	Picture	MorphM3_09_orig.jpg ; MorphM3_00_LOWER.jpg	3571716	0	202	7499	203	0	next	incorrect	255
Vp005	128	Response	2	3579067	7351	1
Vp005	129	Picture	MorphF2_09_orig.jpg ; MorphF2_00_LOWER.jpg	3579215	0	1	15260	2	0	next	hit	257
Vp005	129	Response	1	3594347	15132	1
Vp005	130	Picture	MorphM8_00_orig.jpg ; MorphM8_10_LOWER.jpg	3594475	0	1	9687	2	0	next	hit	259
Vp005	130	Response	1	3604027	9552	1
Vp005	131	Picture	MorphF1_09_orig.jpg ; MorphF1_10_LOWER.jpg	3604162	0	1	31953	162	0	next	incorrect	261
Vp005	131	Response	2	3636107	31945	1
Vp005	132	Picture	MorphF10_09_orig.jpg ; MorphF10_10_LOWER.jpg	3636115	0	161	8880	333	0	next	hit	263
Vp005	132	Response	1	3644987	8872	1
Vp005	133	Picture	MorphM7_10_orig.jpg ; MorphM7_00_LOWER.jpg	3644995	0	172	14104	173	0	next	hit	265
Vp005	133	Response	1	3658986	13991	1
Vp005	134	Picture	MorphM1_00_orig.jpg ; MorphM1_00_LOWER.jpg	3659099	0	1	9156	2	0	next	incorrect	267
Vp005	134	Response	2	3668106	9007	1
Vp005	135	Picture	MorphF7_04_orig.jpg ; MorphF7_10_LOWER.jpg	3668255	0	1	7299	2	0	next	hit	269
Vp005	135	Response	1	3675466	7211	1
Vp005	136	Picture	MorphM7_07_orig.jpg ; MorphM7_00_LOWER.jpg	3675554	0	1	10218	2	0	next	hit	271
Vp005	136	Response	1	3685706	10152	1
Vp005	137	Picture	MorphM1_07_orig.jpg ; MorphM1_00_LOWER.jpg	3685772	0	1	55542	193	0	next	incorrect	273
Vp005	137	Response	2	3741305	55533	1
Vp005	138	Picture	MorphF5_00_orig.jpg ; MorphF5_00_LOWER.jpg	3741314	0	192	8285	193	0	next	incorrect	275
Vp005	138	Response	2	3749465	8151	1
Vp005	139	Picture	MorphM1_05_orig.jpg ; MorphM1_10_LOWER.jpg	3749599	0	1	13474	196	0	next	incorrect	277
Vp005	139	Response	2	3763065	13466	1
Vp005	140	Picture	MorphM5_06_orig.jpg ; MorphM5_00_LOWER.jpg	3763073	0	195	12641	356	0	next	incorrect	279
Vp005	140	Response	2	3775705	12632	1
Vp005	141	Picture	MorphF3_10_orig.jpg ; MorphF3_00_LOWER.jpg	3775714	0	161	38775	162	0	next	incorrect	281
Vp005	141	Response	2	3814344	38630	1
Vp005	142	Picture	MorphF7_05_orig.jpg ; MorphF7_00_LOWER.jpg	3814489	0	1	29724	2	0	next	hit	283
Vp005	142	Response	1	3844104	29615	1
Vp005	143	Picture	MorphM10_10_orig.jpg ; MorphM10_10_LOWER.jpg	3844213	0	1	6216	156	0	next	hit	285
Vp005	143	Response	1	3850424	6211	1
Vp005	144	Picture	MorphF9_02_orig.jpg ; MorphF9_00_LOWER.jpg	3850429	0	155	11698	156	0	next	hit	287
Vp005	144	Response	1	3862024	11595	1
Vp005	145	Picture	MorphF2_05_orig.jpg ; MorphF2_00_LOWER.jpg	3862127	0	1	19985	187	0	next	hit	289
Vp005	145	Response	1	3882103	19976	1
Vp005	146	Picture	MorphF8_05_orig.jpg ; MorphF8_10_LOWER.jpg	3882112	0	186	45037	187	0	next	incorrect	291
Vp005	146	Response	2	3927062	44950	2
Vp005	147	Picture	MorphF9_03_orig.jpg ; MorphF9_00_LOWER.jpg	3927149	0	1	19374	2	0	next	hit	293
Vp005	147	Response	1	3946423	19274	1
Vp005	148	Picture	MorphF7_08_orig.jpg ; MorphF7_00_LOWER.jpg	3946523	0	1	8095	2	0	next	hit	295
Vp005	148	Response	1	3954503	7980	1
Vp005	149	Picture	MorphM8_05_orig.jpg ; MorphM8_10_LOWER.jpg	3954618	0	1	26141	2	0	next	hit	297
Vp005	149	Response	1	3980662	26044	1
Vp005	150	Picture	MorphF1_09_orig.jpg ; MorphF1_00_LOWER.jpg	3980759	0	1	45383	2	0	next	incorrect	299
Vp005	150	Response	2	4026021	45262	1
Vp005	151	Picture	MorphF6_05_orig.jpg ; MorphF6_00_LOWER.jpg	4026142	0	1	24814	3	0	next	incorrect	301
Vp005	151	Response	2	4050821	24679	1
Vp005	152	Picture	MorphF8_10_orig.jpg ; MorphF8_00_LOWER.jpg	4050956	0	2	18034	149	0	next	hit	303
Vp005	152	Response	1	4068981	18025	1
Vp005	153	Picture	MorphF3_02_orig.jpg ; MorphF3_10_LOWER.jpg	4068990	0	147	7520	338	0	next	incorrect	305
Vp005	153	Response	2	4076501	7511	1
Vp005	154	Picture	MorphM5_09_orig.jpg ; MorphM5_00_LOWER.jpg	4076510	0	191	8638	369	0	next	incorrect	307
Vp005	154	Response	2	4085141	8631	1
Vp005	155	Picture	MorphF9_07_orig.jpg ; MorphF9_10_LOWER.jpg	4085148	0	178	7042	347	0	next	hit	309
Vp005	155	Response	1	4092181	7033	1
Vp005	156	Picture	MorphM2_05_orig.jpg ; MorphM2_00_LOWER.jpg	4092190	0	169	64129	170	0	next	incorrect	311
Vp005	156	Response	2	4156180	63990	1
Vp005	157	Picture	MorphF1_01_orig.jpg ; MorphF1_10_LOWER.jpg	4156319	0	1	6635	2	0	next	incorrect	313
Vp005	157	Response	2	4162820	6501	1
Vp005	158	Picture	MorphM4_05_orig.jpg ; MorphM4_10_LOWER.jpg	4162954	0	1	60754	156	0	next	hit	315
Vp005	158	Response	1	4223699	60745	1
Vp005	159	Picture	MorphF6_06_orig.jpg ; MorphF6_00_LOWER.jpg	4223708	0	155	15414	156	0	next	incorrect	317
Vp005	159	Response	2	4238979	15271	1
Vp005	160	Picture	MorphM3_00_orig.jpg ; MorphM3_00_LOWER.jpg	4239122	0	1	8741	152	0	next	incorrect	319
Vp005	160	Response	2	4247859	8737	1
Vp005	161	Picture	MorphF8_06_orig.jpg ; MorphF8_10_LOWER.jpg	4247863	0	151	12724	317	0	next	hit	321
Vp005	161	Response	1	4260579	12716	1
Vp005	162	Picture	MorphM7_00_orig.jpg ; MorphM7_10_LOWER.jpg	4260587	0	166	7065	167	0	next	incorrect	323
Vp005	162	Response	2	4267539	6952	1
Vp005	163	Picture	MorphF9_06_orig.jpg ; MorphF9_00_LOWER.jpg	4267652	0	1	6503	2	0	next	incorrect	325
Vp005	163	Response	2	4274019	6367	1
Vp005	164	Picture	MorphM4_04_orig.jpg ; MorphM4_00_LOWER.jpg	4274155	0	1	215899	2	0	next	incorrect	327
Vp005	164	Response	2	4489936	215781	1
Vp005	165	Picture	MorphF9_02_orig.jpg ; MorphF9_10_LOWER.jpg	4490054	0	1	43392	2	0	next	hit	329
Vp005	165	Response	1	4533295	43241	1
Vp005	166	Picture	MorphM6_09_orig.jpg ; MorphM6_00_LOWER.jpg	4533446	0	1	8228	2	0	next	hit	331
Vp005	166	Response	1	4541535	8089	1
Vp005	167	Picture	MorphF5_10_orig.jpg ; MorphF5_10_LOWER.jpg	4541674	0	1	10350	2	0	next	hit	333
Vp005	167	Response	1	4551935	10261	1
Vp005	168	Picture	MorphM6_06_orig.jpg ; MorphM6_00_LOWER.jpg	4552024	0	1	22559	2	0	next	hit	335
Vp005	168	Response	1	4574415	22391	1
Vp005	169	Picture	MorphM3_05_orig.jpg ; MorphM3_10_LOWER.jpg	4574583	0	1	8960	198	0	next	incorrect	337
Vp005	169	Response	2	4583534	8951	1
Vp005	170	Picture	MorphM9_10_orig.jpg ; MorphM9_10_LOWER.jpg	4583543	0	197	8556	198	0	next	hit	339
Vp005	170	Response	1	4592014	8471	1
Vp005	171	Picture	MorphF8_08_orig.jpg ; MorphF8_10_LOWER.jpg	4592099	0	1	11412	2	0	next	hit	341
Vp005	171	Response	1	4603374	11275	1
Vp005	172	Picture	MorphM8_09_orig.jpg ; MorphM8_10_LOWER.jpg	4603511	0	1	8992	166	0	next	hit	343
Vp005	172	Response	1	4612494	8983	1
Vp005	173	Picture	MorphM9_03_orig.jpg ; MorphM9_10_LOWER.jpg	4612503	0	165	23519	166	0	next	incorrect	345
Vp005	173	Response	2	4635934	23431	1
Vp005	174	Picture	MorphF6_00_orig.jpg ; MorphF6_00_LOWER.jpg	4636022	0	1	9687	2	0	next	incorrect	347
Vp005	174	Response	2	4645614	9592	1
Vp005	175	Picture	MorphM6_00_orig.jpg ; MorphM6_00_LOWER.jpg	4645709	0	1	8554	206	0	next	incorrect	349
Vp005	175	Response	2	4654254	8545	1
Vp005	176	Picture	MorphM3_10_orig.jpg ; MorphM3_10_LOWER.jpg	4654263	0	205	7370	206	0	next	hit	351
Vp005	176	Response	1	4661534	7271	1
Vp005	177	Picture	MorphM2_01_orig.jpg ; MorphM2_00_LOWER.jpg	4661633	0	1	28629	168	0	next	incorrect	353
Vp005	177	Response	2	4690253	28620	1
Vp005	178	Picture	MorphM5_00_orig.jpg ; MorphM5_10_LOWER.jpg	4690262	0	167	9679	342	0	next	incorrect	355
Vp005	178	Response	2	4699933	9671	1
Vp005	179	Picture	MorphF3_01_orig.jpg ; MorphF3_00_LOWER.jpg	4699941	0	175	8136	176	0	next	incorrect	357
Vp005	179	Response	2	4707933	7992	1
Vp005	180	Picture	MorphF8_00_orig.jpg ; MorphF8_00_LOWER.jpg	4708077	0	1	62583	185	0	next	incorrect	359
Vp005	180	Response	2	4770652	62575	1
Vp005	181	Picture	MorphM4_02_orig.jpg ; MorphM4_00_LOWER.jpg	4770660	0	184	7614	185	0	next	incorrect	361
Vp005	181	Response	2	4778172	7512	1
Vp005	182	Picture	MorphF6_03_orig.jpg ; MorphF6_00_LOWER.jpg	4778274	0	1	6768	2	0	next	incorrect	363
Vp005	182	Response	2	4784892	6618	1
Vp005	183	Picture	MorphM10_02_orig.jpg ; MorphM10_00_LOWER.jpg	4785042	0	1	12473	2	0	next	incorrect	365
Vp005	183	Response	2	4797372	12330	1
Vp005	184	Picture	MorphF3_00_orig.jpg ; MorphF3_10_LOWER.jpg	4797515	0	1	6503	2	0	next	incorrect	367
Vp005	184	Response	2	4803932	6417	1
Vp005	185	Picture	MorphF1_10_orig.jpg ; MorphF1_00_LOWER.jpg	4804018	0	1	8722	170	0	next	hit	369
Vp005	185	Response	1	4812732	8714	1
Vp005	186	Picture	MorphF8_01_orig.jpg ; MorphF8_10_LOWER.jpg	4812740	0	169	12880	330	0	next	incorrect	371
Vp005	186	Response	2	4825611	12871	1
Vp005	187	Picture	MorphF2_07_orig.jpg ; MorphF2_10_LOWER.jpg	4825620	0	161	8122	162	0	next	hit	373
Vp005	187	Response	1	4833611	7991	1
Vp005	188	Picture	MorphM7_04_orig.jpg ; MorphM7_10_LOWER.jpg	4833742	0	1	8095	2	0	next	hit	375
Vp005	188	Response	1	4841771	8029	1
Vp005	189	Picture	MorphF6_06_orig.jpg ; MorphF6_10_LOWER.jpg	4841837	0	1	10085	2	0	next	hit	377
Vp005	189	Response	1	4851771	9934	1
Vp005	190	Picture	MorphM5_01_orig.jpg ; MorphM5_00_LOWER.jpg	4851922	0	1	17218	167	0	next	incorrect	379
Vp005	190	Response	2	4869131	17209	1
Vp005	191	Picture	MorphF7_03_orig.jpg ; MorphF7_10_LOWER.jpg	4869140	0	166	8480	345	0	next	hit	381
Vp005	191	Response	1	4877611	8471	1
Vp005	192	Picture	MorphF2_02_orig.jpg ; MorphF2_00_LOWER.jpg	4877620	0	179	15278	340	0	next	hit	383
Vp005	192	Response	1	4892891	15271	1
Vp005	193	Picture	MorphF8_00_orig.jpg ; MorphF8_10_LOWER.jpg	4892898	0	161	20994	162	0	next	incorrect	385
Vp005	193	Response	2	4913770	20872	1
Vp005	194	Picture	MorphF9_03_orig.jpg ; MorphF9_10_LOWER.jpg	4913892	0	1	35165	2	0	next	hit	387
Vp005	194	Response	1	4948970	35078	1
Vp005	195	Picture	MorphF3_06_orig.jpg ; MorphF3_00_LOWER.jpg	4949057	0	1	32245	2	0	next	hit	389
Vp005	195	Response	1	4981209	32152	1
Vp005	196	Picture	MorphF10_10_orig.jpg ; MorphF10_00_LOWER.jpg	4981302	0	1	7166	2	0	next	hit	391
Vp005	196	Response	1	4988329	7027	1
Vp005	197	Picture	MorphM4_06_orig.jpg ; MorphM4_10_LOWER.jpg	4988468	0	1	33705	2	0	next	hit	393
Vp005	197	Response	1	5022089	33621	1
Vp005	198	Picture	MorphF7_01_orig.jpg ; MorphF7_00_LOWER.jpg	5022173	0	1	105203	161	0	next	hit	395
Vp005	198	Response	1	5127368	105195	1
Vp005	199	Picture	MorphF2_04_orig.jpg ; MorphF2_00_LOWER.jpg	5127376	0	160	7192	161	0	next	hit	397
Vp005	199	Response	1	5134487	7111	1
Vp005	200	Picture	MorphM10_03_orig.jpg ; MorphM10_00_LOWER.jpg	5134568	0	1	18047	2	0	next	incorrect	399
Vp005	200	Response	2	5152487	17919	1
Vp005	201	Picture	MorphM9_01_orig.jpg ; MorphM9_10_LOWER.jpg	5152615	0	1	7166	2	0	next	incorrect	401
Vp005	201	Response	2	5159687	7072	1
Vp005	202	Picture	MorphF10_07_orig.jpg ; MorphF10_00_LOWER.jpg	5159781	0	1	7962	2	0	next	hit	403
Vp005	202	Response	1	5167607	7826	1
Vp005	203	Picture	MorphM2_04_orig.jpg ; MorphM2_00_LOWER.jpg	5167743	0	1	10218	2	0	next	incorrect	405
Vp005	203	Response	2	5177847	10104	1
Vp005	204	Picture	MorphF10_00_orig.jpg ; MorphF10_00_LOWER.jpg	5177961	0	1	17334	184	0	next	incorrect	407
Vp005	204	Response	2	5195287	17326	1
Vp005	205	Picture	MorphM7_09_orig.jpg ; MorphM7_10_LOWER.jpg	5195295	0	183	11859	184	0	next	hit	409
Vp005	205	Response	1	5207047	11752	1
Vp005	206	Picture	MorphM3_01_orig.jpg ; MorphM3_10_LOWER.jpg	5207154	0	1	48037	2	0	next	incorrect	411
Vp005	206	Response	2	5255045	47891	2
Vp005	207	Picture	MorphF2_07_orig.jpg ; MorphF2_00_LOWER.jpg	5255191	0	1	6746	156	0	next	hit	413
Vp005	207	Response	1	5261926	6735	1
Vp005	208	Picture	MorphF4_10_orig.jpg ; MorphF4_00_LOWER.jpg	5261937	0	155	7036	307	0	next	hit	415
Vp005	208	Response	1	5268966	7029	1
Vp005	209	Picture	MorphM6_06_orig.jpg ; MorphM6_10_LOWER.jpg	5268973	0	152	21842	357	0	next	hit	417
Vp005	209	Response	1	5290806	21833	1
Vp005	210	Picture	MorphM10_06_orig.jpg ; MorphM10_10_LOWER.jpg	5290815	0	205	7768	206	0	next	hit	419
Vp005	210	Response	1	5298485	7670	1
Vp005	211	Picture	MorphM9_04_orig.jpg ; MorphM9_10_LOWER.jpg	5298583	0	1	10070	150	0	next	incorrect	421
Vp005	211	Response	2	5308645	10062	1
Vp005	212	Picture	MorphM2_04_orig.jpg ; MorphM2_10_LOWER.jpg	5308653	0	149	15143	150	0	next	incorrect	423
Vp005	212	Response	2	5323685	15032	1
Vp005	213	Picture	MorphM3_08_orig.jpg ; MorphM3_00_LOWER.jpg	5323796	0	1	46538	173	0	next	incorrect	425
Vp005	213	Response	2	5370325	46529	1
Vp005	214	Picture	MorphM1_10_orig.jpg ; MorphM1_00_LOWER.jpg	5370334	0	172	30398	334	0	next	hit	427
Vp005	214	Response	1	5400724	30390	1
Vp005	215	Picture	MorphM6_09_orig.jpg ; MorphM6_10_LOWER.jpg	5400732	0	162	8480	337	0	next	hit	429
Vp005	215	Response	1	5409204	8472	1
Vp005	216	Picture	MorphM1_02_orig.jpg ; MorphM1_10_LOWER.jpg	5409212	0	175	8003	176	0	next	incorrect	431
Vp005	216	Response	2	5417124	7912	1
Vp005	217	Picture	MorphF10_03_orig.jpg ; MorphF10_10_LOWER.jpg	5417215	0	1	7564	2	0	next	hit	433
Vp005	217	Response	1	5424644	7429	1
Vp005	218	Picture	MorphF2_08_orig.jpg ; MorphF2_10_LOWER.jpg	5424779	0	1	6369	2	0	next	hit	435
Vp005	218	Response	1	5431044	6265	1
Vp005	219	Picture	MorphF5_07_orig.jpg ; MorphF5_10_LOWER.jpg	5431148	0	1	11014	2	0	next	hit	437
Vp005	219	Response	1	5442084	10936	1
Vp005	220	Picture	MorphF4_08_orig.jpg ; MorphF4_00_LOWER.jpg	5442162	0	1	7564	2	0	next	hit	439
Vp005	220	Response	1	5449603	7441	1
Vp005	221	Picture	MorphM9_01_orig.jpg ; MorphM9_00_LOWER.jpg	5449726	0	1	9289	2	0	next	incorrect	441
Vp005	221	Response	2	5458883	9157	1
Vp005	222	Picture	MorphF2_03_orig.jpg ; MorphF2_00_LOWER.jpg	5459015	0	1	6996	172	0	next	hit	443
Vp005	222	Response	1	5466003	6988	1
Vp005	223	Picture	MorphF3_06_orig.jpg ; MorphF3_10_LOWER.jpg	5466011	0	171	127427	172	0	next	incorrect	445
Vp005	223	Response	2	5593362	127351	1
Vp005	224	Picture	MorphM8_08_orig.jpg ; MorphM8_00_LOWER.jpg	5593438	0	1	18047	2	0	next	hit	447
Vp005	224	Response	1	5611361	17923	1
Vp005	225	Picture	MorphF1_04_orig.jpg ; MorphF1_10_LOWER.jpg	5611485	0	1	12444	164	0	next	incorrect	449
Vp005	225	Response	2	5623921	12436	1
Vp005	226	Picture	MorphM1_09_orig.jpg ; MorphM1_00_LOWER.jpg	5623929	0	163	7063	164	0	next	incorrect	451
Vp005	226	Response	2	5630881	6952	1
Vp005	227	Picture	MorphF5_07_orig.jpg ; MorphF5_00_LOWER.jpg	5630992	0	1	56264	2	0	next	incorrect	453
Vp005	227	Response	2	5687120	56128	1
Vp005	228	Picture	MorphM9_00_orig.jpg ; MorphM9_10_LOWER.jpg	5687256	0	1	6104	2	0	next	incorrect	455
Vp005	228	Response	2	5693280	6024	1
Vp005	229	Picture	MorphF10_09_orig.jpg ; MorphF10_00_LOWER.jpg	5693360	0	1	6089	150	0	next	hit	457
Vp005	229	Response	1	5699440	6080	1
Vp005	230	Picture	MorphF9_09_orig.jpg ; MorphF9_10_LOWER.jpg	5699449	0	149	5721	150	0	next	hit	459
Vp005	230	Response	1	5705040	5591	1
Vp005	231	Picture	MorphM7_00_orig.jpg ; MorphM7_00_LOWER.jpg	5705170	0	1	16852	2	0	next	incorrect	461
Vp005	231	Response	2	5721920	16750	1
Vp005	232	Picture	MorphF2_08_orig.jpg ; MorphF2_00_LOWER.jpg	5722022	0	1	7665	167	0	next	hit	463
Vp005	232	Response	1	5729680	7658	1
Vp005	233	Picture	MorphF8_07_orig.jpg ; MorphF8_10_LOWER.jpg	5729687	0	166	9041	314	0	next	hit	465
Vp005	233	Response	1	5738720	9033	1
Vp005	234	Picture	MorphF2_06_orig.jpg ; MorphF2_00_LOWER.jpg	5738728	0	148	5853	149	0	next	hit	467
Vp005	234	Response	1	5744480	5752	1
Vp005	235	Picture	MorphM6_01_orig.jpg ; MorphM6_10_LOWER.jpg	5744581	0	1	7906	191	0	next	incorrect	469
Vp005	235	Response	2	5752480	7899	1
Vp005	236	Picture	MorphF4_03_orig.jpg ; MorphF4_00_LOWER.jpg	5752487	0	190	10406	191	0	next	incorrect	471
Vp005	236	Response	2	5762799	10312	1
Vp005	237	Picture	MorphF3_07_orig.jpg ; MorphF3_00_LOWER.jpg	5762893	0	1	27336	2	0	next	hit	473
Vp005	237	Response	1	5790159	27266	1
Vp005	238	Picture	MorphF7_05_orig.jpg ; MorphF7_10_LOWER.jpg	5790229	0	1	9820	2	0	next	hit	475
Vp005	238	Response	1	5799919	9690	1
Vp005	239	Picture	MorphF4_06_orig.jpg ; MorphF4_00_LOWER.jpg	5800049	0	1	8094	3	0	next	hit	477
Vp005	239	Response	1	5807999	7950	1
Vp005	240	Picture	MorphM5_04_orig.jpg ; MorphM5_00_LOWER.jpg	5808143	0	2	18263	186	0	next	incorrect	479
Vp005	240	Response	2	5826398	18255	1
Vp005	241	Picture	MorphM7_07_orig.jpg ; MorphM7_10_LOWER.jpg	5826406	0	184	7200	333	0	next	hit	481
Vp005	241	Response	1	5833598	7192	1
Vp005	242	Picture	MorphM8_02_orig.jpg ; MorphM8_10_LOWER.jpg	5833606	0	149	47389	150	0	next	hit	483
Vp005	242	Response	1	5880878	47272	1
Vp005	243	Picture	MorphF2_00_orig.jpg ; MorphF2_10_LOWER.jpg	5880995	0	1	37819	2	0	next	hit	485
Vp005	243	Response	1	5918718	37723	1
Vp005	244	Picture	MorphM5_03_orig.jpg ; MorphM5_10_LOWER.jpg	5918814	0	1	8492	2	0	next	incorrect	487
Vp005	244	Response	2	5927197	8383	1
Vp005	245	Picture	MorphM3_02_orig.jpg ; MorphM3_00_LOWER.jpg	5927306	0	1	11014	2	0	next	incorrect	489
Vp005	245	Response	2	5938237	10931	1
Vp005	246	Picture	MorphF7_09_orig.jpg ; MorphF7_00_LOWER.jpg	5938320	0	1	8493	2	0	next	hit	491
Vp005	246	Response	1	5946717	8397	1
Vp005	247	Picture	MorphM9_08_orig.jpg ; MorphM9_00_LOWER.jpg	5946813	0	1	50292	2	0	next	hit	493
Vp005	247	Response	1	5997037	50224	1
Vp005	248	Picture	MorphM10_07_orig.jpg ; MorphM10_00_LOWER.jpg	5997105	0	1	5176	2	0	next	hit	495
Vp005	248	Response	1	6002156	5051	1
Vp005	249	Picture	MorphM5_02_orig.jpg ; MorphM5_00_LOWER.jpg	6002281	0	1	6767	2	0	next	incorrect	497
Vp005	249	Response	2	6008956	6675	1
Vp005	250	Picture	MorphF5_02_orig.jpg ; MorphF5_10_LOWER.jpg	6009048	0	1	7962	2	0	next	incorrect	499
Vp005	250	Response	2	6016876	7828	1
Vp005	251	Picture	MorphF8_08_orig.jpg ; MorphF8_00_LOWER.jpg	6017010	0	1	9394	162	0	next	hit	501
Vp005	251	Response	1	6026396	9386	1
Vp005	252	Picture	MorphF1_07_orig.jpg ; MorphF1_00_LOWER.jpg	6026404	0	161	7591	163	0	next	incorrect	503
Vp005	252	Response	2	6033836	7432	1
Vp005	253	Picture	MorphM6_03_orig.jpg ; MorphM6_00_LOWER.jpg	6033995	0	2	8328	168	0	next	incorrect	505
Vp005	253	Response	2	6042316	8321	1
Vp005	254	Picture	MorphF3_02_orig.jpg ; MorphF3_00_LOWER.jpg	6042323	0	166	7849	312	0	next	incorrect	507
Vp005	254	Response	2	6050155	7832	2
Vp005	255	Picture	MorphM9_02_orig.jpg ; MorphM9_10_LOWER.jpg	6050172	0	146	75385	147	0	next	incorrect	509
Vp005	255	Response	2	6125435	75263	1
Vp005	256	Picture	MorphF10_04_orig.jpg ; MorphF10_10_LOWER.jpg	6125557	0	1	6206	166	0	next	hit	511
Vp005	256	Response	1	6131755	6198	1
Vp005	257	Picture	MorphM10_09_orig.jpg ; MorphM10_00_LOWER.jpg	6131763	0	165	5839	329	0	next	hit	513
Vp005	257	Response	1	6137595	5832	1
Vp005	258	Picture	MorphF2_05_orig.jpg ; MorphF2_10_LOWER.jpg	6137602	0	164	6665	166	0	next	hit	515
Vp005	258	Response	1	6144155	6553	1
Vp005	259	Picture	MorphM3_00_orig.jpg ; MorphM3_10_LOWER.jpg	6144267	0	2	16057	3	0	next	incorrect	517
Vp005	259	Response	2	6160234	15967	1
Vp005	260	Picture	MorphF3_04_orig.jpg ; MorphF3_10_LOWER.jpg	6160324	0	1	5679	162	0	next	incorrect	519
Vp005	260	Response	2	6165994	5670	1
Vp005	261	Picture	MorphM9_06_orig.jpg ; MorphM9_00_LOWER.jpg	6166003	0	161	46206	162	0	next	hit	521
Vp005	261	Response	1	6212074	46071	1
Vp005	262	Picture	MorphF5_02_orig.jpg ; MorphF5_00_LOWER.jpg	6212209	0	1	5971	2	0	next	incorrect	523
Vp005	262	Response	2	6218074	5865	1
Vp005	263	Picture	MorphF1_04_orig.jpg ; MorphF1_00_LOWER.jpg	6218180	0	1	7431	2	0	next	incorrect	525
Vp005	263	Response	2	6225513	7333	1
Vp005	264	Picture	MorphF6_08_orig.jpg ; MorphF6_10_LOWER.jpg	6225611	0	1	10871	145	0	next	hit	527
Vp005	264	Response	1	6236473	10862	1
Vp005	265	Picture	MorphM2_06_orig.jpg ; MorphM2_10_LOWER.jpg	6236482	0	144	36960	218	0	next	hit	529
Vp005	265	Response	1	6273433	36951	1
Vp005	266	Picture	MorphF1_03_orig.jpg ; MorphF1_00_LOWER.jpg	6273442	0	74	7039	275	0	next	incorrect	531
Vp005	266	Response	2	6280473	7031	1
Vp005	267	Picture	MorphM4_01_orig.jpg ; MorphM4_00_LOWER.jpg	6280481	0	201	6799	371	0	next	incorrect	533
Vp005	267	Response	2	6287273	6792	1
Vp005	268	Picture	MorphF1_05_orig.jpg ; MorphF1_00_LOWER.jpg	6287280	0	170	12880	331	0	next	incorrect	535
Vp005	268	Response	2	6300153	12873	1
Vp005	269	Picture	MorphF3_03_orig.jpg ; MorphF3_00_LOWER.jpg	6300160	0	161	8480	335	0	next	incorrect	537
Vp005	269	Response	2	6308632	8472	1
Vp005	270	Picture	MorphM2_00_orig.jpg ; MorphM2_10_LOWER.jpg	6308640	0	174	10240	326	0	next	incorrect	539
Vp005	270	Response	2	6318872	10232	1
Vp005	271	Picture	MorphF5_09_orig.jpg ; MorphF5_10_LOWER.jpg	6318880	0	152	13951	153	0	next	hit	541
Vp005	271	Response	1	6332712	13832	1
Vp005	272	Picture	MorphF7_06_orig.jpg ; MorphF7_10_LOWER.jpg	6332831	0	1	6635	2	0	next	hit	543
Vp005	272	Response	1	6339352	6521	1
Vp005	273	Picture	MorphF8_10_orig.jpg ; MorphF8_10_LOWER.jpg	6339466	0	1	6502	3	0	next	hit	545
Vp005	273	Response	1	6345832	6366	1
Vp005	274	Picture	MorphM4_05_orig.jpg ; MorphM4_00_LOWER.jpg	6345968	0	2	14597	3	0	next	incorrect	547
Vp005	274	Response	2	6360472	14504	1
Vp005	275	Picture	MorphF10_08_orig.jpg ; MorphF10_10_LOWER.jpg	6360565	0	1	12341	2	0	next	hit	549
Vp005	275	Response	1	6372792	12227	1
Vp005	276	Picture	MorphF6_10_orig.jpg ; MorphF6_10_LOWER.jpg	6372906	0	1	7811	153	0	next	hit	551
Vp005	276	Response	1	6380711	7805	1
Vp005	277	Picture	MorphM7_08_orig.jpg ; MorphM7_00_LOWER.jpg	6380717	0	152	11165	153	0	next	hit	553
Vp005	277	Response	1	6391751	11034	1
Vp005	278	Picture	MorphF4_00_orig.jpg ; MorphF4_10_LOWER.jpg	6391882	0	1	47771	2	0	next	incorrect	555
Vp005	278	Response	2	6439591	47709	1
Vp005	279	Picture	MorphM3_04_orig.jpg ; MorphM3_10_LOWER.jpg	6439653	0	1	7141	160	0	next	incorrect	557
Vp005	279	Response	2	6446791	7138	1
Vp005	280	Picture	MorphF4_04_orig.jpg ; MorphF4_00_LOWER.jpg	6446794	0	159	24645	354	0	next	incorrect	559
Vp005	280	Response	2	6471430	24636	1
Vp005	281	Picture	MorphF1_02_orig.jpg ; MorphF1_10_LOWER.jpg	6471439	0	195	9999	344	0	next	incorrect	561
Vp005	281	Response	2	6481430	9991	1
Vp005	282	Picture	MorphM4_09_orig.jpg ; MorphM4_10_LOWER.jpg	6481438	0	149	11121	323	0	next	hit	563
Vp005	282	Response	1	6492550	11112	1
Vp005	283	Picture	MorphM3_03_orig.jpg ; MorphM3_00_LOWER.jpg	6492559	0	174	8878	229	0	next	incorrect	565
Vp005	283	Response	2	6501430	8871	1
Vp005	284	Picture	MorphF10_06_orig.jpg ; MorphF10_00_LOWER.jpg	6501437	0	55	7086	57	0	next	hit	567
Vp005	284	Response	1	6508390	6953	1
Vp005	285	Picture	MorphM10_10_orig.jpg ; MorphM10_00_LOWER.jpg	6508523	0	2	6194	179	0	next	hit	569
Vp005	285	Response	1	6514710	6187	1
Vp005	286	Picture	MorphF3_05_orig.jpg ; MorphF3_10_LOWER.jpg	6514717	0	177	7607	178	0	next	incorrect	571
Vp005	286	Response	2	6522230	7513	1
Vp005	287	Picture	MorphM6_01_orig.jpg ; MorphM6_00_LOWER.jpg	6522324	0	1	12872	2	0	next	incorrect	573
Vp005	287	Response	2	6535110	12786	1
Vp005	288	Picture	MorphF1_01_orig.jpg ; MorphF1_00_LOWER.jpg	6535196	0	1	9122	169	0	next	incorrect	575
Vp005	288	Response	2	6544310	9114	1
Vp005	289	Picture	MorphF6_07_orig.jpg ; MorphF6_00_LOWER.jpg	6544318	0	168	21919	312	0	next	hit	577
Vp005	289	Response	1	6566229	21911	1
Vp005	290	Picture	MorphM5_01_orig.jpg ; MorphM5_10_LOWER.jpg	6566237	0	144	8721	325	0	next	incorrect	579
Vp005	290	Response	2	6574949	8712	1
Vp005	291	Picture	MorphM2_07_orig.jpg ; MorphM2_00_LOWER.jpg	6574958	0	181	9336	182	0	next	hit	581
Vp005	291	Response	1	6584149	9191	1
Vp005	292	Picture	MorphF2_03_orig.jpg ; MorphF2_10_LOWER.jpg	6584294	0	1	7782	182	0	next	hit	583
Vp005	292	Response	1	6592069	7775	1
Vp005	293	Picture	MorphM9_06_orig.jpg ; MorphM9_10_LOWER.jpg	6592076	0	181	13981	182	0	next	hit	585
Vp005	293	Response	1	6605909	13833	1
Vp005	294	Picture	MorphM3_08_orig.jpg ; MorphM3_10_LOWER.jpg	6606057	0	1	10615	2	0	next	incorrect	587
Vp005	294	Response	2	6616548	10491	1
Vp005	295	Picture	MorphF1_07_orig.jpg ; MorphF1_10_LOWER.jpg	6616672	0	1	58122	2	0	next	hit	589
Vp005	295	Response	1	6674708	58036	1
Vp005	296	Picture	MorphM3_06_orig.jpg ; MorphM3_00_LOWER.jpg	6674794	0	1	10351	2	0	next	incorrect	591
Vp005	296	Response	2	6685028	10234	1
Vp005	297	Picture	MorphF5_03_orig.jpg ; MorphF5_10_LOWER.jpg	6685145	0	1	7033	2	0	next	incorrect	593
Vp005	297	Response	2	6692067	6922	1
Vp005	298	Picture	MorphM9_07_orig.jpg ; MorphM9_00_LOWER.jpg	6692178	0	1	8094	2	0	next	hit	595
Vp005	298	Response	1	6700147	7969	1
Vp005	299	Picture	MorphM2_05_orig.jpg ; MorphM2_10_LOWER.jpg	6700272	0	1	8843	183	0	next	hit	597
Vp005	299	Response	1	6709107	8835	1
Vp005	300	Picture	MorphM4_01_orig.jpg ; MorphM4_10_LOWER.jpg	6709115	0	182	23005	183	0	next	incorrect	599
Vp005	300	Response	2	6731987	22872	1
Vp005	301	Picture	MorphM2_08_orig.jpg ; MorphM2_00_LOWER.jpg	6732120	0	1	6994	173	0	next	hit	601
Vp005	301	Response	1	6739107	6987	1
Vp005	302	Picture	MorphF5_00_orig.jpg ; MorphF5_10_LOWER.jpg	6739114	0	172	7440	335	0	next	incorrect	603
Vp005	302	Response	2	6746547	7433	1
Vp005	303	Picture	MorphM2_07_orig.jpg ; MorphM2_10_LOWER.jpg	6746554	0	163	8081	340	0	next	hit	605
Vp005	303	Response	1	6754627	8073	1
Vp005	304	Picture	MorphF1_00_orig.jpg ; MorphF1_10_LOWER.jpg	6754635	0	177	11280	353	0	next	incorrect	607
Vp005	304	Response	2	6765907	11272	1
Vp005	305	Picture	MorphF7_00_orig.jpg ; MorphF7_00_LOWER.jpg	6765915	0	176	13047	177	0	next	hit	609
Vp005	305	Response	1	6778866	12951	1
Vp005	306	Picture	MorphF4_09_orig.jpg ; MorphF4_10_LOWER.jpg	6778962	0	1	8227	2	0	next	hit	611
Vp005	306	Response	1	6787106	8144	1
Vp005	307	Picture	MorphM7_08_orig.jpg ; MorphM7_10_LOWER.jpg	6787189	0	1	7926	171	0	next	hit	613
Vp005	307	Response	1	6795106	7917	1
Vp005	308	Picture	MorphM2_09_orig.jpg ; MorphM2_10_LOWER.jpg	6795115	0	170	8396	171	0	next	hit	615
Vp005	308	Response	1	6803426	8311	1
Vp005	309	Picture	MorphF4_05_orig.jpg ; MorphF4_10_LOWER.jpg	6803511	0	1	14066	2	0	next	hit	617
Vp005	309	Response	1	6817426	13915	1
Vp005	310	Picture	MorphF3_09_orig.jpg ; MorphF3_00_LOWER.jpg	6817577	0	1	16189	2	0	next	hit	619
Vp005	310	Response	1	6833666	16089	1
Vp005	311	Picture	MorphM10_00_orig.jpg ; MorphM10_00_LOWER.jpg	6833766	0	1	12209	2	0	next	incorrect	621
Vp005	311	Response	2	6845826	12060	1
Vp005	312	Picture	MorphF6_10_orig.jpg ; MorphF6_00_LOWER.jpg	6845975	0	1	16018	173	0	next	hit	623
Vp005	312	Response	1	6861985	16010	1
Vp005	313	Picture	MorphF9_08_orig.jpg ; MorphF9_10_LOWER.jpg	6861993	0	172	10481	346	0	next	hit	625
Vp005	313	Response	1	6872465	10472	1
Vp005	314	Picture	MorphF2_01_orig.jpg ; MorphF2_10_LOWER.jpg	6872474	0	174	8267	175	0	next	hit	627
Vp005	314	Response	1	6880625	8151	1
Vp005	315	Picture	MorphF6_04_orig.jpg ; MorphF6_10_LOWER.jpg	6880741	0	1	9157	2	0	next	hit	629
Vp005	315	Response	1	6889825	9084	1
Vp005	316	Picture	MorphF2_01_orig.jpg ; MorphF2_00_LOWER.jpg	6889898	0	1	12739	2	0	next	hit	631
Vp005	316	Response	1	6902545	12647	1
Vp005	317	Picture	MorphF5_05_orig.jpg ; MorphF5_00_LOWER.jpg	6902637	0	1	22956	2	0	next	hit	633
Vp005	317	Response	1	6925505	22868	1
Vp005	318	Picture	MorphM2_10_orig.jpg ; MorphM2_10_LOWER.jpg	6925593	0	1	8079	151	0	next	hit	635
Vp005	318	Response	1	6933664	8071	1
Vp005	319	Picture	MorphM3_07_orig.jpg ; MorphM3_10_LOWER.jpg	6933672	0	150	9039	151	0	next	incorrect	637
Vp005	319	Response	2	6942624	8952	1
Vp005	320	Picture	MorphM6_08_orig.jpg ; MorphM6_10_LOWER.jpg	6942711	0	1	20038	2	0	next	hit	639
Vp005	320	Response	1	6962624	19913	1
Vp005	321	Picture	MorphF5_08_orig.jpg ; MorphF5_10_LOWER.jpg	6962749	0	1	7696	2	0	next	hit	641
Vp005	321	Response	1	6970304	7555	1
Vp005	322	Picture	MorphM10_01_orig.jpg ; MorphM10_10_LOWER.jpg	6970445	0	1	6768	2	0	next	hit	643
Vp005	322	Response	1	6977104	6659	1
Vp005	323	Picture	MorphM7_02_orig.jpg ; MorphM7_00_LOWER.jpg	6977213	0	1	7829	2	0	next	hit	645
Vp005	323	Response	1	6984944	7731	1
Vp005	324	Picture	MorphM10_05_orig.jpg ; MorphM10_00_LOWER.jpg	6985042	0	1	12341	2	0	next	hit	647
Vp005	324	Response	1	6997264	12222	1
Vp005	325	Picture	MorphM9_09_orig.jpg ; MorphM9_10_LOWER.jpg	6997383	0	1	8095	2	0	next	hit	649
Vp005	325	Response	1	7005343	7960	1
Vp005	326	Picture	MorphM8_00_orig.jpg ; MorphM8_00_LOWER.jpg	7005478	0	1	53314	165	0	next	incorrect	651
Vp005	326	Response	2	7058783	53305	1
Vp005	327	Picture	MorphM7_01_orig.jpg ; MorphM7_00_LOWER.jpg	7058792	0	164	12504	165	0	next	hit	653
Vp005	327	Response	1	7071183	12391	1
Vp005	328	Picture	MorphM1_06_orig.jpg ; MorphM1_10_LOWER.jpg	7071296	0	1	39254	159	0	next	incorrect	655
Vp005	328	Response	2	7110542	39246	1
Vp005	329	Picture	MorphF6_03_orig.jpg ; MorphF6_10_LOWER.jpg	7110550	0	158	20401	351	0	next	hit	657
Vp005	329	Response	1	7130942	20392	1
Vp005	330	Picture	MorphF1_06_orig.jpg ; MorphF1_10_LOWER.jpg	7130951	0	193	11471	194	0	next	incorrect	659
Vp005	330	Response	2	7142302	11351	1
Vp005	331	Picture	MorphF10_02_orig.jpg ; MorphF10_10_LOWER.jpg	7142422	0	1	56795	2	0	next	hit	661
Vp005	331	Response	1	7199101	56679	1
Vp005	332	Picture	MorphM1_10_orig.jpg ; MorphM1_10_LOWER.jpg	7199217	0	1	9251	172	0	next	hit	663
Vp005	332	Response	1	7208461	9244	1
Vp005	333	Picture	MorphM10_05_orig.jpg ; MorphM10_10_LOWER.jpg	7208468	0	171	8241	329	0	next	hit	665
Vp005	333	Response	1	7216701	8233	1
Vp005	334	Picture	MorphM5_07_orig.jpg ; MorphM5_10_LOWER.jpg	7216709	0	158	35454	159	0	next	hit	667
Vp005	334	Response	1	7252060	35351	1
Vp005	335	Picture	MorphF8_04_orig.jpg ; MorphF8_10_LOWER.jpg	7252163	0	1	27071	2	0	next	incorrect	669
Vp005	335	Response	2	7279100	26937	1
Vp005	336	Picture	MorphM1_00_orig.jpg ; MorphM1_10_LOWER.jpg	7279234	0	1	6634	2	0	next	incorrect	671
Vp005	336	Response	2	7285740	6506	1
Vp005	337	Picture	MorphM5_06_orig.jpg ; MorphM5_10_LOWER.jpg	7285868	0	1	28265	2	0	next	incorrect	673
Vp005	337	Response	2	7314060	28192	1
Vp005	338	Picture	MorphF5_05_orig.jpg ; MorphF5_10_LOWER.jpg	7314133	0	1	34369	2	0	next	incorrect	675
Vp005	338	Response	2	7348378	34245	2
Vp005	339	Picture	MorphM1_03_orig.jpg ; MorphM1_00_LOWER.jpg	7348502	0	1	9554	2	0	next	incorrect	677
Vp005	339	Response	2	7357979	9477	1
Vp005	340	Picture	MorphF7_03_orig.jpg ; MorphF7_00_LOWER.jpg	7358056	0	1	17118	2	0	next	hit	679
Vp005	340	Response	1	7375099	17043	1
Vp005	341	Picture	MorphM1_06_orig.jpg ; MorphM1_00_LOWER.jpg	7375174	0	1	14730	2	0	next	incorrect	681
Vp005	341	Response	2	7389819	14645	1
Vp005	342	Picture	MorphM6_00_orig.jpg ; MorphM6_10_LOWER.jpg	7389904	0	1	8322	172	0	next	incorrect	683
Vp005	342	Response	2	7398218	8314	1
Vp005	343	Picture	MorphF9_09_orig.jpg ; MorphF9_00_LOWER.jpg	7398226	0	171	8000	172	0	next	hit	685
Vp005	343	Response	1	7406138	7912	1
Vp005	344	Picture	MorphM9_03_orig.jpg ; MorphM9_00_LOWER.jpg	7406226	0	1	7280	153	0	next	hit	687
Vp005	344	Response	1	7413498	7272	1
Vp005	345	Picture	MorphF10_00_orig.jpg ; MorphF10_10_LOWER.jpg	7413506	0	152	6520	153	0	next	hit	689
Vp005	345	Response	1	7419898	6392	1
Vp005	346	Picture	MorphM5_05_orig.jpg ; MorphM5_00_LOWER.jpg	7420026	0	1	27071	2	0	next	incorrect	691
Vp005	346	Response	2	7447018	26992	1
Vp005	347	Picture	MorphF6_08_orig.jpg ; MorphF6_00_LOWER.jpg	7447097	0	1	17368	150	0	next	hit	693
Vp005	347	Response	1	7464458	17361	1
Vp005	348	Picture	MorphF3_00_orig.jpg ; MorphF3_00_LOWER.jpg	7464465	0	149	9038	150	0	next	incorrect	695
Vp005	348	Response	2	7473417	8952	1
Vp005	349	Picture	MorphF4_09_orig.jpg ; MorphF4_00_LOWER.jpg	7473503	0	1	8626	2	0	next	hit	697
Vp005	349	Response	1	7482057	8554	1
Vp005	350	Picture	MorphM3_10_orig.jpg ; MorphM3_00_LOWER.jpg	7482129	0	1	9536	153	0	next	incorrect	699
Vp005	350	Response	2	7491657	9528	1
Vp005	351	Picture	MorphM7_01_orig.jpg ; MorphM7_10_LOWER.jpg	7491665	0	152	9838	153	0	next	hit	701
Vp005	351	Response	1	7501417	9752	1
Vp005	352	Picture	MorphF4_01_orig.jpg ; MorphF4_00_LOWER.jpg	7501503	0	1	24018	2	0	next	incorrect	703
Vp005	352	Response	2	7525417	23914	1
Vp005	353	Picture	MorphM5_09_orig.jpg ; MorphM5_10_LOWER.jpg	7525521	0	1	69932	2	0	next	incorrect	705
Vp005	353	Response	2	7595336	69815	1
Vp005	354	Picture	MorphF7_02_orig.jpg ; MorphF7_00_LOWER.jpg	7595453	0	1	328295	2	0	next	incorrect	707
Vp005	354	Response	2	7923652	328199	1
Vp005	355	Picture	MorphM3_05_orig.jpg ; MorphM3_00_LOWER.jpg	7923748	0	1	6369	2	0	next	incorrect	709
Vp005	355	Response	2	7929972	6224	1
Vp005	356	Picture	MorphM6_10_orig.jpg ; MorphM6_10_LOWER.jpg	7930117	0	1	6502	3	0	next	hit	711
Vp005	356	Response	1	7936532	6415	1
Vp005	357	Picture	MorphM8_03_orig.jpg ; MorphM8_10_LOWER.jpg	7936619	0	2	10961	189	0	next	hit	713
Vp005	357	Response	1	7947571	10952	1
Vp005	358	Picture	MorphF4_02_orig.jpg ; MorphF4_10_LOWER.jpg	7947580	0	187	34422	188	0	next	incorrect	715
Vp005	358	Response	2	7981891	34311	1
Vp005	359	Picture	MorphM8_10_orig.jpg ; MorphM8_10_LOWER.jpg	7982002	0	1	7166	2	0	next	hit	717
Vp005	359	Response	1	7989091	7089	1
Vp005	360	Picture	MorphF6_01_orig.jpg ; MorphF6_10_LOWER.jpg	7989168	0	1	10170	182	0	next	hit	719
Vp005	360	Response	1	7999331	10163	1
Vp005	361	Picture	MorphF10_05_orig.jpg ; MorphF10_00_LOWER.jpg	7999338	0	181	6240	359	0	next	hit	721
Vp005	361	Response	1	8005571	6233	1
Vp005	362	Picture	MorphF4_06_orig.jpg ; MorphF4_10_LOWER.jpg	8005578	0	178	11456	179	0	next	hit	723
Vp005	362	Response	1	8016930	11352	1
Vp005	363	Picture	MorphF5_03_orig.jpg ; MorphF5_00_LOWER.jpg	8017034	0	1	8864	162	0	next	incorrect	725
Vp005	363	Response	2	8025890	8856	1
Vp005	364	Picture	MorphF4_01_orig.jpg ; MorphF4_10_LOWER.jpg	8025898	0	161	15553	162	0	next	incorrect	727
Vp005	364	Response	2	8041330	15432	1
Vp005	365	Picture	MorphF6_05_orig.jpg ; MorphF6_10_LOWER.jpg	8041451	0	1	7962	2	0	next	hit	729
Vp005	365	Response	1	8049330	7879	1
Vp005	366	Picture	MorphF5_10_orig.jpg ; MorphF5_00_LOWER.jpg	8049413	0	1	9525	164	0	next	hit	731
Vp005	366	Response	1	8058930	9517	1
Vp005	367	Picture	MorphF1_08_orig.jpg ; MorphF1_10_LOWER.jpg	8058938	0	163	47535	164	0	next	hit	733
Vp005	367	Response	1	8106370	47432	1
Vp005	368	Picture	MorphF3_09_orig.jpg ; MorphF3_10_LOWER.jpg	8106473	0	1	13933	2	0	next	hit	735
Vp005	368	Response	1	8120289	13816	1
Vp005	369	Picture	MorphM8_07_orig.jpg ; MorphM8_10_LOWER.jpg	8120406	0	1	6900	3	0	next	hit	737
Vp005	369	Response	1	8127169	6763	1
Vp005	370	Picture	MorphM1_09_orig.jpg ; MorphM1_10_LOWER.jpg	8127306	0	2	6370	3	0	next	hit	739
Vp005	370	Response	1	8133569	6263	1
Vp005	371	Picture	MorphM5_08_orig.jpg ; MorphM5_10_LOWER.jpg	8133676	0	1	18578	2	0	next	incorrect	741
Vp005	371	Response	2	8152129	18453	1
Vp005	372	Picture	MorphF3_07_orig.jpg ; MorphF3_10_LOWER.jpg	8152254	0	1	10881	2	0	next	hit	743
Vp005	372	Response	1	8163009	10755	1
Vp005	373	Picture	MorphM1_04_orig.jpg ; MorphM1_10_LOWER.jpg	8163135	0	1	10748	3	0	next	incorrect	745
Vp005	373	Response	2	8173809	10674	1
Vp005	374	Picture	MorphF9_04_orig.jpg ; MorphF9_10_LOWER.jpg	8173883	0	2	12474	3	0	next	hit	747
Vp005	374	Response	1	8186288	12405	1
Vp005	375	Picture	MorphM4_07_orig.jpg ; MorphM4_00_LOWER.jpg	8186357	0	1	24900	182	0	next	hit	749
Vp005	375	Response	1	8211248	24891	1
Vp005	376	Picture	MorphM8_01_orig.jpg ; MorphM8_10_LOWER.jpg	8211257	0	181	5998	335	0	next	hit	751
Vp005	376	Response	1	8217248	5991	1
Vp005	377	Picture	MorphM5_00_orig.jpg ; MorphM5_00_LOWER.jpg	8217255	0	154	7850	155	0	next	incorrect	753
Vp005	377	Response	2	8225008	7753	1
Vp005	378	Picture	MorphM6_03_orig.jpg ; MorphM6_10_LOWER.jpg	8225105	0	1	38482	2	0	next	incorrect	755
Vp005	378	Response	2	8263487	38382	1
Vp005	379	Picture	MorphF7_00_orig.jpg ; MorphF7_10_LOWER.jpg	8263587	0	1	14309	157	0	next	hit	757
Vp005	379	Response	1	8277887	14300	1
Vp005	380	Picture	MorphF9_00_orig.jpg ; MorphF9_00_LOWER.jpg	8277896	0	156	46959	329	0	next	incorrect	759
Vp005	380	Response	2	8324847	46951	1
Vp005	381	Picture	MorphF2_06_orig.jpg ; MorphF2_10_LOWER.jpg	8324855	0	173	7868	174	0	next	hit	761
Vp005	381	Response	1	8332606	7751	1
Vp005	382	Picture	MorphM2_02_orig.jpg ; MorphM2_10_LOWER.jpg	8332723	0	1	23886	2	0	next	incorrect	763
Vp005	382	Response	2	8356526	23803	1
Vp005	383	Picture	MorphF7_01_orig.jpg ; MorphF7_10_LOWER.jpg	8356609	0	1	11364	182	0	next	hit	765
Vp005	383	Response	1	8367966	11357	1
Vp005	384	Picture	MorphM10_08_orig.jpg ; MorphM10_10_LOWER.jpg	8367973	0	181	5440	363	0	next	hit	767
Vp005	384	Response	1	8373406	5433	1
Vp005	385	Picture	MorphF4_02_orig.jpg ; MorphF4_00_LOWER.jpg	8373413	0	182	8640	349	0	next	incorrect	769
Vp005	385	Response	2	8382046	8633	1
Vp005	386	Picture	MorphM7_02_orig.jpg ; MorphM7_10_LOWER.jpg	8382053	0	167	10915	168	0	next	hit	771
Vp005	386	Response	1	8392846	10793	1
Vp005	387	Picture	MorphF6_04_orig.jpg ; MorphF6_00_LOWER.jpg	8392968	0	1	8845	180	0	next	hit	773
Vp005	387	Response	1	8401806	8838	1
Vp005	388	Picture	MorphM9_05_orig.jpg ; MorphM9_10_LOWER.jpg	8401813	0	179	32291	180	0	next	hit	775
Vp005	388	Response	1	8433965	32152	1
Vp005	389	Picture	MorphF7_08_orig.jpg ; MorphF7_10_LOWER.jpg	8434104	0	1	5308	2	0	next	hit	777
Vp005	389	Response	1	8439325	5221	1
Vp005	390	Picture	MorphF2_02_orig.jpg ; MorphF2_10_LOWER.jpg	8439412	0	1	6880	155	0	next	hit	779
Vp005	390	Response	1	8446285	6873	1
Vp005	391	Picture	MorphF8_01_orig.jpg ; MorphF8_00_LOWER.jpg	8446292	0	154	7452	155	0	next	incorrect	781
Vp005	391	Response	2	8453645	7353	1
Vp005	392	Picture	MorphM10_06_orig.jpg ; MorphM10_00_LOWER.jpg	8453744	0	1	9023	2	0	next	hit	783
Vp005	392	Response	1	8462685	8941	1
Vp005	393	Picture	MorphF3_10_orig.jpg ; MorphF3_10_LOWER.jpg	8462767	0	1	10616	2	0	next	hit	785
Vp005	393	Response	1	8473245	10478	1
Vp005	394	Picture	MorphF10_10_orig.jpg ; MorphF10_10_LOWER.jpg	8473383	0	1	10829	187	0	next	hit	787
Vp005	394	Response	1	8484205	10822	1
Vp005	395	Picture	MorphM4_08_orig.jpg ; MorphM4_10_LOWER.jpg	8484212	0	186	16480	346	0	next	hit	789
Vp005	395	Response	1	8500685	16473	1
Vp005	396	Picture	MorphF9_10_orig.jpg ; MorphF9_10_LOWER.jpg	8500692	0	160	5865	161	0	next	hit	791
Vp005	396	Response	1	8506444	5752	1
Vp005	397	Picture	MorphM5_07_orig.jpg ; MorphM5_00_LOWER.jpg	8506557	0	1	11412	2	0	next	incorrect	793
Vp005	397	Response	2	8517884	11327	1
Vp005	398	Picture	MorphF1_06_orig.jpg ; MorphF1_00_LOWER.jpg	8517969	0	1	8095	2	0	next	incorrect	795
Vp005	398	Response	2	8525964	7995	1
Vp005	399	Picture	MorphM7_10_orig.jpg ; MorphM7_10_LOWER.jpg	8526064	0	1	6369	3	0	next	hit	797
Vp005	399	Response	1	8532284	6220	1
Vp005	400	Picture	MorphM9_07_orig.jpg ; MorphM9_10_LOWER.jpg	8532433	0	2	136016	3	0	next	hit	799
Vp005	400	Response	1	8668362	135929	1
Vp005	401	Picture	MorphF1_03_orig.jpg ; MorphF1_10_LOWER.jpg	8668449	0	1	7298	2	0	next	incorrect	801
Vp005	401	Response	2	8675642	7193	1
Vp005	402	Picture	MorphM6_04_orig.jpg ; MorphM6_10_LOWER.jpg	8675747	0	1	8862	164	0	next	incorrect	803
Vp005	402	Response	2	8684602	8855	1
Vp005	403	Picture	MorphM2_06_orig.jpg ; MorphM2_00_LOWER.jpg	8684609	0	163	8920	164	0	next	hit	805
Vp005	403	Response	1	8693402	8793	1
Vp005	404	Picture	MorphM6_10_orig.jpg ; MorphM6_00_LOWER.jpg	8693529	0	1	7298	2	0	next	hit	807
Vp005	404	Response	1	8700762	7233	1
Vp005	405	Picture	MorphF2_04_orig.jpg ; MorphF2_10_LOWER.jpg	8700827	0	1	5942	164	0	next	hit	809
Vp005	405	Response	1	8706762	5935	1
Vp005	406	Picture	MorphM9_04_orig.jpg ; MorphM9_00_LOWER.jpg	8706769	0	163	12238	164	0	next	incorrect	811
Vp005	406	Response	2	8718922	12153	1
Vp005	407	Picture	MorphF6_00_orig.jpg ; MorphF6_10_LOWER.jpg	8719007	0	1	34882	152	0	next	hit	813
Vp005	407	Response	1	8753881	34874	1
Vp005	408	Picture	MorphF3_08_orig.jpg ; MorphF3_10_LOWER.jpg	8753889	0	151	9520	336	0	next	hit	815
Vp005	408	Response	1	8763401	9512	1
Vp005	409	Picture	MorphF5_08_orig.jpg ; MorphF5_00_LOWER.jpg	8763409	0	185	7839	361	0	next	hit	817
Vp005	409	Response	1	8771241	7832	1
Vp005	410	Picture	MorphM10_09_orig.jpg ; MorphM10_10_LOWER.jpg	8771248	0	176	6279	177	0	next	hit	819
Vp005	410	Response	1	8777401	6153	1
Vp005	411	Picture	MorphM5_10_orig.jpg ; MorphM5_00_LOWER.jpg	8777527	0	1	16189	2	0	next	hit	821
Vp005	411	Response	1	8793641	16114	1
Vp005	412	Picture	MorphF10_04_orig.jpg ; MorphF10_00_LOWER.jpg	8793716	0	1	10218	2	0	next	hit	823
Vp005	412	Response	1	8803800	10084	1
Vp005	413	Picture	MorphF6_09_orig.jpg ; MorphF6_10_LOWER.jpg	8803934	0	1	38034	185	0	next	hit	825
Vp005	413	Response	1	8841960	38026	1
Vp005	414	Picture	MorphF9_00_orig.jpg ; MorphF9_10_LOWER.jpg	8841968	0	184	10479	372	0	next	incorrect	827
Vp005	414	Response	2	8852440	10472	1
Vp005	415	Picture	MorphM8_01_orig.jpg ; MorphM8_00_LOWER.jpg	8852447	0	188	29360	342	0	next	incorrect	829
Vp005	415	Response	2	8881799	29352	1
Vp005	416	Picture	MorphF9_05_orig.jpg ; MorphF9_00_LOWER.jpg	8881807	0	154	72872	155	0	next	hit	831
Vp005	416	Response	1	8954599	72792	1
Vp005	417	Picture	MorphM9_10_orig.jpg ; MorphM9_00_LOWER.jpg	8954679	0	1	8327	167	0	next	hit	833
Vp005	417	Response	1	8962998	8319	1
Vp005	418	Picture	MorphM6_05_orig.jpg ; MorphM6_00_LOWER.jpg	8963006	0	166	10480	335	0	next	incorrect	835
Vp005	418	Response	2	8973478	10472	1
Vp005	419	Picture	MorphF8_09_orig.jpg ; MorphF8_10_LOWER.jpg	8973486	0	169	9192	170	0	next	hit	837
Vp005	419	Response	1	8982598	9112	1
Vp005	420	Picture	MorphM6_02_orig.jpg ; MorphM6_00_LOWER.jpg	8982678	0	1	10218	2	0	next	incorrect	839
Vp005	420	Response	2	8992758	10080	1
Vp005	421	Picture	MorphF4_07_orig.jpg ; MorphF4_00_LOWER.jpg	8992896	0	1	28530	2	0	next	hit	841
Vp005	421	Response	1	9021318	28422	1
Vp005	422	Picture	MorphM3_09_orig.jpg ; MorphM3_10_LOWER.jpg	9021426	0	1	12473	2	0	next	incorrect	843
Vp005	422	Response	2	9033797	12371	1
Vp005	423	Picture	MorphM7_06_orig.jpg ; MorphM7_10_LOWER.jpg	9033899	0	1	7962	2	0	next	hit	845
Vp005	423	Response	1	9041797	7898	1
Vp005	424	Picture	MorphF8_05_orig.jpg ; MorphF8_00_LOWER.jpg	9041861	0	1	20425	145	0	next	incorrect	847
Vp005	424	Response	2	9062277	20416	1
Vp005	425	Picture	MorphF9_01_orig.jpg ; MorphF9_00_LOWER.jpg	9062286	0	144	80638	331	0	next	incorrect	849
Vp005	425	Response	2	9142916	80630	1
Vp005	426	Picture	MorphM1_02_orig.jpg ; MorphM1_00_LOWER.jpg	9142924	0	187	7199	340	0	next	incorrect	851
Vp005	426	Response	2	9150116	7192	1
Vp005	427	Picture	MorphM9_09_orig.jpg ; MorphM9_00_LOWER.jpg	9150123	0	153	6522	154	0	next	hit	853
Vp005	427	Response	1	9156516	6393	1
Vp005	428	Picture	MorphF1_08_orig.jpg ; MorphF1_00_LOWER.jpg	9156645	0	1	15078	184	0	next	hit	855
Vp005	428	Response	1	9171716	15071	1
Vp005	429	Picture	MorphM2_09_orig.jpg ; MorphM2_00_LOWER.jpg	9171723	0	183	6552	184	0	next	hit	857
Vp005	429	Response	1	9178196	6473	1
Vp005	430	Picture	MorphM7_06_orig.jpg ; MorphM7_00_LOWER.jpg	9178275	0	1	5175	2	0	next	hit	859
Vp005	430	Response	1	9183316	5041	1
Vp005	431	Picture	MorphM2_08_orig.jpg ; MorphM2_10_LOWER.jpg	9183450	0	1	11629	183	0	next	hit	861
Vp005	431	Response	1	9195075	11625	1
Vp005	432	Picture	MorphM1_08_orig.jpg ; MorphM1_00_LOWER.jpg	9195079	0	182	15524	366	0	next	hit	863
Vp005	432	Response	1	9210595	15516	1
Vp005	433	Picture	MorphM5_08_orig.jpg ; MorphM5_00_LOWER.jpg	9210603	0	184	20087	185	0	next	incorrect	865
Vp005	433	Response	2	9230595	19992	1
Vp005	434	Picture	MorphM8_10_orig.jpg ; MorphM8_00_LOWER.jpg	9230690	0	1	10351	2	0	next	hit	867
Vp005	434	Response	1	9240915	10225	1
Vp005	435	Picture	MorphF5_06_orig.jpg ; MorphF5_10_LOWER.jpg	9241041	0	1	7696	2	0	next	hit	869
Vp005	435	Response	1	9248675	7634	1
Vp005	436	Picture	MorphF1_00_orig.jpg ; MorphF1_00_LOWER.jpg	9248737	0	1	10218	2	0	next	incorrect	871
Vp005	436	Response	2	9258835	10098	1
Vp005	437	Picture	MorphF9_01_orig.jpg ; MorphF9_10_LOWER.jpg	9258955	0	1	16985	2	0	next	incorrect	873
Vp005	437	Response	2	9275874	16919	1
Vp005	438	Picture	MorphF7_10_orig.jpg ; MorphF7_10_LOWER.jpg	9275940	0	1	36360	2	0	next	hit	875
Vp005	438	Response	1	9312194	36254	1
Vp005	439	Picture	MorphF8_04_orig.jpg ; MorphF8_00_LOWER.jpg	9312300	0	1	14198	2	0	next	incorrect	877
Vp005	439	Response	2	9326354	14054	1
Vp005	440	Picture	MorphF1_02_orig.jpg ; MorphF1_00_LOWER.jpg	9326498	0	1	7783	181	0	next	incorrect	879
Vp005	440	Response	2	9334274	7776	1
Vp005	441	Picture	MorphF10_01_orig.jpg ; MorphF10_00_LOWER.jpg	9334281	0	180	8805	181	0	next	incorrect	881
Vp005	441	Response	2	9342994	8713	1
Vp005	442	Picture	MorphM6_07_orig.jpg ; MorphM6_00_LOWER.jpg	9343086	0	1	22160	2	0	next	incorrect	883
Vp005	442	Response	2	9365153	22067	1
Vp005	443	Picture	MorphF10_00_orig.jpg ; MorphF10_00_UPPER.jpg	9365246	0	1	7672	159	0	next	incorrect	885
Vp005	443	Response	2	9372913	7667	1
Vp005	444	Picture	MorphF7_09_orig.jpg ; MorphF7_00_UPPER.jpg	9372918	0	158	23843	359	0	next	hit	887
Vp005	444	Response	1	9396753	23835	1
Vp005	445	Picture	MorphM7_02_orig.jpg ; MorphM7_10_UPPER.jpg	9396761	0	201	6437	202	0	next	hit	889
Vp005	445	Response	1	9403073	6312	1
Vp005	446	Picture	MorphM5_04_orig.jpg ; MorphM5_00_UPPER.jpg	9403198	0	1	7298	2	0	next	incorrect	891
Vp005	446	Response	2	9410353	7155	1
Vp005	447	Picture	MorphM10_08_orig.jpg ; MorphM10_10_UPPER.jpg	9410496	0	1	10218	2	0	next	hit	893
Vp005	447	Response	1	9420593	10097	1
Vp005	448	Picture	MorphM8_05_orig.jpg ; MorphM8_10_UPPER.jpg	9420714	0	1	8206	156	0	next	hit	895
Vp005	448	Response	1	9428912	8198	1
Vp005	449	Picture	MorphM4_02_orig.jpg ; MorphM4_00_UPPER.jpg	9428920	0	155	8912	156	0	next	incorrect	897
Vp005	449	Response	2	9437712	8792	1
Vp005	450	Picture	MorphF7_01_orig.jpg ; MorphF7_10_UPPER.jpg	9437832	0	1	34369	2	0	next	hit	899
Vp005	450	Response	1	9472112	34280	1
Vp005	451	Picture	MorphM9_07_orig.jpg ; MorphM9_00_UPPER.jpg	9472201	0	1	7431	2	0	next	incorrect	901
Vp005	451	Response	2	9479552	7351	1
Vp005	452	Picture	MorphM6_01_orig.jpg ; MorphM6_10_UPPER.jpg	9479632	0	1	9767	187	0	next	hit	903
Vp005	452	Response	1	9489392	9760	1
Vp005	453	Picture	MorphF10_08_orig.jpg ; MorphF10_00_UPPER.jpg	9489399	0	186	7601	335	0	next	hit	905
Vp005	453	Response	1	9496992	7593	1
Vp005	454	Picture	MorphF1_02_orig.jpg ; MorphF1_10_UPPER.jpg	9497000	0	149	12479	293	0	next	hit	907
Vp005	454	Response	1	9509471	12471	1
Vp005	455	Picture	MorphF7_08_orig.jpg ; MorphF7_00_UPPER.jpg	9509479	0	144	13412	145	0	next	hit	909
Vp005	455	Response	1	9522751	13272	1
Vp005	456	Picture	MorphF1_01_orig.jpg ; MorphF1_10_UPPER.jpg	9522891	0	1	10028	192	0	next	hit	911
Vp005	456	Response	1	9532911	10020	1
Vp005	457	Picture	MorphF5_01_orig.jpg ; MorphF5_10_UPPER.jpg	9532919	0	191	7489	192	0	next	hit	913
Vp005	457	Response	1	9540271	7352	1
Vp005	458	Picture	MorphM3_05_orig.jpg ; MorphM3_10_UPPER.jpg	9540408	0	1	10431	186	0	next	incorrect	915
Vp005	458	Response	2	9550831	10423	1
Vp005	459	Picture	MorphF3_01_orig.jpg ; MorphF3_00_UPPER.jpg	9550839	0	185	25795	186	0	next	incorrect	917
Vp005	459	Response	2	9576511	25672	1
Vp005	460	Picture	MorphM9_03_orig.jpg ; MorphM9_10_UPPER.jpg	9576634	0	1	8205	157	0	next	hit	919
Vp005	460	Response	1	9584830	8196	1
Vp005	461	Picture	MorphF6_09_orig.jpg ; MorphF6_10_UPPER.jpg	9584839	0	156	6479	335	0	next	hit	921
Vp005	461	Response	1	9591310	6471	1
Vp005	462	Picture	MorphF4_04_orig.jpg ; MorphF4_00_UPPER.jpg	9591318	0	179	10529	180	0	next	incorrect	923
Vp005	462	Response	2	9601710	10392	1
Vp005	463	Picture	MorphF7_01_orig.jpg ; MorphF7_00_UPPER.jpg	9601847	0	1	16427	162	0	next	incorrect	925
Vp005	463	Response	2	9618270	16423	1
Vp005	464	Picture	MorphM8_04_orig.jpg ; MorphM8_10_UPPER.jpg	9618274	0	161	7193	162	0	next	hit	927
Vp005	464	Response	1	9625390	7116	1
Vp005	465	Picture	MorphF7_06_orig.jpg ; MorphF7_00_UPPER.jpg	9625467	0	1	24651	166	0	next	hit	929
Vp005	465	Response	1	9650110	24643	1
Vp005	466	Picture	MorphF5_08_orig.jpg ; MorphF5_00_UPPER.jpg	9650118	0	165	12319	351	0	next	incorrect	931
Vp005	466	Response	2	9662429	12311	1
Vp005	467	Picture	MorphM5_10_orig.jpg ; MorphM5_00_UPPER.jpg	9662437	0	186	10403	187	0	next	incorrect	933
Vp005	467	Response	2	9672749	10312	1
Vp005	468	Picture	MorphM4_01_orig.jpg ; MorphM4_10_UPPER.jpg	9672840	0	1	8891	2	0	next	hit	935
Vp005	468	Response	1	9681629	8789	1
Vp005	469	Picture	MorphM8_06_orig.jpg ; MorphM8_00_UPPER.jpg	9681731	0	1	17106	147	0	next	hit	937
Vp005	469	Response	1	9698829	17098	1
Vp005	470	Picture	MorphF3_01_orig.jpg ; MorphF3_10_UPPER.jpg	9698837	0	146	13360	334	0	next	hit	939
Vp005	470	Response	1	9712189	13352	1
Vp005	471	Picture	MorphF1_00_orig.jpg ; MorphF1_00_UPPER.jpg	9712197	0	188	6799	345	0	next	incorrect	941
Vp005	471	Response	2	9718989	6792	1
Vp005	472	Picture	MorphM6_09_orig.jpg ; MorphM6_10_UPPER.jpg	9718996	0	157	11170	158	0	next	hit	943
Vp005	472	Response	1	9730029	11033	1
Vp005	473	Picture	MorphM8_09_orig.jpg ; MorphM8_00_UPPER.jpg	9730166	0	1	6591	178	0	next	hit	945
Vp005	473	Response	1	9736748	6582	1
Vp005	474	Picture	MorphF8_06_orig.jpg ; MorphF8_00_UPPER.jpg	9736757	0	177	9996	178	0	next	incorrect	947
Vp005	474	Response	2	9746668	9911	1
Vp005	475	Picture	MorphM6_03_orig.jpg ; MorphM6_10_UPPER.jpg	9746753	0	1	22242	186	0	next	hit	949
Vp005	475	Response	1	9768988	22235	1
Vp005	476	Picture	MorphM9_06_orig.jpg ; MorphM9_10_UPPER.jpg	9768995	0	185	6023	186	0	next	hit	951
Vp005	476	Response	1	9774908	5913	1
Vp005	477	Picture	MorphM1_08_orig.jpg ; MorphM1_10_UPPER.jpg	9775018	0	1	8857	168	0	next	hit	953
Vp005	477	Response	1	9783868	8850	1
Vp005	478	Picture	MorphF1_09_orig.jpg ; MorphF1_00_UPPER.jpg	9783875	0	167	6801	168	0	next	incorrect	955
Vp005	478	Response	2	9790588	6713	1
Vp005	479	Picture	MorphF2_03_orig.jpg ; MorphF2_00_UPPER.jpg	9790676	0	1	11677	2	0	next	hit	957
Vp005	479	Response	1	9802268	11592	1
Vp005	480	Picture	MorphM2_09_orig.jpg ; MorphM2_00_UPPER.jpg	9802353	0	1	9953	2	0	next	incorrect	959
Vp005	480	Response	2	9812188	9835	1
Vp005	481	Picture	MorphF6_03_orig.jpg ; MorphF6_10_UPPER.jpg	9812306	0	1	7409	157	0	next	hit	961
Vp005	481	Response	1	9819707	7401	1
Vp005	482	Picture	MorphF2_00_orig.jpg ; MorphF2_00_UPPER.jpg	9819715	0	156	24400	328	0	next	incorrect	963
Vp005	482	Response	2	9844107	24392	1
Vp005	483	Picture	MorphF3_00_orig.jpg ; MorphF3_00_UPPER.jpg	9844115	0	172	8242	329	0	next	incorrect	965
Vp005	483	Response	2	9852347	8232	1
Vp005	484	Picture	MorphF8_10_orig.jpg ; MorphF8_10_UPPER.jpg	9852357	0	157	9312	158	0	next	hit	967
Vp005	484	Response	1	9861547	9190	1
Vp005	485	Picture	MorphM8_01_orig.jpg ; MorphM8_10_UPPER.jpg	9861669	0	1	5706	2	0	next	hit	969
Vp005	485	Response	1	9867307	5638	1
Vp005	486	Picture	MorphF8_04_orig.jpg ; MorphF8_00_UPPER.jpg	9867375	0	1	17782	2	0	next	incorrect	971
Vp005	486	Response	2	9885067	17692	1
Vp005	487	Picture	MorphF2_07_orig.jpg ; MorphF2_00_UPPER.jpg	9885157	0	1	19198	178	0	next	incorrect	973
Vp005	487	Response	2	9904346	19189	1
Vp005	488	Picture	MorphM1_10_orig.jpg ; MorphM1_00_UPPER.jpg	9904355	0	177	10079	360	0	next	incorrect	975
Vp005	488	Response	2	9914426	10071	1
Vp005	489	Picture	MorphF4_04_orig.jpg ; MorphF4_10_UPPER.jpg	9914434	0	183	9338	184	0	next	hit	977
Vp005	489	Response	1	9923706	9272	1
Vp005	490	Picture	MorphM2_03_orig.jpg ; MorphM2_00_UPPER.jpg	9923772	0	1	10881	2	0	next	incorrect	979
Vp005	490	Response	2	9934506	10734	1
Vp005	491	Picture	MorphM5_08_orig.jpg ; MorphM5_10_UPPER.jpg	9934653	0	1	8580	180	0	next	incorrect	981
Vp005	491	Response	2	9943226	8573	1
Vp005	492	Picture	MorphF4_00_orig.jpg ; MorphF4_00_UPPER.jpg	9943233	0	179	34636	357	0	next	incorrect	983
Vp005	492	Response	2	9977865	34632	1
Vp005	493	Picture	MorphF8_00_orig.jpg ; MorphF8_10_UPPER.jpg	9977869	0	178	7740	179	0	next	hit	985
Vp005	493	Response	1	9985545	7676	1
Vp005	494	Picture	MorphM10_09_orig.jpg ; MorphM10_10_UPPER.jpg	9985609	0	1	5574	2	0	next	hit	987
Vp005	494	Response	1	9991065	5456	1
Vp005	495	Picture	MorphF5_06_orig.jpg ; MorphF5_00_UPPER.jpg	9991183	0	1	7649	182	0	next	incorrect	989
Vp005	495	Response	2	9998825	7642	1
Vp005	496	Picture	MorphF4_07_orig.jpg ; MorphF4_00_UPPER.jpg	9998832	0	181	7213	182	0	next	incorrect	991
Vp005	496	Response	2	10005945	7113	1
Vp005	497	Picture	MorphF10_02_orig.jpg ; MorphF10_10_UPPER.jpg	10006045	0	1	9671	151	0	next	hit	993
Vp005	497	Response	1	10015705	9660	1
Vp005	498	Picture	MorphM9_01_orig.jpg ; MorphM9_10_UPPER.jpg	10015716	0	150	6120	151	0	next	hit	995
Vp005	498	Response	1	10021705	5989	1
Vp005	499	Picture	MorphF5_00_orig.jpg ; MorphF5_00_UPPER.jpg	10021836	0	1	7962	2	0	next	incorrect	997
Vp005	499	Response	2	10029705	7869	1
Vp005	500	Picture	MorphF9_01_orig.jpg ; MorphF9_10_UPPER.jpg	10029798	0	1	10217	3	0	next	hit	999
Vp005	500	Response	1	10039945	10147	1
Vp005	501	Picture	MorphF7_02_orig.jpg ; MorphF7_10_UPPER.jpg	10040015	0	2	14730	3	0	next	hit	1001
Vp005	501	Response	1	10054664	14649	1
Vp005	502	Picture	MorphF4_06_orig.jpg ; MorphF4_00_UPPER.jpg	10054745	0	1	7033	2	0	next	incorrect	1003
Vp005	502	Response	2	10061624	6879	1
Vp005	503	Picture	MorphM5_04_orig.jpg ; MorphM5_10_UPPER.jpg	10061778	0	1	35134	166	0	next	incorrect	1005
Vp005	503	Response	2	10096904	35126	1
Vp005	504	Picture	MorphF1_06_orig.jpg ; MorphF1_10_UPPER.jpg	10096912	0	165	23253	166	0	next	hit	1007
Vp005	504	Response	1	10120104	23192	1
Vp005	505	Picture	MorphM7_05_orig.jpg ; MorphM7_10_UPPER.jpg	10120165	0	1	5706	2	0	next	hit	1009
Vp005	505	Response	1	10125783	5618	1
Vp005	506	Picture	MorphM5_00_orig.jpg ; MorphM5_00_UPPER.jpg	10125871	0	1	8480	148	0	next	incorrect	1011
Vp005	506	Response	2	10134343	8472	1
Vp005	507	Picture	MorphF7_10_orig.jpg ; MorphF7_10_UPPER.jpg	10134351	0	147	42343	149	0	next	hit	1013
Vp005	507	Response	1	10176583	42232	1
Vp005	508	Picture	MorphF10_01_orig.jpg ; MorphF10_10_UPPER.jpg	10176694	0	2	6105	3	0	next	hit	1015
Vp005	508	Response	1	10182663	5969	1
Vp005	509	Picture	MorphF6_05_orig.jpg ; MorphF6_10_UPPER.jpg	10182799	0	1	7165	2	0	next	hit	1017
Vp005	509	Response	1	10189863	7064	1
Vp005	510	Picture	MorphF4_09_orig.jpg ; MorphF4_00_UPPER.jpg	10189964	0	1	9953	2	0	next	incorrect	1019
Vp005	510	Response	2	10199783	9819	1
Vp005	511	Picture	MorphM6_03_orig.jpg ; MorphM6_00_UPPER.jpg	10199917	0	1	103371	2	0	next	incorrect	1021
Vp005	511	Response	2	10303221	103304	1
Vp005	512	Picture	MorphM4_03_orig.jpg ; MorphM4_00_UPPER.jpg	10303288	0	1	6237	2	0	next	incorrect	1023
Vp005	512	Response	2	10309381	6093	1
Vp005	513	Picture	MorphF6_10_orig.jpg ; MorphF6_00_UPPER.jpg	10309525	0	1	45383	2	0	next	incorrect	1025
Vp005	513	Response	2	10354821	45296	1
Vp005	514	Picture	MorphF5_02_orig.jpg ; MorphF5_10_UPPER.jpg	10354908	0	1	8758	2	0	next	hit	1027
Vp005	514	Response	1	10363540	8632	1
Vp005	515	Picture	MorphF1_09_orig.jpg ; MorphF1_10_UPPER.jpg	10363666	0	1	9023	2	0	next	hit	1029
Vp005	515	Response	1	10372580	8914	1
Vp005	516	Picture	MorphF8_03_orig.jpg ; MorphF8_10_UPPER.jpg	10372689	0	1	6299	206	0	next	hit	1031
Vp005	516	Response	1	10378980	6291	1
Vp005	517	Picture	MorphF9_03_orig.jpg ; MorphF9_00_UPPER.jpg	10378988	0	205	28720	352	0	next	incorrect	1033
Vp005	517	Response	2	10407700	28712	1
Vp005	518	Picture	MorphF3_10_orig.jpg ; MorphF3_00_UPPER.jpg	10407708	0	147	10762	148	0	next	incorrect	1035
Vp005	518	Response	2	10418340	10632	1
Vp005	519	Picture	MorphF10_06_orig.jpg ; MorphF10_10_UPPER.jpg	10418470	0	1	7431	2	0	next	hit	1037
Vp005	519	Response	1	10425780	7310	1
Vp005	520	Picture	MorphM1_01_orig.jpg ; MorphM1_10_UPPER.jpg	10425901	0	1	31981	2	0	next	hit	1039
Vp005	520	Response	1	10457779	31878	1
Vp005	521	Picture	MorphM5_05_orig.jpg ; MorphM5_10_UPPER.jpg	10457882	0	1	23222	2	0	next	incorrect	1041
Vp005	521	Response	2	10480979	23097	1
Vp005	522	Picture	MorphM3_07_orig.jpg ; MorphM3_10_UPPER.jpg	10481104	0	1	14729	2	0	next	incorrect	1043
Vp005	522	Response	2	10495699	14595	1
Vp005	523	Picture	MorphM1_07_orig.jpg ; MorphM1_00_UPPER.jpg	10495833	0	1	8227	2	0	next	incorrect	1045
Vp005	523	Response	2	10503939	8106	1
Vp005	524	Picture	MorphF6_07_orig.jpg ; MorphF6_00_UPPER.jpg	10504060	0	1	13246	159	0	next	incorrect	1047
Vp005	524	Response	2	10517298	13238	1
Vp005	525	Picture	MorphF2_09_orig.jpg ; MorphF2_00_UPPER.jpg	10517306	0	158	13280	306	0	next	incorrect	1049
Vp005	525	Response	2	10530578	13272	1
Vp005	526	Picture	MorphF10_05_orig.jpg ; MorphF10_00_UPPER.jpg	10530586	0	148	8507	149	0	next	hit	1051
Vp005	526	Response	1	10538978	8392	1
Vp005	527	Picture	MorphF4_00_orig.jpg ; MorphF4_10_UPPER.jpg	10539093	0	1	9652	169	0	next	hit	1053
Vp005	527	Response	1	10548738	9645	1
Vp005	528	Picture	MorphM1_00_orig.jpg ; MorphM1_00_UPPER.jpg	10548745	0	168	7731	169	0	next	incorrect	1055
Vp005	528	Response	2	10556338	7593	1
Vp005	529	Picture	MorphF1_07_orig.jpg ; MorphF1_00_UPPER.jpg	10556476	0	1	6635	2	0	next	incorrect	1057
Vp005	529	Response	2	10562978	6502	1
Vp005	530	Picture	MorphF2_10_orig.jpg ; MorphF2_10_UPPER.jpg	10563111	0	1	7166	2	0	next	hit	1059
Vp005	530	Response	1	10570178	7067	1
Vp005	531	Picture	MorphF5_00_orig.jpg ; MorphF5_10_UPPER.jpg	10570277	0	1	16587	2	0	next	hit	1061
Vp005	531	Response	1	10586738	16461	1
Vp005	532	Picture	MorphF1_08_orig.jpg ; MorphF1_00_UPPER.jpg	10586864	0	1	18710	2	0	next	incorrect	1063
Vp005	532	Response	2	10605457	18593	1
Vp005	533	Picture	MorphF9_07_orig.jpg ; MorphF9_00_UPPER.jpg	10605574	0	1	65022	2	0	next	hit	1065
Vp005	533	Response	1	10670497	64923	1
Vp005	534	Picture	MorphF4_02_orig.jpg ; MorphF4_10_UPPER.jpg	10670596	0	1	5668	173	0	next	hit	1067
Vp005	534	Response	1	10676256	5660	1
Vp005	535	Picture	MorphM8_02_orig.jpg ; MorphM8_10_UPPER.jpg	10676264	0	172	6541	173	0	next	hit	1069
Vp005	535	Response	1	10682736	6472	1
Vp005	536	Picture	MorphM6_08_orig.jpg ; MorphM6_00_UPPER.jpg	10682805	0	1	8758	2	0	next	incorrect	1071
Vp005	536	Response	2	10691457	8652	1
Vp005	537	Picture	MorphF3_06_orig.jpg ; MorphF3_00_UPPER.jpg	10691563	0	1	5660	180	0	next	incorrect	1073
Vp005	537	Response	2	10697216	5653	1
Vp005	538	Picture	MorphM6_06_orig.jpg ; MorphM6_10_UPPER.jpg	10697223	0	179	7079	180	0	next	hit	1075
Vp005	538	Response	1	10704176	6953	1
Vp005	539	Picture	MorphF5_04_orig.jpg ; MorphF5_00_UPPER.jpg	10704302	0	1	7696	2	0	next	incorrect	1077
Vp005	539	Response	2	10711856	7554	1
Vp005	540	Picture	MorphM6_02_orig.jpg ; MorphM6_00_UPPER.jpg	10711998	0	1	64624	2	0	next	incorrect	1079
Vp005	540	Response	2	10776495	64497	1
Vp005	541	Picture	MorphF5_08_orig.jpg ; MorphF5_10_UPPER.jpg	10776622	0	1	8493	2	0	next	hit	1081
Vp005	541	Response	1	10784974	8352	2
Vp005	542	Picture	MorphF2_00_orig.jpg ; MorphF2_10_UPPER.jpg	10785115	0	1	7033	2	0	next	hit	1083
Vp005	542	Response	1	10792015	6900	1
Vp005	543	Picture	MorphM3_06_orig.jpg ; MorphM3_00_UPPER.jpg	10792148	0	1	7635	196	0	next	incorrect	1085
Vp005	543	Response	2	10799775	7627	1
Vp005	544	Picture	MorphM2_08_orig.jpg ; MorphM2_10_UPPER.jpg	10799783	0	195	30559	352	0	next	hit	1087
Vp005	544	Response	1	10830335	30552	1
Vp005	545	Picture	MorphM5_07_orig.jpg ; MorphM5_00_UPPER.jpg	10830342	0	157	78159	314	0	next	incorrect	1089
Vp005	545	Response	2	10908494	78152	1
Vp005	546	Picture	MorphM2_00_orig.jpg ; MorphM2_10_UPPER.jpg	10908501	0	157	9312	158	0	next	hit	1091
Vp005	546	Response	1	10917693	9192	1
Vp005	547	Picture	MorphM1_05_orig.jpg ; MorphM1_00_UPPER.jpg	10917813	0	1	6369	2	0	next	incorrect	1093
Vp005	547	Response	2	10924093	6280	1
Vp005	548	Picture	MorphF5_09_orig.jpg ; MorphF5_00_UPPER.jpg	10924182	0	1	6237	2	0	next	incorrect	1095
Vp005	548	Response	2	10930333	6151	1
Vp005	549	Picture	MorphF6_10_orig.jpg ; MorphF6_10_UPPER.jpg	10930419	0	1	6481	156	0	next	hit	1097
Vp005	549	Response	1	10936893	6474	1
Vp005	550	Picture	MorphF8_07_orig.jpg ; MorphF8_00_UPPER.jpg	10936900	0	155	13424	156	0	next	incorrect	1099
Vp005	550	Response	2	10950253	13353	1
Vp005	551	Picture	MorphF4_03_orig.jpg ; MorphF4_10_UPPER.jpg	10950324	0	1	6369	2	0	next	hit	1101
Vp005	551	Response	1	10956573	6249	1
Vp005	552	Picture	MorphM4_07_orig.jpg ; MorphM4_10_UPPER.jpg	10956693	0	1	10749	2	0	next	hit	1103
Vp005	552	Response	1	10967293	10600	1
Vp005	553	Picture	MorphF2_05_orig.jpg ; MorphF2_10_UPPER.jpg	10967442	0	1	6738	164	0	next	hit	1105
Vp005	553	Response	1	10974173	6731	1
Vp005	554	Picture	MorphF6_01_orig.jpg ; MorphF6_00_UPPER.jpg	10974180	0	163	8918	167	0	next	incorrect	1107
Vp005	554	Response	2	10982972	8792	1
Vp005	555	Picture	MorphF7_08_orig.jpg ; MorphF7_10_UPPER.jpg	10983098	0	4	20122	188	0	next	hit	1109
Vp005	555	Response	1	11003212	20114	1
Vp005	556	Picture	MorphF5_02_orig.jpg ; MorphF5_00_UPPER.jpg	11003220	0	184	7747	185	0	next	incorrect	1111
Vp005	556	Response	2	11010892	7672	1
Vp005	557	Picture	MorphM5_07_orig.jpg ; MorphM5_10_UPPER.jpg	11010967	0	1	17372	146	0	next	incorrect	1113
Vp005	557	Response	2	11028332	17365	1
Vp005	558	Picture	MorphM3_00_orig.jpg ; MorphM3_10_UPPER.jpg	11028339	0	145	17760	312	0	next	incorrect	1115
Vp005	558	Response	2	11046092	17753	1
Vp005	559	Picture	MorphF1_10_orig.jpg ; MorphF1_00_UPPER.jpg	11046099	0	167	6402	168	0	next	incorrect	1117
Vp005	559	Response	2	11052412	6313	1
Vp005	560	Picture	MorphF7_05_orig.jpg ; MorphF7_00_UPPER.jpg	11052501	0	1	14718	147	0	next	incorrect	1119
Vp005	560	Response	2	11067211	14710	1
Vp005	561	Picture	MorphM3_06_orig.jpg ; MorphM3_10_UPPER.jpg	11067219	0	146	41521	305	0	next	hit	1121
Vp005	561	Response	1	11108731	41512	1
Vp005	562	Picture	MorphM10_00_orig.jpg ; MorphM10_00_UPPER.jpg	11108740	0	159	50450	161	0	next	incorrect	1123
Vp005	562	Response	2	11159050	50310	1
Vp005	563	Picture	MorphM8_10_orig.jpg ; MorphM8_10_UPPER.jpg	11159190	0	2	7697	3	0	next	hit	1125
Vp005	563	Response	1	11166810	7620	1
Vp005	564	Picture	MorphM1_09_orig.jpg ; MorphM1_00_UPPER.jpg	11166887	0	1	6490	147	0	next	incorrect	1127
Vp005	564	Response	2	11173370	6483	1
Vp005	565	Picture	MorphF9_10_orig.jpg ; MorphF9_10_UPPER.jpg	11173377	0	146	7576	147	0	next	hit	1129
Vp005	565	Response	1	11180810	7433	1
Vp005	566	Picture	MorphM10_06_orig.jpg ; MorphM10_10_UPPER.jpg	11180953	0	1	7945	152	0	next	hit	1131
Vp005	566	Response	1	11188890	7937	1
Vp005	567	Picture	MorphM1_04_orig.jpg ; MorphM1_10_UPPER.jpg	11188898	0	151	8908	152	0	next	hit	1133
Vp005	567	Response	1	11197690	8792	1
Vp005	568	Picture	MorphM8_00_orig.jpg ; MorphM8_00_UPPER.jpg	11197806	0	1	15525	2	0	next	incorrect	1135
Vp005	568	Response	2	11213210	15404	1
Vp005	569	Picture	MorphF10_10_orig.jpg ; MorphF10_10_UPPER.jpg	11213331	0	1	9820	2	0	next	hit	1137
Vp005	569	Response	1	11223049	9718	1
Vp005	570	Picture	MorphM2_06_orig.jpg ; MorphM2_00_UPPER.jpg	11223151	0	1	19905	2	0	next	incorrect	1139
Vp005	570	Response	2	11242969	19818	1
Vp005	571	Picture	MorphF6_00_orig.jpg ; MorphF6_00_UPPER.jpg	11243056	0	1	16720	2	0	next	incorrect	1141
Vp005	571	Response	2	11259689	16633	1
Vp005	572	Picture	MorphM10_01_orig.jpg ; MorphM10_00_UPPER.jpg	11259776	0	1	8758	2	0	next	incorrect	1143
Vp005	572	Response	2	11268409	8633	1
Vp005	573	Picture	MorphF7_02_orig.jpg ; MorphF7_00_UPPER.jpg	11268534	0	1	8602	158	0	next	incorrect	1145
Vp005	573	Response	2	11277129	8595	1
Vp005	574	Picture	MorphM2_02_orig.jpg ; MorphM2_00_UPPER.jpg	11277136	0	157	7852	158	0	next	incorrect	1147
Vp005	574	Response	2	11284889	7753	1
Vp005	575	Picture	MorphF3_07_orig.jpg ; MorphF3_10_UPPER.jpg	11284988	0	1	21763	2	0	next	hit	1149
Vp005	575	Response	1	11306649	21661	1
Vp005	576	Picture	MorphF2_10_orig.jpg ; MorphF2_00_UPPER.jpg	11306751	0	1	9905	182	0	next	incorrect	1151
Vp005	576	Response	2	11316648	9897	1
Vp005	577	Picture	MorphF4_10_orig.jpg ; MorphF4_10_UPPER.jpg	11316656	0	181	15920	366	0	next	hit	1153
Vp005	577	Response	1	11332568	15912	1
Vp005	578	Picture	MorphM9_05_orig.jpg ; MorphM9_10_UPPER.jpg	11332576	0	185	6155	186	0	next	hit	1155
Vp005	578	Response	1	11338648	6072	1
Vp005	579	Picture	MorphF10_03_orig.jpg ; MorphF10_00_UPPER.jpg	11338731	0	1	29445	149	0	next	incorrect	1157
Vp005	579	Response	2	11368168	29437	1
Vp005	580	Picture	MorphF2_04_orig.jpg ; MorphF2_00_UPPER.jpg	11368176	0	148	30667	149	0	next	incorrect	1159
Vp005	580	Response	2	11398727	30551	1
Vp005	581	Picture	MorphM3_04_orig.jpg ; MorphM3_10_UPPER.jpg	11398843	0	1	34502	2	0	next	incorrect	1161
Vp005	581	Response	2	11433207	34364	1
Vp005	582	Picture	MorphM10_02_orig.jpg ; MorphM10_00_UPPER.jpg	11433345	0	1	11677	2	0	next	incorrect	1163
Vp005	582	Response	2	11444887	11542	1
Vp005	583	Picture	MorphM1_06_orig.jpg ; MorphM1_10_UPPER.jpg	11445022	0	1	9023	2	0	next	hit	1165
Vp005	583	Response	1	11453927	8905	1
Vp005	584	Picture	MorphM9_05_orig.jpg ; MorphM9_00_UPPER.jpg	11454045	0	1	13645	158	0	next	incorrect	1167
Vp005	584	Response	2	11467686	13641	1
Vp005	585	Picture	MorphF9_08_orig.jpg ; MorphF9_10_UPPER.jpg	11467690	0	157	8483	324	0	next	hit	1169
Vp005	585	Response	1	11476166	8476	1
Vp005	586	Picture	MorphF7_00_orig.jpg ; MorphF7_00_UPPER.jpg	11476173	0	167	10118	168	0	next	incorrect	1171
Vp005	586	Response	2	11486166	9993	1
Vp005	587	Picture	MorphF9_05_orig.jpg ; MorphF9_00_UPPER.jpg	11486291	0	1	20037	2	0	next	incorrect	1173
Vp005	587	Response	2	11506246	19955	1
Vp005	588	Picture	MorphF1_05_orig.jpg ; MorphF1_00_UPPER.jpg	11506328	0	1	5839	2	0	next	incorrect	1175
Vp005	588	Response	2	11512086	5758	1
Vp005	589	Picture	MorphM3_05_orig.jpg ; MorphM3_00_UPPER.jpg	11512167	0	1	8227	3	0	next	incorrect	1177
Vp005	589	Response	2	11520246	8079	1
Vp005	590	Picture	MorphF2_09_orig.jpg ; MorphF2_10_UPPER.jpg	11520394	0	2	7432	3	0	next	hit	1179
Vp005	590	Response	1	11527686	7292	1
Vp005	591	Picture	MorphM5_02_orig.jpg ; MorphM5_10_UPPER.jpg	11527826	0	1	35961	2	0	next	hit	1181
Vp005	591	Response	1	11563685	35859	1
Vp005	592	Picture	MorphM2_05_orig.jpg ; MorphM2_00_UPPER.jpg	11563787	0	1	12208	2	0	next	incorrect	1183
Vp005	592	Response	2	11575925	12138	1
Vp005	593	Picture	MorphM8_03_orig.jpg ; MorphM8_10_UPPER.jpg	11575995	0	1	9137	154	0	next	hit	1185
Vp005	593	Response	1	11585125	9130	1
Vp005	594	Picture	MorphM9_06_orig.jpg ; MorphM9_00_UPPER.jpg	11585132	0	153	7680	322	0	next	incorrect	1187
Vp005	594	Response	2	11592805	7673	1
Vp005	595	Picture	MorphF6_02_orig.jpg ; MorphF6_10_UPPER.jpg	11592812	0	169	26841	170	0	next	incorrect	1189
Vp005	595	Response	2	11619524	26712	1
Vp005	596	Picture	MorphM1_04_orig.jpg ; MorphM1_00_UPPER.jpg	11619653	0	1	8094	2	0	next	incorrect	1191
Vp005	596	Response	2	11627684	8031	1
Vp005	597	Picture	MorphF3_06_orig.jpg ; MorphF3_10_UPPER.jpg	11627747	0	1	9144	147	0	next	hit	1193
Vp005	597	Response	1	11636884	9137	1
Vp005	598	Picture	MorphF5_07_orig.jpg ; MorphF5_10_UPPER.jpg	11636891	0	146	6080	316	0	next	hit	1195
Vp005	598	Response	1	11642964	6073	1
Vp005	599	Picture	MorphF2_03_orig.jpg ; MorphF2_10_UPPER.jpg	11642971	0	170	6273	171	0	next	hit	1197
Vp005	599	Response	1	11649124	6153	1
Vp005	600	Picture	MorphM2_10_orig.jpg ; MorphM2_10_UPPER.jpg	11649244	0	1	7166	2	0	next	hit	1199
Vp005	600	Response	1	11656324	7080	1
Vp005	601	Picture	MorphM4_03_orig.jpg ; MorphM4_10_UPPER.jpg	11656410	0	1	7166	2	0	next	hit	1201
Vp005	601	Response	1	11663444	7034	1
Vp005	602	Picture	MorphM1_01_orig.jpg ; MorphM1_00_UPPER.jpg	11663576	0	1	7696	2	0	next	incorrect	1203
Vp005	602	Response	2	11671124	7548	1
Vp005	603	Picture	MorphM5_02_orig.jpg ; MorphM5_00_UPPER.jpg	11671272	0	1	7140	161	0	next	incorrect	1205
Vp005	603	Response	2	11678404	7132	1
Vp005	604	Picture	MorphM7_00_orig.jpg ; MorphM7_00_UPPER.jpg	11678412	0	160	97559	161	0	next	incorrect	1207
Vp005	604	Response	2	11775842	97430	1
Vp005	605	Picture	MorphM10_04_orig.jpg ; MorphM10_00_UPPER.jpg	11775971	0	1	8360	2	0	next	incorrect	1209
Vp005	605	Response	2	11784242	8271	1
Vp005	606	Picture	MorphM4_00_orig.jpg ; MorphM4_10_UPPER.jpg	11784331	0	1	8227	2	0	next	hit	1211
Vp005	606	Response	1	11792482	8151	1
Vp005	607	Picture	MorphM7_08_orig.jpg ; MorphM7_10_UPPER.jpg	11792558	0	1	6104	2	0	next	hit	1213
Vp005	607	Response	1	11798562	6004	1
Vp005	608	Picture	MorphM4_10_orig.jpg ; MorphM4_00_UPPER.jpg	11798662	0	1	14464	2	0	next	incorrect	1215
Vp005	608	Response	2	11813042	14380	1
Vp005	609	Picture	MorphF7_00_orig.jpg ; MorphF7_10_UPPER.jpg	11813126	0	1	35829	2	0	next	hit	1217
Vp005	609	Response	1	11848882	35756	1
Vp005	610	Picture	MorphM8_04_orig.jpg ; MorphM8_00_UPPER.jpg	11848955	0	1	5838	2	0	next	hit	1219
Vp005	610	Response	1	11854721	5766	1
Vp005	611	Picture	MorphM9_09_orig.jpg ; MorphM9_00_UPPER.jpg	11854793	0	1	8095	2	0	next	incorrect	1221
Vp005	611	Response	2	11862801	8008	1
Vp005	612	Picture	MorphF9_01_orig.jpg ; MorphF9_00_UPPER.jpg	11862888	0	1	9121	170	0	next	incorrect	1223
Vp005	612	Response	2	11872001	9113	1
Vp005	613	Picture	MorphF10_01_orig.jpg ; MorphF10_00_UPPER.jpg	11872009	0	169	9457	170	0	next	incorrect	1225
Vp005	613	Response	2	11881361	9352	1
Vp005	614	Picture	MorphF2_07_orig.jpg ; MorphF2_10_UPPER.jpg	11881466	0	1	9903	184	0	next	hit	1227
Vp005	614	Response	1	11891361	9895	1
Vp005	615	Picture	MorphM4_04_orig.jpg ; MorphM4_10_UPPER.jpg	11891369	0	183	7878	184	0	next	hit	1229
Vp005	615	Response	1	11899121	7752	1
Vp005	616	Picture	MorphF6_04_orig.jpg ; MorphF6_00_UPPER.jpg	11899247	0	1	9422	2	0	next	incorrect	1231
Vp005	616	Response	2	11908561	9314	1
Vp005	617	Picture	MorphF3_02_orig.jpg ; MorphF3_10_UPPER.jpg	11908669	0	1	11545	2	0	next	hit	1233
Vp005	617	Response	1	11920081	11412	1
Vp005	618	Picture	MorphF8_05_orig.jpg ; MorphF8_00_UPPER.jpg	11920214	0	1	8625	2	0	next	incorrect	1235
Vp005	618	Response	2	11928720	8506	1
Vp005	619	Picture	MorphM5_08_orig.jpg ; MorphM5_00_UPPER.jpg	11928839	0	1	14066	2	0	next	incorrect	1237
Vp005	619	Response	2	11942800	13961	1
Vp005	620	Picture	MorphM4_05_orig.jpg ; MorphM4_00_UPPER.jpg	11942905	0	1	20303	2	0	next	incorrect	1239
Vp005	620	Response	2	11963120	20215	1
Vp005	621	Picture	MorphM8_08_orig.jpg ; MorphM8_00_UPPER.jpg	11963208	0	1	26937	2	0	next	hit	1241
Vp005	621	Response	1	11990080	26872	1
Vp005	622	Picture	MorphM5_05_orig.jpg ; MorphM5_00_UPPER.jpg	11990145	0	1	19242	2	0	next	incorrect	1243
Vp005	622	Response	2	12009279	19134	1
Vp005	623	Picture	MorphF9_03_orig.jpg ; MorphF9_10_UPPER.jpg	12009387	0	1	19241	2	0	next	hit	1245
Vp005	623	Response	1	12028479	19092	1
Vp005	624	Picture	MorphF3_08_orig.jpg ; MorphF3_10_UPPER.jpg	12028628	0	1	6767	2	0	next	hit	1247
Vp005	624	Response	1	12035279	6651	1
Vp005	625	Picture	MorphM7_08_orig.jpg ; MorphM7_00_UPPER.jpg	12035395	0	1	8758	3	0	next	incorrect	1249
Vp005	625	Response	2	12044079	8684	1
Vp005	626	Picture	MorphM1_05_orig.jpg ; MorphM1_10_UPPER.jpg	12044153	0	2	14973	158	0	next	hit	1251
Vp005	626	Response	1	12059119	14966	1
Vp005	627	Picture	MorphF9_00_orig.jpg ; MorphF9_10_UPPER.jpg	12059126	0	156	8880	323	0	next	hit	1253
Vp005	627	Response	1	12067999	8873	1
Vp005	628	Picture	MorphF1_00_orig.jpg ; MorphF1_10_UPPER.jpg	12068006	0	167	8791	168	0	next	hit	1255
Vp005	628	Response	1	12076719	8713	1
Vp005	629	Picture	MorphF5_09_orig.jpg ; MorphF5_10_UPPER.jpg	12076797	0	1	6370	2	0	next	hit	1257
Vp005	629	Response	1	12083038	6241	1
Vp005	630	Picture	MorphM1_08_orig.jpg ; MorphM1_00_UPPER.jpg	12083167	0	1	7696	2	0	next	incorrect	1259
Vp005	630	Response	2	12090798	7631	1
Vp005	631	Picture	MorphM5_10_orig.jpg ; MorphM5_10_UPPER.jpg	12090863	0	1	22559	2	0	next	hit	1261
Vp005	631	Response	1	12113358	22495	1
Vp005	632	Picture	MorphM8_03_orig.jpg ; MorphM8_00_UPPER.jpg	12113422	0	1	295120	2	0	next	hit	1263
Vp005	632	Response	1	12408394	294972	1
Vp005	633	Picture	MorphF1_08_orig.jpg ; MorphF1_10_UPPER.jpg	12408542	0	1	11280	2	0	next	hit	1265
Vp005	633	Response	1	12419754	11212	1
Vp005	634	Picture	MorphF9_09_orig.jpg ; MorphF9_10_UPPER.jpg	12419822	0	1	5939	167	0	next	hit	1267
Vp005	634	Response	1	12425754	5932	1
Vp005	635	Picture	MorphF1_06_orig.jpg ; MorphF1_00_UPPER.jpg	12425761	0	166	6136	167	0	next	incorrect	1269
Vp005	635	Response	2	12431754	5993	1
Vp005	636	Picture	MorphF3_04_orig.jpg ; MorphF3_10_UPPER.jpg	12431897	0	1	8625	2	0	next	hit	1271
Vp005	636	Response	1	12440394	8497	1
Vp005	637	Picture	MorphF4_08_orig.jpg ; MorphF4_00_UPPER.jpg	12440522	0	1	6503	2	0	next	incorrect	1273
Vp005	637	Response	2	12446954	6432	1
Vp005	638	Picture	MorphM8_05_orig.jpg ; MorphM8_00_UPPER.jpg	12447025	0	1	32736	175	0	next	incorrect	1275
Vp005	638	Response	2	12479753	32728	1
Vp005	639	Picture	MorphF4_10_orig.jpg ; MorphF4_00_UPPER.jpg	12479761	0	174	22561	345	0	next	incorrect	1277
Vp005	639	Response	2	12502313	22552	1
Vp005	640	Picture	MorphF9_06_orig.jpg ; MorphF9_00_UPPER.jpg	12502322	0	171	10238	322	0	next	incorrect	1279
Vp005	640	Response	2	12512553	10231	1
Vp005	641	Picture	MorphF8_08_orig.jpg ; MorphF8_10_UPPER.jpg	12512560	0	151	8476	319	0	next	hit	1281
Vp005	641	Response	1	12521033	8473	1
Vp005	642	Picture	MorphM3_02_orig.jpg ; MorphM3_10_UPPER.jpg	12521036	0	168	12640	169	0	next	incorrect	1283
Vp005	642	Response	2	12533593	12557	1
Vp005	643	Picture	MorphF6_03_orig.jpg ; MorphF6_00_UPPER.jpg	12533676	0	1	8758	3	0	next	incorrect	1285
Vp005	643	Response	2	12542313	8637	1
Vp005	644	Picture	MorphF9_04_orig.jpg ; MorphF9_00_UPPER.jpg	12542434	0	2	8891	3	0	next	incorrect	1287
Vp005	644	Response	2	12551192	8758	1
Vp005	645	Picture	MorphF5_03_orig.jpg ; MorphF5_10_UPPER.jpg	12551325	0	1	10434	184	0	next	hit	1289
Vp005	645	Response	1	12561752	10427	1
Vp005	646	Picture	MorphM1_02_orig.jpg ; MorphM1_00_UPPER.jpg	12561759	0	183	8011	184	0	next	incorrect	1291
Vp005	646	Response	2	12569672	7913	1
Vp005	647	Picture	MorphM7_06_orig.jpg ; MorphM7_10_UPPER.jpg	12569770	0	1	6869	166	0	next	hit	1293
Vp005	647	Response	1	12576632	6862	1
Vp005	648	Picture	MorphM5_06_orig.jpg ; MorphM5_10_UPPER.jpg	12576639	0	165	9984	166	0	next	hit	1295
Vp005	648	Response	1	12586552	9913	1
Vp005	649	Picture	MorphF5_05_orig.jpg ; MorphF5_00_UPPER.jpg	12586623	0	1	12474	2	0	next	incorrect	1297
Vp005	649	Response	2	12598952	12329	1
Vp005	650	Picture	MorphF2_01_orig.jpg ; MorphF2_00_UPPER.jpg	12599097	0	1	40074	2	0	next	incorrect	1299
Vp005	650	Response	2	12639031	39934	1
Vp005	651	Picture	MorphM6_00_orig.jpg ; MorphM6_10_UPPER.jpg	12639171	0	1	9388	169	0	next	hit	1301
Vp005	651	Response	1	12648551	9380	1
Vp005	652	Picture	MorphM8_10_orig.jpg ; MorphM8_00_UPPER.jpg	12648559	0	168	10639	312	0	next	incorrect	1303
Vp005	652	Response	2	12659191	10632	1
Vp005	653	Picture	MorphM10_04_orig.jpg ; MorphM10_10_UPPER.jpg	12659198	0	144	8238	145	0	next	hit	1305
Vp005	653	Response	1	12667351	8153	1
Vp005	654	Picture	MorphF3_03_orig.jpg ; MorphF3_00_UPPER.jpg	12667436	0	1	7922	175	0	next	incorrect	1307
Vp005	654	Response	2	12675351	7915	1
Vp005	655	Picture	MorphF4_09_orig.jpg ; MorphF4_10_UPPER.jpg	12675358	0	174	12381	175	0	next	hit	1309
Vp005	655	Response	1	12687591	12233	1
Vp005	656	Picture	MorphF7_06_orig.jpg ; MorphF7_10_UPPER.jpg	12687739	0	1	6339	165	0	next	hit	1311
Vp005	656	Response	1	12694071	6332	1
Vp005	657	Picture	MorphF2_05_orig.jpg ; MorphF2_00_UPPER.jpg	12694078	0	164	8390	165	0	next	incorrect	1313
Vp005	657	Response	2	12702391	8313	1
Vp005	658	Picture	MorphM2_05_orig.jpg ; MorphM2_10_UPPER.jpg	12702468	0	1	6890	145	0	next	hit	1315
Vp005	658	Response	1	12709350	6882	1
Vp005	659	Picture	MorphF9_02_orig.jpg ; MorphF9_00_UPPER.jpg	12709358	0	144	8105	145	0	next	incorrect	1317
Vp005	659	Response	2	12717350	7992	1
Vp005	660	Picture	MorphM4_09_orig.jpg ; MorphM4_10_UPPER.jpg	12717463	0	1	10351	2	0	next	hit	1319
Vp005	660	Response	1	12727750	10287	1
Vp005	661	Picture	MorphM10_08_orig.jpg ; MorphM10_00_UPPER.jpg	12727814	0	1	13623	179	0	next	incorrect	1321
Vp005	661	Response	2	12741430	13616	1
Vp005	662	Picture	MorphM4_08_orig.jpg ; MorphM4_00_UPPER.jpg	12741437	0	178	9333	179	0	next	incorrect	1323
Vp005	662	Response	2	12750630	9193	1
Vp005	663	Picture	MorphM10_06_orig.jpg ; MorphM10_00_UPPER.jpg	12750770	0	1	10616	2	0	next	incorrect	1325
Vp005	663	Response	2	12761270	10500	1
Vp005	664	Picture	MorphM6_07_orig.jpg ; MorphM6_10_UPPER.jpg	12761386	0	1	7411	155	0	next	hit	1327
Vp005	664	Response	1	12768790	7404	1
Vp005	665	Picture	MorphM5_03_orig.jpg ; MorphM5_00_UPPER.jpg	12768797	0	154	16209	155	0	next	incorrect	1329
Vp005	665	Response	2	12784869	16072	1
Vp005	666	Picture	MorphF9_04_orig.jpg ; MorphF9_10_UPPER.jpg	12785006	0	1	12739	3	0	next	hit	1331
Vp005	666	Response	1	12797669	12663	1
Vp005	667	Picture	MorphM5_03_orig.jpg ; MorphM5_10_UPPER.jpg	12797745	0	2	46011	171	0	next	hit	1333
Vp005	667	Response	1	12843749	46004	1
Vp005	668	Picture	MorphM2_02_orig.jpg ; MorphM2_10_UPPER.jpg	12843756	0	169	6140	170	0	next	hit	1335
Vp005	668	Response	1	12849749	5993	1
Vp005	669	Picture	MorphM6_04_orig.jpg ; MorphM6_00_UPPER.jpg	12849896	0	1	6767	2	0	next	incorrect	1337
Vp005	669	Response	2	12856548	6652	1
Vp005	670	Picture	MorphF9_09_orig.jpg ; MorphF9_00_UPPER.jpg	12856663	0	1	13801	2	0	next	incorrect	1339
Vp005	670	Response	2	12870388	13725	1
Vp005	671	Picture	MorphM4_06_orig.jpg ; MorphM4_10_UPPER.jpg	12870464	0	1	7298	2	0	next	hit	1341
Vp005	671	Response	1	12877668	7204	1
Vp005	672	Picture	MorphF4_01_orig.jpg ; MorphF4_00_UPPER.jpg	12877762	0	1	7513	186	0	next	incorrect	1343
Vp005	672	Response	2	12885268	7506	1
Vp005	673	Picture	MorphM9_04_orig.jpg ; MorphM9_10_UPPER.jpg	12885275	0	185	26856	186	0	next	hit	1345
Vp005	673	Response	1	12912068	26793	1
Vp005	674	Picture	MorphF7_04_orig.jpg ; MorphF7_00_UPPER.jpg	12912131	0	1	14824	173	0	next	incorrect	1347
Vp005	674	Response	2	12926948	14817	1
Vp005	675	Picture	MorphM9_03_orig.jpg ; MorphM9_00_UPPER.jpg	12926955	0	172	14080	330	0	next	incorrect	1349
Vp005	675	Response	2	12941027	14072	1
Vp005	676	Picture	MorphF8_01_orig.jpg ; MorphF8_10_UPPER.jpg	12941035	0	158	9446	159	0	next	hit	1351
Vp005	676	Response	1	12950387	9352	1
Vp005	677	Picture	MorphF9_00_orig.jpg ; MorphF9_00_UPPER.jpg	12950481	0	1	7564	2	0	next	incorrect	1353
Vp005	677	Response	2	12957907	7426	1
Vp005	678	Picture	MorphM10_05_orig.jpg ; MorphM10_10_UPPER.jpg	12958045	0	1	8492	2	0	next	hit	1355
Vp005	678	Response	1	12966387	8342	1
Vp005	679	Picture	MorphF2_08_orig.jpg ; MorphF2_10_UPPER.jpg	12966537	0	1	6737	166	0	next	hit	1357
Vp005	679	Response	1	12973267	6730	1
Vp005	680	Picture	MorphM4_00_orig.jpg ; MorphM4_00_UPPER.jpg	12973274	0	165	7197	166	0	next	incorrect	1359
Vp005	680	Response	2	12980387	7113	1
Vp005	681	Picture	MorphM8_01_orig.jpg ; MorphM8_00_UPPER.jpg	12980471	0	1	11809	3	0	next	incorrect	1361
Vp005	681	Response	2	12992147	11676	1
Vp005	682	Picture	MorphM6_04_orig.jpg ; MorphM6_10_UPPER.jpg	12992280	0	2	12872	3	0	next	hit	1363
Vp005	682	Response	1	13005027	12747	1
Vp005	683	Picture	MorphF1_10_orig.jpg ; MorphF1_10_UPPER.jpg	13005152	0	1	8202	160	0	next	hit	1365
Vp005	683	Response	1	13013347	8195	1
Vp005	684	Picture	MorphM2_07_orig.jpg ; MorphM2_10_UPPER.jpg	13013354	0	159	6926	160	0	next	hit	1367
Vp005	684	Response	1	13020146	6792	1
Vp005	685	Picture	MorphM3_07_orig.jpg ; MorphM3_00_UPPER.jpg	13020280	0	1	17914	2	0	next	incorrect	1369
Vp005	685	Response	2	13038066	17786	1
Vp005	686	Picture	MorphF3_05_orig.jpg ; MorphF3_10_UPPER.jpg	13038194	0	1	19507	2	0	next	hit	1371
Vp005	686	Response	1	13057586	19392	1
Vp005	687	Picture	MorphM1_10_orig.jpg ; MorphM1_10_UPPER.jpg	13057701	0	1	6767	2	0	next	hit	1373
Vp005	687	Response	1	13064386	6685	1
Vp005	688	Picture	MorphM7_07_orig.jpg ; MorphM7_10_UPPER.jpg	13064468	0	1	6237	2	0	next	hit	1375
Vp005	688	Response	1	13070626	6158	1
Vp005	689	Picture	MorphF6_01_orig.jpg ; MorphF6_10_UPPER.jpg	13070705	0	1	59184	2	0	next	incorrect	1377
Vp005	689	Response	2	13129825	59120	1
Vp005	690	Picture	MorphM7_09_orig.jpg ; MorphM7_00_UPPER.jpg	13129889	0	1	10350	2	0	next	incorrect	1379
Vp005	690	Response	2	13140145	10256	1
Vp005	691	Picture	MorphM2_06_orig.jpg ; MorphM2_10_UPPER.jpg	13140239	0	1	7274	159	0	next	hit	1381
Vp005	691	Response	1	13147505	7266	1
Vp005	692	Picture	MorphF2_08_orig.jpg ; MorphF2_00_UPPER.jpg	13147513	0	158	11919	340	0	next	incorrect	1383
Vp005	692	Response	2	13159425	11912	1
Vp005	693	Picture	MorphF5_05_orig.jpg ; MorphF5_10_UPPER.jpg	13159432	0	182	8541	183	0	next	hit	1385
Vp005	693	Response	1	13167824	8392	1
Vp005	694	Picture	MorphF6_06_orig.jpg ; MorphF6_00_UPPER.jpg	13167973	0	1	8891	2	0	next	incorrect	1387
Vp005	694	Response	2	13176784	8811	1
Vp005	695	Picture	MorphM7_01_orig.jpg ; MorphM7_10_UPPER.jpg	13176864	0	1	10881	2	0	next	hit	1389
Vp005	695	Response	1	13187664	10800	1
Vp005	696	Picture	MorphF9_10_orig.jpg ; MorphF9_00_UPPER.jpg	13187745	0	1	80415	2	0	next	incorrect	1391
Vp005	696	Response	2	13268063	80318	1
Vp005	697	Picture	MorphF5_07_orig.jpg ; MorphF5_00_UPPER.jpg	13268160	0	1	6369	2	0	next	incorrect	1393
Vp005	697	Response	2	13274463	6303	1
Vp005	698	Picture	MorphF4_05_orig.jpg ; MorphF4_00_UPPER.jpg	13274529	0	1	6370	2	0	next	incorrect	1395
Vp005	698	Response	2	13280783	6254	1
Vp005	699	Picture	MorphM7_05_orig.jpg ; MorphM7_00_UPPER.jpg	13280899	0	1	16985	2	0	next	incorrect	1397
Vp005	699	Response	2	13297823	16924	1
Vp005	700	Picture	MorphM10_03_orig.jpg ; MorphM10_00_UPPER.jpg	13297884	0	1	14427	172	0	next	incorrect	1399
Vp005	700	Response	2	13312303	14419	1
Vp005	701	Picture	MorphF6_07_orig.jpg ; MorphF6_10_UPPER.jpg	13312311	0	171	18719	333	0	next	hit	1401
Vp005	701	Response	1	13331022	18711	1
Vp005	702	Picture	MorphM8_09_orig.jpg ; MorphM8_10_UPPER.jpg	13331030	0	162	17014	163	0	next	hit	1403
Vp005	702	Response	1	13347982	16952	1
Vp005	703	Picture	MorphF3_03_orig.jpg ; MorphF3_10_UPPER.jpg	13348044	0	1	7945	152	0	next	hit	1405
Vp005	703	Response	1	13355982	7938	1
Vp005	704	Picture	MorphM9_07_orig.jpg ; MorphM9_10_UPPER.jpg	13355989	0	151	7183	152	0	next	hit	1407
Vp005	704	Response	1	13363022	7033	1
Vp005	705	Picture	MorphF4_03_orig.jpg ; MorphF4_00_UPPER.jpg	13363172	0	1	8977	181	0	next	incorrect	1409
Vp005	705	Response	2	13372142	8970	1
Vp005	706	Picture	MorphM5_06_orig.jpg ; MorphM5_00_UPPER.jpg	13372149	0	180	70081	343	0	next	incorrect	1411
Vp005	706	Response	2	13442221	70072	1
Vp005	707	Picture	MorphF8_09_orig.jpg ; MorphF8_10_UPPER.jpg	13442230	0	163	9584	164	0	next	hit	1413
Vp005	707	Response	1	13451741	9511	1
Vp005	708	Picture	MorphM3_02_orig.jpg ; MorphM3_00_UPPER.jpg	13451814	0	1	13402	2	0	next	incorrect	1415
Vp005	708	Response	2	13465101	13287	1
Vp005	709	Picture	MorphF10_02_orig.jpg ; MorphF10_00_UPPER.jpg	13465216	0	1	39677	2	0	next	hit	1417
Vp005	709	Response	1	13504780	39564	1
Vp005	710	Picture	MorphM9_02_orig.jpg ; MorphM9_00_UPPER.jpg	13504893	0	1	87713	3	0	next	incorrect	1419
Vp005	710	Response	2	13592539	87646	1
Vp005	711	Picture	MorphM2_09_orig.jpg ; MorphM2_10_UPPER.jpg	13592606	0	2	26673	3	0	next	hit	1421
Vp005	711	Response	1	13619179	26573	1
Vp005	712	Picture	MorphM9_00_orig.jpg ; MorphM9_10_UPPER.jpg	13619279	0	1	6635	2	0	next	hit	1423
Vp005	712	Response	1	13625819	6540	1
Vp005	713	Picture	MorphM3_01_orig.jpg ; MorphM3_00_UPPER.jpg	13625914	0	1	8890	2	0	next	incorrect	1425
Vp005	713	Response	2	13634699	8785	1
Vp005	714	Picture	MorphF1_03_orig.jpg ; MorphF1_10_UPPER.jpg	13634804	0	1	8062	168	0	next	hit	1427
Vp005	714	Response	1	13642858	8054	1
Vp005	715	Picture	MorphM7_06_orig.jpg ; MorphM7_00_UPPER.jpg	13642866	0	167	6137	168	0	next	hit	1429
Vp005	715	Response	1	13648858	5992	1
Vp005	716	Picture	MorphM6_05_orig.jpg ; MorphM6_10_UPPER.jpg	13649003	0	1	105062	170	0	next	hit	1431
Vp005	716	Response	1	13754057	105054	1
Vp005	717	Picture	MorphM9_09_orig.jpg ; MorphM9_10_UPPER.jpg	13754065	0	169	6537	170	0	next	hit	1433
Vp005	717	Response	1	13760537	6472	1
Vp005	718	Picture	MorphM1_06_orig.jpg ; MorphM1_00_UPPER.jpg	13760602	0	1	6370	2	0	next	incorrect	1435
Vp005	718	Response	2	13766857	6255	1
Vp005	719	Picture	MorphM3_09_orig.jpg ; MorphM3_00_UPPER.jpg	13766972	0	1	8625	2	0	next	incorrect	1437
Vp005	719	Response	2	13775497	8525	1
Vp005	720	Picture	MorphF5_04_orig.jpg ; MorphF5_10_UPPER.jpg	13775597	0	1	8758	2	0	next	hit	1439
Vp005	720	Response	1	13784217	8620	1
Vp005	721	Picture	MorphM5_09_orig.jpg ; MorphM5_00_UPPER.jpg	13784355	0	1	17118	2	0	next	incorrect	1441
Vp005	721	Response	2	13801336	16981	1
Vp005	722	Picture	MorphF6_08_orig.jpg ; MorphF6_00_UPPER.jpg	13801473	0	1	14199	2	0	next	incorrect	1443
Vp005	722	Response	2	13815576	14103	1
Vp005	723	Picture	MorphM5_00_orig.jpg ; MorphM5_10_UPPER.jpg	13815672	0	1	41269	2	0	next	hit	1445
Vp005	723	Response	1	13856856	41184	1
Vp005	724	Picture	MorphF1_04_orig.jpg ; MorphF1_00_UPPER.jpg	13856941	0	1	11762	183	0	next	incorrect	1447
Vp005	724	Response	2	13868696	11755	1
Vp005	725	Picture	MorphF8_02_orig.jpg ; MorphF8_10_UPPER.jpg	13868703	0	182	14910	183	0	next	hit	1449
Vp005	725	Response	1	13883495	14792	1
Vp005	726	Picture	MorphF7_10_orig.jpg ; MorphF7_00_UPPER.jpg	13883613	0	1	42690	174	0	next	incorrect	1451
Vp005	726	Response	2	13926295	42682	1
Vp005	727	Picture	MorphM9_10_orig.jpg ; MorphM9_10_UPPER.jpg	13926303	0	173	12479	340	0	next	hit	1453
Vp005	727	Response	1	13938775	12472	1
Vp005	728	Picture	MorphF2_02_orig.jpg ; MorphF2_10_UPPER.jpg	13938782	0	167	7067	168	0	next	hit	1455
Vp005	728	Response	1	13945735	6953	1
Vp005	729	Picture	MorphM3_03_orig.jpg ; MorphM3_10_UPPER.jpg	13945849	0	1	25743	2	0	next	incorrect	1457
Vp005	729	Response	2	13971494	25645	1
Vp005	730	Picture	MorphF3_05_orig.jpg ; MorphF3_00_UPPER.jpg	13971592	0	1	24815	2	0	next	incorrect	1459
Vp005	730	Response	2	13996294	24702	1
Vp005	731	Picture	MorphM7_02_orig.jpg ; MorphM7_00_UPPER.jpg	13996407	0	1	49230	3	0	next	incorrect	1461
Vp005	731	Response	2	14045573	49166	1
Vp005	732	Picture	MorphF5_03_orig.jpg ; MorphF5_00_UPPER.jpg	14045637	0	2	7544	156	0	next	incorrect	1463
Vp005	732	Response	2	14053173	7536	1
Vp005	733	Picture	MorphM9_08_orig.jpg ; MorphM9_00_UPPER.jpg	14053181	0	154	15811	155	0	next	incorrect	1465
Vp005	733	Response	2	14068853	15672	1
Vp005	734	Picture	MorphM10_07_orig.jpg ; MorphM10_10_UPPER.jpg	14068992	0	1	35431	2	0	next	hit	1467
Vp005	734	Response	1	14104293	35301	1
Vp005	735	Picture	MorphF10_07_orig.jpg ; MorphF10_00_UPPER.jpg	14104423	0	1	83156	180	0	next	incorrect	1469
Vp005	735	Response	2	14187572	83149	1
Vp005	736	Picture	MorphF6_08_orig.jpg ; MorphF6_10_UPPER.jpg	14187579	0	179	24993	180	0	next	hit	1471
Vp005	736	Response	1	14212451	24872	1
Vp005	737	Picture	MorphM4_08_orig.jpg ; MorphM4_10_UPPER.jpg	14212572	0	1	25743	2	0	next	hit	1473
Vp005	737	Response	1	14238211	25639	1
Vp005	738	Picture	MorphF8_04_orig.jpg ; MorphF8_10_UPPER.jpg	14238315	0	1	6768	2	0	next	hit	1475
Vp005	738	Response	1	14245011	6696	1
Vp005	739	Picture	MorphM10_10_orig.jpg ; MorphM10_10_UPPER.jpg	14245083	0	1	5307	3	0	next	hit	1477
Vp005	739	Response	1	14250291	5208	1
Vp005	740	Picture	MorphM4_10_orig.jpg ; MorphM4_10_UPPER.jpg	14250390	0	2	11108	175	0	next	hit	1479
Vp005	740	Response	1	14261491	11101	1
Vp005	741	Picture	MorphM2_01_orig.jpg ; MorphM2_10_UPPER.jpg	14261498	0	173	5600	319	0	next	hit	1481
Vp005	741	Response	1	14267090	5592	1
Vp005	742	Picture	MorphM7_10_orig.jpg ; MorphM7_00_UPPER.jpg	14267098	0	146	41760	332	0	next	incorrect	1483
Vp005	742	Response	2	14308850	41752	1
Vp005	743	Picture	MorphF3_10_orig.jpg ; MorphF3_10_UPPER.jpg	14308858	0	186	9474	187	0	next	hit	1485
Vp005	743	Response	1	14318210	9352	1
Vp005	744	Picture	MorphF5_10_orig.jpg ; MorphF5_00_UPPER.jpg	14318332	0	1	6900	2	0	next	incorrect	1487
Vp005	744	Response	2	14325090	6758	1
Vp005	745	Picture	MorphM9_08_orig.jpg ; MorphM9_10_UPPER.jpg	14325232	0	1	9554	3	0	next	hit	1489
Vp005	745	Response	1	14334690	9458	1
Vp005	746	Picture	MorphM3_00_orig.jpg ; MorphM3_00_UPPER.jpg	14334786	0	2	20967	3	0	next	incorrect	1491
Vp005	746	Response	2	14355649	20863	1
Vp005	747	Picture	MorphM4_04_orig.jpg ; MorphM4_00_UPPER.jpg	14355753	0	1	8890	3	0	next	incorrect	1493
Vp005	747	Response	2	14364529	8776	1
Vp005	748	Picture	MorphF3_04_orig.jpg ; MorphF3_00_UPPER.jpg	14364643	0	2	7830	3	0	next	incorrect	1495
Vp005	748	Response	2	14372369	7726	1
Vp005	749	Picture	MorphM7_03_orig.jpg ; MorphM7_00_UPPER.jpg	14372473	0	1	22691	2	0	next	incorrect	1497
Vp005	749	Response	2	14395089	22616	1
Vp005	750	Picture	MorphF8_10_orig.jpg ; MorphF8_00_UPPER.jpg	14395164	0	1	15658	2	0	next	incorrect	1499
Vp005	750	Response	2	14410689	15525	1
Vp005	751	Picture	MorphM10_09_orig.jpg ; MorphM10_00_UPPER.jpg	14410822	0	1	107618	3	0	next	incorrect	1501
Vp005	751	Response	2	14518367	107545	1
Vp005	752	Picture	MorphM4_06_orig.jpg ; MorphM4_00_UPPER.jpg	14518440	0	2	10351	3	0	next	incorrect	1503
Vp005	752	Response	2	14528687	10247	1
Vp005	753	Picture	MorphM10_02_orig.jpg ; MorphM10_10_UPPER.jpg	14528791	0	1	8758	2	0	next	hit	1505
Vp005	753	Response	1	14537407	8616	1
Vp005	754	Picture	MorphF8_08_orig.jpg ; MorphF8_00_UPPER.jpg	14537549	0	1	10589	162	0	next	incorrect	1507
Vp005	754	Response	2	14548127	10578	1
Vp005	755	Picture	MorphF1_02_orig.jpg ; MorphF1_00_UPPER.jpg	14548138	0	161	9036	309	0	next	incorrect	1509
Vp005	755	Response	2	14557167	9029	1
Vp005	756	Picture	MorphF6_05_orig.jpg ; MorphF6_00_UPPER.jpg	14557174	0	148	10880	297	0	next	incorrect	1511
Vp005	756	Response	2	14568047	10873	1
Vp005	757	Picture	MorphM2_10_orig.jpg ; MorphM2_00_UPPER.jpg	14568054	0	149	24830	150	0	next	incorrect	1513
Vp005	757	Response	2	14592766	24712	1
Vp005	758	Picture	MorphF2_04_orig.jpg ; MorphF2_10_UPPER.jpg	14592884	0	1	9024	2	0	next	hit	1515
Vp005	758	Response	1	14601806	8922	1
Vp005	759	Picture	MorphM9_01_orig.jpg ; MorphM9_00_UPPER.jpg	14601908	0	1	16587	2	0	next	incorrect	1517
Vp005	759	Response	2	14618366	16458	1
Vp005	760	Picture	MorphF8_05_orig.jpg ; MorphF8_10_UPPER.jpg	14618495	0	1	6598	171	0	next	hit	1519
Vp005	760	Response	1	14625086	6591	1
Vp005	761	Picture	MorphM2_04_orig.jpg ; MorphM2_10_UPPER.jpg	14625093	0	170	6539	171	0	next	hit	1521
Vp005	761	Response	1	14631566	6473	1
Vp005	762	Picture	MorphF3_09_orig.jpg ; MorphF3_10_UPPER.jpg	14631632	0	1	7541	157	0	next	hit	1523
Vp005	762	Response	1	14639166	7534	1
Vp005	763	Picture	MorphF6_06_orig.jpg ; MorphF6_10_UPPER.jpg	14639173	0	156	10771	157	0	next	hit	1525
Vp005	763	Response	1	14649806	10633	1
Vp005	764	Picture	MorphF5_06_orig.jpg ; MorphF5_10_UPPER.jpg	14649944	0	1	7697	2	0	next	hit	1527
Vp005	764	Response	1	14657565	7621	1
Vp005	765	Picture	MorphM2_00_orig.jpg ; MorphM2_00_UPPER.jpg	14657641	0	1	9023	2	0	next	incorrect	1529
Vp005	765	Response	2	14666525	8884	1
Vp005	766	Picture	MorphM8_02_orig.jpg ; MorphM8_00_UPPER.jpg	14666664	0	1	31051	3	0	next	incorrect	1531
Vp005	766	Response	2	14697645	30981	1
Vp005	767	Picture	MorphM2_03_orig.jpg ; MorphM2_10_UPPER.jpg	14697715	0	2	7166	3	0	next	hit	1533
Vp005	767	Response	1	14704765	7050	1
Vp005	768	Picture	MorphF7_07_orig.jpg ; MorphF7_00_UPPER.jpg	14704881	0	1	11147	2	0	next	hit	1535
Vp005	768	Response	1	14715965	11084	1
Vp005	769	Picture	MorphM9_00_orig.jpg ; MorphM9_00_UPPER.jpg	14716028	0	1	8625	2	0	next	incorrect	1537
Vp005	769	Response	2	14724525	8497	1
Vp005	770	Picture	MorphM4_05_orig.jpg ; MorphM4_10_UPPER.jpg	14724653	0	1	10839	177	0	next	hit	1539
Vp005	770	Response	1	14735484	10831	1
Vp005	771	Picture	MorphF9_07_orig.jpg ; MorphF9_10_UPPER.jpg	14735492	0	176	7836	345	0	next	hit	1541
Vp005	771	Response	1	14743324	7832	1
Vp005	772	Picture	MorphM9_04_orig.jpg ; MorphM9_00_UPPER.jpg	14743328	0	169	7684	351	0	next	incorrect	1543
Vp005	772	Response	2	14751004	7676	1
Vp005	773	Picture	MorphM7_04_orig.jpg ; MorphM7_00_UPPER.jpg	14751012	0	182	10239	343	0	next	incorrect	1545
Vp005	773	Response	2	14761244	10232	1
Vp005	774	Picture	MorphM4_02_orig.jpg ; MorphM4_10_UPPER.jpg	14761251	0	161	9714	162	0	next	hit	1547
Vp005	774	Response	1	14770844	9593	1
Vp005	775	Picture	MorphF1_01_orig.jpg ; MorphF1_00_UPPER.jpg	14770965	0	1	7962	2	0	next	incorrect	1549
Vp005	775	Response	2	14778844	7879	1
Vp005	776	Picture	MorphM5_09_orig.jpg ; MorphM5_10_UPPER.jpg	14778927	0	1	18312	2	0	next	hit	1551
Vp005	776	Response	1	14797164	18237	1
Vp005	777	Picture	MorphM6_10_orig.jpg ; MorphM6_10_UPPER.jpg	14797239	0	1	7298	2	0	next	hit	1553
Vp005	777	Response	1	14804444	7205	1
Vp005	778	Picture	MorphF3_00_orig.jpg ; MorphF3_10_UPPER.jpg	14804537	0	1	7114	187	0	next	hit	1555
Vp005	778	Response	1	14811643	7106	1
Vp005	779	Picture	MorphF10_00_orig.jpg ; MorphF10_10_UPPER.jpg	14811651	0	186	8640	357	0	next	hit	1557
Vp005	779	Response	1	14820283	8632	1
Vp005	780	Picture	MorphM6_10_orig.jpg ; MorphM6_00_UPPER.jpg	14820291	0	171	7601	172	0	next	incorrect	1559
Vp005	780	Response	2	14827803	7512	1
Vp005	781	Picture	MorphF2_06_orig.jpg ; MorphF2_10_UPPER.jpg	14827892	0	1	7299	2	0	next	hit	1561
Vp005	781	Response	1	14835083	7191	1
Vp005	782	Picture	MorphM6_08_orig.jpg ; MorphM6_10_UPPER.jpg	14835191	0	1	7961	3	0	next	hit	1563
Vp005	782	Response	1	14843083	7892	1
Vp005	783	Picture	MorphM10_05_orig.jpg ; MorphM10_00_UPPER.jpg	14843152	0	2	16018	175	0	next	incorrect	1565
Vp005	783	Response	2	14859163	16011	1
Vp005	784	Picture	MorphM7_09_orig.jpg ; MorphM7_10_UPPER.jpg	14859170	0	173	12114	175	0	next	hit	1567
Vp005	784	Response	1	14871163	11993	1
Vp005	785	Picture	MorphM1_09_orig.jpg ; MorphM1_10_UPPER.jpg	14871284	0	2	7962	3	0	next	hit	1569
Vp005	785	Response	1	14879163	7879	1
Vp005	786	Picture	MorphF8_03_orig.jpg ; MorphF8_00_UPPER.jpg	14879246	0	1	8891	2	0	next	incorrect	1571
Vp005	786	Response	2	14888043	8797	1
Vp005	787	Picture	MorphF10_06_orig.jpg ; MorphF10_00_UPPER.jpg	14888137	0	1	20393	177	0	next	incorrect	1573
Vp005	787	Response	2	14908522	20385	1
Vp005	788	Picture	MorphM7_03_orig.jpg ; MorphM7_10_UPPER.jpg	14908530	0	176	11322	177	0	next	hit	1575
Vp005	788	Response	1	14919722	11192	1
Vp005	789	Picture	MorphF5_01_orig.jpg ; MorphF5_00_UPPER.jpg	14919852	0	1	9687	2	0	next	incorrect	1577
Vp005	789	Response	2	14929402	9550	1
Vp005	790	Picture	MorphM5_01_orig.jpg ; MorphM5_00_UPPER.jpg	14929539	0	1	65287	2	0	next	incorrect	1579
Vp005	790	Response	2	14994761	65222	1
Vp005	791	Picture	MorphF1_05_orig.jpg ; MorphF1_10_UPPER.jpg	14994826	0	1	11382	165	0	next	hit	1581
Vp005	791	Response	1	15006201	11375	1
Vp005	792	Picture	MorphF4_07_orig.jpg ; MorphF4_10_UPPER.jpg	15006208	0	164	6267	165	0	next	hit	1583
Vp005	792	Response	1	15012361	6153	1
Vp005	793	Picture	MorphM2_01_orig.jpg ; MorphM2_00_UPPER.jpg	15012475	0	1	11493	187	0	next	incorrect	1585
Vp005	793	Response	2	15023961	11486	1
Vp005	794	Picture	MorphF7_04_orig.jpg ; MorphF7_10_UPPER.jpg	15023968	0	186	12480	365	0	next	hit	1587
Vp005	794	Response	1	15036441	12473	1
Vp005	795	Picture	MorphM5_01_orig.jpg ; MorphM5_10_UPPER.jpg	15036448	0	179	9680	365	0	next	hit	1589
Vp005	795	Response	1	15046121	9673	1
Vp005	796	Picture	MorphF8_01_orig.jpg ; MorphF8_00_UPPER.jpg	15046128	0	186	8545	187	0	next	incorrect	1591
Vp005	796	Response	2	15054600	8472	1
Vp005	797	Picture	MorphM1_03_orig.jpg ; MorphM1_10_UPPER.jpg	15054673	0	1	8625	3	0	next	hit	1593
Vp005	797	Response	1	15063160	8487	1
Vp005	798	Picture	MorphF6_00_orig.jpg ; MorphF6_10_UPPER.jpg	15063298	0	2	18429	152	0	next	hit	1595
Vp005	798	Response	1	15081720	18422	1
Vp005	799	Picture	MorphF9_02_orig.jpg ; MorphF9_10_UPPER.jpg	15081727	0	150	12357	151	0	next	hit	1597
Vp005	799	Response	1	15093960	12233	1
Vp005	800	Picture	MorphM10_01_orig.jpg ; MorphM10_10_UPPER.jpg	15094084	0	1	145836	2	0	next	hit	1599
Vp005	800	Response	1	15239798	145714	1
Vp005	801	Picture	MorphM4_01_orig.jpg ; MorphM4_00_UPPER.jpg	15239920	0	1	6767	2	0	next	incorrect	1601
Vp005	801	Response	2	15246598	6678	1
Vp005	802	Picture	MorphF3_07_orig.jpg ; MorphF3_00_UPPER.jpg	15246687	0	1	6502	2	0	next	incorrect	1603
Vp005	802	Response	2	15253078	6391	1
Vp005	803	Picture	MorphM8_07_orig.jpg ; MorphM8_00_UPPER.jpg	15253189	0	1	15791	2	0	next	hit	1605
Vp005	803	Response	1	15268838	15649	1
Vp005	804	Picture	MorphF8_09_orig.jpg ; MorphF8_00_UPPER.jpg	15268980	0	1	13222	183	0	next	incorrect	1607
Vp005	804	Response	2	15282198	13218	1
Vp005	805	Picture	MorphF4_01_orig.jpg ; MorphF4_10_UPPER.jpg	15282202	0	182	7347	183	0	next	hit	1609
Vp005	805	Response	1	15289477	7275	1
Vp005	806	Picture	MorphF1_07_orig.jpg ; MorphF1_10_UPPER.jpg	15289549	0	1	8575	185	0	next	hit	1611
Vp005	806	Response	1	15298117	8568	1
Vp005	807	Picture	MorphF3_02_orig.jpg ; MorphF3_00_UPPER.jpg	15298124	0	184	10798	186	0	next	incorrect	1613
Vp005	807	Response	2	15308837	10713	1
Vp005	808	Picture	MorphM7_04_orig.jpg ; MorphM7_10_UPPER.jpg	15308922	0	2	103202	173	0	next	hit	1615
Vp005	808	Response	1	15412116	103194	1
Vp005	809	Picture	MorphF9_08_orig.jpg ; MorphF9_00_UPPER.jpg	15412124	0	171	21359	348	0	next	hit	1617
Vp005	809	Response	1	15433476	21352	1
Vp005	810	Picture	MorphF4_06_orig.jpg ; MorphF4_10_UPPER.jpg	15433483	0	177	27200	357	0	next	hit	1619
Vp005	810	Response	1	15460675	27192	1
Vp005	811	Picture	MorphF7_03_orig.jpg ; MorphF7_10_UPPER.jpg	15460683	0	180	6681	181	0	next	hit	1621
Vp005	811	Response	1	15467235	6552	1
Vp005	812	Picture	MorphM4_07_orig.jpg ; MorphM4_00_UPPER.jpg	15467364	0	1	8998	160	0	next	incorrect	1623
Vp005	812	Response	2	15476355	8991	1
Vp005	813	Picture	MorphM10_03_orig.jpg ; MorphM10_10_UPPER.jpg	15476362	0	159	6880	338	0	next	hit	1625
Vp005	813	Response	1	15483235	6873	1
Vp005	814	Picture	MorphF5_10_orig.jpg ; MorphF5_10_UPPER.jpg	15483242	0	179	7211	180	0	next	hit	1627
Vp005	814	Response	1	15490354	7112	2
Vp005	815	Picture	MorphF7_07_orig.jpg ; MorphF7_10_UPPER.jpg	15490453	0	1	7697	2	0	next	hit	1629
Vp005	815	Response	1	15498035	7582	1
Vp005	816	Picture	MorphM3_01_orig.jpg ; MorphM3_10_UPPER.jpg	15498150	0	1	18047	2	0	next	incorrect	1631
Vp005	816	Response	2	15516114	17964	1
Vp005	817	Picture	MorphF7_03_orig.jpg ; MorphF7_00_UPPER.jpg	15516197	0	1	16001	190	0	next	incorrect	1633
Vp005	817	Response	2	15532194	15997	1
Vp005	818	Picture	MorphF10_09_orig.jpg ; MorphF10_00_UPPER.jpg	15532198	0	189	52323	338	0	next	incorrect	1635
Vp005	818	Response	2	15584514	52316	1
Vp005	819	Picture	MorphF4_08_orig.jpg ; MorphF4_10_UPPER.jpg	15584521	0	149	7977	150	0	next	hit	1637
Vp005	819	Response	1	15592353	7832	1
Vp005	820	Picture	MorphF1_04_orig.jpg ; MorphF1_10_UPPER.jpg	15592498	0	1	7783	181	0	next	hit	1639
Vp005	820	Response	1	15600273	7775	1
Vp005	821	Picture	MorphM8_08_orig.jpg ; MorphM8_10_UPPER.jpg	15600281	0	180	48319	343	0	next	hit	1641
Vp005	821	Response	1	15648593	48312	1
Vp005	822	Picture	MorphM1_00_orig.jpg ; MorphM1_10_UPPER.jpg	15648600	0	163	16617	164	0	next	hit	1643
Vp005	822	Response	1	15665152	16552	1
Vp005	823	Picture	MorphM10_10_orig.jpg ; MorphM10_00_UPPER.jpg	15665217	0	1	41534	2	0	next	incorrect	1645
Vp005	823	Response	2	15706672	41455	1
Vp005	824	Picture	MorphM2_08_orig.jpg ; MorphM2_00_UPPER.jpg	15706751	0	1	14066	2	0	next	incorrect	1647
Vp005	824	Response	2	15720752	14001	1
Vp005	825	Picture	MorphF10_04_orig.jpg ; MorphF10_00_UPPER.jpg	15720817	0	1	10351	2	0	next	incorrect	1649
Vp005	825	Response	2	15731072	10255	1
Vp005	826	Picture	MorphF8_07_orig.jpg ; MorphF8_10_UPPER.jpg	15731168	0	1	7431	2	0	next	hit	1651
Vp005	826	Response	1	15738512	7344	1
Vp005	827	Picture	MorphF10_04_orig.jpg ; MorphF10_10_UPPER.jpg	15738599	0	1	6900	2	0	next	hit	1653
Vp005	827	Response	1	15745391	6792	1
Vp005	828	Picture	MorphF9_05_orig.jpg ; MorphF9_10_UPPER.jpg	15745499	0	1	7564	2	0	next	hit	1655
Vp005	828	Response	1	15752991	7492	1
Vp005	829	Picture	MorphF10_03_orig.jpg ; MorphF10_10_UPPER.jpg	15753063	0	1	8332	162	0	next	hit	1657
Vp005	829	Response	1	15761391	8328	1
Vp005	830	Picture	MorphM8_00_orig.jpg ; MorphM8_10_UPPER.jpg	15761395	0	161	16482	162	0	next	hit	1659
Vp005	830	Response	1	15777791	16396	1
Vp005	831	Picture	MorphM6_07_orig.jpg ; MorphM6_00_UPPER.jpg	15777877	0	1	8321	174	0	next	incorrect	1661
Vp005	831	Response	2	15786191	8314	1
Vp005	832	Picture	MorphM9_02_orig.jpg ; MorphM9_10_UPPER.jpg	15786198	0	173	15963	174	0	next	hit	1663
Vp005	832	Response	1	15802031	15833	1
Vp005	833	Picture	MorphM6_09_orig.jpg ; MorphM6_00_UPPER.jpg	15802161	0	1	77363	2	0	next	incorrect	1665
Vp005	833	Response	2	15879390	77229	1
Vp005	834	Picture	MorphM1_03_orig.jpg ; MorphM1_00_UPPER.jpg	15879524	0	1	5953	153	0	next	incorrect	1667
Vp005	834	Response	2	15885470	5946	1
Vp005	835	Picture	MorphF2_06_orig.jpg ; MorphF2_00_UPPER.jpg	15885477	0	152	27885	153	0	next	incorrect	1669
Vp005	835	Response	2	15913229	27752	1
Vp005	836	Picture	MorphM3_04_orig.jpg ; MorphM3_00_UPPER.jpg	15913362	0	1	14831	166	0	next	incorrect	1671
Vp005	836	Response	2	15928189	14827	1
Vp005	837	Picture	MorphF4_05_orig.jpg ; MorphF4_10_UPPER.jpg	15928193	0	165	9718	166	0	next	hit	1673
Vp005	837	Response	1	15937789	9596	1
Vp005	838	Picture	MorphM7_07_orig.jpg ; MorphM7_00_UPPER.jpg	15937911	0	1	6768	2	0	next	hit	1675
Vp005	838	Response	1	15944589	6678	1
Vp005	839	Picture	MorphF6_02_orig.jpg ; MorphF6_00_UPPER.jpg	15944679	0	1	11917	160	0	next	incorrect	1677
Vp005	839	Response	2	15956589	11910	1
Vp005	840	Picture	MorphM6_06_orig.jpg ; MorphM6_00_UPPER.jpg	15956596	0	159	8253	160	0	next	incorrect	1679
Vp005	840	Response	2	15964749	8153	1
Vp005	841	Picture	MorphF7_05_orig.jpg ; MorphF7_10_UPPER.jpg	15964849	0	1	7667	164	0	next	hit	1681
Vp005	841	Response	1	15972509	7660	1
Vp005	842	Picture	MorphM2_04_orig.jpg ; MorphM2_00_UPPER.jpg	15972516	0	163	11972	164	0	next	incorrect	1683
Vp005	842	Response	2	15984349	11833	1
Vp005	843	Picture	MorphM3_08_orig.jpg ; MorphM3_10_UPPER.jpg	15984488	0	1	22824	2	0	next	hit	1685
Vp005	843	Response	1	16007228	22740	1
Vp005	844	Picture	MorphF10_07_orig.jpg ; MorphF10_10_UPPER.jpg	16007312	0	1	8360	2	0	next	hit	1687
Vp005	844	Response	1	16015548	8236	1
Vp005	845	Picture	MorphF6_04_orig.jpg ; MorphF6_10_UPPER.jpg	16015672	0	1	14464	2	0	next	hit	1689
Vp005	845	Response	1	16030028	14356	1
Vp005	846	Picture	MorphM3_03_orig.jpg ; MorphM3_00_UPPER.jpg	16030136	0	1	62766	2	0	next	incorrect	1691
Vp005	846	Response	2	16092827	62691	1
Vp005	847	Picture	MorphM6_05_orig.jpg ; MorphM6_00_UPPER.jpg	16092902	0	1	9555	2	0	next	incorrect	1693
Vp005	847	Response	2	16102347	9445	1
Vp005	848	Picture	MorphM3_10_orig.jpg ; MorphM3_10_UPPER.jpg	16102457	0	1	29193	2	0	next	hit	1695
Vp005	848	Response	1	16131546	29089	1
Vp005	849	Picture	MorphF2_02_orig.jpg ; MorphF2_00_UPPER.jpg	16131650	0	1	12860	147	0	next	incorrect	1697
Vp005	849	Response	2	16144507	12857	1
Vp005	850	Picture	MorphM6_02_orig.jpg ; MorphM6_10_UPPER.jpg	16144510	0	146	8505	147	0	next	hit	1699
Vp005	850	Response	1	16152906	8396	1
Vp005	851	Picture	MorphF3_08_orig.jpg ; MorphF3_00_UPPER.jpg	16153015	0	1	6634	2	0	next	incorrect	1701
Vp005	851	Response	2	16159546	6531	1
Vp005	852	Picture	MorphM3_10_orig.jpg ; MorphM3_00_UPPER.jpg	16159649	0	1	23984	169	0	next	incorrect	1703
Vp005	852	Response	2	16183626	23977	1
Vp005	853	Picture	MorphF9_06_orig.jpg ; MorphF9_10_UPPER.jpg	16183633	0	168	8660	169	0	next	hit	1705
Vp005	853	Response	1	16192186	8553	1
Vp005	854	Picture	MorphM8_06_orig.jpg ; MorphM8_10_UPPER.jpg	16192293	0	1	6502	2	0	next	hit	1707
Vp005	854	Response	1	16198666	6373	1
Vp005	855	Picture	MorphM4_09_orig.jpg ; MorphM4_00_UPPER.jpg	16198795	0	1	6598	172	0	next	incorrect	1709
Vp005	855	Response	2	16205386	6591	1
Vp005	856	Picture	MorphM3_09_orig.jpg ; MorphM3_10_UPPER.jpg	16205393	0	171	15961	172	0	next	hit	1711
Vp005	856	Response	1	16221225	15832	1
Vp005	857	Picture	MorphF10_05_orig.jpg ; MorphF10_10_UPPER.jpg	16221354	0	1	19374	2	0	next	hit	1713
Vp005	857	Response	1	16240665	19311	1
Vp005	858	Picture	MorphF6_09_orig.jpg ; MorphF6_00_UPPER.jpg	16240728	0	1	7385	181	0	next	incorrect	1715
Vp005	858	Response	2	16248105	7377	1
Vp005	859	Picture	MorphM10_07_orig.jpg ; MorphM10_00_UPPER.jpg	16248113	0	180	15837	181	0	next	incorrect	1717
Vp005	859	Response	2	16263865	15752	1
Vp005	860	Picture	MorphF8_00_orig.jpg ; MorphF8_00_UPPER.jpg	16263950	0	1	11147	2	0	next	incorrect	1719
Vp005	860	Response	2	16274985	11035	1
Vp005	861	Picture	MorphF4_02_orig.jpg ; MorphF4_00_UPPER.jpg	16275097	0	1	7033	2	0	next	incorrect	1721
Vp005	861	Response	2	16282025	6928	1
Vp005	862	Picture	MorphM2_07_orig.jpg ; MorphM2_00_UPPER.jpg	16282130	0	1	6104	2	0	next	incorrect	1723
Vp005	862	Response	2	16288105	5975	1
Vp005	863	Picture	MorphM6_01_orig.jpg ; MorphM6_00_UPPER.jpg	16288234	0	1	12606	2	0	next	incorrect	1725
Vp005	863	Response	2	16300744	12510	1
Vp005	864	Picture	MorphF8_06_orig.jpg ; MorphF8_10_UPPER.jpg	16300840	0	1	7912	185	0	next	hit	1727
Vp005	864	Response	1	16308744	7904	1
Vp005	865	Picture	MorphM7_01_orig.jpg ; MorphM7_00_UPPER.jpg	16308752	0	184	14647	185	0	next	incorrect	1729
Vp005	865	Response	2	16323304	14552	1
Vp005	866	Picture	MorphM3_08_orig.jpg ; MorphM3_00_UPPER.jpg	16323399	0	1	20833	2	0	next	incorrect	1731
Vp005	866	Response	2	16344104	20705	1
Vp005	867	Picture	MorphM1_02_orig.jpg ; MorphM1_10_UPPER.jpg	16344232	0	1	21232	2	0	next	hit	1733
Vp005	867	Response	1	16365384	21152	1
Vp005	868	Picture	MorphF10_09_orig.jpg ; MorphF10_10_UPPER.jpg	16365464	0	1	8327	168	0	next	hit	1735
Vp005	868	Response	1	16373783	8319	1
Vp005	869	Picture	MorphM7_10_orig.jpg ; MorphM7_10_UPPER.jpg	16373791	0	167	8526	168	0	next	hit	1737
Vp005	869	Response	1	16382183	8392	1
Vp005	870	Picture	MorphF8_02_orig.jpg ; MorphF8_00_UPPER.jpg	16382317	0	1	22426	2	0	next	incorrect	1739
Vp005	870	Response	2	16404663	22346	1
Vp005	871	Picture	MorphM8_07_orig.jpg ; MorphM8_10_UPPER.jpg	16404743	0	1	22691	2	0	next	hit	1741
Vp005	871	Response	1	16427303	22560	1
Vp005	872	Picture	MorphF10_10_orig.jpg ; MorphF10_00_UPPER.jpg	16427434	0	1	9236	188	0	next	incorrect	1743
Vp005	872	Response	2	16436663	9229	1
Vp005	873	Picture	MorphM1_07_orig.jpg ; MorphM1_10_UPPER.jpg	16436670	0	187	20754	188	0	next	hit	1745
Vp005	873	Response	1	16457302	20632	1
Vp005	874	Picture	MorphM7_00_orig.jpg ; MorphM7_10_UPPER.jpg	16457424	0	1	12871	2	0	next	hit	1747
Vp005	874	Response	1	16470182	12758	1
Vp005	875	Picture	MorphF1_03_orig.jpg ; MorphF1_00_UPPER.jpg	16470295	0	1	8228	2	0	next	incorrect	1749
Vp005	875	Response	2	16478422	8127	1
Vp005	876	Picture	MorphF10_08_orig.jpg ; MorphF10_10_UPPER.jpg	16478523	0	1	9819	2	0	next	hit	1751
Vp005	876	Response	1	16488262	9739	1
Vp005	877	Picture	MorphM10_00_orig.jpg ; MorphM10_10_UPPER.jpg	16488342	0	1	11147	2	0	next	hit	1753
Vp005	877	Response	1	16499382	11040	1
Vp005	878	Picture	MorphM9_10_orig.jpg ; MorphM9_00_UPPER.jpg	16499489	0	1	7166	2	0	next	incorrect	1755
Vp005	878	Response	2	16506582	7093	1
Vp005	879	Picture	MorphF2_01_orig.jpg ; MorphF2_10_UPPER.jpg	16506655	0	1	7934	162	0	next	hit	1757
Vp005	879	Response	1	16514582	7927	1
Vp005	880	Picture	MorphF3_09_orig.jpg ; MorphF3_00_UPPER.jpg	16514589	0	161	7040	315	0	next	incorrect	1759
Vp005	880	Response	2	16521622	7033	1
Vp005	881	Picture	MorphF7_09_orig.jpg ; MorphF7_10_UPPER.jpg	16521629	0	154	61725	155	0	next	hit	1761
Vp005	881	Response	1	16583221	61592	1
Vp005	882	Picture	MorphM6_00_orig.jpg ; MorphM6_00_UPPER.jpg	16583354	0	1	7033	2	0	next	incorrect	1763
Vp005	882	Response	2	16590341	6987	1
Vp005	883	Picture	pause1	16590387	0	1	300030	2	0	next	other	0
Vp005	884	Response	3	17077545	187128	1
Vp005	885	Picture	MorphM4_07_orig.jpg ; MorphM4_00_LOWER.jpg	17077654	0	1	21763	2	0	next	hit	1767
Vp005	885	Response	1	17099294	21640	1
Vp005	886	Picture	MorphM8_02_orig.jpg ; MorphM8_00_LOWER.jpg	17099417	0	1	78128	166	0	next	hit	1769
Vp005	886	Response	1	17177533	78116	1
Vp005	887	Picture	MorphM3_08_orig.jpg ; MorphM3_00_LOWER.jpg	17177545	0	165	47669	167	0	next	incorrect	1771
Vp005	887	Response	2	17225133	47588	1
Vp005	888	Picture	MorphM1_10_orig.jpg ; MorphM1_10_LOWER.jpg	17225214	0	2	9024	3	0	next	hit	1773
Vp005	888	Response	1	17234092	8878	1
Vp005	889	Picture	MorphF9_07_orig.jpg ; MorphF9_00_LOWER.jpg	17234238	0	1	11382	165	0	next	hit	1775
Vp005	889	Response	1	17245612	11374	1
Vp005	890	Picture	MorphF7_08_orig.jpg ; MorphF7_00_LOWER.jpg	17245620	0	164	6532	165	0	next	hit	1777
Vp005	890	Response	1	17252012	6392	1
Vp005	891	Picture	MorphM7_04_orig.jpg ; MorphM7_10_LOWER.jpg	17252152	0	1	10881	2	0	next	incorrect	1779
Vp005	891	Response	2	17262972	10820	1
Vp005	892	Picture	MorphM6_01_orig.jpg ; MorphM6_00_LOWER.jpg	17263033	0	1	6746	157	0	next	incorrect	1781
Vp005	892	Response	2	17269772	6739	1
Vp005	893	Picture	MorphM3_04_orig.jpg ; MorphM3_00_LOWER.jpg	17269779	0	156	36912	157	0	next	incorrect	1783
Vp005	893	Response	2	17306572	36793	1
Vp005	894	Picture	MorphF2_06_orig.jpg ; MorphF2_10_LOWER.jpg	17306691	0	1	9687	2	0	next	hit	1785
Vp005	894	Response	1	17316251	9560	1
Vp005	895	Picture	MorphF9_04_orig.jpg ; MorphF9_10_LOWER.jpg	17316378	0	1	14729	2	0	next	hit	1787
Vp005	895	Response	1	17330971	14593	1
Vp005	896	Picture	MorphF4_08_orig.jpg ; MorphF4_10_LOWER.jpg	17331107	0	1	5791	183	0	next	hit	1789
Vp005	896	Response	1	17336891	5784	1
Vp005	897	Picture	MorphM8_05_orig.jpg ; MorphM8_00_LOWER.jpg	17336898	0	182	16881	335	0	next	hit	1791
Vp005	897	Response	1	17353771	16873	1
Vp005	898	Picture	MorphF9_06_orig.jpg ; MorphF9_00_LOWER.jpg	17353779	0	153	33679	333	0	next	incorrect	1793
Vp005	898	Response	2	17387451	33672	1
Vp005	899	Picture	MorphM7_05_orig.jpg ; MorphM7_00_LOWER.jpg	17387458	0	180	9866	181	0	next	incorrect	1795
Vp005	899	Response	2	17397210	9752	1
Vp005	900	Picture	MorphF10_00_orig.jpg ; MorphF10_00_LOWER.jpg	17397324	0	1	14066	2	0	next	incorrect	1797
Vp005	900	Response	2	17411290	13966	1
Vp005	901	Picture	MorphF6_10_orig.jpg ; MorphF6_10_LOWER.jpg	17411390	0	1	10483	2	0	next	hit	1799
Vp005	901	Response	1	17421770	10380	1
Vp005	902	Picture	MorphM5_09_orig.jpg ; MorphM5_00_LOWER.jpg	17421873	0	1	15744	182	0	next	hit	1801
Vp005	902	Response	1	17437610	15737	1
Vp005	903	Picture	MorphM2_01_orig.jpg ; MorphM2_00_LOWER.jpg	17437617	0	181	8240	349	0	next	incorrect	1803
Vp005	903	Response	2	17445850	8233	1
Vp005	904	Picture	MorphF7_09_orig.jpg ; MorphF7_10_LOWER.jpg	17445857	0	168	8394	169	0	next	hit	1805
Vp005	904	Response	1	17454170	8313	1
Vp005	905	Picture	MorphF6_01_orig.jpg ; MorphF6_10_LOWER.jpg	17454251	0	1	54008	2	0	next	incorrect	1807
Vp005	905	Response	2	17508169	53918	1
Vp005	906	Picture	MorphM9_07_orig.jpg ; MorphM9_10_LOWER.jpg	17508259	0	1	15260	3	0	next	hit	1809
Vp005	906	Response	1	17523449	15190	1
Vp005	907	Picture	MorphF4_06_orig.jpg ; MorphF4_10_LOWER.jpg	17523519	0	2	6635	3	0	next	hit	1811
Vp005	907	Response	1	17530009	6490	1
Vp005	908	Picture	MorphM1_06_orig.jpg ; MorphM1_00_LOWER.jpg	17530154	0	1	17782	2	0	next	incorrect	1813
Vp005	908	Response	2	17547848	17694	1
Vp005	909	Picture	MorphM10_10_orig.jpg ; MorphM10_00_LOWER.jpg	17547936	0	1	39279	2	0	next	hit	1815
Vp005	909	Response	1	17587128	39192	1
Vp005	910	Picture	MorphF1_01_orig.jpg ; MorphF1_10_LOWER.jpg	17587215	0	1	8481	146	0	next	incorrect	1817
Vp005	910	Response	2	17595688	8473	1
Vp005	911	Picture	MorphF3_03_orig.jpg ; MorphF3_10_LOWER.jpg	17595696	0	145	7973	146	0	next	incorrect	1819
Vp005	911	Response	2	17603527	7831	2
Vp005	912	Picture	MorphM1_08_orig.jpg ; MorphM1_10_LOWER.jpg	17603669	0	1	21895	2	0	next	hit	1821
Vp005	912	Response	1	17625447	21778	1
Vp005	913	Picture	MorphF9_00_orig.jpg ; MorphF9_10_LOWER.jpg	17625564	0	1	14332	2	0	next	incorrect	1823
Vp005	913	Response	2	17639767	14203	1
Vp005	914	Picture	MorphF6_01_orig.jpg ; MorphF6_00_LOWER.jpg	17639896	0	1	8492	2	0	next	incorrect	1825
Vp005	914	Response	2	17648327	8431	1
Vp005	915	Picture	MorphM3_04_orig.jpg ; MorphM3_10_LOWER.jpg	17648388	0	1	26906	167	0	next	incorrect	1827
Vp005	915	Response	2	17675287	26899	1
Vp005	916	Picture	MorphF3_03_orig.jpg ; MorphF3_00_LOWER.jpg	17675294	0	166	9719	167	0	next	incorrect	1829
Vp005	916	Response	2	17684887	9593	1
Vp005	917	Picture	MorphF10_04_orig.jpg ; MorphF10_10_LOWER.jpg	17685013	0	1	76434	2	0	next	incorrect	1831
Vp005	917	Response	2	17761366	76353	1
Vp005	918	Picture	MorphM2_08_orig.jpg ; MorphM2_10_LOWER.jpg	17761447	0	1	29286	175	0	next	hit	1833
Vp005	918	Response	1	17790725	29278	1
Vp005	919	Picture	MorphM9_03_orig.jpg ; MorphM9_00_LOWER.jpg	17790733	0	174	7869	176	0	next	incorrect	1835
Vp005	919	Response	2	17798485	7752	1
Vp005	920	Picture	MorphM6_10_orig.jpg ; MorphM6_10_LOWER.jpg	17798602	0	2	9651	172	0	next	hit	1837
Vp005	920	Response	1	17808245	9643	1
Vp005	921	Picture	MorphF3_01_orig.jpg ; MorphF3_00_LOWER.jpg	17808253	0	170	10387	171	0	next	incorrect	1839
Vp005	921	Response	2	17818565	10312	1
Vp005	922	Picture	MorphF8_07_orig.jpg ; MorphF8_10_LOWER.jpg	17818640	0	1	9952	2	0	next	hit	1841
Vp005	922	Response	1	17828485	9845	1
Vp005	923	Picture	MorphM5_06_orig.jpg ; MorphM5_10_LOWER.jpg	17828592	0	1	249738	2	0	next	incorrect	1843
Vp005	923	Response	2	18078242	249650	1
Vp005	924	Picture	MorphF1_02_orig.jpg ; MorphF1_10_LOWER.jpg	18078330	0	1	6502	2	0	next	incorrect	1845
Vp005	924	Response	2	18084721	6391	1
Vp005	925	Picture	MorphM10_08_orig.jpg ; MorphM10_10_LOWER.jpg	18084832	0	1	60378	2	0	next	hit	1847
Vp005	925	Response	1	18145121	60289	1
Vp005	926	Picture	MorphM2_05_orig.jpg ; MorphM2_00_LOWER.jpg	18145210	0	1	6878	157	0	next	hit	1849
Vp005	926	Response	1	18152081	6871	1
Vp005	927	Picture	MorphF3_10_orig.jpg ; MorphF3_00_LOWER.jpg	18152088	0	156	12320	333	0	next	hit	1851
Vp005	927	Response	1	18164400	12312	1
Vp005	928	Picture	MorphM2_00_orig.jpg ; MorphM2_00_LOWER.jpg	18164408	0	177	10791	178	0	next	incorrect	1853
Vp005	928	Response	2	18175120	10712	1
Vp005	929	Picture	MorphF1_08_orig.jpg ; MorphF1_10_LOWER.jpg	18175199	0	1	12969	171	0	next	hit	1855
Vp005	929	Response	1	18188160	12961	1
Vp005	930	Picture	MorphF7_04_orig.jpg ; MorphF7_00_LOWER.jpg	18188168	0	170	10240	317	0	next	hit	1857
Vp005	930	Response	1	18198400	10232	1
Vp005	931	Picture	MorphF4_02_orig.jpg ; MorphF4_10_LOWER.jpg	18198408	0	147	21909	148	0	next	incorrect	1859
Vp005	931	Response	2	18220239	21831	2
Vp005	932	Picture	MorphF10_04_orig.jpg ; MorphF10_00_LOWER.jpg	18220317	0	1	81211	2	0	next	incorrect	1861
Vp005	932	Response	2	18301439	81122	1
Vp005	933	Picture	MorphF3_10_orig.jpg ; MorphF3_10_LOWER.jpg	18301528	0	1	9289	2	0	next	hit	1863
Vp005	933	Response	1	18310719	9191	1
Vp005	934	Picture	MorphF8_01_orig.jpg ; MorphF8_10_LOWER.jpg	18310817	0	1	10350	2	0	next	incorrect	1865
Vp005	934	Response	2	18321039	10222	1
Vp005	935	Picture	MorphF1_01_orig.jpg ; MorphF1_00_LOWER.jpg	18321167	0	1	7962	2	0	next	incorrect	1867
Vp005	935	Response	2	18329038	7871	1
Vp005	936	Picture	MorphF6_03_orig.jpg ; MorphF6_00_LOWER.jpg	18329129	0	1	12474	2	0	next	incorrect	1869
Vp005	936	Response	2	18341518	12389	1
Vp005	937	Picture	MorphF10_07_orig.jpg ; MorphF10_00_LOWER.jpg	18341603	0	1	22824	2	0	next	hit	1871
Vp005	937	Response	1	18364318	22715	1
Vp005	938	Picture	MorphF9_07_orig.jpg ; MorphF9_10_LOWER.jpg	18364427	0	1	8227	2	0	next	hit	1873
Vp005	938	Response	1	18372558	8131	1
Vp005	939	Picture	MorphF6_07_orig.jpg ; MorphF6_00_LOWER.jpg	18372654	0	1	20170	2	0	next	hit	1875
Vp005	939	Response	1	18392718	20064	1
Vp005	940	Picture	MorphM10_00_orig.jpg ; MorphM10_10_LOWER.jpg	18392824	0	1	30521	2	0	next	incorrect	1877
Vp005	940	Response	2	18423277	30453	1
Vp005	941	Picture	MorphF9_06_orig.jpg ; MorphF9_10_LOWER.jpg	18423345	0	1	14820	177	0	next	hit	1879
Vp005	941	Response	1	18438157	14812	1
Vp005	942	Picture	MorphM1_02_orig.jpg ; MorphM1_00_LOWER.jpg	18438165	0	176	8136	177	0	next	incorrect	1881
Vp005	942	Response	2	18446157	7992	1
Vp005	943	Picture	MorphF10_03_orig.jpg ; MorphF10_00_LOWER.jpg	18446301	0	1	34236	3	0	next	hit	1883
Vp005	943	Response	1	18480397	34096	1
Vp005	944	Picture	MorphM8_09_orig.jpg ; MorphM8_10_LOWER.jpg	18480537	0	2	8187	177	0	next	hit	1885
Vp005	944	Response	1	18488716	8179	1
Vp005	945	Picture	MorphM3_10_orig.jpg ; MorphM3_00_LOWER.jpg	18488724	0	175	8880	360	0	next	incorrect	1887
Vp005	945	Response	2	18497596	8872	1
Vp005	946	Picture	MorphF5_07_orig.jpg ; MorphF5_10_LOWER.jpg	18497604	0	185	8240	358	0	next	hit	1889
Vp005	946	Response	1	18505836	8232	1
Vp005	947	Picture	MorphM10_06_orig.jpg ; MorphM10_00_LOWER.jpg	18505844	0	173	26048	174	0	next	hit	1891
Vp005	947	Response	1	18531756	25912	1
Vp005	948	Picture	MorphF7_00_orig.jpg ; MorphF7_10_LOWER.jpg	18531892	0	1	35791	172	0	next	incorrect	1893
Vp005	948	Response	2	18567675	35783	1
Vp005	949	Picture	MorphF4_08_orig.jpg ; MorphF4_00_LOWER.jpg	18567683	0	171	16081	317	0	next	incorrect	1895
Vp005	949	Response	2	18583755	16072	1
Vp005	950	Picture	MorphM5_07_orig.jpg ; MorphM5_10_LOWER.jpg	18583764	0	146	38478	297	0	next	hit	1897
Vp005	950	Response	1	18622235	38471	1
Vp005	951	Picture	MorphF4_00_orig.jpg ; MorphF4_10_LOWER.jpg	18622242	0	151	20851	152	0	next	incorrect	1899
Vp005	951	Response	2	18642954	20712	1
Vp005	952	Picture	MorphF9_02_orig.jpg ; MorphF9_00_LOWER.jpg	18643093	0	1	33307	2	0	next	hit	1901
Vp005	952	Response	1	18676314	33221	1
Vp005	953	Picture	MorphM4_05_orig.jpg ; MorphM4_00_LOWER.jpg	18676400	0	1	54141	2	0	next	incorrect	1903
Vp005	953	Response	2	18730393	53993	1
Vp005	954	Picture	MorphM5_05_orig.jpg ; MorphM5_10_LOWER.jpg	18730541	0	1	76832	2	0	next	incorrect	1905
Vp005	954	Response	2	18807272	76731	1
Vp005	955	Picture	MorphF2_07_orig.jpg ; MorphF2_00_LOWER.jpg	18807373	0	1	11266	148	0	next	hit	1907
Vp005	955	Response	1	18818632	11259	1
Vp005	956	Picture	MorphM3_00_orig.jpg ; MorphM3_10_LOWER.jpg	18818639	0	147	12321	314	0	next	incorrect	1909
Vp005	956	Response	2	18830952	12313	1
Vp005	957	Picture	MorphM8_03_orig.jpg ; MorphM8_10_LOWER.jpg	18830960	0	167	17549	168	0	next	hit	1911
Vp005	957	Response	1	18848392	17432	1
Vp005	958	Picture	MorphF7_00_orig.jpg ; MorphF7_00_LOWER.jpg	18848509	0	1	11545	2	0	next	incorrect	1913
Vp005	958	Response	2	18859992	11483	1
Vp005	959	Picture	MorphF2_02_orig.jpg ; MorphF2_00_LOWER.jpg	18860054	0	1	19905	2	0	next	incorrect	1915
Vp005	959	Response	2	18879831	19777	1
Vp005	960	Picture	MorphM2_09_orig.jpg ; MorphM2_00_LOWER.jpg	18879959	0	1	17516	2	0	next	hit	1917
Vp005	960	Response	1	18897351	17392	1
Vp005	961	Picture	MorphF1_00_orig.jpg ; MorphF1_10_LOWER.jpg	18897475	0	1	6900	2	0	next	incorrect	1919
Vp005	961	Response	2	18904231	6756	1
Vp005	962	Picture	MorphF9_10_orig.jpg ; MorphF9_00_LOWER.jpg	18904375	0	1	10983	166	0	next	hit	1921
Vp005	962	Response	1	18915351	10976	1
Vp005	963	Picture	MorphM1_07_orig.jpg ; MorphM1_00_LOWER.jpg	18915358	0	165	17414	166	0	next	incorrect	1923
Vp005	963	Response	2	18932711	17353	1
Vp005	964	Picture	MorphF9_03_orig.jpg ; MorphF9_10_LOWER.jpg	18932772	0	1	14995	2	0	next	incorrect	1925
Vp005	964	Response	2	18947671	14899	1
Vp005	965	Picture	MorphF10_02_orig.jpg ; MorphF10_10_LOWER.jpg	18947767	0	1	19191	185	0	next	hit	1927
Vp005	965	Response	1	18966950	19183	1
Vp005	966	Picture	MorphM6_07_orig.jpg ; MorphM6_10_LOWER.jpg	18966958	0	184	55916	185	0	next	hit	1929
Vp005	966	Response	1	19022789	55831	1
Vp005	967	Picture	MorphM2_04_orig.jpg ; MorphM2_10_LOWER.jpg	19022874	0	1	140242	155	0	next	incorrect	1931
Vp005	967	Response	2	19163108	140234	1
Vp005	968	Picture	MorphF3_05_orig.jpg ; MorphF3_00_LOWER.jpg	19163116	0	154	11119	335	0	next	incorrect	1933
Vp005	968	Response	2	19174228	11112	1
Vp005	969	Picture	MorphM3_01_orig.jpg ; MorphM3_10_LOWER.jpg	19174235	0	181	6640	357	0	next	incorrect	1935
Vp005	969	Response	2	19180867	6632	1
Vp005	970	Picture	MorphM1_02_orig.jpg ; MorphM1_10_LOWER.jpg	19180875	0	176	5444	349	0	next	incorrect	1937
Vp005	970	Response	2	19186308	5433	1
Vp005	971	Picture	MorphF5_05_orig.jpg ; MorphF5_10_LOWER.jpg	19186319	0	173	32683	174	0	next	incorrect	1939
Vp005	971	Response	2	19218867	32548	1
Vp005	972	Picture	MorphM6_03_orig.jpg ; MorphM6_10_LOWER.jpg	19219002	0	1	11632	180	0	next	incorrect	1941
Vp005	972	Response	2	19230627	11625	1
Vp005	973	Picture	MorphM8_09_orig.jpg ; MorphM8_00_LOWER.jpg	19230634	0	179	8538	180	0	next	hit	1943
Vp005	973	Response	1	19239107	8473	1
Vp005	974	Picture	MorphM9_00_orig.jpg ; MorphM9_10_LOWER.jpg	19239172	0	1	11545	2	0	next	incorrect	1945
Vp005	974	Response	2	19250627	11455	1
Vp005	975	Picture	MorphM2_02_orig.jpg ; MorphM2_10_LOWER.jpg	19250717	0	1	10483	2	0	next	incorrect	1947
Vp005	975	Response	2	19261106	10389	1
Vp005	976	Picture	MorphM5_02_orig.jpg ; MorphM5_10_LOWER.jpg	19261200	0	1	30919	2	0	next	incorrect	1949
Vp005	976	Response	2	19291986	30786	1
Vp005	977	Picture	MorphM9_05_orig.jpg ; MorphM9_10_LOWER.jpg	19292119	0	1	44034	156	0	next	incorrect	1951
Vp005	977	Response	2	19336145	44026	1
Vp005	978	Picture	MorphM8_00_orig.jpg ; MorphM8_00_LOWER.jpg	19336153	0	155	45139	156	0	next	incorrect	1953
Vp005	978	Response	2	19381185	45032	1
Vp005	979	Picture	MorphM1_00_orig.jpg ; MorphM1_00_LOWER.jpg	19381292	0	1	80813	2	0	next	incorrect	1955
Vp005	979	Response	2	19461984	80692	1
Vp005	980	Picture	MorphM9_08_orig.jpg ; MorphM9_10_LOWER.jpg	19462105	0	1	11412	2	0	next	hit	1957
Vp005	980	Response	1	19473424	11319	1
Vp005	981	Picture	MorphF10_10_orig.jpg ; MorphF10_00_LOWER.jpg	19473517	0	1	7514	184	0	next	hit	1959
Vp005	981	Response	1	19481024	7507	1
Vp005	982	Picture	MorphF1_09_orig.jpg ; MorphF1_10_LOWER.jpg	19481031	0	183	8000	328	0	next	hit	1961
Vp005	982	Response	1	19489024	7993	1
Vp005	983	Picture	MorphF7_05_orig.jpg ; MorphF7_10_LOWER.jpg	19489031	0	145	8106	146	0	next	hit	1963
Vp005	983	Response	1	19497023	7992	1
Vp005	984	Picture	MorphM5_01_orig.jpg ; MorphM5_10_LOWER.jpg	19497137	0	1	76036	2	0	next	incorrect	1965
Vp005	984	Response	2	19573023	75886	1
Vp005	985	Picture	MorphM6_06_orig.jpg ; MorphM6_00_LOWER.jpg	19573173	0	1	32378	2	0	next	hit	1967
Vp005	985	Response	1	19605422	32249	1
Vp005	986	Picture	MorphM2_00_orig.jpg ; MorphM2_10_LOWER.jpg	19605551	0	1	8493	2	0	next	incorrect	1969
Vp005	986	Response	2	19613902	8351	1
Vp005	987	Picture	MorphF3_04_orig.jpg ; MorphF3_10_LOWER.jpg	19614044	0	1	9786	168	0	next	hit	1971
Vp005	987	Response	1	19623822	9778	1
Vp005	988	Picture	MorphM9_09_orig.jpg ; MorphM9_00_LOWER.jpg	19623830	0	167	36127	168	0	next	hit	1973
Vp005	988	Response	1	19659821	35991	1
Vp005	989	Picture	MorphF1_04_orig.jpg ; MorphF1_00_LOWER.jpg	19659957	0	1	7033	2	0	next	incorrect	1975
Vp005	989	Response	2	19666861	6904	1
Vp005	990	Picture	MorphM6_01_orig.jpg ; MorphM6_10_LOWER.jpg	19666990	0	1	7399	167	0	next	incorrect	1977
Vp005	990	Response	2	19674381	7391	1
Vp005	991	Picture	MorphM2_03_orig.jpg ; MorphM2_00_LOWER.jpg	19674389	0	166	7840	321	0	next	incorrect	1979
Vp005	991	Response	2	19682221	7832	1
Vp005	992	Picture	MorphM8_10_orig.jpg ; MorphM8_10_LOWER.jpg	19682229	0	155	13557	156	0	next	hit	1981
Vp005	992	Response	1	19695661	13432	1
Vp005	993	Picture	MorphF8_03_orig.jpg ; MorphF8_00_LOWER.jpg	19695786	0	1	14199	2	0	next	incorrect	1983
Vp005	993	Response	2	19709901	14115	1
Vp005	994	Picture	MorphM9_10_orig.jpg ; MorphM9_10_LOWER.jpg	19709985	0	1	11123	158	0	next	hit	1985
Vp005	994	Response	1	19721101	11116	1
Vp005	995	Picture	MorphF2_09_orig.jpg ; MorphF2_00_LOWER.jpg	19721108	0	157	6880	334	0	next	hit	1987
Vp005	995	Response	1	19727980	6872	1
Vp005	996	Picture	MorphF1_05_orig.jpg ; MorphF1_10_LOWER.jpg	19727988	0	177	6811	178	0	next	incorrect	1989
Vp005	996	Response	2	19734700	6712	1
Vp005	997	Picture	MorphM8_08_orig.jpg ; MorphM8_10_LOWER.jpg	19734799	0	1	9554	2	0	next	hit	1991
Vp005	997	Response	1	19744221	9422	1
Vp005	998	Picture	MorphM3_06_orig.jpg ; MorphM3_10_LOWER.jpg	19744353	0	1	27155	183	0	next	incorrect	1993
Vp005	998	Response	2	19771500	27147	1
Vp005	999	Picture	MorphF2_04_orig.jpg ; MorphF2_00_LOWER.jpg	19771508	0	182	26159	347	0	next	incorrect	1995
Vp005	999	Response	2	19797660	26152	1
Vp005	1000	Picture	MorphM1_04_orig.jpg ; MorphM1_00_LOWER.jpg	19797667	0	165	10249	166	0	next	incorrect	1997
Vp005	1000	Response	2	19807819	10152	1
Vp005	1001	Picture	MorphM7_03_orig.jpg ; MorphM7_10_LOWER.jpg	19807916	0	1	11146	2	0	next	incorrect	1999
Vp005	1001	Response	2	19818939	11023	1
Vp005	1002	Picture	MorphM9_04_orig.jpg ; MorphM9_00_LOWER.jpg	19819062	0	1	55166	171	0	next	incorrect	2001
Vp005	1002	Response	2	19874219	55157	1
Vp005	1003	Picture	MorphF6_09_orig.jpg ; MorphF6_00_LOWER.jpg	19874228	0	170	25358	328	0	next	incorrect	2003
Vp005	1003	Response	2	19899578	25350	1
Vp005	1004	Picture	MorphF5_01_orig.jpg ; MorphF5_00_LOWER.jpg	19899586	0	158	7840	305	0	next	incorrect	2005
Vp005	1004	Response	2	19907418	7832	1
Vp005	1005	Picture	MorphM5_07_orig.jpg ; MorphM5_00_LOWER.jpg	19907426	0	147	18193	148	0	next	incorrect	2007
Vp005	1005	Response	2	19925498	18072	1
Vp005	1006	Picture	MorphM10_10_orig.jpg ; MorphM10_10_LOWER.jpg	19925619	0	1	9646	175	0	next	hit	2009
Vp005	1006	Response	1	19935258	9639	1
Vp005	1007	Picture	MorphF6_02_orig.jpg ; MorphF6_10_LOWER.jpg	19935265	0	174	73025	175	0	next	incorrect	2011
Vp005	1007	Response	2	20008217	72952	1
Vp005	1008	Picture	MorphM2_03_orig.jpg ; MorphM2_10_LOWER.jpg	20008290	0	1	7829	2	0	next	incorrect	2013
Vp005	1008	Response	2	20016057	7767	1
Vp005	1009	Picture	MorphF4_09_orig.jpg ; MorphF4_00_LOWER.jpg	20016119	0	1	8360	2	0	next	hit	2015
Vp005	1009	Response	1	20024377	8258	1
Vp005	1010	Picture	MorphF2_00_orig.jpg ; MorphF2_00_LOWER.jpg	20024479	0	1	20170	2	0	next	incorrect	2017
Vp005	1010	Response	2	20044536	20057	1
Vp005	1011	Picture	MorphF4_01_orig.jpg ; MorphF4_00_LOWER.jpg	20044649	0	1	8758	2	0	next	incorrect	2019
Vp005	1011	Response	2	20053336	8687	1
Vp005	1012	Picture	MorphM7_00_orig.jpg ; MorphM7_10_LOWER.jpg	20053407	0	1	10577	174	0	next	incorrect	2021
Vp005	1012	Response	2	20063976	10569	1
Vp005	1013	Picture	MorphM5_03_orig.jpg ; MorphM5_10_LOWER.jpg	20063984	0	173	15564	175	0	next	incorrect	2023
Vp005	1013	Response	2	20079416	15432	1
Vp005	1014	Picture	MorphF4_04_orig.jpg ; MorphF4_10_LOWER.jpg	20079548	0	2	33795	179	0	next	incorrect	2025
Vp005	1014	Response	2	20113336	33788	1
Vp005	1015	Picture	MorphM8_01_orig.jpg ; MorphM8_00_LOWER.jpg	20113343	0	177	37680	360	0	next	hit	2027
Vp005	1015	Response	1	20151015	37672	1
Vp005	1016	Picture	MorphM10_00_orig.jpg ; MorphM10_00_LOWER.jpg	20151023	0	183	14779	184	0	next	incorrect	2029
Vp005	1016	Response	2	20165655	14632	1
Vp005	1017	Picture	MorphF3_01_orig.jpg ; MorphF3_10_LOWER.jpg	20165802	0	1	8181	181	0	next	incorrect	2031
Vp005	1017	Response	2	20173975	8173	1
Vp005	1018	Picture	MorphM1_07_orig.jpg ; MorphM1_10_LOWER.jpg	20173983	0	180	57637	181	0	next	hit	2033
Vp005	1018	Response	1	20231494	57511	1
Vp005	1019	Picture	MorphF7_01_orig.jpg ; MorphF7_10_LOWER.jpg	20231620	0	1	13238	167	0	next	hit	2035
Vp005	1019	Response	1	20244854	13234	1
Vp005	1020	Picture	MorphM8_10_orig.jpg ; MorphM8_00_LOWER.jpg	20244858	0	166	27766	167	0	next	hit	2037
Vp005	1020	Response	1	20272534	27676	1
Vp005	1021	Picture	MorphF2_06_orig.jpg ; MorphF2_00_LOWER.jpg	20272624	0	1	55335	2	0	next	incorrect	2039
Vp005	1021	Response	2	20327893	55269	1
Vp005	1022	Picture	MorphM4_06_orig.jpg ; MorphM4_10_LOWER.jpg	20327959	0	1	32113	2	0	next	hit	2041
Vp005	1022	Response	1	20359973	32014	1
Vp005	1023	Picture	MorphM5_02_orig.jpg ; MorphM5_00_LOWER.jpg	20360072	0	1	17516	2	0	next	incorrect	2043
Vp005	1023	Response	2	20377492	17420	1
Vp005	1024	Picture	MorphM4_04_orig.jpg ; MorphM4_10_LOWER.jpg	20377588	0	1	49591	173	0	next	hit	2045
Vp005	1024	Response	1	20427172	49584	1
Vp005	1025	Picture	MorphF4_01_orig.jpg ; MorphF4_10_LOWER.jpg	20427179	0	172	12236	316	0	next	incorrect	2047
Vp005	1025	Response	2	20439411	12232	1
Vp005	1026	Picture	MorphF8_07_orig.jpg ; MorphF8_00_LOWER.jpg	20439415	0	144	14342	145	0	next	incorrect	2049
Vp005	1026	Response	2	20453651	14236	1
Vp005	1027	Picture	MorphM3_01_orig.jpg ; MorphM3_00_LOWER.jpg	20453757	0	1	10302	183	0	next	incorrect	2051
Vp005	1027	Response	2	20464051	10294	1
Vp005	1028	Picture	MorphM10_02_orig.jpg ; MorphM10_10_LOWER.jpg	20464059	0	182	26190	183	0	next	incorrect	2053
Vp005	1028	Response	2	20490131	26072	1
Vp005	1029	Picture	MorphF6_05_orig.jpg ; MorphF6_00_LOWER.jpg	20490249	0	1	8758	2	0	next	incorrect	2055
Vp005	1029	Response	2	20498931	8682	1
Vp005	1030	Picture	MorphF9_02_orig.jpg ; MorphF9_10_LOWER.jpg	20499007	0	1	13535	2	0	next	incorrect	2057
Vp005	1030	Response	2	20512451	13444	1
Vp005	1031	Picture	MorphM8_06_orig.jpg ; MorphM8_10_LOWER.jpg	20512542	0	1	13668	2	0	next	hit	2059
Vp005	1031	Response	1	20526130	13588	1
Vp005	1032	Picture	MorphM6_06_orig.jpg ; MorphM6_10_LOWER.jpg	20526210	0	1	44852	2	0	next	hit	2061
Vp005	1032	Response	1	20570930	44720	1
Vp005	1033	Picture	MorphF1_03_orig.jpg ; MorphF1_00_LOWER.jpg	20571062	0	1	7431	2	0	next	incorrect	2063
Vp005	1033	Response	2	20578370	7308	1
Vp005	1034	Picture	MorphF2_05_orig.jpg ; MorphF2_10_LOWER.jpg	20578493	0	1	22161	2	0	next	hit	2065
Vp005	1034	Response	1	20600529	22036	1
Vp005	1035	Picture	MorphM10_01_orig.jpg ; MorphM10_10_LOWER.jpg	20600654	0	1	14596	2	0	next	incorrect	2067
Vp005	1035	Response	2	20615169	14515	1
Vp005	1036	Picture	MorphF2_01_orig.jpg ; MorphF2_00_LOWER.jpg	20615250	0	1	14066	2	0	next	incorrect	2069
Vp005	1036	Response	2	20629249	13999	1
Vp005	1037	Picture	MorphF1_07_orig.jpg ; MorphF1_10_LOWER.jpg	20629316	0	1	16455	2	0	next	hit	2071
Vp005	1037	Response	1	20645649	16333	1
Vp005	1038	Picture	MorphM6_00_orig.jpg ; MorphM6_00_LOWER.jpg	20645771	0	1	20037	2	0	next	incorrect	2073
Vp005	1038	Response	2	20665728	19957	1
Vp005	1039	Picture	MorphF8_00_orig.jpg ; MorphF8_10_LOWER.jpg	20665808	0	1	32088	160	0	next	incorrect	2075
Vp005	1039	Response	2	20697888	32080	1
Vp005	1040	Picture	MorphM8_04_orig.jpg ; MorphM8_10_LOWER.jpg	20697896	0	159	11968	160	0	next	hit	2077
Vp005	1040	Response	1	20709728	11832	1
Vp005	1041	Picture	MorphF10_07_orig.jpg ; MorphF10_10_LOWER.jpg	20709864	0	1	9023	3	0	next	hit	2079
Vp005	1041	Response	1	20718768	8904	1
Vp005	1042	Picture	MorphF3_05_orig.jpg ; MorphF3_10_LOWER.jpg	20718887	0	2	9687	3	0	next	hit	2081
Vp005	1042	Response	1	20728448	9561	1
Vp005	1043	Picture	MorphF8_03_orig.jpg ; MorphF8_10_LOWER.jpg	20728574	0	1	13270	2	0	next	incorrect	2083
Vp005	1043	Response	2	20741728	13154	1
Vp005	1044	Picture	MorphF10_01_orig.jpg ; MorphF10_10_LOWER.jpg	20741844	0	1	74709	2	0	next	incorrect	2085
Vp005	1044	Response	2	20816447	74603	1
Vp005	1045	Picture	MorphF6_06_orig.jpg ; MorphF6_00_LOWER.jpg	20816553	0	1	26142	2	0	next	incorrect	2087
Vp005	1045	Response	2	20842606	26053	1
Vp005	1046	Picture	MorphF3_02_orig.jpg ; MorphF3_10_LOWER.jpg	20842695	0	1	10881	2	0	next	incorrect	2089
Vp005	1046	Response	2	20853486	10791	1
Vp005	1047	Picture	MorphM10_03_orig.jpg ; MorphM10_00_LOWER.jpg	20853576	0	1	7298	2	0	next	incorrect	2091
Vp005	1047	Response	2	20860766	7190	1
Vp005	1048	Picture	MorphF6_00_orig.jpg ; MorphF6_10_LOWER.jpg	20860874	0	1	13259	146	0	next	incorrect	2093
Vp005	1048	Response	2	20874126	13252	1
Vp005	1049	Picture	MorphF8_05_orig.jpg ; MorphF8_00_LOWER.jpg	20874133	0	145	32920	146	0	next	incorrect	2095
Vp005	1049	Response	2	20906926	32793	1
Vp005	1050	Picture	MorphM4_04_orig.jpg ; MorphM4_00_LOWER.jpg	20907053	0	1	26142	2	0	next	incorrect	2097
Vp005	1050	Response	2	20933085	26032	1
Vp005	1051	Picture	MorphM10_05_orig.jpg ; MorphM10_00_LOWER.jpg	20933195	0	1	50377	183	0	next	incorrect	2099
Vp005	1051	Response	2	20983565	50370	1
Vp005	1052	Picture	MorphF5_10_orig.jpg ; MorphF5_10_LOWER.jpg	20983572	0	182	9868	183	0	next	hit	2101
Vp005	1052	Response	1	20993324	9752	1
Vp005	1053	Picture	MorphF9_08_orig.jpg ; MorphF9_00_LOWER.jpg	20993440	0	1	35815	148	0	next	hit	2103
Vp005	1053	Response	1	21029244	35804	1
Vp005	1054	Picture	MorphF10_01_orig.jpg ; MorphF10_00_LOWER.jpg	21029255	0	147	13946	148	0	next	incorrect	2105
Vp005	1054	Response	2	21043084	13829	1
Vp005	1055	Picture	MorphM5_10_orig.jpg ; MorphM5_10_LOWER.jpg	21043201	0	1	79221	2	0	next	hit	2107
Vp005	1055	Response	1	21122283	79082	1
Vp005	1056	Picture	MorphF2_05_orig.jpg ; MorphF2_00_LOWER.jpg	21122422	0	1	56397	2	0	next	hit	2109
Vp005	1056	Response	1	21178682	56260	1
Vp005	1057	Picture	MorphM6_04_orig.jpg ; MorphM6_10_LOWER.jpg	21178819	0	1	10483	2	0	next	incorrect	2111
Vp005	1057	Response	2	21189162	10343	1
Vp005	1058	Picture	MorphM4_09_orig.jpg ; MorphM4_10_LOWER.jpg	21189302	0	1	10085	2	0	next	hit	2113
Vp005	1058	Response	1	21199322	10020	1
Vp005	1059	Picture	MorphF9_03_orig.jpg ; MorphF9_00_LOWER.jpg	21199387	0	1	22559	2	0	next	incorrect	2115
Vp005	1059	Response	2	21221881	22494	1
Vp005	1060	Picture	MorphF6_09_orig.jpg ; MorphF6_10_LOWER.jpg	21221946	0	1	9383	173	0	next	hit	2117
Vp005	1060	Response	1	21231321	9375	1
Vp005	1061	Picture	MorphF10_05_orig.jpg ; MorphF10_10_LOWER.jpg	21231329	0	172	52056	173	0	next	hit	2119
Vp005	1061	Response	1	21283241	51912	1
Vp005	1062	Picture	MorphM6_09_orig.jpg ; MorphM6_00_LOWER.jpg	21283385	0	1	9952	2	0	next	hit	2121
Vp005	1062	Response	1	21293240	9855	1
Vp005	1063	Picture	MorphM8_03_orig.jpg ; MorphM8_00_LOWER.jpg	21293337	0	1	20436	2	0	next	hit	2123
Vp005	1063	Response	1	21313640	20303	1
Vp005	1064	Picture	MorphM4_03_orig.jpg ; MorphM4_10_LOWER.jpg	21313773	0	1	9794	160	0	next	incorrect	2125
Vp005	1064	Response	2	21323560	9787	1
Vp005	1065	Picture	MorphM5_00_orig.jpg ; MorphM5_10_LOWER.jpg	21323567	0	159	7280	336	0	next	incorrect	2127
Vp005	1065	Response	2	21330840	7273	1
Vp005	1066	Picture	MorphF5_04_orig.jpg ; MorphF5_10_LOWER.jpg	21330847	0	177	6280	178	0	next	incorrect	2129
Vp005	1066	Response	2	21337000	6153	1
Vp005	1067	Picture	MorphF4_04_orig.jpg ; MorphF4_00_LOWER.jpg	21337127	0	1	8626	2	0	next	incorrect	2131
Vp005	1067	Response	2	21345640	8513	1
Vp005	1068	Picture	MorphM3_03_orig.jpg ; MorphM3_10_LOWER.jpg	21345753	0	1	7254	179	0	next	incorrect	2133
Vp005	1068	Response	2	21353000	7247	1
Vp005	1069	Picture	MorphF7_02_orig.jpg ; MorphF7_10_LOWER.jpg	21353007	0	178	26400	363	0	next	incorrect	2135
Vp005	1069	Response	2	21379399	26392	1
Vp005	1070	Picture	MorphF9_09_orig.jpg ; MorphF9_00_LOWER.jpg	21379407	0	185	202798	334	0	next	hit	2137
Vp005	1070	Response	1	21582197	202790	1
Vp005	1071	Picture	MorphF3_06_orig.jpg ; MorphF3_10_LOWER.jpg	21582205	0	149	19788	150	0	next	hit	2139
Vp005	1071	Response	1	21601877	19672	1
Vp005	1072	Picture	MorphF7_04_orig.jpg ; MorphF7_10_LOWER.jpg	21601993	0	1	7563	3	0	next	hit	2141
Vp005	1072	Response	1	21609476	7483	1
Vp005	1073	Picture	MorphM5_04_orig.jpg ; MorphM5_10_LOWER.jpg	21609556	0	2	50293	3	0	next	hit	2143
Vp005	1073	Response	1	21659716	50160	1
Vp005	1074	Picture	MorphM9_07_orig.jpg ; MorphM9_00_LOWER.jpg	21659849	0	1	12435	173	0	next	hit	2145
Vp005	1074	Response	1	21672276	12427	1
Vp005	1075	Picture	MorphM7_08_orig.jpg ; MorphM7_10_LOWER.jpg	21672284	0	172	5745	173	0	next	hit	2147
Vp005	1075	Response	1	21677955	5671	1
Vp005	1076	Picture	MorphM6_00_orig.jpg ; MorphM6_10_LOWER.jpg	21678029	0	1	16056	2	0	next	incorrect	2149
Vp005	1076	Response	2	21693955	15926	1
Vp005	1077	Picture	MorphF1_05_orig.jpg ; MorphF1_00_LOWER.jpg	21694085	0	1	7431	2	0	next	incorrect	2151
Vp005	1077	Response	2	21701395	7310	1
Vp005	1078	Picture	MorphF5_09_orig.jpg ; MorphF5_00_LOWER.jpg	21701516	0	1	37819	2	0	next	hit	2153
Vp005	1078	Response	1	21739235	37719	1
Vp005	1079	Picture	MorphF1_00_orig.jpg ; MorphF1_00_LOWER.jpg	21739335	0	1	7962	2	0	next	incorrect	2155
Vp005	1079	Response	2	21747155	7820	1
Vp005	1080	Picture	MorphF2_08_orig.jpg ; MorphF2_10_LOWER.jpg	21747297	0	1	10585	166	0	next	hit	2157
Vp005	1080	Response	1	21757875	10578	1
Vp005	1081	Picture	MorphF8_02_orig.jpg ; MorphF8_00_LOWER.jpg	21757882	0	165	17016	166	0	next	incorrect	2159
Vp005	1081	Response	2	21774754	16872	1
Vp005	1082	Picture	MorphM9_01_orig.jpg ; MorphM9_00_LOWER.jpg	21774898	0	1	14424	175	0	next	incorrect	2161
Vp005	1082	Response	2	21789314	14416	1
Vp005	1083	Picture	MorphF8_08_orig.jpg ; MorphF8_10_LOWER.jpg	21789322	0	174	23660	176	0	next	hit	2163
Vp005	1083	Response	1	21812914	23592	1
Vp005	1084	Picture	MorphM6_08_orig.jpg ; MorphM6_10_LOWER.jpg	21812982	0	2	7379	188	0	next	hit	2165
Vp005	1084	Response	1	21820354	7372	1
Vp005	1085	Picture	MorphF4_03_orig.jpg ; MorphF4_10_LOWER.jpg	21820361	0	186	9341	187	0	next	incorrect	2167
Vp005	1085	Response	2	21829554	9193	1
Vp005	1086	Picture	MorphM9_05_orig.jpg ; MorphM9_00_LOWER.jpg	21829702	0	1	13619	184	0	next	incorrect	2169
Vp005	1086	Response	2	21843313	13611	1
Vp005	1087	Picture	MorphM2_01_orig.jpg ; MorphM2_10_LOWER.jpg	21843321	0	183	7613	184	0	next	incorrect	2171
Vp005	1087	Response	2	21850833	7512	1
Vp005	1088	Picture	MorphF5_07_orig.jpg ; MorphF5_00_LOWER.jpg	21850934	0	1	64491	2	0	next	hit	2173
Vp005	1088	Response	1	21915313	64379	1
Vp005	1089	Picture	MorphM7_01_orig.jpg ; MorphM7_00_LOWER.jpg	21915425	0	1	12872	2	0	next	incorrect	2175
Vp005	1089	Response	2	21928192	12767	1
Vp005	1090	Picture	MorphF5_00_orig.jpg ; MorphF5_00_LOWER.jpg	21928297	0	1	7033	2	0	next	incorrect	2177
Vp005	1090	Response	2	21935232	6935	1
Vp005	1091	Picture	MorphF10_08_orig.jpg ; MorphF10_10_LOWER.jpg	21935330	0	1	27203	2	0	next	hit	2179
Vp005	1091	Response	1	21962432	27102	1
Vp005	1092	Picture	MorphF1_09_orig.jpg ; MorphF1_00_LOWER.jpg	21962533	0	1	19746	161	0	next	hit	2181
Vp005	1092	Response	1	21982272	19739	1
Vp005	1093	Picture	MorphM2_06_orig.jpg ; MorphM2_00_LOWER.jpg	21982279	0	160	10509	161	0	next	hit	2183
Vp005	1093	Response	1	21992671	10392	1
Vp005	1094	Picture	MorphF6_10_orig.jpg ; MorphF6_00_LOWER.jpg	21992788	0	1	7962	2	0	next	hit	2185
Vp005	1094	Response	1	22000671	7883	1
Vp005	1095	Picture	MorphF7_06_orig.jpg ; MorphF7_10_LOWER.jpg	22000750	0	1	15791	2	0	next	hit	2187
Vp005	1095	Response	1	22016431	15681	1
Vp005	1096	Picture	MorphF8_00_orig.jpg ; MorphF8_00_LOWER.jpg	22016541	0	1	8228	2	0	next	incorrect	2189
Vp005	1096	Response	2	22024671	8130	1
Vp005	1097	Picture	MorphF5_10_orig.jpg ; MorphF5_00_LOWER.jpg	22024769	0	1	52548	2	0	next	hit	2191
Vp005	1097	Response	1	22077230	52461	1
Vp005	1098	Picture	MorphF1_07_orig.jpg ; MorphF1_00_LOWER.jpg	22077317	0	1	12341	2	0	next	hit	2193
Vp005	1098	Response	1	22089550	12233	1
Vp005	1099	Picture	MorphM2_02_orig.jpg ; MorphM2_00_LOWER.jpg	22089658	0	1	12860	146	0	next	incorrect	2195
Vp005	1099	Response	2	22102510	12852	1
Vp005	1100	Picture	MorphF7_10_orig.jpg ; MorphF7_10_LOWER.jpg	22102518	0	145	35177	146	0	next	hit	2197
Vp005	1100	Response	1	22137550	35032	1
Vp005	1101	Picture	MorphF8_09_orig.jpg ; MorphF8_00_LOWER.jpg	22137695	0	1	23620	2	0	next	hit	2199
Vp005	1101	Response	1	22161229	23534	1
Vp005	1102	Picture	MorphM7_07_orig.jpg ; MorphM7_10_LOWER.jpg	22161315	0	1	8625	2	0	next	incorrect	2201
Vp005	1102	Response	2	22169869	8554	1
Vp005	1103	Picture	MorphF9_01_orig.jpg ; MorphF9_00_LOWER.jpg	22169940	0	1	12341	2	0	next	incorrect	2203
Vp005	1103	Response	2	22182189	12249	1
Vp005	1104	Picture	MorphM3_06_orig.jpg ; MorphM3_00_LOWER.jpg	22182281	0	1	37288	2	0	next	incorrect	2205
Vp005	1104	Response	2	22219469	37188	1
Vp005	1105	Picture	MorphM10_07_orig.jpg ; MorphM10_00_LOWER.jpg	22219569	0	1	210857	2	0	next	hit	2207
Vp005	1105	Response	1	22430346	210777	1
Vp005	1106	Picture	MorphM4_06_orig.jpg ; MorphM4_00_LOWER.jpg	22430426	0	1	76965	2	0	next	hit	2209
Vp005	1106	Response	1	22507305	76879	1
Vp005	1107	Picture	MorphM3_10_orig.jpg ; MorphM3_10_LOWER.jpg	22507391	0	1	27601	2	0	next	hit	2211
Vp005	1107	Response	1	22534905	27514	1
Vp005	1108	Picture	MorphF4_09_orig.jpg ; MorphF4_10_LOWER.jpg	22534992	0	1	22692	2	0	next	hit	2213
Vp005	1108	Response	1	22557544	22552	1
Vp005	1109	Picture	MorphF7_06_orig.jpg ; MorphF7_00_LOWER.jpg	22557684	0	1	14428	171	0	next	incorrect	2215
Vp005	1109	Response	2	22572104	14420	1
Vp005	1110	Picture	MorphM7_05_orig.jpg ; MorphM7_10_LOWER.jpg	22572112	0	170	18215	171	0	next	incorrect	2217
Vp005	1110	Response	2	22590264	18152	1
Vp005	1111	Picture	MorphM4_01_orig.jpg ; MorphM4_00_LOWER.jpg	22590327	0	1	37687	2	0	next	incorrect	2219
Vp005	1111	Response	2	22627863	37536	1
Vp005	1112	Picture	MorphM1_04_orig.jpg ; MorphM1_10_LOWER.jpg	22628014	0	1	9554	2	0	next	incorrect	2221
Vp005	1112	Response	2	22637463	9449	1
Vp005	1113	Picture	MorphF7_02_orig.jpg ; MorphF7_00_LOWER.jpg	22637568	0	1	8625	2	0	next	incorrect	2223
Vp005	1113	Response	2	22646103	8535	1
Vp005	1114	Picture	MorphM6_08_orig.jpg ; MorphM6_00_LOWER.jpg	22646193	0	1	11917	161	0	next	hit	2225
Vp005	1114	Response	1	22658103	11910	1
Vp005	1115	Picture	MorphF6_06_orig.jpg ; MorphF6_10_LOWER.jpg	22658110	0	160	7723	161	0	next	hit	2227
Vp005	1115	Response	1	22665703	7593	1
Vp005	1116	Picture	MorphM7_02_orig.jpg ; MorphM7_10_LOWER.jpg	22665833	0	1	64756	2	0	next	incorrect	2229
Vp005	1116	Response	2	22730502	64669	1
Vp005	1117	Picture	MorphF5_02_orig.jpg ; MorphF5_00_LOWER.jpg	22730589	0	1	6370	2	0	next	incorrect	2231
Vp005	1117	Response	2	22736822	6233	1
Vp005	1118	Picture	MorphM9_08_orig.jpg ; MorphM9_00_LOWER.jpg	22736959	0	1	8191	171	0	next	hit	2233
Vp005	1118	Response	1	22745142	8183	1
Vp005	1119	Picture	MorphF8_09_orig.jpg ; MorphF8_10_LOWER.jpg	22745150	0	170	7839	330	0	next	hit	2235
Vp005	1119	Response	1	22752982	7832	1
Vp005	1120	Picture	MorphF5_02_orig.jpg ; MorphF5_10_LOWER.jpg	22752989	0	160	7457	161	0	next	incorrect	2237
Vp005	1120	Response	2	22760342	7353	1
Vp005	1121	Picture	MorphM9_06_orig.jpg ; MorphM9_00_LOWER.jpg	22760446	0	1	115022	162	0	next	incorrect	2239
Vp005	1121	Response	2	22875460	115014	1
Vp005	1122	Picture	MorphF4_10_orig.jpg ; MorphF4_10_LOWER.jpg	22875468	0	161	7440	313	0	next	hit	2241
Vp005	1122	Response	1	22882900	7432	1
Vp005	1123	Picture	MorphM5_04_orig.jpg ; MorphM5_00_LOWER.jpg	22882908	0	152	7980	153	0	next	incorrect	2243
Vp005	1123	Response	2	22890740	7832	1
Vp005	1124	Picture	MorphF8_10_orig.jpg ; MorphF8_10_LOWER.jpg	22890888	0	1	11280	2	0	next	hit	2245
Vp005	1124	Response	1	22902100	11212	1
Vp005	1125	Picture	MorphM4_07_orig.jpg ; MorphM4_10_LOWER.jpg	22902168	0	1	19059	184	0	next	hit	2247
Vp005	1125	Response	1	22921220	19052	1
Vp005	1126	Picture	MorphM10_06_orig.jpg ; MorphM10_10_LOWER.jpg	22921227	0	183	12240	334	0	next	hit	2249
Vp005	1126	Response	1	22933459	12232	1
Vp005	1127	Picture	MorphF2_00_orig.jpg ; MorphF2_10_LOWER.jpg	22933467	0	151	25894	152	0	next	incorrect	2251
Vp005	1127	Response	2	22959299	25832	1
Vp005	1128	Picture	MorphM4_02_orig.jpg ; MorphM4_00_LOWER.jpg	22959361	0	1	24665	151	0	next	incorrect	2253
Vp005	1128	Response	2	22984019	24658	1
Vp005	1129	Picture	MorphM5_00_orig.jpg ; MorphM5_00_LOWER.jpg	22984026	0	150	9120	336	0	next	incorrect	2255
Vp005	1129	Response	2	22993139	9113	1
Vp005	1130	Picture	MorphM9_06_orig.jpg ; MorphM9_10_LOWER.jpg	22993146	0	186	146020	187	0	next	incorrect	2257
Vp005	1130	Response	2	23139057	145911	1
Vp005	1131	Picture	MorphM1_06_orig.jpg ; MorphM1_10_LOWER.jpg	23139166	0	1	9555	2	0	next	incorrect	2259
Vp005	1131	Response	2	23148657	9491	1
Vp005	1132	Picture	MorphM4_00_orig.jpg ; MorphM4_10_LOWER.jpg	23148721	0	1	7563	2	0	next	incorrect	2261
Vp005	1132	Response	2	23156176	7455	1
Vp005	1133	Picture	MorphF1_08_orig.jpg ; MorphF1_00_LOWER.jpg	23156284	0	1	108945	2	0	next	hit	2263
Vp005	1133	Response	1	23265135	108851	1
Vp005	1134	Picture	MorphF2_01_orig.jpg ; MorphF2_10_LOWER.jpg	23265229	0	1	43525	2	0	next	incorrect	2265
Vp005	1134	Response	2	23308655	43426	1
Vp005	1135	Picture	MorphM4_09_orig.jpg ; MorphM4_00_LOWER.jpg	23308754	0	1	9422	2	0	next	hit	2267
Vp005	1135	Response	1	23318094	9340	1
Vp005	1136	Picture	MorphM9_04_orig.jpg ; MorphM9_10_LOWER.jpg	23318176	0	1	7829	2	0	next	incorrect	2269
Vp005	1136	Response	2	23325934	7758	1
Vp005	1137	Picture	MorphF5_00_orig.jpg ; MorphF5_10_LOWER.jpg	23326005	0	1	5297	146	0	next	incorrect	2271
Vp005	1137	Response	2	23331294	5289	1
Vp005	1138	Picture	MorphM4_08_orig.jpg ; MorphM4_10_LOWER.jpg	23331302	0	145	9698	146	0	next	hit	2273
Vp005	1138	Response	1	23340895	9593	1
Vp005	1139	Picture	MorphM9_02_orig.jpg ; MorphM9_10_LOWER.jpg	23341000	0	1	8062	167	0	next	incorrect	2275
Vp005	1139	Response	2	23349054	8054	1
Vp005	1140	Picture	MorphF7_07_orig.jpg ; MorphF7_10_LOWER.jpg	23349062	0	166	16319	335	0	next	hit	2277
Vp005	1140	Response	1	23365374	16312	1
Vp005	1141	Picture	MorphM4_00_orig.jpg ; MorphM4_00_LOWER.jpg	23365381	0	169	7865	170	0	next	incorrect	2279
Vp005	1141	Response	2	23373134	7753	1
Vp005	1142	Picture	MorphM2_05_orig.jpg ; MorphM2_10_LOWER.jpg	23373246	0	1	7829	2	0	next	incorrect	2281
Vp005	1142	Response	2	23380974	7728	1
Vp005	1143	Picture	MorphF2_04_orig.jpg ; MorphF2_10_LOWER.jpg	23381075	0	1	8360	2	0	next	hit	2283
Vp005	1143	Response	1	23389294	8219	1
Vp005	1144	Picture	MorphM4_01_orig.jpg ; MorphM4_10_LOWER.jpg	23389435	0	1	10085	2	0	next	incorrect	2285
Vp005	1144	Response	2	23399373	9938	1
Vp005	1145	Picture	MorphM1_01_orig.jpg ; MorphM1_00_LOWER.jpg	23399520	0	1	6502	2	0	next	incorrect	2287
Vp005	1145	Response	2	23405933	6413	1
Vp005	1146	Picture	MorphM7_10_orig.jpg ; MorphM7_00_LOWER.jpg	23406022	0	1	10616	2	0	next	hit	2289
Vp005	1146	Response	1	23416493	10471	1
Vp005	1147	Picture	MorphM2_07_orig.jpg ; MorphM2_00_LOWER.jpg	23416638	0	1	7298	2	0	next	hit	2291
Vp005	1147	Response	1	23423853	7215	1
Vp005	1148	Picture	MorphF3_09_orig.jpg ; MorphF3_00_LOWER.jpg	23423936	0	1	24151	2	0	next	hit	2293
Vp005	1148	Response	1	23448013	24077	1
Vp005	1149	Picture	MorphF5_08_orig.jpg ; MorphF5_00_LOWER.jpg	23448087	0	1	6733	170	0	next	hit	2295
Vp005	1149	Response	1	23454813	6726	1
Vp005	1150	Picture	MorphF8_04_orig.jpg ; MorphF8_00_LOWER.jpg	23454820	0	169	47673	171	0	next	incorrect	2297
Vp005	1150	Response	2	23502412	47592	1
Vp005	1151	Picture	MorphM5_01_orig.jpg ; MorphM5_00_LOWER.jpg	23502493	0	2	19109	3	0	next	incorrect	2299
Vp005	1151	Response	2	23521532	19039	1
Vp005	1152	Picture	MorphM2_07_orig.jpg ; MorphM2_10_LOWER.jpg	23521602	0	1	10350	3	0	next	hit	2301
Vp005	1152	Response	1	23531852	10250	1
Vp005	1153	Picture	MorphF10_06_orig.jpg ; MorphF10_00_LOWER.jpg	23531952	0	2	22426	3	0	next	hit	2303
Vp005	1153	Response	1	23554252	22300	1
Vp005	1154	Picture	MorphM3_02_orig.jpg ; MorphM3_10_LOWER.jpg	23554378	0	1	19772	2	0	next	incorrect	2305
Vp005	1154	Response	2	23574011	19633	1
Vp005	1155	Picture	MorphF6_00_orig.jpg ; MorphF6_00_LOWER.jpg	23574150	0	1	15924	2	0	next	incorrect	2307
Vp005	1155	Response	2	23589931	15781	1
Vp005	1156	Picture	MorphF8_10_orig.jpg ; MorphF8_00_LOWER.jpg	23590074	0	1	33705	3	0	next	hit	2309
Vp005	1156	Response	1	23623691	33617	1
Vp005	1157	Picture	MorphF3_04_orig.jpg ; MorphF3_00_LOWER.jpg	23623779	0	2	29592	3	0	next	incorrect	2311
Vp005	1157	Response	2	23653290	29511	1
Vp005	1158	Picture	MorphF4_03_orig.jpg ; MorphF4_00_LOWER.jpg	23653371	0	1	7127	174	0	next	incorrect	2313
Vp005	1158	Response	2	23660490	7119	1
Vp005	1159	Picture	MorphM5_03_orig.jpg ; MorphM5_00_LOWER.jpg	23660498	0	173	12512	174	0	next	incorrect	2315
Vp005	1159	Response	2	23672890	12392	1
Vp005	1160	Picture	MorphF3_08_orig.jpg ; MorphF3_10_LOWER.jpg	23673010	0	1	54539	2	0	next	hit	2317
Vp005	1160	Response	1	23727449	54439	1
Vp005	1161	Picture	MorphM10_09_orig.jpg ; MorphM10_00_LOWER.jpg	23727549	0	1	6868	167	0	next	hit	2319
Vp005	1161	Response	1	23734409	6860	1
Vp005	1162	Picture	MorphM7_09_orig.jpg ; MorphM7_10_LOWER.jpg	23734417	0	166	7464	167	0	next	hit	2321
Vp005	1162	Response	1	23741769	7352	1
Vp005	1163	Picture	MorphM5_05_orig.jpg ; MorphM5_00_LOWER.jpg	23741881	0	1	7696	2	0	next	incorrect	2323
Vp005	1163	Response	2	23749449	7568	1
Vp005	1164	Picture	MorphM10_09_orig.jpg ; MorphM10_10_LOWER.jpg	23749577	0	1	11678	2	0	next	hit	2325
Vp005	1164	Response	1	23761129	11552	1
Vp005	1165	Picture	MorphF5_08_orig.jpg ; MorphF5_10_LOWER.jpg	23761255	0	1	15791	2	0	next	hit	2327
Vp005	1165	Response	1	23776969	15714	1
Vp005	1166	Picture	MorphM1_05_orig.jpg ; MorphM1_00_LOWER.jpg	23777046	0	1	9530	159	0	next	incorrect	2329
Vp005	1166	Response	2	23786569	9523	1
Vp005	1167	Picture	MorphM3_07_orig.jpg ; MorphM3_10_LOWER.jpg	23786576	0	158	26431	159	0	next	hit	2331
Vp005	1167	Response	1	23812888	26312	1
Vp005	1168	Picture	MorphF6_05_orig.jpg ; MorphF6_10_LOWER.jpg	23813007	0	1	76965	2	0	next	hit	2333
Vp005	1168	Response	1	23889846	76839	3
Vp005	1169	Picture	MorphM4_03_orig.jpg ; MorphM4_00_LOWER.jpg	23889972	0	1	12341	2	0	next	incorrect	2335
Vp005	1169	Response	2	23902167	12195	1
Vp005	1170	Picture	MorphF1_02_orig.jpg ; MorphF1_00_LOWER.jpg	23902313	0	1	5941	165	0	next	incorrect	2337
Vp005	1170	Response	2	23908247	5934	1
Vp005	1171	Picture	MorphM6_02_orig.jpg ; MorphM6_00_LOWER.jpg	23908254	0	164	7726	166	0	next	incorrect	2339
Vp005	1171	Response	2	23915847	7593	1
Vp005	1172	Picture	MorphF4_06_orig.jpg ; MorphF4_00_LOWER.jpg	23915980	0	2	9289	3	0	next	incorrect	2341
Vp005	1172	Response	2	23925127	9147	1
Vp005	1173	Picture	MorphF10_02_orig.jpg ; MorphF10_00_LOWER.jpg	23925269	0	1	10085	2	0	next	incorrect	2343
Vp005	1173	Response	2	23935207	9938	1
Vp005	1174	Picture	MorphM6_04_orig.jpg ; MorphM6_00_LOWER.jpg	23935354	0	1	19220	156	0	next	incorrect	2345
Vp005	1174	Response	2	23954566	19212	1
Vp005	1175	Picture	MorphF1_03_orig.jpg ; MorphF1_10_LOWER.jpg	23954574	0	155	6258	156	0	next	incorrect	2347
Vp005	1175	Response	2	23960726	6152	1
Vp005	1176	Picture	MorphM2_08_orig.jpg ; MorphM2_00_LOWER.jpg	23960832	0	1	9898	57	0	next	hit	2349
Vp005	1176	Response	1	23970726	9894	1
Vp005	1177	Picture	MorphM1_00_orig.jpg ; MorphM1_10_LOWER.jpg	23970730	0	56	8946	57	0	next	incorrect	2351
Vp005	1177	Response	2	23979526	8796	1
Vp005	1178	Picture	MorphM10_04_orig.jpg ; MorphM10_00_LOWER.jpg	23979676	0	1	44321	2	0	next	incorrect	2353
Vp005	1178	Response	2	24023846	44170	1
Vp005	1179	Picture	MorphF6_08_orig.jpg ; MorphF6_10_LOWER.jpg	24023997	0	1	14816	181	0	next	hit	2355
Vp005	1179	Response	1	24038805	14808	1
Vp005	1180	Picture	MorphF5_01_orig.jpg ; MorphF5_10_LOWER.jpg	24038813	0	180	8008	181	0	next	incorrect	2357
Vp005	1180	Response	2	24046725	7912	1
Vp005	1181	Picture	MorphF1_04_orig.jpg ; MorphF1_10_LOWER.jpg	24046821	0	1	8094	2	0	next	incorrect	2359
Vp005	1181	Response	2	24054805	7984	1
Vp005	1182	Picture	MorphF5_06_orig.jpg ; MorphF5_10_LOWER.jpg	24054915	0	1	22294	2	0	next	hit	2361
Vp005	1182	Response	1	24077125	22210	1
Vp005	1183	Picture	MorphF4_10_orig.jpg ; MorphF4_00_LOWER.jpg	24077209	0	1	10217	2	0	next	hit	2363
Vp005	1183	Response	1	24087285	10076	1
Vp005	1184	Picture	MorphM8_00_orig.jpg ; MorphM8_10_LOWER.jpg	24087426	0	1	37288	2	0	next	hit	2365
Vp005	1184	Response	1	24124564	37138	1
Vp005	1185	Picture	MorphM10_03_orig.jpg ; MorphM10_10_LOWER.jpg	24124714	0	1	33138	172	0	next	incorrect	2367
Vp005	1185	Response	2	24157844	33130	1
Vp005	1186	Picture	MorphM2_10_orig.jpg ; MorphM2_00_LOWER.jpg	24157852	0	171	8879	353	0	next	hit	2369
Vp005	1186	Response	1	24166723	8871	1
Vp005	1187	Picture	MorphF10_03_orig.jpg ; MorphF10_10_LOWER.jpg	24166731	0	182	32294	183	0	next	incorrect	2371
Vp005	1187	Response	2	24198883	32152	1
Vp005	1188	Picture	MorphF3_07_orig.jpg ; MorphF3_00_LOWER.jpg	24199025	0	1	12076	2	0	next	hit	2373
Vp005	1188	Response	1	24210963	11938	1
Vp005	1189	Picture	MorphF2_10_orig.jpg ; MorphF2_10_LOWER.jpg	24211101	0	1	6369	2	0	next	hit	2375
Vp005	1189	Response	1	24217363	6262	1
Vp005	1190	Picture	MorphF9_05_orig.jpg ; MorphF9_10_LOWER.jpg	24217470	0	1	9260	164	0	next	hit	2377
Vp005	1190	Response	1	24226723	9253	1
Vp005	1191	Picture	MorphM3_08_orig.jpg ; MorphM3_10_LOWER.jpg	24226730	0	163	54303	164	0	next	incorrect	2379
Vp005	1191	Response	2	24280882	54152	1
Vp005	1192	Picture	MorphF2_09_orig.jpg ; MorphF2_10_LOWER.jpg	24281033	0	1	6767	2	0	next	hit	2381
Vp005	1192	Response	1	24287682	6649	1
Vp005	1193	Picture	MorphM5_06_orig.jpg ; MorphM5_00_LOWER.jpg	24287800	0	1	18445	2	0	next	incorrect	2383
Vp005	1193	Response	2	24306162	18362	1
Vp005	1194	Picture	MorphM8_05_orig.jpg ; MorphM8_10_LOWER.jpg	24306245	0	1	11524	156	0	next	hit	2385
Vp005	1194	Response	1	24317762	11517	1
Vp005	1195	Picture	MorphM5_08_orig.jpg ; MorphM5_00_LOWER.jpg	24317769	0	155	25600	321	0	next	hit	2387
Vp005	1195	Response	1	24343361	25592	1
Vp005	1196	Picture	MorphF3_07_orig.jpg ; MorphF3_10_LOWER.jpg	24343369	0	166	8080	346	0	next	hit	2389
Vp005	1196	Response	1	24351441	8072	1
Vp005	1197	Picture	MorphM1_05_orig.jpg ; MorphM1_10_LOWER.jpg	24351449	0	180	12387	181	0	next	incorrect	2391
Vp005	1197	Response	2	24363761	12312	1
Vp005	1198	Picture	MorphM8_04_orig.jpg ; MorphM8_00_LOWER.jpg	24363836	0	1	13535	2	0	next	hit	2393
Vp005	1198	Response	1	24377281	13445	1
Vp005	1199	Picture	MorphM3_02_orig.jpg ; MorphM3_00_LOWER.jpg	24377371	0	1	15128	2	0	next	incorrect	2395
Vp005	1199	Response	2	24392401	15030	1
Vp005	1200	Picture	MorphF7_03_orig.jpg ; MorphF7_00_LOWER.jpg	24392499	0	1	8360	2	0	next	incorrect	2397
Vp005	1200	Response	2	24400721	8222	1
Vp005	1201	Picture	MorphF3_06_orig.jpg ; MorphF3_00_LOWER.jpg	24400859	0	1	12474	2	0	next	hit	2399
Vp005	1201	Response	1	24413200	12341	1
Vp005	1202	Picture	MorphF7_07_orig.jpg ; MorphF7_00_LOWER.jpg	24413333	0	1	9288	3	0	next	hit	2401
Vp005	1202	Response	1	24422560	9227	1
Vp005	1203	Picture	MorphF10_05_orig.jpg ; MorphF10_00_LOWER.jpg	24422621	0	2	8759	3	0	next	incorrect	2403
Vp005	1203	Response	2	24431280	8659	1
Vp005	1204	Picture	MorphF5_04_orig.jpg ; MorphF5_00_LOWER.jpg	24431380	0	1	22160	2	0	next	incorrect	2405
Vp005	1204	Response	2	24453440	22060	1
Vp005	1205	Picture	MorphM7_04_orig.jpg ; MorphM7_00_LOWER.jpg	24453540	0	1	11545	2	0	next	incorrect	2407
Vp005	1205	Response	2	24464960	11420	1
Vp005	1206	Picture	MorphM3_09_orig.jpg ; MorphM3_00_LOWER.jpg	24465085	0	1	51885	2	0	next	incorrect	2409
Vp005	1206	Response	2	24516879	51794	1
Vp005	1207	Picture	MorphM8_02_orig.jpg ; MorphM8_10_LOWER.jpg	24516970	0	1	20303	2	0	next	hit	2411
Vp005	1207	Response	1	24537199	20229	1
Vp005	1208	Picture	MorphF1_10_orig.jpg ; MorphF1_00_LOWER.jpg	24537273	0	1	7298	2	0	next	hit	2413
Vp005	1208	Response	1	24544479	7206	1
Vp005	1209	Picture	MorphM9_01_orig.jpg ; MorphM9_10_LOWER.jpg	24544571	0	1	8360	2	0	next	incorrect	2415
Vp005	1209	Response	2	24552799	8228	1
Vp005	1210	Picture	MorphF10_06_orig.jpg ; MorphF10_10_LOWER.jpg	24552931	0	1	19639	2	0	next	incorrect	2417
Vp005	1210	Response	2	24572478	19547	1
Vp005	1211	Picture	MorphM9_00_orig.jpg ; MorphM9_00_LOWER.jpg	24572570	0	1	35696	2	0	next	incorrect	2419
Vp005	1211	Response	2	24608158	35588	1
Vp005	1212	Picture	MorphF3_00_orig.jpg ; MorphF3_00_LOWER.jpg	24608266	0	1	20568	2	0	next	incorrect	2421
Vp005	1212	Response	2	24628718	20452	1
Vp005	1213	Picture	MorphF4_02_orig.jpg ; MorphF4_00_LOWER.jpg	24628834	0	1	122446	169	0	next	incorrect	2423
Vp005	1213	Response	2	24751276	122442	1
Vp005	1214	Picture	MorphM3_05_orig.jpg ; MorphM3_10_LOWER.jpg	24751280	0	168	21266	169	0	next	incorrect	2425
Vp005	1214	Response	2	24772396	21116	1
Vp005	1215	Picture	MorphM7_06_orig.jpg ; MorphM7_10_LOWER.jpg	24772546	0	1	10218	2	0	next	incorrect	2427
Vp005	1215	Response	2	24782636	10090	1
Vp005	1216	Picture	MorphF7_10_orig.jpg ; MorphF7_00_LOWER.jpg	24782764	0	1	10616	2	0	next	hit	2429
Vp005	1216	Response	1	24793276	10512	1
Vp005	1217	Picture	MorphF2_03_orig.jpg ; MorphF2_10_LOWER.jpg	24793380	0	1	10063	156	0	next	incorrect	2431
Vp005	1217	Response	2	24803436	10056	1
Vp005	1218	Picture	MorphF4_00_orig.jpg ; MorphF4_00_LOWER.jpg	24803443	0	155	9178	156	0	next	incorrect	2433
Vp005	1218	Response	2	24812475	9032	1
Vp005	1219	Picture	MorphF6_08_orig.jpg ; MorphF6_00_LOWER.jpg	24812621	0	1	31847	2	0	next	hit	2435
Vp005	1219	Response	1	24844395	31774	1
Vp005	1220	Picture	MorphM7_06_orig.jpg ; MorphM7_00_LOWER.jpg	24844468	0	1	8493	2	0	next	incorrect	2437
Vp005	1220	Response	2	24852875	8407	1
Vp005	1221	Picture	MorphM5_10_orig.jpg ; MorphM5_00_LOWER.jpg	24852961	0	1	16161	163	0	next	hit	2439
Vp005	1221	Response	1	24869115	16154	1
Vp005	1222	Picture	MorphM9_03_orig.jpg ; MorphM9_10_LOWER.jpg	24869122	0	162	8636	313	0	next	incorrect	2441
Vp005	1222	Response	2	24877754	8632	1
Vp005	1223	Picture	MorphM10_05_orig.jpg ; MorphM10_10_LOWER.jpg	24877758	0	151	31600	152	0	next	hit	2443
Vp005	1223	Response	1	24909274	31516	1
Vp005	1224	Picture	MorphF4_05_orig.jpg ; MorphF4_10_LOWER.jpg	24909358	0	1	36723	169	0	next	hit	2445
Vp005	1224	Response	1	24946074	36716	1
Vp005	1225	Picture	MorphF9_10_orig.jpg ; MorphF9_10_LOWER.jpg	24946081	0	168	8527	169	0	next	hit	2447
Vp005	1225	Response	1	24954474	8393	1
Vp005	1226	Picture	MorphM6_09_orig.jpg ; MorphM6_10_LOWER.jpg	24954608	0	1	7696	2	0	next	hit	2449
Vp005	1226	Response	1	24962233	7625	1
Vp005	1227	Picture	MorphM10_04_orig.jpg ; MorphM10_10_LOWER.jpg	24962304	0	1	45250	2	0	next	hit	2451
Vp005	1227	Response	1	25007433	45129	1
Vp005	1228	Picture	MorphM6_05_orig.jpg ; MorphM6_10_LOWER.jpg	25007554	0	1	134291	2	0	next	incorrect	2453
Vp005	1228	Response	2	25141751	134197	1
Vp005	1229	Picture	MorphM3_00_orig.jpg ; MorphM3_00_LOWER.jpg	25141845	0	1	10748	2	0	next	incorrect	2455
Vp005	1229	Response	2	25152471	10626	1
Vp005	1230	Picture	MorphF5_06_orig.jpg ; MorphF5_00_LOWER.jpg	25152593	0	1	79619	2	0	next	hit	2457
Vp005	1230	Response	1	25232150	79557	1
Vp005	1231	Picture	MorphM7_08_orig.jpg ; MorphM7_00_LOWER.jpg	25232212	0	1	9023	3	0	next	incorrect	2459
Vp005	1231	Response	2	25241110	8898	1
Vp005	1232	Picture	MorphM6_05_orig.jpg ; MorphM6_00_LOWER.jpg	25241235	0	2	29158	172	0	next	incorrect	2461
Vp005	1232	Response	2	25270389	29154	1
Vp005	1233	Picture	MorphF2_03_orig.jpg ; MorphF2_00_LOWER.jpg	25270393	0	170	10484	339	0	next	incorrect	2463
Vp005	1233	Response	2	25280869	10476	1
Vp005	1234	Picture	MorphM1_09_orig.jpg ; MorphM1_10_LOWER.jpg	25280877	0	169	17020	171	0	next	hit	2465
Vp005	1234	Response	1	25297829	16952	1
Vp005	1235	Picture	MorphM7_07_orig.jpg ; MorphM7_00_LOWER.jpg	25297897	0	2	19640	3	0	next	incorrect	2467
Vp005	1235	Response	2	25317429	19532	1
Vp005	1236	Picture	MorphF7_08_orig.jpg ; MorphF7_10_LOWER.jpg	25317537	0	1	9259	164	0	next	hit	2469
Vp005	1236	Response	1	25326789	9252	1
Vp005	1237	Picture	MorphF6_04_orig.jpg ; MorphF6_00_LOWER.jpg	25326796	0	163	8240	314	0	next	incorrect	2471
Vp005	1237	Response	2	25335029	8233	1
Vp005	1238	Picture	MorphM4_08_orig.jpg ; MorphM4_00_LOWER.jpg	25335036	0	151	76849	152	0	next	hit	2473
Vp005	1238	Response	1	25411748	76712	1
Vp005	1239	Picture	MorphM2_09_orig.jpg ; MorphM2_10_LOWER.jpg	25411885	0	1	6635	2	0	next	hit	2475
Vp005	1239	Response	1	25418388	6503	1
Vp005	1240	Picture	MorphM4_10_orig.jpg ; MorphM4_10_LOWER.jpg	25418520	0	1	7696	3	0	next	hit	2477
Vp005	1240	Response	1	25426147	7627	1
Vp005	1241	Picture	MorphF9_09_orig.jpg ; MorphF9_10_LOWER.jpg	25426216	0	2	5839	3	0	next	hit	2479
Vp005	1241	Response	1	25431907	5691	1
Vp005	1242	Picture	MorphM5_09_orig.jpg ; MorphM5_10_LOWER.jpg	25432055	0	1	11810	2	0	next	hit	2481
Vp005	1242	Response	1	25443747	11692	1
Vp005	1243	Picture	MorphF3_02_orig.jpg ; MorphF3_00_LOWER.jpg	25443865	0	1	9289	2	0	next	incorrect	2483
Vp005	1243	Response	2	25453027	9162	1
Vp005	1244	Picture	MorphF10_09_orig.jpg ; MorphF10_10_LOWER.jpg	25453154	0	1	17080	173	0	next	hit	2485
Vp005	1244	Response	1	25470227	17073	1
Vp005	1245	Picture	MorphF9_00_orig.jpg ; MorphF9_00_LOWER.jpg	25470234	0	172	11716	173	0	next	incorrect	2487
Vp005	1245	Response	2	25481827	11593	1
Vp005	1246	Picture	MorphF8_06_orig.jpg ; MorphF8_10_LOWER.jpg	25481950	0	1	18047	2	0	next	incorrect	2489
Vp005	1246	Response	2	25499907	17957	1
Vp005	1247	Picture	MorphF10_09_orig.jpg ; MorphF10_00_LOWER.jpg	25499997	0	1	34717	184	0	next	hit	2491
Vp005	1247	Response	1	25534706	34709	1
Vp005	1248	Picture	MorphM6_07_orig.jpg ; MorphM6_00_LOWER.jpg	25534714	0	183	26722	184	0	next	incorrect	2493
Vp005	1248	Response	2	25561346	26632	1
Vp005	1249	Picture	MorphM2_06_orig.jpg ; MorphM2_10_LOWER.jpg	25561436	0	1	11810	2	0	next	hit	2495
Vp005	1249	Response	1	25573106	11670	1
Vp005	1250	Picture	MorphF6_07_orig.jpg ; MorphF6_10_LOWER.jpg	25573246	0	1	12187	156	0	next	hit	2497
Vp005	1250	Response	1	25585426	12180	1
Vp005	1251	Picture	MorphF7_01_orig.jpg ; MorphF7_00_LOWER.jpg	25585433	0	155	11831	156	0	next	incorrect	2499
Vp005	1251	Response	2	25597185	11752	1
Vp005	1252	Picture	MorphM6_10_orig.jpg ; MorphM6_00_LOWER.jpg	25597264	0	1	16169	155	0	next	hit	2501
Vp005	1252	Response	1	25613425	16161	1
Vp005	1253	Picture	MorphF8_01_orig.jpg ; MorphF8_00_LOWER.jpg	25613433	0	154	9575	155	0	next	incorrect	2503
Vp005	1253	Response	2	25622865	9432	1
Vp005	1254	Picture	MorphF7_03_orig.jpg ; MorphF7_10_LOWER.jpg	25623008	0	1	213643	2	0	next	hit	2505
Vp005	1254	Response	1	25836542	213534	1
Vp005	1255	Picture	MorphM1_01_orig.jpg ; MorphM1_10_LOWER.jpg	25836651	0	1	8626	2	0	next	incorrect	2507
Vp005	1255	Response	2	25845182	8531	1
Vp005	1256	Picture	MorphF8_04_orig.jpg ; MorphF8_10_LOWER.jpg	25845277	0	1	8227	2	0	next	incorrect	2509
Vp005	1256	Response	2	25853422	8145	1
Vp005	1257	Picture	MorphM2_10_orig.jpg ; MorphM2_10_LOWER.jpg	25853504	0	1	13668	2	0	next	hit	2511
Vp005	1257	Response	1	25867102	13598	1
Vp005	1258	Picture	MorphM6_02_orig.jpg ; MorphM6_10_LOWER.jpg	25867172	0	1	7033	2	0	next	incorrect	2513
Vp005	1258	Response	2	25874142	6970	1
Vp005	1259	Picture	MorphM1_08_orig.jpg ; MorphM1_00_LOWER.jpg	25874205	0	1	12606	2	0	next	hit	2515
Vp005	1259	Response	1	25886702	12497	1
Vp005	1260	Picture	MorphF8_05_orig.jpg ; MorphF8_10_LOWER.jpg	25886811	0	1	8058	172	0	next	incorrect	2517
Vp005	1260	Response	2	25894861	8050	1
Vp005	1261	Picture	MorphF3_08_orig.jpg ; MorphF3_00_LOWER.jpg	25894869	0	171	9040	325	0	next	incorrect	2519
Vp005	1261	Response	2	25903901	9032	1
Vp005	1262	Picture	MorphM8_06_orig.jpg ; MorphM8_00_LOWER.jpg	25903909	0	154	71014	155	0	next	hit	2521
Vp005	1262	Response	1	25974781	70872	1
Vp005	1263	Picture	MorphF5_03_orig.jpg ; MorphF5_10_LOWER.jpg	25974923	0	1	7145	155	0	next	incorrect	2523
Vp005	1263	Response	2	25982060	7137	1
Vp005	1264	Picture	MorphF6_04_orig.jpg ; MorphF6_10_LOWER.jpg	25982068	0	154	15281	155	0	next	incorrect	2525
Vp005	1264	Response	2	25997260	15192	1
Vp005	1265	Picture	MorphF2_02_orig.jpg ; MorphF2_10_LOWER.jpg	25997349	0	1	8878	147	0	next	incorrect	2527
Vp005	1265	Response	2	26006220	8871	1
Vp005	1266	Picture	MorphF4_05_orig.jpg ; MorphF4_00_LOWER.jpg	26006227	0	146	10363	147	0	next	incorrect	2529
Vp005	1266	Response	2	26016460	10233	1
Vp005	1267	Picture	MorphM8_07_orig.jpg ; MorphM8_10_LOWER.jpg	26016590	0	1	10350	2	0	next	hit	2531
Vp005	1267	Response	1	26026860	10270	1
Vp005	1268	Picture	MorphM1_09_orig.jpg ; MorphM1_00_LOWER.jpg	26026940	0	1	9687	2	0	next	hit	2533
Vp005	1268	Response	1	26036540	9600	1
Vp005	1269	Picture	MorphF10_08_orig.jpg ; MorphF10_00_LOWER.jpg	26036627	0	1	7920	177	0	next	hit	2535
Vp005	1269	Response	1	26044539	7912	1
Vp005	1270	Picture	MorphM4_10_orig.jpg ; MorphM4_00_LOWER.jpg	26044547	0	176	8240	339	0	next	hit	2537
Vp005	1270	Response	1	26052779	8232	1
Vp005	1271	Picture	MorphF4_07_orig.jpg ; MorphF4_10_LOWER.jpg	26052787	0	163	22190	164	0	next	hit	2539
Vp005	1271	Response	1	26074859	22072	1
Vp005	1272	Picture	MorphF5_05_orig.jpg ; MorphF5_00_LOWER.jpg	26074977	0	1	14290	176	0	next	hit	2541
Vp005	1272	Response	1	26089259	14282	1
Vp005	1273	Picture	MorphF9_04_orig.jpg ; MorphF9_00_LOWER.jpg	26089267	0	175	30297	176	0	next	hit	2543
Vp005	1273	Response	1	26119499	30232	1
Vp005	1274	Picture	MorphM8_01_orig.jpg ; MorphM8_10_LOWER.jpg	26119564	0	1	9156	2	0	next	hit	2545
Vp005	1274	Response	1	26128618	9054	1
Vp005	1275	Picture	MorphF6_02_orig.jpg ; MorphF6_00_LOWER.jpg	26128720	0	1	8227	2	0	next	incorrect	2547
Vp005	1275	Response	2	26136858	8138	1
Vp005	1276	Picture	MorphM5_08_orig.jpg ; MorphM5_10_LOWER.jpg	26136947	0	1	11519	160	0	next	hit	2549
Vp005	1276	Response	1	26148458	11511	1
Vp005	1277	Picture	MorphM4_02_orig.jpg ; MorphM4_10_LOWER.jpg	26148466	0	159	8386	160	0	next	incorrect	2551
Vp005	1277	Response	2	26156778	8312	1
Vp005	1278	Picture	MorphF5_03_orig.jpg ; MorphF5_00_LOWER.jpg	26156852	0	1	11677	2	0	next	incorrect	2553
Vp005	1278	Response	2	26168458	11606	1
Vp005	1279	Picture	MorphM7_01_orig.jpg ; MorphM7_10_LOWER.jpg	26168529	0	1	8891	2	0	next	incorrect	2555
Vp005	1279	Response	2	26177338	8809	1
Vp005	1280	Picture	MorphF1_10_orig.jpg ; MorphF1_10_LOWER.jpg	26177420	0	1	10350	2	0	next	hit	2557
Vp005	1280	Response	1	26187658	10238	1
Vp005	1281	Picture	MorphF7_09_orig.jpg ; MorphF7_00_LOWER.jpg	26187770	0	1	9289	2	0	next	hit	2559
Vp005	1281	Response	1	26196938	9168	1
Vp005	1282	Picture	MorphM10_07_orig.jpg ; MorphM10_10_LOWER.jpg	26197059	0	1	9246	178	0	next	hit	2561
Vp005	1282	Response	1	26206297	9238	1
Vp005	1283	Picture	MorphF4_07_orig.jpg ; MorphF4_00_LOWER.jpg	26206305	0	177	26560	333	0	next	hit	2563
Vp005	1283	Response	1	26232857	26552	1
Vp005	1284	Picture	MorphM7_02_orig.jpg ; MorphM7_00_LOWER.jpg	26232865	0	156	15283	157	0	next	incorrect	2565
Vp005	1284	Response	2	26248057	15192	1
Vp005	1285	Picture	MorphM3_09_orig.jpg ; MorphM3_10_LOWER.jpg	26248148	0	1	37023	2	0	next	hit	2567
Vp005	1285	Response	1	26285096	36948	1
Vp005	1286	Picture	MorphF3_09_orig.jpg ; MorphF3_10_LOWER.jpg	26285171	0	1	9023	2	0	next	hit	2569
Vp005	1286	Response	1	26294056	8885	1
Vp005	1287	Picture	MorphM4_05_orig.jpg ; MorphM4_10_LOWER.jpg	26294194	0	1	13933	2	0	next	hit	2571
Vp005	1287	Response	1	26308056	13862	1
Vp005	1288	Picture	MorphM7_10_orig.jpg ; MorphM7_10_LOWER.jpg	26308127	0	1	8178	184	0	next	hit	2573
Vp005	1288	Response	1	26316296	8169	1
Vp005	1289	Picture	MorphF2_07_orig.jpg ; MorphF2_10_LOWER.jpg	26316305	0	183	7598	332	0	next	hit	2575
Vp005	1289	Response	1	26323896	7591	1
Vp005	1290	Picture	MorphM10_08_orig.jpg ; MorphM10_00_LOWER.jpg	26323903	0	149	39161	150	0	next	hit	2577
Vp005	1290	Response	1	26362935	39032	1
Vp005	1291	Picture	MorphF2_10_orig.jpg ; MorphF2_00_LOWER.jpg	26363064	0	1	8891	2	0	next	hit	2579
Vp005	1291	Response	1	26371815	8751	1
Vp005	1292	Picture	MorphM6_03_orig.jpg ; MorphM6_00_LOWER.jpg	26371955	0	1	13801	2	0	next	incorrect	2581
Vp005	1292	Response	2	26385655	13700	1
Vp005	1293	Picture	MorphM3_05_orig.jpg ; MorphM3_00_LOWER.jpg	26385756	0	1	418397	2	0	next	incorrect	2583
Vp005	1293	Response	2	26804050	418294	1
Vp005	1294	Picture	MorphM7_09_orig.jpg ; MorphM7_00_LOWER.jpg	26804153	0	1	37504	184	0	next	incorrect	2585
Vp005	1294	Response	2	26841649	37496	1
Vp005	1295	Picture	MorphF8_02_orig.jpg ; MorphF8_10_LOWER.jpg	26841657	0	183	7746	184	0	next	incorrect	2587
Vp005	1295	Response	2	26849329	7672	1
Vp005	1296	Picture	MorphF6_03_orig.jpg ; MorphF6_10_LOWER.jpg	26849403	0	1	7534	164	0	next	incorrect	2589
Vp005	1296	Response	2	26856929	7526	1
Vp005	1297	Picture	MorphM10_01_orig.jpg ; MorphM10_00_LOWER.jpg	26856937	0	163	7460	164	0	next	incorrect	2591
Vp005	1297	Response	2	26864289	7352	1
Vp005	1298	Picture	MorphF8_08_orig.jpg ; MorphF8_00_LOWER.jpg	26864397	0	1	11260	155	0	next	hit	2593
Vp005	1298	Response	1	26875649	11252	1
Vp005	1299	Picture	MorphF7_05_orig.jpg ; MorphF7_00_LOWER.jpg	26875657	0	154	7053	155	0	next	hit	2595
Vp005	1299	Response	1	26882609	6952	1
Vp005	1300	Picture	MorphM1_03_orig.jpg ; MorphM1_10_LOWER.jpg	26882710	0	1	7962	2	0	next	incorrect	2597
Vp005	1300	Response	2	26890529	7819	1
Vp005	1301	Picture	MorphM9_02_orig.jpg ; MorphM9_00_LOWER.jpg	26890672	0	1	7431	2	0	next	incorrect	2599
Vp005	1301	Response	2	26897969	7297	1
Vp005	1302	Picture	MorphM8_07_orig.jpg ; MorphM8_00_LOWER.jpg	26898103	0	1	8360	2	0	next	hit	2601
Vp005	1302	Response	1	26906368	8265	1
Vp005	1303	Picture	MorphM2_04_orig.jpg ; MorphM2_00_LOWER.jpg	26906463	0	1	28662	3	0	next	incorrect	2603
Vp005	1303	Response	2	26935008	28545	1
Vp005	1304	Picture	MorphF2_08_orig.jpg ; MorphF2_00_LOWER.jpg	26935125	0	2	9555	3	0	next	hit	2605
Vp005	1304	Response	1	26944608	9483	1
Vp005	1305	Picture	MorphM9_10_orig.jpg ; MorphM9_00_LOWER.jpg	26944680	0	1	11943	2	0	next	hit	2607
Vp005	1305	Response	1	26956528	11848	1
Vp005	1306	Picture	MorphF5_09_orig.jpg ; MorphF5_10_LOWER.jpg	26956623	0	1	7431	2	0	next	hit	2609
Vp005	1306	Response	1	26963968	7345	1
Vp005	1307	Picture	MorphF9_05_orig.jpg ; MorphF9_00_LOWER.jpg	26964054	0	1	18843	2	0	next	hit	2611
Vp005	1307	Response	1	26982768	18714	1
Vp005	1308	Picture	MorphM1_10_orig.jpg ; MorphM1_00_LOWER.jpg	26982897	0	1	7298	2	0	next	hit	2613
Vp005	1308	Response	1	26990127	7230	1
Vp005	1309	Picture	MorphF9_01_orig.jpg ; MorphF9_10_LOWER.jpg	26990195	0	1	9820	2	0	next	incorrect	2615
Vp005	1309	Response	2	26999887	9692	1
Vp005	1310	Picture	MorphF3_00_orig.jpg ; MorphF3_10_LOWER.jpg	27000015	0	1	8094	2	0	next	incorrect	2617
Vp005	1310	Response	2	27007967	7952	1
Vp005	1311	Picture	MorphM3_03_orig.jpg ; MorphM3_00_LOWER.jpg	27008109	0	1	20967	2	0	next	incorrect	2619
Vp005	1311	Response	2	27028927	20818	1
Vp005	1312	Picture	MorphM10_02_orig.jpg ; MorphM10_00_LOWER.jpg	27029076	0	1	202576	188	0	next	incorrect	2621
Vp005	1312	Response	2	27231644	202568	1
Vp005	1313	Picture	MorphF10_10_orig.jpg ; MorphF10_10_LOWER.jpg	27231652	0	187	8281	188	0	next	hit	2623
Vp005	1313	Response	1	27239804	8152	1
Vp005	1314	Picture	MorphF1_06_orig.jpg ; MorphF1_10_LOWER.jpg	27239933	0	1	11810	2	0	next	hit	2625
Vp005	1314	Response	1	27251644	11711	1
Vp005	1315	Picture	MorphM7_03_orig.jpg ; MorphM7_00_LOWER.jpg	27251743	0	1	21497	2	0	next	incorrect	2627
Vp005	1315	Response	2	27273164	21421	1
Vp005	1316	Picture	MorphF9_08_orig.jpg ; MorphF9_10_LOWER.jpg	27273240	0	1	8331	164	0	next	hit	2629
Vp005	1316	Response	1	27281564	8324	1
Vp005	1317	Picture	MorphM3_07_orig.jpg ; MorphM3_00_LOWER.jpg	27281571	0	163	10778	164	0	next	incorrect	2631
Vp005	1317	Response	2	27292284	10713	1
Vp005	1318	Picture	MorphF1_06_orig.jpg ; MorphF1_00_LOWER.jpg	27292349	0	1	28502	162	0	next	hit	2633
Vp005	1318	Response	1	27320843	28494	1
Vp005	1319	Picture	MorphM8_08_orig.jpg ; MorphM8_00_LOWER.jpg	27320851	0	161	228932	162	0	next	hit	2635
Vp005	1319	Response	1	27549720	228869	1
Vp005	1320	Picture	MorphM7_00_orig.jpg ; MorphM7_00_LOWER.jpg	27549783	0	1	11146	2	0	next	incorrect	2637
Vp005	1320	Response	2	27560840	11057	1
Vp005	1321	Picture	MorphF10_00_orig.jpg ; MorphF10_10_LOWER.jpg	27560929	0	1	20398	173	0	next	incorrect	2639
Vp005	1321	Response	2	27581320	20391	1
Vp005	1322	Picture	MorphM9_09_orig.jpg ; MorphM9_10_LOWER.jpg	27581327	0	172	9459	173	0	next	hit	2641
Vp005	1322	Response	1	27590680	9353	1
Vp005	1323	Picture	MorphM1_03_orig.jpg ; MorphM1_00_LOWER.jpg	27590786	0	1	6901	2	0	next	incorrect	2643
Vp005	1323	Response	2	27597560	6774	1
Vp005	1324	Picture	MorphF8_06_orig.jpg ; MorphF8_00_LOWER.jpg	27597687	0	1	7165	2	0	next	incorrect	2645
Vp005	1324	Response	2	27604760	7073	1
Vp005	1325	Picture	MorphF2_05_orig.jpg ; MorphF2_10_UPPER.jpg	27604852	0	1	7299	2	0	next	hit	2647
Vp005	1325	Response	1	27612039	7187	1
Vp005	1326	Picture	MorphF10_08_orig.jpg ; MorphF10_10_UPPER.jpg	27612151	0	1	7165	2	0	next	hit	2649
Vp005	1326	Response	1	27619239	7088	1
Vp005	1327	Picture	MorphM9_03_orig.jpg ; MorphM9_00_UPPER.jpg	27619316	0	1	7962	2	0	next	incorrect	2651
Vp005	1327	Response	2	27627159	7843	1
Vp005	1328	Picture	MorphF9_02_orig.jpg ; MorphF9_00_UPPER.jpg	27627278	0	1	10085	2	0	next	incorrect	2653
Vp005	1328	Response	2	27637239	9961	1
Vp005	1329	Picture	MorphM8_03_orig.jpg ; MorphM8_00_UPPER.jpg	27637363	0	1	31450	2	0	next	incorrect	2655
Vp005	1329	Response	2	27668679	31316	1
Vp005	1330	Picture	MorphM3_10_orig.jpg ; MorphM3_00_UPPER.jpg	27668813	0	1	26407	2	0	next	incorrect	2657
Vp005	1330	Response	2	27695159	26346	1
Vp005	1331	Picture	MorphF7_01_orig.jpg ; MorphF7_10_UPPER.jpg	27695220	0	1	12739	2	0	next	hit	2659
Vp005	1331	Response	1	27707878	12658	1
Vp005	1332	Picture	MorphM9_08_orig.jpg ; MorphM9_00_UPPER.jpg	27707959	0	1	7829	2	0	next	incorrect	2661
Vp005	1332	Response	2	27715638	7679	1
Vp005	1333	Picture	MorphF3_00_orig.jpg ; MorphF3_10_UPPER.jpg	27715788	0	1	9777	177	0	next	hit	2663
Vp005	1333	Response	1	27725558	9770	1
Vp005	1334	Picture	MorphM7_10_orig.jpg ; MorphM7_10_UPPER.jpg	27725565	0	176	11440	324	0	next	hit	2665
Vp005	1334	Response	1	27736998	11433	1
Vp005	1335	Picture	MorphM5_09_orig.jpg ; MorphM5_10_UPPER.jpg	27737005	0	148	10763	149	0	next	hit	2667
Vp005	1335	Response	1	27747638	10633	1
Vp005	1336	Picture	MorphF8_10_orig.jpg ; MorphF8_00_UPPER.jpg	27747768	0	1	13004	3	0	next	incorrect	2669
Vp005	1336	Response	2	27760678	12910	1
Vp005	1337	Picture	MorphF6_08_orig.jpg ; MorphF6_00_UPPER.jpg	27760772	0	2	16853	3	0	next	hit	2671
Vp005	1337	Response	1	27777557	16785	1
Vp005	1338	Picture	MorphF3_07_orig.jpg ; MorphF3_10_UPPER.jpg	27777625	0	1	8360	2	0	next	hit	2673
Vp005	1338	Response	1	27785877	8252	1
Vp005	1339	Picture	MorphM8_01_orig.jpg ; MorphM8_10_UPPER.jpg	27785985	0	1	18843	2	0	next	hit	2675
Vp005	1339	Response	1	27804757	18772	1
Vp005	1340	Picture	MorphM10_00_orig.jpg ; MorphM10_00_UPPER.jpg	27804828	0	1	12208	2	0	next	incorrect	2677
Vp005	1340	Response	2	27816917	12089	1
Vp005	1341	Picture	MorphF3_07_orig.jpg ; MorphF3_00_UPPER.jpg	27817036	0	1	400604	146	0	next	incorrect	2679
Vp005	1341	Response	2	28217632	400596	1
Vp005	1342	Picture	MorphM4_10_orig.jpg ; MorphM4_10_UPPER.jpg	28217640	0	145	10319	322	0	next	hit	2681
Vp005	1342	Response	1	28227952	10312	1
Vp005	1343	Picture	MorphM7_02_orig.jpg ; MorphM7_00_UPPER.jpg	28227959	0	177	15702	178	0	next	incorrect	2683
Vp005	1343	Response	2	28243551	15592	1
Vp005	1344	Picture	MorphF2_01_orig.jpg ; MorphF2_10_UPPER.jpg	28243661	0	1	6458	178	0	next	hit	2685
Vp005	1344	Response	1	28250111	6450	1
Vp005	1345	Picture	MorphM8_02_orig.jpg ; MorphM8_00_UPPER.jpg	28250119	0	177	21806	178	0	next	hit	2687
Vp005	1345	Response	1	28271791	21672	1
Vp005	1346	Picture	MorphM7_04_orig.jpg ; MorphM7_10_UPPER.jpg	28271925	0	1	8193	169	0	next	hit	2689
Vp005	1346	Response	1	28280111	8186	1
Vp005	1347	Picture	MorphF4_04_orig.jpg ; MorphF4_10_UPPER.jpg	28280118	0	168	7598	169	0	next	hit	2691
Vp005	1347	Response	1	28287631	7513	1
Vp005	1348	Picture	MorphF6_05_orig.jpg ; MorphF6_00_UPPER.jpg	28287716	0	1	8482	146	0	next	incorrect	2693
Vp005	1348	Response	2	28296190	8474	2
Vp005	1349	Picture	MorphF3_06_orig.jpg ; MorphF3_10_UPPER.jpg	28296198	0	145	9167	146	0	next	hit	2695
Vp005	1349	Response	1	28305231	9033	1
Vp005	1350	Picture	MorphF1_08_orig.jpg ; MorphF1_10_UPPER.jpg	28305365	0	1	8758	2	0	next	hit	2697
Vp005	1350	Response	1	28314030	8665	1
Vp005	1351	Picture	MorphM5_07_orig.jpg ; MorphM5_10_UPPER.jpg	28314123	0	1	7829	2	0	next	hit	2699
Vp005	1351	Response	1	28321870	7747	1
Vp005	1352	Picture	MorphF4_03_orig.jpg ; MorphF4_10_UPPER.jpg	28321952	0	1	7033	2	0	next	hit	2701
Vp005	1352	Response	1	28328910	6958	1
Vp005	1353	Picture	MorphM8_09_orig.jpg ; MorphM8_00_UPPER.jpg	28328985	0	1	21895	3	0	next	incorrect	2703
Vp005	1353	Response	2	28350750	21765	1
Vp005	1354	Picture	MorphF9_01_orig.jpg ; MorphF9_00_UPPER.jpg	28350880	0	2	22161	3	0	next	incorrect	2705
Vp005	1354	Response	2	28372910	22030	1
Vp005	1355	Picture	MorphF7_04_orig.jpg ; MorphF7_10_UPPER.jpg	28373041	0	1	76916	184	0	next	hit	2707
Vp005	1355	Response	1	28449949	76908	1
Vp005	1356	Picture	MorphF8_04_orig.jpg ; MorphF8_00_UPPER.jpg	28449957	0	183	17167	184	0	next	incorrect	2709
Vp005	1356	Response	2	28466988	17031	1
Vp005	1357	Picture	MorphM8_05_orig.jpg ; MorphM8_00_UPPER.jpg	28467124	0	1	7298	2	0	next	hit	2711
Vp005	1357	Response	1	28474348	7224	1
Vp005	1358	Picture	MorphM4_01_orig.jpg ; MorphM4_10_UPPER.jpg	28474422	0	1	7166	2	0	next	hit	2713
Vp005	1358	Response	1	28481468	7046	1
Vp005	1359	Picture	MorphM2_09_orig.jpg ; MorphM2_00_UPPER.jpg	28481588	0	1	7962	2	0	next	incorrect	2715
Vp005	1359	Response	2	28489468	7880	1
Vp005	1360	Picture	MorphM9_05_orig.jpg ; MorphM9_10_UPPER.jpg	28489550	0	1	7696	2	0	next	hit	2717
Vp005	1360	Response	1	28497148	7598	1
Vp005	1361	Picture	MorphM4_06_orig.jpg ; MorphM4_00_UPPER.jpg	28497246	0	1	8709	184	0	next	incorrect	2719
Vp005	1361	Response	2	28505948	8702	1
Vp005	1362	Picture	MorphF3_09_orig.jpg ; MorphF3_10_UPPER.jpg	28505955	0	183	10533	184	0	next	hit	2721
Vp005	1362	Response	1	28516348	10393	1
Vp005	1363	Picture	MorphM5_05_orig.jpg ; MorphM5_00_UPPER.jpg	28516488	0	1	17227	158	0	next	incorrect	2723
Vp005	1363	Response	2	28533708	17220	1
Vp005	1364	Picture	MorphF3_09_orig.jpg ; MorphF3_00_UPPER.jpg	28533715	0	157	8880	325	0	next	incorrect	2725
Vp005	1364	Response	2	28542587	8872	1
Vp005	1365	Picture	MorphF7_02_orig.jpg ; MorphF7_00_UPPER.jpg	28542595	0	168	15120	343	0	next	incorrect	2727
Vp005	1365	Response	2	28557707	15112	1
Vp005	1366	Picture	MorphF5_05_orig.jpg ; MorphF5_00_UPPER.jpg	28557715	0	175	6942	176	0	next	incorrect	2729
Vp005	1366	Response	2	28564507	6792	1
Vp005	1367	Picture	MorphF3_10_orig.jpg ; MorphF3_00_UPPER.jpg	28564657	0	1	8338	157	0	next	incorrect	2731
Vp005	1367	Response	2	28572987	8330	1
Vp005	1368	Picture	MorphF6_07_orig.jpg ; MorphF6_10_UPPER.jpg	28572995	0	156	8647	157	0	next	hit	2733
Vp005	1368	Response	1	28581547	8552	1
Vp005	1369	Picture	MorphF10_06_orig.jpg ; MorphF10_00_UPPER.jpg	28581642	0	1	35912	184	0	next	incorrect	2735
Vp005	1369	Response	2	28617547	35905	1
Vp005	1370	Picture	MorphM4_05_orig.jpg ; MorphM4_10_UPPER.jpg	28617554	0	183	10533	184	0	next	hit	2737
Vp005	1370	Response	1	28627946	10392	1
Vp005	1371	Picture	MorphF7_07_orig.jpg ; MorphF7_00_UPPER.jpg	28628087	0	1	21629	2	0	next	incorrect	2739
Vp005	1371	Response	2	28649626	21539	1
Vp005	1372	Picture	MorphM6_03_orig.jpg ; MorphM6_10_UPPER.jpg	28649716	0	1	11280	2	0	next	hit	2741
Vp005	1372	Response	1	28660906	11190	1
Vp005	1373	Picture	MorphM8_10_orig.jpg ; MorphM8_00_UPPER.jpg	28660996	0	1	10483	2	0	next	hit	2743
Vp005	1373	Response	1	28671386	10390	1
Vp005	1374	Picture	MorphF2_10_orig.jpg ; MorphF2_10_UPPER.jpg	28671479	0	1	7114	186	0	next	hit	2745
Vp005	1374	Response	1	28678586	7107	1
Vp005	1375	Picture	MorphM1_05_orig.jpg ; MorphM1_10_UPPER.jpg	28678593	0	185	7085	186	0	next	hit	2747
Vp005	1375	Response	1	28685546	6953	1
Vp005	1376	Picture	MorphF2_09_orig.jpg ; MorphF2_10_UPPER.jpg	28685678	0	1	6236	2	0	next	hit	2749
Vp005	1376	Response	1	28691786	6108	1
Vp005	1377	Picture	MorphF4_02_orig.jpg ; MorphF4_00_UPPER.jpg	28691914	0	1	8228	2	0	next	incorrect	2751
Vp005	1377	Response	2	28700026	8112	1
Vp005	1378	Picture	MorphM8_07_orig.jpg ; MorphM8_10_UPPER.jpg	28700142	0	1	14464	2	0	next	hit	2753
Vp005	1378	Response	1	28714505	14363	1
Vp005	1379	Picture	MorphF7_03_orig.jpg ; MorphF7_10_UPPER.jpg	28714606	0	1	280921	2	0	next	hit	2755
Vp005	1379	Response	1	28995462	280856	1
Vp005	1380	Picture	MorphM10_09_orig.jpg ; MorphM10_00_UPPER.jpg	28995527	0	1	10484	2	0	next	incorrect	2757
Vp005	1380	Response	2	29005942	10415	1
Vp005	1381	Picture	MorphF8_09_orig.jpg ; MorphF8_10_UPPER.jpg	29006011	0	1	7033	2	0	next	hit	2759
Vp005	1381	Response	1	29012901	6890	1
Vp005	1382	Picture	MorphF10_00_orig.jpg ; MorphF10_00_UPPER.jpg	29013044	0	1	10483	2	0	next	incorrect	2761
Vp005	1382	Response	2	29023381	10337	1
Vp005	1383	Picture	MorphF7_10_orig.jpg ; MorphF7_00_UPPER.jpg	29023527	0	1	19241	2	0	next	hit	2763
Vp005	1383	Response	1	29042661	19134	1
Vp005	1384	Picture	MorphM3_03_orig.jpg ; MorphM3_00_UPPER.jpg	29042768	0	1	10748	2	0	next	incorrect	2765
Vp005	1384	Response	2	29053381	10613	1
Vp005	1385	Picture	MorphF1_03_orig.jpg ; MorphF1_10_UPPER.jpg	29053516	0	1	7792	172	0	next	hit	2767
Vp005	1385	Response	1	29061301	7785	1
Vp005	1386	Picture	MorphF4_08_orig.jpg ; MorphF4_10_UPPER.jpg	29061308	0	171	5836	345	0	next	hit	2769
Vp005	1386	Response	1	29067141	5833	1
Vp005	1387	Picture	MorphF8_03_orig.jpg ; MorphF8_00_UPPER.jpg	29067144	0	174	10884	345	0	next	incorrect	2771
Vp005	1387	Response	2	29078021	10877	1
Vp005	1388	Picture	MorphF5_03_orig.jpg ; MorphF5_00_UPPER.jpg	29078028	0	171	6938	172	0	next	incorrect	2773
Vp005	1388	Response	2	29084901	6873	1
Vp005	1389	Picture	MorphF3_02_orig.jpg ; MorphF3_10_UPPER.jpg	29084966	0	1	8182	180	0	next	hit	2775
Vp005	1389	Response	1	29093140	8174	1
Vp005	1390	Picture	MorphM1_03_orig.jpg ; MorphM1_00_UPPER.jpg	29093148	0	179	9684	361	0	next	incorrect	2777
Vp005	1390	Response	2	29102820	9672	1
Vp005	1391	Picture	MorphF7_08_orig.jpg ; MorphF7_10_UPPER.jpg	29102832	0	182	96475	360	0	next	hit	2779
Vp005	1391	Response	1	29199299	96467	1
Vp005	1392	Picture	MorphM7_02_orig.jpg ; MorphM7_10_UPPER.jpg	29199307	0	178	7476	179	0	next	hit	2781
Vp005	1392	Response	1	29206659	7352	1
Vp005	1393	Picture	MorphF4_02_orig.jpg ; MorphF4_10_UPPER.jpg	29206783	0	1	7962	2	0	next	hit	2783
Vp005	1393	Response	1	29214659	7876	1
Vp005	1394	Picture	MorphM4_10_orig.jpg ; MorphM4_00_UPPER.jpg	29214745	0	1	6634	2	0	next	incorrect	2785
Vp005	1394	Response	2	29221299	6554	1
Vp005	1395	Picture	MorphM8_07_orig.jpg ; MorphM8_00_UPPER.jpg	29221379	0	1	12167	176	0	next	hit	2787
Vp005	1395	Response	1	29233539	12160	1
Vp005	1396	Picture	MorphM5_05_orig.jpg ; MorphM5_10_UPPER.jpg	29233546	0	175	45280	320	0	next	hit	2789
Vp005	1396	Response	1	29278818	45272	1
Vp005	1397	Picture	MorphM1_10_orig.jpg ; MorphM1_10_UPPER.jpg	29278826	0	145	9964	146	0	next	hit	2791
Vp005	1397	Response	1	29288658	9832	1
Vp005	1398	Picture	MorphF5_01_orig.jpg ; MorphF5_00_UPPER.jpg	29288790	0	1	5956	150	0	next	incorrect	2793
Vp005	1398	Response	2	29294738	5948	1
Vp005	1399	Picture	MorphF3_05_orig.jpg ; MorphF3_00_UPPER.jpg	29294746	0	149	5987	150	0	next	incorrect	2795
Vp005	1399	Response	2	29300658	5912	1
Vp005	1400	Picture	MorphM6_10_orig.jpg ; MorphM6_00_UPPER.jpg	29300733	0	1	7431	2	0	next	incorrect	2797
Vp005	1400	Response	2	29308018	7285	1
Vp005	1401	Picture	MorphM1_01_orig.jpg ; MorphM1_00_UPPER.jpg	29308164	0	1	6237	2	0	next	incorrect	2799
Vp005	1401	Response	2	29314338	6174	1
Vp005	1402	Picture	MorphF5_07_orig.jpg ; MorphF5_00_UPPER.jpg	29314401	0	1	5838	2	0	next	incorrect	2801
Vp005	1402	Response	2	29320178	5777	1
Vp005	1403	Picture	MorphM5_03_orig.jpg ; MorphM5_00_UPPER.jpg	29320239	0	1	12986	154	0	next	incorrect	2803
Vp005	1403	Response	2	29333217	12978	1
Vp005	1404	Picture	MorphM2_10_orig.jpg ; MorphM2_00_UPPER.jpg	29333225	0	153	6919	154	0	next	incorrect	2805
Vp005	1404	Response	2	29340018	6793	1
Vp005	1405	Picture	MorphF7_09_orig.jpg ; MorphF7_00_UPPER.jpg	29340144	0	1	9241	183	0	next	hit	2807
Vp005	1405	Response	1	29349377	9233	1
Vp005	1406	Picture	MorphF4_10_orig.jpg ; MorphF4_10_UPPER.jpg	29349385	0	182	8673	183	0	next	hit	2809
Vp005	1406	Response	1	29357937	8552	1
Vp005	1407	Picture	MorphF8_07_orig.jpg ; MorphF8_00_UPPER.jpg	29358058	0	1	22957	2	0	next	incorrect	2811
Vp005	1407	Response	2	29380897	22839	1
Vp005	1408	Picture	MorphM10_06_orig.jpg ; MorphM10_00_UPPER.jpg	29381015	0	1	37649	172	0	next	incorrect	2813
Vp005	1408	Response	2	29418656	37641	1
Vp005	1409	Picture	MorphM4_00_orig.jpg ; MorphM4_10_UPPER.jpg	29418664	0	171	9592	172	0	next	hit	2815
Vp005	1409	Response	1	29428176	9512	1
Vp005	1410	Picture	MorphF6_02_orig.jpg ; MorphF6_00_UPPER.jpg	29428256	0	1	8625	2	0	next	incorrect	2817
Vp005	1410	Response	2	29436736	8480	1
Vp005	1411	Picture	MorphM6_03_orig.jpg ; MorphM6_00_UPPER.jpg	29436881	0	1	40340	2	0	next	incorrect	2819
Vp005	1411	Response	2	29477136	40255	1
Vp005	1412	Picture	MorphM4_01_orig.jpg ; MorphM4_00_UPPER.jpg	29477221	0	1	9122	169	0	next	incorrect	2821
Vp005	1412	Response	2	29486336	9115	1
Vp005	1413	Picture	MorphF1_02_orig.jpg ; MorphF1_00_UPPER.jpg	29486343	0	168	6537	169	0	next	incorrect	2823
Vp005	1413	Response	2	29492815	6472	1
Vp005	1414	Picture	MorphM5_04_orig.jpg ; MorphM5_10_UPPER.jpg	29492880	0	1	9288	2	0	next	hit	2825
Vp005	1414	Response	1	29502095	9215	1
Vp005	1415	Picture	MorphF4_04_orig.jpg ; MorphF4_00_UPPER.jpg	29502168	0	1	14199	2	0	next	incorrect	2827
Vp005	1415	Response	2	29516255	14087	1
Vp005	1416	Picture	MorphM10_05_orig.jpg ; MorphM10_00_UPPER.jpg	29516367	0	1	71491	168	0	next	incorrect	2829
Vp005	1416	Response	2	29587854	71487	1
Vp005	1417	Picture	MorphF9_07_orig.jpg ; MorphF9_00_UPPER.jpg	29587858	0	167	23203	353	0	next	incorrect	2831
Vp005	1417	Response	2	29611054	23196	1
Vp005	1418	Picture	MorphM5_10_orig.jpg ; MorphM5_10_UPPER.jpg	29611061	0	186	22744	187	0	next	hit	2833
Vp005	1418	Response	1	29633694	22633	1
Vp005	1419	Picture	MorphM1_07_orig.jpg ; MorphM1_10_UPPER.jpg	29633805	0	1	80149	2	0	next	hit	2835
Vp005	1419	Response	1	29713853	80048	1
Vp005	1420	Picture	MorphM5_08_orig.jpg ; MorphM5_00_UPPER.jpg	29713954	0	1	13403	2	0	next	incorrect	2837
Vp005	1420	Response	2	29727292	13338	1
Vp005	1421	Picture	MorphM7_06_orig.jpg ; MorphM7_10_UPPER.jpg	29727357	0	1	11147	2	0	next	hit	2839
Vp005	1421	Response	1	29738412	11055	1
Vp005	1422	Picture	MorphF3_03_orig.jpg ; MorphF3_10_UPPER.jpg	29738504	0	1	9421	2	0	next	hit	2841
Vp005	1422	Response	1	29747852	9348	1
Vp005	1423	Picture	MorphF5_02_orig.jpg ; MorphF5_00_UPPER.jpg	29747925	0	1	7298	3	0	next	incorrect	2843
Vp005	1423	Response	2	29755052	7127	1
Vp005	1424	Picture	MorphF10_05_orig.jpg ; MorphF10_10_UPPER.jpg	29755223	0	2	6901	3	0	next	hit	2845
Vp005	1424	Response	1	29762012	6789	1
Vp005	1425	Picture	MorphM7_05_orig.jpg ; MorphM7_00_UPPER.jpg	29762124	0	1	6215	156	0	next	hit	2847
Vp005	1425	Response	1	29768332	6208	1
Vp005	1426	Picture	MorphM6_06_orig.jpg ; MorphM6_00_UPPER.jpg	29768339	0	155	8080	325	0	next	incorrect	2849
Vp005	1426	Response	2	29776411	8072	2
Vp005	1427	Picture	MorphM5_02_orig.jpg ; MorphM5_10_UPPER.jpg	29776419	0	170	10640	316	0	next	hit	2851
Vp005	1427	Response	1	29787052	10633	1
Vp005	1428	Picture	MorphF7_00_orig.jpg ; MorphF7_00_UPPER.jpg	29787059	0	146	28144	147	0	next	incorrect	2853
Vp005	1428	Response	2	29815131	28072	1
Vp005	1429	Picture	MorphM7_07_orig.jpg ; MorphM7_00_UPPER.jpg	29815203	0	1	12208	2	0	next	hit	2855
Vp005	1429	Response	1	29827291	12088	1
Vp005	1430	Picture	MorphF5_04_orig.jpg ; MorphF5_00_UPPER.jpg	29827411	0	1	6635	2	0	next	incorrect	2857
Vp005	1430	Response	2	29833931	6520	1
Vp005	1431	Picture	MorphM4_03_orig.jpg ; MorphM4_10_UPPER.jpg	29834046	0	1	8625	3	0	next	hit	2859
Vp005	1431	Response	1	29842571	8525	1
Vp005	1432	Picture	MorphM1_06_orig.jpg ; MorphM1_00_UPPER.jpg	29842671	0	2	28929	3	0	next	incorrect	2861
Vp005	1432	Response	2	29871451	28780	1
Vp005	1433	Picture	MorphF3_05_orig.jpg ; MorphF3_10_UPPER.jpg	29871600	0	1	10582	168	0	next	hit	2863
Vp005	1433	Response	1	29882170	10570	1
Vp005	1434	Picture	MorphM6_04_orig.jpg ; MorphM6_00_UPPER.jpg	29882182	0	167	7036	331	0	next	incorrect	2865
Vp005	1434	Response	2	29889210	7028	1
Vp005	1435	Picture	MorphM10_04_orig.jpg ; MorphM10_00_UPPER.jpg	29889218	0	164	23651	165	0	next	incorrect	2867
Vp005	1435	Response	2	29912729	23511	2
Vp005	1436	Picture	MorphF6_08_orig.jpg ; MorphF6_10_UPPER.jpg	29912869	0	1	16454	2	0	next	hit	2869
Vp005	1436	Response	1	29929210	16341	1
Vp005	1437	Picture	MorphF2_07_orig.jpg ; MorphF2_00_UPPER.jpg	29929323	0	1	14332	2	0	next	incorrect	2871
Vp005	1437	Response	2	29943530	14207	1
Vp005	1438	Picture	MorphM2_06_orig.jpg ; MorphM2_10_UPPER.jpg	29943655	0	1	12042	168	0	next	hit	2873
Vp005	1438	Response	1	29955689	12034	1
Vp005	1439	Picture	MorphF6_00_orig.jpg ; MorphF6_00_UPPER.jpg	29955697	0	167	6933	168	0	next	incorrect	2875
Vp005	1439	Response	2	29962569	6872	1
Vp005	1440	Picture	MorphM6_04_orig.jpg ; MorphM6_10_UPPER.jpg	29962630	0	1	8228	2	0	next	hit	2877
Vp005	1440	Response	1	29970729	8099	1
Vp005	1441	Picture	MorphM8_02_orig.jpg ; MorphM8_10_UPPER.jpg	29970858	0	1	6369	2	0	next	hit	2879
Vp005	1441	Response	1	29977129	6271	1
Vp005	1442	Picture	MorphF5_02_orig.jpg ; MorphF5_10_UPPER.jpg	29977227	0	1	6370	2	0	next	hit	2881
Vp005	1442	Response	1	29983449	6222	1
Vp005	1443	Picture	MorphF1_01_orig.jpg ; MorphF1_10_UPPER.jpg	29983597	0	1	7298	2	0	next	hit	2883
Vp005	1443	Response	1	29990809	7212	1
Vp005	1444	Picture	MorphM6_08_orig.jpg ; MorphM6_00_UPPER.jpg	29990895	0	1	9024	2	0	next	incorrect	2885
Vp005	1444	Response	2	29999849	8954	1
Vp005	1445	Picture	MorphF9_07_orig.jpg ; MorphF9_10_UPPER.jpg	29999919	0	1	6900	2	0	next	hit	2887
Vp005	1445	Response	1	30006729	6810	1
Vp005	1446	Picture	MorphM1_06_orig.jpg ; MorphM1_10_UPPER.jpg	30006819	0	1	7033	2	0	next	hit	2889
Vp005	1446	Response	1	30013769	6950	1
Vp005	1447	Picture	MorphF9_03_orig.jpg ; MorphF9_00_UPPER.jpg	30013852	0	1	9023	2	0	next	incorrect	2891
Vp005	1447	Response	2	30022809	8957	1
Vp005	1448	Picture	MorphM8_03_orig.jpg ; MorphM8_10_UPPER.jpg	30022875	0	1	17516	3	0	next	hit	2893
Vp005	1448	Response	1	30040328	17453	1
Vp005	1449	Picture	MorphF6_05_orig.jpg ; MorphF6_10_UPPER.jpg	30040391	0	2	7564	3	0	next	hit	2895
Vp005	1449	Response	1	30047848	7457	1
Vp005	1450	Picture	MorphM6_05_orig.jpg ; MorphM6_00_UPPER.jpg	30047955	0	1	8228	2	0	next	incorrect	2897
Vp005	1450	Response	2	30056088	8133	1
Vp005	1451	Picture	MorphM8_04_orig.jpg ; MorphM8_00_UPPER.jpg	30056183	0	1	8072	157	0	next	hit	2899
Vp005	1451	Response	1	30064248	8065	1
Vp005	1452	Picture	MorphM1_05_orig.jpg ; MorphM1_00_UPPER.jpg	30064255	0	156	16477	157	0	next	incorrect	2901
Vp005	1452	Response	2	30080648	16393	1
Vp005	1453	Picture	MorphF8_09_orig.jpg ; MorphF8_00_UPPER.jpg	30080732	0	1	13759	176	0	next	incorrect	2903
Vp005	1453	Response	2	30094488	13756	1
Vp005	1454	Picture	MorphF4_03_orig.jpg ; MorphF4_00_UPPER.jpg	30094491	0	175	9684	353	0	next	incorrect	2905
Vp005	1454	Response	2	30104168	9677	1
Vp005	1455	Picture	MorphM10_09_orig.jpg ; MorphM10_10_UPPER.jpg	30104175	0	178	9731	179	0	next	hit	2907
Vp005	1455	Response	1	30113767	9592	1
Vp005	1456	Picture	MorphF6_09_orig.jpg ; MorphF6_10_UPPER.jpg	30113906	0	1	7431	2	0	next	hit	2909
Vp005	1456	Response	1	30121207	7301	1
Vp005	1457	Picture	MorphF10_10_orig.jpg ; MorphF10_00_UPPER.jpg	30121337	0	1	22426	2	0	next	incorrect	2911
Vp005	1457	Response	2	30143687	22350	1
Vp005	1458	Picture	MorphM8_08_orig.jpg ; MorphM8_00_UPPER.jpg	30143763	0	1	196261	2	0	next	hit	2913
Vp005	1458	Response	1	30339925	196162	1
Vp005	1459	Picture	MorphM1_03_orig.jpg ; MorphM1_10_UPPER.jpg	30340024	0	1	8094	2	0	next	hit	2915
Vp005	1459	Response	1	30348004	7980	1
Vp005	1460	Picture	MorphM9_09_orig.jpg ; MorphM9_10_UPPER.jpg	30348118	0	1	9254	170	0	next	hit	2917
Vp005	1460	Response	1	30357364	9246	1
Vp005	1461	Picture	MorphM2_01_orig.jpg ; MorphM2_00_UPPER.jpg	30357372	0	169	14880	320	0	next	incorrect	2919
Vp005	1461	Response	2	30372244	14872	1
Vp005	1462	Picture	MorphF2_07_orig.jpg ; MorphF2_10_UPPER.jpg	30372252	0	151	11695	152	0	next	hit	2921
Vp005	1462	Response	1	30383844	11592	1
Vp005	1463	Picture	MorphM10_05_orig.jpg ; MorphM10_10_UPPER.jpg	30383947	0	1	8064	165	0	next	hit	2923
Vp005	1463	Response	1	30392004	8057	1
Vp005	1464	Picture	MorphF10_07_orig.jpg ; MorphF10_00_UPPER.jpg	30392011	0	164	24800	342	0	next	hit	2925
Vp005	1464	Response	1	30416804	24793	1
Vp005	1465	Picture	MorphF2_02_orig.jpg ; MorphF2_10_UPPER.jpg	30416811	0	178	7343	179	0	next	hit	2927
Vp005	1465	Response	1	30424083	7272	1
Vp005	1466	Picture	MorphF4_05_orig.jpg ; MorphF4_00_UPPER.jpg	30424154	0	1	12739	2	0	next	incorrect	2929
Vp005	1466	Response	2	30436803	12649	1
Vp005	1467	Picture	MorphF1_07_orig.jpg ; MorphF1_10_UPPER.jpg	30436893	0	1	12341	2	0	next	hit	2931
Vp005	1467	Response	1	30449123	12230	1
Vp005	1468	Picture	MorphM1_02_orig.jpg ; MorphM1_00_UPPER.jpg	30449234	0	1	9820	2	0	next	incorrect	2933
Vp005	1468	Response	2	30458963	9729	1
Vp005	1469	Picture	MorphF8_10_orig.jpg ; MorphF8_10_UPPER.jpg	30459054	0	1	26008	3	0	next	hit	2935
Vp005	1469	Response	1	30484963	25909	1
Vp005	1470	Picture	MorphF10_03_orig.jpg ; MorphF10_00_UPPER.jpg	30485062	0	2	35033	3	0	next	incorrect	2937
Vp005	1470	Response	2	30520002	34940	1
Vp005	1471	Picture	MorphF1_10_orig.jpg ; MorphF1_00_UPPER.jpg	30520095	0	1	35275	157	0	next	incorrect	2939
Vp005	1471	Response	2	30555362	35267	1
Vp005	1472	Picture	MorphF3_00_orig.jpg ; MorphF3_00_UPPER.jpg	30555370	0	156	13119	330	0	next	incorrect	2941
Vp005	1472	Response	2	30568482	13112	1
Vp005	1473	Picture	MorphF10_06_orig.jpg ; MorphF10_10_UPPER.jpg	30568489	0	174	10524	175	0	next	hit	2943
Vp005	1473	Response	1	30578881	10392	1
Vp005	1474	Picture	MorphM5_08_orig.jpg ; MorphM5_10_UPPER.jpg	30579013	0	1	8890	2	0	next	hit	2945
Vp005	1474	Response	1	30587841	8828	1
Vp005	1475	Picture	MorphF6_06_orig.jpg ; MorphF6_10_UPPER.jpg	30587903	0	1	8186	176	0	next	hit	2947
Vp005	1475	Response	1	30596081	8178	1
Vp005	1476	Picture	MorphM2_00_orig.jpg ; MorphM2_00_UPPER.jpg	30596089	0	175	9861	176	0	next	incorrect	2949
Vp005	1476	Response	2	30605841	9752	1
Vp005	1477	Picture	MorphF1_08_orig.jpg ; MorphF1_00_UPPER.jpg	30605950	0	1	20038	2	0	next	incorrect	2951
Vp005	1477	Response	2	30625841	19891	1
Vp005	1478	Picture	MorphM3_01_orig.jpg ; MorphM3_00_UPPER.jpg	30625988	0	1	41620	182	0	next	incorrect	2953
Vp005	1478	Response	2	30667600	41612	1
Vp005	1479	Picture	MorphF5_06_orig.jpg ; MorphF5_00_UPPER.jpg	30667608	0	181	16480	336	0	next	incorrect	2955
Vp005	1479	Response	2	30684080	16472	1
Vp005	1480	Picture	MorphF8_06_orig.jpg ; MorphF8_00_UPPER.jpg	30684088	0	155	31736	156	0	next	incorrect	2957
Vp005	1480	Response	2	30715760	31672	1
Vp005	1481	Picture	MorphM3_10_orig.jpg ; MorphM3_10_UPPER.jpg	30715824	0	1	22161	2	0	next	hit	2959
Vp005	1481	Response	1	30737919	22095	1
Vp005	1482	Picture	MorphF7_07_orig.jpg ; MorphF7_10_UPPER.jpg	30737985	0	1	8227	2	0	next	hit	2961
Vp005	1482	Response	1	30746079	8094	1
Vp005	1483	Picture	MorphF2_01_orig.jpg ; MorphF2_00_UPPER.jpg	30746212	0	1	15260	2	0	next	incorrect	2963
Vp005	1483	Response	2	30761359	15147	1
Vp005	1484	Picture	MorphF8_05_orig.jpg ; MorphF8_10_UPPER.jpg	30761472	0	1	10351	2	0	next	hit	2965
Vp005	1484	Response	1	30771759	10287	1
Vp005	1485	Picture	MorphF7_05_orig.jpg ; MorphF7_00_UPPER.jpg	30771823	0	1	9143	148	0	next	hit	2967
Vp005	1485	Response	1	30780959	9136	1
Vp005	1486	Picture	MorphM10_08_orig.jpg ; MorphM10_00_UPPER.jpg	30780966	0	147	17662	148	0	next	hit	2969
Vp005	1486	Response	1	30798559	17593	1
Vp005	1487	Picture	MorphF4_08_orig.jpg ; MorphF4_00_UPPER.jpg	30798628	0	1	9820	2	0	next	incorrect	2971
Vp005	1487	Response	2	30808318	9690	1
Vp005	1488	Picture	MorphM6_00_orig.jpg ; MorphM6_10_UPPER.jpg	30808448	0	1	9952	2	0	next	hit	2973
Vp005	1488	Response	1	30818318	9870	1
Vp005	1489	Picture	MorphF1_02_orig.jpg ; MorphF1_10_UPPER.jpg	30818400	0	1	8725	168	0	next	hit	2975
Vp005	1489	Response	1	30827118	8718	1
Vp005	1490	Picture	MorphF9_00_orig.jpg ; MorphF9_00_UPPER.jpg	30827125	0	167	10781	169	0	next	incorrect	2977
Vp005	1490	Response	2	30837838	10713	1
Vp005	1491	Picture	MorphM4_08_orig.jpg ; MorphM4_00_UPPER.jpg	30837906	0	2	16020	173	0	next	incorrect	2979
Vp005	1491	Response	2	30853918	16012	1
Vp005	1492	Picture	MorphM2_02_orig.jpg ; MorphM2_00_UPPER.jpg	30853926	0	171	6406	173	0	next	incorrect	2981
Vp005	1492	Response	2	30860238	6312	1
Vp005	1493	Picture	MorphF3_08_orig.jpg ; MorphF3_00_UPPER.jpg	30860332	0	2	14332	3	0	next	incorrect	2983
Vp005	1493	Response	2	30874558	14226	1
Vp005	1494	Picture	MorphF1_04_orig.jpg ; MorphF1_00_UPPER.jpg	30874664	0	1	12473	3	0	next	incorrect	2985
Vp005	1494	Response	2	30887038	12374	1
Vp005	1495	Picture	MorphF5_08_orig.jpg ; MorphF5_00_UPPER.jpg	30887137	0	2	7668	165	0	next	incorrect	2987
Vp005	1495	Response	2	30894797	7660	1
Vp005	1496	Picture	MorphM9_02_orig.jpg ; MorphM9_10_UPPER.jpg	30894805	0	163	7062	164	0	next	hit	2989
Vp005	1496	Response	1	30901757	6952	1
Vp005	1497	Picture	MorphF7_00_orig.jpg ; MorphF7_10_UPPER.jpg	30901867	0	1	8493	2	0	next	hit	2991
Vp005	1497	Response	1	30910237	8370	1
Vp005	1498	Picture	MorphF9_00_orig.jpg ; MorphF9_10_UPPER.jpg	30910360	0	1	7431	2	0	next	hit	2993
Vp005	1498	Response	1	30917677	7317	1
Vp005	1499	Picture	MorphM10_10_orig.jpg ; MorphM10_10_UPPER.jpg	30917791	0	1	6767	2	0	next	hit	2995
Vp005	1499	Response	1	30924477	6686	1
Vp005	1500	Picture	MorphM1_08_orig.jpg ; MorphM1_00_UPPER.jpg	30924558	0	1	7286	147	0	next	incorrect	2997
Vp005	1500	Response	2	30931837	7279	1
Vp005	1501	Picture	MorphM9_08_orig.jpg ; MorphM9_10_UPPER.jpg	30931844	0	146	9036	147	0	next	hit	2999
Vp005	1501	Response	1	30940797	8953	1
Vp005	1502	Picture	MorphM1_10_orig.jpg ; MorphM1_00_UPPER.jpg	30940880	0	1	22004	159	0	next	incorrect	3001
Vp005	1502	Response	2	30962877	21997	1
Vp005	1503	Picture	MorphF7_04_orig.jpg ; MorphF7_00_UPPER.jpg	30962884	0	158	21388	159	0	next	hit	3003
Vp005	1503	Response	1	30984156	21272	1
Vp005	1504	Picture	MorphF10_03_orig.jpg ; MorphF10_10_UPPER.jpg	30984272	0	1	9555	2	0	next	hit	3005
Vp005	1504	Response	1	30993756	9484	1
Vp005	1505	Picture	MorphF9_08_orig.jpg ; MorphF9_10_UPPER.jpg	30993827	0	1	6093	146	0	next	hit	3007
Vp005	1505	Response	1	30999916	6089	1
Vp005	1506	Picture	MorphM9_10_orig.jpg ; MorphM9_00_UPPER.jpg	30999920	0	145	8636	146	0	next	incorrect	3009
Vp005	1506	Response	2	31008476	8556	1
Vp005	1507	Picture	MorphM2_07_orig.jpg ; MorphM2_10_UPPER.jpg	31008556	0	1	9929	158	0	next	hit	3011
Vp005	1507	Response	1	31018476	9920	1
Vp005	1508	Picture	MorphM3_05_orig.jpg ; MorphM3_00_UPPER.jpg	31018485	0	157	31038	328	0	next	incorrect	3013
Vp005	1508	Response	2	31049516	31031	1
Vp005	1509	Picture	MorphM2_02_orig.jpg ; MorphM2_10_UPPER.jpg	31049523	0	171	16720	342	0	next	hit	3015
Vp005	1509	Response	1	31066235	16712	1
Vp005	1510	Picture	MorphF9_09_orig.jpg ; MorphF9_10_UPPER.jpg	31066243	0	171	8529	172	0	next	hit	3017
Vp005	1510	Response	1	31074635	8392	1
Vp005	1511	Picture	MorphF5_01_orig.jpg ; MorphF5_10_UPPER.jpg	31074772	0	1	9555	2	0	next	incorrect	3019
Vp005	1511	Response	2	31084235	9463	1
Vp005	1512	Picture	MorphM3_02_orig.jpg ; MorphM3_10_UPPER.jpg	31084327	0	1	57836	155	0	next	incorrect	3021
Vp005	1512	Response	2	31142154	57827	1
Vp005	1513	Picture	MorphF9_10_orig.jpg ; MorphF9_10_UPPER.jpg	31142163	0	154	9176	155	0	next	hit	3023
Vp005	1513	Response	1	31151194	9031	1
Vp005	1514	Picture	MorphM10_00_orig.jpg ; MorphM10_10_UPPER.jpg	31151339	0	1	12341	2	0	next	hit	3025
Vp005	1514	Response	1	31163594	12255	1
Vp005	1515	Picture	MorphM2_05_orig.jpg ; MorphM2_00_UPPER.jpg	31163680	0	1	6900	2	0	next	incorrect	3027
Vp005	1515	Response	2	31170474	6794	1
Vp005	1516	Picture	MorphM5_07_orig.jpg ; MorphM5_00_UPPER.jpg	31170580	0	1	9555	2	0	next	incorrect	3029
Vp005	1516	Response	2	31179994	9414	1
Vp005	1517	Picture	MorphF5_06_orig.jpg ; MorphF5_10_UPPER.jpg	31180135	0	1	6986	181	0	next	incorrect	3031
Vp005	1517	Response	2	31187114	6979	1
Vp005	1518	Picture	MorphM9_00_orig.jpg ; MorphM9_00_UPPER.jpg	31187121	0	180	9070	181	0	next	incorrect	3033
Vp005	1518	Response	2	31196074	8953	1
Vp005	1519	Picture	MorphF2_02_orig.jpg ; MorphF2_00_UPPER.jpg	31196191	0	1	8493	2	0	next	incorrect	3035
Vp005	1519	Response	2	31204553	8362	1
Vp005	1520	Picture	MorphM5_06_orig.jpg ; MorphM5_00_UPPER.jpg	31204684	0	1	7801	163	0	next	incorrect	3037
Vp005	1520	Response	2	31212473	7789	1
Vp005	1521	Picture	MorphM8_04_orig.jpg ; MorphM8_10_UPPER.jpg	31212485	0	162	32232	337	0	next	hit	3039
Vp005	1521	Response	1	31244713	32228	1
Vp005	1522	Picture	MorphF10_00_orig.jpg ; MorphF10_10_UPPER.jpg	31244717	0	175	6146	176	0	next	hit	3041
Vp005	1522	Response	1	31250713	5996	1
Vp005	1523	Picture	MorphF6_04_orig.jpg ; MorphF6_10_UPPER.jpg	31250863	0	1	7137	163	0	next	hit	3043
Vp005	1523	Response	1	31257993	7130	1
Vp005	1524	Picture	MorphM4_09_orig.jpg ; MorphM4_10_UPPER.jpg	31258000	0	162	20995	163	0	next	hit	3045
Vp005	1524	Response	1	31278873	20873	1
Vp005	1525	Picture	MorphM1_01_orig.jpg ; MorphM1_10_UPPER.jpg	31278995	0	1	48685	150	0	next	hit	3047
Vp005	1525	Response	1	31327672	48677	1
Vp005	1526	Picture	MorphF10_10_orig.jpg ; MorphF10_10_UPPER.jpg	31327680	0	149	7435	294	0	next	hit	3049
Vp005	1526	Response	1	31335112	7432	1
Vp005	1527	Picture	MorphM8_09_orig.jpg ; MorphM8_10_UPPER.jpg	31335115	0	145	7684	302	0	next	hit	3051
Vp005	1527	Response	1	31342792	7677	1
Vp005	1528	Picture	MorphF4_07_orig.jpg ; MorphF4_10_UPPER.jpg	31342799	0	157	8251	158	0	next	hit	3053
Vp005	1528	Response	1	31350952	8153	1
Vp005	1529	Picture	MorphM9_10_orig.jpg ; MorphM9_10_UPPER.jpg	31351050	0	1	9819	2	0	next	hit	3055
Vp005	1529	Response	1	31360792	9742	1
Vp005	1530	Picture	MorphM6_05_orig.jpg ; MorphM6_10_UPPER.jpg	31360869	0	1	6490	147	0	next	hit	3057
Vp005	1530	Response	1	31367351	6482	1
Vp005	1531	Picture	MorphM10_03_orig.jpg ; MorphM10_10_UPPER.jpg	31367359	0	146	12752	147	0	next	hit	3059
Vp005	1531	Response	1	31379991	12632	1
Vp005	1532	Picture	MorphM8_10_orig.jpg ; MorphM8_10_UPPER.jpg	31380111	0	1	10217	2	0	next	hit	3061
Vp005	1532	Response	1	31390231	10120	1
Vp005	1533	Picture	MorphF8_00_orig.jpg ; MorphF8_00_UPPER.jpg	31390328	0	1	10085	2	0	next	hit	3063
Vp005	1533	Response	1	31400311	9983	1
Vp005	1534	Picture	MorphF3_10_orig.jpg ; MorphF3_10_UPPER.jpg	31400413	0	1	11905	173	0	next	hit	3065
Vp005	1534	Response	1	31412311	11898	1
Vp005	1535	Picture	MorphF9_04_orig.jpg ; MorphF9_00_UPPER.jpg	31412318	0	172	20960	350	0	next	incorrect	3067
Vp005	1535	Response	2	31433271	20953	1
Vp005	1536	Picture	MorphF8_07_orig.jpg ; MorphF8_10_UPPER.jpg	31433278	0	178	22320	329	0	next	hit	3069
Vp005	1536	Response	1	31455590	22312	1
Vp005	1537	Picture	MorphM9_06_orig.jpg ; MorphM9_10_UPPER.jpg	31455598	0	151	14880	152	0	next	hit	3071
Vp005	1537	Response	1	31470390	14792	1
Vp005	1538	Picture	MorphF8_08_orig.jpg ; MorphF8_10_UPPER.jpg	31470478	0	1	7919	178	0	next	hit	3073
Vp005	1538	Response	1	31478390	7912	1
Vp005	1539	Picture	MorphM6_01_orig.jpg ; MorphM6_10_UPPER.jpg	31478397	0	177	8005	178	0	next	hit	3075
Vp005	1539	Response	1	31486310	7913	1
Vp005	1540	Picture	MorphF6_02_orig.jpg ; MorphF6_10_UPPER.jpg	31486402	0	1	7563	2	0	next	hit	3077
Vp005	1540	Response	1	31493830	7428	1
Vp005	1541	Picture	MorphM10_02_orig.jpg ; MorphM10_00_UPPER.jpg	31493965	0	1	9289	2	0	next	hit	3079
Vp005	1541	Response	1	31503110	9145	1
Vp005	1542	Picture	MorphF6_00_orig.jpg ; MorphF6_10_UPPER.jpg	31503254	0	1	6503	2	0	next	hit	3081
Vp005	1542	Response	1	31509670	6416	1
Vp005	1543	Picture	MorphM2_03_orig.jpg ; MorphM2_10_UPPER.jpg	31509757	0	1	9554	2	0	next	hit	3083
Vp005	1543	Response	1	31519189	9432	1
Vp005	1544	Picture	MorphF5_07_orig.jpg ; MorphF5_10_UPPER.jpg	31519311	0	1	29806	186	0	next	incorrect	3085
Vp005	1544	Response	2	31549109	29798	1
Vp005	1545	Picture	MorphF7_06_orig.jpg ; MorphF7_10_UPPER.jpg	31549117	0	185	50315	347	0	next	incorrect	3087
Vp005	1545	Response	2	31599428	50311	1
Vp005	1546	Picture	MorphM8_00_orig.jpg ; MorphM8_10_UPPER.jpg	31599432	0	162	23383	163	0	next	hit	3089
Vp005	1546	Response	1	31622708	23276	1
Vp005	1547	Picture	MorphF9_06_orig.jpg ; MorphF9_00_UPPER.jpg	31622815	0	1	13137	2	0	next	incorrect	3091
Vp005	1547	Response	2	31635828	13013	1
Vp005	1548	Picture	MorphF6_04_orig.jpg ; MorphF6_00_UPPER.jpg	31635952	0	1	15883	176	0	next	incorrect	3093
Vp005	1548	Response	2	31651828	15876	1
Vp005	1549	Picture	MorphM1_09_orig.jpg ; MorphM1_00_UPPER.jpg	31651835	0	175	58800	335	0	next	incorrect	3095
Vp005	1549	Response	2	31710627	58792	1
Vp005	1550	Picture	MorphM7_00_orig.jpg ; MorphM7_10_UPPER.jpg	31710635	0	160	33864	161	0	next	hit	3097
Vp005	1550	Response	1	31744387	33752	1
Vp005	1551	Picture	MorphM3_02_orig.jpg ; MorphM3_00_UPPER.jpg	31744499	0	1	37554	2	0	next	incorrect	3099
Vp005	1551	Response	2	31781906	37407	1
Vp005	1552	Picture	MorphF9_02_orig.jpg ; MorphF9_10_UPPER.jpg	31782053	0	1	8340	155	0	next	hit	3101
Vp005	1552	Response	1	31790386	8333	1
Vp005	1553	Picture	MorphF1_04_orig.jpg ; MorphF1_10_UPPER.jpg	31790393	0	154	7982	155	0	next	hit	3103
Vp005	1553	Response	1	31798226	7833	1
Vp005	1554	Picture	MorphF6_03_orig.jpg ; MorphF6_10_UPPER.jpg	31798375	0	1	24416	2	0	next	hit	3105
Vp005	1554	Response	1	31822706	24331	1
Vp005	1555	Picture	MorphM4_08_orig.jpg ; MorphM4_10_UPPER.jpg	31822791	0	1	14862	2	0	next	hit	3107
Vp005	1555	Response	1	31837585	14794	1
Vp005	1556	Picture	MorphF6_10_orig.jpg ; MorphF6_00_UPPER.jpg	31837653	0	1	11678	2	0	next	incorrect	3109
Vp005	1556	Response	2	31849264	11611	2
Vp005	1557	Picture	MorphM3_06_orig.jpg ; MorphM3_00_UPPER.jpg	31849331	0	1	17914	2	0	next	incorrect	3111
Vp005	1557	Response	2	31867105	17774	1
Vp005	1558	Picture	MorphF3_08_orig.jpg ; MorphF3_10_UPPER.jpg	31867245	0	1	8187	175	0	next	hit	3113
Vp005	1558	Response	1	31875425	8180	1
Vp005	1559	Picture	MorphM1_07_orig.jpg ; MorphM1_00_UPPER.jpg	31875432	0	174	14720	357	0	next	incorrect	3115
Vp005	1559	Response	2	31890145	14713	1
Vp005	1560	Picture	MorphF10_01_orig.jpg ; MorphF10_00_UPPER.jpg	31890152	0	183	63040	358	0	next	incorrect	3117
Vp005	1560	Response	2	31953184	63032	1
Vp005	1561	Picture	MorphF8_06_orig.jpg ; MorphF8_10_UPPER.jpg	31953192	0	175	9065	176	0	next	hit	3119
Vp005	1561	Response	1	31962144	8952	1
Vp005	1562	Picture	MorphF6_09_orig.jpg ; MorphF6_00_UPPER.jpg	31962257	0	1	11942	3	0	next	incorrect	3121
Vp005	1562	Response	2	31974064	11807	1
Vp005	1563	Picture	MorphF10_05_orig.jpg ; MorphF10_00_UPPER.jpg	31974199	0	2	34635	3	0	next	hit	3123
Vp005	1563	Response	1	32008703	34504	1
Vp005	1564	Picture	MorphM4_02_orig.jpg ; MorphM4_00_UPPER.jpg	32008834	0	1	15127	2	0	next	incorrect	3125
Vp005	1564	Response	2	32023823	14989	1
Vp005	1565	Picture	MorphF5_09_orig.jpg ; MorphF5_00_UPPER.jpg	32023961	0	1	31149	170	0	next	incorrect	3127
Vp005	1565	Response	2	32055103	31142	1
Vp005	1566	Picture	MorphM2_06_orig.jpg ; MorphM2_00_UPPER.jpg	32055110	0	169	16080	315	0	next	incorrect	3129
Vp005	1566	Response	2	32071182	16072	1
Vp005	1567	Picture	MorphM4_07_orig.jpg ; MorphM4_00_UPPER.jpg	32071190	0	146	15537	147	0	next	incorrect	3131
Vp005	1567	Response	2	32086622	15432	1
Vp005	1568	Picture	MorphM9_01_orig.jpg ; MorphM9_00_UPPER.jpg	32086727	0	1	11412	2	0	next	incorrect	3133
Vp005	1568	Response	2	32098062	11335	1
Vp005	1569	Picture	MorphM3_06_orig.jpg ; MorphM3_10_UPPER.jpg	32098139	0	1	29051	145	0	next	hit	3135
Vp005	1569	Response	1	32127182	29043	1
Vp005	1570	Picture	MorphM2_00_orig.jpg ; MorphM2_10_UPPER.jpg	32127190	0	144	9519	323	0	next	hit	3137
Vp005	1570	Response	1	32136702	9512	1
Vp005	1571	Picture	MorphM10_01_orig.jpg ; MorphM10_10_UPPER.jpg	32136709	0	179	9467	180	0	next	hit	3139
Vp005	1571	Response	1	32146061	9352	1
Vp005	1572	Picture	MorphM2_09_orig.jpg ; MorphM2_10_UPPER.jpg	32146176	0	1	34900	2	0	next	hit	3141
Vp005	1572	Response	1	32180941	34765	1
Vp005	1573	Picture	MorphF9_09_orig.jpg ; MorphF9_00_UPPER.jpg	32181076	0	1	16454	2	0	next	incorrect	3143
Vp005	1573	Response	2	32197421	16345	1
Vp005	1574	Picture	MorphF4_00_orig.jpg ; MorphF4_00_UPPER.jpg	32197530	0	1	12739	2	0	next	incorrect	3145
Vp005	1574	Response	2	32210141	12611	1
Vp005	1575	Picture	MorphF7_03_orig.jpg ; MorphF7_00_UPPER.jpg	32210269	0	1	15128	2	0	next	incorrect	3147
Vp005	1575	Response	2	32225260	14991	1
Vp005	1576	Picture	MorphM7_09_orig.jpg ; MorphM7_10_UPPER.jpg	32225397	0	1	22028	2	0	next	hit	3149
Vp005	1576	Response	1	32247339	21942	2
Vp005	1577	Picture	MorphM4_02_orig.jpg ; MorphM4_10_UPPER.jpg	32247425	0	1	6635	2	0	next	hit	3151
Vp005	1577	Response	1	32253980	6555	1
Vp005	1578	Picture	MorphF3_04_orig.jpg ; MorphF3_00_UPPER.jpg	32254060	0	1	7696	2	0	next	hit	3153
Vp005	1578	Response	1	32261660	7600	1
Vp005	1579	Picture	MorphF5_03_orig.jpg ; MorphF5_10_UPPER.jpg	32261756	0	1	8095	2	0	next	hit	3155
Vp005	1579	Response	1	32269740	7984	1
Vp005	1580	Picture	MorphM2_01_orig.jpg ; MorphM2_10_UPPER.jpg	32269851	0	1	51576	178	0	next	hit	3157
Vp005	1580	Response	1	32321419	51568	1
Vp005	1581	Picture	MorphF2_08_orig.jpg ; MorphF2_10_UPPER.jpg	32321427	0	177	8239	342	0	next	hit	3159
Vp005	1581	Response	1	32329659	8232	1
Vp005	1582	Picture	MorphM9_04_orig.jpg ; MorphM9_00_UPPER.jpg	32329666	0	165	12638	166	0	next	incorrect	3161
Vp005	1582	Response	2	32342219	12553	1
Vp005	1583	Picture	MorphM3_01_orig.jpg ; MorphM3_10_UPPER.jpg	32342304	0	1	39146	2	0	next	incorrect	3163
Vp005	1583	Response	2	32381338	39034	1
Vp005	1584	Picture	MorphF7_10_orig.jpg ; MorphF7_10_UPPER.jpg	32381450	0	1	11146	2	0	next	hit	3165
Vp005	1584	Response	1	32392458	11008	1
Vp005	1585	Picture	MorphM2_08_orig.jpg ; MorphM2_10_UPPER.jpg	32392596	0	1	18829	149	0	next	hit	3167
Vp005	1585	Response	1	32411418	18822	1
Vp005	1586	Picture	MorphM1_04_orig.jpg ; MorphM1_10_UPPER.jpg	32411425	0	148	137357	149	0	next	hit	3169
Vp005	1586	Response	1	32548696	137271	1
Vp005	1587	Picture	MorphF1_00_orig.jpg ; MorphF1_10_UPPER.jpg	32548782	0	1	7962	2	0	next	hit	3171
Vp005	1587	Response	1	32556616	7834	1
Vp005	1588	Picture	MorphM3_00_orig.jpg ; MorphM3_10_UPPER.jpg	32556744	0	1	15791	2	0	next	incorrect	3173
Vp005	1588	Response	2	32572456	15712	1
Vp005	1589	Picture	MorphM6_08_orig.jpg ; MorphM6_10_UPPER.jpg	32572535	0	1	35128	172	0	next	hit	3175
Vp005	1589	Response	1	32607656	35121	1
Vp005	1590	Picture	MorphM9_05_orig.jpg ; MorphM9_00_UPPER.jpg	32607663	0	171	7601	172	0	next	incorrect	3177
Vp005	1590	Response	2	32615175	7512	1
Vp005	1591	Picture	MorphF1_00_orig.jpg ; MorphF1_00_UPPER.jpg	32615264	0	1	7829	2	0	next	incorrect	3179
Vp005	1591	Response	2	32623015	7751	1
Vp005	1592	Picture	MorphM7_01_orig.jpg ; MorphM7_00_UPPER.jpg	32623093	0	1	9529	160	0	next	incorrect	3181
Vp005	1592	Response	2	32632615	9522	1
Vp005	1593	Picture	MorphF4_01_orig.jpg ; MorphF4_00_UPPER.jpg	32632622	0	159	7191	160	0	next	incorrect	3183
Vp005	1593	Response	2	32639735	7113	1
Vp005	1594	Picture	MorphF7_09_orig.jpg ; MorphF7_10_UPPER.jpg	32639813	0	1	7431	2	0	next	hit	3185
Vp005	1594	Response	1	32647175	7362	1
Vp005	1595	Picture	MorphM3_04_orig.jpg ; MorphM3_10_UPPER.jpg	32647244	0	1	8178	184	0	next	hit	3187
Vp005	1595	Response	1	32655415	8171	1
Vp005	1596	Picture	MorphM5_04_orig.jpg ; MorphM5_00_UPPER.jpg	32655422	0	183	27760	340	0	next	incorrect	3189
Vp005	1596	Response	2	32683175	27753	1
Vp005	1597	Picture	MorphM8_05_orig.jpg ; MorphM8_10_UPPER.jpg	32683182	0	157	8781	158	0	next	hit	3191
Vp005	1597	Response	1	32691814	8632	1
Vp005	1598	Picture	MorphM10_02_orig.jpg ; MorphM10_10_UPPER.jpg	32691963	0	1	9820	2	0	next	hit	3193
Vp005	1598	Response	1	32701654	9691	1
Vp005	1599	Picture	MorphM3_08_orig.jpg ; MorphM3_00_UPPER.jpg	32701783	0	1	11639	173	0	next	incorrect	3195
Vp005	1599	Response	2	32713414	11631	1
Vp005	1600	Picture	MorphM7_00_orig.jpg ; MorphM7_00_UPPER.jpg	32713422	0	172	28399	342	0	next	incorrect	3197
Vp005	1600	Response	2	32741814	28392	1
Vp005	1601	Picture	MorphM5_01_orig.jpg ; MorphM5_00_UPPER.jpg	32741821	0	170	23391	171	0	next	hit	3199
Vp005	1601	Response	1	32765093	23272	1
Vp005	1602	Picture	MorphM1_00_orig.jpg ; MorphM1_00_UPPER.jpg	32765212	0	1	10218	2	0	next	incorrect	3201
Vp005	1602	Response	2	32775333	10121	1
Vp005	1603	Picture	MorphM7_03_orig.jpg ; MorphM7_10_UPPER.jpg	32775430	0	1	10711	172	0	next	hit	3203
Vp005	1603	Response	1	32786133	10703	1
Vp005	1604	Picture	MorphM6_09_orig.jpg ; MorphM6_00_UPPER.jpg	32786141	0	171	9326	173	0	next	incorrect	3205
Vp005	1604	Response	2	32795333	9192	1
Vp005	1605	Picture	MorphM3_07_orig.jpg ; MorphM3_00_UPPER.jpg	32795467	0	2	13668	3	0	next	incorrect	3207
Vp005	1605	Response	2	32809013	13546	1
Vp005	1606	Picture	MorphM4_06_orig.jpg ; MorphM4_10_UPPER.jpg	32809135	0	1	12341	2	0	next	hit	3209
Vp005	1606	Response	1	32821413	12278	1
Vp005	1607	Picture	MorphF10_04_orig.jpg ; MorphF10_00_UPPER.jpg	32821476	0	1	7788	176	0	next	hit	3211
Vp005	1607	Response	1	32829253	7777	1
Vp005	1608	Picture	MorphF3_02_orig.jpg ; MorphF3_00_UPPER.jpg	32829264	0	175	16231	176	0	next	incorrect	3213
Vp005	1608	Response	2	32845412	16148	1
Vp005	1609	Picture	MorphF4_05_orig.jpg ; MorphF4_10_UPPER.jpg	32845495	0	1	10615	2	0	next	hit	3215
Vp005	1609	Response	1	32855972	10477	1
Vp005	1610	Picture	MorphF3_03_orig.jpg ; MorphF3_00_UPPER.jpg	32856110	0	1	8626	2	0	next	incorrect	3217
Vp005	1610	Response	2	32864612	8502	1
Vp005	1611	Picture	MorphF8_02_orig.jpg ; MorphF8_10_UPPER.jpg	32864736	0	1	45515	2	0	next	hit	3219
Vp005	1611	Response	1	32910132	45396	1
Vp005	1612	Picture	MorphM5_00_orig.jpg ; MorphM5_10_UPPER.jpg	32910251	0	1	26368	174	0	next	hit	3221
Vp005	1612	Response	1	32936611	26360	1
Vp005	1613	Picture	MorphF9_01_orig.jpg ; MorphF9_10_UPPER.jpg	32936619	0	173	9280	355	0	next	hit	3223
Vp005	1613	Response	1	32945891	9272	1
Vp005	1614	Picture	MorphF2_03_orig.jpg ; MorphF2_00_UPPER.jpg	32945899	0	182	7744	184	0	next	incorrect	3225
Vp005	1614	Response	2	32953571	7672	1
Vp005	1615	Picture	MorphF1_05_orig.jpg ; MorphF1_10_UPPER.jpg	32953643	0	2	23455	169	0	next	hit	3227
Vp005	1615	Response	1	32977091	23448	1
Vp005	1616	Picture	MorphM9_07_orig.jpg ; MorphM9_10_UPPER.jpg	32977098	0	167	57491	168	0	next	hit	3229
Vp005	1616	Response	1	33034450	57352	1
Vp005	1617	Picture	MorphF10_01_orig.jpg ; MorphF10_10_UPPER.jpg	33034589	0	1	7148	153	0	next	hit	3231
Vp005	1617	Response	1	33041730	7141	1
Vp005	1618	Picture	MorphF4_07_orig.jpg ; MorphF4_00_UPPER.jpg	33041737	0	152	7051	153	0	next	incorrect	3233
Vp005	1618	Response	2	33048690	6953	1
Vp005	1619	Picture	MorphF5_09_orig.jpg ; MorphF5_10_UPPER.jpg	33048788	0	1	33971	2	0	next	hit	3235
Vp005	1619	Response	1	33082609	33821	1
Vp005	1620	Picture	MorphF3_01_orig.jpg ; MorphF3_10_UPPER.jpg	33082759	0	1	7962	2	0	next	hit	3237
Vp005	1620	Response	1	33090609	7850	1
Vp005	1621	Picture	MorphM10_10_orig.jpg ; MorphM10_00_UPPER.jpg	33090721	0	1	9023	2	0	next	hit	3239
Vp005	1621	Response	1	33099649	8928	1
Vp005	1622	Picture	MorphM6_02_orig.jpg ; MorphM6_10_UPPER.jpg	33099744	0	1	16455	2	0	next	hit	3241
Vp005	1622	Response	1	33116129	16385	1
Vp005	1623	Picture	MorphF2_10_orig.jpg ; MorphF2_00_UPPER.jpg	33116199	0	1	7937	159	0	next	incorrect	3243
Vp005	1623	Response	2	33124129	7930	1
Vp005	1624	Picture	MorphF9_06_orig.jpg ; MorphF9_10_UPPER.jpg	33124136	0	158	34080	340	0	next	incorrect	3245
Vp005	1624	Response	2	33158209	34073	1
Vp005	1625	Picture	MorphM8_06_orig.jpg ; MorphM8_10_UPPER.jpg	33158216	0	182	38796	183	0	next	hit	3247
Vp005	1625	Response	1	33196928	38712	1
Vp005	1626	Picture	MorphF1_10_orig.jpg ; MorphF1_10_UPPER.jpg	33197012	0	1	10963	185	0	next	hit	3249
Vp005	1626	Response	1	33207968	10956	1
Vp005	1627	Picture	MorphF10_09_orig.jpg ; MorphF10_00_UPPER.jpg	33207975	0	184	48087	185	0	next	incorrect	3251
Vp005	1627	Response	2	33255967	47992	1
Vp005	1628	Picture	MorphM6_09_orig.jpg ; MorphM6_10_UPPER.jpg	33256062	0	1	9554	3	0	next	hit	3253
Vp005	1628	Response	1	33265487	9425	1
Vp005	1629	Picture	MorphM9_07_orig.jpg ; MorphM9_00_UPPER.jpg	33265616	0	2	7798	167	0	next	incorrect	3255
Vp005	1629	Response	2	33273407	7791	1
Vp005	1630	Picture	MorphF2_09_orig.jpg ; MorphF2_00_UPPER.jpg	33273414	0	165	8524	166	0	next	incorrect	3257
Vp005	1630	Response	2	33281807	8393	1
Vp005	1631	Picture	MorphM9_06_orig.jpg ; MorphM9_00_UPPER.jpg	33281938	0	1	9157	2	0	next	incorrect	3259
Vp005	1631	Response	2	33291007	9069	1
Vp005	1632	Picture	MorphM5_03_orig.jpg ; MorphM5_10_UPPER.jpg	33291095	0	1	96869	2	0	next	hit	3261
Vp005	1632	Response	1	33387886	96791	1
Vp005	1633	Picture	MorphF7_02_orig.jpg ; MorphF7_10_UPPER.jpg	33387964	0	1	18409	171	0	next	incorrect	3263
Vp005	1633	Response	2	33406365	18401	1
Vp005	1634	Picture	MorphF6_03_orig.jpg ; MorphF6_00_UPPER.jpg	33406373	0	170	6804	171	0	next	incorrect	3265
Vp005	1634	Response	2	33413085	6712	1
Vp005	1635	Picture	MorphM9_04_orig.jpg ; MorphM9_10_UPPER.jpg	33413177	0	1	6104	2	0	next	incorrect	3267
Vp005	1635	Response	2	33419165	5988	1
Vp005	1636	Picture	MorphF6_01_orig.jpg ; MorphF6_00_UPPER.jpg	33419281	0	1	6502	2	0	next	incorrect	3269
Vp005	1636	Response	2	33425645	6364	1
Vp005	1637	Picture	MorphM6_00_orig.jpg ; MorphM6_00_UPPER.jpg	33425783	0	1	7564	2	0	next	incorrect	3271
Vp005	1637	Response	2	33433245	7462	1
Vp005	1638	Picture	MorphF7_08_orig.jpg ; MorphF7_00_UPPER.jpg	33433347	0	1	12075	3	0	next	incorrect	3273
Vp005	1638	Response	2	33445325	11978	1
Vp005	1639	Picture	MorphM4_07_orig.jpg ; MorphM4_10_UPPER.jpg	33445422	0	2	7564	3	0	next	hit	3275
Vp005	1639	Response	1	33452925	7503	1
Vp005	1640	Picture	MorphF1_09_orig.jpg ; MorphF1_00_UPPER.jpg	33452986	0	1	21895	2	0	next	incorrect	3277
Vp005	1640	Response	2	33474764	21778	1
Vp005	1641	Picture	MorphM10_06_orig.jpg ; MorphM10_10_UPPER.jpg	33474881	0	1	8095	2	0	next	hit	3279
Vp005	1641	Response	1	33482844	7963	1
Vp005	1642	Picture	MorphF4_06_orig.jpg ; MorphF4_00_UPPER.jpg	33482976	0	1	7033	2	0	next	incorrect	3281
Vp005	1642	Response	2	33489885	6909	1
Vp005	1643	Picture	MorphM4_09_orig.jpg ; MorphM4_00_UPPER.jpg	33490009	0	1	51487	2	0	next	hit	3283
Vp005	1643	Response	1	33541404	51395	1
Vp005	1644	Picture	MorphF4_10_orig.jpg ; MorphF4_00_UPPER.jpg	33541496	0	1	8758	2	0	next	incorrect	3285
Vp005	1644	Response	2	33550123	8627	1
Vp005	1645	Picture	MorphM10_04_orig.jpg ; MorphM10_10_UPPER.jpg	33550254	0	1	7033	2	0	next	hit	3287
Vp005	1645	Response	1	33557163	6909	1
Vp005	1646	Picture	MorphM5_00_orig.jpg ; MorphM5_00_UPPER.jpg	33557287	0	1	81323	155	0	next	incorrect	3289
Vp005	1646	Response	2	33638602	81315	1
Vp005	1647	Picture	MorphM4_04_orig.jpg ; MorphM4_10_UPPER.jpg	33638610	0	154	11280	308	0	next	hit	3291
Vp005	1647	Response	1	33649882	11272	1
Vp005	1648	Picture	MorphF2_05_orig.jpg ; MorphF2_00_UPPER.jpg	33649890	0	154	7451	155	0	next	incorrect	3293
Vp005	1648	Response	2	33657242	7352	1
Vp005	1649	Picture	MorphM5_02_orig.jpg ; MorphM5_00_UPPER.jpg	33657341	0	1	21630	2	0	next	incorrect	3295
Vp005	1649	Response	2	33678842	21501	1
Vp005	1650	Picture	MorphM10_08_orig.jpg ; MorphM10_10_UPPER.jpg	33678971	0	1	28397	2	0	next	hit	3297
Vp005	1650	Response	1	33707241	28270	1
Vp005	1651	Picture	MorphM9_09_orig.jpg ; MorphM9_00_UPPER.jpg	33707368	0	1	6768	2	0	next	incorrect	3299
Vp005	1651	Response	2	33714041	6673	1
Vp005	1652	Picture	MorphM3_03_orig.jpg ; MorphM3_10_UPPER.jpg	33714136	0	1	49629	2	0	next	hit	3301
Vp005	1652	Response	1	33763641	49505	1
Vp005	1653	Picture	MorphF5_00_orig.jpg ; MorphF5_10_UPPER.jpg	33763765	0	1	27336	2	0	next	incorrect	3303
Vp005	1653	Response	2	33791000	27235	1
Vp005	1654	Picture	MorphM9_03_orig.jpg ; MorphM9_10_UPPER.jpg	33791101	0	1	10066	153	0	next	incorrect	3305
Vp005	1654	Response	2	33801160	10059	1
Vp005	1655	Picture	MorphM7_07_orig.jpg ; MorphM7_10_UPPER.jpg	33801167	0	152	16720	304	0	next	hit	3307
Vp005	1655	Response	1	33817880	16713	1
Vp005	1656	Picture	MorphF9_08_orig.jpg ; MorphF9_00_UPPER.jpg	33817887	0	152	16960	330	0	next	incorrect	3309
Vp005	1656	Response	2	33834840	16953	1
Vp005	1657	Picture	MorphM7_04_orig.jpg ; MorphM7_00_UPPER.jpg	33834847	0	178	8404	179	0	next	hit	3311
Vp005	1657	Response	1	33843160	8313	1
Vp005	1658	Picture	MorphF8_08_orig.jpg ; MorphF8_00_UPPER.jpg	33843251	0	1	61174	2	0	next	incorrect	3313
Vp005	1658	Response	2	33904279	61028	1
Vp005	1659	Picture	MorphF7_01_orig.jpg ; MorphF7_00_UPPER.jpg	33904425	0	1	7165	2	0	next	incorrect	3315
Vp005	1659	Response	2	33911479	7054	1
Vp005	1660	Picture	MorphF5_10_orig.jpg ; MorphF5_10_UPPER.jpg	33911590	0	1	6635	2	0	next	hit	3317
Vp005	1660	Response	1	33918119	6529	1
Vp005	1661	Picture	MorphM7_08_orig.jpg ; MorphM7_00_UPPER.jpg	33918225	0	1	8891	2	0	next	hit	3319
Vp005	1661	Response	1	33926999	8774	1
Vp005	1662	Picture	MorphF7_05_orig.jpg ; MorphF7_10_UPPER.jpg	33927116	0	1	25970	174	0	next	hit	3321
Vp005	1662	Response	1	33953078	25962	1
Vp005	1663	Picture	MorphM10_07_orig.jpg ; MorphM10_00_UPPER.jpg	33953086	0	173	7337	174	0	next	hit	3323
Vp005	1663	Response	1	33960278	7192	1
Vp005	1664	Picture	MorphM7_06_orig.jpg ; MorphM7_00_UPPER.jpg	33960423	0	1	135087	2	0	next	hit	3325
Vp005	1664	Response	1	34095397	134974	1
Vp005	1665	Picture	MorphM3_04_orig.jpg ; MorphM3_00_UPPER.jpg	34095510	0	1	78769	188	0	next	incorrect	3327
Vp005	1665	Response	2	34174276	78766	1
Vp005	1666	Picture	MorphF4_06_orig.jpg ; MorphF4_10_UPPER.jpg	34174279	0	187	36147	188	0	next	hit	3329
Vp005	1666	Response	1	34210355	36076	1
Vp005	1667	Picture	MorphM2_04_orig.jpg ; MorphM2_00_UPPER.jpg	34210426	0	1	7936	161	0	next	incorrect	3331
Vp005	1667	Response	2	34218355	7929	1
Vp005	1668	Picture	MorphF9_05_orig.jpg ; MorphF9_10_UPPER.jpg	34218362	0	160	17520	316	0	next	hit	3333
Vp005	1668	Response	1	34235875	17513	1
Vp005	1669	Picture	MorphM6_07_orig.jpg ; MorphM6_10_UPPER.jpg	34235882	0	156	9577	157	0	next	hit	3335
Vp005	1669	Response	1	34245314	9432	1
Vp005	1670	Picture	MorphF2_03_orig.jpg ; MorphF2_10_UPPER.jpg	34245459	0	1	7383	182	0	next	hit	3337
Vp005	1670	Response	1	34252834	7375	1
Vp005	1671	Picture	MorphM7_09_orig.jpg ; MorphM7_00_UPPER.jpg	34252842	0	181	28843	182	0	next	incorrect	3339
Vp005	1671	Response	2	34281554	28712	1
Vp005	1672	Picture	MorphM9_02_orig.jpg ; MorphM9_00_UPPER.jpg	34281685	0	1	6596	174	0	next	incorrect	3341
Vp005	1672	Response	2	34288274	6589	1
Vp005	1673	Picture	MorphF1_09_orig.jpg ; MorphF1_10_UPPER.jpg	34288281	0	173	18321	337	0	next	hit	3343
Vp005	1673	Response	1	34306594	18313	1
Vp005	1674	Picture	MorphF2_04_orig.jpg ; MorphF2_00_UPPER.jpg	34306602	0	164	9319	165	0	next	incorrect	3345
Vp005	1674	Response	2	34315794	9192	1
Vp005	1675	Picture	MorphM1_00_orig.jpg ; MorphM1_10_UPPER.jpg	34315921	0	1	12341	2	0	next	hit	3347
Vp005	1675	Response	1	34328113	12192	1
Vp005	1676	Picture	MorphM2_10_orig.jpg ; MorphM2_10_UPPER.jpg	34328262	0	1	8979	179	0	next	hit	3349
Vp005	1676	Response	1	34337233	8971	1
Vp005	1677	Picture	MorphF9_05_orig.jpg ; MorphF9_00_UPPER.jpg	34337241	0	178	26717	179	0	next	incorrect	3351
Vp005	1677	Response	2	34363873	26632	1
Vp005	1678	Picture	MorphM2_04_orig.jpg ; MorphM2_10_UPPER.jpg	34363958	0	1	15260	2	0	next	hit	3353
Vp005	1678	Response	1	34379153	15195	1
Vp005	1679	Picture	MorphF8_04_orig.jpg ; MorphF8_10_UPPER.jpg	34379218	0	1	11279	3	0	next	hit	3355
Vp005	1679	Response	1	34390353	11135	1
Vp005	1680	Picture	MorphF6_01_orig.jpg ; MorphF6_10_UPPER.jpg	34390497	0	2	36983	176	0	next	hit	3357
Vp005	1680	Response	1	34427472	36975	1
Vp005	1681	Picture	MorphF8_03_orig.jpg ; MorphF8_10_UPPER.jpg	34427480	0	174	13045	175	0	next	hit	3359
Vp005	1681	Response	1	34440432	12952	1
Vp005	1682	Picture	MorphF10_02_orig.jpg ; MorphF10_00_UPPER.jpg	34440525	0	1	8314	180	0	next	incorrect	3361
Vp005	1682	Response	2	34448832	8307	1
Vp005	1683	Picture	MorphF4_00_orig.jpg ; MorphF4_10_UPPER.jpg	34448839	0	179	8936	180	0	next	hit	3363
Vp005	1683	Response	1	34457632	8793	1
Vp005	1684	Picture	MorphM3_05_orig.jpg ; MorphM3_10_UPPER.jpg	34457775	0	1	19242	2	0	next	hit	3365
Vp005	1684	Response	1	34476912	19137	1
Vp005	1685	Picture	MorphM4_05_orig.jpg ; MorphM4_00_UPPER.jpg	34477017	0	1	17914	2	0	next	incorrect	3367
Vp005	1685	Response	2	34494831	17814	1
Vp005	1686	Picture	MorphF6_07_orig.jpg ; MorphF6_00_UPPER.jpg	34494931	0	1	58785	2	0	next	incorrect	3369
Vp005	1686	Response	2	34553631	58700	1
Vp005	1687	Picture	MorphF8_05_orig.jpg ; MorphF8_00_UPPER.jpg	34553716	0	1	17762	154	0	next	incorrect	3371
Vp005	1687	Response	2	34571470	17754	1
Vp005	1688	Picture	MorphF2_00_orig.jpg ; MorphF2_10_UPPER.jpg	34571478	0	153	210080	155	0	next	hit	3373
Vp005	1688	Response	1	34781468	209990	1
Vp005	1689	Picture	MorphM6_06_orig.jpg ; MorphM6_10_UPPER.jpg	34781558	0	2	7166	3	0	next	hit	3375
Vp005	1689	Response	1	34788587	7029	1
Vp005	1690	Picture	MorphM10_03_orig.jpg ; MorphM10_00_UPPER.jpg	34788724	0	1	9422	2	0	next	incorrect	3377
Vp005	1690	Response	2	34798027	9303	1
Vp005	1691	Picture	MorphM6_10_orig.jpg ; MorphM6_10_UPPER.jpg	34798146	0	1	7649	182	0	next	hit	3379
Vp005	1691	Response	1	34805787	7641	1
Vp005	1692	Picture	MorphM9_01_orig.jpg ; MorphM9_10_UPPER.jpg	34805795	0	181	22959	360	0	next	hit	3381
Vp005	1692	Response	1	34828747	22952	1
Vp005	1693	Picture	MorphF2_06_orig.jpg ; MorphF2_00_UPPER.jpg	34828754	0	179	9068	181	0	next	incorrect	3383
Vp005	1693	Response	2	34837707	8953	1
Vp005	1694	Picture	MorphM6_02_orig.jpg ; MorphM6_00_UPPER.jpg	34837822	0	2	31184	4	0	next	incorrect	3385
Vp005	1694	Response	2	34868907	31085	1
Vp005	1695	Picture	MorphF1_01_orig.jpg ; MorphF1_00_UPPER.jpg	34869006	0	2	12607	3	0	next	incorrect	3387
Vp005	1695	Response	2	34881546	12540	1
Vp005	1696	Picture	MorphF8_01_orig.jpg ; MorphF8_10_UPPER.jpg	34881613	0	1	29541	185	0	next	hit	3389
Vp005	1696	Response	1	34911146	29533	1
Vp005	1697	Picture	MorphF2_06_orig.jpg ; MorphF2_10_UPPER.jpg	34911154	0	184	48485	185	0	next	hit	3391
Vp005	1697	Response	1	34959545	48391	1
Vp005	1698	Picture	MorphM3_07_orig.jpg ; MorphM3_10_UPPER.jpg	34959639	0	1	7513	186	0	next	hit	3393
Vp005	1698	Response	1	34967145	7506	1
Vp005	1699	Picture	MorphF3_01_orig.jpg ; MorphF3_00_UPPER.jpg	34967152	0	185	9841	348	0	next	incorrect	3395
Vp005	1699	Response	2	34976985	9833	1
Vp005	1700	Picture	MorphM2_08_orig.jpg ; MorphM2_00_UPPER.jpg	34976993	0	163	9982	164	0	next	incorrect	3397
Vp005	1700	Response	2	34986905	9912	1
Vp005	1701	Picture	MorphF5_10_orig.jpg ; MorphF5_00_UPPER.jpg	34986975	0	1	12177	166	0	next	incorrect	3399
Vp005	1701	Response	2	34999145	12170	1
Vp005	1702	Picture	MorphM4_00_orig.jpg ; MorphM4_00_UPPER.jpg	34999152	0	165	17547	166	0	next	incorrect	3401
Vp005	1702	Response	2	35016585	17433	1
Vp005	1703	Picture	MorphM10_01_orig.jpg ; MorphM10_00_UPPER.jpg	35016699	0	1	22692	2	0	next	incorrect	3403
Vp005	1703	Response	2	35039304	22605	1
Vp005	1704	Picture	MorphF8_02_orig.jpg ; MorphF8_00_UPPER.jpg	35039391	0	1	24151	2	0	next	incorrect	3405
Vp005	1704	Response	2	35063464	24073	1
Vp005	1705	Picture	MorphF2_08_orig.jpg ; MorphF2_00_UPPER.jpg	35063542	0	1	8729	164	0	next	incorrect	3407
Vp005	1705	Response	2	35072264	8722	1
Vp005	1706	Picture	MorphM8_01_orig.jpg ; MorphM8_00_UPPER.jpg	35072271	0	163	14493	164	0	next	hit	3409
Vp005	1706	Response	1	35086664	14393	1
Vp005	1707	Picture	MorphF2_04_orig.jpg ; MorphF2_10_UPPER.jpg	35086764	0	1	7033	2	0	next	hit	3411
Vp005	1707	Response	1	35093704	6940	1
Vp005	1708	Picture	MorphM5_01_orig.jpg ; MorphM5_10_UPPER.jpg	35093797	0	1	8891	2	0	next	hit	3413
Vp005	1708	Response	1	35102583	8786	1
Vp005	1709	Picture	MorphF10_02_orig.jpg ; MorphF10_10_UPPER.jpg	35102688	0	1	9156	2	0	next	hit	3415
Vp005	1709	Response	1	35111703	9015	1
Vp005	1710	Picture	MorphM8_06_orig.jpg ; MorphM8_00_UPPER.jpg	35111844	0	1	8986	172	0	next	hit	3417
Vp005	1710	Response	1	35120823	8979	1
Vp005	1711	Picture	MorphM7_10_orig.jpg ; MorphM7_00_UPPER.jpg	35120830	0	171	66640	316	0	next	incorrect	3419
Vp005	1711	Response	2	35187462	66632	1
Vp005	1712	Picture	MorphM2_05_orig.jpg ; MorphM2_10_UPPER.jpg	35187470	0	145	16466	146	0	next	hit	3421
Vp005	1712	Response	1	35203862	16392	1
Vp005	1713	Picture	MorphM8_00_orig.jpg ; MorphM8_00_UPPER.jpg	35203936	0	1	8573	187	0	next	hit	3423
Vp005	1713	Response	1	35212502	8566	1
Vp005	1714	Picture	MorphF5_00_orig.jpg ; MorphF5_00_UPPER.jpg	35212509	0	186	9076	187	0	next	incorrect	3425
Vp005	1714	Response	2	35221462	8953	1
Vp005	1715	Picture	MorphF7_06_orig.jpg ; MorphF7_00_UPPER.jpg	35221585	0	1	20524	179	0	next	incorrect	3427
Vp005	1715	Response	2	35242102	20517	1
Vp005	1716	Picture	MorphM5_06_orig.jpg ; MorphM5_10_UPPER.jpg	35242109	0	178	9997	179	0	next	hit	3429
Vp005	1716	Response	1	35252022	9913	1
Vp005	1717	Picture	MorphF9_10_orig.jpg ; MorphF9_00_UPPER.jpg	35252106	0	1	36083	145	0	next	incorrect	3431
Vp005	1717	Response	2	35288181	36075	1
Vp005	1718	Picture	MorphM7_05_orig.jpg ; MorphM7_10_UPPER.jpg	35288189	0	144	10228	145	0	next	hit	3433
Vp005	1718	Response	1	35298341	10152	1
Vp005	1719	Picture	MorphF5_05_orig.jpg ; MorphF5_10_UPPER.jpg	35298417	0	1	7829	2	0	next	hit	3435
Vp005	1719	Response	1	35306181	7764	1
Vp005	1720	Picture	MorphF1_07_orig.jpg ; MorphF1_00_UPPER.jpg	35306246	0	1	29327	2	0	next	incorrect	3437
Vp005	1720	Response	2	35335461	29215	1
Vp005	1721	Picture	MorphM8_08_orig.jpg ; MorphM8_10_UPPER.jpg	35335573	0	1	8758	2	0	next	hit	3439
Vp005	1721	Response	1	35344181	8608	1
Vp005	1722	Picture	MorphF3_06_orig.jpg ; MorphF3_00_UPPER.jpg	35344331	0	1	14198	2	0	next	incorrect	3441
Vp005	1722	Response	2	35358420	14089	1
Vp005	1723	Picture	MorphF6_06_orig.jpg ; MorphF6_00_UPPER.jpg	35358529	0	1	16720	2	0	next	incorrect	3443
Vp005	1723	Response	2	35375140	16611	1
Vp005	1724	Picture	MorphF1_06_orig.jpg ; MorphF1_10_UPPER.jpg	35375249	0	1	31981	2	0	next	hit	3445
Vp005	1724	Response	1	35407140	31891	1
Vp005	1725	Picture	MorphM7_08_orig.jpg ; MorphM7_10_UPPER.jpg	35407230	0	1	64225	2	0	next	hit	3447
Vp005	1725	Response	1	35471379	64149	1
Vp005	1726	Picture	MorphF5_04_orig.jpg ; MorphF5_10_UPPER.jpg	35471455	0	1	11678	2	0	next	hit	3449
Vp005	1726	Response	1	35483059	11604	1
Vp005	1727	Picture	MorphF1_05_orig.jpg ; MorphF1_00_UPPER.jpg	35483133	0	1	6900	2	0	next	incorrect	3451
Vp005	1727	Response	2	35489939	6806	1
Vp005	1728	Picture	MorphM1_09_orig.jpg ; MorphM1_10_UPPER.jpg	35490033	0	1	9422	2	0	next	hit	3453
Vp005	1728	Response	1	35499378	9345	1
Vp005	1729	Picture	MorphF3_04_orig.jpg ; MorphF3_10_UPPER.jpg	35499455	0	1	11146	2	0	next	hit	3455
Vp005	1729	Response	1	35510498	11043	1
Vp005	1730	Picture	MorphM1_04_orig.jpg ; MorphM1_00_UPPER.jpg	35510601	0	1	20303	2	0	next	incorrect	3457
Vp005	1730	Response	2	35530818	20217	1
Vp005	1731	Picture	MorphF4_09_orig.jpg ; MorphF4_00_UPPER.jpg	35530904	0	1	37686	2	0	next	incorrect	3459
Vp005	1731	Response	2	35568498	37594	1
Vp005	1732	Picture	MorphM7_01_orig.jpg ; MorphM7_10_UPPER.jpg	35568590	0	1	108017	2	0	next	hit	3461
Vp005	1732	Response	1	35676496	107906	1
Vp005	1733	Picture	MorphM1_08_orig.jpg ; MorphM1_10_UPPER.jpg	35676607	0	1	8094	2	0	next	hit	3463
Vp005	1733	Response	1	35684576	7969	1
Vp005	1734	Picture	MorphM2_07_orig.jpg ; MorphM2_00_UPPER.jpg	35684701	0	1	7564	2	0	next	incorrect	3465
Vp005	1734	Response	2	35692176	7475	1
Vp005	1735	Picture	MorphM7_03_orig.jpg ; MorphM7_00_UPPER.jpg	35692265	0	1	6718	184	0	next	hit	3467
Vp005	1735	Response	1	35698976	6711	1
Vp005	1736	Picture	MorphF8_01_orig.jpg ; MorphF8_00_UPPER.jpg	35698983	0	183	11680	364	0	next	incorrect	3469
Vp005	1736	Response	2	35710656	11673	1
Vp005	1737	Picture	MorphM5_10_orig.jpg ; MorphM5_00_UPPER.jpg	35710663	0	181	11040	336	0	next	hit	3471
Vp005	1737	Response	1	35721696	11033	1
Vp005	1738	Picture	MorphM3_09_orig.jpg ; MorphM3_00_UPPER.jpg	35721703	0	155	9177	156	0	next	hit	3473
Vp005	1738	Response	1	35730816	9113	1
Vp005	1739	Picture	MorphF8_00_orig.jpg ; MorphF8_10_UPPER.jpg	35730880	0	1	13383	154	0	next	hit	3475
Vp005	1739	Response	1	35744255	13375	1
Vp005	1740	Picture	MorphM6_01_orig.jpg ; MorphM6_00_UPPER.jpg	35744263	0	153	28948	154	0	next	incorrect	3477
Vp005	1740	Response	2	35773135	28872	1
Vp005	1741	Picture	MorphF9_03_orig.jpg ; MorphF9_10_UPPER.jpg	35773211	0	1	9023	2	0	next	hit	3479
Vp005	1741	Response	1	35782094	8883	2
Vp005	1742	Picture	MorphM6_07_orig.jpg ; MorphM6_00_UPPER.jpg	35782234	0	1	17868	181	0	next	incorrect	3481
Vp005	1742	Response	2	35800095	17861	1
Vp005	1743	Picture	MorphF4_01_orig.jpg ; MorphF4_10_UPPER.jpg	35800102	0	180	49120	338	0	next	hit	3483
Vp005	1743	Response	1	35849214	49112	1
Vp005	1744	Picture	MorphM4_03_orig.jpg ; MorphM4_00_UPPER.jpg	35849222	0	158	10906	159	0	next	incorrect	3485
Vp005	1744	Response	2	35860014	10792	1
Vp005	1745	Picture	MorphM9_00_orig.jpg ; MorphM9_10_UPPER.jpg	35860128	0	1	14464	2	0	next	hit	3487
Vp005	1745	Response	1	35874494	14366	1
Vp005	1746	Picture	MorphM1_02_orig.jpg ; MorphM1_10_UPPER.jpg	35874592	0	1	7269	164	0	next	hit	3489
Vp005	1746	Response	1	35881853	7261	1
Vp005	1747	Picture	MorphM3_08_orig.jpg ; MorphM3_10_UPPER.jpg	35881861	0	163	8257	164	0	next	hit	3491
Vp005	1747	Response	1	35890014	8153	1
Vp005	1748	Picture	MorphF10_08_orig.jpg ; MorphF10_00_UPPER.jpg	35890118	0	1	6767	2	0	next	hit	3493
Vp005	1748	Response	1	35896813	6695	1
Vp005	1749	Picture	MorphM4_04_orig.jpg ; MorphM4_00_UPPER.jpg	35896885	0	1	9136	155	0	next	incorrect	3495
Vp005	1749	Response	2	35906013	9128	1
Vp005	1750	Picture	MorphM2_03_orig.jpg ; MorphM2_00_UPPER.jpg	35906021	0	154	47924	155	0	next	incorrect	3497
Vp005	1750	Response	2	35953853	47832	1
Vp005	1751	Picture	MorphF4_09_orig.jpg ; MorphF4_10_UPPER.jpg	35953945	0	1	9687	2	0	next	hit	3499
Vp005	1751	Response	1	35963532	9587	1
Vp005	1752	Picture	MorphF1_06_orig.jpg ; MorphF1_00_UPPER.jpg	35963632	0	1	9508	181	0	next	incorrect	3501
Vp005	1752	Response	2	35973132	9500	1
Vp005	1753	Picture	MorphF10_04_orig.jpg ; MorphF10_10_UPPER.jpg	35973140	0	180	7345	181	0	next	hit	3503
Vp005	1753	Response	1	35980412	7272	1
Vp005	1754	Picture	MorphF6_10_orig.jpg ; MorphF6_10_UPPER.jpg	35980485	0	1	8734	159	0	next	hit	3505
Vp005	1754	Response	1	35989212	8727	1
Vp005	1755	Picture	MorphM5_09_orig.jpg ; MorphM5_00_UPPER.jpg	35989219	0	158	8119	159	0	next	hit	3507
Vp005	1755	Response	1	35997212	7993	1
Vp005	1756	Picture	MorphF5_08_orig.jpg ; MorphF5_10_UPPER.jpg	35997338	0	1	7696	2	0	next	hit	3509
Vp005	1756	Response	1	36004892	7554	1
Vp005	1757	Picture	MorphM3_09_orig.jpg ; MorphM3_10_UPPER.jpg	36005034	0	1	33971	2	0	next	hit	3511
Vp005	1757	Response	1	36038892	33858	1
Vp005	1758	Picture	MorphF2_00_orig.jpg ; MorphF2_00_UPPER.jpg	36039005	0	1	8227	2	0	next	incorrect	3513
Vp005	1758	Response	2	36047131	8126	1
Vp005	1759	Picture	MorphM10_07_orig.jpg ; MorphM10_10_UPPER.jpg	36047232	0	1	6768	2	0	next	hit	3515
Vp005	1759	Response	1	36053931	6699	1
Vp005	1760	Picture	MorphF10_07_orig.jpg ; MorphF10_10_UPPER.jpg	36054000	0	1	6104	2	0	next	hit	3517
Vp005	1760	Response	1	36060011	6011	1
Vp005	1761	Picture	MorphF9_04_orig.jpg ; MorphF9_10_UPPER.jpg	36060104	0	1	14315	151	0	next	hit	3519
Vp005	1761	Response	1	36074411	14307	1
Vp005	1762	Picture	MorphM3_00_orig.jpg ; MorphM3_00_UPPER.jpg	36074419	0	150	17798	151	0	next	incorrect	3521
Vp005	1762	Response	2	36092091	17672	1
Vp005	1763	Picture	MorphF1_03_orig.jpg ; MorphF1_00_UPPER.jpg	36092217	0	1	10601	149	0	next	incorrect	3523
Vp005	1763	Response	2	36102811	10594	1
Vp005	1764	Picture	MorphF10_09_orig.jpg ; MorphF10_10_UPPER.jpg	36102818	0	148	13417	149	0	next	hit	3525
Vp005	1764	Response	1	36111211	8393	1
Vp005	1765	Picture	end_ins	36116235	5000	1	2254987	2	5000	next	other	0
Vp005	1765	Response	3	38364791	2253556	2
