# Supplementary material for: Categorical Perception of Fear and Anger Expressions in Whole, Masked and Composite Faces
Source: PLoS One. 2015 Aug 11;10(8):e0134790. doi: 10.1371/journal.pone.0134790 (PMC4532458; doi:10.1371/journal.pone.0134790)
Supplement: S1 Dataset — (ZIP) [file pone.0134790.s001.zip › Exp2/Vp004-Vp004_UpDown_Identification.log]

Scenario - 
Logfile written - 08/19/2014 16:01:27

Subject	Trial	Event Type	Code	Time	TTime	Uncertainty	Duration	Uncertainty	ReqTime	ReqDur	Stim Type	Pair Index

Vp004	1	Picture	instruction	-9867	0	1	8745756	2	0	next	other	0
Vp004	1	Response	1	8735792	8745659	1
Vp004	2	Response	1	8833711	97822	1
Vp004	3	Picture	MorphF1_10_orig.jpg ; MorphF1_10_UPPER.jpg	8833719	0	235	582515	236	0	next	incorrect	5
Vp004	3	Response	2	9416104	582385	2
Vp004	4	Picture	MorphF4_08_orig.jpg ; MorphF4_00_UPPER.jpg	9416234	0	1	51320	169	0	next	incorrect	7
Vp004	4	Response	2	9467545	51311	1
Vp004	5	Picture	MorphF1_07_orig.jpg ; MorphF1_10_UPPER.jpg	9467554	0	168	41436	169	0	next	hit	9
Vp004	5	Response	1	9508904	41350	1
Vp004	6	Picture	MorphF4_04_orig.jpg ; MorphF4_00_UPPER.jpg	9508990	0	1	29283	178	0	next	incorrect	11
Vp004	6	Response	2	9538264	29274	1
Vp004	7	Picture	MorphM5_05_orig.jpg ; MorphM5_10_UPPER.jpg	9538273	0	177	19120	343	0	next	hit	13
Vp004	7	Response	1	9557384	19111	1
Vp004	8	Picture	MorphM3_07_orig.jpg ; MorphM3_00_UPPER.jpg	9557393	0	166	21794	167	0	next	hit	15
Vp004	8	Response	1	9579064	21671	1
Vp004	9	Picture	MorphF2_03_orig.jpg ; MorphF2_10_UPPER.jpg	9579187	0	1	26846	227	0	next	incorrect	17
Vp004	9	Response	2	9606023	26836	1
Vp004	10	Picture	MorphF1_09_orig.jpg ; MorphF1_00_UPPER.jpg	9606033	0	226	14240	411	0	next	incorrect	19
Vp004	10	Response	2	9620263	14230	1
Vp004	11	Picture	MorphM2_00_orig.jpg ; MorphM2_10_UPPER.jpg	9620273	0	185	19919	355	0	next	hit	21
Vp004	11	Response	1	9640183	19910	1
Vp004	12	Picture	MorphM4_10_orig.jpg ; MorphM4_00_UPPER.jpg	9640192	0	170	13174	171	0	next	hit	23
Vp004	12	Response	1	9653222	13030	2
Vp004	13	Picture	MorphF1_06_orig.jpg ; MorphF1_00_UPPER.jpg	9653366	0	1	12426	182	0	next	hit	25
Vp004	13	Response	1	9665783	12417	1
Vp004	14	Picture	MorphM6_04_orig.jpg ; MorphM6_10_UPPER.jpg	9665792	0	181	30000	352	0	next	incorrect	27
Vp004	14	Response	2	9695783	29991	1
Vp004	15	Picture	MorphM7_05_orig.jpg ; MorphM7_00_UPPER.jpg	9695792	0	171	20719	324	0	next	incorrect	29
Vp004	15	Response	2	9716502	20710	1
Vp004	16	Picture	MorphM5_03_orig.jpg ; MorphM5_00_UPPER.jpg	9716511	0	153	15521	311	0	next	hit	31
Vp004	16	Response	1	9732022	15511	1
Vp004	17	Picture	MorphM10_06_orig.jpg ; MorphM10_10_UPPER.jpg	9732032	0	158	22159	317	0	next	hit	33
Vp004	17	Response	1	9754182	22150	1
Vp004	18	Picture	MorphF5_01_orig.jpg ; MorphF5_00_UPPER.jpg	9754191	0	159	23248	160	0	next	incorrect	35
Vp004	18	Response	2	9777302	23111	1
Vp004	19	Picture	MorphF9_04_orig.jpg ; MorphF9_00_UPPER.jpg	9777439	0	1	38992	156	0	next	incorrect	37
Vp004	19	Response	2	9816422	38983	1
Vp004	20	Picture	MorphM8_07_orig.jpg ; MorphM8_00_UPPER.jpg	9816431	0	155	11168	156	0	next	hit	39
Vp004	20	Response	1	9827461	11030	1
Vp004	21	Picture	MorphF2_00_orig.jpg ; MorphF2_00_UPPER.jpg	9827599	0	1	25611	2	0	next	hit	41
Vp004	21	Response	1	9853061	25462	1
Vp004	22	Picture	MorphF1_04_orig.jpg ; MorphF1_10_UPPER.jpg	9853210	0	1	8981	177	0	next	hit	43
Vp004	22	Response	1	9862181	8971	1
Vp004	23	Picture	MorphF6_03_orig.jpg ; MorphF6_00_UPPER.jpg	9862191	0	176	41179	177	0	next	hit	45
Vp004	23	Response	1	9903221	41030	1
Vp004	24	Picture	MorphM6_08_orig.jpg ; MorphM6_10_UPPER.jpg	9903370	0	1	24100	186	0	next	incorrect	47
Vp004	24	Response	2	9927460	24090	1
Vp004	25	Picture	MorphM9_09_orig.jpg ; MorphM9_10_UPPER.jpg	9927470	0	185	37737	186	0	next	hit	49
Vp004	25	Response	1	9965060	37590	1
Vp004	26	Picture	MorphM8_06_orig.jpg ; MorphM8_10_UPPER.jpg	9965207	0	1	23062	162	0	next	incorrect	51
Vp004	26	Response	2	9988260	23053	1
Vp004	27	Picture	MorphF5_10_orig.jpg ; MorphF5_00_UPPER.jpg	9988269	0	161	33439	323	0	next	hit	53
Vp004	27	Response	1	10021699	33430	1
Vp004	28	Picture	MorphM5_00_orig.jpg ; MorphM5_00_UPPER.jpg	10021708	0	162	9848	163	0	next	hit	55
Vp004	28	Response	1	10031459	9751	1
Vp004	29	Picture	MorphF6_09_orig.jpg ; MorphF6_00_UPPER.jpg	10031556	0	1	18047	2	0	next	incorrect	57
Vp004	29	Response	2	10049459	17903	1
Vp004	30	Picture	MorphM5_00_orig.jpg ; MorphM5_10_UPPER.jpg	10049603	0	1	25478	3	0	next	hit	59
Vp004	30	Response	1	10074979	25376	1
Vp004	31	Picture	MorphF1_08_orig.jpg ; MorphF1_00_UPPER.jpg	10075081	0	2	32644	3	0	next	hit	61
Vp004	31	Response	1	10107619	32538	1
Vp004	32	Picture	MorphF7_06_orig.jpg ; MorphF7_10_UPPER.jpg	10107725	0	1	35902	194	0	next	hit	63
Vp004	32	Response	1	10143618	35893	1
Vp004	33	Picture	MorphM4_05_orig.jpg ; MorphM4_00_UPPER.jpg	10143627	0	193	19035	194	0	next	incorrect	65
Vp004	33	Response	2	10162578	18951	1
Vp004	34	Picture	MorphF7_00_orig.jpg ; MorphF7_10_UPPER.jpg	10162662	0	1	13605	198	0	next	incorrect	67
Vp004	34	Response	2	10176258	13596	1
Vp004	35	Picture	MorphM4_02_orig.jpg ; MorphM4_00_UPPER.jpg	10176267	0	197	10321	424	0	next	incorrect	69
Vp004	35	Response	2	10186578	10311	1
Vp004	36	Picture	MorphM3_10_orig.jpg ; MorphM3_10_UPPER.jpg	10186588	0	227	12480	447	0	next	hit	71
Vp004	36	Response	1	10199058	12470	1
Vp004	37	Picture	MorphM2_02_orig.jpg ; MorphM2_00_UPPER.jpg	10199068	0	220	14418	221	0	next	incorrect	73
Vp004	37	Response	2	10213378	14310	1
Vp004	38	Picture	MorphF3_04_orig.jpg ; MorphF3_10_UPPER.jpg	10213486	0	1	16940	180	0	next	hit	75
Vp004	38	Response	1	10230417	16931	1
Vp004	39	Picture	MorphM3_09_orig.jpg ; MorphM3_10_UPPER.jpg	10230426	0	179	8241	344	0	next	hit	77
Vp004	39	Response	1	10238657	8231	1
Vp004	40	Picture	MorphM1_00_orig.jpg ; MorphM1_00_UPPER.jpg	10238667	0	165	19360	344	0	next	incorrect	79
Vp004	40	Response	2	10258017	19350	1
Vp004	41	Picture	MorphF6_07_orig.jpg ; MorphF6_10_UPPER.jpg	10258027	0	179	11279	359	0	next	incorrect	81
Vp004	41	Response	2	10269297	11270	1
Vp004	42	Picture	MorphM10_10_orig.jpg ; MorphM10_10_UPPER.jpg	10269306	0	180	20717	344	0	next	hit	83
Vp004	42	Response	1	10290017	20711	1
Vp004	43	Picture	MorphF9_10_orig.jpg ; MorphF9_10_UPPER.jpg	10290023	0	164	11766	372	0	next	hit	85
Vp004	43	Response	1	10301777	11754	1
Vp004	44	Picture	MorphM2_08_orig.jpg ; MorphM2_10_UPPER.jpg	10301789	0	208	34443	209	0	next	hit	87
Vp004	44	Response	1	10336096	34307	1
Vp004	45	Picture	MorphF6_07_orig.jpg ; MorphF6_00_UPPER.jpg	10336232	0	1	12076	2	0	next	incorrect	89
Vp004	45	Response	2	10348176	11944	1
Vp004	46	Picture	MorphM10_03_orig.jpg ; MorphM10_10_UPPER.jpg	10348308	0	1	18710	2	0	next	hit	91
Vp004	46	Response	1	10366896	18588	1
Vp004	47	Picture	MorphM9_00_orig.jpg ; MorphM9_10_UPPER.jpg	10367018	0	1	8846	180	0	next	hit	93
Vp004	47	Response	1	10375856	8838	1
Vp004	48	Picture	MorphF3_05_orig.jpg ; MorphF3_10_UPPER.jpg	10375864	0	179	38242	333	0	next	incorrect	95
Vp004	48	Response	2	10414096	38232	1
Vp004	49	Picture	MorphM6_05_orig.jpg ; MorphM6_00_UPPER.jpg	10414106	0	154	35278	328	0	next	hit	97
Vp004	49	Response	1	10449375	35269	1
Vp004	50	Picture	MorphF9_03_orig.jpg ; MorphF9_10_UPPER.jpg	10449384	0	174	25651	175	0	next	incorrect	99
Vp004	50	Response	2	10474895	25511	1
Vp004	51	Picture	MorphF8_06_orig.jpg ; MorphF8_00_UPPER.jpg	10475035	0	1	11810	2	0	next	hit	101
Vp004	51	Response	1	10486735	11700	1
Vp004	52	Picture	MorphF4_07_orig.jpg ; MorphF4_00_UPPER.jpg	10486845	0	1	15791	2	0	next	incorrect	103
Vp004	52	Response	2	10502495	15650	1
Vp004	53	Picture	MorphF3_09_orig.jpg ; MorphF3_00_UPPER.jpg	10502636	0	1	14827	170	0	next	incorrect	105
Vp004	53	Response	2	10517455	14819	1
Vp004	54	Picture	MorphM7_00_orig.jpg ; MorphM7_00_UPPER.jpg	10517463	0	169	13120	355	0	next	incorrect	107
Vp004	54	Response	2	10530575	13112	1
Vp004	55	Picture	MorphM3_03_orig.jpg ; MorphM3_00_UPPER.jpg	10530583	0	186	18099	187	0	next	hit	109
Vp004	55	Response	1	10548574	17991	1
Vp004	56	Picture	MorphM1_05_orig.jpg ; MorphM1_00_UPPER.jpg	10548682	0	1	21630	2	0	next	incorrect	111
Vp004	56	Response	2	10570174	21492	1
Vp004	57	Picture	MorphF4_01_orig.jpg ; MorphF4_00_UPPER.jpg	10570312	0	1	10881	2	0	next	incorrect	113
Vp004	57	Response	2	10581054	10742	1
Vp004	58	Picture	MorphM1_07_orig.jpg ; MorphM1_10_UPPER.jpg	10581193	0	1	11545	2	0	next	incorrect	115
Vp004	58	Response	2	10592654	11461	1
Vp004	59	Picture	MorphF4_06_orig.jpg ; MorphF4_00_UPPER.jpg	10592738	0	1	29285	176	0	next	incorrect	117
Vp004	59	Response	2	10622014	29276	1
Vp004	60	Picture	MorphF6_00_orig.jpg ; MorphF6_10_UPPER.jpg	10622023	0	175	28480	400	0	next	incorrect	119
Vp004	60	Response	2	10650494	28471	1
Vp004	61	Picture	MorphM7_08_orig.jpg ; MorphM7_10_UPPER.jpg	10650503	0	225	13197	391	0	next	hit	121
Vp004	61	Response	1	10663693	13190	1
Vp004	62	Picture	MorphF6_03_orig.jpg ; MorphF6_10_UPPER.jpg	10663700	0	166	9453	167	0	next	hit	123
Vp004	62	Response	1	10673053	9353	1
Vp004	63	Picture	MorphF3_06_orig.jpg ; MorphF3_00_UPPER.jpg	10673153	0	1	10351	2	0	next	hit	125
Vp004	63	Response	1	10683373	10220	1
Vp004	64	Picture	MorphF9_10_orig.jpg ; MorphF9_00_UPPER.jpg	10683504	0	1	27158	180	0	next	hit	127
Vp004	64	Response	1	10710653	27149	1
Vp004	65	Picture	MorphM1_04_orig.jpg ; MorphM1_10_UPPER.jpg	10710662	0	179	12917	180	0	next	incorrect	129
Vp004	65	Response	2	10723453	12791	1
Vp004	66	Picture	MorphM3_02_orig.jpg ; MorphM3_10_UPPER.jpg	10723579	0	1	15723	203	0	next	incorrect	131
Vp004	66	Response	2	10739293	15714	1
Vp004	67	Picture	MorphF2_04_orig.jpg ; MorphF2_10_UPPER.jpg	10739302	0	202	70239	362	0	next	incorrect	133
Vp004	67	Response	2	10809532	70230	1
Vp004	68	Picture	MorphM4_03_orig.jpg ; MorphM4_00_UPPER.jpg	10809541	0	160	12898	161	0	next	incorrect	135
Vp004	68	Response	2	10822332	12791	1
Vp004	69	Picture	MorphF1_09_orig.jpg ; MorphF1_10_UPPER.jpg	10822439	0	1	28781	149	0	next	hit	137
Vp004	69	Response	1	10851212	28773	1
Vp004	70	Picture	MorphF5_05_orig.jpg ; MorphF5_00_UPPER.jpg	10851220	0	148	16602	149	0	next	hit	139
Vp004	70	Response	1	10867691	16471	1
Vp004	71	Picture	MorphF8_10_orig.jpg ; MorphF8_00_UPPER.jpg	10867822	0	1	7079	221	0	next	hit	141
Vp004	71	Response	1	10874891	7069	1
Vp004	72	Picture	MorphF10_09_orig.jpg ; MorphF10_10_UPPER.jpg	10874901	0	220	7357	382	0	next	hit	143
Vp004	72	Response	1	10882251	7350	1
Vp004	73	Picture	MorphF9_03_orig.jpg ; MorphF9_00_UPPER.jpg	10882258	0	162	23516	163	0	next	hit	145
Vp004	73	Response	1	10905691	23433	1
Vp004	74	Picture	MorphM4_01_orig.jpg ; MorphM4_00_UPPER.jpg	10905774	0	1	11014	2	0	next	incorrect	147
Vp004	74	Response	2	10916651	10877	1
Vp004	75	Picture	MorphF4_05_orig.jpg ; MorphF4_10_UPPER.jpg	10916788	0	1	15127	2	0	next	incorrect	149
Vp004	75	Response	2	10931771	14983	1
Vp004	76	Picture	MorphF1_00_orig.jpg ; MorphF1_10_UPPER.jpg	10931915	0	1	8025	205	0	next	incorrect	151
Vp004	76	Response	2	10939931	8016	1
Vp004	77	Picture	MorphM7_10_orig.jpg ; MorphM7_10_UPPER.jpg	10939940	0	204	14136	205	0	next	hit	153
Vp004	77	Response	1	10953930	13990	2
Vp004	78	Picture	MorphM2_04_orig.jpg ; MorphM2_10_UPPER.jpg	10954076	0	1	17863	186	0	next	hit	155
Vp004	78	Response	1	10971930	17854	1
Vp004	79	Picture	MorphF6_04_orig.jpg ; MorphF6_10_UPPER.jpg	10971939	0	185	9280	379	0	next	hit	157
Vp004	79	Response	1	10981210	9271	1
Vp004	80	Picture	MorphF9_02_orig.jpg ; MorphF9_10_UPPER.jpg	10981219	0	194	24875	195	0	next	incorrect	159
Vp004	80	Response	2	11006010	24791	1
Vp004	81	Picture	MorphM3_02_orig.jpg ; MorphM3_00_UPPER.jpg	11006094	0	1	40473	2	0	next	hit	161
Vp004	81	Response	1	11046490	40396	1
Vp004	82	Picture	MorphF6_09_orig.jpg ; MorphF6_10_UPPER.jpg	11046567	0	1	12341	2	0	next	incorrect	163
Vp004	82	Response	2	11058810	12243	1
Vp004	83	Picture	MorphM9_05_orig.jpg ; MorphM9_10_UPPER.jpg	11058908	0	1	13535	2	0	next	incorrect	165
Vp004	83	Response	2	11072329	13421	1
Vp004	84	Picture	MorphM5_09_orig.jpg ; MorphM5_10_UPPER.jpg	11072443	0	1	11279	2	0	next	hit	167
Vp004	84	Response	1	11083609	11166	1
Vp004	85	Picture	MorphM7_07_orig.jpg ; MorphM7_10_UPPER.jpg	11083722	0	1	58616	172	0	next	hit	169
Vp004	85	Response	1	11142329	58607	1
Vp004	86	Picture	MorphF6_06_orig.jpg ; MorphF6_10_UPPER.jpg	11142338	0	171	18163	359	0	next	incorrect	171
Vp004	86	Response	2	11160489	18151	1
Vp004	87	Picture	MorphM6_03_orig.jpg ; MorphM6_10_UPPER.jpg	11160501	0	188	19693	189	0	next	incorrect	173
Vp004	87	Response	2	11180088	19587	1
Vp004	88	Picture	MorphF1_08_orig.jpg ; MorphF1_10_UPPER.jpg	11180194	0	1	9103	188	0	next	hit	175
Vp004	88	Response	1	11189288	9094	1
Vp004	89	Picture	MorphM9_08_orig.jpg ; MorphM9_10_UPPER.jpg	11189297	0	187	29645	188	0	next	hit	177
Vp004	89	Response	1	11218808	29511	1
Vp004	90	Picture	MorphF8_02_orig.jpg ; MorphF8_00_UPPER.jpg	11218942	0	1	30595	193	0	next	hit	179
Vp004	90	Response	1	11249528	30586	1
Vp004	91	Picture	MorphM2_07_orig.jpg ; MorphM2_10_UPPER.jpg	11249537	0	192	17520	380	0	next	hit	181
Vp004	91	Response	1	11267048	17511	1
Vp004	92	Picture	MorphF8_03_orig.jpg ; MorphF8_10_UPPER.jpg	11267057	0	188	12130	189	0	next	incorrect	183
Vp004	92	Response	2	11279047	11990	1
Vp004	93	Picture	MorphM8_10_orig.jpg ; MorphM8_10_UPPER.jpg	11279187	0	1	13469	201	0	next	hit	185
Vp004	93	Response	1	11292647	13460	1
Vp004	94	Picture	MorphM3_00_orig.jpg ; MorphM3_10_UPPER.jpg	11292656	0	200	22360	201	0	next	hit	187
Vp004	94	Response	1	11314887	22231	1
Vp004	95	Picture	MorphF7_09_orig.jpg ; MorphF7_10_UPPER.jpg	11315016	0	1	11279	2	0	next	hit	189
Vp004	95	Response	1	11326167	11151	1
Vp004	96	Picture	MorphM3_05_orig.jpg ; MorphM3_10_UPPER.jpg	11326295	0	1	26121	155	0	next	hit	191
Vp004	96	Response	1	11352407	26112	1
Vp004	97	Picture	MorphF9_08_orig.jpg ; MorphF9_10_UPPER.jpg	11352416	0	154	24039	155	0	next	incorrect	193
Vp004	97	Response	2	11376327	23911	1
Vp004	98	Picture	MorphM1_05_orig.jpg ; MorphM1_10_UPPER.jpg	11376455	0	1	9687	2	0	next	hit	195
Vp004	98	Response	1	11386006	9551	1
Vp004	99	Picture	MorphF5_09_orig.jpg ; MorphF5_10_UPPER.jpg	11386142	0	1	17914	2	0	next	incorrect	197
Vp004	99	Response	2	11403926	17784	1
Vp004	100	Picture	MorphM10_03_orig.jpg ; MorphM10_00_UPPER.jpg	11404056	0	1	13640	163	0	next	hit	199
Vp004	100	Response	1	11417686	13630	1
Vp004	101	Picture	MorphM4_04_orig.jpg ; MorphM4_10_UPPER.jpg	11417696	0	162	27364	163	0	next	incorrect	201
Vp004	101	Response	2	11444966	27270	1
Vp004	102	Picture	MorphM10_00_orig.jpg ; MorphM10_00_UPPER.jpg	11445060	0	1	13536	2	0	next	hit	203
Vp004	102	Response	1	11458486	13426	1
Vp004	103	Picture	MorphF3_05_orig.jpg ; MorphF3_00_UPPER.jpg	11458596	0	1	18378	201	0	next	incorrect	205
Vp004	103	Response	2	11476966	18370	1
Vp004	104	Picture	MorphM3_01_orig.jpg ; MorphM3_10_UPPER.jpg	11476974	0	200	7763	201	0	next	hit	207
Vp004	104	Response	1	11484646	7672	1
Vp004	105	Picture	MorphM8_09_orig.jpg ; MorphM8_10_UPPER.jpg	11484737	0	1	22426	2	0	next	hit	209
Vp004	105	Response	1	11507045	22308	1
Vp004	106	Picture	MorphM5_08_orig.jpg ; MorphM5_10_UPPER.jpg	11507163	0	1	7251	182	0	next	hit	211
Vp004	106	Response	1	11514405	7242	1
Vp004	107	Picture	MorphM6_02_orig.jpg ; MorphM6_10_UPPER.jpg	11514414	0	181	11062	182	0	next	hit	213
Vp004	107	Response	1	11525365	10951	1
Vp004	108	Picture	MorphM10_07_orig.jpg ; MorphM10_10_UPPER.jpg	11525476	0	1	6698	204	0	next	hit	215
Vp004	108	Response	1	11532165	6689	1
Vp004	109	Picture	MorphM2_01_orig.jpg ; MorphM2_10_UPPER.jpg	11532174	0	203	20372	204	0	next	incorrect	217
Vp004	109	Response	2	11552405	20231	1
Vp004	110	Picture	MorphF3_03_orig.jpg ; MorphF3_00_UPPER.jpg	11552546	0	1	8428	199	0	next	hit	219
Vp004	110	Response	1	11560965	8419	1
Vp004	111	Picture	MorphM3_06_orig.jpg ; MorphM3_00_UPPER.jpg	11560974	0	198	23950	199	0	next	incorrect	221
Vp004	111	Response	2	11584805	23831	1
Vp004	112	Picture	MorphF5_08_orig.jpg ; MorphF5_10_UPPER.jpg	11584924	0	1	11247	168	0	next	hit	223
Vp004	112	Response	1	11596164	11240	1
Vp004	113	Picture	MorphF3_06_orig.jpg ; MorphF3_10_UPPER.jpg	11596171	0	167	5282	359	0	next	hit	225
Vp004	113	Response	1	11601444	5273	1
Vp004	114	Picture	MorphM5_01_orig.jpg ; MorphM5_10_UPPER.jpg	11601453	0	192	10409	193	0	next	hit	227
Vp004	114	Response	1	11611764	10311	1
Vp004	115	Picture	MorphF3_02_orig.jpg ; MorphF3_10_UPPER.jpg	11611862	0	1	8872	154	0	next	hit	229
Vp004	115	Response	1	11620724	8862	1
Vp004	116	Picture	MorphF7_07_orig.jpg ; MorphF7_00_UPPER.jpg	11620734	0	153	53098	154	0	next	incorrect	231
Vp004	116	Response	2	11673684	52950	1
Vp004	117	Picture	MorphM10_01_orig.jpg ; MorphM10_00_UPPER.jpg	11673832	0	1	9540	149	0	next	incorrect	233
Vp004	117	Response	2	11683364	9532	1
Vp004	118	Picture	MorphF7_04_orig.jpg ; MorphF7_10_UPPER.jpg	11683372	0	148	9760	356	0	next	incorrect	235
Vp004	118	Response	2	11693124	9752	1
Vp004	119	Picture	MorphF9_01_orig.jpg ; MorphF9_10_UPPER.jpg	11693132	0	208	9629	209	0	next	incorrect	237
Vp004	119	Response	2	11702644	9512	1
Vp004	120	Picture	MorphM9_03_orig.jpg ; MorphM9_00_UPPER.jpg	11702761	0	1	52814	2	0	next	incorrect	239
Vp004	120	Response	2	11755443	52682	1
Vp004	121	Picture	MorphF8_01_orig.jpg ; MorphF8_10_UPPER.jpg	11755575	0	1	17914	2	0	next	hit	241
Vp004	121	Response	1	11773363	17788	1
Vp004	122	Picture	MorphF1_01_orig.jpg ; MorphF1_10_UPPER.jpg	11773489	0	1	14464	2	0	next	hit	243
Vp004	122	Response	1	11787843	14354	1
Vp004	123	Picture	MorphM2_09_orig.jpg ; MorphM2_10_UPPER.jpg	11787953	0	1	6237	2	0	next	hit	245
Vp004	123	Response	1	11794083	6130	1
Vp004	124	Picture	MorphF7_08_orig.jpg ; MorphF7_10_UPPER.jpg	11794190	0	1	6298	206	0	next	hit	247
Vp004	124	Response	1	11800482	6292	1
Vp004	125	Picture	MorphM8_00_orig.jpg ; MorphM8_10_UPPER.jpg	11800488	0	205	10083	412	0	next	hit	249
Vp004	125	Response	1	11810562	10074	1
Vp004	126	Picture	MorphF9_07_orig.jpg ; MorphF9_00_UPPER.jpg	11810571	0	207	12240	382	0	next	hit	251
Vp004	126	Response	1	11822802	12231	1
Vp004	127	Picture	MorphF7_01_orig.jpg ; MorphF7_10_UPPER.jpg	11822811	0	175	11117	380	0	next	incorrect	253
Vp004	127	Response	2	11833922	11111	1
Vp004	128	Picture	MorphF10_03_orig.jpg ; MorphF10_00_UPPER.jpg	11833928	0	205	10820	206	0	next	incorrect	255
Vp004	128	Response	2	11844642	10714	1
Vp004	129	Picture	MorphM8_08_orig.jpg ; MorphM8_10_UPPER.jpg	11844748	0	1	9023	3	0	next	hit	257
Vp004	129	Response	1	11853682	8934	1
Vp004	130	Picture	MorphM1_10_orig.jpg ; MorphM1_10_UPPER.jpg	11853771	0	2	8759	3	0	next	hit	259
Vp004	130	Response	1	11862402	8631	1
Vp004	131	Picture	MorphM9_01_orig.jpg ; MorphM9_00_UPPER.jpg	11862530	0	1	16279	177	0	next	incorrect	261
Vp004	131	Response	2	11878802	16272	1
Vp004	132	Picture	MorphF6_04_orig.jpg ; MorphF6_00_UPPER.jpg	11878809	0	176	12251	177	0	next	incorrect	263
Vp004	132	Response	2	11890962	12153	1
Vp004	133	Picture	MorphM10_02_orig.jpg ; MorphM10_10_UPPER.jpg	11891060	0	1	24629	187	0	next	hit	265
Vp004	133	Response	1	11915681	24621	1
Vp004	134	Picture	MorphM4_03_orig.jpg ; MorphM4_10_UPPER.jpg	11915689	0	186	7601	335	0	next	hit	267
Vp004	134	Response	1	11923281	7592	1
Vp004	135	Picture	MorphF10_02_orig.jpg ; MorphF10_10_UPPER.jpg	11923290	0	149	7447	150	0	next	hit	269
Vp004	135	Response	1	11930641	7351	1
Vp004	136	Picture	MorphF6_10_orig.jpg ; MorphF6_10_UPPER.jpg	11930737	0	1	5838	2	0	next	hit	271
Vp004	136	Response	1	11936481	5744	1
Vp004	137	Picture	MorphF10_08_orig.jpg ; MorphF10_10_UPPER.jpg	11936575	0	1	12872	2	0	next	hit	273
Vp004	137	Response	1	11949361	12786	1
Vp004	138	Picture	MorphM9_06_orig.jpg ; MorphM9_00_UPPER.jpg	11949447	0	1	83733	2	0	next	incorrect	275
Vp004	138	Response	2	12033040	83593	1
Vp004	139	Picture	MorphM3_00_orig.jpg ; MorphM3_00_UPPER.jpg	12033180	0	1	22824	2	0	next	incorrect	277
Vp004	139	Response	2	12055920	22740	1
Vp004	140	Picture	MorphF3_00_orig.jpg ; MorphF3_00_UPPER.jpg	12056004	0	1	7365	201	0	next	hit	279
Vp004	140	Response	1	12063360	7356	1
Vp004	141	Picture	MorphF5_02_orig.jpg ; MorphF5_00_UPPER.jpg	12063369	0	200	32798	378	0	next	hit	281
Vp004	141	Response	1	12096160	32791	1
Vp004	142	Picture	MorphF7_04_orig.jpg ; MorphF7_00_UPPER.jpg	12096167	0	178	14880	339	0	next	hit	283
Vp004	142	Response	1	12111040	14873	1
Vp004	143	Picture	MorphM2_00_orig.jpg ; MorphM2_00_UPPER.jpg	12111047	0	161	65121	355	0	next	hit	285
Vp004	143	Response	1	12176159	65112	1
Vp004	144	Picture	MorphF10_05_orig.jpg ; MorphF10_10_UPPER.jpg	12176168	0	194	8400	348	0	next	hit	287
Vp004	144	Response	1	12184559	8391	1
Vp004	145	Picture	MorphM9_04_orig.jpg ; MorphM9_10_UPPER.jpg	12184568	0	154	8115	155	0	next	hit	289
Vp004	145	Response	1	12192559	7991	1
Vp004	146	Picture	MorphM2_03_orig.jpg ; MorphM2_10_UPPER.jpg	12192683	0	1	10483	3	0	next	hit	291
Vp004	146	Response	1	12203039	10356	1
Vp004	147	Picture	MorphM4_06_orig.jpg ; MorphM4_10_UPPER.jpg	12203166	0	2	18180	3	0	next	hit	293
Vp004	147	Response	1	12221199	18033	1
Vp004	148	Picture	MorphF5_01_orig.jpg ; MorphF5_10_UPPER.jpg	12221346	0	1	34104	2	0	next	incorrect	295
Vp004	148	Response	2	12255358	34012	1
Vp004	149	Picture	MorphM10_10_orig.jpg ; MorphM10_00_UPPER.jpg	12255450	0	1	10483	2	0	next	hit	297
Vp004	149	Response	1	12265838	10388	1
Vp004	150	Picture	MorphF7_07_orig.jpg ; MorphF7_10_UPPER.jpg	12265933	0	1	8758	2	0	next	hit	299
Vp004	150	Response	1	12274558	8625	1
Vp004	151	Picture	MorphM1_08_orig.jpg ; MorphM1_00_UPPER.jpg	12274691	0	1	13402	3	0	next	hit	301
Vp004	151	Response	1	12287998	13307	1
Vp004	152	Picture	MorphF7_01_orig.jpg ; MorphF7_00_UPPER.jpg	12288093	0	2	12607	3	0	next	incorrect	303
Vp004	152	Response	2	12300558	12465	1
Vp004	153	Picture	MorphF6_08_orig.jpg ; MorphF6_10_UPPER.jpg	12300700	0	1	24947	2	0	next	hit	305
Vp004	153	Response	1	12325518	24818	1
Vp004	154	Picture	MorphM10_01_orig.jpg ; MorphM10_10_UPPER.jpg	12325647	0	1	37156	2	0	next	hit	307
Vp004	154	Response	1	12362717	37070	1
Vp004	155	Picture	MorphM7_10_orig.jpg ; MorphM7_00_UPPER.jpg	12362803	0	1	22003	159	0	next	incorrect	309
Vp004	155	Response	2	12384797	21994	1
Vp004	156	Picture	MorphF2_10_orig.jpg ; MorphF2_00_UPPER.jpg	12384806	0	158	17939	159	0	next	incorrect	311
Vp004	156	Response	2	12402637	17831	1
Vp004	157	Picture	MorphM6_01_orig.jpg ; MorphM6_10_UPPER.jpg	12402745	0	1	11099	182	0	next	incorrect	313
Vp004	157	Response	2	12413837	11092	1
Vp004	158	Picture	MorphM9_03_orig.jpg ; MorphM9_10_UPPER.jpg	12413844	0	181	15706	182	0	next	incorrect	315
Vp004	158	Response	2	12429437	15593	1
Vp004	159	Picture	MorphM7_09_orig.jpg ; MorphM7_00_UPPER.jpg	12429550	0	1	9255	169	0	next	hit	317
Vp004	159	Response	1	12438796	9246	1
Vp004	160	Picture	MorphF8_07_orig.jpg ; MorphF8_10_UPPER.jpg	12438805	0	168	10239	314	0	next	hit	319
Vp004	160	Response	1	12449036	10231	1
Vp004	161	Picture	MorphF5_05_orig.jpg ; MorphF5_10_UPPER.jpg	12449044	0	146	27599	295	0	next	incorrect	321
Vp004	161	Response	2	12476636	27592	1
Vp004	162	Picture	MorphF3_03_orig.jpg ; MorphF3_10_UPPER.jpg	12476643	0	149	37436	150	0	next	incorrect	323
Vp004	162	Response	2	12513996	37353	1
Vp004	163	Picture	MorphF1_00_orig.jpg ; MorphF1_00_UPPER.jpg	12514079	0	1	55335	2	0	next	incorrect	325
Vp004	163	Response	2	12569275	55196	1
Vp004	164	Picture	MorphF8_02_orig.jpg ; MorphF8_10_UPPER.jpg	12569414	0	1	15128	2	0	next	hit	327
Vp004	164	Response	1	12584475	15061	1
Vp004	165	Picture	MorphM6_08_orig.jpg ; MorphM6_00_UPPER.jpg	12584542	0	1	23302	187	0	next	incorrect	329
Vp004	165	Response	2	12607835	23293	1
Vp004	166	Picture	MorphF5_07_orig.jpg ; MorphF5_00_UPPER.jpg	12607844	0	186	21520	350	0	next	hit	331
Vp004	166	Response	1	12629355	21511	1
Vp004	167	Picture	MorphM10_05_orig.jpg ; MorphM10_00_UPPER.jpg	12629364	0	164	10480	331	0	next	hit	333
Vp004	167	Response	1	12639835	10471	1
Vp004	168	Picture	MorphF4_09_orig.jpg ; MorphF4_00_UPPER.jpg	12639844	0	167	14099	168	0	next	hit	335
Vp004	168	Response	1	12653754	13910	1
Vp004	169	Picture	MorphF9_09_orig.jpg ; MorphF9_00_UPPER.jpg	12653943	0	1	17384	2	0	next	hit	337
Vp004	169	Response	1	12671194	17251	1
Vp004	170	Picture	MorphM6_00_orig.jpg ; MorphM6_10_UPPER.jpg	12671327	0	1	8360	2	0	next	hit	339
Vp004	170	Response	1	12679594	8267	1
Vp004	171	Picture	MorphF3_07_orig.jpg ; MorphF3_10_UPPER.jpg	12679687	0	1	31582	2	0	next	incorrect	341
Vp004	171	Response	2	12711194	31507	1
Vp004	172	Picture	MorphM2_04_orig.jpg ; MorphM2_00_UPPER.jpg	12711269	0	1	41800	2	0	next	hit	343
Vp004	172	Response	1	12752953	41684	1
Vp004	173	Picture	MorphM1_00_orig.jpg ; MorphM1_10_UPPER.jpg	12753069	0	1	13657	146	0	next	hit	345
Vp004	173	Response	1	12766713	13644	1
Vp004	174	Picture	MorphF7_10_orig.jpg ; MorphF7_00_UPPER.jpg	12766726	0	145	9034	146	0	next	hit	347
Vp004	174	Response	1	12775673	8947	1
Vp004	175	Picture	MorphF10_07_orig.jpg ; MorphF10_00_UPPER.jpg	12775760	0	1	8480	148	0	next	hit	349
Vp004	175	Response	1	12784233	8473	1
Vp004	176	Picture	MorphM2_03_orig.jpg ; MorphM2_00_UPPER.jpg	12784240	0	147	11956	148	0	next	incorrect	351
Vp004	176	Response	2	12796073	11833	1
Vp004	177	Picture	MorphM8_03_orig.jpg ; MorphM8_10_UPPER.jpg	12796196	0	1	9289	2	0	next	incorrect	353
Vp004	177	Response	2	12805353	9157	1
Vp004	178	Picture	MorphM7_07_orig.jpg ; MorphM7_00_UPPER.jpg	12805485	0	1	7298	2	0	next	hit	355
Vp004	178	Response	1	12812633	7148	1
Vp004	179	Picture	MorphF1_02_orig.jpg ; MorphF1_00_UPPER.jpg	12812783	0	1	6635	2	0	next	hit	357
Vp004	179	Response	1	12819273	6490	1
Vp004	180	Picture	MorphM1_06_orig.jpg ; MorphM1_00_UPPER.jpg	12819418	0	1	8758	2	0	next	hit	359
Vp004	180	Response	1	12828073	8655	1
Vp004	181	Picture	MorphM9_00_orig.jpg ; MorphM9_00_UPPER.jpg	12828176	0	1	31450	2	0	next	incorrect	361
Vp004	181	Response	2	12859512	31336	1
Vp004	182	Picture	MorphF5_09_orig.jpg ; MorphF5_00_UPPER.jpg	12859626	0	1	15393	2	0	next	incorrect	363
Vp004	182	Response	2	12874872	15246	1
Vp004	183	Picture	MorphM4_07_orig.jpg ; MorphM4_00_UPPER.jpg	12875019	0	1	6369	2	0	next	incorrect	365
Vp004	183	Response	2	12881272	6253	1
Vp004	184	Picture	MorphF2_03_orig.jpg ; MorphF2_00_UPPER.jpg	12881388	0	1	44985	2	0	next	hit	367
Vp004	184	Response	1	12926312	44924	1
Vp004	185	Picture	MorphF9_08_orig.jpg ; MorphF9_00_UPPER.jpg	12926373	0	1	11014	2	0	next	hit	369
Vp004	185	Response	1	12937272	10899	1
Vp004	186	Picture	MorphM10_09_orig.jpg ; MorphM10_00_UPPER.jpg	12937387	0	1	5971	2	0	next	hit	371
Vp004	186	Response	1	12943272	5885	1
Vp004	187	Picture	MorphF5_04_orig.jpg ; MorphF5_00_UPPER.jpg	12943358	0	1	26275	2	0	next	incorrect	373
Vp004	187	Response	2	12969512	26154	1
Vp004	188	Picture	MorphM8_04_orig.jpg ; MorphM8_10_UPPER.jpg	12969633	0	1	35246	186	0	next	hit	375
Vp004	188	Response	1	13004871	35238	1
Vp004	189	Picture	MorphF9_01_orig.jpg ; MorphF9_00_UPPER.jpg	13004879	0	185	12641	336	0	next	incorrect	377
Vp004	189	Response	2	13017511	12632	1
Vp004	190	Picture	MorphM7_04_orig.jpg ; MorphM7_10_UPPER.jpg	13017520	0	151	9306	152	0	next	hit	379
Vp004	190	Response	1	13026711	9191	1
Vp004	191	Picture	MorphM1_08_orig.jpg ; MorphM1_10_UPPER.jpg	13026826	0	1	7033	2	0	next	hit	381
Vp004	191	Response	1	13033751	6925	1
Vp004	192	Picture	MorphM3_04_orig.jpg ; MorphM3_10_UPPER.jpg	13033859	0	1	19772	2	0	next	hit	383
Vp004	192	Response	1	13053511	19652	1
Vp004	193	Picture	MorphF4_04_orig.jpg ; MorphF4_10_UPPER.jpg	13053631	0	1	10447	171	0	next	incorrect	385
Vp004	193	Response	2	13064071	10440	1
Vp004	194	Picture	MorphF3_00_orig.jpg ; MorphF3_10_UPPER.jpg	13064078	0	170	9590	171	0	next	incorrect	387
Vp004	194	Response	2	13073590	9512	1
Vp004	195	Picture	MorphM1_06_orig.jpg ; MorphM1_10_UPPER.jpg	13073668	0	1	15851	208	0	next	hit	389
Vp004	195	Response	1	13089510	15842	1
Vp004	196	Picture	MorphF9_05_orig.jpg ; MorphF9_10_UPPER.jpg	13089519	0	207	24320	378	0	next	incorrect	391
Vp004	196	Response	2	13113830	24311	1
Vp004	197	Picture	MorphF6_02_orig.jpg ; MorphF6_10_UPPER.jpg	13113839	0	171	13572	172	0	next	incorrect	393
Vp004	197	Response	2	13127350	13511	1
Vp004	198	Picture	MorphF5_04_orig.jpg ; MorphF5_10_UPPER.jpg	13127411	0	1	12739	2	0	next	incorrect	395
Vp004	198	Response	2	13140070	12659	1
Vp004	199	Picture	MorphF2_00_orig.jpg ; MorphF2_10_UPPER.jpg	13140150	0	1	23090	2	0	next	hit	397
Vp004	199	Response	1	13163110	22960	1
Vp004	200	Picture	MorphM7_08_orig.jpg ; MorphM7_00_UPPER.jpg	13163240	0	1	12037	173	0	next	hit	399
Vp004	200	Response	1	13175269	12029	1
Vp004	201	Picture	MorphF8_03_orig.jpg ; MorphF8_00_UPPER.jpg	13175277	0	172	26801	348	0	next	incorrect	401
Vp004	201	Response	2	13202069	26792	1
Vp004	202	Picture	MorphF2_01_orig.jpg ; MorphF2_10_UPPER.jpg	13202078	0	176	21274	177	0	next	hit	403
Vp004	202	Response	1	13223269	21191	1
Vp004	203	Picture	MorphM6_10_orig.jpg ; MorphM6_00_UPPER.jpg	13223352	0	1	38615	2	0	next	incorrect	405
Vp004	203	Response	2	13261829	38477	1
Vp004	204	Picture	MorphM4_09_orig.jpg ; MorphM4_00_UPPER.jpg	13261967	0	1	18844	2	0	next	incorrect	407
Vp004	204	Response	2	13280709	18742	1
Vp004	205	Picture	MorphF8_08_orig.jpg ; MorphF8_10_UPPER.jpg	13280811	0	1	8758	2	0	next	hit	409
Vp004	205	Response	1	13289428	8617	1
Vp004	206	Picture	MorphM5_01_orig.jpg ; MorphM5_00_UPPER.jpg	13289569	0	1	53875	2	0	next	incorrect	411
Vp004	206	Response	2	13343348	53779	1
Vp004	207	Picture	MorphF6_05_orig.jpg ; MorphF6_10_UPPER.jpg	13343444	0	1	35033	2	0	next	hit	413
Vp004	207	Response	1	13378388	34944	1
Vp004	208	Picture	MorphM7_03_orig.jpg ; MorphM7_00_UPPER.jpg	13378477	0	1	13118	154	0	next	hit	415
Vp004	208	Response	1	13391587	13110	1
Vp004	209	Picture	MorphF1_07_orig.jpg ; MorphF1_00_UPPER.jpg	13391595	0	153	18862	154	0	next	hit	417
Vp004	209	Response	1	13410307	18712	1
Vp004	210	Picture	MorphF3_07_orig.jpg ; MorphF3_00_UPPER.jpg	13410457	0	1	40819	187	0	next	hit	419
Vp004	210	Response	1	13451267	40810	1
Vp004	211	Picture	MorphF2_08_orig.jpg ; MorphF2_00_UPPER.jpg	13451276	0	186	21549	187	0	next	hit	421
Vp004	211	Response	1	13472707	21431	1
Vp004	212	Picture	MorphF4_10_orig.jpg ; MorphF4_00_UPPER.jpg	13472825	0	1	19905	2	0	next	hit	423
Vp004	212	Response	1	13492627	19802	1
Vp004	213	Picture	MorphM3_08_orig.jpg ; MorphM3_10_UPPER.jpg	13492730	0	1	7298	2	0	next	hit	425
Vp004	213	Response	1	13499906	7176	1
Vp004	214	Picture	MorphM2_06_orig.jpg ; MorphM2_00_UPPER.jpg	13500028	0	1	34847	188	0	next	hit	427
Vp004	214	Response	1	13534866	34838	1
Vp004	215	Picture	MorphM5_07_orig.jpg ; MorphM5_10_UPPER.jpg	13534875	0	187	10802	188	0	next	hit	429
Vp004	215	Response	1	13545586	10711	1
Vp004	216	Picture	MorphM1_10_orig.jpg ; MorphM1_00_UPPER.jpg	13545677	0	1	35118	182	0	next	incorrect	431
Vp004	216	Response	2	13580786	35109	1
Vp004	217	Picture	MorphF6_01_orig.jpg ; MorphF6_00_UPPER.jpg	13580795	0	181	31894	182	0	next	incorrect	433
Vp004	217	Response	2	13612545	31750	2
Vp004	218	Picture	MorphM7_05_orig.jpg ; MorphM7_10_UPPER.jpg	13612689	0	1	12076	2	0	next	hit	435
Vp004	218	Response	1	13624625	11936	1
Vp004	219	Picture	MorphM5_04_orig.jpg ; MorphM5_10_UPPER.jpg	13624765	0	1	10616	2	0	next	hit	437
Vp004	219	Response	1	13635265	10500	1
Vp004	220	Picture	MorphF10_00_orig.jpg ; MorphF10_00_UPPER.jpg	13635381	0	1	10748	2	0	next	incorrect	439
Vp004	220	Response	2	13646065	10684	1
Vp004	221	Picture	MorphM4_05_orig.jpg ; MorphM4_10_UPPER.jpg	13646129	0	1	32910	2	0	next	hit	441
Vp004	221	Response	1	13678945	32816	1
Vp004	222	Picture	MorphM8_04_orig.jpg ; MorphM8_00_UPPER.jpg	13679039	0	1	10483	2	0	next	incorrect	443
Vp004	222	Response	2	13689425	10386	1
Vp004	223	Picture	MorphF8_06_orig.jpg ; MorphF8_10_UPPER.jpg	13689522	0	1	7670	161	0	next	hit	445
Vp004	223	Response	1	13697184	7662	1
Vp004	224	Picture	MorphM7_00_orig.jpg ; MorphM7_10_UPPER.jpg	13697192	0	160	9282	327	0	next	hit	447
Vp004	224	Response	1	13706465	9273	1
Vp004	225	Picture	MorphM5_02_orig.jpg ; MorphM5_10_UPPER.jpg	13706474	0	167	9986	168	0	next	hit	449
Vp004	225	Response	1	13716384	9910	1
Vp004	226	Picture	MorphM8_03_orig.jpg ; MorphM8_00_UPPER.jpg	13716460	0	1	18710	2	0	next	hit	451
Vp004	226	Response	1	13735104	18644	1
Vp004	227	Picture	MorphF10_08_orig.jpg ; MorphF10_00_UPPER.jpg	13735170	0	1	11147	2	0	next	hit	453
Vp004	227	Response	1	13746224	11054	1
Vp004	228	Picture	MorphM4_04_orig.jpg ; MorphM4_00_UPPER.jpg	13746317	0	1	14154	179	0	next	incorrect	455
Vp004	228	Response	2	13760464	14147	1
Vp004	229	Picture	MorphF9_07_orig.jpg ; MorphF9_10_UPPER.jpg	13760471	0	178	30167	179	0	next	hit	457
Vp004	229	Response	1	13790544	30073	1
Vp004	230	Picture	MorphM10_04_orig.jpg ; MorphM10_10_UPPER.jpg	13790638	0	1	6475	162	0	next	hit	459
Vp004	230	Response	1	13797104	6466	1
Vp004	231	Picture	MorphF7_05_orig.jpg ; MorphF7_10_UPPER.jpg	13797113	0	161	5999	162	0	next	hit	461
Vp004	231	Response	1	13803024	5911	1
Vp004	232	Picture	MorphM4_07_orig.jpg ; MorphM4_10_UPPER.jpg	13803112	0	1	7165	2	0	next	hit	463
Vp004	232	Response	1	13810144	7032	1
Vp004	233	Picture	MorphF4_03_orig.jpg ; MorphF4_10_UPPER.jpg	13810277	0	1	6503	2	0	next	hit	465
Vp004	233	Response	1	13816703	6426	1
Vp004	234	Picture	MorphM4_09_orig.jpg ; MorphM4_10_UPPER.jpg	13816780	0	1	8227	2	0	next	hit	467
Vp004	234	Response	1	13824943	8163	1
Vp004	235	Picture	MorphF8_01_orig.jpg ; MorphF8_00_UPPER.jpg	13825007	0	1	8344	151	0	next	incorrect	469
Vp004	235	Response	2	13833343	8336	1
Vp004	236	Picture	MorphM2_06_orig.jpg ; MorphM2_10_UPPER.jpg	13833351	0	150	42560	336	0	next	hit	471
Vp004	236	Response	1	13875903	42552	1
Vp004	237	Picture	MorphF7_06_orig.jpg ; MorphF7_00_UPPER.jpg	13875911	0	186	41852	187	0	next	hit	473
Vp004	237	Response	1	13917662	41751	1
Vp004	238	Picture	MorphM9_07_orig.jpg ; MorphM9_10_UPPER.jpg	13917763	0	1	8891	2	0	next	hit	475
Vp004	238	Response	1	13926542	8779	1
Vp004	239	Picture	MorphM10_09_orig.jpg ; MorphM10_10_UPPER.jpg	13926654	0	1	31051	2	0	next	hit	477
Vp004	239	Response	1	13957582	30928	1
Vp004	240	Picture	MorphF5_00_orig.jpg ; MorphF5_00_UPPER.jpg	13957705	0	1	18047	2	0	next	hit	479
Vp004	240	Response	1	13975662	17957	1
Vp004	241	Picture	MorphF2_06_orig.jpg ; MorphF2_10_UPPER.jpg	13975752	0	1	8717	176	0	next	hit	481
Vp004	241	Response	1	13984462	8710	1
Vp004	242	Picture	MorphM4_02_orig.jpg ; MorphM4_10_UPPER.jpg	13984469	0	175	11055	176	0	next	incorrect	483
Vp004	242	Response	2	13995422	10953	1
Vp004	243	Picture	MorphM6_06_orig.jpg ; MorphM6_00_UPPER.jpg	13995524	0	1	10218	2	0	next	incorrect	485
Vp004	243	Response	2	14005662	10138	1
Vp004	244	Picture	MorphM5_02_orig.jpg ; MorphM5_00_UPPER.jpg	14005742	0	1	14730	2	0	next	incorrect	487
Vp004	244	Response	2	14020381	14639	1
Vp004	245	Picture	MorphF4_03_orig.jpg ; MorphF4_00_UPPER.jpg	14020472	0	1	24682	2	0	next	incorrect	489
Vp004	245	Response	2	14045021	24549	1
Vp004	246	Picture	MorphF7_02_orig.jpg ; MorphF7_10_UPPER.jpg	14045154	0	1	9289	2	0	next	incorrect	491
Vp004	246	Response	2	14054301	9147	1
Vp004	247	Picture	MorphF8_07_orig.jpg ; MorphF8_00_UPPER.jpg	14054443	0	1	9288	2	0	next	hit	493
Vp004	247	Response	1	14063581	9138	1
Vp004	248	Picture	MorphM2_02_orig.jpg ; MorphM2_10_UPPER.jpg	14063731	0	1	17459	192	0	next	hit	495
Vp004	248	Response	1	14081181	17450	1
Vp004	249	Picture	MorphF8_00_orig.jpg ; MorphF8_10_UPPER.jpg	14081190	0	191	7091	192	0	next	hit	497
Vp004	249	Response	1	14088141	6951	1
Vp004	250	Picture	MorphM10_07_orig.jpg ; MorphM10_00_UPPER.jpg	14088281	0	1	5145	165	0	next	hit	499
Vp004	250	Response	1	14093421	5140	1
Vp004	251	Picture	MorphM9_02_orig.jpg ; MorphM9_00_UPPER.jpg	14093426	0	164	22962	322	0	next	incorrect	501
Vp004	251	Response	2	14116381	22955	1
Vp004	252	Picture	MorphM1_04_orig.jpg ; MorphM1_00_UPPER.jpg	14116388	0	158	11835	159	0	next	incorrect	503
Vp004	252	Response	2	14128140	11752	1
Vp004	253	Picture	MorphM9_05_orig.jpg ; MorphM9_00_UPPER.jpg	14128223	0	1	11810	2	0	next	hit	505
Vp004	253	Response	1	14139900	11677	1
Vp004	254	Picture	MorphM1_09_orig.jpg ; MorphM1_00_UPPER.jpg	14140033	0	1	6502	2	0	next	incorrect	507
Vp004	254	Response	2	14146460	6427	1
Vp004	255	Picture	MorphF4_10_orig.jpg ; MorphF4_10_UPPER.jpg	14146535	0	1	19507	2	0	next	hit	509
Vp004	255	Response	1	14165900	19365	1
Vp004	256	Picture	MorphF8_08_orig.jpg ; MorphF8_00_UPPER.jpg	14166042	0	1	10187	165	0	next	hit	511
Vp004	256	Response	1	14176220	10178	1
Vp004	257	Picture	MorphF5_06_orig.jpg ; MorphF5_10_UPPER.jpg	14176229	0	164	24558	320	0	next	hit	513
Vp004	257	Response	1	14200780	24551	1
Vp004	258	Picture	MorphM3_01_orig.jpg ; MorphM3_00_UPPER.jpg	14200787	0	156	15282	157	0	next	hit	515
Vp004	258	Response	1	14215980	15193	1
Vp004	259	Picture	MorphM5_09_orig.jpg ; MorphM5_00_UPPER.jpg	14216069	0	1	9555	2	0	next	hit	517
Vp004	259	Response	1	14225500	9431	1
Vp004	260	Picture	MorphF8_10_orig.jpg ; MorphF8_10_UPPER.jpg	14225624	0	1	20170	2	0	next	hit	519
Vp004	260	Response	1	14245659	20035	1
Vp004	261	Picture	MorphM1_09_orig.jpg ; MorphM1_10_UPPER.jpg	14245794	0	1	26114	162	0	next	hit	521
Vp004	261	Response	1	14271899	26105	1
Vp004	262	Picture	MorphM9_10_orig.jpg ; MorphM9_00_UPPER.jpg	14271908	0	161	31742	162	0	next	incorrect	523
Vp004	262	Response	2	14303579	31671	1
Vp004	263	Picture	MorphM3_06_orig.jpg ; MorphM3_10_UPPER.jpg	14303650	0	1	24896	186	0	next	hit	525
Vp004	263	Response	1	14328539	24889	1
Vp004	264	Picture	MorphM10_06_orig.jpg ; MorphM10_00_UPPER.jpg	14328546	0	185	10269	186	0	next	hit	527
Vp004	264	Response	1	14338698	10152	1
Vp004	265	Picture	MorphF2_09_orig.jpg ; MorphF2_00_UPPER.jpg	14338815	0	1	13729	207	0	next	incorrect	529
Vp004	265	Response	2	14352538	13723	1
Vp004	266	Picture	MorphM6_09_orig.jpg ; MorphM6_00_UPPER.jpg	14352544	0	206	6972	207	0	next	incorrect	531
Vp004	266	Response	2	14359418	6874	1
Vp004	267	Picture	MorphM2_10_orig.jpg ; MorphM2_10_UPPER.jpg	14359516	0	1	6069	170	0	next	incorrect	533
Vp004	267	Response	2	14365578	6062	1
Vp004	268	Picture	MorphF10_07_orig.jpg ; MorphF10_10_UPPER.jpg	14365585	0	169	7334	170	0	next	hit	535
Vp004	268	Response	1	14372778	7193	1
Vp004	269	Picture	MorphM5_06_orig.jpg ; MorphM5_00_UPPER.jpg	14372919	0	1	11677	2	0	next	hit	537
Vp004	269	Response	1	14384458	11539	1
Vp004	270	Picture	MorphF7_03_orig.jpg ; MorphF7_10_UPPER.jpg	14384596	0	1	28132	2	0	next	incorrect	539
Vp004	270	Response	2	14412617	28021	2
Vp004	271	Picture	MorphF10_01_orig.jpg ; MorphF10_00_UPPER.jpg	14412728	0	1	42597	2	0	next	incorrect	541
Vp004	271	Response	2	14455178	42450	1
Vp004	272	Picture	MorphM9_06_orig.jpg ; MorphM9_10_UPPER.jpg	14455325	0	1	77059	173	0	next	hit	543
Vp004	272	Response	1	14532377	77052	1
Vp004	273	Picture	MorphF2_06_orig.jpg ; MorphF2_00_UPPER.jpg	14532384	0	172	19280	173	0	next	hit	545
Vp004	273	Response	1	14551577	19193	1
Vp004	274	Picture	MorphF1_03_orig.jpg ; MorphF1_10_UPPER.jpg	14551664	0	1	54804	2	0	next	incorrect	547
Vp004	274	Response	2	14606376	54712	1
Vp004	275	Picture	MorphF10_10_orig.jpg ; MorphF10_10_UPPER.jpg	14606468	0	1	7675	156	0	next	hit	549
Vp004	275	Response	1	14614136	7668	1
Vp004	276	Picture	MorphM3_03_orig.jpg ; MorphM3_10_UPPER.jpg	14614143	0	155	6524	156	0	next	hit	551
Vp004	276	Response	1	14620536	6393	1
Vp004	277	Picture	MorphF10_06_orig.jpg ; MorphF10_00_UPPER.jpg	14620667	0	1	5175	2	0	next	hit	553
Vp004	277	Response	1	14625736	5069	1
Vp004	278	Picture	MorphF2_05_orig.jpg ; MorphF2_10_UPPER.jpg	14625842	0	1	14995	2	0	next	hit	555
Vp004	278	Response	1	14640776	14934	1
Vp004	279	Picture	MorphF9_05_orig.jpg ; MorphF9_00_UPPER.jpg	14640837	0	1	20508	195	0	next	incorrect	557
Vp004	279	Response	2	14661336	20499	1
Vp004	280	Picture	MorphM2_05_orig.jpg ; MorphM2_00_UPPER.jpg	14661345	0	194	17046	195	0	next	incorrect	559
Vp004	280	Response	2	14678295	16950	1
Vp004	281	Picture	MorphM7_04_orig.jpg ; MorphM7_00_UPPER.jpg	14678391	0	1	25743	2	0	next	hit	561
Vp004	281	Response	1	14704055	25664	1
Vp004	282	Picture	MorphF5_10_orig.jpg ; MorphF5_10_UPPER.jpg	14704134	0	1	6635	2	0	next	hit	563
Vp004	282	Response	1	14710695	6561	1
Vp004	283	Picture	MorphF4_06_orig.jpg ; MorphF4_10_UPPER.jpg	14710769	0	1	9933	154	0	next	hit	565
Vp004	283	Response	1	14720695	9926	1
Vp004	284	Picture	MorphM4_01_orig.jpg ; MorphM4_10_UPPER.jpg	14720702	0	153	6522	154	0	next	hit	567
Vp004	284	Response	1	14727095	6393	1
Vp004	285	Picture	MorphF6_01_orig.jpg ; MorphF6_10_UPPER.jpg	14727224	0	1	7696	2	0	next	incorrect	569
Vp004	285	Response	2	14734775	7551	1
Vp004	286	Picture	MorphM9_09_orig.jpg ; MorphM9_00_UPPER.jpg	14734920	0	1	8493	2	0	next	hit	571
Vp004	286	Response	1	14743335	8415	1
Vp004	287	Picture	MorphF10_09_orig.jpg ; MorphF10_00_UPPER.jpg	14743413	0	1	8170	192	0	next	hit	573
Vp004	287	Response	1	14751575	8162	1
Vp004	288	Picture	MorphM1_01_orig.jpg ; MorphM1_00_UPPER.jpg	14751583	0	191	15039	338	0	next	incorrect	575
Vp004	288	Response	2	14766614	15031	1
Vp004	289	Picture	MorphF6_08_orig.jpg ; MorphF6_00_UPPER.jpg	14766622	0	147	13416	148	0	next	incorrect	577
Vp004	289	Response	2	14779974	13352	1
Vp004	290	Picture	MorphM6_09_orig.jpg ; MorphM6_10_UPPER.jpg	14780038	0	1	36226	2	0	next	hit	579
Vp004	290	Response	1	14816134	36096	1
Vp004	291	Picture	MorphF3_01_orig.jpg ; MorphF3_10_UPPER.jpg	14816264	0	1	26119	158	0	next	hit	581
Vp004	291	Response	1	14842374	26110	1
Vp004	292	Picture	MorphF10_04_orig.jpg ; MorphF10_00_UPPER.jpg	14842383	0	157	16345	158	0	next	hit	583
Vp004	292	Response	1	14858614	16231	1
Vp004	293	Picture	MorphF2_09_orig.jpg ; MorphF2_10_UPPER.jpg	14858728	0	1	17914	2	0	next	hit	585
Vp004	293	Response	1	14876533	17805	1
Vp004	294	Picture	MorphM1_02_orig.jpg ; MorphM1_10_UPPER.jpg	14876642	0	1	11943	2	0	next	incorrect	587
Vp004	294	Response	2	14888453	11811	1
Vp004	295	Picture	MorphF3_01_orig.jpg ; MorphF3_00_UPPER.jpg	14888585	0	1	7697	2	0	next	incorrect	589
Vp004	295	Response	2	14896213	7628	1
Vp004	296	Picture	MorphF2_10_orig.jpg ; MorphF2_10_UPPER.jpg	14896282	0	1	11013	3	0	next	hit	591
Vp004	296	Response	1	14907173	10891	1
Vp004	297	Picture	MorphF9_04_orig.jpg ; MorphF9_10_UPPER.jpg	14907295	0	2	32365	150	0	next	incorrect	593
Vp004	297	Response	2	14939653	32358	1
Vp004	298	Picture	MorphM3_05_orig.jpg ; MorphM3_00_UPPER.jpg	14939660	0	148	45529	150	0	next	hit	595
Vp004	298	Response	1	14985092	45432	1
Vp004	299	Picture	MorphM10_04_orig.jpg ; MorphM10_00_UPPER.jpg	14985189	0	2	4309	206	0	next	hit	597
Vp004	299	Response	1	14989492	4303	1
Vp004	300	Picture	MorphF9_06_orig.jpg ; MorphF9_00_UPPER.jpg	14989498	0	204	10288	205	0	next	incorrect	599
Vp004	300	Response	2	14999652	10154	1
Vp004	301	Picture	MorphM5_08_orig.jpg ; MorphM5_00_UPPER.jpg	14999786	0	1	7033	2	0	next	hit	601
Vp004	301	Response	1	15006692	6906	1
Vp004	302	Picture	MorphM8_10_orig.jpg ; MorphM8_00_UPPER.jpg	15006819	0	1	11240	174	0	next	hit	603
Vp004	302	Response	1	15018052	11233	1
Vp004	303	Picture	MorphF1_01_orig.jpg ; MorphF1_00_UPPER.jpg	15018059	0	173	7603	175	0	next	incorrect	605
Vp004	303	Response	2	15025572	7513	1
Vp004	304	Picture	MorphF5_08_orig.jpg ; MorphF5_00_UPPER.jpg	15025662	0	2	16157	168	0	next	hit	607
Vp004	304	Response	1	15041812	16150	1
Vp004	305	Picture	MorphF7_08_orig.jpg ; MorphF7_00_UPPER.jpg	15041819	0	166	19274	167	0	next	hit	609
Vp004	305	Response	1	15061012	19193	1
Vp004	306	Picture	MorphM4_06_orig.jpg ; MorphM4_00_UPPER.jpg	15061093	0	1	6726	176	0	next	hit	611
Vp004	306	Response	1	15067812	6719	1
Vp004	307	Picture	MorphM2_01_orig.jpg ; MorphM2_00_UPPER.jpg	15067819	0	175	8667	176	0	next	incorrect	613
Vp004	307	Response	2	15076371	8552	1
Vp004	308	Picture	MorphM1_01_orig.jpg ; MorphM1_10_UPPER.jpg	15076486	0	1	6613	157	0	next	hit	615
Vp004	308	Response	1	15083091	6605	1
Vp004	309	Picture	MorphM9_02_orig.jpg ; MorphM9_10_UPPER.jpg	15083099	0	156	11119	339	0	next	hit	617
Vp004	309	Response	1	15094211	11112	1
Vp004	310	Picture	MorphF6_02_orig.jpg ; MorphF6_00_UPPER.jpg	15094218	0	183	6950	184	0	next	incorrect	619
Vp004	310	Response	2	15101091	6873	1
Vp004	311	Picture	MorphF10_05_orig.jpg ; MorphF10_00_UPPER.jpg	15101168	0	1	11130	151	0	next	hit	621
Vp004	311	Response	1	15112291	11123	1
Vp004	312	Picture	MorphF6_10_orig.jpg ; MorphF6_00_UPPER.jpg	15112298	0	150	9280	309	0	next	incorrect	623
Vp004	312	Response	2	15121571	9273	1
Vp004	313	Picture	MorphF8_00_orig.jpg ; MorphF8_00_UPPER.jpg	15121578	0	159	17120	316	0	next	incorrect	625
Vp004	313	Response	2	15138691	17113	1
Vp004	314	Picture	MorphM10_02_orig.jpg ; MorphM10_00_UPPER.jpg	15138698	0	157	7442	303	0	next	incorrect	627
Vp004	314	Response	2	15146131	7433	1
Vp004	315	Picture	MorphF8_09_orig.jpg ; MorphF8_00_UPPER.jpg	15146140	0	146	9120	329	0	next	incorrect	629
Vp004	315	Response	2	15155251	9111	1
Vp004	316	Picture	MorphM4_08_orig.jpg ; MorphM4_10_UPPER.jpg	15155260	0	183	13982	184	0	next	hit	631
Vp004	316	Response	1	15169171	13911	1
Vp004	317	Picture	MorphM5_03_orig.jpg ; MorphM5_10_UPPER.jpg	15169242	0	1	6736	167	0	next	hit	633
Vp004	317	Response	1	15175971	6729	1
Vp004	318	Picture	MorphM2_09_orig.jpg ; MorphM2_00_UPPER.jpg	15175978	0	166	12880	323	0	next	incorrect	635
Vp004	318	Response	2	15188850	12872	1
Vp004	319	Picture	MorphF7_02_orig.jpg ; MorphF7_00_UPPER.jpg	15188858	0	157	13293	158	0	next	incorrect	637
Vp004	319	Response	2	15202050	13192	1
Vp004	320	Picture	MorphF3_04_orig.jpg ; MorphF3_00_UPPER.jpg	15202151	0	1	19747	160	0	next	hit	639
Vp004	320	Response	1	15221890	19739	1
Vp004	321	Picture	MorphF10_02_orig.jpg ; MorphF10_00_UPPER.jpg	15221898	0	159	20328	160	0	next	incorrect	641
Vp004	321	Response	2	15242130	20232	1
Vp004	322	Picture	MorphM6_05_orig.jpg ; MorphM6_10_UPPER.jpg	15242226	0	1	11014	2	0	next	hit	643
Vp004	322	Response	1	15253170	10944	1
Vp004	323	Picture	MorphF7_00_orig.jpg ; MorphF7_00_UPPER.jpg	15253240	0	1	8360	2	0	next	hit	645
Vp004	323	Response	1	15261490	8250	1
Vp004	324	Picture	MorphM4_10_orig.jpg ; MorphM4_10_UPPER.jpg	15261600	0	1	7259	174	0	next	hit	647
Vp004	324	Response	1	15268850	7250	1
Vp004	325	Picture	MorphF9_00_orig.jpg ; MorphF9_10_UPPER.jpg	15268859	0	173	8267	174	0	next	hit	649
Vp004	325	Response	1	15277010	8151	1
Vp004	326	Picture	MorphM8_09_orig.jpg ; MorphM8_00_UPPER.jpg	15277126	0	1	9422	2	0	next	hit	651
Vp004	326	Response	1	15286450	9324	1
Vp004	327	Picture	MorphM7_01_orig.jpg ; MorphM7_10_UPPER.jpg	15286548	0	1	6710	192	0	next	hit	653
Vp004	327	Response	1	15293249	6701	1
Vp004	328	Picture	MorphM8_01_orig.jpg ; MorphM8_10_UPPER.jpg	15293258	0	191	11602	192	0	next	hit	655
Vp004	328	Response	1	15304769	11511	1
Vp004	329	Picture	MorphM10_08_orig.jpg ; MorphM10_10_UPPER.jpg	15304860	0	1	8095	2	0	next	hit	657
Vp004	329	Response	1	15312849	7989	1
Vp004	330	Picture	MorphF10_10_orig.jpg ; MorphF10_00_UPPER.jpg	15312955	0	1	20302	3	0	next	hit	659
Vp004	330	Response	1	15333169	20214	1
Vp004	331	Picture	MorphF7_03_orig.jpg ; MorphF7_00_UPPER.jpg	15333257	0	2	16190	3	0	next	incorrect	661
Vp004	331	Response	2	15349329	16072	1
Vp004	332	Picture	MorphM10_00_orig.jpg ; MorphM10_10_UPPER.jpg	15349447	0	1	30786	2	0	next	incorrect	663
Vp004	332	Response	2	15380129	30682	1
Vp004	333	Picture	MorphF9_02_orig.jpg ; MorphF9_00_UPPER.jpg	15380233	0	1	25024	190	0	next	incorrect	665
Vp004	333	Response	2	15405248	25015	1
Vp004	334	Picture	MorphF3_10_orig.jpg ; MorphF3_10_UPPER.jpg	15405257	0	189	9198	337	0	next	hit	667
Vp004	334	Response	1	15414448	9191	1
Vp004	335	Picture	MorphM5_07_orig.jpg ; MorphM5_00_UPPER.jpg	15414455	0	148	15540	149	0	next	hit	669
Vp004	335	Response	1	15429888	15433	1
Vp004	336	Picture	MorphM3_07_orig.jpg ; MorphM3_10_UPPER.jpg	15429995	0	1	11677	2	0	next	hit	671
Vp004	336	Response	1	15441568	11573	1
Vp004	337	Picture	MorphM4_08_orig.jpg ; MorphM4_00_UPPER.jpg	15441672	0	1	6237	2	0	next	hit	673
Vp004	337	Response	1	15447808	6136	1
Vp004	338	Picture	MorphF6_06_orig.jpg ; MorphF6_00_UPPER.jpg	15447909	0	1	8891	2	0	next	incorrect	675
Vp004	338	Response	2	15456688	8779	1
Vp004	339	Picture	MorphF1_06_orig.jpg ; MorphF1_10_UPPER.jpg	15456800	0	1	23335	154	0	next	incorrect	677
Vp004	339	Response	2	15480128	23328	1
Vp004	340	Picture	MorphM6_00_orig.jpg ; MorphM6_00_UPPER.jpg	15480135	0	153	23360	301	0	next	hit	679
Vp004	340	Response	1	15503487	23352	1
Vp004	341	Picture	MorphF1_02_orig.jpg ; MorphF1_10_UPPER.jpg	15503495	0	148	13361	338	0	next	incorrect	681
Vp004	341	Response	2	15516847	13352	1
Vp004	342	Picture	MorphF4_02_orig.jpg ; MorphF4_00_UPPER.jpg	15516856	0	190	12662	192	0	next	incorrect	683
Vp004	342	Response	2	15529407	12551	1
Vp004	343	Picture	MorphM1_03_orig.jpg ; MorphM1_10_UPPER.jpg	15529518	0	2	9258	167	0	next	hit	685
Vp004	343	Response	1	15538767	9249	1
Vp004	344	Picture	MorphM6_06_orig.jpg ; MorphM6_10_UPPER.jpg	15538776	0	165	6238	329	0	next	hit	687
Vp004	344	Response	1	15545007	6231	1
Vp004	345	Picture	MorphM9_01_orig.jpg ; MorphM9_10_UPPER.jpg	15545014	0	164	20200	165	0	next	hit	689
Vp004	345	Response	1	15565087	20073	1
Vp004	346	Picture	MorphM7_03_orig.jpg ; MorphM7_10_UPPER.jpg	15565214	0	1	5972	2	0	next	hit	691
Vp004	346	Response	1	15571087	5873	1
Vp004	347	Picture	MorphM9_10_orig.jpg ; MorphM9_10_UPPER.jpg	15571186	0	1	20152	153	0	next	hit	693
Vp004	347	Response	1	15591327	20141	1
Vp004	348	Picture	MorphF7_10_orig.jpg ; MorphF7_10_UPPER.jpg	15591338	0	152	9440	153	0	next	hit	695
Vp004	348	Response	1	15600687	9349	1
Vp004	349	Picture	MorphM8_05_orig.jpg ; MorphM8_00_UPPER.jpg	15600778	0	1	11146	2	0	next	incorrect	697
Vp004	349	Response	2	15611806	11028	1
Vp004	350	Picture	MorphF1_04_orig.jpg ; MorphF1_00_UPPER.jpg	15611924	0	1	7431	2	0	next	hit	699
Vp004	350	Response	1	15619246	7322	1
Vp004	351	Picture	MorphF9_00_orig.jpg ; MorphF9_00_UPPER.jpg	15619355	0	1	11259	155	0	next	incorrect	701
Vp004	351	Response	2	15630606	11251	1
Vp004	352	Picture	MorphM2_10_orig.jpg ; MorphM2_00_UPPER.jpg	15630614	0	154	7439	301	0	next	hit	703
Vp004	352	Response	1	15638046	7432	1
Vp004	353	Picture	MorphF5_02_orig.jpg ; MorphF5_10_UPPER.jpg	15638053	0	147	12752	148	0	next	incorrect	705
Vp004	353	Response	2	15650686	12633	1
Vp004	354	Picture	MorphF2_04_orig.jpg ; MorphF2_00_UPPER.jpg	15650805	0	1	67278	2	0	next	incorrect	707
Vp004	354	Response	2	15717966	67161	1
Vp004	355	Picture	MorphF1_03_orig.jpg ; MorphF1_00_UPPER.jpg	15718083	0	1	15089	173	0	next	incorrect	709
Vp004	355	Response	2	15733165	15082	1
Vp004	356	Picture	MorphM9_04_orig.jpg ; MorphM9_00_UPPER.jpg	15733172	0	172	30161	173	0	next	hit	711
Vp004	356	Response	1	15763245	30073	1
Vp004	357	Picture	MorphM5_04_orig.jpg ; MorphM5_00_UPPER.jpg	15763333	0	1	9687	2	0	next	hit	713
Vp004	357	Response	1	15772925	9592	1
Vp004	358	Picture	MorphM3_04_orig.jpg ; MorphM3_00_UPPER.jpg	15773020	0	1	7033	2	0	next	hit	715
Vp004	358	Response	1	15779965	6945	1
Vp004	359	Picture	MorphM9_08_orig.jpg ; MorphM9_00_UPPER.jpg	15780053	0	1	13137	2	0	next	hit	717
Vp004	359	Response	1	15793085	13032	1
Vp004	360	Picture	MorphF4_01_orig.jpg ; MorphF4_10_UPPER.jpg	15793190	0	1	34104	2	0	next	incorrect	719
Vp004	360	Response	2	15827164	33974	1
Vp004	361	Picture	MorphF3_08_orig.jpg ; MorphF3_00_UPPER.jpg	15827294	0	1	21080	154	0	next	incorrect	721
Vp004	361	Response	2	15848364	21070	1
Vp004	362	Picture	MorphM8_02_orig.jpg ; MorphM8_10_UPPER.jpg	15848374	0	153	12227	154	0	next	hit	723
Vp004	362	Response	1	15860524	12150	1
Vp004	363	Picture	MorphM6_02_orig.jpg ; MorphM6_00_UPPER.jpg	15860601	0	1	7299	2	0	next	hit	725
Vp004	363	Response	1	15867804	7203	1
Vp004	364	Picture	MorphM8_00_orig.jpg ; MorphM8_00_UPPER.jpg	15867900	0	1	9554	2	0	next	hit	727
Vp004	364	Response	1	15877324	9424	1
Vp004	365	Picture	MorphM1_07_orig.jpg ; MorphM1_00_UPPER.jpg	15877454	0	1	15127	3	0	next	incorrect	729
Vp004	365	Response	2	15892444	14990	1
Vp004	366	Picture	MorphF8_05_orig.jpg ; MorphF8_10_UPPER.jpg	15892581	0	2	9790	166	0	next	hit	731
Vp004	366	Response	1	15902364	9783	1
Vp004	367	Picture	MorphF5_07_orig.jpg ; MorphF5_10_UPPER.jpg	15902371	0	164	18210	165	0	next	hit	733
Vp004	367	Response	1	15920444	18073	1
Vp004	368	Picture	MorphF9_06_orig.jpg ; MorphF9_10_UPPER.jpg	15920581	0	1	14597	2	0	next	hit	735
Vp004	368	Response	1	15935083	14502	1
Vp004	369	Picture	MorphM5_10_orig.jpg ; MorphM5_10_UPPER.jpg	15935178	0	1	7113	187	0	next	hit	737
Vp004	369	Response	1	15942283	7105	1
Vp004	370	Picture	MorphM3_08_orig.jpg ; MorphM3_00_UPPER.jpg	15942291	0	186	15279	353	0	next	hit	739
Vp004	370	Response	1	15957563	15272	1
Vp004	371	Picture	MorphM6_01_orig.jpg ; MorphM6_00_UPPER.jpg	15957570	0	167	10650	168	0	next	incorrect	741
Vp004	371	Response	2	15968123	10553	1
Vp004	372	Picture	MorphM8_01_orig.jpg ; MorphM8_00_UPPER.jpg	15968220	0	1	11544	2	0	next	hit	743
Vp004	372	Response	1	15979643	11423	1
Vp004	373	Picture	MorphF5_00_orig.jpg ; MorphF5_10_UPPER.jpg	15979764	0	1	11810	3	0	next	incorrect	745
Vp004	373	Response	2	15991483	11719	1
Vp004	374	Picture	MorphM6_07_orig.jpg ; MorphM6_10_UPPER.jpg	15991574	0	2	13994	208	0	next	hit	747
Vp004	374	Response	1	16005563	13989	1
Vp004	375	Picture	MorphF2_07_orig.jpg ; MorphF2_00_UPPER.jpg	16005568	0	206	29604	400	0	next	incorrect	749
Vp004	375	Response	2	16035162	29594	1
Vp004	376	Picture	MorphM7_02_orig.jpg ; MorphM7_10_UPPER.jpg	16035172	0	194	7197	357	0	next	hit	751
Vp004	376	Response	1	16042362	7190	1
Vp004	377	Picture	MorphF2_07_orig.jpg ; MorphF2_10_UPPER.jpg	16042369	0	163	6133	164	0	next	hit	753
Vp004	377	Response	1	16048362	5993	1
Vp004	378	Picture	MorphF8_05_orig.jpg ; MorphF8_00_UPPER.jpg	16048502	0	1	10483	2	0	next	incorrect	755
Vp004	378	Response	2	16058842	10340	1
Vp004	379	Picture	MorphF5_03_orig.jpg ; MorphF5_00_UPPER.jpg	16058985	0	1	5972	2	0	next	hit	757
Vp004	379	Response	1	16064842	5857	1
Vp004	380	Picture	MorphF2_05_orig.jpg ; MorphF2_00_UPPER.jpg	16064957	0	1	17914	2	0	next	incorrect	759
Vp004	380	Response	2	16082762	17805	1
Vp004	381	Picture	MorphF9_09_orig.jpg ; MorphF9_10_UPPER.jpg	16082871	0	1	9258	166	0	next	hit	761
Vp004	381	Response	1	16092122	9251	1
Vp004	382	Picture	MorphM8_02_orig.jpg ; MorphM8_00_UPPER.jpg	16092129	0	165	40637	166	0	next	hit	763
Vp004	382	Response	1	16132682	40553	1
Vp004	383	Picture	MorphF8_09_orig.jpg ; MorphF8_10_UPPER.jpg	16132766	0	1	5838	2	0	next	hit	765
Vp004	383	Response	1	16138521	5755	1
Vp004	384	Picture	MorphM5_05_orig.jpg ; MorphM5_00_UPPER.jpg	16138604	0	1	9925	162	0	next	hit	767
Vp004	384	Response	1	16148521	9917	1
Vp004	385	Picture	MorphM9_07_orig.jpg ; MorphM9_00_UPPER.jpg	16148529	0	161	19201	363	0	next	incorrect	769
Vp004	385	Response	2	16167721	19192	1
Vp004	386	Picture	MorphM4_00_orig.jpg ; MorphM4_10_UPPER.jpg	16167730	0	202	7897	203	0	next	incorrect	771
Vp004	386	Response	2	16175481	7751	1
Vp004	387	Picture	MorphF3_10_orig.jpg ; MorphF3_00_UPPER.jpg	16175627	0	1	8626	2	0	next	incorrect	773
Vp004	387	Response	2	16184121	8494	1
Vp004	388	Picture	MorphF4_08_orig.jpg ; MorphF4_10_UPPER.jpg	16184253	0	1	14862	2	0	next	hit	775
Vp004	388	Response	1	16199001	14748	1
Vp004	389	Picture	MorphM3_10_orig.jpg ; MorphM3_00_UPPER.jpg	16199115	0	1	17118	2	0	next	hit	777
Vp004	389	Response	1	16216121	17006	1
Vp004	390	Picture	MorphF1_05_orig.jpg ; MorphF1_10_UPPER.jpg	16216233	0	1	12855	151	0	next	incorrect	779
Vp004	390	Response	2	16229081	12848	1
Vp004	391	Picture	MorphM6_07_orig.jpg ; MorphM6_00_UPPER.jpg	16229088	0	150	23770	151	0	next	incorrect	781
Vp004	391	Response	2	16252760	23672	1
Vp004	392	Picture	MorphM7_06_orig.jpg ; MorphM7_10_UPPER.jpg	16252858	0	1	24392	159	0	next	hit	783
Vp004	392	Response	1	16277240	24382	1
Vp004	393	Picture	MorphF8_04_orig.jpg ; MorphF8_10_UPPER.jpg	16277250	0	158	11171	159	0	next	hit	785
Vp004	393	Response	1	16288360	11110	1
Vp004	394	Picture	MorphF4_02_orig.jpg ; MorphF4_10_UPPER.jpg	16288421	0	1	10483	2	0	next	hit	787
Vp004	394	Response	1	16298760	10339	1
Vp004	395	Picture	MorphM6_03_orig.jpg ; MorphM6_00_UPPER.jpg	16298904	0	1	8625	3	0	next	hit	789
Vp004	395	Response	1	16307400	8496	1
Vp004	396	Picture	MorphF2_02_orig.jpg ; MorphF2_10_UPPER.jpg	16307529	0	2	18047	4	0	next	hit	791
Vp004	396	Response	1	16325480	17951	1
Vp004	397	Picture	MorphF10_06_orig.jpg ; MorphF10_10_UPPER.jpg	16325576	0	2	38748	3	0	next	hit	793
Vp004	397	Response	1	16364199	38623	1
Vp004	398	Picture	MorphF3_02_orig.jpg ; MorphF3_00_UPPER.jpg	16364324	0	1	15526	2	0	next	incorrect	795
Vp004	398	Response	2	16379719	15395	1
Vp004	399	Picture	MorphM7_02_orig.jpg ; MorphM7_00_UPPER.jpg	16379850	0	1	9289	2	0	next	incorrect	797
Vp004	399	Response	2	16388999	9149	1
Vp004	400	Picture	MorphF1_10_orig.jpg ; MorphF1_00_UPPER.jpg	16389139	0	1	8187	175	0	next	incorrect	799
Vp004	400	Response	2	16397319	8180	1
Vp004	401	Picture	MorphM5_06_orig.jpg ; MorphM5_10_UPPER.jpg	16397326	0	174	9281	356	0	next	hit	801
Vp004	401	Response	1	16406599	9273	1
Vp004	402	Picture	MorphF10_04_orig.jpg ; MorphF10_10_UPPER.jpg	16406607	0	182	21015	183	0	next	hit	803
Vp004	402	Response	1	16427559	20952	1
Vp004	403	Picture	MorphM2_07_orig.jpg ; MorphM2_00_UPPER.jpg	16427622	0	1	18312	2	0	next	incorrect	805
Vp004	403	Response	2	16445799	18177	1
Vp004	404	Picture	MorphM3_09_orig.jpg ; MorphM3_00_UPPER.jpg	16445934	0	1	9422	2	0	next	hit	807
Vp004	404	Response	1	16455239	9305	1
Vp004	405	Picture	MorphF4_00_orig.jpg ; MorphF4_00_UPPER.jpg	16455356	0	1	7250	183	0	next	incorrect	809
Vp004	405	Response	2	16462598	7242	1
Vp004	406	Picture	MorphM8_08_orig.jpg ; MorphM8_00_UPPER.jpg	16462606	0	182	7440	355	0	next	hit	811
Vp004	406	Response	1	16470038	7432	1
Vp004	407	Picture	MorphF4_00_orig.jpg ; MorphF4_10_UPPER.jpg	16470046	0	173	10655	174	0	next	incorrect	813
Vp004	407	Response	2	16480598	10552	1
Vp004	408	Picture	MorphM7_06_orig.jpg ; MorphM7_00_UPPER.jpg	16480701	0	1	6224	148	0	next	hit	815
Vp004	408	Response	1	16486918	6217	1
Vp004	409	Picture	MorphF3_08_orig.jpg ; MorphF3_10_UPPER.jpg	16486925	0	147	5321	148	0	next	hit	817
Vp004	409	Response	1	16492118	5193	1
Vp004	410	Picture	MorphF10_03_orig.jpg ; MorphF10_10_UPPER.jpg	16492246	0	1	7165	2	0	next	hit	819
Vp004	410	Response	1	16499318	7072	1
Vp004	411	Picture	MorphF5_06_orig.jpg ; MorphF5_00_UPPER.jpg	16499411	0	1	15914	145	0	next	hit	821
Vp004	411	Response	1	16515318	15907	1
Vp004	412	Picture	MorphF3_09_orig.jpg ; MorphF3_10_UPPER.jpg	16515325	0	144	12351	145	0	next	incorrect	823
Vp004	412	Response	2	16527558	12233	1
Vp004	413	Picture	MorphF4_05_orig.jpg ; MorphF4_00_UPPER.jpg	16527676	0	1	29592	2	0	next	hit	825
Vp004	413	Response	1	16557158	29482	1
Vp004	414	Picture	MorphM6_04_orig.jpg ; MorphM6_00_UPPER.jpg	16557268	0	1	14331	2	0	next	incorrect	827
Vp004	414	Response	2	16571477	14209	1
Vp004	415	Picture	MorphM8_06_orig.jpg ; MorphM8_00_UPPER.jpg	16571599	0	1	14066	2	0	next	incorrect	829
Vp004	415	Response	2	16585557	13958	1
Vp004	416	Picture	MorphF5_03_orig.jpg ; MorphF5_10_UPPER.jpg	16585665	0	1	8860	166	0	next	hit	831
Vp004	416	Response	1	16594517	8852	1
Vp004	417	Picture	MorphF6_00_orig.jpg ; MorphF6_00_UPPER.jpg	16594525	0	165	9586	166	0	next	incorrect	833
Vp004	417	Response	2	16604037	9512	1
Vp004	418	Picture	MorphF4_09_orig.jpg ; MorphF4_10_UPPER.jpg	16604111	0	1	11544	2	0	next	hit	835
Vp004	418	Response	1	16615557	11446	1
Vp004	419	Picture	MorphM6_10_orig.jpg ; MorphM6_10_UPPER.jpg	16615655	0	1	9156	3	0	next	incorrect	837
Vp004	419	Response	2	16624677	9022	1
Vp004	420	Picture	MorphF7_09_orig.jpg ; MorphF7_00_UPPER.jpg	16624811	0	2	15394	3	0	next	hit	839
Vp004	420	Response	1	16640117	15306	1
Vp004	421	Picture	MorphM10_08_orig.jpg ; MorphM10_00_UPPER.jpg	16640205	0	1	8890	2	0	next	hit	841
Vp004	421	Response	1	16648997	8792	1
Vp004	422	Picture	MorphF2_08_orig.jpg ; MorphF2_10_UPPER.jpg	16649095	0	1	11109	173	0	next	hit	843
Vp004	422	Response	1	16660197	11102	1
Vp004	423	Picture	MorphF4_07_orig.jpg ; MorphF4_10_UPPER.jpg	16660204	0	172	9061	174	0	next	hit	845
Vp004	423	Response	1	16669156	8952	1
Vp004	424	Picture	MorphF2_01_orig.jpg ; MorphF2_00_UPPER.jpg	16669265	0	2	14199	3	0	next	incorrect	847
Vp004	424	Response	2	16683396	14131	1
Vp004	425	Picture	MorphM1_03_orig.jpg ; MorphM1_00_UPPER.jpg	16683464	0	1	16853	2	0	next	hit	849
Vp004	425	Response	1	16700196	16732	1
Vp004	426	Picture	MorphM7_01_orig.jpg ; MorphM7_00_UPPER.jpg	16700317	0	1	24416	2	0	next	hit	851
Vp004	426	Response	1	16724596	24279	1
Vp004	427	Picture	MorphM2_05_orig.jpg ; MorphM2_10_UPPER.jpg	16724733	0	1	28132	3	0	next	hit	853
Vp004	427	Response	1	16752756	28023	1
Vp004	428	Picture	MorphM4_00_orig.jpg ; MorphM4_00_UPPER.jpg	16752865	0	2	13098	175	0	next	incorrect	855
Vp004	428	Response	2	16765955	13090	1
Vp004	429	Picture	MorphF6_05_orig.jpg ; MorphF6_00_UPPER.jpg	16765963	0	173	16320	348	0	next	incorrect	857
Vp004	429	Response	2	16782275	16312	1
Vp004	430	Picture	MorphM1_02_orig.jpg ; MorphM1_00_UPPER.jpg	16782283	0	175	17120	348	0	next	incorrect	859
Vp004	430	Response	2	16799395	17112	1
Vp004	431	Picture	MorphM8_05_orig.jpg ; MorphM8_10_UPPER.jpg	16799403	0	173	11680	344	0	next	hit	861
Vp004	431	Response	1	16811075	11672	1
Vp004	432	Picture	MorphM5_10_orig.jpg ; MorphM5_00_UPPER.jpg	16811083	0	171	7839	332	0	next	hit	863
Vp004	432	Response	1	16818915	7832	1
Vp004	433	Picture	MorphF7_05_orig.jpg ; MorphF7_00_UPPER.jpg	16818922	0	161	82698	162	0	next	incorrect	865
Vp004	433	Response	2	16901554	82632	1
Vp004	434	Picture	MorphM8_07_orig.jpg ; MorphM8_10_UPPER.jpg	16901620	0	1	16322	2	0	next	hit	867
Vp004	434	Response	1	16917874	16254	1
Vp004	435	Picture	MorphF1_05_orig.jpg ; MorphF1_00_UPPER.jpg	16917942	0	1	7139	162	0	next	incorrect	869
Vp004	435	Response	2	16925074	7132	1
Vp004	436	Picture	MorphF10_01_orig.jpg ; MorphF10_10_UPPER.jpg	16925081	0	161	7444	309	0	next	hit	871
Vp004	436	Response	1	16932514	7433	1
Vp004	437	Picture	MorphF8_04_orig.jpg ; MorphF8_00_UPPER.jpg	16932525	0	148	9436	149	0	next	incorrect	873
Vp004	437	Response	2	16941874	9349	1
Vp004	438	Picture	MorphM2_08_orig.jpg ; MorphM2_00_UPPER.jpg	16941961	0	1	8720	173	0	next	hit	875
Vp004	438	Response	1	16950674	8713	1
Vp004	439	Picture	MorphM7_09_orig.jpg ; MorphM7_10_UPPER.jpg	16950681	0	172	8132	174	0	next	hit	877
Vp004	439	Response	1	16958674	7993	1
Vp004	440	Picture	MorphF2_02_orig.jpg ; MorphF2_00_UPPER.jpg	16958813	0	2	8360	4	0	next	incorrect	879
Vp004	440	Response	2	16967074	8261	1
Vp004	441	Picture	MorphM10_05_orig.jpg ; MorphM10_10_UPPER.jpg	16967173	0	2	19188	190	0	next	hit	881
Vp004	441	Response	1	16986353	19180	1
Vp004	442	Picture	MorphF10_00_orig.jpg ; MorphF10_10_UPPER.jpg	16986361	0	188	6241	371	0	next	hit	883
Vp004	442	Response	1	16992593	6232	1
Vp004	443	Picture	MorphM5_09_orig.jpg ; MorphM5_00_LOWER.jpg	16992602	0	183	9471	184	0	next	hit	885
Vp004	443	Response	1	17001953	9351	1
Vp004	444	Picture	MorphM4_08_orig.jpg ; MorphM4_00_LOWER.jpg	17002073	0	1	7299	2	0	next	incorrect	887
Vp004	444	Response	2	17009233	7160	1
Vp004	445	Picture	MorphF6_05_orig.jpg ; MorphF6_10_LOWER.jpg	17009372	0	1	8360	2	0	next	incorrect	889
Vp004	445	Response	2	17017633	8261	1
Vp004	446	Picture	MorphF4_08_orig.jpg ; MorphF4_00_LOWER.jpg	17017732	0	1	12310	165	0	next	incorrect	891
Vp004	446	Response	2	17030033	12301	1
Vp004	447	Picture	MorphM8_10_orig.jpg ; MorphM8_00_LOWER.jpg	17030042	0	164	9850	165	0	next	incorrect	893
Vp004	447	Response	2	17039793	9751	1
Vp004	448	Picture	MorphF4_00_orig.jpg ; MorphF4_10_LOWER.jpg	17039892	0	1	15910	149	0	next	incorrect	895
Vp004	448	Response	2	17055793	15901	1
Vp004	449	Picture	MorphF6_01_orig.jpg ; MorphF6_00_LOWER.jpg	17055802	0	148	8480	308	0	next	incorrect	897
Vp004	449	Response	2	17064273	8471	1
Vp004	450	Picture	MorphF8_05_orig.jpg ; MorphF8_10_LOWER.jpg	17064282	0	160	19932	161	0	next	hit	899
Vp004	450	Response	1	17084113	19831	1
Vp004	451	Picture	MorphM1_06_orig.jpg ; MorphM1_10_LOWER.jpg	17084214	0	1	21344	155	0	next	incorrect	901
Vp004	451	Response	2	17105552	21338	1
Vp004	452	Picture	MorphM2_03_orig.jpg ; MorphM2_10_LOWER.jpg	17105558	0	154	39283	303	0	next	incorrect	903
Vp004	452	Response	2	17144832	39274	1
Vp004	453	Picture	MorphF7_09_orig.jpg ; MorphF7_00_LOWER.jpg	17144841	0	149	6916	150	0	next	hit	905
Vp004	453	Response	1	17151632	6791	1
Vp004	454	Picture	MorphM5_07_orig.jpg ; MorphM5_00_LOWER.jpg	17151757	0	1	9554	2	0	next	hit	907
Vp004	454	Response	1	17161232	9475	1
Vp004	455	Picture	MorphF8_10_orig.jpg ; MorphF8_10_LOWER.jpg	17161311	0	1	7830	2	0	next	hit	909
Vp004	455	Response	1	17169072	7761	1
Vp004	456	Picture	MorphM2_09_orig.jpg ; MorphM2_10_LOWER.jpg	17169141	0	1	7539	159	0	next	hit	911
Vp004	456	Response	1	17176672	7531	1
Vp004	457	Picture	MorphM3_04_orig.jpg ; MorphM3_00_LOWER.jpg	17176680	0	158	10242	159	0	next	hit	913
Vp004	457	Response	1	17186831	10151	1
Vp004	458	Picture	MorphM2_09_orig.jpg ; MorphM2_00_LOWER.jpg	17186922	0	1	13118	154	0	next	hit	915
Vp004	458	Response	1	17200031	13109	1
Vp004	459	Picture	MorphM7_04_orig.jpg ; MorphM7_10_LOWER.jpg	17200040	0	153	9920	338	0	next	incorrect	917
Vp004	459	Response	2	17209951	9911	1
Vp004	460	Picture	MorphF1_04_orig.jpg ; MorphF1_10_LOWER.jpg	17209960	0	185	7840	360	0	next	hit	919
Vp004	460	Response	1	17217791	7831	1
Vp004	461	Picture	MorphF2_05_orig.jpg ; MorphF2_00_LOWER.jpg	17217800	0	175	22334	176	0	next	hit	921
Vp004	461	Response	1	17240031	22231	1
Vp004	462	Picture	MorphM5_08_orig.jpg ; MorphM5_10_LOWER.jpg	17240134	0	1	14706	158	0	next	hit	923
Vp004	462	Response	1	17254831	14697	1
Vp004	463	Picture	MorphM9_04_orig.jpg ; MorphM9_10_LOWER.jpg	17254840	0	157	8251	158	0	next	incorrect	925
Vp004	463	Response	2	17262991	8151	1
Vp004	464	Picture	MorphM7_07_orig.jpg ; MorphM7_10_LOWER.jpg	17263091	0	1	8227	2	0	next	hit	927
Vp004	464	Response	1	17271231	8140	1
Vp004	465	Picture	MorphM3_03_orig.jpg ; MorphM3_10_LOWER.jpg	17271318	0	1	7761	203	0	next	hit	929
Vp004	465	Response	1	17279071	7753	1
Vp004	466	Picture	MorphM6_00_orig.jpg ; MorphM6_10_LOWER.jpg	17279079	0	202	9623	203	0	next	incorrect	931
Vp004	466	Response	2	17288590	9511	1
Vp004	467	Picture	MorphF2_01_orig.jpg ; MorphF2_00_LOWER.jpg	17288702	0	1	8891	2	0	next	incorrect	933
Vp004	467	Response	2	17297470	8768	1
Vp004	468	Picture	MorphF4_01_orig.jpg ; MorphF4_10_LOWER.jpg	17297593	0	1	9486	203	0	next	hit	935
Vp004	468	Response	1	17307070	9477	1
Vp004	469	Picture	MorphF5_01_orig.jpg ; MorphF5_10_LOWER.jpg	17307079	0	202	15679	383	0	next	hit	937
Vp004	469	Response	1	17322750	15671	1
Vp004	470	Picture	MorphM8_03_orig.jpg ; MorphM8_00_LOWER.jpg	17322758	0	181	14877	347	0	next	incorrect	939
Vp004	470	Response	2	17337630	14872	1
Vp004	471	Picture	MorphF10_05_orig.jpg ; MorphF10_10_LOWER.jpg	17337635	0	166	9123	365	0	next	hit	941
Vp004	471	Response	1	17346750	9115	1
Vp004	472	Picture	MorphM1_08_orig.jpg ; MorphM1_00_LOWER.jpg	17346758	0	199	18113	200	0	next	hit	943
Vp004	472	Response	1	17364750	17992	1
Vp004	473	Picture	MorphF2_10_orig.jpg ; MorphF2_00_LOWER.jpg	17364871	0	1	7165	2	0	next	incorrect	945
Vp004	473	Response	2	17371950	7079	1
Vp004	474	Picture	MorphM5_06_orig.jpg ; MorphM5_00_LOWER.jpg	17372036	0	1	7362	204	0	next	hit	947
Vp004	474	Response	1	17379390	7354	1
Vp004	475	Picture	MorphF5_07_orig.jpg ; MorphF5_00_LOWER.jpg	17379398	0	203	63440	396	0	next	incorrect	949
Vp004	475	Response	2	17442829	63431	1
Vp004	476	Picture	MorphF7_10_orig.jpg ; MorphF7_10_LOWER.jpg	17442838	0	193	17841	194	0	next	hit	951
Vp004	476	Response	1	17460588	17750	2
Vp004	477	Picture	MorphF6_02_orig.jpg ; MorphF6_00_LOWER.jpg	17460679	0	1	7431	2	0	next	incorrect	953
Vp004	477	Response	2	17468029	7350	1
Vp004	478	Picture	MorphF4_09_orig.jpg ; MorphF4_00_LOWER.jpg	17468110	0	1	13801	2	0	next	incorrect	955
Vp004	478	Response	2	17481789	13679	1
Vp004	479	Picture	MorphF1_00_orig.jpg ; MorphF1_10_LOWER.jpg	17481911	0	1	7646	185	0	next	incorrect	957
Vp004	479	Response	2	17489549	7638	1
Vp004	480	Picture	MorphF8_07_orig.jpg ; MorphF8_00_LOWER.jpg	17489557	0	184	18363	185	0	next	incorrect	959
Vp004	480	Response	2	17507789	18232	1
Vp004	481	Picture	MorphF5_02_orig.jpg ; MorphF5_00_LOWER.jpg	17507920	0	1	7298	2	0	next	hit	961
Vp004	481	Response	1	17515068	7148	1
Vp004	482	Picture	MorphF8_08_orig.jpg ; MorphF8_00_LOWER.jpg	17515218	0	1	40075	2	0	next	incorrect	963
Vp004	482	Response	2	17555228	40010	1
Vp004	483	Picture	MorphM2_08_orig.jpg ; MorphM2_10_LOWER.jpg	17555293	0	1	14066	2	0	next	hit	965
Vp004	483	Response	1	17569228	13935	1
Vp004	484	Picture	MorphM9_10_orig.jpg ; MorphM9_00_LOWER.jpg	17569359	0	1	14034	167	0	next	hit	967
Vp004	484	Response	1	17583388	14029	1
Vp004	485	Picture	MorphM10_03_orig.jpg ; MorphM10_10_LOWER.jpg	17583393	0	166	5738	167	0	next	hit	969
Vp004	485	Response	1	17588988	5595	1
Vp004	486	Picture	MorphM4_04_orig.jpg ; MorphM4_00_LOWER.jpg	17589131	0	1	22559	2	0	next	incorrect	971
Vp004	486	Response	2	17611548	22417	1
Vp004	487	Picture	MorphF7_04_orig.jpg ; MorphF7_00_LOWER.jpg	17611690	0	1	6745	157	0	next	incorrect	973
Vp004	487	Response	2	17618427	6737	1
Vp004	488	Picture	MorphM1_00_orig.jpg ; MorphM1_10_LOWER.jpg	17618435	0	156	8515	157	0	next	incorrect	975
Vp004	488	Response	2	17626827	8392	1
Vp004	489	Picture	MorphF6_02_orig.jpg ; MorphF6_10_LOWER.jpg	17626950	0	1	7166	2	0	next	incorrect	977
Vp004	489	Response	2	17634027	7077	1
Vp004	490	Picture	MorphM6_04_orig.jpg ; MorphM6_00_LOWER.jpg	17634116	0	1	48037	2	0	next	incorrect	979
Vp004	490	Response	2	17682027	47911	1
Vp004	491	Picture	MorphM7_03_orig.jpg ; MorphM7_10_LOWER.jpg	17682153	0	1	22281	147	0	next	hit	981
Vp004	491	Response	1	17704427	22274	1
Vp004	492	Picture	MorphM9_01_orig.jpg ; MorphM9_00_LOWER.jpg	17704434	0	146	37520	325	0	next	incorrect	983
Vp004	492	Response	2	17741946	37512	1
Vp004	493	Picture	MorphF2_02_orig.jpg ; MorphF2_00_LOWER.jpg	17741954	0	179	12480	352	0	next	incorrect	985
Vp004	493	Response	2	17754426	12472	1
Vp004	494	Picture	MorphM7_10_orig.jpg ; MorphM7_10_LOWER.jpg	17754434	0	173	7338	174	0	next	hit	987
Vp004	494	Response	1	17761626	7192	1
Vp004	495	Picture	MorphF6_07_orig.jpg ; MorphF6_10_LOWER.jpg	17761772	0	1	9289	2	0	next	incorrect	989
Vp004	495	Response	2	17770986	9214	1
Vp004	496	Picture	MorphM3_10_orig.jpg ; MorphM3_00_LOWER.jpg	17771061	0	1	9533	156	0	next	hit	991
Vp004	496	Response	1	17780586	9525	1
Vp004	497	Picture	MorphM10_08_orig.jpg ; MorphM10_10_LOWER.jpg	17780594	0	155	6258	156	0	next	hit	993
Vp004	497	Response	1	17786746	6152	1
Vp004	498	Picture	MorphF5_05_orig.jpg ; MorphF5_00_LOWER.jpg	17786852	0	1	12075	2	0	next	incorrect	995
Vp004	498	Response	2	17798826	11974	1
Vp004	499	Picture	MorphF6_10_orig.jpg ; MorphF6_00_LOWER.jpg	17798927	0	1	10066	154	0	next	incorrect	997
Vp004	499	Response	2	17808986	10059	1
Vp004	500	Picture	MorphM6_01_orig.jpg ; MorphM6_10_LOWER.jpg	17808993	0	153	22180	154	0	next	incorrect	999
Vp004	500	Response	2	17831065	22072	1
Vp004	501	Picture	MorphF1_05_orig.jpg ; MorphF1_00_LOWER.jpg	17831173	0	1	7697	2	0	next	incorrect	1001
Vp004	501	Response	2	17838745	7572	1
Vp004	502	Picture	MorphF8_07_orig.jpg ; MorphF8_10_LOWER.jpg	17838870	0	1	9023	2	0	next	hit	1003
Vp004	502	Response	1	17847705	8835	1
Vp004	503	Picture	MorphM1_03_orig.jpg ; MorphM1_00_LOWER.jpg	17847893	0	1	19374	2	0	next	hit	1005
Vp004	503	Response	1	17867145	19252	1
Vp004	504	Picture	MorphF3_04_orig.jpg ; MorphF3_00_LOWER.jpg	17867267	0	1	27469	2	0	next	incorrect	1007
Vp004	504	Response	2	17894665	27398	1
Vp004	505	Picture	MorphM5_09_orig.jpg ; MorphM5_10_LOWER.jpg	17894736	0	1	7033	2	0	next	hit	1009
Vp004	505	Response	1	17901625	6889	1
Vp004	506	Picture	MorphM8_09_orig.jpg ; MorphM8_00_LOWER.jpg	17901769	0	1	23355	2	0	next	incorrect	1011
Vp004	506	Response	2	17924985	23216	1
Vp004	507	Picture	MorphF2_07_orig.jpg ; MorphF2_10_LOWER.jpg	17925124	0	1	7548	150	0	next	incorrect	1013
Vp004	507	Response	2	17932664	7540	1
Vp004	508	Picture	MorphF7_01_orig.jpg ; MorphF7_00_LOWER.jpg	17932672	0	149	7446	151	0	next	incorrect	1015
Vp004	508	Response	2	17940024	7352	1
Vp004	509	Picture	MorphF2_08_orig.jpg ; MorphF2_10_LOWER.jpg	17940118	0	2	10074	147	0	next	incorrect	1017
Vp004	509	Response	2	17950184	10066	1
Vp004	510	Picture	MorphM2_00_orig.jpg ; MorphM2_10_LOWER.jpg	17950192	0	145	11291	146	0	next	incorrect	1019
Vp004	510	Response	2	17961384	11192	1
Vp004	511	Picture	MorphM5_03_orig.jpg ; MorphM5_00_LOWER.jpg	17961483	0	1	13403	2	0	next	incorrect	1021
Vp004	511	Response	2	17974744	13261	1
Vp004	512	Picture	MorphM10_07_orig.jpg ; MorphM10_00_LOWER.jpg	17974886	0	1	13004	2	0	next	hit	1023
Vp004	512	Response	1	17987784	12898	1
Vp004	513	Picture	MorphM8_07_orig.jpg ; MorphM8_00_LOWER.jpg	17987890	0	1	12076	2	0	next	hit	1025
Vp004	513	Response	1	17999864	11974	1
Vp004	514	Picture	MorphF4_02_orig.jpg ; MorphF4_00_LOWER.jpg	17999966	0	1	7563	2	0	next	hit	1027
Vp004	514	Response	1	18007384	7418	1
Vp004	515	Picture	MorphM6_05_orig.jpg ; MorphM6_10_LOWER.jpg	18007529	0	1	62369	2	0	next	incorrect	1029
Vp004	515	Response	2	18069783	62254	1
Vp004	516	Picture	MorphF7_10_orig.jpg ; MorphF7_00_LOWER.jpg	18069898	0	1	9156	2	0	next	incorrect	1031
Vp004	516	Response	2	18078983	9085	1
Vp004	517	Picture	MorphF4_05_orig.jpg ; MorphF4_00_LOWER.jpg	18079054	0	1	8360	2	0	next	incorrect	1033
Vp004	517	Response	2	18087303	8249	1
Vp004	518	Picture	MorphM8_00_orig.jpg ; MorphM8_00_LOWER.jpg	18087414	0	1	11096	185	0	next	incorrect	1035
Vp004	518	Response	2	18098503	11089	1
Vp004	519	Picture	MorphF8_04_orig.jpg ; MorphF8_00_LOWER.jpg	18098510	0	184	7200	334	0	next	incorrect	1037
Vp004	519	Response	2	18105703	7193	1
Vp004	520	Picture	MorphM10_04_orig.jpg ; MorphM10_00_LOWER.jpg	18105710	0	150	8111	151	0	next	incorrect	1039
Vp004	520	Response	2	18113703	7993	1
Vp004	521	Picture	MorphM5_06_orig.jpg ; MorphM5_10_LOWER.jpg	18113821	0	1	20289	148	0	next	hit	1041
Vp004	521	Response	1	18134103	20282	1
Vp004	522	Picture	MorphM1_07_orig.jpg ; MorphM1_10_LOWER.jpg	18134110	0	147	11920	317	0	next	incorrect	1043
Vp004	522	Response	2	18146022	11912	1
Vp004	523	Picture	MorphM4_00_orig.jpg ; MorphM4_00_LOWER.jpg	18146030	0	170	21120	319	0	next	incorrect	1045
Vp004	523	Response	2	18167142	21112	1
Vp004	524	Picture	MorphM10_02_orig.jpg ; MorphM10_10_LOWER.jpg	18167150	0	149	8880	309	0	next	hit	1047
Vp004	524	Response	1	18176022	8872	1
Vp004	525	Picture	MorphM1_06_orig.jpg ; MorphM1_00_LOWER.jpg	18176030	0	160	9050	161	0	next	hit	1049
Vp004	525	Response	1	18184982	8952	1
Vp004	526	Picture	MorphF1_03_orig.jpg ; MorphF1_00_LOWER.jpg	18185080	0	1	8309	186	0	next	incorrect	1051
Vp004	526	Response	2	18193382	8302	1
Vp004	527	Picture	MorphM6_04_orig.jpg ; MorphM6_10_LOWER.jpg	18193389	0	185	8278	186	0	next	incorrect	1053
Vp004	527	Response	2	18201542	8153	1
Vp004	528	Picture	MorphM5_05_orig.jpg ; MorphM5_10_LOWER.jpg	18201667	0	1	8203	159	0	next	hit	1055
Vp004	528	Response	1	18209862	8195	1
Vp004	529	Picture	MorphM2_08_orig.jpg ; MorphM2_00_LOWER.jpg	18209870	0	158	16612	159	0	next	incorrect	1057
Vp004	529	Response	2	18226342	16472	1
Vp004	530	Picture	MorphF1_05_orig.jpg ; MorphF1_10_LOWER.jpg	18226482	0	1	14066	2	0	next	incorrect	1059
Vp004	530	Response	2	18240421	13939	1
Vp004	531	Picture	MorphF10_07_orig.jpg ; MorphF10_10_LOWER.jpg	18240548	0	1	7401	165	0	next	hit	1061
Vp004	531	Response	1	18247941	7393	1
Vp004	532	Picture	MorphM10_00_orig.jpg ; MorphM10_00_LOWER.jpg	18247949	0	164	7041	320	0	next	hit	1063
Vp004	532	Response	1	18254982	7033	1
Vp004	533	Picture	MorphF8_00_orig.jpg ; MorphF8_10_LOWER.jpg	18254990	0	156	6126	157	0	next	hit	1065
Vp004	533	Response	1	18260981	5991	1
Vp004	534	Picture	MorphF3_00_orig.jpg ; MorphF3_10_LOWER.jpg	18261116	0	1	9393	163	0	next	incorrect	1067
Vp004	534	Response	2	18270501	9385	1
Vp004	535	Picture	MorphM7_08_orig.jpg ; MorphM7_10_LOWER.jpg	18270509	0	162	6796	163	0	next	incorrect	1069
Vp004	535	Response	2	18277221	6712	1
Vp004	536	Picture	MorphF5_05_orig.jpg ; MorphF5_10_LOWER.jpg	18277305	0	1	40341	2	0	next	hit	1071
Vp004	536	Response	1	18317541	40236	1
Vp004	537	Picture	MorphM3_01_orig.jpg ; MorphM3_00_LOWER.jpg	18317646	0	1	16322	2	0	next	incorrect	1073
Vp004	537	Response	2	18333861	16215	1
Vp004	538	Picture	MorphF5_07_orig.jpg ; MorphF5_10_LOWER.jpg	18333968	0	1	8060	169	0	next	hit	1075
Vp004	538	Response	1	18342021	8053	1
Vp004	539	Picture	MorphM2_06_orig.jpg ; MorphM2_00_LOWER.jpg	18342028	0	168	22460	169	0	next	hit	1077
Vp004	539	Response	1	18364420	22392	1
Vp004	540	Picture	MorphF7_09_orig.jpg ; MorphF7_10_LOWER.jpg	18364488	0	1	13801	2	0	next	hit	1079
Vp004	540	Response	1	18378180	13692	1
Vp004	541	Picture	MorphM1_09_orig.jpg ; MorphM1_00_LOWER.jpg	18378289	0	1	21975	187	0	next	incorrect	1081
Vp004	541	Response	2	18400260	21971	1
Vp004	542	Picture	MorphM2_10_orig.jpg ; MorphM2_10_LOWER.jpg	18400264	0	186	26005	376	0	next	hit	1083
Vp004	542	Response	1	18426260	25996	1
Vp004	543	Picture	MorphF9_08_orig.jpg ; MorphF9_00_LOWER.jpg	18426269	0	190	9438	364	0	next	incorrect	1085
Vp004	543	Response	2	18435700	9431	1
Vp004	544	Picture	MorphF5_03_orig.jpg ; MorphF5_10_LOWER.jpg	18435707	0	174	11280	347	0	next	hit	1087
Vp004	544	Response	1	18446980	11273	1
Vp004	545	Picture	MorphM3_07_orig.jpg ; MorphM3_00_LOWER.jpg	18446987	0	173	13575	174	0	next	incorrect	1089
Vp004	545	Response	2	18460500	13513	1
Vp004	546	Picture	MorphM9_03_orig.jpg ; MorphM9_10_LOWER.jpg	18460562	0	1	16985	2	0	next	incorrect	1091
Vp004	546	Response	2	18477459	16897	1
Vp004	547	Picture	MorphF3_08_orig.jpg ; MorphF3_10_LOWER.jpg	18477547	0	1	12739	2	0	next	incorrect	1093
Vp004	547	Response	2	18490179	12632	1
Vp004	548	Picture	MorphM4_08_orig.jpg ; MorphM4_10_LOWER.jpg	18490286	0	1	12461	148	0	next	hit	1095
Vp004	548	Response	1	18502739	12453	1
Vp004	549	Picture	MorphF10_06_orig.jpg ; MorphF10_10_LOWER.jpg	18502747	0	147	7179	148	0	next	hit	1097
Vp004	549	Response	1	18509779	7032	1
Vp004	550	Picture	MorphF9_09_orig.jpg ; MorphF9_10_LOWER.jpg	18509926	0	1	13220	184	0	next	hit	1099
Vp004	550	Response	1	18523139	13213	1
Vp004	551	Picture	MorphF6_00_orig.jpg ; MorphF6_10_LOWER.jpg	18523146	0	183	10135	184	0	next	incorrect	1101
Vp004	551	Response	2	18533138	9992	2
Vp004	552	Picture	MorphM8_02_orig.jpg ; MorphM8_00_LOWER.jpg	18533281	0	1	13621	181	0	next	hit	1103
Vp004	552	Response	1	18546899	13618	1
Vp004	553	Picture	MorphF7_00_orig.jpg ; MorphF7_00_LOWER.jpg	18546902	0	180	14511	181	0	next	incorrect	1105
Vp004	553	Response	2	18561298	14396	1
Vp004	554	Picture	MorphF5_10_orig.jpg ; MorphF5_00_LOWER.jpg	18561413	0	1	42453	145	0	next	hit	1107
Vp004	554	Response	1	18603858	42445	1
Vp004	555	Picture	MorphF7_08_orig.jpg ; MorphF7_00_LOWER.jpg	18603866	0	144	8079	303	0	next	incorrect	1109
Vp004	555	Response	2	18611938	8072	1
Vp004	556	Picture	MorphF6_03_orig.jpg ; MorphF6_00_LOWER.jpg	18611945	0	159	8651	160	0	next	incorrect	1111
Vp004	556	Response	2	18620498	8553	1
Vp004	557	Picture	MorphF4_08_orig.jpg ; MorphF4_10_LOWER.jpg	18620596	0	1	10069	151	0	next	hit	1113
Vp004	557	Response	1	18630658	10062	1
Vp004	558	Picture	MorphM2_05_orig.jpg ; MorphM2_10_LOWER.jpg	18630665	0	150	26000	309	0	next	hit	1115
Vp004	558	Response	1	18656658	25993	1
Vp004	559	Picture	MorphF7_01_orig.jpg ; MorphF7_10_LOWER.jpg	18656665	0	159	31342	160	0	next	hit	1117
Vp004	559	Response	1	18687857	31192	1
Vp004	560	Picture	MorphF9_03_orig.jpg ; MorphF9_00_LOWER.jpg	18688007	0	1	11219	195	0	next	incorrect	1119
Vp004	560	Response	2	18699217	11210	1
Vp004	561	Picture	MorphM7_06_orig.jpg ; MorphM7_00_LOWER.jpg	18699226	0	194	15055	195	0	next	incorrect	1121
Vp004	561	Response	2	18714177	14951	1
Vp004	562	Picture	MorphM3_10_orig.jpg ; MorphM3_10_LOWER.jpg	18714281	0	1	35298	2	0	next	hit	1123
Vp004	562	Response	1	18749457	35176	1
Vp004	563	Picture	MorphF7_06_orig.jpg ; MorphF7_00_LOWER.jpg	18749579	0	1	9405	151	0	next	incorrect	1125
Vp004	563	Response	2	18758977	9398	1
Vp004	564	Picture	MorphM2_02_orig.jpg ; MorphM2_00_LOWER.jpg	18758984	0	150	7979	151	0	next	incorrect	1127
Vp004	564	Response	2	18766816	7832	1
Vp004	565	Picture	MorphF9_01_orig.jpg ; MorphF9_10_LOWER.jpg	18766963	0	1	10881	2	0	next	incorrect	1129
Vp004	565	Response	2	18777696	10733	1
Vp004	566	Picture	MorphM6_09_orig.jpg ; MorphM6_10_LOWER.jpg	18777844	0	1	16985	2	0	next	incorrect	1131
Vp004	566	Response	2	18794736	16892	1
Vp004	567	Picture	MorphM1_01_orig.jpg ; MorphM1_00_LOWER.jpg	18794829	0	1	12155	188	0	next	incorrect	1133
Vp004	567	Response	2	18806976	12147	1
Vp004	568	Picture	MorphF10_04_orig.jpg ; MorphF10_10_LOWER.jpg	18806984	0	187	7439	366	0	next	hit	1135
Vp004	568	Response	1	18814416	7432	1
Vp004	569	Picture	MorphF2_09_orig.jpg ; MorphF2_10_LOWER.jpg	18814423	0	179	12881	349	0	next	hit	1137
Vp004	569	Response	1	18827296	12873	1
Vp004	570	Picture	MorphM9_05_orig.jpg ; MorphM9_00_LOWER.jpg	18827304	0	170	27505	171	0	next	hit	1139
Vp004	570	Response	1	18854736	27432	1
Vp004	571	Picture	MorphF4_06_orig.jpg ; MorphF4_00_LOWER.jpg	18854809	0	1	14597	2	0	next	incorrect	1141
Vp004	571	Response	2	18869296	14487	1
Vp004	572	Picture	MorphM5_05_orig.jpg ; MorphM5_00_LOWER.jpg	18869406	0	1	8217	145	0	next	hit	1143
Vp004	572	Response	1	18877615	8209	1
Vp004	573	Picture	MorphF9_10_orig.jpg ; MorphF9_10_LOWER.jpg	18877623	0	144	10360	146	0	next	hit	1145
Vp004	573	Response	1	18887855	10232	1
Vp004	574	Picture	MorphF10_08_orig.jpg ; MorphF10_00_LOWER.jpg	18887983	0	2	23320	171	0	next	incorrect	1147
Vp004	574	Response	2	18911295	23312	1
Vp004	575	Picture	MorphM10_05_orig.jpg ; MorphM10_10_LOWER.jpg	18911303	0	169	8263	170	0	next	hit	1149
Vp004	575	Response	1	18919455	8152	1
Vp004	576	Picture	MorphF3_03_orig.jpg ; MorphF3_00_LOWER.jpg	18919566	0	1	8891	2	0	next	incorrect	1151
Vp004	576	Response	2	18928335	8769	1
Vp004	577	Picture	MorphF7_04_orig.jpg ; MorphF7_10_LOWER.jpg	18928457	0	1	28264	2	0	next	hit	1153
Vp004	577	Response	1	18956655	28198	1
Vp004	578	Picture	MorphF10_01_orig.jpg ; MorphF10_00_LOWER.jpg	18956721	0	1	34635	2	0	next	incorrect	1155
Vp004	578	Response	2	18991214	34493	1
Vp004	579	Picture	MorphM4_05_orig.jpg ; MorphM4_00_LOWER.jpg	18991356	0	1	8986	172	0	next	incorrect	1157
Vp004	579	Response	2	19000334	8978	1
Vp004	580	Picture	MorphM5_00_orig.jpg ; MorphM5_10_LOWER.jpg	19000342	0	171	9840	322	0	next	incorrect	1159
Vp004	580	Response	2	19010174	9832	1
Vp004	581	Picture	MorphF10_07_orig.jpg ; MorphF10_00_LOWER.jpg	19010182	0	151	11163	152	0	next	hit	1161
Vp004	581	Response	1	19021214	11032	1
Vp004	582	Picture	MorphF9_02_orig.jpg ; MorphF9_10_LOWER.jpg	19021345	0	1	14199	2	0	next	hit	1163
Vp004	582	Response	1	19035454	14109	1
Vp004	583	Picture	MorphF10_03_orig.jpg ; MorphF10_10_LOWER.jpg	19035544	0	1	29725	2	0	next	hit	1165
Vp004	583	Response	1	19065134	29590	1
Vp004	584	Picture	MorphM9_05_orig.jpg ; MorphM9_10_LOWER.jpg	19065269	0	1	28928	2	0	next	incorrect	1167
Vp004	584	Response	2	19094093	28824	1
Vp004	585	Picture	MorphF8_09_orig.jpg ; MorphF8_00_LOWER.jpg	19094197	0	1	10483	2	0	next	incorrect	1169
Vp004	585	Response	2	19104573	10376	1
Vp004	586	Picture	MorphM6_08_orig.jpg ; MorphM6_10_LOWER.jpg	19104680	0	1	13137	2	0	next	incorrect	1171
Vp004	586	Response	2	19117693	13013	1
Vp004	587	Picture	MorphM10_06_orig.jpg ; MorphM10_10_LOWER.jpg	19117817	0	1	6045	194	0	next	hit	1173
Vp004	587	Response	1	19123853	6036	1
Vp004	588	Picture	MorphM8_01_orig.jpg ; MorphM8_10_LOWER.jpg	19123862	0	193	21919	362	0	next	hit	1175
Vp004	588	Response	1	19145773	21911	1
Vp004	589	Picture	MorphM10_04_orig.jpg ; MorphM10_10_LOWER.jpg	19145781	0	169	7679	356	0	next	hit	1177
Vp004	589	Response	1	19153453	7672	1
Vp004	590	Picture	MorphF3_04_orig.jpg ; MorphF3_10_LOWER.jpg	19153460	0	187	11280	373	0	next	incorrect	1179
Vp004	590	Response	2	19164733	11273	1
Vp004	591	Picture	MorphM8_06_orig.jpg ; MorphM8_10_LOWER.jpg	19164740	0	186	15180	187	0	next	hit	1181
Vp004	591	Response	1	19179853	15113	1
Vp004	592	Picture	MorphF6_08_orig.jpg ; MorphF6_10_LOWER.jpg	19179920	0	1	8625	3	0	next	hit	1183
Vp004	592	Response	1	19188412	8492	1
Vp004	593	Picture	MorphF9_00_orig.jpg ; MorphF9_00_LOWER.jpg	19188545	0	2	9024	3	0	next	incorrect	1185
Vp004	593	Response	2	19197452	8907	1
Vp004	594	Picture	MorphM5_08_orig.jpg ; MorphM5_00_LOWER.jpg	19197569	0	1	8051	178	0	next	hit	1187
Vp004	594	Response	1	19205612	8043	1
Vp004	595	Picture	MorphM1_03_orig.jpg ; MorphM1_10_LOWER.jpg	19205620	0	177	22735	178	0	next	incorrect	1189
Vp004	595	Response	2	19228252	22632	1
Vp004	596	Picture	MorphM10_06_orig.jpg ; MorphM10_00_LOWER.jpg	19228355	0	1	14199	2	0	next	hit	1191
Vp004	596	Response	1	19242412	14057	1
Vp004	597	Picture	MorphM1_10_orig.jpg ; MorphM1_10_LOWER.jpg	19242554	0	1	10085	2	0	next	incorrect	1193
Vp004	597	Response	2	19252492	9938	1
Vp004	598	Picture	MorphF8_06_orig.jpg ; MorphF8_00_LOWER.jpg	19252639	0	1	25060	155	0	next	hit	1195
Vp004	598	Response	1	19277692	25053	1
Vp004	599	Picture	MorphM8_08_orig.jpg ; MorphM8_10_LOWER.jpg	19277699	0	154	22313	155	0	next	incorrect	1197
Vp004	599	Response	2	19299932	22233	1
Vp004	600	Picture	MorphM1_05_orig.jpg ; MorphM1_10_LOWER.jpg	19300012	0	1	20436	2	0	next	incorrect	1199
Vp004	600	Response	2	19320331	20319	1
Vp004	601	Picture	MorphF7_06_orig.jpg ; MorphF7_10_LOWER.jpg	19320448	0	1	11545	2	0	next	hit	1201
Vp004	601	Response	1	19331851	11403	1
Vp004	602	Picture	MorphF2_06_orig.jpg ; MorphF2_00_LOWER.jpg	19331993	0	1	8094	2	0	next	incorrect	1203
Vp004	602	Response	2	19340011	8018	1
Vp004	603	Picture	MorphF4_09_orig.jpg ; MorphF4_10_LOWER.jpg	19340087	0	1	15128	2	0	next	hit	1205
Vp004	603	Response	1	19355131	15044	1
Vp004	604	Picture	MorphM2_05_orig.jpg ; MorphM2_00_LOWER.jpg	19355215	0	1	12723	151	0	next	incorrect	1207
Vp004	604	Response	2	19367931	12716	1
Vp004	605	Picture	MorphM3_06_orig.jpg ; MorphM3_10_LOWER.jpg	19367938	0	150	11120	326	0	next	incorrect	1209
Vp004	605	Response	2	19379051	11113	1
Vp004	606	Picture	MorphM4_07_orig.jpg ; MorphM4_10_LOWER.jpg	19379058	0	176	9331	177	0	next	hit	1211
Vp004	606	Response	1	19388251	9193	1
Vp004	607	Picture	MorphF5_09_orig.jpg ; MorphF5_10_LOWER.jpg	19388389	0	1	7549	150	0	next	hit	1213
Vp004	607	Response	1	19395931	7542	1
Vp004	608	Picture	MorphM4_02_orig.jpg ; MorphM4_00_LOWER.jpg	19395938	0	149	9171	150	0	next	hit	1215
Vp004	608	Response	1	19404971	9033	1
Vp004	609	Picture	MorphF10_04_orig.jpg ; MorphF10_00_LOWER.jpg	19405109	0	1	18445	3	0	next	hit	1217
Vp004	609	Response	1	19423450	18341	1
Vp004	610	Picture	MorphM4_01_orig.jpg ; MorphM4_10_LOWER.jpg	19423554	0	2	10351	3	0	next	incorrect	1219
Vp004	610	Response	2	19433770	10216	1
Vp004	611	Picture	MorphM2_04_orig.jpg ; MorphM2_10_LOWER.jpg	19433905	0	1	12993	146	0	next	incorrect	1221
Vp004	611	Response	2	19446890	12985	1
Vp004	612	Picture	MorphF3_10_orig.jpg ; MorphF3_00_LOWER.jpg	19446898	0	145	7841	146	0	next	incorrect	1223
Vp004	612	Response	2	19454651	7753	1
Vp004	613	Picture	MorphM1_02_orig.jpg ; MorphM1_00_LOWER.jpg	19454739	0	1	6318	186	0	next	incorrect	1225
Vp004	613	Response	2	19461050	6311	1
Vp004	614	Picture	MorphM3_08_orig.jpg ; MorphM3_10_LOWER.jpg	19461057	0	185	18363	187	0	next	hit	1227
Vp004	614	Response	1	19479290	18233	1
Vp004	615	Picture	MorphM10_05_orig.jpg ; MorphM10_00_LOWER.jpg	19479420	0	2	8891	3	0	next	incorrect	1229
Vp004	615	Response	2	19488170	8750	1
Vp004	616	Picture	MorphM6_05_orig.jpg ; MorphM6_00_LOWER.jpg	19488311	0	1	11280	2	0	next	hit	1231
Vp004	616	Response	1	19499530	11219	1
Vp004	617	Picture	MorphM5_07_orig.jpg ; MorphM5_10_LOWER.jpg	19499591	0	1	6986	181	0	next	hit	1233
Vp004	617	Response	1	19506570	6979	1
Vp004	618	Picture	MorphM6_03_orig.jpg ; MorphM6_00_LOWER.jpg	19506577	0	180	15042	181	0	next	hit	1235
Vp004	618	Response	1	19521529	14952	1
Vp004	619	Picture	MorphF1_02_orig.jpg ; MorphF1_10_LOWER.jpg	19521619	0	1	11146	2	0	next	incorrect	1237
Vp004	619	Response	2	19532649	11030	1
Vp004	620	Picture	MorphF7_07_orig.jpg ; MorphF7_00_LOWER.jpg	19532765	0	1	10852	164	0	next	incorrect	1239
Vp004	620	Response	2	19543609	10844	1
Vp004	621	Picture	MorphM2_06_orig.jpg ; MorphM2_10_LOWER.jpg	19543617	0	163	11680	324	0	next	incorrect	1241
Vp004	621	Response	2	19555289	11672	1
Vp004	622	Picture	MorphF8_03_orig.jpg ; MorphF8_00_LOWER.jpg	19555297	0	161	11439	162	0	next	hit	1243
Vp004	622	Response	1	19566649	11352	1
Vp004	623	Picture	MorphF10_02_orig.jpg ; MorphF10_00_LOWER.jpg	19566736	0	1	10616	2	0	next	incorrect	1245
Vp004	623	Response	2	19577289	10553	1
Vp004	624	Picture	MorphM10_00_orig.jpg ; MorphM10_10_LOWER.jpg	19577352	0	1	8625	2	0	next	hit	1247
Vp004	624	Response	1	19585849	8497	1
Vp004	625	Picture	MorphF4_05_orig.jpg ; MorphF4_10_LOWER.jpg	19585977	0	1	31848	2	0	next	incorrect	1249
Vp004	625	Response	2	19617689	31712	1
Vp004	626	Picture	MorphF5_08_orig.jpg ; MorphF5_00_LOWER.jpg	19617825	0	1	27336	2	0	next	hit	1251
Vp004	626	Response	1	19645048	27223	1
Vp004	627	Picture	MorphM10_10_orig.jpg ; MorphM10_00_LOWER.jpg	19645161	0	1	27175	163	0	next	incorrect	1253
Vp004	627	Response	2	19672328	27167	1
Vp004	628	Picture	MorphM1_04_orig.jpg ; MorphM1_10_LOWER.jpg	19672336	0	162	10777	163	0	next	incorrect	1255
Vp004	628	Response	2	19683048	10712	1
Vp004	629	Picture	MorphF7_02_orig.jpg ; MorphF7_00_LOWER.jpg	19683113	0	1	10085	2	0	next	incorrect	1257
Vp004	629	Response	2	19693048	9935	1
Vp004	630	Picture	MorphM4_05_orig.jpg ; MorphM4_10_LOWER.jpg	19693198	0	1	17250	3	0	next	hit	1259
Vp004	630	Response	1	19710328	17130	1
Vp004	631	Picture	MorphM7_10_orig.jpg ; MorphM7_00_LOWER.jpg	19710448	0	2	11147	3	0	next	hit	1261
Vp004	631	Response	1	19721528	11080	1
Vp004	632	Picture	MorphM4_07_orig.jpg ; MorphM4_00_LOWER.jpg	19721595	0	1	10881	2	0	next	incorrect	1263
Vp004	632	Response	2	19732407	10812	1
Vp004	633	Picture	MorphF10_08_orig.jpg ; MorphF10_10_LOWER.jpg	19732476	0	1	10484	2	0	next	hit	1265
Vp004	633	Response	1	19742887	10411	1
Vp004	634	Picture	MorphM4_10_orig.jpg ; MorphM4_10_LOWER.jpg	19742960	0	1	19455	186	0	next	hit	1267
Vp004	634	Response	1	19762407	19447	1
Vp004	635	Picture	MorphM3_00_orig.jpg ; MorphM3_10_LOWER.jpg	19762415	0	185	38534	186	0	next	incorrect	1269
Vp004	635	Response	2	19800807	38392	1
Vp004	636	Picture	MorphF8_06_orig.jpg ; MorphF8_10_LOWER.jpg	19800949	0	1	8891	2	0	next	incorrect	1271
Vp004	636	Response	2	19809767	8818	1
Vp004	637	Picture	MorphF3_06_orig.jpg ; MorphF3_10_LOWER.jpg	19809840	0	1	6900	2	0	next	incorrect	1273
Vp004	637	Response	2	19816647	6807	1
Vp004	638	Picture	MorphF4_07_orig.jpg ; MorphF4_00_LOWER.jpg	19816740	0	1	7829	2	0	next	incorrect	1275
Vp004	638	Response	2	19824487	7747	1
Vp004	639	Picture	MorphF6_00_orig.jpg ; MorphF6_00_LOWER.jpg	19824569	0	1	6370	2	0	next	incorrect	1277
Vp004	639	Response	2	19830806	6237	1
Vp004	640	Picture	MorphF3_08_orig.jpg ; MorphF3_00_LOWER.jpg	19830939	0	1	7165	2	0	next	incorrect	1279
Vp004	640	Response	2	19838006	7067	1
Vp004	641	Picture	MorphF4_02_orig.jpg ; MorphF4_10_LOWER.jpg	19838104	0	1	11412	3	0	next	hit	1281
Vp004	641	Response	1	19849446	11342	1
Vp004	642	Picture	MorphM8_10_orig.jpg ; MorphM8_10_LOWER.jpg	19849516	0	2	10338	149	0	next	hit	1283
Vp004	642	Response	1	19859846	10330	1
Vp004	643	Picture	MorphM10_07_orig.jpg ; MorphM10_10_LOWER.jpg	19859854	0	147	7046	148	0	next	hit	1285
Vp004	643	Response	1	19866806	6952	1
Vp004	644	Picture	MorphM5_01_orig.jpg ; MorphM5_00_LOWER.jpg	19866900	0	1	13913	155	0	next	incorrect	1287
Vp004	644	Response	2	19880806	13906	1
Vp004	645	Picture	MorphF5_06_orig.jpg ; MorphF5_00_LOWER.jpg	19880813	0	154	10238	155	0	next	incorrect	1289
Vp004	645	Response	2	19890966	10153	1
Vp004	646	Picture	MorphM3_09_orig.jpg ; MorphM3_00_LOWER.jpg	19891051	0	1	18843	2	0	next	incorrect	1291
Vp004	646	Response	2	19909766	18715	1
Vp004	647	Picture	MorphF6_06_orig.jpg ; MorphF6_10_LOWER.jpg	19909894	0	1	10195	158	0	next	incorrect	1293
Vp004	647	Response	2	19920086	10192	1
Vp004	648	Picture	MorphM7_09_orig.jpg ; MorphM7_00_LOWER.jpg	19920089	0	157	18468	158	0	next	incorrect	1295
Vp004	648	Response	2	19938485	18396	1
Vp004	649	Picture	MorphF4_07_orig.jpg ; MorphF4_10_LOWER.jpg	19938557	0	1	16176	148	0	next	hit	1297
Vp004	649	Response	1	19954725	16168	1
Vp004	650	Picture	MorphM6_03_orig.jpg ; MorphM6_10_LOWER.jpg	19954733	0	147	19520	148	0	next	incorrect	1299
Vp004	650	Response	2	19974165	19432	1
Vp004	651	Picture	MorphM1_10_orig.jpg ; MorphM1_00_LOWER.jpg	19974253	0	1	12474	2	0	next	hit	1301
Vp004	651	Response	1	19986645	12392	1
Vp004	652	Picture	MorphM9_04_orig.jpg ; MorphM9_00_LOWER.jpg	19986727	0	1	31980	2	0	next	incorrect	1303
Vp004	652	Response	2	20018645	31918	1
Vp004	653	Picture	MorphF1_09_orig.jpg ; MorphF1_10_LOWER.jpg	20018707	0	1	6745	157	0	next	incorrect	1305
Vp004	653	Response	2	20025445	6738	1
Vp004	654	Picture	MorphM9_10_orig.jpg ; MorphM9_10_LOWER.jpg	20025452	0	156	8080	327	0	next	hit	1307
Vp004	654	Response	1	20033525	8073	1
Vp004	655	Picture	MorphM5_02_orig.jpg ; MorphM5_00_LOWER.jpg	20033532	0	171	28302	172	0	next	incorrect	1309
Vp004	655	Response	2	20061765	28233	1
Vp004	656	Picture	MorphF6_04_orig.jpg ; MorphF6_10_LOWER.jpg	20061834	0	1	11014	2	0	next	incorrect	1311
Vp004	656	Response	2	20072724	10890	1
Vp004	657	Picture	MorphM8_02_orig.jpg ; MorphM8_10_LOWER.jpg	20072848	0	1	9023	3	0	next	hit	1313
Vp004	657	Response	1	20081764	8916	1
Vp004	658	Picture	MorphF5_08_orig.jpg ; MorphF5_10_LOWER.jpg	20081871	0	2	14300	168	0	next	hit	1315
Vp004	658	Response	1	20096164	14293	1
Vp004	659	Picture	MorphF2_03_orig.jpg ; MorphF2_10_LOWER.jpg	20096171	0	166	16486	168	0	next	hit	1317
Vp004	659	Response	1	20112564	16393	1
Vp004	660	Picture	MorphF10_06_orig.jpg ; MorphF10_00_LOWER.jpg	20112657	0	2	13934	3	0	next	hit	1319
Vp004	660	Response	1	20126484	13827	1
Vp004	661	Picture	MorphM5_01_orig.jpg ; MorphM5_10_LOWER.jpg	20126591	0	1	19639	2	0	next	hit	1321
Vp004	661	Response	1	20146164	19573	1
Vp004	662	Picture	MorphM7_06_orig.jpg ; MorphM7_10_LOWER.jpg	20146230	0	1	11810	2	0	next	hit	1323
Vp004	662	Response	1	20157923	11693	1
Vp004	663	Picture	MorphF8_00_orig.jpg ; MorphF8_00_LOWER.jpg	20158040	0	1	31052	2	0	next	incorrect	1325
Vp004	663	Response	2	20188963	30923	1
Vp004	664	Picture	MorphM1_04_orig.jpg ; MorphM1_00_LOWER.jpg	20189092	0	1	21879	151	0	next	hit	1327
Vp004	664	Response	1	20210963	21871	1
Vp004	665	Picture	MorphM4_01_orig.jpg ; MorphM4_00_LOWER.jpg	20210971	0	150	7279	319	0	next	hit	1329
Vp004	665	Response	1	20218243	7272	1
Vp004	666	Picture	MorphM9_07_orig.jpg ; MorphM9_00_LOWER.jpg	20218250	0	169	25381	170	0	next	incorrect	1331
Vp004	666	Response	2	20243523	25273	1
Vp004	667	Picture	MorphF5_00_orig.jpg ; MorphF5_00_LOWER.jpg	20243631	0	1	20834	2	0	next	incorrect	1333
Vp004	667	Response	2	20264402	20771	1
Vp004	668	Picture	MorphM2_07_orig.jpg ; MorphM2_10_LOWER.jpg	20264465	0	1	10483	2	0	next	incorrect	1335
Vp004	668	Response	2	20274802	10337	1
Vp004	669	Picture	MorphF8_04_orig.jpg ; MorphF8_10_LOWER.jpg	20274948	0	1	17222	163	0	next	hit	1337
Vp004	669	Response	1	20292162	17214	1
Vp004	670	Picture	MorphF2_04_orig.jpg ; MorphF2_10_LOWER.jpg	20292170	0	162	12900	163	0	next	hit	1339
Vp004	670	Response	1	20304962	12792	1
Vp004	671	Picture	MorphM8_01_orig.jpg ; MorphM8_00_LOWER.jpg	20305070	0	1	9555	2	0	next	hit	1341
Vp004	671	Response	1	20314482	9412	1
Vp004	672	Picture	MorphM3_02_orig.jpg ; MorphM3_10_LOWER.jpg	20314625	0	1	10881	2	0	next	hit	1343
Vp004	672	Response	1	20325442	10817	1
Vp004	673	Picture	MorphF1_08_orig.jpg ; MorphF1_10_LOWER.jpg	20325506	0	1	29857	2	0	next	incorrect	1345
Vp004	673	Response	2	20355282	29776	1
Vp004	674	Picture	MorphM9_03_orig.jpg ; MorphM9_00_LOWER.jpg	20355363	0	1	40340	2	0	next	incorrect	1347
Vp004	674	Response	2	20395601	40238	1
Vp004	675	Picture	MorphF5_02_orig.jpg ; MorphF5_10_LOWER.jpg	20395703	0	1	10085	2	0	next	hit	1349
Vp004	675	Response	1	20405681	9978	1
Vp004	676	Picture	MorphF7_00_orig.jpg ; MorphF7_10_LOWER.jpg	20405788	0	1	8493	2	0	next	hit	1351
Vp004	676	Response	1	20414161	8373	1
Vp004	677	Picture	MorphM1_00_orig.jpg ; MorphM1_00_LOWER.jpg	20414281	0	1	14199	2	0	next	incorrect	1353
Vp004	677	Response	2	20428401	14120	1
Vp004	678	Picture	MorphF3_03_orig.jpg ; MorphF3_10_LOWER.jpg	20428480	0	1	6888	147	0	next	incorrect	1355
Vp004	678	Response	2	20435361	6881	1
Vp004	679	Picture	MorphF9_06_orig.jpg ; MorphF9_10_LOWER.jpg	20435368	0	146	8080	306	0	next	incorrect	1357
Vp004	679	Response	2	20443441	8073	1
Vp004	680	Picture	MorphF8_05_orig.jpg ; MorphF8_00_LOWER.jpg	20443448	0	160	7591	161	0	next	incorrect	1359
Vp004	680	Response	2	20450961	7513	1
Vp004	681	Picture	MorphM5_00_orig.jpg ; MorphM5_00_LOWER.jpg	20451039	0	1	14464	2	0	next	incorrect	1361
Vp004	681	Response	2	20465440	14401	1
Vp004	682	Picture	MorphM10_08_orig.jpg ; MorphM10_00_LOWER.jpg	20465503	0	1	34103	2	0	next	incorrect	1363
Vp004	682	Response	2	20499520	34017	1
Vp004	683	Picture	MorphF1_07_orig.jpg ; MorphF1_10_LOWER.jpg	20499606	0	1	7281	152	0	next	incorrect	1365
Vp004	683	Response	2	20506880	7274	1
Vp004	684	Picture	MorphF7_05_orig.jpg ; MorphF7_10_LOWER.jpg	20506887	0	151	13917	319	0	next	hit	1367
Vp004	684	Response	1	20520800	13913	1
Vp004	685	Picture	MorphM8_09_orig.jpg ; MorphM8_10_LOWER.jpg	20520804	0	168	9588	169	0	next	hit	1369
Vp004	685	Response	1	20530320	9516	1
Vp004	686	Picture	MorphM4_06_orig.jpg ; MorphM4_10_LOWER.jpg	20530392	0	1	6370	2	0	next	hit	1371
Vp004	686	Response	1	20536640	6248	1
Vp004	687	Picture	MorphF4_10_orig.jpg ; MorphF4_00_LOWER.jpg	20536762	0	1	13245	159	0	next	hit	1373
Vp004	687	Response	1	20550000	13238	1
Vp004	688	Picture	MorphF6_01_orig.jpg ; MorphF6_10_LOWER.jpg	20550007	0	158	18602	159	0	next	incorrect	1375
Vp004	688	Response	2	20568479	18472	1
Vp004	689	Picture	MorphF3_01_orig.jpg ; MorphF3_10_LOWER.jpg	20568609	0	1	7398	168	0	next	incorrect	1377
Vp004	689	Response	2	20575999	7390	1
Vp004	690	Picture	MorphM4_09_orig.jpg ; MorphM4_00_LOWER.jpg	20576007	0	167	7066	169	0	next	incorrect	1379
Vp004	690	Response	2	20582959	6952	1
Vp004	691	Picture	MorphM1_01_orig.jpg ; MorphM1_10_LOWER.jpg	20583073	0	2	6370	3	0	next	incorrect	1381
Vp004	691	Response	2	20589359	6286	1
Vp004	692	Picture	MorphF9_04_orig.jpg ; MorphF9_10_LOWER.jpg	20589443	0	1	8758	2	0	next	incorrect	1383
Vp004	692	Response	2	20598079	8636	1
Vp004	693	Picture	MorphM6_10_orig.jpg ; MorphM6_10_LOWER.jpg	20598201	0	1	11147	2	0	next	incorrect	1385
Vp004	693	Response	2	20609279	11078	1
Vp004	694	Picture	MorphM4_03_orig.jpg ; MorphM4_10_LOWER.jpg	20609348	0	1	15127	2	0	next	hit	1387
Vp004	694	Response	1	20624399	15051	1
Vp004	695	Picture	MorphM3_03_orig.jpg ; MorphM3_00_LOWER.jpg	20624475	0	1	24152	2	0	next	incorrect	1389
Vp004	695	Response	2	20648479	24004	1
Vp004	696	Picture	MorphM10_03_orig.jpg ; MorphM10_00_LOWER.jpg	20648627	0	1	9156	2	0	next	incorrect	1391
Vp004	696	Response	2	20657679	9052	1
Vp004	697	Picture	MorphM5_04_orig.jpg ; MorphM5_00_LOWER.jpg	20657783	0	1	11146	2	0	next	hit	1393
Vp004	697	Response	1	20668799	11016	1
Vp004	698	Picture	MorphM9_01_orig.jpg ; MorphM9_10_LOWER.jpg	20668929	0	1	41270	2	0	next	incorrect	1395
Vp004	698	Response	2	20710078	41149	1
Vp004	699	Picture	MorphF2_00_orig.jpg ; MorphF2_00_LOWER.jpg	20710199	0	1	7643	188	0	next	incorrect	1397
Vp004	699	Response	2	20717838	7639	1
Vp004	700	Picture	MorphM6_07_orig.jpg ; MorphM6_00_LOWER.jpg	20717842	0	187	7843	360	0	next	incorrect	1399
Vp004	700	Response	2	20725678	7836	1
Vp004	701	Picture	MorphM3_04_orig.jpg ; MorphM3_10_LOWER.jpg	20725685	0	173	14080	332	0	next	incorrect	1401
Vp004	701	Response	2	20739758	14073	1
Vp004	702	Picture	MorphM7_08_orig.jpg ; MorphM7_00_LOWER.jpg	20739765	0	159	15418	160	0	next	incorrect	1403
Vp004	702	Response	2	20755118	15353	1
Vp004	703	Picture	MorphF3_00_orig.jpg ; MorphF3_00_LOWER.jpg	20755183	0	1	7942	155	0	next	incorrect	1405
Vp004	703	Response	2	20763117	7934	1
Vp004	704	Picture	MorphF2_05_orig.jpg ; MorphF2_10_LOWER.jpg	20763125	0	154	11565	155	0	next	incorrect	1407
Vp004	704	Response	2	20774557	11432	1
Vp004	705	Picture	MorphM2_01_orig.jpg ; MorphM2_00_LOWER.jpg	20774690	0	1	20275	163	0	next	incorrect	1409
Vp004	705	Response	2	20794957	20267	1
Vp004	706	Picture	MorphF10_10_orig.jpg ; MorphF10_00_LOWER.jpg	20794965	0	162	9848	163	0	next	hit	1411
Vp004	706	Response	1	20804717	9752	1
Vp004	707	Picture	MorphM9_09_orig.jpg ; MorphM9_10_LOWER.jpg	20804813	0	1	11412	2	0	next	hit	1413
Vp004	707	Response	1	20816157	11344	1
Vp004	708	Picture	MorphF5_06_orig.jpg ; MorphF5_10_LOWER.jpg	20816225	0	1	12739	2	0	next	hit	1415
Vp004	708	Response	1	20828877	12652	1
Vp004	709	Picture	MorphF2_02_orig.jpg ; MorphF2_10_LOWER.jpg	20828964	0	1	19904	3	0	next	incorrect	1417
Vp004	709	Response	2	20848797	19833	1
Vp004	710	Picture	MorphF3_02_orig.jpg ; MorphF3_00_LOWER.jpg	20848868	0	2	31848	3	0	next	incorrect	1419
Vp004	710	Response	2	20880637	31769	1
Vp004	711	Picture	MorphF10_09_orig.jpg ; MorphF10_00_LOWER.jpg	20880716	0	1	8084	145	0	next	hit	1421
Vp004	711	Response	1	20888796	8080	1
Vp004	712	Picture	MorphM8_05_orig.jpg ; MorphM8_00_LOWER.jpg	20888800	0	144	7524	328	0	next	hit	1423
Vp004	712	Response	1	20896316	7516	1
Vp004	713	Picture	MorphM3_00_orig.jpg ; MorphM3_00_LOWER.jpg	20896324	0	184	9738	185	0	next	incorrect	1425
Vp004	713	Response	2	20905996	9672	1
Vp004	714	Picture	MorphF7_02_orig.jpg ; MorphF7_10_LOWER.jpg	20906062	0	1	8338	156	0	next	hit	1427
Vp004	714	Response	1	20914396	8334	1
Vp004	715	Picture	MorphM8_06_orig.jpg ; MorphM8_00_LOWER.jpg	20914400	0	155	7983	156	0	next	hit	1429
Vp004	715	Response	1	20922236	7836	1
Vp004	716	Picture	MorphM6_06_orig.jpg ; MorphM6_10_LOWER.jpg	20922383	0	1	12341	2	0	next	incorrect	1431
Vp004	716	Response	2	20934636	12253	1
Vp004	717	Picture	MorphM2_00_orig.jpg ; MorphM2_00_LOWER.jpg	20934724	0	1	8758	3	0	next	incorrect	1433
Vp004	717	Response	2	20943356	8632	1
Vp004	718	Picture	MorphF7_05_orig.jpg ; MorphF7_00_LOWER.jpg	20943482	0	2	15641	154	0	next	incorrect	1435
Vp004	718	Response	2	20959116	15634	1
Vp004	719	Picture	MorphF5_04_orig.jpg ; MorphF5_00_LOWER.jpg	20959123	0	152	23771	153	0	next	incorrect	1437
Vp004	719	Response	2	20982796	23673	1
Vp004	720	Picture	MorphM7_09_orig.jpg ; MorphM7_10_LOWER.jpg	20982894	0	1	7298	2	0	next	hit	1439
Vp004	720	Response	1	20990075	7181	1
Vp004	721	Picture	MorphF4_10_orig.jpg ; MorphF4_10_LOWER.jpg	20990192	0	1	8228	2	0	next	hit	1441
Vp004	721	Response	1	20998315	8123	1
Vp004	722	Picture	MorphM2_03_orig.jpg ; MorphM2_00_LOWER.jpg	20998420	0	1	13137	2	0	next	incorrect	1443
Vp004	722	Response	2	21011435	13015	1
Vp004	723	Picture	MorphM4_00_orig.jpg ; MorphM4_10_LOWER.jpg	21011557	0	1	7033	2	0	next	hit	1445
Vp004	723	Response	1	21018475	6918	1
Vp004	724	Picture	MorphF3_09_orig.jpg ; MorphF3_10_LOWER.jpg	21018590	0	1	8625	2	0	next	incorrect	1447
Vp004	724	Response	2	21027115	8525	1
Vp004	725	Picture	MorphF9_04_orig.jpg ; MorphF9_00_LOWER.jpg	21027215	0	1	23488	2	0	next	incorrect	1449
Vp004	725	Response	2	21050635	23420	1
Vp004	726	Picture	MorphM3_07_orig.jpg ; MorphM3_10_LOWER.jpg	21050703	0	1	8179	183	0	next	incorrect	1451
Vp004	726	Response	2	21058875	8172	1
Vp004	727	Picture	MorphM8_03_orig.jpg ; MorphM8_10_LOWER.jpg	21058882	0	182	11991	183	0	next	hit	1453
Vp004	727	Response	1	21070795	11913	1
Vp004	728	Picture	MorphM4_04_orig.jpg ; MorphM4_10_LOWER.jpg	21070873	0	1	9023	3	0	next	hit	1455
Vp004	728	Response	1	21079835	8962	1
Vp004	729	Picture	MorphM7_00_orig.jpg ; MorphM7_10_LOWER.jpg	21079896	0	2	19773	3	0	next	hit	1457
Vp004	729	Response	1	21099594	19698	1
Vp004	730	Picture	MorphM4_06_orig.jpg ; MorphM4_00_LOWER.jpg	21099669	0	1	9773	181	0	next	incorrect	1459
Vp004	730	Response	2	21109434	9765	1
Vp004	731	Picture	MorphM9_02_orig.jpg ; MorphM9_00_LOWER.jpg	21109442	0	180	15520	366	0	next	incorrect	1461
Vp004	731	Response	2	21124954	15512	1
Vp004	732	Picture	MorphM7_05_orig.jpg ; MorphM7_00_LOWER.jpg	21124962	0	186	40790	187	0	next	incorrect	1463
Vp004	732	Response	2	21165674	40712	1
Vp004	733	Picture	MorphF9_00_orig.jpg ; MorphF9_10_LOWER.jpg	21165752	0	1	14863	2	0	next	incorrect	1465
Vp004	733	Response	2	21180554	14802	1
Vp004	734	Picture	MorphM10_02_orig.jpg ; MorphM10_00_LOWER.jpg	21180615	0	1	19772	2	0	next	incorrect	1467
Vp004	734	Response	2	21200313	19698	1
Vp004	735	Picture	MorphF4_04_orig.jpg ; MorphF4_00_LOWER.jpg	21200387	0	1	8227	2	0	next	incorrect	1469
Vp004	735	Response	2	21208474	8087	1
Vp004	736	Picture	MorphF5_03_orig.jpg ; MorphF5_00_LOWER.jpg	21208614	0	1	7431	2	0	next	incorrect	1471
Vp004	736	Response	2	21215913	7299	1
Vp004	737	Picture	MorphF2_03_orig.jpg ; MorphF2_00_LOWER.jpg	21216045	0	1	6502	2	0	next	incorrect	1473
Vp004	737	Response	2	21222473	6428	1
Vp004	738	Picture	MorphM3_05_orig.jpg ; MorphM3_00_LOWER.jpg	21222547	0	1	10085	2	0	next	hit	1475
Vp004	738	Response	1	21232553	10006	1
Vp004	739	Picture	MorphF10_05_orig.jpg ; MorphF10_00_LOWER.jpg	21232632	0	1	16809	179	0	next	incorrect	1477
Vp004	739	Response	2	21249433	16801	1
Vp004	740	Picture	MorphF2_07_orig.jpg ; MorphF2_00_LOWER.jpg	21249441	0	178	13977	179	0	next	hit	1479
Vp004	740	Response	1	21263273	13832	1
Vp004	741	Picture	MorphF8_08_orig.jpg ; MorphF8_10_LOWER.jpg	21263418	0	1	9820	2	0	next	hit	1481
Vp004	741	Response	1	21273113	9695	1
Vp004	742	Picture	MorphF3_07_orig.jpg ; MorphF3_10_LOWER.jpg	21273238	0	1	7962	2	0	next	incorrect	1483
Vp004	742	Response	2	21281113	7875	1
Vp004	743	Picture	MorphM3_02_orig.jpg ; MorphM3_00_LOWER.jpg	21281200	0	1	12474	2	0	next	incorrect	1485
Vp004	743	Response	2	21293593	12393	1
Vp004	744	Picture	MorphF5_10_orig.jpg ; MorphF5_10_LOWER.jpg	21293674	0	1	20568	2	0	next	incorrect	1487
Vp004	744	Response	2	21314152	20478	1
Vp004	745	Picture	MorphF3_01_orig.jpg ; MorphF3_00_LOWER.jpg	21314242	0	1	8478	149	0	next	incorrect	1489
Vp004	745	Response	2	21322712	8470	1
Vp004	746	Picture	MorphM1_07_orig.jpg ; MorphM1_00_LOWER.jpg	21322720	0	148	8773	149	0	next	hit	1491
Vp004	746	Response	1	21331352	8632	1
Vp004	747	Picture	MorphF1_09_orig.jpg ; MorphF1_00_LOWER.jpg	21331493	0	1	6587	182	0	next	incorrect	1493
Vp004	747	Response	2	21338072	6579	1
Vp004	748	Picture	MorphF6_09_orig.jpg ; MorphF6_10_LOWER.jpg	21338080	0	181	14512	182	0	next	hit	1495
Vp004	748	Response	1	21352472	14392	1
Vp004	749	Picture	MorphM10_09_orig.jpg ; MorphM10_00_LOWER.jpg	21352592	0	1	8758	2	0	next	incorrect	1497
Vp004	749	Response	2	21361272	8680	1
Vp004	750	Picture	MorphF3_06_orig.jpg ; MorphF3_00_LOWER.jpg	21361350	0	1	15791	2	0	next	incorrect	1499
Vp004	750	Response	2	21377032	15682	1
Vp004	751	Picture	MorphM7_02_orig.jpg ; MorphM7_00_LOWER.jpg	21377141	0	1	12871	3	0	next	incorrect	1501
Vp004	751	Response	2	21389912	12771	1
Vp004	752	Picture	MorphF4_06_orig.jpg ; MorphF4_10_LOWER.jpg	21390012	0	2	9267	158	0	next	hit	1503
Vp004	752	Response	1	21399272	9260	1
Vp004	753	Picture	MorphM10_01_orig.jpg ; MorphM10_10_LOWER.jpg	21399279	0	156	7985	157	0	next	hit	1505
Vp004	753	Response	1	21407192	7913	1
Vp004	754	Picture	MorphM9_09_orig.jpg ; MorphM9_00_LOWER.jpg	21407264	0	1	16411	178	0	next	hit	1507
Vp004	754	Response	1	21423671	16407	1
Vp004	755	Picture	MorphM10_10_orig.jpg ; MorphM10_10_LOWER.jpg	21423675	0	177	6147	178	0	next	hit	1509
Vp004	755	Response	1	21429751	6076	1
Vp004	756	Picture	MorphM2_01_orig.jpg ; MorphM2_10_LOWER.jpg	21429822	0	1	9777	178	0	next	incorrect	1511
Vp004	756	Response	2	21439591	9769	1
Vp004	757	Picture	MorphF1_10_orig.jpg ; MorphF1_10_LOWER.jpg	21439599	0	177	9066	179	0	next	incorrect	1513
Vp004	757	Response	2	21448550	8951	2
Vp004	758	Picture	MorphF8_02_orig.jpg ; MorphF8_10_LOWER.jpg	21448665	0	2	16853	3	0	next	hit	1515
Vp004	758	Response	1	21465430	16765	2
Vp004	759	Picture	MorphM6_08_orig.jpg ; MorphM6_00_LOWER.jpg	21465518	0	1	31582	2	0	next	incorrect	1517
Vp004	759	Response	2	21497030	31512	2
Vp004	760	Picture	MorphF6_09_orig.jpg ; MorphF6_00_LOWER.jpg	21497100	0	1	12474	2	0	next	incorrect	1519
Vp004	760	Response	2	21509511	12411	1
Vp004	761	Picture	MorphF2_06_orig.jpg ; MorphF2_10_LOWER.jpg	21509574	0	1	10881	2	0	next	hit	1521
Vp004	761	Response	1	21520310	10736	1
Vp004	762	Picture	MorphF8_02_orig.jpg ; MorphF8_00_LOWER.jpg	21520455	0	1	7543	156	0	next	incorrect	1523
Vp004	762	Response	2	21527990	7535	1
Vp004	763	Picture	MorphM2_04_orig.jpg ; MorphM2_00_LOWER.jpg	21527998	0	155	12320	331	0	next	incorrect	1525
Vp004	763	Response	2	21540310	12312	1
Vp004	764	Picture	MorphM4_09_orig.jpg ; MorphM4_10_LOWER.jpg	21540318	0	176	12080	347	0	next	hit	1527
Vp004	764	Response	1	21552390	12072	1
Vp004	765	Picture	MorphF1_06_orig.jpg ; MorphF1_10_LOWER.jpg	21552398	0	171	7040	335	0	next	incorrect	1529
Vp004	765	Response	2	21559430	7032	1
Vp004	766	Picture	MorphF7_03_orig.jpg ; MorphF7_00_LOWER.jpg	21559438	0	164	9718	165	0	next	incorrect	1531
Vp004	766	Response	2	21569030	9592	1
Vp004	767	Picture	MorphM8_08_orig.jpg ; MorphM8_00_LOWER.jpg	21569156	0	1	11002	146	0	next	incorrect	1533
Vp004	767	Response	2	21580150	10994	1
Vp004	768	Picture	MorphM9_06_orig.jpg ; MorphM9_10_LOWER.jpg	21580158	0	145	28674	147	0	next	hit	1535
Vp004	768	Response	1	21608710	28552	1
Vp004	769	Picture	MorphM4_03_orig.jpg ; MorphM4_00_LOWER.jpg	21608832	0	2	11678	3	0	next	incorrect	1537
Vp004	769	Response	2	21620389	11557	1
Vp004	770	Picture	MorphF2_08_orig.jpg ; MorphF2_00_LOWER.jpg	21620510	0	1	11647	165	0	next	hit	1539
Vp004	770	Response	1	21632149	11639	1
Vp004	771	Picture	MorphF1_04_orig.jpg ; MorphF1_00_LOWER.jpg	21632157	0	164	13168	165	0	next	incorrect	1541
Vp004	771	Response	2	21645189	13032	1
Vp004	772	Picture	MorphF7_03_orig.jpg ; MorphF7_10_LOWER.jpg	21645325	0	1	10992	156	0	next	hit	1543
Vp004	772	Response	1	21656309	10984	1
Vp004	773	Picture	MorphF1_07_orig.jpg ; MorphF1_00_LOWER.jpg	21656317	0	155	10880	312	0	next	incorrect	1545
Vp004	773	Response	2	21667189	10872	1
Vp004	774	Picture	MorphM8_04_orig.jpg ; MorphM8_00_LOWER.jpg	21667197	0	157	15814	158	0	next	incorrect	1547
Vp004	774	Response	2	21682869	15672	1
Vp004	775	Picture	MorphF8_03_orig.jpg ; MorphF8_10_LOWER.jpg	21683011	0	1	12341	2	0	next	hit	1549
Vp004	775	Response	1	21695269	12258	1
Vp004	776	Picture	MorphF9_07_orig.jpg ; MorphF9_00_LOWER.jpg	21695352	0	1	9421	3	0	next	incorrect	1551
Vp004	776	Response	2	21704708	9356	2
Vp004	777	Picture	MorphM1_05_orig.jpg ; MorphM1_00_LOWER.jpg	21704773	0	2	49099	3	0	next	hit	1553
Vp004	777	Response	1	21753748	48975	1
Vp004	778	Picture	MorphM7_03_orig.jpg ; MorphM7_00_LOWER.jpg	21753872	0	1	27203	2	0	next	hit	1555
Vp004	778	Response	1	21780948	27076	1
Vp004	779	Picture	MorphF2_00_orig.jpg ; MorphF2_10_LOWER.jpg	21781075	0	1	26761	179	0	next	incorrect	1557
Vp004	779	Response	2	21807828	26753	1
Vp004	780	Picture	MorphM10_09_orig.jpg ; MorphM10_10_LOWER.jpg	21807836	0	178	10925	179	0	next	hit	1559
Vp004	780	Response	1	21818628	10792	1
Vp004	781	Picture	MorphM5_10_orig.jpg ; MorphM5_10_LOWER.jpg	21818761	0	1	34354	150	0	next	hit	1561
Vp004	781	Response	1	21853107	34346	1
Vp004	782	Picture	MorphF6_03_orig.jpg ; MorphF6_10_LOWER.jpg	21853115	0	149	13949	150	0	next	incorrect	1563
Vp004	782	Response	2	21866947	13832	1
Vp004	783	Picture	MorphF8_10_orig.jpg ; MorphF8_00_LOWER.jpg	21867064	0	1	7829	2	0	next	incorrect	1565
Vp004	783	Response	2	21874787	7723	1
Vp004	784	Picture	MorphM5_04_orig.jpg ; MorphM5_10_LOWER.jpg	21874893	0	1	12861	145	0	next	incorrect	1567
Vp004	784	Response	2	21887747	12854	1
Vp004	785	Picture	MorphM4_10_orig.jpg ; MorphM4_00_LOWER.jpg	21887754	0	144	7309	145	0	next	incorrect	1569
Vp004	785	Response	2	21894947	7193	1
Vp004	786	Picture	MorphM5_02_orig.jpg ; MorphM5_10_LOWER.jpg	21895063	0	1	7166	2	0	next	incorrect	1571
Vp004	786	Response	2	21902147	7084	1
Vp004	787	Picture	MorphF10_10_orig.jpg ; MorphF10_10_LOWER.jpg	21902229	0	1	8725	168	0	next	hit	1573
Vp004	787	Response	1	21910947	8718	1
Vp004	788	Picture	MorphM7_05_orig.jpg ; MorphM7_10_LOWER.jpg	21910954	0	167	6800	169	0	next	hit	1575
Vp004	788	Response	1	21917667	6713	1
Vp004	789	Picture	MorphF6_07_orig.jpg ; MorphF6_00_LOWER.jpg	21917754	0	2	10086	3	0	next	incorrect	1577
Vp004	789	Response	2	21927747	9993	1
Vp004	790	Picture	MorphM8_04_orig.jpg ; MorphM8_10_LOWER.jpg	21927840	0	1	18843	2	0	next	hit	1579
Vp004	790	Response	1	21946546	18706	1
Vp004	791	Picture	MorphM9_02_orig.jpg ; MorphM9_10_LOWER.jpg	21946683	0	1	8347	147	0	next	incorrect	1581
Vp004	791	Response	2	21955026	8343	1
Vp004	792	Picture	MorphF9_06_orig.jpg ; MorphF9_00_LOWER.jpg	21955030	0	146	10231	147	0	next	hit	1583
Vp004	792	Response	1	21965186	10156	1
Vp004	793	Picture	MorphM10_01_orig.jpg ; MorphM10_00_LOWER.jpg	21965261	0	1	8733	159	0	next	hit	1585
Vp004	793	Response	1	21973986	8725	1
Vp004	794	Picture	MorphF6_04_orig.jpg ; MorphF6_00_LOWER.jpg	21973994	0	158	16479	159	0	next	incorrect	1587
Vp004	794	Response	2	21990386	16392	1
Vp004	795	Picture	MorphF10_00_orig.jpg ; MorphF10_00_LOWER.jpg	21990473	0	1	10085	2	0	next	incorrect	1589
Vp004	795	Response	2	22000466	9993	1
Vp004	796	Picture	MorphF9_10_orig.jpg ; MorphF9_00_LOWER.jpg	22000558	0	1	29275	186	0	next	incorrect	1591
Vp004	796	Response	2	22029826	29268	1
Vp004	797	Picture	MorphF1_01_orig.jpg ; MorphF1_10_LOWER.jpg	22029833	0	185	7600	334	0	next	incorrect	1593
Vp004	797	Response	2	22037426	7593	1
Vp004	798	Picture	MorphF4_03_orig.jpg ; MorphF4_10_LOWER.jpg	22037433	0	149	11280	298	0	next	hit	1595
Vp004	798	Response	1	22048705	11272	1
Vp004	799	Picture	MorphF9_05_orig.jpg ; MorphF9_00_LOWER.jpg	22048713	0	149	18960	313	0	next	incorrect	1597
Vp004	799	Response	2	22067665	18952	1
Vp004	800	Picture	MorphF5_01_orig.jpg ; MorphF5_00_LOWER.jpg	22067673	0	164	15920	332	0	next	hit	1599
Vp004	800	Response	1	22083585	15912	1
Vp004	801	Picture	MorphF9_07_orig.jpg ; MorphF9_10_LOWER.jpg	22083593	0	168	55901	169	0	next	incorrect	1601
Vp004	801	Response	2	22139424	55831	2
Vp004	802	Picture	MorphM6_09_orig.jpg ; MorphM6_00_LOWER.jpg	22139494	0	1	8890	2	0	next	hit	1603
Vp004	802	Response	1	22148304	8810	1
Vp004	803	Picture	MorphF4_03_orig.jpg ; MorphF4_00_LOWER.jpg	22148384	0	1	9289	2	0	next	incorrect	1605
Vp004	803	Response	2	22157584	9200	1
Vp004	804	Picture	MorphF7_07_orig.jpg ; MorphF7_10_LOWER.jpg	22157673	0	1	6768	2	0	next	hit	1607
Vp004	804	Response	1	22164305	6632	1
Vp004	805	Picture	MorphF6_08_orig.jpg ; MorphF6_00_LOWER.jpg	22164441	0	1	8891	2	0	next	incorrect	1609
Vp004	805	Response	2	22173264	8823	1
Vp004	806	Picture	MorphF3_10_orig.jpg ; MorphF3_10_LOWER.jpg	22173332	0	1	22558	2	0	next	hit	1611
Vp004	806	Response	1	22195824	22492	1
Vp004	807	Picture	MorphM4_02_orig.jpg ; MorphM4_10_LOWER.jpg	22195890	0	1	33971	2	0	next	hit	1613
Vp004	807	Response	1	22229744	33854	1
Vp004	808	Picture	MorphF3_02_orig.jpg ; MorphF3_10_LOWER.jpg	22229861	0	1	7962	2	0	next	incorrect	1615
Vp004	808	Response	2	22237744	7883	1
Vp004	809	Picture	MorphF9_01_orig.jpg ; MorphF9_00_LOWER.jpg	22237823	0	1	50824	2	0	next	incorrect	1617
Vp004	809	Response	2	22288543	50720	1
Vp004	810	Picture	MorphM3_08_orig.jpg ; MorphM3_00_LOWER.jpg	22288647	0	1	11904	173	0	next	incorrect	1619
Vp004	810	Response	2	22300543	11896	1
Vp004	811	Picture	MorphM6_06_orig.jpg ; MorphM6_00_LOWER.jpg	22300551	0	172	16079	322	0	next	incorrect	1621
Vp004	811	Response	2	22316623	16072	1
Vp004	812	Picture	MorphM7_00_orig.jpg ; MorphM7_00_LOWER.jpg	22316630	0	150	9040	151	0	next	incorrect	1623
Vp004	812	Response	2	22325583	8953	1
Vp004	813	Picture	MorphF1_03_orig.jpg ; MorphF1_10_LOWER.jpg	22325670	0	1	6634	2	0	next	incorrect	1625
Vp004	813	Response	2	22332223	6553	1
Vp004	814	Picture	MorphM9_00_orig.jpg ; MorphM9_10_LOWER.jpg	22332304	0	1	8891	2	0	next	incorrect	1627
Vp004	814	Response	2	22341103	8799	1
Vp004	815	Picture	MorphF3_07_orig.jpg ; MorphF3_00_LOWER.jpg	22341195	0	1	8360	2	0	next	incorrect	1629
Vp004	815	Response	2	22349422	8227	2
Vp004	816	Picture	MorphM7_01_orig.jpg ; MorphM7_00_LOWER.jpg	22349555	0	1	8758	2	0	next	incorrect	1631
Vp004	816	Response	2	22358222	8667	1
Vp004	817	Picture	MorphM8_05_orig.jpg ; MorphM8_10_LOWER.jpg	22358313	0	1	12157	186	0	next	hit	1633
Vp004	817	Response	1	22370462	12149	1
Vp004	818	Picture	MorphF5_04_orig.jpg ; MorphF5_10_LOWER.jpg	22370470	0	185	15312	186	0	next	incorrect	1635
Vp004	818	Response	2	22385662	15192	1
Vp004	819	Picture	MorphM9_08_orig.jpg ; MorphM9_00_LOWER.jpg	22385782	0	1	11545	2	0	next	incorrect	1637
Vp004	819	Response	2	22397262	11480	1
Vp004	820	Picture	MorphM2_10_orig.jpg ; MorphM2_00_LOWER.jpg	22397327	0	1	10483	2	0	next	incorrect	1639
Vp004	820	Response	2	22407662	10335	1
Vp004	821	Picture	MorphM9_00_orig.jpg ; MorphM9_00_LOWER.jpg	22407810	0	1	7298	2	0	next	incorrect	1641
Vp004	821	Response	2	22415022	7212	1
Vp004	822	Picture	MorphM3_05_orig.jpg ; MorphM3_10_LOWER.jpg	22415108	0	1	8228	2	0	next	incorrect	1643
Vp004	822	Response	2	22423262	8154	1
Vp004	823	Picture	MorphM6_01_orig.jpg ; MorphM6_00_LOWER.jpg	22423336	0	1	8227	2	0	next	incorrect	1645
Vp004	823	Response	2	22431422	8086	1
Vp004	824	Picture	MorphF1_00_orig.jpg ; MorphF1_00_LOWER.jpg	22431563	0	1	6767	3	0	next	incorrect	1647
Vp004	824	Response	2	22438222	6659	1
Vp004	825	Picture	MorphM6_02_orig.jpg ; MorphM6_10_LOWER.jpg	22438330	0	2	9659	164	0	next	incorrect	1649
Vp004	825	Response	2	22447982	9652	1
Vp004	826	Picture	MorphF3_09_orig.jpg ; MorphF3_00_LOWER.jpg	22447989	0	162	7592	163	0	next	incorrect	1651
Vp004	826	Response	2	22455502	7513	1
Vp004	827	Picture	MorphF10_09_orig.jpg ; MorphF10_10_LOWER.jpg	22455581	0	1	6370	2	0	next	hit	1653
Vp004	827	Response	1	22461822	6241	1
Vp004	828	Picture	MorphF6_06_orig.jpg ; MorphF6_00_LOWER.jpg	22461951	0	1	8998	160	0	next	incorrect	1655
Vp004	828	Response	2	22470941	8990	1
Vp004	829	Picture	MorphF5_09_orig.jpg ; MorphF5_00_LOWER.jpg	22470949	0	159	7855	160	0	next	incorrect	1657
Vp004	829	Response	2	22478701	7752	1
Vp004	830	Picture	MorphF8_09_orig.jpg ; MorphF8_10_LOWER.jpg	22478804	0	1	15393	2	0	next	hit	1659
Vp004	830	Response	1	22494061	15257	1
Vp004	831	Picture	MorphF10_00_orig.jpg ; MorphF10_10_LOWER.jpg	22494197	0	1	11013	3	0	next	incorrect	1661
Vp004	831	Response	2	22505101	10904	1
Vp004	832	Picture	MorphF1_06_orig.jpg ; MorphF1_00_LOWER.jpg	22505210	0	2	24417	3	0	next	incorrect	1663
Vp004	832	Response	2	22529500	24290	2
Vp004	833	Picture	MorphM6_00_orig.jpg ; MorphM6_00_LOWER.jpg	22529627	0	1	19481	160	0	next	incorrect	1665
Vp004	833	Response	2	22549101	19474	1
Vp004	834	Picture	MorphM1_08_orig.jpg ; MorphM1_10_LOWER.jpg	22549108	0	159	15520	324	0	next	hit	1667
Vp004	834	Response	1	22564621	15513	1
Vp004	835	Picture	MorphF9_08_orig.jpg ; MorphF9_10_LOWER.jpg	22564628	0	165	8640	316	0	next	hit	1669
Vp004	835	Response	1	22573260	8632	1
Vp004	836	Picture	MorphF2_09_orig.jpg ; MorphF2_00_LOWER.jpg	22573268	0	151	11960	152	0	next	hit	1671
Vp004	836	Response	1	22585100	11832	1
Vp004	837	Picture	MorphM3_09_orig.jpg ; MorphM3_10_LOWER.jpg	22585228	0	1	8492	2	0	next	hit	1673
Vp004	837	Response	1	22593580	8352	1
Vp004	838	Picture	MorphF2_01_orig.jpg ; MorphF2_10_LOWER.jpg	22593720	0	1	11628	185	0	next	incorrect	1675
Vp004	838	Response	2	22605340	11620	1
Vp004	839	Picture	MorphF9_03_orig.jpg ; MorphF9_10_LOWER.jpg	22605348	0	184	16106	185	0	next	hit	1677
Vp004	839	Response	1	22621340	15992	1
Vp004	840	Picture	MorphM8_00_orig.jpg ; MorphM8_10_LOWER.jpg	22621454	0	1	8758	2	0	next	hit	1679
Vp004	840	Response	1	22630140	8686	1
Vp004	841	Picture	MorphF3_05_orig.jpg ; MorphF3_00_LOWER.jpg	22630212	0	1	102444	2	0	next	incorrect	1681
Vp004	841	Response	2	22732539	102327	1
Vp004	842	Picture	MorphM8_07_orig.jpg ; MorphM8_10_LOWER.jpg	22732656	0	1	12341	2	0	next	hit	1683
Vp004	842	Response	1	22744859	12203	1
Vp004	843	Picture	MorphM1_02_orig.jpg ; MorphM1_10_LOWER.jpg	22744997	0	1	15923	2	0	next	incorrect	1685
Vp004	843	Response	2	22760779	15782	1
Vp004	844	Picture	MorphM6_02_orig.jpg ; MorphM6_00_LOWER.jpg	22760920	0	1	20171	2	0	next	incorrect	1687
Vp004	844	Response	2	22781019	20099	1
Vp004	845	Picture	MorphF10_03_orig.jpg ; MorphF10_00_LOWER.jpg	22781091	0	1	9421	2	0	next	hit	1689
Vp004	845	Response	1	22790378	9287	1
Vp004	846	Picture	MorphM3_01_orig.jpg ; MorphM3_10_LOWER.jpg	22790512	0	1	11280	2	0	next	hit	1691
Vp004	846	Response	1	22801658	11146	1
Vp004	847	Picture	MorphF1_08_orig.jpg ; MorphF1_00_LOWER.jpg	22801792	0	1	56354	177	0	next	incorrect	1693
Vp004	847	Response	2	22858138	56346	1
Vp004	848	Picture	MorphM7_02_orig.jpg ; MorphM7_10_LOWER.jpg	22858146	0	176	8668	177	0	next	hit	1695
Vp004	848	Response	1	22866698	8552	1
Vp004	849	Picture	MorphM5_03_orig.jpg ; MorphM5_10_LOWER.jpg	22866814	0	1	10085	2	0	next	hit	1697
Vp004	849	Response	1	22876778	9964	1
Vp004	850	Picture	MorphF5_00_orig.jpg ; MorphF5_10_LOWER.jpg	22876899	0	1	11412	2	0	next	hit	1699
Vp004	850	Response	1	22888217	11318	1
Vp004	851	Picture	MorphM2_07_orig.jpg ; MorphM2_00_LOWER.jpg	22888311	0	1	8075	154	0	next	hit	1701
Vp004	851	Response	1	22896377	8066	1
Vp004	852	Picture	MorphF4_04_orig.jpg ; MorphF4_10_LOWER.jpg	22896386	0	153	13953	154	0	next	hit	1703
Vp004	852	Response	1	22910217	13831	1
Vp004	853	Picture	MorphM6_10_orig.jpg ; MorphM6_00_LOWER.jpg	22910339	0	1	8446	181	0	next	hit	1705
Vp004	853	Response	1	22918777	8438	1
Vp004	854	Picture	MorphM7_01_orig.jpg ; MorphM7_10_LOWER.jpg	22918785	0	180	7441	351	0	next	hit	1707
Vp004	854	Response	1	22926217	7432	1
Vp004	855	Picture	MorphF2_04_orig.jpg ; MorphF2_00_LOWER.jpg	22926226	0	171	10122	172	0	next	incorrect	1709
Vp004	855	Response	2	22936217	9991	1
Vp004	856	Picture	MorphM9_08_orig.jpg ; MorphM9_10_LOWER.jpg	22936348	0	1	11397	150	0	next	hit	1711
Vp004	856	Response	1	22947737	11389	1
Vp004	857	Picture	MorphF6_05_orig.jpg ; MorphF6_00_LOWER.jpg	22947745	0	149	15359	332	0	next	incorrect	1713
Vp004	857	Response	2	22963097	15352	1
Vp004	858	Picture	MorphF7_08_orig.jpg ; MorphF7_10_LOWER.jpg	22963104	0	183	11440	338	0	next	hit	1715
Vp004	858	Response	1	22974537	11433	1
Vp004	859	Picture	MorphF1_10_orig.jpg ; MorphF1_00_LOWER.jpg	22974544	0	155	9177	156	0	next	incorrect	1717
Vp004	859	Response	2	22983657	9113	1
Vp004	860	Picture	MorphF3_05_orig.jpg ; MorphF3_10_LOWER.jpg	22983721	0	1	11545	2	0	next	incorrect	1719
Vp004	860	Response	2	22995176	11455	1
Vp004	861	Picture	MorphM6_07_orig.jpg ; MorphM6_10_LOWER.jpg	22995266	0	1	18445	2	0	next	incorrect	1721
Vp004	861	Response	2	23013576	18310	1
Vp004	862	Picture	MorphM3_06_orig.jpg ; MorphM3_00_LOWER.jpg	23013711	0	1	17914	2	0	next	hit	1723
Vp004	862	Response	1	23031496	17785	1
Vp004	863	Picture	MorphM9_07_orig.jpg ; MorphM9_10_LOWER.jpg	23031625	0	1	8199	163	0	next	hit	1725
Vp004	863	Response	1	23039816	8191	1
Vp004	864	Picture	MorphF4_00_orig.jpg ; MorphF4_00_LOWER.jpg	23039824	0	162	12900	163	0	next	incorrect	1727
Vp004	864	Response	2	23052616	12792	1
Vp004	865	Picture	MorphF8_01_orig.jpg ; MorphF8_10_LOWER.jpg	23052724	0	1	10860	156	0	next	incorrect	1729
Vp004	865	Response	2	23063576	10852	1
Vp004	866	Picture	MorphF9_05_orig.jpg ; MorphF9_10_LOWER.jpg	23063584	0	155	37044	156	0	next	incorrect	1731
Vp004	866	Response	2	23100536	36952	1
Vp004	867	Picture	MorphM7_07_orig.jpg ; MorphM7_00_LOWER.jpg	23100628	0	1	6875	161	0	next	hit	1733
Vp004	867	Response	1	23107495	6867	1
Vp004	868	Picture	MorphF1_01_orig.jpg ; MorphF1_00_LOWER.jpg	23107503	0	160	8120	161	0	next	incorrect	1735
Vp004	868	Response	2	23115495	7992	1
Vp004	869	Picture	MorphF9_09_orig.jpg ; MorphF9_00_LOWER.jpg	23115623	0	1	6503	2	0	next	hit	1737
Vp004	869	Response	1	23122055	6432	1
Vp004	870	Picture	MorphM1_09_orig.jpg ; MorphM1_10_LOWER.jpg	23122126	0	1	14977	152	0	next	hit	1739
Vp004	870	Response	1	23137095	14969	1
Vp004	871	Picture	MorphF10_01_orig.jpg ; MorphF10_10_LOWER.jpg	23137103	0	151	8510	152	0	next	incorrect	1741
Vp004	871	Response	2	23145495	8392	1
Vp004	872	Picture	MorphM2_02_orig.jpg ; MorphM2_10_LOWER.jpg	23145613	0	1	8209	153	0	next	hit	1743
Vp004	872	Response	1	23153815	8202	1
Vp004	873	Picture	MorphF8_01_orig.jpg ; MorphF8_00_LOWER.jpg	23153822	0	152	20056	153	0	next	incorrect	1745
Vp004	873	Response	2	23173735	19913	1
Vp004	874	Picture	MorphF4_01_orig.jpg ; MorphF4_00_LOWER.jpg	23173878	0	1	14199	2	0	next	incorrect	1747
Vp004	874	Response	2	23187975	14097	1
Vp004	875	Picture	MorphF9_02_orig.jpg ; MorphF9_00_LOWER.jpg	23188077	0	1	14545	186	0	next	incorrect	1749
Vp004	875	Response	2	23202614	14537	1
Vp004	876	Picture	MorphF6_10_orig.jpg ; MorphF6_10_LOWER.jpg	23202622	0	185	7200	336	0	next	hit	1751
Vp004	876	Response	1	23209814	7192	1
Vp004	877	Picture	MorphF1_02_orig.jpg ; MorphF1_00_LOWER.jpg	23209822	0	151	9280	311	0	next	incorrect	1753
Vp004	877	Response	2	23219094	9272	1
Vp004	878	Picture	MorphF2_10_orig.jpg ; MorphF2_10_LOWER.jpg	23219102	0	160	8480	333	0	next	hit	1755
Vp004	878	Response	1	23227574	8472	1
Vp004	879	Picture	MorphF10_02_orig.jpg ; MorphF10_10_LOWER.jpg	23227582	0	173	11982	174	0	next	incorrect	1757
Vp004	879	Response	2	23239494	11912	1
Vp004	880	Picture	MorphM5_10_orig.jpg ; MorphM5_00_LOWER.jpg	23239564	0	1	7378	188	0	next	hit	1759
Vp004	880	Response	1	23246934	7370	1
Vp004	881	Picture	MorphM9_06_orig.jpg ; MorphM9_00_LOWER.jpg	23246942	0	187	23520	341	0	next	incorrect	1761
Vp004	881	Response	2	23270454	23512	1
Vp004	882	Picture	MorphM7_04_orig.jpg ; MorphM7_00_LOWER.jpg	23270462	0	154	19925	155	0	next	incorrect	1763
Vp004	882	Response	2	23290294	19832	1
Vp004	883	Picture	pause1	23290387	0	1	300031	2	0	next	other	0
Vp004	884	Response	3	23618621	28203	1
Vp004	885	Picture	MorphM10_09_orig.jpg ; MorphM10_10_UPPER.jpg	23618683	0	1	20015	157	0	next	hit	1767
Vp004	885	Response	1	23638690	20007	1
Vp004	886	Picture	MorphM1_08_orig.jpg ; MorphM1_00_UPPER.jpg	23638698	0	156	8250	157	0	next	incorrect	1769
Vp004	886	Response	2	23646850	8152	1
Vp004	887	Picture	MorphM4_03_orig.jpg ; MorphM4_10_UPPER.jpg	23646948	0	1	10881	2	0	next	incorrect	1771
Vp004	887	Response	2	23657730	10782	1
Vp004	888	Picture	MorphM5_07_orig.jpg ; MorphM5_00_UPPER.jpg	23657829	0	1	9909	178	0	next	incorrect	1773
Vp004	888	Response	2	23667730	9901	1
Vp004	889	Picture	MorphF10_00_orig.jpg ; MorphF10_10_UPPER.jpg	23667738	0	177	6944	178	0	next	hit	1775
Vp004	889	Response	1	23674610	6872	1
Vp004	890	Picture	MorphM1_04_orig.jpg ; MorphM1_10_UPPER.jpg	23674682	0	1	10616	2	0	next	hit	1777
Vp004	890	Response	1	23685170	10488	1
Vp004	891	Picture	MorphM3_08_orig.jpg ; MorphM3_10_UPPER.jpg	23685298	0	1	16587	2	0	next	hit	1779
Vp004	891	Response	1	23701810	16512	1
Vp004	892	Picture	MorphF6_00_orig.jpg ; MorphF6_10_UPPER.jpg	23701885	0	1	7431	2	0	next	incorrect	1781
Vp004	892	Response	2	23709170	7285	1
Vp004	893	Picture	MorphF4_03_orig.jpg ; MorphF4_00_UPPER.jpg	23709316	0	1	10581	170	0	next	incorrect	1783
Vp004	893	Response	2	23719890	10574	1
Vp004	894	Picture	MorphF9_05_orig.jpg ; MorphF9_10_UPPER.jpg	23719897	0	169	15694	170	0	next	hit	1785
Vp004	894	Response	1	23735489	15592	1
Vp004	895	Picture	MorphM4_10_orig.jpg ; MorphM4_00_UPPER.jpg	23735591	0	1	31847	2	0	next	incorrect	1787
Vp004	895	Response	2	23767329	31738	1
Vp004	896	Picture	MorphF5_08_orig.jpg ; MorphF5_00_UPPER.jpg	23767438	0	1	8095	2	0	next	incorrect	1789
Vp004	896	Response	2	23775409	7971	1
Vp004	897	Picture	MorphM10_03_orig.jpg ; MorphM10_00_UPPER.jpg	23775533	0	1	6604	165	0	next	incorrect	1791
Vp004	897	Response	2	23782129	6596	1
Vp004	898	Picture	MorphM6_10_orig.jpg ; MorphM6_10_UPPER.jpg	23782137	0	164	7595	165	0	next	incorrect	1793
Vp004	898	Response	2	23789649	7512	1
Vp004	899	Picture	MorphF8_05_orig.jpg ; MorphF8_10_UPPER.jpg	23789732	0	1	7431	2	0	next	incorrect	1795
Vp004	899	Response	2	23797089	7357	1
Vp004	900	Picture	MorphM9_09_orig.jpg ; MorphM9_10_UPPER.jpg	23797163	0	1	20170	2	0	next	incorrect	1797
Vp004	900	Response	2	23817249	20086	1
Vp004	901	Picture	MorphF3_05_orig.jpg ; MorphF3_00_UPPER.jpg	23817333	0	1	6767	2	0	next	incorrect	1799
Vp004	901	Response	2	23823969	6636	1
Vp004	902	Picture	MorphF8_09_orig.jpg ; MorphF8_10_UPPER.jpg	23824100	0	1	12436	173	0	next	hit	1801
Vp004	902	Response	1	23836529	12429	1
Vp004	903	Picture	MorphF1_04_orig.jpg ; MorphF1_00_UPPER.jpg	23836536	0	172	7602	173	0	next	incorrect	1803
Vp004	903	Response	2	23844048	7512	1
Vp004	904	Picture	MorphM8_07_orig.jpg ; MorphM8_10_UPPER.jpg	23844138	0	1	17998	184	0	next	hit	1805
Vp004	904	Response	1	23862128	17990	1
Vp004	905	Picture	MorphM9_03_orig.jpg ; MorphM9_00_UPPER.jpg	23862136	0	183	10797	184	0	next	incorrect	1807
Vp004	905	Response	2	23872848	10712	1
Vp004	906	Picture	MorphF6_05_orig.jpg ; MorphF6_00_UPPER.jpg	23872933	0	1	8322	173	0	next	incorrect	1809
Vp004	906	Response	2	23881248	8315	1
Vp004	907	Picture	MorphF9_10_orig.jpg ; MorphF9_10_UPPER.jpg	23881255	0	172	12379	173	0	next	hit	1811
Vp004	907	Response	1	23893568	12313	1
Vp004	908	Picture	MorphF10_06_orig.jpg ; MorphF10_00_UPPER.jpg	23893634	0	1	25861	150	0	next	incorrect	1813
Vp004	908	Response	2	23919488	25854	1
Vp004	909	Picture	MorphF4_06_orig.jpg ; MorphF4_10_UPPER.jpg	23919495	0	149	10480	302	0	next	hit	1815
Vp004	909	Response	1	23929968	10473	1
Vp004	910	Picture	MorphM2_09_orig.jpg ; MorphM2_10_UPPER.jpg	23929975	0	153	24701	154	0	next	hit	1817
Vp004	910	Response	1	23954527	24552	1
Vp004	911	Picture	MorphF10_00_orig.jpg ; MorphF10_00_UPPER.jpg	23954676	0	1	10575	175	0	next	incorrect	1819
Vp004	911	Response	2	23965247	10571	1
Vp004	912	Picture	MorphF7_07_orig.jpg ; MorphF7_10_UPPER.jpg	23965251	0	174	8084	359	0	next	hit	1821
Vp004	912	Response	1	23973327	8076	1
Vp004	913	Picture	MorphF9_03_orig.jpg ; MorphF9_10_UPPER.jpg	23973335	0	185	7084	186	0	next	hit	1823
Vp004	913	Response	1	23980287	6952	1
Vp004	914	Picture	MorphF7_08_orig.jpg ; MorphF7_00_UPPER.jpg	23980419	0	1	11235	179	0	next	hit	1825
Vp004	914	Response	1	23991646	11227	2
Vp004	915	Picture	MorphF5_04_orig.jpg ; MorphF5_10_UPPER.jpg	23991654	0	178	13447	179	0	next	incorrect	1827
Vp004	915	Response	2	24005007	13353	1
Vp004	916	Picture	MorphM5_06_orig.jpg ; MorphM5_10_UPPER.jpg	24005101	0	1	8313	182	0	next	hit	1829
Vp004	916	Response	1	24013406	8305	2
Vp004	917	Picture	MorphF2_05_orig.jpg ; MorphF2_10_UPPER.jpg	24013414	0	181	8640	347	0	next	hit	1831
Vp004	917	Response	1	24022047	8633	1
Vp004	918	Picture	MorphM8_07_orig.jpg ; MorphM8_00_UPPER.jpg	24022054	0	166	8392	168	0	next	hit	1833
Vp004	918	Response	1	24030367	8313	1
Vp004	919	Picture	MorphF9_08_orig.jpg ; MorphF9_00_UPPER.jpg	24030446	0	2	7928	170	0	next	incorrect	1835
Vp004	919	Response	2	24038367	7921	1
Vp004	920	Picture	MorphM4_02_orig.jpg ; MorphM4_10_UPPER.jpg	24038374	0	168	14897	169	0	next	incorrect	1837
Vp004	920	Response	2	24053166	14792	1
Vp004	921	Picture	MorphM10_02_orig.jpg ; MorphM10_10_UPPER.jpg	24053271	0	1	17118	2	0	next	hit	1839
Vp004	921	Response	1	24070286	17015	1
Vp004	922	Picture	MorphF3_10_orig.jpg ; MorphF3_10_UPPER.jpg	24070389	0	1	13506	164	0	next	incorrect	1841
Vp004	922	Response	2	24083886	13497	1
Vp004	923	Picture	MorphM1_09_orig.jpg ; MorphM1_10_UPPER.jpg	24083895	0	163	6638	323	0	next	incorrect	1843
Vp004	923	Response	2	24090526	6631	1
Vp004	924	Picture	MorphF1_06_orig.jpg ; MorphF1_10_UPPER.jpg	24090533	0	160	7680	336	0	next	incorrect	1845
Vp004	924	Response	2	24098206	7673	1
Vp004	925	Picture	MorphF7_08_orig.jpg ; MorphF7_10_UPPER.jpg	24098213	0	176	8402	177	0	next	incorrect	1847
Vp004	925	Response	2	24106526	8313	1
Vp004	926	Picture	MorphM4_09_orig.jpg ; MorphM4_10_UPPER.jpg	24106615	0	1	29038	158	0	next	hit	1849
Vp004	926	Response	1	24135646	29031	1
Vp004	927	Picture	MorphF8_00_orig.jpg ; MorphF8_10_UPPER.jpg	24135653	0	157	10639	158	0	next	incorrect	1851
Vp004	927	Response	2	24146206	10553	1
Vp004	928	Picture	MorphM9_08_orig.jpg ; MorphM9_00_UPPER.jpg	24146292	0	1	7697	2	0	next	incorrect	1853
Vp004	928	Response	2	24153886	7594	1
Vp004	929	Picture	MorphF10_01_orig.jpg ; MorphF10_10_UPPER.jpg	24153989	0	1	10350	2	0	next	hit	1855
Vp004	929	Response	1	24164205	10216	1
Vp004	930	Picture	MorphF6_06_orig.jpg ; MorphF6_00_UPPER.jpg	24164339	0	1	19507	2	0	next	incorrect	1857
Vp004	930	Response	2	24183725	19386	1
Vp004	931	Picture	MorphM9_00_orig.jpg ; MorphM9_10_UPPER.jpg	24183846	0	1	9406	150	0	next	incorrect	1859
Vp004	931	Response	2	24193245	9399	1
Vp004	932	Picture	MorphF2_04_orig.jpg ; MorphF2_10_UPPER.jpg	24193252	0	149	8243	150	0	next	incorrect	1861
Vp004	932	Response	2	24201405	8153	1
Vp004	933	Picture	MorphF8_01_orig.jpg ; MorphF8_00_UPPER.jpg	24201495	0	1	22398	163	0	next	incorrect	1863
Vp004	933	Response	2	24223884	22389	2
Vp004	934	Picture	MorphF1_02_orig.jpg ; MorphF1_10_UPPER.jpg	24223893	0	162	7857	163	0	next	incorrect	1865
Vp004	934	Response	2	24231645	7752	1
Vp004	935	Picture	MorphF8_04_orig.jpg ; MorphF8_10_UPPER.jpg	24231750	0	1	7962	2	0	next	incorrect	1867
Vp004	935	Response	2	24239645	7895	1
Vp004	936	Picture	MorphM9_02_orig.jpg ; MorphM9_00_UPPER.jpg	24239712	0	1	10584	167	0	next	incorrect	1869
Vp004	936	Response	2	24250284	10572	2
Vp004	937	Picture	MorphF4_05_orig.jpg ; MorphF4_10_UPPER.jpg	24250296	0	166	10232	317	0	next	hit	1871
Vp004	937	Response	1	24260525	10229	1
Vp004	938	Picture	MorphM3_02_orig.jpg ; MorphM3_10_UPPER.jpg	24260528	0	151	7979	153	0	next	hit	1873
Vp004	938	Response	1	24268364	7836	1
Vp004	939	Picture	MorphM10_08_orig.jpg ; MorphM10_00_UPPER.jpg	24268507	0	2	6745	159	0	next	hit	1875
Vp004	939	Response	1	24275244	6737	1
Vp004	940	Picture	MorphF3_06_orig.jpg ; MorphF3_00_UPPER.jpg	24275252	0	157	6658	158	0	next	incorrect	1877
Vp004	940	Response	2	24281804	6552	1
Vp004	941	Picture	MorphM6_04_orig.jpg ; MorphM6_00_UPPER.jpg	24281910	0	1	11102	179	0	next	incorrect	1879
Vp004	941	Response	2	24293004	11094	1
Vp004	942	Picture	MorphF10_07_orig.jpg ; MorphF10_10_UPPER.jpg	24293012	0	178	8139	179	0	next	hit	1881
Vp004	942	Response	1	24301004	7992	1
Vp004	943	Picture	MorphF8_00_orig.jpg ; MorphF8_00_UPPER.jpg	24301151	0	1	11147	2	0	next	incorrect	1883
Vp004	943	Response	2	24312204	11053	1
Vp004	944	Picture	MorphM2_05_orig.jpg ; MorphM2_00_UPPER.jpg	24312298	0	1	11113	168	0	next	incorrect	1885
Vp004	944	Response	2	24323404	11106	1
Vp004	945	Picture	MorphF9_04_orig.jpg ; MorphF9_00_UPPER.jpg	24323411	0	167	6934	168	0	next	incorrect	1887
Vp004	945	Response	2	24330284	6873	1
Vp004	946	Picture	MorphM1_07_orig.jpg ; MorphM1_00_UPPER.jpg	24330345	0	1	10881	2	0	next	incorrect	1889
Vp004	946	Response	2	24341084	10739	1
Vp004	947	Picture	MorphF4_02_orig.jpg ; MorphF4_00_UPPER.jpg	24341226	0	1	16720	2	0	next	hit	1891
Vp004	947	Response	1	24357804	16578	1
Vp004	948	Picture	MorphM6_09_orig.jpg ; MorphM6_00_UPPER.jpg	24357946	0	1	9785	170	0	next	incorrect	1893
Vp004	948	Response	2	24367723	9777	1
Vp004	949	Picture	MorphF3_01_orig.jpg ; MorphF3_00_UPPER.jpg	24367731	0	169	13172	170	0	next	incorrect	1895
Vp004	949	Response	2	24380763	13032	1
Vp004	950	Picture	MorphM8_06_orig.jpg ; MorphM8_00_UPPER.jpg	24380903	0	1	8095	2	0	next	hit	1897
Vp004	950	Response	1	24388923	8020	1
Vp004	951	Picture	MorphF9_01_orig.jpg ; MorphF9_00_UPPER.jpg	24388998	0	1	9554	2	0	next	incorrect	1899
Vp004	951	Response	2	24398443	9445	1
Vp004	952	Picture	MorphF8_02_orig.jpg ; MorphF8_10_UPPER.jpg	24398552	0	1	8360	2	0	next	hit	1901
Vp004	952	Response	1	24406763	8211	1
Vp004	953	Picture	MorphM9_01_orig.jpg ; MorphM9_10_UPPER.jpg	24406912	0	1	11147	2	0	next	hit	1903
Vp004	953	Response	1	24417962	11050	2
Vp004	954	Picture	MorphF1_01_orig.jpg ; MorphF1_10_UPPER.jpg	24418059	0	1	8360	2	0	next	incorrect	1905
Vp004	954	Response	2	24426283	8224	1
Vp004	955	Picture	MorphF8_10_orig.jpg ; MorphF8_00_UPPER.jpg	24426419	0	1	11412	2	0	next	hit	1907
Vp004	955	Response	1	24437723	11304	1
Vp004	956	Picture	MorphF10_02_orig.jpg ; MorphF10_00_UPPER.jpg	24437831	0	1	13402	2	0	next	hit	1909
Vp004	956	Response	1	24451163	13332	1
Vp004	957	Picture	MorphM7_04_orig.jpg ; MorphM7_10_UPPER.jpg	24451233	0	1	13377	161	0	next	hit	1911
Vp004	957	Response	1	24464603	13370	1
Vp004	958	Picture	MorphF2_04_orig.jpg ; MorphF2_00_UPPER.jpg	24464610	0	160	14888	161	0	next	incorrect	1913
Vp004	958	Response	2	24479402	14792	1
Vp004	959	Picture	MorphF4_03_orig.jpg ; MorphF4_10_UPPER.jpg	24479498	0	1	8227	2	0	next	hit	1915
Vp004	959	Response	1	24487642	8144	1
Vp004	960	Picture	MorphM7_09_orig.jpg ; MorphM7_00_UPPER.jpg	24487725	0	1	16057	2	0	next	hit	1917
Vp004	960	Response	1	24503642	15917	1
Vp004	961	Picture	MorphF3_06_orig.jpg ; MorphF3_10_UPPER.jpg	24503782	0	1	12739	2	0	next	incorrect	1919
Vp004	961	Response	2	24516442	12660	1
Vp004	962	Picture	MorphF1_08_orig.jpg ; MorphF1_10_UPPER.jpg	24516521	0	1	11928	150	0	next	incorrect	1921
Vp004	962	Response	2	24528442	11921	1
Vp004	963	Picture	MorphM8_06_orig.jpg ; MorphM8_10_UPPER.jpg	24528449	0	149	35711	150	0	next	incorrect	1923
Vp004	963	Response	2	24564042	35593	1
Vp004	964	Picture	MorphF8_07_orig.jpg ; MorphF8_00_UPPER.jpg	24564160	0	1	6635	2	0	next	hit	1925
Vp004	964	Response	1	24570681	6521	1
Vp004	965	Picture	MorphM1_09_orig.jpg ; MorphM1_00_UPPER.jpg	24570795	0	1	6634	3	0	next	incorrect	1927
Vp004	965	Response	2	24577322	6527	1
Vp004	966	Picture	MorphM9_10_orig.jpg ; MorphM9_00_UPPER.jpg	24577429	0	2	11899	180	0	next	hit	1929
Vp004	966	Response	1	24589321	11892	1
Vp004	967	Picture	MorphM5_01_orig.jpg ; MorphM5_00_UPPER.jpg	24589328	0	178	8670	179	0	next	hit	1931
Vp004	967	Response	1	24597881	8553	1
Vp004	968	Picture	MorphM6_07_orig.jpg ; MorphM6_00_UPPER.jpg	24597998	0	1	8611	149	0	next	incorrect	1933
Vp004	968	Response	2	24606601	8603	1
Vp004	969	Picture	MorphM3_04_orig.jpg ; MorphM3_00_UPPER.jpg	24606609	0	148	7843	149	0	next	hit	1935
Vp004	969	Response	1	24614361	7752	1
Vp004	970	Picture	MorphM9_06_orig.jpg ; MorphM9_10_UPPER.jpg	24614452	0	1	9422	2	0	next	hit	1937
Vp004	970	Response	1	24623801	9349	1
Vp004	971	Picture	MorphM7_03_orig.jpg ; MorphM7_00_UPPER.jpg	24623874	0	1	9952	2	0	next	incorrect	1939
Vp004	971	Response	2	24633721	9847	1
Vp004	972	Picture	MorphM9_10_orig.jpg ; MorphM9_10_UPPER.jpg	24633826	0	1	9289	2	0	next	hit	1941
Vp004	972	Response	1	24643001	9175	1
Vp004	973	Picture	MorphM4_00_orig.jpg ; MorphM4_00_UPPER.jpg	24643115	0	1	10351	2	0	next	incorrect	1943
Vp004	973	Response	2	24653400	10285	2
Vp004	974	Picture	MorphF8_08_orig.jpg ; MorphF8_10_UPPER.jpg	24653466	0	1	8742	151	0	next	hit	1945
Vp004	974	Response	1	24662201	8735	1
Vp004	975	Picture	MorphF3_02_orig.jpg ; MorphF3_10_UPPER.jpg	24662208	0	150	9520	334	0	next	incorrect	1947
Vp004	975	Response	2	24671721	9513	1
Vp004	976	Picture	MorphF1_03_orig.jpg ; MorphF1_10_UPPER.jpg	24671728	0	184	7600	332	0	next	incorrect	1949
Vp004	976	Response	2	24679321	7593	1
Vp004	977	Picture	MorphM5_09_orig.jpg ; MorphM5_00_UPPER.jpg	24679328	0	148	7710	149	0	next	hit	1951
Vp004	977	Response	1	24686920	7592	1
Vp004	978	Picture	MorphM7_03_orig.jpg ; MorphM7_10_UPPER.jpg	24687038	0	1	9250	174	0	next	hit	1953
Vp004	978	Response	1	24696281	9243	1
Vp004	979	Picture	MorphF4_01_orig.jpg ; MorphF4_00_UPPER.jpg	24696288	0	173	9594	174	0	next	incorrect	1955
Vp004	979	Response	2	24705800	9512	1
Vp004	980	Picture	MorphF6_02_orig.jpg ; MorphF6_00_UPPER.jpg	24705882	0	1	8227	2	0	next	incorrect	1957
Vp004	980	Response	2	24714040	8158	1
Vp004	981	Picture	MorphM3_00_orig.jpg ; MorphM3_00_UPPER.jpg	24714109	0	1	18843	2	0	next	hit	1959
Vp004	981	Response	1	24732840	18731	1
Vp004	982	Picture	MorphM9_03_orig.jpg ; MorphM9_10_UPPER.jpg	24732952	0	1	8215	147	0	next	hit	1961
Vp004	982	Response	1	24741160	8208	1
Vp004	983	Picture	MorphM8_05_orig.jpg ; MorphM8_10_UPPER.jpg	24741167	0	146	8770	148	0	next	hit	1963
Vp004	983	Response	1	24749800	8633	1
Vp004	984	Picture	MorphM7_04_orig.jpg ; MorphM7_00_UPPER.jpg	24749937	0	2	9790	166	0	next	incorrect	1965
Vp004	984	Response	2	24759720	9783	1
Vp004	985	Picture	MorphM8_04_orig.jpg ; MorphM8_10_UPPER.jpg	24759727	0	164	12080	323	0	next	hit	1967
Vp004	985	Response	1	24771800	12073	1
Vp004	986	Picture	MorphF2_01_orig.jpg ; MorphF2_00_UPPER.jpg	24771807	0	159	6640	313	0	next	incorrect	1969
Vp004	986	Response	2	24778440	6633	1
Vp004	987	Picture	MorphF5_10_orig.jpg ; MorphF5_00_UPPER.jpg	24778447	0	154	10769	155	0	next	incorrect	1971
Vp004	987	Response	2	24789080	10633	1
Vp004	988	Picture	MorphM7_02_orig.jpg ; MorphM7_10_UPPER.jpg	24789216	0	1	12076	2	0	next	hit	1973
Vp004	988	Response	1	24801159	11943	1
Vp004	989	Picture	MorphM2_03_orig.jpg ; MorphM2_10_UPPER.jpg	24801292	0	1	6900	2	0	next	incorrect	1975
Vp004	989	Response	2	24808120	6828	1
Vp004	990	Picture	MorphM5_08_orig.jpg ; MorphM5_00_UPPER.jpg	24808192	0	1	20170	2	0	next	incorrect	1977
Vp004	990	Response	2	24828279	20087	1
Vp004	991	Picture	MorphF10_04_orig.jpg ; MorphF10_00_UPPER.jpg	24828362	0	1	15393	2	0	next	hit	1979
Vp004	991	Response	1	24843639	15277	1
Vp004	992	Picture	MorphF6_01_orig.jpg ; MorphF6_10_UPPER.jpg	24843755	0	1	11147	2	0	next	incorrect	1981
Vp004	992	Response	2	24854839	11084	1
Vp004	993	Picture	MorphM3_05_orig.jpg ; MorphM3_10_UPPER.jpg	24854902	0	1	17118	2	0	next	hit	1983
Vp004	993	Response	1	24871959	17057	1
Vp004	994	Picture	MorphM8_08_orig.jpg ; MorphM8_00_UPPER.jpg	24872020	0	1	8095	2	0	next	incorrect	1985
Vp004	994	Response	2	24880039	8019	1
Vp004	995	Picture	MorphM5_03_orig.jpg ; MorphM5_00_UPPER.jpg	24880115	0	1	10350	2	0	next	hit	1987
Vp004	995	Response	1	24890359	10244	1
Vp004	996	Picture	MorphF8_10_orig.jpg ; MorphF8_10_UPPER.jpg	24890465	0	1	11545	2	0	next	hit	1989
Vp004	996	Response	1	24901878	11413	1
Vp004	997	Picture	MorphM9_01_orig.jpg ; MorphM9_00_UPPER.jpg	24902010	0	1	11796	149	0	next	incorrect	1991
Vp004	997	Response	2	24913798	11788	1
Vp004	998	Picture	MorphF8_06_orig.jpg ; MorphF8_00_UPPER.jpg	24913806	0	148	42720	305	0	next	hit	1993
Vp004	998	Response	1	24956518	42712	1
Vp004	999	Picture	MorphM6_00_orig.jpg ; MorphM6_10_UPPER.jpg	24956526	0	157	31472	159	0	next	incorrect	1995
Vp004	999	Response	2	24987877	31351	2
Vp004	1000	Picture	MorphF1_05_orig.jpg ; MorphF1_00_UPPER.jpg	24987998	0	2	6768	3	0	next	incorrect	1997
Vp004	1000	Response	2	24994678	6680	1
Vp004	1001	Picture	MorphF10_10_orig.jpg ; MorphF10_00_UPPER.jpg	24994766	0	1	6715	187	0	next	hit	1999
Vp004	1001	Response	1	25001477	6711	1
Vp004	1002	Picture	MorphM8_00_orig.jpg ; MorphM8_00_UPPER.jpg	25001481	0	186	32298	187	0	next	hit	2001
Vp004	1002	Response	1	25033717	32236	1
Vp004	1003	Picture	MorphF1_03_orig.jpg ; MorphF1_00_UPPER.jpg	25033779	0	1	14597	2	0	next	incorrect	2003
Vp004	1003	Response	2	25048276	14497	2
Vp004	1004	Picture	MorphM6_05_orig.jpg ; MorphM6_10_UPPER.jpg	25048376	0	1	10882	2	0	next	hit	2005
Vp004	1004	Response	1	25059157	10781	1
Vp004	1005	Picture	MorphF10_08_orig.jpg ; MorphF10_10_UPPER.jpg	25059258	0	1	5971	2	0	next	hit	2007
Vp004	1005	Response	1	25065157	5899	1
Vp004	1006	Picture	MorphM7_09_orig.jpg ; MorphM7_10_UPPER.jpg	25065229	0	1	10616	2	0	next	hit	2009
Vp004	1006	Response	1	25075717	10488	1
Vp004	1007	Picture	MorphF2_02_orig.jpg ; MorphF2_00_UPPER.jpg	25075845	0	1	23620	2	0	next	incorrect	2011
Vp004	1007	Response	2	25099397	23552	1
Vp004	1008	Picture	MorphF7_10_orig.jpg ; MorphF7_10_UPPER.jpg	25099465	0	1	6635	2	0	next	hit	2013
Vp004	1008	Response	1	25106037	6572	1
Vp004	1009	Picture	MorphM2_05_orig.jpg ; MorphM2_10_UPPER.jpg	25106100	0	1	10483	2	0	next	hit	2015
Vp004	1009	Response	1	25116436	10336	1
Vp004	1010	Picture	MorphM6_05_orig.jpg ; MorphM6_00_UPPER.jpg	25116583	0	1	17516	3	0	next	incorrect	2017
Vp004	1010	Response	2	25134036	17453	1
Vp004	1011	Picture	MorphF6_08_orig.jpg ; MorphF6_10_UPPER.jpg	25134099	0	2	10086	3	0	next	incorrect	2019
Vp004	1011	Response	2	25144116	10017	1
Vp004	1012	Picture	MorphF8_08_orig.jpg ; MorphF8_00_UPPER.jpg	25144185	0	1	8625	2	0	next	hit	2021
Vp004	1012	Response	1	25152676	8491	1
Vp004	1013	Picture	MorphM1_01_orig.jpg ; MorphM1_10_UPPER.jpg	25152810	0	1	16033	158	0	next	hit	2023
Vp004	1013	Response	1	25168836	16026	1
Vp004	1014	Picture	MorphM6_02_orig.jpg ; MorphM6_10_UPPER.jpg	25168843	0	157	20857	158	0	next	incorrect	2025
Vp004	1014	Response	2	25189556	20713	1
Vp004	1015	Picture	MorphF5_01_orig.jpg ; MorphF5_00_UPPER.jpg	25189700	0	1	7943	154	0	next	incorrect	2027
Vp004	1015	Response	2	25197636	7936	1
Vp004	1016	Picture	MorphF7_05_orig.jpg ; MorphF7_00_UPPER.jpg	25197643	0	153	8379	154	0	next	hit	2029
Vp004	1016	Response	1	25205955	8312	1
Vp004	1017	Picture	MorphF4_07_orig.jpg ; MorphF4_10_UPPER.jpg	25206022	0	1	6635	2	0	next	hit	2031
Vp004	1017	Response	1	25212595	6573	1
Vp004	1018	Picture	MorphM10_06_orig.jpg ; MorphM10_10_UPPER.jpg	25212657	0	1	5441	2	0	next	hit	2033
Vp004	1018	Response	1	25217955	5298	1
Vp004	1019	Picture	MorphM8_03_orig.jpg ; MorphM8_00_UPPER.jpg	25218098	0	1	7696	2	0	next	incorrect	2035
Vp004	1019	Response	2	25225715	7617	1
Vp004	1020	Picture	MorphF4_10_orig.jpg ; MorphF4_10_UPPER.jpg	25225794	0	1	6328	176	0	next	hit	2037
Vp004	1020	Response	1	25232115	6321	1
Vp004	1021	Picture	MorphF2_09_orig.jpg ; MorphF2_00_UPPER.jpg	25232122	0	175	13525	361	0	next	incorrect	2039
Vp004	1021	Response	2	25245635	13513	1
Vp004	1022	Picture	MorphM2_04_orig.jpg ; MorphM2_10_UPPER.jpg	25245647	0	186	33359	187	0	next	hit	2041
Vp004	1022	Response	1	25278915	33268	1
Vp004	1023	Picture	MorphF9_08_orig.jpg ; MorphF9_10_UPPER.jpg	25279006	0	1	15112	151	0	next	hit	2043
Vp004	1023	Response	1	25294115	15109	1
Vp004	1024	Picture	MorphM10_09_orig.jpg ; MorphM10_00_UPPER.jpg	25294118	0	150	9305	151	0	next	hit	2045
Vp004	1024	Response	1	25303315	9197	1
Vp004	1025	Picture	MorphF9_02_orig.jpg ; MorphF9_10_UPPER.jpg	25303423	0	1	15499	161	0	next	incorrect	2047
Vp004	1025	Response	2	25318915	15492	1
Vp004	1026	Picture	MorphM4_01_orig.jpg ; MorphM4_00_UPPER.jpg	25318922	0	160	19760	332	0	next	incorrect	2049
Vp004	1026	Response	2	25338674	19752	1
Vp004	1027	Picture	MorphF7_02_orig.jpg ; MorphF7_00_UPPER.jpg	25338682	0	172	9680	351	0	next	hit	2051
Vp004	1027	Response	1	25348354	9672	1
Vp004	1028	Picture	MorphF4_01_orig.jpg ; MorphF4_10_UPPER.jpg	25348362	0	179	9439	341	0	next	hit	2053
Vp004	1028	Response	1	25357794	9432	1
Vp004	1029	Picture	MorphF7_09_orig.jpg ; MorphF7_00_UPPER.jpg	25357801	0	162	6530	163	0	next	hit	2055
Vp004	1029	Response	1	25364194	6393	1
Vp004	1030	Picture	MorphF4_08_orig.jpg ; MorphF4_00_UPPER.jpg	25364331	0	1	10430	56	0	next	incorrect	2057
Vp004	1030	Response	2	25374754	10423	1
Vp004	1031	Picture	MorphF5_00_orig.jpg ; MorphF5_10_UPPER.jpg	25374761	0	55	9040	226	0	next	hit	2059
Vp004	1031	Response	1	25383793	9032	2
Vp004	1032	Picture	MorphM2_07_orig.jpg ; MorphM2_10_UPPER.jpg	25383801	0	171	125039	172	0	next	hit	2061
Vp004	1032	Response	1	25508753	124952	1
Vp004	1033	Picture	MorphF5_09_orig.jpg ; MorphF5_00_UPPER.jpg	25508840	0	1	13360	177	0	next	incorrect	2063
Vp004	1033	Response	2	25522193	13353	1
Vp004	1034	Picture	MorphF8_01_orig.jpg ; MorphF8_10_UPPER.jpg	25522200	0	176	10080	357	0	next	incorrect	2065
Vp004	1034	Response	2	25532272	10072	1
Vp004	1035	Picture	MorphF7_09_orig.jpg ; MorphF7_10_UPPER.jpg	25532280	0	181	7213	182	0	next	hit	2067
Vp004	1035	Response	1	25539392	7112	1
Vp004	1036	Picture	MorphM6_03_orig.jpg ; MorphM6_10_UPPER.jpg	25539493	0	1	9024	2	0	next	incorrect	2069
Vp004	1036	Response	2	25548432	8939	1
Vp004	1037	Picture	MorphF8_04_orig.jpg ; MorphF8_00_UPPER.jpg	25548517	0	1	13762	173	0	next	incorrect	2071
Vp004	1037	Response	2	25562272	13755	1
Vp004	1038	Picture	MorphF1_09_orig.jpg ; MorphF1_00_UPPER.jpg	25562279	0	172	9991	173	0	next	incorrect	2073
Vp004	1038	Response	2	25572192	9913	1
Vp004	1039	Picture	MorphF5_02_orig.jpg ; MorphF5_00_UPPER.jpg	25572270	0	1	7696	2	0	next	incorrect	2075
Vp004	1039	Response	2	25579872	7602	1
Vp004	1040	Picture	MorphM9_08_orig.jpg ; MorphM9_10_UPPER.jpg	25579966	0	1	7033	2	0	next	hit	2077
Vp004	1040	Response	1	25586912	6946	1
Vp004	1041	Picture	MorphM5_06_orig.jpg ; MorphM5_00_UPPER.jpg	25586999	0	1	6880	155	0	next	hit	2079
Vp004	1041	Response	1	25593872	6873	1
Vp004	1042	Picture	MorphF6_04_orig.jpg ; MorphF6_00_UPPER.jpg	25593879	0	154	8480	321	0	next	incorrect	2081
Vp004	1042	Response	2	25602352	8473	1
Vp004	1043	Picture	MorphM5_04_orig.jpg ; MorphM5_10_UPPER.jpg	25602359	0	167	7730	168	0	next	hit	2083
Vp004	1043	Response	1	25609952	7593	1
Vp004	1044	Picture	MorphM2_10_orig.jpg ; MorphM2_10_UPPER.jpg	25610089	0	1	15630	163	0	next	hit	2085
Vp004	1044	Response	1	25625711	15622	1
Vp004	1045	Picture	MorphF5_01_orig.jpg ; MorphF5_10_UPPER.jpg	25625719	0	162	18341	163	0	next	incorrect	2087
Vp004	1045	Response	2	25643951	18232	1
Vp004	1046	Picture	MorphM10_00_orig.jpg ; MorphM10_10_UPPER.jpg	25644060	0	1	17914	2	0	next	incorrect	2089
Vp004	1046	Response	2	25661871	17811	1
Vp004	1047	Picture	MorphM7_05_orig.jpg ; MorphM7_00_UPPER.jpg	25661974	0	1	8227	2	0	next	hit	2091
Vp004	1047	Response	1	25670111	8137	1
Vp004	1048	Picture	MorphM1_01_orig.jpg ; MorphM1_00_UPPER.jpg	25670201	0	1	10483	2	0	next	incorrect	2093
Vp004	1048	Response	2	25680591	10390	1
Vp004	1049	Picture	MorphF4_05_orig.jpg ; MorphF4_00_UPPER.jpg	25680684	0	1	11014	2	0	next	incorrect	2095
Vp004	1049	Response	2	25691551	10867	1
Vp004	1050	Picture	MorphM6_08_orig.jpg ; MorphM6_00_UPPER.jpg	25691698	0	1	10616	2	0	next	hit	2097
Vp004	1050	Response	1	25702191	10493	1
Vp004	1051	Picture	MorphM8_08_orig.jpg ; MorphM8_10_UPPER.jpg	25702314	0	1	9004	154	0	next	hit	2099
Vp004	1051	Response	1	25711311	8997	1
Vp004	1052	Picture	MorphM4_08_orig.jpg ; MorphM4_10_UPPER.jpg	25711318	0	153	7982	154	0	next	hit	2101
Vp004	1052	Response	1	25719151	7833	1
Vp004	1053	Picture	MorphM9_09_orig.jpg ; MorphM9_00_UPPER.jpg	25719300	0	1	19058	185	0	next	incorrect	2103
Vp004	1053	Response	2	25738350	19050	1
Vp004	1054	Picture	MorphM8_10_orig.jpg ; MorphM8_10_UPPER.jpg	25738358	0	184	7840	357	0	next	hit	2105
Vp004	1054	Response	1	25746190	7832	1
Vp004	1055	Picture	MorphF5_06_orig.jpg ; MorphF5_00_UPPER.jpg	25746198	0	173	9461	174	0	next	incorrect	2107
Vp004	1055	Response	2	25755550	9352	1
Vp004	1056	Picture	MorphM6_01_orig.jpg ; MorphM6_00_UPPER.jpg	25755659	0	1	12859	147	0	next	incorrect	2109
Vp004	1056	Response	2	25768510	12851	1
Vp004	1057	Picture	MorphM10_05_orig.jpg ; MorphM10_10_UPPER.jpg	25768518	0	146	6879	314	0	next	hit	2111
Vp004	1057	Response	1	25775390	6872	1
Vp004	1058	Picture	MorphM4_10_orig.jpg ; MorphM4_10_UPPER.jpg	25775397	0	168	17019	170	0	next	hit	2113
Vp004	1058	Response	1	25792350	16953	1
Vp004	1059	Picture	MorphF7_06_orig.jpg ; MorphF7_00_UPPER.jpg	25792416	0	2	16057	3	0	next	hit	2115
Vp004	1059	Response	1	25808350	15934	1
Vp004	1060	Picture	MorphM7_02_orig.jpg ; MorphM7_00_UPPER.jpg	25808473	0	1	15791	2	0	next	incorrect	2117
Vp004	1060	Response	2	25824189	15716	2
Vp004	1061	Picture	MorphF6_10_orig.jpg ; MorphF6_00_UPPER.jpg	25824264	0	1	7166	2	0	next	incorrect	2119
Vp004	1061	Response	2	25831309	7045	2
Vp004	1062	Picture	MorphM10_01_orig.jpg ; MorphM10_10_UPPER.jpg	25831430	0	1	16587	2	0	next	hit	2121
Vp004	1062	Response	1	25847950	16520	1
Vp004	1063	Picture	MorphF10_04_orig.jpg ; MorphF10_10_UPPER.jpg	25848017	0	1	6340	164	0	next	hit	2123
Vp004	1063	Response	1	25854349	6332	1
Vp004	1064	Picture	MorphF1_07_orig.jpg ; MorphF1_00_UPPER.jpg	25854357	0	163	7859	164	0	next	incorrect	2125
Vp004	1064	Response	2	25862109	7752	1
Vp004	1065	Picture	MorphM7_10_orig.jpg ; MorphM7_00_UPPER.jpg	25862216	0	1	8060	169	0	next	hit	2127
Vp004	1065	Response	1	25870269	8053	1
Vp004	1066	Picture	MorphF9_00_orig.jpg ; MorphF9_10_UPPER.jpg	25870276	0	168	7680	353	0	next	hit	2129
Vp004	1066	Response	1	25877949	7673	1
Vp004	1067	Picture	MorphM1_10_orig.jpg ; MorphM1_10_UPPER.jpg	25877956	0	185	10003	186	0	next	incorrect	2131
Vp004	1067	Response	2	25887869	9913	1
Vp004	1068	Picture	MorphM7_01_orig.jpg ; MorphM7_00_UPPER.jpg	25887959	0	1	11117	165	0	next	hit	2133
Vp004	1068	Response	1	25899069	11110	1
Vp004	1069	Picture	MorphF4_00_orig.jpg ; MorphF4_10_UPPER.jpg	25899076	0	164	25243	165	0	next	hit	2135
Vp004	1069	Response	1	25924189	25113	1
Vp004	1070	Picture	MorphM8_01_orig.jpg ; MorphM8_10_UPPER.jpg	25924319	0	1	5706	2	0	next	hit	2137
Vp004	1070	Response	1	25929949	5630	1
Vp004	1071	Picture	MorphF3_04_orig.jpg ; MorphF3_00_UPPER.jpg	25930025	0	1	18179	2	0	next	incorrect	2139
Vp004	1071	Response	2	25948109	18084	1
Vp004	1072	Picture	MorphM9_04_orig.jpg ; MorphM9_10_UPPER.jpg	25948204	0	1	31272	180	0	next	hit	2141
Vp004	1072	Response	1	25979468	31264	1
Vp004	1073	Picture	MorphF1_07_orig.jpg ; MorphF1_10_UPPER.jpg	25979476	0	179	7344	180	0	next	incorrect	2143
Vp004	1073	Response	2	25986748	7272	1
Vp004	1074	Picture	MorphM4_02_orig.jpg ; MorphM4_00_UPPER.jpg	25986820	0	1	7829	2	0	next	hit	2145
Vp004	1074	Response	1	25994588	7768	1
Vp004	1075	Picture	MorphF1_05_orig.jpg ; MorphF1_10_UPPER.jpg	25994649	0	1	26107	169	0	next	incorrect	2147
Vp004	1075	Response	2	26020748	26099	1
Vp004	1076	Picture	MorphF5_09_orig.jpg ; MorphF5_10_UPPER.jpg	26020756	0	168	11048	170	0	next	hit	2149
Vp004	1076	Response	1	26031708	10952	1
Vp004	1077	Picture	MorphF9_05_orig.jpg ; MorphF9_00_UPPER.jpg	26031804	0	2	13751	186	0	next	incorrect	2151
Vp004	1077	Response	2	26045548	13744	1
Vp004	1078	Picture	MorphF3_00_orig.jpg ; MorphF3_00_UPPER.jpg	26045555	0	184	20884	185	0	next	hit	2153
Vp004	1078	Response	1	26066348	20793	1
Vp004	1079	Picture	MorphF6_10_orig.jpg ; MorphF6_10_UPPER.jpg	26066439	0	1	24416	2	0	next	incorrect	2155
Vp004	1079	Response	2	26090747	24308	1
Vp004	1080	Picture	MorphF8_05_orig.jpg ; MorphF8_00_UPPER.jpg	26090855	0	1	39810	2	0	next	incorrect	2157
Vp004	1080	Response	2	26130587	39732	1
Vp004	1081	Picture	MorphF4_08_orig.jpg ; MorphF4_10_UPPER.jpg	26130665	0	1	21232	2	0	next	hit	2159
Vp004	1081	Response	1	26151787	21122	1
Vp004	1082	Picture	MorphF6_04_orig.jpg ; MorphF6_10_UPPER.jpg	26151897	0	1	15525	2	0	next	hit	2161
Vp004	1082	Response	1	26167307	15410	1
Vp004	1083	Picture	MorphM7_06_orig.jpg ; MorphM7_00_UPPER.jpg	26167422	0	1	17251	2	0	next	hit	2163
Vp004	1083	Response	1	26184586	17164	1
Vp004	1084	Picture	MorphF2_02_orig.jpg ; MorphF2_10_UPPER.jpg	26184673	0	1	11014	2	0	next	hit	2165
Vp004	1084	Response	1	26195626	10953	1
Vp004	1085	Picture	MorphF3_08_orig.jpg ; MorphF3_00_UPPER.jpg	26195687	0	1	8891	2	0	next	incorrect	2167
Vp004	1085	Response	2	26204506	8819	1
Vp004	1086	Picture	MorphF10_07_orig.jpg ; MorphF10_00_UPPER.jpg	26204578	0	1	8735	158	0	next	hit	2169
Vp004	1086	Response	1	26213306	8728	1
Vp004	1087	Picture	MorphM2_01_orig.jpg ; MorphM2_00_UPPER.jpg	26213313	0	157	16320	316	0	next	incorrect	2171
Vp004	1087	Response	2	26229626	16313	1
Vp004	1088	Picture	MorphM9_06_orig.jpg ; MorphM9_00_UPPER.jpg	26229633	0	159	20859	160	0	next	hit	2173
Vp004	1088	Response	1	26250426	20793	1
Vp004	1089	Picture	MorphM2_09_orig.jpg ; MorphM2_00_UPPER.jpg	26250492	0	1	49894	2	0	next	incorrect	2175
Vp004	1089	Response	2	26300265	49773	1
Vp004	1090	Picture	MorphM3_03_orig.jpg ; MorphM3_00_UPPER.jpg	26300386	0	1	9687	2	0	next	hit	2177
Vp004	1090	Response	1	26309945	9559	1
Vp004	1091	Picture	MorphF8_02_orig.jpg ; MorphF8_00_UPPER.jpg	26310073	0	1	10199	154	0	next	incorrect	2179
Vp004	1091	Response	2	26320265	10192	1
Vp004	1092	Picture	MorphF9_07_orig.jpg ; MorphF9_10_UPPER.jpg	26320272	0	153	14218	154	0	next	hit	2181
Vp004	1092	Response	1	26334425	14153	1
Vp004	1093	Picture	MorphM3_03_orig.jpg ; MorphM3_10_UPPER.jpg	26334490	0	1	9952	2	0	next	hit	2183
Vp004	1093	Response	1	26344345	9855	1
Vp004	1094	Picture	MorphF3_03_orig.jpg ; MorphF3_00_UPPER.jpg	26344442	0	1	11910	168	0	next	incorrect	2185
Vp004	1094	Response	2	26356345	11903	1
Vp004	1095	Picture	MorphM10_06_orig.jpg ; MorphM10_00_UPPER.jpg	26356352	0	167	7597	168	0	next	hit	2187
Vp004	1095	Response	1	26363865	7513	1
Vp004	1096	Picture	MorphM9_04_orig.jpg ; MorphM9_00_UPPER.jpg	26363949	0	1	9156	2	0	next	incorrect	2189
Vp004	1096	Response	2	26372984	9035	1
Vp004	1097	Picture	MorphF3_05_orig.jpg ; MorphF3_10_UPPER.jpg	26373105	0	1	9156	2	0	next	incorrect	2191
Vp004	1097	Response	2	26382184	9079	1
Vp004	1098	Picture	MorphM6_09_orig.jpg ; MorphM6_10_UPPER.jpg	26382261	0	1	8971	55	0	next	hit	2193
Vp004	1098	Response	1	26391224	8963	1
Vp004	1099	Picture	MorphF6_09_orig.jpg ; MorphF6_00_UPPER.jpg	26391232	0	54	10138	55	0	next	incorrect	2195
Vp004	1099	Response	2	26401224	9992	1
Vp004	1100	Picture	MorphF3_03_orig.jpg ; MorphF3_10_UPPER.jpg	26401370	0	1	8227	2	0	next	incorrect	2197
Vp004	1100	Response	2	26409464	8094	1
Vp004	1101	Picture	MorphF10_05_orig.jpg ; MorphF10_00_UPPER.jpg	26409597	0	1	17914	2	0	next	hit	2199
Vp004	1101	Response	1	26427384	17787	1
Vp004	1102	Picture	MorphM7_07_orig.jpg ; MorphM7_10_UPPER.jpg	26427511	0	1	8441	187	0	next	hit	2201
Vp004	1102	Response	1	26435944	8433	1
Vp004	1103	Picture	MorphF3_09_orig.jpg ; MorphF3_10_UPPER.jpg	26435952	0	186	18099	187	0	next	hit	2203
Vp004	1103	Response	1	26453944	17992	1
Vp004	1104	Picture	MorphM4_07_orig.jpg ; MorphM4_00_UPPER.jpg	26454051	0	1	8493	2	0	next	hit	2205
Vp004	1104	Response	1	26462424	8373	1
Vp004	1105	Picture	MorphM1_08_orig.jpg ; MorphM1_10_UPPER.jpg	26462544	0	1	19374	2	0	next	hit	2207
Vp004	1105	Response	1	26481784	19240	1
Vp004	1106	Picture	MorphF4_09_orig.jpg ; MorphF4_10_UPPER.jpg	26481918	0	1	7829	2	0	next	hit	2209
Vp004	1106	Response	1	26489623	7705	1
Vp004	1107	Picture	MorphF10_02_orig.jpg ; MorphF10_10_UPPER.jpg	26489747	0	1	6767	2	0	next	hit	2211
Vp004	1107	Response	1	26496423	6676	1
Vp004	1108	Picture	MorphM1_05_orig.jpg ; MorphM1_10_UPPER.jpg	26496514	0	1	13357	181	0	next	incorrect	2213
Vp004	1108	Response	2	26509863	13349	1
Vp004	1109	Picture	MorphM7_00_orig.jpg ; MorphM7_00_UPPER.jpg	26509871	0	180	20349	181	0	next	hit	2215
Vp004	1109	Response	1	26530103	20232	1
Vp004	1110	Picture	MorphM8_04_orig.jpg ; MorphM8_00_UPPER.jpg	26530220	0	1	7564	2	0	next	hit	2217
Vp004	1110	Response	1	26537703	7483	1
Vp004	1111	Picture	MorphM3_08_orig.jpg ; MorphM3_00_UPPER.jpg	26537784	0	1	5440	2	0	next	hit	2219
Vp004	1111	Response	1	26543143	5359	1
Vp004	1112	Picture	MorphM7_08_orig.jpg ; MorphM7_00_UPPER.jpg	26543224	0	1	7564	2	0	next	hit	2221
Vp004	1112	Response	1	26550662	7438	2
Vp004	1113	Picture	MorphF1_06_orig.jpg ; MorphF1_00_UPPER.jpg	26550788	0	1	12341	2	0	next	incorrect	2223
Vp004	1113	Response	2	26562983	12195	1
Vp004	1114	Picture	MorphM5_02_orig.jpg ; MorphM5_10_UPPER.jpg	26563129	0	1	7941	156	0	next	hit	2225
Vp004	1114	Response	1	26571063	7934	1
Vp004	1115	Picture	MorphF9_00_orig.jpg ; MorphF9_00_UPPER.jpg	26571070	0	155	10902	156	0	next	incorrect	2227
Vp004	1115	Response	2	26581863	10793	1
Vp004	1116	Picture	MorphM4_04_orig.jpg ; MorphM4_10_UPPER.jpg	26581972	0	1	6635	2	0	next	hit	2229
Vp004	1116	Response	1	26588502	6530	1
Vp004	1117	Picture	MorphF7_02_orig.jpg ; MorphF7_10_UPPER.jpg	26588607	0	1	34236	2	0	next	incorrect	2231
Vp004	1117	Response	2	26622742	34135	1
Vp004	1118	Picture	MorphM8_10_orig.jpg ; MorphM8_00_UPPER.jpg	26622843	0	1	8360	2	0	next	hit	2233
Vp004	1118	Response	1	26631142	8299	1
Vp004	1119	Picture	MorphF9_06_orig.jpg ; MorphF9_00_UPPER.jpg	26631203	0	1	17649	2	0	next	hit	2235
Vp004	1119	Response	1	26648742	17539	1
Vp004	1120	Picture	MorphF2_05_orig.jpg ; MorphF2_00_UPPER.jpg	26648852	0	1	11498	182	0	next	hit	2237
Vp004	1120	Response	1	26660342	11490	1
Vp004	1121	Picture	MorphM1_04_orig.jpg ; MorphM1_00_UPPER.jpg	26660350	0	181	18890	182	0	next	incorrect	2239
Vp004	1121	Response	2	26679142	18792	1
Vp004	1122	Picture	MorphM5_07_orig.jpg ; MorphM5_10_UPPER.jpg	26679240	0	1	7962	2	0	next	hit	2241
Vp004	1122	Response	1	26687061	7821	1
Vp004	1123	Picture	MorphM8_09_orig.jpg ; MorphM8_00_UPPER.jpg	26687202	0	1	8747	146	0	next	hit	2243
Vp004	1123	Response	1	26695941	8739	1
Vp004	1124	Picture	MorphM2_04_orig.jpg ; MorphM2_00_UPPER.jpg	26695949	0	145	15360	323	0	next	incorrect	2245
Vp004	1124	Response	2	26711301	15352	1
Vp004	1125	Picture	MorphF10_10_orig.jpg ; MorphF10_10_UPPER.jpg	26711309	0	178	7040	349	0	next	hit	2247
Vp004	1125	Response	1	26718341	7032	1
Vp004	1126	Picture	MorphF9_04_orig.jpg ; MorphF9_10_UPPER.jpg	26718349	0	171	8795	172	0	next	hit	2249
Vp004	1126	Response	1	26727061	8712	1
Vp004	1127	Picture	MorphM9_07_orig.jpg ; MorphM9_10_UPPER.jpg	26727144	0	1	10218	2	0	next	hit	2251
Vp004	1127	Response	1	26737301	10157	1
Vp004	1128	Picture	MorphF7_03_orig.jpg ; MorphF7_00_UPPER.jpg	26737362	0	1	64492	2	0	next	hit	2253
Vp004	1128	Response	1	26801781	64419	1
Vp004	1129	Picture	MorphM5_10_orig.jpg ; MorphM5_00_UPPER.jpg	26801854	0	1	26539	2	0	next	incorrect	2255
Vp004	1129	Response	2	26828260	26406	1
Vp004	1130	Picture	MorphM7_08_orig.jpg ; MorphM7_10_UPPER.jpg	26828393	0	1	12034	177	0	next	hit	2257
Vp004	1130	Response	1	26840420	12027	1
Vp004	1131	Picture	MorphF3_01_orig.jpg ; MorphF3_10_UPPER.jpg	26840427	0	176	8640	337	0	next	incorrect	2259
Vp004	1131	Response	2	26849060	8633	1
Vp004	1132	Picture	MorphF7_05_orig.jpg ; MorphF7_10_UPPER.jpg	26849067	0	161	7060	162	0	next	hit	2261
Vp004	1132	Response	1	26856020	6953	1
Vp004	1133	Picture	MorphM1_03_orig.jpg ; MorphM1_00_UPPER.jpg	26856127	0	1	8360	2	0	next	incorrect	2263
Vp004	1133	Response	2	26864340	8213	1
Vp004	1134	Picture	MorphF7_01_orig.jpg ; MorphF7_00_UPPER.jpg	26864487	0	1	13005	2	0	next	incorrect	2265
Vp004	1134	Response	2	26877380	12893	1
Vp004	1135	Picture	MorphF6_09_orig.jpg ; MorphF6_10_UPPER.jpg	26877492	0	1	13095	177	0	next	hit	2267
Vp004	1135	Response	1	26890580	13088	1
Vp004	1136	Picture	MorphM4_01_orig.jpg ; MorphM4_10_UPPER.jpg	26890587	0	176	13710	177	0	next	incorrect	2269
Vp004	1136	Response	2	26904180	13593	1
Vp004	1137	Picture	MorphF1_10_orig.jpg ; MorphF1_00_UPPER.jpg	26904297	0	1	7165	3	0	next	incorrect	2271
Vp004	1137	Response	2	26911379	7082	1
Vp004	1138	Picture	MorphM4_03_orig.jpg ; MorphM4_00_UPPER.jpg	26911462	0	2	7125	177	0	next	incorrect	2273
Vp004	1138	Response	2	26918579	7117	1
Vp004	1139	Picture	MorphM2_00_orig.jpg ; MorphM2_00_UPPER.jpg	26918587	0	175	6145	176	0	next	incorrect	2275
Vp004	1139	Response	2	26924659	6072	1
Vp004	1140	Picture	MorphM10_04_orig.jpg ; MorphM10_10_UPPER.jpg	26924732	0	1	6503	2	0	next	hit	2277
Vp004	1140	Response	1	26931139	6407	1
Vp004	1141	Picture	MorphF7_07_orig.jpg ; MorphF7_00_UPPER.jpg	26931235	0	1	9112	178	0	next	hit	2279
Vp004	1141	Response	1	26940339	9104	1
Vp004	1142	Picture	MorphF5_06_orig.jpg ; MorphF5_10_UPPER.jpg	26940347	0	177	12879	347	0	next	hit	2281
Vp004	1142	Response	1	26953219	12872	1
Vp004	1143	Picture	MorphM6_03_orig.jpg ; MorphM6_00_UPPER.jpg	26953226	0	170	16480	315	0	next	incorrect	2283
Vp004	1143	Response	2	26969699	16473	1
Vp004	1144	Picture	MorphM5_03_orig.jpg ; MorphM5_10_UPPER.jpg	26969706	0	145	6646	146	0	next	hit	2285
Vp004	1144	Response	1	26976259	6553	1
Vp004	1145	Picture	MorphF2_08_orig.jpg ; MorphF2_10_UPPER.jpg	26976352	0	1	7298	2	0	next	hit	2287
Vp004	1145	Response	1	26983539	7187	1
Vp004	1146	Picture	MorphM2_07_orig.jpg ; MorphM2_00_UPPER.jpg	26983650	0	1	390134	2	0	next	incorrect	2289
Vp004	1146	Response	2	27373695	390045	1
Vp004	1147	Picture	MorphF6_07_orig.jpg ; MorphF6_00_UPPER.jpg	27373784	0	1	11519	160	0	next	incorrect	2291
Vp004	1147	Response	2	27385295	11511	1
Vp004	1148	Picture	MorphM2_00_orig.jpg ; MorphM2_10_UPPER.jpg	27385303	0	159	13279	309	0	next	hit	2293
Vp004	1148	Response	1	27398574	13271	2
Vp004	1149	Picture	MorphF6_06_orig.jpg ; MorphF6_10_UPPER.jpg	27398582	0	150	7315	151	0	next	hit	2295
Vp004	1149	Response	1	27405775	7193	1
Vp004	1150	Picture	MorphF9_06_orig.jpg ; MorphF9_10_UPPER.jpg	27405897	0	1	7298	2	0	next	hit	2297
Vp004	1150	Response	1	27413055	7158	1
Vp004	1151	Picture	MorphF8_09_orig.jpg ; MorphF8_00_UPPER.jpg	27413195	0	1	7166	2	0	next	hit	2299
Vp004	1151	Response	1	27420255	7060	1
Vp004	1152	Picture	MorphM4_06_orig.jpg ; MorphM4_10_UPPER.jpg	27420361	0	1	6635	2	0	next	hit	2301
Vp004	1152	Response	1	27426894	6533	1
Vp004	1153	Picture	MorphF8_07_orig.jpg ; MorphF8_10_UPPER.jpg	27426996	0	1	6502	2	0	next	hit	2303
Vp004	1153	Response	1	27433374	6378	1
Vp004	1154	Picture	MorphF9_07_orig.jpg ; MorphF9_00_UPPER.jpg	27433498	0	1	13668	2	0	next	incorrect	2305
Vp004	1154	Response	2	27447054	13556	1
Vp004	1155	Picture	MorphF4_04_orig.jpg ; MorphF4_10_UPPER.jpg	27447166	0	1	12341	2	0	next	hit	2307
Vp004	1155	Response	1	27459374	12208	1
Vp004	1156	Picture	MorphM10_07_orig.jpg ; MorphM10_00_UPPER.jpg	27459507	0	1	17649	2	0	next	hit	2309
Vp004	1156	Response	1	27477054	17547	1
Vp004	1157	Picture	MorphM8_00_orig.jpg ; MorphM8_10_UPPER.jpg	27477156	0	1	13801	2	0	next	hit	2311
Vp004	1157	Response	1	27490894	13738	1
Vp004	1158	Picture	MorphF1_10_orig.jpg ; MorphF1_10_UPPER.jpg	27490957	0	1	7944	152	0	next	incorrect	2313
Vp004	1158	Response	2	27498894	7937	1
Vp004	1159	Picture	MorphM4_07_orig.jpg ; MorphM4_10_UPPER.jpg	27498901	0	151	6520	152	0	next	hit	2315
Vp004	1159	Response	1	27505293	6392	2
Vp004	1160	Picture	MorphF6_00_orig.jpg ; MorphF6_00_UPPER.jpg	27505421	0	1	8094	2	0	next	incorrect	2317
Vp004	1160	Response	2	27513374	7953	1
Vp004	1161	Picture	MorphM2_06_orig.jpg ; MorphM2_10_UPPER.jpg	27513515	0	1	40186	157	0	next	hit	2319
Vp004	1161	Response	1	27553693	40178	1
Vp004	1162	Picture	MorphF2_09_orig.jpg ; MorphF2_10_UPPER.jpg	27553701	0	156	43945	157	0	next	hit	2321
Vp004	1162	Response	1	27597533	43832	1
Vp004	1163	Picture	MorphF8_06_orig.jpg ; MorphF8_10_UPPER.jpg	27597646	0	1	6054	185	0	next	hit	2323
Vp004	1163	Response	1	27603693	6047	1
Vp004	1164	Picture	MorphF5_07_orig.jpg ; MorphF5_00_UPPER.jpg	27603700	0	184	10480	371	0	next	hit	2325
Vp004	1164	Response	1	27614173	10473	1
Vp004	1165	Picture	MorphM4_04_orig.jpg ; MorphM4_00_UPPER.jpg	27614180	0	187	8546	188	0	next	hit	2327
Vp004	1165	Response	1	27622653	8473	1
Vp004	1166	Picture	MorphM2_06_orig.jpg ; MorphM2_00_UPPER.jpg	27622726	0	1	9374	183	0	next	incorrect	2329
Vp004	1166	Response	2	27632093	9367	1
Vp004	1167	Picture	MorphF10_09_orig.jpg ; MorphF10_00_UPPER.jpg	27632100	0	182	7612	183	0	next	hit	2331
Vp004	1167	Response	1	27639612	7512	1
Vp004	1168	Picture	MorphF3_09_orig.jpg ; MorphF3_00_UPPER.jpg	27639712	0	1	7165	2	0	next	incorrect	2333
Vp004	1168	Response	2	27646732	7020	1
Vp004	1169	Picture	MorphF6_03_orig.jpg ; MorphF6_10_UPPER.jpg	27646877	0	1	7943	154	0	next	incorrect	2335
Vp004	1169	Response	2	27654812	7935	1
Vp004	1170	Picture	MorphM10_01_orig.jpg ; MorphM10_00_UPPER.jpg	27654820	0	153	8247	154	0	next	incorrect	2337
Vp004	1170	Response	2	27662972	8152	1
Vp004	1171	Picture	MorphM5_00_orig.jpg ; MorphM5_10_UPPER.jpg	27663067	0	1	11942	2	0	next	hit	2339
Vp004	1171	Response	1	27674892	11825	1
Vp004	1172	Picture	MorphM3_05_orig.jpg ; MorphM3_00_UPPER.jpg	27675009	0	1	7250	184	0	next	hit	2341
Vp004	1172	Response	1	27682252	7243	1
Vp004	1173	Picture	MorphM5_05_orig.jpg ; MorphM5_00_UPPER.jpg	27682259	0	183	11992	184	0	next	hit	2343
Vp004	1173	Response	1	27694172	11913	1
Vp004	1174	Picture	MorphF5_04_orig.jpg ; MorphF5_00_UPPER.jpg	27694251	0	1	21762	2	0	next	hit	2345
Vp004	1174	Response	1	27715932	21681	1
Vp004	1175	Picture	MorphM8_09_orig.jpg ; MorphM8_10_UPPER.jpg	27716013	0	1	8726	167	0	next	hit	2347
Vp004	1175	Response	1	27724732	8719	1
Vp004	1176	Picture	MorphM9_05_orig.jpg ; MorphM9_10_UPPER.jpg	27724739	0	166	8392	167	0	next	hit	2349
Vp004	1176	Response	1	27733051	8312	2
Vp004	1177	Picture	MorphM1_10_orig.jpg ; MorphM1_00_UPPER.jpg	27733131	0	1	7829	3	0	next	incorrect	2351
Vp004	1177	Response	2	27740892	7761	1
Vp004	1178	Picture	MorphM7_07_orig.jpg ; MorphM7_00_UPPER.jpg	27740960	0	2	9139	153	0	next	hit	2353
Vp004	1178	Response	1	27750091	9131	1
Vp004	1179	Picture	MorphF2_03_orig.jpg ; MorphF2_00_UPPER.jpg	27750099	0	151	11297	152	0	next	incorrect	2355
Vp004	1179	Response	2	27761291	11192	1
Vp004	1180	Picture	MorphM6_08_orig.jpg ; MorphM6_10_UPPER.jpg	27761396	0	1	9503	186	0	next	hit	2357
Vp004	1180	Response	1	27770891	9495	1
Vp004	1181	Picture	MorphF6_08_orig.jpg ; MorphF6_00_UPPER.jpg	27770899	0	185	13839	332	0	next	incorrect	2359
Vp004	1181	Response	2	27784731	13832	1
Vp004	1182	Picture	MorphM5_09_orig.jpg ; MorphM5_10_UPPER.jpg	27784738	0	147	10480	297	0	next	hit	2361
Vp004	1182	Response	1	27795211	10473	1
Vp004	1183	Picture	MorphM9_05_orig.jpg ; MorphM9_00_UPPER.jpg	27795218	0	150	37921	331	0	next	hit	2363
Vp004	1183	Response	1	27833131	37913	1
Vp004	1184	Picture	MorphM6_06_orig.jpg ; MorphM6_00_UPPER.jpg	27833139	0	181	17919	357	0	next	incorrect	2365
Vp004	1184	Response	2	27851050	17911	1
Vp004	1185	Picture	MorphM5_08_orig.jpg ; MorphM5_10_UPPER.jpg	27851058	0	176	7075	177	0	next	hit	2367
Vp004	1185	Response	1	27858011	6953	1
Vp004	1186	Picture	MorphM7_00_orig.jpg ; MorphM7_10_UPPER.jpg	27858133	0	1	9422	2	0	next	incorrect	2369
Vp004	1186	Response	2	27867450	9317	1
Vp004	1187	Picture	MorphM3_07_orig.jpg ; MorphM3_00_UPPER.jpg	27867555	0	1	7829	2	0	next	hit	2371
Vp004	1187	Response	1	27875290	7735	1
Vp004	1188	Picture	MorphF9_09_orig.jpg ; MorphF9_00_UPPER.jpg	27875384	0	1	11914	164	0	next	incorrect	2373
Vp004	1188	Response	2	27887290	11906	1
Vp004	1189	Picture	MorphM6_10_orig.jpg ; MorphM6_00_UPPER.jpg	27887298	0	163	15820	164	0	next	incorrect	2375
Vp004	1189	Response	2	27902970	15672	1
Vp004	1190	Picture	MorphF4_07_orig.jpg ; MorphF4_00_UPPER.jpg	27903118	0	1	11545	2	0	next	hit	2377
Vp004	1190	Response	1	27914570	11452	1
Vp004	1191	Picture	MorphM3_00_orig.jpg ; MorphM3_10_UPPER.jpg	27914663	0	1	8074	155	0	next	hit	2379
Vp004	1191	Response	1	27922730	8067	1
Vp004	1192	Picture	MorphM1_03_orig.jpg ; MorphM1_10_UPPER.jpg	27922737	0	154	11432	155	0	next	hit	2381
Vp004	1192	Response	1	27934090	11353	1
Vp004	1193	Picture	MorphF9_09_orig.jpg ; MorphF9_10_UPPER.jpg	27934169	0	1	10968	181	0	next	hit	2383
Vp004	1193	Response	1	27945130	10961	1
Vp004	1194	Picture	MorphF10_01_orig.jpg ; MorphF10_00_UPPER.jpg	27945137	0	180	9866	181	0	next	hit	2385
Vp004	1194	Response	1	27954889	9752	1
Vp004	1195	Picture	MorphF7_03_orig.jpg ; MorphF7_10_UPPER.jpg	27955003	0	1	10085	2	0	next	hit	2387
Vp004	1195	Response	1	27964969	9966	1
Vp004	1196	Picture	MorphF2_03_orig.jpg ; MorphF2_10_UPPER.jpg	27965088	0	1	6104	2	0	next	hit	2389
Vp004	1196	Response	1	27971129	6041	1
Vp004	1197	Picture	MorphF1_00_orig.jpg ; MorphF1_10_UPPER.jpg	27971192	0	1	7945	152	0	next	hit	2391
Vp004	1197	Response	1	27979129	7937	1
Vp004	1198	Picture	MorphM2_01_orig.jpg ; MorphM2_10_UPPER.jpg	27979137	0	151	23903	152	0	next	hit	2393
Vp004	1198	Response	1	28002969	23832	1
Vp004	1199	Picture	MorphF10_06_orig.jpg ; MorphF10_10_UPPER.jpg	28003040	0	1	6104	2	0	next	hit	2395
Vp004	1199	Response	1	28009049	6009	1
Vp004	1200	Picture	MorphM2_02_orig.jpg ; MorphM2_10_UPPER.jpg	28009144	0	1	7829	2	0	next	hit	2397
Vp004	1200	Response	1	28016889	7745	1
Vp004	1201	Picture	MorphF7_00_orig.jpg ; MorphF7_10_UPPER.jpg	28016973	0	1	7299	2	0	next	hit	2399
Vp004	1201	Response	1	28024169	7196	1
Vp004	1202	Picture	MorphF4_02_orig.jpg ; MorphF4_10_UPPER.jpg	28024272	0	1	7664	167	0	next	hit	2401
Vp004	1202	Response	1	28031929	7657	1
Vp004	1203	Picture	MorphM7_05_orig.jpg ; MorphM7_10_UPPER.jpg	28031936	0	166	12771	167	0	next	hit	2403
Vp004	1203	Response	1	28044569	12633	1
Vp004	1204	Picture	MorphF3_02_orig.jpg ; MorphF3_00_UPPER.jpg	28044707	0	1	11629	183	0	next	incorrect	2405
Vp004	1204	Response	2	28056329	11622	1
Vp004	1205	Picture	MorphF2_10_orig.jpg ; MorphF2_10_UPPER.jpg	28056336	0	182	11280	364	0	next	hit	2407
Vp004	1205	Response	1	28067608	11272	1
Vp004	1206	Picture	MorphF9_10_orig.jpg ; MorphF9_00_UPPER.jpg	28067616	0	182	5489	183	0	next	hit	2409
Vp004	1206	Response	1	28072968	5352	1
Vp004	1207	Picture	MorphM1_06_orig.jpg ; MorphM1_00_UPPER.jpg	28073105	0	1	14597	2	0	next	hit	2411
Vp004	1207	Response	1	28087608	14503	1
Vp004	1208	Picture	MorphM5_05_orig.jpg ; MorphM5_10_UPPER.jpg	28087702	0	1	8758	2	0	next	hit	2413
Vp004	1208	Response	1	28096328	8626	1
Vp004	1209	Picture	MorphM6_06_orig.jpg ; MorphM6_10_UPPER.jpg	28096460	0	1	6501	3	0	next	hit	2415
Vp004	1209	Response	1	28102888	6428	1
Vp004	1210	Picture	MorphM2_08_orig.jpg ; MorphM2_00_UPPER.jpg	28102961	0	2	10882	3	0	next	hit	2417
Vp004	1210	Response	1	28113768	10807	1
Vp004	1211	Picture	MorphM5_01_orig.jpg ; MorphM5_10_UPPER.jpg	28113843	0	1	7829	2	0	next	hit	2419
Vp004	1211	Response	1	28121608	7765	1
Vp004	1212	Picture	MorphM7_06_orig.jpg ; MorphM7_10_UPPER.jpg	28121672	0	1	5839	2	0	next	hit	2421
Vp004	1212	Response	1	28127448	5776	1
Vp004	1213	Picture	MorphF9_02_orig.jpg ; MorphF9_00_UPPER.jpg	28127511	0	1	14464	2	0	next	hit	2423
Vp004	1213	Response	1	28141848	14337	1
Vp004	1214	Picture	MorphM4_08_orig.jpg ; MorphM4_00_UPPER.jpg	28141975	0	1	18180	2	0	next	incorrect	2425
Vp004	1214	Response	2	28160008	18033	1
Vp004	1215	Picture	MorphM5_00_orig.jpg ; MorphM5_00_UPPER.jpg	28160155	0	1	6340	164	0	next	hit	2427
Vp004	1215	Response	1	28166487	6332	1
Vp004	1216	Picture	MorphF6_07_orig.jpg ; MorphF6_10_UPPER.jpg	28166495	0	163	17280	164	0	next	incorrect	2429
Vp004	1216	Response	2	28183687	17192	1
Vp004	1217	Picture	MorphF4_10_orig.jpg ; MorphF4_00_UPPER.jpg	28183775	0	1	13520	150	0	next	hit	2431
Vp004	1217	Response	1	28197287	13512	1
Vp004	1218	Picture	MorphF2_07_orig.jpg ; MorphF2_00_UPPER.jpg	28197295	0	149	7314	150	0	next	incorrect	2433
Vp004	1218	Response	2	28204487	7192	1
Vp004	1219	Picture	MorphF10_03_orig.jpg ; MorphF10_10_UPPER.jpg	28204609	0	1	7829	2	0	next	hit	2435
Vp004	1219	Response	1	28212326	7717	2
Vp004	1220	Picture	MorphF5_08_orig.jpg ; MorphF5_10_UPPER.jpg	28212438	0	1	10351	2	0	next	hit	2437
Vp004	1220	Response	1	28222647	10209	1
Vp004	1221	Picture	MorphF2_01_orig.jpg ; MorphF2_10_UPPER.jpg	28222789	0	1	13800	2	0	next	hit	2439
Vp004	1221	Response	1	28236487	13698	1
Vp004	1222	Picture	MorphM2_08_orig.jpg ; MorphM2_10_UPPER.jpg	28236589	0	1	7665	166	0	next	hit	2441
Vp004	1222	Response	1	28244247	7658	1
Vp004	1223	Picture	MorphF3_00_orig.jpg ; MorphF3_10_UPPER.jpg	28244254	0	165	10382	166	0	next	incorrect	2443
Vp004	1223	Response	2	28254567	10313	1
Vp004	1224	Picture	MorphM10_10_orig.jpg ; MorphM10_10_UPPER.jpg	28254636	0	1	5574	2	0	next	hit	2445
Vp004	1224	Response	1	28260087	5451	1
Vp004	1225	Picture	MorphF3_07_orig.jpg ; MorphF3_00_UPPER.jpg	28260210	0	1	10844	172	0	next	incorrect	2447
Vp004	1225	Response	2	28271047	10837	1
Vp004	1226	Picture	MorphM5_10_orig.jpg ; MorphM5_10_UPPER.jpg	28271054	0	171	13705	172	0	next	hit	2449
Vp004	1226	Response	1	28284646	13592	1
Vp004	1227	Picture	MorphF4_00_orig.jpg ; MorphF4_00_UPPER.jpg	28284759	0	1	33255	187	0	next	incorrect	2451
Vp004	1227	Response	2	28318006	33247	1
Vp004	1228	Picture	MorphM6_02_orig.jpg ; MorphM6_00_UPPER.jpg	28318014	0	186	39331	187	0	next	hit	2453
Vp004	1228	Response	1	28357206	39192	1
Vp004	1229	Picture	MorphM3_01_orig.jpg ; MorphM3_10_UPPER.jpg	28357345	0	1	6348	156	0	next	hit	2455
Vp004	1229	Response	1	28363686	6341	1
Vp004	1230	Picture	MorphF1_00_orig.jpg ; MorphF1_00_UPPER.jpg	28363693	0	155	11699	156	0	next	incorrect	2457
Vp004	1230	Response	2	28375285	11592	1
Vp004	1231	Picture	MorphM10_00_orig.jpg ; MorphM10_00_UPPER.jpg	28375392	0	1	11261	153	0	next	incorrect	2459
Vp004	1231	Response	2	28386645	11253	1
Vp004	1232	Picture	MorphM2_02_orig.jpg ; MorphM2_00_UPPER.jpg	28386653	0	152	7449	153	0	next	incorrect	2461
Vp004	1232	Response	2	28394005	7352	1
Vp004	1233	Picture	MorphF2_08_orig.jpg ; MorphF2_00_UPPER.jpg	28394102	0	1	23621	2	0	next	hit	2463
Vp004	1233	Response	1	28417605	23503	1
Vp004	1234	Picture	MorphF7_06_orig.jpg ; MorphF7_10_UPPER.jpg	28417723	0	1	10483	2	0	next	hit	2465
Vp004	1234	Response	1	28428084	10361	2
Vp004	1235	Picture	MorphF6_01_orig.jpg ; MorphF6_00_UPPER.jpg	28428206	0	1	7962	2	0	next	incorrect	2467
Vp004	1235	Response	2	28436085	7879	1
Vp004	1236	Picture	MorphF3_04_orig.jpg ; MorphF3_10_UPPER.jpg	28436168	0	1	8324	170	0	next	incorrect	2469
Vp004	1236	Response	2	28444485	8317	1
Vp004	1237	Picture	MorphM9_00_orig.jpg ; MorphM9_00_UPPER.jpg	28444492	0	169	7865	170	0	next	incorrect	2471
Vp004	1237	Response	2	28452245	7753	1
Vp004	1238	Picture	MorphM1_02_orig.jpg ; MorphM1_00_UPPER.jpg	28452357	0	1	7696	2	0	next	incorrect	2473
Vp004	1238	Response	2	28459925	7568	1
Vp004	1239	Picture	MorphF1_02_orig.jpg ; MorphF1_00_UPPER.jpg	28460053	0	1	7299	2	0	next	incorrect	2475
Vp004	1239	Response	2	28467205	7152	1
Vp004	1240	Picture	MorphM1_00_orig.jpg ; MorphM1_10_UPPER.jpg	28467352	0	1	9940	147	0	next	incorrect	2477
Vp004	1240	Response	2	28477285	9933	1
Vp004	1241	Picture	MorphF10_08_orig.jpg ; MorphF10_00_UPPER.jpg	28477292	0	146	9120	328	0	next	hit	2479
Vp004	1241	Response	1	28486404	9112	1
Vp004	1242	Picture	MorphM3_10_orig.jpg ; MorphM3_00_UPPER.jpg	28486412	0	182	26455	183	0	next	hit	2481
Vp004	1242	Response	1	28512804	26392	1
Vp004	1243	Picture	MorphF3_07_orig.jpg ; MorphF3_10_UPPER.jpg	28512867	0	1	12424	185	0	next	incorrect	2483
Vp004	1243	Response	2	28525284	12417	1
Vp004	1244	Picture	MorphM6_00_orig.jpg ; MorphM6_00_UPPER.jpg	28525291	0	184	46362	185	0	next	incorrect	2485
Vp004	1244	Response	2	28571524	46233	1
Vp004	1245	Picture	MorphM8_05_orig.jpg ; MorphM8_00_UPPER.jpg	28571653	0	1	10838	178	0	next	hit	2487
Vp004	1245	Response	1	28582484	10831	1
Vp004	1246	Picture	MorphF2_06_orig.jpg ; MorphF2_10_UPPER.jpg	28582491	0	177	10480	357	0	next	hit	2489
Vp004	1246	Response	1	28592963	10472	1
Vp004	1247	Picture	MorphM3_04_orig.jpg ; MorphM3_10_UPPER.jpg	28592971	0	180	11040	334	0	next	hit	2491
Vp004	1247	Response	1	28604003	11032	1
Vp004	1248	Picture	MorphF7_04_orig.jpg ; MorphF7_10_UPPER.jpg	28604011	0	154	6876	332	0	next	hit	2493
Vp004	1248	Response	1	28610883	6872	1
Vp004	1249	Picture	MorphM8_02_orig.jpg ; MorphM8_10_UPPER.jpg	28610887	0	178	15683	332	0	next	hit	2495
Vp004	1249	Response	1	28626563	15676	1
Vp004	1250	Picture	MorphF9_01_orig.jpg ; MorphF9_10_UPPER.jpg	28626570	0	154	11681	304	0	next	hit	2497
Vp004	1250	Response	1	28638243	11673	1
Vp004	1251	Picture	MorphM8_02_orig.jpg ; MorphM8_00_UPPER.jpg	28638251	0	150	12490	151	0	next	hit	2499
Vp004	1251	Response	1	28650643	12392	1
Vp004	1252	Picture	MorphM4_05_orig.jpg ; MorphM4_10_UPPER.jpg	28650741	0	1	7166	2	0	next	hit	2501
Vp004	1252	Response	1	28657843	7102	1
Vp004	1253	Picture	MorphF4_09_orig.jpg ; MorphF4_00_UPPER.jpg	28657907	0	1	10984	164	0	next	hit	2503
Vp004	1253	Response	1	28668883	10976	1
Vp004	1254	Picture	MorphF2_00_orig.jpg ; MorphF2_10_UPPER.jpg	28668891	0	163	6532	164	0	next	hit	2505
Vp004	1254	Response	1	28675363	6472	1
Vp004	1255	Picture	MorphM6_04_orig.jpg ; MorphM6_10_UPPER.jpg	28675423	0	1	8095	2	0	next	hit	2507
Vp004	1255	Response	1	28683443	8020	1
Vp004	1256	Picture	MorphF3_10_orig.jpg ; MorphF3_00_UPPER.jpg	28683518	0	1	9023	2	0	next	incorrect	2509
Vp004	1256	Response	2	28692403	8885	1
Vp004	1257	Picture	MorphM3_01_orig.jpg ; MorphM3_00_UPPER.jpg	28692541	0	1	8758	2	0	next	hit	2511
Vp004	1257	Response	1	28701202	8661	1
Vp004	1258	Picture	MorphF2_00_orig.jpg ; MorphF2_00_UPPER.jpg	28701299	0	1	9820	2	0	next	hit	2513
Vp004	1258	Response	1	28711042	9743	1
Vp004	1259	Picture	MorphM1_02_orig.jpg ; MorphM1_10_UPPER.jpg	28711119	0	1	11810	2	0	next	hit	2515
Vp004	1259	Response	1	28722802	11683	1
Vp004	1260	Picture	MorphM4_06_orig.jpg ; MorphM4_00_UPPER.jpg	28722929	0	1	8891	2	0	next	hit	2517
Vp004	1260	Response	1	28731682	8753	1
Vp004	1261	Picture	MorphM10_03_orig.jpg ; MorphM10_10_UPPER.jpg	28731820	0	1	6749	153	0	next	hit	2519
Vp004	1261	Response	1	28738562	6742	1
Vp004	1262	Picture	MorphM4_05_orig.jpg ; MorphM4_00_UPPER.jpg	28738569	0	152	7715	153	0	next	hit	2521
Vp004	1262	Response	1	28746162	7593	1
Vp004	1263	Picture	MorphM7_01_orig.jpg ; MorphM7_10_UPPER.jpg	28746284	0	1	6502	2	0	next	hit	2523
Vp004	1263	Response	1	28752721	6437	2
Vp004	1264	Picture	MorphM5_02_orig.jpg ; MorphM5_00_UPPER.jpg	28752786	0	1	9383	173	0	next	hit	2525
Vp004	1264	Response	1	28762162	9376	1
Vp004	1265	Picture	MorphF4_04_orig.jpg ; MorphF4_00_UPPER.jpg	28762169	0	172	20560	353	0	next	hit	2527
Vp004	1265	Response	1	28782722	20553	1
Vp004	1266	Picture	MorphF10_05_orig.jpg ; MorphF10_10_UPPER.jpg	28782729	0	181	17829	182	0	next	hit	2529
Vp004	1266	Response	1	28800481	17752	1
Vp004	1267	Picture	MorphM9_07_orig.jpg ; MorphM9_00_UPPER.jpg	28800558	0	1	11014	2	0	next	hit	2531
Vp004	1267	Response	1	28811441	10883	1
Vp004	1268	Picture	MorphF4_06_orig.jpg ; MorphF4_00_UPPER.jpg	28811572	0	1	12473	2	0	next	hit	2533
Vp004	1268	Response	1	28823921	12349	1
Vp004	1269	Picture	MorphM6_07_orig.jpg ; MorphM6_10_UPPER.jpg	28824045	0	1	46843	2	0	next	hit	2535
Vp004	1269	Response	1	28870801	46756	1
Vp004	1270	Picture	MorphF5_10_orig.jpg ; MorphF5_10_UPPER.jpg	28870888	0	1	11520	159	0	next	hit	2537
Vp004	1270	Response	1	28882401	11513	1
Vp004	1271	Picture	MorphM1_06_orig.jpg ; MorphM1_10_UPPER.jpg	28882408	0	158	10480	319	0	next	hit	2539
Vp004	1271	Response	1	28892881	10473	1
Vp004	1272	Picture	MorphF7_04_orig.jpg ; MorphF7_00_UPPER.jpg	28892888	0	161	12320	343	0	next	incorrect	2541
Vp004	1272	Response	2	28905201	12313	1
Vp004	1273	Picture	MorphM3_06_orig.jpg ; MorphM3_10_UPPER.jpg	28905208	0	182	9205	183	0	next	hit	2543
Vp004	1273	Response	1	28914320	9112	1
Vp004	1274	Picture	MorphF5_03_orig.jpg ; MorphF5_00_UPPER.jpg	28914413	0	1	18578	2	0	next	incorrect	2545
Vp004	1274	Response	2	28932880	18467	1
Vp004	1275	Picture	MorphM3_09_orig.jpg ; MorphM3_00_UPPER.jpg	28932991	0	1	13535	2	0	next	hit	2547
Vp004	1275	Response	1	28946400	13409	1
Vp004	1276	Picture	MorphF7_01_orig.jpg ; MorphF7_10_UPPER.jpg	28946526	0	1	12341	2	0	next	incorrect	2549
Vp004	1276	Response	2	28958720	12194	1
Vp004	1277	Picture	MorphM10_04_orig.jpg ; MorphM10_00_UPPER.jpg	28958867	0	1	7564	2	0	next	hit	2551
Vp004	1277	Response	1	28966320	7453	1
Vp004	1278	Picture	MorphF1_09_orig.jpg ; MorphF1_10_UPPER.jpg	28966431	0	1	11412	2	0	next	incorrect	2553
Vp004	1278	Response	2	28977760	11329	1
Vp004	1279	Picture	MorphM3_02_orig.jpg ; MorphM3_00_UPPER.jpg	28977843	0	1	7298	2	0	next	hit	2555
Vp004	1279	Response	1	28985039	7196	2
Vp004	1280	Picture	MorphF6_02_orig.jpg ; MorphF6_10_UPPER.jpg	28985141	0	1	15906	153	0	next	incorrect	2557
Vp004	1280	Response	2	29001040	15899	1
Vp004	1281	Picture	MorphF5_05_orig.jpg ; MorphF5_00_UPPER.jpg	29001047	0	152	13819	153	0	next	hit	2559
Vp004	1281	Response	1	29014800	13753	1
Vp004	1282	Picture	MorphM10_10_orig.jpg ; MorphM10_00_UPPER.jpg	29014866	0	1	7961	3	0	next	hit	2561
Vp004	1282	Response	1	29022719	7853	1
Vp004	1283	Picture	MorphF6_05_orig.jpg ; MorphF6_10_UPPER.jpg	29022827	0	2	7260	175	0	next	hit	2563
Vp004	1283	Response	1	29030079	7252	1
Vp004	1284	Picture	MorphM2_03_orig.jpg ; MorphM2_00_UPPER.jpg	29030087	0	173	7440	337	0	next	hit	2565
Vp004	1284	Response	1	29037519	7432	1
Vp004	1285	Picture	MorphF5_05_orig.jpg ; MorphF5_10_UPPER.jpg	29037527	0	164	8480	341	0	next	hit	2567
Vp004	1285	Response	1	29045999	8472	1
Vp004	1286	Picture	MorphM5_04_orig.jpg ; MorphM5_00_UPPER.jpg	29046007	0	177	7607	178	0	next	hit	2569
Vp004	1286	Response	1	29053519	7512	1
Vp004	1287	Picture	MorphM3_10_orig.jpg ; MorphM3_10_UPPER.jpg	29053614	0	1	15525	2	0	next	hit	2571
Vp004	1287	Response	1	29069038	15424	2
Vp004	1288	Picture	MorphM1_05_orig.jpg ; MorphM1_00_UPPER.jpg	29069139	0	1	11412	2	0	next	incorrect	2573
Vp004	1288	Response	2	29080479	11340	1
Vp004	1289	Picture	MorphF8_03_orig.jpg ; MorphF8_10_UPPER.jpg	29080551	0	1	7166	2	0	next	hit	2575
Vp004	1289	Response	1	29087599	7048	1
Vp004	1290	Picture	MorphF10_09_orig.jpg ; MorphF10_10_UPPER.jpg	29087717	0	1	5573	2	0	next	hit	2577
Vp004	1290	Response	1	29093199	5482	1
Vp004	1291	Picture	MorphM6_01_orig.jpg ; MorphM6_10_UPPER.jpg	29093290	0	1	8876	150	0	next	hit	2579
Vp004	1291	Response	1	29102159	8869	1
Vp004	1292	Picture	MorphF5_03_orig.jpg ; MorphF5_10_UPPER.jpg	29102166	0	149	9920	330	0	next	hit	2581
Vp004	1292	Response	1	29112079	9913	1
Vp004	1293	Picture	MorphM10_05_orig.jpg ; MorphM10_00_UPPER.jpg	29112086	0	181	9867	182	0	next	hit	2583
Vp004	1293	Response	1	29121838	9752	1
Vp004	1294	Picture	MorphF7_10_orig.jpg ; MorphF7_00_UPPER.jpg	29121953	0	1	8453	175	0	next	hit	2585
Vp004	1294	Response	1	29130398	8445	1
Vp004	1295	Picture	MorphF2_10_orig.jpg ; MorphF2_00_UPPER.jpg	29130406	0	174	17423	175	0	next	hit	2587
Vp004	1295	Response	1	29147758	17352	1
Vp004	1296	Picture	MorphM1_07_orig.jpg ; MorphM1_10_UPPER.jpg	29147829	0	1	14017	184	0	next	incorrect	2589
Vp004	1296	Response	2	29161838	14009	1
Vp004	1297	Picture	MorphM9_02_orig.jpg ; MorphM9_10_UPPER.jpg	29161846	0	183	10236	348	0	next	hit	2591
Vp004	1297	Response	1	29172078	10232	1
Vp004	1298	Picture	MorphM10_08_orig.jpg ; MorphM10_10_UPPER.jpg	29172082	0	165	6883	347	0	next	hit	2593
Vp004	1298	Response	1	29178958	6876	1
Vp004	1299	Picture	MorphF2_06_orig.jpg ; MorphF2_00_UPPER.jpg	29178965	0	182	9040	348	0	next	incorrect	2595
Vp004	1299	Response	2	29187998	9033	1
Vp004	1300	Picture	MorphM2_10_orig.jpg ; MorphM2_00_UPPER.jpg	29188005	0	166	10781	167	0	next	incorrect	2597
Vp004	1300	Response	2	29198638	10633	1
Vp004	1301	Picture	MorphM3_07_orig.jpg ; MorphM3_10_UPPER.jpg	29198786	0	1	7139	161	0	next	hit	2599
Vp004	1301	Response	1	29205918	7132	1
Vp004	1302	Picture	MorphF5_02_orig.jpg ; MorphF5_10_UPPER.jpg	29205925	0	160	10642	161	0	next	incorrect	2601
Vp004	1302	Response	2	29216478	10553	1
Vp004	1303	Picture	MorphM8_03_orig.jpg ; MorphM8_10_UPPER.jpg	29216567	0	1	21994	169	0	next	incorrect	2603
Vp004	1303	Response	2	29238557	21990	1
Vp004	1304	Picture	MorphF7_00_orig.jpg ; MorphF7_00_UPPER.jpg	29238561	0	168	11048	169	0	next	incorrect	2605
Vp004	1304	Response	2	29249517	10956	1
Vp004	1305	Picture	MorphF6_03_orig.jpg ; MorphF6_00_UPPER.jpg	29249609	0	1	7675	156	0	next	incorrect	2607
Vp004	1305	Response	2	29257277	7668	1
Vp004	1306	Picture	MorphM10_02_orig.jpg ; MorphM10_00_UPPER.jpg	29257284	0	155	7718	156	0	next	incorrect	2609
Vp004	1306	Response	2	29264877	7593	1
Vp004	1307	Picture	MorphM3_06_orig.jpg ; MorphM3_00_UPPER.jpg	29265002	0	1	23753	2	0	next	incorrect	2611
Vp004	1307	Response	2	29288637	23635	1
Vp004	1308	Picture	MorphF1_08_orig.jpg ; MorphF1_00_UPPER.jpg	29288755	0	1	7962	2	0	next	incorrect	2613
Vp004	1308	Response	2	29296636	7881	2
Vp004	1309	Picture	MorphF9_03_orig.jpg ; MorphF9_00_UPPER.jpg	29296717	0	1	30643	145	0	next	incorrect	2615
Vp004	1309	Response	2	29327357	30640	1
Vp004	1310	Picture	MorphM10_07_orig.jpg ; MorphM10_10_UPPER.jpg	29327360	0	144	6645	145	0	next	hit	2617
Vp004	1310	Response	1	29333916	6556	1
Vp004	1311	Picture	MorphF2_07_orig.jpg ; MorphF2_10_UPPER.jpg	29334005	0	1	9024	2	0	next	hit	2619
Vp004	1311	Response	1	29342956	8951	1
Vp004	1312	Picture	MorphF1_04_orig.jpg ; MorphF1_10_UPPER.jpg	29343029	0	1	8335	160	0	next	hit	2621
Vp004	1312	Response	1	29351356	8327	1
Vp004	1313	Picture	MorphF5_07_orig.jpg ; MorphF5_10_UPPER.jpg	29351364	0	159	18720	308	0	next	hit	2623
Vp004	1313	Response	1	29370076	18712	1
Vp004	1314	Picture	MorphM1_00_orig.jpg ; MorphM1_00_UPPER.jpg	29370084	0	149	15359	332	0	next	incorrect	2625
Vp004	1314	Response	2	29385436	15352	1
Vp004	1315	Picture	MorphM7_10_orig.jpg ; MorphM7_10_UPPER.jpg	29385443	0	183	7879	184	0	next	hit	2627
Vp004	1315	Response	1	29393196	7753	1
Vp004	1316	Picture	MorphM4_00_orig.jpg ; MorphM4_10_UPPER.jpg	29393322	0	1	12441	167	0	next	incorrect	2629
Vp004	1316	Response	2	29405756	12434	1
Vp004	1317	Picture	MorphM3_09_orig.jpg ; MorphM3_10_UPPER.jpg	29405763	0	166	10881	332	0	next	hit	2631
Vp004	1317	Response	1	29416636	10873	1
Vp004	1318	Picture	MorphF3_08_orig.jpg ; MorphF3_10_UPPER.jpg	29416644	0	166	31439	343	0	next	incorrect	2633
Vp004	1318	Response	2	29448075	31431	1
Vp004	1319	Picture	MorphM4_09_orig.jpg ; MorphM4_00_UPPER.jpg	29448083	0	177	32240	359	0	next	hit	2635
Vp004	1319	Response	1	29480315	32232	1
Vp004	1320	Picture	MorphF8_03_orig.jpg ; MorphF8_00_UPPER.jpg	29480323	0	182	41185	183	0	next	incorrect	2637
Vp004	1320	Response	2	29521434	41111	2
Vp004	1321	Picture	MorphF10_03_orig.jpg ; MorphF10_00_UPPER.jpg	29521508	0	1	7829	3	0	next	hit	2639
Vp004	1321	Response	1	29529275	7767	1
Vp004	1322	Picture	MorphM8_01_orig.jpg ; MorphM8_00_UPPER.jpg	29529337	0	2	6768	3	0	next	hit	2641
Vp004	1322	Response	1	29535995	6658	1
Vp004	1323	Picture	MorphF5_00_orig.jpg ; MorphF5_00_UPPER.jpg	29536105	0	1	7962	2	0	next	incorrect	2643
Vp004	1323	Response	2	29543995	7890	1
Vp004	1324	Picture	MorphF1_01_orig.jpg ; MorphF1_00_UPPER.jpg	29544067	0	1	7935	162	0	next	hit	2645
Vp004	1324	Response	1	29551994	7927	1
Vp004	1325	Picture	MorphF9_04_orig.jpg ; MorphF9_10_LOWER.jpg	29552002	0	161	21604	215	0	next	hit	2647
Vp004	1325	Response	1	29573594	21592	1
Vp004	1326	Picture	MorphM1_05_orig.jpg ; MorphM1_10_LOWER.jpg	29573606	0	54	23516	212	0	next	incorrect	2649
Vp004	1326	Response	2	29597114	23508	1
Vp004	1327	Picture	MorphF4_06_orig.jpg ; MorphF4_10_LOWER.jpg	29597122	0	158	10242	159	0	next	hit	2651
Vp004	1327	Response	1	29607274	10152	1
Vp004	1328	Picture	MorphF7_09_orig.jpg ; MorphF7_10_LOWER.jpg	29607364	0	1	6237	2	0	next	hit	2653
Vp004	1328	Response	1	29613514	6150	1
Vp004	1329	Picture	MorphM10_04_orig.jpg ; MorphM10_10_LOWER.jpg	29613601	0	1	5175	2	0	next	hit	2655
Vp004	1329	Response	1	29618714	5113	1
Vp004	1330	Picture	MorphF6_01_orig.jpg ; MorphF6_10_LOWER.jpg	29618776	0	1	13270	2	0	next	incorrect	2657
Vp004	1330	Response	2	29631914	13138	1
Vp004	1331	Picture	MorphM1_09_orig.jpg ; MorphM1_00_LOWER.jpg	29632046	0	1	9289	2	0	next	incorrect	2659
Vp004	1331	Response	2	29641274	9228	1
Vp004	1332	Picture	MorphM9_08_orig.jpg ; MorphM9_10_LOWER.jpg	29641335	0	1	7696	3	0	next	hit	2661
Vp004	1332	Response	1	29648954	7619	1
Vp004	1333	Picture	MorphM6_10_orig.jpg ; MorphM6_00_LOWER.jpg	29649031	0	2	7299	3	0	next	hit	2663
Vp004	1333	Response	1	29656234	7203	1
Vp004	1334	Picture	MorphF8_09_orig.jpg ; MorphF8_10_LOWER.jpg	29656330	0	1	5573	2	0	next	hit	2665
Vp004	1334	Response	1	29661753	5423	1
Vp004	1335	Picture	MorphM9_10_orig.jpg ; MorphM9_00_LOWER.jpg	29661903	0	1	6768	2	0	next	hit	2667
Vp004	1335	Response	1	29668553	6650	1
Vp004	1336	Picture	MorphF2_07_orig.jpg ; MorphF2_10_LOWER.jpg	29668671	0	1	6104	2	0	next	hit	2669
Vp004	1336	Response	1	29674713	6042	1
Vp004	1337	Picture	MorphF6_06_orig.jpg ; MorphF6_10_LOWER.jpg	29674775	0	1	11386	161	0	next	hit	2671
Vp004	1337	Response	1	29686153	11378	1
Vp004	1338	Picture	MorphM3_01_orig.jpg ; MorphM3_00_LOWER.jpg	29686161	0	160	13030	162	0	next	incorrect	2673
Vp004	1338	Response	2	29699113	12952	1
Vp004	1339	Picture	MorphF10_07_orig.jpg ; MorphF10_00_LOWER.jpg	29699191	0	2	6105	3	0	next	hit	2675
Vp004	1339	Response	1	29705193	6002	1
Vp004	1340	Picture	MorphM7_06_orig.jpg ; MorphM7_10_LOWER.jpg	29705296	0	1	8492	2	0	next	hit	2677
Vp004	1340	Response	1	29713673	8377	1
Vp004	1341	Picture	MorphF8_02_orig.jpg ; MorphF8_00_LOWER.jpg	29713788	0	1	11678	2	0	next	incorrect	2679
Vp004	1341	Response	2	29725353	11565	1
Vp004	1342	Picture	MorphM9_06_orig.jpg ; MorphM9_10_LOWER.jpg	29725466	0	1	15924	2	0	next	hit	2681
Vp004	1342	Response	1	29741273	15807	1
Vp004	1343	Picture	MorphM7_02_orig.jpg ; MorphM7_10_LOWER.jpg	29741390	0	1	7431	2	0	next	hit	2683
Vp004	1343	Response	1	29748713	7323	1
Vp004	1344	Picture	MorphM4_07_orig.jpg ; MorphM4_10_LOWER.jpg	29748821	0	1	5838	2	0	next	hit	2685
Vp004	1344	Response	1	29754553	5732	1
Vp004	1345	Picture	MorphM6_05_orig.jpg ; MorphM6_00_LOWER.jpg	29754659	0	1	5821	153	0	next	hit	2687
Vp004	1345	Response	1	29760472	5813	1
Vp004	1346	Picture	MorphM9_01_orig.jpg ; MorphM9_00_LOWER.jpg	29760480	0	152	5040	306	0	next	hit	2689
Vp004	1346	Response	1	29765512	5032	1
Vp004	1347	Picture	MorphF7_05_orig.jpg ; MorphF7_00_LOWER.jpg	29765520	0	154	5840	307	0	next	hit	2691
Vp004	1347	Response	1	29771352	5832	1
Vp004	1348	Picture	MorphM6_06_orig.jpg ; MorphM6_10_LOWER.jpg	29771360	0	153	5327	154	0	next	hit	2693
Vp004	1348	Response	1	29776552	5192	1
Vp004	1349	Picture	MorphF4_04_orig.jpg ; MorphF4_10_LOWER.jpg	29776687	0	1	13005	2	0	next	hit	2695
Vp004	1349	Response	1	29789592	12905	1
Vp004	1350	Picture	MorphM5_04_orig.jpg ; MorphM5_10_LOWER.jpg	29789692	0	1	7564	2	0	next	hit	2697
Vp004	1350	Response	1	29797112	7420	1
Vp004	1351	Picture	MorphM10_10_orig.jpg ; MorphM10_10_LOWER.jpg	29797256	0	1	7563	2	0	next	hit	2699
Vp004	1351	Response	1	29804712	7456	1
Vp004	1352	Picture	MorphF4_00_orig.jpg ; MorphF4_10_LOWER.jpg	29804819	0	1	7432	2	0	next	hit	2701
Vp004	1352	Response	1	29812152	7333	1
Vp004	1353	Picture	MorphF3_03_orig.jpg ; MorphF3_00_LOWER.jpg	29812251	0	1	10868	148	0	next	incorrect	2703
Vp004	1353	Response	2	29823112	10861	1
Vp004	1354	Picture	MorphF9_03_orig.jpg ; MorphF9_00_LOWER.jpg	29823119	0	147	8107	148	0	next	hit	2705
Vp004	1354	Response	1	29831111	7992	2
Vp004	1355	Picture	MorphM5_02_orig.jpg ; MorphM5_10_LOWER.jpg	29831226	0	1	11253	162	0	next	hit	2707
Vp004	1355	Response	1	29842472	11246	1
Vp004	1356	Picture	MorphF7_06_orig.jpg ; MorphF7_10_LOWER.jpg	29842479	0	161	7325	162	0	next	hit	2709
Vp004	1356	Response	1	29849672	7193	1
Vp004	1357	Picture	MorphM4_01_orig.jpg ; MorphM4_10_LOWER.jpg	29849804	0	1	7166	2	0	next	hit	2711
Vp004	1357	Response	1	29856871	7067	1
Vp004	1358	Picture	MorphM9_09_orig.jpg ; MorphM9_00_LOWER.jpg	29856970	0	1	18549	163	0	next	incorrect	2713
Vp004	1358	Response	2	29875511	18541	1
Vp004	1359	Picture	MorphF3_04_orig.jpg ; MorphF3_00_LOWER.jpg	29875519	0	162	13829	163	0	next	incorrect	2715
Vp004	1359	Response	2	29889271	13752	1
Vp004	1360	Picture	MorphF4_10_orig.jpg ; MorphF4_00_LOWER.jpg	29889348	0	1	16455	2	0	next	hit	2717
Vp004	1360	Response	1	29905671	16323	1
Vp004	1361	Picture	MorphM9_01_orig.jpg ; MorphM9_10_LOWER.jpg	29905803	0	1	13535	2	0	next	hit	2719
Vp004	1361	Response	1	29919271	13468	1
Vp004	1362	Picture	MorphF5_02_orig.jpg ; MorphF5_10_LOWER.jpg	29919338	0	1	6981	187	0	next	hit	2721
Vp004	1362	Response	1	29926311	6973	1
Vp004	1363	Picture	MorphF6_04_orig.jpg ; MorphF6_00_LOWER.jpg	29926319	0	186	8810	187	0	next	incorrect	2723
Vp004	1363	Response	2	29935031	8712	1
Vp004	1364	Picture	MorphM3_10_orig.jpg ; MorphM3_10_LOWER.jpg	29935129	0	1	8626	2	0	next	hit	2725
Vp004	1364	Response	1	29943671	8542	1
Vp004	1365	Picture	MorphF4_08_orig.jpg ; MorphF4_00_LOWER.jpg	29943755	0	1	11146	2	0	next	incorrect	2727
Vp004	1365	Response	2	29954791	11036	1
Vp004	1366	Picture	MorphF3_01_orig.jpg ; MorphF3_10_LOWER.jpg	29954901	0	1	49762	2	0	next	incorrect	2729
Vp004	1366	Response	2	30004550	49649	1
Vp004	1367	Picture	MorphM4_09_orig.jpg ; MorphM4_10_LOWER.jpg	30004663	0	1	7697	2	0	next	hit	2731
Vp004	1367	Response	1	30012230	7567	1
Vp004	1368	Picture	MorphM1_07_orig.jpg ; MorphM1_10_LOWER.jpg	30012360	0	1	30520	3	0	next	hit	2733
Vp004	1368	Response	1	30042790	30430	1
Vp004	1369	Picture	MorphF4_03_orig.jpg ; MorphF4_00_LOWER.jpg	30042880	0	2	8493	3	0	next	incorrect	2735
Vp004	1369	Response	2	30051270	8390	1
Vp004	1370	Picture	MorphF2_01_orig.jpg ; MorphF2_00_LOWER.jpg	30051373	0	1	18944	167	0	next	incorrect	2737
Vp004	1370	Response	2	30070309	18936	1
Vp004	1371	Picture	MorphF6_03_orig.jpg ; MorphF6_00_LOWER.jpg	30070317	0	166	10781	167	0	next	incorrect	2739
Vp004	1371	Response	2	30080949	10632	1
Vp004	1372	Picture	MorphM9_05_orig.jpg ; MorphM9_10_LOWER.jpg	30081098	0	1	11942	3	0	next	hit	2741
Vp004	1372	Response	1	30092949	11851	1
Vp004	1373	Picture	MorphF6_10_orig.jpg ; MorphF6_00_LOWER.jpg	30093040	0	2	7677	156	0	next	incorrect	2743
Vp004	1373	Response	2	30100709	7669	1
Vp004	1374	Picture	MorphM1_08_orig.jpg ; MorphM1_10_LOWER.jpg	30100717	0	154	35849	155	0	next	incorrect	2745
Vp004	1374	Response	2	30136469	35752	1
Vp004	1375	Picture	MorphF7_02_orig.jpg ; MorphF7_10_LOWER.jpg	30136566	0	1	9421	2	0	next	hit	2747
Vp004	1375	Response	1	30145909	9343	1
Vp004	1376	Picture	MorphM6_08_orig.jpg ; MorphM6_10_LOWER.jpg	30145987	0	1	8758	2	0	next	hit	2749
Vp004	1376	Response	1	30154629	8642	1
Vp004	1377	Picture	MorphM7_05_orig.jpg ; MorphM7_00_LOWER.jpg	30154745	0	1	16057	2	0	next	hit	2751
Vp004	1377	Response	1	30170709	15964	1
Vp004	1378	Picture	MorphM3_07_orig.jpg ; MorphM3_00_LOWER.jpg	30170802	0	1	15791	2	0	next	hit	2753
Vp004	1378	Response	1	30186468	15666	1
Vp004	1379	Picture	MorphM10_06_orig.jpg ; MorphM10_10_LOWER.jpg	30186593	0	1	6767	3	0	next	hit	2755
Vp004	1379	Response	1	30193268	6675	1
Vp004	1380	Picture	MorphF3_09_orig.jpg ; MorphF3_00_LOWER.jpg	30193360	0	2	9157	3	0	next	incorrect	2757
Vp004	1380	Response	2	30202388	9028	1
Vp004	1381	Picture	MorphF8_10_orig.jpg ; MorphF8_00_LOWER.jpg	30202517	0	1	9554	2	0	next	hit	2759
Vp004	1381	Response	1	30211988	9471	1
Vp004	1382	Picture	MorphM5_08_orig.jpg ; MorphM5_00_LOWER.jpg	30212071	0	1	7431	2	0	next	hit	2761
Vp004	1382	Response	1	30219427	7356	2
Vp004	1383	Picture	MorphF5_04_orig.jpg ; MorphF5_00_LOWER.jpg	30219502	0	1	12208	2	0	next	incorrect	2763
Vp004	1383	Response	2	30231588	12086	1
Vp004	1384	Picture	MorphF10_03_orig.jpg ; MorphF10_10_LOWER.jpg	30231710	0	1	13645	158	0	next	hit	2765
Vp004	1384	Response	1	30245347	13637	2
Vp004	1385	Picture	MorphF8_03_orig.jpg ; MorphF8_00_LOWER.jpg	30245355	0	157	13824	158	0	next	incorrect	2767
Vp004	1385	Response	2	30259108	13753	1
Vp004	1386	Picture	MorphF5_00_orig.jpg ; MorphF5_00_LOWER.jpg	30259179	0	1	11943	2	0	next	hit	2769
Vp004	1386	Response	1	30271027	11848	2
Vp004	1387	Picture	MorphM8_10_orig.jpg ; MorphM8_10_LOWER.jpg	30271122	0	1	7033	2	0	next	hit	2771
Vp004	1387	Response	1	30278067	6945	1
Vp004	1388	Picture	MorphM5_03_orig.jpg ; MorphM5_00_LOWER.jpg	30278155	0	1	24151	2	0	next	incorrect	2773
Vp004	1388	Response	2	30302227	24072	1
Vp004	1389	Picture	MorphF9_09_orig.jpg ; MorphF9_10_LOWER.jpg	30302306	0	1	9769	185	0	next	hit	2775
Vp004	1389	Response	1	30312067	9761	1
Vp004	1390	Picture	MorphF3_08_orig.jpg ; MorphF3_10_LOWER.jpg	30312075	0	184	12240	337	0	next	hit	2777
Vp004	1390	Response	1	30324307	12232	1
Vp004	1391	Picture	MorphF4_03_orig.jpg ; MorphF4_10_LOWER.jpg	30324315	0	153	11033	154	0	next	incorrect	2779
Vp004	1391	Response	2	30335267	10952	1
Vp004	1392	Picture	MorphM8_00_orig.jpg ; MorphM8_10_LOWER.jpg	30335348	0	1	11279	2	0	next	hit	2781
Vp004	1392	Response	1	30346547	11199	1
Vp004	1393	Picture	MorphM1_00_orig.jpg ; MorphM1_00_LOWER.jpg	30346627	0	1	11147	2	0	next	incorrect	2783
Vp004	1393	Response	2	30357667	11040	1
Vp004	1394	Picture	MorphF5_04_orig.jpg ; MorphF5_10_LOWER.jpg	30357774	0	1	16853	2	0	next	hit	2785
Vp004	1394	Response	1	30374547	16773	1
Vp004	1395	Picture	MorphF3_00_orig.jpg ; MorphF3_10_LOWER.jpg	30374627	0	1	10483	2	0	next	incorrect	2787
Vp004	1395	Response	2	30385026	10399	1
Vp004	1396	Picture	MorphM3_05_orig.jpg ; MorphM3_10_LOWER.jpg	30385110	0	1	14464	2	0	next	hit	2789
Vp004	1396	Response	1	30399426	14316	1
Vp004	1397	Picture	MorphM9_00_orig.jpg ; MorphM9_10_LOWER.jpg	30399574	0	1	9289	2	0	next	incorrect	2791
Vp004	1397	Response	2	30408786	9212	1
Vp004	1398	Picture	MorphF7_04_orig.jpg ; MorphF7_00_LOWER.jpg	30408863	0	1	6635	2	0	next	hit	2793
Vp004	1398	Response	1	30415426	6563	1
Vp004	1399	Picture	MorphF8_07_orig.jpg ; MorphF8_10_LOWER.jpg	30415498	0	1	17914	2	0	next	incorrect	2795
Vp004	1399	Response	2	30433266	17768	1
Vp004	1400	Picture	MorphF7_07_orig.jpg ; MorphF7_10_LOWER.jpg	30433412	0	1	9023	3	0	next	hit	2797
Vp004	1400	Response	1	30442306	8894	1
Vp004	1401	Picture	MorphM8_03_orig.jpg ; MorphM8_10_LOWER.jpg	30442435	0	2	12740	3	0	next	hit	2799
Vp004	1401	Response	1	30455026	12591	1
Vp004	1402	Picture	MorphF5_03_orig.jpg ; MorphF5_00_LOWER.jpg	30455175	0	1	9288	2	0	next	incorrect	2801
Vp004	1402	Response	2	30464386	9211	1
Vp004	1403	Picture	MorphF4_02_orig.jpg ; MorphF4_10_LOWER.jpg	30464463	0	1	7930	167	0	next	incorrect	2803
Vp004	1403	Response	2	30472386	7923	1
Vp004	1404	Picture	MorphF5_05_orig.jpg ; MorphF5_10_LOWER.jpg	30472393	0	166	9040	316	0	next	incorrect	2805
Vp004	1404	Response	2	30481425	9032	1
Vp004	1405	Picture	MorphM5_03_orig.jpg ; MorphM5_10_LOWER.jpg	30481433	0	150	8880	310	0	next	hit	2807
Vp004	1405	Response	1	30490305	8872	1
Vp004	1406	Picture	MorphM3_02_orig.jpg ; MorphM3_10_LOWER.jpg	30490313	0	160	23647	161	0	next	hit	2809
Vp004	1406	Response	1	30513825	23512	1
Vp004	1407	Picture	MorphM5_00_orig.jpg ; MorphM5_10_LOWER.jpg	30513960	0	1	20917	184	0	next	hit	2811
Vp004	1407	Response	1	30534865	20905	1
Vp004	1408	Picture	MorphM6_04_orig.jpg ; MorphM6_00_LOWER.jpg	30534877	0	183	18892	185	0	next	incorrect	2813
Vp004	1408	Response	2	30553664	18787	2
Vp004	1409	Picture	MorphF9_08_orig.jpg ; MorphF9_00_LOWER.jpg	30553769	0	2	9103	57	0	next	incorrect	2815
Vp004	1409	Response	2	30562865	9096	1
Vp004	1410	Picture	MorphF10_04_orig.jpg ; MorphF10_00_LOWER.jpg	30562872	0	55	8240	230	0	next	incorrect	2817
Vp004	1410	Response	2	30571105	8233	1
Vp004	1411	Picture	MorphM4_03_orig.jpg ; MorphM4_00_LOWER.jpg	30571112	0	175	24160	341	0	next	incorrect	2819
Vp004	1411	Response	2	30595264	24152	1
Vp004	1412	Picture	MorphF8_01_orig.jpg ; MorphF8_00_LOWER.jpg	30595272	0	166	59040	343	0	next	incorrect	2821
Vp004	1412	Response	2	30654304	59032	1
Vp004	1413	Picture	MorphF6_00_orig.jpg ; MorphF6_00_LOWER.jpg	30654312	0	177	7739	178	0	next	incorrect	2823
Vp004	1413	Response	2	30661984	7672	1
Vp004	1414	Picture	MorphM4_05_orig.jpg ; MorphM4_10_LOWER.jpg	30662051	0	1	17221	165	0	next	hit	2825
Vp004	1414	Response	1	30679264	17213	1
Vp004	1415	Picture	MorphM8_10_orig.jpg ; MorphM8_00_LOWER.jpg	30679272	0	164	7594	165	0	next	hit	2827
Vp004	1415	Response	1	30686784	7512	1
Vp004	1416	Picture	MorphM2_07_orig.jpg ; MorphM2_10_LOWER.jpg	30686866	0	1	10218	2	0	next	incorrect	2829
Vp004	1416	Response	2	30696944	10078	1
Vp004	1417	Picture	MorphF9_07_orig.jpg ; MorphF9_00_LOWER.jpg	30697084	0	1	20170	2	0	next	hit	2831
Vp004	1417	Response	1	30717183	20099	1
Vp004	1418	Picture	MorphF8_07_orig.jpg ; MorphF8_00_LOWER.jpg	30717254	0	1	18813	165	0	next	incorrect	2833
Vp004	1418	Response	2	30736063	18809	1
Vp004	1419	Picture	MorphM3_00_orig.jpg ; MorphM3_00_LOWER.jpg	30736067	0	164	12884	316	0	next	incorrect	2835
Vp004	1419	Response	2	30748943	12876	1
Vp004	1420	Picture	MorphM10_06_orig.jpg ; MorphM10_00_LOWER.jpg	30748951	0	152	8378	153	0	next	hit	2837
Vp004	1420	Response	1	30757183	8232	1
Vp004	1421	Picture	MorphF3_07_orig.jpg ; MorphF3_00_LOWER.jpg	30757329	0	1	13801	2	0	next	hit	2839
Vp004	1421	Response	1	30771023	13694	1
Vp004	1422	Picture	MorphM4_09_orig.jpg ; MorphM4_00_LOWER.jpg	30771130	0	1	7298	2	0	next	hit	2841
Vp004	1422	Response	1	30778302	7172	2
Vp004	1423	Picture	MorphF6_08_orig.jpg ; MorphF6_10_LOWER.jpg	30778428	0	1	8625	2	0	next	hit	2843
Vp004	1423	Response	1	30786943	8515	1
Vp004	1424	Picture	MorphM2_05_orig.jpg ; MorphM2_00_LOWER.jpg	30787053	0	1	10085	2	0	next	incorrect	2845
Vp004	1424	Response	2	30797022	9969	2
Vp004	1425	Picture	MorphM3_05_orig.jpg ; MorphM3_00_LOWER.jpg	30797138	0	1	13093	179	0	next	hit	2847
Vp004	1425	Response	1	30810223	13085	1
Vp004	1426	Picture	MorphF5_01_orig.jpg ; MorphF5_10_LOWER.jpg	30810231	0	178	11987	180	0	next	incorrect	2849
Vp004	1426	Response	2	30822142	11911	1
Vp004	1427	Picture	MorphM10_10_orig.jpg ; MorphM10_00_LOWER.jpg	30822218	0	2	8095	3	0	next	hit	2851
Vp004	1427	Response	1	30830222	8004	1
Vp004	1428	Picture	MorphF2_09_orig.jpg ; MorphF2_10_LOWER.jpg	30830313	0	1	8227	2	0	next	hit	2853
Vp004	1428	Response	1	30838462	8149	1
Vp004	1429	Picture	MorphF5_10_orig.jpg ; MorphF5_00_LOWER.jpg	30838540	0	1	21498	2	0	next	hit	2855
Vp004	1429	Response	1	30859902	21362	1
Vp004	1430	Picture	MorphF10_02_orig.jpg ; MorphF10_10_LOWER.jpg	30860038	0	1	19373	3	0	next	hit	2857
Vp004	1430	Response	1	30879342	19304	1
Vp004	1431	Picture	MorphF6_02_orig.jpg ; MorphF6_10_LOWER.jpg	30879411	0	2	10616	3	0	next	incorrect	2859
Vp004	1431	Response	2	30889901	10490	2
Vp004	1432	Picture	MorphF9_00_orig.jpg ; MorphF9_10_LOWER.jpg	30890027	0	1	37402	154	0	next	hit	2861
Vp004	1432	Response	1	30927421	37394	2
Vp004	1433	Picture	MorphF1_07_orig.jpg ; MorphF1_10_LOWER.jpg	30927429	0	153	15014	154	0	next	hit	2863
Vp004	1433	Response	1	30942381	14952	1
Vp004	1434	Picture	MorphM4_00_orig.jpg ; MorphM4_10_LOWER.jpg	30942443	0	1	23306	184	0	next	incorrect	2865
Vp004	1434	Response	2	30965741	23298	1
Vp004	1435	Picture	MorphM1_04_orig.jpg ; MorphM1_00_LOWER.jpg	30965749	0	183	7999	329	0	next	incorrect	2867
Vp004	1435	Response	2	30973740	7991	2
Vp004	1436	Picture	MorphF1_03_orig.jpg ; MorphF1_10_LOWER.jpg	30973748	0	146	9681	298	0	next	incorrect	2869
Vp004	1436	Response	2	30983421	9673	1
Vp004	1437	Picture	MorphM9_07_orig.jpg ; MorphM9_00_LOWER.jpg	30983429	0	152	10899	153	0	next	hit	2871
Vp004	1437	Response	1	30994221	10792	1
Vp004	1438	Picture	MorphF3_02_orig.jpg ; MorphF3_10_LOWER.jpg	30994328	0	1	8626	2	0	next	incorrect	2873
Vp004	1438	Response	2	31002861	8533	1
Vp004	1439	Picture	MorphF8_03_orig.jpg ; MorphF8_10_LOWER.jpg	31002954	0	1	9554	2	0	next	incorrect	2875
Vp004	1439	Response	2	31012380	9426	1
Vp004	1440	Picture	MorphF9_05_orig.jpg ; MorphF9_10_LOWER.jpg	31012508	0	1	8493	2	0	next	incorrect	2877
Vp004	1440	Response	2	31020860	8352	1
Vp004	1441	Picture	MorphF6_05_orig.jpg ; MorphF6_10_LOWER.jpg	31021001	0	1	12473	2	0	next	hit	2879
Vp004	1441	Response	1	31033340	12339	1
Vp004	1442	Picture	MorphF2_09_orig.jpg ; MorphF2_00_LOWER.jpg	31033474	0	1	7241	193	0	next	hit	2881
Vp004	1442	Response	1	31040700	7226	1
Vp004	1443	Picture	MorphF7_02_orig.jpg ; MorphF7_00_LOWER.jpg	31040715	0	192	11204	194	0	next	incorrect	2883
Vp004	1443	Response	2	31051820	11105	1
Vp004	1444	Picture	MorphM2_07_orig.jpg ; MorphM2_00_LOWER.jpg	31051919	0	2	18047	3	0	next	hit	2885
Vp004	1444	Response	1	31069820	17901	1
Vp004	1445	Picture	MorphM5_07_orig.jpg ; MorphM5_00_LOWER.jpg	31069966	0	1	6768	2	0	next	hit	2887
Vp004	1445	Response	1	31076620	6654	1
Vp004	1446	Picture	MorphM3_02_orig.jpg ; MorphM3_00_LOWER.jpg	31076734	0	1	10853	163	0	next	hit	2889
Vp004	1446	Response	1	31087580	10846	1
Vp004	1447	Picture	MorphF3_08_orig.jpg ; MorphF3_00_LOWER.jpg	31087587	0	162	14480	308	0	next	incorrect	2891
Vp004	1447	Response	2	31102060	14473	1
Vp004	1448	Picture	MorphM9_05_orig.jpg ; MorphM9_00_LOWER.jpg	31102067	0	146	13920	306	0	next	incorrect	2893
Vp004	1448	Response	2	31115980	13913	1
Vp004	1449	Picture	MorphF10_06_orig.jpg ; MorphF10_10_LOWER.jpg	31115987	0	160	6644	310	0	next	hit	2895
Vp004	1449	Response	1	31122619	6632	1
Vp004	1450	Picture	MorphM1_03_orig.jpg ; MorphM1_10_LOWER.jpg	31122631	0	150	8775	151	0	next	incorrect	2897
Vp004	1450	Response	2	31131339	8708	1
Vp004	1451	Picture	MorphF1_00_orig.jpg ; MorphF1_10_LOWER.jpg	31131406	0	1	8758	2	0	next	incorrect	2899
Vp004	1451	Response	2	31140059	8653	1
Vp004	1452	Picture	MorphM2_03_orig.jpg ; MorphM2_10_LOWER.jpg	31140164	0	1	14597	2	0	next	incorrect	2901
Vp004	1452	Response	2	31154699	14535	1
Vp004	1453	Picture	MorphF8_05_orig.jpg ; MorphF8_00_LOWER.jpg	31154761	0	1	9952	2	0	next	incorrect	2903
Vp004	1453	Response	2	31164619	9858	1
Vp004	1454	Picture	MorphM2_00_orig.jpg ; MorphM2_10_LOWER.jpg	31164713	0	1	6714	56	0	next	incorrect	2905
Vp004	1454	Response	2	31171419	6706	1
Vp004	1455	Picture	MorphF9_09_orig.jpg ; MorphF9_00_LOWER.jpg	31171427	0	55	8546	57	0	next	hit	2907
Vp004	1455	Response	1	31179899	8472	1
Vp004	1456	Picture	MorphF10_03_orig.jpg ; MorphF10_00_LOWER.jpg	31179973	0	2	12173	171	0	next	incorrect	2909
Vp004	1456	Response	2	31192139	12166	1
Vp004	1457	Picture	MorphF2_10_orig.jpg ; MorphF2_10_LOWER.jpg	31192146	0	169	9280	347	0	next	hit	2911
Vp004	1457	Response	1	31201419	9273	1
Vp004	1458	Picture	MorphF5_08_orig.jpg ; MorphF5_10_LOWER.jpg	31201426	0	178	26960	334	0	next	incorrect	2913
Vp004	1458	Response	2	31228379	26953	1
Vp004	1459	Picture	MorphM6_00_orig.jpg ; MorphM6_10_LOWER.jpg	31228386	0	156	8480	325	0	next	incorrect	2915
Vp004	1459	Response	2	31236858	8472	1
Vp004	1460	Picture	MorphM5_02_orig.jpg ; MorphM5_00_LOWER.jpg	31236866	0	169	10386	170	0	next	incorrect	2917
Vp004	1460	Response	2	31247178	10312	1
Vp004	1461	Picture	MorphF2_04_orig.jpg ; MorphF2_10_LOWER.jpg	31247252	0	1	9554	2	0	next	incorrect	2919
Vp004	1461	Response	2	31256698	9446	1
Vp004	1462	Picture	MorphM8_04_orig.jpg ; MorphM8_10_LOWER.jpg	31256806	0	1	11014	2	0	next	incorrect	2921
Vp004	1462	Response	2	31267738	10932	1
Vp004	1463	Picture	MorphF5_02_orig.jpg ; MorphF5_00_LOWER.jpg	31267820	0	1	8891	2	0	next	incorrect	2923
Vp004	1463	Response	2	31276618	8798	1
Vp004	1464	Picture	MorphM7_01_orig.jpg ; MorphM7_00_LOWER.jpg	31276711	0	1	15127	2	0	next	hit	2925
Vp004	1464	Response	1	31291738	15027	1
Vp004	1465	Picture	MorphM5_09_orig.jpg ; MorphM5_10_LOWER.jpg	31291838	0	1	8891	2	0	next	hit	2927
Vp004	1465	Response	1	31300617	8779	2
Vp004	1466	Picture	MorphM2_04_orig.jpg ; MorphM2_10_LOWER.jpg	31300729	0	1	17096	157	0	next	incorrect	2929
Vp004	1466	Response	2	31317818	17089	1
Vp004	1467	Picture	MorphM7_05_orig.jpg ; MorphM7_10_LOWER.jpg	31317825	0	156	6790	157	0	next	hit	2931
Vp004	1467	Response	1	31324538	6713	1
Vp004	1468	Picture	MorphM3_03_orig.jpg ; MorphM3_00_LOWER.jpg	31324615	0	1	11370	177	0	next	hit	2933
Vp004	1468	Response	1	31335978	11363	1
Vp004	1469	Picture	MorphF2_02_orig.jpg ; MorphF2_00_LOWER.jpg	31335985	0	176	10923	177	0	next	incorrect	2935
Vp004	1469	Response	2	31346777	10792	1
Vp004	1470	Picture	MorphM8_07_orig.jpg ; MorphM8_00_LOWER.jpg	31346908	0	1	11633	179	0	next	hit	2937
Vp004	1470	Response	1	31358537	11629	1
Vp004	1471	Picture	MorphF10_06_orig.jpg ; MorphF10_00_LOWER.jpg	31358541	0	178	8884	363	0	next	incorrect	2939
Vp004	1471	Response	2	31367417	8876	1
Vp004	1472	Picture	MorphF3_03_orig.jpg ; MorphF3_10_LOWER.jpg	31367425	0	185	12790	186	0	next	hit	2941
Vp004	1472	Response	1	31380137	12712	1
Vp004	1473	Picture	MorphM3_09_orig.jpg ; MorphM3_00_LOWER.jpg	31380215	0	1	17209	177	0	next	hit	2943
Vp004	1473	Response	1	31397417	17202	1
Vp004	1474	Picture	MorphF7_00_orig.jpg ; MorphF7_00_LOWER.jpg	31397424	0	176	23761	344	0	next	incorrect	2945
Vp004	1474	Response	2	31421177	23753	1
Vp004	1475	Picture	MorphF6_08_orig.jpg ; MorphF6_00_LOWER.jpg	31421185	0	168	9058	169	0	next	hit	2947
Vp004	1475	Response	1	31430136	8951	2
Vp004	1476	Picture	MorphM1_06_orig.jpg ; MorphM1_10_LOWER.jpg	31430243	0	1	7165	2	0	next	incorrect	2949
Vp004	1476	Response	2	31437337	7094	1
Vp004	1477	Picture	MorphM8_08_orig.jpg ; MorphM8_10_LOWER.jpg	31437408	0	1	6492	145	0	next	hit	2951
Vp004	1477	Response	1	31443897	6489	1
Vp004	1478	Picture	MorphF10_08_orig.jpg ; MorphF10_00_LOWER.jpg	31443900	0	144	12617	145	0	next	hit	2953
Vp004	1478	Response	1	31456377	12477	1
Vp004	1479	Picture	MorphM10_01_orig.jpg ; MorphM10_10_LOWER.jpg	31456517	0	1	7564	2	0	next	hit	2955
Vp004	1479	Response	1	31463976	7459	1
Vp004	1480	Picture	MorphM5_06_orig.jpg ; MorphM5_00_LOWER.jpg	31464081	0	1	7263	170	0	next	hit	2957
Vp004	1480	Response	1	31471336	7255	1
Vp004	1481	Picture	MorphM8_01_orig.jpg ; MorphM8_00_LOWER.jpg	31471344	0	169	10480	341	0	next	incorrect	2959
Vp004	1481	Response	2	31481815	10471	2
Vp004	1482	Picture	MorphM2_01_orig.jpg ; MorphM2_10_LOWER.jpg	31481824	0	172	10124	173	0	next	incorrect	2961
Vp004	1482	Response	2	31491816	9992	1
Vp004	1483	Picture	MorphF1_10_orig.jpg ; MorphF1_00_LOWER.jpg	31491948	0	1	11942	2	0	next	hit	2963
Vp004	1483	Response	1	31503816	11868	1
Vp004	1484	Picture	MorphF6_04_orig.jpg ; MorphF6_10_LOWER.jpg	31503890	0	1	12973	167	0	next	hit	2965
Vp004	1484	Response	1	31516855	12965	2
Vp004	1485	Picture	MorphM9_10_orig.jpg ; MorphM9_10_LOWER.jpg	31516863	0	166	7596	167	0	next	hit	2967
Vp004	1485	Response	1	31524376	7513	1
Vp004	1486	Picture	MorphF1_09_orig.jpg ; MorphF1_00_LOWER.jpg	31524459	0	1	12164	179	0	next	incorrect	2969
Vp004	1486	Response	2	31536616	12157	1
Vp004	1487	Picture	MorphM9_04_orig.jpg ; MorphM9_00_LOWER.jpg	31536623	0	178	10394	179	0	next	hit	2971
Vp004	1487	Response	1	31546936	10313	1
Vp004	1488	Picture	MorphM3_06_orig.jpg ; MorphM3_00_LOWER.jpg	31547017	0	1	7286	148	0	next	hit	2973
Vp004	1488	Response	1	31554295	7278	1
Vp004	1489	Picture	MorphF7_07_orig.jpg ; MorphF7_00_LOWER.jpg	31554303	0	147	12221	148	0	next	hit	2975
Vp004	1489	Response	1	31566455	12152	1
Vp004	1490	Picture	MorphM10_09_orig.jpg ; MorphM10_00_LOWER.jpg	31566524	0	1	9779	175	0	next	hit	2977
Vp004	1490	Response	1	31576295	9771	1
Vp004	1491	Picture	MorphF4_09_orig.jpg ; MorphF4_00_LOWER.jpg	31576303	0	174	8883	356	0	next	hit	2979
Vp004	1491	Response	1	31585175	8872	1
Vp004	1492	Picture	MorphF1_04_orig.jpg ; MorphF1_10_LOWER.jpg	31585186	0	182	10001	183	0	next	hit	2981
Vp004	1492	Response	1	31595094	9908	2
Vp004	1493	Picture	MorphF7_10_orig.jpg ; MorphF7_10_LOWER.jpg	31595187	0	1	10748	3	0	next	hit	2983
Vp004	1493	Response	1	31605815	10628	1
Vp004	1494	Picture	MorphF10_01_orig.jpg ; MorphF10_10_LOWER.jpg	31605935	0	2	7962	3	0	next	incorrect	2985
Vp004	1494	Response	2	31613815	7880	1
Vp004	1495	Picture	MorphM7_02_orig.jpg ; MorphM7_00_LOWER.jpg	31613897	0	1	7432	2	0	next	hit	2987
Vp004	1495	Response	1	31621255	7358	1
Vp004	1496	Picture	MorphF6_10_orig.jpg ; MorphF6_10_LOWER.jpg	31621329	0	1	7829	2	0	next	incorrect	2989
Vp004	1496	Response	2	31629095	7766	1
Vp004	1497	Picture	MorphF8_01_orig.jpg ; MorphF8_10_LOWER.jpg	31629158	0	1	33838	2	0	next	incorrect	2991
Vp004	1497	Response	2	31662935	33777	1
Vp004	1498	Picture	MorphM4_04_orig.jpg ; MorphM4_10_LOWER.jpg	31662996	0	1	8746	147	0	next	hit	2993
Vp004	1498	Response	1	31671734	8738	1
Vp004	1499	Picture	MorphM5_05_orig.jpg ; MorphM5_10_LOWER.jpg	31671742	0	146	8480	304	0	next	hit	2995
Vp004	1499	Response	1	31680214	8472	1
Vp004	1500	Picture	MorphF5_08_orig.jpg ; MorphF5_00_LOWER.jpg	31680222	0	158	7588	159	0	next	hit	2997
Vp004	1500	Response	1	31687734	7512	1
Vp004	1501	Picture	MorphF2_00_orig.jpg ; MorphF2_10_LOWER.jpg	31687810	0	1	12607	2	0	next	incorrect	2999
Vp004	1501	Response	2	31700294	12484	1
Vp004	1502	Picture	MorphF3_06_orig.jpg ; MorphF3_00_LOWER.jpg	31700417	0	1	9404	152	0	next	incorrect	3001
Vp004	1502	Response	2	31709813	9396	2
Vp004	1503	Picture	MorphM8_09_orig.jpg ; MorphM8_10_LOWER.jpg	31709821	0	151	7979	152	0	next	hit	3003
Vp004	1503	Response	1	31717654	7833	1
Vp004	1504	Picture	MorphM10_08_orig.jpg ; MorphM10_00_LOWER.jpg	31717800	0	1	8341	154	0	next	hit	3005
Vp004	1504	Response	1	31726134	8334	1
Vp004	1505	Picture	MorphM3_01_orig.jpg ; MorphM3_10_LOWER.jpg	31726141	0	153	8114	154	0	next	hit	3007
Vp004	1505	Response	1	31734133	7992	2
Vp004	1506	Picture	MorphM2_10_orig.jpg ; MorphM2_00_LOWER.jpg	31734255	0	1	38046	173	0	next	incorrect	3009
Vp004	1506	Response	2	31772293	38038	1
Vp004	1507	Picture	MorphM3_03_orig.jpg ; MorphM3_10_LOWER.jpg	31772301	0	172	11981	173	0	next	hit	3011
Vp004	1507	Response	1	31784133	11832	1
Vp004	1508	Picture	MorphF8_09_orig.jpg ; MorphF8_00_LOWER.jpg	31784282	0	1	55335	3	0	next	incorrect	3013
Vp004	1508	Response	2	31839493	55211	1
Vp004	1509	Picture	MorphF7_03_orig.jpg ; MorphF7_00_LOWER.jpg	31839617	0	2	9403	155	0	next	incorrect	3015
Vp004	1509	Response	2	31849013	9396	1
Vp004	1510	Picture	MorphF6_01_orig.jpg ; MorphF6_00_LOWER.jpg	31849020	0	153	7317	154	0	next	incorrect	3017
Vp004	1510	Response	2	31856213	7193	1
Vp004	1511	Picture	MorphF7_04_orig.jpg ; MorphF7_10_LOWER.jpg	31856337	0	1	13483	187	0	next	hit	3019
Vp004	1511	Response	1	31869812	13475	1
Vp004	1512	Picture	MorphM6_00_orig.jpg ; MorphM6_00_LOWER.jpg	31869820	0	186	9840	352	0	next	incorrect	3021
Vp004	1512	Response	2	31879652	9832	1
Vp004	1513	Picture	MorphF6_09_orig.jpg ; MorphF6_00_LOWER.jpg	31879660	0	166	15680	311	0	next	hit	3023
Vp004	1513	Response	1	31895332	15672	1
Vp004	1514	Picture	MorphM8_02_orig.jpg ; MorphM8_00_LOWER.jpg	31895340	0	145	30664	146	0	next	incorrect	3025
Vp004	1514	Response	2	31925892	30552	1
Vp004	1515	Picture	MorphM1_10_orig.jpg ; MorphM1_00_LOWER.jpg	31926004	0	1	9024	2	0	next	incorrect	3027
Vp004	1515	Response	2	31934931	8927	2
Vp004	1516	Picture	MorphF7_08_orig.jpg ; MorphF7_10_LOWER.jpg	31935028	0	1	10350	2	0	next	hit	3029
Vp004	1516	Response	1	31945252	10224	1
Vp004	1517	Picture	MorphM1_09_orig.jpg ; MorphM1_10_LOWER.jpg	31945378	0	1	8493	2	0	next	incorrect	3031
Vp004	1517	Response	2	31953732	8354	1
Vp004	1518	Picture	MorphF3_01_orig.jpg ; MorphF3_00_LOWER.jpg	31953871	0	1	8988	170	0	next	incorrect	3033
Vp004	1518	Response	2	31962852	8981	1
Vp004	1519	Picture	MorphM8_09_orig.jpg ; MorphM8_00_LOWER.jpg	31962859	0	169	19360	352	0	next	hit	3035
Vp004	1519	Response	1	31982211	19352	1
Vp004	1520	Picture	MorphM10_07_orig.jpg ; MorphM10_00_LOWER.jpg	31982219	0	183	7746	184	0	next	hit	3037
Vp004	1520	Response	1	31989891	7672	1
Vp004	1521	Picture	MorphF6_09_orig.jpg ; MorphF6_10_LOWER.jpg	31989965	0	1	13535	2	0	next	hit	3039
Vp004	1521	Response	1	32003411	13446	1
Vp004	1522	Picture	MorphF7_03_orig.jpg ; MorphF7_10_LOWER.jpg	32003500	0	1	7519	180	0	next	hit	3041
Vp004	1522	Response	1	32011010	7510	2
Vp004	1523	Picture	MorphF1_00_orig.jpg ; MorphF1_00_LOWER.jpg	32011019	0	179	13182	180	0	next	incorrect	3043
Vp004	1523	Response	2	32024131	13112	1
Vp004	1524	Picture	MorphM2_02_orig.jpg ; MorphM2_10_LOWER.jpg	32024201	0	1	10577	174	0	next	incorrect	3045
Vp004	1524	Response	2	32034771	10570	1
Vp004	1525	Picture	MorphF2_06_orig.jpg ; MorphF2_00_LOWER.jpg	32034778	0	173	6939	174	0	next	hit	3047
Vp004	1525	Response	1	32041650	6872	2
Vp004	1526	Picture	MorphF10_04_orig.jpg ; MorphF10_10_LOWER.jpg	32041717	0	1	14066	2	0	next	incorrect	3049
Vp004	1526	Response	2	32055651	13934	1
Vp004	1527	Picture	MorphF4_01_orig.jpg ; MorphF4_00_LOWER.jpg	32055783	0	1	17251	2	0	next	incorrect	3051
Vp004	1527	Response	2	32072930	17147	1
Vp004	1528	Picture	MorphM5_01_orig.jpg ; MorphM5_00_LOWER.jpg	32073034	0	1	8360	2	0	next	incorrect	3053
Vp004	1528	Response	2	32081330	8296	1
Vp004	1529	Picture	MorphF6_05_orig.jpg ; MorphF6_00_LOWER.jpg	32081394	0	1	11147	2	0	next	incorrect	3055
Vp004	1529	Response	2	32092450	11056	1
Vp004	1530	Picture	MorphF1_08_orig.jpg ; MorphF1_00_LOWER.jpg	32092541	0	1	7829	2	0	next	incorrect	3057
Vp004	1530	Response	2	32100290	7749	1
Vp004	1531	Picture	MorphM10_05_orig.jpg ; MorphM10_00_LOWER.jpg	32100370	0	1	10568	183	0	next	hit	3059
Vp004	1531	Response	1	32110930	10560	1
Vp004	1532	Picture	MorphF1_09_orig.jpg ; MorphF1_10_LOWER.jpg	32110938	0	182	11725	183	0	next	hit	3061
Vp004	1532	Response	1	32122530	11592	1
Vp004	1533	Picture	MorphM8_04_orig.jpg ; MorphM8_00_LOWER.jpg	32122663	0	1	36890	2	0	next	hit	3063
Vp004	1533	Response	1	32159490	36827	1
Vp004	1534	Picture	MorphF1_01_orig.jpg ; MorphF1_00_LOWER.jpg	32159553	0	1	8493	2	0	next	incorrect	3065
Vp004	1534	Response	2	32167970	8417	1
Vp004	1535	Picture	MorphF2_05_orig.jpg ; MorphF2_10_LOWER.jpg	32168046	0	1	9531	158	0	next	hit	3067
Vp004	1535	Response	1	32177569	9523	1
Vp004	1536	Picture	MorphM8_01_orig.jpg ; MorphM8_10_LOWER.jpg	32177577	0	157	6480	336	0	next	hit	3069
Vp004	1536	Response	1	32184049	6472	1
Vp004	1537	Picture	MorphF1_06_orig.jpg ; MorphF1_10_LOWER.jpg	32184057	0	179	13979	180	0	next	hit	3071
Vp004	1537	Response	1	32197969	13912	1
Vp004	1538	Picture	MorphF3_06_orig.jpg ; MorphF3_10_LOWER.jpg	32198036	0	1	10616	2	0	next	incorrect	3073
Vp004	1538	Response	2	32208529	10493	1
Vp004	1539	Picture	MorphM5_06_orig.jpg ; MorphM5_10_LOWER.jpg	32208652	0	1	20125	180	0	next	hit	3075
Vp004	1539	Response	1	32228769	20117	1
Vp004	1540	Picture	MorphF4_04_orig.jpg ; MorphF4_00_LOWER.jpg	32228777	0	179	9839	338	0	next	incorrect	3077
Vp004	1540	Response	2	32238609	9832	1
Vp004	1541	Picture	MorphF1_10_orig.jpg ; MorphF1_10_LOWER.jpg	32238616	0	159	19267	160	0	next	hit	3079
Vp004	1541	Response	1	32257809	19193	1
Vp004	1542	Picture	MorphF10_01_orig.jpg ; MorphF10_00_LOWER.jpg	32257883	0	1	13933	2	0	next	incorrect	3081
Vp004	1542	Response	2	32271729	13846	1
Vp004	1543	Picture	MorphF1_02_orig.jpg ; MorphF1_10_LOWER.jpg	32271816	0	1	13270	2	0	next	incorrect	3083
Vp004	1543	Response	2	32285009	13193	1
Vp004	1544	Picture	MorphF5_10_orig.jpg ; MorphF5_10_LOWER.jpg	32285086	0	1	12739	2	0	next	incorrect	3085
Vp004	1544	Response	2	32297728	12642	1
Vp004	1545	Picture	MorphM8_08_orig.jpg ; MorphM8_00_LOWER.jpg	32297825	0	1	10071	149	0	next	hit	3087
Vp004	1545	Response	1	32307888	10063	1
Vp004	1546	Picture	MorphM9_08_orig.jpg ; MorphM9_00_LOWER.jpg	32307896	0	148	10232	149	0	next	hit	3089
Vp004	1546	Response	1	32318048	10152	1
Vp004	1547	Picture	MorphF2_03_orig.jpg ; MorphF2_00_LOWER.jpg	32318128	0	1	9128	163	0	next	hit	3091
Vp004	1547	Response	1	32327248	9120	1
Vp004	1548	Picture	MorphM9_02_orig.jpg ; MorphM9_10_LOWER.jpg	32327256	0	162	9317	163	0	next	incorrect	3093
Vp004	1548	Response	2	32336448	9192	1
Vp004	1549	Picture	MorphM7_09_orig.jpg ; MorphM7_10_LOWER.jpg	32336573	0	1	7697	2	0	next	hit	3095
Vp004	1549	Response	1	32344128	7555	1
Vp004	1550	Picture	MorphM5_00_orig.jpg ; MorphM5_00_LOWER.jpg	32344270	0	1	19241	2	0	next	incorrect	3097
Vp004	1550	Response	2	32363408	19138	1
Vp004	1551	Picture	MorphM2_09_orig.jpg ; MorphM2_10_LOWER.jpg	32363511	0	1	15904	154	0	next	hit	3099
Vp004	1551	Response	1	32379408	15897	1
Vp004	1552	Picture	MorphM9_07_orig.jpg ; MorphM9_10_LOWER.jpg	32379415	0	153	18320	299	0	next	hit	3101
Vp004	1552	Response	1	32397727	18312	1
Vp004	1553	Picture	MorphM7_01_orig.jpg ; MorphM7_10_LOWER.jpg	32397735	0	146	9301	147	0	next	hit	3103
Vp004	1553	Response	1	32406927	9192	1
Vp004	1554	Picture	MorphF10_00_orig.jpg ; MorphF10_00_LOWER.jpg	32407036	0	1	11259	155	0	next	incorrect	3105
Vp004	1554	Response	2	32418287	11251	1
Vp004	1555	Picture	MorphF9_06_orig.jpg ; MorphF9_10_LOWER.jpg	32418295	0	154	12229	155	0	next	incorrect	3107
Vp004	1555	Response	2	32430447	12152	1
Vp004	1556	Picture	MorphM2_05_orig.jpg ; MorphM2_10_LOWER.jpg	32430524	0	1	11531	148	0	next	incorrect	3109
Vp004	1556	Response	2	32442047	11523	1
Vp004	1557	Picture	MorphF8_08_orig.jpg ; MorphF8_00_LOWER.jpg	32442055	0	147	8639	148	0	next	incorrect	3111
Vp004	1557	Response	2	32450607	8552	1
Vp004	1558	Picture	MorphM1_02_orig.jpg ; MorphM1_10_LOWER.jpg	32450694	0	1	7696	2	0	next	incorrect	3113
Vp004	1558	Response	2	32458287	7593	1
Vp004	1559	Picture	MorphM7_07_orig.jpg ; MorphM7_00_LOWER.jpg	32458390	0	1	11264	150	0	next	hit	3115
Vp004	1559	Response	1	32469647	11257	1
Vp004	1560	Picture	MorphF10_05_orig.jpg ; MorphF10_00_LOWER.jpg	32469654	0	149	12622	150	0	next	incorrect	3117
Vp004	1560	Response	2	32482127	12473	1
Vp004	1561	Picture	MorphF3_04_orig.jpg ; MorphF3_10_LOWER.jpg	32482276	0	1	15378	150	0	next	incorrect	3119
Vp004	1561	Response	2	32497646	15370	1
Vp004	1562	Picture	MorphF2_06_orig.jpg ; MorphF2_10_LOWER.jpg	32497654	0	149	8080	312	0	next	hit	3121
Vp004	1562	Response	1	32505726	8072	1
Vp004	1563	Picture	MorphM2_02_orig.jpg ; MorphM2_00_LOWER.jpg	32505734	0	163	9280	335	0	next	incorrect	3123
Vp004	1563	Response	2	32515006	9272	1
Vp004	1564	Picture	MorphF1_07_orig.jpg ; MorphF1_00_LOWER.jpg	32515014	0	172	30559	173	0	next	hit	3125
Vp004	1564	Response	1	32545486	30472	1
Vp004	1565	Picture	MorphM9_00_orig.jpg ; MorphM9_00_LOWER.jpg	32545573	0	1	9422	2	0	next	incorrect	3127
Vp004	1565	Response	2	32554846	9273	1
Vp004	1566	Picture	MorphF7_08_orig.jpg ; MorphF7_00_LOWER.jpg	32554995	0	1	11279	2	0	next	hit	3129
Vp004	1566	Response	1	32566206	11211	1
Vp004	1567	Picture	MorphM1_03_orig.jpg ; MorphM1_00_LOWER.jpg	32566274	0	1	19507	2	0	next	incorrect	3131
Vp004	1567	Response	2	32585646	19372	1
Vp004	1568	Picture	MorphM10_03_orig.jpg ; MorphM10_10_LOWER.jpg	32585781	0	1	8094	2	0	next	hit	3133
Vp004	1568	Response	1	32593806	8025	1
Vp004	1569	Picture	MorphM6_09_orig.jpg ; MorphM6_10_LOWER.jpg	32593875	0	1	9687	2	0	next	incorrect	3135
Vp004	1569	Response	2	32603486	9611	1
Vp004	1570	Picture	MorphF2_08_orig.jpg ; MorphF2_00_LOWER.jpg	32603562	0	1	7830	2	0	next	hit	3137
Vp004	1570	Response	1	32611325	7763	1
Vp004	1571	Picture	MorphM2_08_orig.jpg ; MorphM2_10_LOWER.jpg	32611392	0	1	6341	163	0	next	hit	3139
Vp004	1571	Response	1	32617725	6333	1
Vp004	1572	Picture	MorphM4_07_orig.jpg ; MorphM4_00_LOWER.jpg	32617733	0	162	5867	163	0	next	hit	3141
Vp004	1572	Response	1	32623485	5752	1
Vp004	1573	Picture	MorphF8_04_orig.jpg ; MorphF8_10_LOWER.jpg	32623600	0	1	7166	2	0	next	hit	3143
Vp004	1573	Response	1	32630685	7085	1
Vp004	1574	Picture	MorphM10_05_orig.jpg ; MorphM10_10_LOWER.jpg	32630766	0	1	6087	151	0	next	hit	3145
Vp004	1574	Response	1	32636845	6079	1
Vp004	1575	Picture	MorphM7_03_orig.jpg ; MorphM7_00_LOWER.jpg	32636853	0	150	6080	325	0	next	hit	3147
Vp004	1575	Response	1	32642925	6072	1
Vp004	1576	Picture	MorphF8_06_orig.jpg ; MorphF8_00_LOWER.jpg	32642933	0	175	51262	176	0	next	incorrect	3149
Vp004	1576	Response	2	32694045	51112	1
Vp004	1577	Picture	MorphF9_10_orig.jpg ; MorphF9_00_LOWER.jpg	32694195	0	1	12341	2	0	next	hit	3151
Vp004	1577	Response	1	32706445	12250	1
Vp004	1578	Picture	MorphM10_09_orig.jpg ; MorphM10_10_LOWER.jpg	32706536	0	1	9276	148	0	next	hit	3153
Vp004	1578	Response	1	32715804	9268	1
Vp004	1579	Picture	MorphM1_01_orig.jpg ; MorphM1_10_LOWER.jpg	32715812	0	147	7312	148	0	next	incorrect	3155
Vp004	1579	Response	2	32723004	7192	1
Vp004	1580	Picture	MorphF9_04_orig.jpg ; MorphF9_00_LOWER.jpg	32723124	0	1	13088	184	0	next	incorrect	3157
Vp004	1580	Response	2	32736204	13080	1
Vp004	1581	Picture	MorphM4_02_orig.jpg ; MorphM4_00_LOWER.jpg	32736212	0	183	11680	363	0	next	incorrect	3159
Vp004	1581	Response	2	32747884	11672	1
Vp004	1582	Picture	MorphM6_06_orig.jpg ; MorphM6_00_LOWER.jpg	32747892	0	180	20216	182	0	next	incorrect	3161
Vp004	1582	Response	2	32767964	20072	1
Vp004	1583	Picture	MorphF3_05_orig.jpg ; MorphF3_10_LOWER.jpg	32768108	0	2	9143	149	0	next	incorrect	3163
Vp004	1583	Response	2	32777244	9136	1
Vp004	1584	Picture	MorphM1_10_orig.jpg ; MorphM1_10_LOWER.jpg	32777251	0	147	9281	302	0	next	hit	3165
Vp004	1584	Response	1	32786524	9273	1
Vp004	1585	Picture	MorphF9_05_orig.jpg ; MorphF9_00_LOWER.jpg	32786532	0	155	10239	156	0	next	incorrect	3167
Vp004	1585	Response	2	32796684	10152	1
Vp004	1586	Picture	MorphM5_01_orig.jpg ; MorphM5_10_LOWER.jpg	32796771	0	1	12341	2	0	next	incorrect	3169
Vp004	1586	Response	2	32809004	12233	1
Vp004	1587	Picture	MorphM8_05_orig.jpg ; MorphM8_10_LOWER.jpg	32809112	0	1	9555	2	0	next	hit	3171
Vp004	1587	Response	1	32818523	9411	1
Vp004	1588	Picture	MorphM2_04_orig.jpg ; MorphM2_00_LOWER.jpg	32818667	0	1	11279	2	0	next	incorrect	3173
Vp004	1588	Response	2	32829883	11216	1
Vp004	1589	Picture	MorphM5_07_orig.jpg ; MorphM5_10_LOWER.jpg	32829946	0	1	9952	2	0	next	hit	3175
Vp004	1589	Response	1	32839803	9857	1
Vp004	1590	Picture	MorphM9_03_orig.jpg ; MorphM9_00_LOWER.jpg	32839898	0	1	15109	154	0	next	incorrect	3177
Vp004	1590	Response	2	32855003	15105	1
Vp004	1591	Picture	MorphM10_03_orig.jpg ; MorphM10_00_LOWER.jpg	32855007	0	153	14564	339	0	next	incorrect	3179
Vp004	1591	Response	2	32869563	14556	1
Vp004	1592	Picture	MorphM8_05_orig.jpg ; MorphM8_00_LOWER.jpg	32869571	0	186	9341	187	0	next	hit	3181
Vp004	1592	Response	1	32878843	9272	1
Vp004	1593	Picture	MorphF9_01_orig.jpg ; MorphF9_10_LOWER.jpg	32878912	0	1	11146	2	0	next	incorrect	3183
Vp004	1593	Response	2	32889963	11051	1
Vp004	1594	Picture	MorphM7_00_orig.jpg ; MorphM7_10_LOWER.jpg	32890058	0	1	14464	3	0	next	hit	3185
Vp004	1594	Response	1	32904443	14385	1
Vp004	1595	Picture	MorphM4_08_orig.jpg ; MorphM4_10_LOWER.jpg	32904522	0	2	16721	3	0	next	hit	3187
Vp004	1595	Response	1	32921162	16640	1
Vp004	1596	Picture	MorphF10_08_orig.jpg ; MorphF10_10_LOWER.jpg	32921243	0	1	10748	2	0	next	hit	3189
Vp004	1596	Response	1	32931882	10639	1
Vp004	1597	Picture	MorphM6_10_orig.jpg ; MorphM6_10_LOWER.jpg	32931991	0	1	10351	2	0	next	hit	3191
Vp004	1597	Response	1	32942202	10211	1
Vp004	1598	Picture	MorphF1_05_orig.jpg ; MorphF1_10_LOWER.jpg	32942342	0	1	13388	149	0	next	hit	3193
Vp004	1598	Response	1	32955722	13380	1
Vp004	1599	Picture	MorphF5_00_orig.jpg ; MorphF5_10_LOWER.jpg	32955730	0	148	10880	297	0	next	hit	3195
Vp004	1599	Response	1	32966602	10872	1
Vp004	1600	Picture	MorphM5_10_orig.jpg ; MorphM5_00_LOWER.jpg	32966610	0	149	8906	150	0	next	hit	3197
Vp004	1600	Response	1	32975402	8792	1
Vp004	1601	Picture	MorphM7_08_orig.jpg ; MorphM7_10_LOWER.jpg	32975516	0	1	6237	2	0	next	hit	3199
Vp004	1601	Response	1	32981642	6126	1
Vp004	1602	Picture	MorphF2_02_orig.jpg ; MorphF2_10_LOWER.jpg	32981753	0	1	11093	56	0	next	incorrect	3201
Vp004	1602	Response	2	32992842	11089	1
Vp004	1603	Picture	MorphM6_05_orig.jpg ; MorphM6_10_LOWER.jpg	32992846	0	55	18764	56	0	next	incorrect	3203
Vp004	1603	Response	2	33011482	18636	1
Vp004	1604	Picture	MorphF9_08_orig.jpg ; MorphF9_10_LOWER.jpg	33011610	0	1	10599	152	0	next	hit	3205
Vp004	1604	Response	1	33022201	10591	1
Vp004	1605	Picture	MorphF4_07_orig.jpg ; MorphF4_00_LOWER.jpg	33022209	0	151	9041	152	0	next	incorrect	3207
Vp004	1605	Response	2	33031161	8952	1
Vp004	1606	Picture	MorphM10_00_orig.jpg ; MorphM10_00_LOWER.jpg	33031250	0	1	7563	2	0	next	hit	3209
Vp004	1606	Response	1	33038681	7431	1
Vp004	1607	Picture	MorphM9_06_orig.jpg ; MorphM9_00_LOWER.jpg	33038813	0	1	13137	3	0	next	hit	3211
Vp004	1607	Response	1	33051881	13068	1
Vp004	1608	Picture	MorphM1_07_orig.jpg ; MorphM1_00_LOWER.jpg	33051950	0	2	8979	181	0	next	incorrect	3213
Vp004	1608	Response	2	33060921	8971	1
Vp004	1609	Picture	MorphF2_03_orig.jpg ; MorphF2_10_LOWER.jpg	33060929	0	179	7343	180	0	next	hit	3215
Vp004	1609	Response	1	33068201	7272	1
Vp004	1610	Picture	MorphM1_06_orig.jpg ; MorphM1_00_LOWER.jpg	33068272	0	1	18313	2	0	next	hit	3217
Vp004	1610	Response	1	33086441	18169	1
Vp004	1611	Picture	MorphM5_09_orig.jpg ; MorphM5_00_LOWER.jpg	33086585	0	1	7431	2	0	next	hit	3219
Vp004	1611	Response	1	33093881	7296	1
Vp004	1612	Picture	MorphM1_00_orig.jpg ; MorphM1_10_LOWER.jpg	33094016	0	1	9023	2	0	next	incorrect	3221
Vp004	1612	Response	2	33102921	8905	1
Vp004	1613	Picture	MorphF4_10_orig.jpg ; MorphF4_10_LOWER.jpg	33103039	0	1	12689	185	0	next	hit	3223
Vp004	1613	Response	1	33115721	12682	1
Vp004	1614	Picture	MorphF6_06_orig.jpg ; MorphF6_00_LOWER.jpg	33115728	0	184	7600	332	0	next	incorrect	3225
Vp004	1614	Response	2	33123321	7593	1
Vp004	1615	Picture	MorphM6_04_orig.jpg ; MorphM6_10_LOWER.jpg	33123328	0	148	10320	326	0	next	hit	3227
Vp004	1615	Response	1	33133640	10312	1
Vp004	1616	Picture	MorphM4_04_orig.jpg ; MorphM4_00_LOWER.jpg	33133648	0	178	10130	179	0	next	incorrect	3229
Vp004	1616	Response	2	33143640	9992	1
Vp004	1617	Picture	MorphF4_01_orig.jpg ; MorphF4_10_LOWER.jpg	33143778	0	1	8625	2	0	next	incorrect	3231
Vp004	1617	Response	2	33152280	8502	1
Vp004	1618	Picture	MorphM3_08_orig.jpg ; MorphM3_10_LOWER.jpg	33152403	0	1	13403	2	0	next	hit	3233
Vp004	1618	Response	1	33165720	13317	1
Vp004	1619	Picture	MorphF3_07_orig.jpg ; MorphF3_10_LOWER.jpg	33165806	0	1	8360	2	0	next	incorrect	3235
Vp004	1619	Response	2	33174040	8234	1
Vp004	1620	Picture	MorphF8_05_orig.jpg ; MorphF8_10_LOWER.jpg	33174166	0	1	12739	2	0	next	incorrect	3237
Vp004	1620	Response	2	33186840	12674	1
Vp004	1621	Picture	MorphM6_07_orig.jpg ; MorphM6_10_LOWER.jpg	33186905	0	1	31847	2	0	next	hit	3239
Vp004	1621	Response	1	33218680	31775	1
Vp004	1622	Picture	MorphF4_05_orig.jpg ; MorphF4_10_LOWER.jpg	33218752	0	1	9687	2	0	next	incorrect	3241
Vp004	1622	Response	2	33228359	9607	1
Vp004	1623	Picture	MorphM6_02_orig.jpg ; MorphM6_00_LOWER.jpg	33228439	0	1	16720	2	0	next	incorrect	3243
Vp004	1623	Response	2	33245079	16640	1
Vp004	1624	Picture	MorphF2_00_orig.jpg ; MorphF2_00_LOWER.jpg	33245159	0	1	16808	180	0	next	incorrect	3245
Vp004	1624	Response	2	33261959	16800	1
Vp004	1625	Picture	MorphF4_09_orig.jpg ; MorphF4_10_LOWER.jpg	33261967	0	179	15040	180	0	next	hit	3247
Vp004	1625	Response	1	33276919	14952	1
Vp004	1626	Picture	MorphM1_04_orig.jpg ; MorphM1_10_LOWER.jpg	33277007	0	1	8095	2	0	next	incorrect	3249
Vp004	1626	Response	2	33284999	7992	1
Vp004	1627	Picture	MorphM6_03_orig.jpg ; MorphM6_10_LOWER.jpg	33285102	0	1	11279	2	0	next	incorrect	3251
Vp004	1627	Response	2	33296279	11177	1
Vp004	1628	Picture	MorphM10_02_orig.jpg ; MorphM10_10_LOWER.jpg	33296381	0	1	8062	167	0	next	hit	3253
Vp004	1628	Response	1	33304439	8058	1
Vp004	1629	Picture	MorphF9_10_orig.jpg ; MorphF9_10_LOWER.jpg	33304443	0	166	8260	167	0	next	hit	3255
Vp004	1629	Response	1	33312599	8156	1
Vp004	1630	Picture	MorphF5_07_orig.jpg ; MorphF5_00_LOWER.jpg	33312703	0	1	9103	55	0	next	hit	3257
Vp004	1630	Response	1	33321799	9096	1
Vp004	1631	Picture	MorphM4_01_orig.jpg ; MorphM4_00_LOWER.jpg	33321806	0	54	10640	217	0	next	incorrect	3259
Vp004	1631	Response	2	33332439	10633	1
Vp004	1632	Picture	MorphF2_04_orig.jpg ; MorphF2_00_LOWER.jpg	33332446	0	163	19760	338	0	next	hit	3261
Vp004	1632	Response	1	33352199	19753	1
Vp004	1633	Picture	MorphM3_09_orig.jpg ; MorphM3_10_LOWER.jpg	33352206	0	175	37040	333	0	next	hit	3263
Vp004	1633	Response	1	33389238	37032	1
Vp004	1634	Picture	MorphF2_08_orig.jpg ; MorphF2_10_LOWER.jpg	33389246	0	158	10905	159	0	next	hit	3265
Vp004	1634	Response	1	33400038	10792	1
Vp004	1635	Picture	MorphF9_03_orig.jpg ; MorphF9_10_LOWER.jpg	33400151	0	1	14597	2	0	next	hit	3267
Vp004	1635	Response	1	33414678	14527	1
Vp004	1636	Picture	MorphF2_07_orig.jpg ; MorphF2_00_LOWER.jpg	33414748	0	1	13617	186	0	next	hit	3269
Vp004	1636	Response	1	33428358	13610	1
Vp004	1637	Picture	MorphM3_04_orig.jpg ; MorphM3_10_LOWER.jpg	33428365	0	185	15680	348	0	next	hit	3271
Vp004	1637	Response	1	33444038	15673	1
Vp004	1638	Picture	MorphF5_06_orig.jpg ; MorphF5_00_LOWER.jpg	33444045	0	163	14759	164	0	next	incorrect	3273
Vp004	1638	Response	2	33458677	14632	1
Vp004	1639	Picture	MorphM1_02_orig.jpg ; MorphM1_00_LOWER.jpg	33458804	0	1	7962	2	0	next	incorrect	3275
Vp004	1639	Response	2	33466677	7873	1
Vp004	1640	Picture	MorphF5_05_orig.jpg ; MorphF5_00_LOWER.jpg	33466766	0	1	9919	168	0	next	incorrect	3277
Vp004	1640	Response	2	33476677	9911	1
Vp004	1641	Picture	MorphF1_04_orig.jpg ; MorphF1_00_LOWER.jpg	33476685	0	167	19938	168	0	next	incorrect	3279
Vp004	1641	Response	2	33496517	19832	1
Vp004	1642	Picture	MorphM3_10_orig.jpg ; MorphM3_00_LOWER.jpg	33496623	0	1	7564	2	0	next	hit	3281
Vp004	1642	Response	1	33504117	7494	1
Vp004	1643	Picture	MorphF5_07_orig.jpg ; MorphF5_10_LOWER.jpg	33504187	0	1	8227	2	0	next	incorrect	3283
Vp004	1643	Response	2	33512277	8090	1
Vp004	1644	Picture	MorphM6_09_orig.jpg ; MorphM6_00_LOWER.jpg	33512414	0	1	6768	2	0	next	hit	3285
Vp004	1644	Response	1	33519077	6663	1
Vp004	1645	Picture	MorphM9_03_orig.jpg ; MorphM9_10_LOWER.jpg	33519182	0	1	11943	2	0	next	incorrect	3287
Vp004	1645	Response	2	33530997	11815	1
Vp004	1646	Picture	MorphF1_02_orig.jpg ; MorphF1_00_LOWER.jpg	33531125	0	1	19374	2	0	next	incorrect	3289
Vp004	1646	Response	2	33550437	19312	1
Vp004	1647	Picture	MorphM6_01_orig.jpg ; MorphM6_10_LOWER.jpg	33550499	0	1	11385	161	0	next	incorrect	3291
Vp004	1647	Response	2	33561876	11377	1
Vp004	1648	Picture	MorphF9_01_orig.jpg ; MorphF9_00_LOWER.jpg	33561884	0	160	10642	162	0	next	incorrect	3293
Vp004	1648	Response	2	33572436	10552	1
Vp004	1649	Picture	MorphM1_01_orig.jpg ; MorphM1_00_LOWER.jpg	33572526	0	2	7432	3	0	next	incorrect	3295
Vp004	1649	Response	2	33579876	7350	1
Vp004	1650	Picture	MorphF1_03_orig.jpg ; MorphF1_00_LOWER.jpg	33579958	0	1	7298	2	0	next	incorrect	3297
Vp004	1650	Response	2	33587156	7198	1
Vp004	1651	Picture	MorphM2_06_orig.jpg ; MorphM2_10_LOWER.jpg	33587256	0	1	38350	2	0	next	incorrect	3299
Vp004	1651	Response	2	33625476	38220	1
Vp004	1652	Picture	MorphM5_05_orig.jpg ; MorphM5_00_LOWER.jpg	33625606	0	1	13535	2	0	next	incorrect	3301
Vp004	1652	Response	2	33638996	13390	1
Vp004	1653	Picture	MorphF7_10_orig.jpg ; MorphF7_00_LOWER.jpg	33639141	0	1	16322	2	0	next	incorrect	3303
Vp004	1653	Response	2	33655396	16255	1
Vp004	1654	Picture	MorphM5_04_orig.jpg ; MorphM5_00_LOWER.jpg	33655463	0	1	9820	2	0	next	incorrect	3305
Vp004	1654	Response	2	33665155	9692	1
Vp004	1655	Picture	MorphF9_00_orig.jpg ; MorphF9_00_LOWER.jpg	33665283	0	1	7640	191	0	next	incorrect	3307
Vp004	1655	Response	2	33672915	7632	1
Vp004	1656	Picture	MorphM2_03_orig.jpg ; MorphM2_00_LOWER.jpg	33672923	0	190	7440	371	0	next	incorrect	3309
Vp004	1656	Response	2	33680355	7432	1
Vp004	1657	Picture	MorphF6_00_orig.jpg ; MorphF6_10_LOWER.jpg	33680363	0	181	7877	182	0	next	incorrect	3311
Vp004	1657	Response	2	33688115	7752	1
Vp004	1658	Picture	MorphM2_10_orig.jpg ; MorphM2_10_LOWER.jpg	33688240	0	1	9421	2	0	next	hit	3313
Vp004	1658	Response	1	33697555	9315	1
Vp004	1659	Picture	MorphF10_09_orig.jpg ; MorphF10_00_LOWER.jpg	33697661	0	1	7661	170	0	next	hit	3315
Vp004	1659	Response	1	33705315	7654	1
Vp004	1660	Picture	MorphF5_09_orig.jpg ; MorphF5_10_LOWER.jpg	33705322	0	169	14881	320	0	next	hit	3317
Vp004	1660	Response	1	33720195	14873	1
Vp004	1661	Picture	MorphM7_04_orig.jpg ; MorphM7_00_LOWER.jpg	33720203	0	151	5839	301	0	next	hit	3319
Vp004	1661	Response	1	33726035	5832	1
Vp004	1662	Picture	MorphF1_01_orig.jpg ; MorphF1_10_LOWER.jpg	33726042	0	150	8377	151	0	next	incorrect	3321
Vp004	1662	Response	2	33734355	8313	1
Vp004	1663	Picture	MorphM4_08_orig.jpg ; MorphM4_00_LOWER.jpg	33734419	0	1	13800	2	0	next	incorrect	3323
Vp004	1663	Response	2	33748115	13696	1
Vp004	1664	Picture	MorphM2_06_orig.jpg ; MorphM2_00_LOWER.jpg	33748219	0	1	26540	2	0	next	incorrect	3325
Vp004	1664	Response	2	33774674	26455	1
Vp004	1665	Picture	MorphM8_02_orig.jpg ; MorphM8_10_LOWER.jpg	33774759	0	1	6323	181	0	next	hit	3327
Vp004	1665	Response	1	33781074	6315	1
Vp004	1666	Picture	MorphF9_07_orig.jpg ; MorphF9_10_LOWER.jpg	33781082	0	180	6416	181	0	next	hit	3329
Vp004	1666	Response	1	33787394	6312	1
Vp004	1667	Picture	MorphM6_02_orig.jpg ; MorphM6_10_LOWER.jpg	33787498	0	1	11104	177	0	next	incorrect	3331
Vp004	1667	Response	2	33798594	11096	1
Vp004	1668	Picture	MorphM4_10_orig.jpg ; MorphM4_10_LOWER.jpg	33798602	0	176	9066	177	0	next	hit	3333
Vp004	1668	Response	1	33807554	8952	1
Vp004	1669	Picture	MorphM6_03_orig.jpg ; MorphM6_00_LOWER.jpg	33807668	0	1	7299	2	0	next	incorrect	3335
Vp004	1669	Response	2	33814834	7166	1
Vp004	1670	Picture	MorphF4_06_orig.jpg ; MorphF4_00_LOWER.jpg	33814967	0	1	9554	2	0	next	incorrect	3337
Vp004	1670	Response	2	33824434	9467	1
Vp004	1671	Picture	MorphM2_08_orig.jpg ; MorphM2_00_LOWER.jpg	33824521	0	1	5920	186	0	next	incorrect	3339
Vp004	1671	Response	2	33830434	5913	1
Vp004	1672	Picture	MorphF7_06_orig.jpg ; MorphF7_00_LOWER.jpg	33830441	0	185	6421	186	0	next	incorrect	3341
Vp004	1672	Response	2	33836754	6313	1
Vp004	1673	Picture	MorphM10_01_orig.jpg ; MorphM10_00_LOWER.jpg	33836862	0	1	7260	173	0	next	incorrect	3343
Vp004	1673	Response	2	33844114	7252	1
Vp004	1674	Picture	MorphM3_04_orig.jpg ; MorphM3_00_LOWER.jpg	33844122	0	172	10521	173	0	next	incorrect	3345
Vp004	1674	Response	2	33854514	10392	1
Vp004	1675	Picture	MorphF7_09_orig.jpg ; MorphF7_00_LOWER.jpg	33854643	0	1	7299	2	0	next	incorrect	3347
Vp004	1675	Response	2	33861794	7151	1
Vp004	1676	Picture	MorphM3_00_orig.jpg ; MorphM3_10_LOWER.jpg	33861942	0	1	11146	3	0	next	incorrect	3349
Vp004	1676	Response	2	33872993	11051	1
Vp004	1677	Picture	MorphM9_09_orig.jpg ; MorphM9_10_LOWER.jpg	33873088	0	2	10473	146	0	next	hit	3351
Vp004	1677	Response	1	33883553	10465	1
Vp004	1678	Picture	MorphF5_09_orig.jpg ; MorphF5_00_LOWER.jpg	33883561	0	144	7044	145	0	next	incorrect	3353
Vp004	1678	Response	2	33890513	6952	1
Vp004	1679	Picture	MorphM8_06_orig.jpg ; MorphM8_10_LOWER.jpg	33890605	0	1	9276	147	0	next	hit	3355
Vp004	1679	Response	1	33899873	9268	1
Vp004	1680	Picture	MorphM2_00_orig.jpg ; MorphM2_00_LOWER.jpg	33899881	0	146	8373	147	0	next	incorrect	3357
Vp004	1680	Response	2	33908113	8232	1
Vp004	1681	Picture	MorphM5_08_orig.jpg ; MorphM5_10_LOWER.jpg	33908254	0	1	9288	3	0	next	hit	3359
Vp004	1681	Response	1	33917473	9219	1
Vp004	1682	Picture	MorphF10_10_orig.jpg ; MorphF10_00_LOWER.jpg	33917542	0	2	8339	157	0	next	hit	3361
Vp004	1682	Response	1	33925873	8331	1
Vp004	1683	Picture	MorphM2_01_orig.jpg ; MorphM2_00_LOWER.jpg	33925881	0	155	10479	314	0	next	incorrect	3363
Vp004	1683	Response	2	33936353	10472	1
Vp004	1684	Picture	MorphM5_10_orig.jpg ; MorphM5_10_LOWER.jpg	33936360	0	159	9447	160	0	next	hit	3365
Vp004	1684	Response	1	33945713	9353	1
Vp004	1685	Picture	MorphF3_02_orig.jpg ; MorphF3_00_LOWER.jpg	33945807	0	1	11810	2	0	next	incorrect	3367
Vp004	1685	Response	2	33957553	11746	1
Vp004	1686	Picture	MorphF6_07_orig.jpg ; MorphF6_10_LOWER.jpg	33957617	0	1	9143	148	0	next	incorrect	3369
Vp004	1686	Response	2	33966753	9136	1
Vp004	1687	Picture	MorphM10_02_orig.jpg ; MorphM10_00_LOWER.jpg	33966760	0	147	21200	326	0	next	incorrect	3371
Vp004	1687	Response	2	33987952	21192	1
Vp004	1688	Picture	MorphF7_01_orig.jpg ; MorphF7_10_LOWER.jpg	33987960	0	179	14244	180	0	next	hit	3373
Vp004	1688	Response	1	34002112	14152	1
Vp004	1689	Picture	MorphM6_01_orig.jpg ; MorphM6_00_LOWER.jpg	34002204	0	1	8476	152	0	next	incorrect	3375
Vp004	1689	Response	2	34010672	8468	1
Vp004	1690	Picture	MorphF10_00_orig.jpg ; MorphF10_10_LOWER.jpg	34010680	0	151	11519	327	0	next	incorrect	3377
Vp004	1690	Response	2	34022192	11512	1
Vp004	1691	Picture	MorphF8_00_orig.jpg ; MorphF8_10_LOWER.jpg	34022199	0	176	23132	177	0	next	incorrect	3379
Vp004	1691	Response	2	34045232	23033	1
Vp004	1692	Picture	MorphM10_07_orig.jpg ; MorphM10_10_LOWER.jpg	34045331	0	1	7564	2	0	next	hit	3381
Vp004	1692	Response	1	34052832	7501	1
Vp004	1693	Picture	MorphF2_10_orig.jpg ; MorphF2_00_LOWER.jpg	34052895	0	1	7384	182	0	next	hit	3383
Vp004	1693	Response	1	34060272	7377	1
Vp004	1694	Picture	MorphM8_07_orig.jpg ; MorphM8_10_LOWER.jpg	34060279	0	181	7080	182	0	next	hit	3385
Vp004	1694	Response	1	34067232	6953	1
Vp004	1695	Picture	MorphM4_00_orig.jpg ; MorphM4_00_LOWER.jpg	34067359	0	1	9554	2	0	next	incorrect	3387
Vp004	1695	Response	2	34076832	9473	1
Vp004	1696	Picture	MorphF10_05_orig.jpg ; MorphF10_10_LOWER.jpg	34076913	0	1	28265	2	0	next	hit	3389
Vp004	1696	Response	1	34105071	28158	1
Vp004	1697	Picture	MorphM8_00_orig.jpg ; MorphM8_00_LOWER.jpg	34105178	0	1	16455	2	0	next	hit	3391
Vp004	1697	Response	1	34121551	16373	1
Vp004	1698	Picture	MorphM7_03_orig.jpg ; MorphM7_10_LOWER.jpg	34121633	0	1	31449	2	0	next	hit	3393
Vp004	1698	Response	1	34152991	31358	1
Vp004	1699	Picture	MorphM4_03_orig.jpg ; MorphM4_10_LOWER.jpg	34153082	0	1	10218	2	0	next	incorrect	3395
Vp004	1699	Response	2	34163151	10069	1
Vp004	1700	Picture	MorphM8_06_orig.jpg ; MorphM8_00_LOWER.jpg	34163300	0	1	7138	162	0	next	hit	3397
Vp004	1700	Response	1	34170431	7131	1
Vp004	1701	Picture	MorphM4_06_orig.jpg ; MorphM4_10_LOWER.jpg	34170438	0	161	8918	163	0	next	hit	3399
Vp004	1701	Response	1	34179231	8793	1
Vp004	1702	Picture	MorphM8_03_orig.jpg ; MorphM8_00_LOWER.jpg	34179356	0	2	7166	3	0	next	hit	3401
Vp004	1702	Response	1	34186430	7074	1
Vp004	1703	Picture	MorphF6_02_orig.jpg ; MorphF6_00_LOWER.jpg	34186522	0	1	9276	148	0	next	incorrect	3403
Vp004	1703	Response	2	34195790	9268	1
Vp004	1704	Picture	MorphF5_01_orig.jpg ; MorphF5_00_LOWER.jpg	34195798	0	147	8320	201	0	next	hit	3405
Vp004	1704	Response	1	34204110	8312	1
Vp004	1705	Picture	MorphM7_08_orig.jpg ; MorphM7_00_LOWER.jpg	34204118	0	54	9740	55	0	next	hit	3407
Vp004	1705	Response	1	34213710	9592	1
Vp004	1706	Picture	MorphF2_05_orig.jpg ; MorphF2_00_LOWER.jpg	34213858	0	1	22028	2	0	next	hit	3409
Vp004	1706	Response	1	34235790	21932	1
Vp004	1707	Picture	MorphF8_08_orig.jpg ; MorphF8_10_LOWER.jpg	34235886	0	1	7962	2	0	next	incorrect	3411
Vp004	1707	Response	2	34243710	7824	1
Vp004	1708	Picture	MorphF7_05_orig.jpg ; MorphF7_10_LOWER.jpg	34243848	0	1	12429	179	0	next	hit	3413
Vp004	1708	Response	1	34256270	12422	1
Vp004	1709	Picture	MorphM2_09_orig.jpg ; MorphM2_00_LOWER.jpg	34256277	0	178	8240	344	0	next	hit	3415
Vp004	1709	Response	1	34264510	8233	1
Vp004	1710	Picture	MorphF4_05_orig.jpg ; MorphF4_00_LOWER.jpg	34264517	0	166	9984	167	0	next	incorrect	3417
Vp004	1710	Response	2	34274430	9913	1
Vp004	1711	Picture	MorphM10_04_orig.jpg ; MorphM10_00_LOWER.jpg	34274501	0	1	8493	2	0	next	incorrect	3419
Vp004	1711	Response	2	34282910	8409	1
Vp004	1712	Picture	MorphF5_03_orig.jpg ; MorphF5_10_LOWER.jpg	34282994	0	1	12076	2	0	next	hit	3421
Vp004	1712	Response	1	34294990	11996	1
Vp004	1713	Picture	MorphM3_08_orig.jpg ; MorphM3_00_LOWER.jpg	34295070	0	1	17250	2	0	next	hit	3423
Vp004	1713	Response	1	34312189	17119	1
Vp004	1714	Picture	MorphF10_02_orig.jpg ; MorphF10_00_LOWER.jpg	34312320	0	1	7397	169	0	next	incorrect	3425
Vp004	1714	Response	2	34319709	7389	1
Vp004	1715	Picture	MorphM7_09_orig.jpg ; MorphM7_00_LOWER.jpg	34319717	0	168	6802	169	0	next	hit	3427
Vp004	1715	Response	1	34326429	6712	1
Vp004	1716	Picture	MorphF9_02_orig.jpg ; MorphF9_10_LOWER.jpg	34326519	0	1	8478	150	0	next	incorrect	3429
Vp004	1716	Response	2	34334989	8470	1
Vp004	1717	Picture	MorphM6_08_orig.jpg ; MorphM6_00_LOWER.jpg	34334997	0	149	8906	150	0	next	hit	3431
Vp004	1717	Response	1	34343789	8792	1
Vp004	1718	Picture	MorphF10_09_orig.jpg ; MorphF10_10_LOWER.jpg	34343903	0	1	7298	2	0	next	hit	3433
Vp004	1718	Response	1	34351069	7166	1
Vp004	1719	Picture	MorphF6_07_orig.jpg ; MorphF6_00_LOWER.jpg	34351201	0	1	13535	2	0	next	incorrect	3435
Vp004	1719	Response	2	34364669	13468	1
Vp004	1720	Picture	MorphM4_05_orig.jpg ; MorphM4_00_LOWER.jpg	34364736	0	1	9140	151	0	next	incorrect	3437
Vp004	1720	Response	2	34373869	9133	1
Vp004	1721	Picture	MorphM9_04_orig.jpg ; MorphM9_10_LOWER.jpg	34373876	0	150	14960	335	0	next	hit	3439
Vp004	1721	Response	1	34388829	14953	1
Vp004	1722	Picture	MorphM3_06_orig.jpg ; MorphM3_10_LOWER.jpg	34388836	0	185	6636	369	0	next	hit	3441
Vp004	1722	Response	1	34395469	6633	1
Vp004	1723	Picture	MorphF4_02_orig.jpg ; MorphF4_00_LOWER.jpg	34395472	0	184	8245	350	0	next	incorrect	3443
Vp004	1723	Response	2	34403709	8237	1
Vp004	1724	Picture	MorphM10_08_orig.jpg ; MorphM10_10_LOWER.jpg	34403717	0	166	6800	167	0	next	hit	3445
Vp004	1724	Response	1	34410428	6711	1
Vp004	1725	Picture	MorphM7_06_orig.jpg ; MorphM7_00_LOWER.jpg	34410517	0	1	6480	157	0	next	hit	3447
Vp004	1725	Response	1	34416988	6471	1
Vp004	1726	Picture	MorphF4_08_orig.jpg ; MorphF4_10_LOWER.jpg	34416997	0	156	8780	158	0	next	hit	3449
Vp004	1726	Response	1	34425708	8711	1
Vp004	1727	Picture	MorphM4_10_orig.jpg ; MorphM4_00_LOWER.jpg	34425777	0	2	8228	3	0	next	hit	3451
Vp004	1727	Response	1	34433868	8091	1
Vp004	1728	Picture	MorphF3_10_orig.jpg ; MorphF3_10_LOWER.jpg	34434005	0	1	12031	179	0	next	hit	3453
Vp004	1728	Response	1	34446028	12023	1
Vp004	1729	Picture	MorphM7_10_orig.jpg ; MorphM7_00_LOWER.jpg	34446036	0	178	9599	179	0	next	hit	3455
Vp004	1729	Response	1	34455548	9512	1
Vp004	1730	Picture	MorphF7_00_orig.jpg ; MorphF7_10_LOWER.jpg	34455635	0	1	15791	2	0	next	incorrect	3457
Vp004	1730	Response	2	34471307	15672	2
Vp004	1731	Picture	MorphM6_07_orig.jpg ; MorphM6_00_LOWER.jpg	34471426	0	1	8227	2	0	next	hit	3459
Vp004	1731	Response	1	34479548	8122	1
Vp004	1732	Picture	MorphF1_05_orig.jpg ; MorphF1_00_LOWER.jpg	34479653	0	1	8758	2	0	next	incorrect	3461
Vp004	1732	Response	2	34488268	8615	1
Vp004	1733	Picture	MorphM7_00_orig.jpg ; MorphM7_00_LOWER.jpg	34488411	0	1	7944	153	0	next	incorrect	3463
Vp004	1733	Response	2	34496348	7937	1
Vp004	1734	Picture	MorphF8_02_orig.jpg ; MorphF8_10_LOWER.jpg	34496355	0	152	10480	307	0	next	incorrect	3465
Vp004	1734	Response	2	34506828	10473	1
Vp004	1735	Picture	MorphF1_06_orig.jpg ; MorphF1_00_LOWER.jpg	34506835	0	155	12230	156	0	next	incorrect	3467
Vp004	1735	Response	2	34518987	12152	1
Vp004	1736	Picture	MorphF9_02_orig.jpg ; MorphF9_00_LOWER.jpg	34519065	0	1	9930	157	0	next	hit	3469
Vp004	1736	Response	1	34528987	9922	1
Vp004	1737	Picture	MorphF3_10_orig.jpg ; MorphF3_00_LOWER.jpg	34528995	0	156	7188	157	0	next	incorrect	3471
Vp004	1737	Response	2	34536107	7112	1
Vp004	1738	Picture	MorphM3_07_orig.jpg ; MorphM3_10_LOWER.jpg	34536183	0	1	14066	2	0	next	hit	3473
Vp004	1738	Response	1	34550107	13924	1
Vp004	1739	Picture	MorphM7_07_orig.jpg ; MorphM7_10_LOWER.jpg	34550249	0	1	6345	159	0	next	hit	3475
Vp004	1739	Response	1	34556587	6338	1
Vp004	1740	Picture	MorphM4_02_orig.jpg ; MorphM4_10_LOWER.jpg	34556594	0	158	9048	159	0	next	incorrect	3477
Vp004	1740	Response	2	34565547	8953	1
Vp004	1741	Picture	MorphF2_01_orig.jpg ; MorphF2_10_LOWER.jpg	34565642	0	1	16454	2	0	next	incorrect	3479
Vp004	1741	Response	2	34581947	16305	1
Vp004	1742	Picture	MorphF8_04_orig.jpg ; MorphF8_00_LOWER.jpg	34582096	0	1	19374	2	0	next	hit	3481
Vp004	1742	Response	1	34601387	19291	1
Vp004	1743	Picture	MorphF3_09_orig.jpg ; MorphF3_10_LOWER.jpg	34601470	0	1	7962	2	0	next	incorrect	3483
Vp004	1743	Response	2	34609307	7837	1
Vp004	1744	Picture	MorphF6_03_orig.jpg ; MorphF6_10_LOWER.jpg	34609432	0	1	7299	2	0	next	incorrect	3485
Vp004	1744	Response	2	34616586	7154	1
Vp004	1745	Picture	MorphM10_00_orig.jpg ; MorphM10_10_LOWER.jpg	34616731	0	1	6900	2	0	next	hit	3487
Vp004	1745	Response	1	34623546	6815	1
Vp004	1746	Picture	MorphF3_00_orig.jpg ; MorphF3_00_LOWER.jpg	34623631	0	1	10218	2	0	next	hit	3489
Vp004	1746	Response	1	34633706	10075	1
Vp004	1747	Picture	MorphM7_10_orig.jpg ; MorphM7_10_LOWER.jpg	34633849	0	1	5838	2	0	next	hit	3491
Vp004	1747	Response	1	34639546	5697	1
Vp004	1748	Picture	MorphF8_06_orig.jpg ; MorphF8_10_LOWER.jpg	34639687	0	1	9289	2	0	next	incorrect	3493
Vp004	1748	Response	2	34648906	9219	1
Vp004	1749	Picture	MorphF9_06_orig.jpg ; MorphF9_00_LOWER.jpg	34648976	0	1	9687	2	0	next	incorrect	3495
Vp004	1749	Response	2	34658586	9610	1
Vp004	1750	Picture	MorphM1_08_orig.jpg ; MorphM1_00_LOWER.jpg	34658663	0	1	7829	3	0	next	hit	3497
Vp004	1750	Response	1	34666426	7763	1
Vp004	1751	Picture	MorphF10_10_orig.jpg ; MorphF10_10_LOWER.jpg	34666492	0	2	6341	165	0	next	hit	3499
Vp004	1751	Response	1	34672826	6334	1
Vp004	1752	Picture	MorphM9_02_orig.jpg ; MorphM9_00_LOWER.jpg	34672833	0	163	11441	164	0	next	incorrect	3501
Vp004	1752	Response	2	34684186	11353	1
Vp004	1753	Picture	MorphF8_10_orig.jpg ; MorphF8_10_LOWER.jpg	34684274	0	1	9675	147	0	next	hit	3503
Vp004	1753	Response	1	34693946	9672	1
Vp004	1754	Picture	MorphF4_00_orig.jpg ; MorphF4_00_LOWER.jpg	34693949	0	146	15524	294	0	next	incorrect	3505
Vp004	1754	Response	2	34709466	15517	1
Vp004	1755	Picture	MorphF3_05_orig.jpg ; MorphF3_00_LOWER.jpg	34709473	0	148	17265	149	0	next	incorrect	3507
Vp004	1755	Response	2	34726665	17192	1
Vp004	1756	Picture	MorphF8_00_orig.jpg ; MorphF8_00_LOWER.jpg	34726738	0	1	32378	2	0	next	incorrect	3509
Vp004	1756	Response	2	34758985	32247	1
Vp004	1757	Picture	MorphM7_04_orig.jpg ; MorphM7_10_LOWER.jpg	34759116	0	1	10085	2	0	next	hit	3511
Vp004	1757	Response	1	34769065	9949	1
Vp004	1758	Picture	MorphF7_01_orig.jpg ; MorphF7_00_LOWER.jpg	34769201	0	1	9393	163	0	next	incorrect	3513
Vp004	1758	Response	2	34778585	9384	1
Vp004	1759	Picture	MorphF4_07_orig.jpg ; MorphF4_10_LOWER.jpg	34778594	0	162	10246	163	0	next	hit	3515
Vp004	1759	Response	1	34788745	10151	1
Vp004	1760	Picture	MorphF1_08_orig.jpg ; MorphF1_10_LOWER.jpg	34788840	0	1	8712	181	0	next	hit	3517
Vp004	1760	Response	1	34797545	8705	1
Vp004	1761	Picture	MorphF10_07_orig.jpg ; MorphF10_10_LOWER.jpg	34797552	0	180	7610	181	0	next	hit	3519
Vp004	1761	Response	1	34805065	7513	1
Vp004	1762	Picture	MorphM4_06_orig.jpg ; MorphM4_00_LOWER.jpg	34805162	0	1	42862	2	0	next	hit	3521
Vp004	1762	Response	1	34847944	42782	1
Vp004	1763	Picture	MorphM1_05_orig.jpg ; MorphM1_00_LOWER.jpg	34848024	0	1	23608	147	0	next	incorrect	3523
Vp004	1763	Response	2	34871624	23600	1
Vp004	1764	Picture	MorphF5_06_orig.jpg ; MorphF5_10_LOWER.jpg	34871632	0	146	17927	147	0	next	hit	3525
Vp004	1764	Response	1	34884504	12872	1
Vp004	1765	Picture	end_ins	34889559	5000	1	2189170	2	5000	next	other	0
Vp004	1765	Response	3	37072253	2187694	1
