# Supplementary material for: Categorical Perception of Fear and Anger Expressions in Whole, Masked and Composite Faces
Source: PLoS One. 2015 Aug 11;10(8):e0134790. doi: 10.1371/journal.pone.0134790 (PMC4532458; doi:10.1371/journal.pone.0134790)
Supplement: S1 Dataset — (ZIP) [file pone.0134790.s001.zip › Exp2/Vp003-Vp003_UpDown_Identification.log]

Scenario - 
Logfile written - 08/19/2014 13:38:04

Subject	Trial	Event Type	Code	Time	TTime	Uncertainty	Duration	Uncertainty	ReqTime	ReqDur	Stim Type	Pair Index

Vp003	1	Picture	instruction	-9833	0	1	6500578	2	0	next	other	0
Vp003	1	Response	1	6490682	6500515	2
Vp003	2	Response	1	6594041	103296	1
Vp003	3	Picture	MorphF4_07_orig.jpg ; MorphF4_10_LOWER.jpg	6594200	0	1	154653	200	0	next	hit	5
Vp003	3	Response	1	6748838	154638	1
Vp003	4	Picture	MorphM8_06_orig.jpg ; MorphM8_10_LOWER.jpg	6748853	0	199	627419	200	0	next	hit	7
Vp003	4	Response	1	7376107	627254	1
Vp003	5	Picture	MorphM4_07_orig.jpg ; MorphM4_10_LOWER.jpg	7376272	0	1	77176	2	0	next	hit	9
Vp003	5	Response	1	7453305	77033	1
Vp003	6	Picture	MorphF8_09_orig.jpg ; MorphF8_00_LOWER.jpg	7453448	0	1	35927	2	0	next	hit	11
Vp003	6	Response	1	7489224	35776	1
Vp003	7	Picture	MorphM8_05_orig.jpg ; MorphM8_10_LOWER.jpg	7489375	0	1	126575	2	0	next	hit	13
Vp003	7	Response	1	7615862	126487	1
Vp003	8	Picture	MorphM4_00_orig.jpg ; MorphM4_00_LOWER.jpg	7615950	0	1	64702	2	0	next	incorrect	15
Vp003	8	Response	2	7680581	64631	1
Vp003	9	Picture	MorphF8_01_orig.jpg ; MorphF8_10_LOWER.jpg	7680652	0	1	22121	2	0	next	incorrect	17
Vp003	9	Response	2	7702660	22008	1
Vp003	10	Picture	MorphM2_03_orig.jpg ; MorphM2_00_LOWER.jpg	7702773	0	1	20958	2	0	next	incorrect	19
Vp003	10	Response	2	7723620	20847	1
Vp003	11	Picture	MorphF4_01_orig.jpg ; MorphF4_10_LOWER.jpg	7723731	0	1	54555	2	0	next	incorrect	21
Vp003	11	Response	2	7778179	54448	1
Vp003	12	Picture	MorphM9_08_orig.jpg ; MorphM9_00_LOWER.jpg	7778286	0	1	41914	3	0	next	hit	23
Vp003	12	Response	1	7820018	41732	1
Vp003	13	Picture	MorphM4_01_orig.jpg ; MorphM4_00_LOWER.jpg	7820200	0	2	11643	4	0	next	incorrect	25
Vp003	13	Response	2	7831778	11578	1
Vp003	14	Picture	MorphM2_04_orig.jpg ; MorphM2_00_LOWER.jpg	7831843	0	2	152024	3	0	next	incorrect	27
Vp003	14	Response	2	7983775	151932	1
Vp003	15	Picture	MorphM5_07_orig.jpg ; MorphM5_00_LOWER.jpg	7983867	0	1	76677	2	0	next	incorrect	29
Vp003	15	Response	2	8060494	76627	1
Vp003	16	Picture	MorphM4_02_orig.jpg ; MorphM4_10_LOWER.jpg	8060544	0	1	39087	2	0	next	incorrect	31
Vp003	16	Response	2	8099533	38989	1
Vp003	17	Picture	MorphM8_06_orig.jpg ; MorphM8_00_LOWER.jpg	8099631	0	1	27610	2	0	next	hit	33
Vp003	17	Response	1	8127052	27421	1
Vp003	18	Picture	MorphF1_06_orig.jpg ; MorphF1_00_LOWER.jpg	8127241	0	1	39752	3	0	next	hit	35
Vp003	18	Response	1	8166892	39651	1
Vp003	19	Picture	MorphF7_08_orig.jpg ; MorphF7_10_LOWER.jpg	8166993	0	2	13307	3	0	next	hit	37
Vp003	19	Response	1	8180251	13258	1
Vp003	20	Picture	MorphF4_05_orig.jpg ; MorphF4_10_LOWER.jpg	8180300	0	1	111439	2	0	next	incorrect	39
Vp003	20	Response	2	8291609	111309	1
Vp003	21	Picture	MorphM9_02_orig.jpg ; MorphM9_00_LOWER.jpg	8291739	0	1	27777	2	0	next	incorrect	41
Vp003	21	Response	2	8319449	27710	1
Vp003	22	Picture	MorphF3_03_orig.jpg ; MorphF3_00_LOWER.jpg	8319516	0	1	60044	2	0	next	incorrect	43
Vp003	22	Response	2	8379448	59932	1
Vp003	23	Picture	MorphM4_04_orig.jpg ; MorphM4_10_LOWER.jpg	8379560	0	1	58547	2	0	next	hit	45
Vp003	23	Response	1	8438007	58447	1
Vp003	24	Picture	MorphM7_05_orig.jpg ; MorphM7_00_LOWER.jpg	8438107	0	1	15136	2	0	next	hit	47
Vp003	24	Response	1	8453126	15019	1
Vp003	25	Picture	MorphF1_09_orig.jpg ; MorphF1_10_LOWER.jpg	8453243	0	1	35262	2	0	next	hit	49
Vp003	25	Response	1	8488326	35083	1
Vp003	26	Picture	MorphF7_04_orig.jpg ; MorphF7_00_LOWER.jpg	8488505	0	1	26070	211	0	next	hit	51
Vp003	26	Response	1	8514565	26060	1
Vp003	27	Picture	MorphF10_10_orig.jpg ; MorphF10_00_LOWER.jpg	8514575	0	210	12684	211	0	next	hit	53
Vp003	27	Response	1	8527205	12630	1
Vp003	28	Picture	MorphF2_01_orig.jpg ; MorphF2_10_LOWER.jpg	8527259	0	1	47071	2	0	next	incorrect	55
Vp003	28	Response	2	8574244	46985	1
Vp003	29	Picture	MorphM7_03_orig.jpg ; MorphM7_00_LOWER.jpg	8574330	0	1	47049	190	0	next	hit	57
Vp003	29	Response	1	8621363	47033	1
Vp003	30	Picture	MorphF9_02_orig.jpg ; MorphF9_00_LOWER.jpg	8621379	0	189	152211	190	0	next	hit	59
Vp003	30	Response	1	8773440	152061	1
Vp003	31	Picture	MorphM10_05_orig.jpg ; MorphM10_10_LOWER.jpg	8773590	0	1	17298	2	0	next	hit	61
Vp003	31	Response	1	8790800	17210	1
Vp003	32	Picture	MorphF7_05_orig.jpg ; MorphF7_10_LOWER.jpg	8790888	0	1	12974	2	0	next	hit	63
Vp003	32	Response	1	8803760	12872	1
Vp003	33	Picture	MorphF3_06_orig.jpg ; MorphF3_00_LOWER.jpg	8803862	0	1	27593	185	0	next	incorrect	65
Vp003	33	Response	2	8831439	27577	1
Vp003	34	Picture	MorphM3_06_orig.jpg ; MorphM3_00_LOWER.jpg	8831455	0	184	55903	185	0	next	incorrect	67
Vp003	34	Response	2	8887198	55743	1
Vp003	35	Picture	MorphF8_00_orig.jpg ; MorphF8_10_LOWER.jpg	8887358	0	1	37590	2	0	next	incorrect	69
Vp003	35	Response	2	8924797	37439	1
Vp003	36	Picture	MorphM7_04_orig.jpg ; MorphM7_10_LOWER.jpg	8924948	0	1	13639	2	0	next	hit	71
Vp003	36	Response	1	8938477	13529	1
Vp003	37	Picture	MorphM2_10_orig.jpg ; MorphM2_00_LOWER.jpg	8938587	0	1	9647	2	0	next	hit	73
Vp003	37	Response	1	8948077	9490	1
Vp003	38	Picture	MorphM10_09_orig.jpg ; MorphM10_10_LOWER.jpg	8948234	0	1	7817	2	0	next	hit	75
Vp003	38	Response	1	8955997	7763	1
Vp003	39	Picture	MorphF1_00_orig.jpg ; MorphF1_00_LOWER.jpg	8956051	0	1	57716	2	0	next	hit	77
Vp003	39	Response	1	9013676	57625	1
Vp003	40	Picture	MorphM8_02_orig.jpg ; MorphM8_00_LOWER.jpg	9013767	0	1	71853	2	0	next	hit	79
Vp003	40	Response	1	9085515	71748	1
Vp003	41	Picture	MorphF10_07_orig.jpg ; MorphF10_00_LOWER.jpg	9085620	0	1	21268	191	0	next	hit	81
Vp003	41	Response	1	9106874	21254	1
Vp003	42	Picture	MorphM4_06_orig.jpg ; MorphM4_00_LOWER.jpg	9106888	0	190	16988	191	0	next	hit	83
Vp003	42	Response	1	9123754	16866	1
Vp003	43	Picture	MorphF1_08_orig.jpg ; MorphF1_00_LOWER.jpg	9123876	0	1	20957	2	0	next	hit	85
Vp003	43	Response	1	9144713	20837	1
Vp003	44	Picture	MorphF2_01_orig.jpg ; MorphF2_00_LOWER.jpg	9144833	0	1	23951	2	0	next	incorrect	87
Vp003	44	Response	2	9168633	23800	1
Vp003	45	Picture	MorphF4_09_orig.jpg ; MorphF4_10_LOWER.jpg	9168784	0	1	47570	2	0	next	hit	89
Vp003	45	Response	1	9216232	47448	1
Vp003	46	Picture	MorphM6_03_orig.jpg ; MorphM6_10_LOWER.jpg	9216354	0	1	21622	2	0	next	incorrect	91
Vp003	46	Response	2	9237911	21557	1
Vp003	47	Picture	MorphF3_01_orig.jpg ; MorphF3_10_LOWER.jpg	9237976	0	1	56884	2	0	next	incorrect	93
Vp003	47	Response	2	9294710	56734	1
Vp003	48	Picture	MorphM10_07_orig.jpg ; MorphM10_00_LOWER.jpg	9294860	0	1	15469	2	0	next	hit	95
Vp003	48	Response	1	9310230	15370	1
Vp003	49	Picture	MorphF9_02_orig.jpg ; MorphF9_10_LOWER.jpg	9310329	0	1	54722	2	0	next	hit	97
Vp003	49	Response	1	9364869	54540	1
Vp003	50	Picture	MorphM2_05_orig.jpg ; MorphM2_00_LOWER.jpg	9365051	0	1	33431	3	0	next	incorrect	99
Vp003	50	Response	2	9398389	33338	1
Vp003	51	Picture	MorphF4_02_orig.jpg ; MorphF4_00_LOWER.jpg	9398482	0	2	10645	4	0	next	incorrect	101
Vp003	51	Response	2	9408948	10466	1
Vp003	52	Picture	MorphM4_10_orig.jpg ; MorphM4_00_LOWER.jpg	9409127	0	2	29607	3	0	next	hit	103
Vp003	52	Response	1	9438548	29421	1
Vp003	53	Picture	MorphF6_07_orig.jpg ; MorphF6_00_LOWER.jpg	9438734	0	1	28941	2	0	next	hit	105
Vp003	53	Response	1	9467587	28853	1
Vp003	54	Picture	MorphM9_01_orig.jpg ; MorphM9_10_LOWER.jpg	9467675	0	1	40916	2	0	next	incorrect	107
Vp003	54	Response	2	9508387	40712	1
Vp003	55	Picture	MorphF10_03_orig.jpg ; MorphF10_10_LOWER.jpg	9508591	0	1	25282	2	0	next	hit	109
Vp003	55	Response	1	9533746	25155	1
Vp003	56	Picture	MorphF6_06_orig.jpg ; MorphF6_00_LOWER.jpg	9533873	0	1	56718	2	0	next	hit	111
Vp003	56	Response	1	9590545	56672	1
Vp003	57	Picture	MorphF8_04_orig.jpg ; MorphF8_00_LOWER.jpg	9590591	0	1	93309	3	0	next	incorrect	113
Vp003	57	Response	2	9683743	93152	1
Vp003	58	Picture	MorphM7_03_orig.jpg ; MorphM7_10_LOWER.jpg	9683900	0	2	39254	3	0	next	hit	115
Vp003	58	Response	1	9723023	39123	1
Vp003	59	Picture	MorphF2_08_orig.jpg ; MorphF2_10_LOWER.jpg	9723154	0	1	21123	3	0	next	hit	117
Vp003	59	Response	1	9744062	20908	1
Vp003	60	Picture	MorphF3_07_orig.jpg ; MorphF3_10_LOWER.jpg	9744277	0	2	60710	3	0	next	hit	119
Vp003	60	Response	1	9804861	60584	1
Vp003	61	Picture	MorphM9_02_orig.jpg ; MorphM9_10_LOWER.jpg	9804987	0	1	111606	2	0	next	incorrect	121
Vp003	61	Response	2	9916459	111472	1
Vp003	62	Picture	MorphF9_00_orig.jpg ; MorphF9_00_LOWER.jpg	9916593	0	1	243670	2	0	next	incorrect	123
Vp003	62	Response	2	10160054	243461	1
Vp003	63	Picture	MorphM5_08_orig.jpg ; MorphM5_10_LOWER.jpg	10160263	0	1	33265	2	0	next	hit	125
Vp003	63	Response	1	10193334	33071	1
Vp003	64	Picture	MorphM4_09_orig.jpg ; MorphM4_10_LOWER.jpg	10193528	0	1	11976	2	0	next	hit	127
Vp003	64	Response	1	10205333	11805	1
Vp003	65	Picture	MorphM5_05_orig.jpg ; MorphM5_10_LOWER.jpg	10205504	0	1	63869	3	0	next	incorrect	129
Vp003	65	Response	2	10269172	63668	1
Vp003	66	Picture	MorphF8_05_orig.jpg ; MorphF8_10_LOWER.jpg	10269373	0	2	32268	3	0	next	hit	131
Vp003	66	Response	1	10301492	32119	1
Vp003	67	Picture	MorphM8_02_orig.jpg ; MorphM8_10_LOWER.jpg	10301641	0	1	95306	2	0	next	hit	133
Vp003	67	Response	1	10396770	95129	1
Vp003	68	Picture	MorphF9_01_orig.jpg ; MorphF9_00_LOWER.jpg	10396947	0	1	96137	2	0	next	incorrect	135
Vp003	68	Response	2	10493008	96061	1
Vp003	69	Picture	MorphF4_10_orig.jpg ; MorphF4_00_LOWER.jpg	10493084	0	1	17464	2	0	next	hit	137
Vp003	69	Response	1	10510448	17364	1
Vp003	70	Picture	MorphF8_06_orig.jpg ; MorphF8_10_LOWER.jpg	10510548	0	1	14138	2	0	next	hit	139
Vp003	70	Response	1	10524607	14059	1
Vp003	71	Picture	MorphF1_07_orig.jpg ; MorphF1_00_LOWER.jpg	10524686	0	1	74349	2	0	next	hit	141
Vp003	71	Response	1	10598926	74240	1
Vp003	72	Picture	MorphM8_10_orig.jpg ; MorphM8_00_LOWER.jpg	10599035	0	1	14137	3	0	next	hit	143
Vp003	72	Response	1	10613086	14051	1
Vp003	73	Picture	MorphF1_03_orig.jpg ; MorphF1_00_LOWER.jpg	10613172	0	2	76677	4	0	next	incorrect	145
Vp003	73	Response	2	10689645	76473	1
Vp003	74	Picture	MorphF2_03_orig.jpg ; MorphF2_10_LOWER.jpg	10689849	0	2	21124	3	0	next	incorrect	147
Vp003	74	Response	2	10710844	20995	1
Vp003	75	Picture	MorphM1_03_orig.jpg ; MorphM1_10_LOWER.jpg	10710973	0	1	21456	2	0	next	incorrect	149
Vp003	75	Response	2	10732364	21391	1
Vp003	76	Picture	MorphM8_09_orig.jpg ; MorphM8_00_LOWER.jpg	10732429	0	1	12475	2	0	next	hit	151
Vp003	76	Response	1	10744843	12414	1
Vp003	77	Picture	MorphF8_02_orig.jpg ; MorphF8_10_LOWER.jpg	10744904	0	1	20791	2	0	next	hit	153
Vp003	77	Response	1	10765483	20579	1
Vp003	78	Picture	MorphF7_02_orig.jpg ; MorphF7_10_LOWER.jpg	10765695	0	1	35927	2	0	next	hit	155
Vp003	78	Response	1	10801562	35867	1
Vp003	79	Picture	MorphM6_10_orig.jpg ; MorphM6_10_LOWER.jpg	10801622	0	1	11143	3	0	next	hit	157
Vp003	79	Response	1	10812682	11060	1
Vp003	80	Picture	MorphM5_09_orig.jpg ; MorphM5_00_LOWER.jpg	10812765	0	2	78651	192	0	next	incorrect	159
Vp003	80	Response	2	10891401	78636	1
Vp003	81	Picture	MorphM7_07_orig.jpg ; MorphM7_10_LOWER.jpg	10891416	0	190	27965	191	0	next	hit	161
Vp003	81	Response	1	10919240	27824	1
Vp003	82	Picture	MorphM6_08_orig.jpg ; MorphM6_10_LOWER.jpg	10919381	0	1	21956	2	0	next	hit	163
Vp003	82	Response	1	10941240	21859	1
Vp003	83	Picture	MorphM9_07_orig.jpg ; MorphM9_00_LOWER.jpg	10941337	0	1	51228	3	0	next	incorrect	165
Vp003	83	Response	2	10992439	51102	1
Vp003	84	Picture	MorphM5_02_orig.jpg ; MorphM5_00_LOWER.jpg	10992565	0	2	62706	3	0	next	incorrect	167
Vp003	84	Response	2	11055158	62593	1
Vp003	85	Picture	MorphF1_01_orig.jpg ; MorphF1_10_LOWER.jpg	11055271	0	1	35927	2	0	next	incorrect	169
Vp003	85	Response	2	11091157	35886	1
Vp003	86	Picture	MorphF3_05_orig.jpg ; MorphF3_00_LOWER.jpg	11091198	0	1	97800	2	0	next	hit	171
Vp003	86	Response	1	11188915	97717	1
Vp003	87	Picture	MorphM4_00_orig.jpg ; MorphM4_10_LOWER.jpg	11188998	0	1	52061	2	0	next	incorrect	173
Vp003	87	Response	2	11240994	51996	1
Vp003	88	Picture	MorphF7_08_orig.jpg ; MorphF7_00_LOWER.jpg	11241059	0	1	11809	2	0	next	hit	175
Vp003	88	Response	1	11252674	11615	1
Vp003	89	Picture	MorphF6_02_orig.jpg ; MorphF6_00_LOWER.jpg	11252868	0	1	13805	2	0	next	incorrect	177
Vp003	89	Response	2	11266514	13646	1
Vp003	90	Picture	MorphF3_08_orig.jpg ; MorphF3_10_LOWER.jpg	11266673	0	1	24118	2	0	next	hit	179
Vp003	90	Response	1	11290673	24000	1
Vp003	91	Picture	MorphM5_02_orig.jpg ; MorphM5_10_LOWER.jpg	11290791	0	1	60543	2	0	next	incorrect	181
Vp003	91	Response	2	11351152	60361	1
Vp003	92	Picture	MorphM9_04_orig.jpg ; MorphM9_10_LOWER.jpg	11351334	0	1	50397	2	0	next	incorrect	183
Vp003	92	Response	2	11401631	50297	1
Vp003	93	Picture	MorphF9_09_orig.jpg ; MorphF9_10_LOWER.jpg	11401731	0	1	16966	2	0	next	hit	185
Vp003	93	Response	1	11418591	16860	1
Vp003	94	Picture	MorphM3_05_orig.jpg ; MorphM3_10_LOWER.jpg	11418697	0	1	27610	2	0	next	incorrect	187
Vp003	94	Response	2	11446110	27413	1
Vp003	95	Picture	MorphF9_06_orig.jpg ; MorphF9_00_LOWER.jpg	11446307	0	1	30771	2	0	next	incorrect	189
Vp003	95	Response	2	11476990	30683	1
Vp003	96	Picture	MorphM3_05_orig.jpg ; MorphM3_00_LOWER.jpg	11477078	0	1	27111	2	0	next	incorrect	191
Vp003	96	Response	2	11504029	26951	1
Vp003	97	Picture	MorphF10_08_orig.jpg ; MorphF10_10_LOWER.jpg	11504189	0	1	135058	2	0	next	hit	193
Vp003	97	Response	1	11639147	134958	1
Vp003	98	Picture	MorphM10_02_orig.jpg ; MorphM10_10_LOWER.jpg	11639247	0	1	96969	2	0	next	incorrect	195
Vp003	98	Response	2	11736105	96858	1
Vp003	99	Picture	MorphM7_02_orig.jpg ; MorphM7_10_LOWER.jpg	11736216	0	1	127074	2	0	next	hit	197
Vp003	99	Response	1	11863223	127007	1
Vp003	100	Picture	MorphF2_06_orig.jpg ; MorphF2_10_LOWER.jpg	11863290	0	1	28775	2	0	next	hit	199
Vp003	100	Response	1	11891942	28652	1
Vp003	101	Picture	MorphF3_09_orig.jpg ; MorphF3_10_LOWER.jpg	11892065	0	1	40750	2	0	next	hit	201
Vp003	101	Response	1	11932741	40676	1
Vp003	102	Picture	MorphM7_10_orig.jpg ; MorphM7_10_LOWER.jpg	11932815	0	1	48568	2	0	next	hit	203
Vp003	102	Response	1	11981300	48485	1
Vp003	103	Picture	MorphF5_07_orig.jpg ; MorphF5_10_LOWER.jpg	11981383	0	1	20292	2	0	next	hit	205
Vp003	103	Response	1	12001540	20157	1
Vp003	104	Picture	MorphM7_04_orig.jpg ; MorphM7_00_LOWER.jpg	12001675	0	1	215560	2	0	next	hit	207
Vp003	104	Response	1	12217056	215381	1
Vp003	105	Picture	MorphF1_04_orig.jpg ; MorphF1_10_LOWER.jpg	12217235	0	1	21290	2	0	next	incorrect	209
Vp003	105	Response	2	12238415	21180	1
Vp003	106	Picture	MorphF6_07_orig.jpg ; MorphF6_10_LOWER.jpg	12238525	0	1	17298	2	0	next	hit	211
Vp003	106	Response	1	12255775	17250	1
Vp003	107	Picture	MorphM8_05_orig.jpg ; MorphM8_00_LOWER.jpg	12255823	0	1	70689	2	0	next	hit	213
Vp003	107	Response	1	12326334	70511	1
Vp003	108	Picture	MorphM6_01_orig.jpg ; MorphM6_00_LOWER.jpg	12326512	0	1	13140	2	0	next	incorrect	215
Vp003	108	Response	2	12339453	12941	1
Vp003	109	Picture	MorphF3_10_orig.jpg ; MorphF3_00_LOWER.jpg	12339652	0	1	18795	2	0	next	hit	217
Vp003	109	Response	1	12358333	18681	1
Vp003	110	Picture	MorphF1_05_orig.jpg ; MorphF1_00_LOWER.jpg	12358447	0	1	25116	2	0	next	hit	219
Vp003	110	Response	1	12383373	24926	1
Vp003	111	Picture	MorphM2_02_orig.jpg ; MorphM2_10_LOWER.jpg	12383563	0	1	13805	2	0	next	incorrect	221
Vp003	111	Response	2	12397292	13729	1
Vp003	112	Picture	MorphF7_06_orig.jpg ; MorphF7_10_LOWER.jpg	12397368	0	1	12474	3	0	next	hit	223
Vp003	112	Response	1	12409692	12324	1
Vp003	113	Picture	MorphF9_10_orig.jpg ; MorphF9_00_LOWER.jpg	12409842	0	2	20459	3	0	next	hit	225
Vp003	113	Response	1	12430092	20250	1
Vp003	114	Picture	MorphM1_10_orig.jpg ; MorphM1_00_LOWER.jpg	12430301	0	1	9813	2	0	next	hit	227
Vp003	114	Response	1	12439932	9631	1
Vp003	115	Picture	MorphM5_04_orig.jpg ; MorphM5_10_LOWER.jpg	12440114	0	1	22122	2	0	next	incorrect	229
Vp003	115	Response	2	12462171	22057	1
Vp003	116	Picture	MorphF8_00_orig.jpg ; MorphF8_00_LOWER.jpg	12462236	0	1	14803	2	0	next	hit	231
Vp003	116	Response	1	12476971	14735	1
Vp003	117	Picture	MorphM7_09_orig.jpg ; MorphM7_00_LOWER.jpg	12477039	0	1	10977	2	0	next	hit	233
Vp003	117	Response	1	12487851	10812	1
Vp003	118	Picture	MorphF5_00_orig.jpg ; MorphF5_00_LOWER.jpg	12488016	0	1	12807	3	0	next	incorrect	235
Vp003	118	Response	2	12500730	12714	1
Vp003	119	Picture	MorphF7_04_orig.jpg ; MorphF7_10_LOWER.jpg	12500823	0	2	12142	4	0	next	hit	237
Vp003	119	Response	1	12512810	11987	1
Vp003	120	Picture	MorphF4_04_orig.jpg ; MorphF4_10_LOWER.jpg	12512965	0	2	42580	3	0	next	incorrect	239
Vp003	120	Response	2	12555449	42484	1
Vp003	121	Picture	MorphM6_05_orig.jpg ; MorphM6_00_LOWER.jpg	12555545	0	1	12974	2	0	next	hit	241
Vp003	121	Response	1	12568489	12944	1
Vp003	122	Picture	MorphF5_00_orig.jpg ; MorphF5_10_LOWER.jpg	12568519	0	1	15801	2	0	next	incorrect	243
Vp003	122	Response	2	12584169	15650	1
Vp003	123	Picture	MorphM9_03_orig.jpg ; MorphM9_00_LOWER.jpg	12584320	0	1	59878	2	0	next	incorrect	245
Vp003	123	Response	2	12644088	59768	1
Vp003	124	Picture	MorphF1_06_orig.jpg ; MorphF1_10_LOWER.jpg	12644198	0	1	25781	2	0	next	hit	247
Vp003	124	Response	1	12669847	25649	1
Vp003	125	Picture	MorphF10_06_orig.jpg ; MorphF10_00_LOWER.jpg	12669979	0	1	130567	2	0	next	hit	249
Vp003	125	Response	1	12800405	130426	1
Vp003	126	Picture	MorphF2_10_orig.jpg ; MorphF2_10_LOWER.jpg	12800546	0	1	9314	2	0	next	hit	251
Vp003	126	Response	1	12809765	9219	1
Vp003	127	Picture	MorphF6_06_orig.jpg ; MorphF6_10_LOWER.jpg	12809860	0	1	13805	2	0	next	hit	253
Vp003	127	Response	1	12823604	13744	1
Vp003	128	Picture	MorphF5_06_orig.jpg ; MorphF5_00_LOWER.jpg	12823665	0	1	72852	2	0	next	incorrect	255
Vp003	128	Response	2	12896483	72818	1
Vp003	129	Picture	MorphF3_07_orig.jpg ; MorphF3_00_LOWER.jpg	12896517	0	1	23452	2	0	next	incorrect	257
Vp003	129	Response	2	12919843	23326	1
Vp003	130	Picture	MorphF10_01_orig.jpg ; MorphF10_10_LOWER.jpg	12919969	0	1	53557	3	0	next	incorrect	259
Vp003	130	Response	2	12973362	53393	1
Vp003	131	Picture	MorphF9_00_orig.jpg ; MorphF9_10_LOWER.jpg	12973526	0	2	62540	3	0	next	incorrect	261
Vp003	131	Response	2	13035920	62394	1
Vp003	132	Picture	MorphF10_01_orig.jpg ; MorphF10_00_LOWER.jpg	13036066	0	1	24782	2	0	next	incorrect	263
Vp003	132	Response	2	13060720	24654	1
Vp003	133	Picture	MorphF2_04_orig.jpg ; MorphF2_00_LOWER.jpg	13060848	0	1	67529	2	0	next	incorrect	265
Vp003	133	Response	2	13128319	67471	1
Vp003	134	Picture	MorphM5_05_orig.jpg ; MorphM5_00_LOWER.jpg	13128377	0	1	73850	2	0	next	incorrect	267
Vp003	134	Response	2	13202157	73780	1
Vp003	135	Picture	MorphM4_03_orig.jpg ; MorphM4_10_LOWER.jpg	13202227	0	1	94806	3	0	next	hit	269
Vp003	135	Response	1	13296876	94649	1
Vp003	136	Picture	MorphF4_08_orig.jpg ; MorphF4_10_LOWER.jpg	13297033	0	2	18130	3	0	next	hit	271
Vp003	136	Response	1	13315035	18002	1
Vp003	137	Picture	MorphM7_05_orig.jpg ; MorphM7_10_LOWER.jpg	13315163	0	1	26280	2	0	next	hit	273
Vp003	137	Response	1	13341355	26192	1
Vp003	138	Picture	MorphM9_01_orig.jpg ; MorphM9_00_LOWER.jpg	13341443	0	1	12474	3	0	next	incorrect	275
Vp003	138	Response	2	13353835	12392	1
Vp003	139	Picture	MorphF4_03_orig.jpg ; MorphF4_00_LOWER.jpg	13353917	0	2	17797	4	0	next	incorrect	277
Vp003	139	Response	2	13371594	17677	1
Vp003	140	Picture	MorphF10_03_orig.jpg ; MorphF10_00_LOWER.jpg	13371714	0	2	17797	4	0	next	incorrect	279
Vp003	140	Response	2	13389354	17640	1
Vp003	141	Picture	MorphM9_06_orig.jpg ; MorphM9_00_LOWER.jpg	13389511	0	2	66033	3	0	next	incorrect	281
Vp003	141	Response	2	13455513	66002	1
Vp003	142	Picture	MorphF1_09_orig.jpg ; MorphF1_00_LOWER.jpg	13455544	0	1	12474	2	0	next	hit	283
Vp003	142	Response	1	13467832	12288	1
Vp003	143	Picture	MorphM2_00_orig.jpg ; MorphM2_10_LOWER.jpg	13468018	0	1	11477	2	0	next	incorrect	285
Vp003	143	Response	2	13479352	11334	1
Vp003	144	Picture	MorphF9_09_orig.jpg ; MorphF9_00_LOWER.jpg	13479495	0	1	9480	3	0	next	hit	287
Vp003	144	Response	1	13488792	9297	1
Vp003	145	Picture	MorphF1_03_orig.jpg ; MorphF1_10_LOWER.jpg	13488975	0	2	142876	3	0	next	incorrect	289
Vp003	145	Response	2	13631669	142694	1
Vp003	146	Picture	MorphM10_00_orig.jpg ; MorphM10_00_LOWER.jpg	13631851	0	1	19460	2	0	next	incorrect	291
Vp003	146	Response	2	13651109	19258	1
Vp003	147	Picture	MorphF2_02_orig.jpg ; MorphF2_00_LOWER.jpg	13651311	0	1	13972	2	0	next	incorrect	293
Vp003	147	Response	2	13665189	13878	1
Vp003	148	Picture	MorphF8_04_orig.jpg ; MorphF8_10_LOWER.jpg	13665283	0	1	9647	2	0	next	hit	295
Vp003	148	Response	1	13674788	9505	1
Vp003	149	Picture	MorphF4_03_orig.jpg ; MorphF4_10_LOWER.jpg	13674930	0	1	64701	2	0	next	incorrect	297
Vp003	149	Response	2	13739427	64497	1
Vp003	150	Picture	MorphF3_04_orig.jpg ; MorphF3_00_LOWER.jpg	13739631	0	1	17464	2	0	next	incorrect	299
Vp003	150	Response	2	13757027	17396	1
Vp003	151	Picture	MorphF6_01_orig.jpg ; MorphF6_10_LOWER.jpg	13757095	0	1	59379	2	0	next	hit	301
Vp003	151	Response	1	13816385	59290	2
Vp003	152	Picture	MorphF10_05_orig.jpg ; MorphF10_10_LOWER.jpg	13816474	0	1	17797	3	0	next	incorrect	303
Vp003	152	Response	2	13834146	17672	1
Vp003	153	Picture	MorphF2_00_orig.jpg ; MorphF2_00_LOWER.jpg	13834271	0	2	61375	3	0	next	incorrect	305
Vp003	153	Response	2	13895584	61313	1
Vp003	154	Picture	MorphM4_05_orig.jpg ; MorphM4_00_LOWER.jpg	13895646	0	1	37757	2	0	next	hit	307
Vp003	154	Response	1	13933264	37618	1
Vp003	155	Picture	MorphM6_02_orig.jpg ; MorphM6_00_LOWER.jpg	13933403	0	1	72352	2	0	next	incorrect	309
Vp003	155	Response	2	14005662	72259	1
Vp003	156	Picture	MorphF10_00_orig.jpg ; MorphF10_00_LOWER.jpg	14005755	0	1	22953	2	0	next	incorrect	311
Vp003	156	Response	2	14028622	22867	1
Vp003	157	Picture	MorphM10_01_orig.jpg ; MorphM10_10_LOWER.jpg	14028708	0	1	53381	179	0	next	incorrect	313
Vp003	157	Response	2	14082061	53353	1
Vp003	158	Picture	MorphF5_09_orig.jpg ; MorphF5_10_LOWER.jpg	14082089	0	178	25439	365	0	next	hit	315
Vp003	158	Response	1	14107500	25411	1
Vp003	159	Picture	MorphM5_03_orig.jpg ; MorphM5_10_LOWER.jpg	14107528	0	187	22973	188	0	next	incorrect	317
Vp003	159	Response	2	14130380	22852	1
Vp003	160	Picture	MorphF7_03_orig.jpg ; MorphF7_00_LOWER.jpg	14130501	0	1	53723	3	0	next	hit	319
Vp003	160	Response	1	14184059	53558	1
Vp003	161	Picture	MorphF2_03_orig.jpg ; MorphF2_00_LOWER.jpg	14184224	0	2	45741	3	0	next	incorrect	321
Vp003	161	Response	2	14229898	45674	1
Vp003	162	Picture	MorphF10_05_orig.jpg ; MorphF10_00_LOWER.jpg	14229965	0	1	81833	2	0	next	incorrect	323
Vp003	162	Response	2	14311657	81692	1
Vp003	163	Picture	MorphM4_02_orig.jpg ; MorphM4_00_LOWER.jpg	14311798	0	1	26113	2	0	next	incorrect	325
Vp003	163	Response	2	14337736	25938	1
Vp003	164	Picture	MorphF8_07_orig.jpg ; MorphF8_10_LOWER.jpg	14337911	0	1	11643	2	0	next	hit	327
Vp003	164	Response	1	14349496	11585	1
Vp003	165	Picture	MorphM6_07_orig.jpg ; MorphM6_10_LOWER.jpg	14349554	0	1	11643	2	0	next	hit	329
Vp003	165	Response	1	14361016	11462	1
Vp003	166	Picture	MorphF9_04_orig.jpg ; MorphF9_10_LOWER.jpg	14361197	0	1	14637	2	0	next	incorrect	331
Vp003	166	Response	2	14375655	14458	1
Vp003	167	Picture	MorphM10_03_orig.jpg ; MorphM10_00_LOWER.jpg	14375834	0	1	45075	2	0	next	incorrect	333
Vp003	167	Response	2	14420775	44941	1
Vp003	168	Picture	MorphF3_05_orig.jpg ; MorphF3_10_LOWER.jpg	14420909	0	1	26113	2	0	next	hit	335
Vp003	168	Response	1	14446934	26025	1
Vp003	169	Picture	MorphM7_08_orig.jpg ; MorphM7_10_LOWER.jpg	14447022	0	1	27111	2	0	next	hit	337
Vp003	169	Response	1	14473974	26952	1
Vp003	170	Picture	MorphM8_07_orig.jpg ; MorphM8_10_LOWER.jpg	14474133	0	1	16467	2	0	next	hit	339
Vp003	170	Response	1	14490453	16320	1
Vp003	171	Picture	MorphM7_02_orig.jpg ; MorphM7_00_LOWER.jpg	14490600	0	1	70689	2	0	next	incorrect	341
Vp003	171	Response	2	14561171	70571	2
Vp003	172	Picture	MorphF9_05_orig.jpg ; MorphF9_00_LOWER.jpg	14561289	0	1	25448	2	0	next	incorrect	343
Vp003	172	Response	2	14586611	25322	1
Vp003	173	Picture	MorphM6_04_orig.jpg ; MorphM6_10_LOWER.jpg	14586737	0	1	53890	2	0	next	hit	345
Vp003	173	Response	1	14640530	53793	1
Vp003	174	Picture	MorphM1_07_orig.jpg ; MorphM1_10_LOWER.jpg	14640627	0	1	12142	2	0	next	hit	347
Vp003	174	Response	1	14652610	11983	1
Vp003	175	Picture	MorphF7_00_orig.jpg ; MorphF7_00_LOWER.jpg	14652769	0	1	20625	2	0	next	incorrect	349
Vp003	175	Response	2	14673330	20561	1
Vp003	176	Picture	MorphM7_09_orig.jpg ; MorphM7_10_LOWER.jpg	14673394	0	1	29273	3	0	next	hit	351
Vp003	176	Response	1	14702609	29215	1
Vp003	177	Picture	MorphF1_01_orig.jpg ; MorphF1_00_LOWER.jpg	14702667	0	2	12808	3	0	next	incorrect	353
Vp003	177	Response	2	14715329	12662	1
Vp003	178	Picture	MorphM9_05_orig.jpg ; MorphM9_10_LOWER.jpg	14715475	0	1	30271	2	0	next	incorrect	355
Vp003	178	Response	2	14745649	30174	1
Vp003	179	Picture	MorphM7_06_orig.jpg ; MorphM7_10_LOWER.jpg	14745746	0	1	14803	2	0	next	hit	357
Vp003	179	Response	1	14760448	14702	1
Vp003	180	Picture	MorphM6_06_orig.jpg ; MorphM6_10_LOWER.jpg	14760549	0	1	20791	2	0	next	hit	359
Vp003	180	Response	1	14781168	20619	1
Vp003	181	Picture	MorphM3_01_orig.jpg ; MorphM3_00_LOWER.jpg	14781340	0	1	11477	2	0	next	incorrect	361
Vp003	181	Response	2	14792768	11428	1
Vp003	182	Picture	MorphM4_06_orig.jpg ; MorphM4_10_LOWER.jpg	14792817	0	1	42580	2	0	next	hit	363
Vp003	182	Response	1	14835247	42430	1
Vp003	183	Picture	MorphF10_09_orig.jpg ; MorphF10_10_LOWER.jpg	14835397	0	1	38255	2	0	next	hit	365
Vp003	183	Response	1	14873566	38169	1
Vp003	184	Picture	MorphF9_01_orig.jpg ; MorphF9_10_LOWER.jpg	14873652	0	1	48900	3	0	next	incorrect	367
Vp003	184	Response	2	14922445	48793	1
Vp003	185	Picture	MorphM8_07_orig.jpg ; MorphM8_00_LOWER.jpg	14922552	0	2	30605	3	0	next	hit	369
Vp003	185	Response	1	14953005	30453	1
Vp003	186	Picture	MorphF6_03_orig.jpg ; MorphF6_00_LOWER.jpg	14953157	0	1	29273	2	0	next	incorrect	371
Vp003	186	Response	2	14982284	29127	1
Vp003	187	Picture	MorphM2_02_orig.jpg ; MorphM2_00_LOWER.jpg	14982430	0	1	24783	2	0	next	incorrect	373
Vp003	187	Response	2	15007164	24734	1
Vp003	188	Picture	MorphF8_03_orig.jpg ; MorphF8_10_LOWER.jpg	15007213	0	1	12641	2	0	next	hit	375
Vp003	188	Response	1	15019723	12510	1
Vp003	189	Picture	MorphM9_07_orig.jpg ; MorphM9_10_LOWER.jpg	15019854	0	1	28442	2	0	next	hit	377
Vp003	189	Response	1	15048203	28349	1
Vp003	190	Picture	MorphM3_07_orig.jpg ; MorphM3_00_LOWER.jpg	15048296	0	1	36093	2	0	next	hit	379
Vp003	190	Response	1	15084362	36066	1
Vp003	191	Picture	MorphM4_10_orig.jpg ; MorphM4_10_LOWER.jpg	15084389	0	1	36426	2	0	next	hit	381
Vp003	191	Response	1	15120681	36292	1
Vp003	192	Picture	MorphM1_03_orig.jpg ; MorphM1_00_LOWER.jpg	15120815	0	1	17797	2	0	next	incorrect	383
Vp003	192	Response	2	15138521	17706	1
Vp003	193	Picture	MorphF7_09_orig.jpg ; MorphF7_10_LOWER.jpg	15138612	0	1	74681	2	0	next	hit	385
Vp003	193	Response	1	15213080	74468	1
Vp003	194	Picture	MorphM3_10_orig.jpg ; MorphM3_10_LOWER.jpg	15213293	0	1	18130	2	0	next	hit	387
Vp003	194	Response	1	15231319	18026	1
Vp003	195	Picture	MorphF7_10_orig.jpg ; MorphF7_00_LOWER.jpg	15231423	0	1	40085	2	0	next	hit	389
Vp003	195	Response	1	15271399	39976	1
Vp003	196	Picture	MorphF5_01_orig.jpg ; MorphF5_00_LOWER.jpg	15271508	0	1	25115	2	0	next	incorrect	391
Vp003	196	Response	2	15296518	25010	1
Vp003	197	Picture	MorphF8_09_orig.jpg ; MorphF8_10_LOWER.jpg	15296623	0	1	11643	2	0	next	hit	393
Vp003	197	Response	1	15308118	11495	1
Vp003	198	Picture	MorphM10_05_orig.jpg ; MorphM10_00_LOWER.jpg	15308266	0	1	17797	2	0	next	hit	395
Vp003	198	Response	1	15326038	17772	1
Vp003	199	Picture	MorphF7_02_orig.jpg ; MorphF7_00_LOWER.jpg	15326063	0	1	38255	2	0	next	hit	397
Vp003	199	Response	1	15364197	38134	1
Vp003	200	Picture	MorphF6_10_orig.jpg ; MorphF6_00_LOWER.jpg	15364318	0	1	42247	3	0	next	hit	399
Vp003	200	Response	1	15406516	42198	1
Vp003	201	Picture	MorphM7_08_orig.jpg ; MorphM7_00_LOWER.jpg	15406565	0	2	11976	3	0	next	hit	401
Vp003	201	Response	1	15418516	11951	1
Vp003	202	Picture	MorphF2_02_orig.jpg ; MorphF2_10_LOWER.jpg	15418541	0	1	14637	2	0	next	incorrect	403
Vp003	202	Response	2	15432996	14455	1
Vp003	203	Picture	MorphF6_03_orig.jpg ; MorphF6_10_LOWER.jpg	15433178	0	1	26113	2	0	next	incorrect	405
Vp003	203	Response	2	15459155	25977	1
Vp003	204	Picture	MorphF2_07_orig.jpg ; MorphF2_10_LOWER.jpg	15459291	0	1	19461	2	0	next	hit	407
Vp003	204	Response	1	15478675	19384	1
Vp003	205	Picture	MorphF3_10_orig.jpg ; MorphF3_10_LOWER.jpg	15478752	0	1	27776	2	0	next	hit	409
Vp003	205	Response	1	15506434	27682	1
Vp003	206	Picture	MorphM2_09_orig.jpg ; MorphM2_00_LOWER.jpg	15506528	0	1	12142	2	0	next	hit	411
Vp003	206	Response	1	15518594	12066	1
Vp003	207	Picture	MorphM8_01_orig.jpg ; MorphM8_00_LOWER.jpg	15518670	0	1	48734	2	0	next	hit	413
Vp003	207	Response	1	15567313	48643	1
Vp003	208	Picture	MorphM1_07_orig.jpg ; MorphM1_00_LOWER.jpg	15567404	0	1	46406	2	0	next	hit	415
Vp003	208	Response	1	15613632	46228	1
Vp003	209	Picture	MorphF9_10_orig.jpg ; MorphF9_10_LOWER.jpg	15613810	0	1	18296	2	0	next	hit	417
Vp003	209	Response	1	15631952	18142	1
Vp003	210	Picture	MorphF6_05_orig.jpg ; MorphF6_00_LOWER.jpg	15632106	0	1	53890	2	0	next	hit	419
Vp003	210	Response	1	15685871	53765	1
Vp003	211	Picture	MorphF9_06_orig.jpg ; MorphF9_10_LOWER.jpg	15685996	0	1	36592	2	0	next	hit	421
Vp003	211	Response	1	15722510	36514	1
Vp003	212	Picture	MorphF10_04_orig.jpg ; MorphF10_10_LOWER.jpg	15722588	0	1	19793	2	0	next	incorrect	423
Vp003	212	Response	2	15742190	19602	1
Vp003	213	Picture	MorphF5_02_orig.jpg ; MorphF5_00_LOWER.jpg	15742381	0	1	36592	2	0	next	incorrect	425
Vp003	213	Response	2	15778909	36528	1
Vp003	214	Picture	MorphF9_03_orig.jpg ; MorphF9_10_LOWER.jpg	15778973	0	1	62040	2	0	next	incorrect	427
Vp003	214	Response	2	15840828	61855	1
Vp003	215	Picture	MorphF8_01_orig.jpg ; MorphF8_00_LOWER.jpg	15841013	0	1	13639	2	0	next	incorrect	429
Vp003	215	Response	2	15854588	13575	1
Vp003	216	Picture	MorphF5_04_orig.jpg ; MorphF5_00_LOWER.jpg	15854652	0	1	19460	2	0	next	hit	431
Vp003	216	Response	1	15874027	19375	1
Vp003	217	Picture	MorphM5_00_orig.jpg ; MorphM5_00_LOWER.jpg	15874112	0	1	32434	2	0	next	incorrect	433
Vp003	217	Response	2	15906427	32315	1
Vp003	218	Picture	MorphM6_05_orig.jpg ; MorphM6_10_LOWER.jpg	15906546	0	1	21623	2	0	next	hit	435
Vp003	218	Response	1	15928106	21560	1
Vp003	219	Picture	MorphF2_06_orig.jpg ; MorphF2_00_LOWER.jpg	15928169	0	1	28275	2	0	next	hit	437
Vp003	219	Response	1	15956266	28097	1
Vp003	220	Picture	MorphF10_04_orig.jpg ; MorphF10_00_LOWER.jpg	15956444	0	1	30771	2	0	next	hit	439
Vp003	220	Response	1	15987065	30621	1
Vp003	221	Picture	MorphM2_04_orig.jpg ; MorphM2_10_LOWER.jpg	15987215	0	1	78007	3	0	next	incorrect	441
Vp003	221	Response	2	16065144	77929	1
Vp003	222	Picture	MorphF10_06_orig.jpg ; MorphF10_10_LOWER.jpg	16065222	0	2	125910	4	0	next	hit	443
Vp003	222	Response	1	16191061	125839	1
Vp003	223	Picture	MorphM4_07_orig.jpg ; MorphM4_00_LOWER.jpg	16191132	0	2	14471	3	0	next	hit	445
Vp003	223	Response	1	16205541	14409	1
Vp003	224	Picture	MorphM3_04_orig.jpg ; MorphM3_00_LOWER.jpg	16205603	0	1	18130	2	0	next	incorrect	447
Vp003	224	Response	2	16223541	17938	1
Vp003	225	Picture	MorphF6_08_orig.jpg ; MorphF6_10_LOWER.jpg	16223733	0	1	10146	2	0	next	hit	449
Vp003	225	Response	1	16233700	9967	1
Vp003	226	Picture	MorphM7_01_orig.jpg ; MorphM7_00_LOWER.jpg	16233879	0	1	14470	2	0	next	hit	451
Vp003	226	Response	1	16248180	14301	1
Vp003	227	Picture	MorphM1_05_orig.jpg ; MorphM1_00_LOWER.jpg	16248349	0	1	27278	2	0	next	incorrect	453
Vp003	227	Response	2	16275540	27191	1
Vp003	228	Picture	MorphF5_07_orig.jpg ; MorphF5_00_LOWER.jpg	16275627	0	1	13639	2	0	next	hit	455
Vp003	228	Response	1	16289059	13432	1
Vp003	229	Picture	MorphF4_05_orig.jpg ; MorphF4_00_LOWER.jpg	16289266	0	1	15801	2	0	next	incorrect	457
Vp003	229	Response	2	16304899	15633	1
Vp003	230	Picture	MorphM6_06_orig.jpg ; MorphM6_00_LOWER.jpg	16305067	0	1	39586	2	0	next	hit	459
Vp003	230	Response	1	16344499	39432	1
Vp003	231	Picture	MorphF9_08_orig.jpg ; MorphF9_10_LOWER.jpg	16344653	0	1	12142	2	0	next	hit	461
Vp003	231	Response	1	16356738	12085	1
Vp003	232	Picture	MorphM9_10_orig.jpg ; MorphM9_10_LOWER.jpg	16356795	0	1	11144	2	0	next	hit	463
Vp003	232	Response	1	16367858	11063	1
Vp003	233	Picture	MorphM2_09_orig.jpg ; MorphM2_10_LOWER.jpg	16367939	0	1	16466	2	0	next	hit	465
Vp003	233	Response	1	16384258	16319	1
Vp003	234	Picture	MorphF5_03_orig.jpg ; MorphF5_00_LOWER.jpg	16384405	0	1	67695	2	0	next	incorrect	467
Vp003	234	Response	2	16451937	67532	1
Vp003	235	Picture	MorphM1_06_orig.jpg ; MorphM1_10_LOWER.jpg	16452100	0	1	11477	2	0	next	hit	469
Vp003	235	Response	1	16463456	11356	1
Vp003	236	Picture	MorphF5_05_orig.jpg ; MorphF5_00_LOWER.jpg	16463577	0	1	13473	2	0	next	hit	471
Vp003	236	Response	1	16476976	13399	1
Vp003	237	Picture	MorphM1_04_orig.jpg ; MorphM1_10_LOWER.jpg	16477050	0	1	61374	2	0	next	incorrect	473
Vp003	237	Response	2	16538335	61285	1
Vp003	238	Picture	MorphM10_03_orig.jpg ; MorphM10_10_LOWER.jpg	16538424	0	1	31769	2	0	next	incorrect	475
Vp003	238	Response	2	16570014	31590	1
Vp003	239	Picture	MorphF6_09_orig.jpg ; MorphF6_00_LOWER.jpg	16570193	0	1	97634	2	0	next	hit	477
Vp003	239	Response	1	16667692	97499	1
Vp003	240	Picture	MorphF1_04_orig.jpg ; MorphF1_00_LOWER.jpg	16667827	0	1	14471	2	0	next	incorrect	479
Vp003	240	Response	2	16682172	14345	1
Vp003	241	Picture	MorphM3_02_orig.jpg ; MorphM3_10_LOWER.jpg	16682298	0	1	12641	2	0	next	incorrect	481
Vp003	241	Response	2	16694892	12594	1
Vp003	242	Picture	MorphM9_08_orig.jpg ; MorphM9_10_LOWER.jpg	16694939	0	1	15135	3	0	next	hit	483
Vp003	242	Response	1	16710012	15073	1
Vp003	243	Picture	MorphF9_05_orig.jpg ; MorphF9_10_LOWER.jpg	16710074	0	2	56552	3	0	next	hit	485
Vp003	243	Response	1	16766491	56417	1
Vp003	244	Picture	MorphM8_01_orig.jpg ; MorphM8_10_LOWER.jpg	16766626	0	1	27610	2	0	next	hit	487
Vp003	244	Response	1	16794170	27544	1
Vp003	245	Picture	MorphM2_08_orig.jpg ; MorphM2_10_LOWER.jpg	16794236	0	1	30438	2	0	next	hit	489
Vp003	245	Response	1	16824490	30254	1
Vp003	246	Picture	MorphM6_04_orig.jpg ; MorphM6_00_LOWER.jpg	16824674	0	1	14138	2	0	next	incorrect	491
Vp003	246	Response	2	16838729	14055	1
Vp003	247	Picture	MorphM8_08_orig.jpg ; MorphM8_10_LOWER.jpg	16838812	0	1	12641	2	0	next	hit	493
Vp003	247	Response	1	16851369	12557	1
Vp003	248	Picture	MorphM5_10_orig.jpg ; MorphM5_00_LOWER.jpg	16851453	0	1	50231	2	0	next	hit	495
Vp003	248	Response	1	16901608	50155	1
Vp003	249	Picture	MorphM9_05_orig.jpg ; MorphM9_00_LOWER.jpg	16901684	0	1	19294	2	0	next	incorrect	497
Vp003	249	Response	2	16920808	19124	1
Vp003	250	Picture	MorphF1_05_orig.jpg ; MorphF1_10_LOWER.jpg	16920978	0	1	16965	2	0	next	hit	499
Vp003	250	Response	1	16937767	16789	1
Vp003	251	Picture	MorphF10_08_orig.jpg ; MorphF10_00_LOWER.jpg	16937943	0	1	37923	2	0	next	hit	501
Vp003	251	Response	1	16975767	37824	1
Vp003	252	Picture	MorphF7_09_orig.jpg ; MorphF7_00_LOWER.jpg	16975866	0	1	121086	2	0	next	hit	503
Vp003	252	Response	1	17096884	121018	1
Vp003	253	Picture	MorphM3_02_orig.jpg ; MorphM3_00_LOWER.jpg	17096952	0	1	10645	2	0	next	incorrect	505
Vp003	253	Response	2	17107444	10492	1
Vp003	254	Picture	MorphM9_00_orig.jpg ; MorphM9_10_LOWER.jpg	17107597	0	1	28110	2	0	next	incorrect	507
Vp003	254	Response	2	17135604	28007	1
Vp003	255	Picture	MorphF9_08_orig.jpg ; MorphF9_00_LOWER.jpg	17135707	0	1	17963	2	0	next	hit	509
Vp003	255	Response	1	17153603	17896	1
Vp003	256	Picture	MorphM5_08_orig.jpg ; MorphM5_00_LOWER.jpg	17153670	0	1	44409	3	0	next	hit	511
Vp003	256	Response	1	17197923	44253	1
Vp003	257	Picture	MorphF4_06_orig.jpg ; MorphF4_10_LOWER.jpg	17198079	0	2	16633	3	0	next	hit	513
Vp003	257	Response	1	17214642	16563	1
Vp003	258	Picture	MorphF6_00_orig.jpg ; MorphF6_00_LOWER.jpg	17214712	0	1	10811	2	0	next	incorrect	515
Vp003	258	Response	2	17225362	10650	1
Vp003	259	Picture	MorphF5_01_orig.jpg ; MorphF5_10_LOWER.jpg	17225523	0	1	15635	2	0	next	incorrect	517
Vp003	259	Response	2	17241042	15519	1
Vp003	260	Picture	MorphF3_02_orig.jpg ; MorphF3_10_LOWER.jpg	17241158	0	1	50883	182	0	next	incorrect	519
Vp003	260	Response	2	17292001	50843	1
Vp003	261	Picture	MorphM6_00_orig.jpg ; MorphM6_10_LOWER.jpg	17292041	0	181	23798	182	0	next	hit	521
Vp003	261	Response	1	17315759	23718	2
Vp003	262	Picture	MorphM3_00_orig.jpg ; MorphM3_10_LOWER.jpg	17315839	0	1	19793	2	0	next	incorrect	523
Vp003	262	Response	2	17335520	19681	1
Vp003	263	Picture	MorphF2_08_orig.jpg ; MorphF2_00_LOWER.jpg	17335632	0	1	9481	2	0	next	hit	525
Vp003	263	Response	1	17344960	9328	1
Vp003	264	Picture	MorphM4_08_orig.jpg ; MorphM4_10_LOWER.jpg	17345113	0	1	15801	2	0	next	hit	527
Vp003	264	Response	1	17360799	15686	1
Vp003	265	Picture	MorphF5_09_orig.jpg ; MorphF5_00_LOWER.jpg	17360914	0	1	11477	2	0	next	hit	529
Vp003	265	Response	1	17372319	11405	1
Vp003	266	Picture	MorphM1_09_orig.jpg ; MorphM1_10_LOWER.jpg	17372391	0	1	16300	2	0	next	hit	531
Vp003	266	Response	1	17388559	16168	1
Vp003	267	Picture	MorphF1_10_orig.jpg ; MorphF1_00_LOWER.jpg	17388691	0	1	56551	2	0	next	hit	533
Vp003	267	Response	1	17445038	56347	1
Vp003	268	Picture	MorphF7_07_orig.jpg ; MorphF7_00_LOWER.jpg	17445242	0	1	22288	2	0	next	hit	535
Vp003	268	Response	1	17467357	22115	1
Vp003	269	Picture	MorphM9_00_orig.jpg ; MorphM9_00_LOWER.jpg	17467530	0	1	10811	2	0	next	incorrect	537
Vp003	269	Response	2	17478237	10707	1
Vp003	270	Picture	MorphM2_01_orig.jpg ; MorphM2_00_LOWER.jpg	17478341	0	1	8816	2	0	next	incorrect	539
Vp003	270	Response	2	17487117	8776	1
Vp003	271	Picture	MorphM5_09_orig.jpg ; MorphM5_10_LOWER.jpg	17487157	0	1	22620	2	0	next	incorrect	541
Vp003	271	Response	2	17509677	22520	1
Vp003	272	Picture	MorphM3_08_orig.jpg ; MorphM3_10_LOWER.jpg	17509777	0	1	57549	3	0	next	hit	543
Vp003	272	Response	1	17567194	57417	2
Vp003	273	Picture	MorphF5_02_orig.jpg ; MorphF5_10_LOWER.jpg	17567326	0	2	46073	3	0	next	incorrect	545
Vp003	273	Response	2	17613275	45949	1
Vp003	274	Picture	MorphM2_03_orig.jpg ; MorphM2_10_LOWER.jpg	17613399	0	1	22122	2	0	next	incorrect	547
Vp003	274	Response	2	17635434	22035	1
Vp003	275	Picture	MorphM1_02_orig.jpg ; MorphM1_00_LOWER.jpg	17635521	0	1	76843	2	0	next	incorrect	549
Vp003	275	Response	2	17712153	76632	1
Vp003	276	Picture	MorphF3_08_orig.jpg ; MorphF3_00_LOWER.jpg	17712364	0	1	41582	2	0	next	hit	551
Vp003	276	Response	1	17753912	41548	1
Vp003	277	Picture	MorphM6_00_orig.jpg ; MorphM6_00_LOWER.jpg	17753946	0	1	16633	2	0	next	incorrect	553
Vp003	277	Response	2	17770392	16446	1
Vp003	278	Picture	MorphM1_02_orig.jpg ; MorphM1_10_LOWER.jpg	17770579	0	1	14304	2	0	next	incorrect	555
Vp003	278	Response	2	17784712	14133	1
Vp003	279	Picture	MorphF3_04_orig.jpg ; MorphF3_10_LOWER.jpg	17784883	0	1	49066	3	0	next	incorrect	557
Vp003	279	Response	2	17833751	48868	1
Vp003	280	Picture	MorphM6_09_orig.jpg ; MorphM6_00_LOWER.jpg	17833949	0	2	39254	3	0	next	hit	559
Vp003	280	Response	1	17873110	39161	1
Vp003	281	Picture	MorphM5_06_orig.jpg ; MorphM5_10_LOWER.jpg	17873203	0	1	41582	2	0	next	incorrect	561
Vp003	281	Response	2	17914709	41506	1
Vp003	282	Picture	MorphM7_10_orig.jpg ; MorphM7_00_LOWER.jpg	17914785	0	1	31436	2	0	next	hit	563
Vp003	282	Response	1	17946149	31364	1
Vp003	283	Picture	MorphM2_06_orig.jpg ; MorphM2_00_LOWER.jpg	17946221	0	1	21123	2	0	next	incorrect	565
Vp003	283	Response	2	17967188	20967	1
Vp003	284	Picture	MorphF8_03_orig.jpg ; MorphF8_00_LOWER.jpg	17967344	0	1	11809	3	0	next	incorrect	567
Vp003	284	Response	2	17979028	11684	1
Vp003	285	Picture	MorphM4_01_orig.jpg ; MorphM4_10_LOWER.jpg	17979153	0	2	69525	3	0	next	incorrect	569
Vp003	285	Response	2	18048627	69474	1
Vp003	286	Picture	MorphM9_06_orig.jpg ; MorphM9_10_LOWER.jpg	18048678	0	1	21124	2	0	next	hit	571
Vp003	286	Response	1	18069666	20988	1
Vp003	287	Picture	MorphM1_06_orig.jpg ; MorphM1_00_LOWER.jpg	18069802	0	1	156514	2	0	next	hit	573
Vp003	287	Response	1	18226223	156421	1
Vp003	288	Picture	MorphF6_08_orig.jpg ; MorphF6_00_LOWER.jpg	18226316	0	1	9980	2	0	next	hit	575
Vp003	288	Response	1	18236223	9907	1
Vp003	289	Picture	MorphF1_10_orig.jpg ; MorphF1_10_LOWER.jpg	18236296	0	1	8815	2	0	next	hit	577
Vp003	289	Response	1	18244943	8647	1
Vp003	290	Picture	MorphM10_04_orig.jpg ; MorphM10_00_LOWER.jpg	18245111	0	1	25448	2	0	next	incorrect	579
Vp003	290	Response	2	18270462	25351	1
Vp003	291	Picture	MorphF8_08_orig.jpg ; MorphF8_10_LOWER.jpg	18270559	0	1	13140	2	0	next	hit	581
Vp003	291	Response	1	18283582	13023	1
Vp003	292	Picture	MorphM9_09_orig.jpg ; MorphM9_00_LOWER.jpg	18283699	0	1	12641	2	0	next	hit	583
Vp003	292	Response	1	18296302	12603	1
Vp003	293	Picture	MorphF3_02_orig.jpg ; MorphF3_00_LOWER.jpg	18296340	0	1	15302	2	0	next	incorrect	585
Vp003	293	Response	2	18311502	15162	1
Vp003	294	Picture	MorphM4_09_orig.jpg ; MorphM4_00_LOWER.jpg	18311642	0	1	10811	3	0	next	hit	587
Vp003	294	Response	1	18322382	10740	1
Vp003	295	Picture	MorphM8_08_orig.jpg ; MorphM8_00_LOWER.jpg	18322453	0	2	24950	3	0	next	hit	589
Vp003	295	Response	1	18347261	24808	1
Vp003	296	Picture	MorphF7_01_orig.jpg ; MorphF7_00_LOWER.jpg	18347403	0	1	11643	2	0	next	incorrect	591
Vp003	296	Response	2	18359021	11618	1
Vp003	297	Picture	MorphF5_04_orig.jpg ; MorphF5_10_LOWER.jpg	18359046	0	1	16133	4	0	next	incorrect	593
Vp003	297	Response	2	18375020	15974	1
Vp003	298	Picture	MorphF4_01_orig.jpg ; MorphF4_00_LOWER.jpg	18375179	0	3	101460	4	0	next	incorrect	595
Vp003	298	Response	2	18476539	101360	1
Vp003	299	Picture	MorphF6_10_orig.jpg ; MorphF6_10_LOWER.jpg	18476639	0	1	12142	2	0	next	hit	597
Vp003	299	Response	1	18488618	11979	1
Vp003	300	Picture	MorphM6_08_orig.jpg ; MorphM6_00_LOWER.jpg	18488781	0	1	61375	2	0	next	hit	599
Vp003	300	Response	1	18549977	61196	1
Vp003	301	Picture	MorphF10_10_orig.jpg ; MorphF10_10_LOWER.jpg	18550156	0	1	31935	2	0	next	incorrect	601
Vp003	301	Response	2	18581976	31820	1
Vp003	302	Picture	MorphM10_00_orig.jpg ; MorphM10_10_LOWER.jpg	18582091	0	1	55886	2	0	next	incorrect	603
Vp003	302	Response	2	18637816	55725	1
Vp003	303	Picture	MorphM6_03_orig.jpg ; MorphM6_00_LOWER.jpg	18637977	0	1	92644	2	0	next	incorrect	605
Vp003	303	Response	2	18730454	92477	1
Vp003	304	Picture	MorphM10_02_orig.jpg ; MorphM10_00_LOWER.jpg	18730621	0	1	14138	2	0	next	incorrect	607
Vp003	304	Response	2	18744693	14072	1
Vp003	305	Picture	MorphF7_07_orig.jpg ; MorphF7_10_LOWER.jpg	18744759	0	1	11144	2	0	next	hit	609
Vp003	305	Response	1	18755813	11054	1
Vp003	306	Picture	MorphF3_00_orig.jpg ; MorphF3_10_LOWER.jpg	18755903	0	1	13472	3	0	next	incorrect	611
Vp003	306	Response	2	18769333	13430	1
Vp003	307	Picture	MorphM5_04_orig.jpg ; MorphM5_00_LOWER.jpg	18769375	0	2	19295	3	0	next	incorrect	613
Vp003	307	Response	2	18788613	19238	1
Vp003	308	Picture	MorphF6_09_orig.jpg ; MorphF6_10_LOWER.jpg	18788670	0	1	10272	208	0	next	hit	615
Vp003	308	Response	1	18798933	10263	1
Vp003	309	Picture	MorphM7_00_orig.jpg ; MorphM7_00_LOWER.jpg	18798942	0	207	55094	208	0	next	incorrect	617
Vp003	309	Response	2	18853972	55030	1
Vp003	310	Picture	MorphM5_00_orig.jpg ; MorphM5_10_LOWER.jpg	18854036	0	1	17964	2	0	next	incorrect	619
Vp003	310	Response	2	18871811	17775	1
Vp003	311	Picture	MorphF6_04_orig.jpg ; MorphF6_10_LOWER.jpg	18872000	0	1	28608	2	0	next	hit	621
Vp003	311	Response	1	18900451	28451	1
Vp003	312	Picture	MorphF5_08_orig.jpg ; MorphF5_10_LOWER.jpg	18900608	0	1	8483	2	0	next	hit	623
Vp003	312	Response	1	18908930	8322	1
Vp003	313	Picture	MorphM2_06_orig.jpg ; MorphM2_10_LOWER.jpg	18909091	0	1	30105	2	0	next	hit	625
Vp003	313	Response	1	18939010	29919	1
Vp003	314	Picture	MorphM3_06_orig.jpg ; MorphM3_10_LOWER.jpg	18939196	0	1	37091	2	0	next	incorrect	627
Vp003	314	Response	2	18976129	36933	1
Vp003	315	Picture	MorphM10_08_orig.jpg ; MorphM10_10_LOWER.jpg	18976287	0	1	18130	2	0	next	hit	629
Vp003	315	Response	1	18994369	18082	1
Vp003	316	Picture	MorphF1_07_orig.jpg ; MorphF1_10_LOWER.jpg	18994417	0	1	85658	3	0	next	hit	631
Vp003	316	Response	1	19079967	85550	1
Vp003	317	Picture	MorphM1_04_orig.jpg ; MorphM1_00_LOWER.jpg	19080075	0	2	14804	3	0	next	incorrect	633
Vp003	317	Response	2	19094847	14772	1
Vp003	318	Picture	MorphF9_04_orig.jpg ; MorphF9_00_LOWER.jpg	19094879	0	1	55885	3	0	next	incorrect	635
Vp003	318	Response	2	19150686	55807	1
Vp003	319	Picture	MorphM8_03_orig.jpg ; MorphM8_10_LOWER.jpg	19150764	0	2	44909	3	0	next	hit	637
Vp003	319	Response	1	19195645	44881	1
Vp003	320	Picture	MorphM7_00_orig.jpg ; MorphM7_10_LOWER.jpg	19195673	0	1	79837	2	0	next	incorrect	639
Vp003	320	Response	2	19275324	79651	1
Vp003	321	Picture	MorphM1_01_orig.jpg ; MorphM1_10_LOWER.jpg	19275510	0	1	14970	2	0	next	incorrect	641
Vp003	321	Response	2	19290363	14853	1
Vp003	322	Picture	MorphM10_10_orig.jpg ; MorphM10_00_LOWER.jpg	19290480	0	1	15302	2	0	next	hit	643
Vp003	322	Response	1	19305643	15163	1
Vp003	323	Picture	MorphM2_00_orig.jpg ; MorphM2_00_LOWER.jpg	19305782	0	1	9979	3	0	next	incorrect	645
Vp003	323	Response	2	19315643	9861	1
Vp003	324	Picture	MorphF10_09_orig.jpg ; MorphF10_00_LOWER.jpg	19315761	0	2	30438	3	0	next	hit	647
Vp003	324	Response	1	19346042	30281	1
Vp003	325	Picture	MorphM1_08_orig.jpg ; MorphM1_00_LOWER.jpg	19346199	0	1	26945	3	0	next	hit	649
Vp003	325	Response	1	19373002	26803	1
Vp003	326	Picture	MorphF5_10_orig.jpg ; MorphF5_00_LOWER.jpg	19373144	0	2	8649	4	0	next	hit	651
Vp003	326	Response	1	19381642	8498	1
Vp003	327	Picture	MorphM3_03_orig.jpg ; MorphM3_00_LOWER.jpg	19381793	0	2	32434	3	0	next	incorrect	653
Vp003	327	Response	2	19414041	32248	1
Vp003	328	Picture	MorphF4_00_orig.jpg ; MorphF4_00_LOWER.jpg	19414227	0	1	29108	2	0	next	incorrect	655
Vp003	328	Response	2	19443241	29014	1
Vp003	329	Picture	MorphM1_00_orig.jpg ; MorphM1_10_LOWER.jpg	19443335	0	1	19959	2	0	next	incorrect	657
Vp003	329	Response	2	19463240	19905	1
Vp003	330	Picture	MorphM10_08_orig.jpg ; MorphM10_00_LOWER.jpg	19463294	0	1	11477	2	0	next	hit	659
Vp003	330	Response	1	19474600	11306	1
Vp003	331	Picture	MorphM6_10_orig.jpg ; MorphM6_00_LOWER.jpg	19474771	0	1	15634	3	0	next	hit	661
Vp003	331	Response	1	19490200	15429	1
Vp003	332	Picture	MorphF8_02_orig.jpg ; MorphF8_00_LOWER.jpg	19490405	0	2	17631	4	0	next	incorrect	663
Vp003	332	Response	2	19507879	17474	1
Vp003	333	Picture	MorphF2_07_orig.jpg ; MorphF2_00_LOWER.jpg	19508036	0	2	73018	3	0	next	hit	665
Vp003	333	Response	1	19580918	72882	1
Vp003	334	Picture	MorphF9_03_orig.jpg ; MorphF9_00_LOWER.jpg	19581054	0	1	68360	3	0	next	incorrect	667
Vp003	334	Response	2	19649237	68183	1
Vp003	335	Picture	MorphF4_09_orig.jpg ; MorphF4_00_LOWER.jpg	19649414	0	2	11810	3	0	next	hit	669
Vp003	335	Response	1	19661156	11742	1
Vp003	336	Picture	MorphF9_07_orig.jpg ; MorphF9_00_LOWER.jpg	19661224	0	1	30105	2	0	next	hit	671
Vp003	336	Response	1	19691236	30012	1
Vp003	337	Picture	MorphM6_09_orig.jpg ; MorphM6_10_LOWER.jpg	19691329	0	1	11144	2	0	next	hit	673
Vp003	337	Response	1	19702275	10946	1
Vp003	338	Picture	MorphF3_03_orig.jpg ; MorphF3_10_LOWER.jpg	19702473	0	1	14969	3	0	next	incorrect	675
Vp003	338	Response	2	19717315	14842	1
Vp003	339	Picture	MorphM3_00_orig.jpg ; MorphM3_00_LOWER.jpg	19717442	0	2	18962	3	0	next	incorrect	677
Vp003	339	Response	2	19736195	18753	1
Vp003	340	Picture	MorphF6_02_orig.jpg ; MorphF6_10_LOWER.jpg	19736404	0	1	36925	2	0	next	incorrect	679
Vp003	340	Response	2	19773234	36830	1
Vp003	341	Picture	MorphF10_02_orig.jpg ; MorphF10_00_LOWER.jpg	19773329	0	1	34097	2	0	next	hit	681
Vp003	341	Response	1	19807394	34065	1
Vp003	342	Picture	MorphM3_03_orig.jpg ; MorphM3_10_LOWER.jpg	19807426	0	1	39253	2	0	next	incorrect	683
Vp003	342	Response	2	19846512	39086	2
Vp003	343	Picture	MorphF7_01_orig.jpg ; MorphF7_10_LOWER.jpg	19846679	0	1	12142	2	0	next	hit	685
Vp003	343	Response	1	19858753	12074	1
Vp003	344	Picture	MorphM8_00_orig.jpg ; MorphM8_10_LOWER.jpg	19858821	0	1	50563	3	0	next	hit	687
Vp003	344	Response	1	19909312	50491	1
Vp003	345	Picture	MorphF2_05_orig.jpg ; MorphF2_00_LOWER.jpg	19909384	0	2	55387	4	0	next	incorrect	689
Vp003	345	Response	2	19964671	55287	1
Vp003	346	Picture	MorphM7_01_orig.jpg ; MorphM7_10_LOWER.jpg	19964771	0	2	47903	3	0	next	incorrect	691
Vp003	346	Response	2	20012590	47819	1
Vp003	347	Picture	MorphM5_06_orig.jpg ; MorphM5_00_LOWER.jpg	20012674	0	1	45407	2	0	next	incorrect	693
Vp003	347	Response	2	20057869	45195	1
Vp003	348	Picture	MorphF1_08_orig.jpg ; MorphF1_10_LOWER.jpg	20058081	0	1	18296	2	0	next	hit	695
Vp003	348	Response	1	20076269	18188	1
Vp003	349	Picture	MorphF6_01_orig.jpg ; MorphF6_00_LOWER.jpg	20076377	0	1	20625	2	0	next	incorrect	697
Vp003	349	Response	2	20096908	20531	1
Vp003	350	Picture	MorphF4_07_orig.jpg ; MorphF4_00_LOWER.jpg	20097002	0	1	30937	2	0	next	hit	699
Vp003	350	Response	1	20127708	30706	1
Vp003	351	Picture	MorphM9_03_orig.jpg ; MorphM9_10_LOWER.jpg	20127939	0	1	49898	2	0	next	incorrect	701
Vp003	351	Response	2	20177707	49768	1
Vp003	352	Picture	MorphM8_03_orig.jpg ; MorphM8_00_LOWER.jpg	20177837	0	1	42247	2	0	next	hit	703
Vp003	352	Response	1	20219946	42109	1
Vp003	353	Picture	MorphF8_05_orig.jpg ; MorphF8_00_LOWER.jpg	20220084	0	1	32600	3	0	next	incorrect	705
Vp003	353	Response	2	20252585	32501	1
Vp003	354	Picture	MorphF5_03_orig.jpg ; MorphF5_10_LOWER.jpg	20252684	0	2	27444	4	0	next	incorrect	707
Vp003	354	Response	2	20280025	27341	1
Vp003	355	Picture	MorphM5_10_orig.jpg ; MorphM5_10_LOWER.jpg	20280128	0	2	122085	3	0	next	hit	709
Vp003	355	Response	1	20402183	122055	1
Vp003	356	Picture	MorphM2_01_orig.jpg ; MorphM2_10_LOWER.jpg	20402213	0	1	19294	2	0	next	incorrect	711
Vp003	356	Response	2	20421382	19169	1
Vp003	357	Picture	MorphM5_01_orig.jpg ; MorphM5_00_LOWER.jpg	20421507	0	1	24450	2	0	next	incorrect	713
Vp003	357	Response	2	20445782	24275	1
Vp003	358	Picture	MorphF5_08_orig.jpg ; MorphF5_00_LOWER.jpg	20445957	0	1	13473	2	0	next	hit	715
Vp003	358	Response	1	20459381	13424	1
Vp003	359	Picture	MorphF6_00_orig.jpg ; MorphF6_10_LOWER.jpg	20459430	0	1	97634	2	0	next	incorrect	717
Vp003	359	Response	2	20556980	97550	1
Vp003	360	Picture	MorphM3_08_orig.jpg ; MorphM3_00_LOWER.jpg	20557064	0	1	65865	3	0	next	hit	719
Vp003	360	Response	1	20622738	65674	1
Vp003	361	Picture	MorphM10_09_orig.jpg ; MorphM10_00_LOWER.jpg	20622929	0	2	20293	3	0	next	hit	721
Vp003	361	Response	1	20643138	20209	1
Vp003	362	Picture	MorphM2_08_orig.jpg ; MorphM2_00_LOWER.jpg	20643222	0	1	54389	2	0	next	hit	723
Vp003	362	Response	1	20697457	54235	1
Vp003	363	Picture	MorphF2_04_orig.jpg ; MorphF2_10_LOWER.jpg	20697611	0	1	21955	2	0	next	incorrect	725
Vp003	363	Response	2	20719377	21766	1
Vp003	364	Picture	MorphM2_10_orig.jpg ; MorphM2_10_LOWER.jpg	20719566	0	1	21123	3	0	next	hit	727
Vp003	364	Response	1	20740496	20930	1
Vp003	365	Picture	MorphF7_06_orig.jpg ; MorphF7_00_LOWER.jpg	20740689	0	2	27943	4	0	next	incorrect	729
Vp003	365	Response	2	20768496	27807	1
Vp003	366	Picture	MorphF2_10_orig.jpg ; MorphF2_00_LOWER.jpg	20768632	0	2	15136	3	0	next	hit	731
Vp003	366	Response	1	20783695	15063	1
Vp003	367	Picture	MorphM4_04_orig.jpg ; MorphM4_00_LOWER.jpg	20783768	0	1	16966	2	0	next	incorrect	733
Vp003	367	Response	2	20800655	16887	1
Vp003	368	Picture	MorphM9_10_orig.jpg ; MorphM9_00_LOWER.jpg	20800734	0	1	17797	2	0	next	hit	735
Vp003	368	Response	1	20818495	17761	1
Vp003	369	Picture	MorphF5_05_orig.jpg ; MorphF5_10_LOWER.jpg	20818531	0	1	23618	2	0	next	incorrect	737
Vp003	369	Response	2	20842014	23483	1
Vp003	370	Picture	MorphF6_04_orig.jpg ; MorphF6_00_LOWER.jpg	20842149	0	1	38755	2	0	next	incorrect	739
Vp003	370	Response	2	20880734	38585	1
Vp003	371	Picture	MorphF1_02_orig.jpg ; MorphF1_00_LOWER.jpg	20880904	0	1	19294	2	0	next	incorrect	741
Vp003	371	Response	2	20900093	19189	1
Vp003	372	Picture	MorphM8_04_orig.jpg ; MorphM8_10_LOWER.jpg	20900198	0	1	12807	2	0	next	hit	743
Vp003	372	Response	1	20912973	12775	1
Vp003	373	Picture	MorphM1_09_orig.jpg ; MorphM1_00_LOWER.jpg	20913005	0	1	10645	2	0	next	hit	745
Vp003	373	Response	1	20923453	10448	1
Vp003	374	Picture	MorphF7_05_orig.jpg ; MorphF7_00_LOWER.jpg	20923650	0	1	15135	3	0	next	incorrect	747
Vp003	374	Response	2	20938652	15002	1
Vp003	375	Picture	MorphM9_04_orig.jpg ; MorphM9_00_LOWER.jpg	20938785	0	2	59878	4	0	next	incorrect	749
Vp003	375	Response	2	20998571	59786	1
Vp003	376	Picture	MorphM10_01_orig.jpg ; MorphM10_00_LOWER.jpg	20998663	0	2	22954	3	0	next	incorrect	751
Vp003	376	Response	2	21021451	22788	1
Vp003	377	Picture	MorphM2_07_orig.jpg ; MorphM2_10_LOWER.jpg	21021617	0	1	103788	2	0	next	hit	753
Vp003	377	Response	1	21125369	103752	1
Vp003	378	Picture	MorphF5_10_orig.jpg ; MorphF5_10_LOWER.jpg	21125405	0	1	9481	2	0	next	hit	755
Vp003	378	Response	1	21134727	9322	2
Vp003	379	Picture	MorphM7_07_orig.jpg ; MorphM7_00_LOWER.jpg	21134886	0	1	42247	2	0	next	hit	757
Vp003	379	Response	1	21176968	42082	1
Vp003	380	Picture	MorphM8_10_orig.jpg ; MorphM8_10_LOWER.jpg	21177133	0	1	19793	2	0	next	hit	759
Vp003	380	Response	1	21196808	19675	1
Vp003	381	Picture	MorphM3_01_orig.jpg ; MorphM3_10_LOWER.jpg	21196926	0	1	11310	2	0	next	incorrect	761
Vp003	381	Response	2	21208167	11241	1
Vp003	382	Picture	MorphF5_06_orig.jpg ; MorphF5_10_LOWER.jpg	21208236	0	1	16134	2	0	next	hit	763
Vp003	382	Response	1	21224247	16011	1
Vp003	383	Picture	MorphM4_03_orig.jpg ; MorphM4_00_LOWER.jpg	21224370	0	1	48069	2	0	next	incorrect	765
Vp003	383	Response	2	21272326	47956	1
Vp003	384	Picture	MorphF7_00_orig.jpg ; MorphF7_10_LOWER.jpg	21272439	0	1	40417	2	0	next	hit	767
Vp003	384	Response	1	21312805	40366	1
Vp003	385	Picture	MorphF8_08_orig.jpg ; MorphF8_00_LOWER.jpg	21312856	0	1	19294	2	0	next	hit	769
Vp003	385	Response	1	21332085	19229	1
Vp003	386	Picture	MorphF7_10_orig.jpg ; MorphF7_10_LOWER.jpg	21332150	0	1	16467	2	0	next	hit	771
Vp003	386	Response	1	21348485	16335	1
Vp003	387	Picture	MorphM5_01_orig.jpg ; MorphM5_10_LOWER.jpg	21348617	0	1	24117	2	0	next	incorrect	773
Vp003	387	Response	2	21372644	24027	1
Vp003	388	Picture	MorphF10_07_orig.jpg ; MorphF10_10_LOWER.jpg	21372734	0	1	26446	2	0	next	incorrect	775
Vp003	388	Response	2	21399124	26390	1
Vp003	389	Picture	MorphF9_07_orig.jpg ; MorphF9_10_LOWER.jpg	21399180	0	1	194603	2	0	next	incorrect	777
Vp003	389	Response	2	21593600	194420	1
Vp003	390	Picture	MorphM10_06_orig.jpg ; MorphM10_00_LOWER.jpg	21593783	0	1	68527	2	0	next	hit	779
Vp003	390	Response	1	21662239	68456	1
Vp003	391	Picture	MorphF8_10_orig.jpg ; MorphF8_00_LOWER.jpg	21662310	0	1	15801	2	0	next	hit	781
Vp003	391	Response	1	21677999	15689	1
Vp003	392	Picture	MorphF4_04_orig.jpg ; MorphF4_00_LOWER.jpg	21678111	0	1	9315	2	0	next	incorrect	783
Vp003	392	Response	2	21687278	9167	1
Vp003	393	Picture	MorphF8_07_orig.jpg ; MorphF8_00_LOWER.jpg	21687426	0	1	10811	2	0	next	incorrect	785
Vp003	393	Response	2	21698158	10732	1
Vp003	394	Picture	MorphM7_06_orig.jpg ; MorphM7_00_LOWER.jpg	21698237	0	1	29274	2	0	next	hit	787
Vp003	394	Response	1	21727438	29201	1
Vp003	395	Picture	MorphF6_05_orig.jpg ; MorphF6_10_LOWER.jpg	21727511	0	1	10478	2	0	next	hit	789
Vp003	395	Response	1	21737837	10326	1
Vp003	396	Picture	MorphF4_08_orig.jpg ; MorphF4_00_LOWER.jpg	21737989	0	1	86324	2	0	next	hit	791
Vp003	396	Response	1	21824156	86167	1
Vp003	397	Picture	MorphF2_09_orig.jpg ; MorphF2_10_LOWER.jpg	21824313	0	1	8982	2	0	next	hit	793
Vp003	397	Response	1	21833196	8883	1
Vp003	398	Picture	MorphM6_07_orig.jpg ; MorphM6_00_LOWER.jpg	21833295	0	1	64701	3	0	next	hit	795
Vp003	398	Response	1	21897835	64540	1
Vp003	399	Picture	MorphF3_09_orig.jpg ; MorphF3_00_LOWER.jpg	21897996	0	2	12475	3	0	next	hit	797
Vp003	399	Response	1	21910314	12318	1
Vp003	400	Picture	MorphM10_07_orig.jpg ; MorphM10_10_LOWER.jpg	21910471	0	1	10978	2	0	next	hit	799
Vp003	400	Response	1	21921274	10803	1
Vp003	401	Picture	MorphF4_10_orig.jpg ; MorphF4_10_LOWER.jpg	21921449	0	1	12474	2	0	next	hit	801
Vp003	401	Response	1	21933834	12385	1
Vp003	402	Picture	MorphM8_09_orig.jpg ; MorphM8_10_LOWER.jpg	21933923	0	1	25116	2	0	next	hit	803
Vp003	402	Response	1	21958873	24950	1
Vp003	403	Picture	MorphF2_05_orig.jpg ; MorphF2_10_LOWER.jpg	21959039	0	1	17131	2	0	next	incorrect	805
Vp003	403	Response	2	21975993	16954	1
Vp003	404	Picture	MorphM3_09_orig.jpg ; MorphM3_00_LOWER.jpg	21976170	0	1	79505	2	0	next	hit	807
Vp003	404	Response	1	22055512	79342	1
Vp003	405	Picture	MorphM1_01_orig.jpg ; MorphM1_00_LOWER.jpg	22055675	0	1	21789	2	0	next	incorrect	809
Vp003	405	Response	2	22077351	21676	1
Vp003	406	Picture	MorphM8_00_orig.jpg ; MorphM8_00_LOWER.jpg	22077464	0	1	31103	2	0	next	hit	811
Vp003	406	Response	1	22108471	31007	1
Vp003	407	Picture	MorphM3_07_orig.jpg ; MorphM3_10_LOWER.jpg	22108567	0	1	10645	2	0	next	hit	813
Vp003	407	Response	1	22119110	10543	1
Vp003	408	Picture	MorphM10_04_orig.jpg ; MorphM10_10_LOWER.jpg	22119212	0	1	12807	2	0	next	hit	815
Vp003	408	Response	1	22131910	12698	1
Vp003	409	Picture	MorphM4_08_orig.jpg ; MorphM4_00_LOWER.jpg	22132019	0	1	23286	2	0	next	hit	817
Vp003	409	Response	1	22155190	23171	1
Vp003	410	Picture	MorphM3_04_orig.jpg ; MorphM3_10_LOWER.jpg	22155305	0	1	15967	3	0	next	incorrect	819
Vp003	410	Response	2	22171189	15884	1
Vp003	411	Picture	MorphF10_02_orig.jpg ; MorphF10_10_LOWER.jpg	22171272	0	2	44244	3	0	next	hit	821
Vp003	411	Response	1	22215348	44076	1
Vp003	412	Picture	MorphM3_09_orig.jpg ; MorphM3_10_LOWER.jpg	22215516	0	1	98632	2	0	next	hit	823
Vp003	412	Response	1	22313987	98471	1
Vp003	413	Picture	MorphM6_01_orig.jpg ; MorphM6_10_LOWER.jpg	22314148	0	1	38573	183	0	next	incorrect	825
Vp003	413	Response	2	22352706	38558	1
Vp003	414	Picture	MorphM1_10_orig.jpg ; MorphM1_10_LOWER.jpg	22352721	0	182	12323	183	0	next	hit	827
Vp003	414	Response	1	22364866	12145	1
Vp003	415	Picture	MorphM10_10_orig.jpg ; MorphM10_10_LOWER.jpg	22365044	0	1	21955	2	0	next	hit	829
Vp003	415	Response	1	22386946	21902	1
Vp003	416	Picture	MorphF7_03_orig.jpg ; MorphF7_10_LOWER.jpg	22386999	0	1	50897	2	0	next	incorrect	831
Vp003	416	Response	2	22437744	50745	1
Vp003	417	Picture	MorphF4_02_orig.jpg ; MorphF4_10_LOWER.jpg	22437896	0	1	15302	2	0	next	incorrect	833
Vp003	417	Response	2	22453024	15128	1
Vp003	418	Picture	MorphF1_00_orig.jpg ; MorphF1_10_LOWER.jpg	22453198	0	1	11476	2	0	next	incorrect	835
Vp003	418	Response	2	22464544	11346	1
Vp003	419	Picture	MorphF4_06_orig.jpg ; MorphF4_00_LOWER.jpg	22464674	0	1	26945	2	0	next	incorrect	837
Vp003	419	Response	2	22491423	26749	1
Vp003	420	Picture	MorphM5_03_orig.jpg ; MorphM5_00_LOWER.jpg	22491619	0	1	9814	2	0	next	incorrect	839
Vp003	420	Response	2	22501343	9724	1
Vp003	421	Picture	MorphM2_05_orig.jpg ; MorphM2_10_LOWER.jpg	22501433	0	1	17797	2	0	next	incorrect	841
Vp003	421	Response	2	22519103	17670	1
Vp003	422	Picture	MorphF8_10_orig.jpg ; MorphF8_10_LOWER.jpg	22519230	0	1	9148	2	0	next	hit	843
Vp003	422	Response	1	22528303	9073	1
Vp003	423	Picture	MorphF3_00_orig.jpg ; MorphF3_00_LOWER.jpg	22528378	0	1	14138	2	0	next	incorrect	845
Vp003	423	Response	2	22542382	14004	1
Vp003	424	Picture	MorphM5_07_orig.jpg ; MorphM5_10_LOWER.jpg	22542516	0	1	31103	2	0	next	incorrect	847
Vp003	424	Response	2	22573582	31066	1
Vp003	425	Picture	MorphM2_07_orig.jpg ; MorphM2_00_LOWER.jpg	22573619	0	1	16965	2	0	next	hit	849
Vp003	425	Response	1	22590382	16763	1
Vp003	426	Picture	MorphM3_10_orig.jpg ; MorphM3_00_LOWER.jpg	22590584	0	1	12807	3	0	next	hit	851
Vp003	426	Response	1	22603261	12677	1
Vp003	427	Picture	MorphF2_00_orig.jpg ; MorphF2_10_LOWER.jpg	22603391	0	2	14637	3	0	next	incorrect	853
Vp003	427	Response	2	22617981	14590	1
Vp003	428	Picture	MorphM9_09_orig.jpg ; MorphM9_10_LOWER.jpg	22618028	0	1	34763	2	0	next	hit	855
Vp003	428	Response	1	22652700	34672	1
Vp003	429	Picture	MorphM10_06_orig.jpg ; MorphM10_10_LOWER.jpg	22652791	0	1	19294	2	0	next	hit	857
Vp003	429	Response	1	22671980	19189	1
Vp003	430	Picture	MorphF1_02_orig.jpg ; MorphF1_10_LOWER.jpg	22672085	0	1	24284	2	0	next	incorrect	859
Vp003	430	Response	2	22696220	24135	1
Vp003	431	Picture	MorphF10_00_orig.jpg ; MorphF10_10_LOWER.jpg	22696369	0	1	40084	3	0	next	hit	861
Vp003	431	Response	1	22736379	40010	1
Vp003	432	Picture	MorphM6_02_orig.jpg ; MorphM6_10_LOWER.jpg	22736453	0	2	98799	3	0	next	incorrect	863
Vp003	432	Response	2	22835097	98644	1
Vp003	433	Picture	MorphF3_01_orig.jpg ; MorphF3_00_LOWER.jpg	22835252	0	1	14803	2	0	next	incorrect	865
Vp003	433	Response	2	22849897	14645	1
Vp003	434	Picture	MorphF8_06_orig.jpg ; MorphF8_00_LOWER.jpg	22850055	0	1	14803	2	0	next	hit	867
Vp003	434	Response	1	22864776	14721	1
Vp003	435	Picture	MorphM4_05_orig.jpg ; MorphM4_10_LOWER.jpg	22864858	0	1	69525	2	0	next	incorrect	869
Vp003	435	Response	2	22934215	69357	1
Vp003	436	Picture	MorphF3_06_orig.jpg ; MorphF3_10_LOWER.jpg	22934383	0	1	55221	2	0	next	incorrect	871
Vp003	436	Response	2	22989414	55031	1
Vp003	437	Picture	MorphM1_08_orig.jpg ; MorphM1_10_LOWER.jpg	22989604	0	1	10811	2	0	next	hit	873
Vp003	437	Response	1	23000294	10690	1
Vp003	438	Picture	MorphF2_09_orig.jpg ; MorphF2_00_LOWER.jpg	23000415	0	1	16966	2	0	next	hit	875
Vp003	438	Response	1	23017253	16838	1
Vp003	439	Picture	MorphM1_00_orig.jpg ; MorphM1_00_LOWER.jpg	23017381	0	1	9813	2	0	next	incorrect	877
Vp003	439	Response	2	23027093	9712	1
Vp003	440	Picture	MorphM8_04_orig.jpg ; MorphM8_00_LOWER.jpg	23027194	0	1	21124	2	0	next	hit	879
Vp003	440	Response	1	23048213	21019	1
Vp003	441	Picture	MorphF4_00_orig.jpg ; MorphF4_10_LOWER.jpg	23048318	0	1	11476	2	0	next	incorrect	881
Vp003	441	Response	2	23059653	11335	1
Vp003	442	Picture	MorphM1_05_orig.jpg ; MorphM1_10_LOWER.jpg	23059794	0	1	28775	2	0	next	incorrect	883
Vp003	442	Response	2	23088452	28658	1
Vp003	443	Picture	MorphM7_04_orig.jpg ; MorphM7_10_UPPER.jpg	23088569	0	1	51728	2	0	next	hit	885
Vp003	443	Response	1	23140211	51642	1
Vp003	444	Picture	MorphM4_01_orig.jpg ; MorphM4_10_UPPER.jpg	23140297	0	1	17963	2	0	next	hit	887
Vp003	444	Response	1	23158131	17834	1
Vp003	445	Picture	MorphM6_02_orig.jpg ; MorphM6_00_UPPER.jpg	23158260	0	1	12142	2	0	next	incorrect	889
Vp003	445	Response	2	23170211	11951	1
Vp003	446	Picture	MorphM5_06_orig.jpg ; MorphM5_00_UPPER.jpg	23170402	0	1	24783	2	0	next	incorrect	891
Vp003	446	Response	2	23195010	24608	1
Vp003	447	Picture	MorphM10_01_orig.jpg ; MorphM10_10_UPPER.jpg	23195185	0	1	28774	3	0	next	hit	893
Vp003	447	Response	1	23223808	28623	3
Vp003	448	Picture	MorphM8_10_orig.jpg ; MorphM8_00_UPPER.jpg	23223959	0	2	97635	3	0	next	hit	895
Vp003	448	Response	1	23321488	97529	1
Vp003	449	Picture	MorphF2_06_orig.jpg ; MorphF2_10_UPPER.jpg	23321594	0	1	15801	2	0	next	hit	897
Vp003	449	Response	1	23337168	15574	1
Vp003	450	Picture	MorphM10_04_orig.jpg ; MorphM10_00_UPPER.jpg	23337395	0	1	10312	2	0	next	incorrect	899
Vp003	450	Response	2	23347567	10172	1
Vp003	451	Picture	MorphM7_01_orig.jpg ; MorphM7_10_UPPER.jpg	23347707	0	1	12308	2	0	next	hit	901
Vp003	451	Response	1	23359887	12180	1
Vp003	452	Picture	MorphF4_03_orig.jpg ; MorphF4_10_UPPER.jpg	23360015	0	1	16467	2	0	next	hit	903
Vp003	452	Response	1	23376367	16352	1
Vp003	453	Picture	MorphM6_07_orig.jpg ; MorphM6_10_UPPER.jpg	23376482	0	1	19793	2	0	next	hit	905
Vp003	453	Response	1	23396046	19564	1
Vp003	454	Picture	MorphF9_06_orig.jpg ; MorphF9_00_UPPER.jpg	23396275	0	1	21123	2	0	next	incorrect	907
Vp003	454	Response	2	23417246	20971	1
Vp003	455	Picture	MorphF7_00_orig.jpg ; MorphF7_10_UPPER.jpg	23417398	0	1	22954	2	0	next	hit	909
Vp003	455	Response	1	23440286	22888	1
Vp003	456	Picture	MorphM5_05_orig.jpg ; MorphM5_10_UPPER.jpg	23440352	0	1	31435	3	0	next	incorrect	911
Vp003	456	Response	2	23471565	31213	1
Vp003	457	Picture	MorphM3_05_orig.jpg ; MorphM3_00_UPPER.jpg	23471787	0	2	12475	3	0	next	incorrect	913
Vp003	457	Response	2	23484205	12418	1
Vp003	458	Picture	MorphF10_02_orig.jpg ; MorphF10_10_UPPER.jpg	23484262	0	1	15136	2	0	next	hit	915
Vp003	458	Response	1	23499244	14982	1
Vp003	459	Picture	MorphM3_05_orig.jpg ; MorphM3_00_UPPER.jpg	23499398	0	1	49898	2	0	next	incorrect	917
Vp003	459	Response	2	23549164	49766	1
Vp003	460	Picture	MorphF2_08_orig.jpg ; MorphF2_00_UPPER.jpg	23549296	0	1	12641	2	0	next	incorrect	919
Vp003	460	Response	2	23561883	12587	1
Vp003	461	Picture	MorphM2_06_orig.jpg ; MorphM2_00_UPPER.jpg	23561937	0	1	19128	2	0	next	incorrect	921
Vp003	461	Response	2	23580923	18986	1
Vp003	462	Picture	MorphF9_03_orig.jpg ; MorphF9_00_UPPER.jpg	23581065	0	1	22953	2	0	next	incorrect	923
Vp003	462	Response	2	23603963	22898	1
Vp003	463	Picture	MorphM10_02_orig.jpg ; MorphM10_00_UPPER.jpg	23604018	0	1	22620	3	0	next	incorrect	925
Vp003	463	Response	2	23626522	22504	1
Vp003	464	Picture	MorphF9_05_orig.jpg ; MorphF9_10_UPPER.jpg	23626638	0	2	20625	3	0	next	hit	927
Vp003	464	Response	1	23647162	20524	1
Vp003	465	Picture	MorphM2_10_orig.jpg ; MorphM2_00_UPPER.jpg	23647263	0	1	19627	2	0	next	incorrect	929
Vp003	465	Response	2	23666761	19498	1
Vp003	466	Picture	MorphM4_00_orig.jpg ; MorphM4_00_UPPER.jpg	23666890	0	1	23452	2	0	next	incorrect	931
Vp003	466	Response	2	23690201	23311	1
Vp003	467	Picture	MorphM8_04_orig.jpg ; MorphM8_10_UPPER.jpg	23690342	0	1	20624	3	0	next	hit	933
Vp003	467	Response	1	23710761	20419	1
Vp003	468	Picture	MorphF8_03_orig.jpg ; MorphF8_00_UPPER.jpg	23710966	0	2	33931	3	0	next	incorrect	935
Vp003	468	Response	2	23744760	33794	1
Vp003	469	Picture	MorphF2_05_orig.jpg ; MorphF2_10_UPPER.jpg	23744897	0	1	15635	2	0	next	hit	937
Vp003	469	Response	1	23760360	15463	1
Vp003	470	Picture	MorphM9_10_orig.jpg ; MorphM9_10_UPPER.jpg	23760532	0	1	31935	2	0	next	hit	939
Vp003	470	Response	1	23792279	31747	1
Vp003	471	Picture	MorphF9_00_orig.jpg ; MorphF9_00_UPPER.jpg	23792467	0	1	9291	26	0	next	incorrect	941
Vp003	471	Response	2	23801719	9252	1
Vp003	472	Picture	MorphM7_09_orig.jpg ; MorphM7_00_UPPER.jpg	23801758	0	25	35118	27	0	next	incorrect	943
Vp003	472	Response	2	23836838	35080	1
Vp003	473	Picture	MorphM8_04_orig.jpg ; MorphM8_10_UPPER.jpg	23836876	0	2	53890	4	0	next	hit	945
Vp003	473	Response	1	23890597	53721	1
Vp003	474	Picture	MorphM3_10_orig.jpg ; MorphM3_00_UPPER.jpg	23890766	0	2	23952	3	0	next	incorrect	947
Vp003	474	Response	2	23914677	23911	1
Vp003	475	Picture	MorphM4_01_orig.jpg ; MorphM4_00_UPPER.jpg	23914718	0	1	68859	2	0	next	incorrect	949
Vp003	475	Response	2	23983395	68677	1
Vp003	476	Picture	MorphM7_08_orig.jpg ; MorphM7_10_UPPER.jpg	23983577	0	1	10479	2	0	next	hit	951
Vp003	476	Response	1	23993955	10378	1
Vp003	477	Picture	MorphF6_01_orig.jpg ; MorphF6_10_UPPER.jpg	23994056	0	1	14969	2	0	next	hit	953
Vp003	477	Response	1	24008835	14779	1
Vp003	478	Picture	MorphF10_08_orig.jpg ; MorphF10_10_UPPER.jpg	24009025	0	1	87489	2	0	next	incorrect	955
Vp003	478	Response	2	24096433	87408	1
Vp003	479	Picture	MorphM10_04_orig.jpg ; MorphM10_10_UPPER.jpg	24096514	0	1	31103	2	0	next	hit	957
Vp003	479	Response	1	24127553	31039	1
Vp003	480	Picture	MorphF7_07_orig.jpg ; MorphF7_10_UPPER.jpg	24127617	0	1	80669	2	0	next	hit	959
Vp003	480	Response	1	24208191	80574	1
Vp003	481	Picture	MorphM3_09_orig.jpg ; MorphM3_10_UPPER.jpg	24208286	0	1	57216	3	0	next	hit	961
Vp003	481	Response	1	24265390	57104	1
Vp003	482	Picture	MorphM1_03_orig.jpg ; MorphM1_10_UPPER.jpg	24265502	0	2	11144	4	0	next	hit	963
Vp003	482	Response	1	24276430	10928	1
Vp003	483	Picture	MorphM10_03_orig.jpg ; MorphM10_00_UPPER.jpg	24276646	0	2	11643	3	0	next	incorrect	965
Vp003	483	Response	2	24288110	11464	1
Vp003	484	Picture	MorphF5_01_orig.jpg ; MorphF5_10_UPPER.jpg	24288289	0	1	13140	2	0	next	hit	967
Vp003	484	Response	1	24301309	13020	1
Vp003	485	Picture	MorphM3_10_orig.jpg ; MorphM3_10_UPPER.jpg	24301429	0	1	14637	2	0	next	hit	969
Vp003	485	Response	1	24315949	14520	1
Vp003	486	Picture	MorphF6_07_orig.jpg ; MorphF6_10_UPPER.jpg	24316066	0	1	13639	2	0	next	hit	971
Vp003	486	Response	1	24329549	13483	1
Vp003	487	Picture	MorphF8_08_orig.jpg ; MorphF8_00_UPPER.jpg	24329705	0	1	10146	2	0	next	incorrect	973
Vp003	487	Response	2	24339789	10084	1
Vp003	488	Picture	MorphM3_05_orig.jpg ; MorphM3_10_UPPER.jpg	24339851	0	1	35095	2	0	next	hit	975
Vp003	488	Response	1	24374748	34897	1
Vp003	489	Picture	MorphM8_01_orig.jpg ; MorphM8_00_UPPER.jpg	24374946	0	1	12308	2	0	next	incorrect	977
Vp003	489	Response	2	24387228	12282	1
Vp003	490	Picture	MorphF2_10_orig.jpg ; MorphF2_00_UPPER.jpg	24387254	0	1	9481	2	0	next	incorrect	979
Vp003	490	Response	2	24396588	9334	1
Vp003	491	Picture	MorphM10_09_orig.jpg ; MorphM10_00_UPPER.jpg	24396735	0	1	27777	2	0	next	incorrect	981
Vp003	491	Response	2	24424347	27612	1
Vp003	492	Picture	MorphM4_06_orig.jpg ; MorphM4_10_UPPER.jpg	24424512	0	1	21789	2	0	next	hit	983
Vp003	492	Response	1	24446107	21595	1
Vp003	493	Picture	MorphM2_00_orig.jpg ; MorphM2_00_UPPER.jpg	24446301	0	1	14470	2	0	next	incorrect	985
Vp003	493	Response	2	24460666	14365	1
Vp003	494	Picture	MorphF6_03_orig.jpg ; MorphF6_10_UPPER.jpg	24460771	0	1	19128	2	0	next	hit	987
Vp003	494	Response	1	24479786	19015	1
Vp003	495	Picture	MorphM2_00_orig.jpg ; MorphM2_10_UPPER.jpg	24479899	0	1	42580	2	0	next	hit	989
Vp003	495	Response	1	24522425	42526	1
Vp003	496	Picture	MorphF2_04_orig.jpg ; MorphF2_00_UPPER.jpg	24522479	0	1	10977	2	0	next	incorrect	991
Vp003	496	Response	2	24533305	10826	1
Vp003	497	Picture	MorphF5_08_orig.jpg ; MorphF5_10_UPPER.jpg	24533456	0	1	19294	2	0	next	hit	993
Vp003	497	Response	1	24552665	19209	1
Vp003	498	Picture	MorphF2_07_orig.jpg ; MorphF2_10_UPPER.jpg	24552750	0	1	14138	2	0	next	hit	995
Vp003	498	Response	1	24566745	13995	1
Vp003	499	Picture	MorphF8_04_orig.jpg ; MorphF8_00_UPPER.jpg	24566888	0	1	9980	2	0	next	incorrect	997
Vp003	499	Response	2	24576824	9936	1
Vp003	500	Picture	MorphM6_01_orig.jpg ; MorphM6_00_UPPER.jpg	24576868	0	1	11144	2	0	next	incorrect	999
Vp003	500	Response	2	24587889	11021	1
Vp003	501	Picture	MorphF10_04_orig.jpg ; MorphF10_10_UPPER.jpg	24588012	0	1	48881	187	0	next	hit	1001
Vp003	501	Response	1	24636823	48811	1
Vp003	502	Picture	MorphF1_04_orig.jpg ; MorphF1_00_UPPER.jpg	24636893	0	186	86675	188	0	next	incorrect	1003
Vp003	502	Response	2	24723382	86489	1
Vp003	503	Picture	MorphF4_06_orig.jpg ; MorphF4_10_UPPER.jpg	24723568	0	2	39586	4	0	next	hit	1005
Vp003	503	Response	1	24762981	39413	1
Vp003	504	Picture	MorphF10_03_orig.jpg ; MorphF10_00_UPPER.jpg	24763154	0	2	33100	3	0	next	incorrect	1007
Vp003	504	Response	2	24796180	33026	1
Vp003	505	Picture	MorphM7_09_orig.jpg ; MorphM7_10_UPPER.jpg	24796254	0	1	48734	2	0	next	hit	1009
Vp003	505	Response	1	24844819	48565	1
Vp003	506	Picture	MorphF4_04_orig.jpg ; MorphF4_10_UPPER.jpg	24844988	0	1	26778	2	0	next	hit	1011
Vp003	506	Response	1	24871619	26631	1
Vp003	507	Picture	MorphF6_04_orig.jpg ; MorphF6_10_UPPER.jpg	24871766	0	1	13805	3	0	next	hit	1013
Vp003	507	Response	1	24885459	13693	1
Vp003	508	Picture	MorphM9_02_orig.jpg ; MorphM9_10_UPPER.jpg	24885571	0	2	16467	3	0	next	hit	1015
Vp003	508	Response	1	24901858	16287	1
Vp003	509	Picture	MorphM6_05_orig.jpg ; MorphM6_10_UPPER.jpg	24902038	0	1	12973	3	0	next	hit	1017
Vp003	509	Response	1	24914898	12860	1
Vp003	510	Picture	MorphM7_05_orig.jpg ; MorphM7_00_UPPER.jpg	24915011	0	2	12142	3	0	next	incorrect	1019
Vp003	510	Response	2	24926978	11967	1
Vp003	511	Picture	MorphF2_08_orig.jpg ; MorphF2_00_UPPER.jpg	24927153	0	1	9148	2	0	next	incorrect	1021
Vp003	511	Response	2	24936178	9025	1
Vp003	512	Picture	MorphM6_02_orig.jpg ; MorphM6_00_UPPER.jpg	24936301	0	1	9481	2	0	next	incorrect	1023
Vp003	512	Response	2	24945697	9396	1
Vp003	513	Picture	MorphM9_05_orig.jpg ; MorphM9_00_UPPER.jpg	24945782	0	1	10645	2	0	next	incorrect	1025
Vp003	513	Response	2	24956337	10555	1
Vp003	514	Picture	MorphM1_00_orig.jpg ; MorphM1_00_UPPER.jpg	24956427	0	1	10146	2	0	next	incorrect	1027
Vp003	514	Response	2	24966497	10070	1
Vp003	515	Picture	MorphF3_03_orig.jpg ; MorphF3_10_UPPER.jpg	24966573	0	1	11976	2	0	next	hit	1029
Vp003	515	Response	1	24978417	11844	1
Vp003	516	Picture	MorphF2_03_orig.jpg ; MorphF2_00_UPPER.jpg	24978549	0	1	8815	2	0	next	incorrect	1031
Vp003	516	Response	2	24987217	8668	1
Vp003	517	Picture	MorphF3_05_orig.jpg ; MorphF3_00_UPPER.jpg	24987364	0	1	15801	2	0	next	incorrect	1033
Vp003	517	Response	2	25003056	15692	1
Vp003	518	Picture	MorphM1_03_orig.jpg ; MorphM1_00_UPPER.jpg	25003165	0	1	42414	2	0	next	incorrect	1035
Vp003	518	Response	2	25045376	42211	1
Vp003	519	Picture	MorphM2_09_orig.jpg ; MorphM2_00_UPPER.jpg	25045579	0	1	13139	3	0	next	incorrect	1037
Vp003	519	Response	2	25058575	12996	1
Vp003	520	Picture	MorphF1_08_orig.jpg ; MorphF1_00_UPPER.jpg	25058718	0	2	20126	3	0	next	incorrect	1039
Vp003	520	Response	2	25078735	20017	1
Vp003	521	Picture	MorphF5_09_orig.jpg ; MorphF5_00_UPPER.jpg	25078844	0	1	10811	2	0	next	incorrect	1041
Vp003	521	Response	2	25089615	10771	1
Vp003	522	Picture	MorphM4_05_orig.jpg ; MorphM4_00_UPPER.jpg	25089655	0	1	23785	2	0	next	incorrect	1043
Vp003	522	Response	2	25113294	23639	1
Vp003	523	Picture	MorphM9_04_orig.jpg ; MorphM9_10_UPPER.jpg	25113440	0	1	10811	3	0	next	hit	1045
Vp003	523	Response	1	25124174	10734	1
Vp003	524	Picture	MorphF2_00_orig.jpg ; MorphF2_10_UPPER.jpg	25124251	0	2	13140	4	0	next	hit	1047
Vp003	524	Response	1	25137294	13043	1
Vp003	525	Picture	MorphF10_02_orig.jpg ; MorphF10_10_UPPER.jpg	25137391	0	2	24949	4	0	next	hit	1049
Vp003	525	Response	1	25162173	24782	1
Vp003	526	Picture	MorphF7_04_orig.jpg ; MorphF7_00_UPPER.jpg	25162340	0	2	44727	185	0	next	incorrect	1051
Vp003	526	Response	2	25207053	44713	1
Vp003	527	Picture	MorphF1_01_orig.jpg ; MorphF1_00_UPPER.jpg	25207067	0	183	14652	185	0	next	incorrect	1053
Vp003	527	Response	2	25221612	14545	1
Vp003	528	Picture	MorphM10_05_orig.jpg ; MorphM10_00_UPPER.jpg	25221719	0	2	13806	3	0	next	incorrect	1055
Vp003	528	Response	2	25235452	13733	1
Vp003	529	Picture	MorphF10_00_orig.jpg ; MorphF10_00_UPPER.jpg	25235525	0	1	43377	203	0	next	hit	1057
Vp003	529	Response	1	25278891	43366	1
Vp003	530	Picture	MorphF7_02_orig.jpg ; MorphF7_00_UPPER.jpg	25278902	0	202	14671	203	0	next	incorrect	1059
Vp003	530	Response	2	25293531	14629	1
Vp003	531	Picture	MorphM10_07_orig.jpg ; MorphM10_10_UPPER.jpg	25293573	0	1	64036	2	0	next	hit	1061
Vp003	531	Response	1	25357530	63957	1
Vp003	532	Picture	MorphM5_10_orig.jpg ; MorphM5_10_UPPER.jpg	25357609	0	1	43412	2	0	next	hit	1063
Vp003	532	Response	1	25400969	43360	1
Vp003	533	Picture	MorphF2_10_orig.jpg ; MorphF2_00_UPPER.jpg	25401021	0	1	17797	2	0	next	incorrect	1065
Vp003	533	Response	2	25418729	17708	1
Vp003	534	Picture	MorphF4_10_orig.jpg ; MorphF4_00_UPPER.jpg	25418818	0	1	20125	2	0	next	incorrect	1067
Vp003	534	Response	2	25438888	20070	1
Vp003	535	Picture	MorphM10_05_orig.jpg ; MorphM10_00_UPPER.jpg	25438943	0	1	11144	2	0	next	incorrect	1069
Vp003	535	Response	2	25449928	10985	1
Vp003	536	Picture	MorphM4_06_orig.jpg ; MorphM4_10_UPPER.jpg	25450087	0	1	27610	3	0	next	hit	1071
Vp003	536	Response	1	25477527	27440	1
Vp003	537	Picture	MorphF8_00_orig.jpg ; MorphF8_00_UPPER.jpg	25477697	0	2	9315	3	0	next	incorrect	1073
Vp003	537	Response	2	25486887	9190	1
Vp003	538	Picture	MorphM3_01_orig.jpg ; MorphM3_10_UPPER.jpg	25487012	0	1	21955	2	0	next	hit	1075
Vp003	538	Response	1	25508807	21795	1
Vp003	539	Picture	MorphF8_08_orig.jpg ; MorphF8_00_UPPER.jpg	25508967	0	1	31602	2	0	next	incorrect	1077
Vp003	539	Response	2	25540486	31519	1
Vp003	540	Picture	MorphF4_06_orig.jpg ; MorphF4_10_UPPER.jpg	25540569	0	1	11976	2	0	next	hit	1079
Vp003	540	Response	1	25552406	11837	1
Vp003	541	Picture	MorphM7_08_orig.jpg ; MorphM7_10_UPPER.jpg	25552545	0	1	16300	2	0	next	hit	1081
Vp003	541	Response	1	25568726	16181	1
Vp003	542	Picture	MorphM6_06_orig.jpg ; MorphM6_00_UPPER.jpg	25568845	0	1	9148	2	0	next	incorrect	1083
Vp003	542	Response	2	25577852	9007	1
Vp003	543	Picture	MorphF6_00_orig.jpg ; MorphF6_00_UPPER.jpg	25577993	0	1	10312	2	0	next	incorrect	1085
Vp003	543	Response	2	25588085	10092	1
Vp003	544	Picture	MorphF9_08_orig.jpg ; MorphF9_00_UPPER.jpg	25588305	0	1	11643	2	0	next	incorrect	1087
Vp003	544	Response	2	25599765	11460	1
Vp003	545	Picture	MorphF2_08_orig.jpg ; MorphF2_10_UPPER.jpg	25599948	0	1	13972	2	0	next	hit	1089
Vp003	545	Response	1	25613845	13897	1
Vp003	546	Picture	MorphF8_03_orig.jpg ; MorphF8_00_UPPER.jpg	25613920	0	1	32267	2	0	next	incorrect	1091
Vp003	546	Response	2	25646004	32084	1
Vp003	547	Picture	MorphF2_06_orig.jpg ; MorphF2_00_UPPER.jpg	25646187	0	1	13140	2	0	next	incorrect	1093
Vp003	547	Response	2	25659204	13017	1
Vp003	548	Picture	MorphF8_00_orig.jpg ; MorphF8_10_UPPER.jpg	25659327	0	1	10645	2	0	next	hit	1095
Vp003	548	Response	1	25669844	10517	1
Vp003	549	Picture	MorphM4_00_orig.jpg ; MorphM4_10_UPPER.jpg	25669972	0	1	8649	2	0	next	hit	1097
Vp003	549	Response	1	25678484	8512	1
Vp003	550	Picture	MorphF6_09_orig.jpg ; MorphF6_00_UPPER.jpg	25678621	0	1	16300	2	0	next	incorrect	1099
Vp003	550	Response	2	25694883	16262	1
Vp003	551	Picture	MorphF5_08_orig.jpg ; MorphF5_10_UPPER.jpg	25694921	0	1	8317	2	0	next	hit	1101
Vp003	551	Response	1	25703123	8202	1
Vp003	552	Picture	MorphF9_04_orig.jpg ; MorphF9_00_UPPER.jpg	25703238	0	1	26945	2	0	next	incorrect	1103
Vp003	552	Response	2	25730003	26765	1
Vp003	553	Picture	MorphM1_05_orig.jpg ; MorphM1_00_UPPER.jpg	25730183	0	1	13306	2	0	next	incorrect	1105
Vp003	553	Response	2	25743362	13179	1
Vp003	554	Picture	MorphM10_02_orig.jpg ; MorphM10_00_UPPER.jpg	25743489	0	1	132397	2	0	next	incorrect	1107
Vp003	554	Response	2	25875760	132271	1
Vp003	555	Picture	MorphF3_02_orig.jpg ; MorphF3_10_UPPER.jpg	25875886	0	1	39087	2	0	next	hit	1109
Vp003	555	Response	1	25914879	38993	1
Vp003	556	Picture	MorphM10_01_orig.jpg ; MorphM10_10_UPPER.jpg	25914973	0	1	62206	2	0	next	hit	1111
Vp003	556	Response	1	25977038	62065	1
Vp003	557	Picture	MorphF2_08_orig.jpg ; MorphF2_10_UPPER.jpg	25977179	0	1	120089	2	0	next	incorrect	1113
Vp003	557	Response	2	26097116	119937	1
Vp003	558	Picture	MorphM10_09_orig.jpg ; MorphM10_10_UPPER.jpg	26097268	0	1	19460	2	0	next	hit	1115
Vp003	558	Response	1	26116556	19288	1
Vp003	559	Picture	MorphM3_01_orig.jpg ; MorphM3_00_UPPER.jpg	26116728	0	1	14803	2	0	next	incorrect	1117
Vp003	559	Response	2	26131435	14707	1
Vp003	560	Picture	MorphM8_03_orig.jpg ; MorphM8_10_UPPER.jpg	26131531	0	1	41915	2	0	next	incorrect	1119
Vp003	560	Response	2	26173275	41744	1
Vp003	561	Picture	MorphF5_03_orig.jpg ; MorphF5_00_UPPER.jpg	26173446	0	1	31768	2	0	next	incorrect	1121
Vp003	561	Response	2	26205114	31668	1
Vp003	562	Picture	MorphF3_03_orig.jpg ; MorphF3_00_UPPER.jpg	26205214	0	1	26446	2	0	next	hit	1123
Vp003	562	Response	1	26231593	26379	1
Vp003	563	Picture	MorphM2_02_orig.jpg ; MorphM2_10_UPPER.jpg	26231660	0	1	21955	3	0	next	incorrect	1125
Vp003	563	Response	2	26253513	21853	1
Vp003	564	Picture	MorphM8_04_orig.jpg ; MorphM8_10_UPPER.jpg	26253615	0	2	276270	4	0	next	incorrect	1127
Vp003	564	Response	2	26529748	276133	1
Vp003	565	Picture	MorphF7_10_orig.jpg ; MorphF7_00_UPPER.jpg	26529885	0	2	47237	4	0	next	incorrect	1129
Vp003	565	Response	2	26576947	47062	1
Vp003	566	Picture	MorphF9_04_orig.jpg ; MorphF9_00_UPPER.jpg	26577122	0	2	14305	3	0	next	incorrect	1131
Vp003	566	Response	2	26591267	14145	1
Vp003	567	Picture	MorphF7_00_orig.jpg ; MorphF7_10_UPPER.jpg	26591427	0	1	60210	2	0	next	incorrect	1133
Vp003	567	Response	2	26651506	60079	1
Vp003	568	Picture	MorphM8_09_orig.jpg ; MorphM8_00_UPPER.jpg	26651637	0	1	32434	2	0	next	hit	1135
Vp003	568	Response	1	26683905	32268	1
Vp003	569	Picture	MorphF8_00_orig.jpg ; MorphF8_00_UPPER.jpg	26684071	0	1	147699	2	0	next	incorrect	1137
Vp003	569	Response	2	26831662	147591	1
Vp003	570	Picture	MorphF10_02_orig.jpg ; MorphF10_00_UPPER.jpg	26831770	0	1	15635	2	0	next	hit	1139
Vp003	570	Response	1	26847262	15492	1
Vp003	571	Picture	MorphM4_03_orig.jpg ; MorphM4_00_UPPER.jpg	26847405	0	1	28109	2	0	next	hit	1141
Vp003	571	Response	1	26875421	28016	1
Vp003	572	Picture	MorphM6_01_orig.jpg ; MorphM6_10_UPPER.jpg	26875514	0	1	40750	2	0	next	hit	1143
Vp003	572	Response	1	26916061	40547	1
Vp003	573	Picture	MorphM1_07_orig.jpg ; MorphM1_10_UPPER.jpg	26916264	0	1	82665	2	0	next	hit	1145
Vp003	573	Response	1	26998859	82595	1
Vp003	574	Picture	MorphM7_07_orig.jpg ; MorphM7_10_UPPER.jpg	26998929	0	1	27444	2	0	next	hit	1147
Vp003	574	Response	1	27026219	27290	1
Vp003	575	Picture	MorphF5_03_orig.jpg ; MorphF5_10_UPPER.jpg	27026373	0	1	47403	3	0	next	incorrect	1149
Vp003	575	Response	2	27073658	47285	1
Vp003	576	Picture	MorphM5_07_orig.jpg ; MorphM5_00_UPPER.jpg	27073776	0	2	34264	3	0	next	incorrect	1151
Vp003	576	Response	2	27107897	34121	1
Vp003	577	Picture	MorphF3_02_orig.jpg ; MorphF3_00_UPPER.jpg	27108040	0	1	31768	3	0	next	incorrect	1153
Vp003	577	Response	2	27139736	31696	1
Vp003	578	Picture	MorphF7_06_orig.jpg ; MorphF7_10_UPPER.jpg	27139808	0	2	16467	3	0	next	hit	1155
Vp003	578	Response	1	27156136	16328	1
Vp003	579	Picture	MorphM10_03_orig.jpg ; MorphM10_10_UPPER.jpg	27156275	0	1	18274	190	0	next	hit	1157
Vp003	579	Response	1	27174536	18261	1
Vp003	580	Picture	MorphM4_07_orig.jpg ; MorphM4_10_UPPER.jpg	27174549	0	189	61729	191	0	next	incorrect	1159
Vp003	580	Response	2	27236215	61666	1
Vp003	581	Picture	MorphM6_08_orig.jpg ; MorphM6_10_UPPER.jpg	27236278	0	2	54722	3	0	next	hit	1161
Vp003	581	Response	1	27290774	54496	1
Vp003	582	Picture	MorphM4_02_orig.jpg ; MorphM4_10_UPPER.jpg	27291000	0	1	54389	2	0	next	incorrect	1163
Vp003	582	Response	2	27345252	54252	1
Vp003	583	Picture	MorphF3_05_orig.jpg ; MorphF3_00_UPPER.jpg	27345389	0	1	26446	3	0	next	hit	1165
Vp003	583	Response	1	27371652	26263	1
Vp003	584	Picture	MorphF10_00_orig.jpg ; MorphF10_10_UPPER.jpg	27371835	0	2	135391	3	0	next	hit	1167
Vp003	584	Response	1	27507090	135255	1
Vp003	585	Picture	MorphM4_04_orig.jpg ; MorphM4_10_UPPER.jpg	27507226	0	1	51562	2	0	next	hit	1169
Vp003	585	Response	1	27558689	51463	1
Vp003	586	Picture	MorphF4_07_orig.jpg ; MorphF4_00_UPPER.jpg	27558788	0	1	27610	2	0	next	incorrect	1171
Vp003	586	Response	2	27586208	27420	1
Vp003	587	Picture	MorphM8_10_orig.jpg ; MorphM8_10_UPPER.jpg	27586398	0	1	54555	3	0	next	hit	1173
Vp003	587	Response	1	27640767	54369	1
Vp003	588	Picture	MorphF6_09_orig.jpg ; MorphF6_00_UPPER.jpg	27640953	0	2	72353	3	0	next	hit	1175
Vp003	588	Response	1	27713166	72213	1
Vp003	589	Picture	MorphM10_03_orig.jpg ; MorphM10_00_UPPER.jpg	27713306	0	1	28608	2	0	next	incorrect	1177
Vp003	589	Response	2	27741725	28419	1
Vp003	590	Picture	MorphF1_07_orig.jpg ; MorphF1_00_UPPER.jpg	27741914	0	1	63024	183	0	next	incorrect	1179
Vp003	590	Response	2	27804924	63010	1
Vp003	591	Picture	MorphM7_02_orig.jpg ; MorphM7_00_UPPER.jpg	27804938	0	182	119936	184	0	next	hit	1181
Vp003	591	Response	1	27924682	119744	1
Vp003	592	Picture	MorphM9_07_orig.jpg ; MorphM9_00_UPPER.jpg	27924874	0	2	62207	3	0	next	incorrect	1183
Vp003	592	Response	2	27986921	62047	1
Vp003	593	Picture	MorphF8_07_orig.jpg ; MorphF8_10_UPPER.jpg	27987081	0	1	27610	2	0	next	hit	1185
Vp003	593	Response	1	28014520	27439	1
Vp003	594	Picture	MorphM9_09_orig.jpg ; MorphM9_00_UPPER.jpg	28014691	0	1	94474	2	0	next	incorrect	1187
Vp003	594	Response	2	28109078	94387	1
Vp003	595	Picture	MorphF6_03_orig.jpg ; MorphF6_10_UPPER.jpg	28109165	0	1	23120	2	0	next	hit	1189
Vp003	595	Response	1	28132118	22953	1
Vp003	596	Picture	MorphM1_03_orig.jpg ; MorphM1_00_UPPER.jpg	28132285	0	1	73018	2	0	next	incorrect	1191
Vp003	596	Response	2	28205237	72952	1
Vp003	597	Picture	MorphF8_00_orig.jpg ; MorphF8_00_UPPER.jpg	28205303	0	1	35594	2	0	next	incorrect	1193
Vp003	597	Response	2	28240756	35453	1
Vp003	598	Picture	MorphF1_04_orig.jpg ; MorphF1_10_UPPER.jpg	28240897	0	1	81500	2	0	next	hit	1195
Vp003	598	Response	1	28322194	81297	1
Vp003	599	Picture	MorphF10_01_orig.jpg ; MorphF10_00_UPPER.jpg	28322397	0	1	210737	2	0	next	incorrect	1197
Vp003	599	Response	2	28532990	210593	1
Vp003	600	Picture	MorphF4_03_orig.jpg ; MorphF4_00_UPPER.jpg	28533134	0	1	14138	2	0	next	incorrect	1199
Vp003	600	Response	2	28547150	14016	1
Vp003	601	Picture	MorphF3_07_orig.jpg ; MorphF3_00_UPPER.jpg	28547272	0	1	14803	2	0	next	hit	1201
Vp003	601	Response	1	28561950	14678	1
Vp003	602	Picture	MorphM2_04_orig.jpg ; MorphM2_00_UPPER.jpg	28562075	0	1	43578	2	0	next	incorrect	1203
Vp003	602	Response	2	28605469	43394	1
Vp003	603	Picture	MorphM6_06_orig.jpg ; MorphM6_10_UPPER.jpg	28605653	0	1	29440	2	0	next	incorrect	1205
Vp003	603	Response	2	28634987	29334	3
Vp003	604	Picture	MorphF8_04_orig.jpg ; MorphF8_00_UPPER.jpg	28635093	0	1	66198	2	0	next	incorrect	1207
Vp003	604	Response	2	28701227	66134	1
Vp003	605	Picture	MorphF1_00_orig.jpg ; MorphF1_00_UPPER.jpg	28701291	0	1	33599	2	0	next	hit	1209
Vp003	605	Response	1	28734747	33456	1
Vp003	606	Picture	MorphM5_01_orig.jpg ; MorphM5_00_UPPER.jpg	28734890	0	1	35261	2	0	next	hit	1211
Vp003	606	Response	1	28770026	35136	1
Vp003	607	Picture	MorphM7_10_orig.jpg ; MorphM7_00_UPPER.jpg	28770151	0	1	38921	2	0	next	incorrect	1213
Vp003	607	Response	2	28808905	38754	1
Vp003	608	Picture	MorphM6_02_orig.jpg ; MorphM6_10_UPPER.jpg	28809072	0	1	32433	3	0	next	hit	1215
Vp003	608	Response	1	28841465	32393	1
Vp003	609	Picture	MorphM7_08_orig.jpg ; MorphM7_00_UPPER.jpg	28841505	0	2	9647	4	0	next	incorrect	1217
Vp003	609	Response	2	28850984	9479	1
Vp003	610	Picture	MorphF6_06_orig.jpg ; MorphF6_10_UPPER.jpg	28851152	0	2	40252	3	0	next	incorrect	1219
Vp003	610	Response	2	28891304	40152	1
Vp003	611	Picture	MorphM3_02_orig.jpg ; MorphM3_00_UPPER.jpg	28891404	0	1	49565	2	0	next	hit	1221
Vp003	611	Response	1	28940903	49499	1
Vp003	612	Picture	MorphF10_03_orig.jpg ; MorphF10_10_UPPER.jpg	28940969	0	1	43079	2	0	next	hit	1223
Vp003	612	Response	1	28984022	43053	1
Vp003	613	Picture	MorphF5_09_orig.jpg ; MorphF5_00_UPPER.jpg	28984048	0	1	78673	2	0	next	hit	1225
Vp003	613	Response	1	29062580	78532	1
Vp003	614	Picture	MorphF1_09_orig.jpg ; MorphF1_10_UPPER.jpg	29062721	0	1	29773	2	0	next	incorrect	1227
Vp003	614	Response	2	29092420	29699	1
Vp003	615	Picture	MorphF7_10_orig.jpg ; MorphF7_00_UPPER.jpg	29092494	0	1	38576	180	0	next	hit	1229
Vp003	615	Response	1	29131059	38565	1
Vp003	616	Picture	MorphM8_07_orig.jpg ; MorphM8_00_UPPER.jpg	29131070	0	179	30616	180	0	next	incorrect	1231
Vp003	616	Response	2	29161539	30469	1
Vp003	617	Picture	MorphF10_07_orig.jpg ; MorphF10_10_UPPER.jpg	29161686	0	1	19627	2	0	next	hit	1233
Vp003	617	Response	1	29181138	19452	1
Vp003	618	Picture	MorphF5_02_orig.jpg ; MorphF5_00_UPPER.jpg	29181313	0	1	51561	2	0	next	incorrect	1235
Vp003	618	Response	2	29232817	51504	1
Vp003	619	Picture	MorphF10_07_orig.jpg ; MorphF10_00_UPPER.jpg	29232874	0	1	21789	2	0	next	hit	1237
Vp003	619	Response	1	29254497	21623	1
Vp003	620	Picture	MorphM10_00_orig.jpg ; MorphM10_10_UPPER.jpg	29254663	0	1	11809	2	0	next	hit	1239
Vp003	620	Response	1	29266257	11594	1
Vp003	621	Picture	MorphM1_01_orig.jpg ; MorphM1_10_UPPER.jpg	29266472	0	1	12309	2	0	next	incorrect	1241
Vp003	621	Response	2	29278736	12264	1
Vp003	622	Picture	MorphF10_01_orig.jpg ; MorphF10_10_UPPER.jpg	29278781	0	1	13804	3	0	next	hit	1243
Vp003	622	Response	1	29292496	13715	1
Vp003	623	Picture	MorphM3_06_orig.jpg ; MorphM3_00_UPPER.jpg	29292585	0	2	10978	3	0	next	hit	1245
Vp003	623	Response	1	29303456	10871	1
Vp003	624	Picture	MorphM2_06_orig.jpg ; MorphM2_00_UPPER.jpg	29303563	0	1	28110	2	0	next	incorrect	1247
Vp003	624	Response	2	29331535	27972	1
Vp003	625	Picture	MorphF6_10_orig.jpg ; MorphF6_10_UPPER.jpg	29331673	0	1	32600	2	0	next	hit	1249
Vp003	625	Response	1	29364175	32502	1
Vp003	626	Picture	MorphF5_07_orig.jpg ; MorphF5_10_UPPER.jpg	29364273	0	1	26945	2	0	next	hit	1251
Vp003	626	Response	1	29391054	26781	1
Vp003	627	Picture	MorphF6_00_orig.jpg ; MorphF6_00_UPPER.jpg	29391218	0	1	51062	3	0	next	incorrect	1253
Vp003	627	Response	2	29442093	50875	1
Vp003	628	Picture	MorphM7_02_orig.jpg ; MorphM7_10_UPPER.jpg	29442280	0	2	90649	3	0	next	incorrect	1255
Vp003	628	Response	2	29532812	90532	1
Vp003	629	Picture	MorphF3_01_orig.jpg ; MorphF3_00_UPPER.jpg	29532929	0	1	27777	2	0	next	incorrect	1257
Vp003	629	Response	2	29560571	27642	1
Vp003	630	Picture	MorphF1_09_orig.jpg ; MorphF1_00_UPPER.jpg	29560706	0	1	12474	2	0	next	incorrect	1259
Vp003	630	Response	2	29573051	12345	1
Vp003	631	Picture	MorphM3_02_orig.jpg ; MorphM3_10_UPPER.jpg	29573180	0	1	20958	2	0	next	incorrect	1261
Vp003	631	Response	2	29594010	20830	1
Vp003	632	Picture	MorphM1_06_orig.jpg ; MorphM1_00_UPPER.jpg	29594138	0	1	12474	2	0	next	incorrect	1263
Vp003	632	Response	2	29606410	12272	1
Vp003	633	Picture	MorphM5_09_orig.jpg ; MorphM5_10_UPPER.jpg	29606612	0	1	33765	2	0	next	incorrect	1265
Vp003	633	Response	2	29640250	33638	1
Vp003	634	Picture	MorphF3_08_orig.jpg ; MorphF3_10_UPPER.jpg	29640377	0	1	25448	2	0	next	hit	1267
Vp003	634	Response	1	29665689	25312	1
Vp003	635	Picture	MorphM8_09_orig.jpg ; MorphM8_10_UPPER.jpg	29665825	0	1	57715	2	0	next	incorrect	1269
Vp003	635	Response	2	29723448	57623	1
Vp003	636	Picture	MorphF2_04_orig.jpg ; MorphF2_00_UPPER.jpg	29723540	0	1	42913	2	0	next	incorrect	1271
Vp003	636	Response	2	29766407	42867	1
Vp003	637	Picture	MorphM2_09_orig.jpg ; MorphM2_00_UPPER.jpg	29766453	0	1	57882	2	0	next	hit	1273
Vp003	637	Response	1	29824246	57793	1
Vp003	638	Picture	MorphM9_06_orig.jpg ; MorphM9_00_UPPER.jpg	29824335	0	1	109443	3	0	next	incorrect	1275
Vp003	638	Response	2	29933603	109268	2
Vp003	639	Picture	MorphM4_01_orig.jpg ; MorphM4_00_UPPER.jpg	29933778	0	2	28775	3	0	next	incorrect	1277
Vp003	639	Response	2	29962404	28626	1
Vp003	640	Picture	MorphF6_05_orig.jpg ; MorphF6_10_UPPER.jpg	29962553	0	1	33765	2	0	next	hit	1279
Vp003	640	Response	1	29996163	33610	1
Vp003	641	Picture	MorphF8_09_orig.jpg ; MorphF8_10_UPPER.jpg	29996318	0	1	15801	2	0	next	hit	1281
Vp003	641	Response	1	30011923	15605	1
Vp003	642	Picture	MorphM4_09_orig.jpg ; MorphM4_10_UPPER.jpg	30012119	0	1	14969	2	0	next	hit	1283
Vp003	642	Response	1	30026882	14763	1
Vp003	643	Picture	MorphF4_02_orig.jpg ; MorphF4_00_UPPER.jpg	30027088	0	1	83497	2	0	next	incorrect	1285
Vp003	643	Response	2	30110481	83393	1
Vp003	644	Picture	MorphM2_01_orig.jpg ; MorphM2_10_UPPER.jpg	30110585	0	1	25947	2	0	next	hit	1287
Vp003	644	Response	1	30136480	25895	1
Vp003	645	Picture	MorphF10_02_orig.jpg ; MorphF10_10_UPPER.jpg	30136532	0	1	9480	2	0	next	hit	1289
Vp003	645	Response	1	30145920	9388	1
Vp003	646	Picture	MorphM3_05_orig.jpg ; MorphM3_00_UPPER.jpg	30146012	0	1	32587	16	0	next	hit	1291
Vp003	646	Response	1	30178560	32548	1
Vp003	647	Picture	MorphM4_10_orig.jpg ; MorphM4_10_UPPER.jpg	30178599	0	15	34277	16	0	next	hit	1293
Vp003	647	Response	1	30212799	34200	1
Vp003	648	Picture	MorphF2_06_orig.jpg ; MorphF2_00_UPPER.jpg	30212876	0	1	24616	3	0	next	incorrect	1295
Vp003	648	Response	2	30237438	24562	1
Vp003	649	Picture	MorphF4_04_orig.jpg ; MorphF4_10_UPPER.jpg	30237492	0	2	13972	3	0	next	hit	1297
Vp003	649	Response	1	30251358	13866	1
Vp003	650	Picture	MorphF10_07_orig.jpg ; MorphF10_10_UPPER.jpg	30251464	0	1	13639	2	0	next	hit	1299
Vp003	650	Response	1	30264878	13414	1
Vp003	651	Picture	MorphM1_09_orig.jpg ; MorphM1_10_UPPER.jpg	30265103	0	1	37424	2	0	next	incorrect	1301
Vp003	651	Response	2	30302477	37374	1
Vp003	652	Picture	MorphM6_02_orig.jpg ; MorphM6_00_UPPER.jpg	30302527	0	1	23285	2	0	next	incorrect	1303
Vp003	652	Response	2	30325757	23230	1
Vp003	653	Picture	MorphM9_09_orig.jpg ; MorphM9_10_UPPER.jpg	30325812	0	1	36426	2	0	next	incorrect	1305
Vp003	653	Response	2	30362076	36264	1
Vp003	654	Picture	MorphM10_10_orig.jpg ; MorphM10_10_UPPER.jpg	30362238	0	1	14970	2	0	next	hit	1307
Vp003	654	Response	1	30377116	14878	1
Vp003	655	Picture	MorphM5_04_orig.jpg ; MorphM5_10_UPPER.jpg	30377208	0	1	27943	2	0	next	incorrect	1309
Vp003	655	Response	2	30404955	27747	1
Vp003	656	Picture	MorphF5_06_orig.jpg ; MorphF5_00_UPPER.jpg	30405151	0	1	117427	2	0	next	incorrect	1311
Vp003	656	Response	2	30522473	117322	1
Vp003	657	Picture	MorphF9_09_orig.jpg ; MorphF9_10_UPPER.jpg	30522578	0	1	46239	2	0	next	hit	1313
Vp003	657	Response	1	30568712	46134	1
Vp003	658	Picture	MorphF7_06_orig.jpg ; MorphF7_00_UPPER.jpg	30568817	0	1	19626	3	0	next	incorrect	1315
Vp003	658	Response	2	30588312	19495	1
Vp003	659	Picture	MorphF8_05_orig.jpg ; MorphF8_00_UPPER.jpg	30588443	0	2	17299	3	0	next	incorrect	1317
Vp003	659	Response	2	30605592	17149	1
Vp003	660	Picture	MorphF3_03_orig.jpg ; MorphF3_10_UPPER.jpg	30605742	0	1	23452	2	0	next	incorrect	1319
Vp003	660	Response	2	30629031	23289	1
Vp003	661	Picture	MorphF9_02_orig.jpg ; MorphF9_00_UPPER.jpg	30629194	0	1	17963	2	0	next	incorrect	1321
Vp003	661	Response	2	30647031	17837	1
Vp003	662	Picture	MorphF10_01_orig.jpg ; MorphF10_10_UPPER.jpg	30647157	0	1	16300	2	0	next	hit	1323
Vp003	662	Response	1	30663430	16273	1
Vp003	663	Picture	MorphM10_05_orig.jpg ; MorphM10_00_UPPER.jpg	30663457	0	1	11144	2	0	next	hit	1325
Vp003	663	Response	1	30674550	11093	1
Vp003	664	Picture	MorphM1_03_orig.jpg ; MorphM1_10_UPPER.jpg	30674601	0	1	27112	2	0	next	hit	1327
Vp003	664	Response	1	30701590	26989	1
Vp003	665	Picture	MorphF2_00_orig.jpg ; MorphF2_00_UPPER.jpg	30701713	0	1	28109	2	0	next	incorrect	1329
Vp003	665	Response	2	30729669	27956	1
Vp003	666	Picture	MorphM8_06_orig.jpg ; MorphM8_10_UPPER.jpg	30729822	0	1	24949	2	0	next	incorrect	1331
Vp003	666	Response	2	30754709	24887	1
Vp003	667	Picture	MorphF5_06_orig.jpg ; MorphF5_00_UPPER.jpg	30754771	0	1	33432	2	0	next	hit	1333
Vp003	667	Response	1	30788148	33377	1
Vp003	668	Picture	MorphF1_09_orig.jpg ; MorphF1_10_UPPER.jpg	30788203	0	1	73184	2	0	next	hit	1335
Vp003	668	Response	1	30861267	73064	1
Vp003	669	Picture	MorphF5_04_orig.jpg ; MorphF5_00_UPPER.jpg	30861387	0	1	36592	2	0	next	hit	1337
Vp003	669	Response	1	30897906	36519	1
Vp003	670	Picture	MorphF9_02_orig.jpg ; MorphF9_10_UPPER.jpg	30897979	0	1	31769	2	0	next	incorrect	1339
Vp003	670	Response	2	30929585	31606	1
Vp003	671	Picture	MorphF7_01_orig.jpg ; MorphF7_00_UPPER.jpg	30929748	0	1	36924	2	0	next	incorrect	1341
Vp003	671	Response	2	30966545	36797	1
Vp003	672	Picture	MorphF10_02_orig.jpg ; MorphF10_10_UPPER.jpg	30966672	0	1	16134	2	0	next	hit	1343
Vp003	672	Response	1	30982704	16032	1
Vp003	673	Picture	MorphM1_05_orig.jpg ; MorphM1_10_UPPER.jpg	30982806	0	1	16966	2	0	next	hit	1345
Vp003	673	Response	1	30999584	16778	1
Vp003	674	Picture	MorphF3_09_orig.jpg ; MorphF3_10_UPPER.jpg	30999772	0	1	35926	2	0	next	hit	1347
Vp003	674	Response	1	31035503	35731	1
Vp003	675	Picture	MorphM8_05_orig.jpg ; MorphM8_00_UPPER.jpg	31035698	0	1	36925	2	0	next	incorrect	1349
Vp003	675	Response	2	31072543	36845	1
Vp003	676	Picture	MorphF5_07_orig.jpg ; MorphF5_10_UPPER.jpg	31072623	0	1	34430	2	0	next	incorrect	1351
Vp003	676	Response	2	31107022	34399	1
Vp003	677	Picture	MorphM2_09_orig.jpg ; MorphM2_00_UPPER.jpg	31107053	0	1	134725	2	0	next	incorrect	1353
Vp003	677	Response	2	31241660	134607	1
Vp003	678	Picture	MorphF8_05_orig.jpg ; MorphF8_00_UPPER.jpg	31241778	0	1	16966	2	0	next	hit	1355
Vp003	678	Response	1	31258619	16841	1
Vp003	679	Picture	MorphF5_10_orig.jpg ; MorphF5_00_UPPER.jpg	31258744	0	1	46405	2	0	next	hit	1357
Vp003	679	Response	1	31304938	46194	1
Vp003	680	Picture	MorphM7_06_orig.jpg ; MorphM7_10_UPPER.jpg	31305149	0	1	34929	2	0	next	incorrect	1359
Vp003	680	Response	2	31339978	34829	1
Vp003	681	Picture	MorphM5_01_orig.jpg ; MorphM5_00_UPPER.jpg	31340078	0	1	33764	2	0	next	incorrect	1361
Vp003	681	Response	2	31373817	33739	1
Vp003	682	Picture	MorphF7_01_orig.jpg ; MorphF7_00_UPPER.jpg	31373842	0	1	23425	196	0	next	incorrect	1363
Vp003	682	Response	2	31397257	23415	1
Vp003	683	Picture	MorphF10_06_orig.jpg ; MorphF10_00_UPPER.jpg	31397267	0	195	9508	196	0	next	hit	1365
Vp003	683	Response	1	31406616	9349	1
Vp003	684	Picture	MorphF3_05_orig.jpg ; MorphF3_10_UPPER.jpg	31406775	0	1	15468	3	0	next	hit	1367
Vp003	684	Response	1	31422136	15361	1
Vp003	685	Picture	MorphM2_01_orig.jpg ; MorphM2_10_UPPER.jpg	31422243	0	2	70357	3	0	next	incorrect	1369
Vp003	685	Response	2	31492535	70292	1
Vp003	686	Picture	MorphM1_06_orig.jpg ; MorphM1_10_UPPER.jpg	31492600	0	1	27111	2	0	next	incorrect	1371
Vp003	686	Response	2	31519574	26974	1
Vp003	687	Picture	MorphF3_08_orig.jpg ; MorphF3_10_UPPER.jpg	31519711	0	1	14637	2	0	next	incorrect	1373
Vp003	687	Response	2	31534294	14583	1
Vp003	688	Picture	MorphF7_10_orig.jpg ; MorphF7_00_UPPER.jpg	31534348	0	1	33432	2	0	next	hit	1375
Vp003	688	Response	1	31567654	33306	1
Vp003	689	Picture	MorphM3_01_orig.jpg ; MorphM3_10_UPPER.jpg	31567780	0	1	28442	2	0	next	hit	1377
Vp003	689	Response	1	31596133	28353	1
Vp003	690	Picture	MorphM6_00_orig.jpg ; MorphM6_10_UPPER.jpg	31596222	0	1	75346	3	0	next	hit	1379
Vp003	690	Response	1	31671492	75270	1
Vp003	691	Picture	MorphM8_10_orig.jpg ; MorphM8_00_UPPER.jpg	31671568	0	2	28609	3	0	next	incorrect	1381
Vp003	691	Response	2	31699971	28403	1
Vp003	692	Picture	MorphM5_06_orig.jpg ; MorphM5_00_UPPER.jpg	31700177	0	1	17963	2	0	next	hit	1383
Vp003	692	Response	1	31717971	17794	1
Vp003	693	Picture	MorphF9_10_orig.jpg ; MorphF9_10_UPPER.jpg	31718140	0	1	14304	2	0	next	hit	1385
Vp003	693	Response	1	31732290	14150	1
Vp003	694	Picture	MorphM6_08_orig.jpg ; MorphM6_10_UPPER.jpg	31732444	0	1	141545	2	0	next	incorrect	1387
Vp003	694	Response	2	31873808	141364	1
Vp003	695	Picture	MorphM7_08_orig.jpg ; MorphM7_10_UPPER.jpg	31873989	0	1	17631	2	0	next	incorrect	1389
Vp003	695	Response	2	31891487	17498	1
Vp003	696	Picture	MorphF9_05_orig.jpg ; MorphF9_00_UPPER.jpg	31891620	0	1	47237	2	0	next	incorrect	1391
Vp003	696	Response	2	31938687	47067	1
Vp003	697	Picture	MorphF1_07_orig.jpg ; MorphF1_00_UPPER.jpg	31938857	0	1	13140	2	0	next	incorrect	1393
Vp003	697	Response	2	31951886	13029	1
Vp003	698	Picture	MorphF7_05_orig.jpg ; MorphF7_10_UPPER.jpg	31951997	0	1	9979	2	0	next	hit	1395
Vp003	698	Response	1	31961806	9809	1
Vp003	699	Picture	MorphM1_10_orig.jpg ; MorphM1_10_UPPER.jpg	31961976	0	1	17964	2	0	next	incorrect	1397
Vp003	699	Response	2	31979726	17750	1
Vp003	700	Picture	MorphF3_10_orig.jpg ; MorphF3_10_UPPER.jpg	31979940	0	1	13140	2	0	next	incorrect	1399
Vp003	700	Response	2	31992925	12985	1
Vp003	701	Picture	MorphF7_02_orig.jpg ; MorphF7_10_UPPER.jpg	31993080	0	1	20458	2	0	next	incorrect	1401
Vp003	701	Response	2	32013405	20325	1
Vp003	702	Picture	MorphF6_10_orig.jpg ; MorphF6_10_UPPER.jpg	32013538	0	1	20957	2	0	next	hit	1403
Vp003	702	Response	1	32034365	20827	1
Vp003	703	Picture	MorphF7_04_orig.jpg ; MorphF7_00_UPPER.jpg	32034495	0	1	13639	2	0	next	incorrect	1405
Vp003	703	Response	2	32047964	13469	1
Vp003	704	Picture	MorphF4_06_orig.jpg ; MorphF4_10_UPPER.jpg	32048134	0	1	46405	2	0	next	incorrect	1407
Vp003	704	Response	2	32094364	46230	1
Vp003	705	Picture	MorphF3_01_orig.jpg ; MorphF3_00_UPPER.jpg	32094539	0	1	46239	2	0	next	hit	1409
Vp003	705	Response	1	32140683	46144	1
Vp003	706	Picture	MorphM5_10_orig.jpg ; MorphM5_00_UPPER.jpg	32140778	0	1	223378	2	0	next	hit	1411
Vp003	706	Response	1	32364119	223341	1
Vp003	707	Picture	MorphF4_10_orig.jpg ; MorphF4_10_UPPER.jpg	32364156	0	1	41915	2	0	next	hit	1413
Vp003	707	Response	1	32405958	41802	1
Vp003	708	Picture	MorphM9_05_orig.jpg ; MorphM9_10_UPPER.jpg	32406071	0	1	46072	3	0	next	incorrect	1415
Vp003	708	Response	2	32451957	45886	1
Vp003	709	Picture	MorphF5_08_orig.jpg ; MorphF5_00_UPPER.jpg	32452143	0	2	19295	3	0	next	hit	1417
Vp003	709	Response	1	32471316	19173	1
Vp003	710	Picture	MorphM3_08_orig.jpg ; MorphM3_10_UPPER.jpg	32471438	0	1	11975	2	0	next	hit	1419
Vp003	710	Response	1	32483236	11798	1
Vp003	711	Picture	MorphM8_02_orig.jpg ; MorphM8_10_UPPER.jpg	32483413	0	1	11310	3	0	next	incorrect	1421
Vp003	711	Response	2	32494676	11263	1
Vp003	712	Picture	MorphM6_06_orig.jpg ; MorphM6_10_UPPER.jpg	32494723	0	2	53225	3	0	next	incorrect	1423
Vp003	712	Response	2	32547795	53072	1
Vp003	713	Picture	MorphF8_08_orig.jpg ; MorphF8_00_UPPER.jpg	32547948	0	1	11310	3	0	next	hit	1425
Vp003	713	Response	1	32559075	11127	1
Vp003	714	Picture	MorphF9_08_orig.jpg ; MorphF9_00_UPPER.jpg	32559258	0	2	39586	4	0	next	hit	1427
Vp003	714	Response	1	32598754	39496	1
Vp003	715	Picture	MorphM9_03_orig.jpg ; MorphM9_00_UPPER.jpg	32598844	0	2	61375	3	0	next	hit	1429
Vp003	715	Response	1	32660033	61189	1
Vp003	716	Picture	MorphM3_03_orig.jpg ; MorphM3_10_UPPER.jpg	32660219	0	1	37424	2	0	next	hit	1431
Vp003	716	Response	1	32697552	37333	1
Vp003	717	Picture	MorphM7_07_orig.jpg ; MorphM7_10_UPPER.jpg	32697643	0	1	14304	2	0	next	incorrect	1433
Vp003	717	Response	2	32711872	14229	1
Vp003	718	Picture	MorphM5_01_orig.jpg ; MorphM5_10_UPPER.jpg	32711947	0	1	46405	3	0	next	hit	1435
Vp003	718	Response	1	32758191	46244	1
Vp003	719	Picture	MorphM10_08_orig.jpg ; MorphM10_00_UPPER.jpg	32758352	0	2	19128	3	0	next	hit	1437
Vp003	719	Response	1	32777311	18959	1
Vp003	720	Picture	MorphF1_03_orig.jpg ; MorphF1_10_UPPER.jpg	32777480	0	1	25615	2	0	next	incorrect	1439
Vp003	720	Response	2	32803070	25590	1
Vp003	721	Picture	MorphM5_09_orig.jpg ; MorphM5_10_UPPER.jpg	32803095	0	1	20125	2	0	next	incorrect	1441
Vp003	721	Response	2	32823070	19975	1
Vp003	722	Picture	MorphM1_10_orig.jpg ; MorphM1_10_UPPER.jpg	32823220	0	1	48069	2	0	next	hit	1443
Vp003	722	Response	1	32871229	48009	1
Vp003	723	Picture	MorphM3_07_orig.jpg ; MorphM3_10_UPPER.jpg	32871289	0	1	26747	200	0	next	hit	1445
Vp003	723	Response	1	32898029	26740	1
Vp003	724	Picture	MorphF4_07_orig.jpg ; MorphF4_00_UPPER.jpg	32898036	0	199	69390	200	0	next	incorrect	1447
Vp003	724	Response	2	32967307	69271	1
Vp003	725	Picture	MorphM10_07_orig.jpg ; MorphM10_00_UPPER.jpg	32967426	0	1	11976	2	0	next	hit	1449
Vp003	725	Response	1	32979227	11801	1
Vp003	726	Picture	MorphF3_05_orig.jpg ; MorphF3_00_UPPER.jpg	32979402	0	1	19626	3	0	next	incorrect	1451
Vp003	726	Response	2	32998827	19425	1
Vp003	727	Picture	MorphF5_00_orig.jpg ; MorphF5_00_UPPER.jpg	32999028	0	2	36592	4	0	next	hit	1453
Vp003	727	Response	1	33035386	36358	1
Vp003	728	Picture	MorphF6_04_orig.jpg ; MorphF6_00_UPPER.jpg	33035620	0	2	43745	3	0	next	hit	1455
Vp003	728	Response	1	33079305	43685	1
Vp003	729	Picture	MorphF3_03_orig.jpg ; MorphF3_00_UPPER.jpg	33079365	0	1	57216	2	0	next	incorrect	1457
Vp003	729	Response	2	33136504	57139	1
Vp003	730	Picture	MorphF7_10_orig.jpg ; MorphF7_10_UPPER.jpg	33136581	0	1	64868	2	0	next	hit	1459
Vp003	730	Response	1	33201303	64722	1
Vp003	731	Picture	MorphM7_05_orig.jpg ; MorphM7_10_UPPER.jpg	33201449	0	1	29939	2	0	next	hit	1461
Vp003	731	Response	1	33231222	29773	1
Vp003	732	Picture	MorphM2_00_orig.jpg ; MorphM2_10_UPPER.jpg	33231388	0	1	19460	2	0	next	incorrect	1463
Vp003	732	Response	2	33250662	19274	1
Vp003	733	Picture	MorphF9_00_orig.jpg ; MorphF9_10_UPPER.jpg	33250848	0	1	16966	2	0	next	incorrect	1465
Vp003	733	Response	2	33267702	16854	1
Vp003	734	Picture	MorphM1_00_orig.jpg ; MorphM1_10_UPPER.jpg	33267814	0	1	22454	2	0	next	hit	1467
Vp003	734	Response	1	33290101	22287	1
Vp003	735	Picture	MorphF2_07_orig.jpg ; MorphF2_10_UPPER.jpg	33290268	0	1	39752	2	0	next	incorrect	1469
Vp003	735	Response	2	33329861	39593	1
Vp003	736	Picture	MorphF7_04_orig.jpg ; MorphF7_00_UPPER.jpg	33330020	0	1	19128	2	0	next	incorrect	1471
Vp003	736	Response	2	33348980	18960	1
Vp003	737	Picture	MorphM8_02_orig.jpg ; MorphM8_10_UPPER.jpg	33349148	0	1	67695	2	0	next	incorrect	1473
Vp003	737	Response	2	33416659	67511	1
Vp003	738	Picture	MorphM4_04_orig.jpg ; MorphM4_10_UPPER.jpg	33416843	0	1	16799	2	0	next	hit	1475
Vp003	738	Response	1	33433538	16695	1
Vp003	739	Picture	MorphF4_08_orig.jpg ; MorphF4_00_UPPER.jpg	33433642	0	1	20292	2	0	next	incorrect	1477
Vp003	739	Response	2	33453858	20216	1
Vp003	740	Picture	MorphM1_07_orig.jpg ; MorphM1_00_UPPER.jpg	33453934	0	1	25947	2	0	next	hit	1479
Vp003	740	Response	1	33479858	25924	1
Vp003	741	Picture	MorphF1_00_orig.jpg ; MorphF1_00_UPPER.jpg	33479881	0	1	17797	3	0	next	incorrect	1481
Vp003	741	Response	2	33497457	17576	1
Vp003	742	Picture	MorphM5_02_orig.jpg ; MorphM5_00_UPPER.jpg	33497678	0	2	162669	3	0	next	incorrect	1483
Vp003	742	Response	2	33660254	162576	1
Vp003	743	Picture	MorphM9_02_orig.jpg ; MorphM9_10_UPPER.jpg	33660347	0	1	31103	2	0	next	incorrect	1485
Vp003	743	Response	2	33691374	31027	1
Vp003	744	Picture	MorphF4_02_orig.jpg ; MorphF4_10_UPPER.jpg	33691450	0	1	45906	2	0	next	incorrect	1487
Vp003	744	Response	2	33737213	45763	1
Vp003	745	Picture	MorphF3_10_orig.jpg ; MorphF3_10_UPPER.jpg	33737356	0	1	16633	2	0	next	hit	1489
Vp003	745	Response	1	33753933	16577	1
Vp003	746	Picture	MorphF7_05_orig.jpg ; MorphF7_10_UPPER.jpg	33753989	0	1	58048	3	0	next	incorrect	1491
Vp003	746	Response	2	33811852	57863	1
Vp003	747	Picture	MorphM4_04_orig.jpg ; MorphM4_10_UPPER.jpg	33812037	0	2	35927	3	0	next	hit	1493
Vp003	747	Response	1	33847851	35814	1
Vp003	748	Picture	MorphF7_03_orig.jpg ; MorphF7_10_UPPER.jpg	33847964	0	1	125744	2	0	next	incorrect	1495
Vp003	748	Response	2	33973528	125564	1
Vp003	749	Picture	MorphF2_04_orig.jpg ; MorphF2_00_UPPER.jpg	33973708	0	1	13805	2	0	next	incorrect	1497
Vp003	749	Response	2	33987448	13740	1
Vp003	750	Picture	MorphF1_04_orig.jpg ; MorphF1_10_UPPER.jpg	33987513	0	1	15635	2	0	next	hit	1499
Vp003	750	Response	1	34002968	15455	1
Vp003	751	Picture	MorphM5_00_orig.jpg ; MorphM5_10_UPPER.jpg	34003148	0	1	9979	2	0	next	hit	1501
Vp003	751	Response	1	34012968	9820	1
Vp003	752	Picture	MorphM9_01_orig.jpg ; MorphM9_00_UPPER.jpg	34013127	0	1	50564	2	0	next	incorrect	1503
Vp003	752	Response	2	34063527	50400	1
Vp003	753	Picture	MorphM5_08_orig.jpg ; MorphM5_00_UPPER.jpg	34063691	0	1	51229	2	0	next	incorrect	1505
Vp003	753	Response	2	34114726	51035	1
Vp003	754	Picture	MorphM8_03_orig.jpg ; MorphM8_00_UPPER.jpg	34114920	0	1	40251	2	0	next	hit	1507
Vp003	754	Response	1	34154965	40045	1
Vp003	755	Picture	MorphF4_09_orig.jpg ; MorphF4_00_UPPER.jpg	34155171	0	1	38089	2	0	next	incorrect	1509
Vp003	755	Response	2	34193124	37953	1
Vp003	756	Picture	MorphF8_08_orig.jpg ; MorphF8_00_UPPER.jpg	34193260	0	1	26945	2	0	next	hit	1511
Vp003	756	Response	1	34220084	26824	1
Vp003	757	Picture	MorphF10_01_orig.jpg ; MorphF10_00_UPPER.jpg	34220205	0	1	22288	2	0	next	hit	1513
Vp003	757	Response	1	34242403	22198	1
Vp003	758	Picture	MorphM3_00_orig.jpg ; MorphM3_00_UPPER.jpg	34242493	0	1	25597	186	0	next	hit	1515
Vp003	758	Response	1	34268083	25590	1
Vp003	759	Picture	MorphF8_04_orig.jpg ; MorphF8_00_UPPER.jpg	34268090	0	185	22305	187	0	next	hit	1517
Vp003	759	Response	1	34290242	22152	1
Vp003	760	Picture	MorphF9_10_orig.jpg ; MorphF9_00_UPPER.jpg	34290395	0	2	35927	3	0	next	hit	1519
Vp003	760	Response	1	34326162	35767	1
Vp003	761	Picture	MorphF10_00_orig.jpg ; MorphF10_00_UPPER.jpg	34326322	0	1	15469	2	0	next	incorrect	1521
Vp003	761	Response	2	34341682	15360	1
Vp003	762	Picture	MorphM8_08_orig.jpg ; MorphM8_10_UPPER.jpg	34341791	0	1	29606	2	0	next	hit	1523
Vp003	762	Response	1	34371361	29570	1
Vp003	763	Picture	MorphM7_10_orig.jpg ; MorphM7_10_UPPER.jpg	34371397	0	1	21124	2	0	next	incorrect	1525
Vp003	763	Response	2	34392401	21004	1
Vp003	764	Picture	MorphM2_05_orig.jpg ; MorphM2_10_UPPER.jpg	34392521	0	1	30437	3	0	next	incorrect	1527
Vp003	764	Response	2	34422800	30279	1
Vp003	765	Picture	MorphM7_10_orig.jpg ; MorphM7_00_UPPER.jpg	34422958	0	2	82998	3	0	next	hit	1529
Vp003	765	Response	1	34505839	82881	1
Vp003	766	Picture	MorphM1_05_orig.jpg ; MorphM1_00_UPPER.jpg	34505956	0	1	48401	2	0	next	hit	1531
Vp003	766	Response	1	34554158	48202	1
Vp003	767	Picture	MorphM4_07_orig.jpg ; MorphM4_00_UPPER.jpg	34554357	0	1	10146	2	0	next	hit	1533
Vp003	767	Response	1	34564397	10040	1
Vp003	768	Picture	MorphF1_07_orig.jpg ; MorphF1_10_UPPER.jpg	34564503	0	1	44243	2	0	next	incorrect	1535
Vp003	768	Response	2	34608637	44134	1
Vp003	769	Picture	MorphF2_03_orig.jpg ; MorphF2_00_UPPER.jpg	34608746	0	1	56718	2	0	next	incorrect	1537
Vp003	769	Response	2	34665436	56690	1
Vp003	770	Picture	MorphF1_03_orig.jpg ; MorphF1_10_UPPER.jpg	34665464	0	1	18795	2	0	next	hit	1539
Vp003	770	Response	1	34684075	18611	1
Vp003	771	Picture	MorphF5_02_orig.jpg ; MorphF5_00_UPPER.jpg	34684259	0	1	12142	2	0	next	hit	1541
Vp003	771	Response	1	34696235	11976	1
Vp003	772	Picture	MorphF1_06_orig.jpg ; MorphF1_00_UPPER.jpg	34696401	0	1	9148	2	0	next	hit	1543
Vp003	772	Response	1	34705515	9114	1
Vp003	773	Picture	MorphF4_09_orig.jpg ; MorphF4_00_UPPER.jpg	34705549	0	1	22953	2	0	next	incorrect	1545
Vp003	773	Response	2	34728394	22845	1
Vp003	774	Picture	MorphF6_07_orig.jpg ; MorphF6_10_UPPER.jpg	34728502	0	1	39253	3	0	next	incorrect	1547
Vp003	774	Response	2	34767675	39173	1
Vp003	775	Picture	MorphM1_03_orig.jpg ; MorphM1_00_UPPER.jpg	34767755	0	2	78008	3	0	next	hit	1549
Vp003	775	Response	1	34845672	77917	1
Vp003	776	Picture	MorphM3_05_orig.jpg ; MorphM3_10_UPPER.jpg	34845763	0	1	11477	2	0	next	hit	1551
Vp003	776	Response	1	34857112	11349	1
Vp003	777	Picture	MorphM2_10_orig.jpg ; MorphM2_00_UPPER.jpg	34857240	0	1	33265	2	0	next	incorrect	1553
Vp003	777	Response	2	34890391	33151	1
Vp003	778	Picture	MorphF3_01_orig.jpg ; MorphF3_10_UPPER.jpg	34890505	0	1	39919	2	0	next	hit	1555
Vp003	778	Response	1	34930231	39726	1
Vp003	779	Picture	MorphF1_01_orig.jpg ; MorphF1_10_UPPER.jpg	34930424	0	1	30937	2	0	next	hit	1557
Vp003	779	Response	1	34961190	30766	1
Vp003	780	Picture	MorphF7_07_orig.jpg ; MorphF7_00_UPPER.jpg	34961361	0	1	29606	2	0	next	hit	1559
Vp003	780	Response	1	34990869	29508	1
Vp003	781	Picture	MorphM8_01_orig.jpg ; MorphM8_10_UPPER.jpg	34990967	0	1	46239	2	0	next	incorrect	1561
Vp003	781	Response	2	35037028	46061	1
Vp003	782	Picture	MorphM5_07_orig.jpg ; MorphM5_10_UPPER.jpg	35037206	0	1	30937	2	0	next	incorrect	1563
Vp003	782	Response	2	35068068	30862	1
Vp003	783	Picture	MorphF5_06_orig.jpg ; MorphF5_00_UPPER.jpg	35068143	0	1	51395	2	0	next	hit	1565
Vp003	783	Response	1	35119427	51284	1
Vp003	784	Picture	MorphM9_09_orig.jpg ; MorphM9_00_UPPER.jpg	35119538	0	1	13805	2	0	next	incorrect	1567
Vp003	784	Response	2	35133267	13729	1
Vp003	785	Picture	MorphF1_01_orig.jpg ; MorphF1_00_UPPER.jpg	35133343	0	1	15469	2	0	next	hit	1569
Vp003	785	Response	1	35148786	15443	1
Vp003	786	Picture	MorphF6_07_orig.jpg ; MorphF6_00_UPPER.jpg	35148812	0	1	53391	2	0	next	hit	1571
Vp003	786	Response	1	35202065	53253	1
Vp003	787	Picture	MorphM5_09_orig.jpg ; MorphM5_10_UPPER.jpg	35202203	0	1	151524	2	0	next	incorrect	1573
Vp003	787	Response	2	35353663	151460	1
Vp003	788	Picture	MorphM1_04_orig.jpg ; MorphM1_10_UPPER.jpg	35353727	0	1	119423	3	0	next	hit	1575
Vp003	788	Response	1	35473100	119373	1
Vp003	789	Picture	MorphM9_00_orig.jpg ; MorphM9_10_UPPER.jpg	35473150	0	2	27112	3	0	next	hit	1577
Vp003	789	Response	1	35500220	27070	1
Vp003	790	Picture	MorphM3_07_orig.jpg ; MorphM3_00_UPPER.jpg	35500262	0	1	9647	2	0	next	hit	1579
Vp003	790	Response	1	35509740	9478	1
Vp003	791	Picture	MorphF1_08_orig.jpg ; MorphF1_00_UPPER.jpg	35509909	0	1	16300	2	0	next	incorrect	1581
Vp003	791	Response	2	35525979	16070	1
Vp003	792	Picture	MorphM6_09_orig.jpg ; MorphM6_10_UPPER.jpg	35526209	0	1	43578	2	0	next	hit	1583
Vp003	792	Response	1	35569739	43530	1
Vp003	793	Picture	MorphF9_00_orig.jpg ; MorphF9_00_UPPER.jpg	35569787	0	1	12973	2	0	next	hit	1585
Vp003	793	Response	1	35582698	12911	1
Vp003	794	Picture	MorphM5_09_orig.jpg ; MorphM5_10_UPPER.jpg	35582760	0	1	16966	2	0	next	hit	1587
Vp003	794	Response	1	35599578	16818	1
Vp003	795	Picture	MorphM9_05_orig.jpg ; MorphM9_10_UPPER.jpg	35599726	0	1	44908	2	0	next	incorrect	1589
Vp003	795	Response	2	35644537	44811	1
Vp003	796	Picture	MorphM6_00_orig.jpg ; MorphM6_10_UPPER.jpg	35644634	0	1	21456	3	0	next	incorrect	1591
Vp003	796	Response	2	35665977	21343	1
Vp003	797	Picture	MorphM4_08_orig.jpg ; MorphM4_10_UPPER.jpg	35666090	0	2	11311	3	0	next	hit	1593
Vp003	797	Response	1	35677256	11166	1
Vp003	798	Picture	MorphM7_09_orig.jpg ; MorphM7_00_UPPER.jpg	35677401	0	1	17963	2	0	next	incorrect	1595
Vp003	798	Response	2	35695176	17775	1
Vp003	799	Picture	MorphF10_04_orig.jpg ; MorphF10_00_UPPER.jpg	35695364	0	1	38588	2	0	next	hit	1597
Vp003	799	Response	1	35733816	38452	1
Vp003	800	Picture	MorphM5_10_orig.jpg ; MorphM5_10_UPPER.jpg	35733952	0	1	22288	2	0	next	hit	1599
Vp003	800	Response	1	35756055	22103	1
Vp003	801	Picture	MorphM2_07_orig.jpg ; MorphM2_00_UPPER.jpg	35756240	0	1	45740	2	0	next	incorrect	1601
Vp003	801	Response	2	35801894	45654	1
Vp003	802	Picture	MorphF4_02_orig.jpg ; MorphF4_00_UPPER.jpg	35801980	0	1	27444	2	0	next	incorrect	1603
Vp003	802	Response	2	35829254	27274	1
Vp003	803	Picture	MorphF6_02_orig.jpg ; MorphF6_00_UPPER.jpg	35829424	0	1	20292	2	0	next	hit	1605
Vp003	803	Response	1	35849573	20149	1
Vp003	804	Picture	MorphF1_08_orig.jpg ; MorphF1_10_UPPER.jpg	35849716	0	1	141212	2	0	next	hit	1607
Vp003	804	Response	1	35990771	141055	1
Vp003	805	Picture	MorphF9_05_orig.jpg ; MorphF9_10_UPPER.jpg	35990928	0	1	10479	2	0	next	hit	1609
Vp003	805	Response	1	36001330	10402	1
Vp003	806	Picture	MorphF5_08_orig.jpg ; MorphF5_00_UPPER.jpg	36001407	0	1	58713	2	0	next	hit	1611
Vp003	806	Response	1	36059969	58562	1
Vp003	807	Picture	MorphM6_07_orig.jpg ; MorphM6_00_UPPER.jpg	36060120	0	1	68195	2	0	next	incorrect	1613
Vp003	807	Response	2	36128288	68168	1
Vp003	808	Picture	MorphM5_02_orig.jpg ; MorphM5_00_UPPER.jpg	36128315	0	1	83163	2	0	next	hit	1615
Vp003	808	Response	1	36211247	82932	1
Vp003	809	Picture	MorphM6_10_orig.jpg ; MorphM6_00_UPPER.jpg	36211478	0	1	59546	2	0	next	incorrect	1617
Vp003	809	Response	2	36270925	59447	1
Vp003	810	Picture	MorphF9_02_orig.jpg ; MorphF9_00_UPPER.jpg	36271024	0	1	17298	2	0	next	incorrect	1619
Vp003	810	Response	2	36288205	17181	1
Vp003	811	Picture	MorphF8_01_orig.jpg ; MorphF8_10_UPPER.jpg	36288322	0	1	22454	2	0	next	incorrect	1621
Vp003	811	Response	2	36310605	22283	1
Vp003	812	Picture	MorphF10_06_orig.jpg ; MorphF10_10_UPPER.jpg	36310776	0	1	19128	2	0	next	hit	1623
Vp003	812	Response	1	36329804	19028	1
Vp003	813	Picture	MorphM9_10_orig.jpg ; MorphM9_10_UPPER.jpg	36329904	0	1	11476	2	0	next	hit	1625
Vp003	813	Response	1	36341324	11420	1
Vp003	814	Picture	MorphF3_04_orig.jpg ; MorphF3_10_UPPER.jpg	36341380	0	1	30105	3	0	next	incorrect	1627
Vp003	814	Response	2	36371324	29944	1
Vp003	815	Picture	MorphM9_03_orig.jpg ; MorphM9_00_UPPER.jpg	36371485	0	2	55886	4	0	next	incorrect	1629
Vp003	815	Response	2	36427323	55838	1
Vp003	816	Picture	MorphM4_04_orig.jpg ; MorphM4_00_UPPER.jpg	36427371	0	2	19128	3	0	next	hit	1631
Vp003	816	Response	1	36446442	19071	1
Vp003	817	Picture	MorphF5_01_orig.jpg ; MorphF5_00_UPPER.jpg	36446499	0	1	11809	3	0	next	incorrect	1633
Vp003	817	Response	2	36458282	11783	1
Vp003	818	Picture	MorphM6_09_orig.jpg ; MorphM6_00_UPPER.jpg	36458308	0	2	33599	3	0	next	incorrect	1635
Vp003	818	Response	2	36491720	33412	2
Vp003	819	Picture	MorphF8_00_orig.jpg ; MorphF8_10_UPPER.jpg	36491907	0	1	27444	2	0	next	incorrect	1637
Vp003	819	Response	2	36519241	27334	1
Vp003	820	Picture	MorphM4_06_orig.jpg ; MorphM4_10_UPPER.jpg	36519351	0	1	17298	2	0	next	hit	1639
Vp003	820	Response	1	36536520	17169	1
Vp003	821	Picture	MorphF5_03_orig.jpg ; MorphF5_10_UPPER.jpg	36536649	0	1	35594	2	0	next	hit	1641
Vp003	821	Response	1	36572120	35471	1
Vp003	822	Picture	MorphM8_05_orig.jpg ; MorphM8_10_UPPER.jpg	36572243	0	1	86157	3	0	next	hit	1643
Vp003	822	Response	1	36658278	86035	1
Vp003	823	Picture	MorphM6_08_orig.jpg ; MorphM6_00_UPPER.jpg	36658400	0	2	40085	4	0	next	incorrect	1645
Vp003	823	Response	2	36698357	39957	1
Vp003	824	Picture	MorphM5_03_orig.jpg ; MorphM5_10_UPPER.jpg	36698485	0	2	11311	3	0	next	hit	1647
Vp003	824	Response	1	36709637	11152	1
Vp003	825	Picture	MorphF2_01_orig.jpg ; MorphF2_10_UPPER.jpg	36709796	0	1	21456	2	0	next	hit	1649
Vp003	825	Response	1	36731077	21281	1
Vp003	826	Picture	MorphF1_08_orig.jpg ; MorphF1_10_UPPER.jpg	36731252	0	1	12474	3	0	next	hit	1651
Vp003	826	Response	1	36743637	12385	1
Vp003	827	Picture	MorphF8_10_orig.jpg ; MorphF8_00_UPPER.jpg	36743726	0	2	19960	3	0	next	hit	1653
Vp003	827	Response	1	36763556	19830	1
Vp003	828	Picture	MorphM4_00_orig.jpg ; MorphM4_00_UPPER.jpg	36763686	0	1	37590	2	0	next	incorrect	1655
Vp003	828	Response	2	36801155	37469	1
Vp003	829	Picture	MorphF1_02_orig.jpg ; MorphF1_10_UPPER.jpg	36801276	0	1	29107	2	0	next	hit	1657
Vp003	829	Response	1	36830195	28919	1
Vp003	830	Picture	MorphM4_00_orig.jpg ; MorphM4_10_UPPER.jpg	36830383	0	1	26779	2	0	next	hit	1659
Vp003	830	Response	1	36857074	26691	1
Vp003	831	Picture	MorphF9_08_orig.jpg ; MorphF9_00_UPPER.jpg	36857162	0	1	134060	2	0	next	incorrect	1661
Vp003	831	Response	2	36991072	133910	1
Vp003	832	Picture	MorphM7_09_orig.jpg ; MorphM7_00_UPPER.jpg	36991222	0	1	43578	2	0	next	incorrect	1663
Vp003	832	Response	2	37034671	43449	1
Vp003	833	Picture	MorphM9_00_orig.jpg ; MorphM9_10_UPPER.jpg	37034800	0	1	23951	2	0	next	hit	1665
Vp003	833	Response	1	37058591	23791	1
Vp003	834	Picture	MorphM1_10_orig.jpg ; MorphM1_00_UPPER.jpg	37058751	0	1	33099	2	0	next	incorrect	1667
Vp003	834	Response	2	37091630	32879	1
Vp003	835	Picture	MorphM9_08_orig.jpg ; MorphM9_10_UPPER.jpg	37091850	0	1	48734	2	0	next	incorrect	1669
Vp003	835	Response	2	37140509	48659	1
Vp003	836	Picture	MorphF9_05_orig.jpg ; MorphF9_00_UPPER.jpg	37140584	0	1	66697	2	0	next	incorrect	1671
Vp003	836	Response	2	37207148	66564	1
Vp003	837	Picture	MorphM10_02_orig.jpg ; MorphM10_00_UPPER.jpg	37207281	0	1	120089	2	0	next	hit	1673
Vp003	837	Response	1	37327226	119945	1
Vp003	838	Picture	MorphF2_08_orig.jpg ; MorphF2_00_UPPER.jpg	37327370	0	1	38920	3	0	next	incorrect	1675
Vp003	838	Response	2	37366185	38815	1
Vp003	839	Picture	MorphM7_10_orig.jpg ; MorphM7_00_UPPER.jpg	37366290	0	2	71688	3	0	next	incorrect	1677
Vp003	839	Response	2	37437864	71574	1
Vp003	840	Picture	MorphF6_03_orig.jpg ; MorphF6_10_UPPER.jpg	37437978	0	1	13971	2	0	next	incorrect	1679
Vp003	840	Response	2	37451863	13885	1
Vp003	841	Picture	MorphM2_09_orig.jpg ; MorphM2_10_UPPER.jpg	37451949	0	1	8316	3	0	next	incorrect	1681
Vp003	841	Response	2	37460103	8154	1
Vp003	842	Picture	MorphF3_06_orig.jpg ; MorphF3_10_UPPER.jpg	37460265	0	2	7652	3	0	next	incorrect	1683
Vp003	842	Response	2	37467863	7598	1
Vp003	843	Picture	MorphF9_00_orig.jpg ; MorphF9_10_UPPER.jpg	37467917	0	1	14969	2	0	next	hit	1685
Vp003	843	Response	1	37482823	14906	1
Vp003	844	Picture	MorphF5_08_orig.jpg ; MorphF5_00_UPPER.jpg	37482886	0	1	8649	2	0	next	incorrect	1687
Vp003	844	Response	2	37491382	8496	1
Vp003	845	Picture	MorphM9_02_orig.jpg ; MorphM9_10_UPPER.jpg	37491535	0	1	31602	2	0	next	hit	1689
Vp003	845	Response	1	37523062	31527	1
Vp003	846	Picture	MorphF4_07_orig.jpg ; MorphF4_00_UPPER.jpg	37523137	0	1	53225	2	0	next	hit	1691
Vp003	846	Response	1	37576261	53124	1
Vp003	847	Picture	MorphM2_04_orig.jpg ; MorphM2_10_UPPER.jpg	37576362	0	1	42414	2	0	next	incorrect	1693
Vp003	847	Response	2	37618580	42218	1
Vp003	848	Picture	MorphM8_06_orig.jpg ; MorphM8_10_UPPER.jpg	37618776	0	1	14803	2	0	next	hit	1695
Vp003	848	Response	1	37633540	14764	1
Vp003	849	Picture	MorphM2_01_orig.jpg ; MorphM2_00_UPPER.jpg	37633579	0	1	21955	2	0	next	incorrect	1697
Vp003	849	Response	2	37655380	21801	1
Vp003	850	Picture	MorphF4_06_orig.jpg ; MorphF4_00_UPPER.jpg	37655534	0	1	15302	2	0	next	incorrect	1699
Vp003	850	Response	2	37670659	15125	1
Vp003	851	Picture	MorphF6_02_orig.jpg ; MorphF6_10_UPPER.jpg	37670836	0	1	34264	2	0	next	incorrect	1701
Vp003	851	Response	2	37704979	34143	1
Vp003	852	Picture	MorphF4_09_orig.jpg ; MorphF4_00_UPPER.jpg	37705100	0	1	29107	2	0	next	incorrect	1703
Vp003	852	Response	2	37734098	28998	1
Vp003	853	Picture	MorphM3_00_orig.jpg ; MorphM3_00_UPPER.jpg	37734207	0	1	46904	2	0	next	hit	1705
Vp003	853	Response	1	37781057	46850	1
Vp003	854	Picture	MorphF8_08_orig.jpg ; MorphF8_10_UPPER.jpg	37781111	0	1	10645	2	0	next	hit	1707
Vp003	854	Response	1	37791617	10506	1
Vp003	855	Picture	MorphM9_09_orig.jpg ; MorphM9_10_UPPER.jpg	37791756	0	1	27278	2	0	next	hit	1709
Vp003	855	Response	1	37818976	27220	1
Vp003	856	Picture	MorphF6_04_orig.jpg ; MorphF6_10_UPPER.jpg	37819034	0	1	16622	179	0	next	incorrect	1711
Vp003	856	Response	2	37835616	16582	1
Vp003	857	Picture	MorphM3_06_orig.jpg ; MorphM3_10_UPPER.jpg	37835656	0	178	42258	179	0	next	hit	1713
Vp003	857	Response	1	37877855	42199	1
Vp003	858	Picture	MorphF9_07_orig.jpg ; MorphF9_00_UPPER.jpg	37877914	0	1	12807	2	0	next	incorrect	1715
Vp003	858	Response	2	37890575	12661	1
Vp003	859	Picture	MorphM10_05_orig.jpg ; MorphM10_00_UPPER.jpg	37890721	0	1	47071	2	0	next	hit	1717
Vp003	859	Response	1	37937614	46893	1
Vp003	860	Picture	MorphM3_10_orig.jpg ; MorphM3_10_UPPER.jpg	37937792	0	1	86989	2	0	next	incorrect	1719
Vp003	860	Response	2	38024653	86861	1
Vp003	861	Picture	MorphF7_10_orig.jpg ; MorphF7_10_UPPER.jpg	38024781	0	1	17964	2	0	next	incorrect	1721
Vp003	861	Response	2	38042652	17871	1
Vp003	862	Picture	MorphM2_00_orig.jpg ; MorphM2_00_UPPER.jpg	38042745	0	1	31269	2	0	next	incorrect	1723
Vp003	862	Response	2	38073852	31107	1
Vp003	863	Picture	MorphM7_01_orig.jpg ; MorphM7_00_UPPER.jpg	38074014	0	1	32434	2	0	next	hit	1725
Vp003	863	Response	1	38106411	32397	1
Vp003	864	Picture	MorphM10_07_orig.jpg ; MorphM10_00_UPPER.jpg	38106448	0	1	80003	3	0	next	hit	1727
Vp003	864	Response	1	38186330	79882	1
Vp003	865	Picture	MorphF7_06_orig.jpg ; MorphF7_00_UPPER.jpg	38186451	0	2	23286	3	0	next	incorrect	1729
Vp003	865	Response	2	38209609	23158	1
Vp003	866	Picture	MorphF6_05_orig.jpg ; MorphF6_10_UPPER.jpg	38209737	0	1	16633	2	0	next	incorrect	1731
Vp003	866	Response	2	38226169	16432	1
Vp003	867	Picture	MorphF2_06_orig.jpg ; MorphF2_00_UPPER.jpg	38226370	0	1	17963	3	0	next	incorrect	1733
Vp003	867	Response	2	38244168	17798	1
Vp003	868	Picture	MorphM6_04_orig.jpg ; MorphM6_00_UPPER.jpg	38244333	0	2	23120	3	0	next	incorrect	1735
Vp003	868	Response	2	38267368	23035	1
Vp003	869	Picture	MorphM8_04_orig.jpg ; MorphM8_00_UPPER.jpg	38267453	0	1	19627	2	0	next	incorrect	1737
Vp003	869	Response	2	38286968	19515	1
Vp003	870	Picture	MorphF4_06_orig.jpg ; MorphF4_10_UPPER.jpg	38287080	0	1	13805	2	0	next	incorrect	1739
Vp003	870	Response	2	38300727	13647	1
Vp003	871	Picture	MorphF3_07_orig.jpg ; MorphF3_10_UPPER.jpg	38300885	0	1	13971	2	0	next	hit	1741
Vp003	871	Response	1	38314807	13922	1
Vp003	872	Picture	MorphM8_03_orig.jpg ; MorphM8_10_UPPER.jpg	38314856	0	1	19627	2	0	next	incorrect	1743
Vp003	872	Response	2	38334327	19471	1
Vp003	873	Picture	MorphM1_09_orig.jpg ; MorphM1_00_UPPER.jpg	38334483	0	1	52227	2	0	next	hit	1745
Vp003	873	Response	1	38386646	52163	1
Vp003	874	Picture	MorphF4_09_orig.jpg ; MorphF4_10_UPPER.jpg	38386710	0	1	36259	2	0	next	incorrect	1747
Vp003	874	Response	2	38422885	36175	1
Vp003	875	Picture	MorphF6_01_orig.jpg ; MorphF6_00_UPPER.jpg	38422969	0	1	72020	2	0	next	incorrect	1749
Vp003	875	Response	2	38494964	71995	1
Vp003	876	Picture	MorphM2_05_orig.jpg ; MorphM2_10_UPPER.jpg	38494989	0	1	45075	2	0	next	hit	1751
Vp003	876	Response	1	38539923	44934	1
Vp003	877	Picture	MorphM1_00_orig.jpg ; MorphM1_10_UPPER.jpg	38540064	0	1	12641	2	0	next	hit	1753
Vp003	877	Response	1	38552563	12499	1
Vp003	878	Picture	MorphM5_03_orig.jpg ; MorphM5_00_UPPER.jpg	38552705	0	1	14637	2	0	next	incorrect	1755
Vp003	878	Response	2	38567202	14497	1
Vp003	879	Picture	MorphF8_06_orig.jpg ; MorphF8_10_UPPER.jpg	38567342	0	1	27444	2	0	next	incorrect	1757
Vp003	879	Response	2	38594642	27300	1
Vp003	880	Picture	MorphM6_03_orig.jpg ; MorphM6_10_UPPER.jpg	38594786	0	1	66863	2	0	next	hit	1759
Vp003	880	Response	1	38661601	66815	1
Vp003	881	Picture	MorphM9_05_orig.jpg ; MorphM9_10_UPPER.jpg	38661649	0	1	26280	2	0	next	incorrect	1761
Vp003	881	Response	2	38687840	26191	1
Vp003	882	Picture	MorphM2_08_orig.jpg ; MorphM2_10_UPPER.jpg	38687929	0	1	18629	2	0	next	incorrect	1763
Vp003	882	Response	2	38706400	18471	1
Vp003	883	Picture	pause1	38706558	0	1	300054	3	0	next	other	0
Vp003	884	Response	3	39273278	266666	2
Vp003	885	Picture	MorphM2_03_orig.jpg ; MorphM2_10_LOWER.jpg	39273402	0	1	76677	2	0	next	incorrect	1767
Vp003	885	Response	2	39349908	76506	1
Vp003	886	Picture	MorphM1_02_orig.jpg ; MorphM1_10_LOWER.jpg	39350079	0	1	11476	3	0	next	incorrect	1769
Vp003	886	Response	2	39361427	11348	1
Vp003	887	Picture	MorphF3_03_orig.jpg ; MorphF3_10_LOWER.jpg	39361555	0	2	35096	3	0	next	hit	1771
Vp003	887	Response	1	39396547	34992	1
Vp003	888	Picture	MorphF1_10_orig.jpg ; MorphF1_10_LOWER.jpg	39396651	0	1	9480	2	0	next	hit	1773
Vp003	888	Response	1	39405987	9336	1
Vp003	889	Picture	MorphF2_10_orig.jpg ; MorphF2_00_LOWER.jpg	39406131	0	1	9647	2	0	next	hit	1775
Vp003	889	Response	1	39415666	9535	1
Vp003	890	Picture	MorphM2_05_orig.jpg ; MorphM2_00_LOWER.jpg	39415778	0	1	103955	2	0	next	incorrect	1777
Vp003	890	Response	2	39519583	103805	2
Vp003	891	Picture	MorphM6_03_orig.jpg ; MorphM6_00_LOWER.jpg	39519733	0	1	16633	2	0	next	incorrect	1779
Vp003	891	Response	2	39536224	16491	1
Vp003	892	Picture	MorphF5_08_orig.jpg ; MorphF5_00_LOWER.jpg	39536366	0	1	9979	3	0	next	hit	1781
Vp003	892	Response	1	39546224	9858	1
Vp003	893	Picture	MorphF6_06_orig.jpg ; MorphF6_10_LOWER.jpg	39546345	0	2	28110	3	0	next	hit	1783
Vp003	893	Response	1	39574384	28039	1
Vp003	894	Picture	MorphF8_03_orig.jpg ; MorphF8_00_LOWER.jpg	39574455	0	1	24616	2	0	next	incorrect	1785
Vp003	894	Response	2	39598863	24408	1
Vp003	895	Picture	MorphM10_00_orig.jpg ; MorphM10_10_LOWER.jpg	39599071	0	1	17797	2	0	next	incorrect	1787
Vp003	895	Response	2	39616783	17712	1
Vp003	896	Picture	MorphM2_05_orig.jpg ; MorphM2_00_LOWER.jpg	39616868	0	1	69359	2	0	next	incorrect	1789
Vp003	896	Response	2	39686142	69274	1
Vp003	897	Picture	MorphM5_05_orig.jpg ; MorphM5_00_LOWER.jpg	39686227	0	1	13140	2	0	next	incorrect	1791
Vp003	897	Response	2	39699261	13034	1
Vp003	898	Picture	MorphM8_10_orig.jpg ; MorphM8_00_LOWER.jpg	39699367	0	1	13805	2	0	next	hit	1793
Vp003	898	Response	1	39713021	13654	1
Vp003	899	Picture	MorphM4_03_orig.jpg ; MorphM4_10_LOWER.jpg	39713172	0	1	11310	2	0	next	incorrect	1795
Vp003	899	Response	2	39724301	11129	1
Vp003	900	Picture	MorphF2_00_orig.jpg ; MorphF2_10_LOWER.jpg	39724482	0	1	15801	2	0	next	incorrect	1797
Vp003	900	Response	2	39740140	15658	1
Vp003	901	Picture	MorphF3_08_orig.jpg ; MorphF3_10_LOWER.jpg	39740283	0	1	21955	3	0	next	hit	1799
Vp003	901	Response	1	39762060	21777	1
Vp003	902	Picture	MorphF1_03_orig.jpg ; MorphF1_10_LOWER.jpg	39762238	0	2	30106	3	0	next	incorrect	1801
Vp003	902	Response	2	39792220	29982	1
Vp003	903	Picture	MorphF2_02_orig.jpg ; MorphF2_00_LOWER.jpg	39792344	0	1	18462	2	0	next	incorrect	1803
Vp003	903	Response	2	39810699	18355	1
Vp003	904	Picture	MorphF3_08_orig.jpg ; MorphF3_10_LOWER.jpg	39810806	0	1	10645	2	0	next	hit	1805
Vp003	904	Response	1	39821339	10533	1
Vp003	905	Picture	MorphM8_00_orig.jpg ; MorphM8_00_LOWER.jpg	39821451	0	1	13140	2	0	next	hit	1807
Vp003	905	Response	1	39834539	13088	1
Vp003	906	Picture	MorphM2_09_orig.jpg ; MorphM2_10_LOWER.jpg	39834591	0	1	15136	2	0	next	hit	1809
Vp003	906	Response	1	39849578	14987	1
Vp003	907	Picture	MorphM9_10_orig.jpg ; MorphM9_10_LOWER.jpg	39849727	0	1	15801	2	0	next	hit	1811
Vp003	907	Response	1	39865418	15691	1
Vp003	908	Picture	MorphM5_01_orig.jpg ; MorphM5_10_LOWER.jpg	39865528	0	1	13639	2	0	next	incorrect	1813
Vp003	908	Response	2	39879018	13490	1
Vp003	909	Picture	MorphF6_00_orig.jpg ; MorphF6_10_LOWER.jpg	39879167	0	1	28109	2	0	next	incorrect	1815
Vp003	909	Response	2	39907097	27930	1
Vp003	910	Picture	MorphF2_06_orig.jpg ; MorphF2_10_LOWER.jpg	39907276	0	1	9813	3	0	next	hit	1817
Vp003	910	Response	1	39916857	9581	1
Vp003	911	Picture	MorphF3_02_orig.jpg ; MorphF3_10_LOWER.jpg	39917089	0	2	25449	3	0	next	incorrect	1819
Vp003	911	Response	2	39942377	25288	1
Vp003	912	Picture	MorphF8_00_orig.jpg ; MorphF8_10_LOWER.jpg	39942538	0	1	59212	2	0	next	incorrect	1821
Vp003	912	Response	2	40001656	59118	1
Vp003	913	Picture	MorphM8_10_orig.jpg ; MorphM8_10_LOWER.jpg	40001750	0	1	11809	3	0	next	hit	1823
Vp003	913	Response	1	40013495	11745	1
Vp003	914	Picture	MorphM7_10_orig.jpg ; MorphM7_00_LOWER.jpg	40013559	0	2	9647	4	0	next	hit	1825
Vp003	914	Response	1	40023015	9456	1
Vp003	915	Picture	MorphF10_09_orig.jpg ; MorphF10_10_LOWER.jpg	40023206	0	2	39919	3	0	next	incorrect	1827
Vp003	915	Response	2	40063015	39809	1
Vp003	916	Picture	MorphF1_01_orig.jpg ; MorphF1_10_LOWER.jpg	40063125	0	1	68860	2	0	next	incorrect	1829
Vp003	916	Response	2	40131893	68768	1
Vp003	917	Picture	MorphF9_07_orig.jpg ; MorphF9_00_LOWER.jpg	40131985	0	1	77675	2	0	next	incorrect	1831
Vp003	917	Response	2	40209572	77587	1
Vp003	918	Picture	MorphM7_06_orig.jpg ; MorphM7_00_LOWER.jpg	40209660	0	1	13139	3	0	next	hit	1833
Vp003	918	Response	1	40222771	13111	1
Vp003	919	Picture	MorphM3_10_orig.jpg ; MorphM3_00_LOWER.jpg	40222799	0	2	20625	3	0	next	hit	1835
Vp003	919	Response	1	40243331	20532	1
Vp003	920	Picture	MorphF6_08_orig.jpg ; MorphF6_10_LOWER.jpg	40243424	0	1	9647	2	0	next	hit	1837
Vp003	920	Response	1	40252931	9507	1
Vp003	921	Picture	MorphF8_10_orig.jpg ; MorphF8_10_LOWER.jpg	40253071	0	1	11643	2	0	next	hit	1839
Vp003	921	Response	1	40264611	11540	1
Vp003	922	Picture	MorphF5_07_orig.jpg ; MorphF5_00_LOWER.jpg	40264714	0	1	36093	2	0	next	hit	1841
Vp003	922	Response	1	40300770	36056	1
Vp003	923	Picture	MorphF8_00_orig.jpg ; MorphF8_00_LOWER.jpg	40300807	0	1	34430	2	0	next	incorrect	1843
Vp003	923	Response	2	40335169	34362	1
Vp003	924	Picture	MorphM4_03_orig.jpg ; MorphM4_00_LOWER.jpg	40335237	0	1	13639	2	0	next	incorrect	1845
Vp003	924	Response	2	40348769	13532	1
Vp003	925	Picture	MorphF4_02_orig.jpg ; MorphF4_00_LOWER.jpg	40348876	0	1	12641	2	0	next	incorrect	1847
Vp003	925	Response	2	40361329	12453	1
Vp003	926	Picture	MorphM9_06_orig.jpg ; MorphM9_00_LOWER.jpg	40361517	0	1	36911	182	0	next	incorrect	1849
Vp003	926	Response	2	40398368	36851	1
Vp003	927	Picture	MorphM7_04_orig.jpg ; MorphM7_10_LOWER.jpg	40398428	0	181	10326	182	0	next	hit	1851
Vp003	927	Response	1	40408608	10180	1
Vp003	928	Picture	MorphF1_07_orig.jpg ; MorphF1_10_LOWER.jpg	40408754	0	1	42393	22	0	next	hit	1853
Vp003	928	Response	1	40451087	42333	1
Vp003	929	Picture	MorphM10_10_orig.jpg ; MorphM10_10_LOWER.jpg	40451147	0	21	14491	22	0	next	hit	1855
Vp003	929	Response	1	40465487	14340	1
Vp003	930	Picture	MorphF1_09_orig.jpg ; MorphF1_00_LOWER.jpg	40465638	0	1	72186	2	0	next	hit	1857
Vp003	930	Response	1	40537726	72088	1
Vp003	931	Picture	MorphM2_04_orig.jpg ; MorphM2_00_LOWER.jpg	40537824	0	1	10312	2	0	next	incorrect	1859
Vp003	931	Response	2	40547965	10141	1
Vp003	932	Picture	MorphF6_10_orig.jpg ; MorphF6_00_LOWER.jpg	40548136	0	1	13306	2	0	next	hit	1861
Vp003	932	Response	1	40561405	13269	1
Vp003	933	Picture	MorphM5_01_orig.jpg ; MorphM5_00_LOWER.jpg	40561442	0	1	42414	2	0	next	incorrect	1863
Vp003	933	Response	2	40603724	42282	1
Vp003	934	Picture	MorphF2_00_orig.jpg ; MorphF2_00_LOWER.jpg	40603856	0	1	22953	2	0	next	incorrect	1865
Vp003	934	Response	2	40626764	22908	1
Vp003	935	Picture	MorphF5_02_orig.jpg ; MorphF5_10_LOWER.jpg	40626809	0	1	14304	2	0	next	incorrect	1867
Vp003	935	Response	2	40641003	14194	1
Vp003	936	Picture	MorphM1_03_orig.jpg ; MorphM1_00_LOWER.jpg	40641113	0	1	10978	2	0	next	incorrect	1869
Vp003	936	Response	2	40652043	10930	1
Vp003	937	Picture	MorphF6_05_orig.jpg ; MorphF6_10_LOWER.jpg	40652091	0	1	11809	2	0	next	hit	1871
Vp003	937	Response	1	40663723	11632	1
Vp003	938	Picture	MorphM6_06_orig.jpg ; MorphM6_10_LOWER.jpg	40663900	0	1	11310	2	0	next	hit	1873
Vp003	938	Response	1	40675163	11263	1
Vp003	939	Picture	MorphM2_10_orig.jpg ; MorphM2_00_LOWER.jpg	40675210	0	1	11311	2	0	next	hit	1875
Vp003	939	Response	1	40686443	11233	1
Vp003	940	Picture	MorphM3_09_orig.jpg ; MorphM3_10_LOWER.jpg	40686521	0	1	13472	2	0	next	hit	1877
Vp003	940	Response	1	40699882	13361	1
Vp003	941	Picture	MorphM4_04_orig.jpg ; MorphM4_10_LOWER.jpg	40699993	0	1	30272	2	0	next	incorrect	1879
Vp003	941	Response	2	40730122	30129	1
Vp003	942	Picture	MorphM10_10_orig.jpg ; MorphM10_10_LOWER.jpg	40730265	0	1	28109	2	0	next	hit	1881
Vp003	942	Response	1	40758281	28016	1
Vp003	943	Picture	MorphF1_05_orig.jpg ; MorphF1_00_LOWER.jpg	40758374	0	1	87488	2	0	next	incorrect	1883
Vp003	943	Response	2	40845720	87346	1
Vp003	944	Picture	MorphM7_02_orig.jpg ; MorphM7_00_LOWER.jpg	40845862	0	1	11976	2	0	next	incorrect	1885
Vp003	944	Response	2	40857799	11937	1
Vp003	945	Picture	MorphM3_06_orig.jpg ; MorphM3_10_LOWER.jpg	40857838	0	1	13472	3	0	next	hit	1887
Vp003	945	Response	1	40871159	13321	1
Vp003	946	Picture	MorphM1_02_orig.jpg ; MorphM1_10_LOWER.jpg	40871310	0	2	8982	3	0	next	incorrect	1889
Vp003	946	Response	2	40880119	8809	1
Vp003	947	Picture	MorphF7_04_orig.jpg ; MorphF7_10_LOWER.jpg	40880292	0	1	22288	2	0	next	hit	1891
Vp003	947	Response	1	40902439	22147	1
Vp003	948	Picture	MorphF3_06_orig.jpg ; MorphF3_00_LOWER.jpg	40902580	0	1	11477	2	0	next	incorrect	1893
Vp003	948	Response	2	40913878	11298	1
Vp003	949	Picture	MorphM3_00_orig.jpg ; MorphM3_10_LOWER.jpg	40914057	0	1	12641	2	0	next	incorrect	1895
Vp003	949	Response	2	40926598	12541	1
Vp003	950	Picture	MorphF3_02_orig.jpg ; MorphF3_10_LOWER.jpg	40926698	0	1	10478	2	0	next	incorrect	1897
Vp003	950	Response	2	40937078	10380	1
Vp003	951	Picture	MorphF5_07_orig.jpg ; MorphF5_10_LOWER.jpg	40937176	0	1	11643	2	0	next	hit	1899
Vp003	951	Response	1	40948678	11502	1
Vp003	952	Picture	MorphM7_00_orig.jpg ; MorphM7_10_LOWER.jpg	40948819	0	1	13805	2	0	next	hit	1901
Vp003	952	Response	1	40962438	13619	1
Vp003	953	Picture	MorphF10_04_orig.jpg ; MorphF10_00_LOWER.jpg	40962624	0	1	37590	2	0	next	incorrect	1903
Vp003	953	Response	2	41000117	37493	1
Vp003	954	Picture	MorphM2_05_orig.jpg ; MorphM2_00_LOWER.jpg	41000214	0	1	27444	3	0	next	incorrect	1905
Vp003	954	Response	2	41027556	27342	1
Vp003	955	Picture	MorphM10_05_orig.jpg ; MorphM10_00_LOWER.jpg	41027658	0	2	66698	3	0	next	incorrect	1907
Vp003	955	Response	2	41094195	66537	1
Vp003	956	Picture	MorphM9_02_orig.jpg ; MorphM9_10_LOWER.jpg	41094356	0	1	14803	2	0	next	incorrect	1909
Vp003	956	Response	2	41108995	14639	1
Vp003	957	Picture	MorphF9_09_orig.jpg ; MorphF9_10_LOWER.jpg	41109159	0	1	10977	3	0	next	hit	1911
Vp003	957	Response	1	41119954	10795	1
Vp003	958	Picture	MorphF10_02_orig.jpg ; MorphF10_00_LOWER.jpg	41120136	0	2	91148	3	0	next	incorrect	1913
Vp003	958	Response	2	41211153	91017	1
Vp003	959	Picture	MorphM2_10_orig.jpg ; MorphM2_00_LOWER.jpg	41211284	0	1	15801	2	0	next	hit	1915
Vp003	959	Response	1	41226913	15629	1
Vp003	960	Picture	MorphF9_02_orig.jpg ; MorphF9_00_LOWER.jpg	41227085	0	1	8815	3	0	next	incorrect	1917
Vp003	960	Response	2	41235712	8627	1
Vp003	961	Picture	MorphF10_03_orig.jpg ; MorphF10_00_LOWER.jpg	41235900	0	2	59047	3	0	next	hit	1919
Vp003	961	Response	1	41294831	58931	1
Vp003	962	Picture	MorphF2_01_orig.jpg ; MorphF2_10_LOWER.jpg	41294947	0	1	23618	2	0	next	incorrect	1921
Vp003	962	Response	2	41318351	23404	1
Vp003	963	Picture	MorphM8_02_orig.jpg ; MorphM8_10_LOWER.jpg	41318565	0	1	19461	2	0	next	hit	1923
Vp003	963	Response	1	41337870	19305	1
Vp003	964	Picture	MorphF2_09_orig.jpg ; MorphF2_00_LOWER.jpg	41338026	0	1	8150	2	0	next	hit	1925
Vp003	964	Response	1	41346110	8084	1
Vp003	965	Picture	MorphM9_03_orig.jpg ; MorphM9_10_LOWER.jpg	41346176	0	1	11628	183	0	next	incorrect	1927
Vp003	965	Response	2	41357790	11614	1
Vp003	966	Picture	MorphM4_10_orig.jpg ; MorphM4_10_LOWER.jpg	41357804	0	182	14485	183	0	next	hit	1929
Vp003	966	Response	1	41372190	14386	1
Vp003	967	Picture	MorphF8_08_orig.jpg ; MorphF8_00_LOWER.jpg	41372289	0	1	16134	2	0	next	incorrect	1931
Vp003	967	Response	2	41388350	16061	1
Vp003	968	Picture	MorphM10_10_orig.jpg ; MorphM10_10_LOWER.jpg	41388423	0	1	9480	3	0	next	hit	1933
Vp003	968	Response	1	41397789	9366	1
Vp003	969	Picture	MorphF6_06_orig.jpg ; MorphF6_00_LOWER.jpg	41397903	0	2	24950	3	0	next	hit	1935
Vp003	969	Response	1	41422669	24766	1
Vp003	970	Picture	MorphM8_09_orig.jpg ; MorphM8_10_LOWER.jpg	41422853	0	1	25263	187	0	next	hit	1937
Vp003	970	Response	1	41448108	25255	1
Vp003	971	Picture	MorphF10_04_orig.jpg ; MorphF10_00_LOWER.jpg	41448116	0	186	49251	187	0	next	incorrect	1939
Vp003	971	Response	2	41497228	49112	1
Vp003	972	Picture	MorphF4_03_orig.jpg ; MorphF4_10_LOWER.jpg	41497367	0	1	17298	2	0	next	incorrect	1941
Vp003	972	Response	2	41514507	17140	1
Vp003	973	Picture	MorphM4_05_orig.jpg ; MorphM4_10_LOWER.jpg	41514665	0	1	84827	2	0	next	incorrect	1943
Vp003	973	Response	2	41599386	84721	1
Vp003	974	Picture	MorphF4_05_orig.jpg ; MorphF4_10_LOWER.jpg	41599492	0	1	18795	3	0	next	hit	1945
Vp003	974	Response	1	41618185	18693	1
Vp003	975	Picture	MorphF10_08_orig.jpg ; MorphF10_00_LOWER.jpg	41618287	0	2	18629	3	0	next	hit	1947
Vp003	975	Response	1	41636825	18538	1
Vp003	976	Picture	MorphF8_05_orig.jpg ; MorphF8_10_LOWER.jpg	41636916	0	1	12974	2	0	next	hit	1949
Vp003	976	Response	1	41649705	12789	1
Vp003	977	Picture	MorphF9_07_orig.jpg ; MorphF9_00_LOWER.jpg	41649890	0	1	48401	2	0	next	incorrect	1951
Vp003	977	Response	2	41698264	48374	1
Vp003	978	Picture	MorphM8_03_orig.jpg ; MorphM8_10_LOWER.jpg	41698291	0	1	10645	2	0	next	hit	1953
Vp003	978	Response	1	41708824	10533	1
Vp003	979	Picture	MorphF3_05_orig.jpg ; MorphF3_10_LOWER.jpg	41708936	0	1	24783	2	0	next	incorrect	1955
Vp003	979	Response	2	41733623	24687	1
Vp003	980	Picture	MorphM5_03_orig.jpg ; MorphM5_00_LOWER.jpg	41733719	0	1	9813	2	0	next	incorrect	1957
Vp003	980	Response	2	41743383	9664	1
Vp003	981	Picture	MorphF9_10_orig.jpg ; MorphF9_00_LOWER.jpg	41743532	0	1	12142	2	0	next	hit	1959
Vp003	981	Response	1	41755543	12011	1
Vp003	982	Picture	MorphM1_02_orig.jpg ; MorphM1_10_LOWER.jpg	41755674	0	1	21456	2	0	next	incorrect	1961
Vp003	982	Response	2	41776982	21308	1
Vp003	983	Picture	MorphF7_02_orig.jpg ; MorphF7_10_LOWER.jpg	41777130	0	1	87655	2	0	next	incorrect	1963
Vp003	983	Response	2	41864661	87531	1
Vp003	984	Picture	MorphM10_02_orig.jpg ; MorphM10_00_LOWER.jpg	41864785	0	1	11809	2	0	next	incorrect	1965
Vp003	984	Response	2	41876420	11635	1
Vp003	985	Picture	MorphF9_03_orig.jpg ; MorphF9_10_LOWER.jpg	41876594	0	1	22122	2	0	next	incorrect	1967
Vp003	985	Response	2	41898580	21986	1
Vp003	986	Picture	MorphM7_03_orig.jpg ; MorphM7_00_LOWER.jpg	41898716	0	1	18129	2	0	next	incorrect	1969
Vp003	986	Response	2	41916660	17944	1
Vp003	987	Picture	MorphM3_04_orig.jpg ; MorphM3_10_LOWER.jpg	41916845	0	1	37424	2	0	next	incorrect	1971
Vp003	987	Response	2	41954099	37254	1
Vp003	988	Picture	MorphF8_06_orig.jpg ; MorphF8_00_LOWER.jpg	41954269	0	1	22454	2	0	next	hit	1973
Vp003	988	Response	1	41976579	22310	1
Vp003	989	Picture	MorphF3_07_orig.jpg ; MorphF3_00_LOWER.jpg	41976723	0	1	16455	180	0	next	incorrect	1975
Vp003	989	Response	2	41993138	16415	1
Vp003	990	Picture	MorphF7_05_orig.jpg ; MorphF7_00_LOWER.jpg	41993178	0	179	170165	180	0	next	hit	1977
Vp003	990	Response	1	42163215	170037	1
Vp003	991	Picture	MorphM8_05_orig.jpg ; MorphM8_10_LOWER.jpg	42163343	0	1	11643	2	0	next	hit	1979
Vp003	991	Response	1	42174815	11472	1
Vp003	992	Picture	MorphF3_01_orig.jpg ; MorphF3_00_LOWER.jpg	42174986	0	1	19127	2	0	next	incorrect	1981
Vp003	992	Response	2	42194014	19028	1
Vp003	993	Picture	MorphM10_05_orig.jpg ; MorphM10_10_LOWER.jpg	42194113	0	1	94641	2	0	next	hit	1983
Vp003	993	Response	1	42288653	94540	1
Vp003	994	Picture	MorphF1_08_orig.jpg ; MorphF1_00_LOWER.jpg	42288754	0	1	14636	3	0	next	hit	1985
Vp003	994	Response	1	42303292	14538	1
Vp003	995	Picture	MorphM5_08_orig.jpg ; MorphM5_00_LOWER.jpg	42303390	0	2	21623	3	0	next	incorrect	1987
Vp003	995	Response	2	42324892	21502	1
Vp003	996	Picture	MorphM3_00_orig.jpg ; MorphM3_10_LOWER.jpg	42325013	0	1	18130	2	0	next	incorrect	1989
Vp003	996	Response	2	42342972	17959	1
Vp003	997	Picture	MorphM1_07_orig.jpg ; MorphM1_00_LOWER.jpg	42343143	0	1	9979	3	0	next	hit	1991
Vp003	997	Response	1	42353051	9908	1
Vp003	998	Picture	MorphM6_04_orig.jpg ; MorphM6_10_LOWER.jpg	42353122	0	2	19461	3	0	next	hit	1993
Vp003	998	Response	1	42372411	19289	1
Vp003	999	Picture	MorphM4_01_orig.jpg ; MorphM4_10_LOWER.jpg	42372583	0	1	9480	3	0	next	incorrect	1995
Vp003	999	Response	2	42382011	9428	1
Vp003	1000	Picture	MorphF4_03_orig.jpg ; MorphF4_10_LOWER.jpg	42382063	0	2	85160	3	0	next	incorrect	1997
Vp003	1000	Response	2	42467129	85066	1
Vp003	1001	Picture	MorphM6_05_orig.jpg ; MorphM6_10_LOWER.jpg	42467223	0	1	41582	2	0	next	incorrect	1999
Vp003	1001	Response	2	42508649	41426	1
Vp003	1002	Picture	MorphM2_02_orig.jpg ; MorphM2_00_LOWER.jpg	42508805	0	1	29274	2	0	next	incorrect	2001
Vp003	1002	Response	2	42538008	29203	1
Vp003	1003	Picture	MorphM3_09_orig.jpg ; MorphM3_00_LOWER.jpg	42538079	0	1	16300	2	0	next	hit	2003
Vp003	1003	Response	1	42554248	16169	1
Vp003	1004	Picture	MorphM4_02_orig.jpg ; MorphM4_00_LOWER.jpg	42554379	0	1	9148	2	0	next	incorrect	2005
Vp003	1004	Response	2	42563368	8989	1
Vp003	1005	Picture	MorphF1_03_orig.jpg ; MorphF1_10_LOWER.jpg	42563527	0	1	11310	2	0	next	incorrect	2007
Vp003	1005	Response	2	42574647	11120	1
Vp003	1006	Picture	MorphM6_03_orig.jpg ; MorphM6_10_LOWER.jpg	42574837	0	1	18462	3	0	next	incorrect	2009
Vp003	1006	Response	2	42593207	18370	1
Vp003	1007	Picture	MorphF7_04_orig.jpg ; MorphF7_10_LOWER.jpg	42593299	0	2	12142	3	0	next	hit	2011
Vp003	1007	Response	1	42605287	11988	1
Vp003	1008	Picture	MorphM1_00_orig.jpg ; MorphM1_10_LOWER.jpg	42605441	0	1	12808	2	0	next	incorrect	2013
Vp003	1008	Response	2	42618166	12725	1
Vp003	1009	Picture	MorphF10_09_orig.jpg ; MorphF10_00_LOWER.jpg	42618249	0	1	15967	2	0	next	hit	2015
Vp003	1009	Response	1	42634086	15837	1
Vp003	1010	Picture	MorphF2_09_orig.jpg ; MorphF2_00_LOWER.jpg	42634216	0	1	9148	2	0	next	hit	2017
Vp003	1010	Response	1	42643286	9070	1
Vp003	1011	Picture	MorphF6_07_orig.jpg ; MorphF6_00_LOWER.jpg	42643364	0	1	12807	2	0	next	hit	2019
Vp003	1011	Response	1	42656006	12642	1
Vp003	1012	Picture	MorphF8_10_orig.jpg ; MorphF8_00_LOWER.jpg	42656171	0	1	25116	2	0	next	hit	2021
Vp003	1012	Response	1	42681205	25034	1
Vp003	1013	Picture	MorphM10_03_orig.jpg ; MorphM10_00_LOWER.jpg	42681287	0	1	11144	2	0	next	incorrect	2023
Vp003	1013	Response	2	42692325	11038	1
Vp003	1014	Picture	MorphF10_00_orig.jpg ; MorphF10_00_LOWER.jpg	42692431	0	1	15634	3	0	next	incorrect	2025
Vp003	1014	Response	2	42708005	15574	1
Vp003	1015	Picture	MorphM6_09_orig.jpg ; MorphM6_00_LOWER.jpg	42708065	0	2	13473	3	0	next	hit	2027
Vp003	1015	Response	1	42721365	13300	1
Vp003	1016	Picture	MorphM5_08_orig.jpg ; MorphM5_10_LOWER.jpg	42721538	0	1	11643	2	0	next	incorrect	2029
Vp003	1016	Response	2	42733125	11587	1
Vp003	1017	Picture	MorphM10_00_orig.jpg ; MorphM10_10_LOWER.jpg	42733181	0	1	24284	2	0	next	incorrect	2031
Vp003	1017	Response	2	42757284	24103	1
Vp003	1018	Picture	MorphF4_02_orig.jpg ; MorphF4_00_LOWER.jpg	42757465	0	1	102125	2	0	next	incorrect	2033
Vp003	1018	Response	2	42859442	101977	1
Vp003	1019	Picture	MorphF1_06_orig.jpg ; MorphF1_10_LOWER.jpg	42859590	0	1	28608	2	0	next	hit	2035
Vp003	1019	Response	1	42888081	28491	1
Vp003	1020	Picture	MorphM4_08_orig.jpg ; MorphM4_10_LOWER.jpg	42888198	0	1	8150	2	0	next	hit	2037
Vp003	1020	Response	1	42896321	8123	1
Vp003	1021	Picture	MorphF4_09_orig.jpg ; MorphF4_00_LOWER.jpg	42896348	0	1	13306	2	0	next	hit	2039
Vp003	1021	Response	1	42909521	13173	1
Vp003	1022	Picture	MorphF6_07_orig.jpg ; MorphF6_10_LOWER.jpg	42909654	0	1	9481	2	0	next	hit	2041
Vp003	1022	Response	1	42918961	9307	1
Vp003	1023	Picture	MorphM5_01_orig.jpg ; MorphM5_10_LOWER.jpg	42919135	0	1	9647	2	0	next	incorrect	2043
Vp003	1023	Response	2	42928641	9506	1
Vp003	1024	Picture	MorphM7_06_orig.jpg ; MorphM7_00_LOWER.jpg	42928782	0	1	9980	2	0	next	hit	2045
Vp003	1024	Response	1	42938640	9858	1
Vp003	1025	Picture	MorphF8_06_orig.jpg ; MorphF8_00_LOWER.jpg	42938762	0	1	25448	2	0	next	incorrect	2047
Vp003	1025	Response	2	42964080	25318	1
Vp003	1026	Picture	MorphM10_01_orig.jpg ; MorphM10_00_LOWER.jpg	42964210	0	1	7983	3	0	next	incorrect	2049
Vp003	1026	Response	2	42972000	7790	1
Vp003	1027	Picture	MorphM5_00_orig.jpg ; MorphM5_10_LOWER.jpg	42972193	0	2	17465	3	0	next	incorrect	2051
Vp003	1027	Response	2	42989520	17327	1
Vp003	1028	Picture	MorphM8_09_orig.jpg ; MorphM8_00_LOWER.jpg	42989658	0	1	27943	2	0	next	hit	2053
Vp003	1028	Response	1	43017439	27781	1
Vp003	1029	Picture	MorphM6_01_orig.jpg ; MorphM6_10_LOWER.jpg	43017601	0	1	13971	3	0	next	incorrect	2055
Vp003	1029	Response	2	43031439	13838	1
Vp003	1030	Picture	MorphF7_08_orig.jpg ; MorphF7_00_LOWER.jpg	43031572	0	2	17096	206	0	next	hit	2057
Vp003	1030	Response	1	43048639	17067	1
Vp003	1031	Picture	MorphM8_01_orig.jpg ; MorphM8_10_LOWER.jpg	43048668	0	204	40953	205	0	next	hit	2059
Vp003	1031	Response	1	43089438	40770	1
Vp003	1032	Picture	MorphF8_01_orig.jpg ; MorphF8_00_LOWER.jpg	43089621	0	1	10478	2	0	next	incorrect	2061
Vp003	1032	Response	2	43099997	10376	1
Vp003	1033	Picture	MorphF2_00_orig.jpg ; MorphF2_00_LOWER.jpg	43100099	0	1	46738	3	0	next	incorrect	2063
Vp003	1033	Response	2	43146637	46538	1
Vp003	1034	Picture	MorphM9_04_orig.jpg ; MorphM9_10_LOWER.jpg	43146837	0	2	11144	3	0	next	incorrect	2065
Vp003	1034	Response	2	43157756	10919	1
Vp003	1035	Picture	MorphF8_07_orig.jpg ; MorphF8_10_LOWER.jpg	43157981	0	1	33432	2	0	next	hit	2067
Vp003	1035	Response	1	43191276	33295	1
Vp003	1036	Picture	MorphM10_01_orig.jpg ; MorphM10_10_LOWER.jpg	43191413	0	1	17465	2	0	next	incorrect	2069
Vp003	1036	Response	2	43208795	17382	1
Vp003	1037	Picture	MorphM8_02_orig.jpg ; MorphM8_00_LOWER.jpg	43208878	0	1	64036	2	0	next	hit	2071
Vp003	1037	Response	1	43272794	63916	1
Vp003	1038	Picture	MorphF6_07_orig.jpg ; MorphF6_00_LOWER.jpg	43272914	0	1	11476	2	0	next	hit	2073
Vp003	1038	Response	1	43284234	11320	1
Vp003	1039	Picture	MorphM6_09_orig.jpg ; MorphM6_00_LOWER.jpg	43284390	0	1	12807	3	0	next	hit	2075
Vp003	1039	Response	1	43297034	12644	1
Vp003	1040	Picture	MorphF4_09_orig.jpg ; MorphF4_00_LOWER.jpg	43297197	0	2	24783	3	0	next	hit	2077
Vp003	1040	Response	1	43321913	24716	1
Vp003	1041	Picture	MorphF8_05_orig.jpg ; MorphF8_10_LOWER.jpg	43321980	0	1	25947	3	0	next	incorrect	2079
Vp003	1041	Response	2	43347832	25852	2
Vp003	1042	Picture	MorphM6_00_orig.jpg ; MorphM6_00_LOWER.jpg	43347927	0	2	12974	3	0	next	incorrect	2081
Vp003	1042	Response	2	43360712	12785	1
Vp003	1043	Picture	MorphF9_03_orig.jpg ; MorphF9_00_LOWER.jpg	43360901	0	1	8483	2	0	next	incorrect	2083
Vp003	1043	Response	2	43369351	8450	3
Vp003	1044	Picture	MorphM8_00_orig.jpg ; MorphM8_00_LOWER.jpg	43369384	0	1	17797	2	0	next	incorrect	2085
Vp003	1044	Response	2	43387112	17728	1
Vp003	1045	Picture	MorphM7_01_orig.jpg ; MorphM7_00_LOWER.jpg	43387181	0	1	23119	2	0	next	incorrect	2087
Vp003	1045	Response	2	43410152	22971	1
Vp003	1046	Picture	MorphF3_04_orig.jpg ; MorphF3_00_LOWER.jpg	43410300	0	1	18463	2	0	next	incorrect	2089
Vp003	1046	Response	2	43428711	18411	1
Vp003	1047	Picture	MorphF4_06_orig.jpg ; MorphF4_10_LOWER.jpg	43428763	0	1	47902	2	0	next	hit	2091
Vp003	1047	Response	1	43476551	47788	1
Vp003	1048	Picture	MorphF5_06_orig.jpg ; MorphF5_00_LOWER.jpg	43476665	0	1	8483	2	0	next	hit	2093
Vp003	1048	Response	1	43485110	8445	1
Vp003	1049	Picture	MorphM4_04_orig.jpg ; MorphM4_00_LOWER.jpg	43485148	0	1	52725	3	0	next	incorrect	2095
Vp003	1049	Response	2	43537669	52521	1
Vp003	1050	Picture	MorphF9_08_orig.jpg ; MorphF9_10_LOWER.jpg	43537873	0	2	16134	3	0	next	hit	2097
Vp003	1050	Response	1	43553829	15956	1
Vp003	1051	Picture	MorphF8_07_orig.jpg ; MorphF8_10_LOWER.jpg	43554007	0	1	95639	2	0	next	incorrect	2099
Vp003	1051	Response	2	43649427	95420	1
Vp003	1052	Picture	MorphF5_04_orig.jpg ; MorphF5_10_LOWER.jpg	43649646	0	1	18296	2	0	next	incorrect	2101
Vp003	1052	Response	2	43667827	18181	1
Vp003	1053	Picture	MorphF7_09_orig.jpg ; MorphF7_10_LOWER.jpg	43667942	0	1	9148	2	0	next	hit	2103
Vp003	1053	Response	1	43677027	9085	1
Vp003	1054	Picture	MorphM3_02_orig.jpg ; MorphM3_00_LOWER.jpg	43677090	0	1	10811	2	0	next	incorrect	2105
Vp003	1054	Response	2	43687746	10656	1
Vp003	1055	Picture	MorphF8_01_orig.jpg ; MorphF8_10_LOWER.jpg	43687901	0	1	8649	2	0	next	incorrect	2107
Vp003	1055	Response	2	43696466	8565	1
Vp003	1056	Picture	MorphM7_09_orig.jpg ; MorphM7_10_LOWER.jpg	43696550	0	1	23785	2	0	next	hit	2109
Vp003	1056	Response	1	43720306	23756	1
Vp003	1057	Picture	MorphM6_03_orig.jpg ; MorphM6_00_LOWER.jpg	43720335	0	1	9314	2	0	next	incorrect	2111
Vp003	1057	Response	2	43729586	9251	1
Vp003	1058	Picture	MorphM10_04_orig.jpg ; MorphM10_10_LOWER.jpg	43729649	0	1	16799	2	0	next	hit	2113
Vp003	1058	Response	1	43746385	16736	1
Vp003	1059	Picture	MorphF10_00_orig.jpg ; MorphF10_00_LOWER.jpg	43746448	0	1	52560	2	0	next	incorrect	2115
Vp003	1059	Response	2	43798944	52496	1
Vp003	1060	Picture	MorphM6_04_orig.jpg ; MorphM6_00_LOWER.jpg	43799008	0	1	45074	3	0	next	incorrect	2117
Vp003	1060	Response	2	43843904	44896	1
Vp003	1061	Picture	MorphF2_09_orig.jpg ; MorphF2_10_LOWER.jpg	43844082	0	2	7319	3	0	next	hit	2119
Vp003	1061	Response	1	43851263	7181	1
Vp003	1062	Picture	MorphM9_06_orig.jpg ; MorphM9_10_LOWER.jpg	43851401	0	1	14969	2	0	next	hit	2121
Vp003	1062	Response	1	43866303	14902	1
Vp003	1063	Picture	MorphM10_06_orig.jpg ; MorphM10_10_LOWER.jpg	43866370	0	1	17797	2	0	next	hit	2123
Vp003	1063	Response	1	43884143	17773	1
Vp003	1064	Picture	MorphM4_04_orig.jpg ; MorphM4_10_LOWER.jpg	43884167	0	1	13639	2	0	next	incorrect	2125
Vp003	1064	Response	2	43897662	13495	1
Vp003	1065	Picture	MorphM1_05_orig.jpg ; MorphM1_00_LOWER.jpg	43897806	0	1	25781	2	0	next	incorrect	2127
Vp003	1065	Response	2	43923422	25616	1
Vp003	1066	Picture	MorphM5_00_orig.jpg ; MorphM5_10_LOWER.jpg	43923587	0	1	8815	2	0	next	incorrect	2129
Vp003	1066	Response	2	43932222	8635	1
Vp003	1067	Picture	MorphM2_05_orig.jpg ; MorphM2_10_LOWER.jpg	43932402	0	1	28941	2	0	next	incorrect	2131
Vp003	1067	Response	2	43961261	28859	1
Vp003	1068	Picture	MorphF7_08_orig.jpg ; MorphF7_10_LOWER.jpg	43961343	0	1	10645	2	0	next	hit	2133
Vp003	1068	Response	1	43971821	10478	1
Vp003	1069	Picture	MorphM4_09_orig.jpg ; MorphM4_10_LOWER.jpg	43971988	0	1	9481	2	0	next	hit	2135
Vp003	1069	Response	1	43981341	9353	1
Vp003	1070	Picture	MorphM5_01_orig.jpg ; MorphM5_10_LOWER.jpg	43981469	0	1	17797	2	0	next	incorrect	2137
Vp003	1070	Response	2	43999181	17712	1
Vp003	1071	Picture	MorphM7_00_orig.jpg ; MorphM7_10_LOWER.jpg	43999266	0	1	48734	2	0	next	incorrect	2139
Vp003	1071	Response	2	44047820	48554	1
Vp003	1072	Picture	MorphF5_03_orig.jpg ; MorphF5_00_LOWER.jpg	44048000	0	1	48235	2	0	next	incorrect	2141
Vp003	1072	Response	2	44096059	48059	1
Vp003	1073	Picture	MorphM6_00_orig.jpg ; MorphM6_10_LOWER.jpg	44096235	0	1	13140	2	0	next	incorrect	2143
Vp003	1073	Response	2	44109179	12944	1
Vp003	1074	Picture	MorphF6_04_orig.jpg ; MorphF6_10_LOWER.jpg	44109375	0	1	20957	2	0	next	hit	2145
Vp003	1074	Response	1	44130218	20843	1
Vp003	1075	Picture	MorphF5_03_orig.jpg ; MorphF5_00_LOWER.jpg	44130332	0	1	106117	2	0	next	incorrect	2147
Vp003	1075	Response	2	44236376	106044	1
Vp003	1076	Picture	MorphF8_02_orig.jpg ; MorphF8_10_LOWER.jpg	44236449	0	1	60211	2	0	next	incorrect	2149
Vp003	1076	Response	2	44296535	60086	1
Vp003	1077	Picture	MorphM9_07_orig.jpg ; MorphM9_10_LOWER.jpg	44296660	0	1	38089	2	0	next	incorrect	2151
Vp003	1077	Response	2	44334614	37954	1
Vp003	1078	Picture	MorphF9_00_orig.jpg ; MorphF9_10_LOWER.jpg	44334749	0	1	52725	3	0	next	incorrect	2153
Vp003	1078	Response	2	44387333	52584	1
Vp003	1079	Picture	MorphF1_07_orig.jpg ; MorphF1_10_LOWER.jpg	44387474	0	2	52726	3	0	next	hit	2155
Vp003	1079	Response	1	44440052	52578	1
Vp003	1080	Picture	MorphM4_06_orig.jpg ; MorphM4_10_LOWER.jpg	44440200	0	1	15469	2	0	next	hit	2157
Vp003	1080	Response	1	44455572	15372	1
Vp003	1081	Picture	MorphF4_04_orig.jpg ; MorphF4_10_LOWER.jpg	44455669	0	1	247661	3	0	next	incorrect	2159
Vp003	1081	Response	2	44703246	247577	2
Vp003	1082	Picture	MorphM3_01_orig.jpg ; MorphM3_10_LOWER.jpg	44703330	0	2	19793	4	0	next	incorrect	2161
Vp003	1082	Response	2	44723007	19677	1
Vp003	1083	Picture	MorphM1_08_orig.jpg ; MorphM1_00_LOWER.jpg	44723123	0	2	9814	3	0	next	hit	2163
Vp003	1083	Response	1	44732847	9724	1
Vp003	1084	Picture	MorphF2_04_orig.jpg ; MorphF2_00_LOWER.jpg	44732937	0	1	22953	2	0	next	incorrect	2165
Vp003	1084	Response	2	44755726	22789	1
Vp003	1085	Picture	MorphM1_09_orig.jpg ; MorphM1_10_LOWER.jpg	44755890	0	1	11144	2	0	next	hit	2167
Vp003	1085	Response	1	44766846	10956	1
Vp003	1086	Picture	MorphM8_08_orig.jpg ; MorphM8_00_LOWER.jpg	44767034	0	1	14969	2	0	next	hit	2169
Vp003	1086	Response	1	44781966	14932	1
Vp003	1087	Picture	MorphF4_03_orig.jpg ; MorphF4_00_LOWER.jpg	44782003	0	1	10146	3	0	next	incorrect	2171
Vp003	1087	Response	2	44791966	9963	1
Vp003	1088	Picture	MorphF5_10_orig.jpg ; MorphF5_00_LOWER.jpg	44792149	0	2	13972	3	0	next	hit	2173
Vp003	1088	Response	1	44805966	13817	1
Vp003	1089	Picture	MorphM3_08_orig.jpg ; MorphM3_00_LOWER.jpg	44806121	0	1	32267	2	0	next	hit	2175
Vp003	1089	Response	1	44838285	32164	1
Vp003	1090	Picture	MorphF8_01_orig.jpg ; MorphF8_00_LOWER.jpg	44838388	0	1	12475	2	0	next	incorrect	2177
Vp003	1090	Response	2	44850765	12377	1
Vp003	1091	Picture	MorphF5_02_orig.jpg ; MorphF5_00_LOWER.jpg	44850863	0	1	22454	2	0	next	incorrect	2179
Vp003	1091	Response	2	44873244	22381	1
Vp003	1092	Picture	MorphM2_10_orig.jpg ; MorphM2_10_LOWER.jpg	44873317	0	1	11643	2	0	next	hit	2181
Vp003	1092	Response	1	44884844	11527	1
Vp003	1093	Picture	MorphM8_09_orig.jpg ; MorphM8_10_LOWER.jpg	44884960	0	1	14304	2	0	next	hit	2183
Vp003	1093	Response	1	44899164	14204	1
Vp003	1094	Picture	MorphF5_05_orig.jpg ; MorphF5_10_LOWER.jpg	44899264	0	1	145870	2	0	next	hit	2185
Vp003	1094	Response	1	45045081	145817	1
Vp003	1095	Picture	MorphM5_08_orig.jpg ; MorphM5_00_LOWER.jpg	45045134	0	1	11125	187	0	next	incorrect	2187
Vp003	1095	Response	2	45056201	11067	1
Vp003	1096	Picture	MorphM10_07_orig.jpg ; MorphM10_10_LOWER.jpg	45056259	0	186	40270	187	0	next	hit	2189
Vp003	1096	Response	1	45096440	40181	1
Vp003	1097	Picture	MorphF7_09_orig.jpg ; MorphF7_00_LOWER.jpg	45096529	0	1	26446	2	0	next	hit	2191
Vp003	1097	Response	1	45122840	26311	1
Vp003	1098	Picture	MorphF5_03_orig.jpg ; MorphF5_00_LOWER.jpg	45122975	0	1	9647	2	0	next	incorrect	2193
Vp003	1098	Response	2	45132519	9544	1
Vp003	1099	Picture	MorphM3_04_orig.jpg ; MorphM3_10_LOWER.jpg	45132622	0	1	17963	2	0	next	incorrect	2195
Vp003	1099	Response	2	45150519	17897	1
Vp003	1100	Picture	MorphM8_00_orig.jpg ; MorphM8_00_LOWER.jpg	45150585	0	1	47071	2	0	next	incorrect	2197
Vp003	1100	Response	2	45197558	46973	1
Vp003	1101	Picture	MorphF10_00_orig.jpg ; MorphF10_10_LOWER.jpg	45197656	0	1	34929	2	0	next	hit	2199
Vp003	1101	Response	1	45232518	34862	1
Vp003	1102	Picture	MorphF6_04_orig.jpg ; MorphF6_00_LOWER.jpg	45232585	0	1	19127	2	0	next	incorrect	2201
Vp003	1102	Response	2	45251637	19052	1
Vp003	1103	Picture	MorphM5_00_orig.jpg ; MorphM5_00_LOWER.jpg	45251712	0	1	11976	2	0	next	incorrect	2203
Vp003	1103	Response	2	45263637	11925	1
Vp003	1104	Picture	MorphF4_03_orig.jpg ; MorphF4_10_LOWER.jpg	45263688	0	1	53391	2	0	next	incorrect	2205
Vp003	1104	Response	2	45316995	53307	2
Vp003	1105	Picture	MorphF7_06_orig.jpg ; MorphF7_00_LOWER.jpg	45317079	0	1	29274	2	0	next	incorrect	2207
Vp003	1105	Response	2	45346276	29197	1
Vp003	1106	Picture	MorphF3_05_orig.jpg ; MorphF3_00_LOWER.jpg	45346353	0	1	13971	2	0	next	incorrect	2209
Vp003	1106	Response	2	45360115	13762	1
Vp003	1107	Picture	MorphM7_07_orig.jpg ; MorphM7_10_LOWER.jpg	45360324	0	1	12807	3	0	next	hit	2211
Vp003	1107	Response	1	45373075	12751	1
Vp003	1108	Picture	MorphM2_05_orig.jpg ; MorphM2_10_LOWER.jpg	45373131	0	2	14138	3	0	next	incorrect	2213
Vp003	1108	Response	2	45387155	14024	1
Vp003	1109	Picture	MorphF7_09_orig.jpg ; MorphF7_10_LOWER.jpg	45387269	0	1	41582	2	0	next	hit	2215
Vp003	1109	Response	1	45428754	41485	1
Vp003	1110	Picture	MorphF6_05_orig.jpg ; MorphF6_00_LOWER.jpg	45428851	0	1	38089	2	0	next	incorrect	2217
Vp003	1110	Response	2	45466913	38062	1
Vp003	1111	Picture	MorphM3_04_orig.jpg ; MorphM3_10_LOWER.jpg	45466940	0	1	20957	3	0	next	incorrect	2219
Vp003	1111	Response	2	45487793	20853	1
Vp003	1112	Picture	MorphF10_02_orig.jpg ; MorphF10_00_LOWER.jpg	45487897	0	2	52061	3	0	next	incorrect	2221
Vp003	1112	Response	2	45539792	51895	1
Vp003	1113	Picture	MorphM5_02_orig.jpg ; MorphM5_10_LOWER.jpg	45539958	0	1	10978	2	0	next	incorrect	2223
Vp003	1113	Response	2	45550832	10874	1
Vp003	1114	Picture	MorphM9_06_orig.jpg ; MorphM9_10_LOWER.jpg	45550936	0	1	40750	2	0	next	hit	2225
Vp003	1114	Response	1	45591551	40615	1
Vp003	1115	Picture	MorphM4_03_orig.jpg ; MorphM4_10_LOWER.jpg	45591686	0	1	26779	2	0	next	incorrect	2227
Vp003	1115	Response	2	45618350	26664	1
Vp003	1116	Picture	MorphF9_00_orig.jpg ; MorphF9_00_LOWER.jpg	45618465	0	1	18628	2	0	next	incorrect	2229
Vp003	1116	Response	2	45637070	18605	1
Vp003	1117	Picture	MorphM3_08_orig.jpg ; MorphM3_00_LOWER.jpg	45637093	0	1	19267	196	0	next	hit	2231
Vp003	1117	Response	1	45656350	19257	1
Vp003	1118	Picture	MorphF4_08_orig.jpg ; MorphF4_00_LOWER.jpg	45656360	0	195	162696	196	0	next	incorrect	2233
Vp003	1118	Response	2	45818907	162547	1
Vp003	1119	Picture	MorphM2_04_orig.jpg ; MorphM2_10_LOWER.jpg	45819056	0	1	18462	2	0	next	incorrect	2235
Vp003	1119	Response	2	45837306	18250	1
Vp003	1120	Picture	MorphF6_03_orig.jpg ; MorphF6_00_LOWER.jpg	45837518	0	1	13971	3	0	next	incorrect	2237
Vp003	1120	Response	2	45851306	13788	1
Vp003	1121	Picture	MorphM1_02_orig.jpg ; MorphM1_00_LOWER.jpg	45851489	0	2	7984	3	0	next	incorrect	2239
Vp003	1121	Response	2	45859386	7897	1
Vp003	1122	Picture	MorphM5_01_orig.jpg ; MorphM5_00_LOWER.jpg	45859473	0	1	14803	2	0	next	incorrect	2241
Vp003	1122	Response	2	45874186	14713	1
Vp003	1123	Picture	MorphM4_08_orig.jpg ; MorphM4_00_LOWER.jpg	45874276	0	1	9647	2	0	next	hit	2243
Vp003	1123	Response	1	45883785	9509	1
Vp003	1124	Picture	MorphM9_09_orig.jpg ; MorphM9_10_LOWER.jpg	45883923	0	1	9481	2	0	next	hit	2245
Vp003	1124	Response	1	45893305	9382	1
Vp003	1125	Picture	MorphF9_01_orig.jpg ; MorphF9_10_LOWER.jpg	45893404	0	1	12973	3	0	next	incorrect	2247
Vp003	1125	Response	2	45906345	12941	1
Vp003	1126	Picture	MorphF2_01_orig.jpg ; MorphF2_00_LOWER.jpg	45906377	0	2	20459	3	0	next	incorrect	2249
Vp003	1126	Response	2	45926745	20368	1
Vp003	1127	Picture	MorphF7_07_orig.jpg ; MorphF7_00_LOWER.jpg	45926836	0	1	15136	2	0	next	incorrect	2251
Vp003	1127	Response	2	45941784	14948	1
Vp003	1128	Picture	MorphF8_10_orig.jpg ; MorphF8_00_LOWER.jpg	45941972	0	1	34429	3	0	next	hit	2253
Vp003	1128	Response	1	45976264	34292	1
Vp003	1129	Picture	MorphM6_10_orig.jpg ; MorphM6_10_LOWER.jpg	45976401	0	2	10978	3	0	next	hit	2255
Vp003	1129	Response	1	45987224	10823	1
Vp003	1130	Picture	MorphM7_08_orig.jpg ; MorphM7_00_LOWER.jpg	45987379	0	1	9980	2	0	next	hit	2257
Vp003	1130	Response	1	45997223	9844	1
Vp003	1131	Picture	MorphF3_06_orig.jpg ; MorphF3_00_LOWER.jpg	45997359	0	1	8981	2	0	next	incorrect	2259
Vp003	1131	Response	2	46006263	8904	1
Vp003	1132	Picture	MorphF5_06_orig.jpg ; MorphF5_10_LOWER.jpg	46006340	0	1	21623	2	0	next	hit	2261
Vp003	1132	Response	1	46027783	21443	1
Vp003	1133	Picture	MorphF3_07_orig.jpg ; MorphF3_00_LOWER.jpg	46027963	0	1	9148	2	0	next	incorrect	2263
Vp003	1133	Response	2	46036902	8939	1
Vp003	1134	Picture	MorphF10_01_orig.jpg ; MorphF10_10_LOWER.jpg	46037111	0	1	18296	2	0	next	incorrect	2265
Vp003	1134	Response	2	46055302	18191	1
Vp003	1135	Picture	MorphF2_01_orig.jpg ; MorphF2_00_LOWER.jpg	46055407	0	1	18795	2	0	next	incorrect	2267
Vp003	1135	Response	2	46074102	18695	1
Vp003	1136	Picture	MorphF1_02_orig.jpg ; MorphF1_10_LOWER.jpg	46074202	0	1	25947	2	0	next	incorrect	2269
Vp003	1136	Response	2	46100022	25820	1
Vp003	1137	Picture	MorphF3_08_orig.jpg ; MorphF3_00_LOWER.jpg	46100149	0	1	32767	2	0	next	hit	2271
Vp003	1137	Response	1	46132741	32592	1
Vp003	1138	Picture	MorphM6_05_orig.jpg ; MorphM6_10_LOWER.jpg	46132916	0	1	65865	2	0	next	incorrect	2273
Vp003	1138	Response	2	46198580	65664	1
Vp003	1139	Picture	MorphM3_10_orig.jpg ; MorphM3_10_LOWER.jpg	46198781	0	1	11144	2	0	next	hit	2275
Vp003	1139	Response	1	46209859	11078	1
Vp003	1140	Picture	MorphM1_06_orig.jpg ; MorphM1_00_LOWER.jpg	46209925	0	1	23286	2	0	next	hit	2277
Vp003	1140	Response	1	46233059	23134	1
Vp003	1141	Picture	MorphM5_10_orig.jpg ; MorphM5_10_LOWER.jpg	46233211	0	1	48568	2	0	next	hit	2279
Vp003	1141	Response	1	46281698	48487	1
Vp003	1142	Picture	MorphF7_05_orig.jpg ; MorphF7_00_LOWER.jpg	46281779	0	1	22121	2	0	next	hit	2281
Vp003	1142	Response	1	46303778	21999	1
Vp003	1143	Picture	MorphF5_04_orig.jpg ; MorphF5_00_LOWER.jpg	46303900	0	1	24118	2	0	next	incorrect	2283
Vp003	1143	Response	2	46327857	23957	1
Vp003	1144	Picture	MorphM1_04_orig.jpg ; MorphM1_00_LOWER.jpg	46328018	0	1	19460	2	0	next	incorrect	2285
Vp003	1144	Response	2	46347377	19359	1
Vp003	1145	Picture	MorphF8_02_orig.jpg ; MorphF8_00_LOWER.jpg	46347478	0	1	26612	3	0	next	incorrect	2287
Vp003	1145	Response	2	46373856	26378	1
Vp003	1146	Picture	MorphF3_03_orig.jpg ; MorphF3_10_LOWER.jpg	46374090	0	2	23453	3	0	next	incorrect	2289
Vp003	1146	Response	2	46397456	23366	1
Vp003	1147	Picture	MorphM1_08_orig.jpg ; MorphM1_10_LOWER.jpg	46397543	0	1	9480	3	0	next	hit	2291
Vp003	1147	Response	1	46406896	9353	1
Vp003	1148	Picture	MorphF2_08_orig.jpg ; MorphF2_10_LOWER.jpg	46407023	0	2	13140	3	0	next	hit	2293
Vp003	1148	Response	1	46420015	12992	1
Vp003	1149	Picture	MorphF9_08_orig.jpg ; MorphF9_10_LOWER.jpg	46420163	0	1	12974	2	0	next	hit	2295
Vp003	1149	Response	1	46432975	12812	1
Vp003	1150	Picture	MorphF8_01_orig.jpg ; MorphF8_00_LOWER.jpg	46433137	0	1	10977	3	0	next	incorrect	2297
Vp003	1150	Response	2	46443935	10798	1
Vp003	1151	Picture	MorphF5_00_orig.jpg ; MorphF5_00_LOWER.jpg	46444114	0	2	34264	3	0	next	incorrect	2299
Vp003	1151	Response	2	46478334	34220	1
Vp003	1152	Picture	MorphM1_02_orig.jpg ; MorphM1_00_LOWER.jpg	46478378	0	1	18961	2	0	next	incorrect	2301
Vp003	1152	Response	2	46497214	18836	1
Vp003	1153	Picture	MorphM8_06_orig.jpg ; MorphM8_00_LOWER.jpg	46497339	0	1	12807	3	0	next	hit	2303
Vp003	1153	Response	1	46510014	12675	1
Vp003	1154	Picture	MorphM10_04_orig.jpg ; MorphM10_00_LOWER.jpg	46510146	0	2	24617	3	0	next	incorrect	2305
Vp003	1154	Response	2	46534653	24507	1
Vp003	1155	Picture	MorphM4_00_orig.jpg ; MorphM4_00_LOWER.jpg	46534763	0	1	22454	2	0	next	incorrect	2307
Vp003	1155	Response	2	46557133	22370	1
Vp003	1156	Picture	MorphM6_06_orig.jpg ; MorphM6_10_LOWER.jpg	46557217	0	1	93476	2	0	next	hit	2309
Vp003	1156	Response	1	46650571	93354	1
Vp003	1157	Picture	MorphM2_07_orig.jpg ; MorphM2_00_LOWER.jpg	46650693	0	1	14803	2	0	next	incorrect	2311
Vp003	1157	Response	2	46665451	14758	1
Vp003	1158	Picture	MorphF5_08_orig.jpg ; MorphF5_00_LOWER.jpg	46665496	0	1	26446	3	0	next	hit	2313
Vp003	1158	Response	1	46691770	26274	1
Vp003	1159	Picture	MorphF3_10_orig.jpg ; MorphF3_10_LOWER.jpg	46691942	0	2	36426	3	0	next	hit	2315
Vp003	1159	Response	1	46728170	36228	1
Vp003	1160	Picture	MorphF5_01_orig.jpg ; MorphF5_00_LOWER.jpg	46728368	0	1	17132	2	0	next	incorrect	2317
Vp003	1160	Response	2	46745449	17081	1
Vp003	1161	Picture	MorphF7_04_orig.jpg ; MorphF7_00_LOWER.jpg	46745500	0	1	21456	2	0	next	incorrect	2319
Vp003	1161	Response	2	46766809	21309	1
Vp003	1162	Picture	MorphM5_08_orig.jpg ; MorphM5_00_LOWER.jpg	46766956	0	1	23286	2	0	next	hit	2321
Vp003	1162	Response	1	46790088	23132	1
Vp003	1163	Picture	MorphM4_02_orig.jpg ; MorphM4_10_LOWER.jpg	46790242	0	1	30105	2	0	next	hit	2323
Vp003	1163	Response	1	46820168	29926	1
Vp003	1164	Picture	MorphF6_01_orig.jpg ; MorphF6_00_LOWER.jpg	46820347	0	1	175143	2	0	next	incorrect	2325
Vp003	1164	Response	2	46995365	175018	1
Vp003	1165	Picture	MorphM9_02_orig.jpg ; MorphM9_10_LOWER.jpg	46995490	0	1	16966	2	0	next	incorrect	2327
Vp003	1165	Response	2	47012244	16754	1
Vp003	1166	Picture	MorphF3_00_orig.jpg ; MorphF3_10_LOWER.jpg	47012456	0	1	58880	2	0	next	hit	2329
Vp003	1166	Response	1	47071203	58747	1
Vp003	1167	Picture	MorphF7_02_orig.jpg ; MorphF7_10_LOWER.jpg	47071336	0	1	14137	3	0	next	hit	2331
Vp003	1167	Response	1	47085363	14027	1
Vp003	1168	Picture	MorphF4_04_orig.jpg ; MorphF4_10_LOWER.jpg	47085473	0	2	29274	3	0	next	hit	2333
Vp003	1168	Response	1	47114722	29249	1
Vp003	1169	Picture	MorphF1_07_orig.jpg ; MorphF1_10_LOWER.jpg	47114747	0	1	23951	2	0	next	hit	2335
Vp003	1169	Response	1	47138562	23815	1
Vp003	1170	Picture	MorphF2_02_orig.jpg ; MorphF2_10_LOWER.jpg	47138698	0	1	14803	2	0	next	incorrect	2337
Vp003	1170	Response	2	47153282	14584	1
Vp003	1171	Picture	MorphM5_07_orig.jpg ; MorphM5_10_LOWER.jpg	47153501	0	1	32767	2	0	next	incorrect	2339
Vp003	1171	Response	2	47186081	32580	1
Vp003	1172	Picture	MorphF5_05_orig.jpg ; MorphF5_10_LOWER.jpg	47186268	0	1	18129	3	0	next	hit	2341
Vp003	1172	Response	1	47204321	18053	1
Vp003	1173	Picture	MorphF4_05_orig.jpg ; MorphF4_10_LOWER.jpg	47204397	0	2	37591	3	0	next	hit	2343
Vp003	1173	Response	1	47241840	37443	1
Vp003	1174	Picture	MorphF8_08_orig.jpg ; MorphF8_10_LOWER.jpg	47241988	0	1	18961	2	0	next	hit	2345
Vp003	1174	Response	1	47260800	18812	1
Vp003	1175	Picture	MorphM2_06_orig.jpg ; MorphM2_00_LOWER.jpg	47260949	0	1	13971	3	0	next	incorrect	2347
Vp003	1175	Response	2	47274879	13930	1
Vp003	1176	Picture	MorphM6_00_orig.jpg ; MorphM6_10_LOWER.jpg	47274920	0	2	13972	3	0	next	incorrect	2349
Vp003	1176	Response	2	47288799	13879	1
Vp003	1177	Picture	MorphM1_00_orig.jpg ; MorphM1_00_LOWER.jpg	47288892	0	1	11976	2	0	next	incorrect	2351
Vp003	1177	Response	2	47300799	11907	1
Vp003	1178	Picture	MorphF6_01_orig.jpg ; MorphF6_00_LOWER.jpg	47300868	0	1	11809	2	0	next	incorrect	2353
Vp003	1178	Response	2	47312559	11691	1
Vp003	1179	Picture	MorphM3_10_orig.jpg ; MorphM3_00_LOWER.jpg	47312677	0	1	14637	2	0	next	hit	2355
Vp003	1179	Response	1	47327278	14601	1
Vp003	1180	Picture	MorphM1_02_orig.jpg ; MorphM1_00_LOWER.jpg	47327314	0	1	11476	2	0	next	incorrect	2357
Vp003	1180	Response	2	47338718	11404	1
Vp003	1181	Picture	MorphM3_07_orig.jpg ; MorphM3_10_LOWER.jpg	47338790	0	1	31769	2	0	next	hit	2359
Vp003	1181	Response	1	47370478	31688	1
Vp003	1182	Picture	MorphF10_07_orig.jpg ; MorphF10_10_LOWER.jpg	47370559	0	1	57216	3	0	next	hit	2361
Vp003	1182	Response	1	47427677	57118	1
Vp003	1183	Picture	MorphF7_08_orig.jpg ; MorphF7_10_LOWER.jpg	47427775	0	2	19128	3	0	next	hit	2363
Vp003	1183	Response	1	47446796	19021	1
Vp003	1184	Picture	MorphM9_00_orig.jpg ; MorphM9_10_LOWER.jpg	47446903	0	1	11976	2	0	next	incorrect	2365
Vp003	1184	Response	2	47458796	11893	1
Vp003	1185	Picture	MorphF6_02_orig.jpg ; MorphF6_00_LOWER.jpg	47458879	0	1	14137	3	0	next	incorrect	2367
Vp003	1185	Response	2	47472876	13997	1
Vp003	1186	Picture	MorphF7_05_orig.jpg ; MorphF7_00_LOWER.jpg	47473016	0	2	20958	3	0	next	hit	2369
Vp003	1186	Response	1	47493915	20899	1
Vp003	1187	Picture	MorphM9_09_orig.jpg ; MorphM9_00_LOWER.jpg	47493974	0	1	13120	188	0	next	hit	2371
Vp003	1187	Response	1	47507035	13061	1
Vp003	1188	Picture	MorphM6_07_orig.jpg ; MorphM6_10_LOWER.jpg	47507094	0	187	41435	188	0	next	hit	2373
Vp003	1188	Response	1	47548314	41220	1
Vp003	1189	Picture	MorphF9_10_orig.jpg ; MorphF9_10_LOWER.jpg	47548529	0	1	20292	2	0	next	hit	2375
Vp003	1189	Response	1	47568634	20105	1
Vp003	1190	Picture	MorphF10_10_orig.jpg ; MorphF10_00_LOWER.jpg	47568821	0	1	26280	2	0	next	hit	2377
Vp003	1190	Response	1	47594953	26132	1
Vp003	1191	Picture	MorphM5_05_orig.jpg ; MorphM5_00_LOWER.jpg	47595101	0	1	14637	2	0	next	incorrect	2379
Vp003	1191	Response	2	47609593	14492	1
Vp003	1192	Picture	MorphM8_04_orig.jpg ; MorphM8_10_LOWER.jpg	47609738	0	1	66032	2	0	next	hit	2381
Vp003	1192	Response	1	47675672	65934	1
Vp003	1193	Picture	MorphF2_05_orig.jpg ; MorphF2_00_LOWER.jpg	47675770	0	1	14637	2	0	next	hit	2383
Vp003	1193	Response	1	47690310	14540	2
Vp003	1194	Picture	MorphF3_07_orig.jpg ; MorphF3_10_LOWER.jpg	47690407	0	1	55886	2	0	next	hit	2385
Vp003	1194	Response	1	47746151	55744	1
Vp003	1195	Picture	MorphM1_06_orig.jpg ; MorphM1_10_LOWER.jpg	47746293	0	1	12807	2	0	next	hit	2387
Vp003	1195	Response	1	47758950	12657	1
Vp003	1196	Picture	MorphF5_01_orig.jpg ; MorphF5_00_LOWER.jpg	47759100	0	1	7984	2	0	next	incorrect	2389
Vp003	1196	Response	2	47767030	7930	1
Vp003	1197	Picture	MorphM4_04_orig.jpg ; MorphM4_00_LOWER.jpg	47767084	0	1	16133	3	0	next	incorrect	2391
Vp003	1197	Response	2	47783030	15946	1
Vp003	1198	Picture	MorphM2_09_orig.jpg ; MorphM2_10_LOWER.jpg	47783217	0	2	19128	3	0	next	hit	2393
Vp003	1198	Response	1	47802229	19012	1
Vp003	1199	Picture	MorphF7_07_orig.jpg ; MorphF7_00_LOWER.jpg	47802345	0	1	13972	2	0	next	incorrect	2395
Vp003	1199	Response	2	47816148	13803	2
Vp003	1200	Picture	MorphF2_07_orig.jpg ; MorphF2_10_LOWER.jpg	47816317	0	1	13805	2	0	next	hit	2397
Vp003	1200	Response	1	47829909	13592	1
Vp003	1201	Picture	MorphF4_01_orig.jpg ; MorphF4_00_LOWER.jpg	47830122	0	1	41748	2	0	next	incorrect	2399
Vp003	1201	Response	2	47871747	41625	2
Vp003	1202	Picture	MorphF5_01_orig.jpg ; MorphF5_10_LOWER.jpg	47871870	0	1	12641	2	0	next	incorrect	2401
Vp003	1202	Response	2	47884308	12438	1
Vp003	1203	Picture	MorphF8_09_orig.jpg ; MorphF8_00_LOWER.jpg	47884511	0	1	26779	2	0	next	incorrect	2403
Vp003	1203	Response	2	47911187	26676	1
Vp003	1204	Picture	MorphF5_08_orig.jpg ; MorphF5_10_LOWER.jpg	47911290	0	1	44908	2	0	next	hit	2405
Vp003	1204	Response	1	47956147	44857	1
Vp003	1205	Picture	MorphM4_03_orig.jpg ; MorphM4_00_LOWER.jpg	47956198	0	1	8649	2	0	next	incorrect	2407
Vp003	1205	Response	2	47964786	8588	1
Vp003	1206	Picture	MorphM5_06_orig.jpg ; MorphM5_10_LOWER.jpg	47964847	0	1	8798	186	0	next	incorrect	2409
Vp003	1206	Response	2	47973586	8739	1
Vp003	1207	Picture	MorphF9_09_orig.jpg ; MorphF9_10_LOWER.jpg	47973645	0	185	8999	186	0	next	hit	2411
Vp003	1207	Response	1	47982466	8821	1
Vp003	1208	Picture	MorphM1_01_orig.jpg ; MorphM1_10_LOWER.jpg	47982644	0	1	9481	2	0	next	incorrect	2413
Vp003	1208	Response	2	47991986	9342	1
Vp003	1209	Picture	MorphF6_01_orig.jpg ; MorphF6_00_LOWER.jpg	47992125	0	1	9480	3	0	next	incorrect	2415
Vp003	1209	Response	2	48001426	9301	1
Vp003	1210	Picture	MorphF2_05_orig.jpg ; MorphF2_10_LOWER.jpg	48001605	0	2	13140	3	0	next	hit	2417
Vp003	1210	Response	1	48014626	13021	1
Vp003	1211	Picture	MorphF1_08_orig.jpg ; MorphF1_10_LOWER.jpg	48014745	0	1	9481	2	0	next	hit	2419
Vp003	1211	Response	1	48024145	9400	1
Vp003	1212	Picture	MorphF2_04_orig.jpg ; MorphF2_00_LOWER.jpg	48024226	0	1	31270	2	0	next	incorrect	2421
Vp003	1212	Response	2	48055345	31119	1
Vp003	1213	Picture	MorphF6_06_orig.jpg ; MorphF6_10_LOWER.jpg	48055496	0	1	12308	2	0	next	hit	2423
Vp003	1213	Response	1	48067585	12089	1
Vp003	1214	Picture	MorphF4_07_orig.jpg ; MorphF4_10_LOWER.jpg	48067804	0	1	13805	2	0	next	hit	2425
Vp003	1214	Response	1	48081504	13700	1
Vp003	1215	Picture	MorphM9_07_orig.jpg ; MorphM9_00_LOWER.jpg	48081609	0	1	40750	2	0	next	hit	2427
Vp003	1215	Response	1	48122224	40615	1
Vp003	1216	Picture	MorphM8_08_orig.jpg ; MorphM8_10_LOWER.jpg	48122359	0	1	11477	2	0	next	hit	2429
Vp003	1216	Response	1	48133663	11304	1
Vp003	1217	Picture	MorphM9_04_orig.jpg ; MorphM9_00_LOWER.jpg	48133836	0	1	9979	3	0	next	incorrect	2431
Vp003	1217	Response	2	48143583	9747	1
Vp003	1218	Picture	MorphF10_06_orig.jpg ; MorphF10_10_LOWER.jpg	48143815	0	2	36426	3	0	next	hit	2433
Vp003	1218	Response	1	48180062	36247	1
Vp003	1219	Picture	MorphF4_01_orig.jpg ; MorphF4_10_LOWER.jpg	48180241	0	1	21789	2	0	next	incorrect	2435
Vp003	1219	Response	2	48201982	21741	1
Vp003	1220	Picture	MorphF9_08_orig.jpg ; MorphF9_00_LOWER.jpg	48202030	0	1	65018	185	0	next	hit	2437
Vp003	1220	Response	1	48267021	64991	1
Vp003	1221	Picture	MorphM7_03_orig.jpg ; MorphM7_10_LOWER.jpg	48267048	0	184	26462	185	0	next	hit	2439
Vp003	1221	Response	1	48293420	26372	1
Vp003	1222	Picture	MorphM6_01_orig.jpg ; MorphM6_10_LOWER.jpg	48293510	0	1	30604	3	0	next	incorrect	2441
Vp003	1222	Response	2	48324060	30550	1
Vp003	1223	Picture	MorphF8_02_orig.jpg ; MorphF8_10_LOWER.jpg	48324114	0	2	10146	4	0	next	incorrect	2443
Vp003	1223	Response	2	48334139	10025	1
Vp003	1224	Picture	MorphF9_09_orig.jpg ; MorphF9_10_LOWER.jpg	48334260	0	2	12475	3	0	next	hit	2445
Vp003	1224	Response	1	48346619	12359	1
Vp003	1225	Picture	MorphM9_01_orig.jpg ; MorphM9_00_LOWER.jpg	48346735	0	1	10312	2	0	next	incorrect	2447
Vp003	1225	Response	2	48357019	10284	1
Vp003	1226	Picture	MorphF4_05_orig.jpg ; MorphF4_10_LOWER.jpg	48357047	0	1	15801	3	0	next	hit	2449
Vp003	1226	Response	1	48372699	15652	1
Vp003	1227	Picture	MorphM8_00_orig.jpg ; MorphM8_10_LOWER.jpg	48372848	0	2	14970	3	0	next	hit	2451
Vp003	1227	Response	1	48387659	14811	1
Vp003	1228	Picture	MorphM4_06_orig.jpg ; MorphM4_10_LOWER.jpg	48387818	0	1	15967	2	0	next	hit	2453
Vp003	1228	Response	1	48403578	15760	1
Vp003	1229	Picture	MorphF1_03_orig.jpg ; MorphF1_10_LOWER.jpg	48403785	0	1	22787	2	0	next	incorrect	2455
Vp003	1229	Response	2	48426458	22673	1
Vp003	1230	Picture	MorphM7_00_orig.jpg ; MorphM7_00_LOWER.jpg	48426572	0	1	37258	2	0	next	incorrect	2457
Vp003	1230	Response	2	48463737	37165	1
Vp003	1231	Picture	MorphF4_09_orig.jpg ; MorphF4_10_LOWER.jpg	48463830	0	1	71687	2	0	next	hit	2459
Vp003	1231	Response	1	48535336	71506	1
Vp003	1232	Picture	MorphM5_10_orig.jpg ; MorphM5_10_LOWER.jpg	48535517	0	1	9647	2	0	next	incorrect	2461
Vp003	1232	Response	2	48544936	9419	1
Vp003	1233	Picture	MorphM9_10_orig.jpg ; MorphM9_00_LOWER.jpg	48545164	0	1	10312	2	0	next	hit	2463
Vp003	1233	Response	1	48555415	10251	1
Vp003	1234	Picture	MorphM2_09_orig.jpg ; MorphM2_10_LOWER.jpg	48555476	0	1	12641	2	0	next	hit	2465
Vp003	1234	Response	1	48567975	12499	1
Vp003	1235	Picture	MorphM1_07_orig.jpg ; MorphM1_00_LOWER.jpg	48568117	0	1	8150	2	0	next	hit	2467
Vp003	1235	Response	1	48576215	8098	1
Vp003	1236	Picture	MorphM6_04_orig.jpg ; MorphM6_00_LOWER.jpg	48576267	0	1	9647	2	0	next	incorrect	2469
Vp003	1236	Response	2	48585815	9548	1
Vp003	1237	Picture	MorphF7_10_orig.jpg ; MorphF7_00_LOWER.jpg	48585914	0	1	31436	2	0	next	incorrect	2471
Vp003	1237	Response	2	48617254	31340	1
Vp003	1238	Picture	MorphM3_07_orig.jpg ; MorphM3_00_LOWER.jpg	48617350	0	1	26280	2	0	next	hit	2473
Vp003	1238	Response	1	48643494	26144	1
Vp003	1239	Picture	MorphF4_09_orig.jpg ; MorphF4_10_LOWER.jpg	48643630	0	1	13139	3	0	next	hit	2475
Vp003	1239	Response	1	48656693	13063	1
Vp003	1240	Picture	MorphM6_07_orig.jpg ; MorphM6_00_LOWER.jpg	48656769	0	2	13307	3	0	next	hit	2477
Vp003	1240	Response	1	48669973	13204	1
Vp003	1241	Picture	MorphF10_07_orig.jpg ; MorphF10_10_LOWER.jpg	48670076	0	1	15468	2	0	next	hit	2479
Vp003	1241	Response	1	48685493	15417	1
Vp003	1242	Picture	MorphF1_07_orig.jpg ; MorphF1_00_LOWER.jpg	48685544	0	1	17964	2	0	next	hit	2481
Vp003	1242	Response	1	48703333	17789	1
Vp003	1243	Picture	MorphM2_09_orig.jpg ; MorphM2_10_LOWER.jpg	48703508	0	1	24450	2	0	next	hit	2483
Vp003	1243	Response	1	48727812	24304	1
Vp003	1244	Picture	MorphF9_04_orig.jpg ; MorphF9_10_LOWER.jpg	48727958	0	1	11963	181	0	next	incorrect	2485
Vp003	1244	Response	2	48739892	11934	1
Vp003	1245	Picture	MorphM10_10_orig.jpg ; MorphM10_10_LOWER.jpg	48739921	0	180	12154	181	0	next	hit	2487
Vp003	1245	Response	1	48751892	11971	1
Vp003	1246	Picture	MorphM9_07_orig.jpg ; MorphM9_00_LOWER.jpg	48752075	0	1	10645	2	0	next	incorrect	2489
Vp003	1246	Response	2	48762611	10536	1
Vp003	1247	Picture	MorphM10_02_orig.jpg ; MorphM10_10_LOWER.jpg	48762720	0	1	38921	2	0	next	incorrect	2491
Vp003	1247	Response	2	48801571	38851	1
Vp003	1248	Picture	MorphF4_10_orig.jpg ; MorphF4_10_LOWER.jpg	48801641	0	1	35428	2	0	next	hit	2493
Vp003	1248	Response	1	48837010	35369	1
Vp003	1249	Picture	MorphM1_09_orig.jpg ; MorphM1_00_LOWER.jpg	48837069	0	1	7983	2	0	next	hit	2495
Vp003	1249	Response	1	48844930	7861	1
Vp003	1250	Picture	MorphM7_00_orig.jpg ; MorphM7_00_LOWER.jpg	48845052	0	1	11643	2	0	next	incorrect	2497
Vp003	1250	Response	2	48856530	11478	1
Vp003	1251	Picture	MorphM10_06_orig.jpg ; MorphM10_00_LOWER.jpg	48856695	0	1	15469	2	0	next	hit	2499
Vp003	1251	Response	1	48872049	15354	1
Vp003	1252	Picture	MorphF10_07_orig.jpg ; MorphF10_10_LOWER.jpg	48872164	0	1	33764	2	0	next	hit	2501
Vp003	1252	Response	1	48905889	33725	1
Vp003	1253	Picture	MorphF1_03_orig.jpg ; MorphF1_10_LOWER.jpg	48905928	0	1	13972	2	0	next	incorrect	2503
Vp003	1253	Response	2	48919807	13879	2
Vp003	1254	Picture	MorphM9_06_orig.jpg ; MorphM9_00_LOWER.jpg	48919900	0	1	28275	3	0	next	incorrect	2505
Vp003	1254	Response	2	48948127	28227	2
Vp003	1255	Picture	MorphF10_10_orig.jpg ; MorphF10_10_LOWER.jpg	48948175	0	2	15136	3	0	next	hit	2507
Vp003	1255	Response	1	48963088	14913	1
Vp003	1256	Picture	MorphM10_03_orig.jpg ; MorphM10_10_LOWER.jpg	48963311	0	1	76843	3	0	next	incorrect	2509
Vp003	1256	Response	2	49040125	76814	2
Vp003	1257	Picture	MorphF7_09_orig.jpg ; MorphF7_00_LOWER.jpg	49040154	0	2	15635	3	0	next	hit	2511
Vp003	1257	Response	1	49055646	15492	1
Vp003	1258	Picture	MorphM9_08_orig.jpg ; MorphM9_10_LOWER.jpg	49055789	0	1	31935	2	0	next	incorrect	2513
Vp003	1258	Response	2	49087645	31856	1
Vp003	1259	Picture	MorphF10_07_orig.jpg ; MorphF10_00_LOWER.jpg	49087724	0	1	19623	9	0	next	incorrect	2515
Vp003	1259	Response	2	49107325	19601	1
Vp003	1260	Picture	MorphF9_04_orig.jpg ; MorphF9_10_LOWER.jpg	49107347	0	8	13643	9	0	next	incorrect	2517
Vp003	1260	Response	2	49120925	13578	1
Vp003	1261	Picture	MorphF3_01_orig.jpg ; MorphF3_10_LOWER.jpg	49120990	0	1	26945	2	0	next	incorrect	2519
Vp003	1261	Response	2	49147804	26814	1
Vp003	1262	Picture	MorphF4_06_orig.jpg ; MorphF4_10_LOWER.jpg	49147935	0	1	29107	2	0	next	incorrect	2521
Vp003	1262	Response	2	49176924	28989	1
Vp003	1263	Picture	MorphM6_03_orig.jpg ; MorphM6_10_LOWER.jpg	49177042	0	1	15302	2	0	next	incorrect	2523
Vp003	1263	Response	2	49192203	15161	1
Vp003	1264	Picture	MorphM9_00_orig.jpg ; MorphM9_00_LOWER.jpg	49192344	0	1	8649	2	0	next	incorrect	2525
Vp003	1264	Response	2	49200843	8499	1
Vp003	1265	Picture	MorphF6_10_orig.jpg ; MorphF6_00_LOWER.jpg	49200993	0	1	15469	2	0	next	hit	2527
Vp003	1265	Response	1	49216363	15370	1
Vp003	1266	Picture	MorphF7_07_orig.jpg ; MorphF7_10_LOWER.jpg	49216462	0	1	13805	2	0	next	hit	2529
Vp003	1266	Response	1	49230123	13661	1
Vp003	1267	Picture	MorphM2_09_orig.jpg ; MorphM2_00_LOWER.jpg	49230267	0	1	34929	2	0	next	incorrect	2531
Vp003	1267	Response	2	49265162	34895	1
Vp003	1268	Picture	MorphF10_00_orig.jpg ; MorphF10_00_LOWER.jpg	49265196	0	1	59016	198	0	next	incorrect	2533
Vp003	1268	Response	2	49324201	59005	1
Vp003	1269	Picture	MorphM8_02_orig.jpg ; MorphM8_00_LOWER.jpg	49324212	0	197	32297	199	0	next	hit	2535
Vp003	1269	Response	1	49356440	32228	1
Vp003	1270	Picture	MorphM3_05_orig.jpg ; MorphM3_00_LOWER.jpg	49356509	0	2	27777	3	0	next	incorrect	2537
Vp003	1270	Response	2	49384200	27691	1
Vp003	1271	Picture	MorphM10_02_orig.jpg ; MorphM10_10_LOWER.jpg	49384286	0	1	26945	2	0	next	incorrect	2539
Vp003	1271	Response	2	49411080	26794	1
Vp003	1272	Picture	MorphF9_10_orig.jpg ; MorphF9_00_LOWER.jpg	49411231	0	1	15968	2	0	next	hit	2541
Vp003	1272	Response	1	49427079	15848	1
Vp003	1273	Picture	MorphM5_09_orig.jpg ; MorphM5_00_LOWER.jpg	49427199	0	1	16300	2	0	next	incorrect	2543
Vp003	1273	Response	2	49443399	16200	1
Vp003	1274	Picture	MorphF6_02_orig.jpg ; MorphF6_00_LOWER.jpg	49443499	0	1	24284	2	0	next	incorrect	2545
Vp003	1274	Response	2	49467558	24059	1
Vp003	1275	Picture	MorphF1_04_orig.jpg ; MorphF1_00_LOWER.jpg	49467783	0	1	60709	2	0	next	incorrect	2547
Vp003	1275	Response	2	49528437	60654	1
Vp003	1276	Picture	MorphM3_05_orig.jpg ; MorphM3_10_LOWER.jpg	49528492	0	1	21124	2	0	next	hit	2549
Vp003	1276	Response	1	49549477	20985	1
Vp003	1277	Picture	MorphF9_00_orig.jpg ; MorphF9_00_LOWER.jpg	49549616	0	1	9647	2	0	next	incorrect	2551
Vp003	1277	Response	2	49559237	9621	1
Vp003	1278	Picture	MorphF1_04_orig.jpg ; MorphF1_00_LOWER.jpg	49559263	0	1	16466	2	0	next	incorrect	2553
Vp003	1278	Response	2	49575556	16293	1
Vp003	1279	Picture	MorphM4_05_orig.jpg ; MorphM4_00_LOWER.jpg	49575729	0	1	9314	3	0	next	incorrect	2555
Vp003	1279	Response	2	49584836	9107	1
Vp003	1280	Picture	MorphM8_05_orig.jpg ; MorphM8_10_LOWER.jpg	49585043	0	2	10479	3	0	next	hit	2557
Vp003	1280	Response	1	49595396	10353	1
Vp003	1281	Picture	MorphM5_05_orig.jpg ; MorphM5_00_LOWER.jpg	49595522	0	1	12142	2	0	next	incorrect	2559
Vp003	1281	Response	2	49607556	12034	1
Vp003	1282	Picture	MorphF1_07_orig.jpg ; MorphF1_00_LOWER.jpg	49607664	0	1	26280	2	0	next	hit	2561
Vp003	1282	Response	1	49633875	26211	1
Vp003	1283	Picture	MorphF10_05_orig.jpg ; MorphF10_00_LOWER.jpg	49633944	0	1	16119	183	0	next	hit	2563
Vp003	1283	Response	1	49650035	16091	1
Vp003	1284	Picture	MorphF1_01_orig.jpg ; MorphF1_10_LOWER.jpg	49650063	0	182	17313	183	0	next	incorrect	2565
Vp003	1284	Response	2	49667235	17172	1
Vp003	1285	Picture	MorphM7_10_orig.jpg ; MorphM7_00_LOWER.jpg	49667376	0	1	9314	2	0	next	hit	2567
Vp003	1285	Response	1	49676594	9218	1
Vp003	1286	Picture	MorphF3_05_orig.jpg ; MorphF3_00_LOWER.jpg	49676690	0	1	16466	2	0	next	incorrect	2569
Vp003	1286	Response	2	49692994	16304	1
Vp003	1287	Picture	MorphM4_06_orig.jpg ; MorphM4_00_LOWER.jpg	49693156	0	1	16134	2	0	next	incorrect	2571
Vp003	1287	Response	2	49709154	15998	1
Vp003	1288	Picture	MorphF5_08_orig.jpg ; MorphF5_00_LOWER.jpg	49709290	0	1	12961	181	0	next	hit	2573
Vp003	1288	Response	1	49722193	12903	1
Vp003	1289	Picture	MorphF2_10_orig.jpg ; MorphF2_00_LOWER.jpg	49722251	0	180	11157	181	0	next	hit	2575
Vp003	1289	Response	1	49733233	10982	1
Vp003	1290	Picture	MorphF6_10_orig.jpg ; MorphF6_10_LOWER.jpg	49733408	0	1	7817	2	0	next	hit	2577
Vp003	1290	Response	1	49741153	7745	1
Vp003	1291	Picture	MorphF2_04_orig.jpg ; MorphF2_00_LOWER.jpg	49741225	0	1	8982	2	0	next	incorrect	2579
Vp003	1291	Response	2	49750033	8808	1
Vp003	1292	Picture	MorphM7_10_orig.jpg ; MorphM7_10_LOWER.jpg	49750207	0	1	11975	2	0	next	hit	2581
Vp003	1292	Response	1	49762113	11906	1
Vp003	1293	Picture	MorphM2_06_orig.jpg ; MorphM2_00_LOWER.jpg	49762182	0	1	20292	2	0	next	incorrect	2583
Vp003	1293	Response	2	49782352	20170	1
Vp003	1294	Picture	MorphM3_10_orig.jpg ; MorphM3_00_LOWER.jpg	49782474	0	1	43911	2	0	next	hit	2585
Vp003	1294	Response	1	49826272	43798	1
Vp003	1295	Picture	MorphM2_07_orig.jpg ; MorphM2_00_LOWER.jpg	49826385	0	1	15468	2	0	next	incorrect	2587
Vp003	1295	Response	2	49841711	15326	1
Vp003	1296	Picture	MorphF2_02_orig.jpg ; MorphF2_10_LOWER.jpg	49841853	0	1	13140	2	0	next	incorrect	2589
Vp003	1296	Response	2	49854911	13058	1
Vp003	1297	Picture	MorphF3_08_orig.jpg ; MorphF3_10_LOWER.jpg	49854993	0	1	10312	2	0	next	hit	2591
Vp003	1297	Response	1	49865151	10158	1
Vp003	1298	Picture	MorphM4_09_orig.jpg ; MorphM4_00_LOWER.jpg	49865305	0	1	14305	2	0	next	hit	2593
Vp003	1298	Response	1	49879550	14245	1
Vp003	1299	Picture	MorphF7_01_orig.jpg ; MorphF7_00_LOWER.jpg	49879610	0	1	16466	2	0	next	incorrect	2595
Vp003	1299	Response	2	49895950	16340	1
Vp003	1300	Picture	MorphF1_03_orig.jpg ; MorphF1_10_LOWER.jpg	49896076	0	1	9314	2	0	next	incorrect	2597
Vp003	1300	Response	2	49905230	9154	1
Vp003	1301	Picture	MorphM9_03_orig.jpg ; MorphM9_00_LOWER.jpg	49905390	0	1	43079	2	0	next	incorrect	2599
Vp003	1301	Response	2	49948349	42959	1
Vp003	1302	Picture	MorphF3_04_orig.jpg ; MorphF3_00_LOWER.jpg	49948469	0	1	11976	2	0	next	incorrect	2601
Vp003	1302	Response	2	49960349	11880	1
Vp003	1303	Picture	MorphM8_00_orig.jpg ; MorphM8_10_LOWER.jpg	49960445	0	1	13472	2	0	next	hit	2603
Vp003	1303	Response	1	49973869	13424	1
Vp003	1304	Picture	MorphM10_06_orig.jpg ; MorphM10_00_LOWER.jpg	49973917	0	1	18463	2	0	next	hit	2605
Vp003	1304	Response	1	49992269	18352	1
Vp003	1305	Picture	MorphM3_09_orig.jpg ; MorphM3_00_LOWER.jpg	49992380	0	1	116263	2	0	next	hit	2607
Vp003	1305	Response	1	50108506	116126	1
Vp003	1306	Picture	MorphM7_08_orig.jpg ; MorphM7_10_LOWER.jpg	50108643	0	1	7817	2	0	next	hit	2609
Vp003	1306	Response	1	50116346	7703	1
Vp003	1307	Picture	MorphM3_06_orig.jpg ; MorphM3_10_LOWER.jpg	50116460	0	1	20458	2	0	next	incorrect	2611
Vp003	1307	Response	2	50136824	20364	2
Vp003	1308	Picture	MorphF6_05_orig.jpg ; MorphF6_00_LOWER.jpg	50136918	0	1	8816	2	0	next	incorrect	2613
Vp003	1308	Response	2	50145626	8708	1
Vp003	1309	Picture	MorphM6_06_orig.jpg ; MorphM6_00_LOWER.jpg	50145734	0	1	17963	2	0	next	incorrect	2615
Vp003	1309	Response	2	50163625	17891	1
Vp003	1310	Picture	MorphF7_03_orig.jpg ; MorphF7_00_LOWER.jpg	50163697	0	1	13971	3	0	next	incorrect	2617
Vp003	1310	Response	2	50177545	13848	1
Vp003	1311	Picture	MorphM2_06_orig.jpg ; MorphM2_10_LOWER.jpg	50177668	0	2	10479	3	0	next	incorrect	2619
Vp003	1311	Response	2	50188025	10357	1
Vp003	1312	Picture	MorphF9_01_orig.jpg ; MorphF9_00_LOWER.jpg	50188147	0	1	12142	2	0	next	incorrect	2621
Vp003	1312	Response	2	50200104	11957	1
Vp003	1313	Picture	MorphM7_05_orig.jpg ; MorphM7_10_LOWER.jpg	50200289	0	1	11643	2	0	next	hit	2623
Vp003	1313	Response	1	50211784	11495	1
Vp003	1314	Picture	MorphM9_03_orig.jpg ; MorphM9_00_LOWER.jpg	50211932	0	1	75513	2	0	next	incorrect	2625
Vp003	1314	Response	2	50287383	75451	1
Vp003	1315	Picture	MorphM1_06_orig.jpg ; MorphM1_00_LOWER.jpg	50287445	0	1	16300	2	0	next	hit	2627
Vp003	1315	Response	1	50303623	16178	1
Vp003	1316	Picture	MorphM10_01_orig.jpg ; MorphM10_10_LOWER.jpg	50303745	0	1	29440	2	0	next	incorrect	2629
Vp003	1316	Response	2	50332981	29236	2
Vp003	1317	Picture	MorphF1_00_orig.jpg ; MorphF1_00_LOWER.jpg	50333185	0	1	20791	2	0	next	incorrect	2631
Vp003	1317	Response	2	50353782	20597	1
Vp003	1318	Picture	MorphM7_09_orig.jpg ; MorphM7_00_LOWER.jpg	50353976	0	1	20791	2	0	next	hit	2633
Vp003	1318	Response	1	50374581	20605	1
Vp003	1319	Picture	MorphM1_08_orig.jpg ; MorphM1_10_LOWER.jpg	50374767	0	1	7152	2	0	next	hit	2635
Vp003	1319	Response	1	50381781	7014	1
Vp003	1320	Picture	MorphM7_04_orig.jpg ; MorphM7_10_LOWER.jpg	50381919	0	1	23286	2	0	next	incorrect	2637
Vp003	1320	Response	2	50404981	23062	1
Vp003	1321	Picture	MorphF10_08_orig.jpg ; MorphF10_10_LOWER.jpg	50405205	0	1	26945	2	0	next	incorrect	2639
Vp003	1321	Response	2	50432100	26895	1
Vp003	1322	Picture	MorphM7_08_orig.jpg ; MorphM7_00_LOWER.jpg	50432150	0	1	18628	2	0	next	hit	2641
Vp003	1322	Response	1	50450660	18510	1
Vp003	1323	Picture	MorphF9_03_orig.jpg ; MorphF9_00_LOWER.jpg	50450778	0	1	21457	2	0	next	incorrect	2643
Vp003	1323	Response	2	50472018	21240	2
Vp003	1324	Picture	MorphM8_01_orig.jpg ; MorphM8_00_LOWER.jpg	50472235	0	1	123415	2	0	next	hit	2645
Vp003	1324	Response	1	50595537	123302	1
Vp003	1325	Picture	MorphF10_09_orig.jpg ; MorphF10_10_UPPER.jpg	50595650	0	1	16965	2	0	next	hit	2647
Vp003	1325	Response	1	50612577	16927	1
Vp003	1326	Picture	MorphF5_01_orig.jpg ; MorphF5_00_UPPER.jpg	50612615	0	1	12295	182	0	next	incorrect	2649
Vp003	1326	Response	2	50624895	12280	2
Vp003	1327	Picture	MorphM7_00_orig.jpg ; MorphM7_10_UPPER.jpg	50624910	0	181	49911	183	0	next	hit	2651
Vp003	1327	Response	1	50674656	49746	1
Vp003	1328	Picture	MorphF8_08_orig.jpg ; MorphF8_00_UPPER.jpg	50674821	0	2	14471	3	0	next	incorrect	2653
Vp003	1328	Response	2	50689135	14314	1
Vp003	1329	Picture	MorphM2_01_orig.jpg ; MorphM2_10_UPPER.jpg	50689292	0	1	45906	3	0	next	incorrect	2655
Vp003	1329	Response	2	50734975	45683	1
Vp003	1330	Picture	MorphF6_00_orig.jpg ; MorphF6_10_UPPER.jpg	50735198	0	2	20292	3	0	next	incorrect	2657
Vp003	1330	Response	2	50755374	20176	1
Vp003	1331	Picture	MorphM2_02_orig.jpg ; MorphM2_10_UPPER.jpg	50755490	0	1	13473	2	0	next	incorrect	2659
Vp003	1331	Response	2	50768894	13404	1
Vp003	1332	Picture	MorphM7_07_orig.jpg ; MorphM7_10_UPPER.jpg	50768963	0	1	10811	2	0	next	hit	2661
Vp003	1332	Response	1	50779694	10731	1
Vp003	1333	Picture	MorphM9_04_orig.jpg ; MorphM9_10_UPPER.jpg	50779774	0	1	14138	2	0	next	incorrect	2663
Vp003	1333	Response	2	50793853	14079	1
Vp003	1334	Picture	MorphF10_09_orig.jpg ; MorphF10_00_UPPER.jpg	50793912	0	1	24435	184	0	next	hit	2665
Vp003	1334	Response	1	50818333	24421	1
Vp003	1335	Picture	MorphM5_08_orig.jpg ; MorphM5_00_UPPER.jpg	50818347	0	183	30619	185	0	next	hit	2667
Vp003	1335	Response	1	50848733	30386	1
Vp003	1336	Picture	MorphF10_01_orig.jpg ; MorphF10_00_UPPER.jpg	50848966	0	2	24949	4	0	next	hit	2669
Vp003	1336	Response	1	50873772	24806	1
Vp003	1337	Picture	MorphF9_09_orig.jpg ; MorphF9_10_UPPER.jpg	50873915	0	2	24118	3	0	next	hit	2671
Vp003	1337	Response	1	50897932	24017	1
Vp003	1338	Picture	MorphF4_05_orig.jpg ; MorphF4_10_UPPER.jpg	50898033	0	1	18961	2	0	next	hit	2673
Vp003	1338	Response	1	50916811	18778	1
Vp003	1339	Picture	MorphF5_08_orig.jpg ; MorphF5_10_UPPER.jpg	50916994	0	1	14305	2	0	next	hit	2675
Vp003	1339	Response	1	50931131	14137	1
Vp003	1340	Picture	MorphM10_08_orig.jpg ; MorphM10_10_UPPER.jpg	50931299	0	1	10145	3	0	next	hit	2677
Vp003	1340	Response	1	50941291	9992	1
Vp003	1341	Picture	MorphF7_02_orig.jpg ; MorphF7_00_UPPER.jpg	50941444	0	2	10978	3	0	next	incorrect	2679
Vp003	1341	Response	2	50952251	10807	1
Vp003	1342	Picture	MorphM2_10_orig.jpg ; MorphM2_10_UPPER.jpg	50952422	0	1	20791	2	0	next	incorrect	2681
Vp003	1342	Response	2	50973130	20708	1
Vp003	1343	Picture	MorphF8_10_orig.jpg ; MorphF8_10_UPPER.jpg	50973213	0	1	35428	2	0	next	hit	2683
Vp003	1343	Response	1	51008569	35356	1
Vp003	1344	Picture	MorphF10_04_orig.jpg ; MorphF10_10_UPPER.jpg	51008641	0	1	20791	2	0	next	incorrect	2685
Vp003	1344	Response	2	51029289	20648	1
Vp003	1345	Picture	MorphM1_09_orig.jpg ; MorphM1_00_UPPER.jpg	51029432	0	1	26113	2	0	next	hit	2687
Vp003	1345	Response	1	51055369	25937	1
Vp003	1346	Picture	MorphF10_05_orig.jpg ; MorphF10_10_UPPER.jpg	51055545	0	1	43079	2	0	next	hit	2689
Vp003	1346	Response	1	51098488	42943	1
Vp003	1347	Picture	MorphM2_10_orig.jpg ; MorphM2_00_UPPER.jpg	51098624	0	1	25614	3	0	next	incorrect	2691
Vp003	1347	Response	2	51124088	25464	1
Vp003	1348	Picture	MorphF3_08_orig.jpg ; MorphF3_10_UPPER.jpg	51124238	0	2	10978	3	0	next	hit	2693
Vp003	1348	Response	1	51135047	10809	1
Vp003	1349	Picture	MorphM3_08_orig.jpg ; MorphM3_10_UPPER.jpg	51135216	0	1	61708	2	0	next	incorrect	2695
Vp003	1349	Response	2	51196806	61590	1
Vp003	1350	Picture	MorphF8_05_orig.jpg ; MorphF8_10_UPPER.jpg	51196924	0	1	7817	2	0	next	incorrect	2697
Vp003	1350	Response	2	51204566	7642	1
Vp003	1351	Picture	MorphF2_08_orig.jpg ; MorphF2_10_UPPER.jpg	51204741	0	1	23785	2	0	next	hit	2699
Vp003	1351	Response	1	51228405	23664	1
Vp003	1352	Picture	MorphM1_05_orig.jpg ; MorphM1_10_UPPER.jpg	51228526	0	1	7984	2	0	next	hit	2701
Vp003	1352	Response	1	51236405	7879	1
Vp003	1353	Picture	MorphM4_02_orig.jpg ; MorphM4_00_UPPER.jpg	51236510	0	1	7484	2	0	next	hit	2703
Vp003	1353	Response	1	51243845	7335	1
Vp003	1354	Picture	MorphM9_02_orig.jpg ; MorphM9_00_UPPER.jpg	51243994	0	1	10978	2	0	next	incorrect	2705
Vp003	1354	Response	2	51254805	10811	1
Vp003	1355	Picture	MorphF2_02_orig.jpg ; MorphF2_00_UPPER.jpg	51254972	0	1	8483	2	0	next	incorrect	2707
Vp003	1355	Response	2	51263365	8393	1
Vp003	1356	Picture	MorphF7_04_orig.jpg ; MorphF7_00_UPPER.jpg	51263455	0	1	8150	2	0	next	incorrect	2709
Vp003	1356	Response	2	51271444	7989	1
Vp003	1357	Picture	MorphF4_06_orig.jpg ; MorphF4_10_UPPER.jpg	51271605	0	1	15302	2	0	next	incorrect	2711
Vp003	1357	Response	2	51286804	15199	1
Vp003	1358	Picture	MorphM4_05_orig.jpg ; MorphM4_10_UPPER.jpg	51286907	0	1	9148	2	0	next	hit	2713
Vp003	1358	Response	1	51295844	8937	1
Vp003	1359	Picture	MorphF3_07_orig.jpg ; MorphF3_00_UPPER.jpg	51296055	0	1	8150	2	0	next	hit	2715
Vp003	1359	Response	1	51304004	7949	1
Vp003	1360	Picture	MorphF10_02_orig.jpg ; MorphF10_10_UPPER.jpg	51304205	0	1	10977	3	0	next	hit	2717
Vp003	1360	Response	1	51315044	10839	1
Vp003	1361	Picture	MorphM2_00_orig.jpg ; MorphM2_00_UPPER.jpg	51315182	0	2	15635	3	0	next	incorrect	2719
Vp003	1361	Response	2	51330643	15461	1
Vp003	1362	Picture	MorphM9_08_orig.jpg ; MorphM9_00_UPPER.jpg	51330817	0	1	10812	2	0	next	incorrect	2721
Vp003	1362	Response	2	51341443	10626	1
Vp003	1363	Picture	MorphM4_07_orig.jpg ; MorphM4_00_UPPER.jpg	51341629	0	1	51561	2	0	next	hit	2723
Vp003	1363	Response	1	51393042	51413	1
Vp003	1364	Picture	MorphF9_08_orig.jpg ; MorphF9_10_UPPER.jpg	51393190	0	1	11643	2	0	next	incorrect	2725
Vp003	1364	Response	2	51404642	11452	1
Vp003	1365	Picture	MorphM3_07_orig.jpg ; MorphM3_00_UPPER.jpg	51404833	0	1	9647	2	0	next	incorrect	2727
Vp003	1365	Response	2	51414402	9569	1
Vp003	1366	Picture	MorphF2_09_orig.jpg ; MorphF2_00_UPPER.jpg	51414480	0	1	8815	2	0	next	hit	2729
Vp003	1366	Response	1	51423202	8722	1
Vp003	1367	Picture	MorphF5_00_orig.jpg ; MorphF5_10_UPPER.jpg	51423295	0	1	12808	2	0	next	hit	2731
Vp003	1367	Response	1	51435921	12626	1
Vp003	1368	Picture	MorphM1_08_orig.jpg ; MorphM1_00_UPPER.jpg	51436103	0	1	11629	182	0	next	hit	2733
Vp003	1368	Response	1	51447681	11578	1
Vp003	1369	Picture	MorphM6_09_orig.jpg ; MorphM6_00_UPPER.jpg	51447732	0	181	10326	182	0	next	incorrect	2735
Vp003	1369	Response	2	51457921	10189	1
Vp003	1370	Picture	MorphF10_08_orig.jpg ; MorphF10_10_UPPER.jpg	51458058	0	1	7796	190	0	next	hit	2737
Vp003	1370	Response	1	51465841	7783	1
Vp003	1371	Picture	MorphF3_02_orig.jpg ; MorphF3_00_UPPER.jpg	51465854	0	189	48256	190	0	next	hit	2739
Vp003	1371	Response	1	51513920	48066	1
Vp003	1372	Picture	MorphM10_06_orig.jpg ; MorphM10_00_UPPER.jpg	51514110	0	1	10645	2	0	next	hit	2741
Vp003	1372	Response	1	51524640	10530	1
Vp003	1373	Picture	MorphF3_09_orig.jpg ; MorphF3_00_UPPER.jpg	51524755	0	1	14970	2	0	next	hit	2743
Vp003	1373	Response	1	51539679	14924	1
Vp003	1374	Picture	MorphM10_03_orig.jpg ; MorphM10_00_UPPER.jpg	51539725	0	1	16632	3	0	next	incorrect	2745
Vp003	1374	Response	2	51556159	16434	1
Vp003	1375	Picture	MorphM1_03_orig.jpg ; MorphM1_00_UPPER.jpg	51556357	0	2	15136	3	0	next	hit	2747
Vp003	1375	Response	1	51571358	15001	2
Vp003	1376	Picture	MorphM8_04_orig.jpg ; MorphM8_10_UPPER.jpg	51571493	0	1	8649	2	0	next	incorrect	2749
Vp003	1376	Response	2	51579919	8426	1
Vp003	1377	Picture	MorphF1_09_orig.jpg ; MorphF1_10_UPPER.jpg	51580142	0	1	24118	2	0	next	incorrect	2751
Vp003	1377	Response	2	51604158	24016	1
Vp003	1378	Picture	MorphM5_02_orig.jpg ; MorphM5_00_UPPER.jpg	51604260	0	1	18296	2	0	next	incorrect	2753
Vp003	1378	Response	2	51622398	18138	1
Vp003	1379	Picture	MorphM4_00_orig.jpg ; MorphM4_00_UPPER.jpg	51622556	0	1	7817	2	0	next	hit	2755
Vp003	1379	Response	1	51630318	7762	1
Vp003	1380	Picture	MorphF7_10_orig.jpg ; MorphF7_00_UPPER.jpg	51630373	0	1	58048	3	0	next	incorrect	2757
Vp003	1380	Response	2	51688317	57944	1
Vp003	1381	Picture	MorphF8_06_orig.jpg ; MorphF8_10_UPPER.jpg	51688421	0	2	11144	3	0	next	hit	2759
Vp003	1381	Response	1	51699436	11015	1
Vp003	1382	Picture	MorphF6_01_orig.jpg ; MorphF6_00_UPPER.jpg	51699565	0	1	9148	3	0	next	incorrect	2761
Vp003	1382	Response	2	51708636	9071	1
Vp003	1383	Picture	MorphF3_05_orig.jpg ; MorphF3_00_UPPER.jpg	51708713	0	2	28276	3	0	next	hit	2763
Vp003	1383	Response	1	51736876	28163	1
Vp003	1384	Picture	MorphM8_10_orig.jpg ; MorphM8_10_UPPER.jpg	51736989	0	1	12308	2	0	next	hit	2765
Vp003	1384	Response	1	51749196	12207	1
Vp003	1385	Picture	MorphF6_05_orig.jpg ; MorphF6_10_UPPER.jpg	51749297	0	1	47071	2	0	next	incorrect	2767
Vp003	1385	Response	2	51796155	46858	1
Vp003	1386	Picture	MorphF5_10_orig.jpg ; MorphF5_00_UPPER.jpg	51796368	0	1	36093	2	0	next	hit	2769
Vp003	1386	Response	1	51832394	36026	1
Vp003	1387	Picture	MorphM2_02_orig.jpg ; MorphM2_00_UPPER.jpg	51832461	0	1	22621	2	0	next	incorrect	2771
Vp003	1387	Response	2	51854954	22493	1
Vp003	1388	Picture	MorphF8_07_orig.jpg ; MorphF8_10_UPPER.jpg	51855082	0	1	11643	2	0	next	hit	2773
Vp003	1388	Response	1	51866553	11471	1
Vp003	1389	Picture	MorphM8_07_orig.jpg ; MorphM8_00_UPPER.jpg	51866725	0	1	56052	2	0	next	hit	2775
Vp003	1389	Response	1	51922632	55907	1
Vp003	1390	Picture	MorphF9_04_orig.jpg ; MorphF9_00_UPPER.jpg	51922777	0	1	22620	3	0	next	incorrect	2777
Vp003	1390	Response	2	51945352	22575	1
Vp003	1391	Picture	MorphM3_09_orig.jpg ; MorphM3_00_UPPER.jpg	51945397	0	2	44410	3	0	next	incorrect	2779
Vp003	1391	Response	2	51989671	44274	1
Vp003	1392	Picture	MorphM10_04_orig.jpg ; MorphM10_10_UPPER.jpg	51989807	0	1	8649	2	0	next	hit	2781
Vp003	1392	Response	1	51998311	8504	1
Vp003	1393	Picture	MorphF1_04_orig.jpg ; MorphF1_10_UPPER.jpg	51998456	0	1	10978	2	0	next	hit	2783
Vp003	1393	Response	1	52009271	10815	1
Vp003	1394	Picture	MorphF10_05_orig.jpg ; MorphF10_00_UPPER.jpg	52009434	0	1	61042	2	0	next	incorrect	2785
Vp003	1394	Response	2	52070390	60956	1
Vp003	1395	Picture	MorphM1_06_orig.jpg ; MorphM1_00_UPPER.jpg	52070476	0	1	12973	2	0	next	hit	2787
Vp003	1395	Response	1	52083269	12793	1
Vp003	1396	Picture	MorphM10_09_orig.jpg ; MorphM10_00_UPPER.jpg	52083449	0	1	28941	2	0	next	hit	2789
Vp003	1396	Response	1	52112309	28860	1
Vp003	1397	Picture	MorphF4_10_orig.jpg ; MorphF4_10_UPPER.jpg	52112390	0	1	32767	2	0	next	hit	2791
Vp003	1397	Response	1	52145028	32638	1
Vp003	1398	Picture	MorphF3_03_orig.jpg ; MorphF3_10_UPPER.jpg	52145157	0	1	29606	2	0	next	hit	2793
Vp003	1398	Response	1	52174628	29471	1
Vp003	1399	Picture	MorphF1_01_orig.jpg ; MorphF1_10_UPPER.jpg	52174763	0	1	65533	2	0	next	incorrect	2795
Vp003	1399	Response	2	52240146	65383	1
Vp003	1400	Picture	MorphF2_08_orig.jpg ; MorphF2_00_UPPER.jpg	52240296	0	1	52393	2	0	next	hit	2797
Vp003	1400	Response	1	52292625	52329	1
Vp003	1401	Picture	MorphF6_02_orig.jpg ; MorphF6_00_UPPER.jpg	52292689	0	1	15968	2	0	next	incorrect	2799
Vp003	1401	Response	2	52308545	15856	1
Vp003	1402	Picture	MorphF9_03_orig.jpg ; MorphF9_00_UPPER.jpg	52308657	0	1	36259	2	0	next	incorrect	2801
Vp003	1402	Response	2	52344785	36128	1
Vp003	1403	Picture	MorphF4_01_orig.jpg ; MorphF4_00_UPPER.jpg	52344916	0	1	8483	2	0	next	incorrect	2803
Vp003	1403	Response	2	52353344	8428	1
Vp003	1404	Picture	MorphF9_10_orig.jpg ; MorphF9_10_UPPER.jpg	52353399	0	1	8316	2	0	next	incorrect	2805
Vp003	1404	Response	2	52361584	8185	1
Vp003	1405	Picture	MorphF2_06_orig.jpg ; MorphF2_00_UPPER.jpg	52361715	0	1	26779	2	0	next	incorrect	2807
Vp003	1405	Response	2	52388384	26669	1
Vp003	1406	Picture	MorphM6_08_orig.jpg ; MorphM6_10_UPPER.jpg	52388494	0	1	13473	2	0	next	incorrect	2809
Vp003	1406	Response	2	52401823	13329	1
Vp003	1407	Picture	MorphM9_01_orig.jpg ; MorphM9_00_UPPER.jpg	52401967	0	1	20125	2	0	next	incorrect	2811
Vp003	1407	Response	2	52421983	20016	1
Vp003	1408	Picture	MorphM8_06_orig.jpg ; MorphM8_00_UPPER.jpg	52422092	0	1	23951	2	0	next	incorrect	2813
Vp003	1408	Response	2	52445983	23891	1
Vp003	1409	Picture	MorphM9_05_orig.jpg ; MorphM9_10_UPPER.jpg	52446043	0	1	24118	2	0	next	incorrect	2815
Vp003	1409	Response	2	52470062	24019	1
Vp003	1410	Picture	MorphM1_00_orig.jpg ; MorphM1_10_UPPER.jpg	52470161	0	1	7651	2	0	next	hit	2817
Vp003	1410	Response	1	52477742	7581	1
Vp003	1411	Picture	MorphM7_01_orig.jpg ; MorphM7_10_UPPER.jpg	52477812	0	1	6154	2	0	next	hit	2819
Vp003	1411	Response	1	52483902	6090	1
Vp003	1412	Picture	MorphF1_08_orig.jpg ; MorphF1_00_UPPER.jpg	52483966	0	1	12641	2	0	next	hit	2821
Vp003	1412	Response	1	52496461	12495	1
Vp003	1413	Picture	MorphF4_08_orig.jpg ; MorphF4_00_UPPER.jpg	52496607	0	1	34263	2	0	next	hit	2823
Vp003	1413	Response	1	52530701	34094	1
Vp003	1414	Picture	MorphM6_03_orig.jpg ; MorphM6_00_UPPER.jpg	52530870	0	1	8649	3	0	next	incorrect	2825
Vp003	1414	Response	2	52539421	8551	1
Vp003	1415	Picture	MorphM1_01_orig.jpg ; MorphM1_00_UPPER.jpg	52539519	0	2	8317	3	0	next	hit	2827
Vp003	1415	Response	1	52547661	8142	1
Vp003	1416	Picture	MorphF2_10_orig.jpg ; MorphF2_10_UPPER.jpg	52547836	0	1	23618	2	0	next	hit	2829
Vp003	1416	Response	1	52571340	23504	1
Vp003	1417	Picture	MorphM8_04_orig.jpg ; MorphM8_00_UPPER.jpg	52571454	0	1	37590	2	0	next	incorrect	2831
Vp003	1417	Response	2	52609019	37565	1
Vp003	1418	Picture	MorphF9_01_orig.jpg ; MorphF9_00_UPPER.jpg	52609044	0	1	12808	2	0	next	incorrect	2833
Vp003	1418	Response	2	52621659	12615	1
Vp003	1419	Picture	MorphF7_00_orig.jpg ; MorphF7_00_UPPER.jpg	52621852	0	1	15801	2	0	next	incorrect	2835
Vp003	1419	Response	2	52637499	15647	1
Vp003	1420	Picture	MorphF6_06_orig.jpg ; MorphF6_00_UPPER.jpg	52637653	0	1	24450	2	0	next	hit	2837
Vp003	1420	Response	1	52661898	24245	1
Vp003	1421	Picture	MorphF3_01_orig.jpg ; MorphF3_10_UPPER.jpg	52662103	0	1	6487	2	0	next	hit	2839
Vp003	1421	Response	1	52668378	6275	1
Vp003	1422	Picture	MorphF4_09_orig.jpg ; MorphF4_10_UPPER.jpg	52668590	0	1	9480	2	0	next	hit	2841
Vp003	1422	Response	1	52677898	9308	1
Vp003	1423	Picture	MorphM2_05_orig.jpg ; MorphM2_10_UPPER.jpg	52678070	0	1	9315	2	0	next	incorrect	2843
Vp003	1423	Response	2	52687258	9188	1
Vp003	1424	Picture	MorphM3_01_orig.jpg ; MorphM3_00_UPPER.jpg	52687385	0	1	32600	2	0	next	incorrect	2845
Vp003	1424	Response	2	52719897	32512	1
Vp003	1425	Picture	MorphF9_08_orig.jpg ; MorphF9_00_UPPER.jpg	52719985	0	1	25614	2	0	next	incorrect	2847
Vp003	1425	Response	2	52745417	25432	1
Vp003	1426	Picture	MorphF8_09_orig.jpg ; MorphF8_00_UPPER.jpg	52745599	0	1	15302	2	0	next	hit	2849
Vp003	1426	Response	1	52760777	15178	1
Vp003	1427	Picture	MorphF2_01_orig.jpg ; MorphF2_00_UPPER.jpg	52760901	0	1	27611	2	0	next	incorrect	2851
Vp003	1427	Response	2	52788296	27395	1
Vp003	1428	Picture	MorphM3_02_orig.jpg ; MorphM3_10_UPPER.jpg	52788512	0	1	15801	2	0	next	incorrect	2853
Vp003	1428	Response	2	52804136	15624	1
Vp003	1429	Picture	MorphM7_04_orig.jpg ; MorphM7_00_UPPER.jpg	52804313	0	1	15136	2	0	next	hit	2855
Vp003	1429	Response	1	52819335	15022	1
Vp003	1430	Picture	MorphF8_09_orig.jpg ; MorphF8_10_UPPER.jpg	52819449	0	1	8482	2	0	next	hit	2857
Vp003	1430	Response	1	52827895	8446	1
Vp003	1431	Picture	MorphF3_05_orig.jpg ; MorphF3_10_UPPER.jpg	52827931	0	1	7984	2	0	next	hit	2859
Vp003	1431	Response	1	52835815	7884	1
Vp003	1432	Picture	MorphM7_10_orig.jpg ; MorphM7_00_UPPER.jpg	52835915	0	1	5988	2	0	next	hit	2861
Vp003	1432	Response	1	52841735	5820	1
Vp003	1433	Picture	MorphF8_05_orig.jpg ; MorphF8_00_UPPER.jpg	52841903	0	1	8982	2	0	next	incorrect	2863
Vp003	1433	Response	2	52850855	8952	1
Vp003	1434	Picture	MorphF2_01_orig.jpg ; MorphF2_10_UPPER.jpg	52850885	0	1	30105	2	0	next	incorrect	2865
Vp003	1434	Response	2	52880935	30050	1
Vp003	1435	Picture	MorphF7_00_orig.jpg ; MorphF7_10_UPPER.jpg	52880990	0	1	8483	2	0	next	incorrect	2867
Vp003	1435	Response	2	52889254	8264	1
Vp003	1436	Picture	MorphM4_01_orig.jpg ; MorphM4_00_UPPER.jpg	52889473	0	1	6985	2	0	next	hit	2869
Vp003	1436	Response	1	52896374	6901	1
Vp003	1437	Picture	MorphF1_00_orig.jpg ; MorphF1_00_UPPER.jpg	52896458	0	1	23951	3	0	next	incorrect	2871
Vp003	1437	Response	2	52920294	23836	1
Vp003	1438	Picture	MorphF3_00_orig.jpg ; MorphF3_10_UPPER.jpg	52920409	0	2	24284	3	0	next	hit	2873
Vp003	1438	Response	1	52944613	24204	1
Vp003	1439	Picture	MorphM2_04_orig.jpg ; MorphM2_00_UPPER.jpg	52944693	0	1	32268	2	0	next	incorrect	2875
Vp003	1439	Response	2	52976853	32160	1
Vp003	1440	Picture	MorphF7_05_orig.jpg ; MorphF7_00_UPPER.jpg	52976961	0	1	14138	2	0	next	incorrect	2877
Vp003	1440	Response	2	52991011	14050	2
Vp003	1441	Picture	MorphM6_05_orig.jpg ; MorphM6_10_UPPER.jpg	52991099	0	1	17464	2	0	next	incorrect	2879
Vp003	1441	Response	2	53008452	17353	1
Vp003	1442	Picture	MorphM3_07_orig.jpg ; MorphM3_10_UPPER.jpg	53008563	0	1	15136	2	0	next	hit	2881
Vp003	1442	Response	1	53023572	15009	1
Vp003	1443	Picture	MorphM2_07_orig.jpg ; MorphM2_00_UPPER.jpg	53023699	0	1	53724	2	0	next	incorrect	2883
Vp003	1443	Response	2	53077251	53552	1
Vp003	1444	Picture	MorphF7_03_orig.jpg ; MorphF7_10_UPPER.jpg	53077423	0	1	30271	2	0	next	incorrect	2885
Vp003	1444	Response	2	53107649	30226	2
Vp003	1445	Picture	MorphM1_10_orig.jpg ; MorphM1_10_UPPER.jpg	53107694	0	1	12475	2	0	next	hit	2887
Vp003	1445	Response	1	53120130	12436	1
Vp003	1446	Picture	MorphM4_03_orig.jpg ; MorphM4_10_UPPER.jpg	53120169	0	1	9481	2	0	next	hit	2889
Vp003	1446	Response	1	53129490	9321	1
Vp003	1447	Picture	MorphM8_07_orig.jpg ; MorphM8_10_UPPER.jpg	53129650	0	1	15468	2	0	next	hit	2891
Vp003	1447	Response	1	53145009	15359	1
Vp003	1448	Picture	MorphF4_09_orig.jpg ; MorphF4_00_UPPER.jpg	53145118	0	1	30771	2	0	next	hit	2893
Vp003	1448	Response	1	53175729	30611	1
Vp003	1449	Picture	MorphM1_09_orig.jpg ; MorphM1_10_UPPER.jpg	53175889	0	1	10811	2	0	next	hit	2895
Vp003	1449	Response	1	53186609	10720	1
Vp003	1450	Picture	MorphM2_03_orig.jpg ; MorphM2_00_UPPER.jpg	53186700	0	1	12641	2	0	next	incorrect	2897
Vp003	1450	Response	2	53199168	12468	1
Vp003	1451	Picture	MorphF1_01_orig.jpg ; MorphF1_00_UPPER.jpg	53199341	0	1	28608	2	0	next	hit	2899
Vp003	1451	Response	1	53227808	28467	1
Vp003	1452	Picture	MorphM9_06_orig.jpg ; MorphM9_10_UPPER.jpg	53227949	0	1	37257	3	0	next	incorrect	2901
Vp003	1452	Response	2	53265087	37138	1
Vp003	1453	Picture	MorphF1_03_orig.jpg ; MorphF1_00_UPPER.jpg	53265206	0	2	46239	4	0	next	hit	2903
Vp003	1453	Response	1	53311246	46040	1
Vp003	1454	Picture	MorphF2_05_orig.jpg ; MorphF2_00_UPPER.jpg	53311445	0	2	29939	4	0	next	hit	2905
Vp003	1454	Response	1	53341326	29881	1
Vp003	1455	Picture	MorphM7_08_orig.jpg ; MorphM7_00_UPPER.jpg	53341384	0	2	9814	3	0	next	hit	2907
Vp003	1455	Response	1	53351086	9702	1
Vp003	1456	Picture	MorphF9_05_orig.jpg ; MorphF9_00_UPPER.jpg	53351198	0	1	14637	2	0	next	incorrect	2909
Vp003	1456	Response	2	53365645	14447	1
Vp003	1457	Picture	MorphM5_05_orig.jpg ; MorphM5_10_UPPER.jpg	53365835	0	1	19294	2	0	next	hit	2911
Vp003	1457	Response	1	53385005	19170	1
Vp003	1458	Picture	MorphF7_10_orig.jpg ; MorphF7_10_UPPER.jpg	53385129	0	1	41748	2	0	next	incorrect	2913
Vp003	1458	Response	2	53426844	41715	1
Vp003	1459	Picture	MorphM9_04_orig.jpg ; MorphM9_00_UPPER.jpg	53426877	0	1	19127	3	0	next	incorrect	2915
Vp003	1459	Response	2	53445964	19087	1
Vp003	1460	Picture	MorphM6_07_orig.jpg ; MorphM6_00_UPPER.jpg	53446004	0	2	6654	3	0	next	incorrect	2917
Vp003	1460	Response	2	53452444	6440	1
Vp003	1461	Picture	MorphF7_08_orig.jpg ; MorphF7_10_UPPER.jpg	53452658	0	1	7318	2	0	next	incorrect	2919
Vp003	1461	Response	2	53459883	7225	1
Vp003	1462	Picture	MorphF8_00_orig.jpg ; MorphF8_10_UPPER.jpg	53459976	0	1	32268	2	0	next	incorrect	2921
Vp003	1462	Response	2	53492043	32067	1
Vp003	1463	Picture	MorphM9_00_orig.jpg ; MorphM9_00_UPPER.jpg	53492244	0	1	30105	2	0	next	incorrect	2923
Vp003	1463	Response	2	53522283	30039	1
Vp003	1464	Picture	MorphF2_10_orig.jpg ; MorphF2_00_UPPER.jpg	53522349	0	1	37424	2	0	next	incorrect	2925
Vp003	1464	Response	2	53559642	37293	1
Vp003	1465	Picture	MorphF6_03_orig.jpg ; MorphF6_00_UPPER.jpg	53559773	0	1	43411	2	0	next	incorrect	2927
Vp003	1465	Response	2	53603081	43308	1
Vp003	1466	Picture	MorphM2_08_orig.jpg ; MorphM2_00_UPPER.jpg	53603184	0	1	19627	2	0	next	hit	2929
Vp003	1466	Response	1	53622600	19416	1
Vp003	1467	Picture	MorphM4_04_orig.jpg ; MorphM4_10_UPPER.jpg	53622811	0	1	18961	2	0	next	hit	2931
Vp003	1467	Response	1	53641560	18749	1
Vp003	1468	Picture	MorphF7_06_orig.jpg ; MorphF7_00_UPPER.jpg	53641772	0	1	38754	2	0	next	incorrect	2933
Vp003	1468	Response	2	53680359	38587	1
Vp003	1469	Picture	MorphM7_03_orig.jpg ; MorphM7_00_UPPER.jpg	53680526	0	1	8649	2	0	next	hit	2935
Vp003	1469	Response	1	53688999	8473	1
Vp003	1470	Picture	MorphM6_08_orig.jpg ; MorphM6_00_UPPER.jpg	53689175	0	1	50398	2	0	next	incorrect	2937
Vp003	1470	Response	2	53739398	50223	1
Vp003	1471	Picture	MorphM2_06_orig.jpg ; MorphM2_00_UPPER.jpg	53739573	0	1	11476	2	0	next	incorrect	2939
Vp003	1471	Response	2	53750838	11265	1
Vp003	1472	Picture	MorphF9_00_orig.jpg ; MorphF9_00_UPPER.jpg	53751049	0	1	9314	3	0	next	incorrect	2941
Vp003	1472	Response	2	53760198	9149	1
Vp003	1473	Picture	MorphF6_09_orig.jpg ; MorphF6_10_UPPER.jpg	53760363	0	2	8649	4	0	next	hit	2943
Vp003	1473	Response	1	53768838	8475	1
Vp003	1474	Picture	MorphF9_04_orig.jpg ; MorphF9_10_UPPER.jpg	53769012	0	2	13972	3	0	next	incorrect	2945
Vp003	1474	Response	2	53782917	13905	1
Vp003	1475	Picture	MorphF7_02_orig.jpg ; MorphF7_10_UPPER.jpg	53782984	0	1	30105	2	0	next	incorrect	2947
Vp003	1475	Response	2	53812997	30013	1
Vp003	1476	Picture	MorphM5_07_orig.jpg ; MorphM5_00_UPPER.jpg	53813089	0	1	18296	2	0	next	hit	2949
Vp003	1476	Response	1	53831317	18228	1
Vp003	1477	Picture	MorphF7_06_orig.jpg ; MorphF7_10_UPPER.jpg	53831385	0	1	16467	2	0	next	incorrect	2951
Vp003	1477	Response	2	53847716	16331	1
Vp003	1478	Picture	MorphF9_07_orig.jpg ; MorphF9_00_UPPER.jpg	53847852	0	1	14969	2	0	next	incorrect	2953
Vp003	1478	Response	2	53862676	14824	1
Vp003	1479	Picture	MorphM7_10_orig.jpg ; MorphM7_10_UPPER.jpg	53862821	0	1	9647	2	0	next	hit	2955
Vp003	1479	Response	1	53872276	9455	1
Vp003	1480	Picture	MorphM8_05_orig.jpg ; MorphM8_10_UPPER.jpg	53872468	0	1	39087	2	0	next	incorrect	2957
Vp003	1480	Response	2	53911395	38927	1
Vp003	1481	Picture	MorphF5_00_orig.jpg ; MorphF5_00_UPPER.jpg	53911555	0	1	13306	3	0	next	hit	2959
Vp003	1481	Response	1	53924675	13120	1
Vp003	1482	Picture	MorphF8_04_orig.jpg ; MorphF8_00_UPPER.jpg	53924861	0	2	9647	4	0	next	incorrect	2961
Vp003	1482	Response	2	53934435	9574	1
Vp003	1483	Picture	MorphM6_02_orig.jpg ; MorphM6_10_UPPER.jpg	53934508	0	2	8483	3	0	next	incorrect	2963
Vp003	1483	Response	2	53942914	8406	1
Vp003	1484	Picture	MorphM8_06_orig.jpg ; MorphM8_10_UPPER.jpg	53942991	0	1	16134	2	0	next	incorrect	2965
Vp003	1484	Response	2	53958914	15923	1
Vp003	1485	Picture	MorphF1_02_orig.jpg ; MorphF1_10_UPPER.jpg	53959125	0	1	8149	5	0	next	hit	2967
Vp003	1485	Response	1	53967234	8109	1
Vp003	1486	Picture	MorphM6_07_orig.jpg ; MorphM6_10_UPPER.jpg	53967274	0	4	9149	5	0	next	incorrect	2969
Vp003	1486	Response	2	53976354	9080	1
Vp003	1487	Picture	MorphF10_00_orig.jpg ; MorphF10_00_UPPER.jpg	53976423	0	1	31935	2	0	next	incorrect	2971
Vp003	1487	Response	2	54008273	31850	1
Vp003	1488	Picture	MorphF4_10_orig.jpg ; MorphF4_00_UPPER.jpg	54008358	0	1	28442	2	0	next	hit	2973
Vp003	1488	Response	1	54036593	28235	1
Vp003	1489	Picture	MorphF3_10_orig.jpg ; MorphF3_10_UPPER.jpg	54036800	0	1	8815	2	0	next	hit	2975
Vp003	1489	Response	1	54045553	8753	1
Vp003	1490	Picture	MorphF2_03_orig.jpg ; MorphF2_10_UPPER.jpg	54045615	0	1	8816	2	0	next	hit	2977
Vp003	1490	Response	1	54054272	8657	1
Vp003	1491	Picture	MorphF1_00_orig.jpg ; MorphF1_10_UPPER.jpg	54054431	0	1	13971	2	0	next	hit	2979
Vp003	1491	Response	1	54068352	13921	1
Vp003	1492	Picture	MorphM9_05_orig.jpg ; MorphM9_00_UPPER.jpg	54068402	0	1	7984	2	0	next	incorrect	2981
Vp003	1492	Response	2	54076272	7870	1
Vp003	1493	Picture	MorphF5_07_orig.jpg ; MorphF5_00_UPPER.jpg	54076386	0	1	10645	2	0	next	hit	2983
Vp003	1493	Response	1	54086912	10526	1
Vp003	1494	Picture	MorphM8_00_orig.jpg ; MorphM8_10_UPPER.jpg	54087031	0	1	6985	3	0	next	incorrect	2985
Vp003	1494	Response	2	54093871	6840	1
Vp003	1495	Picture	MorphM4_04_orig.jpg ; MorphM4_00_UPPER.jpg	54094016	0	2	7319	3	0	next	hit	2987
Vp003	1495	Response	1	54101151	7135	1
Vp003	1496	Picture	MorphF8_04_orig.jpg ; MorphF8_10_UPPER.jpg	54101335	0	1	13472	3	0	next	incorrect	2989
Vp003	1496	Response	2	54114751	13416	1
Vp003	1497	Picture	MorphM2_07_orig.jpg ; MorphM2_10_UPPER.jpg	54114807	0	2	60358	189	0	next	hit	2991
Vp003	1497	Response	1	54175150	60343	1
Vp003	1498	Picture	MorphM10_07_orig.jpg ; MorphM10_00_UPPER.jpg	54175165	0	187	8169	189	0	next	hit	2993
Vp003	1498	Response	1	54183150	7985	1
Vp003	1499	Picture	MorphF1_04_orig.jpg ; MorphF1_00_UPPER.jpg	54183334	0	2	12475	3	0	next	hit	2995
Vp003	1499	Response	1	54195630	12296	1
Vp003	1500	Picture	MorphF5_01_orig.jpg ; MorphF5_10_UPPER.jpg	54195809	0	1	13306	2	0	next	hit	2997
Vp003	1500	Response	1	54208910	13101	1
Vp003	1501	Picture	MorphF8_01_orig.jpg ; MorphF8_00_UPPER.jpg	54209115	0	1	7984	2	0	next	incorrect	2999
Vp003	1501	Response	2	54216989	7874	1
Vp003	1502	Picture	MorphM6_01_orig.jpg ; MorphM6_00_UPPER.jpg	54217099	0	1	8982	2	0	next	incorrect	3001
Vp003	1502	Response	2	54225949	8850	1
Vp003	1503	Picture	MorphM3_00_orig.jpg ; MorphM3_00_UPPER.jpg	54226081	0	1	16799	2	0	next	incorrect	3003
Vp003	1503	Response	2	54242829	16748	1
Vp003	1504	Picture	MorphF5_10_orig.jpg ; MorphF5_10_UPPER.jpg	54242880	0	1	11809	2	0	next	hit	3005
Vp003	1504	Response	1	54254509	11629	1
Vp003	1505	Picture	MorphF7_04_orig.jpg ; MorphF7_10_UPPER.jpg	54254689	0	1	28442	2	0	next	incorrect	3007
Vp003	1505	Response	2	54282988	28299	1
Vp003	1506	Picture	MorphF4_00_orig.jpg ; MorphF4_10_UPPER.jpg	54283131	0	1	24949	2	0	next	incorrect	3009
Vp003	1506	Response	2	54307948	24817	1
Vp003	1507	Picture	MorphF9_09_orig.jpg ; MorphF9_00_UPPER.jpg	54308080	0	1	38089	2	0	next	incorrect	3011
Vp003	1507	Response	2	54346027	37947	1
Vp003	1508	Picture	MorphF10_10_orig.jpg ; MorphF10_00_UPPER.jpg	54346169	0	1	15951	185	0	next	hit	3013
Vp003	1508	Response	1	54362107	15938	1
Vp003	1509	Picture	MorphM4_02_orig.jpg ; MorphM4_10_UPPER.jpg	54362120	0	184	7169	185	0	next	hit	3015
Vp003	1509	Response	1	54369226	7106	1
Vp003	1510	Picture	MorphM9_10_orig.jpg ; MorphM9_00_UPPER.jpg	54369289	0	1	9314	2	0	next	incorrect	3017
Vp003	1510	Response	2	54378426	9137	1
Vp003	1511	Picture	MorphF8_01_orig.jpg ; MorphF8_10_UPPER.jpg	54378603	0	1	14637	2	0	next	hit	3019
Vp003	1511	Response	1	54393146	14543	1
Vp003	1512	Picture	MorphM9_01_orig.jpg ; MorphM9_10_UPPER.jpg	54393240	0	1	16134	2	0	next	hit	3021
Vp003	1512	Response	1	54409306	16066	1
Vp003	1513	Picture	MorphM10_03_orig.jpg ; MorphM10_10_UPPER.jpg	54409374	0	1	7484	2	0	next	hit	3023
Vp003	1513	Response	1	54416745	7371	1
Vp003	1514	Picture	MorphF10_10_orig.jpg ; MorphF10_10_UPPER.jpg	54416858	0	1	6820	2	0	next	hit	3025
Vp003	1514	Response	1	54423626	6768	1
Vp003	1515	Picture	MorphF4_08_orig.jpg ; MorphF4_10_UPPER.jpg	54423678	0	1	11144	2	0	next	hit	3027
Vp003	1515	Response	1	54434665	10987	1
Vp003	1516	Picture	MorphM2_03_orig.jpg ; MorphM2_10_UPPER.jpg	54434822	0	1	7983	2	0	next	incorrect	3029
Vp003	1516	Response	2	54442745	7923	1
Vp003	1517	Picture	MorphF10_00_orig.jpg ; MorphF10_10_UPPER.jpg	54442805	0	1	24783	2	0	next	hit	3031
Vp003	1517	Response	1	54467465	24660	1
Vp003	1518	Picture	MorphF5_07_orig.jpg ; MorphF5_10_UPPER.jpg	54467588	0	1	13972	2	0	next	incorrect	3033
Vp003	1518	Response	2	54481464	13876	1
Vp003	1519	Picture	MorphF3_06_orig.jpg ; MorphF3_10_UPPER.jpg	54481560	0	1	36592	2	0	next	hit	3035
Vp003	1519	Response	1	54517944	36384	1
Vp003	1520	Picture	MorphM7_06_orig.jpg ; MorphM7_00_UPPER.jpg	54518152	0	1	5489	2	0	next	hit	3037
Vp003	1520	Response	1	54523544	5392	1
Vp003	1521	Picture	MorphM8_03_orig.jpg ; MorphM8_00_UPPER.jpg	54523641	0	1	9979	2	0	next	incorrect	3039
Vp003	1521	Response	2	54533543	9902	1
Vp003	1522	Picture	MorphF3_08_orig.jpg ; MorphF3_00_UPPER.jpg	54533620	0	1	6154	2	0	next	hit	3041
Vp003	1522	Response	1	54539623	6003	1
Vp003	1523	Picture	MorphM8_10_orig.jpg ; MorphM8_00_UPPER.jpg	54539774	0	1	13972	2	0	next	hit	3043
Vp003	1523	Response	1	54553543	13769	1
Vp003	1524	Picture	MorphF8_02_orig.jpg ; MorphF8_00_UPPER.jpg	54553746	0	1	9465	184	0	next	incorrect	3045
Vp003	1524	Response	2	54563143	9397	1
Vp003	1525	Picture	MorphF10_07_orig.jpg ; MorphF10_10_UPPER.jpg	54563211	0	183	7500	184	0	next	incorrect	3047
Vp003	1525	Response	2	54570663	7452	1
Vp003	1526	Picture	MorphF3_07_orig.jpg ; MorphF3_10_UPPER.jpg	54570711	0	1	15968	2	0	next	hit	3049
Vp003	1526	Response	1	54586582	15871	1
Vp003	1527	Picture	MorphF8_07_orig.jpg ; MorphF8_00_UPPER.jpg	54586679	0	1	7140	180	0	next	incorrect	3051
Vp003	1527	Response	2	54593782	7103	1
Vp003	1528	Picture	MorphF4_07_orig.jpg ; MorphF4_10_UPPER.jpg	54593819	0	179	7663	180	0	next	hit	3053
Vp003	1528	Response	1	54601303	7484	1
Vp003	1529	Picture	MorphF10_03_orig.jpg ; MorphF10_00_UPPER.jpg	54601482	0	1	6653	2	0	next	incorrect	3055
Vp003	1529	Response	2	54608022	6540	1
Vp003	1530	Picture	MorphM1_08_orig.jpg ; MorphM1_10_UPPER.jpg	54608135	0	1	21623	2	0	next	hit	3057
Vp003	1530	Response	1	54629542	21407	1
Vp003	1531	Picture	MorphF4_04_orig.jpg ; MorphF4_00_UPPER.jpg	54629758	0	1	14304	2	0	next	incorrect	3059
Vp003	1531	Response	2	54643941	14183	1
Vp003	1532	Picture	MorphF8_10_orig.jpg ; MorphF8_00_UPPER.jpg	54644062	0	1	11476	2	0	next	hit	3061
Vp003	1532	Response	1	54655461	11399	1
Vp003	1533	Picture	MorphM6_04_orig.jpg ; MorphM6_10_UPPER.jpg	54655538	0	1	18296	2	0	next	incorrect	3063
Vp003	1533	Response	2	54673701	18163	1
Vp003	1534	Picture	MorphM2_09_orig.jpg ; MorphM2_00_UPPER.jpg	54673834	0	1	8649	2	0	next	hit	3065
Vp003	1534	Response	1	54682341	8507	1
Vp003	1535	Picture	MorphF2_00_orig.jpg ; MorphF2_00_UPPER.jpg	54682483	0	1	48402	2	0	next	hit	3067
Vp003	1535	Response	1	54730740	48257	1
Vp003	1536	Picture	MorphF9_01_orig.jpg ; MorphF9_10_UPPER.jpg	54730885	0	1	9813	2	0	next	incorrect	3069
Vp003	1536	Response	2	54740499	9614	1
Vp003	1537	Picture	MorphM3_05_orig.jpg ; MorphM3_10_UPPER.jpg	54740698	0	1	9314	2	0	next	hit	3071
Vp003	1537	Response	1	54749939	9241	1
Vp003	1538	Picture	MorphM10_10_orig.jpg ; MorphM10_00_UPPER.jpg	54750012	0	1	7651	3	0	next	hit	3073
Vp003	1538	Response	1	54757539	7527	1
Vp003	1539	Picture	MorphF1_06_orig.jpg ; MorphF1_00_UPPER.jpg	54757663	0	2	52061	3	0	next	hit	3075
Vp003	1539	Response	1	54809538	51875	1
Vp003	1540	Picture	MorphM5_01_orig.jpg ; MorphM5_10_UPPER.jpg	54809724	0	1	7485	2	0	next	hit	3077
Vp003	1540	Response	1	54817138	7414	1
Vp003	1541	Picture	MorphF6_05_orig.jpg ; MorphF6_00_UPPER.jpg	54817209	0	1	20957	2	0	next	hit	3079
Vp003	1541	Response	1	54838018	20809	1
Vp003	1542	Picture	MorphF7_07_orig.jpg ; MorphF7_10_UPPER.jpg	54838166	0	1	15302	2	0	next	incorrect	3081
Vp003	1542	Response	2	54853297	15131	1
Vp003	1543	Picture	MorphF5_05_orig.jpg ; MorphF5_00_UPPER.jpg	54853468	0	1	7984	2	0	next	hit	3083
Vp003	1543	Response	1	54861297	7829	1
Vp003	1544	Picture	MorphF9_06_orig.jpg ; MorphF9_10_UPPER.jpg	54861452	0	1	7484	3	0	next	incorrect	3085
Vp003	1544	Response	2	54868817	7365	1
Vp003	1545	Picture	MorphF4_06_orig.jpg ; MorphF4_00_UPPER.jpg	54868936	0	2	12475	3	0	next	hit	3087
Vp003	1545	Response	1	54881297	12361	1
Vp003	1546	Picture	MorphF6_01_orig.jpg ; MorphF6_10_UPPER.jpg	54881411	0	1	17298	2	0	next	hit	3089
Vp003	1546	Response	1	54898657	17246	1
Vp003	1547	Picture	MorphF8_02_orig.jpg ; MorphF8_10_UPPER.jpg	54898709	0	1	30771	2	0	next	incorrect	3091
Vp003	1547	Response	2	54929376	30667	1
Vp003	1548	Picture	MorphF4_03_orig.jpg ; MorphF4_10_UPPER.jpg	54929480	0	1	7152	2	0	next	incorrect	3093
Vp003	1548	Response	2	54936495	7015	2
Vp003	1549	Picture	MorphF10_02_orig.jpg ; MorphF10_00_UPPER.jpg	54936632	0	1	9314	2	0	next	hit	3095
Vp003	1549	Response	1	54945776	9144	1
Vp003	1550	Picture	MorphF4_07_orig.jpg ; MorphF4_00_UPPER.jpg	54945946	0	1	11309	13	0	next	hit	3097
Vp003	1550	Response	1	54957134	11188	2
Vp003	1551	Picture	MorphM8_09_orig.jpg ; MorphM8_00_UPPER.jpg	54957255	0	12	13141	13	0	next	hit	3099
Vp003	1551	Response	1	54970255	13000	1
Vp003	1552	Picture	MorphF8_03_orig.jpg ; MorphF8_10_UPPER.jpg	54970396	0	1	6487	2	0	next	incorrect	3101
Vp003	1552	Response	2	54976735	6339	1
Vp003	1553	Picture	MorphM4_05_orig.jpg ; MorphM4_00_UPPER.jpg	54976883	0	1	17464	3	0	next	hit	3103
Vp003	1553	Response	1	54994255	17372	1
Vp003	1554	Picture	MorphF7_01_orig.jpg ; MorphF7_10_UPPER.jpg	54994347	0	2	8150	4	0	next	incorrect	3105
Vp003	1554	Response	2	55002415	8068	1
Vp003	1555	Picture	MorphM4_06_orig.jpg ; MorphM4_10_UPPER.jpg	55002497	0	2	9814	3	0	next	hit	3107
Vp003	1555	Response	1	55012174	9677	1
Vp003	1556	Picture	MorphM7_09_orig.jpg ; MorphM7_00_UPPER.jpg	55012311	0	1	7318	2	0	next	hit	3109
Vp003	1556	Response	1	55019454	7143	1
Vp003	1557	Picture	MorphF5_06_orig.jpg ; MorphF5_00_UPPER.jpg	55019629	0	1	10812	2	0	next	hit	3111
Vp003	1557	Response	1	55030334	10705	1
Vp003	1558	Picture	MorphM3_04_orig.jpg ; MorphM3_10_UPPER.jpg	55030441	0	1	29107	2	0	next	hit	3113
Vp003	1558	Response	1	55059454	29013	1
Vp003	1559	Picture	MorphF5_02_orig.jpg ; MorphF5_00_UPPER.jpg	55059548	0	1	66032	2	0	next	hit	3115
Vp003	1559	Response	1	55125372	65824	1
Vp003	1560	Picture	MorphM1_05_orig.jpg ; MorphM1_00_UPPER.jpg	55125580	0	1	6320	2	0	next	hit	3117
Vp003	1560	Response	1	55131772	6192	1
Vp003	1561	Picture	MorphF3_04_orig.jpg ; MorphF3_00_UPPER.jpg	55131900	0	1	4657	3	0	next	hit	3119
Vp003	1561	Response	1	55136332	4432	1
Vp003	1562	Picture	MorphM5_04_orig.jpg ; MorphM5_00_UPPER.jpg	55136557	0	2	5656	3	0	next	hit	3121
Vp003	1562	Response	1	55142012	5455	1
Vp003	1563	Picture	MorphF8_08_orig.jpg ; MorphF8_10_UPPER.jpg	55142213	0	1	11809	2	0	next	hit	3123
Vp003	1563	Response	1	55153932	11719	1
Vp003	1564	Picture	MorphM10_05_orig.jpg ; MorphM10_00_UPPER.jpg	55154022	0	1	26113	2	0	next	hit	3125
Vp003	1564	Response	1	55180010	25988	2
Vp003	1565	Picture	MorphM3_06_orig.jpg ; MorphM3_10_UPPER.jpg	55180135	0	1	9814	2	0	next	hit	3127
Vp003	1565	Response	1	55189851	9716	1
Vp003	1566	Picture	MorphM10_02_orig.jpg ; MorphM10_10_UPPER.jpg	55189949	0	1	13140	2	0	next	hit	3129
Vp003	1566	Response	1	55202891	12942	1
Vp003	1567	Picture	MorphF2_06_orig.jpg ; MorphF2_10_UPPER.jpg	55203089	0	1	8150	2	0	next	hit	3131
Vp003	1567	Response	1	55211051	7962	1
Vp003	1568	Picture	MorphF6_03_orig.jpg ; MorphF6_10_UPPER.jpg	55211239	0	1	10464	183	0	next	hit	3133
Vp003	1568	Response	1	55221690	10451	1
Vp003	1569	Picture	MorphM1_01_orig.jpg ; MorphM1_10_UPPER.jpg	55221703	0	182	7166	183	0	next	hit	3135
Vp003	1569	Response	1	55228810	7107	1
Vp003	1570	Picture	MorphM5_06_orig.jpg ; MorphM5_10_UPPER.jpg	55228869	0	1	4807	185	0	next	hit	3137
Vp003	1570	Response	1	55233610	4741	1
Vp003	1571	Picture	MorphF2_02_orig.jpg ; MorphF2_10_UPPER.jpg	55233676	0	184	11327	185	0	next	hit	3139
Vp003	1571	Response	1	55244970	11294	1
Vp003	1572	Picture	MorphM8_00_orig.jpg ; MorphM8_00_UPPER.jpg	55245003	0	1	12475	2	0	next	incorrect	3141
Vp003	1572	Response	2	55257290	12287	1
Vp003	1573	Picture	MorphF2_04_orig.jpg ; MorphF2_10_UPPER.jpg	55257478	0	1	14636	3	0	next	hit	3143
Vp003	1573	Response	1	55272090	14612	1
Vp003	1574	Picture	MorphM8_03_orig.jpg ; MorphM8_10_UPPER.jpg	55272114	0	2	6986	3	0	next	incorrect	3145
Vp003	1574	Response	2	55278969	6855	1
Vp003	1575	Picture	MorphF4_05_orig.jpg ; MorphF4_00_UPPER.jpg	55279100	0	1	16300	2	0	next	hit	3147
Vp003	1575	Response	1	55295289	16189	1
Vp003	1576	Picture	MorphM10_01_orig.jpg ; MorphM10_10_UPPER.jpg	55295400	0	1	9647	2	0	next	incorrect	3149
Vp003	1576	Response	2	55304889	9489	1
Vp003	1577	Picture	MorphF1_05_orig.jpg ; MorphF1_10_UPPER.jpg	55305047	0	1	15635	2	0	next	hit	3151
Vp003	1577	Response	1	55320569	15522	1
Vp003	1578	Picture	MorphF6_00_orig.jpg ; MorphF6_00_UPPER.jpg	55320682	0	1	14803	2	0	next	incorrect	3153
Vp003	1578	Response	2	55335287	14605	2
Vp003	1579	Picture	MorphF2_09_orig.jpg ; MorphF2_10_UPPER.jpg	55335485	0	1	17964	2	0	next	hit	3155
Vp003	1579	Response	1	55353288	17803	1
Vp003	1580	Picture	MorphM5_02_orig.jpg ; MorphM5_10_UPPER.jpg	55353449	0	1	6154	2	0	next	hit	3157
Vp003	1580	Response	1	55359448	5999	1
Vp003	1581	Picture	MorphF5_09_orig.jpg ; MorphF5_10_UPPER.jpg	55359603	0	1	4823	2	0	next	hit	3159
Vp003	1581	Response	1	55364328	4725	1
Vp003	1582	Picture	MorphM5_03_orig.jpg ; MorphM5_10_UPPER.jpg	55364426	0	1	5323	2	0	next	hit	3161
Vp003	1582	Response	1	55369688	5262	1
Vp003	1583	Picture	MorphF9_00_orig.jpg ; MorphF9_10_UPPER.jpg	55369749	0	1	8649	2	0	next	incorrect	3163
Vp003	1583	Response	2	55378248	8499	1
Vp003	1584	Picture	MorphM9_07_orig.jpg ; MorphM9_00_UPPER.jpg	55378398	0	1	17630	3	0	next	incorrect	3165
Vp003	1584	Response	2	55395848	17450	1
Vp003	1585	Picture	MorphM7_09_orig.jpg ; MorphM7_10_UPPER.jpg	55396028	0	2	6653	4	0	next	hit	3167
Vp003	1585	Response	1	55402487	6459	1
Vp003	1586	Picture	MorphM3_02_orig.jpg ; MorphM3_00_UPPER.jpg	55402681	0	2	37591	3	0	next	incorrect	3169
Vp003	1586	Response	2	55440087	37406	1
Vp003	1587	Picture	MorphF1_09_orig.jpg ; MorphF1_00_UPPER.jpg	55440272	0	1	15801	2	0	next	hit	3171
Vp003	1587	Response	1	55456006	15734	1
Vp003	1588	Picture	MorphM2_09_orig.jpg ; MorphM2_10_UPPER.jpg	55456073	0	1	16300	2	0	next	hit	3173
Vp003	1588	Response	1	55472166	16093	1
Vp003	1589	Picture	MorphM8_08_orig.jpg ; MorphM8_10_UPPER.jpg	55472373	0	1	27444	2	0	next	hit	3175
Vp003	1589	Response	1	55499685	27312	1
Vp003	1590	Picture	MorphF7_01_orig.jpg ; MorphF7_00_UPPER.jpg	55499817	0	1	10811	2	0	next	incorrect	3177
Vp003	1590	Response	2	55510565	10748	1
Vp003	1591	Picture	MorphF3_03_orig.jpg ; MorphF3_00_UPPER.jpg	55510628	0	1	16593	57	0	next	hit	3179
Vp003	1591	Response	1	55527125	16497	1
Vp003	1592	Picture	MorphF1_07_orig.jpg ; MorphF1_00_UPPER.jpg	55527221	0	56	14344	57	0	next	hit	3181
Vp003	1592	Response	1	55541364	14143	1
Vp003	1593	Picture	MorphM9_09_orig.jpg ; MorphM9_10_UPPER.jpg	55541565	0	1	10978	2	0	next	hit	3183
Vp003	1593	Response	1	55552485	10920	1
Vp003	1594	Picture	MorphM6_00_orig.jpg ; MorphM6_00_UPPER.jpg	55552543	0	1	22620	2	0	next	incorrect	3185
Vp003	1594	Response	2	55575044	22501	1
Vp003	1595	Picture	MorphM1_02_orig.jpg ; MorphM1_10_UPPER.jpg	55575163	0	1	6640	182	0	next	hit	3187
Vp003	1595	Response	1	55581764	6601	1
Vp003	1596	Picture	MorphM2_01_orig.jpg ; MorphM2_00_UPPER.jpg	55581803	0	181	7498	182	0	next	incorrect	3189
Vp003	1596	Response	2	55589204	7401	1
Vp003	1597	Picture	MorphM6_00_orig.jpg ; MorphM6_10_UPPER.jpg	55589301	0	1	21623	2	0	next	incorrect	3191
Vp003	1597	Response	2	55610803	21502	1
Vp003	1598	Picture	MorphF9_02_orig.jpg ; MorphF9_10_UPPER.jpg	55610924	0	1	5821	2	0	next	incorrect	3193
Vp003	1598	Response	2	55616563	5639	1
Vp003	1599	Picture	MorphM8_09_orig.jpg ; MorphM8_10_UPPER.jpg	55616745	0	1	9148	2	0	next	hit	3195
Vp003	1599	Response	1	55625763	9018	1
Vp003	1600	Picture	MorphM6_04_orig.jpg ; MorphM6_00_UPPER.jpg	55625893	0	1	12807	2	0	next	incorrect	3197
Vp003	1600	Response	2	55638563	12670	1
Vp003	1601	Picture	MorphF5_06_orig.jpg ; MorphF5_10_UPPER.jpg	55638700	0	1	10479	2	0	next	hit	3199
Vp003	1601	Response	1	55649123	10423	1
Vp003	1602	Picture	MorphM3_06_orig.jpg ; MorphM3_00_UPPER.jpg	55649179	0	1	26446	2	0	next	hit	3201
Vp003	1602	Response	1	55675442	26263	1
Vp003	1603	Picture	MorphF2_03_orig.jpg ; MorphF2_00_UPPER.jpg	55675625	0	1	9148	2	0	next	incorrect	3203
Vp003	1603	Response	2	55684642	9017	1
Vp003	1604	Picture	MorphM5_10_orig.jpg ; MorphM5_10_UPPER.jpg	55684773	0	1	12641	2	0	next	hit	3205
Vp003	1604	Response	1	55697282	12509	1
Vp003	1605	Picture	MorphM6_10_orig.jpg ; MorphM6_10_UPPER.jpg	55697414	0	1	11643	2	0	next	incorrect	3207
Vp003	1605	Response	2	55708961	11547	1
Vp003	1606	Picture	MorphM4_03_orig.jpg ; MorphM4_00_UPPER.jpg	55709057	0	1	10478	3	0	next	hit	3209
Vp003	1606	Response	1	55719361	10304	1
Vp003	1607	Picture	MorphF3_06_orig.jpg ; MorphF3_00_UPPER.jpg	55719535	0	2	4658	3	0	next	hit	3211
Vp003	1607	Response	1	55724161	4626	1
Vp003	1608	Picture	MorphF5_02_orig.jpg ; MorphF5_10_UPPER.jpg	55724193	0	1	6653	2	0	next	hit	3213
Vp003	1608	Response	1	55730721	6528	1
Vp003	1609	Picture	MorphF6_08_orig.jpg ; MorphF6_00_UPPER.jpg	55730846	0	1	7484	3	0	next	hit	3215
Vp003	1609	Response	1	55738241	7395	1
Vp003	1610	Picture	MorphF3_01_orig.jpg ; MorphF3_00_UPPER.jpg	55738330	0	2	7485	3	0	next	hit	3217
Vp003	1610	Response	1	55745681	7351	1
Vp003	1611	Picture	MorphF8_06_orig.jpg ; MorphF8_00_UPPER.jpg	55745815	0	1	11976	2	0	next	incorrect	3219
Vp003	1611	Response	2	55757680	11865	1
Vp003	1612	Picture	MorphM2_00_orig.jpg ; MorphM2_10_UPPER.jpg	55757791	0	1	41748	2	0	next	incorrect	3221
Vp003	1612	Response	2	55799360	41569	1
Vp003	1613	Picture	MorphF2_05_orig.jpg ; MorphF2_10_UPPER.jpg	55799539	0	1	9647	2	0	next	hit	3223
Vp003	1613	Response	1	55809040	9501	1
Vp003	1614	Picture	MorphM5_08_orig.jpg ; MorphM5_10_UPPER.jpg	55809186	0	1	7485	2	0	next	hit	3225
Vp003	1614	Response	1	55816559	7373	1
Vp003	1615	Picture	MorphF7_09_orig.jpg ; MorphF7_10_UPPER.jpg	55816671	0	1	66863	3	0	next	incorrect	3227
Vp003	1615	Response	2	55883438	66767	1
Vp003	1616	Picture	MorphM10_08_orig.jpg ; MorphM10_00_UPPER.jpg	55883534	0	2	8317	3	0	next	hit	3229
Vp003	1616	Response	1	55891678	8144	1
Vp003	1617	Picture	MorphF1_02_orig.jpg ; MorphF1_00_UPPER.jpg	55891851	0	1	7485	2	0	next	hit	3231
Vp003	1617	Response	1	55899278	7427	1
Vp003	1618	Picture	MorphM5_06_orig.jpg ; MorphM5_00_UPPER.jpg	55899336	0	1	4657	2	0	next	hit	3233
Vp003	1618	Response	1	55903838	4502	1
Vp003	1619	Picture	MorphM7_07_orig.jpg ; MorphM7_00_UPPER.jpg	55903993	0	1	4657	2	0	next	hit	3235
Vp003	1619	Response	1	55908478	4485	1
Vp003	1620	Picture	MorphM2_06_orig.jpg ; MorphM2_10_UPPER.jpg	55908650	0	1	11643	2	0	next	incorrect	3237
Vp003	1620	Response	2	55920237	11587	1
Vp003	1621	Picture	MorphM10_00_orig.jpg ; MorphM10_10_UPPER.jpg	55920293	0	1	16799	2	0	next	incorrect	3239
Vp003	1621	Response	2	55936877	16584	1
Vp003	1622	Picture	MorphM7_02_orig.jpg ; MorphM7_10_UPPER.jpg	55937092	0	1	13639	2	0	next	hit	3241
Vp003	1622	Response	1	55950637	13545	1
Vp003	1623	Picture	MorphM5_09_orig.jpg ; MorphM5_00_UPPER.jpg	55950731	0	1	9314	2	0	next	hit	3243
Vp003	1623	Response	1	55959917	9186	1
Vp003	1624	Picture	MorphF5_09_orig.jpg ; MorphF5_00_UPPER.jpg	55960045	0	1	12641	2	0	next	hit	3245
Vp003	1624	Response	1	55972556	12511	1
Vp003	1625	Picture	MorphM1_03_orig.jpg ; MorphM1_10_UPPER.jpg	55972686	0	1	5821	3	0	next	hit	3247
Vp003	1625	Response	1	55978316	5630	1
Vp003	1626	Picture	MorphF10_04_orig.jpg ; MorphF10_00_UPPER.jpg	55978507	0	2	22954	3	0	next	incorrect	3249
Vp003	1626	Response	2	56001356	22849	1
Vp003	1627	Picture	MorphM4_06_orig.jpg ; MorphM4_00_UPPER.jpg	56001461	0	1	23286	2	0	next	hit	3251
Vp003	1627	Response	1	56024634	23173	2
Vp003	1628	Picture	MorphF2_00_orig.jpg ; MorphF2_10_UPPER.jpg	56024747	0	1	7484	2	0	next	hit	3253
Vp003	1628	Response	1	56032075	7328	1
Vp003	1629	Picture	MorphF4_00_orig.jpg ; MorphF4_00_UPPER.jpg	56032231	0	1	7614	206	0	next	incorrect	3255
Vp003	1629	Response	2	56039835	7604	1
Vp003	1630	Picture	MorphM3_03_orig.jpg ; MorphM3_10_UPPER.jpg	56039845	0	205	6690	206	0	next	incorrect	3257
Vp003	1630	Response	2	56046394	6549	2
Vp003	1631	Picture	MorphM4_10_orig.jpg ; MorphM4_10_UPPER.jpg	56046535	0	1	6653	3	0	next	hit	3259
Vp003	1631	Response	1	56053115	6580	1
Vp003	1632	Picture	MorphF10_06_orig.jpg ; MorphF10_00_UPPER.jpg	56053188	0	2	27278	3	0	next	hit	3261
Vp003	1632	Response	1	56080314	27126	1
Vp003	1633	Picture	MorphF1_03_orig.jpg ; MorphF1_10_UPPER.jpg	56080466	0	1	23452	3	0	next	hit	3263
Vp003	1633	Response	1	56103834	23368	1
Vp003	1634	Picture	MorphF3_00_orig.jpg ; MorphF3_00_UPPER.jpg	56103918	0	2	5822	3	0	next	hit	3265
Vp003	1634	Response	1	56109594	5676	1
Vp003	1635	Picture	MorphM9_00_orig.jpg ; MorphM9_10_UPPER.jpg	56109740	0	1	11310	2	0	next	incorrect	3267
Vp003	1635	Response	2	56120874	11134	1
Vp003	1636	Picture	MorphM6_10_orig.jpg ; MorphM6_00_UPPER.jpg	56121050	0	1	25448	2	0	next	incorrect	3269
Vp003	1636	Response	2	56146393	25343	1
Vp003	1637	Picture	MorphF3_02_orig.jpg ; MorphF3_10_UPPER.jpg	56146498	0	1	8816	2	0	next	hit	3271
Vp003	1637	Response	1	56155193	8695	1
Vp003	1638	Picture	MorphM4_10_orig.jpg ; MorphM4_00_UPPER.jpg	56155314	0	1	5322	2	0	next	hit	3273
Vp003	1638	Response	1	56160473	5159	1
Vp003	1639	Picture	MorphM3_10_orig.jpg ; MorphM3_00_UPPER.jpg	56160636	0	1	9481	2	0	next	incorrect	3275
Vp003	1639	Response	2	56169993	9357	1
Vp003	1640	Picture	MorphM10_01_orig.jpg ; MorphM10_00_UPPER.jpg	56170117	0	1	40584	2	0	next	incorrect	3277
Vp003	1640	Response	2	56210632	40515	1
Vp003	1641	Picture	MorphM4_00_orig.jpg ; MorphM4_10_UPPER.jpg	56210701	0	1	7817	2	0	next	hit	3279
Vp003	1641	Response	1	56218472	7771	1
Vp003	1642	Picture	MorphF1_10_orig.jpg ; MorphF1_00_UPPER.jpg	56218518	0	1	4990	2	0	next	hit	3281
Vp003	1642	Response	1	56223352	4834	1
Vp003	1643	Picture	MorphF9_02_orig.jpg ; MorphF9_00_UPPER.jpg	56223508	0	1	8150	2	0	next	incorrect	3283
Vp003	1643	Response	2	56231592	8084	1
Vp003	1644	Picture	MorphF6_04_orig.jpg ; MorphF6_10_UPPER.jpg	56231658	0	1	12474	3	0	next	hit	3285
Vp003	1644	Response	1	56243991	12333	1
Vp003	1645	Picture	MorphM4_09_orig.jpg ; MorphM4_10_UPPER.jpg	56244132	0	2	18297	3	0	next	hit	3287
Vp003	1645	Response	1	56262311	18179	1
Vp003	1646	Picture	MorphM3_00_orig.jpg ; MorphM3_10_UPPER.jpg	56262429	0	1	20291	3	0	next	hit	3289
Vp003	1646	Response	1	56282631	20202	1
Vp003	1647	Picture	MorphM7_05_orig.jpg ; MorphM7_10_UPPER.jpg	56282720	0	2	11311	3	0	next	hit	3291
Vp003	1647	Response	1	56293910	11190	1
Vp003	1648	Picture	MorphM4_08_orig.jpg ; MorphM4_10_UPPER.jpg	56294031	0	1	5322	2	0	next	hit	3293
Vp003	1648	Response	1	56299190	5159	1
Vp003	1649	Picture	MorphF6_02_orig.jpg ; MorphF6_10_UPPER.jpg	56299353	0	1	7984	2	0	next	hit	3295
Vp003	1649	Response	1	56307270	7917	1
Vp003	1650	Picture	MorphM2_05_orig.jpg ; MorphM2_00_UPPER.jpg	56307337	0	1	9481	2	0	next	incorrect	3297
Vp003	1650	Response	2	56316630	9293	1
Vp003	1651	Picture	MorphM3_08_orig.jpg ; MorphM3_00_UPPER.jpg	56316818	0	1	14137	3	0	next	incorrect	3299
Vp003	1651	Response	2	56330870	14052	1
Vp003	1652	Picture	MorphF1_06_orig.jpg ; MorphF1_10_UPPER.jpg	56330955	0	2	10978	3	0	next	hit	3301
Vp003	1652	Response	1	56341750	10795	1
Vp003	1653	Picture	MorphF10_03_orig.jpg ; MorphF10_10_UPPER.jpg	56341933	0	1	16799	2	0	next	hit	3303
Vp003	1653	Response	1	56358549	16616	1
Vp003	1654	Picture	MorphF5_04_orig.jpg ; MorphF5_00_UPPER.jpg	56358732	0	1	13473	2	0	next	incorrect	3305
Vp003	1654	Response	2	56372069	13337	1
Vp003	1655	Picture	MorphF6_06_orig.jpg ; MorphF6_10_UPPER.jpg	56372205	0	1	11144	2	0	next	hit	3307
Vp003	1655	Response	1	56383189	10984	1
Vp003	1656	Picture	MorphM9_02_orig.jpg ; MorphM9_10_UPPER.jpg	56383349	0	1	14618	187	0	next	hit	3309
Vp003	1656	Response	1	56397908	14559	1
Vp003	1657	Picture	MorphF3_09_orig.jpg ; MorphF3_10_UPPER.jpg	56397967	0	186	8335	187	0	next	hit	3311
Vp003	1657	Response	1	56406148	8181	1
Vp003	1658	Picture	MorphM8_02_orig.jpg ; MorphM8_10_UPPER.jpg	56406302	0	1	10811	2	0	next	incorrect	3313
Vp003	1658	Response	2	56416948	10646	1
Vp003	1659	Picture	MorphF3_10_orig.jpg ; MorphF3_00_UPPER.jpg	56417113	0	1	7152	2	0	next	hit	3315
Vp003	1659	Response	1	56424228	7115	1
Vp003	1660	Picture	MorphM5_03_orig.jpg ; MorphM5_00_UPPER.jpg	56424265	0	1	6820	2	0	next	hit	3317
Vp003	1660	Response	1	56430948	6683	1
Vp003	1661	Picture	MorphF2_07_orig.jpg ; MorphF2_00_UPPER.jpg	56431085	0	1	19294	2	0	next	hit	3319
Vp003	1661	Response	1	56450228	19143	1
Vp003	1662	Picture	MorphF4_03_orig.jpg ; MorphF4_00_UPPER.jpg	56450379	0	1	8482	2	0	next	incorrect	3321
Vp003	1662	Response	2	56458787	8408	1
Vp003	1663	Picture	MorphM10_09_orig.jpg ; MorphM10_10_UPPER.jpg	56458861	0	1	8483	2	0	next	hit	3323
Vp003	1663	Response	1	56467187	8326	1
Vp003	1664	Picture	MorphM5_09_orig.jpg ; MorphM5_10_UPPER.jpg	56467344	0	1	35761	2	0	next	hit	3325
Vp003	1664	Response	1	56503026	35682	1
Vp003	1665	Picture	MorphM1_04_orig.jpg ; MorphM1_00_UPPER.jpg	56503105	0	1	28109	2	0	next	hit	3327
Vp003	1665	Response	1	56531106	28001	1
Vp003	1666	Picture	MorphM9_07_orig.jpg ; MorphM9_10_UPPER.jpg	56531214	0	1	16633	2	0	next	hit	3329
Vp003	1666	Response	1	56547746	16532	1
Vp003	1667	Picture	MorphM8_01_orig.jpg ; MorphM8_10_UPPER.jpg	56547847	0	1	10146	2	0	next	incorrect	3331
Vp003	1667	Response	2	56557905	10058	1
Vp003	1668	Picture	MorphM10_04_orig.jpg ; MorphM10_00_UPPER.jpg	56557993	0	1	26446	2	0	next	hit	3333
Vp003	1668	Response	1	56584305	26312	1
Vp003	1669	Picture	MorphF10_08_orig.jpg ; MorphF10_00_UPPER.jpg	56584439	0	1	24948	3	0	next	hit	3335
Vp003	1669	Response	1	56609265	24826	1
Vp003	1670	Picture	MorphM6_03_orig.jpg ; MorphM6_10_UPPER.jpg	56609387	0	2	9980	4	0	next	incorrect	3337
Vp003	1670	Response	2	56619184	9797	1
Vp003	1671	Picture	MorphF4_01_orig.jpg ; MorphF4_10_UPPER.jpg	56619367	0	2	7984	3	0	next	incorrect	3339
Vp003	1671	Response	2	56627184	7817	1
Vp003	1672	Picture	MorphF6_09_orig.jpg ; MorphF6_00_UPPER.jpg	56627351	0	1	6653	2	0	next	hit	3341
Vp003	1672	Response	1	56633824	6473	1
Vp003	1673	Picture	MorphM9_09_orig.jpg ; MorphM9_00_UPPER.jpg	56634004	0	1	19627	2	0	next	incorrect	3343
Vp003	1673	Response	2	56653584	19580	1
Vp003	1674	Picture	MorphM1_10_orig.jpg ; MorphM1_00_UPPER.jpg	56653631	0	1	8316	2	0	next	hit	3345
Vp003	1674	Response	1	56661823	8192	1
Vp003	1675	Picture	MorphM4_09_orig.jpg ; MorphM4_00_UPPER.jpg	56661947	0	1	5655	3	0	next	hit	3347
Vp003	1675	Response	1	56667504	5557	1
Vp003	1676	Picture	MorphF10_06_orig.jpg ; MorphF10_10_UPPER.jpg	56667602	0	2	13140	3	0	next	hit	3349
Vp003	1676	Response	1	56680543	12941	1
Vp003	1677	Picture	MorphM6_09_orig.jpg ; MorphM6_10_UPPER.jpg	56680742	0	1	9315	2	0	next	incorrect	3351
Vp003	1677	Response	2	56689983	9241	1
Vp003	1678	Picture	MorphM3_10_orig.jpg ; MorphM3_10_UPPER.jpg	56690057	0	1	8649	2	0	next	hit	3353
Vp003	1678	Response	1	56698543	8486	1
Vp003	1679	Picture	MorphM6_06_orig.jpg ; MorphM6_00_UPPER.jpg	56698706	0	1	19959	2	0	next	incorrect	3355
Vp003	1679	Response	2	56718622	19916	1
Vp003	1680	Picture	MorphF3_04_orig.jpg ; MorphF3_10_UPPER.jpg	56718665	0	1	14637	2	0	next	hit	3357
Vp003	1680	Response	1	56733182	14517	1
Vp003	1681	Picture	MorphM5_07_orig.jpg ; MorphM5_10_UPPER.jpg	56733302	0	1	5138	186	0	next	hit	3359
Vp003	1681	Response	1	56738382	5080	1
Vp003	1682	Picture	MorphM2_08_orig.jpg ; MorphM2_10_UPPER.jpg	56738440	0	185	7004	186	0	next	hit	3361
Vp003	1682	Response	1	56745262	6822	1
Vp003	1683	Picture	MorphM8_08_orig.jpg ; MorphM8_00_UPPER.jpg	56745444	0	1	7152	2	0	next	hit	3363
Vp003	1683	Response	1	56752382	6938	1
Vp003	1684	Picture	MorphF4_02_orig.jpg ; MorphF4_00_UPPER.jpg	56752596	0	1	9314	2	0	next	incorrect	3365
Vp003	1684	Response	2	56761742	9146	1
Vp003	1685	Picture	MorphF9_06_orig.jpg ; MorphF9_00_UPPER.jpg	56761910	0	1	19959	3	0	next	incorrect	3367
Vp003	1685	Response	2	56781741	19831	1
Vp003	1686	Picture	MorphM7_01_orig.jpg ; MorphM7_00_UPPER.jpg	56781869	0	2	9647	4	0	next	hit	3369
Vp003	1686	Response	1	56791421	9552	1
Vp003	1687	Picture	MorphM5_01_orig.jpg ; MorphM5_00_UPPER.jpg	56791516	0	2	6487	3	0	next	hit	3371
Vp003	1687	Response	1	56797821	6305	1
Vp003	1688	Picture	MorphM10_10_orig.jpg ; MorphM10_10_UPPER.jpg	56798003	0	1	20791	2	0	next	hit	3373
Vp003	1688	Response	1	56818621	20618	1
Vp003	1689	Picture	MorphF2_07_orig.jpg ; MorphF2_10_UPPER.jpg	56818794	0	1	42247	2	0	next	hit	3375
Vp003	1689	Response	1	56860940	42146	1
Vp003	1690	Picture	MorphM1_07_orig.jpg ; MorphM1_10_UPPER.jpg	56861041	0	1	28941	2	0	next	hit	3377
Vp003	1690	Response	1	56889899	28858	1
Vp003	1691	Picture	MorphM3_01_orig.jpg ; MorphM3_10_UPPER.jpg	56889982	0	1	51229	2	0	next	incorrect	3379
Vp003	1691	Response	2	56941018	51036	1
Vp003	1692	Picture	MorphM5_00_orig.jpg ; MorphM5_00_UPPER.jpg	56941211	0	1	6986	2	0	next	hit	3381
Vp003	1692	Response	1	56948138	6927	1
Vp003	1693	Picture	MorphF9_03_orig.jpg ; MorphF9_10_UPPER.jpg	56948197	0	1	7471	182	0	next	incorrect	3383
Vp003	1693	Response	2	56955658	7461	1
Vp003	1694	Picture	MorphM9_03_orig.jpg ; MorphM9_00_UPPER.jpg	56955668	0	181	7166	182	0	next	incorrect	3385
Vp003	1694	Response	2	56962698	7030	1
Vp003	1695	Picture	MorphM7_02_orig.jpg ; MorphM7_00_UPPER.jpg	56962834	0	1	14637	2	0	next	hit	3387
Vp003	1695	Response	1	56977338	14504	1
Vp003	1696	Picture	MorphM8_02_orig.jpg ; MorphM8_00_UPPER.jpg	56977471	0	1	7651	2	0	next	incorrect	3389
Vp003	1696	Response	2	56984937	7466	1
Vp003	1697	Picture	MorphF4_04_orig.jpg ; MorphF4_10_UPPER.jpg	56985122	0	1	6486	3	0	next	incorrect	3391
Vp003	1697	Response	2	56991417	6295	1
Vp003	1698	Picture	MorphM6_05_orig.jpg ; MorphM6_00_UPPER.jpg	56991608	0	2	17465	3	0	next	incorrect	3393
Vp003	1698	Response	2	57008857	17249	1
Vp003	1699	Picture	MorphF1_08_orig.jpg ; MorphF1_10_UPPER.jpg	57009073	0	1	7318	2	0	next	hit	3395
Vp003	1699	Response	1	57016297	7224	1
Vp003	1700	Picture	MorphM7_00_orig.jpg ; MorphM7_00_UPPER.jpg	57016391	0	1	8150	2	0	next	hit	3397
Vp003	1700	Response	1	57024457	8066	1
Vp003	1701	Picture	MorphM9_08_orig.jpg ; MorphM9_10_UPPER.jpg	57024541	0	1	8317	2	0	next	hit	3399
Vp003	1701	Response	1	57032697	8156	1
Vp003	1702	Picture	MorphF6_10_orig.jpg ; MorphF6_10_UPPER.jpg	57032858	0	1	6985	3	0	next	hit	3401
Vp003	1702	Response	1	57039816	6958	1
Vp003	1703	Picture	MorphM1_02_orig.jpg ; MorphM1_00_UPPER.jpg	57039843	0	2	6155	3	0	next	hit	3403
Vp003	1703	Response	1	57045897	6054	1
Vp003	1704	Picture	MorphM6_06_orig.jpg ; MorphM6_10_UPPER.jpg	57045998	0	1	9148	2	0	next	incorrect	3405
Vp003	1704	Response	2	57055016	9018	1
Vp003	1705	Picture	MorphM9_03_orig.jpg ; MorphM9_10_UPPER.jpg	57055146	0	1	6985	2	0	next	incorrect	3407
Vp003	1705	Response	2	57061976	6830	1
Vp003	1706	Picture	MorphM3_09_orig.jpg ; MorphM3_10_UPPER.jpg	57062131	0	1	11810	2	0	next	incorrect	3409
Vp003	1706	Response	2	57073816	11685	1
Vp003	1707	Picture	MorphM5_00_orig.jpg ; MorphM5_10_UPPER.jpg	57073941	0	1	5987	3	0	next	hit	3411
Vp003	1707	Response	1	57079896	5955	1
Vp003	1708	Picture	MorphF2_04_orig.jpg ; MorphF2_00_UPPER.jpg	57079928	0	2	19793	3	0	next	hit	3413
Vp003	1708	Response	1	57099575	19647	1
Vp003	1709	Picture	MorphF5_04_orig.jpg ; MorphF5_10_UPPER.jpg	57099721	0	1	8150	2	0	next	hit	3415
Vp003	1709	Response	1	57107655	7934	1
Vp003	1710	Picture	MorphF6_07_orig.jpg ; MorphF6_00_UPPER.jpg	57107871	0	1	20625	2	0	next	hit	3417
Vp003	1710	Response	1	57128455	20584	1
Vp003	1711	Picture	MorphF5_03_orig.jpg ; MorphF5_10_UPPER.jpg	57128496	0	1	5988	2	0	next	hit	3419
Vp003	1711	Response	1	57134375	5879	1
Vp003	1712	Picture	MorphM10_05_orig.jpg ; MorphM10_10_UPPER.jpg	57134484	0	1	10645	2	0	next	hit	3421
Vp003	1712	Response	1	57145015	10531	1
Vp003	1713	Picture	MorphF10_07_orig.jpg ; MorphF10_00_UPPER.jpg	57145129	0	1	5988	2	0	next	hit	3423
Vp003	1713	Response	1	57150934	5805	1
Vp003	1714	Picture	MorphM6_02_orig.jpg ; MorphM6_00_UPPER.jpg	57151117	0	1	7651	2	0	next	incorrect	3425
Vp003	1714	Response	2	57158694	7577	1
Vp003	1715	Picture	MorphF6_08_orig.jpg ; MorphF6_10_UPPER.jpg	57158768	0	1	12474	2	0	next	hit	3427
Vp003	1715	Response	1	57171094	12326	1
Vp003	1716	Picture	MorphM9_06_orig.jpg ; MorphM9_00_UPPER.jpg	57171242	0	1	7485	2	0	next	incorrect	3429
Vp003	1716	Response	2	57178614	7372	1
Vp003	1717	Picture	MorphM7_06_orig.jpg ; MorphM7_10_UPPER.jpg	57178727	0	1	6487	2	0	next	hit	3431
Vp003	1717	Response	1	57185094	6367	1
Vp003	1718	Picture	MorphF7_07_orig.jpg ; MorphF7_00_UPPER.jpg	57185214	0	1	29107	2	0	next	incorrect	3433
Vp003	1718	Response	2	57214133	28919	1
Vp003	1719	Picture	MorphF5_03_orig.jpg ; MorphF5_00_UPPER.jpg	57214321	0	1	7152	2	0	next	hit	3435
Vp003	1719	Response	1	57221413	7092	1
Vp003	1720	Picture	MorphM10_00_orig.jpg ; MorphM10_00_UPPER.jpg	57221473	0	1	10811	3	0	next	incorrect	3437
Vp003	1720	Response	2	57232213	10740	1
Vp003	1721	Picture	MorphM7_03_orig.jpg ; MorphM7_10_UPPER.jpg	57232284	0	2	17298	4	0	next	hit	3439
Vp003	1721	Response	1	57249493	17209	1
Vp003	1722	Picture	MorphM3_03_orig.jpg ; MorphM3_00_UPPER.jpg	57249582	0	2	6654	3	0	next	incorrect	3441
Vp003	1722	Response	2	57256132	6550	1
Vp003	1723	Picture	MorphF4_02_orig.jpg ; MorphF4_10_UPPER.jpg	57256236	0	1	7817	2	0	next	incorrect	3443
Vp003	1723	Response	2	57263892	7656	1
Vp003	1724	Picture	MorphM3_04_orig.jpg ; MorphM3_00_UPPER.jpg	57264053	0	1	5489	2	0	next	incorrect	3445
Vp003	1724	Response	2	57269332	5279	1
Vp003	1725	Picture	MorphF9_10_orig.jpg ; MorphF9_00_UPPER.jpg	57269542	0	1	8316	2	0	next	incorrect	3447
Vp003	1725	Response	2	57277732	8190	1
Vp003	1726	Picture	MorphM6_01_orig.jpg ; MorphM6_10_UPPER.jpg	57277858	0	1	5323	2	0	next	incorrect	3449
Vp003	1726	Response	2	57283012	5154	1
Vp003	1727	Picture	MorphF10_01_orig.jpg ; MorphF10_10_UPPER.jpg	57283181	0	1	20292	2	0	next	hit	3451
Vp003	1727	Response	1	57303412	20231	1
Vp003	1728	Picture	MorphF7_05_orig.jpg ; MorphF7_10_UPPER.jpg	57303473	0	1	59046	2	0	next	incorrect	3453
Vp003	1728	Response	2	57362371	58898	1
Vp003	1729	Picture	MorphM1_00_orig.jpg ; MorphM1_00_UPPER.jpg	57362519	0	1	7152	2	0	next	hit	3455
Vp003	1729	Response	1	57369490	6971	1
Vp003	1730	Picture	MorphM10_07_orig.jpg ; MorphM10_10_UPPER.jpg	57369671	0	1	9148	2	0	next	hit	3457
Vp003	1730	Response	1	57378770	9099	1
Vp003	1731	Picture	MorphM1_07_orig.jpg ; MorphM1_00_UPPER.jpg	57378819	0	1	13140	2	0	next	hit	3459
Vp003	1731	Response	1	57391890	13071	1
Vp003	1732	Picture	MorphF8_00_orig.jpg ; MorphF8_00_UPPER.jpg	57391959	0	1	10811	2	0	next	incorrect	3461
Vp003	1732	Response	2	57402610	10651	1
Vp003	1733	Picture	MorphF9_05_orig.jpg ; MorphF9_10_UPPER.jpg	57402770	0	1	22787	2	0	next	incorrect	3463
Vp003	1733	Response	2	57425409	22639	1
Vp003	1734	Picture	MorphM7_05_orig.jpg ; MorphM7_00_UPPER.jpg	57425557	0	1	14969	3	0	next	hit	3465
Vp003	1734	Response	1	57440369	14812	1
Vp003	1735	Picture	MorphM4_08_orig.jpg ; MorphM4_00_UPPER.jpg	57440526	0	2	6654	3	0	next	hit	3467
Vp003	1735	Response	1	57447089	6563	1
Vp003	1736	Picture	MorphM1_04_orig.jpg ; MorphM1_10_UPPER.jpg	57447180	0	1	6819	2	0	next	hit	3469
Vp003	1736	Response	1	57453809	6629	1
Vp003	1737	Picture	MorphF7_03_orig.jpg ; MorphF7_00_UPPER.jpg	57453999	0	1	50896	2	0	next	incorrect	3471
Vp003	1737	Response	2	57504768	50769	1
Vp003	1738	Picture	MorphM1_06_orig.jpg ; MorphM1_10_UPPER.jpg	57504895	0	1	6820	2	0	next	hit	3473
Vp003	1738	Response	1	57511648	6753	1
Vp003	1739	Picture	MorphF6_07_orig.jpg ; MorphF6_10_UPPER.jpg	57511715	0	1	14636	3	0	next	hit	3475
Vp003	1739	Response	1	57526287	14572	1
Vp003	1740	Picture	MorphM10_02_orig.jpg ; MorphM10_00_UPPER.jpg	57526351	0	2	10978	3	0	next	incorrect	3477
Vp003	1740	Response	2	57537247	10896	1
Vp003	1741	Picture	MorphM4_07_orig.jpg ; MorphM4_10_UPPER.jpg	57537329	0	1	21290	2	0	next	hit	3479
Vp003	1741	Response	1	57558527	21198	1
Vp003	1742	Picture	MorphF8_03_orig.jpg ; MorphF8_00_UPPER.jpg	57558619	0	1	9148	2	0	next	incorrect	3481
Vp003	1742	Response	2	57567647	9028	1
Vp003	1743	Picture	MorphM3_05_orig.jpg ; MorphM3_00_UPPER.jpg	57567767	0	1	7651	2	0	next	incorrect	3483
Vp003	1743	Response	2	57575246	7479	1
Vp003	1744	Picture	MorphM10_06_orig.jpg ; MorphM10_10_UPPER.jpg	57575418	0	1	14304	2	0	next	hit	3485
Vp003	1744	Response	1	57589646	14228	1
Vp003	1745	Picture	MorphM7_08_orig.jpg ; MorphM7_10_UPPER.jpg	57589722	0	1	14637	2	0	next	hit	3487
Vp003	1745	Response	1	57604286	14564	1
Vp003	1746	Picture	MorphF1_10_orig.jpg ; MorphF1_10_UPPER.jpg	57604359	0	1	8649	2	0	next	hit	3489
Vp003	1746	Response	1	57612926	8567	1
Vp003	1747	Picture	MorphM8_01_orig.jpg ; MorphM8_00_UPPER.jpg	57613008	0	1	8649	2	0	next	incorrect	3491
Vp003	1747	Response	2	57621485	8477	1
Vp003	1748	Picture	MorphM9_10_orig.jpg ; MorphM9_10_UPPER.jpg	57621657	0	1	17797	2	0	next	incorrect	3493
Vp003	1748	Response	2	57639405	17748	1
Vp003	1749	Picture	MorphF6_04_orig.jpg ; MorphF6_00_UPPER.jpg	57639454	0	1	6487	2	0	next	incorrect	3495
Vp003	1749	Response	2	57645885	6431	1
Vp003	1750	Picture	MorphF7_09_orig.jpg ; MorphF7_00_UPPER.jpg	57645941	0	1	31269	3	0	next	hit	3497
Vp003	1750	Response	1	57677005	31064	1
Vp003	1751	Picture	MorphF5_08_orig.jpg ; MorphF5_00_UPPER.jpg	57677210	0	2	7818	3	0	next	incorrect	3499
Vp003	1751	Response	2	57684844	7634	1
Vp003	1752	Picture	MorphM5_10_orig.jpg ; MorphM5_00_UPPER.jpg	57685028	0	1	7152	2	0	next	hit	3501
Vp003	1752	Response	1	57691964	6936	1
Vp003	1753	Picture	MorphM2_04_orig.jpg ; MorphM2_10_UPPER.jpg	57692180	0	1	9647	2	0	next	hit	3503
Vp003	1753	Response	1	57701644	9464	1
Vp003	1754	Picture	MorphF1_05_orig.jpg ; MorphF1_00_UPPER.jpg	57701827	0	1	6487	2	0	next	hit	3505
Vp003	1754	Response	1	57708284	6457	1
Vp003	1755	Picture	MorphF6_10_orig.jpg ; MorphF6_00_UPPER.jpg	57708314	0	1	6985	3	0	next	hit	3507
Vp003	1755	Response	1	57715164	6850	1
Vp003	1756	Picture	MorphF7_08_orig.jpg ; MorphF7_00_UPPER.jpg	57715299	0	2	12974	3	0	next	incorrect	3509
Vp003	1756	Response	2	57728204	12905	1
Vp003	1757	Picture	MorphM5_04_orig.jpg ; MorphM5_10_UPPER.jpg	57728273	0	1	7485	2	0	next	hit	3511
Vp003	1757	Response	1	57735563	7290	1
Vp003	1758	Picture	MorphM4_01_orig.jpg ; MorphM4_10_UPPER.jpg	57735758	0	1	8150	2	0	next	hit	3513
Vp003	1758	Response	1	57743723	7965	1
Vp003	1759	Picture	MorphM7_04_orig.jpg ; MorphM7_10_UPPER.jpg	57743908	0	1	8815	2	0	next	hit	3515
Vp003	1759	Response	1	57752603	8695	1
Vp003	1760	Picture	MorphM5_05_orig.jpg ; MorphM5_00_UPPER.jpg	57752723	0	1	7818	2	0	next	hit	3517
Vp003	1760	Response	1	57760363	7640	1
Vp003	1761	Picture	MorphF5_05_orig.jpg ; MorphF5_10_UPPER.jpg	57760541	0	1	5655	2	0	next	hit	3519
Vp003	1761	Response	1	57766123	5582	1
Vp003	1762	Picture	MorphM8_05_orig.jpg ; MorphM8_00_UPPER.jpg	57766196	0	1	8316	2	0	next	incorrect	3521
Vp003	1762	Response	2	57774363	8167	1
Vp003	1763	Picture	MorphF9_07_orig.jpg ; MorphF9_10_UPPER.jpg	57774512	0	1	10146	2	0	next	incorrect	3523
Vp003	1763	Response	2	57784523	10011	1
Vp003	1764	Picture	MorphF1_07_orig.jpg ; MorphF1_10_UPPER.jpg	57784658	0	1	13639	2	0	next	hit	3525
Vp003	1764	Response	1	57793163	8505	1
Vp003	1765	Picture	end_ins	57798297	5000	1	877577	2	5000	next	other	0
Vp003	1765	Response	3	58669155	875858	2
