# Supplementary material for: Categorical Perception of Fear and Anger Expressions in Whole, Masked and Composite Faces
Source: PLoS One. 2015 Aug 11;10(8):e0134790. doi: 10.1371/journal.pone.0134790 (PMC4532458; doi:10.1371/journal.pone.0134790)
Supplement: S1 Dataset — (ZIP) [file pone.0134790.s001.zip › Exp2/Vp002-Vp002_UpDown_Identification.log]

Scenario - 
Logfile written - 08/19/2014 12:51:34

Subject	Trial	Event Type	Code	Time	TTime	Uncertainty	Duration	Uncertainty	ReqTime	ReqDur	Stim Type	Pair Index

Vp002	1	Picture	instruction	-9867	0	1	16710240	2	0	next	other	0
Vp002	1	Response	1	16700297	16710164	1
Vp002	2	Response	1	16875256	174883	1
Vp002	3	Picture	MorphF6_03_orig.jpg ; MorphF6_10_UPPER.jpg	16875403	0	1	151383	161	0	next	hit	5
Vp002	3	Response	1	17026775	151372	1
Vp002	4	Picture	MorphM2_07_orig.jpg ; MorphM2_00_UPPER.jpg	17026786	0	160	71599	378	0	next	incorrect	7
Vp002	4	Response	2	17098375	71589	1
Vp002	5	Picture	MorphM7_09_orig.jpg ; MorphM7_00_UPPER.jpg	17098385	0	218	91381	219	0	next	hit	9
Vp002	5	Response	1	17189654	91269	1
Vp002	6	Picture	MorphF2_00_orig.jpg ; MorphF2_00_UPPER.jpg	17189766	0	1	42938	191	0	next	hit	11
Vp002	6	Response	1	17232694	42928	1
Vp002	7	Picture	MorphM9_04_orig.jpg ; MorphM9_10_UPPER.jpg	17232704	0	190	196960	346	0	next	hit	13
Vp002	7	Response	1	17429653	196949	1
Vp002	8	Picture	MorphF8_05_orig.jpg ; MorphF8_10_UPPER.jpg	17429664	0	156	11277	314	0	next	hit	15
Vp002	8	Response	1	17440933	11269	1
Vp002	9	Picture	MorphM2_05_orig.jpg ; MorphM2_00_UPPER.jpg	17440941	0	158	29085	159	0	next	incorrect	17
Vp002	9	Response	2	17469893	28952	1
Vp002	10	Picture	MorphF8_04_orig.jpg ; MorphF8_00_UPPER.jpg	17470026	0	1	11811	2	0	next	incorrect	19
Vp002	10	Response	2	17481732	11706	1
Vp002	11	Picture	MorphM10_07_orig.jpg ; MorphM10_00_UPPER.jpg	17481837	0	1	7746	217	0	next	hit	21
Vp002	11	Response	1	17489572	7735	1
Vp002	12	Picture	MorphM1_05_orig.jpg ; MorphM1_00_UPPER.jpg	17489583	0	216	49447	217	0	next	incorrect	23
Vp002	12	Response	2	17538932	49349	1
Vp002	13	Picture	MorphM2_03_orig.jpg ; MorphM2_00_UPPER.jpg	17539030	0	1	54472	202	0	next	incorrect	25
Vp002	13	Response	2	17593492	54462	1
Vp002	14	Picture	MorphF5_02_orig.jpg ; MorphF5_00_UPPER.jpg	17593502	0	201	70530	202	0	next	incorrect	27
Vp002	14	Response	2	17663891	70389	1
Vp002	15	Picture	MorphM1_07_orig.jpg ; MorphM1_00_UPPER.jpg	17664032	0	1	71657	3	0	next	incorrect	29
Vp002	15	Response	2	17735571	71539	1
Vp002	16	Picture	MorphM7_03_orig.jpg ; MorphM7_10_UPPER.jpg	17735689	0	2	97651	152	0	next	hit	31
Vp002	16	Response	1	17833330	97641	1
Vp002	17	Picture	MorphF6_07_orig.jpg ; MorphF6_10_UPPER.jpg	17833340	0	150	88261	151	0	next	hit	33
Vp002	17	Response	1	17921490	88150	1
Vp002	18	Picture	MorphM4_06_orig.jpg ; MorphM4_10_UPPER.jpg	17921601	0	1	101514	2	0	next	incorrect	35
Vp002	18	Response	2	18023009	101408	1
Vp002	19	Picture	MorphM1_00_orig.jpg ; MorphM1_10_UPPER.jpg	18023115	0	1	79823	197	0	next	incorrect	37
Vp002	19	Response	2	18102929	79814	1
Vp002	20	Picture	MorphF8_09_orig.jpg ; MorphF8_10_UPPER.jpg	18102938	0	196	22320	365	0	next	hit	39
Vp002	20	Response	1	18125249	22311	1
Vp002	21	Picture	MorphF10_07_orig.jpg ; MorphF10_00_UPPER.jpg	18125258	0	169	31279	376	0	next	hit	41
Vp002	21	Response	1	18156528	31270	1
Vp002	22	Picture	MorphM7_10_orig.jpg ; MorphM7_10_UPPER.jpg	18156537	0	207	92830	208	0	next	hit	43
Vp002	22	Response	1	18249248	92711	1
Vp002	23	Picture	MorphF5_05_orig.jpg ; MorphF5_10_UPPER.jpg	18249367	0	1	23753	2	0	next	hit	45
Vp002	23	Response	1	18273008	23641	1
Vp002	24	Picture	MorphF1_04_orig.jpg ; MorphF1_00_UPPER.jpg	18273120	0	1	49364	2	0	next	hit	47
Vp002	24	Response	1	18322367	49247	1
Vp002	25	Picture	MorphM9_04_orig.jpg ; MorphM9_00_UPPER.jpg	18322484	0	1	68738	2	0	next	incorrect	49
Vp002	25	Response	2	18391087	68603	1
Vp002	26	Picture	MorphM8_10_orig.jpg ; MorphM8_10_UPPER.jpg	18391222	0	1	12872	2	0	next	hit	51
Vp002	26	Response	1	18403967	12745	1
Vp002	27	Picture	MorphF8_03_orig.jpg ; MorphF8_10_UPPER.jpg	18404094	0	1	139962	170	0	next	incorrect	53
Vp002	27	Response	2	18544046	139952	1
Vp002	28	Picture	MorphF9_03_orig.jpg ; MorphF9_10_UPPER.jpg	18544056	0	169	87437	349	0	next	hit	55
Vp002	28	Response	1	18631486	87430	1
Vp002	29	Picture	MorphF5_02_orig.jpg ; MorphF5_10_UPPER.jpg	18631493	0	180	8938	181	0	next	hit	57
Vp002	29	Response	1	18640285	8792	1
Vp002	30	Picture	MorphM2_10_orig.jpg ; MorphM2_00_UPPER.jpg	18640431	0	1	71464	195	0	next	hit	59
Vp002	30	Response	1	18711885	71454	1
Vp002	31	Picture	MorphF4_04_orig.jpg ; MorphF4_00_UPPER.jpg	18711895	0	194	31440	398	0	next	incorrect	61
Vp002	31	Response	2	18743325	31430	1
Vp002	32	Picture	MorphF6_09_orig.jpg ; MorphF6_00_UPPER.jpg	18743335	0	204	40676	205	0	next	hit	63
Vp002	32	Response	1	18783884	40549	1
Vp002	33	Picture	MorphF5_04_orig.jpg ; MorphF5_00_UPPER.jpg	18784011	0	1	73322	195	0	next	hit	65
Vp002	33	Response	1	18857324	73313	1
Vp002	34	Picture	MorphM7_06_orig.jpg ; MorphM7_00_UPPER.jpg	18857333	0	194	21121	366	0	next	hit	67
Vp002	34	Response	1	18878444	21111	1
Vp002	35	Picture	MorphF3_09_orig.jpg ; MorphF3_00_UPPER.jpg	18878454	0	172	28701	173	0	next	hit	69
Vp002	35	Response	1	18907004	28550	1
Vp002	36	Picture	MorphM4_07_orig.jpg ; MorphM4_00_UPPER.jpg	18907155	0	1	28498	167	0	next	hit	71
Vp002	36	Response	1	18935644	28489	1
Vp002	37	Picture	MorphM9_00_orig.jpg ; MorphM9_10_UPPER.jpg	18935653	0	166	28881	380	0	next	hit	73
Vp002	37	Response	1	18964523	28870	1
Vp002	38	Picture	MorphF7_06_orig.jpg ; MorphF7_00_UPPER.jpg	18964534	0	214	42639	385	0	next	hit	75
Vp002	38	Response	1	19007163	42629	1
Vp002	39	Picture	MorphF2_02_orig.jpg ; MorphF2_10_UPPER.jpg	19007173	0	171	54397	352	0	next	hit	77
Vp002	39	Response	1	19061563	54390	1
Vp002	40	Picture	MorphM1_05_orig.jpg ; MorphM1_10_UPPER.jpg	19061570	0	181	53202	372	0	next	hit	79
Vp002	40	Response	1	19114762	53192	1
Vp002	41	Picture	MorphM9_09_orig.jpg ; MorphM9_10_UPPER.jpg	19114772	0	191	10408	192	0	next	hit	81
Vp002	41	Response	1	19125082	10310	1
Vp002	42	Picture	MorphM7_02_orig.jpg ; MorphM7_00_UPPER.jpg	19125180	0	1	15352	175	0	next	incorrect	83
Vp002	42	Response	2	19140522	15342	1
Vp002	43	Picture	MorphF4_05_orig.jpg ; MorphF4_00_UPPER.jpg	19140532	0	174	80001	365	0	next	incorrect	85
Vp002	43	Response	2	19220522	79990	1
Vp002	44	Picture	MorphF7_03_orig.jpg ; MorphF7_10_UPPER.jpg	19220533	0	191	46079	349	0	next	incorrect	87
Vp002	44	Response	2	19266602	46069	1
Vp002	45	Picture	MorphM5_00_orig.jpg ; MorphM5_10_UPPER.jpg	19266612	0	158	40078	313	0	next	hit	89
Vp002	45	Response	1	19306681	40069	1
Vp002	46	Picture	MorphF6_01_orig.jpg ; MorphF6_00_UPPER.jpg	19306690	0	155	15415	156	0	next	incorrect	91
Vp002	46	Response	2	19321961	15271	1
Vp002	47	Picture	MorphM10_03_orig.jpg ; MorphM10_10_UPPER.jpg	19322105	0	1	12825	181	0	next	hit	93
Vp002	47	Response	1	19334921	12816	1
Vp002	48	Picture	MorphM2_08_orig.jpg ; MorphM2_00_UPPER.jpg	19334930	0	180	66131	181	0	next	incorrect	95
Vp002	48	Response	2	19400921	65991	1
Vp002	49	Picture	MorphF5_06_orig.jpg ; MorphF5_10_UPPER.jpg	19401061	0	1	16189	2	0	next	hit	97
Vp002	49	Response	1	19417161	16100	1
Vp002	50	Picture	MorphM5_06_orig.jpg ; MorphM5_10_UPPER.jpg	19417250	0	1	46046	2	0	next	hit	99
Vp002	50	Response	1	19463160	45910	1
Vp002	51	Picture	MorphF5_01_orig.jpg ; MorphF5_10_UPPER.jpg	19463296	0	1	26754	186	0	next	hit	101
Vp002	51	Response	1	19490040	26744	1
Vp002	52	Picture	MorphM6_04_orig.jpg ; MorphM6_10_UPPER.jpg	19490050	0	185	42913	186	0	next	hit	103
Vp002	52	Response	1	19532840	42790	1
Vp002	53	Picture	MorphF3_08_orig.jpg ; MorphF3_10_UPPER.jpg	19532963	0	1	24550	2	0	next	hit	105
Vp002	53	Response	1	19557400	24437	1
Vp002	54	Picture	MorphM8_00_orig.jpg ; MorphM8_00_UPPER.jpg	19557513	0	1	49629	2	0	next	hit	107
Vp002	54	Response	1	19607000	49487	1
Vp002	55	Picture	MorphF3_01_orig.jpg ; MorphF3_00_UPPER.jpg	19607142	0	1	17228	158	0	next	hit	109
Vp002	55	Response	1	19624359	17217	1
Vp002	56	Picture	MorphF9_06_orig.jpg ; MorphF9_00_UPPER.jpg	19624370	0	157	9518	350	0	next	hit	111
Vp002	56	Response	1	19633879	9509	1
Vp002	57	Picture	MorphM7_04_orig.jpg ; MorphM7_00_UPPER.jpg	19633888	0	193	28457	194	0	next	hit	113
Vp002	57	Response	1	19662199	28311	1
Vp002	58	Picture	MorphM3_05_orig.jpg ; MorphM3_10_UPPER.jpg	19662345	0	1	17781	2	0	next	hit	115
Vp002	58	Response	1	19680039	17694	1
Vp002	59	Picture	MorphM9_06_orig.jpg ; MorphM9_10_UPPER.jpg	19680126	0	1	20038	2	0	next	hit	117
Vp002	59	Response	1	19700039	19913	1
Vp002	60	Picture	MorphF5_05_orig.jpg ; MorphF5_00_UPPER.jpg	19700164	0	1	113059	2	0	next	incorrect	119
Vp002	60	Response	2	19813078	112914	1
Vp002	61	Picture	MorphM1_03_orig.jpg ; MorphM1_10_UPPER.jpg	19813223	0	1	88245	2	0	next	hit	121
Vp002	61	Response	1	19901318	88095	1
Vp002	62	Picture	MorphF7_06_orig.jpg ; MorphF7_10_UPPER.jpg	19901468	0	1	11619	193	0	next	hit	123
Vp002	62	Response	1	19913078	11610	1
Vp002	63	Picture	MorphM4_04_orig.jpg ; MorphM4_00_UPPER.jpg	19913087	0	192	25935	193	0	next	hit	125
Vp002	63	Response	1	19938918	25831	1
Vp002	64	Picture	MorphF5_06_orig.jpg ; MorphF5_00_UPPER.jpg	19939022	0	1	69505	164	0	next	incorrect	127
Vp002	64	Response	2	20008517	69495	1
Vp002	65	Picture	MorphM8_03_orig.jpg ; MorphM8_10_UPPER.jpg	20008527	0	163	20730	164	0	next	hit	129
Vp002	65	Response	1	20029157	20630	1
Vp002	66	Picture	MorphF3_03_orig.jpg ; MorphF3_10_UPPER.jpg	20029257	0	1	20149	156	0	next	hit	131
Vp002	66	Response	1	20049397	20140	1
Vp002	67	Picture	MorphM3_09_orig.jpg ; MorphM3_10_UPPER.jpg	20049406	0	155	56816	157	0	next	hit	133
Vp002	67	Response	1	20106117	56711	1
Vp002	68	Picture	MorphF2_10_orig.jpg ; MorphF2_00_UPPER.jpg	20106222	0	2	11280	3	0	next	incorrect	135
Vp002	68	Response	2	20117396	11174	1
Vp002	69	Picture	MorphF6_02_orig.jpg ; MorphF6_10_UPPER.jpg	20117502	0	1	32624	155	0	next	hit	137
Vp002	69	Response	1	20150116	32614	1
Vp002	70	Picture	MorphM3_02_orig.jpg ; MorphM3_00_UPPER.jpg	20150126	0	154	31735	155	0	next	hit	139
Vp002	70	Response	1	20181716	31590	1
Vp002	71	Picture	MorphM8_09_orig.jpg ; MorphM8_00_UPPER.jpg	20181861	0	1	74904	205	0	next	hit	141
Vp002	71	Response	1	20256756	74895	1
Vp002	72	Picture	MorphM9_01_orig.jpg ; MorphM9_00_UPPER.jpg	20256765	0	204	57662	205	0	next	incorrect	143
Vp002	72	Response	2	20314275	57510	1
Vp002	73	Picture	MorphM6_09_orig.jpg ; MorphM6_10_UPPER.jpg	20314427	0	1	66417	200	0	next	hit	145
Vp002	73	Response	1	20380835	66408	1
Vp002	74	Picture	MorphM5_08_orig.jpg ; MorphM5_10_UPPER.jpg	20380844	0	199	10399	349	0	next	hit	147
Vp002	74	Response	1	20391235	10391	1
Vp002	75	Picture	MorphF2_03_orig.jpg ; MorphF2_00_UPPER.jpg	20391243	0	150	36881	310	0	next	incorrect	149
Vp002	75	Response	2	20428115	36872	1
Vp002	76	Picture	MorphM1_04_orig.jpg ; MorphM1_10_UPPER.jpg	20428124	0	160	23759	314	0	next	hit	151
Vp002	76	Response	1	20451874	23750	1
Vp002	77	Picture	MorphF4_03_orig.jpg ; MorphF4_00_UPPER.jpg	20451883	0	154	16321	309	0	next	incorrect	153
Vp002	77	Response	2	20468194	16311	1
Vp002	78	Picture	MorphM2_00_orig.jpg ; MorphM2_10_UPPER.jpg	20468204	0	155	36115	156	0	next	incorrect	155
Vp002	78	Response	2	20504194	35990	1
Vp002	79	Picture	MorphM4_00_orig.jpg ; MorphM4_10_UPPER.jpg	20504319	0	1	14199	2	0	next	incorrect	157
Vp002	79	Response	2	20518434	14115	1
Vp002	80	Picture	MorphM2_08_orig.jpg ; MorphM2_10_UPPER.jpg	20518518	0	1	130244	201	0	next	hit	159
Vp002	80	Response	1	20648753	130235	1
Vp002	81	Picture	MorphF2_09_orig.jpg ; MorphF2_10_UPPER.jpg	20648762	0	200	18246	201	0	next	hit	161
Vp002	81	Response	1	20666913	18151	1
Vp002	82	Picture	MorphF5_01_orig.jpg ; MorphF5_00_UPPER.jpg	20667008	0	1	22634	192	0	next	incorrect	163
Vp002	82	Response	2	20689633	22625	1
Vp002	83	Picture	MorphF1_06_orig.jpg ; MorphF1_00_UPPER.jpg	20689642	0	191	40640	348	0	next	incorrect	165
Vp002	83	Response	2	20730273	40631	1
Vp002	84	Picture	MorphF3_04_orig.jpg ; MorphF3_10_UPPER.jpg	20730282	0	157	25039	355	0	next	hit	167
Vp002	84	Response	1	20755312	25030	1
Vp002	85	Picture	MorphM5_00_orig.jpg ; MorphM5_00_UPPER.jpg	20755321	0	198	42926	199	0	next	hit	169
Vp002	85	Response	1	20798112	42791	1
Vp002	86	Picture	MorphF8_10_orig.jpg ; MorphF8_10_UPPER.jpg	20798247	0	1	35550	148	0	next	hit	171
Vp002	86	Response	1	20833792	35545	1
Vp002	87	Picture	MorphF4_07_orig.jpg ; MorphF4_00_UPPER.jpg	20833797	0	147	43522	298	0	next	incorrect	173
Vp002	87	Response	2	20877312	43515	1
Vp002	88	Picture	MorphM7_03_orig.jpg ; MorphM7_00_UPPER.jpg	20877319	0	151	20187	152	0	next	hit	175
Vp002	88	Response	1	20897392	20073	1
Vp002	89	Picture	MorphF1_01_orig.jpg ; MorphF1_10_UPPER.jpg	20897506	0	1	52775	174	0	next	hit	177
Vp002	89	Response	1	20950271	52765	1
Vp002	90	Picture	MorphM6_07_orig.jpg ; MorphM6_10_UPPER.jpg	20950281	0	173	69441	174	0	next	incorrect	179
Vp002	90	Response	2	21019631	69350	1
Vp002	91	Picture	MorphF2_07_orig.jpg ; MorphF2_10_UPPER.jpg	21019722	0	1	18976	2	0	next	incorrect	181
Vp002	91	Response	2	21038591	18869	1
Vp002	92	Picture	MorphF7_09_orig.jpg ; MorphF7_10_UPPER.jpg	21038698	0	1	41498	171	0	next	hit	183
Vp002	92	Response	1	21080190	41492	1
Vp002	93	Picture	MorphF10_05_orig.jpg ; MorphF10_00_UPPER.jpg	21080196	0	170	21135	172	0	next	incorrect	185
Vp002	93	Response	2	21101230	21034	1
Vp002	94	Picture	MorphM9_08_orig.jpg ; MorphM9_10_UPPER.jpg	21101331	0	2	22228	202	0	next	hit	187
Vp002	94	Response	1	21123550	22219	1
Vp002	95	Picture	MorphF5_09_orig.jpg ; MorphF5_10_UPPER.jpg	21123559	0	200	16919	201	0	next	hit	189
Vp002	95	Response	1	21140350	16791	1
Vp002	96	Picture	MorphF3_10_orig.jpg ; MorphF3_10_UPPER.jpg	21140478	0	1	59641	208	0	next	hit	191
Vp002	96	Response	1	21200110	59632	1
Vp002	97	Picture	MorphF4_02_orig.jpg ; MorphF4_00_UPPER.jpg	21200119	0	207	10291	208	0	next	incorrect	193
Vp002	97	Response	2	21210270	10151	1
Vp002	98	Picture	MorphM8_08_orig.jpg ; MorphM8_00_UPPER.jpg	21210410	0	1	103309	198	0	next	hit	195
Vp002	98	Response	1	21313709	103299	1
Vp002	99	Picture	MorphF8_01_orig.jpg ; MorphF8_00_UPPER.jpg	21313719	0	197	12238	364	0	next	incorrect	197
Vp002	99	Response	2	21325949	12230	1
Vp002	100	Picture	MorphF10_05_orig.jpg ; MorphF10_10_UPPER.jpg	21325957	0	167	26839	168	0	next	hit	199
Vp002	100	Response	1	21352669	26712	1
Vp002	101	Picture	MorphF3_04_orig.jpg ; MorphF3_00_UPPER.jpg	21352796	0	1	47108	2	0	next	hit	201
Vp002	101	Response	1	21399788	46992	1
Vp002	102	Picture	MorphM3_08_orig.jpg ; MorphM3_00_UPPER.jpg	21399904	0	1	13668	2	0	next	incorrect	203
Vp002	102	Response	2	21413468	13564	1
Vp002	103	Picture	MorphF10_04_orig.jpg ; MorphF10_10_UPPER.jpg	21413572	0	1	26225	184	0	next	hit	205
Vp002	103	Response	1	21439788	26216	1
Vp002	104	Picture	MorphF4_03_orig.jpg ; MorphF4_10_UPPER.jpg	21439797	0	183	91040	358	0	next	hit	207
Vp002	104	Response	1	21530828	91031	1
Vp002	105	Picture	MorphM4_01_orig.jpg ; MorphM4_10_UPPER.jpg	21530837	0	175	18320	342	0	next	hit	209
Vp002	105	Response	1	21549148	18311	1
Vp002	106	Picture	MorphF1_03_orig.jpg ; MorphF1_00_UPPER.jpg	21549157	0	167	24398	353	0	next	incorrect	211
Vp002	106	Response	2	21573547	24390	1
Vp002	107	Picture	MorphM9_06_orig.jpg ; MorphM9_00_UPPER.jpg	21573555	0	186	54326	187	0	next	incorrect	213
Vp002	107	Response	2	21627787	54232	1
Vp002	108	Picture	MorphF8_07_orig.jpg ; MorphF8_10_UPPER.jpg	21627881	0	1	157993	186	0	next	hit	215
Vp002	108	Response	1	21785866	157985	1
Vp002	109	Picture	MorphM2_05_orig.jpg ; MorphM2_10_UPPER.jpg	21785874	0	185	51521	336	0	next	hit	217
Vp002	109	Response	1	21837386	51512	1
Vp002	110	Picture	MorphF6_05_orig.jpg ; MorphF6_00_UPPER.jpg	21837395	0	151	39680	299	0	next	incorrect	219
Vp002	110	Response	2	21877066	39671	1
Vp002	111	Picture	MorphM8_04_orig.jpg ; MorphM8_00_UPPER.jpg	21877075	0	148	51196	322	0	next	incorrect	221
Vp002	111	Response	2	21928265	51190	1
Vp002	112	Picture	MorphF7_00_orig.jpg ; MorphF7_10_UPPER.jpg	21928271	0	174	83364	319	0	next	incorrect	223
Vp002	112	Response	2	22011625	83354	1
Vp002	113	Picture	MorphM6_02_orig.jpg ; MorphM6_00_UPPER.jpg	22011635	0	145	9519	325	0	next	incorrect	225
Vp002	113	Response	2	22021145	9510	1
Vp002	114	Picture	MorphM1_02_orig.jpg ; MorphM1_00_UPPER.jpg	22021154	0	180	112442	181	0	next	incorrect	227
Vp002	114	Response	2	22133464	112310	1
Vp002	115	Picture	MorphF8_03_orig.jpg ; MorphF8_00_UPPER.jpg	22133596	0	1	36597	163	0	next	incorrect	229
Vp002	115	Response	2	22170184	36588	1
Vp002	116	Picture	MorphF1_00_orig.jpg ; MorphF1_00_UPPER.jpg	22170193	0	162	30080	366	0	next	incorrect	231
Vp002	116	Response	2	22200264	30071	1
Vp002	117	Picture	MorphF10_10_orig.jpg ; MorphF10_10_UPPER.jpg	22200273	0	204	21518	388	0	next	hit	233
Vp002	117	Response	1	22221784	21511	1
Vp002	118	Picture	MorphM6_09_orig.jpg ; MorphM6_00_UPPER.jpg	22221791	0	184	39196	185	0	next	incorrect	235
Vp002	118	Response	2	22260903	39112	1
Vp002	119	Picture	MorphM1_08_orig.jpg ; MorphM1_00_UPPER.jpg	22260987	0	1	18445	2	0	next	incorrect	237
Vp002	119	Response	2	22279303	18316	1
Vp002	120	Picture	MorphM5_07_orig.jpg ; MorphM5_10_UPPER.jpg	22279432	0	1	21160	207	0	next	incorrect	239
Vp002	120	Response	2	22300583	21151	1
Vp002	121	Picture	MorphF5_10_orig.jpg ; MorphF5_00_UPPER.jpg	22300592	0	206	23825	207	0	next	incorrect	241
Vp002	121	Response	2	22324343	23751	1
Vp002	122	Picture	MorphF4_02_orig.jpg ; MorphF4_10_UPPER.jpg	22324417	0	1	176755	2	0	next	incorrect	243
Vp002	122	Response	2	22501062	176645	1
Vp002	123	Picture	MorphF2_08_orig.jpg ; MorphF2_10_UPPER.jpg	22501172	0	1	11898	180	0	next	hit	245
Vp002	123	Response	1	22513062	11890	1
Vp002	124	Picture	MorphM5_10_orig.jpg ; MorphM5_10_UPPER.jpg	22513070	0	179	14244	180	0	next	incorrect	247
Vp002	124	Response	2	22527221	14151	1
Vp002	125	Picture	MorphM9_01_orig.jpg ; MorphM9_10_UPPER.jpg	22527314	0	1	69113	158	0	next	incorrect	249
Vp002	125	Response	2	22596421	69107	1
Vp002	126	Picture	MorphF9_04_orig.jpg ; MorphF9_00_UPPER.jpg	22596427	0	157	29843	328	0	next	incorrect	251
Vp002	126	Response	2	22626261	29834	1
Vp002	127	Picture	MorphF10_06_orig.jpg ; MorphF10_10_UPPER.jpg	22626270	0	171	13572	172	0	next	hit	253
Vp002	127	Response	1	22639701	13431	1
Vp002	128	Picture	MorphF1_02_orig.jpg ; MorphF1_10_UPPER.jpg	22639842	0	1	35948	149	0	next	incorrect	255
Vp002	128	Response	2	22675781	35939	1
Vp002	129	Picture	MorphM3_04_orig.jpg ; MorphM3_10_UPPER.jpg	22675790	0	148	16867	149	0	next	hit	257
Vp002	129	Response	1	22692581	16791	1
Vp002	130	Picture	MorphF9_04_orig.jpg ; MorphF9_10_UPPER.jpg	22692657	0	1	49609	155	0	next	incorrect	259
Vp002	130	Response	2	22742260	49603	1
Vp002	131	Picture	MorphM10_01_orig.jpg ; MorphM10_10_UPPER.jpg	22742266	0	154	34920	155	0	next	hit	261
Vp002	131	Response	1	22777060	34794	1
Vp002	132	Picture	MorphF2_06_orig.jpg ; MorphF2_00_UPPER.jpg	22777186	0	1	16683	172	0	next	incorrect	263
Vp002	132	Response	2	22793860	16674	1
Vp002	133	Picture	MorphF10_08_orig.jpg ; MorphF10_10_UPPER.jpg	22793869	0	171	32946	172	0	next	hit	265
Vp002	133	Response	1	22826660	32791	1
Vp002	134	Picture	MorphM1_10_orig.jpg ; MorphM1_10_UPPER.jpg	22826815	0	1	64890	2	0	next	hit	267
Vp002	134	Response	1	22891619	64804	1
Vp002	135	Picture	MorphM4_04_orig.jpg ; MorphM4_10_UPPER.jpg	22891705	0	1	10483	2	0	next	hit	269
Vp002	135	Response	1	22902099	10394	1
Vp002	136	Picture	MorphM10_01_orig.jpg ; MorphM10_00_UPPER.jpg	22902188	0	1	25744	2	0	next	incorrect	271
Vp002	136	Response	2	22927859	25671	1
Vp002	137	Picture	MorphF6_05_orig.jpg ; MorphF6_10_UPPER.jpg	22927932	0	1	41667	2	0	next	hit	273
Vp002	137	Response	1	22969459	41527	1
Vp002	138	Picture	MorphF2_02_orig.jpg ; MorphF2_00_UPPER.jpg	22969599	0	1	35548	150	0	next	incorrect	275
Vp002	138	Response	2	23005139	35540	1
Vp002	139	Picture	MorphM4_01_orig.jpg ; MorphM4_00_UPPER.jpg	23005147	0	149	68488	150	0	next	hit	277
Vp002	139	Response	1	23073538	68391	1
Vp002	140	Picture	MorphM10_04_orig.jpg ; MorphM10_10_UPPER.jpg	23073635	0	1	19750	157	0	next	hit	279
Vp002	140	Response	1	23093378	19743	1
Vp002	141	Picture	MorphF7_00_orig.jpg ; MorphF7_00_UPPER.jpg	23093385	0	156	53633	157	0	next	incorrect	281
Vp002	141	Response	2	23146898	53513	1
Vp002	142	Picture	MorphF10_08_orig.jpg ; MorphF10_00_UPPER.jpg	23147018	0	1	83069	2	0	next	hit	283
Vp002	142	Response	1	23229937	82919	1
Vp002	143	Picture	MorphM1_06_orig.jpg ; MorphM1_00_UPPER.jpg	23230087	0	1	25459	154	0	next	incorrect	285
Vp002	143	Response	2	23255537	25450	1
Vp002	144	Picture	MorphF9_00_orig.jpg ; MorphF9_10_UPPER.jpg	23255546	0	153	34786	154	0	next	incorrect	287
Vp002	144	Response	2	23290257	34711	1
Vp002	145	Picture	MorphF10_10_orig.jpg ; MorphF10_00_UPPER.jpg	23290332	0	1	14863	2	0	next	hit	289
Vp002	145	Response	1	23305057	14725	1
Vp002	146	Picture	MorphM4_03_orig.jpg ; MorphM4_00_UPPER.jpg	23305195	0	1	57326	2	0	next	hit	291
Vp002	146	Response	1	23362416	57221	1
Vp002	147	Picture	MorphM5_05_orig.jpg ; MorphM5_00_UPPER.jpg	23362521	0	1	48383	186	0	next	hit	293
Vp002	147	Response	1	23410896	48375	1
Vp002	148	Picture	MorphF3_10_orig.jpg ; MorphF3_00_UPPER.jpg	23410904	0	185	12658	186	0	next	hit	295
Vp002	148	Response	1	23423456	12552	1
Vp002	149	Picture	MorphF9_02_orig.jpg ; MorphF9_10_UPPER.jpg	23423562	0	1	24378	173	0	next	hit	297
Vp002	149	Response	1	23447936	24374	1
Vp002	150	Picture	MorphM9_00_orig.jpg ; MorphM9_00_UPPER.jpg	23447940	0	172	55772	173	0	next	incorrect	299
Vp002	150	Response	2	23503616	55676	1
Vp002	151	Picture	MorphF10_00_orig.jpg ; MorphF10_10_UPPER.jpg	23503712	0	1	11545	2	0	next	hit	301
Vp002	151	Response	1	23515135	11423	1
Vp002	152	Picture	MorphF5_10_orig.jpg ; MorphF5_10_UPPER.jpg	23515257	0	1	14730	2	0	next	hit	303
Vp002	152	Response	1	23529855	14598	1
Vp002	153	Picture	MorphM10_06_orig.jpg ; MorphM10_00_UPPER.jpg	23529987	0	1	69636	165	0	next	hit	305
Vp002	153	Response	1	23599615	69628	1
Vp002	154	Picture	MorphF2_10_orig.jpg ; MorphF2_10_UPPER.jpg	23599623	0	164	39707	166	0	next	hit	307
Vp002	154	Response	1	23639215	39592	1
Vp002	155	Picture	MorphF1_00_orig.jpg ; MorphF1_10_UPPER.jpg	23639330	0	2	15792	3	0	next	hit	309
Vp002	155	Response	1	23654975	15645	1
Vp002	156	Picture	MorphM7_02_orig.jpg ; MorphM7_10_UPPER.jpg	23655122	0	1	38217	2	0	next	hit	311
Vp002	156	Response	1	23693215	38093	1
Vp002	157	Picture	MorphM10_09_orig.jpg ; MorphM10_00_UPPER.jpg	23693339	0	1	69667	2	0	next	incorrect	313
Vp002	157	Response	2	23762894	69555	1
Vp002	158	Picture	MorphM6_10_orig.jpg ; MorphM6_00_UPPER.jpg	23763006	0	1	23222	2	0	next	incorrect	315
Vp002	158	Response	2	23786094	23088	1
Vp002	159	Picture	MorphF9_10_orig.jpg ; MorphF9_10_UPPER.jpg	23786228	0	1	94835	180	0	next	hit	317
Vp002	159	Response	1	23881053	94825	1
Vp002	160	Picture	MorphM7_00_orig.jpg ; MorphM7_10_UPPER.jpg	23881063	0	179	37679	365	0	next	hit	319
Vp002	160	Response	1	23918733	37670	1
Vp002	161	Picture	MorphM10_10_orig.jpg ; MorphM10_10_UPPER.jpg	23918742	0	186	45518	370	0	next	hit	321
Vp002	161	Response	1	23964253	45511	1
Vp002	162	Picture	MorphM6_02_orig.jpg ; MorphM6_10_UPPER.jpg	23964260	0	184	20618	185	0	next	hit	323
Vp002	162	Response	1	23984733	20473	1
Vp002	163	Picture	MorphF6_10_orig.jpg ; MorphF6_00_UPPER.jpg	23984878	0	1	51089	3	0	next	hit	325
Vp002	163	Response	1	24035852	50974	1
Vp002	164	Picture	MorphF7_10_orig.jpg ; MorphF7_10_UPPER.jpg	24035967	0	2	37820	3	0	next	hit	327
Vp002	164	Response	1	24073692	37725	1
Vp002	165	Picture	MorphM4_10_orig.jpg ; MorphM4_10_UPPER.jpg	24073787	0	1	18976	2	0	next	hit	329
Vp002	165	Response	1	24092652	18865	1
Vp002	166	Picture	MorphF5_03_orig.jpg ; MorphF5_10_UPPER.jpg	24092763	0	1	11338	76	0	next	hit	331
Vp002	166	Response	1	24104092	11329	1
Vp002	167	Picture	MorphM1_09_orig.jpg ; MorphM1_00_UPPER.jpg	24104101	0	75	68016	76	0	next	incorrect	333
Vp002	167	Response	2	24172012	67911	1
Vp002	168	Picture	MorphM8_01_orig.jpg ; MorphM8_10_UPPER.jpg	24172117	0	1	68074	2	0	next	incorrect	335
Vp002	168	Response	2	24240091	67974	1
Vp002	169	Picture	MorphF4_04_orig.jpg ; MorphF4_10_UPPER.jpg	24240191	0	1	86520	2	0	next	incorrect	337
Vp002	169	Response	2	24326571	86380	1
Vp002	170	Picture	MorphM3_06_orig.jpg ; MorphM3_10_UPPER.jpg	24326711	0	1	10881	2	0	next	incorrect	339
Vp002	170	Response	2	24337451	10740	1
Vp002	171	Picture	MorphF2_07_orig.jpg ; MorphF2_00_UPPER.jpg	24337592	0	1	20170	2	0	next	incorrect	341
Vp002	171	Response	2	24357610	20018	1
Vp002	172	Picture	MorphF10_01_orig.jpg ; MorphF10_00_UPPER.jpg	24357762	0	1	109742	2	0	next	hit	343
Vp002	172	Response	1	24467370	109608	1
Vp002	173	Picture	MorphF2_04_orig.jpg ; MorphF2_00_UPPER.jpg	24467504	0	1	74275	171	0	next	incorrect	345
Vp002	173	Response	2	24541769	74265	1
Vp002	174	Picture	MorphF3_07_orig.jpg ; MorphF3_00_UPPER.jpg	24541779	0	170	73286	172	0	next	hit	347
Vp002	174	Response	1	24614969	73190	1
Vp002	175	Picture	MorphM8_02_orig.jpg ; MorphM8_00_UPPER.jpg	24615065	0	2	83999	3	0	next	incorrect	349
Vp002	175	Response	2	24698968	83903	1
Vp002	176	Picture	MorphM1_01_orig.jpg ; MorphM1_00_UPPER.jpg	24699064	0	1	31835	147	0	next	incorrect	351
Vp002	176	Response	2	24730888	31824	1
Vp002	177	Picture	MorphM8_10_orig.jpg ; MorphM8_00_UPPER.jpg	24730899	0	146	77198	325	0	next	incorrect	353
Vp002	177	Response	2	24808088	77189	1
Vp002	178	Picture	MorphM9_10_orig.jpg ; MorphM9_00_UPPER.jpg	24808097	0	179	93440	338	0	next	incorrect	355
Vp002	178	Response	2	24901527	93430	1
Vp002	179	Picture	MorphF6_06_orig.jpg ; MorphF6_10_UPPER.jpg	24901537	0	159	32935	160	0	next	hit	357
Vp002	179	Response	1	24934327	32790	1
Vp002	180	Picture	MorphM6_01_orig.jpg ; MorphM6_10_UPPER.jpg	24934472	0	1	89439	2	0	next	incorrect	359
Vp002	180	Response	2	25023766	89294	1
Vp002	181	Picture	MorphF5_07_orig.jpg ; MorphF5_00_UPPER.jpg	25023911	0	1	61784	188	0	next	incorrect	361
Vp002	181	Response	2	25085686	61775	1
Vp002	182	Picture	MorphM3_03_orig.jpg ; MorphM3_10_UPPER.jpg	25085695	0	187	169643	188	0	next	hit	363
Vp002	182	Response	1	25255205	169510	1
Vp002	183	Picture	MorphF2_04_orig.jpg ; MorphF2_10_UPPER.jpg	25255338	0	1	42065	2	0	next	hit	365
Vp002	183	Response	1	25297285	41947	1
Vp002	184	Picture	MorphF4_01_orig.jpg ; MorphF4_10_UPPER.jpg	25297403	0	1	140528	2	0	next	hit	367
Vp002	184	Response	1	25437844	140441	1
Vp002	185	Picture	MorphM9_03_orig.jpg ; MorphM9_00_UPPER.jpg	25437931	0	1	93420	2	0	next	incorrect	369
Vp002	185	Response	2	25531203	93272	1
Vp002	186	Picture	MorphM5_09_orig.jpg ; MorphM5_10_UPPER.jpg	25531351	0	1	59701	149	0	next	hit	371
Vp002	186	Response	1	25591042	59691	2
Vp002	187	Picture	MorphF2_05_orig.jpg ; MorphF2_00_UPPER.jpg	25591052	0	148	35444	149	0	next	incorrect	373
Vp002	187	Response	2	25626403	35351	1
Vp002	188	Picture	MorphF3_02_orig.jpg ; MorphF3_10_UPPER.jpg	25626496	0	1	31436	149	0	next	hit	375
Vp002	188	Response	1	25657922	31426	1
Vp002	189	Picture	MorphF2_01_orig.jpg ; MorphF2_10_UPPER.jpg	25657932	0	148	26288	149	0	next	hit	377
Vp002	189	Response	1	25684082	26150	1
Vp002	190	Picture	MorphM7_00_orig.jpg ; MorphM7_00_UPPER.jpg	25684220	0	1	87449	2	0	next	incorrect	379
Vp002	190	Response	2	25771522	87302	1
Vp002	191	Picture	MorphF9_08_orig.jpg ; MorphF9_00_UPPER.jpg	25771669	0	1	76169	2	0	next	incorrect	381
Vp002	191	Response	2	25847761	76092	1
Vp002	192	Picture	MorphM10_07_orig.jpg ; MorphM10_10_UPPER.jpg	25847838	0	1	32511	2	0	next	hit	383
Vp002	192	Response	1	25880241	32403	1
Vp002	193	Picture	MorphM4_02_orig.jpg ; MorphM4_00_UPPER.jpg	25880349	0	1	24284	2	0	next	incorrect	385
Vp002	193	Response	2	25904561	24212	1
Vp002	194	Picture	MorphF2_03_orig.jpg ; MorphF2_10_UPPER.jpg	25904633	0	1	14332	2	0	next	hit	387
Vp002	194	Response	1	25918881	14248	1
Vp002	195	Picture	MorphF8_08_orig.jpg ; MorphF8_00_UPPER.jpg	25918965	0	1	16985	2	0	next	incorrect	389
Vp002	195	Response	2	25935841	16876	1
Vp002	196	Picture	MorphF7_05_orig.jpg ; MorphF7_10_UPPER.jpg	25935950	0	1	82376	165	0	next	incorrect	391
Vp002	196	Response	2	26018320	82370	1
Vp002	197	Picture	MorphM8_06_orig.jpg ; MorphM8_00_UPPER.jpg	26018326	0	164	94723	352	0	next	incorrect	393
Vp002	197	Response	2	26113040	94714	1
Vp002	198	Picture	MorphF3_00_orig.jpg ; MorphF3_00_UPPER.jpg	26113049	0	188	70880	357	0	next	hit	395
Vp002	198	Response	1	26183919	70870	1
Vp002	199	Picture	MorphF4_10_orig.jpg ; MorphF4_10_UPPER.jpg	26183929	0	169	26177	170	0	next	hit	397
Vp002	199	Response	1	26209999	26070	1
Vp002	200	Picture	MorphM8_05_orig.jpg ; MorphM8_00_UPPER.jpg	26210106	0	1	16587	3	0	next	incorrect	399
Vp002	200	Response	2	26226559	16453	1
Vp002	201	Picture	MorphF9_10_orig.jpg ; MorphF9_00_UPPER.jpg	26226693	0	2	97875	193	0	next	hit	401
Vp002	201	Response	1	26324558	97865	1
Vp002	202	Picture	MorphM6_00_orig.jpg ; MorphM6_10_UPPER.jpg	26324568	0	191	20879	337	0	next	hit	403
Vp002	202	Response	1	26345438	20870	1
Vp002	203	Picture	MorphF1_07_orig.jpg ; MorphF1_00_UPPER.jpg	26345447	0	146	20398	329	0	next	incorrect	405
Vp002	203	Response	2	26365838	20391	1
Vp002	204	Picture	MorphF9_08_orig.jpg ; MorphF9_10_UPPER.jpg	26365845	0	183	61282	391	0	next	hit	407
Vp002	204	Response	1	26427118	61273	1
Vp002	205	Picture	MorphF4_09_orig.jpg ; MorphF4_10_UPPER.jpg	26427127	0	208	10292	209	0	next	hit	409
Vp002	205	Response	1	26437278	10151	1
Vp002	206	Picture	MorphM2_01_orig.jpg ; MorphM2_10_UPPER.jpg	26437419	0	1	36891	2	0	next	hit	411
Vp002	206	Response	1	26474237	36818	1
Vp002	207	Picture	MorphM10_09_orig.jpg ; MorphM10_10_UPPER.jpg	26474310	0	1	11677	2	0	next	hit	413
Vp002	207	Response	1	26485917	11607	1
Vp002	208	Picture	MorphF7_09_orig.jpg ; MorphF7_00_UPPER.jpg	26485987	0	1	25478	2	0	next	incorrect	415
Vp002	208	Response	2	26511357	25370	1
Vp002	209	Picture	MorphF2_09_orig.jpg ; MorphF2_00_UPPER.jpg	26511465	0	1	28779	152	0	next	incorrect	417
Vp002	209	Response	2	26540237	28772	1
Vp002	210	Picture	MorphF3_00_orig.jpg ; MorphF3_10_UPPER.jpg	26540244	0	151	26424	152	0	next	hit	419
Vp002	210	Response	1	26566557	26313	1
Vp002	211	Picture	MorphM7_01_orig.jpg ; MorphM7_10_UPPER.jpg	26566668	0	1	106776	181	0	next	hit	421
Vp002	211	Response	1	26673436	106768	1
Vp002	212	Picture	MorphM5_08_orig.jpg ; MorphM5_00_UPPER.jpg	26673444	0	180	21411	181	0	next	hit	423
Vp002	212	Response	1	26694716	21272	1
Vp002	213	Picture	MorphF6_00_orig.jpg ; MorphF6_10_UPPER.jpg	26694855	0	1	24284	2	0	next	hit	425
Vp002	213	Response	1	26719036	24181	1
Vp002	214	Picture	MorphM9_05_orig.jpg ; MorphM9_10_UPPER.jpg	26719139	0	1	120464	161	0	next	incorrect	427
Vp002	214	Response	2	26839595	120456	1
Vp002	215	Picture	MorphF8_05_orig.jpg ; MorphF8_00_UPPER.jpg	26839603	0	160	7060	161	0	next	incorrect	429
Vp002	215	Response	2	26846555	6952	1
Vp002	216	Picture	MorphM8_09_orig.jpg ; MorphM8_10_UPPER.jpg	26846663	0	1	24284	2	0	next	hit	431
Vp002	216	Response	1	26870875	24212	1
Vp002	217	Picture	MorphM9_08_orig.jpg ; MorphM9_00_UPPER.jpg	26870947	0	1	43658	2	0	next	incorrect	433
Vp002	217	Response	2	26914475	43528	1
Vp002	218	Picture	MorphF1_08_orig.jpg ; MorphF1_10_UPPER.jpg	26914605	0	1	23477	145	0	next	hit	435
Vp002	218	Response	1	26938075	23470	1
Vp002	219	Picture	MorphM1_00_orig.jpg ; MorphM1_00_UPPER.jpg	26938082	0	144	101790	145	0	next	incorrect	437
Vp002	219	Response	2	27039754	101672	1
Vp002	220	Picture	MorphM8_07_orig.jpg ; MorphM8_10_UPPER.jpg	27039872	0	1	75571	202	0	next	hit	439
Vp002	220	Response	1	27115434	75562	1
Vp002	221	Picture	MorphF4_00_orig.jpg ; MorphF4_00_UPPER.jpg	27115443	0	201	60048	202	0	next	hit	441
Vp002	221	Response	1	27175353	59910	1
Vp002	222	Picture	MorphM4_02_orig.jpg ; MorphM4_10_UPPER.jpg	27175491	0	1	14331	2	0	next	hit	443
Vp002	222	Response	1	27189753	14262	1
Vp002	223	Picture	MorphF10_01_orig.jpg ; MorphF10_10_UPPER.jpg	27189822	0	1	6338	166	0	next	hit	445
Vp002	223	Response	1	27196153	6331	1
Vp002	224	Picture	MorphM5_05_orig.jpg ; MorphM5_10_UPPER.jpg	27196160	0	165	8922	166	0	next	hit	447
Vp002	224	Response	1	27204953	8793	1
Vp002	225	Picture	MorphM2_04_orig.jpg ; MorphM2_00_UPPER.jpg	27205082	0	1	22692	2	0	next	incorrect	449
Vp002	225	Response	2	27227673	22591	1
Vp002	226	Picture	MorphF4_00_orig.jpg ; MorphF4_10_UPPER.jpg	27227774	0	1	21232	2	0	next	hit	451
Vp002	226	Response	1	27248873	21099	1
Vp002	227	Picture	MorphF5_00_orig.jpg ; MorphF5_10_UPPER.jpg	27249006	0	1	2919	2	0	next	incorrect	453
Vp002	227	Response	2	27251832	2826	1
Vp002	228	Picture	MorphM10_02_orig.jpg ; MorphM10_10_UPPER.jpg	27251925	0	1	41800	2	0	next	incorrect	455
Vp002	228	Response	2	27293592	41667	1
Vp002	229	Picture	MorphF3_02_orig.jpg ; MorphF3_00_UPPER.jpg	27293725	0	1	12596	145	0	next	incorrect	457
Vp002	229	Response	2	27306312	12587	1
Vp002	230	Picture	MorphF7_08_orig.jpg ; MorphF7_00_UPPER.jpg	27306321	0	144	11921	310	0	next	incorrect	459
Vp002	230	Response	2	27318232	11911	1
Vp002	231	Picture	MorphM5_01_orig.jpg ; MorphM5_10_UPPER.jpg	27318242	0	166	10250	167	0	next	hit	461
Vp002	231	Response	1	27328392	10150	1
Vp002	232	Picture	MorphF8_00_orig.jpg ; MorphF8_00_UPPER.jpg	27328492	0	1	47108	3	0	next	hit	463
Vp002	232	Response	1	27375512	47020	1
Vp002	233	Picture	MorphM5_07_orig.jpg ; MorphM5_00_UPPER.jpg	27375600	0	2	12801	207	0	next	hit	465
Vp002	233	Response	1	27388392	12792	1
Vp002	234	Picture	MorphF9_09_orig.jpg ; MorphF9_10_UPPER.jpg	27388401	0	205	20878	366	0	next	hit	467
Vp002	234	Response	1	27409272	20871	1
Vp002	235	Picture	MorphF1_08_orig.jpg ; MorphF1_00_UPPER.jpg	27409279	0	161	18870	162	0	next	incorrect	469
Vp002	235	Response	2	27428072	18793	1
Vp002	236	Picture	MorphM10_06_orig.jpg ; MorphM10_10_UPPER.jpg	27428149	0	1	9130	161	0	next	hit	471
Vp002	236	Response	1	27437271	9122	1
Vp002	237	Picture	MorphF7_03_orig.jpg ; MorphF7_00_UPPER.jpg	27437279	0	160	79360	314	0	next	incorrect	473
Vp002	237	Response	2	27516631	79352	1
Vp002	238	Picture	MorphF8_00_orig.jpg ; MorphF8_10_UPPER.jpg	27516639	0	154	35318	155	0	next	incorrect	475
Vp002	238	Response	2	27551831	35192	1
Vp002	239	Picture	MorphM10_03_orig.jpg ; MorphM10_00_UPPER.jpg	27551957	0	1	7401	165	0	next	incorrect	477
Vp002	239	Response	2	27559351	7394	1
Vp002	240	Picture	MorphM3_04_orig.jpg ; MorphM3_00_UPPER.jpg	27559358	0	164	21528	165	0	next	incorrect	479
Vp002	240	Response	2	27580791	21433	1
Vp002	241	Picture	MorphM5_09_orig.jpg ; MorphM5_00_UPPER.jpg	27580886	0	1	9289	2	0	next	hit	481
Vp002	241	Response	1	27590071	9185	1
Vp002	242	Picture	MorphM10_08_orig.jpg ; MorphM10_10_UPPER.jpg	27590175	0	1	8890	2	0	next	hit	483
Vp002	242	Response	1	27598950	8775	1
Vp002	243	Picture	MorphM2_10_orig.jpg ; MorphM2_10_UPPER.jpg	27599065	0	1	41893	175	0	next	hit	485
Vp002	243	Response	1	27640950	41885	1
Vp002	244	Picture	MorphM3_03_orig.jpg ; MorphM3_00_UPPER.jpg	27640958	0	174	52589	175	0	next	incorrect	487
Vp002	244	Response	2	27693430	52472	1
Vp002	245	Picture	MorphF6_06_orig.jpg ; MorphF6_00_UPPER.jpg	27693547	0	1	46710	2	0	next	incorrect	489
Vp002	245	Response	2	27740150	46603	1
Vp002	246	Picture	MorphF9_01_orig.jpg ; MorphF9_10_UPPER.jpg	27740257	0	1	17982	200	0	next	hit	491
Vp002	246	Response	1	27758230	17973	1
Vp002	247	Picture	MorphM4_05_orig.jpg ; MorphM4_10_UPPER.jpg	27758239	0	199	37884	200	0	next	hit	493
Vp002	247	Response	1	27795989	37750	1
Vp002	248	Picture	MorphF10_00_orig.jpg ; MorphF10_00_UPPER.jpg	27796123	0	1	54805	2	0	next	incorrect	495
Vp002	248	Response	2	27850789	54666	1
Vp002	249	Picture	MorphF1_04_orig.jpg ; MorphF1_10_UPPER.jpg	27850928	0	1	21232	2	0	next	incorrect	497
Vp002	249	Response	2	27872069	21141	1
Vp002	250	Picture	MorphF8_02_orig.jpg ; MorphF8_00_UPPER.jpg	27872160	0	1	100586	2	0	next	hit	499
Vp002	250	Response	1	27972628	100468	1
Vp002	251	Picture	MorphM7_06_orig.jpg ; MorphM7_10_UPPER.jpg	27972746	0	1	9554	2	0	next	hit	501
Vp002	251	Response	1	27982228	9482	1
Vp002	252	Picture	MorphF7_10_orig.jpg ; MorphF7_00_UPPER.jpg	27982300	0	1	15260	2	0	next	hit	503
Vp002	252	Response	1	27997428	15128	1
Vp002	253	Picture	MorphM8_05_orig.jpg ; MorphM8_10_UPPER.jpg	27997560	0	1	14066	2	0	next	hit	505
Vp002	253	Response	1	28011508	13948	1
Vp002	254	Picture	MorphM9_07_orig.jpg ; MorphM9_10_UPPER.jpg	28011626	0	1	7409	157	0	next	hit	507
Vp002	254	Response	1	28019028	7402	1
Vp002	255	Picture	MorphF2_08_orig.jpg ; MorphF2_00_UPPER.jpg	28019035	0	156	26031	157	0	next	incorrect	509
Vp002	255	Response	2	28044948	25913	1
Vp002	256	Picture	MorphM8_00_orig.jpg ; MorphM8_10_UPPER.jpg	28045066	0	1	81331	149	0	next	hit	511
Vp002	256	Response	1	28126387	81321	1
Vp002	257	Picture	MorphF3_06_orig.jpg ; MorphF3_10_UPPER.jpg	28126397	0	148	33439	297	0	next	hit	513
Vp002	257	Response	1	28159827	33430	1
Vp002	258	Picture	MorphF10_02_orig.jpg ; MorphF10_10_UPPER.jpg	28159836	0	149	76449	151	0	next	hit	515
Vp002	258	Response	1	28236147	76311	1
Vp002	259	Picture	MorphM1_09_orig.jpg ; MorphM1_10_UPPER.jpg	28236285	0	2	17069	185	0	next	hit	517
Vp002	259	Response	1	28253346	17061	1
Vp002	260	Picture	MorphF9_02_orig.jpg ; MorphF9_00_UPPER.jpg	28253354	0	183	122398	184	0	next	hit	519
Vp002	260	Response	1	28375666	122312	1
Vp002	261	Picture	MorphM9_05_orig.jpg ; MorphM9_00_UPPER.jpg	28375752	0	1	12161	182	0	next	incorrect	521
Vp002	261	Response	2	28387906	12154	1
Vp002	262	Picture	MorphM6_00_orig.jpg ; MorphM6_00_UPPER.jpg	28387913	0	181	16104	182	0	next	incorrect	523
Vp002	262	Response	2	28403906	15993	1
Vp002	263	Picture	MorphF4_10_orig.jpg ; MorphF4_00_UPPER.jpg	28404017	0	1	46936	174	0	next	incorrect	525
Vp002	263	Response	2	28450945	46928	1
Vp002	264	Picture	MorphM4_06_orig.jpg ; MorphM4_00_UPPER.jpg	28450953	0	173	21935	174	0	next	incorrect	527
Vp002	264	Response	2	28472785	21832	1
Vp002	265	Picture	MorphM2_07_orig.jpg ; MorphM2_10_UPPER.jpg	28472888	0	1	14944	185	0	next	hit	529
Vp002	265	Response	1	28487825	14937	1
Vp002	266	Picture	MorphF3_07_orig.jpg ; MorphF3_10_UPPER.jpg	28487832	0	184	35481	185	0	next	hit	531
Vp002	266	Response	1	28523185	35353	1
Vp002	267	Picture	MorphM5_03_orig.jpg ; MorphM5_00_UPPER.jpg	28523313	0	1	89837	2	0	next	hit	533
Vp002	267	Response	1	28613024	89711	1
Vp002	268	Picture	MorphF9_05_orig.jpg ; MorphF9_00_UPPER.jpg	28613150	0	1	30521	2	0	next	incorrect	535
Vp002	268	Response	2	28643584	30434	1
Vp002	269	Picture	MorphF6_00_orig.jpg ; MorphF6_00_UPPER.jpg	28643671	0	1	7697	2	0	next	incorrect	537
Vp002	269	Response	2	28651264	7593	1
Vp002	270	Picture	MorphM7_05_orig.jpg ; MorphM7_10_UPPER.jpg	28651368	0	1	154705	156	0	next	hit	539
Vp002	270	Response	1	28806063	154695	1
Vp002	271	Picture	MorphM10_05_orig.jpg ; MorphM10_00_UPPER.jpg	28806073	0	155	52158	303	0	next	hit	541
Vp002	271	Response	1	28858223	52150	1
Vp002	272	Picture	MorphF10_07_orig.jpg ; MorphF10_10_UPPER.jpg	28858231	0	148	66881	295	0	next	hit	543
Vp002	272	Response	1	28925102	66871	1
Vp002	273	Picture	MorphF5_08_orig.jpg ; MorphF5_00_UPPER.jpg	28925112	0	147	17132	148	0	next	incorrect	545
Vp002	273	Response	2	28942142	17030	1
Vp002	274	Picture	MorphM6_01_orig.jpg ; MorphM6_00_UPPER.jpg	28942244	0	1	7962	2	0	next	incorrect	547
Vp002	274	Response	2	28950062	7818	1
Vp002	275	Picture	MorphF4_08_orig.jpg ; MorphF4_10_UPPER.jpg	28950206	0	1	10350	2	0	next	hit	549
Vp002	275	Response	1	28960462	10256	1
Vp002	276	Picture	MorphM4_10_orig.jpg ; MorphM4_00_UPPER.jpg	28960556	0	1	49996	166	0	next	hit	551
Vp002	276	Response	1	29010542	49986	1
Vp002	277	Picture	MorphF10_03_orig.jpg ; MorphF10_00_UPPER.jpg	29010552	0	165	41699	166	0	next	hit	553
Vp002	277	Response	1	29052142	41590	1
Vp002	278	Picture	MorphM2_02_orig.jpg ; MorphM2_00_UPPER.jpg	29052251	0	1	5839	2	0	next	hit	555
Vp002	278	Response	1	29057981	5730	1
Vp002	279	Picture	MorphM7_08_orig.jpg ; MorphM7_10_UPPER.jpg	29058090	0	1	7564	2	0	next	incorrect	557
Vp002	279	Response	2	29065501	7411	1
Vp002	280	Picture	MorphM2_06_orig.jpg ; MorphM2_10_UPPER.jpg	29065654	0	1	42415	183	0	next	hit	559
Vp002	280	Response	1	29108061	42407	1
Vp002	281	Picture	MorphF1_02_orig.jpg ; MorphF1_00_UPPER.jpg	29108069	0	182	172159	183	0	next	incorrect	561
Vp002	281	Response	2	29280140	172071	1
Vp002	282	Picture	MorphF10_09_orig.jpg ; MorphF10_10_UPPER.jpg	29280228	0	1	17599	184	0	next	hit	563
Vp002	282	Response	1	29297820	17592	1
Vp002	283	Picture	MorphF2_05_orig.jpg ; MorphF2_10_UPPER.jpg	29297827	0	183	38642	340	0	next	hit	565
Vp002	283	Response	1	29336460	38633	1
Vp002	284	Picture	MorphM7_07_orig.jpg ; MorphM7_10_UPPER.jpg	29336469	0	157	8878	327	0	next	hit	567
Vp002	284	Response	1	29345340	8871	1
Vp002	285	Picture	MorphF10_03_orig.jpg ; MorphF10_10_UPPER.jpg	29345347	0	170	37442	319	0	next	hit	569
Vp002	285	Response	1	29382780	37433	1
Vp002	286	Picture	MorphF1_09_orig.jpg ; MorphF1_10_UPPER.jpg	29382789	0	149	13816	150	0	next	hit	571
Vp002	286	Response	1	29396539	13750	1
Vp002	287	Picture	MorphM4_07_orig.jpg ; MorphM4_10_UPPER.jpg	29396605	0	1	10350	2	0	next	hit	573
Vp002	287	Response	1	29406859	10254	1
Vp002	288	Picture	MorphF8_07_orig.jpg ; MorphF8_00_UPPER.jpg	29406955	0	1	134557	2	0	next	incorrect	575
Vp002	288	Response	2	29541419	134464	1
Vp002	289	Picture	MorphM7_01_orig.jpg ; MorphM7_00_UPPER.jpg	29541512	0	1	33573	2	0	next	hit	577
Vp002	289	Response	1	29574938	33426	1
Vp002	290	Picture	MorphM8_07_orig.jpg ; MorphM8_00_UPPER.jpg	29575085	0	1	91164	2	0	next	incorrect	579
Vp002	290	Response	2	29666138	91053	1
Vp002	291	Picture	MorphM7_07_orig.jpg ; MorphM7_00_UPPER.jpg	29666249	0	1	29724	2	0	next	hit	581
Vp002	291	Response	1	29695898	29649	1
Vp002	292	Picture	MorphM8_01_orig.jpg ; MorphM8_00_UPPER.jpg	29695973	0	1	101515	2	0	next	incorrect	583
Vp002	292	Response	2	29797417	101444	1
Vp002	293	Picture	MorphF4_08_orig.jpg ; MorphF4_00_UPPER.jpg	29797488	0	1	99391	2	0	next	hit	585
Vp002	293	Response	1	29896776	99288	1
Vp002	294	Picture	MorphF5_07_orig.jpg ; MorphF5_10_UPPER.jpg	29896879	0	1	11014	2	0	next	hit	587
Vp002	294	Response	1	29907816	10937	1
Vp002	295	Picture	MorphF10_06_orig.jpg ; MorphF10_00_UPPER.jpg	29907893	0	1	17517	2	0	next	hit	589
Vp002	295	Response	1	29925336	17443	1
Vp002	296	Picture	MorphM2_04_orig.jpg ; MorphM2_10_UPPER.jpg	29925410	0	1	36973	184	0	next	hit	591
Vp002	296	Response	1	29962376	36966	1
Vp002	297	Picture	MorphF1_09_orig.jpg ; MorphF1_00_UPPER.jpg	29962383	0	183	22163	364	0	next	incorrect	593
Vp002	297	Response	2	29984536	22153	1
Vp002	298	Picture	MorphF4_06_orig.jpg ; MorphF4_10_UPPER.jpg	29984546	0	181	13035	332	0	next	incorrect	595
Vp002	298	Response	2	29997576	13030	1
Vp002	299	Picture	MorphM3_10_orig.jpg ; MorphM3_00_UPPER.jpg	29997581	0	151	54644	330	0	next	incorrect	597
Vp002	299	Response	2	30052216	54635	1
Vp002	300	Picture	MorphF1_05_orig.jpg ; MorphF1_10_UPPER.jpg	30052225	0	179	30964	180	0	next	incorrect	599
Vp002	300	Response	2	30083095	30870	1
Vp002	301	Picture	MorphF9_07_orig.jpg ; MorphF9_00_UPPER.jpg	30083189	0	1	36874	151	0	next	incorrect	601
Vp002	301	Response	2	30120055	36866	1
Vp002	302	Picture	MorphF6_09_orig.jpg ; MorphF6_10_UPPER.jpg	30120063	0	150	82400	306	0	next	hit	603
Vp002	302	Response	1	30202454	82391	1
Vp002	303	Picture	MorphM1_10_orig.jpg ; MorphM1_00_UPPER.jpg	30202463	0	156	49253	157	0	next	incorrect	605
Vp002	303	Response	2	30251654	49191	1
Vp002	304	Picture	MorphM2_02_orig.jpg ; MorphM2_10_UPPER.jpg	30251716	0	1	29787	205	0	next	hit	607
Vp002	304	Response	1	30281494	29778	1
Vp002	305	Picture	MorphM9_02_orig.jpg ; MorphM9_10_UPPER.jpg	30281503	0	204	70238	368	0	next	incorrect	609
Vp002	305	Response	2	30351734	70231	1
Vp002	306	Picture	MorphM3_09_orig.jpg ; MorphM3_00_UPPER.jpg	30351741	0	164	33736	165	0	next	incorrect	611
Vp002	306	Response	2	30385333	33592	1
Vp002	307	Picture	MorphM8_04_orig.jpg ; MorphM8_10_UPPER.jpg	30385477	0	1	21895	2	0	next	incorrect	613
Vp002	307	Response	2	30407253	21776	1
Vp002	308	Picture	MorphM5_03_orig.jpg ; MorphM5_10_UPPER.jpg	30407372	0	1	11894	184	0	next	hit	615
Vp002	308	Response	1	30419253	11881	1
Vp002	309	Picture	MorphF8_02_orig.jpg ; MorphF8_10_UPPER.jpg	30419266	0	183	95061	184	0	next	incorrect	617
Vp002	309	Response	2	30514213	94947	1
Vp002	310	Picture	MorphF6_01_orig.jpg ; MorphF6_10_UPPER.jpg	30514327	0	1	16295	162	0	next	incorrect	619
Vp002	310	Response	2	30530612	16285	1
Vp002	311	Picture	MorphM4_09_orig.jpg ; MorphM4_00_UPPER.jpg	30530622	0	161	128480	162	0	next	incorrect	621
Vp002	311	Response	2	30659011	128389	1
Vp002	312	Picture	MorphF10_02_orig.jpg ; MorphF10_00_UPPER.jpg	30659102	0	1	41933	2	0	next	incorrect	623
Vp002	312	Response	2	30700932	41830	1
Vp002	313	Picture	MorphM6_08_orig.jpg ; MorphM6_00_UPPER.jpg	30701035	0	1	15393	2	0	next	incorrect	625
Vp002	313	Response	2	30716291	15256	1
Vp002	314	Picture	MorphM9_03_orig.jpg ; MorphM9_10_UPPER.jpg	30716428	0	1	26274	2	0	next	hit	627
Vp002	314	Response	1	30742611	26183	1
Vp002	315	Picture	MorphM3_10_orig.jpg ; MorphM3_10_UPPER.jpg	30742702	0	1	29459	2	0	next	incorrect	629
Vp002	315	Response	2	30772051	29349	1
Vp002	316	Picture	MorphF5_03_orig.jpg ; MorphF5_00_UPPER.jpg	30772161	0	1	69667	2	0	next	incorrect	631
Vp002	316	Response	2	30841731	69570	1
Vp002	317	Picture	MorphF1_01_orig.jpg ; MorphF1_00_UPPER.jpg	30841828	0	1	12872	2	0	next	incorrect	633
Vp002	317	Response	2	30854611	12783	1
Vp002	318	Picture	MorphM8_08_orig.jpg ; MorphM8_10_UPPER.jpg	30854700	0	1	59038	148	0	next	hit	635
Vp002	318	Response	1	30913730	59030	1
Vp002	319	Picture	MorphF4_09_orig.jpg ; MorphF4_00_UPPER.jpg	30913738	0	147	23038	345	0	next	hit	637
Vp002	319	Response	1	30936770	23032	1
Vp002	320	Picture	MorphF8_06_orig.jpg ; MorphF8_10_UPPER.jpg	30936776	0	198	87779	199	0	next	incorrect	639
Vp002	320	Response	2	31024449	87673	1
Vp002	321	Picture	MorphF3_01_orig.jpg ; MorphF3_10_UPPER.jpg	31024555	0	1	30918	2	0	next	incorrect	641
Vp002	321	Response	2	31055329	30774	1
Vp002	322	Picture	MorphF5_00_orig.jpg ; MorphF5_00_UPPER.jpg	31055473	0	1	48505	198	0	next	incorrect	643
Vp002	322	Response	2	31103969	48496	1
Vp002	323	Picture	MorphM6_06_orig.jpg ; MorphM6_00_UPPER.jpg	31103978	0	197	29655	198	0	next	incorrect	645
Vp002	323	Response	2	31133569	29591	1
Vp002	324	Picture	MorphM3_08_orig.jpg ; MorphM3_10_UPPER.jpg	31133633	0	1	29592	2	0	next	incorrect	647
Vp002	324	Response	2	31163089	29456	1
Vp002	325	Picture	MorphM4_03_orig.jpg ; MorphM4_10_UPPER.jpg	31163225	0	1	24549	2	0	next	incorrect	649
Vp002	325	Response	2	31187649	24424	1
Vp002	326	Picture	MorphM9_10_orig.jpg ; MorphM9_10_UPPER.jpg	31187774	0	1	34204	167	0	next	hit	651
Vp002	326	Response	1	31221968	34194	1
Vp002	327	Picture	MorphM4_08_orig.jpg ; MorphM4_10_UPPER.jpg	31221978	0	166	10878	336	0	next	incorrect	653
Vp002	327	Response	2	31232848	10870	1
Vp002	328	Picture	MorphM8_02_orig.jpg ; MorphM8_10_UPPER.jpg	31232856	0	170	73418	171	0	next	incorrect	655
Vp002	328	Response	2	31306208	73352	1
Vp002	329	Picture	MorphF9_07_orig.jpg ; MorphF9_10_UPPER.jpg	31306274	0	1	42862	2	0	next	incorrect	657
Vp002	329	Response	2	31349008	42734	1
Vp002	330	Picture	MorphM3_00_orig.jpg ; MorphM3_10_UPPER.jpg	31349136	0	1	72586	2	0	next	hit	659
Vp002	330	Response	1	31421647	72511	1
Vp002	331	Picture	MorphF6_02_orig.jpg ; MorphF6_00_UPPER.jpg	31421722	0	1	41402	2	0	next	incorrect	661
Vp002	331	Response	2	31463007	41285	1
Vp002	332	Picture	MorphM5_06_orig.jpg ; MorphM5_00_UPPER.jpg	31463124	0	1	25970	174	0	next	hit	663
Vp002	332	Response	1	31489087	25963	1
Vp002	333	Picture	MorphM10_08_orig.jpg ; MorphM10_00_UPPER.jpg	31489094	0	173	8267	174	0	next	hit	665
Vp002	333	Response	1	31497246	8152	1
Vp002	334	Picture	MorphM5_02_orig.jpg ; MorphM5_10_UPPER.jpg	31497361	0	1	13004	2	0	next	hit	667
Vp002	334	Response	1	31510287	12926	1
Vp002	335	Picture	MorphM1_06_orig.jpg ; MorphM1_10_UPPER.jpg	31510365	0	1	42729	2	0	next	hit	669
Vp002	335	Response	1	31553006	42641	1
Vp002	336	Picture	MorphM10_02_orig.jpg ; MorphM10_00_UPPER.jpg	31553094	0	1	22028	2	0	next	incorrect	671
Vp002	336	Response	2	31575006	21912	1
Vp002	337	Picture	MorphF1_07_orig.jpg ; MorphF1_10_UPPER.jpg	31575122	0	1	44985	2	0	next	incorrect	673
Vp002	337	Response	2	31619966	44844	1
Vp002	338	Picture	MorphF10_09_orig.jpg ; MorphF10_00_UPPER.jpg	31620107	0	1	18908	203	0	next	incorrect	675
Vp002	338	Response	2	31639006	18899	1
Vp002	339	Picture	MorphM2_09_orig.jpg ; MorphM2_10_UPPER.jpg	31639015	0	202	25546	203	0	next	hit	677
Vp002	339	Response	1	31664446	25431	1
Vp002	340	Picture	MorphM3_01_orig.jpg ; MorphM3_10_UPPER.jpg	31664561	0	1	15526	2	0	next	incorrect	679
Vp002	340	Response	2	31679965	15404	1
Vp002	341	Picture	MorphF5_09_orig.jpg ; MorphF5_00_UPPER.jpg	31680087	0	1	52208	210	0	next	incorrect	681
Vp002	341	Response	2	31732285	52198	1
Vp002	342	Picture	MorphF6_04_orig.jpg ; MorphF6_10_UPPER.jpg	31732295	0	209	15867	210	0	next	incorrect	683
Vp002	342	Response	2	31748045	15750	1
Vp002	343	Picture	MorphM6_03_orig.jpg ; MorphM6_00_UPPER.jpg	31748162	0	1	21099	2	0	next	incorrect	685
Vp002	343	Response	2	31769165	21003	1
Vp002	344	Picture	MorphF6_08_orig.jpg ; MorphF6_10_UPPER.jpg	31769261	0	1	54473	201	0	next	hit	687
Vp002	344	Response	1	31823725	54464	1
Vp002	345	Picture	MorphF7_07_orig.jpg ; MorphF7_10_UPPER.jpg	31823734	0	200	13838	362	0	next	hit	689
Vp002	345	Response	1	31837565	13831	1
Vp002	346	Picture	MorphF4_01_orig.jpg ; MorphF4_00_UPPER.jpg	31837572	0	162	18474	163	0	next	incorrect	691
Vp002	346	Response	2	31855964	18392	1
Vp002	347	Picture	MorphF9_06_orig.jpg ; MorphF9_10_UPPER.jpg	31856046	0	1	45516	2	0	next	hit	693
Vp002	347	Response	1	31901484	45438	1
Vp002	348	Picture	MorphM5_10_orig.jpg ; MorphM5_00_UPPER.jpg	31901562	0	1	10881	2	0	next	hit	695
Vp002	348	Response	1	31912364	10802	1
Vp002	349	Picture	MorphM8_03_orig.jpg ; MorphM8_00_UPPER.jpg	31912443	0	1	129381	2	0	next	incorrect	697
Vp002	349	Response	2	32041723	129280	1
Vp002	350	Picture	MorphM3_06_orig.jpg ; MorphM3_00_UPPER.jpg	32041824	0	1	43924	2	0	next	incorrect	699
Vp002	350	Response	2	32085643	43819	1
Vp002	351	Picture	MorphM10_05_orig.jpg ; MorphM10_10_UPPER.jpg	32085748	0	1	44298	158	0	next	hit	701
Vp002	351	Response	1	32130043	44295	1
Vp002	352	Picture	MorphF9_09_orig.jpg ; MorphF9_00_UPPER.jpg	32130046	0	157	6084	334	0	next	hit	703
Vp002	352	Response	1	32136123	6077	1
Vp002	353	Picture	MorphM1_08_orig.jpg ; MorphM1_10_UPPER.jpg	32136130	0	177	34147	178	0	next	hit	705
Vp002	353	Response	1	32170122	33992	1
Vp002	354	Picture	MorphM10_00_orig.jpg ; MorphM10_00_UPPER.jpg	32170277	0	1	16056	2	0	next	incorrect	707
Vp002	354	Response	2	32186202	15925	1
Vp002	355	Picture	MorphM4_09_orig.jpg ; MorphM4_10_UPPER.jpg	32186333	0	1	30654	2	0	next	hit	709
Vp002	355	Response	1	32216842	30509	1
Vp002	356	Picture	MorphF9_03_orig.jpg ; MorphF9_00_UPPER.jpg	32216987	0	1	14066	2	0	next	incorrect	711
Vp002	356	Response	2	32230922	13935	1
Vp002	357	Picture	MorphF7_01_orig.jpg ; MorphF7_00_UPPER.jpg	32231053	0	1	10196	157	0	next	incorrect	713
Vp002	357	Response	2	32241242	10189	1
Vp002	358	Picture	MorphM1_04_orig.jpg ; MorphM1_00_UPPER.jpg	32241249	0	156	18600	157	0	next	incorrect	715
Vp002	358	Response	2	32259722	18473	1
Vp002	359	Picture	MorphM5_02_orig.jpg ; MorphM5_00_UPPER.jpg	32259849	0	1	15658	2	0	next	hit	717
Vp002	359	Response	1	32275402	15553	1
Vp002	360	Picture	MorphM7_08_orig.jpg ; MorphM7_00_UPPER.jpg	32275507	0	1	16302	155	0	next	hit	719
Vp002	360	Response	1	32291802	16295	1
Vp002	361	Picture	MorphM3_02_orig.jpg ; MorphM3_10_UPPER.jpg	32291809	0	154	25366	155	0	next	hit	721
Vp002	361	Response	1	32317082	25273	1
Vp002	362	Picture	MorphF7_05_orig.jpg ; MorphF7_00_UPPER.jpg	32317175	0	1	31316	2	0	next	incorrect	723
Vp002	362	Response	2	32348361	31186	1
Vp002	363	Picture	MorphF1_10_orig.jpg ; MorphF1_10_UPPER.jpg	32348491	0	1	13138	2	0	next	hit	725
Vp002	363	Response	1	32361561	13070	1
Vp002	364	Picture	MorphF8_09_orig.jpg ; MorphF8_00_UPPER.jpg	32361629	0	1	67278	2	0	next	hit	727
Vp002	364	Response	1	32428761	67132	1
Vp002	365	Picture	MorphF2_06_orig.jpg ; MorphF2_10_UPPER.jpg	32428907	0	1	82671	2	0	next	hit	729
Vp002	365	Response	1	32511480	82573	1
Vp002	366	Picture	MorphM7_04_orig.jpg ; MorphM7_10_UPPER.jpg	32511578	0	1	7564	2	0	next	hit	731
Vp002	366	Response	1	32519080	7502	1
Vp002	367	Picture	MorphM5_01_orig.jpg ; MorphM5_00_UPPER.jpg	32519142	0	1	36186	176	0	next	hit	733
Vp002	367	Response	1	32555320	36178	1
Vp002	368	Picture	MorphF7_01_orig.jpg ; MorphF7_10_UPPER.jpg	32555328	0	175	10790	176	0	next	hit	735
Vp002	368	Response	1	32566040	10712	1
Vp002	369	Picture	MorphF3_03_orig.jpg ; MorphF3_00_UPPER.jpg	32566118	0	1	23620	2	0	next	incorrect	737
Vp002	369	Response	2	32589640	23522	1
Vp002	370	Picture	MorphF9_00_orig.jpg ; MorphF9_00_UPPER.jpg	32589738	0	1	34369	2	0	next	incorrect	739
Vp002	370	Response	2	32623960	34222	1
Vp002	371	Picture	MorphF6_10_orig.jpg ; MorphF6_10_UPPER.jpg	32624107	0	1	54672	2	0	next	hit	741
Vp002	371	Response	1	32678679	54572	1
Vp002	372	Picture	MorphM8_06_orig.jpg ; MorphM8_10_UPPER.jpg	32678779	0	1	12076	2	0	next	hit	743
Vp002	372	Response	1	32690759	11980	1
Vp002	373	Picture	MorphF7_02_orig.jpg ; MorphF7_10_UPPER.jpg	32690855	0	1	27203	2	0	next	hit	745
Vp002	373	Response	1	32717959	27104	1
Vp002	374	Picture	MorphM6_05_orig.jpg ; MorphM6_10_UPPER.jpg	32718058	0	1	16985	2	0	next	incorrect	747
Vp002	374	Response	2	32734919	16861	1
Vp002	375	Picture	MorphF3_05_orig.jpg ; MorphF3_10_UPPER.jpg	32735043	0	1	12076	2	0	next	hit	749
Vp002	375	Response	1	32746999	11956	1
Vp002	376	Picture	MorphM3_01_orig.jpg ; MorphM3_00_UPPER.jpg	32747119	0	1	42447	151	0	next	incorrect	751
Vp002	376	Response	2	32789559	42440	1
Vp002	377	Picture	MorphM1_02_orig.jpg ; MorphM1_10_UPPER.jpg	32789566	0	150	8377	151	0	next	incorrect	753
Vp002	377	Response	2	32797799	8233	1
Vp002	378	Picture	MorphF1_06_orig.jpg ; MorphF1_10_UPPER.jpg	32797943	0	1	10881	2	0	next	incorrect	755
Vp002	378	Response	2	32808759	10816	1
Vp002	379	Picture	MorphM6_06_orig.jpg ; MorphM6_10_UPPER.jpg	32808824	0	1	27304	167	0	next	incorrect	757
Vp002	379	Response	2	32836118	27294	1
Vp002	380	Picture	MorphF7_04_orig.jpg ; MorphF7_10_UPPER.jpg	32836128	0	166	10117	167	0	next	incorrect	759
Vp002	380	Response	2	32846118	9990	1
Vp002	381	Picture	MorphF3_05_orig.jpg ; MorphF3_00_UPPER.jpg	32846245	0	1	18047	2	0	next	incorrect	761
Vp002	381	Response	2	32864198	17953	1
Vp002	382	Picture	MorphF8_04_orig.jpg ; MorphF8_10_UPPER.jpg	32864292	0	1	34369	2	0	next	hit	763
Vp002	382	Response	1	32898518	34226	1
Vp002	383	Picture	MorphF4_07_orig.jpg ; MorphF4_10_UPPER.jpg	32898661	0	1	11810	2	0	next	hit	765
Vp002	383	Response	1	32910358	11697	1
Vp002	384	Picture	MorphM6_07_orig.jpg ; MorphM6_00_UPPER.jpg	32910471	0	1	7564	2	0	next	incorrect	767
Vp002	384	Response	2	32917958	7487	1
Vp002	385	Picture	MorphF1_05_orig.jpg ; MorphF1_00_UPPER.jpg	32918035	0	1	4379	2	0	next	hit	769
Vp002	385	Response	1	32922278	4243	1
Vp002	386	Picture	MorphF8_08_orig.jpg ; MorphF8_10_UPPER.jpg	32922414	0	1	51072	152	0	next	hit	771
Vp002	386	Response	1	32973478	51064	1
Vp002	387	Picture	MorphM10_00_orig.jpg ; MorphM10_10_UPPER.jpg	32973486	0	151	19657	152	0	next	incorrect	773
Vp002	387	Response	2	32993077	19591	1
Vp002	388	Picture	MorphM6_08_orig.jpg ; MorphM6_10_UPPER.jpg	32993143	0	1	153267	2	0	next	incorrect	775
Vp002	388	Response	2	33146276	153133	1
Vp002	389	Picture	MorphM9_09_orig.jpg ; MorphM9_00_UPPER.jpg	33146410	0	1	26009	2	0	next	incorrect	777
Vp002	389	Response	2	33172276	25866	1
Vp002	390	Picture	MorphM2_09_orig.jpg ; MorphM2_00_UPPER.jpg	33172419	0	1	25611	2	0	next	incorrect	779
Vp002	390	Response	2	33197956	25537	1
Vp002	391	Picture	MorphF3_09_orig.jpg ; MorphF3_10_UPPER.jpg	33198030	0	1	12473	2	0	next	hit	781
Vp002	391	Response	1	33210436	12406	1
Vp002	392	Picture	MorphM10_10_orig.jpg ; MorphM10_00_UPPER.jpg	33210503	0	1	16322	2	0	next	hit	783
Vp002	392	Response	1	33226676	16173	1
Vp002	393	Picture	MorphM6_05_orig.jpg ; MorphM6_00_UPPER.jpg	33226825	0	1	57724	2	0	next	incorrect	785
Vp002	393	Response	2	33284436	57611	1
Vp002	394	Picture	MorphF8_01_orig.jpg ; MorphF8_10_UPPER.jpg	33284549	0	1	17782	2	0	next	incorrect	787
Vp002	394	Response	2	33302196	17647	1
Vp002	395	Picture	MorphF2_00_orig.jpg ; MorphF2_10_UPPER.jpg	33302331	0	1	12872	2	0	next	hit	789
Vp002	395	Response	1	33315075	12744	1
Vp002	396	Picture	MorphF7_02_orig.jpg ; MorphF7_00_UPPER.jpg	33315203	0	1	27320	151	0	next	incorrect	791
Vp002	396	Response	2	33342515	27312	1
Vp002	397	Picture	MorphM4_05_orig.jpg ; MorphM4_00_UPPER.jpg	33342523	0	150	61040	301	0	next	hit	793
Vp002	397	Response	1	33403555	61032	1
Vp002	398	Picture	MorphM3_00_orig.jpg ; MorphM3_00_UPPER.jpg	33403563	0	151	75523	152	0	next	incorrect	795
Vp002	398	Response	2	33478994	75431	1
Vp002	399	Picture	MorphM6_10_orig.jpg ; MorphM6_10_UPPER.jpg	33479086	0	1	81875	2	0	next	hit	797
Vp002	399	Response	1	33560834	81748	1
Vp002	400	Picture	MorphM3_05_orig.jpg ; MorphM3_00_UPPER.jpg	33560961	0	1	59401	183	0	next	hit	799
Vp002	400	Response	1	33620354	59393	1
Vp002	401	Picture	MorphM2_06_orig.jpg ; MorphM2_00_UPPER.jpg	33620362	0	182	26721	183	0	next	hit	801
Vp002	401	Response	1	33646993	26631	1
Vp002	402	Picture	MorphF5_08_orig.jpg ; MorphF5_10_UPPER.jpg	33647083	0	1	17118	2	0	next	hit	803
Vp002	402	Response	1	33664113	17030	1
Vp002	403	Picture	MorphF10_04_orig.jpg ; MorphF10_00_UPPER.jpg	33664201	0	1	12156	187	0	next	hit	805
Vp002	403	Response	1	33676353	12152	1
Vp002	404	Picture	MorphF7_08_orig.jpg ; MorphF7_10_UPPER.jpg	33676357	0	186	13322	187	0	next	hit	807
Vp002	404	Response	1	33689553	13196	1
Vp002	405	Picture	MorphM2_01_orig.jpg ; MorphM2_00_UPPER.jpg	33689679	0	1	27562	175	0	next	incorrect	809
Vp002	405	Response	2	33717233	27554	1
Vp002	406	Picture	MorphF3_08_orig.jpg ; MorphF3_00_UPPER.jpg	33717241	0	174	28702	176	0	next	incorrect	811
Vp002	406	Response	2	33745873	28632	1
Vp002	407	Picture	MorphM10_04_orig.jpg ; MorphM10_00_UPPER.jpg	33745943	0	2	39412	3	0	next	incorrect	813
Vp002	407	Response	2	33785233	39290	1
Vp002	408	Picture	MorphM9_07_orig.jpg ; MorphM9_00_UPPER.jpg	33785355	0	1	33573	2	0	next	incorrect	815
Vp002	408	Response	2	33818832	33477	1
Vp002	409	Picture	MorphM7_09_orig.jpg ; MorphM7_10_UPPER.jpg	33818928	0	1	22691	2	0	next	hit	817
Vp002	409	Response	1	33841472	22544	1
Vp002	410	Picture	MorphF6_04_orig.jpg ; MorphF6_00_UPPER.jpg	33841619	0	1	21763	2	0	next	incorrect	819
Vp002	410	Response	2	33863232	21613	1
Vp002	411	Picture	MorphF1_03_orig.jpg ; MorphF1_10_UPPER.jpg	33863382	0	1	83335	2	0	next	hit	821
Vp002	411	Response	1	33946592	83210	1
Vp002	412	Picture	MorphM7_10_orig.jpg ; MorphM7_00_UPPER.jpg	33946717	0	1	18922	189	0	next	hit	823
Vp002	412	Response	1	33965631	18914	1
Vp002	413	Picture	MorphF9_05_orig.jpg ; MorphF9_10_UPPER.jpg	33965639	0	188	40262	189	0	next	hit	825
Vp002	413	Response	1	34005791	40152	1
Vp002	414	Picture	MorphM3_07_orig.jpg ; MorphM3_00_UPPER.jpg	34005901	0	1	7017	150	0	next	hit	827
Vp002	414	Response	1	34012911	7010	1
Vp002	415	Picture	MorphM1_01_orig.jpg ; MorphM1_10_UPPER.jpg	34012918	0	149	43121	305	0	next	hit	829
Vp002	415	Response	1	34056031	43113	1
Vp002	416	Picture	MorphF4_05_orig.jpg ; MorphF4_10_UPPER.jpg	34056039	0	156	54428	157	0	next	incorrect	831
Vp002	416	Response	2	34110350	54311	1
Vp002	417	Picture	MorphF2_01_orig.jpg ; MorphF2_00_UPPER.jpg	34110467	0	1	6451	186	0	next	incorrect	833
Vp002	417	Response	2	34116910	6443	1
Vp002	418	Picture	MorphF7_07_orig.jpg ; MorphF7_00_UPPER.jpg	34116918	0	185	9040	354	0	next	incorrect	835
Vp002	418	Response	2	34125950	9032	1
Vp002	419	Picture	MorphF6_08_orig.jpg ; MorphF6_00_UPPER.jpg	34125958	0	169	35598	170	0	next	incorrect	837
Vp002	419	Response	2	34161470	35512	1
Vp002	420	Picture	MorphF7_04_orig.jpg ; MorphF7_00_UPPER.jpg	34161556	0	1	31848	2	0	next	hit	839
Vp002	420	Response	1	34193310	31754	1
Vp002	421	Picture	MorphM1_03_orig.jpg ; MorphM1_00_UPPER.jpg	34193404	0	1	5573	3	0	next	hit	841
Vp002	421	Response	1	34198910	5506	1
Vp002	422	Picture	MorphF8_06_orig.jpg ; MorphF8_00_UPPER.jpg	34198977	0	2	148740	152	0	next	incorrect	843
Vp002	422	Response	2	34347709	148732	1
Vp002	423	Picture	MorphF6_03_orig.jpg ; MorphF6_00_UPPER.jpg	34347717	0	150	9172	151	0	next	incorrect	845
Vp002	423	Response	2	34356749	9032	1
Vp002	424	Picture	MorphM6_03_orig.jpg ; MorphM6_10_UPPER.jpg	34356889	0	1	73515	2	0	next	hit	847
Vp002	424	Response	1	34430269	73380	1
Vp002	425	Picture	MorphM2_00_orig.jpg ; MorphM2_00_UPPER.jpg	34430404	0	1	18272	176	0	next	incorrect	849
Vp002	425	Response	2	34448669	18265	1
Vp002	426	Picture	MorphM3_07_orig.jpg ; MorphM3_10_UPPER.jpg	34448676	0	175	17424	176	0	next	hit	851
Vp002	426	Response	1	34466028	17352	1
Vp002	427	Picture	MorphM6_04_orig.jpg ; MorphM6_00_UPPER.jpg	34466100	0	1	27696	173	0	next	incorrect	853
Vp002	427	Response	2	34493788	27688	1
Vp002	428	Picture	MorphM7_05_orig.jpg ; MorphM7_00_UPPER.jpg	34493796	0	172	21668	173	0	next	hit	855
Vp002	428	Response	1	34515388	21592	1
Vp002	429	Picture	MorphF4_06_orig.jpg ; MorphF4_00_UPPER.jpg	34515464	0	1	24152	2	0	next	incorrect	857
Vp002	429	Response	2	34539548	24084	1
Vp002	430	Picture	MorphF3_06_orig.jpg ; MorphF3_00_UPPER.jpg	34539616	0	1	20435	2	0	next	hit	859
Vp002	430	Response	1	34559948	20332	1
Vp002	431	Picture	MorphM5_04_orig.jpg ; MorphM5_10_UPPER.jpg	34560051	0	1	15924	2	0	next	hit	861
Vp002	431	Response	1	34575868	15817	1
Vp002	432	Picture	MorphF1_10_orig.jpg ; MorphF1_00_UPPER.jpg	34575975	0	1	13403	2	0	next	incorrect	863
Vp002	432	Response	2	34589308	13333	1
Vp002	433	Picture	MorphF8_10_orig.jpg ; MorphF8_00_UPPER.jpg	34589378	0	1	31715	2	0	next	incorrect	865
Vp002	433	Response	2	34620987	31609	1
Vp002	434	Picture	MorphF9_01_orig.jpg ; MorphF9_00_UPPER.jpg	34621093	0	1	24814	2	0	next	incorrect	867
Vp002	434	Response	2	34645787	24694	1
Vp002	435	Picture	MorphM1_07_orig.jpg ; MorphM1_10_UPPER.jpg	34645907	0	1	50957	2	0	next	hit	869
Vp002	435	Response	1	34696747	50840	1
Vp002	436	Picture	MorphF6_07_orig.jpg ; MorphF6_00_UPPER.jpg	34696864	0	1	53212	2	0	next	incorrect	871
Vp002	436	Response	2	34749947	53083	1
Vp002	437	Picture	MorphM9_02_orig.jpg ; MorphM9_00_UPPER.jpg	34750076	0	1	12341	2	0	next	incorrect	873
Vp002	437	Response	2	34762347	12271	1
Vp002	438	Picture	MorphM4_00_orig.jpg ; MorphM4_00_UPPER.jpg	34762417	0	1	5298	145	0	next	incorrect	875
Vp002	438	Response	2	34767707	5290	1
Vp002	439	Picture	MorphM2_03_orig.jpg ; MorphM2_10_UPPER.jpg	34767715	0	144	5849	145	0	next	incorrect	877
Vp002	439	Response	2	34773466	5751	1
Vp002	440	Picture	MorphF5_04_orig.jpg ; MorphF5_10_UPPER.jpg	34773564	0	1	11677	2	0	next	hit	879
Vp002	440	Response	1	34785146	11582	1
Vp002	441	Picture	MorphM5_04_orig.jpg ; MorphM5_00_UPPER.jpg	34785241	0	1	10749	2	0	next	hit	881
Vp002	441	Response	1	34795866	10625	1
Vp002	442	Picture	MorphM4_08_orig.jpg ; MorphM4_00_UPPER.jpg	34795990	0	1	15645	148	0	next	hit	883
Vp002	442	Response	1	34811626	15636	1
Vp002	443	Picture	MorphF2_09_orig.jpg ; MorphF2_10_LOWER.jpg	34811635	0	147	10561	349	0	next	hit	885
Vp002	443	Response	1	34822186	10551	1
Vp002	444	Picture	MorphF6_09_orig.jpg ; MorphF6_10_LOWER.jpg	34822196	0	202	9755	203	0	next	hit	887
Vp002	444	Response	1	34831866	9670	1
Vp002	445	Picture	MorphM4_09_orig.jpg ; MorphM4_10_LOWER.jpg	34831951	0	1	6884	151	0	next	incorrect	889
Vp002	445	Response	2	34838826	6875	1
Vp002	446	Picture	MorphF2_02_orig.jpg ; MorphF2_00_LOWER.jpg	34838835	0	150	5119	357	0	next	hit	891
Vp002	446	Response	1	34843946	5111	1
Vp002	447	Picture	MorphF5_00_orig.jpg ; MorphF5_00_LOWER.jpg	34843954	0	207	11840	384	0	next	hit	893
Vp002	447	Response	1	34855786	11832	1
Vp002	448	Picture	MorphM2_10_orig.jpg ; MorphM2_00_LOWER.jpg	34855794	0	177	4289	178	0	next	hit	895
Vp002	448	Response	1	34859946	4152	1
Vp002	449	Picture	MorphF5_04_orig.jpg ; MorphF5_00_LOWER.jpg	34860083	0	1	24272	147	0	next	hit	897
Vp002	449	Response	1	34884346	24263	1
Vp002	450	Picture	MorphM8_08_orig.jpg ; MorphM8_00_LOWER.jpg	34884355	0	146	139199	294	0	next	hit	899
Vp002	450	Response	1	35023545	139190	1
Vp002	451	Picture	MorphF6_07_orig.jpg ; MorphF6_00_LOWER.jpg	35023554	0	148	17520	292	0	next	hit	901
Vp002	451	Response	1	35041065	17511	1
Vp002	452	Picture	MorphF10_08_orig.jpg ; MorphF10_00_LOWER.jpg	35041074	0	144	9279	298	0	next	hit	903
Vp002	452	Response	1	35050345	9271	1
Vp002	453	Picture	MorphF1_03_orig.jpg ; MorphF1_00_LOWER.jpg	35050353	0	154	30939	155	0	next	incorrect	905
Vp002	453	Response	2	35081145	30792	1
Vp002	454	Picture	MorphF10_04_orig.jpg ; MorphF10_10_LOWER.jpg	35081292	0	1	28742	189	0	next	hit	907
Vp002	454	Response	1	35110025	28733	1
Vp002	455	Picture	MorphM5_02_orig.jpg ; MorphM5_00_LOWER.jpg	35110034	0	188	101967	189	0	next	incorrect	909
Vp002	455	Response	2	35211864	101830	1
Vp002	456	Picture	MorphF5_06_orig.jpg ; MorphF5_10_LOWER.jpg	35212001	0	1	9687	2	0	next	hit	911
Vp002	456	Response	1	35221624	9623	1
Vp002	457	Picture	MorphM4_00_orig.jpg ; MorphM4_10_LOWER.jpg	35221688	0	1	203295	2	0	next	incorrect	913
Vp002	457	Response	2	35424902	203214	1
Vp002	458	Picture	MorphF2_04_orig.jpg ; MorphF2_00_LOWER.jpg	35424983	0	1	10350	2	0	next	incorrect	915
Vp002	458	Response	2	35435222	10239	1
Vp002	459	Picture	MorphM5_09_orig.jpg ; MorphM5_10_LOWER.jpg	35435333	0	1	13498	172	0	next	hit	917
Vp002	459	Response	1	35448822	13489	1
Vp002	460	Picture	MorphM10_06_orig.jpg ; MorphM10_00_LOWER.jpg	35448831	0	171	13277	335	0	next	hit	919
Vp002	460	Response	1	35462102	13271	1
Vp002	461	Picture	MorphF9_08_orig.jpg ; MorphF9_10_LOWER.jpg	35462108	0	164	18403	370	0	next	hit	921
Vp002	461	Response	1	35480502	18394	1
Vp002	462	Picture	MorphM4_04_orig.jpg ; MorphM4_00_LOWER.jpg	35480511	0	206	119634	207	0	next	hit	923
Vp002	462	Response	1	35600021	119510	1
Vp002	463	Picture	MorphF2_00_orig.jpg ; MorphF2_00_LOWER.jpg	35600145	0	1	11412	2	0	next	incorrect	925
Vp002	463	Response	2	35611461	11316	1
Vp002	464	Picture	MorphF8_10_orig.jpg ; MorphF8_00_LOWER.jpg	35611557	0	1	50160	2	0	next	hit	927
Vp002	464	Response	1	35661621	50064	1
Vp002	465	Picture	MorphM1_08_orig.jpg ; MorphM1_10_LOWER.jpg	35661717	0	1	14862	3	0	next	incorrect	929
Vp002	465	Response	2	35676501	14784	1
Vp002	466	Picture	MorphM4_03_orig.jpg ; MorphM4_10_LOWER.jpg	35676579	0	2	15659	3	0	next	incorrect	931
Vp002	466	Response	2	35692101	15522	1
Vp002	467	Picture	MorphM2_01_orig.jpg ; MorphM2_00_LOWER.jpg	35692238	0	1	56397	2	0	next	incorrect	933
Vp002	467	Response	2	35748500	56262	1
Vp002	468	Picture	MorphF10_01_orig.jpg ; MorphF10_10_LOWER.jpg	35748635	0	1	9687	2	0	next	hit	935
Vp002	468	Response	1	35758180	9545	1
Vp002	469	Picture	MorphM8_07_orig.jpg ; MorphM8_00_LOWER.jpg	35758322	0	1	17466	185	0	next	hit	937
Vp002	469	Response	1	35775780	17458	1
Vp002	470	Picture	MorphF6_01_orig.jpg ; MorphF6_10_LOWER.jpg	35775788	0	184	10641	343	0	next	incorrect	939
Vp002	470	Response	2	35786420	10632	1
Vp002	471	Picture	MorphF4_01_orig.jpg ; MorphF4_10_LOWER.jpg	35786429	0	159	31873	160	0	next	incorrect	941
Vp002	471	Response	2	35818180	31751	1
Vp002	472	Picture	MorphM3_08_orig.jpg ; MorphM3_00_LOWER.jpg	35818302	0	1	83566	169	0	next	hit	943
Vp002	472	Response	1	35901860	83558	1
Vp002	473	Picture	MorphM10_03_orig.jpg ; MorphM10_00_LOWER.jpg	35901868	0	168	14080	322	0	next	incorrect	945
Vp002	473	Response	2	35915939	14071	1
Vp002	474	Picture	MorphF3_02_orig.jpg ; MorphF3_10_LOWER.jpg	35915948	0	154	15760	339	0	next	incorrect	947
Vp002	474	Response	2	35931699	15751	1
Vp002	475	Picture	MorphM1_00_orig.jpg ; MorphM1_00_LOWER.jpg	35931708	0	185	11596	186	0	next	incorrect	949
Vp002	475	Response	2	35943219	11511	1
Vp002	476	Picture	MorphM4_06_orig.jpg ; MorphM4_00_LOWER.jpg	35943304	0	1	46963	148	0	next	incorrect	951
Vp002	476	Response	2	35990259	46955	1
Vp002	477	Picture	MorphM5_04_orig.jpg ; MorphM5_00_LOWER.jpg	35990267	0	147	11823	148	0	next	hit	953
Vp002	477	Response	1	36001938	11671	2
Vp002	478	Picture	MorphM7_03_orig.jpg ; MorphM7_10_LOWER.jpg	36002090	0	1	23753	2	0	next	hit	955
Vp002	478	Response	1	36025699	23609	1
Vp002	479	Picture	MorphF1_06_orig.jpg ; MorphF1_10_LOWER.jpg	36025843	0	1	57857	2	0	next	hit	957
Vp002	479	Response	1	36083618	57775	1
Vp002	480	Picture	MorphM7_00_orig.jpg ; MorphM7_00_LOWER.jpg	36083700	0	1	28530	2	0	next	hit	959
Vp002	480	Response	1	36112098	28398	1
Vp002	481	Picture	MorphM10_00_orig.jpg ; MorphM10_00_LOWER.jpg	36112230	0	1	12437	172	0	next	incorrect	961
Vp002	481	Response	2	36124658	12428	1
Vp002	482	Picture	MorphM6_01_orig.jpg ; MorphM6_00_LOWER.jpg	36124667	0	171	135390	172	0	next	incorrect	963
Vp002	482	Response	2	36259937	135270	1
Vp002	483	Picture	MorphF5_08_orig.jpg ; MorphF5_10_LOWER.jpg	36260057	0	1	8289	73	0	next	hit	965
Vp002	483	Response	1	36268337	8280	1
Vp002	484	Picture	MorphM3_06_orig.jpg ; MorphM3_10_LOWER.jpg	36268346	0	72	25682	73	0	next	hit	967
Vp002	484	Response	1	36293937	25591	1
Vp002	485	Picture	MorphF4_05_orig.jpg ; MorphF4_00_LOWER.jpg	36294028	0	1	31715	2	0	next	incorrect	969
Vp002	485	Response	2	36325617	31589	1
Vp002	486	Picture	MorphM8_01_orig.jpg ; MorphM8_10_LOWER.jpg	36325743	0	1	76764	203	0	next	hit	971
Vp002	486	Response	1	36402496	76753	1
Vp002	487	Picture	MorphF9_01_orig.jpg ; MorphF9_00_LOWER.jpg	36402507	0	202	62569	204	0	next	incorrect	973
Vp002	487	Response	2	36464976	62469	1
Vp002	488	Picture	MorphM1_02_orig.jpg ; MorphM1_00_LOWER.jpg	36465076	0	2	19988	186	0	next	incorrect	975
Vp002	488	Response	2	36485056	19980	1
Vp002	489	Picture	MorphF3_06_orig.jpg ; MorphF3_10_LOWER.jpg	36485064	0	184	11441	339	0	next	hit	977
Vp002	489	Response	1	36496496	11432	1
Vp002	490	Picture	MorphM9_04_orig.jpg ; MorphM9_00_LOWER.jpg	36496505	0	155	48558	320	0	next	incorrect	979
Vp002	490	Response	2	36545056	48551	1
Vp002	491	Picture	MorphM4_10_orig.jpg ; MorphM4_00_LOWER.jpg	36545063	0	165	22457	166	0	next	hit	981
Vp002	491	Response	1	36567376	22313	1
Vp002	492	Picture	MorphF8_06_orig.jpg ; MorphF8_10_LOWER.jpg	36567520	0	1	28530	2	0	next	hit	983
Vp002	492	Response	1	36595935	28415	1
Vp002	493	Picture	MorphM7_06_orig.jpg ; MorphM7_00_LOWER.jpg	36596050	0	1	59582	2	0	next	hit	985
Vp002	493	Response	1	36655535	59485	1
Vp002	494	Picture	MorphM3_00_orig.jpg ; MorphM3_00_LOWER.jpg	36655632	0	1	13137	2	0	next	incorrect	987
Vp002	494	Response	2	36668655	13023	1
Vp002	495	Picture	MorphM8_10_orig.jpg ; MorphM8_10_LOWER.jpg	36668769	0	1	47905	2	0	next	hit	989
Vp002	495	Response	1	36716575	47806	1
Vp002	496	Picture	MorphF1_03_orig.jpg ; MorphF1_10_LOWER.jpg	36716674	0	1	65108	181	0	next	incorrect	991
Vp002	496	Response	2	36781773	65099	2
Vp002	497	Picture	MorphM7_09_orig.jpg ; MorphM7_00_LOWER.jpg	36781782	0	180	10132	181	0	next	hit	993
Vp002	497	Response	1	36791774	9992	1
Vp002	498	Picture	MorphM2_09_orig.jpg ; MorphM2_00_LOWER.jpg	36791914	0	1	128187	2	0	next	hit	995
Vp002	498	Response	1	36920013	128099	1
Vp002	499	Picture	MorphM4_05_orig.jpg ; MorphM4_00_LOWER.jpg	36920101	0	1	27841	160	0	next	hit	997
Vp002	499	Response	1	36947933	27832	1
Vp002	500	Picture	MorphF7_07_orig.jpg ; MorphF7_10_LOWER.jpg	36947942	0	159	22399	346	0	next	hit	999
Vp002	500	Response	1	36970333	22391	1
Vp002	501	Picture	MorphM1_04_orig.jpg ; MorphM1_00_LOWER.jpg	36970341	0	187	12394	188	0	next	incorrect	1001
Vp002	501	Response	2	36982653	12312	1
Vp002	502	Picture	MorphF1_10_orig.jpg ; MorphF1_10_LOWER.jpg	36982735	0	1	37023	2	0	next	incorrect	1003
Vp002	502	Response	2	37019613	36878	1
Vp002	503	Picture	MorphM6_04_orig.jpg ; MorphM6_00_LOWER.jpg	37019758	0	1	44454	2	0	next	incorrect	1005
Vp002	503	Response	2	37064093	44335	1
Vp002	504	Picture	MorphM7_08_orig.jpg ; MorphM7_00_LOWER.jpg	37064212	0	1	8444	183	0	next	hit	1007
Vp002	504	Response	1	37072652	8440	1
Vp002	505	Picture	MorphF6_02_orig.jpg ; MorphF6_10_LOWER.jpg	37072656	0	182	15284	341	0	next	incorrect	1009
Vp002	505	Response	2	37087932	15276	1
Vp002	506	Picture	MorphF8_03_orig.jpg ; MorphF8_00_LOWER.jpg	37087940	0	159	19916	307	0	next	incorrect	1011
Vp002	506	Response	2	37107852	19912	1
Vp002	507	Picture	MorphF4_09_orig.jpg ; MorphF4_00_LOWER.jpg	37107856	0	148	19604	331	0	next	incorrect	1013
Vp002	507	Response	2	37127452	19596	1
Vp002	508	Picture	MorphM6_00_orig.jpg ; MorphM6_00_LOWER.jpg	37127460	0	183	72320	367	0	next	incorrect	1015
Vp002	508	Response	2	37199772	72312	1
Vp002	509	Picture	MorphM1_09_orig.jpg ; MorphM1_00_LOWER.jpg	37199780	0	184	22742	185	0	next	hit	1017
Vp002	509	Response	1	37222412	22632	1
Vp002	510	Picture	MorphM6_00_orig.jpg ; MorphM6_10_LOWER.jpg	37222522	0	1	47373	2	0	next	incorrect	1019
Vp002	510	Response	2	37269771	47249	1
Vp002	511	Picture	MorphM7_06_orig.jpg ; MorphM7_10_LOWER.jpg	37269895	0	1	24124	162	0	next	hit	1021
Vp002	511	Response	1	37294011	24116	1
Vp002	512	Picture	MorphM5_01_orig.jpg ; MorphM5_10_LOWER.jpg	37294019	0	161	22055	163	0	next	hit	1023
Vp002	512	Response	1	37316011	21992	1
Vp002	513	Picture	MorphF5_07_orig.jpg ; MorphF5_00_LOWER.jpg	37316074	0	2	10184	170	0	next	hit	1025
Vp002	513	Response	1	37326251	10177	1
Vp002	514	Picture	MorphM7_05_orig.jpg ; MorphM7_10_LOWER.jpg	37326258	0	168	42896	169	0	next	hit	1027
Vp002	514	Response	1	37369051	42793	1
Vp002	515	Picture	MorphM4_08_orig.jpg ; MorphM4_00_LOWER.jpg	37369154	0	1	18785	193	0	next	hit	1029
Vp002	515	Response	1	37387931	18777	1
Vp002	516	Picture	MorphM10_02_orig.jpg ; MorphM10_10_LOWER.jpg	37387939	0	192	26559	365	0	next	hit	1031
Vp002	516	Response	1	37414490	26551	1
Vp002	517	Picture	MorphM8_00_orig.jpg ; MorphM8_00_LOWER.jpg	37414498	0	173	25252	174	0	next	hit	1033
Vp002	517	Response	1	37439610	25112	1
Vp002	518	Picture	MorphF6_01_orig.jpg ; MorphF6_00_LOWER.jpg	37439750	0	1	15128	2	0	next	incorrect	1035
Vp002	518	Response	2	37454730	14980	1
Vp002	519	Picture	MorphM2_00_orig.jpg ; MorphM2_10_LOWER.jpg	37454878	0	1	31183	3	0	next	incorrect	1037
Vp002	519	Response	2	37485930	31052	1
Vp002	520	Picture	MorphF3_00_orig.jpg ; MorphF3_10_LOWER.jpg	37486061	0	2	57459	3	0	next	incorrect	1039
Vp002	520	Response	2	37543450	57389	1
Vp002	521	Picture	MorphM3_00_orig.jpg ; MorphM3_10_LOWER.jpg	37543520	0	1	77629	2	0	next	incorrect	1041
Vp002	521	Response	2	37621049	77529	1
Vp002	522	Picture	MorphM9_03_orig.jpg ; MorphM9_10_LOWER.jpg	37621149	0	1	15261	2	0	next	incorrect	1043
Vp002	522	Response	2	37636329	15180	1
Vp002	523	Picture	MorphF6_08_orig.jpg ; MorphF6_00_LOWER.jpg	37636410	0	1	11279	2	0	next	hit	1045
Vp002	523	Response	1	37647609	11199	1
Vp002	524	Picture	MorphF5_05_orig.jpg ; MorphF5_10_LOWER.jpg	37647689	0	1	66217	2	0	next	hit	1047
Vp002	524	Response	1	37713769	66080	1
Vp002	525	Picture	MorphM10_06_orig.jpg ; MorphM10_10_LOWER.jpg	37713906	0	1	7150	150	0	next	hit	1049
Vp002	525	Response	1	37721048	7142	1
Vp002	526	Picture	MorphF3_08_orig.jpg ; MorphF3_10_LOWER.jpg	37721056	0	149	9280	307	0	next	hit	1051
Vp002	526	Response	1	37730328	9272	1
Vp002	527	Picture	MorphM6_06_orig.jpg ; MorphM6_10_LOWER.jpg	37730336	0	158	18160	336	0	next	hit	1053
Vp002	527	Response	1	37748488	18152	1
Vp002	528	Picture	MorphF3_03_orig.jpg ; MorphF3_10_LOWER.jpg	37748496	0	178	15570	179	0	next	hit	1055
Vp002	528	Response	1	37763928	15432	1
Vp002	529	Picture	MorphF9_09_orig.jpg ; MorphF9_00_LOWER.jpg	37764066	0	1	8095	2	0	next	hit	1057
Vp002	529	Response	1	37772088	8022	1
Vp002	530	Picture	MorphF1_09_orig.jpg ; MorphF1_10_LOWER.jpg	37772161	0	1	32909	2	0	next	hit	1059
Vp002	530	Response	1	37804968	32807	1
Vp002	531	Picture	MorphM8_06_orig.jpg ; MorphM8_00_LOWER.jpg	37805070	0	1	6502	2	0	next	hit	1061
Vp002	531	Response	1	37811448	6378	1
Vp002	532	Picture	MorphF10_02_orig.jpg ; MorphF10_10_LOWER.jpg	37811572	0	1	6370	2	0	next	hit	1063
Vp002	532	Response	1	37817848	6276	1
Vp002	533	Picture	MorphM3_03_orig.jpg ; MorphM3_00_LOWER.jpg	37817942	0	1	23194	163	0	next	incorrect	1065
Vp002	533	Response	2	37841128	23186	1
Vp002	534	Picture	MorphF2_10_orig.jpg ; MorphF2_00_LOWER.jpg	37841136	0	162	8919	163	0	next	hit	1067
Vp002	534	Response	1	37849928	8792	1
Vp002	535	Picture	MorphM9_04_orig.jpg ; MorphM9_10_LOWER.jpg	37850055	0	1	25560	185	0	next	incorrect	1069
Vp002	535	Response	2	37875608	25553	1
Vp002	536	Picture	MorphM2_02_orig.jpg ; MorphM2_00_LOWER.jpg	37875615	0	184	5624	185	0	next	hit	1071
Vp002	536	Response	1	37881127	5512	1
Vp002	537	Picture	MorphF4_10_orig.jpg ; MorphF4_10_LOWER.jpg	37881239	0	1	7166	2	0	next	incorrect	1073
Vp002	537	Response	2	37888327	7088	1
Vp002	538	Picture	MorphM7_01_orig.jpg ; MorphM7_10_LOWER.jpg	37888405	0	1	7962	2	0	next	hit	1075
Vp002	538	Response	1	37896247	7842	1
Vp002	539	Picture	MorphF8_01_orig.jpg ; MorphF8_00_LOWER.jpg	37896367	0	1	8604	156	0	next	hit	1077
Vp002	539	Response	1	37904967	8600	1
Vp002	540	Picture	MorphM3_09_orig.jpg ; MorphM3_00_LOWER.jpg	37904971	0	155	9684	313	0	next	hit	1079
Vp002	540	Response	1	37914647	9676	1
Vp002	541	Picture	MorphM10_03_orig.jpg ; MorphM10_10_LOWER.jpg	37914655	0	158	8782	159	0	next	hit	1081
Vp002	541	Response	1	37923287	8632	1
Vp002	542	Picture	MorphF2_02_orig.jpg ; MorphF2_10_LOWER.jpg	37923437	0	1	11810	3	0	next	incorrect	1083
Vp002	542	Response	2	37935127	11690	1
Vp002	543	Picture	MorphM10_01_orig.jpg ; MorphM10_10_LOWER.jpg	37935247	0	2	12448	162	0	next	hit	1085
Vp002	543	Response	1	37947687	12440	1
Vp002	544	Picture	MorphM6_10_orig.jpg ; MorphM6_10_LOWER.jpg	37947695	0	160	8519	161	0	next	hit	1087
Vp002	544	Response	1	37956087	8392	1
Vp002	545	Picture	MorphM4_07_orig.jpg ; MorphM4_10_LOWER.jpg	37956214	0	1	7696	2	0	next	hit	1089
Vp002	545	Response	1	37963767	7553	1
Vp002	546	Picture	MorphF1_04_orig.jpg ; MorphF1_00_LOWER.jpg	37963910	0	1	11413	2	0	next	incorrect	1091
Vp002	546	Response	2	37975207	11297	1
Vp002	547	Picture	MorphM5_09_orig.jpg ; MorphM5_00_LOWER.jpg	37975323	0	1	19506	2	0	next	hit	1093
Vp002	547	Response	1	37994727	19404	1
Vp002	548	Picture	MorphM3_09_orig.jpg ; MorphM3_10_LOWER.jpg	37994829	0	1	18844	2	0	next	hit	1095
Vp002	548	Response	1	38013607	18778	1
Vp002	549	Picture	MorphM10_02_orig.jpg ; MorphM10_00_LOWER.jpg	38013673	0	1	13004	2	0	next	incorrect	1097
Vp002	549	Response	2	38026566	12893	1
Vp002	550	Picture	MorphF7_07_orig.jpg ; MorphF7_00_LOWER.jpg	38026677	0	1	11678	2	0	next	incorrect	1099
Vp002	550	Response	2	38038247	11570	1
Vp002	551	Picture	MorphM3_04_orig.jpg ; MorphM3_10_LOWER.jpg	38038355	0	1	7019	148	0	next	hit	1101
Vp002	551	Response	1	38045366	7011	1
Vp002	552	Picture	MorphM8_03_orig.jpg ; MorphM8_00_LOWER.jpg	38045374	0	147	6648	149	0	next	hit	1103
Vp002	552	Response	1	38051926	6552	1
Vp002	553	Picture	MorphM5_03_orig.jpg ; MorphM5_00_LOWER.jpg	38052022	0	2	41933	3	0	next	hit	1105
Vp002	553	Response	1	38093846	41824	1
Vp002	554	Picture	MorphM8_00_orig.jpg ; MorphM8_10_LOWER.jpg	38093955	0	1	23621	2	0	next	hit	1107
Vp002	554	Response	1	38117446	23491	1
Vp002	555	Picture	MorphF3_07_orig.jpg ; MorphF3_00_LOWER.jpg	38117576	0	1	5797	176	0	next	hit	1109
Vp002	555	Response	1	38123366	5790	1
Vp002	556	Picture	MorphF2_04_orig.jpg ; MorphF2_10_LOWER.jpg	38123373	0	175	15520	356	0	next	incorrect	1111
Vp002	556	Response	2	38138886	15513	1
Vp002	557	Picture	MorphM8_03_orig.jpg ; MorphM8_10_LOWER.jpg	38138893	0	181	5200	337	0	next	hit	1113
Vp002	557	Response	1	38144086	5193	1
Vp002	558	Picture	MorphM9_07_orig.jpg ; MorphM9_10_LOWER.jpg	38144093	0	156	5065	157	0	next	hit	1115
Vp002	558	Response	1	38149046	4953	1
Vp002	559	Picture	MorphM4_02_orig.jpg ; MorphM4_00_LOWER.jpg	38149158	0	1	20936	165	0	next	incorrect	1117
Vp002	559	Response	2	38170086	20928	1
Vp002	560	Picture	MorphM9_06_orig.jpg ; MorphM9_00_LOWER.jpg	38170094	0	164	8875	344	0	next	hit	1119
Vp002	560	Response	1	38178966	8872	1
Vp002	561	Picture	MorphF9_08_orig.jpg ; MorphF9_00_LOWER.jpg	38178969	0	180	12084	352	0	next	incorrect	1121
Vp002	561	Response	2	38191046	12077	1
Vp002	562	Picture	MorphF7_06_orig.jpg ; MorphF7_10_LOWER.jpg	38191053	0	172	8880	355	0	next	hit	1123
Vp002	562	Response	1	38199925	8872	1
Vp002	563	Picture	MorphM9_10_orig.jpg ; MorphM9_10_LOWER.jpg	38199933	0	183	11328	184	0	next	hit	1125
Vp002	563	Response	1	38211125	11192	1
Vp002	564	Picture	MorphF8_06_orig.jpg ; MorphF8_00_LOWER.jpg	38211261	0	1	6901	2	0	next	hit	1127
Vp002	564	Response	1	38218085	6824	1
Vp002	565	Picture	MorphF9_06_orig.jpg ; MorphF9_00_LOWER.jpg	38218162	0	1	5307	3	0	next	hit	1129
Vp002	565	Response	1	38223365	5203	1
Vp002	566	Picture	MorphM10_00_orig.jpg ; MorphM10_10_LOWER.jpg	38223469	0	2	12607	3	0	next	hit	1131
Vp002	566	Response	1	38236005	12536	1
Vp002	567	Picture	MorphM6_10_orig.jpg ; MorphM6_00_LOWER.jpg	38236076	0	1	21497	2	0	next	hit	1133
Vp002	567	Response	1	38257445	21369	1
Vp002	568	Picture	MorphM2_05_orig.jpg ; MorphM2_00_LOWER.jpg	38257573	0	1	4777	2	0	next	hit	1135
Vp002	568	Response	1	38262245	4672	1
Vp002	569	Picture	MorphF9_09_orig.jpg ; MorphF9_10_LOWER.jpg	38262350	0	1	4864	181	0	next	hit	1137
Vp002	569	Response	1	38267205	4855	1
Vp002	570	Picture	MorphF2_06_orig.jpg ; MorphF2_00_LOWER.jpg	38267214	0	180	4798	339	0	next	hit	1139
Vp002	570	Response	1	38272005	4791	1
Vp002	571	Picture	MorphM7_08_orig.jpg ; MorphM7_10_LOWER.jpg	38272012	0	159	9181	161	0	next	hit	1141
Vp002	571	Response	1	38281125	9113	1
Vp002	572	Picture	MorphF1_02_orig.jpg ; MorphF1_00_LOWER.jpg	38281193	0	2	4247	3	0	next	hit	1143
Vp002	572	Response	1	38285365	4172	1
Vp002	573	Picture	MorphF4_08_orig.jpg ; MorphF4_10_LOWER.jpg	38285440	0	1	30919	2	0	next	incorrect	1145
Vp002	573	Response	2	38316245	30805	1
Vp002	574	Picture	MorphM1_07_orig.jpg ; MorphM1_00_LOWER.jpg	38316359	0	1	41534	3	0	next	incorrect	1147
Vp002	574	Response	2	38357764	41405	1
Vp002	575	Picture	MorphM9_00_orig.jpg ; MorphM9_00_LOWER.jpg	38357893	0	2	12474	3	0	next	incorrect	1149
Vp002	575	Response	2	38370245	12352	1
Vp002	576	Picture	MorphF10_02_orig.jpg ; MorphF10_00_LOWER.jpg	38370367	0	1	29592	2	0	next	incorrect	1151
Vp002	576	Response	2	38399844	29477	1
Vp002	577	Picture	MorphM4_09_orig.jpg ; MorphM4_00_LOWER.jpg	38399959	0	1	14331	3	0	next	hit	1153
Vp002	577	Response	1	38414164	14205	1
Vp002	578	Picture	MorphM2_08_orig.jpg ; MorphM2_00_LOWER.jpg	38414290	0	2	29592	3	0	next	hit	1155
Vp002	578	Response	1	38443764	29474	1
Vp002	579	Picture	MorphF7_09_orig.jpg ; MorphF7_00_LOWER.jpg	38443882	0	1	7564	2	0	next	hit	1157
Vp002	579	Response	1	38451364	7482	1
Vp002	580	Picture	MorphF6_07_orig.jpg ; MorphF6_10_LOWER.jpg	38451446	0	1	10166	187	0	next	hit	1159
Vp002	580	Response	1	38461604	10158	1
Vp002	581	Picture	MorphM1_01_orig.jpg ; MorphM1_00_LOWER.jpg	38461612	0	186	14079	359	0	next	incorrect	1161
Vp002	581	Response	2	38475684	14072	1
Vp002	582	Picture	MorphF5_09_orig.jpg ; MorphF5_10_LOWER.jpg	38475691	0	173	26560	326	0	next	incorrect	1163
Vp002	582	Response	2	38502244	26553	1
Vp002	583	Picture	MorphM3_05_orig.jpg ; MorphM3_00_LOWER.jpg	38502251	0	153	11564	154	0	next	incorrect	1165
Vp002	583	Response	2	38513684	11433	1
Vp002	584	Picture	MorphM6_09_orig.jpg ; MorphM6_10_LOWER.jpg	38513815	0	1	7298	2	0	next	incorrect	1167
Vp002	584	Response	2	38521043	7228	1
Vp002	585	Picture	MorphM7_00_orig.jpg ; MorphM7_10_LOWER.jpg	38521113	0	1	11778	167	0	next	hit	1169
Vp002	585	Response	1	38532883	11770	1
Vp002	586	Picture	MorphM4_06_orig.jpg ; MorphM4_10_LOWER.jpg	38532891	0	166	18962	346	0	next	hit	1171
Vp002	586	Response	1	38551843	18952	1
Vp002	587	Picture	MorphF4_08_orig.jpg ; MorphF4_00_LOWER.jpg	38551853	0	180	7477	181	0	next	hit	1173
Vp002	587	Response	1	38559203	7350	1
Vp002	588	Picture	MorphM1_03_orig.jpg ; MorphM1_00_LOWER.jpg	38559330	0	1	22825	2	0	next	hit	1175
Vp002	588	Response	1	38582083	22753	1
Vp002	589	Picture	MorphF9_06_orig.jpg ; MorphF9_10_LOWER.jpg	38582155	0	1	31136	183	0	next	hit	1177
Vp002	589	Response	1	38613283	31128	1
Vp002	590	Picture	MorphF8_08_orig.jpg ; MorphF8_10_LOWER.jpg	38613291	0	182	11279	364	0	next	hit	1179
Vp002	590	Response	1	38624563	11272	1
Vp002	591	Picture	MorphM1_05_orig.jpg ; MorphM1_10_LOWER.jpg	38624570	0	182	10797	183	0	next	incorrect	1181
Vp002	591	Response	2	38635283	10713	1
Vp002	592	Picture	MorphF3_00_orig.jpg ; MorphF3_00_LOWER.jpg	38635367	0	1	13004	2	0	next	hit	1183
Vp002	592	Response	1	38648243	12876	1
Vp002	593	Picture	MorphF4_03_orig.jpg ; MorphF4_10_LOWER.jpg	38648371	0	1	77496	3	0	next	incorrect	1185
Vp002	593	Response	2	38725762	77391	1
Vp002	594	Picture	MorphF2_05_orig.jpg ; MorphF2_00_LOWER.jpg	38725867	0	2	18143	173	0	next	hit	1187
Vp002	594	Response	1	38744002	18135	1
Vp002	595	Picture	MorphM10_05_orig.jpg ; MorphM10_00_LOWER.jpg	38744010	0	171	112300	173	0	next	incorrect	1189
Vp002	595	Response	2	38856241	112231	1
Vp002	596	Picture	MorphM3_01_orig.jpg ; MorphM3_00_LOWER.jpg	38856310	0	2	17219	168	0	next	incorrect	1191
Vp002	596	Response	2	38873521	17211	1
Vp002	597	Picture	MorphM2_06_orig.jpg ; MorphM2_00_LOWER.jpg	38873529	0	166	14880	314	0	next	incorrect	1193
Vp002	597	Response	2	38888401	14872	1
Vp002	598	Picture	MorphM3_02_orig.jpg ; MorphM3_10_LOWER.jpg	38888409	0	148	12886	149	0	next	hit	1195
Vp002	598	Response	1	38901201	12792	1
Vp002	599	Picture	MorphF1_07_orig.jpg ; MorphF1_10_LOWER.jpg	38901295	0	1	73781	2	0	next	hit	1197
Vp002	599	Response	1	38974961	73666	1
Vp002	600	Picture	MorphF6_06_orig.jpg ; MorphF6_10_LOWER.jpg	38975076	0	1	8095	2	0	next	hit	1199
Vp002	600	Response	1	38983041	7965	1
Vp002	601	Picture	MorphM8_02_orig.jpg ; MorphM8_00_LOWER.jpg	38983171	0	1	103903	2	0	next	incorrect	1201
Vp002	601	Response	2	39086960	103789	1
Vp002	602	Picture	MorphF7_01_orig.jpg ; MorphF7_00_LOWER.jpg	39087074	0	1	13004	2	0	next	incorrect	1203
Vp002	602	Response	2	39100000	12926	1
Vp002	603	Picture	MorphF1_08_orig.jpg ; MorphF1_10_LOWER.jpg	39100078	0	1	29690	170	0	next	incorrect	1205
Vp002	603	Response	2	39129760	29682	1
Vp002	604	Picture	MorphM10_08_orig.jpg ; MorphM10_10_LOWER.jpg	39129768	0	169	10239	316	0	next	hit	1207
Vp002	604	Response	1	39140000	10232	1
Vp002	605	Picture	MorphM7_07_orig.jpg ; MorphM7_00_LOWER.jpg	39140007	0	147	7578	148	0	next	hit	1209
Vp002	605	Response	1	39147440	7433	1
Vp002	606	Picture	MorphM4_10_orig.jpg ; MorphM4_10_LOWER.jpg	39147585	0	1	11146	2	0	next	hit	1211
Vp002	606	Response	1	39158640	11055	1
Vp002	607	Picture	MorphF1_10_orig.jpg ; MorphF1_00_LOWER.jpg	39158731	0	1	7920	177	0	next	hit	1213
Vp002	607	Response	1	39166640	7909	1
Vp002	608	Picture	MorphM7_04_orig.jpg ; MorphM7_10_LOWER.jpg	39166651	0	176	30298	177	0	next	hit	1215
Vp002	608	Response	1	39196800	30149	1
Vp002	609	Picture	MorphF8_10_orig.jpg ; MorphF8_10_LOWER.jpg	39196949	0	1	7033	2	0	next	hit	1217
Vp002	609	Response	1	39203839	6890	1
Vp002	610	Picture	MorphF3_09_orig.jpg ; MorphF3_10_LOWER.jpg	39203982	0	1	39146	2	0	next	incorrect	1219
Vp002	610	Response	2	39243039	39057	1
Vp002	611	Picture	MorphM4_01_orig.jpg ; MorphM4_00_LOWER.jpg	39243128	0	1	40159	183	0	next	incorrect	1221
Vp002	611	Response	2	39283279	40151	1
Vp002	612	Picture	MorphM1_03_orig.jpg ; MorphM1_10_LOWER.jpg	39283287	0	182	6020	183	0	next	incorrect	1223
Vp002	612	Response	2	39289199	5912	1
Vp002	613	Picture	MorphM7_07_orig.jpg ; MorphM7_10_LOWER.jpg	39289307	0	1	9820	2	0	next	hit	1225
Vp002	613	Response	1	39299039	9732	1
Vp002	614	Picture	MorphF7_03_orig.jpg ; MorphF7_00_LOWER.jpg	39299127	0	1	7519	179	0	next	hit	1227
Vp002	614	Response	1	39306639	7512	1
Vp002	615	Picture	MorphM2_07_orig.jpg ; MorphM2_00_LOWER.jpg	39306646	0	178	8240	344	0	next	hit	1229
Vp002	615	Response	1	39314879	8233	1
Vp002	616	Picture	MorphF7_02_orig.jpg ; MorphF7_00_LOWER.jpg	39314886	0	166	9276	345	0	next	hit	1231
Vp002	616	Response	1	39324159	9273	1
Vp002	617	Picture	MorphF10_03_orig.jpg ; MorphF10_00_LOWER.jpg	39324162	0	179	6282	180	0	next	hit	1233
Vp002	617	Response	1	39330318	6156	1
Vp002	618	Picture	MorphM4_07_orig.jpg ; MorphM4_00_LOWER.jpg	39330444	0	1	23722	165	0	next	hit	1235
Vp002	618	Response	1	39354158	23714	1
Vp002	619	Picture	MorphM10_04_orig.jpg ; MorphM10_00_LOWER.jpg	39354166	0	164	19670	165	0	next	incorrect	1237
Vp002	619	Response	2	39373758	19592	1
Vp002	620	Picture	MorphF6_05_orig.jpg ; MorphF6_00_LOWER.jpg	39373836	0	1	16410	180	0	next	hit	1239
Vp002	620	Response	1	39390238	16402	1
Vp002	621	Picture	MorphM2_09_orig.jpg ; MorphM2_10_LOWER.jpg	39390246	0	179	12240	326	0	next	hit	1241
Vp002	621	Response	1	39402478	12232	1
Vp002	622	Picture	MorphF6_00_orig.jpg ; MorphF6_10_LOWER.jpg	39402486	0	147	6913	149	0	next	hit	1243
Vp002	622	Response	1	39409278	6792	1
Vp002	623	Picture	MorphM3_02_orig.jpg ; MorphM3_00_LOWER.jpg	39409399	0	2	30207	185	0	next	incorrect	1245
Vp002	623	Response	2	39439598	30199	1
Vp002	624	Picture	MorphF2_07_orig.jpg ; MorphF2_00_LOWER.jpg	39439606	0	183	7599	330	0	next	hit	1247
Vp002	624	Response	1	39447198	7592	1
Vp002	625	Picture	MorphM3_05_orig.jpg ; MorphM3_10_LOWER.jpg	39447205	0	147	175176	148	0	next	hit	1249
Vp002	625	Response	1	39622237	175032	1
Vp002	626	Picture	MorphM7_04_orig.jpg ; MorphM7_00_LOWER.jpg	39622381	0	1	55601	2	0	next	hit	1251
Vp002	626	Response	1	39677836	55455	1
Vp002	627	Picture	MorphM10_09_orig.jpg ; MorphM10_10_LOWER.jpg	39677982	0	1	4246	2	0	next	hit	1253
Vp002	627	Response	1	39682156	4174	1
Vp002	628	Picture	MorphF9_07_orig.jpg ; MorphF9_10_LOWER.jpg	39682228	0	1	30787	2	0	next	hit	1255
Vp002	628	Response	1	39712876	30648	1
Vp002	629	Picture	MorphM4_01_orig.jpg ; MorphM4_10_LOWER.jpg	39713015	0	1	10189	163	0	next	incorrect	1257
Vp002	629	Response	2	39723196	10181	1
Vp002	630	Picture	MorphM9_07_orig.jpg ; MorphM9_00_LOWER.jpg	39723204	0	162	18720	315	0	next	incorrect	1259
Vp002	630	Response	2	39741916	18712	1
Vp002	631	Picture	MorphF4_03_orig.jpg ; MorphF4_00_LOWER.jpg	39741924	0	153	9175	154	0	next	incorrect	1261
Vp002	631	Response	2	39751036	9112	1
Vp002	632	Picture	MorphF10_09_orig.jpg ; MorphF10_00_LOWER.jpg	39751099	0	1	16853	2	0	next	hit	1263
Vp002	632	Response	1	39767836	16737	1
Vp002	633	Picture	MorphM6_08_orig.jpg ; MorphM6_00_LOWER.jpg	39767952	0	1	37554	2	0	next	hit	1265
Vp002	633	Response	1	39805436	37484	1
Vp002	634	Picture	MorphM2_07_orig.jpg ; MorphM2_10_LOWER.jpg	39805506	0	1	20657	178	0	next	hit	1267
Vp002	634	Response	1	39826156	20650	1
Vp002	635	Picture	MorphM3_07_orig.jpg ; MorphM3_10_LOWER.jpg	39826163	0	177	68251	178	0	next	incorrect	1269
Vp002	635	Response	2	39894314	68151	2
Vp002	636	Picture	MorphF2_08_orig.jpg ; MorphF2_10_LOWER.jpg	39894414	0	1	7269	164	0	next	incorrect	1271
Vp002	636	Response	2	39901675	7261	1
Vp002	637	Picture	MorphF8_02_orig.jpg ; MorphF8_10_LOWER.jpg	39901683	0	163	35440	317	0	next	incorrect	1273
Vp002	637	Response	2	39937115	35432	1
Vp002	638	Picture	MorphF1_00_orig.jpg ; MorphF1_10_LOWER.jpg	39937123	0	154	13555	155	0	next	incorrect	1275
Vp002	638	Response	2	39950555	13432	1
Vp002	639	Picture	MorphM2_04_orig.jpg ; MorphM2_10_LOWER.jpg	39950678	0	1	12209	2	0	next	hit	1277
Vp002	639	Response	1	39962795	12117	1
Vp002	640	Picture	MorphM6_05_orig.jpg ; MorphM6_00_LOWER.jpg	39962887	0	1	8094	2	0	next	hit	1279
Vp002	640	Response	1	39970875	7988	1
Vp002	641	Picture	MorphM4_02_orig.jpg ; MorphM4_10_LOWER.jpg	39970981	0	1	8360	2	0	next	hit	1281
Vp002	641	Response	1	39979275	8294	1
Vp002	642	Picture	MorphM8_08_orig.jpg ; MorphM8_10_LOWER.jpg	39979341	0	1	25744	2	0	next	hit	1283
Vp002	642	Response	1	40004955	25614	1
Vp002	643	Picture	MorphF8_04_orig.jpg ; MorphF8_00_LOWER.jpg	40005085	0	1	11412	2	0	next	hit	1285
Vp002	643	Response	1	40016394	11309	1
Vp002	644	Picture	MorphM2_02_orig.jpg ; MorphM2_10_LOWER.jpg	40016497	0	1	18180	2	0	next	incorrect	1287
Vp002	644	Response	2	40034554	18057	1
Vp002	645	Picture	MorphM7_03_orig.jpg ; MorphM7_00_LOWER.jpg	40034677	0	1	13402	2	0	next	hit	1289
Vp002	645	Response	1	40047994	13317	1
Vp002	646	Picture	MorphM2_00_orig.jpg ; MorphM2_00_LOWER.jpg	40048079	0	1	7683	149	0	next	hit	1291
Vp002	646	Response	1	40055754	7675	1
Vp002	647	Picture	MorphF9_04_orig.jpg ; MorphF9_10_LOWER.jpg	40055762	0	148	17356	323	0	next	hit	1293
Vp002	647	Response	1	40073114	17352	1
Vp002	648	Picture	MorphM10_07_orig.jpg ; MorphM10_10_LOWER.jpg	40073118	0	175	12780	176	0	next	hit	1295
Vp002	648	Response	1	40085754	12636	1
Vp002	649	Picture	MorphF1_02_orig.jpg ; MorphF1_10_LOWER.jpg	40085898	0	1	8360	3	0	next	incorrect	1297
Vp002	649	Response	2	40094154	8256	1
Vp002	650	Picture	MorphM9_02_orig.jpg ; MorphM9_00_LOWER.jpg	40094258	0	2	24417	3	0	next	incorrect	1299
Vp002	650	Response	2	40118554	24296	1
Vp002	651	Picture	MorphM5_00_orig.jpg ; MorphM5_10_LOWER.jpg	40118675	0	1	13886	182	0	next	incorrect	1301
Vp002	651	Response	2	40132554	13879	1
Vp002	652	Picture	MorphF5_01_orig.jpg ; MorphF5_10_LOWER.jpg	40132561	0	181	13185	182	0	next	incorrect	1303
Vp002	652	Response	2	40145674	13113	1
Vp002	653	Picture	MorphF1_05_orig.jpg ; MorphF1_00_LOWER.jpg	40145746	0	1	22824	2	0	next	incorrect	1305
Vp002	653	Response	2	40168474	22728	1
Vp002	654	Picture	MorphF2_07_orig.jpg ; MorphF2_10_LOWER.jpg	40168570	0	1	11810	2	0	next	hit	1307
Vp002	654	Response	1	40180233	11663	1
Vp002	655	Picture	MorphF10_05_orig.jpg ; MorphF10_00_LOWER.jpg	40180380	0	1	33042	2	0	next	hit	1309
Vp002	655	Response	1	40213353	32973	1
Vp002	656	Picture	MorphM7_10_orig.jpg ; MorphM7_00_LOWER.jpg	40213422	0	1	6370	2	0	next	hit	1311
Vp002	656	Response	1	40219673	6251	1
Vp002	657	Picture	MorphF7_08_orig.jpg ; MorphF7_00_LOWER.jpg	40219792	0	1	19772	2	0	next	hit	1313
Vp002	657	Response	1	40239433	19641	1
Vp002	658	Picture	MorphM9_00_orig.jpg ; MorphM9_10_LOWER.jpg	40239564	0	1	7397	169	0	next	incorrect	1315
Vp002	658	Response	2	40246953	7389	1
Vp002	659	Picture	MorphM5_04_orig.jpg ; MorphM5_10_LOWER.jpg	40246961	0	168	19143	169	0	next	hit	1317
Vp002	659	Response	1	40265993	19032	1
Vp002	660	Picture	MorphF7_00_orig.jpg ; MorphF7_00_LOWER.jpg	40266104	0	1	7816	148	0	next	hit	1319
Vp002	660	Response	1	40273913	7809	1
Vp002	661	Picture	MorphM3_07_orig.jpg ; MorphM3_00_LOWER.jpg	40273920	0	147	7046	148	0	next	hit	1321
Vp002	661	Response	1	40280873	6953	1
Vp002	662	Picture	MorphM8_06_orig.jpg ; MorphM8_10_LOWER.jpg	40280966	0	1	10350	2	0	next	hit	1323
Vp002	662	Response	1	40291193	10227	1
Vp002	663	Picture	MorphF4_07_orig.jpg ; MorphF4_00_LOWER.jpg	40291316	0	1	12341	2	0	next	hit	1325
Vp002	663	Response	1	40303513	12197	1
Vp002	664	Picture	MorphF9_07_orig.jpg ; MorphF9_00_LOWER.jpg	40303657	0	1	26009	2	0	next	incorrect	1327
Vp002	664	Response	2	40329592	25935	1
Vp002	665	Picture	MorphF5_07_orig.jpg ; MorphF5_10_LOWER.jpg	40329666	0	1	11678	2	0	next	hit	1329
Vp002	665	Response	1	40341272	11606	1
Vp002	666	Picture	MorphF3_04_orig.jpg ; MorphF3_10_LOWER.jpg	40341344	0	1	31536	181	0	next	incorrect	1331
Vp002	666	Response	2	40372872	31528	1
Vp002	667	Picture	MorphF4_00_orig.jpg ; MorphF4_10_LOWER.jpg	40372880	0	180	26560	340	0	next	incorrect	1333
Vp002	667	Response	2	40399432	26552	1
Vp002	668	Picture	MorphF7_08_orig.jpg ; MorphF7_10_LOWER.jpg	40399440	0	160	79760	312	0	next	hit	1335
Vp002	668	Response	1	40479192	79752	1
Vp002	669	Picture	MorphM2_06_orig.jpg ; MorphM2_10_LOWER.jpg	40479200	0	152	7582	153	0	next	hit	1337
Vp002	669	Response	1	40486711	7511	1
Vp002	670	Picture	MorphM1_06_orig.jpg ; MorphM1_00_LOWER.jpg	40486782	0	1	23857	163	0	next	incorrect	1339
Vp002	670	Response	2	40510631	23849	1
Vp002	671	Picture	MorphM6_03_orig.jpg ; MorphM6_10_LOWER.jpg	40510639	0	162	27497	163	0	next	incorrect	1341
Vp002	671	Response	2	40537991	27352	1
Vp002	672	Picture	MorphF6_00_orig.jpg ; MorphF6_00_LOWER.jpg	40538136	0	1	8983	176	0	next	incorrect	1343
Vp002	672	Response	2	40547111	8975	1
Vp002	673	Picture	MorphF7_02_orig.jpg ; MorphF7_10_LOWER.jpg	40547119	0	175	7207	176	0	next	incorrect	1345
Vp002	673	Response	2	40554231	7112	1
Vp002	674	Picture	MorphM8_04_orig.jpg ; MorphM8_00_LOWER.jpg	40554326	0	1	13667	3	0	next	incorrect	1347
Vp002	674	Response	2	40567911	13585	1
Vp002	675	Picture	MorphM5_00_orig.jpg ; MorphM5_00_LOWER.jpg	40567993	0	2	10565	187	0	next	hit	1349
Vp002	675	Response	1	40578551	10558	1
Vp002	676	Picture	MorphM8_09_orig.jpg ; MorphM8_00_LOWER.jpg	40578558	0	185	6641	364	0	next	hit	1351
Vp002	676	Response	1	40585191	6633	1
Vp002	677	Picture	MorphM9_09_orig.jpg ; MorphM9_00_LOWER.jpg	40585199	0	179	6800	326	0	next	hit	1353
Vp002	677	Response	1	40591991	6792	1
Vp002	678	Picture	MorphF8_00_orig.jpg ; MorphF8_00_LOWER.jpg	40591999	0	147	14316	309	0	next	hit	1355
Vp002	678	Response	1	40606311	14312	1
Vp002	679	Picture	MorphF4_01_orig.jpg ; MorphF4_00_LOWER.jpg	40606315	0	162	10114	163	0	next	incorrect	1357
Vp002	679	Response	2	40616311	9996	1
Vp002	680	Picture	MorphM6_04_orig.jpg ; MorphM6_10_LOWER.jpg	40616429	0	1	9289	2	0	next	incorrect	1359
Vp002	680	Response	2	40625591	9162	1
Vp002	681	Picture	MorphM1_07_orig.jpg ; MorphM1_10_LOWER.jpg	40625718	0	1	17516	2	0	next	incorrect	1361
Vp002	681	Response	2	40643111	17393	1
Vp002	682	Picture	MorphF9_00_orig.jpg ; MorphF9_10_LOWER.jpg	40643234	0	1	10483	2	0	next	incorrect	1363
Vp002	682	Response	2	40653590	10356	1
Vp002	683	Picture	MorphF10_06_orig.jpg ; MorphF10_00_LOWER.jpg	40653717	0	1	8095	2	0	next	hit	1365
Vp002	683	Response	1	40661670	7953	1
Vp002	684	Picture	MorphF2_09_orig.jpg ; MorphF2_00_LOWER.jpg	40661812	0	1	7546	152	0	next	hit	1367
Vp002	684	Response	1	40669350	7538	1
Vp002	685	Picture	MorphF4_06_orig.jpg ; MorphF4_10_LOWER.jpg	40669358	0	151	15360	335	0	next	hit	1369
Vp002	685	Response	1	40684710	15352	1
Vp002	686	Picture	MorphF7_10_orig.jpg ; MorphF7_10_LOWER.jpg	40684718	0	184	14480	352	0	next	hit	1371
Vp002	686	Response	1	40699190	14472	1
Vp002	687	Picture	MorphF4_04_orig.jpg ; MorphF4_00_LOWER.jpg	40699198	0	168	6404	169	0	next	hit	1373
Vp002	687	Response	1	40705506	6308	5
Vp002	688	Picture	MorphF6_05_orig.jpg ; MorphF6_10_LOWER.jpg	40705602	0	1	16057	2	0	next	incorrect	1375
Vp002	688	Response	2	40721510	15908	1
Vp002	689	Picture	MorphF10_04_orig.jpg ; MorphF10_00_LOWER.jpg	40721659	0	1	5175	2	0	next	hit	1377
Vp002	689	Response	1	40726710	5051	1
Vp002	690	Picture	MorphF5_04_orig.jpg ; MorphF5_10_LOWER.jpg	40726834	0	1	7697	2	0	next	hit	1379
Vp002	690	Response	1	40734390	7556	1
Vp002	691	Picture	MorphM6_08_orig.jpg ; MorphM6_10_LOWER.jpg	40734531	0	1	6104	2	0	next	incorrect	1381
Vp002	691	Response	2	40740550	6019	1
Vp002	692	Picture	MorphM8_10_orig.jpg ; MorphM8_00_LOWER.jpg	40740635	0	1	8360	2	0	next	hit	1383
Vp002	692	Response	1	40748870	8235	1
Vp002	693	Picture	MorphF6_06_orig.jpg ; MorphF6_00_LOWER.jpg	40748995	0	1	6900	2	0	next	hit	1385
Vp002	693	Response	1	40755830	6835	1
Vp002	694	Picture	MorphM1_04_orig.jpg ; MorphM1_10_LOWER.jpg	40755895	0	1	12607	2	0	next	incorrect	1387
Vp002	694	Response	2	40768390	12495	1
Vp002	695	Picture	MorphM8_04_orig.jpg ; MorphM8_10_LOWER.jpg	40768502	0	1	7815	148	0	next	incorrect	1389
Vp002	695	Response	2	40776310	7808	1
Vp002	696	Picture	MorphF3_10_orig.jpg ; MorphF3_00_LOWER.jpg	40776317	0	147	9920	327	0	next	hit	1391
Vp002	696	Response	1	40786230	9913	1
Vp002	697	Picture	MorphF1_09_orig.jpg ; MorphF1_00_LOWER.jpg	40786237	0	180	19155	181	0	next	hit	1393
Vp002	697	Response	1	40805270	19033	1
Vp002	698	Picture	MorphM8_07_orig.jpg ; MorphM8_10_LOWER.jpg	40805392	0	1	5405	170	0	next	hit	1395
Vp002	698	Response	1	40810789	5397	1
Vp002	699	Picture	MorphF9_03_orig.jpg ; MorphF9_10_LOWER.jpg	40810797	0	169	6936	170	0	next	hit	1397
Vp002	699	Response	1	40817590	6793	1
Vp002	700	Picture	MorphF3_10_orig.jpg ; MorphF3_10_LOWER.jpg	40817733	0	1	13384	153	0	next	incorrect	1399
Vp002	700	Response	2	40831109	13376	1
Vp002	701	Picture	MorphM8_01_orig.jpg ; MorphM8_00_LOWER.jpg	40831117	0	152	7040	297	0	next	hit	1401
Vp002	701	Response	1	40838149	7032	1
Vp002	702	Picture	MorphM1_08_orig.jpg ; MorphM1_00_LOWER.jpg	40838157	0	145	26640	323	0	next	incorrect	1403
Vp002	702	Response	2	40864789	26632	1
Vp002	703	Picture	MorphF6_10_orig.jpg ; MorphF6_00_LOWER.jpg	40864797	0	178	11721	179	0	next	hit	1405
Vp002	703	Response	1	40876389	11592	1
Vp002	704	Picture	MorphF2_01_orig.jpg ; MorphF2_10_LOWER.jpg	40876518	0	1	6768	2	0	next	hit	1407
Vp002	704	Response	1	40883189	6671	1
Vp002	705	Picture	MorphM5_10_orig.jpg ; MorphM5_10_LOWER.jpg	40883286	0	1	7271	162	0	next	hit	1409
Vp002	705	Response	1	40890549	7263	1
Vp002	706	Picture	MorphM10_10_orig.jpg ; MorphM10_00_LOWER.jpg	40890557	0	161	10776	162	0	next	hit	1411
Vp002	706	Response	1	40901189	10632	1
Vp002	707	Picture	MorphF8_09_orig.jpg ; MorphF8_10_LOWER.jpg	40901333	0	1	11783	162	0	next	hit	1413
Vp002	707	Response	1	40913109	11776	1
Vp002	708	Picture	MorphF3_05_orig.jpg ; MorphF3_10_LOWER.jpg	40913116	0	161	5999	162	0	next	hit	1415
Vp002	708	Response	1	40919029	5913	1
Vp002	709	Picture	MorphM9_10_orig.jpg ; MorphM9_00_LOWER.jpg	40919115	0	1	6237	2	0	next	hit	1417
Vp002	709	Response	1	40925269	6154	1
Vp002	710	Picture	MorphF5_10_orig.jpg ; MorphF5_10_LOWER.jpg	40925352	0	1	13524	146	0	next	hit	1419
Vp002	710	Response	1	40938869	13517	1
Vp002	711	Picture	MorphM1_09_orig.jpg ; MorphM1_10_LOWER.jpg	40938876	0	145	12086	147	0	next	incorrect	1421
Vp002	711	Response	2	40950869	11993	1
Vp002	712	Picture	MorphF1_06_orig.jpg ; MorphF1_00_LOWER.jpg	40950962	0	2	13754	183	0	next	hit	1423
Vp002	712	Response	1	40964709	13747	1
Vp002	713	Picture	MorphF10_03_orig.jpg ; MorphF10_10_LOWER.jpg	40964716	0	181	12640	328	0	next	hit	1425
Vp002	713	Response	1	40977348	12632	1
Vp002	714	Picture	MorphM2_01_orig.jpg ; MorphM2_10_LOWER.jpg	40977356	0	147	8374	148	0	next	incorrect	1427
Vp002	714	Response	2	40985668	8312	1
Vp002	715	Picture	MorphM1_10_orig.jpg ; MorphM1_00_LOWER.jpg	40985730	0	1	16454	2	0	next	hit	1429
Vp002	715	Response	1	41002068	16338	1
Vp002	716	Picture	MorphF3_01_orig.jpg ; MorphF3_00_LOWER.jpg	41002184	0	1	6052	187	0	next	hit	1431
Vp002	716	Response	1	41008228	6044	1
Vp002	717	Picture	MorphF5_05_orig.jpg ; MorphF5_00_LOWER.jpg	41008236	0	186	17569	187	0	next	incorrect	1433
Vp002	717	Response	2	41025668	17432	1
Vp002	718	Picture	MorphF6_08_orig.jpg ; MorphF6_10_LOWER.jpg	41025805	0	1	20701	2	0	next	hit	1435
Vp002	718	Response	1	41046388	20583	1
Vp002	719	Picture	MorphF7_06_orig.jpg ; MorphF7_00_LOWER.jpg	41046506	0	1	7431	2	0	next	hit	1437
Vp002	719	Response	1	41053828	7322	1
Vp002	720	Picture	MorphM7_10_orig.jpg ; MorphM7_10_LOWER.jpg	41053937	0	1	7259	174	0	next	hit	1439
Vp002	720	Response	1	41061188	7251	1
Vp002	721	Picture	MorphF2_01_orig.jpg ; MorphF2_00_LOWER.jpg	41061196	0	173	8479	360	0	next	incorrect	1441
Vp002	721	Response	2	41069667	8471	2
Vp002	722	Picture	MorphF6_03_orig.jpg ; MorphF6_00_LOWER.jpg	41069675	0	187	11996	188	0	next	hit	1443
Vp002	722	Response	1	41081588	11913	1
Vp002	723	Picture	MorphF5_09_orig.jpg ; MorphF5_00_LOWER.jpg	41081671	0	1	6369	3	0	next	hit	1445
Vp002	723	Response	1	41087908	6237	1
Vp002	724	Picture	MorphM5_07_orig.jpg ; MorphM5_00_LOWER.jpg	41088040	0	2	5574	3	0	next	hit	1447
Vp002	724	Response	1	41093508	5468	1
Vp002	725	Picture	MorphF8_08_orig.jpg ; MorphF8_00_LOWER.jpg	41093614	0	1	7298	2	0	next	hit	1449
Vp002	725	Response	1	41100788	7174	1
Vp002	726	Picture	MorphF3_08_orig.jpg ; MorphF3_00_LOWER.jpg	41100912	0	1	7033	2	0	next	hit	1451
Vp002	726	Response	1	41107828	6916	1
Vp002	727	Picture	MorphM10_04_orig.jpg ; MorphM10_10_LOWER.jpg	41107945	0	1	12739	2	0	next	hit	1453
Vp002	727	Response	1	41120548	12603	1
Vp002	728	Picture	MorphF9_02_orig.jpg ; MorphF9_00_LOWER.jpg	41120684	0	1	11014	2	0	next	incorrect	1455
Vp002	728	Response	2	41131588	10904	1
Vp002	729	Picture	MorphF10_01_orig.jpg ; MorphF10_00_LOWER.jpg	41131698	0	1	10697	187	0	next	incorrect	1457
Vp002	729	Response	2	41142387	10689	1
Vp002	730	Picture	MorphM9_01_orig.jpg ; MorphM9_10_LOWER.jpg	41142395	0	186	7881	187	0	next	incorrect	1459
Vp002	730	Response	2	41150147	7752	1
Vp002	731	Picture	MorphM3_10_orig.jpg ; MorphM3_00_LOWER.jpg	41150276	0	1	4595	184	0	next	hit	1461
Vp002	731	Response	1	41154867	4591	1
Vp002	732	Picture	MorphF8_05_orig.jpg ; MorphF8_00_LOWER.jpg	41154871	0	183	29204	356	0	next	hit	1463
Vp002	732	Response	1	41184067	29196	1
Vp002	733	Picture	MorphF2_10_orig.jpg ; MorphF2_10_LOWER.jpg	41184075	0	173	7205	174	0	next	hit	1465
Vp002	733	Response	1	41191187	7112	1
Vp002	734	Picture	MorphM5_08_orig.jpg ; MorphM5_10_LOWER.jpg	41191280	0	1	7033	2	0	next	hit	1467
Vp002	734	Response	1	41198227	6947	1
Vp002	735	Picture	MorphM8_05_orig.jpg ; MorphM8_10_LOWER.jpg	41198313	0	1	16189	3	0	next	hit	1469
Vp002	735	Response	1	41214387	16074	1
Vp002	736	Picture	MorphF9_05_orig.jpg ; MorphF9_10_LOWER.jpg	41214502	0	2	11811	3	0	next	incorrect	1471
Vp002	736	Response	2	41226227	11725	1
Vp002	737	Picture	MorphM2_10_orig.jpg ; MorphM2_10_LOWER.jpg	41226313	0	1	9023	2	0	next	hit	1473
Vp002	737	Response	1	41235267	8954	1
Vp002	738	Picture	MorphF10_08_orig.jpg ; MorphF10_10_LOWER.jpg	41235336	0	1	6104	2	0	next	hit	1475
Vp002	738	Response	1	41241347	6011	1
Vp002	739	Picture	MorphF4_05_orig.jpg ; MorphF4_10_LOWER.jpg	41241440	0	1	6901	2	0	next	hit	1477
Vp002	739	Response	1	41248227	6787	1
Vp002	740	Picture	MorphF5_03_orig.jpg ; MorphF5_10_LOWER.jpg	41248341	0	1	5414	161	0	next	hit	1479
Vp002	740	Response	1	41253747	5406	1
Vp002	741	Picture	MorphF7_03_orig.jpg ; MorphF7_10_LOWER.jpg	41253755	0	160	7279	340	0	next	hit	1481
Vp002	741	Response	1	41261027	7272	1
Vp002	742	Picture	MorphM6_02_orig.jpg ; MorphM6_10_LOWER.jpg	41261034	0	180	6813	181	0	next	hit	1483
Vp002	742	Response	1	41267747	6713	1
Vp002	743	Picture	MorphF5_06_orig.jpg ; MorphF5_00_LOWER.jpg	41267847	0	1	10467	151	0	next	incorrect	1485
Vp002	743	Response	2	41278307	10460	1
Vp002	744	Picture	MorphF10_07_orig.jpg ; MorphF10_10_LOWER.jpg	41278314	0	150	7713	151	0	next	hit	1487
Vp002	744	Response	1	41285907	7593	1
Vp002	745	Picture	MorphM1_10_orig.jpg ; MorphM1_10_LOWER.jpg	41286027	0	1	6901	2	0	next	hit	1489
Vp002	745	Response	1	41292786	6759	1
Vp002	746	Picture	MorphF6_03_orig.jpg ; MorphF6_10_LOWER.jpg	41292928	0	1	6502	2	0	next	hit	1491
Vp002	746	Response	1	41299346	6418	1
Vp002	747	Picture	MorphF7_04_orig.jpg ; MorphF7_10_LOWER.jpg	41299430	0	1	6369	2	0	next	hit	1493
Vp002	747	Response	1	41305666	6236	1
Vp002	748	Picture	MorphF8_05_orig.jpg ; MorphF8_10_LOWER.jpg	41305799	0	1	5955	152	0	next	hit	1495
Vp002	748	Response	1	41311746	5947	1
Vp002	749	Picture	MorphM9_08_orig.jpg ; MorphM9_10_LOWER.jpg	41311754	0	151	11694	152	0	next	incorrect	1497
Vp002	749	Response	2	41323346	11592	1
Vp002	750	Picture	MorphM10_08_orig.jpg ; MorphM10_00_LOWER.jpg	41323448	0	1	8228	2	0	next	incorrect	1499
Vp002	750	Response	2	41331586	8138	1
Vp002	751	Picture	MorphM5_06_orig.jpg ; MorphM5_00_LOWER.jpg	41331676	0	1	9518	171	0	next	incorrect	1501
Vp002	751	Response	2	41341186	9510	1
Vp002	752	Picture	MorphM3_10_orig.jpg ; MorphM3_10_LOWER.jpg	41341194	0	170	6804	171	0	next	hit	1503
Vp002	752	Response	1	41347906	6712	1
Vp002	753	Picture	MorphM9_05_orig.jpg ; MorphM9_00_LOWER.jpg	41347998	0	1	5706	2	0	next	hit	1505
Vp002	753	Response	1	41353586	5588	1
Vp002	754	Picture	MorphF8_09_orig.jpg ; MorphF8_00_LOWER.jpg	41353704	0	1	8610	150	0	next	hit	1507
Vp002	754	Response	1	41362306	8602	1
Vp002	755	Picture	MorphM6_03_orig.jpg ; MorphM6_00_LOWER.jpg	41362314	0	149	5854	150	0	next	hit	1509
Vp002	755	Response	1	41368066	5752	1
Vp002	756	Picture	MorphM9_09_orig.jpg ; MorphM9_10_LOWER.jpg	41368168	0	1	25586	159	0	next	hit	1511
Vp002	756	Response	1	41393746	25578	1
Vp002	757	Picture	MorphM2_05_orig.jpg ; MorphM2_10_LOWER.jpg	41393754	0	158	23361	310	0	next	hit	1513
Vp002	757	Response	1	41417106	23352	1
Vp002	758	Picture	MorphM6_02_orig.jpg ; MorphM6_00_LOWER.jpg	41417115	0	152	5061	153	0	next	hit	1515
Vp002	758	Response	1	41422066	4951	1
Vp002	759	Picture	MorphF3_07_orig.jpg ; MorphF3_10_LOWER.jpg	41422176	0	1	7962	2	0	next	hit	1517
Vp002	759	Response	1	41430066	7890	1
Vp002	760	Picture	MorphF4_07_orig.jpg ; MorphF4_10_LOWER.jpg	41430138	0	1	14199	2	0	next	hit	1519
Vp002	760	Response	1	41444226	14088	1
Vp002	761	Picture	MorphF8_07_orig.jpg ; MorphF8_00_LOWER.jpg	41444337	0	1	7829	2	0	next	hit	1521
Vp002	761	Response	1	41452065	7728	1
Vp002	762	Picture	MorphM4_00_orig.jpg ; MorphM4_00_LOWER.jpg	41452166	0	1	8228	2	0	next	hit	1523
Vp002	762	Response	1	41460305	8139	1
Vp002	763	Picture	MorphF10_10_orig.jpg ; MorphF10_00_LOWER.jpg	41460394	0	1	8479	148	0	next	incorrect	1525
Vp002	763	Response	2	41468865	8471	1
Vp002	764	Picture	MorphF9_04_orig.jpg ; MorphF9_00_LOWER.jpg	41468873	0	147	6080	318	0	next	incorrect	1527
Vp002	764	Response	2	41474945	6072	1
Vp002	765	Picture	MorphM7_02_orig.jpg ; MorphM7_10_LOWER.jpg	41474953	0	171	7040	335	0	next	hit	1529
Vp002	765	Response	1	41481985	7032	1
Vp002	766	Picture	MorphM1_06_orig.jpg ; MorphM1_10_LOWER.jpg	41481993	0	164	10779	165	0	next	incorrect	1531
Vp002	766	Response	2	41492705	10712	1
Vp002	767	Picture	MorphF9_10_orig.jpg ; MorphF9_10_LOWER.jpg	41492772	0	1	9781	174	0	next	hit	1533
Vp002	767	Response	1	41502545	9773	1
Vp002	768	Picture	MorphF1_05_orig.jpg ; MorphF1_10_LOWER.jpg	41502553	0	173	25650	174	0	next	incorrect	1535
Vp002	768	Response	2	41528065	25512	1
Vp002	769	Picture	MorphF5_02_orig.jpg ; MorphF5_00_LOWER.jpg	41528203	0	1	16030	161	0	next	hit	1537
Vp002	769	Response	1	41544225	16022	1
Vp002	770	Picture	MorphF9_01_orig.jpg ; MorphF9_10_LOWER.jpg	41544233	0	160	5998	161	0	next	hit	1539
Vp002	770	Response	1	41550145	5912	1
Vp002	771	Picture	MorphF8_00_orig.jpg ; MorphF8_10_LOWER.jpg	41550231	0	1	6104	2	0	next	hit	1541
Vp002	771	Response	1	41556225	5994	1
Vp002	772	Picture	MorphF3_03_orig.jpg ; MorphF3_00_LOWER.jpg	41556335	0	1	5440	3	0	next	hit	1543
Vp002	772	Response	1	41561665	5330	1
Vp002	773	Picture	MorphM6_05_orig.jpg ; MorphM6_10_LOWER.jpg	41561775	0	2	13005	3	0	next	incorrect	1545
Vp002	773	Response	2	41574705	12930	1
Vp002	774	Picture	MorphF2_03_orig.jpg ; MorphF2_00_LOWER.jpg	41574780	0	1	11532	148	0	next	incorrect	1547
Vp002	774	Response	2	41586305	11525	1
Vp002	775	Picture	MorphM5_10_orig.jpg ; MorphM5_00_LOWER.jpg	41586312	0	147	6880	314	0	next	hit	1549
Vp002	775	Response	1	41593185	6873	1
Vp002	776	Picture	MorphF3_04_orig.jpg ; MorphF3_00_LOWER.jpg	41593192	0	167	12720	353	0	next	incorrect	1551
Vp002	776	Response	2	41605905	12713	1
Vp002	777	Picture	MorphF8_03_orig.jpg ; MorphF8_10_LOWER.jpg	41605912	0	186	8147	187	0	next	hit	1553
Vp002	777	Response	1	41613985	8073	1
Vp002	778	Picture	MorphF5_01_orig.jpg ; MorphF5_00_LOWER.jpg	41614059	0	1	16853	2	0	next	incorrect	1555
Vp002	778	Response	2	41630784	16725	1
Vp002	779	Picture	MorphM3_04_orig.jpg ; MorphM3_00_LOWER.jpg	41630912	0	1	11000	148	0	next	incorrect	1557
Vp002	779	Response	2	41641904	10992	1
Vp002	780	Picture	MorphM6_09_orig.jpg ; MorphM6_00_LOWER.jpg	41641912	0	147	6240	291	0	next	incorrect	1559
Vp002	780	Response	2	41648144	6232	1
Vp002	781	Picture	MorphF8_07_orig.jpg ; MorphF8_10_LOWER.jpg	41648152	0	144	7044	145	0	next	hit	1561
Vp002	781	Response	1	41655104	6952	1
Vp002	782	Picture	MorphM6_01_orig.jpg ; MorphM6_10_LOWER.jpg	41655196	0	1	4472	174	0	next	hit	1563
Vp002	782	Response	1	41659664	4468	1
Vp002	783	Picture	MorphF2_08_orig.jpg ; MorphF2_00_LOWER.jpg	41659668	0	173	8532	174	0	next	hit	1565
Vp002	783	Response	1	41668064	8396	1
Vp002	784	Picture	MorphM2_04_orig.jpg ; MorphM2_00_LOWER.jpg	41668200	0	1	9792	162	0	next	hit	1567
Vp002	784	Response	1	41677984	9784	1
Vp002	785	Picture	MorphM3_01_orig.jpg ; MorphM3_10_LOWER.jpg	41677992	0	161	3876	162	0	next	hit	1569
Vp002	785	Response	1	41681744	3752	1
Vp002	786	Picture	MorphF6_04_orig.jpg ; MorphF6_00_LOWER.jpg	41681868	0	1	10218	2	0	next	incorrect	1571
Vp002	786	Response	2	41691984	10116	1
Vp002	787	Picture	MorphM5_01_orig.jpg ; MorphM5_00_LOWER.jpg	41692086	0	1	50691	2	0	next	incorrect	1573
Vp002	787	Response	2	41742704	50618	1
Vp002	788	Picture	MorphM2_08_orig.jpg ; MorphM2_10_LOWER.jpg	41742777	0	1	6369	2	0	next	hit	1575
Vp002	788	Response	1	41749024	6247	1
Vp002	789	Picture	MorphF5_02_orig.jpg ; MorphF5_10_LOWER.jpg	41749146	0	1	5165	145	0	next	hit	1577
Vp002	789	Response	1	41754304	5158	1
Vp002	790	Picture	MorphM5_05_orig.jpg ; MorphM5_10_LOWER.jpg	41754311	0	144	5280	316	0	next	hit	1579
Vp002	790	Response	1	41759584	5273	1
Vp002	791	Picture	MorphF6_02_orig.jpg ; MorphF6_00_LOWER.jpg	41759591	0	172	25356	334	0	next	hit	1581
Vp002	791	Response	1	41784944	25353	1
Vp002	792	Picture	MorphM7_02_orig.jpg ; MorphM7_00_LOWER.jpg	41784947	0	162	14324	331	0	next	hit	1583
Vp002	792	Response	1	41799263	14316	1
Vp002	793	Picture	MorphM8_02_orig.jpg ; MorphM8_10_LOWER.jpg	41799271	0	169	9059	170	0	next	incorrect	1585
Vp002	793	Response	2	41808223	8952	1
Vp002	794	Picture	MorphF3_06_orig.jpg ; MorphF3_00_LOWER.jpg	41808330	0	1	11412	2	0	next	incorrect	1587
Vp002	794	Response	2	41819663	11333	1
Vp002	795	Picture	MorphM4_05_orig.jpg ; MorphM4_10_LOWER.jpg	41819742	0	1	10749	2	0	next	incorrect	1589
Vp002	795	Response	2	41830383	10641	1
Vp002	796	Picture	MorphF1_01_orig.jpg ; MorphF1_10_LOWER.jpg	41830491	0	1	7165	3	0	next	incorrect	1591
Vp002	796	Response	2	41837583	7092	1
Vp002	797	Picture	MorphM1_00_orig.jpg ; MorphM1_10_LOWER.jpg	41837656	0	2	6503	3	0	next	incorrect	1593
Vp002	797	Response	2	41844063	6407	1
Vp002	798	Picture	MorphF5_00_orig.jpg ; MorphF5_10_LOWER.jpg	41844159	0	1	12312	163	0	next	incorrect	1595
Vp002	798	Response	2	41856463	12304	1
Vp002	799	Picture	MorphM10_10_orig.jpg ; MorphM10_10_LOWER.jpg	41856471	0	162	7460	163	0	next	hit	1597
Vp002	799	Response	1	41863823	7352	1
Vp002	800	Picture	MorphF4_04_orig.jpg ; MorphF4_10_LOWER.jpg	41863931	0	1	20834	2	0	next	hit	1599
Vp002	800	Response	1	41884623	20692	1
Vp002	801	Picture	MorphF3_05_orig.jpg ; MorphF3_00_LOWER.jpg	41884765	0	1	6900	2	0	next	hit	1601
Vp002	801	Response	1	41891583	6818	1
Vp002	802	Picture	MorphF2_00_orig.jpg ; MorphF2_10_LOWER.jpg	41891665	0	1	9023	3	0	next	incorrect	1603
Vp002	802	Response	2	41900543	8878	1
Vp002	803	Picture	MorphF9_02_orig.jpg ; MorphF9_10_LOWER.jpg	41900688	0	2	9157	3	0	next	hit	1605
Vp002	803	Response	1	41909743	9055	1
Vp002	804	Picture	MorphF6_04_orig.jpg ; MorphF6_10_LOWER.jpg	41909845	0	1	6767	2	0	next	hit	1607
Vp002	804	Response	1	41916543	6698	1
Vp002	805	Picture	MorphM5_06_orig.jpg ; MorphM5_10_LOWER.jpg	41916612	0	1	9687	2	0	next	hit	1609
Vp002	805	Response	1	41926223	9611	1
Vp002	806	Picture	MorphF10_05_orig.jpg ; MorphF10_10_LOWER.jpg	41926299	0	1	43612	181	0	next	hit	1611
Vp002	806	Response	1	41969903	43604	1
Vp002	807	Picture	MorphM2_03_orig.jpg ; MorphM2_10_LOWER.jpg	41969911	0	180	6947	181	0	next	hit	1613
Vp002	807	Response	1	41976782	6871	1
Vp002	808	Picture	MorphM7_01_orig.jpg ; MorphM7_00_LOWER.jpg	41976858	0	1	10616	2	0	next	hit	1615
Vp002	808	Response	1	41987342	10484	1
Vp002	809	Picture	MorphM8_09_orig.jpg ; MorphM8_10_LOWER.jpg	41987474	0	1	15525	2	0	next	hit	1617
Vp002	809	Response	1	42002862	15388	1
Vp002	810	Picture	MorphF5_10_orig.jpg ; MorphF5_00_LOWER.jpg	42002999	0	1	7791	173	0	next	hit	1619
Vp002	810	Response	1	42010782	7783	1
Vp002	811	Picture	MorphM7_09_orig.jpg ; MorphM7_10_LOWER.jpg	42010790	0	172	5440	345	0	next	hit	1621
Vp002	811	Response	1	42016222	5432	1
Vp002	812	Picture	MorphM8_05_orig.jpg ; MorphM8_00_LOWER.jpg	42016230	0	173	17520	342	0	next	incorrect	1623
Vp002	812	Response	2	42033742	17512	1
Vp002	813	Picture	MorphF6_09_orig.jpg ; MorphF6_00_LOWER.jpg	42033750	0	169	8130	170	0	next	hit	1625
Vp002	813	Response	1	42041742	7992	1
Vp002	814	Picture	MorphF1_04_orig.jpg ; MorphF1_10_LOWER.jpg	42041880	0	1	10218	2	0	next	hit	1627
Vp002	814	Response	1	42051982	10102	1
Vp002	815	Picture	MorphF10_00_orig.jpg ; MorphF10_00_LOWER.jpg	42052098	0	1	115011	174	0	next	hit	1629
Vp002	815	Response	1	42167101	115003	1
Vp002	816	Picture	MorphM2_03_orig.jpg ; MorphM2_00_LOWER.jpg	42167109	0	173	6143	174	0	next	hit	1631
Vp002	816	Response	1	42173181	6072	1
Vp002	817	Picture	MorphF4_02_orig.jpg ; MorphF4_10_LOWER.jpg	42173252	0	1	17782	2	0	next	hit	1633
Vp002	817	Response	1	42190941	17689	1
Vp002	818	Picture	MorphF9_05_orig.jpg ; MorphF9_00_LOWER.jpg	42191034	0	1	6104	2	0	next	hit	1635
Vp002	818	Response	1	42197021	5987	1
Vp002	819	Picture	MorphF10_10_orig.jpg ; MorphF10_10_LOWER.jpg	42197138	0	1	16189	2	0	next	hit	1637
Vp002	819	Response	1	42213261	16123	1
Vp002	820	Picture	MorphM1_02_orig.jpg ; MorphM1_10_LOWER.jpg	42213327	0	1	9382	174	0	next	incorrect	1639
Vp002	820	Response	2	42222701	9374	1
Vp002	821	Picture	MorphF7_10_orig.jpg ; MorphF7_00_LOWER.jpg	42222709	0	173	8134	174	0	next	incorrect	1641
Vp002	821	Response	2	42230701	7992	1
Vp002	822	Picture	MorphM3_08_orig.jpg ; MorphM3_10_LOWER.jpg	42230843	0	1	7145	156	0	next	hit	1643
Vp002	822	Response	1	42237981	7138	1
Vp002	823	Picture	MorphM4_03_orig.jpg ; MorphM4_00_LOWER.jpg	42237988	0	155	8381	156	0	next	incorrect	1645
Vp002	823	Response	2	42246221	8233	1
Vp002	824	Picture	MorphF4_00_orig.jpg ; MorphF4_00_LOWER.jpg	42246369	0	1	6635	2	0	next	incorrect	1647
Vp002	824	Response	2	42252941	6572	1
Vp002	825	Picture	MorphM9_08_orig.jpg ; MorphM9_00_LOWER.jpg	42253004	0	1	9687	2	0	next	hit	1649
Vp002	825	Response	1	42262621	9617	1
Vp002	826	Picture	MorphM6_06_orig.jpg ; MorphM6_00_LOWER.jpg	42262691	0	1	28397	4	0	next	incorrect	1651
Vp002	826	Response	2	42290941	28250	1
Vp002	827	Picture	MorphF7_04_orig.jpg ; MorphF7_00_LOWER.jpg	42291088	0	3	8980	181	0	next	hit	1653
Vp002	827	Response	1	42300060	8972	1
Vp002	828	Picture	MorphF5_08_orig.jpg ; MorphF5_00_LOWER.jpg	42300068	0	178	10080	361	0	next	hit	1655
Vp002	828	Response	1	42310140	10072	1
Vp002	829	Picture	MorphF6_10_orig.jpg ; MorphF6_10_LOWER.jpg	42310148	0	183	12480	360	0	next	hit	1657
Vp002	829	Response	1	42322620	12472	1
Vp002	830	Picture	MorphM5_07_orig.jpg ; MorphM5_10_LOWER.jpg	42322628	0	177	14640	178	0	next	hit	1659
Vp002	830	Response	1	42337180	14552	1
Vp002	831	Picture	MorphF8_02_orig.jpg ; MorphF8_00_LOWER.jpg	42337268	0	1	31680	170	0	next	hit	1661
Vp002	831	Response	1	42368939	31671	2
Vp002	832	Picture	MorphF10_07_orig.jpg ; MorphF10_00_LOWER.jpg	42368948	0	169	7731	170	0	next	hit	1663
Vp002	832	Response	1	42376540	7592	1
Vp002	833	Picture	MorphF9_03_orig.jpg ; MorphF9_00_LOWER.jpg	42376679	0	1	7033	2	0	next	hit	1665
Vp002	833	Response	1	42383580	6901	1
Vp002	834	Picture	MorphM3_03_orig.jpg ; MorphM3_10_LOWER.jpg	42383712	0	1	19773	2	0	next	incorrect	1667
Vp002	834	Response	2	42403420	19708	1
Vp002	835	Picture	MorphF4_06_orig.jpg ; MorphF4_00_LOWER.jpg	42403485	0	1	60378	2	0	next	incorrect	1669
Vp002	835	Response	2	42463739	60254	1
Vp002	836	Picture	MorphF8_01_orig.jpg ; MorphF8_10_LOWER.jpg	42463863	0	1	11014	2	0	next	hit	1671
Vp002	836	Response	1	42474779	10916	1
Vp002	837	Picture	MorphF2_03_orig.jpg ; MorphF2_10_LOWER.jpg	42474877	0	1	8311	183	0	next	incorrect	1673
Vp002	837	Response	2	42483179	8302	1
Vp002	838	Picture	MorphF9_10_orig.jpg ; MorphF9_00_LOWER.jpg	42483188	0	182	26721	183	0	next	hit	1675
Vp002	838	Response	1	42509819	26631	1
Vp002	839	Picture	MorphF2_05_orig.jpg ; MorphF2_10_LOWER.jpg	42509909	0	1	17198	55	0	next	hit	1677
Vp002	839	Response	1	42527099	17190	1
Vp002	840	Picture	MorphM9_02_orig.jpg ; MorphM9_10_LOWER.jpg	42527107	0	54	28716	55	0	next	incorrect	1679
Vp002	840	Response	2	42555739	28632	1
Vp002	841	Picture	MorphM5_08_orig.jpg ; MorphM5_00_LOWER.jpg	42555823	0	1	12872	2	0	next	hit	1681
Vp002	841	Response	1	42568619	12796	1
Vp002	842	Picture	MorphM4_04_orig.jpg ; MorphM4_10_LOWER.jpg	42568695	0	1	35828	2	0	next	incorrect	1683
Vp002	842	Response	2	42604379	35684	1
Vp002	843	Picture	MorphF7_00_orig.jpg ; MorphF7_10_LOWER.jpg	42604523	0	1	17464	187	0	next	incorrect	1685
Vp002	843	Response	2	42621979	17456	1
Vp002	844	Picture	MorphM3_06_orig.jpg ; MorphM3_00_LOWER.jpg	42621987	0	186	15180	187	0	next	incorrect	1687
Vp002	844	Response	2	42637098	15111	1
Vp002	845	Picture	MorphF10_06_orig.jpg ; MorphF10_10_LOWER.jpg	42637167	0	1	42199	2	0	next	hit	1689
Vp002	845	Response	1	42679258	42091	1
Vp002	846	Picture	MorphM10_01_orig.jpg ; MorphM10_00_LOWER.jpg	42679366	0	1	11544	2	0	next	incorrect	1691
Vp002	846	Response	2	42690778	11412	1
Vp002	847	Picture	MorphM1_05_orig.jpg ; MorphM1_00_LOWER.jpg	42690910	0	1	10196	157	0	next	incorrect	1693
Vp002	847	Response	2	42701098	10188	1
Vp002	848	Picture	MorphF7_01_orig.jpg ; MorphF7_10_LOWER.jpg	42701106	0	156	11302	157	0	next	incorrect	1695
Vp002	848	Response	2	42712298	11192	1
Vp002	849	Picture	MorphM1_01_orig.jpg ; MorphM1_10_LOWER.jpg	42712408	0	1	8858	167	0	next	incorrect	1697
Vp002	849	Response	2	42721258	8850	1
Vp002	850	Picture	MorphF10_00_orig.jpg ; MorphF10_10_LOWER.jpg	42721266	0	166	11445	167	0	next	incorrect	1699
Vp002	850	Response	2	42732618	11352	1
Vp002	851	Picture	MorphF3_01_orig.jpg ; MorphF3_10_LOWER.jpg	42732711	0	1	10615	2	0	next	incorrect	1701
Vp002	851	Response	2	42743258	10547	1
Vp002	852	Picture	MorphF5_03_orig.jpg ; MorphF5_00_LOWER.jpg	42743326	0	1	23886	2	0	next	incorrect	1703
Vp002	852	Response	2	42767098	23772	1
Vp002	853	Picture	MorphM7_05_orig.jpg ; MorphM7_00_LOWER.jpg	42767212	0	1	33440	2	0	next	hit	1705
Vp002	853	Response	1	42800537	33325	1
Vp002	854	Picture	MorphM10_05_orig.jpg ; MorphM10_10_LOWER.jpg	42800652	0	1	7253	181	0	next	hit	1707
Vp002	854	Response	1	42807897	7245	1
Vp002	855	Picture	MorphM5_05_orig.jpg ; MorphM5_00_LOWER.jpg	42807905	0	180	24462	181	0	next	hit	1709
Vp002	855	Response	1	42832217	24312	1
Vp002	856	Picture	MorphF2_06_orig.jpg ; MorphF2_10_LOWER.jpg	42832367	0	1	12209	2	0	next	hit	1711
Vp002	856	Response	1	42844457	12090	1
Vp002	857	Picture	MorphF4_02_orig.jpg ; MorphF4_00_LOWER.jpg	42844576	0	1	11544	3	0	next	incorrect	1713
Vp002	857	Response	2	42856057	11481	1
Vp002	858	Picture	MorphF7_05_orig.jpg ; MorphF7_10_LOWER.jpg	42856120	0	2	28531	3	0	next	hit	1715
Vp002	858	Response	1	42884537	28417	1
Vp002	859	Picture	MorphF4_10_orig.jpg ; MorphF4_00_LOWER.jpg	42884651	0	1	29990	2	0	next	hit	1717
Vp002	859	Response	1	42914537	29886	1
Vp002	860	Picture	MorphM6_07_orig.jpg ; MorphM6_00_LOWER.jpg	42914641	0	1	6502	2	0	next	hit	1719
Vp002	860	Response	1	42921016	6375	1
Vp002	861	Picture	MorphM10_07_orig.jpg ; MorphM10_00_LOWER.jpg	42921143	0	1	19241	2	0	next	hit	1721
Vp002	861	Response	1	42940296	19153	1
Vp002	862	Picture	MorphM6_07_orig.jpg ; MorphM6_10_LOWER.jpg	42940384	0	1	15659	2	0	next	hit	1723
Vp002	862	Response	1	42955976	15592	1
Vp002	863	Picture	MorphF3_09_orig.jpg ; MorphF3_00_LOWER.jpg	42956043	0	1	11014	2	0	next	hit	1725
Vp002	863	Response	1	42966936	10893	1
Vp002	864	Picture	MorphF1_01_orig.jpg ; MorphF1_00_LOWER.jpg	42967057	0	1	11888	189	0	next	hit	1727
Vp002	864	Response	1	42978936	11879	1
Vp002	865	Picture	MorphM9_06_orig.jpg ; MorphM9_10_LOWER.jpg	42978945	0	188	4965	189	0	next	hit	1729
Vp002	865	Response	1	42983816	4871	1
Vp002	866	Picture	MorphF10_09_orig.jpg ; MorphF10_10_LOWER.jpg	42983910	0	1	6369	2	0	next	hit	1731
Vp002	866	Response	1	42990136	6226	1
Vp002	867	Picture	MorphF4_09_orig.jpg ; MorphF4_10_LOWER.jpg	42990279	0	1	8345	150	0	next	hit	1733
Vp002	867	Response	1	42998616	8337	1
Vp002	868	Picture	MorphM9_05_orig.jpg ; MorphM9_10_LOWER.jpg	42998624	0	149	8880	309	0	next	hit	1735
Vp002	868	Response	1	43007496	8872	1
Vp002	869	Picture	MorphF8_04_orig.jpg ; MorphF8_10_LOWER.jpg	43007504	0	160	11836	161	0	next	incorrect	1737
Vp002	869	Response	2	43019256	11752	1
Vp002	870	Picture	MorphF9_00_orig.jpg ; MorphF9_00_LOWER.jpg	43019340	0	1	8227	2	0	next	incorrect	1739
Vp002	870	Response	2	43027496	8156	1
Vp002	871	Picture	MorphM4_08_orig.jpg ; MorphM4_10_LOWER.jpg	43027567	0	1	8176	187	0	next	incorrect	1741
Vp002	871	Response	2	43035736	8169	1
Vp002	872	Picture	MorphF1_00_orig.jpg ; MorphF1_00_LOWER.jpg	43035743	0	186	13852	188	0	next	incorrect	1743
Vp002	872	Response	2	43049496	13753	1
Vp002	873	Picture	MorphM5_03_orig.jpg ; MorphM5_10_LOWER.jpg	43049595	0	2	9268	157	0	next	hit	1745
Vp002	873	Response	1	43058856	9261	1
Vp002	874	Picture	MorphM9_03_orig.jpg ; MorphM9_00_LOWER.jpg	43058863	0	155	9443	156	0	next	hit	1747
Vp002	874	Response	1	43068216	9353	1
Vp002	875	Picture	MorphM10_09_orig.jpg ; MorphM10_00_LOWER.jpg	43068306	0	1	6717	185	0	next	hit	1749
Vp002	875	Response	1	43075016	6710	1
Vp002	876	Picture	MorphF1_07_orig.jpg ; MorphF1_00_LOWER.jpg	43075023	0	184	9440	350	0	next	hit	1751
Vp002	876	Response	1	43084456	9433	1
Vp002	877	Picture	MorphM5_02_orig.jpg ; MorphM5_10_LOWER.jpg	43084463	0	166	12108	167	0	next	hit	1753
Vp002	877	Response	1	43096455	11992	1
Vp002	878	Picture	MorphF1_08_orig.jpg ; MorphF1_00_LOWER.jpg	43096571	0	1	10748	3	0	next	hit	1755
Vp002	878	Response	1	43107255	10684	1
Vp002	879	Picture	MorphF7_09_orig.jpg ; MorphF7_10_LOWER.jpg	43107319	0	2	8344	152	0	next	hit	1757
Vp002	879	Response	1	43115655	8336	1
Vp002	880	Picture	MorphM9_01_orig.jpg ; MorphM9_00_LOWER.jpg	43115663	0	150	32660	151	0	next	hit	1759
Vp002	880	Response	1	43148215	32552	1
Vp002	881	Picture	MorphF3_02_orig.jpg ; MorphF3_00_LOWER.jpg	43148323	0	1	7166	2	0	next	hit	1761
Vp002	881	Response	1	43155415	7092	1
Vp002	882	Picture	MorphF7_05_orig.jpg ; MorphF7_00_LOWER.jpg	43155489	0	1	138671	2	0	next	hit	1763
Vp002	882	Response	1	43294134	138645	1
Vp002	883	Picture	pause1	43294160	0	1	300032	2	0	next	other	0
Vp002	884	Response	3	52256169	8661977	1
Vp002	885	Picture	MorphM8_07_orig.jpg ; MorphM8_10_UPPER.jpg	52256245	0	1	129361	155	0	next	hit	1767
Vp002	885	Response	1	52385599	129354	1
Vp002	886	Picture	MorphM5_09_orig.jpg ; MorphM5_10_UPPER.jpg	52385606	0	154	9680	315	0	next	hit	1769
Vp002	886	Response	1	52395278	9672	1
Vp002	887	Picture	MorphF2_01_orig.jpg ; MorphF2_10_UPPER.jpg	52395286	0	161	47916	310	0	next	hit	1771
Vp002	887	Response	1	52443198	47912	1
Vp002	888	Picture	MorphM6_08_orig.jpg ; MorphM6_00_UPPER.jpg	52443202	0	149	26244	328	0	next	incorrect	1773
Vp002	888	Response	2	52469438	26236	1
Vp002	889	Picture	MorphF6_08_orig.jpg ; MorphF6_10_UPPER.jpg	52469446	0	179	12121	180	0	next	hit	1775
Vp002	889	Response	1	52481438	11992	1
Vp002	890	Picture	MorphF3_03_orig.jpg ; MorphF3_10_UPPER.jpg	52481567	0	1	13668	2	0	next	hit	1777
Vp002	890	Response	1	52495118	13551	1
Vp002	891	Picture	MorphM3_04_orig.jpg ; MorphM3_10_UPPER.jpg	52495235	0	1	183889	167	0	next	incorrect	1779
Vp002	891	Response	2	52679117	183882	1
Vp002	892	Picture	MorphM9_07_orig.jpg ; MorphM9_10_UPPER.jpg	52679124	0	166	13920	345	0	next	hit	1781
Vp002	892	Response	1	52693037	13913	1
Vp002	893	Picture	MorphM7_01_orig.jpg ; MorphM7_00_UPPER.jpg	52693044	0	179	22339	180	0	next	hit	1783
Vp002	893	Response	1	52715277	22233	1
Vp002	894	Picture	MorphM10_08_orig.jpg ; MorphM10_10_UPPER.jpg	52715383	0	1	7962	2	0	next	hit	1785
Vp002	894	Response	1	52723276	7893	1
Vp002	895	Picture	MorphF1_01_orig.jpg ; MorphF1_00_UPPER.jpg	52723345	0	1	11146	2	0	next	incorrect	1787
Vp002	895	Response	2	52734396	11051	1
Vp002	896	Picture	MorphF8_10_orig.jpg ; MorphF8_00_UPPER.jpg	52734491	0	1	27469	2	0	next	incorrect	1789
Vp002	896	Response	2	52761836	27345	1
Vp002	897	Picture	MorphM3_10_orig.jpg ; MorphM3_00_UPPER.jpg	52761960	0	1	7166	2	0	next	incorrect	1791
Vp002	897	Response	2	52769036	7076	1
Vp002	898	Picture	MorphF3_00_orig.jpg ; MorphF3_10_UPPER.jpg	52769126	0	1	12473	3	0	next	hit	1793
Vp002	898	Response	1	52781516	12390	1
Vp002	899	Picture	MorphM4_03_orig.jpg ; MorphM4_10_UPPER.jpg	52781599	0	2	8759	3	0	next	hit	1795
Vp002	899	Response	1	52790236	8637	1
Vp002	900	Picture	MorphF3_07_orig.jpg ; MorphF3_10_UPPER.jpg	52790358	0	1	8890	2	0	next	hit	1797
Vp002	900	Response	1	52799116	8758	1
Vp002	901	Picture	MorphF6_09_orig.jpg ; MorphF6_00_UPPER.jpg	52799248	0	1	26916	157	0	next	hit	1799
Vp002	901	Response	1	52826156	26908	1
Vp002	902	Picture	MorphM4_03_orig.jpg ; MorphM4_00_UPPER.jpg	52826164	0	156	75119	301	0	next	incorrect	1801
Vp002	902	Response	2	52901275	75111	1
Vp002	903	Picture	MorphM8_03_orig.jpg ; MorphM8_00_UPPER.jpg	52901283	0	145	16466	146	0	next	incorrect	1803
Vp002	903	Response	2	52917675	16392	1
Vp002	904	Picture	MorphM6_07_orig.jpg ; MorphM6_10_UPPER.jpg	52917749	0	1	20654	181	0	next	incorrect	1805
Vp002	904	Response	2	52938395	20646	1
Vp002	905	Picture	MorphF7_06_orig.jpg ; MorphF7_00_UPPER.jpg	52938403	0	180	54055	181	0	next	incorrect	1807
Vp002	905	Response	2	52992315	53912	1
Vp002	906	Picture	MorphF9_00_orig.jpg ; MorphF9_10_UPPER.jpg	52992458	0	1	12606	2	0	next	hit	1809
Vp002	906	Response	1	53004955	12497	1
Vp002	907	Picture	MorphM4_04_orig.jpg ; MorphM4_00_UPPER.jpg	53005064	0	1	13138	2	0	next	hit	1811
Vp002	907	Response	1	53018075	13011	1
Vp002	908	Picture	MorphF1_10_orig.jpg ; MorphF1_10_UPPER.jpg	53018202	0	1	8440	187	0	next	hit	1813
Vp002	908	Response	1	53026635	8433	1
Vp002	909	Picture	MorphF10_01_orig.jpg ; MorphF10_00_UPPER.jpg	53026642	0	186	79804	187	0	next	hit	1815
Vp002	909	Response	1	53106314	79672	1
Vp002	910	Picture	MorphF1_06_orig.jpg ; MorphF1_00_UPPER.jpg	53106446	0	1	4512	2	0	next	hit	1817
Vp002	910	Response	1	53110874	4428	1
Vp002	911	Picture	MorphF10_07_orig.jpg ; MorphF10_10_UPPER.jpg	53110958	0	1	5573	3	0	next	hit	1819
Vp002	911	Response	1	53116394	5436	1
Vp002	912	Picture	MorphM7_05_orig.jpg ; MorphM7_00_UPPER.jpg	53116531	0	2	33391	185	0	next	hit	1821
Vp002	912	Response	1	53149914	33383	1
Vp002	913	Picture	MorphM10_06_orig.jpg ; MorphM10_10_UPPER.jpg	53149922	0	183	18362	184	0	next	hit	1823
Vp002	913	Response	1	53168154	18232	1
Vp002	914	Picture	MorphF4_10_orig.jpg ; MorphF4_00_UPPER.jpg	53168284	0	1	11545	2	0	next	hit	1825
Vp002	914	Response	1	53179754	11470	1
Vp002	915	Picture	MorphM2_08_orig.jpg ; MorphM2_00_UPPER.jpg	53179829	0	1	31317	2	0	next	incorrect	1827
Vp002	915	Response	2	53211034	31205	1
Vp002	916	Picture	MorphF8_05_orig.jpg ; MorphF8_00_UPPER.jpg	53211146	0	1	11095	186	0	next	hit	1829
Vp002	916	Response	1	53222233	11087	1
Vp002	917	Picture	MorphM2_08_orig.jpg ; MorphM2_10_UPPER.jpg	53222241	0	185	11680	368	0	next	hit	1831
Vp002	917	Response	1	53233913	11672	1
Vp002	918	Picture	MorphM3_06_orig.jpg ; MorphM3_10_UPPER.jpg	53233921	0	183	23520	333	0	next	hit	1833
Vp002	918	Response	1	53257433	23512	1
Vp002	919	Picture	MorphF5_07_orig.jpg ; MorphF5_10_UPPER.jpg	53257441	0	150	7581	151	0	next	hit	1835
Vp002	919	Response	1	53264953	7512	1
Vp002	920	Picture	MorphF8_03_orig.jpg ; MorphF8_10_UPPER.jpg	53265022	0	1	11677	2	0	next	hit	1837
Vp002	920	Response	1	53276633	11611	1
Vp002	921	Picture	MorphM8_07_orig.jpg ; MorphM8_00_UPPER.jpg	53276699	0	1	7298	3	0	next	hit	1839
Vp002	921	Response	1	53283913	7214	1
Vp002	922	Picture	MorphF8_07_orig.jpg ; MorphF8_10_UPPER.jpg	53283997	0	2	7299	3	0	next	hit	1841
Vp002	922	Response	1	53291193	7196	1
Vp002	923	Picture	MorphF2_05_orig.jpg ; MorphF2_00_UPPER.jpg	53291296	0	1	20144	161	0	next	hit	1843
Vp002	923	Response	1	53311433	20137	1
Vp002	924	Picture	MorphM9_05_orig.jpg ; MorphM9_00_UPPER.jpg	53311440	0	160	6794	161	0	next	hit	1845
Vp002	924	Response	1	53318153	6713	1
Vp002	925	Picture	MorphF8_01_orig.jpg ; MorphF8_00_UPPER.jpg	53318234	0	1	19374	2	0	next	incorrect	1847
Vp002	925	Response	2	53337513	19279	1
Vp002	926	Picture	MorphM8_06_orig.jpg ; MorphM8_00_UPPER.jpg	53337608	0	1	198471	181	0	next	hit	1849
Vp002	926	Response	1	53536071	198463	1
Vp002	927	Picture	MorphM9_08_orig.jpg ; MorphM9_10_UPPER.jpg	53536079	0	180	9335	181	0	next	hit	1851
Vp002	927	Response	1	53545271	9192	1
Vp002	928	Picture	MorphF7_00_orig.jpg ; MorphF7_10_UPPER.jpg	53545414	0	1	53345	2	0	next	hit	1853
Vp002	928	Response	1	53598631	53217	1
Vp002	929	Picture	MorphM7_07_orig.jpg ; MorphM7_00_UPPER.jpg	53598759	0	1	6901	2	0	next	hit	1855
Vp002	929	Response	1	53605511	6752	1
Vp002	930	Picture	MorphF2_09_orig.jpg ; MorphF2_10_UPPER.jpg	53605660	0	1	9139	152	0	next	hit	1857
Vp002	930	Response	1	53614791	9131	1
Vp002	931	Picture	MorphF4_08_orig.jpg ; MorphF4_00_UPPER.jpg	53614799	0	151	17002	152	0	next	incorrect	1859
Vp002	931	Response	2	53631671	16872	1
Vp002	932	Picture	MorphF5_03_orig.jpg ; MorphF5_10_UPPER.jpg	53631801	0	1	8228	2	0	next	hit	1861
Vp002	932	Response	1	53639911	8110	1
Vp002	933	Picture	MorphM3_10_orig.jpg ; MorphM3_10_UPPER.jpg	53640029	0	1	34103	2	0	next	hit	1863
Vp002	933	Response	1	53673991	33962	1
Vp002	934	Picture	MorphM4_08_orig.jpg ; MorphM4_00_UPPER.jpg	53674132	0	1	10351	2	0	next	hit	1865
Vp002	934	Response	1	53684391	10259	1
Vp002	935	Picture	MorphM7_03_orig.jpg ; MorphM7_00_UPPER.jpg	53684483	0	1	14715	149	0	next	hit	1867
Vp002	935	Response	1	53699190	14707	1
Vp002	936	Picture	MorphF4_02_orig.jpg ; MorphF4_10_UPPER.jpg	53699198	0	148	16602	149	0	next	hit	1869
Vp002	936	Response	1	53715670	16472	1
Vp002	937	Picture	MorphM8_10_orig.jpg ; MorphM8_00_UPPER.jpg	53715800	0	1	6369	2	0	next	hit	1871
Vp002	937	Response	1	53722070	6270	1
Vp002	938	Picture	MorphF4_08_orig.jpg ; MorphF4_10_UPPER.jpg	53722169	0	1	26389	153	0	next	incorrect	1873
Vp002	938	Response	2	53748550	26381	1
Vp002	939	Picture	MorphM2_04_orig.jpg ; MorphM2_00_UPPER.jpg	53748558	0	152	10900	153	0	next	incorrect	1875
Vp002	939	Response	2	53759350	10792	1
Vp002	940	Picture	MorphF2_04_orig.jpg ; MorphF2_10_UPPER.jpg	53759458	0	1	9289	2	0	next	hit	1877
Vp002	940	Response	1	53768630	9172	1
Vp002	941	Picture	MorphF6_05_orig.jpg ; MorphF6_10_UPPER.jpg	53768747	0	1	13004	2	0	next	incorrect	1879
Vp002	941	Response	2	53781670	12923	1
Vp002	942	Picture	MorphF9_03_orig.jpg ; MorphF9_00_UPPER.jpg	53781751	0	1	22824	2	0	next	hit	1881
Vp002	942	Response	1	53804470	22719	1
Vp002	943	Picture	MorphF8_04_orig.jpg ; MorphF8_00_UPPER.jpg	53804575	0	1	195186	149	0	next	hit	1883
Vp002	943	Response	1	53999749	195174	1
Vp002	944	Picture	MorphM7_09_orig.jpg ; MorphM7_10_UPPER.jpg	53999761	0	148	29075	149	0	next	hit	1885
Vp002	944	Response	1	54028708	28947	1
Vp002	945	Picture	MorphF6_01_orig.jpg ; MorphF6_10_UPPER.jpg	54028836	0	1	9000	159	0	next	hit	1887
Vp002	945	Response	1	54037828	8992	1
Vp002	946	Picture	MorphM3_01_orig.jpg ; MorphM3_00_UPPER.jpg	54037836	0	158	29840	333	0	next	hit	1889
Vp002	946	Response	1	54067668	29832	1
Vp002	947	Picture	MorphM9_01_orig.jpg ; MorphM9_00_UPPER.jpg	54067676	0	175	19520	337	0	next	hit	1891
Vp002	947	Response	1	54087188	19512	1
Vp002	948	Picture	MorphF10_10_orig.jpg ; MorphF10_10_UPPER.jpg	54087196	0	162	8636	313	0	next	hit	1893
Vp002	948	Response	1	54095828	8632	1
Vp002	949	Picture	MorphF7_09_orig.jpg ; MorphF7_10_UPPER.jpg	54095832	0	151	7581	152	0	next	hit	1895
Vp002	949	Response	1	54103268	7436	1
Vp002	950	Picture	MorphF10_08_orig.jpg ; MorphF10_10_UPPER.jpg	54103413	0	1	14332	2	0	next	hit	1897
Vp002	950	Response	1	54117668	14255	1
Vp002	951	Picture	MorphM1_10_orig.jpg ; MorphM1_10_UPPER.jpg	54117745	0	1	11146	2	0	next	hit	1899
Vp002	951	Response	1	54128788	11043	1
Vp002	952	Picture	MorphF6_10_orig.jpg ; MorphF6_10_UPPER.jpg	54128891	0	1	23184	173	0	next	hit	1901
Vp002	952	Response	1	54152068	23177	1
Vp002	953	Picture	MorphF5_07_orig.jpg ; MorphF5_00_UPPER.jpg	54152075	0	172	17820	173	0	next	incorrect	1903
Vp002	953	Response	2	54169828	17753	1
Vp002	954	Picture	MorphM3_07_orig.jpg ; MorphM3_00_UPPER.jpg	54169895	0	1	48568	2	0	next	hit	1905
Vp002	954	Response	1	54218387	48492	1
Vp002	955	Picture	MorphM9_02_orig.jpg ; MorphM9_00_UPPER.jpg	54218463	0	1	18047	2	0	next	incorrect	1907
Vp002	955	Response	2	54236387	17924	1
Vp002	956	Picture	MorphF1_09_orig.jpg ; MorphF1_10_UPPER.jpg	54236510	0	1	13270	2	0	next	hit	1909
Vp002	956	Response	1	54249667	13157	1
Vp002	957	Picture	MorphF9_02_orig.jpg ; MorphF9_00_UPPER.jpg	54249780	0	1	226373	146	0	next	hit	1911
Vp002	957	Response	1	54476146	226366	1
Vp002	958	Picture	MorphM7_05_orig.jpg ; MorphM7_10_UPPER.jpg	54476153	0	145	9920	323	0	next	hit	1913
Vp002	958	Response	1	54486066	9913	1
Vp002	959	Picture	MorphM4_00_orig.jpg ; MorphM4_00_UPPER.jpg	54486073	0	178	60800	332	0	next	incorrect	1915
Vp002	959	Response	2	54546865	60792	1
Vp002	960	Picture	MorphF10_04_orig.jpg ; MorphF10_00_UPPER.jpg	54546873	0	154	175979	155	0	next	incorrect	1917
Vp002	960	Response	2	54722704	175831	1
Vp002	961	Picture	MorphM2_09_orig.jpg ; MorphM2_00_UPPER.jpg	54722852	0	1	14179	154	0	next	incorrect	1919
Vp002	961	Response	2	54737024	14172	1
Vp002	962	Picture	MorphM6_01_orig.jpg ; MorphM6_10_UPPER.jpg	54737031	0	153	10721	334	0	next	hit	1921
Vp002	962	Response	1	54747744	10713	1
Vp002	963	Picture	MorphM9_03_orig.jpg ; MorphM9_10_UPPER.jpg	54747752	0	181	15175	182	0	next	hit	1923
Vp002	963	Response	1	54762784	15032	1
Vp002	964	Picture	MorphF3_01_orig.jpg ; MorphF3_00_UPPER.jpg	54762927	0	1	7944	152	0	next	hit	1925
Vp002	964	Response	1	54770864	7937	1
Vp002	965	Picture	MorphF6_07_orig.jpg ; MorphF6_10_UPPER.jpg	54770871	0	151	7714	152	0	next	hit	1927
Vp002	965	Response	1	54778464	7593	1
Vp002	966	Picture	MorphM4_05_orig.jpg ; MorphM4_10_UPPER.jpg	54778585	0	1	8095	2	0	next	hit	1929
Vp002	966	Response	1	54786544	7959	1
Vp002	967	Picture	MorphM2_00_orig.jpg ; MorphM2_10_UPPER.jpg	54786680	0	1	14031	170	0	next	hit	1931
Vp002	967	Response	1	54800704	14024	1
Vp002	968	Picture	MorphM1_08_orig.jpg ; MorphM1_10_UPPER.jpg	54800711	0	169	8262	170	0	next	hit	1933
Vp002	968	Response	1	54808864	8153	1
Vp002	969	Picture	MorphF2_07_orig.jpg ; MorphF2_10_UPPER.jpg	54808973	0	1	10351	2	0	next	hit	1935
Vp002	969	Response	1	54819184	10211	1
Vp002	970	Picture	MorphF6_09_orig.jpg ; MorphF6_10_UPPER.jpg	54819324	0	1	9687	2	0	next	hit	1937
Vp002	970	Response	1	54828864	9540	1
Vp002	971	Picture	MorphM1_06_orig.jpg ; MorphM1_10_UPPER.jpg	54829011	0	1	9289	2	0	next	hit	1939
Vp002	971	Response	1	54838224	9213	1
Vp002	972	Picture	MorphM4_00_orig.jpg ; MorphM4_10_UPPER.jpg	54838300	0	1	24947	2	0	next	incorrect	1941
Vp002	972	Response	2	54863103	24803	1
Vp002	973	Picture	MorphM1_10_orig.jpg ; MorphM1_00_UPPER.jpg	54863247	0	1	12341	2	0	next	incorrect	1943
Vp002	973	Response	2	54875503	12256	1
Vp002	974	Picture	MorphM6_08_orig.jpg ; MorphM6_10_UPPER.jpg	54875588	0	1	48833	2	0	next	incorrect	1945
Vp002	974	Response	2	54924303	48715	1
Vp002	975	Picture	MorphM1_00_orig.jpg ; MorphM1_00_UPPER.jpg	54924421	0	1	11678	2	0	next	hit	1947
Vp002	975	Response	1	54935983	11562	1
Vp002	976	Picture	MorphF9_01_orig.jpg ; MorphF9_10_UPPER.jpg	54936099	0	1	10451	167	0	next	hit	1949
Vp002	976	Response	1	54946543	10444	1
Vp002	977	Picture	MorphF3_10_orig.jpg ; MorphF3_00_UPPER.jpg	54946550	0	166	47520	318	0	next	hit	1951
Vp002	977	Response	1	54994063	47513	1
Vp002	978	Picture	MorphF1_03_orig.jpg ; MorphF1_00_UPPER.jpg	54994070	0	152	15120	312	0	next	incorrect	1953
Vp002	978	Response	2	55009182	15112	1
Vp002	979	Picture	MorphM5_04_orig.jpg ; MorphM5_00_UPPER.jpg	55009190	0	160	8784	161	0	next	hit	1955
Vp002	979	Response	1	55017902	8712	1
Vp002	980	Picture	MorphF8_07_orig.jpg ; MorphF8_00_UPPER.jpg	55017974	0	1	46975	2	0	next	incorrect	1957
Vp002	980	Response	2	55064862	46888	1
Vp002	981	Picture	MorphM3_05_orig.jpg ; MorphM3_10_UPPER.jpg	55064949	0	1	26275	2	0	next	hit	1959
Vp002	981	Response	1	55091102	26153	1
Vp002	982	Picture	MorphM5_03_orig.jpg ; MorphM5_00_UPPER.jpg	55091224	0	1	10845	171	0	next	hit	1961
Vp002	982	Response	1	55102062	10838	1
Vp002	983	Picture	MorphF8_09_orig.jpg ; MorphF8_10_UPPER.jpg	55102069	0	170	36396	171	0	next	hit	1963
Vp002	983	Response	1	55138382	36313	1
Vp002	984	Picture	MorphM8_03_orig.jpg ; MorphM8_10_UPPER.jpg	55138465	0	1	10085	2	0	next	hit	1965
Vp002	984	Response	1	55148462	9997	1
Vp002	985	Picture	MorphF9_06_orig.jpg ; MorphF9_10_UPPER.jpg	55148550	0	1	39411	2	0	next	hit	1967
Vp002	985	Response	1	55187821	39271	1
Vp002	986	Picture	MorphF5_08_orig.jpg ; MorphF5_00_UPPER.jpg	55187961	0	1	10988	161	0	next	incorrect	1969
Vp002	986	Response	2	55198941	10980	1
Vp002	987	Picture	MorphM8_04_orig.jpg ; MorphM8_00_UPPER.jpg	55198949	0	160	37713	161	0	next	hit	1971
Vp002	987	Response	1	55236541	37592	1
Vp002	988	Picture	MorphM9_06_orig.jpg ; MorphM9_00_UPPER.jpg	55236662	0	1	6502	2	0	next	hit	1973
Vp002	988	Response	1	55243101	6439	1
Vp002	989	Picture	MorphF6_06_orig.jpg ; MorphF6_10_UPPER.jpg	55243164	0	1	11412	2	0	next	incorrect	1975
Vp002	989	Response	2	55254461	11297	1
Vp002	990	Picture	MorphM3_06_orig.jpg ; MorphM3_00_UPPER.jpg	55254576	0	1	8052	177	0	next	incorrect	1977
Vp002	990	Response	2	55262621	8045	1
Vp002	991	Picture	MorphM10_04_orig.jpg ; MorphM10_00_UPPER.jpg	55262628	0	176	23796	177	0	next	hit	1979
Vp002	991	Response	1	55286301	23673	1
Vp002	992	Picture	MorphF3_04_orig.jpg ; MorphF3_10_UPPER.jpg	55286424	0	1	66604	145	0	next	hit	1981
Vp002	992	Response	1	55353020	66596	1
Vp002	993	Picture	MorphM3_09_orig.jpg ; MorphM3_10_UPPER.jpg	55353028	0	144	5680	314	0	next	hit	1983
Vp002	993	Response	1	55358700	5672	1
Vp002	994	Picture	MorphM9_09_orig.jpg ; MorphM9_10_UPPER.jpg	55358708	0	170	16319	343	0	next	hit	1985
Vp002	994	Response	1	55375020	16312	1
Vp002	995	Picture	MorphF5_09_orig.jpg ; MorphF5_00_UPPER.jpg	55375027	0	173	8480	359	0	next	incorrect	1987
Vp002	995	Response	2	55383500	8473	1
Vp002	996	Picture	MorphM1_01_orig.jpg ; MorphM1_00_UPPER.jpg	55383507	0	186	6953	187	0	next	incorrect	1989
Vp002	996	Response	2	55390380	6873	1
Vp002	997	Picture	MorphM5_10_orig.jpg ; MorphM5_10_UPPER.jpg	55390460	0	1	10748	2	0	next	hit	1991
Vp002	997	Response	1	55401100	10640	1
Vp002	998	Picture	MorphF6_06_orig.jpg ; MorphF6_00_UPPER.jpg	55401208	0	1	12474	2	0	next	incorrect	1993
Vp002	998	Response	2	55413580	12372	1
Vp002	999	Picture	MorphF10_01_orig.jpg ; MorphF10_10_UPPER.jpg	55413682	0	1	10616	2	0	next	hit	1995
Vp002	999	Response	1	55424220	10538	1
Vp002	1000	Picture	MorphM7_04_orig.jpg ; MorphM7_00_UPPER.jpg	55424298	0	1	20436	2	0	next	hit	1997
Vp002	1000	Response	1	55444620	20322	1
Vp002	1001	Picture	MorphM2_02_orig.jpg ; MorphM2_00_UPPER.jpg	55444734	0	1	7253	180	0	next	hit	1999
Vp002	1001	Response	1	55451980	7246	1
Vp002	1002	Picture	MorphM8_09_orig.jpg ; MorphM8_00_UPPER.jpg	55451987	0	179	8538	180	0	next	hit	2001
Vp002	1002	Response	1	55460380	8393	1
Vp002	1003	Picture	MorphF9_05_orig.jpg ; MorphF9_10_UPPER.jpg	55460525	0	1	8183	179	0	next	hit	2003
Vp002	1003	Response	1	55468700	8175	1
Vp002	1004	Picture	MorphF5_05_orig.jpg ; MorphF5_00_UPPER.jpg	55468708	0	178	39854	179	0	next	incorrect	2005
Vp002	1004	Response	2	55508460	39752	1
Vp002	1005	Picture	MorphF4_07_orig.jpg ; MorphF4_10_UPPER.jpg	55508562	0	1	16985	2	0	next	hit	2007
Vp002	1005	Response	1	55525419	16857	1
Vp002	1006	Picture	MorphM8_05_orig.jpg ; MorphM8_10_UPPER.jpg	55525547	0	1	7962	2	0	next	hit	2009
Vp002	1006	Response	1	55533419	7872	1
Vp002	1007	Picture	MorphF10_08_orig.jpg ; MorphF10_00_UPPER.jpg	55533509	0	1	17598	186	0	next	hit	2011
Vp002	1007	Response	1	55551099	17590	1
Vp002	1008	Picture	MorphM2_05_orig.jpg ; MorphM2_10_UPPER.jpg	55551107	0	185	10003	187	0	next	hit	2013
Vp002	1008	Response	1	55561019	9912	1
Vp002	1009	Picture	MorphF9_01_orig.jpg ; MorphF9_00_UPPER.jpg	55561110	0	2	8716	178	0	next	incorrect	2015
Vp002	1009	Response	2	55569819	8709	1
Vp002	1010	Picture	MorphM2_10_orig.jpg ; MorphM2_10_UPPER.jpg	55569826	0	176	14507	177	0	next	hit	2017
Vp002	1010	Response	1	55584219	14393	1
Vp002	1011	Picture	MorphM5_00_orig.jpg ; MorphM5_00_UPPER.jpg	55584333	0	1	6613	156	0	next	hit	2019
Vp002	1011	Response	1	55590939	6606	1
Vp002	1012	Picture	MorphM7_04_orig.jpg ; MorphM7_10_UPPER.jpg	55590946	0	155	8080	325	0	next	incorrect	2021
Vp002	1012	Response	2	55599019	8073	1
Vp002	1013	Picture	MorphF3_05_orig.jpg ; MorphF3_10_UPPER.jpg	55599026	0	170	13704	171	0	next	hit	2023
Vp002	1013	Response	1	55612619	13593	1
Vp002	1014	Picture	MorphF2_08_orig.jpg ; MorphF2_00_UPPER.jpg	55612730	0	1	12296	180	0	next	incorrect	2025
Vp002	1014	Response	2	55625019	12289	1
Vp002	1015	Picture	MorphF4_10_orig.jpg ; MorphF4_10_UPPER.jpg	55625026	0	179	10640	334	0	next	hit	2027
Vp002	1015	Response	1	55635659	10633	1
Vp002	1016	Picture	MorphM1_07_orig.jpg ; MorphM1_10_UPPER.jpg	55635666	0	155	18720	301	0	next	hit	2029
Vp002	1016	Response	1	55654378	18712	1
Vp002	1017	Picture	MorphF1_02_orig.jpg ; MorphF1_00_UPPER.jpg	55654386	0	146	9280	300	0	next	hit	2031
Vp002	1017	Response	1	55663658	9272	1
Vp002	1018	Picture	MorphF4_09_orig.jpg ; MorphF4_10_UPPER.jpg	55663666	0	154	28684	155	0	next	hit	2033
Vp002	1018	Response	1	55692218	28552	1
Vp002	1019	Picture	MorphM9_06_orig.jpg ; MorphM9_10_UPPER.jpg	55692350	0	1	18036	145	0	next	hit	2035
Vp002	1019	Response	1	55710378	18028	1
Vp002	1020	Picture	MorphM5_04_orig.jpg ; MorphM5_10_UPPER.jpg	55710386	0	144	6778	145	0	next	hit	2037
Vp002	1020	Response	1	55717098	6712	1
Vp002	1021	Picture	MorphM10_07_orig.jpg ; MorphM10_10_UPPER.jpg	55717164	0	1	13270	2	0	next	hit	2039
Vp002	1021	Response	1	55730298	13134	1
Vp002	1022	Picture	MorphF4_00_orig.jpg ; MorphF4_00_UPPER.jpg	55730434	0	1	7391	175	0	next	incorrect	2041
Vp002	1022	Response	2	55737818	7384	1
Vp002	1023	Picture	MorphM10_00_orig.jpg ; MorphM10_10_UPPER.jpg	55737825	0	174	7472	175	0	next	incorrect	2043
Vp002	1023	Response	2	55745178	7353	1
Vp002	1024	Picture	MorphF9_09_orig.jpg ; MorphF9_00_UPPER.jpg	55745297	0	1	18975	3	0	next	incorrect	2045
Vp002	1024	Response	2	55764138	18841	1
Vp002	1025	Picture	MorphM10_10_orig.jpg ; MorphM10_10_UPPER.jpg	55764272	0	2	11394	154	0	next	hit	2047
Vp002	1025	Response	1	55775658	11386	1
Vp002	1026	Picture	MorphF7_08_orig.jpg ; MorphF7_00_UPPER.jpg	55775666	0	152	7848	153	0	next	hit	2049
Vp002	1026	Response	1	55783418	7752	1
Vp002	1027	Picture	MorphF3_02_orig.jpg ; MorphF3_00_UPPER.jpg	55783514	0	1	7962	2	0	next	hit	2051
Vp002	1027	Response	1	55791338	7824	1
Vp002	1028	Picture	MorphM5_10_orig.jpg ; MorphM5_00_UPPER.jpg	55791476	0	1	7298	2	0	next	hit	2053
Vp002	1028	Response	1	55798698	7222	1
Vp002	1029	Picture	MorphM2_05_orig.jpg ; MorphM2_00_UPPER.jpg	55798774	0	1	20834	2	0	next	hit	2055
Vp002	1029	Response	1	55819498	20724	1
Vp002	1030	Picture	MorphF9_08_orig.jpg ; MorphF9_00_UPPER.jpg	55819608	0	1	6502	2	0	next	hit	2057
Vp002	1030	Response	1	55825977	6369	1
Vp002	1031	Picture	MorphM6_06_orig.jpg ; MorphM6_10_UPPER.jpg	55826110	0	1	14464	2	0	next	incorrect	2059
Vp002	1031	Response	2	55840457	14347	1
Vp002	1032	Picture	MorphF10_02_orig.jpg ; MorphF10_00_UPPER.jpg	55840574	0	1	12850	157	0	next	incorrect	2061
Vp002	1032	Response	2	55853417	12843	1
Vp002	1033	Picture	MorphF1_10_orig.jpg ; MorphF1_00_UPPER.jpg	55853424	0	156	24306	157	0	next	incorrect	2063
Vp002	1033	Response	2	55877577	24153	1
Vp002	1034	Picture	MorphM8_02_orig.jpg ; MorphM8_10_UPPER.jpg	55877730	0	1	14175	159	0	next	incorrect	2065
Vp002	1034	Response	2	55891897	14167	1
Vp002	1035	Picture	MorphM10_08_orig.jpg ; MorphM10_00_UPPER.jpg	55891905	0	158	19120	304	0	next	hit	2067
Vp002	1035	Response	1	55911017	19112	1
Vp002	1036	Picture	MorphM3_03_orig.jpg ; MorphM3_00_UPPER.jpg	55911025	0	146	16319	295	0	next	hit	2069
Vp002	1036	Response	1	55927337	16312	1
Vp002	1037	Picture	MorphM7_02_orig.jpg ; MorphM7_10_UPPER.jpg	55927344	0	149	10080	303	0	next	hit	2071
Vp002	1037	Response	1	55937417	10073	1
Vp002	1038	Picture	MorphF10_09_orig.jpg ; MorphF10_00_UPPER.jpg	55937424	0	154	11300	155	0	next	hit	2073
Vp002	1038	Response	1	55948617	11193	1
Vp002	1039	Picture	MorphM10_02_orig.jpg ; MorphM10_00_UPPER.jpg	55948724	0	1	11412	2	0	next	hit	2075
Vp002	1039	Response	1	55960057	11333	1
Vp002	1040	Picture	MorphF7_00_orig.jpg ; MorphF7_00_UPPER.jpg	55960136	0	1	6088	151	0	next	hit	2077
Vp002	1040	Response	1	55966217	6081	1
Vp002	1041	Picture	MorphF8_02_orig.jpg ; MorphF8_10_UPPER.jpg	55966224	0	150	10765	151	0	next	hit	2079
Vp002	1041	Response	1	55976857	10633	1
Vp002	1042	Picture	MorphF2_02_orig.jpg ; MorphF2_10_UPPER.jpg	55976989	0	1	8094	2	0	next	hit	2081
Vp002	1042	Response	1	55984936	7947	1
Vp002	1043	Picture	MorphM9_02_orig.jpg ; MorphM9_10_UPPER.jpg	55985083	0	1	16455	2	0	next	hit	2083
Vp002	1043	Response	1	56001416	16333	1
Vp002	1044	Picture	MorphF4_03_orig.jpg ; MorphF4_00_UPPER.jpg	56001538	0	1	15086	177	0	next	incorrect	2085
Vp002	1044	Response	2	56016616	15078	1
Vp002	1045	Picture	MorphM8_05_orig.jpg ; MorphM8_00_UPPER.jpg	56016624	0	176	8136	177	0	next	incorrect	2087
Vp002	1045	Response	2	56024616	7992	1
Vp002	1046	Picture	MorphF6_03_orig.jpg ; MorphF6_00_UPPER.jpg	56024760	0	1	7166	2	0	next	incorrect	2089
Vp002	1046	Response	2	56031816	7056	1
Vp002	1047	Picture	MorphF3_05_orig.jpg ; MorphF3_00_UPPER.jpg	56031926	0	1	23978	175	0	next	incorrect	2091
Vp002	1047	Response	2	56055896	23970	1
Vp002	1048	Picture	MorphM3_08_orig.jpg ; MorphM3_10_UPPER.jpg	56055904	0	174	24559	339	0	next	hit	2093
Vp002	1048	Response	1	56080456	24552	1
Vp002	1049	Picture	MorphF3_06_orig.jpg ; MorphF3_10_UPPER.jpg	56080463	0	165	9054	166	0	next	hit	2095
Vp002	1049	Response	1	56089416	8953	1
Vp002	1050	Picture	MorphM8_01_orig.jpg ; MorphM8_10_UPPER.jpg	56089517	0	1	10351	2	0	next	hit	2097
Vp002	1050	Response	1	56099736	10219	1
Vp002	1051	Picture	MorphM1_00_orig.jpg ; MorphM1_10_UPPER.jpg	56099868	0	1	6502	2	0	next	hit	2099
Vp002	1051	Response	1	56106296	6428	1
Vp002	1052	Picture	MorphF7_02_orig.jpg ; MorphF7_00_UPPER.jpg	56106370	0	1	5529	179	0	next	hit	2101
Vp002	1052	Response	1	56111896	5526	1
Vp002	1053	Picture	MorphM8_09_orig.jpg ; MorphM8_10_UPPER.jpg	56111899	0	178	8244	340	0	next	hit	2103
Vp002	1053	Response	1	56120136	8237	1
Vp002	1054	Picture	MorphM7_06_orig.jpg ; MorphM7_00_UPPER.jpg	56120143	0	162	11175	163	0	next	hit	2105
Vp002	1054	Response	1	56131256	11113	1
Vp002	1055	Picture	MorphM10_04_orig.jpg ; MorphM10_10_UPPER.jpg	56131318	0	1	12025	185	0	next	hit	2107
Vp002	1055	Response	1	56143335	12017	1
Vp002	1056	Picture	MorphM7_02_orig.jpg ; MorphM7_00_UPPER.jpg	56143343	0	184	8012	185	0	next	hit	2109
Vp002	1056	Response	1	56151255	7912	1
Vp002	1057	Picture	MorphF7_06_orig.jpg ; MorphF7_10_UPPER.jpg	56151355	0	1	10868	148	0	next	incorrect	2111
Vp002	1057	Response	2	56162215	10860	1
Vp002	1058	Picture	MorphF3_08_orig.jpg ; MorphF3_00_UPPER.jpg	56162223	0	147	10320	325	0	next	incorrect	2113
Vp002	1058	Response	2	56172535	10312	1
Vp002	1059	Picture	MorphM7_01_orig.jpg ; MorphM7_10_UPPER.jpg	56172543	0	178	9864	179	0	next	hit	2115
Vp002	1059	Response	1	56182295	9752	1
Vp002	1060	Picture	MorphF9_03_orig.jpg ; MorphF9_10_UPPER.jpg	56182407	0	1	8492	2	0	next	incorrect	2117
Vp002	1060	Response	2	56190775	8368	1
Vp002	1061	Picture	MorphF1_07_orig.jpg ; MorphF1_10_UPPER.jpg	56190899	0	1	5308	2	0	next	hit	2119
Vp002	1061	Response	1	56196135	5236	1
Vp002	1062	Picture	MorphF4_04_orig.jpg ; MorphF4_00_UPPER.jpg	56196207	0	1	14730	2	0	next	hit	2121
Vp002	1062	Response	1	56210855	14648	1
Vp002	1063	Picture	MorphF5_04_orig.jpg ; MorphF5_00_UPPER.jpg	56210937	0	1	2787	2	0	next	incorrect	2123
Vp002	1063	Response	2	56213575	2638	1
Vp002	1064	Picture	MorphM5_02_orig.jpg ; MorphM5_10_UPPER.jpg	56213724	0	1	15658	2	0	next	hit	2125
Vp002	1064	Response	1	56229255	15531	1
Vp002	1065	Picture	MorphF6_03_orig.jpg ; MorphF6_10_UPPER.jpg	56229382	0	1	8095	2	0	next	hit	2127
Vp002	1065	Response	1	56237415	8033	1
Vp002	1066	Picture	MorphF4_04_orig.jpg ; MorphF4_10_UPPER.jpg	56237477	0	1	9687	2	0	next	hit	2129
Vp002	1066	Response	1	56247015	9538	1
Vp002	1067	Picture	MorphF7_04_orig.jpg ; MorphF7_10_UPPER.jpg	56247164	0	1	6338	166	0	next	hit	2131
Vp002	1067	Response	1	56253495	6331	1
Vp002	1068	Picture	MorphF9_10_orig.jpg ; MorphF9_10_UPPER.jpg	56253502	0	165	7681	346	0	next	hit	2133
Vp002	1068	Response	1	56261175	7673	1
Vp002	1069	Picture	MorphF1_04_orig.jpg ; MorphF1_00_UPPER.jpg	56261183	0	181	7478	182	0	next	incorrect	2135
Vp002	1069	Response	2	56268535	7352	1
Vp002	1070	Picture	MorphF8_08_orig.jpg ; MorphF8_00_UPPER.jpg	56268661	0	1	7166	2	0	next	incorrect	2137
Vp002	1070	Response	2	56275735	7074	1
Vp002	1071	Picture	MorphM6_02_orig.jpg ; MorphM6_00_UPPER.jpg	56275827	0	1	7962	2	0	next	incorrect	2139
Vp002	1071	Response	2	56283655	7828	1
Vp002	1072	Picture	MorphM4_08_orig.jpg ; MorphM4_10_UPPER.jpg	56283789	0	1	7563	3	0	next	hit	2141
Vp002	1072	Response	1	56291255	7466	1
Vp002	1073	Picture	MorphM5_09_orig.jpg ; MorphM5_00_UPPER.jpg	56291352	0	2	10616	3	0	next	hit	2143
Vp002	1073	Response	1	56301895	10543	1
Vp002	1074	Picture	MorphM4_02_orig.jpg ; MorphM4_10_UPPER.jpg	56301968	0	1	8228	2	0	next	hit	2145
Vp002	1074	Response	1	56310054	8086	1
Vp002	1075	Picture	MorphM6_00_orig.jpg ; MorphM6_00_UPPER.jpg	56310196	0	1	6982	185	0	next	incorrect	2147
Vp002	1075	Response	2	56317174	6978	1
Vp002	1076	Picture	MorphF2_03_orig.jpg ; MorphF2_00_UPPER.jpg	56317178	0	184	6420	185	0	next	incorrect	2149
Vp002	1076	Response	2	56323494	6316	1
Vp002	1077	Picture	MorphM9_05_orig.jpg ; MorphM9_10_UPPER.jpg	56323598	0	1	9264	160	0	next	hit	2151
Vp002	1077	Response	1	56332854	9256	1
Vp002	1078	Picture	MorphM7_00_orig.jpg ; MorphM7_00_UPPER.jpg	56332862	0	159	8651	160	0	next	hit	2153
Vp002	1078	Response	1	56341414	8552	1
Vp002	1079	Picture	MorphM1_04_orig.jpg ; MorphM1_00_UPPER.jpg	56341513	0	1	6236	3	0	next	incorrect	2155
Vp002	1079	Response	2	56347654	6141	1
Vp002	1080	Picture	MorphF1_00_orig.jpg ; MorphF1_00_UPPER.jpg	56347749	0	2	6473	165	0	next	incorrect	2157
Vp002	1080	Response	2	56354214	6465	1
Vp002	1081	Picture	MorphF2_00_orig.jpg ; MorphF2_10_UPPER.jpg	56354222	0	163	14080	313	0	next	hit	2159
Vp002	1081	Response	1	56368294	14072	1
Vp002	1082	Picture	MorphF9_07_orig.jpg ; MorphF9_00_UPPER.jpg	56368302	0	150	6640	295	0	next	hit	2161
Vp002	1082	Response	1	56374934	6632	1
Vp002	1083	Picture	MorphM3_05_orig.jpg ; MorphM3_00_UPPER.jpg	56374942	0	145	6513	146	0	next	hit	2163
Vp002	1083	Response	1	56381334	6392	1
Vp002	1084	Picture	MorphF4_02_orig.jpg ; MorphF4_00_UPPER.jpg	56381455	0	1	20834	2	0	next	hit	2165
Vp002	1084	Response	1	56402214	20759	1
Vp002	1085	Picture	MorphF2_10_orig.jpg ; MorphF2_00_UPPER.jpg	56402289	0	1	8891	2	0	next	incorrect	2167
Vp002	1085	Response	2	56411094	8805	1
Vp002	1086	Picture	MorphM7_06_orig.jpg ; MorphM7_10_UPPER.jpg	56411180	0	1	6482	155	0	next	hit	2169
Vp002	1086	Response	1	56417654	6474	1
Vp002	1087	Picture	MorphF7_05_orig.jpg ; MorphF7_10_UPPER.jpg	56417662	0	154	12079	304	0	next	incorrect	2171
Vp002	1087	Response	2	56429734	12072	1
Vp002	1088	Picture	MorphM3_08_orig.jpg ; MorphM3_00_UPPER.jpg	56429741	0	150	5988	151	0	next	hit	2173
Vp002	1088	Response	1	56435654	5913	1
Vp002	1089	Picture	MorphM7_08_orig.jpg ; MorphM7_10_UPPER.jpg	56435729	0	1	9156	2	0	next	hit	2175
Vp002	1089	Response	1	56444774	9045	1
Vp002	1090	Picture	MorphF7_03_orig.jpg ; MorphF7_00_UPPER.jpg	56444885	0	1	6104	2	0	next	hit	2177
Vp002	1090	Response	1	56450854	5969	1
Vp002	1091	Picture	MorphM8_04_orig.jpg ; MorphM8_10_UPPER.jpg	56450989	0	1	12474	2	0	next	incorrect	2179
Vp002	1091	Response	2	56463334	12345	1
Vp002	1092	Picture	MorphF6_01_orig.jpg ; MorphF6_00_UPPER.jpg	56463463	0	1	15658	2	0	next	hit	2181
Vp002	1092	Response	1	56479013	15550	1
Vp002	1093	Picture	MorphM6_10_orig.jpg ; MorphM6_10_UPPER.jpg	56479121	0	1	5020	158	0	next	hit	2183
Vp002	1093	Response	1	56484133	5012	1
Vp002	1094	Picture	MorphF9_06_orig.jpg ; MorphF9_00_UPPER.jpg	56484141	0	157	6076	342	0	next	hit	2185
Vp002	1094	Response	1	56490213	6072	1
Vp002	1095	Picture	MorphM10_09_orig.jpg ; MorphM10_10_UPPER.jpg	56490217	0	185	8942	186	0	next	hit	2187
Vp002	1095	Response	1	56499093	8876	1
Vp002	1096	Picture	MorphF4_06_orig.jpg ; MorphF4_00_UPPER.jpg	56499159	0	1	14422	177	0	next	incorrect	2189
Vp002	1096	Response	2	56513573	14414	1
Vp002	1097	Picture	MorphM4_01_orig.jpg ; MorphM4_00_UPPER.jpg	56513581	0	176	8137	177	0	next	incorrect	2191
Vp002	1097	Response	2	56521573	7992	1
Vp002	1098	Picture	MorphM8_01_orig.jpg ; MorphM8_00_UPPER.jpg	56521718	0	1	6237	2	0	next	incorrect	2193
Vp002	1098	Response	2	56527813	6095	1
Vp002	1099	Picture	MorphF4_05_orig.jpg ; MorphF4_10_UPPER.jpg	56527955	0	1	13933	2	0	next	incorrect	2195
Vp002	1099	Response	2	56541813	13858	1
Vp002	1100	Picture	MorphF7_08_orig.jpg ; MorphF7_10_UPPER.jpg	56541888	0	1	8227	2	0	next	hit	2197
Vp002	1100	Response	1	56549973	8085	1
Vp002	1101	Picture	MorphM10_03_orig.jpg ; MorphM10_10_UPPER.jpg	56550115	0	1	7564	2	0	next	incorrect	2199
Vp002	1101	Response	2	56557573	7458	1
Vp002	1102	Picture	MorphF4_01_orig.jpg ; MorphF4_10_UPPER.jpg	56557679	0	1	4910	2	0	next	hit	2201
Vp002	1102	Response	1	56562453	4774	1
Vp002	1103	Picture	MorphM7_08_orig.jpg ; MorphM7_00_UPPER.jpg	56562589	0	1	9156	2	0	next	hit	2203
Vp002	1103	Response	1	56571653	9064	1
Vp002	1104	Picture	MorphF3_09_orig.jpg ; MorphF3_10_UPPER.jpg	56571745	0	1	6475	162	0	next	hit	2205
Vp002	1104	Response	1	56578213	6468	1
Vp002	1105	Picture	MorphM4_02_orig.jpg ; MorphM4_00_UPPER.jpg	56578220	0	161	8122	162	0	next	incorrect	2207
Vp002	1105	Response	2	56586213	7993	1
Vp002	1106	Picture	MorphF1_09_orig.jpg ; MorphF1_00_UPPER.jpg	56586342	0	1	11545	2	0	next	incorrect	2209
Vp002	1106	Response	2	56597813	11471	1
Vp002	1107	Picture	MorphM3_01_orig.jpg ; MorphM3_10_UPPER.jpg	56597887	0	1	20650	186	0	next	hit	2211
Vp002	1107	Response	1	56618532	20645	1
Vp002	1108	Picture	MorphF8_01_orig.jpg ; MorphF8_10_UPPER.jpg	56618537	0	185	7880	186	0	next	hit	2213
Vp002	1108	Response	1	56626292	7755	1
Vp002	1109	Picture	MorphF9_09_orig.jpg ; MorphF9_10_UPPER.jpg	56626417	0	1	7299	2	0	next	incorrect	2215
Vp002	1109	Response	2	56633652	7235	1
Vp002	1110	Picture	MorphF8_03_orig.jpg ; MorphF8_00_UPPER.jpg	56633716	0	1	6767	2	0	next	incorrect	2217
Vp002	1110	Response	2	56640372	6656	1
Vp002	1111	Picture	MorphM2_06_orig.jpg ; MorphM2_00_UPPER.jpg	56640483	0	1	7431	2	0	next	incorrect	2219
Vp002	1111	Response	2	56647812	7329	1
Vp002	1112	Picture	MorphF1_07_orig.jpg ; MorphF1_00_UPPER.jpg	56647914	0	1	10882	2	0	next	incorrect	2221
Vp002	1112	Response	2	56658692	10778	1
Vp002	1113	Picture	MorphF2_03_orig.jpg ; MorphF2_10_UPPER.jpg	56658796	0	1	8360	2	0	next	hit	2223
Vp002	1113	Response	1	56667092	8296	1
Vp002	1114	Picture	MorphF1_06_orig.jpg ; MorphF1_10_UPPER.jpg	56667156	0	1	7144	156	0	next	hit	2225
Vp002	1114	Response	1	56674292	7136	1
Vp002	1115	Picture	MorphF8_06_orig.jpg ; MorphF8_10_UPPER.jpg	56674300	0	155	7718	156	0	next	hit	2227
Vp002	1115	Response	1	56681892	7592	1
Vp002	1116	Picture	MorphF4_03_orig.jpg ; MorphF4_10_UPPER.jpg	56682018	0	1	6502	2	0	next	incorrect	2229
Vp002	1116	Response	2	56688371	6353	2
Vp002	1117	Picture	MorphF10_03_orig.jpg ; MorphF10_00_UPPER.jpg	56688520	0	1	4739	173	0	next	hit	2231
Vp002	1117	Response	1	56693252	4732	1
Vp002	1118	Picture	MorphM2_03_orig.jpg ; MorphM2_10_UPPER.jpg	56693259	0	172	10240	322	0	next	incorrect	2233
Vp002	1118	Response	2	56703491	10232	2
Vp002	1119	Picture	MorphM6_02_orig.jpg ; MorphM6_10_UPPER.jpg	56703499	0	150	11163	151	0	next	hit	2235
Vp002	1119	Response	1	56714532	11033	1
Vp002	1120	Picture	MorphM3_00_orig.jpg ; MorphM3_10_UPPER.jpg	56714662	0	1	8041	56	0	next	hit	2237
Vp002	1120	Response	1	56722692	8030	1
Vp002	1121	Picture	MorphF7_07_orig.jpg ; MorphF7_00_UPPER.jpg	56722703	0	55	7436	237	0	next	hit	2239
Vp002	1121	Response	1	56730132	7429	1
Vp002	1122	Picture	MorphM7_00_orig.jpg ; MorphM7_10_UPPER.jpg	56730139	0	182	7440	356	0	next	incorrect	2241
Vp002	1122	Response	2	56737572	7433	1
Vp002	1123	Picture	MorphF10_06_orig.jpg ; MorphF10_10_UPPER.jpg	56737579	0	174	6277	175	0	next	hit	2243
Vp002	1123	Response	1	56743732	6153	1
Vp002	1124	Picture	MorphF5_05_orig.jpg ; MorphF5_10_UPPER.jpg	56743856	0	1	8492	2	0	next	hit	2245
Vp002	1124	Response	1	56752212	8356	1
Vp002	1125	Picture	MorphF10_02_orig.jpg ; MorphF10_10_UPPER.jpg	56752348	0	1	5176	2	0	next	hit	2247
Vp002	1125	Response	1	56757412	5064	1
Vp002	1126	Picture	MorphF5_01_orig.jpg ; MorphF5_00_UPPER.jpg	56757524	0	1	9952	2	0	next	hit	2249
Vp002	1126	Response	1	56767412	9888	1
Vp002	1127	Picture	MorphM6_09_orig.jpg ; MorphM6_10_UPPER.jpg	56767476	0	1	8983	175	0	next	hit	2251
Vp002	1127	Response	1	56776452	8976	1
Vp002	1128	Picture	MorphF5_03_orig.jpg ; MorphF5_00_UPPER.jpg	56776459	0	174	5879	175	0	next	hit	2253
Vp002	1128	Response	1	56782212	5753	1
Vp002	1129	Picture	MorphM1_02_orig.jpg ; MorphM1_10_UPPER.jpg	56782338	0	1	16841	147	0	next	hit	2255
Vp002	1129	Response	1	56799171	16833	1
Vp002	1130	Picture	MorphM9_04_orig.jpg ; MorphM9_00_UPPER.jpg	56799179	0	146	6912	148	0	next	hit	2257
Vp002	1130	Response	1	56805971	6792	1
Vp002	1131	Picture	MorphF3_00_orig.jpg ; MorphF3_00_UPPER.jpg	56806091	0	2	21232	3	0	next	incorrect	2259
Vp002	1131	Response	2	56827251	21160	1
Vp002	1132	Picture	MorphM4_06_orig.jpg ; MorphM4_00_UPPER.jpg	56827323	0	1	5972	2	0	next	incorrect	2261
Vp002	1132	Response	2	56833171	5848	1
Vp002	1133	Picture	MorphF5_09_orig.jpg ; MorphF5_10_UPPER.jpg	56833295	0	1	10844	172	0	next	hit	2263
Vp002	1133	Response	1	56844131	10836	1
Vp002	1134	Picture	MorphM8_06_orig.jpg ; MorphM8_10_UPPER.jpg	56844139	0	171	7440	333	0	next	hit	2265
Vp002	1134	Response	1	56851571	7432	1
Vp002	1135	Picture	MorphM9_04_orig.jpg ; MorphM9_10_UPPER.jpg	56851579	0	162	68368	163	0	next	hit	2267
Vp002	1135	Response	1	56919811	68232	1
Vp002	1136	Picture	MorphM2_07_orig.jpg ; MorphM2_10_UPPER.jpg	56919947	0	1	5151	159	0	next	hit	2269
Vp002	1136	Response	1	56925090	5143	1
Vp002	1137	Picture	MorphM1_01_orig.jpg ; MorphM1_10_UPPER.jpg	56925098	0	158	8480	329	0	next	incorrect	2271
Vp002	1137	Response	2	56933570	8472	1
Vp002	1138	Picture	MorphM4_10_orig.jpg ; MorphM4_10_UPPER.jpg	56933578	0	171	6274	172	0	next	incorrect	2273
Vp002	1138	Response	2	56939731	6153	1
Vp002	1139	Picture	MorphF9_07_orig.jpg ; MorphF9_10_UPPER.jpg	56939852	0	1	37002	156	0	next	hit	2275
Vp002	1139	Response	1	56976850	36998	1
Vp002	1140	Picture	MorphM10_06_orig.jpg ; MorphM10_00_UPPER.jpg	56976854	0	155	18864	156	0	next	hit	2277
Vp002	1140	Response	1	56995570	18716	1
Vp002	1141	Picture	MorphF7_10_orig.jpg ; MorphF7_10_UPPER.jpg	56995718	0	1	4114	2	0	next	hit	2279
Vp002	1141	Response	1	56999730	4012	1
Vp002	1142	Picture	MorphM1_06_orig.jpg ; MorphM1_00_UPPER.jpg	56999832	0	1	40738	2	0	next	incorrect	2281
Vp002	1142	Response	2	57040450	40618	1
Vp002	1143	Picture	MorphF8_04_orig.jpg ; MorphF8_10_UPPER.jpg	57040570	0	1	33308	2	0	next	incorrect	2283
Vp002	1143	Response	2	57073810	33240	1
Vp002	1144	Picture	MorphM3_02_orig.jpg ; MorphM3_10_UPPER.jpg	57073878	0	1	6739	163	0	next	hit	2285
Vp002	1144	Response	1	57080610	6732	1
Vp002	1145	Picture	MorphM9_09_orig.jpg ; MorphM9_00_UPPER.jpg	57080617	0	162	7327	163	0	next	hit	2287
Vp002	1145	Response	1	57087810	7193	1
Vp002	1146	Picture	MorphF2_07_orig.jpg ; MorphF2_00_UPPER.jpg	57087944	0	1	6237	2	0	next	hit	2289
Vp002	1146	Response	1	57094050	6106	1
Vp002	1147	Picture	MorphM5_05_orig.jpg ; MorphM5_10_UPPER.jpg	57094181	0	1	7829	2	0	next	hit	2291
Vp002	1147	Response	1	57101890	7709	1
Vp002	1148	Picture	MorphF7_03_orig.jpg ; MorphF7_10_UPPER.jpg	57102010	0	1	13403	2	0	next	incorrect	2293
Vp002	1148	Response	2	57115330	13320	1
Vp002	1149	Picture	MorphM10_10_orig.jpg ; MorphM10_00_UPPER.jpg	57115413	0	1	7696	2	0	next	hit	2295
Vp002	1149	Response	1	57123009	7596	1
Vp002	1150	Picture	MorphM9_08_orig.jpg ; MorphM9_00_UPPER.jpg	57123109	0	1	8068	161	0	next	hit	2297
Vp002	1150	Response	1	57131169	8060	1
Vp002	1151	Picture	MorphF2_06_orig.jpg ; MorphF2_00_UPPER.jpg	57131177	0	160	39680	317	0	next	hit	2299
Vp002	1151	Response	1	57170849	39672	1
Vp002	1152	Picture	MorphF3_09_orig.jpg ; MorphF3_00_UPPER.jpg	57170857	0	157	6659	158	0	next	hit	2301
Vp002	1152	Response	1	57177409	6552	1
Vp002	1153	Picture	MorphF9_00_orig.jpg ; MorphF9_00_UPPER.jpg	57177516	0	1	13137	2	0	next	incorrect	2303
Vp002	1153	Response	2	57190529	13013	1
Vp002	1154	Picture	MorphF3_02_orig.jpg ; MorphF3_10_UPPER.jpg	57190653	0	1	14464	2	0	next	hit	2305
Vp002	1154	Response	1	57205009	14356	1
Vp002	1155	Picture	MorphF2_05_orig.jpg ; MorphF2_10_UPPER.jpg	57205117	0	1	6459	178	0	next	hit	2307
Vp002	1155	Response	1	57211569	6452	1
Vp002	1156	Picture	MorphF4_01_orig.jpg ; MorphF4_00_UPPER.jpg	57211576	0	177	8801	178	0	next	hit	2309
Vp002	1156	Response	1	57220289	8713	1
Vp002	1157	Picture	MorphM6_10_orig.jpg ; MorphM6_00_UPPER.jpg	57220377	0	1	6635	2	0	next	hit	2311
Vp002	1157	Response	1	57226929	6552	1
Vp002	1158	Picture	MorphM2_02_orig.jpg ; MorphM2_10_UPPER.jpg	57227012	0	1	15659	2	0	next	hit	2313
Vp002	1158	Response	1	57242609	15597	1
Vp002	1159	Picture	MorphM9_07_orig.jpg ; MorphM9_00_UPPER.jpg	57242671	0	1	9023	2	0	next	hit	2315
Vp002	1159	Response	1	57251569	8898	1
Vp002	1160	Picture	MorphM4_06_orig.jpg ; MorphM4_10_UPPER.jpg	57251694	0	1	8095	2	0	next	hit	2317
Vp002	1160	Response	1	57259649	7955	1
Vp002	1161	Picture	MorphF6_00_orig.jpg ; MorphF6_00_UPPER.jpg	57259789	0	1	16427	162	0	next	incorrect	2319
Vp002	1161	Response	2	57276209	16420	1
Vp002	1162	Picture	MorphF8_10_orig.jpg ; MorphF8_10_UPPER.jpg	57276216	0	161	7680	339	0	next	incorrect	2321
Vp002	1162	Response	2	57283889	7673	1
Vp002	1163	Picture	MorphF5_02_orig.jpg ; MorphF5_10_UPPER.jpg	57283896	0	178	7608	179	0	next	hit	2323
Vp002	1163	Response	1	57291408	7512	1
Vp002	1164	Picture	MorphF4_05_orig.jpg ; MorphF4_00_UPPER.jpg	57291504	0	1	7166	2	0	next	hit	2325
Vp002	1164	Response	1	57298528	7024	1
Vp002	1165	Picture	MorphF6_08_orig.jpg ; MorphF6_00_UPPER.jpg	57298670	0	1	5550	158	0	next	hit	2327
Vp002	1165	Response	1	57304208	5538	1
Vp002	1166	Picture	MorphF3_07_orig.jpg ; MorphF3_00_UPPER.jpg	57304220	0	157	10876	319	0	next	incorrect	2329
Vp002	1166	Response	2	57315088	10868	1
Vp002	1167	Picture	MorphF6_05_orig.jpg ; MorphF6_00_UPPER.jpg	57315096	0	162	8521	163	0	next	incorrect	2331
Vp002	1167	Response	2	57323488	8392	1
Vp002	1168	Picture	MorphF1_04_orig.jpg ; MorphF1_10_UPPER.jpg	57323617	0	1	6768	2	0	next	incorrect	2333
Vp002	1168	Response	2	57330288	6671	1
Vp002	1169	Picture	MorphF9_04_orig.jpg ; MorphF9_10_UPPER.jpg	57330385	0	1	10710	173	0	next	hit	2335
Vp002	1169	Response	1	57341088	10703	1
Vp002	1170	Picture	MorphM1_04_orig.jpg ; MorphM1_10_UPPER.jpg	57341095	0	172	8531	173	0	next	incorrect	2337
Vp002	1170	Response	2	57349488	8393	1
Vp002	1171	Picture	MorphM9_10_orig.jpg ; MorphM9_00_UPPER.jpg	57349626	0	1	7149	152	0	next	hit	2339
Vp002	1171	Response	1	57356768	7142	1
Vp002	1172	Picture	MorphF7_01_orig.jpg ; MorphF7_10_UPPER.jpg	57356775	0	151	9121	337	0	next	hit	2341
Vp002	1172	Response	1	57365888	9113	1
Vp002	1173	Picture	MorphF4_00_orig.jpg ; MorphF4_10_UPPER.jpg	57365896	0	186	8678	187	0	next	hit	2343
Vp002	1173	Response	1	57374448	8552	1
Vp002	1174	Picture	MorphF8_00_orig.jpg ; MorphF8_10_UPPER.jpg	57374574	0	1	5307	3	0	next	incorrect	2345
Vp002	1174	Response	2	57379808	5234	1
Vp002	1175	Picture	MorphM2_01_orig.jpg ; MorphM2_10_UPPER.jpg	57379881	0	2	11943	3	0	next	hit	2347
Vp002	1175	Response	1	57391728	11847	1
Vp002	1176	Picture	MorphM1_08_orig.jpg ; MorphM1_00_UPPER.jpg	57391824	0	1	6071	168	0	next	hit	2349
Vp002	1176	Response	1	57397888	6064	1
Vp002	1177	Picture	MorphM6_05_orig.jpg ; MorphM6_00_UPPER.jpg	57397895	0	167	6403	168	0	next	hit	2351
Vp002	1177	Response	1	57404208	6313	1
Vp002	1178	Picture	MorphM5_08_orig.jpg ; MorphM5_10_UPPER.jpg	57404298	0	1	13518	152	0	next	hit	2353
Vp002	1178	Response	1	57417808	13510	1
Vp002	1179	Picture	MorphF5_06_orig.jpg ; MorphF5_10_UPPER.jpg	57417816	0	151	10319	334	0	next	hit	2355
Vp002	1179	Response	1	57428128	10312	1
Vp002	1180	Picture	MorphM5_01_orig.jpg ; MorphM5_00_UPPER.jpg	57428135	0	183	7745	184	0	next	hit	2357
Vp002	1180	Response	1	57435808	7673	1
Vp002	1181	Picture	MorphM7_07_orig.jpg ; MorphM7_10_UPPER.jpg	57435880	0	1	18047	3	0	next	hit	2359
Vp002	1181	Response	1	57453807	17927	1
Vp002	1182	Picture	MorphM1_03_orig.jpg ; MorphM1_10_UPPER.jpg	57453927	0	2	8891	3	0	next	hit	2361
Vp002	1182	Response	1	57462687	8760	1
Vp002	1183	Picture	MorphF10_07_orig.jpg ; MorphF10_00_UPPER.jpg	57462818	0	1	15237	158	0	next	incorrect	2363
Vp002	1183	Response	2	57478047	15229	1
Vp002	1184	Picture	MorphF6_07_orig.jpg ; MorphF6_00_UPPER.jpg	57478055	0	157	8240	302	0	next	incorrect	2365
Vp002	1184	Response	2	57486287	8232	1
Vp002	1185	Picture	MorphF7_07_orig.jpg ; MorphF7_10_UPPER.jpg	57486295	0	145	6911	146	0	next	incorrect	2367
Vp002	1185	Response	2	57493087	6792	1
Vp002	1186	Picture	MorphM6_01_orig.jpg ; MorphM6_00_UPPER.jpg	57493206	0	1	39649	163	0	next	incorrect	2369
Vp002	1186	Response	2	57532847	39641	1
Vp002	1187	Picture	MorphF6_04_orig.jpg ; MorphF6_10_UPPER.jpg	57532855	0	162	17412	163	0	next	hit	2371
Vp002	1187	Response	1	57550127	17272	1
Vp002	1188	Picture	MorphM7_10_orig.jpg ; MorphM7_00_UPPER.jpg	57550267	0	1	5706	2	0	next	hit	2373
Vp002	1188	Response	1	57555887	5620	1
Vp002	1189	Picture	MorphF9_10_orig.jpg ; MorphF9_00_UPPER.jpg	57555973	0	1	14331	2	0	next	incorrect	2375
Vp002	1189	Response	2	57570207	14234	1
Vp002	1190	Picture	MorphF1_03_orig.jpg ; MorphF1_10_UPPER.jpg	57570304	0	1	6370	2	0	next	incorrect	2377
Vp002	1190	Response	2	57576607	6303	1
Vp002	1191	Picture	MorphM9_01_orig.jpg ; MorphM9_10_UPPER.jpg	57576674	0	1	18820	158	0	next	incorrect	2379
Vp002	1191	Response	2	57595487	18813	1
Vp002	1192	Picture	MorphF6_04_orig.jpg ; MorphF6_00_UPPER.jpg	57595494	0	157	5840	313	0	next	incorrect	2381
Vp002	1192	Response	2	57601327	5833	1
Vp002	1193	Picture	MorphF4_07_orig.jpg ; MorphF4_00_UPPER.jpg	57601334	0	156	12080	307	0	next	incorrect	2383
Vp002	1193	Response	2	57613407	12073	1
Vp002	1194	Picture	MorphM7_10_orig.jpg ; MorphM7_10_UPPER.jpg	57613414	0	151	7979	153	0	next	hit	2385
Vp002	1194	Response	1	57621327	7913	1
Vp002	1195	Picture	MorphF8_09_orig.jpg ; MorphF8_00_UPPER.jpg	57621393	0	2	9422	3	0	next	hit	2387
Vp002	1195	Response	1	57630686	9293	1
Vp002	1196	Picture	MorphM8_00_orig.jpg ; MorphM8_00_UPPER.jpg	57630815	0	1	11639	173	0	next	hit	2389
Vp002	1196	Response	1	57642446	11631	1
Vp002	1197	Picture	MorphM10_05_orig.jpg ; MorphM10_00_UPPER.jpg	57642454	0	172	73819	173	0	next	hit	2391
Vp002	1197	Response	1	57716126	73672	1
Vp002	1198	Picture	MorphF8_00_orig.jpg ; MorphF8_00_UPPER.jpg	57716273	0	1	4910	2	0	next	hit	2393
Vp002	1198	Response	1	57721086	4813	1
Vp002	1199	Picture	MorphF4_09_orig.jpg ; MorphF4_00_UPPER.jpg	57721183	0	1	8227	2	0	next	hit	2395
Vp002	1199	Response	1	57729326	8143	1
Vp002	1200	Picture	MorphF1_08_orig.jpg ; MorphF1_00_UPPER.jpg	57729410	0	1	6503	2	0	next	hit	2397
Vp002	1200	Response	1	57735806	6396	1
Vp002	1201	Picture	MorphF2_01_orig.jpg ; MorphF2_00_UPPER.jpg	57735913	0	1	7420	145	0	next	hit	2399
Vp002	1201	Response	1	57743326	7413	1
Vp002	1202	Picture	MorphF5_10_orig.jpg ; MorphF5_00_UPPER.jpg	57743333	0	144	13679	145	0	next	incorrect	2401
Vp002	1202	Response	2	57756926	13593	1
Vp002	1203	Picture	MorphF2_06_orig.jpg ; MorphF2_10_UPPER.jpg	57757012	0	1	8721	172	0	next	hit	2403
Vp002	1203	Response	1	57765725	8713	1
Vp002	1204	Picture	MorphM5_07_orig.jpg ; MorphM5_00_UPPER.jpg	57765733	0	171	8795	172	0	next	hit	2405
Vp002	1204	Response	1	57774445	8712	1
Vp002	1205	Picture	MorphM10_01_orig.jpg ; MorphM10_10_UPPER.jpg	57774528	0	1	11412	2	0	next	hit	2407
Vp002	1205	Response	1	57785805	11277	1
Vp002	1206	Picture	MorphM2_04_orig.jpg ; MorphM2_10_UPPER.jpg	57785940	0	1	17633	151	0	next	incorrect	2409
Vp002	1206	Response	2	57803565	17625	1
Vp002	1207	Picture	MorphM6_05_orig.jpg ; MorphM6_10_UPPER.jpg	57803573	0	150	9968	152	0	next	incorrect	2411
Vp002	1207	Response	2	57813405	9832	1
Vp002	1208	Picture	MorphM8_08_orig.jpg ; MorphM8_00_UPPER.jpg	57813541	0	2	10218	3	0	next	incorrect	2413
Vp002	1208	Response	2	57823645	10104	1
Vp002	1209	Picture	MorphM9_03_orig.jpg ; MorphM9_00_UPPER.jpg	57823759	0	1	6104	2	0	next	incorrect	2415
Vp002	1209	Response	2	57829725	5966	1
Vp002	1210	Picture	MorphM5_02_orig.jpg ; MorphM5_00_UPPER.jpg	57829863	0	1	9024	2	0	next	hit	2417
Vp002	1210	Response	1	57838765	8902	1
Vp002	1211	Picture	MorphM4_04_orig.jpg ; MorphM4_10_UPPER.jpg	57838887	0	1	7033	2	0	next	hit	2419
Vp002	1211	Response	1	57845805	6918	1
Vp002	1212	Picture	MorphM8_10_orig.jpg ; MorphM8_10_UPPER.jpg	57845920	0	1	13653	150	0	next	hit	2421
Vp002	1212	Response	1	57859565	13645	1
Vp002	1213	Picture	MorphF2_02_orig.jpg ; MorphF2_00_UPPER.jpg	57859573	0	149	9304	150	0	next	hit	2423
Vp002	1213	Response	1	57868765	9192	1
Vp002	1214	Picture	MorphM10_07_orig.jpg ; MorphM10_00_UPPER.jpg	57868877	0	1	18445	2	0	next	hit	2425
Vp002	1214	Response	1	57887245	18368	1
Vp002	1215	Picture	MorphF9_05_orig.jpg ; MorphF9_00_UPPER.jpg	57887322	0	1	16720	2	0	next	hit	2427
Vp002	1215	Response	1	57903965	16643	1
Vp002	1216	Picture	MorphM6_07_orig.jpg ; MorphM6_00_UPPER.jpg	57904042	0	1	5530	178	0	next	hit	2429
Vp002	1216	Response	1	57909565	5523	1
Vp002	1217	Picture	MorphM1_05_orig.jpg ; MorphM1_10_UPPER.jpg	57909572	0	177	12480	348	0	next	incorrect	2431
Vp002	1217	Response	2	57922045	12473	1
Vp002	1218	Picture	MorphM10_09_orig.jpg ; MorphM10_00_UPPER.jpg	57922052	0	171	13042	172	0	next	hit	2433
Vp002	1218	Response	1	57935005	12953	1
Vp002	1219	Picture	MorphM5_03_orig.jpg ; MorphM5_10_UPPER.jpg	57935094	0	1	6478	159	0	next	hit	2435
Vp002	1219	Response	1	57941564	6470	1
Vp002	1220	Picture	MorphM3_00_orig.jpg ; MorphM3_00_UPPER.jpg	57941572	0	158	7680	332	0	next	hit	2437
Vp002	1220	Response	1	57949244	7672	1
Vp002	1221	Picture	MorphM4_07_orig.jpg ; MorphM4_00_UPPER.jpg	57949252	0	174	10880	349	0	next	incorrect	2439
Vp002	1221	Response	2	57960124	10872	1
Vp002	1222	Picture	MorphF7_09_orig.jpg ; MorphF7_00_UPPER.jpg	57960132	0	175	6146	176	0	next	incorrect	2441
Vp002	1222	Response	2	57966204	6072	1
Vp002	1223	Picture	MorphF9_04_orig.jpg ; MorphF9_00_UPPER.jpg	57966278	0	1	6900	2	0	next	incorrect	2443
Vp002	1223	Response	2	57973084	6806	1
Vp002	1224	Picture	MorphF7_05_orig.jpg ; MorphF7_00_UPPER.jpg	57973178	0	1	5175	3	0	next	incorrect	2445
Vp002	1224	Response	2	57978284	5106	1
Vp002	1225	Picture	MorphF8_08_orig.jpg ; MorphF8_10_UPPER.jpg	57978353	0	2	10351	3	0	next	hit	2447
Vp002	1225	Response	1	57988604	10251	1
Vp002	1226	Picture	MorphM7_09_orig.jpg ; MorphM7_00_UPPER.jpg	57988704	0	1	6768	2	0	next	hit	2449
Vp002	1226	Response	1	57995404	6700	1
Vp002	1227	Picture	MorphF5_00_orig.jpg ; MorphF5_00_UPPER.jpg	57995472	0	1	14980	149	0	next	incorrect	2451
Vp002	1227	Response	2	58010444	14972	1
Vp002	1228	Picture	MorphM2_01_orig.jpg ; MorphM2_00_UPPER.jpg	58010452	0	148	6251	150	0	next	hit	2453
Vp002	1228	Response	1	58016604	6152	1
Vp002	1229	Picture	MorphF7_02_orig.jpg ; MorphF7_10_UPPER.jpg	58016703	0	2	6635	3	0	next	hit	2455
Vp002	1229	Response	1	58023244	6541	1
Vp002	1230	Picture	MorphM9_10_orig.jpg ; MorphM9_10_UPPER.jpg	58023338	0	1	11147	2	0	next	hit	2457
Vp002	1230	Response	1	58034364	11026	1
Vp002	1231	Picture	MorphF8_05_orig.jpg ; MorphF8_10_UPPER.jpg	58034485	0	1	5972	2	0	next	hit	2459
Vp002	1231	Response	1	58040364	5879	1
Vp002	1232	Picture	MorphM6_09_orig.jpg ; MorphM6_00_UPPER.jpg	58040457	0	1	8874	151	0	next	incorrect	2461
Vp002	1232	Response	2	58049324	8867	1
Vp002	1233	Picture	MorphM3_07_orig.jpg ; MorphM3_10_UPPER.jpg	58049331	0	150	8509	151	0	next	hit	2463
Vp002	1233	Response	1	58057724	8393	1
Vp002	1234	Picture	MorphM10_03_orig.jpg ; MorphM10_00_UPPER.jpg	58057840	0	1	100586	2	0	next	hit	2465
Vp002	1234	Response	1	58158283	100443	1
Vp002	1235	Picture	MorphF5_00_orig.jpg ; MorphF5_10_UPPER.jpg	58158426	0	1	15526	2	0	next	hit	2467
Vp002	1235	Response	1	58173803	15377	1
Vp002	1236	Picture	MorphF10_09_orig.jpg ; MorphF10_10_UPPER.jpg	58173952	0	1	10483	2	0	next	hit	2469
Vp002	1236	Response	1	58184363	10411	1
Vp002	1237	Picture	MorphM1_07_orig.jpg ; MorphM1_00_UPPER.jpg	58184435	0	1	14815	182	0	next	incorrect	2471
Vp002	1237	Response	2	58199243	14808	1
Vp002	1238	Picture	MorphM8_00_orig.jpg ; MorphM8_10_UPPER.jpg	58199250	0	181	15280	342	0	next	hit	2473
Vp002	1238	Response	1	58214523	15273	1
Vp002	1239	Picture	MorphF6_02_orig.jpg ; MorphF6_10_UPPER.jpg	58214530	0	161	5734	162	0	next	hit	2475
Vp002	1239	Response	1	58220123	5593	1
Vp002	1240	Picture	MorphF10_03_orig.jpg ; MorphF10_10_UPPER.jpg	58220264	0	1	6186	185	0	next	hit	2477
Vp002	1240	Response	1	58226443	6179	1
Vp002	1241	Picture	MorphM6_03_orig.jpg ; MorphM6_10_UPPER.jpg	58226450	0	184	14382	185	0	next	hit	2479
Vp002	1241	Response	1	58240683	14233	1
Vp002	1242	Picture	MorphF1_02_orig.jpg ; MorphF1_10_UPPER.jpg	58240832	0	1	16189	2	0	next	hit	2481
Vp002	1242	Response	1	58256923	16091	1
Vp002	1243	Picture	MorphF10_10_orig.jpg ; MorphF10_00_UPPER.jpg	58257021	0	1	8095	2	0	next	incorrect	2483
Vp002	1243	Response	2	58265002	7981	1
Vp002	1244	Picture	MorphM4_09_orig.jpg ; MorphM4_00_UPPER.jpg	58265116	0	1	29061	2	0	next	hit	2485
Vp002	1244	Response	1	58294042	28926	1
Vp002	1245	Picture	MorphM10_02_orig.jpg ; MorphM10_10_UPPER.jpg	58294177	0	1	10350	2	0	next	hit	2487
Vp002	1245	Response	1	58304442	10265	1
Vp002	1246	Picture	MorphF9_08_orig.jpg ; MorphF9_10_UPPER.jpg	58304527	0	1	6901	2	0	next	hit	2489
Vp002	1246	Response	1	58311322	6795	1
Vp002	1247	Picture	MorphF3_03_orig.jpg ; MorphF3_00_UPPER.jpg	58311428	0	1	7696	2	0	next	incorrect	2491
Vp002	1247	Response	2	58319002	7574	1
Vp002	1248	Picture	MorphM4_07_orig.jpg ; MorphM4_10_UPPER.jpg	58319124	0	1	5005	173	0	next	hit	2493
Vp002	1248	Response	1	58324122	4998	1
Vp002	1249	Picture	MorphM5_05_orig.jpg ; MorphM5_00_UPPER.jpg	58324129	0	172	9040	327	0	next	hit	2495
Vp002	1249	Response	1	58333162	9033	1
Vp002	1250	Picture	MorphF8_02_orig.jpg ; MorphF8_00_UPPER.jpg	58333169	0	155	7851	156	0	next	incorrect	2497
Vp002	1250	Response	2	58340922	7753	1
Vp002	1251	Picture	MorphF3_10_orig.jpg ; MorphF3_10_UPPER.jpg	58341020	0	1	4379	2	0	next	hit	2499
Vp002	1251	Response	1	58345322	4302	1
Vp002	1252	Picture	MorphF10_05_orig.jpg ; MorphF10_10_UPPER.jpg	58345399	0	1	6635	2	0	next	hit	2501
Vp002	1252	Response	1	58351962	6563	1
Vp002	1253	Picture	MorphM2_03_orig.jpg ; MorphM2_00_UPPER.jpg	58352034	0	1	9952	2	0	next	incorrect	2503
Vp002	1253	Response	2	58361882	9848	1
Vp002	1254	Picture	MorphF5_10_orig.jpg ; MorphF5_10_UPPER.jpg	58361986	0	1	10307	178	0	next	hit	2505
Vp002	1254	Response	1	58372282	10296	1
Vp002	1255	Picture	MorphF7_10_orig.jpg ; MorphF7_00_UPPER.jpg	58372293	0	177	6546	178	0	next	hit	2507
Vp002	1255	Response	1	58378762	6469	1
Vp002	1256	Picture	MorphM3_09_orig.jpg ; MorphM3_00_UPPER.jpg	58378839	0	1	9802	152	0	next	incorrect	2509
Vp002	1256	Response	2	58388602	9763	1
Vp002	1257	Picture	MorphM2_00_orig.jpg ; MorphM2_00_UPPER.jpg	58388641	0	151	6122	152	0	next	hit	2511
Vp002	1257	Response	1	58394682	6041	1
Vp002	1258	Picture	MorphM6_04_orig.jpg ; MorphM6_10_UPPER.jpg	58394763	0	1	6886	149	0	next	hit	2513
Vp002	1258	Response	1	58401642	6879	1
Vp002	1259	Picture	MorphM5_07_orig.jpg ; MorphM5_10_UPPER.jpg	58401649	0	148	13815	149	0	next	hit	2515
Vp002	1259	Response	1	58415322	13673	1
Vp002	1260	Picture	MorphF10_04_orig.jpg ; MorphF10_10_UPPER.jpg	58415464	0	1	14825	172	0	next	hit	2517
Vp002	1260	Response	1	58430281	14817	1
Vp002	1261	Picture	MorphF5_06_orig.jpg ; MorphF5_00_UPPER.jpg	58430289	0	171	9724	172	0	next	incorrect	2519
Vp002	1261	Response	2	58439881	9592	1
Vp002	1262	Picture	MorphM2_10_orig.jpg ; MorphM2_00_UPPER.jpg	58440013	0	1	6756	146	0	next	incorrect	2521
Vp002	1262	Response	2	58446761	6748	1
Vp002	1263	Picture	MorphM1_09_orig.jpg ; MorphM1_10_UPPER.jpg	58446769	0	145	7708	146	0	next	incorrect	2523
Vp002	1263	Response	2	58454361	7592	1
Vp002	1264	Picture	MorphM5_00_orig.jpg ; MorphM5_10_UPPER.jpg	58454477	0	1	6052	187	0	next	hit	2525
Vp002	1264	Response	1	58460521	6044	1
Vp002	1265	Picture	MorphF1_05_orig.jpg ; MorphF1_00_UPPER.jpg	58460529	0	186	11840	342	0	next	incorrect	2527
Vp002	1265	Response	2	58472361	11832	1
Vp002	1266	Picture	MorphM5_01_orig.jpg ; MorphM5_10_UPPER.jpg	58472369	0	156	11279	313	0	next	hit	2529
Vp002	1266	Response	1	58483641	11272	1
Vp002	1267	Picture	MorphF2_08_orig.jpg ; MorphF2_10_UPPER.jpg	58483648	0	157	6791	158	0	next	hit	2531
Vp002	1267	Response	1	58490361	6713	1
Vp002	1268	Picture	MorphF6_02_orig.jpg ; MorphF6_00_UPPER.jpg	58490439	0	1	7696	2	0	next	incorrect	2533
Vp002	1268	Response	2	58498041	7602	1
Vp002	1269	Picture	MorphM2_09_orig.jpg ; MorphM2_10_UPPER.jpg	58498135	0	1	30653	3	0	next	hit	2535
Vp002	1269	Response	1	58528681	30546	1
Vp002	1270	Picture	MorphF3_08_orig.jpg ; MorphF3_10_UPPER.jpg	58528788	0	2	11943	3	0	next	hit	2537
Vp002	1270	Response	1	58540601	11813	1
Vp002	1271	Picture	MorphF5_04_orig.jpg ; MorphF5_10_UPPER.jpg	58540731	0	1	10437	181	0	next	hit	2539
Vp002	1271	Response	1	58551161	10430	1
Vp002	1272	Picture	MorphM5_06_orig.jpg ; MorphM5_00_UPPER.jpg	58551168	0	180	13184	181	0	next	hit	2541
Vp002	1272	Response	1	58564281	13113	1
Vp002	1273	Picture	MorphF1_01_orig.jpg ; MorphF1_10_UPPER.jpg	58564352	0	1	17383	2	0	next	hit	2543
Vp002	1273	Response	1	58581641	17289	1
Vp002	1274	Picture	MorphF6_00_orig.jpg ; MorphF6_10_UPPER.jpg	58581735	0	1	18976	2	0	next	hit	2545
Vp002	1274	Response	1	58600600	18865	1
Vp002	1275	Picture	MorphM7_03_orig.jpg ; MorphM7_10_UPPER.jpg	58600711	0	1	31052	2	0	next	incorrect	2547
Vp002	1275	Response	2	58631640	30929	1
Vp002	1276	Picture	MorphF9_02_orig.jpg ; MorphF9_10_UPPER.jpg	58631763	0	1	5308	2	0	next	hit	2549
Vp002	1276	Response	1	58637000	5237	1
Vp002	1277	Picture	MorphM1_05_orig.jpg ; MorphM1_00_UPPER.jpg	58637071	0	1	8493	2	0	next	incorrect	2551
Vp002	1277	Response	2	58645480	8409	1
Vp002	1278	Picture	MorphF10_00_orig.jpg ; MorphF10_00_UPPER.jpg	58645564	0	1	5573	2	0	next	hit	2553
Vp002	1278	Response	1	58651000	5436	1
Vp002	1279	Picture	MorphM9_00_orig.jpg ; MorphM9_00_UPPER.jpg	58651137	0	1	8095	2	0	next	hit	2555
Vp002	1279	Response	1	58659160	8023	1
Vp002	1280	Picture	MorphF7_04_orig.jpg ; MorphF7_00_UPPER.jpg	58659232	0	1	7165	2	0	next	hit	2557
Vp002	1280	Response	1	58666280	7048	1
Vp002	1281	Picture	MorphF5_08_orig.jpg ; MorphF5_10_UPPER.jpg	58666397	0	1	7650	182	0	next	hit	2559
Vp002	1281	Response	1	58674040	7643	1
Vp002	1282	Picture	MorphF7_01_orig.jpg ; MorphF7_00_UPPER.jpg	58674047	0	181	10928	182	0	next	incorrect	2561
Vp002	1282	Response	2	58684840	10793	1
Vp002	1283	Picture	MorphF2_10_orig.jpg ; MorphF2_10_UPPER.jpg	58684975	0	1	5043	2	0	next	hit	2563
Vp002	1283	Response	1	58689960	4985	1
Vp002	1284	Picture	MorphM6_03_orig.jpg ; MorphM6_00_UPPER.jpg	58690018	0	1	8189	173	0	next	hit	2565
Vp002	1284	Response	1	58698200	8182	1
Vp002	1285	Picture	MorphM8_02_orig.jpg ; MorphM8_00_UPPER.jpg	58698207	0	172	7734	174	0	next	incorrect	2567
Vp002	1285	Response	2	58705880	7673	1
Vp002	1286	Picture	MorphF10_06_orig.jpg ; MorphF10_00_UPPER.jpg	58705941	0	2	9422	3	0	next	incorrect	2569
Vp002	1286	Response	2	58715240	9299	1
Vp002	1287	Picture	MorphF1_00_orig.jpg ; MorphF1_10_UPPER.jpg	58715363	0	1	5804	170	0	next	hit	2571
Vp002	1287	Response	1	58721160	5797	1
Vp002	1288	Picture	MorphF6_10_orig.jpg ; MorphF6_00_UPPER.jpg	58721167	0	169	10480	341	0	next	incorrect	2573
Vp002	1288	Response	2	58731640	10473	1
Vp002	1289	Picture	MorphF8_06_orig.jpg ; MorphF8_00_UPPER.jpg	58731647	0	172	7867	173	0	next	incorrect	2575
Vp002	1289	Response	2	58739400	7753	1
Vp002	1290	Picture	MorphF2_04_orig.jpg ; MorphF2_00_UPPER.jpg	58739514	0	1	6849	186	0	next	hit	2577
Vp002	1290	Response	1	58746360	6846	1
Vp002	1291	Picture	MorphM6_00_orig.jpg ; MorphM6_10_UPPER.jpg	58746363	0	185	11066	186	0	next	incorrect	2579
Vp002	1291	Response	2	58757320	10957	1
Vp002	1292	Picture	MorphM1_09_orig.jpg ; MorphM1_00_UPPER.jpg	58757429	0	1	117258	182	0	next	incorrect	2581
Vp002	1292	Response	2	58874679	117250	1
Vp002	1293	Picture	MorphF5_01_orig.jpg ; MorphF5_10_UPPER.jpg	58874687	0	181	12256	182	0	next	incorrect	2583
Vp002	1293	Response	2	58886839	12152	1
Vp002	1294	Picture	MorphM3_02_orig.jpg ; MorphM3_00_UPPER.jpg	58886943	0	1	8891	2	0	next	incorrect	2585
Vp002	1294	Response	2	58895719	8776	1
Vp002	1295	Picture	MorphM5_06_orig.jpg ; MorphM5_10_UPPER.jpg	58895834	0	1	7962	2	0	next	hit	2587
Vp002	1295	Response	1	58903719	7885	1
Vp002	1296	Picture	MorphF2_09_orig.jpg ; MorphF2_00_UPPER.jpg	58903796	0	1	9156	2	0	next	incorrect	2589
Vp002	1296	Response	2	58912838	9042	1
Vp002	1297	Picture	MorphF10_00_orig.jpg ; MorphF10_10_UPPER.jpg	58912952	0	1	9421	2	0	next	hit	2591
Vp002	1297	Response	1	58922278	9326	1
Vp002	1298	Picture	MorphM10_05_orig.jpg ; MorphM10_10_UPPER.jpg	58922373	0	1	8493	2	0	next	hit	2593
Vp002	1298	Response	1	58930758	8385	1
Vp002	1299	Picture	MorphM4_10_orig.jpg ; MorphM4_00_UPPER.jpg	58930866	0	1	10218	2	0	next	hit	2595
Vp002	1299	Response	1	58940998	10132	1
Vp002	1300	Picture	MorphM10_00_orig.jpg ; MorphM10_00_UPPER.jpg	58941084	0	1	30642	146	0	next	incorrect	2597
Vp002	1300	Response	2	58971718	30634	1
Vp002	1301	Picture	MorphF10_05_orig.jpg ; MorphF10_00_UPPER.jpg	58971726	0	145	5452	146	0	next	incorrect	2599
Vp002	1301	Response	2	58977078	5352	1
Vp002	1302	Picture	MorphM2_06_orig.jpg ; MorphM2_10_UPPER.jpg	58977178	0	1	7166	2	0	next	hit	2601
Vp002	1302	Response	1	58984198	7020	1
Vp002	1303	Picture	MorphF1_05_orig.jpg ; MorphF1_10_UPPER.jpg	58984344	0	1	21862	168	0	next	incorrect	2603
Vp002	1303	Response	2	59006198	21854	1
Vp002	1304	Picture	MorphM4_09_orig.jpg ; MorphM4_10_UPPER.jpg	59006206	0	167	4678	168	0	next	hit	2605
Vp002	1304	Response	1	59010758	4552	1
Vp002	1305	Picture	MorphM3_03_orig.jpg ; MorphM3_10_UPPER.jpg	59010884	0	1	10041	178	0	next	hit	2607
Vp002	1305	Response	1	59020918	10034	1
Vp002	1306	Picture	MorphM4_01_orig.jpg ; MorphM4_10_UPPER.jpg	59020925	0	177	6000	326	0	next	hit	2609
Vp002	1306	Response	1	59026918	5993	1
Vp002	1307	Picture	MorphF1_08_orig.jpg ; MorphF1_10_UPPER.jpg	59026925	0	149	58801	150	0	next	hit	2611
Vp002	1307	Response	1	59085638	58713	1
Vp002	1308	Picture	MorphF3_04_orig.jpg ; MorphF3_00_UPPER.jpg	59085726	0	1	11014	2	0	next	incorrect	2613
Vp002	1308	Response	2	59096677	10951	1
Vp002	1309	Picture	MorphM9_00_orig.jpg ; MorphM9_10_UPPER.jpg	59096740	0	1	19241	2	0	next	hit	2615
Vp002	1309	Response	1	59115877	19137	1
Vp002	1310	Picture	MorphF4_06_orig.jpg ; MorphF4_10_UPPER.jpg	59115981	0	1	32624	155	0	next	hit	2617
Vp002	1310	Response	1	59148597	32616	1
Vp002	1311	Picture	MorphM5_08_orig.jpg ; MorphM5_00_UPPER.jpg	59148605	0	154	8778	155	0	next	hit	2619
Vp002	1311	Response	1	59157237	8632	1
Vp002	1312	Picture	MorphM3_04_orig.jpg ; MorphM3_00_UPPER.jpg	59157383	0	1	24262	157	0	next	hit	2621
Vp002	1312	Response	1	59181637	24254	1
Vp002	1313	Picture	MorphM6_04_orig.jpg ; MorphM6_00_UPPER.jpg	59181645	0	156	5330	157	0	next	hit	2623
Vp002	1313	Response	1	59186837	5192	1
Vp002	1314	Picture	MorphF3_06_orig.jpg ; MorphF3_00_UPPER.jpg	59186975	0	1	9687	2	0	next	hit	2625
Vp002	1314	Response	1	59196517	9542	1
Vp002	1315	Picture	MorphM10_01_orig.jpg ; MorphM10_00_UPPER.jpg	59196662	0	1	16455	2	0	next	incorrect	2627
Vp002	1315	Response	2	59212997	16335	1
Vp002	1316	Picture	MorphM6_06_orig.jpg ; MorphM6_00_UPPER.jpg	59213117	0	1	5838	2	0	next	incorrect	2629
Vp002	1316	Response	2	59218837	5720	1
Vp002	1317	Picture	MorphF5_02_orig.jpg ; MorphF5_00_UPPER.jpg	59218955	0	1	8849	177	0	next	hit	2631
Vp002	1317	Response	1	59227797	8842	1
Vp002	1318	Picture	MorphM2_07_orig.jpg ; MorphM2_00_UPPER.jpg	59227804	0	176	11680	349	0	next	hit	2633
Vp002	1318	Response	1	59239477	11673	1
Vp002	1319	Picture	MorphM8_08_orig.jpg ; MorphM8_10_UPPER.jpg	59239484	0	173	7205	175	0	next	hit	2635
Vp002	1319	Response	1	59246596	7112	1
Vp002	1320	Picture	MorphM1_03_orig.jpg ; MorphM1_00_UPPER.jpg	59246689	0	2	11014	4	0	next	incorrect	2637
Vp002	1320	Response	2	59257636	10947	1
Vp002	1321	Picture	MorphF3_01_orig.jpg ; MorphF3_10_UPPER.jpg	59257703	0	2	9289	3	0	next	incorrect	2639
Vp002	1321	Response	2	59266916	9213	1
Vp002	1322	Picture	MorphM1_02_orig.jpg ; MorphM1_00_UPPER.jpg	59266992	0	1	8493	2	0	next	incorrect	2641
Vp002	1322	Response	2	59275396	8404	1
Vp002	1323	Picture	MorphM4_05_orig.jpg ; MorphM4_00_UPPER.jpg	59275485	0	1	8227	3	0	next	incorrect	2643
Vp002	1323	Response	2	59283636	8151	1
Vp002	1324	Picture	MorphF2_00_orig.jpg ; MorphF2_00_UPPER.jpg	59283712	0	2	13536	3	0	next	incorrect	2645
Vp002	1324	Response	2	59297156	13444	1
Vp002	1325	Picture	MorphF7_03_orig.jpg ; MorphF7_10_LOWER.jpg	59297248	0	1	9687	2	0	next	hit	2647
Vp002	1325	Response	1	59306836	9588	1
Vp002	1326	Picture	MorphM10_06_orig.jpg ; MorphM10_00_LOWER.jpg	59306935	0	1	61705	2	0	next	hit	2649
Vp002	1326	Response	1	59368516	61581	1
Vp002	1327	Picture	MorphM9_08_orig.jpg ; MorphM9_00_LOWER.jpg	59368640	0	1	13137	2	0	next	hit	2651
Vp002	1327	Response	1	59381716	13076	1
Vp002	1328	Picture	MorphM7_10_orig.jpg ; MorphM7_10_LOWER.jpg	59381777	0	1	5839	2	0	next	hit	2653
Vp002	1328	Response	1	59387476	5699	1
Vp002	1329	Picture	MorphM9_08_orig.jpg ; MorphM9_10_LOWER.jpg	59387616	0	1	9421	2	0	next	incorrect	2655
Vp002	1329	Response	2	59396916	9300	1
Vp002	1330	Picture	MorphM2_08_orig.jpg ; MorphM2_00_LOWER.jpg	59397037	0	1	6104	3	0	next	hit	2657
Vp002	1330	Response	1	59402995	5958	1
Vp002	1331	Picture	MorphF9_06_orig.jpg ; MorphF9_00_LOWER.jpg	59403141	0	2	9142	150	0	next	incorrect	2659
Vp002	1331	Response	2	59412275	9134	1
Vp002	1332	Picture	MorphM7_09_orig.jpg ; MorphM7_00_LOWER.jpg	59412283	0	148	5853	149	0	next	hit	2661
Vp002	1332	Response	1	59418036	5753	1
Vp002	1333	Picture	MorphM8_05_orig.jpg ; MorphM8_00_LOWER.jpg	59418136	0	1	10749	2	0	next	incorrect	2663
Vp002	1333	Response	2	59428755	10619	1
Vp002	1334	Picture	MorphM6_07_orig.jpg ; MorphM6_10_LOWER.jpg	59428885	0	1	7829	2	0	next	incorrect	2665
Vp002	1334	Response	2	59436595	7710	1
Vp002	1335	Picture	MorphF4_06_orig.jpg ; MorphF4_10_LOWER.jpg	59436714	0	1	7033	2	0	next	incorrect	2667
Vp002	1335	Response	2	59443635	6921	1
Vp002	1336	Picture	MorphF3_08_orig.jpg ; MorphF3_10_LOWER.jpg	59443747	0	1	7656	176	0	next	hit	2669
Vp002	1336	Response	1	59451395	7648	1
Vp002	1337	Picture	MorphF1_09_orig.jpg ; MorphF1_00_LOWER.jpg	59451403	0	175	42637	176	0	next	incorrect	2671
Vp002	1337	Response	2	59493955	42552	1
Vp002	1338	Picture	MorphM5_01_orig.jpg ; MorphM5_10_LOWER.jpg	59494040	0	1	46805	173	0	next	incorrect	2673
Vp002	1338	Response	2	59540835	46795	1
Vp002	1339	Picture	MorphM7_03_orig.jpg ; MorphM7_00_LOWER.jpg	59540845	0	172	8531	173	0	next	hit	2675
Vp002	1339	Response	1	59549235	8390	1
Vp002	1340	Picture	MorphM8_08_orig.jpg ; MorphM8_10_LOWER.jpg	59549376	0	1	9289	2	0	next	hit	2677
Vp002	1340	Response	1	59558595	9219	1
Vp002	1341	Picture	MorphM9_01_orig.jpg ; MorphM9_00_LOWER.jpg	59558665	0	1	17516	2	0	next	incorrect	2679
Vp002	1341	Response	2	59576114	17449	1
Vp002	1342	Picture	MorphM5_09_orig.jpg ; MorphM5_00_LOWER.jpg	59576181	0	1	7829	2	0	next	hit	2681
Vp002	1342	Response	1	59583874	7693	1
Vp002	1343	Picture	MorphF10_06_orig.jpg ; MorphF10_00_LOWER.jpg	59584010	0	1	10192	161	0	next	incorrect	2683
Vp002	1343	Response	2	59594194	10184	1
Vp002	1344	Picture	MorphM10_10_orig.jpg ; MorphM10_10_LOWER.jpg	59594202	0	160	7844	305	0	next	incorrect	2685
Vp002	1344	Response	2	59602034	7832	1
Vp002	1345	Picture	MorphM1_06_orig.jpg ; MorphM1_10_LOWER.jpg	59602046	0	145	7708	146	0	next	hit	2687
Vp002	1345	Response	1	59609634	7588	1
Vp002	1346	Picture	MorphM2_03_orig.jpg ; MorphM2_10_LOWER.jpg	59609754	0	1	9023	2	0	next	incorrect	2689
Vp002	1346	Response	2	59618674	8920	1
Vp002	1347	Picture	MorphM10_07_orig.jpg ; MorphM10_10_LOWER.jpg	59618777	0	1	18843	2	0	next	hit	2691
Vp002	1347	Response	1	59637474	18697	1
Vp002	1348	Picture	MorphF5_09_orig.jpg ; MorphF5_00_LOWER.jpg	59637620	0	1	17622	162	0	next	hit	2693
Vp002	1348	Response	1	59655234	17614	1
Vp002	1349	Picture	MorphF4_02_orig.jpg ; MorphF4_10_LOWER.jpg	59655242	0	161	9980	162	0	next	incorrect	2695
Vp002	1349	Response	2	59665154	9912	1
Vp002	1350	Picture	MorphM3_08_orig.jpg ; MorphM3_00_LOWER.jpg	59665222	0	1	7033	2	0	next	hit	2697
Vp002	1350	Response	1	59672194	6972	1
Vp002	1351	Picture	MorphF8_05_orig.jpg ; MorphF8_10_LOWER.jpg	59672255	0	1	20037	2	0	next	hit	2699
Vp002	1351	Response	1	59692194	19939	1
Vp002	1352	Picture	MorphF3_04_orig.jpg ; MorphF3_00_LOWER.jpg	59692292	0	1	12607	2	0	next	hit	2701
Vp002	1352	Response	1	59704754	12462	1
Vp002	1353	Picture	MorphF4_09_orig.jpg ; MorphF4_00_LOWER.jpg	59704899	0	1	6104	2	0	next	hit	2703
Vp002	1353	Response	1	59710914	6015	1
Vp002	1354	Picture	MorphF7_04_orig.jpg ; MorphF7_00_LOWER.jpg	59711003	0	1	17198	188	0	next	incorrect	2705
Vp002	1354	Response	2	59728194	17191	1
Vp002	1355	Picture	MorphM10_00_orig.jpg ; MorphM10_10_LOWER.jpg	59728201	0	187	6400	343	0	next	incorrect	2707
Vp002	1355	Response	2	59734593	6392	1
Vp002	1356	Picture	MorphM7_06_orig.jpg ; MorphM7_10_LOWER.jpg	59734601	0	156	9179	157	0	next	hit	2709
Vp002	1356	Response	1	59743713	9112	1
Vp002	1357	Picture	MorphF1_04_orig.jpg ; MorphF1_10_LOWER.jpg	59743780	0	1	153220	182	0	next	hit	2711
Vp002	1357	Response	1	59896993	153213	1
Vp002	1358	Picture	MorphM4_00_orig.jpg ; MorphM4_10_LOWER.jpg	59897000	0	181	16900	182	0	next	incorrect	2713
Vp002	1358	Response	2	59913792	16792	1
Vp002	1359	Picture	MorphM1_05_orig.jpg ; MorphM1_00_LOWER.jpg	59913900	0	1	6369	2	0	next	incorrect	2715
Vp002	1359	Response	2	59920192	6292	1
Vp002	1360	Picture	MorphM10_06_orig.jpg ; MorphM10_10_LOWER.jpg	59920269	0	1	7697	2	0	next	hit	2717
Vp002	1360	Response	1	59927872	7603	1
Vp002	1361	Picture	MorphM5_00_orig.jpg ; MorphM5_00_LOWER.jpg	59927966	0	1	29857	2	0	next	hit	2719
Vp002	1361	Response	1	59957712	29746	1
Vp002	1362	Picture	MorphF9_00_orig.jpg ; MorphF9_00_LOWER.jpg	59957823	0	1	9554	2	0	next	incorrect	2721
Vp002	1362	Response	2	59967312	9489	1
Vp002	1363	Picture	MorphF7_00_orig.jpg ; MorphF7_00_LOWER.jpg	59967377	0	1	65023	2	0	next	incorrect	2723
Vp002	1363	Response	2	60032272	64895	1
Vp002	1364	Picture	MorphF4_04_orig.jpg ; MorphF4_10_LOWER.jpg	60032400	0	1	8625	2	0	next	incorrect	2725
Vp002	1364	Response	2	60040911	8511	1
Vp002	1365	Picture	MorphF10_00_orig.jpg ; MorphF10_00_LOWER.jpg	60041025	0	1	9554	2	0	next	incorrect	2727
Vp002	1365	Response	2	60050511	9486	1
Vp002	1366	Picture	MorphF9_04_orig.jpg ; MorphF9_00_LOWER.jpg	60050579	0	1	9157	2	0	next	incorrect	2729
Vp002	1366	Response	2	60059631	9052	1
Vp002	1367	Picture	MorphF2_06_orig.jpg ; MorphF2_10_LOWER.jpg	60059736	0	1	10303	182	0	next	hit	2731
Vp002	1367	Response	1	60070031	10295	1
Vp002	1368	Picture	MorphF1_03_orig.jpg ; MorphF1_10_LOWER.jpg	60070039	0	181	8142	182	0	next	hit	2733
Vp002	1368	Response	1	60078111	8072	1
Vp002	1369	Picture	MorphF3_09_orig.jpg ; MorphF3_10_LOWER.jpg	60078181	0	1	11279	2	0	next	hit	2735
Vp002	1369	Response	1	60089311	11130	1
Vp002	1370	Picture	MorphF10_03_orig.jpg ; MorphF10_10_LOWER.jpg	60089460	0	1	13137	2	0	next	incorrect	2737
Vp002	1370	Response	2	60102511	13051	1
Vp002	1371	Picture	MorphM6_01_orig.jpg ; MorphM6_10_LOWER.jpg	60102597	0	1	18844	2	0	next	incorrect	2739
Vp002	1371	Response	2	60121311	18714	1
Vp002	1372	Picture	MorphM3_06_orig.jpg ; MorphM3_10_LOWER.jpg	60121441	0	1	9398	158	0	next	incorrect	2741
Vp002	1372	Response	2	60130831	9390	1
Vp002	1373	Picture	MorphF7_07_orig.jpg ; MorphF7_00_LOWER.jpg	60130839	0	157	7840	303	0	next	incorrect	2743
Vp002	1373	Response	2	60138671	7832	1
Vp002	1374	Picture	MorphM2_10_orig.jpg ; MorphM2_10_LOWER.jpg	60138679	0	146	9699	148	0	next	incorrect	2745
Vp002	1374	Response	2	60148271	9592	1
Vp002	1375	Picture	MorphM8_08_orig.jpg ; MorphM8_00_LOWER.jpg	60148378	0	2	10060	161	0	next	incorrect	2747
Vp002	1375	Response	2	60158431	10053	1
Vp002	1376	Picture	MorphF8_02_orig.jpg ; MorphF8_00_LOWER.jpg	60158438	0	159	7441	308	0	next	hit	2749
Vp002	1376	Response	1	60165871	7433	1
Vp002	1377	Picture	MorphF7_07_orig.jpg ; MorphF7_10_LOWER.jpg	60165879	0	149	39029	150	0	next	hit	2751
Vp002	1377	Response	1	60204831	38952	1
Vp002	1378	Picture	MorphF10_04_orig.jpg ; MorphF10_10_LOWER.jpg	60204908	0	1	11280	2	0	next	hit	2753
Vp002	1378	Response	1	60216110	11202	1
Vp002	1379	Picture	MorphF4_10_orig.jpg ; MorphF4_10_LOWER.jpg	60216188	0	1	35828	2	0	next	hit	2755
Vp002	1379	Response	1	60251950	35762	1
Vp002	1380	Picture	MorphM4_10_orig.jpg ; MorphM4_10_LOWER.jpg	60252016	0	1	14464	3	0	next	incorrect	2757
Vp002	1380	Response	2	60266350	14334	1
Vp002	1381	Picture	MorphM10_08_orig.jpg ; MorphM10_10_LOWER.jpg	60266480	0	2	13138	3	0	next	hit	2759
Vp002	1381	Response	1	60279550	13070	1
Vp002	1382	Picture	MorphF5_00_orig.jpg ; MorphF5_00_LOWER.jpg	60279618	0	1	7563	3	0	next	incorrect	2761
Vp002	1382	Response	2	60287070	7452	1
Vp002	1383	Picture	MorphF1_01_orig.jpg ; MorphF1_00_LOWER.jpg	60287181	0	2	6617	154	0	next	incorrect	2763
Vp002	1383	Response	2	60293790	6609	1
Vp002	1384	Picture	MorphM5_00_orig.jpg ; MorphM5_10_LOWER.jpg	60293798	0	152	8080	319	0	next	hit	2765
Vp002	1384	Response	1	60301870	8072	1
Vp002	1385	Picture	MorphF3_03_orig.jpg ; MorphF3_10_LOWER.jpg	60301878	0	167	18346	168	0	next	incorrect	2767
Vp002	1385	Response	2	60320110	18232	1
Vp002	1386	Picture	MorphF5_06_orig.jpg ; MorphF5_00_LOWER.jpg	60320224	0	1	8214	148	0	next	hit	2769
Vp002	1386	Response	1	60328430	8206	1
Vp002	1387	Picture	MorphF3_05_orig.jpg ; MorphF3_00_LOWER.jpg	60328438	0	147	11160	148	0	next	incorrect	2771
Vp002	1387	Response	2	60339470	11032	1
Vp002	1388	Picture	MorphF9_10_orig.jpg ; MorphF9_00_LOWER.jpg	60339598	0	1	16279	177	0	next	hit	2773
Vp002	1388	Response	1	60355870	16272	1
Vp002	1389	Picture	MorphM8_04_orig.jpg ; MorphM8_00_LOWER.jpg	60355877	0	176	6401	321	0	next	hit	2775
Vp002	1389	Response	1	60362270	6393	1
Vp002	1390	Picture	MorphF6_05_orig.jpg ; MorphF6_10_LOWER.jpg	60362278	0	145	8636	147	0	next	incorrect	2777
Vp002	1390	Response	2	60370830	8552	1
Vp002	1391	Picture	MorphM7_01_orig.jpg ; MorphM7_10_LOWER.jpg	60370914	0	2	8361	3	0	next	hit	2779
Vp002	1391	Response	1	60379149	8235	1
Vp002	1392	Picture	MorphM1_03_orig.jpg ; MorphM1_00_LOWER.jpg	60379275	0	1	15525	2	0	next	incorrect	2781
Vp002	1392	Response	2	60394669	15394	1
Vp002	1393	Picture	MorphF8_02_orig.jpg ; MorphF8_10_LOWER.jpg	60394800	0	1	29157	172	0	next	incorrect	2783
Vp002	1393	Response	2	60423949	29149	1
Vp002	1394	Picture	MorphM5_03_orig.jpg ; MorphM5_10_LOWER.jpg	60423957	0	171	10080	347	0	next	hit	2785
Vp002	1394	Response	1	60434029	10072	1
Vp002	1395	Picture	MorphM8_04_orig.jpg ; MorphM8_10_LOWER.jpg	60434037	0	176	74619	177	0	next	hit	2787
Vp002	1395	Response	1	60508509	74472	1
Vp002	1396	Picture	MorphF5_05_orig.jpg ; MorphF5_00_LOWER.jpg	60508656	0	1	68074	3	0	next	hit	2789
Vp002	1396	Response	1	60576588	67932	1
Vp002	1397	Picture	MorphM3_04_orig.jpg ; MorphM3_00_LOWER.jpg	60576730	0	2	25744	3	0	next	incorrect	2791
Vp002	1397	Response	2	60602348	25618	1
Vp002	1398	Picture	MorphF8_03_orig.jpg ; MorphF8_00_LOWER.jpg	60602474	0	1	11642	170	0	next	incorrect	2793
Vp002	1398	Response	2	60614108	11634	1
Vp002	1399	Picture	MorphF7_04_orig.jpg ; MorphF7_10_LOWER.jpg	60614116	0	169	14500	170	0	next	hit	2795
Vp002	1399	Response	1	60628508	14392	1
Vp002	1400	Picture	MorphM8_06_orig.jpg ; MorphM8_10_LOWER.jpg	60628616	0	1	45117	2	0	next	incorrect	2797
Vp002	1400	Response	2	60673628	45012	1
Vp002	1401	Picture	MorphM9_05_orig.jpg ; MorphM9_10_LOWER.jpg	60673733	0	1	8891	2	0	next	incorrect	2799
Vp002	1401	Response	2	60682508	8775	1
Vp002	1402	Picture	MorphM8_05_orig.jpg ; MorphM8_10_LOWER.jpg	60682624	0	1	11545	2	0	next	hit	2801
Vp002	1402	Response	1	60694108	11484	1
Vp002	1403	Picture	MorphM5_06_orig.jpg ; MorphM5_10_LOWER.jpg	60694169	0	1	8227	2	0	next	hit	2803
Vp002	1403	Response	1	60702268	8099	1
Vp002	1404	Picture	MorphM1_01_orig.jpg ; MorphM1_00_LOWER.jpg	60702396	0	1	13801	2	0	next	incorrect	2805
Vp002	1404	Response	2	60716107	13711	1
Vp002	1405	Picture	MorphM4_06_orig.jpg ; MorphM4_10_LOWER.jpg	60716197	0	1	19109	2	0	next	incorrect	2807
Vp002	1405	Response	2	60735227	19030	1
Vp002	1406	Picture	MorphF9_02_orig.jpg ; MorphF9_10_LOWER.jpg	60735306	0	1	92623	3	0	next	incorrect	2809
Vp002	1406	Response	2	60827867	92561	1
Vp002	1407	Picture	MorphF3_06_orig.jpg ; MorphF3_00_LOWER.jpg	60827929	0	2	11015	3	0	next	incorrect	2811
Vp002	1407	Response	2	60838827	10898	1
Vp002	1408	Picture	MorphM8_00_orig.jpg ; MorphM8_10_LOWER.jpg	60838944	0	1	41932	2	0	next	hit	2813
Vp002	1408	Response	1	60880747	41803	1
Vp002	1409	Picture	MorphF5_07_orig.jpg ; MorphF5_00_LOWER.jpg	60880876	0	1	12198	145	0	next	hit	2815
Vp002	1409	Response	1	60893066	12190	1
Vp002	1410	Picture	MorphM1_07_orig.jpg ; MorphM1_00_LOWER.jpg	60893074	0	144	20800	322	0	next	hit	2817
Vp002	1410	Response	1	60913866	20792	1
Vp002	1411	Picture	MorphF8_00_orig.jpg ; MorphF8_00_LOWER.jpg	60913874	0	178	9441	337	0	next	incorrect	2819
Vp002	1411	Response	2	60923306	9432	1
Vp002	1412	Picture	MorphM4_07_orig.jpg ; MorphM4_00_LOWER.jpg	60923315	0	159	39919	341	0	next	hit	2821
Vp002	1412	Response	1	60963226	39911	1
Vp002	1413	Picture	MorphF10_04_orig.jpg ; MorphF10_00_LOWER.jpg	60963234	0	182	18228	183	0	next	hit	2823
Vp002	1413	Response	1	60981386	18152	1
Vp002	1414	Picture	MorphF2_10_orig.jpg ; MorphF2_00_LOWER.jpg	60981462	0	1	7962	2	0	next	hit	2825
Vp002	1414	Response	1	60989306	7844	1
Vp002	1415	Picture	MorphM10_04_orig.jpg ; MorphM10_10_LOWER.jpg	60989424	0	1	20568	2	0	next	hit	2827
Vp002	1415	Response	1	61009866	20442	1
Vp002	1416	Picture	MorphM9_06_orig.jpg ; MorphM9_10_LOWER.jpg	61009992	0	1	42281	185	0	next	hit	2829
Vp002	1416	Response	1	61052265	42273	1
Vp002	1417	Picture	MorphF6_03_orig.jpg ; MorphF6_00_LOWER.jpg	61052273	0	184	9339	185	0	next	incorrect	2831
Vp002	1417	Response	2	61061545	9272	1
Vp002	1418	Picture	MorphF3_03_orig.jpg ; MorphF3_00_LOWER.jpg	61061612	0	1	9289	2	0	next	incorrect	2833
Vp002	1418	Response	2	61070825	9213	1
Vp002	1419	Picture	MorphF9_05_orig.jpg ; MorphF9_00_LOWER.jpg	61070901	0	1	8626	2	0	next	incorrect	2835
Vp002	1419	Response	2	61079465	8564	1
Vp002	1420	Picture	MorphM9_05_orig.jpg ; MorphM9_00_LOWER.jpg	61079527	0	1	26506	168	0	next	incorrect	2837
Vp002	1420	Response	2	61106025	26498	1
Vp002	1421	Picture	MorphF8_05_orig.jpg ; MorphF8_00_LOWER.jpg	61106033	0	167	7464	169	0	next	incorrect	2839
Vp002	1421	Response	2	61113385	7352	1
Vp002	1422	Picture	MorphM4_09_orig.jpg ; MorphM4_10_LOWER.jpg	61113497	0	2	15096	168	0	next	hit	2841
Vp002	1422	Response	1	61128585	15088	1
Vp002	1423	Picture	MorphF6_04_orig.jpg ; MorphF6_00_LOWER.jpg	61128593	0	166	31084	167	0	next	hit	2843
Vp002	1423	Response	1	61159545	30952	1
Vp002	1424	Picture	MorphM6_00_orig.jpg ; MorphM6_10_LOWER.jpg	61159677	0	1	17476	175	0	next	incorrect	2845
Vp002	1424	Response	2	61177145	17468	1
Vp002	1425	Picture	MorphF10_01_orig.jpg ; MorphF10_00_LOWER.jpg	61177153	0	174	8665	175	0	next	hit	2847
Vp002	1425	Response	1	61185705	8552	1
Vp002	1426	Picture	MorphM2_04_orig.jpg ; MorphM2_00_LOWER.jpg	61185818	0	1	42464	2	0	next	incorrect	2849
Vp002	1426	Response	2	61228184	42366	1
Vp002	1427	Picture	MorphF8_08_orig.jpg ; MorphF8_00_LOWER.jpg	61228282	0	1	9554	2	0	next	incorrect	2851
Vp002	1427	Response	2	61237704	9422	1
Vp002	1428	Picture	MorphM9_03_orig.jpg ; MorphM9_00_LOWER.jpg	61237836	0	1	4756	156	0	next	incorrect	2853
Vp002	1428	Response	2	61242584	4748	1
Vp002	1429	Picture	MorphM6_07_orig.jpg ; MorphM6_00_LOWER.jpg	61242592	0	155	6479	334	0	next	hit	2855
Vp002	1429	Response	1	61249064	6472	1
Vp002	1430	Picture	MorphF1_08_orig.jpg ; MorphF1_10_LOWER.jpg	61249071	0	179	6001	328	0	next	hit	2857
Vp002	1430	Response	1	61255064	5993	1
Vp002	1431	Picture	MorphF4_10_orig.jpg ; MorphF4_00_LOWER.jpg	61255072	0	149	7181	150	0	next	hit	2859
Vp002	1431	Response	1	61262184	7112	1
Vp002	1432	Picture	MorphM6_00_orig.jpg ; MorphM6_00_LOWER.jpg	61262253	0	1	10578	173	0	next	incorrect	2861
Vp002	1432	Response	2	61272824	10571	1
Vp002	1433	Picture	MorphM1_00_orig.jpg ; MorphM1_10_LOWER.jpg	61272831	0	172	5346	173	0	next	incorrect	2863
Vp002	1433	Response	2	61278104	5273	1
Vp002	1434	Picture	MorphM10_03_orig.jpg ; MorphM10_00_LOWER.jpg	61278177	0	1	7534	164	0	next	incorrect	2865
Vp002	1434	Response	2	61285704	7527	1
Vp002	1435	Picture	MorphF6_03_orig.jpg ; MorphF6_10_LOWER.jpg	61285711	0	163	6797	164	0	next	hit	2867
Vp002	1435	Response	1	61292424	6713	1
Vp002	1436	Picture	MorphM7_02_orig.jpg ; MorphM7_00_LOWER.jpg	61292508	0	1	9422	2	0	next	hit	2869
Vp002	1436	Response	1	61301784	9276	1
Vp002	1437	Picture	MorphF4_08_orig.jpg ; MorphF4_00_LOWER.jpg	61301930	0	1	10881	2	0	next	hit	2871
Vp002	1437	Response	1	61312744	10814	1
Vp002	1438	Picture	MorphM8_09_orig.jpg ; MorphM8_00_LOWER.jpg	61312811	0	1	10483	3	0	next	hit	2873
Vp002	1438	Response	1	61323224	10413	1
Vp002	1439	Picture	MorphM2_00_orig.jpg ; MorphM2_00_LOWER.jpg	61323294	0	2	8337	159	0	next	incorrect	2875
Vp002	1439	Response	2	61331624	8330	1
Vp002	1440	Picture	MorphF9_08_orig.jpg ; MorphF9_10_LOWER.jpg	61331631	0	157	12895	158	0	next	hit	2877
Vp002	1440	Response	1	61344424	12793	1
Vp002	1441	Picture	MorphF1_06_orig.jpg ; MorphF1_00_LOWER.jpg	61344526	0	1	7564	2	0	next	incorrect	2879
Vp002	1441	Response	2	61352023	7497	1
Vp002	1442	Picture	MorphM6_05_orig.jpg ; MorphM6_00_LOWER.jpg	61352090	0	1	16021	170	0	next	incorrect	2881
Vp002	1442	Response	2	61368103	16013	1
Vp002	1443	Picture	MorphF4_05_orig.jpg ; MorphF4_00_LOWER.jpg	61368111	0	169	7440	330	0	next	incorrect	2883
Vp002	1443	Response	2	61375543	7432	1
Vp002	1444	Picture	MorphM8_01_orig.jpg ; MorphM8_00_LOWER.jpg	61375551	0	161	42490	163	0	next	hit	2885
Vp002	1444	Response	1	61417943	42392	1
Vp002	1445	Picture	MorphF9_07_orig.jpg ; MorphF9_00_LOWER.jpg	61418041	0	2	8759	3	0	next	hit	2887
Vp002	1445	Response	1	61426663	8622	1
Vp002	1446	Picture	MorphM9_02_orig.jpg ; MorphM9_00_LOWER.jpg	61426800	0	1	7829	2	0	next	hit	2889
Vp002	1446	Response	1	61434503	7703	1
Vp002	1447	Picture	MorphF1_09_orig.jpg ; MorphF1_10_LOWER.jpg	61434629	0	1	7801	163	0	next	hit	2891
Vp002	1447	Response	1	61442423	7794	1
Vp002	1448	Picture	MorphM3_07_orig.jpg ; MorphM3_00_LOWER.jpg	61442430	0	162	26701	163	0	next	hit	2893
Vp002	1448	Response	1	61469063	26633	1
Vp002	1449	Picture	MorphM6_10_orig.jpg ; MorphM6_00_LOWER.jpg	61469131	0	1	8979	179	0	next	hit	2895
Vp002	1449	Response	1	61478103	8972	1
Vp002	1450	Picture	MorphF6_01_orig.jpg ; MorphF6_00_LOWER.jpg	61478110	0	178	15437	179	0	next	incorrect	2897
Vp002	1450	Response	2	61493463	15353	1
Vp002	1451	Picture	MorphM3_05_orig.jpg ; MorphM3_00_LOWER.jpg	61493547	0	1	35563	2	0	next	incorrect	2899
Vp002	1451	Response	2	61528982	35435	1
Vp002	1452	Picture	MorphF3_07_orig.jpg ; MorphF3_00_LOWER.jpg	61529110	0	1	14040	161	0	next	hit	2901
Vp002	1452	Response	1	61543142	14032	1
Vp002	1453	Picture	MorphM3_00_orig.jpg ; MorphM3_10_LOWER.jpg	61543150	0	160	19920	305	0	next	incorrect	2903
Vp002	1453	Response	2	61563062	19912	1
Vp002	1454	Picture	MorphM5_01_orig.jpg ; MorphM5_00_LOWER.jpg	61563070	0	145	17129	147	0	next	hit	2905
Vp002	1454	Response	1	61580102	17032	1
Vp002	1455	Picture	MorphM2_02_orig.jpg ; MorphM2_10_LOWER.jpg	61580199	0	2	9911	178	0	next	incorrect	2907
Vp002	1455	Response	2	61590102	9903	1
Vp002	1456	Picture	MorphF6_04_orig.jpg ; MorphF6_10_LOWER.jpg	61590110	0	176	94922	177	0	next	hit	2909
Vp002	1456	Response	1	61684902	94792	1
Vp002	1457	Picture	MorphF9_07_orig.jpg ; MorphF9_10_LOWER.jpg	61685032	0	1	18179	2	0	next	hit	2911
Vp002	1457	Response	1	61703141	18109	1
Vp002	1458	Picture	MorphF5_00_orig.jpg ; MorphF5_10_LOWER.jpg	61703211	0	1	8759	2	0	next	incorrect	2913
Vp002	1458	Response	2	61711861	8650	1
Vp002	1459	Picture	MorphM6_09_orig.jpg ; MorphM6_00_LOWER.jpg	61711970	0	1	43899	159	0	next	hit	2915
Vp002	1459	Response	1	61755861	43891	1
Vp002	1460	Picture	MorphM5_08_orig.jpg ; MorphM5_00_LOWER.jpg	61755869	0	158	5597	159	0	next	hit	2917
Vp002	1460	Response	1	61761381	5512	1
Vp002	1461	Picture	MorphF8_08_orig.jpg ; MorphF8_10_LOWER.jpg	61761466	0	1	5924	182	0	next	hit	2919
Vp002	1461	Response	1	61767381	5915	1
Vp002	1462	Picture	MorphM8_10_orig.jpg ; MorphM8_10_LOWER.jpg	61767390	0	181	15175	182	0	next	hit	2921
Vp002	1462	Response	1	61782421	15031	1
Vp002	1463	Picture	MorphM2_10_orig.jpg ; MorphM2_00_LOWER.jpg	61782565	0	1	6237	2	0	next	hit	2923
Vp002	1463	Response	1	61788741	6176	1
Vp002	1464	Picture	MorphF6_10_orig.jpg ; MorphF6_00_LOWER.jpg	61788802	0	1	10218	2	0	next	hit	2925
Vp002	1464	Response	1	61798901	10099	1
Vp002	1465	Picture	MorphF10_10_orig.jpg ; MorphF10_00_LOWER.jpg	61799020	0	1	6768	2	0	next	hit	2927
Vp002	1465	Response	1	61805701	6681	1
Vp002	1466	Picture	MorphF4_00_orig.jpg ; MorphF4_10_LOWER.jpg	61805788	0	1	11146	2	0	next	incorrect	2929
Vp002	1466	Response	2	61816821	11033	1
Vp002	1467	Picture	MorphM7_04_orig.jpg ; MorphM7_00_LOWER.jpg	61816934	0	1	6854	181	0	next	hit	2931
Vp002	1467	Response	1	61823781	6847	1
Vp002	1468	Picture	MorphF3_06_orig.jpg ; MorphF3_10_LOWER.jpg	61823788	0	180	20720	341	0	next	hit	2933
Vp002	1468	Response	1	61844501	20713	1
Vp002	1469	Picture	MorphM3_03_orig.jpg ; MorphM3_00_LOWER.jpg	61844508	0	161	29089	162	0	next	incorrect	2935
Vp002	1469	Response	2	61873460	28952	1
Vp002	1470	Picture	MorphM5_10_orig.jpg ; MorphM5_10_LOWER.jpg	61873597	0	1	8625	2	0	next	hit	2937
Vp002	1470	Response	1	61882100	8503	1
Vp002	1471	Picture	MorphF7_10_orig.jpg ; MorphF7_00_LOWER.jpg	61882222	0	1	52549	2	0	next	hit	2939
Vp002	1471	Response	1	61934660	52438	1
Vp002	1472	Picture	MorphM2_03_orig.jpg ; MorphM2_00_LOWER.jpg	61934771	0	1	9156	2	0	next	incorrect	2941
Vp002	1472	Response	2	61943860	9089	1
Vp002	1473	Picture	MorphM3_04_orig.jpg ; MorphM3_10_LOWER.jpg	61943927	0	1	9687	2	0	next	incorrect	2943
Vp002	1473	Response	2	61953540	9613	1
Vp002	1474	Picture	MorphF10_06_orig.jpg ; MorphF10_10_LOWER.jpg	61953614	0	1	5441	2	0	next	hit	2945
Vp002	1474	Response	1	61958980	5366	1
Vp002	1475	Picture	MorphM2_09_orig.jpg ; MorphM2_10_LOWER.jpg	61959055	0	1	6767	3	0	next	hit	2947
Vp002	1475	Response	1	61965700	6645	1
Vp002	1476	Picture	MorphF5_05_orig.jpg ; MorphF5_10_LOWER.jpg	61965822	0	2	10045	176	0	next	hit	2949
Vp002	1476	Response	1	61975860	10038	1
Vp002	1477	Picture	MorphM5_07_orig.jpg ; MorphM5_00_LOWER.jpg	61975867	0	174	9595	175	0	next	hit	2951
Vp002	1477	Response	1	61985380	9513	1
Vp002	1478	Picture	MorphM1_06_orig.jpg ; MorphM1_00_LOWER.jpg	61985462	0	1	31582	2	0	next	incorrect	2953
Vp002	1478	Response	2	62016980	31518	1
Vp002	1479	Picture	MorphM6_04_orig.jpg ; MorphM6_10_LOWER.jpg	62017044	0	1	12076	2	0	next	incorrect	2955
Vp002	1479	Response	2	62028979	11935	1
Vp002	1480	Picture	MorphF8_07_orig.jpg ; MorphF8_00_LOWER.jpg	62029120	0	1	12027	183	0	next	hit	2957
Vp002	1480	Response	1	62041139	12019	1
Vp002	1481	Picture	MorphF2_02_orig.jpg ; MorphF2_10_LOWER.jpg	62041147	0	182	22320	338	0	next	hit	2959
Vp002	1481	Response	1	62063459	22312	1
Vp002	1482	Picture	MorphF5_01_orig.jpg ; MorphF5_10_LOWER.jpg	62063467	0	156	42618	157	0	next	hit	2961
Vp002	1482	Response	1	62106019	42552	1
Vp002	1483	Picture	MorphM7_07_orig.jpg ; MorphM7_00_LOWER.jpg	62106085	0	1	8581	179	0	next	hit	2963
Vp002	1483	Response	1	62114659	8574	1
Vp002	1484	Picture	MorphM9_04_orig.jpg ; MorphM9_10_LOWER.jpg	62114666	0	178	8007	179	0	next	hit	2965
Vp002	1484	Response	1	62122579	7913	1
Vp002	1485	Picture	MorphF4_07_orig.jpg ; MorphF4_00_LOWER.jpg	62122673	0	1	7962	2	0	next	hit	2967
Vp002	1485	Response	1	62130499	7826	1
Vp002	1486	Picture	MorphF7_03_orig.jpg ; MorphF7_00_LOWER.jpg	62130635	0	1	7791	172	0	next	incorrect	2969
Vp002	1486	Response	2	62138419	7784	1
Vp002	1487	Picture	MorphM6_10_orig.jpg ; MorphM6_10_LOWER.jpg	62138426	0	171	8398	172	0	next	hit	2971
Vp002	1487	Response	1	62146739	8313	1
Vp002	1488	Picture	MorphM1_10_orig.jpg ; MorphM1_10_LOWER.jpg	62146824	0	1	10881	2	0	next	hit	2973
Vp002	1488	Response	1	62157619	10795	1
Vp002	1489	Picture	MorphM8_10_orig.jpg ; MorphM8_00_LOWER.jpg	62157705	0	1	27441	162	0	next	incorrect	2975
Vp002	1489	Response	2	62185138	27433	1
Vp002	1490	Picture	MorphM10_01_orig.jpg ; MorphM10_10_LOWER.jpg	62185146	0	161	18340	162	0	next	incorrect	2977
Vp002	1490	Response	2	62203378	18232	1
Vp002	1491	Picture	MorphM6_04_orig.jpg ; MorphM6_00_LOWER.jpg	62203486	0	1	10351	2	0	next	incorrect	2979
Vp002	1491	Response	2	62213698	10212	1
Vp002	1492	Picture	MorphF7_09_orig.jpg ; MorphF7_10_LOWER.jpg	62213837	0	1	16985	2	0	next	incorrect	2981
Vp002	1492	Response	2	62230738	16901	1
Vp002	1493	Picture	MorphM9_02_orig.jpg ; MorphM9_10_LOWER.jpg	62230822	0	1	8891	2	0	next	hit	2983
Vp002	1493	Response	1	62239618	8796	1
Vp002	1494	Picture	MorphF10_08_orig.jpg ; MorphF10_10_LOWER.jpg	62239713	0	1	6370	2	0	next	hit	2985
Vp002	1494	Response	1	62245938	6225	1
Vp002	1495	Picture	MorphM9_09_orig.jpg ; MorphM9_10_LOWER.jpg	62246083	0	1	10217	2	0	next	hit	2987
Vp002	1495	Response	1	62256178	10095	1
Vp002	1496	Picture	MorphF4_09_orig.jpg ; MorphF4_10_LOWER.jpg	62256300	0	1	9820	2	0	next	hit	2989
Vp002	1496	Response	1	62266018	9718	1
Vp002	1497	Picture	MorphM3_08_orig.jpg ; MorphM3_10_LOWER.jpg	62266120	0	1	9505	184	0	next	hit	2991
Vp002	1497	Response	1	62275618	9498	1
Vp002	1498	Picture	MorphM9_07_orig.jpg ; MorphM9_10_LOWER.jpg	62275625	0	183	21414	184	0	next	incorrect	2993
Vp002	1498	Response	2	62296898	21273	1
Vp002	1499	Picture	MorphM5_02_orig.jpg ; MorphM5_00_LOWER.jpg	62297039	0	1	11014	2	0	next	hit	2995
Vp002	1499	Response	1	62307938	10899	1
Vp002	1500	Picture	MorphF7_06_orig.jpg ; MorphF7_00_LOWER.jpg	62308053	0	1	6369	3	0	next	hit	2997
Vp002	1500	Response	1	62314338	6285	1
Vp002	1501	Picture	MorphF6_02_orig.jpg ; MorphF6_10_LOWER.jpg	62314422	0	2	8095	3	0	next	incorrect	2999
Vp002	1501	Response	2	62322418	7996	1
Vp002	1502	Picture	MorphF8_06_orig.jpg ; MorphF8_10_LOWER.jpg	62322517	0	1	9024	2	0	next	incorrect	3001
Vp002	1502	Response	2	62331458	8941	1
Vp002	1503	Picture	MorphF2_06_orig.jpg ; MorphF2_00_LOWER.jpg	62331541	0	1	44005	185	0	next	hit	3003
Vp002	1503	Response	1	62375537	43996	1
Vp002	1504	Picture	MorphF1_10_orig.jpg ; MorphF1_00_LOWER.jpg	62375546	0	184	9039	353	0	next	hit	3005
Vp002	1504	Response	1	62384577	9031	1
Vp002	1505	Picture	MorphM9_00_orig.jpg ; MorphM9_10_LOWER.jpg	62384585	0	169	9440	320	0	next	incorrect	3007
Vp002	1505	Response	2	62394017	9432	1
Vp002	1506	Picture	MorphF10_08_orig.jpg ; MorphF10_00_LOWER.jpg	62394025	0	151	43756	336	0	next	hit	3009
Vp002	1506	Response	1	62437777	43752	1
Vp002	1507	Picture	MorphF7_00_orig.jpg ; MorphF7_10_LOWER.jpg	62437781	0	185	8245	353	0	next	hit	3011
Vp002	1507	Response	1	62446017	8236	1
Vp002	1508	Picture	MorphF1_00_orig.jpg ; MorphF1_10_LOWER.jpg	62446026	0	168	9438	319	0	next	incorrect	3013
Vp002	1508	Response	2	62455457	9431	1
Vp002	1509	Picture	MorphF7_06_orig.jpg ; MorphF7_10_LOWER.jpg	62455464	0	151	16472	152	0	next	hit	3015
Vp002	1509	Response	1	62471857	16393	1
Vp002	1510	Picture	MorphM3_00_orig.jpg ; MorphM3_00_LOWER.jpg	62471936	0	1	9128	163	0	next	incorrect	3017
Vp002	1510	Response	2	62481057	9121	1
Vp002	1511	Picture	MorphM1_08_orig.jpg ; MorphM1_10_LOWER.jpg	62481064	0	162	32672	163	0	next	incorrect	3019
Vp002	1511	Response	2	62513617	32553	1
Vp002	1512	Picture	MorphM9_03_orig.jpg ; MorphM9_10_LOWER.jpg	62513736	0	1	37808	146	0	next	incorrect	3021
Vp002	1512	Response	2	62551536	37800	1
Vp002	1513	Picture	MorphF8_07_orig.jpg ; MorphF8_10_LOWER.jpg	62551544	0	145	7973	146	0	next	hit	3023
Vp002	1513	Response	1	62559456	7912	1
Vp002	1514	Picture	MorphF2_04_orig.jpg ; MorphF2_10_LOWER.jpg	62559517	0	1	9289	2	0	next	hit	3025
Vp002	1514	Response	1	62568736	9219	1
Vp002	1515	Picture	MorphM5_09_orig.jpg ; MorphM5_10_LOWER.jpg	62568806	0	1	10978	171	0	next	hit	3027
Vp002	1515	Response	1	62579776	10970	1
Vp002	1516	Picture	MorphF5_02_orig.jpg ; MorphF5_10_LOWER.jpg	62579784	0	170	8794	171	0	next	incorrect	3029
Vp002	1516	Response	2	62588496	8712	1
Vp002	1517	Picture	MorphF3_00_orig.jpg ; MorphF3_10_LOWER.jpg	62588578	0	1	8228	2	0	next	incorrect	3031
Vp002	1517	Response	2	62596736	8158	1
Vp002	1518	Picture	MorphM10_09_orig.jpg ; MorphM10_00_LOWER.jpg	62596806	0	1	17118	2	0	next	hit	3033
Vp002	1518	Response	1	62613776	16970	1
Vp002	1519	Picture	MorphF2_08_orig.jpg ; MorphF2_10_LOWER.jpg	62613924	0	1	11379	168	0	next	hit	3035
Vp002	1519	Response	1	62625296	11372	1
Vp002	1520	Picture	MorphM1_09_orig.jpg ; MorphM1_00_LOWER.jpg	62625303	0	167	9322	168	0	next	hit	3037
Vp002	1520	Response	1	62634496	9193	1
Vp002	1521	Picture	MorphF2_05_orig.jpg ; MorphF2_00_LOWER.jpg	62634625	0	1	6237	2	0	next	hit	3039
Vp002	1521	Response	1	62640736	6111	1
Vp002	1522	Picture	MorphM10_00_orig.jpg ; MorphM10_00_LOWER.jpg	62640862	0	1	10616	2	0	next	incorrect	3041
Vp002	1522	Response	2	62651376	10514	1
Vp002	1523	Picture	MorphF7_08_orig.jpg ; MorphF7_10_LOWER.jpg	62651478	0	1	19506	2	0	next	hit	3043
Vp002	1523	Response	1	62670896	19418	1
Vp002	1524	Picture	MorphF10_10_orig.jpg ; MorphF10_10_LOWER.jpg	62670984	0	1	9820	2	0	next	hit	3045
Vp002	1524	Response	1	62680655	9671	1
Vp002	1525	Picture	MorphM3_01_orig.jpg ; MorphM3_10_LOWER.jpg	62680804	0	1	5972	2	0	next	hit	3047
Vp002	1525	Response	1	62686655	5851	1
Vp002	1526	Picture	MorphM5_02_orig.jpg ; MorphM5_10_LOWER.jpg	62686776	0	1	10615	3	0	next	hit	3049
Vp002	1526	Response	1	62697295	10519	1
Vp002	1527	Picture	MorphM4_07_orig.jpg ; MorphM4_10_LOWER.jpg	62697391	0	2	14995	3	0	next	hit	3051
Vp002	1527	Response	1	62712255	14864	1
Vp002	1528	Picture	MorphM8_07_orig.jpg ; MorphM8_10_LOWER.jpg	62712386	0	1	8228	2	0	next	hit	3053
Vp002	1528	Response	1	62720495	8109	1
Vp002	1529	Picture	MorphM4_03_orig.jpg ; MorphM4_00_LOWER.jpg	62720614	0	1	34236	2	0	next	incorrect	3055
Vp002	1529	Response	2	62754735	34121	1
Vp002	1530	Picture	MorphM10_08_orig.jpg ; MorphM10_00_LOWER.jpg	62754850	0	1	113856	2	0	next	hit	3057
Vp002	1530	Response	1	62868574	113724	1
Vp002	1531	Picture	MorphF4_03_orig.jpg ; MorphF4_10_LOWER.jpg	62868706	0	1	7298	2	0	next	incorrect	3059
Vp002	1531	Response	2	62875934	7228	1
Vp002	1532	Picture	MorphF2_07_orig.jpg ; MorphF2_00_LOWER.jpg	62876004	0	1	7829	2	0	next	hit	3061
Vp002	1532	Response	1	62883694	7690	1
Vp002	1533	Picture	MorphF4_01_orig.jpg ; MorphF4_00_LOWER.jpg	62883833	0	1	14995	2	0	next	incorrect	3063
Vp002	1533	Response	2	62898734	14901	1
Vp002	1534	Picture	MorphF2_07_orig.jpg ; MorphF2_10_LOWER.jpg	62898828	0	1	31715	2	0	next	hit	3065
Vp002	1534	Response	1	62930414	31586	1
Vp002	1535	Picture	MorphM1_04_orig.jpg ; MorphM1_00_LOWER.jpg	62930543	0	1	8626	2	0	next	incorrect	3067
Vp002	1535	Response	2	62939054	8511	1
Vp002	1536	Picture	MorphF8_10_orig.jpg ; MorphF8_10_LOWER.jpg	62939169	0	1	9289	2	0	next	hit	3069
Vp002	1536	Response	1	62948334	9165	1
Vp002	1537	Picture	MorphM7_03_orig.jpg ; MorphM7_10_LOWER.jpg	62948458	0	1	6603	166	0	next	hit	3071
Vp002	1537	Response	1	62955054	6596	1
Vp002	1538	Picture	MorphM6_01_orig.jpg ; MorphM6_00_LOWER.jpg	62955061	0	165	84959	166	0	next	incorrect	3073
Vp002	1538	Response	2	63039933	84872	1
Vp002	1539	Picture	MorphF6_07_orig.jpg ; MorphF6_10_LOWER.jpg	63040020	0	1	16161	163	0	next	hit	3075
Vp002	1539	Response	1	63056173	16153	1
Vp002	1540	Picture	MorphF1_01_orig.jpg ; MorphF1_10_LOWER.jpg	63056181	0	162	7280	342	0	next	hit	3077
Vp002	1540	Response	1	63063453	7272	1
Vp002	1541	Picture	MorphM1_02_orig.jpg ; MorphM1_10_LOWER.jpg	63063461	0	180	7839	351	0	next	hit	3079
Vp002	1541	Response	1	63071293	7832	1
Vp002	1542	Picture	MorphM4_08_orig.jpg ; MorphM4_00_LOWER.jpg	63071300	0	171	15921	345	0	next	hit	3081
Vp002	1542	Response	1	63087213	15913	1
Vp002	1543	Picture	MorphM6_06_orig.jpg ; MorphM6_00_LOWER.jpg	63087221	0	174	6542	175	0	next	hit	3083
Vp002	1543	Response	1	63093613	6392	1
Vp002	1544	Picture	MorphF8_09_orig.jpg ; MorphF8_00_LOWER.jpg	63093763	0	1	13778	157	0	next	hit	3085
Vp002	1544	Response	1	63107533	13770	1
Vp002	1545	Picture	MorphF6_10_orig.jpg ; MorphF6_10_LOWER.jpg	63107541	0	156	7852	157	0	next	hit	3087
Vp002	1545	Response	1	63115293	7752	1
Vp002	1546	Picture	MorphM7_07_orig.jpg ; MorphM7_10_LOWER.jpg	63115393	0	1	8493	2	0	next	hit	3089
Vp002	1546	Response	1	63123773	8380	1
Vp002	1547	Picture	MorphM5_04_orig.jpg ; MorphM5_00_LOWER.jpg	63123886	0	1	7654	177	0	next	hit	3091
Vp002	1547	Response	1	63131533	7647	1
Vp002	1548	Picture	MorphF5_08_orig.jpg ; MorphF5_10_LOWER.jpg	63131540	0	176	10127	177	0	next	hit	3093
Vp002	1548	Response	1	63141533	9993	1
Vp002	1549	Picture	MorphM1_05_orig.jpg ; MorphM1_10_LOWER.jpg	63141667	0	1	10593	158	0	next	incorrect	3095
Vp002	1549	Response	2	63152253	10586	1
Vp002	1550	Picture	MorphM5_06_orig.jpg ; MorphM5_00_LOWER.jpg	63152260	0	157	8118	158	0	next	hit	3097
Vp002	1550	Response	1	63160252	7992	1
Vp002	1551	Picture	MorphM4_05_orig.jpg ; MorphM4_00_LOWER.jpg	63160378	0	1	11242	172	0	next	hit	3099
Vp002	1551	Response	1	63171612	11234	1
Vp002	1552	Picture	MorphF6_06_orig.jpg ; MorphF6_00_LOWER.jpg	63171620	0	171	6938	172	0	next	hit	3101
Vp002	1552	Response	1	63178412	6792	1
Vp002	1553	Picture	MorphF3_04_orig.jpg ; MorphF3_10_LOWER.jpg	63178558	0	1	7782	182	0	next	incorrect	3103
Vp002	1553	Response	2	63186332	7774	1
Vp002	1554	Picture	MorphM5_08_orig.jpg ; MorphM5_10_LOWER.jpg	63186340	0	181	7611	182	0	next	hit	3105
Vp002	1554	Response	1	63193852	7512	1
Vp002	1555	Picture	MorphF2_04_orig.jpg ; MorphF2_00_LOWER.jpg	63193951	0	1	23222	2	0	next	hit	3107
Vp002	1555	Response	1	63217052	23101	1
Vp002	1556	Picture	MorphF8_06_orig.jpg ; MorphF8_00_LOWER.jpg	63217173	0	1	20436	2	0	next	hit	3109
Vp002	1556	Response	1	63237532	20359	1
Vp002	1557	Picture	MorphM1_02_orig.jpg ; MorphM1_00_LOWER.jpg	63237609	0	1	8625	2	0	next	incorrect	3111
Vp002	1557	Response	2	63246172	8563	1
Vp002	1558	Picture	MorphF9_00_orig.jpg ; MorphF9_10_LOWER.jpg	63246234	0	1	8625	3	0	next	incorrect	3113
Vp002	1558	Response	2	63254732	8498	1
Vp002	1559	Picture	MorphM6_05_orig.jpg ; MorphM6_10_LOWER.jpg	63254859	0	2	5800	175	0	next	incorrect	3115
Vp002	1559	Response	2	63260652	5793	1
Vp002	1560	Picture	MorphM7_08_orig.jpg ; MorphM7_00_LOWER.jpg	63260659	0	173	6940	174	0	next	hit	3117
Vp002	1560	Response	1	63267532	6873	1
Vp002	1561	Picture	MorphF7_01_orig.jpg ; MorphF7_00_LOWER.jpg	63267599	0	1	12341	2	0	next	incorrect	3119
Vp002	1561	Response	2	63279852	12253	1
Vp002	1562	Picture	MorphM5_05_orig.jpg ; MorphM5_00_LOWER.jpg	63279940	0	1	7165	2	0	next	incorrect	3121
Vp002	1562	Response	2	63286972	7032	1
Vp002	1563	Picture	MorphM6_08_orig.jpg ; MorphM6_00_LOWER.jpg	63287105	0	1	9422	2	0	next	hit	3123
Vp002	1563	Response	1	63296412	9307	1
Vp002	1564	Picture	MorphM3_01_orig.jpg ; MorphM3_00_LOWER.jpg	63296527	0	1	6900	2	0	next	hit	3125
Vp002	1564	Response	1	63303292	6765	1
Vp002	1565	Picture	MorphF3_01_orig.jpg ; MorphF3_10_LOWER.jpg	63303427	0	1	7033	2	0	next	incorrect	3127
Vp002	1565	Response	2	63310332	6905	1
Vp002	1566	Picture	MorphM9_10_orig.jpg ; MorphM9_00_LOWER.jpg	63310460	0	1	14066	2	0	next	hit	3129
Vp002	1566	Response	1	63324411	13951	1
Vp002	1567	Picture	MorphF4_02_orig.jpg ; MorphF4_00_LOWER.jpg	63324526	0	1	13270	2	0	next	incorrect	3131
Vp002	1567	Response	2	63337692	13166	1
Vp002	1568	Picture	MorphM9_10_orig.jpg ; MorphM9_10_LOWER.jpg	63337796	0	1	11263	151	0	next	hit	3133
Vp002	1568	Response	1	63349051	11255	1
Vp002	1569	Picture	MorphM2_09_orig.jpg ; MorphM2_00_LOWER.jpg	63349059	0	150	52565	152	0	next	hit	3135
Vp002	1569	Response	1	63401531	52472	1
Vp002	1570	Picture	MorphM5_03_orig.jpg ; MorphM5_00_LOWER.jpg	63401624	0	2	8074	157	0	next	hit	3137
Vp002	1570	Response	1	63409691	8067	1
Vp002	1571	Picture	MorphF10_01_orig.jpg ; MorphF10_10_LOWER.jpg	63409698	0	155	11677	310	0	next	hit	3139
Vp002	1571	Response	1	63421371	11673	1
Vp002	1572	Picture	MorphF7_05_orig.jpg ; MorphF7_10_LOWER.jpg	63421375	0	155	29044	327	0	next	hit	3141
Vp002	1572	Response	1	63450411	29036	1
Vp002	1573	Picture	MorphM2_01_orig.jpg ; MorphM2_10_LOWER.jpg	63450419	0	172	7337	173	0	next	incorrect	3143
Vp002	1573	Response	2	63457611	7192	1
Vp002	1574	Picture	MorphM1_00_orig.jpg ; MorphM1_00_LOWER.jpg	63457756	0	1	7697	2	0	next	incorrect	3145
Vp002	1574	Response	2	63465371	7615	1
Vp002	1575	Picture	MorphM6_02_orig.jpg ; MorphM6_00_LOWER.jpg	63465453	0	1	99206	187	0	next	hit	3147
Vp002	1575	Response	1	63564650	99197	1
Vp002	1576	Picture	MorphM7_09_orig.jpg ; MorphM7_10_LOWER.jpg	63564659	0	186	7484	187	0	next	hit	3149
Vp002	1576	Response	1	63572010	7351	1
Vp002	1577	Picture	MorphM1_04_orig.jpg ; MorphM1_10_LOWER.jpg	63572143	0	1	11395	151	0	next	incorrect	3151
Vp002	1577	Response	2	63583530	11387	1
Vp002	1578	Picture	MorphF9_10_orig.jpg ; MorphF9_10_LOWER.jpg	63583538	0	150	13021	151	0	next	incorrect	3153
Vp002	1578	Response	2	63596410	12872	1
Vp002	1579	Picture	MorphF3_10_orig.jpg ; MorphF3_10_LOWER.jpg	63596559	0	1	6578	192	0	next	hit	3155
Vp002	1579	Response	1	63603130	6571	1
Vp002	1580	Picture	MorphF4_03_orig.jpg ; MorphF4_00_LOWER.jpg	63603137	0	191	19564	192	0	next	incorrect	3157
Vp002	1580	Response	2	63622570	19433	1
Vp002	1581	Picture	MorphF8_01_orig.jpg ; MorphF8_00_LOWER.jpg	63622701	0	1	6900	2	0	next	incorrect	3159
Vp002	1581	Response	2	63629530	6829	1
Vp002	1582	Picture	MorphM4_01_orig.jpg ; MorphM4_00_LOWER.jpg	63629601	0	1	7829	2	0	next	incorrect	3161
Vp002	1582	Response	2	63637290	7689	1
Vp002	1583	Picture	MorphF10_02_orig.jpg ; MorphF10_10_LOWER.jpg	63637430	0	1	17384	2	0	next	hit	3163
Vp002	1583	Response	1	63654729	17299	1
Vp002	1584	Picture	MorphM7_10_orig.jpg ; MorphM7_00_LOWER.jpg	63654814	0	1	8083	146	0	next	hit	3165
Vp002	1584	Response	1	63662889	8075	1
Vp002	1585	Picture	MorphF1_03_orig.jpg ; MorphF1_00_LOWER.jpg	63662897	0	145	26684	146	0	next	incorrect	3167
Vp002	1585	Response	2	63689449	26552	1
Vp002	1586	Picture	MorphF10_02_orig.jpg ; MorphF10_00_LOWER.jpg	63689581	0	1	152471	2	0	next	hit	3169
Vp002	1586	Response	1	63841928	152347	1
Vp002	1587	Picture	MorphM1_08_orig.jpg ; MorphM1_00_LOWER.jpg	63842052	0	1	7404	162	0	next	hit	3171
Vp002	1587	Response	1	63849448	7396	1
Vp002	1588	Picture	MorphF6_09_orig.jpg ; MorphF6_10_LOWER.jpg	63849456	0	161	5840	321	0	next	hit	3173
Vp002	1588	Response	1	63855288	5832	1
Vp002	1589	Picture	MorphF1_04_orig.jpg ; MorphF1_00_LOWER.jpg	63855296	0	160	7059	161	0	next	hit	3175
Vp002	1589	Response	1	63862248	6952	1
Vp002	1590	Picture	MorphF10_09_orig.jpg ; MorphF10_10_LOWER.jpg	63862355	0	1	11014	2	0	next	hit	3177
Vp002	1590	Response	1	63873288	10933	1
Vp002	1591	Picture	MorphF5_04_orig.jpg ; MorphF5_10_LOWER.jpg	63873369	0	1	9952	2	0	next	incorrect	3179
Vp002	1591	Response	2	63883208	9839	1
Vp002	1592	Picture	MorphM3_10_orig.jpg ; MorphM3_10_LOWER.jpg	63883321	0	1	7819	145	0	next	hit	3181
Vp002	1592	Response	1	63891128	7807	1
Vp002	1593	Picture	MorphM2_02_orig.jpg ; MorphM2_00_LOWER.jpg	63891140	0	144	11555	146	0	next	incorrect	3183
Vp002	1593	Response	2	63902568	11428	1
Vp002	1594	Picture	MorphF6_01_orig.jpg ; MorphF6_10_LOWER.jpg	63902695	0	2	18976	3	0	next	hit	3185
Vp002	1594	Response	1	63921608	18913	1
Vp002	1595	Picture	MorphF5_04_orig.jpg ; MorphF5_00_LOWER.jpg	63921671	0	1	12740	2	0	next	hit	3187
Vp002	1595	Response	1	63934328	12657	1
Vp002	1596	Picture	MorphF2_08_orig.jpg ; MorphF2_00_LOWER.jpg	63934411	0	1	9156	2	0	next	hit	3189
Vp002	1596	Response	1	63943448	9037	1
Vp002	1597	Picture	MorphF10_07_orig.jpg ; MorphF10_00_LOWER.jpg	63943567	0	1	5706	2	0	next	hit	3191
Vp002	1597	Response	1	63949208	5641	1
Vp002	1598	Picture	MorphF3_02_orig.jpg ; MorphF3_10_LOWER.jpg	63949273	0	1	8891	2	0	next	incorrect	3193
Vp002	1598	Response	2	63958088	8815	1
Vp002	1599	Picture	MorphM8_07_orig.jpg ; MorphM8_00_LOWER.jpg	63958164	0	1	8331	163	0	next	hit	3195
Vp002	1599	Response	1	63966488	8324	1
Vp002	1600	Picture	MorphM1_09_orig.jpg ; MorphM1_10_LOWER.jpg	63966495	0	162	8240	312	0	next	incorrect	3197
Vp002	1600	Response	2	63974727	8232	1
Vp002	1601	Picture	MorphF9_09_orig.jpg ; MorphF9_00_LOWER.jpg	63974735	0	150	5855	151	0	next	hit	3199
Vp002	1601	Response	1	63980487	5752	1
Vp002	1602	Picture	MorphF7_09_orig.jpg ; MorphF7_00_LOWER.jpg	63980590	0	1	7298	2	0	next	hit	3201
Vp002	1602	Response	1	63987767	7177	1
Vp002	1603	Picture	MorphF2_01_orig.jpg ; MorphF2_00_LOWER.jpg	63987888	0	1	20927	174	0	next	incorrect	3203
Vp002	1603	Response	2	64008807	20919	1
Vp002	1604	Picture	MorphM7_04_orig.jpg ; MorphM7_10_LOWER.jpg	64008815	0	173	39584	174	0	next	hit	3205
Vp002	1604	Response	1	64048327	39512	1
Vp002	1605	Picture	MorphM1_01_orig.jpg ; MorphM1_10_LOWER.jpg	64048399	0	1	8891	2	0	next	incorrect	3207
Vp002	1605	Response	2	64057207	8808	1
Vp002	1606	Picture	MorphF9_08_orig.jpg ; MorphF9_00_LOWER.jpg	64057290	0	1	51620	2	0	next	incorrect	3209
Vp002	1606	Response	2	64108807	51517	1
Vp002	1607	Picture	MorphM7_02_orig.jpg ; MorphM7_10_LOWER.jpg	64108910	0	1	18445	2	0	next	hit	3211
Vp002	1607	Response	1	64127207	18297	1
Vp002	1608	Picture	MorphM3_03_orig.jpg ; MorphM3_10_LOWER.jpg	64127355	0	1	14179	154	0	next	incorrect	3213
Vp002	1608	Response	2	64141527	14172	1
Vp002	1609	Picture	MorphM2_07_orig.jpg ; MorphM2_10_LOWER.jpg	64141534	0	153	15545	154	0	next	hit	3215
Vp002	1609	Response	1	64156966	15432	1
Vp002	1610	Picture	MorphM8_06_orig.jpg ; MorphM8_00_LOWER.jpg	64157079	0	1	10696	188	0	next	hit	3217
Vp002	1610	Response	1	64167767	10688	1
Vp002	1611	Picture	MorphM10_03_orig.jpg ; MorphM10_10_LOWER.jpg	64167775	0	187	32299	188	0	next	incorrect	3219
Vp002	1611	Response	2	64200006	32231	1
Vp002	1612	Picture	MorphF7_02_orig.jpg ; MorphF7_00_LOWER.jpg	64200074	0	1	14464	2	0	next	hit	3221
Vp002	1612	Response	1	64214406	14332	1
Vp002	1613	Picture	MorphM7_01_orig.jpg ; MorphM7_00_LOWER.jpg	64214538	0	1	116775	2	0	next	incorrect	3223
Vp002	1613	Response	2	64331205	116667	1
Vp002	1614	Picture	MorphF3_01_orig.jpg ; MorphF3_00_LOWER.jpg	64331313	0	1	6768	2	0	next	incorrect	3225
Vp002	1614	Response	2	64338005	6692	1
Vp002	1615	Picture	MorphM3_06_orig.jpg ; MorphM3_00_LOWER.jpg	64338081	0	1	5932	174	0	next	incorrect	3227
Vp002	1615	Response	2	64344005	5924	1
Vp002	1616	Picture	MorphF3_07_orig.jpg ; MorphF3_10_LOWER.jpg	64344013	0	173	11584	174	0	next	hit	3229
Vp002	1616	Response	1	64355525	11512	1
Vp002	1617	Picture	MorphM3_05_orig.jpg ; MorphM3_10_LOWER.jpg	64355597	0	1	8176	186	0	next	incorrect	3231
Vp002	1617	Response	2	64363765	8168	1
Vp002	1618	Picture	MorphF2_01_orig.jpg ; MorphF2_10_LOWER.jpg	64363773	0	185	11440	342	0	next	incorrect	3233
Vp002	1618	Response	2	64375205	11432	1
Vp002	1619	Picture	MorphF1_02_orig.jpg ; MorphF1_00_LOWER.jpg	64375213	0	157	10480	317	0	next	hit	3235
Vp002	1619	Response	1	64385685	10472	1
Vp002	1620	Picture	MorphF2_03_orig.jpg ; MorphF2_10_LOWER.jpg	64385693	0	160	6479	343	0	next	incorrect	3237
Vp002	1620	Response	2	64392165	6472	1
Vp002	1621	Picture	MorphM7_00_orig.jpg ; MorphM7_10_LOWER.jpg	64392172	0	183	18893	184	0	next	hit	3239
Vp002	1621	Response	1	64410965	18793	1
Vp002	1622	Picture	MorphM9_04_orig.jpg ; MorphM9_00_LOWER.jpg	64411065	0	1	7668	163	0	next	incorrect	3241
Vp002	1622	Response	2	64418725	7660	1
Vp002	1623	Picture	MorphM5_04_orig.jpg ; MorphM5_10_LOWER.jpg	64418733	0	162	8879	336	0	next	hit	3243
Vp002	1623	Response	1	64427605	8872	1
Vp002	1624	Picture	MorphM10_09_orig.jpg ; MorphM10_10_LOWER.jpg	64427612	0	174	8002	175	0	next	hit	3245
Vp002	1624	Response	1	64435525	7913	1
Vp002	1625	Picture	MorphF5_06_orig.jpg ; MorphF5_10_LOWER.jpg	64435614	0	1	7918	179	0	next	hit	3247
Vp002	1625	Response	1	64443525	7911	1
Vp002	1626	Picture	MorphM4_10_orig.jpg ; MorphM4_00_LOWER.jpg	64443532	0	178	7608	179	0	next	hit	3249
Vp002	1626	Response	1	64451045	7513	1
Vp002	1627	Picture	MorphF4_06_orig.jpg ; MorphF4_00_LOWER.jpg	64451140	0	1	7431	2	0	next	hit	3251
Vp002	1627	Response	1	64458484	7344	1
Vp002	1628	Picture	MorphM8_02_orig.jpg ; MorphM8_10_LOWER.jpg	64458571	0	1	6104	2	0	next	hit	3253
Vp002	1628	Response	1	64464564	5993	1
Vp002	1629	Picture	MorphM2_08_orig.jpg ; MorphM2_10_LOWER.jpg	64464675	0	1	15791	3	0	next	hit	3255
Vp002	1629	Response	1	64480324	15649	1
Vp002	1630	Picture	MorphF7_10_orig.jpg ; MorphF7_10_LOWER.jpg	64480466	0	2	25866	147	0	next	hit	3257
Vp002	1630	Response	1	64506324	25858	1
Vp002	1631	Picture	MorphF6_00_orig.jpg ; MorphF6_10_LOWER.jpg	64506332	0	145	9432	146	0	next	incorrect	3259
Vp002	1631	Response	2	64515684	9352	1
Vp002	1632	Picture	MorphF3_05_orig.jpg ; MorphF3_10_LOWER.jpg	64515764	0	1	8360	2	0	next	hit	3261
Vp002	1632	Response	1	64524004	8240	1
Vp002	1633	Picture	MorphF10_05_orig.jpg ; MorphF10_10_LOWER.jpg	64524124	0	1	6503	2	0	next	hit	3263
Vp002	1633	Response	1	64530484	6360	1
Vp002	1634	Picture	MorphF6_08_orig.jpg ; MorphF6_00_LOWER.jpg	64530627	0	1	6104	2	0	next	incorrect	3265
Vp002	1634	Response	2	64536644	6017	1
Vp002	1635	Picture	MorphM4_05_orig.jpg ; MorphM4_10_LOWER.jpg	64536731	0	1	8227	2	0	next	hit	3267
Vp002	1635	Response	1	64544884	8153	1
Vp002	1636	Picture	MorphF3_10_orig.jpg ; MorphF3_00_LOWER.jpg	64544958	0	1	23355	2	0	next	hit	3269
Vp002	1636	Response	1	64568164	23206	1
Vp002	1637	Picture	MorphF4_04_orig.jpg ; MorphF4_00_LOWER.jpg	64568313	0	1	7778	186	0	next	hit	3271
Vp002	1637	Response	1	64576084	7771	1
Vp002	1638	Picture	MorphM6_08_orig.jpg ; MorphM6_10_LOWER.jpg	64576091	0	185	13680	358	0	next	incorrect	3273
Vp002	1638	Response	2	64589764	13673	1
Vp002	1639	Picture	MorphF9_06_orig.jpg ; MorphF9_10_LOWER.jpg	64589771	0	173	6807	174	0	next	incorrect	3275
Vp002	1639	Response	2	64596484	6713	1
Vp002	1640	Picture	MorphF1_05_orig.jpg ; MorphF1_10_LOWER.jpg	64596578	0	1	9913	174	0	next	incorrect	3277
Vp002	1640	Response	2	64606484	9906	1
Vp002	1641	Picture	MorphM10_01_orig.jpg ; MorphM10_00_LOWER.jpg	64606491	0	173	85600	337	0	next	incorrect	3279
Vp002	1641	Response	2	64692083	85592	1
Vp002	1642	Picture	MorphF7_05_orig.jpg ; MorphF7_00_LOWER.jpg	64692091	0	164	34001	165	0	next	hit	3281
Vp002	1642	Response	1	64726003	33912	1
Vp002	1643	Picture	MorphF2_10_orig.jpg ; MorphF2_10_LOWER.jpg	64726092	0	1	7918	179	0	next	hit	3283
Vp002	1643	Response	1	64734003	7911	1
Vp002	1644	Picture	MorphF6_07_orig.jpg ; MorphF6_00_LOWER.jpg	64734010	0	178	16233	179	0	next	hit	3285
Vp002	1644	Response	1	64750162	16152	2
Vp002	1645	Picture	MorphF9_01_orig.jpg ; MorphF9_00_LOWER.jpg	64750243	0	1	10882	2	0	next	hit	3287
Vp002	1645	Response	1	64761043	10800	1
Vp002	1646	Picture	MorphF3_09_orig.jpg ; MorphF3_00_LOWER.jpg	64761125	0	1	6726	176	0	next	hit	3289
Vp002	1646	Response	1	64767843	6718	1
Vp002	1647	Picture	MorphM9_06_orig.jpg ; MorphM9_00_LOWER.jpg	64767851	0	175	6399	321	0	next	hit	3291
Vp002	1647	Response	1	64774243	6392	1
Vp002	1648	Picture	MorphM1_07_orig.jpg ; MorphM1_10_LOWER.jpg	64774250	0	146	7280	310	0	next	hit	3293
Vp002	1648	Response	1	64781523	7273	1
Vp002	1649	Picture	MorphM7_05_orig.jpg ; MorphM7_10_LOWER.jpg	64781530	0	164	13520	343	0	next	incorrect	3295
Vp002	1649	Response	2	64795042	13512	1
Vp002	1650	Picture	MorphM9_09_orig.jpg ; MorphM9_00_LOWER.jpg	64795050	0	179	6017	180	0	next	hit	3297
Vp002	1650	Response	1	64800962	5912	1
Vp002	1651	Picture	MorphM6_02_orig.jpg ; MorphM6_10_LOWER.jpg	64801067	0	1	4379	2	0	next	hit	3299
Vp002	1651	Response	1	64805362	4295	1
Vp002	1652	Picture	MorphM3_02_orig.jpg ; MorphM3_10_LOWER.jpg	64805446	0	1	5706	2	0	next	hit	3301
Vp002	1652	Response	1	64811042	5596	1
Vp002	1653	Picture	MorphF8_09_orig.jpg ; MorphF8_10_LOWER.jpg	64811152	0	1	8360	2	0	next	hit	3303
Vp002	1653	Response	1	64819442	8290	1
Vp002	1654	Picture	MorphM7_06_orig.jpg ; MorphM7_00_LOWER.jpg	64819512	0	1	11678	2	0	next	incorrect	3305
Vp002	1654	Response	2	64831122	11610	1
Vp002	1655	Picture	MorphF6_00_orig.jpg ; MorphF6_00_LOWER.jpg	64831190	0	1	4246	2	0	next	hit	3307
Vp002	1655	Response	1	64835362	4172	1
Vp002	1656	Picture	MorphF5_03_orig.jpg ; MorphF5_10_LOWER.jpg	64835436	0	1	5441	2	0	next	hit	3309
Vp002	1656	Response	1	64840802	5366	1
Vp002	1657	Picture	MorphF9_05_orig.jpg ; MorphF9_10_LOWER.jpg	64840877	0	1	20253	184	0	next	incorrect	3311
Vp002	1657	Response	2	64861122	20245	1
Vp002	1658	Picture	MorphF8_10_orig.jpg ; MorphF8_00_LOWER.jpg	64861130	0	183	5199	343	0	next	incorrect	3313
Vp002	1658	Response	2	64866322	5192	1
Vp002	1659	Picture	MorphM10_10_orig.jpg ; MorphM10_00_LOWER.jpg	64866329	0	160	10509	161	0	next	hit	3315
Vp002	1659	Response	1	64876722	10393	1
Vp002	1660	Picture	MorphM1_10_orig.jpg ; MorphM1_00_LOWER.jpg	64876838	0	1	12076	2	0	next	incorrect	3317
Vp002	1660	Response	2	64888802	11964	1
Vp002	1661	Picture	MorphF2_00_orig.jpg ; MorphF2_00_LOWER.jpg	64888914	0	1	5255	187	0	next	hit	3319
Vp002	1661	Response	1	64894162	5248	1
Vp002	1662	Picture	MorphF6_05_orig.jpg ; MorphF6_00_LOWER.jpg	64894169	0	186	15976	188	0	next	hit	3321
Vp002	1662	Response	1	64910002	15833	1
Vp002	1663	Picture	MorphF2_02_orig.jpg ; MorphF2_00_LOWER.jpg	64910145	0	2	9953	3	0	next	incorrect	3323
Vp002	1663	Response	2	64920002	9857	1
Vp002	1664	Picture	MorphM7_08_orig.jpg ; MorphM7_10_LOWER.jpg	64920098	0	1	10483	2	0	next	hit	3325
Vp002	1664	Response	1	64930482	10384	1
Vp002	1665	Picture	MorphF1_06_orig.jpg ; MorphF1_10_LOWER.jpg	64930581	0	1	14597	2	0	next	incorrect	3327
Vp002	1665	Response	2	64945042	14461	1
Vp002	1666	Picture	MorphM10_04_orig.jpg ; MorphM10_00_LOWER.jpg	64945178	0	1	11631	181	0	next	hit	3329
Vp002	1666	Response	1	64956801	11623	1
Vp002	1667	Picture	MorphM5_07_orig.jpg ; MorphM5_10_LOWER.jpg	64956809	0	180	8539	181	0	next	hit	3331
Vp002	1667	Response	1	64965201	8392	1
Vp002	1668	Picture	MorphM4_02_orig.jpg ; MorphM4_10_LOWER.jpg	64965348	0	1	16986	2	0	next	incorrect	3333
Vp002	1668	Response	2	64982241	16893	1
Vp002	1669	Picture	MorphF10_05_orig.jpg ; MorphF10_00_LOWER.jpg	64982334	0	1	19639	2	0	next	incorrect	3335
Vp002	1669	Response	2	65001841	19507	1
Vp002	1670	Picture	MorphF7_01_orig.jpg ; MorphF7_10_LOWER.jpg	65001973	0	1	14836	161	0	next	incorrect	3337
Vp002	1670	Response	2	65016801	14828	1
Vp002	1671	Picture	MorphF4_05_orig.jpg ; MorphF4_10_LOWER.jpg	65016809	0	160	17941	161	0	next	incorrect	3339
Vp002	1671	Response	2	65034641	17832	1
Vp002	1672	Picture	MorphM4_06_orig.jpg ; MorphM4_00_LOWER.jpg	65034750	0	1	13137	2	0	next	hit	3341
Vp002	1672	Response	1	65047761	13011	1
Vp002	1673	Picture	MorphM8_01_orig.jpg ; MorphM8_10_LOWER.jpg	65047887	0	1	15641	152	0	next	hit	3343
Vp002	1673	Response	1	65063521	15634	1
Vp002	1674	Picture	MorphF9_03_orig.jpg ; MorphF9_00_LOWER.jpg	65063528	0	151	5989	152	0	next	hit	3345
Vp002	1674	Response	1	65069441	5913	1
Vp002	1675	Picture	MorphM2_06_orig.jpg ; MorphM2_00_LOWER.jpg	65069517	0	1	8171	191	0	next	hit	3347
Vp002	1675	Response	1	65077681	8164	1
Vp002	1676	Picture	MorphM9_01_orig.jpg ; MorphM9_10_LOWER.jpg	65077688	0	190	6824	191	0	next	hit	3349
Vp002	1676	Response	1	65084401	6713	1
Vp002	1677	Picture	MorphF1_00_orig.jpg ; MorphF1_00_LOWER.jpg	65084512	0	1	8493	2	0	next	incorrect	3351
Vp002	1677	Response	2	65092881	8369	1
Vp002	1678	Picture	MorphF5_07_orig.jpg ; MorphF5_10_LOWER.jpg	65093005	0	1	7961	3	0	next	hit	3353
Vp002	1678	Response	1	65100881	7876	1
Vp002	1679	Picture	MorphF2_09_orig.jpg ; MorphF2_10_LOWER.jpg	65100966	0	2	12562	181	0	next	hit	3355
Vp002	1679	Response	1	65113521	12555	1
Vp002	1680	Picture	MorphM2_05_orig.jpg ; MorphM2_10_LOWER.jpg	65113528	0	179	10263	180	0	next	incorrect	3357
Vp002	1680	Response	2	65123680	10152	1
Vp002	1681	Picture	MorphF8_04_orig.jpg ; MorphF8_00_LOWER.jpg	65123791	0	1	4217	164	0	next	hit	3359
Vp002	1681	Response	1	65128000	4209	1
Vp002	1682	Picture	MorphF3_02_orig.jpg ; MorphF3_00_LOWER.jpg	65128008	0	163	6240	323	0	next	hit	3361
Vp002	1682	Response	1	65134240	6232	1
Vp002	1683	Picture	MorphF1_08_orig.jpg ; MorphF1_00_LOWER.jpg	65134248	0	160	9580	161	0	next	incorrect	3363
Vp002	1683	Response	2	65143760	9512	1
Vp002	1684	Picture	MorphF6_09_orig.jpg ; MorphF6_00_LOWER.jpg	65143828	0	1	8891	2	0	next	hit	3365
Vp002	1684	Response	1	65152640	8812	1
Vp002	1685	Picture	MorphF8_04_orig.jpg ; MorphF8_10_LOWER.jpg	65152719	0	1	11412	2	0	next	incorrect	3367
Vp002	1685	Response	2	65164000	11281	1
Vp002	1686	Picture	MorphF1_02_orig.jpg ; MorphF1_10_LOWER.jpg	65164131	0	1	6757	146	0	next	hit	3369
Vp002	1686	Response	1	65170880	6749	1
Vp002	1687	Picture	MorphF6_08_orig.jpg ; MorphF6_10_LOWER.jpg	65170888	0	145	26418	146	0	next	incorrect	3371
Vp002	1687	Response	2	65197200	26312	1
Vp002	1688	Picture	MorphM4_04_orig.jpg ; MorphM4_00_LOWER.jpg	65197306	0	1	10218	2	0	next	incorrect	3373
Vp002	1688	Response	2	65207440	10134	1
Vp002	1689	Picture	MorphF10_09_orig.jpg ; MorphF10_00_LOWER.jpg	65207524	0	1	7431	2	0	next	incorrect	3375
Vp002	1689	Response	2	65214880	7356	1
Vp002	1690	Picture	MorphF9_09_orig.jpg ; MorphF9_10_LOWER.jpg	65214955	0	1	10616	2	0	next	hit	3377
Vp002	1690	Response	1	65225440	10485	1
Vp002	1691	Picture	MorphM3_07_orig.jpg ; MorphM3_10_LOWER.jpg	65225571	0	1	7564	2	0	next	hit	3379
Vp002	1691	Response	1	65233040	7469	1
Vp002	1692	Picture	MorphF1_07_orig.jpg ; MorphF1_00_LOWER.jpg	65233135	0	1	5308	2	0	next	hit	3381
Vp002	1692	Response	1	65238320	5185	1
Vp002	1693	Picture	MorphM8_09_orig.jpg ; MorphM8_10_LOWER.jpg	65238443	0	1	6634	3	0	next	hit	3383
Vp002	1693	Response	1	65244960	6517	1
Vp002	1694	Picture	MorphM2_05_orig.jpg ; MorphM2_00_LOWER.jpg	65245077	0	2	6610	161	0	next	hit	3385
Vp002	1694	Response	1	65251680	6603	1
Vp002	1695	Picture	MorphM7_00_orig.jpg ; MorphM7_00_LOWER.jpg	65251687	0	159	7589	160	0	next	hit	3387
Vp002	1695	Response	1	65259200	7513	1
Vp002	1696	Picture	MorphF5_08_orig.jpg ; MorphF5_00_LOWER.jpg	65259276	0	1	12076	2	0	next	hit	3389
Vp002	1696	Response	1	65271280	12004	1
Vp002	1697	Picture	MorphM10_02_orig.jpg ; MorphM10_00_LOWER.jpg	65271352	0	1	9935	152	0	next	incorrect	3391
Vp002	1697	Response	2	65281279	9927	1
Vp002	1698	Picture	MorphF1_05_orig.jpg ; MorphF1_00_LOWER.jpg	65281287	0	151	8112	152	0	next	incorrect	3393
Vp002	1698	Response	2	65289279	7992	1
Vp002	1699	Picture	MorphF5_02_orig.jpg ; MorphF5_00_LOWER.jpg	65289399	0	1	6635	2	0	next	hit	3395
Vp002	1699	Response	1	65295919	6520	1
Vp002	1700	Picture	MorphM2_01_orig.jpg ; MorphM2_00_LOWER.jpg	65296034	0	1	14453	146	0	next	incorrect	3397
Vp002	1700	Response	2	65310479	14445	1
Vp002	1701	Picture	MorphF7_02_orig.jpg ; MorphF7_10_LOWER.jpg	65310487	0	145	15404	146	0	next	incorrect	3399
Vp002	1701	Response	2	65325759	15272	1
Vp002	1702	Picture	MorphM10_02_orig.jpg ; MorphM10_10_LOWER.jpg	65325891	0	1	7564	2	0	next	hit	3401
Vp002	1702	Response	1	65333359	7468	1
Vp002	1703	Picture	MorphF6_02_orig.jpg ; MorphF6_00_LOWER.jpg	65333455	0	1	6900	2	0	next	hit	3403
Vp002	1703	Response	1	65340239	6784	1
Vp002	1704	Picture	MorphM6_09_orig.jpg ; MorphM6_10_LOWER.jpg	65340355	0	1	7033	2	0	next	hit	3405
Vp002	1704	Response	1	65347279	6924	1
Vp002	1705	Picture	MorphM2_07_orig.jpg ; MorphM2_00_LOWER.jpg	65347388	0	1	5441	2	0	next	hit	3407
Vp002	1705	Response	1	65352719	5331	1
Vp002	1706	Picture	MorphF10_07_orig.jpg ; MorphF10_10_LOWER.jpg	65352829	0	1	21365	2	0	next	hit	3409
Vp002	1706	Response	1	65374079	21250	1
Vp002	1707	Picture	MorphM3_09_orig.jpg ; MorphM3_00_LOWER.jpg	65374194	0	1	10748	2	0	next	incorrect	3411
Vp002	1707	Response	2	65384879	10685	1
Vp002	1708	Picture	MorphM4_00_orig.jpg ; MorphM4_00_LOWER.jpg	65384942	0	1	13403	2	0	next	incorrect	3413
Vp002	1708	Response	2	65398239	13297	1
Vp002	1709	Picture	MorphF5_01_orig.jpg ; MorphF5_00_LOWER.jpg	65398345	0	1	6237	2	0	next	incorrect	3415
Vp002	1709	Response	2	65404479	6134	1
Vp002	1710	Picture	MorphF2_03_orig.jpg ; MorphF2_00_LOWER.jpg	65404582	0	1	6624	145	0	next	hit	3417
Vp002	1710	Response	1	65411199	6617	1
Vp002	1711	Picture	MorphM8_00_orig.jpg ; MorphM8_00_LOWER.jpg	65411206	0	144	30640	302	0	next	incorrect	3419
Vp002	1711	Response	2	65441838	30632	1
Vp002	1712	Picture	MorphF9_02_orig.jpg ; MorphF9_00_LOWER.jpg	65441846	0	158	28952	159	0	next	hit	3421
Vp002	1712	Response	1	65470718	28872	1
Vp002	1713	Picture	MorphM6_03_orig.jpg ; MorphM6_10_LOWER.jpg	65470798	0	1	7697	2	0	next	hit	3423
Vp002	1713	Response	1	65478398	7600	1
Vp002	1714	Picture	MorphF9_03_orig.jpg ; MorphF9_10_LOWER.jpg	65478495	0	1	5573	2	0	next	hit	3425
Vp002	1714	Response	1	65483998	5503	1
Vp002	1715	Picture	MorphF8_00_orig.jpg ; MorphF8_10_LOWER.jpg	65484068	0	1	12076	2	0	next	incorrect	3427
Vp002	1715	Response	2	65495997	11929	2
Vp002	1716	Picture	MorphM10_05_orig.jpg ; MorphM10_00_LOWER.jpg	65496144	0	1	25462	151	0	next	incorrect	3429
Vp002	1716	Response	2	65521598	25454	1
Vp002	1717	Picture	MorphM2_06_orig.jpg ; MorphM2_10_LOWER.jpg	65521606	0	150	6120	151	0	next	incorrect	3431
Vp002	1717	Response	2	65527598	5992	1
Vp002	1718	Picture	MorphM4_02_orig.jpg ; MorphM4_00_LOWER.jpg	65527726	0	1	7299	2	0	next	incorrect	3433
Vp002	1718	Response	2	65534878	7152	1
Vp002	1719	Picture	MorphF1_07_orig.jpg ; MorphF1_10_LOWER.jpg	65535025	0	1	7431	2	0	next	hit	3435
Vp002	1719	Response	1	65542318	7293	1
Vp002	1720	Picture	MorphM5_10_orig.jpg ; MorphM5_00_LOWER.jpg	65542456	0	1	5549	159	0	next	hit	3437
Vp002	1720	Response	1	65547998	5542	1
Vp002	1721	Picture	MorphF4_07_orig.jpg ; MorphF4_10_LOWER.jpg	65548005	0	158	10109	159	0	next	incorrect	3439
Vp002	1721	Response	2	65557998	9993	1
Vp002	1722	Picture	MorphF10_03_orig.jpg ; MorphF10_00_LOWER.jpg	65558114	0	1	9554	3	0	next	hit	3441
Vp002	1722	Response	1	65567598	9484	1
Vp002	1723	Picture	MorphM7_05_orig.jpg ; MorphM7_00_LOWER.jpg	65567668	0	2	5308	4	0	next	hit	3443
Vp002	1723	Response	1	65572878	5210	1
Vp002	1724	Picture	MorphF5_03_orig.jpg ; MorphF5_00_LOWER.jpg	65572976	0	2	8309	187	0	next	incorrect	3445
Vp002	1724	Response	2	65581278	8302	1
Vp002	1725	Picture	MorphF2_09_orig.jpg ; MorphF2_00_LOWER.jpg	65581285	0	185	12080	366	0	next	hit	3447
Vp002	1725	Response	1	65593358	12073	1
Vp002	1726	Picture	MorphM3_09_orig.jpg ; MorphM3_10_LOWER.jpg	65593365	0	181	6549	182	0	next	hit	3449
Vp002	1726	Response	1	65599837	6472	1
Vp002	1727	Picture	MorphM2_00_orig.jpg ; MorphM2_10_LOWER.jpg	65599914	0	1	6503	2	0	next	hit	3451
Vp002	1727	Response	1	65606317	6403	1
Vp002	1728	Picture	MorphM8_03_orig.jpg ; MorphM8_10_LOWER.jpg	65606417	0	1	15923	2	0	next	incorrect	3453
Vp002	1728	Response	2	65622237	15820	1
Vp002	1729	Picture	MorphM4_09_orig.jpg ; MorphM4_00_LOWER.jpg	65622340	0	1	5441	2	0	next	incorrect	3455
Vp002	1729	Response	2	65627677	5337	1
Vp002	1730	Picture	MorphM9_00_orig.jpg ; MorphM9_00_LOWER.jpg	65627781	0	1	5175	2	0	next	hit	3457
Vp002	1730	Response	1	65632877	5096	1
Vp002	1731	Picture	MorphM3_02_orig.jpg ; MorphM3_00_LOWER.jpg	65632956	0	1	13403	2	0	next	incorrect	3459
Vp002	1731	Response	2	65646237	13281	1
Vp002	1732	Picture	MorphM4_03_orig.jpg ; MorphM4_10_LOWER.jpg	65646359	0	1	5706	2	0	next	hit	3461
Vp002	1732	Response	1	65651997	5638	1
Vp002	1733	Picture	MorphF5_10_orig.jpg ; MorphF5_10_LOWER.jpg	65652065	0	1	13780	155	0	next	hit	3463
Vp002	1733	Response	1	65665837	13772	1
Vp002	1734	Picture	MorphM8_03_orig.jpg ; MorphM8_00_LOWER.jpg	65665845	0	154	9708	155	0	next	incorrect	3465
Vp002	1734	Response	2	65675437	9592	1
Vp002	1735	Picture	MorphM2_04_orig.jpg ; MorphM2_10_LOWER.jpg	65675553	0	1	30786	2	0	next	incorrect	3467
Vp002	1735	Response	2	65706237	30684	1
Vp002	1736	Picture	MorphM4_04_orig.jpg ; MorphM4_10_LOWER.jpg	65706339	0	1	7665	166	0	next	hit	3469
Vp002	1736	Response	1	65713997	7658	1
Vp002	1737	Picture	MorphF3_00_orig.jpg ; MorphF3_00_LOWER.jpg	65714004	0	165	6534	166	0	next	hit	3471
Vp002	1737	Response	1	65720397	6393	1
Vp002	1738	Picture	MorphM8_02_orig.jpg ; MorphM8_00_LOWER.jpg	65720538	0	1	7298	2	0	next	hit	3473
Vp002	1738	Response	1	65727757	7219	1
Vp002	1739	Picture	MorphM6_06_orig.jpg ; MorphM6_10_LOWER.jpg	65727836	0	1	5528	180	0	next	incorrect	3475
Vp002	1739	Response	2	65733357	5521	1
Vp002	1740	Picture	MorphF9_01_orig.jpg ; MorphF9_10_LOWER.jpg	65733364	0	179	4557	180	0	next	hit	3477
Vp002	1740	Response	1	65737837	4473	1
Vp002	1741	Picture	MorphF8_01_orig.jpg ; MorphF8_10_LOWER.jpg	65737921	0	1	4910	2	0	next	hit	3479
Vp002	1741	Response	1	65742717	4796	1
Vp002	1742	Picture	MorphF4_00_orig.jpg ; MorphF4_00_LOWER.jpg	65742831	0	1	6213	159	0	next	incorrect	3481
Vp002	1742	Response	2	65749037	6206	1
Vp002	1743	Picture	MorphF5_09_orig.jpg ; MorphF5_10_LOWER.jpg	65749044	0	158	8782	159	0	next	hit	3483
Vp002	1743	Response	1	65757677	8633	1
Vp002	1744	Picture	MorphF6_06_orig.jpg ; MorphF6_10_LOWER.jpg	65757826	0	1	5441	2	0	next	hit	3485
Vp002	1744	Response	1	65763197	5371	1
Vp002	1745	Picture	MorphF3_08_orig.jpg ; MorphF3_00_LOWER.jpg	65763267	0	1	6635	2	0	next	hit	3487
Vp002	1745	Response	1	65769836	6569	1
Vp002	1746	Picture	MorphF5_10_orig.jpg ; MorphF5_00_LOWER.jpg	65769902	0	1	6900	2	0	next	hit	3489
Vp002	1746	Response	1	65776716	6814	1
Vp002	1747	Picture	MorphF2_00_orig.jpg ; MorphF2_10_LOWER.jpg	65776802	0	1	15658	2	0	next	incorrect	3491
Vp002	1747	Response	2	65792396	15594	1
Vp002	1748	Picture	MorphF1_10_orig.jpg ; MorphF1_10_LOWER.jpg	65792460	0	1	8228	2	0	next	hit	3493
Vp002	1748	Response	1	65800556	8096	1
Vp002	1749	Picture	MorphF4_01_orig.jpg ; MorphF4_10_LOWER.jpg	65800688	0	1	5156	154	0	next	hit	3495
Vp002	1749	Response	1	65805836	5148	1
Vp002	1750	Picture	MorphM4_08_orig.jpg ; MorphM4_10_LOWER.jpg	65805844	0	153	15120	313	0	next	incorrect	3497
Vp002	1750	Response	2	65820956	15112	1
Vp002	1751	Picture	MorphF2_05_orig.jpg ; MorphF2_10_LOWER.jpg	65820964	0	160	9316	161	0	next	hit	3499
Vp002	1751	Response	1	65830156	9192	1
Vp002	1752	Picture	MorphF10_00_orig.jpg ; MorphF10_10_LOWER.jpg	65830280	0	1	6502	2	0	next	hit	3501
Vp002	1752	Response	1	65836716	6436	1
Vp002	1753	Picture	MorphM10_07_orig.jpg ; MorphM10_00_LOWER.jpg	65836782	0	1	14066	2	0	next	hit	3503
Vp002	1753	Response	1	65850716	13934	1
Vp002	1754	Picture	MorphM4_01_orig.jpg ; MorphM4_10_LOWER.jpg	65850848	0	1	7166	2	0	next	incorrect	3505
Vp002	1754	Response	2	65857916	7068	1
Vp002	1755	Picture	MorphF4_08_orig.jpg ; MorphF4_10_LOWER.jpg	65858014	0	1	8469	158	0	next	incorrect	3507
Vp002	1755	Response	2	65866476	8462	1
Vp002	1756	Picture	MorphM10_05_orig.jpg ; MorphM10_10_LOWER.jpg	65866483	0	157	6128	158	0	next	incorrect	3509
Vp002	1756	Response	2	65872476	5993	1
Vp002	1757	Picture	MorphM1_03_orig.jpg ; MorphM1_10_LOWER.jpg	65872611	0	1	12606	2	0	next	incorrect	3511
Vp002	1757	Response	2	65885116	12505	1
Vp002	1758	Picture	MorphF7_08_orig.jpg ; MorphF7_00_LOWER.jpg	65885217	0	1	8758	2	0	next	hit	3513
Vp002	1758	Response	1	65893836	8619	1
Vp002	1759	Picture	MorphM9_07_orig.jpg ; MorphM9_00_LOWER.jpg	65893975	0	1	5573	2	0	next	hit	3515
Vp002	1759	Response	1	65899436	5461	1
Vp002	1760	Picture	MorphF9_04_orig.jpg ; MorphF9_10_LOWER.jpg	65899548	0	1	6370	2	0	next	hit	3517
Vp002	1760	Response	1	65905836	6288	1
Vp002	1761	Picture	MorphF8_03_orig.jpg ; MorphF8_10_LOWER.jpg	65905918	0	1	18565	148	0	next	incorrect	3519
Vp002	1761	Response	2	65924476	18558	1
Vp002	1762	Picture	MorphM6_03_orig.jpg ; MorphM6_00_LOWER.jpg	65924483	0	147	32240	299	0	next	incorrect	3521
Vp002	1762	Response	2	65956715	32232	1
Vp002	1763	Picture	MorphM3_10_orig.jpg ; MorphM3_00_LOWER.jpg	65956723	0	152	7040	297	0	next	hit	3523
Vp002	1763	Response	1	65963755	7032	1
Vp002	1764	Picture	MorphM5_05_orig.jpg ; MorphM5_10_LOWER.jpg	65963763	0	145	16068	146	0	next	hit	3525
Vp002	1764	Response	1	65974715	10952	1
Vp002	1765	Picture	end_ins	65979831	5000	1	7783683	2	5000	next	other	0
Vp002	1765	Response	3	73755237	7780406	2
