# Supplementary material for: Categorical Perception of Fear and Anger Expressions in Whole, Masked and Composite Faces
Source: PLoS One. 2015 Aug 11;10(8):e0134790. doi: 10.1371/journal.pone.0134790 (PMC4532458; doi:10.1371/journal.pone.0134790)
Supplement: S1 Dataset — (ZIP) [file pone.0134790.s001.zip › Exp2/Vp001-Vp001_UpDown_Identification.log]

Scenario - 
Logfile written - 08/18/2014 11:36:08

Subject	Trial	Event Type	Code	Time	TTime	Uncertainty	Duration	Uncertainty	ReqTime	ReqDur	Stim Type	Pair Index

Vp001	1	Picture	instruction	-9867	0	1	9363587	147	0	next	other	0
Vp001	1	Response	1	9353718	9363585	1
Vp001	2	Response	1	9582276	228556	1
Vp001	3	Picture	MorphM2_07_orig.jpg ; MorphM2_00_LOWER.jpg	9582285	0	221	251999	437	0	next	hit	5
Vp001	3	Response	1	9834273	251988	1
Vp001	4	Picture	MorphF1_06_orig.jpg ; MorphF1_00_LOWER.jpg	9834284	0	216	23119	403	0	next	incorrect	7
Vp001	4	Response	2	9857393	23109	1
Vp001	5	Picture	MorphF3_06_orig.jpg ; MorphF3_00_LOWER.jpg	9857403	0	187	34401	342	0	next	incorrect	9
Vp001	5	Response	2	9891793	34390	1
Vp001	6	Picture	MorphF9_05_orig.jpg ; MorphF9_10_LOWER.jpg	9891804	0	155	35039	303	0	next	hit	11
Vp001	6	Response	1	9926832	35028	1
Vp001	7	Picture	MorphM1_05_orig.jpg ; MorphM1_10_LOWER.jpg	9926843	0	148	72202	149	0	next	hit	13
Vp001	7	Response	1	9998912	72069	1
Vp001	8	Picture	MorphM3_10_orig.jpg ; MorphM3_10_LOWER.jpg	9999045	0	1	19876	164	0	next	hit	15
Vp001	8	Response	1	10018911	19866	1
Vp001	9	Picture	MorphF1_09_orig.jpg ; MorphF1_10_LOWER.jpg	10018921	0	163	31681	360	0	next	hit	17
Vp001	9	Response	1	10050591	31670	1
Vp001	10	Picture	MorphM9_05_orig.jpg ; MorphM9_10_LOWER.jpg	10050602	0	197	29124	198	0	next	incorrect	19
Vp001	10	Response	2	10079631	29029	1
Vp001	11	Picture	MorphF1_06_orig.jpg ; MorphF1_10_LOWER.jpg	10079726	0	1	25876	2	0	next	incorrect	21
Vp001	11	Response	2	10105470	25744	1
Vp001	12	Picture	MorphM6_06_orig.jpg ; MorphM6_00_LOWER.jpg	10105602	0	1	152838	165	0	next	hit	23
Vp001	12	Response	1	10258429	152827	1
Vp001	13	Picture	MorphF6_08_orig.jpg ; MorphF6_10_LOWER.jpg	10258440	0	164	21039	389	0	next	hit	25
Vp001	13	Response	1	10279469	21029	1
Vp001	14	Picture	MorphF4_06_orig.jpg ; MorphF4_10_LOWER.jpg	10279479	0	225	106080	396	0	next	hit	27
Vp001	14	Response	1	10385548	106069	1
Vp001	15	Picture	MorphF7_08_orig.jpg ; MorphF7_10_LOWER.jpg	10385559	0	171	26577	172	0	next	hit	29
Vp001	15	Response	1	10412027	26468	1
Vp001	16	Picture	MorphF2_03_orig.jpg ; MorphF2_10_LOWER.jpg	10412136	0	1	71901	156	0	next	hit	31
Vp001	16	Response	1	10484027	71891	1
Vp001	17	Picture	MorphF7_04_orig.jpg ; MorphF7_10_LOWER.jpg	10484037	0	155	14883	156	0	next	hit	33
Vp001	17	Response	1	10498827	14790	1
Vp001	18	Picture	MorphF9_04_orig.jpg ; MorphF9_10_LOWER.jpg	10498920	0	1	92358	3	0	next	incorrect	35
Vp001	18	Response	2	10591146	92226	1
Vp001	19	Picture	MorphM8_00_orig.jpg ; MorphM8_00_LOWER.jpg	10591278	0	2	33957	150	0	next	incorrect	37
Vp001	19	Response	2	10625226	33948	1
Vp001	20	Picture	MorphM9_01_orig.jpg ; MorphM9_10_LOWER.jpg	10625235	0	148	64373	149	0	next	incorrect	39
Vp001	20	Response	2	10689465	64230	1
Vp001	21	Picture	MorphM2_04_orig.jpg ; MorphM2_00_LOWER.jpg	10689608	0	1	75066	176	0	next	hit	41
Vp001	21	Response	1	10764664	75056	1
Vp001	22	Picture	MorphF9_09_orig.jpg ; MorphF9_10_LOWER.jpg	10764674	0	175	17690	176	0	next	hit	43
Vp001	22	Response	1	10782264	17590	1
Vp001	23	Picture	MorphM3_07_orig.jpg ; MorphM3_10_LOWER.jpg	10782364	0	1	25590	156	0	next	hit	45
Vp001	23	Response	1	10807944	25580	1
Vp001	24	Picture	MorphM8_08_orig.jpg ; MorphM8_10_LOWER.jpg	10807954	0	155	15812	156	0	next	hit	47
Vp001	24	Response	1	10823624	15670	1
Vp001	25	Picture	MorphM1_06_orig.jpg ; MorphM1_00_LOWER.jpg	10823766	0	1	35165	2	0	next	incorrect	49
Vp001	25	Response	2	10858823	35057	1
Vp001	26	Picture	MorphF7_01_orig.jpg ; MorphF7_10_LOWER.jpg	10858931	0	1	19640	2	0	next	hit	51
Vp001	26	Response	1	10878423	19492	1
Vp001	27	Picture	MorphM2_00_orig.jpg ; MorphM2_00_LOWER.jpg	10878571	0	1	23222	2	0	next	incorrect	53
Vp001	27	Response	2	10901703	23132	1
Vp001	28	Picture	MorphF1_05_orig.jpg ; MorphF1_10_LOWER.jpg	10901793	0	1	20435	2	0	next	incorrect	55
Vp001	28	Response	2	10922103	20310	1
Vp001	29	Picture	MorphF8_05_orig.jpg ; MorphF8_10_LOWER.jpg	10922228	0	1	32246	2	0	next	hit	57
Vp001	29	Response	1	10954343	32115	1
Vp001	30	Picture	MorphM8_09_orig.jpg ; MorphM8_10_LOWER.jpg	10954474	0	1	13478	192	0	next	hit	59
Vp001	30	Response	1	10967942	13468	1
Vp001	31	Picture	MorphF3_08_orig.jpg ; MorphF3_00_LOWER.jpg	10967952	0	191	37600	336	0	next	hit	61
Vp001	31	Response	1	11005542	37590	1
Vp001	32	Picture	MorphM2_09_orig.jpg ; MorphM2_00_LOWER.jpg	11005552	0	145	60522	146	0	next	hit	63
Vp001	32	Response	1	11065941	60389	1
Vp001	33	Picture	MorphF3_07_orig.jpg ; MorphF3_00_LOWER.jpg	11066074	0	1	31980	2	0	next	hit	65
Vp001	33	Response	1	11097941	31867	1
Vp001	34	Picture	MorphM10_06_orig.jpg ; MorphM10_00_LOWER.jpg	11098054	0	1	35338	227	0	next	hit	67
Vp001	34	Response	1	11133381	35327	1
Vp001	35	Picture	MorphF5_01_orig.jpg ; MorphF5_00_LOWER.jpg	11133392	0	226	24079	391	0	next	incorrect	69
Vp001	35	Response	2	11157461	24069	1
Vp001	36	Picture	MorphM1_00_orig.jpg ; MorphM1_10_LOWER.jpg	11157471	0	165	15920	334	0	next	incorrect	71
Vp001	36	Response	2	11173380	15909	1
Vp001	37	Picture	MorphM6_04_orig.jpg ; MorphM6_10_LOWER.jpg	11173391	0	169	55840	364	0	next	incorrect	73
Vp001	37	Response	2	11229220	55829	1
Vp001	38	Picture	MorphF10_09_orig.jpg ; MorphF10_10_LOWER.jpg	11229231	0	195	12668	196	0	next	hit	75
Vp001	38	Response	1	11241780	12549	1
Vp001	39	Picture	MorphF9_03_orig.jpg ; MorphF9_10_LOWER.jpg	11241899	0	1	59010	176	0	next	hit	77
Vp001	39	Response	1	11300898	58999	2
Vp001	40	Picture	MorphM6_00_orig.jpg ; MorphM6_10_LOWER.jpg	11300909	0	175	83375	176	0	next	incorrect	79
Vp001	40	Response	2	11384178	83269	1
Vp001	41	Picture	MorphM3_08_orig.jpg ; MorphM3_10_LOWER.jpg	11384284	0	1	8460	168	0	next	hit	81
Vp001	41	Response	1	11392738	8454	1
Vp001	42	Picture	MorphF8_01_orig.jpg ; MorphF8_10_LOWER.jpg	11392744	0	167	13283	321	0	next	hit	83
Vp001	42	Response	1	11406018	13274	1
Vp001	43	Picture	MorphM1_02_orig.jpg ; MorphM1_10_LOWER.jpg	11406027	0	154	7919	351	0	next	incorrect	85
Vp001	43	Response	2	11413938	7911	1
Vp001	44	Picture	MorphF9_04_orig.jpg ; MorphF9_00_LOWER.jpg	11413946	0	197	9600	348	0	next	hit	87
Vp001	44	Response	1	11423538	9592	1
Vp001	45	Picture	MorphM2_07_orig.jpg ; MorphM2_10_LOWER.jpg	11423546	0	151	15676	152	0	next	hit	89
Vp001	45	Response	1	11439137	15591	2
Vp001	46	Picture	MorphM9_05_orig.jpg ; MorphM9_00_LOWER.jpg	11439222	0	1	34166	204	0	next	incorrect	91
Vp001	46	Response	2	11473378	34156	1
Vp001	47	Picture	MorphF10_07_orig.jpg ; MorphF10_00_LOWER.jpg	11473388	0	203	8297	204	0	next	hit	93
Vp001	47	Response	1	11481537	8149	1
Vp001	48	Picture	MorphM10_10_orig.jpg ; MorphM10_10_LOWER.jpg	11481685	0	1	6635	2	0	next	hit	95
Vp001	48	Response	1	11488177	6492	1
Vp001	49	Picture	MorphM7_06_orig.jpg ; MorphM7_00_LOWER.jpg	11488320	0	1	9820	2	0	next	hit	97
Vp001	49	Response	1	11498017	9697	1
Vp001	50	Picture	MorphM3_07_orig.jpg ; MorphM3_00_LOWER.jpg	11498140	0	1	52416	2	0	next	incorrect	99
Vp001	50	Response	2	11550417	52277	1
Vp001	51	Picture	MorphF7_09_orig.jpg ; MorphF7_10_LOWER.jpg	11550556	0	1	6767	2	0	next	hit	101
Vp001	51	Response	1	11557217	6661	1
Vp001	52	Picture	MorphM4_02_orig.jpg ; MorphM4_10_LOWER.jpg	11557323	0	1	8360	2	0	next	incorrect	103
Vp001	52	Response	2	11565537	8214	1
Vp001	53	Picture	MorphF9_06_orig.jpg ; MorphF9_10_LOWER.jpg	11565683	0	1	13064	208	0	next	incorrect	105
Vp001	53	Response	2	11578736	13053	1
Vp001	54	Picture	MorphM5_08_orig.jpg ; MorphM5_10_LOWER.jpg	11578747	0	207	46240	353	0	next	incorrect	107
Vp001	54	Response	2	11624976	46229	1
Vp001	55	Picture	MorphF2_02_orig.jpg ; MorphF2_00_LOWER.jpg	11624987	0	146	17130	148	0	next	hit	109
Vp001	55	Response	1	11642016	17029	1
Vp001	56	Picture	MorphF10_03_orig.jpg ; MorphF10_00_LOWER.jpg	11642117	0	2	6308	198	0	next	hit	111
Vp001	56	Response	1	11648416	6299	1
Vp001	57	Picture	MorphM1_03_orig.jpg ; MorphM1_00_LOWER.jpg	11648425	0	196	7841	380	0	next	incorrect	113
Vp001	57	Response	2	11656256	7831	1
Vp001	58	Picture	MorphF4_05_orig.jpg ; MorphF4_00_LOWER.jpg	11656266	0	184	12481	361	0	next	hit	115
Vp001	58	Response	1	11668736	12470	1
Vp001	59	Picture	MorphF5_00_orig.jpg ; MorphF5_10_LOWER.jpg	11668747	0	177	50159	355	0	next	incorrect	117
Vp001	59	Response	2	11718895	50148	1
Vp001	60	Picture	MorphM4_01_orig.jpg ; MorphM4_00_LOWER.jpg	11718906	0	178	7475	179	0	next	incorrect	119
Vp001	60	Response	2	11726255	7349	1
Vp001	61	Picture	MorphF7_00_orig.jpg ; MorphF7_10_LOWER.jpg	11726381	0	1	10203	149	0	next	hit	121
Vp001	61	Response	1	11736575	10194	1
Vp001	62	Picture	MorphF1_04_orig.jpg ; MorphF1_10_LOWER.jpg	11736584	0	148	60127	149	0	next	incorrect	123
Vp001	62	Response	2	11796574	59990	1
Vp001	63	Picture	MorphM6_02_orig.jpg ; MorphM6_00_LOWER.jpg	11796711	0	1	32777	2	0	next	hit	125
Vp001	63	Response	1	11829374	32663	1
Vp001	64	Picture	MorphM3_03_orig.jpg ; MorphM3_10_LOWER.jpg	11829488	0	1	40455	152	0	next	hit	127
Vp001	64	Response	1	11869934	40446	1
Vp001	65	Picture	MorphF5_02_orig.jpg ; MorphF5_10_LOWER.jpg	11869943	0	151	11120	329	0	next	incorrect	129
Vp001	65	Response	2	11881054	11111	1
Vp001	66	Picture	MorphF9_07_orig.jpg ; MorphF9_10_LOWER.jpg	11881063	0	178	16080	333	0	next	hit	131
Vp001	66	Response	1	11897133	16070	1
Vp001	67	Picture	MorphF1_10_orig.jpg ; MorphF1_10_LOWER.jpg	11897143	0	155	16560	337	0	next	incorrect	133
Vp001	67	Response	2	11913693	16550	1
Vp001	68	Picture	MorphM7_09_orig.jpg ; MorphM7_10_LOWER.jpg	11913703	0	182	8408	183	0	next	incorrect	135
Vp001	68	Response	2	11922013	8310	1
Vp001	69	Picture	MorphM1_10_orig.jpg ; MorphM1_00_LOWER.jpg	11922111	0	1	19772	2	0	next	hit	137
Vp001	69	Response	1	11941773	19662	1
Vp001	70	Picture	MorphF2_06_orig.jpg ; MorphF2_00_LOWER.jpg	11941883	0	1	41800	2	0	next	hit	139
Vp001	70	Response	1	11983533	41650	1
Vp001	71	Picture	MorphF10_02_orig.jpg ; MorphF10_10_LOWER.jpg	11983683	0	1	56739	191	0	next	incorrect	141
Vp001	71	Response	2	12040412	56729	1
Vp001	72	Picture	MorphM9_04_orig.jpg ; MorphM9_10_LOWER.jpg	12040422	0	190	9679	388	0	next	incorrect	143
Vp001	72	Response	2	12050092	9670	1
Vp001	73	Picture	MorphF5_09_orig.jpg ; MorphF5_10_LOWER.jpg	12050101	0	198	10800	345	0	next	hit	145
Vp001	73	Response	1	12060892	10791	1
Vp001	74	Picture	MorphF2_07_orig.jpg ; MorphF2_00_LOWER.jpg	12060901	0	147	10481	296	0	next	hit	147
Vp001	74	Response	1	12071372	10471	1
Vp001	75	Picture	MorphF7_03_orig.jpg ; MorphF7_00_LOWER.jpg	12071382	0	149	18157	320	0	next	incorrect	149
Vp001	75	Response	2	12089532	18150	1
Vp001	76	Picture	MorphM9_04_orig.jpg ; MorphM9_00_LOWER.jpg	12089539	0	171	8000	172	0	next	incorrect	151
Vp001	76	Response	2	12097452	7913	1
Vp001	77	Picture	MorphM4_07_orig.jpg ; MorphM4_10_LOWER.jpg	12097539	0	1	13122	149	0	next	hit	153
Vp001	77	Response	1	12110651	13112	1
Vp001	78	Picture	MorphM7_02_orig.jpg ; MorphM7_10_LOWER.jpg	12110661	0	148	17133	149	0	next	hit	155
Vp001	78	Response	1	12127691	17030	1
Vp001	79	Picture	MorphM6_08_orig.jpg ; MorphM6_10_LOWER.jpg	12127794	0	1	20545	158	0	next	hit	157
Vp001	79	Response	1	12148331	20537	1
Vp001	80	Picture	MorphF9_09_orig.jpg ; MorphF9_00_LOWER.jpg	12148339	0	157	40363	158	0	next	hit	159
Vp001	80	Response	1	12188571	40232	1
Vp001	81	Picture	MorphM5_10_orig.jpg ; MorphM5_10_LOWER.jpg	12188702	0	1	9820	2	0	next	hit	161
Vp001	81	Response	1	12198411	9709	1
Vp001	82	Picture	MorphF8_03_orig.jpg ; MorphF8_00_LOWER.jpg	12198522	0	1	13270	2	0	next	hit	163
Vp001	82	Response	1	12211690	13168	1
Vp001	83	Picture	MorphM6_10_orig.jpg ; MorphM6_00_LOWER.jpg	12211792	0	1	50956	2	0	next	hit	165
Vp001	83	Response	1	12262650	50858	1
Vp001	84	Picture	MorphF8_00_orig.jpg ; MorphF8_00_LOWER.jpg	12262748	0	1	10483	2	0	next	incorrect	167
Vp001	84	Response	2	12273130	10382	1
Vp001	85	Picture	MorphM2_03_orig.jpg ; MorphM2_00_LOWER.jpg	12273231	0	1	6308	197	0	next	incorrect	169
Vp001	85	Response	2	12279530	6299	1
Vp001	86	Picture	MorphF4_07_orig.jpg ; MorphF4_10_LOWER.jpg	12279539	0	196	22961	387	0	next	incorrect	171
Vp001	86	Response	2	12302490	22951	1
Vp001	87	Picture	MorphF5_04_orig.jpg ; MorphF5_00_LOWER.jpg	12302500	0	191	9600	337	0	next	incorrect	173
Vp001	87	Response	2	12312089	9589	1
Vp001	88	Picture	MorphF6_03_orig.jpg ; MorphF6_00_LOWER.jpg	12312100	0	146	15999	349	0	next	incorrect	175
Vp001	88	Response	2	12328089	15989	1
Vp001	89	Picture	MorphM1_08_orig.jpg ; MorphM1_00_LOWER.jpg	12328099	0	203	12480	400	0	next	hit	177
Vp001	89	Response	1	12340570	12471	1
Vp001	90	Picture	MorphM4_03_orig.jpg ; MorphM4_00_LOWER.jpg	12340579	0	197	56991	198	0	next	incorrect	179
Vp001	90	Response	2	12397449	56870	1
Vp001	91	Picture	MorphM5_08_orig.jpg ; MorphM5_00_LOWER.jpg	12397570	0	1	62206	164	0	next	incorrect	181
Vp001	91	Response	2	12459768	62198	1
Vp001	92	Picture	MorphF4_07_orig.jpg ; MorphF4_00_LOWER.jpg	12459776	0	163	59744	164	0	next	incorrect	183
Vp001	92	Response	2	12519368	59592	1
Vp001	93	Picture	MorphM8_04_orig.jpg ; MorphM8_00_LOWER.jpg	12519520	0	1	14995	2	0	next	incorrect	185
Vp001	93	Response	2	12534407	14887	1
Vp001	94	Picture	MorphM2_04_orig.jpg ; MorphM2_10_LOWER.jpg	12534515	0	1	31316	2	0	next	incorrect	187
Vp001	94	Response	2	12565687	31172	1
Vp001	95	Picture	MorphM7_01_orig.jpg ; MorphM7_00_LOWER.jpg	12565831	0	1	25546	200	0	next	hit	189
Vp001	95	Response	1	12591367	25536	1
Vp001	96	Picture	MorphF4_04_orig.jpg ; MorphF4_00_LOWER.jpg	12591377	0	199	17714	200	0	next	hit	191
Vp001	96	Response	1	12608967	17590	1
Vp001	97	Picture	MorphM8_02_orig.jpg ; MorphM8_10_LOWER.jpg	12609091	0	1	27005	200	0	next	incorrect	193
Vp001	97	Response	2	12636087	26996	1
Vp001	98	Picture	MorphM10_01_orig.jpg ; MorphM10_00_LOWER.jpg	12636096	0	199	8239	387	0	next	incorrect	195
Vp001	98	Response	2	12644326	8230	1
Vp001	99	Picture	MorphF3_08_orig.jpg ; MorphF3_10_LOWER.jpg	12644335	0	188	11731	189	0	next	hit	197
Vp001	99	Response	1	12655926	11591	1
Vp001	100	Picture	MorphF4_00_orig.jpg ; MorphF4_00_LOWER.jpg	12656066	0	1	14586	146	0	next	hit	199
Vp001	100	Response	1	12670646	14580	1
Vp001	101	Picture	MorphF8_08_orig.jpg ; MorphF8_10_LOWER.jpg	12670652	0	145	9524	320	0	next	hit	201
Vp001	101	Response	1	12680166	9514	1
Vp001	102	Picture	MorphM2_01_orig.jpg ; MorphM2_10_LOWER.jpg	12680176	0	175	26847	176	0	next	hit	203
Vp001	102	Response	1	12706886	26710	1
Vp001	103	Picture	MorphF5_07_orig.jpg ; MorphF5_00_LOWER.jpg	12707023	0	1	37420	3	0	next	hit	205
Vp001	103	Response	1	12744326	37303	1
Vp001	104	Picture	MorphF9_03_orig.jpg ; MorphF9_00_LOWER.jpg	12744443	0	2	26772	169	0	next	incorrect	207
Vp001	104	Response	2	12771205	26762	1
Vp001	105	Picture	MorphF8_02_orig.jpg ; MorphF8_10_LOWER.jpg	12771215	0	167	6668	169	0	next	incorrect	209
Vp001	105	Response	2	12777765	6550	1
Vp001	106	Picture	MorphM2_10_orig.jpg ; MorphM2_00_LOWER.jpg	12777883	0	2	7697	3	0	next	hit	211
Vp001	106	Response	1	12785445	7562	1
Vp001	107	Picture	MorphF1_03_orig.jpg ; MorphF1_00_LOWER.jpg	12785580	0	1	7564	2	0	next	incorrect	213
Vp001	107	Response	2	12793045	7465	1
Vp001	108	Picture	MorphF2_01_orig.jpg ; MorphF2_00_LOWER.jpg	12793144	0	1	11943	2	0	next	hit	215
Vp001	108	Response	1	12804965	11821	1
Vp001	109	Picture	MorphM6_10_orig.jpg ; MorphM6_10_LOWER.jpg	12805087	0	1	5573	2	0	next	hit	217
Vp001	109	Response	1	12810565	5478	1
Vp001	110	Picture	MorphF6_10_orig.jpg ; MorphF6_10_LOWER.jpg	12810660	0	1	16853	2	0	next	hit	219
Vp001	110	Response	1	12827365	16705	1
Vp001	111	Picture	MorphM8_07_orig.jpg ; MorphM8_10_LOWER.jpg	12827513	0	1	6369	2	0	next	hit	221
Vp001	111	Response	1	12833765	6252	1
Vp001	112	Picture	MorphF10_00_orig.jpg ; MorphF10_10_LOWER.jpg	12833882	0	1	17118	2	0	next	incorrect	223
Vp001	112	Response	2	12850885	17003	1
Vp001	113	Picture	MorphM6_03_orig.jpg ; MorphM6_00_LOWER.jpg	12851000	0	1	70596	2	0	next	hit	225
Vp001	113	Response	1	12921444	70444	1
Vp001	114	Picture	MorphF6_00_orig.jpg ; MorphF6_00_LOWER.jpg	12921596	0	1	12341	2	0	next	hit	227
Vp001	114	Response	1	12933844	12248	1
Vp001	115	Picture	MorphF1_09_orig.jpg ; MorphF1_00_LOWER.jpg	12933937	0	1	30122	2	0	next	hit	229
Vp001	115	Response	1	12963923	29986	1
Vp001	116	Picture	MorphM7_07_orig.jpg ; MorphM7_10_LOWER.jpg	12964059	0	1	7962	2	0	next	hit	231
Vp001	116	Response	1	12971923	7864	1
Vp001	117	Picture	MorphF7_06_orig.jpg ; MorphF7_10_LOWER.jpg	12972021	0	1	6069	170	0	next	hit	233
Vp001	117	Response	1	12978083	6062	1
Vp001	118	Picture	MorphM6_04_orig.jpg ; MorphM6_00_LOWER.jpg	12978090	0	169	14483	319	0	next	hit	235
Vp001	118	Response	1	12992563	14473	1
Vp001	119	Picture	MorphF6_06_orig.jpg ; MorphF6_00_LOWER.jpg	12992573	0	150	8377	151	0	next	hit	237
Vp001	119	Response	1	13000803	8230	1
Vp001	120	Picture	MorphF1_07_orig.jpg ; MorphF1_10_LOWER.jpg	13000950	0	1	19862	177	0	next	hit	239
Vp001	120	Response	1	13020803	19853	1
Vp001	121	Picture	MorphF4_02_orig.jpg ; MorphF4_10_LOWER.jpg	13020812	0	176	10260	177	0	next	incorrect	241
Vp001	121	Response	2	13030963	10151	1
Vp001	122	Picture	MorphM1_02_orig.jpg ; MorphM1_00_LOWER.jpg	13031072	0	1	9024	2	0	next	incorrect	243
Vp001	122	Response	2	13040003	8931	1
Vp001	123	Picture	MorphF8_07_orig.jpg ; MorphF8_00_LOWER.jpg	13040096	0	1	11356	190	0	next	hit	245
Vp001	123	Response	1	13051443	11347	1
Vp001	124	Picture	MorphM10_03_orig.jpg ; MorphM10_10_LOWER.jpg	13051452	0	189	8416	190	0	next	hit	247
Vp001	124	Response	1	13059762	8310	1
Vp001	125	Picture	MorphF5_10_orig.jpg ; MorphF5_10_LOWER.jpg	13059868	0	1	7268	165	0	next	hit	249
Vp001	125	Response	1	13067122	7254	1
Vp001	126	Picture	MorphM7_03_orig.jpg ; MorphM7_10_LOWER.jpg	13067136	0	164	8232	323	0	next	hit	251
Vp001	126	Response	1	13075362	8226	1
Vp001	127	Picture	MorphF6_07_orig.jpg ; MorphF6_10_LOWER.jpg	13075368	0	159	9447	160	0	next	hit	253
Vp001	127	Response	1	13084722	9354	1
Vp001	128	Picture	MorphF7_05_orig.jpg ; MorphF7_10_LOWER.jpg	13084815	0	1	6900	2	0	next	hit	255
Vp001	128	Response	1	13091602	6787	1
Vp001	129	Picture	MorphM10_05_orig.jpg ; MorphM10_10_LOWER.jpg	13091715	0	1	9096	195	0	next	hit	257
Vp001	129	Response	1	13100802	9087	1
Vp001	130	Picture	MorphF2_10_orig.jpg ; MorphF2_10_LOWER.jpg	13100811	0	194	8155	195	0	next	hit	259
Vp001	130	Response	1	13108882	8071	1
Vp001	131	Picture	MorphF3_10_orig.jpg ; MorphF3_10_LOWER.jpg	13108966	0	1	13403	2	0	next	hit	261
Vp001	131	Response	1	13122242	13276	1
Vp001	132	Picture	MorphM8_01_orig.jpg ; MorphM8_00_LOWER.jpg	13122369	0	1	13269	3	0	next	hit	263
Vp001	132	Response	1	13135522	13153	1
Vp001	133	Picture	MorphM3_06_orig.jpg ; MorphM3_10_LOWER.jpg	13135638	0	2	9953	3	0	next	hit	265
Vp001	133	Response	1	13145442	9804	1
Vp001	134	Picture	MorphF10_06_orig.jpg ; MorphF10_10_LOWER.jpg	13145591	0	1	6180	191	0	next	hit	267
Vp001	134	Response	1	13151762	6171	1
Vp001	135	Picture	MorphM10_00_orig.jpg ; MorphM10_10_LOWER.jpg	13151771	0	190	5598	356	0	next	hit	269
Vp001	135	Response	1	13157362	5591	1
Vp001	136	Picture	MorphF8_07_orig.jpg ; MorphF8_10_LOWER.jpg	13157369	0	166	22458	167	0	next	hit	271
Vp001	136	Response	1	13179761	22392	1
Vp001	137	Picture	MorphM3_08_orig.jpg ; MorphM3_00_LOWER.jpg	13179827	0	1	19704	203	0	next	hit	273
Vp001	137	Response	1	13199521	19694	1
Vp001	138	Picture	MorphF1_01_orig.jpg ; MorphF1_10_LOWER.jpg	13199531	0	202	18646	203	0	next	incorrect	275
Vp001	138	Response	2	13218081	18550	1
Vp001	139	Picture	MorphM4_07_orig.jpg ; MorphM4_00_LOWER.jpg	13218177	0	1	27867	2	0	next	incorrect	277
Vp001	139	Response	2	13245921	27744	1
Vp001	140	Picture	MorphF5_03_orig.jpg ; MorphF5_00_LOWER.jpg	13246044	0	1	6236	2	0	next	incorrect	279
Vp001	140	Response	2	13252161	6117	1
Vp001	141	Picture	MorphM5_06_orig.jpg ; MorphM5_00_LOWER.jpg	13252280	0	1	5250	193	0	next	incorrect	281
Vp001	141	Response	2	13257521	5241	1
Vp001	142	Picture	MorphF10_05_orig.jpg ; MorphF10_00_LOWER.jpg	13257530	0	192	38480	387	0	next	hit	283
Vp001	142	Response	1	13296000	38470	1
Vp001	143	Picture	MorphM4_06_orig.jpg ; MorphM4_10_LOWER.jpg	13296010	0	195	26999	196	0	next	incorrect	285
Vp001	143	Response	2	13322880	26870	1
Vp001	144	Picture	MorphM5_10_orig.jpg ; MorphM5_00_LOWER.jpg	13323009	0	1	80680	2	0	next	incorrect	287
Vp001	144	Response	2	13403599	80590	1
Vp001	145	Picture	MorphM2_01_orig.jpg ; MorphM2_00_LOWER.jpg	13403689	0	1	20000	173	0	next	incorrect	289
Vp001	145	Response	2	13423679	19990	1
Vp001	146	Picture	MorphF8_09_orig.jpg ; MorphF8_00_LOWER.jpg	13423689	0	172	12644	173	0	next	hit	291
Vp001	146	Response	1	13436239	12550	1
Vp001	147	Picture	MorphM5_07_orig.jpg ; MorphM5_10_LOWER.jpg	13436333	0	1	11545	2	0	next	incorrect	293
Vp001	147	Response	2	13447759	11426	1
Vp001	148	Picture	MorphF8_04_orig.jpg ; MorphF8_10_LOWER.jpg	13447878	0	1	10616	2	0	next	hit	295
Vp001	148	Response	1	13458399	10521	1
Vp001	149	Picture	MorphM3_03_orig.jpg ; MorphM3_00_LOWER.jpg	13458494	0	1	11279	2	0	next	hit	297
Vp001	149	Response	1	13469679	11185	1
Vp001	150	Picture	MorphF5_03_orig.jpg ; MorphF5_10_LOWER.jpg	13469773	0	1	8095	2	0	next	incorrect	299
Vp001	150	Response	2	13477758	7985	1
Vp001	151	Picture	MorphF1_08_orig.jpg ; MorphF1_00_LOWER.jpg	13477868	0	1	7298	2	0	next	incorrect	301
Vp001	151	Response	2	13485038	7170	1
Vp001	152	Picture	MorphF3_02_orig.jpg ; MorphF3_10_LOWER.jpg	13485166	0	1	8843	183	0	next	hit	303
Vp001	152	Response	1	13493998	8832	1
Vp001	153	Picture	MorphM4_04_orig.jpg ; MorphM4_10_LOWER.jpg	13494009	0	182	8275	183	0	next	incorrect	305
Vp001	153	Response	2	13502158	8149	1
Vp001	154	Picture	MorphM1_03_orig.jpg ; MorphM1_10_LOWER.jpg	13502284	0	1	45724	192	0	next	incorrect	307
Vp001	154	Response	2	13547998	45714	1
Vp001	155	Picture	MorphF9_10_orig.jpg ; MorphF9_00_LOWER.jpg	13548008	0	191	9199	339	0	next	hit	309
Vp001	155	Response	1	13557198	9190	1
Vp001	156	Picture	MorphM3_01_orig.jpg ; MorphM3_10_LOWER.jpg	13557207	0	148	15918	302	0	next	hit	311
Vp001	156	Response	1	13573118	15911	1
Vp001	157	Picture	MorphF7_09_orig.jpg ; MorphF7_00_LOWER.jpg	13573125	0	154	7682	323	0	next	hit	313
Vp001	157	Response	1	13580798	7673	1
Vp001	158	Picture	MorphM10_07_orig.jpg ; MorphM10_10_LOWER.jpg	13580807	0	169	6080	362	0	next	hit	315
Vp001	158	Response	1	13586877	6070	1
Vp001	159	Picture	MorphM7_04_orig.jpg ; MorphM7_00_LOWER.jpg	13586887	0	193	6428	194	0	next	hit	317
Vp001	159	Response	1	13593197	6310	1
Vp001	160	Picture	MorphM9_08_orig.jpg ; MorphM9_10_LOWER.jpg	13593315	0	1	10749	2	0	next	incorrect	319
Vp001	160	Response	2	13603917	10602	1
Vp001	161	Picture	MorphM2_06_orig.jpg ; MorphM2_00_LOWER.jpg	13604064	0	1	7543	156	0	next	incorrect	321
Vp001	161	Response	2	13611597	7533	1
Vp001	162	Picture	MorphF4_09_orig.jpg ; MorphF4_00_LOWER.jpg	13611607	0	155	6320	359	0	next	hit	323
Vp001	162	Response	1	13617917	6310	1
Vp001	163	Picture	MorphF9_02_orig.jpg ; MorphF9_10_LOWER.jpg	13617927	0	204	8800	366	0	next	hit	325
Vp001	163	Response	1	13626717	8790	1
Vp001	164	Picture	MorphF5_08_orig.jpg ; MorphF5_00_LOWER.jpg	13626727	0	162	6796	163	0	next	incorrect	327
Vp001	164	Response	2	13633437	6710	1
Vp001	165	Picture	MorphF10_03_orig.jpg ; MorphF10_10_LOWER.jpg	13633523	0	1	4645	2	0	next	hit	329
Vp001	165	Response	1	13638077	4554	1
Vp001	166	Picture	MorphF4_08_orig.jpg ; MorphF4_00_LOWER.jpg	13638168	0	1	11013	3	0	next	hit	331
Vp001	166	Response	1	13649037	10869	1
Vp001	167	Picture	MorphM4_04_orig.jpg ; MorphM4_00_LOWER.jpg	13649181	0	2	98595	3	0	next	hit	333
Vp001	167	Response	1	13747676	98495	1
Vp001	168	Picture	MorphM3_04_orig.jpg ; MorphM3_00_LOWER.jpg	13747776	0	1	10086	2	0	next	hit	335
Vp001	168	Response	1	13757756	9980	1
Vp001	169	Picture	MorphM9_07_orig.jpg ; MorphM9_00_LOWER.jpg	13757862	0	1	35961	2	0	next	hit	337
Vp001	169	Response	1	13793675	35813	1
Vp001	170	Picture	MorphF9_02_orig.jpg ; MorphF9_00_LOWER.jpg	13793823	0	1	29857	2	0	next	hit	339
Vp001	170	Response	1	13823595	29772	1
Vp001	171	Picture	MorphF10_00_orig.jpg ; MorphF10_00_LOWER.jpg	13823680	0	1	27845	156	0	next	hit	341
Vp001	171	Response	1	13851515	27835	1
Vp001	172	Picture	MorphF3_09_orig.jpg ; MorphF3_00_LOWER.jpg	13851525	0	155	10372	156	0	next	hit	343
Vp001	172	Response	1	13861835	10310	1
Vp001	173	Picture	MorphM7_09_orig.jpg ; MorphM7_00_LOWER.jpg	13861897	0	1	28188	212	0	next	hit	345
Vp001	173	Response	1	13890075	28178	1
Vp001	174	Picture	MorphF4_10_orig.jpg ; MorphF4_10_LOWER.jpg	13890085	0	211	6557	367	0	next	hit	347
Vp001	174	Response	1	13896634	6549	1
Vp001	175	Picture	MorphF7_04_orig.jpg ; MorphF7_00_LOWER.jpg	13896642	0	156	9682	317	0	next	hit	349
Vp001	175	Response	1	13906314	9672	1
Vp001	176	Picture	MorphM10_04_orig.jpg ; MorphM10_10_LOWER.jpg	13906324	0	161	13918	337	0	next	hit	351
Vp001	176	Response	1	13920234	13910	1
Vp001	177	Picture	MorphM7_03_orig.jpg ; MorphM7_00_LOWER.jpg	13920242	0	176	16162	379	0	next	hit	353
Vp001	177	Response	1	13936394	16152	1
Vp001	178	Picture	MorphM3_00_orig.jpg ; MorphM3_00_LOWER.jpg	13936404	0	203	6794	380	0	next	incorrect	355
Vp001	178	Response	2	13943194	6790	1
Vp001	179	Picture	MorphF8_04_orig.jpg ; MorphF8_00_LOWER.jpg	13943198	0	177	7076	178	0	next	incorrect	357
Vp001	179	Response	2	13950154	6956	1
Vp001	180	Picture	MorphM8_00_orig.jpg ; MorphM8_10_LOWER.jpg	13950274	0	1	10351	2	0	next	hit	359
Vp001	180	Response	1	13960474	10200	1
Vp001	181	Picture	MorphM1_04_orig.jpg ; MorphM1_00_LOWER.jpg	13960625	0	1	16587	2	0	next	incorrect	361
Vp001	181	Response	2	13977114	16489	1
Vp001	182	Picture	MorphM4_05_orig.jpg ; MorphM4_10_LOWER.jpg	13977212	0	1	7669	162	0	next	incorrect	363
Vp001	182	Response	2	13984874	7662	1
Vp001	183	Picture	MorphF6_07_orig.jpg ; MorphF6_00_LOWER.jpg	13984881	0	161	7459	162	0	next	hit	365
Vp001	183	Response	1	13992234	7353	1
Vp001	184	Picture	MorphF10_01_orig.jpg ; MorphF10_00_LOWER.jpg	13992340	0	1	14597	2	0	next	hit	367
Vp001	184	Response	1	14006793	14453	1
Vp001	185	Picture	MorphF6_06_orig.jpg ; MorphF6_10_LOWER.jpg	14006937	0	1	11412	2	0	next	hit	369
Vp001	185	Response	1	14018233	11296	1
Vp001	186	Picture	MorphM5_02_orig.jpg ; MorphM5_00_LOWER.jpg	14018349	0	1	8094	2	0	next	incorrect	371
Vp001	186	Response	2	14026313	7964	1
Vp001	187	Picture	MorphF8_05_orig.jpg ; MorphF8_00_LOWER.jpg	14026443	0	1	7299	2	0	next	incorrect	373
Vp001	187	Response	2	14033593	7150	1
Vp001	188	Picture	MorphF5_00_orig.jpg ; MorphF5_00_LOWER.jpg	14033742	0	1	6236	2	0	next	incorrect	375
Vp001	188	Response	2	14039833	6091	1
Vp001	189	Picture	MorphF4_10_orig.jpg ; MorphF4_00_LOWER.jpg	14039978	0	1	8742	151	0	next	hit	377
Vp001	189	Response	1	14048713	8735	1
Vp001	190	Picture	MorphF10_02_orig.jpg ; MorphF10_00_LOWER.jpg	14048720	0	150	7522	342	0	next	hit	379
Vp001	190	Response	1	14056233	7513	1
Vp001	191	Picture	MorphF2_00_orig.jpg ; MorphF2_00_LOWER.jpg	14056242	0	192	50960	380	0	next	incorrect	381
Vp001	191	Response	2	14107193	50951	1
Vp001	192	Picture	MorphF9_08_orig.jpg ; MorphF9_10_LOWER.jpg	14107202	0	188	9598	333	0	next	hit	383
Vp001	192	Response	1	14116792	9590	1
Vp001	193	Picture	MorphM6_02_orig.jpg ; MorphM6_10_LOWER.jpg	14116800	0	145	8636	146	0	next	incorrect	385
Vp001	193	Response	2	14125352	8552	1
Vp001	194	Picture	MorphF2_07_orig.jpg ; MorphF2_10_LOWER.jpg	14125436	0	1	8724	169	0	next	hit	387
Vp001	194	Response	1	14134152	8716	1
Vp001	195	Picture	MorphM3_04_orig.jpg ; MorphM3_10_LOWER.jpg	14134160	0	168	8394	169	0	next	incorrect	389
Vp001	195	Response	2	14142472	8312	1
Vp001	196	Picture	MorphF3_07_orig.jpg ; MorphF3_10_LOWER.jpg	14142554	0	1	13403	2	0	next	incorrect	391
Vp001	196	Response	2	14155832	13278	1
Vp001	197	Picture	MorphM1_09_orig.jpg ; MorphM1_00_LOWER.jpg	14155957	0	1	16720	2	0	next	hit	393
Vp001	197	Response	1	14172552	16595	1
Vp001	198	Picture	MorphM5_05_orig.jpg ; MorphM5_00_LOWER.jpg	14172677	0	1	7298	2	0	next	incorrect	395
Vp001	198	Response	2	14179832	7155	1
Vp001	199	Picture	MorphM3_02_orig.jpg ; MorphM3_10_LOWER.jpg	14179975	0	1	12607	2	0	next	incorrect	397
Vp001	199	Response	2	14192472	12497	1
Vp001	200	Picture	MorphM4_10_orig.jpg ; MorphM4_00_LOWER.jpg	14192582	0	1	6635	2	0	next	hit	399
Vp001	200	Response	1	14199112	6530	1
Vp001	201	Picture	MorphF8_01_orig.jpg ; MorphF8_00_LOWER.jpg	14199217	0	1	78540	152	0	next	incorrect	401
Vp001	201	Response	2	14277751	78534	1
Vp001	202	Picture	MorphF4_01_orig.jpg ; MorphF4_10_LOWER.jpg	14277757	0	151	16737	152	0	next	hit	403
Vp001	202	Response	1	14294391	16634	1
Vp001	203	Picture	MorphF10_04_orig.jpg ; MorphF10_10_LOWER.jpg	14294494	0	1	7564	2	0	next	hit	405
Vp001	203	Response	1	14301911	7417	1
Vp001	204	Picture	MorphM9_06_orig.jpg ; MorphM9_10_LOWER.jpg	14302058	0	1	40340	2	0	next	incorrect	407
Vp001	204	Response	2	14342310	40252	1
Vp001	205	Picture	MorphM5_06_orig.jpg ; MorphM5_10_LOWER.jpg	14342398	0	1	15393	2	0	next	incorrect	409
Vp001	205	Response	2	14357670	15272	1
Vp001	206	Picture	MorphM8_03_orig.jpg ; MorphM8_10_LOWER.jpg	14357791	0	1	7697	2	0	next	hit	411
Vp001	206	Response	1	14365350	7559	1
Vp001	207	Picture	MorphF3_03_orig.jpg ; MorphF3_10_LOWER.jpg	14365488	0	1	12075	2	0	next	hit	413
Vp001	207	Response	1	14377430	11942	1
Vp001	208	Picture	MorphF6_01_orig.jpg ; MorphF6_00_LOWER.jpg	14377563	0	1	10597	154	0	next	incorrect	415
Vp001	208	Response	2	14388150	10587	1
Vp001	209	Picture	MorphM8_06_orig.jpg ; MorphM8_00_LOWER.jpg	14388160	0	153	35848	154	0	next	hit	417
Vp001	209	Response	1	14423910	35750	1
Vp001	210	Picture	MorphF7_10_orig.jpg ; MorphF7_10_LOWER.jpg	14424008	0	1	5308	2	0	next	hit	419
Vp001	210	Response	1	14429189	5181	1
Vp001	211	Picture	MorphF2_09_orig.jpg ; MorphF2_00_LOWER.jpg	14429316	0	1	9554	2	0	next	hit	421
Vp001	211	Response	1	14438789	9473	1
Vp001	212	Picture	MorphM7_04_orig.jpg ; MorphM7_10_LOWER.jpg	14438870	0	1	6889	146	0	next	incorrect	423
Vp001	212	Response	2	14445749	6879	1
Vp001	213	Picture	MorphF2_04_orig.jpg ; MorphF2_00_LOWER.jpg	14445759	0	145	55612	146	0	next	incorrect	425
Vp001	213	Response	2	14501269	55510	1
Vp001	214	Picture	MorphF6_10_orig.jpg ; MorphF6_00_LOWER.jpg	14501371	0	1	14145	188	0	next	hit	427
Vp001	214	Response	1	14515509	14138	1
Vp001	215	Picture	MorphF2_03_orig.jpg ; MorphF2_00_LOWER.jpg	14515516	0	187	18322	365	0	next	incorrect	429
Vp001	215	Response	2	14533828	18312	1
Vp001	216	Picture	MorphF8_10_orig.jpg ; MorphF8_00_LOWER.jpg	14533838	0	178	24158	349	0	next	hit	431
Vp001	216	Response	1	14557988	24150	1
Vp001	217	Picture	MorphF1_04_orig.jpg ; MorphF1_00_LOWER.jpg	14557996	0	171	7282	358	0	next	incorrect	433
Vp001	217	Response	2	14565268	7272	1
Vp001	218	Picture	MorphM6_05_orig.jpg ; MorphM6_00_LOWER.jpg	14565278	0	187	21551	188	0	next	incorrect	435
Vp001	218	Response	2	14586708	21430	1
Vp001	219	Picture	MorphM4_00_orig.jpg ; MorphM4_10_LOWER.jpg	14586829	0	1	9819	2	0	next	incorrect	437
Vp001	219	Response	2	14596548	9719	1
Vp001	220	Picture	MorphF6_05_orig.jpg ; MorphF6_00_LOWER.jpg	14596648	0	1	6635	2	0	next	hit	439
Vp001	220	Response	1	14603188	6540	1
Vp001	221	Picture	MorphF9_05_orig.jpg ; MorphF9_00_LOWER.jpg	14603283	0	1	25034	181	0	next	hit	441
Vp001	221	Response	1	14628308	25025	1
Vp001	222	Picture	MorphF3_00_orig.jpg ; MorphF3_00_LOWER.jpg	14628317	0	180	12122	181	0	next	incorrect	443
Vp001	222	Response	2	14640308	11991	1
Vp001	223	Picture	MorphF4_01_orig.jpg ; MorphF4_00_LOWER.jpg	14640439	0	1	89556	150	0	next	hit	445
Vp001	223	Response	1	14729987	89548	1
Vp001	224	Picture	MorphF1_08_orig.jpg ; MorphF1_10_LOWER.jpg	14729995	0	149	6916	150	0	next	incorrect	447
Vp001	224	Response	2	14736787	6792	1
Vp001	225	Picture	MorphM8_07_orig.jpg ; MorphM8_00_LOWER.jpg	14736911	0	1	8603	157	0	next	hit	449
Vp001	225	Response	1	14745507	8596	1
Vp001	226	Picture	MorphM10_06_orig.jpg ; MorphM10_10_LOWER.jpg	14745514	0	156	8249	157	0	next	hit	451
Vp001	226	Response	1	14753666	8152	1
Vp001	227	Picture	MorphF7_05_orig.jpg ; MorphF7_00_LOWER.jpg	14753763	0	1	32379	2	0	next	hit	453
Vp001	227	Response	1	14786066	32303	1
Vp001	228	Picture	MorphM4_00_orig.jpg ; MorphM4_00_LOWER.jpg	14786142	0	1	7033	2	0	next	incorrect	455
Vp001	228	Response	2	14793106	6964	1
Vp001	229	Picture	MorphM10_00_orig.jpg ; MorphM10_00_LOWER.jpg	14793175	0	1	13004	2	0	next	incorrect	457
Vp001	229	Response	2	14806066	12891	1
Vp001	230	Picture	MorphF7_03_orig.jpg ; MorphF7_10_LOWER.jpg	14806179	0	1	26938	2	0	next	hit	459
Vp001	230	Response	1	14833026	26847	1
Vp001	231	Picture	MorphM9_08_orig.jpg ; MorphM9_00_LOWER.jpg	14833117	0	1	70596	2	0	next	hit	461
Vp001	231	Response	1	14903585	70468	1
Vp001	232	Picture	MorphM3_06_orig.jpg ; MorphM3_00_LOWER.jpg	14903713	0	1	14862	2	0	next	incorrect	463
Vp001	232	Response	2	14918465	14752	1
Vp001	233	Picture	MorphM6_08_orig.jpg ; MorphM6_00_LOWER.jpg	14918575	0	1	11498	181	0	next	hit	465
Vp001	233	Response	1	14930065	11490	1
Vp001	234	Picture	MorphF8_10_orig.jpg ; MorphF8_10_LOWER.jpg	14930073	0	180	8882	369	0	next	hit	467
Vp001	234	Response	1	14938945	8872	1
Vp001	235	Picture	MorphF2_08_orig.jpg ; MorphF2_10_LOWER.jpg	14938955	0	189	7999	341	0	next	hit	469
Vp001	235	Response	1	14946945	7990	1
Vp001	236	Picture	MorphM5_00_orig.jpg ; MorphM5_10_LOWER.jpg	14946954	0	152	8878	317	0	next	incorrect	471
Vp001	236	Response	2	14955825	8871	1
Vp001	237	Picture	MorphF1_01_orig.jpg ; MorphF1_00_LOWER.jpg	14955832	0	165	30240	345	0	next	incorrect	473
Vp001	237	Response	2	14986064	30232	1
Vp001	238	Picture	MorphF7_08_orig.jpg ; MorphF7_00_LOWER.jpg	14986072	0	180	90239	356	0	next	hit	475
Vp001	238	Response	1	15076303	90231	1
Vp001	239	Picture	MorphM3_01_orig.jpg ; MorphM3_00_LOWER.jpg	15076311	0	176	11852	178	0	next	incorrect	477
Vp001	239	Response	2	15088063	11752	1
Vp001	240	Picture	MorphF6_09_orig.jpg ; MorphF6_00_LOWER.jpg	15088163	0	2	11678	3	0	next	hit	479
Vp001	240	Response	1	15099743	11580	1
Vp001	241	Picture	MorphM6_07_orig.jpg ; MorphM6_00_LOWER.jpg	15099841	0	1	39942	2	0	next	hit	481
Vp001	241	Response	1	15139663	39822	1
Vp001	242	Picture	MorphF3_09_orig.jpg ; MorphF3_10_LOWER.jpg	15139783	0	1	10749	2	0	next	hit	483
Vp001	242	Response	1	15150383	10600	1
Vp001	243	Picture	MorphF4_08_orig.jpg ; MorphF4_10_LOWER.jpg	15150532	0	1	48435	2	0	next	hit	485
Vp001	243	Response	1	15198862	48330	1
Vp001	244	Picture	MorphF9_08_orig.jpg ; MorphF9_00_LOWER.jpg	15198967	0	1	24947	2	0	next	hit	487
Vp001	244	Response	1	15223822	24855	1
Vp001	245	Picture	MorphM6_03_orig.jpg ; MorphM6_10_LOWER.jpg	15223914	0	1	161892	2	0	next	hit	489
Vp001	245	Response	1	15385661	161747	1
Vp001	246	Picture	MorphF5_05_orig.jpg ; MorphF5_00_LOWER.jpg	15385806	0	1	7431	2	0	next	incorrect	491
Vp001	246	Response	2	15393100	7294	1
Vp001	247	Picture	MorphF9_00_orig.jpg ; MorphF9_00_LOWER.jpg	15393237	0	1	48170	2	0	next	incorrect	493
Vp001	247	Response	2	15441260	48023	1
Vp001	248	Picture	MorphF1_02_orig.jpg ; MorphF1_00_LOWER.jpg	15441407	0	1	17516	2	0	next	incorrect	495
Vp001	248	Response	2	15458780	17373	1
Vp001	249	Picture	MorphM4_08_orig.jpg ; MorphM4_00_LOWER.jpg	15458923	0	1	39279	2	0	next	hit	497
Vp001	249	Response	1	15498059	39136	1
Vp001	250	Picture	MorphF3_05_orig.jpg ; MorphF3_10_LOWER.jpg	15498202	0	1	11146	2	0	next	hit	499
Vp001	250	Response	1	15509259	11057	1
Vp001	251	Picture	MorphM9_03_orig.jpg ; MorphM9_00_LOWER.jpg	15509348	0	1	128452	2	0	next	incorrect	501
Vp001	251	Response	2	15637657	128309	2
Vp001	252	Picture	MorphM10_10_orig.jpg ; MorphM10_00_LOWER.jpg	15637800	0	1	9787	168	0	next	hit	503
Vp001	252	Response	1	15647578	9778	1
Vp001	253	Picture	MorphF7_06_orig.jpg ; MorphF7_00_LOWER.jpg	15647587	0	167	8240	321	0	next	hit	505
Vp001	253	Response	1	15655818	8231	1
Vp001	254	Picture	MorphF2_05_orig.jpg ; MorphF2_00_LOWER.jpg	15655827	0	154	10878	311	0	next	incorrect	507
Vp001	254	Response	2	15666698	10871	1
Vp001	255	Picture	MorphF6_03_orig.jpg ; MorphF6_10_LOWER.jpg	15666705	0	157	9976	158	0	next	hit	509
Vp001	255	Response	1	15676538	9833	1
Vp001	256	Picture	MorphF10_09_orig.jpg ; MorphF10_00_LOWER.jpg	15676681	0	1	12024	186	0	next	hit	511
Vp001	256	Response	1	15688698	12017	1
Vp001	257	Picture	MorphF8_08_orig.jpg ; MorphF8_00_LOWER.jpg	15688705	0	185	9208	186	0	next	hit	513
Vp001	257	Response	1	15697817	9112	1
Vp001	258	Picture	MorphF4_03_orig.jpg ; MorphF4_10_LOWER.jpg	15697913	0	1	5308	2	0	next	incorrect	515
Vp001	258	Response	2	15703097	5184	1
Vp001	259	Picture	MorphM2_09_orig.jpg ; MorphM2_10_LOWER.jpg	15703221	0	1	13004	2	0	next	hit	517
Vp001	259	Response	1	15716137	12916	1
Vp001	260	Picture	MorphF1_03_orig.jpg ; MorphF1_10_LOWER.jpg	15716225	0	1	6080	159	0	next	incorrect	519
Vp001	260	Response	2	15722297	6072	1
Vp001	261	Picture	MorphF9_00_orig.jpg ; MorphF9_10_LOWER.jpg	15722305	0	158	20802	348	0	next	incorrect	521
Vp001	261	Response	2	15743097	20792	1
Vp001	262	Picture	MorphM6_01_orig.jpg ; MorphM6_00_LOWER.jpg	15743107	0	190	6293	191	0	next	incorrect	523
Vp001	262	Response	2	15749257	6150	1
Vp001	263	Picture	MorphM10_07_orig.jpg ; MorphM10_00_LOWER.jpg	15749400	0	1	5839	2	0	next	hit	525
Vp001	263	Response	1	15755177	5777	1
Vp001	264	Picture	MorphF1_10_orig.jpg ; MorphF1_00_LOWER.jpg	15755239	0	1	7147	153	0	next	hit	527
Vp001	264	Response	1	15762377	7138	1
Vp001	265	Picture	MorphF6_02_orig.jpg ; MorphF6_10_LOWER.jpg	15762386	0	152	5678	332	0	next	hit	529
Vp001	265	Response	1	15768057	5671	1
Vp001	266	Picture	MorphM4_05_orig.jpg ; MorphM4_00_LOWER.jpg	15768064	0	180	40652	181	0	next	hit	531
Vp001	266	Response	1	15808617	40553	1
Vp001	267	Picture	MorphF5_06_orig.jpg ; MorphF5_00_LOWER.jpg	15808716	0	1	44985	2	0	next	hit	533
Vp001	267	Response	1	15853576	44860	1
Vp001	268	Picture	MorphM7_10_orig.jpg ; MorphM7_00_LOWER.jpg	15853701	0	1	16443	146	0	next	hit	535
Vp001	268	Response	1	15870136	16435	1
Vp001	269	Picture	MorphF10_04_orig.jpg ; MorphF10_00_LOWER.jpg	15870144	0	145	9281	298	0	next	hit	537
Vp001	269	Response	1	15879416	9272	1
Vp001	270	Picture	MorphM3_05_orig.jpg ; MorphM3_10_LOWER.jpg	15879425	0	153	10237	154	0	next	incorrect	539
Vp001	270	Response	2	15889576	10151	1
Vp001	271	Picture	MorphM8_04_orig.jpg ; MorphM8_10_LOWER.jpg	15889662	0	1	5681	160	0	next	hit	541
Vp001	271	Response	1	15895336	5674	1
Vp001	272	Picture	MorphM7_10_orig.jpg ; MorphM7_10_LOWER.jpg	15895343	0	159	8783	160	0	next	hit	543
Vp001	272	Response	1	15904056	8713	1
Vp001	273	Picture	MorphF5_05_orig.jpg ; MorphF5_10_LOWER.jpg	15904126	0	1	15659	2	0	next	hit	545
Vp001	273	Response	1	15919655	15529	1
Vp001	274	Picture	MorphM10_05_orig.jpg ; MorphM10_00_LOWER.jpg	15919785	0	1	9240	183	0	next	hit	547
Vp001	274	Response	1	15929015	9230	1
Vp001	275	Picture	MorphM5_01_orig.jpg ; MorphM5_00_LOWER.jpg	15929025	0	182	9205	183	0	next	incorrect	549
Vp001	275	Response	2	15938136	9111	1
Vp001	276	Picture	MorphM8_06_orig.jpg ; MorphM8_10_LOWER.jpg	15938230	0	1	7033	2	0	next	hit	551
Vp001	276	Response	1	15945175	6945	1
Vp001	277	Picture	MorphM5_01_orig.jpg ; MorphM5_10_LOWER.jpg	15945263	0	1	8480	147	0	next	incorrect	553
Vp001	277	Response	2	15953735	8472	1
Vp001	278	Picture	MorphM3_02_orig.jpg ; MorphM3_00_LOWER.jpg	15953743	0	146	8082	305	0	next	incorrect	555
Vp001	278	Response	2	15961815	8072	1
Vp001	279	Picture	MorphM9_00_orig.jpg ; MorphM9_00_LOWER.jpg	15961825	0	159	11304	160	0	next	incorrect	557
Vp001	279	Response	2	15973015	11190	1
Vp001	280	Picture	MorphF8_03_orig.jpg ; MorphF8_10_LOWER.jpg	15973129	0	1	31655	195	0	next	hit	559
Vp001	280	Response	1	16004775	31646	1
Vp001	281	Picture	MorphM10_08_orig.jpg ; MorphM10_00_LOWER.jpg	16004784	0	194	5368	195	0	next	hit	561
Vp001	281	Response	1	16010054	5270	1
Vp001	282	Picture	MorphF2_08_orig.jpg ; MorphF2_00_LOWER.jpg	16010152	0	1	9912	175	0	next	incorrect	563
Vp001	282	Response	2	16020054	9902	1
Vp001	283	Picture	MorphM10_09_orig.jpg ; MorphM10_10_LOWER.jpg	16020064	0	174	6240	345	0	next	hit	565
Vp001	283	Response	1	16026294	6230	1
Vp001	284	Picture	MorphF10_08_orig.jpg ; MorphF10_10_LOWER.jpg	16026304	0	171	10878	346	0	next	hit	567
Vp001	284	Response	1	16037174	10870	1
Vp001	285	Picture	MorphF3_00_orig.jpg ; MorphF3_10_LOWER.jpg	16037182	0	175	5349	176	0	next	incorrect	569
Vp001	285	Response	2	16042454	5272	1
Vp001	286	Picture	MorphM6_01_orig.jpg ; MorphM6_10_LOWER.jpg	16042531	0	1	9023	2	0	next	incorrect	571
Vp001	286	Response	2	16051414	8883	1
Vp001	287	Picture	MorphF7_00_orig.jpg ; MorphF7_00_LOWER.jpg	16051554	0	1	8187	175	0	next	incorrect	573
Vp001	287	Response	2	16059734	8180	1
Vp001	288	Picture	MorphF4_09_orig.jpg ; MorphF4_10_LOWER.jpg	16059741	0	174	11042	320	0	next	hit	575
Vp001	288	Response	1	16070774	11033	1
Vp001	289	Picture	MorphM5_03_orig.jpg ; MorphM5_10_LOWER.jpg	16070783	0	146	46400	337	0	next	incorrect	577
Vp001	289	Response	2	16117173	46390	1
Vp001	290	Picture	MorphF8_06_orig.jpg ; MorphF8_10_LOWER.jpg	16117183	0	191	8019	192	0	next	hit	579
Vp001	290	Response	1	16125093	7910	1
Vp001	291	Picture	MorphF7_07_orig.jpg ; MorphF7_00_LOWER.jpg	16125202	0	1	70197	2	0	next	hit	581
Vp001	291	Response	1	16195253	70051	1
Vp001	292	Picture	MorphM8_10_orig.jpg ; MorphM8_00_LOWER.jpg	16195399	0	1	18027	155	0	next	hit	583
Vp001	292	Response	1	16213413	18014	1
Vp001	293	Picture	MorphM6_09_orig.jpg ; MorphM6_00_LOWER.jpg	16213426	0	154	7034	307	0	next	incorrect	585
Vp001	293	Response	2	16220452	7026	1
Vp001	294	Picture	MorphM4_03_orig.jpg ; MorphM4_10_LOWER.jpg	16220460	0	153	12880	298	0	next	incorrect	587
Vp001	294	Response	2	16233332	12872	1
Vp001	295	Picture	MorphM7_02_orig.jpg ; MorphM7_00_LOWER.jpg	16233340	0	145	6381	146	0	next	hit	589
Vp001	295	Response	1	16239652	6312	1
Vp001	296	Picture	MorphM5_03_orig.jpg ; MorphM5_00_LOWER.jpg	16239721	0	1	19108	2	0	next	incorrect	591
Vp001	296	Response	2	16258692	18971	1
Vp001	297	Picture	MorphF10_06_orig.jpg ; MorphF10_00_LOWER.jpg	16258829	0	1	25553	193	0	next	hit	593
Vp001	297	Response	1	16284372	25543	1
Vp001	298	Picture	MorphM9_10_orig.jpg ; MorphM9_10_LOWER.jpg	16284382	0	192	74873	353	0	next	hit	595
Vp001	298	Response	1	16359251	74869	1
Vp001	299	Picture	MorphM10_01_orig.jpg ; MorphM10_10_LOWER.jpg	16359255	0	161	15124	325	0	next	incorrect	597
Vp001	299	Response	2	16374371	15116	1
Vp001	300	Picture	MorphF4_05_orig.jpg ; MorphF4_10_LOWER.jpg	16374379	0	164	45546	165	0	next	incorrect	599
Vp001	300	Response	2	16419811	45432	1
Vp001	301	Picture	MorphF6_04_orig.jpg ; MorphF6_00_LOWER.jpg	16419925	0	1	9554	2	0	next	hit	601
Vp001	301	Response	1	16429331	9406	1
Vp001	302	Picture	MorphM10_02_orig.jpg ; MorphM10_10_LOWER.jpg	16429479	0	1	55468	2	0	next	incorrect	603
Vp001	302	Response	2	16484850	55371	1
Vp001	303	Picture	MorphF8_00_orig.jpg ; MorphF8_10_LOWER.jpg	16484947	0	1	19772	2	0	next	incorrect	605
Vp001	303	Response	2	16504610	19663	1
Vp001	304	Picture	MorphF3_01_orig.jpg ; MorphF3_00_LOWER.jpg	16504719	0	1	113018	176	0	next	incorrect	607
Vp001	304	Response	2	16617729	113010	1
Vp001	305	Picture	MorphF6_04_orig.jpg ; MorphF6_10_LOWER.jpg	16617737	0	175	8136	176	0	next	hit	609
Vp001	305	Response	1	16625729	7992	1
Vp001	306	Picture	MorphM1_10_orig.jpg ; MorphM1_10_LOWER.jpg	16625873	0	1	20170	2	0	next	hit	611
Vp001	306	Response	1	16645969	20096	1
Vp001	307	Picture	MorphF6_05_orig.jpg ; MorphF6_10_LOWER.jpg	16646043	0	1	10573	178	0	next	hit	613
Vp001	307	Response	1	16656608	10565	1
Vp001	308	Picture	MorphF2_04_orig.jpg ; MorphF2_10_LOWER.jpg	16656616	0	177	9040	337	0	next	incorrect	615
Vp001	308	Response	2	16665648	9032	1
Vp001	309	Picture	MorphF9_10_orig.jpg ; MorphF9_10_LOWER.jpg	16665656	0	160	32640	324	0	next	hit	617
Vp001	309	Response	1	16698288	32632	1
Vp001	310	Picture	MorphM1_09_orig.jpg ; MorphM1_10_LOWER.jpg	16698296	0	164	10116	165	0	next	hit	619
Vp001	310	Response	1	16708288	9992	1
Vp001	311	Picture	MorphF9_01_orig.jpg ; MorphF9_10_LOWER.jpg	16708412	0	1	13667	2	0	next	incorrect	621
Vp001	311	Response	2	16721968	13556	1
Vp001	312	Picture	MorphF5_09_orig.jpg ; MorphF5_00_LOWER.jpg	16722079	0	1	7818	146	0	next	hit	623
Vp001	312	Response	1	16729888	7809	1
Vp001	313	Picture	MorphM5_09_orig.jpg ; MorphM5_00_LOWER.jpg	16729897	0	145	6720	338	0	next	incorrect	625
Vp001	313	Response	2	16736608	6711	1
Vp001	314	Picture	MorphM3_09_orig.jpg ; MorphM3_10_LOWER.jpg	16736617	0	193	7092	194	0	next	incorrect	627
Vp001	314	Response	2	16743568	6951	1
Vp001	315	Picture	MorphM8_05_orig.jpg ; MorphM8_10_LOWER.jpg	16743709	0	1	7544	155	0	next	hit	629
Vp001	315	Response	1	16751247	7538	1
Vp001	316	Picture	MorphF7_02_orig.jpg ; MorphF7_10_LOWER.jpg	16751253	0	154	8247	155	0	next	hit	631
Vp001	316	Response	1	16759407	8154	1
Vp001	317	Picture	MorphF6_09_orig.jpg ; MorphF6_10_LOWER.jpg	16759500	0	1	9422	2	0	next	hit	633
Vp001	317	Response	1	16768847	9347	1
Vp001	318	Picture	MorphF7_10_orig.jpg ; MorphF7_00_LOWER.jpg	16768922	0	1	6335	169	0	next	hit	635
Vp001	318	Response	1	16775247	6325	1
Vp001	319	Picture	MorphM5_04_orig.jpg ; MorphM5_10_LOWER.jpg	16775257	0	168	6238	335	0	next	incorrect	637
Vp001	319	Response	2	16781487	6230	1
Vp001	320	Picture	MorphF2_06_orig.jpg ; MorphF2_10_LOWER.jpg	16781495	0	167	7442	323	0	next	incorrect	639
Vp001	320	Response	2	16788927	7432	1
Vp001	321	Picture	MorphM2_08_orig.jpg ; MorphM2_10_LOWER.jpg	16788937	0	156	8877	326	0	next	hit	641
Vp001	321	Response	1	16797807	8870	1
Vp001	322	Picture	MorphM4_10_orig.jpg ; MorphM4_10_LOWER.jpg	16797814	0	170	19920	325	0	next	hit	643
Vp001	322	Response	1	16817727	19913	1
Vp001	323	Picture	MorphF6_01_orig.jpg ; MorphF6_10_LOWER.jpg	16817734	0	155	11300	156	0	next	incorrect	645
Vp001	323	Response	2	16828927	11193	1
Vp001	324	Picture	MorphF2_09_orig.jpg ; MorphF2_10_LOWER.jpg	16829034	0	1	13801	2	0	next	incorrect	647
Vp001	324	Response	2	16842687	13653	1
Vp001	325	Picture	MorphM3_10_orig.jpg ; MorphM3_00_LOWER.jpg	16842835	0	1	6339	165	0	next	incorrect	649
Vp001	325	Response	2	16849167	6332	1
Vp001	326	Picture	MorphM9_00_orig.jpg ; MorphM9_10_LOWER.jpg	16849174	0	164	9452	165	0	next	incorrect	651
Vp001	326	Response	2	16858526	9352	1
Vp001	327	Picture	MorphF8_09_orig.jpg ; MorphF8_10_LOWER.jpg	16858626	0	1	37908	179	0	next	hit	653
Vp001	327	Response	1	16896526	37900	1
Vp001	328	Picture	MorphM2_03_orig.jpg ; MorphM2_10_LOWER.jpg	16896534	0	178	9067	179	0	next	incorrect	655
Vp001	328	Response	2	16905486	8952	1
Vp001	329	Picture	MorphM1_01_orig.jpg ; MorphM1_10_LOWER.jpg	16905601	0	1	7655	177	0	next	incorrect	657
Vp001	329	Response	2	16913246	7645	1
Vp001	330	Picture	MorphM7_00_orig.jpg ; MorphM7_00_LOWER.jpg	16913256	0	176	7606	177	0	next	hit	659
Vp001	330	Response	1	16920766	7510	1
Vp001	331	Picture	MorphF9_06_orig.jpg ; MorphF9_00_LOWER.jpg	16920862	0	1	56131	2	0	next	hit	661
Vp001	331	Response	1	16976845	55983	1
Vp001	332	Picture	MorphM1_00_orig.jpg ; MorphM1_00_LOWER.jpg	16976993	0	1	8493	2	0	next	incorrect	663
Vp001	332	Response	2	16985405	8412	1
Vp001	333	Picture	MorphF6_08_orig.jpg ; MorphF6_00_LOWER.jpg	16985486	0	1	6727	175	0	next	hit	665
Vp001	333	Response	1	16992205	6719	1
Vp001	334	Picture	MorphM10_03_orig.jpg ; MorphM10_00_LOWER.jpg	16992213	0	174	7439	340	0	next	incorrect	667
Vp001	334	Response	2	16999645	7432	1
Vp001	335	Picture	MorphF2_01_orig.jpg ; MorphF2_10_LOWER.jpg	16999652	0	166	7729	167	0	next	incorrect	669
Vp001	335	Response	2	17007245	7593	1
Vp001	336	Picture	MorphM4_06_orig.jpg ; MorphM4_00_LOWER.jpg	17007381	0	1	38032	187	0	next	incorrect	671
Vp001	336	Response	2	17045405	38024	1
Vp001	337	Picture	MorphM5_00_orig.jpg ; MorphM5_00_LOWER.jpg	17045413	0	186	13190	187	0	next	incorrect	673
Vp001	337	Response	2	17058525	13112	1
Vp001	338	Picture	MorphF5_04_orig.jpg ; MorphF5_10_LOWER.jpg	17058603	0	1	32489	157	0	next	incorrect	675
Vp001	338	Response	2	17091085	32482	1
Vp001	339	Picture	MorphM4_08_orig.jpg ; MorphM4_10_LOWER.jpg	17091092	0	156	8780	157	0	next	hit	677
Vp001	339	Response	1	17099804	8712	1
Vp001	340	Picture	MorphM5_02_orig.jpg ; MorphM5_10_LOWER.jpg	17099872	0	1	15620	173	0	next	incorrect	679
Vp001	340	Response	2	17115484	15612	1
Vp001	341	Picture	MorphM7_06_orig.jpg ; MorphM7_10_LOWER.jpg	17115492	0	172	17362	366	0	next	hit	681
Vp001	341	Response	1	17132844	17352	1
Vp001	342	Picture	MorphM9_09_orig.jpg ; MorphM9_00_LOWER.jpg	17132854	0	194	15678	368	0	next	hit	683
Vp001	342	Response	1	17148524	15670	1
Vp001	343	Picture	MorphM1_04_orig.jpg ; MorphM1_10_LOWER.jpg	17148532	0	174	88881	375	0	next	incorrect	685
Vp001	343	Response	2	17237403	88871	1
Vp001	344	Picture	MorphF3_04_orig.jpg ; MorphF3_10_LOWER.jpg	17237413	0	201	111003	202	0	next	incorrect	687
Vp001	344	Response	2	17348282	110869	1
Vp001	345	Picture	MorphF5_10_orig.jpg ; MorphF5_00_LOWER.jpg	17348416	0	1	14995	2	0	next	hit	689
Vp001	345	Response	1	17363322	14906	1
Vp001	346	Picture	MorphM7_01_orig.jpg ; MorphM7_10_LOWER.jpg	17363411	0	1	8160	202	0	next	hit	691
Vp001	346	Response	1	17371562	8151	1
Vp001	347	Picture	MorphM1_07_orig.jpg ; MorphM1_10_LOWER.jpg	17371571	0	201	7764	202	0	next	hit	693
Vp001	347	Response	1	17379242	7671	1
Vp001	348	Picture	MorphF7_07_orig.jpg ; MorphF7_10_LOWER.jpg	17379335	0	1	5839	2	0	next	incorrect	695
Vp001	348	Response	2	17385081	5746	1
Vp001	349	Picture	MorphF5_01_orig.jpg ; MorphF5_10_LOWER.jpg	17385174	0	1	7033	2	0	next	incorrect	697
Vp001	349	Response	2	17392121	6947	1
Vp001	350	Picture	MorphM3_09_orig.jpg ; MorphM3_00_LOWER.jpg	17392207	0	1	5924	182	0	next	incorrect	699
Vp001	350	Response	2	17398121	5914	1
Vp001	351	Picture	MorphM2_05_orig.jpg ; MorphM2_00_LOWER.jpg	17398131	0	181	21146	182	0	next	hit	701
Vp001	351	Response	1	17419161	21030	1
Vp001	352	Picture	MorphM5_05_orig.jpg ; MorphM5_10_LOWER.jpg	17419277	0	1	22161	2	0	next	incorrect	703
Vp001	352	Response	2	17441321	22044	1
Vp001	353	Picture	MorphM7_05_orig.jpg ; MorphM7_10_LOWER.jpg	17441438	0	1	6104	2	0	next	hit	705
Vp001	353	Response	1	17447401	5963	1
Vp001	354	Picture	MorphF3_02_orig.jpg ; MorphF3_00_LOWER.jpg	17447542	0	1	37686	2	0	next	hit	707
Vp001	354	Response	1	17485081	37539	1
Vp001	355	Picture	MorphF4_03_orig.jpg ; MorphF4_00_LOWER.jpg	17485228	0	1	9820	2	0	next	hit	709
Vp001	355	Response	1	17494920	9692	1
Vp001	356	Picture	MorphF1_00_orig.jpg ; MorphF1_10_LOWER.jpg	17495048	0	1	28265	2	0	next	incorrect	711
Vp001	356	Response	2	17523240	28192	1
Vp001	357	Picture	MorphM8_10_orig.jpg ; MorphM8_10_LOWER.jpg	17523313	0	1	7935	161	0	next	hit	713
Vp001	357	Response	1	17531240	7927	1
Vp001	358	Picture	MorphF3_05_orig.jpg ; MorphF3_00_LOWER.jpg	17531248	0	160	66774	161	0	next	incorrect	715
Vp001	358	Response	2	17597960	66712	1
Vp001	359	Picture	MorphM8_03_orig.jpg ; MorphM8_00_LOWER.jpg	17598022	0	1	22265	163	0	next	hit	717
Vp001	359	Response	1	17620279	22257	1
Vp001	360	Picture	MorphM6_00_orig.jpg ; MorphM6_00_LOWER.jpg	17620287	0	162	6640	319	0	next	incorrect	719
Vp001	360	Response	2	17626919	6632	1
Vp001	361	Picture	MorphM8_01_orig.jpg ; MorphM8_10_LOWER.jpg	17626927	0	157	7720	158	0	next	hit	721
Vp001	361	Response	1	17634519	7592	1
Vp001	362	Picture	MorphM3_05_orig.jpg ; MorphM3_00_LOWER.jpg	17634647	0	1	7298	2	0	next	incorrect	723
Vp001	362	Response	2	17641879	7232	1
Vp001	363	Picture	MorphF3_06_orig.jpg ; MorphF3_10_LOWER.jpg	17641945	0	1	23702	186	0	next	hit	725
Vp001	363	Response	1	17665639	23694	1
Vp001	364	Picture	MorphM1_01_orig.jpg ; MorphM1_00_LOWER.jpg	17665647	0	185	13321	186	0	next	incorrect	727
Vp001	364	Response	2	17678839	13192	1
Vp001	365	Picture	MorphF5_08_orig.jpg ; MorphF5_10_LOWER.jpg	17678968	0	1	16587	2	0	next	incorrect	729
Vp001	365	Response	2	17695479	16511	1
Vp001	366	Picture	MorphM2_10_orig.jpg ; MorphM2_10_LOWER.jpg	17695555	0	1	8493	2	0	next	hit	731
Vp001	366	Response	1	17703958	8403	1
Vp001	367	Picture	MorphF3_04_orig.jpg ; MorphF3_00_LOWER.jpg	17704048	0	1	44558	163	0	next	incorrect	733
Vp001	367	Response	2	17748598	44550	1
Vp001	368	Picture	MorphM2_00_orig.jpg ; MorphM2_10_LOWER.jpg	17748606	0	162	50454	163	0	next	hit	735
Vp001	368	Response	1	17798918	50312	1
Vp001	369	Picture	MorphF2_00_orig.jpg ; MorphF2_10_LOWER.jpg	17799060	0	1	33440	2	0	next	hit	737
Vp001	369	Response	1	17832357	33297	1
Vp001	370	Picture	MorphF10_05_orig.jpg ; MorphF10_10_LOWER.jpg	17832500	0	1	34985	182	0	next	hit	739
Vp001	370	Response	1	17867477	34977	1
Vp001	371	Picture	MorphF2_02_orig.jpg ; MorphF2_10_LOWER.jpg	17867485	0	181	38928	182	0	next	incorrect	741
Vp001	371	Response	2	17906277	38792	1
Vp001	372	Picture	MorphF6_02_orig.jpg ; MorphF6_00_LOWER.jpg	17906413	0	1	8191	171	0	next	hit	743
Vp001	372	Response	1	17914596	8183	1
Vp001	373	Picture	MorphF3_03_orig.jpg ; MorphF3_00_LOWER.jpg	17914604	0	170	294318	347	0	next	incorrect	745
Vp001	373	Response	2	18208914	294310	1
Vp001	374	Picture	MorphM8_08_orig.jpg ; MorphM8_00_LOWER.jpg	18208922	0	177	36536	178	0	next	hit	747
Vp001	374	Response	1	18245393	36471	1
Vp001	375	Picture	MorphM4_01_orig.jpg ; MorphM4_10_LOWER.jpg	18245458	0	1	50558	2	0	next	incorrect	749
Vp001	375	Response	2	18295873	50415	1
Vp001	376	Picture	MorphM10_08_orig.jpg ; MorphM10_10_LOWER.jpg	18296016	0	1	8891	2	0	next	hit	751
Vp001	376	Response	1	18304833	8817	1
Vp001	377	Picture	MorphM9_10_orig.jpg ; MorphM9_00_LOWER.jpg	18304907	0	1	15525	2	0	next	hit	753
Vp001	377	Response	1	18320353	15446	1
Vp001	378	Picture	MorphM5_09_orig.jpg ; MorphM5_10_LOWER.jpg	18320432	0	1	13535	3	0	next	incorrect	755
Vp001	378	Response	2	18333872	13440	1
Vp001	379	Picture	MorphF4_06_orig.jpg ; MorphF4_00_LOWER.jpg	18333967	0	2	12209	3	0	next	incorrect	757
Vp001	379	Response	2	18346113	12146	1
Vp001	380	Picture	MorphM10_04_orig.jpg ; MorphM10_00_LOWER.jpg	18346176	0	1	8492	2	0	next	hit	759
Vp001	380	Response	1	18354592	8416	1
Vp001	381	Picture	MorphF1_07_orig.jpg ; MorphF1_00_LOWER.jpg	18354668	0	1	41772	163	0	next	hit	761
Vp001	381	Response	1	18396432	41764	1
Vp001	382	Picture	MorphM6_07_orig.jpg ; MorphM6_10_LOWER.jpg	18396440	0	162	16350	163	0	next	hit	763
Vp001	382	Response	1	18412672	16232	1
Vp001	383	Picture	MorphF1_02_orig.jpg ; MorphF1_10_LOWER.jpg	18412790	0	1	11678	2	0	next	incorrect	765
Vp001	383	Response	2	18424352	11562	1
Vp001	384	Picture	MorphM6_09_orig.jpg ; MorphM6_10_LOWER.jpg	18424468	0	1	6613	157	0	next	hit	767
Vp001	384	Response	1	18431072	6604	1
Vp001	385	Picture	MorphM2_02_orig.jpg ; MorphM2_00_LOWER.jpg	18431081	0	156	8780	157	0	next	incorrect	769
Vp001	385	Response	2	18439792	8711	1
Vp001	386	Picture	MorphF6_00_orig.jpg ; MorphF6_10_LOWER.jpg	18439861	0	1	74709	2	0	next	incorrect	771
Vp001	386	Response	2	18514431	74570	1
Vp001	387	Picture	MorphM4_02_orig.jpg ; MorphM4_00_LOWER.jpg	18514570	0	1	21710	187	0	next	incorrect	773
Vp001	387	Response	2	18536271	21701	1
Vp001	388	Picture	MorphM7_08_orig.jpg ; MorphM7_00_LOWER.jpg	18536280	0	186	6289	188	0	next	hit	775
Vp001	388	Response	1	18542430	6150	1
Vp001	389	Picture	MorphF10_10_orig.jpg ; MorphF10_00_LOWER.jpg	18542569	0	2	10086	3	0	next	hit	777
Vp001	389	Response	1	18552510	9941	1
Vp001	390	Picture	MorphM9_06_orig.jpg ; MorphM9_00_LOWER.jpg	18552655	0	1	11810	2	0	next	hit	779
Vp001	390	Response	1	18564350	11695	1
Vp001	391	Picture	MorphM8_09_orig.jpg ; MorphM8_00_LOWER.jpg	18564465	0	1	8215	147	0	next	hit	781
Vp001	391	Response	1	18572670	8205	1
Vp001	392	Picture	MorphM9_02_orig.jpg ; MorphM9_10_LOWER.jpg	18572680	0	146	11291	147	0	next	incorrect	783
Vp001	392	Response	2	18583870	11190	1
Vp001	393	Picture	MorphM5_04_orig.jpg ; MorphM5_00_LOWER.jpg	18583971	0	1	10066	154	0	next	hit	785
Vp001	393	Response	1	18594030	10059	1
Vp001	394	Picture	MorphM2_02_orig.jpg ; MorphM2_10_LOWER.jpg	18594037	0	153	12163	351	0	next	hit	787
Vp001	394	Response	1	18606190	12153	1
Vp001	395	Picture	MorphM4_09_orig.jpg ; MorphM4_10_LOWER.jpg	18606200	0	198	23154	199	0	next	incorrect	789
Vp001	395	Response	2	18629230	23030	1
Vp001	396	Picture	MorphF9_07_orig.jpg ; MorphF9_00_LOWER.jpg	18629354	0	1	59316	2	0	next	hit	791
Vp001	396	Response	1	18688589	59235	1
Vp001	397	Picture	MorphF4_02_orig.jpg ; MorphF4_00_LOWER.jpg	18688670	0	1	42199	2	0	next	hit	793
Vp001	397	Response	1	18730749	42079	1
Vp001	398	Picture	MorphM10_02_orig.jpg ; MorphM10_00_LOWER.jpg	18730869	0	1	16720	2	0	next	incorrect	795
Vp001	398	Response	2	18747469	16600	1
Vp001	399	Picture	MorphM8_02_orig.jpg ; MorphM8_00_LOWER.jpg	18747589	0	1	8847	178	0	next	hit	797
Vp001	399	Response	1	18756428	8839	1
Vp001	400	Picture	MorphF9_01_orig.jpg ; MorphF9_00_LOWER.jpg	18756436	0	177	16365	178	0	next	hit	799
Vp001	400	Response	1	18772668	16232	1
Vp001	401	Picture	MorphF10_01_orig.jpg ; MorphF10_10_LOWER.jpg	18772801	0	1	39395	151	0	next	hit	801
Vp001	401	Response	1	18812188	39387	1
Vp001	402	Picture	MorphM1_06_orig.jpg ; MorphM1_10_LOWER.jpg	18812196	0	150	78159	301	0	next	hit	803
Vp001	402	Response	1	18890347	78151	1
Vp001	403	Picture	MorphM9_09_orig.jpg ; MorphM9_10_LOWER.jpg	18890355	0	151	23505	152	0	next	hit	805
Vp001	403	Response	1	18913787	23432	1
Vp001	404	Picture	MorphM3_00_orig.jpg ; MorphM3_10_LOWER.jpg	18913860	0	1	5706	2	0	next	incorrect	807
Vp001	404	Response	2	18919467	5607	1
Vp001	405	Picture	MorphF7_01_orig.jpg ; MorphF7_00_LOWER.jpg	18919566	0	1	8758	2	0	next	incorrect	809
Vp001	405	Response	2	18928187	8621	1
Vp001	406	Picture	MorphM1_07_orig.jpg ; MorphM1_00_LOWER.jpg	18928324	0	1	27950	184	0	next	incorrect	811
Vp001	406	Response	2	18956267	27943	1
Vp001	407	Picture	MorphF4_04_orig.jpg ; MorphF4_10_LOWER.jpg	18956274	0	183	207590	184	0	next	hit	813
Vp001	407	Response	1	19163785	207511	1
Vp001	408	Picture	MorphM6_06_orig.jpg ; MorphM6_10_LOWER.jpg	19163864	0	1	73249	2	0	next	hit	815
Vp001	408	Response	1	19236984	73120	1
Vp001	409	Picture	MorphM9_03_orig.jpg ; MorphM9_10_LOWER.jpg	19237113	0	1	8758	2	0	next	incorrect	817
Vp001	409	Response	2	19245784	8671	1
Vp001	410	Picture	MorphM7_05_orig.jpg ; MorphM7_00_LOWER.jpg	19245871	0	1	9120	171	0	next	hit	819
Vp001	410	Response	1	19254984	9113	1
Vp001	411	Picture	MorphM1_08_orig.jpg ; MorphM1_10_LOWER.jpg	19254991	0	170	74480	171	0	next	incorrect	821
Vp001	411	Response	2	19329383	74392	1
Vp001	412	Picture	MorphM9_02_orig.jpg ; MorphM9_00_LOWER.jpg	19329471	0	1	5308	2	0	next	incorrect	823
Vp001	412	Response	2	19334663	5192	1
Vp001	413	Picture	MorphF2_10_orig.jpg ; MorphF2_00_LOWER.jpg	19334779	0	1	12739	2	0	next	incorrect	825
Vp001	413	Response	2	19347383	12604	1
Vp001	414	Picture	MorphM8_05_orig.jpg ; MorphM8_00_LOWER.jpg	19347518	0	1	12076	2	0	next	hit	827
Vp001	414	Response	1	19359463	11945	1
Vp001	415	Picture	MorphF10_07_orig.jpg ; MorphF10_10_LOWER.jpg	19359594	0	1	6237	2	0	next	hit	829
Vp001	415	Response	1	19365703	6109	1
Vp001	416	Picture	MorphM2_05_orig.jpg ; MorphM2_10_LOWER.jpg	19365831	0	1	14995	2	0	next	incorrect	831
Vp001	416	Response	2	19380743	14912	1
Vp001	417	Picture	MorphF10_10_orig.jpg ; MorphF10_10_LOWER.jpg	19380826	0	1	7124	176	0	next	hit	833
Vp001	417	Response	1	19387942	7116	1
Vp001	418	Picture	MorphF5_07_orig.jpg ; MorphF5_10_LOWER.jpg	19387950	0	175	117040	350	0	next	hit	835
Vp001	418	Response	1	19504982	117032	1
Vp001	419	Picture	MorphF4_00_orig.jpg ; MorphF4_10_LOWER.jpg	19504990	0	175	100720	348	0	next	hit	837
Vp001	419	Response	1	19605700	100710	1
Vp001	420	Picture	MorphM7_00_orig.jpg ; MorphM7_10_LOWER.jpg	19605710	0	173	15830	175	0	next	hit	839
Vp001	420	Response	1	19621460	15750	1
Vp001	421	Picture	MorphM5_07_orig.jpg ; MorphM5_00_LOWER.jpg	19621540	0	2	13138	3	0	next	incorrect	841
Vp001	421	Response	2	19634580	13040	1
Vp001	422	Picture	MorphM2_06_orig.jpg ; MorphM2_10_LOWER.jpg	19634678	0	1	10616	2	0	next	incorrect	843
Vp001	422	Response	2	19645220	10542	1
Vp001	423	Picture	MorphF7_02_orig.jpg ; MorphF7_00_LOWER.jpg	19645294	0	1	10334	151	0	next	incorrect	845
Vp001	423	Response	2	19655620	10326	1
Vp001	424	Picture	MorphM9_07_orig.jpg ; MorphM9_10_LOWER.jpg	19655628	0	150	18328	151	0	next	incorrect	847
Vp001	424	Response	2	19673860	18232	1
Vp001	425	Picture	MorphM4_09_orig.jpg ; MorphM4_00_LOWER.jpg	19673956	0	1	34369	2	0	next	incorrect	849
Vp001	425	Response	2	19708179	34223	1
Vp001	426	Picture	MorphF10_08_orig.jpg ; MorphF10_00_LOWER.jpg	19708325	0	1	87701	148	0	next	hit	851
Vp001	426	Response	1	19796019	87694	1
Vp001	427	Picture	MorphM7_08_orig.jpg ; MorphM7_10_LOWER.jpg	19796026	0	147	14960	329	0	next	hit	853
Vp001	427	Response	1	19810979	14953	1
Vp001	428	Picture	MorphM6_05_orig.jpg ; MorphM6_10_LOWER.jpg	19810986	0	182	8143	183	0	next	incorrect	855
Vp001	428	Response	2	19819058	8072	1
Vp001	429	Picture	MorphM1_05_orig.jpg ; MorphM1_00_LOWER.jpg	19819129	0	1	7829	2	0	next	incorrect	857
Vp001	429	Response	2	19826818	7689	1
Vp001	430	Picture	MorphF1_05_orig.jpg ; MorphF1_00_LOWER.jpg	19826958	0	1	79088	2	0	next	incorrect	859
Vp001	430	Response	2	19905938	78980	1
Vp001	431	Picture	MorphF5_02_orig.jpg ; MorphF5_00_LOWER.jpg	19906046	0	1	41500	169	0	next	incorrect	861
Vp001	431	Response	2	19947537	41491	1
Vp001	432	Picture	MorphF8_06_orig.jpg ; MorphF8_00_LOWER.jpg	19947546	0	168	344236	320	0	next	hit	863
Vp001	432	Response	1	20291774	344228	1
Vp001	433	Picture	MorphF2_05_orig.jpg ; MorphF2_10_LOWER.jpg	20291782	0	152	8113	153	0	next	incorrect	865
Vp001	433	Response	2	20299774	7992	1
Vp001	434	Picture	MorphF3_01_orig.jpg ; MorphF3_10_LOWER.jpg	20299895	0	1	23966	187	0	next	hit	867
Vp001	434	Response	1	20323854	23959	1
Vp001	435	Picture	MorphM9_01_orig.jpg ; MorphM9_00_LOWER.jpg	20323861	0	186	53663	187	0	next	incorrect	869
Vp001	435	Response	2	20377373	53512	1
Vp001	436	Picture	MorphM7_07_orig.jpg ; MorphM7_00_LOWER.jpg	20377524	0	1	12739	2	0	next	hit	871
Vp001	436	Response	1	20390173	12649	1
Vp001	437	Picture	MorphF3_10_orig.jpg ; MorphF3_00_LOWER.jpg	20390263	0	1	21197	169	0	next	hit	873
Vp001	437	Response	1	20411453	21190	1
Vp001	438	Picture	MorphF1_00_orig.jpg ; MorphF1_00_LOWER.jpg	20411460	0	168	9987	169	0	next	incorrect	875
Vp001	438	Response	2	20421373	9913	1
Vp001	439	Picture	MorphF5_06_orig.jpg ; MorphF5_10_LOWER.jpg	20421447	0	1	13773	162	0	next	hit	877
Vp001	439	Response	1	20435212	13765	1
Vp001	440	Picture	MorphM2_08_orig.jpg ; MorphM2_00_LOWER.jpg	20435220	0	161	19120	311	0	next	hit	879
Vp001	440	Response	1	20454332	19112	1
Vp001	441	Picture	MorphF8_02_orig.jpg ; MorphF8_00_LOWER.jpg	20454340	0	150	28015	151	0	next	hit	881
Vp001	441	Response	1	20482252	27912	1
Vp001	442	Picture	MorphM10_09_orig.jpg ; MorphM10_00_LOWER.jpg	20482355	0	1	10466	152	0	next	hit	883
Vp001	442	Response	1	20492812	10457	1
Vp001	443	Picture	MorphM1_09_orig.jpg ; MorphM1_10_UPPER.jpg	20492821	0	151	82423	152	0	next	hit	885
Vp001	443	Response	1	20575131	82310	1
Vp001	444	Picture	MorphF9_04_orig.jpg ; MorphF9_10_UPPER.jpg	20575244	0	1	139815	184	0	next	hit	887
Vp001	444	Response	1	20715050	139806	1
Vp001	445	Picture	MorphF8_05_orig.jpg ; MorphF8_10_UPPER.jpg	20715059	0	183	11440	338	0	next	incorrect	889
Vp001	445	Response	2	20726490	11431	1
Vp001	446	Picture	MorphM7_04_orig.jpg ; MorphM7_10_UPPER.jpg	20726499	0	155	11920	333	0	next	hit	891
Vp001	446	Response	1	20738410	11911	1
Vp001	447	Picture	MorphM8_04_orig.jpg ; MorphM8_00_UPPER.jpg	20738419	0	178	20613	179	0	next	incorrect	893
Vp001	447	Response	2	20758890	20471	1
Vp001	448	Picture	MorphM6_09_orig.jpg ; MorphM6_00_UPPER.jpg	20759032	0	1	6586	183	0	next	incorrect	895
Vp001	448	Response	2	20765609	6577	1
Vp001	449	Picture	MorphF4_07_orig.jpg ; MorphF4_00_UPPER.jpg	20765618	0	182	46080	331	0	next	incorrect	897
Vp001	449	Response	2	20811689	46071	1
Vp001	450	Picture	MorphM4_05_orig.jpg ; MorphM4_00_UPPER.jpg	20811698	0	149	46061	150	0	next	hit	899
Vp001	450	Response	1	20857609	45911	1
Vp001	451	Picture	MorphF9_01_orig.jpg ; MorphF9_00_UPPER.jpg	20857759	0	1	44015	176	0	next	incorrect	901
Vp001	451	Response	2	20901768	44009	1
Vp001	452	Picture	MorphM9_03_orig.jpg ; MorphM9_00_UPPER.jpg	20901774	0	175	9463	176	0	next	incorrect	903
Vp001	452	Response	2	20911128	9354	1
Vp001	453	Picture	MorphM3_06_orig.jpg ; MorphM3_00_UPPER.jpg	20911237	0	1	7829	2	0	next	incorrect	905
Vp001	453	Response	2	20918968	7731	1
Vp001	454	Picture	MorphM1_02_orig.jpg ; MorphM1_10_UPPER.jpg	20919066	0	1	10085	2	0	next	hit	907
Vp001	454	Response	1	20929048	9982	1
Vp001	455	Picture	MorphM5_02_orig.jpg ; MorphM5_00_UPPER.jpg	20929151	0	1	53585	160	0	next	hit	909
Vp001	455	Response	1	20982728	53577	1
Vp001	456	Picture	MorphF8_10_orig.jpg ; MorphF8_10_UPPER.jpg	20982736	0	159	44960	343	0	next	incorrect	911
Vp001	456	Response	2	21027687	44951	1
Vp001	457	Picture	MorphM7_10_orig.jpg ; MorphM7_00_UPPER.jpg	21027696	0	184	8675	185	0	next	hit	913
Vp001	457	Response	1	21036247	8551	1
Vp001	458	Picture	MorphM9_06_orig.jpg ; MorphM9_00_UPPER.jpg	21036371	0	1	6445	192	0	next	incorrect	915
Vp001	458	Response	2	21042807	6436	1
Vp001	459	Picture	MorphM2_00_orig.jpg ; MorphM2_00_UPPER.jpg	21042816	0	191	11602	192	0	next	incorrect	917
Vp001	459	Response	2	21054327	11511	1
Vp001	460	Picture	MorphM5_07_orig.jpg ; MorphM5_00_UPPER.jpg	21054418	0	1	11280	2	0	next	hit	919
Vp001	460	Response	1	21065607	11189	1
Vp001	461	Picture	MorphF5_04_orig.jpg ; MorphF5_10_UPPER.jpg	21065698	0	1	9116	175	0	next	hit	921
Vp001	461	Response	1	21074807	9109	1
Vp001	462	Picture	MorphM7_07_orig.jpg ; MorphM7_00_UPPER.jpg	21074814	0	174	7040	341	0	next	hit	923
Vp001	462	Response	1	21081846	7032	1
Vp001	463	Picture	MorphM5_09_orig.jpg ; MorphM5_00_UPPER.jpg	21081854	0	167	8526	168	0	next	hit	925
Vp001	463	Response	1	21090246	8392	1
Vp001	464	Picture	MorphM2_10_orig.jpg ; MorphM2_00_UPPER.jpg	21090380	0	1	176194	164	0	next	incorrect	927
Vp001	464	Response	2	21266565	176185	1
Vp001	465	Picture	MorphM8_05_orig.jpg ; MorphM8_10_UPPER.jpg	21266574	0	163	109199	338	0	next	hit	929
Vp001	465	Response	1	21375764	109190	1
Vp001	466	Picture	MorphM10_10_orig.jpg ; MorphM10_00_UPPER.jpg	21375773	0	175	10480	353	0	next	hit	931
Vp001	466	Response	1	21386244	10471	1
Vp001	467	Picture	MorphF2_05_orig.jpg ; MorphF2_10_UPPER.jpg	21386253	0	178	33999	328	0	next	incorrect	933
Vp001	467	Response	2	21420243	33990	1
Vp001	468	Picture	MorphM2_08_orig.jpg ; MorphM2_10_UPPER.jpg	21420252	0	150	48982	151	0	next	hit	935
Vp001	468	Response	1	21469123	48871	1
Vp001	469	Picture	MorphM4_04_orig.jpg ; MorphM4_00_UPPER.jpg	21469234	0	1	24018	2	0	next	hit	937
Vp001	469	Response	1	21493123	23889	1
Vp001	470	Picture	MorphM9_05_orig.jpg ; MorphM9_10_UPPER.jpg	21493252	0	1	21560	72	0	next	hit	939
Vp001	470	Response	1	21514802	21550	1
Vp001	471	Picture	MorphF10_02_orig.jpg ; MorphF10_10_UPPER.jpg	21514812	0	71	6797	245	0	next	hit	941
Vp001	471	Response	1	21521602	6790	1
Vp001	472	Picture	MorphM2_06_orig.jpg ; MorphM2_00_UPPER.jpg	21521609	0	174	8666	175	0	next	incorrect	943
Vp001	472	Response	2	21530162	8553	1
Vp001	473	Picture	MorphM1_00_orig.jpg ; MorphM1_00_UPPER.jpg	21530275	0	1	26407	2	0	next	hit	945
Vp001	473	Response	1	21556562	26287	1
Vp001	474	Picture	MorphF2_07_orig.jpg ; MorphF2_00_UPPER.jpg	21556682	0	1	9889	198	0	next	incorrect	947
Vp001	474	Response	2	21566562	9880	1
Vp001	475	Picture	MorphF8_04_orig.jpg ; MorphF8_00_UPPER.jpg	21566571	0	197	48100	198	0	next	incorrect	949
Vp001	475	Response	2	21614562	47991	1
Vp001	476	Picture	MorphM5_08_orig.jpg ; MorphM5_10_UPPER.jpg	21614671	0	1	9156	2	0	next	hit	951
Vp001	476	Response	1	21623681	9010	1
Vp001	477	Picture	MorphM3_03_orig.jpg ; MorphM3_00_UPPER.jpg	21623827	0	1	8493	2	0	next	incorrect	953
Vp001	477	Response	2	21632241	8414	1
Vp001	478	Picture	MorphM8_08_orig.jpg ; MorphM8_10_UPPER.jpg	21632320	0	1	38350	2	0	next	hit	955
Vp001	478	Response	1	21670561	38241	1
Vp001	479	Picture	MorphF8_07_orig.jpg ; MorphF8_10_UPPER.jpg	21670670	0	1	14066	2	0	next	incorrect	957
Vp001	479	Response	2	21684641	13971	1
Vp001	480	Picture	MorphF2_10_orig.jpg ; MorphF2_00_UPPER.jpg	21684736	0	1	8891	2	0	next	incorrect	959
Vp001	480	Response	2	21693521	8785	1
Vp001	481	Picture	MorphM8_09_orig.jpg ; MorphM8_00_UPPER.jpg	21693627	0	1	35563	2	0	next	hit	961
Vp001	481	Response	1	21729120	35493	1
Vp001	482	Picture	MorphM1_02_orig.jpg ; MorphM1_00_UPPER.jpg	21729190	0	1	19619	155	0	next	hit	963
Vp001	482	Response	1	21748800	19610	1
Vp001	483	Picture	MorphF6_05_orig.jpg ; MorphF6_10_UPPER.jpg	21748809	0	154	40720	327	0	next	incorrect	965
Vp001	483	Response	2	21789520	40711	1
Vp001	484	Picture	MorphF7_08_orig.jpg ; MorphF7_00_UPPER.jpg	21789529	0	173	25119	174	0	next	incorrect	967
Vp001	484	Response	2	21814560	25031	1
Vp001	485	Picture	MorphM10_06_orig.jpg ; MorphM10_10_UPPER.jpg	21814648	0	1	21895	2	0	next	hit	969
Vp001	485	Response	1	21836399	21751	1
Vp001	486	Picture	MorphF3_01_orig.jpg ; MorphF3_00_UPPER.jpg	21836543	0	1	67809	2	0	next	incorrect	971
Vp001	486	Response	2	21904239	67696	1
Vp001	487	Picture	MorphF7_04_orig.jpg ; MorphF7_10_UPPER.jpg	21904352	0	1	79974	178	0	next	incorrect	973
Vp001	487	Response	2	21984318	79966	1
Vp001	488	Picture	MorphF9_05_orig.jpg ; MorphF9_00_UPPER.jpg	21984326	0	177	42905	178	0	next	hit	975
Vp001	488	Response	1	22027118	42792	1
Vp001	489	Picture	MorphF7_00_orig.jpg ; MorphF7_10_UPPER.jpg	22027231	0	1	15525	2	0	next	incorrect	977
Vp001	489	Response	2	22042637	15406	1
Vp001	490	Picture	MorphF1_04_orig.jpg ; MorphF1_10_UPPER.jpg	22042756	0	1	53212	3	0	next	hit	979
Vp001	490	Response	1	22095837	53081	1
Vp001	491	Picture	MorphM2_05_orig.jpg ; MorphM2_10_UPPER.jpg	22095968	0	2	28133	3	0	next	hit	981
Vp001	491	Response	1	22123997	28029	1
Vp001	492	Picture	MorphF6_03_orig.jpg ; MorphF6_00_UPPER.jpg	22124101	0	1	26385	156	0	next	incorrect	983
Vp001	492	Response	2	22150476	26375	1
Vp001	493	Picture	MorphM4_08_orig.jpg ; MorphM4_10_UPPER.jpg	22150486	0	155	11917	336	0	next	hit	985
Vp001	493	Response	1	22162396	11910	1
Vp001	494	Picture	MorphM5_09_orig.jpg ; MorphM5_10_UPPER.jpg	22162403	0	181	8938	182	0	next	hit	987
Vp001	494	Response	1	22171276	8873	1
Vp001	495	Picture	MorphF2_04_orig.jpg ; MorphF2_10_UPPER.jpg	22171341	0	1	8493	2	0	next	incorrect	989
Vp001	495	Response	2	22179756	8415	1
Vp001	496	Picture	MorphM2_08_orig.jpg ; MorphM2_00_UPPER.jpg	22179834	0	1	17782	2	0	next	incorrect	991
Vp001	496	Response	2	22197516	17682	1
Vp001	497	Picture	MorphF10_01_orig.jpg ; MorphF10_10_UPPER.jpg	22197616	0	1	14709	155	0	next	hit	993
Vp001	497	Response	1	22212316	14700	1
Vp001	498	Picture	MorphF1_10_orig.jpg ; MorphF1_00_UPPER.jpg	22212325	0	154	42218	155	0	next	hit	995
Vp001	498	Response	1	22254395	42070	1
Vp001	499	Picture	MorphM5_03_orig.jpg ; MorphM5_10_UPPER.jpg	22254543	0	1	215635	2	0	next	hit	997
Vp001	499	Response	1	22470073	215530	1
Vp001	500	Picture	MorphF2_03_orig.jpg ; MorphF2_00_UPPER.jpg	22470178	0	1	112863	198	0	next	incorrect	999
Vp001	500	Response	2	22583032	112854	1
Vp001	501	Picture	MorphF5_00_orig.jpg ; MorphF5_00_UPPER.jpg	22583041	0	197	120819	198	0	next	incorrect	1001
Vp001	501	Response	2	22703751	120710	1
Vp001	502	Picture	MorphM3_08_orig.jpg ; MorphM3_00_UPPER.jpg	22703860	0	1	10881	2	0	next	incorrect	1003
Vp001	502	Response	2	22714631	10771	1
Vp001	503	Picture	MorphM8_05_orig.jpg ; MorphM8_00_UPPER.jpg	22714741	0	1	11280	2	0	next	hit	1005
Vp001	503	Response	1	22725911	11170	1
Vp001	504	Picture	MorphF1_02_orig.jpg ; MorphF1_00_UPPER.jpg	22726021	0	1	23579	176	0	next	incorrect	1007
Vp001	504	Response	2	22749591	23570	1
Vp001	505	Picture	MorphF3_01_orig.jpg ; MorphF3_10_UPPER.jpg	22749600	0	175	15518	358	0	next	hit	1009
Vp001	505	Response	1	22765111	15511	1
Vp001	506	Picture	MorphM4_07_orig.jpg ; MorphM4_10_UPPER.jpg	22765118	0	183	6799	334	0	next	hit	1011
Vp001	506	Response	1	22771910	6792	1
Vp001	507	Picture	MorphF2_02_orig.jpg ; MorphF2_00_UPPER.jpg	22771917	0	151	11121	328	0	next	incorrect	1013
Vp001	507	Response	2	22783030	11113	1
Vp001	508	Picture	MorphF6_04_orig.jpg ; MorphF6_10_UPPER.jpg	22783038	0	177	161358	357	0	next	incorrect	1015
Vp001	508	Response	2	22944389	161351	1
Vp001	509	Picture	MorphM5_01_orig.jpg ; MorphM5_00_UPPER.jpg	22944396	0	180	35477	181	0	next	hit	1017
Vp001	509	Response	1	22979749	35353	1
Vp001	510	Picture	MorphM6_04_orig.jpg ; MorphM6_00_UPPER.jpg	22979873	0	1	17383	2	0	next	incorrect	1019
Vp001	510	Response	2	22997188	17315	1
Vp001	511	Picture	MorphM10_04_orig.jpg ; MorphM10_10_UPPER.jpg	22997256	0	1	9139	152	0	next	hit	1021
Vp001	511	Response	1	23006388	9132	1
Vp001	512	Picture	MorphM1_04_orig.jpg ; MorphM1_00_UPPER.jpg	23006395	0	151	7979	153	0	next	hit	1023
Vp001	512	Response	1	23014308	7913	1
Vp001	513	Picture	MorphM5_07_orig.jpg ; MorphM5_10_UPPER.jpg	23014374	0	2	20661	176	0	next	hit	1025
Vp001	513	Response	1	23035028	20654	1
Vp001	514	Picture	MorphM8_03_orig.jpg ; MorphM8_00_UPPER.jpg	23035035	0	174	62541	175	0	next	incorrect	1027
Vp001	514	Response	2	23097508	62473	1
Vp001	515	Picture	MorphM7_09_orig.jpg ; MorphM7_00_UPPER.jpg	23097576	0	1	7564	2	0	next	hit	1029
Vp001	515	Response	1	23105027	7451	1
Vp001	516	Picture	MorphF6_00_orig.jpg ; MorphF6_10_UPPER.jpg	23105140	0	1	64492	2	0	next	hit	1031
Vp001	516	Response	1	23169507	64367	1
Vp001	517	Picture	MorphF7_01_orig.jpg ; MorphF7_10_UPPER.jpg	23169632	0	1	34899	2	0	next	incorrect	1033
Vp001	517	Response	2	23204466	34834	1
Vp001	518	Picture	MorphM1_04_orig.jpg ; MorphM1_10_UPPER.jpg	23204531	0	1	7783	181	0	next	hit	1035
Vp001	518	Response	1	23212306	7775	1
Vp001	519	Picture	MorphM2_01_orig.jpg ; MorphM2_10_UPPER.jpg	23212314	0	180	11521	384	0	next	incorrect	1037
Vp001	519	Response	2	23223826	11512	1
Vp001	520	Picture	MorphM6_06_orig.jpg ; MorphM6_10_UPPER.jpg	23223835	0	204	231762	205	0	next	hit	1039
Vp001	520	Response	1	23455504	231669	1
Vp001	521	Picture	MorphF4_03_orig.jpg ; MorphF4_10_UPPER.jpg	23455597	0	1	68714	158	0	next	hit	1041
Vp001	521	Response	1	23524303	68706	1
Vp001	522	Picture	MorphM2_02_orig.jpg ; MorphM2_00_UPPER.jpg	23524311	0	157	10374	158	0	next	incorrect	1043
Vp001	522	Response	2	23534543	10232	1
Vp001	523	Picture	MorphF2_09_orig.jpg ; MorphF2_10_UPPER.jpg	23534685	0	1	7166	2	0	next	incorrect	1045
Vp001	523	Response	2	23541743	7058	1
Vp001	524	Picture	MorphM5_05_orig.jpg ; MorphM5_00_UPPER.jpg	23541851	0	1	14300	166	0	next	hit	1047
Vp001	524	Response	1	23556143	14292	1
Vp001	525	Picture	MorphF4_05_orig.jpg ; MorphF4_10_UPPER.jpg	23556151	0	165	8879	342	0	next	incorrect	1049
Vp001	525	Response	2	23565023	8872	1
Vp001	526	Picture	MorphM9_07_orig.jpg ; MorphM9_10_UPPER.jpg	23565030	0	177	7341	178	0	next	incorrect	1051
Vp001	526	Response	2	23572223	7193	1
Vp001	527	Picture	MorphF7_06_orig.jpg ; MorphF7_10_UPPER.jpg	23572371	0	1	6503	2	0	next	incorrect	1053
Vp001	527	Response	2	23578783	6412	1
Vp001	528	Picture	MorphM3_10_orig.jpg ; MorphM3_00_UPPER.jpg	23578874	0	1	7516	182	0	next	incorrect	1055
Vp001	528	Response	2	23586383	7509	1
Vp001	529	Picture	MorphM5_06_orig.jpg ; MorphM5_10_UPPER.jpg	23586390	0	181	6550	182	0	next	hit	1057
Vp001	529	Response	1	23592863	6473	1
Vp001	530	Picture	MorphF4_02_orig.jpg ; MorphF4_00_UPPER.jpg	23592940	0	1	9554	2	0	next	incorrect	1059
Vp001	530	Response	2	23602383	9443	1
Vp001	531	Picture	MorphM4_09_orig.jpg ; MorphM4_10_UPPER.jpg	23602494	0	1	7417	149	0	next	hit	1061
Vp001	531	Response	1	23609903	7409	1
Vp001	532	Picture	MorphF1_08_orig.jpg ; MorphF1_00_UPPER.jpg	23609911	0	148	36373	150	0	next	incorrect	1063
Vp001	532	Response	2	23646142	36231	1
Vp001	533	Picture	MorphM2_07_orig.jpg ; MorphM2_10_UPPER.jpg	23646284	0	2	11014	4	0	next	hit	1065
Vp001	533	Response	1	23657182	10898	1
Vp001	534	Picture	MorphF3_07_orig.jpg ; MorphF3_00_UPPER.jpg	23657298	0	2	6635	3	0	next	hit	1067
Vp001	534	Response	1	23663822	6524	1
Vp001	535	Picture	MorphF4_08_orig.jpg ; MorphF4_10_UPPER.jpg	23663933	0	1	9656	166	0	next	hit	1069
Vp001	535	Response	1	23673582	9649	1
Vp001	536	Picture	MorphM6_05_orig.jpg ; MorphM6_00_UPPER.jpg	23673589	0	165	8640	316	0	next	incorrect	1071
Vp001	536	Response	2	23682222	8633	1
Vp001	537	Picture	MorphF5_03_orig.jpg ; MorphF5_00_UPPER.jpg	23682229	0	151	8111	152	0	next	incorrect	1073
Vp001	537	Response	2	23690222	7993	1
Vp001	538	Picture	MorphM7_00_orig.jpg ; MorphM7_00_UPPER.jpg	23690340	0	1	6104	3	0	next	hit	1075
Vp001	538	Response	1	23696302	5962	1
Vp001	539	Picture	MorphF6_10_orig.jpg ; MorphF6_10_UPPER.jpg	23696444	0	2	26938	3	0	next	incorrect	1077
Vp001	539	Response	2	23723261	26817	1
Vp001	540	Picture	MorphF8_09_orig.jpg ; MorphF8_00_UPPER.jpg	23723382	0	1	6370	2	0	next	incorrect	1079
Vp001	540	Response	2	23729661	6279	1
Vp001	541	Picture	MorphF3_05_orig.jpg ; MorphF3_00_UPPER.jpg	23729752	0	1	7298	2	0	next	hit	1081
Vp001	541	Response	1	23736942	7190	1
Vp001	542	Picture	MorphM8_08_orig.jpg ; MorphM8_00_UPPER.jpg	23737050	0	1	21365	2	0	next	hit	1083
Vp001	542	Response	1	23758301	21251	1
Vp001	543	Picture	MorphM7_03_orig.jpg ; MorphM7_10_UPPER.jpg	23758415	0	1	21497	2	0	next	hit	1085
Vp001	543	Response	1	23779821	21406	1
Vp001	544	Picture	MorphF9_02_orig.jpg ; MorphF9_10_UPPER.jpg	23779912	0	1	12156	187	0	next	incorrect	1087
Vp001	544	Response	2	23792061	12149	1
Vp001	545	Picture	MorphM7_02_orig.jpg ; MorphM7_10_UPPER.jpg	23792068	0	186	28160	344	0	next	hit	1089
Vp001	545	Response	1	23820221	28153	1
Vp001	546	Picture	MorphM2_04_orig.jpg ; MorphM2_10_UPPER.jpg	23820228	0	158	32080	349	0	next	hit	1091
Vp001	546	Response	1	23852300	32072	1
Vp001	547	Picture	MorphF1_00_orig.jpg ; MorphF1_00_UPPER.jpg	23852308	0	191	163542	192	0	next	hit	1093
Vp001	547	Response	1	24015739	163431	1
Vp001	548	Picture	MorphF8_01_orig.jpg ; MorphF8_10_UPPER.jpg	24015850	0	1	7696	2	0	next	incorrect	1095
Vp001	548	Response	2	24023419	7569	1
Vp001	549	Picture	MorphM3_03_orig.jpg ; MorphM3_10_UPPER.jpg	24023546	0	1	5839	2	0	next	incorrect	1097
Vp001	549	Response	2	24029259	5713	1
Vp001	550	Picture	MorphF2_09_orig.jpg ; MorphF2_00_UPPER.jpg	24029385	0	1	6635	2	0	next	incorrect	1099
Vp001	550	Response	2	24035899	6514	1
Vp001	551	Picture	MorphM8_00_orig.jpg ; MorphM8_00_UPPER.jpg	24036020	0	1	17914	2	0	next	hit	1101
Vp001	551	Response	1	24053818	17798	1
Vp001	552	Picture	MorphM7_04_orig.jpg ; MorphM7_00_UPPER.jpg	24053934	0	1	6370	2	0	next	hit	1103
Vp001	552	Response	1	24060218	6284	1
Vp001	553	Picture	MorphM9_08_orig.jpg ; MorphM9_10_UPPER.jpg	24060304	0	1	8492	2	0	next	hit	1105
Vp001	553	Response	1	24068698	8394	1
Vp001	554	Picture	MorphF1_10_orig.jpg ; MorphF1_10_UPPER.jpg	24068796	0	1	26275	2	0	next	hit	1107
Vp001	554	Response	1	24094938	26142	1
Vp001	555	Picture	MorphF2_04_orig.jpg ; MorphF2_00_UPPER.jpg	24095071	0	1	13402	2	0	next	incorrect	1109
Vp001	555	Response	2	24108378	13307	1
Vp001	556	Picture	MorphM5_02_orig.jpg ; MorphM5_10_UPPER.jpg	24108473	0	1	11112	170	0	next	hit	1111
Vp001	556	Response	1	24119578	11105	1
Vp001	557	Picture	MorphF9_06_orig.jpg ; MorphF9_00_UPPER.jpg	24119585	0	169	11181	171	0	next	incorrect	1113
Vp001	557	Response	2	24130618	11033	1
Vp001	558	Picture	MorphF7_04_orig.jpg ; MorphF7_00_UPPER.jpg	24130766	0	2	9953	3	0	next	incorrect	1115
Vp001	558	Response	2	24140618	9852	1
Vp001	559	Picture	MorphM3_07_orig.jpg ; MorphM3_10_UPPER.jpg	24140719	0	1	5025	152	0	next	incorrect	1117
Vp001	559	Response	2	24145737	5018	1
Vp001	560	Picture	MorphF2_01_orig.jpg ; MorphF2_00_UPPER.jpg	24145744	0	151	17268	152	0	next	incorrect	1119
Vp001	560	Response	2	24162937	17193	1
Vp001	561	Picture	MorphM3_01_orig.jpg ; MorphM3_00_UPPER.jpg	24163012	0	1	50558	2	0	next	incorrect	1121
Vp001	561	Response	2	24213497	50485	1
Vp001	562	Picture	MorphM10_05_orig.jpg ; MorphM10_00_UPPER.jpg	24213570	0	1	32511	2	0	next	hit	1123
Vp001	562	Response	1	24245977	32407	1
Vp001	563	Picture	MorphM4_03_orig.jpg ; MorphM4_00_UPPER.jpg	24246081	0	1	8063	167	0	next	hit	1125
Vp001	563	Response	1	24254136	8055	1
Vp001	564	Picture	MorphF6_04_orig.jpg ; MorphF6_00_UPPER.jpg	24254144	0	166	209032	167	0	next	incorrect	1127
Vp001	564	Response	2	24463095	208951	1
Vp001	565	Picture	MorphF5_05_orig.jpg ; MorphF5_10_UPPER.jpg	24463176	0	1	14199	2	0	next	hit	1129
Vp001	565	Response	1	24477254	14078	1
Vp001	566	Picture	MorphF8_06_orig.jpg ; MorphF8_00_UPPER.jpg	24477375	0	1	11810	2	0	next	incorrect	1131
Vp001	566	Response	2	24489094	11719	1
Vp001	567	Picture	MorphM5_10_orig.jpg ; MorphM5_00_UPPER.jpg	24489185	0	1	16156	168	0	next	hit	1133
Vp001	567	Response	1	24505334	16149	1
Vp001	568	Picture	MorphM9_01_orig.jpg ; MorphM9_10_UPPER.jpg	24505341	0	167	35729	168	0	next	incorrect	1135
Vp001	568	Response	2	24540934	35593	1
Vp001	569	Picture	MorphM6_00_orig.jpg ; MorphM6_00_UPPER.jpg	24541070	0	1	7151	150	0	next	incorrect	1137
Vp001	569	Response	2	24548214	7144	1
Vp001	570	Picture	MorphF9_07_orig.jpg ; MorphF9_00_UPPER.jpg	24548221	0	149	153812	150	0	next	incorrect	1139
Vp001	570	Response	2	24701892	153671	1
Vp001	571	Picture	MorphM7_01_orig.jpg ; MorphM7_00_UPPER.jpg	24702033	0	1	8748	145	0	next	hit	1141
Vp001	571	Response	1	24710772	8739	1
Vp001	572	Picture	MorphF10_05_orig.jpg ; MorphF10_00_UPPER.jpg	24710781	0	144	39422	145	0	next	incorrect	1143
Vp001	572	Response	2	24750132	39351	1
Vp001	573	Picture	MorphM9_10_orig.jpg ; MorphM9_00_UPPER.jpg	24750203	0	1	39279	2	0	next	incorrect	1145
Vp001	573	Response	2	24789411	39208	1
Vp001	574	Picture	MorphF3_06_orig.jpg ; MorphF3_10_UPPER.jpg	24789482	0	1	7033	2	0	next	hit	1147
Vp001	574	Response	1	24796451	6969	1
Vp001	575	Picture	MorphF5_08_orig.jpg ; MorphF5_00_UPPER.jpg	24796515	0	1	43525	2	0	next	hit	1149
Vp001	575	Response	1	24839890	43375	2
Vp001	576	Picture	MorphF3_02_orig.jpg ; MorphF3_00_UPPER.jpg	24840040	0	1	36492	2	0	next	hit	1151
Vp001	576	Response	1	24876451	36411	1
Vp001	577	Picture	MorphF8_06_orig.jpg ; MorphF8_10_UPPER.jpg	24876532	0	1	23222	2	0	next	incorrect	1153
Vp001	577	Response	2	24899650	23118	1
Vp001	578	Picture	MorphF9_03_orig.jpg ; MorphF9_00_UPPER.jpg	24899754	0	1	62368	2	0	next	hit	1155
Vp001	578	Response	1	24962050	62296	1
Vp001	579	Picture	MorphF2_00_orig.jpg ; MorphF2_00_UPPER.jpg	24962122	0	1	31535	182	0	next	incorrect	1157
Vp001	579	Response	2	24993650	31528	1
Vp001	580	Picture	MorphM10_06_orig.jpg ; MorphM10_00_UPPER.jpg	24993657	0	181	6815	182	0	next	hit	1159
Vp001	580	Response	1	25000369	6712	1
Vp001	581	Picture	MorphF3_00_orig.jpg ; MorphF3_10_UPPER.jpg	25000472	0	1	62634	2	0	next	incorrect	1161
Vp001	581	Response	2	25063009	62537	1
Vp001	582	Picture	MorphF6_08_orig.jpg ; MorphF6_10_UPPER.jpg	25063106	0	1	16853	2	0	next	incorrect	1163
Vp001	582	Response	2	25079809	16703	1
Vp001	583	Picture	MorphM6_01_orig.jpg ; MorphM6_10_UPPER.jpg	25079959	0	1	17383	2	0	next	hit	1165
Vp001	583	Response	1	25097248	17289	1
Vp001	584	Picture	MorphF3_03_orig.jpg ; MorphF3_00_UPPER.jpg	25097342	0	1	20954	147	0	next	incorrect	1167
Vp001	584	Response	2	25118288	20946	1
Vp001	585	Picture	MorphF2_06_orig.jpg ; MorphF2_10_UPPER.jpg	25118296	0	146	7576	147	0	next	incorrect	1169
Vp001	585	Response	2	25125728	7432	1
Vp001	586	Picture	MorphF6_09_orig.jpg ; MorphF6_10_UPPER.jpg	25125872	0	1	18711	2	0	next	incorrect	1171
Vp001	586	Response	2	25144448	18576	1
Vp001	587	Picture	MorphF5_09_orig.jpg ; MorphF5_00_UPPER.jpg	25144583	0	1	12592	149	0	next	hit	1173
Vp001	587	Response	1	25157168	12585	1
Vp001	588	Picture	MorphM10_10_orig.jpg ; MorphM10_10_UPPER.jpg	25157175	0	148	6649	149	0	next	hit	1175
Vp001	588	Response	1	25163728	6553	1
Vp001	589	Picture	MorphF6_08_orig.jpg ; MorphF6_00_UPPER.jpg	25163824	0	1	44852	2	0	next	incorrect	1177
Vp001	589	Response	2	25208607	44783	1
Vp001	590	Picture	MorphF10_09_orig.jpg ; MorphF10_10_UPPER.jpg	25208676	0	1	37779	175	0	next	hit	1179
Vp001	590	Response	1	25246447	37771	1
Vp001	591	Picture	MorphM1_09_orig.jpg ; MorphM1_00_UPPER.jpg	25246455	0	174	17158	175	0	next	hit	1181
Vp001	591	Response	1	25263487	17032	1
Vp001	592	Picture	MorphF8_03_orig.jpg ; MorphF8_00_UPPER.jpg	25263613	0	1	69481	55	0	next	incorrect	1183
Vp001	592	Response	2	25333086	69473	1
Vp001	593	Picture	MorphF5_09_orig.jpg ; MorphF5_10_UPPER.jpg	25333094	0	54	15313	56	0	next	hit	1185
Vp001	593	Response	1	25348286	15192	1
Vp001	594	Picture	MorphF7_08_orig.jpg ; MorphF7_10_UPPER.jpg	25348407	0	2	8847	180	0	next	incorrect	1187
Vp001	594	Response	2	25357246	8839	1
Vp001	595	Picture	MorphM2_01_orig.jpg ; MorphM2_00_UPPER.jpg	25357254	0	178	6016	179	0	next	incorrect	1189
Vp001	595	Response	2	25363166	5912	1
Vp001	596	Picture	MorphF8_08_orig.jpg ; MorphF8_10_UPPER.jpg	25363270	0	1	6767	2	0	next	incorrect	1191
Vp001	596	Response	2	25369966	6696	1
Vp001	597	Picture	MorphF5_02_orig.jpg ; MorphF5_00_UPPER.jpg	25370037	0	1	10085	2	0	next	incorrect	1193
Vp001	597	Response	2	25380046	10009	1
Vp001	598	Picture	MorphM10_00_orig.jpg ; MorphM10_00_UPPER.jpg	25380122	0	1	7299	2	0	next	hit	1195
Vp001	598	Response	1	25387326	7204	1
Vp001	599	Picture	MorphF9_05_orig.jpg ; MorphF9_10_UPPER.jpg	25387421	0	1	6369	2	0	next	incorrect	1197
Vp001	599	Response	2	25393726	6305	1
Vp001	600	Picture	MorphF5_07_orig.jpg ; MorphF5_00_UPPER.jpg	25393790	0	1	16322	2	0	next	incorrect	1199
Vp001	600	Response	2	25409966	16176	1
Vp001	601	Picture	MorphM1_08_orig.jpg ; MorphM1_10_UPPER.jpg	25410112	0	1	5839	2	0	next	hit	1201
Vp001	601	Response	1	25415885	5773	1
Vp001	602	Picture	MorphF6_03_orig.jpg ; MorphF6_10_UPPER.jpg	25415951	0	1	6582	55	0	next	hit	1203
Vp001	602	Response	1	25422525	6574	1
Vp001	603	Picture	MorphF10_07_orig.jpg ; MorphF10_00_UPPER.jpg	25422533	0	54	5892	55	0	next	hit	1205
Vp001	603	Response	1	25428285	5752	1
Vp001	604	Picture	MorphF9_01_orig.jpg ; MorphF9_10_UPPER.jpg	25428425	0	1	13628	174	0	next	hit	1207
Vp001	604	Response	1	25442045	13620	1
Vp001	605	Picture	MorphM5_04_orig.jpg ; MorphM5_10_UPPER.jpg	25442053	0	173	7869	174	0	next	hit	1209
Vp001	605	Response	1	25449805	7752	1
Vp001	606	Picture	MorphF8_01_orig.jpg ; MorphF8_00_UPPER.jpg	25449922	0	1	11545	2	0	next	incorrect	1211
Vp001	606	Response	2	25461325	11403	1
Vp001	607	Picture	MorphM3_05_orig.jpg ; MorphM3_10_UPPER.jpg	25461467	0	1	5141	169	0	next	incorrect	1213
Vp001	607	Response	2	25466605	5138	1
Vp001	608	Picture	MorphF4_00_orig.jpg ; MorphF4_00_UPPER.jpg	25466608	0	168	7067	169	0	next	incorrect	1215
Vp001	608	Response	2	25473565	6957	1
Vp001	609	Picture	MorphM7_05_orig.jpg ; MorphM7_10_UPPER.jpg	25473675	0	1	13137	2	0	next	hit	1217
Vp001	609	Response	1	25486685	13010	1
Vp001	610	Picture	MorphF7_06_orig.jpg ; MorphF7_00_UPPER.jpg	25486812	0	1	5800	173	0	next	incorrect	1219
Vp001	610	Response	2	25492605	5793	1
Vp001	611	Picture	MorphF4_08_orig.jpg ; MorphF4_00_UPPER.jpg	25492612	0	172	12645	173	0	next	hit	1221
Vp001	611	Response	1	25505165	12553	1
Vp001	612	Picture	MorphM5_00_orig.jpg ; MorphM5_10_UPPER.jpg	25505257	0	1	10085	2	0	next	hit	1223
Vp001	612	Response	1	25515244	9987	1
Vp001	613	Picture	MorphF4_01_orig.jpg ; MorphF4_00_UPPER.jpg	25515342	0	1	6370	2	0	next	incorrect	1225
Vp001	613	Response	2	25521644	6302	1
Vp001	614	Picture	MorphM8_01_orig.jpg ; MorphM8_00_UPPER.jpg	25521712	0	1	9554	2	0	next	incorrect	1227
Vp001	614	Response	2	25531164	9452	1
Vp001	615	Picture	MorphF3_10_orig.jpg ; MorphF3_00_UPPER.jpg	25531266	0	1	12606	2	0	next	hit	1229
Vp001	615	Response	1	25543804	12538	1
Vp001	616	Picture	MorphM10_03_orig.jpg ; MorphM10_00_UPPER.jpg	25543872	0	1	10882	2	0	next	hit	1231
Vp001	616	Response	1	25554604	10732	1
Vp001	617	Picture	MorphM8_09_orig.jpg ; MorphM8_10_UPPER.jpg	25554754	0	1	21364	2	0	next	incorrect	1233
Vp001	617	Response	2	25576044	21290	1
Vp001	618	Picture	MorphM5_03_orig.jpg ; MorphM5_00_UPPER.jpg	25576118	0	1	35165	2	0	next	hit	1235
Vp001	618	Response	1	25611164	35046	1
Vp001	619	Picture	MorphF9_00_orig.jpg ; MorphF9_10_UPPER.jpg	25611283	0	1	11545	2	0	next	incorrect	1237
Vp001	619	Response	2	25622683	11400	1
Vp001	620	Picture	MorphM6_09_orig.jpg ; MorphM6_10_UPPER.jpg	25622828	0	1	6742	160	0	next	incorrect	1239
Vp001	620	Response	2	25629563	6735	1
Vp001	621	Picture	MorphF5_10_orig.jpg ; MorphF5_10_UPPER.jpg	25629570	0	159	8651	160	0	next	hit	1241
Vp001	621	Response	1	25638123	8553	1
Vp001	622	Picture	MorphM1_10_orig.jpg ; MorphM1_10_UPPER.jpg	25638221	0	1	6070	169	0	next	hit	1243
Vp001	622	Response	1	25644283	6062	1
Vp001	623	Picture	MorphM2_09_orig.jpg ; MorphM2_10_UPPER.jpg	25644291	0	168	49132	169	0	next	hit	1245
Vp001	623	Response	1	25693323	49032	1
Vp001	624	Picture	MorphF4_04_orig.jpg ; MorphF4_00_UPPER.jpg	25693423	0	1	55987	147	0	next	hit	1247
Vp001	624	Response	1	25749402	55979	1
Vp001	625	Picture	MorphM1_06_orig.jpg ; MorphM1_00_UPPER.jpg	25749410	0	146	6514	147	0	next	hit	1249
Vp001	625	Response	1	25755802	6392	1
Vp001	626	Picture	MorphF3_08_orig.jpg ; MorphF3_00_UPPER.jpg	25755924	0	1	5706	2	0	next	hit	1251
Vp001	626	Response	1	25761482	5558	1
Vp001	627	Picture	MorphF4_03_orig.jpg ; MorphF4_00_UPPER.jpg	25761630	0	1	8579	182	0	next	incorrect	1253
Vp001	627	Response	2	25770202	8572	1
Vp001	628	Picture	MorphF1_03_orig.jpg ; MorphF1_10_UPPER.jpg	25770209	0	181	24198	182	0	next	hit	1255
Vp001	628	Response	1	25794282	24073	1
Vp001	629	Picture	MorphM1_05_orig.jpg ; MorphM1_00_UPPER.jpg	25794407	0	1	6202	170	0	next	hit	1257
Vp001	629	Response	1	25800602	6195	1
Vp001	630	Picture	MorphF4_10_orig.jpg ; MorphF4_10_UPPER.jpg	25800609	0	169	7680	354	0	next	hit	1259
Vp001	630	Response	1	25808282	7673	1
Vp001	631	Picture	MorphF1_02_orig.jpg ; MorphF1_10_UPPER.jpg	25808289	0	185	48619	186	0	next	hit	1261
Vp001	631	Response	1	25856761	48472	1
Vp001	632	Picture	MorphM1_01_orig.jpg ; MorphM1_10_UPPER.jpg	25856908	0	1	6237	2	0	next	hit	1263
Vp001	632	Response	1	25863001	6093	1
Vp001	633	Picture	MorphF7_03_orig.jpg ; MorphF7_10_UPPER.jpg	25863145	0	1	5440	2	0	next	incorrect	1265
Vp001	633	Response	2	25868441	5296	1
Vp001	634	Picture	MorphM10_07_orig.jpg ; MorphM10_10_UPPER.jpg	25868585	0	1	6768	2	0	next	hit	1267
Vp001	634	Response	1	25875241	6656	1
Vp001	635	Picture	MorphM4_10_orig.jpg ; MorphM4_10_UPPER.jpg	25875353	0	1	6502	2	0	next	hit	1269
Vp001	635	Response	1	25881721	6368	1
Vp001	636	Picture	MorphM10_01_orig.jpg ; MorphM10_00_UPPER.jpg	25881855	0	1	7950	147	0	next	incorrect	1271
Vp001	636	Response	2	25889801	7946	1
Vp001	637	Picture	MorphF9_02_orig.jpg ; MorphF9_00_UPPER.jpg	25889805	0	146	36637	147	0	next	hit	1273
Vp001	637	Response	1	25926361	36556	1
Vp001	638	Picture	MorphF2_10_orig.jpg ; MorphF2_10_UPPER.jpg	25926442	0	1	64889	2	0	next	hit	1275
Vp001	638	Response	1	25991240	64798	1
Vp001	639	Picture	MorphF3_07_orig.jpg ; MorphF3_10_UPPER.jpg	25991331	0	1	57676	183	0	next	hit	1277
Vp001	639	Response	1	26048999	57668	1
Vp001	640	Picture	MorphM8_01_orig.jpg ; MorphM8_10_UPPER.jpg	26049007	0	182	260270	183	0	next	incorrect	1279
Vp001	640	Response	2	26309157	260150	1
Vp001	641	Picture	MorphF4_05_orig.jpg ; MorphF4_00_UPPER.jpg	26309277	0	1	6635	2	0	next	incorrect	1281
Vp001	641	Response	2	26315797	6520	1
Vp001	642	Picture	MorphF2_03_orig.jpg ; MorphF2_10_UPPER.jpg	26315912	0	1	24416	2	0	next	incorrect	1283
Vp001	642	Response	2	26340197	24285	1
Vp001	643	Picture	MorphF9_09_orig.jpg ; MorphF9_00_UPPER.jpg	26340328	0	1	17476	175	0	next	incorrect	1285
Vp001	643	Response	2	26357797	17469	1
Vp001	644	Picture	MorphM2_09_orig.jpg ; MorphM2_00_UPPER.jpg	26357804	0	174	9679	356	0	next	incorrect	1287
Vp001	644	Response	2	26367476	9672	1
Vp001	645	Picture	MorphF1_01_orig.jpg ; MorphF1_10_UPPER.jpg	26367483	0	182	7878	183	0	next	hit	1289
Vp001	645	Response	1	26375236	7753	1
Vp001	646	Picture	MorphM9_02_orig.jpg ; MorphM9_00_UPPER.jpg	26375361	0	1	12473	2	0	next	incorrect	1291
Vp001	646	Response	2	26387716	12355	1
Vp001	647	Picture	MorphF7_02_orig.jpg ; MorphF7_00_UPPER.jpg	26387834	0	1	12289	187	0	next	incorrect	1293
Vp001	647	Response	2	26400116	12282	1
Vp001	648	Picture	MorphM1_00_orig.jpg ; MorphM1_10_UPPER.jpg	26400123	0	186	5758	187	0	next	hit	1295
Vp001	648	Response	1	26405796	5673	1
Vp001	649	Picture	MorphF5_02_orig.jpg ; MorphF5_10_UPPER.jpg	26405881	0	1	7166	2	0	next	hit	1297
Vp001	649	Response	1	26412916	7035	1
Vp001	650	Picture	MorphM8_06_orig.jpg ; MorphM8_10_UPPER.jpg	26413047	0	1	18313	2	0	next	hit	1299
Vp001	650	Response	1	26431236	18189	1
Vp001	651	Picture	MorphF1_03_orig.jpg ; MorphF1_00_UPPER.jpg	26431360	0	1	6634	2	0	next	hit	1301
Vp001	651	Response	1	26437876	6516	1
Vp001	652	Picture	MorphM7_08_orig.jpg ; MorphM7_10_UPPER.jpg	26437994	0	1	5043	2	0	next	hit	1303
Vp001	652	Response	1	26442916	4922	1
Vp001	653	Picture	MorphM3_01_orig.jpg ; MorphM3_10_UPPER.jpg	26443037	0	1	8493	2	0	next	incorrect	1305
Vp001	653	Response	2	26451396	8359	1
Vp001	654	Picture	MorphF9_06_orig.jpg ; MorphF9_10_UPPER.jpg	26451530	0	1	10748	2	0	next	incorrect	1307
Vp001	654	Response	2	26462195	10665	1
Vp001	655	Picture	MorphF1_05_orig.jpg ; MorphF1_00_UPPER.jpg	26462278	0	1	10165	55	0	next	incorrect	1309
Vp001	655	Response	2	26472435	10157	1
Vp001	656	Picture	MorphM9_09_orig.jpg ; MorphM9_00_UPPER.jpg	26472443	0	54	3901	55	0	next	hit	1311
Vp001	656	Response	1	26476195	3752	1
Vp001	657	Picture	MorphM4_06_orig.jpg ; MorphM4_10_UPPER.jpg	26476344	0	1	7139	162	0	next	hit	1313
Vp001	657	Response	1	26483475	7131	1
Vp001	658	Picture	MorphF6_02_orig.jpg ; MorphF6_10_UPPER.jpg	26483483	0	161	8254	162	0	next	hit	1315
Vp001	658	Response	1	26491635	8152	1
Vp001	659	Picture	MorphM8_07_orig.jpg ; MorphM8_10_UPPER.jpg	26491737	0	1	23090	2	0	next	hit	1317
Vp001	659	Response	1	26514755	23018	1
Vp001	660	Picture	MorphM9_05_orig.jpg ; MorphM9_00_UPPER.jpg	26514827	0	1	6767	3	0	next	incorrect	1319
Vp001	660	Response	2	26521475	6648	1
Vp001	661	Picture	MorphF10_05_orig.jpg ; MorphF10_10_UPPER.jpg	26521594	0	2	8604	158	0	next	incorrect	1321
Vp001	661	Response	2	26530195	8601	1
Vp001	662	Picture	MorphM8_03_orig.jpg ; MorphM8_10_UPPER.jpg	26530198	0	156	6789	158	0	next	incorrect	1323
Vp001	662	Response	2	26536915	6717	1
Vp001	663	Picture	MorphF1_07_orig.jpg ; MorphF1_00_UPPER.jpg	26536987	0	2	7935	163	0	next	hit	1325
Vp001	663	Response	1	26544915	7928	1
Vp001	664	Picture	MorphM6_10_orig.jpg ; MorphM6_10_UPPER.jpg	26544922	0	161	6530	162	0	next	incorrect	1327
Vp001	664	Response	2	26551315	6393	1
Vp001	665	Picture	MorphM4_07_orig.jpg ; MorphM4_00_UPPER.jpg	26551452	0	1	9156	2	0	next	hit	1329
Vp001	665	Response	1	26560515	9063	1
Vp001	666	Picture	MorphM3_00_orig.jpg ; MorphM3_00_UPPER.jpg	26560608	0	1	6767	2	0	next	incorrect	1331
Vp001	666	Response	2	26567234	6626	1
Vp001	667	Picture	MorphF4_02_orig.jpg ; MorphF4_10_UPPER.jpg	26567375	0	1	12987	153	0	next	incorrect	1333
Vp001	667	Response	2	26580354	12979	1
Vp001	668	Picture	MorphF7_01_orig.jpg ; MorphF7_00_UPPER.jpg	26580362	0	152	6880	324	0	next	incorrect	1335
Vp001	668	Response	2	26587234	6872	1
Vp001	669	Picture	MorphF1_04_orig.jpg ; MorphF1_00_UPPER.jpg	26587242	0	172	9460	173	0	next	hit	1337
Vp001	669	Response	1	26596594	9352	1
Vp001	670	Picture	MorphM3_06_orig.jpg ; MorphM3_10_UPPER.jpg	26596702	0	1	6460	177	0	next	incorrect	1339
Vp001	670	Response	2	26603154	6452	1
Vp001	671	Picture	MorphF2_00_orig.jpg ; MorphF2_10_UPPER.jpg	26603162	0	176	19119	341	0	next	incorrect	1341
Vp001	671	Response	2	26622274	19112	1
Vp001	672	Picture	MorphF1_06_orig.jpg ; MorphF1_10_UPPER.jpg	26622281	0	165	7330	166	0	next	hit	1343
Vp001	672	Response	1	26629474	7193	1
Vp001	673	Picture	MorphF2_08_orig.jpg ; MorphF2_00_UPPER.jpg	26629611	0	1	4990	187	0	next	incorrect	1345
Vp001	673	Response	2	26634594	4983	1
Vp001	674	Picture	MorphM9_00_orig.jpg ; MorphM9_10_UPPER.jpg	26634601	0	186	56715	187	0	next	incorrect	1347
Vp001	674	Response	2	26691233	56632	1
Vp001	675	Picture	MorphF5_06_orig.jpg ; MorphF5_00_UPPER.jpg	26691316	0	1	39942	2	0	next	hit	1349
Vp001	675	Response	1	26731153	39837	1
Vp001	676	Picture	MorphM2_07_orig.jpg ; MorphM2_00_UPPER.jpg	26731258	0	1	10463	155	0	next	incorrect	1351
Vp001	676	Response	2	26741713	10455	1
Vp001	677	Picture	MorphF4_09_orig.jpg ; MorphF4_00_UPPER.jpg	26741721	0	154	11565	155	0	next	hit	1353
Vp001	677	Response	1	26753153	11432	1
Vp001	678	Picture	MorphF7_09_orig.jpg ; MorphF7_00_UPPER.jpg	26753286	0	1	9554	2	0	next	hit	1355
Vp001	678	Response	1	26762753	9467	1
Vp001	679	Picture	MorphM4_06_orig.jpg ; MorphM4_00_UPPER.jpg	26762840	0	1	7299	2	0	next	hit	1357
Vp001	679	Response	1	26770033	7193	1
Vp001	680	Picture	MorphM5_08_orig.jpg ; MorphM5_00_UPPER.jpg	26770139	0	1	10461	157	0	next	hit	1359
Vp001	680	Response	1	26780593	10454	1
Vp001	681	Picture	MorphF7_09_orig.jpg ; MorphF7_10_UPPER.jpg	26780600	0	156	9842	157	0	next	incorrect	1361
Vp001	681	Response	2	26790352	9752	1
Vp001	682	Picture	MorphM10_00_orig.jpg ; MorphM10_10_UPPER.jpg	26790442	0	1	5573	2	0	next	hit	1363
Vp001	682	Response	1	26795952	5510	1
Vp001	683	Picture	MorphF3_08_orig.jpg ; MorphF3_10_UPPER.jpg	26796015	0	1	14825	172	0	next	hit	1365
Vp001	683	Response	1	26810832	14817	1
Vp001	684	Picture	MorphM10_07_orig.jpg ; MorphM10_00_UPPER.jpg	26810840	0	171	5839	342	0	next	hit	1367
Vp001	684	Response	1	26816672	5832	1
Vp001	685	Picture	MorphF4_06_orig.jpg ; MorphF4_10_UPPER.jpg	26816679	0	171	11680	339	0	next	hit	1369
Vp001	685	Response	1	26828352	11673	1
Vp001	686	Picture	MorphM8_02_orig.jpg ; MorphM8_00_UPPER.jpg	26828359	0	168	9441	317	0	next	incorrect	1371
Vp001	686	Response	2	26837792	9433	1
Vp001	687	Picture	MorphF8_09_orig.jpg ; MorphF8_10_UPPER.jpg	26837800	0	149	5986	150	0	next	incorrect	1373
Vp001	687	Response	2	26843712	5912	1
Vp001	688	Picture	MorphM8_10_orig.jpg ; MorphM8_10_UPPER.jpg	26843786	0	1	6733	170	0	next	hit	1375
Vp001	688	Response	1	26850512	6726	1
Vp001	689	Picture	MorphM4_03_orig.jpg ; MorphM4_10_UPPER.jpg	26850519	0	169	7201	170	0	next	hit	1377
Vp001	689	Response	1	26857632	7113	1
Vp001	690	Picture	MorphM7_06_orig.jpg ; MorphM7_00_UPPER.jpg	26857720	0	1	8094	2	0	next	hit	1379
Vp001	690	Response	1	26865712	7992	1
Vp001	691	Picture	MorphM5_01_orig.jpg ; MorphM5_10_UPPER.jpg	26865814	0	1	5574	2	0	next	hit	1381
Vp001	691	Response	1	26871312	5498	1
Vp001	692	Picture	MorphF1_06_orig.jpg ; MorphF1_00_UPPER.jpg	26871388	0	1	22811	147	0	next	incorrect	1383
Vp001	692	Response	2	26894192	22804	1
Vp001	693	Picture	MorphF6_07_orig.jpg ; MorphF6_10_UPPER.jpg	26894199	0	146	9920	325	0	next	incorrect	1385
Vp001	693	Response	2	26904111	9912	1
Vp001	694	Picture	MorphM8_04_orig.jpg ; MorphM8_10_UPPER.jpg	26904119	0	179	8239	346	0	next	incorrect	1387
Vp001	694	Response	2	26912351	8232	1
Vp001	695	Picture	MorphM6_05_orig.jpg ; MorphM6_10_UPPER.jpg	26912358	0	167	8261	168	0	next	incorrect	1389
Vp001	695	Response	2	26920511	8153	1
Vp001	696	Picture	MorphF1_08_orig.jpg ; MorphF1_10_UPPER.jpg	26920619	0	1	6459	178	0	next	hit	1391
Vp001	696	Response	1	26927071	6452	1
Vp001	697	Picture	MorphF4_04_orig.jpg ; MorphF4_10_UPPER.jpg	26927078	0	177	7840	343	0	next	incorrect	1393
Vp001	697	Response	2	26934911	7833	1
Vp001	698	Picture	MorphM2_03_orig.jpg ; MorphM2_00_UPPER.jpg	26934918	0	166	6534	167	0	next	incorrect	1395
Vp001	698	Response	2	26941391	6473	1
Vp001	699	Picture	MorphF9_07_orig.jpg ; MorphF9_10_UPPER.jpg	26941452	0	1	10085	2	0	next	incorrect	1397
Vp001	699	Response	2	26951471	10019	1
Vp001	700	Picture	MorphF4_07_orig.jpg ; MorphF4_10_UPPER.jpg	26951537	0	1	16821	167	0	next	hit	1399
Vp001	700	Response	1	26968351	16814	1
Vp001	701	Picture	MorphF6_02_orig.jpg ; MorphF6_00_UPPER.jpg	26968358	0	166	15160	167	0	next	incorrect	1401
Vp001	701	Response	2	26983391	15033	1
Vp001	702	Picture	MorphM4_00_orig.jpg ; MorphM4_00_UPPER.jpg	26983518	0	1	55560	175	0	next	incorrect	1403
Vp001	702	Response	2	27039070	55552	1
Vp001	703	Picture	MorphM1_05_orig.jpg ; MorphM1_10_UPPER.jpg	27039078	0	174	233855	175	0	next	hit	1405
Vp001	703	Response	1	27272827	233749	2
Vp001	704	Picture	MorphM8_06_orig.jpg ; MorphM8_00_UPPER.jpg	27272933	0	1	82671	2	0	next	incorrect	1407
Vp001	704	Response	2	27355467	82534	1
Vp001	705	Picture	MorphF9_04_orig.jpg ; MorphF9_00_UPPER.jpg	27355604	0	1	52510	174	0	next	incorrect	1409
Vp001	705	Response	2	27408107	52503	1
Vp001	706	Picture	MorphM7_09_orig.jpg ; MorphM7_10_UPPER.jpg	27408114	0	173	7603	174	0	next	hit	1411
Vp001	706	Response	1	27415626	7512	1
Vp001	707	Picture	MorphM9_08_orig.jpg ; MorphM9_00_UPPER.jpg	27415717	0	1	28477	188	0	next	incorrect	1413
Vp001	707	Response	2	27444186	28469	1
Vp001	708	Picture	MorphF4_10_orig.jpg ; MorphF4_00_UPPER.jpg	27444194	0	187	14879	357	0	next	hit	1415
Vp001	708	Response	1	27459066	14872	1
Vp001	709	Picture	MorphF9_00_orig.jpg ; MorphF9_00_UPPER.jpg	27459073	0	170	21533	171	0	next	incorrect	1417
Vp001	709	Response	2	27480506	21433	1
Vp001	710	Picture	MorphM9_01_orig.jpg ; MorphM9_00_UPPER.jpg	27480606	0	1	16986	2	0	next	incorrect	1419
Vp001	710	Response	2	27497466	16860	1
Vp001	711	Picture	MorphM10_02_orig.jpg ; MorphM10_00_UPPER.jpg	27497592	0	1	53477	2	0	next	hit	1421
Vp001	711	Response	1	27550985	53393	1
Vp001	712	Picture	MorphM7_06_orig.jpg ; MorphM7_10_UPPER.jpg	27551069	0	1	8227	2	0	next	hit	1423
Vp001	712	Response	1	27559225	8156	1
Vp001	713	Picture	MorphM9_00_orig.jpg ; MorphM9_00_UPPER.jpg	27559296	0	1	6736	167	0	next	incorrect	1425
Vp001	713	Response	2	27566025	6729	1
Vp001	714	Picture	MorphM4_02_orig.jpg ; MorphM4_00_UPPER.jpg	27566032	0	166	12373	167	0	next	incorrect	1427
Vp001	714	Response	2	27578265	12233	1
Vp001	715	Picture	MorphM6_03_orig.jpg ; MorphM6_10_UPPER.jpg	27578405	0	1	13270	2	0	next	hit	1429
Vp001	715	Response	1	27591545	13140	1
Vp001	716	Picture	MorphF10_03_orig.jpg ; MorphF10_00_UPPER.jpg	27591675	0	1	8758	2	0	next	hit	1431
Vp001	716	Response	1	27600345	8670	1
Vp001	717	Picture	MorphM10_09_orig.jpg ; MorphM10_00_UPPER.jpg	27600433	0	1	7298	2	0	next	hit	1433
Vp001	717	Response	1	27607625	7192	1
Vp001	718	Picture	MorphM6_04_orig.jpg ; MorphM6_10_UPPER.jpg	27607731	0	1	6221	151	0	next	incorrect	1435
Vp001	718	Response	2	27613945	6214	1
Vp001	719	Picture	MorphM5_05_orig.jpg ; MorphM5_10_UPPER.jpg	27613952	0	150	11428	151	0	next	hit	1437
Vp001	719	Response	1	27625305	11353	1
Vp001	720	Picture	MorphM8_07_orig.jpg ; MorphM8_00_UPPER.jpg	27625380	0	1	241210	171	0	next	hit	1439
Vp001	720	Response	1	27866582	241202	1
Vp001	721	Picture	MorphM10_01_orig.jpg ; MorphM10_10_UPPER.jpg	27866590	0	170	18614	171	0	next	hit	1441
Vp001	721	Response	1	27885142	18552	1
Vp001	722	Picture	MorphF6_01_orig.jpg ; MorphF6_10_UPPER.jpg	27885204	0	1	8094	2	0	next	incorrect	1443
Vp001	722	Response	2	27893222	8018	1
Vp001	723	Picture	MorphF9_08_orig.jpg ; MorphF9_00_UPPER.jpg	27893298	0	1	6901	2	0	next	incorrect	1445
Vp001	723	Response	2	27900102	6804	1
Vp001	724	Picture	MorphF8_02_orig.jpg ; MorphF8_00_UPPER.jpg	27900199	0	1	10085	2	0	next	incorrect	1447
Vp001	724	Response	2	27910182	9983	1
Vp001	725	Picture	MorphM10_08_orig.jpg ; MorphM10_10_UPPER.jpg	27910284	0	1	9687	2	0	next	hit	1449
Vp001	725	Response	1	27919862	9578	1
Vp001	726	Picture	MorphM5_06_orig.jpg ; MorphM5_00_UPPER.jpg	27919971	0	1	14597	2	0	next	hit	1451
Vp001	726	Response	1	27934422	14451	1
Vp001	727	Picture	MorphF1_05_orig.jpg ; MorphF1_10_UPPER.jpg	27934568	0	1	72821	165	0	next	incorrect	1453
Vp001	727	Response	2	28007381	72813	1
Vp001	728	Picture	MorphF2_08_orig.jpg ; MorphF2_10_UPPER.jpg	28007389	0	164	20559	337	0	next	hit	1455
Vp001	728	Response	1	28027941	20552	1
Vp001	729	Picture	MorphF3_09_orig.jpg ; MorphF3_10_UPPER.jpg	28027948	0	173	54446	174	0	next	hit	1457
Vp001	729	Response	1	28082260	54312	1
Vp001	730	Picture	MorphM4_01_orig.jpg ; MorphM4_00_UPPER.jpg	28082394	0	1	25212	2	0	next	incorrect	1459
Vp001	730	Response	2	28107460	25066	1
Vp001	731	Picture	MorphM1_03_orig.jpg ; MorphM1_10_UPPER.jpg	28107606	0	1	8581	179	0	next	hit	1461
Vp001	731	Response	1	28116180	8574	1
Vp001	732	Picture	MorphF10_02_orig.jpg ; MorphF10_00_UPPER.jpg	28116187	0	178	10240	334	0	next	incorrect	1463
Vp001	732	Response	2	28126420	10233	1
Vp001	733	Picture	MorphF5_04_orig.jpg ; MorphF5_00_UPPER.jpg	28126427	0	156	29840	329	0	next	incorrect	1465
Vp001	733	Response	2	28156259	29832	1
Vp001	734	Picture	MorphM1_10_orig.jpg ; MorphM1_00_UPPER.jpg	28156267	0	173	6542	174	0	next	hit	1467
Vp001	734	Response	1	28162659	6392	1
Vp001	735	Picture	MorphM4_09_orig.jpg ; MorphM4_00_UPPER.jpg	28162809	0	1	41618	184	0	next	hit	1469
Vp001	735	Response	1	28204419	41610	1
Vp001	736	Picture	MorphM3_00_orig.jpg ; MorphM3_10_UPPER.jpg	28204427	0	183	13039	331	0	next	incorrect	1471
Vp001	736	Response	2	28217459	13032	1
Vp001	737	Picture	MorphF2_06_orig.jpg ; MorphF2_00_UPPER.jpg	28217466	0	148	5721	149	0	next	incorrect	1473
Vp001	737	Response	2	28223059	5593	1
Vp001	738	Picture	MorphF7_07_orig.jpg ; MorphF7_10_UPPER.jpg	28223187	0	1	5159	151	0	next	incorrect	1475
Vp001	738	Response	2	28228339	5152	1
Vp001	739	Picture	MorphM4_00_orig.jpg ; MorphM4_10_UPPER.jpg	28228346	0	150	9039	151	0	next	incorrect	1477
Vp001	739	Response	2	28237299	8953	1
Vp001	740	Picture	MorphM9_04_orig.jpg ; MorphM9_10_UPPER.jpg	28237385	0	1	11147	2	0	next	hit	1479
Vp001	740	Response	1	28248419	11034	1
Vp001	741	Picture	MorphM5_04_orig.jpg ; MorphM5_00_UPPER.jpg	28248532	0	1	99391	2	0	next	hit	1481
Vp001	741	Response	1	28347778	99246	1
Vp001	742	Picture	MorphF5_01_orig.jpg ; MorphF5_10_UPPER.jpg	28347923	0	1	123144	2	0	next	incorrect	1483
Vp001	742	Response	2	28470977	123054	1
Vp001	743	Picture	MorphM3_04_orig.jpg ; MorphM3_00_UPPER.jpg	28471067	0	1	9289	2	0	next	incorrect	1485
Vp001	743	Response	2	28480256	9189	1
Vp001	744	Picture	MorphF7_02_orig.jpg ; MorphF7_10_UPPER.jpg	28480356	0	1	7299	2	0	next	incorrect	1487
Vp001	744	Response	2	28487537	7181	1
Vp001	745	Picture	MorphF1_09_orig.jpg ; MorphF1_00_UPPER.jpg	28487655	0	1	29857	2	0	next	incorrect	1489
Vp001	745	Response	2	28517376	29721	1
Vp001	746	Picture	MorphF7_03_orig.jpg ; MorphF7_00_UPPER.jpg	28517512	0	1	8891	2	0	next	incorrect	1491
Vp001	746	Response	2	28526335	8823	2
Vp001	747	Picture	MorphF3_04_orig.jpg ; MorphF3_00_UPPER.jpg	28526403	0	1	51752	2	0	next	incorrect	1493
Vp001	747	Response	2	28578016	51613	1
Vp001	748	Picture	MorphF7_05_orig.jpg ; MorphF7_10_UPPER.jpg	28578155	0	1	13270	2	0	next	hit	1495
Vp001	748	Response	1	28591295	13140	1
Vp001	749	Picture	MorphF10_10_orig.jpg ; MorphF10_00_UPPER.jpg	28591425	0	1	6357	147	0	next	hit	1497
Vp001	749	Response	1	28597775	6350	1
Vp001	750	Picture	MorphM10_05_orig.jpg ; MorphM10_10_UPPER.jpg	28597782	0	146	6780	147	0	next	hit	1499
Vp001	750	Response	1	28604415	6633	1
Vp001	751	Picture	MorphM1_07_orig.jpg ; MorphM1_10_UPPER.jpg	28604562	0	1	6740	162	0	next	hit	1501
Vp001	751	Response	1	28611295	6733	1
Vp001	752	Picture	MorphM6_08_orig.jpg ; MorphM6_00_UPPER.jpg	28611302	0	161	19920	307	0	next	incorrect	1503
Vp001	752	Response	2	28631215	19913	1
Vp001	753	Picture	MorphF10_08_orig.jpg ; MorphF10_10_UPPER.jpg	28631222	0	146	6913	147	0	next	hit	1505
Vp001	753	Response	1	28638015	6793	1
Vp001	754	Picture	MorphF8_05_orig.jpg ; MorphF8_00_UPPER.jpg	28638135	0	1	6767	2	0	next	incorrect	1507
Vp001	754	Response	2	28644815	6680	1
Vp001	755	Picture	MorphF5_00_orig.jpg ; MorphF5_10_UPPER.jpg	28644902	0	1	22294	2	0	next	incorrect	1509
Vp001	755	Response	2	28667135	22233	1
Vp001	756	Picture	MorphF7_05_orig.jpg ; MorphF7_00_UPPER.jpg	28667196	0	1	52814	2	0	next	incorrect	1511
Vp001	756	Response	2	28719934	52738	1
Vp001	757	Picture	MorphF10_10_orig.jpg ; MorphF10_10_UPPER.jpg	28720010	0	1	12871	2	0	next	hit	1513
Vp001	757	Response	1	28732734	12724	1
Vp001	758	Picture	MorphF3_05_orig.jpg ; MorphF3_10_UPPER.jpg	28732881	0	1	14980	150	0	next	hit	1515
Vp001	758	Response	1	28747854	14973	1
Vp001	759	Picture	MorphM2_00_orig.jpg ; MorphM2_10_UPPER.jpg	28747861	0	149	18328	150	0	next	incorrect	1517
Vp001	759	Response	2	28766094	18233	1
Vp001	760	Picture	MorphF3_00_orig.jpg ; MorphF3_00_UPPER.jpg	28766189	0	1	5706	2	0	next	hit	1519
Vp001	760	Response	1	28771774	5585	1
Vp001	761	Picture	MorphF7_00_orig.jpg ; MorphF7_00_UPPER.jpg	28771895	0	1	11646	166	0	next	incorrect	1521
Vp001	761	Response	2	28783534	11639	1
Vp001	762	Picture	MorphM10_03_orig.jpg ; MorphM10_10_UPPER.jpg	28783541	0	165	8126	166	0	next	hit	1523
Vp001	762	Response	1	28791533	7992	1
Vp001	763	Picture	MorphF3_06_orig.jpg ; MorphF3_00_UPPER.jpg	28791667	0	1	12606	2	0	next	incorrect	1525
Vp001	763	Response	2	28804173	12506	1
Vp001	764	Picture	MorphM5_10_orig.jpg ; MorphM5_10_UPPER.jpg	28804273	0	1	6237	2	0	next	hit	1527
Vp001	764	Response	1	28810413	6140	1
Vp001	765	Picture	MorphM9_04_orig.jpg ; MorphM9_00_UPPER.jpg	28810510	0	1	10218	2	0	next	hit	1529
Vp001	765	Response	1	28820653	10143	1
Vp001	766	Picture	MorphM7_01_orig.jpg ; MorphM7_10_UPPER.jpg	28820728	0	1	24947	2	0	next	incorrect	1531
Vp001	766	Response	2	28845532	24804	2
Vp001	767	Picture	MorphM8_00_orig.jpg ; MorphM8_10_UPPER.jpg	28845675	0	1	18825	153	0	next	hit	1533
Vp001	767	Response	1	28864493	18818	1
Vp001	768	Picture	MorphF1_07_orig.jpg ; MorphF1_10_UPPER.jpg	28864500	0	152	196279	153	0	next	hit	1535
Vp001	768	Response	1	29060651	196151	1
Vp001	769	Picture	MorphF10_09_orig.jpg ; MorphF10_00_UPPER.jpg	29060779	0	1	27320	151	0	next	incorrect	1537
Vp001	769	Response	2	29088091	27312	1
Vp001	770	Picture	MorphF3_10_orig.jpg ; MorphF3_10_UPPER.jpg	29088099	0	150	13021	151	0	next	hit	1539
Vp001	770	Response	1	29101051	12952	1
Vp001	771	Picture	MorphF10_08_orig.jpg ; MorphF10_00_UPPER.jpg	29101120	0	1	159621	150	0	next	incorrect	1541
Vp001	771	Response	2	29260729	159609	1
Vp001	772	Picture	MorphF8_08_orig.jpg ; MorphF8_00_UPPER.jpg	29260741	0	149	14315	314	0	next	incorrect	1543
Vp001	772	Response	2	29275048	14307	2
Vp001	773	Picture	MorphM6_07_orig.jpg ; MorphM6_00_UPPER.jpg	29275056	0	165	29040	351	0	next	incorrect	1545
Vp001	773	Response	2	29304089	29033	1
Vp001	774	Picture	MorphM3_02_orig.jpg ; MorphM3_00_UPPER.jpg	29304096	0	186	39464	187	0	next	incorrect	1547
Vp001	774	Response	2	29343448	39352	1
Vp001	775	Picture	MorphM4_10_orig.jpg ; MorphM4_00_UPPER.jpg	29343560	0	1	11655	157	0	next	hit	1549
Vp001	775	Response	1	29355208	11648	1
Vp001	776	Picture	MorphM8_10_orig.jpg ; MorphM8_00_UPPER.jpg	29355215	0	156	6877	335	0	next	hit	1551
Vp001	776	Response	1	29362088	6873	1
Vp001	777	Picture	MorphF7_10_orig.jpg ; MorphF7_00_UPPER.jpg	29362092	0	179	12083	351	0	next	hit	1553
Vp001	777	Response	1	29374168	12076	1
Vp001	778	Picture	MorphF6_06_orig.jpg ; MorphF6_10_UPPER.jpg	29374175	0	172	6806	173	0	next	hit	1555
Vp001	778	Response	1	29380888	6713	1
Vp001	779	Picture	MorphF5_03_orig.jpg ; MorphF5_10_UPPER.jpg	29380981	0	1	12954	185	0	next	incorrect	1557
Vp001	779	Response	2	29393928	12947	1
Vp001	780	Picture	MorphM7_03_orig.jpg ; MorphM7_00_UPPER.jpg	29393935	0	184	6400	337	0	next	hit	1559
Vp001	780	Response	1	29400328	6393	1
Vp001	781	Picture	MorphF4_06_orig.jpg ; MorphF4_00_UPPER.jpg	29400335	0	153	20986	154	0	next	hit	1561
Vp001	781	Response	1	29421207	20872	1
Vp001	782	Picture	MorphF5_08_orig.jpg ; MorphF5_10_UPPER.jpg	29421321	0	1	8360	2	0	next	hit	1563
Vp001	782	Response	1	29429608	8287	1
Vp001	783	Picture	MorphM2_10_orig.jpg ; MorphM2_10_UPPER.jpg	29429681	0	1	15374	154	0	next	hit	1565
Vp001	783	Response	1	29445047	15366	1
Vp001	784	Picture	MorphM10_04_orig.jpg ; MorphM10_00_UPPER.jpg	29445055	0	153	10080	311	0	next	incorrect	1567
Vp001	784	Response	2	29455127	10072	1
Vp001	785	Picture	MorphF7_10_orig.jpg ; MorphF7_10_UPPER.jpg	29455135	0	158	8879	328	0	next	hit	1569
Vp001	785	Response	1	29464007	8872	1
Vp001	786	Picture	MorphF8_10_orig.jpg ; MorphF8_00_UPPER.jpg	29464014	0	170	13704	171	0	next	incorrect	1571
Vp001	786	Response	2	29477607	13593	1
Vp001	787	Picture	MorphM6_02_orig.jpg ; MorphM6_00_UPPER.jpg	29477718	0	1	5440	2	0	next	incorrect	1573
Vp001	787	Response	2	29483047	5329	1
Vp001	788	Picture	MorphF10_06_orig.jpg ; MorphF10_00_UPPER.jpg	29483158	0	1	7166	2	0	next	hit	1575
Vp001	788	Response	1	29490247	7089	1
Vp001	789	Picture	MorphF8_00_orig.jpg ; MorphF8_10_UPPER.jpg	29490324	0	1	265928	2	0	next	hit	1577
Vp001	789	Response	1	29756165	265841	1
Vp001	790	Picture	MorphM10_02_orig.jpg ; MorphM10_10_UPPER.jpg	29756252	0	1	85060	2	0	next	incorrect	1579
Vp001	790	Response	2	29841204	84952	1
Vp001	791	Picture	MorphM2_05_orig.jpg ; MorphM2_00_UPPER.jpg	29841312	0	1	9288	2	0	next	incorrect	1581
Vp001	791	Response	2	29850484	9172	1
Vp001	792	Picture	MorphM9_07_orig.jpg ; MorphM9_00_UPPER.jpg	29850600	0	1	7697	2	0	next	incorrect	1583
Vp001	792	Response	2	29858163	7563	1
Vp001	793	Picture	MorphF6_05_orig.jpg ; MorphF6_00_UPPER.jpg	29858297	0	1	26805	2	0	next	incorrect	1585
Vp001	793	Response	2	29884963	26666	1
Vp001	794	Picture	MorphM2_02_orig.jpg ; MorphM2_10_UPPER.jpg	29885102	0	1	18976	2	0	next	incorrect	1587
Vp001	794	Response	2	29904003	18901	1
Vp001	795	Picture	MorphF6_01_orig.jpg ; MorphF6_00_UPPER.jpg	29904078	0	1	27692	177	0	next	incorrect	1589
Vp001	795	Response	2	29931763	27685	1
Vp001	796	Picture	MorphM4_05_orig.jpg ; MorphM4_10_UPPER.jpg	29931770	0	176	9840	331	0	next	hit	1591
Vp001	796	Response	1	29941603	9833	1
Vp001	797	Picture	MorphF4_01_orig.jpg ; MorphF4_10_UPPER.jpg	29941610	0	155	6640	305	0	next	incorrect	1593
Vp001	797	Response	2	29948242	6632	1
Vp001	798	Picture	MorphM6_10_orig.jpg ; MorphM6_00_UPPER.jpg	29948250	0	150	7280	319	0	next	incorrect	1595
Vp001	798	Response	2	29955522	7272	1
Vp001	799	Picture	MorphM3_09_orig.jpg ; MorphM3_00_UPPER.jpg	29955530	0	169	5608	170	0	next	incorrect	1597
Vp001	799	Response	2	29961042	5512	1
Vp001	800	Picture	MorphF3_02_orig.jpg ; MorphF3_10_UPPER.jpg	29961138	0	1	26392	150	0	next	hit	1599
Vp001	800	Response	1	29987522	26384	1
Vp001	801	Picture	MorphM6_07_orig.jpg ; MorphM6_10_UPPER.jpg	29987530	0	149	5987	150	0	next	incorrect	1601
Vp001	801	Response	2	29993442	5912	1
Vp001	802	Picture	MorphF5_06_orig.jpg ; MorphF5_10_UPPER.jpg	29993517	0	1	9932	155	0	next	hit	1603
Vp001	802	Response	1	30003442	9925	1
Vp001	803	Picture	MorphF8_00_orig.jpg ; MorphF8_00_UPPER.jpg	30003449	0	154	4930	155	0	next	incorrect	1605
Vp001	803	Response	2	30008242	4793	1
Vp001	804	Picture	MorphM9_10_orig.jpg ; MorphM9_10_UPPER.jpg	30008379	0	1	5839	2	0	next	incorrect	1607
Vp001	804	Response	2	30014082	5703	1
Vp001	805	Picture	MorphF1_00_orig.jpg ; MorphF1_10_UPPER.jpg	30014218	0	1	11279	2	0	next	incorrect	1609
Vp001	805	Response	2	30025362	11144	1
Vp001	806	Picture	MorphM1_08_orig.jpg ; MorphM1_00_UPPER.jpg	30025497	0	1	8095	2	0	next	hit	1611
Vp001	806	Response	1	30033522	8025	1
Vp001	807	Picture	MorphM7_02_orig.jpg ; MorphM7_00_UPPER.jpg	30033592	0	1	5706	2	0	next	hit	1613
Vp001	807	Response	1	30039202	5610	1
Vp001	808	Picture	MorphF6_09_orig.jpg ; MorphF6_00_UPPER.jpg	30039298	0	1	24231	187	0	next	incorrect	1615
Vp001	808	Response	2	30063521	24223	1
Vp001	809	Picture	MorphF5_01_orig.jpg ; MorphF5_00_UPPER.jpg	30063529	0	186	46319	365	0	next	incorrect	1617
Vp001	809	Response	2	30109841	46312	1
Vp001	810	Picture	MorphF10_06_orig.jpg ; MorphF10_10_UPPER.jpg	30109848	0	179	21120	337	0	next	incorrect	1619
Vp001	810	Response	2	30130961	21113	1
Vp001	811	Picture	MorphM3_05_orig.jpg ; MorphM3_00_UPPER.jpg	30130968	0	158	7040	309	0	next	incorrect	1621
Vp001	811	Response	2	30138001	7033	1
Vp001	812	Picture	MorphF5_10_orig.jpg ; MorphF5_00_UPPER.jpg	30138008	0	151	11680	299	0	next	hit	1623
Vp001	812	Response	1	30149681	11673	1
Vp001	813	Picture	MorphM7_10_orig.jpg ; MorphM7_10_UPPER.jpg	30149688	0	148	16320	298	0	next	hit	1625
Vp001	813	Response	1	30166000	16312	1
Vp001	814	Picture	MorphF9_10_orig.jpg ; MorphF9_00_UPPER.jpg	30166008	0	150	8111	151	0	next	incorrect	1627
Vp001	814	Response	2	30174000	7992	1
Vp001	815	Picture	MorphF5_05_orig.jpg ; MorphF5_00_UPPER.jpg	30174119	0	1	24368	183	0	next	hit	1629
Vp001	815	Response	1	30198480	24361	1
Vp001	816	Picture	MorphM8_02_orig.jpg ; MorphM8_10_UPPER.jpg	30198487	0	182	10930	183	0	next	hit	1631
Vp001	816	Response	1	30209280	10793	1
Vp001	817	Picture	MorphM2_03_orig.jpg ; MorphM2_10_UPPER.jpg	30209417	0	1	69390	146	0	next	hit	1633
Vp001	817	Response	1	30278799	69382	1
Vp001	818	Picture	MorphF1_09_orig.jpg ; MorphF1_10_UPPER.jpg	30278807	0	145	13520	305	0	next	incorrect	1635
Vp001	818	Response	2	30292319	13512	1
Vp001	819	Picture	MorphF2_02_orig.jpg ; MorphF2_10_UPPER.jpg	30292327	0	160	11173	161	0	next	incorrect	1637
Vp001	819	Response	2	30303359	11032	1
Vp001	820	Picture	MorphF6_06_orig.jpg ; MorphF6_00_UPPER.jpg	30303500	0	1	8746	147	0	next	incorrect	1639
Vp001	820	Response	2	30312239	8739	1
Vp001	821	Picture	MorphM9_06_orig.jpg ; MorphM9_10_UPPER.jpg	30312246	0	146	81600	302	0	next	incorrect	1641
Vp001	821	Response	2	30393838	81592	1
Vp001	822	Picture	MorphF3_09_orig.jpg ; MorphF3_00_UPPER.jpg	30393846	0	156	9842	157	0	next	hit	1643
Vp001	822	Response	1	30403598	9752	1
Vp001	823	Picture	MorphF8_02_orig.jpg ; MorphF8_10_UPPER.jpg	30403688	0	1	9517	172	0	next	incorrect	1645
Vp001	823	Response	2	30413198	9510	1
Vp001	824	Picture	MorphM1_03_orig.jpg ; MorphM1_00_UPPER.jpg	30413205	0	171	16359	172	0	next	hit	1647
Vp001	824	Response	1	30429438	16233	1
Vp001	825	Picture	MorphM9_09_orig.jpg ; MorphM9_10_UPPER.jpg	30429564	0	1	22282	146	0	next	hit	1649
Vp001	825	Response	1	30451838	22274	1
Vp001	826	Picture	MorphM4_01_orig.jpg ; MorphM4_10_UPPER.jpg	30451846	0	145	12219	146	0	next	incorrect	1651
Vp001	826	Response	2	30463998	12152	1
Vp001	827	Picture	MorphF10_00_orig.jpg ; MorphF10_10_UPPER.jpg	30464065	0	1	14597	2	0	next	hit	1653
Vp001	827	Response	1	30478558	14493	1
Vp001	828	Picture	MorphF8_07_orig.jpg ; MorphF8_00_UPPER.jpg	30478662	0	1	8463	165	0	next	incorrect	1655
Vp001	828	Response	2	30487117	8455	1
Vp001	829	Picture	MorphF10_01_orig.jpg ; MorphF10_00_UPPER.jpg	30487125	0	164	11177	165	0	next	incorrect	1657
Vp001	829	Response	2	30498157	11032	1
Vp001	830	Picture	MorphF9_10_orig.jpg ; MorphF9_10_UPPER.jpg	30498302	0	1	17463	55	0	next	hit	1659
Vp001	830	Response	1	30515757	17455	1
Vp001	831	Picture	MorphF10_03_orig.jpg ; MorphF10_10_UPPER.jpg	30515765	0	54	5891	56	0	next	incorrect	1661
Vp001	831	Response	2	30521517	5752	1
Vp001	832	Picture	MorphF2_05_orig.jpg ; MorphF2_00_UPPER.jpg	30521656	0	2	12189	155	0	next	incorrect	1663
Vp001	832	Response	2	30533837	12181	1
Vp001	833	Picture	MorphF9_08_orig.jpg ; MorphF9_10_UPPER.jpg	30533845	0	153	6522	154	0	next	hit	1665
Vp001	833	Response	1	30540237	6392	1
Vp001	834	Picture	MorphF4_00_orig.jpg ; MorphF4_10_UPPER.jpg	30540367	0	1	9422	2	0	next	hit	1667
Vp001	834	Response	1	30549677	9310	1
Vp001	835	Picture	MorphM1_06_orig.jpg ; MorphM1_10_UPPER.jpg	30549789	0	1	6369	2	0	next	hit	1669
Vp001	835	Response	1	30556077	6288	1
Vp001	836	Picture	MorphM4_02_orig.jpg ; MorphM4_10_UPPER.jpg	30556158	0	1	4114	2	0	next	hit	1671
Vp001	836	Response	1	30560157	3999	1
Vp001	837	Picture	MorphM3_10_orig.jpg ; MorphM3_10_UPPER.jpg	30560272	0	1	10748	2	0	next	incorrect	1673
Vp001	837	Response	2	30570957	10685	1
Vp001	838	Picture	MorphM6_06_orig.jpg ; MorphM6_00_UPPER.jpg	30571020	0	1	4114	2	0	next	incorrect	1675
Vp001	838	Response	2	30575037	4017	1
Vp001	839	Picture	MorphM9_02_orig.jpg ; MorphM9_10_UPPER.jpg	30575134	0	1	4512	2	0	next	incorrect	1677
Vp001	839	Response	2	30579516	4382	1
Vp001	840	Picture	MorphM6_01_orig.jpg ; MorphM6_00_UPPER.jpg	30579646	0	1	9398	158	0	next	incorrect	1679
Vp001	840	Response	2	30589036	9390	1
Vp001	841	Picture	MorphM3_04_orig.jpg ; MorphM3_10_UPPER.jpg	30589044	0	157	6260	158	0	next	incorrect	1681
Vp001	841	Response	2	30595196	6152	1
Vp001	842	Picture	MorphM4_08_orig.jpg ; MorphM4_00_UPPER.jpg	30595304	0	1	5972	2	0	next	hit	1683
Vp001	842	Response	1	30601196	5892	1
Vp001	843	Picture	MorphF8_03_orig.jpg ; MorphF8_10_UPPER.jpg	30601276	0	1	244806	157	0	next	incorrect	1685
Vp001	843	Response	2	30846074	244798	1
Vp001	844	Picture	MorphF10_00_orig.jpg ; MorphF10_00_UPPER.jpg	30846082	0	156	42320	323	0	next	incorrect	1687
Vp001	844	Response	2	30888394	42312	1
Vp001	845	Picture	MorphM6_00_orig.jpg ; MorphM6_10_UPPER.jpg	30888402	0	167	10251	168	0	next	incorrect	1689
Vp001	845	Response	2	30898553	10151	1
Vp001	846	Picture	MorphM3_08_orig.jpg ; MorphM3_10_UPPER.jpg	30898653	0	1	8308	187	0	next	incorrect	1691
Vp001	846	Response	2	30906953	8300	1
Vp001	847	Picture	MorphM10_08_orig.jpg ; MorphM10_00_UPPER.jpg	30906961	0	186	9473	187	0	next	hit	1693
Vp001	847	Response	1	30916313	9352	1
Vp001	848	Picture	MorphM1_07_orig.jpg ; MorphM1_00_UPPER.jpg	30916434	0	1	7033	2	0	next	hit	1695
Vp001	848	Response	1	30923353	6919	1
Vp001	849	Picture	MorphM6_02_orig.jpg ; MorphM6_10_UPPER.jpg	30923467	0	1	9820	2	0	next	incorrect	1697
Vp001	849	Response	2	30933193	9726	1
Vp001	850	Picture	MorphF5_07_orig.jpg ; MorphF5_10_UPPER.jpg	30933287	0	1	7033	2	0	next	hit	1699
Vp001	850	Response	1	30940233	6946	1
Vp001	851	Picture	MorphM3_09_orig.jpg ; MorphM3_10_UPPER.jpg	30940320	0	1	8625	3	0	next	incorrect	1701
Vp001	851	Response	2	30948873	8553	1
Vp001	852	Picture	MorphF2_01_orig.jpg ; MorphF2_10_UPPER.jpg	30948945	0	2	6635	3	0	next	incorrect	1703
Vp001	852	Response	2	30955513	6568	1
Vp001	853	Picture	MorphF10_07_orig.jpg ; MorphF10_10_UPPER.jpg	30955580	0	1	11780	165	0	next	incorrect	1705
Vp001	853	Response	2	30967353	11773	1
Vp001	854	Picture	MorphM10_09_orig.jpg ; MorphM10_10_UPPER.jpg	30967360	0	164	6880	349	0	next	hit	1707
Vp001	854	Response	1	30974233	6873	1
Vp001	855	Picture	MorphF2_07_orig.jpg ; MorphF2_10_UPPER.jpg	30974240	0	185	9040	353	0	next	incorrect	1709
Vp001	855	Response	2	30983273	9033	1
Vp001	856	Picture	MorphF10_04_orig.jpg ; MorphF10_10_UPPER.jpg	30983280	0	168	5740	169	0	next	incorrect	1711
Vp001	856	Response	2	30988873	5593	1
Vp001	857	Picture	MorphM3_02_orig.jpg ; MorphM3_10_UPPER.jpg	30989020	0	1	7697	2	0	next	incorrect	1713
Vp001	857	Response	2	30996633	7613	1
Vp001	858	Picture	MorphF10_04_orig.jpg ; MorphF10_00_UPPER.jpg	30996717	0	1	6723	179	0	next	incorrect	1715
Vp001	858	Response	2	31003432	6715	1
Vp001	859	Picture	MorphF3_03_orig.jpg ; MorphF3_10_UPPER.jpg	31003440	0	178	8537	179	0	next	hit	1717
Vp001	859	Response	1	31011912	8472	1
Vp001	860	Picture	MorphM1_01_orig.jpg ; MorphM1_00_UPPER.jpg	31011977	0	1	7829	3	0	next	hit	1719
Vp001	860	Response	1	31019672	7695	1
Vp001	861	Picture	MorphM7_08_orig.jpg ; MorphM7_00_UPPER.jpg	31019806	0	2	7564	3	0	next	hit	1721
Vp001	861	Response	1	31027272	7466	1
Vp001	862	Picture	MorphM5_00_orig.jpg ; MorphM5_00_UPPER.jpg	31027370	0	1	5972	2	0	next	hit	1723
Vp001	862	Response	1	31033192	5822	1
Vp001	863	Picture	MorphM9_03_orig.jpg ; MorphM9_10_UPPER.jpg	31033342	0	1	18312	2	0	next	hit	1725
Vp001	863	Response	1	31051592	18250	1
Vp001	864	Picture	MorphM7_05_orig.jpg ; MorphM7_00_UPPER.jpg	31051654	0	1	6345	159	0	next	hit	1727
Vp001	864	Response	1	31057992	6338	1
Vp001	865	Picture	MorphF3_04_orig.jpg ; MorphF3_10_UPPER.jpg	31057999	0	158	10480	320	0	next	hit	1729
Vp001	865	Response	1	31068472	10473	1
Vp001	866	Picture	MorphM2_04_orig.jpg ; MorphM2_00_UPPER.jpg	31068479	0	162	13520	339	0	next	incorrect	1731
Vp001	866	Response	2	31081992	13513	1
Vp001	867	Picture	MorphF6_00_orig.jpg ; MorphF6_00_UPPER.jpg	31081999	0	177	9863	178	0	next	incorrect	1733
Vp001	867	Response	2	31091752	9753	1
Vp001	868	Picture	MorphF4_09_orig.jpg ; MorphF4_10_UPPER.jpg	31091862	0	1	7962	2	0	next	hit	1735
Vp001	868	Response	1	31099752	7890	1
Vp001	869	Picture	MorphM6_03_orig.jpg ; MorphM6_00_UPPER.jpg	31099824	0	1	9375	181	0	next	incorrect	1737
Vp001	869	Response	2	31109191	9367	1
Vp001	870	Picture	MorphF8_04_orig.jpg ; MorphF8_10_UPPER.jpg	31109199	0	180	7039	355	0	next	incorrect	1739
Vp001	870	Response	2	31116231	7032	1
Vp001	871	Picture	MorphF6_07_orig.jpg ; MorphF6_00_UPPER.jpg	31116238	0	175	5601	321	0	next	incorrect	1741
Vp001	871	Response	2	31121831	5593	1
Vp001	872	Picture	MorphM7_07_orig.jpg ; MorphM7_10_UPPER.jpg	31121839	0	146	10363	147	0	next	hit	1743
Vp001	872	Response	1	31132071	10232	1
Vp001	873	Picture	MorphF9_09_orig.jpg ; MorphF9_10_UPPER.jpg	31132202	0	1	7564	2	0	next	hit	1745
Vp001	873	Response	1	31139671	7469	1
Vp001	874	Picture	MorphM2_06_orig.jpg ; MorphM2_10_UPPER.jpg	31139766	0	1	37686	2	0	next	incorrect	1747
Vp001	874	Response	2	31177351	37585	1
Vp001	875	Picture	MorphF6_10_orig.jpg ; MorphF6_00_UPPER.jpg	31177452	0	1	10351	2	0	next	incorrect	1749
Vp001	875	Response	2	31187671	10219	1
Vp001	876	Picture	MorphM3_07_orig.jpg ; MorphM3_00_UPPER.jpg	31187803	0	1	7395	171	0	next	incorrect	1751
Vp001	876	Response	2	31195191	7388	1
Vp001	877	Picture	MorphM7_00_orig.jpg ; MorphM7_10_UPPER.jpg	31195198	0	170	13306	171	0	next	hit	1753
Vp001	877	Response	1	31208391	13193	1
Vp001	878	Picture	MorphF1_01_orig.jpg ; MorphF1_00_UPPER.jpg	31208504	0	1	17516	2	0	next	hit	1755
Vp001	878	Response	1	31225910	17406	1
Vp001	879	Picture	MorphM6_08_orig.jpg ; MorphM6_10_UPPER.jpg	31226020	0	1	21364	2	0	next	incorrect	1757
Vp001	879	Response	2	31247270	21250	1
Vp001	880	Picture	MorphF7_07_orig.jpg ; MorphF7_00_UPPER.jpg	31247384	0	1	19109	2	0	next	incorrect	1759
Vp001	880	Response	2	31266390	19006	1
Vp001	881	Picture	MorphM4_04_orig.jpg ; MorphM4_10_UPPER.jpg	31266493	0	1	19639	2	0	next	hit	1761
Vp001	881	Response	1	31285990	19497	1
Vp001	882	Picture	MorphF9_03_orig.jpg ; MorphF9_10_UPPER.jpg	31286132	0	1	91944	151	0	next	incorrect	1763
Vp001	882	Response	2	31378069	91937	1
Vp001	883	Picture	pause1	31378076	0	150	300047	151	0	next	other	0
Vp001	884	Response	3	31944074	265951	1
Vp001	885	Picture	MorphM5_09_orig.jpg ; MorphM5_10_LOWER.jpg	31944184	0	1	62847	187	0	next	hit	1767
Vp001	885	Response	1	32007023	62839	1
Vp001	886	Picture	MorphF10_00_orig.jpg ; MorphF10_10_LOWER.jpg	32007031	0	186	10535	187	0	next	incorrect	1769
Vp001	886	Response	2	32017423	10392	1
Vp001	887	Picture	MorphM6_03_orig.jpg ; MorphM6_10_LOWER.jpg	32017566	0	1	12341	2	0	next	incorrect	1771
Vp001	887	Response	2	32029823	12257	1
Vp001	888	Picture	MorphM9_04_orig.jpg ; MorphM9_00_LOWER.jpg	32029907	0	1	10319	166	0	next	incorrect	1773
Vp001	888	Response	2	32040223	10316	1
Vp001	889	Picture	MorphF9_04_orig.jpg ; MorphF9_00_LOWER.jpg	32040226	0	165	51605	345	0	next	hit	1775
Vp001	889	Response	1	32091822	51596	1
Vp001	890	Picture	MorphM3_08_orig.jpg ; MorphM3_00_LOWER.jpg	32091831	0	180	7875	181	0	next	incorrect	1777
Vp001	890	Response	2	32099581	7750	2
Vp001	891	Picture	MorphM9_04_orig.jpg ; MorphM9_10_LOWER.jpg	32099706	0	1	9687	2	0	next	incorrect	1779
Vp001	891	Response	2	32109262	9556	1
Vp001	892	Picture	MorphF9_08_orig.jpg ; MorphF9_10_LOWER.jpg	32109393	0	1	11412	3	0	next	hit	1781
Vp001	892	Response	1	32120702	11309	1
Vp001	893	Picture	MorphM3_05_orig.jpg ; MorphM3_10_LOWER.jpg	32120805	0	2	76944	157	0	next	incorrect	1783
Vp001	893	Response	2	32197741	76936	1
Vp001	894	Picture	MorphM8_00_orig.jpg ; MorphM8_00_LOWER.jpg	32197749	0	155	18560	328	0	next	hit	1785
Vp001	894	Response	1	32216301	18552	1
Vp001	895	Picture	MorphF9_08_orig.jpg ; MorphF9_00_LOWER.jpg	32216309	0	173	89995	321	0	next	hit	1787
Vp001	895	Response	1	32306300	89991	1
Vp001	896	Picture	MorphM9_03_orig.jpg ; MorphM9_10_LOWER.jpg	32306304	0	148	16203	149	0	next	incorrect	1789
Vp001	896	Response	2	32322380	16076	1
Vp001	897	Picture	MorphF3_08_orig.jpg ; MorphF3_00_LOWER.jpg	32322507	0	1	12474	2	0	next	hit	1791
Vp001	897	Response	1	32334860	12353	1
Vp001	898	Picture	MorphM4_06_orig.jpg ; MorphM4_00_LOWER.jpg	32334981	0	1	37006	151	0	next	incorrect	1793
Vp001	898	Response	2	32371980	36999	1
Vp001	899	Picture	MorphF4_10_orig.jpg ; MorphF4_00_LOWER.jpg	32371987	0	150	15764	327	0	next	hit	1795
Vp001	899	Response	1	32387739	15752	1
Vp001	900	Picture	MorphM5_02_orig.jpg ; MorphM5_00_LOWER.jpg	32387751	0	177	13036	323	0	next	incorrect	1797
Vp001	900	Response	2	32400779	13028	1
Vp001	901	Picture	MorphF6_01_orig.jpg ; MorphF6_10_LOWER.jpg	32400787	0	146	6780	147	0	next	incorrect	1799
Vp001	901	Response	2	32407499	6712	1
Vp001	902	Picture	MorphF10_10_orig.jpg ; MorphF10_00_LOWER.jpg	32407567	0	1	7431	2	0	next	hit	1801
Vp001	902	Response	1	32414859	7292	1
Vp001	903	Picture	MorphF3_10_orig.jpg ; MorphF3_10_LOWER.jpg	32414998	0	1	6502	2	0	next	hit	1803
Vp001	903	Response	1	32421419	6421	1
Vp001	904	Picture	MorphF10_05_orig.jpg ; MorphF10_00_LOWER.jpg	32421500	0	1	6104	2	0	next	hit	1805
Vp001	904	Response	1	32427499	5999	1
Vp001	905	Picture	MorphM7_04_orig.jpg ; MorphM7_00_LOWER.jpg	32427604	0	1	7262	171	0	next	hit	1807
Vp001	905	Response	1	32434859	7255	1
Vp001	906	Picture	MorphF1_05_orig.jpg ; MorphF1_10_LOWER.jpg	32434866	0	170	6539	171	0	next	incorrect	1809
Vp001	906	Response	2	32441339	6473	1
Vp001	907	Picture	MorphF2_06_orig.jpg ; MorphF2_10_LOWER.jpg	32441405	0	1	7431	2	0	next	hit	1811
Vp001	907	Response	1	32448699	7294	1
Vp001	908	Picture	MorphF1_04_orig.jpg ; MorphF1_10_LOWER.jpg	32448836	0	1	9687	2	0	next	hit	1813
Vp001	908	Response	1	32458379	9543	1
Vp001	909	Picture	MorphF10_03_orig.jpg ; MorphF10_10_LOWER.jpg	32458523	0	1	6583	187	0	next	incorrect	1815
Vp001	909	Response	2	32465099	6576	1
Vp001	910	Picture	MorphM5_00_orig.jpg ; MorphM5_10_LOWER.jpg	32465106	0	186	14118	187	0	next	incorrect	1817
Vp001	910	Response	2	32479099	13993	1
Vp001	911	Picture	MorphM3_02_orig.jpg ; MorphM3_10_LOWER.jpg	32479224	0	1	7431	2	0	next	incorrect	1819
Vp001	911	Response	2	32486538	7314	1
Vp001	912	Picture	MorphF7_08_orig.jpg ; MorphF7_00_LOWER.jpg	32486655	0	1	9411	145	0	next	hit	1821
Vp001	912	Response	1	32496058	9403	1
Vp001	913	Picture	MorphM1_06_orig.jpg ; MorphM1_10_LOWER.jpg	32496066	0	144	7680	305	0	next	hit	1823
Vp001	913	Response	1	32503738	7672	1
Vp001	914	Picture	MorphF2_00_orig.jpg ; MorphF2_10_LOWER.jpg	32503746	0	161	10876	327	0	next	incorrect	1825
Vp001	914	Response	2	32514618	10872	1
Vp001	915	Picture	MorphM6_08_orig.jpg ; MorphM6_10_LOWER.jpg	32514622	0	166	7065	168	0	next	incorrect	1827
Vp001	915	Response	2	32521578	6956	1
Vp001	916	Picture	MorphM8_09_orig.jpg ; MorphM8_00_LOWER.jpg	32521687	0	2	6635	3	0	next	hit	1829
Vp001	916	Response	1	32528218	6531	1
Vp001	917	Picture	MorphM9_08_orig.jpg ; MorphM9_00_LOWER.jpg	32528322	0	1	7697	2	0	next	incorrect	1831
Vp001	917	Response	2	32535898	7576	1
Vp001	918	Picture	MorphF4_10_orig.jpg ; MorphF4_10_LOWER.jpg	32536019	0	1	10749	2	0	next	hit	1833
Vp001	918	Response	1	32546698	10679	1
Vp001	919	Picture	MorphM8_05_orig.jpg ; MorphM8_00_LOWER.jpg	32546768	0	1	5937	169	0	next	hit	1835
Vp001	919	Response	1	32552698	5930	1
Vp001	920	Picture	MorphM2_03_orig.jpg ; MorphM2_10_LOWER.jpg	32552705	0	168	7598	169	0	next	incorrect	1837
Vp001	920	Response	2	32560218	7513	1
Vp001	921	Picture	MorphF10_01_orig.jpg ; MorphF10_10_LOWER.jpg	32560303	0	1	11362	185	0	next	incorrect	1839
Vp001	921	Response	2	32571658	11355	1
Vp001	922	Picture	MorphF2_02_orig.jpg ; MorphF2_10_LOWER.jpg	32571665	0	184	17282	336	0	next	hit	1841
Vp001	922	Response	1	32588938	17273	1
Vp001	923	Picture	MorphM8_07_orig.jpg ; MorphM8_10_LOWER.jpg	32588947	0	152	17004	153	0	next	hit	1843
Vp001	923	Response	1	32605817	16870	1
Vp001	924	Picture	MorphM5_01_orig.jpg ; MorphM5_10_LOWER.jpg	32605951	0	1	6502	2	0	next	incorrect	1845
Vp001	924	Response	2	32612377	6426	1
Vp001	925	Picture	MorphF7_10_orig.jpg ; MorphF7_10_LOWER.jpg	32612453	0	1	28132	2	0	next	hit	1847
Vp001	925	Response	1	32640457	28004	1
Vp001	926	Picture	MorphM2_08_orig.jpg ; MorphM2_10_LOWER.jpg	32640585	0	1	18313	2	0	next	hit	1849
Vp001	926	Response	1	32658777	18192	1
Vp001	927	Picture	MorphF1_08_orig.jpg ; MorphF1_00_LOWER.jpg	32658898	0	1	18926	184	0	next	incorrect	1851
Vp001	927	Response	2	32677817	18919	1
Vp001	928	Picture	MorphM6_01_orig.jpg ; MorphM6_00_LOWER.jpg	32677824	0	183	7215	184	0	next	incorrect	1853
Vp001	928	Response	2	32684937	7113	1
Vp001	929	Picture	MorphM7_02_orig.jpg ; MorphM7_00_LOWER.jpg	32685039	0	1	6466	171	0	next	hit	1855
Vp001	929	Response	1	32691496	6457	1
Vp001	930	Picture	MorphM6_07_orig.jpg ; MorphM6_00_LOWER.jpg	32691505	0	170	6239	338	0	next	incorrect	1857
Vp001	930	Response	2	32697736	6231	1
Vp001	931	Picture	MorphM5_00_orig.jpg ; MorphM5_00_LOWER.jpg	32697744	0	168	6935	169	0	next	incorrect	1859
Vp001	931	Response	2	32704536	6792	1
Vp001	932	Picture	MorphM7_07_orig.jpg ; MorphM7_00_LOWER.jpg	32704679	0	1	6900	2	0	next	hit	1861
Vp001	932	Response	1	32711496	6817	1
Vp001	933	Picture	MorphF3_09_orig.jpg ; MorphF3_00_LOWER.jpg	32711579	0	1	20805	163	0	next	hit	1863
Vp001	933	Response	1	32732376	20797	1
Vp001	934	Picture	MorphF8_07_orig.jpg ; MorphF8_10_LOWER.jpg	32732384	0	162	6081	347	0	next	incorrect	1865
Vp001	934	Response	2	32738456	6072	1
Vp001	935	Picture	MorphF3_08_orig.jpg ; MorphF3_10_LOWER.jpg	32738465	0	185	17119	370	0	next	hit	1867
Vp001	935	Response	1	32755576	17111	1
Vp001	936	Picture	MorphF7_07_orig.jpg ; MorphF7_00_LOWER.jpg	32755584	0	185	11039	345	0	next	incorrect	1869
Vp001	936	Response	2	32766616	11032	1
Vp001	937	Picture	MorphF8_09_orig.jpg ; MorphF8_10_LOWER.jpg	32766623	0	160	24442	161	0	next	hit	1871
Vp001	937	Response	1	32790936	24313	1
Vp001	938	Picture	MorphF5_07_orig.jpg ; MorphF5_00_LOWER.jpg	32791065	0	1	12076	2	0	next	hit	1873
Vp001	938	Response	1	32803015	11950	1
Vp001	939	Picture	MorphM9_02_orig.jpg ; MorphM9_10_LOWER.jpg	32803141	0	1	7802	162	0	next	incorrect	1875
Vp001	939	Response	2	32810935	7794	1
Vp001	940	Picture	MorphF5_08_orig.jpg ; MorphF5_00_LOWER.jpg	32810943	0	161	9714	162	0	next	hit	1877
Vp001	940	Response	1	32820535	9592	1
Vp001	941	Picture	MorphM6_04_orig.jpg ; MorphM6_10_LOWER.jpg	32820657	0	1	15490	171	0	next	incorrect	1879
Vp001	941	Response	2	32836135	15478	1
Vp001	942	Picture	MorphM3_10_orig.jpg ; MorphM3_10_LOWER.jpg	32836147	0	170	7069	171	0	next	incorrect	1881
Vp001	942	Response	2	32843095	6948	1
Vp001	943	Picture	MorphF4_03_orig.jpg ; MorphF4_00_LOWER.jpg	32843216	0	1	155246	146	0	next	incorrect	1883
Vp001	943	Response	2	32998454	155238	1
Vp001	944	Picture	MorphM9_02_orig.jpg ; MorphM9_00_LOWER.jpg	32998462	0	145	10760	146	0	next	incorrect	1885
Vp001	944	Response	2	33009094	10632	1
Vp001	945	Picture	MorphF1_08_orig.jpg ; MorphF1_10_LOWER.jpg	33009222	0	1	7431	2	0	next	hit	1887
Vp001	945	Response	1	33016533	7311	1
Vp001	946	Picture	MorphM3_01_orig.jpg ; MorphM3_10_LOWER.jpg	33016653	0	1	7829	2	0	next	incorrect	1889
Vp001	946	Response	2	33024373	7720	1
Vp001	947	Picture	MorphM4_10_orig.jpg ; MorphM4_00_LOWER.jpg	33024482	0	1	22691	2	0	next	hit	1891
Vp001	947	Response	1	33047093	22611	1
Vp001	948	Picture	MorphM2_00_orig.jpg ; MorphM2_00_LOWER.jpg	33047173	0	1	7962	2	0	next	incorrect	1893
Vp001	948	Response	2	33055013	7840	1
Vp001	949	Picture	MorphF5_02_orig.jpg ; MorphF5_10_LOWER.jpg	33055135	0	1	11280	2	0	next	incorrect	1895
Vp001	949	Response	2	33066293	11158	1
Vp001	950	Picture	MorphM10_04_orig.jpg ; MorphM10_00_LOWER.jpg	33066415	0	1	8205	157	0	next	hit	1897
Vp001	950	Response	1	33074613	8198	1
Vp001	951	Picture	MorphF10_05_orig.jpg ; MorphF10_10_LOWER.jpg	33074620	0	156	45360	335	0	next	incorrect	1899
Vp001	951	Response	2	33119973	45353	1
Vp001	952	Picture	MorphF6_10_orig.jpg ; MorphF6_00_LOWER.jpg	33119980	0	179	14376	180	0	next	incorrect	1901
Vp001	952	Response	2	33134292	14312	1
Vp001	953	Picture	MorphF1_02_orig.jpg ; MorphF1_10_LOWER.jpg	33134356	0	1	26407	2	0	next	incorrect	1903
Vp001	953	Response	2	33160692	26336	1
Vp001	954	Picture	MorphM5_10_orig.jpg ; MorphM5_00_LOWER.jpg	33160763	0	1	10736	148	0	next	hit	1905
Vp001	954	Response	1	33171492	10729	1
Vp001	955	Picture	MorphM1_06_orig.jpg ; MorphM1_00_LOWER.jpg	33171499	0	147	10481	296	0	next	incorrect	1907
Vp001	955	Response	2	33181972	10473	1
Vp001	956	Picture	MorphF7_01_orig.jpg ; MorphF7_10_LOWER.jpg	33181980	0	149	6915	150	0	next	incorrect	1909
Vp001	956	Response	2	33188772	6792	1
Vp001	957	Picture	MorphF9_05_orig.jpg ; MorphF9_00_LOWER.jpg	33188895	0	1	227563	150	0	next	hit	1911
Vp001	957	Response	1	33416450	227555	1
Vp001	958	Picture	MorphM5_01_orig.jpg ; MorphM5_00_LOWER.jpg	33416458	0	149	13816	150	0	next	incorrect	1913
Vp001	958	Response	2	33430129	13671	1
Vp001	959	Picture	MorphF4_01_orig.jpg ; MorphF4_10_LOWER.jpg	33430274	0	1	11279	2	0	next	incorrect	1915
Vp001	959	Response	2	33441409	11135	1
Vp001	960	Picture	MorphF10_08_orig.jpg ; MorphF10_10_LOWER.jpg	33441553	0	1	6344	160	0	next	hit	1917
Vp001	960	Response	1	33447889	6336	1
Vp001	961	Picture	MorphM4_09_orig.jpg ; MorphM4_10_LOWER.jpg	33447897	0	159	11438	160	0	next	hit	1919
Vp001	961	Response	1	33459249	11352	1
Vp001	962	Picture	MorphF10_10_orig.jpg ; MorphF10_10_LOWER.jpg	33459335	0	1	14198	3	0	next	hit	1921
Vp001	962	Response	1	33473409	14074	1
Vp001	963	Picture	MorphM2_01_orig.jpg ; MorphM2_00_LOWER.jpg	33473533	0	2	11545	3	0	next	incorrect	1923
Vp001	963	Response	2	33485009	11476	1
Vp001	964	Picture	MorphF2_02_orig.jpg ; MorphF2_00_LOWER.jpg	33485078	0	1	96178	163	0	next	incorrect	1926
Vp001	964	Response	2	33485249	171	1
Vp001	964	Response	2	33581248	96170	1
Vp001	965	Picture	MorphM2_04_orig.jpg ; MorphM2_00_LOWER.jpg	33581256	0	162	45146	163	0	next	incorrect	1928
Vp001	965	Response	2	33626288	45032	1
Vp001	966	Picture	MorphM6_10_orig.jpg ; MorphM6_00_LOWER.jpg	33626402	0	1	15393	2	0	next	hit	1930
Vp001	966	Response	1	33641728	15326	1
Vp001	967	Picture	MorphM7_10_orig.jpg ; MorphM7_10_LOWER.jpg	33641795	0	1	7962	2	0	next	hit	1932
Vp001	967	Response	1	33649647	7852	1
Vp001	968	Picture	MorphM10_01_orig.jpg ; MorphM10_10_LOWER.jpg	33649757	0	1	7696	3	0	next	hit	1934
Vp001	968	Response	1	33657327	7570	1
Vp001	969	Picture	MorphF4_04_orig.jpg ; MorphF4_10_LOWER.jpg	33657453	0	2	22957	3	0	next	hit	1936
Vp001	969	Response	1	33680287	22834	1
Vp001	970	Picture	MorphM7_03_orig.jpg ; MorphM7_00_LOWER.jpg	33680410	0	1	85060	2	0	next	hit	1938
Vp001	970	Response	1	33765406	84996	1
Vp001	971	Picture	MorphM3_03_orig.jpg ; MorphM3_00_LOWER.jpg	33765470	0	1	8984	174	0	next	incorrect	1940
Vp001	971	Response	2	33774446	8976	1
Vp001	972	Picture	MorphM1_04_orig.jpg ; MorphM1_00_LOWER.jpg	33774454	0	173	9196	174	0	next	incorrect	1942
Vp001	972	Response	2	33783566	9112	1
Vp001	973	Picture	MorphF4_01_orig.jpg ; MorphF4_00_LOWER.jpg	33783650	0	1	7680	151	0	next	incorrect	1944
Vp001	973	Response	2	33791326	7676	1
Vp001	974	Picture	MorphM3_00_orig.jpg ; MorphM3_10_LOWER.jpg	33791330	0	150	7182	151	0	next	incorrect	1946
Vp001	974	Response	2	33798366	7036	1
Vp001	975	Picture	MorphF8_07_orig.jpg ; MorphF8_00_LOWER.jpg	33798512	0	1	10616	2	0	next	hit	1948
Vp001	975	Response	1	33809006	10494	1
Vp001	976	Picture	MorphF2_00_orig.jpg ; MorphF2_00_LOWER.jpg	33809128	0	1	9646	176	0	next	incorrect	1950
Vp001	976	Response	2	33818766	9638	1
Vp001	977	Picture	MorphM3_06_orig.jpg ; MorphM3_00_LOWER.jpg	33818774	0	175	11851	176	0	next	incorrect	1952
Vp001	977	Response	2	33830526	11752	1
Vp001	978	Picture	MorphM10_07_orig.jpg ; MorphM10_00_LOWER.jpg	33830625	0	1	7962	2	0	next	hit	1954
Vp001	978	Response	1	33838446	7821	1
Vp001	979	Picture	MorphM1_10_orig.jpg ; MorphM1_00_LOWER.jpg	33838587	0	1	10986	163	0	next	hit	1956
Vp001	979	Response	1	33849566	10979	1
Vp001	980	Picture	MorphM4_06_orig.jpg ; MorphM4_10_LOWER.jpg	33849573	0	162	12502	163	0	next	hit	1958
Vp001	980	Response	1	33861965	12392	1
Vp001	981	Picture	MorphM5_07_orig.jpg ; MorphM5_00_LOWER.jpg	33862075	0	1	8890	2	0	next	incorrect	1960
Vp001	981	Response	2	33870845	8770	1
Vp001	982	Picture	MorphF6_09_orig.jpg ; MorphF6_10_LOWER.jpg	33870965	0	1	9248	176	0	next	incorrect	1962
Vp001	982	Response	2	33880205	9240	1
Vp001	983	Picture	MorphM5_05_orig.jpg ; MorphM5_00_LOWER.jpg	33880213	0	175	21524	323	0	next	incorrect	1964
Vp001	983	Response	2	33901725	21512	1
Vp001	984	Picture	MorphF1_00_orig.jpg ; MorphF1_00_LOWER.jpg	33901737	0	148	12886	149	0	next	incorrect	1966
Vp001	984	Response	2	33914525	12788	1
Vp001	985	Picture	MorphF2_01_orig.jpg ; MorphF2_10_LOWER.jpg	33914623	0	1	9269	155	0	next	incorrect	1968
Vp001	985	Response	2	33923885	9262	1
Vp001	986	Picture	MorphF3_03_orig.jpg ; MorphF3_00_LOWER.jpg	33923892	0	154	8115	155	0	next	hit	1970
Vp001	986	Response	1	33931885	7993	1
Vp001	987	Picture	MorphM7_08_orig.jpg ; MorphM7_10_LOWER.jpg	33932007	0	1	6236	2	0	next	hit	1972
Vp001	987	Response	1	33938125	6118	1
Vp001	988	Picture	MorphM1_02_orig.jpg ; MorphM1_10_LOWER.jpg	33938243	0	1	7962	2	0	next	hit	1974
Vp001	988	Response	1	33946125	7882	1
Vp001	989	Picture	MorphM10_03_orig.jpg ; MorphM10_10_LOWER.jpg	33946205	0	1	9422	2	0	next	hit	1976
Vp001	989	Response	1	33955485	9280	1
Vp001	990	Picture	MorphM2_02_orig.jpg ; MorphM2_10_LOWER.jpg	33955627	0	1	10881	2	0	next	incorrect	1978
Vp001	990	Response	2	33966364	10737	1
Vp001	991	Picture	MorphM10_10_orig.jpg ; MorphM10_00_LOWER.jpg	33966508	0	1	9953	2	0	next	hit	1980
Vp001	991	Response	1	33976364	9856	1
Vp001	992	Picture	MorphF1_02_orig.jpg ; MorphF1_00_LOWER.jpg	33976461	0	1	101912	2	0	next	incorrect	1982
Vp001	992	Response	2	34078283	101822	1
Vp001	993	Picture	MorphF3_02_orig.jpg ; MorphF3_10_LOWER.jpg	34078373	0	1	136237	179	0	next	incorrect	1984
Vp001	993	Response	2	34214602	136229	1
Vp001	994	Picture	MorphM9_07_orig.jpg ; MorphM9_10_LOWER.jpg	34214610	0	178	11456	179	0	next	incorrect	1986
Vp001	994	Response	2	34225962	11352	1
Vp001	995	Picture	MorphM1_01_orig.jpg ; MorphM1_00_LOWER.jpg	34226066	0	1	10703	181	0	next	incorrect	1988
Vp001	995	Response	2	34236762	10696	1
Vp001	996	Picture	MorphF9_04_orig.jpg ; MorphF9_10_LOWER.jpg	34236769	0	180	9440	341	0	next	incorrect	1990
Vp001	996	Response	2	34246202	9433	1
Vp001	997	Picture	MorphF6_07_orig.jpg ; MorphF6_10_LOWER.jpg	34246209	0	161	9582	162	0	next	hit	1992
Vp001	997	Response	1	34255722	9513	1
Vp001	998	Picture	MorphM4_02_orig.jpg ; MorphM4_00_LOWER.jpg	34255791	0	1	24898	184	0	next	hit	1994
Vp001	998	Response	1	34280681	24890	1
Vp001	999	Picture	MorphM5_06_orig.jpg ; MorphM5_10_LOWER.jpg	34280689	0	183	22720	337	0	next	incorrect	1996
Vp001	999	Response	2	34303401	22712	1
Vp001	1000	Picture	MorphF6_02_orig.jpg ; MorphF6_00_LOWER.jpg	34303409	0	154	15120	316	0	next	hit	1998
Vp001	1000	Response	1	34318521	15112	1
Vp001	1001	Picture	MorphM5_03_orig.jpg ; MorphM5_00_LOWER.jpg	34318529	0	162	12879	317	0	next	incorrect	2000
Vp001	1001	Response	2	34331401	12872	1
Vp001	1002	Picture	MorphF8_04_orig.jpg ; MorphF8_00_LOWER.jpg	34331408	0	155	233305	156	0	next	incorrect	2002
Vp001	1002	Response	2	34564599	233191	1
Vp001	1003	Picture	MorphF10_09_orig.jpg ; MorphF10_10_LOWER.jpg	34564713	0	1	11810	2	0	next	hit	2004
Vp001	1003	Response	1	34576439	11726	1
Vp001	1004	Picture	MorphF4_07_orig.jpg ; MorphF4_00_LOWER.jpg	34576523	0	1	18399	181	0	next	hit	2006
Vp001	1004	Response	1	34594919	18396	1
Vp001	1005	Picture	MorphM3_04_orig.jpg ; MorphM3_10_LOWER.jpg	34594922	0	180	9684	363	0	next	incorrect	2008
Vp001	1005	Response	2	34604598	9676	1
Vp001	1006	Picture	MorphM7_01_orig.jpg ; MorphM7_10_LOWER.jpg	34604606	0	183	9338	184	0	next	hit	2010
Vp001	1006	Response	1	34613798	9192	1
Vp001	1007	Picture	MorphM10_09_orig.jpg ; MorphM10_00_LOWER.jpg	34613944	0	1	6742	160	0	next	hit	2012
Vp001	1007	Response	1	34620678	6734	1
Vp001	1008	Picture	MorphF5_09_orig.jpg ; MorphF5_10_LOWER.jpg	34620686	0	159	7680	335	0	next	hit	2014
Vp001	1008	Response	1	34628358	7672	1
Vp001	1009	Picture	MorphM5_02_orig.jpg ; MorphM5_10_LOWER.jpg	34628366	0	176	13843	177	0	next	incorrect	2016
Vp001	1009	Response	2	34642118	13752	1
Vp001	1010	Picture	MorphF10_04_orig.jpg ; MorphF10_10_LOWER.jpg	34642209	0	1	10217	3	0	next	incorrect	2018
Vp001	1010	Response	2	34652278	10069	1
Vp001	1011	Picture	MorphM7_05_orig.jpg ; MorphM7_10_LOWER.jpg	34652426	0	2	5939	169	0	next	hit	2020
Vp001	1011	Response	1	34658358	5932	1
Vp001	1012	Picture	MorphF5_07_orig.jpg ; MorphF5_10_LOWER.jpg	34658365	0	167	6240	330	0	next	hit	2022
Vp001	1012	Response	1	34664598	6233	1
Vp001	1013	Picture	MorphM3_02_orig.jpg ; MorphM3_00_LOWER.jpg	34664605	0	163	6532	164	0	next	incorrect	2024
Vp001	1013	Response	2	34670998	6393	1
Vp001	1014	Picture	MorphF10_02_orig.jpg ; MorphF10_00_LOWER.jpg	34671137	0	1	99391	2	0	next	incorrect	2026
Vp001	1014	Response	2	34770437	99300	1
Vp001	1015	Picture	MorphF3_09_orig.jpg ; MorphF3_10_LOWER.jpg	34770528	0	1	9952	3	0	next	hit	2028
Vp001	1015	Response	1	34780357	9829	1
Vp001	1016	Picture	MorphM8_05_orig.jpg ; MorphM8_10_LOWER.jpg	34780480	0	2	26275	3	0	next	hit	2030
Vp001	1016	Response	1	34806677	26197	1
Vp001	1017	Picture	MorphF10_08_orig.jpg ; MorphF10_00_LOWER.jpg	34806755	0	1	19905	2	0	next	hit	2032
Vp001	1017	Response	1	34826596	19841	1
Vp001	1018	Picture	MorphF1_07_orig.jpg ; MorphF1_00_LOWER.jpg	34826660	0	1	12871	2	0	next	incorrect	2034
Vp001	1018	Response	2	34839396	12736	1
Vp001	1019	Picture	MorphM10_03_orig.jpg ; MorphM10_00_LOWER.jpg	34839531	0	1	12872	2	0	next	hit	2036
Vp001	1019	Response	1	34852276	12745	1
Vp001	1020	Picture	MorphF3_07_orig.jpg ; MorphF3_00_LOWER.jpg	34852403	0	1	10041	179	0	next	incorrect	2038
Vp001	1020	Response	2	34862436	10033	1
Vp001	1021	Picture	MorphM7_09_orig.jpg ; MorphM7_00_LOWER.jpg	34862444	0	178	7873	179	0	next	hit	2040
Vp001	1021	Response	1	34870196	7752	1
Vp001	1022	Picture	MorphM4_03_orig.jpg ; MorphM4_10_LOWER.jpg	34870317	0	1	54407	2	0	next	hit	2042
Vp001	1022	Response	1	34924595	54278	1
Vp001	1023	Picture	MorphF3_02_orig.jpg ; MorphF3_00_LOWER.jpg	34924724	0	1	11639	173	0	next	incorrect	2044
Vp001	1023	Response	2	34936355	11631	1
Vp001	1024	Picture	MorphF10_03_orig.jpg ; MorphF10_00_LOWER.jpg	34936363	0	172	8133	173	0	next	hit	2046
Vp001	1024	Response	1	34944355	7992	1
Vp001	1025	Picture	MorphF4_07_orig.jpg ; MorphF4_10_LOWER.jpg	34944496	0	1	15260	2	0	next	hit	2048
Vp001	1025	Response	1	34959635	15139	1
Vp001	1026	Picture	MorphM2_02_orig.jpg ; MorphM2_00_LOWER.jpg	34959756	0	1	7246	187	0	next	incorrect	2050
Vp001	1026	Response	2	34966995	7239	1
Vp001	1027	Picture	MorphF9_03_orig.jpg ; MorphF9_00_LOWER.jpg	34967002	0	186	14782	187	0	next	incorrect	2052
Vp001	1027	Response	2	34981715	14713	1
Vp001	1028	Picture	MorphF6_00_orig.jpg ; MorphF6_00_LOWER.jpg	34981784	0	1	13270	2	0	next	incorrect	2054
Vp001	1028	Response	2	34994915	13131	1
Vp001	1029	Picture	MorphM7_03_orig.jpg ; MorphM7_10_LOWER.jpg	34995054	0	1	6900	2	0	next	hit	2056
Vp001	1029	Response	1	35001875	6821	1
Vp001	1030	Picture	MorphM1_07_orig.jpg ; MorphM1_10_LOWER.jpg	35001954	0	1	8626	2	0	next	hit	2058
Vp001	1030	Response	1	35010435	8481	1
Vp001	1031	Picture	MorphM10_08_orig.jpg ; MorphM10_10_LOWER.jpg	35010580	0	1	5838	2	0	next	hit	2060
Vp001	1031	Response	1	35016354	5774	1
Vp001	1032	Picture	MorphF6_02_orig.jpg ; MorphF6_10_LOWER.jpg	35016418	0	1	15659	2	0	next	incorrect	2062
Vp001	1032	Response	2	35031954	15536	1
Vp001	1033	Picture	MorphF3_01_orig.jpg ; MorphF3_10_LOWER.jpg	35032077	0	1	36845	180	0	next	hit	2064
Vp001	1033	Response	1	35068914	36837	1
Vp001	1034	Picture	MorphM4_00_orig.jpg ; MorphM4_00_LOWER.jpg	35068922	0	179	62639	352	0	next	incorrect	2066
Vp001	1034	Response	2	35131553	62631	1
Vp001	1035	Picture	MorphF10_06_orig.jpg ; MorphF10_00_LOWER.jpg	35131561	0	173	27243	174	0	next	hit	2068
Vp001	1035	Response	1	35158673	27112	1
Vp001	1036	Picture	MorphF5_00_orig.jpg ; MorphF5_10_LOWER.jpg	35158804	0	1	12837	169	0	next	incorrect	2070
Vp001	1036	Response	2	35171633	12829	1
Vp001	1037	Picture	MorphM3_00_orig.jpg ; MorphM3_00_LOWER.jpg	35171641	0	168	7836	329	0	next	incorrect	2072
Vp001	1037	Response	2	35179473	7832	1
Vp001	1038	Picture	MorphF4_03_orig.jpg ; MorphF4_10_LOWER.jpg	35179477	0	161	36883	330	0	next	incorrect	2074
Vp001	1038	Response	2	35216352	36875	1
Vp001	1039	Picture	MorphM4_01_orig.jpg ; MorphM4_10_LOWER.jpg	35216360	0	169	108159	328	0	next	incorrect	2076
Vp001	1039	Response	2	35324512	108152	1
Vp001	1040	Picture	MorphF4_00_orig.jpg ; MorphF4_00_LOWER.jpg	35324519	0	159	22318	160	0	next	incorrect	2078
Vp001	1040	Response	2	35346751	22232	1
Vp001	1041	Picture	MorphM3_07_orig.jpg ; MorphM3_00_LOWER.jpg	35346837	0	1	5972	2	0	next	incorrect	2080
Vp001	1041	Response	2	35352671	5834	1
Vp001	1042	Picture	MorphM10_10_orig.jpg ; MorphM10_10_LOWER.jpg	35352809	0	1	6369	2	0	next	hit	2082
Vp001	1042	Response	1	35359071	6262	1
Vp001	1043	Picture	MorphF8_06_orig.jpg ; MorphF8_10_LOWER.jpg	35359178	0	1	8095	2	0	next	incorrect	2084
Vp001	1043	Response	2	35367151	7973	1
Vp001	1044	Picture	MorphF7_07_orig.jpg ; MorphF7_10_LOWER.jpg	35367273	0	1	11545	2	0	next	hit	2086
Vp001	1044	Response	1	35378751	11478	1
Vp001	1045	Picture	MorphM9_01_orig.jpg ; MorphM9_00_LOWER.jpg	35378818	0	1	6104	2	0	next	incorrect	2088
Vp001	1045	Response	2	35384831	6013	1
Vp001	1046	Picture	MorphF7_04_orig.jpg ; MorphF7_10_LOWER.jpg	35384922	0	1	15393	2	0	next	hit	2090
Vp001	1046	Response	1	35400191	15269	1
Vp001	1047	Picture	MorphM6_00_orig.jpg ; MorphM6_10_LOWER.jpg	35400315	0	1	7431	2	0	next	incorrect	2092
Vp001	1047	Response	2	35407631	7316	1
Vp001	1048	Picture	MorphF3_03_orig.jpg ; MorphF3_10_LOWER.jpg	35407746	0	1	17914	2	0	next	incorrect	2094
Vp001	1048	Response	2	35425551	17805	1
Vp001	1049	Picture	MorphM5_08_orig.jpg ; MorphM5_10_LOWER.jpg	35425660	0	1	51487	2	0	next	incorrect	2096
Vp001	1049	Response	2	35477070	51410	1
Vp001	1050	Picture	MorphF5_05_orig.jpg ; MorphF5_00_LOWER.jpg	35477147	0	1	26090	187	0	next	hit	2098
Vp001	1050	Response	1	35503229	26082	2
Vp001	1051	Picture	MorphF7_00_orig.jpg ; MorphF7_10_LOWER.jpg	35503237	0	186	18481	336	0	next	incorrect	2100
Vp001	1051	Response	2	35521710	18473	1
Vp001	1052	Picture	MorphF4_09_orig.jpg ; MorphF4_00_LOWER.jpg	35521718	0	150	9519	335	0	next	hit	2102
Vp001	1052	Response	1	35531230	9512	1
Vp001	1053	Picture	MorphM9_03_orig.jpg ; MorphM9_00_LOWER.jpg	35531237	0	185	34400	339	0	next	hit	2104
Vp001	1053	Response	1	35565629	34392	1
Vp001	1054	Picture	MorphM6_08_orig.jpg ; MorphM6_00_LOWER.jpg	35565637	0	154	21252	155	0	next	hit	2106
Vp001	1054	Response	1	35586749	21112	1
Vp001	1055	Picture	MorphM7_04_orig.jpg ; MorphM7_10_LOWER.jpg	35586889	0	1	6348	156	0	next	hit	2108
Vp001	1055	Response	1	35593229	6340	1
Vp001	1056	Picture	MorphF9_10_orig.jpg ; MorphF9_00_LOWER.jpg	35593237	0	155	7054	157	0	next	incorrect	2110
Vp001	1056	Response	2	35600189	6952	1
Vp001	1057	Picture	MorphF4_02_orig.jpg ; MorphF4_10_LOWER.jpg	35600291	0	2	8465	164	0	next	incorrect	2112
Vp001	1057	Response	2	35608749	8458	1
Vp001	1058	Picture	MorphM2_00_orig.jpg ; MorphM2_10_LOWER.jpg	35608756	0	162	5440	325	0	next	incorrect	2114
Vp001	1058	Response	2	35614189	5433	1
Vp001	1059	Picture	MorphF10_00_orig.jpg ; MorphF10_00_LOWER.jpg	35614196	0	163	11574	164	0	next	incorrect	2116
Vp001	1059	Response	2	35625629	11433	1
Vp001	1060	Picture	MorphF6_03_orig.jpg ; MorphF6_10_LOWER.jpg	35625770	0	1	7146	154	0	next	incorrect	2118
Vp001	1060	Response	2	35632909	7139	1
Vp001	1061	Picture	MorphF4_00_orig.jpg ; MorphF4_10_LOWER.jpg	35632916	0	153	6787	154	0	next	incorrect	2120
Vp001	1061	Response	2	35639629	6713	1
Vp001	1062	Picture	MorphF2_09_orig.jpg ; MorphF2_10_LOWER.jpg	35639703	0	1	14066	2	0	next	hit	2122
Vp001	1062	Response	1	35653628	13925	1
Vp001	1063	Picture	MorphM8_10_orig.jpg ; MorphM8_10_LOWER.jpg	35653769	0	1	13668	2	0	next	hit	2124
Vp001	1063	Response	1	35667308	13539	1
Vp001	1064	Picture	MorphF7_05_orig.jpg ; MorphF7_00_LOWER.jpg	35667437	0	1	261814	2	0	next	hit	2126
Vp001	1064	Response	1	35929146	261709	1
Vp001	1065	Picture	MorphM3_07_orig.jpg ; MorphM3_10_LOWER.jpg	35929251	0	1	9952	2	0	next	incorrect	2128
Vp001	1065	Response	2	35939066	9815	1
Vp001	1066	Picture	MorphF10_09_orig.jpg ; MorphF10_00_LOWER.jpg	35939203	0	1	7962	2	0	next	hit	2130
Vp001	1066	Response	1	35947066	7863	1
Vp001	1067	Picture	MorphM5_07_orig.jpg ; MorphM5_10_LOWER.jpg	35947165	0	1	15108	155	0	next	hit	2132
Vp001	1067	Response	1	35962266	15101	1
Vp001	1068	Picture	MorphF8_09_orig.jpg ; MorphF8_00_LOWER.jpg	35962273	0	154	9043	155	0	next	hit	2134
Vp001	1068	Response	1	35971225	8952	1
Vp001	1069	Picture	MorphM7_08_orig.jpg ; MorphM7_00_LOWER.jpg	35971316	0	1	5277	166	0	next	hit	2136
Vp001	1069	Response	1	35976585	5269	1
Vp001	1070	Picture	MorphF5_10_orig.jpg ; MorphF5_00_LOWER.jpg	35976593	0	165	4808	166	0	next	hit	2138
Vp001	1070	Response	1	35981305	4712	1
Vp001	1071	Picture	MorphF4_06_orig.jpg ; MorphF4_10_LOWER.jpg	35981401	0	1	20792	177	0	next	hit	2140
Vp001	1071	Response	1	36002185	20784	1
Vp001	1072	Picture	MorphM9_05_orig.jpg ; MorphM9_10_LOWER.jpg	36002193	0	176	55999	352	0	next	hit	2142
Vp001	1072	Response	1	36058185	55992	1
Vp001	1073	Picture	MorphM8_03_orig.jpg ; MorphM8_00_LOWER.jpg	36058192	0	176	9729	177	0	next	hit	2144
Vp001	1073	Response	1	36067785	9593	1
Vp001	1074	Picture	MorphM1_03_orig.jpg ; MorphM1_00_LOWER.jpg	36067921	0	1	14427	172	0	next	hit	2146
Vp001	1074	Response	1	36082344	14423	1
Vp001	1075	Picture	MorphM2_04_orig.jpg ; MorphM2_10_LOWER.jpg	36082348	0	171	6539	172	0	next	incorrect	2148
Vp001	1075	Response	2	36088744	6396	1
Vp001	1076	Picture	MorphM1_00_orig.jpg ; MorphM1_00_LOWER.jpg	36088887	0	1	5945	161	0	next	incorrect	2150
Vp001	1076	Response	2	36094824	5937	1
Vp001	1077	Picture	MorphM6_09_orig.jpg ; MorphM6_00_LOWER.jpg	36094832	0	160	7040	313	0	next	hit	2152
Vp001	1077	Response	1	36101864	7032	1
Vp001	1078	Picture	MorphF8_01_orig.jpg ; MorphF8_10_LOWER.jpg	36101872	0	153	9043	154	0	next	incorrect	2154
Vp001	1078	Response	2	36110824	8952	1
Vp001	1079	Picture	MorphF9_05_orig.jpg ; MorphF9_10_LOWER.jpg	36110915	0	1	6237	2	0	next	incorrect	2156
Vp001	1079	Response	2	36117064	6149	1
Vp001	1080	Picture	MorphM4_08_orig.jpg ; MorphM4_00_LOWER.jpg	36117152	0	1	4644	2	0	next	hit	2158
Vp001	1080	Response	1	36121704	4552	1
Vp001	1081	Picture	MorphF1_03_orig.jpg ; MorphF1_10_LOWER.jpg	36121796	0	1	9422	2	0	next	incorrect	2160
Vp001	1081	Response	2	36131144	9348	1
Vp001	1082	Picture	MorphM3_04_orig.jpg ; MorphM3_00_LOWER.jpg	36131218	0	1	5839	2	0	next	incorrect	2162
Vp001	1082	Response	2	36136984	5766	1
Vp001	1083	Picture	MorphF4_05_orig.jpg ; MorphF4_10_LOWER.jpg	36137057	0	1	20435	2	0	next	hit	2164
Vp001	1083	Response	1	36157384	20327	1
Vp001	1084	Picture	MorphF6_06_orig.jpg ; MorphF6_00_LOWER.jpg	36157492	0	1	15499	162	0	next	hit	2166
Vp001	1084	Response	1	36172984	15492	1
Vp001	1085	Picture	MorphF9_09_orig.jpg ; MorphF9_10_LOWER.jpg	36172991	0	161	19932	162	0	next	hit	2168
Vp001	1085	Response	1	36192823	19832	1
Vp001	1086	Picture	MorphF3_00_orig.jpg ; MorphF3_00_LOWER.jpg	36192923	0	1	6369	2	0	next	incorrect	2170
Vp001	1086	Response	2	36199223	6300	1
Vp001	1087	Picture	MorphM6_03_orig.jpg ; MorphM6_00_LOWER.jpg	36199292	0	1	9379	178	0	next	incorrect	2172
Vp001	1087	Response	2	36208663	9371	1
Vp001	1088	Picture	MorphF5_04_orig.jpg ; MorphF5_00_LOWER.jpg	36208671	0	177	8536	178	0	next	incorrect	2174
Vp001	1088	Response	2	36217063	8392	1
Vp001	1089	Picture	MorphF10_07_orig.jpg ; MorphF10_00_LOWER.jpg	36217207	0	1	8094	2	0	next	hit	2176
Vp001	1089	Response	1	36225223	8016	1
Vp001	1090	Picture	MorphM2_08_orig.jpg ; MorphM2_00_LOWER.jpg	36225301	0	1	12076	2	0	next	hit	2178
Vp001	1090	Response	1	36237303	12002	1
Vp001	1091	Picture	MorphF6_08_orig.jpg ; MorphF6_10_LOWER.jpg	36237377	0	1	11544	3	0	next	hit	2180
Vp001	1091	Response	1	36248823	11446	1
Vp001	1092	Picture	MorphM9_10_orig.jpg ; MorphM9_00_LOWER.jpg	36248921	0	2	10709	176	0	next	hit	2182
Vp001	1092	Response	1	36259623	10702	1
Vp001	1093	Picture	MorphF4_06_orig.jpg ; MorphF4_00_LOWER.jpg	36259630	0	174	13973	175	0	next	hit	2184
Vp001	1093	Response	1	36273543	13913	1
Vp001	1094	Picture	MorphF8_04_orig.jpg ; MorphF8_10_LOWER.jpg	36273603	0	1	25611	2	0	next	incorrect	2186
Vp001	1094	Response	2	36299143	25540	1
Vp001	1095	Picture	MorphM2_05_orig.jpg ; MorphM2_00_LOWER.jpg	36299214	0	1	60496	149	0	next	incorrect	2188
Vp001	1095	Response	2	36359702	60488	1
Vp001	1096	Picture	MorphF8_08_orig.jpg ; MorphF8_00_LOWER.jpg	36359710	0	148	65700	149	0	next	hit	2190
Vp001	1096	Response	1	36425301	65591	1
Vp001	1097	Picture	MorphM4_05_orig.jpg ; MorphM4_10_LOWER.jpg	36425410	0	1	194617	187	0	next	hit	2192
Vp001	1097	Response	1	36620019	194609	1
Vp001	1098	Picture	MorphF3_00_orig.jpg ; MorphF3_10_LOWER.jpg	36620027	0	186	10137	187	0	next	incorrect	2194
Vp001	1098	Response	2	36630099	10072	1
Vp001	1099	Picture	MorphF1_07_orig.jpg ; MorphF1_10_LOWER.jpg	36630164	0	1	8183	179	0	next	incorrect	2196
Vp001	1099	Response	2	36638339	8175	1
Vp001	1100	Picture	MorphM4_04_orig.jpg ; MorphM4_10_LOWER.jpg	36638347	0	178	28559	327	0	next	incorrect	2198
Vp001	1100	Response	2	36666898	28551	2
Vp001	1101	Picture	MorphF5_06_orig.jpg ; MorphF5_00_LOWER.jpg	36666906	0	149	11280	298	0	next	hit	2200
Vp001	1101	Response	1	36678179	11273	1
Vp001	1102	Picture	MorphM10_09_orig.jpg ; MorphM10_10_LOWER.jpg	36678186	0	149	5854	150	0	next	hit	2202
Vp001	1102	Response	1	36683939	5753	1
Vp001	1103	Picture	MorphF4_02_orig.jpg ; MorphF4_00_LOWER.jpg	36684040	0	1	13004	2	0	next	incorrect	2204
Vp001	1103	Response	2	36696899	12859	1
Vp001	1104	Picture	MorphF8_10_orig.jpg ; MorphF8_10_LOWER.jpg	36697044	0	1	7829	2	0	next	hit	2206
Vp001	1104	Response	1	36704738	7694	1
Vp001	1105	Picture	MorphM5_10_orig.jpg ; MorphM5_10_LOWER.jpg	36704873	0	1	10218	2	0	next	hit	2208
Vp001	1105	Response	1	36714978	10105	1
Vp001	1106	Picture	MorphM9_01_orig.jpg ; MorphM9_10_LOWER.jpg	36715091	0	1	13403	2	0	next	incorrect	2210
Vp001	1106	Response	2	36728418	13327	1
Vp001	1107	Picture	MorphF6_01_orig.jpg ; MorphF6_00_LOWER.jpg	36728494	0	1	30653	2	0	next	incorrect	2212
Vp001	1107	Response	2	36759058	30564	1
Vp001	1108	Picture	MorphM8_01_orig.jpg ; MorphM8_10_LOWER.jpg	36759147	0	1	8478	149	0	next	hit	2214
Vp001	1108	Response	1	36767618	8471	1
Vp001	1109	Picture	MorphM7_10_orig.jpg ; MorphM7_00_LOWER.jpg	36767625	0	148	6915	149	0	next	hit	2216
Vp001	1109	Response	1	36774418	6793	1
Vp001	1110	Picture	MorphF2_04_orig.jpg ; MorphF2_00_LOWER.jpg	36774540	0	1	11401	146	0	next	incorrect	2218
Vp001	1110	Response	2	36785938	11398	1
Vp001	1111	Picture	MorphM6_04_orig.jpg ; MorphM6_00_LOWER.jpg	36785941	0	145	148766	146	0	next	incorrect	2220
Vp001	1111	Response	2	36934577	148636	1
Vp001	1112	Picture	MorphF2_07_orig.jpg ; MorphF2_00_LOWER.jpg	36934707	0	1	6757	145	0	next	incorrect	2222
Vp001	1112	Response	2	36941456	6749	1
Vp001	1113	Picture	MorphM8_09_orig.jpg ; MorphM8_10_LOWER.jpg	36941464	0	144	6778	145	0	next	hit	2224
Vp001	1113	Response	1	36948176	6712	1
Vp001	1114	Picture	MorphF9_07_orig.jpg ; MorphF9_00_LOWER.jpg	36948242	0	1	6635	2	0	next	hit	2226
Vp001	1114	Response	1	36954736	6494	1
Vp001	1115	Picture	MorphF6_09_orig.jpg ; MorphF6_00_LOWER.jpg	36954877	0	1	7166	2	0	next	hit	2228
Vp001	1115	Response	1	36961936	7059	1
Vp001	1116	Picture	MorphF7_06_orig.jpg ; MorphF7_00_LOWER.jpg	36962043	0	1	13402	3	0	next	incorrect	2230
Vp001	1116	Response	2	36975376	13333	1
Vp001	1117	Picture	MorphF2_08_orig.jpg ; MorphF2_00_LOWER.jpg	36975445	0	2	55458	146	0	next	hit	2232
Vp001	1117	Response	1	37030895	55450	1
Vp001	1118	Picture	MorphF1_09_orig.jpg ; MorphF1_10_LOWER.jpg	37030903	0	144	8370	145	0	next	incorrect	2234
Vp001	1118	Response	2	37039135	8232	1
Vp001	1119	Picture	MorphM2_06_orig.jpg ; MorphM2_10_LOWER.jpg	37039273	0	1	8759	2	0	next	hit	2236
Vp001	1119	Response	1	37047935	8662	1
Vp001	1120	Picture	MorphF6_04_orig.jpg ; MorphF6_00_LOWER.jpg	37048032	0	1	6634	3	0	next	incorrect	2238
Vp001	1120	Response	2	37054575	6543	1
Vp001	1121	Picture	MorphM1_08_orig.jpg ; MorphM1_00_LOWER.jpg	37054666	0	2	6877	160	0	next	hit	2240
Vp001	1121	Response	1	37061535	6869	1
Vp001	1122	Picture	MorphF5_05_orig.jpg ; MorphF5_10_LOWER.jpg	37061543	0	158	8251	159	0	next	hit	2242
Vp001	1122	Response	1	37069695	8152	1
Vp001	1123	Picture	MorphM8_10_orig.jpg ; MorphM8_00_LOWER.jpg	37069794	0	1	8469	159	0	next	hit	2244
Vp001	1123	Response	1	37078254	8460	2
Vp001	1124	Picture	MorphF6_07_orig.jpg ; MorphF6_00_LOWER.jpg	37078263	0	158	9279	325	0	next	incorrect	2246
Vp001	1124	Response	2	37087535	9272	1
Vp001	1125	Picture	MorphF3_01_orig.jpg ; MorphF3_00_LOWER.jpg	37087542	0	167	7863	168	0	next	incorrect	2248
Vp001	1125	Response	2	37095295	7753	1
Vp001	1126	Picture	MorphM9_06_orig.jpg ; MorphM9_10_LOWER.jpg	37095405	0	1	20537	166	0	next	incorrect	2250
Vp001	1126	Response	2	37115935	20530	1
Vp001	1127	Picture	MorphM1_08_orig.jpg ; MorphM1_10_LOWER.jpg	37115942	0	165	6880	350	0	next	hit	2252
Vp001	1127	Response	1	37122815	6873	1
Vp001	1128	Picture	MorphM4_07_orig.jpg ; MorphM4_00_LOWER.jpg	37122822	0	185	16320	240	0	next	hit	2254
Vp001	1128	Response	1	37139134	16312	1
Vp001	1129	Picture	MorphF5_03_orig.jpg ; MorphF5_10_LOWER.jpg	37139142	0	55	13840	203	0	next	incorrect	2256
Vp001	1129	Response	2	37152974	13832	1
Vp001	1130	Picture	MorphM5_08_orig.jpg ; MorphM5_00_LOWER.jpg	37152982	0	148	21200	328	0	next	incorrect	2258
Vp001	1130	Response	2	37174174	21192	1
Vp001	1131	Picture	MorphM4_10_orig.jpg ; MorphM4_10_LOWER.jpg	37174182	0	180	33220	181	0	next	hit	2260
Vp001	1131	Response	1	37207294	33112	1
Vp001	1132	Picture	MorphF9_10_orig.jpg ; MorphF9_10_LOWER.jpg	37207402	0	1	25979	165	0	next	hit	2262
Vp001	1132	Response	1	37233374	25972	1
Vp001	1133	Picture	MorphF7_05_orig.jpg ; MorphF7_10_LOWER.jpg	37233381	0	164	9054	165	0	next	incorrect	2264
Vp001	1133	Response	2	37242334	8953	1
Vp001	1134	Picture	MorphM3_09_orig.jpg ; MorphM3_00_LOWER.jpg	37242435	0	1	6062	177	0	next	incorrect	2266
Vp001	1134	Response	2	37248493	6058	1
Vp001	1135	Picture	MorphF4_08_orig.jpg ; MorphF4_00_LOWER.jpg	37248497	0	176	13444	177	0	next	hit	2268
Vp001	1135	Response	1	37261853	13356	1
Vp001	1136	Picture	MorphF6_08_orig.jpg ; MorphF6_00_LOWER.jpg	37261941	0	1	13360	178	0	next	incorrect	2270
Vp001	1136	Response	2	37275293	13352	1
Vp001	1137	Picture	MorphF9_01_orig.jpg ; MorphF9_10_LOWER.jpg	37275301	0	177	13578	178	0	next	incorrect	2272
Vp001	1137	Response	2	37288733	13432	1
Vp001	1138	Picture	MorphF2_04_orig.jpg ; MorphF2_10_LOWER.jpg	37288879	0	1	22957	2	0	next	incorrect	2274
Vp001	1138	Response	2	37311693	22814	1
Vp001	1139	Picture	MorphF3_06_orig.jpg ; MorphF3_10_LOWER.jpg	37311836	0	1	81742	2	0	next	incorrect	2276
Vp001	1139	Response	2	37393452	81616	1
Vp001	1140	Picture	MorphM9_00_orig.jpg ; MorphM9_00_LOWER.jpg	37393578	0	1	15128	2	0	next	incorrect	2278
Vp001	1140	Response	2	37408572	14994	1
Vp001	1141	Picture	MorphM2_07_orig.jpg ; MorphM2_00_LOWER.jpg	37408706	0	1	12341	2	0	next	hit	2280
Vp001	1141	Response	1	37420972	12266	1
Vp001	1142	Picture	MorphM10_02_orig.jpg ; MorphM10_10_LOWER.jpg	37421047	0	1	6092	147	0	next	hit	2282
Vp001	1142	Response	1	37427132	6085	1
Vp001	1143	Picture	MorphM8_04_orig.jpg ; MorphM8_10_LOWER.jpg	37427139	0	146	9168	147	0	next	hit	2284
Vp001	1143	Response	1	37436172	9033	1
Vp001	1144	Picture	MorphF7_06_orig.jpg ; MorphF7_10_LOWER.jpg	37436307	0	1	42032	168	0	next	incorrect	2286
Vp001	1144	Response	2	37478331	42024	1
Vp001	1145	Picture	MorphM10_02_orig.jpg ; MorphM10_00_LOWER.jpg	37478339	0	167	42895	168	0	next	incorrect	2288
Vp001	1145	Response	2	37521131	42792	1
Vp001	1146	Picture	MorphM3_03_orig.jpg ; MorphM3_10_LOWER.jpg	37521234	0	1	6901	2	0	next	incorrect	2290
Vp001	1146	Response	2	37528011	6777	1
Vp001	1147	Picture	MorphF1_09_orig.jpg ; MorphF1_00_LOWER.jpg	37528135	0	1	15260	2	0	next	incorrect	2292
Vp001	1147	Response	2	37543291	15156	1
Vp001	1148	Picture	MorphF4_08_orig.jpg ; MorphF4_10_LOWER.jpg	37543395	0	1	9820	2	0	next	hit	2294
Vp001	1148	Response	1	37553130	9735	1
Vp001	1149	Picture	MorphF2_03_orig.jpg ; MorphF2_10_LOWER.jpg	37553215	0	1	14596	2	0	next	incorrect	2296
Vp001	1149	Response	2	37567690	14475	1
Vp001	1150	Picture	MorphM9_09_orig.jpg ; MorphM9_00_LOWER.jpg	37567811	0	1	29327	2	0	next	incorrect	2298
Vp001	1150	Response	2	37597050	29239	1
Vp001	1151	Picture	MorphM1_10_orig.jpg ; MorphM1_10_LOWER.jpg	37597138	0	1	6316	188	0	next	hit	2300
Vp001	1151	Response	1	37603450	6312	1
Vp001	1152	Picture	MorphM2_07_orig.jpg ; MorphM2_10_LOWER.jpg	37603454	0	187	9843	351	0	next	hit	2302
Vp001	1152	Response	1	37613290	9836	1
Vp001	1153	Picture	MorphF1_05_orig.jpg ; MorphF1_00_LOWER.jpg	37613297	0	164	6640	323	0	next	incorrect	2304
Vp001	1153	Response	2	37619930	6633	1
Vp001	1154	Picture	MorphM10_05_orig.jpg ; MorphM10_00_LOWER.jpg	37619937	0	159	18720	308	0	next	incorrect	2306
Vp001	1154	Response	2	37638650	18713	1
Vp001	1155	Picture	MorphM6_02_orig.jpg ; MorphM6_00_LOWER.jpg	37638657	0	149	7036	295	0	next	incorrect	2308
Vp001	1155	Response	2	37645690	7033	1
Vp001	1156	Picture	MorphF2_05_orig.jpg ; MorphF2_10_LOWER.jpg	37645693	0	146	10230	147	0	next	incorrect	2310
Vp001	1156	Response	2	37655849	10156	1
Vp001	1157	Picture	MorphF8_08_orig.jpg ; MorphF8_10_LOWER.jpg	37655923	0	1	56494	170	0	next	hit	2312
Vp001	1157	Response	1	37712409	56486	1
Vp001	1158	Picture	MorphM9_09_orig.jpg ; MorphM9_10_LOWER.jpg	37712417	0	169	7865	170	0	next	hit	2314
Vp001	1158	Response	1	37720169	7752	1
Vp001	1159	Picture	MorphF6_05_orig.jpg ; MorphF6_00_LOWER.jpg	37720282	0	1	12474	2	0	next	hit	2316
Vp001	1159	Response	1	37732649	12367	1
Vp001	1160	Picture	MorphM8_02_orig.jpg ; MorphM8_10_LOWER.jpg	37732756	0	1	7961	3	0	next	hit	2318
Vp001	1160	Response	1	37740569	7813	1
Vp001	1161	Picture	MorphF3_06_orig.jpg ; MorphF3_00_LOWER.jpg	37740717	0	2	12341	3	0	next	incorrect	2320
Vp001	1161	Response	2	37752969	12252	1
Vp001	1162	Picture	MorphM1_07_orig.jpg ; MorphM1_00_LOWER.jpg	37753058	0	1	111732	3	0	next	incorrect	2322
Vp001	1162	Response	2	37864728	111670	1
Vp001	1163	Picture	MorphM6_07_orig.jpg ; MorphM6_10_LOWER.jpg	37864790	0	2	322192	3	0	next	hit	2324
Vp001	1163	Response	1	38186885	322095	1
Vp001	1164	Picture	MorphM4_09_orig.jpg ; MorphM4_00_LOWER.jpg	38186982	0	1	15510	151	0	next	hit	2326
Vp001	1164	Response	1	38202484	15502	1
Vp001	1165	Picture	MorphM8_07_orig.jpg ; MorphM8_00_LOWER.jpg	38202492	0	150	9920	332	0	next	hit	2328
Vp001	1165	Response	1	38212404	9912	1
Vp001	1166	Picture	MorphM4_04_orig.jpg ; MorphM4_00_LOWER.jpg	38212412	0	182	20320	347	0	next	incorrect	2330
Vp001	1166	Response	2	38232724	20312	1
Vp001	1167	Picture	MorphM9_07_orig.jpg ; MorphM9_00_LOWER.jpg	38232732	0	165	43954	167	0	next	incorrect	2332
Vp001	1167	Response	2	38276564	43832	1
Vp001	1168	Picture	MorphM8_08_orig.jpg ; MorphM8_10_LOWER.jpg	38276686	0	2	113565	161	0	next	hit	2334
Vp001	1168	Response	1	38390243	113557	1
Vp001	1169	Picture	MorphF4_04_orig.jpg ; MorphF4_00_LOWER.jpg	38390251	0	159	9182	160	0	next	incorrect	2336
Vp001	1169	Response	2	38399362	9111	1
Vp001	1170	Picture	MorphF7_09_orig.jpg ; MorphF7_00_LOWER.jpg	38399433	0	1	12606	2	0	next	hit	2338
Vp001	1170	Response	1	38411922	12489	1
Vp001	1171	Picture	MorphM10_08_orig.jpg ; MorphM10_00_LOWER.jpg	38412039	0	1	10748	3	0	next	hit	2340
Vp001	1171	Response	1	38422642	10603	1
Vp001	1172	Picture	MorphF6_05_orig.jpg ; MorphF6_10_LOWER.jpg	38422787	0	2	24263	157	0	next	hit	2342
Vp001	1172	Response	1	38447042	24255	1
Vp001	1173	Picture	MorphM9_05_orig.jpg ; MorphM9_00_LOWER.jpg	38447050	0	155	45361	332	0	next	incorrect	2344
Vp001	1173	Response	2	38492402	45352	1
Vp001	1174	Picture	MorphF1_10_orig.jpg ; MorphF1_10_LOWER.jpg	38492411	0	177	7342	178	0	next	incorrect	2346
Vp001	1174	Response	2	38499681	7270	1
Vp001	1175	Picture	MorphF8_05_orig.jpg ; MorphF8_10_LOWER.jpg	38499753	0	1	8492	2	0	next	hit	2348
Vp001	1175	Response	1	38508161	8408	1
Vp001	1176	Picture	MorphF6_00_orig.jpg ; MorphF6_10_LOWER.jpg	38508245	0	1	7284	149	0	next	incorrect	2350
Vp001	1176	Response	2	38515521	7276	1
Vp001	1177	Picture	MorphF5_00_orig.jpg ; MorphF5_00_LOWER.jpg	38515529	0	148	7579	149	0	next	incorrect	2352
Vp001	1177	Response	2	38523041	7512	1
Vp001	1178	Picture	MorphF7_03_orig.jpg ; MorphF7_10_LOWER.jpg	38523108	0	1	8492	2	0	next	hit	2354
Vp001	1178	Response	1	38531521	8413	1
Vp001	1179	Picture	MorphM7_09_orig.jpg ; MorphM7_10_LOWER.jpg	38531600	0	1	6329	175	0	next	hit	2356
Vp001	1179	Response	1	38537921	6321	1
Vp001	1180	Picture	MorphF9_09_orig.jpg ; MorphF9_00_LOWER.jpg	38537929	0	174	43300	175	0	next	hit	2358
Vp001	1180	Response	1	38581121	43192	1
Vp001	1181	Picture	MorphM5_03_orig.jpg ; MorphM5_10_LOWER.jpg	38581229	0	1	7962	2	0	next	incorrect	2360
Vp001	1181	Response	2	38589121	7892	1
Vp001	1182	Picture	MorphM2_03_orig.jpg ; MorphM2_00_LOWER.jpg	38589191	0	1	11678	2	0	next	incorrect	2362
Vp001	1182	Response	2	38600721	11530	1
Vp001	1183	Picture	MorphF3_10_orig.jpg ; MorphF3_00_LOWER.jpg	38600869	0	1	5971	2	0	next	incorrect	2364
Vp001	1183	Response	2	38606720	5851	1
Vp001	1184	Picture	MorphF7_08_orig.jpg ; MorphF7_10_LOWER.jpg	38606840	0	1	8208	154	0	next	hit	2366
Vp001	1184	Response	1	38615040	8200	1
Vp001	1185	Picture	MorphF8_00_orig.jpg ; MorphF8_00_LOWER.jpg	38615048	0	153	7680	323	0	next	incorrect	2368
Vp001	1185	Response	2	38622720	7672	1
Vp001	1186	Picture	MorphF2_09_orig.jpg ; MorphF2_00_LOWER.jpg	38622728	0	170	9723	171	0	next	incorrect	2370
Vp001	1186	Response	2	38632320	9592	1
Vp001	1187	Picture	MorphF7_02_orig.jpg ; MorphF7_10_LOWER.jpg	38632451	0	1	25213	2	0	next	hit	2372
Vp001	1187	Response	1	38657600	25149	1
Vp001	1188	Picture	MorphM1_02_orig.jpg ; MorphM1_00_LOWER.jpg	38657664	0	1	10350	2	0	next	incorrect	2374
Vp001	1188	Response	2	38667920	10256	1
Vp001	1189	Picture	MorphM4_08_orig.jpg ; MorphM4_10_LOWER.jpg	38668014	0	1	12739	2	0	next	hit	2376
Vp001	1189	Response	1	38680640	12626	1
Vp001	1190	Picture	MorphF8_06_orig.jpg ; MorphF8_00_LOWER.jpg	38680753	0	1	6219	153	0	next	hit	2378
Vp001	1190	Response	1	38686960	6207	1
Vp001	1191	Picture	MorphM1_00_orig.jpg ; MorphM1_10_LOWER.jpg	38686972	0	152	8245	153	0	next	incorrect	2380
Vp001	1191	Response	2	38695120	8148	1
Vp001	1192	Picture	MorphM6_09_orig.jpg ; MorphM6_10_LOWER.jpg	38695217	0	1	9510	179	0	next	hit	2382
Vp001	1192	Response	1	38704720	9503	1
Vp001	1193	Picture	MorphF9_00_orig.jpg ; MorphF9_10_LOWER.jpg	38704727	0	178	9864	179	0	next	incorrect	2384
Vp001	1193	Response	2	38714479	9752	1
Vp001	1194	Picture	MorphF2_10_orig.jpg ; MorphF2_00_LOWER.jpg	38714591	0	1	9953	2	0	next	incorrect	2386
Vp001	1194	Response	2	38724399	9808	1
Vp001	1195	Picture	MorphM8_02_orig.jpg ; MorphM8_00_LOWER.jpg	38724544	0	1	8583	177	0	next	hit	2388
Vp001	1195	Response	1	38733119	8575	1
Vp001	1196	Picture	MorphM7_00_orig.jpg ; MorphM7_10_LOWER.jpg	38733127	0	176	10658	177	0	next	hit	2390
Vp001	1196	Response	1	38743679	10552	1
Vp001	1197	Picture	MorphM1_01_orig.jpg ; MorphM1_10_LOWER.jpg	38743785	0	1	8095	2	0	next	incorrect	2392
Vp001	1197	Response	2	38751759	7974	1
Vp001	1198	Picture	MorphF2_01_orig.jpg ; MorphF2_00_LOWER.jpg	38751880	0	1	9554	2	0	next	incorrect	2394
Vp001	1198	Response	2	38761359	9479	1
Vp001	1199	Picture	MorphF6_10_orig.jpg ; MorphF6_10_LOWER.jpg	38761434	0	1	11372	175	0	next	hit	2396
Vp001	1199	Response	1	38772799	11365	1
Vp001	1200	Picture	MorphF8_10_orig.jpg ; MorphF8_00_LOWER.jpg	38772806	0	174	7736	176	0	next	hit	2398
Vp001	1200	Response	1	38780399	7593	1
Vp001	1201	Picture	MorphF5_03_orig.jpg ; MorphF5_00_LOWER.jpg	38780542	0	2	8095	3	0	next	incorrect	2400
Vp001	1201	Response	2	38788559	8017	1
Vp001	1202	Picture	MorphF7_00_orig.jpg ; MorphF7_00_LOWER.jpg	38788637	0	1	19609	165	0	next	incorrect	2402
Vp001	1202	Response	2	38808239	19602	1
Vp001	1203	Picture	MorphM9_08_orig.jpg ; MorphM9_10_LOWER.jpg	38808246	0	164	8876	343	0	next	incorrect	2404
Vp001	1203	Response	2	38817119	8873	1
Vp001	1204	Picture	MorphF9_00_orig.jpg ; MorphF9_00_LOWER.jpg	38817122	0	179	11855	180	0	next	incorrect	2406
Vp001	1204	Response	2	38828878	11756	1
Vp001	1205	Picture	MorphF7_04_orig.jpg ; MorphF7_00_LOWER.jpg	38828977	0	1	8493	2	0	next	hit	2408
Vp001	1205	Response	1	38837358	8381	1
Vp001	1206	Picture	MorphF3_04_orig.jpg ; MorphF3_00_LOWER.jpg	38837470	0	1	10056	164	0	next	incorrect	2410
Vp001	1206	Response	2	38847518	10048	1
Vp001	1207	Picture	MorphF7_03_orig.jpg ; MorphF7_00_LOWER.jpg	38847526	0	163	15422	164	0	next	hit	2412
Vp001	1207	Response	1	38862878	15352	1
Vp001	1208	Picture	MorphF6_06_orig.jpg ; MorphF6_10_LOWER.jpg	38862948	0	1	14199	2	0	next	hit	2414
Vp001	1208	Response	1	38877038	14090	1
Vp001	1209	Picture	MorphM2_05_orig.jpg ; MorphM2_10_LOWER.jpg	38877147	0	1	62501	2	0	next	hit	2416
Vp001	1209	Response	1	38939517	62370	1
Vp001	1210	Picture	MorphF2_10_orig.jpg ; MorphF2_10_LOWER.jpg	38939648	0	1	116642	2	0	next	incorrect	2418
Vp001	1210	Response	2	39056156	116508	1
Vp001	1211	Picture	MorphF9_03_orig.jpg ; MorphF9_10_LOWER.jpg	39056290	0	1	23474	150	0	next	incorrect	2420
Vp001	1211	Response	2	39079756	23466	1
Vp001	1212	Picture	MorphM6_10_orig.jpg ; MorphM6_10_LOWER.jpg	39079764	0	149	16203	150	0	next	hit	2422
Vp001	1212	Response	1	39095836	16072	1
Vp001	1213	Picture	MorphM1_05_orig.jpg ; MorphM1_00_LOWER.jpg	39095967	0	1	8996	162	0	next	incorrect	2424
Vp001	1213	Response	2	39104956	8989	1
Vp001	1214	Picture	MorphM6_05_orig.jpg ; MorphM6_00_LOWER.jpg	39104963	0	161	15520	328	0	next	hit	2426
Vp001	1214	Response	1	39120476	15513	1
Vp001	1215	Picture	MorphM1_04_orig.jpg ; MorphM1_10_LOWER.jpg	39120483	0	167	12639	168	0	next	incorrect	2428
Vp001	1215	Response	2	39133036	12553	1
Vp001	1216	Picture	MorphM2_09_orig.jpg ; MorphM2_10_LOWER.jpg	39133122	0	1	13668	2	0	next	hit	2430
Vp001	1216	Response	1	39146715	13593	1
Vp001	1217	Picture	MorphF8_03_orig.jpg ; MorphF8_00_LOWER.jpg	39146790	0	1	8360	2	0	next	hit	2432
Vp001	1217	Response	1	39155035	8245	1
Vp001	1218	Picture	MorphM4_00_orig.jpg ; MorphM4_10_LOWER.jpg	39155150	0	1	9555	2	0	next	incorrect	2434
Vp001	1218	Response	2	39164635	9485	1
Vp001	1219	Picture	MorphF5_06_orig.jpg ; MorphF5_10_LOWER.jpg	39164705	0	1	22293	2	0	next	hit	2436
Vp001	1219	Response	1	39186875	22170	1
Vp001	1220	Picture	MorphF1_06_orig.jpg ; MorphF1_10_LOWER.jpg	39186998	0	1	7696	2	0	next	incorrect	2438
Vp001	1220	Response	2	39194555	7557	1
Vp001	1221	Picture	MorphM8_04_orig.jpg ; MorphM8_00_LOWER.jpg	39194694	0	1	8493	2	0	next	hit	2440
Vp001	1221	Response	1	39203115	8421	1
Vp001	1222	Picture	MorphM3_08_orig.jpg ; MorphM3_10_LOWER.jpg	39203187	0	1	6635	2	0	next	incorrect	2442
Vp001	1222	Response	2	39209755	6568	1
Vp001	1223	Picture	MorphF5_09_orig.jpg ; MorphF5_00_LOWER.jpg	39209822	0	1	13403	2	0	next	hit	2444
Vp001	1223	Response	1	39223115	13293	1
Vp001	1224	Picture	MorphM7_06_orig.jpg ; MorphM7_10_LOWER.jpg	39223225	0	1	11279	2	0	next	hit	2446
Vp001	1224	Response	1	39234395	11170	1
Vp001	1225	Picture	MorphM10_07_orig.jpg ; MorphM10_10_LOWER.jpg	39234504	0	1	5971	2	0	next	hit	2448
Vp001	1225	Response	1	39240394	5890	1
Vp001	1226	Picture	MorphF1_04_orig.jpg ; MorphF1_00_LOWER.jpg	39240475	0	1	7431	2	0	next	incorrect	2450
Vp001	1226	Response	2	39247834	7359	1
Vp001	1227	Picture	MorphM5_05_orig.jpg ; MorphM5_10_LOWER.jpg	39247906	0	1	8493	2	0	next	incorrect	2452
Vp001	1227	Response	2	39256314	8408	1
Vp001	1228	Picture	MorphM10_04_orig.jpg ; MorphM10_10_LOWER.jpg	39256399	0	1	7166	2	0	next	hit	2454
Vp001	1228	Response	1	39263434	7035	1
Vp001	1229	Picture	MorphM4_07_orig.jpg ; MorphM4_10_LOWER.jpg	39263565	0	1	18677	168	0	next	hit	2456
Vp001	1229	Response	1	39282234	18669	1
Vp001	1230	Picture	MorphM7_01_orig.jpg ; MorphM7_00_LOWER.jpg	39282242	0	167	15294	168	0	next	hit	2458
Vp001	1230	Response	1	39297434	15192	1
Vp001	1231	Picture	MorphF10_01_orig.jpg ; MorphF10_00_LOWER.jpg	39297536	0	1	13269	3	0	next	incorrect	2460
Vp001	1231	Response	2	39310714	13178	1
Vp001	1232	Picture	MorphF9_01_orig.jpg ; MorphF9_00_LOWER.jpg	39310805	0	2	8081	150	0	next	incorrect	2462
Vp001	1232	Response	2	39318874	8069	1
Vp001	1233	Picture	MorphM3_01_orig.jpg ; MorphM3_00_LOWER.jpg	39318886	0	148	6118	149	0	next	incorrect	2464
Vp001	1233	Response	2	39324874	5988	1
Vp001	1234	Picture	MorphF3_05_orig.jpg ; MorphF3_10_LOWER.jpg	39325004	0	1	7299	2	0	next	incorrect	2466
Vp001	1234	Response	2	39332154	7150	1
Vp001	1235	Picture	MorphF1_03_orig.jpg ; MorphF1_00_LOWER.jpg	39332303	0	1	6635	2	0	next	incorrect	2468
Vp001	1235	Response	2	39338874	6571	1
Vp001	1236	Picture	MorphF6_03_orig.jpg ; MorphF6_00_LOWER.jpg	39338938	0	1	54141	2	0	next	incorrect	2470
Vp001	1236	Response	2	39392953	54015	1
Vp001	1237	Picture	MorphM6_06_orig.jpg ; MorphM6_10_LOWER.jpg	39393079	0	1	25876	2	0	next	hit	2472
Vp001	1237	Response	1	39418873	25794	1
Vp001	1238	Picture	MorphF10_02_orig.jpg ; MorphF10_10_LOWER.jpg	39418955	0	1	15260	2	0	next	incorrect	2474
Vp001	1238	Response	2	39434073	15118	1
Vp001	1239	Picture	MorphF8_00_orig.jpg ; MorphF8_10_LOWER.jpg	39434215	0	1	9024	2	0	next	hit	2476
Vp001	1239	Response	1	39443113	8898	1
Vp001	1240	Picture	MorphM10_06_orig.jpg ; MorphM10_00_LOWER.jpg	39443239	0	1	7033	2	0	next	hit	2478
Vp001	1240	Response	1	39450153	6914	1
Vp001	1241	Picture	MorphF4_05_orig.jpg ; MorphF4_00_LOWER.jpg	39450272	0	1	47728	178	0	next	hit	2480
Vp001	1241	Response	1	39497992	47720	1
Vp001	1242	Picture	MorphF5_01_orig.jpg ; MorphF5_00_LOWER.jpg	39498000	0	177	7474	178	0	next	incorrect	2482
Vp001	1242	Response	2	39505352	7352	1
Vp001	1243	Picture	MorphM8_01_orig.jpg ; MorphM8_00_LOWER.jpg	39505474	0	1	6205	167	0	next	hit	2484
Vp001	1243	Response	1	39511672	6198	1
Vp001	1244	Picture	MorphM1_09_orig.jpg ; MorphM1_10_LOWER.jpg	39511679	0	166	11577	167	0	next	incorrect	2486
Vp001	1244	Response	2	39523112	11433	1
Vp001	1245	Picture	MorphM6_06_orig.jpg ; MorphM6_00_LOWER.jpg	39523256	0	1	6104	2	0	next	hit	2488
Vp001	1245	Response	1	39529271	6015	2
Vp001	1246	Picture	MorphF5_10_orig.jpg ; MorphF5_10_LOWER.jpg	39529360	0	1	5971	2	0	next	incorrect	2490
Vp001	1246	Response	2	39535192	5832	1
Vp001	1247	Picture	MorphF9_06_orig.jpg ; MorphF9_10_LOWER.jpg	39535331	0	1	7829	3	0	next	incorrect	2492
Vp001	1247	Response	2	39543032	7701	1
Vp001	1248	Picture	MorphF1_01_orig.jpg ; MorphF1_10_LOWER.jpg	39543160	0	2	5308	3	0	next	incorrect	2494
Vp001	1248	Response	2	39548392	5232	1
Vp001	1249	Picture	MorphM2_09_orig.jpg ; MorphM2_00_LOWER.jpg	39548468	0	1	6491	146	0	next	hit	2496
Vp001	1249	Response	1	39554951	6483	1
Vp001	1250	Picture	MorphM9_06_orig.jpg ; MorphM9_00_LOWER.jpg	39554959	0	145	6248	146	0	next	incorrect	2498
Vp001	1250	Response	2	39561111	6152	1
Vp001	1251	Picture	MorphM2_06_orig.jpg ; MorphM2_00_LOWER.jpg	39561207	0	1	5839	2	0	next	hit	2500
Vp001	1251	Response	1	39566951	5744	1
Vp001	1252	Picture	MorphM1_03_orig.jpg ; MorphM1_10_LOWER.jpg	39567046	0	1	5441	2	0	next	incorrect	2502
Vp001	1252	Response	2	39572391	5345	1
Vp001	1253	Picture	MorphF8_02_orig.jpg ; MorphF8_10_LOWER.jpg	39572487	0	1	6767	3	0	next	hit	2504
Vp001	1253	Response	1	39579191	6704	1
Vp001	1254	Picture	MorphM4_02_orig.jpg ; MorphM4_10_LOWER.jpg	39579254	0	2	9145	147	0	next	incorrect	2506
Vp001	1254	Response	2	39588391	9137	1
Vp001	1255	Picture	MorphF3_04_orig.jpg ; MorphF3_10_LOWER.jpg	39588399	0	145	14720	300	0	next	incorrect	2508
Vp001	1255	Response	2	39603111	14712	1
Vp001	1256	Picture	MorphM8_03_orig.jpg ; MorphM8_10_LOWER.jpg	39603119	0	155	6391	156	0	next	hit	2510
Vp001	1256	Response	1	39609431	6312	1
Vp001	1257	Picture	MorphF6_04_orig.jpg ; MorphF6_10_LOWER.jpg	39609510	0	1	6488	149	0	next	hit	2512
Vp001	1257	Response	1	39615991	6481	1
Vp001	1258	Picture	MorphF3_07_orig.jpg ; MorphF3_10_LOWER.jpg	39615998	0	148	12320	317	0	next	incorrect	2514
Vp001	1258	Response	2	39628311	12313	1
Vp001	1259	Picture	MorphF1_00_orig.jpg ; MorphF1_10_LOWER.jpg	39628318	0	169	7599	170	0	next	incorrect	2516
Vp001	1259	Response	2	39635831	7513	1
Vp001	1260	Picture	MorphF7_10_orig.jpg ; MorphF7_00_LOWER.jpg	39635917	0	1	9819	2	0	next	hit	2518
Vp001	1260	Response	1	39645671	9754	1
Vp001	1261	Picture	MorphM3_10_orig.jpg ; MorphM3_00_LOWER.jpg	39645736	0	1	6742	161	0	next	incorrect	2520
Vp001	1261	Response	2	39652471	6735	1
Vp001	1262	Picture	MorphM9_00_orig.jpg ; MorphM9_10_LOWER.jpg	39652478	0	160	13959	161	0	next	incorrect	2522
Vp001	1262	Response	2	39666310	13832	1
Vp001	1263	Picture	MorphF7_09_orig.jpg ; MorphF7_10_LOWER.jpg	39666437	0	1	37023	2	0	next	incorrect	2524
Vp001	1263	Response	2	39703350	36913	1
Vp001	1264	Picture	MorphF8_01_orig.jpg ; MorphF8_00_LOWER.jpg	39703460	0	1	7817	147	0	next	hit	2526
Vp001	1264	Response	1	39711270	7810	1
Vp001	1265	Picture	MorphM9_10_orig.jpg ; MorphM9_10_LOWER.jpg	39711277	0	146	21510	147	0	next	hit	2528
Vp001	1265	Response	1	39732710	21433	1
Vp001	1266	Picture	MorphM7_00_orig.jpg ; MorphM7_00_LOWER.jpg	39732787	0	1	8758	2	0	next	hit	2530
Vp001	1266	Response	1	39741430	8643	1
Vp001	1267	Picture	MorphF7_01_orig.jpg ; MorphF7_00_LOWER.jpg	39741545	0	1	11014	2	0	next	hit	2532
Vp001	1267	Response	1	39752470	10925	1
Vp001	1268	Picture	MorphM6_00_orig.jpg ; MorphM6_00_LOWER.jpg	39752559	0	1	8078	151	0	next	incorrect	2534
Vp001	1268	Response	2	39760630	8071	1
Vp001	1269	Picture	MorphM8_06_orig.jpg ; MorphM8_00_LOWER.jpg	39760637	0	150	6784	151	0	next	hit	2536
Vp001	1269	Response	1	39767349	6712	1
Vp001	1270	Picture	MorphM4_05_orig.jpg ; MorphM4_00_LOWER.jpg	39767421	0	1	9023	2	0	next	incorrect	2538
Vp001	1270	Response	2	39776309	8888	1
Vp001	1271	Picture	MorphF8_05_orig.jpg ; MorphF8_00_LOWER.jpg	39776444	0	1	9289	2	0	next	hit	2540
Vp001	1271	Response	1	39785669	9225	1
Vp001	1272	Picture	MorphF5_04_orig.jpg ; MorphF5_10_LOWER.jpg	39785733	0	1	24504	180	0	next	incorrect	2542
Vp001	1272	Response	2	39810229	24496	1
Vp001	1273	Picture	MorphF2_05_orig.jpg ; MorphF2_00_LOWER.jpg	39810237	0	179	18080	325	0	next	incorrect	2544
Vp001	1273	Response	2	39828309	18072	1
Vp001	1274	Picture	MorphF8_03_orig.jpg ; MorphF8_10_LOWER.jpg	39828317	0	146	8724	326	0	next	hit	2546
Vp001	1274	Response	1	39837029	8712	1
Vp001	1275	Picture	MorphM2_01_orig.jpg ; MorphM2_10_LOWER.jpg	39837041	0	180	13184	181	0	next	incorrect	2548
Vp001	1275	Response	2	39850149	13108	1
Vp001	1276	Picture	MorphM7_05_orig.jpg ; MorphM7_00_LOWER.jpg	39850225	0	1	72171	151	0	next	hit	2550
Vp001	1276	Response	1	39922388	72163	1
Vp001	1277	Picture	MorphF2_06_orig.jpg ; MorphF2_00_LOWER.jpg	39922396	0	150	7680	317	0	next	incorrect	2552
Vp001	1277	Response	2	39930068	7672	1
Vp001	1278	Picture	MorphF5_02_orig.jpg ; MorphF5_00_LOWER.jpg	39930076	0	167	150513	168	0	next	hit	2554
Vp001	1278	Response	1	40080467	150391	1
Vp001	1279	Picture	MorphM7_02_orig.jpg ; MorphM7_10_LOWER.jpg	40080589	0	1	141404	187	0	next	hit	2556
Vp001	1279	Response	1	40221985	141396	1
Vp001	1280	Picture	MorphF3_05_orig.jpg ; MorphF3_00_LOWER.jpg	40221993	0	186	15048	187	0	next	incorrect	2558
Vp001	1280	Response	2	40236945	14952	1
Vp001	1281	Picture	MorphM8_00_orig.jpg ; MorphM8_10_LOWER.jpg	40237041	0	1	6635	2	0	next	hit	2560
Vp001	1281	Response	1	40243585	6544	1
Vp001	1282	Picture	MorphF10_04_orig.jpg ; MorphF10_00_LOWER.jpg	40243676	0	1	6477	160	0	next	incorrect	2562
Vp001	1282	Response	2	40250145	6469	1
Vp001	1283	Picture	MorphM2_10_orig.jpg ; MorphM2_00_LOWER.jpg	40250153	0	159	6129	160	0	next	hit	2564
Vp001	1283	Response	1	40256145	5992	1
Vp001	1284	Picture	MorphM1_09_orig.jpg ; MorphM1_00_LOWER.jpg	40256282	0	1	21232	2	0	next	hit	2566
Vp001	1284	Response	1	40277425	21143	1
Vp001	1285	Picture	MorphM3_09_orig.jpg ; MorphM3_10_LOWER.jpg	40277514	0	1	5918	188	0	next	incorrect	2568
Vp001	1285	Response	2	40283425	5911	1
Vp001	1286	Picture	MorphF2_07_orig.jpg ; MorphF2_10_LOWER.jpg	40283432	0	187	7219	188	0	next	incorrect	2570
Vp001	1286	Response	2	40290545	7113	1
Vp001	1287	Picture	MorphF1_01_orig.jpg ; MorphF1_00_LOWER.jpg	40290651	0	1	6237	2	0	next	incorrect	2572
Vp001	1287	Response	2	40296784	6133	1
Vp001	1288	Picture	MorphF9_07_orig.jpg ; MorphF9_10_LOWER.jpg	40296888	0	1	31317	2	0	next	incorrect	2574
Vp001	1288	Response	2	40328064	31176	1
Vp001	1289	Picture	MorphF1_10_orig.jpg ; MorphF1_00_LOWER.jpg	40328205	0	1	9554	2	0	next	hit	2576
Vp001	1289	Response	1	40337664	9459	1
Vp001	1290	Picture	MorphF9_06_orig.jpg ; MorphF9_00_LOWER.jpg	40337759	0	1	15513	147	0	next	incorrect	2578
Vp001	1290	Response	2	40353264	15505	1
Vp001	1291	Picture	MorphM6_01_orig.jpg ; MorphM6_10_LOWER.jpg	40353272	0	146	8505	147	0	next	incorrect	2580
Vp001	1291	Response	2	40361664	8392	1
Vp001	1292	Picture	MorphM10_00_orig.jpg ; MorphM10_00_LOWER.jpg	40361777	0	1	6614	156	0	next	incorrect	2582
Vp001	1292	Response	2	40368384	6607	1
Vp001	1293	Picture	MorphF4_09_orig.jpg ; MorphF4_10_LOWER.jpg	40368391	0	155	9680	317	0	next	hit	2584
Vp001	1293	Response	1	40378064	9673	1
Vp001	1294	Picture	MorphM5_09_orig.jpg ; MorphM5_00_LOWER.jpg	40378071	0	162	9680	331	0	next	incorrect	2586
Vp001	1294	Response	2	40387744	9673	1
Vp001	1295	Picture	MorphF8_02_orig.jpg ; MorphF8_00_LOWER.jpg	40387751	0	169	8528	170	0	next	hit	2588
Vp001	1295	Response	1	40396144	8393	1
Vp001	1296	Picture	MorphM6_05_orig.jpg ; MorphM6_10_LOWER.jpg	40396279	0	1	17872	177	0	next	incorrect	2590
Vp001	1296	Response	2	40414143	17864	1
Vp001	1297	Picture	MorphM10_05_orig.jpg ; MorphM10_10_LOWER.jpg	40414151	0	176	6640	347	0	next	hit	2592
Vp001	1297	Response	1	40420783	6632	1
Vp001	1298	Picture	MorphM5_04_orig.jpg ; MorphM5_10_LOWER.jpg	40420791	0	171	11040	316	0	next	hit	2594
Vp001	1298	Response	1	40431823	11032	1
Vp001	1299	Picture	MorphF10_07_orig.jpg ; MorphF10_10_LOWER.jpg	40431831	0	145	9680	297	0	next	incorrect	2596
Vp001	1299	Response	2	40441503	9672	1
Vp001	1300	Picture	MorphM1_05_orig.jpg ; MorphM1_10_LOWER.jpg	40441511	0	152	28814	153	0	next	incorrect	2598
Vp001	1300	Response	2	40470223	28712	1
Vp001	1301	Picture	MorphF10_06_orig.jpg ; MorphF10_10_LOWER.jpg	40470325	0	1	39505	173	0	next	hit	2600
Vp001	1301	Response	1	40509822	39497	1
Vp001	1302	Picture	MorphF9_02_orig.jpg ; MorphF9_00_LOWER.jpg	40509830	0	172	45687	173	0	next	incorrect	2602
Vp001	1302	Response	2	40555422	45592	1
Vp001	1303	Picture	MorphM7_07_orig.jpg ; MorphM7_10_LOWER.jpg	40555517	0	1	11913	165	0	next	hit	2604
Vp001	1303	Response	1	40567422	11905	1
Vp001	1304	Picture	MorphM10_00_orig.jpg ; MorphM10_10_LOWER.jpg	40567430	0	164	11442	165	0	next	incorrect	2606
Vp001	1304	Response	2	40578782	11352	1
Vp001	1305	Picture	MorphM2_10_orig.jpg ; MorphM2_10_LOWER.jpg	40578872	0	1	7517	181	0	next	hit	2608
Vp001	1305	Response	1	40586382	7510	1
Vp001	1306	Picture	MorphM10_01_orig.jpg ; MorphM10_00_LOWER.jpg	40586389	0	180	8539	181	0	next	incorrect	2610
Vp001	1306	Response	2	40594862	8473	1
Vp001	1307	Picture	MorphF1_06_orig.jpg ; MorphF1_00_LOWER.jpg	40594928	0	1	10351	2	0	next	incorrect	2612
Vp001	1307	Response	2	40605182	10254	1
Vp001	1308	Picture	MorphM8_08_orig.jpg ; MorphM8_00_LOWER.jpg	40605279	0	1	6900	2	0	next	hit	2614
Vp001	1308	Response	1	40612062	6783	1
Vp001	1309	Picture	MorphF2_08_orig.jpg ; MorphF2_10_LOWER.jpg	40612179	0	1	12474	2	0	next	incorrect	2616
Vp001	1309	Response	2	40624541	12362	1
Vp001	1310	Picture	MorphF5_08_orig.jpg ; MorphF5_10_LOWER.jpg	40624653	0	1	20966	2	0	next	hit	2618
Vp001	1310	Response	1	40645501	20848	1
Vp001	1311	Picture	MorphF2_03_orig.jpg ; MorphF2_00_LOWER.jpg	40645619	0	1	8360	2	0	next	incorrect	2620
Vp001	1311	Response	2	40653901	8282	1
Vp001	1312	Picture	MorphF5_01_orig.jpg ; MorphF5_10_LOWER.jpg	40653979	0	1	12474	2	0	next	incorrect	2622
Vp001	1312	Response	2	40666381	12402	1
Vp001	1313	Picture	MorphM3_05_orig.jpg ; MorphM3_00_LOWER.jpg	40666453	0	1	5935	171	0	next	incorrect	2624
Vp001	1313	Response	2	40672381	5928	1
Vp001	1314	Picture	MorphM5_04_orig.jpg ; MorphM5_00_LOWER.jpg	40672388	0	170	4946	171	0	next	incorrect	2626
Vp001	1314	Response	2	40677261	4873	1
Vp001	1315	Picture	MorphM3_06_orig.jpg ; MorphM3_10_LOWER.jpg	40677334	0	1	7134	167	0	next	incorrect	2628
Vp001	1315	Response	2	40684461	7127	1
Vp001	1316	Picture	MorphF9_02_orig.jpg ; MorphF9_10_LOWER.jpg	40684468	0	166	9719	167	0	next	incorrect	2630
Vp001	1316	Response	2	40694061	9593	1
Vp001	1317	Picture	MorphM4_01_orig.jpg ; MorphM4_00_LOWER.jpg	40694187	0	1	15241	154	0	next	incorrect	2632
Vp001	1317	Response	2	40709421	15234	1
Vp001	1318	Picture	MorphF7_02_orig.jpg ; MorphF7_00_LOWER.jpg	40709428	0	153	11033	154	0	next	hit	2634
Vp001	1318	Response	1	40720380	10952	1
Vp001	1319	Picture	MorphM8_06_orig.jpg ; MorphM8_10_LOWER.jpg	40720461	0	1	5927	179	0	next	hit	2636
Vp001	1319	Response	1	40726380	5919	1
Vp001	1320	Picture	MorphM7_06_orig.jpg ; MorphM7_00_LOWER.jpg	40726388	0	178	8272	179	0	next	hit	2638
Vp001	1320	Response	1	40734540	8152	1
Vp001	1321	Picture	MorphM5_06_orig.jpg ; MorphM5_00_LOWER.jpg	40734660	0	1	16587	2	0	next	incorrect	2640
Vp001	1321	Response	2	40751180	16520	1
Vp001	1322	Picture	MorphM10_06_orig.jpg ; MorphM10_10_LOWER.jpg	40751247	0	1	12581	160	0	next	hit	2642
Vp001	1322	Response	1	40763820	12573	1
Vp001	1323	Picture	MorphM4_03_orig.jpg ; MorphM4_00_LOWER.jpg	40763828	0	159	13959	160	0	next	incorrect	2644
Vp001	1323	Response	2	40777660	13832	1
Vp001	1324	Picture	MorphM6_02_orig.jpg ; MorphM6_10_LOWER.jpg	40777787	0	1	17118	2	0	next	incorrect	2646
Vp001	1324	Response	2	40794780	16993	1
Vp001	1325	Picture	MorphF7_00_orig.jpg ; MorphF7_10_UPPER.jpg	40794905	0	1	6369	3	0	next	hit	2648
Vp001	1325	Response	1	40801180	6275	1
Vp001	1326	Picture	MorphF1_09_orig.jpg ; MorphF1_00_UPPER.jpg	40801274	0	2	6635	3	0	next	incorrect	2650
Vp001	1326	Response	2	40807820	6546	1
Vp001	1327	Picture	MorphM6_06_orig.jpg ; MorphM6_00_UPPER.jpg	40807909	0	1	9687	2	0	next	incorrect	2652
Vp001	1327	Response	2	40817500	9591	1
Vp001	1328	Picture	MorphF8_07_orig.jpg ; MorphF8_10_UPPER.jpg	40817596	0	1	6073	166	0	next	hit	2654
Vp001	1328	Response	1	40823659	6063	1
Vp001	1329	Picture	MorphF5_08_orig.jpg ; MorphF5_10_UPPER.jpg	40823669	0	165	7038	325	0	next	hit	2656
Vp001	1329	Response	1	40830699	7030	1
Vp001	1330	Picture	MorphM9_00_orig.jpg ; MorphM9_10_UPPER.jpg	40830707	0	160	6640	315	0	next	hit	2658
Vp001	1330	Response	1	40837339	6632	1
Vp001	1331	Picture	MorphM3_08_orig.jpg ; MorphM3_00_UPPER.jpg	40837347	0	155	6258	156	0	next	incorrect	2660
Vp001	1331	Response	2	40843499	6152	1
Vp001	1332	Picture	MorphM10_03_orig.jpg ; MorphM10_10_UPPER.jpg	40843605	0	1	6618	152	0	next	hit	2662
Vp001	1332	Response	1	40850219	6614	1
Vp001	1333	Picture	MorphM9_07_orig.jpg ; MorphM9_00_UPPER.jpg	40850223	0	151	13022	152	0	next	incorrect	2664
Vp001	1333	Response	2	40863099	12876	1
Vp001	1334	Picture	MorphF2_02_orig.jpg ; MorphF2_10_UPPER.jpg	40863245	0	1	180337	2	0	next	incorrect	2666
Vp001	1334	Response	2	41043498	180253	1
Vp001	1335	Picture	MorphM1_03_orig.jpg ; MorphM1_00_UPPER.jpg	41043582	0	1	14995	2	0	next	hit	2668
Vp001	1335	Response	1	41058457	14875	1
Vp001	1336	Picture	MorphM4_01_orig.jpg ; MorphM4_10_UPPER.jpg	41058577	0	1	5838	3	0	next	hit	2670
Vp001	1336	Response	1	41064297	5720	1
Vp001	1337	Picture	MorphM9_03_orig.jpg ; MorphM9_00_UPPER.jpg	41064415	0	2	10616	3	0	next	incorrect	2672
Vp001	1337	Response	2	41074937	10522	1
Vp001	1338	Picture	MorphM5_08_orig.jpg ; MorphM5_10_UPPER.jpg	41075031	0	1	6074	165	0	next	hit	2674
Vp001	1338	Response	1	41081096	6065	2
Vp001	1339	Picture	MorphM6_03_orig.jpg ; MorphM6_00_UPPER.jpg	41081105	0	164	7594	165	0	next	incorrect	2676
Vp001	1339	Response	2	41088617	7512	1
Vp001	1340	Picture	MorphF1_02_orig.jpg ; MorphF1_00_UPPER.jpg	41088699	0	1	7166	2	0	next	incorrect	2678
Vp001	1340	Response	2	41095737	7038	1
Vp001	1341	Picture	MorphF7_08_orig.jpg ; MorphF7_10_UPPER.jpg	41095865	0	1	6768	2	0	next	hit	2680
Vp001	1341	Response	1	41102537	6672	1
Vp001	1342	Picture	MorphM2_01_orig.jpg ; MorphM2_10_UPPER.jpg	41102633	0	1	7511	187	0	next	hit	2682
Vp001	1342	Response	1	41110137	7504	1
Vp001	1343	Picture	MorphF10_04_orig.jpg ; MorphF10_00_UPPER.jpg	41110144	0	186	6000	344	0	next	hit	2684
Vp001	1343	Response	1	41116137	5993	1
Vp001	1344	Picture	MorphF2_10_orig.jpg ; MorphF2_10_UPPER.jpg	41116144	0	158	6128	159	0	next	incorrect	2686
Vp001	1344	Response	2	41122137	5993	1
Vp001	1345	Picture	MorphF8_05_orig.jpg ; MorphF8_10_UPPER.jpg	41122272	0	1	15873	186	0	next	hit	2688
Vp001	1345	Response	1	41138137	15865	1
Vp001	1346	Picture	MorphM2_09_orig.jpg ; MorphM2_10_UPPER.jpg	41138145	0	185	7599	334	0	next	hit	2690
Vp001	1346	Response	1	41145736	7591	1
Vp001	1347	Picture	MorphM10_06_orig.jpg ; MorphM10_00_UPPER.jpg	41145744	0	149	8376	150	0	next	hit	2692
Vp001	1347	Response	1	41154056	8312	1
Vp001	1348	Picture	MorphM8_08_orig.jpg ; MorphM8_10_UPPER.jpg	41154120	0	1	6369	2	0	next	incorrect	2694
Vp001	1348	Response	2	41160376	6256	1
Vp001	1349	Picture	MorphF8_08_orig.jpg ; MorphF8_00_UPPER.jpg	41160489	0	1	5972	2	0	next	incorrect	2696
Vp001	1349	Response	2	41166376	5887	1
Vp001	1350	Picture	MorphM4_02_orig.jpg ; MorphM4_00_UPPER.jpg	41166461	0	1	8758	2	0	next	hit	2698
Vp001	1350	Response	1	41175096	8635	1
Vp001	1351	Picture	MorphF1_04_orig.jpg ; MorphF1_00_UPPER.jpg	41175219	0	1	6767	2	0	next	incorrect	2700
Vp001	1351	Response	2	41181896	6677	1
Vp001	1352	Picture	MorphM2_00_orig.jpg ; MorphM2_10_UPPER.jpg	41181986	0	1	6901	2	0	next	hit	2702
Vp001	1352	Response	1	41188776	6790	1
Vp001	1353	Picture	MorphM10_02_orig.jpg ; MorphM10_10_UPPER.jpg	41188887	0	1	5838	2	0	next	hit	2704
Vp001	1353	Response	1	41194616	5729	1
Vp001	1354	Picture	MorphM7_07_orig.jpg ; MorphM7_00_UPPER.jpg	41194725	0	1	5972	2	0	next	incorrect	2706
Vp001	1354	Response	2	41200616	5891	1
Vp001	1355	Picture	MorphM3_00_orig.jpg ; MorphM3_00_UPPER.jpg	41200697	0	1	46046	2	0	next	incorrect	2708
Vp001	1355	Response	2	41246616	45919	1
Vp001	1356	Picture	MorphM2_03_orig.jpg ; MorphM2_00_UPPER.jpg	41246743	0	1	316486	2	0	next	hit	2710
Vp001	1356	Response	1	41563093	316350	1
Vp001	1357	Picture	MorphF3_06_orig.jpg ; MorphF3_00_UPPER.jpg	41563229	0	1	10085	2	0	next	hit	2712
Vp001	1357	Response	1	41573172	9943	1
Vp001	1358	Picture	MorphM3_05_orig.jpg ; MorphM3_00_UPPER.jpg	41573314	0	1	8360	2	0	next	incorrect	2714
Vp001	1358	Response	2	41581572	8258	1
Vp001	1359	Picture	MorphF1_01_orig.jpg ; MorphF1_00_UPPER.jpg	41581674	0	1	7033	2	0	next	incorrect	2716
Vp001	1359	Response	2	41588612	6938	1
Vp001	1360	Picture	MorphM5_03_orig.jpg ; MorphM5_10_UPPER.jpg	41588707	0	1	31032	154	0	next	hit	2718
Vp001	1360	Response	1	41619732	31025	1
Vp001	1361	Picture	MorphF10_06_orig.jpg ; MorphF10_10_UPPER.jpg	41619739	0	153	22160	307	0	next	hit	2720
Vp001	1361	Response	1	41641892	22153	1
Vp001	1362	Picture	MorphM6_08_orig.jpg ; MorphM6_10_UPPER.jpg	41641899	0	154	11920	331	0	next	incorrect	2722
Vp001	1362	Response	2	41653812	11913	1
Vp001	1363	Picture	MorphM7_00_orig.jpg ; MorphM7_00_UPPER.jpg	41653819	0	177	6413	178	0	next	hit	2724
Vp001	1363	Response	1	41660132	6313	1
Vp001	1364	Picture	MorphF7_02_orig.jpg ; MorphF7_10_UPPER.jpg	41660232	0	1	69507	161	0	next	incorrect	2726
Vp001	1364	Response	2	41729731	69499	1
Vp001	1365	Picture	MorphM6_05_orig.jpg ; MorphM6_00_UPPER.jpg	41729739	0	160	15287	161	0	next	incorrect	2728
Vp001	1365	Response	2	41744931	15192	1
Vp001	1366	Picture	MorphM9_00_orig.jpg ; MorphM9_00_UPPER.jpg	41745026	0	1	11014	2	0	next	incorrect	2730
Vp001	1366	Response	2	41755971	10945	1
Vp001	1367	Picture	MorphF3_01_orig.jpg ; MorphF3_10_UPPER.jpg	41756040	0	1	12178	165	0	next	hit	2732
Vp001	1367	Response	1	41768211	12171	1
Vp001	1368	Picture	MorphM1_01_orig.jpg ; MorphM1_00_UPPER.jpg	41768218	0	164	7682	342	0	next	hit	2734
Vp001	1368	Response	1	41775890	7672	1
Vp001	1369	Picture	MorphM4_10_orig.jpg ; MorphM4_00_UPPER.jpg	41775900	0	178	5838	357	0	next	hit	2736
Vp001	1369	Response	1	41781730	5830	1
Vp001	1370	Picture	MorphF2_09_orig.jpg ; MorphF2_10_UPPER.jpg	41781738	0	179	7440	349	0	next	incorrect	2738
Vp001	1370	Response	2	41789170	7432	1
Vp001	1371	Picture	MorphF5_07_orig.jpg ; MorphF5_10_UPPER.jpg	41789178	0	170	27107	171	0	next	hit	2740
Vp001	1371	Response	1	41816210	27032	1
Vp001	1372	Picture	MorphM5_10_orig.jpg ; MorphM5_10_UPPER.jpg	41816285	0	1	97401	2	0	next	hit	2742
Vp001	1372	Response	1	41913569	97284	1
Vp001	1373	Picture	MorphM7_01_orig.jpg ; MorphM7_00_UPPER.jpg	41913686	0	1	31411	173	0	next	hit	2744
Vp001	1373	Response	1	41945089	31403	1
Vp001	1374	Picture	MorphM4_04_orig.jpg ; MorphM4_10_UPPER.jpg	41945097	0	172	14900	173	0	next	hit	2746
Vp001	1374	Response	1	41959889	14792	1
Vp001	1375	Picture	MorphM3_02_orig.jpg ; MorphM3_00_UPPER.jpg	41959997	0	1	6635	2	0	next	incorrect	2748
Vp001	1375	Response	2	41966529	6532	1
Vp001	1376	Picture	MorphM8_00_orig.jpg ; MorphM8_00_UPPER.jpg	41966632	0	1	10304	181	0	next	hit	2750
Vp001	1376	Response	1	41976929	10297	1
Vp001	1377	Picture	MorphM10_02_orig.jpg ; MorphM10_00_UPPER.jpg	41976936	0	180	6549	181	0	next	hit	2752
Vp001	1377	Response	1	41983409	6473	1
Vp001	1378	Picture	MorphF3_03_orig.jpg ; MorphF3_10_UPPER.jpg	41983485	0	1	12474	2	0	next	incorrect	2754
Vp001	1378	Response	2	41995888	12403	1
Vp001	1379	Picture	MorphF6_01_orig.jpg ; MorphF6_00_UPPER.jpg	41995959	0	1	17781	2	0	next	incorrect	2756
Vp001	1379	Response	2	42013648	17689	1
Vp001	1380	Picture	MorphM10_09_orig.jpg ; MorphM10_10_UPPER.jpg	42013740	0	1	5441	2	0	next	hit	2758
Vp001	1380	Response	1	42019088	5348	1
Vp001	1381	Picture	MorphF3_10_orig.jpg ; MorphF3_10_UPPER.jpg	42019181	0	1	9023	2	0	next	hit	2760
Vp001	1381	Response	1	42028128	8947	1
Vp001	1382	Picture	MorphM8_07_orig.jpg ; MorphM8_00_UPPER.jpg	42028204	0	1	17251	2	0	next	incorrect	2762
Vp001	1382	Response	2	42045328	17124	1
Vp001	1383	Picture	MorphM7_04_orig.jpg ; MorphM7_10_UPPER.jpg	42045455	0	1	6768	2	0	next	hit	2764
Vp001	1383	Response	1	42052128	6673	1
Vp001	1384	Picture	MorphM10_06_orig.jpg ; MorphM10_10_UPPER.jpg	42052223	0	1	10072	148	0	next	hit	2766
Vp001	1384	Response	1	42062288	10065	1
Vp001	1385	Picture	MorphM3_10_orig.jpg ; MorphM3_00_UPPER.jpg	42062295	0	147	7179	148	0	next	incorrect	2768
Vp001	1385	Response	2	42069408	7113	1
Vp001	1386	Picture	MorphM5_09_orig.jpg ; MorphM5_00_UPPER.jpg	42069474	0	1	7298	2	0	next	hit	2770
Vp001	1386	Response	1	42076688	7214	1
Vp001	1387	Picture	MorphF5_01_orig.jpg ; MorphF5_10_UPPER.jpg	42076772	0	1	32909	2	0	next	incorrect	2772
Vp001	1387	Response	2	42109567	32795	1
Vp001	1388	Picture	MorphF4_09_orig.jpg ; MorphF4_00_UPPER.jpg	42109681	0	1	25346	2	0	next	hit	2774
Vp001	1388	Response	1	42134927	25246	1
Vp001	1389	Picture	MorphM9_01_orig.jpg ; MorphM9_10_UPPER.jpg	42135027	0	1	33705	2	0	next	incorrect	2776
Vp001	1389	Response	2	42168607	33580	1
Vp001	1390	Picture	MorphM2_09_orig.jpg ; MorphM2_00_UPPER.jpg	42168732	0	1	55601	2	0	next	hit	2778
Vp001	1390	Response	1	42224206	55474	1
Vp001	1391	Picture	MorphF4_00_orig.jpg ; MorphF4_00_UPPER.jpg	42224333	0	1	161759	2	0	next	incorrect	2780
Vp001	1391	Response	2	42385964	161631	1
Vp001	1392	Picture	MorphF9_06_orig.jpg ; MorphF9_00_UPPER.jpg	42386092	0	1	8095	2	0	next	incorrect	2782
Vp001	1392	Response	2	42394045	7953	1
Vp001	1393	Picture	MorphM5_07_orig.jpg ; MorphM5_00_UPPER.jpg	42394187	0	1	8585	175	0	next	hit	2784
Vp001	1393	Response	1	42402764	8577	1
Vp001	1394	Picture	MorphF6_10_orig.jpg ; MorphF6_00_UPPER.jpg	42402772	0	174	31091	176	0	next	incorrect	2786
Vp001	1394	Response	2	42433724	30952	1
Vp001	1395	Picture	MorphF3_08_orig.jpg ; MorphF3_10_UPPER.jpg	42433863	0	2	6503	3	0	next	hit	2788
Vp001	1395	Response	1	42440284	6421	1
Vp001	1396	Picture	MorphF1_03_orig.jpg ; MorphF1_00_UPPER.jpg	42440366	0	1	11943	2	0	next	incorrect	2790
Vp001	1396	Response	2	42452204	11838	1
Vp001	1397	Picture	MorphM4_05_orig.jpg ; MorphM4_00_UPPER.jpg	42452309	0	1	6222	149	0	next	hit	2792
Vp001	1397	Response	1	42458524	6215	1
Vp001	1398	Picture	MorphF8_08_orig.jpg ; MorphF8_10_UPPER.jpg	42458531	0	148	12320	317	0	next	hit	2794
Vp001	1398	Response	1	42470844	12313	1
Vp001	1399	Picture	MorphF9_10_orig.jpg ; MorphF9_10_UPPER.jpg	42470851	0	169	7440	329	0	next	hit	2796
Vp001	1399	Response	1	42478284	7433	1
Vp001	1400	Picture	MorphF6_07_orig.jpg ; MorphF6_10_UPPER.jpg	42478291	0	160	8386	162	0	next	hit	2798
Vp001	1400	Response	1	42486604	8313	1
Vp001	1401	Picture	MorphF5_06_orig.jpg ; MorphF5_10_UPPER.jpg	42486677	0	2	6734	170	0	next	hit	2800
Vp001	1401	Response	1	42493404	6727	1
Vp001	1402	Picture	MorphM1_06_orig.jpg ; MorphM1_10_UPPER.jpg	42493411	0	168	6536	169	0	next	hit	2802
Vp001	1402	Response	1	42499804	6393	1
Vp001	1403	Picture	MorphM2_06_orig.jpg ; MorphM2_10_UPPER.jpg	42499947	0	1	11810	3	0	next	incorrect	2804
Vp001	1403	Response	2	42511644	11697	1
Vp001	1404	Picture	MorphF4_01_orig.jpg ; MorphF4_10_UPPER.jpg	42511757	0	2	6454	184	0	next	hit	2806
Vp001	1404	Response	1	42518203	6446	1
Vp001	1405	Picture	MorphM5_05_orig.jpg ; MorphM5_00_UPPER.jpg	42518211	0	182	8541	183	0	next	hit	2808
Vp001	1405	Response	1	42526603	8392	1
Vp001	1406	Picture	MorphF3_10_orig.jpg ; MorphF3_00_UPPER.jpg	42526752	0	1	11014	2	0	next	hit	2810
Vp001	1406	Response	1	42537643	10891	1
Vp001	1407	Picture	MorphF5_01_orig.jpg ; MorphF5_00_UPPER.jpg	42537766	0	1	9804	151	0	next	incorrect	2812
Vp001	1407	Response	2	42547563	9797	1
Vp001	1408	Picture	MorphF3_04_orig.jpg ; MorphF3_00_UPPER.jpg	42547570	0	150	16560	327	0	next	hit	2814
Vp001	1408	Response	1	42564123	16553	1
Vp001	1409	Picture	MorphM10_00_orig.jpg ; MorphM10_10_UPPER.jpg	42564130	0	177	7740	178	0	next	hit	2816
Vp001	1409	Response	1	42571723	7593	1
Vp001	1410	Picture	MorphM1_00_orig.jpg ; MorphM1_00_UPPER.jpg	42571870	0	1	7962	2	0	next	incorrect	2818
Vp001	1410	Response	2	42579723	7853	1
Vp001	1411	Picture	MorphF5_06_orig.jpg ; MorphF5_00_UPPER.jpg	42579832	0	1	6237	2	0	next	hit	2820
Vp001	1411	Response	1	42585963	6131	1
Vp001	1412	Picture	MorphM1_06_orig.jpg ; MorphM1_00_UPPER.jpg	42586069	0	1	15127	2	0	next	incorrect	2822
Vp001	1412	Response	2	42601083	15014	1
Vp001	1413	Picture	MorphF5_03_orig.jpg ; MorphF5_00_UPPER.jpg	42601196	0	1	7564	2	0	next	incorrect	2824
Vp001	1413	Response	2	42608683	7487	1
Vp001	1414	Picture	MorphM8_01_orig.jpg ; MorphM8_00_UPPER.jpg	42608760	0	1	8625	2	0	next	hit	2826
Vp001	1414	Response	1	42617243	8483	1
Vp001	1415	Picture	MorphM10_07_orig.jpg ; MorphM10_00_UPPER.jpg	42617385	0	1	7299	2	0	next	hit	2828
Vp001	1415	Response	1	42624602	7217	1
Vp001	1416	Picture	MorphF10_01_orig.jpg ; MorphF10_10_UPPER.jpg	42624684	0	1	31051	2	0	next	incorrect	2830
Vp001	1416	Response	2	42655642	30958	1
Vp001	1417	Picture	MorphM4_00_orig.jpg ; MorphM4_10_UPPER.jpg	42655735	0	1	9675	147	0	next	hit	2832
Vp001	1417	Response	1	42665402	9667	1
Vp001	1418	Picture	MorphF9_08_orig.jpg ; MorphF9_10_UPPER.jpg	42665410	0	146	10875	298	0	next	hit	2834
Vp001	1418	Response	1	42676282	10872	1
Vp001	1419	Picture	MorphM9_01_orig.jpg ; MorphM9_00_UPPER.jpg	42676285	0	152	9124	336	0	next	incorrect	2836
Vp001	1419	Response	2	42685402	9117	1
Vp001	1420	Picture	MorphF5_10_orig.jpg ; MorphF5_10_UPPER.jpg	42685409	0	184	4800	346	0	next	incorrect	2838
Vp001	1420	Response	2	42690202	4793	1
Vp001	1421	Picture	MorphM3_01_orig.jpg ; MorphM3_10_UPPER.jpg	42690209	0	162	7724	163	0	next	incorrect	2840
Vp001	1421	Response	2	42697802	7593	1
Vp001	1422	Picture	MorphM7_08_orig.jpg ; MorphM7_10_UPPER.jpg	42697933	0	1	6596	174	0	next	hit	2842
Vp001	1422	Response	1	42704522	6589	1
Vp001	1423	Picture	MorphM3_04_orig.jpg ; MorphM3_00_UPPER.jpg	42704529	0	173	8267	174	0	next	incorrect	2844
Vp001	1423	Response	2	42712682	8153	1
Vp001	1424	Picture	MorphM1_02_orig.jpg ; MorphM1_10_UPPER.jpg	42712796	0	1	260221	2	0	next	incorrect	2846
Vp001	1424	Response	2	42972919	260123	1
Vp001	1425	Picture	MorphF3_09_orig.jpg ; MorphF3_10_UPPER.jpg	42973017	0	1	9910	177	0	next	hit	2848
Vp001	1425	Response	1	42982919	9902	1
Vp001	1426	Picture	MorphM10_09_orig.jpg ; MorphM10_00_UPPER.jpg	42982927	0	176	7341	177	0	next	hit	2850
Vp001	1426	Response	1	42990119	7192	1
Vp001	1427	Picture	MorphF1_08_orig.jpg ; MorphF1_00_UPPER.jpg	42990268	0	1	7564	2	0	next	incorrect	2852
Vp001	1427	Response	2	42997719	7451	1
Vp001	1428	Picture	MorphF10_02_orig.jpg ; MorphF10_10_UPPER.jpg	42997832	0	1	136016	2	0	next	hit	2854
Vp001	1428	Response	1	43133718	135886	1
Vp001	1429	Picture	MorphM8_05_orig.jpg ; MorphM8_00_UPPER.jpg	43133848	0	1	266326	2	0	next	incorrect	2856
Vp001	1429	Response	2	43400035	266187	1
Vp001	1430	Picture	MorphM10_03_orig.jpg ; MorphM10_00_UPPER.jpg	43400174	0	1	11625	187	0	next	incorrect	2858
Vp001	1430	Response	2	43411795	11621	1
Vp001	1431	Picture	MorphF9_01_orig.jpg ; MorphF9_00_UPPER.jpg	43411799	0	186	42914	187	0	next	hit	2860
Vp001	1431	Response	1	43454595	42796	1
Vp001	1432	Picture	MorphF2_09_orig.jpg ; MorphF2_00_UPPER.jpg	43454713	0	1	29724	2	0	next	incorrect	2862
Vp001	1432	Response	2	43484354	29641	1
Vp001	1433	Picture	MorphM10_01_orig.jpg ; MorphM10_10_UPPER.jpg	43484437	0	1	87183	2	0	next	incorrect	2864
Vp001	1433	Response	2	43571473	87036	1
Vp001	1434	Picture	MorphM9_02_orig.jpg ; MorphM9_00_UPPER.jpg	43571620	0	1	15621	172	0	next	incorrect	2866
Vp001	1434	Response	2	43587233	15613	1
Vp001	1435	Picture	MorphM4_06_orig.jpg ; MorphM4_00_UPPER.jpg	43587241	0	171	6009	172	0	next	hit	2868
Vp001	1435	Response	1	43593153	5912	1
Vp001	1436	Picture	MorphM5_08_orig.jpg ; MorphM5_00_UPPER.jpg	43593250	0	1	8071	158	0	next	hit	2870
Vp001	1436	Response	1	43601313	8063	1
Vp001	1437	Picture	MorphM7_05_orig.jpg ; MorphM7_00_UPPER.jpg	43601321	0	157	6128	158	0	next	hit	2872
Vp001	1437	Response	1	43607313	5992	1
Vp001	1438	Picture	MorphM5_04_orig.jpg ; MorphM5_00_UPPER.jpg	43607449	0	1	6900	2	0	next	hit	2874
Vp001	1438	Response	1	43614273	6824	1
Vp001	1439	Picture	MorphM6_07_orig.jpg ; MorphM6_10_UPPER.jpg	43614349	0	1	7829	2	0	next	incorrect	2876
Vp001	1439	Response	2	43622033	7684	1
Vp001	1440	Picture	MorphF10_09_orig.jpg ; MorphF10_00_UPPER.jpg	43622178	0	1	7033	2	0	next	hit	2878
Vp001	1440	Response	1	43629073	6895	1
Vp001	1441	Picture	MorphM10_05_orig.jpg ; MorphM10_10_UPPER.jpg	43629211	0	1	6104	2	0	next	hit	2880
Vp001	1441	Response	1	43635233	6022	1
Vp001	1442	Picture	MorphF2_07_orig.jpg ; MorphF2_00_UPPER.jpg	43635315	0	1	6237	2	0	next	incorrect	2882
Vp001	1442	Response	2	43641473	6158	1
Vp001	1443	Picture	MorphF4_06_orig.jpg ; MorphF4_10_UPPER.jpg	43641552	0	1	9820	2	0	next	hit	2884
Vp001	1443	Response	1	43651233	9681	1
Vp001	1444	Picture	MorphM7_10_orig.jpg ; MorphM7_10_UPPER.jpg	43651372	0	1	5948	158	0	next	hit	2886
Vp001	1444	Response	1	43657313	5941	1
Vp001	1445	Picture	MorphM1_07_orig.jpg ; MorphM1_10_UPPER.jpg	43657320	0	157	13120	331	0	next	incorrect	2888
Vp001	1445	Response	2	43670432	13112	1
Vp001	1446	Picture	MorphM8_01_orig.jpg ; MorphM8_10_UPPER.jpg	43670440	0	174	9993	175	0	next	incorrect	2890
Vp001	1446	Response	2	43680352	9912	1
Vp001	1447	Picture	MorphF9_05_orig.jpg ; MorphF9_00_UPPER.jpg	43680433	0	1	11810	2	0	next	incorrect	2892
Vp001	1447	Response	2	43692112	11679	1
Vp001	1448	Picture	MorphF10_04_orig.jpg ; MorphF10_10_UPPER.jpg	43692243	0	1	5706	2	0	next	hit	2894
Vp001	1448	Response	1	43697872	5629	1
Vp001	1449	Picture	MorphF5_04_orig.jpg ; MorphF5_00_UPPER.jpg	43697949	0	1	5839	2	0	next	incorrect	2896
Vp001	1449	Response	2	43703712	5763	1
Vp001	1450	Picture	MorphM1_02_orig.jpg ; MorphM1_00_UPPER.jpg	43703788	0	1	6236	2	0	next	hit	2898
Vp001	1450	Response	1	43709952	6164	1
Vp001	1451	Picture	MorphM8_10_orig.jpg ; MorphM8_00_UPPER.jpg	43710024	0	1	7432	2	0	next	hit	2900
Vp001	1451	Response	1	43717312	7288	1
Vp001	1452	Picture	MorphF1_07_orig.jpg ; MorphF1_00_UPPER.jpg	43717456	0	1	7383	182	0	next	incorrect	2902
Vp001	1452	Response	2	43724832	7376	1
Vp001	1453	Picture	MorphM4_04_orig.jpg ; MorphM4_00_UPPER.jpg	43724839	0	181	7611	183	0	next	hit	2904
Vp001	1453	Response	1	43732352	7513	1
Vp001	1454	Picture	MorphF10_09_orig.jpg ; MorphF10_10_UPPER.jpg	43732450	0	2	8360	4	0	next	hit	2906
Vp001	1454	Response	1	43740672	8222	1
Vp001	1455	Picture	MorphF4_04_orig.jpg ; MorphF4_10_UPPER.jpg	43740810	0	2	8228	3	0	next	hit	2908
Vp001	1455	Response	1	43748912	8102	1
Vp001	1456	Picture	MorphF8_04_orig.jpg ; MorphF8_10_UPPER.jpg	43749038	0	1	7431	2	0	next	incorrect	2910
Vp001	1456	Response	2	43756352	7314	1
Vp001	1457	Picture	MorphF6_07_orig.jpg ; MorphF6_00_UPPER.jpg	43756469	0	1	8227	2	0	next	incorrect	2912
Vp001	1457	Response	2	43764592	8123	1
Vp001	1458	Picture	MorphM10_00_orig.jpg ; MorphM10_00_UPPER.jpg	43764696	0	1	5972	2	0	next	hit	2914
Vp001	1458	Response	1	43770592	5896	1
Vp001	1459	Picture	MorphF7_06_orig.jpg ; MorphF7_00_UPPER.jpg	43770668	0	1	6502	2	0	next	incorrect	2916
Vp001	1459	Response	2	43777072	6404	1
Vp001	1460	Picture	MorphF1_00_orig.jpg ; MorphF1_00_UPPER.jpg	43777170	0	1	6502	2	0	next	incorrect	2918
Vp001	1460	Response	2	43783551	6381	1
Vp001	1461	Picture	MorphM9_07_orig.jpg ; MorphM9_10_UPPER.jpg	43783672	0	1	32511	2	0	next	incorrect	2920
Vp001	1461	Response	2	43816111	32439	1
Vp001	1462	Picture	MorphF7_06_orig.jpg ; MorphF7_10_UPPER.jpg	43816183	0	1	14199	2	0	next	incorrect	2922
Vp001	1462	Response	2	43830271	14088	1
Vp001	1463	Picture	MorphM1_10_orig.jpg ; MorphM1_10_UPPER.jpg	43830382	0	1	7166	2	0	next	hit	2924
Vp001	1463	Response	1	43837471	7089	1
Vp001	1464	Picture	MorphF2_08_orig.jpg ; MorphF2_10_UPPER.jpg	43837548	0	1	9930	157	0	next	incorrect	2926
Vp001	1464	Response	2	43847471	9923	1
Vp001	1465	Picture	MorphF5_09_orig.jpg ; MorphF5_10_UPPER.jpg	43847478	0	156	10480	315	0	next	hit	2928
Vp001	1465	Response	1	43857951	10473	1
Vp001	1466	Picture	MorphF1_00_orig.jpg ; MorphF1_10_UPPER.jpg	43857958	0	159	6660	160	0	next	incorrect	2930
Vp001	1466	Response	2	43864511	6553	1
Vp001	1467	Picture	MorphF2_05_orig.jpg ; MorphF2_00_UPPER.jpg	43864618	0	1	7420	146	0	next	incorrect	2932
Vp001	1467	Response	2	43872031	7413	1
Vp001	1468	Picture	MorphF4_04_orig.jpg ; MorphF4_00_UPPER.jpg	43872038	0	145	7310	146	0	next	hit	2934
Vp001	1468	Response	1	43879231	7193	1
Vp001	1469	Picture	MorphF9_07_orig.jpg ; MorphF9_10_UPPER.jpg	43879348	0	1	7696	2	0	next	incorrect	2936
Vp001	1469	Response	2	43886910	7562	1
Vp001	1470	Picture	MorphF6_00_orig.jpg ; MorphF6_10_UPPER.jpg	43887044	0	1	9953	2	0	next	hit	2938
Vp001	1470	Response	1	43896910	9866	1
Vp001	1471	Picture	MorphF7_09_orig.jpg ; MorphF7_10_UPPER.jpg	43896997	0	1	11917	160	0	next	incorrect	2940
Vp001	1471	Response	2	43908910	11913	1
Vp001	1472	Picture	MorphM8_09_orig.jpg ; MorphM8_00_UPPER.jpg	43908914	0	159	10641	160	0	next	hit	2942
Vp001	1472	Response	1	43919470	10556	1
Vp001	1473	Picture	MorphF4_08_orig.jpg ; MorphF4_10_UPPER.jpg	43919555	0	1	8079	151	0	next	hit	2944
Vp001	1473	Response	1	43927630	8075	1
Vp001	1474	Picture	MorphF8_03_orig.jpg ; MorphF8_00_UPPER.jpg	43927634	0	150	6883	317	0	next	incorrect	2946
Vp001	1474	Response	2	43934510	6876	1
Vp001	1475	Picture	MorphM6_10_orig.jpg ; MorphM6_00_UPPER.jpg	43934517	0	167	7199	168	0	next	incorrect	2948
Vp001	1475	Response	2	43941630	7113	1
Vp001	1476	Picture	MorphM4_09_orig.jpg ; MorphM4_00_UPPER.jpg	43941716	0	1	6768	2	0	next	hit	2950
Vp001	1476	Response	1	43948350	6634	1
Vp001	1477	Picture	MorphM8_05_orig.jpg ; MorphM8_10_UPPER.jpg	43948484	0	1	8094	2	0	next	incorrect	2952
Vp001	1477	Response	2	43956510	8026	1
Vp001	1478	Picture	MorphM7_10_orig.jpg ; MorphM7_00_UPPER.jpg	43956578	0	1	8095	2	0	next	hit	2954
Vp001	1478	Response	1	43964590	8012	1
Vp001	1479	Picture	MorphF8_00_orig.jpg ; MorphF8_00_UPPER.jpg	43964673	0	1	30884	169	0	next	hit	2956
Vp001	1479	Response	1	43995549	30876	1
Vp001	1480	Picture	MorphF1_05_orig.jpg ; MorphF1_00_UPPER.jpg	43995557	0	168	7068	169	0	next	incorrect	2958
Vp001	1480	Response	2	44002509	6952	1
Vp001	1481	Picture	MorphM2_04_orig.jpg ; MorphM2_00_UPPER.jpg	44002625	0	1	7012	155	0	next	incorrect	2960
Vp001	1481	Response	2	44009629	7004	1
Vp001	1482	Picture	MorphF7_07_orig.jpg ; MorphF7_10_UPPER.jpg	44009637	0	154	5992	155	0	next	incorrect	2962
Vp001	1482	Response	2	44015549	5912	1
Vp001	1483	Picture	MorphF6_06_orig.jpg ; MorphF6_10_UPPER.jpg	44015629	0	1	7564	2	0	next	hit	2964
Vp001	1483	Response	1	44023069	7440	1
Vp001	1484	Picture	MorphM6_02_orig.jpg ; MorphM6_10_UPPER.jpg	44023193	0	1	6900	2	0	next	incorrect	2966
Vp001	1484	Response	2	44030029	6836	1
Vp001	1485	Picture	MorphF5_02_orig.jpg ; MorphF5_10_UPPER.jpg	44030093	0	1	5043	2	0	next	hit	2968
Vp001	1485	Response	1	44034989	4896	1
Vp001	1486	Picture	MorphF10_05_orig.jpg ; MorphF10_10_UPPER.jpg	44035136	0	1	4910	2	0	next	incorrect	2970
Vp001	1486	Response	2	44039949	4813	1
Vp001	1487	Picture	MorphM6_05_orig.jpg ; MorphM6_10_UPPER.jpg	44040046	0	1	9110	180	0	next	hit	2972
Vp001	1487	Response	1	44049149	9103	1
Vp001	1488	Picture	MorphM10_01_orig.jpg ; MorphM10_00_UPPER.jpg	44049156	0	179	8640	344	0	next	hit	2974
Vp001	1488	Response	1	44057789	8633	1
Vp001	1489	Picture	MorphM4_08_orig.jpg ; MorphM4_00_UPPER.jpg	44057796	0	165	84400	326	0	next	hit	2976
Vp001	1489	Response	1	44142188	84392	1
Vp001	1490	Picture	MorphM9_06_orig.jpg ; MorphM9_10_UPPER.jpg	44142196	0	161	7989	162	0	next	incorrect	2978
Vp001	1490	Response	2	44150108	7912	1
Vp001	1491	Picture	MorphM8_04_orig.jpg ; MorphM8_10_UPPER.jpg	44150185	0	1	17206	180	0	next	hit	2980
Vp001	1491	Response	1	44167388	17203	1
Vp001	1492	Picture	MorphF10_10_orig.jpg ; MorphF10_00_UPPER.jpg	44167391	0	179	69579	180	0	next	incorrect	2982
Vp001	1492	Response	2	44236907	69516	1
Vp001	1493	Picture	MorphF9_00_orig.jpg ; MorphF9_10_UPPER.jpg	44236970	0	1	21464	168	0	next	hit	2984
Vp001	1493	Response	1	44258427	21457	1
Vp001	1494	Picture	MorphM5_01_orig.jpg ; MorphM5_10_UPPER.jpg	44258434	0	167	25200	347	0	next	hit	2986
Vp001	1494	Response	1	44283627	25193	1
Vp001	1495	Picture	MorphF7_10_orig.jpg ; MorphF7_00_UPPER.jpg	44283634	0	180	7440	351	0	next	incorrect	2988
Vp001	1495	Response	2	44291067	7433	1
Vp001	1496	Picture	MorphM7_06_orig.jpg ; MorphM7_00_UPPER.jpg	44291074	0	171	6805	172	0	next	incorrect	2990
Vp001	1496	Response	2	44297787	6713	1
Vp001	1497	Picture	MorphM1_09_orig.jpg ; MorphM1_10_UPPER.jpg	44297879	0	1	5175	2	0	next	hit	2992
Vp001	1497	Response	1	44302907	5028	1
Vp001	1498	Picture	MorphF7_01_orig.jpg ; MorphF7_10_UPPER.jpg	44303054	0	1	74974	2	0	next	hit	2994
Vp001	1498	Response	1	44377946	74892	1
Vp001	1499	Picture	MorphF6_08_orig.jpg ; MorphF6_00_UPPER.jpg	44378028	0	1	45205	180	0	next	hit	2996
Vp001	1499	Response	1	44423226	45198	1
Vp001	1500	Picture	MorphM6_02_orig.jpg ; MorphM6_00_UPPER.jpg	44423233	0	179	30035	181	0	next	incorrect	2998
Vp001	1500	Response	2	44453145	29912	1
Vp001	1501	Picture	MorphM4_01_orig.jpg ; MorphM4_00_UPPER.jpg	44453268	0	2	6204	169	0	next	hit	3000
Vp001	1501	Response	1	44459465	6197	1
Vp001	1502	Picture	MorphF7_00_orig.jpg ; MorphF7_00_UPPER.jpg	44459472	0	167	16355	168	0	next	incorrect	3002
Vp001	1502	Response	2	44475705	16233	1
Vp001	1503	Picture	MorphM8_07_orig.jpg ; MorphM8_10_UPPER.jpg	44475827	0	1	11943	2	0	next	hit	3004
Vp001	1503	Response	1	44487625	11798	1
Vp001	1504	Picture	MorphF3_00_orig.jpg ; MorphF3_10_UPPER.jpg	44487770	0	1	6502	2	0	next	incorrect	3006
Vp001	1504	Response	2	44494185	6415	1
Vp001	1505	Picture	MorphF1_09_orig.jpg ; MorphF1_10_UPPER.jpg	44494272	0	1	5176	2	0	next	incorrect	3008
Vp001	1505	Response	2	44499305	5033	1
Vp001	1506	Picture	MorphM9_09_orig.jpg ; MorphM9_00_UPPER.jpg	44499448	0	1	6900	2	0	next	incorrect	3010
Vp001	1506	Response	2	44506265	6817	1
Vp001	1507	Picture	MorphF4_03_orig.jpg ; MorphF4_10_UPPER.jpg	44506348	0	1	22691	2	0	next	incorrect	3012
Vp001	1507	Response	2	44528904	22556	1
Vp001	1508	Picture	MorphM10_05_orig.jpg ; MorphM10_00_UPPER.jpg	44529039	0	1	6753	150	0	next	hit	3014
Vp001	1508	Response	1	44535784	6745	1
Vp001	1509	Picture	MorphM8_03_orig.jpg ; MorphM8_00_UPPER.jpg	44535792	0	149	9967	150	0	next	incorrect	3016
Vp001	1509	Response	2	44545624	9832	1
Vp001	1510	Picture	MorphF7_01_orig.jpg ; MorphF7_00_UPPER.jpg	44545759	0	1	24549	3	0	next	incorrect	3018
Vp001	1510	Response	2	44570184	24425	1
Vp001	1511	Picture	MorphM10_04_orig.jpg ; MorphM10_00_UPPER.jpg	44570308	0	2	10749	3	0	next	incorrect	3020
Vp001	1511	Response	2	44580984	10676	1
Vp001	1512	Picture	MorphF6_10_orig.jpg ; MorphF6_10_UPPER.jpg	44581057	0	1	18445	2	0	next	incorrect	3022
Vp001	1512	Response	2	44599384	18327	1
Vp001	1513	Picture	MorphF3_05_orig.jpg ; MorphF3_10_UPPER.jpg	44599502	0	1	6370	2	0	next	incorrect	3024
Vp001	1513	Response	2	44605784	6282	1
Vp001	1514	Picture	MorphF10_08_orig.jpg ; MorphF10_00_UPPER.jpg	44605872	0	1	6079	160	0	next	hit	3026
Vp001	1514	Response	1	44611944	6072	1
Vp001	1515	Picture	MorphF6_05_orig.jpg ; MorphF6_10_UPPER.jpg	44611951	0	159	5040	320	0	next	incorrect	3028
Vp001	1515	Response	2	44616984	5033	1
Vp001	1516	Picture	MorphF7_08_orig.jpg ; MorphF7_00_UPPER.jpg	44616991	0	161	19401	162	0	next	incorrect	3030
Vp001	1516	Response	2	44636263	19272	1
Vp001	1517	Picture	MorphM1_04_orig.jpg ; MorphM1_00_UPPER.jpg	44636392	0	1	9799	156	0	next	incorrect	3032
Vp001	1517	Response	2	44646183	9791	1
Vp001	1518	Picture	MorphF2_05_orig.jpg ; MorphF2_10_UPPER.jpg	44646191	0	155	9679	318	0	next	incorrect	3034
Vp001	1518	Response	2	44655863	9672	1
Vp001	1519	Picture	MorphM4_10_orig.jpg ; MorphM4_10_UPPER.jpg	44655870	0	163	6531	164	0	next	hit	3036
Vp001	1519	Response	1	44662263	6393	1
Vp001	1520	Picture	MorphM2_10_orig.jpg ; MorphM2_10_UPPER.jpg	44662401	0	1	10589	162	0	next	hit	3038
Vp001	1520	Response	1	44672983	10582	1
Vp001	1521	Picture	MorphM7_01_orig.jpg ; MorphM7_10_UPPER.jpg	44672990	0	161	6397	162	0	next	hit	3040
Vp001	1521	Response	1	44679303	6313	1
Vp001	1522	Picture	MorphM5_05_orig.jpg ; MorphM5_10_UPPER.jpg	44679387	0	1	5573	2	0	next	hit	3042
Vp001	1522	Response	1	44684823	5436	1
Vp001	1523	Picture	MorphF3_02_orig.jpg ; MorphF3_00_UPPER.jpg	44684960	0	1	4352	162	0	next	hit	3044
Vp001	1523	Response	1	44689303	4343	1
Vp001	1524	Picture	MorphM8_08_orig.jpg ; MorphM8_00_UPPER.jpg	44689312	0	161	8078	338	0	next	incorrect	3046
Vp001	1524	Response	2	44697383	8071	1
Vp001	1525	Picture	MorphF3_04_orig.jpg ; MorphF3_10_UPPER.jpg	44697390	0	177	5440	355	0	next	incorrect	3048
Vp001	1525	Response	2	44702823	5433	1
Vp001	1526	Picture	MorphM2_01_orig.jpg ; MorphM2_00_UPPER.jpg	44702830	0	178	8640	341	0	next	hit	3050
Vp001	1526	Response	1	44711463	8633	1
Vp001	1527	Picture	MorphF7_09_orig.jpg ; MorphF7_00_UPPER.jpg	44711470	0	163	4674	164	0	next	incorrect	3052
Vp001	1527	Response	2	44716023	4553	1
Vp001	1528	Picture	MorphM8_09_orig.jpg ; MorphM8_10_UPPER.jpg	44716144	0	1	6635	2	0	next	hit	3054
Vp001	1528	Response	1	44722663	6519	1
Vp001	1529	Picture	MorphF6_03_orig.jpg ; MorphF6_00_UPPER.jpg	44722779	0	1	6104	2	0	next	incorrect	3056
Vp001	1529	Response	2	44728743	5964	1
Vp001	1530	Picture	MorphF8_06_orig.jpg ; MorphF8_00_UPPER.jpg	44728883	0	1	9422	2	0	next	hit	3058
Vp001	1530	Response	1	44738183	9300	1
Vp001	1531	Picture	MorphM6_01_orig.jpg ; MorphM6_10_UPPER.jpg	44738305	0	1	6900	2	0	next	incorrect	3060
Vp001	1531	Response	2	44745142	6837	1
Vp001	1532	Picture	MorphF2_06_orig.jpg ; MorphF2_00_UPPER.jpg	44745205	0	1	142344	176	0	next	incorrect	3062
Vp001	1532	Response	2	44887541	142336	1
Vp001	1533	Picture	MorphM2_08_orig.jpg ; MorphM2_10_UPPER.jpg	44887549	0	175	11586	176	0	next	incorrect	3064
Vp001	1533	Response	2	44899061	11512	1
Vp001	1534	Picture	MorphF9_04_orig.jpg ; MorphF9_00_UPPER.jpg	44899135	0	1	9820	2	0	next	hit	3066
Vp001	1534	Response	1	44908821	9686	1
Vp001	1535	Picture	MorphF4_09_orig.jpg ; MorphF4_10_UPPER.jpg	44908955	0	1	5789	184	0	next	hit	3068
Vp001	1535	Response	1	44914741	5786	1
Vp001	1536	Picture	MorphF8_03_orig.jpg ; MorphF8_10_UPPER.jpg	44914744	0	183	6644	357	0	next	incorrect	3070
Vp001	1536	Response	2	44921380	6636	1
Vp001	1537	Picture	MorphM4_02_orig.jpg ; MorphM4_10_UPPER.jpg	44921388	0	174	6410	175	0	next	hit	3072
Vp001	1537	Response	1	44927701	6313	1
Vp001	1538	Picture	MorphF7_03_orig.jpg ; MorphF7_10_UPPER.jpg	44927798	0	1	8095	2	0	next	incorrect	3074
Vp001	1538	Response	2	44935781	7983	1
Vp001	1539	Picture	MorphM4_05_orig.jpg ; MorphM4_10_UPPER.jpg	44935893	0	1	6767	2	0	next	hit	3076
Vp001	1539	Response	1	44942580	6687	1
Vp001	1540	Picture	MorphM9_10_orig.jpg ; MorphM9_10_UPPER.jpg	44942660	0	1	12209	2	0	next	hit	3078
Vp001	1540	Response	1	44954740	12080	1
Vp001	1541	Picture	MorphF7_05_orig.jpg ; MorphF7_10_UPPER.jpg	44954869	0	1	4909	2	0	next	incorrect	3080
Vp001	1541	Response	2	44959700	4831	1
Vp001	1542	Picture	MorphM9_03_orig.jpg ; MorphM9_10_UPPER.jpg	44959778	0	1	3529	189	0	next	hit	3082
Vp001	1542	Response	1	44963300	3522	1
Vp001	1543	Picture	MorphM4_00_orig.jpg ; MorphM4_00_UPPER.jpg	44963307	0	188	9200	332	0	next	incorrect	3084
Vp001	1543	Response	2	44972500	9193	1
Vp001	1544	Picture	MorphM3_10_orig.jpg ; MorphM3_10_UPPER.jpg	44972507	0	144	7681	304	0	next	incorrect	3086
Vp001	1544	Response	2	44980180	7673	1
Vp001	1545	Picture	MorphF9_02_orig.jpg ; MorphF9_10_UPPER.jpg	44980188	0	160	9182	161	0	next	hit	3088
Vp001	1545	Response	1	44989220	9032	1
Vp001	1546	Picture	MorphM3_09_orig.jpg ; MorphM3_00_UPPER.jpg	44989370	0	1	5175	2	0	next	incorrect	3090
Vp001	1546	Response	2	44994420	5050	1
Vp001	1547	Picture	MorphM1_05_orig.jpg ; MorphM1_10_UPPER.jpg	44994545	0	1	5839	2	0	next	hit	3092
Vp001	1547	Response	1	45000260	5715	1
Vp001	1548	Picture	MorphM6_08_orig.jpg ; MorphM6_00_UPPER.jpg	45000384	0	1	6104	2	0	next	incorrect	3094
Vp001	1548	Response	2	45006420	6036	1
Vp001	1549	Picture	MorphM7_03_orig.jpg ; MorphM7_10_UPPER.jpg	45006488	0	1	6901	2	0	next	hit	3096
Vp001	1549	Response	1	45013300	6812	1
Vp001	1550	Picture	MorphF4_02_orig.jpg ; MorphF4_10_UPPER.jpg	45013389	0	1	9118	173	0	next	hit	3098
Vp001	1550	Response	1	45022500	9111	1
Vp001	1551	Picture	MorphM8_00_orig.jpg ; MorphM8_10_UPPER.jpg	45022507	0	172	7602	173	0	next	hit	3100
Vp001	1551	Response	1	45030020	7513	1
Vp001	1552	Picture	MorphM5_03_orig.jpg ; MorphM5_00_UPPER.jpg	45030109	0	1	11758	187	0	next	incorrect	3102
Vp001	1552	Response	2	45041860	11751	1
Vp001	1553	Picture	MorphF4_05_orig.jpg ; MorphF4_10_UPPER.jpg	45041867	0	186	128879	343	0	next	incorrect	3104
Vp001	1553	Response	2	45170738	128871	1
Vp001	1554	Picture	MorphF3_06_orig.jpg ; MorphF3_10_UPPER.jpg	45170746	0	157	6923	158	0	next	incorrect	3106
Vp001	1554	Response	2	45177538	6792	1
Vp001	1555	Picture	MorphF7_02_orig.jpg ; MorphF7_00_UPPER.jpg	45177669	0	1	9289	2	0	next	hit	3108
Vp001	1555	Response	1	45186818	9149	1
Vp001	1556	Picture	MorphM1_10_orig.jpg ; MorphM1_00_UPPER.jpg	45186958	0	1	12739	2	0	next	hit	3110
Vp001	1556	Response	1	45199618	12660	1
Vp001	1557	Picture	MorphF6_00_orig.jpg ; MorphF6_00_UPPER.jpg	45199697	0	1	8626	2	0	next	incorrect	3112
Vp001	1557	Response	2	45208257	8560	2
Vp001	1558	Picture	MorphF7_04_orig.jpg ; MorphF7_10_UPPER.jpg	45208323	0	1	7829	2	0	next	hit	3114
Vp001	1558	Response	1	45216018	7695	1
Vp001	1559	Picture	MorphF8_02_orig.jpg ; MorphF8_10_UPPER.jpg	45216152	0	1	44985	2	0	next	incorrect	3116
Vp001	1559	Response	2	45261057	44905	1
Vp001	1560	Picture	MorphF3_09_orig.jpg ; MorphF3_00_UPPER.jpg	45261137	0	1	15525	2	0	next	hit	3118
Vp001	1560	Response	1	45276577	15440	1
Vp001	1561	Picture	MorphF10_01_orig.jpg ; MorphF10_00_UPPER.jpg	45276662	0	1	15763	163	0	next	hit	3120
Vp001	1561	Response	1	45292417	15755	1
Vp001	1562	Picture	MorphF6_06_orig.jpg ; MorphF6_00_UPPER.jpg	45292425	0	162	13298	163	0	next	hit	3122
Vp001	1562	Response	1	45305617	13192	1
Vp001	1563	Picture	MorphF5_08_orig.jpg ; MorphF5_00_UPPER.jpg	45305723	0	1	13901	167	0	next	incorrect	3124
Vp001	1563	Response	2	45319617	13894	1
Vp001	1564	Picture	MorphM7_06_orig.jpg ; MorphM7_10_UPPER.jpg	45319624	0	166	7040	325	0	next	hit	3126
Vp001	1564	Response	1	45326657	7033	1
Vp001	1565	Picture	MorphM3_07_orig.jpg ; MorphM3_00_UPPER.jpg	45326664	0	159	6395	160	0	next	incorrect	3128
Vp001	1565	Response	2	45332977	6313	1
Vp001	1566	Picture	MorphF9_03_orig.jpg ; MorphF9_00_UPPER.jpg	45333059	0	1	14862	2	0	next	hit	3130
Vp001	1566	Response	1	45347857	14798	1
Vp001	1567	Picture	MorphF7_05_orig.jpg ; MorphF7_00_UPPER.jpg	45347921	0	1	67779	165	0	next	hit	3132
Vp001	1567	Response	1	45415696	67775	1
Vp001	1568	Picture	MorphF10_07_orig.jpg ; MorphF10_00_UPPER.jpg	45415700	0	164	9983	165	0	next	hit	3134
Vp001	1568	Response	1	45425536	9836	1
Vp001	1569	Picture	MorphM4_06_orig.jpg ; MorphM4_10_UPPER.jpg	45425683	0	1	21895	2	0	next	hit	3136
Vp001	1569	Response	1	45447456	21773	1
Vp001	1570	Picture	MorphM9_08_orig.jpg ; MorphM9_10_UPPER.jpg	45447578	0	1	8758	2	0	next	incorrect	3138
Vp001	1570	Response	2	45456256	8678	1
Vp001	1571	Picture	MorphM7_08_orig.jpg ; MorphM7_00_UPPER.jpg	45456336	0	1	76807	161	0	next	hit	3140
Vp001	1571	Response	1	45533135	76799	1
Vp001	1572	Picture	MorphF10_03_orig.jpg ; MorphF10_10_UPPER.jpg	45533143	0	160	19797	162	0	next	hit	3142
Vp001	1572	Response	1	45552815	19672	1
Vp001	1573	Picture	MorphM5_06_orig.jpg ; MorphM5_10_UPPER.jpg	45552940	0	2	11943	3	0	next	hit	3144
Vp001	1573	Response	1	45564735	11795	1
Vp001	1574	Picture	MorphF4_02_orig.jpg ; MorphF4_00_UPPER.jpg	45564883	0	1	9157	2	0	next	incorrect	3146
Vp001	1574	Response	2	45573934	9051	1
Vp001	1575	Picture	MorphF10_00_orig.jpg ; MorphF10_10_UPPER.jpg	45574040	0	1	14729	2	0	next	hit	3148
Vp001	1575	Response	1	45588654	14614	1
Vp001	1576	Picture	MorphF4_07_orig.jpg ; MorphF4_00_UPPER.jpg	45588769	0	1	32246	2	0	next	hit	3150
Vp001	1576	Response	1	45620894	32125	1
Vp001	1577	Picture	MorphM7_02_orig.jpg ; MorphM7_00_UPPER.jpg	45621015	0	1	7166	2	0	next	hit	3152
Vp001	1577	Response	1	45628094	7079	1
Vp001	1578	Picture	MorphM5_09_orig.jpg ; MorphM5_10_UPPER.jpg	45628181	0	1	6369	2	0	next	hit	3154
Vp001	1578	Response	1	45634414	6233	1
Vp001	1579	Picture	MorphF9_07_orig.jpg ; MorphF9_00_UPPER.jpg	45634550	0	1	9952	2	0	next	incorrect	3156
Vp001	1579	Response	2	45644414	9864	1
Vp001	1580	Picture	MorphM4_03_orig.jpg ; MorphM4_10_UPPER.jpg	45644502	0	1	6237	2	0	next	hit	3158
Vp001	1580	Response	1	45650654	6152	1
Vp001	1581	Picture	MorphM3_09_orig.jpg ; MorphM3_10_UPPER.jpg	45650739	0	1	6502	3	0	next	incorrect	3160
Vp001	1581	Response	2	45657133	6394	1
Vp001	1582	Picture	MorphF2_10_orig.jpg ; MorphF2_00_UPPER.jpg	45657241	0	2	4910	3	0	next	incorrect	3162
Vp001	1582	Response	2	45662014	4773	1
Vp001	1583	Picture	MorphF9_05_orig.jpg ; MorphF9_10_UPPER.jpg	45662151	0	1	6901	2	0	next	hit	3164
Vp001	1583	Response	1	45668974	6823	1
Vp001	1584	Picture	MorphF8_01_orig.jpg ; MorphF8_00_UPPER.jpg	45669052	0	1	13668	2	0	next	incorrect	3166
Vp001	1584	Response	2	45682573	13521	1
Vp001	1585	Picture	MorphM9_04_orig.jpg ; MorphM9_10_UPPER.jpg	45682720	0	1	15221	174	0	next	incorrect	3168
Vp001	1585	Response	2	45697933	15213	1
Vp001	1586	Picture	MorphF4_01_orig.jpg ; MorphF4_00_UPPER.jpg	45697941	0	173	8134	174	0	next	incorrect	3170
Vp001	1586	Response	2	45706013	8072	1
Vp001	1587	Picture	MorphM5_02_orig.jpg ; MorphM5_10_UPPER.jpg	45706075	0	1	5785	188	0	next	hit	3172
Vp001	1587	Response	1	45711853	5778	1
Vp001	1588	Picture	MorphM4_07_orig.jpg ; MorphM4_00_UPPER.jpg	45711860	0	187	9840	354	0	next	hit	3174
Vp001	1588	Response	1	45721693	9833	1
Vp001	1589	Picture	MorphF6_03_orig.jpg ; MorphF6_10_UPPER.jpg	45721700	0	167	5840	332	0	next	incorrect	3176
Vp001	1589	Response	2	45727533	5833	1
Vp001	1590	Picture	MorphF4_10_orig.jpg ; MorphF4_00_UPPER.jpg	45727540	0	165	7994	166	0	next	hit	3178
Vp001	1590	Response	1	45735453	7913	1
Vp001	1591	Picture	MorphM10_04_orig.jpg ; MorphM10_10_UPPER.jpg	45735534	0	1	7126	174	0	next	hit	3180
Vp001	1591	Response	1	45742653	7119	1
Vp001	1592	Picture	MorphF10_10_orig.jpg ; MorphF10_10_UPPER.jpg	45742660	0	173	6640	341	0	next	hit	3182
Vp001	1592	Response	1	45749293	6633	1
Vp001	1593	Picture	MorphF2_06_orig.jpg ; MorphF2_10_UPPER.jpg	45749300	0	168	7200	169	0	next	incorrect	3184
Vp001	1593	Response	2	45756413	7113	1
Vp001	1594	Picture	MorphM3_02_orig.jpg ; MorphM3_10_UPPER.jpg	45756500	0	1	6720	182	0	next	incorrect	3186
Vp001	1594	Response	2	45763213	6713	1
Vp001	1595	Picture	MorphF9_09_orig.jpg ; MorphF9_00_UPPER.jpg	45763220	0	181	13583	182	0	next	incorrect	3188
Vp001	1595	Response	2	45776733	13513	1
Vp001	1596	Picture	MorphM9_08_orig.jpg ; MorphM9_00_UPPER.jpg	45776803	0	1	6337	167	0	next	hit	3190
Vp001	1596	Response	1	45783132	6329	1
Vp001	1597	Picture	MorphM7_07_orig.jpg ; MorphM7_10_UPPER.jpg	45783140	0	166	7331	167	0	next	hit	3192
Vp001	1597	Response	1	45790332	7192	1
Vp001	1598	Picture	MorphF3_02_orig.jpg ; MorphF3_10_UPPER.jpg	45790471	0	1	8625	2	0	next	incorrect	3194
Vp001	1598	Response	2	45798972	8501	1
Vp001	1599	Picture	MorphM2_07_orig.jpg ; MorphM2_00_UPPER.jpg	45799096	0	1	6502	2	0	next	hit	3196
Vp001	1599	Response	1	45805532	6436	1
Vp001	1600	Picture	MorphM10_08_orig.jpg ; MorphM10_00_UPPER.jpg	45805598	0	1	7962	2	0	next	hit	3198
Vp001	1600	Response	1	45813452	7854	1
Vp001	1601	Picture	MorphF9_03_orig.jpg ; MorphF9_10_UPPER.jpg	45813560	0	1	18445	2	0	next	incorrect	3200
Vp001	1601	Response	2	45831932	18372	1
Vp001	1602	Picture	MorphF1_05_orig.jpg ; MorphF1_10_UPPER.jpg	45832005	0	1	14066	2	0	next	incorrect	3202
Vp001	1602	Response	2	45845932	13927	1
Vp001	1603	Picture	MorphM2_10_orig.jpg ; MorphM2_00_UPPER.jpg	45846071	0	1	19905	2	0	next	incorrect	3204
Vp001	1603	Response	2	45865852	19781	1
Vp001	1604	Picture	MorphF1_04_orig.jpg ; MorphF1_10_UPPER.jpg	45865976	0	1	6104	2	0	next	hit	3206
Vp001	1604	Response	1	45872012	6036	1
Vp001	1605	Picture	MorphF10_06_orig.jpg ; MorphF10_00_UPPER.jpg	45872080	0	1	6979	189	0	next	hit	3208
Vp001	1605	Response	1	45879052	6972	1
Vp001	1606	Picture	MorphF2_04_orig.jpg ; MorphF2_00_UPPER.jpg	45879059	0	188	14917	189	0	next	incorrect	3210
Vp001	1606	Response	2	45893852	14793	1
Vp001	1607	Picture	MorphF9_09_orig.jpg ; MorphF9_10_UPPER.jpg	45893976	0	1	11942	2	0	next	incorrect	3212
Vp001	1607	Response	2	45905771	11795	1
Vp001	1608	Picture	MorphM3_01_orig.jpg ; MorphM3_00_UPPER.jpg	45905918	0	1	5706	2	0	next	incorrect	3214
Vp001	1608	Response	2	45911531	5613	1
Vp001	1609	Picture	MorphF4_10_orig.jpg ; MorphF4_10_UPPER.jpg	45911624	0	1	11111	171	0	next	hit	3216
Vp001	1609	Response	1	45922731	11107	1
Vp001	1610	Picture	MorphF8_04_orig.jpg ; MorphF8_00_UPPER.jpg	45922735	0	170	261054	171	0	next	incorrect	3218
Vp001	1610	Response	2	46183689	260954	1
Vp001	1611	Picture	MorphF4_00_orig.jpg ; MorphF4_10_UPPER.jpg	46183789	0	1	11667	145	0	next	incorrect	3220
Vp001	1611	Response	2	46195449	11660	1
Vp001	1612	Picture	MorphM4_08_orig.jpg ; MorphM4_10_UPPER.jpg	46195456	0	144	6513	145	0	next	hit	3222
Vp001	1612	Response	1	46201849	6393	1
Vp001	1613	Picture	MorphM6_03_orig.jpg ; MorphM6_10_UPPER.jpg	46201969	0	1	9156	2	0	next	hit	3224
Vp001	1613	Response	1	46211048	9079	1
Vp001	1614	Picture	MorphF2_08_orig.jpg ; MorphF2_00_UPPER.jpg	46211125	0	1	7298	2	0	next	incorrect	3226
Vp001	1614	Response	2	46218328	7203	1
Vp001	1615	Picture	MorphF8_09_orig.jpg ; MorphF8_10_UPPER.jpg	46218423	0	1	17649	2	0	next	incorrect	3228
Vp001	1615	Response	2	46235928	17505	1
Vp001	1616	Picture	MorphF1_03_orig.jpg ; MorphF1_10_UPPER.jpg	46236072	0	1	9384	172	0	next	incorrect	3230
Vp001	1616	Response	2	46245448	9376	1
Vp001	1617	Picture	MorphM3_03_orig.jpg ; MorphM3_00_UPPER.jpg	46245456	0	171	5439	344	0	next	incorrect	3232
Vp001	1617	Response	2	46250888	5432	1
Vp001	1618	Picture	MorphM2_04_orig.jpg ; MorphM2_10_UPPER.jpg	46250895	0	173	14769	174	0	next	hit	3234
Vp001	1618	Response	1	46265528	14633	1
Vp001	1619	Picture	MorphF2_00_orig.jpg ; MorphF2_00_UPPER.jpg	46265664	0	1	6187	184	0	next	incorrect	3236
Vp001	1619	Response	2	46271848	6184	1
Vp001	1620	Picture	MorphM6_09_orig.jpg ; MorphM6_00_UPPER.jpg	46271851	0	183	268764	184	0	next	incorrect	3238
Vp001	1620	Response	2	46540485	268634	1
Vp001	1621	Picture	MorphF7_03_orig.jpg ; MorphF7_00_UPPER.jpg	46540615	0	1	77477	154	0	next	incorrect	3240
Vp001	1621	Response	2	46618085	77470	1
Vp001	1622	Picture	MorphM3_03_orig.jpg ; MorphM3_10_UPPER.jpg	46618092	0	153	13156	154	0	next	incorrect	3242
Vp001	1622	Response	2	46631124	13032	1
Vp001	1623	Picture	MorphF4_06_orig.jpg ; MorphF4_00_UPPER.jpg	46631248	0	1	12844	163	0	next	hit	3244
Vp001	1623	Response	1	46644084	12836	1
Vp001	1624	Picture	MorphM1_01_orig.jpg ; MorphM1_10_UPPER.jpg	46644092	0	162	7061	163	0	next	hit	3246
Vp001	1624	Response	1	46651044	6952	1
Vp001	1625	Picture	MorphF8_09_orig.jpg ; MorphF8_00_UPPER.jpg	46651153	0	1	10218	2	0	next	incorrect	3248
Vp001	1625	Response	2	46661284	10131	1
Vp001	1626	Picture	MorphF1_07_orig.jpg ; MorphF1_10_UPPER.jpg	46661371	0	1	6881	154	0	next	incorrect	3250
Vp001	1626	Response	2	46668244	6873	1
Vp001	1627	Picture	MorphF5_00_orig.jpg ; MorphF5_10_UPPER.jpg	46668252	0	153	12084	297	0	next	hit	3252
Vp001	1627	Response	1	46680324	12072	1
Vp001	1628	Picture	MorphM10_07_orig.jpg ; MorphM10_10_UPPER.jpg	46680336	0	144	7176	145	0	next	hit	3254
Vp001	1628	Response	1	46687444	7108	1
Vp001	1629	Picture	MorphF1_10_orig.jpg ; MorphF1_00_UPPER.jpg	46687512	0	1	7166	2	0	next	incorrect	3256
Vp001	1629	Response	2	46694564	7052	1
Vp001	1630	Picture	MorphM2_03_orig.jpg ; MorphM2_10_UPPER.jpg	46694678	0	1	6237	2	0	next	hit	3258
Vp001	1630	Response	1	46700804	6126	1
Vp001	1631	Picture	MorphF8_05_orig.jpg ; MorphF8_00_UPPER.jpg	46700915	0	1	9952	2	0	next	hit	3260
Vp001	1631	Response	1	46710724	9809	1
Vp001	1632	Picture	MorphM3_06_orig.jpg ; MorphM3_10_UPPER.jpg	46710867	0	1	10351	2	0	next	incorrect	3262
Vp001	1632	Response	2	46721124	10257	1
Vp001	1633	Picture	MorphM8_02_orig.jpg ; MorphM8_10_UPPER.jpg	46721218	0	1	6767	2	0	next	hit	3264
Vp001	1633	Response	1	46727924	6706	1
Vp001	1634	Picture	MorphF4_08_orig.jpg ; MorphF4_00_UPPER.jpg	46727985	0	1	19640	2	0	next	hit	3266
Vp001	1634	Response	1	46747524	19539	1
Vp001	1635	Picture	MorphM6_06_orig.jpg ; MorphM6_10_UPPER.jpg	46747625	0	1	14706	158	0	next	incorrect	3268
Vp001	1635	Response	2	46762323	14698	1
Vp001	1636	Picture	MorphF5_09_orig.jpg ; MorphF5_00_UPPER.jpg	46762331	0	157	18734	158	0	next	incorrect	3270
Vp001	1636	Response	2	46780963	18632	1
Vp001	1637	Picture	MorphM7_09_orig.jpg ; MorphM7_10_UPPER.jpg	46781065	0	1	15393	2	0	next	hit	3272
Vp001	1637	Response	1	46796323	15258	1
Vp001	1638	Picture	MorphM5_04_orig.jpg ; MorphM5_10_UPPER.jpg	46796458	0	1	6635	2	0	next	hit	3274
Vp001	1638	Response	1	46802963	6505	1
Vp001	1639	Picture	MorphM3_00_orig.jpg ; MorphM3_10_UPPER.jpg	46803093	0	1	5797	176	0	next	incorrect	3276
Vp001	1639	Response	2	46808883	5790	1
Vp001	1640	Picture	MorphM4_09_orig.jpg ; MorphM4_10_UPPER.jpg	46808890	0	175	6942	176	0	next	hit	3278
Vp001	1640	Response	1	46815763	6873	1
Vp001	1641	Picture	MorphF7_04_orig.jpg ; MorphF7_00_UPPER.jpg	46815832	0	1	18312	2	0	next	incorrect	3280
Vp001	1641	Response	2	46834003	18171	1
Vp001	1642	Picture	MorphM7_09_orig.jpg ; MorphM7_00_UPPER.jpg	46834144	0	1	7386	180	0	next	hit	3282
Vp001	1642	Response	1	46841522	7378	1
Vp001	1643	Picture	MorphF2_03_orig.jpg ; MorphF2_10_UPPER.jpg	46841530	0	179	8405	180	0	next	incorrect	3284
Vp001	1643	Response	2	46849842	8312	1
Vp001	1644	Picture	MorphM2_07_orig.jpg ; MorphM2_10_UPPER.jpg	46849935	0	1	5839	2	0	next	hit	3286
Vp001	1644	Response	1	46855682	5747	1
Vp001	1645	Picture	MorphM5_10_orig.jpg ; MorphM5_00_UPPER.jpg	46855774	0	1	7166	2	0	next	hit	3288
Vp001	1645	Response	1	46862802	7028	1
Vp001	1646	Picture	MorphM8_06_orig.jpg ; MorphM8_00_UPPER.jpg	46862940	0	1	9288	3	0	next	incorrect	3290
Vp001	1646	Response	2	46872082	9142	1
Vp001	1647	Picture	MorphF6_04_orig.jpg ; MorphF6_10_UPPER.jpg	46872228	0	2	8360	4	0	next	hit	3292
Vp001	1647	Response	1	46880482	8254	1
Vp001	1648	Picture	MorphF9_04_orig.jpg ; MorphF9_10_UPPER.jpg	46880588	0	2	17341	179	0	next	hit	3294
Vp001	1648	Response	1	46897922	17334	1
Vp001	1649	Picture	MorphM7_02_orig.jpg ; MorphM7_10_UPPER.jpg	46897929	0	177	12384	178	0	next	hit	3296
Vp001	1649	Response	1	46910242	12313	1
Vp001	1650	Picture	MorphM2_08_orig.jpg ; MorphM2_00_UPPER.jpg	46910313	0	1	5971	2	0	next	incorrect	3298
Vp001	1650	Response	2	46916162	5849	1
Vp001	1651	Picture	MorphF6_04_orig.jpg ; MorphF6_00_UPPER.jpg	46916284	0	1	9024	2	0	next	hit	3300
Vp001	1651	Response	1	46925202	8918	1
Vp001	1652	Picture	MorphF7_07_orig.jpg ; MorphF7_00_UPPER.jpg	46925308	0	1	8360	2	0	next	incorrect	3302
Vp001	1652	Response	2	46933602	8294	1
Vp001	1653	Picture	MorphM3_05_orig.jpg ; MorphM3_10_UPPER.jpg	46933668	0	1	5308	2	0	next	incorrect	3304
Vp001	1653	Response	2	46938882	5214	1
Vp001	1654	Picture	MorphF2_01_orig.jpg ; MorphF2_00_UPPER.jpg	46938976	0	1	5175	2	0	next	incorrect	3306
Vp001	1654	Response	2	46944082	5106	1
Vp001	1655	Picture	MorphM8_10_orig.jpg ; MorphM8_10_UPPER.jpg	46944151	0	1	7538	161	0	next	hit	3308
Vp001	1655	Response	1	46951681	7530	1
Vp001	1656	Picture	MorphM5_06_orig.jpg ; MorphM5_00_UPPER.jpg	46951689	0	160	118658	161	0	next	hit	3310
Vp001	1656	Response	1	47070240	118551	1
Vp001	1657	Picture	MorphM2_05_orig.jpg ; MorphM2_10_UPPER.jpg	47070347	0	1	261814	2	0	next	incorrect	3312
Vp001	1657	Response	2	47332078	261731	1
Vp001	1658	Picture	MorphM9_06_orig.jpg ; MorphM9_00_UPPER.jpg	47332161	0	1	10351	2	0	next	incorrect	3314
Vp001	1658	Response	2	47342398	10237	1
Vp001	1659	Picture	MorphF9_00_orig.jpg ; MorphF9_00_UPPER.jpg	47342512	0	1	113590	2	0	next	incorrect	3316
Vp001	1659	Response	2	47455997	113485	1
Vp001	1660	Picture	MorphF2_07_orig.jpg ; MorphF2_10_UPPER.jpg	47456102	0	1	6462	175	0	next	incorrect	3318
Vp001	1660	Response	2	47462557	6455	1
Vp001	1661	Picture	MorphM10_08_orig.jpg ; MorphM10_10_UPPER.jpg	47462564	0	174	6144	175	0	next	hit	3320
Vp001	1661	Response	1	47468637	6073	1
Vp001	1662	Picture	MorphM5_00_orig.jpg ; MorphM5_10_UPPER.jpg	47468708	0	1	6370	2	0	next	hit	3322
Vp001	1662	Response	1	47474956	6248	1
Vp001	1663	Picture	MorphF6_08_orig.jpg ; MorphF6_10_UPPER.jpg	47475078	0	1	92846	177	0	next	incorrect	3324
Vp001	1663	Response	2	47567916	92838	1
Vp001	1664	Picture	MorphM1_00_orig.jpg ; MorphM1_10_UPPER.jpg	47567924	0	176	6810	177	0	next	hit	3326
Vp001	1664	Response	1	47574636	6712	1
Vp001	1665	Picture	MorphF10_00_orig.jpg ; MorphF10_00_UPPER.jpg	47574734	0	1	9952	2	0	next	hit	3328
Vp001	1665	Response	1	47584555	9821	1
Vp001	1666	Picture	MorphF5_07_orig.jpg ; MorphF5_00_UPPER.jpg	47584686	0	1	10597	154	0	next	incorrect	3330
Vp001	1666	Response	2	47595275	10589	1
Vp001	1667	Picture	MorphM6_00_orig.jpg ; MorphM6_00_UPPER.jpg	47595283	0	153	10880	307	0	next	incorrect	3332
Vp001	1667	Response	2	47606155	10872	1
Vp001	1668	Picture	MorphM8_03_orig.jpg ; MorphM8_10_UPPER.jpg	47606163	0	154	5329	155	0	next	hit	3334
Vp001	1668	Response	1	47611355	5192	1
Vp001	1669	Picture	MorphM7_00_orig.jpg ; MorphM7_10_UPPER.jpg	47611492	0	1	6591	178	0	next	hit	3336
Vp001	1669	Response	1	47618075	6583	1
Vp001	1670	Picture	MorphM5_07_orig.jpg ; MorphM5_10_UPPER.jpg	47618083	0	177	6148	178	0	next	hit	3338
Vp001	1670	Response	1	47624155	6072	1
Vp001	1671	Picture	MorphF6_05_orig.jpg ; MorphF6_00_UPPER.jpg	47624231	0	1	8360	2	0	next	hit	3340
Vp001	1671	Response	1	47632475	8244	1
Vp001	1672	Picture	MorphF5_02_orig.jpg ; MorphF5_00_UPPER.jpg	47632591	0	1	8758	2	0	next	incorrect	3342
Vp001	1672	Response	2	47641275	8684	1
Vp001	1673	Picture	MorphF10_08_orig.jpg ; MorphF10_10_UPPER.jpg	47641349	0	1	6093	146	0	next	hit	3344
Vp001	1673	Response	1	47647435	6086	1
Vp001	1674	Picture	MorphF2_03_orig.jpg ; MorphF2_00_UPPER.jpg	47647442	0	145	6513	146	0	next	incorrect	3346
Vp001	1674	Response	2	47653835	6393	1
Vp001	1675	Picture	MorphF3_05_orig.jpg ; MorphF3_00_UPPER.jpg	47653955	0	1	7298	3	0	next	incorrect	3348
Vp001	1675	Response	2	47661115	7160	1
Vp001	1676	Picture	MorphM1_04_orig.jpg ; MorphM1_10_UPPER.jpg	47661253	0	2	5389	188	0	next	hit	3350
Vp001	1676	Response	1	47666635	5382	1
Vp001	1677	Picture	MorphF4_05_orig.jpg ; MorphF4_00_UPPER.jpg	47666642	0	186	18721	361	0	next	incorrect	3352
Vp001	1677	Response	2	47685355	18713	1
Vp001	1678	Picture	MorphM8_04_orig.jpg ; MorphM8_00_UPPER.jpg	47685363	0	175	6411	176	0	next	hit	3354
Vp001	1678	Response	1	47691674	6311	1
Vp001	1679	Picture	MorphF5_04_orig.jpg ; MorphF5_10_UPPER.jpg	47691774	0	1	30468	187	0	next	hit	3356
Vp001	1679	Response	1	47722234	30460	1
Vp001	1680	Picture	MorphM1_08_orig.jpg ; MorphM1_00_UPPER.jpg	47722242	0	186	8413	187	0	next	hit	3358
Vp001	1680	Response	1	47730554	8312	1
Vp001	1681	Picture	MorphF6_09_orig.jpg ; MorphF6_00_UPPER.jpg	47730655	0	1	25080	2	0	next	incorrect	3360
Vp001	1681	Response	2	47755594	24939	1
Vp001	1682	Picture	MorphF7_10_orig.jpg ; MorphF7_10_UPPER.jpg	47755735	0	1	60746	164	0	next	incorrect	3362
Vp001	1682	Response	2	47816473	60738	1
Vp001	1683	Picture	MorphF3_08_orig.jpg ; MorphF3_00_UPPER.jpg	47816481	0	163	8788	164	0	next	incorrect	3364
Vp001	1683	Response	2	47825193	8712	1
Vp001	1684	Picture	MorphM2_00_orig.jpg ; MorphM2_00_UPPER.jpg	47825269	0	1	17781	2	0	next	incorrect	3366
Vp001	1684	Response	2	47842953	17684	1
Vp001	1685	Picture	MorphM4_07_orig.jpg ; MorphM4_10_UPPER.jpg	47843050	0	1	7166	2	0	next	hit	3368
Vp001	1685	Response	1	47850153	7103	1
Vp001	1686	Picture	MorphF3_07_orig.jpg ; MorphF3_10_UPPER.jpg	47850216	0	1	20024	148	0	next	hit	3370
Vp001	1686	Response	1	47870233	20017	1
Vp001	1687	Picture	MorphF1_01_orig.jpg ; MorphF1_10_UPPER.jpg	47870240	0	147	33984	148	0	next	incorrect	3372
Vp001	1687	Response	2	47904152	33912	1
Vp001	1688	Picture	MorphM9_05_orig.jpg ; MorphM9_00_UPPER.jpg	47904224	0	1	8095	2	0	next	incorrect	3374
Vp001	1688	Response	2	47912232	8008	1
Vp001	1689	Picture	MorphF2_02_orig.jpg ; MorphF2_00_UPPER.jpg	47912319	0	1	5971	2	0	next	incorrect	3376
Vp001	1689	Response	2	47918152	5833	1
Vp001	1690	Picture	MorphF10_05_orig.jpg ; MorphF10_00_UPPER.jpg	47918290	0	1	5949	158	0	next	hit	3378
Vp001	1690	Response	1	47924232	5942	1
Vp001	1691	Picture	MorphM2_02_orig.jpg ; MorphM2_00_UPPER.jpg	47924239	0	157	6392	158	0	next	incorrect	3380
Vp001	1691	Response	2	47930552	6313	1
Vp001	1692	Picture	MorphF3_01_orig.jpg ; MorphF3_00_UPPER.jpg	47930631	0	1	5972	2	0	next	hit	3382
Vp001	1692	Response	1	47936472	5841	1
Vp001	1693	Picture	MorphM6_01_orig.jpg ; MorphM6_00_UPPER.jpg	47936603	0	1	14036	165	0	next	incorrect	3384
Vp001	1693	Response	2	47950632	14029	1
Vp001	1694	Picture	MorphF5_00_orig.jpg ; MorphF5_00_UPPER.jpg	47950639	0	164	12320	348	0	next	incorrect	3386
Vp001	1694	Response	2	47962952	12313	1
Vp001	1695	Picture	MorphM1_09_orig.jpg ; MorphM1_00_UPPER.jpg	47962959	0	184	6800	336	0	next	hit	3388
Vp001	1695	Response	1	47969752	6793	1
Vp001	1696	Picture	MorphM9_10_orig.jpg ; MorphM9_00_UPPER.jpg	47969759	0	152	6255	153	0	next	incorrect	3390
Vp001	1696	Response	2	47975912	6153	1
Vp001	1697	Picture	MorphM1_07_orig.jpg ; MorphM1_00_UPPER.jpg	47976014	0	1	5839	2	0	next	hit	3392
Vp001	1697	Response	1	47981752	5738	1
Vp001	1698	Picture	MorphM5_02_orig.jpg ; MorphM5_00_UPPER.jpg	47981853	0	1	5826	147	0	next	hit	3394
Vp001	1698	Response	1	47987672	5819	1
Vp001	1699	Picture	MorphM9_02_orig.jpg ; MorphM9_10_UPPER.jpg	47987679	0	146	10720	321	0	next	hit	3396
Vp001	1699	Response	1	47998392	10713	1
Vp001	1700	Picture	MorphM8_06_orig.jpg ; MorphM8_10_UPPER.jpg	47998399	0	175	15302	176	0	next	incorrect	3398
Vp001	1700	Response	2	48013591	15192	1
Vp001	1701	Picture	MorphF8_07_orig.jpg ; MorphF8_00_UPPER.jpg	48013701	0	1	14198	2	0	next	incorrect	3400
Vp001	1701	Response	2	48027831	14130	1
Vp001	1702	Picture	MorphM2_05_orig.jpg ; MorphM2_00_UPPER.jpg	48027899	0	1	8360	2	0	next	incorrect	3402
Vp001	1702	Response	2	48036151	8252	1
Vp001	1703	Picture	MorphF5_05_orig.jpg ; MorphF5_00_UPPER.jpg	48036259	0	1	13801	2	0	next	incorrect	3404
Vp001	1703	Response	2	48049911	13652	1
Vp001	1704	Picture	MorphM6_07_orig.jpg ; MorphM6_00_UPPER.jpg	48050060	0	1	9538	151	0	next	incorrect	3406
Vp001	1704	Response	2	48059591	9531	1
Vp001	1705	Picture	MorphM8_02_orig.jpg ; MorphM8_00_UPPER.jpg	48059598	0	150	6917	151	0	next	hit	3408
Vp001	1705	Response	1	48066391	6793	1
Vp001	1706	Picture	MorphF9_08_orig.jpg ; MorphF9_00_UPPER.jpg	48066515	0	1	29563	163	0	next	incorrect	3410
Vp001	1706	Response	2	48096071	29556	1
Vp001	1707	Picture	MorphF6_02_orig.jpg ; MorphF6_00_UPPER.jpg	48096078	0	162	21360	328	0	next	hit	3412
Vp001	1707	Response	1	48117430	21352	1
Vp001	1708	Picture	MorphM3_07_orig.jpg ; MorphM3_10_UPPER.jpg	48117438	0	166	8876	347	0	next	incorrect	3414
Vp001	1708	Response	2	48126310	8872	1
Vp001	1709	Picture	MorphF8_00_orig.jpg ; MorphF8_10_UPPER.jpg	48126314	0	181	12654	182	0	next	incorrect	3416
Vp001	1709	Response	2	48138870	12556	1
Vp001	1710	Picture	MorphF9_01_orig.jpg ; MorphF9_10_UPPER.jpg	48138968	0	1	11412	2	0	next	hit	3418
Vp001	1710	Response	1	48150230	11262	1
Vp001	1711	Picture	MorphM1_05_orig.jpg ; MorphM1_00_UPPER.jpg	48150380	0	1	10578	173	0	next	hit	3420
Vp001	1711	Response	1	48160950	10570	1
Vp001	1712	Picture	MorphF10_02_orig.jpg ; MorphF10_00_UPPER.jpg	48160958	0	172	6805	173	0	next	hit	3422
Vp001	1712	Response	1	48167670	6712	1
Vp001	1713	Picture	MorphF8_10_orig.jpg ; MorphF8_00_UPPER.jpg	48167763	0	1	14154	180	0	next	incorrect	3424
Vp001	1713	Response	2	48181910	14147	1
Vp001	1714	Picture	MorphM1_03_orig.jpg ; MorphM1_10_UPPER.jpg	48181917	0	179	5353	180	0	next	hit	3426
Vp001	1714	Response	1	48187190	5273	1
Vp001	1715	Picture	MorphF1_10_orig.jpg ; MorphF1_10_UPPER.jpg	48187270	0	1	5972	2	0	next	incorrect	3428
Vp001	1715	Response	2	48193110	5840	1
Vp001	1716	Picture	MorphF5_03_orig.jpg ; MorphF5_10_UPPER.jpg	48193242	0	1	8595	165	0	next	hit	3430
Vp001	1716	Response	1	48201830	8588	1
Vp001	1717	Picture	MorphM7_05_orig.jpg ; MorphM7_10_UPPER.jpg	48201837	0	164	8390	165	0	next	hit	3432
Vp001	1717	Response	1	48210149	8312	1
Vp001	1718	Picture	MorphM3_04_orig.jpg ; MorphM3_10_UPPER.jpg	48210227	0	1	8227	2	0	next	incorrect	3434
Vp001	1718	Response	2	48218309	8082	1
Vp001	1719	Picture	MorphF6_02_orig.jpg ; MorphF6_10_UPPER.jpg	48218454	0	1	14423	176	0	next	hit	3436
Vp001	1719	Response	1	48232869	14415	1
Vp001	1720	Picture	MorphF10_03_orig.jpg ; MorphF10_00_UPPER.jpg	48232877	0	175	6942	176	0	next	hit	3438
Vp001	1720	Response	1	48239749	6872	1
Vp001	1721	Picture	MorphF1_02_orig.jpg ; MorphF1_10_UPPER.jpg	48239819	0	1	5297	145	0	next	incorrect	3440
Vp001	1721	Response	2	48245109	5290	1
Vp001	1722	Picture	MorphF3_00_orig.jpg ; MorphF3_00_UPPER.jpg	48245116	0	144	6911	145	0	next	hit	3442
Vp001	1722	Response	1	48251909	6793	1
Vp001	1723	Picture	MorphM3_08_orig.jpg ; MorphM3_10_UPPER.jpg	48252027	0	1	4246	2	0	next	incorrect	3444
Vp001	1723	Response	2	48256149	4122	1
Vp001	1724	Picture	MorphF10_07_orig.jpg ; MorphF10_10_UPPER.jpg	48256273	0	1	6768	2	0	next	hit	3446
Vp001	1724	Response	1	48262949	6676	1
Vp001	1725	Picture	MorphM2_06_orig.jpg ; MorphM2_00_UPPER.jpg	48263041	0	1	6237	2	0	next	incorrect	3448
Vp001	1725	Response	2	48269189	6148	1
Vp001	1726	Picture	MorphM6_04_orig.jpg ; MorphM6_00_UPPER.jpg	48269278	0	1	9156	2	0	next	hit	3450
Vp001	1726	Response	1	48278309	9031	1
Vp001	1727	Picture	MorphF2_04_orig.jpg ; MorphF2_10_UPPER.jpg	48278434	0	1	4644	2	0	next	incorrect	3452
Vp001	1727	Response	2	48282949	4515	1
Vp001	1728	Picture	MorphF3_03_orig.jpg ; MorphF3_00_UPPER.jpg	48283078	0	1	8493	2	0	next	hit	3454
Vp001	1728	Response	1	48291429	8351	1
Vp001	1729	Picture	MorphF9_06_orig.jpg ; MorphF9_10_UPPER.jpg	48291571	0	1	15526	2	0	next	hit	3456
Vp001	1729	Response	1	48307029	15458	1
Vp001	1730	Picture	MorphM4_03_orig.jpg ; MorphM4_00_UPPER.jpg	48307097	0	1	87979	2	0	next	hit	3458
Vp001	1730	Response	1	48394948	87851	1
Vp001	1731	Picture	MorphF1_06_orig.jpg ; MorphF1_00_UPPER.jpg	48395076	0	1	229834	2	0	next	incorrect	3460
Vp001	1731	Response	2	48624786	229710	1
Vp001	1732	Picture	MorphF5_10_orig.jpg ; MorphF5_00_UPPER.jpg	48624910	0	1	12341	2	0	next	incorrect	3462
Vp001	1732	Response	2	48637106	12196	1
Vp001	1733	Picture	MorphF9_02_orig.jpg ; MorphF9_00_UPPER.jpg	48637251	0	1	6342	162	0	next	hit	3464
Vp001	1733	Response	1	48643586	6335	1
Vp001	1734	Picture	MorphF8_02_orig.jpg ; MorphF8_00_UPPER.jpg	48643593	0	161	11041	162	0	next	incorrect	3466
Vp001	1734	Response	2	48654545	10952	1
Vp001	1735	Picture	MorphM2_02_orig.jpg ; MorphM2_10_UPPER.jpg	48654634	0	1	8758	2	0	next	hit	3468
Vp001	1735	Response	1	48663265	8631	1
Vp001	1736	Picture	MorphM9_09_orig.jpg ; MorphM9_10_UPPER.jpg	48663392	0	1	5960	146	0	next	hit	3470
Vp001	1736	Response	1	48669345	5953	1
Vp001	1737	Picture	MorphF2_00_orig.jpg ; MorphF2_10_UPPER.jpg	48669352	0	145	6477	316	0	next	incorrect	3472
Vp001	1737	Response	2	48675825	6473	1
Vp001	1738	Picture	MorphM6_00_orig.jpg ; MorphM6_10_UPPER.jpg	48675829	0	171	7202	173	0	next	hit	3474
Vp001	1738	Response	1	48682945	7116	1
Vp001	1739	Picture	MorphF6_09_orig.jpg ; MorphF6_10_UPPER.jpg	48683031	0	2	14321	147	0	next	incorrect	3476
Vp001	1739	Response	2	48697345	14314	1
Vp001	1740	Picture	MorphF8_10_orig.jpg ; MorphF8_10_UPPER.jpg	48697352	0	145	9167	146	0	next	hit	3478
Vp001	1740	Response	1	48706385	9033	1
Vp001	1741	Picture	MorphM5_01_orig.jpg ; MorphM5_00_UPPER.jpg	48706519	0	1	6353	151	0	next	incorrect	3480
Vp001	1741	Response	2	48712865	6346	1
Vp001	1742	Picture	MorphM7_04_orig.jpg ; MorphM7_00_UPPER.jpg	48712872	0	150	15120	308	0	next	hit	3482
Vp001	1742	Response	1	48727985	15113	1
Vp001	1743	Picture	MorphM6_09_orig.jpg ; MorphM6_10_UPPER.jpg	48727992	0	158	6659	159	0	next	incorrect	3484
Vp001	1743	Response	2	48734545	6553	1
Vp001	1744	Picture	MorphF3_07_orig.jpg ; MorphF3_00_UPPER.jpg	48734651	0	1	11101	181	0	next	hit	3486
Vp001	1744	Response	1	48745745	11094	1
Vp001	1745	Picture	MorphM3_06_orig.jpg ; MorphM3_00_UPPER.jpg	48745752	0	180	9335	181	0	next	incorrect	3488
Vp001	1745	Response	2	48754944	9192	1
Vp001	1746	Picture	MorphM5_00_orig.jpg ; MorphM5_00_UPPER.jpg	48755087	0	1	8345	149	0	next	hit	3490
Vp001	1746	Response	1	48763424	8337	1
Vp001	1747	Picture	MorphF8_06_orig.jpg ; MorphF8_10_UPPER.jpg	48763432	0	148	20960	303	0	next	hit	3492
Vp001	1747	Response	1	48784384	20952	1
Vp001	1748	Picture	MorphM7_03_orig.jpg ; MorphM7_00_UPPER.jpg	48784392	0	155	6239	308	0	next	hit	3494
Vp001	1748	Response	1	48790624	6232	1
Vp001	1749	Picture	MorphM9_04_orig.jpg ; MorphM9_00_UPPER.jpg	48790631	0	153	10502	154	0	next	incorrect	3496
Vp001	1749	Response	2	48801024	10393	1
Vp001	1750	Picture	MorphM10_10_orig.jpg ; MorphM10_00_UPPER.jpg	48801133	0	1	5418	158	0	next	hit	3498
Vp001	1750	Response	1	48806544	5411	1
Vp001	1751	Picture	MorphM6_10_orig.jpg ; MorphM6_10_UPPER.jpg	48806551	0	157	6525	158	0	next	incorrect	3500
Vp001	1751	Response	2	48812944	6393	1
Vp001	1752	Picture	MorphF1_08_orig.jpg ; MorphF1_10_UPPER.jpg	48813076	0	1	8360	2	0	next	incorrect	3502
Vp001	1752	Response	2	48821344	8268	1
Vp001	1753	Picture	MorphF8_01_orig.jpg ; MorphF8_10_UPPER.jpg	48821436	0	1	9156	2	0	next	incorrect	3504
Vp001	1753	Response	2	48830464	9028	1
Vp001	1754	Picture	MorphF9_10_orig.jpg ; MorphF9_00_UPPER.jpg	48830592	0	1	5839	2	0	next	incorrect	3506
Vp001	1754	Response	2	48836304	5712	1
Vp001	1755	Picture	MorphM1_08_orig.jpg ; MorphM1_10_UPPER.jpg	48836431	0	1	8891	2	0	next	hit	3508
Vp001	1755	Response	1	48845184	8753	1
Vp001	1756	Picture	MorphF2_01_orig.jpg ; MorphF2_10_UPPER.jpg	48845322	0	1	7563	3	0	next	incorrect	3510
Vp001	1756	Response	2	48852783	7461	1
Vp001	1757	Picture	MorphF5_05_orig.jpg ; MorphF5_10_UPPER.jpg	48852885	0	2	6226	147	0	next	hit	3512
Vp001	1757	Response	1	48859103	6218	1
Vp001	1758	Picture	MorphF4_03_orig.jpg ; MorphF4_00_UPPER.jpg	48859111	0	145	9168	146	0	next	hit	3514
Vp001	1758	Response	1	48868143	9032	1
Vp001	1759	Picture	MorphM9_05_orig.jpg ; MorphM9_10_UPPER.jpg	48868279	0	1	8890	2	0	next	incorrect	3516
Vp001	1759	Response	2	48877023	8744	1
Vp001	1760	Picture	MorphM6_04_orig.jpg ; MorphM6_10_UPPER.jpg	48877169	0	1	5441	2	0	next	incorrect	3518
Vp001	1760	Response	2	48882463	5294	1
Vp001	1761	Picture	MorphF1_06_orig.jpg ; MorphF1_10_UPPER.jpg	48882610	0	1	5541	167	0	next	incorrect	3520
Vp001	1761	Response	2	48888144	5534	1
Vp001	1762	Picture	MorphM10_10_orig.jpg ; MorphM10_10_UPPER.jpg	48888151	0	166	5340	167	0	next	hit	3522
Vp001	1762	Response	1	48893343	5192	1
Vp001	1763	Picture	MorphF4_07_orig.jpg ; MorphF4_10_UPPER.jpg	48893491	0	1	10339	146	0	next	hit	3524
Vp001	1763	Response	1	48903823	10332	1
Vp001	1764	Picture	MorphF6_01_orig.jpg ; MorphF6_10_UPPER.jpg	48903830	0	145	12485	146	0	next	incorrect	3526
Vp001	1764	Response	2	48911183	7353	1
Vp001	1765	Picture	end_ins	48916315	5000	1	4320307	2	5000	next	other	0
Vp001	1765	Response	3	53230352	4319037	1
