# Supplementary material for: Categorical Perception of Fear and Anger Expressions in Whole, Masked and Composite Faces
Source: PLoS One. 2015 Aug 11;10(8):e0134790. doi: 10.1371/journal.pone.0134790 (PMC4532458; doi:10.1371/journal.pone.0134790)
Supplement: S7 Code — (ZIP) [file pone.0134790.s008.zip]

Archive with 7 entries (7 files):
- S6_Code_AdditionalIdentityAnalyses.ipynb
- S5_Code_CrossValidation.ipynb
- S4_Code_CurveFitting.ipynb
- S3_Code_MainResults.ipynb
- S2_Code_Experiment2_Data_Import.ipynb
- S1_Code_Experiment1_Data_Import.ipynb
- my_plots.py
