# Supplementary material for: Categorical Perception of Fear and Anger Expressions in Whole, Masked and Composite Faces
Source: PLoS One. 2015 Aug 11;10(8):e0134790. doi: 10.1371/journal.pone.0134790 (PMC4532458; doi:10.1371/journal.pone.0134790)
Supplement: S7 Code — (ZIP) [file pone.0134790.s008.zip › S5_Code_CrossValidation.ipynb]

# %% [markdown]
<center>
<h1>Supplement S5 of</h1><h2>Categorical Perception of Fear and Anger Expressions<br>in Whole, Masked and Composite Faces.</h2>
</center>

# %% [markdown]
#Cross-Validating

# %% [markdown]
- logistic functions are fitted to the raw data of each participant
- fit of both functions as measured by sums of squared errors between raw and fitted data are computed
- the data are cross-validated by splitting them within each participant and using either raw or fitted data to predict the left-out half of the experiment

# %% [markdown]
## Import Libraries

# %% [code]
import fnmatch # filename matching
import os # navigating directories

import numpy as np

from scipy import stats
from scipy.optimize import curve_fit

import pandas as pd
pd.set_option('max_columns', 100)
pd.set_option('max_rows', 1000)

import seaborn as sns

%pylab inline
plt.rcParams['lines.linewidth'] = 5 # default line width for figures

# %% [markdown]
## Get List of previously saved df's (pickle)

# %% [markdown]
For generation of the logistic data please refer to S4

# %% [code]
def get_list(where, what):
    os.chdir(where)
    fileList = []
    for fileName in os.listdir(where):
        if fnmatch.fnmatch(fileName, what):
            fileList.append(fileName)
    return fileList

# %% [code]
fileList = get_list('./data/','*Pt*.txt')
fileList.sort()
for i in range(len(fileList)):
    print i,':\t',fileList[i]

# %% [markdown]
## Load df's 

# %% [code]
def load_this(csv):
    df = pd.read_csv(csv,
                     index_col=[0],
                     header=[0,1])
    return df

# %% [markdown]
# Experiment 1

# %% [code]
exp1RawPt1 = load_this(fileList[0])/100
exp1RawPt2 = load_this(fileList[2])/100
exp1LogPt1 = load_this(fileList[8])
exp1LogPt2 = load_this(fileList[9])

# %% [markdown]
Example:

# %% [code]
exp1RawPt1

# %% [code]
exp1LogPt1

# %% [markdown]
# Compute Fit of Functions to Raw Data by Sums of Squared Errors

# %% [markdown]
## Compute Sum of Squared Errors

# %% [code]
def getSqrdErrors(fit1,fit2,raw1,raw2,cond,thisName):
    firstDf = (fit1[cond]-raw2[cond])**2
    scndDf = (fit2[cond]-raw1[cond])**2
    
    allSums = {}
    for p in firstDf.index:
        allSums[p] = [firstDf.ix[p].sum()]
    
    for p in scndDf.index:
         allSums[p].append(scndDf.ix[p].sum())
    
    meanSums = {}
    for p in allSums:
        meanSums[p] = mean(allSums[p])
    
    meanDf = pd.DataFrame(meanSums,index=[thisName]).T
    meanDf.index = [[cond]*len(meanDf), meanDf.index]
    return meanDf

# %% [code]
def allSqrdConds(fit1,fit2,raw1,raw2,thisName):
    assert raw1.columns.levels[0].all() == raw2.columns.levels[0].all() == fit1.columns.levels[0].all() == fit2.columns.levels[0].all(),"comparing wrong df's!"
    for cond in raw1.columns.levels[0]:
        thisDf = getSqrdErrors(fit1,fit2,raw1,raw2,cond,thisName)
        try:
            bigDf = pd.concat([bigDf,thisDf],axis=0)
        except:
            bigDf = thisDf
    return bigDf

# %% [code]
def allSqrdFits(fit1,fit2,raw1,raw2):
    dfRaw = allSqrdConds(raw1,raw2,raw1,raw2,'raw').unstack(0)
    dfLog = allSqrdConds(fit1,fit2,raw1,raw2,'log').unstack(0)
    dfAll = pd.concat([dfRaw,dfLog],axis=1)
    return dfAll

# %% [code]
exp1CvFits = allSqrdFits(exp1LogPt1,exp1LogPt2,exp1RawPt1,exp1RawPt2)

# %% [code]
exp1CvFits

# %% [markdown]
###violin plots and t-tests

# %% [code]
def ssStats(fitDf):
    
    # get differences between logistic and raw fit
    diffDf = fitDf['log']-fitDf['raw']
    
    # plot results
    sns.violinplot(diffDf)
    axhline(0,linewidth=1,color='k')
    sns.despine()
    show()
    
    # inf statistics
    for cond in diffDf.columns:
        t2,p2 = stats.ttest_rel(fitDf['log'][cond],fitDf['raw'][cond])
        t,p = stats.ttest_1samp(diffDf[cond],0)
        assert t2 == t and p2 == p
        w,wp = stats.wilcoxon(fitDf['log'][cond],fitDf['raw'][cond])
        print "--------",cond,"--------"
        print "ttest: t:",t,"\tp:",p
        print "wilco: w:",w, "\tp:",wp
        if p < 0.001 and wp <0.001:
            print "***"
        
    # return df for further use
    return diffDf

# %% [code]
exp1CvFitsDiff = ssStats(exp1CvFits)

# %% [code]
exp1CvFitsDiff

# %% [code]
exp1CvFitsDiff.describe()

# %% [markdown]
##Experiment 2

# %% [code]
exp2RawPt1 = load_this(fileList[4])/100
exp2RawPt2 = load_this(fileList[6])/100
exp2LogPt1 = load_this(fileList[10])
exp2LogPt2 = load_this(fileList[11])

# %% [code]
exp2CvFits = allSqrdFits(exp2LogPt1,exp2LogPt2,exp2RawPt1,exp2RawPt2)

# %% [code]
ssStats(exp2CvFits)

# %% [markdown]
# Cross-Predicting Conditions with Raw Data

# %% [markdown]
## Split-Half within Subject (pt1 vs. pt2)

# %% [code]
def logistic(x,a,b):
    y = 1 / (1 + np.exp(-b*(x-a)))
    return y

# %% [code]
def fit_func(func,ydata):
    # for all designs in this study, there are 11 morphing steps, scaled between 0 and 1
    x = arange(0,len(ydata)/10.,0.1)
    # the scipy curvefit function is used here
    popt, pcov = curve_fit(func, x, ydata, maxfev=100000)

    intercept = popt[0] # intercept
    slope = popt[1]     # slope
    y = func(x, intercept,slope) # the y-data of the fitted function

    return x,y,intercept,slope

# %% [code]
def get_cv_ss2(func,ytrain,ytest):
    ''' a certain function (linear or logisitic) is fitted to some training data ytrain. 
    Then the y-values of the fitted function are compared to a left-out dataset ytest
    by a simple sum-of-squares method. Thereby, the fit of the function to new data is
    computed. '''
    
    # instead of fitting a function we might also just compare two raw data sets
    if func == 'raw':
        ss2 = sum(square(ytest-ytrain))
        
    # fitting a function
    else:
        x,y,intercept,slope = fit_func(func,ytrain)
        ss2 = sum( square(ytest-y) )
        
    return ss2

# %% [markdown]
## CV with raw data between different conditions

# %% [markdown]
Get ss2 for a certain pairing of conditions:

# %% [code]
def cond_cv_ss2(func,train_df,test_df,train_cond,test_cond):
    assert train_df.index.all() == test_df.index.all(), "comparing incompatible tables!"
    cases = train_df.index
    
    ss2 = []
    for entry in cases:
        ytrain = np.array( train_df.ix[entry][train_cond] )
        ytest = np.array( test_df.ix[entry][test_cond] )
        ss2.append( get_cv_ss2(func,ytrain,ytest) )

    return ss2

# %% [markdown]
Get ss2 for all pairings of conditions:

# %% [code]
def cond_cv_table(test_df,train_df,func):
    d = {}
    for c1 in ['whole','eyes','mouth']:
        for c2 in ['whole','eyes','mouth']:
            d[str(c1+'_'+c2)] = cond_cv_ss2(func,test_df,train_df,c1,c2)
    return pd.DataFrame(d)

# %% [markdown]
Average results for both split-half variants:

# %% [markdown]
##Experiment 1

# %% [code]
exp1_cond_cv = (cond_cv_table(exp1RawPt1,exp1RawPt2,'raw') + cond_cv_table(exp1RawPt2,exp1RawPt1,'raw'))/2.

# %% [code]
exp1_cond_cv

# %% [code]
def make_cv_lineplot(df,cond,start):

    for j in df.index:
        this_results = []
        for c in cond:
            this_results.append(df.ix[j][c])
        
        for n in range(len(cond)-1):
        
            if this_results[n] < this_results[n+1]: 
                plot(
                     [start+n/4.,start+0.25+n/4.],
                     [this_results[n], this_results[n+1]],
                     color='k',
                     alpha=0.2,
                     zorder =0
                    )
            elif this_results[n] >= this_results[n+1]:
                 plot(
                     [start+n/4.,start+0.255+n/4.],
                     [this_results[n], this_results[n+1]],
                     color='b',
                     alpha=0.2,
                     zorder =0
                    )      
                
    i = start
    for c in cond:     
        errorbar(
                 i,
                 df[c].mean(),
                 yerr=df[c].std(ddof=1)/sqrt(len(df.index))*1.96,
                 ecolor='r',
                 capsize=5,
                 capthick=5,
                 zorder=1
                 )
        i+=0.25

# %% [code]
def make_all_cv_plots(pt1,pt2,cond,pltname):
    ax = plt.subplot(111)
    ax.spines['top'].set_visible(False)
    ax.spines['right'].set_visible(False)
    ax.yaxis.set_ticks_position('none')
    ax.xaxis.set_ticks_position('none')

    # do this for raw data or with fitted functions
    for func in ['raw',logistic]:
        df = (cond_cv_table(pt1,pt2,func) + cond_cv_table(pt2,pt1,func))/2.
        print func

        # make list with conditions names (could also be achieved using cond_cv.columns()
        # but the order would not be custom
        all_conds = []

        for c1 in cond:
            for c2 in cond:
                all_conds.append(str(c1+'_'+c2))

        # line plot
        # plot separately for each masking condition (3x3)
        make_cv_lineplot(df,all_conds[0:3],0)
        make_cv_lineplot(df,all_conds[3:6],0.75)
        make_cv_lineplot(df,all_conds[6:9],1.5)
        plt.xticks(arange(0,2.01,0.25),all_conds,rotation=90)
        plt.xlim(-0.1,2.1)

        plt.title("Cross-Validation with "+str(func)+" between conditions")
        plt.xlabel("Face Conditions\n(Raw Data with 95% CI)")
        plt.ylabel("Sums of Squared Errors")
        plt.savefig(pltname+str(func)+'.png',dpi=600)
        plt.show()

# %% [code]
make_all_cv_plots(exp1RawPt1,exp1RawPt2,
                  ['whole','eyes','mouth'],
                  'exp1 cv plot')

# %% [markdown]
### Inferential statistics for comparing whether each condition is best at predicting itself

# %% [code]
def cv_stats(df,sig_level):
    for c1 in df.columns:
        for c2 in df.columns:
            if c1 != c2 and c1[:4] == c2[:4]:
                t,p = stats.ttest_rel(df[c1],df[c2])
                W,wp = stats.wilcoxon(df[c1],df[c2])
                if p < sig_level and wp <sig_level:
                    x = '*'
                else:
                    x = ''
                print c1,'\t',c2,x
                print 't=',t,'\tp=',p
                print 'W=',W,'\tp=',wp,'\n'

# %% [code]
cv_stats(exp1_cond_cv,0.05)

# %% [markdown]
Inferential statistics for the difference of differences, comparing whether the whole face and the eyes condition are most similar to each other

# %% [code]
print "\nwhole-eyes vs whole-mouth"
print "t-test\t",stats.ttest_rel( exp1_cond_cv['whole_whole']-exp1_cond_cv['whole_eyes'] ,  exp1_cond_cv['whole_whole']-exp1_cond_cv['whole_mouth'] )
print "Wilcoxon\t",stats.wilcoxon(  exp1_cond_cv['whole_whole']-exp1_cond_cv['whole_eyes'] ,  exp1_cond_cv['whole_whole']-exp1_cond_cv['whole_mouth'] )
print "t-test\t",stats.ttest_rel( exp1_cond_cv['whole_eyes'] -exp1_cond_cv['whole_whole'] , exp1_cond_cv['whole_eyes'] -exp1_cond_cv['whole_mouth'] )
print "Wilcoxon\t",stats.wilcoxon(  exp1_cond_cv['whole_eyes'] -exp1_cond_cv['whole_whole'] , exp1_cond_cv['whole_eyes'] -exp1_cond_cv['whole_mouth'] )

print "\neyes-whole vs eyes-mouth"
print "t-test\t",stats.ttest_rel( exp1_cond_cv['eyes_eyes']-exp1_cond_cv['eyes_whole'] ,  exp1_cond_cv['eyes_eyes']-exp1_cond_cv['eyes_mouth'] )
print "Wilcoxon\t",stats.wilcoxon(  exp1_cond_cv['eyes_eyes']-exp1_cond_cv['eyes_whole'] ,  exp1_cond_cv['eyes_eyes']-exp1_cond_cv['eyes_mouth'] )
print "t-test\t",stats.ttest_rel( exp1_cond_cv['eyes_whole'] -exp1_cond_cv['eyes_eyes'] , exp1_cond_cv['eyes_whole'] -exp1_cond_cv['eyes_mouth'] )
print "Wilcoxon\t",stats.wilcoxon(  exp1_cond_cv['eyes_whole'] -exp1_cond_cv['eyes_eyes'] , exp1_cond_cv['eyes_whole'] -exp1_cond_cv['eyes_mouth'] )

print "\nmouth-whole vs mouth-eyes"
print "t-test\t",stats.ttest_rel( exp1_cond_cv['mouth_mouth']-exp1_cond_cv['mouth_whole'] ,  exp1_cond_cv['mouth_mouth']-exp1_cond_cv['mouth_eyes'] )
print "Wilcoxon\t",stats.wilcoxon(  exp1_cond_cv['mouth_mouth']-exp1_cond_cv['mouth_whole'] ,  exp1_cond_cv['mouth_mouth']-exp1_cond_cv['mouth_eyes'] )
print "t-test\t",stats.ttest_rel( exp1_cond_cv['mouth_whole'] -exp1_cond_cv['mouth_mouth'] , exp1_cond_cv['mouth_whole'] -exp1_cond_cv['mouth_eyes'] )
print "Wilcoxon\t",stats.wilcoxon(  exp1_cond_cv['mouth_whole'] -exp1_cond_cv['mouth_mouth'] , exp1_cond_cv['mouth_whole'] -exp1_cond_cv['mouth_eyes'] )


# %% [markdown]
## Experiment 2

# %% [code]
def cond_cv_table2(test_df,train_df,func):
    d = {}
    for c1 in ['fearLOW','angerLOW','fearUP','angerUP']:
        for c2 in ['fearLOW','angerLOW','fearUP','angerUP']:
            d[str(c1+'_'+c2)] = cond_cv_ss2(func,test_df,train_df,c1,c2)
    return pd.DataFrame(d)

# %% [code]
exp2_cond_cv = (cond_cv_table2(exp2RawPt1,exp2RawPt2,'raw') + cond_cv_table2(exp2RawPt2,exp2RawPt1,'raw'))/2.
exp2_cond_cv

# %% [code]
# remove extreme outlier for visualisation 
exp2_cond_cv_rev = pd.concat([exp2_cond_cv[:4], exp2_cond_cv[5:6], exp2_cond_cv[7:]])

# %% [code]
ax = plt.subplot(111)
ax.spines['top'].set_visible(False)
ax.spines['right'].set_visible(False)
ax.yaxis.set_ticks_position('none')
ax.xaxis.set_ticks_position('none')

# make custom condition order
cond = ['fearLOW','angerLOW','fearUP','angerUP']
all_conds = []
for c in cond:
    all_conds = all_conds + ['fearLOW_'+c,'angerLOW_'+c,'fearUP_'+c,'angerUP_'+c]
print all_conds
make_cv_lineplot(exp2_cond_cv_rev,all_conds[0:4],0)
make_cv_lineplot(exp2_cond_cv_rev,all_conds[4:8],1)
make_cv_lineplot(exp2_cond_cv_rev,all_conds[8:12],2)
make_cv_lineplot(exp2_cond_cv_rev,all_conds[12:16],3)

# customise plot
plt.xlim(-0.2,3.9)
#plt.ylim(0,2.5)
plt.xticks(arange(0,3.76,0.25),all_conds,rotation=90)
plt.title("Cross-Validation with Raw Data between Conditions")
plt.xlabel("Face Conditions\n(Raw Data with 95% CI)")
plt.ylabel("Sums of Squared Errors")
plt.savefig('Experiment2_CV_rawcond_line.png',dpi=600)
plt.show()

# %% [markdown]
### Inferential Statistics Checking Whether Each Condition is Best At Predicting Itself

# %% [code]
for i in [0,4,8,12]:
    print '\n'
    for c1 in exp2_cond_cv.columns[i:i+4]:
        for c2 in exp2_cond_cv.columns[i:i+4]:
            if c1.split('_')[0] == c1.split('_')[1]:
                if (exp2_cond_cv[c1] == exp2_cond_cv[c2] ).all() == False:
                   
                    t,p = stats.ttest_rel(exp2_cond_cv[c1],exp2_cond_cv[c2])
                    W,wp = stats.wilcoxon(exp2_cond_cv[c1],exp2_cond_cv[c2])
                    
                    if p < 0.01 and wp <0.01:
                        x = '*'
                    else:
                        x = ''
    
                    print c1,'\t',c2,x
                    print round(t,2),'\t',p,'\t',round(W,2),'\t',wp
