# Supplementary material for: Categorical Perception of Fear and Anger Expressions in Whole, Masked and Composite Faces
Source: PLoS One. 2015 Aug 11;10(8):e0134790. doi: 10.1371/journal.pone.0134790 (PMC4532458; doi:10.1371/journal.pone.0134790)
Supplement: S7 Code — (ZIP) [file pone.0134790.s008.zip › S3_Code_MainResults.ipynb]

# %% [markdown]
<center><h1>Supplement S3 of</h1><h2>Categorical Perception of Fear and Anger Expressions in Whole,<br>Masked and Composite Faces.</h2></center>
<br>

# %% [markdown]
# Main Analysis of Raw Data

# %% [markdown]
- The main results for experiments 1 and 2 are plotted on a single-subject and group level
- Descriptive Statistics for all morphing grades and conditions are provided
- inferential statistics (parametric and non-parametric) are computed for the main analyses

# %% [markdown]
## Import Libraries

# %% [code]
import fnmatch # filename matching
import os # navigating directories

import numpy as np

import pandas as pd
pd.set_option('max_columns', 100)
pd.set_option('max_rows', 1000)

from scipy import stats

import seaborn as sns
sns.set_style("ticks")

%pylab inline

# %% [markdown]
## Get List of previously saved df's (pickle)

# %% [code]
def get_list(where, what):
    os.chdir(where)
    fileList = []
    for fileName in os.listdir(where):
        if fnmatch.fnmatch(fileName, what):
            fileList.append(fileName)
    return fileList

# %% [code]
pList = get_list('./data/','*.txt')
pList.sort()
for i in range(len(pList)):
    print i,':\t',pList[i]

# %% [markdown]
# Experiment 1

# %% [markdown]
## Load a df 

# %% [code]
def load_this(csv):
    df = pd.read_csv(csv,
                     index_col=[0],
                     header=[0,1])
    return df

# %% [code]
exp1Table = load_this(pList[0])

# %% [code]
exp1Table

# %% [markdown]
## Table with Descriptive Statistics

# %% [code]
exp1Table.describe()

# %% [markdown]
## Descriptives on Group Level

# %% [code]
# import in-house module with plot design
import my_plots as oo_plt

# %% [code]
#colors of choice
myPalette=['#4f5b66','#325da7','#ee4035']

# %% [code]
exp1Plt = oo_plt.GroupErrBar(exp1Table,"experiment 1")

oo_plt.GroupErrBar.plot_setup(exp1Plt,select=[0,1,2],mycolors=myPalette,xlab='Morphing Grade (% Angry)\n')
oo_plt.GroupErrBar.plot_sum(exp1Plt,mode='mean')

# %% [markdown]
## Inferential Statistics

# %% [code]
def inf_stats(df,conds,my_alpha):
    for c1 in conds:
        for c2 in conds:
            if c1 != c2:
                print c1,c2
                for m in df.columns.levels[1]:
                    t,p = stats.ttest_rel(df[c1][m],df[c2][m])
                    T,np = stats.wilcoxon(df[c1][m],df[c2][m])
                    if p < my_alpha and np < my_alpha:
                        sig = '*'
                    else:
                        sig = 'n.s.'
                    
                    print m,'\tt:',round(t,2),'p:',round(p,3),'\tT:',round(T,2),'np:',round(np,3), sig


# %% [markdown]
Pairwise differences between all conditions for all morphing grades:

# %% [code]
inf_stats(exp1Table,['whole','mouth','eyes'],0.05)

# %% [markdown]
Pairwise differences of the differences 'whole-eyes' and 'whole-mouth':<br>
This analysis asks whether the eyes are more similar to the whole face than the mouth is.

# %% [code]
diff_whole_eyes = exp1Table['whole']-exp1Table['eyes']
diff_whole_mouth = exp1Table['whole']-exp1Table['mouth']

for m in exp1Table.columns.levels[1]:
    t,p = stats.ttest_rel(diff_whole_eyes[m],diff_whole_mouth[m])
    W,wp = stats.wilcoxon(diff_whole_eyes[m],diff_whole_mouth[m])
    if p < 0.05 and wp < 0.05:
        sig = '*'
    else:
        sig = 'n.s.'
                    
    print m,'\tt:',round(t,2),'p:',round(p,3),'\tT:',round(W,2),'np:',round(wp,3), sig

# %% [markdown]
# Experiment 2

# %% [code]
# colors for exp. 2
myPalette=['#ee4035','#4f5b66','#325da7','#da6b30']

# %% [code]
exp2Table = load_this(pList[8])

# %% [code]
exp2Table

# %% [code]
exp2Plt = oo_plt.GroupErrBar(exp2Table,"Experiment 2")

oo_plt.GroupErrBar.plot_setup(exp2Plt,
                              select=[0,1,2,3],
                              mycolors=myPalette,
                              xlab='Morphing Grade (% Angry)\n')

oo_plt.GroupErrBar.plot_sum(exp2Plt,mode='mean')

oo_plt.GroupErrBar.plot_setup(exp2Plt,select=[0,2],mycolors=[myPalette[0],myPalette[2]],xlab='Morphing Grade (% Angry)\n')
oo_plt.GroupErrBar.plot_sum(exp2Plt,mode='mean')

oo_plt.GroupErrBar.plot_setup(exp2Plt,select=[1,3],mycolors=['c',myPalette[1],myPalette[3]],xlab='Morphing Grade (% Angry)\n')
oo_plt.GroupErrBar.plot_sum(exp2Plt,mode='mean')

# %% [markdown]
## Descriptives

# %% [code]
exp2Table.describe()

# %% [markdown]
## Inferential Statistics

# %% [markdown]
Pairwise Comparisons of every condition with every other one, for each of the 11 morphing grades

# %% [code]
inf_stats(exp2Table,['fearLOW', 'angerLOW', 'fearUP', 'angerUP'],0.01)

# %% [markdown]
### Comparison of Bias between Composite Face Conditions

# %% [markdown]
The difference of an angry or fearful to-be-ignored half is compared between upper and lower halves.<br>
This analysis asks whether the biasing influence of the to-be-ignored half is stronger for the eyes over the mouth or for the mouth over the eyes.

# %% [code]
low_diff = exp2Table['angerLOW']-exp2Table['fearLOW']
up_diff = exp2Table['angerUP']-exp2Table['fearUP']
for m in ['m00','m01','m02','m03','m04','m05','m06','m07','m08','m09','m10']:
    t,p = stats.ttest_rel(up_diff[m],low_diff[m])
    W,wp = stats.wilcoxon(up_diff[m],low_diff[m])
    if p < 0.001 and wp < 0.001:
        sig = '*'
    else:
        sig = ''
    print m,'\tt:',round(t,2),'p:',round(p,3),'\tW:',round(W,2),'wp:',round(wp,3), sig
    
