# Supplementary material for: Categorical Perception of Fear and Anger Expressions in Whole, Masked and Composite Faces
Source: PLoS One. 2015 Aug 11;10(8):e0134790. doi: 10.1371/journal.pone.0134790 (PMC4532458; doi:10.1371/journal.pone.0134790)
Supplement: S7 Code — (ZIP) [file pone.0134790.s008.zip › S2_Code_Experiment2_Data_Import.ipynb]

# %% [markdown]
<center><h1>Supplement S2 of</h1><h2>Categorical Perception of Fear and Anger Expressions in Whole,<br>Masked and Composite Faces.</h2></center>
<br>

# %% [markdown]
# Get Data for Experiment 2 (Composite)

# %% [markdown]
This file contains the full code to extract all information from the original logfiles, count the responses and create a table with the main results, which can be used in later analyses.

# %% [markdown]
## import libraries

# %% [code]
import fnmatch # filename matching
import os # navigating directories
import pickle # saving python objects to file

import numpy as np

import pandas as pd
pd.set_option('max_columns', 100)
pd.set_option('max_rows', 1000)

%pylab inline

# %% [markdown]
## get list of logfiles

# %% [code]
def getsubject(whichfolder, whichexperiment):
    os.chdir(whichfolder)
    VpList = []
    for file in os.listdir(whichfolder):
        if fnmatch.fnmatch(file, whichexperiment):
            VpList.append(file)
    return VpList

# %% [code]
IdentList = getsubject('../Exp2/','*.log')
IdentList.sort()

for i in range(0,len(IdentList)):
    print str(i) + ":\t" + IdentList[i]

# %% [markdown]
# Get Responses

# %% [markdown]
## Transform each row into dict entry

# %% [markdown]
The logfiles have a legacy naming of the composite face conditions which is as follows:
- rating of upper half
 - lower half angry: low10 (as 10 is the number of the 100% angry face)
 - lower half fearful: low00 (as 0 is the number of the 0% angry / 100% fearful face)
- rating of lower half:
 - upper half angry: up10
 - upper half angry: up00

# %% [code]
def get_ident_data(Vp):
    
    filename = open(Vp,'r')
    d = {'pt1': {'up10':{}, 'low10':{}, 'up00':{}, 'low00':{} },
         'pt2': {'up10':{}, 'low10':{}, 'up00':{}, 'low00':{} }} # basic conditions
    
    i = 1 # count of items
    
    pt_switch = 1
    r = 0
    for entry in filename:  
        # check if experiment part has changed
        if entry.find("pause") != -1: 
            pt_switch = 2
        
        # check if logfile row contains relevant information
        if entry.find("Morph") != -1:
            first = entry.split()[3] # name of target face
            second = entry.split()[5] # name of mask face
            resp = entry.split()[-2] # respose given
            
            # get condition
            if second.find("10_UPPER") != -1:
                cond = 'up10'
            if second.find("10_LOWER") != -1:
                cond = 'low10'
            if second.find("00_UPPER") != -1:
                cond = 'up00'
            if second.find("00_LOWER") != -1:
                cond = 'low00' 
                
            # write to dict
            if pt_switch == 1:
                d['pt1'][cond]["item_" + str(i)] = {"target": first, "mask": second, "resp": resp, "rt": 0.0}
            if pt_switch == 2:
                d['pt2'][cond]["item_" + str(i)] = {"target": first, "mask": second, "resp": resp, "rt": 0.0}
            i += 1
            r += 1
        
        if entry.find('Response') != -1 and i > 1 and r == 1:
            rt = float(entry.split()[-2])/10 # ms
            # write to dict
            if pt_switch == 1:
                d['pt1'][cond]["item_" + str(i-1)]['rt'] = rt
                r = 0
            if pt_switch == 2:
                d['pt2'][cond]["item_" + str(i-1)]['rt'] = rt
                r = 0
            
    return d

# %% [markdown]
Example:

# %% [code]
mydict = get_ident_data(IdentList[0])
mydict['pt1']['low00']['item_1']

# %% [markdown]
## Count the hits for all morphing grades of a certain condition

# %% [code]
def get_ident_morphs(d,pt,cond):
    morphs = ['_00_','_01_','_02_','_03_','_04_','_05_','_06_','_07_','_08_','_09_','_10_']
    d_names = ['m00','m01','m02','m03','m04','m05','m06','m07','m08','m09','m10']
    d_count = {'m00':{},'m01':{},'m02':{},'m03':{},'m04':{},'m05':{},'m06':{},'m07':{},'m08':{},'m09':{},'m10':{}}
    j = 0
    for m in morphs:
        i = 0
        for entry in d[pt][cond]:
            if d[pt][cond][entry]['target'].find(m) != -1:
                if d[pt][cond][entry]['resp'] == 'hit':
                    i += 1
        d_count[d_names[j]] = i
        j += 1
    return d_count

# %% [markdown]
## Count hits for all conditions

# %% [code]
def get_ident_cond(d,pt):
    d_conds = {'up10':{}, 'low10':{}, 'up00':{}, 'low00':{} }
    d_names = ['up10','low10','up00','low00']
    i = 0
    for c in d_names:
        d_conds[d_names[i]] = get_ident_morphs(d,pt,d_names[i])
        i += 1
    return d_conds      

# %% [markdown]
Example:

# %% [code]
get_ident_cond(mydict,'pt1')

# %% [markdown]
## Count Hits for both parts

# %% [code]
def get_ident_parts(d):
    pt1 = get_ident_cond(d,'pt1')
    pt2 = get_ident_cond(d,'pt2')
    return pt1,pt2

# %% [markdown]
## Transform into Pandas Data Frame

# %% [markdown]
00 --> fear<br>
10 --> anger

# %% [code]
def make_ident_df(d):
    pt1_df = pd.DataFrame(get_ident_parts(d)[0])/20.*100 # transformation into percent
    pt2_df = pd.DataFrame(get_ident_parts(d)[1])/20.*100
    pt1_df.columns = ["fear_low", "anger_low","fear_high","anger_high" ]
    pt2_df.columns = ["fear_low", "anger_low","fear_high","anger_high" ]
    avg_df = (pt1_df + pt2_df)/2
    return pt1_df, pt2_df, avg_df

# %% [code]
pt1,pt2,avg = make_ident_df(get_ident_data(IdentList[0]))

# %% [markdown]
Example:

# %% [code]
avg

# %% [markdown]
## Do This for all Participants

# %% [code]
def make_ident_sample(VpList):
    # make the first subject to establish the df-structure
    pt1_df, pt2_df, avg_df = make_ident_df(get_ident_data(VpList[0]))
    pt1_df.index = [["p001"]*len(pt1_df), pt1_df.index ]
    pt2_df.index = [["p001"]*len(pt2_df), pt2_df.index ]
    avg_df.index = [["p001"]*len(avg_df), avg_df.index ]
    
    # make the rest of the sample
    for vp_nr in range(1,len(VpList)):
        vp_pt1,vp_pt2,vp_avg = make_ident_df(get_ident_data(VpList[vp_nr]))
        # get the naming of the subject right
        if vp_nr < 10-1:
            vp_pt1.index = [["p00"+str(vp_nr+1) ]*len(vp_pt1), vp_pt1.index ]
            vp_pt2.index = [["p00"+str(vp_nr+1) ]*len(vp_pt2), vp_pt2.index ]
            vp_avg.index = [["p00"+str(vp_nr+1) ]*len(vp_avg), vp_avg.index ]
        if vp_nr >=10-1:
            vp_pt1.index = [[ "p0"+str(vp_nr+1) ]*len(vp_pt1), vp_pt1.index ]
            vp_pt2.index = [[ "p0"+str(vp_nr+1) ]*len(vp_pt2), vp_pt2.index ]
            vp_avg.index = [[ "p0"+str(vp_nr+1) ]*len(vp_avg), vp_avg.index ]
        # add this subject to sample-df
        pt1_df = pd.concat([pt1_df,vp_pt1])
        pt2_df = pd.concat([pt2_df,vp_pt2])
        avg_df = pd.concat([avg_df,vp_avg])
    # finalising the df
    pt1_df.index.names = ['p','grade']
    pt2_df.index.names = ['p','grade']
    avg_df.index.names = ['p','grade']
    
    pt1_df.columns = ['fearLOW','angerLOW','fearUP','angerUP']
    pt2_df.columns = ['fearLOW','angerLOW','fearUP','angerUP']
    avg_df.columns = ['fearLOW','angerLOW','fearUP','angerUP']
    
    return pt1_df, pt2_df, avg_df

# %% [code]
pt1_df, pt2_df, avg_df = make_ident_sample(IdentList)
avg_df

# %% [markdown]
## Transform Table for within-subject analysis

# %% [code]
avg_between_df = avg_df.unstack("grade")
pt1_between_df = pt1_df.unstack("grade")
pt2_between_df = pt2_df.unstack("grade")
avg_between_df

# %% [markdown]
## Exclude non-compliant Participants

# %% [markdown]
The outlier participant shows behavior that is exactly opposite to all other participants. The participant reported to have focused so intensly on the lower face half that she ignored the change of instructions and always rated the lower half. It is noteworthy that she reached a remarably good (and s-shaped) response for the lower half, unlike virtually everybody else. This in itself is very interesting in its own right, as it indicates that under some cirumstances the bias reported in our manuscript can be overcome.

# %% [code]
rev_avg_between_df = pd.concat([avg_between_df[0:13], avg_between_df[14:] ])
rev_pt1_between_df = pd.concat([pt1_between_df[0:13], pt1_between_df[14:] ])
rev_pt2_between_df = pd.concat([pt2_between_df[0:13], pt2_between_df[14:] ])
rev_avg_between_df

# %% [markdown]
## Save df to file

# %% [code]
def savePandas(where,df,csv):
    os.chdir(where)
    df.to_csv(csv)

# %% [code]
my_folder = './data/'

savePandas(my_folder,pt1_between_df,'Exp2Pt1ResultsAll.txt')
savePandas(my_folder,rev_pt1_between_df,'Exp2Pt1Results.txt')

savePandas(my_folder,pt2_between_df,'Exp2Pt2ResultsAll.txt')
savePandas(my_folder,rev_pt2_between_df,'Exp2Pt2Results.txt')

savePandas(my_folder,avg_between_df,'Exp2AvgResultsAll.txt')
savePandas(my_folder,rev_avg_between_df,'Exp2AvgResults.txt')

# %% [markdown]
# Reaction Time Extraction

# %% [markdown]
## Get Reaction Times for one condition

# %% [code]
def get_ident_rt(d,cond):
    morphs = ['_00_','_01_','_02_','_03_','_04_','_05_','_06_','_07_','_08_','_09_','_10_']
    d_names = ['m00','m01','m02','m03','m04','m05','m06','m07','m08','m09','m10']
    d_median = {'m00':{},'m01':{},'m02':{},'m03':{},'m04':{},'m05':{},'m06':{},'m07':{},'m08':{},'m09':{},'m10':{}}
    d_raw = {'m00':{},'m01':{},'m02':{},'m03':{},'m04':{},'m05':{},'m06':{},'m07':{},'m08':{},'m09':{},'m10':{}}
    j = 0
    for m in morphs:
        this_morph = []
        i = 0
        
        for entry in d['pt1'][cond]:
            if d['pt1'][cond][entry]['target'].find(m) != -1:
                    this_morph.append(d['pt1'][cond][entry]['rt'])
        for entry in d['pt2'][cond]:
            if d['pt2'][cond][entry]['target'].find(m) != -1:
                    this_morph.append(d['pt2'][cond][entry]['rt'])            
        d_raw[d_names[j]] = this_morph
        d_median[d_names[j]] = median(this_morph)
        j += 1
    return d_median, d_raw

# %% [markdown]
Example:

# %% [markdown]
Median Values:

# %% [code]
get_ident_rt(mydict,'low00')[0]

# %% [markdown]
Histograms:

# %% [code]
for e in get_ident_rt(mydict,'low00')[1]:
    hist(get_ident_rt(mydict,'low00')[1][e])

# %% [markdown]
## Get Data for all conditions

# %% [code]
def get_ident_cond_rt(d):
    d_conds = {'up10':{}, 'low10':{}, 'up00':{}, 'low00':{} }
    d_names = ['up10','low10','up00','low00']
    i = 0
    for c in d_names:
        d_conds[d_names[i]] = get_ident_rt(d,d_names[i])[0]
        i += 1
    return pd.DataFrame(d_conds)

# %% [markdown]
Example:

# %% [code]
get_ident_cond_rt(mydict)

# %% [markdown]
## Make Whole Sample:

# %% [code]
def make_ident_rt_sample(VpList):
    # make the first subject to establish the df-structure

    df = get_ident_cond_rt(get_ident_data(VpList[0]))
    df.index = [["p001"]*len(df), df.index ]
    
    # make the rest of the sample
    for vp_nr in range(1,len(VpList)):
        # make the following subjects
        this_vp = get_ident_cond_rt(get_ident_data(VpList[vp_nr]))
        
        # get the naming of the subject right
        if vp_nr < 10-1:
            this_vp.index = [["p00"+str(vp_nr+1) ]*len(this_vp), this_vp.index ]
        if vp_nr >=10-1:
            this_vp.index = [[ "p0"+str(vp_nr+1) ]*len(this_vp), this_vp.index ]

        # add this subject to sample-df
        df = pd.concat([df,this_vp])

    # finalising the df
    df.index.names = ['p','grade']
    df.columns = ['fearLOW','angerLOW','fearUP','angerUP']
    
    return df

# %% [code]
os.chdir('../Exp2/')

ident_rt_df = make_ident_rt_sample(IdentList)
ident_rt_df

# %% [code]
ident_rt_between_df = ident_rt_df.unstack('grade')
rev_ident_rt_between_df = pd.concat([ident_rt_between_df[0:13], ident_rt_between_df[14:] ])

# %% [code]
rev_ident_rt_between_df

# %% [code]
for cond in rev_ident_rt_between_df.columns.levels[0]:
    errorbar(range(len(rev_ident_rt_between_df[cond].mean())),
             rev_ident_rt_between_df[cond].mean(),
             rev_ident_rt_between_df[cond].std(),
             label=cond)
legend(loc='best')
show()

# %% [markdown]
## Save df to file

# %% [code]
savePandas(my_folder,ident_rt_between_df,'Exp2RtMedianAll.txt')
savePandas(my_folder,rev_ident_rt_between_df,'Exp2RtMedian.txt')
