# Supplementary material for: Categorical Perception of Fear and Anger Expressions in Whole, Masked and Composite Faces
Source: PLoS One. 2015 Aug 11;10(8):e0134790. doi: 10.1371/journal.pone.0134790 (PMC4532458; doi:10.1371/journal.pone.0134790)
Supplement: S7 Code — (ZIP) [file pone.0134790.s008.zip › S1_Code_Experiment1_Data_Import.ipynb]

# %% [markdown]
<center><h1>Supplement S1 of</h1><h2>Categorical Perception of Fear and Anger Expressions in Whole,<br>Masked and Composite Faces.</h2></center>
<br>

# %% [markdown]
# Get Data for Experiment 1 (Masking)

# %% [markdown]
This file contains the full code to extract all information from the original logfiles, count the responses and create a table with the main results, which can be used in later analyses.

# %% [markdown]
## Import Libraries

# %% [code]
import fnmatch
import os
import sys
import csv

import numpy as np

import pandas as pd
pd.set_option('max_columns', 100)
pd.set_option('max_rows', 1000)

%pylab inline

# %% [markdown]
## Get List of Subject Files

# %% [code]
def getsubject(whichfolder, whichexperiment):
    os.chdir(whichfolder)
    pList = []
    for file in os.listdir(whichfolder):
        if fnmatch.fnmatch(file, whichexperiment):
            pList.append(file)
    return pList

# %% [code]
pList = getsubject("../Exp1/", "*.log")
pList.sort()

# %% [markdown]
Example:

# %% [code]
pList[:10]

# %% [markdown]
## Compute Number of hits

# %% [code]
def howmany(d):
    i = 0.
    for e in d:
        if d[e] == "hit":
            i = i + 1
    return i/len(d)

# %% [markdown]
## Find Entries and count # of hits for each condition

# %% [markdown]
In the logfiles, the masking conditions have a legacy naming, which goes as follows:
- whole face: 'orig'
- upper half: 'nom' (no mouth)
- lower half: 'noe' (no eyes)

# %% [code]
def findentry_sub(cond,grade,filename):
    tempDict = {}
    fileContent = open(filename,'r')
    origArray = ["*_00_orig*", "*_01_orig*", "*_02_orig*", "*_03_orig*", "*_04_orig*", "*_05_orig*", "*_06_orig*", "*_07_orig*", "*_08_orig*", "*_09_orig*", "*_10_orig*"]
    noeArray = ["*_00_noe*", "*_01_noe*", "*_02_noe*", "*_03_noe*", "*_04_noe*", "*_05_noe*", "*_06_noe*", "*_07_noe*", "*_08_noe*", "*_09_noe*", "*_10_noe*"]
    nomArray = ["*_00_nom*", "*_01_nom*", "*_02_nom*", "*_03_nom*", "*_04_nom*", "*_05_nom*", "*_06_nom*", "*_07_nom*", "*_08_nom*", "*_09_nom*", "*_10_nom*"]
    condArray = [origArray, noeArray, nomArray]

    for entry in fileContent:
            if fnmatch.fnmatch(entry, condArray[cond][grade]) == True:
                thisEntry = entry.split()
                picName = thisEntry[3][:-4]
                response = thisEntry[-2]
                tempDict[picName] = response

    return howmany(tempDict)

# %% [markdown]
Example (for one condition, one morph and one logfile)

# %% [code]
findentry_sub(0,0,pList[0])

# %% [markdown]
## For all morphing grades in one condition

# %% [code]
def get_cond(cond,filename):
    d = {}
    for i in np.arange(0,11):
        if i < 10:
            d["m0"+str(i)] = findentry_sub(cond,i,filename)
        else:
            d["m"+str(i)] = findentry_sub(cond,i,filename)
    return d

# %% [markdown]
Example:

# %% [code]
get_cond(0,pList[0])

# %% [markdown]
## For all Conditions in one experiment part

# %% [code]
def get_pt(filename):
    d = {}
    for i in np.arange(0,3):
        d[i] = get_cond(i,filename)
    return d

# %% [markdown]
Example:

# %% [code]
get_pt(pList[0])

# %% [code]
def get_ident_parts(pList,p):
    pt1 = get_pt(pList[p])
    pt2 = get_pt(pList[p+1])
    return pt1,pt2

# %% [code]
def make_ident_df(pList,p):
    # each subject has two logfiles which follow each other
    # in the file list
    pt1_df = pd.DataFrame(get_ident_parts(pList,p)[0])
    pt2_df = pd.DataFrame(get_ident_parts(pList,p)[1])
    cond_names = ["whole","mouth","eyes"]
    pt1_df.columns = cond_names
    pt2_df.columns = cond_names
    avg_df = (pt1_df + pt2_df)/2
    return pt1_df, pt2_df, avg_df

# %% [markdown]
Example:

# %% [code]
make_ident_df(pList,0)[2]

# %% [markdown]
## Get Data for entire sample

# %% [code]
def make_ident_sample(pList):
    # make the first subject to establish the df-structure
    pt1_df, pt2_df, avg_df = make_ident_df(pList,0)
    pt1_df.index = [["p001"]*len(pt1_df), pt1_df.index ]
    pt2_df.index = [["p001"]*len(pt2_df), pt2_df.index ]
    avg_df.index = [["p001"]*len(avg_df), avg_df.index ]
    
    # make the rest of the sample
    for p_nr in range(2,len(pList),2):
        p_pt1,p_pt2,p_avg = make_ident_df(pList,p_nr)
        # get the naming of the subject right
        thisNr = "00"+str(p_nr/2+1)
        p_pt1.index = [['p'+thisNr[-3:] ]*len(p_pt1), p_pt1.index ]
        p_pt2.index = [['p'+thisNr[-3:] ]*len(p_pt2), p_pt2.index ]
        p_avg.index = [['p'+thisNr[-3:] ]*len(p_avg), p_avg.index ]

        # add this subject to sample-df
        pt1_df = pd.concat([pt1_df,p_pt1])
        pt2_df = pd.concat([pt2_df,p_pt2])
        avg_df = pd.concat([avg_df,p_avg])

    # finalising the df
    pt1_df.index.names = ['p','grade']
    pt2_df.index.names = ['p','grade']
    avg_df.index.names = ['p','grade']
    
    cond_names = ["whole","mouth","eyes"]
    pt1_df.columns = cond_names
    pt2_df.columns = cond_names
    avg_df.columns = cond_names
    
    return pt1_df, pt2_df, avg_df

# %% [code]
pt1_df, pt2_df, avg_df = make_ident_sample(pList)
avg_df

# %% [markdown]
## create all data frames

# %% [markdown]
Here we convert the probabilities into percentages

# %% [code]
avg_between_df = avg_df.unstack("grade")*100
pt1_between_df = pt1_df.unstack("grade")*100
pt2_between_df = pt2_df.unstack("grade")*100
avg_between_df

# %% [markdown]
## Exclude Non-Compliant Subjects

# %% [markdown]
By comparing accuracies and reaction times (see below), we identified two subjects who were both fast and very inaccurate. These were excluded from all further analyses.

# %% [code]
rev_avg_between_df = pd.concat([avg_between_df[0:16], avg_between_df[18:] ])
rev_pt1_between_df = pd.concat([pt1_between_df[0:16], pt1_between_df[18:] ])
rev_pt2_between_df = pd.concat([pt2_between_df[0:16], pt2_between_df[18:] ])
rev_avg_between_df

# %% [markdown]
## Save Table to File

# %% [markdown]
The pandas tables are saved as csv files. They are then re-used in the following notebooks. The csv files can also easily be imported with other toolboxes/software.

# %% [code]
def savePandas(where,df,csv):
    os.chdir(where)
    df.to_csv(csv)

# %% [code]
my_folder = './data/'

# save table with all 30 subjects
savePandas(my_folder,avg_between_df,'Exp1AvgResultsAll.txt')
# save revised table with 28 subjects
savePandas(my_folder,rev_avg_between_df,'Exp1AvgResults.txt')

savePandas(my_folder,pt1_between_df,'Exp1Pt1ResultsAll.txt')
savePandas(my_folder,rev_pt1_between_df,'Exp1Pt1MainResults.txt')

savePandas(my_folder,pt2_between_df,'Exp1Pt2ResultsAll.txt')
savePandas(my_folder,rev_pt2_between_df,'Exp1Pt2MainResults.txt')

# %% [markdown]
# Reaction Times

# %% [markdown]
While reaction times were also extracted, their analysis is not part of the publication. However, their timecourse is well aligned with the accuracy data (the more difficult a decision, the longer the RTs).

# %% [code]
def findentry_rt_sub(d, cond,grade,filename):
    filecontent = open(filename,'r')
    r  = 0
    for entry in filecontent:
        if entry.find(cond) != -1 and entry.find(grade) != -1:
            #print entry
            r += 1
        if entry.find('Response') != -1 and r == 1:
            #print entry
            r = 0
            if grade in d[cond]:
                d[cond][grade].append(float(entry.split()[-2]))
            else:
                d[cond][grade] = []
    return d

# %% [code]
os.chdir("../Exp1/")

# %% [code]
def participant_rt(List,nr):
    d = {'orig':{},'noe':{},'nom':{}}
    for cond in ['noe','nom','orig']:
        for grade in ['_00_','_01_','_02_','_03_','_04_','_05_','_06_','_07_','_08_','_09_','_10_']:
            d = findentry_rt_sub(d,cond,grade,List[nr])
            d = findentry_rt_sub(d,cond,grade,List[nr+1])
    
    d_median = {'orig':{},'noe':{},'nom':{}}
    for cond in ['noe','nom','orig']:
        for grade in ['_00_','_01_','_02_','_03_','_04_','_05_','_06_','_07_','_08_','_09_','_10_']:
            d_median[cond][grade] = np.median(d[cond][grade])
    
        for key in d[cond]:
            plt.hist(d[cond][key])

    return pd.DataFrame(d_median)/10

# %% [code]
participant_rt(pList,0)

# %% [code]
def make_rt_sample(pList):
    # make the first subject to establish the df-structure
    df = participant_rt(pList,0)
    df.index = [["p001"]*len(df), df.index ]
    
    # make the rest of the sample
    for i in range(2,len(pList))[::2]:
        this_df = participant_rt(pList,i)
        # get the naming of the subject right
        thisName = "00"+str(i/2+1)
        this_df.index = [ ["p"+thisName[-3:] ]*len(this_df), this_df.index ]
        # add this subject to sample-df
        df = pd.concat([df,this_df])
    # finalising the df
    df.index.names = ['participant','grade']
    df.columns = ['mouth','eyes','whole']
    return df

# %% [code]
rt_between = make_rt_sample(pList).unstack('grade')
rt_between

# %% [markdown]
Excluding the non-compliant participants:

# %% [code]
rev_rt_between = pd.concat([rt_between[0:16], rt_between[18:] ])

# %% [code]
for cond in rev_rt_between.columns.levels[0]:
    errorbar(range(len(rev_rt_between[cond].mean())),
             rev_rt_between[cond].mean(),
             rev_rt_between[cond].std(),
             label=cond)
legend(loc='best')
show()

# %% [code]
# save table with all 30 subjects
savePandas(my_folder,rt_between,'Exp1RtMedian.txt')
# save revised table with 28 subjects
savePandas(my_folder,rev_rt_between,'Exp1RtMedianAll.txt')
