# Supplementary material for: Categorical Perception of Fear and Anger Expressions in Whole, Masked and Composite Faces
Source: PLoS One. 2015 Aug 11;10(8):e0134790. doi: 10.1371/journal.pone.0134790 (PMC4532458; doi:10.1371/journal.pone.0134790)
Supplement: S8 Code — (ZIP) [file pone.0134790.s009.zip]

Archive with 212 entries (150 files):
- Exp1/
- Exp1/Vp030/
- Exp1/Vp030/Vp030_ParaMasked_pt2.sce
- Exp1/Vp030/Vp030_ParaMasked_pt1.sce
- Exp1/Vp030/Vp030_ParaMasked.exp
- Exp1/Vp029/
- Exp1/Vp029/Vp029_ParaMasked_pt2.sce
- Exp1/Vp029/Vp029_ParaMasked_pt1.sce
- Exp1/Vp029/Vp029_ParaMasked.exp
- Exp1/Vp028/
- Exp1/Vp028/Vp028_ParaMasked_pt2.sce
- Exp1/Vp028/Vp028_ParaMasked_pt1.sce
- Exp1/Vp028/Vp028_ParaMasked.exp
- Exp1/Vp027/
- Exp1/Vp027/Vp027_ParaMasked_pt2.sce
- Exp1/Vp027/Vp027_ParaMasked_pt1.sce
- Exp1/Vp027/Vp027_ParaMasked.exp
- Exp1/Vp026/
- Exp1/Vp026/Vp026_ParaMasked_pt2.sce
- Exp1/Vp026/Vp026_ParaMasked_pt1.sce
- Exp1/Vp026/Vp026_ParaMasked.exp
- Exp1/Vp025/
- Exp1/Vp025/Vp025_ParaMasked_pt2.sce
- Exp1/Vp025/Vp025_ParaMasked_pt1.sce
- Exp1/Vp025/Vp025_ParaMasked.exp
- Exp1/Vp024/
- Exp1/Vp024/Vp024_ParaMasked_pt2.sce
- Exp1/Vp024/Vp024_ParaMasked_pt1.sce
- Exp1/Vp024/Vp024_ParaMasked.exp
- Exp1/Vp023/
- Exp1/Vp023/Vp023_ParaMasked_pt2.sce
- Exp1/Vp023/Vp023_ParaMasked_pt1.sce
- Exp1/Vp023/Vp023_ParaMasked.exp
- Exp1/Vp022/
- Exp1/Vp022/Vp022_ParaMasked_pt2.sce
- Exp1/Vp022/Vp022_ParaMasked_pt1.sce
- Exp1/Vp022/Vp022_ParaMasked.exp
- Exp1/Vp021/
- Exp1/Vp021/Vp021_ParaMasked_pt2.sce
- Exp1/Vp021/Vp021_ParaMasked_pt1.sce
- Exp1/Vp021/Vp021_ParaMasked.exp
- Exp1/Vp020/
- Exp1/Vp020/Vp020_ParaMasked_pt2.sce
- Exp1/Vp020/Vp020_ParaMasked_pt1.sce
- Exp1/Vp020/Vp020_ParaMasked.exp
- Exp1/Vp019/
- Exp1/Vp019/Vp019_ParaMasked_pt2.sce
- Exp1/Vp019/Vp019_ParaMasked_pt1.sce
- Exp1/Vp019/Vp019_ParaMasked.exp
- Exp1/Vp018/
- Exp1/Vp018/Vp018_ParaMasked_pt2.sce
- Exp1/Vp018/Vp018_ParaMasked_pt1.sce
- Exp1/Vp018/Vp018_ParaMasked.exp
- Exp1/Vp017/
- Exp1/Vp017/Vp017_ParaMasked_pt2.sce
- Exp1/Vp017/Vp017_ParaMasked_pt1.sce
- Exp1/Vp017/Vp017_ParaMasked.exp
- Exp1/Vp016/
- Exp1/Vp016/Vp016_ParaMasked_pt2.sce
- Exp1/Vp016/Vp016_ParaMasked_pt1.sce
- Exp1/Vp016/Vp016_ParaMasked.exp
- Exp1/Vp015/
- Exp1/Vp015/Vp015_ParaMasked_pt2.sce
- Exp1/Vp015/Vp015_ParaMasked_pt1.sce
- Exp1/Vp015/Vp015_ParaMasked.exp
- Exp1/Vp014/
- Exp1/Vp014/Vp014_ParaMasked_pt2.sce
- Exp1/Vp014/Vp014_ParaMasked_pt1.sce
- Exp1/Vp014/Vp014_ParaMasked.exp
- Exp1/Vp013/
- Exp1/Vp013/Vp013_ParaMasked_pt2.sce
- Exp1/Vp013/Vp013_ParaMasked_pt1.sce
- Exp1/Vp013/Vp013_ParaMasked.exp
- Exp1/Vp012/
- Exp1/Vp012/Vp012_ParaMasked_pt2.sce
- Exp1/Vp012/Vp012_ParaMasked_pt1.sce
- Exp1/Vp012/Vp012_ParaMasked.exp
- Exp1/Vp011/
- Exp1/Vp011/Vp011_ParaMasked_pt2.sce
- Exp1/Vp011/Vp011_ParaMasked_pt1.sce
- Exp1/Vp011/Vp011_ParaMasked.exp
- Exp1/Vp010/
- Exp1/Vp010/Vp010_ParaMasked_pt2.sce
- Exp1/Vp010/Vp010_ParaMasked_pt1.sce
- Exp1/Vp010/Vp010_ParaMasked.exp
- Exp1/Vp009/
- Exp1/Vp009/Vp009_ParaMasked_pt2.sce
- Exp1/Vp009/Vp009_ParaMasked_pt1.sce
- Exp1/Vp009/Vp009_ParaMasked.exp
- Exp1/Vp008/
- Exp1/Vp008/Vp008_ParaMasked_pt2.sce
- Exp1/Vp008/Vp008_ParaMasked_pt1.sce
- Exp1/Vp008/Vp008_ParaMasked.exp
- Exp1/Vp007/
- Exp1/Vp007/Vp007_ParaMasked_pt2.sce
- Exp1/Vp007/Vp007_ParaMasked_pt1.sce
- Exp1/Vp007/Vp007_ParaMasked.exp
- Exp1/Vp006/
- Exp1/Vp006/Vp006_ParaMasked_pt2.sce
- Exp1/Vp006/Vp006_ParaMasked_pt1.sce
- Exp1/Vp006/Vp006_ParaMasked.exp
- Exp1/Vp005/
- Exp1/Vp005/Vp005_ParaMasked_pt2.sce
- Exp1/Vp005/Vp005_ParaMasked_pt1.sce
- Exp1/Vp005/Vp005_ParaMasked.exp
- Exp1/Vp004/
- Exp1/Vp004/Vp004_ParaMasked_pt2.sce
- Exp1/Vp004/Vp004_ParaMasked_pt1.sce
- Exp1/Vp004/Vp004_ParaMasked.exp
- Exp1/Vp003/
- Exp1/Vp003/Vp003_ParaMasked_pt2.sce
- Exp1/Vp003/Vp003_ParaMasked_pt1.sce
- Exp1/Vp003/Vp003_ParaMasked.exp
- Exp1/Vp002/
- Exp1/Vp002/Vp002_ParaMasked_pt2.sce
- Exp1/Vp002/Vp002_ParaMasked_pt1.sce
- Exp1/Vp002/Vp002_ParaMasked.exp
- Exp1/Vp001/
- Exp1/Vp001/Vp001_ParaMasked_pt2.sce
- Exp1/Vp001/Vp001_ParaMasked_pt1.sce
- Exp1/Vp001/Vp001_ParaMasked.exp
- Exp2/
- Exp2/Vp030/
- Exp2/Vp030/Vp030_UpDown_Identification.sce
- Exp2/Vp030/Vp030_UpDown.exp
- Exp2/Vp029/
- Exp2/Vp029/Vp029_UpDown_Identification.sce
- Exp2/Vp029/Vp029_UpDown.exp
- Exp2/Vp028/
- Exp2/Vp028/Vp028_UpDown_Identification.sce
- Exp2/Vp028/Vp028_UpDown.exp
- Exp2/Vp027/
- Exp2/Vp027/Vp027_UpDown_Identification.sce
- Exp2/Vp027/Vp027_UpDown.exp
- Exp2/Vp026/
- Exp2/Vp026/Vp026_UpDown_Identification.sce
- Exp2/Vp026/Vp026_UpDown.exp
- Exp2/Vp025/
- Exp2/Vp025/Vp025_UpDown_Identification.sce
- Exp2/Vp025/Vp025_UpDown.exp
- Exp2/Vp024/
- Exp2/Vp024/Vp024_UpDown_Identification.sce
- Exp2/Vp024/Vp024_UpDown.exp
- Exp2/Vp023/
- Exp2/Vp023/Vp023_UpDown_Identification.sce
- Exp2/Vp023/Vp023_UpDown.exp
- Exp2/Vp022/
- Exp2/Vp022/Vp022_UpDown_Identification.sce
- Exp2/Vp022/Vp022_UpDown.exp
- Exp2/Vp021/
- Exp2/Vp021/Vp021_UpDown_Identification.sce
- Exp2/Vp021/Vp021_UpDown.exp
- Exp2/Vp020/
- Exp2/Vp020/Vp020_UpDown_Identification.sce
- Exp2/Vp020/Vp020_UpDown.exp
- Exp2/Vp019/
- Exp2/Vp019/Vp019_UpDown_Identification.sce
- Exp2/Vp019/Vp019_UpDown.exp
- Exp2/Vp018/
- Exp2/Vp018/Vp018_UpDown_Identification.sce
- Exp2/Vp018/Vp018_UpDown.exp
- Exp2/Vp017/
- Exp2/Vp017/Vp017_UpDown_Identification.sce
- Exp2/Vp017/Vp017_UpDown.exp
- Exp2/Vp016/
- Exp2/Vp016/Vp016_UpDown_Identification.sce
- Exp2/Vp016/Vp016_UpDown.exp
- Exp2/Vp015/
- Exp2/Vp015/Vp015_UpDown_Identification.sce
- Exp2/Vp015/Vp015_UpDown.exp
- Exp2/Vp014/
- Exp2/Vp014/Vp014_UpDown_Identification.sce
- Exp2/Vp014/Vp014_UpDown.exp
- Exp2/Vp013/
- Exp2/Vp013/Vp013_UpDown_Identification.sce
- Exp2/Vp013/Vp013_UpDown.exp
- Exp2/Vp012/
- Exp2/Vp012/Vp012_UpDown_Identification.sce
- Exp2/Vp012/Vp012_UpDown.exp
- Exp2/Vp011/
- Exp2/Vp011/Vp011_UpDown_Identification.sce
- Exp2/Vp011/Vp011_UpDown.exp
- Exp2/Vp010/
- Exp2/Vp010/Vp010_UpDown_Identification.sce
- Exp2/Vp010/Vp010_UpDown.exp
- Exp2/Vp009/
- Exp2/Vp009/Vp009_UpDown_Identification.sce
- Exp2/Vp009/Vp009_UpDown.exp
- Exp2/Vp008/
- Exp2/Vp008/Vp008_UpDown_Identification.sce
- Exp2/Vp008/Vp008_UpDown.exp
- Exp2/Vp007/
- Exp2/Vp007/Vp007_UpDown_Identification.sce
- Exp2/Vp007/Vp007_UpDown.exp
- Exp2/Vp006/
- Exp2/Vp006/Vp006_UpDown_Identification.sce
- Exp2/Vp006/Vp006_UpDown.exp
- Exp2/Vp005/
- Exp2/Vp005/Vp005_UpDown_Identification.sce
- Exp2/Vp005/Vp005_UpDown.exp
- Exp2/Vp004/
- Exp2/Vp004/Vp004_UpDown_Identification.sce
- Exp2/Vp004/Vp004_UpDown.exp
- Exp2/Vp003/
- Exp2/Vp003/Vp003_UpDown_Identification.sce
- Exp2/Vp003/Vp003_UpDown.exp
- Exp2/Vp002/
- Exp2/Vp002/Vp002_UpDown_Identification.sce
- Exp2/Vp002/Vp002_UpDown.exp
- Exp2/Vp001/
- Exp2/Vp001/Vp001_UpDown_Identification.sce
- Exp2/Vp001/Vp001_UpDown.exp
